# Supplementary material for: Phosphoproteomic Analysis of Platelets Activated by Pro-Thrombotic Oxidized Phospholipids and Thrombin
Source: PLoS One. 2014 Jan 6;9(1):e84488. doi: 10.1371/journal.pone.0084488 (PMC3882224; doi:10.1371/journal.pone.0084488)
Supplement: File S2 — Table S1. Identification and quantitation of protein phosphorylation sites from platelets activated with KODA and thrombin using enrichment of phosphopeptides. Table S2. Number of copies and rank of phosphorylated proteins detected in this study. Table S3. Complete list of KEGG pathways enriched in the list of phosphoproteins modulated by KODA and thrombin in platelets. Table S4. Complete list of GO-terms enriched in the list of phosphoproteins modulated by KODA and thrombin in platelets. Table S5. Prediction of kinases responsible for KODA- and Thrombin-induced protein phosphorylation. Table S6. List of shared phosphoryaltion sites described in Table S1 and Burkhart, J.M. et al. Blood. 120: e73-82, 2012. (XLSX) [file pone.0084488.s002.xlsx]

## Sheet: Table S1
Table S1. Identification and quantitation of protein phosphorylation sites from platelets activated with KODA and thrombin using enrichment of phosphopeptides. Site of phosphorylation in the tryptic sequence is indicated by "pY", "pT", or "pS". Oxidation of methionine is indicated as “M*”. Fraction indicates the enrichment protocol of the phosphopeptide prior to LC-MS analysis, where LWF1 and F2 …
Protein		SYMBOL	Tryptic Phosphopeptide				Peak Quantity (KODA experiment)				Peak Quantity (Thrombin experiment)				Protein information				Peptide information (KODA experiment)									Peptide information (Thrombin experiment)
			Phosphorylation Site	Sequence	z	Fraction	Ratio (KODA/PLPC)	CV (PLPC)	CV (KODA)	Changed by KODA	Ratio (Thr/Rest)	CV (Resting)	CV (Thrombin)	Changed by Thrombin	Uniprot entry name	Uniprot entry	Alternative Uniprot entry	Description	phosphoRS Site Probabilities	Isoform Confidence Probability	DeltaCn	PEP	Xcorr	ppm	MH+ [Da]	Matched Ions	Total Ions	phosphoRS Site Probabilities	Isoform Confidence Probability	DeltaCn	PEP	XCorr	ppm	MH+ [Da]	Matched Ions	Total Ions
1	AP2-associated protein kinase 1	AAK1	pT620pS624	VGSLpTPPSpSPK	2	LWF1					0.706973	0.0593422	0.121434		AAK1_HUMAN	Q2M2I8		AP2-associated protein kinase 1										S(3): 0.4; T(5): 88.8; S(8): 21.7; S(9): 89.0	0.779	0	0.00114	2.18	2.14	1229.52	16	38
		AAK1	pS637	ILpSDVTHSAVFGVPASK	2	F2					0.759185	0.0352606	0.0548152		AAK1_HUMAN	Q2M2I8		AP2-associated protein kinase 1										S(3): 100.0; T(6): 0.0; S(8): 0.0; S(16): 0.0	1	0	0.000148	2.88	1.21	1807.92	25	47
2	Multidrug resistance-associated protein 4	ABCC4	pT646	DNEESEQPPVPGpTPTLR	2	LWF1	0.836424	0.0208438	0.0348185						MRP4_HUMAN	O15439		Multidrug resistance-associated protein 4	S(5): 0.0; T(13): 99.9; T(15): 0.1	0.999	0	9.45e-08	4.44	1.47	1945.85	25	47
3	ATP-binding cassette sub-family F member 1	ABCF1	pS228	KAEQGpSEEEGEGEEEEEEGGESK	3	F2					no quant	no quant	no quant		ABCF1_HUMAN	Q8NE71		ATP-binding cassette sub-family F member 1										S(6): 100.0; S(22): 0.0	1	0	2.68e-06	3.47	0.95	2561.98	37	130
4	Abl interactor 1	ABI1	pS184	TNPPTQKPPpSPPMSGR	3	F2	1.12076	0.00317823	0.0978354		1.07428	0.0950357	0.061714		A6NFN2_HUMAN	A6NFN2	Q8IZP0	Abl interactor 1	T(1): 0.0; T(5): 0.6; S(10): 99.3; S(14): 0.1	0.993	0	0.00507	1.02	0.47	1771.82	26	88	T(1): 0.1; T(5): 3.0; S(10): 96.7; S(14): 0.1	0.967	0	0.0442	1.33	2.11	1787.83	29	88
		ABI1	pS184	TNPPTQKPPpSPPMSGR	2	F2	1.13826	0.113245	0.133143		0.807878	0.0251512	0.0113992		A6NFN2_HUMAN	A6NFN2	Q8IZP0	Abl interactor 1	T(1): 0.0; T(5): 0.0; S(10): 100.0; S(14): 0.0	1	0	2.29e-13	2.21	1.45	1771.82	23	44	T(1): 0.0; T(5): 11.3; S(10): 88.7; S(14): 0.0	0.887	0	0.00651	2.87	2.83	1771.83	22	44
		ABI1	pS184	TNPPTQKPPpSPPMSGR	3	F2	1.12076	0.00317823	0.0978354		0.888359	0.0284682	0.0188991		A6NFN2_HUMAN	A6NFN2	Q8IZP0	Abl interactor 1	T(1): 0.0; T(5): 0.6; S(10): 99.3; S(14): 0.1	0.993	0	0.00507	1.02	0.47	1771.82	26	88	T(1): 0.0; T(5): 49.1; S(10): 49.1; S(14): 1.8	0.491	0	0.00504	1.23	0.53	1771.84	28	88
5	Abl interactor 2	ABI2	pS183	TTPPTQKPPpSPPMSGK	2	F2	1.11432	0.123429	0.141224						ABI2_HUMAN	Q9NYB9		Abl interactor 2	T(1): 0.0; T(2): 0.0; T(5): 0.0; S(10): 100.0; S(14): 0.0	1	0	1.21e-05	2.54	0.28	1730.82	18	44
6	Actin binding LIM protein 1	ABLIM1	pS459	TLpSPTPSAEGYQDVR	2	LWF1	1.17903	0.0242713	0.059551						Q5T6N4_HUMAN	Q5T6N4	O14639	Actin binding LIM protein 1	T(1): 0.1; S(3): 99.9; T(5): 0.0; S(7): 0.0; Y(11): 0.0	0.999	0	4.04e-09	2.83	2.04	1700.75	24	41
		ABLIM1	pS478	pSTSQGSINSPVYSR	2	LWF1	1.34942	0.0476943	0.0348063						Q5T6N4_HUMAN	Q5T6N4	O14639	Actin binding LIM protein 1	S(1): 33.3; T(2): 33.3; S(3): 33.3; S(6): 0.0; S(9): 0.0; Y(12): 0.0; S(13): 0.0	0.333	0.0029	1.79e-07	3.47	2.93	1562.68	24	52
		ABLIM1	pS774	GVpSMPNMLEPK	2	LWF1	0.857405	0.0478204	0.0316346		0.763697	0.0716991	0.0133553		Q5T6N4_HUMAN	Q5T6N4	O14639	Actin binding LIM protein 1	S(3): 100.0	1	0	0.000228	2.43	1.73	1282.55	21	29	S(3): 100.0	1	0	0.00114	2.16	2.86	1282.56	19	29
7	Actin-binding LIM protein 3	ABLIM3	pT276	RpTSETSISPPGSSIGSPNR	3	F2	1.51406	0.012978	0.00518501	#					ABLM3_HUMAN	O94929		Actin-binding LIM protein 3	T(2): 68.6; S(3): 10.4; T(5): 10.4; S(6): 10.4; S(8): 0.1; S(12): 0.0; S(13): 0.0; S(16): 0.0	0.686	0	5.32e-05	3.4	1.02	2009.92	31	106
		ABLIM3	pS277	RTpSETSISPPGSSIGSPNR	2	F2	1.58522	0.0249139	0.0693083	#					ABLM3_HUMAN	O94929		Actin-binding LIM protein 3	T(2): 50.0; S(3): 50.0; T(5): 0.0; S(6): 0.0; S(8): 0.0; S(12): 0.0; S(13): 0.0; S(16): 0.0	0.5	0	1.38e-15	4.77	0.52	2009.93	24	53
		ABLIM3	pS372	ApSSPGYIDSPTYSR	2	LWF1					3.62496	0.0212552	0.0589488	*	ABLM3_HUMAN	O94929		Actin-binding LIM protein 3										S(2): 49.9; S(3): 49.9; Y(6): 0.3; S(9): 0.0; T(11): 0.0; Y(12): 0.0; S(13): 0.0	0.499	0.004	0.00163	2.49	2.65	1580.66	14	38
		ABLIM3	pS373	ASpSPGYIDSPTYSR	2	LWF1	1.29339	0.00613289	0.00237032						ABLM3_HUMAN	O94929		Actin-binding LIM protein 3	S(2): 50.0; S(3): 50.0; Y(6): 0.0; S(9): 0.0; T(11): 0.0; Y(12): 0.0; S(13): 0.0	0.5	0	0.00146	1.92	2.54	1580.66	11	38
		ABLIM3	pS388	QGMpSPTFSR	2	LWF1					1.30846	0.0882745	0.0788987		ABLM3_HUMAN	O94929		Actin-binding LIM protein 3										S(4): 87.3; T(6): 11.0; S(8): 1.7	0.873	0	0.018	1.94	1.98	1090.44	13	23
		ABLIM3	pS503	RFpSSGGEEDDFDR	2	F2	0.881226	0.0262612	0.0756343		1.16665	0.0364038	0.0250358		ABLM3_HUMAN	O94929		Actin-binding LIM protein 3	S(3): 98.7; S(4): 1.3	0.987	0	0.0113	3.78	0.82	1596.59	22	35	S(3): 50.0; S(4): 50.0	0.5	0	0.0275	3.75	1.11	1596.61	22	35
8	Acyl-CoA synthetase short-chain family member 2	ACSS2	pS30	SWpSPPPEVSR	2	LWF1					1.32811	0.00751164	0.132657		Q5QPH3_HUMAN	Q5QPH3	Q9NR19	Acyl-CoA synthetase short-chain family member 2										S(1): 0.2; S(3): 99.8; S(9): 0.0	0.998	0	0.012	2.26	2.81	1221.53	17	26
9	Actin, aortic smooth muscle	ACTA2	pS325	EITALAPpSTMK	2	LWF1					1.05937	0.0597165	0.0721583		ACTA_HUMAN	P62736		Actin, aortic smooth muscle										T(3): 0.0; S(8): 90.1; T(9): 9.9	0.901	0	0.00116	2.34	2.66	1241.58	12	29
10	Actin, cytoplasmic 2	ACTG1	pY294	KDLpYANTVLSGGTTMYPGIADR	3	pY					0.799712	0.105761	0.100725		ACTG_HUMAN	P63261		Actin, cytoplasmic 2										Y(4): 49.7; T(7): 49.7; S(10): 0.1; T(13): 0.4; T(14): 0.1; Y(16): 0.0	0.497	0	0.000328	3.46	0.01	2423.13	27	124
		ACTG1	pT297	KDLYANpTVLSGGTTM*YPGIADR	3	pY					0.710053	0.111776	0.0419724		ACTG_HUMAN	P63261		Actin, cytoplasmic 2										Y(4): 50.0; T(7): 50.0; S(10): 0.0; T(13): 0.0; T(14): 0.0; Y(16): 0.0	0.5	0	9.58e-16	4.21	0.49	2439.13	36	124
		ACTG1	pT303	KDLYANTVLSGGpTTMYPGIADR	3	F2					0.867986	0.0444696	0.126758		ACTG_HUMAN	P63261		Actin, cytoplasmic 2										Y(4): 0.0; T(7): 0.0; S(10): 0.3; T(13): 86.7; T(14): 12.9; Y(16): 0.1	0.867	0	0.0019	3.26	1.28	2423.15	34	124
11	Actinin alpha 1 isoform 3	ACTN1	pS250	AIMTYVSSFYHAFpSGAQK	3	pY					1.20231	0.13317	0.381531		B7TY16_HUMAN	B7TY16	P12814	Actinin alpha 1 isoform 3										T(4): 0.0; Y(5): 0.0; S(7): 0.1; S(8): 0.5; Y(10): 2.6; S(14): 96.8	0.968	0	0.0266	2.21	0.42	2087.93	22	100
12	Adenylate cyclase type 6	ADCY6	pS54	DAEPPpSPTPAGPPR	2	LWF1	0.672824	0.00323249	0.0422195		1.62945	0.016288	0.0183194	*	ADCY6_HUMAN	O43306		Adenylate cyclase type 6	S(6): 100.0; T(8): 0.0	1	0	5.55e-05	1.49	2.73	1468.64	18	38	S(6): 99.3; T(8): 0.7	0.993	0	0.000824	2.55	2.31	1468.65	23	38
		ADCY6	pS576	ANpSMEGLMPR	2	LWF1	1.00004	0.00287154	0.05476		1.50266	0.11092	0.0452191	*	ADCY6_HUMAN	O43306		Adenylate cyclase type 6	S(3): 100.0	1	0	2.51e-07	2.84	1.74	1185.48	20	26	S(3): 100.0	1	0	0.000824	2.97	2.84	1185.48	21	26
13	Isoform 3 of Alpha-adducin	ADD1	pS12	AAVVTpSPPPTTAPHK	3	F2					1.89077	0.0934985	0.0858339	*	ADDA_HUMAN	P35611-3		Isoform 3 of Alpha-adducin										T(5): 10.8; S(6): 89.2; T(10): 0.0; T(11): 0.0	0.892	0	0.035	1.56	0.52	1553.79	25	82
14	Gamma-adducin	ADD3	pS679	IEEVLSPEGSPpSKSPSK	3	F2	0.874965	0.0757576	0.00788087						ADDG_HUMAN	Q9UEY8		Gamma-adducin	S(6): 0.0; S(10): 8.7; S(12): 8.7; S(14): 73.8; S(16): 8.7	0.087	0.0078	0.00997	2.54	0.34	1850.88	24	94
		ADD3	pS681	IEEVLSPEGSPSKpSPSK	2	F2	0.968584	0.0753993	0.0446885						ADDG_HUMAN	Q9UEY8		Gamma-adducin	S(6): 0.0; S(10): 0.0; S(12): 0.1; S(14): 99.8; S(16): 0.1	0.998	0	8.45e-16	4.86	1.88	1850.87	26	47
15	Actin filament-associated protein 1 (AFAP1)	AFAP1	pS748pS752	SGTpSSPQpSPVFR	2	LWF1					0.521319	0.0134075	0.0659169	*	E9PDT7_HUMAN	E9PDT7	Q8N556	Actin filament-associated protein 1 (AFAP1)										S(1): 2.3; T(3): 2.3; S(4): 95.1; S(5): 2.7; S(8): 97.6	0.929	0	0.0273	3.23	0.92	1409.55	22	42
16	Fructose-bisphosphate aldolase A	ALDOA	pS36	GILAADEpSTGSIAK	2	LWF1					0.912731	0.10086	0.077357		ALDOA_HUMAN	P04075		Fructose-bisphosphate aldolase A										S(8): 50.0; T(9): 50.0; S(11): 0.1	0.5	0.0385	0.0166	2.5	0.51	1412.67	19	38
17	AMP deaminase 2	AMPD2	pS168	QIpSQDVKLEPDILLR	3	F2					4.3582	0.0256353	0.066821	*	AMPD2_HUMAN	Q01433		AMP deaminase 2										S(3): 100.0	1	0	0.0088	3.09	0.03	1846.99	28	82
18	Ankyrin repeat and SAM domain-containing protein 1A	ANKS1A	pS663	SPpSFASEWDEIEK	2	LWF1					0.518972	0.016966	0.0156744	*	ANS1A_HUMAN	Q92625		Ankyrin repeat and SAM domain-containing protein 1A										S(1): 7.5; S(3): 92.5; S(6): 0.0	0.925	0	0.000824	4.23	0.76	1604.65	27	35
19	DCC-interacting protein 13-alpha	APPL1	pS427	TSpSSGSLGSESTNLAALSLDSLVAPDTPIQFDIISPVCEDQPGQAK	4	LWF1					no quant	no quant	no quant		DP13A_HUMAN	Q9UKG1		DCC-interacting protein 13-alpha										T(1): 21.4; S(2): 21.4; S(3): 21.4; S(4): 21.4; S(6): 5.7; S(9): 1.6; S(11): 1.6; T(12): 5.7; S(18): 0.0; S(21): 0.0; T(27): 0.0; S(35): 0.0	0.214	0.0385	1.96e-11	4.74	1.94	4783.28	58	402
20	Arf-GAP with Rho-GAP domain, ANK repeat and PH domain-containing protein 1	ARAP1	pS229	LFPEFDDpSDYDEVPEEGPGAPAR	3	LWF1					0.851939	0.0563813	0.0648861		ARAP1_HUMAN	Q96P48		Arf-GAP with Rho-GAP domain, ANK repeat and PH domain-containing protein 1										S(8): 87.0; Y(10): 13.0	0.87	0	0.000824	3.71	2.23	2632.08	27	130
21	Archain 1, isoform CRA_a	ARCN1	pS230pS236pT244	APGFGGFGSpSAVSGGpSTAAM*ITEpTIIETDKPK	4	LWF1	1.36644	0.108587	0.0917889						B0YIW6_HUMAN	B0YIW6	P48444	Archain 1, isoform CRA_a	S(9): 48.1; S(10): 48.1; S(13): 53.0; S(16): 25.4; T(17): 25.4; T(22): 41.4; T(24): 41.5; T(28): 17.0	0.04	0.0121	0.0106	3.27	2.78	3340.4	60	456
22	Brefeldin A-inhibited guanine nucleotide-exchange protein 1	ARFGEF1	pS1569	pSVDIHDSIQPR	2	F2	1.01721	0.0324464	0.0775139						BIG1_HUMAN	Q9Y6D6		Brefeldin A-inhibited guanine nucleotide-exchange protein 1	S(1): 100.0; S(7): 0.0	1	0	4.47e-08	2.11	0.79	1346.61	20	40
23	Brefeldin A-inhibited guanine nucleotide-exchange protein 2	ARFGEF2	pS277	GSpSLSGTDDGAQEVVKDILEDVVTSAIK	3	F2					1.66687	0.239492	0.112255	*	BIG2_HUMAN	Q9Y6D5		Brefeldin A-inhibited guanine nucleotide-exchange protein 2										S(2): 15.2; S(3): 81.2; S(5): 3.0; T(7): 0.6; T(24): 0.0; S(25): 0.0	0.812	0	0.0231	3.47	2.84	2913.44	31	160
24	Rho GTPase-activating protein 1	ARHGAP1	pS51	SSpSPELVTHLK	2	F2	no quant	no quant	no quant		2.51531	0.00232509	0.0403968	*	E9PCG8_HUMAN	E9PCG8	Q07960	Rho GTPase-activating protein 1	S(1): 0.1; S(2): 0.9; S(3): 99.0; T(8): 0.0	0.99	0	0.000149	2.61	0.43	1277.61	20	29	S(1): 10.2; S(2): 10.2; S(3): 79.7; T(8): 0.0	0.797	0	0.032	1.93	0.64	1277.63	17	29
		ARHGAP1	pS51	SSpSPELVTHLK	3	F2	no quant	no quant	no quant		2.64929	0.0659549	0.0443194	*	E9PCG8_HUMAN	E9PCG8	Q07960	Rho GTPase-activating protein 1	S(1): 0.1; S(2): 0.7; S(3): 99.3; T(8): 0.0	0.993	0	5.32e-05	2.42	0.45	1277.61	29	58	S(1): 0.0; S(2): 0.5; S(3): 99.4; T(8): 0.0	0.994	0	0.000271	3.32	2.51	1277.62	24	58
25	Rho GTPase-activating protein 15	ARHGAP15	pS211	SpSSTELLSHYDSDIK	2	F2	1.02605	0.000324472	0.0952394						RHG15_HUMAN	Q53QZ3		Rho GTPase-activating protein 15	S(1): 11.3; S(2): 75.5; S(3): 11.3; T(4): 1.9; S(8): 0.0; Y(10): 0.0; S(12): 0.0	0.755	0.0167	0.0238	2.35	0.12	1761.76	16	41
26	Rho GTPase-activating protein 18	ARHGAP18	pS66	SIpSQDSLDELSMEDYWIELENIK	2	LWF1	1.40428	0.133293	0.137934		1.20445	0.128324	0.0352395		RHG18_HUMAN	Q8N392		Rho GTPase-activating protein 18	S(1): 13.3; S(3): 84.5; S(6): 2.2; S(11): 0.0; Y(15): 0.0	0.845	0	3.13e-08	3.9	0.35	2837.25	23	65	S(1): 49.3; S(3): 49.3; S(6): 1.4; S(11): 0.0; Y(15): 0.0	0.493	0	0.000511	3.77	0.4	2837.25	27	65
		ARHGAP18	pS66	SIpSQDSLDELSMEDYWIELENIK	3	LWF1					0.535946	0.015695	0.17205		RHG18_HUMAN	Q8N392		Rho GTPase-activating protein 18										S(1): 33.3; S(3): 33.3; S(6): 33.3; S(11): 0.0; Y(15): 0.0	0.333	0	0.000762	4.34	0.71	2837.25	37	130
27	Rho GTPase-activating protein 35	ARHGAP35	pY1105	NEEENIpYSVPHDSTQGK	3	pY					1.24954	0.0742683	0.0201359		RHG35_HUMAN	Q9NRY4		Rho GTPase-activating protein 35										Y(7): 88.1; S(8): 11.9; S(13): 0.0; T(14): 0.0	0.881	0	0.00205	2.8	0.73	2026.84	28	94
28	Rho GTPase-activating protein 6	ARHGAP6	pT752	DPGMpTGSSGDIFESSSLR	3	LWF1					0.299129	0.00481843	0.0569277	*	RHG06_HUMAN	O43182		Rho GTPase-activating protein 6										T(5): 49.7; S(7): 49.7; S(8): 0.7; S(14): 0.0; S(15): 0.0; S(16): 0.0	0.497	0.0104	0.000824	2.85	2.82	1922.78	25	100
		ARHGAP6	pS754	DPGMTGpSSGDIFESSSLR	2	LWF1	0.805892	0.0482487	0.010429		0.380276	0.0122429	0.0547622	*	RHG06_HUMAN	O43182		Rho GTPase-activating protein 6	T(5): 0.0; S(7): 99.3; S(8): 0.7; S(14): 0.0; S(15): 0.0; S(16): 0.0	0.993	0	4.17e-06	5	2.22	1922.78	31	50	T(5): 0.1; S(7): 90.1; S(8): 9.8; S(14): 0.0; S(15): 0.0; S(16): 0.0	0.901	0	2.29e-12	4.81	1.7	1922.79	29	50
		ARHGAP6	pS754	SGSKDPGMTGpSSGDIFESSSLR	3	F2					0.340391	0.0577394	0.0212196	*	RHG06_HUMAN	O43182		Rho GTPase-activating protein 6										S(1): 0.0; S(3): 0.0; T(9): 0.1; S(11): 98.8; S(12): 1.0; S(18): 0.0; S(19): 0.0; S(20): 0.0	0.988	0	5.47e-07	5.34	1.96	2281.99	38	124
		ARHGAP6	pS772	AGPCSLpSQGNLSPNWPR	2	LWF1	0.973163	0.0126334	0.0506923		1.1573	0.0449609	0.0541157		RHG06_HUMAN	O43182		Rho GTPase-activating protein 6	S(5): 0.1; S(7): 99.9; S(12): 0.1	0.999	0	9.53e-10	4.58	1.45	1920.84	28	47	S(5): 0.0; S(7): 50.0; S(12): 50.0	0.5	0	5.09e-05	3.97	2.25	1920.84	25	47
		ARHGAP6	pS772	AGPCSLpSQGNLSPNWPR	3	LWF1	1.04313	0.264244	0.156213						RHG06_HUMAN	O43182		Rho GTPase-activating protein 6	S(5): 0.3; S(7): 99.7; S(12): 0.0	0.997	0	4.22e-05	4.04	1.36	1920.84	29	94
		ARHGAP6	pS777	AGPCSLSQGNLpSPNWPR	3	LWF1					1.02378	0.0435123	0.141893		RHG06_HUMAN	O43182		Rho GTPase-activating protein 6										S(5): 0.0; S(7): 0.0; S(12): 100.0	1	0	1.96e-09	4.32	1.25	1920.85	34	94
		ARHGAP6	pS931	KLSSANpSLPAGEQDSPR	2	F2	1.38813	0.478637	0.248861						RHG06_HUMAN	O43182		Rho GTPase-activating protein 6	S(3): 0.0; S(4): 0.0; S(7): 100.0; S(15): 0.0	1	0	3.11e-16	4.68	1.43	1836.84	30	47
		ARHGAP6	pS931	KLSSANpSLPAGEQDSPR	3	F2	1.43564	0.432857	0.464891		2.74395	0.00852009	0.0138701	*	RHG06_HUMAN	O43182		Rho GTPase-activating protein 6	S(3): 0.0; S(4): 0.0; S(7): 100.0; S(15): 0.0	1	0	4.42e-08	3.99	1.13	1836.84	36	94	S(3): 9.1; S(4): 81.9; S(7): 9.1; S(15): 0.0	0.091	0	0.000284	4.11	0.63	1836.87	36	94
		ARHGAP6	pS939	LSSANSLPAGEQDpSPR	2	LWF1	1.10384	0.188763	0.0230725						RHG06_HUMAN	O43182		Rho GTPase-activating protein 6	S(2): 0.0; S(3): 0.0; S(6): 0.0; S(14): 100.0	1	0	2.77e-08	3.48	2.59	1708.75	22	44
29	Rho/rac guanine nucleotide exchange factor (GEF) 2	ARHGEF2	pS175	ILSQpSTDSLNMR	2	LWF1	0.609572	0.0211629	0.107945	#	0.479893	0.0433082	0.13793	*	Q5VY93_HUMAN	Q5VY93	Q92974	Rho/rac guanine nucleotide exchange factor (GEF) 2	S(3): 0.0; S(5): 99.2; T(6): 0.7; S(8): 0.0	0.992	0	4.89e-05	3.21	1.38	1444.65	18	32	S(3): 0.1; S(5): 99.1; T(6): 0.8; S(8): 0.0	0.991	0	0.000824	2.41	2.25	1444.65	19	32
30	Rho guanine nucleotide exchange factor 6	ARHGEF6	pS684	KDpSIPQVLLPEEEK	2	F2	2.21292	0.0609183	0.148852	#					ARHG6_HUMAN	Q15052		Rho guanine nucleotide exchange factor 6	S(3): 100.0	1	0	9.76e-06	3.62	0.11	1704.84	22	38
31	Rho guanine nucleotide exchange factor 7	ARHGEF7	pS518	MpSGFIYQGK	2	LWF1	0.941898	0.0150423	0.011791		0.952159	0.062646	0.0536956		ARHG7_HUMAN	Q14155		Rho guanine nucleotide exchange factor 7	S(2): 100.0; Y(6): 0.0	1	0	9.35e-06	2.79	1.94	1110.47	18	23	S(2): 100.0; Y(6): 0.0	1	0	0.000949	2.92	2.61	1110.47	16	23
		ARHGEF7	pT704	SpTAALEEDAQILK	2	LWF1					>10	no quant	0.0268364	*	ARHG7_HUMAN	Q14155		Rho guanine nucleotide exchange factor 7										S(1): 50.0; T(2): 50.0	0.5	0.0296	3.2e-05	3.6	1.73	1468.69	26	35
32	Beta-arrestin-1	ARRB1	pY47	DFVDHIDLVDPVDGVVLVDPEpYLK	3	pY					1.33473	0.251996	0.445071		ARRB1_HUMAN	P49407		Beta-arrestin-1										Y(22): 100.0	1	0	2.95e-12	3.79	1.06	2791.35	40	136
33	Isoform 1 of Arf-GAP with SH3 domain, ANK repeat and PH domain-containing protein 1	ASAP1	pS720	QEEIDEpSDDDLDDKPSPIKK	3	pY					0.8053	0.0639472	0.0185745		ASAP1_HUMAN	Q9ULH1-2		Isoform 1 of Arf-GAP with SH3 domain, ANK repeat and PH domain-containing protein 1										S(7): 100.0; S(16): 0.0	1	0	8.5e-06	3.62	0.57	2396.04	32	112
		ASAP1	pS842pS846	TLpSDPPpSPLPHGPPNK	2	LWF1	2.447	0.0692339	0.0140751	#	2.48081	0.0182587	0.00715335	*	ASAP1_HUMAN	Q9ULH1-2		Isoform 1 of Arf-GAP with SH3 domain, ANK repeat and PH domain-containing protein 1	T(1): 0.1; S(3): 99.9; S(7): 100.0	0.999	0	0.000101	3.11	2.8	1813.79	24	58	T(1): 1.2; S(3): 98.8; S(7): 100.0	0.988	0	0.000824	2.76	2.82	1813.79	22	58
		ASAP1	pS842pS846	TLpSDPPpSPLPHGPPNK	3	LWF1					2.48259	0.139396	0.0977084	*	ASAP1_HUMAN	Q9ULH1-2		Isoform 1 of Arf-GAP with SH3 domain, ANK repeat and PH domain-containing protein 1										T(1): 1.3; S(3): 98.8; S(7): 99.9	0.987	0	0.0383	2.52	2.16	1813.79	30	116
		ASAP1	pS842	TLpSDPPSPLPHGPPNK	2	F2	1.16217	0.0300344	0.0612006		0.537899	0.0510953	0.0728517	*	ASAP1_HUMAN	Q9ULH1-2		Isoform 1 of Arf-GAP with SH3 domain, ANK repeat and PH domain-containing protein 1	T(1): 0.1; S(3): 99.9; S(7): 0.0	0.999	0	0.00367	2.24	0.6	1733.82	19	44	T(1): 11.8; S(3): 88.2; S(7): 0.0	0.882	0	0.0129	2.76	2.17	1733.84	21	44
		ASAP1	pS842	TLpSDPPSPLPHGPPNK	3	F2	1.07786	0.0546682	0.0510113		0.543614	0.106622	0.102563	*	ASAP1_HUMAN	Q9ULH1-2		Isoform 1 of Arf-GAP with SH3 domain, ANK repeat and PH domain-containing protein 1	T(1): 0.5; S(3): 99.5; S(7): 0.0	0.995	0	0.000127	2.27	0.59	1733.83	24	88	T(1): 4.6; S(3): 95.3; S(7): 0.0	0.953	0	0.00815	2.33	2.49	1733.84	23	88
		ASAP1	pS1044	QApSEDSNDLTPTLPETPVPLPR	3	LWF1					17.3343	0.144611	0.0459868	*	ASAP1_HUMAN	Q9ULH1-2		Isoform 1 of Arf-GAP with SH3 domain, ANK repeat and PH domain-containing protein 1										S(3): 45.3; S(6): 45.3; T(10): 9.3; T(12): 0.1; T(16): 0.0	0.453	0.0037	0.0323	2.66	1.27	2457.16	22	124
34	Arf-GAP with SH3 domain, ANK repeat and PH domain-containing protein 2	ASAP2	pS701	LLHEDLDEpSDDDMDEK	2	F2	1.6472	0.0616395	0.191352	#	1.00149	0.0348161	0.0112756		ASAP2_HUMAN	O43150		Arf-GAP with SH3 domain, ANK repeat and PH domain-containing protein 2	S(9): 100.0	1	0	1.51e-05	5.76	0.44	1998.75	35	44	S(9): 100.0	1	0	3.89e-07	5.37	2.54	1998.77	34	44
		ASAP2	pS701	LLHEDLDEpSDDDMDEK	2	pY					0.841654	0.0688337	0.0442515		ASAP2_HUMAN	O43150		Arf-GAP with SH3 domain, ANK repeat and PH domain-containing protein 2										S(9): 100.0	1	0	6.97e-15	4.15	0.19	1998.75	30	44
		ASAP2	pS701	LLHEDLDEpSDDDMDEK	3	F2					1.05101	0.120667	0.103665		ASAP2_HUMAN	O43150		Arf-GAP with SH3 domain, ANK repeat and PH domain-containing protein 2										S(9): 100.0	1	0	0.00919	3.66	2.64	1998.77	33	88
		ASAP2	pS701	LLHEDLDEpSDDDMDEK	3	pY					0.99826	0.00912882	0.11421		ASAP2_HUMAN	O43150		Arf-GAP with SH3 domain, ANK repeat and PH domain-containing protein 2										S(9): 100.0	1	0	0.0123	2.89	0.64	1998.75	28	88
		ASAP2	pS822	SSpSDPPAVHPPLPPLR	2	F2	1.43444	0.0970313	0.0808368						ASAP2_HUMAN	O43150		Arf-GAP with SH3 domain, ANK repeat and PH domain-containing protein 2	S(1): 0.9; S(2): 0.9; S(3): 98.3	0.983	0	0.0133	2.51	0.18	1746.86	19	44
35	Uncharacterized protein (ATL1)	ATL1	pS10	DRNpSWGGFSEK	2	F2					10.1481	0.191083	0.0569413	*	F8WD04_HUMAN	F8WD04	Q8WXF7	Uncharacterized protein (ATL1)										S(4): 100.0; S(9): 0.0	1	0	0.00534	2.97	1.57	1362.56	16	29
36	Probable phospholipid-transporting ATPase IF	ATP11B	pS1154	SWpSASDPFYTNDR	2	LWF1					2.40484	0.0456624	0.0214204	*	AT11B_HUMAN	Q9Y2G3		Probable phospholipid-transporting ATPase IF										S(1): 0.4; S(3): 86.7; S(5): 12.9; Y(9): 0.0; T(10): 0.0	0.867	0	0.0119	2.58	1.5	1625.63	17	35
37	Sarcoplasmic/endoplasmic reticulum calcium ATPase 2	ATP2A2	pS663	EFDELNPpSAQR	2	LWF1	0.879488	0.0560364	0.00581047		0.831203	0.0990922	0.0415771		AT2A2_HUMAN	P16615		Sarcoplasmic/endoplasmic reticulum calcium ATPase 2	S(8): 100.0	1	0	1.93e-08	3.23	1.73	1385.57	22	29	S(8): 100.0	1	0	0.000824	3.15	2.17	1385.57	20	29
38	Probable phospholipid-transporting ATPase IA	ATP8A1	pS1126	SEpSLQQNLLHGYAFSQDENGIVSQSEVIR	3	F2	no quant	no quant	no quant		no quant	no quant	no quant		AT8A1_HUMAN	Q9Y2Q0		Probable phospholipid-transporting ATPase IA	S(1): 49.9; S(3): 49.9; Y(12): 0.2; S(15): 0.0; S(23): 0.0; S(25): 0.0	0.499	0	0.00132	4.4	2.46	3328.54	37	166	S(1): 3.3; S(3): 16.0; Y(12): 80.7; S(15): 0.0; S(23): 0.0; S(25): 0.0	0.16	0	0.0116	5.31	0.55	3328.58	38	166
39	BET1-like protein	BET1L	pS9	AQpSPGAVEEILDR	2	LWF1	0.941438	0.0169129	0.0113152		1.00254	0.0174472	0.000830656		B8ZZS0_HUMAN	B8ZZS0	Q9NYM9	BET1-like protein	S(3): 100.0	1	0	2.08e-05	2.95	1.88	1464.67	24	35	S(3): 100.0	1	0	0.000824	3.03	2.53	1464.67	22	35
40	Isoform 2 of Protein bicaudal D homolog 2	BICD2	pS582	pSPILLPK	1	LWF1	0.694269	0.0491098	0.00561831		1.21925	0.041828	0.0908646		BICD2_HUMAN	Q8TD16-2		Isoform 2 of Protein bicaudal D homolog 2	S(1): 100.0	1	0	0.0265	1.94	2.87	847.466	14	24	S(1): 100.0	1	0	0.00573	1.99	2.42	847.469	14	24
		BICD2	pS582	pSPILLPK	2	LWF1	0.713578	0.00119515	0.0228397		1.07138	0.0635376	0.0915642		BICD2_HUMAN	Q8TD16-2		Isoform 2 of Protein bicaudal D homolog 2	S(1): 100.0	1	0	0.00612	1.29	2.81	847.467	17	24	S(1): 100.0	1	0	0.00471	1.13	2.73	847.469	13	24
41	Bridging integrator 2	BIN2	pY232	LNHNLpYEVMSK	2	pY					1.09603	0.0607703	0.0234167		BIN2_HUMAN	Q9UBW5		Bridging integrator 2										Y(6): 100.0; S(10): 0.0	1	0	0.00601	2.16	1.49	1427.64	17	29
		BIN2	pS259	pSLVISPPVR	1	LWF1	2.30667	0.0332432	0.0555677	#	3.09929	0.0958398	0.0264307	*	BIN2_HUMAN	Q9UBW5		Bridging integrator 2	S(1): 100.0; S(5): 0.0	1	0	0.0419	1.33	1.69	1047.56	13	32	S(1): 100.0; S(5): 0.0	1	0	0.0182	1.52	0.84	1047.56	11	32
		BIN2	pS259	pSLVISPPVR	2	LWF1	1.98159	0.0193516	0.0129791	#	2.47299	0.0163022	0.0491293	*	BIN2_HUMAN	Q9UBW5		Bridging integrator 2	S(1): 100.0; S(5): 0.0	1	0	1.71e-06	2.97	2.57	1047.56	19	32	S(1): 100.0; S(5): 0.0	1	0	0.00417	2.21	2.89	1047.56	17	32
		BIN2	pS259	RpSLVISPPVR	2	F2	2.46382	0.0550471	0.0341199	#	2.04448	0.109373	0.016928	*	BIN2_HUMAN	Q9UBW5		Bridging integrator 2	S(2): 100.0; S(6): 0.0	1	0	3.39e-09	3.12	0.09	1203.66	23	26	S(2): 97.4; S(6): 2.6	0.974	0	0.0417	2.11	0.71	1203.67	19	26
		BIN2	pS272pT279	TATVpSSPLTSPpTSPSTLSLK	2	LWF1	1.98172	0.0585835	0.000799026	#					BIN2_HUMAN	Q9UBW5		Bridging integrator 2	T(1): 1.0; T(3): 1.0; S(5): 15.1; S(6): 65.3; T(9): 17.4; S(10): 17.1; T(12): 63.7; S(13): 14.7; S(15): 3.7; T(16): 1.0; S(18): 0.0	0.093	0.0372	0.00567	2.85	1.89	2134.99	16	74
		BIN2	pS273pS277	TATVSpSPLTpSPTSPSTLSLK	3	LWF1					10.8031	0.349406	0.0691531		BIN2_HUMAN	Q9UBW5		Bridging integrator 2										T(1): 0.0; T(3): 0.0; S(5): 8.1; S(6): 91.1; T(9): 0.8; S(10): 91.7; T(12): 8.1; S(13): 0.1; S(15): 0.0; T(16): 0.0; S(18): 0.0	0.836	0.0242	5.47e-07	3.22	1.34	2134.99	43	148
		BIN2	pS273	TATVSpSPLTSPTSPSTLSLK	2	LWF1					6.64004	0.140086	0.0590335	*	BIN2_HUMAN	Q9UBW5		Bridging integrator 2										T(1): 0.0; T(3): 0.0; S(5): 1.6; S(6): 96.8; T(9): 1.6; S(10): 0.0; T(12): 0.0; S(13): 0.0; S(15): 0.0; T(16): 0.0; S(18): 0.0	0.968	0.0146	7.67e-06	3.37	1.04	2055.03	18	56
		BIN2	pS280pS285	TATVSSPLTSPTpSPSTLpSLK	2	LWF1					4.60013	0.0876161	0.00722266	*	BIN2_HUMAN	Q9UBW5		Bridging integrator 2										T(1): 0.0; T(3): 0.0; S(5): 0.0; S(6): 0.0; T(9): 0.0; S(10): 0.0; T(12): 5.1; S(13): 26.6; S(15): 27.9; T(16): 70.1; S(18): 70.1	0.088	0.0104	2.08e-09	4.75	1.45	2134.99	25	74
		BIN2	pS285	TATVSSPLTSPTSPSTLpSLK	2	LWF1	1.21528	0.0526804	0.0423519						BIN2_HUMAN	Q9UBW5		Bridging integrator 2	T(1): 0.0; T(3): 0.0; S(5): 0.0; S(6): 0.0; T(9): 0.0; S(10): 0.0; T(12): 0.0; S(13): 0.0; S(15): 0.0; T(16): 0.2; S(18): 99.8	0.998	0	4.17e-06	4.54	1	2055.02	22	56
		BIN2	pS285	TATVSSPLTSPTSPSTLpSLK	3	LWF1					2.9282	0.0632186	0.0315522	*	BIN2_HUMAN	Q9UBW5		Bridging integrator 2										T(1): 0.0; T(3): 0.0; S(5): 0.0; S(6): 0.0; T(9): 0.0; S(10): 0.0; T(12): 0.0; S(13): 0.0; S(15): 0.3; T(16): 0.3; S(18): 99.5	0.995	0	0.00158	3.98	0.42	2055.03	34	112
		BIN2	pS425pS444	ATApSPRPSSGNIPSSPTASGGGpSPTSPR	3	LWF1	0.654921	0.0229313	0.0610092	#					BIN2_HUMAN	Q9UBW5		Bridging integrator 2	T(2): 3.1; S(4): 95.8; S(8): 0.6; S(9): 0.6; S(14): 0.0; S(15): 0.0; T(17): 0.5; S(19): 0.5; S(23): 82.1; T(25): 14.3; S(26): 2.6	0.787	0.0091	4.7e-13	5.42	2.22	2741.19	51	212
		BIN2	pS425pS444	ATApSPRPSSGNIPSSPTASGGGpSPTSPR	3	pY					0.925555	0.00138747	0.0966998		BIN2_HUMAN	Q9UBW5		Bridging integrator 2										T(2): 14.0; S(4): 85.9; S(8): 0.1; S(9): 0.1; S(14): 0.0; S(15): 0.0; T(17): 0.4; S(19): 2.0; S(23): 11.9; T(25): 73.8; S(26): 11.9	0.102	0	4.16e-16	4.88	1.12	2741.19	59	212
		BIN2	pS435pS436pS444	ATASPRPSSGNIPpSpSPTASGGGpSPTSPR	3	pY					1.45011	0.13258	0.225501		BIN2_HUMAN	Q9UBW5		Bridging integrator 2										T(2): 0.0; S(4): 0.0; S(8): 0.3; S(9): 0.8; S(14): 89.7; S(15): 90.2; T(17): 45.6; S(19): 44.4; S(23): 16.1; T(25): 8.5; S(26): 4.3	0.092	0.0477	0.0009	3.99	0.44	2821.16	44	264
		BIN2	pS444	ATASPRPSSGNIPSSPTASGGGpSPTSPR	3	F2	no quant	no quant	no quant						BIN2_HUMAN	Q9UBW5		Bridging integrator 2	T(2): 0.0; S(4): 0.0; S(8): 0.0; S(9): 0.0; S(14): 0.0; S(15): 0.0; T(17): 0.0; S(19): 0.5; S(23): 96.4; T(25): 2.6; S(26): 0.5	0.964	0	3.51e-16	5.23	1.46	2661.22	39	160
		BIN2	pS444	ATASPRPSSGNIPSSPTASGGGpSPTSPR	3	pY					0.674628	0.108307	0.0855574		BIN2_HUMAN	Q9UBW5		Bridging integrator 2										T(2): 0.0; S(4): 0.0; S(8): 0.0; S(9): 0.0; S(14): 0.0; S(15): 0.0; T(17): 0.0; S(19): 2.3; S(23): 97.2; T(25): 0.4; S(26): 0.1	0.972	0	0.00185	5.25	0.77	2661.22	44	160
		BIN2	pS458pT461	ASLGTGTApSPRpTSLEVSPNPEPPEKPVR	4	F2					1.81571	0.200987	0.0766327	*	BIN2_HUMAN	Q9UBW5		Bridging integrator 2										S(2): 0.0; T(5): 0.2; T(7): 52.9; S(9): 52.8; T(12): 78.4; S(13): 15.7; S(17): 0.0	0.385	0	0.00502	4.05	1.68	3034.46	71	318
		BIN2	pT461	pTSLEVSPNPEPPEKPVR	2	F2	1.31209	0.0644154	0.0399486						BIN2_HUMAN	Q9UBW5		Bridging integrator 2	T(1): 50.0; S(2): 50.0; S(6): 0.0	0.5	0	1.99e-05	2.18	0.85	1955.94	31	64
		BIN2	pS462	TpSLEVSPNPEPPEKPVR	2	F2					1.59565	0.0882016	0.0176658	*	BIN2_HUMAN	Q9UBW5		Bridging integrator 2										T(1): 50.0; S(2): 50.0; S(6): 0.0	0.5	0	0.011	2	2.55	1955.96	23	47
		BIN2	pS462	TpSLEVSPNPEPPEKPVR	3	F2	1.21936	0.0807087	0.0155852		1.67593	0.0873695	0.0169756	*	BIN2_HUMAN	Q9UBW5		Bridging integrator 2	T(1): 12.3; S(2): 87.7; S(6): 0.0	0.877	0	1.8e-06	2.58	0.11	1955.95	27	94	T(1): 49.3; S(2): 49.3; S(6): 1.4	0.493	0	0.0303	2.16	2.62	1955.96	23	94
42	Isoform 2 of BCL2/adenovirus E1B 19 kDa protein-interacting protein 2	BNIP2	pS176	KGpSITEYTAAEEK	2	F2					0.897692	0.0400428	0.00375654		BNIP2_HUMAN	Q12982-2		Isoform 2 of BCL2/adenovirus E1B 19 kDa protein-interacting protein 2										S(3): 99.9; T(5): 0.1; Y(7): 0.0; T(8): 0.0	0.999	0	8.25e-08	4.55	0.55	1506.69	24	35
		BNIP2	pT178	KGSIpTEYTAAEEK	3	F2					0.963876	0.069598	0.0923803		BNIP2_HUMAN	Q12982-2		Isoform 2 of BCL2/adenovirus E1B 19 kDa protein-interacting protein 2										S(3): 50.0; T(5): 50.0; Y(7): 0.0; T(8): 0.0	0.5	0.0182	0.00184	3.78	2.79	1506.68	34	70
43	Serine/threonine-protein kinase B-raf	BRAF	pS364	SpSSAPNVHINTIEPVNIDDLIR	3	F2	0.55629	0.14947	no rep						BRAF_HUMAN	P15056		Serine/threonine-protein kinase B-raf	S(1): 9.2; S(2): 40.8; S(3): 40.8; T(11): 9.2	0.408	0.0034	4.63e-05	2.93	0.68	2484.21	25	124
		BRAF	pS365	SSpSAPNVHINTIEPVNIDDLIR	3	F2					0.790146	0.0435729	0.0557859		BRAF_HUMAN	P15056		Serine/threonine-protein kinase B-raf										S(1): 10.3; S(2): 10.3; S(3): 79.4; T(11): 0.0	0.794	0	0.000152	4.15	2.39	2484.23	41	124
44	Tyrosine-protein kinase BTK	BTK	pY223	VVALpYDYMPMNANDLQLR	2	pY					1.88398	0.027918	0.0664103	*	BTK_HUMAN	Q06187		Tyrosine-protein kinase BTK										Y(5): 99.9; Y(7): 0.1	0.999	0	1.54e-10	4.26	0.61	2206.01	24	50
		BTK	pY223	VVALpYDYMPMNANDLQLR	3	pY					2.53223	0.287474	0.121471	*	BTK_HUMAN	Q06187		Tyrosine-protein kinase BTK										Y(5): 9.3; Y(7): 90.7	0.093	0.0421	7.63e-05	2.5	0.32	2206.01	29	100
		BTK	pS366	HLFSTIPELINYHQHNpSAGLISR	4	pY					0.985551	0.138654	0.0276452		BTK_HUMAN	Q06187		Tyrosine-protein kinase BTK										S(4): 0.0; T(5): 0.0; Y(12): 0.1; S(17): 15.1; S(22): 84.7	0.151	0	0.000124	2.87	0.57	2727.34	32	195
		BTK	pY551	YVLDDEpYTSSVGSK	2	pY	1.13661	0.119127	0.00257837		2.08309	0.0522919	0.0591973	*	BTK_HUMAN	Q06187		Tyrosine-protein kinase BTK	Y(1): 0.0; Y(7): 100.0; T(8): 0.0; S(9): 0.0; S(10): 0.0; S(13): 0.0	1	0	0.00459	3.28	0.24	1642.68	23	38	Y(1): 0.0; Y(7): 92.4; T(8): 7.5; S(9): 0.1; S(10): 0.0; S(13): 0.0	0.924	0	2.92e-08	3.58	0.28	1642.69	20	38
		BTK	pY551	YVLDDEpYTSSVGSKFPVR	3	pY					2.21912	0.299126	0.210336	*	BTK_HUMAN	Q06187		Tyrosine-protein kinase BTK										Y(1): 0.0; Y(7): 98.7; T(8): 1.1; S(9): 0.1; S(10): 0.0; S(13): 0.0	0.987	0	0.0163	2.71	0.18	2141.98	34	100
45	Platelet receptor Gi24	C10orf54	pS235	MDpSNIQGIENPGFEASPPAQGIPEAK	2	LWF1	1.19753	0.00312922	0.00301048		2.15061	0.238578	0.0513486	*	GI24_HUMAN	Q9H7M9		Platelet receptor Gi24	S(3): 100.0; S(16): 0.0	1	0	5.44e-15	4.66	1.98	2777.24	30	74	S(3): 100.0; S(16): 0.0	1	0	6.93e-09	4.08	0.67	2777.25	31	74
		C10orf54	pS235	MDpSNIQGIENPGFEASPPAQGIPEAK	3	LWF1	1.11829	0.0873873	0.000319247		2.30042	0.0197461	0.0177054	*	GI24_HUMAN	Q9H7M9		Platelet receptor Gi24	S(3): 100.0; S(16): 0.0	1	0	1.65e-15	5.08	1.35	2777.25	44	148	S(3): 100.0; S(16): 0.0	1	0	4.69e-07	4.92	2.28	2777.25	46	148
		C10orf54	pS280pS283	HLLpSEPpSTPLSPPGPGDVFFPSLDPVPDSPNFEVI	4	LWF1					1.18756	0.0847553	0.0684887		GI24_HUMAN	Q9H7M9		Platelet receptor Gi24										S(4): 92.7; S(7): 45.8; T(8): 45.8; S(11): 15.7; S(22): 0.0; S(29): 0.0	0.4	0	0.000299	3.24	2.57	3860.78	57	402
		C10orf54	pS280	HLLpSEPSTPLSPPGPGDVFFPSLDPVPDSPNFEVI	3	LWF1					1.36455	0.10843	0.047685		GI24_HUMAN	Q9H7M9		Platelet receptor Gi24										S(4): 71.5; S(7): 18.5; T(8): 5.0; S(11): 5.0; S(22): 0.0; S(29): 0.0	0.715	0.0284	0.0011	3.76	1.12	3780.81	28	202
		C10orf54	pT284pS287	HLLSEPSpTPLpSPPGPGDVFFPSLDPVPDSPNFEVI	3	LWF1					1.10606	0.00454392	0.0142894		GI24_HUMAN	Q9H7M9		Platelet receptor Gi24										S(4): 19.5; S(7): 80.5; T(8): 80.5; S(11): 19.5; S(22): 0.0; S(29): 0.0	0.03	0.0134	0.000824	4.42	1.57	3860.78	50	268
46	Putative uncharacterized protein C1orf150	C1orf150	pS80	pSSLSSNDDGYENIDSLTR	2	LWF1	1.15975	0.043234	0.0247897						CA150_HUMAN	Q5JQS6		Putative uncharacterized protein C1orf150	S(1): 90.2; S(2): 8.8; S(4): 0.9; S(5): 0.1; Y(10): 0.0; S(15): 0.0; T(17): 0.0	0.902	0.002	1.66e-11	4.97	2.27	2052.83	27	68
		C1orf150	pY110	SETEpYALLR	2	pY					0.598265	0.00633091	0.0288955	*	CA150_HUMAN	Q5JQS6		Putative uncharacterized protein C1orf150										S(1): 0.0; T(3): 0.4; Y(5): 99.6	0.996	0	1.77e-06	2.66	0.12	1161.52	11	23
47	Chromosome 1 open reading frame 9	C1orf9	pT75pS78	LISLVVSSETIDFSNKpTM*DpSR	3	pY					0.62481	0.0691133	0.0317329	*	Q5H945_HUMAN	Q5H945	Q9UBS9-2	Chromosome 1 open reading frame 9										S(3): 0.0; S(7): 0.0; S(8): 0.0; T(10): 0.0; S(14): 0.8; T(17): 99.2; S(20): 100.0	0.992	0	0.00439	3.91	0.36	2518.12	41	156
48	Isoform 2 of C2 domain-containing protein 2-like	C2CD2L	pS663	EAGLSQpSHDDLSNATATPSVR	3	F2	1.0481	0.000377797	0.00696406		0.167575	0.12951	0.00428742	*	C2C2L_HUMAN	O14523-2		Isoform 2 of C2 domain-containing protein 2-like	S(5): 50.0; S(7): 50.0; S(12): 0.0; T(15): 0.0; T(17): 0.0; S(19): 0.0	0.5	0.0408	0.00715	1.88	0.19	2235.99	23	118	S(5): 19.9; S(7): 77.8; S(12): 1.7; T(15): 0.6; T(17): 0.1; S(19): 0.0	0.778	0	0.00562	1.62	0.79	2236.01	24	118
49	TDRP2	C8orf42	pS41	GGPPPAAAAAAQAQVQGApSFR	3	LWF1	10.9303	0.238831	0.040768	#					B6VF03_HUMAN	B6VF03	Q86YL5	TDRP2	S(19): 100.0	1	0	9.07e-13	4.6	2.24	2002.95	43	118
50	Uncharacterized protein (CALM1)	CALM2	pY147	VFDKDGNGpYISAAELR	3	pY					0.73099	0.023629	0.0264538		E7EMB3_HUMAN	E7EMB3		Uncharacterized protein (CALM1)										Y(9): 100.0; S(11): 0.0	1	0	9.97e-05	2.32	0.17	1834.84	29	88
51	Calnexin	CANX	pS554pS564	QKpSDAEEDGGTVpSQEEEDR	3	LWF1					no quant	no quant	no quant		CALX_HUMAN	P27824		Calnexin										S(3): 100.0; T(11): 0.2; S(13): 99.8	0.998	0	0.000824	4.14	2.61	2268.82	39	140
		CANX	pS554pS564	QKpSDAEEDGGTVpSQEEEDRKPK	3	pY					0.963446	0.391044	0.25515		CALX_HUMAN	P27824		Calnexin										S(3): 100.0; T(11): 84.3; S(13): 15.7	0.157	0	0.000923	2.73	0.02	2622.06	42	164
		CANX	pS554pS564	QKpSDAEEDGGTVpSQEEEDRKPK	4	pY					0.991948	0.339102	0.379563		CALX_HUMAN	P27824		Calnexin										S(3): 100.0; T(11): 16.6; S(13): 83.4	0.834	0.0106	1.47e-05	2.8	0.92	2622.06	57	246
		CANX	pS554	QKpSDAEEDGGTVSQEEEDR	3	F2					1.03443	0.198808	0.237138		CALX_HUMAN	P27824		Calnexin										S(3): 12.3; T(11): 87.7; S(13): 0.0	0.123	0	0.00128	2.83	2.29	2188.87	29	106
		CANX	pS554	QKpSDAEEDGGTVSQEEEDRKPK	4	pY					1.22281	0.179463	0.187308		CALX_HUMAN	P27824		Calnexin										S(3): 100.0; T(11): 0.0; S(13): 0.0	1	0	0.0105	1.98	1.44	2542.09	40	186
		CANX	pS564	SDAEEDGGTVpSQEEEDR	2	LWF1					no quant	no quant	no quant		CALX_HUMAN	P27824		Calnexin										S(1): 0.0; T(9): 1.3; S(11): 98.7	0.987	0	8.03e-08	3.7	2.41	1932.7	26	47
		CANX	pS564	SDAEEDGGTVpSQEEEDRKPK	3	pY					1.70974	0.111909	0.072496	*	CALX_HUMAN	P27824		Calnexin										S(1): 0.0; T(9): 50.0; S(11): 50.0	0.5	0	0.000342	3.25	0.06	2285.94	36	112
		CANX	pS583	AEEDEILNRpSPR	3	F2	1.10234	0.236102	0.203036						CALX_HUMAN	P27824		Calnexin	S(10): 100.0	1	0	5.32e-05	2.1	0.17	1508.67	26	64
52	Adenylyl cyclase-associated protein 1	CAP1	pT307	SGPKPFSAPKPQpTSPSPK	3	pY	1.44395	1.06786	0.343707		0.934596	0.0605057	0.0594181		CAP1_HUMAN	Q01518		Adenylyl cyclase-associated protein 1	S(1): 0.0; S(7): 0.0; T(13): 86.8; S(14): 13.1; S(16): 0.1	0.868	0	0.019	2.6	0.45	1917.94	34	100	S(1): 0.0; S(7): 0.0; T(13): 46.0; S(14): 46.0; S(16): 7.9	0.46	0.0174	0.000275	2.83	0.78	1917.94	31	100
53	F-actin-capping protein subunit beta	CAPZB	pS263	ELpSQVLTQR	2	LWF1	1.4293	0.0282981	0.0408692		1.72893	0.364759	0.0437438		CAPZB_HUMAN	P47756		F-actin-capping protein subunit beta	S(3): 96.2; T(7): 3.8	0.962	0	0.013	1.4	2.11	1153.56	10	23	S(3): 86.9; T(7): 13.1	0.869	0	0.00786	2.03	1.91	1153.56	13	23
54	Caskin-2	CASKIN2	pT252	NpTYNQTALDIVNQFTTSQASR	3	pY					0.627489	0.0325647	0.000622918	*	CSKI2_HUMAN	Q8WXE0		Caskin-2										T(2): 49.7; Y(3): 49.7; T(6): 0.5; T(15): 0.0; T(16): 0.0; S(17): 0.0; S(20): 0.0	0.497	0.021	1.49e-10	4.2	0.58	2452.11	37	118
55	Cas scaffolding protein family member 4	CASS4	pT108pY113	GLEEAPASSEETYQVPTLPRPPpTPGPVpYEQM*R	3	pY					>10	no quant	0.0510965	*	CASS4_HUMAN	Q9NQ75		Cas scaffolding protein family member 4										S(8): 0.0; S(9): 0.0; T(12): 0.0; Y(13): 0.0; T(17): 0.0; T(23): 100.0; Y(28): 100.0	1	0	2.3e-06	4.38	0.94	3702.64	50	244
		CASS4	pT108pY113	GLEEAPASSEETYQVPTLPRPPpTPGPVpYEQM*R	4	pY					>10	no quant	0.151143	*	CASS4_HUMAN	Q9NQ75		Cas scaffolding protein family member 4										S(8): 0.0; S(9): 0.0; T(12): 0.0; Y(13): 0.0; T(17): 1.9; T(23): 98.2; Y(28): 99.9	0.981	0	0.0134	2.72	0.53	3702.64	42	366
		CASS4	pT108pY113	GLEEAPASSEETYQVPTLPRPPpTPGPVpYEQMR	3	pY					>10	no quant	0.0705209	*	CASS4_HUMAN	Q9NQ75		Cas scaffolding protein family member 4										S(8): 0.0; S(9): 0.0; T(12): 0.0; Y(13): 0.0; T(17): 4.9; T(23): 99.1; Y(28): 95.9	0.951	0.0286	0.000422	5.09	1.02	3686.65	49	244
		CASS4	pT108pY113	GLEEAPASSEETYQVPTLPRPPpTPGPVpYEQMR	4	pY					>10	no quant	0.00022754	*	CASS4_HUMAN	Q9NQ75		Cas scaffolding protein family member 4										S(8): 0.0; S(9): 0.0; T(12): 0.1; Y(13): 0.1; T(17): 8.0; T(23): 92.5; Y(28): 99.2	0.917	0	0.0296	3.21	0.14	3686.65	64	366
		CASS4	pY131	SWAEGPQPPTAQVpYEFPDPPTSAR	3	pY					>10	no quant	0.0120035	*	CASS4_HUMAN	Q9NQ75		Cas scaffolding protein family member 4										S(1): 0.0; T(10): 0.0; Y(14): 100.0; T(21): 0.0; S(22): 0.0	1	0	8.55e-07	4.61	0.42	2708.2	46	136
		CASS4	pY174	ASLPTLPSQVpYDVPTQHR	2	pY	2.2456	0.0465803	0.0663517	#	>10	no quant	0.0710601	*	CASS4_HUMAN	Q9NQ75		Cas scaffolding protein family member 4	S(2): 0.0; T(5): 0.0; S(8): 0.0; Y(11): 100.0; T(15): 0.0	1	0	0.000178	3.31	0.7	2089.01	14	50	S(2): 0.0; T(5): 0.0; S(8): 0.0; Y(11): 100.0; T(15): 0.0	1	0	3.03e-05	3.16	0.96	2089.01	16	50
		CASS4	pY174	ASLPTLPSQVpYDVPTQHR	3	pY	3.32056	0.0335702	0.147573	#	44.8722	0.109843	0.0353438	*	CASS4_HUMAN	Q9NQ75		Cas scaffolding protein family member 4	S(2): 0.0; T(5): 0.0; S(8): 2.2; Y(11): 97.8; T(15): 0.1	0.978	0	0.0012	2.41	0.21	2089.01	26	100	S(2): 0.0; T(5): 0.0; S(8): 1.9; Y(11): 98.1; T(15): 0.0	0.981	0	0.00881	2.28	0.1	2089.01	27	100
		CASS4	pY195	EPEKQQLpYDIPASPK	2	pY					>10	no quant	0.158715	*	CASS4_HUMAN	Q9NQ75		Cas scaffolding protein family member 4										Y(8): 100.0; S(13): 0.0	1	0	0.0108	1.77	0.3	1822.86	15	41
		CASS4	pY195	EPEKQQLpYDIPASPK	3	pY					>10	no quant	0.030348	*	CASS4_HUMAN	Q9NQ75		Cas scaffolding protein family member 4										Y(8): 99.2; S(13): 0.8	0.992	0	0.0147	2.02	0.6	1822.86	18	82
		CASS4	pY195	GPVVLKEPEKQQLpYDIPASPK	3	pY					36.0754	0.111267	0.059749	*	CASS4_HUMAN	Q9NQ75		Cas scaffolding protein family member 4										Y(14): 100.0; S(19): 0.0	1	0	3.92e-05	5	0.6	2416.25	33	118
		CASS4	pY195	GPVVLKEPEKQQLpYDIPASPK	4	pY					>10	no quant	0.139634	*	CASS4_HUMAN	Q9NQ75		Cas scaffolding protein family member 4										Y(14): 100.0; S(19): 0.0	1	0	0.00155	2.95	0.14	2416.25	45	177
		CASS4	pY195	QQLpYDIPASPK	2	pY					49.7506	0.0230098	0.0112443	*	CASS4_HUMAN	Q9NQ75		Cas scaffolding protein family member 4										Y(4): 99.9; S(9): 0.1	0.999	0	0.00388	2.12	0.18	1339.63	13	29
		CASS4	pS200	QQLYDIPApSPK	2	LWF1	1.29277	0.150864	0.0621149		1.49401	0.0240033	0.0190942		CASS4_HUMAN	Q9NQ75		Cas scaffolding protein family member 4	Y(4): 0.0; S(9): 100.0	1	0	0.000321	2.22	2.25	1339.63	14	29	Y(4): 0.0; S(9): 100.0	1	0	0.000824	2.48	2.98	1339.63	20	29
		CASS4	pT233	GGYSpTLPNPQK	2	LWF1					1.01055	0.073368	0.0972462		CASS4_HUMAN	Q9NQ75		Cas scaffolding protein family member 4										Y(3): 0.0; S(4): 0.8; T(5): 99.2	0.992	0	0.000824	2.83	2.09	1241.56	18	29
		CASS4	pY244	SEWIpYDTPVSPGK	2	pY					32.8637	0.1925	0.0166396	*	CASS4_HUMAN	Q9NQ75		Cas scaffolding protein family member 4										S(1): 0.0; Y(5): 100.0; T(7): 0.0; S(10): 0.0	1	0	0.00125	3.17	0.13	1558.68	19	35
		CASS4	pS249	SEWIYDTPVpSPGK	2	LWF1	1.52566	0.0226405	0.0115745	#	1.26369	0.00811126	0.00386749		CASS4_HUMAN	Q9NQ75		Cas scaffolding protein family member 4	S(1): 0.0; Y(5): 0.0; T(7): 0.0; S(10): 100.0	1	0	2.41e-06	3.42	2.21	1558.68	20	35	S(1): 0.0; Y(5): 0.0; T(7): 0.0; S(10): 100.0	1	0	0.000824	2.47	1.89	1558.68	20	35
		CASS4	pS289	SRpSLTPQLNNNVPMQK	2	F2	1.32063	0.0164813	0.0656824						CASS4_HUMAN	Q9NQ75		Cas scaffolding protein family member 4	S(1): 0.9; S(3): 99.0; T(5): 0.1	0.99	0	5.86e-06	3.44	0.28	1906.92	24	44
		CASS4	pS289	SRpSLTPQLNNNVPMQK	3	F2	1.1705	0.083391	0.0310821		1.30329	0.00354152	0.018246		CASS4_HUMAN	Q9NQ75		Cas scaffolding protein family member 4	S(1): 9.3; S(3): 90.5; T(5): 0.1	0.905	0	5.32e-05	4.08	1.63	1906.92	34	88	S(1): 5.4; S(3): 47.3; T(5): 47.3	0.473	0.0256	0.0117	3.81	1.98	1906.94	33	88
		CASS4	pT291	SLpTPQLNNNVPMQK	2	LWF1	0.821825	0.0200631	0.017042		1.08558	0.0509079	0.0553052		CASS4_HUMAN	Q9NQ75		Cas scaffolding protein family member 4	S(1): 1.1; T(3): 98.9	0.989	0	0.000651	2.46	2.06	1663.78	20	38	S(1): 10.0; T(3): 90.0	0.9	0	0.000824	2.81	2.87	1663.79	24	38
		CASS4	pS305	KLpSLPEIPSYGFLVPR	2	F2	0.971558	0.0647575	no rep		1.22437	0.0815538	0.0865874		CASS4_HUMAN	Q9NQ75		Cas scaffolding protein family member 4	S(3): 100.0; S(9): 0.0; Y(10): 0.0	1	0	3.51e-16	4.1	0.38	1896	28	44	S(3): 100.0; S(9): 0.0; Y(10): 0.0	1	0	0.00413	3.12	0.86	1896.02	25	44
		CASS4	pS305	KLpSLPEIPSYGFLVPR	3	F2	0.862039	0.0438303	0.123053		1.21916	0.0255245	0.0398645		CASS4_HUMAN	Q9NQ75		Cas scaffolding protein family member 4	S(3): 100.0; S(9): 0.0; Y(10): 0.0	1	0	5.43e-11	4.54	0.44	1896	40	88	S(3): 100.0; S(9): 0.0; Y(10): 0.0	1	0	0.0238	3.68	1.38	1896.02	39	88
		CASS4	pS311	LSLPEIPpSYGFLVPR	2	pY					>10	no quant	0.0623538	*	CASS4_HUMAN	Q9NQ75		Cas scaffolding protein family member 4										S(2): 0.0; S(8): 89.8; Y(9): 10.2	0.898	0.0444	5.74e-05	2.58	1.23	1767.91	17	41
		CASS4	pS328	GTFPLDEDVpSYKVPSSFLIPR	3	pY					>10	no quant	0.0225563	*	CASS4_HUMAN	Q9NQ75		Cas scaffolding protein family member 4										T(2): 0.0; S(10): 14.2; Y(11): 85.7; S(15): 0.1; S(16): 0.0	0.142	0.0475	0.0149	3.21	1.31	2447.19	34	118
		CASS4	pY350	VEQQNTKPNIpYDIPK	2	pY	2.08046	0.0458727	0.0384401	#	24.0585	0.0298898	0.190882	*	CASS4_HUMAN	Q9NQ75		Cas scaffolding protein family member 4	T(6): 0.0; Y(11): 100.0	1	0	5.72e-07	3.44	0.71	1866.89	21	41	T(6): 0.0; Y(11): 100.0	1	0	5.36e-05	3.47	0.46	1866.9	22	41
		CASS4	pY350	VEQQNTKPNIpYDIPK	3	pY					24.7767	0.124511	0.00127371	*	CASS4_HUMAN	Q9NQ75		Cas scaffolding protein family member 4										T(6): 0.0; Y(11): 100.0	1	0	0.00141	2.14	0.69	1866.9	24	82
56	E3 ubiquitin-protein ligase CBL	CBL	pY674	IKPSSSANAIpYSLAARPLPVPK	3	pY	0.737624	0.137926	0.149579						CBL_HUMAN	P22681		E3 ubiquitin-protein ligase CBL	S(4): 0.0; S(5): 0.0; S(6): 0.0; Y(11): 98.1; S(12): 1.9	0.981	0	0.0341	3.06	0.03	2360.27	37	124
57	Malcavernin	CCM2	pS405	GIITDpSFGR	2	LWF1	0.981885	0.0577959	0.0530809		1.05277	0.0259766	0.0488607		E9PDJ3_HUMAN	E9PDJ3	Q9BSQ5	Malcavernin	T(4): 91.6; S(6): 8.4	0.084	0	1.41e-05	2.92	1.25	1045.47	17	23	T(4): 14.6; S(6): 85.4	0.854	0	0.000824	1.42	2.74	1045.47	13	23
58	Cyclin-Y	CCNY	pS326	SApSADNLTLPR	2	LWF1	0.900558	0.124139	0.0296222		1.31285	0.131645	0.0680664		CCNY_HUMAN	Q8ND76		Cyclin-Y	S(1): 0.7; S(3): 99.3; T(8): 0.0	0.993	0	2.41e-06	3.67	1.7	1224.56	21	29	S(1): 1.4; S(3): 98.6; T(8): 0.0	0.986	0	0.000824	3.36	2.75	1224.56	20	29
59	CD226 antigen	CD226	pS290	DLFTEpSWDTQK	1	LWF1					3.5407	0.00801356	0.0232636	*	CD226_HUMAN	Q15762		CD226 antigen										T(4): 0.7; S(6): 99.3; T(9): 0.1	0.993	0	0.0105	3.12	1.16	1449.6	18	29
		CD226	pS290	DLFTEpSWDTQK	2	LWF1	3.59384	0.247239	0.0389072	#	11.131	0.0991267	0.0485818	*	CD226_HUMAN	Q15762		CD226 antigen	T(4): 0.0; S(6): 100.0; T(9): 0.0	1	0	4.17e-06	3.67	1.93	1449.59	24	29	T(4): 0.0; S(6): 100.0; T(9): 0.0	1	0	0.00278	3.81	1.89	1449.59	24	29
		CD226	pS290	DLFTEpSWDTQKAPNNYR	3	F2					4.78309	0.0836099	0.026498	*	CD226_HUMAN	Q15762		CD226 antigen										T(4): 0.0; S(6): 100.0; T(9): 0.0; Y(16): 0.0	1	0	0.00199	4.13	0.88	2164.96	30	94
60	SLAM family member 5	CD84	pY279	TIpYTYIMASR	2	pY	1.11026	0.111762	0.132136		3.45584	0.0145601	0.0448205	*	SLAF5_HUMAN	Q9UIB8		SLAM family member 5	T(1): 0.0; Y(3): 99.9; T(4): 0.0; Y(5): 0.0; S(9): 0.0	0.999	0	0.00012	3.03	0.43	1298.58	15	26	T(1): 0.6; Y(3): 99.4; T(4): 0.1; Y(5): 0.0; S(9): 0.0	0.994	0	5.07e-07	2.24	0.97	1314.58	16	26
		CD84	pY279	TIpYTYIMASR	2	pY	1.11026	0.111762	0.132136		4.77665	0.0977341	0.0160153	*	SLAF5_HUMAN	Q9UIB8		SLAM family member 5	T(1): 0.0; Y(3): 99.9; T(4): 0.0; Y(5): 0.0; S(9): 0.0	0.999	0	0.00012	3.03	0.43	1298.58	15	26	T(1): 0.0; Y(3): 99.4; T(4): 0.5; Y(5): 0.0; S(9): 0.0	0.994	0	3.76e-08	3.12	0.46	1298.58	15	26
		CD84	pY296	IpYDEILQSK	2	pY	0.950153	0.0332986	0.000478328		1.89097	0.104155	0.0223085	*	SLAF5_HUMAN	Q9UIB8		SLAM family member 5	Y(2): 100.0; S(8): 0.0	1	0	3.22e-06	3.22	0.46	1188.55	15	23	Y(2): 100.0; S(8): 0.0	1	0	1.95e-05	2.4	0	1188.55	16	23
		CD84	pY316	VLPSKEEPVNTVpYSEVQFADK	3	pY	0.978948	0.0500809	0.119458		2.32395	0.00688163	0.150704	*	SLAF5_HUMAN	Q9UIB8		SLAM family member 5	S(4): 0.0; T(11): 0.0; Y(13): 97.9; S(14): 2.1	0.979	0	0.00363	3.19	0.34	2459.17	35	118	S(4): 0.1; T(11): 0.4; Y(13): 49.7; S(14): 49.7	0.497	0	0.000954	2.32	0.29	2459.17	27	118
61	Serine/threonine-protein kinase MRCK beta	CDC42BPB	pS1644	NKPYISWPSpSGGSEPSVTVPLR	3	F2					4.67951	0.197368	0.0266616	*	MRCKB_HUMAN	Q9Y5S2		Serine/threonine-protein kinase MRCK beta										Y(4): 0.0; S(6): 0.0; S(9): 1.9; S(10): 97.9; S(13): 0.3; S(16): 0.0; T(18): 0.0	0.979	0	0.00282	3.28	0.57	2438.2	44	124
62	Centrosomal protein of 170 kDa (CEP170)	CEP170	pS476	QKpSEEPSVSIPFLQTALLR	3	F2					2.50387	0.0467285	0.160804	*	E9PEY0_HUMAN	E9PEY0	Q5SW79	Centrosomal protein of 170 kDa (CEP170)										S(3): 99.1; S(7): 0.4; S(9): 0.4; T(15): 0.0	0.991	0	0.0125	2.13	0.47	2223.17	27	106
		CEP170	pS868	QGpSFTIEKPSPNIPIELIPHINK	3	F2	0.296557	0.00249557	no rep		0.769369	0.0341266	0.00590055		E9PEY0_HUMAN	E9PEY0	Q5SW79	Centrosomal protein of 170 kDa	S(3): 98.6; T(5): 1.4; S(10): 0.0	0.986	0	0.000665	2.73	0.42	2652.38	27	130	S(3): 80.4; T(5): 19.5; S(10): 0.1	0.804	0	0.025	2.17	1.3	2652.41	29	130
63	Cofilin-1	CFL1	pY106	NIILEEGKEILVGDVGQTVDDPpYATFVK	3	pY					>10	no quant	0.00350723	*	E9PK25_HUMAN	E9PK25	P23528	Cofilin 1 (Non-muscle), isoform CRA_a (CFL1)										T(18): 0.0; Y(23): 100.0; T(25): 0.0	1	0	6.53e-06	6.16	1.04	3142.56	46	160
		CFL1	pY127	YALYDATpYETK	2	pY	2.05283	0.191365	0.022556	#	4.70678	0.110899	0.0353403	*	E9PK25_HUMAN	E9PK25	P23528	Cofilin-1	Y(1): 0.0; Y(4): 0.0; T(7): 6.3; Y(8): 93.7; T(10): 0.0	0.937	0	0.0165	2.95	0.8	1417.59	19	29	Y(1): 0.0; Y(4): 0.0; T(7): 6.5; Y(8): 93.4; T(10): 0.0	0.934	0.0385	3.55e-09	2.75	0.41	1417.59	19	29
		CFL1	pY178	HELQANCpYEEVKDR	3	pY	no quant	no quant	no quant		1.93588	0.0591601	0.00226335	*	E9PK25_HUMAN	E9PK25	P23528	Cofilin-1	Y(8): 100.0	1	0	6.46e-05	4.14	0.36	1870.77	23	76	Y(8): 100.0	1	0	6.98e-13	4.29	0.02	1870.78	32	76
64	CLIP-associating protein 2	CLASP2	pS808	VLNTGpSDVEEAVADALK	2	LWF1	0.958647	0.0372757	0.0571001		1.0168	0.133646	0.0897647		F5H604_HUMAN	F5H604	O75122	CLIP-associating protein 2	T(4): 0.0; S(6): 100.0	1	0	4.67e-16	5.06	1.76	1810.84	29	47	T(4): 0.1; S(6): 99.9	0.999	0	2.7e-10	4.38	2.05	1810.85	28	47
65	C-type lectin domain family 2 member L	CLEC2L	pS50	SGpSGYEGSTSWK	2	LWF1					3.02691	0.033422	0.03707	*	CLC2L_HUMAN	P0C7M8		C-type lectin domain family 2 member L										S(1): 10.0; S(3): 88.7; Y(5): 1.3; S(8): 0.0; T(9): 0.0; S(10): 0.0	0.887	0	0.00119	3.04	2.12	1325.51	19	32
66	CAP-Gly domain-containing linker protein 1	CLIP1	pS200	TASESISNLpSEAGSIK	2	LWF1					0.48594	0.0651275	0.095056	*	CLIP1_HUMAN	P30622		CAP-Gly domain-containing linker protein 1										T(1): 0.0; S(3): 0.0; S(5): 2.2; S(7): 13.2; S(10): 84.5; S(14): 0.1	0.845	0.0365	0.0106	3.43	0.99	1673.77	19	44
67	Consortin	CNST	pS293	KCpSTQLLVSEDPK	2	F2	3.1993	0.0104745	0.0948971	#					CNST_HUMAN	Q6PJW8		Consortin	S(3): 99.9; T(4): 0.1; S(9): 0.0	0.999	0	8.43e-06	3.89	1.13	1584.73	24	35
68	Coronin-1C_i2 protein	CORO1C	pY307	YFEITDESPpYVHYLNTFSSK	3	pY					0.756058	0.0515022	0.132895		A7MAP0_HUMAN	A7MAP0	Q9ULV4	Coronin-1C_i2 protein										Y(1): 0.0; T(5): 0.0; S(8): 0.0; Y(10): 0.6; Y(13): 0.1; T(16): 33.1; S(18): 33.1; S(19): 33.1	0.006	0	1.29e-07	3.69	0.91	2520.1	28	112
69	Isoform 3 of Cleavage and polyadenylation specificity factor subunit 7	CPSF7	pY451pS452pS458	SpYpSVGASGpSSSR	3	pY					no quant	no quant	no quant		CPSF7_HUMAN	Q8N684-3	Q8N684	Isoform 3 of Cleavage and polyadenylation specificity factor subunit 7										S(1): 38.0; Y(2): 38.0; S(3): 33.3; S(7): 90.5; S(9): 33.4; S(10): 33.4; S(11): 33.4	0.005	0.0202	0.0338	0.97	0.92	1384.42	18	104
70	Carnitine O-palmitoyltransferase 2, mitochondrial	CPT2	pT156	ATNM*pTVSAIR	2	F2	no quant	no quant	no quant						CPT2_HUMAN	P23786		Carnitine O-palmitoyltransferase 2, mitochondrial	T(2): 4.2; T(5): 47.9; S(7): 47.9	0.479	0	0.0232	1.16	1.15	1159.52	11	26
71	Crk-like protein	CRKL	pS197	NSNpSYGIPEPAHAYAQPQTTTPLPAVSGSPGAAITPLPSTQNGPVFAK	5	pY					no quant	no quant	no quant		CRKL_HUMAN	P46109		Crk-like protein										S(2): 0.0; S(4): 0.0; Y(5): 0.0; Y(14): 1.7; T(19): 13.0; T(20): 37.9; T(21): 37.9; S(27): 4.7; S(29): 4.7; T(35): 0.1; S(39): 0.0; T(40): 0.0	0	0.0302	9.05e-05	4.49	0.92	4882.36	73	560
		CRKL	pY207	NSNSYGIPEPAHApYAQPQTTTPLPAVSGSPGAAITPLPSTQNGPVFAK	4	pY					<0.1	0.148999	no quant	*	CRKL_HUMAN	P46109		Crk-like protein										S(2): 2.3; S(4): 2.3; Y(5): 2.3; Y(14): 51.6; T(19): 17.5; T(20): 17.5; T(21): 6.2; S(27): 0.1; S(29): 0.1; T(35): 0.0; S(39): 0.0; T(40): 0.0	0.516	0.0411	1.29e-05	5.6	0.03	4882.37	58	420
72	Cysteine and glycine-rich protein 1	CSRP1	pS192	GFGFGQGAGALVHpSE	2	LWF1	0.981485	0.0819551	0.0213622		1.11834	0.165701	0.0730907		CSRP1_HUMAN	P21291		Cysteine and glycine-rich protein 1	S(14): 100.0	1	0	1.58e-11	4.28	1.58	1513.64	24	41	S(14): 100.0	1	0	2.09e-06	3.26	2.21	1513.65	22	41
73	CTTN protein	CTTN	pT362pS368	pTQTPPVpSPAPQPTEER	3	LWF1					1.84623	0.109662	0.12865	*	Q8N707_HUMAN	Q8N707	Q14247	CTTN protein										T(1): 87.2; T(3): 12.9; S(7): 99.9; T(13): 0.0	0.871	0	0.0394	2.96	1.21	1894.81	43	148
		CTTN	pT364pS368	TQpTPPVpSPAPQPTEER	2	LWF1	no quant	no quant	no quant		2.17005	0.0114576	0.0542899	*	Q8N707_HUMAN	Q8N707	Q14247	CTTN protein	T(1): 0.1; T(3): 99.9; S(7): 100.0; T(13): 0.0	0.999	0	4.08e-05	3.94	2.67	1894.79	32	58	T(1): 50.0; T(3): 50.0; S(7): 100.0; T(13): 0.0	0.5	0	3.29e-07	4.13	2.55	1894.8	27	58
		CTTN	pT364pS368	TQpTPPVpSPAPQPTEER	2	pY	no quant	no quant	no quant						Q8N707_HUMAN	Q8N707	Q14247	CTTN protein	T(1): 21.4; T(3): 89.3; S(7): 89.3; T(13): 0.0	0.786	0	0.0277	3.87	0.05	1894.79	29	58
		CTTN	pT364pY384	TQpTPPVSPAPQPTEERLPSSPVpYEDAASFK	3	LWF1	2.16941	0.165152	0.0755894	#					Q8N707_HUMAN	Q8N707	Q14247	CTTN protein	T(1): 19.2; T(3): 79.5; S(7): 1.3; T(13): 0.0; S(19): 1.5; S(20): 5.7; Y(23): 92.7; S(28): 0.1	0.738	0.0463	4.17e-06	5.15	1.92	3386.52	48	228
		CTTN	pT364	AKTQpTPPVSPAPQPTEER	3	F2	no quant	no quant	no quant						Q8N707_HUMAN	Q8N707	Q14247	CTTN protein	T(3): 1.6; T(5): 98.2; S(9): 0.2; T(15): 0.0	0.982	0	4.1e-05	3.81	0.86	2013.96	41	100
		CTTN	pT364	TQpTPPVSPAPQPTEER	2	LWF1	0.605459	0.0174213	0.0674331		1.05039	0.0425217	0.0534504		Q8N707_HUMAN	Q8N707	Q14247	CTTN protein	T(1): 0.0; T(3): 100.0; S(7): 0.0; T(13): 0.0	1	0	3.32e-05	4.1	1.36	1814.83	28	44	T(1): 0.1; T(3): 99.9; S(7): 0.0; T(13): 0.0	0.999	0	2.62e-06	4.13	2.8	1814.83	28	44
		CTTN	pT364	TQpTPPVSPAPQPTEER	2	pY	0.925059	0.0870384	0.0107752						Q8N707_HUMAN	Q8N707	Q14247	CTTN protein	T(1): 0.2; T(3): 99.8; S(7): 0.0; T(13): 0.0	0.998	0	0.000666	3.18	0.18	1814.83	22	44
		CTTN	pS368	TQTPPVpSPAPQPTEER	3	LWF1	0.645076	0.185705	0.0156064	#	1.00879	0.109499	0.12085		Q8N707_HUMAN	Q8N707	Q14247	CTTN protein	T(1): 0.0; T(3): 2.0; S(7): 98.0; T(13): 0.0	0.98	0	0.00341	2.66	1.44	1814.83	29	88	T(1): 2.3; T(3): 13.3; S(7): 84.5; T(13): 0.0	0.845	0.0281	0.0421	2.42	0.46	1814.84	28	88
		CTTN	pS381pY384	LPSpSPVpYEDAASFK	2	pY					7.42728	0.159293	0.0442096	*	Q8N707_HUMAN	Q8N707	Q14247	CTTN protein										S(3): 8.9; S(4): 91.2; Y(7): 100.0; S(12): 0.0	0.911	0	0.00112	4.04	0.17	1670.67	25	50
		CTTN	pS381pY384	TQTPPVSPAPQPTEERLPSpSPVpYEDAASFK	3	pY					>10	no quant	0.0132898	*	Q8N707_HUMAN	Q8N707	Q14247	CTTN protein										T(1): 0.0; T(3): 0.0; S(7): 0.0; T(13): 0.0; S(19): 11.7; S(20): 88.4; Y(23): 100.0; S(28): 0.0	0.883	0	7.36e-05	4.34	1.38	3386.53	48	228
		CTTN	pS381pY384	TQTPPVSPAPQPTEERLPSpSPVpYEDAASFK	4	pY					>10	no quant	0.198009	*	Q8N707_HUMAN	Q8N707	Q14247	CTTN protein										T(1): 0.0; T(3): 0.0; S(7): 0.0; T(13): 0.2; S(19): 17.2; S(20): 82.0; Y(23): 17.8; S(28): 82.7	0.14	0.0108	0.0298	2.76	0.2	3386.52	48	342
		CTTN	pS381	LPSpSPVYEDAASFK	2	LWF1	2.29667	0.048953	0.000630156	#	3.74721	0.0646806	0.0862085	*	Q8N707_HUMAN	Q8N707	Q14247	CTTN protein	S(3): 0.0; S(4): 100.0; Y(7): 0.0; S(12): 0.0	1	0	2.67e-09	4.25	1	1590.71	26	38	S(3): 0.8; S(4): 99.2; Y(7): 0.0; S(12): 0.0	0.992	0	4e-07	4.41	1.5	1590.71	26	38
		CTTN	pY384	LPSSPVpYEDAASFK	2	pY	0.567689	0.087972	0.0830091	#	1.35743	0.0875397	0.0585057		Q8N707_HUMAN	Q8N707	Q14247	CTTN protein	S(3): 0.0; S(4): 0.0; Y(7): 100.0; S(12): 0.0	1	0	1.15e-08	3.53	0.07	1590.71	25	38	S(3): 0.0; S(4): 0.0; Y(7): 100.0; S(12): 0.0	1	0	1.08e-10	3.7	0.47	1590.71	21	38
		CTTN	pY384	TQTPPVSPAPQPTEERLPSSPVpYEDAASFK	3	pY					1.29349	0.557186	0.0206525		Q8N707_HUMAN	Q8N707	Q14247	CTTN protein										T(1): 0.0; T(3): 0.0; S(7): 0.0; T(13): 0.0; S(19): 45.0; S(20): 9.5; Y(23): 45.0; S(28): 0.5	0.45	0.0055	0.0446	3.6	0.89	3306.55	33	172
		CTTN	pS395pY409	AELpSYRGPVSGTEPEPVpYSMEAADYR	3	pY					>10	no quant	0.0546696	*	Q8N707_HUMAN	Q8N707	Q14247	CTTN protein										S(4): 50.0; Y(5): 50.0; S(10): 0.0; T(12): 0.0; Y(18): 86.7; S(19): 13.3; Y(25): 0.0	0.433	0	7.58e-05	4.9	1.45	3034.26	49	196
		CTTN	pY409	GPVSGTEPEPVpYSM*EAADYR	3	pY					1.13155	0.10292	0.0595575		Q8N707_HUMAN	Q8N707	Q14247	CTTN protein										S(4): 0.0; T(6): 0.0; Y(12): 99.9; S(13): 0.1; Y(19): 0.0	0.999	0	1.86e-05	4.76	0.76	2250.93	37	112
		CTTN	pY409	GPVSGTEPEPVpYSMEAADYR	2	pY	0.842275	0.0145713	0.0788198		1.87771	0.11913	0.0331145		Q8N707_HUMAN	Q8N707	Q14247	CTTN protein	S(4): 0.0; T(6): 0.0; Y(12): 99.2; S(13): 0.8; Y(19): 0.0	0.992	0	9.45e-10	4.09	1.88	2234.92	25	56	S(4): 0.0; T(6): 0.0; Y(12): 98.6; S(13): 1.4; Y(19): 0.0	0.986	0	3.46e-09	4.32	0.24	2234.93	25	56
		CTTN	pY409	GPVSGTEPEPVpYSMEAADYR	3	pY					1.61327	0.1594	0.0357864		Q8N707_HUMAN	Q8N707	Q14247	CTTN protein										S(4): 0.0; T(6): 0.0; Y(12): 99.1; S(13): 0.9; Y(19): 0.0	0.991	0	7.42e-09	4.66	0.83	2234.93	39	112
74	Cullin-4A	CUL4A	pS10	KGpSFSALVGR	2	F2					no quant	no quant	no quant		CUL4A_HUMAN	Q13619		Cullin-4A										S(3): 99.0; S(5): 1.0	0.99	0	0.000947	3.32	1.44	1101.56	16	26
75	Disabled homolog 2	DAB2	pT473	SSANDLLASDIFAPPVSEPSGQASPpTGQPTALQPNPLDLFK	4	LWF1					1.43359	0.0415845	0.283421		DAB2_HUMAN	P98082		Disabled homolog 2										S(1): 1.2; S(2): 1.2; S(9): 1.2; S(17): 13.1; S(20): 27.1; S(24): 27.1; T(26): 27.1; T(30): 2.0	0.271	0	0.022	3.01	1.68	4258.08	41	357
		DAB2	pS723	QVpSLPVTK	2	LWF1					10.1643	0.208432	0.0671837	*	DAB2_HUMAN	P98082		Disabled homolog 2										S(3): 99.8; T(7): 0.2	0.998	0	0.0103	1.49	2.82	951.491	14	20
76	Dual adapter for phosphotyrosine and 3-phosphotyrosine and 3-phosphoinositide	DAPP1	pY139	KVEEPSIpYESVR	2	pY	1.23333	0.0985031	0.0057205		1.91194	0.00388367	0.11846	*	DAPP1_HUMAN	Q9UN19		Dual adapter for phosphotyrosine and 3-phosphotyrosine and 3-phosphoinositide	S(6): 0.0; Y(8): 100.0; S(10): 0.0	1	0	4.46e-05	2.75	0.49	1515.71	20	32	S(6): 50.0; Y(8): 50.0; S(10): 0.0	0.5	0	6.84e-06	2.82	0.16	1515.71	21	32
		DAPP1	pY139	KVEEPSIpYESVR	3	pY					1.56685	0.216634	0.116505	*	DAPP1_HUMAN	Q9UN19		Dual adapter for phosphotyrosine and 3-phosphotyrosine and 3-phosphoinositide										S(6): 0.0; Y(8): 99.7; S(10): 0.3	0.997	0	0.0342	2.62	0.44	1515.71	25	64
77	Diazepam binding inhibitor, splice form 1G	DBI	pY90	TKPSDEEMLFIpYGHYK	3	pY	1.14968	0.089837	0.00730258						B8ZWD6_HUMAN	B8ZWD6	P07108	Diazepam binding inhibitor, splice form 1G	T(1): 0.0; S(4): 0.0; Y(12): 100.0; Y(15): 0.0	1	0	0.000665	2.49	0.12	2037.9	30	88
78	Drebrin	DBN1	pS385	SPpSDSSTASTPVAEQIER	2	LWF1	1.2238	0.111191	0.00406967		1.406	0.0725415	0.00746968		A8MV58_HUMAN	A8MV58	Q16643	Drebrin	S(1): 8.9; S(3): 91.1; S(5): 0.0; S(6): 0.0; T(7): 0.0; S(9): 0.0; T(10): 0.0	0.911	0	4.17e-06	5.14	1.76	1941.84	27	50	S(1): 10.4; S(3): 89.4; S(5): 0.2; S(6): 0.0; T(7): 0.0; S(9): 0.0; T(10): 0.0	0.894	0.0223	2.11e-07	4.38	2.34	1941.84	23	50
79	Isoform 3 of Drebrin-like protein	DBNL	pS278	AMpSTTSISSPQPGK	2	LWF1	2.45885	0.0197149	0.0299104	#					DBNL_HUMAN	Q9UJU6-3		Isoform 3 of Drebrin-like protein	S(3): 99.4; T(4): 0.6; T(5): 0.0; S(6): 0.0; S(8): 0.0; S(9): 0.0	0.994	0	2.69e-05	4.18	2.04	1471.65	24	38
		DBNL	pS284	AMSTTSISpSPQPGK	2	LWF1					2.43561	0.0148153	0.00499434	*	DBNL_HUMAN	Q9UJU6-3		Isoform 3 of Drebrin-like protein										S(3): 0.5; T(4): 0.5; T(5): 0.5; S(6): 1.4; S(8): 18.2; S(9): 79.0	0.79	0	0.00126	1.91	2.53	1471.65	17	38
		DBNL	pT300	QLpTQPETHFGR	2	F2	5.23183	0.0225094	0.0359089	#					DBNL_HUMAN	Q9UJU6-3		Isoform 3 of Drebrin-like protein	T(3): 100.0; T(7): 0.0	1	0	0.0104	1.08	0.55	1393.62	11	29
80	DENN domain-containing protein 2C	DENND2C	pS190	pSLENIYSEPEGQECGPSINPLPKPR	3	F2	0.825609	0.101943	0.102988		0.199444	0.0158962	0.0476576	*	A8MQC8_HUMAN	A8MQC8	Q68D51	DENN domain-containing protein 2C	S(1): 100.0; Y(6): 0.0; S(7): 0.0; S(17): 0.0	1	0	3.11e-16	3.93	0.33	2891.33	37	192	S(1): 100.0; Y(6): 0.0; S(7): 0.0; S(17): 0.0	1	0	1.25e-05	4.33	1.41	2891.36	45	192
		DENND2C	pY195	SLENIpYSEPEGQECGPSINPLPKPR	3	pY					>10	no quant	0.00844479	*	A8MQC8_HUMAN	A8MQC8	Q68D51	Uncharacterized protein (DENND2C)										S(1): 0.0; Y(6): 97.8; S(7): 2.2; S(17): 0.0	0.978	0	2.04e-06	3.47	1.18	2891.33	34	142
81	C-myc promoter-binding protein	DENND4A	pS1194	MNpSSFSVKPFEK	2	F2	1.5398	0.0716355	0.0189603	#	1.01619	0.0293494	0.0998565		E7EPL3_HUMAN	E7EPL3	Q7Z401	C-myc promoter-binding protein	S(3): 99.9; S(4): 0.1; S(6): 0.0	0.999	0	0.000686	3.19	0.05	1480.65	18	32	S(3): 99.0; S(4): 1.0; S(6): 0.0	0.99	0	0.0158	2.24	1.23	1480.67	17	32
		DENND4A	pT1633	SISpTSGPLDKEDTGR	2	F2	1.2402	0.0822511	0.0416371						E7EPL3_HUMAN	E7EPL3	Q7Z401	C-myc promoter-binding protein	S(1): 10.3; S(3): 79.1; T(4): 10.3; S(5): 0.2; T(13): 0.0	0.103	0	0.027	1.87	0.11	1642.73	13	41
82	DENN domain-containing protein 4C	DENND4C	pS889	pSSPVPEMLEESQELLEPVVDDVPK	3	LWF1	0.838468	0.0969454	0.0915252						DEN4C_HUMAN	Q5VZ89		DENN domain-containing protein 4C	S(1): 89.7; S(2): 10.3; S(11): 0.0	0.897	0.0048	4.17e-06	4.12	1.18	2746.27	44	184
		DENND4C	pS890	SpSPVPEMLEESQELLEPVVDDVPK	3	LWF1					0.951411	0.0342311	0.0265341		DEN4C_HUMAN	Q5VZ89		DENN domain-containing protein 4C										S(1): 50.0; S(2): 50.0; S(11): 0.1	0.5	0.0106	0.000824	3.72	1.56	2746.28	32	136
		DENND4C	pT980	EDVETGLDPLSLLATECTGGKpTPDSEDKLFSPVIAR	4	F2					0.869603	0.150938	0.0270081		DEN4C_HUMAN	Q5VZ89		DENN domain-containing protein 4C										T(5): 0.1; S(11): 0.5; T(15): 2.1; T(18): 11.6; T(22): 78.7; S(25): 2.1; S(31): 4.8	0.787	0	0.0191	3.76	0.71	3940.92	56	312
83	DnaJ homolog subfamily C member 5	DNAJC5	pS10	SLpSTSGESLYHVLGLDK	2	F2	1.05085	0.032138	0.104859		0.777624	0.0127951	0.0631379		DNJC5_HUMAN	Q9H3Z4		DnaJ homolog subfamily C member 5	S(1): 0.9; S(3): 98.1; T(4): 0.9; S(5): 0.0; S(8): 0.0; Y(10): 0.0	0.981	0.0059	0.0014	3.35	0.58	1885.89	25	47	S(1): 23.9; S(3): 23.9; T(4): 23.9; S(5): 23.9; S(8): 0.2; Y(10): 4.2	0.239	0.0358	0.00429	2.96	1.57	1885.91	20	47
		DNAJC5	pS10	SLpSTSGESLYHVLGLDK	3	F2	1.08993	0.011415	0.0120972		0.770898	0.0318315	0.14516		DNJC5_HUMAN	Q9H3Z4		DnaJ homolog subfamily C member 5	S(1): 0.3; S(3): 97.6; T(4): 2.0; S(5): 0.1; S(8): 0.0; Y(10): 0.0	0.976	0	0.000225	2.07	0.4	1885.89	30	94	S(1): 2.0; S(3): 95.7; T(4): 2.0; S(5): 0.3; S(8): 0.0; Y(10): 0.0	0.957	0	0.00294	1.79	1	1885.91	25	94
84	Dynamin-1-like protein	DNM1L	pS671	SKPIPIMPApSPQK	2	F2	2.97439	0.0549122	0.0924768	#	2.09583	0.00157632	0.0120588	*	F8W8D1_HUMAN	F8W8D1	O00429	Dynamin-1-like protein	S(1): 0.0; S(10): 100.0	1	0	1.67e-13	3.46	0.47	1473.75	23	35	S(1): 0.0; S(10): 100.0	1	0	0.00421	2.94	2.48	1473.77	23	35
85	Dedicator of cytokinesis protein 10	DOCK10	pT1440	SQpTLPIIR	2	LWF1	1.1023	0.0297416	0.0171884		1.16197	0.0843607	0.082163		DOC10_HUMAN	Q96BY6		Dedicator of cytokinesis protein 10	S(1): 0.0; T(3): 100.0	1	0	0.0202	2.88	2.37	1007.53	13	20	S(1): 11.3; T(3): 88.7	0.887	0	0.0168	2.2	2.12	1007.53	14	20
86	Dedicator of cytokinesis protein 5	DOCK5	pS1766	pSLQLMDNR	2	LWF1					6.06639	0.205768	0.0379587	*	DOCK5_HUMAN	Q9H7D0		Dedicator of cytokinesis protein 5										S(1): 100.0	1	0	0.00016	2.96	2.22	1056.45	19	28
87	Docking protein 1	DOK1	pS269	ADpSHEGEVAEGKLPSPPGPQELLDSPPALYAEPLDSLR	4	F2					1.70161	0.0458347	0.1249	*	DOK1_HUMAN	Q99704		Docking protein 1										S(3): 96.9; S(15): 2.9; S(25): 0.1; Y(30): 0.0; S(36): 0.0	0.969	0	0.000318	5.57	0.5	4061.98	58	330
		DOK1	pY296	LPSPPGPQELLDSPPALpYAEPLDSLR	3	pY	1.09209	0.336234	0.0495624		1.02432	0.00582535	0.00979507		DOK1_HUMAN	Q99704		Docking protein 1	S(3): 0.0; S(13): 0.0; Y(18): 100.0; S(24): 0.0	1	0	2.26e-05	4.17	0.97	2852.41	31	148	S(3): 0.0; S(13): 0.0; Y(18): 100.0; S(24): 0.0	1	0	1.7e-16	5.13	0.29	2852.41	35	148
		DOK1	pY315	IAPCPSQDSLpYSDPLDSTSAQAGEGVQR	3	pY					1.00933	0.0406924	0.117598		DOK1_HUMAN	Q99704		Docking protein 1										S(6): 45.3; S(9): 8.0; Y(11): 45.3; S(12): 1.5; S(17): 0.0; T(18): 0.0; S(19): 0.0	0.453	0	1.6e-07	3.09	0.44	3029.32	31	160
		DOK1	pY341	KKPLYWDLpYEHAQQQLLK	4	pY	1.27802	0.0911099	0.117712		2.78296	0.0625105	0.0868012	*	DOK1_HUMAN	Q99704		Docking protein 1	Y(5): 0.0; Y(9): 100.0	1	0	0.0274	2.73	0.46	2381.2	38	150	Y(5): 0.0; Y(9): 100.0	1	0	0.0338	2.15	0.2	2381.2	40	150
		DOK1	pY362pY377	LTDPKEDPIpYDEPEGLAPVPPQGLpYDLPR	3	pY	0.397482	0.118257	0.00518345	#	1.07539	0.0866183	0.0996738		DOK1_HUMAN	Q99704		Docking protein 1	T(2): 0.0; Y(10): 100.0; Y(25): 100.0	1	0	0.012	3.97	0.5	3394.55	39	220	T(2): 0.0; Y(10): 100.0; Y(25): 100.0	1	0	1.28e-06	4.2	1.06	3394.55	36	220
		DOK1	pY362pY377	LTDPKEDPIpYDEPEGLAPVPPQGLpYDLPR	4	pY					1.18981	0.238682	0.08376		DOK1_HUMAN	Q99704		Docking protein 1										T(2): 3.9; Y(10): 96.1; Y(25): 100.0	0.961	0	2.99e-06	3.84	1.15	3394.55	61	330
		DOK1	pY362	EDPIpYDEPEGLAPVPPQGLYDLPR	3	pY	0.719776	0.0726926	0.00200303		0.950938	0.138009	0.0137148		DOK1_HUMAN	Q99704		Docking protein 1	Y(5): 100.0; Y(20): 0.0	1	0	3.5e-05	3.4	0.47	2760.28	36	136	Y(5): 100.0; Y(20): 0.0	1	0	3.08e-05	3.13	0.61	2760.28	33	136
		DOK1	pY362	LTDPKEDPIpYDEPEGLAPVPPQGLYDLPR	3	pY	0.601806	0.075861	0.00744317		0.899759	0.0397373	0.0332944		DOK1_HUMAN	Q99704		Docking protein 1	T(2): 0.0; Y(10): 100.0; Y(25): 0.0	1	0	3.76e-09	4.51	0.95	3314.58	42	166	T(2): 4.6; Y(10): 95.4; Y(25): 0.0	0.954	0	0.0025	3.5	0.43	3314.58	32	166
		DOK1	pY362	LTDPKEDPIpYDEPEGLAPVPPQGLYDLPR	4	pY	0.599685	0.135434	0.00478178	#	0.932107	0.150839	0.0870765		DOK1_HUMAN	Q99704		Docking protein 1	T(2): 0.2; Y(10): 99.8; Y(25): 0.0	0.998	0	0.0334	3.79	0.78	3314.58	49	249	T(2): 18.0; Y(10): 82.0; Y(25): 0.0	0.82	0.0216	3.51e-05	4.52	0.58	3314.59	58	249
		DOK1	pY362	LTDPKEDPIpYDEPEGLAPVPPQGLYDLPREPK	4	pY					1.2495	0.137029	0.00465348		DOK1_HUMAN	Q99704		Docking protein 1										T(2): 3.2; Y(10): 96.8; Y(25): 0.0	0.968	0.0304	0.000569	2.87	1.08	3668.78	52	276
		DOK1	pY409	VKEEGYELPYNPATDDpYAVPPPR	3	pY	0.706236	0.0917907	0.107493		0.894348	0.115528	0.0284981		DOK1_HUMAN	Q99704		Docking protein 1	Y(6): 0.0; Y(10): 0.0; T(14): 0.2; Y(17): 99.8	0.998	0	1.16e-05	3.94	0.16	2700.22	30	130	Y(6): 0.0; Y(10): 0.0; T(14): 0.4; Y(17): 99.6	0.996	0	3.83e-08	3.49	0.63	2700.22	34	130
88	Docking protein 2	DOK2	pY139	QSRPCMEENELpYSSAVTVGPHK	3	pY	0.916672	0.0698962	0.0142884		1.35981	0.0372243	0.029273		DOK2_HUMAN	O60496		Docking protein 2	S(2): 0.0; Y(12): 97.1; S(13): 2.4; S(14): 0.4; T(17): 0.0	0.971	0	0.0252	2.38	0.32	2599.13	26	124	S(2): 0.0; Y(12): 97.8; S(13): 1.0; S(14): 1.0; T(17): 0.2	0.978	0	0.0056	3.49	0.34	2599.13	32	124
		DOK2	pY299	GQEGEpYAVPFDAVAR	2	pY	0.904881	0.0985901	0.0496186		1.97588	0.04744	0.00156405	*	DOK2_HUMAN	O60496		Docking protein 2	Y(6): 100.0	1	0	1.15e-08	3.71	0.09	1688.73	22	41	Y(6): 100.0	1	0	6.14e-07	2.15	0.06	1688.73	17	41
89	Docking protein 3	DOK3	pY208	GLVPMEENSIpYSSWQEVGEFPVVVQR	3	pY	1.2883	0.217164	0.276632		0.714736	0.158084	0.263769		DOK3_HUMAN	Q7L591		Docking protein 3	S(9): 2.4; Y(11): 94.8; S(12): 2.4; S(13): 0.4	0.948	0.0139	4.71e-10	4.96	0.21	3059.42	37	148	S(9): 1.5; Y(11): 77.5; S(12): 10.5; S(13): 10.5	0.775	0	0.000189	5.04	1.18	3075.42	40	148
		DOK3	pY208	GLVPMEENSIpYSSWQEVGEFPVVVQR	2	pY					no quant	no quant	no quant		DOK3_HUMAN	Q7L591		Docking protein 3										S(9): 2.6; Y(11): 92.2; S(12): 2.6; S(13): 2.6	0.922	0	1.11e-09	3.26	1.66	3059.43	20	74
		DOK3	pY208	GLVPMEENSIpYSSWQEVGEFPVVVQR	3	pY	1.2883	0.217164	0.276632		0.970708	0.197671	0.00854692		DOK3_HUMAN	Q7L591		Docking protein 3	S(9): 2.4; Y(11): 94.8; S(12): 2.4; S(13): 0.4	0.948	0.0139	4.71e-10	4.96	0.21	3059.42	37	148	S(9): 0.1; Y(11): 85.2; S(12): 12.8; S(13): 2.0	0.852	0	0.00357	3.81	1.4	3059.42	31	148
		DOK3	pS330	ATpSLPSLDTPGELR	2	LWF1	0.96592	0.0409944	0.0118328		1.20329	0.0532265	0.0182018		DOK3_HUMAN	Q7L591		Docking protein 3	T(2): 1.0; S(3): 99.0; S(6): 0.0; T(9): 0.0	0.99	0	1.66e-07	3.92	1.17	1536.73	27	38	T(2): 12.9; S(3): 87.1; S(6): 0.0; T(9): 0.0	0.871	0	0.000388	2.49	2.71	1536.73	20	38
		DOK3	pS364	MHLAEPGPQpSLPLLLGPEPNDLASGLYASVCK	3	F2	1.66192	0.00423082	no rep		0.817168	0.00754956	0.0109247		DOK3_HUMAN	Q7L591		Docking protein 3	S(10): 100.0; S(24): 0.0; Y(27): 0.0; S(29): 0.0	1	0	3.11e-16	6.21	0.05	3454.68	49	184	S(10): 100.0; S(24): 0.0; Y(27): 0.0; S(29): 0.0	1	0	1.5e-08	6.23	0.13	3454.72	46	184
		DOK3	pS364	MHLAEPGPQpSLPLLLGPEPNDLASGLYASVCK	4	F2					0.957629	0.0720096	0.156404		DOK3_HUMAN	Q7L591		Docking protein 3										S(10): 100.0; S(24): 0.0; Y(27): 0.0; S(29): 0.0	1	0	0.00063	3.61	0.96	3454.71	49	276
		DOK3	pY381	KMHLAEPGPQSLPLLLGPEPNDLASGLpYASVCK	4	pY					1.27918	0.17241	0.0607397		DOK3_HUMAN	Q7L591		Docking protein 3										S(11): 0.1; S(25): 10.2; Y(28): 79.4; S(30): 10.2	0.794	0	0.0214	3.5	1.6	3582.78	50	285
		DOK3	pY381	MHLAEPGPQSLPLLLGPEPNDLASGLpYASVCK	3	pY	0.72624	0.0998701	0.278489		1.2795	0.125366	0.163042		DOK3_HUMAN	Q7L591		Docking protein 3	S(10): 0.0; S(24): 0.0; Y(27): 100.0; S(29): 0.0	1	0	1.54e-08	5.24	1.77	3454.67	37	184	S(10): 0.0; S(24): 0.2; Y(27): 99.5; S(29): 0.2	0.995	0	5.45e-11	4.44	3	3454.69	37	184
		DOK3	pY381	MHLAEPGPQSLPLLLGPEPNDLASGLpYASVCK	4	pY					1.43354	0.228306	0.0344131		DOK3_HUMAN	Q7L591		Docking protein 3										S(10): 0.0; S(24): 14.6; Y(27): 70.8; S(29): 14.6	0.708	0.0033	0.00356	3	2.89	3454.67	43	276
		DOK3	pY398	ASGPPGNEHLpYENLCVLEASPTLHGGEPEPHEGPGSR	4	pY	0.79274	0.067214	0.106926		0.810608	0.0818073	0.0155911		DOK3_HUMAN	Q7L591		Docking protein 3	S(2): 0.0; Y(11): 100.0; S(20): 0.0; T(22): 0.0; S(36): 0.0	1	0	5.6e-07	4.34	0.34	3971.76	46	321	S(2): 19.7; Y(11): 80.3; S(20): 0.0; T(22): 0.0; S(36): 0.0	0.803	0.042	6.52e-05	4.33	2.28	3971.77	43	321
		DOK3	pY398	ASGPPGNEHLpYENLCVLEASPTLHGGEPEPHEGPGSR	5	pY	0.775573	0.0102633	0.176542		0.76522	0.146227	0.0197812		DOK3_HUMAN	Q7L591		Docking protein 3	S(2): 0.3; Y(11): 99.7; S(20): 0.0; T(22): 0.0; S(36): 0.0	0.997	0	4.5e-06	4.4	0.15	3971.76	66	428	S(2): 90.6; Y(11): 9.3; S(20): 0.0; T(22): 0.0; S(36): 0.0	0.093	0	0.000113	2.73	0.31	3971.76	62	428
		DOK3	pY398	RASGPPGNEHLpYENLCVLEASPTLHGGEPEPHEGPGSR	5	pY	0.785779	0.268994	0.0490782		0.728636	0.0181406	0.112056		DOK3_HUMAN	Q7L591		Docking protein 3	S(3): 5.6; Y(12): 94.4; S(21): 0.0; T(23): 0.0; S(37): 0.0	0.944	0	0.00915	4.91	2.58	4127.87	66	440	S(3): 1.2; Y(12): 98.8; S(21): 0.0; T(23): 0.0; S(37): 0.0	0.988	0	2.28e-07	4.15	0.46	4127.87	72	440
90	Dystonin	DST	pT4651	AIAAVKSGGAVLNGEGTATNpTEEFWANKGLTSIK	4	F2	<0.1	0.22968	no quant	#					E9PEB9_HUMAN	E9PEB9	Q03001	Dystonin	S(7): 0.3; T(17): 0.6; T(19): 23.4; T(21): 69.4; T(31): 3.2; S(32): 3.2	0.694	0	0.0447	2.2	2.16	3485.74	33	294
91	D-tyrosyl-tRNA(Tyr) deacylase 1	DTD1	pS194	pSASSGAEGDVSSEREP	2	LWF1					0.995275	0.0233349	1.63941e-05		DTD1_HUMAN	Q8TEA8		D-tyrosyl-tRNA(Tyr) deacylase 1										S(1): 9.0; S(3): 1.0; S(4): 90.0; S(11): 0.0; S(12): 0.0	0.09	0.0492	5.46e-05	3.09	2.41	1644.64	26	60
		DTD1	pS197	SASpSGAEGDVSSEREP	2	LWF1	0.444704	0.0525763	0.159543	#					DTD1_HUMAN	Q8TEA8		D-tyrosyl-tRNA(Tyr) deacylase 1	S(1): 1.1; S(3): 1.1; S(4): 97.8; S(11): 0.0; S(12): 0.0	0.978	0.0143	2.93e-11	3.44	2.95	1644.63	21	44
92	Cytoplasmic dynein 1 heavy chain 1	DYNC1H1	pS2009pY2022	VpSPDMAIFITM*NPGpYAGRSNLPDNLK	4	F2	0.265848	0.197791	no rep						DYHC1_HUMAN	Q14204		Cytoplasmic dynein 1 heavy chain 1	S(2): 99.2; T(10): 0.8; Y(15): 20.9; S(19): 79.1	0.207	0	0.0265	2.57	0.2	2997.33	49	294
93	Cytoplasmic dynein 1 light intermediate chain 1	DYNC1LI1	pT515	KPVTVSPTTPpTSPTEGEAS	2	LWF1	1.54303	0.00734964	0.061556	#	3.67318	0.0798022	0.0384992	*	DC1L1_HUMAN	Q9Y6G9		Cytoplasmic dynein 1 light intermediate chain 1	T(4): 0.0; S(6): 0.0; T(8): 0.0; T(9): 0.9; T(11): 90.2; S(12): 8.9; T(14): 0.0; S(19): 0.0	0.902	0.041	2.08e-05	4.44	1.75	1965.9	26	53	T(4): 0.0; S(6): 0.0; T(8): 0.0; T(9): 0.7; T(11): 49.6; S(12): 49.6; T(14): 0.1; S(19): 0.0	0.496	0.0337	2.55e-09	4.01	2.47	1965.91	28	53
94	Enhancer of mRNA-decapping protein 4	EDC4	pT727	pTRSPDVISSASTALSQDIPEIASEALSR	3	F2					0.709505	0.0753337	0.101331		EDC4_HUMAN	Q6P2E9		Enhancer of mRNA-decapping protein 4										T(1): 49.9; S(3): 49.9; S(8): 0.1; S(9): 0.0; S(11): 0.0; T(12): 0.0; S(15): 0.0; S(23): 0.0; S(27): 0.0	0.499	0.0037	2.83e-06	5.41	1.37	2981.48	47	216
		EDC4	pS729	TRpSPDVISSASTALSQDIPEIASEALSR	3	F2	0.830318	0.00483986	no rep						EDC4_HUMAN	Q6P2E9		Enhancer of mRNA-decapping protein 4	T(1): 10.3; S(3): 89.7; S(8): 0.0; S(9): 0.0; S(11): 0.0; T(12): 0.0; S(15): 0.0; S(23): 0.0; S(27): 0.0	0.897	0	1.36e-13	6.29	0	2981.44	46	160
		EDC4	pS729	TRpSPDVISSASTALSQDIPEIASEALSR	4	F2					0.701971	0.0128555	0.00470488		EDC4_HUMAN	Q6P2E9		Enhancer of mRNA-decapping protein 4										T(1): 17.2; S(3): 81.6; S(8): 0.9; S(9): 0.2; S(11): 0.1; T(12): 0.0; S(15): 0.0; S(23): 0.0; S(27): 0.0	0.816	0	0.000456	3.86	0.94	2981.48	35	240
95	Elongation factor 1-beta	EEF1B2	pS106	YGPADVEDTTGSGATDSKDDDDIDLFGpSDDEEESEEAKR	4	pY					0.80367	0.312928	0.122798		EF1B_HUMAN	P24534		Elongation factor 1-beta										Y(1): 0.0; T(9): 0.0; T(10): 0.0; S(12): 0.0; T(15): 0.0; S(17): 0.0; S(28): 100.0; S(34): 0.0	1	0	8.11e-10	6.21	1.22	4260.69	76	339
96	EH domain-binding protein 1	EHBP1	pS335	EVQTPQYLNPFDEPEAFVTIKDpSPPQSTK	3	F2	1.22303	0.0264916	no rep		0.614978	0.42846	0.397417		EHBP1_HUMAN	Q8NDI1		EH domain-binding protein 1	T(4): 0.0; Y(7): 0.0; T(19): 0.5; S(23): 73.1; S(27): 13.2; T(28): 13.2	0.731	0	2.39e-06	4.3	1.21	3385.59	36	166	T(4): 0.0; Y(7): 0.0; T(19): 14.0; S(23): 69.0; S(27): 14.0; T(28): 3.0	0.69	0	0.000823	3.99	0.94	3385.63	37	166
		EHBP1	pS883	M*pSELPSYGEMAAEK	2	LWF1					no quant	no quant	no quant		EHBP1_HUMAN	Q8NDI1		EH domain-binding protein 1										S(2): 21.6; S(6): 21.6; Y(7): 56.8	0.216	0.0337	0.00809	0.86	2.08	1638.64	11	38
97	Isoform 2 of Eukaryotic translation initiation factor 3 subunit B	EIF3B	pS154	ALENGDADEPSFpSDPEDFVDDVSEEELLGDVLK	3	LWF1					1.23916	0.0848103	0.201936		EIF3B_HUMAN	P55884-2		Isoform 2 of Eukaryotic translation initiation factor 3 subunit B										S(11): 16.3; S(13): 83.7; S(23): 0.0	0.837	0.0297	0.00033	4.24	0.75	3675.58	39	190
98	Eukaryotic translation initiation factor 3 subunit C	EIF3CL	pS39	QPLLLpSEDEEDTKR	3	F2	0.916158	0.0578821	0.0166324		0.988126	0.105994	0.0469716		B5ME19_HUMAN	B5ME19	Q99613	Eukaryotic translation initiation factor 3 subunit C	S(6): 100.0; T(12): 0.0	1	0	0.000323	2.25	0.86	1752.8	18	76	S(6): 98.6; T(12): 1.4	0.986	0	0.0373	1.31	2.53	1752.82	17	76
99	Eukaryotic translation initiation factor 4E transporter	EIF4ENIF1	pS564	APpSPPLSQVFQTR	2	LWF1	0.899994	0.118072	0.0233224						4ET_HUMAN	Q9NRA8		Eukaryotic translation initiation factor 4E transporter	S(3): 100.0; S(7): 0.0; T(12): 0.0	1	0	3.91e-08	3.69	1.47	1507.73	24	35
100	Isoform E of Eukaryotic translation initiation factor 4 gamma 1 (EIF4G1)	EIF4G1	pS1194	SFpSKEVEER	2	F2					5.04809	0.043489	0.138316	*	E9PFM1_HUMAN	E9PFM1	Q04637	Isoform E of Eukaryotic translation initiation factor 4 gamma 1 (EIF4G1)										S(1): 0.4; S(3): 99.6	0.996	0	0.0497	2.28	1.58	1190.52	16	23
101	Eukaryotic translation initiation factor 4 gamma 2	EIF4G2	pT508	TQpTPPLGQTPQLGLK	2	LWF1	0.811382	0.0293042	0.0187424		1.08689	0.0327739	0.130786		IF4G2_HUMAN	P78344		Eukaryotic translation initiation factor 4 gamma 2	T(1): 0.1; T(3): 99.9; T(9): 0.0	0.999	0	4.17e-06	3.31	2.07	1658.85	22	41	T(1): 1.2; T(3): 98.8; T(9): 0.0	0.988	0	5.75e-05	3.69	2.44	1658.85	26	41
102	EIF4G3 protein	EIF4G3	pS501	pSPVPAQIAITVPK	2	LWF1	0.740002	0.0805157	0.00666419		0.719439	0.13905	0.0507852		B9EGQ7_HUMAN	B9EGQ7	O43432	EIF4G3 protein	S(1): 100.0; T(10): 0.0	1	0	4.66e-07	2.49	2.2	1400.75	22	48	S(1): 100.0; T(10): 0.0	1	0	0.000824	2.93	2.85	1400.75	26	48
		EIF4G3	pS501	RpSPVPAQIAITVPK	2	F2					0.613066	0.034362	0.163383		B9EGQ7_HUMAN	B9EGQ7	O43432	EIF4G3 protein										S(2): 100.0; T(11): 0.0	1	0	0.0141	3.36	1.96	1556.87	24	38
		EIF4G3	pS1415	LDFIESDpSPCSSEALSK	2	LWF1					1.2878	0.0186805	0.0935415		B9EGQ7_HUMAN	B9EGQ7	O43432	EIF4G3 protein										S(6): 0.2; S(8): 79.8; S(11): 10.0; S(12): 10.0; S(16): 0.0	0.798	0	1.38e-06	4.72	2.81	1964.82	27	47
103	Emerin	EMD	pS57	RLSPPSSSAApSSYSFSDLNSTR	3	F2	1.09351	0.0334334	no rep		0.907633	0.0443214	0.0575006		EMD_HUMAN	P50402		Emerin	S(3): 0.1; S(6): 0.1; S(7): 0.1; S(8): 1.2; S(11): 87.4; S(12): 9.8; Y(13): 1.2; S(14): 0.0; S(16): 0.0; S(20): 0.0; T(21): 0.0	0.874	0.0438	0.000176	4.58	0.15	2397.07	33	124	S(3): 0.0; S(6): 0.2; S(7): 1.6; S(8): 1.6; S(11): 94.6; S(12): 1.6; Y(13): 0.2; S(14): 0.0; S(16): 0.0; S(20): 0.0; T(21): 0.0	0.946	0.0247	2.08e-05	4.74	1.22	2397.1	37	124
104	Beta-enolase	ENO3	pY44	AAVPSGASTGIpYEALELR	2	pY	0.989664	0.0333913	0.164264						ENOB_HUMAN	P13929		Beta-enolase	S(5): 0.0; S(8): 0.0; T(9): 0.0; Y(12): 100.0	1	0	2.21e-10	4.46	0.28	1884.91	21	50
105	Ectonucleotide pyrophosphatase/phosphodiesterase family member 5	ENPP5	pT133	AGHpTSGAAMWPGTDVK	2	F2	no quant	no quant	no quant						ENPP5_HUMAN	Q9UJA9		Ectonucleotide pyrophosphatase/phosphodiesterase family member 5	T(4): 33.3; S(5): 33.3; T(13): 33.3	0.333	0	0.0427	1.52	0.01	1665.71	12	44
106	Endosulfine alpha	ENSA	pS83	YFDpSGDYNMAK	2	LWF1					0.766109	0.114789	0.0788146		Q5T5H1_HUMAN	Q5T5H1	O43768	Endosulfine alpha										Y(1): 0.0; S(4): 99.4; Y(7): 0.6	0.994	0	4.91e-05	3.92	2.5	1390.5	23	29
107	Dematin	EPB49	pS11	QPLTpSPGSVSPSR	2	LWF1	3.26517	0.0478839	0.00438422	#					DEMA_HUMAN	Q08495		Dematin	T(4): 11.7; S(5): 76.1; S(8): 11.7; S(10): 0.4; S(12): 0.1	0.761	0	0.0128	1.62	2.13	1392.65	13	35
		EPB49	pS16	QPLTSPGSVpSPSR	2	LWF1					1.31626	0.0714545	0.137442		DEMA_HUMAN	Q08495		Dematin										T(4): 0.0; S(5): 0.0; S(8): 0.0; S(10): 7.5; S(12): 92.5	0.075	0	0.000824	2.31	2.24	1392.65	21	35
		EPB49	pS26	DSSVPGpSPSSIVAK	1	LWF1					8.25186	0.453631	0.0730255	*	DEMA_HUMAN	Q08495		Dematin										S(2): 0.0; S(3): 0.2; S(7): 88.7; S(9): 9.8; S(10): 1.3	0.887	0	0.00125	2.79	0.09	1410.66	17	38
		EPB49	pS26	DSSVPGpSPSSIVAK	2	LWF1					5.84127	0.107936	0.101346	*	DEMA_HUMAN	Q08495		Dematin										S(2): 0.0; S(3): 0.0; S(7): 33.3; S(9): 33.3; S(10): 33.3	0.333	0	0.00013	2.23	1.86	1410.65	14	38
		EPB49	pS29	DSSVPGSPSpSIVAK	2	LWF1	2.60854	0.0299679	0.0663164	#					DEMA_HUMAN	Q08495		Dematin	S(2): 0.0; S(3): 0.0; S(7): 1.3; S(9): 10.2; S(10): 88.5	0.885	0	0.00027	2.07	2.07	1410.65	20	38
		EPB49	pS31pS35	STpSPPPpSPEVWADSR	2	LWF1	1.37617	0.126562	0.0426735		3.25592	0.0491952	0.0275268	*	E9PD40_HUMAN	E9PD40	Q08495	Dematin	S(1): 0.8; T(2): 0.8; S(3): 98.4; S(7): 100.0; S(14): 0.0	0.984	0	7.64e-06	4.94	1.79	1772.69	27	54	S(1): 9.4; T(2): 9.4; S(3): 81.1; S(7): 100.0; S(14): 0.0	0.811	0.0029	0.000452	3.44	2.58	1772.69	26	54
		EPB49	pS31pS35	STpSPPPpSPEVWADSR	2	pY	0.937368	0.0683157	0.128337		2.23061	0.0805057	0.0151519	*	E9PD40_HUMAN	E9PD40	Q08495	Dematin	S(1): 9.3; T(2): 9.3; S(3): 81.3; S(7): 100.0; S(14): 0.0	0.813	0.0091	6.74e-06	3.27	0.36	1772.69	21	54	S(1): 1.2; T(2): 1.2; S(3): 97.6; S(7): 100.0; S(14): 0.0	0.976	0	7.01e-05	3.58	0.47	1772.69	22	54
		EPB49	pS31pS35	STpSPPPpSPEVWADSR	3	LWF1					2.44955	0.181424	0.0705408	*	E9PD40_HUMAN	E9PD40	Q08495	Dematin (EPB49)										S(1): 0.9; T(2): 0.9; S(3): 98.1; S(7): 100.0; S(14): 0.0	0.981	0	2.28e-06	3.63	1.72	1772.69	43	108
		EPB49	pS31	STpSPPPSPEVWADSR	2	LWF1	0.652362	0.0394986	0.0590769	#	0.58404	0.0612661	0.0370664	*	E9PD40_HUMAN	E9PD40	Q08495	Dematin	S(1): 0.7; T(2): 0.7; S(3): 98.6; S(7): 0.0; S(14): 0.0	0.986	0	1.02e-05	2.97	2.51	1692.72	26	41	S(1): 8.0; T(2): 8.0; S(3): 83.9; S(7): 0.0; S(14): 0.0	0.839	0	0.000273	3.1	2.63	1692.73	23	41
		EPB49	pS31	STpSPPPSPEVWADSR	3	LWF1					0.546638	0.155459	0.00441222	*	E9PD40_HUMAN	E9PD40	Q08495	Dematin (EPB49)										S(1): 47.9; T(2): 4.3; S(3): 47.9; S(7): 0.0; S(14): 0.0	0.479	0.0115	0.000824	3.43	2.57	1692.73	37	82
		EPB49	pS44	pSPGIISQASAPR	2	LWF1	1.89707	0.0166057	0.0477557	#	6.22716	0.117391	0.083984	*	E9PD40_HUMAN	E9PD40	Q08495	Dematin	S(1): 100.0; S(6): 0.0; S(9): 0.0	1	0	1.16e-07	4	1.78	1263.61	25	44	S(1): 100.0; S(6): 0.0; S(9): 0.0	1	0	0.0121	2.24	2.79	1263.61	17	44
		EPB49	pY64	AILDIERPDLMIpYEPHFTYSLLEHVELPR	4	pY	no quant	no quant	no quant						DEMA_HUMAN	Q08495		Dematin	Y(13): 99.8; T(18): 0.1; Y(19): 0.1; S(20): 0.1	0.998	0	0.00105	3.45	2.14	3589.78	47	249
		EPB49	pY130	IETDpYWPCPPSLAVVETEWR	2	pY					>10	no quant	0.315625		E9PD40_HUMAN	E9PD40	Q08495	Uncharacterized protein (EPB49)										T(3): 50.0; Y(5): 50.0; S(11): 0.0; T(17): 0.0	0.5	0	6.92e-06	4.38	0.96	2528.12	25	56
		EPB49	pY130	IETDpYWPCPPSLAVVETEWR	3	pY					1.44088	0.0381284	0.129627		E9PD40_HUMAN	E9PD40	Q08495	Uncharacterized protein (EPB49)										T(3): 50.0; Y(5): 50.0; S(11): 0.0; T(17): 0.0	0.5	0	0.00362	3.57	0.36	2528.12	35	112
		EPB49	pS165	GAEEEEEEEDDDpSGEEMK	2	LWF1					1.17489	0.0822666	0.00843225		E9PD40_HUMAN	E9PD40	Q08495	Dematin (EPB49)										S(13): 100.0	1	0	1.21e-09	5.47	2.71	2136.7	31	50
		EPB49	pS165	GAEEEEEEEDDDpSGEEMK	3	LWF1					1.40738	0.257567	0.159415		E9PD40_HUMAN	E9PD40	Q08495	Dematin (EPB49)										S(13): 100.0	1	0	0.000453	5.63	0.08	2136.7	40	100
		EPB49	pS165	RGAEEEEEEEDDDpSGEEMK	3	F2					0.931021	0.378999	0.040112		E9PD40_HUMAN	E9PD40	Q08495	Uncharacterized protein (EPB49)										S(14): 100.0	1	0	0.0473	2.63	2.82	2292.82	29	106
		EPB49	pS272	GNpSLPCVLEQK	2	LWF1	1.27783	0.00221303	0.0228539		1.77151	0.0942252	0.0256886		E9PD40_HUMAN	E9PD40	Q08495	Dematin	S(3): 100.0	1	0	1.9e-06	3.89	2.31	1324.59	23	29	S(3): 100.0	1	0	0.00135	2.93	2.38	1324.6	18	29
		EPB49	pS272	MDRGNpSLPCVLEQK	2	F2	1.91275	0.0382667	0.123733		1.23017	0.0264485	0.0226198		E9PD40_HUMAN	E9PD40	Q08495	Dematin	S(6): 100.0	1	0	0.027	4.22	0.79	1726.76	25	38	S(6): 100.0	1	0	0.00832	3.42	1.54	1726.78	23	38
		EPB49	pS272	MDRGNpSLPCVLEQK	3	F2					1.69383	0.0787066	0.0294354		E9PD40_HUMAN	E9PD40	Q08495	Uncharacterized protein (EPB49)										S(6): 100.0	1	0	0.0251	2.69	1.05	1726.78	25	76
		EPB49	pS303	LQpSTEFSPSGSETGSPGLQIYPYEMLVVTNK	3	LWF1					2.5524	0.0367791	0.00109895	*	DEMA_HUMAN	Q08495-2	Q08495	Isoform Short of Dematin										S(3): 13.8; T(4): 86.1; S(7): 0.1; S(9): 0.0; S(11): 0.0; T(13): 0.0; S(15): 0.0; Y(21): 0.0; Y(23): 0.0; T(29): 0.0	0.138	0.0063	5.01e-06	6.31	1.33	3439.61	47	178
		EPB49	pT304	LQSpTEFSPSGSETGSPGLQIYPYEMLVVTNK	3	LWF1	1.4054	0.16209	0.015124						DEMA_HUMAN	Q08495-2	Q08495	Isoform Short of Dematin	S(3): 11.1; T(4): 88.7; S(7): 0.2; S(9): 0.0; S(11): 0.0; T(13): 0.0; S(15): 0.0; Y(21): 0.0; Y(23): 0.0; T(29): 0.0	0.887	0	4.17e-06	5.81	1.44	3439.6	49	178
		EPB49	pT304	LQSpTEFSPSGSETGSPGLQIYPYEMLVVTNK	4	LWF1					2.16498	0.333638	0.00173607		DEMA_HUMAN	Q08495-2	Q08495	Isoform Short of Dematin										S(3): 42.4; T(4): 42.4; S(7): 7.6; S(9): 7.6; S(11): 0.0; T(13): 0.0; S(15): 0.0; Y(21): 0.0; Y(23): 0.0; T(29): 0.0	0.424	0	3.25e-09	4.84	1.63	3439.61	50	267
		EPB49	pS311	HLpSAEDFSR	2	F2					1.86084	0.14352	0.171011	*	E9PD40_HUMAN	E9PD40	Q08495	Uncharacterized protein (EPB49)										S(3): 99.9; S(8): 0.1	0.999	0	0.00644	2.53	2.85	1141.48	18	23
108	Ephrin type-A receptor 3	EPHA3	pT528pS532pS548	FEFEpTSPDpSFSISGESSQVVMIAIpSAAVAIILLTVVIYVLIGR	5	F2	no quant	no quant	no quant						EPHA3_HUMAN	P29320		Ephrin type-A receptor 3	T(5): 36.6; S(6): 36.6; S(9): 30.0; S(11): 34.8; S(13): 28.7; S(16): 27.9; S(17): 27.9; S(25): 34.1; T(34): 21.6; Y(38): 21.6	0.019	0.0136	0.0261	2.91	0.06	4812.35	84	828
109	Isoform 2 of Epsin-1	EPN1	pT556	pTPESFLGPNAALVDLDSLVSRPGPTPPGAK	3	LWF1	0.795511	0.137488	0.0263118		0.454576	0.108498	0.0154257	*	EPN1_HUMAN	Q9Y6I3-1		Isoform 2 of Epsin-1	T(1): 99.8; S(4): 0.2; S(17): 0.0; S(20): 0.0; T(25): 0.0	0.998	0	0.016	3.58	1.4	3083.54	43	232	T(1): 99.7; S(4): 0.3; S(17): 0.0; S(20): 0.0; T(25): 0.0	0.997	0	0.000824	3.08	1.8	3083.55	32	232
110	Epidermal growth factor receptor substrate 15	EPS15	pS324	NIIGSpSPVADFSAIK	2	LWF1	1.33449	0.0830045	0.0156184						EPS15_HUMAN	P42566		Epidermal growth factor receptor substrate 15	S(5): 7.6; S(6): 92.4; S(12): 0.0	0.924	0	2.55e-10	3.65	2.29	1598.78	25	41
		EPS15	pS796	LDpSPDPFK	1	LWF1	0.962257	0.0464924	0.0419471						EPS15_HUMAN	P42566		Epidermal growth factor receptor substrate 15	S(3): 100.0	1	0	0.0172	1.77	2.39	998.421	15	20
		EPS15	pS796	LDpSPDPFK	2	LWF1	0.917874	0.0596324	0.0265646						EPS15_HUMAN	P42566		Epidermal growth factor receptor substrate 15	S(3): 100.0	1	0	4.93e-06	2.74	2.22	998.421	16	20
		EPS15	pS796	LDpSPDPFKLNDPFQPFPGNDSPK	3	F2					0.661935	0.0215857	0.0430036		EPS15_HUMAN	P42566		Epidermal growth factor receptor substrate 15										S(3): 100.0; S(21): 0.0	1	0	0.0268	3.91	1.26	2652.23	27	130
		EPS15	pS796	SINKLDpSPDPFK	2	F2	1.19222	0.0550279	0.0822139		1.09007	0.0240168	0.0375467		EPS15_HUMAN	P42566		Epidermal growth factor receptor substrate 15	S(1): 0.0; S(7): 100.0	1	0	9.91e-10	3.95	1.02	1440.67	22	32	S(1): 0.0; S(7): 100.0	1	0	0.00147	4.07	1.98	1440.69	24	32
		EPS15	pS796	SINKLDpSPDPFK	3	F2					1.12597	0.0757543	0.018814		EPS15_HUMAN	P42566		Epidermal growth factor receptor substrate 15										S(1): 0.0; S(7): 100.0	1	0	0.00218	2.79	2.05	1440.69	30	64
111	Epidermal growth factor receptor pathway substrate 15-like 1, isoform CRA_c	EPS15L1	pS255	STPSHGSVSSLNSTGSLpSPK	2	F2	no quant	no quant	no quant						G3V0H2_HUMAN	G3V0H2	Q9UBC2	Epidermal growth factor receptor pathway substrate 15-like 1, isoform CRA_c	S(1): 0.0; T(2): 0.0; S(4): 0.0; S(7): 0.0; S(9): 0.0; S(10): 0.0; S(13): 0.0; T(14): 0.0; S(16): 0.2; S(18): 99.8	0.998	0	3.11e-16	4.69	1.06	2009.91	27	56
112	Protein LAP2	ERBB2IP	pT485	RYPpTPYPDELK	2	F2	1.72449	0.119832	0.0511506	#					E9PCR8_HUMAN	E9PCR8	Q96RT1	Protein LAP2	Y(2): 9.6; T(4): 80.7; Y(6): 9.6	0.807	0	0.000494	3.82	0.24	1458.67	23	29
113	Isoform 6 of Extended synaptotagmin-2	ESYT2	pS759	SSpSSLLASPGHISVK	2	F2	1.70037	0.0453585	0.178825	#					ESYT2_HUMAN	A0FGR8-6		Isoform 6 of Extended synaptotagmin-2	S(1): 9.5; S(2): 9.5; S(3): 71.6; S(4): 9.5; S(8): 0.0; S(13): 0.0	0.716	0	5.32e-05	4.07	0.52	1549.76	24	41
		ESYT2	pS776	EPTPpSIASDISLPIATQELR	3	LWF1					1.88071	0.0669347	0.0939637	*	ESYT2_HUMAN	A0FGR8-6		Isoform 6 of Extended synaptotagmin-2										T(3): 1.2; S(5): 48.8; S(8): 48.8; S(11): 1.2; T(16): 0.0	0.488	0	1.47e-06	3.14	1.55	2218.1	27	112
		ESYT2	pS779pS782	EPTPSIApSDIpSLPIATQELR	3	LWF1					1.36311	0.0424622	0.0657925		ESYT2_HUMAN	A0FGR8-6		Isoform 6 of Extended synaptotagmin-2										T(3): 46.7; S(5): 46.7; S(8): 8.9; S(11): 97.7; T(16): 0.0	0.068	0	0.000824	4.17	2.29	2298.07	44	148
		ESYT2	pS779	EPTPSIApSDISLPIATQELR	2	LWF1					2.38212	0.0355048	0.0648915	*	ESYT2_HUMAN	A0FGR8-6		Isoform 6 of Extended synaptotagmin-2										T(3): 0.0; S(5): 0.4; S(8): 99.6; S(11): 0.0; T(16): 0.0	0.996	0	4.15e-06	3.18	0.33	2218.11	18	56
114	Isoform 1 of Ena/VASP-like protein	EVL	pS333	SNpSVEKPVSSILSR	2	F2	2.38136	0.117577	0.0162929	#					EVL_HUMAN	Q9UI08-2		Isoform 1 of Ena/VASP-like protein	S(1): 12.9; S(3): 87.1; S(9): 0.0; S(10): 0.0; S(13): 0.0	0.871	0	0.0055	2.72	0.93	1582.78	19	38
115	Uncharacterized protein (F11R)	F11R	pS288pS291	KVIYSQPpSARpSEGEFK	3	pY					>10	no quant	0.00435135	*	B7Z5W1_HUMAN	B7Z5W1	Q9Y624	Uncharacterized protein (F11R)										Y(4): 0.1; S(5): 0.1; S(8): 99.8; S(11): 100.0	0.998	0	0.0278	3.02	1.39	1985.88	41	116
		F11R	pS288pS291	VIYSQPpSARpSEGEFK	2	LWF1					>10	no quant	0.0398857	*	B7Z5W1_HUMAN	B7Z5W1	Q9Y624	Uncharacterized protein (F11R)										Y(3): 0.0; S(4): 0.0; S(7): 100.0; S(10): 100.0	1	0	0.00874	3.2	2.01	1857.78	26	54
		F11R	pS288pS291	VIYSQPpSARpSEGEFK	2	pY					>10	no quant	0.0898259	*	B7Z5W1_HUMAN	B7Z5W1	Q9Y624	Uncharacterized protein (F11R)										Y(3): 0.0; S(4): 0.0; S(7): 100.0; S(10): 100.0	1	0	0.0265	3.16	0.04	1857.78	25	54
116	Proteinase-activated receptor 1	F2R	pS418	MDTCSSNLNNpSIYKK	2	F2	>10	no quant	0.0392922	#					PAR1_HUMAN	P25116		Proteinase-activated receptor 1	T(3): 0.0; S(5): 0.0; S(6): 0.0; S(11): 99.7; Y(13): 0.3	0.997	0	2.32e-05	4.63	1.03	1854.77	23	41
117	Proteinase-activated receptor 4	F2RL3	pS381	GMGTHpSSLLQ	1	LWF1					>10	no quant	0.165588	*	PAR4_HUMAN	Q96RI0		Proteinase-activated receptor 4										T(4): 0.3; S(6): 49.8; S(7): 49.8	0.498	0	0.019	2.51	2.34	1110.47	14	26
		F2RL3	pS382	GMGTHSpSLLQ	2	LWF1	6.22535	0.0164365	0.0104587	#	9.62065	0.0266779	0.0770016	*	PAR4_HUMAN	Q96RI0		Proteinase-activated receptor 4	T(4): 0.2; S(6): 10.2; S(7): 89.6	0.896	0	0.000895	2.67	1.73	1110.46	17	26	T(4): 0.1; S(6): 8.2; S(7): 91.8	0.918	0	0.0222	2.44	0.86	1110.47	19	26
118	Coagulation factor V	F5	pS692	CIPDDDEDpSYEIFEPPESTVMATR	3	LWF1					0.992384	0.0951658	0.00304457		FA5_HUMAN	P12259		Coagulation factor V										S(9): 50.0; Y(10): 50.0; S(18): 0.0; T(19): 0.0; T(23): 0.0	0.5	0.0037	0.0112	2.68	2.6	2896.16	28	136
		F5	pS1150	SSpSPELSEMLEYDR	2	LWF1					0.852696	0.0500995	0.0474089		FA5_HUMAN	P12259		Coagulation factor V										S(1): 0.5; S(2): 0.5; S(3): 99.1; S(7): 0.0; Y(12): 0.0	0.991	0	1.45e-05	3.64	2.56	1722.69	22	38
119	Protein Niban	FAM129A	pS602	RApSAILPGVLGSETLSNEVFQESEEEKQPEVPSSLAK	4	F2	0.626574	0.210871	no rep		0.739496	0.00418448	0.0681687		NIBAN_HUMAN	Q9BZQ8		Protein Niban	S(3): 100.0; S(12): 0.0; T(14): 0.0; S(16): 0.0; S(23): 0.0; S(33): 0.0; S(34): 0.0	1	0	3.11e-16	4.34	1.38	4035.98	54	321	S(3): 100.0; S(12): 0.0; T(14): 0.0; S(16): 0.0; S(23): 0.0; S(33): 0.0; S(34): 0.0	1	0	2.49e-07	6.05	0.22	4036.02	67	321
120	Protein FAM134A	FAM134A	pS385	QALDpSEEEEEDVAAK	2	LWF1	0.81522	0.0314906	0.129928		0.951839	0.0650699	0.000444827		F134A_HUMAN	Q8NC44		Protein FAM134A	S(5): 100.0	1	0	2e-06	3.82	1.13	1742.7	18	41	S(5): 100.0	1	0	0.00249	3.59	0.77	1742.7	20	41
121	WASH complex subunit FAM21A	FAM21A	pS333	RTPpSDDEEDNLFAPPK	2	F2	1.12636	0.112663	0.0312332						FA21A_HUMAN	Q641Q2		WASH complex subunit FAM21A	T(2): 1.1; S(4): 98.9	0.989	0	1.59e-05	3.59	0.38	1910.81	24	44
122	Protein FAM40A	FAM40A	pS335	AApSPPASASDLIEQQQK	2	LWF1	0.931058	0.0255482	0.0159238						FA40A_HUMAN	Q5VSL9		Protein FAM40A	S(3): 100.0; S(7): 0.0; S(9): 0.0	1	0	5.41e-10	4.53	2.74	1820.84	29	47
123	Protein FAM40B	FAM40B	pS318	AApSPPSYTLDLGESQLAPPPSK	3	LWF1	1.04632	0.0476579	0.0774817		1.10087	0.11396	0.00681449		FA40B_HUMAN	Q9ULQ0		Protein FAM40B	S(3): 97.1; S(6): 1.0; Y(7): 1.0; T(8): 1.0; S(14): 0.0; S(21): 0.0	0.971	0	0.00144	1.99	2.71	2306.09	29	124	S(3): 31.9; S(6): 4.3; Y(7): 31.9; T(8): 31.9; S(14): 0.0; S(21): 0.0	0.319	0.0274	1.85e-08	4.26	2.35	2306.1	38	124
124	Protein FAM54B	FAM54B	pS238	ASpSFADMMGILK	2	LWF1	0.86077	0.0538202	0.0577461		1.12965	0.0440733	0.0178437		FA54B_HUMAN	Q9H019		Protein FAM54B	S(2): 13.8; S(3): 86.2	0.862	0	0.00156	2.83	2.44	1350.58	21	32	S(2): 8.1; S(3): 91.9	0.919	0	7.69e-05	3.31	1.02	1350.59	24	32
125	Isoform 3 of Protein FAM63A	FAM63A	pS151	ACSMPQELPQpSPR	2	LWF1	1.15077	0.0362823	0.0520681		3.12553	0.00258722	0.0362904	*	FA63A_HUMAN	Q8N5J2-3		Isoform 3 of Protein FAM63A	S(3): 0.0; S(11): 100.0	1	0	0.00236	2.38	0.26	1580.66	17	35	S(3): 0.0; S(11): 100.0	1	0	0.00967	2.77	0.21	1580.66	20	35
126	Protein FAM65B	FAM65B	pS21	SQpSFAGFSGLQER	2	LWF1					1.31138	0.156267	0.0852129		FA65B_HUMAN	Q9Y4F9		Protein FAM65B										S(1): 0.1; S(3): 99.9; S(8): 0.0	0.999	0	0.000824	3.34	2.63	1493.64	24	35
127	Protein FAM65C	FAM65C	pS28	SApSFAGFSSAQSR	2	LWF1	3.49668	0.0246989	0.0116775	#	6.2975	0.130661	0.031989	*	F5H0X2_HUMAN	F5H0X2	Q96MK2	Protein FAM65C	S(1): 0.1; S(3): 99.9; S(8): 0.0; S(9): 0.0; S(12): 0.0	0.999	0	4.17e-06	4.4	0.91	1382.57	26	35	S(1): 10.2; S(3): 89.8; S(8): 0.0; S(9): 0.0; S(12): 0.0	0.898	0	4.53e-06	3.84	1.71	1382.58	26	35
		FAM65C	pS344	KGpSLYNWTPPSTPSFR	2	F2	3.16313	0.075468	no rep						F5H0X2_HUMAN	F5H0X2	Q96MK2	Protein FAM65C	S(3): 100.0; Y(5): 0.0; T(8): 0.0; S(11): 0.0; T(12): 0.0; S(14): 0.0	1	0	6.3e-14	4.06	0.47	1917.89	23	44
		FAM65C	pS388	ATSILSYLpSDSDLR	2	LWF1					1.16862	0.100951	0.107336		F5H0X2_HUMAN	F5H0X2	Q96MK2	Isoform 2 of Protein FAM65C (FAM65C)										T(2): 0.0; S(3): 0.0; S(6): 0.0; Y(7): 0.2; S(9): 15.4; S(11): 84.4	0.154	0	0.000824	2.38	1.57	1620.75	13	38
128	Protein FAM73B	FAM73B	pS146pS154	SNDTLSGISSIEPSKHSGSSHSVASM*M*AVNpSSSPTAACpSGLWDAR	4	LWF1	no quant	no quant	no quant						FA73B_HUMAN	Q7L4E1		Protein FAM73B	S(1): 6.2; T(4): 6.2; S(6): 6.2; S(9): 8.9; S(10): 8.9; S(14): 8.9; S(17): 11.2; S(19): 11.2; S(20): 15.8; S(22): 15.8; S(25): 11.7; S(31): 10.2; S(32): 10.4; S(33): 12.4; T(35): 16.6; S(39): 39.3	0.023	0	0.0308	4.64	2.34	4755.99	58	522
129	Regulator of microtubule dynamics protein 3	FAM82A2	pS46	SQpSLPNSLDYTQTSDPGR	2	LWF1	0.94404	0.0717415	0.0900725						RMD3_HUMAN	Q96TC7		Regulator of microtubule dynamics protein 3	S(1): 0.7; S(3): 99.3; S(7): 0.0; Y(10): 0.0; T(11): 0.0; T(13): 0.0; S(14): 0.0	0.993	0	4.58e-08	4.55	1.77	2045.88	29	50
		FAM82A2	pS212	KDpSLDLEEEAASGASSALEAGGSSGLEDVLPLLQQADELHR	4	F2					1.22715	0.136313	0.0814328		RMD3_HUMAN	Q96TC7		Regulator of microtubule dynamics protein 3										S(3): 98.5; S(12): 1.2; S(15): 0.3; S(16): 0.1; S(23): 0.0; S(24): 0.0	0.985	0.0331	1.31e-06	5.26	0.52	4288.06	55	357
		FAM82A2	pS221	KDSLDLEEEAApSGASSALEAGGSSGLEDVLPLLQQADELHR	4	F2	no quant	no quant	no quant						RMD3_HUMAN	Q96TC7		Regulator of microtubule dynamics protein 3	S(3): 0.8; S(12): 98.9; S(15): 0.2; S(16): 0.2; S(23): 0.0; S(24): 0.0	0.989	0	3.51e-16	5.45	0.95	4288.01	64	357
130	Protein FAM86B2	FAM86B2	pS111pS116pS119	pSYLLSpSGGpSVTLSK	2	LWF1					0.415242	0.00851048	0.018209	*	F86B2_HUMAN	P0C5J1		Protein FAM86B2										S(1): 50.1; Y(2): 50.1; S(5): 22.8; S(6): 83.0; S(9): 46.9; T(11): 46.9; S(13): 0.2	0.188	0.0357	0.00195	1.35	1.83	1638.65	20	76
131	High affinity immunoglobulin epsilon receptor subunit gamma	FCER1G	pY65	SDGVpYTGLSTR	2	pY					1.15453	0.148921	0.105798		FCERG_HUMAN	P30273		High affinity immunoglobulin epsilon receptor subunit gamma										S(1): 0.0; Y(5): 99.3; T(6): 0.7; S(9): 0.0; T(10): 0.0	0.993	0	5.03e-09	3.46	0.16	1235.53	19	29
		FCER1G	pS69	SDGVYTGLpSTR	2	LWF1	15.0502	0.0509771	0.00819662	#	47.3041	0.0268875	0.0957552	*	FCERG_HUMAN	P30273		High affinity immunoglobulin epsilon receptor subunit gamma	S(1): 0.0; Y(5): 0.0; T(6): 0.0; S(9): 99.4; T(10): 0.5	0.994	0	6.54e-06	3.61	1.85	1235.53	23	29	S(1): 0.0; Y(5): 0.0; T(6): 0.0; S(9): 98.9; T(10): 1.1	0.989	0	0.000352	3.28	2.63	1235.53	19	29
		FCER1G	pT70	SDGVYTGLSpTR	1	LWF1					>10	no quant	0.164807	*	FCERG_HUMAN	P30273		High affinity immunoglobulin epsilon receptor subunit gamma										S(1): 0.0; Y(5): 0.1; T(6): 0.9; S(9): 7.8; T(10): 91.2	0.912	0	0.0231	1.44	1.77	1235.53	17	29
132	Fermitin family homolog 3	FERMT3	pS8	TApSGDYIDSSWELR	2	LWF1	0.926299	0.0935941	0.0119695		1.01762	0.061681	0.0142848		URP2_HUMAN	Q86UX7		Fermitin family homolog 3	T(1): 0.1; S(3): 99.9; Y(6): 0.0; S(9): 0.0; S(10): 0.0	0.999	0	4.17e-06	4.23	1.34	1679.69	28	38	T(1): 8.9; S(3): 91.1; Y(6): 0.0; S(9): 0.0; S(10): 0.0	0.911	0	3.61e-09	4.59	2.76	1679.69	25	38
		FERMT3	pY11	TASGDpYIDSSWELR	2	pY	2.25249	0.0705942	0.0367779	#	>10	no quant	0.0260891	*	URP2_HUMAN	Q86UX7		Fermitin family homolog 3	T(1): 0.0; S(3): 0.0; Y(6): 100.0; S(9): 0.0; S(10): 0.0	1	0	1.02e-07	3.19	0.08	1679.69	19	38	T(1): 0.0; S(3): 0.0; Y(6): 100.0; S(9): 0.0; S(10): 0.0	1	0	4.24e-06	3.28	0.45	1679.69	22	38
		FERMT3	pY162	EKEPEEELpYDLSK	2	pY	1.45537	0.13765	0.0456158		1.94129	0.0562523	0.0256657	*	URP2_HUMAN	Q86UX7		Fermitin family homolog 3	Y(9): 100.0; S(12): 0.0	1	0	0.0396	1.77	0.19	1688.73	14	35	Y(9): 98.1; S(12): 1.9	0.981	0	0.0267	2.28	0.41	1688.73	13	35
		FERMT3	pS337	LEGpSAPTDVLDSLTTIPELK	2	LWF1	3.03001	0.0698754	0.0742329	#	4.99913	0.126152	0.0896625	*	URP2_HUMAN	Q86UX7		Fermitin family homolog 3	S(4): 100.0; T(7): 0.0; S(12): 0.0; T(14): 0.0; T(15): 0.0	1	0	4.17e-06	3.55	1.71	2179.07	25	56	S(4): 99.9; T(7): 0.1; S(12): 0.0; T(14): 0.0; T(15): 0.0	0.999	0	4.63e-06	3.59	0.11	2179.08	25	56
		FERMT3	pS337	LEGpSAPTDVLDSLTTIPELK	3	LWF1					2.99684	0.0679062	0.0307096	*	URP2_HUMAN	Q86UX7		Fermitin family homolog 3										S(4): 99.8; T(7): 0.2; S(12): 0.0; T(14): 0.0; T(15): 0.0	0.998	0.0461	2.63e-05	2.9	0.53	2179.08	33	112
		FERMT3	pS484	TGpSGGPGNHPHGPDASAEGLNPYGLVAPR	3	F2	2.57559	0.0894947	0.916548		>10	no quant	0.0202132	*	URP2_HUMAN	Q86UX7		Fermitin family homolog 3	T(1): 50.0; S(3): 50.0; S(16): 0.0; Y(23): 0.0	0.5	0	3.11e-16	5.17	0.3	2862.29	44	166	T(1): 50.0; S(3): 50.0; S(16): 0.0; Y(23): 0.0	0.5	0	1.42e-05	5.93	0.25	2862.33	51	166
		FERMT3	pS497	TGSGGPGNHPHGPDApSAEGLNPYGLVAPR	4	F2					>10	no quant	0.049274	*	URP2_HUMAN	Q86UX7		Fermitin family homolog 3										T(1): 3.2; S(3): 15.8; S(16): 81.0; Y(23): 0.0	0.81	0	0.0017	2.87	0.64	2862.33	52	249
		FERMT3	pY504	TGSGGPGNHPHGPDASAEGLNPpYGLVAPR	3	pY	3.16366	0.203267	0.0107733	#	4.06108	0.0072203	0.0384074	*	URP2_HUMAN	Q86UX7		Fermitin family homolog 3	T(1): 0.0; S(3): 0.0; S(16): 0.0; Y(23): 100.0	1	0	1.37e-11	6.41	0.05	2862.29	51	166	T(1): 0.0; S(3): 0.0; S(16): 0.0; Y(23): 100.0	1	0	6.55e-09	5.63	0.2	2862.29	44	166
		FERMT3	pY504	TGSGGPGNHPHGPDASAEGLNPpYGLVAPR	4	pY	2.30018	0.14495	0.107032	#	3.23326	0.0989093	0.0500811	*	URP2_HUMAN	Q86UX7		Fermitin family homolog 3	T(1): 0.0; S(3): 0.0; S(16): 0.0; Y(23): 100.0	1	0	1.72e-05	2.81	0.51	2862.29	51	249	T(1): 0.1; S(3): 0.1; S(16): 0.0; Y(23): 99.9	0.999	0	0.000422	2.35	0.41	2862.29	41	249
133	Tyrosine-protein kinase Fes/Fps	FES	pY713	EEADGVpYAASGGLR	2	pY	1.75906	0.135059	0.0161819	#	3.30689	0.0158986	0.0797322	*	FES_HUMAN	P07332		Tyrosine-protein kinase Fes/Fps	Y(7): 100.0; S(10): 0.0	1	0	2.3e-07	3.22	1.09	1474.62	19	38	Y(7): 100.0; S(10): 0.0	1	0	0.00043	2.87	0.18	1474.62	17	38
134	Isoform 2 of Fasciculation and elongation protein zeta-2	FEZ2	pS367pT370pY372	EDSEKVPpSLLpTDpYIL	3	pY	0.99826	0.0421438	0.0313317						FEZ2_HUMAN	Q9UHY8-2		Isoform 2 of Fasciculation and elongation protein zeta-2	S(3): 0.0; S(8): 100.0; T(11): 100.0; Y(13): 100.0	1	0	0.00478	1.99	0.46	1961.78	34	134
135	Fibrinogen alpha chain	FGA	pS291	NPSpSAGSWNSGSSGPGSTGNR	2	LWF1	0.639648	0.0131793	0.0235945	#					FIBA_HUMAN	P02671		Fibrinogen alpha chain	S(3): 1.3; S(4): 98.7; S(7): 0.0; S(10): 0.0; S(12): 0.0; S(13): 0.0; S(17): 0.0; T(18): 0.0	0.987	0	1.94e-13	4.67	1.89	2043.81	29	59
		FGA	pT484	EVVpTSEDGSDCPEAMDLGTLSGIGTLDGFR	3	LWF1	0.753201	0.118539	0.0172371		0.751413	0.021067	0.043055		FIBA_HUMAN	P02671		Fibrinogen alpha chain	T(4): 97.1; S(5): 2.5; S(9): 0.4; T(19): 0.0; S(21): 0.0; T(25): 0.0	0.971	0	7.72e-10	6.12	0.91	3208.37	36	172	T(4): 86.0; S(5): 12.2; S(9): 1.8; T(19): 0.0; S(21): 0.0; T(25): 0.0	0.86	0	3.61e-07	5.1	2.17	3224.37	45	172
		FGA	pT484	EVVpTSEDGSDCPEAMDLGTLSGIGTLDGFR	3	LWF1	0.753201	0.118539	0.0172371						FIBA_HUMAN	P02671		Fibrinogen alpha chain	T(4): 97.1; S(5): 2.5; S(9): 0.4; T(19): 0.0; S(21): 0.0; T(25): 0.0	0.971	0	7.72e-10	6.12	0.91	3208.37	36	172
		FGA	pS485	EVVTpSEDGSDCPEAM*DLGTLSGIGTLDGFR	3	LWF1	no quant	no quant	no quant		1.06788	0.0451814	0.0409579		FIBA_HUMAN	P02671		Fibrinogen alpha chain	T(4): 12.5; S(5): 87.5; S(9): 0.0; T(19): 0.0; S(21): 0.0; T(25): 0.0	0.875	0	1.84e-08	5.1	2.02	3224.36	43	172	T(4): 86.4; S(5): 13.5; S(9): 0.1; T(19): 0.0; S(21): 0.0; T(25): 0.0	0.135	0.0207	9.01e-08	5.21	1.39	3208.37	38	172
		FGA	pS485	EVVTpSEDGSDCPEAMDLGTLSGIGTLDGFR	3	LWF1					1.06788	0.0451814	0.0409579		FIBA_HUMAN	P02671		Fibrinogen alpha chain										T(4): 86.4; S(5): 13.5; S(9): 0.1; T(19): 0.0; S(21): 0.0; T(25): 0.0	0.135	0.0207	9.01e-08	5.21	1.39	3208.37	38	172
		FGA	pS485	EVVTpSEDGSDCPEAMDLGTLSGIGTLDGFR	4	LWF1					0.927235	0.140172	0.02481		FIBA_HUMAN	P02671		Fibrinogen alpha chain										T(4): 7.4; S(5): 46.3; S(9): 46.3; T(19): 0.0; S(21): 0.0; T(25): 0.0	0.463	0	2.26e-13	4.86	1.11	3208.37	47	258
		FGA	pT544	TFPGFFSPMLGEFVSEpTESR	3	LWF1					0.869283	0.0422777	0.053371		FIBA_HUMAN	P02671		Fibrinogen alpha chain										T(1): 0.0; S(7): 0.0; S(15): 47.0; T(17): 47.0; S(19): 5.9	0.47	0.0461	4.25e-05	3.93	2.05	2345.02	33	112
		FGA	pS546	TFPGFFSPMLGEFVSETEpSR	2	LWF1	1.04583	0.00147048	0.0730603		0.646196	0.009552	0.141937	*	FIBA_HUMAN	P02671		Fibrinogen alpha chain	T(1): 0.0; S(7): 0.0; S(15): 0.0; T(17): 0.0; S(19): 100.0	1	0	7.87e-05	3.91	2.23	2345.01	28	56	T(1): 0.0; S(7): 0.0; S(15): 0.3; T(17): 1.9; S(19): 97.8	0.978	0	8.58e-08	4.33	1.03	2345.02	23	56
		FGA	pS549	TFPGFFSPMLGEFVSETESRGpSESGIFTNTK	3	F2					no quant	no quant	no quant		FIBA_HUMAN	P02671		Fibrinogen alpha chain										T(1): 0.0; S(7): 0.0; S(15): 4.0; T(17): 13.7; S(19): 13.7; S(22): 49.8; S(24): 13.7; T(28): 4.0; T(30): 1.2	0.498	0	0.0204	3.43	1.2	3466.6	35	178
136	FYVE, RhoGEF and PH domain-containing protein 3	FGD3	pS56	AHCGDPVSLAAAGDGpSPDIGPTGELSGSLK	3	F2	no quant	no quant	no quant						FGD3_HUMAN	Q5JSP0		FYVE, RhoGEF and PH domain-containing protein 3	S(8): 0.0; S(16): 100.0; T(22): 0.0; S(26): 0.0; S(28): 0.0	1	0	3.11e-16	6.79	0.75	2916.3	48	172
137	FH1/FH2 domain-containing protein 1	FHOD1	pS498	TPQpSPAPCVLLR	2	LWF1	1.42425	0.0728874	0.00922567		3.88861	0.055563	0.0495042	*	FHOD1_HUMAN	Q9Y613		FH1/FH2 domain-containing protein 1	T(1): 0.0; S(4): 100.0	1	0	7.07e-09	3.72	1.31	1418.68	22	32	T(1): 0.0; S(4): 100.0	1	0	0.000824	2.87	1.98	1418.69	19	32
		FHOD1	pS1144	TLKpSGLGDDLVQALGLSK	2	F2					3.73161	0.0195473	0.116213	*	FHOD1_HUMAN	Q9Y613		FH1/FH2 domain-containing protein 1										T(1): 2.0; S(4): 98.0; S(17): 0.0	0.98	0	0.000199	3.67	0.73	1895.01	28	50
		FHOD1	pS1144	TLKpSGLGDDLVQALGLSK	3	F2					2.5712	0.131184	0.123344	*	FHOD1_HUMAN	Q9Y613		FH1/FH2 domain-containing protein 1										T(1): 90.1; S(4): 9.9; S(17): 0.0	0.099	0	0.00128	3.85	0.93	1895.01	34	100
138	FK506-binding protein 15	FKBP15	pS311	DSAAPpSPIPGADNLSADPVVSPPTSIPFK	3	LWF1	1.06929	0.0489732	0.133271		1.37029	0.0846291	0.057551		FKB15_HUMAN	Q5T1M5		FK506-binding protein 15	S(2): 0.9; S(6): 98.9; S(15): 0.2; S(21): 0.0; T(24): 0.0; S(25): 0.0	0.989	0	0.000307	3.27	1.35	2927.4	36	166	S(2): 3.6; S(6): 92.7; S(15): 3.6; S(21): 0.0; T(24): 0.0; S(25): 0.0	0.927	0	4.47e-05	3.98	0.69	2927.41	36	166
		FKBP15	pS1164	SSLpSGDEEDELFK	2	LWF1					1.77725	0.0896484	0.0664123	*	FKB15_HUMAN	Q5T1M5		FK506-binding protein 15										S(1): 0.2; S(2): 0.2; S(4): 99.6	0.996	0	0.000824	3.49	1.96	1535.62	22	35
139	Filamin-A	FLNA	pS1084	AFGPGLQGGSAGpSPAR	2	LWF1					1.5832	0.0231223	0.128339	*	FLNA_HUMAN	P21333		Filamin-A										S(10): 3.2; S(13): 96.8	0.968	0	0.000824	2.8	2.28	1509.69	22	44
		FLNA	pS1459	CSGPGLpSPGM*VR	2	LWF1	0.82786	0.011832	0.0207094		1.08791	0.0787549	0.10582		FLNA_HUMAN	P21333		Filamin-A	S(2): 0.0; S(7): 100.0	1	0	8.82e-11	3.75	2.12	1313.54	23	32	S(2): 0.0; S(7): 100.0	1	0	2.21e-05	2.95	2.54	1313.54	22	32
		FLNA	pS1459	CSGPGLpSPGMVR	1	LWF1	0.788486	0.0253974	0.0774021		1.78725	0.13924	0.102784		FLNA_HUMAN	P21333		Filamin-A	S(2): 0.0; S(7): 100.0	1	0	0.000264	2.15	2.9	1297.54	19	32	S(2): 0.0; S(7): 100.0	1	0	0.00201	1.1	2.44	1297.54	14	32
		FLNA	pS1459	CSGPGLpSPGMVR	2	LWF1	0.889361	0.0417393	0.0340391		1.38673	0.103414	0.0880117		FLNA_HUMAN	P21333		Filamin-A	S(2): 0.0; S(7): 100.0	1	0	8.67e-10	3.35	2.02	1297.54	21	32	S(2): 0.0; S(7): 100.0	1	0	0.000824	2.99	2.6	1297.54	21	32
		FLNA	pS1967	VGpSAADIPINISETDLSLLTATVVPPSGR	3	LWF1	4.31792	0.0737969	0.0239002	#	2.39512	0.0979515	0.0103233	*	FLNA_HUMAN	P21333		Filamin-A	S(3): 99.7; S(12): 0.3; T(14): 0.0; S(17): 0.0; T(20): 0.0; T(22): 0.0; S(27): 0.0	0.997	0	0.0201	2.26	2.9	2973.51	26	166	S(3): 99.8; S(12): 0.1; T(14): 0.0; S(17): 0.0; T(20): 0.0; T(22): 0.0; S(27): 0.0	0.998	0	0.00785	2.56	0.87	2973.52	28	166
		FLNA	pS2152pS2158	APpSVANVGpSHCDLSLK	2	LWF1	1.60215	0.0368769	0.0308559		1.15592	0.0251875	0.0169173		FLNA_HUMAN	P21333		Filamin-A	S(3): 100.0; S(9): 100.0; S(14): 0.0	1	0	7.31e-12	4.03	0.96	1814.75	31	58	S(3): 100.0; S(9): 100.0; S(14): 0.0	1	0	0.000269	2.96	1.65	1814.76	24	58
		FLNA	pS2152pS2158	APpSVANVGpSHCDLSLK	2	pY	1.23767	0.100157	0.0183673						FLNA_HUMAN	P21333		Filamin-A	S(3): 100.0; S(9): 100.0; S(14): 0.0	1	0	0.000657	4.06	0.69	1814.75	20	58
		FLNA	pS2152pS2158	APpSVANVGpSHCDLSLK	3	LWF1	1.62996	0.081773	0.0170713		1.18381	0.190443	0.112411		FLNA_HUMAN	P21333		Filamin-A	S(3): 100.0; S(9): 99.6; S(14): 0.4	0.996	0	0.000769	2.58	1.94	1814.75	37	116	S(3): 100.0; S(9): 81.8; S(14): 18.3	0.817	0	0.000874	1.95	2.97	1814.75	40	116
		FLNA	pS2152pS2158	APpSVANVGpSHCDLSLKIPEISIQDMTAQVTSPSGK	3	F2					no quant	no quant	no quant		FLNA_HUMAN	P21333		Filamin-A										S(3): 100.0; S(9): 99.6; S(14): 0.4; S(21): 0.0; T(26): 0.0; T(30): 0.0; S(31): 0.0; S(33): 0.0	0.996	0	0.00832	5.38	2.18	3797.8	53	268
		FLNA	pS2152pS2158	RAPpSVANVGpSHCDLSLK	2	F2	7.10137	0.0789525	0.0155826		1.00445	0.0223806	0.00454454		FLNA_HUMAN	P21333		Filamin-A	S(4): 100.0; S(10): 100.0; S(15): 0.0	1	0	2.9e-11	4.14	0.6	1970.85	30	62	S(4): 100.0; S(10): 97.0; S(15): 3.0	0.97	0	0.000764	3.86	1.82	1970.87	33	62
		FLNA	pS2152pS2158	RAPpSVANVGpSHCDLSLK	2	pY	1.50334	0.17257	0.0802759						FLNA_HUMAN	P21333		Filamin-A	S(4): 100.0; S(10): 100.0; S(15): 0.0	1	0	2.3e-05	3.87	0.43	1970.85	29	62
		FLNA	pS2152pS2158	RAPpSVANVGpSHCDLSLK	3	F2	6.44332	0.0523353	0.0780995		1.06289	0.0902601	0.0815647		FLNA_HUMAN	P21333		Filamin-A	S(4): 100.0; S(10): 100.0; S(15): 0.0	1	0	0.0113	3.34	0.64	1970.85	47	124	S(4): 100.0; S(10): 100.0; S(15): 0.0	1	0	0.0326	3.25	2.51	1970.87	50	124
		FLNA	pS2152pS2158	RAPpSVANVGpSHCDLSLK	3	pY	1.37957	0.110049	0.00800423		0.848064	0.135327	0.0183272		FLNA_HUMAN	P21333		Filamin-A	S(4): 100.0; S(10): 100.0; S(15): 0.0	1	0	0.000639	3.11	0.01	1970.85	50	124	S(4): 100.0; S(10): 100.0; S(15): 0.0	1	0	0.000193	3.89	1.02	1970.85	42	124
		FLNA	pS2152pS2163	APpSVANVGSHCDLpSLKIPEISIQDMTAQVTSPSGK	4	F2					2.12979	0.0667448	0.250237		FLNA_HUMAN	P21333		Filamin-A										S(3): 98.8; S(9): 20.1; S(14): 81.1; S(21): 0.0; T(26): 0.0; T(30): 0.0; S(31): 0.0; S(33): 0.0	0.798	0	0.00399	3.99	1.37	3797.79	61	402
		FLNA	pS2152pS2163	RAPpSVANVGSHCDLpSLKIPEISIQDMTAQVTSPSGK	4	F2					0.69719	0.0403041	0.193826		FLNA_HUMAN	P21333		Filamin-A										S(4): 86.7; S(10): 15.4; S(15): 67.1; S(22): 25.0; T(27): 4.1; T(31): 0.9; S(32): 0.5; S(34): 0.3	0.581	0	0.0189	4.17	1.14	3953.9	61	414
		FLNA	pS2152pS2163	RAPpSVANVGSHCDLpSLKIPEISIQDMTAQVTSPSGK	4	pY					1.1892	0.347848	0.119284		FLNA_HUMAN	P21333		Filamin-A										S(4): 86.3; S(10): 28.0; S(15): 59.1; S(22): 24.2; T(27): 2.3; T(31): 0.1; S(32): 0.0; S(34): 0.0	0.49	0	0.00709	3.38	1.11	3953.86	61	414
		FLNA	pS2152	APpSVANVGSHCDLSLK	2	F2	1.32948	0.107566	0.220789		0.772155	0.0652787	0.0181556		FLNA_HUMAN	P21333		Filamin-A	S(3): 100.0; S(9): 0.0; S(14): 0.0	1	0	4.8e-16	5.09	0.08	1734.79	29	44	S(3): 100.0; S(9): 0.0; S(14): 0.0	1	0	0.00769	2.41	1.23	1734.81	22	44
		FLNA	pS2152	APpSVANVGSHCDLSLK	2	pY	1.0056	0.0660665	0.00888979						FLNA_HUMAN	P21333		Filamin-A	S(3): 100.0; S(9): 0.0; S(14): 0.0	1	0	5.4e-06	4.08	0.31	1734.78	15	44
		FLNA	pS2152	APpSVANVGSHCDLSLK	3	F2	1.08677	0.103846	0.068889		0.80218	0.16648	0.122845		FLNA_HUMAN	P21333		Filamin-A	S(3): 100.0; S(9): 0.0; S(14): 0.0	1	0	3.11e-16	3.52	0.26	1734.79	33	88	S(3): 100.0; S(9): 0.0; S(14): 0.0	1	0	0.00468	2.56	2.19	1734.8	33	88
		FLNA	pS2152	APpSVANVGSHCDLSLK	3	pY	0.99494	0.00951668	0.0119718						FLNA_HUMAN	P21333		Filamin-A	S(3): 100.0; S(9): 0.0; S(14): 0.0	1	0	1.98e-05	3.3	0.14	1734.78	33	88
		FLNA	pS2152	APpSVANVGSHCDLSLKIPEISIQDMTAQVTSPSGK	3	F2	0.165468	0.448487	no rep		0.746114	0.135309	0.0944881		FLNA_HUMAN	P21333		Filamin-A	S(3): 100.0; S(9): 0.0; S(14): 0.0; S(21): 0.0; T(26): 0.0; T(30): 0.0; S(31): 0.0; S(33): 0.0	1	0	3.51e-16	5.62	0.08	3717.78	40	202	S(3): 98.7; S(9): 1.3; S(14): 0.0; S(21): 0.0; T(26): 0.0; T(30): 0.0; S(31): 0.0; S(33): 0.0	0.987	0	4.27e-05	5.48	0.16	3717.83	47	202
		FLNA	pS2152	APpSVANVGSHCDLSLKIPEISIQDMTAQVTSPSGK	4	F2	0.217963	0.274538	no rep		0.849376	0.0364488	0.122374		FLNA_HUMAN	P21333		Filamin-A	S(3): 97.6; S(9): 1.3; S(14): 0.5; S(21): 0.5; T(26): 0.0; T(30): 0.0; S(31): 0.0; S(33): 0.0	0.976	0	6.75e-05	3.64	0.59	3717.78	48	303	S(3): 93.6; S(9): 6.3; S(14): 0.1; S(21): 0.0; T(26): 0.0; T(30): 0.0; S(31): 0.0; S(33): 0.0	0.936	0	0.00103	4.11	0.83	3717.82	42	303
		FLNA	pS2152	RAPpSVANVGSHCDLSLK	2	pY	1.16287	0.14423	0.0212075						FLNA_HUMAN	P21333		Filamin-A	S(4): 100.0; S(10): 0.0; S(15): 0.0	1	0	3.34e-06	3.28	1.11	1890.88	27	47
		FLNA	pS2152	RAPpSVANVGSHCDLSLK	3	pY	1.13938	0.0818235	0.0245928		0.754076	0.0619408	0.0417094		FLNA_HUMAN	P21333		Filamin-A	S(4): 100.0; S(10): 0.0; S(15): 0.0	1	0	5.32e-06	3.41	0.37	1890.89	37	94	S(4): 100.0; S(10): 0.0; S(15): 0.0	1	0	0.0214	3.33	0.05	1890.89	36	94
		FLNA	pT2197	THEAEIVEGENHpTYCIR	3	pY					1.13702	0.10489	0.0017342		FLNA_HUMAN	P21333		Filamin-A										T(1): 0.0; T(13): 98.9; Y(14): 1.1	0.989	0	8.14e-05	3.71	1.59	2137.9	31	94
		FLNA	pS2329	FNEEHIPDSPFVVPVASPpSGDAR	2	F2	1.07944	0.108922	no rep						FLNA_HUMAN	P21333		Filamin-A	S(9): 0.0; S(17): 0.0; S(19): 100.0	1	0	1.17e-14	4.18	0.76	2547.15	33	65
		FLNA	pS2329	FNEEHIPDSPFVVPVASPpSGDAR	3	F2	3.20361	0.0308847	0.952096		0.748786	0.04197	0.0144116		FLNA_HUMAN	P21333		Filamin-A	S(9): 0.0; S(17): 0.0; S(19): 100.0	1	0	1.63e-10	3.03	0.04	2547.15	40	130	S(9): 0.0; S(17): 0.0; S(19): 100.0	1	0	0.000614	3.75	2.25	2547.18	42	130
		FLNA	pS2339	LTVSpSLQESGLK	2	LWF1	1.13213	0.0484697	0.0173583		1.4839	0.0641313	0.0596302		FLNA_HUMAN	P21333		Filamin-A	T(2): 0.0; S(4): 0.1; S(5): 99.9; S(9): 0.0	0.999	0	2.87e-06	3.14	2.55	1341.66	20	32	T(2): 0.0; S(4): 0.1; S(5): 99.9; S(9): 0.0	0.999	0	0.00134	3.08	1.29	1341.67	20	32
		FLNA	pS2339	RLTVSpSLQESGLK	2	F2	0.493769	0.130874	0.39451		1.00044	0.0205208	0.0713142		FLNA_HUMAN	P21333		Filamin-A	T(3): 0.0; S(5): 0.0; S(6): 100.0; S(10): 0.0	1	0	1.03e-08	3.94	0.7	1497.76	26	35	T(3): 0.0; S(5): 1.3; S(6): 98.7; S(10): 0.0	0.987	0	8.95e-05	3.32	2.9	1497.78	26	35
140	Isoform 15 of Fibronectin	FN1	pS2475	TNTNVNCPIECFMPLDVQADREDpSRE	3	F2	0.998313	0.00361144	0.187569		0.654269	0.0332823	0.0497862	*	FINC_HUMAN	P02751-15		Isoform 15 of Fibronectin	T(1): 0.0; T(3): 0.0; S(24): 100.0	1	0	8.83e-14	5.87	0.64	3190.33	43	148	T(1): 0.0; T(3): 0.0; S(24): 100.0	1	0	3.44e-05	6.37	1.66	3190.36	41	148
		FN1	pS2475	TNTNVNCPIECFMPLDVQADREDpSRE	4	F2					0.624499	0.117083	0.0657298	*	FINC_HUMAN	P02751-15		Isoform 15 of Fibronectin										T(1): 0.0; T(3): 0.0; S(24): 100.0	1	0	0.00162	2.92	0.27	3190.36	44	222
141	FERM domain-containing protein 4B	FRMD4B	pS628	KSpSINEQFVDTR	2	F2	1.43993	0.0947147	0.0323847		2.1566	0.0751167	0.0535432	*	FRM4B_HUMAN	Q9Y2L6		FERM domain-containing protein 4B	S(2): 0.0; S(3): 100.0; T(11): 0.0	1	0	9.09e-11	4.49	0.87	1503.68	23	32	S(2): 6.6; S(3): 93.4; T(11): 0.0	0.934	0	0.000165	4.34	2.22	1503.7	22	32
		FRMD4B	pS662pT666	pSMPTpTPVLTR	2	LWF1	0.550078	0.060606	0.0103815	#	0.242608	0.0663071	0.063473	*	FRM4B_HUMAN	Q9Y2L6		FERM domain-containing protein 4B	S(1): 100.0; T(4): 86.2; T(5): 13.7; T(9): 0.1	0.136	0	0.016	1.65	1.76	1262.52	23	44	S(1): 100.0; T(4): 9.4; T(5): 90.6; T(9): 0.0	0.906	0	0.00248	1.4	2.96	1262.52	22	44
		FRMD4B	pS662	pSMPTTPVLTR	2	LWF1					0.56383	0.0296611	0.0433604	*	FRM4B_HUMAN	Q9Y2L6		FERM domain-containing protein 4B										S(1): 100.0; T(4): 0.0; T(5): 0.0; T(9): 0.0	1	0	0.000824	1.37	2.35	1182.56	18	36
		FRMD4B	pS692	pSGSLESQSHLLSEMDSDKPFFSLSK	3	F2	0.379354	0.0925559	no rep		0.841792	0.0392479	0.00439781		FRM4B_HUMAN	Q9Y2L6		FERM domain-containing protein 4B	S(1): 88.4; S(3): 11.6; S(6): 0.0; S(8): 0.0; S(12): 0.0; S(16): 0.0; S(22): 0.0; S(24): 0.0	0.884	0	6.91e-10	2.86	0.65	2836.27	47	192	S(1): 14.6; S(3): 85.3; S(6): 0.1; S(8): 0.0; S(12): 0.0; S(16): 0.0; S(22): 0.0; S(24): 0.0	0.146	0.0032	1.67e-06	3.16	1.09	2836.3	51	192
		FRMD4B	pS692	pSGSLESQSHLLSEMDSDKPFFSLSK	4	F2					0.890437	0.0735824	0.105812		FRM4B_HUMAN	Q9Y2L6		FERM domain-containing protein 4B										S(1): 75.6; S(3): 16.6; S(6): 3.9; S(8): 3.9; S(12): 0.0; S(16): 0.0; S(22): 0.0; S(24): 0.0	0.756	0.0424	0.000167	3.39	1.8	2836.3	56	288
		FRMD4B	pS694pS697	SGpSLEpSQSHLLSEMDSDKPFFSLSK	3	F2					0.455594	0.0323771	0.200278	*	FRM4B_HUMAN	Q9Y2L6		FERM domain-containing protein 4B										S(1): 20.1; S(3): 79.1; S(6): 44.7; S(8): 44.7; S(12): 11.5; S(16): 0.0; S(22): 0.0; S(24): 0.0	0.351	0	0.0192	1.87	0.04	2916.27	29	188
		FRMD4B	pS694	SGpSLESQSHLLSEM*DSDKPFFSLSK	3	F2	0.660481	0.0879064	no rep		1.08337	0.0625342	0.0116379		FRM4B_HUMAN	Q9Y2L6		FERM domain-containing protein 4B	S(1): 3.5; S(3): 96.4; S(6): 0.2; S(8): 0.0; S(12): 0.0; S(16): 0.0; S(22): 0.0; S(24): 0.0	0.964	0	1.13e-05	3.12	0.48	2852.27	34	142	S(1): 50.0; S(3): 50.0; S(6): 0.0; S(8): 0.0; S(12): 0.0; S(16): 0.0; S(22): 0.0; S(24): 0.0	0.5	0.0154	0.00113	3.2	2.2	2852.29	39	142
		FRMD4B	pS694	SGpSLESQSHLLSEMDSDKPFFSLSK	4	F2	0.387932	0.0221265	0.322389						FRM4B_HUMAN	Q9Y2L6		FERM domain-containing protein 4B	S(1): 48.5; S(3): 48.5; S(6): 1.4; S(8): 1.4; S(12): 0.1; S(16): 0.0; S(22): 0.0; S(24): 0.0	0.485	0	6.69e-05	3.01	0.16	2836.27	43	213
		FRMD4B	pS778	QNVSTSNSGpSMPNLAQK	2	LWF1	0.706211	0.0157232	0.0471752		0.640807	0.00607075	0.10711	*	FRM4B_HUMAN	Q9Y2L6		FERM domain-containing protein 4B	S(4): 0.0; T(5): 0.0; S(6): 0.0; S(8): 0.0; S(10): 100.0	1	0	4.17e-06	3.93	1.8	1842.8	25	47	S(4): 0.0; T(5): 0.0; S(6): 0.0; S(8): 1.5; S(10): 98.5	0.985	0	1.85e-07	3.57	2.73	1842.81	22	47
		FRMD4B	pY870	SFHEDEVDRVPHNPpYATLR	4	pY	1.51504	0.20858	0.0421435	#					FRM4B_HUMAN	Q9Y2L6		FERM domain-containing protein 4B	S(1): 0.0; Y(15): 50.0; T(17): 50.0	0.5	0	0.00155	2.96	0.24	2362.06	38	159
142	FYN-binding protein	FYB	pS56	KNLFNNQGNApSPPAGPSNVPK	2	F2	3.09623	0.0843134	0.145634		2.36703	0.0912928	0.0411411	*	B4DLN2_HUMAN	B4DLN2	O15117	FYN-binding protein	S(11): 100.0; S(17): 0.0	1	0	3.11e-16	4.3	0.69	2231.06	28	59	S(11): 100.0; S(17): 0.0	1	0	5.99e-05	5.08	1.04	2231.08	31	59
		FYB	pS56	KNLFNNQGNApSPPAGPSNVPK	3	F2	1.26116	0.0731023	0.077275		2.65747	0.154061	0.0562422	*	B4DLN2_HUMAN	B4DLN2	O15117	FYN-binding protein	S(11): 100.0; S(17): 0.0	1	0	4.88e-07	2.57	0.75	2231.06	32	118	S(11): 100.0; S(17): 0.0	1	0	0.0259	3.32	1.54	2231.08	40	118
		FYB	pS56	NLFNNQGNApSPPAGPSNVPK	2	LWF1	1.98111	0.0224539	0.0107014						B4DLN2_HUMAN	B4DLN2	O15117	FYN-binding protein	S(10): 100.0; S(16): 0.0	1	0	4.94e-12	4.14	1.27	2102.96	28	56
		FYB	pY581	TTAVEIDpYDSLK	2	pY	0.809555	0.0972561	0.00230322		1.24682	0.0788014	0.0472492		B4DLN2_HUMAN	B4DLN2	O15117	FYN-binding protein	T(1): 0.0; T(2): 0.0; Y(8): 100.0; S(10): 0.0	1	0	8.49e-06	2.66	0.03	1434.64	15	32	T(1): 0.0; T(2): 0.0; Y(8): 99.9; S(10): 0.1	0.999	0	1.57e-06	2.68	0.04	1434.64	17	32
		FYB	pS655	pSNTWSWGILK	2	LWF1					7.94599	0.0610485	0.00355474	*	B4DLN2_HUMAN	B4DLN2	O15117	Uncharacterized protein (FYB)										S(1): 98.5; T(3): 1.5; S(5): 0.0	0.985	0	0.000239	2.4	1.1	1271.58	18	36
143	Tyrosine-protein kinase Fyn	FYN	pY531	KDPEERPTFEYLQSFLEDYFTATEPQpYQPGENL	3	pY					no quant	no quant	no quant		FYN_HUMAN	P06241		Tyrosine-protein kinase Fyn										T(8): 0.0; Y(11): 0.0; S(14): 0.0; Y(19): 0.0; T(21): 0.1; T(23): 0.2; Y(27): 99.8	0.998	0	0.00313	3.64	0.98	4061.79	29	190
144	Ras GTPase-activating protein-binding protein 1	G3BP1	pS232	SSpSPAPADIAQTVQEDLR	2	LWF1	1.10415	0.0451118	0.0713374		1.22122	0.117846	0.062046		G3BP1_HUMAN	Q13283		Ras GTPase-activating protein-binding protein 1	S(1): 0.1; S(2): 0.9; S(3): 99.0; T(12): 0.0	0.99	0	1.39e-09	4.72	1.93	1964.89	25	50	S(1): 8.2; S(2): 8.2; S(3): 83.6; T(12): 0.0	0.836	0	3.58e-07	4.35	1.91	1964.9	31	50
145	Protein G6b	G6B	pS188	FALSPPHSpSTCENR	2	F2	7.31649	0.00453448	0.0610492	#	>10	no quant	0.0532545	*	B0UXC5_HUMAN	B0UXC5	O95866	Chromosome 6 open reading frame 25	S(4): 0.0; S(8): 5.3; S(9): 94.3; T(10): 0.3	0.943	0.0239	0.00163	2.86	0.57	1682.7	22	38	S(4): 0.0; S(8): 6.4; S(9): 93.2; T(10): 0.5	0.932	0.0267	0.0285	2.92	2.04	1682.71	20	38
		G6B	pT189	FALSPPHSSpTCENR	3	F2	10.0151	0.218607	0.00127787	#	>10	no quant	0.00406293	*	B0UXC5_HUMAN	B0UXC5	O95866	Chromosome 6 open reading frame 25	S(4): 0.0; S(8): 0.7; S(9): 7.9; T(10): 91.3	0.913	0	0.0142	2.7	0.29	1682.7	29	76	S(4): 0.0; S(8): 0.6; S(9): 7.4; T(10): 92.0	0.92	0.0186	0.0474	2.64	1.76	1682.71	31	76
		G6B	pY211	IPGDLDQEPSLLpYADLDHLALSRPR	3	pY	0.914994	0.122544	0.0599928		0.68826	0.132664	0.0783308		G6B_HUMAN	O95866		Protein G6b	S(10): 0.4; Y(13): 99.6; S(22): 0.0	0.996	0	2.93e-06	5.52	0.4	2884.42	40	142	S(10): 3.5; Y(13): 96.5; S(22): 0.0	0.965	0	9.09e-09	5.2	1.01	2884.43	33	142
		G6B	pY211	IPGDLDQEPSLLpYADLDHLALSRPR	4	pY	0.921731	0.0472277	0.0894205		0.717688	0.114568	0.0971634		G6B_HUMAN	O95866		Protein G6b	S(10): 0.0; Y(13): 100.0; S(22): 0.0	1	0	2.49e-11	3.94	0.03	2884.42	58	213	S(10): 0.0; Y(13): 100.0; S(22): 0.0	1	0	1.42e-07	3.56	0.45	2884.42	50	213
		G6B	pY211	TEPQRPVKEEEPKIPGDLDQEPSLLpYADLDHLALSRPR	6	pY					no quant	no quant	no quant		G6B_HUMAN	O95866		Protein G6b										T(1): 0.0; S(23): 1.7; Y(26): 26.0; S(35): 72.2	0.26	0	9.94e-07	3.26	0.65	4432.21	80	550
		G6B	pS224	GPGPGTEPALCGSGPSpSPQQAPPAVHSGPC	3	LWF1	2.8695	0.0170625	0.0258858	#					B0UXC5_HUMAN	B0UXC5	O95866	Chromosome 6 open reading frame 25	T(6): 0.0; S(13): 0.0; S(16): 2.1; S(17): 97.9; S(27): 0.0	0.979	0	4.17e-06	5.51	2.03	2934.25	48	172
		G6B	pS226pY237	RLpSTADPADASTIpYAVVV	2	pY	0.440693	0.149818	0.0164657	#	0.886102	0.027188	0.0180232		G6B_HUMAN	O95866		Protein G6b	S(3): 11.7; T(4): 88.3; S(11): 0.0; T(12): 0.0; Y(14): 100.0	0.117	0	0.00891	2.88	0.73	2008.9	18	66	S(3): 14.2; T(4): 85.8; S(11): 0.0; T(12): 0.1; Y(14): 99.9	0.142	0	0.0361	3.75	0.11	2008.9	22	66
		G6B	pS226	RLpSTADPADASTIYAVVV	2	LWF1					1.42571	0.0669349	0.0680744		G6B_HUMAN	O95866		Protein G6b										S(3): 87.5; T(4): 12.5; S(11): 0.0; T(12): 0.0; Y(14): 0.0	0.875	0	1.92e-06	3.01	2.15	1928.94	22	50
		G6B	pT227	RLSpTADPADASTIYAVVV	2	LWF1	0.997332	0.0548401	0.0222938						G6B_HUMAN	O95866		Protein G6b	S(3): 11.9; T(4): 88.1; S(11): 0.0; T(12): 0.0; Y(14): 0.0	0.881	0.0418	0.00977	2.29	2.6	1928.93	20	50
146	Isoform Long of Glucose-6-phosphate 1-dehydrogenase	G6PD	pY549	VGFQpYEGTYK	2	pY					no quant	no quant	no quant		G6PD_HUMAN	P11413-2		Isoform Long of Glucose-6-phosphate 1-dehydrogenase										Y(5): 100.0; T(8): 0.0; Y(9): 0.0	1	0	0.000192	2.15	1.09	1271.53	14	26
147	Isoform 6 of GTPase-activating protein and VPS9 domain-containing protein 1	GAPVD1	pS757pS761	EVpSSRPpSTPGLSVVSGISATSEDIPNKIEDLR	4	F2	0.574558	0.139357	no rep						GAPD1_HUMAN	Q14C86-6		Isoform 6 of GTPase-activating protein and VPS9 domain-containing protein 1	S(3): 50.0; S(4): 50.0; S(7): 49.9; T(8): 49.9; S(12): 0.4; S(15): 0.0; S(18): 0.0; T(20): 0.0; S(21): 0.0	0.221	0.0224	1.49e-06	3.05	1.04	3500.65	49	366
		GAPVD1	pS758pS761	EVSpSRPpSTPGLSVVSGISATSEDIPNKIEDLR	3	F2					0.825727	0.0758827	0.0676616		GAPD1_HUMAN	Q14C86-6		Isoform 6 of GTPase-activating protein and VPS9 domain-containing protein 1										S(3): 16.6; S(4): 54.3; S(7): 61.3; T(8): 61.3; S(12): 3.1; S(15): 1.2; S(18): 0.8; T(20): 1.0; S(21): 0.4	0.263	0	0.00168	2.86	0.91	3500.69	40	244
		GAPVD1	pS761pT762	EVSSRPpSpTPGLSVVSGISATSEDIPNKIEDLR	3	F2	0.534946	0.11325	no rep						GAPD1_HUMAN	Q14C86-6		Isoform 6 of GTPase-activating protein and VPS9 domain-containing protein 1	S(3): 4.1; S(4): 4.1; S(7): 51.5; T(8): 52.7; S(12): 86.5; S(15): 0.8; S(18): 0.1; T(20): 0.1; S(21): 0.1	0.105	0.0138	0.00925	2.14	1	3500.66	33	244
		GAPVD1	pS761pT762	EVSSRPpSpTPGLSVVSGISATSEDIPNKIEDLR	4	F2					0.839853	0.156034	0.0352752		GAPD1_HUMAN	Q14C86-6		Isoform 6 of GTPase-activating protein and VPS9 domain-containing protein 1										S(3): 9.6; S(4): 9.6; S(7): 85.5; T(8): 94.0; S(12): 1.2; S(15): 0.1; S(18): 0.0; T(20): 0.0; S(21): 0.0	0.814	0	0.00228	3.59	1.8	3500.69	49	366
148	GAS2-like protein 1	GAS2L1	pS361	RYSGDSDSSASpSAQSGPLGTR	3	F2	1.64299	0.173306	0.23828	#					GA2L1_HUMAN	Q99501		GAS2-like protein 1	Y(2): 0.0; S(3): 0.0; S(6): 0.0; S(8): 0.0; S(9): 0.6; S(11): 2.4; S(12): 48.4; S(15): 48.4; T(20): 0.0	0.484	0.0273	0.0101	2.85	0.17	2165.91	30	118
		GAS2L1	pS490	VSpSPSPELGTTPASIFR	2	LWF1	0.810526	0.0366105	0.0489832		0.850014	0.0459882	0.0519476		GA2L1_HUMAN	Q99501		GAS2-like protein 1	S(2): 9.0; S(3): 90.1; S(5): 1.0; T(10): 0.0; T(11): 0.0; S(14): 0.0	0.901	0	3.35e-07	3.89	2.23	1825.87	22	47	S(2): 11.4; S(3): 87.0; S(5): 1.6; T(10): 0.0; T(11): 0.0; S(14): 0.0	0.87	0	9.82e-09	3.01	1.68	1825.88	24	47
149	Translational activator GCN1	GCN1L1	pT956pT958	AVMLLHpTHpTITSR	2	F2	0.86484	0.0189275	0.188758						GCN1L_HUMAN	Q92616		Translational activator GCN1	T(7): 99.5; T(9): 86.6; T(11): 13.4; S(12): 0.5	0.862	0	0.00392	2.16	1.77	1639.74	12	46
150	Glucosamine--fructose-6-phosphate aminotransferase [isomerizing] 1	GFPT1	pS261	VDpSTTCLFPVEEK	2	LWF1					0.901089	0.0471236	0.0230883		GFPT1_HUMAN	Q06210		Glucosamine--fructose-6-phosphate aminotransferase [isomerizing] 1										S(3): 85.8; T(4): 7.1; T(5): 7.1	0.858	0	8.8e-05	3.91	2.33	1604.69	24	35
151	GGA1 protein	GGA1	pS285	LApSDTEDNDEALAEILQANDNLTQVINLYK	3	LWF1					>10	no quant	0.0429564	*	Q6IC75_HUMAN	Q6IC75	Q9UJY5	GGA1 protein										S(3): 87.8; T(5): 12.2; T(23): 0.0; Y(29): 0.0	0.878	0	2.39e-12	6.52	0.3	3413.61	50	172
152	Isoform 3 of ARF GTPase-activating protein GIT1	GIT1	pS371	SLSpSPTDNLELSLR	2	LWF1	1.79385	0.0668455	0.128942	#					GIT1_HUMAN	Q9Y2X7-3		Isoform 3 of ARF GTPase-activating protein GIT1	S(1): 0.0; S(3): 0.8; S(4): 49.6; T(6): 49.6; S(12): 0.0	0.496	0	2.16e-08	3.6	1.14	1611.76	22	38
		GIT1	pS419	pSMDSSDLSDGAVTLQEYLELKK	3	F2					1.10085	0.0497432	0.0172883		GIT1_HUMAN	Q9Y2X7-3		Isoform 3 of ARF GTPase-activating protein GIT1										S(1): 100.0; S(4): 0.0; S(5): 0.0; S(8): 0.0; T(13): 0.0; Y(17): 0.0	1	0	0.000604	3.11	0.87	2509.17	40	168
		GIT1	pY554	LQPFHSTELEDDAIpYSVHVPAGLYR	3	pY					2.42566	0.114212	0.0459413	*	GIT1_HUMAN	Q9Y2X7-3		Isoform 3 of ARF GTPase-activating protein GIT1										S(6): 0.0; T(7): 0.0; Y(15): 50.0; S(16): 50.0; Y(24): 0.0	0.5	0	8.69e-07	5.07	1.69	2937.38	41	142
		GIT1	pS555	LQPFHSTELEDDAIYpSVHVPAGLYR	4	pY					>10	no quant	0.299704	*	GIT1_HUMAN	Q9Y2X7-3		Isoform 3 of ARF GTPase-activating protein GIT1										S(6): 0.0; T(7): 0.0; Y(15): 50.0; S(16): 50.0; Y(24): 0.0	0.5	0	7.15e-06	3.38	1.95	2937.39	45	213
		GIT1	pS601	HGpSGADSDYENTQSGDPLLGLEGK	3	F2					3.39183	0.0285609	0.0288222	*	GIT1_HUMAN	Q9Y2X7-3		Isoform 3 of ARF GTPase-activating protein GIT1										S(3): 47.2; S(7): 5.5; Y(9): 47.2; T(12): 0.0; S(14): 0.0	0.472	0	0.000137	4.59	0.5	2527.09	36	136
153	Platelet glycoprotein Ib alpha chain (GP1BA)	GP1BA	pS629pS632	RPpSALpSQGRGQDLLSTVSIR	3	F2					1.19017	0.0102661	0.0642444		E7ES66_HUMAN	E7ES66	P07359	Platelet glycoprotein Ib alpha chain (GP1BA)										S(3): 100.0; S(6): 100.0; S(15): 0.0; T(16): 0.0; S(18): 0.0	1	0	0.00713	2.49	0.37	2301.14	36	148
		GP1BA	pS629pS632	RPpSALpSQGRGQDLLSTVSIR	3	pY					1.46339	0.07946	0.0704866		E7ES66_HUMAN	E7ES66	P07359	Platelet glycoprotein Ib alpha chain (GP1BA)										S(3): 99.2; S(6): 92.3; S(15): 6.5; T(16): 2.0; S(18): 0.1	0.915	0	0.0229	2.52	0.86	2301.11	40	148
154	Isoform 2 of Platelet glycoprotein Ib beta chain	GP1BB	pS396pT398	AAARLpSLpTDPLVAER	2	F2	0.366855	0.268161	no rep		0.971143	0.0723226	0.111764		GP1BB_HUMAN	P13224-2		Isoform 2 of Platelet glycoprotein Ib beta chain	S(6): 100.0; T(8): 100.0	1	0	0.000459	3.46	0.2	1742.82	30	54	S(6): 100.0; T(8): 100.0	1	0	0.0053	3.8	1.33	1742.84	31	54
		GP1BB	pS396pT398	AAARLpSLpTDPLVAER	2	LWF1					0.471752	0.0436634	0.0491211		GP1BB_HUMAN	P13224-2		Isoform 2 of Platelet glycoprotein Ib beta chain										S(6): 100.0; T(8): 100.0	1	0	0.000831	3.93	2.64	1742.82	27	54
		GP1BB	pS396pT398	AAARLpSLpTDPLVAER	3	F2					1.0325	0.0432202	0.0524318		GP1BB_HUMAN	P13224-2		Isoform 2 of Platelet glycoprotein Ib beta chain										S(6): 100.0; T(8): 100.0	1	0	0.00112	3.79	1.8	1742.84	52	108
		GP1BB	pS396pT398	AAARLpSLpTDPLVAER	3	LWF1					0.522202	0.0714986	0.0723493		GP1BB_HUMAN	P13224-2		Isoform 2 of Platelet glycoprotein Ib beta chain										S(6): 100.0; T(8): 100.0	1	0	0.000824	4.09	3	1742.82	50	108
		GP1BB	pS396pT398	LpSLpTDPLVAER	2	LWF1					0.692799	0.0912622	0.105474		GP1BB_HUMAN	P13224-2		Isoform 2 of Platelet glycoprotein Ib beta chain										S(2): 100.0; T(4): 100.0	1	0	0.000824	3.23	2.49	1373.61	23	38
		GP1BB	pS396	AAARLpSLTDPLVAER	2	pY					1.14786	0.114508	0.0547811		GP1BB_HUMAN	P13224-2		Isoform 2 of Platelet glycoprotein Ib beta chain										S(6): 50.0; T(8): 50.0	0.5	0	0.0246	2.94	0.45	1662.86	23	41
		GP1BB	pS396	LpSLTDPLVAER	1	LWF1	1.16715	0.0797569	0.0305224		1.30089	0.0826562	0.0320821		GP1BB_HUMAN	P13224-2		Isoform 2 of Platelet glycoprotein Ib beta chain	S(2): 94.4; T(4): 5.6	0.944	0	0.0119	1.21	2.12	1293.64	12	29	S(2): 99.5; T(4): 0.5	0.995	0	0.0087	0.65	2.03	1293.65	13	29
		GP1BB	pS396	LpSLTDPLVAER	2	LWF1	1.11687	0.081962	0.0347076		1.21448	0.0673126	0.0122275		GP1BB_HUMAN	P13224-2		Isoform 2 of Platelet glycoprotein Ib beta chain	S(2): 100.0; T(4): 0.0	1	0	2.05e-09	3.55	1.61	1293.64	26	29	S(2): 99.5; T(4): 0.5	0.995	0	0.000347	3.17	1.62	1293.65	24	29
		GP1BB	pS396	LpSLTDPLVAER	2	pY	0.926949	0.0301235	0.0401996		1.10582	0.0731584	0.056631		GP1BB_HUMAN	P13224-2		Isoform 2 of Platelet glycoprotein Ib beta chain	S(2): 100.0; T(4): 0.0	1	0	2.79e-06	3.21	0.09	1293.64	25	29	S(2): 50.0; T(4): 50.0	0.5	0	6.41e-05	3.26	0.04	1293.64	22	29
		GP1BB	pS396	LpSLTDPLVAER	3	LWF1					1.18156	0.173675	0.00535655		GP1BB_HUMAN	P13224-2		Isoform 2 of Platelet glycoprotein Ib beta chain										S(2): 50.0; T(4): 50.0	0.5	0.0091	8.98e-06	3.26	2.74	1293.64	32	58
		GP1BB	pT398	AAARLSLpTDPLVAER	2	F2	1.14429	0.064515	0.156395		0.876429	0.00861713	0.0605523		GP1BB_HUMAN	P13224-2		Isoform 2 of Platelet glycoprotein Ib beta chain	S(6): 0.2; T(8): 99.8	0.998	0.0337	5.7e-05	2.58	0.78	1662.86	17	41	S(6): 11.2; T(8): 88.8	0.888	0.0457	0.0275	3.76	2.1	1662.87	25	41
		GP1BB	pT398	AAARLSLpTDPLVAER	2	pY	1.10993	0.0733139	0.115929						GP1BB_HUMAN	P13224-2		Isoform 2 of Platelet glycoprotein Ib beta chain	S(6): 1.3; T(8): 98.7	0.987	0.0342	9.06e-05	2.82	0.25	1662.85	23	41
		GP1BB	pT398	AAARLSLpTDPLVAER	3	F2	1.1007	0.0151214	0.157654		0.903606	0.105223	0.07388		GP1BB_HUMAN	P13224-2		Isoform 2 of Platelet glycoprotein Ib beta chain	S(6): 0.0; T(8): 100.0	1	0	1.16e-11	5.06	0	1662.86	41	82	S(6): 0.8; T(8): 99.2	0.992	0	0.00539	3.93	2.37	1662.87	39	82
		GP1BB	pT398	AAARLSLpTDPLVAER	3	pY	1.1264	0.155317	0.146178		1.23993	0.226342	0.124686		GP1BB_HUMAN	P13224-2		Isoform 2 of Platelet glycoprotein Ib beta chain	S(6): 0.0; T(8): 100.0	1	0	0.0139	4.04	0.07	1662.85	34	82	S(6): 8.4; T(8): 91.6	0.916	0	0.000707	4.19	0.02	1662.86	39	82
155	G protein-coupled receptor kinase 5	GRK5	pS484	DVLDIEQFpSTVK	2	LWF1					0.332231	0.00202262	0.0274661	*	GRK5_HUMAN	P34947		G protein-coupled receptor kinase 5										S(9): 93.2; T(10): 6.8	0.932	0	0.000824	2.61	2.01	1473.69	23	32
156	Gasdermin domain containing 1, isoform CRA_d	GSDMD	pS298	pSTSEGAWPQLPSGLSMMR	3	LWF1					2.79889	0.110801	0.0497441	*	G3V1A6_HUMAN	G3V1A6	P57764	Gasdermin domain containing 1, isoform CRA_d										S(1): 33.3; T(2): 33.3; S(3): 33.3; S(12): 0.0; S(15): 0.0	0.333	0.0034	0.001	2.92	0.96	2014.88	43	136
		GSDMD	pS300	STpSEGAWPQLPSGLSMMR	2	LWF1	3.09449	0.103364	0.0155263	#	3.10143	0.0360846	0.0212457	*	G3V1A6_HUMAN	G3V1A6	P57764	Gasdermin domain containing 1, isoform CRA_d	S(1): 11.3; T(2): 11.3; S(3): 77.3; S(12): 0.0; S(15): 0.0	0.773	0.004	5.58e-05	2.46	1.49	2014.87	20	50	S(1): 10.7; T(2): 10.7; S(3): 78.6; S(12): 0.0; S(15): 0.0	0.786	0	0.000486	2.58	2.26	2014.88	19	50
157	Glycogen synthase kinase-3 alpha	GSK3A	pS278	GEPNVpSYICSR	2	LWF1	0.881336	0.0292672	0.0102103		1.55428	0.041935	0.0846643	*	GSK3A_HUMAN	P49840		Glycogen synthase kinase-3 alpha	S(6): 94.6; Y(7): 5.4; S(10): 0.0	0.946	0.0214	0.00132	2.75	2.96	1361.55	18	29	S(6): 92.7; Y(7): 7.3; S(10): 0.0	0.927	0.0223	0.00142	2.63	2.47	1361.56	14	29
		GSK3A	pY279	GEPNVSpYICSR	2	pY	0.935173	0.0540481	0.0130851		0.886206	0.080155	0.0361201		GSK3A_HUMAN	P49840		Glycogen synthase kinase-3 alpha	S(6): 0.3; Y(7): 99.7; S(10): 0.0	0.997	0	0.000103	2.61	0.29	1361.55	19	29	S(6): 6.3; Y(7): 93.7; S(10): 0.0	0.937	0	0.000335	2.73	0.37	1361.55	17	29
158	Hemoglobin subunit beta	HBB	pS45	FFEpSFGDLSTPDAVMGNPK	2	LWF1					1.20752	0.102903	0.0345038		HBB_HUMAN	P68871		Hemoglobin subunit beta										S(4): 100.0; S(9): 0.0; T(10): 0.0	1	0	2.87e-10	5.12	1.53	2138.92	30	53
159	Host cell factor 1	HCFC1	pT579pT586pT587	pTM*AVTPGpTpTTLPATVK	2	LWF1	no quant	no quant	no quant						A6NEM2_HUMAN	A6NEM2		Host cell factor 1	T(1): 82.4; T(5): 17.4; T(8): 5.2; T(9): 54.2; T(10): 52.6; T(14): 88.2	0.017	0	0.0268	1.09	1.43	1844.76	14	88
160	E3 ubiquitin-protein ligase HECTD1	HECTD1	pT704	FILDGKLApTM*YSSGSPEGGSDSSESR	4	LWF1	0.919037	0.0534418	0.116194						HECD1_HUMAN	Q9ULT8		E3 ubiquitin-protein ligase HECTD1	T(9): 84.0; Y(11): 7.9; S(12): 2.7; S(13): 1.0; S(15): 0.4; S(20): 0.1; S(22): 1.0; S(23): 2.7; S(25): 0.2	0.84	0	0.0382	2.95	0.36	2774.19	41	222
161	Histone H1.3	HIST1H1D	pS37	KApSGPPVSELITK	2	F2					0.933376	0.00604389	0.00509805		H13_HUMAN	P16402		Histone H1.3										S(3): 100.0; S(8): 0.0; T(12): 0.0	1	0	0.00289	4.31	2.48	1406.74	23	35
162	Hemicentin-1	HMCN1	pS2876pT2883	GANpSDLPEEVpTVLVNK	2	LWF1					no quant	no quant	no quant		HMCN1_HUMAN	Q96RW7		Hemicentin-1										S(4): 100.0; T(11): 100.0	1	0	0.00187	2.29	1.55	1844.81	15	58
163	Minor histocompatibility protein HA-1	HMHA1	pS23	AGpSPSPQPSGELPR	2	LWF1	0.560566	0.0505338	0.0327127	#	0.628247	0.054721	0.0876899	*	HMHA1_HUMAN	Q92619		Minor histocompatibility protein HA-1	S(3): 100.0; S(5): 0.0; S(9): 0.0	1	0	2.78e-08	4.06	2.6	1459.65	29	38	S(3): 99.8; S(5): 0.2; S(9): 0.0	0.998	0	8.78e-05	3.69	2.15	1459.66	25	38
		HMHA1	pS109	pSPLTAASPGELPTEGAGPDVVEDISHLLADVAR	3	LWF1	16.2125	0.0419275	0.206975	#					F6QP70_HUMAN	F6QP70	Q92619	Minor histocompatibility protein HA-1	S(1): 99.7; T(4): 0.3; S(7): 0.0; T(13): 0.0; S(25): 0.0	0.997	0	2.29e-11	4.97	2.81	3364.62	39	256
		HMHA1	pS585	DQEPDVHYDFEPHVSANAWpSPVM*R	3	F2	0.632889	0.0166265	no rep						F6QP70_HUMAN	F6QP70	Q92619	Minor histocompatibility protein HA-1	Y(8): 0.0; S(15): 0.0; S(20): 100.0	1	0	9.89e-09	4.76	0.41	2922.21	40	136
		HMHA1	pS585	DQEPDVHYDFEPHVSANAWpSPVMR	3	F2	0.430816	0.130919	no rep						F6QP70_HUMAN	F6QP70	Q92619	Minor histocompatibility protein HA-1	Y(8): 0.0; S(15): 0.0; S(20): 100.0	1	0	3.51e-16	5.48	0.69	2906.22	40	136
		HMHA1	pS635	pSWPLSISDSDSGLDPGPGAGDFK	2	LWF1	4.41289	0.0723253	0.0288695	#	3.63051	0.0376505	0.0257843	*	F6QP70_HUMAN	F6QP70	Q92619	Minor histocompatibility protein HA-1	S(1): 100.0; S(5): 0.0; S(7): 0.0; S(9): 0.0; S(11): 0.0	1	0	4.67e-16	4.78	2.35	2385.02	37	88	S(1): 100.0; S(5): 0.0; S(7): 0.0; S(9): 0.0; S(11): 0.0	1	0	5.15e-08	4.41	1.01	2385.03	31	88
		HMHA1	pS635	pSWPLSISDSDSGLDPGPGAGDFK	3	LWF1					3.01158	0.0911699	0.0260691	*	F6QP70_HUMAN	F6QP70	Q92619	Uncharacterized protein (HMHA1)										S(1): 100.0; S(5): 0.0; S(7): 0.0; S(9): 0.0; S(11): 0.0	1	0	4.55e-21	5.17	1.27	2385.03	58	176
164	Isoform 4 of Hermansky-Pudlak syndrome 4 protein	HPS4	pS368	GEVLGLSSpSLGK	2	LWF1					0.239524	0.00393174	0.0194179	*	HPS4_HUMAN	Q9NQG7-4		Isoform 4 of Hermansky-Pudlak syndrome 4 protein										S(7): 0.1; S(8): 9.0; S(9): 90.9	0.909	0	4.46e-08	2.48	0.7	1226.61	18	32
165	HCLS1-binding protein 3	HS1BP3	pS249	KLpSPQDPSEDVSSVDPLK	2	F2	1.437	0.0347987	0.0123909						H1BP3_HUMAN	Q53T59		HCLS1-binding protein 3	S(3): 100.0; S(8): 0.0; S(12): 0.0; S(13): 0.0	1	0	4.93e-15	4.47	0.52	2020.94	27	50
166	Isoform 2 of Heat shock protein HSP 90-alpha	HSP90AA1	pS385	ESEDKPEIEDVGpSDEEEEKKDGDK	4	pY	0.736032	0.713056	0.0915845		0.844949	0.0979221	0.0292676		HS90A_HUMAN	P07900-2		Isoform 2 of Heat shock protein HSP 90-alpha	S(2): 9.0; S(13): 91.0	0.91	0	0.00323	2.91	0.21	2816.15	41	204	S(2): 0.1; S(13): 99.9	0.999	0	0.0137	3	0.47	2816.15	40	204
167	Heat shock protein beta-1	HSPB1	pS15	GPpSWDPFR	1	LWF1	1.8842	0.0343823	0.0311712	#					HSPB1_HUMAN	P04792		Heat shock protein beta-1	S(3): 100.0	1	0	0.00371	1.65	1.83	1041.42	11	20
		HSPB1	pS15	GPpSWDPFR	2	LWF1	1.76712	0.0233262	0.0491936	#	9.57914	0.0596172	0.00960962	*	HSPB1_HUMAN	P04792		Heat shock protein beta-1	S(3): 100.0	1	0	8.01e-06	3.01	1.32	1041.42	17	20	S(3): 100.0	1	0	0.000824	2.28	1.97	1041.42	14	20
		HSPB1	pS15	GPpSWDPFR	2	pY					>10	no quant	0.151937	*	HSPB1_HUMAN	P04792		Heat shock protein beta-1										S(3): 100.0	1	0	0.000749	1.81	0.97	1041.42	14	20
		HSPB1	pS15	GPpSWDPFRDWYPHSR	3	pY	2.28755	0.0220841	0.0397981	#	5.68135	0.175064	0.0463955	*	HSPB1_HUMAN	P04792		Heat shock protein beta-1	S(3): 100.0; Y(11): 0.0; S(14): 0.0	1	0	0.0152	3.13	0.65	1982.83	27	82	S(3): 100.0; Y(11): 0.0; S(14): 0.0	1	0	0.000977	3.87	0.74	1982.83	32	82
		HSPB1	pS82	QLpSSGVSEIR	1	LWF1					4.78704	0.191811	0.117932	*	HSPB1_HUMAN	P04792		Heat shock protein beta-1										S(3): 92.9; S(4): 7.0; S(7): 0.1	0.929	0	0.0245	0.54	1.65	1155.54	9	26
		HSPB1	pS82	QLpSSGVSEIR	2	LWF1	1.1656	0.0246712	0.0319315		2.80691	0.0959769	0.11415	*	HSPB1_HUMAN	P04792		Heat shock protein beta-1	S(3): 99.9; S(4): 0.1; S(7): 0.0	0.999	0	7.34e-06	2.59	2.76	1155.54	16	26	S(3): 99.0; S(4): 1.0; S(7): 0.0	0.99	0	0.000383	3.32	2.67	1155.54	18	26
		HSPB1	pS82	QLpSSGVSEIR	2	pY	0.979377	0.119379	0.0208301		2.76132	0.0734855	0.0141232	*	HSPB1_HUMAN	P04792		Heat shock protein beta-1	S(3): 99.1; S(4): 0.9; S(7): 0.0	0.991	0	0.0148	2.06	1.01	1155.54	13	26	S(3): 98.7; S(4): 1.3; S(7): 0.0	0.987	0	0.00491	2.43	0.37	1155.54	16	26
168	Huntingtin	HTT	pS417pS436	pSGSIVELIAGGGSSCSPVLpSR	3	LWF1					0.841616	0.228331	0.137414		HD_HUMAN	P42858		Huntingtin										S(1): 81.2; S(3): 18.8; S(13): 0.4; S(14): 1.5; S(16): 1.5; S(20): 96.6	0.785	0	0.000824	3.41	2.08	2192.97	42	198
		HTT	pS1874	LLSPQMpSGEEEDSDLAAK	2	LWF1	1.69863	0.0141494	0.0150603	#					HD_HUMAN	P42858		Huntingtin	S(3): 0.0; S(7): 100.0; S(13): 0.0	1	0	4.34e-14	4.96	2.79	1999.85	31	50
169	Inverted formin-2	INF2	pS589	EHNSM*WASLSpSPDAEAVEPDFSSIER	2	F2	3.18599	0.0744448	no rep		2.27883	0.300529	0.0783622	*	INF2_HUMAN	Q27J81		Inverted formin-2	S(4): 5.9; S(8): 5.9; S(10): 19.5; S(11): 68.7; S(22): 0.0; S(23): 0.0	0.687	0	1.32e-11	3.6	1.96	2987.23	22	74	S(4): 0.6; S(8): 3.4; S(10): 24.3; S(11): 71.1; S(22): 0.3; S(23): 0.3	0.711	0	6.81e-06	3.43	0.44	2971.28	17	74
		INF2	pS589	EHNSM*WASLSpSPDAEAVEPDFSSIER	3	F2	2.63514	0.001078	0.0667559	#	2.94966	0.0528727	0.0028673	*	INF2_HUMAN	Q27J81		Inverted formin-2	S(4): 0.0; S(8): 0.0; S(10): 0.5; S(11): 99.5; S(22): 0.0; S(23): 0.0	0.995	0	3.51e-16	5.96	0.71	2987.23	36	148	S(4): 0.1; S(8): 0.1; S(10): 15.6; S(11): 84.1; S(22): 0.0; S(23): 0.0	0.841	0	0.00121	4.4	2.23	2987.27	31	148
		INF2	pS589	EHNSMWASLSpSPDAEAVEPDFSSIER	2	F2	1.68401	0.0348136	0.0821476	#	2.27883	0.300529	0.0783622	*	INF2_HUMAN	Q27J81		Inverted formin-2	S(4): 0.0; S(8): 0.1; S(10): 2.3; S(11): 97.0; S(22): 0.3; S(23): 0.3	0.97	0	1.01e-12	3.87	0.89	2971.24	18	74	S(4): 0.6; S(8): 3.4; S(10): 24.3; S(11): 71.1; S(22): 0.3; S(23): 0.3	0.711	0	6.81e-06	3.43	0.44	2971.28	17	74
		INF2	pS589	EHNSMWASLSpSPDAEAVEPDFSSIER	3	F2	2.06109	0.00309011	0.0272142	#	2.30977	0.030302	0.00537123	*	INF2_HUMAN	Q27J81		Inverted formin-2	S(4): 0.0; S(8): 0.0; S(10): 0.3; S(11): 99.7; S(22): 0.0; S(23): 0.0	0.997	0	7.85e-14	5.19	0.91	2971.24	35	148	S(4): 0.0; S(8): 0.3; S(10): 12.7; S(11): 87.0; S(22): 0.0; S(23): 0.0	0.87	0	1.25e-06	5.68	0.49	2971.28	36	148
		INF2	pS589	EHNSMWASLSpSPDAEAVEPDFSSIER	4	F2					1.66165	0.161602	0.132848	*	INF2_HUMAN	Q27J81		Inverted formin-2										S(4): 0.0; S(8): 0.1; S(10): 14.9; S(11): 85.0; S(22): 0.0; S(23): 0.0	0.85	0	9.69e-05	3.62	0.31	2971.28	51	222
		INF2	pS1076	RpSSWYVDASDVLTTEDPQCPQPLEGAWPVTLGDAQALKPLK	4	F2	no quant	no quant	no quant						INF2_HUMAN	Q27J81		Inverted formin-2	S(2): 65.4; S(3): 17.3; Y(5): 17.3; S(9): 0.0; T(13): 0.0; T(14): 0.0; T(30): 0.0	0.654	0	4.64e-15	5.8	0.88	4619.21	56	357
		INF2	pS1149	DPTSLLGVLQAEADSTpSEGLEDAVHSR	3	F2	1.02589	0.0900858	no rep		0.657103	0.0108568	0.126387		INF2_HUMAN	Q27J81		Inverted formin-2	T(3): 0.0; S(4): 0.0; S(15): 0.0; T(16): 0.1; S(17): 99.9; S(26): 0.0	0.999	0	3.11e-16	6.21	0.54	2877.31	49	154	T(3): 0.0; S(4): 0.0; S(15): 33.3; T(16): 33.3; S(17): 33.3; S(26): 0.0	0.333	0	8.32e-06	4.43	1.21	2877.34	50	154
		INF2	pS1149	DPTSLLGVLQAEADSTpSEGLEDAVHSR	4	F2					0.774368	0.0866362	0.0400895		INF2_HUMAN	Q27J81		Inverted formin-2										T(3): 0.0; S(4): 0.0; S(15): 6.6; T(16): 31.1; S(17): 31.1; S(26): 31.1	0.311	0	8.64e-06	5.06	1	2877.34	54	231
170	Phosphatidylinositol-3,4,5-trisphosphate 5-phosphatase 1	INPP5D	pS170pS174	LQpSM*DTpSGLPEEHLK	2	LWF1	no quant	no quant	no quant						SHIP1_HUMAN	Q92835		Phosphatidylinositol-3,4,5-trisphosphate 5-phosphatase 1	S(3): 82.5; T(6): 82.5; S(7): 35.0	0.175	0	0.0386	1.7	1.96	1860.75	14	54
		INPP5D	pY865	LpYDFVK	2	pY					4.97293	0.189614	0.0131874	*	SHIP1_HUMAN	Q92835		Phosphatidylinositol-3,4,5-trisphosphate 5-phosphatase 1										Y(2): 100.0	1	0	0.00853	2.01	0.12	864.39	11	14
		INPP5D	pY915	APPCSGSSITEIINPNpYM*GVGPFGPPMPLHVK	4	pY					no quant	no quant	no quant		SHIP1_HUMAN	Q92835		Phosphatidylinositol-3,4,5-trisphosphate 5-phosphatase 1										S(5): 0.0; S(7): 0.0; S(8): 0.0; T(10): 0.0; Y(17): 100.0	1	0	0.049	2.74	1.12	3460.61	41	276
		INPP5D	pY915	APPCSGSSITEIINPNpYMGVGPFGPPMPLHVK	3	pY					>10	no quant	0.242908	*	SHIP1_HUMAN	Q92835		Phosphatidylinositol-3,4,5-trisphosphate 5-phosphatase 1										S(5): 0.0; S(7): 0.0; S(8): 0.0; T(10): 0.0; Y(17): 100.0	1	0	8.28e-06	5.32	1.46	3444.62	50	184
		INPP5D	pY915	APPCSGSSITEIINPNpYMGVGPFGPPMPLHVK	4	pY					>10	no quant	0.0340056	*	SHIP1_HUMAN	Q92835		Phosphatidylinositol-3,4,5-trisphosphate 5-phosphatase 1										S(5): 0.0; S(7): 0.0; S(8): 0.0; T(10): 0.0; Y(17): 100.0	1	0	0.000147	3.31	0.3	3444.62	50	276
		INPP5D	pT963	GESPPpTPPGQPPISPK	2	LWF1	1.27161	0.0233461	0.0438762						SHIP1_HUMAN	Q92835		Phosphatidylinositol-3,4,5-trisphosphate 5-phosphatase 1	S(3): 0.3; T(6): 99.7; S(14): 0.1	0.997	0	0.00037	2.24	1.81	1665.79	20	44
		INPP5D	pY1022	NAGDTLPQEDLPLTKPEMFENPLpYGSLSSFPKPAPR	4	pY	1.49634	0.102656	0.0745756		no quant	no quant	no quant		SHIP1_HUMAN	Q92835		Phosphatidylinositol-3,4,5-trisphosphate 5-phosphatase 1	T(5): 0.0; T(14): 0.5; Y(24): 47.6; S(26): 17.3; S(28): 17.3; S(29): 17.3	0.476	0	0.000802	2.66	0.25	4036.93	47	312	T(5): 0.4; T(14): 1.3; Y(24): 38.6; S(26): 38.6; S(28): 15.0; S(29): 6.2	0.386	0	0.000682	2.75	1.03	4052.94	41	312
		INPP5D	pY1022	NAGDTLPQEDLPLTKPEMFENPLpYGSLSSFPKPAPR	3	pY	0.715152	0.0713055	0.0805801		no quant	no quant	no quant		SHIP1_HUMAN	Q92835		Phosphatidylinositol-3,4,5-trisphosphate 5-phosphatase 1	T(5): 0.0; T(14): 0.2; Y(24): 83.5; S(26): 7.0; S(28): 7.0; S(29): 2.2	0.835	0	2.07e-07	5.14	1.7	4036.93	36	208	T(5): 0.0; T(14): 0.1; Y(24): 90.6; S(26): 8.1; S(28): 0.9; S(29): 0.3	0.906	0	2.95e-07	4.76	0.91	4036.94	36	208
		INPP5D	pY1022	NAGDTLPQEDLPLTKPEMFENPLpYGSLSSFPKPAPR	4	pY	1.49634	0.102656	0.0745756						SHIP1_HUMAN	Q92835		Phosphatidylinositol-3,4,5-trisphosphate 5-phosphatase 1	T(5): 0.0; T(14): 0.5; Y(24): 47.6; S(26): 17.3; S(28): 17.3; S(29): 17.3	0.476	0	0.000802	2.66	0.25	4036.93	47	312
		INPP5D	pY1022	NAGDTLPQEDLPLTKPEMFENPLpYGSLSSFPKPAPR	5	pY					no quant	no quant	no quant		SHIP1_HUMAN	Q92835		Phosphatidylinositol-3,4,5-trisphosphate 5-phosphatase 1										T(5): 0.0; T(14): 0.4; Y(24): 63.8; S(26): 21.1; S(28): 7.4; S(29): 7.4	0.638	0	0.00015	2.14	1.62	4036.94	56	416
		INPP5D	pS1024	NAGDTLPQEDLPLTKPEMFENPLYGpSLSSFPKPAPR	4	pY					1.66501	0.0487724	0.0129547	*	SHIP1_HUMAN	Q92835		Phosphatidylinositol-3,4,5-trisphosphate 5-phosphatase 1										T(5): 0.0; T(14): 0.1; Y(24): 6.7; S(26): 55.5; S(28): 18.8; S(29): 18.8	0.555	0	3.75e-07	3.41	0.35	4036.94	51	312
171	Phosphatidylinositol-3,4,5-trisphosphate 5-phosphatase 2	INPPL1	pY886	ERLpYEWISIDKDEAGAK	3	pY	0.940007	0.110932	0.0375822						SHIP2_HUMAN	O15357		Phosphatidylinositol-3,4,5-trisphosphate 5-phosphatase 2	Y(4): 99.9; S(8): 0.1	0.999	0	0.000668	2.25	0.49	2102.98	22	94
		INPPL1	pY986	NSFNNPApYYVLEGVPHQLLPPEPPSPAR	3	pY	no quant	no quant	no quant		1.35007	0.30303	0.1009		SHIP2_HUMAN	O15357		Phosphatidylinositol-3,4,5-trisphosphate 5-phosphatase 2	S(2): 0.0; Y(8): 83.8; Y(9): 16.2; S(25): 0.0	0.838	0	7.74e-07	4	1.31	3183.52	34	160	S(2): 0.0; Y(8): 50.0; Y(9): 50.0; S(25): 0.0	0.5	0	4.65e-11	4.11	0.76	3183.53	35	160
		INPPL1	pY987pS1003	NSFNNPAYpYVLEGVPHQLLPPEPPpSPAR	3	pY					>10	no quant	0.0412557	*	SHIP2_HUMAN	O15357		Phosphatidylinositol-3,4,5-trisphosphate 5-phosphatase 2										S(2): 0.0; Y(8): 50.0; Y(9): 50.0; S(25): 100.0	0.5	0	8.06e-05	5.7	1.62	3263.5	55	212
172	Putative IQ and AAA domain-containing protein 1-like	IQCA1P1	pS485pS488	pSVEpSLYEELVISGLLR	2	LWF1					>10	no quant	0.0336192	*	IQCAL_HUMAN	A6NCM1		Putative IQ and AAA domain-containing protein 1-like										S(1): 89.4; S(4): 68.7; Y(6): 20.9; S(12): 20.9	0.616	0	0.0309	2.98	2.63	1966.92	20	74
173	Ras GTPase-activating-like protein IQGAP2	IQGAP2	pS16	YGpSIVDDER	2	LWF1	4.08222	0.0815094	0.0653207	#					IQGA2_HUMAN	Q13576		Ras GTPase-activating-like protein IQGAP2	Y(1): 0.1; S(3): 99.9	0.999	0	4.19e-06	2.55	1.51	1133.45	21	23
174	Interferon regulatory factor 3	IRF3	pS175	SPpSLDNPTPFPNLGPSENPLKR	3	F2					2.77795	0.216931	0.0136903	*	IRF3_HUMAN	Q14653		Interferon regulatory factor 3										S(1): 11.9; S(3): 88.1; T(8): 0.0; S(16): 0.0	0.881	0	0.0141	3.48	1.26	2457.21	38	124
175	Insulin receptor substrate 2	IRS2	pT520	SNpTPESIAETPPAR	2	LWF1	0.81574	0.0291484	0.110594						IRS2_HUMAN	Q9Y4H2		Insulin receptor substrate 2	S(1): 10.2; T(3): 89.8; S(6): 0.0; T(10): 0.0	0.898	0	4.3e-05	2.92	2.26	1549.69	21	38
		IRS2	pS915	pSPGEYINIDFGEPGAR	2	LWF1	1.02429	0.0634508	0.0505712		1.01558	0.117106	0.173148		IRS2_HUMAN	Q9Y4H2		Insulin receptor substrate 2	S(1): 99.9; Y(5): 0.1	0.999	0	7.32e-08	2.61	0.33	1801.78	24	60	S(1): 100.0; Y(5): 0.0	1	0	2.18e-08	4.71	1	1801.79	28	60
176	Integrin beta-1	ITGB1	pY783	WDTGENPIpYK	2	pY					0.926424	0.048921	0.0361478		ITB1_HUMAN	P05556		Integrin beta-1										T(3): 0.0; Y(9): 100.0	1	0	0.0207	2.04	0.76	1302.54	14	26
177	Integrin beta-3	ITGB3	pT767	WDpTANNPLYKEATSTFTNITYR	3	pY	1.04625	0.110579	0.0661495		0.964163	0.0453131	0.0153676		ITB3_HUMAN	P05106		Integrin beta-3	T(3): 100.0; Y(9): 0.0; T(13): 0.0; S(14): 0.0; T(15): 0.0; T(17): 0.0; T(20): 0.0; Y(21): 0.0	1	0.009	2.99e-06	4.38	0.79	2686.21	37	124	T(3): 99.9; Y(9): 0.1; T(13): 0.0; S(14): 0.0; T(15): 0.0; T(17): 0.0; T(20): 0.0; Y(21): 0.0	0.999	0.0453	4.76e-08	3.79	0.15	2686.22	36	124
		ITGB3	pY773	AKWDTANNPLpYK	2	pY	1.22628	0.147242	0.0390262		1.13717	0.191759	0.0215236		ITB3_HUMAN	P05106		Integrin beta-3	T(5): 0.0; Y(11): 100.0	1	0	3.04e-05	3.12	0.31	1500.68	19	32	T(5): 0.0; Y(11): 100.0	1	0	3.7e-05	3.11	0.71	1500.69	19	32
		ITGB3	pY773	AKWDTANNPLpYKEATSTFTNITYR	3	pY	0.938088	0.0501008	0.511992						ITB3_HUMAN	P05106		Integrin beta-3	T(5): 0.0; Y(11): 99.9; T(15): 0.1; S(16): 0.0; T(17): 0.0; T(19): 0.0; T(22): 0.0; Y(23): 0.0	0.999	0	0.000113	5.46	0.38	2885.35	42	136
		ITGB3	pY773	WDTANNPLpYK	2	pY	1.10601	0.0859565	0.0288383						ITB3_HUMAN	P05106		Integrin beta-3	T(3): 0.0; Y(9): 100.0	1	0	1.83e-05	2.4	0.27	1301.55	16	26
		ITGB3	pY785	EATSTFTNITpYR	2	pY	1.1076	0.0574019	0.0590443						ITB3_HUMAN	P05106		Integrin beta-3	T(3): 0.0; S(4): 0.0; T(5): 0.0; T(7): 0.0; T(10): 1.0; Y(11): 99.0	0.99	0.0446	0.0459	2.14	0.29	1483.64	14	32
178	Intersectin-2	ITSN2	pY968	REEPEALpYAAVNK	2	pY	1.07337	0.0159476	0.0712159		1.27388	0.00299438	0.131753		ITSN2_HUMAN	Q9NZM3		Intersectin-2	Y(8): 100.0	1	0	3.1e-08	3.63	0.52	1569.73	20	35	Y(8): 100.0	1	0	2.8e-09	3.73	0.11	1569.73	18	35
		ITSN2	pY968	REEPEALpYAAVNK	3	pY					1.28066	0.141898	0.177606		ITSN2_HUMAN	Q9NZM3		Intersectin-2										Y(8): 100.0	1	0	0.0277	2.22	1.05	1569.73	24	70
179	Kalirin	KALRN	pS1753	SESVANLQAQPSLNpSIHSSPGPK	3	F2	1.08865	0.103943	0.0471281		0.706924	0.0688607	0.0531517		KALRN_HUMAN	O60229		Kalirin	S(1): 0.0; S(3): 0.0; S(12): 0.4; S(15): 75.0; S(18): 12.3; S(19): 12.3	0.75	0	0.00164	3.52	0.11	2428.15	33	130	S(1): 0.0; S(3): 0.0; S(12): 0.0; S(15): 1.7; S(18): 49.1; S(19): 49.1	0.017	0	0.000853	3.67	1.54	2428.17	34	130
		KALRN	pS1799	pSFDLGSPKPGDETTPQGDSADEK	2	F2	1.01958	0.0071603	0.072965						KALRN_HUMAN	O60229		Kalirin	S(1): 100.0; S(6): 0.0; T(13): 0.0; T(14): 0.0; S(19): 0.0	1	0	5.32e-05	3.99	0.69	2458.03	27	88
		KALRN	pS1799	pSFDLGSPKPGDETTPQGDSADEK	3	F2	1.11347	0.0245161	0.127593		1.14903	0.00532707	0.0653675		KALRN_HUMAN	O60229		Kalirin	S(1): 100.0; S(6): 0.0; T(13): 0.0; T(14): 0.0; S(19): 0.0	1	0	5.32e-05	3.99	0.79	2458.03	37	176	S(1): 100.0; S(6): 0.0; T(13): 0.0; T(14): 0.0; S(19): 0.0	1	0	0.000213	4.55	2.33	2458.05	45	176
		KALRN	pS2236	DFLNALQpSPIEYQR	2	LWF1					1.91677	0.0197611	0.0894942	*	KALRN_HUMAN	O60229		Kalirin										S(8): 99.9; Y(12): 0.1	0.999	0	0.000602	3.56	0.2	1773.83	25	38
180	G protein-activated inward rectifier potassium channel 2	KCNJ6	pT202pS212	AEpTLVFSTHAVIpSMR	2	LWF1					no quant	no quant	no quant		IRK6_HUMAN	P48051		G protein-activated inward rectifier potassium channel 2										T(3): 86.1; S(7): 8.0; T(8): 8.0; S(13): 97.9	0.843	0	0.0347	1.71	1.97	1821.8	14	54
181	Uncharacterized protein KIAA0528	KIAA0528	pS260	LSSPAAFLPACNpSPSK	2	LWF1	1.41455	0.00520727	0.00365338		1.92591	0.178877	0.0361805	*	F5H5R1_HUMAN	F5H5R1	Q86YS7	Uncharacterized protein KIAA0528	S(2): 0.0; S(3): 0.0; S(13): 98.3; S(15): 1.7	0.983	0	2.26e-05	2.75	1.16	1726.79	20	44	S(2): 0.0; S(3): 0.0; S(13): 98.4; S(15): 1.6	0.984	0	9.19e-06	3.14	2.18	1726.79	24	44
		KIAA0528	pS304	QpSSSSDTDLSLTPK	2	LWF1					1.21629	0.0775744	0.0577769		B4DRN7_HUMAN	B4DRN7	F5H5R1, Q86YS7	Uncharacterized protein KIAA0528 (KIAA0528)										S(2): 11.9; S(3): 86.0; S(4): 1.8; S(5): 0.3; T(7): 0.0; S(10): 0.0; T(12): 0.0	0.119	0.0468	0.000824	2.85	2.98	1545.67	21	38
		KIAA0528	pS305	QSpSSSDTDLSLTPK	2	LWF1	0.82384	0.019708	0.013809						B4DRN7_HUMAN	B4DRN7	F5H5R1, Q86YS7	Uncharacterized protein KIAA0528	S(2): 10.3; S(3): 88.4; S(4): 1.3; S(5): 0.0; T(7): 0.0; S(10): 0.0; T(12): 0.0	0.884	0	0.00143	2.6	2.39	1545.66	18	38
182	Uncharacterized protein KIAA1211	KIAA1211	pS133	HFSpSAGTIESVNLDAIPLAIAR	3	F2					2.70591	0.0306937	0.052841	*	K1211_HUMAN	Q6ZU35		Uncharacterized protein KIAA1211										S(3): 46.5; S(4): 46.5; T(7): 6.8; S(10): 0.2	0.465	0.021	0.000327	4.2	0.19	2362.21	31	124
183	Uncharacterized protein KIAA1462	KIAA1462	pS757	SLpSPSSNSAFSR	2	LWF1					0.797201	0.0301253	0.00552187		K1462_HUMAN	Q9P266		Uncharacterized protein KIAA1462										S(1): 0.1; S(3): 99.8; S(5): 0.0; S(6): 0.0; S(8): 0.0; S(11): 0.0	0.998	0	0.0313	3.05	0.98	1319.56	21	32
		KIAA1462	pS1044	GLpSAPDLR	2	LWF1	0.712183	0.0413779	0.00472704		0.952113	0.0412921	0.0951877		K1462_HUMAN	Q9P266		Uncharacterized protein KIAA1462	S(3): 100.0	1	0	0.0317	2.59	2.1	908.422	15	20	S(3): 100.0	1	0	0.001	2.45	2.87	908.424	14	20
184	Isoform I of Kinesin light chain 1	KLC1	pS600	ASpSLNVLNVGGK	2	LWF1	0.973749	0.0609489	0.0156109		1.52369	0.0540211	0.040828	*	KLC1_HUMAN	Q07866-9		Isoform I of Kinesin light chain 1	S(2): 0.6; S(3): 99.4	0.994	0	3.67e-08	4.17	2.4	1238.61	26	32	S(2): 1.1; S(3): 98.9	0.989	0	2.13e-07	3.76	1.5	1238.62	23	32
		KLC1	pS600	RASpSLNVLNVGGK	2	F2	0.71028	0.0804611	0.0314961						KLC1_HUMAN	Q07866-9		Isoform I of Kinesin light chain 1	S(3): 0.8; S(4): 99.2	0.992	0	5.21e-12	4.16	0.94	1394.71	26	35
185	Kininogen-1	KNG1	pS332	ETTCSKEpSNEELTESCETK	3	F2					no quant	no quant	no quant		KNG1_HUMAN	P01042		Kininogen-1										T(2): 1.7; T(3): 44.9; S(5): 8.4; S(8): 44.9; T(13): 0.0; S(15): 0.0; T(18): 0.0	0.449	0	0.000262	3.63	2.41	2341.92	30	106
186	Importin subunit alpha-3	KPNA3	pS56	NVPQEEpSLEDSDVDADFK	2	LWF1	0.816726	0.136275	0.0376284						IMA3_HUMAN	O00505		Importin subunit alpha-3	S(7): 10.6; S(11): 89.4	0.106	0.0433	0.000516	3.76	1.9	2116.86	26	50
187	Uncharacterized protein (KSR1)	KSR1	pT270pT274	ALHSFIpTPPTpTPQLR	3	LWF1					0.129292	0.0706898	0.414144		F8WEA9_HUMAN	F8WEA9	Q8IVT5	Uncharacterized protein (KSR1)										S(4): 49.9; T(7): 49.9; T(10): 12.5; T(11): 87.7	0.438	0	0.0045	2.09	2.14	1838.86	29	108
188	La-related protein 1	LARP1	pS548	GLSApSLPDLDSENWIEVK	2	LWF1					1.18956	0.128005	0.0523649		LARP1_HUMAN	Q6PKG0		La-related protein 1										S(3): 1.7; S(5): 98.3; S(11): 0.0	0.983	0	7.97e-05	3.95	1.44	2052.96	27	50
189	Linker for activation of T cells, isoform CRA_d	LAT	pS76	LPGSYDSTpSSDSLYPR	2	LWF1	0.986658	0.0810001	0.0503174		1.6035	0.0858287	0.00817015	*	B7WPI0_HUMAN	B7WPI0	O43561	Linker for activation of T cells, isoform CRA_d	S(4): 0.0; Y(5): 0.0; S(7): 0.0; T(8): 1.0; S(9): 98.0; S(10): 1.0; S(12): 0.0; Y(14): 0.0	0.98	0	2.63e-06	4.12	1.85	1824.77	29	44	S(4): 0.0; Y(5): 0.0; S(7): 0.0; T(8): 1.4; S(9): 87.7; S(10): 10.9; S(12): 0.0; Y(14): 0.0	0.877	0	9.87e-06	3.8	2.83	1824.77	26	44
		LAT	pS231	EYVNVpSQELHPGAAK	2	F2	1.41886	0.0406464	0.0791524		1.81048	0.0243618	0.0406991	*	B7WPI0_HUMAN	B7WPI0	O43561	Linker for activation of T cells, isoform CRA_d	Y(2): 0.0; S(6): 100.0	1	0	5.42e-12	2.72	0.47	1721.79	19	41	Y(2): 0.0; S(6): 100.0	1	0	0.00724	2.36	1.74	1721.81	18	41
		LAT	pS231	EYVNVpSQELHPGAAK	3	F2	1.20624	0.0352089	0.108655		1.96129	0.080173	0.0451185	*	B7WPI0_HUMAN	B7WPI0	O43561	Linker for activation of T cells, isoform CRA_d	Y(2): 0.0; S(6): 100.0	1	0	0.00791	2.07	1.42	1721.79	23	82	Y(2): 1.4; S(6): 98.6	0.986	0	0.0117	1.36	0.97	1721.81	22	82
190	Linker for activation of T-cells family member 2	LAT2	pS135	FSKPPEDDDANpSYENVLICK	3	F2	0.835994	0.11947	0.497014						NTAL_HUMAN	Q9GZY6		Linker for activation of T-cells family member 2	S(2): 0.0; S(12): 86.6; Y(13): 13.4	0.866	0.0282	0.00314	2.76	0.12	2421.03	32	112
191	Galectin-related protein	LGALSL	pS25	LDDGHLNNSLSpSPVQADVYFPR	2	F2	6.00603	0.0816088	0.118665	#	3.34572	0.13267	0.00871201	*	LEGL_HUMAN	Q3ZCW2		Galectin-related protein	S(9): 0.0; S(11): 0.6; S(12): 99.4; Y(19): 0.0	0.994	0.0105	5.32e-05	5.68	0.23	2524.15	34	62	S(9): 0.0; S(11): 0.9; S(12): 99.1; Y(19): 0.0	0.991	0	7.37e-08	6.18	0.38	2524.18	31	62
		LGALSL	pS25	LDDGHLNNSLSpSPVQADVYFPR	3	F2	5.6427	0.0117904	0.01998	#	7.87519	0.0270672	0.0104128	*	LEGL_HUMAN	Q3ZCW2		Galectin-related protein	S(9): 0.0; S(11): 0.0; S(12): 100.0; Y(19): 0.0	1	0	3.11e-16	5.39	0.15	2524.15	43	124	S(9): 0.0; S(11): 0.2; S(12): 99.8; Y(19): 0.0	0.998	0	4.36e-05	4.62	1.61	2524.17	40	124
		LGALSL	pS25	LDDGHLNNSLSpSPVQADVYFPR	4	F2					3.05041	0.0757335	0.0284537	*	LEGL_HUMAN	Q3ZCW2		Galectin-related protein										S(9): 0.0; S(11): 1.5; S(12): 98.5; Y(19): 0.0	0.985	0	4.81e-05	4.18	0.26	2524.18	49	186
192	Isoform 4 of LIM domain and actin-binding protein 1	LIMA1	pS491	ETPHpSPGVEDAPIAK	2	F2	1.85016	0.202221	0.173562	#					LIMA1_HUMAN	Q9UHB6-4		Isoform 4 of LIM domain and actin-binding protein 1	T(2): 0.0; S(5): 100.0	1	0	7.45e-06	1.51	0.4	1627.73	15	41
		LIMA1	pS491	ETPHpSPGVEDAPIAK	3	F2	1.65795	0.164454	0.148033	#	1.01424	0.145745	0.0118074		LIMA1_HUMAN	Q9UHB6-4		Isoform 4 of LIM domain and actin-binding protein 1	T(2): 0.0; S(5): 100.0	1	0	2.7e-15	2.69	0	1627.73	27	82	T(2): 0.1; S(5): 99.9	0.999	0	0.000588	3.12	2.84	1627.75	33	82
193	LIM domain-containing protein 1	LIMD1	pS316	SNpSGLGGEVSGVMSKPNVDPQPWFQDGPK	3	F2					1.18178	0.016902	0.00452277		LIMD1_HUMAN	Q9UGP4		LIM domain-containing protein 1										S(1): 50.0; S(3): 50.0; S(10): 0.0; S(14): 0.0	0.5	0	0.000989	5.33	0.48	3094.43	43	166
194	Leucine-rich repeat flightless-interacting protein 1	LRRFIP1	pT114	NMPGLSAATLASLGGpTSSR	2	LWF1	0.627687	0.064679	0.0743842	#					LRRF1_HUMAN	Q32MZ4		Leucine-rich repeat flightless-interacting protein 1	S(6): 0.0; T(9): 0.0; S(12): 0.1; T(16): 7.8; S(17): 46.0; S(18): 46.0	0.078	0.0409	5.73e-09	3.75	2.99	1870.87	22	53
195	Leucine-rich repeat flightless-interacting protein 2	LRRFIP2	pS328	RGpSGDTSSLIDPDTSLSELR	2	F2	1.11554	0.0522237	0.019984		0.777223	0.00912384	0.0354323		LRRF2_HUMAN	Q9Y608		Leucine-rich repeat flightless-interacting protein 2	S(3): 100.0; T(6): 0.0; S(7): 0.0; S(8): 0.0; T(14): 0.0; S(15): 0.0; S(17): 0.0	1	0	3.03e-16	5.15	0.38	2186	27	56	S(3): 99.9; T(6): 0.1; S(7): 0.0; S(8): 0.0; T(14): 0.0; S(15): 0.0; S(17): 0.0	0.999	0	0.000251	3.82	1.85	2186.02	26	56
		LRRFIP2	pS333	RGSGDTSpSLIDPDTSLSELR	3	F2	1.13959	0.0723912	0.00110514		0.825993	0.0261529	0.057522		LRRF2_HUMAN	Q9Y608		Leucine-rich repeat flightless-interacting protein 2	S(3): 1.2; T(6): 1.2; S(7): 9.9; S(8): 87.7; T(14): 0.0; S(15): 0.0; S(17): 0.0	0.877	0	4.4e-05	3.98	0.18	2186	34	112	S(3): 4.9; T(6): 4.9; S(7): 45.1; S(8): 45.1; T(14): 0.0; S(15): 0.0; S(17): 0.0	0.451	0.0374	0.0012	3.6	1.24	2186.02	32	112
196	Protein LSM14 homolog A	LSM14A	pS192	pSPTMEQAVQTASAHLPAPAAVGR	3	F2	0.758644	0.119043	0.16703		0.797856	0.0631239	0.0784523		LS14A_HUMAN	Q8ND56		Protein LSM14 homolog A	S(1): 98.0; T(3): 2.0; T(10): 0.0; S(12): 0.0	0.98	0.012	5.74e-10	1.64	0.41	2370.13	49	176	S(1): 95.9; T(3): 4.1; T(10): 0.0; S(12): 0.0	0.959	0	0.00063	2.57	2.07	2370.15	46	176
197	Uncharacterized protein (LSP1)	LSP1	pS380	QApSIELPSMAVASTK	2	LWF1					1.40731	0.0370867	0.00417191		E9PFP3_HUMAN	E9PFP3	P33241	Uncharacterized protein (LSP1)										S(3): 100.0; S(8): 0.0; S(13): 0.0; T(14): 0.0	1	0	4.2e-05	3.19	1.27	1612.77	20	41
198	Lymphocyte antigen 6 complex locus protein G6f	LY6G6F	pY281	DASIPQFKPEIQVpYENIHLAR	3	pY	1.82477	0.0550031	0.113516	#	0.627143	0.128023	0.0510642	*	LY66F_HUMAN	Q5SQ64		Lymphocyte antigen 6 complex locus protein G6f	S(3): 0.0; Y(14): 100.0	1	0	2.56e-08	2.89	1.2	2548.25	33	118	S(3): 0.0; Y(14): 100.0	1	0	4.04e-07	3.16	0.85	2548.26	25	118
		LY6G6F	pY281	DASIPQFKPEIQVpYENIHLAR	4	pY	1.69114	0.0954709	0.135894	#					LY66F_HUMAN	Q5SQ64		Lymphocyte antigen 6 complex locus protein G6f	S(3): 0.0; Y(14): 100.0	1	0	0.0269	1.03	0.93	2548.26	35	177
199	Tyrosine-protein kinase Lyn	LYN	pS11	GKDpSLSDDGVDLK	2	F2	no quant	no quant	no quant						LYN_HUMAN	P07948		Tyrosine-protein kinase Lyn	S(4): 100.0; S(6): 0.0	1	0	1.74e-10	3.67	0.27	1428.62	25	35
		LYN	pS13	GKDSLpSDDGVDLK	2	F2					1.26243	0.153515	0.151056		LYN_HUMAN	P07948		Tyrosine-protein kinase Lyn										S(4): 89.1; S(6): 10.9	0.109	0.0155	0.0114	3.8	2.42	1428.64	23	35
		LYN	pY193	SLDNGGpYYISPR	2	pY					0.297922	0.0758669	0.168918	*	LYN_HUMAN	P07948		Tyrosine-protein kinase Lyn										S(1): 0.0; Y(7): 50.0; Y(8): 50.0; S(10): 0.0	0.5	0	0.00305	2.85	0.37	1421.61	19	32
		LYN	pY316	EEPIpYIITEYMAK	2	pY					1.44616	0.0783287	0.119844		LYN_HUMAN	P07948		Tyrosine-protein kinase Lyn										Y(5): 100.0; T(8): 0.0; Y(10): 0.0	1	0	0.0147	2.53	2	1679.77	14	35
		LYN	pY473	VENCPDELpYDIMK	2	pY					0.91634	0.00740029	0.102382		LYN_HUMAN	P07948		Tyrosine-protein kinase Lyn										Y(9): 100.0	1	0	0.00311	2.71	0.08	1705.68	17	35
		LYN	pY508	AEERPTFDYLQSVLDDFYTATEGQpYQQQP	3	pY	<0.1	0.1	no quant	#	1.58256	0.452142	0.0284149		LYN_HUMAN	P07948		Tyrosine-protein kinase Lyn	T(6): 0.0; Y(9): 0.0; S(12): 0.0; Y(18): 0.0; T(19): 0.0; T(21): 0.0; Y(25): 100.0	1	0	0.00976	5.6	0.19	3519.52	35	166	T(6): 0.0; Y(9): 0.0; S(12): 0.0; Y(18): 0.0; T(19): 0.0; T(21): 0.0; Y(25): 100.0	1	0	1.09e-09	5.36	0.01	3519.52	42	166
		LYN	pY508	EKAEERPTFDYLQSVLDDFYTATEGQpYQQQP	3	pY	0.372528	0.116477	0.00488756	#	0.874457	0.569144	0.00630213		LYN_HUMAN	P07948		Tyrosine-protein kinase Lyn	T(8): 0.0; Y(11): 0.0; S(14): 0.0; Y(20): 0.0; T(21): 0.0; T(23): 0.0; Y(27): 100.0	1	0	1e-08	5.55	0.74	3776.66	36	178	T(8): 0.0; Y(11): 0.0; S(14): 0.0; Y(20): 0.0; T(21): 0.1; T(23): 0.1; Y(27): 99.8	0.998	0	1.95e-09	5.17	1.01	3776.67	32	178
200	Cation-dependent mannose-6-phosphate receptor	M6PR	pS267	GVGDDQLGEEpSEERDDHLLPM	3	F2					0.9041	0.154691	0.0247607		MPRD_HUMAN	P20645		Cation-dependent mannose-6-phosphate receptor										S(11): 100.0	1	0	0.00207	2.71	0.25	2421.02	32	118
201	MAP kinase-activating death domain protein	MADD	pS858	NHpSTSFSLSNLTLPTK	3	F2					1.26407	0.00124493	0.129068		MADD_HUMAN	Q8WXG6		MAP kinase-activating death domain protein										S(3): 75.6; T(4): 10.6; S(5): 10.6; S(7): 1.6; S(9): 1.6; T(12): 0.0; T(15): 0.0	0.756	0	0.014	2.47	0.27	1826.89	29	88
		MADD	pS1110	pSLKEENFIASIGPEVIKPVFDLGETEEK	3	F2					0.960913	0.155489	0.173319		MADD_HUMAN	Q8WXG6-2	Q8WXG6	Isoform 2 of MAP kinase-activating death domain protein										S(1): 99.8; S(10): 0.2; T(25): 0.0	0.998	0	0.0017	4.09	1.29	3198.62	39	216
202	Microtubule-associated protein	MAP4	pS297	DMEpSPTKLDVTLAK	2	F2	1.77547	0.11457	0.0184982	#	1.15262	0.0832399	0.0173727		E7EVA0_HUMAN	E7EVA0	P27816	Microtubule-associated protein	S(4): 100.0; T(6): 0.0; T(11): 0.0	1	0	9.74e-07	3.65	1.04	1627.76	24	38	S(4): 99.9; T(6): 0.1; T(11): 0.0	0.999	0	0.00876	3.41	0.82	1627.78	24	38
		MAP4	pT538	DMSPLSETEMALGKDVpTPPPETEVVLIK	3	F2	0.885662	0.0502643	0.400782						E7EVA0_HUMAN	E7EVA0	P27816	Microtubule-associated protein	S(3): 0.0; S(6): 0.0; T(8): 0.0; T(17): 100.0; T(22): 0.0	1	0	3.57e-06	3.84	0.94	3106.49	35	160
203	Mitogen-activated protein kinase kinase kinase kinase 2	MAP4K2	pS328	TPpSEIQFHQVK	2	F2	no quant	no quant	no quant						M4K2_HUMAN	Q12851		Mitogen-activated protein kinase kinase kinase kinase 2	T(1): 0.0; S(3): 100.0	1	0	0.000122	2.55	0.11	1393.65	17	29
		MAP4K2	pS394	SASEFQELDpSPDDTMGTIK	2	LWF1	0.967797	0.151316	0.0447154						M4K2_HUMAN	Q12851		Mitogen-activated protein kinase kinase kinase kinase 2	S(1): 0.0; S(3): 0.0; S(10): 97.6; T(14): 2.4; T(17): 0.1	0.976	0	5.16e-06	4.02	1.95	2150.88	24	53
204	Mitogen-activated protein kinase 1	MAPK1	pT185pY187	VADPDHDHTGFLpTEpYVATR	3	pY					>10	no quant	0.0489188	*	MK01_HUMAN	P28482		Mitogen-activated protein kinase 1										T(9): 0.1; T(13): 99.9; Y(15): 100.0; T(18): 0.0	0.999	0	0.000147	4.12	0.35	2303.94	38	140
		MAPK1	pY187	VADPDHDHTGFLTEpYVATR	3	pY					18.6222	0.177154	0.0126397	*	MK01_HUMAN	P28482		Mitogen-activated protein kinase 1										T(9): 0.0; T(13): 0.0; Y(15): 100.0; T(18): 0.0	1	0	6.09e-07	4.75	0.15	2223.97	34	106
205	Mitogen-activated protein kinase 14	MAPK14	pT180pY182	HTDDEMpTGpYVATR	2	pY	1.69908	0.557136	0.190529		1.82512	0.016641	0.114913	*	MK14_HUMAN	Q16539		Mitogen-activated protein kinase 14	T(2): 0.0; T(7): 100.0; Y(9): 100.0; T(12): 0.0	1	0	9.29e-08	4.42	0.82	1655.58	27	46	T(2): 0.0; T(7): 100.0; Y(9): 100.0; T(12): 0.0	1	0	1.61e-05	4.02	0.51	1655.58	30	46
		MAPK14	pY182	HTDDEMTGpYVATR	2	pY	1.89624	0.334012	0.171343		5.25949	0.00512208	0.0694781	*	MK14_HUMAN	Q16539		Mitogen-activated protein kinase 14	T(2): 0.0; T(7): 0.1; Y(9): 99.9; T(12): 0.0	0.999	0	0.00257	4.53	0.72	1575.61	22	35	T(2): 0.0; T(7): 10.5; Y(9): 79.0; T(12): 10.5	0.79	0.0286	0.00212	2.04	1.33	1575.61	17	35
		MAPK14	pY182	HTDDEMTGpYVATR	3	pY					5.54669	0.0763131	0.0993093	*	MK14_HUMAN	Q16539		Mitogen-activated protein kinase 14										T(2): 0.0; T(7): 0.1; Y(9): 99.9; T(12): 0.0	0.999	0	0.00378	1.84	2.15	1575.61	23	70
206	Mitogen-activated protein kinase 3	MAPK3	pY204	IADPEHDHTGFLTEpYVATR	3	pY					>10	no quant	0.0460858	*	MK03_HUMAN	P27361		Mitogen-activated protein kinase 3										T(9): 0.0; T(13): 0.2; Y(15): 99.8; T(18): 0.0	0.998	0	0.000157	3.57	0.43	2252	33	106
207	Mitochondrial antiviral-signaling protein	MAVS	pS222	GPVpSPSVSFQPLAR	2	LWF1	2.06786	0.0674841	0.00687915	#	4.19914	0.0347848	0.00628429	*	MAVS_HUMAN	Q7Z434		Mitochondrial antiviral-signaling protein	S(4): 100.0; S(6): 0.0; S(8): 0.0	1	0	0.000134	3.39	1.64	1521.74	24	38	S(4): 99.7; S(6): 0.3; S(8): 0.0	0.997	0	0.000824	4.01	2.68	1521.75	26	38
208	Multiple epidermal growth factor-like domains protein 8	MEGF8	pT746	GFIYPM*LPGGPGGPGAEDVAVWpTR	3	F2	no quant	no quant	no quant						MEGF8_HUMAN	Q7Z7M0		Multiple epidermal growth factor-like domains protein 8	Y(4): 0.4; T(23): 99.6	0.996	0	0.0271	1.68	0.98	2540.17	25	136
209	Isoform 5 of Mitochondrial fission factor	MFF	pS146	NDpSLPVLR	2	LWF1					1.24513	0.0549303	0.0837187		MFF_HUMAN	Q9GZY8-5		Isoform 5 of Mitochondrial fission factor										S(3): 100.0	1	0	0.000824	2.67	2.76	993.476	18	20
210	Misshapen-like kinase 1	MINK1	pS701	SNpSAWQIYLQR	2	LWF1					1.25623	0.0152506	0.0115595		MINK1_HUMAN	Q8N4C8		Misshapen-like kinase 1										S(1): 7.8; S(3): 92.2; Y(8): 0.0	0.922	0	0.0024	3.21	1.18	1445.66	21	29
		MINK1	pS778	VGVSSKPDSpSPVLSPGNK	2	F2	1.02813	0.0600261	0.0778989						MINK1_HUMAN	Q8N4C8		Misshapen-like kinase 1	S(4): 0.0; S(5): 0.0; S(9): 10.9; S(10): 89.1; S(14): 0.0	0.891	0	2.71e-06	3.47	1.02	1834.89	26	50
211	55 kDa erythrocyte membrane protein	MPP1	pS110	QGpSLHVGDEILEINGTNVTNHSVDQLQK	3	F2					4.14689	0.200471	0.000976521	*	EM55_HUMAN	Q00013		55 kDa erythrocyte membrane protein										S(3): 100.0; T(16): 0.0; T(19): 0.0; S(22): 0.0	1	0	0.0284	2.6	0.64	3125.52	25	160
		MPP1	pS110	QGpSLHVGDEILEINGTNVTNHSVDQLQK	4	F2					5.91793	0.084827	0.0825676	*	EM55_HUMAN	Q00013		55 kDa erythrocyte membrane protein										S(3): 100.0; T(16): 0.0; T(19): 0.0; S(22): 0.0	1	0	0.0107	2.94	0.67	3125.52	35	240
		MPP1	pS243	VASMAQSAPSEAPSCpSPFGK	2	LWF1	0.484531	0.0250418	0.0534058	#					EM55_HUMAN	Q00013		55 kDa erythrocyte membrane protein	S(3): 0.0; S(7): 0.0; S(10): 0.0; S(14): 0.0; S(16): 100.0	1	0	1.12e-06	4.31	1.5	2088.87	24	56
		MPP1	pS243	VASMAQSAPSEAPSCpSPFGK	3	LWF1					<0.1	0.0241468	no quant	*	EM55_HUMAN	Q00013		55 kDa erythrocyte membrane protein										S(3): 0.0; S(7): 0.0; S(10): 0.0; S(14): 3.6; S(16): 96.4	0.964	0.0246	0.0374	2.38	0.83	2088.88	30	112
212	Isoform 6 of Protein MRVI1 (MRVI1)	MRVI1	pS339	pSPTQDAAGVGPPASQGR	2	LWF1					1.97692	0.0924415	0.00441669	*	E9PQY6_HUMAN	E9PQY6	Q9Y6F6	Isoform 6 of Protein MRVI1 (MRVI1)										S(1): 89.6; T(3): 10.4; S(14): 0.0	0.896	0.0022	6.84e-08	4.59	2.47	1675.74	33	64
		MRVI1	pS386	GLpSWDSGPEEPGPR	2	LWF1	1.59536	0.0675169	0.000519143	#	3.98098	0.0913085	0.01773	*	E9PQY6_HUMAN	E9PQY6	Q9Y6F6	Protein MRVI1	S(3): 100.0; S(6): 0.0	1	0	6.85e-06	3.86	2.41	1563.64	26	38	S(3): 100.0; S(6): 0.0	1	0	0.000824	3.26	2.64	1563.65	24	38
		MRVI1	pS481	GLPSELpSPAIEEEESK	2	LWF1	1.52074	0.0280943	0.0640955	#	2.46205	0.0369934	0.0117344		E9PQY6_HUMAN	E9PQY6	Q9Y6F6	Protein MRVI1	S(4): 0.0; S(7): 100.0; S(15): 0.0	1	0	1.48e-11	5.07	2.56	1794.8	28	44	S(4): 0.0; S(7): 100.0; S(15): 0.0	1	0	3.25e-06	3.68	2.63	1794.8	22	44
		MRVI1	pS481	GLPSELpSPAIEEEESKSGLDVMPNISDVLLR	3	F2					>10	no quant	0.0131018		E9PQY6_HUMAN	E9PQY6	Q9Y6F6	Uncharacterized protein (MRVI1)										S(4): 0.0; S(7): 98.9; S(15): 0.9; S(17): 0.2; S(26): 0.0	0.989	0	0.000586	5.21	0.45	3404.69	42	178
		MRVI1	pS481	GLPSELpSPAIEEEESKSGLDVMPNISDVLLR	3	LWF1					0.80949	0.0446981	0.0070699		E9PQY6_HUMAN	E9PQY6	Q9Y6F6	Isoform 6 of Protein MRVI1 (MRVI1)										S(4): 1.3; S(7): 43.0; S(15): 12.7; S(17): 43.0; S(26): 0.0	0.43	0	0.00611	4.47	0.2	3404.66	33	178
		MRVI1	pS676	SMpSLTLGK	2	LWF1	4.7238	0.0363744	0.020318	#	15.063	0.234328	0.0579013	*	E9PQY6_HUMAN	E9PQY6	Q9Y6F6	Protein MRVI1	S(1): 0.0; S(3): 99.5; T(5): 0.4	0.995	0	0.000231	2.63	2.12	916.419	17	20	S(1): 0.5; S(3): 98.9; T(5): 0.5	0.989	0	0.00257	2.44	2.23	916.421	16	20
213	Mdm2-binding protein	MTBP	pS695pT700pS716	EpSFPVPpTVLSPLPSPVVSSDPGpSVPDGEVLQNELR	4	LWF1					1.37192	0.157102	0.0194972		MTBP_HUMAN	Q96DY7		Mdm2-binding protein										S(2): 92.5; T(7): 81.7; S(10): 11.8; S(14): 12.9; S(18): 14.7; S(19): 15.5; S(23): 70.8	0.555	0	0.000961	2.87	2.62	3884.77	60	501
214	Myotubularin-related protein 12	MTMR12	pS564	QLpSLPLTQSK	2	LWF1	1.54384	0.102746	0.0192651	#	1.86523	0.0919127	0.0605942	*	MTMRC_HUMAN	Q9C0I1		Myotubularin-related protein 12	S(3): 100.0; T(7): 0.0; S(9): 0.0	1	0	4.17e-05	3.19	1.38	1194.61	17	26	S(3): 100.0; T(7): 0.0; S(9): 0.0	1	0	0.000824	3.11	2.29	1194.61	18	26
215	Myc target protein 1	MYCT1	pS108	ASAPISQWSpSSR	2	LWF1					11.8479	0.0931503	0.0850596	*	MYCT1_HUMAN	Q8N699		Myc target protein 1										S(2): 0.0; S(6): 0.0; S(9): 0.7; S(10): 91.3; S(11): 7.9	0.913	0	7.32e-05	2.92	2.3	1356.59	18	32
		MYCT1	pS135pS138	pSNLpSLASLTFQR	2	LWF1					2.42354	0.145439	0.0108642	*	MYCT1_HUMAN	Q8N699		Myc target protein 1										S(1): 98.6; S(4): 11.0; S(7): 80.8; T(9): 9.7	0.095	0.0029	0.000824	3.41	2.61	1496.65	24	54
		MYCT1	pS135pS141	pSNLSLApSLTFQR	2	LWF1	1.79571	0.118655	0.18852	#					MYCT1_HUMAN	Q8N699		Myc target protein 1	S(1): 97.7; S(4): 34.8; S(7): 33.7; T(9): 33.7	0.326	0	0.00226	2.87	0.37	1496.65	21	54
		MYCT1	pS135	pSNLSLASLTFQR	2	LWF1	1.1672	0.0770312	0.0503839		1.39674	0.0170973	0.0210134		MYCT1_HUMAN	Q8N699		Myc target protein 1	S(1): 100.0; S(4): 0.0; S(7): 0.0; T(9): 0.0	1	0	1.61e-09	4.18	1.84	1416.69	28	44	S(1): 100.0; S(4): 0.0; S(7): 0.0; T(9): 0.0	1	0	0.000824	3.59	2.42	1416.69	28	44
		MYCT1	pS135	RpSNLSLASLTFQR	2	F2	1.10757	0.103716	0.263123						MYCT1_HUMAN	Q8N699		Myc target protein 1	S(2): 90.8; S(5): 9.2; S(8): 0.0; T(10): 0.0	0.908	0	1.74e-09	3.07	0.06	1572.79	19	35
		MYCT1	pS149pS155	QApSLEQANpSFPR	2	LWF1					2.12415	0.0157125	0.0974939	*	MYCT1_HUMAN	Q8N699		Myc target protein 1										S(3): 100.0; S(9): 100.0	1	0	0.000824	2.74	2.92	1507.6	21	42
		MYCT1	pS149	QApSLEQANSFPR	2	LWF1					1.8766	0.0366226	0.0776333	*	MYCT1_HUMAN	Q8N699		Myc target protein 1										S(3): 99.9; S(9): 0.1	0.999	0	0.000943	2.3	2.75	1427.63	17	32
		MYCT1	pS149	QApSLEQANSFPR	3	LWF1					2.23971	0.151301	0.0986486	*	MYCT1_HUMAN	Q8N699		Myc target protein 1										S(3): 100.0; S(9): 0.0	1	0	0.0225	2.4	1.29	1427.63	20	64
		MYCT1	pT219	VGLSpTPPPPAYESIIK	2	LWF1	1.43719	0.0458269	0.0308305		1.61185	0.0509217	0.0506877	*	MYCT1_HUMAN	Q8N699		Myc target protein 1	S(4): 1.6; T(5): 98.4; Y(11): 0.0; S(13): 0.0	0.984	0	8.13e-07	3.21	1.59	1748.88	22	44	S(4): 12.3; T(5): 87.7; Y(11): 0.0; S(13): 0.0	0.877	0	0.000237	2.53	2.28	1748.89	23	44
		MYCT1	pS227	VGLSTPPPPAYEpSIIK	2	pY					1.09475	0.124664	0.0293425		MYCT1_HUMAN	Q8N699		Myc target protein 1										S(4): 0.0; T(5): 0.0; Y(11): 1.2; S(13): 98.8	0.988	0.0191	0.00668	1.54	0.44	1748.89	12	44
216	Myosin-9	MYH9	pY11	YLpYVDKNFINNPLAQADWAAK	2	pY	1.70112	0.369819	0.0989219	#	1.58644	0.151465	0.0622888	*	MYH9_HUMAN	P35579		Myosin-9	Y(1): 0.9; Y(3): 99.1	0.991	0	0.00194	5	0.59	2534.2	29	59	Y(1): 0.7; Y(3): 99.3	0.993	0	8.43e-07	5.08	2.37	2534.22	28	59
		MYH9	pY11	YLpYVDKNFINNPLAQADWAAK	3	pY	2.0264	0.252089	0.0872326	#	3.63658	0.0331121	0.000483063	*	MYH9_HUMAN	P35579		Myosin-9	Y(1): 0.0; Y(3): 100.0	1	0	2.41e-10	4.65	0.23	2534.21	43	118	Y(1): 0.1; Y(3): 99.9	0.999	0	4.35e-11	4.95	0.14	2534.21	42	118
		MYH9	pY151	HEMPPHIpYAITDTAYR	3	pY	1.0622	0.128093	0.0551947		0.868693	0.119295	0.0171309		MYH9_HUMAN	P35579		Myosin-9	Y(8): 100.0; T(11): 0.0; T(13): 0.0; Y(15): 0.0	1	0	5.88e-11	4.95	0.1	1994.88	41	88	Y(8): 100.0; T(11): 0.0; T(13): 0.0; Y(15): 0.0	1	0	1.21e-07	3.48	0.32	2010.88	27	88
		MYH9	pY151	HEMPPHIpYAITDTAYR	3	pY	1.0622	0.128093	0.0551947		0.835512	0.0811249	0.0757387		MYH9_HUMAN	P35579		Myosin-9	Y(8): 100.0; T(11): 0.0; T(13): 0.0; Y(15): 0.0	1	0	5.88e-11	4.95	0.1	1994.88	41	88	Y(8): 100.0; T(11): 0.0; T(13): 0.0; Y(15): 0.0	1	0	7.66e-11	4.43	0.18	1994.88	36	88
		MYH9	pS1714	QAQQERDELADEIANSpSGK	3	F2					1.04389	0.0702109	0.000953027		MYH9_HUMAN	P35579		Myosin-9										S(16): 2.8; S(17): 97.2	0.972	0	0.00541	2.53	2.13	2168.97	27	106
		MYH9	pS1943	GAGDGpSDEEVDGKADGAEAKPAE	2	F2	1.30933	0.644451	0.399586						MYH9_HUMAN	P35579		Myosin-9	S(6): 100.0	1	0	3.32e-12	3.79	1.66	2254.89	32	65
		MYH9	pS1943	GAGDGpSDEEVDGKADGAEAKPAE	2	pY	0.8559	0.434128	0.0908501						MYH9_HUMAN	P35579		Myosin-9	S(6): 100.0	1	0	5.69e-05	3.86	0.95	2254.89	30	65
		MYH9	pS1943	GAGDGpSDEEVDGKADGAEAKPAE	3	F2	1.30455	0.669851	0.502246		0.962498	0.0841593	0.0199605		MYH9_HUMAN	P35579		Myosin-9	S(6): 100.0	1	0	3.11e-16	6.09	0.44	2254.9	46	130	S(6): 100.0	1	0	0.00145	3.9	2.52	2254.92	39	130
		MYH9	pS1943	GAGDGpSDEEVDGKADGAEAKPAE	3	pY	0.909821	0.430974	0.118948						MYH9_HUMAN	P35579		Myosin-9	S(6): 100.0	1	0	8.19e-06	3.93	0.47	2254.89	40	130
		MYH9	pS1943	KGAGDGpSDEEVDGKADGAEAKPAE	3	pY	1.30927	0.523051	0.110244		1.38336	0.127186	0.118521		MYH9_HUMAN	P35579		Myosin-9	S(7): 100.0	1	0	0.0087	3.62	0.51	2382.99	45	136	S(7): 100.0	1	0	0.0043	3.62	0.58	2382.99	39	136
		MYH9	pS1943	KGAGDGpSDEEVDGKADGAEAKPAE	4	pY					1.30024	0.323442	0.399964		MYH9_HUMAN	P35579		Myosin-9										S(7): 100.0	1	0	0.0138	2.51	1.56	2383	45	204
217	Myosin regulatory light chain 12B	MYL12B	pT19	ApTSNVFAMFDQSQIQEFK	2	LWF1	2.18104	0.178152	0.00414116	#					ML12B_HUMAN	O14950		Myosin regulatory light chain 12B	T(2): 50.0; S(3): 50.0; S(12): 0.0	0.5	0	4.67e-16	4.85	2.08	2170.95	28	50
		MYL12B	pT19	ApTSNVFAMFDQSQIQEFK	3	F2					1.68164	0.0904155	0.0745272	*	ML12B_HUMAN	O14950		Myosin regulatory light chain 12B										T(2): 50.0; S(3): 50.0; S(12): 0.0	0.5	0.0234	1.71e-07	5.85	1.18	2170.97	36	100
		MYL12B	pT19	ApTSNVFAMFDQSQIQEFK	3	LWF1	2.19945	0.293736	0.0275094	#	2.17965	0.162506	0.11205	*	ML12B_HUMAN	O14950		Myosin regulatory light chain 12B	T(2): 98.5; S(3): 1.5; S(12): 0.0	0.985	0	1.13e-06	2.35	1.56	2170.95	28	100	T(2): 50.0; S(3): 50.0; S(12): 0.0	0.5	0	5.78e-14	6.17	2.35	2170.95	37	100
		MYL12B	pS20	ATpSNVFAM*FDQSQIQEFK	2	LWF1	1.80607	0.0197853	0.00929839	#	2.50991	0.0828519	0.102028	*	ML12B_HUMAN	O14950		Myosin regulatory light chain 12B	T(2): 7.2; S(3): 92.8; S(12): 0.0	0.928	0	1.75e-09	4.3	1.75	2186.94	24	50	T(2): 9.1; S(3): 90.9; S(12): 0.0	0.909	0.0138	9.37e-06	4.29	1.95	2186.95	26	50
		MYL12B	pS20	ATpSNVFAM*FDQSQIQEFK	3	LWF1	1.71925	0.099198	0.151534	#	2.22444	0.124419	0.0598387	*	ML12B_HUMAN	O14950		Myosin regulatory light chain 12B	T(2): 4.8; S(3): 95.2; S(12): 0.0	0.952	0.0053	4.67e-16	7.53	1.93	2186.94	41	100	T(2): 6.6; S(3): 93.4; S(12): 0.0	0.934	0.002	2.59e-11	5	1.06	2186.95	37	100
		MYL12B	pS20	ATpSNVFAMFDQSQIQEFK	2	F2					1.54612	0.13802	0.0302478	*	ML12B_HUMAN	O14950		Myosin regulatory light chain 12B										T(2): 50.0; S(3): 50.0; S(12): 0.0	0.5	0	7.53e-07	4.7	0.72	2170.97	26	50
		MYL12B	pS20	ATpSNVFAMFDQSQIQEFK	2	LWF1					2.4475	0.0990095	0.150163	*	ML12B_HUMAN	O14950		Myosin regulatory light chain 12B										T(2): 9.8; S(3): 90.2; S(12): 0.0	0.902	0	1.03e-10	5.22	1.81	2170.95	28	50
		MYL12B	pS20	ATpSNVFAMFDQSQIQEFK	2	pY	1.80874	0.187215	0.00336359	#	1.65212	0.228539	0.112777	*	ML12B_HUMAN	O14950		Myosin regulatory light chain 12B	T(2): 8.9; S(3): 91.1; S(12): 0.0	0.911	0	0.00183	4.43	0.79	2170.95	28	50	T(2): 50.0; S(3): 50.0; S(12): 0.0	0.5	0	3.55e-07	4.88	1.77	2170.95	26	50
		MYL12B	pS20	ATpSNVFAMFDQSQIQEFK	3	pY					2.58508	0.0454709	0.171761	*	ML12B_HUMAN	O14950		Myosin regulatory light chain 12B										T(2): 50.0; S(3): 50.0; S(12): 0.0	0.5	0	4.7e-06	4.09	0.92	2170.95	31	100
218	Myosin light chain kinase, smooth muscle	MYLK	pS1760	LSpSMAMISGLSGR	2	LWF1	2.64117	0.0596143	0.00270446	#	3.76724	0.067879	0.0158925	*	MYLK_HUMAN	Q15746		Myosin light chain kinase, smooth muscle	S(2): 0.9; S(3): 99.1; S(8): 0.0; S(11): 0.0	0.991	0	2.99e-11	3.99	1.53	1389.62	26	35	S(2): 1.5; S(3): 98.5; S(8): 0.0; S(11): 0.0	0.985	0	2.14e-08	3.64	1.19	1389.63	22	35
219	Myosin-XVIIIa	MYO18A	pS1942	IGDLQAAIEDEMEpSDENEDLINSLQDMVTK	3	LWF1					0.698548	0.0484407	0.0923557		MY18A_HUMAN	Q92614		Myosin-XVIIIa										S(14): 100.0; S(23): 0.0; T(29): 0.0	1	0	0.000303	4.67	1.49	3445.5	38	172
220	Nucleosome assembly protein 1-like 4b	NAP1L4b	pS125	EFITGDVEPTDAESEWHpSENEEEEK	3	F2	1.95311	no rep	0.0780371		0.816086	0.0990354	0.159022		F5HFY4_HUMAN	F5HFY4	Q99733	Nucleosome assembly protein 1-like 4b	T(4): 0.0; T(10): 0.0; S(14): 0.0; S(18): 100.0	1	0	5.32e-05	4.43	0.06	3016.19	42	142	T(4): 0.0; T(10): 0.0; S(14): 0.1; S(18): 99.9	0.999	0	1.65e-05	4.52	0.89	3016.22	41	142
		NAP1L4b	pS125	EFITGDVEPTDAESEWHpSENEEEEKLAGDMK	4	F2	0.937011	0.0390261	no rep		1.01369	0.192452	0.143739		F5HFY4_HUMAN	F5HFY4	Q99733	Nucleosome assembly protein 1-like 4b	T(4): 0.0; T(10): 0.2; S(14): 2.0; S(18): 97.8	0.978	0	0.0101	3.1	0.52	3631.49	51	267	T(4): 1.3; T(10): 41.5; S(14): 41.5; S(18): 15.6	0.156	0.0372	0.00858	4.14	2.01	3647.52	44	267
		NAP1L4b	pS125	EFITGDVEPTDAESEWHpSENEEEEKLAGDMK	3	F2	1.0828	0.116263	no rep		0.888495	0.00529893	0.0615898		F5HFY4_HUMAN	F5HFY4	Q99733	Nucleosome assembly protein 1-like 4b	T(4): 0.0; T(10): 0.0; S(14): 3.5; S(18): 96.4	0.964	0	0.000279	5.15	0.94	3631.49	45	178	T(4): 0.0; T(10): 0.0; S(14): 0.1; S(18): 99.9	0.999	0	0.000254	4.68	1.3	3631.53	47	178
		NAP1L4b	pS125	EFITGDVEPTDAESEWHpSENEEEEKLAGDMK	4	F2	0.937011	0.0390261	no rep		0.788743	0.0917073	0.00372321		F5HFY4_HUMAN	F5HFY4	Q99733	Nucleosome assembly protein 1-like 4b	T(4): 0.0; T(10): 0.2; S(14): 2.0; S(18): 97.8	0.978	0	0.0101	3.1	0.52	3631.49	51	267	T(4): 4.4; T(10): 31.9; S(14): 31.9; S(18): 31.9	0.319	0	0.0214	3.54	1.15	3631.53	51	267
221	Neurobeachin (NBEA)	NBEA	pS1221	IHTTSDGM*SSIpSER	2	LWF1					no quant	no quant	no quant		F5GXV7_HUMAN	F5GXV7	Q8NFP9	Neurobeachin (NBEA)										T(3): 0.0; T(4): 0.0; S(5): 0.0; S(9): 3.5; S(10): 3.5; S(12): 93.0	0.93	0	0.0128	1.35	2.86	1616.66	11	38
222	Neurobeachin-like protein 2	NBEAL2	pS757	pSQSVPASTGLGWGSGLVAPLQEGSIDSTLAGTQDTR	3	LWF1	1.04654	0.107582	0.0277447		1.44384	0.0121446	0.0725123		NBEL2_HUMAN	Q6ZNJ1		Neurobeachin-like protein 2	S(1): 87.0; S(3): 13.0; S(7): 0.0; T(8): 0.0; S(14): 0.0; S(24): 0.0; S(27): 0.0; T(28): 0.0; T(32): 0.0; T(35): 0.0	0.87	0	5.7e-06	5.31	2	3623.72	51	280	S(1): 83.1; S(3): 16.8; S(7): 0.0; T(8): 0.0; S(14): 0.0; S(24): 0.0; S(27): 0.0; T(28): 0.0; T(32): 0.0; T(35): 0.0	0.831	0	1.4e-09	4.68	1.92	3623.73	41	280
		NBEAL2	pS757	pSQSVPASTGLGWGSGLVAPLQEGSIDSTLAGTQDTR	4	LWF1					1.32779	0.211131	0.0145928		NBEL2_HUMAN	Q6ZNJ1		Neurobeachin-like protein 2										S(1): 34.7; S(3): 10.2; S(7): 10.2; T(8): 34.7; S(14): 10.2; S(24): 0.0; S(27): 0.0; T(28): 0.0; T(32): 0.0; T(35): 0.0	0.347	0	0.000824	3.46	1.26	3623.73	59	420
		NBEAL2	pT1867	DNLGEVPLpTPTEEASLPLAVTK	2	LWF1	1.98572	0.0475583	0.0206492	#	3.9811	0.0877138	0.0264423	*	NBEL2_HUMAN	Q6ZNJ1		Neurobeachin-like protein 2	T(9): 100.0; T(11): 0.0; S(15): 0.0; T(21): 0.0	1	0	4.55e-08	3.82	2.17	2374.17	29	62	T(9): 99.9; T(11): 0.1; S(15): 0.0; T(21): 0.0	0.999	0	0.0186	4.01	0.22	2374.19	29	62
		NBEAL2	pT1867	DNLGEVPLpTPTEEASLPLAVTK	3	LWF1	1.92728	0.115266	0.24028	#	4.52418	0.123849	0.036417	*	NBEL2_HUMAN	Q6ZNJ1		Neurobeachin-like protein 2	T(9): 98.5; T(11): 1.4; S(15): 0.0; T(21): 0.0	0.985	0	6.93e-06	2.42	1.02	2374.18	37	124	T(9): 87.6; T(11): 12.4; S(15): 0.0; T(21): 0.0	0.876	0	0.000824	2.48	1.2	2374.18	38	124
		NBEAL2	pS2739	RIpSQVSSGETEYNPTEAR	2	F2	1.15958	0.0530026	0.0204903						NBEL2_HUMAN	Q6ZNJ1		Neurobeachin-like protein 2	S(3): 100.0; S(6): 0.0; S(7): 0.0; T(10): 0.0; Y(12): 0.0; T(15): 0.0	1	0	3.11e-16	5.11	0.02	2103.93	30	50
		NBEAL2	pS2739	RIpSQVSSGETEYNPTEAR	3	F2	1.0379	0.0696699	0.0287347		1.06676	0.0249751	0.00700108		NBEL2_HUMAN	Q6ZNJ1		Neurobeachin-like protein 2	S(3): 100.0; S(6): 0.0; S(7): 0.0; T(10): 0.0; Y(12): 0.0; T(15): 0.0	1	0	2.01e-08	5.94	0.19	2103.93	41	100	S(3): 84.1; S(6): 8.0; S(7): 8.0; T(10): 0.0; Y(12): 0.0; T(15): 0.0	0.841	0	1.59e-05	5.35	2.47	2103.95	36	100
223	Cytoplasmic protein NCK1	NCK1	pT74	NLKDpTLGIGK	2	F2	0.705181	0.592319	0.55657						NCK1_HUMAN	P16333		Cytoplasmic protein NCK1	T(5): 100.0	1	0	1.91e-05	2.84	0.1	1138.59	21	26
		NCK1	pS85pY105	RKPpSVPDSASPADDSFVDPGERLpYDLNMPAYVK	4	pY	no quant	no quant	no quant		>10	no quant	0.0435109	*	NCK1_HUMAN	P16333		Cytoplasmic protein NCK1	S(4): 98.1; S(8): 1.7; S(10): 0.1; S(15): 0.0; Y(24): 99.5; Y(31): 0.5	0.977	0	0.0156	6.33	2.9	3796.7	70	378	S(4): 98.5; S(8): 1.2; S(10): 0.3; S(15): 0.0; Y(24): 95.3; Y(31): 4.7	0.94	0	8.34e-05	5.35	0.68	3812.69	63	378
		NCK1	pS85pY105	RKPpSVPDSASPADDSFVDPGERLpYDLNMPAYVK	3	pY					>10	no quant	0.323095	*	NCK1_HUMAN	P16333		Cytoplasmic protein NCK1										S(4): 99.6; S(8): 0.3; S(10): 0.0; S(15): 0.0; Y(24): 1.3; Y(31): 98.7	0.013	0	0.00889	5.06	1.83	3796.7	50	252
		NCK1	pS85pY105	RKPpSVPDSASPADDSFVDPGERLpYDLNMPAYVK	4	pY	no quant	no quant	no quant		3.17997	0.0811383	0.0621146	*	NCK1_HUMAN	P16333		Cytoplasmic protein NCK1	S(4): 98.1; S(8): 1.7; S(10): 0.1; S(15): 0.0; Y(24): 99.5; Y(31): 0.5	0.977	0	0.0156	6.33	2.9	3796.7	70	378	S(4): 93.5; S(8): 5.2; S(10): 1.3; S(15): 0.0; Y(24): 98.6; Y(31): 1.4	0.923	0	1.89e-05	6.48	0.28	3796.69	77	378
		NCK1	pY105	LpYDLNM*PAYVK	2	pY	1.07033	0.087648	0.00764447		1.30269	0.0953201	0.0256757		NCK1_HUMAN	P16333		Cytoplasmic protein NCK1	Y(2): 100.0; Y(9): 0.0	1	0	1.04e-06	3.18	0.09	1422.63	19	29	Y(2): 100.0; Y(9): 0.0	1	0	6.53e-07	3.31	1.29	1422.63	20	29
		NCK1	pY105	LpYDLNMPAYVK	2	pY	1.06461	0.0763849	0.0834458		1.53145	0.124339	0.0180301		NCK1_HUMAN	P16333		Cytoplasmic protein NCK1	Y(2): 100.0; Y(9): 0.0	1	0	3.03e-06	3.48	0.53	1406.64	19	29	Y(2): 100.0; Y(9): 0.0	1	0	0.000655	3.27	0.1	1406.64	17	29
		NCK1	pY105	RKPSVPDSASPADDSFVDPGERLpYDLNMPAYVK	4	pY	0.600128	0.0585148	0.0494993		1.71239	0.0663769	0.0371639		NCK1_HUMAN	P16333		Cytoplasmic protein NCK1	S(4): 0.0; S(8): 0.0; S(10): 0.0; S(15): 0.0; Y(24): 100.0; Y(31): 0.0	1	0	4.3e-05	4.63	1.29	3716.73	46	285	S(4): 0.0; S(8): 0.0; S(10): 0.0; S(15): 0.0; Y(24): 99.4; Y(31): 0.6	0.994	0	3.02e-05	4.28	0.43	3716.73	44	285
224	Cytoplasmic protein NCK2	NCK2	pY110	DASPTPSTDAEYPANGSGADRIpYDLNIPAFVK	3	pY	1.41194	0.0846495	0.184379						NCK2_HUMAN	O43639		Cytoplasmic protein NCK2	S(3): 0.0; T(5): 0.0; S(7): 0.0; T(8): 0.0; Y(12): 0.0; S(17): 0.2; Y(23): 99.8	0.998	0	0.0327	3.23	0.88	3432.56	30	184
		NCK2	pY110	IpYDLNIPAFVK	2	pY	0.904355	0.0214997	0.0676754		1.12479	0.106112	0.0530958		NCK2_HUMAN	O43639		Cytoplasmic protein NCK2	Y(2): 100.0	1	0	4.13e-07	3.09	0.43	1372.69	18	29	Y(2): 100.0	1	0	2.53e-09	3.34	0.33	1372.69	19	29
		NCK2	pY342	VQLVDNVpYCIGQR	2	pY	>10	no quant	0.04	#					NCK2_HUMAN	O43639		Cytoplasmic protein NCK2	Y(8): 100.0	1	0	5.25e-05	2.84	0.31	1643.76	16	35
225	Nexilin	NEXN	pS80	EM*LApSDDEEDVSSK	2	LWF1	0.847656	0.0659597	0.0467592		0.73896	0.024308	0.0410331		NEXN_HUMAN	Q0ZGT2		Nexilin	S(5): 100.0; S(12): 0.0; S(13): 0.0	1	0	0.00129	1.64	2.94	1650.6	12	38	S(5): 100.0; S(12): 0.0; S(13): 0.0	1	0	2.79e-10	4.45	2.78	1650.61	24	38
		NEXN	pS80	EMLApSDDEEDVSSK	2	LWF1	0.847656	0.0659597	0.0467592		0.977772	0.0331866	0.0859282		NEXN_HUMAN	Q0ZGT2		Nexilin	S(5): 100.0; S(12): 0.0; S(13): 0.0	1	0	3.02e-14	4.92	1.23	1634.61	24	38	S(5): 100.0; S(12): 0.0; S(13): 0.0	1	0	1.72e-07	3.69	2.76	1634.61	25	38
		NEXN	pS80	EMLApSDDEEDVSSK	2	pY	0.610626	0.239841	0.0219976		1.09926	0.0886418	0.000648811		NEXN_HUMAN	Q0ZGT2		Nexilin	S(5): 100.0; S(12): 0.0; S(13): 0.0	1	0	2.29e-06	4.05	0.64	1634.61	21	38	S(5): 100.0; S(12): 0.0; S(13): 0.0	1	0	1.39e-12	3.69	0.68	1634.61	22	38
		NEXN	pS80	EMLApSDDEEDVSSKVEK	2	F2	1.13418	0.0449173	0.101928		1.01727	0.00242039	0.01207		NEXN_HUMAN	Q0ZGT2		Nexilin	S(5): 100.0; S(12): 0.0; S(13): 0.0	1	0	2.11e-12	3.3	0.29	1990.82	22	47	S(5): 100.0; S(12): 0.0; S(13): 0.0	1	0	0.000567	3.01	1.87	1990.84	25	47
		NEXN	pS80	EMLApSDDEEDVSSKVEK	3	F2	1.08257	0.0476326	0.0262691		1.03146	0.0508528	0.0646682		NEXN_HUMAN	Q0ZGT2		Nexilin	S(5): 99.9; S(12): 0.1; S(13): 0.1	0.999	0	0.0176	1.84	0.34	1990.82	29	94	S(5): 88.6; S(12): 5.7; S(13): 5.7	0.886	0	0.0342	1.89	2.79	1990.84	29	94
		NEXN	pS365pT370	TIpSQEFLpTPGKLEINFEELLK	3	LWF1	6.70354	0.172351	0.138508	#					NEXN_HUMAN	Q0ZGT2		Nexilin	T(1): 18.2; S(3): 82.1; T(8): 99.7	0.818	0	0.0376	2.85	1.81	2609.25	38	156
		NEXN	pS365	TIpSQEFLTPGK	1	LWF1	0.630266	0.0264342	0.0248958	#					NEXN_HUMAN	Q0ZGT2		Nexilin	T(1): 6.7; S(3): 93.2; T(8): 0.0	0.932	0	0.0295	2.01	2.43	1300.62	14	29
		NEXN	pS365	TIpSQEFLTPGK	2	LWF1	0.645505	0.0222801	0.0455442	#	1.069	0.112546	0.0922993		NEXN_HUMAN	Q0ZGT2		Nexilin	T(1): 0.3; S(3): 99.6; T(8): 0.1	0.996	0	0.0376	1.94	1.92	1300.62	17	29	T(1): 2.7; S(3): 94.6; T(8): 2.7	0.946	0	0.00106	1.96	2.69	1300.62	17	29
226	Nuclear receptor-binding protein (NRBP1)	NRBP1	pT441	TPpTPEPAEVETR	2	LWF1					1.07807	0.0235064	0.0844212		F8W6G1_HUMAN	F8W6G1	Q9UHY1	Nuclear receptor-binding protein (NRBP1)										T(1): 0.1; T(3): 99.9; T(11): 0.0	0.999	0	0.000824	2.75	2.35	1406.62	22	32
227	Nardilysin (N-arginine dibasic convertase)	NRD1	pS94	RGpSLSNAGDPEIVK	2	F2	1.28852	0.961424	0.93529						B1AKJ5_HUMAN	B1AKJ5	O43847	Nardilysin (N-arginine dibasic convertase)	S(3): 100.0; S(5): 0.0	1	0	0.00574	3.25	0.44	1522.73	19	38
228	Oligophrenin-1	OPHN1	pY370	LWMEAMDGKEPIpYHSPITK	3	pY	2.14127	0.139726	0.119092	#	4.23271	0.0960135	0.0186724	*	OPHN1_HUMAN	O60890		Oligophrenin-1	Y(13): 100.0; S(15): 0.0; T(18): 0.0	1	0	1.61e-07	4.7	0.92	2326.06	34	106	Y(13): 99.0; S(15): 1.0; T(18): 0.0	0.99	0.0113	0.00956	2.63	0.44	2342.06	30	106
		OPHN1	pY370	LWMEAMDGKEPIpYHSPITK	3	pY	2.14127	0.139726	0.119092	#	4.2382	0.0960135	0.0168147	*	OPHN1_HUMAN	O60890		Oligophrenin-1	Y(13): 100.0; S(15): 0.0; T(18): 0.0	1	0	1.61e-07	4.7	0.92	2326.06	34	106	Y(13): 99.0; S(15): 1.0; T(18): 0.0	0.99	0	0.00718	2.66	0.44	2342.06	32	106
		OPHN1	pY370	LWMEAMDGKEPIpYHSPITK	3	pY	2.14127	0.139726	0.119092	#	4.05246	0.194684	0.0194717	*	OPHN1_HUMAN	O60890		Oligophrenin-1	Y(13): 100.0; S(15): 0.0; T(18): 0.0	1	0	1.61e-07	4.7	0.92	2326.06	34	106	Y(13): 99.8; S(15): 0.2; T(18): 0.0	0.998	0	0.000755	3.59	0.49	2326.06	37	106
		OPHN1	pS703	TPpSFHIK	2	F2					22.5091	0.22336	0.0630259	*	OPHN1_HUMAN	O60890		Oligophrenin-1										T(1): 0.3; S(3): 99.7	0.997	0	0.0394	2.13	1.75	909.431	14	17
229	Oxysterol-binding protein 1	OSBP	pS351	GDMpSDEDDENEFFDAPEIITMPENLGHK	3	F2	1.35375	0.208302	0.0405442		1.02314	0.0438898	0.0999339		OSBP1_HUMAN	P22059		Oxysterol-binding protein 1	S(4): 100.0; T(20): 0.0	1	0	3.11e-16	5.75	0.49	3275.3	39	160	S(4): 100.0; T(20): 0.0	1	0	1.25e-07	5.12	0.17	3291.34	34	160
		OSBP	pS351	GDMpSDEDDENEFFDAPEIITMPENLGHK	3	F2	1.35375	0.208302	0.0405442		0.729037	0.00577506	0.131597		OSBP1_HUMAN	P22059		Oxysterol-binding protein 1	S(4): 100.0; T(20): 0.0	1	0	3.11e-16	5.75	0.49	3275.3	39	160	S(4): 100.0; T(20): 0.0	1	0	3.39e-09	6.71	0.92	3275.34	43	160
230	Osteoclast-stimulating factor 1	OSTF1	pS213	TLSNAEDYLDDEDpSD	2	LWF1	0.514575	0.114475	0.0471627	#	0.28251	0.132902	0.00168507	*	OSTF1_HUMAN	Q92882		Osteoclast-stimulating factor 1	T(1): 0.0; S(3): 0.0; Y(8): 0.0; S(14): 100.0	1	0	7.85e-06	3.62	0.96	1781.63	22	41	T(1): 0.0; S(3): 0.0; Y(8): 0.0; S(14): 100.0	1	0	0.000496	3.39	2.17	1781.63	22	41
231	P2X purinoceptor 1	P2RX1	pS387	DLAATpSSTLGLQENMR	2	LWF1	1.84519	0.0205726	0.0475086	#					P2RX1_HUMAN	P51575		P2X purinoceptor 1	T(5): 0.4; S(6): 47.8; S(7): 47.8; T(8): 4.0	0.478	0.0449	9.46e-06	4.47	1.06	1786.8	23	44
		P2RX1	pS388	DLAATSpSTLGLQENMR	2	LWF1					3.33485	0.0811815	0.00392108	*	P2RX1_HUMAN	P51575		P2X purinoceptor 1										T(5): 0.0; S(6): 0.6; S(7): 92.1; T(8): 7.2	0.921	0	1.05e-10	4.15	1.59	1786.81	23	44
232	Phosphoprotein associated with glycosphingolipid-enriched microdomains 1	PAG1	pY317	SREEDPTLTEEEISAMpYSSVNKPGQLVNK	3	pY					0.430694	0.131294	0.321284	*	PAG1_HUMAN	Q9NWQ8		Phosphoprotein associated with glycosphingolipid-enriched microdomains 1										S(1): 0.0; T(7): 0.0; T(9): 0.0; S(14): 0.0; Y(17): 11.2; S(18): 77.6; S(19): 11.2	0.112	0.0177	4.31e-15	6.1	0.24	3331.54	37	166
		PAG1	pY317	SREEDPTLTEEEISAMpYSSVNKPGQLVNK	4	pY					0.561682	0.1701	0.295408	*	PAG1_HUMAN	Q9NWQ8		Phosphoprotein associated with glycosphingolipid-enriched microdomains 1										S(1): 0.0; T(7): 0.0; T(9): 0.0; S(14): 0.1; Y(17): 84.7; S(18): 14.7; S(19): 0.5	0.847	0	6.93e-08	3.8	0.23	3331.54	46	249
233	Serine/threonine-protein kinase PAK 2	PAK2	pS141	YLpSFTPPEKDGFPSGTPALNAK	3	F2					1.40922	0.204358	0.0424746		PAK2_HUMAN	Q13177		Serine/threonine-protein kinase PAK 2										Y(1): 3.9; S(3): 79.2; T(5): 16.9; S(14): 0.0; T(16): 0.0	0.792	0	0.0117	3.73	0.21	2417.17	33	124
234	Pannexin-1	PANX1	pS182	DGACSVPGVTENLGQpSLWEVSESHFK	3	F2					0.259862	0.321519	0.130839		PANX1_HUMAN	Q96RD7		Pannexin-1										S(5): 0.2; T(10): 49.8; S(16): 49.8; S(21): 0.2; S(23): 0.1	0.498	0	0.0058	1.93	1.75	2913.3	26	148
235	Alpha-parvin	PARVB	pT277	DAFDpTLFDHAPDK	2	F2	0.974757	0.0302579	0.10814						B5MDI0_HUMAN	B5MDI0	Q9HBI1	Alpha-parvin	T(5): 100.0	1	0	2.6e-09	3.02	0.79	1571.64	15	35
236	Poly(rC)-binding protein 1	PCBP1	pS173	QICLVMLETLSQpSPQGR	2	LWF1	2.16213	0.123462	0.0157496	#					PCBP1_HUMAN	Q15365		Poly(rC)-binding protein 1	T(9): 0.0; S(11): 0.1; S(13): 99.9	0.999	0	1.58e-11	3.8	1.42	2039.96	22	47
		PCBP1	pS173	QICLVMLETLSQpSPQGR	3	LWF1	1.92421	0.113084	0.0347675	#					PCBP1_HUMAN	Q15365		Poly(rC)-binding protein 1	T(9): 0.0; S(11): 0.0; S(13): 100.0	1	0	0.00188	2.52	2.38	2039.96	25	94
237	Placenta derived apoptotic factor	PDAF	pS36	KLpSGDQITLPTTVDYSSVPK	2	F2	1.04048	0.0435681	0.0285062						Q5Y8C7_HUMAN	Q5Y8C7		Placenta derived apoptotic factor	S(3): 100.0; T(8): 0.0; T(11): 0.0; T(12): 0.0; Y(15): 0.0; S(16): 0.0; S(17): 0.0	1	0	3.11e-16	4.73	0.52	2229.1	32	56
		PDAF	pS36	KLpSGDQITLPTTVDYSSVPK	3	F2	1.16726	0.0736114	0.0537815						Q5Y8C7_HUMAN	Q5Y8C7		Placenta derived apoptotic factor	S(3): 99.6; T(8): 0.4; T(11): 0.0; T(12): 0.0; Y(15): 0.0; S(16): 0.0; S(17): 0.0	0.996	0	5.32e-05	3.72	0.63	2229.1	33	112
238	cGMP-inhibited 3',5'-cyclic phosphodiesterase A	PDE3A	pS312	RTpSLPCIPR	2	F2	0.657812	0.129049	0.112071	#	1.14138	0.038416	0.0127208		PDE3A_HUMAN	Q14432		cGMP-inhibited 3',5'-cyclic phosphodiesterase A	T(2): 0.6; S(3): 99.4	0.994	0	0.00105	2.48	0.04	1179.57	18	23	T(2): 2.0; S(3): 98.0	0.98	0	0.0224	2.22	2.81	1179.58	12	23
239	Mitochondrial PDHA1	PDHA1	pY327pY339	pYHGHSMSDPGVSpYR	3	pY	1.45312	0.817797	0.253441		1.551	0.0167079	0.0276587	*	A5YVE9_HUMAN	A5YVE9	P08559	Mitochondrial PDHA1	Y(1): 93.3; S(5): 6.7; S(7): 0.0; S(12): 0.6; Y(13): 99.4	0.927	0.0216	0.0166	3.17	0.5	1752.62	45	128	Y(1): 93.9; S(5): 6.1; S(7): 0.0; S(12): 6.1; Y(13): 93.9	0.882	0.0287	8.53e-09	3.05	0.21	1752.62	47	128
		PDHA1	pS331pS338pY339	YHGHpSMSDPGVpSpYRTREEIQEVR	4	pY					0.645119	0.0344326	0.114194	*	A5YVE9_HUMAN	A5YVE9	P08559	Mitochondrial PDHA1										Y(1): 91.9; S(5): 6.5; S(7): 2.0; S(12): 55.5; Y(13): 55.5; T(15): 88.6	0.008	0	0.0216	3.16	0.21	2973.18	67	321
		PDHA1	pY339	YHGHSMSDPGVSpYR	3	pY					6.43535	0.0977719	0.00387869	*	A5YVE9_HUMAN	A5YVE9	P08559	Mitochondrial PDHA1										Y(1): 0.0; S(5): 0.0; S(7): 0.0; S(12): 1.0; Y(13): 99.0	0.99	0	6.94e-05	3.72	0.16	1672.66	28	76
240	Isoform 2 of Protein disulfide-isomerase A6	PDIA6	pS480	DGELPVEDDIDLpSDVELDDLGKDEL	2	LWF1					1.38226	0.152196	0.0690518		PDIA6_HUMAN	Q15084-2		Isoform 2 of Protein disulfide-isomerase A6										S(13): 100.0	1	0	8.63e-06	5.22	0.83	2838.24	32	71
		PDIA6	pS480	DGELPVEDDIDLpSDVELDDLGKDEL	3	LWF1					1.1505	0.148107	0.106683		PDIA6_HUMAN	Q15084-2		Isoform 2 of Protein disulfide-isomerase A6										S(13): 100.0	1	0	0.00106	3.59	1.61	2838.24	31	142
241	PDZ and LIM domain protein 1	PDLIM1	pS90	VWpSPLVTEEGKR	2	F2	1.73408	0.0860276	0.0348592	#					PDLI1_HUMAN	O00151		PDZ and LIM domain protein 1	S(3): 100.0; T(7): 0.0	1	0	0.000843	2.31	0.73	1480.72	16	32
		PDLIM1	pY151	VITNQYNNPAGLpYSSENISNFNNALESK	3	pY					1.91927	0.150722	0.0610109	*	PDLI1_HUMAN	O00151		PDZ and LIM domain protein 1										T(3): 0.0; Y(6): 0.0; Y(13): 84.2; S(14): 13.5; S(15): 2.3; S(19): 0.0; S(27): 0.0	0.842	0	8.05e-11	5.44	0.51	3181.45	37	160
		PDLIM1	pY197	TAASGVEANSRPLDHAQPPSSLVIDKESEVpYK	4	pY					1.70434	0.128884	0.0358329	*	PDLI1_HUMAN	O00151		PDZ and LIM domain protein 1										T(1): 0.0; S(4): 0.0; S(10): 0.0; S(20): 0.0; S(21): 0.0; S(28): 22.7; Y(31): 77.2	0.772	0	1.44e-06	4.61	0.2	3475.67	51	276
		PDLIM1	pY321	VTPPEGpYEVVTVFPK	2	pY	1.4224	0.0038797	0.0495737		6.58636	0.0207518	0.00759446	*	PDLI1_HUMAN	O00151		PDZ and LIM domain protein 1	T(2): 0.4; Y(7): 99.6; T(11): 0.0	0.996	0	0.0281	2.21	0.1	1741.84	18	41	T(2): 0.0; Y(7): 97.9; T(11): 2.1	0.979	0	0.0344	1.83	0.7	1741.84	19	41
242	PDZ and LIM domain protein 7	PDLIM7	pS109	YTFAPpSVSLNK	2	LWF1					>10	no quant	0.00568968	*	PDLI7_HUMAN	Q9NR12		PDZ and LIM domain protein 7										Y(1): 0.0; T(2): 0.0; S(6): 12.5; S(8): 87.5	0.125	0	0.0202	2.5	0.27	1306.61	15	29
243	3-phosphoinositide-dependent protein kinase 1	PDPK1	pS241	ANpSFVGTAQYVSPELLTEK	2	LWF1					1.09148	0.0800303	0.0260337		PDPK1_HUMAN	O15530		3-phosphoinositide-dependent protein kinase 1										S(3): 99.9; T(7): 0.1; Y(10): 0.0; S(12): 0.0; T(17): 0.0	0.999	0	6.15e-07	4.37	0.56	2134.01	31	53
		PDPK1	pS241	ANpSFVGTAQYVSPELLTEK	3	LWF1					1.06076	0.0646071	0.110418		PDPK1_HUMAN	O15530		3-phosphoinositide-dependent protein kinase 1										S(3): 85.8; T(7): 13.8; Y(10): 0.4; S(12): 0.0; T(17): 0.0	0.858	0	0.000824	2.45	1.76	2134.01	29	106
244	Astrocytic phosphoprotein PEA-15	PEA15	pS116	DIIRQPpSEEEIIK	2	F2					5.94942	0.0347236	0.0258556	*	PEA15_HUMAN	Q15121		Astrocytic phosphoprotein PEA-15										S(7): 100.0	1	0	0.00539	3.47	0.39	1649.83	22	35
245	Pseudopodium-enriched atypical kinase 1	PEAK1	pS808pT813pT835pT839	pSTPKSpTPVRPKSLFTSQPSGEAEAPQTpTDSPpTTK	7	F2	no quant	no quant	no quant						PEAK1_HUMAN	Q9H792		Pseudopodium-enriched atypical kinase 1	Too many isoforms	0	0.0494	0.0317	2.31	0.94	3878.66	196	1368
246	Platelet endothelial aggregation receptor 1	PEAR1	pY925	GLISEEELGASVASLSSENPpYATIR	3	pY					1.14651	0.0607847	0.0514572		PEAR1_HUMAN	Q5VY43		Platelet endothelial aggregation receptor 1										S(4): 0.0; S(11): 0.0; S(14): 0.0; S(16): 0.0; S(17): 0.0; Y(21): 97.3; T(23): 2.7	0.973	0	1.4e-10	4.32	0.17	2673.26	36	142
		PEAR1	pS953	GPPSGpSPPRQPPQFWDSQR	3	F2	0.615254	0.0871792	no rep		0.528206	0.0341333	0.0025084	*	PEAR1_HUMAN	Q5VY43		Platelet endothelial aggregation receptor 1	S(4): 2.9; S(6): 97.1; S(17): 0.0	0.971	0	0.00548	2.45	1.26	2200.99	29	106	S(4): 3.4; S(6): 96.5; S(17): 0.0	0.965	0	0.0139	2.22	2.92	2201.01	29	106
		PEAR1	pS983	DSGTYEQPpSPLIHDR	2	F2	0.969229	0.0438829	0.0325695						PEAR1_HUMAN	Q5VY43		Platelet endothelial aggregation receptor 1	S(2): 0.0; T(4): 0.0; Y(5): 0.0; S(9): 100.0	1	0	0.00247	2.87	0.74	1794.77	22	41
		PEAR1	pS983	DSGTYEQPpSPLIHDR	3	F2					0.860721	0.0386779	0.0126967		PEAR1_HUMAN	Q5VY43		Platelet endothelial aggregation receptor 1										S(2): 0.0; T(4): 0.0; Y(5): 0.5; S(9): 99.5	0.995	0	0.00185	2.6	2.2	1794.79	29	82
		PEAR1	pY1019	NSHIPGHpYDLPPVR	3	pY					0.617014	0.136917	0.0556148	*	PEAR1_HUMAN	Q5VY43		Platelet endothelial aggregation receptor 1										S(2): 0.0; Y(8): 100.0	1	0	6.59e-05	3	0.06	1681.78	28	76
247	Phosphoglycerate kinase 1	PGK1	pS203	ALEpSPERPFLAILGGAK	2	F2	1.05099	0.0162833	no rep		0.714402	0.0974136	0.0447745		PGK1_HUMAN	P00558		Phosphoglycerate kinase 1	S(4): 100.0	1	0	3.54e-08	3.65	0.29	1848.96	20	47	S(4): 100.0	1	0	0.025	2.52	0.57	1848.98	15	47
		PGK1	pS203	ALEpSPERPFLAILGGAK	3	F2					0.624834	0.109635	0.0711664		PGK1_HUMAN	P00558		Phosphoglycerate kinase 1										S(4): 100.0	1	0	5.49e-05	4.41	2.01	1848.98	34	94
248	Isoform 2 of Phosphoglucomutase-1	PGM1	pS135	AIGGIILTApSHNPGGPNGDFGIK	3	F2	no quant	no quant	no quant		1.14339	0.0939728	0.0163883		PGM1_HUMAN	P36871-2		Isoform 2 of Phosphoglucomutase-1	T(8): 50.0; S(10): 50.0	0.5	0	1.77e-12	3.11	0.26	2286.13	32	130	T(8): 50.0; S(10): 50.0	0.5	0	0.000112	4.77	1.47	2286.15	40	130
249	Membrane-associated progesterone receptor component 1	PGRMC1	pS57	GDQPAASGDpSDDDEPPPLPR	2	LWF1	0.923067	0.121165	0.108052		0.994203	0.0574945	0.0210853		PGRC1_HUMAN	O00264		Membrane-associated progesterone receptor component 1	S(7): 0.0; S(10): 100.0	1	0	2.73e-15	4.59	2.19	2115.85	37	56	S(7): 0.3; S(10): 99.7	0.997	0	3.35e-10	4.36	2.76	2115.85	32	56
		PGRMC1	pS57	GDQPAASGDpSDDDEPPPLPR	3	LWF1	0.856101	0.183403	0.0612549		1.01239	0.22873	0.121723		PGRC1_HUMAN	O00264		Membrane-associated progesterone receptor component 1	S(7): 11.3; S(10): 88.7	0.887	0	8.32e-06	3.68	1.07	2115.85	34	112	S(7): 87.4; S(10): 12.6	0.126	0	0.000824	2.75	2.77	2115.85	32	112
		PGRMC1	pS181	EGEEPTVYpSDEEEPKDESAR	2	F2	1.28547	0.039762	0.124095		0.923492	0.0449523	0.0984142		PGRC1_HUMAN	O00264		Membrane-associated progesterone receptor component 1	T(6): 0.0; Y(8): 0.2; S(9): 99.8; S(18): 0.0	0.998	0	0.00715	2.63	0.38	2375.94	26	56	T(6): 0.0; Y(8): 11.0; S(9): 89.0; S(18): 0.0	0.89	0	0.00638	2.87	2.06	2375.96	24	56
		PGRMC1	pS181	EGEEPTVYpSDEEEPKDESAR	3	F2	1.12681	0.0383167	0.0610567		0.968804	0.00524191	0.0100098		PGRC1_HUMAN	O00264		Membrane-associated progesterone receptor component 1	T(6): 0.0; Y(8): 1.8; S(9): 98.2; S(18): 0.0	0.982	0	8.72e-07	3.4	0.41	2375.94	32	112	T(6): 0.4; Y(8): 13.6; S(9): 86.0; S(18): 0.0	0.86	0	0.0016	2.63	2.4	2375.96	26	112
		PGRMC1	pS181	EGEEPTVYpSDEEEPKDESAR	3	pY	0.763477	0.359948	0.0640692		0.773497	0.125926	0.0734832		PGRC1_HUMAN	O00264		Membrane-associated progesterone receptor component 1	T(6): 0.0; Y(8): 1.4; S(9): 98.6; S(18): 0.0	0.986	0	0.000346	3.06	0.41	2375.93	27	112	T(6): 0.3; Y(8): 12.4; S(9): 87.3; S(18): 0.0	0.873	0	9.75e-08	2.76	0.63	2375.94	35	112
250	Membrane-associated progesterone receptor component 2	PGRMC2	pT211	LLKPGEEPSEYpTDEEDTKDHNKQD	4	pY	0.854606	0.444032	0.059418		0.834449	0.0973855	0.0283284		PGRC2_HUMAN	O15173		Membrane-associated progesterone receptor component 2	S(9): 0.2; Y(11): 3.7; T(12): 96.0; T(17): 0.0	0.96	0	0.00264	4.56	0	2897.23	52	204	S(9): 0.0; Y(11): 46.1; T(12): 46.1; T(17): 7.7	0.461	0	3.38e-07	4.64	0.71	2897.23	44	204
251	Pleckstrin homology-like domain family B member 3	PHLDB3	pS447	GNpSCGAIHPDIAHMER	2	LWF1	0.902292	0.0534981	0.0277451						PHLB3_HUMAN	Q6NSJ2		Pleckstrin homology-like domain family B member 3	S(3): 100.0	1	0	0.00418	1.83	1.66	1844.76	15	44
252	Phosphatidylinositol 4-kinase alpha	PI4KA	pS198	KTpSSVSSISQVSPER	2	F2	2.04347	0.0637986	0.0703435	#					PI4KA_HUMAN	P42356		Phosphatidylinositol 4-kinase alpha	T(2): 1.2; S(3): 88.6; S(4): 10.1; S(6): 0.0; S(7): 0.0; S(9): 0.0; S(12): 0.0	0.886	0	2.65e-14	3.87	0.78	1671.79	21	41
253	Phosphoinositide 3-kinase regulatory subunit 6	PIK3R6	pS358	DLPTGADELPAPGpSPEMER	2	LWF1	0.803999	0.0549615	0.0799875						PI3R6_HUMAN	Q5UE93		Phosphoinositide 3-kinase regulatory subunit 6	T(4): 0.0; S(14): 100.0	1	0	3.14e-13	3.39	2.25	2061.88	23	53
254	Membrane-associated phosphatidylinositol transfer protein 2	PITPNM2	pS1277	KGpSFGLPGQGDFLR	2	F2	2.63708	0.00207017	no rep		3.34481	0.0156814	0.0320381	*	PITM2_HUMAN	Q9BZ72		Membrane-associated phosphatidylinositol transfer protein 2	S(3): 100.0	1	0	8.68e-10	4.52	1.89	1558.74	28	38	S(3): 100.0	1	0	0.0237	3.64	1.58	1558.76	22	38
255	Isoform 2 of Serine/threonine-protein kinase N1	PKN1	pS922	TDVSNFDEEFTGEAPTLpSPPR	2	LWF1	0.928005	0.0551215	0.0236854						PKN1_HUMAN	Q16512-2		Isoform 2 of Serine/threonine-protein kinase N1	T(1): 0.0; S(4): 0.0; T(11): 0.0; T(16): 0.0; S(18): 100.0	1	0	3.99e-11	4.58	2.56	2389.02	27	59
		PKN1	pS922	TDVSNFDEEFTGEAPTLpSPPR	3	LWF1					1.04326	0.083405	0.0873403		PKN1_HUMAN	Q16512-2		Isoform 2 of Serine/threonine-protein kinase N1										T(1): 0.0; S(4): 0.0; T(11): 0.0; T(16): 0.0; S(18): 100.0	1	0	5.04e-10	4.78	1.92	2389.03	38	118
256	Cytosolic phospholipase A2	PLA2G4A	pS729	CSVpSLSNVEAR	2	LWF1					2.69771	0.0765122	0.0874382	*	PA24A_HUMAN	P47712		Cytosolic phospholipase A2										S(2): 0.0; S(4): 90.5; S(6): 9.5	0.905	0	2.98e-05	3.5	2.28	1301.56	20	29
257	1-phosphatidylinositol-4,5-bisphosphate phosphodiesterase gamma-2	PLCG2	pY1217	RQEELNNQLFLpYDTHQNLR	3	pY	>10	no quant	0.21	#					PLCG2_HUMAN	P16885		1-phosphatidylinositol-4,5-bisphosphate phosphodiesterase gamma-2	Y(12): 100.0; T(14): 0.0	1	0	0.00446	5.73	0.01	2511.17	36	106
258	Plectin	PLEC	pS4386	SSpSVGSSSSYPISPAVSR	2	LWF1					5.04488	0.0826111	0.0476612	*	PLEC_HUMAN	Q15149		Plectin										S(1): 0.2; S(2): 1.3; S(3): 87.8; S(6): 10.5; S(7): 0.2; S(8): 0.0; S(9): 0.0; Y(10): 0.0; S(13): 0.0; S(17): 0.0	0.878	0	2.38e-10	4.62	2.84	1834.82	24	50
259	Pleckstrin	PLEK	pS117	pSIRLPETIDLGALYLSM*K	2	F2	3.10101	0.0945475	no rep		13.1401	0.350301	0.149504	*	PLEK_HUMAN	P08567		Pleckstrin	S(1): 100.0; T(7): 0.0; Y(14): 0.0; S(16): 0.0	1	0	2.89e-07	2.89	0.26	2116.07	16	68	S(1): 99.9; T(7): 0.1; Y(14): 0.0; S(16): 0.0	0.999	0	8.3e-05	3.12	0.48	2116.1	21	68
		PLEK	pS117	pSIRLPETIDLGALYLSM*K	3	F2	5.89657	0.209367	no rep		11.7665	0.107751	0.047999	*	PLEK_HUMAN	P08567		Pleckstrin	S(1): 50.0; T(7): 50.0; Y(14): 0.0; S(16): 0.0	0.5	0	3.85e-12	4.45	0.8	2116.08	36	136	S(1): 50.0; T(7): 50.0; Y(14): 0.0; S(16): 0.0	0.5	0	2.67e-06	4.36	1.03	2116.1	34	136
		PLEK	pS117	pSIRLPETIDLGALYLSMK	2	F2					4.66756	0.127238	0.412599	*	PLEK_HUMAN	P08567		Pleckstrin										S(1): 100.0; T(7): 0.0; Y(14): 0.0; S(16): 0.0	1	0	0.0166	3.14	0.34	2100.1	27	68
		PLEK	pS117	pSIRLPETIDLGALYLSMK	3	F2					5.98911	0.125215	0.401646	*	PLEK_HUMAN	P08567		Pleckstrin										S(1): 99.0; T(7): 1.0; Y(14): 0.0; S(16): 0.0	0.99	0	0.000133	4.52	0.93	2100.1	36	136
		PLEK	pS230	SAVDGTAENPFLDNPDAFYYFPDSGFFCEENpSSDDDVILK	4	LWF1	1.23673	0.1114	0.14857						PLEK_HUMAN	P08567		Pleckstrin	S(1): 0.0; T(6): 0.0; Y(19): 0.0; Y(20): 0.0; S(24): 0.3; S(32): 95.2; S(33): 4.6	0.952	0.0356	4.97e-06	5.15	0.9	4587.9	42	348
		PLEK	pS231	SAVDGTAENPFLDNPDAFYYFPDSGFFCEENSpSDDDVILK	3	LWF1	1.82073	0.188818	0.0531289						PLEK_HUMAN	P08567		Pleckstrin	S(1): 0.0; T(6): 0.0; Y(19): 0.0; Y(20): 0.0; S(24): 0.0; S(32): 1.9; S(33): 98.1	0.981	0	3.41e-05	4.72	1.12	4587.9	45	232
		PLEK	pS231	SAVDGTAENPFLDNPDAFYYFPDSGFFCEENSpSDDDVILK	4	LWF1					0.803548	0.158129	0.232821		PLEK_HUMAN	P08567		Pleckstrin										S(1): 0.0; T(6): 0.0; Y(19): 0.0; Y(20): 0.0; S(24): 0.0; S(32): 5.8; S(33): 94.1	0.941	0	2.35e-05	5.29	0.46	4587.91	44	348
		PLEK	pY277	EDPAYLHpYYDPAGAEDPLGAIHLR	3	pY	0.947602	0.0256957	0.160542		0.69047	0.0319367	0.031957		PLEK_HUMAN	P08567		Pleckstrin	Y(5): 0.0; Y(8): 99.8; Y(9): 0.2	0.998	0	6.07e-09	3.5	0.96	2763.24	33	136	Y(5): 90.2; Y(8): 4.9; Y(9): 4.9	0.049	0.0494	0.000129	3.08	1.63	2763.25	30	136
260	Pleckstrin homology domain-containing family O member 2	PLEKHO2	pS390	CSpSLGDLLGEGPR	2	LWF1	1.02958	0.104195	0.027493		1.49156	0.0214178	0.0187474		PKHO2_HUMAN	Q8TD55		Pleckstrin homology domain-containing family O member 2	S(2): 1.2; S(3): 98.8	0.988	0	4.17e-06	4.33	1.44	1440.62	23	35	S(2): 9.8; S(3): 90.2	0.902	0	2.22e-05	3.79	1.97	1440.62	24	35
261	POTE ankyrin domain family member E	POTEE	pY918	EKLCpYVALDFEQEMATAASSSSLEK	3	pY					no quant	no quant	no quant		POTEE_HUMAN	Q6S8J3	P63261, P60709	POTE ankyrin domain family member E										Y(5): 99.2; T(16): 0.8; S(19): 0.0; S(20): 0.0; S(21): 0.0; S(22): 0.0	0.992	0	0.0124	3.72	0.58	2887.28	22	142
262	Platelet basic protein	PPBP	pS52	GKEEpSLDSDLYAELR	2	F2	no quant	no quant	no quant						CXCL7_HUMAN	P02775		Platelet basic protein	S(5): 100.0; S(8): 0.0; Y(11): 0.0	1	0	4.06e-12	4.21	1.36	1804.8	23	41
		PPBP	pS55	GKEESLDpSDLYAELR	2	F2					0.25771	0.0429098	0.0877258	*	CXCL7_HUMAN	P02775		Platelet basic protein										S(5): 0.0; S(8): 99.0; Y(11): 1.0	0.99	0	6.79e-06	5.45	2.18	1804.82	29	41
263	Protein phosphatase 1 regulatory subunit 12A	PPP1R12A	pT443	KpTGSYGALAEITASK	3	F2	0.669367	0.0445661	no rep						MYPT1_HUMAN	O14974		Protein phosphatase 1 regulatory subunit 12A	T(2): 33.3; S(4): 33.3; Y(5): 33.3; T(12): 0.0; S(14): 0.0	0.333	0	3.87e-05	4.09	0.42	1576.76	35	82
		PPP1R12A	pS445	KTGpSYGALAEITASK	2	F2	0.623042	0.102208	1.25055		0.713134	0.10056	0.05832		MYPT1_HUMAN	O14974		Protein phosphatase 1 regulatory subunit 12A	T(2): 0.1; S(4): 98.9; Y(5): 1.0; T(12): 0.0; S(14): 0.0	0.989	0	3.11e-16	4.49	0.42	1576.76	29	41	T(2): 0.4; S(4): 97.5; Y(5): 2.2; T(12): 0.0; S(14): 0.0	0.975	0	0.00189	3.8	2.19	1576.78	23	41
		PPP1R12A	pS445	KTGpSYGALAEITASK	3	F2					0.960217	0.037021	0.233803		MYPT1_HUMAN	O14974		Protein phosphatase 1 regulatory subunit 12A										T(2): 7.8; S(4): 46.1; Y(5): 46.1; T(12): 0.0; S(14): 0.0	0.461	0.041	0.0348	2.34	1.19	1576.78	22	82
		PPP1R12A	pS445	TGpSYGALAEITASK	2	LWF1	0.985327	0.041713	0.169747		1.14236	0.155242	0.0213912		MYPT1_HUMAN	O14974		Protein phosphatase 1 regulatory subunit 12A	T(1): 2.2; S(3): 95.5; Y(4): 2.2; T(11): 0.0; S(13): 0.0	0.955	0	5.21e-07	3.93	2.62	1448.66	26	38	T(1): 1.5; S(3): 87.8; Y(4): 10.8; T(11): 0.0; S(13): 0.0	0.878	0	0.000321	4.12	2.74	1448.67	25	38
		PPP1R12A	pS910	SGpSYSYLEER	2	LWF1	1.65852	0.0808609	0.0745651	#	3.42314	0.0298212	0.0725822	*	MYPT1_HUMAN	O14974		Protein phosphatase 1 regulatory subunit 12A	S(1): 1.1; S(3): 97.8; Y(4): 1.1; S(5): 0.0; Y(6): 0.0	0.978	0	0.000119	3.67	1.49	1270.5	19	26	S(1): 49.6; S(3): 49.6; Y(4): 0.6; S(5): 0.1; Y(6): 0.0	0.496	0	0.00121	2.86	2.41	1270.5	17	26
264	Protein phosphatase 1 regulatory subunit 14A	PPP1R14A	pS128	QPpSPSHDGSLSPLQDR	2	F2	1.33621	0.0699032	0.0112668		0.8459	0.087393	0.121318		PP14A_HUMAN	Q96A00		Protein phosphatase 1 regulatory subunit 14A	S(3): 99.7; S(5): 0.3; S(9): 0.0; S(11): 0.0	0.997	0	1.47e-05	2.2	0.85	1800.79	17	44	S(3): 97.8; S(5): 2.1; S(9): 0.1; S(11): 0.0	0.978	0	0.00418	1.97	2.87	1800.81	18	44
		PPP1R14A	pS136	QPSPSHDGSLpSPLQDR	3	F2	1.16288	0.0108882	0.0139572		0.862147	0.052738	0.0597422		PP14A_HUMAN	Q96A00		Protein phosphatase 1 regulatory subunit 14A	S(3): 0.0; S(5): 0.0; S(9): 0.0; S(11): 100.0	1	0	1.61e-07	2.23	0.85	1800.79	25	88	S(3): 0.0; S(5): 0.0; S(9): 0.2; S(11): 99.8	0.998	0	0.00446	2.28	2.95	1800.81	25	88
265	Protein phosphatase inhibitor 2	PPP1R2	pT89	IDEPSTPYHSMMGDDEDACSDpTEATEAMAPDILAR	4	F2					0.758979	0.0841282	0.463551		IPP2_HUMAN	P41236		Protein phosphatase inhibitor 2										S(5): 0.1; T(6): 0.1; Y(8): 0.1; S(10): 0.1; S(20): 22.7; T(22): 74.6; T(25): 2.4	0.746	0	0.0393	2.71	0.38	3921.59	38	303
266	Neurabin-2	PPP1R9B	pS99	ApSSLNENVDHSALLK	2	F2					5.33925	0.0798304	0.0289369	*	NEB2_HUMAN	Q96SB3		Neurabin-2										S(2): 50.0; S(3): 50.0; S(11): 0.0	0.5	0.0091	0.00172	3.28	1.16	1677.8	15	41
		PPP1R9B	pS100	ASpSLNENVDHSALLK	2	F2	1.78785	0.0340611	0.102798	#					NEB2_HUMAN	Q96SB3		Neurabin-2	S(2): 12.0; S(3): 88.0; S(11): 0.0	0.88	0	0.0292	2.76	0.38	1677.78	17	41
		PPP1R9B	pS100	ASpSLNENVDHSALLK	3	F2	1.74161	0.169435	0.0782214	#	5.33979	0.025601	0.0808783	*	NEB2_HUMAN	Q96SB3		Neurabin-2	S(2): 16.3; S(3): 83.7; S(11): 0.0	0.837	0	0.0282	2.29	0.16	1677.78	20	82	S(2): 17.0; S(3): 82.9; S(11): 0.0	0.829	0	0.0349	2.69	0.77	1677.8	24	82
267	Melanoma antigen preferentially expressed in tumors	PRAME	pS345pS349	LSEGDVMHLSQpSPSVpSQLSVLSLSGVM*LTDVSPEPLQALLER	5	LWF1					0.654605	0.0737214	0.190803	*	PRAME_HUMAN	P78395		Melanoma antigen preferentially expressed in tumors										S(2): 7.6; S(10): 27.2; S(12): 18.6; S(14): 40.0; S(16): 35.2; S(19): 21.2; S(22): 15.1; S(24): 15.1; T(29): 9.9; S(32): 9.9	0.042	0.0225	0.0181	3.04	2.09	4625.22	80	648
268	5'-AMP-activated protein kinase subunit beta-2	PRKAB2	pS183	DLSpSSPPGPYGQEMYAFR	2	LWF1	1.00225	0.0594065	0.0054591						AAKB2_HUMAN	O43741		5'-AMP-activated protein kinase subunit beta-2	S(3): 0.4; S(4): 49.8; S(5): 49.8; Y(10): 0.0; Y(15): 0.0	0.498	0.0175	5.25e-06	4.49	1.19	2081.87	27	50
		PRKAB2	pS184	DLSSpSPPGPYGQEMYAFR	2	LWF1					1.37561	0.0598993	0.0198386		AAKB2_HUMAN	O43741		5'-AMP-activated protein kinase subunit beta-2										S(3): 0.1; S(4): 9.5; S(5): 90.3; Y(10): 0.0; Y(15): 0.0	0.903	0	2.72e-08	3.69	1.61	2081.87	28	50
		PRKAB2	pS184	DLSSpSPPGPYGQEMYAFR	3	LWF1					1.04752	0.0535598	0.0421892		AAKB2_HUMAN	O43741		5'-AMP-activated protein kinase subunit beta-2										S(3): 0.5; S(4): 49.8; S(5): 49.8; Y(10): 0.0; Y(15): 0.0	0.498	0	0.0155	4.21	0.59	2081.87	36	100
269	Isoform 2 of cAMP-dependent protein kinase catalytic subunit beta	PRKACB	pT245	TWpTLCGTPEYLAPEIILSK	2	LWF1	0.819513	0.0332745	0.0449527		0.662293	0.0150331	0.00574938	*	KAPCB_HUMAN	P22694-2		Isoform 2 of cAMP-dependent protein kinase catalytic subunit beta	T(1): 0.9; T(3): 99.1; T(7): 0.0; Y(10): 0.0; S(18): 0.0	0.991	0.0022	1.56e-09	4.54	1.6	2272.09	25	53	T(1): 11.2; T(3): 88.8; T(7): 0.0; Y(10): 0.0; S(18): 0.0	0.888	0	8e-07	4.94	1.03	2272.1	27	53
		PRKACB	pT245	TWpTLCGTPEYLAPEIILSK	3	LWF1	0.8431	0.278809	0.016705		0.648619	0.143499	0.0537302	*	KAPCB_HUMAN	P22694-2		Isoform 2 of cAMP-dependent protein kinase catalytic subunit beta	T(1): 0.3; T(3): 99.7; T(7): 0.0; Y(10): 0.0; S(18): 0.0	0.997	0	6.39e-14	4.95	0.83	2272.1	49	106	T(1): 50.0; T(3): 50.0; T(7): 0.0; Y(10): 0.0; S(18): 0.0	0.5	0	1.49e-12	5.15	1.14	2272.1	49	106
		PRKACB	pS386	GSGDTSNFDDYEEEDIRVpSITEK	3	F2					no quant	no quant	no quant		KAPCB_HUMAN	P22694-2		Isoform 2 of cAMP-dependent protein kinase catalytic subunit beta										S(2): 0.0; T(5): 0.0; S(6): 0.0; Y(11): 0.1; S(19): 50.0; T(21): 50.0	0.5	0	0.00196	5.09	0.98	2686.13	32	130
270	cAMP-dependent protein kinase type I-alpha regulatory subunit	PRKAR1A	pS77	TDpSREDEISPPPPNPVVK	2	F2	2.05568	0.0136062	0.0770637	#					KAP0_HUMAN	P10644		cAMP-dependent protein kinase type I-alpha regulatory subunit	T(1): 2.3; S(3): 97.7; S(9): 0.0	0.977	0	0.000969	2.73	1.33	2056.95	26	50
		PRKAR1A	pS77	TDpSREDEISPPPPNPVVK	3	F2	1.76988	0.0275774	0.0367188	#					KAP0_HUMAN	P10644		cAMP-dependent protein kinase type I-alpha regulatory subunit	T(1): 0.0; S(3): 0.0; S(9): 100.0	0	0.0426	5.32e-05	2.7	0.18	2056.96	27	100
		PRKAR1A	pS83	TDSREDEIpSPPPPNPVVK	3	F2					0.980146	0.0855176	0.0524104		KAP0_HUMAN	P10644		cAMP-dependent protein kinase type I-alpha regulatory subunit										T(1): 0.0; S(3): 0.1; S(9): 99.9	0.999	0	0.0033	2.47	2.62	2056.98	29	100
271	cAMP-dependent protein kinase type II-beta regulatory subunit	PRKAR2B	pS114	RApSVCAEAYNPDEEEDDAESR	2	F2	1.11501	0.060425	0.0289739						KAP3_HUMAN	P31323		cAMP-dependent protein kinase type II-beta regulatory subunit	S(3): 100.0; Y(9): 0.0; S(20): 0.0	1	0	3.11e-16	4.76	1.37	2492.94	34	59
		PRKAR2B	pS114	RApSVCAEAYNPDEEEDDAESR	3	F2	1.05032	0.00719714	0.0167983		0.834079	0.0127318	0.0536863		KAP3_HUMAN	P31323		cAMP-dependent protein kinase type II-beta regulatory subunit	S(3): 100.0; Y(9): 0.0; S(20): 0.0	1	0	3.11e-16	6.09	1.96	2492.94	43	118	S(3): 100.0; Y(9): 0.0; S(20): 0.0	1	0	9.55e-07	5.54	2.64	2492.97	41	118
		PRKAR2B	pS114	RApSVCAEAYNPDEEEDDAESR	3	pY	0.864998	0.159697	0.0395533		0.710374	0.067132	0.0374921		KAP3_HUMAN	P31323		cAMP-dependent protein kinase type II-beta regulatory subunit	S(3): 100.0; Y(9): 0.0; S(20): 0.0	1	0	0.00859	4.49	0.47	2492.95	40	118	S(3): 89.7; Y(9): 10.3; S(20): 0.0	0.897	0	4.93e-07	4.4	0.11	2492.95	41	118
272	Protein kinase C alpha type	PRKCA	pS226	STLNPQWNEpSFTFK	2	LWF1	1.04496	0.035902	0.0477752		0.958232	0.0313292	0.0345018		KPCA_HUMAN	P17252		Protein kinase C alpha type	S(1): 0.0; T(2): 0.0; S(10): 100.0; T(12): 0.0	1	0	6.43e-09	3.59	1.85	1778.78	23	38	S(1): 0.0; T(2): 0.0; S(10): 99.3; T(12): 0.7	0.993	0	2.75e-05	3.69	1.96	1778.78	25	38
		PRKCA	pT638pS657	GQPVLpTPPDQLVIANIDQSDFEGFpSYVNPQFVHPILQSAV	4	LWF1					1.03114	0.159069	0.626543		KPCA_HUMAN	P17252		Protein kinase C alpha type										T(6): 100.0; S(19): 0.5; S(25): 78.6; Y(26): 20.8; S(38): 0.0	0.786	0	0.00265	4.28	2.08	4540.17	64	462
273	Isoform Beta-II of Protein kinase C beta type	PRKCB	pT500	ENIWDGVTTKpTFCGTPDYIAPEIIAYQPYGK	3	F2					0.323094	0.122398	0.0271999	*	KPCB_HUMAN	P05771-2		Isoform Beta-II of Protein kinase C beta type										T(8): 0.1; T(9): 0.6; T(11): 96.0; T(15): 3.3; Y(18): 0.0; Y(26): 0.0; Y(29): 0.0	0.96	0.0138	0.000464	5.01	0.77	3627.71	45	178
		PRKCB	pY507	ENIWDGVTTKTFCGTPDpYIAPEIIAYQPYGK	4	F2					0.374931	0.0120134	0.30931		KPCB_HUMAN	P05771-2		Isoform Beta-II of Protein kinase C beta type										T(8): 5.2; T(9): 5.2; T(11): 16.7; T(15): 16.7; Y(18): 56.1; Y(26): 0.0; Y(29): 0.0	0.561	0.0028	0.0309	3.57	0.22	3627.72	50	267
		PRKCB	pT641	HPPVLpTPPDQEVIR	2	F2	0.940828	0.0599733	0.0779577		0.759399	0.0320367	0.0325635		KPCB_HUMAN	P05771-2		Isoform Beta-II of Protein kinase C beta type	T(6): 100.0	1	0	1.35e-15	3.18	0.97	1677.83	24	38	T(6): 100.0	1	0	0.0176	3.16	2.84	1677.85	20	38
		PRKCB	pT641	HPPVLpTPPDQEVIR	3	F2	0.907865	0.035582	0.0520124		0.84201	0.0207272	0.0750776		KPCB_HUMAN	P05771-2		Isoform Beta-II of Protein kinase C beta type	T(6): 100.0	1	0	3.11e-16	3.3	0.04	1677.83	39	76	T(6): 100.0	1	0	0.00598	2.94	1.87	1677.85	36	76
		PRKCB	pS660	NIDQSEFEGFpSFVNSEFLKPEVK	2	F2	0.449296	0.122164	no rep		0.311252	0.0851908	0.359577	*	KPCB_HUMAN	P05771-2		Isoform Beta-II of Protein kinase C beta type	S(5): 0.0; S(11): 99.8; S(15): 0.2	0.998	0	9.88e-10	3.74	0.25	2770.26	26	65	S(5): 0.1; S(11): 82.6; S(15): 17.3	0.826	0	0.00392	3.33	0.24	2770.29	22	65
		PRKCB	pS660	NIDQSEFEGFpSFVNSEFLKPEVK	3	F2	0.331556	0.0888327	0.51183		0.356244	0.0190182	0.0659994	*	KPCB_HUMAN	P05771-2		Isoform Beta-II of Protein kinase C beta type	S(5): 0.0; S(11): 100.0; S(15): 0.0	1	0	3.11e-16	5.54	0.12	2770.26	38	130	S(5): 0.0; S(11): 99.8; S(15): 0.2	0.998	0.0435	1.91e-05	5.5	0.75	2770.3	38	130
274	Protein kinase C delta type	PRKCD	pS304pY313	RSDpSASSEPVGIpYQGFEK	2	pY					>10	no quant	0.133504	*	KPCD_HUMAN	Q05655		Protein kinase C delta type										S(2): 0.0; S(4): 98.8; S(6): 1.2; S(7): 0.0; Y(13): 100.0	0.988	0	6.95e-07	5.75	0.63	2116.86	35	66
		PRKCD	pS304pY313	RSDpSASSEPVGIpYQGFEK	3	pY					>10	no quant	0.00369042	*	KPCD_HUMAN	Q05655		Protein kinase C delta type										S(2): 33.2; S(4): 33.2; S(6): 33.2; S(7): 0.5; Y(13): 100.0	0.332	0.0062	6.05e-05	4.78	1.23	2116.86	44	132
		PRKCD	pS304pY313	SDpSASSEPVGIpYQGFEK	2	pY					>10	no quant	0.0249116	*	KPCD_HUMAN	Q05655		Protein kinase C delta type										S(1): 50.0; S(3): 50.0; S(5): 0.1; S(6): 0.0; Y(12): 100.0	0.5	0	2.44e-05	4.03	0.77	1960.76	27	62
		PRKCD	pS304	RSDpSASSEPVGIYQGFEK	2	F2					>10	no quant	0.0237694	*	KPCD_HUMAN	Q05655		Protein kinase C delta type										S(2): 0.6; S(4): 91.9; S(6): 7.4; S(7): 0.1; Y(13): 0.0	0.919	0	5.2e-05	6.44	0.71	2036.92	36	50
		PRKCD	pS304	SDpSASSEPVGIYQGFEK	2	LWF1	4.67517	0.0683364	0.0269383	#	12.7086	0.329977	0.0376274	*	KPCD_HUMAN	Q05655		Protein kinase C delta type	S(1): 2.5; S(3): 95.0; S(5): 2.5; S(6): 0.1; Y(12): 0.0	0.95	0.013	1.43e-08	4.57	2.06	1880.79	24	47	S(1): 11.6; S(3): 86.6; S(5): 1.7; S(6): 0.0; Y(12): 0.0	0.866	0	4.37e-06	3.89	1.27	1880.8	29	47
		PRKCD	pS307	RSDSASpSEPVGIYQGFEK	3	F2					>10	no quant	0.00178731	*	KPCD_HUMAN	Q05655		Protein kinase C delta type										S(2): 0.4; S(4): 0.4; S(6): 6.1; S(7): 93.1; Y(13): 0.0	0.931	0	0.000797	4.97	1.4	2036.92	43	100
		PRKCD	pY313	RSDSASSEPVGIpYQGFEK	2	pY					4.98245	0.075284	0.150658	*	KPCD_HUMAN	Q05655		Protein kinase C delta type										S(2): 0.0; S(4): 0.0; S(6): 0.0; S(7): 0.0; Y(13): 100.0	1	0	1.35e-06	5.17	0.08	2036.89	24	50
		PRKCD	pY313	RSDSASSEPVGIpYQGFEK	3	pY					6.76592	0.0842306	0.0247195	*	KPCD_HUMAN	Q05655		Protein kinase C delta type										S(2): 0.0; S(4): 0.0; S(6): 0.0; S(7): 0.0; Y(13): 100.0	1	0	5.65e-08	3.72	0.66	2036.89	36	100
		PRKCD	pY313	SDSASSEPVGIpYQGFEK	2	pY	3.50331	0.0539062	0.0588127	#	8.88753	0.0284838	0.0317124	*	KPCD_HUMAN	Q05655		Protein kinase C delta type	S(1): 0.0; S(3): 0.0; S(5): 0.0; S(6): 0.0; Y(12): 100.0	1	0	5.03e-09	4.71	0.95	1880.79	23	47	S(1): 0.0; S(3): 0.0; S(5): 0.0; S(6): 0.0; Y(12): 100.0	1	0	3.61e-09	4.43	0.07	1880.79	23	47
		PRKCD	pS506	ApSTFCGTPDYIAPEILQGLK	2	LWF1	0.783313	0.00441234	0.0110411		0.888498	0.015772	0.0626061		KPCD_HUMAN	Q05655		Protein kinase C delta type	S(2): 50.0; T(3): 50.0; T(7): 0.0; Y(10): 0.0	0.5	0	1.5e-11	4.63	1.99	2261.05	26	56	S(2): 50.0; T(3): 50.0; T(7): 0.0; Y(10): 0.0	0.5	0	4.96e-07	3.86	1.94	2261.06	22	56
		PRKCD	pS506	ApSTFCGTPDYIAPEILQGLK	3	LWF1	0.61921	0.262941	0.0738227		0.892971	0.00818551	0.0430846		KPCD_HUMAN	Q05655		Protein kinase C delta type	S(2): 91.6; T(3): 8.4; T(7): 0.0; Y(10): 0.0	0.916	0.0048	4.72e-08	4.15	1.54	2261.05	40	112	S(2): 49.8; T(3): 49.8; T(7): 0.5; Y(10): 0.0	0.498	0.0135	1.62e-07	3.66	2.24	2261.06	40	112
		PRKCD	pS645	LpSYSDKNLIDSMDQSAFAGFSFVNPK	3	F2					0.993531	0.0516076	0.0235006		KPCD_HUMAN	Q05655		Protein kinase C delta type										S(2): 33.3; Y(3): 33.3; S(4): 33.3; S(11): 0.0; S(15): 0.0; S(21): 0.0	0.333	0	0.000444	5.04	1.84	2961.36	40	148
		PRKCD	pS664	NLIDSMDQSAFAGFpSFVNPK	2	LWF1	0.737708	0.0158594	0.0963393		0.631771	0.0690042	0.177308	*	KPCD_HUMAN	Q05655		Protein kinase C delta type	S(5): 0.0; S(9): 0.0; S(15): 100.0	1	0	4.67e-16	5.87	2.55	2268	37	56	S(5): 0.0; S(9): 0.0; S(15): 100.0	1	0	1.07e-09	6.18	0.79	2268.01	37	56
		PRKCD	pS664	NLIDSMDQSAFAGFpSFVNPK	3	LWF1					0.610148	0.150992	0.119447	*	KPCD_HUMAN	Q05655		Protein kinase C delta type										S(5): 0.0; S(9): 0.0; S(15): 100.0	1	0	2.46e-08	4.8	1.44	2268.01	42	112
275	Protein kinase C gamma type	PRKCG	pT514	pTFCGTPDYIAPEIIAYQPYGK	2	LWF1	0.724363	0.0525986	0.01213		0.530489	0.100169	0.0490389	*	F5H5C4_HUMAN	F5H5C4	P05129, P17252, P05771	Protein kinase C gamma type	T(1): 99.9; T(5): 0.1; Y(8): 0.0; Y(16): 0.0; Y(19): 0.0	0.999	0	2.96e-06	4.91	1.64	2484.12	30	80	T(1): 99.9; T(5): 0.1; Y(8): 0.0; Y(16): 0.0; Y(19): 0.0	0.999	0	1.72e-06	5.14	0.95	2484.12	32	80
		PRKCG	pT514	pTFCGTPDYIAPEIIAYQPYGK	3	LWF1	0.711974	0.052108	0.0799009		0.51376	0.0742539	0.0599725	*	F5H5C4_HUMAN	F5H5C4	P05129, P17252, P05771	Protein kinase C gamma type	T(1): 100.0; T(5): 0.0; Y(8): 0.0; Y(16): 0.0; Y(19): 0.0	1	0	6.88e-09	5.19	1.18	2484.12	42	160	T(1): 100.0; T(5): 0.0; Y(8): 0.0; Y(16): 0.0; Y(19): 0.0	1	0	0.000867	4.23	1.84	2484.12	35	160
276	Protein kinase C theta type	PRKCQ	pS323	EGPVEIGLPCpSIK	2	LWF1	8.39231	0.0440212	0.0377628	#	3.75286	0.162336	0.00489778	*	KPCT_HUMAN	Q04759		Protein kinase C theta type	S(11): 100.0	1	0	0.000482	1.9	1.19	1478.69	14	35	S(11): 100.0	1	0	1.11e-06	3.39	1.03	1478.7	18	35
		PRKCQ	pT536	pTNTFCGTPDYIAPEILLGQK	2	LWF1					0.770681	0.0364452	0.0263847		KPCT_HUMAN	Q04759		Protein kinase C theta type										T(1): 48.8; T(3): 48.8; T(7): 1.2; Y(10): 1.2	0.488	0.004	3.77e-08	4.99	1.21	2318.08	29	76
		PRKCQ	pT538	TNpTFCGTPDYIAPEILLGQK	2	LWF1	0.780499	0.00447409	0.0881763						KPCT_HUMAN	Q04759		Protein kinase C theta type	T(1): 11.9; T(3): 88.1; T(7): 0.0; Y(10): 0.0	0.881	0	1.86e-07	4.92	1.19	2318.07	23	56
		PRKCQ	pT542	TNTFCGpTPDYIAPEILLGQK	3	LWF1	0.828593	0.151068	0.155398		0.737341	0.0244262	0.0635124		KPCT_HUMAN	Q04759		Protein kinase C theta type	T(1): 1.0; T(3): 1.0; T(7): 97.0; Y(10): 1.0	0.97	0	2.88e-05	3.85	1.2	2318.07	34	112	T(1): 1.3; T(3): 1.3; T(7): 97.2; Y(10): 0.2	0.972	0	0.000824	4.24	1.16	2318.08	36	112
		PRKCQ	pS685	ALINpSMDQNMFR	2	LWF1					2.69847	0.0871317	0.0230761	*	KPCT_HUMAN	Q04759		Protein kinase C theta type										S(5): 100.0	1	0	4.93e-08	4.01	0.82	1519.65	24	32
		PRKCQ	pS695	NFpSFMNPGMER	2	LWF1	0.717846	0.0721015	0.00146391		0.470362	0.0537415	0.0582428	*	KPCT_HUMAN	Q04759		Protein kinase C theta type	S(3): 100.0	1	0	9.04e-05	3.59	1.37	1409.54	23	29	S(3): 100.0	1	0	0.000824	3.54	2.06	1425.53	22	29
		PRKCQ	pS695	NFpSFMNPGMER	2	LWF1	0.717846	0.0721015	0.00146391		0.529548	0.0278777	0.0227418	*	KPCT_HUMAN	Q04759		Protein kinase C theta type	S(3): 100.0	1	0	9.04e-05	3.59	1.37	1409.54	23	29	S(3): 100.0	1	0	0.000995	3.12	1.25	1409.54	21	29
277	Isoform Beta of cGMP-dependent protein kinase 1	PRKG1	pT530	pTWTFCGTPEYVAPEIILNK	2	LWF1	0.6629	0.0446834	0.124527	#					KGP1_HUMAN	Q13976-2		Isoform Beta of cGMP-dependent protein kinase 1	T(1): 86.7; T(3): 13.3; T(7): 0.0; Y(10): 0.0	0.867	0	1.34e-05	4.19	2.46	2319.07	26	72
		PRKG1	pT532	KTWpTFCGTPEYVAPEIILNK	2	F2	0.343668	0.168255	no rep						KGP1_HUMAN	Q13976-2		Isoform Beta of cGMP-dependent protein kinase 1	T(2): 15.1; T(4): 84.7; T(8): 0.1; Y(11): 0.0	0.847	0	9.17e-07	3.27	0.08	2447.17	17	56
		PRKG1	pT532	KTWpTFCGTPEYVAPEIILNK	3	F2					0.375183	0.0237366	0.218734		KGP1_HUMAN	Q13976-2		Isoform Beta of cGMP-dependent protein kinase 1										T(2): 49.8; T(4): 49.8; T(8): 0.4; Y(11): 0.0	0.498	0.0069	0.00186	4.34	2.32	2447.19	41	112
		PRKG1	pT532	TWpTFCGTPEYVAPEIILNK	2	LWF1					0.703968	0.0382242	0.112061		KGP1_HUMAN	Q13976-2		Isoform Beta of cGMP-dependent protein kinase 1										T(1): 50.0; T(3): 50.0; T(7): 0.0; Y(10): 0.0	0.5	0	1.24e-06	4.45	1.32	2319.08	23	53
		PRKG1	pT532	TWpTFCGTPEYVAPEIILNK	3	LWF1	0.658674	0.116589	0.189275	#	0.649279	0.0299823	0.0505516		KGP1_HUMAN	Q13976-2		Isoform Beta of cGMP-dependent protein kinase 1	T(1): 7.7; T(3): 92.2; T(7): 0.1; Y(10): 0.0	0.922	0	4.63e-09	4.32	0.59	2319.08	32	106	T(1): 7.1; T(3): 92.8; T(7): 0.0; Y(10): 0.0	0.928	0	1.03e-10	5.4	2.61	2319.08	40	106
278	Serine/threonine-protein kinase PRP4 homolog	PRPF4B	pY849	LCDFGSASHVADNDITPpYLVSR	3	pY					0.595767	0.0568321	0.00540767	*	PRP4B_HUMAN	Q13523		Serine/threonine-protein kinase PRP4 homolog										S(6): 0.0; S(8): 0.0; T(16): 0.0; Y(18): 99.9; S(21): 0.1	0.999	0	3.68e-10	4.48	0.04	2517.11	39	124
279	Protein PRRC2A	PRRC2A	pS1412	RPGPGGKAGSSGSSpSGGGGGGPGGR	2	LWF1	0.509637	0.0670932	0.0107798	#					PRC2A_HUMAN	P48634		Protein PRRC2A	S(10): 3.3; S(11): 3.3; S(13): 3.3; S(14): 6.5; S(15): 83.8	0.838	0	0.0358	1.88	0.71	2077.91	13	71
280	Protein prune homolog	PRUNE	pS399	ASNSLISGLpSQDEEDPPLPPTPMNSLVDECPLDQGLPK	4	LWF1					>10	no quant	0.0154066	*	PRUNE_HUMAN	Q86TP1		Protein prune homolog										S(2): 0.2; S(4): 0.4; S(7): 1.2; S(10): 98.1; T(21): 0.1; S(25): 0.0	0.981	0	0.00112	3.73	1.21	4140.92	50	330
281	Proteasome subunit alpha type-3	PSMA3	pS250	ESLKEEDEpSDDDNM	2	LWF1	0.59472	0.777371	0.0164085		0.909144	0.00950116	0.00357122		PSA3_HUMAN	P25788		Proteasome subunit alpha type-3	S(2): 0.0; S(9): 100.0	1	0	0.000155	2.75	2.81	1735.58	14	38	S(2): 0.0; S(9): 100.0	1	0	5.41e-05	4.13	2.92	1735.59	22	38
282	Prostaglandin E synthase 3	PTGES3	pS113	DWEDDpSDEDMSNFDR	2	LWF1	0.837849	0.0822124	0.0601506		1.01524	0.0368823	0.044985		TEBP_HUMAN	Q15185		Prostaglandin E synthase 3	S(6): 100.0; S(11): 0.0	1	0	4.67e-16	5.78	1.9	1955.62	32	41	S(6): 100.0; S(11): 0.0	1	0	2.05e-11	4.88	1.99	1955.63	33	41
		PTGES3	pS113	DWEDDpSDEDMSNFDR	3	LWF1					0.923808	0.213365	0.154161		TEBP_HUMAN	Q15185		Prostaglandin E synthase 3										S(6): 100.0; S(11): 0.0	1	0	0.000824	2.79	2.4	1955.63	30	82
283	Isoform 2 of Focal adhesion kinase 1	PTK2	pY688	FLIGNQHIpYQPVGKPDPAAPPK	3	pY					>10	no quant	0.0246352	*	FAK1_HUMAN	Q05397-2	E7ESA6, Q05397	Isoform 2 of Focal adhesion kinase 1										Y(9): 100.0	1	0	0.000631	3.67	0.39	2467.25	32	124
		PTK2	pY905	EDGSLQGPIGNQHIpYQPVGKPDPAAPPK	4	pY					36.7007	0.0212576	0.0105796	*	E7ESA6_HUMAN	E7ESA6	Q05397	Uncharacterized protein (PTK2)										S(4): 0.3; Y(15): 99.7	0.997	0	0.00329	1.98	0.5	2990.44	42	240
		PTK2	pY905	GSIDREDGSLQGPIGNQHIpYQPVGKPDPAAPPK	4	pY					36.0108	0.0259759	0.00136897	*	E7ESA6_HUMAN	E7ESA6	Q05397	Uncharacterized protein (PTK2)										S(2): 0.0; S(9): 0.0; Y(20): 100.0	1	0	4.53e-05	5.27	0.53	3518.71	60	285
284	Protein-tyrosine kinase 2-beta	PTK2B	pS375	RNpSLPQIPMLNLEAR	2	F2	1.26008	0.0527803	no rep						FAK2_HUMAN	Q14289		Protein-tyrosine kinase 2-beta	S(3): 100.0	1	0	0.00919	2.94	0.15	1831.92	19	41
		PTK2B	pS375	RNpSLPQIPMLNLEAR	3	F2	1.29693	0.0697615	0.0803684						FAK2_HUMAN	Q14289		Protein-tyrosine kinase 2-beta	S(3): 100.0	1	0	5.32e-05	3.8	1.57	1831.93	36	82
		PTK2B	pY579pY580	YIEDEDpYpYKASVTR	2	pY					>10	no quant	0.18267	*	FAK2_HUMAN	Q14289		Protein-tyrosine kinase 2-beta										Y(1): 0.0; Y(7): 100.0; Y(8): 100.0; S(11): 0.0; T(13): 0.0	1	0	3.99e-07	3.94	0.67	1911.74	23	50
		PTK2B	pY580	YIEDEDYpYKASVTR	2	pY					5.58525	0.148703	0.138667	*	FAK2_HUMAN	Q14289		Protein-tyrosine kinase 2-beta										Y(1): 0.0; Y(7): 50.0; Y(8): 50.0; S(11): 0.0; T(13): 0.0	0.5	0	2.8e-06	3.92	0.22	1831.78	22	38
		PTK2B	pY580	YIEDEDYpYKASVTR	3	pY					6.74511	0.111786	0.0765163	*	FAK2_HUMAN	Q14289		Protein-tyrosine kinase 2-beta										Y(1): 0.0; Y(7): 50.0; Y(8): 50.0; S(11): 0.0; T(13): 0.0	0.5	0	0.00792	2.74	0.21	1831.78	27	76
		PTK2B	pT842pY849	SPLpTPEKEVGpYLEFTGPPQKPPR	3	pY					>10	no quant	0.0389255	*	FAK2_HUMAN	Q14289		Protein-tyrosine kinase 2-beta										S(1): 2.6; T(4): 97.4; Y(11): 100.0; T(15): 0.0	0.974	0	6.95e-06	4.64	0.65	2727.28	43	172
285	Tyrosine-protein phosphatase non-receptor type 11	PTPN11	pY62	IQNTGDpYYDLYGGEK	2	pY					1.06635	0.0664321	0.0389081		PTN11_HUMAN	Q06124		Tyrosine-protein phosphatase non-receptor type 11										T(4): 1.3; Y(7): 10.3; Y(8): 88.4; Y(11): 0.0	0.103	0	4.37e-08	2.64	0.1	1815.75	19	41
		PTPN11	pY584	VpYENVGLMQQQK	2	pY	no quant	no quant	no quant						PTN11_HUMAN	Q06124		Tyrosine-protein phosphatase non-receptor type 11	Y(2): 100.0	1	0	6.46e-07	3.93	0.28	1516.68	22	32
286	Tyrosine-protein phosphatase non-receptor type 12	PTPN12	pS435	NLpSFEIK	2	LWF1	1.75831	0.00598022	0.0362565	#	3.8872	0.0677478	0.0776447	*	PTN12_HUMAN	Q05209		Tyrosine-protein phosphatase non-receptor type 12	S(3): 100.0	1	0	0.0015	1.98	2.09	930.431	12	17	S(3): 100.0	1	0	0.000863	2.28	2.37	930.434	14	17
		PTPN12	pS673	DVDVSEDpSPPPLPER	2	LWF1	0.981339	0.0797452	0.0192698		1.01165	0.0426078	0.0162509		PTN12_HUMAN	Q05209		Tyrosine-protein phosphatase non-receptor type 12	S(5): 0.0; S(8): 100.0	1	0	9.78e-11	3.87	2.7	1731.74	28	41	S(5): 0.0; S(8): 100.0	1	0	7.48e-06	2.73	2.1	1731.75	24	41
287	Protein tyrosine phosphatase, non-receptor type 6, isoform CRA_e	PTPN6	pY536	GQESEpYGNITYPPAMK	2	pY	1.2399	0.0852333	0.0126385		1.4693	0.0218761	0.0644		G3V0F8_HUMAN	G3V0F8	P29350	Protein tyrosine phosphatase, non-receptor type 6, isoform CRA_e	S(4): 0.0; Y(6): 100.0; T(10): 0.0; Y(11): 0.0	1	0	1.7e-05	2.6	0.72	1864.78	18	44	S(4): 50.0; Y(6): 50.0; T(10): 0.0; Y(11): 0.0	0.5	0	3.33e-07	2.86	0.12	1864.78	19	44
288	Isoform 2 of Tyrosine-protein phosphatase non-receptor type 7	PTPN7	pS83	RGpSNVALMLDVR	2	F2	0.7041	0.622255	0.900894						PTN7_HUMAN	P35236-2		Isoform 2 of Tyrosine-protein phosphatase non-receptor type 7	S(3): 100.0	1	0	9.96e-10	2.6	0.04	1410.69	22	32
289	Receptor-type tyrosine-protein phosphatase alpha	PTPRA	pY809	VVQEYIDAFSDpYANFK	2	pY	0.708384	0.0107849	0.0249622		0.837519	0.0461794	0.0416838		B7Z2A4_HUMAN	B7Z2A4	P18433	Receptor-type tyrosine-protein phosphatase alpha	Y(5): 0.0; S(10): 0.0; Y(12): 100.0	1	0	8.46e-11	5.62	0.73	1988.86	24	44	Y(5): 0.0; S(10): 0.0; Y(12): 100.0	1	0	2.23e-15	4.88	0.41	1988.87	24	44
		PTPRA	pY809	VVQEYIDAFSDpYANFK	3	pY	0.641323	0.102662	0.0440277		0.893937	0.179286	0.0607937		B7Z2A4_HUMAN	B7Z2A4	P18433	Receptor-type tyrosine-protein phosphatase alpha	Y(5): 0.0; S(10): 0.0; Y(12): 100.0	1	0	4.89e-11	5.76	0.4	1988.86	34	88	Y(5): 0.0; S(10): 0.0; Y(12): 100.0	1	0	1.19e-11	4.85	0.5	1988.87	35	88
290	Receptor-type tyrosine-protein phosphatase eta	PTPRJ	pS1009	NNEVpSFSQIKPK	2	F2	2.90135	0.0726105	0.0694862	#					PTPRJ_HUMAN	Q12913		Receptor-type tyrosine-protein phosphatase eta	S(5): 100.0; S(7): 0.0	1	0	5.32e-05	3.5	0.64	1470.7	24	32
		PTPRJ	pS1011	NNEVSFpSQIKPK	2	F2					>10	no quant	0.0188122	*	PTPRJ_HUMAN	Q12913		Receptor-type tyrosine-protein phosphatase eta										S(5): 8.3; S(7): 91.7	0.917	0	0.00356	3.58	0.55	1470.71	22	32
		PTPRJ	pY1311	VDLIpYQNTTAM*TIYENLAPVTTFGK	3	pY					0.633167	0.258034	0.0198407		PTPRJ_HUMAN	Q12913		Receptor-type tyrosine-protein phosphatase eta										Y(5): 96.7; T(8): 1.5; T(9): 1.5; T(12): 0.1; Y(14): 0.1; T(21): 0.0; T(22): 0.0	0.967	0	0.000604	2.96	0.34	2899.38	27	142
		PTPRJ	pY1311	VDLIpYQNTTAMTIYENLAPVTTFGK	3	pY					0.89516	0.191021	0.0342971		PTPRJ_HUMAN	Q12913		Receptor-type tyrosine-protein phosphatase eta										Y(5): 10.9; T(8): 10.9; T(9): 10.9; T(12): 67.1; Y(14): 0.1; T(21): 0.0; T(22): 0.0	0.109	0.0492	0.0102	2.9	1.4	2883.39	32	142
291	Pituitary tumor-transforming gene 1 protein-interacting protein	PTTG1IP	pY174	YGLFKEENPpYAR	2	pY	1.25807	0.0933173	0.0274838		1.98091	0.0227355	0.124005	*	PTTG_HUMAN	P53801		Pituitary tumor-transforming gene 1 protein-interacting protein	Y(1): 0.0; Y(10): 100.0	1	0	0.00878	2.73	0.48	1566.69	19	32	Y(1): 0.0; Y(10): 100.0	1	0	3.39e-07	2.42	0.17	1566.7	17	32
		PTTG1IP	pY174	YGLFKEENPpYAR	3	pY					1.83019	0.0314993	0.00701476	*	PTTG_HUMAN	P53801		Pituitary tumor-transforming gene 1 protein-interacting protein										Y(1): 0.0; Y(10): 100.0	1	0	0.0268	2.13	0.23	1566.7	14	64
292	Transcriptional activator protein Pur-alpha	PURA	pS182	GPGLGpSTQGQTIALPAQGLIEFR	3	LWF1					>10	no quant	0.0885256	*	PURA_HUMAN	Q00577		Transcriptional activator protein Pur-alpha										S(6): 47.4; T(7): 47.4; T(11): 5.2	0.474	0.0025	1.45e-07	4.07	0.52	2391.21	37	130
293	Ras-related protein Rab-12	RAB12	pS21	AGGGGGLGAGpSPALSGGQGR	2	LWF1	0.4935	0.0494684	0.00340861	#					RAB12_HUMAN	Q6IQ22		Ras-related protein Rab-12	S(11): 100.0; S(15): 0.0	1	0	1.12e-08	4.62	1.74	1663.75	28	56
294	Ras-related protein Rab-7a	RAB7A	pS72	FQpSLGVAFYR	2	LWF1					9.83877	0.0316303	0.0499676	*	RAB7A_HUMAN	P51149		Ras-related protein Rab-7a										S(3): 100.0; Y(9): 0.0	1	0	1.02e-08	3.71	1.25	1267.59	23	26
295	Ran-specific GTPase-activating protein	RANBP1	pS10	FApSENDLPEWK	2	LWF1	2.37796	0.0403752	0.0144411	#	>10	no quant	0.0279061	*	C9JGV6_HUMAN	C9JGV6	P43487	Ran-specific GTPase-activating protein	S(3): 100.0	1	0	8.34e-07	3.64	1.39	1415.59	22	29	S(3): 100.0	1	0	8.6e-06	3.37	1.02	1415.59	22	29
296	Rap1 GTPase-activating protein 2	RAP1GAP2	pS7	pSVSFGGFGWIDK	1	LWF1	1.17304	0.00155295	0.0265379						RPGP2_HUMAN	Q684P5		Rap1 GTPase-activating protein 2	S(1): 99.4; S(3): 0.6	0.994	0	0.000189	2.78	1.2	1379.6	17	44
		RAP1GAP2	pS9	SVpSFGGFGWIDK	2	LWF1	1.13298	0.0227022	0.0226969		1.23165	0.0896784	0.0306433		RPGP2_HUMAN	Q684P5		Rap1 GTPase-activating protein 2	S(1): 8.1; S(3): 91.9	0.919	0	6.12e-06	3.63	1.07	1379.6	25	32	S(1): 8.9; S(3): 91.1	0.911	0	0.000824	3.67	1.95	1379.6	26	32
		RAP1GAP2	pS609	SETSpSNPSSPEICPNK	2	LWF1					0.571949	0.0288735	0.376443		RPGP2_HUMAN	Q684P5		Rap1 GTPase-activating protein 2										S(1): 0.0; T(3): 0.0; S(4): 9.8; S(5): 90.2; S(8): 0.0; S(9): 0.0	0.902	0	1.55e-07	3.76	2.55	1813.73	26	44
297	Isoform 2 of RAS guanyl-releasing protein 2	RASGRP2	pS178	HpSSLIDIDSVPTYK	3	F2					3.69718	0.00307585	0.207361	*	GRP2_HUMAN	Q7LDG7-2		Isoform 2 of RAS guanyl-releasing protein 2										S(2): 87.1; S(3): 12.9; S(9): 0.0; T(12): 0.0; Y(13): 0.0	0.871	0	0.0251	3.11	0.28	1654.79	25	76
		RASGRP2	pS179	HSpSLIDIDSVPTYK	2	F2	1.99147	0.0293424	0.148433	#	2.82548	0.09745	0.00276927	*	GRP2_HUMAN	Q7LDG7-2		Isoform 2 of RAS guanyl-releasing protein 2	S(2): 0.9; S(3): 99.1; S(9): 0.0; T(12): 0.0; Y(13): 0.0	0.991	0	4.6e-15	3.52	0.57	1654.77	24	38	S(2): 1.2; S(3): 98.8; S(9): 0.0; T(12): 0.0; Y(13): 0.0	0.988	0	0.000475	3.31	1.01	1654.79	25	38
		RASGRP2	pS456	SSPTpSPTSCTPPPRPPVLEEWTSAAKPK	3	F2	0.493501	0.0495822	no rep		3.93284	0.0800937	0.0125806	*	GRP2_HUMAN	Q7LDG7-2		Isoform 2 of RAS guanyl-releasing protein 2	S(1): 0.3; S(2): 1.2; T(4): 4.8; S(5): 92.1; T(7): 1.2; S(8): 0.3; T(10): 0.1; T(22): 0.0; S(23): 0.0	0.921	0	2.27e-05	2.68	0.68	3085.46	31	160	S(1): 0.3; S(2): 1.0; T(4): 8.7; S(5): 28.6; T(7): 28.6; S(8): 28.6; T(10): 2.8; T(22): 0.3; S(23): 1.0	0.286	0	0.045	2.84	0.04	3085.5	31	160
		RASGRP2	pT461	SSPTSPTSCpTPPPRPPVLEEWTSAAKPK	4	F2					3.18645	0.129808	0.0484242	*	GRP2_HUMAN	Q7LDG7-2		Isoform 2 of RAS guanyl-releasing protein 2										S(1): 3.2; S(2): 3.2; T(4): 3.2; S(5): 1.3; T(7): 8.4; S(8): 8.4; T(10): 72.2; T(22): 0.1; S(23): 0.1	0.722	0	0.0269	1.89	0.6	3085.51	38	240
		RASGRP2	pS638	AFpSFSLPRPGR	2	F2	1.92247	0.0183153	no rep						GRP2_HUMAN	Q7LDG7-2		Isoform 2 of RAS guanyl-releasing protein 2	S(3): 100.0; S(5): 0.0	1	0	0.00233	1.09	0.33	1314.63	15	29
		RASGRP2	pS638	AFpSFSLPRPGR	3	F2	0.81847	0.00431237	no rep						GRP2_HUMAN	Q7LDG7-2		Isoform 2 of RAS guanyl-releasing protein 2	S(3): 99.6; S(5): 0.4	0.996	0	0.00284	1.11	0.51	1314.63	19	58
298	Calcipressin-1	RCAN1	pS163pS167	QFLIpSPPApSPPVGWK	2	LWF1					0.952521	0.00490211	0.0364938		RCAN1_HUMAN	P53805		Calcipressin-1										S(5): 100.0; S(9): 100.0	1	0	0.000765	2.92	2.11	1783.82	24	54
299	CapZ-interacting protein	RCSD1	pS179	SQpSDCGELGDFR	2	LWF1					1.46133	0.105534	0.00264085		CPZIP_HUMAN	Q6JBY9		CapZ-interacting protein										S(1): 1.5; S(3): 98.5	0.985	0	0.00127	2.77	1.25	1450.54	17	32
300	Response gene to complement 32 protein	RGC32	pS89pT99	NSFpSFSDEKLNSPpTDSTPALLSATVTPQK	3	LWF1	1.7142	0.28387	0.165287	#					RGC32_HUMAN	Q9H4X1		Response gene to complement 32 protein	S(2): 12.8; S(4): 74.4; S(6): 12.8; S(12): 3.0; T(14): 93.9; S(16): 2.9; T(17): 0.1; S(22): 0.0; T(24): 0.0; T(26): 0.0	0.7	0.0179	3.17e-09	4.94	0.9	3242.45	42	220
		RGC32	pS89	NSFpSFSDEK	2	LWF1					3.31377	0.0478715	0.139199	*	RGC32_HUMAN	Q9H4X1		Response gene to complement 32 protein										S(2): 1.8; S(4): 96.4; S(6): 1.8	0.964	0.0048	0.0104	2.08	1.74	1140.43	14	23
		RGC32	pS91	NSFSFpSDEKLNSPTDSTPALLSATVTPQK	2	F2	1.36844	0.112863	0.0971679						RGC32_HUMAN	Q9H4X1		Response gene to complement 32 protein	S(2): 1.5; S(4): 20.0; S(6): 78.3; S(12): 0.1; T(14): 0.0; S(16): 0.0; T(17): 0.0; S(22): 0.0; T(24): 0.0; T(26): 0.0	0.783	0	0.000334	4.33	0.77	3162.48	23	83
		RGC32	pS91	NSFSFpSDEKLNSPTDSTPALLSATVTPQK	4	F2					0.908082	0.0871046	0.00329094		RGC32_HUMAN	Q9H4X1		Response gene to complement 32 protein										S(2): 14.6; S(4): 70.8; S(6): 14.6; S(12): 0.0; T(14): 0.0; S(16): 0.0; T(17): 0.0; S(22): 0.0; T(24): 0.0; T(26): 0.0	0.146	0.0213	0.0256	2.3	0.48	3162.52	41	249
		RGC32	pS97	LNpSPTDSTPALLSATVTPQK	2	LWF1	2.6557	0.0540641	0.00884335	#					RGC32_HUMAN	Q9H4X1		Response gene to complement 32 protein	S(3): 100.0; T(5): 0.0; S(7): 0.0; T(8): 0.0; S(13): 0.0; T(15): 0.0; T(17): 0.0	1	0	2.54e-10	4.11	2.39	2121.04	26	56
		RGC32	pS97	LNpSPTDSTPALLSATVTPQK	3	LWF1	2.18672	0.074496	0.0358285	#	1.75403	0.0546491	0.0336943		RGC32_HUMAN	Q9H4X1		Response gene to complement 32 protein	S(3): 92.2; T(5): 2.6; S(7): 2.6; T(8): 2.6; S(13): 0.0; T(15): 0.0; T(17): 0.0	0.922	0.0042	0.00145	2.35	1.13	2121.05	31	112	S(3): 75.6; T(5): 1.8; S(7): 11.3; T(8): 11.3; S(13): 0.0; T(15): 0.0; T(17): 0.0	0.756	0	0.00329	3.1	0.88	2121.06	29	112
		RGC32	pS97	NSFSFSDEKLNpSPTDSTPALLSATVTPQK	3	F2	1.47187	0.0629363	0.0559326		0.958359	0.0193561	0.000230295		RGC32_HUMAN	Q9H4X1		Response gene to complement 32 protein	S(2): 0.0; S(4): 0.0; S(6): 0.1; S(12): 97.3; T(14): 2.6; S(16): 0.0; T(17): 0.0; S(22): 0.0; T(24): 0.0; T(26): 0.0	0.973	0	2.97e-13	4.93	0.06	3162.48	41	166	S(2): 0.9; S(4): 31.3; S(6): 31.3; S(12): 31.3; T(14): 5.2; S(16): 0.0; T(17): 0.0; S(22): 0.0; T(24): 0.0; T(26): 0.0	0.313	0	3.91e-05	5.26	1.12	3162.52	43	166
301	Isoform 3 of Regulator of G-protein signaling 10	RGS10	pS41	WAApSLENLLEDPEGVKR	3	F2					0.754964	0.310365	0.0145858		RGS10_HUMAN	O43665-3		Isoform 3 of Regulator of G-protein signaling 10										S(4): 100.0	1	0	9.56e-10	3.32	0.06	2006.98	35	94
302	Inactive rhomboid protein 2	RHBDF2	pS177	DLELPSQEAPSFQGTEpSPKPCK	3	F2	1.15762	0.0755006	0.0679211		1.17664	0.0525803	0.0956738		RHDF2_HUMAN	Q6PJF5		Inactive rhomboid protein 2	S(6): 0.0; S(11): 10.2; T(15): 44.9; S(17): 44.9	0.449	0	0.00689	2.55	0.13	2525.12	29	124	S(6): 0.0; S(11): 0.0; T(15): 86.9; S(17): 13.1	0.131	0	0.0011	2.42	0.61	2525.15	32	124
303	Rhomboid-related protein 1	RHBDL1	pS233	pSPLVYHPGHR	3	F2	no quant	no quant	no quant						RHBL1_HUMAN	O75783		Rhomboid-related protein 1	S(1): 81.4; Y(5): 18.6	0.814	0	0.0243	1.78	0.59	1242.58	20	72
304	Receptor-interacting serine/threonine-protein kinase 1	RIPK1	pS320	MQpSLQLDCVAVPSSR	2	LWF1	1.08817	0.0829447	0.031001		1.67484	0.0939403	0.133079	*	RIPK1_HUMAN	Q13546		Receptor-interacting serine/threonine-protein kinase 1	S(3): 100.0; S(13): 0.0; S(14): 0.0	1	0	4.12e-11	3.64	1.22	1770.79	25	41	S(3): 100.0; S(13): 0.0; S(14): 0.0	1	0	1.47e-05	3.1	1.8	1770.79	23	41
305	Novel protein	RP11	pT25pY29pT37	YLpTEIEpYFSWLYLGpTGETGM*LEKPMK	3	LWF1					0.942402	0.0466857	0.077253		Q5SZC9_HUMAN	Q5SZC9		Novel protein										Y(1): 76.3; T(3): 30.3; Y(7): 82.7; S(9): 10.7; Y(12): 20.1; T(15): 59.8; T(18): 20.0	0.12	0	0.0429	3.88	1.26	3355.41	39	244
306	Reticulon-1	RTN1	pS65	EAGpSGPARQSPVAMETASTGVAGVSSAMDHTFSTTSK	4	F2					0.931387	0.018836	0.180963		RTN1_HUMAN	Q16799		Reticulon-1										S(4): 26.2; S(10): 73.7; T(16): 0.0; S(18): 0.0; T(19): 0.0; S(25): 0.0; S(26): 0.0; T(31): 0.0; S(33): 0.0; T(34): 0.0; T(35): 0.0; S(36): 0.0	0.262	0	0.00162	2.65	0.08	3690.68	40	321
		RTN1	pS71	EAGSGPARQpSPVAMETASTGVAGVSSAMDHTFSTTSK	4	F2	0.880477	0.00774513	no rep						RTN1_HUMAN	Q16799		Reticulon-1	S(4): 49.9; S(10): 49.9; T(16): 0.1; S(18): 0.0; T(19): 0.0; S(25): 0.0; S(26): 0.0; T(31): 0.0; S(33): 0.0; T(34): 0.0; T(35): 0.0; S(36): 0.0	0.499	0.0093	0.00397	3.21	0.49	3690.64	43	321
		RTN1	pS71	QpSPVAMETASTGVAGVSSAMDHTFSTTSK	3	F2					0.737469	0.0147235	0.0681849		RTN1_HUMAN	Q16799		Reticulon-1										S(2): 100.0; T(8): 0.0; S(10): 0.0; T(11): 0.0; S(17): 0.0; S(18): 0.0; T(23): 0.0; S(25): 0.0; T(26): 0.0; T(27): 0.0; S(28): 0.0	1	0	0.000218	2.73	0.23	2965.33	31	166
		RTN1	pS352	GSIpSEDELITAIK	2	LWF1	0.658005	0.0530633	0.10476	#	0.61042	0.0792819	0.105164	*	RTN1_HUMAN	Q16799		Reticulon-1	S(2): 0.1; S(4): 99.9; T(10): 0.0	0.999	0	7.4e-09	4.41	1.83	1455.7	28	35	S(2): 0.4; S(4): 99.6; T(10): 0.0	0.996	0	0.000824	3.62	1.8	1455.7	24	35
		RTN1	pS487	EQDpSPPMKPSALDAIR	2	F2	1.14025	0.0278399	0.0203172						RTN1_HUMAN	Q16799		Reticulon-1	S(4): 100.0; S(10): 0.0	1	0	0.00017	1.97	0.87	1834.84	19	44
		RTN1	pS487	EQDpSPPMKPSALDAIR	3	F2	1.05484	0.0808125	0.123581		0.77341	0.109896	0.0277027		RTN1_HUMAN	Q16799		Reticulon-1	S(4): 100.0; S(10): 0.0	1	0	5.83e-05	2.04	0.03	1834.84	21	88	S(4): 100.0; S(10): 0.0	1	0	0.0305	1.53	1.35	1834.86	15	88
307	Reticulon-4	RTN4	pS107	QPpSWDPSPVSSTVPAPSPLSAAAVSPSK	3	LWF1	1.7897	0.0753754	0.0510525	#	4.70258	0.0702204	0.0101369	*	RTN4_HUMAN	Q9NQC3		Reticulon-4	S(3): 100.0; S(7): 0.0; S(10): 0.0; S(11): 0.0; T(12): 0.0; S(17): 0.0; S(20): 0.0; S(25): 0.0; S(27): 0.0	1	0	2.95e-13	4.73	2.19	2827.35	47	160	S(3): 69.7; S(7): 14.4; S(10): 14.4; S(11): 0.7; T(12): 0.7; S(17): 0.0; S(20): 0.0; S(25): 0.0; S(27): 0.0	0.697	0	9.57e-09	3.85	1.35	2827.36	37	160
		RTN4	pS184	RGSSGpSVDETLFALPAASEPVIR	3	F2	0.577205	0.103718	no rep						RTN4_HUMAN	Q9NQC3		Reticulon-4	S(3): 1.2; S(4): 48.8; S(6): 48.8; T(10): 1.2; S(18): 0.0	0.488	0	0.0295	3.47	0.3	2439.19	35	130
		RTN4	pT188	RGSSGSVDEpTLFALPAASEPVIR	3	F2					0.79693	0.111573	0.151988		RTN4_HUMAN	Q9NQC3		Reticulon-4										S(3): 4.5; S(4): 31.8; S(6): 31.8; T(10): 31.8; S(18): 0.0	0.318	0.0451	0.00775	3.81	1.4	2439.22	37	130
308	Isoform 2 of Sterile alpha motif domain-containing protein 14	SAMD14	pS108	pSLDEDEPPPSPLTR	2	LWF1					>10	no quant	0.0340679	*	SAM14_HUMAN	Q8IZD0-2		Isoform 2 of Sterile alpha motif domain-containing protein 14										S(1): 100.0; S(10): 0.0; T(13): 0.0	1	0	3.47e-09	4.14	1.36	1632.72	28	52
		SAMD14	pS150	SAPSSDpSSPSFVR	2	LWF1					0.8544	0.0598252	0.0834902		SAM14_HUMAN	Q8IZD0-2		Isoform 2 of Sterile alpha motif domain-containing protein 14										S(1): 0.0; S(4): 1.1; S(5): 1.1; S(7): 48.4; S(8): 48.4; S(10): 1.1	0.484	0.0204	0.00314	0.96	2.66	1403.58	12	35
		SAMD14	pT181	DASPPEPASPpTIGLDKK	2	F2	1.02751	0.128203	0.100017						SAM14_HUMAN	Q8IZD0-2		Isoform 2 of Sterile alpha motif domain-containing protein 14	S(3): 0.0; S(9): 1.6; T(11): 98.4	0.984	0	0.000142	3.29	0.54	1802.85	22	47
		SAMD14	pS286	SASQESTLSDDSTPPpSSSPK	2	LWF1	0.769174	0.06895	0.0458235						SAM14_HUMAN	Q8IZD0	Q8IZD0-2	Sterile alpha motif domain-containing protein 14	S(1): 0.0; S(3): 0.0; S(6): 0.0; T(7): 0.0; S(9): 0.0; S(12): 0.0; T(13): 1.2; S(16): 45.7; S(17): 45.7; S(18): 7.3	0.457	0	4.17e-06	2.99	2.12	2087.86	18	56
309	Specifically androgen-regulated gene protein	SARG	pT232pS234pS235	EASLPEGPGQQGHTPQLHpTPpSpSSQER	4	F2	1.2592	0.0695573	no rep						SARG_HUMAN	Q9BW04		Specifically androgen-regulated gene protein	S(3): 0.0; T(14): 2.8; T(19): 97.1; S(21): 93.9; S(22): 79.6; S(23): 26.7	0.714	0.034	0.00908	2.27	1.67	2995.19	53	366
310	Secretory carrier-associated membrane protein 3	SCAMP3	pS32	DGGNPFAEPSELDNPFQDPAVIQHRPpSR	3	F2	1.04925	0.120421	no rep		1.26842	0.113401	0.215014		SCAM3_HUMAN	O14828		Secretory carrier-associated membrane protein 3	S(10): 0.0; S(27): 100.0	1	0	6.94e-08	3.61	0.62	3170.43	32	160	S(10): 0.0; S(27): 100.0	1	0	0.00794	4.57	0.83	3170.47	34	160
		SCAMP3	pS32	DGGNPFAEPSELDNPFQDPAVIQHRPpSR	4	F2					1.59823	0.00677295	0.0191939		SCAM3_HUMAN	O14828		Secretory carrier-associated membrane protein 3										S(10): 0.0; S(27): 100.0	1	0	0.000762	2.97	2.5	3170.46	37	240
311	Scavenger receptor class F member 1	SCARF1	pS589	RPpSVSFAEGTK	2	F2					1.14675	0.0186178	0.0209868		SREC_HUMAN	Q14162		Scavenger receptor class F member 1										S(3): 99.8; S(5): 0.2; T(10): 0.0	0.998	0	0.0333	2	1.01	1258.6	18	29
		SCARF1	pY818	QAEEERQEEPEpYENVVPISRPPEP	3	pY					0.88496	0.0354857	0.118369		SREC_HUMAN	Q14162		Scavenger receptor class F member 1										Y(12): 100.0; S(19): 0.0	1	0	0.00367	2.77	0.01	2931.3	25	136
312	Serum deprivation-response protein	SDPR	pS25	QEKPSpSPSPMPSSTPSPSLNLGNTEEAIRDNSQVNAVTVLTLLDK	4	F2					1.48803	0.272593	0.259303		SDPR_HUMAN	O95810		Serum deprivation-response protein										S(5): 39.9; S(6): 39.9; S(8): 16.4; S(12): 1.5; S(13): 0.7; T(14): 0.7; S(16): 0.7; S(18): 0.2; T(24): 0.0; S(32): 0.0; T(38): 0.0; T(41): 0.0	0.399	0.0329	0.0059	3.53	0.12	4829.41	47	393
		SDPR	pS27	QEKPSSPpSPMPSSTPSPSLNLGNTEEAIR	3	F2	no quant	no quant	no quant		2.0829	0.0594361	0.00357265	*	SDPR_HUMAN	O95810		Serum deprivation-response protein	S(5): 0.1; S(6): 0.4; S(8): 99.0; S(12): 0.4; S(13): 0.0; T(14): 0.0; S(16): 0.0; S(18): 0.0; T(24): 0.0	0.99	0	3.11e-16	5.26	0.03	3118.44	35	166	S(5): 14.0; S(6): 70.3; S(8): 14.0; S(12): 0.2; S(13): 0.7; T(14): 0.7; S(16): 0.2; S(18): 0.0; T(24): 0.0	0.14	0	0.000155	4.22	2.34	3118.47	34	166
		SDPR	pS203pS204	SLEETLHTVDLpSpSDDDLPHDEEALEDSAEEKVEESR	4	pY					1.04848	0.369112	0.0580146		SDPR_HUMAN	O95810		Serum deprivation-response protein										S(1): 0.2; T(5): 0.2; T(8): 1.4; S(12): 99.1; S(13): 99.1; S(27): 0.1; S(35): 0.0	0.984	0	0.000239	3.86	0.93	4228.74	70	414
		SDPR	pS203pS204pS218	SLEETLHTVDLpSpSDDDLPHDEEALEDpSAEEKVEESR	4	pY					0.71493	0.132428	0.152207		SDPR_HUMAN	O95810		Serum deprivation-response protein										S(1): 29.5; T(5): 7.3; T(8): 11.3; S(12): 69.7; S(13): 91.1; S(27): 91.1; S(35): 0.0	0.623	0.01	0.00192	5.96	0.57	4308.71	74	516
		SDPR	pS204pS218	SLEETLHTVDLSpSDDDLPHDEEALEDpSAEEKVEESR	5	F2					no quant	no quant	no quant		SDPR_HUMAN	O95810		Serum deprivation-response protein										S(1): 7.2; T(5): 9.9; T(8): 9.9; S(12): 24.3; S(13): 43.3; S(27): 41.2; S(35): 64.2	0.134	0	0.0319	3.79	0.98	4228.79	73	552
		SDPR	pS284pS288pS293	ISpSGKSpSPFKVpSPLTFGR	2	F2					0.214185	0.00656986	0.0657773	*	SDPR_HUMAN	O95810		Serum deprivation-response protein										S(2): 49.9; S(3): 49.9; S(6): 1.8; S(7): 98.3; S(12): 98.3; T(15): 1.7	0.483	0.0327	0.0395	3.85	1.55	2134.96	32	82
		SDPR	pS284pS288pS293	ISpSGKSpSPFKVpSPLTFGR	2	pY	0.242986	0.171307	0.00486653	#	0.0786838	0.0191795	0.115948	*	SDPR_HUMAN	O95810		Serum deprivation-response protein	S(2): 50.0; S(3): 50.0; S(6): 0.2; S(7): 99.8; S(12): 99.8; T(15): 0.2	0.498	0	0.0409	4.67	0.69	2134.93	30	82	S(2): 50.1; S(3): 50.1; S(6): 97.2; S(7): 2.7; S(12): 99.4; T(15): 0.5	0.013	0	6.12e-05	4.17	0.24	2134.94	31	82
		SDPR	pS284pS288pS293	ISpSGKSpSPFKVpSPLTFGR	3	F2					0.150799	0.101444	0.00352248	*	SDPR_HUMAN	O95810		Serum deprivation-response protein										S(2): 49.8; S(3): 49.8; S(6): 9.5; S(7): 91.0; S(12): 100.0; T(15): 0.0	0.452	0	0.0033	3.63	2.01	2134.96	46	164
		SDPR	pS284pS288pS293	ISpSGKSpSPFKVpSPLTFGR	3	LWF1					0.490973	0.0117188	0.0322761	*	SDPR_HUMAN	O95810		Serum deprivation-response protein										S(2): 1.2; S(3): 10.5; S(6): 89.5; S(7): 98.8; S(12): 98.8; T(15): 1.2	0.093	0.0186	0.00134	4.22	2.65	2134.94	47	164
		SDPR	pS284pS288pS293	ISpSGKSpSPFKVpSPLTFGR	3	pY	0.259771	0.192125	0.227783	#					SDPR_HUMAN	O95810		Serum deprivation-response protein	S(2): 1.7; S(3): 98.1; S(6): 11.5; S(7): 88.7; S(12): 98.3; T(15): 1.7	0.855	0.0137	0.00193	3.61	0.1	2134.93	48	164
		SDPR	pS287pS293	ISSGKpSSPFKVpSPLTFGR	3	F2					0.452519	0.124237	0.0860639	*	SDPR_HUMAN	O95810		Serum deprivation-response protein										S(2): 0.0; S(3): 0.0; S(6): 50.0; S(7): 50.0; S(12): 100.0; T(15): 0.0	0.5	0.0499	0.00229	3.62	0.37	2054.99	32	132
		SDPR	pS287pS293	pSSPFKVpSPLTFGR	2	pY	0.524051	0.028734	0.00118487		0.334233	0.0806992	0.0184909	*	SDPR_HUMAN	O95810		Serum deprivation-response protein	S(1): 50.0; S(2): 50.0; S(7): 100.0; T(10): 0.0	0.5	0	3.73e-06	4.11	0.39	1582.7	26	59	S(1): 50.0; S(2): 50.0; S(7): 89.4; T(10): 10.6	0.447	0	0.00821	3.11	0.09	1582.71	27	59
		SDPR	pS287pS293	pSSPFKVpSPLTFGR	3	LWF1	0.72353	0.137737	0.0276307		0.370909	0.0655188	0.0842369	*	SDPR_HUMAN	O95810		Serum deprivation-response protein	S(1): 98.9; S(2): 1.1; S(7): 100.0; T(10): 0.0	0.989	0	0.000616	2.82	2.55	1582.7	48	118	S(1): 50.4; S(2): 50.4; S(7): 99.2; T(10): 0.0	0.496	0	0.00163	1.94	3	1582.71	43	118
		SDPR	pS287pS293	pSSPFKVpSPLTFGR	3	pY	0.535582	0.0286754	0.000457053		0.331712	0.182152	0.035951	*	SDPR_HUMAN	O95810		Serum deprivation-response protein	S(1): 50.0; S(2): 50.0; S(7): 100.0; T(10): 0.0	0.5	0	0.000267	2.5	0.35	1582.7	36	118	S(1): 50.0; S(2): 50.0; S(7): 100.0; T(10): 0.0	0.5	0	0.000215	1.99	0.11	1582.71	55	118
		SDPR	pS287pS288pS293	ISSGKpSpSPFKVpSPLTFGR	3	pY					0.0816768	0.085463	0.0474828	*	SDPR_HUMAN	O95810		Serum deprivation-response protein										S(2): 0.9; S(3): 8.9; S(6): 91.1; S(7): 99.1; S(12): 99.9; T(15): 0.1	0.902	0.0029	0.0218	3.43	0.01	2134.94	38	164
		SDPR	pS288pS293	SpSPFKVpSPLTFGR	2	LWF1	0.721478	0.0936231	0.0145051		0.410326	0.0251542	0.0282579	*	SDPR_HUMAN	O95810		Serum deprivation-response protein	S(1): 6.9; S(2): 93.1; S(7): 100.0; T(10): 0.0	0.931	0.0028	9.4e-05	3.57	1.61	1582.7	24	46	S(1): 50.0; S(2): 50.0; S(7): 100.0; T(10): 0.0	0.5	0	0.000903	2.64	2.41	1582.71	25	46
		SDPR	pS293	SSPFKVpSPLTFGR	1	F2	0.555849	0.0550668	no rep						SDPR_HUMAN	O95810		Serum deprivation-response protein	S(1): 0.1; S(2): 0.1; S(7): 99.8; T(10): 0.1	0.998	0	0.0372	2.35	0.91	1502.74	21	35
		SDPR	pS293	SSPFKVpSPLTFGR	2	F2	1.00393	0.0303436	0.0113224		0.752685	0.011367	0.0211444		SDPR_HUMAN	O95810		Serum deprivation-response protein	S(1): 0.0; S(2): 0.0; S(7): 100.0; T(10): 0.0	1	0	6.35e-14	3.57	0.1	1502.74	21	35	S(1): 0.0; S(2): 0.0; S(7): 100.0; T(10): 0.0	1	0	0.00835	2.32	1	1502.76	17	35
		SDPR	pS293	SSPFKVpSPLTFGR	2	pY	0.791677	0.047767	0.102904		0.838725	0.0466481	0.108259		SDPR_HUMAN	O95810		Serum deprivation-response protein	S(1): 0.0; S(2): 0.0; S(7): 100.0; T(10): 0.0	1	0	0.0429	3.57	1.21	1502.74	21	35	S(1): 0.0; S(2): 0.0; S(7): 86.7; T(10): 13.2	0.867	0	9.6e-05	2.35	0.15	1502.74	15	35
		SDPR	pS293	SSPFKVpSPLTFGR	3	F2	1.08846	0.0353148	0.092911		0.784435	0.000156152	0.0914263		SDPR_HUMAN	O95810		Serum deprivation-response protein	S(1): 0.0; S(2): 0.0; S(7): 100.0; T(10): 0.0	1	0	5.32e-05	1.27	0.41	1502.74	25	70	S(1): 0.0; S(2): 0.0; S(7): 100.0; T(10): 0.0	1	0	0.019	1.53	0.19	1502.76	31	70
		SDPR	pS293	VpSPLTFGR	2	LWF1	0.847216	0.0261231	0.00178177		1.11816	0.0576076	0.00950449		SDPR_HUMAN	O95810		Serum deprivation-response protein	S(2): 100.0; T(5): 0.0	1	0	0.0123	1.38	1.75	956.458	15	20	S(2): 50.0; T(5): 50.0	0.5	0	0.0278	1.79	2.93	956.46	12	20
		SDPR	pS338	SEDLPSSEQMPNDQEEESFAEGHpSEASLASALVEGEIAEEAAEK	4	LWF1	no quant	no quant	no quant		1.66728	0.106272	0.013149	*	SDPR_HUMAN	O95810		Serum deprivation-response protein	S(1): 0.0; S(6): 0.0; S(7): 0.0; S(18): 6.1; S(24): 71.6; S(27): 20.4; S(30): 1.9	0.716	0.0108	4.63e-05	4.6	0.71	4757.01	55	384	S(1): 0.0; S(6): 0.0; S(7): 0.0; S(18): 16.9; S(24): 61.3; S(27): 16.9; S(30): 4.9	0.613	0.0205	6.18e-07	5.26	0.18	4757.02	48	384
		SDPR	pS364pS366	GpSNpSGMDSNIDLTIVEDEEEESVALEQAQK	3	LWF1					0.295879	0.078564	0.0497789	*	SDPR_HUMAN	O95810		Serum deprivation-response protein										S(2): 24.8; S(4): 85.3; S(8): 87.1; T(13): 2.7; S(22): 0.0	0.124	0.0455	0.000824	5.24	1.35	3397.4	42	228
		SDPR	pS364	ATSRGpSNSGMDSNIDLTIVEDEEEESVALEQAQK	4	F2					no quant	no quant	no quant		SDPR_HUMAN	O95810		Serum deprivation-response protein										T(2): 0.4; S(3): 0.4; S(6): 2.5; S(8): 2.5; S(12): 94.0; T(17): 0.0; S(26): 0.0	0.025	0	0.00203	4.75	1.32	3732.68	50	294
		SDPR	pS364	GpSNSGMDSNIDLTIVEDEEEESVALEQAQK	4	LWF1	1.34533	0.0667187	0.0970023						SDPR_HUMAN	O95810		Serum deprivation-response protein	S(2): 69.0; S(4): 22.3; S(8): 7.7; T(13): 1.1; S(22): 0.0	0.69	0	5.85e-05	3.06	1.77	3317.42	38	258
		SDPR	pS370	GSNSGM*DpSNIDLTIVEDEEEESVALEQAQK	3	LWF1	1.21877	0.00181854	0.0507801		0.99807	0.0386991	0.087398		SDPR_HUMAN	O95810		Serum deprivation-response protein	S(2): 0.1; S(4): 0.5; S(8): 99.3; T(13): 0.1; S(22): 0.0	0.993	0	1.59e-08	5.18	1.68	3333.41	38	172	S(2): 0.5; S(4): 2.9; S(8): 96.6; T(13): 0.0; S(22): 0.0	0.966	0.0127	2.55e-08	6.21	0.49	3333.43	39	172
		SDPR	pS370	GSNSGM*DpSNIDLTIVEDEEEESVALEQAQK	4	LWF1					1.00776	0.210391	0.00817144		SDPR_HUMAN	O95810		Serum deprivation-response protein										S(2): 3.1; S(4): 3.1; S(8): 78.6; T(13): 15.2; S(22): 0.0	0.786	0.0411	0.000824	3.97	2.01	3333.42	41	258
		SDPR	pS370	GSNSGMDpSNIDLTIVEDEEEESVALEQAQK	3	LWF1	1.2127	0.00250964	0.049846		1.31013	0.0571945	0.0180217		SDPR_HUMAN	O95810		Serum deprivation-response protein	S(2): 0.0; S(4): 0.1; S(8): 99.9; T(13): 0.1; S(22): 0.0	0.999	0	5.87e-09	6.17	0.5	3317.42	45	172	S(2): 0.4; S(4): 2.2; S(8): 97.4; T(13): 0.0; S(22): 0.0	0.974	0.0144	1.56e-06	6.14	1.49	3317.43	42	172
		SDPR	pS370	GSNSGMDpSNIDLTIVEDEEEESVALEQAQK	4	LWF1					1.43226	0.281255	0.00887663		SDPR_HUMAN	O95810		Serum deprivation-response protein										S(2): 0.4; S(4): 0.4; S(8): 99.2; T(13): 0.0; S(22): 0.0	0.992	0	1.24e-08	5.04	2.51	3317.43	49	258
		SDPR	pY395	VRpYEGSYALTSEEAER	3	pY					1.79718	0.428871	0.0479421		SDPR_HUMAN	O95810		Serum deprivation-response protein										Y(3): 99.3; S(6): 0.7; Y(7): 0.1; T(10): 0.0; S(11): 0.0	0.993	0	5.25e-05	3.66	0.39	1939.84	28	88
		SDPR	pY399	VRYEGSpYALTSEEAER	2	pY					2.15476	0.0375618	0.160745	*	SDPR_HUMAN	O95810		Serum deprivation-response protein										Y(3): 0.0; S(6): 50.0; Y(7): 50.0; T(10): 0.0; S(11): 0.0	0.5	0	3.98e-08	4.24	1.48	1939.84	27	44
		SDPR	pS409	YEGSYALTSEEAERpSDGDPVQPAVLQVHQTS	3	F2	0.957915	0.0436397	no rep		0.854889	0.064735	0.019055		SDPR_HUMAN	O95810		Serum deprivation-response protein	Y(1): 0.0; S(4): 0.0; Y(5): 0.0; T(8): 0.0; S(9): 0.1; S(15): 99.9; T(30): 0.0; S(31): 0.0	0.999	0	1.84e-12	6.51	1.09	3443.52	49	178	Y(1): 0.0; S(4): 0.0; Y(5): 0.0; T(8): 0.0; S(9): 0.4; S(15): 99.5; T(30): 0.0; S(31): 0.0	0.995	0.0035	6.66e-06	5.77	1.45	3443.56	48	178
		SDPR	pS409	YEGSYALTSEEAERpSDGDPVQPAVLQVHQTS	4	F2					0.87488	0.157462	0.0508124		SDPR_HUMAN	O95810		Serum deprivation-response protein										Y(1): 4.5; S(4): 1.3; Y(5): 1.3; T(8): 16.1; S(9): 16.1; S(15): 60.6; T(30): 0.0; S(31): 0.0	0.606	0	0.00678	4.92	1.9	3443.56	56	267
313	Vesicle-trafficking protein SEC22b	SEC22B	pS137	NLGpSINTELQDVQR	2	LWF1	1.82276	0.117255	0.0222271	#	1.44289	0.115453	0.0682516		SC22B_HUMAN	O75396		Vesicle-trafficking protein SEC22b	S(4): 100.0; T(7): 0.0	1	0	4.17e-06	5.08	2.17	1666.78	27	38	S(4): 100.0; T(7): 0.0	1	0	1.7e-08	4.92	1.31	1666.78	31	38
314	P-selectin	SELP	pS813	CPLNPHpSHLGTYGVFTNAAFDPSP	3	pY	1.68179	0.0171897	0.00403498	#					LYAM3_HUMAN	P16109		P-selectin	S(7): 99.6; T(11): 0.4; Y(12): 0.1; T(16): 0.0; S(23): 0.0	0.996	0	3.48e-05	3.72	0.93	2679.17	36	136
		SELP	pY818	CPLNPHSHLGTpYGVFTNAAFDPSP	3	pY					0.209266	0.100996	0.0238914	*	LYAM3_HUMAN	P16109		P-selectin										S(7): 1.0; T(11): 4.3; Y(12): 90.4; T(16): 4.3; S(23): 0.0	0.904	0.0121	0.00323	2.44	0.11	2679.17	30	136
		SELP	pY818	DDGKCPLNPHSHLGTpYGVFTNAAFDPSP	3	pY					<0.1	0.0887815	no quant	*	LYAM3_HUMAN	P16109		P-selectin										S(11): 1.8; T(15): 48.9; Y(16): 48.9; T(20): 0.4; S(27): 0.0	0.489	0.0283	0.00743	2.4	0.03	3094.34	31	160
315	Isoform 2 of Septin-2	SEPT2	pS253	IYHLPDAEpSDEDEDFKEQTR	2	pY	0.688151	0.165157	0.0270694						SEPT2_HUMAN	Q15019-2		Isoform 2 of Septin-2	Y(2): 0.0; S(9): 100.0; T(19): 0.0	1	0	1.48e-05	4.87	0.53	2517.04	28	56
		SEPT2	pS253	IYHLPDAEpSDEDEDFKEQTR	3	pY	0.688556	0.185935	0.0201596		0.745497	0.0931766	0.0417342		SEPT2_HUMAN	Q15019-2		Isoform 2 of Septin-2	Y(2): 0.0; S(9): 100.0; T(19): 0.0	1	0	2.13e-09	4.24	0.75	2517.04	40	112	Y(2): 0.0; S(9): 100.0; T(19): 0.0	1	0	2.36e-08	3.26	0.54	2517.05	36	112
		SEPT2	pS253	IYHLPDAEpSDEDEDFKEQTR	4	pY	0.654989	0.211976	0.0302806		0.736395	0.197484	0.153886		SEPT2_HUMAN	Q15019-2		Isoform 2 of Septin-2	Y(2): 0.0; S(9): 100.0; T(19): 0.0	1	0	8.06e-05	3.03	0.09	2517.04	49	168	Y(2): 0.0; S(9): 100.0; T(19): 0.0	1	0	0.00016	3.1	0.07	2517.04	44	168
316	Isoform 4 of Septin-4	SEPT4	pS340	IYQFPDCDpSDEDEDFKLQDQALK	3	F2					1.01486	0.0310504	0.0436365		SEPT4_HUMAN	O43236-4		Isoform 4 of Septin-4										Y(2): 0.0; S(9): 100.0	1	0	0.000649	4.71	0.72	2899.23	32	130
317	HCG2002594, isoform CRA_c	SEPT5	pS234	FGIHVYQFPECDpSDEDEDFKQQDR	3	pY	0.347609	0.137724	0.153942	#	0.775771	0.0672769	0.0523547		G3XAH0_HUMAN	G3XAH0	Q99719	HCG2002594, isoform CRA_c	Y(6): 0.0; S(13): 100.0	1	0	1.36e-08	6.16	0.18	3084.23	42	136	Y(6): 0.0; S(13): 100.0	1	0	8.26e-07	6.31	0.22	3084.23	42	136
		SEPT5	pS234	FGIHVYQFPECDpSDEDEDFKQQDR	4	pY					0.871057	0.162596	0.0763406		G3XAH0_HUMAN	G3XAH0	Q99719	HCG2002594, isoform CRA_c										Y(6): 0.0; S(13): 100.0	1	0	7.14e-05	3.45	0.71	3084.24	43	204
		SEPT5	pS336	MEpSPIPILPLPTPDAETEK	2	LWF1	0.974792	0.0356912	0.0857876		1.51511	0.0410994	0.0590274	*	G3XAH0_HUMAN	G3XAH0	Q99719	HCG2002594, isoform CRA_c	S(3): 100.0; T(12): 0.0; T(17): 0.0	1	0	9.06e-09	3.69	1.21	2158.04	23	53	S(3): 100.0; T(12): 0.0; T(17): 0.0	1	0	5.25e-07	4.57	0.8	2158.04	30	53
318	Sphingosine-1-phosphate phosphatase 1	SGPP1	pS112	RNpSLTGEEGQLAR	2	F2	1.18849	0.250121	0.262731						SGPP1_HUMAN	Q9BX95		Sphingosine-1-phosphate phosphatase 1	S(3): 82.3; T(5): 17.7	0.823	0	0.00935	2.62	0.69	1510.7	18	35
319	SH3 domain-containing kinase-binding protein 1	SH3KBP1	pS230	pSIEVENDFLPVEK	2	LWF1					2.74832	0.112423	0.0523614	*	SH3K1_HUMAN	Q96B97		SH3 domain-containing kinase-binding protein 1										S(1): 100.0	1	0	9.07e-10	4.56	1.88	1598.74	32	48
320	Isoform 6 of SHC-transforming protein 1	SHC1	pY428	ELFDDPSpYVNVQNLDK	2	pY					1.30091	0.0516577	0.0103471		SHC1_HUMAN	P29353-6		Isoform 6 of SHC-transforming protein 1										S(7): 0.9; Y(8): 99.1	0.991	0	1.86e-10	3.14	0.34	1975.87	21	44
321	Src kinase-associated phosphoprotein 2	SKAP2	pT85	GDAEDGEEYDDPFAGPPDpTISLASER	3	LWF1					0.815927	0.0290491	0.0835426		SKAP2_HUMAN	O75563		Src kinase-associated phosphoprotein 2										Y(9): 0.0; T(19): 50.0; S(21): 50.0; S(24): 0.1	0.5	0	2.46e-08	4.92	2.46	2833.14	44	148
		SKAP2	pS101	YDKDDEAPpSDGAQFPPIAAQDLPFVLK	3	F2					0.882662	0.0595658	0.320733		SKAP2_HUMAN	O75563		Src kinase-associated phosphoprotein 2										Y(1): 12.5; S(9): 87.5	0.875	0	0.00132	4.31	0.74	3027.43	45	154
		SKAP2	pY151	TVFYpYYGSDKDK	2	pY	0.94445	0.126303	0.0257116		1.10194	0.00788179	0.126167		SKAP2_HUMAN	O75563		Src kinase-associated phosphoprotein 2	T(1): 0.0; Y(4): 0.3; Y(5): 94.2; Y(6): 5.5; S(8): 0.0	0.942	0	0.000221	3.33	0.77	1565.65	20	32	T(1): 0.0; Y(4): 5.0; Y(5): 45.0; Y(6): 5.0; S(8): 45.0	0.45	0	0.00496	1.9	0.66	1565.65	17	32
		SKAP2	pY151	TVFYpYYGSDKDK	3	pY					1.13165	0.255296	0.0609749		SKAP2_HUMAN	O75563		Src kinase-associated phosphoprotein 2										T(1): 0.0; Y(4): 5.3; Y(5): 44.7; Y(6): 44.7; S(8): 5.3	0.447	0	0.00634	1.65	0.52	1565.65	18	64
		SKAP2	pY197	IpYQFTAASPK	2	pY	1.37634	0.0520457	0.0324554		1.09877	0.0880501	0.0103115		SKAP2_HUMAN	O75563		Src kinase-associated phosphoprotein 2	Y(2): 100.0; T(5): 0.0; S(8): 0.0	1	0	1.08e-06	2.98	0.34	1205.56	17	26	Y(2): 100.0; T(5): 0.0; S(8): 0.0	1	0	4.13e-06	2.62	0.23	1205.56	17	26
322	Helicase SKI2W	SKIV2L	pS256	ASpSLEDLVLK	2	LWF1	0.93219	0.0905143	0.00132873		1.01214	0.0637566	0.0123607		SKIV2_HUMAN	Q15477		Helicase SKI2W	S(2): 6.6; S(3): 93.4	0.934	0	0.000206	2.61	1.6	1154.57	19	26	S(2): 7.9; S(3): 92.1	0.921	0	0.00102	2.2	2.24	1154.57	19	26
323	SLAIN motif-containing protein 2	SLAIN2	pS48	SGAVQGAGSLGPGpSPVR	2	LWF1	2.89174	0.0269827	0.0206042	#					SLAI2_HUMAN	Q9P270		SLAIN motif-containing protein 2	S(1): 0.0; S(9): 0.0; S(14): 100.0	1	0	1.68e-05	2.98	2.19	1576.74	24	47
		SLAIN2	pS391	LpSLQGHPTDLQTSNVK	2	F2	1.70326	0.0263717	0.137821	#					SLAI2_HUMAN	Q9P270		SLAIN motif-containing protein 2	S(2): 100.0; T(8): 0.0; T(12): 0.0; S(13): 0.0	1	0	0.0271	1.58	0.39	1817.88	23	44
		SLAIN2	pS391	LpSLQGHPTDLQTSNVK	3	F2					1.16604	0.0197785	0.0593107		SLAI2_HUMAN	Q9P270		SLAIN motif-containing protein 2										S(2): 48.3; T(8): 48.3; T(12): 3.3; S(13): 0.1	0.483	0	0.0045	2.02	0.98	1817.9	23	88
324	Solute carrier family 2, facilitated glucose transporter member 12	SLC2A12	pT284pT292pY300pT303	IMIGLpTLVFFVQIpTGQPNILFpYASpTVLK	4	pY					1.49389	0.259172	0.00657736		GTR12_HUMAN	Q8TD20		Solute carrier family 2, facilitated glucose transporter member 12										T(6): 100.0; T(14): 100.0; Y(22): 90.6; S(24): 54.7; T(25): 54.7	0.453	0	0.00884	3.49	1.59	3446.63	60	474
325	Solute carrier family 2, facilitated glucose transporter member 3	SLC2A3	pS485	DGVMEMNpSIEPAK	2	LWF1					4.69448	0.0783476	0.0112308	*	GTR3_HUMAN	P11169		Solute carrier family 2, facilitated glucose transporter member 3										S(8): 100.0	1	0	1.07e-06	3.71	1	1500.61	25	35
		SLC2A3	pS485	DGVMEMNpSIEPAKETTTNV	2	LWF1	2.51736	0.0466084	0.00863385	#	5.55516	0.144581	0.0287821	*	GTR3_HUMAN	P11169		Solute carrier family 2, facilitated glucose transporter member 3	S(8): 100.0; T(15): 0.0; T(16): 0.0; T(17): 0.0	1	0	8.75e-09	3.29	3	2145.9	25	53	S(8): 100.0; T(15): 0.0; T(16): 0.0; T(17): 0.0	1	0	6.06e-05	4.07	0.98	2145.91	26	53
		SLC2A3	pS485	DGVMEMNpSIEPAKETTTNV	3	LWF1					5.18321	0.20076	0.0517235	*	GTR3_HUMAN	P11169		Solute carrier family 2, facilitated glucose transporter member 3										S(8): 100.0; T(15): 0.0; T(16): 0.0; T(17): 0.0	1	0	2.92e-05	4.03	1.42	2145.91	46	106
326	Sodium/hydrogen exchanger 1	SLC9A1	pS599	IPpSAVSTVSMQNIHPK	2	F2	1.19752	0.0645779	0.0183734						SL9A1_HUMAN	P19634		Sodium/hydrogen exchanger 1	S(3): 100.0; S(6): 0.0; T(7): 0.0; S(9): 0.0	1	0	8.46e-15	3.78	0.23	1788.87	25	44
		SLC9A1	pS599	IPpSAVSTVSMQNIHPK	3	F2	1.41118	0.0999285	0.879444						SL9A1_HUMAN	P19634		Sodium/hydrogen exchanger 1	S(3): 97.6; S(6): 2.1; T(7): 0.3; S(9): 0.0	0.976	0	7.2e-05	2.85	0.13	1788.87	27	88
		SLC9A1	pS602pS605	IPSAVpSTVpSMQNIHPK	3	LWF1					0.290289	0.162839	0.0775384	*	SL9A1_HUMAN	P19634		Sodium/hydrogen exchanger 1										S(3): 0.0; S(6): 50.3; T(7): 50.3; S(9): 99.3	0.496	0.0325	0.0118	2.38	2.88	1868.84	44	116
		SLC9A1	pS703	IGpSDPLAYEPK	2	LWF1	3.38473	0.125486	0.0202929	#	17.207	0.277956	0.0647483	*	SL9A1_HUMAN	P19634		Sodium/hydrogen exchanger 1	S(3): 100.0; Y(8): 0.0	1	0	3.21e-07	3.28	2	1269.57	22	29	S(3): 100.0; Y(8): 0.0	1	0	5.22e-07	3.52	1.38	1269.58	21	29
		SLC9A1	pS785	SKETSSPGTDDVFTPAPSDpSPSSQR	3	F2					0.99469	0.00418873	0.0711561		SL9A1_HUMAN	P19634		Sodium/hydrogen exchanger 1										S(1): 0.0; T(4): 0.0; S(5): 0.0; S(6): 0.0; T(9): 0.0; T(14): 0.0; S(18): 0.0; S(20): 89.7; S(22): 10.1; S(23): 0.1	0.897	0	2.74e-05	4.33	2.6	2660.16	39	142
		SLC9A1	pS796	CLpSDPGPHPEPGEGEPFFPK	3	F2	1.13591	0.0531989	0.0850993		1.70685	0.0448648	0.0289976	*	SL9A1_HUMAN	P19634		Sodium/hydrogen exchanger 1	S(3): 100.0	1	0	1.23e-05	3.12	0.03	2273.96	27	112	S(3): 100.0	1	0	0.0115	3.05	2.12	2273.98	31	112
327	Na(+)/H(+) exchange regulatory cofactor NHE-RF1	SLC9A3R1	pS290	SApSSDTSEELNSQDSPPK	2	LWF1	0.503328	0.0623974	0.020983	#					NHRF1_HUMAN	O14745		Na(+)/H(+) exchange regulatory cofactor NHE-RF1	S(1): 8.3; S(3): 91.6; S(4): 0.1; T(6): 0.0; S(7): 0.0; S(12): 0.0; S(15): 0.0	0.916	0	1.66e-13	6.11	2.76	1958.78	32	50
328	Sodium/hydrogen exchanger 9	SLC9A9	pT615	ASPQpTPGKENIYEGDLGLGGYELK	2	F2	3.60847	0.0500675	no rep						SL9A9_HUMAN	Q8IVB4		Sodium/hydrogen exchanger 9	S(2): 2.7; T(5): 96.7; Y(12): 0.5; Y(21): 0.0	0.967	0	1.75e-05	3.88	0.65	2616.22	26	68
		SLC9A9	pT615	ASPQpTPGKENIYEGDLGLGGYELK	3	F2	2.56869	0.0838478	0.152651	#					SL9A9_HUMAN	Q8IVB4		Sodium/hydrogen exchanger 9	S(2): 11.5; T(5): 86.9; Y(12): 1.6; Y(21): 0.0	0.869	0	6.75e-12	4.01	0.57	2616.22	38	136
329	STE20-like serine/threonine-protein kinase	SLK	pS189	RDpSFIGTPYWMAPEVVMCETSK	3	F2					0.614365	0.0552505	0.103956	*	SLK_HUMAN	Q9H2G2		STE20-like serine/threonine-protein kinase										S(3): 87.5; T(7): 12.2; Y(9): 0.3; T(20): 0.0; S(21): 0.0	0.875	0	7.78e-05	4.71	0.8	2684.19	46	124
330	Mothers against decapentaplegic homolog 1	SMAD1	pS62	ALSCPGQPpSNCVTIPR	2	LWF1	0.608337	0.0411956	0.0161697	#					SMAD1_HUMAN	Q15797		Mothers against decapentaplegic homolog 1	S(3): 0.5; S(9): 98.1; T(13): 1.5	0.981	0	0.03	1.62	1.48	1836.81	19	44
331	Small integral membrane protein 1	SMIM1	pS22pS27	DGVpSLGAVpSSTEEASR	2	LWF1					3.45428	0.0647452	0.0303955	*	SMIM1_HUMAN	B2RUZ4		Small integral membrane protein 1										S(4): 100.0; S(9): 85.5; S(10): 2.0; T(11): 12.5; S(15): 0.0	0.855	0.0025	6.04e-08	4.01	2.16	1724.68	34	58
		SMIM1	pS27	DGVSLGAVpSSTEEASR	2	LWF1					6.51565	0.107556	0.0813091	*	SMIM1_HUMAN	B2RUZ4		Small integral membrane protein 1										S(4): 0.0; S(9): 47.9; S(10): 47.9; T(11): 4.2; S(15): 0.0	0.479	0.0184	1.09e-07	3.73	1.53	1644.71	27	44
332	Smoothelin	SMTN	pS357	SLpSVLSPR	2	LWF1	1.61232	0.0519671	0.0301685	#					E7ETT8_HUMAN	E7ETT8	P53814	Smoothelin	S(1): 0.1; S(3): 99.8; S(6): 0.1	0.998	0	0.0263	3.09	2.17	938.469	17	20
		SMTN	pS848	STpSFGVPNANSIK	2	LWF1					9.5353	0.274487	0.0565428	*	E7ETT8_HUMAN	E7ETT8	P53814	Uncharacterized protein (SMTN)										S(1): 2.4; T(2): 13.5; S(3): 84.1; S(11): 0.0	0.841	0	0.00782	2.11	1.09	1401.65	19	35
333	Synaptosomal-associated protein 23	SNAP23	pS161	ITNDAREDEMEENLTQVGpSILGNLK	3	F2					1.25326	0.054034	0.0748738		SNP23_HUMAN	O00161		Synaptosomal-associated protein 23										T(2): 0.0; T(15): 0.0; S(19): 100.0	1	0	0.000301	5.97	1.73	2869.37	37	142
334	Beta-1-syntrophin	SNTB1	pS87	GAGAGHPGAGGAQPPDpSPAGVR	3	F2					1.15797	0.0403255	0.024709		SNTB1_HUMAN	Q13884		Beta-1-syntrophin										S(17): 100.0	1	0	0.00371	3.26	1.21	1963.9	39	124
		SNTB1	pS219	GSPVSEIGWETPPPEpSPR	2	LWF1	0.49466	0.0196945	no rep						SNTB1_HUMAN	Q13884		Beta-1-syntrophin	S(2): 0.0; S(5): 0.0; T(11): 0.0; S(16): 100.0	1	0	1.55e-07	4.18	1.29	2001.89	30	50
		SNTB1	pS219	KGSPVSEIGWETPPPEpSPR	2	F2	0.945854	0.0218339	0.0126452		0.856163	0.0662155	0.00112959		SNTB1_HUMAN	Q13884		Beta-1-syntrophin	S(3): 0.0; S(6): 0.0; T(12): 0.0; S(17): 100.0	1	0	3.54e-12	4.11	0.51	2129.99	30	53	S(3): 0.0; S(6): 0.0; T(12): 0.0; S(17): 100.0	1	0	0.000493	3.97	1.45	2130.01	33	53
		SNTB1	pS219	KGSPVSEIGWETPPPEpSPR	3	F2	0.89656	0.0661827	0.132277		0.861426	0.0458148	0.0133492		SNTB1_HUMAN	Q13884		Beta-1-syntrophin	S(3): 0.0; S(6): 0.0; T(12): 0.0; S(17): 100.0	1	0	7.44e-05	3.28	0.14	2129.99	37	106	S(3): 0.0; S(6): 0.0; T(12): 2.2; S(17): 97.8	0.978	0	0.00406	3.15	1.97	2130.01	33	106
335	SPAG9 protein	SPAG9	pS203pT217	ERPIpSLGIFPLPAGDGLLpTPDAQK	3	LWF1					2.18921	0.0502181	0.171462	*	A6H8U5_HUMAN	A6H8U5	O60271	SPAG9 protein										S(5): 100.0; T(19): 100.0	1	0	4.38e-16	6.1	2.47	2665.32	50	180
		SPAG9	pT217	ERPISLGIFPLPAGDGLLpTPDAQK	3	F2	0.700475	0.082114	no rep		0.866675	0.0197889	0.0234342		A6H8U5_HUMAN	A6H8U5	O60271	SPAG9 protein	S(5): 0.0; T(19): 100.0	1	0	1.89e-15	3.34	1.14	2585.34	34	136	S(5): 0.0; T(19): 100.0	1	0	7.8e-08	5.29	1.71	2585.36	40	136
336	Spastin	SPAST	pS268	APpSYSGLSMVSGVK	2	LWF1	1.81847	0.100301	0.0336559	#	1.45621	0.0466072	0.0207838		SPAST_HUMAN	Q9UBP0		Spastin	S(3): 98.7; Y(4): 1.2; S(5): 0.1; S(8): 0.0; S(11): 0.0	0.987	0	4.4e-06	3.89	0.9	1462.66	23	38	S(3): 98.3; Y(4): 1.5; S(5): 0.2; S(8): 0.0; S(11): 0.0	0.983	0	0.000824	3.21	2.47	1462.67	24	38
337	Leukosialin	SPN	pS355	QGpSLAMEELK	2	LWF1	1.38431	0.0115163	0.00414993		2.04044	0.0635972	0.0464204	*	LEUK_HUMAN	P16150		Leukosialin	S(3): 100.0	1	0	1.39e-06	3.25	1.89	1185.52	20	26	S(3): 100.0	1	0	0.00635	1.3	2.58	1185.52	16	26
338	Isoform 2 of Spectrin beta chain, brain 1	SPTBN1	pT6	pTSSISGPLSPAYTGQVPYNYNQLEGR	3	LWF1					2.5611	0.104393	0.0232459	*	SPTB2_HUMAN	Q01082-3		Isoform 2 of Spectrin beta chain, brain 1										T(1): 32.1; S(2): 32.1; S(3): 32.1; S(5): 3.7; S(9): 0.0; Y(12): 0.0; T(13): 0.0; Y(18): 0.0; Y(20): 0.0	0.321	0	7.8e-15	5.72	2.64	2879.32	48	200
339	Isoform 2 of Proto-oncogene tyrosine-protein kinase Src	SRC	pS17	pSLEPAENVHGAGGGAFPASQTPSKPASADGHR	4	pY	1.32583	0.593296	0.0553075		0.85683	0.107819	0.053038		SRC_HUMAN	P12931-2		Isoform 2 of Proto-oncogene tyrosine-protein kinase Src	S(1): 100.0; S(19): 0.0; T(21): 0.0; S(23): 0.0; S(27): 0.0	1	0	0.00667	2.67	0.76	3180.44	56	372	S(1): 100.0; S(19): 0.0; T(21): 0.0; S(23): 0.0; S(27): 0.0	1	0	0.00874	1.58	0.53	3180.45	46	372
		SRC	pS17	RRpSLEPAENVHGAGGGAFPASQTPSKPASADGHR	5	pY					0.657538	0.137833	0.0448216		SRC_HUMAN	P12931-2		Isoform 2 of Proto-oncogene tyrosine-protein kinase Src										S(3): 99.9; S(21): 0.0; T(23): 0.0; S(25): 0.0; S(29): 0.0	0.999	0	0.0218	2.77	0.86	3492.65	72	392
		SRC	pS17	RRpSLEPAENVHGAGGGAFPASQTPSKPASADGHR	6	pY					0.781945	0.0903729	0.117678		SRC_HUMAN	P12931-2		Isoform 2 of Proto-oncogene tyrosine-protein kinase Src										S(3): 100.0; S(21): 0.0; T(23): 0.0; S(25): 0.0; S(29): 0.0	1	0	0.0333	2.46	0.94	3492.65	85	490
		SRC	pS69	LFGGFNpSSDTVTSPQR	2	LWF1	1.92458	0.0947997	0.0185531	#					SRC_HUMAN	P12931-2		Isoform 2 of Proto-oncogene tyrosine-protein kinase Src	S(7): 93.2; S(8): 3.4; T(10): 3.4; T(12): 0.0; S(13): 0.0	0.932	0	0.0461	2.05	2.88	1792.79	15	44
		SRC	pY536	KEPEERPTFEYLQAFLEDYFTSTEPQpYQPGENL	3	pY					no quant	no quant	no quant		SRC_HUMAN	P12931-2		Isoform 2 of Proto-oncogene tyrosine-protein kinase Src										T(8): 0.0; Y(11): 0.0; Y(19): 0.0; T(21): 0.1; S(22): 0.4; T(23): 0.4; Y(27): 99.0	0.99	0	9.9e-05	4.55	0.44	4075.81	33	190
340	Single-stranded DNA-binding protein, mitochondrial	SSBP1	pY73	SGDSEVpYQLGDVSQK	2	pY					1.00307	0.0301695	0.0797762		SSBP_HUMAN	Q04837		Single-stranded DNA-binding protein, mitochondrial										S(1): 0.0; S(4): 0.0; Y(7): 100.0; S(13): 0.0	1	0	2.81e-10	3.83	0.43	1691.71	21	41
341	Sperm-specific antigen 2	SSFA2	pS739	SQpSLPTTLLSPVR	2	LWF1	0.892118	0.081115	0.0106648		1.16783	0.0989731	0.0445549		SSFA2_HUMAN	P28290		Sperm-specific antigen 2	S(1): 0.1; S(3): 99.9; T(6): 0.0; T(7): 0.0; S(10): 0.0	0.999	0	1.29e-06	2.89	1.8	1478.76	20	35	S(1): 1.0; S(3): 99.0; T(6): 0.0; T(7): 0.0; S(10): 0.0	0.99	0	0.00185	2.35	2.22	1478.76	15	35
		SSFA2	pS1055	pSADNLSCPSPLNVMEPVTELMQEQSYLK	3	LWF1					<0.1	0.215712	no quant	*	SSFA2_HUMAN	P28290		Sperm-specific antigen 2										S(1): 97.2; S(6): 2.5; S(9): 0.3; T(18): 0.0; S(25): 0.0; Y(26): 0.0	0.972	0	0.000824	3.04	0.32	3260.46	30	216
342	Signal transducer and activator of transcription 3	STAT3	pY705	YCRPESQEHPEADPGSAAPpYLK	3	pY					1.10926	0.0754115	0.126318		STAT3_HUMAN	P40763		Signal transducer and activator of transcription 3										Y(1): 0.0; S(6): 0.0; S(16): 0.0; Y(20): 100.0	1	0	4.53e-08	3.8	0.22	2582.1	32	124
343	Stromal interaction molecule 1	STIM1	pS575	LIEGVHPGSLVEKLPDpSPALAK	3	F2	0.276392	0.0409943	no rep		0.637991	0.0402579	0.182643	*	STIM1_HUMAN	Q13586		Stromal interaction molecule 1	S(9): 0.0; S(17): 100.0	1	0	2e-13	4.73	0.4	2350.24	37	124	S(9): 0.0; S(17): 100.0	1	0	0.000192	4.65	2.26	2350.26	37	124
		STIM1	pS575	LIEGVHPGSLVEKLPDpSPALAK	4	F2					0.567584	0.00923034	0.202228	*	STIM1_HUMAN	Q13586		Stromal interaction molecule 1										S(9): 1.0; S(17): 99.0	0.99	0	0.00162	2.47	0.39	2350.27	40	186
		STIM1	pS575	LPDpSPALAK	2	LWF1					0.489332	0.122251	0.0924029	*	STIM1_HUMAN	Q13586		Stromal interaction molecule 1										S(4): 100.0	1	0	0.000824	3.71	2.81	991.486	18	23
		STIM1	pS616	pSHSPSSPDPDTPSPVGDSR	3	F2	0.723314	0.718888	0.520854						STIM1_HUMAN	Q13586		Stromal interaction molecule 1	S(1): 97.0; S(3): 2.9; S(5): 0.1; S(6): 0.0; T(11): 0.0; S(13): 0.0; S(18): 0.0	0.97	0	8.07e-06	2.7	0.42	2001.82	33	144
		STIM1	pS618	SHpSPSSPDPDTPSPVGDSR	2	F2	0.807111	0.710779	0.554962						STIM1_HUMAN	Q13586		Stromal interaction molecule 1	S(1): 1.1; S(3): 98.9; S(5): 0.0; S(6): 0.0; T(11): 0.0; S(13): 0.0; S(18): 0.0	0.989	0	9.09e-06	3.81	0.48	2001.82	25	53
		STIM1	pS618	SHpSPSSPDPDTPSPVGDSR	3	F2					1.0937	0.00986432	0.0656222		STIM1_HUMAN	Q13586		Stromal interaction molecule 1										S(1): 5.5; S(3): 44.5; S(5): 44.5; S(6): 5.5; T(11): 0.0; S(13): 0.0; S(18): 0.0	0.445	0.0311	0.00019	2.8	2.79	2001.84	35	106
344	Serine/threonine-protein kinase 10	STK10	pS191	RDpSFIGTPYWMAPEVVMCETMK	3	F2					0.595983	0.0947833	0.0410379	*	STK10_HUMAN	O94804		Serine/threonine-protein kinase 10										S(3): 49.9; T(7): 49.9; Y(9): 0.1; T(20): 0.0	0.499	0	0.000249	5.1	0.69	2728.2	38	124
		STK10	pS438	QVAEQGGDLpSPAANR	2	LWF1					0.503226	0.0478314	0.11066	*	STK10_HUMAN	O94804		Serine/threonine-protein kinase 10										S(10): 100.0	1	0	0.00439	1.66	1.07	1592.71	14	41
		STK10	pT952	LSEEAECPNPSpTPSK	2	LWF1					2.94119	0.18431	0.039667	*	STK10_HUMAN	O94804		Serine/threonine-protein kinase 10										S(2): 0.0; S(11): 5.3; T(12): 47.4; S(14): 47.4	0.474	0	6.86e-07	2.89	1.95	1725.7	21	41
345	Serine/threonine-protein kinase 24	STK24	pT190	RNpTFVGTPFWMAPEVIK	3	F2					0.972784	0.0797767	0.00347337		STK24_HUMAN	Q9Y6E0		Serine/threonine-protein kinase 24										T(3): 50.0; T(7): 50.0	0.5	0	0.0171	3.25	0.03	2073.03	30	94
346	Serine/threonine-protein kinase 4	STK4	pY433	IPQDGDpYEFLK	2	pY					5.30271	0.122268	0.0506191	*	STK4_HUMAN	Q13043		Serine/threonine-protein kinase 4										Y(7): 100.0	1	0	0.00489	2.47	1.03	1404.61	18	29
347	Striatin-3	STRN3	pS257	SSGDVLETFNFLENADDpSDEDEENDMIEGIPEGK	3	LWF1					1.08019	0.42501	0.404568		STRN3_HUMAN	Q13033		Striatin-3										S(1): 0.0; S(2): 0.0; T(8): 0.0; S(18): 100.0	1	0	1.15e-08	4.69	1.82	3840.55	43	196
348	Uncharacterized protein (STRN4)	STRN4	pS276	LGGSVLGQIPFLQNCEDEDpSDEDDELDSVQHK	4	F2					0.828101	0.0882905	0.132569		F8VYA6_HUMAN	F8VYA6	Q9NRL3	Uncharacterized protein (STRN4)										S(4): 0.0; S(20): 100.0; S(28): 0.0	1	0	8.09e-08	4.18	0.74	3668.6	54	276
349	Supervillin	SVIL	pS245	DSSFTEVPRpSPK	2	F2	1.01196	0.168323	0.219769		0.686789	0.0193239	0.0094124		SVIL_HUMAN	O95425		Supervillin	S(2): 0.0; S(3): 0.0; T(5): 0.0; S(10): 100.0	1	0	2.48e-07	3.56	0.95	1429.63	21	32	S(2): 0.0; S(3): 0.0; T(5): 0.0; S(10): 100.0	1	0	0.0113	3.1	2.51	1429.65	19	32
		SVIL	pT852	YQpTQPVTLGEVEQVQSGK	2	LWF1	0.529851	0.0472977	0.0691286	#					SVIL_HUMAN	O95425		Supervillin	Y(1): 0.8; T(3): 99.2; T(7): 0.0; S(16): 0.0	0.992	0	4.75e-12	3.98	1.77	2070.97	33	50
350	Synapse-associated protein 1	SYAP1	pT248	EQDLPLAEAVRPKpTPPVVIK	3	F2	0.201463	0.0650746	no rep		0.730319	0.0138165	0.0445957		SYAP1_HUMAN	Q96A49		Synapse-associated protein 1	T(14): 100.0	1	0	3.54e-05	2.5	0.06	2280.23	23	112	T(14): 100.0	1	0	0.0372	2.25	1.73	2280.26	30	112
		SYAP1	pT248	EQDLPLAEAVRPKpTPPVVIK	4	F2	0.197392	0.00123304	no rep						SYAP1_HUMAN	Q96A49		Synapse-associated protein 1	T(14): 100.0	1	0	0.0175	1.12	0.42	2280.24	34	168
351	Tyrosine-protein kinase SYK	SYK	pY323	QESTVSFNPpYEPELAPWAADK	2	pY					>10	no quant	0.0850244	*	KSYK_HUMAN	P43405		Tyrosine-protein kinase SYK										S(3): 0.1; T(4): 0.2; S(6): 0.9; Y(10): 98.8	0.988	0	0.0285	2.57	0.5	2459.08	19	59
		SYK	pY323	QESTVSFNPpYEPELAPWAADK	3	pY					>10	no quant	0.101234	*	KSYK_HUMAN	P43405		Tyrosine-protein kinase SYK										S(3): 0.0; T(4): 0.0; S(6): 0.5; Y(10): 99.5	0.995	0	0.0255	2.74	1.02	2459.08	29	118
		SYK	pY323	QESTVSFNPpYEPELAPWAADKGPQR	3	pY	1.95808	0.0312219	0.0191834	#	6.52629	0.0887713	0.0277185	*	KSYK_HUMAN	P43405		Tyrosine-protein kinase SYK	S(3): 0.0; T(4): 0.0; S(6): 0.0; Y(10): 100.0	1	0	8.57e-07	4.22	0.22	2897.31	33	142	S(3): 0.0; T(4): 0.2; S(6): 3.7; Y(10): 96.1	0.961	0	0.0364	3.16	1.63	2897.32	25	142
352	Synergin gamma	SYNRG	pS1075	SLpSLGDKEISR	2	F2	1.7855	0.0932719	0.00874005	#					SYNRG_HUMAN	Q9UMZ2		Synergin gamma	S(1): 0.2; S(3): 99.8; S(10): 0.1	0.998	0	0.0105	1.89	0.02	1284.62	16	29
353	Synaptotagmin-like protein 4	SYTL4	pS294	pSKSVPGLNVDM*EEEEEEEDIDHLVK	3	F2	0.453964	0.0504855	no rep		0.639284	0.00628529	0.00266819	*	SYTL4_HUMAN	Q96C24	F8W9B9	Synaptotagmin-like protein 4	S(1): 89.1; S(3): 10.9	0.891	0	4.39e-11	4.16	0.26	2966.28	48	192	S(1): 50.0; S(3): 50.0	0.5	0	0.000498	4.05	1.06	2966.32	44	192
		SYTL4	pS294	pSKSVPGLNVDMEEEEEEEDIDHLVK	3	pY	0.769385	0.00412662	0.0986502		0.525334	0.00878083	0.117271	*	SYTL4_HUMAN	Q96C24	F8W9B9	Synaptotagmin-like protein 4	S(1): 87.7; S(3): 12.3	0.877	0	1.99e-06	4.82	0.54	2950.28	47	192	S(1): 50.0; S(3): 50.0	0.5	0.0275	4.32e-11	4.6	0.12	2950.29	35	192
		SYTL4	pS296	pSVPGLNVDMEEEEEEEDIDHLVK	3	F2	0.602442	0.0452674	no rep						SYTL4_HUMAN	Q96C24	F8W9B9	Synaptotagmin-like protein 4	S(1): 100.0	1	0	0.00688	1.54	0.02	2735.16	36	176
		SYTL4	pS296	SKpSVPGLNVDM*EEEEEEEDIDHLVK	3	pY					0.355368	0.0328248	0.0724846	*	SYTL4_HUMAN	Q96C24	F8W9B9	Synaptotagmin-like protein 4										S(1): 18.8; S(3): 81.2	0.812	0	0.0201	3.22	1.52	2966.29	35	142
		SYTL4	pS296	SKpSVPGLNVDMEEEEEEEDIDHLVK	3	F2	0.292084	0.200642	no rep		0.479334	0.0153668	0.0142085	*	SYTL4_HUMAN	Q96C24	F8W9B9	Synaptotagmin-like protein 4	S(1): 11.6; S(3): 88.4	0.884	0	6.33e-08	4.49	0.48	2950.29	40	142	S(1): 50.0; S(3): 50.0	0.5	0	1.28e-07	5.19	0.1	2950.32	42	142
		SYTL4	pS296	SKpSVPGLNVDMEEEEEEEDIDHLVK	4	F2	0.3765	0.108623	no rep		0.561537	0.076951	0.0133649	*	SYTL4_HUMAN	Q96C24	F8W9B9	Synaptotagmin-like protein 4	S(1): 0.5; S(3): 99.5	0.995	0.008	1.93e-06	3.73	0.1	2950.29	50	213	S(1): 14.4; S(3): 85.6	0.856	0	0.00142	3.92	1.86	2950.32	50	213
		SYTL4	pS296	SKpSVPGLNVDMEEEEEEEDIDHLVK	4	pY	0.793225	0.100804	0.104011		0.620574	0.0598921	0.0266665	*	SYTL4_HUMAN	Q96C24	F8W9B9	Synaptotagmin-like protein 4	S(1): 11.2; S(3): 88.8	0.888	0	0.0268	3.49	1.1	2950.28	39	213	S(1): 15.9; S(3): 84.1	0.841	0	0.00375	3.48	1.57	2950.29	45	213
		SYTL4	pT492	ISAESPpTGLPSHK	2	F2	2.37979	0.672754	0.570197						F8W9B9_HUMAN	F8W9B9	Q96C24	Synaptotagmin-like protein 4	S(2): 0.0; S(5): 9.9; T(7): 90.1; S(11): 0.0	0.901	0	5.32e-05	2.62	0.1	1403.66	18	35
354	TGF-beta-activated kinase 1 and MAP3K7-binding protein 1	TAB1	pS7	pSLLQSEQQPSWTDDLPLCHLSGVGSASNR	3	F2					2.72944	0.0739013	0.0187087	*	TAB1_HUMAN	Q15750		TGF-beta-activated kinase 1 and MAP3K7-binding protein 1										S(1): 99.9; S(5): 0.1; S(10): 0.0; T(12): 0.0; S(21): 0.0; S(25): 0.0; S(27): 0.0	0.999	0	0.00226	4.53	1.54	3262.52	41	224
355	Transcription initiation factor TFIID subunit 11	TAF11	pS155pS158	LIQSITGTSVSQNVVIAM*pSGIpSK	3	F2	no quant	no quant	no quant						TAF11_HUMAN	Q15544		Transcription initiation factor TFIID subunit 11	S(4): 0.4; T(6): 0.4; T(8): 0.4; S(9): 0.5; S(11): 0.5; S(19): 98.5; S(22): 99.3	0.983	0	0.00691	2.8	0.38	2509.2	31	172
356	Transgelin-2	TAGLN2	pS163	NFpSDNQLQEGK	2	LWF1	0.689676	0.120097	0.127976		1.22884	0.012936	0.100791		TAGL2_HUMAN	P37802		Transgelin-2	S(3): 100.0	1	0	4.2e-06	2.64	1.73	1359.56	20	29	S(3): 100.0	1	0	9.85e-05	4.3	2.23	1359.56	23	29
357	Serine/threonine-protein kinase TAO1	TAOK1	pS9	AGpSLKDPEIAELFFK	3	F2					>10	no quant	0.00313222	*	TAOK1_HUMAN	Q7L7X3		Serine/threonine-protein kinase TAO1										S(3): 100.0	1	0	0.00419	4.17	0.66	1744.87	37	82
358	TBC1 domain family member 10B	TBC1D10B	pS658	QQPPLGPSSpSLLSLPGLK	2	LWF1	0.826061	0.00946879	0.0787956		0.761818	0.0665693	0.0900598		TB10B_HUMAN	Q4KMP7		TBC1 domain family member 10B	S(8): 0.2; S(9): 10.9; S(10): 87.5; S(13): 1.5	0.875	0	0.0385	2.57	1.97	1899	14	50	S(8): 1.5; S(9): 10.9; S(10): 87.4; S(13): 0.2	0.874	0	0.000275	2.19	0.25	1899	18	50
		TBC1D10B	pS678	AAGGAPpSPPPPVR	2	LWF1					1.08027	0.0757648	0.0821485		TB10B_HUMAN	Q4KMP7		TBC1 domain family member 10B										S(7): 100.0	1	0	0.0119	3.05	0.48	1253.61	23	35
359	TBC1 domain family member 15	TBC1D15	pS70	KDpSSSVVEWTQAPK	2	F2	2.59006	0.0895464	0.184314	#	1.64222	0.0235351	0.00236908	*	TBC15_HUMAN	Q8TC07		TBC1 domain family member 15	S(3): 99.7; S(4): 0.3; S(5): 0.0; T(10): 0.0	0.997	0	2.07e-10	4.65	0.1	1641.75	32	38	S(3): 90.6; S(4): 8.5; S(5): 0.9; T(10): 0.0	0.906	0	0.000407	3.83	1.9	1641.77	29	38
		TBC1D15	pS213	SLSQpSFENLLDEPAYGLIQK	3	LWF1					0.457175	0.0140342	0.107137	*	E9PH93_HUMAN	E9PH93	Q8TC07	Uncharacterized protein (TBC1D15)										S(1): 33.3; S(3): 33.3; S(5): 33.3; Y(15): 0.0	0.333	0	9.77e-09	4.71	1.65	2332.11	45	112
360	Thromboxane A2 receptor	TBXA2R	pS331	SLpSLQPQLTQR	2	LWF1	0.843683	0.067094	0.0143404		0.800588	0.0642045	0.0624315		TA2R_HUMAN	P21731		Thromboxane A2 receptor	S(1): 0.1; S(3): 99.9; T(9): 0.0	0.999	0	2.1e-05	3.82	1.88	1350.68	24	29	S(1): 12.5; S(3): 87.5; T(9): 0.0	0.875	0	0.000824	2.7	2.9	1350.68	19	29
361	Tandem C2 domains nuclear protein	TC2N	pS156	LYGpSVCDLR	2	LWF1	1.0457	0.034499	0.0455817		0.866033	0.0792458	0.0923541		TAC2N_HUMAN	Q8N9U0		Tandem C2 domains nuclear protein	Y(2): 0.1; S(4): 99.9	0.999	0	5.45e-05	2.96	2.64	1162.49	22	23	Y(2): 0.1; S(4): 99.9	0.999	0	0.000824	2.95	2.87	1162.5	21	23
		TC2N	pS174	pSMFDLTNSSQR	2	LWF1	0.690073	0.0728814	0.00903207		0.471239	0.0637203	0.00150388	*	TAC2N_HUMAN	Q8N9U0		Tandem C2 domains nuclear protein	S(1): 100.0; T(6): 0.0; S(8): 0.0; S(9): 0.0	1	0	3.2e-07	3.81	1.73	1365.55	25	40	S(1): 100.0; T(6): 0.0; S(8): 0.0; S(9): 0.0	1	0	1.99e-05	4.31	2.95	1365.55	24	40
362	T-complex protein 1 subunit alpha	TCP1	pS544	HGpSYEDAVHSGALND	2	F2	0.961704	0.0958939	0.0642192						TCPA_HUMAN	P17987		T-complex protein 1 subunit alpha	S(3): 100.0; Y(4): 0.0; S(10): 0.0	1	0	9.89e-09	4.26	1.02	1651.64	21	41
363	Tyrosine-protein kinase Tec	TEC	pY519	YVLDDQpYTSSSGAK	2	pY	0.853134	0.164486	0.0366424		2.01275	0.0585113	0.044991	*	TEC_HUMAN	P42680		Tyrosine-protein kinase Tec	Y(1): 0.0; Y(7): 99.7; T(8): 0.3; S(9): 0.0; S(10): 0.0; S(11): 0.0	0.997	0	6.78e-09	4.01	0.7	1613.67	22	38	Y(1): 0.0; Y(7): 49.9; T(8): 49.9; S(9): 0.2; S(10): 0.0; S(11): 0.0	0.499	0	7.62e-10	3.96	0.64	1613.67	21	38
364	Transforming growth factor beta-1-induced transcript 1 protein	TGFB1I1	pS37pY60	ERPAEPLTPPPpSYGHQPQTGSGESSGASGDKDHLpYSTVCKPR	5	pY					8.94735	0.252067	0.0587432	*	TGFI1_HUMAN	O43294		Transforming growth factor beta-1-induced transcript 1 protein										T(8): 0.9; S(12): 73.5; Y(13): 23.1; T(19): 1.0; S(21): 1.0; S(24): 0.4; S(25): 0.3; S(28): 0.2; Y(35): 82.5; S(36): 8.5; T(37): 8.5	0.61	0.0244	0.0169	4	0.69	4638.04	79	648
		TGFB1I1	pY60	ERPAEPLTPPPSYGHQPQTGSGESSGASGDKDHLpYSTVCKPR	5	pY					5.37873	0.0917424	0.0252515	*	TGFI1_HUMAN	O43294		Transforming growth factor beta-1-induced transcript 1 protein										T(8): 0.0; S(12): 0.0; Y(13): 0.0; T(19): 0.0; S(21): 0.0; S(24): 0.0; S(25): 0.0; S(28): 0.0; Y(35): 33.3; S(36): 33.3; T(37): 33.3	0.333	0	8.67e-05	4.29	1.2	4558.08	71	488
		TGFB1I1	pS61	ERPAEPLTPPPSYGHQPQTGSGESSGASGDKDHLYpSTVCKPR	6	pY					4.94297	0.0308157	0.0484552	*	TGFI1_HUMAN	O43294		Transforming growth factor beta-1-induced transcript 1 protein										T(8): 37.3; S(12): 17.1; Y(13): 17.1; T(19): 2.4; S(21): 2.4; S(24): 4.3; S(25): 4.3; S(28): 2.4; Y(35): 4.3; S(36): 4.3; T(37): 4.3	0.043	0.0062	0.00828	1.61	0.87	4558.07	99	610
		TGFB1I1	pS68	pSPKPAAPAAPPFSSSSGVLGTGLCELDR	2	F2	1.1319	0.0673315	0.077099						TGFI1_HUMAN	O43294		Transforming growth factor beta-1-induced transcript 1 protein	S(1): 100.0; S(13): 0.0; S(14): 0.0; S(15): 0.0; S(16): 0.0; T(21): 0.0	1	0	3.11e-16	3.39	0.33	2849.35	27	108
		TGFB1I1	pS68	pSPKPAAPAAPPFSSSSGVLGTGLCELDR	3	F2	1.37754	0.063056	0.0890806		0.999959	0.000795582	0.0193963		TGFI1_HUMAN	O43294		Transforming growth factor beta-1-induced transcript 1 protein	S(1): 100.0; S(13): 0.0; S(14): 0.0; S(15): 0.0; S(16): 0.0; T(21): 0.0	1	0	3.03e-16	5.8	0.15	2849.35	44	216	S(1): 100.0; S(13): 0.0; S(14): 0.0; S(15): 0.0; S(16): 0.0; T(21): 0.0	1	0	6.79e-09	6.49	1.73	2849.38	44	216
		TGFB1I1	pS137pS141	KRPpSLPSpSPSPGLPK	2	pY					1.60404	0.000890695	0.143435	*	TGFI1_HUMAN	O43294		Transforming growth factor beta-1-induced transcript 1 protein										S(4): 22.4; S(7): 86.9; S(8): 86.9; S(10): 3.9	0.11	0	0.0369	3.77	0.43	1707.82	24	54
		TGFB1I1	pS137pS141	KRPpSLPSpSPSPGLPK	3	pY	1.93188	0.209941	0.0295763	#	1.51365	0.134767	0.0346315	*	TGFI1_HUMAN	O43294		Transforming growth factor beta-1-induced transcript 1 protein	S(4): 100.0; S(7): 0.1; S(8): 99.9; S(10): 0.1	0.999	0	0.00895	4.51	0.99	1707.82	43	108	S(4): 100.0; S(7): 2.5; S(8): 97.0; S(10): 0.5	0.97	0	1.32e-05	3.53	0.54	1707.82	42	108
		TGFB1I1	pS143	KRPSLPSSPpSPGLPK	3	pY					1.04507	0.102053	0.0199108		TGFI1_HUMAN	O43294		Transforming growth factor beta-1-induced transcript 1 protein										S(4): 0.5; S(7): 0.5; S(8): 2.5; S(10): 96.5	0.965	0	0.0464	2.71	0.4	1627.86	26	82
		TGFB1I1	pS143	RPSLPSSPpSPGLPK	2	F2	0.926161	0.00868625	0.0721943						TGFI1_HUMAN	O43294		Transforming growth factor beta-1-induced transcript 1 protein	S(3): 0.1; S(6): 0.9; S(7): 3.9; S(9): 95.2	0.952	0	0.00507	2.52	0.71	1499.76	18	38
		TGFB1I1	pS164	LMApSLSDFR	2	LWF1					7.97968	0.113132	0.0123872	*	TGFI1_HUMAN	O43294		Transforming growth factor beta-1-induced transcript 1 protein										S(4): 50.0; S(6): 50.0	0.5	0	0.00126	2.27	1.85	1119.49	17	23
		TGFB1I1	pS403	RGpSLCATCGLPVTGR	2	F2	3.46122	0.0799004	0.037716	#	1.70159	0.0392281	0.00611515	*	TGFI1_HUMAN	O43294		Transforming growth factor beta-1-induced transcript 1 protein	S(3): 100.0; T(7): 0.0; T(13): 0.0	1	0	2.9e-15	4.72	0.36	1684.76	31	41	S(3): 100.0; T(7): 0.0; T(13): 0.0	1	0	0.00428	3.5	2.78	1684.78	21	41
		TGFB1I1	pS403	RGpSLCATCGLPVTGR	3	F2	2.98876	0.120865	0.0270795	#	1.77414	0.0409905	0.0938628	*	TGFI1_HUMAN	O43294		Transforming growth factor beta-1-induced transcript 1 protein	S(3): 99.1; T(7): 0.9; T(13): 0.0	0.991	0	6.78e-09	4.68	0.43	1684.76	38	82	S(3): 98.9; T(7): 1.1; T(13): 0.0	0.989	0	0.032	2.41	1.74	1684.78	23	82
365	Tight junction-associated protein 1	TJAP1	pS545	KDpSLTQAQEQGNLLN	2	LWF1					2.8043	0.0164384	0.0880915	*	TJAP1_HUMAN	Q5JTD0		Tight junction-associated protein 1										S(3): 99.8; T(5): 0.2	0.998	0	2.26e-06	2.79	0.66	1738.81	21	41
366	Tight junction protein ZO-2	TJP2	pS161	KVQVAALQApSPPLDQDDR	2	F2	0.939039	0.0877691	0.0188661						F5H301_HUMAN	F5H301	Q9UDY2	Tight junction protein ZO-2	S(10): 100.0	1	0	3.11e-16	4.96	0.33	2030.99	26	50
		TJP2	pS944	MSYLTAMGADYLpSCDSR	2	LWF1	1.19851	0.0529657	0.0115083						F5H301_HUMAN	F5H301	Q9UDY2	Tight junction protein ZO-2	S(2): 0.0; Y(3): 0.0; T(5): 0.0; Y(11): 0.0; S(13): 100.0; S(16): 0.0	1	0	7.17e-16	4.98	2.67	2020.78	31	47
		TJP2	pS1017	DNpSPPPAFKPEPPK	2	F2	1.14999	0.0271826	0.104143		1.16241	0.017097	0.00803456		F5H301_HUMAN	F5H301	Q9UDY2	Tight junction protein ZO-2	S(3): 100.0	1	0	1.05e-09	2.48	0.71	1600.74	18	38	S(3): 100.0	1	0	0.00373	2.77	2.78	1600.75	16	38
		TJP2	pS1017	DNpSPPPAFKPEPPK	3	F2	1.07315	0.0291082	0.00703868		1.10157	8.25523e-05	0.0851682		F5H301_HUMAN	F5H301	Q9UDY2	Tight junction protein ZO-2	S(3): 100.0	1	0	0.00025	2.57	0.46	1600.74	30	76	S(3): 100.0	1	0	0.0296	2.93	0.96	1600.76	26	76
		TJP2	pY1149	HPDIpYAVPIK	2	pY	1.25986	0.0499258	0.0352622		3.25176	0.0846537	0.0384312	*	F5H301_HUMAN	F5H301	Q9UDY2	Tight junction protein ZO-2	Y(5): 100.0	1	0	0.00167	2.66	0.24	1232.61	18	26	Y(5): 100.0	1	0	0.00132	2.97	0.24	1232.61	18	26
		TJP2	pS1190	GSYGpSDAEEEEYR	2	LWF1	0.845433	0.129611	0.00266022		0.962588	0.00709635	0.0748541		F5H301_HUMAN	F5H301	Q9UDY2	Tight junction protein ZO-2	S(2): 0.0; Y(3): 0.0; S(5): 100.0; Y(12): 0.0	1	0	5.01e-09	4.85	1.95	1571.55	25	35	S(2): 0.0; Y(3): 0.0; S(5): 100.0; Y(12): 0.0	1	0	1.13e-05	4.11	2.58	1571.55	25	35
		TJP2	pS1190	GSYGpSDAEEEEYRQQLSEHSK	3	pY	1.04317	0.0306021	0.101064		0.917693	0.021422	0.066168		F5H301_HUMAN	F5H301	Q9UDY2	Tight junction protein ZO-2	S(2): 1.0; Y(3): 4.2; S(5): 94.5; Y(12): 0.2; S(17): 0.0; S(20): 0.0	0.945	0	0.038	2.84	0.94	2509.01	25	118	S(2): 0.3; Y(3): 1.1; S(5): 94.1; Y(12): 4.4; S(17): 0.1; S(20): 0.0	0.941	0	0.0404	2.76	0.2	2509.01	29	118
367	Talin-1	TLN1	pY26	TMQFEPSTMVpYDACR	2	pY	0.915918	0.103579	0.0266256		0.966322	0.105269	0.0299681		TLN1_HUMAN	Q9Y490		Talin-1	T(1): 0.0; S(7): 0.0; T(8): 0.0; Y(11): 100.0	1	0	1.54e-09	3.78	0.17	1915.74	20	41	T(1): 0.0; S(7): 0.0; T(8): 0.0; Y(11): 100.0	1	0	6.53e-09	3.45	0.16	1931.74	20	41
		TLN1	pY26	TMQFEPSTMVpYDACR	2	pY	0.915918	0.103579	0.0266256		0.836289	0.0428491	0.135423		TLN1_HUMAN	Q9Y490		Talin-1	T(1): 0.0; S(7): 0.0; T(8): 0.0; Y(11): 100.0	1	0	1.54e-09	3.78	0.17	1915.74	20	41	T(1): 0.0; S(7): 0.0; T(8): 0.0; Y(11): 100.0	1	0	4.12e-15	4.4	0.68	1915.74	25	41
		TLN1	pY70	ALDpYYMLR	2	pY	1.06179	0.119386	0.0565662		1.14505	0.0361382	0.0650515		TLN1_HUMAN	Q9Y490		Talin-1	Y(4): 100.0; Y(5): 0.0	1	0	0.000337	2.53	0.04	1124.48	13	20	Y(4): 99.8; Y(5): 0.2	0.998	0	4.97e-05	2.46	0.06	1140.48	13	20
		TLN1	pY70	ALDpYYMLR	2	pY	1.06179	0.119386	0.0565662		1.1851	0.0929057	0.0466615		TLN1_HUMAN	Q9Y490		Talin-1	Y(4): 100.0; Y(5): 0.0	1	0	0.000337	2.53	0.04	1124.48	13	20	Y(4): 96.6; Y(5): 3.4	0.966	0	4.96e-05	2.42	0.15	1124.48	12	20
		TLN1	pY127	IGITNHDEpYSLVR	2	pY	1.66032	0.120016	0.0117818	#	2.25859	0.145635	0.0803326	*	TLN1_HUMAN	Q9Y490		Talin-1	T(4): 0.0; Y(9): 100.0; S(10): 0.0	1	0	0.00221	3.1	0.79	1596.74	22	35	T(4): 0.0; Y(9): 99.9; S(10): 0.1	0.999	0	3.69e-09	3.7	0.58	1596.74	18	35
		TLN1	pY127	IGITNHDEpYSLVR	3	pY					2.49681	0.152542	0.041071	*	TLN1_HUMAN	Q9Y490		Talin-1										T(4): 0.0; Y(9): 98.7; S(10): 1.3	0.987	0	0.00066	2.53	0.38	1596.74	26	70
		TLN1	pS405	pSKDHFGLEGDEESTMLEDSVSPK	3	pY	0.84931	0.139575	0.041811						TLN1_HUMAN	Q9Y490		Talin-1	S(1): 100.0; S(13): 0.0; T(14): 0.0; S(19): 0.0; S(21): 0.0	1	0	0.015	3.94	0.54	2617.09	37	176
		TLN1	pS446	VEHGpSVALPAIMR	2	F2	>10	no quant	0.07	#					TLN1_HUMAN	Q9Y490		Talin-1	S(5): 100.0	1	0	9.23e-12	3.38	0.4	1459.71	22	35
		TLN1	pY1116	AVSSAIAQLLGEVAQGNENpYAGIAAR	3	pY					>10	no quant	0.0442841	*	TLN1_HUMAN	Q9Y490		Talin-1										S(3): 0.0; S(4): 0.0; Y(20): 100.0	1	0	1.21e-08	5.58	1.5	2653.3	41	148
		TLN1	pY1777	TLAESALQLLpYTAK	2	pY					>10	no quant	0.00923521	*	TLN1_HUMAN	Q9Y490		Talin-1										T(1): 0.0; S(5): 0.0; Y(11): 98.1; T(12): 1.9	0.981	0.0134	1.09e-06	2.21	0.23	1601.82	18	38
368	Transmembrane and coiled-coil domains protein 2	TMCC2	pS438	FGpSADNIAHLKDPLEDGPPEEAAR	3	F2	0.424358	0.0487033	no rep						TMCC2_HUMAN	O75069		Transmembrane and coiled-coil domains protein 2	S(3): 100.0	1	0	3.51e-16	5.58	0.71	2629.19	48	136
		TMCC2	pS464	ALSGpSATLVSSPK	2	LWF1	0.589161	0.0669777	0.0254769	#					TMCC2_HUMAN	O75069		Transmembrane and coiled-coil domains protein 2	S(3): 0.4; S(5): 86.6; T(7): 13.0; S(10): 0.1; S(11): 0.0	0.866	0	2.24e-05	3.11	1.16	1297.64	21	35
369	Transmembrane protein 40	TMEM40	pS137	GpSDPASGEVEASQLR	2	LWF1	0.902636	0.0298678	0.03252		1.25896	0.029522	0.0763804		TMM40_HUMAN	Q8WWA1		Transmembrane protein 40	S(2): 100.0; S(6): 0.0; S(12): 0.0	1	0	1.91e-10	4.91	1.66	1582.67	27	41	S(2): 99.9; S(6): 0.1; S(12): 0.0	0.999	0	2.13e-06	4.11	1.46	1582.68	25	41
		TMEM40	pS137	RGpSDPASGEVEASQLR	2	F2	1.16765	0.0575707	0.0330554		0.875671	0.0438716	0.0801295		TMM40_HUMAN	Q8WWA1		Transmembrane protein 40	S(3): 100.0; S(7): 0.0; S(13): 0.0	1	0	3.11e-16	4.1	0.21	1738.77	31	44	S(3): 100.0; S(7): 0.0; S(13): 0.0	1	0	2.17e-05	4	1.95	1738.79	30	44
		TMEM40	pS137	RGpSDPASGEVEASQLR	2	pY	0.933958	0.18212	0.0162153						TMM40_HUMAN	Q8WWA1		Transmembrane protein 40	S(3): 100.0; S(7): 0.0; S(13): 0.0	1	0	1.02e-07	3.8	0.09	1738.77	26	44
		TMEM40	pS137	RRGpSDPASGEVEASQLR	3	pY	1.1819	0.492759	0.0489989		1.29933	0.0939735	0.0319202		TMM40_HUMAN	Q8WWA1		Transmembrane protein 40	S(4): 100.0; S(8): 0.0; S(14): 0.0	1	0	7.03e-06	3.95	0.81	1894.87	39	94	S(4): 100.0; S(8): 0.0; S(14): 0.0	1	0	5.6e-09	3.89	0.07	1894.88	33	94
		TMEM40	pS141	RGSDPApSGEVEASQLR	3	F2	1.08074	0.0633349	0.00152242		0.920002	0.074146	0.0430166		TMM40_HUMAN	Q8WWA1		Transmembrane protein 40	S(3): 0.0; S(7): 100.0; S(13): 0.0	1	0.0206	1.81e-15	4.76	0.66	1738.78	41	88	S(3): 7.9; S(7): 92.1; S(13): 0.0	0.921	0	0.00609	4.1	2.55	1738.79	38	88
		TMEM40	pS141	RGSDPApSGEVEASQLR	3	pY	0.92236	0.187815	0.0624346						TMM40_HUMAN	Q8WWA1		Transmembrane protein 40	S(3): 0.0; S(7): 100.0; S(13): 0.0	1	0	5.96e-07	4.25	0.32	1738.77	36	88
370	Transmembrane protein 55A	TMEM55A	pS16pT22	SPLLSApSHSGNVpTPTAPPYLQESSPR	3	LWF1	1.35371	0.0985306	0.0725578						TM55A_HUMAN	Q8N4L2		Transmembrane protein 55A	S(1): 0.6; S(5): 14.1; S(7): 71.3; S(9): 14.1; T(13): 95.9; T(15): 4.0; Y(19): 0.0; S(23): 0.0; S(24): 0.0	0.685	0.0168	2.43e-05	4.09	1.76	2853.28	40	196
		TMEM55A	pS18pT22	SPLLSASHpSGNVpTPTAPPYLQESSPR	3	LWF1					1.14503	0.0397987	0.0604111		TM55A_HUMAN	Q8N4L2		Transmembrane protein 55A										S(1): 1.2; S(5): 11.2; S(7): 45.8; S(9): 45.8; T(13): 95.7; T(15): 0.3; Y(19): 0.0; S(23): 0.0; S(24): 0.0	0.428	0	0.000824	3.89	2.1	2853.29	40	196
		TMEM55A	pT24	SPLLSASHSGNVTPpTAPPYLQESSPR	3	F2	2.57045	0.177064	0.00376446	#					TM55A_HUMAN	Q8N4L2		Transmembrane protein 55A	S(1): 0.0; S(5): 0.0; S(7): 0.0; S(9): 0.0; T(13): 3.8; T(15): 95.3; Y(19): 0.8; S(23): 0.0; S(24): 0.0	0.953	0	1.54e-15	3.56	1.04	2773.31	36	148
371	Transmembrane protein 63A	TMEM63A	pS97	LpSSTSSSGQQDFENELGCCPWLTAIFR	3	LWF1					1.63644	0.193853	0.0856019	*	TM63A_HUMAN	O94886		Transmembrane protein 63A										S(2): 24.3; S(3): 24.3; T(4): 24.3; S(5): 24.3; S(6): 2.7; S(7): 0.0; T(23): 0.0	0.243	0.0254	3.03e-09	5.37	0.31	3170.37	39	154
372	Transmembrane protein 87B	TMEM87B	pS469	YAFMPLIDDpSDDEIEEFMVTSENLTEGIK	3	LWF1					1.00746	0.114361	0.363516		TM87B_HUMAN	Q96K49		Transmembrane protein 87B										Y(1): 0.9; S(10): 80.9; T(20): 17.2; S(21): 0.9; T(25): 0.0	0.809	0	0.000824	3.85	1.25	3431.49	32	166
		TMEM87B	pS534	WVEENIPSSFTDVALPVLVDpSDEEIMTR	3	LWF1	0.854991	0.0115149	0.131539		0.708199	0.0609779	0.0113687		TM87B_HUMAN	Q96K49		Transmembrane protein 87B	S(8): 0.0; S(9): 0.0; T(11): 0.0; S(21): 100.0; T(27): 0.0	1	0	4.67e-16	4.7	2.15	3271.5	48	160	S(8): 0.0; S(9): 0.0; T(11): 0.0; S(21): 100.0; T(27): 0.0	1	0	3.07e-13	4.99	2.12	3271.51	44	160
373	Tropomodulin-3	TMOD3	pS25	YKDLDEDELLGNLpSETELK	2	F2	1.00593	0.147417	no rep		0.794671	0.0653387	0.0224103		TMOD3_HUMAN	Q9NYL9		Tropomodulin-3	Y(1): 0.0; S(14): 100.0; T(16): 0.0	1	0	3.6e-16	6.32	1.01	2304.05	36	53	Y(1): 0.0; S(14): 99.7; T(16): 0.3	0.997	0	4.32e-07	4.9	1.21	2304.08	36	53
		TMOD3	pS25	YKDLDEDELLGNLpSETELK	3	F2	1.1067	0.0188569	no rep		0.683702	0.0361425	0.071901		TMOD3_HUMAN	Q9NYL9		Tropomodulin-3	Y(1): 0.0; S(14): 99.9; T(16): 0.1	0.999	0	5.95e-06	4.55	1.18	2304.05	38	106	Y(1): 0.0; S(14): 100.0; T(16): 0.0	1	0	0.000156	4.05	1.6	2304.08	35	106
374	Thymosin beta-4	TMSB4X	pS31	NPLPpSKETIEQEK	2	F2					4.67131	0.231535	0.0163716	*	TYB4_HUMAN	P62328		Thymosin beta-4										S(5): 50.0; T(8): 50.0	0.5	0	0.00651	3.43	1	1592.77	17	35
		TMSB4X	pT34	NPLPSKEpTIEQEK	2	F2	3.97125	0.050269	0.10707	#					TYB4_HUMAN	P62328		Thymosin beta-4	S(5): 0.1; T(8): 99.9	0.999	0	0.000221	3.24	0.67	1592.75	20	35
375	Thioredoxin-related transmembrane protein 1	TMX1	pS247	KVEEEQEADEEDVpSEEEAESK	3	pY					0.892383	0.138202	0.129604		TMX1_HUMAN	Q9H3N1		Thioredoxin-related transmembrane protein 1										S(14): 100.0; S(20): 0.0	1	0	0.00981	3.78	1.08	2517.98	36	118
376	TRAF2 and NCK-interacting protein kinase	TNIK	pS640	QNpSDPTSENPPLPTR	2	LWF1	1.40146	0.0322118	0.0391163						TNIK_HUMAN	Q9UKE5		TRAF2 and NCK-interacting protein kinase	S(3): 100.0; T(6): 0.0; S(7): 0.0; T(14): 0.0	1	0	1.35e-08	3.64	2.13	1732.75	24	41
		TNIK	pS680	TTSIpSPALAR	2	LWF1					0.809679	0.0675579	0.0615271		TNIK_HUMAN	Q9UKE5		TRAF2 and NCK-interacting protein kinase										T(1): 0.0; T(2): 0.0; S(3): 0.0; S(5): 100.0	1	0	0.00102	2.74	2.89	1096.54	18	26
		TNIK	pS707	LGSQPIRApSNPDLR	2	F2	1.03202	0.0299125	0.0734627						TNIK_HUMAN	Q9UKE5		TRAF2 and NCK-interacting protein kinase	S(3): 0.0; S(9): 100.0	1	0	0.00192	2.5	1.5	1603.79	21	38
		TNIK	pS707	LGSQPIRApSNPDLR	3	F2	0.957755	0.0296554	0.114787						TNIK_HUMAN	Q9UKE5		TRAF2 and NCK-interacting protein kinase	S(3): 0.0; S(9): 100.0	1	0	0.000332	2.44	0.29	1603.79	32	76
		TNIK	pS769	SEGpSPVLPHEPAK	2	F2					0.422634	0.0215477	0.0154098	*	TNIK_HUMAN	Q9UKE5		TRAF2 and NCK-interacting protein kinase										S(1): 0.0; S(4): 100.0	1	0	0.000169	3.52	3	1427.67	21	35
		TNIK	pS769	SEGpSPVLPHEPAK	3	F2					0.404589	0.0764793	0.00253359	*	TNIK_HUMAN	Q9UKE5		TRAF2 and NCK-interacting protein kinase										S(1): 0.0; S(4): 100.0	1	0	8.52e-05	2.57	0.53	1427.67	33	70
377	Isoform 3 of Activated CDC42 kinase 1	TNK2	pY347	ALPQNDDHpYVMQEHR	3	pY	1.24589	0.139515	0.0383794						ACK1_HUMAN	Q07912-3		Isoform 3 of Activated CDC42 kinase 1	Y(9): 100.0	1	0	0.0418	1.51	0.99	1932.8	17	82
		TNK2	pY596	KPTpYDPVSEDQDPLSSDFKR	3	pY					0.547381	0.136473	0.252307	*	ACK1_HUMAN	Q07912-3		Isoform 3 of Activated CDC42 kinase 1										T(3): 9.6; Y(4): 80.8; S(8): 9.6; S(15): 0.0; S(16): 0.0	0.808	0	5.3e-09	3.6	0.73	2404.07	33	112
		TNK2	pY937	VSSTHpYYLLPERPSYLER	3	pY	0.940108	0.163369	0.105238						ACK1_HUMAN	Q07912-3		Isoform 3 of Activated CDC42 kinase 1	S(2): 0.0; S(3): 0.0; T(4): 0.1; Y(6): 99.8; Y(7): 0.1; S(14): 0.0; Y(15): 0.0	0.998	0	0.0174	2.57	0.58	2290.08	24	100
378	Tensin-1	TNS1	pS1177	AQFSVAGVHTVPGpSPQAR	2	F2	0.928283	0.0122751	0.120033						TENS1_HUMAN	Q9HBL0		Tensin-1	S(4): 0.0; T(10): 0.0; S(14): 100.0	1	0	3.51e-16	4.2	1.38	1888.9	29	50
		TNS1	pS1177	AQFSVAGVHTVPGpSPQAR	3	F2	0.947324	0.0301998	0.09178		0.69836	0.119254	0.0794614		TENS1_HUMAN	Q9HBL0		Tensin-1	S(4): 0.0; T(10): 0.0; S(14): 100.0	1	0	1.54e-07	3.42	0.58	1888.9	36	100	S(4): 0.0; T(10): 0.0; S(14): 100.0	1	0	5.08e-05	2.65	0.04	1888.93	31	100
		TNS1	pS1269	VATTPGpSPSLGR	2	LWF1					0.605288	0.117141	0.20619	*	TENS1_HUMAN	Q9HBL0		Tensin-1										T(3): 0.0; T(4): 0.0; S(7): 91.7; S(9): 8.3	0.917	0	0.00324	1.33	2.84	1222.58	11	32
		TNS1	pS1314	HLGGSGSVVPGpSPCLDR	2	F2	0.432724	0.0388364	0.132188	#	0.523975	0.0155281	0.0666485		TENS1_HUMAN	Q9HBL0		Tensin-1	S(5): 0.0; S(7): 0.0; S(12): 100.0	1	0	3.51e-16	4.29	0.91	1774.79	22	47	S(5): 0.0; S(7): 0.0; S(12): 100.0	1	0	9.88e-05	3.52	2.79	1774.81	20	47
		TNS1	pS1314	HLGGSGSVVPGpSPCLDR	3	F2					0.726114	0.0259408	0.0338106		TENS1_HUMAN	Q9HBL0		Tensin-1										S(5): 0.0; S(7): 0.0; S(12): 100.0	1	0	0.0483	2.3	3	1774.81	26	94
379	TOM1-like protein 1	TOM1L1	pT455	SDLQPPNYYEVMEFDPLAPAVpTTEAIYEEIDAHQHK	4	pY					no quant	no quant	no quant		TM1L1_HUMAN	O75674		TOM1-like protein 1										S(1): 0.0; Y(8): 0.0; Y(9): 0.0; T(22): 47.7; T(23): 47.7; Y(27): 4.6	0.477	0.0423	0.0277	2.94	0.58	4240.91	46	312
380	Tumor protein D52-like 2	TPD52L2	pS189	NSATFKpSFEDR	2	F2	no quant	no quant	no quant		14.3691	0.0739542	0.0374554	*	Q5JWU6_HUMAN	Q5JWU6	O43399	Tumor protein D52-like 2	S(2): 0.0; T(4): 0.0; S(7): 100.0	1	0	0.00184	2.46	0.29	1381.58	20	29	S(2): 0.0; T(4): 1.4; S(7): 98.6	0.986	0	0.00691	3.14	1.31	1381.59	19	29
381	Triosephosphate isomerase	TPI1	pS58	KQpSLGELIGTLNAAK	2	F2	0.672188	0.065635	0.974186		0.877033	0.0819213	0.0505797		TPIS_HUMAN	P60174		Triosephosphate isomerase	S(3): 100.0; T(10): 0.0	1	0	5.18e-16	4.26	0.51	1622.85	24	41	S(3): 100.0; T(10): 0.0	1	0	8.9e-06	4.15	1.62	1622.87	27	41
382	Tropomyosin alpha-3 chain	TPM3	pY162	HIAEEADRKpYEEVAR	4	pY					1.93964	0.14808	0.00274263	*	TPM3_HUMAN	P06753		Tropomyosin alpha-3 chain										Y(10): 100.0	1	0	2.9e-06	2.65	1.13	1895.86	37	123
383	TRAF-type zinc finger domain-containing protein 1	TRAFD1	pS327	ALPSLNTGSSpSPR	2	LWF1	0.971743	0.0571964	0.0387292		1.41262	0.00521362	0.0692091		TRAD1_HUMAN	O14545		TRAF-type zinc finger domain-containing protein 1	S(4): 0.0; T(7): 0.0; S(9): 0.0; S(10): 0.1; S(11): 99.9	0.999	0	4.25e-06	3.67	1.26	1366.63	20	35	S(4): 0.0; T(7): 0.4; S(9): 0.4; S(10): 2.1; S(11): 97.2	0.972	0	0.000824	2.61	2.75	1366.64	19	35
		TRAFD1	pS415	LDSQPQETpSPELPR	2	LWF1	0.905726	0.0295397	0.00106121		1.01209	0.0233951	0.0226384		TRAD1_HUMAN	O14545		TRAF-type zinc finger domain-containing protein 1	S(3): 0.0; T(8): 0.1; S(9): 99.9	0.999	0	6.7e-06	3.31	2.36	1676.75	21	38	S(3): 0.0; T(8): 0.9; S(9): 99.1	0.991	0	0.000824	2.77	2.69	1676.75	17	38
		TRAFD1	pS415	LDSQPQETpSPELPR	3	LWF1					1.17535	0.223962	0.0551581		TRAD1_HUMAN	O14545		TRAF-type zinc finger domain-containing protein 1										S(3): 0.0; T(8): 0.2; S(9): 99.8	0.998	0	0.000914	3.39	2.11	1676.75	26	76
384	Trem-like transcript 1 protein	TREML1	pS205pS210	VpSGMNPpSSVVHHVSDSGPAAELPLDVPHIR	4	F2					2.7266	0.151076	0.0179789	*	TRML1_HUMAN	Q86YW5		Trem-like transcript 1 protein										S(2): 86.9; S(7): 55.7; S(8): 55.7; S(14): 1.1; S(16): 0.7	0.432	0.005	0.000819	4.01	0.81	3264.52	64	342
		TREML1	pS205	VpSGMNPSSVVHHVSDSGPAAELPLDVPHIR	4	pY					>10	no quant	0.2221	*	TRML1_HUMAN	Q86YW5		Trem-like transcript 1 protein										S(2): 0.9; S(7): 0.9; S(8): 0.9; S(14): 4.1; S(16): 93.1	0.009	0	9.07e-06	3.03	0.87	3184.52	52	258
		TREML1	pS236	LDpSPPSFDNTTYTSLPLDSPSGKPSLPAPSSLPPLPPK	4	pY					0.174291	0.123065	0.0690555	*	TRML1_HUMAN	Q86YW5		Trem-like transcript 1 protein										S(3): 49.0; S(6): 49.0; T(10): 0.6; T(11): 0.6; Y(12): 0.6; T(13): 0.2; S(14): 0.0; S(19): 0.0; S(21): 0.0; S(25): 0.0; S(30): 0.0; S(31): 0.0	0.49	0.0427	3.52e-06	4.48	0.07	3997.97	53	330
		TREML1	pS239	LDSPPpSFDNTTYTSLPLDSPSGKPSLPAPSSLPPLPPK	3	LWF1	>10	no quant	0.114971	#	>10	no quant	0.170004	*	TRML1_HUMAN	Q86YW5		Trem-like transcript 1 protein	S(3): 1.2; S(6): 98.8; T(10): 0.0; T(11): 0.0; Y(12): 0.0; T(13): 0.0; S(14): 0.0; S(19): 0.0; S(21): 0.0; S(25): 0.0; S(30): 0.0; S(31): 0.0	0.988	0	1.45e-05	3.58	2.84	3997.96	37	220	S(3): 1.4; S(6): 98.5; T(10): 0.1; T(11): 0.0; Y(12): 0.0; T(13): 0.0; S(14): 0.0; S(19): 0.0; S(21): 0.0; S(25): 0.0; S(30): 0.0; S(31): 0.0	0.985	0	6.73e-09	4.46	0.91	3997.98	44	220
		TREML1	pY245	LDSPPSFDNTTpYTSLPLDSPSGKPSLPAPSSLPPLPPK	3	pY					<0.1	0.00346127	no quant	*	TRML1_HUMAN	Q86YW5		Trem-like transcript 1 protein										S(3): 0.0; S(6): 0.0; T(10): 5.2; T(11): 15.5; Y(12): 48.2; T(13): 15.5; S(14): 15.5; S(19): 0.0; S(21): 0.0; S(25): 0.0; S(30): 0.0; S(31): 0.0	0.482	0	1.56e-06	4.2	1.52	3997.98	45	220
		TREML1	pY245	LDSPPSFDNTTpYTSLPLDSPSGKPSLPAPSSLPPLPPK	5	pY					<0.1	0.0864755	no quant	*	TRML1_HUMAN	Q86YW5		Trem-like transcript 1 protein										S(3): 45.5; S(6): 16.4; T(10): 2.5; T(11): 6.2; Y(12): 16.4; T(13): 6.2; S(14): 6.2; S(19): 0.2; S(21): 0.2; S(25): 0.1; S(30): 0.0; S(31): 0.0	0.164	0	0.000381	3.51	1.58	3997.98	75	440
		TREML1	pS254	LDSPPSFDNTTYTSLPLDSPpSGKPSLPAPSSLPPLPPK	4	LWF1	>10	no quant	0.117229	#	5.16734	0.0517099	0.0526419	*	TRML1_HUMAN	Q86YW5		Trem-like transcript 1 protein	S(3): 0.3; S(6): 1.3; T(10): 0.1; T(11): 0.1; Y(12): 0.3; T(13): 0.3; S(14): 0.3; S(19): 18.9; S(21): 78.2; S(25): 0.0; S(30): 0.0; S(31): 0.0	0.782	0	0.0168	4.11	0.69	3997.97	50	330	S(3): 1.1; S(6): 3.1; T(10): 0.2; T(11): 0.2; Y(12): 0.2; T(13): 0.4; S(14): 0.2; S(19): 8.8; S(21): 82.8; S(25): 3.1; S(30): 0.0; S(31): 0.0	0.828	0.0248	4.43e-05	3.93	1.57	3997.98	48	330
		TREML1	pS276	VLVCpSKPVTYATVIFPGGNK	3	pY					0.346734	0.0149718	0.0418811	*	TRML1_HUMAN	Q86YW5		Trem-like transcript 1 protein										S(5): 13.7; T(9): 13.7; Y(10): 72.5; T(12): 0.1	0.137	0.0443	0.000924	3.02	0.34	2230.13	27	112
		TREML1	pT280	VLVCSKPVpTYATVIFPGGNK	2	pY	0.726772	0.0693139	no rep						TRML1_HUMAN	Q86YW5		Trem-like transcript 1 protein	S(5): 0.0; T(9): 90.3; Y(10): 9.7; T(12): 0.0	0.903	0.0432	8.58e-05	4.21	0.36	2230.13	24	56
		TREML1	pY281	VLVCSKPVTpYATVIFPGGNK	3	pY	1.31885	0.0743747	0.0894684						TRML1_HUMAN	Q86YW5		Trem-like transcript 1 protein	S(5): 0.1; T(9): 0.9; Y(10): 99.1; T(12): 0.0	0.991	0	0.00248	4	0.55	2230.13	38	112
385	Cdc42-interacting protein 4	TRIP10	pS296pS299	APpSDSpSLGTPSDGRPELR	3	LWF1					0.705288	0.258409	0.07491		CIP4_HUMAN	Q15642		Cdc42-interacting protein 4										S(3): 100.0; S(5): 84.4; S(6): 15.5; T(9): 0.2; S(11): 0.0	0.155	0	0.0293	3.56	0.23	2001.84	34	132
386	Short transient receptor potential channel 6	TRPC6	pS815	LGILGpSHEDLSK	2	F2	0.955792	0.0531952	0.0213966		0.932417	0.0322294	0.0191494		TRPC6_HUMAN	Q9Y210		Short transient receptor potential channel 6	S(6): 100.0; S(11): 0.0	1	0	8.64e-10	3.74	0.18	1348.65	21	32	S(6): 100.0; S(11): 0.0	1	0	0.0066	3.1	2.2	1348.66	19	32
		TRPC6	pS815	LGILGpSHEDLSK	3	F2					0.945732	0.0942895	0.0283129		TRPC6_HUMAN	Q9Y210		Short transient receptor potential channel 6										S(6): 97.9; S(11): 2.1	0.979	0	0.019	2.65	0.65	1348.66	23	64
387	Isoform 2 of TSC22 domain family protein 3	TSC22D3	pS42	GSSGENNNPGpSPTVSNFR	2	LWF1	1.44744	0.0219401	0.0321292		2.39808	0.0363867	0.143199	*	T22D3_HUMAN	Q99576-3		Isoform 2 of TSC22 domain family protein 3	S(2): 0.0; S(3): 0.0; S(11): 99.8; T(13): 0.2; S(15): 0.0	0.998	0	6.4e-13	4.26	2.85	1900.78	26	50	S(2): 0.0; S(3): 0.0; S(11): 90.4; T(13): 9.6; S(15): 0.0	0.904	0	1.47e-08	3.99	1.26	1900.78	24	50
		TSC22D3	pS73	QDpSLEPVLR	2	LWF1	1.19162	0.0484619	0.0451549		2.79663	0.0633002	0.0311042	*	T22D3_HUMAN	Q99576-3		Isoform 2 of TSC22 domain family protein 3	S(3): 100.0	1	0	7.5e-07	2.96	2.21	1136.53	18	23	S(3): 100.0	1	0	0.0333	3	0.35	1136.54	16	23
		TSC22D3	pS73	QDpSLEPVLRDPCYLINEGICNR	3	F2	1.50434	0.0461259	no rep		1.86997	0.0380495	0.0197086	*	T22D3_HUMAN	Q99576-3		Isoform 2 of TSC22 domain family protein 3	S(3): 100.0; Y(13): 0.0	1	0	4.45e-14	3.75	0.21	2741.24	29	124	S(3): 100.0; Y(13): 0.0	1	0	5.14e-05	4.19	0.36	2741.27	34	124
388	TSC22 domain family protein 4	TSC22D4	pS165	pSFTGGLGQLVVPSK	2	LWF1	0.299247	0.175216	5.27135e-05	#	0.421469	0.0718252	0.0380643	*	T22D4_HUMAN	Q9Y3Q8		TSC22 domain family protein 4	S(1): 99.9; T(3): 0.1; S(13): 0.0	0.999	0	4.55e-06	2.57	1.41	1469.74	31	52	S(1): 99.9; T(3): 0.1; S(13): 0.0	0.999	0	1.65e-05	2.86	1.91	1469.74	30	52
389	Isoform 2 of Tetratricopeptide repeat protein 7B	TTC7B	pS160	LPISSpSTSNLHVDR	2	F2	0.946348	0.0893629	0.0514832						TTC7B_HUMAN	Q86TV6-2		Isoform 2 of Tetratricopeptide repeat protein 7B	S(4): 0.2; S(5): 10.3; S(6): 77.6; T(7): 10.3; S(8): 1.5	0.776	0	5.32e-05	3.8	0.71	1605.76	20	38
390	Tubulin--tyrosine ligase-like protein 12	TTLL12	pS16	SpSPGQTPEEGAQALAEFAALHGPALR	3	F2					0.724319	0.0542112	0.072567		TTL12_HUMAN	Q14166		Tubulin--tyrosine ligase-like protein 12										S(1): 43.3; S(2): 43.3; T(6): 13.5	0.433	0	0.046	2.03	0.11	2685.3	24	148
391	Isoform 8 of Titin	TTN	pS16770pS16785	pSSISLGWKPPAKDGGpSPIK	2	LWF1	1.39258	0.0192456	0.0312323						TITIN_HUMAN	Q8WZ42-8		Isoform 8 of Titin	S(1): 46.5; S(2): 46.5; S(4): 7.0; S(16): 100.0	0.465	0	0.00257	2.71	1.12	2084.98	23	89
392	Tubulin alpha-1B chain	TUBA1B	pS340	pSIQFVDWCPTGFK	2	LWF1					1.37918	0.135106	0.00858709		TBA1B_HUMAN	P68363	P68366	Tubulin alpha-1B chain										S(1): 100.0; T(10): 0.0	1	0	0.000824	3.19	1.83	1664.72	26	48
393	Twinfilin-2	TWF2	pY309	KIEIGDGAELTAEFLpYDEVHPK	3	pY	1.52351	0.0641373	0.174012	#	1.06876	0.138207	0.0533166		TWF2_HUMAN	Q6IBS0		Twinfilin-2	T(11): 0.0; Y(16): 100.0	1	0	1.91e-09	4.93	0.71	2554.2	42	124	T(11): 0.0; Y(16): 100.0	1	0	1.24e-09	4.78	1.28	2554.21	39	124
394	Ubiquitin-conjugating enzyme E2 O	UBE2O	pT838	NMTVEQLLTGSPpTSPTVEPEKPTR	3	F2					2.69127	0.100347	0.0115968	*	UBE2O_HUMAN	Q9C0C9		Ubiquitin-conjugating enzyme E2 O										T(3): 0.0; T(9): 0.0; S(11): 0.5; T(13): 33.2; S(14): 33.2; T(16): 33.2; T(23): 0.0	0.332	0.0262	0.00022	4.46	0.71	2692.32	32	136
		UBE2O	pT841	NMTVEQLLTGSPTSPpTVEPEKPTR	3	F2	2.90677	0.072961	0.150159	#					UBE2O_HUMAN	Q9C0C9		Ubiquitin-conjugating enzyme E2 O	T(3): 0.0; T(9): 0.0; S(11): 0.0; T(13): 0.2; S(14): 1.7; T(16): 98.0; T(23): 0.0	0.98	0.0256	2.05e-14	4.18	0.62	2692.29	29	136
395	Ubiquitin-like protein 7	UBL7	pS230	DMPGGFLFEGLpSDDEDDFHPNTR	3	F2					0.855577	0.0670848	0.146521		UBL7_HUMAN	Q96S82		Ubiquitin-like protein 7										S(12): 100.0; T(22): 0.0	1	0	0.0337	2.39	0.6	2691.1	29	130
396	Ubinuclein-1	UBN1	pS999pS1012pT1014	LLTSPSLKPSAVpSSVTSSTSLSKGApSGpTVLLAGSSLM*ASPYKSSSPK	6	F2	no quant	no quant	no quant						UBN1_HUMAN	Q9NPG3		Ubinuclein-1	Too many isoforms	0	0	0.0259	2.3	2.55	4810.32	120	1135
397	Isoform 3 of Protein unc-13 homolog D	UNC13D	pS150	DVSGFSDPYCLLGIEQGVGVPGGpSPGSR	2	LWF1	1.03066	0.067281	0.007074		1.34774	0.0959005	0.0231034		UN13D_HUMAN	Q70J99-3		Isoform 3 of Protein unc-13 homolog D	S(3): 0.0; S(6): 0.0; Y(9): 0.0; S(24): 98.2; S(27): 1.8	0.982	0	1.14e-06	5.5	2.89	2887.29	30	80	S(3): 0.0; S(6): 0.0; Y(9): 0.0; S(24): 87.1; S(27): 12.9	0.871	0	1.89e-05	5.14	0.04	2887.3	30	80
		UNC13D	pS150	DVSGFSDPYCLLGIEQGVGVPGGpSPGSR	3	LWF1	1.04902	0.126897	0.00933556		1.262	0.0118383	0.0241607		UN13D_HUMAN	Q70J99-3		Isoform 3 of Protein unc-13 homolog D	S(3): 0.0; S(6): 0.0; Y(9): 0.0; S(24): 99.8; S(27): 0.2	0.998	0	7.4e-15	4.62	0.14	2887.3	47	160	S(3): 0.0; S(6): 0.0; Y(9): 0.0; S(24): 50.0; S(27): 50.0	0.5	0	8.64e-08	3.82	0.57	2887.3	42	160
398	Ubiquitin carboxyl-terminal hydrolase 15	USP15	pS229	pSPGASNFSTLPK	2	LWF1	2.62195	0.0132057	0.0843166	#	2.78387	0.041624	0.116874	*	UBP15_HUMAN	Q9Y4E8		Ubiquitin carboxyl-terminal hydrolase 15	S(1): 100.0; S(5): 0.0; S(8): 0.0; T(9): 0.0	1	0	0.000527	2.63	1.15	1285.58	23	44	S(1): 100.0; S(5): 0.0; S(8): 0.0; T(9): 0.0	1	0	3.2e-06	2.86	1.23	1285.59	23	44
399	Ubiquitin carboxyl-terminal hydrolase 24	USP24	pS2561	TIpSAQDTLAYATALLNEK	2	LWF1					2.3547	0.0769897	0.163244	*	UBP24_HUMAN	Q9UPU5		Ubiquitin carboxyl-terminal hydrolase 24										T(1): 11.5; S(3): 86.9; T(7): 1.6; Y(10): 0.0; T(12): 0.0	0.869	0.0164	8.01e-11	4.79	1.27	2002.98	30	50
400	Ubiquitin carboxyl-terminal hydrolase 8	USP8	pS718	SYpSSPDITQAIQEEEKR	2	F2	0.977465	0.0620251	0.0430055						UBP8_HUMAN	P40818		Ubiquitin carboxyl-terminal hydrolase 8	S(1): 10.3; Y(2): 10.3; S(3): 79.2; S(4): 0.2; T(8): 0.0	0.792	0.0054	0.00162	1.85	0.93	2060.92	10	47
		USP8	pS718	SYpSSPDITQAIQEEEKR	3	F2					0.886475	0.051913	0.017475		UBP8_HUMAN	P40818		Ubiquitin carboxyl-terminal hydrolase 8										S(1): 3.9; Y(2): 3.9; S(3): 87.9; S(4): 3.9; T(8): 0.3	0.879	0	0.00871	2.14	0.3	2060.94	25	94
401	Vesicle-associated membrane protein 4	VAMP4	pS30	NLLEDDpSDEEEDFFLR	2	LWF1	1.00287	0.0254831	0.0196417		1.02559	0.004385	0.0434576		VAMP4_HUMAN	O75379		Vesicle-associated membrane protein 4	S(7): 100.0	1	0	7.1e-10	5.88	1.92	2065.82	34	44	S(7): 100.0	1	0	1.06e-07	4.84	1.5	2065.83	32	44
402	Vasodilator-stimulated phosphoprotein	VASP	pY39	VQIpYHNPTANSFR	2	pY	1.10804	0.0439264	0.01918		0.994605	0.0282754	0.000246163		VASP_HUMAN	P50552		Vasodilator-stimulated phosphoprotein	Y(4): 100.0; T(8): 0.0; S(11): 0.0	1	0	1.8e-06	3.54	0.17	1626.74	17	35	Y(4): 100.0; T(8): 0.0; S(11): 0.0	1	0	1.92e-07	3.64	0.35	1626.74	20	35
		VASP	pY39	VQIpYHNPTANSFR	3	pY					0.821761	0.100148	0.00339967		VASP_HUMAN	P50552		Vasodilator-stimulated phosphoprotein										Y(4): 100.0; T(8): 0.0; S(11): 0.0	1	0	0.0024	2.55	0.32	1626.74	21	70
		VASP	pS322	pSSSSVTTSETQPCTPSSSDYSDLQR	3	LWF1					>10	no quant	0.122354	*	VASP_HUMAN	P50552		Vasodilator-stimulated phosphoprotein										S(1): 63.2; S(2): 11.9; S(3): 11.9; S(4): 11.9; T(6): 0.5; T(7): 0.5; S(8): 0.0; T(10): 0.0; T(14): 0.0; S(16): 0.0; S(17): 0.0; S(18): 0.0; Y(20): 0.0; S(21): 0.0	0.632	0	2.33e-07	2.66	1.96	2787.14	41	192
		VASP	pS324	MKSSpSSVTTSETQPCTPSSSDYSDLQR	3	F2	2.1952	0.0517337	0.0937045	#	5.11602	0.0159293	0.00457402	*	VASP_HUMAN	P50552		Vasodilator-stimulated phosphoprotein	S(3): 0.2; S(4): 1.5; S(5): 87.1; S(6): 11.2; T(8): 0.0; T(9): 0.0; S(10): 0.0; T(12): 0.0; T(16): 0.0; S(18): 0.0; S(19): 0.0; S(20): 0.0; Y(22): 0.0; S(23): 0.0	0.871	0	1.67e-07	4.65	0.51	3046.26	41	154	S(3): 96.6; S(4): 1.7; S(5): 1.7; S(6): 0.0; T(8): 0.0; T(9): 0.0; S(10): 0.0; T(12): 0.0; T(16): 0.0; S(18): 0.0; S(19): 0.0; S(20): 0.0; Y(22): 0.0; S(23): 0.0	0.017	0.0198	1.68e-05	4.96	0.73	3046.3	45	154
403	VPS33B-interacting protein	VIPAR	pS121	TRPGpSFQSLSDALSDTPAK	2	F2	0.806477	0.0315792	no rep						VIPAR_HUMAN	Q9H9C1		VPS33B-interacting protein	T(1): 3.7; S(5): 87.9; S(8): 3.7; S(10): 3.7; S(14): 0.9; T(16): 0.0	0.879	0	2.17e-08	3.17	0.91	2057.95	22	53
		VIPAR	pS121	TRPGpSFQSLSDALSDTPAK	3	F2					1.05667	0.131562	0.123966		VIPAR_HUMAN	Q9H9C1		VPS33B-interacting protein										T(1): 0.3; S(5): 99.3; S(8): 0.3; S(10): 0.0; S(14): 0.0; T(16): 0.0	0.993	0	0.00634	3.22	2.66	2057.97	35	106
404	Vacuolar protein sorting-associated protein 13A	VPS13A	pS839	IIPLLELPSVSEDDpSEEEFFDAPCSPLEEPLQFPTGVK	4	LWF1					0.455652	0.333548	0.0300287		VP13A_HUMAN	Q96RL7		Vacuolar protein sorting-associated protein 13A										S(9): 1.7; S(11): 21.0; S(15): 77.3; S(25): 0.0; T(35): 0.0	0.773	0	0.000824	3.65	1.55	4354.03	44	330
405	Vacuolar protein sorting-associated protein 37B	VPS37B	pS100	QSSpSASLETLLALLQAEGAK	3	LWF1					>10	no quant	0.210926	*	VP37B_HUMAN	Q9H9H4		Vacuolar protein sorting-associated protein 37B										S(2): 24.1; S(3): 24.1; S(4): 24.1; S(6): 24.1; T(9): 3.5	0.241	0.0283	0.00168	3.09	0.48	2097.05	23	112
406	Vacuolar protein sorting-associated protein 41 homolog	VPS41	pY375	pYEEALM*AAEISQKNIK	3	F2	no quant	no quant	no quant						VPS41_HUMAN	P49754		Vacuolar protein sorting-associated protein 41 homolog	Y(1): 100.0; S(11): 0.0	1	0	0.00161	1.72	0.88	1933.89	24	120
407	Vacuolar protein sorting-associated protein 4B	VPS4B	pS102	EGQPSPADEKGNDpSDGEGESDDPEK	3	F2					no quant	no quant	no quant		VPS4B_HUMAN	O75351		Vacuolar protein sorting-associated protein 4B										S(5): 0.3; S(14): 82.6; S(20): 17.1	0.826	0	0.0308	2.24	2.57	2669.02	27	142
408	Wiskott-Aldrich syndrome protein	WAS	pY291	AGISEAQLTDAETSKLIpYDFIEDQGGLEAVR	3	pY					>10	no quant	0.175964		WASP_HUMAN	P42768		Wiskott-Aldrich syndrome protein										S(4): 0.0; T(9): 0.0; T(13): 0.0; S(14): 0.1; Y(18): 99.9	0.999	0	1.94e-13	5.35	1.17	3419.63	41	178
		WAS	pY291	AGISEAQLTDAETSKLIpYDFIEDQGGLEAVR	4	pY					>10	no quant	0.0432236		WASP_HUMAN	P42768		Wiskott-Aldrich syndrome protein										S(4): 0.5; T(9): 0.1; T(13): 1.7; S(14): 6.2; Y(18): 91.5	0.915	0	0.00721	2.67	2.08	3419.63	43	267
		WAS	pY291	LIpYDFIEDQGGLEAVR	2	pY	0.961861	0.0250402	0.00560516		1.43239	0.00179075	0.0769858		WASP_HUMAN	P42768		Wiskott-Aldrich syndrome protein	Y(3): 100.0	1	0	4e-13	5.33	0.36	1917.9	27	44	Y(3): 100.0	1	0	5.57e-16	4.75	0.95	1917.9	25	44
		WAS	pY291	LIpYDFIEDQGGLEAVR	3	pY	1.04259	0.118833	0.0316794		1.30102	0.131982	0.151831		WASP_HUMAN	P42768		Wiskott-Aldrich syndrome protein	Y(3): 100.0	1	0	8.4e-05	3.4	0.16	1917.9	34	88	Y(3): 100.0	1	0	0.0409	2.57	0.11	1917.9	24	88
409	Wiskott-Aldrich syndrome protein family member 2	WASF2	pT129	NSLPVPVLETYNTCDpTPPPLNNLTPYRDDGK	3	F2	no quant	no quant	no quant		0.847932	0.0648878	0.0629468		WASF2_HUMAN	Q9Y6W5		Wiskott-Aldrich syndrome protein family member 2	S(2): 0.0; T(10): 0.8; Y(11): 2.3; T(13): 2.3; T(16): 86.5; T(24): 7.4; Y(26): 0.8	0.865	0.036	4.77e-05	2.68	1.22	3580.66	32	178	S(2): 0.0; T(10): 2.4; Y(11): 2.4; T(13): 2.4; T(16): 91.7; T(24): 0.8; Y(26): 0.3	0.917	0	0.015	2.56	2.55	3580.7	28	178
		WASF2	pT129	NSLPVPVLETYNTCDpTPPPLNNLTPYRDDGK	4	F2					0.860208	0.00455501	0.0254406		WASF2_HUMAN	Q9Y6W5		Wiskott-Aldrich syndrome protein family member 2										S(2): 0.0; T(10): 1.1; Y(11): 1.1; T(13): 18.2; T(16): 79.6; T(24): 0.0; Y(26): 0.0	0.796	0	1.08e-05	3.99	0.91	3580.71	50	267
410	WD repeat-containing protein 1	WDR1	pY238	AHDGGIpYAISWSPDSTHLLSASGDK	3	pY	0.891058	0.0324327	0.0466402		0.86593	0.10893	0.00796306		A8MVA9_HUMAN	A8MVA9	O75083	WD repeat-containing protein 1	Y(7): 100.0; S(10): 0.0; S(12): 0.0; S(15): 0.0; T(16): 0.0; S(20): 0.0; S(22): 0.0	1	0	2.88e-12	5.29	0.77	2665.19	39	142	Y(7): 100.0; S(10): 0.0; S(12): 0.0; S(15): 0.0; T(16): 0.0; S(20): 0.0; S(22): 0.0	1	0	2.53e-12	5.06	0.01	2665.19	40	142
411	WD repeat-containing protein 44	WDR44	pS50	VGNEpSPVQELK	2	LWF1	0.459489	0.0894417	0.275604	#	1.52747	0.114993	0.123653	*	WDR44_HUMAN	Q5JSH3		WD repeat-containing protein 44	S(5): 100.0	1	0	1.74e-07	3.46	2.17	1279.59	20	29	S(5): 100.0	1	0	0.000824	3.55	2.82	1279.59	20	29
		WDR44	pS96	ELSDQATApSPIVAR	2	LWF1	1.09609	0.0138761	0.123789		1.51948	0.018716	0.068598	*	WDR44_HUMAN	Q5JSH3		WD repeat-containing protein 44	S(3): 0.0; T(7): 0.0; S(9): 100.0	1	0	5.18e-08	3.74	1.33	1537.72	24	38	S(3): 0.0; T(7): 11.0; S(9): 89.0	0.89	0	4.06e-06	2.92	2.16	1537.73	21	38
		WDR44	pS161	LTQTpSSTEQLNVLETETEVLNK	2	LWF1	0.862751	0.10513	0.0508706						WDR44_HUMAN	Q5JSH3		WD repeat-containing protein 44	T(2): 0.8; T(4): 5.8; S(5): 43.8; S(6): 43.8; T(7): 5.8; T(15): 0.0; T(17): 0.0	0.438	0.0153	1.03e-05	3.87	2.51	2557.22	18	62
		WDR44	pS162	LTQTSpSTEQLNVLETETEVLNK	2	LWF1					1.06274	0.0959651	0.0562649		WDR44_HUMAN	Q5JSH3		WD repeat-containing protein 44										T(2): 1.6; T(4): 1.6; S(5): 10.8; S(6): 10.8; T(7): 75.2; T(15): 0.0; T(17): 0.0	0.108	0	0.000612	4.75	0.29	2557.23	22	62
		WDR44	pS162	LTQTSpSTEQLNVLETETEVLNK	3	LWF1	0.890949	0.103608	0.0130764						WDR44_HUMAN	Q5JSH3		WD repeat-containing protein 44	T(2): 1.4; T(4): 1.4; S(5): 1.4; S(6): 84.9; T(7): 10.8; T(15): 0.0; T(17): 0.0	0.849	0.0117	1.92e-05	3.38	0.68	2557.23	32	124
		WDR44	pT163	LTQTSSpTEQLNVLETETEVLNK	3	LWF1					0.954694	0.0343005	0.0555162		WDR44_HUMAN	Q5JSH3		WD repeat-containing protein 44										T(2): 0.1; T(4): 0.8; S(5): 7.8; S(6): 7.8; T(7): 83.5; T(15): 0.0; T(17): 0.0	0.835	0	1.25e-07	4.7	1.54	2557.23	41	124
		WDR44	pS199	GGGDVLEPVSSDSLpSTK	2	LWF1	1.11634	0.0119858	0.0238701						WDR44_HUMAN	Q5JSH3		WD repeat-containing protein 44	S(10): 0.0; S(11): 0.0; S(13): 0.3; S(15): 87.2; T(16): 12.4	0.872	0	3.92e-06	3.19	2.12	1727.77	26	47
		WDR44	pT219	HLpTPEPDIVASTK	2	F2	no quant	no quant	no quant						WDR44_HUMAN	Q5JSH3		WD repeat-containing protein 44	T(3): 100.0; S(11): 0.0; T(12): 0.0	1	0	1.99e-15	3.18	0.22	1487.71	23	35
		WDR44	pS403	EYVSNDAAQpSDDEEKLQSQPTDTDGGR	3	pY					0.714875	0.0830558	0.0174255		WDR44_HUMAN	Q5JSH3		WD repeat-containing protein 44										Y(2): 0.0; S(4): 2.9; S(10): 97.1; S(18): 0.0; T(21): 0.0; T(23): 0.0	0.971	0	1.16e-13	5.6	0.19	3035.24	44	154
412	Isoform 3 of WAS/WASL-interacting protein family member 1	WIPF1	pS340	NLpSLSSSTPPLPSPGR	2	LWF1	4.47638	0.0692231	0.00992214	#	14.9121	0.0515084	0.00812148	*	WIPF1_HUMAN	O43516-3		Isoform 3 of WAS/WASL-interacting protein family member 1	S(3): 100.0; S(5): 0.0; S(6): 0.0; S(7): 0.0; T(8): 0.0; S(13): 0.0	1	0	5.2e-11	4.82	2.29	1689.82	28	44	S(3): 100.0; S(5): 0.0; S(6): 0.0; S(7): 0.0; T(8): 0.0; S(13): 0.0	1	0	4.54e-06	3.67	2.05	1689.82	27	44
		WIPF1	pS343	NLSLSpSSTPPLPSPGR	3	LWF1					>10	no quant	0.161824	*	WIPF1_HUMAN	O43516-3		Isoform 3 of WAS/WASL-interacting protein family member 1										S(3): 8.7; S(5): 8.7; S(6): 65.1; S(7): 8.7; T(8): 8.7; S(13): 0.0	0.651	0	5.22e-06	2.96	2.09	1689.82	33	88
413	Palmitoyltransferase ZDHHC5	ZDHHC5	pS380	GDpSLKEPTSIAESSR	2	F2	1.70195	0.136651	0.0377903	#					ZDHC5_HUMAN	Q9C0B5		Palmitoyltransferase ZDHHC5	S(3): 100.0; T(8): 0.0; S(9): 0.0; S(13): 0.0; S(14): 0.0	1	0	4.9e-12	2.68	0.86	1656.74	21	41
414	AN1-type zinc finger protein 2B	ZFAND2B	pS181	pSPSWTAPPVIALQNGLSEDEALQR	3	LWF1					3.64449	0.0282091	0.0345572	*	ZFN2B_HUMAN	Q8WV99		AN1-type zinc finger protein 2B										S(1): 33.3; S(3): 33.3; T(5): 33.3; S(17): 0.0	0.333	0.0328	4.65e-10	4.72	1.16	2659.28	39	184
415	Zinc finger protein 185	ZNF185	pS206	STGpSPTQETQAPFIAK	2	LWF1	1.95107	0.101812	0.0628285	#	3.07265	0.0702528	0.0751688	*	ZN185_HUMAN	O15231-3	F5GXF7, O15231	Isoform 3 of Zinc finger protein 185	S(1): 0.2; T(2): 0.2; S(4): 98.0; T(6): 1.6; T(9): 0.0	0.98	0	0.000637	4.4	1.69	1742.8	24	44	S(1): 0.5; T(2): 0.5; S(4): 94.0; T(6): 2.5; T(9): 2.5	0.94	0	1.08e-05	4.4	1.47	1742.8	25	44
		ZNF185	pS497	REpSCGSSVLTDFEGK	2	F2	1.83012	0.0341723	0.102304	#	1.92733	0.0284841	0.0136127	*	F5GXF7_HUMAN	F5GXF7	O15231	Zinc finger protein 185	S(3): 100.0; S(6): 0.0; S(7): 0.0; T(10): 0.0	1	0	2.13e-11	4.21	0.58	1751.73	28	41	S(3): 99.4; S(6): 0.3; S(7): 0.3; T(10): 0.0	0.994	0	0.000503	4.22	2.26	1751.75	28	41
		ZNF185	pS497	REpSCGSSVLTDFEGK	3	F2	1.76749	0.0429674	0.108767	#	2.0933	0.071205	0.093699	*	F5GXF7_HUMAN	F5GXF7	O15231	Zinc finger protein 185	S(3): 99.4; S(6): 0.3; S(7): 0.3; T(10): 0.0	0.994	0	0.00284	3.19	0.24	1751.73	28	82	S(3): 97.7; S(6): 1.2; S(7): 1.2; T(10): 0.0	0.977	0	0.045	2.84	0.17	1751.75	32	82
416	Zinc finger protein 334	ZNF334	pS166	KIPDGYpSGFGK	3	F2					no quant	no quant	no quant		ZN334_HUMAN	Q9HCZ1		Zinc finger protein 334										Y(6): 10.3; S(7): 89.7	0.897	0	0.0376	1.42	1.06	1248.58	15	58
417	E3 ubiquitin-protein ligase ZNRF2	ZNRF2	pS82	pSLGGAVGSVASGAR	2	LWF1					9.27133	0.208046	0.0603524	*	ZNRF2_HUMAN	Q8NHG8		E3 ubiquitin-protein ligase ZNRF2										S(1): 100.0; S(8): 0.0; S(11): 0.0	1	0	2.25e-09	4.12	2.17	1268.6	28	52
418	Zyxin	ZYX	pS142	EKVpSSIDLEIDSLSSLLDDM*TK	3	F2					1.38367	0.125019	0.117517		ZYX_HUMAN	Q15942		Zyxin										S(4): 88.1; S(5): 11.9; S(12): 0.0; S(14): 0.0; S(15): 0.0; T(21): 0.0	0.881	0	0.00405	4.19	1.5	2534.21	29	124
		ZYX	pS142	EKVpSSIDLEIDSLSSLLDDMTK	3	F2					1.1463	0.236364	0.407991		ZYX_HUMAN	Q15942		Zyxin										S(4): 88.4; S(5): 11.6; S(12): 0.0; S(14): 0.0; S(15): 0.0; T(21): 0.0	0.884	0	0.00338	3.68	0.81	2518.21	34	124
		ZYX	pS142	VpSSIDLEIDSLSSLLDDM*TK	2	LWF1	1.83271	0.222236	0.050307		1.08763	0.0647959	0.0724787		ZYX_HUMAN	Q15942		Zyxin	S(2): 91.5; S(3): 8.5; S(10): 0.0; S(12): 0.0; S(13): 0.0; T(19): 0.0	0.915	0	4.17e-06	4.54	2.75	2277.04	27	56	S(2): 50.0; S(3): 50.0; S(10): 0.0; S(12): 0.0; S(13): 0.0; T(19): 0.0	0.5	0	5.13e-11	4.96	0.49	2277.05	26	56
		ZYX	pS142	VpSSIDLEIDSLSSLLDDM*TK	3	LWF1					0.86256	0.208494	0.0637079		ZYX_HUMAN	Q15942		Zyxin										S(2): 50.0; S(3): 50.0; S(10): 0.1; S(12): 0.0; S(13): 0.0; T(19): 0.0	0.5	0	1.19e-09	3.89	0.91	2277.05	31	112
		ZYX	pS142	VpSSIDLEIDSLSSLLDDMTK	2	LWF1	2.9945	0.372643	0.504711		2.12726	0.190386	0.334813		ZYX_HUMAN	Q15942		Zyxin	S(2): 90.9; S(3): 9.1; S(10): 0.0; S(12): 0.0; S(13): 0.0; T(19): 0.0	0.909	0	2.3e-11	4.51	2.76	2261.04	26	56	S(2): 88.9; S(3): 11.1; S(10): 0.0; S(12): 0.0; S(13): 0.0; T(19): 0.0	0.889	0	5.59e-08	4.55	1.95	2261.05	27	56
		ZYX	pS142	VpSSIDLEIDSLSSLLDDMTK	3	LWF1					2.16028	0.107736	0.112353		ZYX_HUMAN	Q15942		Zyxin										S(2): 7.9; S(3): 7.9; S(10): 84.2; S(12): 0.0; S(13): 0.0; T(19): 0.0	0.079	0.0172	3.14e-05	3.99	0.93	2261.05	32	112
		ZYX	pS143	EKVSpSIDLEIDSLSSLLDDM*TK	2	F2	0.623701	0.266627	no rep		1.21173	0.38312	0.538175		ZYX_HUMAN	Q15942		Zyxin	S(4): 2.4; S(5): 97.6; S(12): 0.0; S(14): 0.0; S(15): 0.0; T(21): 0.0	0.976	0.0068	2.54e-14	4.38	0.89	2534.18	27	62	S(4): 50.0; S(5): 50.0; S(12): 0.0; S(14): 0.0; S(15): 0.0; T(21): 0.0	0.5	0	6.46e-06	4.41	0.44	2518.21	24	62
		ZYX	pS143	EKVSpSIDLEIDSLSSLLDDM*TK	3	F2	0.734016	0.0468413	no rep						ZYX_HUMAN	Q15942		Zyxin	S(4): 1.7; S(5): 98.3; S(12): 0.0; S(14): 0.0; S(15): 0.0; T(21): 0.0	0.983	0	0.00725	3.08	0.59	2534.18	25	124
		ZYX	pS143	EKVSpSIDLEIDSLSSLLDDMTK	2	F2	0.00773019	0.818087	no rep		1.21173	0.38312	0.538175		ZYX_HUMAN	Q15942		Zyxin	S(4): 2.1; S(5): 97.9; S(12): 0.0; S(14): 0.0; S(15): 0.0; T(21): 0.0	0.979	0	0.000111	3.78	1.96	2518.18	21	62	S(4): 50.0; S(5): 50.0; S(12): 0.0; S(14): 0.0; S(15): 0.0; T(21): 0.0	0.5	0	6.46e-06	4.41	0.44	2518.21	24	62
		ZYX	pS143	EKVSpSIDLEIDSLSSLLDDMTK	3	F2	no quant	no quant	no quant						ZYX_HUMAN	Q15942		Zyxin	S(4): 10.4; S(5): 89.6; S(12): 0.0; S(14): 0.0; S(15): 0.0; T(21): 0.0	0.896	0	5.79e-08	4.48	0.12	2518.19	40	124
		ZYX	pS267	GPPASSPAPAPKFpSPVTPK	3	F2	0.904125	0.0432768	0.00364527		0.791445	0.0368405	0.0385659		ZYX_HUMAN	Q15942		Zyxin	S(5): 0.0; S(6): 0.0; S(14): 97.0; T(17): 2.9	0.97	0	0.0099	2.2	0.35	1912.95	26	106	S(5): 0.0; S(6): 0.0; S(14): 15.3; T(17): 84.7	0.153	0.0423	0.00862	2.04	2.17	1912.97	25	106
		ZYX	pS303	LGHPEALpSAGTGSPQPPSFTYAQQR	3	F2					2.00306	0.005052	0.00954815	*	ZYX_HUMAN	Q15942		Zyxin										S(8): 3.9; T(11): 0.8; S(13): 94.9; S(18): 0.0; T(20): 0.2; Y(21): 0.2	0.039	0.0024	0.000176	4.11	2.61	2677.26	37	142
		ZYX	pS308	LGHPEALSAGTGpSPQPPSFTYAQQR	2	F2	1.74659	0.0848717	0.00011482	#					ZYX_HUMAN	Q15942		Zyxin	S(8): 0.0; T(11): 2.6; S(13): 97.4; S(18): 0.0; T(20): 0.0; Y(21): 0.0	0.974	0.0039	5.32e-05	5.11	0.66	2677.24	25	71
		ZYX	pS308	LGHPEALSAGTGpSPQPPSFTYAQQR	3	F2	1.69287	0.00972822	0.057822	#					ZYX_HUMAN	Q15942		Zyxin	S(8): 0.0; T(11): 0.1; S(13): 99.9; S(18): 0.0; T(20): 0.0; Y(21): 0.0	0.999	0	2.97e-14	3.66	0.53	2677.24	42	142
		ZYX	pS308	LGHPEALSAGTGpSPQPPSFTYAQQR	3	pY	no quant	no quant	no quant						ZYX_HUMAN	Q15942		Zyxin	S(8): 75.5; T(11): 5.2; S(13): 19.1; S(18): 0.1; T(20): 0.2; Y(21): 0.1	0.191	0	0.00826	2.6	0.02	2677.24	32	142
		ZYX	pY316	LGHPEALSAGTGSPQPPSFTpYAQQR	3	pY					1.9062	0.208388	0.0781056	*	ZYX_HUMAN	Q15942		Zyxin										S(8): 0.0; T(11): 0.0; S(13): 0.0; S(18): 0.0; T(20): 1.5; Y(21): 98.5	0.985	0	4.75e-16	5.23	0.95	2677.24	45	142
		ZYX	pS344	pSPGAPGPLTLK	1	LWF1	4.73452	0.0292548	0.078484	#	7.52083	0.186238	0.084892	*	ZYX_HUMAN	Q15942		Zyxin	S(1): 100.0; T(9): 0.0	1	0	0.00195	1.47	2.34	1117.56	13	40	S(1): 100.0; T(9): 0.0	1	0	0.00128	1.17	2.59	1117.57	16	40
		ZYX	pS344	pSPGAPGPLTLK	2	LWF1	3.95639	0.0286866	0.00631192	#	4.85566	0.0878671	0.064358	*	ZYX_HUMAN	Q15942		Zyxin	S(1): 100.0; T(9): 0.0	1	0	5.04e-09	3.28	1.75	1117.56	27	40	S(1): 100.0; T(9): 0.0	1	0	0.00244	1.85	2.98	1117.56	18	40

## Sheet: Table S2
Table S2. Number of copies and rank of phosphorylated proteins detected in this study. Number of copies and rank (based on number of copies) were calculated from Burkhart, J.M. et al. Blood. 120(15):e73-82, 2012. N.D. indicates that the protein was not detected in the reference paper. "TiO2 enrichment" and "membrane" refers to proteins identified through additional strategies described in the ref…
SYMBOL	Uniprot	Alternative Uniprot	Number of copies	Rank (1 - 3598)
AAK1	Q2M2I8		600	3514
ABCC4	O15439		1900	1567
ABCF1	Q8NE71		1000	2547
ABI1	A6NFN2	Q8IZP0	7500	456
ABI2	Q9NYB9		3800	879
ABLIM1	Q5T6N4	O14639	N.D.	N.D.
ABLIM3	O94929		2100	1430
ACSS2	Q5QPH3	Q9NR19	1300	2202
ACTA2	P62736		600000	3
ACTG1	P63261		791000	2
ACTN1	B7TY16	P12814	92100	43
ADCY6	O43306		2500	1265
ADD1	P35611-3		3900	853
ADD3	Q9UEY8		2800	1140
AFAP1	E9PDT7	Q8N556	1400	2026
ALDOA	P04075		92600	42
AMPD2	Q01433		4700	702
ANKS1A	Q92625		1100	2458
APPL1	Q9UKG1		2000	1508
ARAP1	Q96P48		3100	1067
ARCN1	B0YIW6	P48444	N.D.	N.D.
ARFGEF1	Q9Y6D6		1400	1977
ARFGEF2	Q9Y6D5		1000	2576
ARHGAP1	E9PCG8	Q07960	9300	359
ARHGAP15	Q53QZ3		830	2918
ARHGAP18	Q8N392		7100	484
ARHGAP35	Q9NRY4		780	3034
ARHGAP6	O43182		4200	813
ARHGEF2	Q5VY93	Q92974	1400	2062
ARHGEF6	Q15052		1600	1859
ARHGEF7	Q14155		3100	1053
ARRB1	P49407		6200	552
ASAP1	Q9ULH1-2		3600	936
ASAP2	O43150		4100	815
ATL1	F8WD04	Q8WXF7	2400	1318
ATP11B	Q9Y2G3		1000	2616
ATP2A2	P16615		9000	370
ATP8A1	Q9Y2Q0		2700	1180
BET1L	B8ZZS0	Q9NYM9	TiO2 enrichment	TiO2 enrichment
BICD2	Q8TD16-2		1500	1882
BIN2	Q9UBW5		14300	229
BNIP2	Q12982-2		3100	1060
BRAF	P15056		870	2820
BTK	Q06187		11100	297
C10orf54	Q9H7M9		1500	1945
C1orf150	Q5JQS6		1100	2448
C1orf9	Q5H945	Q9UBS9-2	N.D.	N.D.
C2CD2L	O14523-2		1300	2114
C8orf42	B6VF03	Q86YL5	4900	686
CALM2	E7EMB3		N.D.	N.D.
CANX	P27824		10400	321
CAP1	Q01518		41700	85
CAPZB	P47756		26400	133
CASKIN2	Q8WXE0		N.D.	N.D.
CASS4	Q9NQ75		8300	419
CBL	P22681		1700	1689
CCM2	E9PDJ3	Q9BSQ5	1600	1853
CCNY	Q8ND76		1500	1887
CD226	Q15762		2800	1137
CD84	Q9UIB8		2900	1105
CDC42BPB	Q9Y5S2		2800	1148
CEP170	E9PEY0	Q5SW79	770	3062
CFL1	E9PK25	P23528	244000	10
CLASP2	F5H604	O75122	1100	2474
CLEC2L	P0C7M8		1400	1976
CLIP1	P30622		1900	1584
CNST	Q6PJW8		4200	811
CORO1C	A7MAP0	Q9ULV4	23300	147
CPSF7	Q8N684-3	Q8N684	N.D.	N.D.
CPT2	P23786		2100	1439
CRKL	P46109		13700	241
CSRP1	P21291		20000	169
CTTN	Q8N707	Q14247	10800	308
CUL4A	Q13619		1400	1991
DAB2	P98082		840	2895
DAPP1	Q9UN19		4200	802
DBI	B8ZWD6	P07108	11200	294
DBN1	A8MV58	Q16643	7200	480
DBNL	Q9UJU6-3		12900	258
DENND2C	A8MQC8	Q68D51	870	2837
DENND4A	E7EPL3	Q7Z401	620	3470
DENND4C	Q5VZ89		730	3173
DNAJC5	Q9H3Z4		1500	1899
DNM1L	F8W8D1	O00429	14500	225
DOCK10	Q96BY6		1000	2545
DOCK5	Q9H7D0		1500	1920
DOK1	Q99704		3600	943
DOK2	O60496		4800	689
DOK3	Q7L591		7100	488
DST	E9PEB9	Q03001	N.D.	N.D.
DTD1	Q8TEA8		1600	1845
DYNC1H1	Q14204		2000	1498
DYNC1LI1	Q9Y6G9		1800	1657
EDC4	Q6P2E9		800	2995
EEF1B2	P24534		6000	563
EHBP1	Q8NDI1		660	3351
EIF3B	P55884-2		2100	1452
EIF3CL	B5ME19	Q99613	1200	2241
EIF4ENIF1	Q9NRA8		N.D.	N.D.
EIF4G1	E9PFM1	Q04637	1900	1563
EIF4G2	P78344		3000	1078
EIF4G3	B9EGQ7	O43432	1000	2544
EMD	P50402		4200	807
ENO3	P13929		40200	87
ENPP5	Q9UJA9		N.D.	N.D.
ENSA	Q5T5H1	O43768	7800	444
EPB49	Q08495		14500	223
EPHA3	P29320		N.D.	N.D.
EPN1	Q9Y6I3-1		1000	2638
EPS15	P42566		3500	956
EPS15L1	G3V0H2	Q9UBC2	4000	830
ERBB2IP	E9PCR8	Q96RT1	1600	1841
ESYT2	A0FGR8-6		3500	963
EVL	Q9UI08-2		TiO2 enrichment	TiO2 enrichment
F11R	B7Z5W1	Q9Y624	13300	249
F2R	P25116		membrane	membrane
F2RL3	Q96RI0		1100	2405
F5	P12259		8300	417
FAM129A	Q9BZQ8		1200	2286
FAM134A	Q8NC44		TiO2 enrichment	TiO2 enrichment
FAM21A	Q641Q2		TiO2 enrichment	TiO2 enrichment
FAM40A	Q5VSL9		TiO2 enrichment	TiO2 enrichment
FAM40B	Q9ULQ0		1400	2047
FAM54B	Q9H019		TiO2 enrichment	TiO2 enrichment
FAM63A	Q8N5J2-3		2000	1488
FAM65B	Q9Y4F9		730	3166
FAM65C	F5H0X2	Q96MK2	1700	1756
FAM73B	Q7L4E1		TiO2 enrichment	TiO2 enrichment
FAM82A2	Q96TC7		1100	2402
FAM86B2	P0C5J1		N.D.	N.D.
FCER1G	P30273		8200	423
FERMT3	Q86UX7		116000	26
FES	P07332		910	2741
FEZ2	Q9UHY8-2		TiO2 enrichment	TiO2 enrichment
FGA	P02671		69700	60
FGD3	Q5JSP0		1600	1777
FHOD1	Q9Y613		6600	521
FKBP15	Q5T1M5		1000	2642
FLNA	P21333		87700	48
FN1	P02751-15		3500	951
FRMD4B	Q9Y2L6		1800	1615
FYB	B4DLN2	O15117	6200	549
FYN	P06241		6800	503
G3BP1	Q13283		890	2783
G6B	O95866		13700	242
G6PD	P11413-2		15800	203
GAPVD1	Q14C86-6		1300	2162
GAS2L1	Q99501		1600	1809
GCN1L1	Q92616		810	2980
GFPT1	Q06210		1100	2366
GGA1	Q6IC75	Q9UJY5	750	3104
GIT1	Q9Y2X7-3		3100	1039
GP1BA	E7ES66	P07359	18900	177
GP1BB	P13224-2		49000	74
GRK5	P34947		1600	1862
GSDMD	G3V1A6	P57764	1500	1925
GSK3A	P49840		1000	2519
HBB	P68871		61200	64
HCFC1	A6NEM2		N.D.	N.D.
HECTD1	Q9ULT8		610	3490
HIST1H1D	P16402		N.D.	N.D.
HMCN1	Q96RW7		N.D.	N.D.
HMHA1	Q92619		3900	854
HPS4	Q9NQG7-4		660	3355
HS1BP3	Q53T59		1600	1772
HSP90AA1	P07900-2		17100	189
HSPB1	P04792		26400	132
HTT	P42858		1300	2077
INF2	Q27J81		TiO2 enrichment	TiO2 enrichment
INPP5D	Q92835		1300	2103
INPPL1	O15357		1500	1914
IQCA1P1	A6NCM1		N.D.	N.D.
IQGAP2	Q13576		8100	425
IRF3	Q14653		1000	2614
IRS2	Q9Y4H2		630	3429
ITGB1	P05556		10600	314
ITGB3	P05106		64200	62
ITSN2	Q9NZM3		1200	2247
KALRN	O60229		1500	1893
KCNJ6	P48051		N.D.	N.D.
KIAA0528	F5H5R1	Q86YS7	890	2784
KIAA1211	Q6ZU35		1200	2218
KIAA1462	Q9P266		700	3238
KLC1	Q07866-9		3000	1073
KNG1	P01042		2000	1536
KPNA3	O00505		1400	2058
KSR1	F8WEA9	Q8IVT5	1300	2080
LARP1	Q6PKG0		810	2960
LAT	B7WPI0	O43561	4800	696
LAT2	Q9GZY6		TiO2 enrichment	TiO2 enrichment
LGALSL	Q3ZCW2		31000	111
LIMA1	Q9UHB6-4		1900	1553
LIMD1	Q9UGP4		810	2962
LRRFIP1	Q32MZ4		1500	1950
LRRFIP2	Q9Y608		2800	1152
LSM14A	Q8ND56		TiO2 enrichment	TiO2 enrichment
LSP1	E9PFP3	P33241	N.D.	N.D.
LY6G6F	Q5SQ64		11700	280
LYN	P07948		10000	332
M6PR	P20645		1700	1747
MADD	Q8WXG6		1200	2236
MAP4	E7EVA0	P27816	1700	1714
MAP4K2	Q12851		1200	2216
MAPK1	P28482		7200	476
MAPK14	Q16539		7800	442
MAPK3	P27361		3600	929
MAVS	Q7Z434		4300	788
MEGF8	Q7Z7M0		N.D.	N.D.
MFF	Q9GZY8-5		1300	2127
MINK1	Q8N4C8		1400	2059
MPP1	Q00013		6900	494
MRVI1	E9PQY6	Q9Y6F6	3500	966
MTBP	Q96DY7		N.D.	N.D.
MTMR12	Q9C0I1		3400	983
MYCT1	Q8N699		5300	647
MYH9	P35579		96900	38
MYL12B	O14950		86900	49
MYLK	Q15746		4200	812
MYO18A	Q92614		1700	1763
NAP1L4b	F5HFY4	Q99733	7700	446
NBEA	F5GXV7	Q8NFP9	N.D.	N.D.
NBEAL2	Q6ZNJ1		3000	1097
NCK1	P16333		2100	1454
NCK2	O43639		6500	530
NEXN	Q0ZGT2		6200	546
NRBP1	F8W6G1	Q9UHY1	2400	1284
NRD1	B1AKJ5	O43847	1400	1998
OPHN1	O60890		1500	1885
OSBP	P22059		2200	1415
OSTF1	Q92882		5800	593
P2RX1	P51575		1400	1967
PAG1	Q9NWQ8		TiO2 enrichment	TiO2 enrichment
PAK2	Q13177		5100	659
PANX1	Q96RD7		3300	1001
PARVB	B5MDI0	Q9HBI1	38500	92
PCBP1	Q15365		15400	208
PDAF	Q5Y8C7		N.D.	N.D.
PDE3A	Q14432		1400	2066
PDHA1	A5YVE9	P08559	3700	894
PDIA6	Q15084-2		13300	250
PDLIM1	O00151		66900	61
PDLIM7	Q9NR12		9400	354
PDPK1	O15530		1000	2567
PEA15	Q15121		4600	713
PEAK1	Q9H792		N.D.	N.D.
PEAR1	Q5VY43		1800	1636
PGK1	P00558		36000	98
PGM1	P36871-2		15000	212
PGRMC1	O00264		6400	534
PGRMC2	O15173		2100	1471
PHLDB3	Q6NSJ2		N.D.	N.D.
PI4KA	P42356		1800	1678
PIK3R6	Q5UE93		1100	2440
PITPNM2	Q9BZ72		1400	2027
PKN1	Q16512-2		1300	2100
PLA2G4A	P47712		3100	1043
PLCG2	P16885		2000	1531
PLEC	Q15149		4500	749
PLEK	P08567		76900	57
PLEKHO2	Q8TD55		2100	1463
POTEE	Q6S8J3	P63261	791000	2
PPBP	P02775		479000	6
PPP1R12A	O14974		2700	1162
PPP1R14A	Q96A00		5000	673
PPP1R2	P41236		1000	2580
PPP1R9B	Q96SB3		2000	1521
PRAME	P78395		N.D.	N.D.
PRKAB2	O43741		<500	<500
PRKACB	P22694-2		9600	348
PRKAR1A	P10644		7900	438
PRKAR2B	P31323		7600	450
PRKCA	P17252		7900	437
PRKCB	P05771-2		9700	340
PRKCD	Q05655		6200	548
PRKCG	F5H5C4	P05129	N.D.	N.D.
PRKCQ	Q04759		3900	862
PRKG1	Q13976-2		3500	959
PRPF4B	Q13523		N.D.	N.D.
PRRC2A	P48634		710	3235
PRUNE	Q86TP1		5700	600
PSMA3	P25788		4200	793
PTGES3	Q15185		7400	467
PTK2	E7ESA6	Q05397	3000	1099
PTK2B	Q14289		1400	2051
PTPN11	Q06124		3700	906
PTPN12	Q05209		4300	783
PTPN6	G3V0F8	P29350	8900	375
PTPN7	P35236-2		1300	2085
PTPRA	B7Z2A4	P18433	1300	2079
PTPRJ	Q12913		3600	941
PTTG1IP	P53801		12800	260
PURA	Q00577		1900	1596
RAB12	Q6IQ22		2100	1436
RAB7A	P51149		18800	179
RANBP1	C9JGV6	P43487	1500	1911
RAP1GAP2	Q684P5		2300	1330
RASGRP2	Q7LDG7-2		9100	368
RCAN1	P53805		N.D.	N.D.
RCSD1	Q6JBY9		N.D.	N.D.
RGC32	Q9H4X1		3000	1079
RGS10	O43665-3		4600	720
RHBDF2	Q6PJF5		1000	2659
RHBDL1	O75783		N.D.	N.D.
RIPK1	Q13546		1300	2153
RP11	Q5SZC9		N.D.	N.D.
RTN1	Q16799		2500	1273
RTN4	Q9NQC3		5000	669
SAMD14	Q8IZD0-2		820	2953
SARG	Q9BW04		2300	1350
SCAMP3	O14828		1400	1974
SCARF1	Q14162		1600	1800
SDPR	O95810		36900	95
SEC22B	O75396		8500	405
SELP	P16109		8900	374
SEPT2	Q15019-2		7500	460
SEPT4	O43236-4		1600	1812
SEPT5	G3XAH0	Q99719	5800	591
SGPP1	Q9BX95		N.D.	N.D.
SH3KBP1	Q96B97		1100	2374
SHC1	P29353-6		780	3052
SKAP2	O75563		6800	509
SKIV2L	Q15477		1000	2591
SLAIN2	Q9P270		2800	1143
SLC2A12	Q8TD20		N.D.	N.D.
SLC2A3	P11169		7400	464
SLC9A1	P19634		1300	2176
SLC9A3R1	O14745		6500	527
SLC9A9	Q8IVB4		1000	2620
SLK	Q9H2G2		1600	1820
SMAD1	Q15797		1100	2389
SMIM1	B2RUZ4		2400	1303
SMTN	E7ETT8	P53814	1600	1773
SNAP23	O00161		11400	291
SNTB1	Q13884		5700	602
SPAG9	A6H8U5	O60271	910	2738
SPAST	Q9UBP0		1200	2269
SPN	P16150		1100	2350
SPTBN1	Q01082-3		4600	730
SRC	P12931-2		20000	168
SSBP1	Q04837		5000	677
SSFA2	P28290		930	2702
STAT3	P40763		5200	651
STIM1	Q13586		7400	462
STK10	O94804		1300	2097
STK24	Q9Y6E0		8600	395
STK4	Q13043		4300	779
STRN3	Q13033		1400	2038
STRN4	F8VYA6	Q9NRL3	1800	1652
SVIL	O95425		620	3454
SYAP1	Q96A49		870	2828
SYK	P43405		4900	684
SYNRG	Q9UMZ2		600	3519
SYTL4	F8W9B9	Q96C24	9200	364
TAB1	Q15750		1100	2472
TAF11	Q15544		N.D.	N.D.
TAGLN2	P37802		130000	20
TAOK1	Q7L7X3		2800	1153
TBC1D10B	Q4KMP7		830	2927
TBC1D15	Q8TC07		2500	1244
TBXA2R	P21731		TiO2 enrichment	TiO2 enrichment
TC2N	Q8N9U0		3100	1068
TCP1	P17987		9200	362
TEC	P42680		1300	2139
TGFB1I1	O43294		13100	255
TJAP1	Q5JTD0		TiO2 enrichment	TiO2 enrichment
TJP2	F5H301	Q9UDY2	3900	847
TLN1	Q9Y490		116000	27
TMCC2	O75069		870	2831
TMEM40	Q8WWA1		6800	504
TMEM55A	Q8N4L2		4000	832
TMEM63A	O94886		2100	1464
TMEM87B	Q96K49		TiO2 enrichment	TiO2 enrichment
TMOD3	Q9NYL9		11900	273
TMSB4X	P62328		TiO2 enrichment	TiO2 enrichment
TMX1	Q9H3N1		5400	635
TNIK	Q9UKE5		2200	1378
TNK2	Q07912-3		TiO2 enrichment	TiO2 enrichment
TNS1	Q9HBL0		1100	2370
TOM1L1	O75674		1100	2344
TPD52L2	Q5JWU6	O43399	6400	533
TPI1	P60174		44100	80
TPM3	P06753		23100	150
TRAFD1	O14545		690	3269
TREML1	Q86YW5		14200	232
TRIP10	Q15642		1300	2142
TRPC6	Q9Y210		1100	2391
TSC22D3	Q99576-3		<500	<500
TSC22D4	Q9Y3Q8		1900	1548
TTC7B	Q86TV6-2		1300	2169
TTLL12	Q14166		1400	1980
TTN	Q8WZ42-8		610	3483
TUBA1B	P68363	P68366	185000	13
TWF2	Q6IBS0		10200	327
UBE2O	Q9C0C9		3200	1008
UBL7	Q96S82		910	2744
UBN1	Q9NPG3		N.D.	N.D.
UNC13D	Q70J99-3		9000	372
USP15	Q9Y4E8		2200	1370
USP24	Q9UPU5		1300	2152
USP8	P40818		810	2976
VAMP4	O75379		TiO2 enrichment	TiO2 enrichment
VASP	P50552		44600	78
VIPAR	Q9H9C1		1200	2305
VPS13A	Q96RL7		2000	1520
VPS37B	Q9H9H4		1900	1589
VPS41	P49754		810	2971
VPS4B	O75351		4300	781
WAS	P42768		4000	833
WASF2	Q9Y6W5		3100	1064
WDR1	A8MVA9	O75083	28300	122
WDR44	Q5JSH3		7400	466
WIPF1	O43516-3		5400	641
ZDHHC5	Q9C0B5		630	3449
ZFAND2B	Q8WV99		1300	2161
ZNF185	F5GXF7	O15231	1500	1891
ZNF334	Q9HCZ1		N.D.	N.D.
ZNRF2	Q8NHG8		830	2926
ZYX	Q15942		72700	59

## Sheet: Table S3
Table S3. Complete list of KEGG pathways enriched in the list of phosphoproteins modulated by KODA and thrombin in platelets. We used KODA- and thrombin-induced changes in protein phosphorylation as the "gene list" and the complete list of phosphorylated proteins detected by phosphoproteomic analysis in each experiment as the "background list" to ask whether the phosphoproteins that are modulated…
KODA
KEGG term	Count	%	p-Value	KODA-induced change in phosphorylation	KEGG p-Value in Thrombin experiment
hsa04810:Regulation of actin cytoskeleton	11	9.90991	3.02024e-09	GIT1, CFL1, IQGAP2, MYL12B, SLC9A1, ARHGEF6, PPP1R12A, TMSB4X, MYH9, F2R, MYLK	2.18778e-12
hsa04666:Fc gamma R-mediated phagocytosis	9	8.10811	2.3871e-07	LYN, ASAP1, CFL1, DNM1L, ASAP2, PLCG2, VASP, SYK, PRKCD	2.56951e-15
hsa04510:Focal adhesion	8	7.20721	2.70225e-06	ZYX, TLN1, MYL12B, SRC, VASP, FLNA, PPP1R12A, MYLK	2.02191e-11
hsa04144:Endocytosis	6	5.40541	5.75636e-05	ASAP1, GIT1, DNM1L, SRC, ASAP2, F2R	3.34348e-06
hsa04530:Tight junction	6	5.40541	5.75636e-05	MYL12B, SRC, CTTN, PRKCQ, MYH9, PRKCD	2.56896e-09
hsa04270:Vascular smooth muscle contraction	6	5.40541	0.000261517	PRKCQ, MRVI1, PPP1R12A, PRKG1, PRKCD, MYLK	7.76225e-11
hsa04664:Fc epsilon RI signaling pathway	5	4.5045	0.00149392	LYN, PLCG2, SYK, FCER1G, PRKCD	1.04891e-12
hsa05120:Epithelial cell signaling in Helicobacter pylori infection	4	3.6036	0.00221298	LYN, GIT1, SRC, PLCG2	0.00233497
hsa04360:Axon guidance	4	3.6036	0.00373429	FES, CFL1, ABLIM3, NCK2	1.09863e-05
hsa04080:Neuroactive ligand-receptor interaction	3	2.7027	0.0141933	F2RL3, F2R, P2RX1	> 5E-02
hsa04020:Calcium signaling pathway	4	3.6036	0.0152296	PLCG2, F2R, P2RX1, MYLK	6.49536e-05
hsa05130:Pathogenic Escherichia coli infection	3	2.7027	0.0332291	ARHGEF2, CTTN, NCK2	> 5E-02
hsa04370:VEGF signaling pathway	3	2.7027	0.045027	SRC, PLCG2, HSPB1	7.69038e-08
Thrombin
KEGG term	Count	%	p-Value	Thrombin-induced change in phosphorylation	KEGG p-Value in KODA experiment
hsa04666:Fc gamma R-mediated phagocytosis	15	8.52273	2.56951e-15	CRKL, DNM1L, PRKCB, VASP, PRKCG, LAT, MAPK1, ASAP1, MAPK3, LYN, CFL1, INPP5D, SYK, PLA2G4A, PRKCD	2.3871e-07
hsa04010:MAPK signaling pathway	14	7.95455	4.43583e-14	CRKL, PRKCB, FLNA, PRKCG, RASGRP2, TAB1, MAPK1, MAPK3, TAOK1, STK4, HSPB1, PRKACB, MAPK14, PLA2G4A	>5E-02
hsa04062:Chemokine signaling pathway	14	7.95455	1.34916e-13	PTK2B, CRKL, ADCY6, PRKCB, RASGRP2, GRK5, MAPK1, MAPK3, LYN, PPBP, GSK3A, PTK2, PRKACB, PRKCD	>5E-02
hsa04664:Fc epsilon RI signaling pathway	12	6.81818	1.04891e-12	MAPK1, MAPK3, LYN, PRKCB, BTK, INPP5D, MAPK14, SYK, PLA2G4A, FCER1G, PRKCD, LAT	0.00149392
hsa04810:Regulation of actin cytoskeleton	14	7.95455	2.18778e-12	CRKL, MYL12B, SLC9A1, PPP1R12A, TMSB4X, MYH9, MYLK, MAPK1, ARHGEF7, MAPK3, GIT1, CFL1, FN1, PTK2	3.02024e-09
hsa04510:Focal adhesion	14	7.95455	2.02191e-11	CRKL, MYL12B, PRKCB, VASP, FLNA, PPP1R12A, PRKCG, MYLK, ZYX, MAPK1, MAPK3, TLN1, FN1, PTK2	2.70225e-06
hsa04270:Vascular smooth muscle contraction	12	6.81818	7.76225e-11	MAPK1, MAPK3, ADCY6, PRKCB, PRKCQ, PRKCG, MRVI1, PPP1R12A, PRKACB, PLA2G4A, PRKCD, MYLK	0.000261517
hsa04530:Tight junction	10	5.68182	2.56896e-09	TJP2, MYL12B, CTTN, F11R, PRKCB, PRKCQ, PRKCG, TJAP1, MYH9, PRKCD	5.75636e-05
hsa04912:GnRH signaling pathway	9	5.11364	1.42874e-08	MAPK1, MAPK3, PTK2B, ADCY6, PRKCB, MAPK14, PRKACB, PLA2G4A, PRKCD	>5E-02
hsa04662:B cell receptor signaling pathway	8	4.54545	2.40602e-08	DAPP1, MAPK1, MAPK3, LYN, PRKCB, BTK, INPP5D, SYK	>5E-02
hsa04370:VEGF signaling pathway	8	4.54545	7.69038e-08	MAPK1, MAPK3, PRKCB, PRKCG, MAPK14, HSPB1, PTK2, PLA2G4A	0.045027
hsa05200:Pathways in cancer	9	5.11364	1.63704e-07	MAPK1, MAPK3, CRKL, PRKCB, STK4, PRKCG, FN1, TPM3, PTK2	>5E-02
hsa04670:Leukocyte transendothelial migration	8	4.54545	9.69631e-07	PTK2B, MYL12B, F11R, PRKCB, VASP, PRKCG, MAPK14, PTK2	>5E-02
hsa04620:Toll-like receptor signaling pathway	6	3.40909	1.8219e-06	RIPK1, MAPK1, IRF3, MAPK3, MAPK14, TAB1	>5E-02
hsa04650:Natural killer cell mediated cytotoxicity	8	4.54545	1.85958e-06	MAPK1, MAPK3, PTK2B, PRKCB, PRKCG, SYK, FCER1G, LAT	>5E-02
hsa04144:Endocytosis	8	4.54545	3.34348e-06	ASAP1, GIT1, DNM1L, EPN1, SH3KBP1, GRK5, DAB2, VPS37B	5.75636e-05
hsa04660:T cell receptor signaling pathway	7	3.97727	5.72652e-06	MAPK1, MAPK3, TEC, PRKCQ, NCK1, MAPK14, LAT	>5E-02
hsa04360:Axon guidance	7	3.97727	1.09863e-05	MAPK1, MAPK3, FES, CFL1, NCK1, ABLIM3, PTK2	0.00373429
hsa04916:Melanogenesis	6	3.40909	1.56658e-05	MAPK1, MAPK3, ADCY6, PRKCB, PRKCG, PRKACB	>5E-02
hsa04012:ErbB signaling pathway	7	3.97727	1.95721e-05	MAPK1, MAPK3, CRKL, PRKCB, NCK1, PRKCG, PTK2	>5E-02
hsa04730:Long-term depression	6	3.40909	3.38336e-05	MAPK1, MAPK3, LYN, PRKCB, PRKCG, PLA2G4A	>5E-02
hsa04720:Long-term potentiation	6	3.40909	3.38336e-05	MAPK1, MAPK3, PRKCB, PRKCG, PPP1R12A, PRKACB	>5E-02
hsa04020:Calcium signaling pathway	6	3.40909	6.49536e-05	PTK2B, PRKCB, PRKCG, PRKACB, P2RX1, MYLK	0.0152296
hsa04540:Gap junction	6	3.40909	6.49536e-05	MAPK1, MAPK3, ADCY6, PRKCB, PRKCG, PRKACB	>5E-02
hsa04114:Oocyte meiosis	5	2.84091	8.96515e-05	MAPK1, MAPK3, ADCY6, PRKACB, SLK	>5E-02
hsa05223:Non-small cell lung cancer	5	2.84091	0.000386387	MAPK1, MAPK3, PRKCB, STK4, PRKCG	>5E-02
hsa04914:Progesterone-mediated oocyte maturation	5	2.84091	0.000386387	MAPK1, MAPK3, ADCY6, MAPK14, PRKACB	>5E-02
hsa04622:RIG-I-like receptor signaling pathway	4	2.27273	0.000503582	RIPK1, IRF3, MAVS, MAPK14	>5E-02
hsa04722:Neurotrophin signaling pathway	5	2.84091	0.00107075	MAPK1, MAPK3, CRKL, MAPK14, PRKCD	>5E-02
hsa04621:NOD-like receptor signaling pathway	4	2.27273	0.00121231	MAPK1, MAPK3, MAPK14, TAB1	>5E-02
hsa04514:Cell adhesion molecules (CAMs)	4	2.27273	0.00121231	SPN, F11R, SELP, CD226	>5E-02
hsa05110:Vibrio cholerae infection	4	2.27273	0.00233497	TJP2, PRKCB, PRKCG, PRKACB	>5E-02
hsa04070:Phosphatidylinositol signaling system	4	2.27273	0.00233497	INPPL1, PRKCB, PRKCG, INPP5D	>5E-02
hsa05120:Epithelial cell signaling in Helicobacter pylori infection	4	2.27273	0.00233497	LYN, GIT1, F11R, MAPK14	0.00221298
hsa04960:Aldosterone-regulated sodium reabsorption	4	2.27273	0.00393542	MAPK1, MAPK3, PRKCB, PRKCG	>5E-02
hsa04910:Insulin signaling pathway	5	2.84091	0.0057128	MAPK1, MAPK3, CRKL, INPP5D, PRKACB	>5E-02
hsa05214:Glioma	4	2.27273	0.00606484	MAPK1, MAPK3, PRKCB, PRKCG	>5E-02
hsa04623:Cytosolic DNA-sensing pathway	3	1.70455	0.00756287	RIPK1, IRF3, MAVS	>5E-02
hsa05216:Thyroid cancer	3	1.70455	0.0146222	MAPK1, MAPK3, TPM3	>5E-02
hsa04930:Type II diabetes mellitus	3	1.70455	0.0146222	MAPK1, MAPK3, PRKCD	>5E-02
hsa00230:Purine metabolism	3	1.70455	0.0146222	AMPD2, ADCY6, PRUNE	>5E-02
hsa05020:Prion diseases	3	1.70455	0.0146222	MAPK1, MAPK3, PRKACB	>5E-02
hsa04310:Wnt signaling pathway	3	1.70455	0.0146222	PRKCB, PRKCG, PRKACB	>5E-02
hsa05211:Renal cell carcinoma	3	1.70455	0.0341756	MAPK1, MAPK3, CRKL	>5E-02
hsa05220:Chronic myeloid leukemia	3	1.70455	0.0341756	MAPK1, MAPK3, CRKL	>5E-02

## Sheet: Table S4
Table S4. Complete list of GO-terms enriched in the list of phosphoproteins modulated by KODA and thrombin in platelets. We used KODA- and thrombin-induced changes in protein phosphorylation as the "gene list" and the complete list of phosphorylated proteins detected by phosphoproteomic analysis in each experiment as the "background list" to ask whether the phosphoproteins that are modulated by K…
KODA
GO Category	Term	Count	%	PValue	Genes	p-Value in Thrombin experiment
GOTERM_BP_5	GO:0048699~generation of neurons	11	9.90991	0.00321645	OPHN1,DST,HTT,LYN,VASP,PRKCQ,PRKG1,SMAD1,PPP1R9B,RTN1,RTN4	0.0236515
GOTERM_BP_5	GO:0022008~neurogenesis	11	9.90991	0.00430329	OPHN1,DST,HTT,LYN,VASP,PRKCQ,PRKG1,SMAD1,PPP1R9B,RTN1,RTN4	0.0111335
GOTERM_BP_5	GO:0009967~positive regulation of signal transduction	8	7.20721	0.00660694	LYN,SRC,FLNA,MAVS,SYK,F2R,CD226,TGFB1I1	0.025522
GOTERM_BP_5	GO:0010647~positive regulation of cell communication	8	7.20721	0.00660694	LYN,SRC,FLNA,MAVS,SYK,F2R,CD226,TGFB1I1	0.0295174
GOTERM_BP_5	GO:0051493~regulation of cytoskeleton organization	12	10.8108	0.00723623	DST,ARHGEF2,CFL1,EPB49,LIMA1,PRKCQ,NEXN,MAP4,TMSB4X,RANBP1,NCK2,DYNC1LI1	0.00996451
GOTERM_BP_5	GO:0009966~regulation of signal transduction	19	17.1171	0.0123416	IQGAP2,ARHGEF6,ASAP2,FLNA,MAVS,RASGRP2,F2R,ASAP1,LYN,ARHGEF2,GIT1,SRC,TBC1D15,DBNL,SYK,NCK2,PRKCD,CD226,TGFB1I1	0.00119304
GOTERM_BP_5	GO:0010564~regulation of cell cycle process	5	4.5045	0.0152515	PDE3A,PRKCQ,RANBP1,PPP1R9B,DYNC1LI1	>5E-02
GOTERM_BP_5	GO:0043067~regulation of programmed cell death	11	9.90991	0.02009	HTT,ARHGEF2,PDE3A,CFL1,SRC,PLCG2,ARHGEF6,HSPB1,F2R,P2RX1,RTN4	0.00109727
GOTERM_BP_5	GO:0007166~cell surface receptor linked signal transduction	19	17.1171	0.0364293	DST,HTT,FLNA,MYH9,F2R,LYN,PTPRJ,F2RL3,SRC,PLCG2,SLC9A3R1,SYK,SMAD1,EVL,NCK2,DOK1,FCER1G,TGFB1I1,ERBB2IP	0.000381772
GOTERM_BP_5	GO:0042981~regulation of apoptosis	10	9.00901	0.0384805	HTT,ARHGEF2,PDE3A,CFL1,SRC,ARHGEF6,HSPB1,F2R,P2RX1,RTN4	0.00109727
GOTERM_BP_5	GO:0060548~negative regulation of cell death	6	5.40541	0.0419951	HTT,PDE3A,CFL1,PLCG2,HSPB1,F2R	>5E-02
GOTERM_BP_5	GO:0010627~regulation of protein kinase cascade	6	5.40541	0.0419951	LYN,FLNA,MAVS,DBNL,SYK,F2R	0.0109067
GOTERM_BP_5	GO:0043069~negative regulation of programmed cell death	6	5.40541	0.0419951	HTT,PDE3A,CFL1,PLCG2,HSPB1,F2R	>5E-02
GOTERM_BP_5	GO:0006396~RNA processing	3	2.7027	0.0459136	PCBP1,SMAD1,PPP1R9B	>5E-02
GOTERM_BP_5	GO:0007015~actin filament organization	9	8.10811	0.0462051	ARHGEF2,CFL1,WIPF1,EPB49,LIMA1,FLNA,EVL,PPP1R9B,NCK2	0.0300392
GOTERM_CC_5	GO:0044459~plasma membrane part	35	31.5315	7.53982e-05	OPHN1,FGA,LIMA1,VASP,SDPR,RASGRP2,MYH9,TNS1,PTPRJ,ARHGEF2,SRC,SELP,NEXN,SLC9A3R1,EVL,SYK,MPP1,ERBB2IP,TGFB1I1,FERMT3,SVIL,DST,SLC9A1,PRKCQ,PPP1R9B,CASS4,F2R,ZYX,LYN,TLN1,GIT1,F2RL3,FCER1G,P2RX1,CD226	9.76333e-07
GOTERM_CC_5	GO:0005856~cytoskeleton	42	37.8378	0.000720766	OPHN1,SEPT5,WIPF1,IQGAP2,SPAST,LIMA1,VASP,SMTN,MYH9,DYNC1LI1,TNS1,WDR44,ARHGEF2,CFL1,CTTN,GAS2L1,PDLIM1,EPB49,NEXN,RANBP1,SLC9A3R1,EVL,DBNL,HSPB1,MPP1,TGFB1I1,FERMT3,SVIL,DST,MYL12B,FRMD4B,FLNA,TMSB4X,PPP1R9B,CASS4,ZYX,LYN,TLN1,TWF2,GIT1,LRRFIP1,MAP4	0.000583009
GOTERM_CC_5	GO:0043232~intracellular non-membrane-bounded organelle	42	37.8378	0.00168145	OPHN1,SEPT5,WIPF1,IQGAP2,SPAST,LIMA1,VASP,SMTN,MYH9,DYNC1LI1,TNS1,WDR44,ARHGEF2,CFL1,CTTN,GAS2L1,PDLIM1,EPB49,NEXN,RANBP1,SLC9A3R1,EVL,DBNL,HSPB1,MPP1,TGFB1I1,FERMT3,SVIL,DST,MYL12B,FRMD4B,FLNA,TMSB4X,PPP1R9B,CASS4,ZYX,LYN,TLN1,TWF2,GIT1,LRRFIP1,MAP4	0.00124766
GOTERM_CC_5	GO:0016323~basolateral plasma membrane	13	11.7117	0.00240305	DST,LIMA1,SLC9A1,VASP,CASS4,ZYX,TLN1,TNS1,GIT1,NEXN,EVL,TGFB1I1,ERBB2IP	0.00662821
GOTERM_CC_5	GO:0030054~cell junction	18	16.2162	0.00412037	OPHN1,DST,LIMA1,VASP,RASGRP2,MYH9,PPP1R9B,CASS4,ZYX,TLN1,TNS1,PTPRJ,ARHGEF2,GIT1,NEXN,EVL,TGFB1I1,ERBB2IP	0.000728354
GOTERM_CC_5	GO:0030055~cell-substrate junction	12	10.8108	0.00418439	ZYX,DST,TNS1,TLN1,GIT1,LIMA1,VASP,NEXN,EVL,CASS4,TGFB1I1,ERBB2IP	0.0104024
GOTERM_CC_5	GO:0005887~integral to plasma membrane	11	9.90991	0.00623675	ZYX,LYN,PTPRJ,F2RL3,SELP,MYH9,F2R,MPP1,FCER1G,CD226,P2RX1	0.00599322
GOTERM_CC_5	GO:0031226~intrinsic to plasma membrane	11	9.90991	0.00623675	ZYX,LYN,PTPRJ,F2RL3,SELP,MYH9,F2R,MPP1,FCER1G,CD226,P2RX1	0.00599322
GOTERM_CC_5	GO:0015629~actin cytoskeleton	17	15.3153	0.00821557	OPHN1,DST,WIPF1,IQGAP2,MYL12B,LIMA1,SMTN,VASP,FLNA,MYH9,PPP1R9B,ZYX,CFL1,EPB49,SLC9A3R1,SVIL,FERMT3	0.00990789
GOTERM_CC_5	GO:0043229~intracellular organelle	73	65.7658	0.0272833	SEPT5,OPHN1,FGA,WIPF1,IQGAP2,LIMA1,DTD1,TREML1,DYNC1LI1,TMEM55A,PTPRJ,ARHGEF2,GAS2L1,CTTN,PDLIM1,NEXN,SELP,SLC9A3R1,HSPB1,MPP1,ERBB2IP,TGFB1I1,SVIL,FERMT3,DST,HTT,SLC9A9,DNM1L,PCBP1,RAB12,FRMD4B,TSC22D4,PRKCQ,FLNA,TMSB4X,PPP1R9B,DENND4A,SEC22B,LYN,TLN1,GIT1,SMAD1,RTN1,PRKCD,MYCT1,SPAST,ASAP2,VASP,SYNRG,SMTN,MAVS,ZNF185,MYH9,PI4KA,TNS1,WDR44,CFL1,EPB49,TBC1D15,MRVI1,RANBP1,PRKG1,EVL,DBNL,NCK2,RTN4…	0.000167322
GOTERM_CC_5	GO:0070161~anchoring junction	11	9.90991	0.0286563	ZYX,TNS1,TLN1,GIT1,LIMA1,VASP,NEXN,EVL,MYH9,CASS4,TGFB1I1	0.00420679
GOTERM_CC_5	GO:0005794~Golgi apparatus	13	11.7117	0.0355229	HTT,DNM1L,RAB12,ASAP2,SYNRG,FLNA,PI4KA,F2R,SEC22B,LYN,WDR44,ARHGEF2,PRKG1	>5E-02
GOTERM_MF_5	GO:0051015~actin filament binding	7	6.30631	0.00994707	DST,LIMA1,FLNA,NEXN,DBNL,MYH9,SVIL	>5E-02
Thrombin
GO Category	Term	Count	%	PValue	Genes	p-Value in KODA experiment
GOTERM_BP_5	GO:0007242~intracellular signaling cascade	47	26.7045	1.9501e-09	KALRN,CRKL,ARHGAP6,PRKCB,PRKCG,RASGRP2,GRK5,TREML1,TAB1,MAPK1,TEC,ARHGEF2,CFL1,ARHGAP1,RAB7A,STK4,HMHA1,FYB,INPP5D,PRKACB,DBNL,SYK,ARFGEF2,TGFB1I1,RIPK1,TNIK,TNK2,PTK2B,IRF3,ADCY6,SPAG9,SLC9A1,BTK,PRKCQ,FLNA,CDC42BPB,LAT,LYN,MAPK3,ARHGEF7,F2RL3,PLEK,PAG1,MAPK14,DOK2,DOK1,PRKCD	>5E-02
GOTERM_BP_5	GO:0007243~protein kinase cascade	19	10.7955	8.45391e-05	RIPK1,IRF3,PTK2B,TNIK,CRKL,SPAG9,SLC9A1,BTK,TAB1,MAPK1,TEC,PLEK,STK4,FYB,MAPK14,DBNL,SYK,PRKACB,DOK1	>5E-02
GOTERM_BP_5	GO:0007264~small GTPase mediated signal transduction	15	8.52273	0.000151647	TNK2,CRKL,ARHGAP6,RASGRP2,LAT,MAPK1,ARHGEF7,MAPK3,ARHGAP1,CFL1,RAB7A,MAPK14,DBNL,DOK2,DOK1	>5E-02
GOTERM_BP_5	GO:0007166~cell surface receptor linked signal transduction	27	15.3409	0.000381772	SPTBN1,SPN,GRK5,MYH9,TAB1,MAPK1,PTPRJ,PPBP,STK4,GSK3A,PRKACB,SYK,TGFB1I1,IRF3,PTK2B,ADCY6,FLNA,LAT,LYN,F2RL3,PLEK,NCK1,PTK2,MAPK14,DOK2,DOK1,FCER1G	0.0364293
GOTERM_BP_5	GO:0043067~regulation of programmed cell death	16	9.09091	0.00109727	RIPK1,KALRN,SPN,BTK,MAPK1,ARHGEF7,PEA15,ARHGEF2,CFL1,STK4,INPP5D,HSPB1,PLA2G4A,PRAME,P2RX1,RTN4	0.02009
GOTERM_BP_5	GO:0042981~regulation of apoptosis	16	9.09091	0.00109727	RIPK1,KALRN,SPN,BTK,MAPK1,ARHGEF7,PEA15,ARHGEF2,CFL1,STK4,INPP5D,HSPB1,PLA2G4A,PRAME,P2RX1,RTN4	0.0384805
GOTERM_BP_5	GO:0009966~regulation of signal transduction	24	13.6364	0.00119304	RIPK1,KALRN,PTK2B,SPAG9,FLNA,MAVS,RASGRP2,GRK5,LYN,ASAP1,ARHGEF7,ARHGEF2,GIT1,PLEK,TBC1D15,GSK3A,INPP5D,DBNL,SYK,ARFGEF2,PRKCD,CD226,PRAME,TGFB1I1	0.0123416
GOTERM_BP_5	GO:0080135~regulation of cellular response to stress	6	3.40909	0.00180441	RIPK1,PTK2B,LYN,PRKCG,DBNL,SYK	>5E-02
GOTERM_BP_5	GO:0032940~secretion by cell	9	5.11364	0.00193003	CANX,SEPT5,LYN,PLEK,SYK,ARFGEF2,LAT,P2RX1,SYTL4	>5E-02
GOTERM_BP_5	GO:0000902~cell morphogenesis	14	7.95455	0.00245494	OPHN1,KALRN,SPN,VASP,MYH9,ATL1,CDC42BPB,DAB2,CFL1,ARHGEF2,ADD1,STK4,FN1,PTK2	>5E-02
GOTERM_BP_5	GO:0031326~regulation of cellular biosynthetic process	22	12.5	0.00257056	RIPK1,IRF3,PTK2B,ADCY6,SPN,TSC22D4,PRKCQ,TSC22D3,FLNA,ABLIM3,MAPK1,EIF4G1,PURA,PLEK,PDLIM1,NCK1,INPP5D,MAPK14,SYK,HSPB1,PLA2G4A,TGFB1I1	>5E-02
GOTERM_BP_5	GO:0010942~positive regulation of cell death	10	5.68182	0.00320696	RIPK1,MAPK1,ARHGEF7,KALRN,ARHGEF2,SPN,STK4,BTK,INPP5D,PLA2G4A	>5E-02
GOTERM_BP_5	GO:0043065~positive regulation of apoptosis	10	5.68182	0.00320696	RIPK1,MAPK1,ARHGEF7,KALRN,ARHGEF2,SPN,STK4,BTK,INPP5D,PLA2G4A	>5E-02
GOTERM_BP_5	GO:0043068~positive regulation of programmed cell death	10	5.68182	0.00320696	RIPK1,MAPK1,ARHGEF7,KALRN,ARHGEF2,SPN,STK4,BTK,INPP5D,PLA2G4A	>5E-02
GOTERM_BP_5	GO:0019932~second-messenger-mediated signaling	8	4.54545	0.00372778	ADCY6,F2RL3,BTK,FLNA,GRK5,PRKACB,TREML1,LAT	>5E-02
GOTERM_BP_5	GO:0070302~regulation of stress-activated protein kinase signaling pathway	5	2.84091	0.00459673	RIPK1,PTK2B,LYN,DBNL,SYK	>5E-02
GOTERM_BP_5	GO:0010468~regulation of gene expression	18	10.2273	0.00631762	RIPK1,IRF3,PTK2B,TSC22D4,PRKCQ,FLNA,TSC22D3,ABLIM3,MAPK1,EIF4G1,PURA,PDLIM1,HPS4,NCK1,MAPK14,HSPB1,PRKCD,TGFB1I1	>5E-02
GOTERM_BP_5	GO:0007254~JNK cascade	5	2.84091	0.00680433	RIPK1,TNIK,CRKL,DBNL,SYK	>5E-02
GOTERM_BP_5	GO:0006887~exocytosis	7	3.97727	0.00722925	SEPT5,LYN,PLEK,ARFGEF2,LAT,P2RX1,SYTL4	>5E-02
GOTERM_BP_5	GO:0008284~positive regulation of cell proliferation	10	5.68182	0.00816604	MAPK1,PTK2B,LYN,SPN,PURA,PRKCQ,NCK1,SYK,PLA2G4A,PRAME	>5E-02
GOTERM_BP_5	GO:0019219~regulation of nucleobase, nucleoside, nucleotide and nucleic acid metabolic process	15	8.52273	0.00826886	RIPK1,IRF3,ADCY6,TSC22D4,PRKCQ,FLNA,TSC22D3,PRKCG,ABLIM3,MAPK1,PURA,PDLIM1,GSK3A,MAPK14,TGFB1I1	>5E-02
GOTERM_BP_5	GO:0010556~regulation of macromolecule biosynthetic process	19	10.7955	0.00883034	RIPK1,IRF3,PTK2B,SPN,TSC22D4,PRKCQ,TSC22D3,FLNA,ABLIM3,MAPK1,EIF4G1,PURA,PDLIM1,NCK1,INPP5D,MAPK14,SYK,HSPB1,TGFB1I1	>5E-02
GOTERM_BP_5	GO:0051246~regulation of protein metabolic process	15	8.52273	0.0090944	RIPK1,PTK2B,TNK2,PRKCG,FLNA,PPP1R9B,UBE2O,MAPK1,LYN,EIF4G1,NCK1,DBNL,SYK,HSPB1,PRKCD	>5E-02
GOTERM_BP_5	GO:0051493~regulation of cytoskeleton organization	12	6.81818	0.00996451	SPTBN1,ARHGEF2,ARHGAP6,CFL1,ADD1,PLEK,EPB49,PRKCQ,NCK1,TMSB4X,RANBP1,DYNC1LI1	0.00723623
GOTERM_BP_5	GO:0012502~induction of programmed cell death	7	3.97727	0.0109067	RIPK1,MAPK1,ARHGEF7,KALRN,ARHGEF2,SPN,BTK	>5E-02
GOTERM_BP_5	GO:0010627~regulation of protein kinase cascade	7	3.97727	0.0109067	RIPK1,PTK2B,LYN,FLNA,MAVS,DBNL,SYK	0.0419951
GOTERM_BP_5	GO:0022008~neurogenesis	12	6.81818	0.0111335	OPHN1,ARHGEF7,PTK2B,LYN,KALRN,VASP,PRKCQ,PTK2,PPP1R9B,RTN1,ATL1,RTN4	0.00430329
GOTERM_BP_5	GO:0006464~protein modification process	38	21.5909	0.0124827	KALRN,SPTBN1,FES,PRKCB,PRKCG,SLK,GRK5,PTPN12,MYLK,UBE2O,MAPK1,TAOK1,PTPRJ,TEC,CFL1,STK4,FYB,GSK3A,PRKACB,SYK,DBNL,RIPK1,TNIK,TNK2,PTK2B,SPAG9,BTK,PRKCQ,CDC42BPB,STK10,DAPP1,LYN,MAPK3,PRPF4B,FN1,MAPK14,PTK2,PRKCD	>5E-02
GOTERM_BP_5	GO:0015031~protein transport	15	8.52273	0.013071	SPTBN1,GGA1,PRKCB,MYH9,VPS37B,CANX,MAPK1,LYN,ARHGEF2,RAB7A,PTTG1IP,PLEK,HPS4,FYB,SYTL4	>5E-02
GOTERM_BP_5	GO:0032956~regulation of actin cytoskeleton organization	9	5.11364	0.0130872	SPTBN1,ARHGAP6,CFL1,ADD1,PLEK,EPB49,PRKCQ,NCK1,TMSB4X	>5E-02
GOTERM_BP_5	GO:0031098~stress-activated protein kinase signaling pathway	5	2.84091	0.0130874	RIPK1,TNIK,CRKL,DBNL,SYK	>5E-02
GOTERM_BP_5	GO:0010604~positive regulation of macromolecule metabolic process	11	6.25	0.0139953	MAPK1,TNK2,PTK2B,LYN,SPN,PRKCQ,PRKCG,ABLIM3,MAPK14,SYK,TGFB1I1	>5E-02
GOTERM_BP_5	GO:0007167~enzyme linked receptor protein signaling pathway	12	6.81818	0.015279	PTK2B,SPTBN1,PTPRJ,NCK1,FLNA,GSK3A,PTK2,SYK,DOK2,TAB1,DOK1,TGFB1I1	>5E-02
GOTERM_BP_5	GO:0031325~positive regulation of cellular metabolic process	12	6.81818	0.015279	MAPK1,TNK2,PTK2B,LYN,SPN,PRKCQ,PRKCG,ABLIM3,MAPK14,SYK,PLA2G4A,TGFB1I1	>5E-02
GOTERM_BP_5	GO:0050867~positive regulation of cell activation	8	4.54545	0.0157851	SPN,PLEK,PRKCQ,NCK1,SELP,INPP5D,SYK,CD226	>5E-02
GOTERM_BP_5	GO:0000904~cell morphogenesis involved in differentiation	8	4.54545	0.0157851	OPHN1,KALRN,VASP,FN1,PTK2,MYH9,ATL1,DAB2	>5E-02
GOTERM_BP_5	GO:0051347~positive regulation of transferase activity	8	4.54545	0.0182719	RIPK1,PTK2B,ADCY6,SPAG9,DBNL,SYK,PRKACB,TAB1	>5E-02
GOTERM_BP_5	GO:0002694~regulation of leukocyte activation	8	4.54545	0.0182719	SPN,PRKCQ,PAG1,NCK1,INPP5D,SYK,CD226,LAT	>5E-02
GOTERM_BP_5	GO:0044267~cellular protein metabolic process	46	26.1364	0.0203325	KALRN,SPTBN1,FES,PRKCB,PRKCG,SLK,GRK5,MYH9,PTPN12,MYLK,UBE2O,MAPK1,CANX,TAOK1,PTPRJ,TEC,CFL1,USP15,STK4,FYB,GSK3A,PRKACB,SYK,DBNL,USP24,TGFB1I1,FKBP15,RIPK1,TNIK,TNK2,PTK2B,SPAG9,ZNRF2,BTK,PRKCQ,CDC42BPB,STK10,DAPP1,LYN,MAPK3,PRPF4B,EIF4G1,FN1,MAPK14,PTK2,PRKCD	>5E-02
GOTERM_BP_5	GO:0045597~positive regulation of cell differentiation	6	3.40909	0.0212189	LYN,PDLIM7,INPP5D,MAPK14,SYK,TGFB1I1	>5E-02
GOTERM_BP_5	GO:0051249~regulation of lymphocyte activation	7	3.97727	0.0219051	SPN,PRKCQ,PAG1,NCK1,INPP5D,SYK,LAT	>5E-02
GOTERM_BP_5	GO:0048699~generation of neurons	11	6.25	0.0236515	OPHN1,PTK2B,LYN,KALRN,VASP,PRKCQ,PTK2,PPP1R9B,RTN1,ATL1,RTN4	0.00321645
GOTERM_BP_5	GO:0032268~regulation of cellular protein metabolic process	13	7.38636	0.0251202	RIPK1,PTK2B,TNK2,PRKCG,PPP1R9B,MAPK1,LYN,EIF4G1,NCK1,DBNL,SYK,HSPB1,PRKCD	>5E-02
GOTERM_BP_5	GO:0046328~regulation of JNK cascade	4	2.27273	0.0253782	RIPK1,PTK2B,DBNL,SYK	>5E-02
GOTERM_BP_5	GO:0010638~positive regulation of organelle organization	6	3.40909	0.0255092	CFL1,PLEK,PRKCQ,NCK1,RANBP1,PLA2G4A	>5E-02
GOTERM_BP_5	GO:0009967~positive regulation of signal transduction	7	3.97727	0.025522	RIPK1,LYN,FLNA,MAVS,SYK,CD226,TGFB1I1	0.00660694
GOTERM_BP_5	GO:0010608~posttranscriptional regulation of gene expression	8	4.54545	0.0273664	MAPK1,PTK2B,EIF4G1,HPS4,NCK1,FLNA,HSPB1,PRKCD	>5E-02
GOTERM_BP_5	GO:0051345~positive regulation of hydrolase activity	5	2.84091	0.0278956	PTK2B,ARHGAP6,F2RL3,PLEK,P2RX1	>5E-02
GOTERM_BP_5	GO:0010647~positive regulation of cell communication	7	3.97727	0.0295174	RIPK1,LYN,FLNA,MAVS,SYK,CD226,TGFB1I1	0.00660694
GOTERM_BP_5	GO:0007015~actin filament organization	10	5.68182	0.0300392	PTK2B,ARHGEF2,ARHGAP6,CFL1,WIPF1,ADD1,EPB49,NCK1,FLNA,PPP1R9B	0.0462051
GOTERM_BP_5	GO:0001568~blood vessel development	8	4.54545	0.0309817	PTK2B,CRKL,PTPRJ,SELP,MAPK14,PTK2,MYH9,RTN4	>5E-02
GOTERM_BP_5	GO:0001944~vasculature development	8	4.54545	0.0309817	PTK2B,CRKL,PTPRJ,SELP,MAPK14,PTK2,MYH9,RTN4	>5E-02
GOTERM_BP_5	GO:0016310~phosphorylation	33	18.75	0.0340814	SPTBN1,KALRN,FES,PRKCB,PRKCG,SLK,GRK5,MYLK,MAPK1,TEC,TAOK1,CFL1,STK4,FYB,GSK3A,PRKACB,SYK,DBNL,RIPK1,TNIK,TNK2,PTK2B,SPAG9,BTK,PRKCQ,CDC42BPB,STK10,MAPK3,LYN,PRPF4B,MAPK14,PTK2,PRKCD	>5E-02
GOTERM_BP_5	GO:0045449~regulation of transcription	12	6.81818	0.0347346	RIPK1,MAPK1,IRF3,PURA,TSC22D4,PDLIM1,PRKCQ,TSC22D3,FLNA,ABLIM3,MAPK14,TGFB1I1	>5E-02
GOTERM_BP_5	GO:0050863~regulation of T cell activation	6	3.40909	0.0415615	SPN,PRKCQ,PAG1,NCK1,SYK,LAT	>5E-02
GOTERM_BP_5	GO:0060284~regulation of cell development	5	2.84091	0.0417008	LYN,KALRN,PTK2,TGFB1I1,RTN4	>5E-02
GOTERM_BP_5	GO:0010557~positive regulation of macromolecule biosynthetic process	8	4.54545	0.0437173	MAPK1,PTK2B,SPN,PRKCQ,ABLIM3,MAPK14,SYK,TGFB1I1	>5E-02
GOTERM_BP_5	GO:0007186~G-protein coupled receptor protein signaling pathway	7	3.97727	0.0438971	ADCY6,F2RL3,PPBP,PLEK,FLNA,GRK5,PRKACB	>5E-02
GOTERM_BP_5	GO:0042742~defense response to bacterium	4	2.27273	0.0445896	SPN,PPBP,SELP,MAVS	>5E-02
GOTERM_BP_5	GO:0031328~positive regulation of cellular biosynthetic process	9	5.11364	0.0464875	MAPK1,PTK2B,SPN,PRKCQ,ABLIM3,MAPK14,SYK,PLA2G4A,TGFB1I1	>5E-02
GOTERM_BP_5	GO:0009891~positive regulation of biosynthetic process	9	5.11364	0.0464875	MAPK1,PTK2B,SPN,PRKCQ,ABLIM3,MAPK14,SYK,PLA2G4A,TGFB1I1	>5E-02
GOTERM_BP_5	GO:0002696~positive regulation of leukocyte activation	6	3.40909	0.0480138	SPN,PRKCQ,NCK1,INPP5D,SYK,CD226	>5E-02
GOTERM_BP_5	GO:0060191~regulation of lipase activity	3	1.70455	0.0488582	ARHGAP6,F2RL3,PLEK	>5E-02
GOTERM_BP_5	GO:0048514~blood vessel morphogenesis	7	3.97727	0.0495194	PTK2B,PTPRJ,SELP,MAPK14,PTK2,MYH9,RTN4	>5E-02
GOTERM_BP_5	GO:0002237~response to molecule of bacterial origin	5	2.84091	0.0498189	MAPK1,IRF3,SELP,MAPK14,PLA2G4A	>5E-02
GOTERM_BP_5	GO:0032496~response to lipopolysaccharide	5	2.84091	0.0498189	MAPK1,IRF3,SELP,MAPK14,PLA2G4A	>5E-02
GOTERM_CC_5	GO:0044459~plasma membrane part	46	26.1364	9.76333e-07	OPHN1,FGA,SPTBN1,SPN,VASP,SDPR,RASGRP2,MYH9,TNS1,PTPRJ,ARHGEF2,SELP,SH3KBP1,SYK,AFAP1,MPP1,TGFB1I1,FERMT3,RIPK1,PTK2B,CD84,ZNRF2,SLC9A1,F11R,PRKCQ,PPP1R9B,CASS4,CDC42BPB,LAT,PRUNE,ZYX,LYN,ARHGEF7,TLN1,TJP2,GIT1,F2RL3,ADD1,PLEK,FN1,TJAP1,PTK2,FCER1G,P2RX1,STIM1,CD226	7.53982e-05
GOTERM_CC_5	GO:0005829~cytosol	39	22.1591	1.64965e-05	KALRN,SPTBN1,FES,VASP,PRKCB,PRKCG,SDPR,RASGRP2,MYH9,TAB1,PTPN12,MAPK1,PLEC,WDR44,ARHGEF2,INPPL1,GSK3A,INPP5D,SH3KBP1,PRKACB,DBNL,ARFGEF2,RIPK1,IRF3,DNM1L,KLC1,FLNA,LYN,TLN1,ARHGEF7,MAPK3,ADD1,EIF4G1,PLEK,LY6G6F,MAPK14,PTK2,PLA2G4A,PRKCD	>5E-02
GOTERM_CC_5	GO:0043229~intracellular organelle	106	60.2273	0.000167322	FGA,SEPT5,KALRN,WIPF1,TPM3,TREML1,DYNC1LI1,PEA15,PTPRJ,PDLIM1,STK4,HSPB1,PDLIM7,SPAG9,FLNA,TMSB4X,PPP1R9B,DAB2,LYN,TJP2,ADD1,FN1,PLA2G4A,PRKCD,STIM1,PRAME,MYCT1,SPTBN1,ARHGAP6,GGA1,PRKCG,ZNF185,TAOK1,CFL1,RAB7A,TBC1D15,HPS4,RANBP1,RTN4,ATP11B,ZNRF2,BTK,KLC1,CASS4,OPHN1,TSC22D3,ATL1,MAPK1,ARHGEF2,ARHGAP1,PURA,CTTN,FYB,SELP,SH3KBP1,ARFGEF2,MPP1,SYTL4,TGFB1I1,FERMT3,TC2N,PTK2B,IRF3,DNM1L,TSC22D4,FRM…	0.0272833
GOTERM_CC_5	GO:0005856~cytoskeleton	53	30.1136	0.000583009	SEPT5,OPHN1,KALRN,WIPF1,TPM3,DYNC1LI1,MAPK1,PEA15,ARHGEF2,CTTN,PDLIM1,FYB,SH3KBP1,HSPB1,MPP1,TGFB1I1,FERMT3,PTK2B,PDLIM7,FRMD4B,FLNA,TMSB4X,PPP1R9B,TLN1,LYN,GIT1,ADD1,MAPK14,PTK2,SPTBN1,ARHGAP6,SMTN,VASP,MYH9,CLIP1,FHOD1,TNS1,PLEC,WDR44,INPPL1,CFL1,EPB49,RANBP1,DBNL,AFAP1,CEP170,FKBP15,MYL12B,KLC1,CASS4,CDC42BPB,ZYX,MAPK3	0.000720766
GOTERM_CC_5	GO:0030054~cell junction	24	13.6364	0.000728354	OPHN1,PTK2B,F11R,ZNRF2,VASP,RASGRP2,MYH9,PPP1R9B,CASS4,CDC42BPB,PRUNE,ZYX,ARHGEF7,TLN1,TNS1,PTPRJ,ARHGEF2,TJP2,GIT1,SH3KBP1,TJAP1,PTK2,AFAP1,TGFB1I1	0.00412037
GOTERM_CC_5	GO:0043232~intracellular non-membrane-bounded organelle	55	31.25	0.00124766	SEPT5,OPHN1,KALRN,WIPF1,TPM3,DYNC1LI1,MAPK1,PEA15,ARHGEF2,CTTN,PURA,PDLIM1,FYB,SH3KBP1,HSPB1,MPP1,TGFB1I1,FERMT3,PTK2B,PDLIM7,FRMD4B,FLNA,TMSB4X,PPP1R9B,TLN1,LYN,GIT1,ADD1,MAPK14,PTK2,SPTBN1,ARHGAP6,SMTN,VASP,MYH9,CLIP1,FHOD1,TNS1,PLEC,WDR44,INPPL1,CFL1,EPB49,RANBP1,DBNL,AFAP1,CEP170,FKBP15,MYL12B,KLC1,CASS4,CDC42BPB,ZYX,MAPK3,PRPF4B	0.00168145
GOTERM_CC_5	GO:0044446~intracellular organelle part	52	29.5455	0.00212792	SEPT5,FGA,WIPF1,TPM3,ATL1,DYNC1LI1,MAPK1,PEA15,ARHGEF2,PURA,PDLIM1,SELP,SH3KBP1,HSPB1,ARFGEF2,TGFB1I1,FERMT3,IRF3,PTK2B,PDLIM7,DNM1L,FLNA,PDHA1,PPP1R9B,DAB2,LYN,ADD1,FN1,MAPK14,RTN1,STIM1,SPTBN1,ARHGAP6,GGA1,MAVS,MYH9,CLIP1,WDR44,INPPL1,CFL1,PPBP,MRVI1,RANBP1,RTN4,CEP170,FKBP15,ATP11B,MYL12B,KLC1,ZYX,MAPK3,PRPF4B	>5E-02
GOTERM_CC_5	GO:0044444~cytoplasmic part	81	46.0227	0.0022665	SEPT5,FGA,KALRN,WIPF1,TSC22D3,TPM3,SDPR,TREML1,TAB1,ATL1,MAPK1,ARHGEF2,CTTN,SELP,SH3KBP1,HSPB1,ARFGEF2,MPP1,SYTL4,IRF3,PTK2B,DNM1L,SPAG9,PDHA1,FLNA,PPP1R9B,DAB2,LYN,TLN1,ADD1,NCK1,FN1,MAPK14,PTK2,PLA2G4A,RTN1,PRKCD,TPD52L2,STIM1,SPTBN1,FES,GGA1,VASP,PRKCB,PRKCG,MAVS,RASGRP2,MYH9,CLIP1,PTPN12,VPS37B,CANX,PLEC,WDR44,INPPL1,CFL1,PPBP,RAB7A,EPB49,TBC1D15,HPS4,MRVI1,GSK3A,INPP5D,RANBP1,DBNL,PRKACB,RTN…	>5E-02
GOTERM_CC_5	GO:0043231~intracellular membrane-bounded organelle	79	44.8864	0.0027401	SEPT5,FGA,WIPF1,TSC22D3,TREML1,ATL1,MAPK1,PTPRJ,ARHGAP1,ARHGEF2,PURA,PDLIM1,STK4,FYB,SELP,SH3KBP1,HSPB1,ARFGEF2,SYTL4,TGFB1I1,TC2N,IRF3,PTK2B,DNM1L,SPAG9,TSC22D4,PRKCQ,PDHA1,FLNA,EPN1,PITPNM2,PPP1R9B,PRUNE,DAB2,LYN,TLN1,TJP2,ADD1,PTTG1IP,NCK1,FN1,MAPK14,PLA2G4A,RTN1,PRKCD,PRAME,STIM1,MYCT1,SPTBN1,GGA1,PRKCB,PRKCG,MAVS,ZNF185,MYH9,CLIP1,FHOD1,VPS37B,CANX,WDR44,TAOK1,CFL1,PPBP,RAB7A,TBC1D15,HPS4,MR…	>5E-02
GOTERM_CC_5	GO:0045121~membrane raft	10	5.68182	0.00376103	PTK2B,LYN,ADCY6,SLC9A1,PAG1,BTK,SDPR,CD226,LAT,P2RX1	>5E-02
GOTERM_CC_5	GO:0070161~anchoring junction	15	8.52273	0.00420679	PTK2B,VASP,MYH9,CASS4,PRUNE,ZYX,ARHGEF7,TLN1,TNS1,TJP2,GIT1,SH3KBP1,PTK2,AFAP1,TGFB1I1	0.0286563
GOTERM_CC_5	GO:0005887~integral to plasma membrane	13	7.38636	0.00599322	SPN,CD84,MYH9,ZYX,LYN,PTPRJ,F2RL3,SELP,MPP1,FCER1G,STIM1,P2RX1,CD226	0.00623675
GOTERM_CC_5	GO:0031226~intrinsic to plasma membrane	13	7.38636	0.00599322	SPN,CD84,MYH9,ZYX,LYN,PTPRJ,F2RL3,SELP,MPP1,FCER1G,STIM1,P2RX1,CD226	0.00623675
GOTERM_CC_5	GO:0016323~basolateral plasma membrane	14	7.95455	0.00662821	PTK2B,SLC9A1,VASP,CASS4,PRUNE,ZYX,ARHGEF7,TLN1,TNS1,GIT1,SH3KBP1,PTK2,AFAP1,TGFB1I1	0.00240305
GOTERM_CC_5	GO:0015629~actin cytoskeleton	21	11.9318	0.00990789	OPHN1,SPTBN1,KALRN,PDLIM7,ARHGAP6,WIPF1,MYL12B,SMTN,VASP,FLNA,TPM3,MYH9,PPP1R9B,ZYX,INPPL1,CFL1,ADD1,EPB49,FYB,FERMT3,FKBP15	0.00821557
GOTERM_CC_5	GO:0030055~cell-substrate junction	13	7.38636	0.0104024	PTK2B,VASP,CASS4,PRUNE,ZYX,ARHGEF7,TLN1,TNS1,GIT1,SH3KBP1,PTK2,AFAP1,TGFB1I1	0.00418439
GOTERM_CC_5	GO:0005634~nucleus	43	24.4318	0.0153964	MYCT1,SPTBN1,WIPF1,PRKCB,PRKCG,ZNF185,MYH9,FHOD1,MAPK1,PTPRJ,CFL1,PURA,PDLIM1,STK4,FYB,RANBP1,SH3KBP1,PRKACB,HSPB1,TGFB1I1,RTN4,TC2N,ATP11B,PTK2B,IRF3,TSC22D4,BTK,PRKCQ,FLNA,EPN1,PPP1R9B,PRUNE,ZYX,LYN,MAPK3,PRPF4B,TJP2,ADD1,PTTG1IP,MAPK14,PLA2G4A,PRKCD,PRAME	>5E-02
GOTERM_CC_5	GO:0044430~cytoskeletal part	27	15.3409	0.0210427	SEPT5,SPTBN1,WIPF1,ARHGAP6,TPM3,MYH9,CLIP1,DYNC1LI1,PEA15,WDR44,ARHGEF2,CFL1,INPPL1,RANBP1,HSPB1,CEP170,FKBP15,FERMT3,PTK2B,PDLIM7,MYL12B,KLC1,PPP1R9B,ZYX,LYN,ADD1,MAPK14	>5E-02
GOTERM_CC_5	GO:0016021~integral to membrane	41	23.2955	0.0232902	C2CD2L,SPN,TSC22D3,MAVS,MYH9,TREML1,TAB1,ATL1,CANX,PTPRJ,SLC2A3,C1ORF9,MRVI1,SELP,CLEC2L,MPP1,RTN4,ATP11B,PEAR1,TMEM63A,ADCY6,SPAG9,ESYT2,CD84,SLC9A1,F11R,PITPNM2,LAT,ZYX,LYN,F2RL3,PTTG1IP,C10ORF54,PAG1,LY6G6F,PLA2G4A,RTN1,FCER1G,P2RX1,STIM1,CD226	>5E-02
GOTERM_CC_5	GO:0030141~secretory granule	9	5.11364	0.0329588	FGA,SPAG9,PPBP,HPS4,SELP,FN1,PLA2G4A,TREML1,SYTL4	>5E-02
GOTERM_CC_5	GO:0031224~intrinsic to membrane	41	23.2955	0.0341755	C2CD2L,SPN,TSC22D3,MAVS,MYH9,TREML1,TAB1,ATL1,CANX,PTPRJ,SLC2A3,C1ORF9,MRVI1,SELP,CLEC2L,MPP1,RTN4,ATP11B,PEAR1,TMEM63A,ADCY6,SPAG9,ESYT2,CD84,SLC9A1,F11R,PITPNM2,LAT,ZYX,LYN,F2RL3,PTTG1IP,C10ORF54,PAG1,LY6G6F,PLA2G4A,RTN1,FCER1G,P2RX1,STIM1,CD226	>5E-02
GOTERM_CC_5	GO:0044428~nuclear part	15	8.52273	0.0471894	ATP11B,IRF3,SPTBN1,WIPF1,PPP1R9B,MAPK1,MAPK3,PRPF4B,CFL1,PURA,PDLIM1,SH3KBP1,MAPK14,RTN4,TGFB1I1	>5E-02
GOTERM_MF_5	GO:0031267~small GTPase binding	7	3.97727	0.00465988	WDR44,ARHGEF2,FLNA,RANBP1,CDC42BPB,INF2,SYTL4	>5E-02
GOTERM_MF_5	GO:0004672~protein kinase activity	30	17.0455	0.00950121	KALRN,CRKL,FES,PRKCB,PRKCG,GRK5,SLK,MYLK,MAPK1,TEC,TAOK1,STK4,GSK3A,PRKACB,SYK,RIPK1,TNIK,TNK2,PTK2B,PRKCQ,BTK,CASS4,CDC42BPB,STK10,MAPK3,LYN,PRPF4B,MAPK14,PTK2,PRKCD	>5E-02
GOTERM_MF_5	GO:0019901~protein kinase binding	9	5.11364	0.0133049	MAPK1,PTK2B,TAOK1,SPAG9,PLEK,FLNA,GSK3A,GRK5,CD226	>5E-02
GOTERM_MF_5	GO:0046914~transition metal ion binding	24	13.6364	0.0288798	PDLIM7,ZNRF2,BTK,PRKCQ,PRKCB,PRKCG,RASGRP2,ABLIM3,ZNF185,CLIP1,CDC42BPB,PRUNE,ZFAND2B,ZYX,ASAP1,TEC,ARHGEF2,GIT1,PDLIM1,HMHA1,PRKCD,P2RX1,SYTL4,TGFB1I1	>5E-02

## Sheet: Table S5
Table S5. Prediction of kinases responsible for KODA- and Thrombin-induced protein phosphorylation. KODA- and Thrombin-induced phosphorylated proteins (Table S1) are used as input for the web-based kinase enrichment analysis (KEA; Lachmann A, Ma'ayan A. KEA: kinase enrichment analysis. Bioinformatics. 2009;25(5):684-686). Kinases are ordered based on the enrichment result p-Value in KODA experime…
Kinase	KODA						Thrombin
	Substrates/Input	Substrates/Database	Fraction/Input	Fraction/Database	Difference	p-Value	Substrates/Input	Substrates/Database	Fraction/Input	Fraction/Database	Difference	p-Value
PTK2	9	89	0.142857	0.0224012	0.120456	1.62141e-05	10	89	0.0980392	0.0224012	0.075638	0.000151222
PRKD1	5	28	0.0793651	0.00704757	0.0723175	0.000133767	4	28	0.0392157	0.00704757	0.0321681	0.00776493
PTK2B	7	69	0.111111	0.0173672	0.0937439	0.000150949	9	69	0.0882353	0.0173672	0.0708681	0.000117544
PAK1	7	72	0.111111	0.0181223	0.0929888	0.000192933	6	72	0.0588235	0.0181223	0.0407012	0.0127166
LYN	9	131	0.142857	0.0329726	0.109885	0.000269666	15	131	0.147059	0.0329726	0.114086	2.39115e-06
ERBB2	8	125	0.126984	0.0314624	0.0955218	0.000946225	9	125	0.0882353	0.0314624	0.0567729	0.0058909
RPS6KA3	13	330	0.206349	0.0830607	0.123289	0.00200214	21	330	0.205882	0.0830607	0.122822	0.000114822
PRKG2	3	14	0.047619	0.00352379	0.0440953	0.00210896	2	14	0.0196078	0.00352379	0.0160841	0.0592763
SYK	6	82	0.0952381	0.0206393	0.0745988	0.00227014	10	82	0.0980392	0.0206393	0.0773999	8.0975e-05
FYN	9	184	0.142857	0.0463126	0.0965445	0.00272065	12	184	0.117647	0.0463126	0.0713344	0.00324871
BTK	5	60	0.0793651	0.0151019	0.0642631	0.00317322	8	60	0.0784314	0.0151019	0.0633294	0.000249682
PRKG1	6	93	0.0952381	0.023408	0.0718301	0.00410819	8	93	0.0784314	0.023408	0.0550234	0.00345704
EGFR	10	236	0.15873	0.059401	0.0993292	0.00427688	17	236	0.166667	0.059401	0.107266	0.000141899
FGR	3	20	0.047619	0.00503398	0.0425851	0.0051383	4	20	0.0392157	0.00503398	0.0341817	0.00267416
MAPK15	2	6	0.031746	0.00151019	0.0302358	0.00632071	1	6	0.00980392	0.00151019	0.00829373	0.162704
ILK	3	22	0.047619	0.00553738	0.0420817	0.00652678	3	22	0.0294118	0.00553738	0.0238744	0.0234844
PRKCA	13	382	0.206349	0.096149	0.1102	0.00684423	21	382	0.205882	0.096149	0.109733	0.000778053
CSK	4	46	0.0634921	0.0115782	0.0519139	0.00725722	6	46	0.0588235	0.0115782	0.0472454	0.00169937
MAP4K1	3	24	0.047619	0.00604078	0.0415783	0.00811856	8	24	0.0784314	0.00604078	0.0723906	7.4854e-07
PRKACA	8	180	0.126984	0.0453058	0.0816783	0.00818287	8	180	0.0784314	0.0453058	0.0331256	0.0968202
HCK	5	77	0.0793651	0.0193808	0.0599843	0.00855983	7	77	0.0686275	0.0193808	0.0492466	0.00467611
MATK	2	9	0.031746	0.00226529	0.0294807	0.0120468	2	9	0.0196078	0.00226529	0.0173426	0.0294529
MAP4K4	2	10	0.031746	0.00251699	0.029229	0.0143119	3	10	0.0294118	0.00251699	0.0268948	0.00362817
PDGFRB	4	58	0.0634921	0.0145985	0.0488935	0.0152995	4	58	0.0392157	0.0145985	0.0246171	0.0684209
PRKCQ	3	31	0.047619	0.00780267	0.0398164	0.0153737	4	31	0.0392157	0.00780267	0.031413	0.0106778
PAK2	3	32	0.047619	0.00805437	0.0395647	0.0166308	5	32	0.0490196	0.00805437	0.0409652	0.00205374
PAK3	2	11	0.031746	0.00276869	0.0289773	0.0167454	3	11	0.0294118	0.00276869	0.0266431	0.00453437
CDC42BPA	2	12	0.031746	0.00302039	0.0287256	0.0193418	1	12	0.00980392	0.00302039	0.00678353	0.2811
PDK2	2	12	0.031746	0.00302039	0.0287256	0.0193418	2	12	0.0196078	0.00302039	0.0165875	0.0464221
EPHB2	3	35	0.047619	0.00880946	0.0388096	0.0207401	4	35	0.0392157	0.00880946	0.0304062	0.0155453
MYLK	2	13	0.031746	0.00327209	0.0284739	0.0220954	2	13	0.0196078	0.00327209	0.0163358	0.0527077
MET	3	38	0.047619	0.00956456	0.0380545	0.0253588	5	38	0.0490196	0.00956456	0.039455	0.00402808
LCK	6	142	0.0952381	0.0357413	0.0594968	0.0267382	14	142	0.137255	0.0357413	0.101514	2.59154e-05
GRK6	2	15	0.031746	0.00377548	0.0279705	0.0280533	1	15	0.00980392	0.00377548	0.00602844	0.333921
NRK	1	1	0.015873	0.000251699	0.0156213	0.0309792	1	1	0.00980392	0.000251699	0.00955222	0.0494408
PRKACB	5	113	0.0793651	0.028442	0.0509231	0.0358396	8	113	0.0784314	0.028442	0.0499894	0.0102087
BCR	3	45	0.047619	0.0113265	0.0362926	0.0381117	3	45	0.0294118	0.0113265	0.0180853	0.117544
FGFR1	3	45	0.047619	0.0113265	0.0362926	0.0381117	2	45	0.0196078	0.0113265	0.00828139	0.329962
PDPK1	3	45	0.047619	0.0113265	0.0362926	0.0381117	3	45	0.0294118	0.0113265	0.0180853	0.117544
PRKDC	7	200	0.111111	0.0503398	0.0607713	0.0407331	11	200	0.107843	0.0503398	0.0575033	0.0154459
ADRBK1	3	47	0.047619	0.0118299	0.0357892	0.0422567	4	47	0.0392157	0.0118299	0.0273858	0.0376521
SRC	8	247	0.126984	0.0621696	0.0648145	0.0429453	14	247	0.137255	0.0621696	0.0750853	0.00499504
FES	2	20	0.031746	0.00503398	0.0267121	0.0453393	2	20	0.0196078	0.00503398	0.0145739	0.103684
MAP3K10	2	20	0.031746	0.00503398	0.0267121	0.0453393	1	20	0.00980392	0.00503398	0.00476994	0.413547
ICK	1	2	0.015873	0.000503398	0.0153696	0.0461126	0	2	0	0.000503398	-0.000503398	1
RIPK4	1	2	0.015873	0.000503398	0.0153696	0.0461126	1	2	0.00980392	0.000503398	0.00930052	0.0732456
INSR	6	163	0.0952381	0.0410269	0.0542112	0.0466767	9	163	0.0882353	0.0410269	0.0472084	0.0270858
PRKCB1	8	254	0.126984	0.0639315	0.0630526	0.0491082	19	254	0.186275	0.0639315	0.122343	3.32085e-05
AXL	2	21	0.031746	0.00528568	0.0264604	0.049168	0	21	0	0.00528568	-0.00528568	1
RPS6KA2	2	21	0.031746	0.00528568	0.0264604	0.049168	4	21	0.0392157	0.00528568	0.03393	0.00312301
JAK2	4	87	0.0634921	0.0218978	0.0415943	0.0525515	6	87	0.0588235	0.0218978	0.0369257	0.0279862
RPS6KA1	3	53	0.047619	0.01334	0.034279	0.0559878	5	53	0.0490196	0.01334	0.0356796	0.0142769
PRKX	1	3	0.015873	0.000755097	0.0151179	0.0610134	0	3	0	0.000755097	-0.000755097	1
TEC	2	24	0.031746	0.00604078	0.0257053	0.0613159	3	24	0.0294118	0.00604078	0.023371	0.0288135
KIT	3	58	0.047619	0.0145985	0.0330205	0.0688587	6	58	0.0588235	0.0145985	0.044225	0.00491462
TTN	2	26	0.031746	0.00654417	0.0252019	0.0699239	2	26	0.0196078	0.00654417	0.0130637	0.154357
RIPK3	4	97	0.0634921	0.0244148	0.0390773	0.0716492	6	97	0.0588235	0.0244148	0.0344087	0.0430579
GUCY2C	1	4	0.015873	0.0010068	0.0148662	0.0756851	0	4	0	0.0010068	-0.0010068	1
TESK1	1	4	0.015873	0.0010068	0.0148662	0.0756851	1	4	0.00980392	0.0010068	0.00879713	0.119098
TESK2	1	4	0.015873	0.0010068	0.0148662	0.0756851	1	4	0.00980392	0.0010068	0.00879713	0.119098
HIPK3	2	28	0.031746	0.00704757	0.0246985	0.078902	2	28	0.0196078	0.00704757	0.0125603	0.172169
PDGFRA	2	28	0.031746	0.00704757	0.0246985	0.078902	1	28	0.00980392	0.00704757	0.00275635	0.521787
ERBB3	3	63	0.047619	0.015857	0.031762	0.0829518	5	63	0.0490196	0.015857	0.0331626	0.0267179
ITK	2	30	0.031746	0.00755097	0.0241951	0.0882199	3	30	0.0294118	0.00755097	0.0218608	0.0482872
LIMK2	1	5	0.015873	0.00125849	0.0146145	0.0901311	1	5	0.00980392	0.00125849	0.00854543	0.141175
MARK1	1	5	0.015873	0.00125849	0.0146145	0.0901311	1	5	0.00980392	0.00125849	0.00854543	0.141175
JAK1	3	67	0.047619	0.0168638	0.0307552	0.0950513	6	67	0.0588235	0.0168638	0.0419597	0.00931501
GSK3B	12	501	0.190476	0.126101	0.064375	0.0959312	22	501	0.215686	0.126101	0.0895851	0.0087581
YES1	2	32	0.031746	0.00805437	0.0236917	0.0978486	1	32	0.00980392	0.00805437	0.00174955	0.568234
MAPK10	4	109	0.0634921	0.0274352	0.0360569	0.0986464	5	109	0.0490196	0.0274352	0.0215844	0.155737
MAP3K3	6	201	0.0952381	0.0505915	0.0446466	0.101898	7	201	0.0686275	0.0505915	0.018036	0.263671
DDR2	1	6	0.015873	0.00151019	0.0143628	0.104355	0	6	0	0.00151019	-0.00151019	1
EIF2AK4	1	6	0.015873	0.00151019	0.0143628	0.104355	0	6	0	0.00151019	-0.00151019	1
LATS1	1	6	0.015873	0.00151019	0.0143628	0.104355	2	6	0.0196078	0.00151019	0.0180976	0.0157447
NRBP1	1	6	0.015873	0.00151019	0.0143628	0.104355	1	6	0.00980392	0.00151019	0.00829373	0.162704
STK35	1	6	0.015873	0.00151019	0.0143628	0.104355	1	6	0.00980392	0.00151019	0.00829373	0.162704
TRIO	1	6	0.015873	0.00151019	0.0143628	0.104355	2	6	0.0196078	0.00151019	0.0180976	0.0157447
ADRBK2	1	7	0.015873	0.00176189	0.0141111	0.11836	1	7	0.00980392	0.00176189	0.00804203	0.183698
ABL1	4	119	0.0634921	0.0299522	0.0335399	0.124293	7	119	0.0686275	0.0299522	0.0386753	0.0372507
RET	2	38	0.031746	0.00956456	0.0221815	0.128332	7	38	0.0686275	0.00956456	0.0590629	0.000104029
TGFBR2	2	38	0.031746	0.00956456	0.0221815	0.128332	3	38	0.0294118	0.00956456	0.0198472	0.0818942
CDC2	10	421	0.15873	0.105965	0.0527649	0.12908	15	421	0.147059	0.105965	0.0410936	0.124324
AKT3	1	8	0.015873	0.00201359	0.0138594	0.132149	2	8	0.0196078	0.00201359	0.0175943	0.0244926
RPS6KB2	1	8	0.015873	0.00201359	0.0138594	0.132149	1	8	0.00980392	0.00201359	0.00779033	0.204171
MAPK3	5	170	0.0793651	0.0427888	0.0365763	0.135968	8	170	0.0784314	0.0427888	0.0356425	0.0758226
CAMK2G	2	40	0.031746	0.010068	0.0216781	0.138943	3	40	0.0294118	0.010068	0.0193438	0.0915341
ERBB4	2	40	0.031746	0.010068	0.0216781	0.138943	3	40	0.0294118	0.010068	0.0193438	0.0915341
IKBKB	3	81	0.047619	0.0203876	0.0272314	0.142471	2	81	0.0196078	0.0203876	-0.000779773	0.620981
MAPKAPK3	1	9	0.015873	0.00226529	0.0136077	0.145726	2	9	0.0196078	0.00226529	0.0173426	0.0294529
PKN2	1	9	0.015873	0.00226529	0.0136077	0.145726	1	9	0.00980392	0.00226529	0.00753863	0.224135
TYRO3	1	9	0.015873	0.00226529	0.0136077	0.145726	0	9	0	0.00226529	-0.00226529	1
AKT1	5	176	0.0793651	0.044299	0.0350661	0.150456	7	176	0.0686275	0.044299	0.0243284	0.172593
CHUK	3	85	0.047619	0.0213944	0.0262246	0.157265	3	85	0.0294118	0.0213944	0.00801735	0.37921
MAPK1	6	229	0.0952381	0.0576391	0.037599	0.158088	10	229	0.0980392	0.0576391	0.0404002	0.073929
PRKCH	1	10	0.015873	0.00251699	0.013356	0.159094	0	10	0	0.00251699	-0.00251699	1
MAPK9	4	132	0.0634921	0.0332243	0.0302678	0.16141	5	132	0.0490196	0.0332243	0.0157953	0.257931
OXSR1	1	11	0.015873	0.00276869	0.0131043	0.172256	1	11	0.00980392	0.00276869	0.00703523	0.262588
FLT3	1	12	0.015873	0.00302039	0.0128526	0.185215	3	12	0.0294118	0.00302039	0.0263914	0.00556584
HSPB8	1	12	0.015873	0.00302039	0.0128526	0.185215	2	12	0.0196078	0.00302039	0.0165875	0.0464221
UHMK1	1	12	0.015873	0.00302039	0.0128526	0.185215	0	12	0	0.00302039	-0.00302039	1
ZAP70	2	51	0.031746	0.0128366	0.0189094	0.200091	7	51	0.0686275	0.0128366	0.0557908	0.000527951
BLK	1	14	0.015873	0.00352379	0.0123492	0.210537	0	14	0	0.00352379	-0.00352379	1
LIMK1	1	14	0.015873	0.00352379	0.0123492	0.210537	1	14	0.00980392	0.00352379	0.00628014	0.316755
DMPK	1	15	0.015873	0.00377548	0.0120975	0.222907	1	15	0.00980392	0.00377548	0.00602844	0.333921
FER	1	15	0.015873	0.00377548	0.0120975	0.222907	1	15	0.00980392	0.00377548	0.00602844	0.333921
TRIB3	1	15	0.015873	0.00377548	0.0120975	0.222907	1	15	0.00980392	0.00377548	0.00602844	0.333921
MAPKAPK5	1	16	0.015873	0.00402718	0.0118458	0.235085	4	16	0.0392157	0.00402718	0.0351885	0.00131675
ROCK2	1	16	0.015873	0.00402718	0.0118458	0.235085	3	16	0.0294118	0.00402718	0.0253846	0.0110242
PRKCD	3	106	0.047619	0.0266801	0.020939	0.241358	9	106	0.0882353	0.0266801	0.0615552	0.00210388
BMPR1A	1	17	0.015873	0.00427888	0.0115941	0.247075	0	17	0	0.00427888	-0.00427888	1
DDR1	1	17	0.015873	0.00427888	0.0115941	0.247075	0	17	0	0.00427888	-0.00427888	1
DAPK3	1	18	0.015873	0.00453058	0.0113424	0.258881	1	18	0.00980392	0.00453058	0.00527334	0.382895
GRK5	1	18	0.015873	0.00453058	0.0113424	0.258881	2	18	0.0196078	0.00453058	0.0150773	0.0880363
MARK4	1	18	0.015873	0.00453058	0.0113424	0.258881	1	18	0.00980392	0.00453058	0.00527334	0.382895
MST1R	1	18	0.015873	0.00453058	0.0113424	0.258881	0	18	0	0.00453058	-0.00453058	1
MAP2K3	1	19	0.015873	0.00478228	0.0110907	0.270504	3	19	0.0294118	0.00478228	0.0246295	0.0165965
CDK2	8	398	0.126984	0.100176	0.0268079	0.297388	13	398	0.127451	0.100176	0.0272748	0.22469
MAP2K4	1	22	0.015873	0.00553738	0.0103356	0.304308	3	22	0.0294118	0.00553738	0.0238744	0.0234844
FLT1	1	23	0.015873	0.00578908	0.0100839	0.31523	2	23	0.0196078	0.00578908	0.0138188	0.128416
PRKD2	1	23	0.015873	0.00578908	0.0100839	0.31523	1	23	0.00980392	0.00578908	0.00401485	0.456719
MAPK8	5	234	0.0793651	0.0588976	0.0204675	0.31651	9	234	0.0882353	0.0588976	0.0293377	0.152375
MARK3	1	24	0.015873	0.00604078	0.00983224	0.325982	1	24	0.00980392	0.00604078	0.00376315	0.470398
CSF1R	1	25	0.015873	0.00629247	0.00958054	0.336569	4	25	0.0392157	0.00629247	0.0329232	0.00543114
CAMK2A	2	75	0.031746	0.0188774	0.0128686	0.339289	4	75	0.0392157	0.0188774	0.0203383	0.134649
BMPR1B	2	76	0.031746	0.0191291	0.0126169	0.345027	1	76	0.00980392	0.0191291	-0.0093252	0.860622
IGF1R	3	131	0.047619	0.0329726	0.0146465	0.348639	7	131	0.0686275	0.0329726	0.0356549	0.0561895
MAPKAPK2	1	27	0.015873	0.00679587	0.00907714	0.357254	2	27	0.0196078	0.00679587	0.012812	0.163218
CSNK1E	3	134	0.047619	0.0337277	0.0138914	0.361601	6	134	0.0588235	0.0337277	0.0250959	0.136878
CAMK2D	1	28	0.015873	0.00704757	0.00882544	0.367357	2	28	0.0196078	0.00704757	0.0125603	0.172169
NTRK2	1	28	0.015873	0.00704757	0.00882544	0.367357	1	28	0.00980392	0.00704757	0.00275635	0.521787
CAMK2B	1	29	0.015873	0.00729927	0.00857375	0.377304	2	29	0.0196078	0.00729927	0.0123086	0.1812
TYK2	1	29	0.015873	0.00729927	0.00857375	0.377304	2	29	0.0196078	0.00729927	0.0123086	0.1812
PRKCZ	2	84	0.031746	0.0211427	0.0106033	0.390313	9	84	0.0882353	0.0211427	0.0670926	0.000454061
PRKCI	1	31	0.015873	0.00780267	0.00807035	0.396738	0	31	0	0.00780267	-0.00780267	1
ROCK1	1	31	0.015873	0.00780267	0.00807035	0.396738	3	31	0.0294118	0.00780267	0.0216091	0.0520273
RPS6KB1	1	32	0.015873	0.00805437	0.00781865	0.40623	2	32	0.0196078	0.00805437	0.0115535	0.208677
GSK3A	1	33	0.015873	0.00830607	0.00756695	0.415574	1	33	0.00980392	0.00830607	0.00149786	0.579129
HIPK2	1	34	0.015873	0.00855776	0.00731525	0.424774	0	34	0	0.00855776	-0.00855776	1
KDR	1	42	0.015873	0.0105714	0.00530166	0.493422	1	42	0.00980392	0.0105714	-0.000767435	0.665711
CDK4	1	45	0.015873	0.0113265	0.00454656	0.517029	0	45	0	0.0113265	-0.0113265	1
PRKCE	1	48	0.015873	0.0120816	0.00379147	0.539553	4	48	0.0392157	0.0120816	0.0271341	0.0400307
RIPK2	1	50	0.015873	0.0125849	0.00328807	0.553991	1	50	0.00980392	0.0125849	-0.00278103	0.727717
CDK5	1	51	0.015873	0.0128366	0.00303637	0.561042	1	51	0.00980392	0.0128366	-0.00303273	0.734619
IKBKE	1	57	0.015873	0.0143468	0.00152617	0.601102	4	57	0.0392157	0.0143468	0.0248688	0.0652096
SGK	1	65	0.015873	0.0163604	-0.000487417	0.648967	3	65	0.0294118	0.0163604	0.0130513	0.241573
ACVR1	1	70	0.015873	0.0176189	-0.00174591	0.675962	1	70	0.00980392	0.0176189	-0.00781501	0.837266
MAPK14	5	377	0.0793651	0.0948905	-0.0155254	0.725222	14	377	0.137255	0.0948905	0.0423644	0.106584
RAF1	1	81	0.015873	0.0203876	-0.0045146	0.728367	4	81	0.0392157	0.0203876	0.0188281	0.162637
TGFBR1	2	164	0.031746	0.0412786	-0.0095326	0.739767	2	164	0.0196078	0.0412786	-0.0216708	0.925856
MAP3K7	1	96	0.015873	0.0241631	-0.00829009	0.786615	1	96	0.00980392	0.0241631	-0.0143592	0.916981
TRIM24	1	96	0.015873	0.0241631	-0.00829009	0.786615	1	96	0.00980392	0.0241631	-0.0143592	0.916981
ATM	1	118	0.015873	0.0297005	-0.0138275	0.85048	4	118	0.0392157	0.0297005	0.00951521	0.365032
MAP3K1	1	140	0.015873	0.0352379	-0.0193648	0.895442	1	140	0.00980392	0.0352379	-0.0254339	0.973693
CSNK2A2	1	247	0.015873	0.0621696	-0.0462966	0.982176	7	247	0.0686275	0.0621696	0.00645781	0.453388
MAP3K14	0	147	0	0.0369997	-0.0369997	1	3	147	0.0294118	0.0369997	-0.00758798	0.732743
CAMK1D	0	4	0	0.0010068	-0.0010068	1	0	4	0	0.0010068	-0.0010068	1
CDC2L6	0	4	0	0.0010068	-0.0010068	1	0	4	0	0.0010068	-0.0010068	1
CDC42BPG	0	4	0	0.0010068	-0.0010068	1	0	4	0	0.0010068	-0.0010068	1
CLK2	0	4	0	0.0010068	-0.0010068	1	0	4	0	0.0010068	-0.0010068	1
CLK4	0	4	0	0.0010068	-0.0010068	1	0	4	0	0.0010068	-0.0010068	1
EPHB4	0	4	0	0.0010068	-0.0010068	1	0	4	0	0.0010068	-0.0010068	1
FRK	0	4	0	0.0010068	-0.0010068	1	0	4	0	0.0010068	-0.0010068	1
KSR1	0	4	0	0.0010068	-0.0010068	1	0	4	0	0.0010068	-0.0010068	1
MAP3K13	0	4	0	0.0010068	-0.0010068	1	0	4	0	0.0010068	-0.0010068	1
MAP4K3	0	4	0	0.0010068	-0.0010068	1	1	4	0.00980392	0.0010068	0.00879713	0.119098
MAPK4	0	4	0	0.0010068	-0.0010068	1	0	4	0	0.0010068	-0.0010068	1
MAPK6	0	4	0	0.0010068	-0.0010068	1	0	4	0	0.0010068	-0.0010068	1
NPR1	0	4	0	0.0010068	-0.0010068	1	0	4	0	0.0010068	-0.0010068	1
NUAK2	0	4	0	0.0010068	-0.0010068	1	0	4	0	0.0010068	-0.0010068	1
PRKD3	0	4	0	0.0010068	-0.0010068	1	1	4	0.00980392	0.0010068	0.00879713	0.119098
ROS1	0	4	0	0.0010068	-0.0010068	1	0	4	0	0.0010068	-0.0010068	1
RPS6KC1	0	4	0	0.0010068	-0.0010068	1	0	4	0	0.0010068	-0.0010068	1
RYK	0	4	0	0.0010068	-0.0010068	1	0	4	0	0.0010068	-0.0010068	1
SNF1LK	0	4	0	0.0010068	-0.0010068	1	0	4	0	0.0010068	-0.0010068	1
TIE1	0	4	0	0.0010068	-0.0010068	1	0	4	0	0.0010068	-0.0010068	1
TNIK	0	4	0	0.0010068	-0.0010068	1	1	4	0.00980392	0.0010068	0.00879713	0.119098
TP53RK	0	4	0	0.0010068	-0.0010068	1	0	4	0	0.0010068	-0.0010068	1
TRIB1	0	4	0	0.0010068	-0.0010068	1	0	4	0	0.0010068	-0.0010068	1
VRK1	0	4	0	0.0010068	-0.0010068	1	0	4	0	0.0010068	-0.0010068	1
RPS6KA5	0	30	0	0.00755097	-0.00755097	1	1	30	0.00980392	0.00755097	0.00225295	0.545597
ACVR1C	0	2	0	0.000503398	-0.000503398	1	0	2	0	0.000503398	-0.000503398	1
AMHR2	0	2	0	0.000503398	-0.000503398	1	0	2	0	0.000503398	-0.000503398	1
CDC2L5	0	2	0	0.000503398	-0.000503398	1	0	2	0	0.000503398	-0.000503398	1
CDKL1	0	2	0	0.000503398	-0.000503398	1	0	2	0	0.000503398	-0.000503398	1
CDKL2	0	2	0	0.000503398	-0.000503398	1	1	2	0.00980392	0.000503398	0.00930052	0.0732456
FLJ23356	0	2	0	0.000503398	-0.000503398	1	0	2	0	0.000503398	-0.000503398	1
GUCY2F	0	2	0	0.000503398	-0.000503398	1	0	2	0	0.000503398	-0.000503398	1
KIAA0999	0	2	0	0.000503398	-0.000503398	1	0	2	0	0.000503398	-0.000503398	1
LMTK2	0	2	0	0.000503398	-0.000503398	1	0	2	0	0.000503398	-0.000503398	1
MAP3K9	0	2	0	0.000503398	-0.000503398	1	0	2	0	0.000503398	-0.000503398	1
MAST3	0	2	0	0.000503398	-0.000503398	1	0	2	0	0.000503398	-0.000503398	1
NPR2	0	2	0	0.000503398	-0.000503398	1	0	2	0	0.000503398	-0.000503398	1
PDK3	0	2	0	0.000503398	-0.000503398	1	1	2	0.00980392	0.000503398	0.00930052	0.0732456
PSKH1	0	2	0	0.000503398	-0.000503398	1	0	2	0	0.000503398	-0.000503398	1
ROR1	0	2	0	0.000503398	-0.000503398	1	0	2	0	0.000503398	-0.000503398	1
SCYL3	0	2	0	0.000503398	-0.000503398	1	0	2	0	0.000503398	-0.000503398	1
SLK	0	2	0	0.000503398	-0.000503398	1	0	2	0	0.000503398	-0.000503398	1
SNRK	0	2	0	0.000503398	-0.000503398	1	0	2	0	0.000503398	-0.000503398	1
STK17B	0	2	0	0.000503398	-0.000503398	1	0	2	0	0.000503398	-0.000503398	1
TAOK1	0	2	0	0.000503398	-0.000503398	1	0	2	0	0.000503398	-0.000503398	1
TNK1	0	2	0	0.000503398	-0.000503398	1	0	2	0	0.000503398	-0.000503398	1
TRIM33	0	2	0	0.000503398	-0.000503398	1	0	2	0	0.000503398	-0.000503398	1
TSSK4	0	2	0	0.000503398	-0.000503398	1	0	2	0	0.000503398	-0.000503398	1
WNK2	0	2	0	0.000503398	-0.000503398	1	0	2	0	0.000503398	-0.000503398	1
EPHA2	0	20	0	0.00503398	-0.00503398	1	1	20	0.00980392	0.00503398	0.00476994	0.413547
MAP3K5	0	35	0	0.00880946	-0.00880946	1	0	35	0	0.00880946	-0.00880946	1
CSNK1D	0	70	0	0.0176189	-0.0176189	1	2	70	0.0196078	0.0176189	0.00198892	0.542931
EIF2AK2	0	36	0	0.00906116	-0.00906116	1	0	36	0	0.00906116	-0.00906116	1
IRAK1	0	36	0	0.00906116	-0.00906116	1	1	36	0.00980392	0.00906116	0.000742759	0.610209
CSNK1A1	0	80	0	0.0201359	-0.0201359	1	0	80	0	0.0201359	-0.0201359	1
CASK	0	43	0	0.0108231	-0.0108231	1	2	43	0.0196078	0.0108231	0.00878479	0.311394
ALS2CR2	0	6	0	0.00151019	-0.00151019	1	0	6	0	0.00151019	-0.00151019	1
BCKDK	0	6	0	0.00151019	-0.00151019	1	0	6	0	0.00151019	-0.00151019	1
BRD4	0	6	0	0.00151019	-0.00151019	1	0	6	0	0.00151019	-0.00151019	1
CAMKK2	0	6	0	0.00151019	-0.00151019	1	0	6	0	0.00151019	-0.00151019	1
EIF2AK1	0	6	0	0.00151019	-0.00151019	1	0	6	0	0.00151019	-0.00151019	1
EIF2AK3	0	6	0	0.00151019	-0.00151019	1	0	6	0	0.00151019	-0.00151019	1
EPHA5	0	6	0	0.00151019	-0.00151019	1	0	6	0	0.00151019	-0.00151019	1
EPHA8	0	6	0	0.00151019	-0.00151019	1	0	6	0	0.00151019	-0.00151019	1
GRK1	0	6	0	0.00151019	-0.00151019	1	0	6	0	0.00151019	-0.00151019	1
IRAK3	0	6	0	0.00151019	-0.00151019	1	0	6	0	0.00151019	-0.00151019	1
MOS	0	6	0	0.00151019	-0.00151019	1	0	6	0	0.00151019	-0.00151019	1
PCTK3	0	6	0	0.00151019	-0.00151019	1	0	6	0	0.00151019	-0.00151019	1
PKMYT1	0	6	0	0.00151019	-0.00151019	1	0	6	0	0.00151019	-0.00151019	1
SCYL1	0	6	0	0.00151019	-0.00151019	1	0	6	0	0.00151019	-0.00151019	1
STK19	0	6	0	0.00151019	-0.00151019	1	1	6	0.00980392	0.00151019	0.00829373	0.162704
STK36	0	6	0	0.00151019	-0.00151019	1	0	6	0	0.00151019	-0.00151019	1
STK38	0	6	0	0.00151019	-0.00151019	1	0	6	0	0.00151019	-0.00151019	1
TLK2	0	6	0	0.00151019	-0.00151019	1	0	6	0	0.00151019	-0.00151019	1
TTK	0	6	0	0.00151019	-0.00151019	1	0	6	0	0.00151019	-0.00151019	1
ULK2	0	6	0	0.00151019	-0.00151019	1	0	6	0	0.00151019	-0.00151019	1
EPHA3	0	9	0	0.00226529	-0.00226529	1	0	9	0	0.00226529	-0.00226529	1
MAP3K11	0	9	0	0.00226529	-0.00226529	1	0	9	0	0.00226529	-0.00226529	1
MAP3K12	0	9	0	0.00226529	-0.00226529	1	0	9	0	0.00226529	-0.00226529	1
MELK	0	9	0	0.00226529	-0.00226529	1	0	9	0	0.00226529	-0.00226529	1
TRPM7	0	9	0	0.00226529	-0.00226529	1	0	9	0	0.00226529	-0.00226529	1
NUAK1	0	29	0	0.00729927	-0.00729927	1	0	29	0	0.00729927	-0.00729927	1
AKT2	0	32	0	0.00805437	-0.00805437	1	0	32	0	0.00805437	-0.00805437	1
ADCK1	0	1	0	0.000251699	-0.000251699	1	0	1	0	0.000251699	-0.000251699	1
AURKC	0	1	0	0.000251699	-0.000251699	1	0	1	0	0.000251699	-0.000251699	1
BMP2K	0	1	0	0.000251699	-0.000251699	1	0	1	0	0.000251699	-0.000251699	1
BRD3	0	1	0	0.000251699	-0.000251699	1	0	1	0	0.000251699	-0.000251699	1
BRDT	0	1	0	0.000251699	-0.000251699	1	0	1	0	0.000251699	-0.000251699	1
CABC1	0	1	0	0.000251699	-0.000251699	1	0	1	0	0.000251699	-0.000251699	1
CAMKV	0	1	0	0.000251699	-0.000251699	1	0	1	0	0.000251699	-0.000251699	1
CCRK	0	1	0	0.000251699	-0.000251699	1	0	1	0	0.000251699	-0.000251699	1
CDK10	0	1	0	0.000251699	-0.000251699	1	0	1	0	0.000251699	-0.000251699	1
DYRK3	0	1	0	0.000251699	-0.000251699	1	0	1	0	0.000251699	-0.000251699	1
GRK7	0	1	0	0.000251699	-0.000251699	1	0	1	0	0.000251699	-0.000251699	1
HUNK	0	1	0	0.000251699	-0.000251699	1	0	1	0	0.000251699	-0.000251699	1
LMTK3	0	1	0	0.000251699	-0.000251699	1	0	1	0	0.000251699	-0.000251699	1
MAP3K6	0	1	0	0.000251699	-0.000251699	1	0	1	0	0.000251699	-0.000251699	1
MLKL	0	1	0	0.000251699	-0.000251699	1	0	1	0	0.000251699	-0.000251699	1
NEK11	0	1	0	0.000251699	-0.000251699	1	0	1	0	0.000251699	-0.000251699	1
NEK4	0	1	0	0.000251699	-0.000251699	1	0	1	0	0.000251699	-0.000251699	1
NEK7	0	1	0	0.000251699	-0.000251699	1	0	1	0	0.000251699	-0.000251699	1
PASK	0	1	0	0.000251699	-0.000251699	1	0	1	0	0.000251699	-0.000251699	1
PDIK1L	0	1	0	0.000251699	-0.000251699	1	0	1	0	0.000251699	-0.000251699	1
PIM3	0	1	0	0.000251699	-0.000251699	1	0	1	0	0.000251699	-0.000251699	1
PINK1	0	1	0	0.000251699	-0.000251699	1	0	1	0	0.000251699	-0.000251699	1
PRKACG	0	1	0	0.000251699	-0.000251699	1	0	1	0	0.000251699	-0.000251699	1
PTK7	0	1	0	0.000251699	-0.000251699	1	0	1	0	0.000251699	-0.000251699	1
RIOK1	0	1	0	0.000251699	-0.000251699	1	0	1	0	0.000251699	-0.000251699	1
RPS6KA6	0	1	0	0.000251699	-0.000251699	1	0	1	0	0.000251699	-0.000251699	1
SRMS	0	1	0	0.000251699	-0.000251699	1	0	1	0	0.000251699	-0.000251699	1
SRPK3	0	1	0	0.000251699	-0.000251699	1	0	1	0	0.000251699	-0.000251699	1
STK10	0	1	0	0.000251699	-0.000251699	1	0	1	0	0.000251699	-0.000251699	1
STK17A	0	1	0	0.000251699	-0.000251699	1	0	1	0	0.000251699	-0.000251699	1
TAF1L	0	1	0	0.000251699	-0.000251699	1	0	1	0	0.000251699	-0.000251699	1
TRIB2	0	1	0	0.000251699	-0.000251699	1	0	1	0	0.000251699	-0.000251699	1
TSSK1B	0	1	0	0.000251699	-0.000251699	1	0	1	0	0.000251699	-0.000251699	1
TSSK3	0	1	0	0.000251699	-0.000251699	1	0	1	0	0.000251699	-0.000251699	1
ULK4	0	1	0	0.000251699	-0.000251699	1	0	1	0	0.000251699	-0.000251699	1
WNK3	0	1	0	0.000251699	-0.000251699	1	0	1	0	0.000251699	-0.000251699	1
CSNK1A1L	0	11	0	0.00276869	-0.00276869	1	0	11	0	0.00276869	-0.00276869	1
CSNK1G3	0	11	0	0.00276869	-0.00276869	1	0	11	0	0.00276869	-0.00276869	1
DYRK1B	0	11	0	0.00276869	-0.00276869	1	2	11	0.0196078	0.00276869	0.0168392	0.0404381
ERN1	0	11	0	0.00276869	-0.00276869	1	0	11	0	0.00276869	-0.00276869	1
MAST2	0	11	0	0.00276869	-0.00276869	1	0	11	0	0.00276869	-0.00276869	1
MKNK1	0	11	0	0.00276869	-0.00276869	1	5	11	0.0490196	0.00276869	0.0462509	3.12494e-05
NEK2	0	11	0	0.00276869	-0.00276869	1	1	11	0.00980392	0.00276869	0.00703523	0.262588
PAK7	0	11	0	0.00276869	-0.00276869	1	1	11	0.00980392	0.00276869	0.00703523	0.262588
PRKAA2	0	11	0	0.00276869	-0.00276869	1	0	11	0	0.00276869	-0.00276869	1
STK4	0	11	0	0.00276869	-0.00276869	1	1	11	0.00980392	0.00276869	0.00703523	0.262588
EPHB6	0	10	0	0.00251699	-0.00251699	1	1	10	0.00980392	0.00251699	0.00728693	0.243603
RPS6KA4	0	10	0	0.00251699	-0.00251699	1	3	10	0.0294118	0.00251699	0.0268948	0.00362817
SGK2	0	10	0	0.00251699	-0.00251699	1	0	10	0	0.00251699	-0.00251699	1
ZAK	0	10	0	0.00251699	-0.00251699	1	0	10	0	0.00251699	-0.00251699	1
PLK1	0	54	0	0.0135917	-0.0135917	1	0	54	0	0.0135917	-0.0135917	1
FGFR3	0	46	0	0.0115782	-0.0115782	1	1	46	0.00980392	0.0115782	-0.00177423	0.698287
BRD2	0	7	0	0.00176189	-0.00176189	1	0	7	0	0.00176189	-0.00176189	1
CIT	0	7	0	0.00176189	-0.00176189	1	1	7	0.00980392	0.00176189	0.00804203	0.183698
DAPK2	0	7	0	0.00176189	-0.00176189	1	0	7	0	0.00176189	-0.00176189	1
EPHA7	0	7	0	0.00176189	-0.00176189	1	0	7	0	0.00176189	-0.00176189	1
EPHB3	0	7	0	0.00176189	-0.00176189	1	0	7	0	0.00176189	-0.00176189	1
FASTK	0	7	0	0.00176189	-0.00176189	1	0	7	0	0.00176189	-0.00176189	1
HIPK1	0	7	0	0.00176189	-0.00176189	1	0	7	0	0.00176189	-0.00176189	1
IRAK4	0	7	0	0.00176189	-0.00176189	1	0	7	0	0.00176189	-0.00176189	1
MAP4K5	0	7	0	0.00176189	-0.00176189	1	1	7	0.00980392	0.00176189	0.00804203	0.183698
MERTK	0	7	0	0.00176189	-0.00176189	1	1	7	0.00980392	0.00176189	0.00804203	0.183698
PLK3	0	7	0	0.00176189	-0.00176189	1	1	7	0.00980392	0.00176189	0.00804203	0.183698
PLK4	0	7	0	0.00176189	-0.00176189	1	1	7	0.00980392	0.00176189	0.00804203	0.183698
PRPF4B	0	7	0	0.00176189	-0.00176189	1	0	7	0	0.00176189	-0.00176189	1
PTK6	0	7	0	0.00176189	-0.00176189	1	0	7	0	0.00176189	-0.00176189	1
STK16	0	7	0	0.00176189	-0.00176189	1	0	7	0	0.00176189	-0.00176189	1
TNNI3K	0	7	0	0.00176189	-0.00176189	1	0	7	0	0.00176189	-0.00176189	1
TXK	0	7	0	0.00176189	-0.00176189	1	0	7	0	0.00176189	-0.00176189	1
CHEK2	0	28	0	0.00704757	-0.00704757	1	0	28	0	0.00704757	-0.00704757	1
STK11	0	28	0	0.00704757	-0.00704757	1	0	28	0	0.00704757	-0.00704757	1
TAF1	0	42	0	0.0105714	-0.0105714	1	0	42	0	0.0105714	-0.0105714	1
ALK	0	23	0	0.00578908	-0.00578908	1	0	23	0	0.00578908	-0.00578908	1
ARAF	0	23	0	0.00578908	-0.00578908	1	0	23	0	0.00578908	-0.00578908	1
CAMK4	0	23	0	0.00578908	-0.00578908	1	0	23	0	0.00578908	-0.00578908	1
SRPK1	0	23	0	0.00578908	-0.00578908	1	0	23	0	0.00578908	-0.00578908	1
BRAF	0	19	0	0.00478228	-0.00478228	1	1	19	0.00980392	0.00478228	0.00502164	0.398414
FGFR2	0	19	0	0.00478228	-0.00478228	1	1	19	0.00980392	0.00478228	0.00502164	0.398414
FRAP1	0	19	0	0.00478228	-0.00478228	1	1	19	0.00980392	0.00478228	0.00502164	0.398414
MAP2K7	0	19	0	0.00478228	-0.00478228	1	0	19	0	0.00478228	-0.00478228	1
TEK	0	19	0	0.00478228	-0.00478228	1	1	19	0.00980392	0.00478228	0.00502164	0.398414
BMX	0	15	0	0.00377548	-0.00377548	1	0	15	0	0.00377548	-0.00377548	1
CDK8	0	15	0	0.00377548	-0.00377548	1	0	15	0	0.00377548	-0.00377548	1
CSNK1G2	0	15	0	0.00377548	-0.00377548	1	1	15	0.00980392	0.00377548	0.00602844	0.333921
DYRK1A	0	15	0	0.00377548	-0.00377548	1	0	15	0	0.00377548	-0.00377548	1
ACVRL1	0	8	0	0.00201359	-0.00201359	1	0	8	0	0.00201359	-0.00201359	1
CAMKK1	0	8	0	0.00201359	-0.00201359	1	0	8	0	0.00201359	-0.00201359	1
KALRN	0	8	0	0.00201359	-0.00201359	1	0	8	0	0.00201359	-0.00201359	1
MAP2K5	0	8	0	0.00201359	-0.00201359	1	0	8	0	0.00201359	-0.00201359	1
MARK2	0	8	0	0.00201359	-0.00201359	1	0	8	0	0.00201359	-0.00201359	1
MKNK2	0	8	0	0.00201359	-0.00201359	1	2	8	0.0196078	0.00201359	0.0175943	0.0244926
NEK9	0	8	0	0.00201359	-0.00201359	1	0	8	0	0.00201359	-0.00201359	1
NLK	0	8	0	0.00201359	-0.00201359	1	0	8	0	0.00201359	-0.00201359	1
PCTK1	0	8	0	0.00201359	-0.00201359	1	0	8	0	0.00201359	-0.00201359	1
PFTK1	0	8	0	0.00201359	-0.00201359	1	0	8	0	0.00201359	-0.00201359	1
PHKG1	0	8	0	0.00201359	-0.00201359	1	0	8	0	0.00201359	-0.00201359	1
PIM2	0	8	0	0.00201359	-0.00201359	1	0	8	0	0.00201359	-0.00201359	1
SMG1	0	8	0	0.00201359	-0.00201359	1	0	8	0	0.00201359	-0.00201359	1
STK39	0	8	0	0.00201359	-0.00201359	1	1	8	0.00980392	0.00201359	0.00779033	0.204171
TAOK2	0	8	0	0.00201359	-0.00201359	1	0	8	0	0.00201359	-0.00201359	1
TLK1	0	8	0	0.00201359	-0.00201359	1	0	8	0	0.00201359	-0.00201359	1
WNK1	0	8	0	0.00201359	-0.00201359	1	0	8	0	0.00201359	-0.00201359	1
WNK4	0	8	0	0.00201359	-0.00201359	1	0	8	0	0.00201359	-0.00201359	1
EPHA4	0	14	0	0.00352379	-0.00352379	1	0	14	0	0.00352379	-0.00352379	1
MINK1	0	14	0	0.00352379	-0.00352379	1	2	14	0.0196078	0.00352379	0.0160841	0.0592763
SGK3	0	14	0	0.00352379	-0.00352379	1	1	14	0.00980392	0.00352379	0.00628014	0.316755
ATR	0	22	0	0.00553738	-0.00553738	1	0	22	0	0.00553738	-0.00553738	1
CHEK1	0	22	0	0.00553738	-0.00553738	1	0	22	0	0.00553738	-0.00553738	1
RIPK1	0	50	0	0.0125849	-0.0125849	1	1	50	0.00980392	0.0125849	-0.00278103	0.727717
BRSK1	0	3	0	0.000755097	-0.000755097	1	0	3	0	0.000755097	-0.000755097	1
BRSK2	0	3	0	0.000755097	-0.000755097	1	0	3	0	0.000755097	-0.000755097	1
CAMK1G	0	3	0	0.000755097	-0.000755097	1	0	3	0	0.000755097	-0.000755097	1
CLK3	0	3	0	0.000755097	-0.000755097	1	0	3	0	0.000755097	-0.000755097	1
EPHA1	0	3	0	0.000755097	-0.000755097	1	0	3	0	0.000755097	-0.000755097	1
GRK4	0	3	0	0.000755097	-0.000755097	1	0	3	0	0.000755097	-0.000755097	1
INSRR	0	3	0	0.000755097	-0.000755097	1	0	3	0	0.000755097	-0.000755097	1
LATS2	0	3	0	0.000755097	-0.000755097	1	0	3	0	0.000755097	-0.000755097	1
LYK5	0	3	0	0.000755097	-0.000755097	1	0	3	0	0.000755097	-0.000755097	1
MAST1	0	3	0	0.000755097	-0.000755097	1	0	3	0	0.000755097	-0.000755097	1
MYO3A	0	3	0	0.000755097	-0.000755097	1	0	3	0	0.000755097	-0.000755097	1
NEK8	0	3	0	0.000755097	-0.000755097	1	0	3	0	0.000755097	-0.000755097	1
PAK6	0	3	0	0.000755097	-0.000755097	1	0	3	0	0.000755097	-0.000755097	1
PDK4	0	3	0	0.000755097	-0.000755097	1	1	3	0.00980392	0.000755097	0.00904882	0.09646
PIK3R4	0	3	0	0.000755097	-0.000755097	1	0	3	0	0.000755097	-0.000755097	1
PKN3	0	3	0	0.000755097	-0.000755097	1	0	3	0	0.000755097	-0.000755097	1
RAGE	0	3	0	0.000755097	-0.000755097	1	0	3	0	0.000755097	-0.000755097	1
RNASEL	0	3	0	0.000755097	-0.000755097	1	0	3	0	0.000755097	-0.000755097	1
SCYL2	0	3	0	0.000755097	-0.000755097	1	0	3	0	0.000755097	-0.000755097	1
SNF1LK2	0	3	0	0.000755097	-0.000755097	1	0	3	0	0.000755097	-0.000755097	1
SRPK2	0	3	0	0.000755097	-0.000755097	1	0	3	0	0.000755097	-0.000755097	1
STK25	0	3	0	0.000755097	-0.000755097	1	0	3	0	0.000755097	-0.000755097	1
STK38L	0	3	0	0.000755097	-0.000755097	1	0	3	0	0.000755097	-0.000755097	1
STK40	0	3	0	0.000755097	-0.000755097	1	0	3	0	0.000755097	-0.000755097	1
TAOK3	0	3	0	0.000755097	-0.000755097	1	0	3	0	0.000755097	-0.000755097	1
TSSK2	0	3	0	0.000755097	-0.000755097	1	0	3	0	0.000755097	-0.000755097	1
MAP3K8	0	39	0	0.00981626	-0.00981626	1	3	39	0.0294118	0.00981626	0.0195955	0.0866565
ACVR1B	0	13	0	0.00327209	-0.00327209	1	0	13	0	0.00327209	-0.00327209	1
BMPR2	0	38	0	0.00956456	-0.00956456	1	0	38	0	0.00956456	-0.00956456	1
BUB1B	0	13	0	0.00327209	-0.00327209	1	0	13	0	0.00327209	-0.00327209	1
NTRK1	0	38	0	0.00956456	-0.00956456	1	1	38	0.00980392	0.00956456	0.000239361	0.629655
PBK	0	13	0	0.00327209	-0.00327209	1	0	13	0	0.00327209	-0.00327209	1
PIM1	0	13	0	0.00327209	-0.00327209	1	0	13	0	0.00327209	-0.00327209	1
PRKAA1	0	13	0	0.00327209	-0.00327209	1	0	13	0	0.00327209	-0.00327209	1
CDK3	0	21	0	0.00528568	-0.00528568	1	0	21	0	0.00528568	-0.00528568	1
CDK6	0	21	0	0.00528568	-0.00528568	1	0	21	0	0.00528568	-0.00528568	1
MAP3K4	0	21	0	0.00528568	-0.00528568	1	1	21	0.00980392	0.00528568	0.00451824	0.428302
TRIM28	0	21	0	0.00528568	-0.00528568	1	0	21	0	0.00528568	-0.00528568	1
CRKRS	0	5	0	0.00125849	-0.00125849	1	0	5	0	0.00125849	-0.00125849	1
DYRK2	0	5	0	0.00125849	-0.00125849	1	0	5	0	0.00125849	-0.00125849	1
EPHA6	0	5	0	0.00125849	-0.00125849	1	0	5	0	0.00125849	-0.00125849	1
GUCY2D	0	5	0	0.00125849	-0.00125849	1	0	5	0	0.00125849	-0.00125849	1
KSR2	0	5	0	0.00125849	-0.00125849	1	2	5	0.0196078	0.00125849	0.0183493	0.0120031
LTK	0	5	0	0.00125849	-0.00125849	1	0	5	0	0.00125849	-0.00125849	1
MAP4K2	0	5	0	0.00125849	-0.00125849	1	0	5	0	0.00125849	-0.00125849	1
MUSK	0	5	0	0.00125849	-0.00125849	1	0	5	0	0.00125849	-0.00125849	1
MYLK2	0	5	0	0.00125849	-0.00125849	1	0	5	0	0.00125849	-0.00125849	1
NEK3	0	5	0	0.00125849	-0.00125849	1	0	5	0	0.00125849	-0.00125849	1
OBSCN	0	5	0	0.00125849	-0.00125849	1	0	5	0	0.00125849	-0.00125849	1
PCTK2	0	5	0	0.00125849	-0.00125849	1	0	5	0	0.00125849	-0.00125849	1
PHKG2	0	5	0	0.00125849	-0.00125849	1	0	5	0	0.00125849	-0.00125849	1
PLK2	0	5	0	0.00125849	-0.00125849	1	0	5	0	0.00125849	-0.00125849	1
ROR2	0	5	0	0.00125849	-0.00125849	1	0	5	0	0.00125849	-0.00125849	1
RP6-213H19.1	0	5	0	0.00125849	-0.00125849	1	0	5	0	0.00125849	-0.00125849	1
STK24	0	5	0	0.00125849	-0.00125849	1	0	5	0	0.00125849	-0.00125849	1
STK3	0	5	0	0.00125849	-0.00125849	1	0	5	0	0.00125849	-0.00125849	1
TTBK1	0	5	0	0.00125849	-0.00125849	1	0	5	0	0.00125849	-0.00125849	1
ULK1	0	5	0	0.00125849	-0.00125849	1	0	5	0	0.00125849	-0.00125849	1
ACVR2A	0	18	0	0.00453058	-0.00453058	1	0	18	0	0.00453058	-0.00453058	1
CAMK1	0	18	0	0.00453058	-0.00453058	1	0	18	0	0.00453058	-0.00453058	1
FGFR4	0	18	0	0.00453058	-0.00453058	1	0	18	0	0.00453058	-0.00453058	1
MAPK12	0	18	0	0.00453058	-0.00453058	1	0	18	0	0.00453058	-0.00453058	1
NTRK3	0	18	0	0.00453058	-0.00453058	1	1	18	0.00980392	0.00453058	0.00527334	0.382895
TBK1	0	57	0	0.0143468	-0.0143468	1	2	57	0.0196078	0.0143468	0.005261	0.437545
AURKA	0	34	0	0.00855776	-0.00855776	1	0	34	0	0.00855776	-0.00855776	1
CDK9	0	34	0	0.00855776	-0.00855776	1	0	34	0	0.00855776	-0.00855776	1
MAP2K1	0	34	0	0.00855776	-0.00855776	1	3	34	0.0294118	0.00855776	0.020854	0.0640571
ABL2	0	16	0	0.00402718	-0.00402718	1	0	16	0	0.00402718	-0.00402718	1
ACVR2B	0	16	0	0.00402718	-0.00402718	1	0	16	0	0.00402718	-0.00402718	1
CDC7	0	16	0	0.00402718	-0.00402718	1	0	16	0	0.00402718	-0.00402718	1
DAPK1	0	16	0	0.00402718	-0.00402718	1	2	16	0.0196078	0.00402718	0.0155807	0.0731925
EEF2K	0	16	0	0.00402718	-0.00402718	1	1	16	0.00980392	0.00402718	0.00577674	0.350659
MAP2K6	0	16	0	0.00402718	-0.00402718	1	1	16	0.00980392	0.00402718	0.00577674	0.350659
MAP3K2	0	16	0	0.00402718	-0.00402718	1	1	16	0.00980392	0.00402718	0.00577674	0.350659
MAPK7	0	16	0	0.00402718	-0.00402718	1	0	16	0	0.00402718	-0.00402718	1
NEK1	0	16	0	0.00402718	-0.00402718	1	0	16	0	0.00402718	-0.00402718	1
CLK1	0	17	0	0.00427888	-0.00427888	1	0	17	0	0.00427888	-0.00427888	1
MAPK11	0	17	0	0.00427888	-0.00427888	1	0	17	0	0.00427888	-0.00427888	1
MAPK13	0	17	0	0.00427888	-0.00427888	1	0	17	0	0.00427888	-0.00427888	1
WEE1	0	17	0	0.00427888	-0.00427888	1	0	17	0	0.00427888	-0.00427888	1
AURKB	0	24	0	0.00604078	-0.00604078	1	0	24	0	0.00604078	-0.00604078	1
CSNK1G1	0	24	0	0.00604078	-0.00604078	1	0	24	0	0.00604078	-0.00604078	1
TNK2	0	24	0	0.00604078	-0.00604078	1	2	24	0.0196078	0.00604078	0.0135671	0.136945
CDK7	0	26	0	0.00654417	-0.00654417	1	0	26	0	0.00654417	-0.00654417	1
BUB1	0	12	0	0.00302039	-0.00302039	1	0	12	0	0.00302039	-0.00302039	1
EPHB1	0	12	0	0.00302039	-0.00302039	1	1	12	0.00980392	0.00302039	0.00678353	0.2811
FLT4	0	12	0	0.00302039	-0.00302039	1	1	12	0.00980392	0.00302039	0.00678353	0.2811
GAK	0	12	0	0.00302039	-0.00302039	1	0	12	0	0.00302039	-0.00302039	1
IRAK2	0	12	0	0.00302039	-0.00302039	1	0	12	0	0.00302039	-0.00302039	1
MAP2K2	0	12	0	0.00302039	-0.00302039	1	2	12	0.0196078	0.00302039	0.0165875	0.0464221
NEK6	0	12	0	0.00302039	-0.00302039	1	0	12	0	0.00302039	-0.00302039	1
PAK4	0	12	0	0.00302039	-0.00302039	1	0	12	0	0.00302039	-0.00302039	1
PDK1	0	12	0	0.00302039	-0.00302039	1	1	12	0.00980392	0.00302039	0.00678353	0.2811
TRRAP	0	12	0	0.00302039	-0.00302039	1	0	12	0	0.00302039	-0.00302039	1
PRKCG	0	52	0	0.0130883	-0.0130883	1	4	52	0.0392157	0.0130883	0.0261273	0.0503862
JAK3	0	33	0	0.00830607	-0.00830607	1	2	33	0.0196078	0.00830607	0.0113018	0.217936
CSNK2A1	0	194	0	0.0488296	-0.0488296	1	2	194	0.0196078	0.0488296	-0.0292218	0.961368
PKN1	0	25	0	0.00629247	-0.00629247	1	0	25	0	0.00629247	-0.00629247	1

## Sheet: Table S6
Table S6. List of shared phosphoryaltion sites described in Table S1 and Burkhart, J.M. et al. Blood. 120(15):e73-82, 2012.
Uniprot entry	Phosphorylation Site	Uniprot entry name	SYMBOL	Description
O15439	pT646	MRP4_HUMAN	ABCC4	Multidrug resistance-associated protein 4
Q8IZP0	pS183	ABI1_HUMAN	ABI1	Abl interactor 1
O14639	pS431	ABLM1_HUMAN	ABLIM1	Actin-binding LIM protein 1
O94929	pS373	ABLM3_HUMAN	ABLIM3	Actin-binding LIM protein 3
O94929	pS503	ABLM3_HUMAN	ABLIM3	Actin-binding LIM protein 3
O94929	pS388	ABLM3_HUMAN	ABLIM3	Actin-binding LIM protein 3
Q9NR19	pS30	ACSA_HUMAN	ACSS2	Acetyl-coenzyme A synthetase, cytoplasmic
O43306	pS54	ADCY6_HUMAN	ADCY6	Adenylate cyclase type 6
O43306	pS576	ADCY6_HUMAN	ADCY6	Adenylate cyclase type 6
Q9UEY8	pS679	ADDG_HUMAN	ADD3	Gamma-adducin
Q9UEY8	pS681	ADDG_HUMAN	ADD3	Gamma-adducin
P04075	pS36	ALDOA_HUMAN	ALDOA	Fructose-bisphosphate aldolase A
Q92625	pS663	ANS1A_HUMAN	ANKS1A	Ankyrin repeat and SAM domain-containing protein 1A
Q9Y6D6	pS1569	BIG1_HUMAN	ARFGEF1	Brefeldin A-inhibited guanine nucleotide-exchange protein 1
Q07960	pS51	RHG01_HUMAN	ARHGAP1	Rho GTPase-activating protein 1
O43182	pT752	RHG06_HUMAN	ARHGAP6	Rho GTPase-activating protein 6
O43182	pS931	RHG06_HUMAN	ARHGAP6	Rho GTPase-activating protein 6
O43182	pS754	RHG06_HUMAN	ARHGAP6	Rho GTPase-activating protein 6
O43182	pS772	RHG06_HUMAN	ARHGAP6	Rho GTPase-activating protein 6
Q15052	pS684	ARHG6_HUMAN	ARHGEF6	Rho guanine nucleotide exchange factor 6
Q14155	pS518	ARHG7_HUMAN	ARHGEF7	Rho guanine nucleotide exchange factor 7
Q9ULH1	pS839	ASAP1_HUMAN	ASAP1	Arf-GAP with SH3 domain, ANK repeat and PH domain-containing protein 1
Q9ULH1	pS717	ASAP1_HUMAN	ASAP1	Arf-GAP with SH3 domain, ANK repeat and PH domain-containing protein 1
Q9ULH1	pS843	ASAP1_HUMAN	ASAP1	Arf-GAP with SH3 domain, ANK repeat and PH domain-containing protein 1
O43150	pS822	ASAP2_HUMAN	ASAP2	Arf-GAP with SH3 domain, ANK repeat and PH domain-containing protein 2
O43150	pS701	ASAP2_HUMAN	ASAP2	Arf-GAP with SH3 domain, ANK repeat and PH domain-containing protein 2
Q8WXF7	pS10	ATLA1_HUMAN	ATL1	Atlastin-1
Q9Y2G3	pS1154	AT11B_HUMAN	ATP11B	Probable phospholipid-transporting ATPase IF
P16615	pS663	AT2A2_HUMAN	ATP2A2	Sarcoplasmic/endoplasmic reticulum calcium ATPase 2
Q9NYM9	pS9	BET1L_HUMAN	BET1L	BET1-like protein
Q8TD16	pS582	BICD2_HUMAN	BICD2	Protein bicaudal D homolog 2
Q9UBW5	pS444	BIN2_HUMAN	BIN2	Bridging integrator 2
Q9UBW5	pT461	BIN2_HUMAN	BIN2	Bridging integrator 2
Q9UBW5	pS259	BIN2_HUMAN	BIN2	Bridging integrator 2
Q9UBW5	pS458	BIN2_HUMAN	BIN2	Bridging integrator 2
Q9UBW5	pS436	BIN2_HUMAN	BIN2	Bridging integrator 2
Q12982	pS114	BNIP2_HUMAN	BNIP2	BCL2/adenovirus E1B 19 kDa protein-interacting protein 2
P27824	pS554	CALX_HUMAN	CANX	Calnexin
P27824	pS583	CALX_HUMAN	CANX	Calnexin
Q01518	pT307	CAP1_HUMAN	CAP1	Adenylyl cyclase-associated protein 1
P47756	pS263	CAPZB_HUMAN	CAPZB	F-actin-capping protein subunit beta
Q9NQ75	pS249	CASS4_HUMAN	CASS4	Cas scaffolding protein family member 4
Q9NQ75	pT108	CASS4_HUMAN	CASS4	Cas scaffolding protein family member 4
Q9NQ75	pY244	CASS4_HUMAN	CASS4	Cas scaffolding protein family member 4
Q8ND76	pS326	CCNY_HUMAN	CCNY	Cyclin-Y
Q15762	pS290	CD226_HUMAN	CD226	CD226 antigen
O75122	pS596	CLAP2_HUMAN	CLASP2	CLIP-associating protein 2
P21291	pS192	CSRP1_HUMAN	CSRP1	Cysteine and glycine-rich protein 1
Q14247	pS405	SRC8_HUMAN	CTTN	Src substrate cortactin
Q14247	pY421	SRC8_HUMAN	CTTN	Src substrate cortactin
Q14247	pS418	SRC8_HUMAN	CTTN	Src substrate cortactin
Q14247	pT401	SRC8_HUMAN	CTTN	Src substrate cortactin
P98082	pS723	DAB2_HUMAN	DAB2	Disabled homolog 2
Q16643	pS339	DREB_HUMAN	DBN1	Drebrin
Q9UJU6	pT291	DBNL_HUMAN	DBNL	Drebrin-like protein
O00429	pS616	DNM1L_HUMAN	DNM1L	Dynamin-1-like protein
Q8TEA8	pS197	DTD1_HUMAN	DTD1	D-tyrosyl-tRNA(Tyr) deacylase 1
O00559	pS36	RCAS1_HUMAN	EBAG9	Receptor-binding cancer antigen expressed on SiSo cells
P24534	pS106	EF1B_HUMAN	EEF1B2	Elongation factor 1-beta
Q99613	pS39	EIF3C_HUMAN	EIF3C	Eukaryotic translation initiation factor 3 subunit C
Q04637	pS1187	IF4G1_HUMAN	EIF4G1	Eukaryotic translation initiation factor 4 gamma 1
P78344	pT508	IF4G2_HUMAN	EIF4G2	Eukaryotic translation initiation factor 4 gamma 2
O43432	pS495	IF4G3_HUMAN	EIF4G3	Eukaryotic translation initiation factor 4 gamma 3
P06733	pY44	ENOA_HUMAN	ENO1	Alpha-enolase
Q08495	pS105	DEMA_HUMAN	EPB49	Dematin
Q08495	pS16	DEMA_HUMAN	EPB49	Dematin
Q08495	pS11	DEMA_HUMAN	EPB49	Dematin
Q08495	pS333	DEMA_HUMAN	EPB49	Dematin
Q08495	pS372	DEMA_HUMAN	EPB49	Dematin
Q08495	pS26	DEMA_HUMAN	EPB49	Dematin
Q08495	pS226	DEMA_HUMAN	EPB49	Dematin
P42566	pS796	EPS15_HUMAN	EPS15	Epidermal growth factor receptor substrate 15
Q9UBC2	pS255	EP15R_HUMAN	EPS15L1	Epidermal growth factor receptor substrate 15-like 1
Q9UI08	pS331	EVL_HUMAN	EVL	Ena/VASP-like protein
Q9Y624	pS284	JAM1_HUMAN	F11R	Junctional adhesion molecule A
P12259	pS1150	FA5_HUMAN	F5	Coagulation factor V
Q8NC44	pS385	F134A_HUMAN	FAM134A	Protein FAM134A
Q641Q2	pS333	FA21A_HUMAN	FAM21A	WASH complex subunit FAM21A
Q5VSL9	pS335	FA40A_HUMAN	FAM40A	Protein FAM40A
Q9H019	pS238	FA54B_HUMAN	FAM54B	Protein FAM54B
Q96TC7	pS46	RMD3_HUMAN	FAM82A2	Regulator of microtubule dynamics protein 3
Q86UX7	pS337	URP2_HUMAN	FERMT3	Fermitin family homolog 3
Q86UX7	pS8	URP2_HUMAN	FERMT3	Fermitin family homolog 3
Q86UX7	pY162	URP2_HUMAN	FERMT3	Fermitin family homolog 3
Q9Y613	pS498	FHOD1_HUMAN	FHOD1	FH1/FH2 domain-containing protein 1
Q5T1M5	pS1164	FKB15_HUMAN	FKBP15	FK506-binding protein 15
P21333	pS2152	FLNA_HUMAN	FLNA	Filamin-A
P21333	pS2158	FLNA_HUMAN	FLNA	Filamin-A
P21333	pS1084	FLNA_HUMAN	FLNA	Filamin-A
P21333	pS1459	FLNA_HUMAN	FLNA	Filamin-A
P21333	pS2339	FLNA_HUMAN	FLNA	Filamin-A
P21333	pS2163	FLNA_HUMAN	FLNA	Filamin-A
O15117	pY571	FYB_HUMAN	FYB	FYN-binding protein
O15117	pS46	FYB_HUMAN	FYB	FYN-binding protein
O95866	pY237	G6B_HUMAN	G6B	Protein G6b
O95866	pS226	G6B_HUMAN	G6B	Protein G6b
P13224	pT193	GP1BB_HUMAN	GP1BB	Platelet glycoprotein Ib beta chain
P13224	pS191	GP1BB_HUMAN	GP1BB	Platelet glycoprotein Ib beta chain
P34947	pS484	GRK5_HUMAN	GRK5	G protein-coupled receptor kinase 5
P49840	pY279	GSK3A_HUMAN	GSK3A	Glycogen synthase kinase-3 alpha
Q92619	pS23	HMHA1_HUMAN	HMHA1	Minor histocompatibility protein HA-1
Q53T59	pS249	H1BP3_HUMAN	HS1BP3	HCLS1-binding protein 3
P07900	pS263	HS90A_HUMAN	HSP90AA1	Heat shock protein HSP 90-alpha
P04792	pS82	HSPB1_HUMAN	HSPB1	Heat shock protein beta-1
P04792	pS15	HSPB1_HUMAN	HSPB1	Heat shock protein beta-1
Q27J81	pS589	INF2_HUMAN	INF2	Inverted formin-2
Q92835	pT963	SHIP1_HUMAN	INPP5D	Phosphatidylinositol-3,4,5-trisphosphate 5-phosphatase 1
Q13576	pS16	IQGA2_HUMAN	IQGAP2	Ras GTPase-activating-like protein IQGAP2
Q9Y4H2	pT520	IRS2_HUMAN	IRS2	Insulin receptor substrate 2
Q9Y4H2	pS915	IRS2_HUMAN	IRS2	Insulin receptor substrate 2
O60229	pS2236	KALRN_HUMAN	KALRN	Kalirin
Q86YS7	pS260	K0528_HUMAN	KIAA0528	Uncharacterized protein KIAA0528
Q9P266	pS757	K1462_HUMAN	KIAA1462	Uncharacterized protein KIAA1462
Q9P266	pS1044	K1462_HUMAN	KIAA1462	Uncharacterized protein KIAA1462
P01042	pS332	KNG1_HUMAN	KNG1	Kininogen-1
O00505	pS56	IMA3_HUMAN	KPNA3	Importin subunit alpha-3
O43561	pS224	LAT_HUMAN	LAT	Linker for activation of T-cells family member 1
Q3ZCW2	pS25	LEGL_HUMAN	LGALSL	Galectin-related protein
Q9UHB6	pS490	LIMA1_HUMAN	LIMA1	LIM domain and actin-binding protein 1
Q9Y608	pS328	LRRF2_HUMAN	LRRFIP2	Leucine-rich repeat flightless-interacting protein 2
P07948	pS11	LYN_HUMAN	LYN	Tyrosine-protein kinase Lyn
P07948	pS13	LYN_HUMAN	LYN	Tyrosine-protein kinase Lyn
P27816	pT521	MAP4_HUMAN	MAP4	Microtubule-associated protein 4
P27816	pS280	MAP4_HUMAN	MAP4	Microtubule-associated protein 4
Q12851	pS394	M4K2_HUMAN	MAP4K2	Mitogen-activated protein kinase kinase kinase kinase 2
Q16539	pT180	MK14_HUMAN	MAPK14	Mitogen-activated protein kinase 14
Q16539	pY182	MK14_HUMAN	MAPK14	Mitogen-activated protein kinase 14
Q7Z434	pS222	MAVS_HUMAN	MAVS	Mitochondrial antiviral-signaling protein
Q9Y6F6	pS320	MRVI1_HUMAN	MRVI1	Protein MRVI1
Q9Y6F6	pS367	MRVI1_HUMAN	MRVI1	Protein MRVI1
Q9C0I1	pS564	MTMRC_HUMAN	MTMR12	Myotubularin-related protein 12
Q8N699	pS149	MYCT1_HUMAN	MYCT1	Myc target protein 1
Q8N699	pT219	MYCT1_HUMAN	MYCT1	Myc target protein 1
Q8N699	pS155	MYCT1_HUMAN	MYCT1	Myc target protein 1
Q8N699	pS138	MYCT1_HUMAN	MYCT1	Myc target protein 1
P35579	pS1714	MYH9_HUMAN	MYH9	Myosin-9
P35579	pS1943	MYH9_HUMAN	MYH9	Myosin-9
P35579	pY151	MYH9_HUMAN	MYH9	Myosin-9
P24844	pS20	MYL9_HUMAN	MYL9	Myosin regulatory light polypeptide 9
Q6ZNJ1	pS2739	NBEL2_HUMAN	NBEAL2	Neurobeachin-like protein 2
P16333	pY105	NCK1_HUMAN	NCK1	Cytoplasmic protein NCK1
O43639	pY110	NCK2_HUMAN	NCK2	Cytoplasmic protein NCK2
Q0ZGT2	pT370	NEXN_HUMAN	NEXN	Nexilin
Q0ZGT2	pS365	NEXN_HUMAN	NEXN	Nexilin
Q0ZGT2	pS80	NEXN_HUMAN	NEXN	Nexilin
Q9UHY1	pT433	NRBP_HUMAN	NRBP1	Nuclear receptor-binding protein
O43847	pS94	NRDC_HUMAN	NRD1	Nardilysin
O60890	pS703	OPHN1_HUMAN	OPHN1	Oligophrenin-1
Q13177	pS141	PAK2_HUMAN	PAK2	Serine/threonine-protein kinase PAK 2
Q14432	pS312	PDE3A_HUMAN	PDE3A	cGMP-inhibited 3',5'-cyclic phosphodiesterase A
P08559	pS300	ODPA_HUMAN	PDHA1	Pyruvate dehydrogenase E1 component subunit alpha, somatic form, mitochondrial
[truncated: 105 more rows]
