# Supplementary material for: Phosphoproteomic Analysis of Platelets Activated by Pro-Thrombotic Oxidized Phospholipids and Thrombin
Source: PLoS One. 2014 Jan 6;9(1):e84488. doi: 10.1371/journal.pone.0084488 (PMC3882224; doi:10.1371/journal.pone.0084488)
Supplement: Annotated Spectra S1 — (ZIP) [file pone.0084488.s004.zip]

Archive with 987 entries (987 files):
- EEPIYIITEYMAK_-5_2_89615.txt
- EEVTVGSLKTSAVPSTSTMSQEPELLISGMEKPLPLR_-2_2_258.txt
- EFDELNPSAQR_-8_2_69433.txt
- EFDELNPSAQR_-9_2_68178.txt
- EFDELNPSAQR_-12_2_63764.txt
- EFDELNPSAQR_-13_2_67133.txt
- EFDELNPSAQR_-18_2_93985.txt
- EFDELNPSAQR_-19_2_95385.txt
- EFDELNPSAQR_-20_2_80031.txt
- AAARLSLTDPLVAER_-4_2_69970.txt
- AAARLSLTDPLVAER_-5_2_64321.txt
- AAARLSLTDPLVAER_-6_2_94811.txt
- AAARLSLTDPLVAER_-6_2_108002.txt
- AAARLSLTDPLVAER_-7_2_85730.txt
- AAARLSLTDPLVAER_-7_2_89120.txt
- AAARLSLTDPLVAER_-8_2_102870.txt
- AAARLSLTDPLVAER_-9_2_92110.txt
- AAARLSLTDPLVAER_-10_2_87963.txt
- AAARLSLTDPLVAER_-10_2_91323.txt
- AAARLSLTDPLVAER_-11_2_86869.txt
- AAARLSLTDPLVAER_-11_2_90239.txt
- AAARLSLTDPLVAER_-12_2_88633.txt
- AAARLSLTDPLVAER_-13_2_92432.txt
- AAARLSLTDPLVAER_-14_2_121321.txt
- AAARLSLTDPLVAER_-14_2_125473.txt
- AAARLSLTDPLVAER_-15_2_198187.txt
- AAARLSLTDPLVAER_-16_2_102711.txt
- AAARLSLTDPLVAER_-16_2_116386.txt
- AAARLSLTDPLVAER_-17_2_120902.txt
- AAARLSLTDPLVAER_-17_2_124733.txt
- AAARLSLTDPLVAER_-22_2_88692.txt
- AAARLSLTDPLVAER_-23_2_90134.txt
- AAARLSLTDPLVAER_-24_2_92413.txt
- AAARLSLTDPLVAER_-25_2_89870.txt
- AAEEDETQNQHDDSSSDSGTPSGPDFNYILNMSLWSLTK_-23_2_68006.txt
- AAGGAPSPPPPVR_-8_2_55585.txt
- AAGGAPSPPPPVR_-9_2_51838.txt
- AAGGAPSPPPPVR_-12_2_47348.txt
- AAGGAPSPPPPVR_-13_2_51019.txt
- AALANLCIGDVITAIDGENTSNMTHLEAQNR_-16_2_154602.txt
- AAQSTGAWIVTGGLHTGIGR_-18_2_157462.txt
- AASDGQYENQSPEATSPR_-18_2_64840.txt
- AASDGQYENQSPEATSPR_-19_2_65542.txt
- AASPPASASDLIEQQQK_-20_2_93836.txt
- AASPPASASDLIEQQQK_-21_2_98432.txt
- AASPPSYTLDLGESQLAPPPSK_-8_2_105647.txt
- AASPPSYTLDLGESQLAPPPSK_-9_2_94888.txt
- AASPPSYTLDLGESQLAPPPSK_-12_2_91355.txt
- AASPPSYTLDLGESQLAPPPSK_-13_2_95099.txt
- AASPPSYTLDLGESQLAPPPSK_-18_2_121224.txt
- AASPPSYTLDLGESQLAPPPSK_-19_2_122438.txt
- AASPPSYTLDLGESQLAPPPSK_-20_2_116964.txt
- AATSCDSGIIEDVKKTTHTPTLK_-17_2_168549.txt
- AAVPSGASTGIYEALELR_-22_2_105920.txt
- AAVPSGASTGIYEALELR_-23_2_106933.txt
- AAVPSGASTGIYEALELR_-24_2_110301.txt
- AAVVTSPPPTTAPHK_-10_2_51163.txt
- AAVVTSPPPTTAPHK_-11_2_48908.txt
- ACEQLSSRYLEVLINLYRTHIDIIGSSSDTYLFK_-2_2_53962.txt
- ACSMPQELPQSPR_-12_2_52618.txt
- ACSMPQELPQSPR_-13_2_57230.txt
- ACSMPQELPQSPR_-19_2_83589.txt
- ADSHEGEVAEGKLPSPPGPQELLDSPPALYAEPLDSLR_-6_2_133719.txt
- ADSHEGEVAEGKLPSPPGPQELLDSPPALYAEPLDSLR_-7_2_124981.txt
- ADSHEGEVAEGKLPSPPGPQELLDSPPALYAEPLDSLR_-10_2_126762.txt
- ADSHEGEVAEGKLPSPPGPQELLDSPPALYAEPLDSLR_-11_2_125702.txt
- ADVVISAFGSVLSDPK_-18_2_23559.txt
- AEAEEDGDLQCLCVK_-15_2_103526.txt
- AEEDEILNRSPR_-6_2_67941.txt
- AEEDEILNRSPR_-7_2_49952.txt
- AEEDEILNRSPR_-10_2_52563.txt
- AEEDEILNRSPR_-11_2_50547.txt
- AEEDEILNRSPR_-14_2_80097.txt
- AEEDEILNRSPR_-15_2_70495.txt
- AEEDEILNRSPR_-16_2_62946.txt
- AEEDEILNRSPR_-17_2_71685.txt
- AEEGGEGATVPSAAATTTEVVTEVELLLYK_-9_2_182409.txt
- AEERPTFDYLQSVLDDFYTATEGQYQQQP_-2_2_113573.txt
- AEERPTFDYLQSVLDDFYTATEGQYQQQP_-3_2_103387.txt
- AEERPTFDYLQSVLDDFYTATEGQYQQQP_-4_2_116180.txt
- AEERPTFDYLQSVLDDFYTATEGQYQQQP_-5_2_109865.txt
- AEERPTFDYLQSVLDDFYTATEGQYQQQP_-24_2_144445.txt
- AEERPTFDYLQSVLDDFYTATEGQYQQQP_-25_2_141556.txt
- AEFHHSIMSQYKLKASAISVTVLNVIEGPVFRPGSK_-4_2_56264.txt
- AELSYRGPVSGTEPEPVYSMEAADYR_-4_2_72398.txt
- AELSYRGPVSGTEPEPVYSMEAADYR_-5_2_66613.txt
- AETLVFSTHAVISMR_-8_2_144873.txt
- AETLVFSTHAVISMR_-9_2_215101.txt
- AETLVFSTHAVISMR_-12_2_4932.txt
- AETLVFSTHAVISMR_-13_2_6249.txt
- AFATAGWLVSLVLLVFLGFMSFVTTTFVIEAMAAANAQLHWK_-7_2_149782.txt
- AFGPGLQGGSAGSPAR_-8_2_66663.txt
- AFGPGLQGGSAGSPAR_-9_2_55961.txt
- AFSFSLPRPGR_-10_2_90263.txt
- AFSFSLPRPGR_-11_2_89469.txt
- AFSFSLPRPGR_-14_2_125423.txt
- AFSFSLPRPGR_-15_2_159596.txt
- AFSFSLPRPGR_-16_2_114996.txt
- AFSFSLPRPGR_-17_2_125003.txt
- AFSQSSTLTR_-9_2_22508.txt
- AFTAAWSLR_-18_2_22006.txt
- AFTCYSSLR_-9_2_69918.txt
- AFTQCSHLR_-9_2_54485.txt
- AFTQCSHLR_-18_2_23939.txt
- AGGGGGLGAGSPALSGGQGR_-19_2_67602.txt
- AGGGGGLGAGSPALSGGQGR_-20_2_60719.txt
- AGGGGGLGAGSPALSGGQGR_-21_2_66752.txt
- AGHTSGAAMWPGTDVK_-14_2_54011.txt
- AGHTSGAAMWPGTDVK_-17_2_20779.txt
- AGISEAQLTDAETSKLIYDFIEDQGGLEAVR_-2_2_104704.txt
- AGISEAQLTDAETSKLIYDFIEDQGGLEAVR_-3_2_100675.txt
- AGISEAQLTDAETSKLIYDFIEDQGGLEAVR_-4_2_107637.txt
- AGISEAQLTDAETSKLIYDFIEDQGGLEAVR_-5_2_101427.txt
- AGPCSLSQGNLSPNWPR_-8_2_89210.txt
- AGPCSLSQGNLSPNWPR_-9_2_88503.txt
- AGPCSLSQGNLSPNWPR_-12_2_84600.txt
- AGPCSLSQGNLSPNWPR_-13_2_88260.txt
- AGPCSLSQGNLSPNWPR_-18_2_114567.txt
- AGPCSLSQGNLSPNWPR_-19_2_116061.txt
- AGPCSLSQGNLSPNWPR_-20_2_100445.txt
- AGPCSLSQGNLSPNWPR_-21_2_115072.txt
- AGSLKDPEIAELFFK_-10_2_113642.txt
- AGSLKDPEIAELFFK_-11_2_112586.txt
- AGSPSPQPSGELPR_-8_2_56836.txt
- AGSPSPQPSGELPR_-9_2_52708.txt
- AGSPSPQPSGELPR_-12_2_48858.txt
- AGSPSPQPSGELPR_-13_2_52479.txt
- AGSPSPQPSGELPR_-18_2_66270.txt
- AGSPSPQPSGELPR_-19_2_66072.txt
- AGSPSPQPSGELPR_-20_2_60319.txt
- AGSPSPQPSGELPR_-21_2_74009.txt
- AGTQKPICDPDTGMCR_-21_2_223527.txt
- AGYLGYTVTWLPSR_-14_2_229696.txt
- AGYLGYTVTWLPSR_-15_2_240870.txt
- AGYLGYTVTWLPSR_-16_2_218073.txt
- AGYLGYTVTWLPSR_-17_2_242864.txt
- AHCGDPVSLAAAGDGSPDIGPTGELSGSLK_-14_2_125693.txt
- AHDGGIYAISWSPDSTHLLSASGDK_-2_2_71006.txt
- AHDGGIYAISWSPDSTHLLSASGDK_-3_2_67967.txt
- AHDGGIYAISWSPDSTHLLSASGDK_-4_2_73623.txt
- AHDGGIYAISWSPDSTHLLSASGDK_-5_2_68298.txt
- AHDGGIYAISWSPDSTHLLSASGDK_-22_2_103355.txt
- AHDGGIYAISWSPDSTHLLSASGDK_-23_2_104451.txt
- AHDGGIYAISWSPDSTHLLSASGDK_-24_2_107071.txt
- AHDGGIYAISWSPDSTHLLSASGDK_-25_2_104764.txt
- AHFPLSLGLGLTSGGHLTGGWSQPGNIVAGAVPRALPSQR_-14_2_198238.txt
- AHTPTPGIYMGRPTHSGGGGGGGGGGGGGGGGR_-7_2_164146.txt
- AIAAVKSGGAVLNGEGTATNTEEFWANKGLTSIK_-17_2_146371.txt
- AIGGIILTASHNPGGPNGDFGIK_-6_2_110277.txt
- AIGGIILTASHNPGGPNGDFGIK_-7_2_91597.txt
- AIGGIILTASHNPGGPNGDFGIK_-10_2_93764.txt
- AIGGIILTASHNPGGPNGDFGIK_-11_2_92588.txt
- AIGGIILTASHNPGGPNGDFGIK_-14_2_127363.txt
- AILDIERPDLMIYEPHFTYSLLEHVELPR_-22_2_126848.txt
- AIMTYVSSFYHAFSGAQK_-4_2_90094.txt
- AKPSPSYINLQASSPPATFLNIQTTK_-7_2_148258.txt
- AKTQTPPVSPAPQPTEER_-6_2_60069.txt
- AKTQTPPVSPAPQPTEER_-15_2_68225.txt
- AKTQTPPVSPAPQPTEER_-17_2_67798.txt
- AKWDTANNPLYK_-2_2_50568.txt
- AKWDTANNPLYK_-22_2_69699.txt
- AKWDTANNPLYK_-23_2_71217.txt
- AKWDTANNPLYK_-24_2_73223.txt
- AKWDTANNPLYK_-25_2_70624.txt
- AKWDTANNPLYKEATSTFTNITYR_-22_2_106374.txt
- AKWDTANNPLYKEATSTFTNITYR_-23_2_107354.txt
- ALDYYMLR_-2_2_52031.txt
- ALDYYMLR_-2_2_66675.txt
- ALDYYMLR_-3_2_54702.txt
- ALDYYMLR_-4_2_68463.txt
- ALDYYMLR_-5_2_53819.txt
- ALDYYMLR_-22_2_88192.txt
- ALDYYMLR_-23_2_89124.txt
- ALDYYMLR_-24_2_91393.txt
- ALDYYMLR_-25_2_89030.txt
- ALENGDADEPSFSDPEDFVDDVSEEELLGDVLK_-8_2_149665.txt
- ALENGDADEPSFSDPEDFVDDVSEEELLGDVLK_-9_2_148969.txt
- ALESPERPFLAILGGAK_-6_2_131199.txt
- ALESPERPFLAILGGAK_-10_2_114512.txt
- ALESPERPFLAILGGAK_-11_2_113326.txt
- ALESPERPFLAILGGAK_-14_2_158485.txt
- ALESPERPFLAILGGAK_-16_2_139379.txt
- ALESPERPFLAILGGAK_-17_2_147521.txt
- ALHSFITPPTTPQLR_-8_2_92064.txt
- ALHSFITPPTTPQLR_-9_2_91235.txt
- ALINSMDQNMFR_-12_2_102090.txt
- ALINSMDQNMFR_-13_2_96009.txt
- ALPQNDDHYVMQEHR_-22_2_64374.txt
- ALPQNDDHYVMQEHR_-23_2_58700.txt
- ALPSLNTGSSSPR_-8_2_68926.txt
- ALPSLNTGSSSPR_-9_2_58268.txt
- ALPSLNTGSSSPR_-12_2_54081.txt
- ALPSLNTGSSSPR_-13_2_57574.txt
- ALPSLNTGSSSPR_-18_2_82999.txt
- ALPSLNTGSSSPR_-19_2_84599.txt
- ALPSLNTGSSSPR_-20_2_78772.txt
- ALPSLNTGSSSPR_-21_2_83211.txt
- ALQQYPSER_-7_2_37416.txt
- ALQTVIFFLLLCAVYFLSIMISVWSFGSLENKPVFMFCK_-10_2_147378.txt
- ALSCPGQPSNCVTIPR_-21_2_74909.txt
- ALSDHHIYLEGTLLKPNMVTPGHACTQK_-22_2_87346.txt
- ALSDHHIYLEGTLLKPNMVTPGHACTQK_-23_2_88915.txt
- ALSDHHIYLEGTLLKPNMVTPGHACTQK_-25_2_88920.txt
- ALSGSATLVSSPK_-21_2_80678.txt
- ALVLIAFAQYLQQCPFEDHVK_-2_2_103872.txt
- ALVLIAFAQYLQQCPFEDHVK_-3_2_99685.txt
- ALVLIAFAQYLQQCPFEDHVK_-22_2_127838.txt
- ALVLIAFAQYLQQCPFEDHVK_-23_2_128489.txt
- ALVLIAFAQYLQQCPFEDHVK_-24_2_131965.txt
- AMAALGLMLTCMYTGK_-9_2_215958.txt
- AMAALGLMLTCMYTGK_-13_2_170904.txt
- AMGIMNSFVNDIFER_-8_2_32444.txt
- AMGIMNSFVNDIFER_-16_2_33559.txt
- AMGIMNSFVNDIFER_-20_2_33080.txt
- AMGIMNSFVNDIFER_-24_2_32069.txt
- AMLSEQNRASPLPSGLLTPPQSGK_-15_2_167242.txt
- AMSTTSISSPQPGK_-12_2_49222.txt
- AMSTTSISSPQPGK_-13_2_51059.txt
- AMSTTSISSPQPGK_-13_2_53191.txt
- AMSTTSISSPQPGK_-18_2_73999.txt
- AMSTTSISSPQPGK_-19_2_67512.txt
- AMSTTSISSPQPGK_-20_2_61239.txt
- AMSTTSISSPQPGK_-21_2_74709.txt
- ANLPQSFQVDTSKAGVAPLQVK_-15_2_5063.txt
- ANSFVGTAQYVSPELLTEK_-8_2_108821.txt
- ANSFVGTAQYVSPELLTEK_-9_2_107815.txt
- ANSFVGTAQYVSPELLTEK_-12_2_104392.txt
- ANSFVGTAQYVSPELLTEK_-13_2_108192.txt
- ANSKSEGSPVLPHEPAK_-11_2_49788.txt
- ANSMEGLMPR_-8_2_84314.txt
- ANSMEGLMPR_-9_2_73571.txt
- ANSMEGLMPR_-12_2_69608.txt
- ANSMEGLMPR_-13_2_73453.txt
- ANSMEGLMPR_-18_2_99549.txt
- ANSMEGLMPR_-19_2_100754.txt
- ANSMEGLMPR_-20_2_94946.txt
- ANSMEGLMPR_-21_2_99478.txt
- APGFGGFGSSAVSGGSTAAMITETIIETDKPK_-8_2_127190.txt
- APGFGGFGSSAVSGGSTAAMITETIIETDKPK_-21_2_142490.txt
- APPCSGSSITEIINPNYMGVGPFGPPMPLHVK_-2_2_91517.txt
- APPCSGSSITEIINPNYMGVGPFGPPMPLHVK_-3_2_87939.txt
- APPCSGSSITEIINPNYMGVGPFGPPMPLHVK_-4_2_90825.txt
- APPCSGSSITEIINPNYMGVGPFGPPMPLHVK_-4_2_94176.txt
- APPCSGSSITEIINPNYMGVGPFGPPMPLHVK_-5_2_85465.txt
- APPCSGSSITEIINPNYMGVGPFGPPMPLHVK_-5_2_88780.txt
- APSDSSLGTPSDGRPELR_-8_2_68170.txt
- APSDSSLGTPSDGRPELR_-9_2_57415.txt
- APSPPLSQVFQTR_-18_2_119293.txt
- APSPPLSQVFQTR_-20_2_114904.txt
- APSPPLSQVFQTR_-21_2_119302.txt
- APSVANVGSHCDLSLK_-6_2_90447.txt
- APSVANVGSHCDLSLK_-7_2_69528.txt
- APSVANVGSHCDLSLK_-8_2_83307.txt
- APSVANVGSHCDLSLK_-9_2_72649.txt
- APSVANVGSHCDLSLK_-10_2_72001.txt
- APSVANVGSHCDLSLK_-11_2_69263.txt
- APSVANVGSHCDLSLK_-12_2_68672.txt
- APSVANVGSHCDLSLK_-13_2_72826.txt
- APSVANVGSHCDLSLK_-14_2_119750.txt
- APSVANVGSHCDLSLK_-15_2_166537.txt
- APSVANVGSHCDLSLK_-16_2_191808.txt
- APSVANVGSHCDLSLK_-17_2_105982.txt
- APSVANVGSHCDLSLK_-18_2_99239.txt
- APSVANVGSHCDLSLK_-19_2_101214.txt
- APSVANVGSHCDLSLK_-20_2_95736.txt
- APSVANVGSHCDLSLK_-21_2_100288.txt
- APSVANVGSHCDLSLK_-22_2_71423.txt
- APSVANVGSHCDLSLK_-22_2_83387.txt
- APSVANVGSHCDLSLK_-23_2_73063.txt
- APSVANVGSHCDLSLK_-23_2_84452.txt
- APSVANVGSHCDLSLK_-24_2_75022.txt
- APSVANVGSHCDLSLK_-25_2_72811.txt
- APSVANVGSHCDLSLK_-25_2_74739.txt
- APSVANVGSHCDLSLKIPEISIQDMTAQVTSPSGK_-6_2_131859.txt
- APSVANVGSHCDLSLKIPEISIQDMTAQVTSPSGK_-6_2_134239.txt
- APSVANVGSHCDLSLKIPEISIQDMTAQVTSPSGK_-7_2_113099.txt
- APSVANVGSHCDLSLKIPEISIQDMTAQVTSPSGK_-7_2_125595.txt
- APSVANVGSHCDLSLKIPEISIQDMTAQVTSPSGK_-10_2_115122.txt
- APSVANVGSHCDLSLKIPEISIQDMTAQVTSPSGK_-10_2_127561.txt
- APSVANVGSHCDLSLKIPEISIQDMTAQVTSPSGK_-11_2_114016.txt
- APSVANVGSHCDLSLKIPEISIQDMTAQVTSPSGK_-11_2_126457.txt
- APSVANVGSHCDLSLKIPEISIQDMTAQVTSPSGK_-16_2_140461.txt
- APSVANVGSHCDLSLKIPEISIQDMTAQVTSPSGK_-17_2_148511.txt
- APSYSGLSMVSGVK_-8_2_89719.txt
- APSYSGLSMVSGVK_-9_2_88653.txt
- APSYSGLSMVSGVK_-12_2_85070.txt
- APSYSGLSMVSGVK_-13_2_88650.txt
- APSYSGLSMVSGVK_-18_2_114977.txt
- APSYSGLSMVSGVK_-19_2_116191.txt
- APTPSPVRSVSPAARISTSPIR_-7_2_84920.txt
- AQDPAAATASSPSTPDPASAPSTTPASPATPAQPSTSGSASSDAGSGSRR_-22_2_69969.txt
- AQEACGPLEMDSALSVVQNLEK_-6_2_132569.txt
- AQEACGPLEMDSALSVVQNLEK_-7_2_123881.txt
- AQEACGPLEMDSALSVVQNLEK_-10_2_116082.txt
- AQEACGPLEMDSALSVVQNLEK_-11_2_114826.txt
- AQFSVAGVHTVPGSPQAR_-7_2_67508.txt
- AQFSVAGVHTVPGSPQAR_-14_2_102117.txt
- AQFSVAGVHTVPGSPQAR_-16_2_93537.txt
- AQFSVAGVHTVPGSPQAR_-17_2_101753.txt
- AQSNQAQQYSGITLSK_-23_2_65244.txt
[truncated: 687 more entries]
