# Supplementary material for: Phosphoproteomic Analysis of Platelets Activated by Pro-Thrombotic Oxidized Phospholipids and Thrombin
Source: PLoS One. 2014 Jan 6;9(1):e84488. doi: 10.1371/journal.pone.0084488 (PMC3882224; doi:10.1371/journal.pone.0084488)
Supplement: Annotated Spectra S1 — (ZIP) [file pone.0084488.s004.zip › EEPIYIITEYMAK_-5_2_89615.txt]

m/z	i	matches
241.24464	10.9
257.86450	2.3
259.06470	2.3
261.22034	14.7
262.18097	11.0
264.64178	16.6
265.43039	5.1
267.15582	6.7
273.48581	6.9
277.01175	5.1
280.27435	4.9
283.32269	39.1
289.25110	21.9
295.15143	2.3
297.63403	10.7
305.22522	19.8
306.28864	22.6
308.97525	15.0
321.28479	13.8
324.38260	5.3
330.20142	4.9
331.23535	2.8
333.46167	26.1
338.21844	9.1
339.14191	3.2
342.03537	5.1
344.04193	5.1
349.33917	25.8
356.91180	4.1
366.13885	11.2
374.00906	16.9
375.21002	8.3
377.57397	6.7
379.14404	8.3
382.21161	10.4
388.22919	7.5
391.04724	3.6
398.78809	35.0
400.30255	11.2
407.34418	3.8
408.18201	42.0
408.98608	2.8
414.97681	3.2
415.65918	13.6
417.37183	6.0
418.34479	5.6
420.55182	14.0
423.18762	10.8
424.45862	10.5
425.27991	19.4
427.20435	9.0
429.47351	19.0
430.39917	10.6
431.46448	4.2
434.56561	3.2
436.25323	7.1
438.31720	20.7
440.36133	2.9
441.46741	9.8
443.07178	15.8
445.20801	13.1
447.32477	12.0
450.24945	11.6
451.11316	57.1
452.19324	7.5
454.18402	164.0
455.54584	65.4
460.46893	6.0
465.64410	5.1
470.29321	4.1
472.36456	6.6
474.03546	9.7
479.39642	16.4
480.48352	3.4
485.30554	20.0
486.96893	13.3
490.43793	6.6
491.67981	25.4
492.43579	18.7
496.62665	1.9
498.13428	11.0
501.29144	22.2
501.99762	6.5
503.29010	6.6
505.91034	10.5
507.27905	2.1
509.22253	34.6
509.89282	9.0
510.53967	9.4
512.20172	170.6	y (4) (1+)
513.18201	56.6
514.32776	23.2
515.45880	5.1
517.22913	10.4
518.95941	34.5
519.58417	23.3
522.04736	6.6
523.46735	8.4
526.51495	5.1
527.33844	9.2
529.92603	8.8
530.95306	3.6
531.60193	6.2
535.46832	12.6
537.37347	2.2
538.30109	6.0
540.19348	14.3
546.33698	7.7
547.28040	22.6
549.33813	13.4
552.23505	4.7
554.33600	10.0
556.13055	1.9
558.53906	21.0
559.45624	2.1
560.29205	3.6
560.92200	9.1
562.80865	22.4
566.27472	4.4
567.18854	21.2
568.55109	39.2
572.17371	2.5
573.40576	61.6
575.43304	12.3
577.21954	17.7
577.91931	5.5
583.34784	2.3
584.57056	4.8
585.25519	5.1
586.32483	27.8
588.21564	9.4
591.45172	11.1
592.16052	12.8
595.12750	13.6
597.25812	6.7
601.04327	15.4
603.31140	60.5
605.11493	14.1
607.51813	2.3
609.19647	13.9
611.51324	2.9
612.94763	12.3
615.15808	5.6
617.49152	3.0
619.41406	37.7
622.50751	7.3
624.43988	2.7
625.08105	11.3
627.40491	9.7
628.28778	30.5
629.40674	9.4
631.12805	30.3
634.55957	17.1
636.39594	9.3
637.24493	13.2
638.53961	37.8
641.19318	101.5
642.30682	43.4
643.45642	8.8
644.51526	27.1
646.64911	3.7
647.27252	18.4
648.24823	18.6
649.37268	19.0
650.40076	16.5
651.42023	20.7
652.49420	21.8
653.45465	11.4
655.07935	49.2
658.40411	13.1
659.25812	44.8
660.17047	41.5
661.54169	4.5
663.50934	3.6
666.03986	29.1
667.16901	17.1
669.34113	12.8
672.32318	6.1
673.85699	39.1
674.52069	9.0
675.29224	28.6
676.14777	60.5
677.86243	11.1
679.28601	18.5
680.09546	93.2
680.88885	23.5
683.42279	52.4
684.30658	15.7
685.51910	3.6
686.65448	32.2
688.46283	17.7
689.78802	16.0
690.47925	39.5
692.15833	6.5
694.20770	211.2	b (5) (1+)-H2O
695.21320	81.5
695.83221	16.3
696.74438	49.1
697.41827	24.7
698.54474	3.4
702.53204	58.4
703.39813	54.8
704.35437	17.6
706.59723	42.6
707.36334	15.0
708.25238	29.8
709.39984	1.9
710.35474	25.4
711.54352	2500.4	b (5) (1+), y (11) (2+)
712.42188	499.6
713.31146	46.7
714.15338	15.6
715.22382	39.0
718.51520	4.0
720.66754	34.3
721.42944	4.2
725.03217	76.2
726.22296	27.2
727.32922	27.1
729.38776	24.4
731.03186	31.9
732.24542	26.3
733.32062	11.2
735.31421	24.4
736.68414	92.2
737.60352	5.3
739.92926	21.3
740.80109	46.8
741.75732	51.7
742.38330	343.2	y (6) (1+)
743.47656	240.1
744.33521	38.9
745.73315	36.2
748.00269	23.4
748.98267	16.6
750.43414	3.8
751.72296	31.6
753.35150	28.7
754.42603	181.3
755.35333	58.1
756.35529	11.6
757.75970	20.4
759.00690	47.7
760.28070	30.6
761.74054	50.6
762.43933	19.4
763.43671	8.0
764.25336	39.7
765.44867	8.6
766.51886	32.9
767.76727	62.0
769.36200	75.6
770.07361	27.8
771.06848	70.3
771.86060	20.8
772.96344	93.5
773.76227	6.9
774.37482	28.0
776.56427	19.8
777.57251	68.8
778.27515	38.1
779.27484	29.2
780.09094	11.0
781.57458	182.5
782.72174	112.1
783.63568	310.4	[M+2H] (2+)-NH3-P
784.66339	31.6
785.36737	29.9
787.15546	67.1
788.21051	11.4
790.08093	4.7
790.78363	3.3
791.62830	38.7
792.33990	23.2
793.13824	94.0
794.26874	104.2
795.23749	143.8
796.46655	118.2
797.43732	93.8
798.95135	97.6
800.05566	37.2
801.19159	154.1
802.33392	83.4
803.25946	126.6
803.99237	13.8
805.13605	254.6
807.03864	464.9	b (6) (1+)-H2O
808.34198	244.1
809.22662	76.2
810.45038	82.7
811.19525	125.7
812.08331	136.3
813.14447	56.2
813.91028	38.7
814.78119	107.2
815.82568	110.5
816.91376	87.5
817.86029	157.0
819.21613	44.6
819.99701	46.0
820.66229	41.5
821.63892	180.3
822.44537	263.5	b (7) (1+)-H2O-P
823.33099	300.0	[M+2H] (2+)-NH3-H2O, b (7) (1+)-NH3-P
824.19006	101.1
825.61664	199.1	b (6) (1+)
826.60278	64.5
827.52533	39.5
828.87634	28.7
829.90070	62.9
830.83093	204.2	[M+2H] (2+)-H2O
831.72357	68.7
832.43506	25.3
833.93951	10.7
834.80341	8.6
840.44855	16.2
841.87115	32.0
842.54504	3.4
849.39471	30.2
850.30817	21.0
855.41571	164.8	y (7) (1+)
856.35187	95.4
857.30011	30.3
858.96063	8.4
860.40430	15.8
862.56329	62.5
864.34283	10.3
867.64496	4.3
872.52515	12.5
873.79047	7.3
875.61798	2.5
876.86029	17.5
879.69818	3.4
882.05096	11.8
884.53766	5.5
886.69415	2.9
889.61707	17.0
892.74561	69.5
896.55023	23.5
898.21747	22.0
898.89899	43.8
901.81049	24.9
903.07349	5.4
910.06757	36.8
911.56256	9.0
912.57666	2.9
913.59161	9.9
914.56622	9.9
915.28278	16.0
916.89288	4.3
920.21442	212.3	b (7) (1+)-H2O
921.20282	142.6
922.14264	24.5
928.41528	41.2
933.50287	30.8
934.34344	24.1
937.35419	34.2
938.25830	63.5
939.32300	20.1
944.33636	4.0
947.19165	105.6
948.28937	49.6
950.15363	60.3
951.75854	9.3
952.53644	9.4
953.52875	9.9
954.36041	37.8
955.14990	25.4
957.23114	39.2
957.99664	11.4
965.27301	11.9
968.46002	283.5	y (8) (1+)
969.53271	101.8
970.46442	33.6
972.19611	12.8
972.98193	27.4
975.51251	10.3
977.22144	13.4
981.17108	28.2
982.35913	3.4
983.11133	54.3
984.88483	26.3
986.12946	14.7
987.67242	19.6
988.33521	40.4
989.02277	6.4
989.90436	13.2
991.07715	5.1
991.97968	11.0
993.45538	4.7
996.61652	80.3
997.22394	18.9
998.30560	35.4
1002.41034	27.6
1003.06281	7.1
1003.69672	20.1
1004.91260	32.7
1005.66388	32.1
1006.58453	19.1
1008.23218	19.6
1008.87067	27.4
1010.30255	48.0
1011.82611	32.3
1014.72211	15.4
1016.95148	26.6
1021.24591	71.8
1022.34009	101.6
1023.07593	65.3
1026.14270	10.3
1027.15833	22.6
1029.67554	11.7
1031.29736	3.8
1032.47485	23.3
1036.76892	32.9
1039.09619	24.8
1040.42883	20.8
1041.32153	43.8
1042.01331	3.8
1046.16992	30.9
1046.81885	55.4
1048.14221	27.4
1048.79468	7.6
1052.80627	28.7
1053.68262	2.9
1054.80444	26.1
1057.45874	19.8
1059.06543	17.5
1062.03271	8.4
1064.53564	27.7
1066.73999	64.2
1067.94128	4.7
1068.99670	12.7
1071.65820	28.5
1073.11841	1.9
1076.73499	25.4
1079.96802	27.7
1081.08008	55.3
1085.33801	30.4
1086.54102	15.4
1089.68262	11.4
1090.69287	4.2
1092.55078	2.5
1094.02686	12.9
1096.50623	10.5
1097.66699	10.3
1100.79907	32.4
1101.56396	28.3
1102.35901	19.7
1104.65454	11.7
1105.42200	24.6
1107.94263	13.7
1110.45349	2.5
1113.66895	19.0
1115.42664	9.7
1116.28809	15.7
1117.54700	74.4
1118.65869	18.6
1120.03442	4.7
1121.41895	11.7
1122.03430	21.0
1123.29651	13.3
1125.24658	21.5
1131.96985	146.2
1133.12708	118.6
1134.28052	45.8
1136.52612	38.9
1138.29309	10.3
1145.19800	6.8
1150.06409	27.3
1150.73328	16.0
1151.81494	13.2
1152.56738	26.0
1157.14771	53.0
1166.54028	18.9
1168.25342	37.0
1169.38843	55.9
1174.10352	16.7
1177.60962	10.3
1179.01965	21.6
1193.63574	2.7
1204.37402	13.3
1206.07104	32.9
1209.10950	4.7
1211.57422	112.3
1212.47437	100.2
1223.26587	7.3
1224.55420	3.8
1227.30994	30.0
1228.22412	19.5
1239.87097	13.4
1248.82935	18.1
1249.43201	31.2
1250.83215	41.0
1252.75598	17.4
1267.45081	34.6
1275.27380	36.3
1276.54126	35.2
1279.52307	8.6
1282.83508	16.7
1294.41736	43.0
1307.06458	19.6
1313.05957	34.6
1314.14490	33.6
1315.06897	40.0
1324.77795	22.5
1325.70239	19.0
1326.42017	9.2
1329.68933	5.8
1332.88538	7.1
1334.06775	13.5
1334.78369	4.9
1363.53015	6.0
1377.58765	30.4
1418.52161	2.9
1420.77698	14.5
1421.57605	38.2
1422.69141	14.3
1423.37000	13.4
1443.34314	8.6
1444.43481	160.9	b (11) (1+)-H2O
1446.48376	13.6
1448.95886	5.1
1452.81311	28.8
1461.25623	7.1
1463.72156	25.7
1469.48901	6.3
1480.23242	3.6
1487.14294	22.7
1490.23889	9.9
1498.74231	4.0
1503.38977	7.4
1507.55579	34.5
1511.20776	8.4
1514.69080	7.3
1515.50977	29.4
1516.45447	12.1
1517.18372	25.9
1523.86365	12.3
1530.90100	20.6
1533.43835	16.1
1535.22156	11.4
1546.31897	8.7
1562.63672	9.5
1573.35596	8.2
1583.13916	3.6
1600.88257	10.9
1624.90833	6.5
1639.28625	11.8
1641.76428	8.8
1642.83716	12.7
1644.69177	4.5
1655.80139	8.6
1657.47485	4.9
1659.53931	17.6
