# Supplementary material for: Phosphoproteomic Analysis of Platelets Activated by Pro-Thrombotic Oxidized Phospholipids and Thrombin
Source: PLoS One. 2014 Jan 6;9(1):e84488. doi: 10.1371/journal.pone.0084488 (PMC3882224; doi:10.1371/journal.pone.0084488)
Supplement: Annotated Spectra S1 — (ZIP) [file pone.0084488.s004.zip › EEVTVGSLKTSAVPSTSTMSQEPELLISGMEKPLPLR_-2_2_258.txt]

       m/z	          i	matches
 217.07817	      10.1
 218.09402	       4.7
 223.54062	      27.5	b (7) (3+)-NH3-P, y (12) (6+)-NH3, b (11) (5+)-P, y (12) (6+)-H2O, y (10) (5+)-NH3, b (7) (3+)-H2O-P
 225.86700	       9.3
 228.16306	       2.8
 237.38998	       8.2
 244.39462	      13.5
 251.97951	       5.4
 261.14432	       1.9
 276.20306	      27.3	b (14) (5+)-P, b (16) (6+)-P
 278.45535	       6.9
 294.16266	      16.6	y (13) (5+)
 305.93777	       7.3
 321.42209	       3.4
 323.74432	      18.1	y (17) (6+)-NH3
 335.88297	       5.4
 344.03741	       2.8
 371.24835	       4.1
 376.20410	       9.5
 380.06873	       9.5
 387.29657	       7.3
 406.91333	       6.8
 425.25787	       5.9
 438.25781	       9.5
 446.06238	       4.3
 452.27539	       6.0
 453.60071	      10.4
 463.92157	      11.6
 470.83557	       6.8
 480.19952	      10.4
 481.46277	      24.5	y (21) (5+)-H2O-P, b (24) (5+)-4P, y (22) (5+)-NH3-2P, b (29) (6+)-4P, y (21) (5+)-NH3-P, b (20) (4+)-4P, y (25) (6+)-P, y (22) (5+)-H2O-2P, y (4) (1+)-NH3, y (24) (6+)
 482.65338	       2.6
 488.20068	       8.0
 492.02936	       3.4
 500.26031	       7.4
 502.38153	      29.2	b (26) (6+)-NH3, b (28) (6+)-NH3-2P, b (28) (6+)-H2O-2P
 504.50928	       9.6
 506.98834	      17.1	b (27) (6+)-P, y (26) (6+)-NH3, y (26) (6+)-H2O, y (27) (6+)-P
 516.55096	      11.9
 521.27209	      27.9	b (4) (1+)-H2O, y (27) (6+)-NH3, y (22) (5+)-NH3, b (24) (5+)-2P, y (28) (6+)-H2O-P, b (27) (6+)-NH3, y (28) (6+)-NH3-P, y (27) (6+)-H2O, b (28) (6+)-P, y (22) (5+)-H2O, y (9) (2+)
 524.19733	       5.4
 530.24750	       8.7
 531.45624	       4.9
 536.94373	      18.5	b (24) (5+)-NH3-P, b (24) (5+)-H2O-P, b (21) (4+)-3P, b (30) (6+)-2P
 540.21210	      13.0
 542.55194	       3.9
 564.08563	       5.5
 566.25421	       2.6
 569.11383	      17.6	y (26) (5+)-NH3-2P, y (32) (6+)-H2O-2P, b (27) (5+)-3P, y (33) (6+)-H2O-3P, y (32) (6+)-NH3-2P, b (30) (6+)
 570.27466	      39.9	b (23) (4+)-4P, y (27) (5+)-3P, y (33) (6+)-NH3-3P, b (22) (4+)-3P
 576.47491	       4.3
 577.53271	      14.0	y (24) (5+), y (25) (5+)-P, b (29) (5+)-4P, y (30) (6+)-H2O, b (16) (3+)-NH3, b (16) (3+)-H2O, y (30) (6+)-NH3
 585.06482	      16.0	b (27) (5+)-H2O-2P, y (27) (5+)-H2O-2P, b (27) (5+)-NH3-2P, b (12) (2+)-NH3-P, y (32) (6+)-H2O-P, b (26) (5+)-P, y (33) (6+)-H2O-2P, y (32) (6+)-NH3-P
 588.77283	      15.2	b (27) (5+)-2P, b (23) (4+)-H2O-3P, y (20) (4+), y (32) (6+)-P, y (33) (6+)-2P, y (26) (5+)-NH3-P, y (27) (5+)-2P
 592.49677	      24.3	y (31) (6+)-H2O
 593.28180	      26.7	y (25) (5+)-H2O, y (25) (5+)-NH3, y (31) (6+)-NH3, b (32) (6+)-NH3-P, b (33) (6+)-NH3-2P, b (12) (2+)-P, b (32) (6+)-H2O-P, b (33) (6+)-H2O-2P, b (23) (4+)-3P
 595.78888	      31.2	b (33) (6+)-2P, b (34) (6+)-H2O-3P, y (31) (6+), b (18) (3+)-NH3-3P, b (32) (6+)-P, b (35) (6+)-NH3-4P, y (5) (1+), b (34) (6+)-NH3-3P
 596.93268	      15.7	b (6) (1+)-P, b (24) (4+)-H2O-4P, b (11) (2+)-H2O, y (25) (5+), b (24) (4+)-NH3-4P
 605.60883	      20.5	y (32) (6+), b (11) (2+), b (27) (5+)-NH3-P, b (26) (5+), y (28) (5+)-NH3-2P, y (27) (5+)-NH3-P, b (19) (3+)-NH3-4P, y (21) (4+)-P, y (22) (4+)-2P, b (28) (5+)-2P, b (19) (3+)-H2O-4P, y (33) (6+)-P, b (17) (3+)-P, y (27) (5+)-H2O-P, y (28) (5+)-H2O-2P
 607.48602	       3.7
 610.43073	      34.7	y (26) (5+), b (21) (4+)
 611.76660	       3.7
 612.94702	      40.5	y (11) (2+)-NH3
 616.33698	       4.3
 619.59967	      39.3	b (5) (1+)-H2O, y (23) (4+)-NH3-3P, y (34) (6+)-2P, y (35) (6+)-3P, y (23) (4+)-H2O-3P
 622.15625	       5.2
 623.27521	      31.1	y (23) (4+)-3P
 626.66095	       3.5
 627.51617	       8.6
 631.75677	      23.0	y (34) (6+)-H2O-P, y (34) (6+)-NH3-P, y (35) (6+)-H2O-2P, y (29) (5+)-H2O-2P, y (29) (5+)-NH3-2P
 632.41803	      18.0	b (12) (2+)-H2O, b (17) (3+)-NH3, b (36) (6+)-3P, b (17) (3+)-H2O, y (35) (6+)-NH3-2P
 635.07550	      50.1	y (35) (6+)-2P, y (30) (5+)-NH3-3P, y (30) (5+)-H2O-3P, y (34) (6+)-P, b (20) (3+)-H2O-4P, y (29) (5+)-2P, b (20) (3+)-NH3-4P
 638.43066	      12.4
 639.36310	      31.8	b (30) (5+)-H2O-2P, b (17) (3+), b (22) (4+)-H2O, b (19) (3+)-H2O-3P, b (22) (4+)-NH3, b (19) (3+)-NH3-3P, b (23) (4+)-NH3-P, [M+6H] (6+)-NH3-H2O-4P
 641.28961	      24.1	b (28) (5+)-H2O, y (36) (6+)-3P, b (28) (5+)-NH3, b (20) (3+)-4P, b (12) (2+)
 642.98737	      18.7	[M+6H] (6+)-H2O-4P, b (13) (2+)-P
 643.72504	      31.7	y (24) (4+)-NH3-3P, [M+6H] (6+)-NH3-4P, b (30) (5+)-2P, y (24) (4+)-H2O-3P, b (35) (6+)-NH3-P, b (35) (6+)-H2O-P, y (23) (4+)-NH3-2P, b (34) (6+)-H2O, b (34) (6+)-NH3, b (22) (4+), y (23) (4+)-H2O-2P, b (23) (4+)-P
 644.47882	      14.5	y (28) (5+)-H2O, y (17) (3+)-NH3, b (28) (5+), y (17) (3+)-H2O, b (19) (3+)-3P
 645.53302	       7.6
 646.52570	       9.7
 647.14624	      11.4
 648.02228	       6.2
 650.24030	      48.1	b (36) (6+)-2P, b (25) (4+)-NH3-3P, y (22) (4+)-H2O, y (22) (4+)-NH3, b (25) (4+)-H2O-3P, y (17) (3+), b (24) (4+)-2P, b (31) (5+)-3P
 656.03693	       5.4
 657.36798	      21.8	y (36) (6+)-2P, b (29) (5+), y (30) (5+)-2P
 658.15436	       9.4
 663.46405	      10.9
 664.25555	      19.3	y (32) (5+)-NH3-3P
 666.14435	      35.5	b (31) (5+)-H2O-2P, b (18) (3+)-P, b (7) (1+)-H2O-P, b (31) (5+)-NH3-2P, b (36) (6+)-P
 667.26648	      84.5	y (23) (4+)-H2O-P, y (25) (4+)-H2O-3P, b (23) (4+), y (23) (4+)-NH3-P, y (24) (4+)-H2O-2P, y (32) (5+)-3P, b (20) (3+)-NH3-3P, b (7) (1+)-NH3-P, b (20) (3+)-H2O-3P, y (24) (4+)-NH3-2P
 668.52191	      17.1	y (12) (2+)-H2O, y (35) (6+), y (12) (2+)-NH3, y (25) (4+)-NH3-3P
 669.52124	      13.6
 670.88489	       8.9
 672.84015	      11.0
 674.99139	       9.9
 675.94861	       6.7
 677.84540	      18.5	y (30) (5+)-P, b (26) (4+)-NH3-3P, [M+6H] (6+)-2P, b (21) (3+)-NH3-4P, b (26) (4+)-H2O-3P, y (12) (2+), b (19) (3+)-2P, b (21) (3+)-H2O-4P, b (6) (1+)-H2O
 678.95392	       3.6
 679.99023	      33.6	b (30) (5+)-NH3, b (30) (5+)-H2O, y (18) (3+), b (36) (6+)-NH3
 680.79047	       2.3
 682.91290	     178.2	b (13) (2+)-NH3, b (30) (5+), b (13) (2+)-H2O, b (36) (6+), b (21) (3+)-4P, b (26) (4+)-3P, y (32) (5+)-H2O-2P, y (33) (5+)-H2O-3P, b (14) (2+)-NH3-P, y (32) (5+)-NH3-2P, b (27) (4+)-NH3-4P, y (33) (5+)-NH3-3P
 683.58160	      14.0	b (7) (1+)-P
 684.45624	       4.1
 686.54669	      34.7	y (26) (4+)-NH3-3P, y (33) (5+)-3P, y (36) (6+)-H2O, y (32) (5+)-2P, b (27) (4+)-4P, y (36) (6+)-NH3
 689.97107	      10.6
 692.20172	     133.5	y (25) (4+)-NH3-2P, b (32) (5+)-H2O-2P, y (24) (4+)-NH3-P, [M+6H] (6+)-NH3-P, y (23) (4+)-NH3, b (18) (3+)-H2O, y (24) (4+)-H2O-P, b (32) (5+)-NH3-2P, b (33) (5+)-NH3-3P, [M+6H] (6+)-H2O-P, y (23) (4+)-H2O, y (25) (4+)-H2O-2P
 693.32208	      92.0	y (30) (5+)-NH3, b (18) (3+)-NH3, y (30) (5+)-H2O
 693.92499	       1.8
 694.71924	      15.1	b (24) (4+)-NH3, b (34) (5+)-NH3-4P, b (24) (4+)-H2O, b (34) (5+)-H2O-4P, b (6) (1+), b (32) (5+)-2P, b (33) (5+)-3P, y (31) (5+)-P, [M+6H] (6+)-P
 698.12848	      19.7	b (34) (5+)-4P
 699.82599	      46.9	b (25) (4+)-NH3-P, y (34) (5+)-H2O-4P, b (24) (4+), b (20) (3+)-H2O-2P, y (34) (5+)-NH3-4P, b (25) (4+)-H2O-P
 700.80347	      37.6	b (20) (3+)-NH3-2P
 701.43048	      27.8
 734.07001	      26.9	b (35) (5+)-NH3-3P, b (35) (5+)-H2O-3P, b (32) (5+), b (34) (5+)-H2O-2P, y (26) (4+)-H2O-P, b (20) (3+)-NH3-P, b (33) (5+)-P, b (34) (5+)-NH3-2P, y (13) (2+)
 735.46954	      30.4	b (27) (4+)-2P, y (26) (4+)-NH3-P
 739.38019	       7.2
 743.76532	       2.8
 754.34418	      14.9	b (33) (5+), b (22) (3+)-NH3-3P
 756.91498	      33.7	y (27) (4+)-NH3-P, b (35) (5+)-2P, b (34) (5+)-P, y (28) (4+)-NH3-2P, b (26) (4+), y (28) (4+)-H2O-2P, b (36) (5+)-NH3-3P, y (27) (4+)-H2O-P, b (28) (4+)-2P
 758.13007	       8.4
 762.07733	      12.8
 764.97198	      37.2	y (29) (4+)-NH3-3P, y (29) (4+)-H2O-3P, b (7) (1+)-H2O, b (15) (2+)-H2O-P, y (36) (5+)-H2O-3P, b (20) (3+)-H2O, y (36) (5+)-NH3-3P
 769.98529	       9.7
 770.77124	      27.2
 771.96808	      39.0	b (20) (3+), b (35) (5+)-H2O-P, b (34) (5+)-H2O, b (35) (5+)-NH3-P, b (29) (4+)-2P
 775.08887	      44.4	b (36) (5+)-H2O-2P, b (30) (4+)-NH3-3P, b (36) (5+)-NH3-2P, b (15) (2+)-P, b (30) (4+)-H2O-3P, b (21) (3+)-H2O-P
 776.38721	      10.8
 779.36377	      37.5	y (35) (5+)-NH3-P, b (30) (4+)-3P, b (36) (5+)-2P, b (8) (1+)-H2O-P
 780.70160	      46.4	y (27) (4+)-H2O, y (27) (4+)-NH3, b (27) (4+)-NH3, b (8) (1+)-NH3-P, b (27) (4+)-H2O
 784.70880	      89.7	y (27) (4+), y (36) (5+)-NH3-2P, y (36) (5+)-H2O-2P, b (27) (4+)
 785.46588	      16.3	b (23) (3+)-H2O-3P, b (22) (3+)-H2O-2P, b (23) (3+)-NH3-3P, y (28) (4+)-P
 787.60797	      30.6	y (36) (5+)-2P, b (31) (4+)-4P
 790.57574	      11.9
 792.17328	     116.5	b (22) (3+)-2P, b (23) (3+)-3P, b (35) (5+)-H2O, b (29) (4+)-H2O-P, b (29) (4+)-NH3-P, y (30) (4+)-H2O-3P, b (35) (5+)-NH3
 792.90454	      40.1	y (29) (4+)-2P, y (30) (4+)-NH3-3P
 793.72235	      31.8
 794.82501	      96.5	b (36) (5+)-NH3-P, b (36) (5+)-H2O-P
 796.52655	      15.8	b (29) (4+)-P, b (24) (3+)-H2O-4P, b (24) (3+)-NH3-4P, b (35) (5+)
 798.22357	     170.4	y (30) (4+)-3P, y (14) (2+), b (36) (5+)-P, y (35) (5+)-H2O, y (35) (5+)-NH3
 799.47894	       4.7
 800.36682	      15.4	b (30) (4+)-H2O-2P, b (30) (4+)-NH3-2P
 801.06122	      18.7	y (21) (3+)-NH3-P, y (35) (5+), y (21) (3+)-H2O-P, b (17) (2+)-H2O-3P
 802.54028	      20.2	b (28) (4+)-H2O, y (22) (3+)-H2O-2P, y (22) (3+)-NH3-2P, b (24) (3+)-4P, b (17) (2+)-NH3-3P, b (28) (4+)-NH3
 803.88495	      24.9	y (36) (5+)-NH3-P, b (30) (4+)-2P, y (36) (5+)-H2O-P
 806.89948	       5.7
 808.07428	       5.3
 811.75378	      68.9	b (31) (4+)-3P
 813.36078	       3.9
 814.47791	      22.2	b (15) (2+)-H2O, y (29) (4+)-NH3-P, b (21) (3+)
 815.17145	      43.2	b (36) (5+)-H2O, b (32) (4+)-H2O-4P, y (31) (4+)-H2O-3P, y (31) (4+)-NH3-3P, b (36) (5+)-NH3, b (32) (4+)-NH3-4P, b (15) (2+)-NH3
 816.66852	     108.5	b (29) (4+)-H2O, b (16) (2+)-NH3-P, y (30) (4+)-H2O-2P, b (29) (4+)-NH3, b (16) (2+)-H2O-P
 817.60889	       5.0
 819.31708	       7.5
 820.71899	      55.0	b (29) (4+)
 821.72949	      22.5	y (30) (4+)-2P
 825.14691	       7.6
 826.70825	      27.2
 827.41901	      40.1
 828.02155	     133.9	b (24) (3+)-H2O-3P, y (36) (5+)
 829.17810	      53.3	b (24) (3+)-NH3-3P, b (30) (4+)-P, y (32) (4+)-H2O-3P
 829.96368	      63.8	y (23) (3+)-3P, y (32) (4+)-NH3-3P
 830.87164	       4.9
 832.10797	      18.0	b (31) (4+)-H2O-2P, b (31) (4+)-NH3-2P
 834.47150	       3.4
 840.45227	      23.7	b (33) (4+)-NH3-4P, b (25) (3+)-4P, b (32) (4+)-NH3-3P, y (22) (3+)-P
 842.20123	       3.0
 843.62091	       3.6
 853.89801	     119.4	b (30) (4+), y (32) (4+)-H2O-2P, y (33) (4+)-H2O-3P, y (32) (4+)-NH3-2P, y (33) (4+)-NH3-3P
 854.70465	       5.8
 855.40656	      18.5
 859.14044	      36.2	b (17) (2+)-2P
 864.85211	      14.8	b (32) (4+)-H2O-2P, b (16) (2+)-H2O, b (16) (2+)-NH3, b (32) (4+)-NH3-2P, b (33) (4+)-NH3-3P
 870.24713	      10.1
 872.98981	      26.5	y (22) (3+), b (25) (3+)-3P, b (34) (4+)-4P
 874.35870	      10.4
 878.16040	      27.2	b (8) (1+)-H2O, y (32) (4+)-H2O-P, y (33) (4+)-H2O-2P, y (33) (4+)-NH3-2P, b (26) (3+)-4P, y (32) (4+)-NH3-P
 879.08392	      11.4
 882.31744	       2.9
 883.01587	      19.1	y (33) (4+)-2P, y (32) (4+)-P, b (23) (3+)-H2O
 889.82928	      21.6	y (25) (3+)-H2O-3P, y (24) (3+)-H2O-2P, y (25) (3+)-NH3-3P, b (23) (3+), y (23) (3+)-H2O-P, y (23) (3+)-NH3-P, y (24) (3+)-NH3-2P
 896.17108	       8.2
 901.80908	       3.4
 902.53766	      14.9	y (32) (4+)-NH3, y (16) (2+)-NH3, y (32) (4+)-H2O, y (33) (4+)-H2O-P, y (16) (2+)-H2O, y (33) (4+)-NH3-P
 904.89459	      37.7	b (25) (3+)-2P, b (26) (3+)-NH3-3P
 906.24878	     278.1	y (32) (4+)
 906.92975	      77.8	b (9) (1+)-H2O-P, y (33) (4+)-P
 911.78802	      17.3	y (16) (2+)
 919.73590	       8.0
 932.01569	       9.9
 935.91742	       9.1
 936.60785	      36.2	b (26) (3+)-H2O-2P, b (26) (3+)-NH3-2P, y (36) (4+)-4P, b (33) (4+)-H2O
 940.10114	      21.6
 943.95386	      13.2
 947.88800	       8.4
 951.46124	      20.1	b (20) (2+)-H2O-4P
 953.56787	      16.3
 956.19073	      27.2	y (36) (4+)-H2O-3P, y (36) (4+)-NH3-3P, y (25) (3+)-NH3-P, y (24) (3+)-NH3, y (25) (3+)-H2O-P
 957.40875	      13.5
 961.43408	       2.1
 962.68732	      65.3	b (29) (3+)-4P
 965.58270	      43.8	b (35) (4+)-H2O-P, y (8) (1+)-H2O, b (34) (4+)-NH3, b (35) (4+)-NH3-P, b (34) (4+)-H2O
 968.03973	       9.1
 981.73334	       9.3
 994.93988	       7.3
 999.33417	       5.9
1009.71747	      55.0	y (28) (3+)-H2O-2P, b (28) (3+)-2P, y (18) (2+)-H2O, y (36) (4+)-P, y (28) (3+)-NH3-2P, b (20) (2+)-3P, b (10) (1+)-NH3-P
1018.33917	      13.6
1019.89325	      13.8
1035.34924	      32.0	b (28) (3+)-H2O-P
1039.98645	      12.9
1047.96082	      17.3	y (28) (3+)-P, b (18) (2+)
1058.99609	      40.3	b (20) (2+)-2P
1061.66833	      70.2	b (29) (3+)-P
1075.06091	      21.0	b (28) (3+), y (28) (3+)-NH3, y (19) (2+)-H2O, y (28) (3+)-H2O
1079.49707	      12.6
1085.35913	      15.6	y (29) (3+)-NH3-P, y (31) (3+)-H2O-3P, y (19) (2+)
1085.96460	       4.1
1089.03809	      21.9
1090.25562	      25.8	y (30) (3+)-NH3-2P, b (22) (2+)-4P, y (29) (3+)-P, y (30) (3+)-H2O-2P
1096.12280	      30.7	b (11) (1+)-H2O-P, b (11) (1+)-NH3-P, y (30) (3+)-2P
1105.48181	       8.2
1116.59009	      25.9	y (29) (3+)-H2O, y (20) (2+)-H2O-P
1135.67725	      16.9
1136.86353	      34.4	b (30) (3+), y (32) (3+)-H2O-2P
1157.08936	       8.9
1158.91919	      53.5
1171.43896	      60.2	y (33) (3+)-NH3-2P, y (34) (3+)-4P, b (21) (2+)-P
1173.75415	      23.4	b (31) (3+)-H2O
1174.56274	       8.8
1187.27649	      26.9	b (23) (2+)-3P, b (22) (2+)-2P
1208.67163	      24.6	y (32) (3+), y (33) (3+)-P
1254.44080	      11.7
1257.31812	       6.8
1277.53210	      12.5
1281.69263	       4.5
1330.46594	      15.3	b (36) (3+)-P
1343.70496	       4.3
1348.11072	       6.0
1349.72473	      29.2	b (24) (2+)-P
1367.86182	       7.1
1369.13403	      13.3
1377.41785	       5.8
1386.01746	       3.7
1599.44397	       9.3
1965.78882	       3.2
