# Supplementary material for: Phosphoproteomic Analysis of Platelets Activated by Pro-Thrombotic Oxidized Phospholipids and Thrombin
Source: PLoS One. 2014 Jan 6;9(1):e84488. doi: 10.1371/journal.pone.0084488 (PMC3882224; doi:10.1371/journal.pone.0084488)
Supplement: Annotated Spectra S1 — (ZIP) [file pone.0084488.s004.zip › EFDELNPSAQR_-8_2_69433.txt]

m/z	i	matches
199.78391	22.1
206.93932	51.1
213.01144	27.8
215.10864	8.6
215.98201	25.1
218.45407	66.6
225.16492	59.7
225.87823	15.5
227.10846	52.7
228.33992	65.5
230.21234	80.2
231.14221	89.8
233.12877	95.4
237.11209	39.7
243.26013	86.5
244.43993	141.4
245.11502	997.7
246.21167	77.0
249.14915	157.4
252.91289	59.4
255.26816	88.7
256.10672	66.5
258.54947	98.8
259.18484	168.4
260.10266	16.3
261.00015	60.2
264.28867	57.2
265.52679	39.7
267.29413	53.7
268.41095	34.5
269.08807	16.8
272.20270	124.4
274.20618	62.6
277.08612	251.6
279.00293	34.9
281.27606	31.6
283.08801	77.7
284.31946	23.2
285.90387	9.6
295.46982	30.1
298.28351	62.8
298.92679	15.1
301.02811	86.3
302.13074	41.8
303.13995	620.7
303.76373	21.5
306.53949	59.1
309.02820	51.8
310.28424	8.6
311.10794	237.6
312.03015	75.0
314.17853	171.8
316.03595	33.1
322.25092	121.6
323.27649	216.6
328.22495	45.4
330.25735	39.0
332.62677	57.3
334.28537	13.0
337.29718	141.0
339.09302	222.2
340.05200	63.5
342.37415	137.8
344.32556	30.1
346.32816	45.7
347.09314	59.9
351.32861	14.1
355.34534	279.6
357.05426	34.7
358.20557	1173.4
359.36182	142.2
361.53497	25.4
365.21680	14.8
368.85223	67.5
372.21790	105.0
374.23303	1321.5
375.22742	174.7
376.18414	7.5
377.30359	34.9
381.61115	13.0
382.37750	33.0
384.22272	30.1
389.60791	92.8
390.36865	155.9
391.29114	54.6
392.07983	158.6
393.23053	103.4
396.09064	36.8
409.12988	43.4
415.63538	33.3
416.30640	24.0
417.58582	78.3
418.61627	19.6
420.24329	61.6
421.19904	17.4
422.49744	75.8
423.44232	44.1
424.97534	48.0
426.14398	102.8
431.31781	75.9
433.32941	80.7
434.14923	31.0
436.31525	32.7
437.25977	79.0
438.28168	11.9
440.53082	35.0
441.75305	73.3
443.19971	156.1
448.10834	68.2
449.98798	14.0
451.32928	21.2
452.33459	10.1
453.81573	53.3
454.79706	9.0
455.43689	78.8
456.09979	131.3
457.89612	108.5
460.45013	13.0
462.18506	58.1
464.28210	107.7
466.12952	30.8
467.09058	20.7
467.99121	25.8
469.15344	171.6
470.38153	10.7
471.65118	117.7
473.48242	124.4
474.57532	72.1
475.34271	204.5
477.33405	209.7
478.19440	22.1
479.38971	147.3
480.13843	51.7
481.16858	21.5
483.24072	35.8
484.15662	34.8
485.21460	286.0
485.95935	55.2
487.23053	305.3
488.19226	87.6
489.45520	259.6
490.35583	73.8
491.60718	99.1
492.24457	85.2
493.20038	165.8
494.04785	189.8
496.47974	73.7
497.79156	147.8
500.16376	43.5
501.13068	106.9
502.98450	3391.3	b (4) (1+)-H2O
504.03345	706.0
505.20868	139.2
506.47778	603.2
507.26013	377.7
509.20532	15.2
511.23853	105.5
512.62982	98.7
515.29053	67.4
519.24170	135.4
521.07959	726.1
522.57172	44.8
523.22418	122.4
526.65875	11.9
528.29425	97.8
529.97815	71.3
531.05548	92.1
532.54010	65.0
533.98499	26.7
537.18311	56.2
538.27948	122.1
539.36761	412.9
540.37543	7942.2	y (5) (1+)-P
541.39960	2985.0	y (4) (1+)
542.43066	379.1
544.51550	222.4
545.91418	160.1
546.88715	124.3
550.42816	161.3
551.59894	67.7
552.80035	91.5
553.63885	117.5
554.31873	87.9
555.35040	612.7
556.25189	1973.6
557.28809	824.7
558.18781	142.5
559.37445	44.0
560.72668	330.6
561.61810	169.8
562.66827	116.8
564.09943	30.6
565.46613	28.3
566.08118	71.0
567.44318	111.9
568.62079	55.1
570.25244	748.0
571.03851	215.2
572.10596	95.4
572.97211	95.9
574.14185	80.3
575.40851	336.5
576.21069	59.7
576.97662	125.7
578.04846	48.7
580.29211	315.7
581.21674	49.1
583.70306	428.5
584.49377	97.8
585.37183	216.1
586.37201	50.1
588.02209	833.1
588.78656	207.1
589.45905	354.6
590.23920	76.2
591.72455	139.7
592.40057	170.3
593.23761	92.4
594.24860	70.4
595.26361	150.0
596.32257	106.0
598.02295	1241.0
599.31342	1620.7
599.99731	1179.5
601.11835	791.8
602.58154	212.3
603.65973	104.8
605.54523	321.4
606.38379	183.3
607.34027	66.8
609.07288	148.2
609.79297	118.9
611.16986	208.3
611.80341	125.2
613.29620	36.1
614.35901	266.0
615.07788	119.1
616.13281	5712.2	b (5) (1+)-H2O
617.17499	1662.9
618.21069	305.2
618.89722	102.4
619.50372	19.5
620.22876	36.3
621.11505	498.5
622.14923	155.2
624.79633	24.2
626.21820	501.6
626.98901	608.7
627.77515	692.3
629.12225	362.5
629.84399	5.2
630.97546	71.1
631.74670	136.7
632.45917	71.4
634.11456	3493.3	b (5) (1+)
635.17365	3550.3	[M+2H] (2+)-NH3-P, [M+2H] (2+)-H2O-P
635.90424	3482.1	y (6) (1+)-H2O-P
638.22119	26610.9	y (5) (1+)
639.31378	5855.0
640.70209	224.1
643.15387	3185.0
644.13373	24401.8	[M+2H] (2+)-P
645.03204	6560.8
646.43878	787.8
647.70581	298.1
648.35883	114.5
648.98798	317.9
649.62598	312.2
650.47198	104.8
651.16174	67.6
653.50195	1215.4
654.41504	1933.5	y (6) (1+)-P
655.24091	724.1
656.29089	202.3
657.48816	32.6
658.28107	127.4
659.61737	468.0
660.74005	2962.2
662.26642	380.1
663.27875	176.2
664.05267	271.2
665.35260	299.0
666.72272	457.5
667.65979	195.8
668.84625	176.0
670.17206	872.7
671.47095	555.6
672.46112	284.9
674.31244	1620.0
675.41803	3262.8	[M+2H] (2+)-NH3-H2O
676.31726	1117.4
677.65723	353.5
678.52130	331.0
679.17249	770.4
680.38837	214.0
681.48517	664.5
682.44623	219.4
683.22620	1696.2
684.08026	1324.3
685.38483	142.6
695.00146	94.2
701.94830	281.6
703.00208	146.6
703.86273	237.8
704.94659	166.8
707.17938	149.0
710.85278	41.2
712.09906	668.3
713.03400	975.6
714.14697	369.7
715.57196	360.5
720.37427	418.6
721.34644	148.6
722.43829	107.3
723.25854	71.7
723.88531	49.5
725.21014	23.4
727.57196	179.9
728.71710	249.0
730.12811	3885.2	b (6) (1+)-H2O
731.10205	3117.0	b (6) (1+)-NH3
732.22534	506.6
733.57275	70.8
734.33795	71.6
735.21606	428.4
736.14758	28.9
739.04901	70.8
740.19232	79.3
741.11932	41.9
742.30328	26.1
743.54291	146.0
744.15997	77.6
745.24994	56.2
746.42157	54.5
747.48389	158.4
748.14166	5876.9	b (6) (1+)
749.17108	2056.0	y (7) (1+)-H2O-P
750.21393	62.1
752.18213	10964.0	y (6) (1+)
753.18604	2481.2
753.87982	151.3
755.11853	44.1
756.47803	81.5
758.10022	17.4
760.90472	182.8
761.84174	1675.5
762.46710	1326.4
763.63751	148.6
764.26520	56.2
765.78699	102.1
766.49652	20.2
767.38055	168.4
768.38495	119.9
769.83606	111.5
773.56274	103.8
777.38763	143.4
778.29578	50.6
779.27118	26.5
781.00397	29.1
782.97473	56.1
784.04926	74.3
786.36700	51.5
788.64539	224.5
790.84308	103.7
791.49402	20.1
792.12360	107.0
794.58978	92.5
798.42303	9.7
801.33319	65.7
803.65009	217.1
804.76093	102.5
805.92743	172.4
806.69769	52.7
807.32300	41.7
810.06195	115.7
811.07025	30.4
812.81445	11.8
816.28864	90.0
817.42554	78.6
818.17572	80.6
819.66803	114.7
821.12811	52.0
824.56812	67.2
825.23492	43.8
826.21405	255.2
827.59033	107.4
828.50958	51.7
829.93915	33.1
830.76141	132.1
832.20172	237.0
832.94989	31.1
835.09686	105.3
837.34088	45.8
838.21588	254.9
839.53180	80.3
840.72699	25.7
842.57574	37.2
845.46387	149.2
846.25488	108.5
848.56812	257.2
851.52289	24.3
853.57751	41.6
854.43939	72.7
855.44281	192.3
856.98773	68.5
859.04187	82.5
860.05579	235.6
860.76648	106.1
862.48285	106.0
863.83344	70.7
865.31183	3165.7	y (7) (1+)
866.35010	769.0
867.38348	58.3
869.60138	210.9
875.83160	47.0
877.00464	26.2
879.09601	48.2
881.61188	89.7
882.49292	51.9
883.17822	51.5
885.40997	546.4
886.26758	373.7
887.09662	15.1
888.53345	120.0
891.65851	51.2
893.41937	26.2
894.35944	137.6
895.29181	301.8
896.27106	327.4
897.32697	115.4
898.28595	94.7
899.83221	94.2
903.60645	90.3
905.29596	34.1
906.60126	136.5
908.60980	69.4
910.22144	73.0
913.86523	41.9
914.67059	44.6
922.29999	132.2
923.31934	77.5
924.98090	35.8
928.31915	44.0
928.97943	59.4
931.13739	92.1
932.65674	154.4
933.52997	11.7
935.58929	29.5
936.31403	31.0
938.04224	58.3
939.70410	138.8
940.30719	74.8
941.56372	24.8
942.51538	166.8
944.93463	33.1
946.54205	52.8
947.37964	67.0
950.09576	115.9
951.57758	61.0
952.40570	17.1
953.27417	20.7
954.38556	74.7
955.42010	64.9
958.51270	76.0
959.31000	37.9
960.39703	52.8
962.19049	128.2
963.35809	59.6
964.18555	68.9
964.95386	157.1
966.38184	123.7
967.47772	145.3
968.30609	182.4
974.44794	39.7
975.09027	136.3
976.59595	375.4
977.32428	159.8
982.62286	95.6
983.44489	107.9
984.90863	243.3
985.56909	281.0
986.37262	28.7
991.16309	24.8
993.04816	45.6
994.36371	555.0
995.39166	84.4
996.24628	81.0
998.69171	54.1
1001.35089	27.6
1005.33545	36.7
1011.97290	273.1
1012.60767	10.8
1013.71704	38.2
1014.39673	26.6
1016.21747	27.2
1022.83026	32.9
1023.79108	53.9
1026.59607	35.3
1029.36182	29.8
1033.53394	25.4
1035.46558	31.6
1037.06299	59.6
1037.88879	202.4
1045.65576	23.7
1048.04541	59.3
1054.28809	135.4
1055.81323	19.3
1057.58411	184.5
1063.52539	32.0
1065.86206	129.8
1068.48364	55.2
1072.90747	75.0
1073.86011	55.1
1078.21167	45.9
1081.39624	45.8
1083.52002	95.2
1084.86243	184.0
1085.76660	110.7
1086.43323	22.1
1093.52344	46.4
1095.23267	134.2
1096.19067	86.3
1097.07214	37.5
1099.41479	27.3
1102.33972	43.9
1104.72522	21.5
1105.59314	80.4
1109.19153	1198.7
1110.32642	692.7
1111.39319	15.2
1113.35413	231.7
1114.08789	125.3
1123.56201	17.3
1125.16101	31.6
1136.60388	8.9
1138.41284	28.0
1139.51074	96.5
1140.34424	85.2
1141.35840	113.5
1146.26086	100.6
1148.72778	18.0
1149.69873	66.1
1156.32336	598.3
1157.13330	278.9
1159.26465	35.3
1161.87219	29.8
1164.20410	17.8
1165.45642	17.8
1166.51196	54.0
1173.87769	40.4
1181.30005	53.1
1183.51770	18.5
1184.52649	13.0
1193.02173	168.3
1193.69189	11.7
1195.07568	38.0
1204.83191	14.1
1210.75354	125.6
1211.67957	93.6
1215.52661	134.3
1218.46155	65.0
1230.95447	24.3
1233.06519	89.3
1233.75146	95.4
1235.93628	17.7
1239.96741	86.8
1248.82080	94.8
1251.54199	78.1
1256.85266	32.0
1292.04138	38.2
1297.35022	93.7
1346.27209	47.4
1381.63989	34.5
