# Supplementary material for: Phosphoproteomic Analysis of Platelets Activated by Pro-Thrombotic Oxidized Phospholipids and Thrombin
Source: PLoS One. 2014 Jan 6;9(1):e84488. doi: 10.1371/journal.pone.0084488 (PMC3882224; doi:10.1371/journal.pone.0084488)
Supplement: Annotated Spectra S1 — (ZIP) [file pone.0084488.s004.zip › EFDELNPSAQR_-9_2_68178.txt]

m/z	i	matches
197.26750	79.8
213.11520	27.8
225.22824	46.0
226.04816	22.9
227.97818	44.1
230.05350	373.9
235.29292	63.1
241.39468	176.3
242.22044	91.1
243.37979	71.3
244.97147	1305.9
246.01469	86.4
249.34796	120.4
254.41260	23.2
255.37219	45.4
256.12598	155.5
258.92819	439.8
260.27573	151.3
262.40759	23.0
264.03485	123.1
266.01373	103.0
267.26346	82.0
272.30981	845.6
273.48212	47.3
276.27380	21.4
277.19177	637.6
281.20404	111.6
287.14758	66.8
292.10956	24.6
294.18274	39.2
294.89368	77.7
298.16367	178.8
300.29736	20.9
301.33197	277.4
303.22348	286.7
311.26111	219.7
316.23410	52.2
321.45499	40.3
323.36591	137.9
329.28455	90.8
333.09802	24.6
337.12363	190.1
339.31458	239.0
340.19543	363.0
341.31854	105.4
342.39026	10.0
343.33447	49.1
346.11456	22.9
355.15265	227.2
357.56018	479.0
358.30377	1164.4
359.33978	634.0
363.01508	285.7
364.06848	48.8
366.23700	206.1
367.07520	42.8
371.20001	151.9
374.20337	1668.1
375.23962	231.6
376.40472	18.1
378.50330	91.7
380.41791	46.0
382.55151	41.1
384.13184	105.3
384.87830	45.2
386.47900	53.7
389.99579	165.0
391.83911	719.9
392.69427	171.3
393.36572	16.0
394.55914	96.0
396.15320	81.0
399.54236	253.9
400.56146	93.7
401.28265	18.1
402.94977	71.2
406.08502	154.8
408.87439	19.3
411.12524	61.6
412.44897	55.1
416.25781	160.8
419.62537	87.5
421.33472	112.2
423.42981	65.9
425.36987	38.8
426.29883	304.7
429.01398	36.0
431.29797	66.2
435.18488	130.9
438.12000	55.0
440.16077	152.1
442.12036	130.5
443.14825	180.2
443.95996	38.6
448.28217	1028.1
449.16907	182.6
451.21094	22.5
452.25873	149.5
454.00238	64.7
455.11029	223.9
456.26685	128.6
457.22278	40.8
462.30365	131.0
464.12659	14.8
465.51031	37.7
467.42456	18.1
469.01129	274.9
470.09705	93.3
471.54999	145.1
473.21088	184.6
474.26685	224.2
475.09717	315.4
475.72119	16.3
476.34192	134.0
477.40125	69.7
479.36206	56.1
480.18738	14.9
482.84515	45.5
484.03546	226.3
485.16663	415.2
486.04865	366.3
487.12805	78.3
488.42432	57.2
489.27490	60.3
490.03882	207.6
491.87616	374.3
492.92694	192.9
494.02155	198.2
495.41309	29.4
497.65741	326.8
498.45135	87.5
501.13708	235.7
503.05524	4558.8	b (4) (1+)-H2O
504.16095	771.4
505.31909	215.5
506.19684	710.6
507.39130	131.8
508.76715	430.2
509.43976	74.2
510.53516	75.9
511.26733	68.6
512.30304	50.6
513.20526	136.7
519.16180	62.1
519.77478	65.3
521.11182	672.7
522.28815	456.6
523.40387	265.4
524.09515	52.6
525.13861	69.6
525.73944	135.8
527.26276	70.1
530.20319	102.1
531.49530	80.6
534.24432	23.2
538.10211	201.0
539.05389	399.4
540.36365	9912.8	y (5) (1+)-P
541.26001	4988.4	y (4) (1+)
542.31494	1235.3
543.37701	88.5
544.42963	69.7
546.73444	52.2
548.34747	32.7
549.45599	198.1
550.88776	293.4
552.39447	285.0
553.37347	19.7
554.12085	305.8
555.27924	497.9
556.22888	5926.1
557.33606	1876.5	b (10) (2+)-P
558.73181	385.8
560.18817	84.9
562.37262	19.3
563.46393	406.9
565.09692	175.9
568.11578	107.1
570.08917	1034.6
571.21088	457.9
573.01270	71.9
574.02881	88.6
576.24506	292.6
577.82330	365.8
578.86597	222.3
580.29797	284.5
583.07892	244.2
584.22528	377.1
585.25909	192.4
586.30042	107.2
587.91199	1148.0
589.26764	872.3
590.13641	133.0
591.37677	153.8
592.51935	439.1
593.48639	281.3
594.36603	230.6
596.27338	854.6
597.40442	344.8
598.17615	1662.0
599.16437	736.2
600.20447	722.8
600.86713	184.4
601.57037	173.2
602.62384	1363.2
603.39453	119.3
605.55157	233.0
606.27130	554.1
607.27960	253.4
608.07123	163.8
609.99615	102.1
611.51862	915.7
612.26459	100.5
613.28827	197.6
614.00769	39.6
616.03802	7303.9	b (5) (1+)-H2O
617.06433	1783.3
617.97723	540.8
619.17798	236.5
620.14172	660.3
621.10846	302.5
622.27460	480.0
623.66827	473.0
624.46686	116.6
626.36890	1086.5
627.42010	464.7
628.18292	207.6
629.00952	655.7
630.38751	110.8
632.01843	241.0
634.15973	3213.0	b (5) (1+)
635.46497	9329.0	[M+2H] (2+)-NH3-P, [M+2H] (2+)-H2O-P
636.56201	2368.1	y (6) (1+)-NH3-P, y (6) (1+)-H2O-P
638.18347	35748.7	y (5) (1+)
639.19830	9170.6
640.27960	2071.5
642.20831	144.9
643.71356	8192.0
644.39209	23453.0	[M+2H] (2+)-P
645.67963	6933.6
646.72766	286.6
647.93195	323.0
649.38416	405.3
650.25604	235.4
652.69781	205.7
653.30365	231.9
654.24786	3214.0	y (6) (1+)-P
655.24902	2288.2
656.11932	109.7
656.86859	66.2
658.39001	87.8
660.03363	2067.1
660.74506	4900.6
661.65533	3472.6
663.20746	823.4
664.15961	268.5
665.50323	103.7
666.60870	455.2
667.48041	439.0
668.30609	107.5
669.16547	324.9
670.05133	71.6
670.86768	877.3
671.51044	23.6
672.23346	177.0
673.17847	178.7
674.67133	610.2
675.64984	4331.9	[M+2H] (2+)-NH3-H2O
676.54242	1320.5
677.39484	711.5
678.37622	821.2
679.48151	312.7
681.23175	1967.1
682.06683	1720.9
683.06146	1189.6
684.19757	3774.3	[M+2H] (2+)-NH3, [M+2H] (2+)-H2O
685.04413	814.2
685.81256	365.6
702.13263	201.9
703.15173	214.9
704.37701	341.2
705.30127	35.9
706.55713	60.3
707.38605	50.1
710.20941	64.8
712.11920	1072.5
713.10883	1851.0
714.24469	782.7
715.33331	236.2
716.17462	196.7
717.44202	55.1
720.17725	318.5
721.19324	323.1
722.11462	215.2
722.95483	19.7
723.71753	77.8
724.36652	629.3
726.10358	152.5
726.72540	108.6
727.36871	42.0
730.03522	6194.0	b (6) (1+)-H2O
731.10541	4310.5	b (6) (1+)-NH3
732.00470	1069.8
732.62213	90.7
733.44543	358.6
734.23328	16.5
735.26141	115.0
736.13538	270.0
738.12628	188.9
738.84473	109.6
740.04181	101.0
741.08649	114.8
742.56537	178.8
743.73627	558.6
744.72192	56.6
748.14166	8159.0	b (6) (1+)
749.15277	3413.5	y (7) (1+)-H2O-P
750.13580	604.4
752.27325	13192.9	y (6) (1+)
753.31281	5171.5
754.29242	611.5
756.05054	45.7
756.70844	29.4
758.03522	121.9
758.85693	421.0
760.10895	116.4
762.05640	11031.9
762.99414	1020.8
764.55780	95.7
767.42944	335.7
768.33734	156.8
769.05121	63.4
769.83435	344.1
773.09448	26.2
776.28339	34.0
778.93536	76.4
781.29358	742.6
781.95093	350.6
782.55609	189.5
784.29541	141.6
785.05652	66.8
786.17365	63.7
790.21027	22.7
793.28137	50.2
797.56915	62.5
799.52173	11.6
802.07739	15.1
809.60565	40.9
810.29712	322.4
811.49664	36.3
815.48444	46.8
816.27081	82.6
818.50348	46.0
821.36902	61.2
822.29358	276.0
825.80829	85.3
827.00006	207.3
828.13165	564.7
829.41827	161.5
835.30212	16.4
838.32819	475.7
839.29553	319.2
841.37231	244.2
845.02679	304.9
846.31085	130.9
847.21143	71.2
848.49481	16.5
849.14569	53.4
852.02405	112.1
853.00922	61.8
856.29449	64.7
857.55310	24.5
858.45416	116.6
860.74213	255.1
861.96808	55.4
865.31915	2426.8	y (7) (1+)
866.40814	2050.4
867.37915	684.8
868.11963	246.0
871.23071	64.7
872.86432	24.6
876.72339	199.8
878.48975	26.3
879.29962	121.5
884.61578	242.2
885.38086	1205.0
886.32050	1612.6
887.35010	295.6
888.56421	149.3
889.91602	147.5
891.58893	76.0
893.94781	134.4
894.63153	376.6
895.31512	316.3
896.45435	376.0
897.37598	202.4
898.30591	272.8
899.78290	108.8
903.63770	449.3
904.67609	259.8
907.29486	116.6
914.30060	259.0
915.68530	245.3
916.49536	27.9
918.93506	197.8
925.49554	82.7
930.24274	33.0
932.05048	521.3
932.68750	92.1
933.48590	26.5
936.41791	44.4
938.87701	25.8
940.01221	98.9
940.98438	49.3
941.61554	23.0
949.06073	73.3
950.14569	105.4
950.94830	289.4
955.16211	69.3
959.25537	144.2
962.06592	58.2
963.53595	280.6
964.43573	165.4
965.92719	361.6
967.42963	486.1
968.09882	257.8
969.36133	106.7
970.42511	75.3
975.42993	166.2
976.34528	265.8
977.21655	107.1
978.28326	183.8
982.09760	159.8
984.14160	164.6
985.24103	227.4
986.19867	81.1
990.40918	52.8
993.20135	538.5
994.39362	1025.3
995.39264	294.3
996.48688	63.6
1001.43402	112.0
1005.11938	27.4
1007.28717	54.9
1008.15387	122.3
1011.61407	144.9
1012.50665	360.6
1014.31268	58.8
1018.36450	42.1
1019.50983	718.4
1023.25983	76.6
1035.28101	78.1
1054.33618	42.6
1058.36584	68.1
1059.55762	47.3
1064.35864	58.8
1066.38062	67.4
1068.51990	55.1
1069.32104	195.4
1070.43091	73.0
1077.32080	24.7
1078.32983	235.4
1081.37573	22.6
1083.31152	167.5
1085.33508	357.7
1086.20752	545.2
1087.23828	109.2
1093.39014	34.3
1095.07910	234.6
1095.92651	308.9
1096.91711	127.8
1098.21082	254.7
1098.90881	95.6
1099.54077	13.2
1101.43335	58.3
1102.46497	124.2
1109.42371	1466.7
1110.39526	644.4
1114.34692	162.7
1117.23767	105.9
1125.03491	198.7
1126.26477	79.4
1136.11060	73.0
1138.39624	131.9
1139.80945	93.2
1140.45996	211.5
1144.42090	93.5
1150.22375	55.3
1154.40454	106.2
1156.33667	1941.3
1157.38745	873.1
1158.37915	722.5
1160.94238	42.1
1162.69482	37.3
1164.44092	97.4
1165.11914	22.6
1173.40454	94.3
1181.49121	59.1
1182.86292	286.6
1184.48035	52.3
1185.42346	40.9
1192.83472	187.5
1193.46851	89.5
1194.18213	36.0
1195.47266	44.1
1204.36096	141.6
1209.77332	24.6
1211.18591	642.7
1212.36865	158.4
1213.15723	106.0
1214.04285	84.3
1215.70007	205.9
1216.38000	34.3
1232.26855	44.1
1234.00598	59.6
1236.03687	193.6
1240.67358	123.6
1241.55823	16.5
1252.04211	139.3
1254.18909	53.5
1255.74915	31.5
1260.17395	80.0
1267.19299	11.6
1268.13098	53.8
1272.38293	82.6
1277.52747	21.4
1283.72864	36.1
1297.46265	19.7
1390.18738	34.4
