# Supplementary material for: Phosphoproteomic Analysis of Platelets Activated by Pro-Thrombotic Oxidized Phospholipids and Thrombin
Source: PLoS One. 2014 Jan 6;9(1):e84488. doi: 10.1371/journal.pone.0084488 (PMC3882224; doi:10.1371/journal.pone.0084488)
Supplement: Annotated Spectra S1 — (ZIP) [file pone.0084488.s004.zip › EFDELNPSAQR_-12_2_63764.txt]

m/z	i	matches
206.25240	64.1
208.43073	25.4
212.31419	38.2
213.12505	96.8
224.93005	46.3
226.90210	51.4
228.09964	36.2
229.14211	84.9
230.43550	156.7
231.31238	77.5
240.05032	28.8
241.19803	69.8
242.24968	10.9
243.12625	22.5
245.17932	753.5
246.15860	93.8
248.93787	37.2
253.04959	9.6
254.12448	15.6
255.10446	398.3
256.17731	47.4
258.36758	128.9
259.11816	162.5
260.11423	113.5
261.08612	55.6
261.80624	14.5
263.33246	27.9
264.25531	60.7
266.19296	21.7
270.88715	52.0
272.30469	708.9
273.30670	82.0
276.51590	53.5
277.15002	102.1
285.14783	38.2
286.13037	15.6
287.38202	106.0
291.15796	21.7
294.18771	44.6
298.06781	49.6
302.26910	31.4
303.28821	202.1
304.31253	49.8
305.22342	158.5
307.55243	18.0
308.44147	44.4
310.34784	10.9
311.17783	69.8
312.61121	32.6
313.21191	44.3
319.09253	14.4
329.12952	83.1
330.38708	60.4
332.63757	51.5
337.30368	651.4
338.40967	21.7
339.28729	105.1
340.22772	93.9
341.89908	43.5
342.88629	13.6
344.04681	32.2
345.98297	57.6
347.07770	49.2
348.34344	137.6
350.12585	37.0
352.15039	41.7
355.28973	332.5
356.15283	167.8
357.18188	277.3
358.15533	443.0
359.32074	731.2
365.07501	123.7
366.30066	43.0
368.17828	87.0
371.46887	154.2
373.28070	66.8
374.19348	703.0
375.14801	94.6
376.38129	59.0
380.12860	33.4
381.39349	12.0
384.12463	72.2
385.08240	57.3
389.43097	36.1
390.52716	161.8
391.68884	223.7
392.42535	54.5
393.37048	170.2
399.44336	254.8
401.96881	22.9
403.21973	64.8
404.53253	16.9
405.20673	41.9
408.07025	52.0
409.12054	86.7
411.23962	48.0
413.34528	31.3
414.66315	66.6
415.29236	36.8
416.22717	69.2
418.16235	18.1
419.81531	232.9
420.53156	125.3
422.23297	145.0
425.38403	24.9
426.28748	96.7
427.32257	238.5
432.13141	49.2
434.33539	88.2
439.02844	145.2
440.93085	187.7
442.58875	20.5
443.32977	252.2
445.49524	151.2
448.28699	133.1
450.28619	86.8
450.95453	69.2
451.86353	106.3
453.16412	59.2
454.25842	88.9
455.40863	34.7
456.46667	21.3
457.27557	132.6
458.26343	60.4
458.92065	20.2
460.52966	51.2
464.15204	64.9
466.90668	16.9
468.12909	108.5
468.79199	15.7
470.14539	52.3
471.58673	57.0
472.19012	32.7
472.81506	50.9
473.62402	40.7
474.63257	138.6
475.32019	80.3
477.21252	16.8
480.34937	93.8
482.76746	102.1
483.75403	16.7
485.29681	191.8
486.50128	50.4
487.25378	25.1
488.04742	16.6
489.17316	47.2
490.27942	51.2
491.78088	430.7
492.44019	60.7
493.53949	174.7
494.42633	358.6
497.43677	70.4
498.33527	170.0
501.17847	113.5
503.11786	1490.2
503.96771	409.8
505.03125	77.4
506.44427	656.0
507.46393	285.5
508.65820	48.2
510.16357	79.1
511.17755	236.9
512.14160	143.9
513.53394	85.1
514.25916	36.2
518.68970	113.8
519.32294	30.0
520.74591	150.6
521.38715	329.2
522.35883	65.4
523.26251	117.0
524.24493	267.2
524.95605	26.0
527.60394	263.7
529.02203	36.3
529.86188	89.8
530.80890	178.7
531.49536	161.5
534.50800	87.8
536.39752	82.8
538.34979	125.6
539.51587	320.2
540.31647	4659.1	y (5) (1+)-P
541.33289	2296.3	y (4) (1+)
542.37384	726.7
544.13715	13.2
544.91730	110.3
545.77295	59.0
547.02356	98.5
547.92883	48.5
549.86969	70.8
550.64178	239.7
552.00421	94.7
553.92731	418.6
555.49933	528.1
556.34064	2846.2
557.33820	1009.3
558.35553	135.6
559.25256	56.8
561.23444	27.8
562.10889	208.1
563.25769	41.1
564.22510	79.3
565.38361	83.0
566.25751	158.4
569.03418	14.4
570.25269	468.0
571.56439	222.1
572.49615	24.3
574.40448	49.1
575.44153	116.6
577.76062	275.2
578.49927	26.4
579.13403	24.9
580.15173	256.2
581.37494	130.4
582.75208	54.8
583.67279	106.2
584.30389	48.8
585.40778	213.5
586.39630	106.9
588.07019	874.5
589.21771	341.5
590.05646	260.1
591.06445	146.3
591.96002	159.8
592.85016	199.8
593.93201	273.6
594.69830	50.0
595.32990	295.8
596.45563	219.6
597.31427	175.7
598.09882	672.2
599.41638	3580.2
600.42511	672.2
601.47400	456.4
602.96417	1561.3
604.09851	223.6
605.41510	375.1
606.23682	106.9
606.90570	234.3
607.78864	51.6
609.41913	138.5
610.25775	16.7
612.22882	513.5
613.95819	249.0
615.27521	218.3
616.04083	3426.9	b (5) (1+)-H2O
617.22467	994.7
618.27960	481.5
619.44843	213.4
620.51031	255.6
621.35706	160.8
622.32007	642.8
623.35461	177.0
624.12579	18.1
625.38568	25.1
626.49945	535.8
627.23065	243.9
628.36346	247.9
629.26837	182.3
630.30017	496.3
630.91431	1094.5
632.21936	93.9
633.60394	643.3
634.42920	2630.9	b (5) (1+)
635.50385	4845.6	[M+2H] (2+)-NH3-P, [M+2H] (2+)-H2O-P
636.27704	1030.6
637.00006	2645.2	y (6) (1+)-NH3-P, y (6) (1+)-H2O-P
638.24274	18301.1	y (5) (1+)
639.25385	4650.1
640.32385	901.4
641.48615	120.3
643.80615	27692.7
644.61157	41665.8	[M+2H] (2+)-P
645.83923	7739.6
646.58295	91.2
647.34137	252.6
648.51556	380.1
649.39215	173.7
650.12488	371.0
651.39655	104.7
653.28644	1846.4
654.55487	1734.2
655.22180	663.7
656.44043	549.6
657.36969	228.5
658.46375	152.0
659.44897	223.1
660.26642	750.1
660.91998	6187.6
661.66754	970.5
662.34406	440.3
663.19073	90.2
664.19464	316.5
665.01520	198.7
665.89014	149.0
667.23346	1340.7
668.58063	267.2
670.01025	293.8
671.00610	459.5
672.13190	922.3
673.23468	384.9
674.64105	1688.2
675.50751	2492.4	[M+2H] (2+)-NH3-H2O
676.27673	1713.9
677.34387	534.9
678.68109	642.7
679.45459	132.9
681.05670	820.0
681.84772	1467.9
683.81061	2651.4	[M+2H] (2+)-H2O
684.71057	1301.8
686.00934	313.0
687.69269	26.6
696.19305	72.1
701.14362	56.6
702.49677	197.3
703.30957	191.7
704.38080	213.8
706.27148	59.1
707.05353	99.6
709.39825	66.1
712.36084	756.9
713.28027	788.3
714.37885	269.9
715.27582	201.6
719.98431	133.6
720.63947	446.0
722.82550	61.5
723.73749	112.1
724.47510	41.1
728.52069	61.8
729.96692	2088.8
731.07941	2385.2	b (6) (1+)-NH3, b (6) (1+)-H2O
732.07910	737.4
732.71527	43.3
733.43048	174.6
734.18701	120.3
735.49457	124.5
736.23785	35.7
737.36359	119.5
738.54932	45.5
739.20581	52.8
740.23883	125.7
741.21356	39.4
742.41492	314.9
743.50427	189.7
744.61603	138.3
748.13177	4141.0	b (6) (1+)
749.18597	1886.2
750.19244	427.7
752.32330	5900.7	y (6) (1+)
753.26434	2242.3
754.07123	679.2
754.70709	105.3
756.11896	135.3
757.06915	51.6
761.82538	2708.9
762.62592	2827.7
763.55566	105.3
766.00073	36.3
767.33612	194.6
768.53925	221.5
769.45715	384.4
771.38641	101.9
773.82257	122.4
775.09351	47.3
776.36902	16.9
777.71490	299.9
778.42676	15.5
779.10529	49.6
781.22040	304.4
783.96118	331.5
786.43225	54.1
787.27802	103.0
788.55688	143.5
793.37103	52.7
796.16541	76.9
797.58807	60.7
799.44629	221.0
802.41626	253.9
803.45801	27.4
806.37305	180.0
809.22937	74.6
810.07806	47.4
811.22491	31.0
813.26373	43.2
815.00610	73.6
818.43646	173.3
820.69812	90.3
822.37964	91.3
823.49060	65.2
824.36182	36.2
825.37177	16.9
826.14075	61.2
827.66632	234.5
828.43597	109.3
829.39868	90.8
831.09137	67.0
835.28510	221.0
836.26233	31.5
838.17096	789.7
839.39758	112.4
840.60406	69.0
841.48584	102.5
842.50751	31.5
843.26166	60.5
845.32245	147.6
848.71277	150.7
849.55109	35.7
851.20404	96.4
854.56940	25.4
855.17694	59.5
856.42236	89.7
857.24103	119.2
858.33942	105.8
860.65863	256.1
863.23871	89.9
864.36371	105.6
865.42072	1463.4
866.49274	170.5
867.51392	532.4
870.29181	142.0
873.48779	67.0
875.38177	289.9
877.49048	54.6
878.28125	55.1
879.42017	27.9
882.42670	26.6
884.21820	49.8
885.32892	344.7
886.29596	231.1
887.36188	231.4
888.53961	45.6
889.25336	15.7
890.56293	48.4
893.19336	119.5
894.16888	20.5
895.25519	313.9
896.49261	229.1
897.48315	81.9
898.67188	109.6
899.28931	86.1
903.63647	20.5
904.59473	91.0
907.25903	49.7
908.17358	92.8
910.56421	27.8
912.48315	51.4
914.44604	197.8
915.42993	74.1
916.07526	56.0
918.25067	21.8
922.83368	88.6
925.19653	79.5
926.70221	114.6
928.44067	78.2
929.48022	191.0
932.09039	494.0
933.22803	213.4
934.34058	179.8
935.28961	147.7
936.16669	93.7
939.46460	241.3
940.61597	186.5
941.45532	81.7
945.89008	31.4
946.85004	70.3
949.11108	40.9
950.20605	72.9
951.41162	110.7
955.20978	13.3
956.10492	132.9
959.45581	63.7
962.54865	153.2
964.37677	15.6
965.38574	35.0
966.45380	193.7
967.36884	81.7
968.03839	147.5
968.63867	41.1
969.28522	14.4
972.20068	80.7
973.87714	106.6
974.93146	15.7
976.38104	57.6
977.42462	183.0
982.05206	184.9
982.71332	17.4
984.43451	71.4
985.18237	46.1
986.20905	161.7
987.71820	80.6
992.38989	38.7
994.41895	364.7
995.31671	247.9
996.45502	150.9
998.50861	41.5
1001.47479	71.3
1002.30280	32.6
1005.15576	46.7
1011.55493	79.4
1012.47968	10.9
1013.84869	24.2
1019.31201	1465.6
1019.93188	14.6
1021.46869	32.2
1024.55090	53.9
1027.68921	37.5
1030.24548	96.4
1031.13550	115.1
1034.04248	30.1
1035.42078	47.1
1036.78882	53.9
1037.57019	69.5
1039.32922	12.4
1046.32764	88.4
1048.59180	47.6
1051.15271	103.3
1056.51367	151.0
1057.57507	24.3
1058.23486	92.9
1059.39294	38.7
1066.37390	51.6
1067.91711	88.9
1070.30042	48.5
1071.54785	67.8
1072.57227	33.8
1077.09985	12.0
1080.30786	155.1
1085.28003	41.9
1085.97070	69.1
1089.25439	27.8
1094.21826	134.2
1095.43579	114.1
1096.75732	16.9
1097.47205	44.7
1098.44800	84.7
1099.15100	183.8
1100.87195	66.2
1103.46021	106.2
1104.36365	97.1
1105.43591	66.1
1106.27356	87.8
1109.34094	828.6
1110.52722	253.3
1111.59985	88.5
1113.22717	70.2
1114.21704	211.5
1116.61035	79.2
1117.49609	81.5
1121.44080	18.1
1122.11108	29.7
1123.44434	73.0
1126.31860	109.6
1128.65259	54.5
1130.39917	165.1
1138.30786	56.8
1140.25488	51.0
1141.36414	55.1
1144.48486	350.1
1145.57141	47.5
1146.26379	81.5
1146.89429	129.0
1148.09570	69.3
1156.41272	296.7
1157.44373	251.4
1158.37085	58.3
1159.34863	9.6
1163.97925	15.7
1164.59155	29.0
1165.90356	31.4
1169.58887	31.4
1171.64221	114.5
1173.30652	59.2
1175.66724	58.7
1178.26282	86.3
1183.44617	288.3
1184.60120	199.4
1192.43506	74.7
1193.23999	46.5
1194.27661	96.3
1197.32813	130.2
1202.58862	14.4
1204.52283	74.3
1207.68787	124.3
1211.12573	206.9
1212.27502	206.1
1215.06213	171.8
1215.66663	32.5
1216.35571	91.6
1217.28992	87.8
1220.57800	14.7
1222.50134	27.9
1224.07520	49.3
1233.22986	49.1
1234.28333	18.1
1235.80945	89.8
1240.30310	39.8
1241.27429	92.6
1248.39771	47.1
1251.41150	35.2
1254.96594	42.0
1256.52551	75.9
1299.10156	19.3
1307.45276	10.8
1321.16406	57.3
1324.94373	22.5
1376.58313	30.4
