# Supplementary material for: Phosphoproteomic Analysis of Platelets Activated by Pro-Thrombotic Oxidized Phospholipids and Thrombin
Source: PLoS One. 2014 Jan 6;9(1):e84488. doi: 10.1371/journal.pone.0084488 (PMC3882224; doi:10.1371/journal.pone.0084488)
Supplement: Annotated Spectra S1 — (ZIP) [file pone.0084488.s004.zip › EFDELNPSAQR_-13_2_67133.txt]

m/z	i	matches
206.39687	34.0
209.25212	13.1
212.08772	16.0
219.87773	18.0
222.09196	54.9
224.70950	24.3
225.32489	43.4
226.19051	46.8
228.30125	21.7
231.14308	49.7
232.18527	53.5
233.93993	74.2
243.25745	159.5
244.05743	69.3
245.11246	325.3
246.13976	278.1
251.18924	39.0
252.93900	16.0
255.05125	276.6
256.07138	116.2
258.00848	85.6
259.14709	198.4
262.40955	22.5
263.11902	14.6
264.26459	68.0
265.18021	37.5
266.25293	41.6
272.28983	816.3
273.07568	122.8
276.31659	93.6
279.27203	45.3
280.98401	30.5
282.00940	11.7
283.49298	66.7
284.21295	55.4
286.44489	46.1
287.20929	25.2
301.25424	39.9
303.27597	385.3
304.26263	102.8
306.12457	39.6
306.96204	22.3
314.77399	120.4
323.05533	27.5
326.05206	18.9
327.16907	74.6
330.15576	59.3
332.90137	18.9
337.35077	205.6
338.01697	17.5
339.57144	267.5
341.95404	88.4
345.91339	25.3
352.16089	154.1
354.36115	24.6
355.25177	265.6
356.41315	150.8
357.14587	62.9
358.24573	1040.2
359.27509	383.1
360.34143	202.7
364.17212	28.4
364.99500	44.0
367.89746	49.7
369.93719	71.3
372.01123	143.8
374.18915	543.1
375.11481	204.3
376.24396	21.8
377.23163	29.0
382.49084	74.5
385.39325	95.7
389.46576	184.7
390.32037	53.3
391.32184	85.8
392.29980	332.3
393.93359	87.7
395.11597	167.2
401.17163	54.8
403.48065	34.4
405.47266	101.4
411.28125	51.2
415.59387	164.2
416.20453	26.0
419.75757	630.5
420.49396	195.3
421.26819	39.9
422.22186	178.3
423.27795	93.0
424.09277	28.6
425.11847	333.8
430.60370	14.6
436.12616	17.4
438.23370	22.7
439.15680	20.0
440.19238	13.1
441.69531	54.1
443.31177	180.9
444.54742	21.7
448.17871	27.5
449.19708	98.4
453.42194	39.1
454.95752	56.8
456.67743	53.5
458.16364	27.0
459.42181	93.4
460.39471	29.9
462.26312	43.4
464.14081	62.3
465.65558	112.3
466.29779	45.2
471.64581	497.0
472.44745	28.4
473.23163	118.4
475.46698	87.0
476.41486	25.6
477.36188	108.7
480.88123	122.5
482.36987	14.6
485.53851	244.2
486.45557	247.7
487.24420	60.3
489.26135	24.7
490.36273	19.5
491.60547	289.2
493.47949	143.8
494.23798	495.9
495.25281	128.6
496.18585	30.4
499.34399	262.3
501.57794	140.5
503.06128	1982.4
504.08789	506.7
504.72748	92.7
505.34674	104.0
506.38556	719.7
507.34039	335.1
509.55078	232.9
510.93866	182.5
511.62238	56.3
518.89032	123.8
519.56622	162.2
521.11389	559.4
522.34290	102.1
523.34039	151.7
524.23676	35.8
525.05725	36.1
525.90033	23.3
526.50482	36.3
527.13818	90.5
528.57825	49.8
529.55280	177.2
531.75116	197.1
534.50214	49.1
535.26044	105.8
536.00482	20.3
537.28638	105.9
538.22003	165.2
539.69574	1503.3
540.44696	4130.4	y (5) (1+)-P, y (4) (1+)
541.35370	2774.7
542.28912	365.7
545.53888	243.0
546.87396	212.0
548.76050	66.5
550.63385	290.9
552.24481	458.4
553.98071	896.9
556.30780	3834.9
557.40045	820.3
558.37042	71.3
559.25250	30.4
560.43610	321.6
562.42529	39.1
564.00513	198.3
565.25116	143.7
569.93243	425.2
570.90973	55.0
571.95538	91.4
572.99042	103.3
574.63885	11.6
576.51495	72.8
577.22821	32.5
578.12128	25.2
578.89984	274.9
580.55219	374.0
581.37701	38.5
581.98975	79.7
582.63934	415.1
583.56769	48.0
584.30469	112.0
584.91290	197.4
586.26215	74.3
587.77496	730.3
588.70593	179.4
589.36652	305.2
590.07996	66.6
591.44098	546.8
592.32782	309.9
594.02240	312.7
595.33472	112.0
596.33466	241.2
598.00287	1026.9
599.52612	4324.1
600.59387	1515.6
601.89362	425.8
602.83612	2016.7
604.15839	328.9
605.98749	480.3
607.12225	94.2
607.80859	21.1
610.07385	129.0
611.36542	407.3
612.42499	118.6
613.06305	23.3
614.03864	377.7
616.04767	3804.6	b (5) (1+)-H2O
617.07660	1834.9
618.06036	167.5
619.03290	227.5
620.03845	211.8
620.99249	427.0
621.96161	682.3
623.04694	48.1
623.85846	319.5
624.51880	322.6
626.22021	858.5
627.00641	826.8
627.98743	570.0
629.14581	461.4
630.84821	2357.4
631.81329	96.0
632.97552	68.5
634.17444	2693.2
635.37665	4740.2	[M+2H] (2+)-NH3-P, [M+2H] (2+)-H2O-P
636.64288	5295.1	y (6) (1+)-H2O-P, y (6) (1+)-NH3-P
638.16742	20068.9	y (5) (1+)
639.28308	3534.7
640.25690	385.0
641.19232	245.6
644.05737	66502.0	[M+2H] (2+)-P
644.98969	18462.8
645.85370	12574.5
647.23627	596.2
648.35736	330.0
649.19702	1008.1
650.14728	518.5
651.01117	79.7
652.31085	398.8
653.63721	1708.0
654.58899	1656.2
655.40582	636.6
656.27704	549.7
656.92175	22.8
657.53680	113.4
659.09833	271.3
660.61011	4878.2
661.61224	1362.8
663.22070	277.0
664.65790	203.5
665.30182	52.4
666.79810	436.4
667.45514	402.3
669.64581	571.1
670.41821	371.1
671.32343	768.3
672.50403	507.1
673.33636	591.8
674.56036	1663.5
675.43896	3704.7	[M+2H] (2+)-NH3-H2O
676.19092	2079.8
676.98163	886.9
678.14038	133.7
679.14215	506.4
680.51178	952.5
681.57617	1137.8
682.36835	361.0
683.65082	3502.2	[M+2H] (2+)-H2O
684.53473	2132.9
685.56830	744.4
686.65973	38.6
697.20111	22.3
699.23438	21.5
702.02960	104.9
703.13617	167.0
704.33734	43.4
705.84015	47.7
709.53302	45.4
711.95679	651.9
713.11493	981.0
714.13568	245.5
715.59314	31.9
719.10339	37.6
720.36157	338.0
721.06622	71.7
722.63727	65.8
724.35266	435.7
725.97821	352.4
727.43567	16.0
728.40887	167.6
730.12726	2290.6
731.16522	2036.5
732.15588	775.7
733.21954	255.1
735.21808	263.9
735.90570	18.8
737.10120	35.4
740.14050	80.4
740.98077	208.0
742.19147	103.9
743.46417	405.5
747.62762	399.9
748.25854	3867.5	b (6) (1+)
749.23615	1149.3
750.19678	107.6
752.37695	7363.1	y (6) (1+)
753.24512	2351.6
754.27350	274.5
754.88702	82.1
756.20270	14.6
761.75323	3144.4
762.50800	3407.2
763.32111	136.5
764.03424	55.3
765.18842	167.9
767.12207	194.0
770.98486	51.1
772.42883	93.0
775.36017	247.1
776.14929	84.0
777.60065	52.7
778.27936	119.8
781.18414	593.4
784.54254	129.1
787.72961	308.9
789.58478	69.4
790.29352	27.5
791.28619	42.5
793.61542	78.6
799.10321	134.8
802.15350	76.1
803.22058	100.5
804.17456	151.5
806.58990	14.6
807.54938	39.0
809.80505	79.3
810.47992	50.6
815.11395	39.7
818.45758	327.3
819.48859	21.0
820.91931	97.0
822.23895	91.4
825.30237	270.4
827.30310	71.4
828.28168	254.4
830.68036	162.0
834.47748	153.8
835.53827	204.3
838.39838	530.0
839.20636	56.4
840.23907	67.3
840.90643	99.3
842.54279	236.0
845.35828	344.3
846.12268	51.0
846.99426	54.7
848.38666	65.6
849.08789	137.4
851.18671	157.0
853.39618	68.4
855.85413	344.4
856.76837	143.4
857.78613	40.8
860.55280	456.4
861.28998	309.1
863.29248	14.5
865.26996	1373.3
866.24164	712.3
867.28925	71.7
868.58105	37.9
869.60931	168.3
871.07025	33.3
872.20184	20.3
872.91571	49.2
873.87994	27.5
875.43750	27.6
877.91022	61.1
878.75006	137.9
879.82050	13.1
882.25006	59.3
882.94312	62.8
884.09869	69.7
885.54736	731.9
887.35870	359.3
888.42938	24.7
889.28912	36.7
890.97748	79.9
892.39746	169.9
894.65045	140.1
895.28784	318.2
896.11737	368.1
897.49921	137.6
898.40875	69.1
899.71381	80.7
900.37695	44.7
903.11768	71.3
903.98883	244.0
905.46124	33.5
907.66974	348.4
911.97064	61.6
914.26044	266.9
916.06427	152.8
917.28906	79.9
918.38214	40.4
919.48560	37.2
920.32428	49.2
921.41266	31.7
922.68207	62.5
925.25787	114.3
927.89233	57.5
930.28717	27.5
932.30719	633.6
933.71680	417.7
934.47955	318.1
935.44940	77.2
936.31219	77.1
937.78925	45.8
939.19922	33.9
941.24390	130.7
944.44757	72.9
946.82983	70.8
947.47388	96.4
949.30096	88.5
950.23438	20.1
951.39264	43.4
954.14203	23.6
954.80493	22.5
955.48322	19.9
959.60938	196.8
961.23682	78.5
963.52179	54.1
964.18964	76.5
966.56812	93.4
967.26166	169.6
969.05762	28.4
970.56201	14.1
972.60590	150.5
975.69843	123.2
976.55304	166.2
977.52100	110.8
978.30981	122.8
982.40509	236.4
983.40521	180.5
984.37408	100.1
985.20709	107.9
986.71185	332.6
987.50732	52.1
989.49042	192.0
993.00494	50.6
994.56207	205.4
995.39166	75.6
996.22589	115.5
998.15283	29.1
1000.86945	49.7
1001.55634	24.8
1005.55713	87.2
1010.46851	64.2
1012.11273	25.2
1019.46216	1453.3
1021.03998	202.4
1026.16138	157.2
1031.41992	26.1
1038.68970	339.7
1039.40918	65.5
1040.39722	21.3
1046.40063	28.5
1049.14539	15.3
1052.12012	44.0
1058.53882	58.3
1059.32996	29.0
1065.04651	62.6
1066.46191	49.8
1067.31445	116.9
1070.65027	137.0
1074.67163	26.1
1079.72388	129.2
1080.93726	106.8
1083.11401	96.5
1084.83801	82.8
1085.46948	221.1
1086.41406	152.8
1094.33936	16.0
1096.23438	197.9
1097.46509	107.2
1099.41895	116.3
1100.25269	64.6
1104.28491	126.2
1109.35962	751.4
1110.31738	516.1
1111.44165	61.3
1113.37158	76.0
1114.38696	28.9
1117.31128	520.2
1118.44336	80.2
1120.58765	98.5
1122.18896	146.0
1124.02734	21.0
1125.39063	28.2
1126.20703	139.6
1127.99268	168.9
1129.48999	20.3
1130.30432	54.9
1138.32959	51.9
1140.22205	13.0
1141.15698	142.8
1144.07813	384.9
1147.43054	14.6
1152.24976	66.0
1155.76697	68.5
1156.47498	74.3
1157.36035	162.7
1161.26001	39.7
1162.39099	21.5
1164.06824	223.6
1165.01648	111.8
1168.58911	26.1
1171.39197	38.7
1174.96680	21.8
1180.31250	52.3
1182.25684	20.3
1183.36243	20.9
1186.62183	48.2
1192.27539	17.5
1194.98096	76.1
1196.45544	30.0
1201.41626	46.3
1204.44080	413.0
1211.12292	293.9
1211.84521	103.3
1212.51013	93.0
1213.11633	33.3
1214.17151	213.5
1221.31238	27.2
1222.64429	22.9
1227.30481	27.5
1233.51721	62.8
1234.53137	85.9
1238.34021	42.5
1242.38000	45.4
1247.28760	31.8
1249.71289	91.9
1251.95239	29.5
1267.54150	115.3
1280.77551	84.6
1298.16516	43.5
1324.73206	63.3
