# Supplementary material for: Phosphoproteomic Analysis of Platelets Activated by Pro-Thrombotic Oxidized Phospholipids and Thrombin
Source: PLoS One. 2014 Jan 6;9(1):e84488. doi: 10.1371/journal.pone.0084488 (PMC3882224; doi:10.1371/journal.pone.0084488)
Supplement: Annotated Spectra S1 — (ZIP) [file pone.0084488.s004.zip › EFDELNPSAQR_-18_2_93985.txt]

m/z	i	matches
206.04012	8.7
208.42426	38.5
217.13171	78.8
225.17278	27.8
226.31229	69.3
227.10007	132.4
228.16382	73.5
230.06844	126.0
231.11717	61.1
232.25104	67.8
238.14047	15.2
243.17871	10.1
244.10791	170.5
245.11951	1020.9
246.08521	93.1
249.04785	65.6
251.21796	42.1
252.01326	66.2
255.98303	130.8
259.09253	486.0
263.11087	144.3
264.10495	312.8
265.10223	62.2
269.26001	17.4
272.31491	126.6
277.01941	493.1
278.03259	49.3
283.13742	42.7
284.36719	38.8
290.43140	83.2
294.22076	178.6
295.05682	51.7
298.14160	96.7
299.13739	18.8
303.34204	368.1
304.36761	159.7
305.08008	19.1
312.16513	217.5
318.26642	59.7
320.62201	81.4
323.39612	10.0
326.45023	59.7
329.23706	39.6
330.47781	37.0
331.08145	77.6
332.95856	48.7
336.14059	47.7
337.34631	284.9
338.65598	177.4
339.49063	134.9
340.52100	82.2
343.27161	24.0
346.08942	146.2
347.23639	338.2
348.32019	17.9
349.17245	33.3
354.29529	135.7
355.25226	299.2
356.15356	78.6
357.31250	284.2
358.24744	1157.9
359.25226	268.0
365.25391	106.7
367.27753	29.6
368.25916	46.4
370.56274	43.2
372.06659	228.0
374.19183	1287.9
375.24115	342.5
377.26776	59.7
378.00336	83.4
387.36981	144.8
390.00244	164.7
390.86584	59.7
392.16858	258.7
393.52686	83.2
394.54547	87.8
395.36792	216.7
399.20715	27.0
401.78296	44.0
403.19482	111.7
407.32849	19.1
409.58514	42.3
414.38989	84.8
416.45508	106.2
418.00232	114.0
419.50134	303.9
421.09064	17.4
422.33551	106.3
423.50745	16.7
426.16260	104.6
427.16376	27.0
428.31158	111.2
429.43396	163.4
433.34180	10.1
434.22461	149.3
435.40125	85.3
437.23383	78.1
439.52869	61.8
441.10809	79.3
443.39532	323.1
449.05511	72.5
449.86810	21.8
451.44849	54.2
454.25598	62.0
455.22931	178.5
457.53601	60.4
458.23492	131.9
459.52740	191.8
461.31641	32.3
466.31287	45.1
468.33209	40.8
469.18909	110.1
470.36121	32.2
471.13055	119.5
472.23969	273.2
473.30023	31.6
475.28900	146.2
476.12177	118.4
479.14307	19.9
480.18604	100.3
482.22064	19.2
483.89032	51.7
485.16931	428.1
486.34558	210.7
487.14679	354.1
488.33795	12.7
489.41840	272.6
490.31390	31.7
492.29651	60.4
493.10754	67.5
493.97778	69.2
498.15094	232.5
498.81189	93.2
500.98169	187.9
503.05139	3558.8	b (4) (1+)-H2O
504.15424	961.2
505.24994	195.0
506.28589	1437.6
507.34460	830.7
508.47473	80.8
509.38263	106.8
510.27094	149.1
511.04663	17.8
512.11230	10.0
513.20758	44.7
514.48737	19.2
516.18036	223.3
517.30841	181.5
518.29602	38.2
519.10889	81.8
521.10358	814.9
522.26593	443.5
523.63354	336.8
525.04291	139.7
527.18951	49.1
528.44617	96.0
530.20111	59.2
530.86292	49.0
535.20496	140.9
537.99359	175.2
538.95856	59.2
540.33087	9156.4	y (5) (1+)-P
541.30695	4050.9	y (4) (1+)
542.42480	313.6
543.38770	144.9
544.45197	89.3
546.99933	80.6
548.19507	41.4
550.07098	10.0
550.75214	292.0
552.16779	533.3
554.24677	120.8
555.39447	725.5
556.32141	922.6
557.38599	133.7
558.45422	306.9
559.07001	381.2
559.90240	102.8
560.58490	59.4
561.21881	29.1
562.36749	70.8
563.46381	134.7
564.90179	165.3
566.09918	155.1
567.12238	47.5
568.24951	100.5
569.26996	294.4
570.11798	406.6
571.58710	395.8
572.21167	83.4
573.80505	29.3
574.79742	17.3
575.56146	51.6
576.31000	245.9
578.40906	164.5
579.04840	43.4
579.99792	298.2
581.01996	66.3
582.34186	44.1
583.39423	256.2
584.19403	365.5
584.99921	216.1
585.76428	29.6
587.91693	850.8
589.12286	513.7
590.97797	377.0
592.07037	391.1
592.92743	56.9
594.29926	315.1
595.36334	59.8
596.48187	110.1
597.94745	1743.7	b (10) (2+)-H2O, b (10) (2+)-NH3
599.20978	2811.8
600.00238	1710.3
601.16919	1850.2
602.28510	266.9
602.90759	86.5
604.31879	37.5
605.55157	389.8
606.39996	205.0
607.74750	236.2
608.93701	70.5
610.09515	69.1
611.06598	94.1
611.76538	174.7
612.82745	288.2
613.55951	182.3
615.00275	484.3
616.06757	6692.6	b (5) (1+)-H2O
617.19476	1615.8
618.21332	213.6
620.13708	398.4
621.02008	514.2
622.10547	401.3
623.23822	95.3
624.08118	47.7
625.39813	130.5
626.13269	471.6
627.18231	861.6
628.18744	524.6
629.19672	197.3
630.23438	70.2
632.01544	477.3
632.69049	114.5
634.24225	4606.9	b (5) (1+)
635.24762	6707.9	[M+2H] (2+)-NH3-P, [M+2H] (2+)-H2O-P
635.91638	4304.6	y (6) (1+)-H2O-P
638.22821	32846.2	y (5) (1+)
639.24335	6164.1
639.95282	387.8
640.96515	91.2
641.71295	166.9
642.89471	3025.9
643.81250	26292.2
644.53717	34214.8	[M+2H] (2+)-P
645.87494	382.8
646.52057	134.9
647.23956	305.8
648.31531	372.6
649.15833	152.3
649.78925	201.0
651.04382	51.3
651.78339	69.7
652.52954	438.4
653.52661	3117.0
654.49756	1732.6	y (6) (1+)-P
655.43195	462.2
657.62408	196.5
658.41718	121.7
659.58600	2055.7
660.50818	1576.4
661.12036	1634.4
662.41742	492.4
663.40155	148.1
664.29584	189.5
665.23639	106.6
666.24249	778.8
667.37164	689.6
668.60095	172.9
669.54840	755.0
670.46643	809.1
671.29974	412.2
672.12451	760.8
673.23962	206.5
674.46198	1460.1
675.59290	3612.1	[M+2H] (2+)-NH3-H2O
676.40509	423.6
677.75256	785.1
678.97687	873.3
679.93256	703.4
681.04486	1156.7
681.97845	570.7
683.37506	2878.1
684.30878	920.6
685.01276	493.9
686.18286	119.0
694.82794	32.3
696.95374	138.3
698.18622	40.1
701.83148	367.9
703.31805	201.6
704.27716	238.3
705.39282	183.4
707.43085	66.6
708.50922	26.5
712.04962	449.2
713.26758	1597.4
714.79767	777.1
715.89636	361.2
717.69196	105.6
718.33228	102.7
719.34607	85.0
720.28662	555.8
721.12347	56.2
722.82916	31.1
724.97137	120.6
726.21429	149.2
727.29999	41.7
728.30634	362.0
730.12445	4257.6	b (6) (1+)-H2O
731.11383	3767.9	b (6) (1+)-NH3
732.10199	400.8
733.58502	25.6
734.23468	69.0
735.16547	30.4
736.42023	130.5
737.32733	51.6
739.66565	57.2
741.47345	82.9
742.39337	71.2
743.86444	71.0
744.48315	76.8
748.22748	7917.2	b (6) (1+)
749.14667	1818.3	y (7) (1+)-H2O-P
750.19110	120.2
752.29364	11704.3	y (6) (1+)
753.43292	1990.4
754.15509	247.2
756.71204	119.3
757.33112	74.9
759.91571	82.4
761.19745	284.5
761.83020	1030.8
762.55646	338.2
764.34784	67.8
765.67474	92.1
766.45026	34.1
767.50067	68.2
768.69678	142.3
770.02972	23.1
771.65924	68.6
774.27765	126.5
775.03485	55.6
778.92743	85.8
779.57208	68.9
780.39771	24.4
781.36475	67.4
785.34979	88.2
787.04272	46.1
792.44452	86.3
796.46167	178.2
797.10425	29.5
802.42877	77.6
803.35138	36.0
805.52185	50.4
806.36200	78.8
806.99689	69.0
808.36346	77.4
808.98505	49.3
810.85785	319.9
812.31830	126.0
814.53467	59.2
816.45197	68.5
819.15387	142.7
820.61017	20.5
821.53070	41.4
823.46967	218.0
826.13947	176.8
827.13635	179.7
828.49164	128.6
830.34033	111.1
831.24005	116.8
836.73303	56.1
838.62482	36.8
840.51434	33.3
841.72784	74.2
845.26227	322.9
846.63654	94.5
848.53009	56.6
850.63831	86.8
852.90387	56.6
855.22278	518.7
856.21545	54.4
857.30585	97.4
858.50153	46.8
860.22052	18.8
862.33307	40.1
863.42633	177.0
865.24249	3884.7	y (7) (1+)
866.31122	1105.0
868.55145	35.9
869.37567	123.3
870.75879	21.8
878.45361	120.0
882.01324	21.5
882.86884	36.9
883.81299	88.0
885.36261	308.5
886.85956	198.3
893.82147	42.2
895.16559	168.6
896.41046	46.4
898.50104	52.1
901.63361	138.3
903.76862	78.0
904.41040	169.6
907.65283	23.1
909.22955	72.4
912.65137	176.4
913.56689	141.1
914.39862	191.2
920.21173	97.5
923.19379	111.9
923.84711	136.4
924.46527	35.5
928.33783	34.5
932.36011	390.9
933.31146	448.9
934.47308	36.4
935.46735	32.9
940.45526	300.0
941.48175	111.1
943.29376	18.6
944.04449	47.4
951.78314	10.0
953.24921	97.6
954.60101	94.2
957.07501	186.1
958.34247	105.5
961.82886	101.0
963.86359	195.3
964.60455	176.8
965.47095	113.4
967.10016	145.4
967.81958	113.0
968.49957	48.0
969.56647	239.7
970.99457	65.0
972.17499	32.0
976.21051	290.5
976.96332	122.3
977.64203	164.0
980.33197	139.8
984.25244	32.2
985.10736	202.9
986.14600	351.5
990.45172	146.0
993.05365	28.3
994.34521	728.3
995.54218	311.9
996.49048	59.5
999.52362	27.0
1001.71039	81.4
1002.63239	15.3
1005.63916	112.9
1006.44501	34.3
1009.14935	19.2
1011.31128	32.6
1012.46582	104.3
1013.15277	105.6
1014.44940	39.5
1020.54266	148.1
1022.59991	120.7
1026.71021	19.9
1038.96289	178.3
1042.13013	17.8
1044.62061	32.9
1050.98645	53.9
1058.23376	59.1
1064.26990	75.2
1070.37341	82.6
1071.51685	45.1
1074.52051	66.3
1082.86255	43.4
1089.61414	20.5
1092.55737	35.9
1093.38184	74.8
1095.46582	266.3
1096.46313	52.9
1097.42383	36.1
1103.64270	458.3
1104.64832	37.4
1105.61169	171.5
1106.96338	72.9
1108.31213	49.6
1109.44617	1402.5
1110.41467	422.3
1113.38037	304.1
1114.40332	187.4
1122.12415	94.6
1123.65369	68.3
1138.48230	64.4
1141.54590	18.5
1144.36731	133.0
1150.42395	34.5
1155.72021	218.7
1156.51587	85.4
1157.39075	128.6
1170.35632	41.4
1178.94910	21.2
1183.43555	49.3
1188.81287	122.9
1191.16772	37.6
1192.25732	50.6
1193.31348	51.9
1194.41565	89.7
1195.17651	29.6
1200.47717	104.7
1201.26660	59.6
1208.62927	165.5
1211.23718	411.0
1212.19360	544.1
1218.04700	68.2
1225.13562	21.8
1235.92273	84.0
1239.04041	27.8
1240.40149	55.5
1267.38708	20.5
1341.98743	21.8
1352.05530	50.1
1380.41565	19.2
