# Supplementary material for: Phosphoproteomic Analysis of Platelets Activated by Pro-Thrombotic Oxidized Phospholipids and Thrombin
Source: PLoS One. 2014 Jan 6;9(1):e84488. doi: 10.1371/journal.pone.0084488 (PMC3882224; doi:10.1371/journal.pone.0084488)
Supplement: Annotated Spectra S1 — (ZIP) [file pone.0084488.s004.zip › EFDELNPSAQR_-19_2_95385.txt]

m/z	i	matches
203.01711	52.6
210.28529	13.6
212.21741	31.5
213.06577	48.8
216.16518	97.7
217.11115	93.0
225.10600	44.7
227.04259	99.0
231.15242	173.4
234.20267	101.9
239.48741	43.8
242.93581	51.0
244.20068	174.7
245.22997	1189.6
246.32416	98.3
249.11789	160.0
251.02147	16.2
252.98935	108.9
255.35666	124.3
256.17422	110.7
256.91992	27.9
259.06641	423.5
259.92688	147.1
262.99911	168.6
264.03400	165.2
265.28409	83.7
267.48123	31.8
270.04568	14.7
272.29871	157.6
273.43878	104.6
274.17676	12.3
277.03690	132.4
278.31366	37.0
281.03986	71.9
283.87125	40.7
285.29602	43.2
289.27142	51.1
297.80557	46.1
299.04285	110.7
301.10706	89.0
303.30258	613.2
304.19177	75.7
305.13315	62.2
306.90704	21.4
310.65308	14.9
311.35904	13.6
312.18652	71.2
313.29218	99.3
315.52429	30.3
323.16232	14.9
325.39539	75.7
329.32428	34.7
330.03348	29.0
337.44635	246.3
339.33160	91.6
340.19293	170.0
342.42648	30.5
346.39563	69.3
347.30835	84.8
348.26025	150.0
352.38275	31.8
354.17944	103.4
355.27307	330.8
356.15265	103.3
357.28973	382.0
358.20923	1212.7
359.28143	98.2
360.27576	29.7
365.33936	131.7
370.15564	99.7
372.37457	134.8
373.58795	129.1
374.21210	1776.0
375.29865	65.7
376.32837	59.9
378.05420	97.4
379.26440	146.7
384.10864	21.4
386.21429	18.7
389.20221	115.6
390.41870	234.0
391.37781	350.3
392.16486	410.6
393.16046	169.5
396.33838	54.8
398.22333	20.1
401.73346	53.5
402.44812	53.7
403.18835	51.1
404.99695	165.7
406.34875	65.4
412.25159	31.1
414.02423	13.6
415.56750	24.4
416.63440	21.4
417.62628	38.1
418.42041	31.8
420.18237	46.1
421.32349	162.6
422.43982	29.2
424.07672	107.7
425.48706	141.7
428.56647	28.1
429.26160	68.6
433.24121	128.0
436.20465	21.4
438.34991	101.1
440.31738	68.8
441.15417	19.2
442.31152	88.2
443.45831	298.2
444.50366	122.1
447.57349	46.5
448.30603	18.8
449.50299	12.3
450.25018	30.9
451.40948	48.2
454.22125	153.8
455.25586	283.1
456.22858	39.8
458.06262	95.4
458.78729	135.5
460.29962	134.6
462.28973	53.8
463.15540	17.5
463.85437	78.2
464.51544	124.1
466.03992	14.7
468.13953	302.6
468.91650	123.8
470.49329	55.2
472.18829	423.2
473.13245	205.3
474.46790	63.3
475.28979	195.9
476.01276	23.5
477.35126	91.0
480.47607	9.8
481.47522	27.9
482.84259	134.7
485.29633	390.3
486.31860	15.1
487.19995	159.9
488.06439	103.4
489.00543	298.2
491.49725	63.6
492.92169	74.7
494.35864	385.4
497.20056	58.7
497.99213	85.6
500.98407	109.5
501.70593	57.4
503.03418	4173.0	b (4) (1+)-H2O
504.10016	393.1
505.06726	193.3
506.33698	1910.2
507.40747	978.1
508.57935	141.7
510.01160	50.4
510.98187	28.1
512.27356	117.5
513.87073	168.5
515.54370	33.1
518.21204	386.5
520.51544	133.0
521.14337	978.7
521.78271	53.4
522.39667	137.2
523.42450	236.4
528.10187	101.1
529.41522	28.5
530.26587	77.1
531.34351	277.6
533.13641	80.6
534.77808	32.9
535.52924	191.0
536.55115	54.9
537.98425	71.9
540.35138	11793.3	y (5) (1+)-P
541.43579	5290.5	b (9) (2+), y (4) (1+)
542.26941	280.0
544.32935	101.5
545.40216	183.3
546.22156	41.9
546.99335	57.4
548.01849	197.8
549.26593	83.7
550.24048	88.3
551.16528	68.0
551.88177	201.0
552.51453	112.3
553.53180	87.7
555.02899	532.5
556.28235	424.9
557.30957	208.1
559.51013	361.2
560.22498	119.3
561.58099	17.5
563.73834	95.6
565.39093	206.4
566.52368	289.6
567.17743	17.5
568.48944	13.8
570.00336	1688.6
571.11993	390.5
571.99628	181.7
573.16193	69.8
574.66016	141.0
575.62695	207.7
576.58624	245.5
577.84637	240.6
578.73102	108.9
579.89594	356.9
580.67096	247.9
581.37555	66.4
582.69794	109.1
584.02728	631.6
586.37170	174.1
587.95233	1567.3
588.78613	107.9
589.42249	130.2
590.70343	415.0
591.65686	562.8
592.29572	164.9
593.00653	167.9
593.84448	104.3
594.99994	77.7
596.02350	142.4
598.08868	1860.8
599.16687	1996.2
599.82532	1472.3
600.97083	3337.0
601.96796	567.6
602.61511	80.5
603.37012	70.6
604.42047	245.1
606.38177	315.5
607.25006	199.1
609.00763	64.6
610.44165	379.7
611.45197	218.8
612.85565	82.1
613.69855	133.3
615.37054	1228.3
616.14423	8382.9	b (5) (1+)-H2O
617.16846	1241.5
618.25092	286.8
619.39178	244.0
620.29669	124.2
621.28308	1031.5
621.98047	181.8
623.46124	144.7
624.07477	13.9
626.47430	1133.9
627.44818	828.6
628.70715	499.3
629.57513	85.7
630.68262	175.6
632.15417	22.9
632.95837	38.2
634.13251	3116.0	b (5) (1+)
635.31549	7057.4	[M+2H] (2+)-NH3-P, [M+2H] (2+)-H2O-P
636.06354	1713.6
638.21210	39306.3	y (5) (1+)
639.25067	6854.6
640.05243	415.5
640.85852	164.5
643.75964	32734.3
644.51862	34544.8	[M+2H] (2+)-P
645.56531	1370.3
646.96948	228.0
648.16150	410.4
649.39844	151.4
653.24719	2451.1
654.19287	5134.1	y (6) (1+)-P
655.34296	854.3
655.94336	199.7
656.62903	169.4
657.34521	95.4
658.37329	209.8
659.49457	1488.0
660.36517	1834.0
661.05170	884.1
661.84467	1099.1
663.15070	487.6
664.39740	276.4
665.22150	198.7
666.92896	1000.5
668.12396	425.7
669.29291	490.2
670.16394	394.0
671.02606	500.0
671.93781	636.7
673.08484	424.7
674.40375	2492.0
675.48077	4590.1	[M+2H] (2+)-NH3-H2O
676.35516	1822.6
677.38702	755.8
678.90863	871.6
680.30499	816.7
681.17694	1591.6
683.15875	2850.3
684.16754	2335.1	[M+2H] (2+)-H2O, [M+2H] (2+)-NH3
684.97687	694.0
686.05560	49.8
696.45410	22.7
701.06171	28.1
702.35150	356.0
703.17645	391.9
704.10852	27.6
709.27142	34.2
712.13043	1023.0
713.14038	1540.5
714.13055	545.0
715.21710	187.3
715.87793	57.5
717.27094	93.4
718.02368	129.3
720.09235	548.5
721.50421	46.6
723.45892	44.6
724.38873	84.6
726.46552	115.3
728.34467	63.7
730.14130	4928.0	b (6) (1+)-H2O
731.16296	3880.8	b (6) (1+)-NH3
732.20935	1456.5
734.43347	196.0
735.31366	365.2
736.64917	114.0
740.03540	49.8
744.49286	50.7
746.41199	113.4
748.21051	9558.7	b (6) (1+)
749.21375	2243.1	y (7) (1+)-H2O-P
750.20221	62.8
750.87598	79.8
752.27338	13380.2	y (6) (1+)
753.26715	3407.1
754.41583	41.4
756.32526	88.5
759.34125	64.4
760.54755	259.3
761.82904	924.7
762.54498	40.3
763.34698	99.4
766.98175	40.1
767.80878	159.9
768.53851	117.4
769.45062	215.5
770.54315	51.2
772.04413	27.8
773.49091	116.3
780.30914	63.9
781.30328	169.0
783.10840	98.1
783.74915	66.1
784.34991	89.2
786.04095	79.7
787.20636	185.6
788.64990	42.4
790.89008	90.0
793.18372	93.1
794.03955	120.8
795.70160	55.1
800.33661	34.4
802.49310	39.0
805.23071	80.0
806.36017	20.1
808.55591	135.6
809.83405	72.9
813.45758	229.9
814.54120	36.3
816.07599	174.4
817.50922	53.8
818.56647	21.7
820.52344	62.9
824.07587	20.1
826.62750	117.7
827.53070	190.1
828.38348	237.7
830.65985	66.4
833.06616	207.7
835.20844	55.1
836.22821	24.2
838.35559	56.7
839.23798	72.3
841.17694	108.4
845.20795	301.5
846.50946	76.9
848.41034	248.4
852.20575	43.3
854.51990	72.0
855.32928	338.9
856.41327	297.6
861.44342	90.3
863.84009	140.8
865.28180	4070.6	y (7) (1+)
866.47614	984.0
867.51166	120.0
868.35327	25.1
870.26434	30.5
871.46558	76.1
872.54767	95.7
873.28448	72.0
875.54950	55.1
877.29547	202.6
878.28925	37.0
881.47021	28.2
882.13599	104.5
884.47076	70.8
885.57379	435.2
886.47803	84.0
887.43158	26.4
888.31885	70.2
888.98193	110.7
889.67792	225.8
890.95905	74.5
893.27045	60.3
895.74463	31.0
896.81494	36.4
897.51978	393.4
898.23438	80.1
899.03717	95.4
901.34943	101.9
903.85742	138.3
909.47559	58.8
911.04059	207.1
912.90796	210.8
914.52173	123.2
915.71240	43.4
917.49677	42.5
918.52887	32.9
922.49188	117.7
929.53156	82.2
931.93286	201.5
932.82477	504.3
933.58081	289.3
940.04376	140.9
941.72565	71.1
943.02545	163.3
948.39990	47.4
950.35773	29.0
951.60614	193.9
953.12860	36.9
953.79980	61.2
955.02032	32.9
958.85992	94.2
962.99518	135.8
964.27808	83.7
967.17645	222.3
968.34692	268.6
969.35529	126.0
971.35498	140.4
974.03986	180.3
976.37860	413.4
977.65619	186.5
980.29419	123.7
982.23260	23.2
984.71527	200.2
985.68732	212.5
986.63214	253.3
990.29425	93.1
991.62134	65.4
993.81567	269.2
994.48560	405.5
995.39227	206.2
996.58588	93.1
1000.15674	105.2
1003.51886	73.3
1005.27106	12.3
1006.69531	25.1
1008.67389	52.5
1010.36395	13.4
1011.69916	109.0
1012.41357	112.8
1017.45013	26.4
1020.35132	11.0
1025.58643	16.2
1027.50574	77.2
1031.18164	72.0
1038.11523	184.6
1039.10498	92.9
1042.59131	70.7
1044.50305	122.4
1046.78223	51.1
1048.48059	39.1
1050.79907	90.0
1053.55469	48.5
1056.25085	30.5
1058.22168	30.7
1064.99243	99.2
1065.87305	58.1
1067.04248	60.2
1068.41760	35.7
1069.33643	106.7
1070.54773	62.7
1071.66406	72.6
1074.56665	15.2
1077.41138	36.3
1083.20874	250.1
1085.55786	20.3
1086.74646	122.8
1088.49121	14.9
1091.22717	43.2
1093.44495	78.3
1095.46411	340.0
1096.49658	130.4
1101.71082	52.5
1103.18384	172.9
1104.75659	187.0
1109.32751	1843.5
1110.39575	514.1
1111.30127	78.6
1113.34570	227.6
1114.37402	224.4
1130.67090	72.3
1138.25903	75.9
1140.40442	255.7
1141.14941	34.9
1142.92212	74.6
1145.33728	42.2
1156.45386	268.7
1157.36450	145.3
1158.75122	14.9
1168.51587	64.3
1176.28809	39.6
1178.88354	57.5
1184.15051	159.0
1186.25488	86.3
1192.38770	18.9
1193.28589	35.7
1194.17139	189.2
1197.97437	128.6
1200.32251	130.3
1202.25317	20.1
1208.14136	170.2
1209.44995	35.6
1210.45374	63.5
1211.51892	242.1
1212.16150	46.9
1219.72351	26.7
1223.20032	38.1
1239.30286	96.1
1345.42322	33.1
1348.94067	36.9
