# Supplementary material for: Phosphoproteomic Analysis of Platelets Activated by Pro-Thrombotic Oxidized Phospholipids and Thrombin
Source: PLoS One. 2014 Jan 6;9(1):e84488. doi: 10.1371/journal.pone.0084488 (PMC3882224; doi:10.1371/journal.pone.0084488)
Supplement: Annotated Spectra S1 — (ZIP) [file pone.0084488.s004.zip › EFDELNPSAQR_-20_2_80031.txt]

m/z	i	matches
196.95285	19.5
202.29070	79.6
212.18663	79.3
213.19017	93.2
222.30283	16.3
225.24631	14.7
227.12170	407.7
230.13420	439.0
231.05014	86.5
232.27327	27.5
233.39313	89.2
238.17744	45.0
243.17841	41.8
244.47781	257.7
245.17177	1934.4
246.24323	443.1
249.05139	281.4
255.32330	67.0
256.14359	61.6
257.97473	44.1
259.03729	622.9
259.82156	131.5
262.21887	16.2
264.10162	19.5
267.22049	210.9
272.31918	313.4
277.16602	531.5
277.92813	22.6
282.21323	21.0
283.26147	50.0
285.35422	159.3
286.26303	19.5
287.12048	62.1
294.34088	40.2
300.20370	46.1
301.17886	375.6
303.34894	937.6
304.30893	189.7
311.19370	83.0
314.26785	82.1
317.22598	43.0
322.13690	45.0
324.46411	19.4
328.20776	79.7
334.05011	41.6
335.48560	80.4
337.37152	195.7
339.17041	341.6
339.99414	41.6
341.21994	70.4
342.35345	128.6
346.06891	176.3
347.40802	78.1
354.11945	177.5
355.30988	69.7
357.41650	282.2
358.21362	1913.5
359.26733	625.9
364.99280	110.9
366.22430	105.8
367.80609	158.7
368.80841	57.7
371.82477	139.9
372.93646	27.5
374.14862	2079.0
375.19684	608.9
377.17767	35.5
378.11401	101.5
383.89880	22.7
385.06787	67.8
387.28040	17.9
390.09607	65.9
391.29230	241.4
392.28192	389.1
393.25751	71.0
397.08215	26.1
398.32056	56.2
403.24652	238.1
403.99884	54.8
407.88806	41.6
409.39813	62.3
418.44275	40.2
419.49860	219.7
421.20483	108.5
422.48767	112.4
424.15045	203.1
426.11871	103.6
427.39893	30.6
428.83923	25.9
432.80518	67.7
434.89655	94.6
438.12738	60.6
440.62439	425.3
442.66400	65.9
443.49762	128.7
444.42633	80.2
449.30792	53.5
451.12518	120.5
454.48004	235.5
455.57941	90.0
456.23413	171.9
457.58087	19.4
458.19702	76.5
459.17291	51.7
461.48645	25.9
464.13580	268.2
465.46930	91.7
467.19208	13.1
468.10870	116.3
469.25055	57.6
472.10419	298.8
472.90997	133.6
474.81683	318.8
476.00690	152.2
477.32697	83.3
479.01477	35.5
482.54376	186.8
483.54480	62.8
484.28088	198.4
485.12433	232.5
486.20911	83.1
487.22144	420.2
487.84961	78.0
489.05072	360.9
490.18805	70.7
492.77271	219.6
494.49194	175.4
495.48822	76.5
496.21674	29.0
497.85608	30.6
501.31976	402.8
502.17438	280.6
503.10077	5510.2	b (4) (1+)-H2O
504.14380	1266.6
505.11249	388.8
506.36151	1138.1
507.33484	415.3
508.21808	46.1
510.40729	89.2
512.41589	195.9
515.59045	193.0
517.57483	70.5
518.27179	38.7
521.08679	1054.4
522.10699	324.3
523.10260	341.3
524.41339	51.5
527.52313	267.2
528.96295	41.4
529.69257	45.0
530.52612	85.1
531.22882	136.1
532.24335	29.2
533.37543	79.1
534.97266	505.2
536.07196	186.9
537.99139	113.7
539.05817	481.2
540.34424	12724.5	y (5) (1+)-P
541.31561	5665.9	y (4) (1+)
542.40881	1242.3
543.66040	27.7
545.16357	30.8
546.72919	541.1
550.36560	312.0
551.15735	261.4
552.09406	121.9
553.96808	124.7
555.20709	1596.3
556.27216	2851.1
557.42596	621.1
558.49329	363.5
559.50012	98.9
562.11487	25.9
563.05798	170.0
565.19727	124.5
566.85260	222.1
567.62042	93.5
569.93689	872.1
570.66095	132.8
571.47626	614.5
572.42316	406.6
573.76648	127.7
575.03857	70.7
578.58112	493.4
580.03790	664.3
581.11877	433.8
582.35547	134.0
584.04767	962.4
585.32013	90.0
587.95709	1429.5
589.01715	1022.5
590.38837	229.7
591.31891	149.2
592.16754	366.0
593.27594	166.8
594.54877	14.8
595.48523	127.5
596.13177	27.2
597.98633	2065.9
599.46942	3418.3
600.60913	1455.3
601.44672	663.4
602.52087	540.3
603.41779	33.8
605.77185	712.1
606.82062	353.9
607.59558	13.5
608.72821	316.4
609.48907	334.5
610.58136	118.1
612.47003	518.1
613.24872	149.2
613.95685	103.6
615.32086	389.4
616.11591	8630.0	b (5) (1+)-H2O
617.05524	2759.1
618.16022	765.0
619.21448	478.3
620.72888	811.4
621.77759	714.5
622.49750	187.3
624.13489	80.2
626.83240	1836.1
627.93329	623.8
629.12933	257.3
630.02875	121.5
631.18610	164.3
631.98627	56.0
634.09503	5314.7	b (5) (1+)
635.26080	6690.4
635.91302	7909.4	[M+2H] (2+)-NH3-P, y (6) (1+)-H2O-P, [M+2H] (2+)-H2O-P
636.80096	1385.2
638.18170	48985.4	y (5) (1+)
639.22278	12941.4
640.29938	1958.0
641.21637	482.8
642.18500	29.0
643.70605	13972.8
644.51080	31461.0	[M+2H] (2+)-P
645.52997	6519.7
646.66583	372.6
647.70673	465.1
649.19482	870.5
650.47632	247.9
651.41937	40.5
652.47949	175.9
653.67419	1076.3
654.41046	2783.3	y (6) (1+)-P
655.43671	1743.6
656.37115	240.5
657.09851	129.6
658.06128	46.6
659.84625	1727.9
660.82361	2525.0
661.81189	722.8
662.74384	319.6
663.75092	594.8
664.99146	201.8
666.54999	450.2
667.31415	546.5
668.20697	165.1
668.91022	53.3
669.71124	409.8
670.64349	172.8
671.29413	533.8
672.34552	141.7
672.99567	354.5
674.54028	1286.5
675.54840	3139.1	[M+2H] (2+)-NH3-H2O
676.34418	2693.4
677.39960	601.4
678.41449	255.1
679.43359	1097.4
680.56854	479.7
681.44342	1724.1
682.38947	390.4
683.60297	2288.4
684.32623	952.0
685.30231	1035.1
686.03876	315.5
687.61267	78.1
695.90814	36.9
698.12549	103.6
701.97272	234.9
703.21051	388.9
703.93054	315.1
706.37201	73.3
707.98212	52.5
710.59479	78.3
712.23859	589.7
713.12115	2220.2
714.15826	1185.9
716.69513	84.5
718.44122	45.0
720.22424	399.2
721.15253	82.7
724.22418	51.3
725.09760	87.3
728.30157	128.4
730.15656	8562.6	b (6) (1+)-H2O
731.15582	6106.9	b (6) (1+)-NH3
732.07440	1543.6
733.19305	230.8
734.07397	35.4
735.33234	1098.7
736.32404	511.2
737.45001	32.2
740.18488	64.0
740.81708	32.2
741.88361	192.2
743.63495	62.9
744.62616	60.6
745.78790	143.0
748.17352	11154.0	b (6) (1+)
749.20758	3787.1	y (7) (1+)-H2O-P
750.12347	955.0
751.70990	1244.5
752.34497	15127.7	y (6) (1+)
753.27612	4889.2
754.29474	1366.4
757.32941	70.5
762.10248	3015.7
763.08154	406.6
763.86218	215.6
764.83551	203.2
767.41821	693.6
768.39990	124.2
770.19440	113.1
774.48505	182.7
775.24207	77.2
776.78461	168.9
781.27423	108.9
784.36377	25.5
785.33722	351.0
788.54968	22.6
791.48370	144.7
793.30573	84.6
796.11127	164.0
797.14240	78.9
798.39899	219.8
799.14642	70.7
800.42554	210.4
802.67383	152.9
807.25824	110.6
808.42694	90.6
810.38507	53.7
815.17377	77.7
817.40277	212.4
821.27979	38.2
823.52625	70.1
824.57385	78.7
827.12964	160.5
828.45453	350.7
831.56720	87.6
835.16547	23.1
838.24084	383.7
839.35516	207.5
845.53345	657.0
846.26331	31.2
847.23969	292.7
848.31769	65.9
849.36304	63.8
850.97357	158.5
851.90576	38.8
854.18207	56.2
855.12079	179.6
858.08673	85.8
860.74573	30.9
862.82123	133.0
865.27661	5245.5	y (7) (1+)
866.48419	1706.6
867.44135	1043.8
868.16949	255.2
869.36255	49.3
870.59613	40.2
872.48724	13.2
876.74756	179.4
878.42670	388.9
879.21271	65.3
881.09399	35.5
883.02100	150.4
885.41895	1784.4
886.45026	539.1
887.46039	155.0
888.41132	21.3
889.62531	76.5
890.53802	36.6
893.92944	100.3
894.80902	208.2
896.02899	223.9
898.29639	236.6
902.96216	87.5
907.01733	46.6
908.33032	73.1
915.55621	51.3
917.00446	72.9
919.36621	27.4
921.06049	49.8
921.88251	77.9
922.49927	27.7
924.84619	225.1
925.89337	67.3
931.68854	184.9
932.34961	145.7
933.33618	289.9
935.55469	25.8
938.41290	125.0
939.13428	79.6
940.44574	235.7
941.47711	103.1
942.19147	84.4
942.95490	47.7
947.68744	75.3
950.20703	118.4
951.33356	115.0
952.28253	90.9
962.02124	125.6
964.41998	174.7
965.47797	98.4
967.20087	691.0
968.14941	470.0
969.37134	205.0
974.48224	53.0
976.46405	666.2
977.36053	41.8
979.27130	59.0
980.36847	63.8
981.00977	60.0
982.45563	235.3
984.48926	150.7
985.30835	354.5
986.49585	222.9
987.34271	286.9
990.62384	155.9
991.51080	92.0
994.36328	1472.6
995.43628	277.0
996.40039	32.3
999.15692	48.2
1001.57739	69.2
1005.48267	46.6
1006.42670	145.2
1008.40399	16.4
1011.21637	249.9
1012.07916	236.8
1012.76288	21.9
1019.50446	224.0
1022.01361	61.2
1026.39771	194.8
1031.82959	58.5
1033.96094	31.7
1043.02527	206.8
1054.56335	57.4
1060.63611	89.3
1065.44128	160.6
1067.82788	80.1
1069.62366	103.6
1070.32446	54.6
1072.55542	105.7
1073.22632	38.7
1075.87695	73.2
1077.82471	21.1
1079.44214	66.9
1083.20044	234.4
1085.39478	615.5
1086.22961	241.2
1087.27295	80.2
1092.76709	149.0
1095.17090	293.4
1097.32837	38.9
1098.17383	22.7
1099.30554	90.8
1100.45325	78.3
1103.44263	57.4
1107.38184	38.6
1109.41663	1769.2
1110.49243	854.6
1111.62683	99.7
1113.26953	776.2
1114.51770	317.6
1117.24158	78.6
1123.92871	42.1
1138.33630	79.8
1139.40308	247.6
1146.64001	67.3
1147.56421	132.5
1154.09119	141.5
1156.29431	1921.3
1157.30518	581.8
1158.33716	497.8
1164.38074	155.0
1165.54504	146.2
1182.52441	116.2
1183.74805	106.7
1193.73633	132.5
1194.34497	86.0
1200.40283	132.0
1211.01550	476.2
1211.77185	323.9
1212.55994	155.4
1215.69092	102.0
1219.74500	34.0
1238.01672	103.6
1240.40173	236.5
1255.86609	39.8
1257.06152	297.7
1272.43030	86.1
1282.40857	29.4
1305.55359	69.0
1331.61829	46.2
1348.78003	35.0
1381.58374	40.4
