# Supplementary material for: Phosphoproteomic Analysis of Platelets Activated by Pro-Thrombotic Oxidized Phospholipids and Thrombin
Source: PLoS One. 2014 Jan 6;9(1):e84488. doi: 10.1371/journal.pone.0084488 (PMC3882224; doi:10.1371/journal.pone.0084488)
Supplement: Annotated Spectra S1 — (ZIP) [file pone.0084488.s004.zip › AAARLSLTDPLVAER_-4_2_69970.txt]

m/z	i	matches
162.06224	12.1
167.14450	19.2
171.41574	12.6
172.11769	16.7
175.24672	102.7
175.96144	8.6
177.15675	37.6
179.25327	41.5
179.96201	20.2
181.00711	34.3
183.10971	121.3
185.16132	26.7
187.11714	9.8
187.97412	26.6
188.70926	27.3
192.21754	39.6
201.21521	13.5
202.17523	5.8
203.04718	6.7
206.29428	19.0
206.92975	20.6
208.30016	22.2
209.62726	13.9
211.01050	131.8
211.99356	9.1
214.03943	11.2
215.36185	14.9
217.00871	226.5
219.15776	38.2
224.19507	8.9
225.11099	5.8
226.12143	31.0
227.22366	39.5
228.12819	11.5
231.27257	11.8
233.23175	19.2
236.99100	43.2
237.77612	31.7
239.27588	24.1
241.10033	29.7
243.55557	27.2
244.16382	17.5
245.21210	23.8
246.20174	50.7
247.04480	33.9
249.24527	29.4
254.08984	33.9
255.17783	29.9
257.06409	6.3
258.18518	26.9
261.19373	205.7
262.12970	111.7
263.07120	27.9
264.91492	38.0
267.15759	7.2
268.25781	10.9
269.46085	3.5
270.75403	34.5
271.57388	49.1
273.03604	7.0
275.16342	175.9
276.15704	140.9
277.16211	9.9
279.46564	9.5
281.20398	15.8
283.25885	55.4
283.96198	15.7
285.09082	6.3
286.06461	33.2
287.19794	16.7
288.53058	20.4
289.18243	8.6
290.47766	25.9
291.13019	12.5
292.13959	27.7
293.32706	21.3
294.28070	12.6
295.75635	16.5
297.03485	6.6
298.06335	46.4
299.34766	58.4
300.28125	62.6
301.12750	20.0
303.34540	30.2
304.17169	270.3	y (2) (1+)
305.39276	10.8
306.32782	20.4
307.18976	60.3
308.31531	27.9
309.24683	71.9
310.06976	141.5
311.47424	32.9
312.40094	6.6
313.47046	40.4
316.35846	14.4
317.23499	50.6
318.45532	4.9
322.59637	4.0
323.25818	28.5
325.17645	26.3
326.15576	107.1
327.39661	53.4
329.50916	35.1
332.54419	7.9
333.48254	218.4
334.18060	10.4
335.27197	17.2
336.41547	52.7
337.32703	51.0
338.18671	26.9
339.21204	62.6
340.25726	40.5
341.20306	37.5
342.82092	4600.4	b (7) (2+), y (6) (2+)
343.79419	394.6
344.68060	32.9
345.57550	26.2
346.52332	100.7
347.46222	52.7
348.51251	32.5
349.25781	27.9
352.18262	114.4
353.24402	21.5
354.11749	9.8
355.27167	29.7
356.39258	7.2
357.88196	21.0
360.20331	89.8
361.79181	74.2
362.74469	13.3
363.53912	15.8
366.23322	11.3
367.16040	9.5
368.28204	24.6
370.07953	254.7	b (4) (1+)
371.18988	59.9
372.05835	16.3
373.71375	77.1
375.20093	2644.1	y (3) (1+), b (8) (2+)-NH3-P, b (8) (2+)-H2O-P
376.32141	310.1
377.33759	152.3
378.37933	22.5
379.62775	49.1
380.30109	41.9
381.29022	56.5
382.40332	92.4
383.81183	656.6	b (8) (2+)-P
384.88580	77.9
386.32886	8.1
388.53082	18.6
390.48981	52.7
391.52380	69.8
392.36926	5.1
393.36621	136.0
394.62872	32.4
395.52039	36.2
396.93982	68.4
399.25494	13.3
400.41852	1483.5	y (7) (2+)
401.32611	129.5
403.27545	54.6
404.04669	52.8
405.09375	17.9
405.91711	71.5
406.61639	18.4
408.25867	42.2
409.53864	127.9
410.45276	76.5
411.29218	58.8
412.44086	42.5
414.82770	67.5
416.35394	36.6
418.00812	41.0
419.06958	112.1
420.57092	74.5
421.42682	10.8
422.36658	88.5
423.68933	349.9	b (12) (3+)-H2O, b (8) (2+)-H2O, b (8) (2+)-NH3
424.52087	124.9
425.34967	164.2
426.24005	53.6
427.13770	78.1
428.54095	81.0
429.14746	42.6
430.99365	51.7
432.36780	687.1	b (9) (2+)-H2O-P, y (11) (3+), y (8) (2+)-H2O-P, b (8) (2+), b (9) (2+)-NH3-P
433.19470	238.9	y (8) (2+)-NH3-P
433.86548	47.5
435.23560	113.3
436.14624	11.9
437.39362	38.7
438.37341	64.5
441.17694	953.3	b (9) (2+)-P, y (8) (2+)-P
441.91565	445.4
442.67535	3.9
444.40387	29.7
445.43634	137.2
446.08240	26.7
448.65527	69.1
449.29492	104.6
451.12628	214.6
452.23450	46.9
453.08276	23.3
454.20612	51.4
455.22247	97.7
456.33429	89.9
457.62793	83.3
459.38300	40.4
460.73419	161.2
462.26691	6.3
463.86530	122.5
464.60950	23.4
465.39191	67.3
466.24731	216.7
466.88452	142.9
467.51013	66.1
468.36237	41.8
469.39282	8.9
470.21179	50.2
471.14093	39.3
472.35040	117.2
473.13879	50.7
474.33563	2358.6	y (4) (1+), y (13) (3+)-P
475.37665	463.8
476.34430	168.2
477.42004	32.2
478.51453	100.9
479.71997	53.9
481.11505	587.1	b (10) (2+)-H2O-P
481.71765	610.4	y (8) (2+)-NH3, b (9) (2+)-H2O, b (9) (2+)-NH3, y (8) (2+)-H2O, b (10) (2+)-NH3-P
482.54413	73.3
483.18182	311.6	b (5) (1+), y (12) (3+)
484.19135	34.7
484.92902	50.6
486.83319	98.2
487.52777	7.5
488.38031	12.5
490.13214	3857.3	y (9) (2+)-NH3-P, b (9) (2+), y (8) (2+), b (14) (3+)-H2O, b (10) (2+)-P
490.87152	1580.5	b (14) (3+)-NH3
491.78467	24.6
492.39325	33.4
493.26532	143.2
494.34039	97.9
495.45502	107.2
496.29657	189.5
497.31329	193.8
498.23590	163.4
499.37726	135.5
500.48639	19.3
501.62213	73.6
503.04901	53.4
503.93121	47.3
505.81604	213.7
507.17297	188.9
508.37677	111.4
509.25568	55.3
510.38696	271.5	[M+3H] (3+)-NH3-H2O-P
511.38617	177.6
512.18329	6.0
513.14008	165.9
513.90833	122.0
514.54266	43.4
515.52045	112.3
516.58441	2566.1	[M+3H] (3+)-H2O-P, [M+3H] (3+)-NH3-P
518.11957	57.4
519.19073	198.1
520.08728	105.8
520.76288	28.1
522.49811	4009.4	[M+3H] (3+)-P
523.97699	308.7
524.61719	136.9
525.24945	97.3
526.37219	150.2
527.38623	138.8
528.13239	24.3
529.93805	238.8	b (10) (2+)-NH3, b (10) (2+)-H2O
531.29004	257.0	y (14) (3+)
532.03748	127.4
533.00409	215.4
533.96173	115.4
534.67194	56.3
536.30310	997.2
537.22375	1892.8	b (11) (2+)-H2O-P, b (11) (2+)-NH3-P
538.38275	569.5	b (10) (2+), y (9) (2+)-NH3, y (9) (2+)-H2O
539.06946	332.9
540.19482	298.1
541.88824	208.3
543.07446	383.8	[M+3H] (3+)-NH3-H2O
544.12787	172.8
545.27606	428.4
546.49115	1395.2	y (9) (2+), b (11) (2+)-P
547.42651	67.9
548.30896	63.5
552.47687	29.9
554.19775	136.6
554.80878	37.1
560.44269	111.5
561.62433	12.1
563.06915	4.9
564.33282	15.0
568.03522	36.6
570.67865	22.7
572.25922	9.1
575.59985	29.2
576.84674	13.9
577.88043	48.1
578.98718	85.0
581.21710	263.3	y (10) (2+)-H2O
582.08820	47.7
586.13611	134.3
587.31775	813.0	y (5) (1+), b (12) (2+)-H2O-P, b (12) (2+)-NH3-P, b (11) (2+)-NH3
588.45575	214.6
590.51251	116.6
591.31732	8.5
592.29694	18.5
595.45258	1763.0	b (11) (2+), b (12) (2+)-P
596.28021	665.7
596.90692	294.4
598.15125	116.2
600.21802	15.5
605.06317	7.8
605.88409	26.6
607.59717	87.4
608.38348	31.4
609.58405	70.6
612.14545	67.5
614.13629	50.2
615.81470	43.0
616.60498	209.8
618.46649	6.7
621.02496	76.3
621.70905	9.0
622.40143	87.7
623.48529	89.0
624.52985	42.9
625.99976	81.6
628.16510	25.0
630.93848	337.8	b (13) (2+)-P
631.82013	123.4
632.45477	46.7
635.20020	9.3
636.26019	213.0
637.57153	32.2
639.91199	10.6
641.21136	60.9
643.16321	19.1
644.98895	1980.5	b (12) (2+)
646.00031	111.5
647.53986	228.4
648.46399	19.7
650.19861	87.5
651.49829	107.1
652.86212	113.8
653.61835	21.8
655.75629	16.1
656.37854	10.0
657.73541	230.4
660.87201	65.2
663.61859	5.4
665.28973	288.3	b (7) (1+)-H2O
666.67792	65.8
667.41388	51.0
669.09955	30.2
669.71198	27.3
670.57660	101.5
671.32751	73.6
672.34430	32.0
673.14545	7.8
675.00848	80.9
676.50220	78.9
678.32050	22.8
679.60339	142.9
680.60736	443.0	b (13) (2+)
681.71832	36.7
683.80792	302.1	b (7) (1+)
684.41772	2906.4	y (6) (1+)
685.44623	876.3
686.65057	105.1
687.85895	30.2
689.84973	56.5
690.95923	12.5
693.52631	131.3
694.60706	20.4
695.22620	19.0
696.18915	293.6	b (14) (2+)-P
696.79987	55.5
701.86334	135.8
702.87109	8.8
704.57379	55.8
705.40662	24.8
707.64520	19.5
708.39520	25.8
709.98126	18.6
711.84052	162.2
712.60760	123.1
714.80688	30.4
715.42700	11.8
717.65814	64.1
720.02570	12.6
722.46954	148.6
723.93628	102.3
724.63287	43.9
725.75580	87.5
726.63409	16.6
728.36420	6.5
732.89172	35.2
736.80463	19.9
738.09241	37.1
739.12683	158.7
740.53381	39.6
741.79285	14.5
744.77472	147.6
746.32904	5.4
748.59845	6.8
749.66693	30.6
751.15332	18.2
754.45636	16.7
761.07428	2094.8	y (13) (2+)
761.88739	269.1
763.11853	410.5
764.27539	92.3
766.39246	259.5	b (8) (1+)-P
767.51141	16.2
768.28882	153.3
774.22815	12.8
778.98297	47.7
781.62646	13.3
783.01093	28.3
786.06671	14.8
787.44397	8.4
789.95660	10.4
790.79779	31.7
794.78473	18.1
796.41522	54.2
797.40155	77.7
799.41321	824.0	y (7) (1+)
800.53589	205.0
801.38239	22.4
802.46326	5.3
809.24323	31.3
810.61011	11.2
811.28741	38.9
814.47546	7.7
815.09778	54.2
819.42731	14.0
820.30524	39.3
821.35828	35.2
829.15326	32.2
830.39844	8.1
832.89069	7.2
837.51294	67.1
839.23798	10.0
842.71051	15.5
844.28619	46.4
845.54761	11.3
846.52124	368.5	b (8) (1+)-H2O
847.51031	169.3
848.57562	9.1
849.26831	14.9
852.73383	107.6
854.25275	21.6
856.31207	8.1
863.29828	101.2
864.34351	593.5	b (9) (1+)-NH3-P, y (8) (1+)-H2O-P, b (8) (1+)
865.43555	180.0
866.45941	97.0
874.64868	18.1
881.48047	544.0	b (9) (1+)-P
882.36572	196.7
883.47809	96.4
891.43799	19.5
894.50555	16.5
895.31036	17.2
897.33136	12.3
900.43439	24.7
902.34796	30.2
906.34448	28.3
909.39276	36.6
916.05280	28.8
918.15509	8.6
922.40869	27.1
926.28363	14.4
934.38403	6.3
937.12054	53.1
938.70264	14.4
944.22681	11.7
949.77960	8.6
954.46118	51.1
960.14471	22.4
961.27240	375.2	b (10) (1+)-H2O-P, b (10) (1+)-NH3-P, b (9) (1+)-H2O
962.07501	107.2
962.69263	24.7
963.57324	60.0
975.07880	25.2
979.31293	1724.1	y (9) (1+)-NH3-P, b (10) (1+)-P, b (9) (1+)
980.32806	897.3	y (8) (1+)
981.47485	269.3
987.40741	44.8
992.33624	24.8
993.24750	14.2
999.71313	35.9
1004.28760	17.2
1007.64056	29.7
1008.69244	40.4
1018.37769	24.8
1021.44647	13.5
1042.69971	27.3
1047.57495	63.5
1048.59521	27.0
1066.85718	10.7
1074.84399	41.3
1076.75732	18.1
1077.54529	15.5
1088.68335	6.3
1091.51929	29.2
1104.35278	17.2
1117.75781	8.6
1119.13989	16.1
1145.38525	32.6
1149.43506	22.8
1171.86047	9.3
1189.30420	129.8
1242.31384	31.7
1373.64783	9.0
