# Supplementary material for: Phosphoproteomic Analysis of Platelets Activated by Pro-Thrombotic Oxidized Phospholipids and Thrombin
Source: PLoS One. 2014 Jan 6;9(1):e84488. doi: 10.1371/journal.pone.0084488 (PMC3882224; doi:10.1371/journal.pone.0084488)
Supplement: Annotated Spectra S1 — (ZIP) [file pone.0084488.s004.zip › AAARLSLTDPLVAER_-5_2_64321.txt]

m/z	i	matches
236.11932	21.3
252.08475	11.5
258.91843	27.9
261.10611	4.2
271.23471	20.7
272.19238	17.2
277.45901	32.5
286.23169	5.2
288.10352	20.4
292.43686	5.2
296.18781	3.6
300.02872	13.7
301.23196	27.6
303.06381	13.6
304.10889	34.7
306.36078	20.2
307.97418	9.3
314.08289	37.9
323.41797	10.8
328.30493	9.4
330.74597	2.6
331.53925	19.3
339.20135	23.8
345.34708	14.4
352.36975	14.6
358.21979	4.5
363.18982	3.9
369.35822	13.2
370.34930	92.6
371.26733	43.5
372.10358	12.5
375.38474	338.6
376.38544	25.8
378.27045	10.9
385.09866	4.3
393.36407	7.3
395.29254	18.3
397.44348	11.5
398.50775	13.1
402.75226	18.7
409.42297	7.4
415.58917	21.8
417.09845	8.3
427.28992	54.0
429.09900	5.1
431.34930	7.4
432.30316	14.2
441.12219	43.0
442.51178	17.2
446.29181	9.3
448.92181	27.2
449.96655	9.5
454.04028	45.8
455.20050	13.4
455.97058	13.0
458.63861	13.8
463.22784	4.8
465.48096	9.6
466.32312	36.0
470.25507	12.7
471.19513	8.3
471.99817	25.6
473.17480	38.1
474.41992	83.1
475.51947	20.1
476.40417	34.8
479.09814	21.3
482.63171	36.8
483.44751	162.0
484.38361	50.3
486.10675	9.9
487.45087	12.1
490.20172	11.4
492.49213	35.9
495.24542	10.2
498.09277	12.2
500.35956	10.6
501.39368	29.5
503.32214	14.4
505.34210	14.3
508.08289	28.7
509.32367	5.8
511.31805	6.8
512.13855	5.2
513.12988	18.7
516.71533	12.0
517.34393	7.4
518.07404	33.8
520.42151	3.0
522.29736	14.3
525.07257	12.8
527.91675	13.0
535.31995	30.1
536.24054	10.9
543.20398	13.0
549.33765	9.9
552.37897	699.6
553.36664	168.5
554.40845	20.0
555.12170	7.0
556.29871	88.7
559.29938	7.0
560.33502	8.0
561.62830	46.5
563.79364	34.6
565.56079	7.1
567.03851	23.4
567.69153	14.9
568.67157	14.3
571.09772	14.4
572.58771	37.0
575.55457	7.6
577.75934	54.4
578.93030	3.9
579.55176	10.2
580.27106	12.1
581.50519	27.6
583.09113	10.6
585.55548	32.1
586.23846	4.5
587.61084	22.5
589.73651	19.4
590.78821	9.3
592.42987	5.5
595.50739	18.4
596.33356	19.7
598.80280	7.7
603.49384	19.1
604.45178	10.2
607.32019	12.4
608.38770	7.8
609.51105	4.8
610.40997	28.6
611.74298	53.0
613.07452	35.1
615.92120	5.8
616.79865	56.3
618.40521	34.4
619.66003	34.6
620.47461	6.4
622.91034	12.7
624.41992	70.3
625.65747	35.7
626.37152	12.7
627.54175	36.0
628.43866	16.6
629.55396	2.9
630.34698	38.6
631.75189	17.8
633.30328	47.5
635.56659	3.6
636.38092	25.8
637.59698	32.1
638.66467	29.0
644.56555	67.5
645.41602	15.9
646.39417	51.3
647.20367	22.5
648.18274	50.2
648.78644	11.9
649.56403	15.7
650.30164	54.1
651.28302	21.9
652.19031	39.0
655.34723	8.4
656.82129	40.2
659.78931	88.3
661.89172	4.5
664.14203	44.8
665.29370	519.8
666.48877	286.8
667.40924	105.0
668.39996	49.9
669.36127	29.1
670.47327	19.0
671.16266	14.8
672.26440	10.2
672.99353	7.7
674.58093	33.0
676.44434	78.2
677.45587	48.8
679.98401	27.9
682.64899	59.8
683.26312	23.7
684.49176	5943.4	y (6) (1+)
685.47736	2025.2
686.44250	266.9
687.50153	15.7
688.79279	54.4
690.26654	36.9
690.95282	70.7
692.16119	33.6
694.61298	51.7
695.52710	11.2
696.55206	92.4
697.45795	21.8
698.31830	68.2
699.50116	31.8
700.76935	3.3
701.84454	58.2
704.08582	34.0
707.03876	42.4
708.15759	29.0
709.26007	42.2
710.75342	52.1
711.69995	76.0
712.75177	36.4
713.67969	21.3
714.37054	20.5
717.04340	51.8
718.41809	50.5
719.20465	46.5
721.29407	18.7
721.92670	13.9
722.56769	26.9
723.48706	118.3
725.16376	179.5
726.15326	112.8
727.20093	63.4
728.84003	18.5
729.46985	13.4
731.14288	38.4
732.04236	5.5
735.04852	119.9
736.70428	31.6
737.69525	13.1
738.86475	147.7
739.55774	57.2
740.25378	26.7
742.52606	6.8
744.35333	71.9
745.37854	71.0
746.42944	80.0
748.55365	90.9
749.40906	127.0
750.47076	161.4
751.21216	8.3
751.89453	58.2
752.88727	11.9
754.12738	30.9
755.25494	42.0
755.92114	49.7
756.80756	116.9
757.59576	143.2
758.62134	15.2
759.58881	85.8
761.18683	388.1
762.31409	486.4
763.25122	270.5
764.29694	51.1
765.47723	218.4
766.48578	168.5
767.85272	168.7
768.69312	61.8
769.78125	78.1
770.54742	103.2
771.73212	85.1
772.79858	89.0
774.10358	2307.8	[M+2H] (2+)-NH3-P, [M+2H] (2+)-H2O-P
774.90802	1019.7
775.60712	737.2
777.04376	113.8
777.84180	72.0
779.45300	60.5
780.37347	36.8
781.18317	174.2
782.93018	19113.3	y (7) (1+)-NH3
783.72650	19148.3	[M+2H] (2+)-P
785.19159	326.5
785.86584	97.1
786.62683	75.2
787.71191	259.6
788.45740	40.8
789.47491	280.2
790.32178	25.4
791.77069	214.5
792.69586	391.0
793.42218	173.7
794.53906	181.7
795.69525	133.1
796.41583	27.4
797.03143	19.3
798.07379	136.6
799.42017	716.1
800.66107	96.7
801.62054	87.3
803.12799	238.8
804.16852	85.8
805.13898	76.8
806.22162	139.7
807.25775	292.2
808.65228	251.2
809.40466	79.3
810.54376	336.5
811.92194	314.1
813.21753	653.4
814.15948	675.0
815.24323	920.6
816.30225	279.4
817.75958	356.8
819.22650	231.5
820.95331	247.3
822.06976	181.6
822.91315	1095.2	[M+2H] (2+)-H2O, [M+2H] (2+)-NH3
823.62628	204.4
825.45831	8.9
831.61395	73.2
832.88062	4.2
833.55890	18.4
836.15057	24.1
839.68933	48.2
840.81390	9.6
843.43738	14.1
845.26538	34.5
846.34808	176.0
847.29242	151.9
848.55811	49.0
850.41272	15.9
853.21063	26.0
856.92743	91.4
859.06879	85.6
859.69501	14.6
861.49011	88.3
863.34027	178.9
864.40485	249.1
865.06641	73.0
865.78296	49.2
867.24756	59.6
871.63898	99.3
874.10785	31.9
874.72791	11.8
875.65997	115.2
877.26593	90.5
878.12073	84.6
879.89636	73.4
881.46777	2888.0	b (9) (1+)-P
882.46893	1310.7	y (8) (1+)-H2O
883.47711	493.2
884.46832	30.5
885.42053	56.4
886.47742	7.1
887.38599	5.1
890.27692	28.1
892.14166	82.5
893.18646	8.4
893.99365	36.6
896.09106	22.6
896.94684	90.2
897.79779	123.2
898.51105	38.2
899.65680	146.5
900.49188	325.8
901.41034	128.4
902.49762	126.5
903.33429	27.2
904.62158	106.6
906.76398	10.3
908.53589	10.8
911.58618	4.6
912.34027	54.3
914.21588	13.3
914.98260	62.2
915.84796	42.8
916.97711	95.7
923.68268	13.1
924.80566	36.5
926.16211	4.2
927.82001	17.6
928.96503	55.9
929.78461	58.7
930.61298	6.4
931.48438	20.1
932.30719	19.7
933.54077	9.9
935.10736	24.1
936.19110	28.4
938.08063	78.6
938.69360	17.3
940.01532	22.6
942.83820	20.1
943.47723	15.4
946.07983	15.2
947.83075	22.3
948.82965	87.1
950.19037	57.6
951.37360	25.6
954.46924	3.3
956.46185	39.4
959.71161	34.2
961.32159	475.1
961.96002	115.1
962.57324	198.5
963.48700	78.5
964.60223	71.1
965.94745	25.9
967.77887	101.3
968.87286	28.1
970.84766	79.2
973.63599	24.0
974.80438	31.6
975.97076	79.8
977.42041	12.5
979.41113	2586.8	b (9) (1+)
980.40411	1332.8
981.41559	456.4
982.17773	5.0
982.81244	22.2
986.01489	28.5
986.83307	42.9
987.79694	8.3
990.27484	26.3
991.07184	34.2
992.42065	27.7
993.26349	62.1
993.95190	22.8
994.98169	32.8
995.60895	23.3
996.29053	11.1
997.57440	48.9
998.68280	10.2
999.37286	72.5
1000.37592	508.2
1001.41571	63.7
1002.43384	16.9
1003.67310	9.1
1007.39697	25.3
1008.64447	21.3
1012.80585	35.5
1013.51587	494.6
1014.59161	202.4
1015.45575	93.5
1016.36823	65.7
1017.20380	69.4
1019.49591	38.8
1022.62006	83.7
1023.63861	33.1
1026.97522	26.1
1027.97510	81.5
1028.72656	30.4
1030.44434	33.9
1032.85193	65.3
1034.12842	191.6
1035.05640	19.0
1037.38574	47.0
1038.87195	44.0
1039.77100	10.2
1042.41406	29.2
1043.49170	28.7
1045.24805	44.8
1046.64832	66.8
1047.62000	94.3
1048.25806	29.0
1049.08459	46.2
1049.82202	66.0
1051.28394	6.4
1051.93347	17.2
1053.66699	33.0
1054.61450	21.7
1056.95105	21.3
1060.92334	31.9
1062.29089	104.8
1063.39392	5.8
1064.45068	6.1
1066.19482	10.5
1066.96411	11.1
1069.32458	14.0
1070.24744	16.6
1072.55383	5.7
1073.73413	31.8
1074.64990	23.6
1076.00342	47.8
1077.15808	34.5
1079.66577	14.4
1081.66211	8.3
1082.52686	40.7
1083.88232	31.2
1084.73389	12.7
1088.53687	39.2
1090.30029	31.2
1091.39490	47.0
1093.29346	9.8
1094.89893	16.2
1098.35718	17.4
1099.37292	13.9
1102.39990	98.7
1103.21143	12.5
1103.94458	28.8
1106.12964	13.3
1106.98987	15.3
1107.61108	4.9
1109.53320	11.1
1112.11267	52.4
1113.34094	33.1
1114.34033	18.3
1117.27820	34.9
1118.09937	25.2
1118.84033	41.1
1119.50098	19.9
1123.05676	6.7
1125.48804	32.5
1127.16211	70.3
1128.08435	33.6
1129.70068	20.4
1131.49487	29.7
1132.71069	59.0
1133.76611	6.1
1135.20972	8.9
1136.53467	25.1
1139.44189	20.2
1143.19727	121.0
1144.57727	20.0
1145.22998	21.0
1145.95178	39.7
1147.21851	25.2
1148.66528	17.5
1150.12134	21.2
1154.52124	4.2
1157.19617	4.9
1158.43384	5.2
1161.33923	18.6
1162.89905	106.6
1163.61646	12.6
1165.35559	6.7
1170.49377	24.6
1171.76880	38.8
1173.67334	18.8
1176.48022	6.4
1179.68567	65.0
1180.48450	191.8
1181.24731	65.8
1181.87012	59.1
1182.87646	12.7
1183.77905	29.4
1185.58667	4.5
1187.75366	35.6
1189.74084	76.3
1190.61206	230.8
1191.77222	30.9
1192.75342	90.3
1193.64075	27.4
1194.80811	13.7
1195.64551	29.9
1196.65112	5.5
1197.59448	29.4
1203.31006	29.7
1204.68872	16.5
1205.51904	11.5
1208.59302	4.6
1210.22437	11.4
1211.44653	34.4
1212.44446	34.8
1214.61011	24.3
1216.34912	5.2
1218.20337	8.3
1219.23169	3.0
1221.57117	13.6
1230.48596	104.0
1240.26758	11.5
1243.40247	3.0
1244.52747	14.6
1245.52209	14.6
1246.77380	13.8
1249.65527	55.5
1254.27954	3.9
1255.09021	2.7
1257.25891	6.5
1259.18909	63.7
1262.33838	32.2
1263.34949	29.3
1265.67932	37.0
1270.40698	163.6
1271.12317	4.9
1271.92908	10.6
1275.49365	23.7
1276.69641	7.1
1279.30212	13.9
1288.43469	282.3
1289.35242	197.4
1290.48425	37.9
1291.77234	12.7
1293.44788	48.1
1294.20007	30.1
1316.33936	3.3
1317.51160	8.9
1333.68689	13.1
1336.61584	19.5
1340.45679	11.7
1341.10620	9.3
1345.28479	19.6
1346.29321	3.0
1357.46130	9.8
1359.12146	73.8
1360.15906	24.5
1361.48499	7.4
1365.61023	9.0
1368.24280	13.4
1373.89856	15.9
1376.46948	26.1
1390.55823	86.7
1391.40393	90.3
1392.97424	24.9
1393.82336	18.8
1397.62549	10.2
1403.28882	11.4
1410.23193	21.9
1414.55225	6.4
1426.56042	2.3
1431.90662	41.5
1433.74292	15.0
1438.40625	27.4
1452.01575	20.4
1454.90747	15.0
1470.89551	20.9
1471.69128	2.6
1476.52588	34.2
1488.58789	173.2
1489.47351	44.9
1490.82678	23.1
1491.71277	9.5
1509.42004	20.2
1516.73914	14.4
1518.23816	11.8
1558.49573	15.8
1565.66089	8.0
1616.88635	10.2
1666.91394	18.3
