# Supplementary material for: Phosphoproteomic Analysis of Platelets Activated by Pro-Thrombotic Oxidized Phospholipids and Thrombin
Source: PLoS One. 2014 Jan 6;9(1):e84488. doi: 10.1371/journal.pone.0084488 (PMC3882224; doi:10.1371/journal.pone.0084488)
Supplement: Annotated Spectra S1 — (ZIP) [file pone.0084488.s004.zip › AAARLSLTDPLVAER_-6_2_94811.txt]

m/z	i	matches
168.95078	56.2
175.07967	1353.6
176.28845	450.7
183.07080	583.1
184.11963	49.1
186.11285	84.8
186.94373	228.1
189.06705	83.3
201.30939	226.5
211.16483	1011.5
212.14171	411.2
214.06277	84.8
215.36191	130.2
217.05762	1181.4
226.66660	102.3
228.22720	275.2
229.08395	664.9
233.12785	81.6
237.24606	40.3
243.13461	40.1
244.95084	43.8
246.89178	337.6
255.21545	22.5
256.16748	53.4
259.49258	68.6
260.24243	50.3
261.12927	173.4
265.00790	82.4
269.42700	203.2
270.74323	96.6
272.40811	48.2
275.21753	104.3
276.14023	235.4
276.92694	363.9
281.98285	50.3
283.31616	393.8
286.17749	54.6
287.15851	460.8
289.29401	66.7
297.07657	115.4
300.20953	276.6
304.33234	5400.4	y (2) (1+)
305.29938	556.7
306.48132	474.4
307.57172	37.5
310.26630	214.7
311.22656	194.9
312.29425	373.1
315.03033	102.5
316.01019	290.1
319.14740	218.8
322.10254	217.0
323.25970	203.5
326.00977	1124.1
327.30652	438.2
328.28174	220.2
330.03137	47.4
333.42651	2185.4
334.24561	246.1
335.49652	86.0
336.22070	61.6
339.50427	263.7
340.34302	36.2
342.84100	52327.4	y (6) (2+), b (7) (2+)
343.81671	6823.1
345.10156	291.7
345.80396	58.0
349.40839	107.9
350.52606	341.8
357.35187	289.2
360.26672	129.4
362.18408	109.6
362.92084	215.3
364.12622	57.9
367.34351	154.3
368.09698	215.3
370.36963	1525.7
371.68494	47.5
372.48700	55.4
375.23608	21081.5	y (3) (1+), b (8) (2+)-NH3-P, b (8) (2+)-H2O-P
376.30048	3697.4
377.25433	664.3
382.00201	179.6
383.93744	8597.4	b (8) (2+)-P
385.01758	229.5
387.21075	285.1
391.03058	418.0
393.05872	104.3
397.08618	697.1
398.00037	331.1
400.33008	10712.4	y (7) (2+)
401.36066	450.8
403.35980	259.8
404.32037	342.9
405.28082	91.9
406.35474	180.4
408.82074	51.8
410.06598	817.9
412.11475	112.5
412.91632	51.0
418.08899	223.3
419.05164	2092.1
419.90369	598.1
423.58118	2298.6
424.68250	3660.1	b (12) (3+)-NH3, b (12) (3+)-H2O, b (8) (2+)-NH3
425.40625	418.7
426.11169	127.5
427.21735	534.9
430.59222	75.9
432.61176	6016.0	b (9) (2+)-H2O-P, y (8) (2+)-H2O-P, y (8) (2+)-NH3-P, y (11) (3+), b (9) (2+)-NH3-P, b (8) (2+)
433.51843	1061.7
435.66718	64.7
441.31836	15183.2	y (8) (2+)-P, b (9) (2+)-P
442.35718	1562.6
443.01715	83.3
443.69647	123.9
444.34302	93.2
445.71777	332.9
446.59210	165.0
447.56702	37.1
449.30957	71.8
450.60773	2636.6	y (12) (3+)-P
451.31097	543.0
452.26813	612.7
453.66577	378.0
454.47583	277.0
455.99408	446.1
457.30109	488.5
458.21576	115.0
458.92859	124.5
460.31146	59.7
465.37811	43.8
467.10852	496.8
467.92334	312.2
468.78497	564.8
469.58972	566.4
471.54578	80.0
472.41846	350.7
474.35175	29350.6	y (13) (3+)-P, y (4) (1+)
475.35052	5559.9
476.41516	939.9
477.34528	273.5
479.28870	82.1
481.17871	7231.8	b (9) (2+)-H2O, y (8) (2+)-H2O, b (9) (2+)-NH3, b (10) (2+)-NH3-P, b (10) (2+)-H2O-P
481.90723	4089.8	y (8) (2+)-NH3
483.22180	2478.2
484.14911	228.0
485.22693	506.7
487.34894	866.1
490.18365	49189.8	b (14) (3+)-H2O, b (10) (2+)-P, y (8) (2+), b (9) (2+), y (9) (2+)-NH3-P
490.88385	19854.9	b (14) (3+)-NH3
491.79150	558.4
493.26349	1264.3
494.14240	499.6
496.15973	568.1
497.09882	851.7
497.73242	135.0
498.51392	517.3
499.19952	92.3
503.24377	286.8
503.98383	177.8
504.62073	138.1
505.67792	338.3
507.27332	2041.7
508.45166	570.2
509.27533	209.8
510.22162	346.0
510.96680	1279.7
512.36823	631.2
513.52850	135.6
514.45313	242.8
515.13849	271.0
516.60126	22736.3	[M+3H] (3+)-NH3-P, [M+3H] (3+)-H2O-P
517.76996	1290.3
518.67462	537.5
519.30939	192.3
520.13214	79.4
520.76520	145.1
522.49280	45058.2	[M+3H] (3+)-P
523.66547	2418.4
524.55267	699.2
525.19519	399.7
526.41809	1137.2
527.30341	628.1
528.51947	895.3
529.90045	971.2
531.50793	988.0
532.43231	672.5
533.18573	940.4
534.24481	1389.1
535.11200	335.3
535.72339	398.0
536.68073	375.8
537.38318	4394.3	b (11) (2+)-H2O-P, b (11) (2+)-NH3-P
538.77289	7656.4	b (10) (2+), y (9) (2+)-NH3, y (9) (2+)-H2O
539.67615	1071.8
540.42651	1803.4
541.65961	1114.5
542.72162	1931.0
543.53558	775.7
544.22015	608.7
545.32654	636.4
546.29791	8712.1	b (11) (2+)-P
547.07953	4142.3	y (9) (2+)
547.90167	356.9
550.37164	260.4
552.55859	287.7
559.28534	29.6
560.21924	964.9
560.91864	270.2
568.59381	75.9
570.21381	159.2
572.19080	392.3
573.34241	292.0
574.28223	33.2
577.27649	74.0
579.63788	93.6
581.41248	6352.3	y (10) (2+)-H2O
582.35211	1124.0
583.61859	406.5
584.37860	209.3
586.22174	2093.7
587.37512	6189.8	b (12) (2+)-H2O-P, b (11) (2+)-NH3, y (5) (1+), b (12) (2+)-NH3-P
588.37030	1950.8
589.40997	1183.6
590.63763	1313.8
591.25763	1199.5
592.28027	66.9
593.99786	76.1
595.23395	8636.1
595.87006	12330.6	b (12) (2+)-P, b (11) (2+)
596.55017	7248.2
597.62872	216.6
598.60876	1190.2
599.41437	377.9
603.32300	503.9
604.14166	464.4
606.31573	147.3
608.33063	68.8
609.14252	222.6
610.12793	316.1
610.93060	712.2
614.62250	98.9
615.58380	705.6
616.19690	31.7
617.40051	71.9
619.58893	218.6
621.76825	462.8
622.49908	295.6
623.10443	180.8
624.34808	305.8
625.06573	33.5
628.79303	277.5
630.58856	1884.2
631.49011	3187.7	b (13) (2+)-P
632.20392	1506.9
635.52063	1345.1
636.51373	1359.9
637.46222	325.0
639.46759	392.7
641.50867	125.8
644.95825	19561.3	b (12) (2+)
645.76007	2112.7
647.34076	3541.0	y (11) (2+)
648.20087	1258.3
650.68866	183.3
651.96405	1038.6
653.46295	318.7
654.19409	972.0
655.49738	323.4
656.58453	425.4
657.49170	741.5
659.65826	187.8
662.15729	257.3
664.20508	409.2
665.03363	1423.7
665.73773	1434.0
666.47736	1364.7
667.75885	515.0
669.04419	777.8
671.00092	938.3
680.09869	3636.9	b (13) (2+)
680.92346	2872.3
681.78168	490.8
682.40637	107.1
684.39288	29984.7	y (6) (1+)
685.38037	13513.8
686.48389	2812.6	b (14) (2+)-H2O-P
687.48895	363.9
688.76990	195.4
689.79987	507.1
694.29669	558.5
695.89221	696.3
696.80554	347.6
699.08368	86.3
700.19244	163.2
701.73157	420.9
704.76740	330.4
705.49701	71.9
707.91650	257.8
710.53534	505.1
711.25409	215.9
712.31567	643.1
713.16632	395.0
715.30389	585.1
716.38617	163.1
719.10797	49.2
721.63007	85.4
722.29254	109.5
723.09454	334.2
724.41473	897.8
725.32660	880.2
726.44928	416.0
728.20825	50.9
733.16705	132.4
735.04218	132.3
736.18500	632.2
737.15948	507.6
739.35919	608.4
740.66016	309.6
741.73969	54.6
744.98297	1106.2
749.15002	1674.1
750.05396	567.2
751.57410	973.7
752.58344	158.8
753.23376	261.6
754.86041	318.4
758.47650	54.9
761.18585	23010.7	y (13) (2+)
762.09674	4496.1
763.27759	3491.9
764.17572	551.3
765.36517	224.6
766.19818	907.7
767.09222	336.6
769.43756	58.2
771.23322	94.6
773.26544	90.2
775.18353	295.0
777.52954	56.3
779.93402	246.4
780.54999	111.6
781.83148	724.2
782.44989	319.9
783.54620	152.7
787.34058	159.6
788.39233	162.3
792.42926	40.3
793.44952	371.5
794.36700	442.3
796.24438	707.2
796.98193	1924.6
797.97772	214.1
799.38947	6626.9	y (7) (1+)
800.36707	2440.9
801.49219	820.1
806.04584	149.2
808.40912	68.5
809.63348	68.6
810.39691	202.9
811.95227	679.3
812.67462	348.1
817.50610	223.6
819.45880	102.3
820.24908	997.7
821.61981	220.2
822.59979	288.6
823.44476	256.7
836.24469	109.0
837.08246	515.0
837.68311	506.7
838.68066	63.4
839.46735	90.1
846.26660	4496.1	b (8) (1+)-H2O
847.42804	1447.3
848.59332	131.1
850.76563	106.2
858.72797	305.1
863.33514	820.8
864.34546	3653.8	b (8) (1+), y (8) (1+)-H2O-P, b (9) (1+)-NH3-P
865.30035	1622.4
865.91681	49.7
866.68024	283.3
867.47357	47.8
868.17072	51.0
874.77002	223.8
877.47827	283.8
878.63690	141.5
879.59857	630.1
881.55566	4763.9	b (9) (1+)-P
882.50116	2047.2
883.78973	422.2
884.64111	135.9
890.60272	266.5
897.95294	177.4
899.89630	670.5
900.86700	909.3
901.70624	136.3
902.52563	40.3
905.48395	99.9
907.27295	138.3
908.32465	339.4
909.45209	137.0
914.17853	70.5
918.74396	159.7
919.62531	268.0
922.39801	235.7
927.27588	322.8
933.11029	56.3
935.38177	74.6
943.12152	288.4
944.12744	196.7
951.29492	218.6
952.36426	95.5
953.40363	57.2
954.12274	145.3
955.32538	104.9
956.25531	58.2
958.99347	163.3
961.23187	2851.9	b (9) (1+)-H2O, b (10) (1+)-H2O-P, b (10) (1+)-NH3-P
962.40186	1722.6
963.06494	86.1
977.66046	100.7
979.26483	22645.8	b (9) (1+), b (10) (1+)-P, y (9) (1+)-NH3-P
980.38885	9490.2	y (8) (1+)
981.42902	2730.9
982.37378	515.7
983.03558	39.7
996.57550	297.7
1011.29144	152.2
1014.83893	280.6
1024.55640	88.9
1033.00537	202.3
1047.47437	62.5
1048.37732	104.2
1076.51172	468.5
1077.65955	624.6
1078.50427	106.9
1079.60486	337.7
1088.43945	36.9
1091.65283	358.8
1092.67432	432.6
1118.17847	90.3
1147.14856	101.0
1189.33362	984.2
1190.24573	205.0
1191.76257	156.2
1193.67957	63.6
