# Supplementary material for: Phosphoproteomic Analysis of Platelets Activated by Pro-Thrombotic Oxidized Phospholipids and Thrombin
Source: PLoS One. 2014 Jan 6;9(1):e84488. doi: 10.1371/journal.pone.0084488 (PMC3882224; doi:10.1371/journal.pone.0084488)
Supplement: Annotated Spectra S1 — (ZIP) [file pone.0084488.s004.zip › AAARLSLTDPLVAER_-6_2_108002.txt]

m/z	i	matches
170.35854	15.3
171.31494	94.1
171.91544	34.6
175.10957	180.7
183.23698	215.6
184.85989	61.9
193.91251	22.9
201.16087	71.6
211.06984	222.6
212.28351	115.1
215.36853	131.1
217.18057	80.1
227.46501	237.3
231.13531	101.8
231.86432	46.1
237.77922	514.7
243.12161	25.1
244.26172	53.8
245.24316	21.1
246.19800	53.1
251.27676	27.0
254.17189	104.0
258.34476	162.7
259.25406	250.9
261.06216	64.5
267.78204	65.3
271.58908	49.9
273.45422	20.5
275.07727	148.6
279.17627	99.8
280.31042	188.2
281.15305	70.2
282.43231	96.7
283.33145	151.1
285.29120	154.9
286.58868	133.2
288.80167	136.7
289.44189	28.6
290.46082	13.5
293.22345	83.8
296.51328	77.2
298.31348	34.5
299.50635	291.5
300.44934	42.6
303.16370	61.2
304.26868	1276.2
305.26529	602.9
306.62579	24.0
308.54395	34.5
311.36029	122.1
312.50970	147.3
314.19882	15.3
315.18134	58.3
319.17535	164.8
323.02155	25.8
326.08710	285.3
329.25305	337.3
330.12476	28.6
331.00220	115.3
333.38763	840.2
334.27240	65.2
338.40277	33.4
340.29230	100.1
342.83588	6960.9	y (6) (2+)
343.81232	409.1
344.86786	99.9
345.70587	24.1
349.14758	91.9
350.91675	68.2
352.25031	119.1
353.09668	189.5
355.21600	94.2
357.29865	117.8
358.22180	77.5
359.32654	136.6
360.49683	35.9
361.35535	137.2
363.28912	81.6
364.39758	46.4
365.21405	93.2
366.36914	53.0
368.89954	135.5
370.16156	750.3
371.14441	165.9
371.84259	62.9
373.36578	467.5
374.73767	862.4
375.33948	8386.7	y (3) (1+), b (8) (2+)-2P
376.33795	1984.6
377.38831	272.5
379.99884	61.0
381.42419	104.2
382.81482	178.9
385.27960	591.4
386.39471	93.8
387.32953	200.3
388.20251	84.7
391.35089	249.3
393.45374	79.4
396.88403	127.2
397.89551	112.0
399.22235	62.5
400.35834	567.4
401.14343	312.0
403.05750	239.9
405.28925	77.6
407.21173	74.2
408.20764	24.0
410.70929	53.4
411.91302	82.5
412.54480	46.0
417.30743	100.6
421.40155	367.4
423.70416	1831.1
424.45349	170.3
425.71613	550.6
426.43231	355.4
428.32715	59.8
431.13489	137.8
432.40137	1254.4
433.54419	278.9
435.45490	18.8
436.41125	116.0
437.46100	36.2
438.49982	18.8
440.51636	42.1
441.98273	4593.2	y (8) (2+)-P, b (13) (3+)-H2O-P, b (13) (3+)-NH3-P
442.80377	54.9
443.88934	239.4
445.34045	34.6
447.31305	714.1
448.60510	20.6
449.57587	140.8
450.52020	175.6
451.41650	85.5
453.40765	87.5
456.13544	425.0
457.88092	460.1
458.65521	30.9
459.64648	350.1
460.44952	91.7
461.24243	135.5
462.37598	143.1
463.53619	35.6
465.25708	449.5
466.27179	153.5
467.21698	146.8
468.31293	110.3
469.06622	98.8
472.20123	136.9
472.86517	177.0
474.29449	7836.4	y (4) (1+), b (13) (3+)-H2O, b (13) (3+)-NH3
475.41962	1287.6
476.46381	272.2
477.25928	50.3
478.41382	65.4
479.08990	733.8
479.71338	374.1
481.22516	6408.0	b (13) (3+), b (10) (2+)-2P, y (8) (2+)-H2O, b (9) (2+)-P
481.93018	1861.9
483.25909	1722.0
484.13232	561.7
485.64392	25.8
486.71246	48.3
487.81116	73.0
491.25098	1597.6
492.31000	459.4
493.49927	374.8
494.19611	213.5
495.15167	154.3
496.16718	428.1
497.29419	39.7
498.32220	279.9
498.96033	32.3
501.93048	498.6
503.11243	44.4
504.53430	366.8
505.47815	120.4
506.13910	165.9
508.34705	145.1
509.36267	735.0
510.52496	925.7
511.48767	323.5
512.61981	201.3
513.30286	57.2
515.31256	176.1
516.56635	20685.9	[M+3H] (3+)-2P
517.49353	534.8
518.33044	194.4
519.31482	659.8
520.02252	94.0
521.13141	329.6
522.14142	548.5
523.34943	6003.3	y (10) (2+)-H2O-2P, b (14) (3+)
524.41388	1667.7
525.23358	717.5
526.82703	56.4
528.51001	78.3
530.07074	5406.9	b (9) (2+), b (10) (2+)-P
530.88342	2286.3
531.84283	624.6
532.91290	2114.1
533.81024	526.4
534.59521	185.9
535.51019	113.9
536.35779	493.3
537.39850	1861.4
538.23889	572.0
539.04089	20.5
540.30170	147.0
542.66809	1195.7
543.49493	971.4
544.77374	84.0
546.32910	814.6
547.15778	937.0
547.76160	677.8
549.10938	66283.5	[M+3H] (3+)-P
550.20996	1470.0
551.21838	1339.5
552.45697	1542.9
553.12274	498.0
554.45367	238.0
555.73041	234.1
556.44635	392.5
557.58063	4289.9	y (14) (3+)
559.62653	557.4
560.47589	321.6
561.47382	59.0
563.27087	1383.6
564.15833	705.8
565.46973	411.3
566.35138	257.7
567.00305	197.6
567.83374	379.3
568.63849	461.3
569.38025	678.7
570.20630	667.9
571.49591	671.8
572.62994	3442.0	y (10) (2+)-H2O-P, y (10) (2+)-NH3-P
573.47382	440.7
574.51111	223.4
575.19196	298.4
576.49103	60.5
581.13611	32.8
582.77020	226.6
586.60706	4741.1	b (12) (2+)-2P, b (11) (2+)-P, y (5) (1+)
587.44128	1008.3
588.44073	605.1
589.06866	18.5
590.61591	28.6
591.78412	23.6
594.22461	97.5
598.47229	168.4
599.41632	46.8
600.27020	415.5
602.68610	94.2
603.63562	264.4
605.66693	227.0
607.32416	70.7
608.58728	96.1
610.44397	215.8
611.54401	83.3
612.29285	665.5
613.44415	193.1
614.44324	21.6
616.93530	61.9
621.11511	1585.8
621.93298	1293.7
622.94196	74.0
623.83447	152.5
626.18951	408.0
627.05927	332.2
629.27240	84.6
630.89587	1698.8
632.03876	33.8
632.96503	124.4
633.73297	82.6
635.66522	7573.8	b (11) (2+), b (12) (2+)-P
636.44299	3541.9
637.61212	33.7
639.03180	226.3
640.07330	31.0
641.12518	74.1
642.38538	326.9
647.18976	123.6
648.83612	226.5
649.65533	83.1
650.29865	188.4
650.91687	616.2
656.97113	220.8
657.78339	397.3
660.49701	143.4
662.20752	358.6
665.42249	1051.6
666.27209	203.5
667.40149	380.8
668.48444	130.4
669.50659	99.3
670.59137	1003.9
671.48627	2114.7
672.24310	468.6
673.03278	281.2
674.43292	37.4
675.43768	582.1
676.38611	84.5
677.33966	50.3
678.86346	123.3
679.65027	62.7
681.25446	22.3
684.48682	9344.5	y (6) (1+), b (12) (2+)
685.38776	3982.6
686.41309	356.9
687.43695	1274.3
688.31549	90.5
689.47778	244.0
690.24213	258.4
690.91638	218.6
691.63031	767.9
695.85571	29.3
702.81598	104.3
703.59814	252.0
704.62219	141.7
705.22845	129.4
707.03906	243.9
708.66528	349.2
713.35175	322.7
717.29773	104.4
719.31354	220.6
720.34222	492.1
721.25415	467.7
722.27118	20.6
723.36761	144.7
726.64691	440.6
728.34344	147.6
733.42426	125.8
735.56049	490.8
736.37769	235.9
737.06372	180.8
738.33032	22.3
739.32025	221.7
747.15216	24.1
748.14038	50.7
749.30914	68.7
750.95465	59.2
751.94348	1893.4
752.64124	376.1
753.30939	227.0
758.28906	122.7
759.10248	121.7
760.18231	42.7
761.64612	31.4
763.17242	745.3
764.27893	450.5
765.46637	643.8
766.59125	116.2
767.33582	47.2
771.22247	52.1
772.48358	156.9
774.99481	96.6
776.39655	58.2
777.47369	570.1
779.77313	25.8
780.55255	73.0
782.40472	24.1
783.45453	92.8
784.72992	518.8
785.53607	64.0
786.72314	209.2
788.28180	410.3
789.12152	138.9
792.66693	314.7
793.57605	47.2
795.97668	183.9
797.62231	68.9
799.44647	1251.9
801.08105	11463.0	y (13) (2+)
802.14996	952.6
803.66992	27.6
804.29449	66.0
807.27765	135.5
809.78290	81.1
811.73022	165.7
816.19507	133.8
817.17236	101.1
819.40448	37.8
827.53925	102.8
828.24701	123.2
831.39569	151.1
833.19409	55.0
836.31512	319.9
840.48779	108.6
842.44989	153.1
843.11713	121.5
845.69873	306.5
846.35516	788.2
847.46051	114.2
852.37744	86.7
854.50928	69.6
855.11383	44.5
858.38959	216.0
859.48810	72.6
860.32880	182.7
862.48334	148.0
863.43872	740.8
864.51422	273.3
875.25250	85.7
878.56024	145.0
882.52020	407.2
883.41644	203.0
885.02679	178.1
886.09601	130.2
889.30927	20.7
890.37311	87.8
892.31885	58.3
896.98468	101.3
899.87885	31.0
901.53619	133.8
907.63068	34.5
917.71606	138.2
918.34344	39.7
919.31061	68.9
927.22583	156.5
929.13824	22.7
930.35907	146.0
931.57611	43.7
934.22247	87.7
943.68573	223.3
944.54077	183.9
946.75879	43.3
961.30768	2233.7
962.36768	702.1
963.24780	111.8
979.21967	62.2
980.12885	57.5
981.35547	55.9
988.20074	103.9
1000.06378	111.5
1004.25165	133.7
1005.38306	65.2
1015.01538	147.8
1021.29401	62.9
1030.18262	32.8
1031.55176	45.0
1034.78687	38.4
1042.14673	117.1
1045.84265	86.4
1047.19739	137.4
1049.20459	88.4
1056.44727	250.2
1058.26343	46.1
1059.21362	4729.7	b (10) (1+)-P, b (9) (1+)
1060.27258	1231.2
1061.07556	434.9
1061.70581	108.8
1063.09192	22.3
1065.81946	56.8
1070.54199	68.8
1076.64624	24.8
1093.56458	158.3
1112.88208	55.4
1127.53320	148.2
1145.34741	38.1
1158.48413	54.4
1171.54114	187.7
1173.43970	39.2
1174.30383	38.0
1199.15637	59.7
1221.63635	51.6
1225.97205	69.0
1269.32947	198.9
1270.46521	351.0
