# Supplementary material for: Phosphoproteomic Analysis of Platelets Activated by Pro-Thrombotic Oxidized Phospholipids and Thrombin
Source: PLoS One. 2014 Jan 6;9(1):e84488. doi: 10.1371/journal.pone.0084488 (PMC3882224; doi:10.1371/journal.pone.0084488)
Supplement: Annotated Spectra S1 — (ZIP) [file pone.0084488.s004.zip › AAARLSLTDPLVAER_-7_2_85730.txt]

m/z	i	matches
171.88303	243.7
175.23070	3421.2
176.01309	309.1
177.62508	227.2
181.18085	398.4
183.16202	1803.7
184.21243	284.1
185.23715	759.9
187.37912	193.1
195.98314	274.5
201.00394	117.3
204.16815	485.7
211.00809	2558.2
212.20010	195.5
213.13014	1550.8
216.97830	2068.3
227.26378	989.6
230.09695	252.2
237.31232	1774.5
238.12268	193.2
241.18588	579.0
242.32077	208.6
254.35995	117.1
259.08856	241.0
261.09308	402.0
269.44257	308.1
270.07339	309.0
273.67529	389.4
282.10626	1058.4
287.45499	474.7
299.28760	619.7
300.12140	250.2
301.24908	413.4
302.20972	173.1
304.16528	11447.7	y (2) (1+)
305.27057	1171.8
306.42841	549.7
310.23096	3230.4
311.27228	396.6
313.44354	611.7
319.54736	2489.7
326.16302	1341.8
328.28540	306.3
330.16077	702.4
333.37354	1880.0
334.27478	1729.2
340.31451	1800.9
341.17126	357.3
342.90784	180999.3	y (6) (2+), b (7) (2+)
343.95056	19864.7
345.39026	559.0
346.25903	723.6
347.76337	240.9
349.06354	440.6
351.01825	951.5
352.72968	218.2
353.47870	128.6
358.36713	699.1
362.27594	1721.4
364.16272	238.6
365.09546	285.9
366.08313	162.2
368.34222	229.7
370.24457	6563.1
371.39075	885.0
373.15381	367.1
375.19098	79369.9	b (8) (2+)-H2O-P, b (8) (2+)-NH3-P, y (3) (1+)
376.35089	15680.3
377.36487	3503.0
378.00720	390.9
381.94312	3032.0
383.70209	20041.1	b (8) (2+)-P
384.51917	8795.7
388.86877	238.7
389.52692	621.4
390.66620	1015.4
397.14563	2278.7
398.22461	735.1
400.32800	41324.8	y (7) (2+)
401.29822	4598.2
402.54504	119.6
403.42981	139.7
406.43219	567.1
409.33649	244.9
410.52637	1990.0
411.29944	767.1
412.24103	2285.0
413.33368	143.7
418.75061	1160.5
419.61267	1045.8
423.60059	4654.6
424.20282	3026.9
425.19269	1459.0
426.14667	1283.3
432.58514	24132.5	b (9) (2+)-H2O-P, y (11) (3+), b (9) (2+)-NH3-P, y (8) (2+)-H2O-P, b (8) (2+), y (8) (2+)-NH3-P
433.45898	9050.1
434.18573	475.9
438.90912	1144.8
441.33789	48844.3	b (9) (2+)-P, y (8) (2+)-P
442.36688	4468.3
443.03461	757.6
444.01715	330.8
445.69092	643.8
446.98657	229.2
448.22876	441.2
450.84705	5500.4
454.25494	1411.0
454.96613	709.4
456.94507	2032.9
458.68909	1094.5
460.46735	150.7
465.29150	137.5
467.28247	440.0
468.16144	1534.3
470.58484	565.1
472.36731	173.2
473.03723	1189.8
474.31909	84273.7	y (4) (1+), y (13) (3+)-P
475.37683	20332.6
476.42474	3582.0
477.22485	839.8
479.37866	1596.9
481.21356	22461.6	y (8) (2+)-H2O, b (9) (2+)-H2O, b (10) (2+)-H2O-P, b (9) (2+)-NH3, b (10) (2+)-NH3-P
482.12024	4424.3
483.19171	6938.5
484.21069	1927.2
486.81555	648.2
488.25800	263.4
490.21027	158086.5	b (10) (2+)-P, b (14) (3+)-H2O, y (8) (2+), b (9) (2+), y (9) (2+)-NH3-P
490.92358	65297.1	b (14) (3+)-NH3
492.00000	8015.8
493.25641	2456.0
494.18939	364.1
495.23602	613.4
496.44489	552.9
497.13141	700.3
502.01129	2592.5
502.83453	1489.8
503.54279	529.0
505.76654	733.9
506.43146	443.4
507.99298	3342.6
510.17145	2061.6
510.97162	386.4
511.97589	1961.3
514.28741	733.6
516.57477	97205.3	[M+3H] (3+)-H2O-P, [M+3H] (3+)-NH3-P
517.90430	1962.9
519.60388	1031.2
522.31720	159204.5	[M+3H] (3+)-P
522.97607	32748.3
523.66888	12628.6
524.61322	2679.3
525.35553	1949.5
526.72827	2054.5
528.49127	1823.1
529.69769	2626.5
531.04846	1193.0
532.29730	3556.8
533.64349	1939.3
535.01508	5213.4
535.68744	759.4
537.28461	7582.9
538.57172	15330.2	b (10) (2+), y (9) (2+)-NH3, y (9) (2+)-H2O, b (11) (2+)-NH3-P
539.33087	7083.8
540.34015	4368.6
541.82294	3229.9
542.95233	4729.2
544.22473	4163.5
545.06439	877.2
546.42853	46016.8	b (11) (2+)-P
547.26300	8011.1
547.89813	2108.0
548.53198	542.0
549.67157	322.6
550.75232	274.8
552.71906	183.2
563.91608	930.8
566.41071	395.8
570.60016	465.9
572.25494	2299.7
573.47430	1337.8
574.25580	3543.7
581.45807	12706.9	y (10) (2+)-H2O
582.36206	4251.4
583.07831	1613.3
584.07849	1178.0
585.18439	808.2
586.63446	11604.4	b (11) (2+)-H2O
587.38562	26569.9	b (12) (2+)-NH3-P, y (5) (1+), b (11) (2+)-NH3, b (12) (2+)-H2O-P
588.41119	8471.8
589.35938	698.8
590.74701	3200.5
591.40070	2298.2
592.37878	1088.5
594.31195	3272.4
594.96539	4697.6
595.62292	57554.7	b (11) (2+), b (12) (2+)-P
596.44830	38857.8
597.48395	3359.2
598.17847	1315.6
599.65399	1226.2
602.71259	995.2
604.89288	1402.3
606.18866	632.7
607.32202	587.8
609.33319	2872.7
610.03015	1237.3
615.71375	373.9
616.77905	554.2
617.63666	405.9
622.72711	2718.7
623.53564	1326.4
629.20062	989.8
630.74585	8009.3
631.37659	8461.2
632.59637	2735.9
634.52106	453.0
635.90613	4788.1
636.59387	1428.5
637.66705	1404.8
638.39117	1457.7
643.00897	1149.9
644.93884	72429.2	b (12) (2+)
646.05542	5381.0
647.46820	11132.2	y (11) (2+)
648.41687	2071.0
649.43677	722.3
650.17041	1914.6
651.34985	1693.1
654.12646	418.0
665.49127	3722.3
666.33478	3718.8
667.31854	727.6
668.66815	322.9
669.88184	328.2
671.53705	4685.2
678.14606	976.4
680.36371	18192.5	b (13) (2+)
681.48206	5732.6
682.49200	616.6
684.40344	103022.8	y (6) (1+)
685.39142	37830.4
686.45587	10632.4	b (14) (2+)-H2O-P
687.20752	1035.8
688.08246	403.4
692.92316	83.5
695.64935	4129.1
696.47034	4393.3
698.29742	772.5
701.76678	636.0
703.74982	330.5
705.43561	547.7
706.23773	871.0
709.33160	910.8
710.57861	602.1
712.27246	2679.1
714.81097	1355.0
717.44196	340.7
722.74091	647.1
725.66888	5306.7
726.62128	1050.9
730.59662	689.1
732.51721	319.6
734.06512	502.6
739.49292	1641.7
740.72906	710.6
743.27362	150.9
745.06000	9545.7	b (14) (2+)
746.04187	2055.3
746.84802	193.2
749.02979	4427.7
749.83356	1850.0
750.84161	584.1
751.78961	1643.7
752.98303	1740.3
761.11877	76855.0	y (13) (2+)
761.99231	21030.3
763.09259	7272.6
764.26221	1303.3
765.39618	1637.7
766.49823	2362.9
767.38135	3025.5
768.45245	139.7
774.68463	441.5
775.53308	835.5
778.79541	364.0
781.63727	483.3
787.80096	844.9
792.14630	252.3
793.20337	837.0
794.50311	1247.2
796.45270	4518.4
797.18530	121.9
799.38489	28812.0	y (7) (1+)
800.35095	8608.3
801.43451	6454.8
802.26636	135.1
802.92780	578.4
807.11755	914.1
809.07916	268.7
810.56238	1000.2
812.24091	1274.6
819.46576	965.4
823.50861	786.4
835.30347	206.9
837.28717	1782.7
838.43774	441.3
845.05103	330.4
846.49750	7147.5
847.41803	4568.8
848.28369	525.8
848.93085	407.9
852.45508	576.0
855.50073	263.5
859.80719	809.4
861.38434	642.7
862.55426	539.6
863.76910	6629.7
864.45233	13848.4	y (8) (1+)-H2O-P, b (9) (1+)-NH3-P, b (8) (1+)
865.33820	10965.3	y (8) (1+)-NH3-P
866.43024	1940.1
867.20483	564.4
875.35425	430.2
878.10590	306.5
881.38690	15901.6	b (9) (1+)-P
882.42334	10610.8	y (8) (1+)-P
883.51385	3264.9
885.22784	750.2
889.51611	263.4
900.52856	5202.6
901.45801	1262.9
902.56665	289.5
907.34772	83.4
908.23212	448.8
910.64624	330.6
912.38458	620.3
917.20953	699.2
918.08936	544.8
932.40240	612.1
938.56525	334.6
943.69214	374.2
945.54718	1158.8
946.20013	622.5
958.00031	184.7
961.34955	3164.2
962.35718	3697.0
963.29175	1697.3
977.39209	1017.4
979.35590	97066.6	b (9) (1+)
980.30487	39610.9	y (8) (1+)
981.32031	15238.2
982.35010	1552.9
983.60083	479.8
991.33124	218.5
994.98309	520.3
1013.67120	378.1
1015.43646	475.5
1029.64746	130.6
1047.78516	1075.2
1051.52856	926.5
1063.05750	286.0
1076.08032	316.6
1077.30908	1200.2
1078.56787	256.3
1091.45166	1199.3
1093.73389	175.4
1095.03943	117.1
1119.59778	903.7
1159.81812	278.9
1162.34900	340.4
1163.48889	290.3
1164.33496	445.9
1171.41846	491.0
1176.53516	475.7
1187.70642	375.5
1189.53235	661.0
1190.52527	309.7
1191.52551	1007.9
1347.43054	351.7
1349.02698	834.7
