# Supplementary material for: Phosphoproteomic Analysis of Platelets Activated by Pro-Thrombotic Oxidized Phospholipids and Thrombin
Source: PLoS One. 2014 Jan 6;9(1):e84488. doi: 10.1371/journal.pone.0084488 (PMC3882224; doi:10.1371/journal.pone.0084488)
Supplement: Annotated Spectra S1 — (ZIP) [file pone.0084488.s004.zip › AAARLSLTDPLVAER_-7_2_89120.txt]

m/z	i	matches
169.26608	90.1
170.14703	55.6
175.14029	144.0
176.10004	46.5
183.18784	280.2
195.28282	158.8
196.32379	89.3
199.27553	65.1
202.17319	21.7
207.21777	42.0
210.85025	184.0
212.09521	85.1
213.20853	108.1
216.81145	127.3
224.17271	130.8
225.17496	107.4
230.38675	83.5
232.03477	34.8
233.35535	44.3
235.39874	33.0
237.52975	187.7
239.13446	55.3
242.05289	183.5
243.84267	111.5
245.07626	76.5
254.60533	105.0
258.06296	38.6
259.03903	109.8
261.11307	23.5
262.20856	80.8
266.27313	27.3
269.94885	74.1
272.33426	184.6
273.15991	103.3
279.22150	149.9
286.06281	121.9
287.17780	84.7
289.16699	374.1
290.97119	110.6
296.21594	25.0
297.17395	33.1
298.84613	67.1
301.38422	28.8
304.00940	693.0
305.21332	69.7
306.27814	27.3
309.01013	96.2
311.72876	40.5
312.45599	27.3
315.25403	158.5
316.96088	34.5
317.87372	32.6
321.50562	56.0
322.17200	77.7
326.25085	96.5
329.63525	64.7
330.37793	25.3
333.14911	499.6
337.46820	27.2
339.27234	106.7
340.91882	44.9
342.67865	3170.7	y (6) (2+)
343.31244	1466.1
344.85907	169.1
347.40100	166.1
348.99597	90.4
357.34772	107.0
358.64600	165.0
359.24762	205.8
367.21686	66.6
368.64008	57.2
370.27338	231.2
371.58282	25.4
373.07318	31.1
375.25989	4094.6	b (8) (2+)-2P, y (3) (1+)
376.18457	527.6
377.10388	84.2
383.12787	178.7
384.29205	44.0
385.40167	731.4
387.06201	260.8
390.45782	38.3
393.34869	74.7
394.14392	83.9
400.30273	449.7
401.24481	299.2
403.37543	412.5
404.52020	277.2
405.45416	214.8
408.16370	145.5
410.19196	172.1
416.22913	33.0
417.31262	121.1
418.54248	59.6
419.28363	94.9
420.95782	343.8
421.66937	20.1
422.94049	113.8
423.99017	740.0
424.78668	189.4
426.35681	1035.9
426.99121	18.5
428.92871	135.8
431.12048	45.9
432.55939	345.5
433.28729	45.9
435.33783	62.1
436.32166	332.4
437.66888	133.1
440.26666	40.6
441.16156	35.3
441.83826	823.1
442.78723	202.2
443.81769	448.8
445.14478	266.3
447.28766	612.0
448.91199	520.0
449.61041	55.3
450.24268	67.1
450.94397	126.9
452.65326	85.6
453.72247	47.7
456.22662	42.4
461.51324	312.3
463.23792	96.8
463.97217	38.5
465.29529	252.5
466.39679	309.7
467.52704	118.1
468.25385	32.9
470.47241	40.5
471.88922	431.3
474.27032	3610.4	y (4) (1+), b (13) (3+)-H2O, b (13) (3+)-NH3
475.31757	816.2
476.45026	124.3
479.44000	423.0
481.03046	1794.9	b (9) (2+)-P, b (10) (2+)-2P, b (13) (3+), y (8) (2+)-H2O
481.68164	1394.5
482.35706	216.8
483.24664	1047.4
484.26648	220.4
485.48907	179.0
486.83130	107.9
490.97839	203.7
491.79132	426.0
493.29169	590.8
494.70959	363.7
496.48694	278.4
499.88708	118.3
501.77411	324.1
502.38269	49.6
503.35260	103.1
505.35895	453.5
506.49579	122.2
508.80682	96.5
509.45154	570.2
510.27039	756.4
511.39850	347.1
513.91376	250.9
515.06763	293.1
516.54700	7992.0	[M+3H] (3+)-2P
517.34595	1478.4
518.42432	77.0
519.34857	348.0
520.21991	83.2
521.25360	368.7
522.29974	335.3
523.33893	2996.1	b (14) (3+), y (10) (2+)-H2O-2P
524.35034	975.7
525.31671	469.4
526.27667	311.6
529.95428	3035.7	b (10) (2+)-P, b (9) (2+)
530.69684	613.9
532.00671	343.7
533.08746	1574.7	y (10) (2+)-2P
533.96368	405.2
536.70941	238.0
537.65997	1181.1
538.42621	100.1
539.24194	315.8
540.00873	80.8
542.95416	753.9
543.84308	115.1
545.20050	161.8
545.90717	146.8
547.60461	413.3
548.47772	1935.0
549.19537	30687.6	[M+3H] (3+)-P
550.84015	818.9
551.87054	327.5
552.91162	852.6
554.30829	102.4
555.74799	816.5
557.13458	2133.9	y (14) (3+)
557.92908	424.6
558.82111	179.4
559.97980	1281.9
563.06921	1565.4
563.89551	706.2
564.98901	604.2
565.72321	188.3
566.49994	42.8
567.73309	172.4
568.94849	75.8
570.39886	310.9
571.26044	286.2
572.70734	2216.2	y (10) (2+)-H2O-P, y (10) (2+)-NH3-P
573.49585	235.7
586.41473	1783.0	b (12) (2+)-2P, b (11) (2+)-P
587.19794	515.8
588.35071	386.3
589.54547	70.3
594.27167	287.7
595.37067	64.8
603.92126	88.7
606.60040	87.7
607.46161	213.9
610.33014	64.1
613.19794	81.8
614.55560	262.8
615.40399	104.8
618.87201	112.0
619.54938	48.0
620.26337	74.5
621.22186	1399.4
622.17780	437.5
622.78882	239.5
623.75507	31.1
626.53790	270.2
628.36194	55.3
628.99860	77.1
630.70020	142.2
634.27234	185.1
635.59668	3354.0	b (11) (2+), b (12) (2+)-P
636.42419	1031.9
637.14862	211.8
638.16205	382.6
639.11414	227.0
640.23877	59.6
645.44647	300.7
646.44055	23.5
649.24237	220.6
649.99255	25.7
651.36835	51.5
658.05774	547.3
660.32159	138.0
662.34174	238.3
663.23364	53.4
665.48706	324.5
666.21271	132.9
667.52655	144.0
669.97308	60.9
671.21124	1205.0
672.04352	337.2
673.41742	80.9
675.63324	190.4
682.35376	106.1
683.38721	17.9
684.50739	4030.9	b (12) (2+), y (6) (1+)
685.31525	2067.8
686.42987	206.0
687.11365	249.8
687.83002	165.7
688.58392	106.0
690.59607	438.2
691.70135	456.7
696.69189	85.4
698.59314	116.2
699.93146	44.3
704.30609	40.5
708.53931	57.2
716.29120	83.6
718.59558	82.1
720.06488	132.3
721.69330	64.7
726.65387	187.1
730.53607	107.6
733.50879	78.3
735.74701	250.5
740.05707	211.5
742.03418	167.9
748.29675	143.5
749.11115	270.1
751.78625	123.3
752.83917	266.1
758.03473	266.0
759.24506	226.1
761.32697	63.9
763.56982	249.7
764.34711	234.3
765.42877	712.5
766.04022	333.5
769.33258	232.1
770.33160	110.6
772.57910	71.5
775.25879	191.6
777.50348	804.3
778.41766	222.1
781.44733	100.6
784.27850	130.6
785.82178	243.9
788.11957	222.9
788.98962	22.0
792.80554	104.3
799.57715	546.9
800.97394	3967.9	y (13) (2+)
801.99683	949.4
802.97748	83.4
807.33392	20.3
808.85956	53.4
813.53583	62.9
819.07300	188.4
823.26746	132.7
833.00366	43.2
837.07635	271.3
845.19946	147.1
846.35760	362.2
847.08130	224.4
848.40094	84.5
858.30151	59.7
861.13727	48.0
863.41339	355.4
864.71442	275.4
865.35333	61.0
867.35175	110.2
869.40302	46.7
873.53668	89.4
876.60834	218.6
877.62939	44.2
878.36395	40.2
884.54199	98.7
893.00336	40.5
898.30939	157.1
901.33295	55.9
914.34448	34.9
917.13324	106.9
918.42163	37.0
919.12476	68.5
925.58173	218.0
930.55450	29.2
932.36212	172.2
943.19800	117.6
944.89032	81.7
950.24005	48.4
951.58246	129.4
958.51056	36.8
961.34058	854.7
962.65997	64.3
963.51105	210.6
980.46704	63.4
981.26031	76.7
982.50067	37.3
986.47772	81.8
987.56378	50.3
988.52679	163.1
989.74384	27.3
1008.42841	155.3
1030.25928	67.0
1041.29431	154.8
1049.52539	49.7
1059.30078	2843.2	b (9) (1+), b (10) (1+)-P
1060.20447	293.1
1061.41003	144.7
1070.43640	17.9
1086.30566	68.8
1110.75781	132.3
1128.72363	29.2
1155.74829	125.5
1156.66882	83.4
1157.64221	50.0
1158.40356	75.2
1172.47253	89.2
1269.21277	151.0
1270.98596	81.8
1274.39734	27.4
1340.31482	131.9
