# Supplementary material for: Phosphoproteomic Analysis of Platelets Activated by Pro-Thrombotic Oxidized Phospholipids and Thrombin
Source: PLoS One. 2014 Jan 6;9(1):e84488. doi: 10.1371/journal.pone.0084488 (PMC3882224; doi:10.1371/journal.pone.0084488)
Supplement: Annotated Spectra S1 — (ZIP) [file pone.0084488.s004.zip › AAARLSLTDPLVAER_-8_2_102870.txt]

m/z	i	matches
173.33794	33.0
175.09251	325.8
182.99493	44.3
186.21230	27.4
191.17194	26.4
193.94366	19.0
195.33780	57.8
196.95334	23.9
205.29590	44.2
207.25272	23.9
211.12769	425.4
213.92476	85.5
215.06415	101.3
217.04984	25.5
221.24599	16.5
222.10275	71.5
229.22246	27.2
230.03236	20.6
231.12410	124.4
236.37398	42.2
237.47223	134.4
239.01910	80.2
243.64987	56.9
244.77954	69.3
245.38202	71.7
249.10802	52.1
251.20589	65.2
255.21588	37.0
258.95004	111.3
260.12820	27.1
261.14923	130.0
263.08032	19.6
267.12814	60.8
270.37109	14.0
271.19403	126.0
272.32608	87.8
272.99750	125.7
275.46573	108.0
276.75403	79.9
277.46558	93.9
281.34076	26.2
283.85349	55.4
285.04968	109.6
286.39001	51.4
287.02460	101.8
288.07224	108.5
289.32745	560.9
290.27838	44.7
295.79504	18.9
297.04626	49.7
298.84912	139.8
299.49268	92.7
300.18408	166.2
303.31390	53.7
304.27258	1040.6
305.11560	231.3
307.02145	19.0
308.45233	18.9
313.43451	32.1
315.36584	61.7
316.09369	121.1
317.49954	70.0
319.28021	144.6
320.25317	117.8
322.22052	58.0
323.43152	67.5
326.21906	30.4
327.24908	41.4
328.69525	159.7
329.37531	197.5
332.16925	33.2
333.52856	1239.6
334.45502	59.6
335.21576	62.1
340.28265	253.0
341.30554	47.6
342.69720	5026.5	y (6) (2+)
343.37042	2725.9
344.02820	210.7
346.41510	70.9
347.82092	21.3
349.21277	14.0
350.41437	96.3
351.18042	54.8
351.99451	26.4
353.27991	10.8
357.09503	86.8
357.72211	190.2
358.87524	217.8
359.53406	53.1
360.32336	41.0
361.25568	34.7
362.36621	32.4
363.44690	84.2
364.46942	104.2
366.01825	87.9
370.31464	775.2
371.23297	66.8
373.32605	46.3
375.18591	8991.5	y (3) (1+), b (8) (2+)-2P
376.19141	1937.7
377.13458	301.9
378.41608	17.7
380.12677	203.8
381.35913	22.2
382.62152	103.1
383.29309	37.3
386.03766	20.9
388.14471	120.7
389.40680	100.3
391.22717	132.6
396.77283	48.9
400.25110	1349.6
401.13226	68.3
403.36713	588.5
404.53003	218.6
405.17865	42.9
407.21814	66.1
409.39124	25.5
410.48541	379.3
411.54309	38.9
412.34253	291.0
414.35767	69.3
417.23596	85.5
418.04382	113.6
419.19702	32.5
420.24347	183.7
421.44379	180.9
422.13892	29.7
423.74396	1980.2
424.63013	491.8
425.44934	15.5
426.94159	52.2
428.85980	83.4
429.47827	51.8
430.41364	121.9
431.17963	100.4
432.52460	1626.7
433.50287	736.2
435.28583	283.3
436.44489	79.7
437.18970	63.7
438.45630	442.9
439.35236	62.1
441.78485	2617.9
442.80487	401.2
445.47797	18.9
447.39282	898.7
448.53375	87.7
449.33545	44.8
451.21954	199.8
453.75049	313.9
455.82556	33.6
458.46381	95.4
459.15735	102.5
462.21368	35.3
463.75409	152.5
465.52173	468.2
466.36932	97.7
467.58594	44.8
468.62292	199.6
469.30432	35.9
470.26715	40.3
471.93604	154.7
472.73352	134.1
474.31226	8383.5	b (13) (3+)-NH3, b (13) (3+)-H2O, y (4) (1+)
475.31317	1501.3
476.47955	131.2
477.14429	161.9
478.36993	40.7
479.28467	530.8
480.64331	416.7
481.32758	5974.8	b (10) (2+)-2P, y (8) (2+)-H2O, b (13) (3+), b (9) (2+)-P
482.31714	315.6
483.40344	1233.3
484.48016	118.3
485.09308	70.2
489.21069	55.4
491.53253	499.0
492.43262	400.5
493.39740	500.9
494.40826	261.0
495.48163	156.6
496.45850	192.4
498.51807	121.8
499.94751	101.8
500.90155	197.2
501.66827	694.6
502.45673	42.6
503.23431	328.3
504.47955	205.0
505.39996	124.3
506.46094	80.6
507.80060	192.0
509.41370	823.0
510.40472	586.9
511.87811	329.1
513.00873	204.1
513.62256	52.2
516.54681	20583.0	[M+3H] (3+)-2P
517.89691	584.4
518.57977	204.8
519.57977	490.0
520.48236	223.4
521.67157	232.6
523.27399	6058.7	b (14) (3+), y (10) (2+)-H2O-2P
524.44391	2357.0
525.47968	155.5
528.61560	71.9
530.07037	5104.9	b (9) (2+), b (10) (2+)-P
530.77106	2694.7
531.99805	10080.4	y (10) (2+)-2P
532.92737	3987.2
533.67621	39.9
534.77667	323.8
535.54401	114.8
537.19000	2749.9
538.24689	1059.2
540.51385	172.1
541.66315	582.0
542.28851	301.7
543.10260	2442.4
544.15472	49.0
546.19073	79.4
547.04462	483.7
548.18695	1407.8
549.12079	68504.7	[M+3H] (3+)-P
550.30652	1794.8
551.24902	951.5
552.19257	1188.6
553.31628	737.3
554.48969	24.9
556.39136	743.8
558.00336	1065.5
558.88501	425.9
559.72864	125.9
563.05432	2521.2
564.22711	899.5
564.90265	276.1
565.81995	811.7
567.22028	230.5
568.36890	161.9
569.68683	759.0
571.93024	2052.9
572.76166	725.8
575.33643	174.6
580.86749	217.3
582.14203	22.2
583.14178	346.9
583.78180	29.2
586.33771	3485.2	b (11) (2+)-P, b (12) (2+)-2P
587.09161	2650.4
588.50824	154.5
589.49817	144.7
591.02155	48.9
593.60876	17.3
595.53308	40.7
599.56171	66.8
600.98126	502.2
602.02057	172.2
602.91400	88.5
604.44684	111.9
606.64093	51.8
607.50360	264.1
608.50958	35.4
610.69751	135.0
612.89465	121.0
614.49103	92.4
615.21997	33.5
616.53583	43.9
617.23212	52.8
621.35516	4241.6	y (10) (2+)-H2O
622.60272	807.8
626.15582	157.2
626.78986	466.8
628.20380	472.5
629.60492	55.5
630.70728	359.7
633.56122	62.1
635.62646	9072.9	b (12) (2+)-P, b (11) (2+)
636.26385	2992.0
637.00592	634.2
638.56317	631.3
639.39313	39.2
640.85211	495.1
644.37616	257.0
646.61548	14.0
647.29004	82.5
649.49347	280.1
650.58185	19.0
651.27063	128.5
655.55060	97.1
656.91522	28.8
657.85376	65.3
659.46332	106.1
660.64410	143.2
661.53119	53.8
662.45233	67.0
663.78241	241.9
665.37213	1202.6
666.37415	301.9
667.56366	136.9
670.98364	2412.2
671.92627	869.6
672.69305	33.1
675.82574	80.1
677.30573	268.5
678.88092	104.5
679.94263	117.9
681.85046	126.2
683.90503	356.9
684.59076	8138.3	y (6) (1+), b (12) (2+)
685.50909	2653.9
687.08624	1637.3
687.96881	548.1
689.72064	473.6
691.00177	33.1
692.13171	60.2
693.16779	230.9
695.54840	34.0
698.90692	108.0
701.44275	85.0
703.18365	202.1
703.83722	310.2
705.45648	71.8
706.38617	263.7
716.47217	250.5
717.39197	57.0
718.24512	199.9
720.55591	280.1
721.36163	143.1
722.28351	52.2
726.17279	117.9
728.58850	222.2
733.80481	139.3
736.25549	851.0
740.41833	91.9
742.19110	15.7
745.44098	24.3
746.07141	22.7
747.44977	253.5
748.62244	153.8
749.68219	85.6
750.33887	147.8
751.87244	1343.1
752.51215	1305.0
755.54144	230.4
756.92126	59.7
758.32306	174.5
760.62012	78.4
761.63416	57.0
763.28857	1261.5
764.34692	236.8
765.40607	410.2
766.73065	386.7
767.62494	76.8
769.21240	66.8
770.42120	99.4
772.65186	21.6
774.28528	52.2
775.10535	294.2
776.35181	229.4
777.66968	94.7
781.46552	191.7
784.84192	900.4
786.12354	203.2
787.50470	264.6
788.26154	179.1
789.43341	49.0
790.25616	80.8
792.17438	409.9
793.22546	243.7
794.34637	192.8
797.06830	29.8
799.41626	1564.3
800.88995	7159.9	y (13) (2+)
801.63947	3021.9
802.50110	40.0
804.38177	59.6
805.12872	169.1
806.88562	121.0
815.70978	55.0
816.32611	74.8
818.17914	53.9
819.54120	290.9
820.41852	57.4
821.03174	37.3
836.55743	860.4
840.28711	138.8
844.12555	122.7
844.83032	208.7
846.29315	1137.2
848.49805	17.3
850.78052	149.9
851.73950	81.0
855.21466	76.6
856.27289	20.6
857.13434	86.2
858.06476	58.0
859.19855	168.3
863.44751	519.7
864.42255	356.5
865.52100	86.7
867.77081	88.6
868.54449	32.0
873.34723	316.9
875.43561	154.1
880.97015	48.5
882.59430	343.5
883.45215	151.0
885.37189	28.8
886.40918	254.8
887.50006	31.5
890.38068	352.7
891.58154	46.9
892.49054	25.6
893.23322	36.7
895.40070	65.4
898.34814	23.9
909.07861	63.3
910.40747	122.3
911.97101	102.5
914.52075	123.0
917.37311	212.4
918.16974	179.2
926.14233	49.8
930.45612	27.5
943.29144	231.8
944.09381	175.4
946.67987	14.0
948.59943	43.6
950.25244	65.0
956.74188	41.7
960.73022	177.2
961.36523	1007.8
962.34448	1186.1
963.43408	363.4
965.51025	61.7
975.60834	101.4
976.48602	58.4
980.40509	108.8
981.34442	135.9
988.20581	22.6
989.45636	55.3
996.42261	123.9
1000.23810	31.8
1007.14911	40.3
1012.32416	113.7
1015.85614	83.5
1029.49731	222.5
1030.49048	108.8
1032.60669	78.5
1034.55688	101.2
1041.37427	297.0
1042.87305	68.9
1044.28833	29.2
1045.39917	34.8
1058.22852	242.5
1059.26624	3343.6
1060.20044	1532.1
1061.40649	202.9
1071.95813	76.8
1074.92322	10.8
1086.15601	51.9
1093.52637	224.0
1100.17822	71.3
1108.50012	39.8
1121.53369	70.3
1127.31274	134.1
1130.75757	60.5
1158.70679	45.5
1171.45166	19.9
1172.75195	54.6
1229.74451	14.1
1251.41052	78.9
1269.51038	262.6
1271.73267	136.0
1274.58850	121.7
1275.86865	26.1
1368.67383	75.2
