# Supplementary material for: Phosphoproteomic Analysis of Platelets Activated by Pro-Thrombotic Oxidized Phospholipids and Thrombin
Source: PLoS One. 2014 Jan 6;9(1):e84488. doi: 10.1371/journal.pone.0084488 (PMC3882224; doi:10.1371/journal.pone.0084488)
Supplement: Annotated Spectra S1 — (ZIP) [file pone.0084488.s004.zip › AAARLSLTDPLVAER_-9_2_92110.txt]

m/z	i	matches
169.12904	16.6
175.04747	414.2
176.19737	42.7
180.32137	9.7
182.65421	106.6
183.26392	119.6
184.06895	96.9
187.04703	45.9
187.94514	15.7
192.23015	34.0
194.50870	32.3
195.13339	25.1
196.09949	35.3
199.21242	24.2
201.16101	57.9
206.17050	58.1
208.84932	11.7
210.95084	298.3
212.09238	87.9
213.99380	123.0
217.12604	61.0
222.22119	42.1
223.79146	18.6
225.05748	11.7
227.32324	26.6
230.00647	44.8
231.03368	119.0
232.15604	84.1
234.87946	19.2
240.02911	22.6
241.33917	175.5
243.17108	38.0
245.20634	28.5
249.22974	87.4
253.71619	44.7
259.24420	82.8
260.42761	10.4
261.10297	55.0
266.09442	24.4
267.04868	13.3
269.04279	18.6
270.33490	22.6
271.02213	55.4
272.30273	30.4
273.99619	84.6
277.15948	113.4
278.37811	17.3
281.12061	42.0
282.19537	64.0
283.20633	42.9
286.06653	41.1
287.14279	56.6
288.29410	286.4
289.24695	538.9
290.39331	44.6
294.02386	15.7
296.11078	50.6
299.15906	223.4
299.96863	14.3
300.95386	92.2
303.48944	94.2
304.20667	1383.7
305.34958	169.8
307.53607	57.3
309.77826	73.9
310.39563	75.5
313.02869	28.5
314.16656	66.0
316.11426	79.8
317.39651	20.6
318.39856	34.2
319.16925	222.0
320.96460	35.0
322.30792	8.7
325.14642	77.6
326.25183	225.2
327.27252	50.1
328.26813	66.2
329.15442	41.6
331.23871	37.5
333.15057	248.7
333.99353	96.8
336.40295	60.4
339.60583	166.9
340.28357	59.4
341.53876	175.6
342.92853	7446.8	y (6) (2+)
344.04492	390.8
345.73157	53.4
347.23541	20.6
349.43213	78.4
357.38538	125.4
358.31958	137.4
359.34180	84.1
360.27979	61.5
361.24774	45.0
362.16309	70.8
363.04431	20.6
364.04492	51.3
365.33203	13.7
366.89178	75.0
368.32635	54.9
370.29297	764.4
371.28040	237.2
372.40826	63.4
375.22052	9170.0	b (8) (2+)-2P, y (3) (1+)
376.35529	1301.8
377.18744	148.9
378.47491	62.2
381.22650	320.4
382.15924	62.1
382.85211	21.4
387.12158	77.1
388.84625	153.0
390.52722	39.4
391.48486	88.8
392.11151	36.4
393.55347	57.6
394.36218	68.6
398.46112	19.6
399.53241	55.0
400.48859	1318.2
401.42377	101.5
403.33527	306.4
404.38788	249.1
407.85614	65.2
409.32520	102.4
414.35345	50.5
417.44678	223.7
418.40314	100.5
421.18768	178.2
423.69965	1254.4
424.35919	662.7
425.41608	202.4
426.56317	24.4
427.94269	81.9
429.40198	14.7
430.44141	16.7
431.33771	91.0
432.43109	1229.2
433.28601	274.7
434.43860	25.4
435.24109	87.6
437.20630	242.9
439.22900	44.8
440.04437	10.7
442.02649	2716.1
442.85687	157.6
444.32617	52.9
445.82831	374.7
447.27716	460.8
448.16968	22.3
449.20807	171.3
450.11041	194.9
451.33282	80.7
452.60907	144.4
453.67914	83.3
455.30255	103.2
456.26471	247.5
457.51263	100.7
458.43262	10.9
459.38104	29.1
460.68915	11.7
462.25104	27.4
463.35693	103.9
465.22186	195.3
466.37915	186.2
468.39777	25.6
469.24658	8.8
470.39435	26.2
472.47327	601.2
474.30402	8779.4	y (4) (1+), b (13) (3+)-NH3, b (13) (3+)-H2O
475.29614	1861.6
476.29028	366.7
477.40271	78.0
479.12518	605.8
481.31616	7410.8	b (10) (2+)-2P, b (13) (3+), y (8) (2+)-H2O, b (9) (2+)-P
482.36084	728.7
483.36011	1462.7
484.40417	321.4
485.26379	243.3
486.54205	47.6
487.36542	24.6
488.53546	45.0
489.39758	19.6
491.13483	1010.6
492.25745	254.9
493.22986	429.3
494.12659	103.2
494.87457	31.3
496.02216	308.6
497.54633	88.7
498.32977	234.8
499.48706	21.6
501.24304	257.5
502.06146	664.2
503.02051	108.9
504.52460	139.4
505.51440	242.3
506.22528	140.8
507.63141	63.5
508.46112	38.8
509.36469	794.1
510.46277	562.4
511.59863	147.4
512.20721	25.7
514.09967	45.3
515.41888	244.8
516.55023	20277.2	[M+3H] (3+)-2P
518.17523	300.0
519.07324	139.2
520.28021	308.8
521.57001	375.2
523.29932	4553.0	b (14) (3+), y (10) (2+)-H2O-2P
524.24420	947.6
525.14032	984.2
526.06281	59.5
527.42181	218.4
528.75751	304.0
530.01276	7137.5	b (9) (2+), b (10) (2+)-P
530.85095	3343.5
531.76904	5638.3
532.55231	4799.7	y (10) (2+)-2P
533.39264	1666.0
534.81061	244.0
535.57373	209.2
536.71149	532.0
537.34503	1925.3
537.99103	753.2
538.68726	262.0
539.77728	70.9
540.48810	25.6
541.13055	22.2
543.04156	3203.9
543.81403	517.7
544.49646	72.9
545.29108	232.0
547.39825	1299.3
549.10931	69981.7	[M+3H] (3+)-P
550.46661	1405.7
551.64148	464.7
552.42328	515.2
553.29504	273.7
553.92053	154.9
554.70416	38.0
555.77631	28.5
557.22711	114.0
557.94812	67.6
559.23480	138.3
559.94757	148.9
561.37457	67.7
563.14130	812.6
563.79883	572.4
564.56335	860.8
565.47180	130.4
566.47937	480.5
567.39948	56.0
568.24176	177.2
569.92242	757.0
570.69037	19.9
572.09033	1558.5
572.91010	1016.3
573.61804	31.3
580.85980	74.7
581.79816	42.0
582.87579	228.1
583.84509	23.4
586.42871	4065.8	b (11) (2+)-P, b (12) (2+)-2P
587.40338	1334.9
588.37982	183.7
589.67902	218.5
590.34570	33.0
592.34235	305.1
593.21759	13.6
593.90570	110.6
594.78540	29.5
599.04327	48.4
599.96405	555.5
600.68689	169.6
604.40375	46.2
605.88568	76.6
606.81152	61.9
612.85602	76.4
615.47430	86.7
621.37677	3899.8	y (10) (2+)-H2O
622.56409	845.9
623.39264	22.3
624.75610	146.9
626.61169	364.8
627.46045	194.6
628.15741	29.5
628.76740	53.3
630.62128	937.7
631.23047	229.2
631.85797	40.4
633.48590	47.3
634.84351	876.2
635.80414	8504.5	b (12) (2+)-P, b (11) (2+)
636.78986	1176.4
637.52789	160.0
638.50305	548.2
639.21405	30.4
639.83362	56.3
640.49164	53.9
643.21625	58.7
644.46075	19.2
646.48285	20.6
648.07190	71.1
649.43927	303.9
650.27301	207.7
652.36493	30.5
655.80029	105.5
657.09308	46.0
659.17340	88.4
660.46057	28.5
661.30035	178.2
662.14252	79.2
662.84424	101.0
665.39349	946.4
666.39380	489.9
667.33850	286.0
668.86163	17.6
670.89001	1552.4
671.81073	1735.1
672.51886	192.9
675.85999	273.2
677.03217	111.4
677.87103	52.8
680.32050	103.2
684.51398	7225.6	b (12) (2+), y (6) (1+)
685.43469	3981.3
686.32635	414.1
687.25250	1021.9
688.17938	34.7
689.17596	12.5
690.11456	260.1
690.92444	111.0
692.41687	11.8
693.65057	44.0
698.26337	93.0
699.12762	10.7
703.54700	67.9
704.45856	50.9
705.81476	16.7
706.89520	87.3
710.05389	45.0
711.76251	40.4
713.59369	47.6
714.62982	79.5
716.48505	269.0
717.51526	135.7
718.14655	10.7
720.10211	616.2
720.83453	543.1
721.50549	113.0
722.64600	34.2
725.25323	12.5
728.33405	27.5
729.31158	23.6
730.23749	55.9
731.14447	59.8
734.99701	47.3
736.08258	268.6
736.81061	128.5
737.44635	69.2
738.58179	42.3
744.02271	73.9
747.43597	192.5
748.63422	742.1
749.42340	5.4
750.40875	62.3
752.13660	1501.2
753.30078	53.3
756.11383	40.1
759.37054	60.8
760.29352	76.6
763.16040	959.6
764.16949	249.1
765.24054	464.5
766.13519	398.1
771.67651	91.9
772.76508	13.5
775.00641	233.3
776.24359	75.1
778.67035	67.9
781.27979	37.2
782.53363	374.9
783.58527	13.4
784.96991	804.7
785.92950	354.1
787.44257	278.4
788.61627	274.7
789.36273	176.4
791.74365	80.5
792.44489	90.2
794.17493	61.5
798.76105	143.1
799.42297	1412.7
800.74774	5340.9	y (13) (2+)
801.48993	5332.3
802.44489	55.5
806.88849	92.1
809.63965	30.3
812.05560	22.5
814.54340	60.3
819.45679	188.1
828.60315	134.9
829.62463	73.1
833.29852	52.8
834.04974	30.1
836.41504	229.5
837.03857	397.0
837.64337	110.3
841.52594	15.7
844.90112	95.4
846.29584	773.1
847.38629	210.1
848.36328	80.6
852.56647	135.5
856.99823	141.1
859.32941	27.4
863.29620	361.1
864.44629	330.9
865.63055	31.1
867.21387	17.2
868.07916	51.9
872.24396	31.4
873.09906	167.6
875.09790	279.4
878.36749	60.5
881.97168	80.4
883.09808	213.9
883.76440	9.4
885.28223	68.2
886.27490	218.0
887.02484	104.7
890.26581	83.0
891.24384	40.0
892.99683	23.4
898.97638	27.5
900.48413	44.8
901.21149	45.9
914.67975	47.9
917.33905	296.1
919.53339	31.1
921.73920	89.1
926.04810	13.6
927.33868	48.6
931.33856	34.8
932.48975	73.9
934.62201	33.1
943.30811	130.3
944.37665	229.9
945.43195	28.5
947.59918	74.8
952.32330	43.0
953.47681	12.7
957.21527	29.1
957.84839	24.6
958.45648	127.2
961.26709	1601.4
962.22632	325.6
963.22528	50.4
965.20117	39.0
970.28754	46.9
972.57935	55.5
975.72528	27.5
977.35425	49.3
978.51410	27.6
980.23370	247.8
980.83868	26.4
981.64459	23.6
986.41632	30.6
987.21515	21.2
988.14825	105.7
996.48071	78.9
1002.48553	76.6
1012.36884	46.0
1016.26947	95.3
1029.67871	48.4
1030.70239	185.3
1031.68628	91.7
1032.64600	65.0
1041.28516	242.6
1042.25061	35.7
1045.42017	23.6
1052.27954	60.9
1059.25830	4143.9	b (10) (1+)-P, b (9) (1+)
1060.24463	2001.6
1061.13916	262.0
1073.23425	77.4
1074.44116	54.5
1075.41748	94.7
1077.30188	47.8
1084.56152	30.5
1085.80627	93.0
1086.42712	33.4
1093.57556	32.5
1098.29810	42.0
1110.80469	19.6
1114.16626	21.5
1127.50281	71.5
1129.25403	10.7
1140.55713	76.6
1151.90942	34.5
1155.53198	23.2
1158.22644	125.2
1171.20728	329.6
1172.48682	78.8
1203.79956	54.8
1226.48120	119.8
1229.47449	36.0
1233.94128	17.6
1269.30579	68.7
1270.43835	185.7
1271.74402	10.8
1272.57947	72.0
1328.76086	54.6
1368.35706	83.6
1373.23145	73.8
1449.71912	24.5
