# Supplementary material for: Phosphoproteomic Analysis of Platelets Activated by Pro-Thrombotic Oxidized Phospholipids and Thrombin
Source: PLoS One. 2014 Jan 6;9(1):e84488. doi: 10.1371/journal.pone.0084488 (PMC3882224; doi:10.1371/journal.pone.0084488)
Supplement: Annotated Spectra S1 — (ZIP) [file pone.0084488.s004.zip › AAARLSLTDPLVAER_-10_2_87963.txt]

m/z	i	matches
171.05820	117.0
175.19414	594.6
176.13449	146.6
183.04425	1031.5
184.00317	483.9
185.15874	598.2
185.93871	73.9
187.19177	52.4
188.73398	202.0
196.14810	189.7
200.06017	197.7
201.10562	113.9
211.07617	2178.5
212.02234	123.4
212.62869	32.1
213.24634	51.6
214.32681	34.8
216.98206	1024.8
218.21054	103.8
226.43272	119.9
227.96713	112.8
229.21288	43.1
230.15128	296.5
234.30035	100.5
237.82846	561.9
238.78519	40.1
240.19321	70.8
241.98840	71.0
242.96280	61.5
249.40170	85.7
252.15530	76.9
253.95670	45.3
261.28284	185.7
263.03674	37.1
266.24796	40.6
274.31598	95.4
275.25763	89.6
276.63098	54.5
281.23584	185.4
282.11456	48.6
286.16321	228.9
287.23303	40.2
294.07651	65.0
297.12698	72.9
298.26855	73.9
300.51254	105.0
304.20709	4748.3	y (2) (1+)
305.33582	729.9
306.30859	89.2
308.45068	128.4
310.08533	307.0
312.14972	80.1
317.40143	92.5
320.84045	108.5
326.17383	927.0
327.47925	601.9
328.40729	599.4
330.31274	71.8
332.45325	183.7
333.40955	1790.3
334.07172	335.1
340.22241	237.7
342.77228	41828.1	b (7) (2+), y (6) (2+)
343.39636	15985.3
344.33911	1088.5
345.01123	29.1
345.81921	106.8
346.42255	376.2
348.82062	315.2
349.46088	53.1
352.63843	198.1
353.41565	105.4
354.18469	21.7
355.41260	46.3
357.25970	179.0
360.98505	64.7
361.90546	168.7
363.04669	225.9
363.98761	385.8
370.02673	1818.7
371.14386	547.4
372.36255	296.7
373.55060	30.9
375.15479	29153.4	y (3) (1+), b (8) (2+)-NH3-P, b (8) (2+)-H2O-P
376.28619	4590.0
377.47919	884.9
379.88794	104.6
380.99750	86.2
382.07953	857.5
383.88623	8520.3	b (8) (2+)-P
384.87256	1135.4
385.47565	178.1
388.25824	37.0
389.44733	208.5
391.57959	542.1
392.32996	43.3
396.89203	849.3
397.83545	166.1
398.48199	95.0
400.26941	11753.6	y (7) (2+)
400.94104	4080.6
401.81818	40.1
404.04303	33.9
406.98724	71.3
410.27637	777.0
411.32794	65.6
412.31885	134.9
416.71899	115.9
419.16083	1174.4
421.41998	52.4
422.30115	187.4
423.59479	2316.6
424.33417	1496.9
425.22284	631.4
426.15411	56.0
426.96008	189.6
428.20825	57.5
430.28845	243.6
432.51001	5366.0	b (9) (2+)-NH3-P, y (11) (3+), y (8) (2+)-NH3-P, b (9) (2+)-H2O-P, y (8) (2+)-H2O-P, b (8) (2+)
433.44684	1529.3
434.77588	230.2
435.44342	82.2
438.31970	120.4
440.59705	874.5
441.41449	14400.5	b (9) (2+)-P, y (8) (2+)-P
442.33429	1361.6
443.39673	78.3
444.06677	260.8
445.20990	66.6
446.16089	92.8
450.80139	4126.2	y (12) (3+)-P
451.87213	382.8
453.49158	647.2
454.15411	65.0
456.28870	230.9
457.06201	239.7
457.68347	198.4
459.25250	60.8
463.29199	33.9
464.14209	246.1
467.15814	280.9
467.90942	334.0
469.76941	37.1
471.85175	189.9
474.35370	29964.2	y (13) (3+)-P, y (4) (1+)
475.35809	7654.3
476.36365	908.9
477.31714	249.8
478.42029	376.7
481.36017	10321.4	y (8) (2+)-H2O, b (9) (2+)-H2O, b (10) (2+)-H2O-P, b (9) (2+)-NH3, b (10) (2+)-NH3-P
482.35846	1193.4
483.28613	2309.3
484.25354	487.1
485.52203	493.4
487.80634	244.8
490.14410	40972.5	b (14) (3+)-H2O, b (10) (2+)-P, y (8) (2+), y (9) (2+)-NH3-P, b (9) (2+)
490.88885	24356.6	b (14) (3+)-NH3
492.20728	754.0
493.09058	92.8
494.16168	201.5
494.91620	597.9
496.26227	345.4
497.29883	604.5
498.89709	688.2
499.72443	175.2
501.53778	671.6
503.03162	208.1
503.67548	99.0
505.18341	439.9
506.26758	193.3
507.46112	1592.5
508.28589	657.6
509.14838	407.7
510.11163	1039.7
510.73236	877.4
511.59930	647.3
512.45337	317.8
516.31989	17241.0	[M+3H] (3+)-H2O-P, [M+3H] (3+)-NH3-P
516.95819	12875.4
517.78912	450.2
518.42212	86.4
519.27631	427.8
520.15485	250.8
522.34747	49298.2	[M+3H] (3+)-P
523.17725	6537.6
524.18365	1404.7
524.87701	787.9
525.74597	1348.5
526.96777	655.3
528.29047	452.4
529.90509	758.6
531.50128	178.5
532.28668	761.2
533.48474	299.4
535.02148	665.9
536.11920	135.8
537.12762	1339.1
537.84113	1655.2
538.72498	7081.7	b (10) (2+), y (9) (2+)-H2O, y (9) (2+)-NH3
539.42206	1052.8
540.21521	1604.3
541.84247	2141.0
542.70093	1169.4
543.58539	687.5
545.33398	554.7
546.42462	13782.4	b (11) (2+)-P
547.33856	1504.9
548.44427	800.0
549.43463	80.1
551.88324	39.4
555.20453	63.9
557.55280	76.9
559.26685	269.8
560.13531	188.6
560.74707	372.1
563.13940	43.2
566.32269	197.4
567.25330	221.5
568.66766	229.6
569.73334	71.0
570.47815	146.8
572.34613	1510.4
573.53662	293.6
574.56976	159.2
575.29669	146.5
578.14471	434.5
581.11542	3124.1	y (10) (2+)-H2O
581.76587	2979.6	y (10) (2+)-NH3
582.58606	174.3
583.27521	169.0
584.67889	61.7
586.18652	1656.8
586.80194	2149.3
587.42249	6492.3	b (12) (2+)-NH3-P, b (12) (2+)-H2O-P, b (11) (2+)-NH3, y (5) (1+)
588.38416	2087.4
589.37866	550.0
590.99347	168.0
592.08337	428.2
593.39435	120.0
594.14520	384.8
595.57037	21176.0	b (11) (2+), b (12) (2+)-P
596.34650	5154.4
597.26862	1376.3
598.35651	978.3
599.65857	199.4
600.36658	109.9
601.54022	101.6
602.75189	504.8
603.80865	80.0
608.22699	366.7
609.43646	239.2
610.22455	341.0
613.17639	92.4
616.56470	407.8
622.10211	136.2
623.39355	101.5
624.78156	39.2
629.57031	103.0
631.18481	6419.6	b (13) (2+)-P
631.82208	1192.7
632.69464	535.5
633.49207	349.4
634.51923	308.9
635.73785	2545.5	b (12) (2+)-NH3, b (12) (2+)-H2O
636.35254	682.9
637.20007	749.0
639.43079	126.7
640.40466	246.1
644.94873	19604.5	b (12) (2+)
645.77307	1347.2
646.57678	1271.7
647.40100	3748.0	y (11) (2+)
648.41272	864.6
650.09357	417.5
651.19025	893.9
652.41418	559.9
653.82648	307.9
656.73975	242.0
659.54486	53.2
664.32141	455.1
665.47870	2108.5
666.43524	1952.4
667.37750	1025.7
668.49451	205.4
671.39423	662.4
672.18347	119.0
677.37408	144.1
678.35370	134.8
679.80011	713.2
680.54095	3908.2	b (13) (2+)
681.95831	264.4
682.79144	301.7
684.43329	34528.4	y (6) (1+)
685.42816	12685.6
686.53241	1654.4
687.50354	379.3
688.55005	175.2
690.93774	765.1
693.08081	196.7
695.10803	281.4
695.96649	899.2
696.76422	229.6
699.24005	165.5
700.24054	230.0
701.72406	373.6
704.46637	168.0
705.43604	74.0
706.63593	326.6
707.56342	152.8
709.64020	210.1
710.32245	282.9
711.50043	133.9
712.47375	908.2
713.49994	274.5
714.77716	73.1
718.90131	148.7
720.67877	173.4
722.50555	584.1
723.38617	347.3
724.03680	360.8
725.14478	407.8
726.63904	116.1
727.37384	232.4
728.88763	229.5
729.75458	267.0
733.32385	192.6
735.28448	168.4
736.33997	80.7
738.01178	356.8
739.36700	1229.7
740.47620	440.1
743.36670	540.4
745.05487	1437.3
746.09583	150.3
748.66974	752.7
749.73102	472.5
751.82837	660.8
755.70978	168.3
758.57922	143.1
761.10938	27015.9	y (13) (2+)
762.02002	6170.0
763.00323	4031.6
763.94574	836.0
764.68634	141.9
765.84259	219.1
766.45844	1193.4
767.26862	560.9
768.40100	478.6
769.20001	121.9
771.14008	146.6
772.77374	226.9
775.13361	104.5
776.34473	147.7
780.22296	486.0
781.54034	125.3
782.44073	133.8
784.08997	618.2
784.90350	315.2
790.16998	56.1
792.00751	613.1
793.42883	381.2
796.38800	620.1
799.36902	8698.8	y (7) (1+)
800.45288	2781.8
801.32013	1142.8
802.20319	353.4
803.52069	203.9
807.20325	122.3
810.15155	210.8
813.80444	122.1
816.52954	211.7
819.64276	383.8
820.35675	137.0
821.11841	437.8
823.15985	81.2
823.91602	34.0
828.37799	165.0
835.16058	78.1
837.12299	1250.8
837.78033	116.0
838.42535	827.6
840.48700	40.8
841.45135	236.2
846.29810	4364.2	b (8) (1+)-H2O
847.27435	1567.6
848.78131	401.4
849.52368	29.9
850.59906	226.9
860.15253	68.0
863.31927	1675.4
864.30377	6271.4	y (8) (1+)-H2O-P, b (9) (1+)-NH3-P, b (8) (1+)
865.46661	2774.9	y (8) (1+)-NH3-P
866.61279	242.6
867.47119	46.1
870.39606	104.8
876.37714	89.1
877.09766	347.7
879.51788	203.1
881.37738	4983.1	b (9) (1+)-P
882.47711	2101.6
883.49591	888.4
884.31958	218.8
886.64795	46.4
887.41797	208.3
890.46307	452.5
900.37494	501.8
901.50250	212.4
908.28735	238.9
909.03613	75.8
910.33844	127.4
916.62750	72.7
917.44440	100.8
918.66498	61.4
920.43561	52.4
929.58911	111.1
930.76129	224.5
931.68286	70.9
933.03534	214.2
935.35309	222.2
936.28882	79.2
938.73590	135.1
943.22906	289.1
945.00128	151.1
949.76141	290.9
950.41724	324.9
956.64911	290.2
957.96021	98.2
961.17163	3998.5	b (9) (1+)-H2O, b (10) (1+)-NH3-P, b (10) (1+)-H2O-P
962.36627	1390.4
979.31183	26727.7	y (9) (1+)-NH3-P, b (9) (1+), b (10) (1+)-P
980.30981	14112.2	y (8) (1+)
981.26831	3831.2
982.35480	930.5
994.21289	89.0
1003.59003	293.6
1010.08844	92.4
1013.32617	265.7
1017.40057	55.2
1023.71558	113.7
1045.67603	132.4
1047.55371	277.1
1048.37939	170.5
1049.91162	345.1
1051.31616	212.0
1063.37305	162.2
1076.31067	390.5
1077.35840	162.9
1078.04785	36.8
1091.75732	202.0
1092.81152	193.1
1113.57104	141.5
1128.54517	64.6
1143.99463	84.6
1156.64355	37.2
1189.38818	1502.9
1190.56213	55.2
1191.36292	625.5
1192.48596	40.5
1253.03186	48.5
1270.24011	55.5
1279.39636	68.7
1316.41077	55.5
1330.18665	63.8
