# Supplementary material for: Phosphoproteomic Analysis of Platelets Activated by Pro-Thrombotic Oxidized Phospholipids and Thrombin
Source: PLoS One. 2014 Jan 6;9(1):e84488. doi: 10.1371/journal.pone.0084488 (PMC3882224; doi:10.1371/journal.pone.0084488)
Supplement: Annotated Spectra S1 — (ZIP) [file pone.0084488.s004.zip › AAARLSLTDPLVAER_-10_2_91323.txt]

m/z	i	matches
174.99371	106.5
176.09926	27.2
183.20949	43.3
184.27910	18.2
188.98300	11.8
195.14075	34.5
197.09061	118.5
200.29555	28.2
211.02406	219.4
213.87338	18.2
215.18346	105.4
218.12515	19.2
226.95184	89.3
229.43497	29.8
231.06790	23.3
242.18515	85.3
243.26337	32.2
245.22881	167.2
250.10294	18.2
252.34900	20.8
253.42200	25.8
254.27704	162.9
254.99994	10.7
258.76385	320.5
260.95917	48.5
262.04865	19.1
266.43643	19.5
267.29553	74.9
270.29770	18.1
271.46198	88.7
273.27661	43.7
275.23334	37.4
284.46814	9.5
286.39838	37.4
288.24304	93.4
289.26669	82.6
290.45056	115.1
292.37537	63.8
297.02539	25.9
299.26868	101.6
303.18695	68.1
304.18201	542.1
305.43024	256.9
306.27820	55.2
312.28638	44.7
315.22589	84.0
316.30798	51.9
319.27716	124.9
324.99493	83.0
326.32965	271.6
329.44666	87.8
331.64410	101.0
333.17242	401.4
334.18207	183.6
335.28528	18.2
337.30652	119.5
340.15771	267.5
342.92810	3475.6	y (6) (2+)
344.38989	68.8
345.78510	87.7
347.08331	91.7
349.24469	226.8
353.06934	54.0
354.76105	47.2
356.17267	34.9
356.93878	102.8
359.37000	80.9
360.26605	101.9
361.92975	32.2
363.11572	82.1
367.52350	18.2
370.11017	171.1
371.27698	257.4
372.75604	261.0
373.54279	365.2
375.11078	3720.2	y (3) (1+), b (8) (2+)-2P
375.88586	145.8
376.54816	128.2
379.36646	29.7
381.25861	125.1
385.31824	637.9
386.48566	76.9
387.63885	46.0
388.36743	69.0
390.90302	227.1
393.20776	77.8
400.31091	558.5
403.16907	555.5
404.46350	88.4
405.23700	69.0
408.30139	108.5
409.41345	52.8
411.04633	37.0
417.61188	245.3
420.23767	14.4
421.15222	118.4
421.80713	34.5
423.56470	914.1
424.45160	157.7
425.19904	141.9
426.38751	497.6
429.35425	11.8
430.18872	187.4
432.39453	852.0
433.41718	48.3
434.15265	81.8
435.40094	88.2
436.41974	133.5
437.35516	84.7
438.00903	46.6
441.84985	806.2
442.54993	127.1
445.44678	136.7
447.40851	260.9
452.75385	20.7
456.15295	65.1
458.41864	131.6
459.17249	15.8
461.06464	104.0
461.70868	18.2
462.86365	39.8
465.30389	365.5
467.00568	130.9
468.24860	81.8
468.94775	54.7
470.09760	109.8
472.34314	291.3
474.34265	3873.7	b (13) (3+)-H2O, y (4) (1+), b (13) (3+)-NH3
475.36121	523.6
476.36749	42.2
477.33899	63.0
479.34369	142.9
481.05737	2225.4	b (10) (2+)-2P, y (8) (2+)-H2O, b (13) (3+), b (9) (2+)-P
481.79840	483.0
483.31903	453.5
484.44269	65.2
491.39679	1043.8
492.40973	47.5
493.33673	174.1
494.17389	56.1
495.29193	20.7
496.33026	91.9
497.21716	26.9
498.37805	226.8
499.09052	29.8
501.43640	34.8
502.33221	182.2
503.50873	34.8
504.37439	70.3
505.19611	287.4
506.49634	195.0
507.27142	29.8
508.21362	183.4
509.46765	736.0
510.32947	332.4
511.15082	33.1
513.11316	46.3
514.51019	73.9
516.39679	6831.2	[M+3H] (3+)-2P
517.37091	417.4
518.36749	343.5
519.49878	126.5
520.33459	175.6
521.11121	92.0
522.26825	488.3
523.40094	3527.9	b (14) (3+), y (10) (2+)-H2O-2P
524.43866	852.2
525.30597	26.9
527.15729	269.5
528.15308	122.6
530.02252	3252.8	b (9) (2+), b (10) (2+)-P
530.90326	473.9
531.88397	565.9
532.78644	994.5
534.18585	60.3
535.01215	197.1
536.12799	180.8
537.33575	1125.5
538.13214	657.5
541.02814	126.0
543.33356	482.6
545.66327	348.9
546.42212	18.9
547.29840	599.7
548.31537	2010.6
548.98895	27418.5	[M+3H] (3+)-P
549.99011	87.8
551.26337	532.2
552.59552	619.9
553.69647	158.3
554.80292	219.6
555.52570	25.9
556.94366	2115.0
557.55316	1138.5
558.28363	198.0
559.77045	1166.6
560.95172	25.6
562.45404	453.2
563.22314	1042.9
564.33661	658.6
565.29016	344.0
566.29529	80.4
568.43530	192.9
570.21783	545.9
572.10211	1771.8	y (10) (2+)-H2O-P
572.82581	1662.1	y (10) (2+)-NH3-P
573.64777	145.8
574.58124	18.4
580.96228	71.6
586.13702	1177.8
586.86981	593.6
587.59650	219.6
588.37744	37.1
594.39301	80.0
595.46985	47.3
599.15137	54.9
600.51581	81.1
601.59381	45.4
605.51093	460.7
606.45526	25.5
607.62354	136.6
610.24738	80.1
611.89508	51.1
612.52820	93.3
614.32764	109.8
617.81073	248.7
618.76788	45.0
619.44873	229.1
620.43359	45.2
621.21674	899.0
621.82397	994.8
622.69965	25.7
625.17877	249.8
626.33575	286.7
627.27838	43.7
628.30627	339.3
630.80084	367.9
631.89636	87.3
632.98126	158.1
635.69232	4991.7	b (11) (2+), b (12) (2+)-P
636.34552	697.4
638.07660	193.9
638.73938	220.8
640.62646	16.6
650.51495	79.8
653.12750	25.6
658.34064	233.3
659.42877	45.2
660.49371	28.3
661.14496	27.1
662.97205	864.6
663.78680	92.3
664.39496	28.4
665.37476	580.8
668.61273	89.5
669.62360	171.4
671.17487	929.2
672.30548	36.0
674.20343	20.7
674.83887	150.1
675.87079	97.1
677.57941	188.5
682.16821	58.4
682.87213	225.7
684.40796	4233.5	b (12) (2+), y (6) (1+)
685.47064	856.1
686.76825	401.4
687.86176	218.7
688.58795	56.9
690.33966	189.4
691.33905	82.2
692.82953	197.1
698.69293	171.1
703.59235	90.6
704.36688	82.5
712.00677	78.4
712.67926	60.7
718.07819	108.8
718.93567	51.4
720.18573	619.4
720.88525	133.6
721.75879	34.7
726.57452	501.5
727.39850	105.7
728.06250	18.2
731.49048	23.3
734.29468	34.5
735.73425	428.7
736.62616	191.9
737.43909	217.4
741.38104	57.4
745.59418	29.7
746.62531	76.0
749.00000	69.8
751.93945	898.5
752.63495	223.2
756.14545	29.7
757.01324	86.4
759.37543	89.0
760.70905	353.1
763.24902	480.2
764.29596	233.5
765.44440	319.5
766.50409	201.4
770.30682	100.9
772.70746	70.3
774.07666	25.7
775.09296	296.6
777.35229	509.8
778.21631	128.3
778.86035	32.1
781.60004	37.7
782.56866	220.0
783.41754	94.5
784.95044	564.4
785.72424	235.6
786.42609	24.6
787.35327	156.6
788.20459	284.7
788.85248	28.8
789.96429	65.4
792.43237	165.3
799.51288	805.7
800.73480	4586.9	y (13) (2+)
801.45099	703.1
806.23309	203.9
813.37256	39.6
816.30511	89.6
819.45728	57.8
827.06622	64.8
831.22198	276.1
836.41815	38.8
842.36450	13.1
845.66827	131.1
846.42578	360.1
847.29297	15.5
849.49579	49.2
859.05695	111.3
863.34814	122.1
864.67975	18.2
865.61456	167.3
872.38013	17.9
882.22192	197.1
886.07953	121.8
891.78345	72.8
901.56329	15.6
917.36371	302.9
920.40509	96.8
928.19830	25.6
932.66840	74.2
933.48535	29.6
943.28864	19.2
944.58691	14.9
945.19751	161.9
946.46191	20.5
961.19135	771.0
962.47510	88.4
965.45703	62.5
973.62323	79.0
980.22314	154.2
989.23859	49.1
996.07959	132.7
999.14990	42.2
1000.36737	24.4
1013.42487	32.5
1022.72290	31.0
1027.72070	38.8
1029.22986	149.5
1041.38391	86.8
1059.22949	1787.9	b (9) (1+), b (10) (1+)-P
1060.32983	403.8
1069.99707	16.9
1073.60693	117.3
1093.06970	94.5
1127.53333	71.6
1128.36035	37.0
1157.55225	33.0
1269.28809	104.5
1269.98450	101.7
1356.56555	59.4
1496.57190	36.7
