# Supplementary material for: Phosphoproteomic Analysis of Platelets Activated by Pro-Thrombotic Oxidized Phospholipids and Thrombin
Source: PLoS One. 2014 Jan 6;9(1):e84488. doi: 10.1371/journal.pone.0084488 (PMC3882224; doi:10.1371/journal.pone.0084488)
Supplement: Annotated Spectra S1 — (ZIP) [file pone.0084488.s004.zip › AAARLSLTDPLVAER_-11_2_86869.txt]

m/z	i	matches
159.23880	51.8
168.04837	124.0
173.98679	193.0
175.04727	417.4
177.64902	107.0
183.06128	1299.5
185.06551	314.1
185.87485	115.9
198.83469	120.8
211.16927	1949.2
212.28931	247.6
213.09451	344.4
213.86221	88.5
216.95264	803.6
225.18048	245.4
226.22308	218.7
228.24779	308.9
229.10085	400.6
234.05612	97.6
238.03247	299.7
240.21260	97.4
258.84113	125.1
263.27820	93.1
267.56525	172.7
268.30298	329.9
269.95087	380.3
271.40289	171.2
274.13550	174.3
275.26114	176.3
281.00684	97.4
281.92221	250.7
287.12476	224.7
291.13214	575.4
294.59308	402.8
304.23566	7371.0	y (2) (1+)
305.20508	323.5
310.03812	232.2
311.22333	64.2
313.92554	102.2
314.90216	83.9
319.30646	518.1
320.18146	79.0
321.00586	321.8
323.25836	207.8
326.28271	808.7
327.22278	475.0
327.84747	93.4
333.19067	1363.4
334.29279	232.2
336.64899	129.8
338.66809	234.9
339.29688	298.5
341.19855	249.1
342.74493	50775.9	y (6) (2+), b (7) (2+)
343.44702	22243.8
344.32147	792.0
345.29645	1176.3
346.53381	252.7
348.27863	253.7
349.12976	82.9
359.82306	172.7
361.47046	87.3
365.41754	166.6
368.33795	162.0
370.30096	2717.2
372.10480	74.9
375.19977	36888.1	y (3) (1+), b (8) (2+)-H2O-P, b (8) (2+)-NH3-P
376.19867	6200.8
377.36633	670.7
378.25433	55.7
381.91418	368.5
383.90430	9181.8	b (8) (2+)-P
384.87830	723.5
389.38635	156.2
391.35950	612.9
392.35883	203.2
393.17102	33.8
397.46204	388.2
400.37433	13145.4	y (7) (2+)
401.36487	1023.2
403.33270	107.0
404.10321	74.4
405.94617	253.4
406.55182	178.5
408.04749	137.9
410.30469	787.5
411.16772	213.0
418.20319	726.4
419.24060	220.6
419.84290	324.8
421.55652	299.9
423.73663	3443.5
424.91998	915.9
426.14063	459.3
428.72272	217.1
430.26184	124.7
432.30139	4119.6	b (9) (2+)-H2O-P, y (11) (3+), b (9) (2+)-NH3-P, b (8) (2+), y (8) (2+)-H2O-P
433.03467	3960.4	y (8) (2+)-NH3-P
433.75537	631.2
434.37213	330.8
438.89716	180.0
439.73956	134.5
441.15399	9643.8	b (9) (2+)-P, y (8) (2+)-P
441.75433	5456.0
442.48553	4093.1
444.17438	255.3
446.84222	370.2
449.01544	56.0
451.01996	2798.2
452.09698	502.3
456.13062	505.3
457.07916	280.7
465.16486	717.5
466.09845	52.5
467.36230	183.2
468.10583	83.9
470.42584	65.7
471.37469	335.0
472.32269	111.5
474.33044	35912.8	y (4) (1+), y (13) (3+)-P
475.27344	7083.2
476.27924	2001.9
477.32788	1850.3
479.17249	51.9
481.19617	8831.4	b (9) (2+)-H2O, y (8) (2+)-H2O, b (9) (2+)-NH3, b (10) (2+)-NH3-P, b (10) (2+)-H2O-P
482.06586	2183.0
483.44891	2602.7
484.09869	22.9
484.83905	503.0
487.72961	1065.9
488.57050	160.9
490.12006	62004.8	y (9) (2+)-NH3-P, b (9) (2+), b (10) (2+)-P, b (14) (3+)-H2O, y (8) (2+)
490.88898	31129.9	b (14) (3+)-NH3
491.82355	1566.7
492.65009	620.4
493.44611	624.4
495.31873	710.5
496.29828	124.0
497.04974	724.7
498.06189	273.8
498.99963	665.7
500.50238	166.4
501.50537	264.6
503.12067	1176.5
504.61395	491.0
505.47607	70.1
506.31970	773.4
507.73224	1368.6
508.96552	960.9
510.42432	3588.7
511.47296	1713.6
512.35840	161.9
513.32501	271.1
516.47491	23858.7	[M+3H] (3+)-NH3-P, [M+3H] (3+)-H2O-P
517.24780	6558.4
518.49042	616.1
519.59912	449.4
522.56946	78012.0	[M+3H] (3+)-P
524.28754	1834.1
525.25903	2081.1
526.27405	1163.4
527.17340	51.9
528.28693	620.0
529.08496	821.9
530.22479	1466.4
530.95374	289.3
532.11206	1278.1
533.09619	663.4
534.60602	1145.0
535.47369	2243.9
536.45233	891.2
537.56665	2256.6
538.61755	5253.7	y (9) (2+)-H2O
539.37970	5349.2	y (9) (2+)-NH3, b (10) (2+)
540.34247	1059.5
541.72577	1910.0
542.89246	3415.6
543.82214	1571.4
545.04657	1019.6
546.51532	20117.6	b (11) (2+)-P, y (9) (2+)
547.48553	3742.6
548.51770	649.3
552.38080	193.1
553.05133	59.7
559.39697	179.3
561.02759	538.1
562.54901	61.6
563.92175	47.6
566.37286	170.0
567.40521	216.1
570.50092	79.2
571.33783	103.1
572.32837	551.3
573.41583	438.8
579.82153	738.8
581.18726	4180.8
582.01453	5639.4	y (10) (2+)-NH3, y (10) (2+)-H2O
582.87439	624.4
585.10608	377.0
586.29785	3187.0
587.30365	11482.6	y (5) (1+), b (12) (2+)-H2O-P, b (12) (2+)-NH3-P, b (11) (2+)-NH3
588.25641	1952.8
589.41418	334.9
590.61346	566.1
591.65637	1166.9
593.36078	194.6
595.21924	11027.7
595.95355	24542.1	b (12) (2+)-P, b (11) (2+)
597.00183	3586.2
598.76300	1366.3
599.66595	542.3
600.86993	206.3
601.95050	133.4
602.65430	738.2
603.78162	212.3
605.56683	142.5
606.73975	441.0
607.37805	138.1
609.22968	869.7
610.05646	2275.7
610.87018	749.1
612.17255	269.8
617.34851	301.6
620.37640	858.1
621.94586	390.4
623.03546	698.7
624.76025	279.9
629.25604	359.6
631.07611	4649.5	b (13) (2+)-P
631.72028	3252.9
632.49945	921.9
634.49969	79.2
635.81567	4588.5	b (12) (2+)-H2O, b (12) (2+)-NH3
636.47156	1497.0
639.52838	638.4
644.80267	22002.6	b (12) (2+)
645.42444	11627.3
646.75153	1388.0
647.48956	1636.7
648.41901	1505.1
649.08282	684.6
650.18738	504.1
651.25995	481.5
652.24725	883.7
653.14606	139.7
653.87762	374.0
655.27002	273.2
656.71851	362.6
657.88727	836.9
665.18182	2889.0
666.42462	1633.2
667.22662	1093.9
668.25836	321.1
668.87164	92.9
671.34424	899.6
672.41650	376.1
675.31702	317.0
680.44873	4869.4	b (13) (2+)
681.67694	1395.7
682.61932	74.6
684.39716	38229.5	y (6) (1+)
685.43268	12117.2
686.42462	3999.3	b (14) (2+)-H2O-P
687.50549	1836.0
691.48004	166.8
693.95294	125.1
695.04462	863.1
695.80334	595.8
699.66724	236.6
701.31470	396.4
703.50861	70.0
704.50946	255.3
706.47626	583.0
711.85455	1137.1
713.16974	126.1
714.24011	234.4
715.85309	778.6
721.43146	106.3
722.45825	261.5
723.52167	158.1
724.38690	494.0
726.22504	1094.7
728.32648	92.2
730.25153	646.2
731.55524	64.9
732.96136	307.6
736.06689	70.1
739.29907	56.1
740.29559	202.3
741.29761	51.6
744.72504	1254.7
745.44891	2618.5
747.95929	257.4
749.46344	2254.6
750.29071	356.5
752.53778	654.2
753.23090	65.9
757.15228	325.0
761.05524	25939.9	y (13) (2+)
762.00360	9207.4
763.02094	3508.0
764.03522	1440.0
765.06274	965.0
766.10712	1544.3
767.47791	1075.1
768.33978	262.6
770.33600	42.7
772.94128	272.1
780.13519	610.6
781.36261	362.0
782.29962	78.0
784.92059	712.4
787.50012	223.0
791.49371	120.6
792.38861	408.4
793.55035	283.4
794.44696	93.0
796.58936	1170.7
797.53906	1189.4
798.81915	1205.0
799.50250	7795.4	y (7) (1+)
800.44171	3537.0
801.15649	568.2
803.68689	143.6
807.54388	47.1
808.59393	88.5
809.58502	209.2
810.78217	174.5
811.67810	74.8
815.05206	101.9
820.86322	498.5
828.67261	106.4
829.95929	165.3
835.55591	174.5
836.67480	436.4
837.38916	1134.5
838.44843	488.4
839.22711	362.2
846.28546	4027.0	b (8) (1+)-H2O
847.36420	2272.6
848.23615	635.2
849.66266	884.2
852.17877	200.6
853.54327	161.1
855.55072	101.1
858.76593	260.6
864.19189	4966.3	b (9) (1+)-NH3-P, y (8) (1+)-H2O-P, b (8) (1+), b (9) (1+)-H2O-P
865.29492	1673.4
866.20654	772.3
867.00031	223.2
876.94489	265.9
879.61102	660.1
881.46478	8626.2	b (9) (1+)-P
882.39093	2162.5
883.45923	364.8
884.47992	161.6
900.35895	1621.5
901.41864	314.1
907.68549	340.9
908.35358	170.7
917.24512	245.8
919.11157	65.5
920.45685	167.3
926.54785	270.7
934.48291	311.1
935.21124	96.4
943.56549	333.9
950.42474	200.3
961.24860	2334.2
962.33710	1564.5
963.22217	539.6
973.30389	235.3
979.30499	31872.3	b (10) (1+)-P, b (9) (1+), y (9) (1+)-NH3-P
980.37946	13519.4	y (8) (1+)
981.33569	4147.0
982.36713	1323.2
983.39362	432.5
989.53802	206.3
995.47949	352.4
1011.78326	87.5
1013.87738	264.7
1015.34503	121.3
1017.56049	93.1
1029.56689	42.6
1031.37524	142.7
1032.99243	241.7
1043.34753	282.5
1045.35266	152.8
1046.98267	284.8
1051.97876	88.5
1076.30884	328.2
1077.13611	47.0
1077.78357	220.6
1091.87549	305.7
1093.59351	79.3
1094.86548	60.9
1102.09448	333.7
1174.60046	125.3
1179.24353	107.6
1180.57117	603.4
1189.27283	1029.2
1190.72620	708.5
1291.57263	98.6
