# Supplementary material for: Phosphoproteomic Analysis of Platelets Activated by Pro-Thrombotic Oxidized Phospholipids and Thrombin
Source: PLoS One. 2014 Jan 6;9(1):e84488. doi: 10.1371/journal.pone.0084488 (PMC3882224; doi:10.1371/journal.pone.0084488)
Supplement: Annotated Spectra S1 — (ZIP) [file pone.0084488.s004.zip › AAARLSLTDPLVAER_-11_2_90239.txt]

m/z	i	matches
166.19299	55.1
169.27824	32.8
175.17534	99.8
179.06310	60.8
181.18826	114.1
182.93526	220.6
184.95261	27.5
198.17557	29.7
206.43237	15.4
208.09586	29.4
210.15196	51.5
211.04047	75.9
212.17709	28.1
217.01968	13.7
218.26938	45.9
221.12750	69.4
223.07649	78.3
228.47253	51.9
231.29265	176.2
237.66226	90.9
243.09119	35.8
244.42908	77.0
245.13959	22.4
246.09183	12.2
249.29379	95.7
252.21252	18.5
254.37067	437.5
255.48718	40.2
258.64099	61.0
260.16479	26.2
261.39301	79.0
262.20938	44.9
266.29413	122.8
267.21307	38.6
268.60645	94.3
269.36356	89.7
270.45712	78.2
271.11234	99.1
271.79208	18.5
273.24045	22.9
275.46716	54.7
278.16006	76.4
279.39667	21.7
282.24734	89.3
285.18433	87.2
286.07101	46.8
288.31738	84.1
289.24310	224.4
293.89941	35.8
296.94489	62.4
298.36023	49.7
299.32745	211.6
300.45624	120.9
301.37967	27.6
304.12738	1546.2
305.15100	203.9
309.69843	44.9
310.45819	18.5
312.21759	37.1
315.81885	42.5
318.44269	24.9
320.51526	42.4
324.35559	15.3
325.12891	48.0
326.13116	121.2
329.31708	544.2
331.90173	86.6
333.25482	597.5
334.18536	201.6
335.28021	59.2
337.02716	100.1
338.76917	103.8
342.87671	7210.0	y (6) (2+)
343.82813	79.9
344.74622	152.8
347.53656	185.8
351.76917	42.4
356.50928	50.6
359.22894	253.6
361.04364	117.9
361.71442	169.5
362.38702	58.3
363.18024	16.9
364.00201	29.6
366.65747	200.6
368.87927	193.5
370.30365	483.3
371.38568	73.5
372.43158	98.9
373.31067	75.8
375.21655	8802.0	y (3) (1+), b (8) (2+)-2P
376.34357	838.8
377.61041	26.5
378.87952	85.4
381.34143	169.1
382.52338	210.8
383.31274	192.3
385.46478	488.7
386.36548	62.4
387.35822	55.8
388.33575	164.8
389.35278	76.6
391.44257	40.2
394.75256	106.1
396.05786	331.3
400.21759	1166.1
401.15405	148.3
404.07886	254.9
408.89722	53.0
409.57434	119.9
411.71277	41.7
415.29352	95.8
416.40723	20.1
417.48077	95.6
418.25323	81.3
419.29932	33.8
419.90393	135.7
421.26855	167.3
422.53180	75.2
423.63550	1562.5
424.39722	489.6
426.22467	436.8
430.79785	235.2
432.37177	1461.3
433.24664	381.3
434.14172	109.4
435.14917	175.4
436.20032	272.7
438.89319	32.8
439.69940	37.7
441.99323	2560.0
442.98724	66.8
444.03015	80.6
445.77435	291.2
447.35016	278.6
448.59943	72.6
449.34680	202.9
450.47430	32.8
452.95728	15.4
456.10468	157.5
457.26184	31.3
458.79840	105.2
461.43402	337.6
462.11017	46.1
463.58368	29.3
464.32117	23.4
465.36798	254.1
466.16614	235.5
467.28864	210.2
468.20605	92.3
469.65015	113.9
472.77136	403.1
474.28009	6397.3	b (13) (3+)-H2O, b (13) (3+)-NH3, y (4) (1+)
475.40601	1323.4
476.39990	78.4
477.41870	162.8
479.16095	695.7
480.12885	222.1
481.13727	3600.3	y (8) (2+)-H2O, b (13) (3+), b (10) (2+)-2P, b (9) (2+)-P
481.84039	1801.6
483.28778	1162.5
484.25244	192.4
486.52142	48.7
487.16400	21.7
488.31836	172.0
490.69080	61.4
491.46747	1280.1
492.18756	42.1
493.33398	713.6
494.34924	781.6
496.25189	524.8
498.45471	500.1
499.91290	325.8
501.58740	387.8
502.29352	106.9
503.40015	215.3
505.09497	490.3
506.51141	234.0
507.73193	148.2
508.49695	42.3
509.42639	218.9
510.31964	1430.0
511.30621	363.2
512.82288	50.6
515.04706	545.8
516.55243	19348.5	[M+3H] (3+)-2P
517.68781	481.7
518.88788	616.2
519.83661	341.0
521.27228	210.4
522.46320	329.9
523.30133	3526.4
524.32532	1140.7
525.49640	257.4
527.26233	48.8
528.03424	172.2
530.06384	8780.9	b (9) (2+), b (10) (2+)-P
530.79694	1044.1
531.61688	336.7
532.30670	697.6
532.98547	1348.8
533.98145	157.5
534.66583	177.3
535.29309	118.1
536.39313	354.6
537.26709	2081.7
538.28290	935.0
539.18134	92.7
540.58502	20.1
542.10138	124.7
543.17377	3565.7	[M+3H] (3+)-NH3-P, [M+3H] (3+)-H2O-P
544.08221	369.0
545.07892	205.9
545.78589	18.5
546.49066	34.3
547.17871	682.5
548.28119	1516.8
549.10419	70589.8	[M+3H] (3+)-P
550.54639	1098.4
551.40234	649.1
552.22797	882.7
553.32538	536.0
554.56299	429.2
555.31903	173.0
557.04987	3608.9
557.81866	615.5
558.59705	125.7
559.84338	1402.3
560.81732	223.9
563.41412	2469.4
564.22552	347.1
565.43896	744.4
566.49829	492.7
567.53870	176.0
569.52130	1078.9
570.47675	152.9
572.25067	2188.5
573.04907	1974.7
574.34381	52.0
575.44452	105.3
576.27515	36.0
580.66669	42.5
581.77960	29.7
582.88007	188.6
586.21442	2619.0
586.94159	1057.5
587.67938	441.2
588.67944	34.2
589.53241	51.3
590.20764	18.5
591.60083	37.6
593.15448	53.6
593.97052	55.4
595.23639	144.4
597.71637	207.6
599.55865	20.1
600.39691	251.3
602.35089	61.0
604.87946	156.8
605.99207	53.9
609.79462	133.9
612.51788	155.0
613.85712	86.3
615.52142	74.4
618.94238	188.7
620.03363	99.8
621.13861	747.4
621.85321	632.4
622.73444	316.3
623.34393	35.6
624.26941	57.6
626.00165	284.6
627.20593	391.6
628.15405	112.1
629.05829	62.4
630.79578	687.9
631.44147	396.3
635.06049	1839.9
635.74121	4675.2	b (11) (2+), b (12) (2+)-P
636.46075	2504.9
637.26959	288.9
639.00806	354.4
640.45953	277.2
642.13098	67.5
644.49359	177.0
648.23627	36.4
649.18951	207.9
650.16852	359.5
651.99750	115.0
652.95959	87.0
655.46796	166.4
658.52167	569.5
659.21857	40.0
662.35522	109.8
663.02509	73.6
664.27545	145.5
665.26752	858.5
666.55103	592.6
667.45862	47.2
671.01123	2146.3
672.00262	1010.2
672.86829	95.0
675.88678	357.3
676.62280	126.0
677.56403	39.3
678.32306	262.2
680.36554	123.6
684.47345	8721.9	y (6) (1+), b (12) (2+)
685.32941	3733.1
686.22589	228.7
687.38092	644.8
688.29572	25.2
688.96222	40.7
690.51276	1173.3
691.27875	658.4
692.05206	34.4
693.72418	18.5
695.48303	76.7
698.65265	161.0
702.14435	196.3
703.48883	138.4
704.11993	368.7
705.58112	53.9
706.33624	87.2
707.86163	80.0
709.19312	123.1
709.99066	168.2
714.30450	80.7
718.32751	184.1
719.17371	409.9
720.39178	1361.6
721.48615	358.4
722.55121	49.9
723.50354	28.0
727.10852	143.1
727.73529	115.4
730.35199	68.2
731.41321	227.1
732.26263	79.2
733.20319	128.8
734.85974	495.7
735.74982	662.5
738.36115	107.7
739.31909	63.5
741.45667	44.9
742.09485	117.3
743.06805	59.2
748.65881	251.7
750.31378	75.7
752.11914	1926.1
752.90820	42.9
753.54456	63.9
759.58508	31.2
760.85608	41.7
762.18799	96.0
763.36505	1195.0
764.42322	549.2
765.54565	461.1
771.25958	227.0
772.45758	105.5
775.18195	173.3
775.97247	138.4
776.75726	82.6
777.41003	262.6
778.23602	131.6
781.13391	120.6
782.98486	289.4
783.93817	172.3
785.21112	213.5
786.32312	67.0
787.50580	276.4
788.55060	228.7
789.49744	123.6
791.31409	103.8
792.57660	165.7
799.37030	1686.2
800.43744	1548.5
801.11310	7897.8	y (13) (2+)
802.48706	187.0
804.56274	59.5
805.55652	15.3
813.30707	81.5
818.26062	29.7
819.30048	290.5
820.08521	29.6
823.55170	64.9
831.54504	45.6
836.40070	454.7
839.01221	139.4
840.56830	44.4
841.34003	67.8
844.20551	30.6
846.26471	845.7
847.05487	315.0
847.83203	16.9
848.54156	189.7
859.11407	190.4
860.97198	64.9
863.51978	613.6
864.62323	91.1
865.98822	333.6
872.78827	45.0
877.69965	60.9
878.83575	66.5
881.25415	36.1
882.37061	390.4
883.49194	68.2
885.78876	78.2
887.22577	48.7
890.21246	54.6
891.47980	48.7
903.30414	58.3
910.48553	21.6
916.22699	149.9
917.09760	143.6
919.18872	262.3
926.50464	15.3
928.53900	68.8
930.23730	111.8
931.45282	16.9
936.10498	32.2
938.43597	116.0
943.54663	146.6
944.40070	285.2
945.49323	66.5
946.31421	58.5
955.45123	38.5
957.25098	44.0
961.29510	1556.3
962.35760	715.4
963.37451	44.9
967.33734	142.3
970.27368	168.9
971.60553	95.9
980.33746	148.5
981.02826	160.1
985.98615	14.1
987.25000	117.0
988.38617	134.6
996.97028	45.6
1000.21045	86.2
1007.64777	53.8
1011.70306	25.8
1014.01410	175.4
1029.24451	29.6
1030.25745	20.1
1034.41528	118.4
1037.31250	25.3
1038.37720	40.0
1041.49426	213.2
1047.02222	17.0
1059.16235	3974.3	b (10) (1+)-P, b (9) (1+)
1060.34424	1175.6
1061.23657	574.6
1064.36792	80.1
1073.45227	73.6
1100.16455	37.6
1127.29541	105.7
1128.07166	40.8
1129.77417	25.8
1143.62744	24.8
1155.99719	163.8
1157.56274	194.0
1171.27979	70.4
1172.85681	19.5
1188.68079	83.3
1199.26550	113.3
1226.75024	107.1
1251.32605	50.7
1269.26953	77.6
1270.21729	186.5
1273.16638	116.7
1306.52319	48.2
1426.63147	23.2
