# Supplementary material for: Phosphoproteomic Analysis of Platelets Activated by Pro-Thrombotic Oxidized Phospholipids and Thrombin
Source: PLoS One. 2014 Jan 6;9(1):e84488. doi: 10.1371/journal.pone.0084488 (PMC3882224; doi:10.1371/journal.pone.0084488)
Supplement: Annotated Spectra S1 — (ZIP) [file pone.0084488.s004.zip › AAARLSLTDPLVAER_-12_2_88633.txt]

m/z	i	matches
245.02931	5.7
251.93175	10.0
261.15771	31.0
271.35031	9.8
272.18900	24.3
285.28961	17.9
286.24524	9.1
287.18900	17.5
288.29724	23.5
291.14767	52.2
292.15759	50.8
300.19092	33.2
304.28091	12.0
311.46570	22.1
319.14551	11.4
324.32520	22.6
328.24780	14.7
330.16266	18.6
331.58954	11.2
334.28973	11.8
339.18021	7.1
340.35083	7.1
344.03049	11.4
348.17242	16.9
349.31784	19.6
350.27707	43.5
352.37924	15.3
357.24200	35.8
369.25897	33.9
370.24329	141.9
371.33087	124.3
375.23315	571.1
376.30042	130.7
377.35648	9.1
380.14795	58.4
381.66278	10.5
387.60950	12.7
390.16980	64.5
391.41046	26.8
392.42334	63.3
403.16718	27.2
410.00433	33.1
410.63385	18.8
412.58105	21.8
413.34955	10.5
415.13068	10.5
419.16412	25.6
421.20978	22.3
422.26758	5.8
428.36505	5.7
429.74390	46.6
432.93842	10.7
438.39441	16.3
439.23206	14.3
441.34473	23.0
453.40326	19.8
454.00372	12.0
455.31610	56.0
456.55835	18.8
463.31006	17.7
466.91113	52.5
468.34735	9.8
470.50513	14.1
474.36371	171.2
475.34100	34.6
477.10339	7.8
478.20770	24.8
479.06860	21.3
481.38715	13.3
483.38025	780.1
484.40582	67.2
486.59088	18.2
491.40118	58.9
499.13037	9.3
502.33124	15.9
503.16559	14.7
505.49762	9.8
514.27075	22.9
517.54907	34.3
518.40094	39.9
520.30231	41.1
523.53333	27.5
524.43365	20.3
528.02869	46.1
529.73920	23.5
531.40845	17.3
534.52118	26.4
535.23621	81.9
536.22839	32.3
541.30884	14.2
543.32953	49.7
546.81085	8.2
548.47504	56.1
552.26196	636.7
553.24805	227.7
557.98682	23.7
559.31464	8.5
564.52734	30.5
565.15454	5.7
567.34875	21.0
569.34265	26.3
570.89716	63.5
572.46283	25.5
574.17340	50.4
575.54572	25.7
577.02472	20.4
581.25677	28.6
581.92181	36.0
582.77466	38.6
587.72577	73.9
589.56396	15.6
591.42279	40.1
592.48535	23.8
594.20569	70.2
595.46307	40.2
596.23950	20.1
600.52240	43.7
604.59979	11.9
608.08734	45.6
609.54584	16.9
611.42468	27.8
614.21600	33.9
615.97308	37.2
618.16357	13.9
620.44806	10.5
621.45844	19.4
624.44629	95.0
626.51575	36.1
627.66534	52.8
628.36121	41.1
629.37524	21.4
633.80048	13.3
636.39447	21.0
637.29175	69.0
640.06989	37.3
642.81573	13.2
644.31927	52.4
645.49957	14.8
646.93750	31.9
647.76849	30.5
649.92413	120.1
650.54932	94.6
651.43915	67.3
655.32379	59.7
657.47571	95.9
658.63330	14.1
660.21747	54.7
662.15131	30.8
665.45416	754.9
666.42523	343.6
667.46155	90.7
668.18646	64.3
668.86072	99.5
674.09033	100.3
675.64038	14.7
676.55682	49.5
678.48267	88.4
679.42267	112.0
680.42755	51.8
682.52869	26.8
684.44324	6504.0	y (6) (1+), b (12) (2+)
685.40790	1933.7
686.42737	162.0
689.12732	20.1
691.14154	8.2
693.33539	49.7
694.16077	85.4
696.11310	69.9
696.97913	25.0
697.83905	63.7
699.43634	56.4
700.26581	16.3
701.73004	47.8
703.17932	46.0
704.37384	33.3
705.24078	28.6
706.46283	80.1
708.66608	21.7
709.47076	55.4
712.14734	41.3
712.99200	60.1
713.94684	39.7
714.93542	135.5
716.43274	166.8
718.22144	22.8
718.94189	32.7
719.82916	13.3
721.28589	63.6
722.35199	6.4
723.44769	69.1
724.23157	31.6
724.84692	19.1
726.02740	79.3
729.17847	62.1
733.98541	70.2
738.13031	87.1
739.68103	97.7
740.36005	66.5
741.25873	97.9
742.27679	11.2
743.21942	81.3
744.88501	30.9
748.51038	822.7
749.32404	300.5
750.56360	84.0
751.80603	505.7
752.66412	219.2
753.53375	60.1
755.91791	75.7
756.85406	41.1
757.57550	53.9
758.50604	27.2
760.30603	29.6
761.77118	74.1
762.83026	271.4
763.47455	267.0
764.99957	866.4
766.16388	238.6
767.20013	41.5
769.80505	293.5
771.55377	6120.8
772.61444	1639.2
774.23865	14949.3	[M+2H] (2+)-2P
775.05438	1888.3
776.37738	36.3
777.80273	147.9
778.89038	10.5
779.71393	58.7
780.51617	36.7
781.62775	50.8
782.82953	791.1
783.66815	1101.5
784.63922	72.0
785.43036	63.2
789.05725	94.5
790.42871	96.0
791.15826	67.9
792.27356	191.2
793.19720	163.2
794.27429	31.1
795.17059	291.1
798.66425	114.8
799.40442	2380.9	y (7) (1+)
800.50372	1135.5
801.69922	600.6
802.55188	34.9
803.16779	15.4
804.01337	39.5
805.89136	412.8
806.64014	84.4
807.59387	46.6
808.56683	92.8
809.32623	16.8
810.60931	159.8
811.26135	23.6
812.56879	351.7
814.03497	1682.5
815.03754	564.3
815.93231	5.5
816.53723	47.2
817.24805	35.8
818.58307	127.5
819.38373	113.0
820.40790	18.7
822.00836	1993.4
822.88788	34337.3
823.56531	34676.5	[M+2H] (2+)-P
824.74664	581.4
825.93762	155.5
826.82819	218.1
828.08258	309.3
828.94794	191.1
830.05646	19.7
830.81989	81.2
831.86292	267.7
832.79156	336.2
833.52069	86.8
834.58093	148.9
835.51062	19.6
836.34387	92.4
838.24054	439.1
839.44354	294.4
840.22113	205.1
841.50256	164.8
842.36157	46.1
843.34229	234.0
844.55682	76.0
845.34674	139.0
846.34497	2359.2	b (8) (1+)-P, b (9) (1+)-NH3-2P
847.34155	629.0
848.15320	1092.9
849.12811	79.8
850.08875	347.8
850.90314	203.4
852.55524	403.7
853.71484	955.9
854.52509	625.3
855.66901	221.8
857.38568	118.1
858.63727	72.5
859.56134	193.1
861.23041	157.7
862.79047	117.8
863.42194	607.1
864.36859	230.5
865.62677	8.5
877.95581	105.5
881.46008	182.7
882.54590	494.6
883.63202	152.5
884.57861	7.1
885.56818	15.2
888.41461	23.1
890.04749	36.4
891.71667	32.3
892.78937	39.0
894.39618	49.5
901.22748	41.7
902.57617	62.8
903.53021	35.7
905.96918	7.9
906.82996	73.7
907.73212	69.7
910.37512	12.0
911.70892	147.6
912.54926	20.9
914.73248	36.9
916.21338	16.7
917.39691	24.7
918.12701	7.1
919.34894	98.1
920.27954	28.4
921.98431	15.2
922.85846	166.6
923.95483	47.3
926.95197	56.8
928.17316	110.6
931.15082	109.9
931.80151	45.2
933.26300	117.5
937.33954	29.9
939.60443	20.7
941.95581	40.4
943.07318	53.4
943.99707	52.7
944.91730	88.2
948.79303	25.9
951.23395	47.2
952.37958	86.7
953.14703	132.7
954.28241	57.2
955.40704	5.8
961.33301	4141.4	b (9) (1+)-P
962.35394	1462.1
963.38281	336.0
964.24286	80.0
965.52490	105.8
967.55396	63.6
971.34570	24.6
972.41486	137.5
977.51117	9.1
979.33209	103.5
980.24713	466.4
981.12274	245.1
981.76715	5.0
984.22479	14.0
986.49219	71.1
988.10376	10.5
989.36578	11.8
993.42090	111.3
994.29443	77.1
995.56049	271.6
996.49359	166.2
997.53613	110.2
999.13287	9.8
1000.34619	34.6
1001.05975	25.0
1001.76886	24.4
1003.43164	103.9
1004.89423	97.5
1006.03711	45.9
1007.40259	18.0
1008.98114	13.2
1009.96503	32.9
1011.12189	68.2
1014.93878	110.1
1016.82782	50.5
1018.36108	37.1
1019.37213	8.4
1022.65582	7.1
1028.10962	33.1
1028.80713	14.7
1032.45496	16.7
1034.26660	132.0
1036.48120	30.5
1041.26489	159.2
1042.38123	25.0
1047.68127	114.3
1049.05554	62.2
1053.38477	98.3
1056.40820	185.3
1057.58264	66.9
1059.26978	3512.2	b (10) (1+)-P, b (9) (1+)
1060.35315	1017.9
1061.47241	347.4
1062.17395	79.7
1064.50793	105.0
1065.97766	11.2
1067.48413	63.6
1068.42346	30.1
1069.44995	43.4
1070.79956	33.0
1072.42236	12.2
1075.44873	27.8
1076.80273	100.5
1079.39063	13.6
1080.52307	20.7
1083.58728	7.8
1086.14819	17.3
1092.20154	108.3
1093.35388	319.5
1094.13916	90.9
1095.33301	10.2
1097.04688	161.3
1097.82471	37.9
1098.72559	27.4
1099.49084	14.8
1102.29126	14.2
1105.83923	116.4
1107.19421	13.2
1108.71631	22.1
1110.85596	119.4
1111.67737	122.5
1116.38928	141.3
1118.20117	12.5
1119.94250	72.3
1120.59167	94.6
1123.87695	22.8
1125.46484	36.3
1127.33801	28.1
1128.37402	157.5
1131.15540	65.6
1133.44336	125.8
1134.57385	112.8
1135.81970	52.3
1137.09302	16.4
1139.90002	45.3
1142.50366	58.6
1144.51489	28.5
1146.37256	47.1
1147.79248	79.4
1148.55383	41.7
1149.34631	76.2
1151.01147	33.3
1151.78577	16.1
1154.21472	37.8
1155.20886	32.1
1158.71436	91.2
1161.74487	80.7
1162.40393	752.6
1163.64905	288.3
1164.43896	5.5
1165.72144	17.6
1169.45752	51.8
1171.53162	159.1
1172.37866	45.8
1173.23315	128.9
1175.36255	12.0
1177.66919	46.6
1178.76001	72.1
1180.82959	14.9
1181.49731	55.4
1182.49280	45.1
1185.89502	20.5
1186.59900	18.8
1189.86511	191.0
1191.09558	70.1
1191.69934	22.0
1195.58716	18.4
1196.45459	22.8
1198.49878	11.5
1199.95093	115.1
1203.88843	22.2
1206.34985	46.5
1206.95667	6.4
1209.41846	21.9
1211.46008	16.0
1215.61694	56.9
1218.68921	172.8
1219.32935	21.4
1220.01550	26.8
1220.95728	22.2
1222.75476	8.8
1225.57458	41.1
1228.53101	124.6
1231.26440	62.7
1234.29150	24.0
1242.22485	69.6
1244.24707	92.6
1245.27930	35.8
1246.37573	34.3
1249.34717	74.6
1251.65759	37.6
1252.58118	14.8
1255.83313	59.2
1258.15027	14.1
1260.24988	130.8
1261.15222	161.7
1261.91858	6.4
1267.40881	28.6
1269.46167	182.8
1270.46790	479.8
1271.44482	140.3
1272.41125	83.7
1275.45813	204.3
1276.10864	19.9
1276.73059	61.7
1277.49377	8.0
1287.81921	15.9
1289.01843	65.6
1289.85718	10.5
1293.87073	65.2
1298.34973	90.0
1300.27014	40.0
1311.59192	17.3
1315.42578	60.4
1316.36926	20.1
1317.65759	31.6
1320.53821	14.7
1324.65588	56.9
1327.25476	8.5
1335.88782	19.4
1340.45178	70.4
1341.46851	145.2
1342.58057	30.0
1343.36365	11.2
1350.19910	37.1
1353.12207	39.1
1355.19275	45.7
1367.01099	14.2
1368.35950	556.7
1369.32239	614.1
1370.75452	176.4
1372.67944	69.1
1373.41321	112.0
1374.60767	20.0
1375.42456	72.0
1383.43420	55.3
1385.88416	58.0
1390.61755	10.6
1405.64172	28.8
1406.68005	7.8
1420.15869	30.2
1422.52014	34.4
1438.19812	16.1
1439.30420	191.7
1439.93994	34.2
1440.75305	10.5
1441.45618	67.9
1444.54468	63.9
1445.26160	22.4
1446.24329	28.2
1452.54895	20.7
1455.61450	26.9
1467.72644	11.8
1470.51453	142.0
1471.66772	238.9
1472.56482	111.7
1480.27930	41.3
1483.63684	15.9
1500.68213	76.4
1502.69910	29.5
1510.83374	10.1
1514.62415	7.1
1533.33704	13.7
1541.74731	59.6
1543.30652	25.8
1551.26465	80.4
1559.44788	47.4
1560.30090	13.7
1568.36609	287.2
1569.38757	179.4
1570.20593	124.4
1575.74280	8.6
1579.36902	62.8
1593.45361	18.7
1596.28113	45.2
1609.49036	19.0
1611.59448	48.4
1655.49231	34.3
1662.83167	7.1
1670.58020	9.8
1710.22205	34.9
