# Supplementary material for: Phosphoproteomic Analysis of Platelets Activated by Pro-Thrombotic Oxidized Phospholipids and Thrombin
Source: PLoS One. 2014 Jan 6;9(1):e84488. doi: 10.1371/journal.pone.0084488 (PMC3882224; doi:10.1371/journal.pone.0084488)
Supplement: Annotated Spectra S1 — (ZIP) [file pone.0084488.s004.zip › AAARLSLTDPLVAER_-13_2_92432.txt]

m/z	i	matches
250.88693	24.3
252.15552	27.6
261.30267	35.1
272.20026	6.1
277.39722	11.7
280.20178	18.8
286.39108	52.3
288.35193	9.4
295.15839	17.2
304.24713	64.7
305.31729	22.0
315.30563	26.4
317.44382	22.8
324.22833	17.8
327.03195	42.1
329.19971	45.9
339.97983	56.9
341.89954	34.6
345.99512	16.4
351.02219	68.4
358.41498	32.9
360.16663	32.8
363.21741	8.5
370.24445	329.3
371.21783	21.9
374.69818	39.9
375.32886	914.9
376.16040	122.2
377.68982	14.9
382.84625	17.7
384.22925	12.5
388.12048	80.3
389.24615	44.7
391.42157	175.9
392.33527	13.8
407.36469	22.0
409.28540	30.7
416.24298	65.6
419.65369	38.7
420.56036	17.4
425.11029	146.4
430.35614	30.0
431.14856	38.9
432.51794	17.9
437.65594	10.9
438.42242	42.7
453.18854	17.0
455.23175	49.0
456.46960	19.5
466.12244	39.1
469.18274	25.9
471.55151	48.9
472.30029	47.8
474.35010	412.4
475.35858	48.2
476.30725	12.1
477.21838	49.4
480.38812	11.7
483.27148	591.1
484.27350	159.0
487.31348	80.4
490.30573	12.5
491.79999	67.7
499.40790	36.0
502.18768	10.9
507.22052	24.8
509.34552	9.3
513.22394	16.4
515.65948	43.9
530.22375	28.8
531.11584	20.4
535.16180	78.0
539.34576	19.5
546.67468	21.9
550.41382	33.7
552.45837	507.9
553.45142	323.5
554.61890	30.4
555.56445	15.6
557.07239	21.2
558.21149	12.9
561.20892	35.2
568.05725	62.6
573.38043	32.8
574.45776	26.8
575.51862	181.1
581.62231	12.4
583.47345	59.4
588.60840	57.5
591.13654	36.9
592.63434	54.2
596.43878	44.4
598.29779	10.5
599.40198	110.5
601.35345	29.1
609.34967	13.1
610.23993	42.0
611.09778	11.7
615.75000	17.0
616.37048	72.4
619.93738	38.7
620.65747	39.9
622.49292	34.5
623.43359	57.8
628.28503	125.8
631.28613	40.8
633.19012	103.2
634.27509	56.4
635.46222	90.8
637.43463	23.5
642.19586	23.4
644.19415	23.5
645.38843	42.5
647.49725	76.4
649.56030	60.3
650.34589	146.9
653.34161	31.5
654.64172	17.2
655.31927	9.3
659.78180	14.8
661.01483	166.2
665.28510	1084.7
666.51239	582.1
667.70636	27.2
668.63745	22.8
670.01068	42.9
672.56500	80.0
674.24017	86.8
675.16217	66.3
677.63885	32.8
680.29352	34.4
682.38983	65.3
684.38690	5978.0	y (6) (1+), b (12) (2+)
685.43402	2286.3
686.44916	196.0
687.67303	31.9
689.24628	17.3
690.25085	137.9
693.43256	23.4
694.20319	77.1
694.92157	16.3
696.24402	42.0
699.36816	67.6
700.37421	70.5
701.08148	26.5
702.49188	25.9
703.41473	36.4
705.62494	54.2
706.45850	26.4
707.50739	12.4
708.39532	102.7
709.39435	27.7
712.27820	22.0
715.17456	123.0
716.98431	104.9
717.85107	62.8
720.04065	163.7
720.96899	122.0
721.71466	14.4
722.91595	37.8
723.74249	32.0
727.36444	35.9
728.97021	115.7
734.10699	15.5
735.86530	44.6
736.59064	86.8
739.29401	46.0
742.44635	9.3
743.54187	16.9
744.43384	140.7
746.18750	32.2
747.84460	126.1
748.48151	477.5
749.38818	281.9
750.41705	97.3
751.79132	206.6
752.78217	302.0
754.52960	42.8
755.30554	22.7
756.20972	42.2
757.68903	26.6
761.10541	200.0
761.83215	213.7
763.12170	578.8
764.34412	214.7
765.15192	1190.7
766.07452	158.1
767.12372	95.6
767.76910	5.8
768.57117	85.4
769.37231	114.3
770.19965	210.4
771.61609	6726.6
772.43317	1621.0
773.62848	1903.9
774.27228	12293.0	[M+2H] (2+)-2P
775.08954	1743.7
776.31635	162.0
777.56647	183.0
778.27673	79.3
778.95709	138.6
781.46857	163.6
783.16876	2455.6	y (7) (1+)-NH3
784.13519	203.3
786.16284	31.4
787.21771	191.4
788.10297	25.7
790.91400	156.2
792.04956	238.6
792.79388	49.6
794.39386	115.3
795.62177	14.8
797.00085	44.1
798.12250	118.6
799.38043	2243.8	y (7) (1+)
800.70178	1205.5
801.82416	478.6
802.69244	52.5
803.88629	113.5
805.29382	404.6
806.07123	319.1
807.73767	79.6
809.06036	91.5
810.30048	280.5
811.26617	25.6
813.75470	2421.0	[M+2H] (2+)-NH3-P, [M+2H] (2+)-H2O-P
814.52863	1543.3
815.65369	74.2
818.04230	35.3
818.84314	69.3
819.57928	108.8
820.79449	148.1
821.90894	2123.9
822.93109	38410.8
823.54309	41253.6	[M+2H] (2+)-P
824.52057	399.5
825.29974	108.5
826.24426	147.6
827.27124	192.9
828.36127	432.2
829.87897	206.3
830.59088	84.3
832.11163	1021.0
832.89063	155.0
834.68097	159.8
835.62445	70.2
836.63232	215.6
837.84528	512.0
838.96368	396.2
839.71973	143.1
840.46490	309.7
842.42712	190.1
843.17438	285.1
844.06219	236.7
845.62292	315.9
846.30939	2253.0	b (9) (1+)-NH3-2P, b (8) (1+)-P
847.41766	1244.4
848.11816	623.9
849.08771	412.8
850.33282	282.4
851.37952	148.1
852.71149	284.6
853.54901	588.5
854.44049	837.3
855.33960	152.0
856.16974	178.7
857.03143	119.4
857.90570	43.1
858.98444	38.3
860.23212	142.4
861.06317	165.1
862.33002	511.9
863.39136	1003.4
864.50684	417.2
871.50500	21.1
873.77899	54.2
881.47675	208.9
882.38104	594.9
883.48145	264.2
886.67261	24.3
888.65784	71.4
895.13080	49.9
896.28387	57.0
897.41766	120.9
898.35236	20.4
899.06549	13.3
900.34479	26.0
902.01239	56.1
902.61951	39.0
905.43085	32.3
907.24841	28.4
913.20660	32.8
916.25775	57.9
917.56903	215.0
918.41870	60.9
919.84814	117.1
921.19019	22.8
922.38312	51.5
923.08112	129.8
926.49994	315.5
927.80396	33.8
933.10870	114.6
934.20117	18.5
935.56281	110.3
938.50812	133.8
942.95258	119.7
944.18726	207.4
945.27679	69.9
947.80591	49.1
950.12396	56.6
950.77423	90.0
952.34253	23.6
953.19489	69.3
956.19946	130.7
959.91852	28.1
961.29883	3289.7	b (9) (1+)-P, b (10) (1+)-2P
962.32977	1790.5
963.28882	335.3
964.60797	83.3
965.52490	85.9
966.44745	113.8
967.69818	18.8
968.34320	93.1
970.85455	37.0
973.10614	14.9
977.40137	100.1
979.08594	250.1
980.30463	675.2
981.35327	440.5
982.66705	49.3
985.16852	25.6
987.40045	135.9
988.33978	141.2
995.43536	411.9
996.50690	174.4
997.48273	41.5
999.81049	137.2
1003.27148	192.5
1011.57550	29.8
1013.54681	83.9
1015.67358	86.8
1016.72607	25.7
1017.61914	14.0
1022.45288	60.6
1025.04834	37.5
1025.84375	14.7
1030.50928	7.7
1031.43994	22.8
1032.23608	39.9
1032.92114	94.3
1033.81079	86.9
1039.31775	54.9
1041.07654	49.1
1042.03625	15.6
1042.71631	17.7
1044.13159	40.9
1046.06006	186.8
1047.57996	210.0
1050.43164	19.6
1052.14746	99.5
1053.20081	34.4
1054.18677	67.5
1055.51807	65.1
1056.27197	91.7
1057.37695	44.6
1058.56860	60.6
1059.28137	3089.7	b (10) (1+)-P, b (9) (1+)
1060.37378	1691.2
1061.52271	75.6
1062.74927	114.3
1063.79785	39.9
1064.50305	141.0
1065.58557	37.9
1066.30664	78.9
1067.19409	188.3
1068.99707	60.9
1070.25220	244.1
1071.43860	58.7
1073.60620	27.3
1074.23877	78.5
1075.68494	61.7
1076.68237	83.7
1080.29175	14.5
1081.71375	28.0
1082.78723	168.1
1084.77710	56.8
1086.85059	19.5
1088.60864	135.0
1089.81177	57.9
1091.18921	160.0
1092.05615	78.0
1092.70728	27.2
1093.34253	277.0
1094.47595	187.2
1095.36304	36.5
1096.33435	19.4
1097.43066	18.8
1098.73853	78.5
1103.08130	26.5
1104.09570	22.6
1109.69421	58.2
1110.56079	21.2
1112.49084	47.9
1113.50806	197.2
1114.42053	51.1
1121.35242	60.1
1123.72119	72.3
1126.75854	48.4
1131.35425	49.9
1132.48047	45.0
1133.35156	142.0
1134.64673	116.2
1140.46729	66.1
1142.17603	116.2
1144.31323	93.2
1145.75598	21.3
1146.63916	17.2
1148.06152	71.1
1152.67542	72.3
1153.64600	40.7
1154.61401	79.2
1156.30310	24.0
1157.44897	40.7
1162.28467	481.2
1163.41333	317.2
1164.79297	21.6
1166.77161	58.9
1169.13330	6.1
1171.43896	79.1
1172.63940	45.4
1173.77148	87.4
1176.38635	24.8
1181.15137	76.1
1182.07568	41.3
1183.84143	46.1
1187.16809	44.2
1190.37720	107.4
1191.51245	133.6
1192.78076	153.1
1195.39771	30.4
1196.52832	22.0
1197.85657	105.2
1200.77637	40.8
1201.38672	36.2
1202.69568	59.7
1203.59241	69.0
1204.94446	7.7
1206.50977	25.3
1209.34436	60.6
1210.45056	49.9
1213.39282	59.4
1218.36499	52.7
1219.11523	112.5
1225.77380	33.5
1228.46521	20.3
1230.47461	50.4
1232.95740	27.2
1234.79846	16.9
1236.21338	17.7
1239.18372	34.7
1242.64355	18.8
1243.85547	49.4
1244.64038	30.7
1246.25879	27.7
1248.04407	24.8
1250.46143	57.0
1251.45850	148.7
1252.65601	45.5
1255.57178	42.7
1257.46399	24.3
1258.14075	31.5
1260.20313	285.7
1261.44055	274.7
1262.36853	89.5
1264.92297	42.9
1268.71179	6.9
1269.37659	62.5
1270.56348	789.4
1271.45129	246.9
1273.48767	51.1
1275.38977	143.8
1276.30029	87.9
1277.70715	90.8
1279.17334	14.1
1282.06262	104.0
1286.58044	10.9
1287.63220	73.4
1288.62512	84.8
1293.04919	14.6
1299.32922	45.7
1300.69067	46.4
1301.34924	16.4
1309.25769	43.8
1315.62720	39.9
1316.57959	11.4
1321.03833	20.9
1328.62390	30.4
1329.38708	59.2
1331.61633	17.7
1333.20398	119.7
1334.42065	69.8
1335.59436	15.7
1337.16528	38.7
1338.68652	12.5
1340.97107	125.0
1341.67078	119.1
1342.55872	17.2
1346.41565	10.7
1350.74609	43.7
1351.35730	53.3
1352.34412	71.7
1355.72815	11.7
1358.39185	29.1
1360.60815	56.3
1361.49524	17.4
1366.03040	70.2
1368.33374	1364.5
1369.31555	370.4
1370.35693	253.3
1374.22815	155.7
1374.90405	18.3
1378.33044	43.9
1379.19531	36.8
1379.97656	19.6
1383.03870	27.2
1388.09583	69.0
1390.82190	35.0
1399.09338	10.1
1403.61316	20.1
1409.56714	36.0
1410.52625	55.6
1424.71252	64.1
1428.28796	39.1
1429.40808	17.7
1439.39294	341.8
1440.45569	59.4
1441.39221	20.4
1444.47119	135.0
1445.59070	23.3
1446.53748	26.5
1448.20520	37.9
1453.56531	38.5
1459.54675	23.2
1463.36243	29.6
1466.51819	22.8
1467.64136	55.4
1470.66003	108.3
1471.49646	140.9
1472.12573	29.4
1480.30640	41.0
1482.35266	33.6
1485.68494	20.4
1489.14465	58.5
1489.76782	55.6
1497.65735	26.2
1499.07349	31.7
1500.46082	14.0
1501.37537	30.4
1512.72473	17.2
1520.29358	13.7
1521.79272	12.9
1525.14917	125.7
1537.64905	10.1
1542.01428	12.5
1547.66675	13.9
1550.41370	11.5
1568.51050	89.1
1569.54956	150.5
1570.49133	73.9
1576.39758	25.7
1577.79407	52.5
1607.41711	18.1
1608.12830	54.2
1704.32397	10.1
1721.63513	35.1
1736.69019	46.2
