# Supplementary material for: Phosphoproteomic Analysis of Platelets Activated by Pro-Thrombotic Oxidized Phospholipids and Thrombin
Source: PLoS One. 2014 Jan 6;9(1):e84488. doi: 10.1371/journal.pone.0084488 (PMC3882224; doi:10.1371/journal.pone.0084488)
Supplement: Annotated Spectra S1 — (ZIP) [file pone.0084488.s004.zip › AAARLSLTDPLVAER_-14_2_121321.txt]

m/z	i	matches
166.94820	371.3
169.00134	304.0
175.22328	3352.4
183.21373	2087.0
185.21423	108.3
186.08478	148.0
189.15413	672.9
196.54961	271.6
199.12717	75.7
211.15950	3382.0
211.95502	163.9
213.02791	385.0
214.31282	82.9
217.17766	828.7
218.04489	180.6
224.13776	387.1
227.15820	157.1
229.04825	821.1
237.80757	923.9
240.63316	288.2
265.65573	501.7
266.30420	187.9
277.93341	114.9
280.98770	268.3
282.12463	73.6
283.03723	114.9
284.29584	853.6
293.37833	109.5
294.46277	164.0
297.45361	131.2
298.10056	181.1
299.19064	241.3
304.32019	10286.2	y (2) (1+)
305.37463	608.6
309.71948	323.0
310.34705	616.3
311.31433	275.4
315.09570	316.8
319.41675	592.0
326.30737	2251.5
327.29309	180.6
330.18823	599.1
333.27435	6048.1
334.01434	169.2
338.22900	214.0
339.53522	737.1
340.46692	715.8
341.38013	297.2
342.96033	158440.8	y (6) (2+), b (7) (2+)
343.90955	10692.5
344.84674	789.0
346.45679	484.0
347.06580	601.4
348.35413	2302.5
351.21106	279.9
357.16956	260.3
358.40125	667.8
361.25348	809.8
361.92700	1489.2
362.55713	430.5
363.29388	205.4
364.40417	268.4
370.34180	5147.5
371.43872	429.3
372.48529	378.4
375.25378	75548.0	b (8) (2+)-NH3-P, b (8) (2+)-H2O-P, y (3) (1+)
376.28766	8863.8
377.30676	1887.0
381.02539	1143.0
382.15369	419.8
383.75201	17096.0	b (8) (2+)-P
384.41608	5489.7
385.06500	866.7
391.52789	2424.5
393.02307	654.3
397.27490	1017.1
399.01563	766.0
400.24487	24023.2	y (7) (2+)
400.98987	13140.2
402.91235	285.2
405.78729	131.2
409.40729	732.1
410.22559	1234.0
411.72284	692.6
413.42090	369.3
416.78735	387.7
418.50140	1878.9
419.34912	2460.1
420.30243	310.2
421.45709	681.0
423.59473	5607.3
424.39038	3685.9
425.22198	3497.8
427.47559	444.2
429.19623	995.1
430.36395	106.6
431.40118	747.4
432.61841	12844.4	y (8) (2+)-H2O-P, b (9) (2+)-H2O-P, y (11) (3+), y (8) (2+)-NH3-P, b (8) (2+), b (9) (2+)-NH3-P
433.39343	2860.8
434.08221	584.6
435.16272	90.1
437.41193	236.9
439.36951	732.4
440.21295	1064.0
441.40222	34300.3	y (8) (2+)-P, b (9) (2+)-P
442.41913	2219.9
443.04187	623.9
445.30072	1272.9
448.00482	669.7
449.92737	523.2
450.97137	8430.0	y (12) (3+)-P
451.81024	2090.7
452.81250	392.3
455.17383	1161.7
456.33307	1096.3
457.65228	668.5
460.27740	620.6
461.90741	175.1
467.27997	106.7
468.56555	1417.9
472.79755	2129.1
474.29663	79370.4	y (4) (1+), y (13) (3+)-P
475.40613	15208.3
476.33685	3688.1
477.46082	1151.4
479.91516	1500.9
481.42560	30212.9	b (10) (2+)-NH3-P, y (8) (2+)-H2O, y (8) (2+)-NH3, b (9) (2+)-NH3, b (10) (2+)-H2O-P, b (9) (2+)-H2O
482.24432	4637.7
483.26654	5609.3
484.28558	3370.6
485.19037	156.3
487.97919	542.7
489.21210	2947.2
490.31873	146795.6	y (8) (2+), b (14) (3+)-H2O, y (9) (2+)-NH3-P, b (10) (2+)-P, b (9) (2+)
491.39691	9164.8	b (14) (3+)-NH3
492.26056	334.6
493.19708	615.0
494.77753	938.7
496.21832	974.0
497.35052	1702.1
498.43463	779.1
499.37726	849.2
500.57336	184.7
501.86383	3012.8
505.67737	1295.8
507.36139	1523.6
510.64026	2718.4
511.51477	489.1
512.47876	98.3
514.87164	155.8
516.54742	58696.7	[M+3H] (3+)-H2O-P, [M+3H] (3+)-NH3-P
517.42108	4424.3
518.46198	1244.4
519.10651	841.5
522.55682	121081.7	[M+3H] (3+)-P
523.79346	4164.8
524.93579	4821.1
525.84528	74.6
527.20526	874.0
528.74011	235.8
529.97919	2660.0
530.96460	798.9
531.59821	1039.7
532.58990	1138.7
533.24554	963.8
534.02936	305.4
535.40375	352.8
536.48273	825.9
537.61664	6895.9
538.63495	10249.1	y (9) (2+)-NH3, b (10) (2+), y (9) (2+)-H2O
539.25153	3156.8
540.17584	3717.4
541.74396	3407.5
543.01373	3225.7
544.03461	139.7
544.64423	548.4
545.50470	590.1
546.42908	29477.9	b (11) (2+)-P
547.49115	3927.3
548.18024	90.6
549.39508	434.2
552.45123	687.0
553.31195	451.1
560.03790	2949.7
560.75964	457.6
561.62933	155.8
564.13190	768.7
566.28925	230.5
568.27765	131.5
572.38879	775.5
574.18451	777.1
580.28033	164.6
581.59674	13679.0	y (10) (2+)-NH3, y (10) (2+)-H2O
582.61993	2719.3
585.21796	565.2
586.34790	5093.6
587.34393	14985.8	b (12) (2+)-NH3-P, b (11) (2+)-NH3, b (12) (2+)-H2O-P, y (5) (1+)
588.17889	4007.7
589.16010	2750.7
590.63269	595.2
591.90430	1230.2
594.20117	421.3
595.57477	51577.8	b (11) (2+), b (12) (2+)-P
596.51044	30842.1
598.46826	1804.4
599.57135	362.7
601.38922	686.1
602.10614	172.8
603.41681	279.9
604.24481	123.2
607.91522	481.4
608.92987	719.8
609.92450	2296.7
610.66071	437.0
615.33588	668.5
617.47003	403.7
619.88263	884.3
621.97784	1754.0
623.22473	1304.2
623.96490	469.8
626.00677	456.7
627.32422	1031.2
630.76215	4617.3
631.37244	6819.4
632.06775	5476.0
632.93286	437.3
633.91345	187.8
635.82166	4029.1
636.82538	669.0
637.56500	519.8
638.31171	200.1
639.40533	293.8
644.99957	55309.4	b (12) (2+)
645.94946	7246.6
647.18835	4887.8
647.99518	994.3
648.61481	714.3
649.30963	124.6
650.04645	1182.9
650.69220	1044.1
651.41327	147.3
652.43622	895.3
653.27997	2149.0
657.93829	206.0
664.76031	764.2
665.51099	5548.2
666.57220	3404.1
667.36224	2412.9
668.33051	524.3
671.88361	288.2
673.29401	297.9
673.95679	436.0
679.42657	1471.3
680.55048	14859.8	b (13) (2+)
681.52960	3611.4
682.39630	929.0
684.44843	89267.1	y (6) (1+)
685.47290	35159.5
686.56537	4841.8
687.61755	829.7
694.54803	2020.6
695.71381	2151.9
696.76935	264.0
697.50378	628.9
702.22559	886.9
702.89496	1091.7
704.41107	585.6
706.15875	219.7
707.10760	106.9
708.28442	255.7
710.71838	213.9
712.20892	4867.5
713.07800	993.6
718.45215	750.3
719.38373	494.4
723.02148	1068.4
725.41693	1148.9
726.39319	2224.4
729.91101	1210.9
735.22772	294.0
736.10803	371.7
738.34851	164.7
739.43420	2790.4
741.45380	239.1
744.99292	8151.3	b (14) (2+)
745.77594	1460.3
748.44122	972.1
749.51794	1425.1
750.32855	90.2
751.69226	1407.3
752.57452	1477.7
753.40167	312.0
755.73370	477.4
761.18079	67997.8	y (13) (2+)
762.10443	15655.1
763.36810	8560.4
764.44122	2172.6
765.40088	367.3
766.54340	3484.9
767.61755	705.1
770.02148	413.0
772.41302	295.8
775.04095	1260.0
779.35992	206.2
780.43835	1197.9
781.19861	1740.3
782.26587	247.2
784.59613	421.2
791.76630	268.1
793.22302	317.3
794.84393	379.8
795.63470	254.3
796.65637	4651.8
797.67535	589.1
799.40527	20696.8	y (7) (1+)
800.54956	8474.0
801.44879	1822.7
802.10498	247.4
802.81451	98.4
806.09833	263.8
807.28009	338.1
808.47784	733.9
810.19214	1017.9
819.33301	1076.7
820.43561	2645.1
822.54462	304.5
831.51434	801.1
833.43329	478.4
835.74139	201.9
837.34180	2944.4
837.95044	212.4
838.67480	1031.5
840.17731	321.7
846.40448	14889.1	b (8) (1+)-H2O
847.29425	3102.6
848.66510	536.0
849.49921	172.9
851.31812	457.5
856.22406	184.0
863.56030	3375.1
864.36884	17922.1	y (8) (1+)-H2O-P, b (9) (1+)-NH3-P, b (8) (1+)
865.30737	6315.9
866.29834	1270.9
867.11591	98.2
879.37311	959.8
881.46698	16261.4	b (9) (1+)-P
882.49432	5592.5
883.47339	3884.6
884.57153	1589.7
890.48615	411.6
896.32275	119.3
900.34381	1217.3
901.49176	1538.6
904.78607	106.6
905.54083	231.5
914.10278	206.1
917.63739	197.5
918.69458	854.1
926.21820	653.6
943.45062	1596.8
949.77930	338.6
950.55475	435.9
961.45477	7227.9
962.62701	2882.1
963.50439	313.8
976.14032	134.5
979.32916	74454.3	b (10) (1+)-P, b (9) (1+)
980.43896	31992.2	y (8) (1+)
981.42804	7811.9
994.69928	856.4
1012.54156	376.5
1015.61761	826.5
1017.47748	339.1
1019.20020	346.9
1047.31116	2964.7
1048.41370	1361.5
1060.23193	254.7
1061.47656	577.9
1073.72046	290.5
1076.33838	206.1
1077.54773	995.8
1079.71997	390.9
1089.60828	413.0
1091.86230	340.9
1092.65283	731.6
1112.74536	712.7
1118.42761	280.5
1119.60999	621.0
1120.54846	271.4
1150.77319	471.8
1189.49622	1468.2
1190.33069	1140.0
1190.95227	88.4
1193.42053	363.0
1203.61523	181.2
1346.58679	296.8
