# Supplementary material for: Phosphoproteomic Analysis of Platelets Activated by Pro-Thrombotic Oxidized Phospholipids and Thrombin
Source: PLoS One. 2014 Jan 6;9(1):e84488. doi: 10.1371/journal.pone.0084488 (PMC3882224; doi:10.1371/journal.pone.0084488)
Supplement: Annotated Spectra S1 — (ZIP) [file pone.0084488.s004.zip › AAARLSLTDPLVAER_-14_2_125473.txt]

m/z	i	matches
258.15298	72.6
260.38898	39.9
265.16232	14.6
270.24667	44.9
274.19525	52.3
278.10260	59.6
283.15509	155.3
286.02313	44.1
295.39709	32.9
299.16809	40.2
304.15741	51.6
309.35349	53.8
310.18600	63.6
313.91138	17.4
318.28052	28.4
326.36810	64.0
339.13681	88.8
341.39935	83.9
348.53021	31.1
359.22449	52.5
363.46945	38.2
370.38177	64.9
375.35657	222.3
377.21594	78.6
380.37018	157.9
381.14920	65.3
382.24927	36.3
383.29224	52.2
385.03375	20.2
389.04480	138.4
391.34430	65.3
398.11920	1236.1
399.33356	527.2
400.14777	234.4
408.00598	31.5
409.24127	28.8
412.44452	128.8
413.10321	79.3
416.42175	220.5
417.18243	23.0
419.34656	54.0
421.22217	51.5
434.39612	127.6
437.39618	20.2
438.09686	91.2
443.24976	105.6
445.48969	30.2
447.09613	54.0
452.11981	70.6
459.57037	130.2
461.61017	35.4
462.38629	125.0
469.32867	43.5
470.58917	34.5
472.79913	109.9
473.46161	43.8
474.51233	231.9
475.15546	21.6
477.63037	24.1
478.57135	18.5
479.27301	46.7
481.07220	53.6
483.22894	211.9
484.19330	20.2
489.27600	56.1
494.91681	57.6
496.29340	1380.9
497.24573	368.3
498.49701	73.1
499.29865	14.5
500.11365	136.5
503.31390	54.2
504.32129	43.5
506.43073	52.2
513.14600	24.5
514.30121	30.0
516.31573	23.1
517.19666	24.1
519.07874	21.6
521.39587	143.4
522.25568	90.7
526.23706	101.1
530.79230	81.7
532.60449	168.9
533.35950	59.4
535.00812	17.4
537.34558	110.6
538.50122	112.6
540.38879	65.2
541.63702	124.5
542.47815	94.7
544.50153	49.8
547.68103	67.8
552.28314	577.2
553.28436	82.4
553.98578	36.1
555.33710	16.0
557.04028	14.6
563.43390	201.8
565.28882	87.5
566.08130	57.7
571.29010	14.6
572.29510	104.2
573.23120	18.8
574.59308	73.8
575.46490	151.6
576.51154	160.8
578.14404	59.3
580.15839	70.3
584.36499	66.4
585.37677	135.7
587.15668	16.5
587.81464	99.4
589.69922	72.1
590.45306	35.4
594.81396	76.7
598.19617	83.4
602.79950	52.5
604.20728	82.9
607.40460	97.9
610.11981	77.1
614.92328	31.5
618.87622	107.0
621.34540	215.9
623.85645	117.2
624.50977	90.6
626.71619	49.4
628.34570	73.9
631.24176	37.5
634.49628	37.5
635.14789	36.1
638.54926	77.5
640.12561	39.8
641.19421	23.0
643.33270	40.6
645.07410	202.7
646.05670	53.9
647.94696	202.0
649.68170	55.4
651.52374	90.6
653.56952	83.5
656.61646	17.4
657.22040	498.4
658.30762	142.0
663.21155	34.9
663.97089	85.8
664.58307	58.7
665.43042	544.8
666.18304	313.5
667.09479	104.6
667.79236	122.6
668.55011	310.9
669.20227	19.9
672.32465	43.4
673.55615	67.3
674.99139	96.7
676.44757	113.1
677.99500	52.8
678.59961	74.6
680.58624	67.4
681.38916	97.3
683.23584	162.5
684.45526	4379.3	y (6) (1+), b (12) (2+)
685.50226	275.5
686.59711	93.4
687.42047	32.9
688.05969	112.7
691.30042	55.3
692.88794	136.7
695.39435	69.7
696.76752	234.2
698.24908	41.6
700.76862	67.0
702.05658	338.4
703.32880	273.4
704.26410	177.6
705.80414	115.5
708.00604	157.2
708.68597	59.1
712.97089	66.3
714.45490	144.4
715.51178	125.6
716.39496	95.0
723.57996	75.1
725.06183	31.7
726.58612	20.2
727.58948	80.4
732.46295	146.4
733.57910	85.5
735.40295	129.7
736.79340	321.1
737.62866	195.0
738.86237	74.8
740.19397	70.7
740.82794	93.2
741.60260	146.3
742.31268	109.8
743.75928	50.6
745.09430	192.8
746.24542	65.5
748.22522	303.8
749.13495	309.5
749.87585	122.8
750.87384	63.2
751.88629	270.3
752.77539	404.8
754.14081	238.0
756.89496	270.1
760.10663	93.3
762.49164	518.0
763.59454	168.4
764.49506	329.8
765.23505	623.3
766.16425	104.5
769.35480	63.6
770.41913	33.1
771.19330	173.2
774.08868	9265.6	[M+2H] (2+)-2P
775.08301	441.4
776.78912	326.5
777.39203	184.5
778.32837	250.2
780.12109	59.5
781.45380	210.5
783.06085	821.5
784.37579	268.3
784.98334	231.4
786.37036	1288.6
787.47540	144.4
788.41388	147.2
789.24384	374.7
790.46515	13.1
793.77582	361.8
794.51239	413.1
795.36237	226.2
795.98322	173.4
797.33588	130.4
798.09430	74.8
799.32513	1564.3
800.76141	788.6
801.53082	261.6
802.90680	402.5
803.60767	281.6
804.36505	28.2
805.54816	241.2
806.72375	66.4
807.37378	73.4
808.26270	488.8
809.44995	135.4
811.04535	547.0
812.55219	2274.3
813.26080	925.0
814.11322	868.5
815.36432	344.9
816.83929	390.9
817.63824	371.8
819.30890	91.4
820.22882	210.6
821.63788	21465.9
823.02972	36287.1	[M+2H] (2+)-P
824.19318	813.9
825.10736	186.5
826.41321	584.9
827.17859	308.0
828.26068	197.9
829.21606	342.4
830.40594	881.9
831.68964	828.5
833.14740	320.4
833.83612	83.2
835.36938	3804.8
836.51251	696.7
837.87750	964.7
839.08563	1611.6
841.36127	703.9
842.31995	185.0
843.28143	470.7
844.68878	398.3
845.56995	675.0
846.19525	3016.7	b (9) (1+)-NH3-2P, b (9) (1+)-H2O-2P, b (8) (1+)-P
847.40533	913.7
848.37360	692.1
849.25641	180.4
850.17932	384.6
851.26715	346.5
852.30121	778.6
853.30585	1024.4
854.25702	1403.4
855.11200	302.8
858.97681	508.5
859.85944	67.1
861.55072	1710.2
862.33112	826.9
863.53473	399.1
864.61523	66.5
882.29388	373.0
883.20441	228.4
885.25616	24.4
887.35382	82.1
888.24567	52.2
890.71002	30.0
891.41248	34.3
892.33594	165.3
893.43475	32.6
895.64264	80.6
896.73566	88.1
903.19708	111.6
904.42139	109.2
906.60577	146.3
907.57605	77.7
908.70233	80.3
909.53741	32.6
910.55713	56.5
911.72687	119.8
913.82300	62.3
915.39874	44.6
917.08807	83.6
920.32080	59.2
921.21271	280.7
923.84229	193.6
925.61725	49.3
927.13080	84.9
928.97675	133.1
931.04980	179.6
932.28058	256.6
932.91168	28.9
934.45392	113.3
937.40112	257.5
938.49115	52.0
940.39764	24.7
943.81232	232.5
944.72870	112.4
945.77563	23.0
946.54877	153.1
948.07672	65.2
949.34369	90.4
954.33246	57.4
955.42157	125.0
956.67792	53.7
958.68994	103.2
959.30121	21.5
961.29413	1772.0
962.45880	989.6
963.68475	82.3
966.08179	129.0
966.71454	125.8
968.94855	351.6
970.56744	52.2
972.28979	248.2
973.21167	62.3
974.26251	74.9
975.84570	66.4
976.49780	190.9
978.22919	72.3
979.98828	560.6
981.33722	149.4
981.93872	46.7
982.76068	189.6
983.82965	75.1
984.65839	216.8
986.02716	93.2
988.11639	107.1
989.51025	73.5
995.71655	407.7
996.35229	130.3
998.45209	124.5
1001.44342	91.9
1003.98096	90.0
1005.80560	23.1
1006.75659	70.0
1007.54541	84.5
1009.82050	166.5
1010.56396	121.7
1014.59467	53.7
1015.29523	107.0
1017.74927	79.4
1019.64618	57.3
1021.05975	113.3
1022.42651	183.1
1024.03235	14.6
1025.94897	273.9
1026.65027	161.7
1027.46387	157.4
1028.20496	80.2
1031.22510	21.6
1032.55518	195.8
1033.83276	343.5
1035.22729	232.0
1036.39771	361.4
1037.54761	23.0
1038.44800	22.8
1039.55103	263.1
1041.25745	104.4
1043.56995	62.4
1045.24585	30.1
1046.15393	32.0
1050.80762	115.6
1055.57397	178.6
1056.73950	278.9
1058.09961	377.0
1059.30615	1593.2
1060.26697	288.5
1062.01379	125.7
1064.41003	92.3
1066.06396	15.9
1068.37512	156.5
1069.08484	207.4
1071.55957	16.0
1074.00525	100.5
1075.30115	32.8
1076.10437	499.9
1077.49329	171.7
1078.58032	121.0
1079.80908	50.9
1081.02893	41.2
1084.39917	234.2
1086.24792	149.1
1091.13452	140.8
1092.61462	326.0
1093.50244	222.1
1094.95972	51.1
1098.97192	175.7
1100.14978	156.9
1101.20789	153.4
1102.66235	49.0
1104.40686	40.8
1106.27454	87.5
1107.51294	370.4
1111.31763	141.4
1114.10901	48.2
1116.02905	151.1
1118.69470	97.6
1120.04053	34.3
1121.25269	34.3
1123.99390	159.3
1125.97290	168.4
1138.54175	31.4
1144.34607	115.6
1147.54077	69.2
1149.52441	132.8
1150.57080	56.8
1151.23596	92.8
1154.92273	99.1
1155.52625	147.6
1156.25366	96.0
1158.04004	112.3
1159.05933	703.7
1159.66455	53.5
1160.42993	31.5
1162.36475	111.1
1163.48840	345.7
1165.02319	220.6
1166.40601	210.4
1168.36218	202.9
1169.44580	158.3
1171.56262	628.9
1172.96338	431.3
1174.77075	271.8
1177.32983	36.0
1181.56921	229.2
1182.38342	111.3
1183.15430	25.0
1184.47095	106.3
1185.64294	62.6
1188.38599	63.9
1190.43555	283.6
1191.30615	28.9
1192.72290	159.7
1195.84680	270.4
1198.75122	121.2
1200.28918	328.2
1200.95447	62.8
1202.61377	181.6
1204.64429	32.0
1205.27905	44.0
1206.68323	103.2
1210.37561	132.3
1212.09961	108.9
1214.95581	59.4
1220.86914	89.2
1221.50696	149.5
1222.12769	27.2
1223.01917	125.7
1224.41028	55.7
1225.69592	138.5
1226.50415	130.9
1227.50146	225.3
1229.29187	249.7
1230.25488	138.2
1233.71069	139.1
1236.62781	373.6
1239.22913	49.3
1243.54785	1439.4
1244.49768	2552.2	b (13) (1+)-2P
1245.52942	1175.7
1246.61597	408.4
1247.68518	103.5
1251.67725	56.6
1253.78577	27.3
1254.93774	239.6
1256.26733	48.2
1257.61548	28.7
1260.34070	128.3
1261.76306	269.3
1269.21472	293.0
1270.62134	76.9
1271.37109	56.8
1273.31775	86.4
1274.96399	83.9
1275.56409	227.2
1276.37390	61.0
1277.51135	38.5
1279.06787	153.3
1280.76062	172.0
1282.60657	68.0
1285.71643	67.7
1288.48499	100.0
1291.38879	72.6
1295.98364	125.3
1297.96838	75.9
1300.29797	129.3
1301.67627	102.1
1305.62292	289.5
1306.26624	66.0
1306.91223	55.4
1307.70923	93.1
1319.13013	83.1
1322.95911	37.1
1324.48376	160.0
1333.77112	18.8
1337.77820	53.8
1338.51318	58.1
1339.46326	45.2
1340.66394	221.0
1341.84180	232.3
1350.77527	37.0
1351.83728	157.0
1356.64417	27.0
1357.78662	69.3
1359.62659	482.2
1360.88147	187.5
1362.43188	54.1
1366.48621	77.4
1368.34094	379.1
1369.13904	95.7
1372.74060	47.4
1373.40015	23.0
1374.40588	84.7
1377.54895	36.8
1380.30408	15.9
1381.46436	44.0
1387.58948	36.8
1390.93860	83.6
1398.99121	32.9
1403.66541	25.8
1404.69031	31.3
1412.50012	113.4
1418.58252	54.0
1419.36682	94.7
1423.39380	41.8
1432.94019	17.2
1436.40979	98.5
1437.78674	46.9
1439.02112	120.3
1439.75122	101.3
1448.21936	131.4
1449.69299	151.5
1464.23645	125.5
1465.57825	97.0
1467.42200	37.1
1470.34753	167.9
1471.30383	162.9
1480.47473	131.1
1481.72412	49.1
1494.43604	17.2
1495.65222	38.9
1503.11780	72.1
1508.67078	48.6
1525.93298	89.1
1526.65088	103.0
1527.93408	93.7
1528.76086	67.5
1532.24280	32.9
1548.52490	37.1
1558.88904	34.3
1565.78125	132.1
1567.30103	66.3
1568.74646	44.2
1575.59949	72.4
1593.08911	129.4
1595.65369	50.1
1600.64758	20.2
1670.90894	151.3
1693.70679	17.4
1739.73120	66.5
