# Supplementary material for: Phosphoproteomic Analysis of Platelets Activated by Pro-Thrombotic Oxidized Phospholipids and Thrombin
Source: PLoS One. 2014 Jan 6;9(1):e84488. doi: 10.1371/journal.pone.0084488 (PMC3882224; doi:10.1371/journal.pone.0084488)
Supplement: Annotated Spectra S1 — (ZIP) [file pone.0084488.s004.zip › AAARLSLTDPLVAER_-15_2_198187.txt]

m/z	i	matches
167.97018	3.6
171.13904	7.9
175.26085	14.8
183.52768	5.0
184.15860	18.1
185.00368	15.5
189.14926	6.4
193.38345	4.7
194.92192	5.4
197.13736	6.6
201.13089	3.9
201.90619	7.1
202.96803	4.6
204.13467	9.4
205.77679	4.7
208.08145	4.6
209.45798	6.9
211.08272	78.0
212.12555	15.4
213.10464	36.8
215.22256	17.0
217.16463	15.1
218.26128	6.3
224.31709	29.2
225.26389	12.6
226.03256	5.0
227.21899	8.7
230.98515	14.2
239.36032	5.4
241.16951	8.0
242.14243	6.6
243.17012	26.9
244.30502	3.2
249.26364	4.7
251.05286	4.8
252.17026	25.9
253.22501	18.7
254.26251	17.1
258.67249	31.8
263.12650	20.4
264.24384	11.5
265.02444	9.0
266.18433	3.6
268.35327	5.0
271.28906	20.7
272.52893	5.4
274.16803	14.9
276.20160	24.8
277.11127	7.8
280.01440	23.8
281.12421	15.8
283.26318	32.8
284.12683	9.4
288.43262	19.5
293.17828	3.8
295.26086	4.7
296.32275	37.5
298.13226	4.3
299.28931	30.1
301.41568	7.0
303.17334	5.6
304.08807	149.0	y (2) (1+)
305.26248	14.0
309.28204	30.1
310.19788	6.4
311.23883	31.4
313.37250	19.6
316.97198	13.8
319.03229	25.7
322.10675	10.1
323.23474	7.4
324.21222	7.6
325.12616	51.0
326.44220	9.5
327.28296	37.3
328.20892	17.6
329.05396	38.2
330.12024	29.3
333.15912	27.9
334.31732	17.7
335.15900	13.5
336.20374	8.2
337.22040	12.6
338.34125	14.0
339.13446	31.9
340.09784	9.5
341.45465	15.8
342.73114	1560.6	b (7) (2+), y (6) (2+)
343.41632	614.8
344.28296	37.3
345.35632	7.8
346.47968	10.4
349.32428	19.4
351.11542	20.1
352.30359	72.0
353.11584	12.5
353.71893	19.7
355.49432	28.5
357.67108	16.6
359.52734	7.7
361.23138	20.4
365.48212	24.4
366.29919	17.5
367.46423	92.7
369.21796	49.7
370.27612	121.2
371.44647	35.1
373.19177	2.9
375.29279	812.8	y (3) (1+), b (8) (2+)-NH3-P, b (8) (2+)-H2O-P
376.40564	107.3
377.36090	45.0
378.57233	19.4
379.31763	8.9
380.19781	16.8
381.23639	51.7
382.28064	29.9
383.94604	276.7	b (8) (2+)-P
384.69037	25.7
385.79523	15.5
386.53821	9.7
387.45520	6.4
388.41425	19.0
390.60431	26.7
392.43335	6.8
393.34491	11.2
395.28253	41.2
396.40851	47.8
397.40033	18.3
398.79388	31.5
400.39893	411.9	y (7) (2+)
401.31287	42.1
403.39667	29.6
404.23389	7.8
405.23676	15.6
407.34308	19.5
408.49329	12.6
409.19568	106.1
410.58356	57.9
411.21014	52.1
412.29901	29.1
413.65729	30.0
414.59607	9.9
415.41931	12.4
417.38867	17.4
418.39557	10.1
419.22949	8.4
421.09222	57.5
423.34552	151.6	b (8) (2+)-H2O
424.36188	63.0
425.16913	95.4
425.93176	21.0
427.46155	54.4
428.16028	31.2
429.95728	24.9
431.56213	23.0
432.74908	258.9	y (8) (2+)-H2O-P, b (9) (2+)-H2O-P, b (9) (2+)-NH3-P, y (8) (2+)-NH3-P, b (8) (2+)
433.39685	54.3
434.54962	9.0
435.38794	7.6
437.67670	39.7
438.67932	7.0
439.59979	14.3
441.39917	821.8	y (8) (2+)-P, b (9) (2+)-P
442.29572	66.5
443.85492	10.9
446.16718	15.9
449.70135	13.3
450.48010	73.3
451.52521	28.5
452.91418	25.6
455.24341	79.4
456.21912	54.8
457.31598	58.8
458.13824	8.7
460.99811	15.5
463.23114	22.3
464.20526	8.2
465.23120	61.0
467.02338	78.2
468.46301	112.8
469.38208	115.6
471.50793	29.5
474.38928	1032.6	y (4) (1+), y (13) (3+)-P
475.44202	229.2
476.32434	71.1
477.13342	32.5
478.40387	32.3
479.34430	58.2
481.47333	232.0	b (9) (2+)-NH3, b (9) (2+)-H2O, y (8) (2+)-H2O, b (10) (2+)-NH3-P, y (8) (2+)-NH3, b (10) (2+)-H2O-P
482.56140	65.8
483.37561	141.8	b (5) (1+), y (12) (3+)
484.29260	58.0
485.52539	14.3
487.76813	41.6
490.38458	2551.5	y (9) (2+)-NH3-P, b (9) (2+), y (8) (2+), b (14) (3+)-H2O, b (10) (2+)-P
491.27734	120.7
492.67914	44.8
493.35480	9.7
494.21613	29.7
495.42694	110.9
496.31470	18.6
497.23041	23.2
498.46698	17.6
499.49426	52.0
500.71454	24.6
501.74445	23.0
503.82147	34.4
505.37823	77.7
506.52411	85.3
507.87677	93.5
509.27777	44.5
510.38293	145.5	[M+3H] (3+)-NH3-H2O-P
511.37177	140.8
512.47552	33.3
516.63324	727.4	[M+3H] (3+)-H2O-P, [M+3H] (3+)-NH3-P
517.98346	207.0
519.40863	55.7
520.40216	36.4
521.72235	168.4
522.52338	1697.6	[M+3H] (3+)-P
523.27917	60.2
524.47089	201.6
525.55865	90.6
526.54120	39.3
527.78448	114.5
528.71478	8.3
529.42249	6.4
530.25262	60.6
531.13055	25.0
532.96649	43.9
534.43268	24.2
536.07971	104.1
537.05328	660.8	b (11) (2+)-H2O-P, b (11) (2+)-NH3-P
538.39484	346.5	b (10) (2+), y (9) (2+)-H2O, y (9) (2+)-NH3
539.26117	84.5
540.29041	92.4
541.98474	13.5
543.14496	70.8
544.01898	39.2
544.65131	27.7
545.50476	14.0
546.30463	349.7	b (11) (2+)-P
547.11249	181.5	y (9) (2+)
547.81000	5.7
548.65369	13.9
553.95197	24.6
554.65839	24.0
559.17902	16.0
563.40045	12.4
564.78375	30.8
566.45221	9.6
572.89905	26.3
574.88165	25.3
576.35803	23.0
580.85175	42.6
581.85986	118.5
582.63629	13.2
585.14667	13.7
586.78986	136.4	b (11) (2+)-H2O
587.48456	196.8	b (12) (2+)-H2O-P, b (12) (2+)-NH3-P, y (5) (1+), b (11) (2+)-NH3
588.41571	55.8
589.86176	12.8
590.84991	17.7
592.25854	31.9
595.84625	769.8	b (11) (2+), b (12) (2+)-P
597.40509	43.4
598.57343	81.1
601.97961	24.3
602.90509	18.9
604.26624	12.5
607.30701	32.3
610.71747	16.4
613.47241	7.3
615.31964	6.8
617.94989	19.3
619.32782	24.3
621.01227	12.4
623.52802	17.2
624.60522	40.8
625.60779	12.1
627.20380	5.0
631.51373	118.1
632.34076	38.1
633.52545	5.4
634.37762	21.8
635.50201	112.1
636.19720	56.3
644.89081	476.5	b (12) (2+)
645.88971	225.8
647.03461	117.4
647.75671	38.2
650.46930	39.2
652.22522	51.8
652.91071	19.6
653.58032	72.1
659.36847	62.0
661.53845	3.2
662.90826	10.8
665.28925	123.0
666.67340	36.7
668.42218	26.3
671.81757	15.3
672.49445	25.2
675.50055	34.2
677.67041	4.7
680.40540	196.4	b (13) (2+)
682.77386	42.0
683.51245	11.7
684.47064	1404.5	y (6) (1+)
685.54889	557.4
686.69733	52.2
689.34174	87.7
690.30255	15.8
691.69714	20.8
695.86066	97.3
699.09033	20.3
700.48145	34.3
701.79285	138.2
703.57751	20.8
706.98883	31.4
710.73358	22.7
712.52454	58.1
713.64282	66.8
717.02985	29.6
717.68451	16.1
719.98102	9.6
722.30365	33.6
724.34827	13.5
725.81915	18.0
727.35962	6.4
728.53516	9.4
731.16229	34.2
732.06824	20.6
735.30334	2.5
736.99512	39.8
739.47656	75.8
740.10712	11.9
745.31543	25.4
747.36383	6.4
748.71149	61.2
749.49713	30.2
752.35248	62.8
761.20282	1135.3	y (13) (2+)
762.20221	41.0
763.44531	45.0
764.24335	28.5
766.49396	174.8	b (8) (1+)-P
767.62781	36.7
769.07141	32.5
780.37323	22.5
781.61804	48.7
782.56403	34.4
783.45459	19.0
796.51862	106.2
797.55664	26.1
798.83484	57.8
799.57843	244.2	y (7) (1+)
800.45502	94.8
801.63446	28.8
803.44598	20.8
809.37628	19.3
810.24347	47.6
828.97552	10.1
836.58350	6.4
837.18854	31.9
838.03784	23.2
845.86627	33.7
846.61078	70.6
847.45117	58.8
848.71930	13.9
860.53027	7.1
863.39722	33.7
864.40088	167.3	b (9) (1+)-NH3-P, y (8) (1+)-H2O-P, b (8) (1+)
865.51294	75.9
879.42926	27.3
880.91553	91.5
881.68341	83.3
882.45776	184.8	y (8) (1+)-P
883.47974	21.4
884.75494	10.7
885.49048	4.0
888.45844	16.1
890.93414	10.9
891.82959	14.6
893.26141	7.0
901.65656	35.2
904.54645	29.6
906.46631	6.0
908.61615	21.8
910.79669	25.3
911.82599	9.0
917.26813	9.3
923.15997	7.1
925.21954	6.1
932.05713	18.6
943.72137	24.3
950.44135	17.5
953.39850	35.3
960.21429	25.3
962.00177	20.1
962.63690	80.5
963.59595	37.5
970.46991	12.9
979.26935	1002.0	b (10) (1+)-P, y (9) (1+)-NH3-P, b (9) (1+)
980.33789	429.1	y (8) (1+)
981.50812	74.2
994.42389	9.5
995.84576	32.0
996.73242	4.9
998.78687	6.9
1006.25269	12.8
1016.64429	10.7
1047.84546	25.1
1050.18848	11.4
1073.90466	18.5
1076.24121	25.0
1077.35632	23.6
1086.88599	13.3
1091.62231	20.3
1092.83813	11.7
1101.96863	12.5
1110.89954	5.2
1119.50513	6.7
1155.23901	5.4
1173.49231	17.1
1189.41467	31.1
1190.74585	37.0
1255.63696	12.3
1320.46167	7.8
