# Supplementary material for: Phosphoproteomic Analysis of Platelets Activated by Pro-Thrombotic Oxidized Phospholipids and Thrombin
Source: PLoS One. 2014 Jan 6;9(1):e84488. doi: 10.1371/journal.pone.0084488 (PMC3882224; doi:10.1371/journal.pone.0084488)
Supplement: Annotated Spectra S1 — (ZIP) [file pone.0084488.s004.zip › AAARLSLTDPLVAER_-16_2_102711.txt]

m/z	i	matches
169.66736	1054.8
175.33759	3433.9
176.21378	768.1
180.22359	254.0
183.19751	7737.9
184.19919	1117.0
195.03862	369.6
200.94232	953.6
211.02371	4095.1
213.21210	2604.7
214.08951	439.0
217.15015	6115.3
228.36005	882.1
229.18611	784.8
235.19565	724.6
244.41052	577.3
253.20590	331.1
266.18292	415.8
276.66083	926.9
277.49512	290.7
280.31165	599.9
304.39859	27512.6	y (2) (1+)
305.20801	400.0
307.23743	1322.6
308.45410	1024.1
310.10767	678.2
313.23584	1108.1
315.24457	1490.9
318.63202	652.4
319.35754	907.5
326.21210	1424.3
327.36816	2816.2
329.78601	1551.6
333.43237	8115.0
334.18298	4606.8
335.13190	630.3
339.20190	978.3
341.27728	392.5
342.94537	277327.4	y (6) (2+), b (7) (2+)
343.93781	21908.7
345.19049	1338.9
346.14783	1818.7
347.04279	583.7
348.14380	1000.8
349.78613	469.0
351.21124	1091.3
353.24066	2295.4
355.01440	1038.9
357.47766	1192.1
359.34320	369.7
361.14905	4474.3
367.35370	1046.9
369.39917	4269.0
370.35608	2926.0
371.25458	1919.4
375.23602	159983.0	y (3) (1+), b (8) (2+)-NH3-P, b (8) (2+)-H2O-P
376.32532	24369.5
377.38232	3674.8
378.35785	1266.4
381.02142	208.2
383.75946	22694.1	b (8) (2+)-P
384.72888	5514.5
385.35590	229.0
386.73273	383.2
391.10382	1218.2
394.27417	3642.1
396.55664	2320.7
397.65369	337.0
399.45709	4085.9
400.51752	62105.1	y (7) (2+)
401.50061	6546.7
404.08215	449.2
408.28046	771.3
410.55505	3983.5
418.66412	9935.8
423.92352	15509.9	b (8) (2+)-H2O, b (12) (3+)-NH3, b (12) (3+)-H2O, b (8) (2+)-NH3
424.79834	3004.9
425.80627	2827.7
428.35388	1338.2
430.17065	689.9
432.53552	35340.3	b (9) (2+)-H2O-P, b (9) (2+)-NH3-P, y (8) (2+)-NH3-P, y (8) (2+)-H2O-P, y (11) (3+), b (8) (2+)
433.47241	3124.6
434.29358	504.1
436.67944	2171.5
438.46228	3015.9
441.47223	71759.1	b (9) (2+)-P, y (8) (2+)-P
442.31689	9942.1
443.11304	337.5
445.75275	855.9
450.86652	14956.0	y (12) (3+)-P
451.80170	782.4
452.46051	397.8
453.43695	908.5
454.13300	636.2
455.26410	3571.5
456.26849	977.2
457.35742	1735.0
458.01526	2351.2
463.61334	300.3
464.32141	225.6
467.95270	1064.6
468.79523	1781.8
472.28363	493.2
474.33099	133494.6	y (4) (1+), y (13) (3+)-P
475.45258	28166.8
476.42560	5097.3
477.53009	1440.6
478.52374	2030.5
480.89044	5886.7
481.49237	51703.9	b (9) (2+)-H2O, b (10) (2+)-NH3-P, y (8) (2+)-H2O, y (8) (2+)-NH3, b (10) (2+)-H2O-P, b (9) (2+)-NH3
482.75647	7374.6
483.59576	3483.2
484.52802	7456.1
485.42719	277.5
490.36310	274974.7	b (14) (3+)-H2O, y (9) (2+)-NH3-P, y (8) (2+), b (9) (2+), b (10) (2+)-P
491.41827	25801.0	b (14) (3+)-NH3
492.08917	3483.5
492.75751	1428.9
494.20026	862.1
496.41803	208.3
497.20410	4175.7
501.73627	4089.4
504.39581	898.2
505.50903	762.2
507.54352	6761.4
508.28766	732.9
509.50525	577.5
511.20898	3304.2
512.15198	1754.9
516.27747	57667.1
516.92987	65658.9	[M+3H] (3+)-H2O-P, [M+3H] (3+)-NH3-P
517.88470	7577.9
518.69250	346.6
519.59473	3062.9
522.43616	201981.4	[M+3H] (3+)-P
523.20490	46462.3
524.05237	12990.0
524.84521	1676.7
525.87701	5384.3
526.95703	1530.5
528.35492	401.5
529.66479	1505.8
530.26843	6883.5
531.99536	4037.6
532.83130	3860.2
535.44995	864.0
536.06897	268.3
537.05963	4835.5
537.91833	1490.7
538.74054	12931.5
540.05847	4538.1
542.06470	1454.4
543.28412	4451.3
544.31433	429.5
546.31219	51338.2	b (11) (2+)-P
546.91449	21771.3	y (9) (2+)
547.53809	4186.8
548.77753	1239.0
552.52679	231.8
560.58844	439.0
562.14014	645.9
566.79565	2196.9
572.33020	2562.1
573.31378	541.1
574.86340	493.1
576.48022	348.8
578.09229	1564.8
581.49023	38044.1	y (10) (2+)-NH3, y (10) (2+)-H2O
582.35303	787.9
583.04382	2362.4
586.53302	16296.8	b (11) (2+)-H2O
587.32404	24473.2	b (12) (2+)-H2O-P, y (5) (1+), b (11) (2+)-NH3, b (12) (2+)-NH3-P
588.43311	11387.7
589.95740	680.9
590.66730	3123.8
591.31555	2306.8
595.23566	52909.1
595.98218	94808.5	b (11) (2+), b (12) (2+)-P
596.89984	7649.0
598.01215	1481.2
599.04315	2705.7
600.37140	3262.1
601.53949	3074.2
603.44116	2540.2
606.69128	1606.9
610.16644	1881.6
622.36804	3505.4
630.90948	19275.8	b (13) (2+)-P
632.17291	6152.6
633.78247	277.3
636.18164	4076.9
636.85974	5244.1
638.60797	185.7
645.01453	103611.2	b (12) (2+)
646.10162	19687.9
647.77655	8228.0
648.59021	4373.3
650.36188	7309.4
651.43585	3725.7
652.32269	1372.3
653.59656	1207.8
654.35236	907.1
661.52478	1140.8
665.45062	13282.9
666.27533	7777.9
668.23956	4177.2
668.93762	270.5
671.20355	2081.3
672.01471	1070.4
673.04645	747.8
677.33844	4389.4
680.27936	13798.3
680.98804	10436.1
681.95123	2266.2
684.45490	167077.7	y (6) (1+)
685.42365	72239.0
686.58453	19603.9	b (14) (2+)-H2O-P, b (14) (2+)-NH3-P
687.56378	1769.1
689.39606	395.0
690.52838	277.5
696.63782	1997.8
704.93280	1070.9
708.54382	437.7
711.80627	5443.1
712.79987	3402.4
713.57172	2731.8
714.74823	323.6
722.37299	1287.0
723.86292	1830.2
725.40594	2695.6
726.02856	1414.6
731.51508	932.9
735.75897	2550.5
739.40472	3377.1
741.25946	1001.8
745.08087	4260.4
745.95209	654.4
748.72778	376.0
749.56842	1692.3
751.14795	2869.5
752.18536	4368.4
752.86536	4541.5
761.14886	127518.4	y (13) (2+)
762.11786	36011.1
763.26843	10729.3
764.27527	2407.7
765.13226	760.8
766.44183	3554.0
767.71844	2989.9
774.58221	638.3
776.18048	1739.9
780.84125	4219.4
781.63934	1627.1
785.76880	979.0
788.30829	734.0
792.48651	1763.8
796.34564	2412.1
797.12177	9566.8
798.14386	4045.6
799.38129	39684.4	y (7) (1+)
800.51788	20145.8
801.48779	3070.8
811.45856	1907.7
819.30573	960.3
820.83051	577.5
822.38391	507.4
835.54022	677.5
837.45410	3615.9
838.27374	594.5
839.48267	338.1
846.45581	15857.8	b (8) (1+)-H2O
847.47601	6273.9
848.82520	3672.6
863.52350	6166.1
864.40155	25463.3	b (9) (1+)-NH3-P, y (8) (1+)-H2O-P, b (8) (1+)
865.40448	8385.6
866.01044	214.1
866.79297	3786.7
867.86810	955.1
879.63721	1307.4
880.89398	5696.6
881.52594	28919.3	b (9) (1+)-P
882.55524	18156.6	y (8) (1+)-P
883.40363	1445.7
884.04956	928.5
885.56195	279.9
889.86133	1651.5
901.15546	6692.0
908.56079	3170.8
909.58252	1068.4
917.27954	631.8
918.37555	322.9
929.58722	693.0
931.20587	1947.5
932.11932	1163.4
944.49408	739.8
951.93011	1087.3
961.41754	8729.6
962.39136	3430.9
964.66998	646.9
977.03735	1121.0
979.39276	140948.4	b (9) (1+)
980.38361	43466.4	y (8) (1+)
981.36810	21507.0
981.99237	3485.4
1009.52954	323.8
1013.46991	799.3
1029.77063	516.7
1047.54053	692.3
1048.41357	1858.5
1050.43091	1619.0
1058.86426	1858.2
1064.63025	2403.7
1075.70825	584.2
1076.53259	1520.1
1077.44495	1481.3
1093.52515	887.7
1108.37231	276.9
1118.52905	208.4
1174.51672	231.5
1189.62170	1012.6
1190.38757	474.4
1192.83044	692.9
