# Supplementary material for: Phosphoproteomic Analysis of Platelets Activated by Pro-Thrombotic Oxidized Phospholipids and Thrombin
Source: PLoS One. 2014 Jan 6;9(1):e84488. doi: 10.1371/journal.pone.0084488 (PMC3882224; doi:10.1371/journal.pone.0084488)
Supplement: Annotated Spectra S1 — (ZIP) [file pone.0084488.s004.zip › AAARLSLTDPLVAER_-16_2_116386.txt]

m/z	i	matches
265.26648	61.8
272.26697	117.6
273.42993	63.0
283.02982	86.9
286.62930	45.3
296.13370	29.1
300.38611	37.9
304.16776	65.1
305.37634	61.1
308.99597	39.2
311.35938	36.9
316.28290	89.7
319.27298	37.0
324.28351	54.1
325.27170	42.6
326.39496	86.7
327.61774	51.2
331.25211	44.5
336.90292	12.1
340.12457	53.6
342.26697	140.1
343.27213	92.1
346.32312	19.2
347.23242	29.8
353.49792	89.7
360.15454	13.5
361.03018	64.1
365.35394	17.7
370.17120	82.2
371.32172	41.9
373.37805	55.4
375.40393	853.0
376.33768	156.8
377.18463	45.5
379.26242	58.8
381.95557	48.8
383.67822	27.7
389.35571	40.5
392.50067	59.6
393.27069	33.4
395.38702	56.9
396.23016	55.2
398.24677	529.5
399.44666	434.4
400.41095	61.0
401.21527	48.7
403.97052	78.2
404.64063	98.0
405.37854	49.6
406.98657	37.2
410.50769	22.0
416.35986	131.6
417.46564	112.1
419.32874	34.6
423.30768	184.6
427.30255	61.8
428.45886	176.3
431.35114	101.0
434.41327	88.3
437.56561	118.5
440.86963	39.7
452.19061	52.6
455.31116	79.9
456.09009	38.7
457.12115	146.6
461.11450	109.9
462.42554	16.3
470.22626	41.9
474.24786	276.8
475.69757	74.0
476.34705	41.9
477.55743	97.3
478.53186	24.1
479.30518	59.4
481.97064	153.7
483.43372	260.2
485.29944	43.3
489.11603	55.5
492.31482	41.7
494.62512	79.6
495.30682	17.7
496.14856	498.6
497.45856	225.0
498.44684	49.8
505.32501	16.1
507.55566	24.8
509.04266	39.7
512.55890	176.8
513.55322	93.7
515.42041	87.1
516.36609	98.4
517.59778	22.0
518.57758	79.4
521.35834	144.1
523.82654	97.1
524.96338	45.7
526.09998	105.2
530.20557	206.0
533.46008	68.2
536.40112	47.9
538.50903	73.9
540.04114	20.5
542.06848	110.8
544.13995	135.6
545.08405	89.1
547.45184	42.7
548.42419	126.6
551.23517	39.7
552.41498	637.6
553.40643	289.9
554.50281	36.3
556.61157	20.6
557.34741	101.0
558.05981	59.3
562.24884	133.6
563.64600	83.9
565.39429	61.2
566.15741	49.3
568.56891	16.3
570.69684	56.1
574.03473	55.2
575.29602	30.3
577.69409	46.9
578.42871	86.3
587.99860	67.9
589.37677	163.8
591.72614	31.9
592.48895	31.8
594.53479	97.5
600.06116	94.5
607.41962	51.6
609.41315	151.6
613.33282	129.9
614.09454	69.6
616.50812	98.0
617.61621	180.4
621.46820	24.8
622.31281	219.8
624.38049	113.8
625.72638	80.8
626.95496	39.8
629.61053	86.8
630.39972	43.2
637.47980	100.5
642.53937	39.7
650.66284	56.5
652.03717	159.1
653.28210	85.4
655.06470	111.0
656.13037	71.2
658.40112	79.4
662.30829	69.4
663.21222	24.7
664.33936	102.0
665.45911	953.0
666.50006	464.1
667.92023	89.9
671.56268	134.6
674.45734	193.7
675.46069	70.8
676.78754	106.9
679.69293	159.2
680.71881	115.8
681.64606	209.5
682.66058	183.2
684.38184	6592.9	y (6) (1+), b (12) (2+)
685.48010	1637.8
686.53259	280.2
687.32501	20.2
690.33148	16.3
694.01611	41.9
696.53693	85.4
697.39417	231.3
698.37677	235.4
699.09650	96.8
699.97662	89.9
701.25031	137.6
704.11493	39.8
706.02911	68.1
707.61401	264.8
708.37976	60.3
709.72498	202.3
710.41895	173.6
712.50372	23.4
716.44550	563.1
717.23737	23.0
718.01752	13.5
719.38550	27.6
720.51868	102.5
721.69415	307.7
722.57697	52.2
723.53296	42.7
725.61060	201.9
726.53717	105.9
728.13928	128.5
729.46857	29.1
731.43475	69.7
732.95679	186.3
735.23102	198.7
736.74579	21.9
737.82184	105.3
739.24951	277.9
740.78125	368.4
741.51483	148.0
742.82727	510.5
743.78864	159.8
745.60931	175.6
746.28265	76.9
747.38184	106.1
748.41071	742.6
749.47565	396.1
750.26117	283.8
751.27045	19.1
752.46484	46.1
756.19733	151.6
758.46692	97.7
761.39581	26.1
762.03082	31.2
763.19830	398.2
763.84296	189.8
765.13788	641.5
766.28632	52.6
768.05597	161.9
768.98260	202.2
772.20374	165.1
774.20422	16546.4	[M+2H] (2+)-2P
775.27838	782.3
775.92700	20.0
777.08624	524.3
777.74146	42.5
778.35480	101.1
780.33691	246.8
781.16461	87.8
782.13184	234.4
783.13409	2198.2
783.91638	209.9
784.67377	99.2
786.01434	44.0
786.68353	247.6
788.53009	127.9
790.08545	388.7
790.89777	296.5
792.28809	27.6
793.34064	496.8
794.48724	195.9
796.19135	154.6
797.44196	59.2
799.45465	3715.6	y (7) (1+)
800.58685	1864.2
801.66583	216.7
802.58344	108.3
804.65967	157.8
805.75214	431.2
807.29944	73.1
808.36737	165.2
809.23572	448.4
810.73651	520.4
811.61603	275.0
812.46930	250.8
813.77631	2168.5
814.47162	1604.3
815.47473	121.9
817.16199	249.2
818.02191	163.8
818.70764	38.3
819.47131	29.1
821.03577	488.6
822.41431	16370.3
823.22565	71183.0	[M+2H] (2+)-P
824.97034	315.8
825.81195	889.2
826.98926	540.9
828.62787	488.5
829.49377	424.5
830.56512	229.8
831.98798	446.1
832.98773	167.5
834.05225	451.4
836.01270	834.5
836.75482	213.0
838.26074	872.3
839.36322	679.9
840.23926	215.5
841.23309	141.6
842.31641	184.8
843.44452	159.3
844.34332	212.2
845.65619	333.9
846.45575	3178.0
847.42609	1282.2
848.68243	392.4
850.00323	152.3
851.32764	43.7
853.19403	779.6
854.27521	1271.8
854.92963	13.3
855.63367	526.8
856.53046	247.4
857.42316	591.9
858.76038	546.4
859.88104	225.9
861.02283	248.2
862.11377	964.2
863.40961	1085.0
864.54950	243.6
865.52966	15.6
881.52972	285.4
882.42255	643.5
883.65619	92.2
887.58691	33.5
888.39832	26.2
891.40765	51.0
892.20734	71.5
893.21271	48.9
894.00122	100.5
896.66632	76.5
905.19012	27.0
907.46680	138.4
911.44141	163.8
913.38013	10.6
917.29834	118.7
920.29315	207.2
921.30914	176.7
922.53510	86.8
924.03003	34.1
924.95062	129.1
926.44360	168.2
927.24091	23.3
929.37897	1259.1
930.18976	35.5
930.90363	25.9
931.89081	45.8
934.46320	177.3
935.66449	59.2
936.52759	166.6
937.45239	92.6
938.53375	395.7
940.13043	335.4
942.46265	113.6
943.36737	128.1
944.35687	224.5
946.54962	58.4
947.75781	68.0
948.53729	31.9
951.28802	86.8
959.68188	139.4
961.33197	4552.6	b (9) (1+)-P
962.33685	860.5
963.55109	290.9
965.04108	145.4
968.03009	71.2
968.94952	72.2
969.58246	109.8
970.86884	64.0
972.03687	82.4
977.44318	49.8
978.36285	17.0
980.15674	640.0
981.37769	248.4
982.98090	288.2
985.23022	718.0
989.66620	82.8
990.47772	78.3
992.61420	49.8
995.49585	174.6
996.17505	145.2
997.54816	101.0
998.81464	30.4
999.56470	208.1
1002.54230	17.7
1004.00702	197.2
1008.96600	82.2
1010.26373	537.2
1011.86688	310.5
1016.78339	275.2
1017.66669	601.2
1018.86823	42.7
1020.76978	61.2
1022.24951	276.1
1023.51221	203.5
1026.57568	107.2
1029.03125	139.6
1030.06323	263.2
1031.72119	139.9
1032.54517	251.6
1033.92847	279.7
1036.07520	199.2
1038.14954	104.1
1041.36230	42.7
1042.45068	25.5
1043.38110	272.6
1044.59302	115.3
1048.43164	123.8
1049.47998	225.3
1050.86499	114.3
1056.20996	37.6
1059.27917	4330.7	b (10) (1+)-P, b (9) (1+)
1060.43799	990.8
1061.75586	429.9
1064.46045	110.8
1068.20483	64.0
1069.16406	125.8
1070.26636	218.5
1071.40039	46.7
1074.26331	243.7
1076.39648	286.8
1078.44409	68.1
1080.35107	172.2
1083.42432	13.5
1084.83643	82.9
1086.48157	58.3
1091.32886	210.8
1092.86682	288.1
1093.47559	368.1
1094.28027	152.5
1095.65698	147.9
1098.41382	67.8
1100.41028	355.4
1101.63086	169.6
1103.49243	44.7
1104.39880	88.0
1105.61926	41.4
1107.84924	319.7
1109.09778	82.3
1111.87695	105.1
1113.41040	659.2
1114.49487	86.6
1115.44556	199.3
1116.22559	306.2
1121.26953	177.6
1122.69971	62.6
1124.32556	157.2
1125.28271	99.3
1127.02332	69.8
1129.42432	128.1
1130.58911	49.4
1133.39844	64.0
1134.71765	73.1
1136.46558	58.2
1137.20044	34.1
1138.99219	23.4
1142.68884	48.4
1146.03882	163.7
1147.21484	256.3
1148.30884	37.5
1149.50903	26.3
1150.24548	197.6
1153.17859	150.1
1156.44104	105.2
1160.66406	36.2
1162.03149	181.0
1162.69739	243.8
1164.15491	104.9
1164.98401	140.3
1165.75806	38.3
1168.28003	145.8
1171.61230	715.1
1173.58667	210.8
1174.81909	115.5
1176.90894	36.2
1178.97705	91.7
1180.22095	80.9
1183.49341	50.1
1186.13623	83.8
1190.53931	31.9
1191.87659	93.7
1193.27502	161.6
1198.68652	174.4
1199.32837	42.1
1200.42480	28.3
1202.50891	129.4
1207.52417	192.8
1210.00146	24.8
1227.93140	306.9
1229.39380	128.8
1238.97437	179.2
1242.02698	22.8
1243.58936	231.9
1245.07520	620.4
1245.80420	727.2
1247.00146	185.0
1247.91150	172.1
1250.32495	19.1
1251.62793	67.3
1252.39111	56.4
1253.82117	56.6
1255.39685	20.2
1256.92078	66.4
1258.09717	81.2
1260.42639	402.8
1261.15222	37.5
1269.23645	223.9
1270.55518	857.6
1271.44336	54.0
1272.46204	96.6
1275.17358	36.2
1275.82666	121.4
1280.16699	66.4
1285.66272	145.8
1287.29248	115.1
1290.19922	52.7
1294.52527	16.3
1299.85803	105.6
1307.40588	82.4
1312.66174	23.4
1314.30115	74.2
1319.08215	42.2
1325.01135	39.8
1329.93152	27.0
1337.01404	116.5
1338.64343	27.4
1340.55457	138.9
1341.51843	196.9
1348.62244	39.8
1350.14282	39.0
1351.47058	120.7
1352.52698	74.2
1355.14758	45.0
1358.11096	13.5
1359.53894	57.5
1360.51648	363.7
1361.84216	12.1
1362.83838	59.8
1363.59534	22.8
1364.39465	167.8
1368.23816	1234.6
1368.96155	138.9
1369.61365	642.5
1370.36377	74.2
1372.80859	17.3
1373.59192	327.1
1374.49548	80.4
1378.50745	75.5
1380.51831	133.2
1386.37048	62.6
1399.99316	74.4
1402.42151	37.7
1405.74390	12.0
1407.69702	92.8
1409.86682	56.9
1412.67932	52.7
1430.56873	17.6
1438.57666	44.9
1439.63037	455.5
1440.41956	44.8
1444.83911	29.9
1464.67236	29.1
1466.54114	90.8
1469.01746	67.1
1470.12964	199.9
1471.38367	86.5
1474.87769	92.3
1480.74011	41.9
1487.38611	35.6
1489.20483	13.4
1500.47827	57.5
1501.87842	105.8
1511.51379	41.4
1514.27698	92.9
1528.63367	28.3
1532.47058	32.6
1534.61121	24.2
1546.59424	55.6
1553.62170	104.5
1564.52039	28.5
1566.90955	177.9
1568.70227	238.7
1579.96606	48.3
1581.64807	30.3
1582.62866	131.8
1594.64209	31.4
1637.28357	61.4
1676.48889	69.2
