# Supplementary material for: Phosphoproteomic Analysis of Platelets Activated by Pro-Thrombotic Oxidized Phospholipids and Thrombin
Source: PLoS One. 2014 Jan 6;9(1):e84488. doi: 10.1371/journal.pone.0084488 (PMC3882224; doi:10.1371/journal.pone.0084488)
Supplement: Annotated Spectra S1 — (ZIP) [file pone.0084488.s004.zip › AAARLSLTDPLVAER_-17_2_120902.txt]

m/z	i	matches
166.58881	329.2
169.07382	251.5
171.07994	109.9
175.04980	2745.9
183.21060	1618.5
184.15504	179.8
189.07404	875.7
201.15288	129.9
209.39236	320.6
211.03357	3657.0
212.05225	310.4
213.00569	89.8
214.18951	310.7
215.34821	89.8
217.12012	3418.8
227.08400	546.0
228.17801	340.1
229.20850	654.1
237.21698	477.4
238.19395	1043.3
247.90417	188.6
248.62776	229.8
249.69788	710.2
251.30002	149.8
256.88586	280.3
262.85950	186.9
265.23218	257.4
268.04980	217.5
270.23053	379.6
276.65887	935.3
282.31393	513.8
286.33987	191.5
287.00299	464.4
294.60718	119.9
296.85760	230.4
299.89697	161.9
304.25684	15422.4	y (2) (1+)
305.14261	964.6
310.31659	2977.8
311.38623	421.6
316.31134	260.1
319.85333	267.4
320.46826	326.7
325.40131	178.6
326.37537	1188.1
327.61603	423.5
330.09070	150.1
333.35742	6415.8
334.04974	323.9
336.58215	384.1
340.16296	1493.3
340.90643	301.9
342.87958	188195.3	b (7) (2+), y (6) (2+)
343.92609	13835.6
344.83008	1062.5
346.31702	904.8
347.23773	230.3
349.89221	488.9
352.68921	478.3
357.57904	1875.8
358.28326	79.8
359.34497	550.6
361.72681	2944.8
362.36090	520.3
364.12262	488.4
367.17151	331.1
370.22913	2623.7
371.39453	357.3
373.40948	150.1
375.22803	86501.8	b (8) (2+)-H2O-P, b (8) (2+)-NH3-P, y (3) (1+)
376.36139	15261.6
377.31927	3612.3
384.01709	28801.8	b (8) (2+)-P
385.12927	747.0
385.86761	594.5
386.61743	618.3
388.54382	997.3
390.16492	103.3
391.30426	471.0
391.98126	601.0
397.66052	470.4
398.95148	975.9
400.39648	50967.9	y (7) (2+)
401.26349	4363.4
402.14166	108.8
409.16467	364.3
409.93848	1608.7
410.70068	1591.3
411.37091	1046.5
413.17303	391.4
418.92188	6151.7
420.28174	1208.3
423.67615	4261.5
424.36725	2594.8
425.30762	4017.8
427.37323	1079.3
430.31696	555.5
432.52148	18925.6	b (9) (2+)-H2O-P, b (9) (2+)-NH3-P, y (8) (2+)-H2O-P, y (8) (2+)-NH3-P, b (8) (2+), y (11) (3+)
433.27380	6451.6
437.47601	397.3
438.15912	342.6
439.27216	190.2
440.38452	2388.2
441.39288	48344.0	y (8) (2+)-P, b (9) (2+)-P
442.31543	8739.6
443.10767	898.1
444.83942	533.8
448.32129	89.8
450.75848	10947.6	y (12) (3+)-P
451.76117	515.0
453.30890	260.3
454.10077	260.6
455.21521	622.1
456.22418	3505.5
457.15594	111.9
457.98578	1401.4
460.62415	109.7
463.15033	1020.3
467.07489	597.0
468.72144	313.2
471.98071	220.4
472.95483	932.9
474.36053	86308.4	y (13) (3+)-P, y (4) (1+)
475.40649	22594.3
476.42841	2386.9
477.42322	706.2
481.27887	28132.8	y (8) (2+)-H2O, b (9) (2+)-NH3, b (10) (2+)-NH3-P, b (10) (2+)-H2O-P, b (9) (2+)-H2O
482.27521	3851.5
483.15356	4521.0
484.46429	2807.5
488.29962	1016.1
490.14960	129676.3	y (9) (2+)-NH3-P, b (14) (3+)-H2O, b (9) (2+), b (10) (2+)-P, y (8) (2+)
490.83344	68877.4	b (14) (3+)-NH3
491.93158	3788.0
493.45111	1645.6
495.13275	675.6
496.06470	2775.2
497.04138	3472.1
498.36884	897.5
499.42291	420.1
502.16028	982.5
503.02551	1025.6
505.47174	1984.3
506.40948	446.2
507.39014	8411.4
508.26025	681.2
510.07587	2123.0
511.05853	3693.5
511.98737	1362.5
513.76514	1142.9
516.54559	79978.7	[M+3H] (3+)-H2O-P, [M+3H] (3+)-NH3-P
517.50140	8143.5
518.97443	1094.4
521.19232	160.1
522.19525	93453.4	[M+3H] (3+)-P
522.80768	83708.3
523.99414	6481.8
524.89569	5704.5
526.13605	1838.6
527.24872	3055.9
528.46667	1232.5
529.74829	4548.2
530.45386	725.5
531.37848	3986.5
532.68524	4456.0
533.54938	999.6
534.88269	3553.4
537.18683	7543.9
538.60913	21023.1	b (10) (2+), y (9) (2+)-NH3, y (9) (2+)-H2O
539.43762	11593.5
540.39124	784.6
541.13434	2007.1
542.80499	7572.8
543.68146	6105.3
546.40375	58462.8	b (11) (2+)-P
547.37378	7989.5
547.99249	1044.4
549.45660	190.0
551.51074	371.2
552.43805	1177.4
555.30652	149.9
559.82428	1179.5
561.30853	608.8
564.55292	628.0
569.41205	755.6
572.42120	274.4
574.55878	471.5
581.43860	15110.6	y (10) (2+)-H2O
582.75787	1375.3
585.06036	170.0
586.40826	17403.0	b (11) (2+)-H2O
587.40558	26979.3	b (12) (2+)-H2O-P, b (11) (2+)-NH3, b (12) (2+)-NH3-P, y (5) (1+)
588.52228	6131.7
589.26434	132.2
590.85107	4214.1
592.07312	1126.7
593.74036	834.7
595.21771	25762.6
596.01801	65280.3	b (11) (2+), b (12) (2+)-P
596.94690	5898.0
597.87323	1354.2
600.11273	458.5
601.87018	1599.6
603.77881	1453.5
606.14117	419.7
607.43378	317.4
609.42249	2205.7
610.18188	635.6
612.49426	1514.2
613.70013	498.8
616.04272	1853.8
622.60089	2032.7
623.23822	138.8
623.87390	230.0
625.63910	438.1
629.30585	428.0
631.07214	15612.8	b (13) (2+)-P
631.77106	5960.9
632.58783	185.7
633.39484	501.6
634.42340	502.0
635.96436	16951.2	b (12) (2+)-NH3, b (12) (2+)-H2O
636.78741	1419.7
637.59930	1294.6
638.41205	742.6
639.45966	447.8
645.02252	62090.5	b (12) (2+)
645.99316	10730.0
647.00787	4846.5
647.83832	3789.3
648.44305	113.9
650.60095	639.5
651.43842	582.6
652.24982	1331.5
653.11981	1372.6
654.27814	177.1
656.46680	678.1
658.09003	311.0
663.44128	2455.7
665.33331	7648.1
666.57806	2177.6
667.51935	923.5
669.49664	220.9
671.45599	2944.9
673.46521	149.5
677.55170	448.5
678.33051	772.2
680.33081	11347.6	b (13) (2+)
681.14069	5796.3
681.92194	608.6
684.36597	114395.4	y (6) (1+)
685.39301	45903.0
686.53400	7965.6
687.53473	793.1
688.48395	312.9
689.15082	581.1
693.71710	696.2
695.81818	4287.5
696.53180	2576.8
697.51935	1204.5
700.67853	710.2
704.53650	508.8
705.55902	570.8
711.79211	1755.8
712.53522	1498.6
714.88434	312.5
719.50055	442.2
721.19476	100.0
722.51581	1071.4
725.54810	4698.0
726.61493	917.0
728.38727	220.1
729.63641	513.9
731.49939	759.7
733.21594	724.6
734.40735	467.4
735.88629	740.2
736.89899	410.6
739.51160	2354.5
740.62146	825.8
741.61890	529.5
744.77332	2341.4
745.82367	2161.6
748.31000	657.4
749.39954	438.9
750.46814	732.5
751.95709	2598.7
753.08386	1105.5
760.87054	56853.3	y (13) (2+)
761.57886	46778.2
762.52612	7255.7
763.33783	12182.3
764.33948	2490.2
764.95905	285.1
766.24847	5235.0
767.33270	4766.4
768.61029	1069.7
773.57153	618.5
775.63300	530.9
777.13257	507.2
780.53021	1305.0
781.47833	2053.7
782.51581	130.0
784.51917	160.2
788.73260	1172.0
793.23822	1114.6
793.86096	431.8
794.51788	448.9
796.51007	2302.5
797.12421	1302.8
799.42072	22845.2	y (7) (1+)
800.42792	12299.8
801.19794	1957.2
802.15894	229.1
807.13708	331.7
810.50525	625.1
811.27936	427.9
812.44989	119.9
813.64001	391.5
819.35199	690.1
820.40875	355.4
821.51434	438.0
822.32037	112.3
834.37354	359.4
836.70587	1638.7
837.65088	990.9
838.44598	525.8
839.67365	230.5
843.54694	427.4
846.22852	13351.9	b (8) (1+)-H2O
847.44025	6742.1
848.23560	1219.8
861.51245	460.5
862.43970	1161.9
863.79913	4661.1
864.41992	13136.2	y (8) (1+)-H2O-P, b (9) (1+)-NH3-P, b (8) (1+)
865.31183	4543.8
866.31561	2777.8
867.27863	893.9
868.14630	758.8
870.29443	270.1
879.26862	1632.9
880.23969	140.9
881.42303	18050.6	b (9) (1+)-P
882.48688	6340.1
883.53125	4275.2
884.52094	267.4
898.19019	110.1
899.86566	130.6
900.68091	1767.5
901.51508	1760.4
907.47778	777.8
917.67603	335.4
926.30548	658.9
933.29034	1931.0
938.54254	340.6
943.26813	919.3
946.22144	512.2
949.59741	280.9
950.64813	367.6
961.11749	7112.6
962.35474	4191.0
963.73810	1774.8
979.30640	81371.4	b (9) (1+), b (10) (1+)-P, y (9) (1+)-NH3-P
980.38379	33184.1	y (8) (1+)
981.41992	10380.9
982.47070	3278.1
989.32123	295.5
994.49512	937.5
1014.16388	534.9
1020.71387	229.9
1047.42383	856.2
1048.49915	411.4
1051.63367	306.5
1063.71204	360.4
1074.68579	227.5
1076.22778	1075.7
1078.32117	119.8
1080.45093	190.2
1091.62988	310.1
1092.33484	371.1
1093.71216	1749.8
1100.30151	228.4
1101.47778	274.8
1111.04224	427.7
1118.68494	227.4
1130.48608	457.6
1147.86511	177.3
1166.93396	157.1
1174.85046	308.2
1181.48804	178.8
1187.24609	99.6
1189.54553	1036.0
1190.48572	1886.1
1191.77905	230.7
1262.55676	177.8
1271.40588	549.1
1290.64734	373.6
1346.95435	448.0
