# Supplementary material for: Phosphoproteomic Analysis of Platelets Activated by Pro-Thrombotic Oxidized Phospholipids and Thrombin
Source: PLoS One. 2014 Jan 6;9(1):e84488. doi: 10.1371/journal.pone.0084488 (PMC3882224; doi:10.1371/journal.pone.0084488)
Supplement: Annotated Spectra S1 — (ZIP) [file pone.0084488.s004.zip › AAARLSLTDPLVAER_-17_2_124733.txt]

m/z	i	matches
248.38589	28.4
265.45538	29.0
272.49051	13.3
273.25580	52.5
278.20789	12.4
282.92548	40.8
285.01923	51.8
288.90115	17.7
290.63004	31.2
293.24829	51.5
294.40833	29.7
295.26193	47.8
296.18906	31.7
298.33289	89.7
300.10199	120.4
304.51935	88.2
309.40656	19.6
311.21054	93.3
312.25369	166.7
324.51062	62.6
325.52704	39.2
338.32703	52.8
340.34308	72.1
346.83301	24.5
349.33026	53.7
359.21210	20.3
364.09399	14.7
369.66599	66.6
370.28809	134.5
372.34705	20.4
374.12299	31.3
375.39560	552.6
380.16052	13.7
381.20953	36.9
382.37201	30.1
388.30872	24.9
392.11078	43.5
394.77759	211.9
396.33356	26.2
397.20016	59.8
398.34192	493.8
399.28119	220.2
400.21378	72.9
405.89899	24.7
408.97113	21.5
412.11206	27.9
416.37848	48.8
417.41815	173.1
418.51392	46.5
419.26410	39.7
422.36145	12.4
425.36804	41.5
426.12793	50.6
428.16827	30.7
437.39038	98.9
443.12610	55.2
452.64423	13.5
454.13074	45.1
455.34515	77.7
456.08411	20.4
458.45593	58.6
460.80371	13.5
462.45239	18.8
463.76434	162.6
467.61401	20.3
468.83020	27.1
474.28345	277.8
477.48572	46.8
479.37823	29.4
481.45300	19.2
483.46906	244.3
485.16302	38.5
485.96783	45.3
489.47784	28.3
495.10034	56.3
496.17719	309.0
497.31732	273.8
498.18286	213.5
500.20911	18.0
505.33099	39.1
507.06372	14.9
511.16309	38.7
512.46881	10.1
515.41510	18.1
517.65820	13.8
527.64526	39.5
530.43506	54.9
533.45270	48.4
535.53882	38.1
536.99170	50.8
539.46918	79.7
540.38800	264.9
542.46399	37.3
547.37854	23.8
548.27069	54.0
549.35272	52.9
551.15674	43.8
552.31641	406.1
553.32611	59.9
557.87439	166.5
561.71820	12.3
565.37720	84.9
569.32251	36.8
571.46149	68.2
574.56464	65.4
575.32727	90.1
576.67889	69.0
578.43829	16.9
580.08197	80.4
590.33490	39.9
591.17645	166.3
592.22107	35.1
593.34729	71.3
597.10443	37.1
600.89398	48.3
607.71600	29.6
611.09979	138.5
612.08868	10.1
615.47687	52.0
621.61578	79.2
624.44666	54.0
627.50330	42.0
628.39233	77.4
629.02136	38.2
633.48553	59.8
635.17645	116.1
636.00714	114.1
638.44684	27.9
640.56158	54.8
642.25116	77.8
643.10516	63.2
646.07440	79.8
649.08899	24.9
650.27435	140.4
651.42010	35.4
652.25580	44.5
653.41217	102.4
655.25934	13.5
658.38690	48.9
659.44501	48.4
660.78284	224.7
662.40295	52.4
664.34674	214.5
665.42297	1025.6
666.62994	96.6
667.60095	73.0
670.52374	22.6
671.43512	22.2
672.49670	39.9
674.96271	91.4
676.39148	106.8
677.34241	13.5
678.25238	106.5
679.04285	26.7
682.63715	58.5
684.41785	5320.6	y (6) (1+), b (12) (2+)
685.46545	638.2
686.71564	336.3
687.53461	86.1
688.52594	29.1
689.19678	88.6
690.48102	37.4
692.09595	81.4
694.22223	67.3
697.49915	30.4
699.35535	89.7
701.59467	417.0
702.76031	51.6
704.54083	186.7
705.20294	60.3
706.25690	27.2
707.45490	40.4
709.33380	59.5
709.95880	64.0
712.32269	17.0
716.77582	275.6
718.53522	51.8
719.23248	11.3
721.32251	43.3
724.53577	13.5
725.61017	47.3
726.41675	43.3
728.87097	137.2
729.86505	15.8
731.36548	65.4
732.79193	44.9
733.75348	73.1
734.37067	31.3
737.62628	22.6
739.21661	301.9
739.87982	67.1
741.05341	47.6
742.36658	26.8
743.22894	50.5
744.51532	126.2
745.32599	46.0
746.32477	61.1
747.87170	102.3
748.57904	190.6
751.86395	146.5
752.67535	81.4
755.58557	57.3
756.49426	37.1
760.42365	88.8
762.21814	15.7
763.14117	130.9
763.96924	497.5
765.27240	525.2
766.11444	65.5
768.10754	105.4
771.44647	138.8
773.43414	170.8
774.24005	9176.4	[M+2H] (2+)-2P
775.48700	500.3
776.98065	311.2
779.54498	102.8
780.43774	113.9
782.99127	2381.6	y (7) (1+)-NH3
784.30634	319.6
785.36292	95.7
787.11865	231.2
787.99384	98.5
790.40656	114.8
791.09021	55.9
791.82355	155.5
792.52948	29.3
794.19800	54.1
796.67621	160.3
798.94244	174.4
799.56549	1471.9
800.69647	612.2
801.58124	633.3
802.31256	131.8
802.94098	182.9
804.19452	144.0
805.26654	305.4
806.21271	85.3
806.84045	228.3
807.93762	69.9
811.54645	181.4
812.26007	138.6
813.15887	836.6
814.13092	1377.1
815.28253	228.5
816.01105	339.4
817.04657	83.2
819.35657	134.6
820.33649	170.1
822.04303	9258.8
823.08563	42413.1	[M+2H] (2+)-P
824.10339	3031.6
825.15485	392.0
826.05762	330.4
827.12451	35.2
827.80615	80.4
828.67670	138.5
829.53766	183.1
830.92548	452.5
832.14423	389.3
833.25177	475.7
833.97980	158.2
835.84686	43.2
837.41821	419.5
838.55597	1010.1
839.65826	551.6
840.78302	376.5
841.42853	161.0
843.60626	301.1
844.53046	48.4
845.23602	243.5
846.38824	1462.3
847.25055	284.9
847.99487	667.5
849.25873	177.2
850.33771	75.7
852.02557	159.7
853.28082	489.9
854.23682	796.2
855.29883	347.3
855.96863	110.8
856.69073	335.9
857.38641	141.4
858.99994	402.4
860.27740	177.7
861.95416	734.0
862.85968	591.8
863.73877	355.4
864.43304	15.7
877.17731	10.1
879.37360	27.1
881.13568	22.3
882.22516	268.7
883.46075	229.3
887.30615	53.3
889.64087	95.0
892.06036	111.1
894.90186	99.2
897.80536	144.8
899.35199	18.1
906.01593	112.1
907.34534	106.4
908.49573	50.4
911.73688	29.4
914.74274	24.6
916.20483	38.2
917.26221	38.2
919.07568	18.1
921.98956	84.4
925.83936	102.3
926.73993	50.5
929.57086	449.4
931.49408	35.0
934.53979	205.2
935.82831	92.1
936.81152	102.5
939.53052	26.8
940.31281	50.6
942.04633	58.9
944.67596	48.4
945.43829	150.4
946.45801	62.6
949.68262	72.8
950.45508	35.9
951.26715	62.8
961.30029	2255.1	b (10) (1+)-2P, b (9) (1+)-P
962.38751	658.9
963.35028	209.0
964.20197	12.4
965.88672	114.9
967.28046	218.6
969.56720	51.5
971.17902	87.2
973.50983	27.2
974.17267	123.9
975.53949	65.4
977.64594	83.3
980.33270	624.4
981.19843	142.5
982.94940	86.8
985.08765	138.4
988.38135	67.6
990.15472	56.3
991.35944	35.9
995.63275	263.4
996.47559	67.4
1001.44061	120.6
1003.12573	272.9
1004.39258	161.4
1005.76459	24.5
1009.38483	316.0
1010.59308	429.5
1012.30713	19.3
1013.22827	20.4
1014.15253	37.9
1017.51556	63.2
1018.85052	62.2
1019.83783	77.8
1022.80444	96.2
1024.39319	96.7
1025.68250	41.6
1026.81738	288.5
1027.77710	271.6
1033.80396	53.0
1035.34399	109.0
1036.27222	159.4
1037.22046	162.8
1041.58191	274.9
1042.40100	105.9
1043.46960	64.7
1045.72900	55.0
1047.38135	128.8
1048.69238	109.2
1056.33423	37.4
1059.20435	2215.1	b (10) (1+)-P, b (9) (1+)
1060.26721	685.1
1061.49023	127.7
1062.85327	224.6
1063.96863	71.7
1065.21301	42.6
1066.34534	92.7
1067.36084	89.2
1068.23120	34.3
1068.97461	14.9
1074.28662	23.8
1075.63794	83.3
1076.92249	52.2
1077.97925	60.5
1079.47241	83.9
1080.45605	66.6
1081.65405	58.6
1083.25574	54.3
1084.25623	70.2
1086.84802	173.7
1089.04724	221.5
1092.94263	317.2
1093.58081	61.7
1095.08142	61.8
1098.40088	35.5
1099.34033	313.6
1101.04419	295.1
1102.23340	10.1
1104.11938	35.9
1107.41455	10.1
1108.63647	59.5
1110.64685	111.1
1111.60278	257.4
1112.85144	246.9
1113.79541	82.5
1116.67590	38.2
1117.36865	21.5
1119.30469	64.7
1120.20361	47.3
1126.68359	73.5
1127.89197	27.0
1131.54944	64.1
1133.56665	71.8
1135.36377	53.0
1141.33264	91.9
1142.03491	33.6
1144.69666	304.2
1147.03320	74.6
1147.68469	40.4
1148.44995	41.6
1149.42969	53.0
1150.35376	116.7
1152.96375	23.7
1156.43262	101.6
1157.58276	137.5
1158.51794	48.5
1159.47534	22.9
1160.64111	20.6
1162.44971	294.7
1163.69141	95.8
1164.68555	113.7
1165.36206	120.0
1166.63391	11.3
1167.72192	84.5
1168.44849	21.1
1171.69849	355.9
1172.54126	150.0
1174.71423	97.8
1178.18079	194.5
1182.72778	65.4
1183.49365	133.8
1185.89087	20.6
1190.60474	71.8
1192.58008	199.2
1195.06665	41.4
1196.00342	22.6
1197.36084	87.3
1200.81592	69.4
1202.86792	104.3
1207.38159	50.6
1210.30566	57.3
1214.50903	35.2
1216.69214	154.8
1220.98315	65.8
1221.85034	111.2
1222.92212	66.6
1226.44385	119.8
1228.14063	54.7
1229.56445	38.3
1234.42578	99.3
1236.22571	63.5
1237.41919	51.0
1241.50073	20.3
1243.32886	131.0
1244.58936	643.8
1245.69739	1029.3
1246.72937	523.4
1248.36377	167.6
1248.99622	140.0
1251.80957	57.3
1253.39673	31.3
1260.46814	253.5
1261.58386	26.0
1262.44312	40.5
1269.52649	289.3
1270.43127	205.0
1271.40747	136.1
1272.26770	97.3
1274.07727	56.9
1275.90662	9.0
1278.23096	26.3
1279.58618	145.3
1282.62915	70.0
1283.82690	91.1
1287.43738	9.0
1288.52209	32.6
1291.64441	28.7
1295.61865	18.9
1302.42590	71.2
1311.45300	61.5
1314.15881	86.3
1330.73169	84.7
1331.75073	213.8
1334.13806	49.9
1337.32068	257.6
1339.23926	50.1
1340.28857	102.1
1341.31189	191.9
1342.27625	31.3
1345.23645	22.6
1349.18201	49.6
1357.51440	67.9
1359.73425	190.5
1362.47522	80.6
1365.93604	11.3
1368.51160	578.8
1369.85059	128.0
1373.69189	242.4
1377.67126	63.9
1378.33679	60.9
1386.41528	12.4
1387.85999	37.2
1393.04211	96.0
1394.02734	40.4
1395.52490	14.4
1402.78308	77.3
1414.22363	19.5
1417.31262	26.2
1418.99011	87.0
1430.13708	111.2
1430.86316	42.9
1439.22046	245.6
1440.26135	146.6
1440.93811	138.2
1442.47253	55.1
1445.40784	22.6
1454.31409	24.5
1454.98743	44.4
1467.60217	37.2
1468.48645	75.6
1470.66821	150.6
1490.44531	78.3
1492.93762	37.2
1494.38098	39.4
1507.67688	20.4
1510.42004	13.5
1527.61316	111.2
1528.62415	14.7
1544.10901	17.7
1560.32739	91.1
1564.47192	41.0
1566.56750	33.2
1567.82043	26.0
1568.92920	191.3
1578.26990	29.2
1635.01917	17.8
1698.09778	20.1
