# Supplementary material for: Phosphoproteomic Analysis of Platelets Activated by Pro-Thrombotic Oxidized Phospholipids and Thrombin
Source: PLoS One. 2014 Jan 6;9(1):e84488. doi: 10.1371/journal.pone.0084488 (PMC3882224; doi:10.1371/journal.pone.0084488)
Supplement: Annotated Spectra S1 — (ZIP) [file pone.0084488.s004.zip › AAARLSLTDPLVAER_-22_2_88692.txt]

m/z	i	matches
170.09253	36.7
175.22873	140.3
176.16342	21.8
177.97269	13.0
180.17319	15.3
183.05699	140.8
184.30508	11.3
192.27054	29.2
195.33127	19.7
205.89865	11.9
210.95496	517.5
211.88895	40.0
214.40474	40.1
216.41429	304.3
217.17551	116.0
221.13882	15.7
228.31082	6.1
230.12961	78.7
237.87975	34.2
241.23715	11.1
242.24477	77.7
244.07819	7.1
245.23746	31.9
251.00142	28.4
253.33801	30.7
254.30305	18.2
255.95404	15.7
258.07516	11.8
259.38733	11.6
261.40698	17.1
269.25623	15.9
271.29327	11.6
272.29718	8.9
273.34637	17.1
274.07458	10.8
276.69070	21.8
278.33459	49.0
283.39331	4.3
285.41199	19.4
286.37500	126.9
287.08295	6.8
288.27582	29.0
290.09018	7.8
290.72260	59.0
293.86432	23.2
295.07562	56.7
296.22528	23.5
297.54013	30.1
300.37762	42.2
302.31909	21.1
303.24561	28.5
304.34750	491.8	y (2) (1+)
305.41589	56.7
306.28580	14.0
308.23706	14.6
309.37119	6.4
310.47314	162.4
312.07648	20.1
313.21112	51.9
315.35461	23.4
316.19403	43.3
319.54419	31.4
321.07324	6.7
323.24664	45.3
325.96625	97.2
327.07587	50.0
331.41901	93.4
333.53644	324.0
335.30835	30.2
336.36365	18.5
337.21643	18.5
338.25793	21.7
339.00848	77.8
340.15405	31.4
341.22162	116.3
342.89575	7145.1	b (7) (2+), y (6) (2+)
343.76611	724.0
344.56073	134.2
345.58014	57.6
346.64758	120.5
347.37708	29.6
348.38184	135.9
350.72803	20.9
353.12134	39.4
354.94318	7.8
356.12317	40.1
357.16052	45.3
358.22266	17.1
359.01532	13.1
361.37292	63.7
362.06812	47.5
367.40509	87.5
368.25659	23.3
369.52045	47.8
370.37183	166.7
371.20148	33.8
375.22815	3753.3	b (8) (2+)-H2O-P, b (8) (2+)-NH3-P, y (3) (1+)
376.30670	610.3
377.25348	96.9
381.97443	50.0
383.65289	861.5	b (8) (2+)-P
384.40442	340.5
385.17950	32.5
385.89209	22.0
388.54236	69.3
393.83899	33.6
394.45654	25.0
397.07660	33.3
398.58044	6.1
399.20215	66.7
400.36792	2260.1	y (7) (2+)
401.45966	47.2
402.24976	134.6
403.07385	6.8
406.22449	40.4
407.24915	62.2
409.56940	32.9
410.39050	102.3
411.38226	11.8
412.59058	48.9
413.40375	13.0
417.46796	14.8
418.20355	28.5
418.93915	229.9
419.60474	61.9
420.37946	10.7
421.21356	49.4
422.50629	65.1
423.53156	331.0
424.23676	122.0
425.36426	274.3
427.45850	15.1
428.17767	13.6
429.39764	93.8
432.53381	1010.5	b (8) (2+), b (9) (2+)-NH3-P, y (11) (3+), y (8) (2+)-H2O-P, y (8) (2+)-NH3-P, b (9) (2+)-H2O-P
433.34033	163.5
434.14716	52.6
435.22968	50.7
436.71088	159.2
437.62921	5.9
438.25348	21.8
438.94128	8.4
441.35718	1999.7	b (9) (2+)-P, y (8) (2+)-P
442.16406	89.3
443.44641	12.8
444.36139	82.8
445.87164	42.4
446.55457	165.5
448.32440	48.2
449.42194	62.4
450.79382	146.4
452.12115	46.9
454.07642	6.1
455.49835	98.6
456.74786	60.4
457.95648	8.4
458.58905	77.6
459.62622	43.1
460.89703	18.6
462.70331	52.3
463.38623	67.9
464.90710	26.8
466.65045	92.6
467.51544	50.7
468.47284	100.9
469.31696	34.5
470.87714	43.3
472.22516	15.6
474.38220	4278.5	y (13) (3+)-P, y (4) (1+)
475.41699	932.2
476.50836	369.4
477.76752	102.0
479.11719	163.0
481.11230	1101.5	b (10) (2+)-NH3-P, b (9) (2+)-H2O, b (9) (2+)-NH3, y (8) (2+)-H2O, b (10) (2+)-H2O-P
481.84912	693.5	y (8) (2+)-NH3
483.20526	274.4
484.02423	72.9
485.04651	39.4
490.13275	6661.0	y (9) (2+)-NH3-P, b (9) (2+), b (10) (2+)-P, b (14) (3+)-H2O, y (8) (2+)
490.86115	2691.1	b (14) (3+)-NH3
491.96259	71.5
492.79218	39.0
493.44733	64.8
494.71954	208.4
496.17633	440.3	b (14) (3+)
497.17932	313.5
498.41559	152.2
499.37213	60.3
500.28186	43.2
501.27222	10.2
502.31934	28.1
503.14398	58.9
504.38507	6.1
505.64386	34.7
507.24542	395.3	y (13) (3+)
508.10254	51.7
509.64703	249.9
510.48065	107.5
511.34210	146.8
512.34302	87.3
513.52985	34.3
514.40881	6.1
516.45026	2257.9	[M+3H] (3+)-H2O-P, [M+3H] (3+)-NH3-P
517.22736	604.1
518.48749	175.6
519.37476	57.3
520.17151	58.8
520.87939	35.5
522.52069	7076.8	[M+3H] (3+)-P
524.26605	325.3
525.45917	126.0
526.44525	109.9
527.55743	488.9
528.56598	381.2
529.80231	241.6
530.48828	37.1
531.52087	187.2
532.54761	196.9
533.87006	317.1
534.78644	249.8
536.50897	954.9	b (11) (2+)-H2O-P
537.45416	953.0	b (11) (2+)-NH3-P
538.65533	1088.6	y (9) (2+)-NH3, b (10) (2+), y (9) (2+)-H2O
539.52771	391.7
540.27039	105.2
541.05396	89.0
541.75983	230.4
542.75250	347.2
543.75433	158.6
545.24872	492.0
546.29242	1443.9	b (11) (2+)-P
547.15045	1260.7	y (9) (2+)
548.59595	165.1
551.26166	25.8
554.23822	92.0
554.94714	19.8
556.93103	23.5
560.55780	71.3
562.41156	20.2
563.22699	12.3
566.62189	8.4
568.62573	12.4
569.60773	20.9
570.43921	40.5
572.54547	108.6
573.41888	74.5
574.34967	164.1
577.28510	31.2
578.61908	5.5
580.26019	18.9
581.21283	306.5
581.81622	651.6	y (10) (2+)-NH3, y (10) (2+)-H2O
582.52112	121.1
586.41461	481.4	b (11) (2+)-H2O
587.41650	1444.4	b (12) (2+)-NH3-P, y (5) (1+), b (12) (2+)-H2O-P, b (11) (2+)-NH3
588.46613	316.5
589.30914	38.7
590.74158	57.1
591.95343	19.2
592.80048	60.0
595.26904	1647.2
596.01953	2555.1	b (11) (2+), b (12) (2+)-P
596.98065	256.0
597.71521	6.0
598.39349	132.6
599.40961	62.7
600.64337	44.7
602.98438	6.5
604.56982	47.7
605.17389	18.9
609.99078	75.9
611.00000	53.5
617.78864	52.2
621.60052	46.2
622.56549	73.7
623.72748	47.2
624.43311	28.9
626.70892	11.9
627.71655	22.1
628.97058	68.8
631.00458	663.5	b (13) (2+)-P
632.01440	117.8
636.13409	186.5
636.82758	88.0
637.88416	142.9
643.48016	58.5
645.00415	2907.8	b (12) (2+)
646.20428	263.2
647.28638	240.3
648.12146	153.6
648.85406	60.3
650.17938	77.9
651.15405	218.3
653.16925	45.1
655.62897	61.7
656.52020	113.3
658.71851	67.8
661.01184	56.8
661.88306	23.8
663.55438	53.2
664.55145	159.5
665.24219	160.5
665.96954	12.9
666.58307	229.8
668.47833	41.1
669.58466	33.5
673.44318	106.7
674.43109	37.7
676.43329	17.7
678.39594	5.0
680.38794	343.1
681.27875	168.9
682.63379	24.2
684.36945	5414.3	y (6) (1+)
685.44952	1628.9
686.39886	245.0
687.66254	17.2
688.94421	72.9
693.04565	15.9
695.41534	190.2
696.46539	197.4
697.75702	35.8
699.87738	32.5
702.23480	30.2
703.00464	64.1
703.88873	100.8
708.21698	23.5
709.43988	22.1
710.59528	7.3
711.76129	109.6
712.46149	111.2
713.58636	9.5
718.37799	74.0
719.21588	24.3
720.39380	49.3
721.36188	20.3
722.50653	57.1
724.25708	4.9
726.19086	177.9
727.48541	24.1
729.23267	9.0
730.46393	15.8
731.26788	28.5
731.91693	67.4
732.65967	39.3
733.26886	78.6
736.78223	50.7
737.49664	19.0
739.43121	7.8
740.47729	33.5
742.91010	10.1
745.02374	454.9	b (14) (2+)
745.79669	17.3
748.59833	120.3
749.52136	90.8
751.14087	74.6
752.37323	78.5
753.12042	67.1
757.05524	19.4
759.88812	139.6
760.83801	2141.2	y (13) (2+)
761.61664	1500.3
763.20782	574.8
764.33307	81.2
765.71149	44.7
766.60114	341.5
767.60498	240.7
768.70831	27.2
769.56262	29.7
774.48810	103.9
777.00739	93.5
779.95367	46.5
788.14532	23.5
792.29584	43.2
793.39502	31.5
794.38757	21.7
796.64471	104.7
799.42328	1126.6	y (7) (1+)
800.37482	216.9
801.47333	241.5
802.62769	19.1
805.34442	61.2
807.88135	27.8
810.01349	39.2
810.92145	37.7
819.40515	9.5
820.53473	44.9
821.31830	67.6
823.91705	40.8
825.59479	32.9
826.56415	10.3
837.46124	82.0
838.57159	116.4
839.43140	62.7
842.99567	10.0
844.32617	30.9
846.38202	639.5	b (8) (1+)-H2O
847.30280	170.3
848.64697	4.5
856.31647	6.8
857.56171	25.0
863.29980	130.5
864.26581	729.1	b (8) (1+), b (9) (1+)-NH3-P, b (9) (1+)-H2O-P, y (8) (1+)-H2O-P
865.36102	386.2	y (8) (1+)-NH3-P
866.42719	84.3
878.23419	6.2
880.46649	24.9
881.47632	782.5	b (9) (1+)-P
882.50293	436.5	y (8) (1+)-P
883.48120	65.6
884.20978	15.9
885.66656	10.2
888.42432	13.6
890.55347	43.2
893.45758	35.6
895.44482	39.4
896.58398	13.0
900.80884	197.7
901.87134	29.3
912.09039	29.9
917.02155	34.5
917.63153	27.0
919.17804	30.2
919.85376	56.9
920.45526	20.3
936.01904	32.2
936.66608	27.1
943.46362	81.6
950.35077	27.3
958.23090	9.6
961.43848	431.1	b (10) (1+)-NH3-P, b (9) (1+)-H2O
962.56445	243.8
963.36945	29.1
968.12622	7.2
972.15192	14.9
979.29175	3947.6	b (9) (1+), b (10) (1+)-P, y (9) (1+)-NH3-P
980.35913	1573.7	y (8) (1+)
981.37384	405.0
982.46478	74.9
990.44092	25.0
993.23120	38.5
994.53241	26.7
1005.42773	16.3
1020.43427	28.5
1030.53430	18.6
1040.75305	25.9
1047.25818	48.4
1048.28442	54.8
1049.34375	27.8
1052.99341	10.7
1059.39648	25.4
1062.61877	23.8
1063.49829	30.8
1066.25488	13.1
1075.92554	86.3
1076.72974	47.6
1077.40613	32.0
1085.67358	34.4
1086.60364	109.5
1087.69824	26.2
1091.32739	16.6
1092.50562	29.6
1093.40308	12.3
1146.51563	46.9
1189.28455	25.2
1190.76038	36.0
1260.80347	23.2
1289.55176	13.6
