# Supplementary material for: Phosphoproteomic Analysis of Platelets Activated by Pro-Thrombotic Oxidized Phospholipids and Thrombin
Source: PLoS One. 2014 Jan 6;9(1):e84488. doi: 10.1371/journal.pone.0084488 (PMC3882224; doi:10.1371/journal.pone.0084488)
Supplement: Annotated Spectra S1 — (ZIP) [file pone.0084488.s004.zip › AAARLSLTDPLVAER_-23_2_90134.txt]

m/z	i	matches
172.98137	28.8
175.11157	101.7
175.89987	16.3
183.23485	191.0
184.97580	7.2
186.38849	16.3
187.23752	8.7
188.10834	5.2
197.14063	20.2
199.14249	9.2
204.03316	23.3
205.25305	24.5
211.07510	190.0
212.22073	65.4
213.37367	20.1
217.17435	108.0
217.86867	25.2
229.14713	19.6
230.18773	5.7
235.20731	20.3
237.17935	6.7
240.57535	19.8
242.22324	31.2
243.93518	12.8
247.23459	21.4
251.28358	11.3
253.24965	8.2
258.57785	10.3
259.92657	34.8
262.33682	5.8
263.15323	43.7
265.39978	13.3
266.30496	6.6
268.28641	16.2
270.09857	8.2
271.11841	11.3
272.16022	38.5
277.38635	13.7
279.41635	22.3
281.06451	16.7
282.95996	18.2
284.90643	42.1
285.89948	6.7
287.37009	37.6
288.11084	26.4
290.19684	22.9
294.36438	16.8
298.20801	38.7
299.38385	6.2
303.60123	49.2
304.30786	362.3	y (2) (1+)
305.23657	60.6
309.93890	175.6
311.22662	33.6
312.42065	21.0
313.19122	15.8
314.07434	37.4
318.90704	42.4
319.96399	20.4
322.01538	22.5
323.49634	21.8
324.49213	49.2
325.09357	3.0
326.19714	50.4
327.17761	53.7
328.24420	36.0
330.07697	45.6
331.15302	33.2
332.89667	71.0
333.76324	31.0
334.61401	29.3
335.33453	8.8
336.07959	35.7
337.87347	35.4
339.63031	13.2
340.25702	44.5
341.26031	41.2
342.70081	5016.4	b (7) (2+), y (6) (2+)
343.37000	1528.2
344.58087	52.5
345.87305	93.5
346.53406	12.6
347.29297	8.7
348.50305	39.9
349.15161	10.3
352.06720	19.8
353.59058	46.4
355.15680	26.6
356.65747	17.8
357.41638	26.8
359.40149	5.7
361.04919	94.0
364.33966	119.7
365.77435	45.1
367.46051	5.2
369.03094	32.6
370.14502	253.1
370.98712	23.8
371.73792	65.5
375.21729	2555.4	b (8) (2+)-H2O-P, y (3) (1+), b (8) (2+)-NH3-P
376.24908	205.3
377.25739	44.0
378.20892	34.9
379.27478	39.5
380.22113	69.3
381.31781	18.3
382.25891	15.3
383.84583	911.5	b (8) (2+)-P
384.85718	42.2
390.48444	47.3
391.31866	38.3
392.48853	58.3
393.19312	19.6
394.85980	102.7
396.66278	32.6
397.69623	63.9
398.29822	21.5
400.40613	1334.5	y (7) (2+)
401.33612	100.4
402.91638	27.6
404.07495	29.1
405.15509	36.0
406.15692	19.2
407.14990	29.7
408.06110	25.3
409.89539	98.3
412.17719	24.5
413.70880	57.4
416.57043	95.1
418.48840	268.8
419.33167	161.1
421.30054	22.2
422.48486	29.6
423.12433	18.6
424.06488	239.7
425.34595	257.0
426.27136	27.3
427.49365	29.5
430.93396	27.0
432.55542	451.2	b (9) (2+)-NH3-P, b (9) (2+)-H2O-P, b (8) (2+), y (11) (3+), y (8) (2+)-NH3-P, y (8) (2+)-H2O-P
433.31879	237.8
434.44824	34.4
436.48328	161.7
437.36334	67.2
438.34448	13.8
439.49811	15.4
440.31537	50.4
441.32617	2164.8	b (9) (2+)-P, y (8) (2+)-P
442.27551	54.0
444.12482	44.5
444.94562	10.8
446.13416	54.1
448.19562	15.8
448.99255	53.3
450.53033	121.3
451.36023	72.4
453.39545	71.1
454.15564	41.5
455.44318	24.2
456.58301	15.4
457.68280	138.2
458.60724	12.7
459.63019	134.4
461.18060	25.4
461.84332	33.6
462.80530	89.6
466.61340	33.4
467.35638	10.7
468.19391	47.0
469.14221	50.8
470.37561	4.7
472.98230	172.0
474.27704	2917.5	y (13) (3+)-P, y (4) (1+)
475.23114	405.6
475.90619	150.9
477.00574	104.0
478.72400	66.2
479.41705	62.9
481.28528	906.3	b (9) (2+)-NH3, y (8) (2+)-H2O, b (10) (2+)-NH3-P, b (9) (2+)-H2O, b (10) (2+)-H2O-P
481.91718	171.3
483.46582	296.4	y (12) (3+), b (5) (1+)
484.43085	102.6
485.06110	6.7
485.87842	16.2
486.89740	63.6
488.55536	119.7
490.18530	5218.4	y (9) (2+)-NH3-P, b (9) (2+), b (10) (2+)-P, b (14) (3+)-H2O, y (8) (2+)
490.93134	1522.3	b (14) (3+)-NH3
492.61621	91.2
493.54321	98.0
494.30652	18.9
495.99213	192.9
497.19940	82.9
498.32452	112.3
499.20270	34.8
500.58368	76.3
501.29681	16.2
502.22601	88.2
503.12341	5.2
504.92383	24.4
506.49042	140.6
507.27264	211.9
508.28772	112.9
509.34039	50.6
510.64862	332.4	[M+3H] (3+)-NH3-H2O-P
511.34186	214.0
512.26141	21.5
513.34314	26.7
514.63306	74.2
515.25397	6.2
516.46429	2992.3	[M+3H] (3+)-H2O-P, [M+3H] (3+)-NH3-P
517.46460	86.9
518.64618	219.7
519.38654	137.2
520.42615	68.1
522.46320	4601.5	[M+3H] (3+)-P
524.14526	309.8
525.12292	66.3
526.48981	139.4
527.55078	73.8
529.45734	212.8
530.59705	144.2
531.65509	201.1
532.63666	310.1	y (10) (2+)-NH3-P, y (10) (2+)-H2O-P
533.35883	183.4
534.52008	24.1
536.32037	940.3
537.26453	1239.4	b (11) (2+)-NH3-P, b (11) (2+)-H2O-P
538.41492	614.2	b (10) (2+), y (9) (2+)-NH3, y (9) (2+)-H2O
539.28394	248.4
540.14185	89.7
541.74585	298.2	y (10) (2+)-P
542.82880	350.1
543.79211	462.8	[M+3H] (3+)-NH3-H2O
544.44751	165.3
545.61926	306.3
546.47919	1681.0	b (11) (2+)-P, y (9) (2+)
547.44147	199.3
548.65033	193.7
552.08551	15.9
553.91321	13.8
555.14319	17.8
557.18231	21.4
560.00366	138.9
561.22198	25.4
563.86273	10.3
565.37775	58.0
566.01398	7.7
567.68628	51.3
568.88318	27.8
569.97174	19.5
572.97247	19.5
573.61127	58.6
574.41357	48.1
575.50140	30.2
576.47308	37.8
578.33899	4.7
581.44391	603.0	y (10) (2+)-H2O
582.72687	78.5
583.98981	17.3
586.40027	375.3	b (11) (2+)-H2O
587.46503	747.3	b (12) (2+)-NH3-P, b (11) (2+)-NH3, y (5) (1+), b (12) (2+)-H2O-P
588.45123	165.6
589.44232	34.9
595.53857	2578.1	b (12) (2+)-P, b (11) (2+)
596.44507	973.0
597.30725	118.3
598.31781	12.8
600.36273	46.5
601.71649	117.4
602.42340	62.0
603.56500	119.9
606.68756	98.1
608.08807	8.2
609.23682	37.5
610.34991	104.9
611.42279	36.4
612.80414	39.6
613.93915	10.8
615.59131	35.5
617.58368	22.0
618.34625	10.8
620.06342	28.7
621.22467	35.8
622.36353	52.8
623.16534	50.7
625.47778	77.2
626.12939	39.4
627.14850	18.8
630.75067	149.5
631.41351	339.4	b (13) (2+)-P
632.29163	96.2
634.28326	65.2
635.63763	208.9
636.96088	202.3
638.19995	95.3
639.56519	31.3
641.02472	61.2
643.37183	48.0
644.77838	1441.5	b (12) (2+)
645.52966	627.9
646.40302	15.3
647.64899	209.1
648.46252	31.3
649.92273	45.2
650.52832	31.3
651.93481	21.4
653.06006	97.0
654.65039	82.6
657.90729	9.3
661.08838	35.4
663.23407	167.5
664.24432	9.8
665.51581	199.7
666.39789	169.5
667.14734	48.6
668.25763	137.7
669.48688	16.3
670.35339	23.9
677.35724	28.8
679.41119	10.8
680.47900	480.2	b (13) (2+)
681.70703	60.8
684.34845	3964.4	y (6) (1+)
685.48859	1338.4
686.59814	205.7
689.35699	99.2
691.33282	4.7
691.98804	29.5
694.60797	50.8
696.97656	20.8
698.25031	20.6
700.12952	8.1
701.19635	104.9
702.16119	21.0
703.40503	38.0
704.14935	6.2
705.43988	28.8
706.36761	96.4
707.27771	31.4
708.39990	120.6
710.28632	148.7
710.95099	84.3
711.93378	139.6
713.17755	75.7
714.06708	36.9
715.45459	43.5
716.43695	28.9
717.60071	11.3
718.36896	77.2
719.86261	21.8
721.52655	23.5
722.60992	35.5
724.72449	36.7
725.41876	16.5
726.54504	76.4
731.71075	101.9
735.82782	57.1
736.60071	27.2
739.60272	47.8
740.50165	28.4
743.09106	44.6
744.89471	78.1
747.30444	8.2
748.80933	48.2
749.60980	38.9
750.64960	44.1
752.04584	87.0
752.98389	27.3
759.27710	40.5
760.94110	1322.6	y (13) (2+)
761.69440	776.4
762.66638	103.8
763.34772	222.5
764.49347	86.4
765.11957	16.6
766.50964	254.2
767.46027	8.2
770.10919	57.6
773.97772	33.1
774.65668	160.3
775.26044	3.7
778.02948	44.5
779.10400	53.7
779.80109	8.2
781.43146	14.4
782.62897	12.7
787.90668	138.7
791.41144	32.8
792.58636	44.6
793.43524	41.1
795.75226	23.7
796.61530	194.5
799.46820	949.3	y (7) (1+)
800.56354	392.6
801.46295	28.8
808.61676	97.8
809.53510	26.8
810.43335	39.2
811.41150	27.4
814.10986	17.2
820.42218	54.4
821.59265	48.4
829.22705	22.2
837.54718	136.1
838.80060	52.2
839.67474	7.8
844.55817	21.9
846.35480	215.8
847.36914	223.0
848.43207	25.5
851.68756	8.3
852.44360	19.7
853.25342	17.0
859.66693	44.9
863.30011	155.5
864.38483	405.8	y (8) (1+)-H2O-P, b (8) (1+), b (9) (1+)-NH3-P
865.26074	208.0
866.28101	11.6
873.47687	7.7
874.43530	11.3
881.38373	839.7	b (9) (1+)-P
882.36517	203.3
883.06024	31.9
883.71686	21.6
889.13458	19.3
890.24469	13.4
900.52618	54.1
901.52930	39.9
902.44684	11.7
905.46136	10.6
909.81610	28.3
910.52539	11.3
912.01447	11.8
916.38336	6.7
918.59381	8.2
924.44476	21.8
931.93384	54.6
935.56567	28.3
941.64063	22.9
961.29950	244.5
962.30157	167.2
963.55450	31.6
976.52533	21.7
979.37134	3337.6	b (9) (1+)
980.47089	1006.8	y (8) (1+)
981.31476	138.5
981.96582	11.0
1008.00299	45.0
1008.88190	11.2
1024.96521	24.2
1075.03589	17.8
1076.20703	24.7
1077.24121	9.3
1085.99207	8.2
1087.38318	34.8
1091.36755	92.6
1130.97290	9.7
1138.61804	12.2
1189.65344	93.1
1190.54346	14.7
1191.68958	24.3
1209.27075	14.8
1261.58008	19.1
1363.71716	9.7
