# Supplementary material for: Phosphoproteomic Analysis of Platelets Activated by Pro-Thrombotic Oxidized Phospholipids and Thrombin
Source: PLoS One. 2014 Jan 6;9(1):e84488. doi: 10.1371/journal.pone.0084488 (PMC3882224; doi:10.1371/journal.pone.0084488)
Supplement: Annotated Spectra S1 — (ZIP) [file pone.0084488.s004.zip › AAARLSLTDPLVAER_-24_2_92413.txt]

m/z	i	matches
171.83368	21.3
173.25183	9.5
175.11536	65.6
176.34137	21.6
180.00055	6.2
183.23700	99.5
184.22337	30.7
185.30801	73.7
188.17093	10.9
199.02054	7.2
200.98997	19.3
206.80904	7.6
209.27316	32.8
210.09447	22.0
211.15785	96.4
212.16443	7.2
213.22379	15.6
214.75310	33.0
216.35687	45.3
221.12872	3.8
227.19421	33.7
228.14343	10.3
229.39774	21.6
232.77150	29.5
240.37764	29.9
241.11368	8.6
242.28610	22.0
243.15649	14.5
244.29922	12.4
253.14777	11.0
257.50308	14.9
260.53470	3.8
261.26141	40.7
267.08090	10.5
274.31668	14.7
275.14105	8.6
277.33136	41.3
279.04889	33.2
280.92786	8.1
283.22565	13.4
285.26636	7.2
286.87183	71.9
292.15887	7.6
293.43015	4.3
294.40204	15.8
297.16647	30.1
298.27356	12.3
299.67798	31.6
302.30420	64.5
303.07190	4.8
304.23334	213.9	y (2) (1+)
306.67218	27.9
308.31970	53.8
309.84192	7.6
311.03180	17.5
312.32788	34.7
313.13263	64.0
314.13245	18.4
318.17078	40.6
319.46600	24.6
320.22528	14.3
322.29303	7.1
323.14728	25.8
324.13416	34.6
326.07440	48.8
327.20215	12.7
328.54236	13.7
329.93549	46.9
331.14087	18.6
333.44110	36.7
334.52856	32.9
336.36871	5.2
339.36401	50.9
341.49481	25.9
342.70416	2318.9	b (7) (2+), y (6) (2+)
343.36066	769.4
344.07104	62.9
345.53290	24.8
346.33307	38.4
347.37714	10.0
348.43506	69.0
352.69983	6.7
353.92334	3.3
354.70276	6.7
355.33905	14.5
361.09436	28.5
361.97662	37.4
363.24402	5.9
366.87726	9.3
367.60419	14.6
369.64026	37.4
370.44684	93.1
371.30341	55.6
372.41833	29.6
373.20386	16.1
375.22870	1608.2	y (3) (1+), b (8) (2+)-H2O-P, b (8) (2+)-NH3-P
376.39661	313.1
378.40228	20.8
380.29254	11.3
381.23120	11.5
382.19519	104.2
383.76819	211.1	b (8) (2+)-P
384.46375	194.5
385.39313	97.6
387.71704	18.7
389.48401	20.7
391.38196	34.5
392.75452	57.2
393.76501	23.0
396.45374	18.5
397.21338	6.7
398.79248	6.6
400.22992	629.9	y (7) (2+)
400.85229	279.7
401.99890	7.6
402.82739	105.6
407.47845	73.1
408.53687	10.9
410.17285	27.5
411.34271	46.6
412.16290	76.5
413.59204	47.5
414.31372	55.8
415.13391	19.9
416.17871	58.4
417.49677	9.1
418.25330	58.1
419.08209	95.5
420.13574	32.8
421.02917	27.9
422.22858	9.0
422.87189	72.5
423.81964	304.9	b (12) (3+)-NH3, b (8) (2+)-NH3, b (12) (3+)-H2O, b (8) (2+)-H2O
425.36566	488.1	y (11) (3+)-H2O
426.56299	123.6
428.41565	12.4
430.25397	71.2
431.52759	18.0
432.46777	275.6	b (9) (2+)-NH3-P, y (8) (2+)-H2O-P, y (11) (3+), y (8) (2+)-NH3-P, b (8) (2+), b (9) (2+)-H2O-P
433.07648	127.8
433.68616	10.0
436.08569	10.1
437.71143	116.1
438.52740	37.5
439.12860	141.5
440.02179	52.5
441.38074	798.6	b (9) (2+)-P, y (8) (2+)-P
442.28583	64.1
442.94556	23.9
444.00024	10.5
445.35638	32.4
446.31256	14.3
447.99011	45.9
449.25348	121.4
450.83575	84.5
452.27020	59.6
453.43933	34.3
454.53162	38.5
456.33789	119.5
457.21295	70.5
457.99768	67.5
460.02948	30.5
461.26093	9.6
462.45874	27.7
463.48828	36.5
464.19641	26.7
465.19135	32.7
466.31122	101.3
467.20441	81.6
468.12921	49.4
469.11377	31.4
470.25867	9.6
471.41711	100.3
472.38544	11.4
473.29065	16.1
474.28052	1797.8	y (13) (3+)-P, y (4) (1+)
475.37018	406.8
476.34192	74.1
477.39819	104.0
479.07385	143.5
480.28101	82.9
481.36035	674.3	b (9) (2+)-H2O, b (9) (2+)-NH3, y (8) (2+)-H2O, b (10) (2+)-H2O-P, b (10) (2+)-NH3-P
482.31915	159.3
483.06824	162.5
485.22070	31.6
487.60785	123.5
488.87366	66.4
490.26398	3991.4	y (8) (2+), b (9) (2+), y (9) (2+)-NH3-P, b (14) (3+)-H2O, b (10) (2+)-P
491.49725	161.0
492.68707	101.9
493.65875	24.3
494.43408	64.2
495.05426	24.3
496.11249	88.5
497.26251	46.5
498.21960	75.3
500.68597	100.1
501.43866	27.2
502.11591	37.2
504.19696	52.7
504.98956	141.6
506.12604	43.5
507.25311	55.4
508.33362	75.3
509.24036	35.3
510.55939	281.8	[M+3H] (3+)-NH3-H2O-P
511.54706	250.4
514.28625	222.3
515.38898	76.8
516.55890	1448.9	[M+3H] (3+)-H2O-P, [M+3H] (3+)-NH3-P
518.18903	126.5
519.19940	269.5
520.39264	303.3
521.80573	315.5
522.42749	2219.7	[M+3H] (3+)-P
523.59766	181.5
524.62103	137.9
525.41925	121.0
526.29193	154.8
527.32678	24.6
528.24133	76.2
529.23615	87.7
530.39783	145.5
532.04187	83.6
532.71326	110.3
534.85010	299.3
536.26062	1258.5
537.35217	901.1	b (11) (2+)-H2O-P, b (11) (2+)-NH3-P
538.73419	875.3	y (9) (2+)-NH3, b (10) (2+), y (9) (2+)-H2O
539.66180	16.3
540.64581	187.5
541.58820	36.1
543.21741	91.3
544.70172	79.3
545.71753	628.4
546.51508	1151.2	b (11) (2+)-P, y (9) (2+)
547.36090	3.9
548.25116	82.4
551.54541	20.4
552.16071	20.3
554.37482	17.2
554.97961	53.9
556.12640	41.9
556.72833	11.5
560.28943	60.9
564.28314	41.5
565.50873	38.0
566.79114	66.7
567.70898	12.9
570.48175	7.2
573.63373	60.6
574.81580	10.1
577.11530	16.1
580.26007	37.8
581.42108	341.9	y (10) (2+)-H2O
582.28680	11.9
586.42914	234.7	b (11) (2+)-H2O
587.37616	628.0	b (12) (2+)-NH3-P, b (11) (2+)-NH3, y (5) (1+), b (12) (2+)-H2O-P
588.49567	93.9
590.72040	89.0
594.48303	12.0
595.62445	1247.7	b (12) (2+)-P, b (11) (2+)
596.58441	261.7
597.35797	7.7
598.35449	87.5
599.46820	79.6
600.54333	21.3
601.65204	17.0
607.37994	20.3
609.81378	14.8
610.68512	52.4
611.52222	58.4
612.50079	10.5
613.36658	72.4
615.41547	24.2
622.44586	5.7
623.54980	107.7
624.67780	22.0
625.30133	30.6
628.50555	14.3
630.51117	143.4
631.55695	137.3
632.66193	26.5
634.62390	89.2
635.74237	188.6
637.13971	113.9
638.39465	8.6
639.34650	64.2
641.29626	33.7
642.05206	32.4
643.48175	30.5
644.75214	698.2	b (12) (2+)
645.41235	618.7
646.92096	171.5
648.13428	91.9
650.54199	66.0
651.31158	15.9
653.36041	30.9
656.31970	40.5
658.10309	14.2
661.87170	71.8
665.54010	117.1
667.42542	48.1
668.65485	76.2
669.43384	10.5
671.75580	136.1
672.39154	32.1
675.23920	4.3
677.53949	8.1
679.43896	45.0
680.68463	201.4	b (13) (2+)
681.47272	21.5
684.44110	2695.8	y (6) (1+)
685.59711	445.2
686.57660	29.7
689.48370	19.9
692.51428	5.7
695.36530	16.6
700.75500	8.6
704.15082	69.4
706.30011	12.4
709.84045	31.4
711.12518	64.0
712.12677	196.6
714.53644	72.8
716.90320	62.5
718.16705	9.1
720.91132	59.0
722.68439	26.6
724.44562	11.3
725.44452	36.8
728.45892	17.2
734.28534	15.6
737.19489	52.7
738.54144	20.2
739.63245	54.6
740.75989	55.5
744.59296	175.5
745.23212	31.1
749.63245	45.0
752.56586	64.4
753.64410	55.4
754.65814	22.7
756.36945	73.1
760.89838	1363.3	y (13) (2+)
761.54132	385.1
763.23761	240.8
764.42755	48.6
765.49243	8.6
766.45215	126.4
767.37372	7.1
774.43506	84.8
775.68256	31.9
778.74652	34.4
787.36401	29.7
788.35608	41.6
791.78290	7.0
792.52332	23.8
794.55768	31.6
795.54767	37.5
796.92664	45.6
799.47443	447.0	y (7) (1+)
800.41669	65.7
801.42273	31.2
803.39648	10.1
805.56012	35.1
809.43109	68.5
810.87689	6.2
812.26947	30.7
813.17218	62.3
819.64197	37.4
820.35651	28.1
821.15607	6.2
822.35870	34.8
826.39935	24.4
831.27789	25.2
837.44531	45.1
838.45361	24.7
843.33209	29.0
846.46503	238.7	b (8) (1+)-H2O
847.56171	68.7
848.71429	19.9
850.05695	114.8
860.46802	11.4
863.59442	95.8
864.33759	332.0	b (8) (1+), y (8) (1+)-H2O-P, b (9) (1+)-NH3-P
865.48370	130.2
871.37231	22.3
873.03223	17.1
874.79047	14.8
877.09393	13.4
880.61688	25.7
881.58014	491.9	b (9) (1+)-P
882.42340	134.7
889.94458	8.9
895.36279	53.9
898.75897	8.6
900.76837	45.9
901.63403	76.5
908.16193	51.2
918.49292	20.0
919.32935	10.0
943.25250	18.6
952.30695	10.4
954.30518	9.5
959.94775	4.6
961.43927	177.4
962.35864	81.1
973.58002	37.2
975.80402	6.2
979.45508	2130.0	b (9) (1+)
980.47137	362.4	y (8) (1+)
981.32739	13.8
993.40845	15.5
994.38037	26.4
1000.85175	7.6
1010.23785	8.1
1020.44037	13.7
1038.88794	33.2
1042.08545	11.0
1047.34204	34.8
1048.52515	15.2
1051.44946	11.0
1060.94092	6.2
1069.83374	25.9
1076.60571	5.7
1078.51538	15.2
1085.66211	140.6
1086.65601	74.9
1087.32593	8.0
1088.19299	33.5
1088.83960	7.2
1091.61487	16.1
1099.48438	26.4
1173.36218	27.1
1182.48071	53.6
1189.56055	36.2
1211.49158	18.7
1277.46802	11.3
