# Supplementary material for: Phosphoproteomic Analysis of Platelets Activated by Pro-Thrombotic Oxidized Phospholipids and Thrombin
Source: PLoS One. 2014 Jan 6;9(1):e84488. doi: 10.1371/journal.pone.0084488 (PMC3882224; doi:10.1371/journal.pone.0084488)
Supplement: Annotated Spectra S1 — (ZIP) [file pone.0084488.s004.zip › AAARLSLTDPLVAER_-25_2_89870.txt]

m/z	i	matches
158.76022	59.8
173.23700	72.4
175.13739	75.4
183.17844	72.3
185.24948	20.3
189.37334	14.1
191.03833	28.5
196.22256	21.2
199.29227	39.5
202.23297	28.5
208.98453	16.3
211.16759	230.0
213.05313	10.4
214.23192	26.1
216.11349	123.6
217.11679	91.6
219.14951	4.6
226.29358	11.5
228.39130	18.5
230.05975	26.7
231.37566	29.1
234.18524	67.4
237.67197	81.1
239.38681	20.6
240.24976	7.9
241.21104	8.4
244.08258	12.2
245.23051	23.6
249.00250	18.9
251.13745	24.8
257.20447	16.0
257.95575	7.8
260.54977	10.3
262.21942	31.1
263.38171	26.0
269.15381	15.7
270.13385	43.2
277.00995	57.3
278.21442	14.1
280.99292	6.5
282.00482	27.6
282.97351	17.6
284.31500	45.4
285.34644	20.2
286.17700	66.0
287.34052	28.9
288.11664	50.2
292.59235	21.8
294.36584	96.7
295.04568	62.8
295.75006	24.6
297.15808	96.8
297.98022	78.9
302.39435	63.3
303.57513	31.6
304.18207	519.4	y (2) (1+)
310.14639	108.0
311.13696	5.2
313.18225	39.4
313.84796	23.5
318.25867	18.1
318.91327	5.9
319.78253	52.9
320.40375	21.4
321.32306	11.7
322.29999	83.4
322.91351	36.0
324.05304	19.5
325.23407	24.5
326.35608	111.1
327.24243	40.5
329.21423	8.2
333.23822	101.3
334.27814	44.6
336.49493	21.0
337.14343	32.0
338.35095	37.2
339.90784	10.4
341.36371	22.1
342.84912	6269.6	b (7) (2+), y (6) (2+)
344.18781	161.5
345.12097	42.3
346.41852	74.2
347.69708	28.5
348.30371	43.5
350.46136	46.7
352.33160	15.7
353.17609	66.9
355.34357	93.0
357.06805	166.1
358.34528	15.0
361.94891	137.4
363.49963	19.4
364.26300	6.5
365.24646	45.0
367.24841	44.3
368.11310	50.7
369.20526	63.6
370.26276	239.6
371.20349	16.7
372.38580	23.9
375.20758	3308.0	y (3) (1+), b (8) (2+)-NH3-P, b (8) (2+)-H2O-P
376.30884	106.6
377.43719	111.1
381.28455	112.2
382.54260	19.3
383.95526	579.7	b (8) (2+)-P
385.22327	72.4
386.97333	38.2
388.08307	33.5
390.36041	15.6
391.22443	97.5
393.87134	35.4
395.41779	7.3
396.48920	18.8
397.51172	41.3
399.00201	161.6
400.24915	1094.9	y (7) (2+)
401.20703	255.4
402.15240	16.4
403.55457	27.6
405.16156	114.4
406.18835	129.8
408.24414	15.9
409.55713	37.3
410.17932	98.2
411.10980	25.9
412.24542	97.5
414.22827	33.6
415.38287	50.5
419.10767	330.5
420.69708	71.7
421.70349	28.1
423.79034	555.8	b (12) (3+)-NH3, b (8) (2+)-H2O, b (12) (3+)-H2O, b (8) (2+)-NH3
425.24847	348.0
426.41730	29.6
427.27441	13.0
428.49774	46.8
430.89703	99.7
432.57184	633.3	y (8) (2+)-NH3-P, b (9) (2+)-NH3-P, y (8) (2+)-H2O-P, y (11) (3+), b (8) (2+), b (9) (2+)-H2O-P
433.30206	237.9
436.11346	62.9
437.36566	70.1
438.55817	28.6
439.46802	51.1
440.30432	132.2
441.34564	2014.4	b (9) (2+)-P, y (8) (2+)-P
442.35529	60.7
443.32813	10.9
443.95587	22.6
445.55682	67.1
446.18109	27.3
447.77277	174.0
449.19641	123.9
450.76672	353.5
453.27484	29.6
454.26373	52.6
455.26703	134.1
456.15521	65.4
457.01855	154.8
458.20972	82.6
459.37360	91.5
460.10992	12.7
461.31543	53.5
463.19031	73.6
464.15631	37.7
465.37109	40.0
466.43713	57.3
468.42328	42.9
469.08551	160.2
470.62860	7.1
474.26709	4359.3	y (4) (1+), y (13) (3+)-P
475.33551	647.4
476.24072	31.6
477.31952	53.9
477.94049	70.1
479.31757	131.5
480.47839	161.7
481.26312	1346.9	b (9) (2+)-H2O, b (9) (2+)-NH3, y (8) (2+)-H2O, b (10) (2+)-H2O-P, b (10) (2+)-NH3-P
483.08807	234.3
484.06506	76.1
484.70612	68.0
485.43658	51.3
486.36597	61.2
487.16083	9.7
488.29028	89.4
490.30438	7250.5	y (8) (2+), y (9) (2+)-NH3-P, b (9) (2+), b (10) (2+)-P, b (14) (3+)-H2O
491.38812	282.3
492.27496	164.2
493.26215	341.2
494.33704	30.5
495.47736	311.1
496.54620	283.4
497.68640	229.7
498.64398	42.1
499.96674	27.8
501.28076	85.5
502.23071	34.5
504.38879	5.1
505.18982	62.5
506.14923	15.6
507.54156	180.3
508.27777	140.0
510.39911	373.4	[M+3H] (3+)-NH3-H2O-P
511.29303	248.5
512.28400	21.2
512.99695	56.9
513.74963	14.4
515.16400	305.8
515.77307	4.4
516.42999	2564.4	[M+3H] (3+)-H2O-P, [M+3H] (3+)-NH3-P
517.22296	229.5
518.44745	50.1
519.41675	148.6
520.63568	86.9
522.44037	5146.2	[M+3H] (3+)-P
523.28064	314.9
524.02374	113.5
524.77344	26.2
525.63379	175.0
526.71832	284.0
527.79510	94.2
528.87250	72.7
529.97119	115.9
531.89911	324.2
533.07477	272.4
533.85150	151.9
535.60339	199.4
536.25653	747.5
537.28638	1391.6	b (11) (2+)-NH3-P, b (11) (2+)-H2O-P
538.26788	467.1
538.92255	499.6	b (10) (2+), y (9) (2+)-H2O, y (9) (2+)-NH3
539.80670	30.3
540.61652	198.6
542.43945	395.9	y (10) (2+)-P
543.27368	284.7
544.32440	49.7
545.57025	663.4
546.44012	2309.0	b (11) (2+)-P
547.83276	153.2
548.97974	18.1
552.39563	7.8
553.80225	7.8
555.92084	41.4
560.37262	82.8
563.08026	40.1
569.53412	35.7
570.71808	75.8
571.72937	20.0
572.88446	57.5
574.61700	89.5
577.71118	13.4
581.18146	297.3
581.89276	358.1
583.52106	18.1
586.32391	425.4	b (11) (2+)-H2O
587.40027	1010.3	y (5) (1+), b (12) (2+)-NH3-P, b (12) (2+)-H2O-P, b (11) (2+)-NH3
588.45697	173.0
589.33551	28.7
590.50073	181.7
592.53485	113.7
595.48102	2828.5	b (11) (2+), b (12) (2+)-P
596.40131	736.6
597.52515	93.3
598.70123	138.8
599.74164	79.0
601.33905	43.4
602.42358	35.0
604.08221	11.1
606.37067	12.8
608.39777	27.2
609.33032	134.1
610.59277	15.1
611.91150	102.0
619.89545	50.2
623.22595	36.9
624.27576	16.1
625.34558	83.4
626.72418	61.8
627.34039	42.1
629.20300	12.1
631.21716	582.1	b (13) (2+)-P
631.92944	183.2
632.71820	118.3
635.34308	84.5
635.96527	391.1	b (12) (2+)-H2O, b (12) (2+)-NH3
637.01294	18.2
638.05115	25.2
642.73676	13.8
644.79333	1599.5	b (12) (2+)
645.45892	804.5
646.64398	55.3
647.28479	152.0
647.95184	221.6
650.03290	140.6
651.00519	124.3
651.93884	158.7
652.65399	83.4
653.26300	4.5
655.55713	133.7
656.35504	105.6
656.99640	35.0
658.20044	55.5
659.47241	64.1
662.95532	125.5
665.28107	384.9	b (7) (1+)-H2O
666.41779	222.5
669.19226	25.9
673.00793	33.3
674.24158	105.7
676.17126	61.4
677.53217	9.8
678.81763	32.8
680.61969	667.8	b (13) (2+)
684.40607	5333.7	y (6) (1+)
685.43799	1185.1
686.29596	123.3
687.55121	33.4
688.45844	28.4
693.90009	115.0
695.59882	56.1
697.34229	78.5
698.24207	39.8
703.39429	10.4
704.35541	14.8
706.35504	39.6
708.30737	4.5
708.92755	51.1
710.42603	164.9
711.76843	88.2
712.83319	65.3
715.49689	15.1
719.17780	76.5
721.45227	14.1
722.31952	13.1
725.49176	160.7
731.11737	10.2
731.92035	46.4
732.77484	114.9
733.64667	29.8
736.17084	39.7
737.40070	68.6
738.06482	60.6
739.34155	52.4
739.98370	14.9
740.88336	20.6
744.03021	42.9
745.13135	245.0
745.74811	173.6
746.36139	21.9
747.83569	36.7
748.64764	33.9
749.57086	31.6
751.39685	9.8
752.14960	41.7
752.89355	56.1
757.56049	67.7
758.28253	102.9
760.94037	2060.3	y (13) (2+)
761.67291	1155.8
763.17035	453.2
764.13318	81.0
766.33002	426.0	b (8) (1+)-P
767.10852	112.8
768.30902	8.4
774.44153	5.8
775.17487	22.9
775.83264	11.1
779.26202	76.2
780.18512	41.6
785.29749	31.0
788.41180	31.2
796.34552	51.5
799.35944	1185.4	y (7) (1+)
800.56415	279.2
801.49030	43.5
806.18524	35.7
808.64490	26.1
809.37018	7.1
810.26495	84.6
811.09760	60.5
812.40704	52.8
813.95392	11.0
819.41742	80.7
820.50726	41.3
824.65912	35.1
825.27686	13.0
827.63153	47.4
831.50732	18.9
833.21808	18.9
837.29779	192.3
838.32056	52.0
840.61298	11.5
846.28717	544.5	b (8) (1+)-H2O
847.34833	226.9
853.34442	37.1
859.38696	21.5
861.72754	16.3
863.67230	163.1
864.32098	289.1
865.36627	123.5
866.65582	29.0
871.82562	30.0
873.20752	43.4
878.63257	35.8
881.44012	801.5	b (9) (1+)-P
882.44550	346.0
883.82715	47.4
889.74609	85.1
897.18109	15.6
899.65649	52.4
900.43536	131.5
901.62653	47.9
904.96832	46.1
907.19562	111.1
908.34747	39.0
914.48859	6.5
917.63043	33.7
925.46136	21.5
926.48322	11.3
935.32416	25.2
940.67529	28.7
941.77277	29.6
943.29327	24.7
945.55542	24.1
950.71783	17.6
952.59601	27.8
961.21875	161.1
962.38715	151.1
963.34399	27.9
965.49274	27.0
978.74921	165.3
979.40009	3801.3	b (9) (1+)
980.39502	1033.1	y (8) (1+)
981.28168	64.5
994.85425	13.5
1002.40778	9.8
1013.43060	8.5
1024.55701	9.1
1037.01685	48.8
1042.86743	15.4
1047.48853	80.3
1050.40125	24.5
1059.22668	33.4
1061.04297	11.0
1074.55029	64.7
1076.26294	51.9
1085.72949	111.1
1086.69470	183.4
1091.74097	91.0
1118.47107	16.8
1189.44836	85.5
1190.68359	37.7
1226.99731	15.7
