# Supplementary material for: Phosphoproteomic Analysis of Platelets Activated by Pro-Thrombotic Oxidized Phospholipids and Thrombin
Source: PLoS One. 2014 Jan 6;9(1):e84488. doi: 10.1371/journal.pone.0084488 (PMC3882224; doi:10.1371/journal.pone.0084488)
Supplement: Annotated Spectra S1 — (ZIP) [file pone.0084488.s004.zip › AAEEDETQNQHDDSSSDSGTPSGPDFNYILNMSLWSLTK_-23_2_68006.txt]

m/z	i	matches
279.98743	9.1
283.16046	38.8
284.69989	19.0
305.71228	2.1
309.20139	5.8
326.10217	44.3
328.33926	5.4
329.34027	8.3
330.48157	13.1
336.15115	10.4
338.24774	4.0
340.39868	4.6
351.56030	2.4
354.31549	65.3
355.45178	13.1
356.31244	47.5
363.03192	12.5
365.54526	3.6
369.45734	16.5
370.53253	27.3
372.14502	53.5
373.37201	32.2
374.34650	23.7
376.20526	14.1
387.30499	13.4
392.25409	17.0
399.42615	18.6
403.38300	15.6
404.17828	32.2
421.47168	16.2
427.16418	28.0
429.90668	4.1
437.17725	5.1
468.26263	17.9
470.15723	9.7
476.14801	20.4
479.37744	8.7
480.28735	11.8
482.28381	116.4
483.40649	32.4
484.38336	29.9
485.21887	21.3
486.69641	23.6
489.11700	38.1
490.15039	7.3
498.33990	4.3
500.32550	1106.1	y (17) (4+)
501.37604	481.9	b (17) (4+)-P, b (25) (5+)-3P
502.68744	71.4
503.44885	11.2
517.44055	6.9
524.03528	5.8
528.79822	12.3
531.40906	9.3
532.13904	11.3
535.84546	17.6
546.50623	10.0
549.04913	10.2
551.69495	6.1
552.96265	18.2
560.45032	14.4
565.20306	15.5
567.40924	6.8
569.73370	10.8
570.66589	4.8
574.83350	11.1
578.31183	8.8
579.29266	2.7
581.61212	8.2
582.31915	18.8
584.26837	10.7
588.48059	17.6
590.50629	20.2
591.74500	9.5
596.52338	12.5
599.33783	362.2
600.35822	137.3
601.36365	25.7
602.79144	4.7
606.83612	21.7
608.07910	15.5
609.41766	33.6
612.65833	42.4
614.35309	9.6
618.15173	48.2
619.22992	2.7
627.21307	13.3
628.27545	4.3
631.10712	11.5
632.53015	39.1
634.56989	25.7
637.30182	11.6
640.68341	9.1
645.55493	38.5
646.37286	29.0
649.35724	9.9
658.13470	58.6
659.38959	11.8
662.13629	43.6
665.34540	30.9
666.04120	12.2
666.84497	215.2	y (17) (3+), y (25) (4+)-H2O-2P, b (24) (4+)-H2O, y (25) (4+)-NH3-2P, y (30) (5+)-NH3-2P, b (30) (5+)-H2O-P, b (30) (5+)-NH3-P, b (24) (4+)-NH3
667.78644	25.2
672.23431	16.9
678.56116	5.1
682.27032	22.4
684.69147	21.6
688.50555	15.7
692.05023	5.4
692.89282	16.1
695.06659	6.0
696.65057	38.0
698.52533	5.0
699.33386	2.7
700.75165	20.3
701.43878	10.7
704.48602	6.5
705.50122	24.9
707.27649	4.7
710.29138	6.9
711.03766	9.0
714.31494	637.6	y (32) (5+)-H2O-2P, b (33) (5+)-NH3-2P, y (33) (5+)-H2O-3P, y (32) (5+)-NH3-2P, b (33) (5+)-H2O-2P
715.32257	157.8	y (33) (5+)-NH3-3P, y (25) (4+)-NH3, y (25) (4+)-H2O, b (19) (3+)-P
716.13647	25.4
717.09119	75.1
718.16943	9.7
719.34119	45.8
722.15631	3.5
724.70648	93.2
725.43420	7.2
727.48352	186.0	b (7) (1+)-H2O, b (28) (4+)-H2O-3P, y (31) (5+)-NH3, y (31) (5+)-H2O
728.59857	29.8
729.47211	8.5
730.08191	22.0
732.19598	12.5
735.81525	19.8
737.80780	10.1
739.61249	13.6
740.89813	11.6
743.48737	31.0
744.99921	7.5
746.17413	19.3
747.87073	28.1
751.39404	18.1
754.22528	15.4
755.98621	20.6
760.39313	21.3
761.71674	30.7
762.85010	15.8
764.43506	16.6
766.04791	27.2
766.87750	15.3
767.89728	7.3
770.07166	193.3	y (28) (4+)-2P
770.95856	55.1
775.91718	52.1
777.54871	14.2
778.36517	20.6
779.45538	17.4
782.95215	32.3
784.11780	36.5
785.42639	44.6
786.32635	27.1
788.90228	45.1
789.62073	112.4
792.12164	5.5
795.09906	9.8
796.65100	72.7
797.79144	16.9
798.78180	13.1
799.89838	15.2
801.06329	49.4
802.19476	33.3
802.90997	24.1
805.29523	25.4
806.47321	17.2
807.17719	18.1
807.86157	70.2
808.60162	22.1
809.41339	4.3
810.08826	23.2
810.69855	24.7
813.45514	103.3
814.27362	12.1
815.45142	56.4
816.11700	15.8
819.10388	16.9
822.45117	2.4
823.15570	35.7
824.68268	42.4
825.44550	6.9
826.25372	16.5
827.28412	37.5
829.12408	148.9	b (24) (3+)-2P, y (36) (5+)-H2O-P, b (25) (3+)-H2O-3P, y (38) (5+)-H2O-3P, y (36) (5+)-NH3-P, y (38) (5+)-NH3-3P, b (25) (3+)-NH3-3P, y (29) (4+)-P
831.02472	55.3
831.73785	31.9
833.29102	112.7
833.91382	34.7
834.74237	40.4
835.52094	110.7
836.29498	23.2
837.47644	43.5
838.43536	43.7
840.05176	38.6
840.98541	12.6
842.15576	46.8
843.28937	492.8	y (23) (3+)-NH3, [M+5H] (5+)-H2O-3P, [M+5H] (5+)-NH3-3P, b (22) (3+)
844.27985	89.5
845.15137	276.7	b (16) (2+)-3P
846.40662	194.1	b (32) (4+)-H2O-3P, b (32) (4+)-NH3-3P
847.77161	156.6	[M+5H] (5+)-3P, y (36) (5+)-H2O, y (36) (5+)-NH3, y (23) (3+)
848.92188	29.5
850.25043	62.5
851.62878	404.7	b (15) (2+)-NH3-P, y (36) (5+), b (15) (2+)-H2O-P
852.50537	89.1
853.38495	290.8	b (37) (5+)-H2O, y (29) (4+), y (38) (5+)-2P, b (38) (5+)-NH3-P, b (37) (5+)-NH3, b (38) (5+)-H2O-P
854.15759	18.3
855.17950	84.4
856.72308	212.2	b (24) (3+)-H2O-P, b (24) (3+)-NH3-P, y (14) (2+)-H2O, y (30) (4+)-H2O-P, b (23) (3+)-H2O, b (8) (1+)-H2O
857.48566	456.3	b (37) (5+), y (14) (2+)-NH3, b (38) (5+)-P, y (30) (4+)-NH3-P, b (8) (1+)-NH3, b (23) (3+)-NH3
858.27045	472.6	b (30) (4+)-H2O, y (37) (5+)-P, b (30) (4+)-NH3
859.16736	105.8
860.20514	5.0
861.33124	74.8
862.25360	32.0
865.07697	26.7
866.42719	171.1	y (24) (3+)-NH3-P
867.52936	195.7	y (32) (4+)-H2O-3P, b (25) (3+)-2P, b (33) (4+)-H2O-3P, b (33) (4+)-NH3-3P, [M+5H] (5+)-2P, b (31) (4+)-P
868.20471	12.5
870.38470	14.4
871.15253	27.4
872.50348	112.8
873.36639	65.7
874.34790	131.4
875.34869	101.4
877.00336	243.1	y (37) (5+), b (38) (5+)
877.82196	66.1
878.52435	71.9
879.14423	27.6
880.08112	69.9
881.14581	50.2
882.18121	122.1
883.22772	109.8
884.16425	151.0	b (26) (3+)-3P
885.55151	250.6	y (31) (4+)-H2O-P, y (30) (4+), b (16) (2+)-H2O-2P, b (16) (2+)-NH3-2P, y (31) (4+)-NH3-P
886.32941	75.6
887.61316	104.0
888.69196	285.2	y (38) (5+)-H2O, y (25) (3+)-NH3-2P, y (25) (3+)-H2O-2P, b (24) (3+)-H2O, y (38) (5+)-NH3
889.80353	514.2	b (24) (3+)-NH3, y (31) (4+)-P
890.74316	237.6	b (31) (4+)
892.44403	461.4	y (38) (5+), y (32) (4+)-H2O-2P, b (33) (4+)-NH3-2P, b (33) (4+)-H2O-2P, y (32) (4+)-NH3-2P
894.14203	775.5	y (33) (4+)-H2O-3P, y (25) (3+)-2P, b (17) (2+)-H2O-3P, y (33) (4+)-NH3-3P, b (16) (2+)-2P, b (17) (2+)-NH3-3P, b (25) (3+)-H2O-P
894.88312	369.3	b (25) (3+)-NH3-P, b (32) (4+)-NH3-P, b (32) (4+)-H2O-P, b (24) (3+)
895.73431	184.3	b (34) (4+)-NH3-3P, b (34) (4+)-H2O-3P
897.31683	69.0
898.42731	44.9
905.62128	6.9
910.56702	20.5
912.88019	13.1
914.87506	15.5
917.67181	73.4
918.39813	110.5
920.75836	18.8
922.32104	262.9	y (32) (4+)-P, y (33) (4+)-2P, y (15) (2+), b (27) (3+)-3P
923.25751	69.6
924.54608	20.7
926.08002	5.1
927.69135	21.4
932.66620	19.5
933.99982	84.3
937.85010	146.3
939.37091	45.3
941.31183	34.6
942.33838	16.8
943.91034	43.2
944.58594	32.9
945.38037	13.5
946.24194	106.5
946.84296	2.1
947.66180	79.6
949.90381	248.6	y (27) (3+)-NH3-3P, y (27) (3+)-H2O-3P, y (34) (4+)-NH3-2P, b (34) (4+)-P, b (26) (3+)-P, y (34) (4+)-H2O-2P, y (26) (3+)-2P, b (27) (3+)-NH3-2P
950.99579	41.9
954.50311	1243.3	y (34) (4+)-2P, b (27) (3+)-2P, y (25) (3+)-H2O, y (35) (4+)-NH3-3P, y (35) (4+)-H2O-3P, y (25) (3+)-NH3
955.27100	197.7	y (27) (3+)-3P
956.58398	90.6
957.49438	22.3
958.82758	38.1
960.32355	154.9	y (25) (3+)
961.31061	60.1
962.60504	31.5
963.64746	9.6
966.41815	11.0
967.26025	47.7
968.54559	174.4	b (36) (4+)-3P
969.70966	76.2
971.06427	141.3
972.04346	79.2
973.28729	63.7
974.97760	105.8
975.58661	64.9
976.27344	343.6	y (26) (3+)-H2O-P, b (26) (3+)-NH3, b (26) (3+)-H2O, b (28) (3+)-3P, y (26) (3+)-NH3-P
976.93994	32.8
978.76605	386.4	y (35) (4+)-H2O-2P, y (34) (4+)-P, y (35) (4+)-NH3-2P
979.44135	75.8
980.07635	77.4
981.42902	8.0
983.14624	2962.9	y (27) (3+)-H2O-2P, y (35) (4+)-2P, y (27) (3+)-NH3-2P, y (26) (3+)-P, b (16) (2+)-H2O
984.12164	818.2	b (16) (2+)-NH3
985.44189	51.6
986.30640	6.2
987.27838	7.7
988.92169	158.4	y (28) (3+)-NH3-3P, b (9) (1+), y (27) (3+)-2P, b (36) (4+)-NH3-2P, b (36) (4+)-H2O-2P
990.22235	146.3
991.41400	24.2
992.81403	59.9
994.54877	32.6
995.44482	46.7
996.47943	100.8
999.22443	157.9	y (34) (4+)-NH3, y (17) (2+), y (34) (4+)-H2O
1001.18243	329.3	b (17) (2+)-P
1002.12726	20.0
1003.46509	294.9	y (35) (4+)-NH3-P, b (28) (3+)-H2O-2P, b (28) (3+)-NH3-2P, y (34) (4+), y (35) (4+)-H2O-P
1004.18243	132.2
1005.45282	70.6
1006.31128	6.6
1007.40155	158.2
1008.11102	1983.1	b (29) (3+)-NH3-3P, b (29) (3+)-H2O-3P, y (35) (4+)-P
1009.04486	356.5	b (28) (3+)-2P, y (26) (3+)-NH3, y (26) (3+)-H2O
1010.24658	83.7
1011.06134	5.9
1013.12524	23.4
1014.16583	52.4
1015.51196	35.6
1018.45587	143.7
1019.29681	16.7
1021.73883	43.4
1023.12720	111.0
1027.88757	123.5
1029.39282	13.0
1032.52686	131.4
1033.46753	8.8
1035.24670	30.5
1036.97827	44.1
1037.58105	11.3
1041.41345	18.7
1043.58130	29.0
1046.08289	117.3
1046.90125	43.7
1050.12341	12.2
1052.38037	44.1
1054.78088	50.6
1055.65137	155.6
1056.61731	51.4
1057.49170	40.8
1059.33887	34.4
1060.42480	2.4
1061.65552	79.0
1062.37231	50.0
1064.20288	220.3	b (19) (2+)-H2O-P, y (36) (4+), b (19) (2+)-NH3-P
1065.68286	67.1
1066.63135	120.5
1067.45276	24.6
1068.61914	16.0
1069.98083	29.5
1071.34827	24.5
1072.24548	7.2
1073.20801	22.2
1074.75537	36.3
1075.54199	18.2
1078.63452	147.0
1079.70313	149.2	y (9) (1+), b (30) (3+)-NH3-2P, b (29) (3+)-P
1080.57800	28.9
1081.24536	55.2
1083.03503	95.0
1083.72266	15.1
1084.41895	35.0
1085.40942	31.3
1086.39160	8.4
1088.37646	88.5
1089.00537	44.6
1089.71582	40.9
1090.83923	163.9	b (38) (4+)-H2O, b (31) (3+)-3P, y (38) (4+)-P
1092.24194	61.6
1093.16455	51.4
1096.28174	413.5	y (37) (4+), b (38) (4+)
1097.09644	185.4
1099.09888	184.1	y (29) (3+)-H2O-P, y (29) (3+)-NH3-P, b (10) (1+)-H2O, b (10) (1+)-NH3
1100.74524	446.8
1101.69141	351.4
1102.74512	19.0
1103.66846	92.3
1104.54858	328.5	y (29) (3+)-P
1105.22681	309.8
1106.11230	27.5
1107.23035	20.5
1110.23328	24.3
1111.24487	43.8
1112.97156	27.2
1113.79138	22.5
1116.25439	52.7
1119.40930	27.3
1120.04053	34.8
1120.69299	9.3
1122.31702	7.4
1125.32617	11.1
1126.50171	19.1
1128.36865	44.7
1129.69690	24.7
1131.50439	24.4
1132.98096	41.6
1133.66772	18.5
1134.32874	44.7
1136.87659	160.0	b (23) (2+)-H2O-3P
1138.11328	48.2
1139.77637	5.3
1141.19287	20.6
1142.23108	19.8
1143.08997	293.8	y (20) (2+)
1143.84717	64.0
1144.60193	56.4
1145.43396	79.2
1146.30273	33.3
1147.77112	154.6	y (30) (3+)-P, y (31) (3+)-NH3-2P, y (31) (3+)-H2O-2P
1148.99634	49.2
1153.86609	20.8
1154.98877	19.0
1157.06543	10.9
1160.56653	10.4
1163.01270	22.5
1165.58850	19.6
1166.70642	50.3
1167.45520	21.9
1168.43359	55.6
1169.03882	45.5
1169.65979	81.3
1170.30310	8.6
1172.51123	8.5
1174.56738	240.9	y (30) (3+)-NH3, y (10) (1+)-H2O, y (30) (3+)-H2O
1175.76355	104.4
1176.49707	23.0
1178.45178	15.5
1180.23718	107.0
1180.99243	27.9
1184.54712	9.9
1185.99426	639.4	b (24) (2+)-NH3-3P, b (23) (2+)-H2O-2P, b (24) (2+)-H2O-3P, y (31) (3+)-P
1186.86108	215.2	b (23) (2+)-NH3-2P
1187.49365	80.0
1188.94946	28.8
1190.01563	44.9
1195.39185	14.1
1199.83765	20.4
1201.71301	18.1
1202.49622	18.7
1203.61829	7.2
1204.70374	4.0
1208.51880	12.8
1209.15295	34.1
1210.29565	43.0
1211.07727	13.3
1212.46765	35.6
1213.07373	3.4
1214.32349	72.9
1215.33740	28.5
1216.29700	30.3
1217.03418	16.3
1218.48340	97.5
1220.06299	175.0
1221.42188	32.0
1222.78882	123.2
1223.56799	71.7
1224.56287	11.6
1225.54211	13.1
1229.17139	949.6	y (33) (3+)-2P, y (32) (3+)-P
1230.01685	220.9
1231.02661	38.8
1231.73962	11.4
1232.84082	27.7
1233.93848	38.3
1235.67090	34.7
1237.50256	15.2
1240.13208	9.6
1241.32776	96.2
1244.76245	40.0
1245.72583	9.7
1246.73706	11.7
1248.48804	19.1
1249.51050	37.1
1250.87988	12.8
1257.26709	38.3
1258.22266	8.5
1259.49316	7.8
1260.98779	22.2
1265.59558	40.3
1266.40198	36.0
1267.72522	111.6
1268.52612	51.6
1269.62598	36.8
1272.22021	282.3	y (35) (3+)-NH3-3P, y (35) (3+)-H2O-3P, y (23) (2+), y (34) (3+)-2P
1273.44153	85.1
1275.46912	34.1
1276.16638	39.1
1277.10022	97.2
1278.28601	18.9
1281.99133	15.1
1283.99207	74.5
1286.00989	57.1
1288.08459	24.7
1289.21179	12.0
1290.00281	33.5
1292.29956	23.0
1294.88708	42.4
1295.77502	5.0
1298.40259	70.0
1299.25330	96.8
1301.47107	35.9
1304.48108	271.8	y (35) (3+)-H2O-2P, y (35) (3+)-NH3-2P, y (34) (3+)-P
1305.20789	199.6	y (11) (1+)
1308.10266	9.3
1310.45581	2216.7	y (35) (3+)-2P
1311.22668	1223.7
1312.24329	82.9
1313.07092	46.8
1314.52368	16.0
1315.30029	6.3
1319.47803	15.3
1321.80823	3.7
1324.79065	5.1
1325.69885	18.2
1327.51868	7.7
1330.61572	15.2
1332.32336	31.5
1333.88879	100.4
1334.96021	22.1
1337.62195	113.5
1340.85938	25.4
1342.44202	30.2
1343.54138	616.5	y (35) (3+)-P
1344.57410	228.7
1346.80347	12.5
1348.65906	25.1
1349.52820	21.2
1354.92834	19.6
1355.65735	21.5
1356.96570	13.0
1360.36292	91.5
1361.55835	15.2
1363.64746	3.7
1364.41357	10.7
1368.71558	14.4
1378.08130	19.6
1379.78333	10.7
1387.60535	4.3
1392.47559	12.2
1393.32385	16.8
1395.02161	18.2
1397.01965	16.4
1404.25439	9.1
1404.91077	2.4
1406.27283	41.7
1408.43884	3.2
1412.76318	18.0
1417.65955	6.7
1418.78247	62.1
1422.65125	15.6
1425.68518	4.5
1428.20032	50.0
1430.03979	17.3
1438.53040	12.3
1447.27051	47.7
1448.68604	21.5
1450.21606	14.6
1451.00903	4.8
1454.54395	15.7
1455.30200	24.6
1461.25354	34.5
1462.15845	18.1
1463.20837	37.6
1464.13989	15.9
1471.13025	25.4
1472.52112	5.3
1476.37366	42.2
1477.91052	14.1
1479.54431	18.5
1480.60486	28.2
1485.95715	43.6
1486.58643	10.1
1489.54626	15.7
1491.96106	12.0
1495.63513	12.6
1497.97717	9.4
1500.48889	32.6
1505.86267	24.2
1506.59656	7.5
1510.40955	5.6
1518.43689	13.6
1520.52466	9.1
1535.37354	25.4
1538.01917	10.7
1545.49133	2.4
1550.49231	9.1
1553.49268	32.7
1554.79517	6.7
1567.57166	14.5
1568.40332	12.2
1575.51440	13.7
1577.49573	12.0
1584.51270	40.9
1586.66785	14.1
1591.06189	7.8
1591.73169	4.5
1593.43982	12.0
1621.23901	17.9
1632.66687	2.1
1639.96741	4.5
1641.19739	8.8
1646.65857	8.8
1648.18970	6.9
1649.02405	3.5
1649.62903	50.7
1650.55554	10.3
1656.93140	7.5
1671.93091	23.6
1674.63196	21.4
1705.47583	4.8
1706.28845	16.5
1721.38733	14.9
1739.35291	11.0
1750.38782	23.2
1751.65466	3.2
1752.44397	7.2
1756.44519	8.3
1799.38843	13.7
1818.03503	15.0
1820.66687	4.6
1822.06799	4.3
1847.50134	11.5
1864.89270	7.8
1878.82361	7.0
1883.89001	17.3
1892.61243	11.5
1927.84204	8.3
1930.69714	5.6
1942.18689	6.7
1944.75208	34.6
1949.43384	15.6
1962.98694	8.4
1965.82385	7.2
1977.52722	7.7
1993.77502	10.4
1994.85681	11.0
