# Supplementary material for: Phosphoproteomic Analysis of Platelets Activated by Pro-Thrombotic Oxidized Phospholipids and Thrombin
Source: PLoS One. 2014 Jan 6;9(1):e84488. doi: 10.1371/journal.pone.0084488 (PMC3882224; doi:10.1371/journal.pone.0084488)
Supplement: Annotated Spectra S1 — (ZIP) [file pone.0084488.s004.zip › AAGGAPSPPPPVR_-8_2_55585.txt]

       m/z	          i	matches
 212.06902	      41.6
 215.02966	       7.5
 229.12509	      14.0
 255.06491	       9.7
 256.59857	       7.5
 257.24786	      43.1	b (4) (1+), y (2) (1+)-NH3
 264.27814	       2.1
 264.99878	       6.8
 275.35297	      10.2
 283.08084	      19.4	y (5) (2+)
 298.18372	      11.7
 300.24524	      25.1
 310.38675	       3.5
 311.04822	       3.0
 328.19403	      93.4	b (5) (1+)
 329.46698	      15.4
 339.24390	      10.3
 351.26483	      10.6
 371.30365	      11.1
 377.57733	      15.4
 386.27979	       7.7
 390.28845	      11.1
 391.29102	       5.5
 391.98529	       1.5
 395.33197	       9.9
 396.97186	       2.1
 404.18085	       6.6
 407.35175	       7.9
 414.77716	      42.2	y (8) (2+)-P, y (7) (2+)
 415.74854	       7.7
 425.91388	       8.4
 428.31000	       7.1
 434.78284	       8.1
 448.04706	      48.9
 454.79492	      14.6
 455.57678	       4.0
 463.77429	     144.5	y (8) (2+)
 464.56714	      72.7
 465.92242	       4.4
 469.48651	      18.3	y (10) (2+)-H2O-P, y (10) (2+)-NH3-P
 470.80133	      14.5
 475.51819	       2.6
 483.42206	      10.6
 494.13550	      15.6
 495.18976	      22.4
 499.31091	      10.9
 501.97052	       3.3
 509.50275	       5.8
 514.65088	       6.5
 522.43555	       3.2
 528.76501	      14.4
 530.65515	       3.2
 548.41028	       3.1
 550.16022	      23.9
 556.75183	      31.6	y (11) (2+)
 557.44531	      27.7
 564.59631	      11.1
 568.15265	      12.6
 571.31378	       6.1
 578.39148	     183.5	[M+2H] (2+)-P
 579.33209	      25.1
 582.92462	       8.9
 584.18964	       7.2
 585.58044	      36.3
 589.06610	     269.0
 590.01099	       7.7
 592.04425	       5.9
 594.59479	      42.9
 595.55676	      70.2
 596.46796	      27.5
 597.20721	      17.0
 599.21661	      27.7
 600.38080	      39.4
 603.95361	      40.2
 604.79926	       8.5
 605.60907	       8.9
 606.95410	       4.3
 609.37939	      89.0	[M+2H] (2+)-NH3-H2O
 610.25055	      71.1
 611.04437	      30.2
 615.07178	      59.7
 615.97015	      26.4
 616.61066	      77.1
 618.22583	      85.8	[M+2H] (2+)-H2O, [M+2H] (2+)-NH3
 620.37823	      10.9
 632.67340	       2.8
 640.69336	       8.5
 658.12140	       7.9
 662.45001	      69.0	y (6) (1+)
 663.88837	      49.6
 669.60974	      20.6	b (9) (1+)-H2O-P
 682.15155	      15.0
 686.98151	      31.1
 688.47681	      38.3	b (9) (1+)-P, b (8) (1+)
 692.07623	      14.2
 698.91864	      12.8
 699.53070	       8.1
 701.12067	       8.9
 705.37079	       9.4
 708.73560	       6.5
 711.46942	       4.7
 722.43286	      21.5
 727.91046	       8.1
 733.00873	      19.3
 737.44629	      31.2
 740.82013	       2.6
 746.21692	      14.6
 751.90790	      15.8
 756.16461	      14.4
 759.50702	       3.2
 761.01270	      52.0
 770.58435	      32.6
 771.31586	      10.1
 772.22491	      13.8
 776.84137	       8.8
 778.51672	       4.8
 779.32526	      31.6
 781.88257	      23.6
 786.44733	       5.2
 819.72064	      50.0
 820.59839	       3.7
 828.38074	     120.1	y (8) (1+)-P
 829.61005	      20.8	y (7) (1+)
 830.53046	      28.0
 844.22479	       6.1
 851.37213	       9.8
 859.01074	       9.3
 860.05695	       2.4
 865.09692	       6.3
 866.16071	       5.3
 870.36230	       5.4
 883.23663	       5.7
 910.39056	      15.1
 915.36304	       6.8
 926.38348	     323.7	y (8) (1+)
 927.30450	     152.6
 928.51239	      15.2
 929.58917	       2.2
 946.45581	       5.0
 947.16180	      11.7
 949.23566	       2.6
 959.64990	      11.0
 969.28448	       3.1
 994.27386	      17.4
 995.44366	       6.1
1041.41040	       3.4
1054.73486	       7.0
1078.50317	       7.8
1079.37463	      13.1
1080.37585	       8.1
1081.35132	      13.6
1085.58020	       3.8
1091.52747	       8.3
1098.58337	       6.7
1227.88721	       8.4
