# Supplementary material for: Phosphoproteomic Analysis of Platelets Activated by Pro-Thrombotic Oxidized Phospholipids and Thrombin
Source: PLoS One. 2014 Jan 6;9(1):e84488. doi: 10.1371/journal.pone.0084488 (PMC3882224; doi:10.1371/journal.pone.0084488)
Supplement: Annotated Spectra S1 — (ZIP) [file pone.0084488.s004.zip › AAGGAPSPPPPVR_-9_2_51838.txt]

m/z	i	matches
182.12508	18.3
183.68190	39.3
186.16293	135.7
186.99031	52.7
194.08548	11.9
195.02841	41.7
200.23302	114.9
201.04941	53.6
204.04268	59.3
212.03795	1578.2
213.12849	58.8
214.16876	108.8
214.85535	18.6
226.22162	161.5
227.00433	36.0
228.55347	96.1
229.18173	613.9
236.85431	26.6
238.87720	12.9
242.11273	27.7
244.07736	141.3
254.96855	708.2
257.01880	1289.9
258.14386	205.4
261.12341	28.6
265.02786	289.4
266.89233	28.9
271.17337	43.9
274.36365	40.0
276.04175	20.8
279.96420	11.7
281.07782	25.6
282.18124	279.5
283.08453	2533.0	y (5) (2+)
284.03656	615.8
285.21933	117.6
286.31992	37.8
288.13293	108.3
289.05988	62.2
293.13452	90.2
299.57422	143.0
300.19299	2461.6
301.19867	287.7
303.61346	40.0
306.11053	193.6
310.06805	673.7
311.06506	67.5
312.41669	48.8
317.44672	70.8
319.30084	58.0
324.01990	32.5
328.09473	7914.1	b (5) (1+)
329.15967	1923.5
330.24918	247.1
332.09003	292.4
340.30609	56.4
352.19183	114.4
353.09625	100.7
354.21570	12.8
357.24609	110.1
362.04010	18.5
366.94244	138.2
371.30396	518.4
372.33435	25.4
375.10059	54.1
378.68591	100.0
379.31396	31.1
380.30145	282.3
381.14581	127.2
382.83392	89.3
389.74982	21.4
394.39117	183.1
397.99054	126.0
403.15051	26.6
405.79114	13.7
406.41669	60.1
407.06775	73.1
414.65948	2280.2	y (7) (2+), y (8) (2+)-P
415.42596	1072.1
416.49170	138.3
418.81750	121.7
425.26257	356.8
426.22876	63.0
430.22565	52.5
434.76050	48.6
437.64453	26.6
444.13922	37.7
448.80707	95.0
449.92493	145.4
450.77478	34.7
451.49603	50.7
452.45679	45.0
455.01074	50.0
458.31061	78.0
463.91974	16673.5	y (8) (2+)
464.89185	1188.6
465.96741	22.8
468.22284	992.2
469.39056	208.9
470.31006	82.2
472.55951	98.9
473.34253	27.9
476.26013	80.2
477.47729	84.7
478.49518	45.1
479.43298	148.5
485.21490	94.6
488.01978	75.8
490.40778	128.9
491.33258	41.9
494.10760	1971.0	b (7) (1+)-P
495.20844	430.3
496.49493	16.5
497.48822	31.0
498.13477	61.7
499.24115	562.2
500.03894	718.1
500.77728	10.7
501.67120	42.9
503.35370	25.4
507.34564	988.4
507.99194	303.3
509.84210	134.4
511.41180	97.1
512.85883	100.5
516.73083	146.1
517.75397	35.0
518.97144	155.1
521.84894	69.5
524.44891	72.0
526.30841	56.1
527.18005	139.0
527.88177	969.6
528.51312	21.4
529.40405	139.1
530.29852	77.6
531.19476	121.7
532.06763	43.5
534.61328	14.0
539.14655	27.7
540.22339	49.2
541.41876	54.6
543.54633	103.3
544.62720	69.8
547.33624	80.5
548.30035	63.9
549.40704	70.3
550.40894	107.3
551.65881	47.4
553.09784	93.5
554.30768	101.2
556.24585	5387.2	y (11) (2+)
556.87006	2457.8
558.13708	247.8
559.92365	170.9
560.81476	418.5
562.09576	422.4
563.19403	52.8
565.29712	1071.5
566.40137	349.1
567.66461	100.6
568.64240	409.6
569.66998	506.5
570.47906	390.9
571.92694	114.8
573.30463	100.8
574.52380	190.3
575.38007	157.5
576.25336	156.2
577.00861	65.9
577.88422	716.6
578.53168	20409.1	[M+2H] (2+)-P
579.48834	2725.0
580.62775	420.0
581.66949	48.3
582.89136	171.3
583.96002	350.7
584.99017	26.9
585.65228	11.7
586.47296	27.4
587.37903	16.2
588.86768	1612.0
589.82880	876.6
591.33807	496.2
592.08539	2149.9	y (12) (2+), b (8) (1+)-P, b (7) (1+)
593.27985	687.6
594.47144	1326.2
595.47961	1385.1
596.55164	141.8
597.37408	58.2
598.67743	85.6
600.24048	72.1
601.27887	125.7
604.83380	12.9
605.59027	492.9
607.56659	712.0
608.26801	90.7
609.60931	1348.0
610.25720	946.8
610.90863	244.4
613.23083	509.0
615.01465	837.5
616.06879	480.4
617.93085	1019.9
618.80939	1030.7
619.70129	121.7
635.20831	99.5
639.96613	21.7
640.87506	46.8
643.57281	57.9
645.51459	12.9
646.52112	72.8
654.42023	23.1
655.48785	19.8
656.56177	90.0
657.57220	19.6
662.46643	6178.6	y (6) (1+)
663.47894	1907.7
664.41278	469.5
665.40997	161.4
670.87378	73.4
677.14581	200.3
680.26929	167.4
686.39697	380.1
687.58014	322.8
688.21118	409.2
689.40192	329.5
690.25641	64.1
703.88666	65.4
706.89484	139.3
707.52942	38.9
712.16888	33.8
713.37256	53.8
714.34515	256.5
715.45190	70.7
716.46661	22.0
720.36877	17.2
721.45575	25.2
723.88232	102.7
725.35657	138.5
726.88043	426.6
727.91626	16.3
728.91815	88.1
731.34949	65.7
732.36871	48.0
739.65607	19.8
740.39520	105.3
741.37207	88.0
742.97894	153.7
743.91614	199.2
746.16058	98.5
747.00623	152.7
750.76935	64.0
751.74280	199.4
752.55963	170.9
753.41284	104.2
756.57971	115.5
757.46527	68.5
758.22925	42.6
759.50140	765.4
760.35455	282.4
761.56439	413.9
763.56067	66.1
767.16937	44.1
769.07910	166.3
770.58502	425.7
772.18451	180.2
774.44666	26.3
778.18243	73.8
781.50543	98.7
782.55872	140.8
784.31921	67.9
785.73199	182.3
786.54730	157.6
787.29443	149.3
788.08630	78.7
790.22711	133.3
790.87860	69.5
791.98901	53.7
799.87524	301.6
808.46661	125.2
810.14514	122.2
815.33752	27.8
816.80286	12.8
817.55450	45.7
819.31860	16.3
820.32471	84.1
822.37555	33.2
823.38971	117.6
824.28961	16.3
828.39886	3886.9	y (8) (1+)-P
829.39557	2689.5	y (7) (1+)
830.38031	684.9
831.50336	187.7
832.42926	78.4
833.47614	48.0
834.22803	49.1
836.43658	41.4
840.33820	121.4
841.60651	113.2
850.37189	131.5
852.72333	57.4
853.38434	51.6
855.06964	51.0
856.24097	75.1
857.99738	23.2
858.96588	219.4
862.09009	35.7
865.60687	27.7
868.44232	59.4
873.29327	115.3
876.28900	186.3
879.10516	65.0
881.21729	102.2
883.38873	134.5
884.24432	91.2
884.99445	33.7
886.62701	118.7
890.12250	176.4
892.76459	30.0
895.40405	73.1
906.96753	155.4
908.74579	114.0
911.45599	11.7
926.28394	38642.4	y (8) (1+)
927.34375	17224.0
928.31647	4010.3
929.34442	116.8
937.06055	42.3
948.35229	334.2
949.27094	277.7
950.51678	134.7
963.62451	52.6
970.45215	35.4
971.52637	27.4
981.51007	130.6
982.42798	24.3
992.65045	99.4
993.28302	95.0
995.29352	42.2
997.39648	434.7
998.45013	303.2
1000.45868	11.7
1012.31378	579.8
1013.37524	33.1
1019.40802	46.8
1022.31543	89.3
1031.25867	24.3
1040.94214	42.4
1045.32959	11.7
1054.53369	227.6
1057.48730	65.3
1067.53101	26.3
1077.12476	20.8
1078.71521	80.6
1079.37317	701.7
1080.31482	257.8
1081.42847	128.4
1084.01563	44.6
1093.15918	132.0
1094.31897	85.1
1095.98145	19.8
1111.60010	221.0
1112.44702	278.3
1113.76416	54.2
1122.13989	30.9
1176.44373	54.4
1224.18616	51.5
