# Supplementary material for: Phosphoproteomic Analysis of Platelets Activated by Pro-Thrombotic Oxidized Phospholipids and Thrombin
Source: PLoS One. 2014 Jan 6;9(1):e84488. doi: 10.1371/journal.pone.0084488 (PMC3882224; doi:10.1371/journal.pone.0084488)
Supplement: Annotated Spectra S1 — (ZIP) [file pone.0084488.s004.zip › AAGGAPSPPPPVR_-12_2_47348.txt]

       m/z	          i	matches
 200.33539	       5.9
 211.49518	       2.9
 219.15546	       2.2
 222.29193	       2.2
 229.37218	       3.0
 240.07767	       7.4
 244.28418	       9.9
 257.00726	       5.8
 260.19257	       3.9
 271.98792	       2.2
 273.35864	       7.2
 277.24667	       3.4
 283.42734	      13.6
 284.28049	      18.2
 285.04666	       5.9
 288.38965	      15.5	b (7) (2+)-H2O, b (8) (2+)-NH3-P
 293.88251	       4.9
 297.21375	       7.7
 300.06439	       7.1
 312.50293	      21.0
 328.14093	      45.5	b (5) (1+)
 329.17853	      10.6
 332.41937	       9.6
 342.11847	       6.6
 345.22699	       3.3
 348.35913	       5.0
 355.38782	       4.6
 360.93872	      19.0
 367.29572	       7.0
 369.10309	       5.2
 370.77783	       7.0
 372.10498	      16.1
 380.40021	      10.9
 396.91278	       2.2
 415.08325	      37.6	y (8) (2+)-P, y (7) (2+)
 416.29706	      15.6
 418.43250	      39.0
 445.04907	      21.5
 447.25781	      13.0
 448.25836	       8.0
 463.87537	     218.4	y (8) (2+)
 464.74243	      22.9
 466.36237	      19.7
 468.81500	       3.5
 483.23352	       4.0
 487.91101	      28.2
 493.74255	      13.1
 494.35175	      15.9	b (7) (1+)-P
 504.53259	       5.5
 507.61810	      18.1	y (11) (2+)-P
 531.00275	       3.5
 533.41754	       2.8
 539.29462	       3.9
 542.48352	       4.1
 543.17938	       3.7
 550.28149	       4.2
 551.36707	       3.3
 556.29120	      58.8	y (11) (2+)
 556.89447	       6.4
 562.40668	      15.4
 565.29877	      31.9	y (5) (1+)
 569.40033	      10.6
 570.17133	       7.0
 577.61517	     108.4
 578.42487	     251.8	[M+2H] (2+)-P
 579.30304	     133.9
 580.61572	       6.8
 582.17859	      53.8	y (12) (2+)-H2O
 583.14960	      18.8	y (12) (2+)-NH3
 584.42023	      39.6
 589.26678	      16.5
 590.11188	       5.5
 591.27533	      13.4
 592.22906	      29.9	y (12) (2+), b (7) (1+)
 593.27002	      17.2
 595.43457	      26.7
 596.49231	      13.4
 607.49347	      10.1
 608.51678	      30.9
 609.37079	      28.1	[M+2H] (2+)-NH3-H2O
 610.09430	       6.9
 611.39948	      48.6
 613.06049	       4.5
 616.25372	      18.3
 617.19037	      16.2
 618.19275	      25.8	[M+2H] (2+)-H2O, [M+2H] (2+)-NH3
 641.22418	       9.4
 662.48407	      76.8	y (6) (1+)
 663.53821	      31.8
 698.05908	      11.0
 702.06244	      12.0
 714.22845	      20.9	y (7) (1+)-NH3-P
 720.13080	      18.1
 721.16547	       7.3
 731.75983	      30.7	y (7) (1+)-P
 754.45844	      11.6
 757.75647	      22.8
 759.46362	      15.1
 760.40967	      19.2
 767.64557	      14.1	b (10) (1+)-H2O-P, b (10) (1+)-NH3-P, b (9) (1+)-H2O
 770.04663	      28.2
 788.37897	       4.5
 790.24792	       7.6
 792.25299	       7.3
 796.72614	       9.7
 803.97998	      11.2
 810.94885	       3.5
 815.28534	      10.7
 815.99139	      25.9
 822.65717	       3.2
 828.50476	      46.9	y (8) (1+)-P
 829.54840	      29.2	y (7) (1+)
 830.46063	      39.6
 844.79694	       2.4
 846.56769	      16.1
 868.33405	       8.3
 869.84222	      17.5
 880.40039	       4.8
 885.67401	       4.1
 890.29852	      10.5
 891.22461	       7.2
 893.06549	       7.2
 898.29095	       4.6
 908.32489	       4.8
 926.36908	     275.0	y (8) (1+)
 927.40778	     153.4
 928.37299	       4.8
 948.21783	      10.5
 952.19110	       9.4
 963.32672	      13.1
 964.18579	       2.4
 987.56665	       6.3
 997.30127	      19.6	y (11) (1+)-NH3-P, y (9) (1+)
 998.62396	       2.2
1012.43256	      19.4
1045.74854	       8.0
1055.88525	       5.6
1079.72729	       2.9
1080.32837	       5.8
1102.99817	       2.4
1111.51697	      17.5	y (11) (1+)
