# Supplementary material for: Phosphoproteomic Analysis of Platelets Activated by Pro-Thrombotic Oxidized Phospholipids and Thrombin
Source: PLoS One. 2014 Jan 6;9(1):e84488. doi: 10.1371/journal.pone.0084488 (PMC3882224; doi:10.1371/journal.pone.0084488)
Supplement: Annotated Spectra S1 — (ZIP) [file pone.0084488.s004.zip › AAGGAPSPPPPVR_-13_2_51019.txt]

       m/z	          i	matches
 211.99405	       6.9
 218.84561	       6.5
 222.93155	       4.8
 228.89426	      12.5
 234.47179	       8.7
 243.07472	       4.4
 254.97910	      12.9
 257.04669	      53.6	y (2) (1+)-NH3, b (4) (1+)
 257.94296	       5.2
 262.27307	       7.8
 276.99759	       3.7
 282.13254	      11.5
 283.35098	      20.3
 284.25220	       7.2
 287.64645	       7.1
 295.02704	       8.4
 299.30865	      17.1
 300.26172	      17.3
 301.14551	       9.3
 310.33752	      13.4
 313.96857	      11.3
 328.13641	     140.0	b (5) (1+)
 329.14374	      28.1
 335.86810	       5.8
 342.06433	       6.1
 354.36444	       2.4
 366.02594	       3.3
 372.12433	       4.7
 373.37939	       3.9
 379.44080	       3.7
 384.13354	       8.3
 388.14874	      11.2
 399.05054	       8.6
 402.29633	       6.9
 404.41766	       8.9
 405.34680	      12.1
 414.89227	      36.0	y (7) (2+), y (8) (2+)-P
 415.66193	      12.3
 425.99939	      28.9	b (6) (1+)
 433.41333	       6.6
 439.24628	      19.4
 443.36176	       8.8
 450.43726	      16.7
 454.21741	      10.3
 458.68909	       4.9
 463.79138	      93.5	y (8) (2+)
 464.74872	      26.3
 466.25677	       6.1
 468.37097	      70.3	y (4) (1+)
 469.18689	      23.8
 487.25580	      58.9
 489.39685	       3.9
 494.02606	      69.5	b (7) (1+)-P
 495.20795	      19.1
 496.07697	       7.0
 499.63818	      15.3
 506.40387	      24.0
 513.04492	       6.7
 514.33685	       3.0
 515.58386	       4.5
 516.30920	      16.1
 519.75385	      65.9	y (10) (2+)-NH3
 522.54657	      11.9
 527.96332	      42.8	y (10) (2+)
 530.04462	       9.9
 530.92914	       9.3
 533.60675	       8.0
 534.41998	       6.5
 542.60321	       5.0
 546.21368	      16.0
 548.38043	      22.6
 556.41492	     104.7	y (11) (2+)
 557.19391	       8.3
 558.48737	      22.0
 560.74548	      47.8	[M+2H] (2+)-NH3-H2O-P
 561.45227	      29.4
 565.46863	      32.2	y (5) (1+)
 567.18231	      32.2
 568.58563	      18.3
 569.31793	       6.8
 570.23639	       7.5
 571.97363	       2.6
 572.85223	       2.6
 574.06293	      32.0	b (8) (1+)-NH3-P, b (7) (1+)-H2O, b (8) (1+)-H2O-P
 575.36322	      38.7
 576.29596	       5.0
 578.12152	     368.5	[M+2H] (2+)-P
 579.10773	     136.2
 580.29742	      15.0
 582.22601	      11.3
 583.09857	       8.8
 586.63135	      16.8
 589.14618	      52.2
 590.02191	       7.5
 591.04846	       8.0
 591.99792	      40.9	y (12) (2+), b (7) (1+), b (8) (1+)-P
 592.90765	       7.1
 593.63269	      29.5
 594.38776	      36.4
 595.46301	      31.7
 596.69922	      15.5
 597.30573	      34.0
 598.08667	      47.0
 600.66180	      85.1
 604.31213	       8.8
 605.31732	       9.0
 608.08612	      56.4
 608.96057	     103.4
 610.12323	      30.8	[M+2H] (2+)-NH3-H2O
 610.85913	      60.4
 612.80475	      55.4
 614.12201	     114.3
 614.98383	      20.3
 616.05377	      26.5
 617.28510	     115.4
 618.29120	      41.6	[M+2H] (2+)-H2O, [M+2H] (2+)-NH3
 618.89294	      25.8
 628.01740	       5.1
 644.75317	       4.1
 646.69232	       3.5
 650.78809	      25.4
 652.90936	      13.3
 653.56189	      13.9
 654.75879	       6.3
 660.51837	       3.3
 661.27148	       6.7
 662.39386	     142.4	y (6) (1+)
 663.58807	      15.2
 665.17938	      13.8
 670.23547	      18.6
 678.36938	      20.2
 688.55835	      10.7
 692.34332	      12.1
 702.43445	      29.4
 711.34369	      14.9
 714.79541	       6.3
 724.86823	       7.1
 737.28259	       3.2
 739.53015	      17.5
 741.18665	       2.6
 745.05804	      18.4
 754.99786	      15.1
 766.70544	       5.4
 767.87244	      18.1
 772.44739	       3.4
 773.60724	      11.2
 781.45441	       9.9
 787.91827	      12.2
 789.16278	      16.0
 795.66791	      12.3
 810.91162	      26.4	y (8) (1+)-H2O-P, y (8) (1+)-NH3-P, y (7) (1+)-H2O
 813.13214	       2.8
 815.04871	      21.5
 828.30542	      85.7	y (8) (1+)-P
 829.74469	      29.4	y (7) (1+)
 843.37567	       5.8
 845.09351	      10.1
 847.35278	      27.5
 848.93402	      42.7
 850.61749	       9.3
 859.13300	      21.8
 860.09161	       4.6
 867.64606	       7.9
 878.89551	      15.0
 896.05548	      12.7
 926.35150	     485.1	y (8) (1+)
 927.14960	     134.6
 928.01385	      42.2
 928.68719	      24.6
 935.13666	      14.3
 936.33270	       4.8
 975.31323	       2.0
 993.95801	      17.9
 996.96600	      24.7	y (9) (1+), y (11) (1+)-NH3-P
 998.28589	       2.2
1002.94952	       5.0
1012.02472	       2.4
1013.55298	       3.3
1026.87207	      10.6
1049.14282	       7.7
1051.91138	       6.8
1068.76392	       6.7
1070.28101	      14.3
1080.65723	      16.1
1106.69580	      13.0
1260.08948	      11.9
