# Supplementary material for: Phosphoproteomic Analysis of Platelets Activated by Pro-Thrombotic Oxidized Phospholipids and Thrombin
Source: PLoS One. 2014 Jan 6;9(1):e84488. doi: 10.1371/journal.pone.0084488 (PMC3882224; doi:10.1371/journal.pone.0084488)
Supplement: Annotated Spectra S1 — (ZIP) [file pone.0084488.s004.zip › AALANLCIGDVITAIDGENTSNMTHLEAQNR_-16_2_154602.txt]

m/z	i	matches
311.30554	10.1
312.19321	17.6
322.33405	59.3
325.15146	28.7
326.27423	5.0
327.12820	12.0
332.03073	32.0
333.12216	29.9
334.42477	11.2
340.46536	7.0
342.02127	36.8
351.10080	9.6
352.32181	38.1
353.86743	10.4
359.54626	17.6
360.87689	8.6
363.27283	12.7
365.27902	4.5
366.95496	12.5
368.45071	22.8
369.81250	24.7
372.98407	12.7
377.15936	5.5
379.40320	9.1
380.97531	21.7
382.94809	8.6
384.24078	20.5
386.88336	24.8
388.20728	17.1
388.98541	12.6
394.56207	29.4
395.31592	48.3
396.12164	94.3
397.19696	64.2
399.30957	136.0
400.59991	16.8
410.11163	14.0
412.96326	68.1
414.24069	9.1
416.97083	77.2
418.68573	16.7
420.10953	10.9
421.13129	84.3
422.19510	22.3
423.97244	230.3
424.80789	157.5
425.56635	26.6
426.54672	21.9
427.26196	12.6
429.16699	16.9
429.86438	15.0
432.18512	4.0
434.28952	4.0
434.99359	47.2
436.16946	9.5
438.14316	83.9
439.70062	9.9
441.34052	138.8
442.81293	36.1
446.18124	11.7
449.21283	8.4
451.42432	4.0
452.24625	34.1
453.54623	9.9
454.43478	4.0
457.77213	10.1
458.64758	28.9
459.46881	11.7
461.46881	26.5
463.73859	70.9
466.13721	24.1
469.23596	13.7
470.20950	41.2
471.13867	48.4
472.34644	4.5
473.15884	62.5
476.08337	18.6
477.29364	15.1
478.11691	8.4
479.22021	7.6
480.73874	26.1
481.49173	39.7
483.17352	44.5
487.34711	5.5
488.28690	122.2
489.43079	44.6
490.26105	6.6
491.23590	107.9
492.27997	67.7
493.21814	14.2
495.12958	40.9
497.18030	16.3
498.23801	12.7
499.31393	18.1
501.06421	53.5
506.27939	16.1
507.02255	32.5
509.08972	303.7
509.81949	83.2
510.97357	116.9
511.86270	27.9
512.50592	21.5
513.53088	28.9
514.24280	6.2
515.28894	36.2
516.12775	10.6
517.16931	41.2
518.45886	41.8
519.45306	45.3
520.58325	14.2
523.98755	7.5
526.24182	62.3
527.28564	28.4
528.83984	38.1
529.94360	12.7
531.41858	11.2
534.89795	13.2
537.10742	710.7	b (6) (1+)-NH3
538.21338	248.2
539.24866	106.0
541.41986	29.2
543.52045	51.8
545.15948	26.8
546.67432	12.7
550.29736	31.5
551.48853	61.1
552.32813	16.1
554.25854	413.2
555.43018	134.7
556.66882	69.1
559.28296	14.5
560.23035	7.6
563.07019	20.9
566.33167	7.1
566.98865	18.5
568.32312	37.1
571.70850	13.4
572.31549	10.5
573.19739	17.1
574.19952	19.7
575.56921	45.3
577.32910	32.6
578.29578	11.0
579.31061	42.3
580.32727	8.6
581.52087	68.7
582.61584	67.3
583.34253	81.9
584.30432	54.3
585.03638	27.9
586.15454	69.8
588.53412	30.4
592.64856	21.3
594.30688	42.5
596.14075	14.7
597.49292	46.9
598.72485	30.8
599.42163	29.1
606.08655	129.5
607.48193	54.5
608.54858	68.6
610.15808	58.6
612.15173	30.8
613.33325	8.1
614.40796	15.8
615.27563	34.2
616.82922	60.9
617.48889	229.7
618.96411	27.3
622.36255	62.7
623.37830	30.4
624.20386	22.7
624.88318	13.5
626.30957	36.1
628.48785	6.6
629.41101	29.4
630.65430	12.7
631.92639	34.6
633.00958	29.3
633.74689	17.5
634.41003	21.0
635.83008	100.0
637.18915	50.3
639.39941	28.9
640.98401	88.4
642.36133	11.7
643.31335	16.8
646.00623	31.7
648.20514	46.8
649.37073	30.7
651.06580	59.5
652.64160	81.1
653.85712	66.9
656.35071	48.3
657.42468	47.1
658.38361	155.0
659.21899	31.7
660.49280	11.1
663.35431	40.2
664.38245	23.8
666.14417	68.3
668.43530	135.8
669.49475	134.6
670.52563	32.5
671.44275	39.6
673.25507	29.4
674.32281	59.3
675.56372	26.6
676.39429	63.8
677.28918	33.6
677.94556	6.0
679.39709	101.7
680.11475	10.1
682.06287	96.3
682.71643	36.4
684.14227	94.0
685.30957	42.7
686.55164	23.6
688.48834	61.2
690.27423	6.6
691.23712	151.2
692.37573	19.6
693.65594	95.4
695.56580	60.1
697.26312	539.7	b (7) (1+)-NH3
698.36395	119.5
699.65961	74.0
700.40417	33.6
701.47339	71.2
704.30444	21.5
705.37354	27.4
708.37817	70.8
709.76990	18.9
711.19165	49.7
712.44080	10.7
713.23828	21.1
714.32281	63.9
715.47974	44.3
718.19299	98.8
719.39130	119.7
721.09082	107.9
722.50238	28.1
724.18323	54.3
726.25000	9.1
727.40454	23.2
728.31610	60.2
729.22125	27.5
730.48370	213.5
731.47369	141.8
732.42200	48.3
736.22687	49.7
737.57825	18.8
739.48688	68.3
740.27759	76.9
741.96100	4.6
742.58765	39.7
743.38733	31.4
750.47174	87.0
753.48840	8.6
754.69733	23.1
756.81085	41.1
757.56073	7.1
758.52502	79.5
759.28900	37.1
760.45068	23.9
761.23920	48.6
763.14294	24.4
764.21436	6.5
765.60248	38.5
766.90802	72.7
768.21783	50.9
770.04694	21.8
770.69702	7.9
771.84668	23.0
773.23975	9.6
775.25531	65.2
776.51904	52.1
777.56165	52.6
778.20557	8.1
779.61096	66.1
781.19763	41.1
782.24695	171.4
783.40717	59.1
784.14563	10.7
785.20068	19.1
786.54718	89.9
787.58289	51.7
788.25989	14.6
790.26428	68.7
792.22534	71.8
794.40515	174.5
795.53967	313.9
796.91504	29.5
797.91394	47.3
799.12170	34.9
800.24133	4.6
801.44446	6.4
803.19385	55.1
804.18652	136.3
806.44531	53.6
808.25525	67.5
809.39331	93.5
810.32983	820.9	b (24) (3+)-H2O, b (24) (3+)-NH3, b (8) (1+)-NH3, y (22) (3+)
811.27893	195.3
812.23267	101.9
813.36792	43.9
814.01501	51.3
815.46606	58.5
818.33435	153.2
819.39319	26.4
820.47241	25.0
821.51257	9.6
822.16797	31.5
823.41760	61.2
825.39233	75.6
826.37036	28.7
827.28723	387.5
828.44092	245.4
829.35693	76.1
830.31506	103.2
831.11829	12.0
832.47632	17.2
833.44116	18.7
834.23352	59.3
835.81738	41.5
837.05786	58.8
838.37488	12.5
840.05432	89.7
841.18457	47.9
842.07312	95.2
842.90405	108.6
843.87976	103.0
844.56763	31.4
846.27441	90.2
848.36902	13.0
849.58606	21.9
851.55750	691.5	y (15) (2+)
852.43787	335.1
853.46387	144.9
854.66760	12.4
855.33276	80.7
856.78955	9.1
857.55005	18.8
858.52905	114.2
860.95898	56.9
862.88245	44.6
866.35986	97.4
867.54858	489.7	y (24) (3+), y (7) (1+), b (9) (1+)-NH3
868.35986	157.4
869.49670	201.8
870.28210	69.0
871.19019	19.2
874.31628	38.2
876.13123	11.0
878.78455	25.6
880.41235	5.7
882.10913	71.1
883.18408	84.4
884.55103	14.6
885.20801	65.2
885.97473	14.2
888.14465	79.9
889.30103	13.0
891.34814	19.4
893.33411	133.9
894.68542	75.9
896.05969	79.7
897.12085	82.0
898.20203	50.6
899.37488	9.6
900.90710	128.3
902.59546	73.5
903.60193	43.6
905.37439	7.6
906.38843	179.9
907.24670	51.8
908.98779	904.6	y (16) (2+)
909.94482	379.4
910.82715	146.1
911.74731	84.1
913.65869	90.5
914.48999	129.1
915.10645	54.4
916.37427	45.8
917.52307	59.2
918.17517	85.0
919.39172	55.0
920.38147	70.8
921.20862	120.6
922.33533	220.1
923.61401	23.9
924.81470	74.9
925.51953	62.2
926.55103	151.6
927.23926	7.9
928.17285	26.7
929.42566	173.0
931.99390	71.0
933.47620	28.5
934.40259	61.1
935.28442	89.5
935.90381	46.1
936.55884	44.5
937.79797	73.2
938.40967	16.1
939.56555	48.8
940.38208	82.6
941.08093	25.2
942.58423	130.2
944.49182	189.1
945.25659	37.3
946.10718	65.8
947.18530	80.1
948.33008	7.6
949.16760	61.3
950.78625	109.7
951.56348	35.0
952.55237	70.1
953.50708	147.1
954.43750	102.5
956.10461	78.8
957.27393	227.9
958.87354	150.5
959.72168	83.7
960.52380	101.8
961.24792	77.7
964.27417	52.9
965.57227	738.1	y (17) (2+), b (28) (3+)
966.42358	287.4
967.35901	38.5
968.57507	162.9
969.44482	93.6
970.14185	14.8
971.38171	8.4
972.58557	20.0
973.42322	62.3
975.28760	218.0
976.49133	22.2
977.19507	16.6
978.51477	34.0
980.10706	101.1
981.07178	152.7
982.07483	113.9
982.67834	10.2
984.34387	203.0
985.06689	249.7
986.26819	245.7
987.21973	156.2
988.23389	112.1
989.86755	81.2
990.55469	11.9
991.20190	12.5
991.96802	17.8
992.92383	98.0
993.96350	87.6
995.60925	97.9
996.62793	133.6
997.80603	126.5
998.85938	194.3
999.58813	75.3
1001.11182	971.0	y (18) (2+)
1002.03528	406.5
1002.93750	185.1
1003.59692	11.9
1004.96973	43.6
1006.21521	162.7
1007.26172	87.6
1008.51880	244.5
1009.74902	269.3
1010.70544	60.9
1011.86841	192.0
1013.05933	119.9
1013.83630	128.1
1014.91553	163.1
1016.38000	280.3
1017.05029	85.3
1017.70483	237.7
1018.53467	22.7
1019.73035	484.4	y (28) (3+)
1020.45667	405.6
1021.26099	53.8
1022.00220	229.8
1022.74060	43.4
1023.57190	107.6
1024.77271	2608.0
1025.70264	507.9
1026.56396	412.1
1027.39746	186.4
1028.04480	74.4
1029.53345	142.2
1030.40942	76.7
1031.41443	26.3
1032.28955	91.2
1033.54517	71.3
1034.43896	42.2
1036.56848	37.2
1037.84058	202.7
1039.27295	242.2
1040.33728	309.4
1041.11279	204.4
1042.07434	109.0
1042.77222	182.8
1043.43640	101.4
1044.63928	231.0
1046.04382	253.9
1046.95105	408.9
1048.15918	492.6
1049.13086	75.2
1051.35657	1420.1
1052.19983	2311.4	y (29) (3+)-NH3, y (19) (2+), y (29) (3+)-H2O
1053.27283	271.2
1054.39917	39.1
1055.10181	214.9
1055.97559	629.6
1057.11621	1790.5	y (29) (3+)
1058.21472	890.6
1059.39209	173.1
1060.44458	70.7
1061.53369	229.7
1062.46118	102.6
1063.59753	118.4
1064.63220	307.5
1065.70654	430.4
1066.82715	561.4
1068.18286	120.0
1068.94788	225.9
1069.63867	597.2
1070.44580	329.7
1071.65149	789.5
1072.50464	869.3
1073.27112	1238.5
1074.14050	599.6
1075.20959	104.3
1076.18018	174.6
1077.12866	185.7
1078.40955	320.6
1079.40186	96.7
1080.55371	228.8
1081.35254	639.2	y (30) (3+), b (11) (1+)-NH3, y (9) (1+)-H2O
1082.41309	249.5
1083.41577	118.9
1084.35535	247.3
1085.18689	231.5
1086.10352	855.0
1087.29907	793.2
1088.14063	608.4
1089.12878	294.6
1089.91040	117.7
1090.93359	91.9
1091.62610	74.0
1092.79919	153.8
1093.78674	243.8
1094.39282	211.9
1095.15210	52.8
1096.12573	37.1
1108.81689	64.9
1109.78638	6.0
1118.82678	13.4
1120.40686	19.8
1121.67236	22.0
1123.70117	166.5
1126.51660	73.7
1127.61719	45.8
1128.41016	36.0
1129.10400	5.0
1130.46973	23.2
1132.50110	107.0
1134.04919	18.3
1134.91382	16.2
1135.65320	75.6
1136.50952	106.4
1137.55005	128.5
1139.46484	113.3
1140.37610	55.3
1141.76794	75.1
1142.40015	41.8
1144.52551	134.1
1145.52954	256.6
1147.19751	134.6
1148.02478	32.0
1149.02173	95.0
1150.06323	72.2
1151.30286	15.7
1153.15918	7.1
1154.50024	22.0
1156.09973	26.5
1157.42090	334.9
1158.06775	710.8	y (21) (2+)
1159.17444	94.1
1159.83228	90.2
1160.62793	47.8
1162.40845	151.3
1164.41101	27.6
1165.68225	194.7
1166.43152	7.1
1167.86218	69.0
1168.50244	58.5
1169.68091	62.8
1170.58496	87.4
1171.45496	182.0
1172.47900	40.7
1174.65710	88.7
1175.31860	39.9
1176.53430	142.8
1177.33203	61.6
1178.08276	13.7
1179.60803	68.1
1180.74048	42.8
1182.58569	4.5
1185.18591	225.9
1185.98315	90.7
1188.56787	106.4
1189.78845	78.0
1191.12378	188.9
1192.41382	86.4
1193.26355	169.2
1194.41052	333.6
1195.55640	220.8
1196.26563	46.1
1197.29980	25.1
1198.21521	42.2
1198.86938	8.6
1200.08838	97.3
1201.62280	5.9
1202.69287	47.3
1203.37048	22.8
1204.13745	10.9
1205.44482	18.6
1206.87231	175.5
1207.75134	52.6
1208.44922	52.0
1210.12988	17.3
1210.95825	88.0
1211.58557	102.9
1212.59692	362.4
1213.39050	169.9
1214.90210	589.4	b (24) (2+)-H2O
1215.85999	1068.2	y (22) (2+), b (24) (2+)-NH3
1216.84338	228.7
1217.64575	45.0
1220.16626	87.3
1220.98218	29.3
1222.06665	87.1
1222.86243	19.1
1223.63965	50.6
1224.30444	22.8
1225.40356	14.9
1227.03223	126.0
1228.54834	49.5
1230.30640	47.1
1231.25989	87.8
1231.89539	11.3
1233.72192	265.5
1234.80286	530.8	y (23) (2+)-NH3, y (23) (2+)-H2O
1235.66016	255.0
1236.45996	38.7
1238.57056	26.0
1239.88220	35.0
1241.47339	58.0
1242.43457	91.3
1243.77673	6370.4	y (23) (2+)
1244.60681	3744.2
1245.34802	1332.8
1246.30872	316.7
1247.10986	65.9
1248.55884	102.2
1249.36597	50.8
1251.13916	165.3
1251.89661	58.2
1252.83582	37.0
1253.97180	90.0
1254.79297	28.1
1257.35107	46.7
1259.01331	63.1
1260.54297	39.1
1261.53467	35.1
1262.80811	13.7
1268.54053	28.9
1269.58423	57.3
1270.21655	13.7
1271.28052	17.6
1273.50610	151.7
1274.75635	45.3
1275.89417	9.8
1276.97888	66.9
1278.14136	38.7
1278.78064	131.1
1280.41748	108.7
1281.50220	44.4
1282.40173	53.3
1283.27075	31.5
1284.87915	8.4
1285.51099	32.0
1288.73145	75.8
1289.53271	217.8
1290.48535	107.2
1291.86963	131.2
1292.73755	32.6
1293.51074	188.2
1295.11523	211.0
1298.05530	32.2
1298.88428	36.0
1300.38818	3471.7	y (24) (2+), y (11) (1+)
1301.31494	1553.0
1302.17651	502.2
1302.88647	9.7
1303.84290	50.7
1304.69299	97.2
1305.60034	162.1
1306.36694	29.4
1307.13989	35.2
1308.14795	13.6
1309.74976	35.6
1310.54114	68.6
1311.54590	44.1
1312.48108	239.8
1313.84583	87.3
1314.96606	69.6
1315.99854	146.0
1319.50403	22.9
1321.09827	24.8
1321.75110	45.8
1322.66931	177.4
1323.80798	208.4
1324.69983	36.0
1325.48474	16.1
1327.36768	10.5
1329.12683	55.0
1331.20557	31.9
1332.85193	125.6
1333.54749	13.8
1334.50159	78.9
1335.49866	126.8
1336.90637	31.3
1338.04407	58.6
1339.37659	16.3
1341.19592	135.0
1341.89856	48.6
1342.74780	51.1
1343.53613	39.6
1344.79163	39.9
1345.89380	77.1
1347.24207	59.9
1348.16638	46.0
1348.79138	131.8
1349.53479	202.2
1351.50354	101.6
1354.22668	115.0
1354.88208	13.5
1356.16772	47.7
1357.95959	102.7
1359.90503	187.2
1362.91711	127.3
1363.81555	162.0
1364.83801	49.1
1366.04968	129.8
1367.60876	171.6
1368.63318	119.8
1369.45300	52.3
1370.73523	284.3
1371.55212	585.4	y (25) (2+)-H2O
1372.27307	2059.4	y (25) (2+)-NH3
1373.42395	535.2
1374.45251	120.1
1376.12268	67.7
1376.79529	22.9
1378.34875	84.9
1379.99744	3877.7
1380.89319	8329.5	y (25) (2+)
1381.79272	1993.2
1383.07300	155.6
1383.99438	75.7
1384.87585	188.2
1385.57922	79.9
1386.46326	34.9
1387.59827	75.8
1390.11365	109.7
1391.12549	50.1
1393.02856	34.2
1394.19629	99.1
1395.40625	70.7
1396.48364	33.6
1398.04651	135.6
1400.05750	69.8
1400.99109	69.0
1401.74927	96.8
1403.20618	36.6
1405.08240	62.6
1406.18323	34.6
1408.22400	14.3
1409.21545	152.7
1410.20483	103.3
1412.43799	115.6
1413.87415	41.0
1414.75793	97.7
1418.76843	61.1
1419.93250	90.3
1420.80261	15.8
1422.36414	90.7
1424.62183	41.9
1426.90417	95.7
1427.95166	333.7
1429.29431	115.5
1430.18433	26.2
1431.57214	50.9
1432.36011	19.8
1433.41638	31.4
1434.97498	8.2
1436.61902	1026.1	y (26) (2+)
1437.48743	2445.4
1438.59583	458.1
1439.30066	83.5
1440.12561	10.6
1441.13928	58.6
1443.42273	55.0
1444.58069	40.1
1446.98450	164.5
1447.70203	14.2
1448.42053	77.8
1449.21985	62.4
1450.41333	49.3
1454.51160	84.7
1455.68884	67.4
1457.52698	33.6
1458.58984	127.0
1459.46179	21.4
1460.37012	41.3
1461.30359	28.2
1462.21912	40.3
1463.73657	134.4
1464.37012	113.2
1465.57251	23.1
1468.25940	14.6
1471.19348	96.8
1472.77063	36.9
1473.89966	44.6
1474.90625	80.0
1476.85461	99.4
1478.44543	15.1
1479.58557	95.6
1481.10730	188.1
1481.89746	85.4
1483.87097	47.5
1485.40662	256.5
1486.27234	453.9
1487.42358	105.5
1488.30359	43.8
1489.64709	6.7
1491.47156	65.9
1492.95520	21.5
1494.00403	2150.9	y (27) (2+)
1494.62097	879.1
1495.25989	1719.3
1496.27136	165.4
1497.39978	143.2
1498.33337	39.2
1499.34766	59.1
1500.68762	53.4
1501.82520	63.6
1502.54089	6.3
1504.84094	25.4
1505.94739	9.6
1506.61426	18.2
1508.50366	15.3
1509.69824	20.7
1510.97302	5.1
1511.99109	15.3
1513.57080	15.3
1515.15808	12.9
1516.58191	131.7
1518.03564	152.5
1520.51660	81.2
1521.24280	107.6
1521.93921	221.6
1522.72400	116.1
1523.45581	147.5
1525.14832	34.3
1526.32690	100.3
1528.95374	402.0
1529.79211	955.1	y (28) (2+)
1530.64465	585.6
1531.69519	145.1
1532.31775	43.0
1533.81165	21.0
1534.92957	78.3
1537.02576	14.6
1538.68396	18.7
1539.59412	95.4
1541.76697	16.1
1543.66125	33.5
1544.98511	32.8
1545.77600	35.5
1546.38428	28.7
1547.38208	32.2
1550.68152	3.0
1556.05896	18.8
1557.18079	23.0
1558.59265	83.4
1559.49890	16.3
1561.02405	15.6
1565.52917	90.6
1567.74670	38.3
1570.36865	35.3
1572.70935	37.6
1574.51013	30.0
1576.00574	35.4
1577.54041	10.1
1578.31995	31.5
1581.22693	20.5
1582.91602	37.0
1584.17322	63.0
1585.51477	22.3
1586.71570	42.0
1588.43579	15.6
1590.85681	84.6
1591.48547	20.7
1592.87280	58.2
1594.24548	24.7
1595.98889	14.6
1598.28601	10.1
1599.42957	7.1
1601.06775	45.4
1603.00476	37.3
1604.00598	38.2
1605.28845	34.6
1607.81396	32.8
1611.88782	98.7
1612.50562	43.1
1613.59851	16.6
1614.63818	60.8
1617.94666	54.3
1619.50891	16.1
1623.22900	13.0
1625.76355	61.7
1627.45728	149.3
1628.90491	53.8
1630.71912	34.0
1633.39685	8.5
1636.79724	57.0
1637.60669	34.8
1638.88745	15.9
1639.84851	27.4
1642.31543	46.1
1645.48987	6.0
1649.22583	11.1
1650.45935	27.9
1651.57507	41.9
1652.55579	27.8
1653.18433	10.0
1653.88977	15.3
1654.85950	23.9
1655.90356	23.9
1658.59827	52.4
1661.14783	7.0
1661.96851	14.5
1663.74036	34.2
1664.68323	52.8
1666.26050	4.0
1667.49817	10.1
1669.69604	26.9
1670.61108	69.4
1672.87244	63.1
1674.00110	39.6
1674.82312	34.5
1676.56604	21.1
1680.29260	32.8
1682.53357	25.4
1683.62341	37.2
1685.44592	61.5
1690.49548	19.9
1692.01282	39.1
1696.94470	10.0
1701.85388	647.6	y (15) (1+)
1702.73364	245.5
1703.43542	88.9
1704.26208	129.0
1705.31665	15.4
1705.98303	60.6
1710.62122	46.4
1712.03772	18.7
1718.88208	47.7
1721.28186	22.8
1726.96643	5.0
1728.31775	33.1
1731.19348	16.2
1734.43860	42.8
1735.84070	40.7
1737.99670	59.2
1738.65686	9.4
1742.69055	17.2
1750.72437	9.7
1753.56665	25.9
1764.33582	17.3
1766.44812	36.8
1767.41907	41.1
1770.05872	22.1
1773.78552	23.2
1774.78040	7.6
1776.87512	40.2
1780.07153	36.7
1781.60718	13.6
1788.42029	24.8
1791.96252	33.2
1797.64270	7.1
1798.65015	28.1
1801.63196	17.6
1813.71802	10.1
1815.05994	39.1
1816.68481	81.3
1819.72766	29.7
1820.60730	33.1
1821.72083	10.6
1826.24280	32.5
1827.74646	33.1
1830.46790	6.5
1833.64294	5.1
1835.21326	56.5
1836.27478	24.0
1838.35901	17.7
1854.83276	35.3
1864.31909	29.4
1871.15540	16.0
1874.76440	13.6
1878.97986	14.3
1880.22058	22.2
1884.69165	5.0
1888.85242	32.6
1891.91638	38.7
1898.36194	27.0
1899.74622	15.4
1908.69458	16.1
1912.06372	13.4
1913.15784	70.0
1926.08191	13.7
1929.99524	30.3
1930.62146	29.5
1931.99097	71.7
1933.10535	6.6
1938.00806	37.2
1939.88440	27.4
1941.94897	12.5
1953.59314	8.6
1956.37671	9.1
1959.60974	13.1
1962.74548	9.1
1968.05139	12.5
1984.08521	39.7
1995.85413	30.0
1997.63745	42.3
