# Supplementary material for: Phosphoproteomic Analysis of Platelets Activated by Pro-Thrombotic Oxidized Phospholipids and Thrombin
Source: PLoS One. 2014 Jan 6;9(1):e84488. doi: 10.1371/journal.pone.0084488 (PMC3882224; doi:10.1371/journal.pone.0084488)
Supplement: Annotated Spectra S1 — (ZIP) [file pone.0084488.s004.zip › AAQSTGAWIVTGGLHTGIGR_-18_2_157462.txt]

m/z	i	matches
210.22090	45.0
224.26978	21.2
225.12021	22.7
231.87509	68.5
234.89133	39.7
237.33113	95.1
238.35390	49.3
242.29739	52.5
244.19273	39.9
249.06451	38.4
252.25803	28.0
255.08960	28.0
256.51044	143.3
259.43610	100.9
261.50446	32.7
266.19925	93.2
267.41769	71.1
268.50470	13.5
272.38550	119.3
273.17270	31.0
274.20102	36.3
276.26553	62.7
277.10818	28.1
280.15555	52.3
281.32590	12.6
283.14255	387.3
284.20099	15.6
289.51791	25.5
290.11871	40.6
294.25684	617.8
295.34698	299.8
303.44888	12.4
307.15768	17.1
311.00009	118.4
318.38675	40.9
320.44440	53.3
321.38708	42.1
322.05707	105.4
323.30045	43.8
325.16455	180.2
326.22198	79.4
326.94940	19.0
330.33160	37.1
331.36426	39.6
338.26617	152.8
339.45111	223.2
340.28381	93.8
341.96033	57.7
344.20679	35.2
345.37567	38.4
345.97797	97.2
348.42035	41.4
350.03204	16.8
352.41498	17.9
353.05478	19.0
356.17804	341.1
357.21838	37.8
360.22443	71.9
362.35663	33.8
366.28394	246.5
369.55731	83.1
371.17896	59.4
375.46582	40.5
376.07617	15.7
377.81207	11.4
384.23376	21.2
385.53656	19.8
386.97577	19.0
388.62183	14.6
391.25995	148.5
392.38757	91.0
393.02252	31.9
394.30865	39.2
395.21271	33.0
396.84308	114.7
397.89990	35.5
402.14093	60.2
405.46344	741.5
407.77240	30.8
409.53357	97.6
410.47693	387.0
412.25446	78.8
413.18787	161.5
414.16974	49.8
417.46191	46.0
418.51038	94.1
419.40881	23.7
420.28253	268.2
421.22388	39.7
423.32074	652.8
424.52386	152.1
425.33337	46.0
427.40997	41.2
428.25067	55.5
430.13965	86.7
432.21948	140.0
434.50067	150.8
436.53247	150.1
437.17297	1703.4	b (11) (3+)-H2O, b (11) (3+)-NH3
438.16797	1133.1	b (4) (1+)
439.29407	242.4
440.43561	556.6
443.28198	67.9
444.21484	26.6
445.73224	14.7
450.46289	30.7
452.62427	31.8
454.34863	453.5
455.25293	922.6	b (12) (3+)-H2O
456.05945	693.1
457.46521	108.8
458.56665	34.6
459.80145	44.9
460.59607	44.1
461.37506	22.1
463.26184	122.1
464.75586	15.7
465.63635	19.0
471.26355	104.0
472.31042	14.8
475.90485	119.4
477.13568	41.1
478.99249	122.4
481.37299	394.4
482.35754	149.8
483.08051	102.2
485.40021	34.8
487.28693	169.4
489.21338	198.0
491.95892	38.0
492.90173	95.3
495.71704	274.8
496.41150	115.3
498.25616	43.7
499.54712	31.8
500.32928	124.5
501.19745	116.2
502.33099	121.0
503.43079	80.6
504.60596	477.9
505.44116	111.5
506.57709	204.8
507.92883	570.2
509.10333	339.4
511.15942	35.7
513.55920	57.9
515.46869	860.5
516.86249	273.6
518.16101	32.8
520.48077	99.4
522.46985	181.5
523.74738	284.4
525.26514	719.7
526.48346	268.6
528.64722	73.8
529.37732	94.9
531.19702	11.2
532.87079	235.4
533.78351	226.0
534.52710	404.7
535.65375	790.8
536.34723	734.4
537.53070	548.4
538.32538	80.2
539.31610	122.2
539.99548	48.0
542.35382	67.9
543.07880	36.0
543.96631	21.2
545.27252	135.1
547.03381	163.1
549.20526	202.2
551.25714	1041.7	b (17) (3+)-2P, b (18) (3+)-NH3-3P, b (7) (1+)-2P, b (18) (3+)-H2O-3P
552.66296	379.2
553.27942	1802.7	y (16) (3+)-P
554.09186	697.3
555.45044	78.0
556.15051	74.5
558.15240	220.6
559.17657	145.3
560.06897	168.4
562.16180	522.9
563.02997	235.2
564.37640	106.7
565.49536	188.4
566.16156	101.9
567.37604	158.0
568.10431	40.6
569.00006	42.4
569.89270	16.8
572.09723	45.0
573.06543	1102.9	y (12) (2+)-H2O-P, b (13) (2+)-3P, y (12) (2+)-NH3-P, b (10) (2+)
573.97980	777.2
575.04889	262.3
576.07996	61.1
577.09302	251.8
578.34894	154.5
579.15479	12.5
580.58759	109.9
581.71545	320.7
582.94183	105.0
584.26483	1499.8	b (18) (3+)-NH3-2P, b (17) (3+)-P
585.22382	714.5
586.36212	354.4
587.64423	143.6
588.27179	36.3
591.23151	133.8
591.95770	66.2
593.92694	312.8
595.21869	203.5
596.58282	234.3
598.30798	67.2
599.74359	220.0
600.62408	414.9
601.66077	127.4
602.31891	898.8	b (19) (3+)-NH3-2P, b (19) (3+)-H2O-2P, b (5) (1+)-NH3, y (17) (3+)-H2O-P
603.35516	483.1
604.97021	79.8
606.21753	46.2
608.70013	106.4
609.41492	167.4
611.10626	26.5
613.11731	113.2
614.97736	84.7
615.87592	173.7
617.11176	302.2
618.57941	231.6
619.34650	14.7
620.71722	149.2
622.73145	352.5
623.41827	61.0
625.18854	149.1
626.31171	313.2
627.13263	441.4
628.10437	213.9
629.17780	190.5
630.36932	372.9
631.37463	100.5
632.18634	196.7
634.25482	610.9
635.32605	1404.9	b (19) (3+)-H2O-P, b (19) (3+)-NH3-P, y (17) (3+)-H2O, b (12) (2+)-NH3-P
636.41333	2003.6	y (17) (3+)-NH3, y (19) (3+)-H2O-2P, y (19) (3+)-NH3-2P
637.34918	522.4
638.66351	933.8
639.68225	224.0
640.62262	40.0
641.99103	8891.1	y (17) (3+), y (19) (3+)-2P
642.81171	3059.9	b (12) (2+)-P
643.72742	856.4
644.54187	291.1
645.49237	156.4
646.63995	3046.4	y (18) (3+)-NH3-P
647.57965	7271.4
648.64093	1369.2	b (7) (1+)-P, b (18) (3+)-NH3, b (18) (3+)-H2O
649.57666	751.3
651.68854	233.8
652.51300	11.3
653.61407	70.0
654.72052	268.8
655.38055	1126.0	b (11) (2+)-H2O, b (11) (2+)-NH3, b (18) (3+), [M+3H] (3+)-NH3-H2O-2P
656.13873	541.9
657.39465	637.1
658.80402	633.1
659.41766	381.4
661.12982	389.3
662.00671	86.2
664.29877	2295.0	b (11) (2+)
665.34039	483.2
666.44769	190.4
667.38519	70.8
668.98663	95.0
669.86267	394.1
670.88531	27.0
672.14978	167.3
673.32782	369.9
674.51227	364.6
675.58331	1064.8	b (6) (1+), y (19) (3+)-P, y (13) (2+)-P
676.48108	375.0
678.67517	687.7
679.32251	730.5
680.29797	311.3
681.71136	180.7
682.60724	1017.1	b (12) (2+)-H2O
683.29889	894.7
684.38983	1170.9	b (12) (2+)-NH3, y (18) (3+)
685.29779	545.1
686.08698	333.9
687.48077	3476.9	[M+3H] (3+)-NH3-H2O-P
688.45325	513.2
689.42792	130.4
690.22174	468.6
691.28351	344.7
692.59222	1267.6	b (12) (2+)
693.36395	16739.3	[M+3H] (3+)-H2O-P, [M+3H] (3+)-NH3-P
694.37653	7120.7
695.85394	778.8
696.75604	334.0
697.59576	331.6
698.46960	452.9
699.12024	1857.8	[M+3H] (3+)-P, b (15) (2+)-3P
699.87469	4589.0
701.11993	1738.6	y (14) (2+)-H2O-P, y (14) (2+)-NH3-P
702.08044	1115.5	y (19) (3+)-NH3, y (19) (3+)-H2O
703.63721	746.5
704.56323	111.3
705.41986	364.1
706.68073	483.2
707.80762	978.7
708.48419	1101.5	y (19) (3+)
709.55804	614.6
711.53058	1065.9
712.30353	3632.8	b (13) (2+)-H2O, b (13) (2+)-NH3
713.14612	5442.3
714.15991	1597.7	y (13) (2+)-H2O
715.37958	855.7
716.26703	846.8
717.11060	440.2
718.40625	326.2
719.85565	2008.3	b (14) (2+)-H2O-P, b (8) (1+)-H2O-2P, b (14) (2+)-NH3-P
720.63800	2220.6	b (8) (1+)-NH3-2P, [M+3H] (3+)-NH3-H2O, b (13) (2+)
721.96716	343.8
723.26440	593.6
724.18433	30.9
725.40875	136.0
726.03979	27.5
729.22937	48.6
738.61761	359.1
739.82452	312.7
740.53204	95.2
741.55554	50.8
743.26495	96.4
744.40271	100.6
745.26678	61.3
747.39691	2876.9	b (7) (1+)
748.17499	6632.1	b (15) (2+)-2P
748.89734	1574.3
749.52814	1749.4	b (16) (2+)-3P
751.84131	262.7
752.49561	94.6
753.21832	441.0
754.16156	319.6
755.41901	154.7
756.49500	887.7
757.20905	250.3
757.84558	97.0
758.89227	26.6
759.52704	47.7
760.47437	47.5
761.12354	16.8
762.32928	71.4
763.90295	223.2
764.66632	450.6
765.46613	276.6
766.23499	298.2
766.93872	281.0
767.62701	23.1
768.68695	306.3
769.49042	38.9
771.22247	883.9
772.06854	206.4
773.13654	364.3
774.39703	93.0
775.40643	82.9
776.33417	64.2
777.05194	68.9
778.08496	101.8
778.95782	82.9
780.26367	20.1
781.04865	133.5
782.40961	61.5
783.16028	29.2
783.93695	36.3
786.10077	1070.7
787.20410	425.8
788.11646	57.9
789.12421	329.1
792.43073	875.9
793.42389	683.1
794.31097	439.6
795.21454	400.5
795.95190	61.5
796.56708	458.6
797.76141	95.6
798.61157	173.1
799.93024	362.8
801.38818	324.0
804.17554	670.0
805.02020	388.5
806.23053	203.7
807.72833	190.3
808.56757	304.7
809.95483	1055.0	y (8) (1+)
811.09473	566.3
811.99286	477.6
812.94562	932.7
813.89307	933.0
814.66876	315.4
815.65399	114.6
816.79907	63.9
817.40259	23.4
821.07635	17804.0	y (16) (2+)-H2O-P, y (16) (2+)-NH3-P
821.87744	7965.8
822.62146	7094.0
824.03961	627.0
824.99011	160.9
825.98041	173.6
826.86859	137.3
827.76117	163.1
829.04449	443.8
829.83020	159.0
831.18292	261.7
832.36188	161.8
837.24457	363.7
838.55511	156.5
841.49213	50.3
844.17450	99.7
846.66156	95.8
850.04041	35.6
851.48407	50.5
852.56866	16.0
853.35492	34.1
855.16620	96.2
856.09473	24.5
857.19897	73.8
858.47955	94.7
860.33545	120.7
861.63409	144.4
862.36554	274.6
863.28363	82.7
863.99188	20.2
866.00812	51.7
866.99274	120.1
867.79681	58.2
868.41132	12.5
870.33679	2140.2	y (16) (2+)-NH3, y (18) (2+)-H2O-3P, y (18) (2+)-NH3-3P
871.18097	1598.9
871.95282	596.2
872.70898	194.1
873.73773	180.2
875.37823	103.8
876.24115	177.5
877.39502	613.6
879.36450	1660.9	y (18) (2+)-3P
880.30713	673.1
881.39545	127.0
882.40558	444.8
883.35620	250.2
884.28516	973.5
885.07959	614.4
886.06512	835.8
887.05463	445.7
887.92926	92.9
888.86456	41.8
890.41797	45.2
892.61530	897.4
893.59027	210.4
894.46222	90.2
896.14044	153.0
897.77325	222.4
900.34564	47.4
901.29901	310.5
902.31586	1528.5	b (19) (2+)-H2O-2P
903.09790	619.4
904.65717	274.9
905.88629	139.4
907.40991	28.9
908.06494	69.5
909.57806	164.5
910.45551	22.0
911.30304	91.7
913.59814	63.5
915.28705	181.1
916.32135	106.0
917.32660	45.8
918.57715	166.9
919.31494	27.9
919.95264	72.3
923.95239	129.3
924.55933	292.7
925.58820	392.3
926.31805	578.2
927.62817	2751.5	y (18) (2+)-2P
928.67755	1527.9
929.40729	412.2
930.24139	114.4
932.07269	80.6
933.09406	556.0
934.12579	549.2
935.19220	213.3
937.41876	140.2
938.31934	82.2
940.29974	125.9
941.32343	337.6
942.16290	1189.8
943.36517	303.3
945.63153	112.6
947.08356	79.9
950.29462	509.1
951.08270	493.2
951.80255	771.2
952.49884	318.9
953.58588	233.4
954.49994	369.8
955.21698	55.7
956.06793	34.7
957.16522	84.1
958.07611	130.3
959.57715	144.7
961.09229	51.5
962.12695	3144.4	y (17) (2+)
962.89447	3586.4	y (19) (2+)-2P
963.64362	973.9
964.48853	757.5
965.73761	318.1
967.17487	325.6
967.85693	154.3
968.96826	64.0
970.50653	37.6
972.04980	53.0
973.74194	249.0
975.63507	471.0
976.47192	173.1
977.24194	166.5
978.45532	64.6
980.25385	138.1
981.54956	100.9
982.15601	56.3
983.06836	36.4
984.35931	45.0
985.47833	62.8
987.47589	19.0
988.48932	29.9
989.89209	51.2
991.63470	61.5
992.59430	12.5
993.36792	156.1
994.45697	71.0
996.00903	40.7
1000.17651	96.7
1002.57440	659.4
1003.77264	175.2
1004.56488	96.1
1007.13556	133.0
1008.13623	540.8
1009.45410	142.3
1010.82440	3392.0
1011.65259	5706.7
1012.79230	1453.2	y (19) (2+)-P
1013.99017	321.1
1015.50073	544.7
1016.42749	425.8
1018.08136	607.1
1019.22955	761.5
1020.26563	82.0
1021.87305	291.4
1022.62769	77.3
1023.99701	571.3
1024.84961	488.9
1025.88647	761.3
1026.80750	185.3
1028.73804	97.9
1029.93457	63.5
1030.59546	99.5
1032.23645	401.9
1033.09656	156.0
1034.51392	21.2
1037.12622	101.3
1043.19141	44.0
1044.40820	144.9
1045.56689	34.9
1046.71875	79.8
1047.32178	85.7
1049.36194	209.9
1050.26794	43.9
1051.45313	11.4
1054.16003	54.2
1055.53870	30.6
1057.19336	64.7
1058.20007	207.7
1059.15515	84.9
1060.59985	142.9
1061.75513	446.1
1062.64417	87.9
1063.64697	65.0
1064.53552	21.2
1066.40820	127.5
1067.17139	639.5
1067.99902	366.1
1070.40723	125.5
1071.32043	262.2
1072.37976	399.2
1073.14258	175.9
1074.14771	49.8
1075.10132	142.6
1076.01501	25.6
1076.99268	154.2
1081.41467	33.4
1082.11365	53.8
1084.63660	73.6
1086.01514	81.1
1086.74243	73.6
1088.33057	101.9
1089.51624	31.9
1091.62610	52.8
1092.30737	18.2
1093.53186	21.0
1102.28540	47.2
1105.39819	322.1
1106.38403	89.9
1108.31421	100.2
1109.29443	35.3
1116.01111	217.9
1116.62537	55.6
1117.89673	29.2
1120.11182	28.7
1121.78845	33.0
1122.49976	202.5
1123.61450	121.5
1125.69714	50.5
1126.62366	70.1
1127.79126	39.5
1128.92419	118.6
1130.35010	33.1
1133.43213	25.4
1144.14258	16.8
1145.41565	69.7
1146.57874	309.7
1147.56934	220.0
1148.60425	121.5
1150.97998	55.7
1155.62695	44.0
1160.44714	38.5
1161.62549	11.3
1163.42725	132.4
1164.24487	42.4
1164.85864	75.4
1167.79700	62.8
1168.56372	32.5
1172.37109	54.8
1174.38770	21.3
1175.86951	40.6
1178.07825	38.2
1180.49243	28.0
1181.74231	45.8
1182.44385	66.4
1183.42725	114.5
1184.04077	28.8
1185.54395	65.4
1186.32520	300.1
1187.26404	260.7
1188.47180	74.1
1189.35083	59.3
1191.39124	157.6
1192.63525	41.9
1196.23621	28.4
1198.48218	59.2
1200.64587	75.7
1201.56836	76.2
1202.29712	56.9
1203.33167	72.7
1210.75366	69.0
1212.24866	58.4
1213.38367	45.8
1214.88135	54.7
1217.84729	20.1
1219.94519	46.6
1220.68787	45.1
1224.49890	27.7
1226.78040	20.1
1228.18774	73.6
1231.56421	55.9
1234.05591	33.6
1240.57800	34.3
1241.55151	150.4
1242.29749	34.0
1244.73987	107.4
1248.38733	76.7
1255.27820	71.4
1259.53064	107.4
1269.48206	98.9
1270.69568	44.0
1278.31323	15.5
1279.46497	116.8
1283.73108	24.6
1288.25623	63.6
1289.79565	25.5
1290.51782	53.9
1291.71741	96.1
1292.35754	83.2
1293.25916	62.5
1294.25378	31.0
1295.54553	50.6
1297.64807	67.0
1299.48376	32.8
1301.79785	80.3
1308.39478	42.0
1315.89685	142.8
1317.16650	85.7
1319.47290	85.7
1325.19800	137.9
1327.74011	53.1
1332.89197	33.3
1333.61096	24.4
1346.54688	24.4
1347.44983	145.0
1348.53259	186.2
1349.15613	84.9
1349.80286	99.8
1350.51746	66.8
1351.94641	30.8
1355.47473	15.0
1357.90930	39.0
1365.97522	78.4
1366.67078	84.3
1384.42981	51.6
1396.72400	27.0
1400.95557	41.8
1402.80310	64.4
1403.59119	97.8
1412.12830	47.0
1413.85632	33.0
1423.19141	32.0
1432.64661	75.2
1435.03955	131.9
1438.24097	41.9
1444.22351	34.3
1445.39490	97.2
1446.72742	61.3
1467.78687	41.9
1468.80701	108.6
1471.56299	19.0
1477.97400	53.2
1478.95654	73.0
1483.37622	112.1
1493.89551	29.5
1495.01416	60.5
1495.61511	107.5
1496.31140	230.8
1497.84375	130.1
1506.13147	31.8
1509.71423	72.1
1512.23596	79.8
1514.53406	84.4
1516.39441	66.3
1519.68408	135.1
1526.35388	12.5
1531.45691	39.7
1532.12915	24.4
1533.44153	25.4
1560.69788	51.7
1561.47083	64.8
1563.54126	60.1
1575.00171	47.1
1606.45776	51.4
1610.47888	45.6
1620.92981	28.8
1631.57837	41.9
1634.16736	33.2
1640.79871	21.1
1645.25989	50.6
1673.88684	33.0
1679.83569	40.6
1728.69751	47.3
1791.80945	40.9
