# Supplementary material for: Phosphoproteomic Analysis of Platelets Activated by Pro-Thrombotic Oxidized Phospholipids and Thrombin
Source: PLoS One. 2014 Jan 6;9(1):e84488. doi: 10.1371/journal.pone.0084488 (PMC3882224; doi:10.1371/journal.pone.0084488)
Supplement: Annotated Spectra S1 — (ZIP) [file pone.0084488.s004.zip › AASDGQYENQSPEATSPR_-18_2_64840.txt]

       m/z	          i	matches
 282.98529	       7.5
 306.68768	       3.1
 327.23581	       3.1
 341.28638	       7.4
 355.17599	       2.9
 359.45370	      54.8	y (3) (1+)
 360.37802	      21.8
 364.39008	       3.7
 384.12457	      12.9
 443.07648	       3.1
 454.47488	       3.3
 460.39017	      55.8	b (9) (2+)-P, y (4) (1+)
 461.21277	       5.6
 495.31238	       7.6
 505.63257	       5.4
 507.85638	      11.8
 512.31018	      61.9	b (6) (1+)-P
 513.72375	      15.1
 524.05151	       2.4
 531.28162	      39.7	y (5) (1+)
 532.30896	      25.8
 551.99280	       5.7
 613.20410	       8.7
 647.34192	       8.4
 648.44873	       6.8
 660.36267	      11.1
 675.12610	      23.3
 676.25824	       9.5
 677.30481	       3.7
 685.48755	      11.3
 686.59106	      13.6
 708.37384	       1.4
 709.45392	       5.2
 717.55664	       6.6
 720.20221	       8.9
 722.78296	       5.9
 738.36133	      20.2
 739.47919	       6.1
 740.44977	       5.5
 747.33972	       6.2
 752.44324	      12.0
 753.36414	       6.1
 757.41187	     240.9	y (7) (1+), b (15) (2+)-H2O-P, b (15) (2+)-NH3-P
 758.47156	      58.9
 759.44208	      41.3
 764.11060	       9.2
 765.23596	      25.0
 767.25641	       2.2
 768.29803	       9.3
 774.19629	       5.0
 777.42175	       7.1
 782.36084	      27.9
 785.47717	      12.2
 787.99316	      17.0
 804.32532	     107.1	b (8) (1+)-P
 805.35278	      22.8
 806.33057	      37.5	b (15) (2+)-NH3, b (15) (2+)-H2O
 807.61499	       5.4
 808.50208	       8.8
 812.16992	      15.6
 821.41455	      15.1
 824.43848	       8.8
 827.79504	       4.3
 830.80969	       6.1
 835.45203	       7.0
 837.46594	       4.3
 839.08118	      12.4
 840.10303	      15.8
 844.35083	     137.6	y (8) (1+)
 845.57678	     139.5
 846.62695	      32.5
 851.08240	       2.7
 855.91382	      30.3
 875.32410	      47.9
 876.97070	      16.4
 879.88306	       5.0
 885.26746	      11.1
 886.26416	       9.9
 889.17834	      54.1
 894.96069	       5.4
 896.40356	      22.5
 902.23596	       7.4
 904.36499	       6.7
 906.01758	      19.7
 911.36169	       7.8
 912.59717	      22.3
 913.32654	      10.7
 915.00940	      17.4
 916.29565	       1.8
 918.47266	      17.5
 919.48010	      21.1
 923.16211	      37.4	y (16) (2+)
 923.87854	      22.1
 924.49634	      16.5
 927.33179	      29.6
 928.44617	       6.3
 929.19421	      57.0
 931.34766	       8.4
 932.19019	      21.6
 936.18030	     279.1	[M+2H] (2+)-H2O-P, [M+2H] (2+)-NH3-P
 936.83557	      73.0
 937.48950	     154.8
 938.48145	      21.9
 940.46143	      43.2
 941.37415	      17.2
 945.23535	     399.4
 946.00903	     737.4	[M+2H] (2+)-P
 946.91528	      61.3
 950.70520	      15.6
 952.28784	      13.7
 954.57825	      27.9
 955.59546	      22.0
 956.64917	      11.6
 958.79077	      16.8
 959.97363	      33.6
 965.01453	      33.8
 967.67041	      24.3
 970.15918	      12.2
 972.23682	      32.2
 973.46082	      32.4
 974.58398	       8.1
 976.04736	     112.0
 977.06787	     171.6	[M+2H] (2+)-NH3-H2O
 977.88977	     109.8
 978.69214	      45.5
 979.87671	      40.0
 981.62646	      30.1
 982.32629	      10.5
1016.26599	      41.6	b (9) (1+)
1017.14661	       9.4
1028.80176	      15.5
1031.83887	      21.5
1046.36353	     160.0	b (10) (1+)-P
1047.38879	      32.4
1051.75439	       8.1
1069.49695	       2.5
1070.36780	      19.7
1084.55652	      14.2
1086.48340	     123.6	y (10) (1+)
1087.57520	      12.5
1088.29846	       8.5
1089.62988	       4.1
1092.43750	      13.3
1102.64941	      10.3
1107.43713	      11.3
1115.13843	       4.8
1116.54285	      21.5
1117.25195	      22.1
1119.32092	       6.6
1128.37939	       6.3
1133.11475	      31.0
1133.85535	      42.8	b (11) (1+)-P
1134.50378	      45.7
1135.50012	      15.7
1144.27710	      12.8
1145.30396	      18.9
1146.37915	       6.9
1179.25427	      15.0
1180.47253	       3.1
1182.63794	       4.6
1205.55066	      13.2
1206.36450	       6.1
1209.73022	      14.5
1213.17090	      29.8
1214.24829	      48.4	b (12) (1+)-NH3-P, b (11) (1+)-NH3
1215.51453	      97.1	y (11) (1+)
1216.68909	      14.5
1231.22681	      34.4
1232.23499	       6.7
1264.44971	       3.7
1267.80298	      14.4
1311.21448	       5.5
1328.03967	       2.4
1343.53552	       5.0
1349.31580	      13.9
1359.57275	      16.7
1360.25134	       5.1
1361.02600	      11.5
1362.28699	      10.0
1372.48975	      14.5
1374.34082	       5.5
1378.62170	      94.6	y (12) (1+)
1379.96582	      24.5
1382.20044	      13.2
1390.65344	       6.3
1398.52356	      16.9
1405.02222	      12.6
1413.26208	       7.2
1421.90100	       7.6
1431.03772	      10.3
1457.45605	      25.0
1458.71960	      38.4
1459.32605	      15.9
1474.78882	       3.1
1499.50867	       7.1
1507.69421	       5.0
1510.95544	       3.7
1511.67212	       5.3
1515.51892	       8.9
1523.49731	       4.2
1528.13416	      31.0
1528.80750	       9.6
1531.19775	       8.3
1532.20569	      11.1
1533.02820	       4.6
1563.43042	      11.1
1565.46240	      30.3
1595.06042	       5.5
1600.57214	      15.6
1602.74158	       4.0
1611.44666	      18.4
1612.10425	       1.3
1612.71973	      20.0
1619.56763	       4.0
1621.98730	       8.7
1628.89282	      11.1
1630.01746	      23.7
1679.57153	      31.0
1680.60242	      28.1
1681.83191	       6.5
1688.48511	       5.1
1698.57825	      16.4
1699.75281	      27.4
1700.40149	      11.2
1717.52966	      26.2
1719.41370	       4.9
1736.23364	      10.9
1741.59827	      15.3
1778.42212	      15.0
1840.46594	       6.1
1969.91223	       7.3
