# Supplementary material for: Phosphoproteomic Analysis of Platelets Activated by Pro-Thrombotic Oxidized Phospholipids and Thrombin
Source: PLoS One. 2014 Jan 6;9(1):e84488. doi: 10.1371/journal.pone.0084488 (PMC3882224; doi:10.1371/journal.pone.0084488)
Supplement: Annotated Spectra S1 — (ZIP) [file pone.0084488.s004.zip › AASDGQYENQSPEATSPR_-19_2_65542.txt]

       m/z	          i	matches
 325.12711	      12.5
 359.20154	      53.0	y (3) (1+)
 370.08417	       1.3
 379.34238	       7.6
 407.29944	       3.3
 460.37711	      26.6	y (4) (1+), b (9) (2+)-P
 476.88037	       7.8
 491.11664	       4.1
 513.20166	       5.6
 514.59015	      11.1
 515.94824	       3.0
 518.29382	       5.0
 524.09912	       6.7
 527.99939	       2.2
 531.50366	      16.4	y (5) (1+)
 535.43091	       7.0
 543.31555	       5.7
 555.57300	       2.9
 570.18530	       4.8
 581.39172	      20.9
 610.07764	      10.8
 648.56329	       9.4
 657.35297	       8.9
 661.38184	       7.2
 662.24127	      11.1
 664.97333	       8.8
 671.30096	       4.6
 675.24219	      25.0	b (7) (1+)-P
 680.34283	       1.7
 711.49957	       7.2
 731.57214	      15.3
 751.20605	       3.5
 754.81665	      19.1	b (7) (1+)-H2O
 757.49414	     210.6	b (15) (2+)-H2O-P, b (15) (2+)-NH3-P, y (7) (1+)
 758.51428	      31.5
 759.42633	      10.2
 760.44745	      10.9
 776.41016	      16.4
 786.23010	       9.5
 787.48999	      14.7	b (8) (1+)-NH3-P
 800.06079	      12.5	b (16) (2+)-H2O-P
 804.23975	      49.2	b (8) (1+)-P
 805.23071	      25.0
 805.91431	       4.2
 810.41614	      22.4	b (16) (2+)-P
 811.93799	       2.6
 823.67761	      11.2
 826.60107	      11.7
 844.34619	     168.8	y (8) (1+)
 845.42749	      24.8
 852.33533	      11.6
 869.48389	      12.9
 871.69373	      22.1
 883.50183	       5.3
 885.38623	      12.2	b (8) (1+)-NH3
 887.86926	      10.6
 889.57581	       5.2
 893.30334	      19.7
 894.06506	       6.3
 896.77576	       9.1
 900.22021	      11.1
 901.10327	       4.3
 902.13037	       5.2
 903.35718	       8.8
 906.77832	      35.6	b (17) (2+)
 908.45374	       7.1
 914.82104	      10.4
 918.57703	      46.8	b (9) (1+)-P
 920.00488	      13.1
 921.59326	      18.9
 923.86804	      71.3	y (16) (2+)
 928.47107	      64.0	[M+2H] (2+)-NH3-H2O-P
 929.21606	      35.7
 932.20996	       5.6
 933.39673	      17.2
 935.35071	       5.4
 936.61328	     214.1	[M+2H] (2+)-NH3-P, [M+2H] (2+)-H2O-P
 937.67358	     169.6
 940.19873	      10.2
 941.29163	       9.2
 942.42126	       9.8
 944.40552	      81.4
 945.29041	     201.7
 945.98291	     240.7	[M+2H] (2+)-P
 946.65137	      92.2
 947.40405	       7.7
 952.58496	      17.1
 953.45435	       5.9
 955.20557	      46.2	y (9) (1+)-NH3, y (9) (1+)-H2O
 957.68213	      16.8
 962.55457	      11.4
 964.45508	      21.9
 965.42114	      15.3
 968.28833	      23.4
 968.92078	      16.8
 970.69434	       6.2
 971.32520	      16.5
 972.42578	      56.3	y (9) (1+)
 973.44055	      23.9
 975.02271	      18.9
 976.45251	     144.2	[M+2H] (2+)-NH3-H2O
 977.23975	      83.1
 978.76868	      39.1
 979.69629	      11.3
 980.47241	      32.6
 985.32031	      18.0	[M+2H] (2+)-H2O, [M+2H] (2+)-NH3
 996.90771	      17.3
1011.55847	       4.8
1031.48462	       9.7
1034.40466	      14.4
1039.18372	      16.9
1046.43616	      29.5	b (10) (1+)-P
1047.40979	      30.1
1048.41382	       5.2
1052.59998	      11.2
1053.65759	      32.5
1068.93408	      13.5	y (10) (1+)-H2O
1069.70032	      14.3	y (10) (1+)-NH3
1070.49902	       7.8
1074.01807	      12.8
1077.99121	      22.1
1081.01978	      10.0
1086.28333	      59.5	y (10) (1+)
1087.01294	       6.7
1087.64648	      39.3
1088.48340	      14.1
1089.59277	       3.1
1098.69702	      36.6
1111.71887	      11.8
1115.21606	       3.1
1116.97681	      47.2	b (11) (1+)-NH3-P
1133.30054	      96.9	b (11) (1+)-P
1134.29321	      75.8
1135.34265	      26.6
1143.44031	      10.6
1144.37891	      48.8	b (10) (1+)
1145.47485	       7.2
1146.26294	      33.7
1159.39600	       8.1
1160.43823	       7.3
1169.50952	       5.0
1180.46826	       6.7
1196.33154	      11.9
1197.93481	       9.7
1201.74121	       5.8
1206.75000	      12.0
1207.90894	       8.5
1213.20459	      70.5	b (12) (1+)-NH3-P, b (12) (1+)-H2O-P, b (11) (1+)-H2O
1215.32544	      29.4	y (11) (1+)
1216.32959	       6.7
1217.61011	      14.3
1231.30835	      34.1	b (11) (1+)
1232.34778	      10.0
1238.97217	       3.1
1288.40186	      12.3
1292.77637	      10.9
1294.35107	       8.0
1304.16760	      20.2
1307.71191	       4.6
1310.53772	      10.8
1322.80249	       5.4
1340.93079	      20.2	b (13) (1+)-H2O-P
1351.60730	      22.6
1353.06238	       3.9
1361.78735	      13.2	y (12) (1+)-NH3
1378.04309	      17.1
1378.66504	      33.8	y (12) (1+)
1379.86731	      15.3
1380.72107	       6.3
1381.66150	       6.5
1391.57678	       7.9
1413.59180	      14.9	b (14) (1+)-NH3-P
1430.43250	      19.9	b (14) (1+)-P
1431.52893	      40.2
1446.51697	       3.0
1457.18152	       8.6
1458.53870	      15.5
1468.96484	      12.1
1475.58789	       6.9
1490.44324	       4.1
1496.20715	      14.5
1513.12000	      10.6
1514.19141	      10.4
1515.68396	      16.2
1528.62317	       4.6
1529.78528	      35.0
1530.47180	       5.4
1531.83533	      24.3	b (15) (1+)-P
1532.73584	      15.6
1533.59900	       3.4
1560.34680	       5.4
1563.91541	      42.7	y (14) (1+)
1593.67957	       6.9
1594.63306	       8.0
1600.33606	      13.2	b (16) (1+)-H2O-P
1611.82898	      36.0	b (15) (1+)-NH3, b (15) (1+)-H2O
1612.55847	      10.1
1613.19800	       4.3
1614.59644	      15.4
1618.33997	      12.9	b (16) (1+)-P
1620.70203	      13.2
1629.65198	      14.8	b (15) (1+)
1642.34802	       2.8
1665.41638	      15.9
1680.16174	       3.9
1698.41089	      14.9	b (17) (1+)-H2O-P, b (16) (1+)-H2O, b (17) (1+)-NH3-P
1699.42419	       3.2
1700.22253	      28.0	b (16) (1+)-NH3
1716.69153	       4.3
1724.48364	       6.3
1731.60632	       9.1
1763.77454	      14.4
1813.55676	      10.5
1967.71509	      29.4
1968.77942	       8.0
1969.40552	       5.2
