# Supplementary material for: Phosphoproteomic Analysis of Platelets Activated by Pro-Thrombotic Oxidized Phospholipids and Thrombin
Source: PLoS One. 2014 Jan 6;9(1):e84488. doi: 10.1371/journal.pone.0084488 (PMC3882224; doi:10.1371/journal.pone.0084488)
Supplement: Annotated Spectra S1 — (ZIP) [file pone.0084488.s004.zip › AASPPASASDLIEQQQK_-20_2_93836.txt]

m/z	i	matches
258.02167	35.1
259.34302	38.9
262.23755	32.7
264.15891	144.2
265.44431	32.4
266.40915	50.7
267.25446	47.4
271.07150	26.3
272.41016	79.7
273.43073	26.8
275.18427	79.6
276.36194	10.3
278.02887	35.0
280.34381	21.4
281.23441	47.3
282.57892	33.4
284.40771	7.1
289.74454	9.7
292.12347	8.3
296.32629	9.6
307.21301	65.1
308.01154	7.7
309.39026	113.3
310.18085	28.0
317.16663	16.5
334.36295	9.0
335.16919	40.6
336.22992	81.9
336.98758	11.1
345.28290	9.0
346.22064	34.4
352.15607	16.5
353.04059	15.5
355.18707	35.7
359.42267	43.6
360.05679	48.1
362.03217	21.3
367.03149	37.9
367.67752	6.3
368.65631	78.9
371.40186	11.7
376.61859	18.7
377.26672	20.1
379.49634	8.6
382.22723	42.1
384.27258	72.4
385.30530	294.3
386.38770	162.5
388.39471	57.0
392.27368	107.8
401.21381	20.7
403.32019	278.5
406.11206	99.0
412.26349	14.2
418.30035	12.2
422.35413	82.8
424.37885	79.8
428.56561	28.2
433.88794	55.7
438.26257	70.1
442.25134	16.3
447.31201	35.6
448.73376	26.8
449.71497	19.6
450.44928	34.2
456.04224	15.4
457.22150	25.2
468.28534	25.9
469.14825	75.4
475.24255	138.1
476.52191	135.0
477.38031	666.3
478.52997	87.6
479.27850	28.9
480.41656	6.4
481.27100	51.0
482.60962	23.3
483.29413	29.2
484.36029	14.8
486.13214	22.0
487.43518	22.0
488.48450	13.7
489.35297	26.6
493.13153	56.4
495.24335	19.7
496.57745	134.2
497.50208	48.3
499.06720	9.1
501.40759	11.2
504.84833	44.1
508.12939	30.9
509.15082	9.8
511.29803	35.5
513.49036	93.7
514.34686	330.5
515.22705	92.3
519.30579	119.0
523.36017	9.0
527.83124	19.0
529.35699	27.2
530.12988	32.6
531.41187	1019.2	y (4) (1+)
532.35516	214.9
533.64136	45.0
538.24725	32.5
540.10083	31.1
546.37134	142.1
547.35223	76.7
548.19641	32.5
549.31836	56.1
550.21948	16.8
553.84906	79.9
555.89539	29.1
561.48639	11.1
562.61774	20.0
563.48279	34.3
564.41632	608.3
565.40875	105.5
566.50427	38.1
567.36267	108.7
572.37665	80.9
575.01819	197.5
576.22418	41.4
579.75403	41.6
580.38782	117.9
581.96362	28.3
583.13611	58.9
584.25256	12.9
585.40149	22.4
588.12555	59.6
591.23077	47.0
593.22491	9.0
595.52533	29.1
599.33990	25.9
601.73871	87.3
605.16217	54.3
607.63922	18.7
609.06866	37.9
611.23370	14.4
613.43658	70.4
614.26581	5.1
614.96399	13.5
617.25665	363.9
618.36053	141.4
619.03387	63.6
619.94159	50.0
626.28864	452.0
627.28210	19.3
628.22760	88.8
629.04401	21.6
631.61908	16.7
635.31720	1148.9	b (8) (1+)-P
636.49054	263.9
637.72693	109.4
638.45190	105.3
639.35858	12.9
640.28839	5.7
642.38202	254.8
643.27557	133.0
644.31970	71.1
645.59845	31.4
646.64032	25.6
647.52228	19.4
649.42999	143.9
650.46277	50.9
651.48804	25.9
655.67023	34.9
660.36090	3521.6	y (5) (1+), b (14) (2+)-P
661.39014	963.9
662.49817	271.4
663.39178	29.3
664.26031	41.2
667.73126	41.0
668.42267	162.3
669.47455	23.3
671.90778	22.3
673.38452	36.0
675.79858	56.0
676.75360	28.3
677.36560	248.4
684.52850	184.4
685.42438	31.9
689.68915	10.3
690.46515	51.8
692.42462	25.4
693.57452	49.6
695.24652	218.0
696.39771	32.7
698.10541	23.3
699.32867	117.5
700.38019	117.5
702.00836	66.6
703.57178	122.6
704.45038	10.9
705.13055	118.6
705.79480	111.0
706.70453	55.8
707.87128	265.2
708.92273	149.5
710.96472	20.8
713.09381	83.1
714.76678	188.2
715.51111	124.1
716.84662	84.8
717.70813	80.3
719.48395	27.2
721.07697	38.4
722.28656	190.5
723.26666	271.1
724.18463	127.6
725.51147	48.7
726.85333	51.3
727.46027	37.2
728.57300	110.8
729.33197	12.9
732.46332	45.8
733.28918	293.8
734.28864	307.0
735.33173	86.7
736.02802	49.4
736.72662	21.5
738.38251	81.1
739.20813	200.2
740.29486	50.5
742.22278	34.3
743.38263	583.9
744.22552	14.0
745.39508	57.3
746.73993	209.2
747.72162	1732.9	y (14) (2+)-H2O, y (14) (2+)-NH3
748.58130	877.0
749.43866	6.2
751.79559	42.6
754.12054	132.1
755.32129	40.0
756.66925	20241.5	y (14) (2+), y (6) (1+)-NH3
757.49634	2522.4
758.35864	94.9
759.75055	117.4
760.46112	94.8
761.69537	100.4
763.28625	45.7
765.13000	154.9
766.50885	169.1
769.05798	47.7
771.46460	76.5
773.37860	1064.9	b (15) (2+), y (6) (1+)
774.36615	392.5
776.31061	183.1
777.88202	40.2
779.23907	88.7
781.04205	107.7
782.25665	1872.5	y (15) (2+)-NH3-P, y (15) (2+)-H2O-P
783.05267	1169.9
784.15106	96.6
784.88049	44.2
786.21307	19.3
787.27472	152.8
788.02240	18.7
788.89624	134.5
790.81506	3378.3	y (15) (2+)-P
791.63849	2609.7
793.46710	149.7
794.43646	26.4
795.30853	33.5
796.34137	47.6
797.14520	311.6
798.20599	75.8
800.60028	42.7
801.96332	171.4
802.85986	28.5
803.98785	220.8
805.06738	230.2
806.26642	18.7
808.16656	172.0
809.17438	71.3
810.32928	97.3
810.99603	123.2
812.14813	513.0
813.06561	1031.3
814.12250	361.9
814.85089	21.9
816.31549	94.3
816.95929	67.9
817.69006	66.4
818.47729	36.8
819.56866	113.6
820.25690	19.5
821.59027	83.1
822.70172	146.5
823.36963	104.9
824.55994	115.4
825.59698	328.7
826.33575	195.2
827.45361	86.6
828.51520	41.2
829.46655	60.8
830.11603	54.6
831.14569	511.9
831.87378	201.5
832.86127	309.9
833.74194	37.1
834.82678	143.0
835.45776	109.2
837.03485	268.0
838.12531	347.1
838.95569	448.9
839.76447	1013.9
840.59430	1384.4	y (15) (2+)
841.43695	13.6
842.98639	239.9
843.86407	317.8
844.62079	508.9
845.43793	74.2
847.21198	355.0
848.32843	351.8
849.06708	28.2
850.36243	121.5
851.85114	307.9
852.53595	667.9
853.17804	5031.9	[M+2H] (2+)-H2O-P, [M+2H] (2+)-NH3-P
853.98053	1911.3
854.72540	105.1
855.66809	151.2
856.65051	222.6
857.89276	314.4
858.52856	18.5
859.54144	175.2
861.75873	15993.9	[M+2H] (2+)-P
862.68854	14361.6
864.21667	60.2
865.46259	150.6
866.44232	395.6
867.52740	359.0
868.44690	216.3
869.36139	124.5
870.02844	30.9
871.75610	490.3
872.64801	869.7
873.69440	181.8
875.38922	112.5
876.17395	85.2
877.50568	1321.5
878.57538	370.3
879.37195	191.0
880.76447	66.6
881.53595	248.2
882.50043	101.9
883.55768	178.2
884.48199	32.9
885.35565	191.2
886.45709	784.4
887.42096	451.3
888.25525	326.8
889.20050	321.3
890.69220	96.0
892.22211	707.5
893.19775	1977.0	[M+2H] (2+)-NH3-H2O
894.14240	778.3
895.21295	484.3
896.57794	521.5
898.36481	853.9
899.64813	293.8
900.70587	57.4
901.61432	257.9
902.42279	238.8
915.96643	78.6
918.13892	32.3
919.49432	43.8
920.29816	52.9
921.51703	291.9
922.39429	161.7
923.31012	91.5
925.53400	7.7
928.12695	36.9
929.78937	47.4
930.69318	59.4
931.64380	122.9
932.45557	75.0
933.43744	105.3
935.30048	260.1
936.23901	159.7
937.81079	76.6
938.92065	62.1
944.41925	18.8
945.28888	57.1
945.96222	51.8
949.55219	37.2
950.35138	671.6
951.39264	286.4
952.49316	37.8
954.11713	72.8
955.79565	55.5
956.67572	204.0
957.36371	11.0
958.45233	12.2
960.53827	54.3
964.24146	97.7
965.09528	62.4
966.63031	50.8
968.33466	28.9
970.22443	147.2
972.27734	187.5
973.26788	38.9
974.98041	131.6
975.60223	21.7
976.46606	60.1
978.52045	12.2
980.88867	46.1
981.57275	12.2
982.38873	86.3
983.25830	68.0
985.12036	14.8
986.99677	64.2
988.29694	88.9
990.86304	6.4
992.47290	113.2
993.57300	59.5
995.45770	15.0
999.21063	59.1
1000.63165	128.8
1001.53033	375.4
1002.39844	129.9
1004.72900	38.4
1006.86761	33.1
1007.67426	9.0
1008.65558	27.1
1011.47089	9.6
1013.01996	73.1
1014.60547	27.9
1023.06500	30.5
1027.10925	121.4
1028.12451	12.2
1029.16797	52.1
1031.53687	70.8
1032.40002	37.5
1034.06189	38.8
1035.02100	202.8
1037.15063	33.5
1038.76819	44.2
1041.25024	28.5
1041.95654	17.4
1044.62769	145.4
1045.48730	239.7
1046.50842	129.5
1047.35864	75.5
1048.40967	46.9
1050.41272	293.0
1051.53931	71.2
1052.90649	106.8
1054.29236	19.4
1055.39624	7.7
1058.42529	75.2
1059.20972	58.0
1060.40723	105.4
1063.37012	2268.2	b (12) (1+)-P
1064.45715	943.7
1065.41211	303.9
1068.59692	31.2
1070.32788	19.5
1071.82007	109.6
1072.47668	49.5
1076.48877	86.0
1078.56421	22.5
1081.54321	29.3
1083.26892	36.0
1084.17810	50.2
1085.68726	7.7
1086.31226	15.8
1088.48059	1212.8	y (9) (1+)
1089.43811	651.2
1090.25952	192.7
1091.38232	106.7
1097.49048	74.9
1101.42456	17.5
1102.77197	82.8
1106.67444	50.7
1107.38770	25.3
1109.27832	37.0
1110.13843	13.7
1110.79199	23.3
1111.74829	106.5
1113.28821	17.4
1115.20654	16.6
1118.33789	47.4
1125.45776	26.6
1128.38403	31.7
1130.56323	30.5
1131.89819	104.8
1133.17554	32.7
1134.74414	141.4
1135.53613	36.7
1137.60876	18.1
1141.21838	98.8
1142.50867	86.6
1143.38306	243.1
1144.34802	112.7
1145.55127	65.5
1147.39526	30.2
1148.47437	13.1
1149.37073	24.6
1152.08582	22.7
1155.64160	19.3
1159.43042	863.0
1160.58691	503.7
1161.44714	443.1
1162.47241	436.2
1163.33057	47.7
1168.48804	21.2
1169.63098	24.6
1170.51978	12.2
1171.68530	118.7
1174.39575	43.0
1175.56445	57.6
1176.37158	19.4
1178.33862	183.1
1179.40393	25.0
1180.67969	58.1
1182.09448	9.0
1183.24927	97.9
1184.68628	54.0
1187.05664	65.3
1188.04968	36.2
1192.32129	560.6
1193.51208	194.9
1194.47705	97.7
1195.65857	64.1
1200.20117	36.6
1202.08215	53.2
1203.50781	26.6
1205.32813	21.6
1208.47070	19.3
1210.23303	58.1
1211.56531	54.4
1212.44824	25.3
1213.47021	16.9
1214.51318	57.4
1218.53320	8.3
1220.99304	6.4
1222.47961	18.5
1224.66479	76.3
1226.26770	21.4
1228.39319	171.7
1229.57666	158.4
1230.48657	11.8
1234.73596	26.3
1235.40564	51.3
1238.39368	42.8
1241.44946	10.9
1246.53564	1211.6	y (11) (1+)
1247.62390	755.1
1248.60095	164.3
1251.03442	20.1
1252.52515	41.2
1254.33191	22.0
1256.89331	7.7
1257.86206	19.4
1259.26636	63.2
1259.97803	60.6
1264.34753	35.5
1265.50940	34.4
1271.00684	46.7
1271.96985	102.3
1272.77454	29.2
1273.52454	157.0
1276.13989	62.6
1282.74548	22.0
1284.35754	62.3
1284.99817	26.8
1286.84045	79.7
1288.62512	35.6
1290.25549	447.4
1291.11206	77.6
1292.08484	77.4
1293.44312	10.3
1294.56531	19.9
1298.58936	14.2
1299.43372	12.9
1300.41724	54.8
1302.46228	206.8
1303.40015	45.6
1304.45825	51.8
1305.55994	22.3
1306.47144	17.7
1307.36438	37.1
1308.01611	36.7
1311.47656	27.7
1312.51953	28.4
1314.46631	16.1
1315.35291	14.6
1316.34717	15.5
1317.02380	29.6
1317.83179	276.3
1318.65588	102.8
1319.25903	40.4
1320.69971	734.9
1321.77344	230.2
1322.82898	73.4
1326.52502	67.2
1327.74011	20.2
1328.79443	90.4
1330.60181	20.1
1333.03540	18.7
1335.19031	52.1
1338.55298	13.5
1340.08655	46.1
1341.67371	21.3
1345.26208	55.2
1346.86829	18.1
1347.78076	37.1
1350.50171	34.3
1352.38940	30.2
1359.38635	11.7
1360.49036	26.9
1361.63782	16.5
1365.35681	15.5
1367.38953	18.1
1368.04163	20.7
1378.61902	11.6
1385.58533	52.0
1388.14490	50.8
1390.65515	29.1
1391.40344	42.6
1392.31165	31.0
1395.65295	19.0
1396.69739	54.1
1397.47717	13.6
1398.53772	22.7
1399.92200	54.6
1400.57605	6.8
1401.24707	84.7
1402.09729	100.6
1408.72644	50.8
1410.85999	20.1
1414.52441	427.8
1415.61560	296.7
1416.46448	49.8
1417.07642	69.9
1418.30420	203.6
1419.52942	76.9
1420.39026	95.7
1423.14526	27.9
1426.12158	38.9
1430.75085	41.1
1431.56592	92.6
1432.83655	113.5
1434.42859	76.7
1435.40918	74.2
1436.98083	54.3
1440.43323	11.6
1443.33826	16.6
1444.35925	20.1
1446.36389	24.7
1448.45679	174.0
1449.28442	115.4
1450.57971	26.3
1451.83972	31.8
1454.70056	14.8
1461.56262	90.1
1462.33508	20.7
1463.59387	64.7
1466.59644	18.8
1471.58118	14.2
1478.75427	47.2
1479.55676	65.3
1480.70081	41.0
1481.46936	9.6
1482.44922	13.6
1493.79565	14.8
1495.54370	26.5
1498.79309	27.8
1499.78320	32.4
1501.35107	71.1
1506.65186	23.7
1511.52722	101.2
1512.49817	120.9
1513.36096	44.0
1520.79614	9.6
1521.82666	7.0
1529.40344	8.3
1532.87463	23.9
1534.44861	27.3
1537.40149	59.4
1540.13452	52.5
1541.81458	9.0
1542.48145	20.2
1543.68433	33.9
1544.75403	39.6
1546.17480	74.7
1546.78357	75.1
1547.60913	15.3
1548.54675	98.7
1549.55505	109.3
1550.55090	49.3
1559.12524	107.6
1560.16223	113.8
1561.48511	146.8
1567.69482	11.6
1569.86292	24.0
1575.65588	23.2
1576.49072	204.5
1577.46387	86.8
1578.52820	58.9
1580.79980	51.9
1586.36292	18.1
1590.85486	35.2
1592.18555	37.8
1613.41199	18.8
1628.63245	92.3
1629.58411	138.6
1631.08655	72.8
1640.37439	38.2
1647.53772	183.5
1648.39868	53.7
1656.67249	60.9
1658.68921	20.8
1674.25305	156.8
1675.52026	271.8
1692.68726	24.1
1693.39380	10.4
1699.31384	37.0
1712.86108	27.3
1729.10486	37.0
1789.72913	6.6
