# Supplementary material for: Phosphoproteomic Analysis of Platelets Activated by Pro-Thrombotic Oxidized Phospholipids and Thrombin
Source: PLoS One. 2014 Jan 6;9(1):e84488. doi: 10.1371/journal.pone.0084488 (PMC3882224; doi:10.1371/journal.pone.0084488)
Supplement: Annotated Spectra S1 — (ZIP) [file pone.0084488.s004.zip › AASPPASASDLIEQQQK_-21_2_98432.txt]

m/z	i	matches
257.06439	36.0
259.11008	12.8
262.38562	149.9
264.10474	168.8
266.25711	30.9
272.45093	40.3
274.26700	32.6
275.17227	39.1
275.94113	14.4
283.21899	6.2
294.27487	10.0
299.55756	38.1
307.22852	14.1
309.21460	142.8
309.98956	57.0
316.22830	5.8
323.35574	16.2
324.17444	7.9
324.79889	46.9
327.21924	38.9
336.20929	117.4
341.36407	31.0
344.19537	49.6
345.13074	20.9
347.41031	11.2
348.23938	29.0
349.40936	21.7
351.45844	31.4
353.35580	10.5
354.03363	6.7
355.12177	16.6
356.11667	40.5
359.18011	40.0
363.54236	16.1
368.38800	109.2
369.23315	32.4
375.79297	50.6
377.02225	86.8
377.97391	10.8
380.02893	14.5
382.87430	10.0
384.20074	16.6
385.10498	180.4
386.34943	227.5
390.59113	13.3
392.23941	11.4
396.43912	30.0
399.52393	7.2
401.31738	18.4
403.28357	330.2
404.38208	80.3
405.20398	29.9
406.05170	18.9
412.42560	16.6
420.92065	7.3
421.95593	37.8
422.66992	64.5
424.26764	21.1
425.03113	13.9
426.50861	82.7
430.29120	16.7
434.55188	9.5
435.60431	27.2
437.50208	25.0
439.49670	62.0
445.26819	68.8
447.30823	9.7
449.54578	47.7
453.50226	35.9
454.16888	66.9
459.08142	66.1
460.11859	11.2
462.33844	10.6
464.22821	27.5
467.30096	6.2
468.70605	21.6
471.12323	32.8
474.91058	64.0
477.26642	414.0
478.24969	150.0
481.48621	6.2
482.34113	44.5
485.51654	21.1
486.28589	27.1
487.45087	27.2
488.38397	12.1
490.21887	5.1
493.34320	157.8
494.49225	26.4
495.19946	15.1
496.19617	125.3
497.10315	31.4
498.55328	28.6
501.28302	12.8
504.36066	28.3
505.07611	24.6
509.59442	6.2
513.55396	165.5
514.36530	256.2
515.27502	91.1
516.10974	33.7
518.09460	10.5
525.01733	11.7
525.81525	9.5
526.78540	26.0
527.53082	6.7
528.44214	36.1
531.27454	892.7
532.32996	103.9
533.36456	7.3
537.39880	54.8
540.27252	30.0
541.38361	19.3
544.53436	82.6
546.43726	144.3
547.27472	51.7
548.13672	9.0
551.38391	14.9
556.45697	21.1
557.55200	17.1
558.55652	27.4
559.77008	89.7
561.33014	21.1
562.50500	68.9
563.18976	27.6
564.31616	617.8
565.40930	119.8
566.01288	9.5
567.46674	85.3
568.77472	19.5
569.37769	10.7
571.39429	34.2
573.37646	55.7
574.51196	33.5
575.20062	71.8
576.30786	7.1
577.36157	9.5
578.50610	8.9
579.54614	20.9
580.49811	62.4
588.38910	17.9
589.51630	45.6
594.64490	85.2
596.11261	89.2
600.32062	48.1
602.29517	21.0
603.44598	56.2
605.12280	18.4
606.93262	87.1
608.39819	117.3
609.44257	17.7
610.05524	28.5
611.21765	38.0
611.83722	73.4
612.60443	95.8
613.56702	27.4
614.35028	17.7
615.73224	88.3
617.40778	160.6
618.61896	57.4
621.18488	39.8
622.39484	132.9
624.02582	85.9
625.29248	91.6
626.20673	144.6
627.24060	54.0
628.50244	39.4
629.53009	16.1
632.02881	37.1
635.24432	710.7
636.08759	288.7
637.00787	77.6
638.59991	53.5
639.40607	61.8
640.40485	50.8
642.25409	311.2
643.45679	149.7
644.38678	12.2
645.03094	31.6
646.19928	13.4
648.03528	24.4
649.63690	33.3
650.56744	55.0
651.36670	135.4
652.35468	56.8
653.55988	61.3
654.43115	10.7
656.02618	59.1
657.24725	23.0
657.89935	56.3
658.91705	92.6
660.34363	3277.7	y (5) (1+), b (14) (2+)-P
661.41559	900.3
662.40997	63.6
664.47516	18.8
666.16772	21.0
667.54791	22.6
668.47406	159.4
670.42804	137.2
674.05994	38.5
675.49512	101.3
676.58899	79.0
678.48920	23.5
679.29779	5.6
681.19940	32.2
682.30573	5.6
684.42792	49.2
686.68121	98.4
687.56073	5.6
689.49957	23.3
691.44525	54.3
692.14227	8.5
693.22791	90.3
694.88757	104.5
695.64893	144.3
696.37848	51.8
698.78674	56.1
699.60809	11.8
700.22681	7.7
701.02167	20.5
702.26166	106.5
704.01276	88.9
704.73737	248.9
705.88312	105.3
707.28088	84.2
708.25629	276.8
708.98975	17.3
710.34784	31.5
711.52148	90.1
713.48981	30.5
715.01733	103.5
715.86572	4.5
716.83978	41.4
718.07220	64.6
718.92889	82.8
719.78522	13.2
721.84253	107.3
722.46490	247.1
723.41107	105.9
724.34271	137.7
725.01263	39.7
725.94928	17.8
726.56586	21.9
727.69312	186.4
729.16266	7.3
729.88110	49.7
732.05219	97.9
733.24030	517.4
734.22418	194.0
735.34271	71.6
737.06976	23.0
738.56488	219.6
739.49579	80.2
740.58929	49.8
742.52106	46.2
743.52356	69.7
744.93231	23.6
746.25165	5.6
747.38531	691.2
747.99048	806.3
748.63269	45.7
749.42291	131.6
750.29224	67.7
751.43115	63.7
752.59302	62.9
753.91730	166.7
756.35736	9819.5	y (6) (1+)-NH3, y (14) (2+)
756.97833	7112.7
757.92340	198.6
758.87225	125.7
759.97717	96.4
761.09698	60.5
762.31879	65.0
764.32330	189.2
765.35913	26.1
766.34076	10.5
767.15338	9.0
768.67432	79.3
769.41376	96.5
770.59497	89.0
771.57526	122.5
773.45715	1186.6	b (15) (2+), y (6) (1+)
774.44318	458.5
775.55481	158.6
776.91864	310.6
777.71167	21.5
778.75153	62.0
779.72711	140.8
780.98065	56.3
782.31158	2274.3	y (15) (2+)-NH3-P, y (15) (2+)-H2O-P
783.18732	801.3
784.71771	20.4
785.78595	48.7
786.55829	103.5
787.38062	62.4
788.87018	200.8
789.66315	69.6
790.52539	323.2
791.15814	4747.9	y (15) (2+)-P
792.51190	176.2
793.30231	27.2
794.26337	122.3
795.30560	37.6
796.31177	257.5
797.90356	44.2
798.77570	67.2
799.94525	31.0
801.67560	77.5
802.50061	221.8
804.04498	426.3
805.14862	37.3
806.95770	52.4
808.19354	400.1
809.44360	234.4
810.25641	98.2
811.40344	608.5
812.33258	388.0
813.26318	1148.9
814.46381	143.3
816.36688	29.2
817.92230	69.1
819.43005	82.1
820.66180	215.4
822.09985	298.1
822.82123	110.1
824.62714	188.9
825.76459	284.5
826.94025	25.0
827.66821	24.5
829.24194	116.5
830.70746	366.1
831.47156	233.2
832.73346	139.3
833.92450	156.8
835.05859	162.4
836.10004	265.5
837.18890	353.2
838.34222	294.4
839.68829	1466.6	y (15) (2+)
840.38708	1045.4
841.25507	239.1
842.63013	149.7
843.56781	336.4
844.50287	351.2
845.61627	150.9
846.39374	135.6
847.61407	408.1
848.60126	243.1
849.52393	54.0
850.35760	167.7
851.84235	717.8
853.02991	4329.2	[M+2H] (2+)-NH3-P, [M+2H] (2+)-H2O-P
853.81390	1631.5
854.84064	39.1
856.34369	48.4
857.40466	88.6
858.53473	101.4
859.49506	332.5
860.73615	5313.1
862.11188	20517.1	[M+2H] (2+)-P
863.07538	1087.0
863.75830	140.6
864.45587	53.8
865.57581	270.6
866.38007	287.2
867.27399	322.9
868.35321	90.6
869.56793	74.5
871.27911	333.7
872.01227	828.2
873.07062	46.8
874.13336	114.1
875.30658	339.8
876.34479	134.0
877.41199	576.2
878.32977	1320.6
879.27216	115.0
880.62494	490.0
881.49249	148.8
882.46741	157.3
883.65082	61.5
884.54187	221.5
885.68555	326.7
886.49921	586.7
887.47406	411.3
888.76697	427.5
889.55591	92.1
890.16010	144.2
891.44519	352.3
892.41870	1039.3
893.17102	1430.7	[M+2H] (2+)-NH3-H2O
893.91058	418.5
894.59406	172.7
895.87189	318.1
897.20087	260.7
898.13116	256.8
899.07385	95.8
900.68933	351.4
901.35455	124.1
902.27887	109.2
917.25739	105.4
921.22662	315.8
922.22211	129.1
922.93732	101.0
925.20734	105.6
932.43170	38.5
933.50238	21.5
935.29419	118.0
936.22528	28.5
938.73578	25.5
941.00732	8.9
942.00000	27.1
942.77191	16.1
943.79108	32.6
945.07538	52.3
946.88300	50.5
949.08575	6.2
949.73151	46.5
950.50128	718.2
951.55542	195.5
952.52808	8.4
954.50836	23.6
956.43793	11.8
957.41522	67.8
958.49127	54.4
960.06494	19.5
962.33276	42.7
964.31549	41.1
965.26318	45.9
965.94928	64.6
970.79694	21.0
972.03424	89.1
972.63861	31.5
974.33124	149.0
975.49200	147.8
976.51367	87.7
978.19550	86.2
979.76947	10.7
980.81720	100.6
982.31635	105.9
982.91901	6.8
983.66693	61.2
985.35791	23.3
986.94385	94.1
988.36273	23.3
991.58527	33.6
992.34448	82.0
994.68256	7.9
999.08978	100.9
1001.46539	410.4
1002.31708	120.5
1003.43256	8.4
1004.16559	15.6
1005.26440	62.7
1006.11810	77.0
1007.38824	18.0
1008.49506	40.4
1009.29321	6.2
1012.83881	44.8
1016.39105	10.5
1019.26105	18.4
1020.07831	39.6
1024.71655	45.2
1025.35339	16.2
1026.60132	61.2
1027.25134	25.1
1028.75842	16.7
1030.24988	33.3
1030.89075	30.1
1032.38147	29.8
1033.31079	56.7
1034.45801	56.2
1035.61340	13.9
1036.45410	87.3
1037.34790	82.8
1037.94849	46.9
1040.19958	36.0
1041.01855	16.7
1043.16785	38.5
1044.05566	10.5
1045.57251	385.6
1046.60815	140.5
1048.39148	95.9
1050.57861	95.9
1051.60327	56.0
1052.92773	28.4
1054.45142	35.4
1055.59692	26.3
1057.06421	90.6
1059.37170	79.6
1061.34326	45.3
1062.69360	108.3
1063.35938	1761.8	b (12) (1+)-P
1064.37830	876.0
1065.01978	26.6
1066.05762	60.0
1068.29700	27.0
1069.35889	32.6
1070.31128	41.3
1071.33386	176.6
1072.50269	14.0
1075.13623	85.5
1076.48572	20.0
1079.65808	13.4
1080.77063	30.6
1083.44946	57.3
1084.51880	43.5
1085.64844	9.0
1086.70447	13.4
1088.35974	1327.1	y (9) (1+)
1089.48145	449.5
1090.09180	8.1
1091.36780	27.6
1092.41223	9.4
1093.52112	25.0
1095.84851	43.0
1096.73804	6.2
1097.72485	155.6
1098.61047	31.9
1099.60803	67.9
1102.31750	17.2
1103.46313	13.8
1106.55579	12.6
1107.39124	7.3
1109.65063	20.8
1112.25488	23.8
1113.39258	48.6
1114.60022	48.6
1116.91138	13.3
1118.28174	38.0
1119.62329	18.2
1122.36450	21.5
1124.69336	29.3
1127.12891	12.6
1127.87634	8.9
1129.09082	32.9
1132.53418	33.7
1133.25415	6.7
1134.51440	27.3
1136.61963	9.9
1139.51794	40.7
1140.64404	12.2
1141.45679	29.2
1142.56567	17.4
1143.41345	179.1
1144.24487	47.7
1146.59924	12.2
1147.92212	60.3
1151.67627	22.9
1157.32983	22.3
1159.40430	617.1
1160.63623	735.7
1161.52661	230.1
1162.39221	88.7
1163.17102	58.0
1164.35205	54.6
1167.16650	30.0
1174.46106	160.2
1175.33704	82.4
1176.27258	11.2
1177.91235	65.9
1178.54797	43.3
1179.42139	68.8
1180.39551	11.2
1183.43555	109.1
1184.43677	20.6
1186.50122	11.1
1187.63220	24.8
1190.75610	12.8
1192.43872	647.7
1193.31763	278.7
1194.25439	14.5
1197.28247	108.6
1199.33154	20.5
1201.20935	17.1
1206.20984	53.6
1207.49585	22.7
1208.13647	29.5
1209.57690	11.8
1210.46509	24.1
1214.68872	41.6
1220.64539	26.2
1221.65869	15.7
1224.50183	104.2
1228.08374	178.0
1229.24561	87.2
1230.36816	29.0
1231.62170	25.9
1232.60620	34.9
1235.33057	34.8
1237.34729	35.1
1238.57825	39.3
1241.14124	104.9
1241.77710	28.0
1242.63232	6.2
1246.48169	957.9
1247.49316	452.2
1248.10254	79.9
1250.67383	20.2
1252.03247	15.0
1253.03638	42.0
1254.02979	52.0
1258.34863	21.3
1260.48413	37.9
1261.36194	69.9
1263.64526	66.0
1268.09131	13.9
1269.09290	16.2
1270.60095	47.3
1272.31689	171.6
1273.36890	23.2
1275.36902	41.4
1276.63293	66.5
1277.55969	69.6
1285.71521	10.0
1287.63257	26.7
1289.42847	41.1
1290.39429	455.2
1291.49817	75.7
1299.72729	56.5
1300.46887	69.8
1301.34216	41.1
1302.52856	117.1
1303.84485	14.6
1306.23926	61.7
1307.01233	26.5
1307.89880	55.9
1309.00745	33.9
1311.69507	11.7
1312.90222	77.1
1316.18591	18.9
1317.59412	486.6
1318.52991	218.5
1320.01733	307.7
1320.96790	123.2
1321.80298	153.8
1324.36035	15.0
1326.80652	61.7
1328.08203	27.2
1334.95557	27.2
1339.42749	28.4
1345.93481	69.4
1346.75842	21.3
1351.58105	44.7
1357.45959	22.6
1359.52380	92.7
1360.54602	14.5
1363.13989	16.7
1366.53235	14.3
1371.84583	22.5
1372.46692	10.7
1374.15833	35.3
1376.56006	14.5
1377.73914	10.5
1382.57971	32.5
1384.84741	25.5
1387.49097	33.3
1389.67200	5.6
1390.63123	18.2
1392.58325	9.0
1397.48022	73.0
1398.55371	18.7
1400.17542	75.0
1401.89307	42.2
1403.14417	11.7
1404.28308	19.3
1407.81104	25.5
1409.08643	22.4
1414.48584	598.5
1415.72302	336.2
1417.90137	91.9
1418.55823	176.7
1419.51453	44.1
1427.73340	29.8
1428.35425	16.1
1429.70276	83.2
1430.84387	133.8
1431.66333	52.0
1432.55469	29.5
1434.59412	164.0
1435.46912	97.4
1436.16785	21.8
1438.63037	22.0
1442.56665	34.0
1443.54150	60.4
1445.59705	42.0
1448.49866	184.5
1449.52466	92.3
1450.44104	28.2
1451.79846	38.1
1458.46655	12.6
1459.53589	48.5
1461.20654	62.0
1462.34265	13.5
1463.21326	7.8
1470.67358	19.6
1479.74841	60.3
1484.73645	17.2
1493.69873	77.6
1502.57556	29.3
1505.41479	8.4
1511.60571	353.4
1512.48071	102.3
1514.11157	12.7
1514.83997	46.3
1518.51904	25.0
1528.17371	30.3
1528.82703	7.2
1529.48596	56.6
1530.36633	28.2
1531.46619	17.6
1533.44836	71.8
1541.54993	21.1
1546.17126	121.3
1547.26917	122.6
1548.56006	39.0
1549.43713	50.3
1559.49670	189.8
1560.52258	225.8
1566.34485	12.3
1574.13989	22.1
1574.80066	13.2
1575.57263	186.2
1576.51648	162.7
1577.60876	118.6
1592.23669	46.1
1601.38965	13.4
1611.17297	60.7
1613.39685	28.1
1625.57605	7.7
1626.83020	28.6
1629.81384	37.0
1630.75708	18.4
1631.53052	25.4
1639.75317	28.4
1646.01013	14.4
1647.41479	49.3
1648.10608	32.0
1652.39539	54.1
1656.80933	27.6
1658.68298	11.7
1674.33337	17.8
1675.70056	69.6
1676.41528	13.5
1682.53479	9.4
1691.68909	16.7
1747.46790	29.6
1770.98108	35.2
1783.52063	26.5
