# Supplementary material for: Phosphoproteomic Analysis of Platelets Activated by Pro-Thrombotic Oxidized Phospholipids and Thrombin
Source: PLoS One. 2014 Jan 6;9(1):e84488. doi: 10.1371/journal.pone.0084488 (PMC3882224; doi:10.1371/journal.pone.0084488)
Supplement: Annotated Spectra S1 — (ZIP) [file pone.0084488.s004.zip › AASPPSYTLDLGESQLAPPPSK_-8_2_105647.txt]

m/z	i	matches
216.01817	19.9
224.20605	44.4
234.18761	13.6
242.07944	17.8
248.72791	52.3
251.20898	35.4
253.21175	14.6
260.24377	20.1
264.22125	19.2
269.34686	55.8
271.13217	17.4
279.38947	35.0
280.30167	12.4
283.31604	19.1
284.24506	41.3
288.44009	75.0
290.03967	39.8
293.32938	37.8
294.97159	33.4
301.40497	102.8
305.32761	26.9
309.27975	21.6
310.12140	190.0
311.04736	24.7
312.32916	10.0
313.04962	63.3
314.39529	37.7
315.35345	18.0
317.19495	17.2
319.20163	26.9
325.21686	7.8
327.08051	18.8
328.27316	75.0
329.31451	40.5
330.22028	62.8
331.21313	108.2
332.23199	70.9
333.57556	5.7
337.22913	31.9
338.43475	57.9
339.45557	42.2
345.39978	30.5
350.12625	92.5
352.04224	26.1
353.00439	39.1
354.64679	24.7
355.28455	85.1
356.14993	135.2
361.44858	76.8
362.61111	46.5
366.29236	15.7
369.49579	8.6
371.16296	26.6
372.26953	131.4
373.46564	31.9
375.89056	28.8
378.26276	10.3
379.18518	333.6
382.16400	16.1
383.48077	43.0
384.89276	24.1
388.67535	39.3
390.23090	12.9
391.21063	21.1
392.05157	5.7
395.18109	22.7
397.11780	254.8
397.76703	5.1
398.42719	34.3
399.15405	24.8
400.28473	136.7
401.29944	10.2
402.51593	27.1
407.33069	19.0
410.07172	48.0
413.34650	16.2
414.79700	23.2
415.92737	33.6
419.43231	42.9
420.28882	13.8
421.19910	119.1
422.24182	34.1
424.13141	24.6
425.27924	50.9
427.25323	10.8
428.46106	663.9
429.44794	122.4
430.90759	34.8
432.20447	65.7
435.25916	11.1
436.14606	44.3
437.46692	45.2
438.45886	87.9
439.88293	102.3
440.53943	13.6
441.33630	24.3
443.42657	14.7
444.35077	39.3
445.55237	84.5
447.27966	54.1
448.99347	28.4
451.97485	81.7
453.17725	89.7
454.54492	6.3
455.31061	16.5
456.57977	64.2
457.54584	60.9
458.36938	74.0
459.32281	29.5
460.16278	10.4
462.89197	76.0
463.79547	8.8
468.02930	52.5
469.26453	13.2
470.26501	128.0
471.22375	169.1
474.77283	33.5
475.49438	65.3
476.16101	9.3
479.52417	17.0
480.39484	70.5
481.37958	20.4
483.11737	14.3
487.36121	36.2
488.04895	18.9
489.12427	11.7
490.38458	61.4
493.37457	77.1
494.45056	13.9
497.42822	183.8
499.80896	76.1
505.31250	32.4
507.34857	856.0
508.27753	178.7
509.14258	25.8
510.07178	7.1
511.27075	33.9
512.58728	68.3
514.14948	69.8
515.25018	162.8
518.55762	55.9
521.83813	170.3
523.32092	30.2
525.31122	16841.3	y (5) (1+)
526.47339	2618.4	b (15) (3+)-H2O
527.24213	135.5
528.99158	105.3
530.15680	12.9
531.47925	21.6
532.24054	20.3
533.03485	79.1
535.55731	51.2
537.17090	46.6
539.30017	26.8
540.45978	62.8
541.11078	51.6
542.23639	188.2
543.17596	25.7
543.94769	19.7
544.58514	54.8
545.64630	53.7
546.74097	98.0
547.74738	58.0
548.34778	93.7
549.04218	101.1
549.73004	98.9
551.24237	63.5
551.99762	72.9
553.23029	39.8
554.47601	31.3
555.44678	116.1
556.40271	49.1
558.35175	14.3
560.16986	39.6
561.30981	13.3
562.11737	9.3
564.24377	43.0
565.70581	45.9
567.41486	107.9
568.80493	215.3
569.74536	89.9
571.34863	176.7
572.29144	72.4
573.20551	72.9
574.00055	65.8
574.72327	21.3
576.29095	82.3
578.18542	93.3
579.17035	44.0
580.72198	91.0
584.38849	86.0
586.21259	853.6
587.39313	195.1
588.27777	26.5
591.18427	179.3
591.96649	35.6
594.14203	69.4
594.93793	48.0
596.34979	3985.1	y (17) (3+)-H2O, y (17) (3+)-NH3, y (6) (1+)
597.48260	599.3
598.50684	268.2
599.48199	80.1
600.17914	24.8
601.25885	39.5
602.13776	23.2
603.26270	88.3
604.00616	79.8
605.47772	80.9
606.29053	60.7
607.68201	13.6
609.40302	22.3
610.27826	38.4
612.01508	103.1
613.09326	205.0
614.28369	27.6
615.28149	11.5
616.30945	54.8
617.26355	72.7
618.21356	137.5
619.05823	125.7
624.36725	63.9
624.99982	62.0
625.98444	34.4
627.65997	103.4
628.30237	126.7
629.35077	55.0
630.16412	153.8
631.11633	15.3
633.01624	27.2
634.10968	527.8
635.15546	35.0
636.34180	56.2
637.19037	55.6
638.26996	163.7
639.08356	74.0
639.76849	21.2
640.40424	97.6
641.16205	51.7
642.84314	443.4
643.71039	148.8
644.71466	147.0
645.58258	51.0
647.17493	339.3
647.97449	125.2
648.80304	23.1
650.85736	40.3
652.23633	264.9
653.44122	78.6
654.24414	157.5
655.02374	98.9
656.23871	1814.5	b (7) (1+)-P
657.30585	503.9
658.19305	97.1
659.45294	258.0
661.17297	236.5
662.24506	93.6
663.75787	79.4
664.54034	107.1
665.38556	14.3
666.16132	71.9
667.28973	202.5
668.18048	69.9
668.92194	162.1
669.96185	661.4
671.03558	453.6
672.29163	343.4
673.60315	121.4
674.27203	24.2
675.30731	27.5
676.92291	136.9
677.80951	73.6
678.60809	40.5
679.65735	86.7
681.23639	409.7
682.57391	429.7
683.43500	557.5
684.37506	170.6
685.95020	101.2
687.15570	19.8
688.27991	232.9
689.40894	127.6
690.20422	186.4
691.28845	197.6
692.15558	225.0
694.92181	376.4
695.92017	161.3
696.81403	217.1
698.15460	225.8
699.41669	508.5
700.25830	443.3
701.25116	245.2
702.55823	246.5
703.63416	373.8
704.53894	228.6
705.43237	96.0
706.16095	200.8
707.22467	127.3
708.29633	143.3
709.53510	828.5
710.59802	832.2
711.56604	1032.5
712.46204	120.2
713.26703	19.2
714.27484	108.6
715.26324	95.3
716.21802	27.2
717.68335	69.4
718.80817	2597.2
719.56976	4880.7
720.75494	1246.4	b (21) (3+)
721.74603	159.1
722.84479	110.2
723.45679	58.6
725.03705	525.6
726.27362	399.8
727.45160	244.5
728.37982	145.4
730.67786	1983.5	[M+3H] (3+)-H2O-P, [M+3H] (3+)-NH3-P
731.84528	212.8
732.65204	78.8
733.39410	139.8
734.36639	95.6
735.15533	168.1
735.82275	840.7
736.46985	830.6
737.12555	2012.8	[M+3H] (3+)-P
738.10443	450.2
739.36346	244.7
740.27124	225.1
741.03986	189.5
741.69977	65.9
742.42719	16.3
743.38611	189.0
744.41351	69.8
746.11194	98.8
747.32422	470.7
748.33398	362.1
749.82343	881.2
751.05402	943.3	b (15) (2+)-P
752.10675	680.3
753.30847	530.0
753.93665	287.3
754.77673	228.8
757.09161	779.6
758.13910	283.2
759.24347	1006.1
760.21271	177.3
761.93256	115.6
767.38403	13.8
769.12756	15.3
774.48157	104.9
775.35358	74.3
777.43475	55.7
779.75250	85.2
781.16882	61.9
782.46320	90.3
784.97736	136.3
790.12695	754.8
790.83557	525.6
791.61108	105.2
792.32953	36.6
793.33185	51.9
795.42657	25.3
796.33759	137.0
797.25531	161.9
798.11920	390.4
799.09735	272.9
799.79547	344.6
800.50012	100.8
801.35242	30.9
803.54181	18.2
804.30249	9.0
805.41425	26.5
806.82617	325.4
807.44946	886.4
808.06116	95.9
809.87146	136.9
811.07684	100.9
811.82782	16.1
812.75000	63.8
813.65265	134.7
814.39044	513.9
815.47980	146.4
816.24445	36.9
816.94482	34.0
819.17303	154.1
820.15717	81.5
821.00500	437.6
822.27216	28.2
823.20978	102.6
824.43317	105.6
825.11127	26.0
826.36475	371.4
827.75159	174.2
829.14532	43.8
831.43073	43.0
833.13312	836.2
834.05927	923.2	b (17) (2+)-NH3-P, b (17) (2+)-H2O-P
835.05060	263.5
837.31586	283.6
837.99542	235.9
839.19580	83.0
840.61273	174.2
841.95831	949.5
842.56384	3840.3	b (17) (2+)-P
843.48907	429.8
844.47302	248.6
845.66241	94.2
846.84198	813.5
847.78693	267.6
848.66461	241.5
849.70544	39.4
850.97101	52.4
851.75409	68.3
852.65411	29.7
854.21649	42.7
855.79742	8913.6	b (16) (2+), b (8) (1+)
856.41040	7037.6
857.26038	59.7
858.33527	241.2
859.35565	126.4
860.38885	93.1
861.60260	31.4
862.50830	10.0
864.98376	51.9
865.94873	58.4
867.07489	24.8
868.13116	18.6
869.08533	357.1
870.20972	598.1
871.42755	374.1
873.53888	398.5
874.55524	50.9
875.19806	12.9
877.03394	258.0
877.68359	82.8
878.77740	19.4
879.39020	35.6
880.10541	50.4
882.51642	3841.2	b (18) (2+)-H2O-P, b (18) (2+)-NH3-P, b (17) (2+)-NH3, b (17) (2+)-H2O
883.86176	45.0
885.41241	123.1
887.46014	94.9
888.94916	110.5
889.67841	138.5
891.43463	18371.6	b (17) (2+), b (18) (2+)-P
892.41229	1611.3	y (17) (2+)-H2O
893.58301	307.8
894.27448	12.5
895.13013	49.9
896.00909	60.8
898.22070	22.0
899.55023	103.6
901.22711	29.7
902.26318	146.2
905.53638	18.9
907.35809	32.6
908.75336	70.3
910.23462	23.3
911.31854	117.5
912.29913	120.0
914.20776	71.3
915.57538	80.5
916.24512	188.5
916.88397	173.3
917.66144	17.0
919.82953	15.5
920.88483	34.7
922.59601	13.6
924.29590	202.6
925.14740	57.3
927.25317	122.8
929.51270	34.4
931.37836	102.8
933.39844	31.1
934.36102	41.1
935.59210	28.7
936.82300	213.0
937.46722	10.7
938.21771	21.0
939.57526	553.9
940.40582	460.9
941.29596	255.2
942.33942	40.2
944.14777	188.3
945.64935	49.0
949.19000	36.2
950.23218	227.7
951.24487	55.4
952.76733	20.8
954.61694	23.2
956.11713	248.3
957.18060	450.8
958.20087	175.8
958.90088	17.2
959.56104	38.1
960.41113	15.4
961.86420	51.4
963.12531	119.5
964.25824	69.3
965.59009	15.1
966.39349	83.8
967.37885	27.2
968.23102	459.1
969.25391	86.2
970.48114	20.8
971.34528	86.2
971.98248	28.3
973.88354	36.2
975.00128	22.1
979.02368	36.2
980.68555	45.9
981.53546	34.8
982.85571	49.2
984.38385	129.9
985.69794	93.4
986.39679	54.4
987.55194	92.3
989.52655	142.4
990.70013	164.7
992.02631	55.1
993.00702	73.4
994.49805	15.6
998.31122	59.1
999.31049	717.8
1000.10675	14.5
1001.27899	26.3
1004.72632	150.0
1005.95392	45.6
1006.93256	34.6
1008.12689	42.8
1009.04034	50.9
1010.37311	154.8
1011.76666	196.2
1013.68707	15.6
1015.96631	82.5
1017.25732	118.6
1018.40179	14.6
1019.07788	42.0
1020.19434	91.2
1021.17139	107.1
1022.15503	46.0
1023.59619	74.1
1025.02844	82.9
1026.50146	112.7
1027.73413	283.2
1028.36768	837.1
1029.34546	274.2
1030.25183	26.4
1031.61145	66.0
1032.52808	109.6
1033.68469	93.8
1034.35168	177.5
1036.83679	109.4
1038.74011	101.5
1040.56934	57.1
1042.19678	44.9
1043.22766	65.7
1043.89941	20.3
1045.94873	52.5
1046.58813	74.6
1047.64685	42.0
1048.49536	93.1
1050.25061	45.6
1054.29846	39.7
1055.30493	25.7
1056.11011	23.2
1057.28296	171.9
1057.99365	255.6
1060.19934	171.2
1061.32556	22.7
1062.83594	56.6
1064.40430	198.7
1065.64038	189.9
1066.85632	237.3
1068.45923	25.0
1069.27588	70.4
1070.23389	42.7
1071.44189	42.0
1072.08960	124.0
1073.20923	40.2
1074.56763	71.7
1075.52893	26.4
1076.15381	24.6
1076.89246	45.3
1078.45972	26.8
1080.31116	1006.4	b (21) (2+), b (11) (1+)-H2O-P
1081.38599	171.6
1083.12170	903.6
1084.44739	1060.2
1085.50488	580.2
1086.22729	274.4
1087.06055	234.2
1088.47192	59.6
1089.55676	42.8
1091.43555	66.4
1092.37659	84.6
1093.41077	86.7
1094.31750	80.2
1096.17566	34.4
1098.04224	445.7
1098.72192	183.6
1099.43872	205.3
1100.30298	68.5
1102.04309	95.1
1103.51721	53.3
1104.35718	66.3
1105.49463	61.0
1106.20313	30.3
1109.36829	81.4
1110.52979	367.3
1111.78760	93.8
1112.53931	42.4
1114.03784	33.4
1117.75195	25.1
1118.72632	32.4
1119.85278	76.3
1120.60510	10.7
1121.52454	7.1
1122.60815	92.7
1123.22961	91.7
1125.39221	212.8
1126.18896	61.4
1129.31470	13.6
1129.93384	31.0
1131.11157	46.3
1132.52734	47.7
1133.61841	88.9
1134.71118	37.8
1137.27783	34.3
1140.30249	34.7
1141.41309	17.8
1145.93188	31.6
1150.82837	97.3
1151.53101	25.4
1152.45837	24.0
1154.30615	28.0
1155.26233	84.0
1156.26953	29.0
1161.24609	17.0
1162.31543	29.2
1163.67554	33.5
1164.83679	53.7
1165.59753	33.0
1167.15796	15.6
1169.50830	75.6
1170.37244	52.5
1171.01270	56.8
1175.19507	67.0
1177.87219	31.6
1180.24304	33.8
1182.38696	28.8
1184.54260	8.6
1188.21045	11.0
1191.43359	55.0
1192.49048	54.7
1193.46558	34.5
1196.09692	1093.7	b (11) (1+)
1197.35046	696.1
1198.71851	84.5
1200.72815	56.3
1203.04211	15.3
1204.33447	31.1
1214.63062	29.2
1220.19348	5.0
1221.59753	45.3
1222.50220	16.8
1224.32288	13.2
1224.98242	28.4
1230.19299	48.9
1230.84802	5.7
1234.11169	100.1
1235.34619	54.9
1237.31104	117.9
1239.31213	44.8
1240.37952	77.0
1241.47314	36.2
1242.36646	7.9
1246.35852	18.9
1247.55261	26.1
1248.75476	54.2
1249.46326	35.2
1250.12939	61.4
1253.31873	144.7
1254.44080	78.3
1260.41907	44.1
1262.40491	210.8
1264.17444	26.5
1268.49573	47.5
1271.24377	9.1
1273.32849	86.6
1276.31677	60.3
1278.29370	37.0
1279.12354	38.4
1280.29675	29.7
1284.27527	144.1
1285.09973	20.8
1288.60193	70.9
1289.48535	15.5
1291.68274	85.3
1292.89026	47.2
1293.65698	45.8
1294.55505	12.2
1304.56604	29.0
1309.08289	33.3
1309.69958	11.7
1310.49768	9.8
1311.20251	99.8
1312.46729	96.2
1316.88806	12.9
1322.41602	50.6
1323.34070	26.3
1324.33167	10.0
1333.05603	37.4
1333.72900	56.0
1334.70667	29.7
1335.59631	12.2
1338.52222	18.9
1339.61731	7.1
1342.24084	34.1
1344.94995	26.1
1348.47595	12.2
1350.22742	20.4
1351.67773	17.2
1354.02625	23.2
1357.13196	83.3
1360.39075	67.0
1361.50830	171.8
1362.11426	8.5
1362.76135	27.1
1363.43079	37.0
1364.92651	24.6
1367.24500	29.0
1374.29968	92.4
1376.59692	96.8
1378.03210	21.1
1380.66443	22.2
1381.77295	100.3
1382.41553	555.6
1383.40820	393.5
1384.28845	38.7
1386.77625	31.9
1388.46606	26.8
1389.47815	20.1
1394.40076	57.0
1396.40564	26.0
1401.64063	52.0
1402.88037	48.1
1407.24048	25.9
1433.56689	33.8
1438.25659	55.6
1448.17493	25.1
1450.99878	14.9
1451.81897	25.8
1454.50024	25.9
1470.32031	82.4
1472.74377	185.1
1473.65259	193.2
1479.17065	18.5
1481.50525	22.8
1483.76196	44.2
1493.44580	27.6
1499.67810	104.6
1500.58154	12.2
1501.49475	58.8
1528.54614	40.6
1554.21387	16.6
1566.41626	23.1
1568.48035	13.5
1571.34290	32.7
1574.37610	23.2
1579.55493	123.5
1597.30872	166.4
1598.56165	77.2
1619.28052	11.5
1639.31799	84.6
1647.49622	14.2
1665.13953	11.5
1666.78064	51.4
1683.40747	173.2
1684.25659	73.1
1710.71985	49.9
1712.30359	11.5
1763.57495	15.0
1781.55554	430.2
1782.52283	397.6
1783.65552	36.3
1879.26636	26.2
