# Supplementary material for: Phosphoproteomic Analysis of Platelets Activated by Pro-Thrombotic Oxidized Phospholipids and Thrombin
Source: PLoS One. 2014 Jan 6;9(1):e84488. doi: 10.1371/journal.pone.0084488 (PMC3882224; doi:10.1371/journal.pone.0084488)
Supplement: Annotated Spectra S1 — (ZIP) [file pone.0084488.s004.zip › AASPPSYTLDLGESQLAPPPSK_-9_2_94888.txt]

m/z	i	matches
224.16248	41.3
236.02887	28.0
237.28145	28.3
241.85890	31.0
243.27441	28.4
244.35327	8.1
249.13135	33.6
251.90794	84.2
255.14815	44.1
258.89618	20.6
261.09290	43.7
263.74048	40.2
266.25531	42.1
269.40598	52.5
272.16742	39.0
273.09015	16.9
275.95361	7.3
278.21298	30.5
280.27216	77.5
282.31293	22.0
286.16455	19.9
288.35956	83.3
290.19537	16.7
292.34967	36.9
293.09918	26.1
294.01401	19.0
295.04767	26.6
296.20618	11.8
300.18561	310.0
301.04309	55.5
304.10217	16.7
309.68527	109.2
310.41718	103.2
311.33960	65.8
312.25549	58.8
313.14362	50.3
314.20062	140.8
318.24316	39.7
319.23648	6.5
323.45923	11.2
326.08212	21.5
327.43130	137.9
328.28973	11.8
329.28510	9.6
329.99500	21.5
331.27844	353.3
332.36755	110.5
335.33191	10.6
337.33533	95.5
338.32898	30.3
340.42798	26.3
344.13010	164.2
345.51590	14.3
347.32269	23.9
349.43063	85.0
351.37708	18.0
353.22772	45.2
355.07733	427.3
355.77814	89.3
357.39288	13.5
359.04633	29.0
360.29486	21.2
360.94711	22.0
361.55103	67.4
362.31131	65.5
365.29401	11.2
368.18176	23.7
369.29309	58.5
371.16449	52.8
372.24371	70.7
375.63837	31.9
378.67059	110.9
379.29291	331.1
380.50421	9.6
381.43695	12.0
382.48883	7.3
385.27484	17.4
387.45038	37.8
390.36707	29.8
391.05896	6.5
392.42786	45.1
393.51746	17.5
394.21460	32.7
397.35791	470.2
398.26935	45.1
400.19647	123.5
401.36151	73.2
402.22998	44.1
404.24518	12.8
407.36682	46.1
408.57886	16.0
410.35052	140.0
411.38062	70.3
413.61066	30.0
416.21173	28.2
418.37775	17.3
422.31537	28.6
423.30200	17.5
423.96417	17.2
427.14954	62.4
428.40002	1031.7	y (4) (1+), b (8) (2+), b (13) (3+)-P
429.34900	133.4
430.31323	47.4
431.23834	36.1
432.64215	31.0
434.46564	74.6
437.26050	26.8
439.16583	44.1
440.39825	61.7
443.34033	76.0
449.31067	12.8
450.21252	49.5
451.86890	143.9
453.15143	16.6
453.93872	29.2
455.30267	37.8
457.03497	154.5
458.10974	24.3
459.55933	46.0
462.56573	31.5
464.55139	11.2
465.34607	24.6
466.36389	122.0
468.26880	35.3
470.32092	39.6
471.16754	89.0
475.34662	183.3
476.10236	15.8
477.15381	66.3
479.16003	109.1
480.36633	95.6
481.41998	40.2
484.14044	58.5
486.44019	12.8
488.14789	145.7
489.32404	102.0
491.11615	87.2
493.36774	141.6
494.57379	85.3
495.39069	8.1
496.09790	97.1
497.36096	86.4
499.37524	71.5
502.31653	26.7
503.92804	22.2
505.38794	25.3
507.39166	1288.1	y (5) (1+)-H2O
508.39728	318.9
510.53619	14.9
511.14648	74.0
513.01025	31.7
515.24957	321.9
519.32196	117.2
520.54730	57.7
521.19244	63.2
521.97363	15.9
522.71606	17.4
525.31671	16691.1	y (5) (1+)
526.32953	3841.6
527.22870	242.6
528.67767	110.6
529.37891	52.3
530.58850	35.8
532.97101	13.5
534.07697	52.7
537.35919	29.8
539.07153	91.3
540.26251	41.1
542.20258	172.0
543.44720	82.1
546.88275	103.4
547.89612	15.9
548.49969	27.1
549.99701	86.3
551.38898	133.0
552.90210	77.4
554.29742	31.3
555.17749	53.4
556.53693	215.9
558.22430	26.0
559.17975	49.4
560.37463	20.4
563.01984	43.5
564.33466	16.7
565.31970	67.2
565.96429	25.8
567.51715	130.3
568.46075	88.7
569.16046	38.0
569.85577	159.7
571.29974	274.6
572.17578	68.7
573.21466	197.5
577.50208	76.5
578.64661	464.4
579.49884	39.4
580.82758	76.3
581.66351	97.7
582.73633	29.1
584.11639	27.5
586.11066	660.1
587.19189	54.7
589.16681	13.6
590.52679	109.0
591.19855	212.9
592.21057	12.6
593.29095	27.4
594.14685	36.8
595.72687	456.3
596.32831	3011.3	y (17) (3+)-NH3, y (6) (1+), y (17) (3+)-H2O
597.38379	1110.0
598.77972	537.7
599.66986	294.5
600.35046	24.1
601.41766	7.3
602.24518	75.9
603.85089	48.0
606.10748	32.2
607.28162	114.3
609.29083	75.3
610.08270	43.1
611.30908	228.7
612.32312	164.4
613.25269	47.5
615.53833	142.7
616.16943	39.6
619.55353	112.8
620.35645	117.8
621.22491	54.8
622.41492	78.1
623.10138	23.7
623.89850	191.6
625.11749	77.6
626.48053	11.2
627.63483	278.3
629.18042	323.6
630.36285	251.5
631.24854	23.9
632.69159	138.5
633.84100	418.0
634.80768	238.8
635.42169	136.2
636.61920	122.9
637.51898	267.2
638.34082	108.4
639.21198	9.0
640.08411	222.3
641.78198	206.9
642.68475	124.0
644.17566	16.9
645.14648	231.5
645.86365	45.2
647.12384	43.5
647.90515	251.7
649.41864	13.6
651.18024	8.1
652.24030	79.6
653.26324	306.8
654.07428	159.3
656.26941	1916.7	b (7) (1+)-P
657.32611	356.1
659.05011	293.0
659.69574	40.3
660.80292	168.8
662.17981	100.3
662.97974	42.3
665.37787	19.8
666.82874	40.3
667.48212	30.7
668.43268	92.3
670.13757	674.6
671.08539	115.2
671.72571	75.9
672.43024	232.2
673.26343	92.8
673.86884	83.8
674.82050	23.1
676.22955	37.0
677.54706	150.1
679.29309	115.9
680.68170	101.3
681.46722	69.7
682.50696	341.0
683.62445	225.4
684.79669	45.3
686.31531	43.9
686.97510	130.7
689.30817	975.8	y (20) (3+)-P
690.47705	281.0
691.64270	507.5
692.41071	402.6
693.23474	228.7
694.38550	300.5
695.43298	102.7
696.03485	13.4
697.07831	192.3
698.43829	174.1
699.19208	342.1
700.49194	383.6
701.45770	390.8
703.29401	596.5
704.22748	448.5
705.21503	252.6
706.01141	198.1
706.78021	66.1
707.55408	132.0
708.27832	173.2
709.45703	1373.8	y (7) (1+)
710.46753	1147.9
711.41467	643.1
712.48712	376.8
713.40942	87.4
714.17682	62.8
715.46112	218.7
716.10321	22.5
717.24670	51.6
718.87689	4109.1
719.54761	7412.8
720.64911	1561.2	b (21) (3+)
721.45251	540.5
722.62256	237.4
723.51691	142.7
724.31610	193.9
725.44531	392.6
726.55383	230.0
727.62408	214.9
728.33771	424.1
729.41095	301.0
730.07184	116.2
730.67853	1119.7	[M+3H] (3+)-H2O-P, [M+3H] (3+)-NH3-P
731.65948	573.6
732.95599	578.7
734.36102	168.4
735.37238	1402.6	b (14) (2+)
736.58435	2261.8	b (7) (1+)-H2O, [M+3H] (3+)-P
737.43207	502.5
738.37793	178.6
739.05176	214.1
739.85992	128.2
740.60052	173.6
741.34576	247.6
742.19080	291.8
743.30048	518.9
744.72992	289.2
745.71661	312.3
747.04083	746.0
748.06940	324.6
748.96954	347.2
750.32709	1697.8	b (15) (2+)-P
751.48694	1461.7
752.43652	816.2
753.86072	717.5
754.88666	228.6
756.47491	449.1
757.37994	655.0
758.95953	1747.9
759.92474	783.9
760.65942	120.9
762.33649	99.0
764.17743	30.0
772.27228	93.7
773.49591	11.4
774.50781	62.7
775.38928	22.9
777.24982	40.6
778.09265	71.1
779.75793	139.7
780.94849	41.6
782.38275	50.9
783.35229	68.9
784.06244	108.8
784.92206	93.3
786.06268	84.7
787.22101	224.2
788.42804	177.1
790.18225	833.6
791.29535	202.7
792.90857	19.9
794.86224	72.5
795.94965	36.4
797.77283	174.7
799.22150	857.5	b (15) (2+)
799.95734	384.7
800.82275	28.2
802.07825	44.0
802.73108	8.1
805.32794	43.2
806.97748	1562.1	b (16) (2+)-P
808.13422	125.0
809.14935	5.9
809.75769	121.4
811.76062	59.0
814.15607	432.7
815.37921	84.5
816.88971	364.6
820.26068	171.6
821.27643	191.2
823.39764	471.2
824.34943	229.9
825.46063	260.7
826.30426	343.7
827.44147	29.8
828.35468	330.8
829.46375	7.3
830.90338	17.6
832.20453	59.3
833.53937	1006.7	b (17) (2+)-H2O-P, b (17) (2+)-NH3-P
834.63190	428.2
835.46002	148.0
836.39349	141.0
837.45441	365.0
838.28156	185.0
841.18524	245.7
842.22369	2906.1	b (17) (2+)-P
842.90155	2471.6
844.28241	341.5
845.29700	94.5
847.03387	1479.7	b (16) (2+)-H2O, b (16) (2+)-NH3
847.79877	237.4
848.43402	293.2
849.15497	142.6
849.89423	142.5
850.59784	21.8
851.38007	29.2
852.38251	47.6
853.13922	8.1
854.72882	232.9
855.94513	12563.2	b (8) (1+), b (16) (2+)
856.81061	1205.0
857.83032	96.6
858.66852	46.9
859.34253	34.5
860.09625	46.2
861.23895	60.3
864.05347	37.4
865.26923	71.5
866.29688	18.0
867.36041	67.2
868.46338	214.3
869.36438	164.3
870.41498	521.6
871.19537	150.5
873.16327	282.9
874.00153	130.1
875.17078	142.6
877.55157	219.0
878.25958	43.5
880.28802	7.3
882.47949	3051.1	b (18) (2+)-NH3-P, b (17) (2+)-H2O, b (18) (2+)-H2O-P, b (17) (2+)-NH3
883.36932	467.7
884.36188	87.5
885.35419	111.9
886.19501	66.0
887.59668	86.3
888.32935	20.0
888.94696	82.5
891.19751	14172.9	b (17) (2+), b (18) (2+)-P
891.85956	9179.8
893.14264	303.1
893.80084	178.7
894.58893	51.8
895.42920	91.8
896.27228	37.3
897.02545	60.1
898.32147	131.9
900.19952	59.7
901.33691	79.9
902.31689	233.4
904.03607	82.4
904.98688	126.8
906.66705	10.4
908.01801	50.5
909.50702	89.1
910.65570	55.8
912.63379	8.8
913.56854	134.8
915.59619	54.1
920.61493	62.2
921.66669	88.5
922.86469	75.1
924.00854	217.4
924.67706	44.3
925.46698	40.7
927.06293	164.4
928.00043	161.5
928.60284	6.7
929.89185	36.0
930.96307	22.9
932.11420	66.6
934.04852	112.2
935.30096	45.4
938.22980	75.4
939.99359	1110.0	b (18) (2+), b (19) (2+)-P
940.95148	393.9
941.85052	41.4
942.59467	66.9
943.23633	77.3
948.03632	120.3
948.89941	52.6
950.29462	219.7
951.93024	21.4
956.23169	216.2
957.14600	268.8
958.00269	111.5
958.64526	48.2
959.81494	66.5
960.77368	30.6
962.26782	7.3
963.85791	247.3
964.52032	76.0
965.65552	100.2
968.17023	362.5
969.44159	123.7
970.50586	34.0
971.56354	69.6
973.42316	14.3
974.40192	131.7
978.13556	125.7
979.13568	164.9
980.52972	130.7
981.54523	102.3
982.18842	52.4
984.10614	98.8
985.32080	191.0
986.21149	36.0
987.42023	26.7
989.06586	156.2
990.10724	78.8
991.12506	263.1
993.08954	50.5
994.46893	118.7
995.83234	124.5
997.49738	48.7
998.85443	595.8
999.99756	161.0
1000.79095	101.1
1001.49298	115.5
1002.38281	37.2
1005.90973	73.3
1007.34967	68.0
1008.10223	129.0
1009.20050	65.4
1010.22662	275.7
1011.37042	83.4
1012.43414	145.8
1013.25348	28.4
1014.57574	87.9
1015.77637	67.4
1016.81812	140.9
1018.35284	73.2
1019.80811	26.0
1020.63629	69.8
1022.24707	79.5
1023.37311	54.8
1025.21204	115.7
1027.33972	213.5
1028.30164	826.1
1029.16357	529.7
1030.65625	112.1
1032.55103	69.4
1034.05005	150.8
1035.67065	63.2
1036.32202	168.3
1037.54089	218.8
1039.55286	60.8
1040.86353	163.0
1044.03809	13.4
1045.57007	104.1
1046.83020	108.1
1052.34644	171.2
1053.41443	217.7
1054.40466	296.2
1055.31531	59.0
1056.72644	37.2
1057.33740	351.3
1058.35742	115.8
1059.36548	36.9
1060.23999	13.9
1063.01196	82.2
1065.12329	109.6
1066.60083	184.3
1067.40894	118.3
1068.36707	94.5
1069.20313	64.7
1070.58960	108.5
1071.30273	270.5
1073.43774	48.3
1074.31128	28.4
1075.23352	82.7
1077.17212	90.3
1078.36719	86.3
1080.15967	471.3
1081.03760	567.7
1082.25305	190.7
1083.26733	552.9
1084.44604	1570.5
1085.49915	742.0
1086.62720	209.9
1087.59497	88.8
1090.96558	47.8
1092.35657	33.8
1093.13623	28.4
1094.21375	46.3
1096.76831	21.3
1097.44238	34.5
1098.33789	465.4
1099.37683	364.3
1100.51038	43.9
1101.54309	54.9
1102.31763	27.5
1104.08887	26.9
1104.71191	12.7
1108.10779	51.0
1109.14673	10.5
1109.96411	100.5
1110.78979	91.5
1111.44751	85.7
1114.19922	58.8
1115.27661	50.3
1117.51379	21.2
1120.34778	77.7
1122.23047	42.3
1124.81726	341.0
1126.25146	35.9
1127.47864	40.0
1128.50781	24.5
1133.69690	162.1
1138.07776	121.2
1143.44153	18.9
1144.28052	41.5
1145.30554	56.5
1146.01428	68.3
1150.57983	46.5
1153.33325	67.2
1154.51587	41.1
1155.49023	143.1
1157.11621	41.5
1160.63293	67.0
1168.83936	62.9
1170.27710	44.2
1171.69006	49.2
1172.47437	15.1
1173.33301	22.7
1174.18982	62.5
1177.14783	16.7
1178.50513	213.2
1179.52991	58.8
1180.64124	12.0
1185.37366	26.7
1189.39246	27.2
1190.19189	7.9
1191.21851	171.5
1192.13367	112.0
1193.33215	42.1
1194.63330	25.1
1196.15344	897.2	b (11) (1+)
1197.18848	652.6
1198.32544	97.4
1199.72046	58.6
1208.73340	9.6
1222.49780	33.7
1231.14392	25.7
1231.90881	41.3
1236.30591	93.6
1238.42615	27.0
1240.24292	99.3
1241.34509	114.9
1242.60950	15.0
1249.71545	66.3
1253.32080	7.6
1254.19568	87.7
1262.15454	21.0
1263.67664	140.7
1264.49353	38.2
1268.47400	12.2
1269.63513	19.2
1270.79053	17.7
1273.84534	91.2
1275.30090	32.9
1278.42236	108.4
1279.90759	49.4
1280.67969	29.1
1284.46362	250.0
1286.32166	52.0
1288.41931	93.1
1289.36377	24.4
1291.79199	30.8
1293.09412	131.3
1294.44092	36.9
1299.47644	12.1
1301.35120	67.4
1304.40540	53.3
1306.41565	45.3
1307.42883	22.0
1309.53955	74.0
1310.21936	22.3
1312.00818	28.3
1324.13916	17.0
1328.60681	56.0
1329.29358	34.6
1333.88733	86.7
1338.53601	58.4
1339.16882	42.5
1347.27722	21.2
1358.49597	89.9
1360.45386	8.9
1361.39758	33.2
1362.25745	70.0
1363.28625	15.9
1364.11230	34.8
1365.12402	56.1
1366.11719	15.1
1368.45618	31.4
1372.07202	48.9
1373.05579	57.9
1378.24597	41.5
1380.08167	21.1
1380.77112	18.9
1382.15637	448.9
1383.14648	185.5
1391.44312	79.7
1393.36243	48.6
1401.33191	69.3
1402.45630	88.1
1403.10876	12.0
1405.50916	14.3
1406.58118	22.5
1423.46436	74.1
1426.71863	29.3
1432.52600	21.3
1437.29309	15.9
1440.62000	41.6
1441.75964	34.7
1451.32056	32.0
1454.61206	36.9
1455.61609	26.7
1460.73267	25.1
1466.76428	31.0
1470.82507	19.5
1472.36072	304.2
1473.33203	251.5
1474.43335	20.5
1477.38464	82.5
1479.09192	65.1
1481.75269	91.9
1482.81543	69.3
1497.26477	34.6
1499.60498	10.3
1508.61804	17.5
1522.23425	22.7
1542.02258	21.3
1549.86328	23.6
1561.41956	33.4
1570.88074	14.3
1579.24927	147.4
1580.60095	59.7
1584.54321	15.1
1586.74634	43.7
1597.05493	103.6
1597.96118	53.2
1599.32336	22.4
1600.47729	19.4
1651.62488	22.0
1653.50464	13.6
1665.07788	12.0
1683.65540	128.8
1684.66187	44.4
1689.23279	63.6
1701.33325	26.0
1710.22400	55.3
1762.87036	15.9
1763.83862	120.8
1764.61047	78.5
1781.43726	508.3
1782.60876	340.4
1783.67798	132.6
1799.37915	27.2
1878.66467	40.1
1975.86218	46.4
