# Supplementary material for: Phosphoproteomic Analysis of Platelets Activated by Pro-Thrombotic Oxidized Phospholipids and Thrombin
Source: PLoS One. 2014 Jan 6;9(1):e84488. doi: 10.1371/journal.pone.0084488 (PMC3882224; doi:10.1371/journal.pone.0084488)
Supplement: Annotated Spectra S1 — (ZIP) [file pone.0084488.s004.zip › AASPPSYTLDLGESQLAPPPSK_-12_2_91355.txt]

m/z	i	matches
224.16885	114.3
225.07848	17.6
226.97156	23.1
229.89951	7.0
235.35425	23.8
237.00099	34.5
240.14632	37.1
244.17445	55.9
246.28818	7.1
250.55339	20.7
256.40726	22.4
261.33502	13.5
263.19409	104.5
264.33911	81.9
268.42096	12.7
269.99451	42.7
272.25534	11.1
275.93597	13.3
280.24976	10.3
281.01910	7.1
283.16827	28.4
284.15628	25.6
286.06311	22.4
288.41281	33.7
293.24075	22.1
294.18964	19.8
295.37970	33.0
296.25156	11.9
299.18900	25.4
300.34985	62.0
304.15637	17.4
305.02621	28.7
307.34207	41.6
308.92834	46.0
310.18088	256.8
311.03156	21.4
312.17020	22.9
313.32904	22.4
314.23502	6.3
316.28928	34.2
319.35031	22.2
321.23566	15.3
322.14667	15.1
322.93567	42.5
324.38416	17.3
325.97333	47.9
327.14484	157.0
328.47937	18.0
329.20056	52.7
331.26208	345.3
332.31384	56.3
333.10980	16.0
334.54279	24.5
335.40643	11.9
337.08881	68.7
339.35590	40.9
342.42590	11.9
343.29498	49.4
345.00262	9.5
348.03662	51.1
351.07440	40.2
353.97623	66.9
355.05170	473.4
356.19623	139.8
357.55731	34.6
358.38843	11.9
361.11227	115.7
362.24823	122.1
363.97510	28.6
365.20032	31.8
366.13684	19.6
369.01743	16.5
371.00665	23.0
372.19244	29.0
373.22284	34.6
374.51233	187.0
377.23328	49.9
379.06030	517.6
380.58698	78.2
382.36420	49.6
383.13544	31.7
384.16235	163.1
385.03503	11.0
387.50116	53.8
388.46686	15.9
389.35425	8.7
391.26031	193.9
392.24170	78.6
393.04126	6.3
394.54883	18.8
397.34912	253.8
398.12860	193.6
400.11023	196.4
401.13220	106.9
402.24255	47.3
404.78241	43.9
406.17053	71.5
407.92670	33.6
409.76379	43.0
410.49847	16.7
413.23004	124.9
414.07001	38.1
415.89758	47.8
417.53455	32.0
419.26526	137.4
420.11859	107.9
421.61768	51.7
422.35065	137.9
423.05280	44.1
424.27325	36.5
425.27759	16.8
427.21472	102.0
428.40021	1076.2	b (13) (3+)-P, b (8) (2+), y (4) (1+)
429.47205	41.2
431.22150	29.2
432.43433	111.2
438.97418	61.7
440.32135	39.6
442.55109	62.6
444.52985	37.2
445.28577	34.7
446.50385	19.2
447.61664	36.1
450.26776	16.6
451.57428	30.6
452.39307	193.1
454.44696	7.1
455.12134	53.9
456.27625	64.0
457.43140	46.9
461.93817	21.4
462.70288	147.0
465.15063	191.7
466.46875	24.6
467.09052	67.6
467.94977	20.8
469.33289	88.9
470.10236	24.6
470.98315	34.0
472.41003	93.3
473.11414	25.4
475.75604	93.6
478.61975	40.7
481.37006	104.5
482.32288	9.5
486.69275	15.9
488.57410	257.4
489.82947	77.1
491.31653	10.3
493.10547	21.5
494.28668	14.3
497.65265	21.5
498.29608	22.8
500.52277	17.9
501.25568	55.5
504.65698	27.2
507.32660	1002.7	y (5) (1+)-H2O
508.29535	157.1
509.32251	84.9
510.81116	69.3
514.20190	126.8
515.20844	261.2
516.55579	37.0
517.44666	70.1
518.94672	24.8
519.98901	9.5
521.17175	103.2
521.95319	12.7
523.39355	112.8
525.29962	19043.4	y (5) (1+)
526.44977	2986.8	b (15) (3+)-H2O
527.36243	346.2
528.51501	230.6
529.21320	94.3
530.29541	28.6
531.69965	97.0
533.35376	113.1
534.27832	58.0
538.33691	82.5
539.41644	42.9
541.17255	106.6
542.59027	133.5
543.31439	61.7
544.40430	45.2
545.43317	81.0
549.22852	24.7
550.06476	107.6
552.08435	64.9
552.97125	26.2
554.46271	22.1
555.81244	307.7
556.71576	95.1
558.36151	50.4
559.33771	63.0
560.49982	147.7
561.71460	51.5
562.56793	37.2
564.44330	14.2
565.64117	32.9
567.60358	110.9
568.61847	99.1
569.35162	176.2
571.35858	334.3
572.55365	260.2
573.44879	18.6
576.36725	69.0
577.35071	69.1
578.58917	346.7
579.34747	12.2
580.42432	53.8
581.08344	47.9
583.58350	40.6
584.95636	251.3
586.26886	606.6
587.24677	239.2
588.15778	34.4
590.11578	141.7
591.14313	279.9
592.79016	169.5
594.17816	70.8
595.77649	421.9
596.39734	3185.9	y (6) (1+), y (17) (3+)-P
597.56488	760.9
598.40698	117.2
599.12872	183.1
600.07196	132.6
601.28992	85.3
602.56207	260.1
603.19397	14.0
603.85571	33.7
605.27563	118.5
606.55072	16.5
607.69482	64.2
609.40143	162.2
610.05438	14.7
611.21252	343.0
612.32855	484.2
613.36639	89.0
614.16742	28.5
616.19244	74.3
617.41022	88.5
619.51202	128.4
620.25128	31.5
621.94647	164.5
622.96765	52.6
623.97284	29.9
625.23053	221.0
625.86774	65.8
627.28387	278.7
629.25446	204.2
630.37054	357.5
631.87756	110.1
632.96204	150.8
634.42340	293.8
635.56470	226.9
636.71381	69.5
637.37561	37.5
638.31665	80.5
639.24670	77.4
640.05872	57.9
641.17609	270.0
642.17242	54.7
642.86084	82.0
643.81354	263.3
644.42908	113.2
645.74640	141.8
646.75751	136.0
647.48590	236.3
648.92181	157.6
650.57062	294.4
651.70599	18.8
652.38660	40.0
653.51740	393.0
654.45380	110.7
656.26068	1535.9	b (7) (1+)-P
657.21063	555.5
658.02142	306.5
659.25305	415.6
660.02740	98.8
660.83160	72.0
662.42493	218.6
663.43329	83.4
664.32562	27.9
665.64771	115.9
666.73358	228.5
667.95599	144.3
668.72247	9.5
670.17847	590.4
671.24377	589.2
672.33240	466.3
673.41974	293.6
674.63641	267.2
675.88940	215.8
677.14374	31.7
678.45752	7.1
679.18622	152.7
680.52521	205.2
681.45819	116.2
682.62262	138.8
683.59308	512.0
684.57452	126.9
685.37073	36.4
686.98077	103.4
688.03680	284.1
689.37109	741.4
690.87384	186.5
692.20941	480.9
693.09479	210.4
693.97882	88.4
695.01758	130.0
697.50793	530.1
698.36877	213.3
699.31464	377.6
700.85742	310.0
701.81647	257.4
702.63812	75.4
703.32111	247.1
704.08160	372.4
705.19037	89.9
706.50812	126.8
707.19159	54.4
708.74921	148.9
709.55817	1146.5	y (7) (1+)
710.67310	1463.8
711.32690	478.3
711.97101	1089.8
712.95013	315.8
713.84479	175.0
714.85547	195.2
715.65741	154.2
716.56848	208.2
717.51544	69.8
718.85602	5351.0
719.45874	3263.2
720.07587	3862.5	b (21) (3+)
720.94293	1372.2
722.10565	106.4
723.33209	148.0
724.32147	364.6
725.42029	601.7
726.36395	407.2
728.12543	1103.3
729.43793	599.8
730.77753	955.4	[M+3H] (3+)-NH3-P, [M+3H] (3+)-H2O-P
731.49493	256.8
732.32520	300.6
733.29584	237.1
735.51392	1502.9	b (14) (2+)
736.36737	1003.2
737.02362	1534.5	[M+3H] (3+)-P, b (7) (1+)-H2O
738.10370	593.9
739.13092	380.3
740.68597	213.2
741.32166	354.8
742.61884	205.2
743.59589	421.1
744.45453	232.5
745.19000	130.5
745.92810	115.1
747.28125	495.0
748.01996	136.9
748.78540	249.2
750.23260	1255.6
751.03546	1409.1	b (15) (2+)-P
751.81702	454.9
752.57574	357.4
753.53265	314.5
754.50610	270.2
755.62799	587.4
756.92474	834.4
758.27655	652.3
759.13910	2326.4
760.28717	575.4
762.38788	29.3
763.94708	8.7
768.59332	32.1
772.12738	114.7
772.96576	114.9
774.78796	77.5
776.20038	70.2
777.66858	352.9
779.85437	31.3
780.97723	159.7
781.77942	202.3
782.43854	38.4
783.32593	167.7
784.21979	65.8
784.85529	172.3
785.54974	103.6
787.04144	258.9
788.46539	294.2
789.36981	86.2
790.37579	893.9
791.17242	259.2
791.98114	33.2
793.39435	26.3
794.38385	19.6
796.18994	119.2
798.27032	266.5
799.26111	564.2
800.08417	553.3
801.42230	76.2
802.92993	141.2
804.95331	163.1
806.40643	191.7
807.18176	888.2
808.37085	184.3
809.43036	8.8
810.21338	79.7
811.26996	74.2
813.79834	248.3
814.45123	380.6
815.45526	222.8
816.55469	105.3
818.42767	138.6
820.45526	526.6
821.20251	15.7
822.49036	76.0
823.37421	119.8
824.40399	350.4
825.46143	240.8
826.52002	208.7
827.49872	152.8
828.36749	120.9
829.59821	48.5
830.66113	41.4
831.26227	8.8
833.19873	796.0
833.88251	783.8
834.99268	359.3
835.91461	95.4
836.72162	42.3
837.65063	490.4
838.63757	310.0
840.00018	21.4
842.06036	2164.9
842.74280	2221.4	b (17) (2+)-P
843.38580	490.0
844.73962	95.1
845.69366	152.1
847.03986	1407.8	b (16) (2+)-NH3, b (16) (2+)-H2O
848.11017	169.0
849.31146	223.7
850.30768	39.8
851.30536	77.1
852.13678	17.7
853.42224	84.6
854.09784	13.6
855.97882	16218.0	b (8) (1+), b (16) (2+)
856.95801	1311.0
857.77136	83.1
858.82080	173.5
859.90936	154.7
860.91815	223.8
862.50165	90.1
863.91882	108.0
865.27032	113.8
866.88153	57.2
868.40729	188.7
869.84485	265.9
870.78607	188.2
871.40582	41.1
872.38208	20.5
873.21198	297.5
873.81561	42.7
874.66058	119.6
875.53345	56.7
876.42877	28.7
877.30615	158.8
878.81311	125.5
879.51917	18.3
881.05518	7.1
882.47223	2528.5	b (18) (2+)-H2O-P, b (17) (2+)-NH3, b (17) (2+)-H2O, b (18) (2+)-NH3-P
883.40997	586.0
884.18707	120.2
885.44989	32.9
886.20917	90.6
887.78473	183.1
888.48676	64.3
891.18268	12864.1	b (17) (2+), b (18) (2+)-P
891.85883	8330.2
893.09198	191.3
893.86566	218.0
895.10522	87.1
895.86127	89.9
896.68439	40.1
897.31036	34.5
898.17578	44.4
900.75470	193.3
902.27826	28.0
903.78485	134.5
907.67383	14.2
909.53204	67.0
911.48334	20.8
912.20923	77.4
913.74176	25.6
914.43719	157.1
915.94873	43.3
917.25977	12.6
917.88080	10.8
919.52057	27.9
921.44391	70.6
922.27789	29.6
923.11816	53.4
924.62885	237.5
927.37402	170.1
928.51630	39.4
929.13837	52.3
929.85284	70.8
930.65948	47.0
932.37225	160.6
934.83569	195.5
936.90350	67.3
937.58453	8.7
939.80396	905.5
940.67316	337.1
941.52856	292.3
942.43854	115.9
943.35931	53.3
944.46918	77.9
946.12842	69.8
948.13885	44.0
950.30988	21.6
951.16302	119.4
953.10016	21.4
956.41510	214.1
957.33649	44.6
958.12714	25.3
959.97803	30.1
962.22638	55.2
962.90717	14.3
964.55084	223.7
965.31903	108.7
965.96991	140.2
968.00366	831.3
969.05035	224.1
970.04425	202.2
971.47699	29.4
973.29291	32.5
975.15863	49.1
975.81464	19.5
976.74683	23.8
978.41724	67.0
982.10565	42.7
983.88129	62.2
984.97388	77.5
986.05524	144.3
986.84155	52.9
987.61676	15.1
988.34869	72.2
990.04852	134.4
992.92145	121.4
994.07666	74.5
996.01025	47.2
996.71576	15.0
998.31622	116.5
998.91632	281.2
999.59894	393.6
1003.35211	20.8
1005.39191	10.3
1007.00970	167.3
1008.31647	72.4
1009.47272	172.2
1010.48877	74.0
1011.93219	267.9
1013.36401	45.4
1014.25116	90.2
1015.65283	75.2
1016.47882	9.2
1017.65460	232.8
1018.66626	102.5
1020.23486	23.2
1023.22662	90.6
1025.04480	258.1
1026.86792	55.9
1028.19690	1324.8	b (20) (2+)-H2O, b (20) (2+)-NH3
1029.14404	348.5
1030.03516	41.5
1030.70618	19.5
1031.62781	79.8
1032.27759	75.5
1033.44385	90.9
1035.77625	18.4
1037.42627	70.8
1040.32886	15.2
1041.35498	36.9
1042.49915	82.0
1043.14673	75.7
1046.41211	311.1
1047.32703	26.8
1048.22852	80.9
1051.65112	39.1
1052.72852	119.2
1054.13745	177.7
1055.36890	155.8
1056.58679	255.3
1057.35571	126.5
1058.14697	72.9
1062.84863	58.9
1065.54590	54.4
1066.42822	155.5
1067.88281	32.5
1070.20142	150.5
1071.58850	337.4
1072.35962	133.3
1073.18933	102.6
1074.17896	113.1
1075.84326	81.2
1076.68726	107.5
1077.95422	37.4
1079.09106	61.6
1080.38000	473.3
1081.04712	270.2
1082.16211	128.4
1083.40674	811.6
1084.38208	1848.7
1085.58081	710.9
1086.70337	395.9
1088.34802	20.8
1089.28003	14.3
1090.71753	82.5
1093.09192	237.3
1094.34924	51.9
1096.07800	56.2
1096.90039	19.2
1098.34167	453.4
1099.35632	323.8
1100.12524	135.7
1101.17725	63.4
1101.80188	22.0
1104.40027	40.3
1105.06079	95.1
1106.49707	28.3
1109.22656	73.8
1110.28320	142.6
1111.41736	151.8
1112.12769	22.9
1113.34106	7.8
1115.84790	47.0
1118.36279	39.0
1120.37695	8.7
1122.85840	24.0
1123.82959	19.8
1124.51660	29.6
1125.29102	107.6
1126.12744	92.4
1127.30225	24.4
1130.16357	32.8
1130.82471	16.0
1132.73145	91.0
1133.66199	10.9
1136.16040	38.5
1137.24866	45.0
1140.57275	74.2
1142.19653	17.4
1143.55835	59.5
1144.23132	45.0
1145.06860	15.1
1146.47949	19.2
1147.41846	48.9
1150.16467	170.3
1152.14905	108.3
1152.78491	12.4
1154.28931	87.7
1155.90955	62.6
1157.97815	192.5
1159.41748	10.9
1161.38989	104.5
1163.10498	98.3
1164.57117	34.1
1165.58704	10.9
1167.89307	78.4
1169.62256	8.7
1170.80750	56.1
1171.67310	18.4
1173.40503	103.0
1175.52808	31.0
1176.32690	49.0
1178.24341	156.3
1179.27441	210.5
1182.76343	56.5
1183.55688	19.6
1188.47192	22.2
1189.15198	47.0
1191.33521	188.9
1192.52539	100.2
1195.63232	148.5
1196.23511	1317.2	b (11) (1+)
1197.28271	486.9
1198.31079	21.6
1199.62988	14.8
1201.25928	145.0
1206.26331	59.0
1209.46375	31.7
1210.95923	8.7
1211.67920	26.5
1212.31714	40.6
1213.50720	20.0
1215.18872	44.1
1221.71924	43.8
1222.57373	7.9
1224.49695	41.3
1226.94006	9.5
1228.36096	40.6
1230.74475	13.5
1231.40295	53.5
1232.16467	47.6
1233.35327	28.7
1234.21301	28.2
1238.62744	14.8
1239.39087	30.4
1240.49402	78.9
1242.65076	12.7
1243.46936	43.5
1253.02893	142.0
1254.43689	85.5
1256.30164	25.3
1258.10376	12.7
1260.51111	33.7
1261.47925	89.4
1262.50793	60.5
1265.19519	68.0
1266.58459	44.4
1267.61743	121.4
1269.01367	14.3
1270.97827	47.5
1272.29944	16.4
1274.23572	44.6
1277.89404	78.4
1280.74011	24.1
1281.71436	8.1
1282.33521	59.3
1283.36218	110.2
1284.02502	54.2
1284.83484	86.3
1286.81433	30.2
1287.47070	26.2
1288.38757	10.3
1289.37305	47.0
1290.22070	32.0
1292.71484	43.0
1293.36084	49.9
1294.26013	103.6
1295.26648	16.8
1302.19897	27.8
1305.60229	45.1
1309.37646	16.4
1311.38135	45.1
1312.14490	58.4
1317.38611	71.7
1324.76367	55.9
1327.10193	30.5
1328.51746	76.0
1334.87573	7.9
1337.48145	24.0
1339.30383	22.1
1340.87207	79.2
1343.07727	17.6
1344.42126	25.7
1345.34961	48.9
1346.27844	24.0
1350.68298	25.7
1360.18225	44.3
1362.43042	76.3
1364.15771	69.3
1365.18677	123.2
1367.29211	107.6
1372.64258	64.7
1373.41418	33.2
1379.22852	43.8
1380.20874	13.2
1381.68787	236.5
1382.34192	653.2
1383.30408	239.8
1388.38550	55.2
1390.51233	92.1
1391.55115	36.5
1393.86096	57.6
1395.18677	79.3
1399.43420	43.2
1401.41443	38.7
1402.60437	111.3
1403.75305	27.8
1405.69763	73.6
1406.69080	9.5
1407.30920	32.8
1408.39758	20.5
1409.22192	19.2
1417.34436	10.3
1438.47852	19.2
1442.18677	7.9
1450.39929	7.9
1451.61230	73.4
1453.45581	81.5
1454.27979	32.6
1455.42786	98.2
1469.19714	102.8
1472.26245	306.2
1473.08789	46.4
1473.94043	76.0
1477.62512	19.6
1483.00623	60.5
1498.46460	13.5
1500.66406	33.1
1542.51697	19.2
1562.22742	50.4
1566.37024	22.1
1579.45239	97.5
1587.06531	76.5
1597.25745	159.5
1598.25989	55.6
1666.89661	107.3
1684.40271	246.2
1685.39233	83.9
1690.03455	22.9
1710.19299	42.2
1710.81946	16.6
1711.62952	30.1
1763.32312	36.3
1764.42993	63.2
1765.47925	11.9
1781.33716	347.0
1782.57593	312.1
1783.37683	40.6
1841.68054	48.5
1850.25818	51.0
1966.20630	11.7
