# Supplementary material for: Phosphoproteomic Analysis of Platelets Activated by Pro-Thrombotic Oxidized Phospholipids and Thrombin
Source: PLoS One. 2014 Jan 6;9(1):e84488. doi: 10.1371/journal.pone.0084488 (PMC3882224; doi:10.1371/journal.pone.0084488)
Supplement: Annotated Spectra S1 — (ZIP) [file pone.0084488.s004.zip › AASPPSYTLDLGESQLAPPPSK_-13_2_95099.txt]

m/z	i	matches
221.20085	10.8
224.01440	129.8
235.19659	52.8
237.24704	62.0
238.23352	23.5
242.10437	33.1
242.97833	22.9
243.92288	29.1
246.16284	18.6
251.25220	8.2
260.14462	20.7
262.24466	48.8
263.23102	245.1
267.23694	26.2
269.08566	32.6
274.21918	37.6
276.30511	39.0
282.21936	199.1
283.02139	30.2
288.54596	124.7
289.36029	44.3
295.31476	12.5
297.04468	25.8
299.04895	20.6
300.24884	59.4
301.24445	23.2
304.14136	16.8
309.08844	29.1
310.12158	311.1
311.00748	83.3
312.23566	24.5
313.46655	108.8
318.44907	76.3
321.18900	23.4
327.06958	216.5
328.42273	21.8
329.18005	48.1
330.27368	117.1
331.26645	308.2
332.20874	59.4
337.08185	61.5
338.09650	43.9
340.18597	58.9
343.55939	103.3
347.42273	22.7
348.32031	70.3
349.32367	157.4
351.40991	25.0
354.92444	485.5
355.96881	115.7
361.32721	122.9
362.37177	40.7
363.09674	13.4
363.98898	13.1
369.44482	16.8
379.29785	549.1
380.08411	49.2
381.49658	18.5
382.55383	37.5
384.37811	140.1
385.26318	38.1
388.14417	28.0
390.52106	19.8
391.51105	56.3
392.59052	112.6
393.33990	16.9
397.23383	648.7
398.39142	47.6
399.79675	86.9
400.49866	27.5
401.22778	71.8
402.18164	57.4
404.06073	66.7
405.42139	13.4
406.31970	85.3
408.29297	41.5
409.37036	79.7
410.28442	381.5
411.18115	59.1
414.21283	23.3
414.94299	32.0
416.59161	16.9
417.50909	43.8
418.37799	20.2
420.32910	19.2
421.23492	8.4
423.30707	56.6
424.22900	30.2
425.23065	22.6
428.34625	867.1
429.32782	175.4
430.48395	17.0
431.59821	104.0
432.46185	67.7
433.36115	64.1
434.21667	16.7
436.14624	59.7
438.22296	41.9
440.13507	56.5
441.09088	52.8
443.59259	76.0
445.46417	66.5
447.33813	68.6
450.28821	35.0
452.02271	131.3
452.68152	154.2
454.23743	46.4
455.57996	111.4
456.43933	13.4
457.45886	6.4
458.27203	25.1
460.53613	39.6
463.27295	144.7
465.15619	21.2
466.53326	30.3
468.45154	58.0
471.36145	237.9
475.33545	73.4
477.44354	38.1
478.31714	36.1
481.18274	16.0
482.32153	15.1
483.83966	124.7
484.71637	58.3
486.14203	57.1
487.36542	34.7
488.16058	152.0
488.96490	87.4
489.57642	44.3
490.55219	6.4
491.43970	19.0
492.38708	76.5
493.31683	91.9
495.77081	43.2
497.54401	16.8
500.55389	108.6
501.31445	190.2
502.14478	41.9
503.35559	58.5
504.25671	74.9
505.18158	19.5
507.33905	1310.0	y (5) (1+)-H2O
508.26947	337.7
509.36884	79.7
511.38458	169.3
512.49622	45.2
513.32367	25.7
515.27478	115.5
516.28851	118.0
517.36304	60.0
518.55981	134.7
519.20917	26.9
521.47394	34.1
522.09290	67.5
523.37946	105.1
525.30048	24678.2	y (5) (1+)
526.33691	7535.6
527.41534	732.7
528.40472	74.6
530.18225	31.2
532.10297	197.7
532.83057	44.9
534.61060	59.6
535.32629	18.6
537.64709	16.6
539.15051	29.9
540.38037	81.9
542.38904	140.8
543.37225	21.6
546.23315	18.3
547.33636	89.3
548.71906	128.3
549.54193	63.5
550.38330	18.6
551.29688	105.5
552.17334	36.2
552.90863	21.4
555.78754	213.4
556.44165	24.8
558.24298	36.2
559.40466	60.1
560.71594	88.8
561.47192	62.3
563.18781	87.6
564.17505	48.4
566.46442	28.1
567.11084	25.1
568.21997	62.1
569.23517	107.9
570.24310	27.1
571.49225	225.8
572.39203	88.5
573.14838	152.5
574.42859	110.8
576.40063	46.6
577.82086	254.7
578.55487	179.5
579.48004	58.7
581.44598	44.3
583.04816	103.1
584.63470	202.6
585.40753	131.9
586.33844	1183.6
587.30273	317.8
588.26349	31.4
589.45245	219.2
591.08783	236.3
592.25189	39.6
593.19147	24.2
593.99078	21.9
595.00360	32.2
596.30292	4537.4	y (17) (3+)-P, y (6) (1+)
597.30750	1122.5
598.57361	371.9
599.46783	38.0
600.20038	173.0
601.22491	162.2
601.98108	102.4
603.28296	98.2
604.30591	91.3
605.65106	96.3
607.58771	173.6
608.51208	61.6
610.73450	121.1
611.97491	250.2
612.81201	200.0
613.67120	31.8
614.31390	37.7
615.50165	83.4
618.14899	65.5
619.47949	231.8
620.45081	10.4
621.82538	34.9
622.57306	17.6
624.49713	26.2
625.45111	227.1
626.84137	369.8
627.91669	118.9
629.34882	128.2
630.29657	78.3
631.62152	77.2
632.33679	212.4
633.26770	188.4
634.43854	430.5
635.48462	123.8
636.67950	28.3
638.18475	249.0
638.98993	144.3
641.05933	188.0
642.13806	126.7
643.26703	254.9
644.44537	393.1
645.49884	197.4
646.26727	157.9
647.34698	369.3
648.13654	180.5
649.34271	58.4
650.32111	11.0
651.19879	23.3
652.19202	203.8
653.42828	344.8
654.57275	161.7
656.26483	1948.8	b (7) (1+)-P
657.23669	798.3
658.23273	250.3
659.53070	739.0
660.49481	33.2
662.34943	185.8
663.20819	102.7
663.85004	33.7
665.57904	95.4
666.46661	75.8
667.17249	41.9
668.00995	363.6
669.51892	223.0
670.48798	460.4
671.23114	370.3
672.28210	487.3
673.66718	170.5
674.68616	75.9
675.36823	46.1
676.03497	8.2
676.82013	45.8
677.85980	139.8
679.57159	278.2
680.40369	71.6
681.67157	219.7
683.15723	659.3
684.07721	326.7
684.90771	215.6
685.90131	126.6
687.09149	146.4
687.86176	107.3
689.33539	1003.1
690.09808	598.7
691.45197	457.2
692.73871	80.0
693.88208	27.7
694.84076	203.0
696.12415	22.9
697.45215	218.2
698.13885	480.9
699.17963	588.9
700.21155	47.5
701.29883	627.8
702.23016	197.7
703.23773	442.1
704.15198	620.3
705.50055	404.4
706.69940	224.8
707.48083	96.4
708.36542	306.9
709.34448	1312.6	y (7) (1+)
710.46118	1377.3
711.36053	1357.4
712.07153	1382.8
713.25592	404.4
714.66620	144.4
715.44067	207.3
716.20197	380.0
717.29187	114.8
718.05267	139.2
719.70868	3866.1
720.62640	2398.7	b (21) (3+)
721.57635	1454.8	y (20) (3+)
722.44061	70.8
723.55701	121.4
724.36810	101.9
725.53113	496.7
726.24908	799.6
727.75873	500.8
728.61066	298.8
729.34991	421.7
730.63116	695.0
731.46509	1035.3
732.35675	429.2
733.40021	471.3
735.48419	1182.3
736.40424	2248.3	b (7) (1+)-H2O, [M+3H] (3+)-P
737.14972	1567.2
738.09930	1635.1
739.23395	319.9
739.98340	243.9
741.33740	423.8
742.92633	585.6
743.85785	277.9
744.95306	59.9
746.15228	36.8
747.11169	386.4
748.24652	651.0
749.21136	270.1
750.26654	585.3
751.32141	685.6
752.23761	1207.9
753.63593	755.9
754.51068	74.0
755.67462	148.8
757.18610	1557.4	b (8) (1+)-P, [M+3H] (3+)-NH3-H2O
758.25006	448.2
759.70245	1191.6
760.43628	901.5
761.38196	283.8
769.32697	97.1
774.88043	41.9
775.72552	37.5
776.86499	135.0
778.39459	68.6
781.85730	102.2
783.88867	229.3
784.97357	34.8
786.29333	315.6
788.52277	141.9
789.24200	213.3
790.46631	756.8
791.22540	291.4
792.00323	132.6
793.28033	72.8
794.47614	29.6
795.27679	142.4
796.33069	209.4
797.41998	166.2
798.24799	650.1
799.47406	1450.9	b (15) (2+)
800.22736	249.2
801.37872	120.7
802.42755	45.9
803.24530	36.0
804.37689	70.9
806.68506	765.5
807.61688	958.4
808.51459	100.6
809.32764	72.1
810.90387	27.5
811.51563	110.3
812.58551	139.2
814.23273	942.2
815.27112	272.8
816.41028	120.0
817.55182	48.3
818.72650	8.3
820.39056	524.1
821.95294	107.2
823.15125	178.3
824.14948	152.7
825.54608	217.5
826.48236	85.4
827.58105	301.2
828.56543	63.7
829.50018	135.8
830.13477	63.0
830.74982	112.2
831.59625	69.4
833.12079	928.1
833.91510	626.2
834.79791	659.8
835.52948	50.5
836.30957	148.8
837.37067	322.2
838.32404	429.1
839.22540	117.7
840.58813	209.2
841.52155	360.4
842.27258	2946.2
842.94159	3856.0	b (17) (2+)-P
843.97925	786.0
844.99786	239.1
845.98932	216.4
846.90027	1362.7	b (16) (2+)-H2O, b (16) (2+)-NH3
848.04767	822.1
849.76678	189.8
850.46869	23.7
851.36377	31.2
852.51593	103.2
853.43579	241.5
855.71796	9842.5	b (8) (1+)
856.44836	10530.1	b (16) (2+)
857.41327	1366.7
858.71796	150.7
860.44080	51.7
861.27948	77.1
861.94812	12.9
863.07843	86.0
864.35992	140.9
865.24066	36.2
867.25665	209.4
868.95856	481.8
870.31732	343.8
871.27875	333.0
873.17725	532.9
873.96027	281.0
874.60126	402.8
877.05072	180.6
877.84430	160.2
880.06274	10.9
881.54016	96.4
882.49127	5543.0	b (18) (2+)-NH3-P, b (17) (2+)-H2O, b (17) (2+)-NH3, b (18) (2+)-H2O-P
883.59088	959.5
884.47150	118.9
885.35455	223.7
886.31842	62.8
887.40796	88.4
888.47467	47.6
889.35468	176.5
891.26221	15247.8	b (18) (2+)-P
891.96509	15258.0	b (17) (2+)
893.02606	2407.6	y (17) (2+)-P
894.34863	298.0
895.24347	240.2
896.23999	116.1
897.05499	269.3
898.26923	199.8
900.05463	61.8
900.66730	49.0
902.41852	118.1
903.37329	60.7
903.98395	159.7
905.08392	48.5
906.61890	98.5
908.31525	44.7
909.29852	139.0
910.59259	63.1
911.34033	111.1
914.49554	178.1
916.54126	68.5
917.52972	20.8
918.28149	15.6
920.41620	13.4
921.04413	91.2
923.08691	61.8
924.32959	243.9
925.26440	283.6
926.13989	119.2
927.27240	129.0
928.41870	169.2
929.25165	81.9
931.48700	18.4
932.48981	88.8
934.60254	48.4
935.42023	64.3
936.53564	69.0
937.56390	146.7
938.38165	77.3
939.91547	649.2
940.82343	759.2
942.22479	318.5
943.06860	238.2
944.35767	86.0
945.42963	44.2
946.59277	52.0
947.25201	84.5
948.42902	78.5
949.75092	91.5
950.50952	37.2
951.56860	22.7
952.25446	51.9
953.21735	22.0
954.13477	25.5
956.29803	251.4
957.20099	273.7
958.47046	129.0
959.91071	292.5
961.44312	62.4
962.51874	43.3
963.29938	35.4
964.08740	59.4
965.08575	110.5
966.29718	72.2
967.73322	397.2
968.34009	329.6
969.10333	356.0
970.21021	165.4
971.37152	62.7
973.19232	45.9
974.81891	13.3
975.49799	142.6
976.53265	37.3
979.58832	65.1
981.32983	36.1
982.47656	36.2
985.15509	135.8
986.52655	126.2
988.52301	210.6
989.84161	73.9
990.71674	31.4
991.39996	20.4
992.19550	59.5
993.48090	38.0
994.32861	16.9
996.61157	141.5
998.68695	615.7
999.63470	289.1
1000.44360	341.9
1001.82202	187.4
1003.76056	26.4
1004.41217	17.7
1006.51538	75.2
1007.24042	95.5
1008.52643	128.2
1009.71930	282.2
1010.49609	93.7
1011.55566	182.2
1012.29883	98.0
1013.25519	42.9
1013.88165	100.2
1014.71088	230.0
1015.43262	81.1
1016.48602	131.6
1017.72040	136.0
1018.54327	169.7
1019.47467	12.5
1022.58575	161.2
1023.94623	41.6
1024.86584	313.2
1026.38135	119.8
1027.68286	74.5
1028.43335	1170.9
1029.33618	385.2
1030.32715	216.1
1031.53931	132.4
1032.53113	72.0
1033.24146	140.2
1034.36621	51.0
1035.84692	114.4
1037.91760	41.3
1039.10376	127.3
1046.01465	126.8
1047.21375	67.7
1048.30945	85.8
1049.24524	191.3
1050.61230	130.9
1053.80347	521.3
1054.79419	381.1
1055.78540	86.6
1056.77344	70.5
1058.11743	427.0
1059.67700	148.8
1060.59790	123.5
1062.54944	26.8
1065.65002	60.7
1066.46997	48.8
1067.26477	199.4
1068.48743	127.3
1069.43726	14.3
1070.07788	78.1
1071.22339	205.5
1072.15088	293.5
1072.96130	205.8
1074.47412	328.8
1075.22546	15.9
1077.30151	104.7
1079.28540	52.9
1080.54553	974.9
1081.60339	361.6
1083.23047	1181.9
1084.32373	1588.1
1085.44568	1220.8
1086.30432	216.2
1087.71069	161.5
1088.63416	30.6
1090.52808	53.4
1091.64038	70.0
1093.47009	53.9
1094.30176	43.6
1096.72217	24.8
1098.31140	716.0
1099.49194	471.5
1100.24878	299.2
1101.35535	73.0
1102.42358	47.7
1103.19531	205.8
1104.54358	7.3
1105.68127	167.3
1110.63000	194.3
1111.63232	189.8
1112.45361	64.1
1113.34106	41.3
1114.42114	15.1
1116.86060	122.7
1118.45337	16.0
1119.38086	8.2
1120.52490	78.0
1122.11877	30.3
1123.05225	63.4
1125.36633	142.9
1127.10950	199.5
1131.50134	61.1
1135.19360	81.4
1138.38232	25.1
1139.61841	13.0
1142.55713	69.2
1143.78516	89.7
1145.01099	59.4
1149.27612	7.3
1151.32910	17.7
1152.27551	45.6
1153.29785	42.7
1154.28308	148.0
1155.56262	189.1
1156.84473	100.7
1158.37939	51.0
1160.91589	31.6
1161.74573	12.5
1165.23499	47.4
1165.90466	65.4
1166.88501	45.6
1170.56873	109.3
1171.60815	52.0
1172.45239	25.1
1173.55115	267.6
1174.38843	20.1
1175.30786	29.5
1175.92224	58.0
1178.18628	100.0
1179.56616	114.8
1182.37378	35.5
1191.25195	122.9
1192.19983	48.8
1193.61621	33.8
1194.42261	35.0
1196.11938	1471.2	b (11) (1+)
1197.10510	1033.5
1198.25610	491.9
1199.27747	94.6
1202.15796	100.5
1214.31641	9.3
1220.52417	38.2
1222.48901	138.2
1231.04602	39.7
1233.91968	42.4
1235.45361	27.6
1236.20154	19.8
1237.54358	81.9
1238.93420	14.7
1239.93530	341.6
1240.55396	27.9
1241.34705	79.9
1242.16760	44.8
1243.35559	42.5
1246.30774	36.0
1247.04150	8.2
1253.23560	201.3
1254.50134	81.6
1257.44104	67.5
1260.84778	17.3
1261.46765	60.5
1262.10791	55.6
1263.36072	46.9
1264.38147	30.2
1267.32288	97.1
1268.43396	70.8
1270.21741	22.0
1270.82556	24.2
1274.95984	53.2
1275.75500	41.6
1278.15979	121.1
1284.16541	54.9
1285.75671	45.0
1286.74170	96.1
1287.41895	161.8
1288.82666	141.3
1289.44031	18.2
1291.37598	35.5
1292.58093	60.6
1293.46790	51.0
1294.09741	32.1
1300.81543	9.3
1302.56177	13.3
1304.25586	44.2
1308.39636	96.8
1310.56165	30.1
1311.32751	51.8
1313.25867	58.9
1326.43079	26.0
1330.45203	73.9
1331.58118	34.2
1337.94202	26.9
1340.41138	8.2
1342.34241	38.1
1343.89319	53.9
1344.63367	14.1
1345.49121	9.0
1347.45325	23.4
1353.77478	59.2
1355.36597	25.2
1357.56128	10.5
1360.94348	8.2
1362.41760	15.1
1363.39929	69.4
1364.21155	118.0
1364.90222	33.5
1366.26563	33.0
1367.27454	26.0
1372.23328	68.7
1374.25354	14.2
1378.32214	28.2
1380.08716	27.6
1382.02454	496.6
1382.92749	160.7
1383.67224	175.9
1384.34387	202.2
1385.05688	49.9
1386.13464	158.4
1391.46008	93.1
1401.48767	172.1
1402.58850	126.2
1404.36804	32.4
1406.40149	39.7
1407.22095	21.1
1411.58191	38.1
1420.54993	48.4
1422.93311	46.4
1425.73279	16.6
1436.52405	16.9
1437.38257	23.3
1444.65466	35.2
1447.18372	37.4
1449.21997	7.3
1452.23438	78.9
1453.37207	92.0
1454.17578	46.9
1457.49500	37.9
1464.12891	18.5
1469.07825	106.6
1470.27563	54.0
1471.97327	139.6
1472.58923	255.8
1473.63367	150.1
1474.56091	73.6
1475.67871	13.9
1482.21399	22.0
1486.94434	8.8
1499.13477	12.5
1510.68030	13.9
1516.80591	34.1
1526.32043	12.5
1533.70142	52.9
1544.19348	40.0
1556.26184	27.9
1569.56238	40.7
1570.55298	16.5
1574.39038	35.7
1579.78394	95.4
1580.61206	57.5
1581.78943	91.3
1597.79224	157.3
1598.56018	65.2
1619.47144	27.9
1620.67664	38.2
1629.26538	11.7
1638.72192	10.8
1650.47620	21.9
1651.12634	43.2
1669.72278	34.1
1683.70471	52.3
1685.47778	63.0
1710.96521	104.3
1746.58801	22.1
1763.65784	230.4
1764.68823	14.3
1771.68811	60.9
1780.07837	55.4
1781.44128	591.4
1782.44885	601.4
1783.51392	133.3
1784.64490	88.9
1879.58142	37.2
1880.84021	45.2
