# Supplementary material for: Phosphoproteomic Analysis of Platelets Activated by Pro-Thrombotic Oxidized Phospholipids and Thrombin
Source: PLoS One. 2014 Jan 6;9(1):e84488. doi: 10.1371/journal.pone.0084488 (PMC3882224; doi:10.1371/journal.pone.0084488)
Supplement: Annotated Spectra S1 — (ZIP) [file pone.0084488.s004.zip › AASPPSYTLDLGESQLAPPPSK_-18_2_121224.txt]

m/z	i	matches
224.18245	25.8
239.17542	22.7
242.56377	82.9
248.35379	26.4
249.32150	42.9
258.96149	15.0
263.02774	15.1
264.18329	14.0
287.35300	13.4
294.49048	43.6
298.11230	12.4
300.27515	37.8
309.27188	26.7
310.30829	46.6
321.19153	12.4
326.27075	22.0
326.96484	29.1
337.27148	38.9
338.23505	17.0
341.42999	26.7
354.99103	237.6	y (7) (2+)
356.24670	28.1
362.40344	22.5
371.37500	44.1
375.05371	19.1
378.40851	13.6
379.44556	18.5
384.94617	33.5
386.13599	24.8
388.11566	16.7
393.30438	7.7
395.07123	32.5
397.40155	4.9
400.29266	27.5
403.38110	38.0
405.64185	8.3
411.22375	19.1
412.28455	6.7
421.09985	13.9
424.35840	20.8
428.43695	77.0
430.97156	49.7
432.36578	13.6
441.09253	57.0
445.08551	26.2
446.29205	39.1
449.22089	11.0
452.95331	46.3
456.06226	34.3
461.09900	19.2
465.40155	12.4
466.38684	46.6
468.22174	32.2
469.27155	13.6
472.58307	34.1
474.48981	88.7
476.33569	13.9
477.17163	71.0
481.14514	45.8
485.38800	11.8
486.38696	26.2
488.13525	18.8
493.54529	43.1
495.33264	65.9
497.30023	55.3
499.63232	38.8
505.31085	13.9
507.44855	85.1
508.60205	75.5
509.36121	108.3
510.21112	13.3
513.50720	18.5
517.09875	6.7
518.37378	46.0
520.39990	21.7
523.54315	63.0
525.34979	1486.0	y (5) (1+)
526.41455	216.6
527.36639	17.7
532.04315	27.5
534.26440	22.2
535.38214	11.0
537.05115	24.8
538.68591	55.9
539.54974	17.3
541.56183	12.8
542.97064	60.3
544.44830	27.3
545.25043	30.7
550.33997	62.4
552.09973	15.2
553.31775	38.9
555.43933	32.5
557.22296	25.3
559.29865	264.7
559.92889	13.2
560.83795	18.1
564.46112	23.1
567.32843	32.1
569.17407	41.8
571.42877	137.3	b (16) (3+)
572.38092	10.4
573.07037	47.4
574.93054	22.7
575.92035	12.8
577.97467	23.4
578.85229	74.8
580.40363	17.6
583.18939	18.5
584.99042	60.9
586.67987	86.4
591.45447	96.6
592.33203	3.3
594.24164	39.5
594.94342	37.7
596.18799	200.8	y (17) (3+)-P, y (6) (1+)
597.18091	101.8
599.52600	10.7
601.59186	31.7
603.44049	33.0
606.49127	103.2
608.06549	22.2
609.46619	6.1
611.42133	154.4
612.26642	82.6
613.06744	69.7
614.42548	48.2
616.48724	286.0
617.36505	74.8
617.98621	39.4
619.49500	16.5
621.37054	25.3
623.33160	32.3
624.44952	51.8
625.94318	19.8
627.33582	56.8
629.22424	65.9
630.37122	60.5
631.09210	40.4
633.01630	31.4
633.69336	229.5	b (13) (2+)-H2O-P, b (13) (2+)-NH3-P
634.58734	80.0
635.44781	114.5
636.18622	31.0
639.26501	22.8
640.26666	56.1
641.87994	72.1
643.31305	7.8
644.57104	66.6
645.86371	55.7
650.77533	60.2
652.29364	48.7
653.32416	285.8	b (19) (3+)-H2O, b (20) (3+)-NH3-P, b (19) (3+)-NH3, b (20) (3+)-H2O-P
655.22632	166.4	y (18) (3+)-H2O, y (19) (3+)-NH3-P, y (18) (3+)-NH3
656.21246	95.6
657.16235	56.2
659.38635	25.9
660.40753	14.1
662.85925	25.7
664.45709	22.8
666.75659	147.8
668.46423	95.3
669.88641	53.6
670.85370	60.7
672.01721	128.0
672.75903	56.3
673.52100	34.1
674.29950	56.3
677.90125	101.2
680.71515	22.5
682.45514	101.6
683.12885	24.7
683.91870	36.7
688.03809	75.4
688.69958	37.2
689.95477	230.8	y (20) (3+)-P
690.67694	8.1
691.55054	188.5	b (13) (2+), y (7) (1+)-H2O, b (20) (3+)
692.38635	56.8
693.20831	90.7
694.17902	22.2
695.47363	66.5
696.44379	116.8
699.44641	75.4
700.63885	70.6
702.77020	98.9
703.71405	124.1
704.88831	27.1
705.93390	44.1
708.21039	7.6
709.32513	184.8	y (7) (1+)
710.38293	169.1
711.29266	374.1
712.05231	174.6
713.22473	23.8
714.16028	24.3
715.21771	50.6
715.91254	31.7
717.19720	17.0
719.61078	2113.4
720.53619	406.0	b (21) (3+)
721.44769	60.6
722.28125	64.2
722.96014	59.8
724.69110	162.7	[M+3H] (3+)-NH3-H2O-P
725.87836	46.6
726.88751	111.5	b (14) (2+)-H2O, y (14) (2+)
727.52557	17.9
728.34442	31.6
730.40546	221.0	[M+3H] (3+)-H2O-P, [M+3H] (3+)-NH3-P
731.42645	62.0
732.82263	85.7
736.19135	641.2	[M+3H] (3+)-P
737.00397	570.2
738.08502	127.2
738.82892	69.4
741.12054	92.2
741.91956	102.6
744.31061	105.6
746.00885	22.7
746.90607	260.4
748.02460	125.3
748.90326	138.6
750.48248	363.2	b (15) (2+)-P
751.25287	408.6
752.51569	383.3
753.41376	77.0
755.02478	95.6
756.18079	102.9
756.88312	172.2	b (8) (1+)-P
758.16547	91.3
759.51178	545.5	y (15) (2+)-H2O-P, y (15) (2+)-NH3-P
760.37543	221.7
761.10870	26.0
762.07227	95.8
775.46631	27.6
778.25403	15.8
780.40759	78.5
781.29169	52.1
783.56549	47.2
784.34351	71.2
785.64838	11.8
787.42255	197.9
790.26611	67.8
792.58832	55.1
793.41498	60.4
794.51300	30.8
795.55255	21.9
799.64288	141.5	b (15) (2+)
800.83356	24.5
806.37042	36.8
807.82269	189.1	y (15) (2+)-H2O, y (15) (2+)-NH3
809.18097	14.1
814.44830	79.9
815.15887	26.5
815.91510	66.8
819.92334	35.1
820.84442	67.6
822.24133	30.0
824.04401	174.2
824.67853	4.0
825.71661	74.7
826.34735	24.5
827.54694	41.4
832.95990	146.3
834.07794	177.2	b (17) (2+)-NH3-P, b (17) (2+)-H2O-P
835.11639	45.8
836.90277	7.8
837.82947	30.1
841.55963	33.4
842.63275	823.3	b (17) (2+)-P
843.35699	41.9
844.46155	20.2
846.67572	6.1
847.37518	11.0
848.07190	8.4
849.57758	34.8
850.35162	12.9
851.11542	15.3
851.89655	17.5
855.97876	1082.2	b (8) (1+), b (16) (2+)
856.75751	224.6
857.41748	22.6
858.02814	6.1
858.98419	36.5
860.50781	41.4
861.43567	16.3
865.32855	67.3
867.14575	46.5
868.11884	25.5
870.36157	77.8
872.16046	38.3
872.90088	37.6
873.54816	17.9
875.60083	18.0
876.77228	47.6
877.73010	10.7
882.54254	123.7	b (17) (2+)-NH3, b (18) (2+)-NH3-P, b (17) (2+)-H2O, b (18) (2+)-H2O-P
883.30988	21.3
884.10858	35.8
886.40381	69.8
887.55103	10.4
889.60156	23.4
890.23639	40.9
891.33838	1584.5	b (18) (2+)-P, b (17) (2+)
892.27985	358.9	y (17) (2+)-P
892.97443	48.7
893.93988	50.0
900.73932	37.2
905.39087	28.6
909.40088	23.6
910.58319	33.8
911.95612	13.9
912.67914	29.2
913.48676	51.7
914.40186	21.6
924.66437	14.5
925.39740	53.2
929.68768	50.1
932.80890	58.9
934.12238	66.2
936.36249	24.2
938.77875	61.8
939.51154	51.2
940.49017	31.3
941.70709	25.9
946.52979	25.4
947.38062	7.0
951.26752	71.4
960.62067	17.9
962.00995	7.7
964.53058	47.2
968.56854	17.0
969.20874	54.6
972.35175	16.4
974.28540	9.3
975.53424	53.3
976.56879	27.1
980.42279	18.1
981.47949	102.8
986.76715	31.3
998.92090	49.5
999.53094	25.3
1000.53979	15.0
1003.34235	11.2
1006.39313	12.4
1007.06909	18.5
1008.37305	11.0
1011.18262	11.9
1012.69757	34.0
1014.88275	12.1
1017.15698	4.4
1018.52423	111.1
1020.34229	73.3
1022.41010	41.0
1023.12323	9.3
1028.14978	118.9	b (20) (2+)-NH3, b (20) (2+)-H2O
1029.45068	13.9
1030.48828	32.1
1038.38477	31.9
1040.19226	39.2
1041.77710	33.2
1052.64941	120.6
1054.49756	23.4
1055.92432	20.0
1056.95789	154.2
1058.00989	32.8
1065.84998	78.1
1066.55652	81.9
1067.28918	40.2
1067.97266	31.2
1068.69727	42.3
1076.68726	51.5
1077.65930	73.2
1079.75830	5.5
1080.95825	33.2
1083.55762	94.6
1084.67261	1175.7
1085.54639	342.7
1090.77930	24.2
1094.66418	8.0
1096.19910	38.8
1097.49878	29.2
1098.50464	84.8
1099.84692	110.6
1105.48364	46.1
1112.05835	19.3
1114.67041	8.4
1115.61584	28.2
1124.39966	34.0
1125.45532	18.5
1127.74585	15.3
1132.42786	54.8
1142.72827	30.2
1148.34155	42.6
1149.13794	28.8
1152.34277	29.8
1169.73730	11.4
1184.64429	9.0
1191.72424	7.2
1193.20642	26.5
1194.11060	13.3
1195.59985	32.1
1196.70154	26.1
1197.85767	40.8
1199.61816	35.4
1200.48975	12.3
1223.29565	69.0
1226.49915	8.4
1231.43054	20.5
1235.42542	21.0
1240.21790	14.2
1241.29163	6.4
1252.98218	17.6
1255.07593	48.4
1266.25195	10.6
1287.16125	14.1
1290.22070	13.6
1291.56873	29.0
1311.65369	22.6
1346.91895	17.6
1358.84253	12.4
1366.80957	38.0
1382.36780	17.3
1383.69482	110.6
1384.38123	65.4
1403.31689	18.5
1411.59900	23.3
1451.29504	32.3
1462.55322	82.7
1472.38574	87.5
1568.74500	30.5
1579.66125	24.6
1594.60291	40.3
1650.30835	31.7
1668.50598	61.7
1669.60754	42.1
1782.55432	27.1
1830.95227	15.6
