# Supplementary material for: Phosphoproteomic Analysis of Platelets Activated by Pro-Thrombotic Oxidized Phospholipids and Thrombin
Source: PLoS One. 2014 Jan 6;9(1):e84488. doi: 10.1371/journal.pone.0084488 (PMC3882224; doi:10.1371/journal.pone.0084488)
Supplement: Annotated Spectra S1 — (ZIP) [file pone.0084488.s004.zip › AASPPSYTLDLGESQLAPPPSK_-19_2_122438.txt]

m/z	i	matches
235.37119	19.5
238.18597	14.1
245.46103	11.3
253.32254	13.0
257.08960	16.6
259.11865	12.7
265.12003	54.5
288.02951	13.6
303.19806	3.3
309.21524	21.9
315.34216	18.8
323.44592	15.4
327.01666	6.9
330.30408	14.6
332.70917	27.2
336.38660	9.6
342.55133	20.0
354.37592	15.9
355.32404	25.8
356.29828	16.3
368.69955	7.3
376.36462	7.7
397.12238	5.5
398.08142	13.7
400.22052	35.5
403.20428	5.0
409.25586	21.2
410.24268	16.2
411.31445	15.4
424.18024	16.9
425.34125	27.0
426.89807	11.4
428.07867	56.5
428.68494	32.5
431.21698	27.7
432.45502	7.7
434.14404	23.9
438.29175	6.5
446.21680	21.6
451.32959	6.6
452.37640	22.7
454.58014	19.3
456.10718	11.0
460.23224	15.5
461.39795	27.1
463.56140	43.5
465.34485	22.5
472.41461	28.2
473.34705	18.7
477.59174	6.0
481.27448	51.4
485.23633	7.4
487.40710	17.5
496.64392	38.4
499.54248	17.7
504.43219	8.7
507.62463	61.7
517.35718	27.9
520.06433	55.5
521.73438	68.3
525.27820	683.1	y (5) (1+)
526.45178	107.3	b (15) (3+)-H2O
528.47089	24.5
529.47205	21.3
532.17566	21.0
533.37787	28.5
534.59045	15.5
536.15997	9.7
541.02582	95.7	b (11) (2+)-NH3-P, b (11) (2+)-H2O-P
541.88312	18.2
548.89862	9.2
555.92255	25.7
557.47406	13.7
559.45837	21.3
564.47125	35.3
567.41156	12.6
568.63873	21.0
571.45093	25.8
573.04242	42.6
574.48120	4.2
577.33124	19.9
579.08362	22.7
582.49518	21.7
583.14203	19.5
583.90240	58.2
586.33093	22.8
591.71271	14.6
593.18933	34.1
596.38513	103.1	y (17) (3+)-NH3, y (17) (3+)-H2O, y (6) (1+)
597.46259	86.5
598.33875	42.8
599.56989	24.0
601.44385	12.7
602.83423	40.5
603.56268	15.6
606.59668	70.4
611.16290	4.2
612.17334	35.1
617.68433	53.1
618.48822	45.6
619.99475	26.3
625.54712	24.0
626.69672	21.4
627.53302	14.1
630.17340	97.7
632.54645	5.1
635.21869	43.3
635.88007	7.8
637.48700	39.1
638.39423	61.2
639.58875	69.0
640.33307	47.4
643.32672	56.2
644.31390	21.2
645.93744	6.5
647.50342	99.1
648.28058	12.9
650.04388	14.6
652.41925	28.1
653.53485	56.1
654.44977	63.8
655.32257	45.9
656.47864	57.8
657.58185	92.4
658.88904	45.2
661.12250	8.7
661.91138	11.6
666.68811	23.6
668.41449	13.8
670.09149	120.0	y (13) (2+)
671.59906	67.2
672.69733	38.7
674.47699	61.4
677.87817	58.4
678.83661	35.2
681.62152	27.7
682.51117	26.8
683.35480	42.8
683.98810	31.0
686.34344	52.6
692.36414	9.1
694.61414	154.0
696.52106	59.9
698.09906	112.1
699.04041	111.2
701.49823	24.1
702.29224	41.4
702.91174	23.0
703.70270	91.9
704.34967	4.8
705.77942	80.3
706.54346	13.6
707.33612	42.0
708.16461	16.7
709.51666	123.6	y (7) (1+)
710.24371	75.1
711.32782	67.3
712.71600	120.2	y (21) (3+)-P
716.29254	59.1
717.17084	14.6
719.24420	1499.3
720.13116	408.0	b (21) (3+)
720.95734	124.3
721.60168	25.4
722.77301	78.9	y (20) (3+)
723.72943	20.3
724.54919	9.2
725.19635	12.7
725.93805	60.3
729.42505	165.4
730.45471	60.4
731.12146	121.0	[M+3H] (3+)-NH3-P, [M+3H] (3+)-H2O-P
732.36121	77.1
733.32220	55.8
734.93561	62.2
735.77246	232.7	b (7) (1+)-H2O, b (14) (2+)
736.50494	163.0	[M+3H] (3+)-P
737.44458	152.8
738.46613	38.8
739.28296	45.2
740.49939	84.9	y (21) (3+)-NH3, b (8) (1+)-NH3-P
741.17169	38.4
742.25311	72.0
743.99713	102.9
746.68701	32.2
747.35657	20.5
748.51752	38.2
749.53180	59.6
750.38422	221.7	b (15) (2+)-P
751.51379	291.0
752.62543	63.2
753.25098	11.0
754.10370	95.8	b (7) (1+)
756.54456	15.4
758.22229	130.7	[M+3H] (3+)-NH3-H2O
759.16187	376.3
759.93744	103.0
760.74506	46.8
761.57623	7.8
779.64618	24.9
780.56213	43.4
781.60175	32.7
783.60181	27.1
785.95905	13.6
787.66724	35.0
788.78381	57.4
790.36707	6.8
797.74054	12.5
798.94324	67.3
800.04535	15.0
801.31775	57.0
806.95416	163.8	b (16) (2+)-P
809.10236	13.2
813.10535	21.8
814.27271	5.1
816.36572	45.2
821.51349	25.9
823.31757	21.9
824.22736	28.4
824.93152	74.8
830.73511	25.0
831.53375	11.4
833.47760	23.2
836.41248	67.2
837.76819	70.6
841.40631	10.0
842.41455	45.3
843.24054	14.3
847.32843	66.8
852.05554	22.8
852.83923	5.1
855.96985	606.5	b (8) (1+), b (16) (2+)
856.88129	84.5
863.43915	17.9
865.20654	19.1
868.30750	21.1
869.33917	27.3
870.22980	6.9
870.84814	38.7
873.40405	31.6
878.44867	31.3
882.22333	25.7
883.02264	92.3	b (17) (2+)-NH3, b (17) (2+)-H2O, b (18) (2+)-NH3-P
886.05005	4.7
888.00690	49.7
888.73053	82.2
891.21600	412.8	b (17) (2+), b (18) (2+)-P
892.21851	150.1	y (17) (2+)-H2O
894.48370	59.9
895.14594	14.7
904.72534	7.4
905.51410	26.8
910.19482	148.7
920.40039	21.3
921.65680	5.1
924.78876	80.3	y (9) (1+)
936.42511	15.1
939.92645	75.7	b (18) (2+), b (19) (2+)-P
942.10809	54.6
943.08228	36.3
946.32104	30.1
949.30402	33.5
951.74536	12.4
957.45917	36.7
960.17236	14.6
963.10333	80.2
965.39508	20.8
967.21045	15.0
969.00879	48.1
969.71021	14.5
978.75140	63.0
983.89117	15.6
987.46729	6.5
995.33759	27.3
997.58936	34.5
999.49194	70.6
1001.14624	37.5
1010.41797	66.4
1017.09839	35.9
1018.46906	57.5
1022.68628	4.7
1025.36890	55.9
1028.33679	13.3
1029.14258	75.9	b (20) (2+)-NH3
1031.48523	17.2
1032.33289	31.7
1033.46497	22.6
1036.66870	42.1
1042.24414	17.7
1048.22803	28.7
1054.69946	21.3
1055.84399	28.3
1069.29663	20.0
1072.06250	7.5
1080.72937	18.0
1082.63586	15.6
1083.38354	30.8
1084.32166	181.9
1084.97021	19.1
1085.70642	81.5
1093.62085	9.2
1096.63403	44.5
1098.42285	27.2
1100.68408	20.9
1105.33191	15.3
1110.54004	26.6
1111.68115	17.0
1116.23743	19.3
1123.24170	59.5
1125.43457	15.0
1127.32886	34.4
1128.62817	27.2
1133.02466	6.4
1137.12488	12.8
1141.88208	12.3
1145.90283	6.0
1148.99878	6.5
1168.80420	15.0
1171.34827	27.3
1178.55029	15.4
1193.57764	11.3
1194.53186	31.9
1196.56482	55.5
1197.70166	14.1
1199.90234	38.4
1201.35510	9.6
1234.62292	23.1
1241.79333	19.6
1247.27576	15.9
1248.16223	16.9
1250.54407	38.4
1255.25684	29.0
1267.10767	19.5
1275.27795	5.6
1278.79614	23.6
1289.36023	25.9
1291.06702	11.6
1293.68457	12.8
1304.49939	4.2
1319.14856	20.8
1349.31836	8.3
1360.44360	22.8
1382.47351	45.9
1383.63232	7.4
1406.61804	11.4
1425.51135	31.4
1451.89514	11.2
1517.33875	9.7
1579.09143	12.3
1651.74500	5.6
1781.11975	11.9
1782.40308	8.3
1784.14417	32.6
