# Supplementary material for: Phosphoproteomic Analysis of Platelets Activated by Pro-Thrombotic Oxidized Phospholipids and Thrombin
Source: PLoS One. 2014 Jan 6;9(1):e84488. doi: 10.1371/journal.pone.0084488 (PMC3882224; doi:10.1371/journal.pone.0084488)
Supplement: Annotated Spectra S1 — (ZIP) [file pone.0084488.s004.zip › AASPPSYTLDLGESQLAPPPSK_-20_2_116964.txt]

m/z	i	matches
223.76576	5.0
241.13037	13.4
242.01543	8.8
262.24463	25.3
264.41260	17.1
272.15448	28.8
277.13721	16.4
277.85126	6.4
288.10822	36.4
290.36298	7.8
297.46375	9.7
299.94830	24.0
310.28729	69.3
312.49338	19.0
320.09073	11.6
326.30554	8.8
327.22546	31.6
331.45905	14.4
337.05835	31.9
341.10388	29.2
346.20422	10.6
349.29620	24.0
351.15106	38.5
354.33893	48.4
355.19623	237.5	b (10) (3+)-H2O, y (7) (2+)
356.08234	6.0
357.06897	24.2
359.04431	15.8
368.96967	10.7
379.17334	20.3
382.07977	5.9
385.05109	9.8
396.48859	7.4
397.24976	27.3
400.02075	22.6
410.16766	28.4
413.49072	10.2
415.34277	5.9
417.58539	7.3
421.22284	9.7
425.28851	12.0
426.33282	17.5
428.70142	42.6
435.65411	38.3
438.31854	8.4
441.17926	3.0
445.27985	52.0
450.82849	34.3
451.63434	42.0
452.34760	117.7	b (14) (3+)-NH3-P, b (14) (3+)-H2O-P
453.25336	77.4
456.11633	23.5
458.39618	33.7
461.02545	7.3
464.36737	10.6
465.13849	23.1
467.29590	15.1
470.29382	54.0
474.39282	29.7
478.41321	13.7
482.11810	9.1
483.41333	21.2
488.08997	43.6
489.33398	10.7
493.32373	8.8
494.22333	5.4
495.55292	25.0
497.09131	11.2
502.24152	34.0
504.05048	22.5
507.66486	29.1
509.96735	110.9
510.61066	11.8
513.30267	8.3
515.34467	25.1
516.48022	25.1
521.01099	38.2
521.75500	21.3
525.30469	1158.8	y (5) (1+)
526.54370	272.0	y (10) (2+), b (15) (3+)-H2O
527.49365	36.5
530.06543	10.1
531.53955	7.8
533.19794	14.4
535.03650	17.8
538.41895	122.4	b (16) (3+)-P
546.27521	55.7
548.18414	8.8
549.63983	45.8
550.32123	22.9
552.53333	18.2
558.25720	40.1
559.37189	52.8
560.65289	19.6
564.45404	15.8
565.27045	15.4
570.28510	24.1
571.32202	162.3	b (16) (3+)
578.16327	44.2
578.97247	9.7
582.26843	31.3
585.18408	25.5
586.29669	80.7
587.50214	78.4
588.53638	16.8
591.30011	15.6
595.20563	22.1
596.41296	341.8	y (6) (1+), y (17) (3+)-P
597.38220	84.2
598.45746	21.6
599.42780	23.7
600.58624	20.5
601.23285	12.3
604.40216	16.1
606.22699	38.7
607.36414	11.1
608.13861	4.9
608.82098	12.3
611.60443	59.6
612.28656	14.5
615.56415	64.0
617.62531	40.6
619.00067	28.0
620.85992	78.9
622.55890	22.4
623.42993	5.4
624.45551	92.0
626.92285	82.6
627.52740	25.2
628.93976	113.0	y (17) (3+)
630.54651	17.2
632.95599	82.0
633.91254	244.7	b (13) (2+)-NH3-P, b (13) (2+)-H2O-P
634.69116	41.6
635.71252	83.0
636.35693	22.7
637.12115	9.2
638.10052	42.1
639.45807	47.0
641.88031	42.9
643.53760	162.8	b (13) (2+)-P
644.73639	138.0
645.35077	26.7
646.63788	41.4
647.51459	21.1
648.59869	43.3
651.96967	76.9
653.34467	42.3
655.01050	56.6
655.63892	47.2
656.52222	121.6	b (7) (1+)-P
657.51208	22.7
659.30457	48.7
660.01135	45.2
660.80298	74.0
662.09125	67.6
663.58966	14.5
666.29742	65.3
667.71844	52.5
668.53510	24.0
669.55023	19.3
671.18695	104.3
672.39056	95.9
673.30011	90.0
677.78986	127.1	b (14) (2+)-NH3-P, b (14) (2+)-H2O-P
678.71332	33.5
680.35913	25.8
688.21313	15.3
689.49542	47.4
690.69464	11.1
691.46307	60.7
692.23071	71.2
693.33356	16.1
694.63861	102.4
696.23151	21.5
697.64307	28.5
699.63965	43.6
700.79132	14.6
701.59656	22.0
702.61902	55.6
704.03815	48.8
705.37347	169.4
706.44061	48.4
707.65399	57.6
708.51447	63.5
709.46838	68.1
710.28058	47.9
711.04980	774.0
711.99860	124.2
712.61359	20.9
714.30359	23.0
716.12408	65.5
719.66327	1845.2
720.43597	204.2	b (21) (3+)
721.13000	106.9
722.18903	40.1
723.59943	39.3
724.60040	27.9
725.45282	87.4
727.38373	49.2
728.12445	43.0
729.98523	225.1	[M+3H] (3+)-H2O-P
730.79089	114.5	[M+3H] (3+)-NH3-P
732.31506	12.7
733.28375	8.2
734.27661	39.3
735.32422	154.9
736.10394	406.0	[M+3H] (3+)-P, b (7) (1+)-H2O, b (14) (2+)
737.09814	355.1
737.93774	41.2
738.82318	55.7
739.66779	145.7	b (8) (1+)-H2O-P, b (8) (1+)-NH3-P, y (21) (3+)-H2O, y (21) (3+)-NH3
740.62933	116.1	b (15) (2+)-H2O-P
741.64789	76.2
742.26862	101.3	b (15) (2+)-NH3-P
742.99164	18.2
744.68268	12.1
745.78473	78.2
747.62665	50.1
748.56561	18.2
749.27887	23.0
750.27924	171.3	b (15) (2+)-P
751.26208	350.6
752.60461	140.1
753.45221	50.6
755.73090	60.0
756.73291	75.3
757.39545	75.5
759.37738	228.2
760.31598	239.9
761.08917	34.9
761.97571	36.3
768.56567	18.0
779.56860	59.3
781.21545	32.0
783.92389	19.3
787.49329	111.0
789.13110	23.3
794.28290	23.3
797.60883	19.2
799.36182	55.0
800.73529	186.0
803.03473	8.8
806.63983	147.9	b (16) (2+)-P
807.89655	52.9
810.82617	8.2
811.72949	78.1
814.52155	84.0
821.11902	39.8
823.35284	25.9
824.51849	62.7
826.36096	12.0
828.26190	24.9
832.88416	23.5
833.71875	76.4
834.43030	61.5
835.16406	19.5
837.86633	43.6
840.92108	46.3
842.37463	278.6	b (17) (2+)-P
843.46167	78.6
844.11365	5.0
846.32843	17.5
847.37830	64.5
848.01642	47.4
849.20221	23.5
850.32001	25.6
851.09595	9.3
856.01166	826.4	b (16) (2+), b (8) (1+)
856.97504	119.8
857.70007	21.6
865.32544	22.8
866.16077	37.6
867.34381	45.5
868.37665	64.7
870.39020	29.9
873.04559	46.7
874.11279	36.4
875.46234	74.2
876.29443	39.6
880.18134	4.5
882.05194	51.1
883.31714	69.7
885.26483	16.8
887.58258	23.3
890.39777	32.7
891.22540	614.5	b (18) (2+)-P
891.94159	863.3	b (17) (2+)
892.91815	27.4
893.83887	12.6
895.18317	55.9
905.46771	44.0
908.48724	35.9
909.19733	15.4
910.66772	9.3
912.73779	20.7
925.46973	40.4
926.58008	37.1
929.80157	32.0
930.76031	11.2
931.70209	24.0
935.30792	11.9
936.60553	7.7
938.12476	27.3
939.76715	114.0	b (18) (2+), b (19) (2+)-P
940.86566	30.5
943.09912	26.9
948.40277	19.0
950.30084	53.7
956.44147	10.6
958.26685	54.1
962.42584	62.7
964.36469	15.4
965.48413	12.8
968.03973	31.2
974.42303	9.2
975.44800	19.7
980.53290	32.6
982.17871	29.9
983.54492	63.4
986.56195	18.6
987.33569	29.6
989.98456	28.2
990.75415	21.4
993.29352	19.2
995.80438	25.1
996.49786	20.2
998.57672	52.4
999.89789	72.3
1000.95782	108.6
1007.97858	30.2
1010.54077	79.9
1012.27277	10.1
1015.93799	105.9
1021.22479	45.3
1022.64624	5.4
1023.61871	15.4
1025.80896	17.3
1026.96558	47.6
1028.44727	67.4
1031.69580	5.4
1033.05640	40.7
1035.89197	59.9
1043.37146	27.8
1049.73584	6.9
1052.38367	37.2
1053.07446	19.6
1057.48669	139.8
1060.20789	16.5
1062.77466	6.9
1066.52380	90.6
1067.14270	18.2
1068.34082	79.7
1071.64709	45.7
1072.52856	15.4
1074.39526	5.9
1079.02039	38.9
1079.82849	46.7
1080.80493	18.3
1081.50732	50.8
1083.26978	97.9	b (10) (1+), y (20) (2+)
1084.57300	1055.4
1085.70361	336.9
1087.65833	17.7
1088.27368	59.9
1093.06714	14.4
1100.61060	11.1
1106.17859	27.4
1107.59082	7.8
1109.83081	13.2
1111.19263	5.9
1120.56091	15.3
1122.29309	29.2
1123.34253	21.6
1124.84021	23.5
1125.77319	15.9
1131.27710	5.9
1142.56909	13.4
1153.45190	53.1
1154.41577	7.3
1161.40967	9.2
1167.44312	23.1
1178.15112	63.7
1178.85461	24.9
1189.59253	31.5
1191.53882	90.3
1196.03210	12.5
1196.73242	13.7
1199.25464	47.0
1200.45935	19.2
1207.63708	47.6
1210.34448	46.3
1219.72803	22.9
1222.66260	15.4
1228.59241	24.9
1243.54065	22.1
1262.88806	10.5
1263.65540	16.7
1264.55139	38.9
1272.18347	12.5
1274.60046	22.6
1284.43506	13.5
1288.96423	28.2
1292.06531	11.9
1293.32678	12.8
1296.55334	13.6
1317.40869	14.5
1328.99988	25.5
1338.77966	7.3
1344.45764	21.2
1345.44165	8.7
1350.22693	14.7
1382.37573	51.4
1383.76331	7.8
1392.68652	4.5
1409.63904	5.4
1412.38818	42.7
1414.76587	11.6
1416.62744	11.1
1441.88123	18.2
1451.13025	37.3
1454.79724	19.2
1459.97339	8.7
1470.76221	17.3
1472.34863	20.0
1474.66821	8.3
1485.73730	22.9
1498.33740	17.3
1505.44275	27.4
1516.71252	11.6
1567.17944	13.1
1579.63342	20.1
1781.60266	67.9
1782.38452	29.6
1905.88855	11.0
