# Supplementary material for: Phosphoproteomic Analysis of Platelets Activated by Pro-Thrombotic Oxidized Phospholipids and Thrombin
Source: PLoS One. 2014 Jan 6;9(1):e84488. doi: 10.1371/journal.pone.0084488 (PMC3882224; doi:10.1371/journal.pone.0084488)
Supplement: Annotated Spectra S1 — (ZIP) [file pone.0084488.s004.zip › AATSCDSGIIEDVKKTTHTPTLK_-17_2_168549.txt]

m/z	i	matches
201.29807	99.7
202.24762	10.3
209.19882	44.4
210.95129	273.5
212.40663	39.4
214.04622	11.9
215.18657	14.5
223.30490	29.1
228.37068	36.7
229.42317	33.7
231.02756	18.0
232.53104	100.1
237.39444	30.1
241.06537	205.4
245.34329	22.3
252.12195	12.8
259.08145	436.6
260.20538	90.4
267.28171	46.2
268.11380	52.3
269.61078	108.2
272.15540	92.0
286.49265	120.5
288.16333	39.1
294.16547	65.9
295.28900	99.4
296.55896	32.7
297.41431	11.0
299.28900	15.9
300.18390	28.4
301.51526	32.5
303.27240	65.0
305.35760	36.6
308.19138	35.8
311.41052	248.1
312.26935	20.1
313.20935	51.1
314.36810	27.2
319.12842	45.3
320.34332	38.8
322.72882	118.1
324.72626	7.6
325.41620	14.4
328.12701	28.0
330.34338	64.0
331.95538	33.2
332.95282	15.9
334.02051	13.7
340.12213	320.0
341.12335	76.5
341.89783	64.0
344.36584	86.0
346.23596	16.9
347.32397	173.5
348.03876	134.8
349.38898	63.3
350.33582	17.7
352.09161	17.0
353.24011	70.3
354.29102	88.8
358.04065	228.5
361.34808	37.9
362.16632	28.9
363.19354	38.4
365.57123	18.8
366.54578	17.1
368.05890	8.5
369.36920	61.1
372.15137	184.2
373.36133	131.9
375.44678	209.4
378.41925	35.9
379.31750	34.3
380.42834	386.4
381.29279	512.7
383.25146	13.5
384.34003	13.7
387.69684	26.4
391.53546	550.4
392.81049	35.0
395.51147	19.7
396.31189	76.9
399.53387	316.3
400.26941	317.8
401.27515	21.4
402.47412	89.7
403.35950	87.8
404.38684	21.5
409.11078	59.6
411.38507	46.1
412.05511	70.9
416.15430	40.2
417.41779	43.6
418.16321	19.5
421.94849	57.5
423.04266	33.2
426.39606	138.3
427.07947	104.0
429.25446	392.5
430.43286	216.9
432.37677	15.9
434.44739	21.1
435.18835	98.4
436.90295	37.3
441.49072	107.9
443.07312	38.6
444.24017	14.2
444.94568	11.1
447.42242	17.1
450.27100	55.1
451.29926	27.1
452.13745	34.0
454.35236	24.0
455.31384	23.2
456.92963	885.5	y (16) (4+)-H2O-P, y (16) (4+)-NH3-P
457.89166	283.8
459.26923	28.6
460.50665	147.0
461.19684	28.0
463.27039	29.5
465.20306	24.5
465.93829	585.2
468.58002	97.5
469.18518	1403.3
470.21735	225.1
471.70599	645.2	y (12) (3+)-H2O-P, y (8) (2+)-NH3-P, y (8) (2+)-H2O-P, y (12) (3+)-NH3-P, y (11) (3+), y (15) (4+)
472.45123	30.0
473.40881	105.7
475.26208	99.6
476.12970	10.1
477.56726	51.7
479.12592	474.4
483.24365	50.2
484.05017	85.6
485.55396	35.3
486.21161	72.9
487.40234	286.7
488.27661	413.6
489.38025	369.4
490.48431	87.5
491.26349	343.6
492.12305	47.9
493.24689	210.2
495.31232	94.8
499.50934	26.6
501.02606	66.2
502.25763	9.3
503.23645	16.3
504.32202	101.7
505.19873	123.2
506.34326	48.5
508.72510	563.6
510.04688	72.9
512.12622	1420.7	y (18) (4+)-P
512.91943	437.2
514.16974	794.8	y (13) (3+)-H2O-P, y (13) (3+)-NH3-P
514.80127	554.5
515.89087	805.5
516.71088	150.0
519.44733	45.4
520.93286	5967.6	y (8) (2+)-NH3, y (4) (1+)-H2O, y (8) (2+)-H2O, b (20) (4+)-NH3-P, y (4) (1+)-NH3, b (19) (4+)-H2O, b (15) (3+)-NH3, b (19) (4+)-NH3, y (13) (3+)-P
521.98297	2456.0
522.84808	117.7
524.02655	40.4
524.70551	96.0
525.37701	58.0
526.34247	11.9
527.13977	13.7
528.03741	15.1
529.26239	617.9
530.21259	233.3
531.23895	57.5
532.13635	65.0
533.51349	38.9
536.35901	70.4
538.36713	2038.7	y (4) (1+)
539.40509	193.7
542.08936	346.1
542.79071	84.2
543.54327	181.6
544.80206	50.0
545.52911	10.7
546.57886	40.9
548.09265	1398.0	y (19) (4+)-NH3-P, y (19) (4+)-H2O-P, y (13) (3+)-NH3
548.81500	681.6	y (20) (4+)-2P, b (20) (4+)
549.84521	136.8
550.56836	124.5
552.06818	145.1
553.77570	628.7
555.63226	4936.9
556.64532	207.7
557.68390	94.3
558.82275	106.6
559.43518	43.2
560.50006	195.9
562.72791	13.7
563.89600	152.7
564.51801	61.7
565.84723	208.9
566.48309	79.9
567.11182	23.7
569.19971	399.1
570.51099	28.3
571.22729	93.4
572.96564	10.0
574.50458	45.2
576.42944	24.1
577.44446	180.8
580.41138	61.3
582.13562	2222.6	b (17) (3+)-NH3-P, y (16) (3+)-2P
583.22412	610.0
584.77069	152.0
586.31598	11908.2
586.99005	4837.3	b (17) (3+)-P
587.80542	446.5
588.46356	66.4
589.48419	30.2
590.41571	153.3
591.24469	71.3
592.12390	57.5
593.34332	3215.8	b (22) (4+)-H2O-P, y (9) (2+), y (20) (4+)-H2O, y (20) (4+)-NH3, b (22) (4+)-NH3-P
594.57172	629.5
595.91144	300.0
597.56329	906.8	b (22) (4+)-P, y (20) (4+)
598.42816	335.8
599.40344	39.5
600.16486	37.9
601.57428	402.6
602.30951	2948.1	b (12) (2+)-H2O
603.10132	90.0
603.72467	308.0
604.48627	252.2
605.39648	234.7
606.12469	81.0
606.76154	31.8
608.10596	76.8
609.58820	2890.3	y (10) (2+)-P, [M+4H] (4+)-2P, y (16) (3+)-NH3-P, y (16) (3+)-H2O-P, y (11) (2+)-2P
610.55151	223.4
611.50641	229.7
612.36743	241.5
613.47058	84.1
615.07495	382.8
616.45746	100.2
617.42584	33.1
618.41296	189.7
619.54962	266.8
620.27478	166.8
621.31580	122.6
622.35919	362.0
623.35242	137.3
624.42731	201.3
625.49298	425.7
626.67767	116.5
627.40442	378.0
628.62549	525.5
629.96301	324.3
631.01849	131.9
632.20880	121.3
633.94312	123.5
635.84949	4021.3
636.90497	548.8
637.57977	23.4
638.73749	65.1
639.51855	524.5
640.20966	289.8
641.24738	1539.0	y (16) (3+)-H2O, y (22) (4+)
642.73151	2828.6	y (16) (3+)-NH3
643.51251	2985.2	y (18) (3+)-NH3-2P, y (18) (3+)-H2O-2P, y (17) (3+)-P
644.39740	801.5
645.51825	704.2
646.27936	1446.4
647.42096	30.8
648.34937	104.4
649.22290	442.5
650.47296	5733.1	[M+4H] (4+)-NH3-H2O, y (18) (3+)-2P, y (11) (2+)-NH3-P
651.84070	58.2
652.75177	109.3
656.71252	16.0
658.77771	62.6
660.56659	65.0
661.74689	108.8
666.17889	1622.8	y (12) (2+)-2P, b (18) (3+), b (19) (3+)-P
666.80310	1234.0
667.72632	683.2
668.41058	115.0
669.12793	57.4
670.61865	21.1
671.88721	109.3
673.11664	1822.8
674.05298	173.0
675.49420	261.4
676.48907	166.1
678.94586	12743.4	y (6) (1+)-P
679.94830	263.6
680.79846	44.9
681.81354	57.2
683.11230	53.1
684.13641	86.4
685.36444	130.3
687.00543	41.5
693.69226	46.1
696.53009	117.5
698.05414	236.1
698.69653	346.1
699.36261	247.4
700.37744	108.4
701.45209	197.6
702.73663	101.6
704.20471	136.1
705.10223	99.9
707.21619	5329.7	y (12) (2+)-H2O-P, y (11) (2+), y (12) (2+)-NH3-P
708.70630	1006.1	y (18) (3+)-H2O, y (18) (3+)-NH3
709.68671	801.1
711.00348	1446.5
711.88300	327.0
712.67261	218.8
713.87299	376.2
714.94244	191.6
716.49207	6670.9	b (14) (2+)-NH3, y (12) (2+)-P
717.19965	2312.7
717.90118	333.9
718.90155	112.1
720.00891	41.8
721.23163	86.6
722.92450	4613.3	y (13) (2+)-NH3-2P, y (13) (2+)-H2O-2P
724.18268	524.4
725.15796	56.9
726.04193	54.4
727.00800	29.4
732.04279	184.6
733.20984	238.0
734.51141	321.8
735.35846	184.5
739.25610	115.5
740.37628	25.4
741.17456	45.9
746.14117	182.9
747.02960	42.0
748.29919	11.0
749.07599	22.3
750.22601	283.1
750.96210	32.0
751.76361	107.0
752.84210	219.1
753.72083	1526.5	b (21) (3+)-H2O-P, b (21) (3+)-NH3-P
754.60199	363.9
757.03522	158.5
758.49817	223.0
759.69617	7292.6	y (21) (3+)-NH3-2P, y (20) (3+)-NH3-P, y (21) (3+)-H2O-2P, b (21) (3+)-P, y (6) (1+)-NH3
760.76086	270.0
761.64508	399.0
762.54620	753.2	y (19) (3+)-H2O, y (19) (3+)-NH3
763.48657	125.8
764.16400	119.4
770.82898	830.3
771.50287	1228.1	y (13) (2+)-NH3-P, y (13) (2+)-H2O-P
772.39850	70.2
774.95758	34.2
777.46008	20.2
779.11017	294.9
780.20178	150.2
781.41241	76.3
785.38580	39.6
786.74261	54.7
788.38654	2136.0	y (14) (2+)-2P, b (15) (2+)
789.33356	681.5	y (22) (3+)-2P
790.58899	188.2
791.79303	28.0
792.40497	37.1
793.62238	35.0
795.75824	81.4
796.60773	397.5
797.46063	240.7
798.30420	37.0
799.36981	86.1
801.51617	66.8
802.60846	5882.0
803.40479	602.2
804.46271	208.3
805.17230	49.1
807.19611	15.9
807.95477	22.9
810.29218	121.2
811.37549	149.9
812.48663	144.6
813.76483	52.8
815.23022	76.5
818.78772	238.7
821.55914	352.5
822.44275	243.6
823.04639	50.3
824.44977	94.7
825.48322	64.9
827.61249	66.0
828.40924	91.6
829.13507	23.2
830.82458	9.3
832.50720	176.6
833.15771	35.6
835.16608	94.0
838.98334	197.6
840.05719	98.2
841.41327	56.3
842.06219	13.7
843.35828	60.8
844.26172	72.0
845.03455	16.8
847.07233	89.3
848.91046	47.1
849.67889	69.5
853.23267	187.9
857.20074	27.8
859.44775	235.5
860.53076	192.4
861.49164	629.9
862.56689	107.5
863.47430	324.5
864.22272	95.4
865.35474	35.9
866.86200	178.9
869.95233	16.8
873.36127	56.7
874.13165	29.7
876.34454	130.2
878.22919	71.6
879.36383	57.3
880.57843	36.6
881.62775	85.6
882.45483	47.9
889.48193	35.6
890.39020	61.7
893.22632	23.0
894.43011	47.6
896.72382	150.5
898.52264	58.4
902.36279	160.0
904.14716	39.0
909.82379	328.1
910.60797	13.7
912.46265	239.7
913.68939	214.7
915.38141	94.3
918.55902	108.9
919.45477	105.2
921.14520	51.1
921.93341	80.9
923.87567	23.1
925.96185	46.3
931.56177	20.4
932.87518	60.9
934.70917	97.6
935.44696	141.2
936.29565	29.2
941.44775	36.6
942.09137	43.1
942.79468	124.4
943.56836	93.8
947.31714	66.3
948.45972	92.2
952.29156	1007.2
953.32611	434.7
954.09503	86.9
954.89081	36.0
956.49640	21.3
957.47565	55.3
958.18964	26.3
967.28369	28.9
968.10522	57.5
970.70782	22.0
974.32404	1649.0	y (18) (2+)-2P, y (9) (1+)-NH3-2P
975.52197	441.3
976.66071	92.8
977.70746	28.2
987.20709	45.9
988.56909	43.5
990.83472	35.5
991.82465	123.7
992.56866	21.6
994.50409	62.7
995.54980	161.2
996.44165	13.3
997.58887	69.2
1000.48810	12.8
1001.41748	20.6
1009.97290	24.1
1011.22870	12.0
1013.63672	51.3
1016.47485	27.5
1019.85498	26.3
1021.71698	93.8
1023.40265	103.7
1024.51904	16.8
1026.39294	9.4
1027.20386	36.7
1035.78552	157.9
1040.51123	80.7
1041.44629	113.8
1049.39893	25.5
1051.30542	65.4
1053.36230	376.2
1054.29846	222.5
1055.54004	138.1
1057.17651	73.4
1058.46558	235.8
1059.30200	6.8
1062.45728	23.2
1070.47095	31.7
1071.55322	43.6
1072.51221	68.8
1075.36499	732.8
1076.45422	235.4
1079.67041	11.9
1090.31616	39.4
1093.18469	51.3
1096.44287	22.9
1102.98474	40.5
1103.79175	18.8
1105.11987	151.0
1111.27124	11.9
1121.76074	23.2
1123.08362	95.7
1127.41089	34.1
1133.33838	43.1
1141.85498	37.6
1153.36450	92.8
1156.70752	47.1
1170.02734	11.1
1171.78552	84.3
1176.88721	13.7
1177.51074	48.0
1185.44116	67.7
1186.60059	147.3
1187.57080	44.3
1190.33496	31.0
1201.62549	20.3
1203.46228	565.8
1204.48657	254.7
1205.67065	61.7
1212.54895	24.0
1216.52026	48.1
1219.35388	101.3
1220.70898	167.6
1222.48279	35.6
1230.79272	12.8
1232.34509	46.3
1237.81165	53.7
1238.52759	33.3
1239.38672	29.1
1240.49902	13.7
1246.36975	7.6
1284.67590	28.1
1286.79456	17.9
1288.79749	47.0
1296.66870	47.5
1297.81201	13.0
1303.67273	27.5
1304.68250	130.3
1307.41736	13.7
1313.54431	81.7
1314.39453	11.3
1323.97913	22.5
1331.51599	1246.7
1332.44116	1033.9	y (12) (1+)-2P
1333.53491	260.0
1335.63245	13.6
1364.65918	11.1
1424.28003	25.5
1426.41174	80.4
1428.72278	57.4
1444.53723	247.8
1445.51721	53.7
1446.59961	15.1
1451.78491	29.0
1453.39587	24.7
1463.38599	30.6
1464.57556	61.3
1474.25061	54.9
1478.06311	10.2
1514.74524	46.9
1539.65247	29.4
1540.99255	15.4
1549.34534	33.3
1570.56702	29.5
1576.06531	32.3
1594.77612	31.7
1609.53003	27.2
1637.98108	27.6
1703.82971	30.1
1947.92297	22.3
