# Supplementary material for: Phosphoproteomic Analysis of Platelets Activated by Pro-Thrombotic Oxidized Phospholipids and Thrombin
Source: PLoS One. 2014 Jan 6;9(1):e84488. doi: 10.1371/journal.pone.0084488 (PMC3882224; doi:10.1371/journal.pone.0084488)
Supplement: Annotated Spectra S1 — (ZIP) [file pone.0084488.s004.zip › AAVPSGASTGIYEALELR_-22_2_105920.txt]

m/z	i	matches
269.07709	8.2
270.29590	3.3
283.25085	16.5
284.41187	5.1
285.45862	7.1
288.48596	22.3
289.30664	19.5
294.35608	3.5
298.15546	6.8
304.16663	23.9
305.40790	8.1
308.24249	2.5
313.31824	38.1
322.25665	3.3
324.34323	8.9
330.42899	4.0
331.12366	7.3
338.10278	14.5
339.16730	4.2
340.21286	18.5
340.95883	4.5
343.20688	22.2
350.20688	3.5
351.78546	6.0
354.24722	50.3
355.20422	4.9
356.35620	9.5
358.20761	12.1
364.23422	4.3
367.15372	4.2
368.11737	21.7
369.53360	1.4
370.43610	28.1
372.06830	6.9
376.28391	5.4
381.06113	6.2
382.15240	40.1
383.38266	18.9
384.35864	18.4
385.61432	12.6
390.28409	12.8
391.47592	17.1
395.10559	6.2
398.75513	13.7
400.30060	36.0
402.24670	1.6
404.19043	10.4
407.20123	18.4
409.32883	10.6
410.28265	8.0
411.42810	10.8
412.20526	13.0
414.19238	7.1
417.29010	188.5
418.35156	66.9
419.32684	44.5
420.28278	23.5
420.92194	8.1
425.28186	3.4
426.29712	48.3
435.33105	33.9
437.36395	9.7
438.12585	27.5
438.88245	20.0
439.55713	14.9
440.77826	3.4
444.50146	10.1
445.46948	8.5
452.11914	8.7
453.37323	13.0
455.20313	68.3
457.17340	6.2
459.18420	3.5
460.67468	10.1
461.61902	14.5
462.27948	17.8
465.41754	19.1
466.22571	13.6
466.99951	8.1
468.52869	9.5
470.24963	14.1
472.38702	2.2
473.41919	20.4
476.33698	5.7
479.01215	2.7
480.47974	5.5
481.14728	4.9
482.46179	6.6
483.38953	89.8
486.28949	7.6
487.11426	3.3
488.18512	6.5
490.26123	12.6
492.20331	2.2
493.36816	11.9
494.20087	6.9
499.66266	16.6
501.29718	10.7
502.22632	6.7
503.54395	8.6
505.09094	12.5
507.31927	9.9
509.60864	4.0
510.59937	42.8
513.02515	2.7
522.41412	37.2
523.14746	9.2
524.59265	7.8
525.40295	3.1
526.29419	41.8
527.61359	12.6
530.58551	133.6
531.43378	18.4
532.06720	14.0
533.43701	4.0
535.27307	6.9
536.39081	25.0
538.26086	9.2
540.38177	2.5
541.37775	4.3
542.40680	29.2
546.02301	3.9
547.12732	10.3
549.59985	16.6
550.46448	13.6
554.35614	247.3
555.32343	32.9
556.51727	8.4
558.75592	22.0
559.46198	8.4
561.10205	43.6
562.26703	14.7
564.67511	7.2
565.50189	8.5
568.41736	4.4
569.47662	21.6
571.21429	9.9
572.11981	8.0
572.75623	4.0
578.33270	15.1
579.09198	7.4
581.75641	26.7
582.40784	13.3
584.23547	21.6
586.11060	14.3
587.38226	12.1
589.60156	19.5
591.13104	14.3
593.56183	6.5
595.47797	21.2
596.59943	11.0
597.42023	5.3
599.20166	6.3
601.34613	84.6
602.81476	5.0
604.59131	20.4
605.46503	42.0
607.17218	25.2
608.46454	9.7
609.22491	12.2
609.94696	18.9
611.64233	6.2
613.49420	11.7
615.15552	10.4
617.30145	3.5
618.26300	17.2
619.37091	18.9
620.16803	3.1
621.47015	20.8
623.30298	120.3
624.14771	25.5
626.41522	14.7
628.41058	4.8
629.05298	11.2
630.62543	37.9
633.68231	3.1
634.96893	52.3
636.42133	6.1
637.44000	10.9
641.17255	86.4
642.37933	19.9
643.38831	46.9
644.19556	4.3
648.55579	17.1
653.86652	5.0
654.94019	7.1
657.01422	38.8
659.14252	6.7
660.70605	8.4
662.76648	15.9
664.33185	5.5
668.90979	16.2
670.29071	38.8
671.19373	57.8
672.19507	50.0
673.17542	33.6
673.99957	4.6
675.12860	5.2
676.02344	6.7
682.47943	76.0
684.39032	9.7
685.64526	19.1
686.26892	13.1
687.47656	12.5
688.39581	37.7
690.34631	105.5
692.76080	9.9
693.71838	12.3
695.12909	38.8
696.10754	7.1
696.83508	15.2
697.64215	12.9
698.37030	2.6
699.57233	23.9
700.62573	46.5
701.47137	26.1
702.10956	5.8
704.30115	8.8
705.02637	11.7
706.33459	82.7
707.14087	71.9
708.52826	56.5
709.15454	13.7
710.06750	15.0
711.63287	11.5
712.45404	21.9
713.19586	8.9
714.35541	16.0
715.75928	49.3
717.28754	44.8
718.23492	23.1
719.56476	31.9
722.60590	12.3
723.28833	8.3
724.36188	110.2
725.29608	119.7
726.44794	17.3
728.58905	56.0
729.37659	10.5
730.38153	142.5
731.50793	39.6
732.62738	13.2
733.70514	29.8
734.92181	21.1
736.15936	10.8
736.90448	15.4
738.67285	27.7
739.81390	48.9
742.01349	138.5
742.61530	49.0
743.60858	55.3
745.15900	17.7
746.62360	40.8
748.15375	49.3
748.77881	17.5
750.30444	11.7
751.40558	2.1
752.13446	18.6
752.73596	12.3
753.41681	25.3
754.46381	8.6
755.21246	9.5
756.44177	46.7
757.31958	4.6
758.41278	51.3
759.19635	35.9
759.95660	8.4
763.01532	41.4
764.07440	12.5
765.07648	17.1
766.57257	6.1
767.56281	27.1
768.39606	13.2
769.04510	25.5
769.67120	25.6
770.33466	24.0
771.49896	15.8
773.75238	76.1
774.99677	69.0
776.74890	27.9
777.71912	10.2
781.40167	67.3
782.76215	17.0
784.32001	29.4
785.50067	56.6
786.49127	30.3
787.45813	4.7
788.76630	24.2
790.24390	21.1
791.55328	53.6
792.60443	35.2
793.50208	13.7
794.47504	58.7
795.64404	282.5
796.73224	41.7
797.88751	46.1
799.00861	78.2
799.63196	15.3
800.53192	28.9
801.90350	13.6
802.88629	22.3
804.43805	520.5
805.12152	505.1
806.02374	114.3
807.01019	79.3
807.83923	32.8
808.90363	24.2
810.78180	46.4
811.81989	38.1
813.41815	960.2
814.16138	1173.6	y (15) (2+)-H2O, y (15) (2+)-NH3, y (16) (2+)-NH3-P, y (16) (2+)-H2O-P
815.37201	61.7
816.02844	5.0
817.49310	22.0
818.33209	34.6
819.08392	13.8
819.80487	11.0
821.29919	71.3
822.67462	12710.0	y (15) (2+), y (16) (2+)-P
823.49341	1713.1
824.30731	197.6
825.25360	146.2
826.55292	125.7
827.51147	85.1
828.35004	89.0
829.20386	47.2
830.02405	74.7
830.88690	52.5
832.46735	36.3
833.08716	13.5
835.26288	78.9
836.57184	42.6
837.24554	16.0
837.99359	21.3
839.77533	4.3
841.34967	74.2
842.29755	5.1
843.13635	17.9
844.26190	75.1
845.18835	46.5
847.08514	54.3
848.96906	24.7
850.44409	13.0
851.37811	83.2
852.89825	36.8
854.09149	130.9
855.52081	141.7
856.68347	45.8
857.43317	15.5
858.39606	99.9
859.85437	53.3
861.87360	229.5
862.78375	1070.3	y (16) (2+)-NH3, y (16) (2+)-H2O
863.97974	88.8
864.68829	9.8
865.65375	26.7
866.72943	151.0
868.00311	134.7
869.16565	153.0
870.25507	90.2
871.87653	562.1
872.56305	616.7
873.57678	22.5
874.88812	23.7
875.83820	21.6
876.57831	53.4
877.63104	36.5
878.38055	17.4
879.52960	121.9
880.58563	61.6
881.61383	92.2
883.09009	30.5
884.13965	159.2
885.35455	153.0
886.36621	134.1
887.26056	87.4
888.12469	76.6
889.06714	78.1
889.84265	72.4
891.25690	62.8
892.31616	91.0
893.22406	178.7
894.22528	291.0
895.07208	139.1
896.00964	56.9
896.79974	50.5
898.28467	88.9
899.08258	156.3
900.04950	96.9
900.68231	90.7
901.56964	33.0
903.10822	490.6
903.87000	360.0
904.99341	351.5
905.89252	173.6
907.10498	213.7
908.41095	140.4
909.53192	183.6
910.36023	283.1
911.86627	453.4
912.74835	251.7
913.60010	107.4
914.24927	165.2
915.24957	155.8
916.24402	223.5
916.99677	205.0
917.99908	141.6
919.05890	280.0
920.15588	161.8
921.01227	65.4
922.01276	154.8
923.28259	180.0
924.54767	682.3
925.44452	1147.5	[M+2H] (2+)-NH3-H2O
926.56610	456.4
927.64258	255.0
928.64014	222.9
929.51147	172.4
930.58002	262.1
931.45428	33.2
932.17261	96.1
933.77075	115.0
934.76996	6.1
938.54730	22.8
946.50116	2.2
947.84845	10.0
954.27460	55.1
955.12842	24.6
955.90851	5.5
958.36084	38.3
959.35931	34.7
962.74487	75.2
963.40924	12.1
964.19965	5.8
964.99731	34.9
967.09772	26.6
968.68799	17.1
970.86200	2.0
971.74432	56.0
972.71735	38.6
973.38354	541.9
974.45074	289.5
975.39337	55.0
977.19342	54.8
978.20062	12.8
979.39673	3.7
980.45990	8.9
981.74750	10.9
982.45428	8.4
983.54810	16.1
984.76001	126.9
985.75732	16.0
987.14478	40.7
988.17438	10.7
989.28497	42.0
990.27393	65.0
990.87469	14.7
991.98682	67.3
993.09961	6.0
993.95844	16.0
995.59210	28.7
996.75787	24.5
999.07513	35.6
1000.52740	7.3
1001.45404	7.3
1003.17572	7.8
1004.16913	4.9
1005.18256	85.3
1006.27863	75.5
1008.76959	16.8
1009.56232	4.6
1011.27057	22.8
1011.94049	28.6
1012.97772	13.7
1015.38812	7.9
1015.99243	6.6
1017.08356	102.5
1018.13031	171.0
1019.76654	33.7
1020.81860	29.7
1022.77203	25.3
1023.49237	23.0
1024.16968	30.0
1025.84424	25.1
1027.11353	65.5
1028.00623	26.5
1029.19727	37.2
1030.30701	81.1
1031.54980	35.4
1033.22070	46.9
1034.52637	30.4
1035.67395	13.2
1036.91956	59.6
1038.99194	78.4
1039.64417	29.8
1040.66455	31.1
1042.51465	29.2
1043.71973	33.9
1044.66418	20.4
1045.96399	50.4
1047.49512	39.3
1048.20715	31.8
1049.39075	5.5
1051.78748	24.7
1053.01294	73.0
1053.97632	121.9
1055.62207	74.5
1056.53516	137.8
1060.19031	22.1
1063.84375	37.4
1064.59668	41.9
1065.59827	38.0
1066.23840	55.2
1067.42432	9.1
1070.00781	61.0
1070.86060	35.3
1071.79395	91.1
1073.02295	34.0
1076.91125	85.7
1077.81055	26.4
1078.42334	17.6
1079.22278	22.1
1080.65479	58.8
1082.46704	24.0
1083.91394	62.0
1084.68445	19.5
1085.44556	39.8
1086.35376	95.1
1087.59033	127.6
1088.80713	56.7
1090.14819	20.5
1091.31348	45.0
1092.05713	105.2
1093.75513	9.1
1095.35229	55.1
1096.13452	13.2
1097.35498	13.4
1098.24414	14.0
1099.39014	43.0
1100.79700	29.4
1102.03760	39.2
1102.66138	8.6
1103.28931	16.5
1103.90967	19.9
1104.84631	51.5
1106.19214	29.8
1107.56128	28.2
1109.76477	52.1
1111.53528	60.7
1112.40967	3.8
1114.36023	39.0
1115.42261	113.6
1117.45190	47.3
1118.42126	65.0
1119.89893	54.8
1120.57007	26.7
1121.69836	7.8
1122.74658	35.0
1123.67029	28.6
1124.58594	17.1
1125.46582	21.4
1127.15784	14.4
1127.93262	8.2
1129.21704	41.3
1130.56592	20.4
1132.19434	53.6
1133.97168	65.7
1135.85229	7.1
1137.18384	53.4
1137.89136	20.3
1138.64380	44.8
1139.85864	62.0
1141.24268	23.6
1142.04736	24.1
1142.84619	135.2
1143.52344	595.7
1144.49524	355.4
1145.42212	119.5
1146.45898	13.0
1147.24316	9.1
1149.43860	798.2
1150.22083	638.4
1150.90515	149.3
1151.50818	2.9
1152.45337	43.8
1153.50903	92.7
1154.33948	35.9
1155.64563	115.8
1156.45911	48.6
1157.35144	5.6
1158.56165	33.6
1159.56433	9.4
1160.26782	6.3
1161.94580	14.8
1163.56201	17.1
1165.61926	17.0
1167.77686	10.2
1168.38086	17.7
1170.41162	38.6
1171.60718	49.2
1172.22229	5.8
1172.88184	8.3
1174.06641	5.1
1175.74219	30.8
1176.47827	49.0
1177.19678	21.6
1178.77124	3.2
1180.77075	4.7
1182.22681	42.9
1183.05554	28.2
1183.80371	29.9
1184.99170	43.8
1188.25903	9.7
1190.54272	6.8
1191.88354	48.6
1192.53040	66.3
1194.03296	101.0
1194.63550	12.7
1197.90039	29.4
1198.81665	79.8
1199.95898	33.2
1200.79272	32.1
1201.79407	37.6
1202.82092	74.2
1204.39209	245.7
1205.17188	122.0
1206.29224	5.9
1209.12061	17.3
1210.55200	16.1
1211.47632	21.2
1214.80774	26.6
1216.81360	42.4
1217.51404	15.0
1218.69373	46.3
1219.30640	15.0
1220.31848	47.0
1221.48975	75.5
1223.14282	19.3
1224.26111	15.5
1225.68140	25.9
1226.47998	6.5
1227.34900	60.5
1228.25305	9.4
1229.66357	6.4
1231.64233	8.5
1232.69446	9.1
1234.84961	35.1
1235.67480	7.6
1236.29895	25.1
1238.11060	24.6
1239.61450	4.7
1240.39404	35.6
1242.35596	20.2
1243.71143	18.6
1244.52820	322.9
1245.47034	179.7
1246.65149	79.6
1247.94812	27.2
1249.88062	4.8
1251.66101	51.2
1252.91028	48.0
1254.18811	46.4
1254.81604	51.0
1255.46753	24.8
1256.49243	17.8
1259.82507	11.6
1261.09802	12.2
1263.08215	15.0
1264.07520	21.7
1266.04614	13.4
1267.61609	4.0
1268.63940	4.9
1269.73523	22.4
1274.39197	3.6
1276.11328	6.0
1277.35864	41.9
1279.23303	3.2
1281.25671	20.3
1283.63977	13.0
1284.60657	48.4
1285.53528	65.2
1286.27039	9.3
1289.26062	3.4
1290.90881	4.4
1292.35083	17.0
1295.55701	222.4
1296.64893	225.7
1297.53308	56.3
1298.34192	17.0
1300.12463	20.0
1303.07776	41.8
1303.99182	17.2
1305.35767	21.0
1306.65515	14.0
1309.49133	12.6
1310.83850	20.2
1313.68787	110.7
1314.85889	48.2
1315.60107	6.4
1318.70410	27.5
1320.24353	63.6
1321.65051	16.1
1326.31946	39.7
1327.46033	31.2
1329.78748	13.9
1331.64917	506.4
1332.57507	302.3
1333.62073	111.1
1334.83826	9.9
1337.35144	30.0
1338.87634	38.2
1340.85193	37.5
1344.35999	18.1
1345.24060	50.9
1346.08838	13.8
1348.94629	11.5
1350.22449	9.6
1351.96619	4.7
1353.82471	6.6
1355.30005	57.5
1356.31714	43.1
1357.49243	75.8
1358.43347	24.1
1364.38049	6.1
1366.80432	30.7
1367.74316	7.6
1370.52747	7.8
1373.60083	10.6
1374.81970	15.1
1375.53699	5.7
1377.21057	2.2
1378.10754	15.8
1379.16748	27.1
1380.04626	7.5
1381.32458	3.3
1383.47266	5.6
1384.72888	10.6
1385.60962	10.5
1386.92603	5.0
1388.40820	7.4
1389.43604	20.0
1390.75696	14.1
1394.98804	13.7
1398.64807	15.5
1402.54944	165.9
1403.66809	59.2
1404.39758	38.7
1407.58984	4.4
1408.26135	15.5
1409.67468	9.3
1413.54578	14.9
1419.87354	15.7
1422.39417	5.3
1423.63171	23.6
1425.51355	21.9
1432.37207	42.9
1434.69495	7.4
1437.89661	3.7
1439.73645	12.8
1440.39868	33.2
1441.72620	21.4
1443.61377	8.5
1448.54224	19.7
1449.67871	30.7
1450.64978	89.9
1451.53064	30.3
1454.08606	10.2
1456.22156	5.6
1457.96692	6.2
1459.59985	129.8
1460.50110	14.1
1461.86572	28.8
1463.18945	51.0
1465.55298	12.5
1466.86499	52.1
1468.39148	286.2
1469.34241	207.4
1469.95886	39.3
1470.58850	98.5
1471.63977	5.6
1479.31055	11.4
1486.63025	14.5
1487.39331	12.1
1488.54272	13.4
1489.90979	21.6
1490.77441	32.3
1493.19006	21.4
1495.33618	9.3
1496.78821	9.7
1498.77002	4.9
1505.68298	14.6
1507.37000	14.1
1509.30652	12.7
1510.27332	6.9
1510.96387	17.3
1514.43933	4.1
1515.57141	11.0
1516.53918	6.1
1518.47180	15.5
1519.87219	14.6
1524.41296	28.1
1527.93262	4.5
1528.81506	10.3
1531.71924	4.7
1534.38757	5.8
1537.53125	4.3
1538.60559	12.0
1546.46960	124.7
1547.34558	86.6
1548.64185	16.2
1562.57385	11.6
1569.70068	33.4
1576.01453	8.3
1578.16077	6.2
1579.48145	68.7
1580.68726	22.5
1582.91504	41.6
1591.09070	6.7
1597.18481	28.4
1598.01709	12.2
1598.78149	28.8
1599.54944	14.7
1600.82031	22.6
1608.07385	12.4
1609.48279	4.4
1610.96912	15.4
1612.97668	14.7
1617.45923	8.1
1622.87805	10.8
1625.68469	84.3
1626.86731	15.0
1627.83337	12.9
1639.40930	22.6
1643.73608	251.3
1644.78979	309.4
1645.61438	5.0
1657.59729	12.4
1661.44165	12.2
1667.84875	17.9
1674.32996	14.5
1675.34314	25.9
1682.73132	3.0
1688.36694	6.2
1692.63342	79.3
1693.26782	18.0
1693.95105	13.2
1694.57837	6.2
1698.43384	3.2
1708.15796	68.5
1710.22876	62.4
1710.93518	30.9
1711.63074	50.4
1712.54382	46.1
1716.20129	4.8
1725.06677	22.8
1727.51636	7.1
1735.47131	6.5
1762.28406	11.9
1782.50037	37.0
1793.16956	8.2
1799.39905	8.0
1830.10962	7.1
1893.06372	3.1
