# Supplementary material for: Phosphoproteomic Analysis of Platelets Activated by Pro-Thrombotic Oxidized Phospholipids and Thrombin
Source: PLoS One. 2014 Jan 6;9(1):e84488. doi: 10.1371/journal.pone.0084488 (PMC3882224; doi:10.1371/journal.pone.0084488)
Supplement: Annotated Spectra S1 — (ZIP) [file pone.0084488.s004.zip › AAVPSGASTGIYEALELR_-23_2_106933.txt]

m/z	i	matches
288.29166	88.5
289.20721	6.3
295.35681	10.8
299.35089	18.9
302.36475	9.3
304.42816	11.0
309.27051	3.3
310.35153	2.9
312.32016	5.7
313.17029	68.2
315.20264	5.8
319.39136	17.1
320.66699	10.8
322.38770	9.1
329.54083	6.1
330.21814	7.9
334.39944	5.4
336.84427	9.6
339.37683	3.2
341.25323	10.5
343.46625	2.9
349.24866	5.3
354.40445	3.3
355.34454	11.9
358.24030	7.5
367.20016	5.0
369.30560	3.1
371.18735	5.5
373.04391	3.3
374.45178	3.1
376.08777	5.9
378.06577	11.1
379.17172	6.4
381.12726	12.1
381.99896	12.1
382.88397	8.4
384.28125	19.4
385.28064	11.1
386.22815	11.3
391.32721	13.3
392.06488	3.7
394.83154	15.3
399.23541	8.8
400.46729	13.6
401.29486	26.4
403.27368	19.5
406.65228	16.9
408.15161	18.9
409.67676	15.2
411.93146	56.0
412.63898	4.9
415.40643	6.8
417.34631	272.3
418.29803	30.2
423.89221	8.9
425.70703	32.0
429.25916	2.2
435.25342	4.6
437.30359	11.4
437.91156	4.8
438.53082	13.0
439.44373	11.5
440.08057	6.1
440.82672	2.7
441.52167	8.9
444.52325	2.6
451.10028	8.9
453.23865	4.4
455.36481	28.0
456.32751	17.5
457.18298	26.2
461.28320	10.8
464.56323	27.4
465.18994	36.6
466.47839	8.3
473.72070	6.3
481.32336	7.0
483.13586	57.2
484.54620	26.1
485.34888	25.2
486.37823	2.2
493.63257	6.1
494.70392	15.4
497.24023	6.2
499.45129	14.6
500.25421	30.7
501.57153	47.9
504.39453	7.6
508.30975	25.0
509.30804	11.2
510.25818	4.7
517.04181	16.5
519.43158	25.1
520.54706	16.9
521.31299	5.1
524.36731	11.7
526.44623	11.2
529.55316	5.7
530.49884	75.0
531.75800	27.3
535.17456	6.8
536.42609	32.4
538.34143	20.8
541.03223	7.6
542.39465	18.9
544.21552	2.6
548.58057	13.3
549.55725	4.2
554.37256	242.8
555.40265	7.3
556.93115	18.9
560.35925	9.1
565.21881	20.4
566.14368	4.0
567.24719	2.1
568.26575	3.9
570.48218	16.9
571.85199	27.7
582.19714	30.9
583.65643	9.5
587.25116	3.7
592.21747	13.6
594.57471	7.3
595.53101	27.5
596.27106	11.9
597.20679	35.2
599.91327	42.4
600.74896	34.3
601.47504	72.8
602.50378	12.6
605.08881	27.1
606.42126	33.6
611.87579	11.0
613.48138	7.0
614.46851	6.3
617.36725	19.4
618.57935	2.3
619.19434	4.5
623.40497	39.3
624.60596	6.9
625.65063	4.0
626.66162	10.0
627.47687	19.6
628.48792	13.3
629.36127	13.7
630.63715	8.7
635.08423	9.9
635.95380	3.7
638.25763	7.9
641.29596	84.9
642.41241	20.9
643.46783	20.0
646.25989	14.5
648.64313	3.1
649.36761	10.1
652.24097	2.9
653.33984	5.2
654.51727	12.4
657.04352	20.5
659.49213	3.1
662.64392	4.2
668.30292	10.8
669.32666	12.9
670.89526	26.0
671.61237	30.5
672.29388	3.3
673.17743	23.1
674.41132	6.4
676.82013	6.8
679.51178	15.6
680.34283	7.2
687.04022	24.0
689.28467	11.9
691.33972	3.1
695.05377	2.9
695.98102	20.5
698.40503	19.8
699.21387	15.6
701.23505	15.9
705.09406	20.7
706.56158	142.0
707.43695	20.8
708.39319	12.4
710.47040	11.7
711.39972	10.8
712.96954	5.0
714.29120	7.1
715.98956	19.5
717.35876	13.1
718.42523	29.4
719.79755	17.5
721.81134	25.5
724.30463	193.8
725.19495	44.2
726.69818	16.3
730.50726	159.2
731.43781	30.2
733.46521	32.9
734.71747	10.7
736.68024	31.3
737.94415	30.6
739.22125	28.5
740.51849	5.5
742.34332	186.2
743.63855	78.0
745.84033	47.2
748.19263	3.9
750.45404	41.5
751.24988	19.0
755.60089	45.1
756.35980	25.8
757.54266	12.1
758.15045	6.2
759.66693	20.8
760.67084	14.0
762.82074	16.3
763.46582	17.5
764.85394	26.1
766.11957	33.8
767.09918	13.7
768.72003	23.9
769.51727	17.6
770.52954	2.8
771.27435	47.2
772.10254	14.6
773.64313	53.7
774.57941	12.1
777.23505	6.2
777.94318	29.8
779.55475	20.7
781.10596	23.1
783.09760	56.3
786.95160	34.4
788.44446	29.8
789.58496	58.3
791.19452	41.2
792.16199	15.3
794.05951	21.3
795.83466	78.9
797.81195	14.0
799.55573	50.1
801.45453	2.4
802.24847	5.9
803.34967	8.9
804.58411	816.6
805.68341	62.5
807.03546	29.0
808.38043	41.9
809.11359	26.3
810.24261	15.4
812.08160	33.0
813.59003	1475.9	y (15) (2+)-NH3, y (15) (2+)-H2O, y (16) (2+)-H2O-P
814.63770	68.0
815.45013	3.4
816.88599	17.3
818.68372	19.5
820.20166	75.9
821.01410	11.7
822.59967	11382.7	y (15) (2+), y (16) (2+)-P
823.92767	363.1
825.14355	80.5
826.26465	179.8
827.37854	85.6
828.10846	69.9
828.86310	37.9
830.08148	13.0
830.79913	26.6
831.92993	27.1
833.53247	20.2
834.50531	59.5
835.88654	34.5
837.12274	10.7
837.81726	11.5
839.20697	23.2
840.31915	30.6
841.52612	49.9
842.43805	34.6
844.20392	62.0
844.91901	20.3
845.57172	11.3
846.80688	19.3
849.44025	20.5
850.40222	15.1
851.71198	39.7
853.56476	82.0
854.42285	59.4
855.34113	37.9
857.23328	38.6
858.12195	93.2
858.79840	23.8
859.69867	7.8
861.25275	78.8
862.56958	603.2	y (16) (2+)-H2O
863.53040	88.2
864.93164	64.9
866.40161	4.2
867.45917	79.8
869.22296	81.5
870.34991	75.6
872.12579	1164.6	y (16) (2+)
873.23578	49.1
873.91968	19.9
875.01251	31.1
875.71191	8.0
876.81232	105.9
877.98248	54.7
878.97614	15.5
880.70917	38.4
881.70184	48.4
882.77704	9.7
883.53381	55.8
884.42950	92.0
885.23126	112.7
885.92828	69.5
886.78540	75.7
887.38843	46.8
888.14056	51.9
888.86957	46.5
889.64154	8.1
890.54816	23.3
891.70203	75.3
892.95422	223.0
893.76044	218.8
894.82391	189.2
895.62952	17.0
896.75616	28.2
897.44690	74.0
898.99237	162.5
900.02509	36.1
900.75909	13.0
901.37225	34.3
902.60516	88.8
903.46674	744.3
904.49213	293.6
905.49579	9.8
906.37012	162.1
907.35956	65.5
908.40045	130.4
909.40649	197.2
910.23639	237.8
911.11371	55.9
912.42969	224.0
913.58832	211.3
914.41949	65.5
915.51324	178.2
916.30579	157.8
917.40967	291.2
918.55060	56.9
919.48322	131.7
920.39954	247.7
921.76721	149.4
922.53619	203.5
923.39227	193.1
924.12720	106.7
924.79297	641.9
925.70972	852.7	[M+2H] (2+)-NH3-H2O
926.99652	329.2
928.06134	141.5
928.87201	55.3
929.79590	156.9
930.68750	139.6
931.59155	119.5
932.45721	154.2
933.21558	34.8
933.93408	3.1
945.32544	6.9
947.14648	17.7
955.74384	13.2
958.69098	9.1
963.46112	11.5
966.39844	15.8
967.73541	4.2
971.19019	30.5
973.46027	509.0
974.58789	102.5
975.39471	39.3
976.30731	28.6
977.18732	71.9
978.46313	17.1
979.15771	4.6
980.08075	32.1
982.33521	13.6
983.19733	16.8
984.60693	58.8
985.29449	7.1
986.57538	16.8
988.40936	34.1
989.67047	25.3
993.21484	29.2
993.88922	8.1
996.25726	46.6
998.03247	40.1
999.28931	10.8
999.94598	11.7
1001.13019	18.3
1001.96460	30.9
1003.12085	19.4
1004.73297	14.4
1005.46490	27.8
1007.11115	66.7
1008.51056	57.4
1010.53107	4.2
1011.29932	29.0
1013.03632	82.4
1016.63135	43.5
1017.97760	154.8
1018.87823	7.3
1021.69849	70.4
1022.41046	4.4
1023.57349	9.8
1024.33777	4.6
1025.70996	9.7
1027.00220	76.5
1027.67737	47.2
1030.43506	27.9
1031.24707	9.7
1032.62048	21.5
1034.59595	6.6
1035.66284	10.3
1036.83008	14.2
1037.63708	53.3
1038.79639	111.3
1039.45190	8.9
1043.27783	13.2
1044.77478	38.5
1045.94299	129.0
1046.85571	40.6
1047.48499	29.6
1048.42017	22.5
1050.88110	20.9
1051.92627	110.1
1052.59558	14.7
1053.69873	38.3
1055.61914	36.7
1056.82654	112.3
1057.52332	23.6
1059.02979	16.6
1059.75659	10.3
1060.41516	16.5
1061.32056	10.4
1061.98975	14.1
1063.38684	2.9
1064.45959	58.0
1066.41296	58.3
1067.08276	4.8
1072.46790	28.7
1074.03711	56.9
1074.93579	5.3
1076.05994	21.3
1076.73425	4.1
1077.99683	20.8
1079.16516	37.1
1080.00073	31.5
1080.80908	18.8
1084.01367	43.5
1084.82019	4.4
1085.94971	15.0
1086.83130	43.1
1087.44775	6.1
1089.52136	103.4
1090.22229	67.1
1091.31433	37.0
1093.69934	48.1
1094.44348	52.7
1095.48792	41.2
1096.24902	7.4
1097.36938	50.1
1098.45459	6.8
1099.56177	36.0
1100.41345	42.7
1101.60718	26.3
1104.00708	15.0
1105.23877	48.6
1106.24792	10.3
1106.88745	18.1
1108.71704	21.0
1109.73096	4.2
1112.21082	130.7
1113.36987	21.7
1114.45764	67.6
1115.74634	80.6
1117.03223	45.5
1118.20032	4.2
1119.28687	13.0
1121.15796	106.9
1122.13330	29.5
1124.77539	3.5
1125.70911	28.0
1126.60986	19.7
1128.39880	40.4
1131.03003	24.8
1134.24170	21.5
1136.44226	31.0
1137.44214	26.4
1138.43750	138.1
1139.61084	12.2
1140.36182	8.9
1141.72827	57.1
1142.58203	12.2
1143.45801	687.6	y (9) (1+)
1144.54468	213.6
1146.47119	32.3
1148.12695	39.5
1149.14502	212.3
1149.74963	218.9
1150.57996	320.3
1152.09656	96.2
1152.95923	71.1
1154.60107	55.2
1155.46631	121.9
1156.30640	108.8
1157.22571	88.9
1160.57568	14.0
1161.72144	136.6
1163.13318	55.6
1164.42004	68.9
1165.67090	9.2
1166.50415	37.4
1167.71289	6.1
1168.78442	35.8
1170.48108	30.9
1171.96643	28.0
1172.61987	4.3
1174.06726	38.0
1175.05591	31.3
1176.07434	42.6
1176.69446	17.3
1177.56421	3.5
1180.37134	23.1
1181.43396	24.8
1182.28259	48.9
1182.89648	6.0
1185.54761	11.0
1186.45215	17.4
1188.35620	80.1
1190.43274	27.4
1191.14880	17.5
1192.07788	17.5
1193.98279	5.7
1194.80872	24.9
1196.29346	38.1
1199.96094	72.5
1201.12231	44.6
1202.31543	47.5
1203.15625	37.7
1204.19165	111.9
1205.34619	30.9
1206.04150	26.7
1207.09717	53.8
1208.02246	17.3
1210.52917	16.7
1212.00244	17.3
1214.06604	50.5
1215.80078	5.7
1220.03870	19.5
1223.16504	5.9
1224.37781	24.4
1225.28003	21.1
1227.42102	22.7
1228.50415	30.0
1229.74280	15.5
1230.70056	17.8
1231.39368	4.3
1232.79321	30.4
1233.91187	30.9
1234.69727	44.7
1235.38257	9.7
1236.63489	28.5
1238.84351	19.8
1240.63672	11.8
1242.45288	40.1
1244.44922	303.0
1245.44153	130.3
1246.48950	22.3
1252.80884	17.3
1254.15698	58.2
1255.78821	29.5
1256.42261	9.7
1258.60144	4.2
1260.27173	4.6
1262.20679	20.6
1263.41919	10.5
1265.24036	16.5
1266.41125	2.9
1267.34290	9.8
1269.49316	10.3
1270.10608	11.7
1270.83569	12.5
1275.61511	64.1
1277.09619	39.8
1277.77783	9.9
1278.51746	7.8
1282.42957	6.3
1283.91028	75.4
1284.57019	77.9
1285.18689	30.3
1287.39331	15.1
1289.26013	16.3
1295.37976	121.6
1296.61914	104.5
1297.29651	45.4
1298.55212	6.3
1299.68298	12.8
1300.70142	12.6
1301.33362	2.2
1302.86658	31.1
1304.10352	41.2
1309.65991	8.9
1312.39075	4.0
1313.65442	26.7
1314.53650	36.7
1317.52527	5.2
1318.53967	8.5
1319.84851	8.7
1322.38794	11.7
1323.05029	14.5
1323.98889	6.2
1325.99597	25.8
1328.65149	20.7
1331.53015	365.9
1332.57849	231.2
1333.42139	17.5
1336.25305	6.9
1337.16736	15.1
1338.39783	40.3
1339.51831	11.9
1340.59119	14.7
1341.92151	16.9
1346.78870	6.3
1347.56726	14.8
1348.38892	4.4
1349.87390	3.1
1350.64319	11.1
1352.25769	5.0
1355.34863	49.6
1356.07336	123.7
1356.95374	95.1
1357.77966	7.2
1358.95569	15.4
1363.87512	12.1
1364.96033	23.6
1367.39502	24.0
1368.54431	23.1
1369.73645	23.9
1372.05823	26.2
1372.71875	38.3
1376.02100	11.3
1379.72571	17.5
1380.93677	2.6
1384.69788	11.3
1386.04126	13.0
1389.98059	18.6
1393.19458	4.1
1394.97620	5.8
1395.66736	13.5
1396.95837	20.1
1400.19629	14.7
1402.05652	41.4
1402.71021	61.0
1403.60339	97.8
1404.62366	10.4
1406.68115	23.2
1409.39392	9.5
1410.55713	23.2
1415.99414	6.3
1417.80005	5.6
1419.43250	7.0
1421.46472	5.8
1422.63892	21.4
1423.39209	13.2
1424.99585	11.7
1432.59070	36.5
1433.61902	17.8
1434.63074	14.1
1438.04468	22.7
1439.60388	22.6
1442.40442	52.4
1444.10413	3.1
1450.43872	49.3
1451.52466	25.5
1452.42480	16.1
1453.71606	8.6
1455.70178	25.6
1459.12292	41.5
1459.73425	77.8
1460.69983	67.5
1463.38574	11.7
1464.19177	4.8
1468.44885	184.4
1469.58337	155.7
1470.47498	34.2
1474.86438	11.1
1477.60095	10.9
1484.60376	8.5
1493.68860	12.1
1496.58374	5.9
1498.53076	50.6
1499.90698	7.5
1502.74426	14.8
1509.67090	9.3
1511.12964	9.7
1515.71069	12.4
1521.30212	42.9
1524.85193	6.3
1525.70996	5.0
1526.86975	17.7
1528.64197	42.2
1529.54956	13.6
1536.68555	24.0
1542.18127	7.2
1545.71741	30.3
1546.78528	42.1
1547.59045	51.3
1550.86658	5.9
1553.60583	17.6
1556.43286	31.9
1558.31409	3.5
1561.52014	17.9
1568.68542	7.0
1573.58008	12.2
1575.07727	12.8
1579.28064	32.9
1580.34900	28.3
1590.48364	5.2
1593.17688	4.6
1597.73401	82.5
1598.69446	24.5
1607.71143	8.9
1608.54797	17.3
1609.88879	10.1
1613.77014	7.4
1615.85828	3.7
1625.69690	17.3
1626.81274	29.1
1628.38123	3.9
1643.80200	194.6
1644.93958	91.8
1654.63696	7.7
1667.04810	11.5
1669.24744	12.1
1670.12036	6.7
1673.94360	6.1
1684.90051	7.5
1692.59949	7.2
1693.77856	22.4
1700.78870	13.0
1707.74536	5.0
1710.72046	49.7
1711.73401	60.4
1716.71790	9.7
1726.59399	6.1
1735.53589	9.8
1752.64038	7.2
1768.62927	13.9
1775.55005	7.8
1780.48962	9.7
1811.75989	10.9
1848.62488	23.1
