# Supplementary material for: Phosphoproteomic Analysis of Platelets Activated by Pro-Thrombotic Oxidized Phospholipids and Thrombin
Source: PLoS One. 2014 Jan 6;9(1):e84488. doi: 10.1371/journal.pone.0084488 (PMC3882224; doi:10.1371/journal.pone.0084488)
Supplement: Annotated Spectra S1 — (ZIP) [file pone.0084488.s004.zip › AAVPSGASTGIYEALELR_-24_2_110301.txt]

m/z	i	matches
277.16998	4.1
285.20807	11.2
288.24234	17.8
296.08871	6.5
301.76669	5.7
311.45569	12.5
313.27313	21.4
317.47101	11.5
322.18985	11.7
325.62122	6.0
326.87561	4.7
336.44482	5.6
342.26749	16.7
344.20016	5.4
345.14856	9.9
348.37000	9.9
349.29782	3.5
353.12622	3.0
354.15344	16.8
355.42740	2.6
356.06628	6.3
364.29474	3.5
365.37573	2.8
366.86957	17.3
369.23492	4.1
370.39655	32.8
374.31573	9.6
379.55225	7.2
380.36176	2.6
381.41595	6.7
382.47040	6.5
391.39142	5.9
392.04095	2.6
393.31262	13.0
399.45074	36.7
400.33240	14.3
409.35486	16.3
409.99908	7.4
412.61633	3.9
414.56256	9.5
417.35480	208.4
418.52087	22.7
419.29529	4.1
422.49426	3.7
425.06702	12.7
426.46735	10.8
427.69867	13.7
428.39880	4.1
430.09882	12.1
436.84637	10.2
438.21472	16.2
439.36255	16.5
444.60114	15.7
447.53351	17.6
449.40753	13.5
455.29315	60.4
456.60150	7.7
458.06036	2.8
465.26764	6.4
466.05640	3.5
467.11041	8.1
469.47174	33.2
470.20435	18.1
473.33557	7.7
475.32391	10.1
477.95557	14.7
483.24084	39.4
484.15265	2.3
484.86737	10.6
486.14124	13.2
493.07660	11.1
494.39008	22.7
496.05280	18.4
496.67108	14.2
500.34650	9.7
501.16565	10.6
503.52747	7.8
504.42041	17.1
505.13147	9.1
506.31628	15.8
507.61255	12.8
508.36108	3.9
509.52820	23.9
510.52905	13.9
512.46887	15.6
514.38458	11.5
518.19135	4.8
521.94452	2.2
524.60803	42.8
526.37628	20.4
527.24182	10.2
528.14423	8.9
528.79309	26.6
529.98822	90.0
530.59418	38.9
531.65155	13.0
534.23340	4.8
535.21417	13.0
536.13232	37.1
537.52026	6.7
538.39130	7.3
539.77838	19.5
542.19647	14.7
543.24341	19.1
551.44623	6.7
552.31146	8.4
553.29620	6.7
554.28766	136.6
555.25909	57.0
558.86511	41.8
561.37640	5.0
562.55121	8.5
564.48328	13.9
565.55750	5.2
567.32684	17.1
568.61444	20.9
570.30914	10.8
572.30115	12.5
573.77490	22.2
577.42151	25.8
578.38275	8.4
579.75140	22.7
582.22345	29.2
587.29126	17.5
588.68341	10.5
593.71906	14.8
595.35809	8.4
597.09839	23.0
598.51721	11.3
600.36334	16.4
601.46625	41.9
602.24146	3.5
603.97620	28.2
604.58795	11.4
610.18793	14.7
612.97003	29.0
613.71979	19.5
614.65051	4.6
616.42603	11.3
617.06482	9.8
619.63202	5.8
620.74957	9.3
623.28448	71.3
624.17084	1.5
625.29901	13.8
626.28424	14.1
630.36340	15.6
631.21124	13.8
635.15765	18.6
637.63275	5.2
639.26495	7.0
640.52325	16.9
641.48889	122.8
642.39801	46.4
643.18463	10.6
645.39459	28.2
647.24622	25.2
648.98871	35.8
650.36261	30.8
653.36273	53.5
654.22607	10.0
655.14301	9.2
659.32629	3.3
662.44647	6.9
663.09967	16.5
665.02771	18.0
667.27509	10.2
669.20862	7.2
670.29742	11.0
671.17938	73.3
672.43341	7.8
673.48053	10.9
674.99805	30.5
676.10925	2.8
677.60358	39.7
678.38885	13.3
679.06738	2.6
679.95526	9.7
680.67102	5.7
682.56549	13.4
684.37616	8.6
686.85425	11.4
688.31720	55.7
691.37250	14.8
692.22845	22.6
693.40674	2.7
694.93768	5.6
696.18121	14.5
699.14825	29.6
700.42230	16.0
701.91589	35.2
704.30518	18.1
705.38751	8.9
706.39093	17.5
707.26123	8.6
708.48462	31.9
709.57678	38.6
711.38434	21.4
712.38312	98.3
714.40802	12.3
715.63428	22.1
716.98871	26.0
717.77106	3.4
719.14789	50.8
721.33319	26.8
722.04803	13.3
722.79120	7.5
724.21240	140.9
725.35535	52.5
726.71625	10.8
728.49860	14.9
729.22296	11.7
730.48450	103.6
731.24286	25.6
732.22961	58.4
734.28491	30.2
736.46832	6.5
740.72711	54.5
742.37793	147.3
745.11737	11.0
746.54279	30.6
747.45648	41.5
749.49750	38.7
750.14313	14.3
750.98004	14.2
751.97198	14.3
753.60193	49.5
754.49921	27.2
756.15808	8.4
757.39679	7.3
758.52850	73.6
759.84076	63.7
760.66766	22.5
761.45160	19.5
764.77002	14.1
765.48077	3.2
766.33362	2.4
767.71637	47.1
768.47046	9.9
769.07825	38.7
770.03387	10.0
771.31012	4.4
772.03424	23.5
773.00983	54.9
774.06866	170.5
774.76105	7.0
777.19550	11.0
778.39331	97.0
779.45526	17.1
780.68884	74.3
782.07837	56.9
782.75610	47.1
783.48993	11.0
784.46771	56.3
785.33844	15.0
787.57422	34.1
788.18469	2.2
788.82739	25.0
789.73779	14.2
791.50873	19.2
794.06110	11.6
795.42883	89.8
796.25671	101.9
797.88818	221.3
799.07037	149.2
800.06464	105.1
801.36053	108.0
802.81354	83.4
804.36469	502.3
805.08978	279.6
805.82977	65.6
806.82513	60.9
808.30756	45.6
810.32794	18.6
811.74097	58.6
813.57440	1425.7	y (15) (2+)-NH3, y (15) (2+)-H2O, y (16) (2+)-H2O-P
814.74377	53.8
815.52435	25.6
816.77802	59.3
817.80377	16.2
818.56085	13.0
819.26923	31.8
820.01996	81.6
821.28680	17.7
822.60358	8560.8	y (15) (2+), y (16) (2+)-P
823.38519	88.3
823.99725	236.8
824.90021	83.5
825.78516	68.9
826.42206	23.4
827.66632	100.9
828.45697	97.9
829.25110	46.3
831.40057	51.6
832.87701	34.2
833.54901	15.8
834.52142	14.1
835.49249	6.0
837.17529	37.8
837.95184	23.6
839.03290	13.5
840.29474	60.2
841.59406	19.8
843.17627	48.2
844.52222	151.2
845.62134	9.1
847.12415	35.4
848.59503	4.4
850.34589	11.0
851.67456	28.2
852.71118	54.3
854.09924	99.8
855.48694	80.5
856.34076	68.6
857.93463	110.5
858.98053	18.0
860.21246	174.7
861.43689	69.9
862.11182	92.4
862.72333	1101.9	y (16) (2+)-H2O, y (16) (2+)-NH3
863.78906	71.4
864.74152	50.7
865.97937	107.5
866.87463	116.8
868.09619	81.6
868.99957	50.6
870.84943	81.1
872.05365	473.9	y (16) (2+)
872.71106	193.3
873.98981	67.1
875.07007	18.0
875.84277	16.3
876.65955	27.5
877.49866	4.6
878.60352	59.0
879.52338	100.8
880.55914	45.2
881.26300	61.8
882.62646	70.8
883.41266	27.1
884.48608	176.0
885.36444	121.0
886.47211	73.0
887.63483	44.4
888.59192	19.2
889.56952	33.6
890.88361	102.9
892.07971	88.6
893.29303	331.0
894.13666	348.1
894.98816	102.3
895.86804	132.7
896.70593	170.6
897.86481	237.7
898.65582	119.7
899.48993	214.5
900.36615	16.9
901.01935	18.2
901.98560	81.0
903.16534	564.7
903.86395	316.6
904.71490	317.5
906.10211	276.9
907.11884	174.3
908.09253	93.8
909.24957	446.5
910.56354	352.9
911.33319	183.1
912.40314	249.7
913.26300	80.7
913.98236	167.8
915.31378	237.6
916.12823	210.3
917.23358	165.2
918.19800	108.4
919.24554	183.2
920.55298	286.6
921.42798	147.4
922.58789	187.4
923.50592	264.9
924.67480	643.8
925.40387	832.5	[M+2H] (2+)-NH3-H2O
926.42365	154.2
927.06744	320.2
927.96832	213.9
929.32147	496.7
930.54401	338.7
931.75104	158.5
932.71246	96.4
933.64038	27.9
934.49829	78.1
935.99048	9.8
940.73077	8.7
943.26831	4.1
952.85492	19.3
954.49805	20.3
955.87067	4.3
957.89117	15.9
960.80341	50.0
963.36890	17.3
964.39655	54.6
966.41339	8.4
968.70892	35.9
969.33929	7.2
971.71063	12.5
973.36017	352.9
974.54590	86.8
975.51251	48.0
977.54572	90.9
978.53516	14.7
979.31158	9.6
981.52075	17.3
982.53436	14.5
983.53693	18.3
984.57123	36.8
988.61932	67.9
989.89209	50.3
990.58282	13.5
991.92822	28.2
993.32593	96.7
994.46051	94.4
995.58740	33.7
996.79913	36.3
998.88849	102.2
1000.04395	84.8
1001.14886	35.2
1002.01953	27.0
1005.39520	40.8
1006.07098	26.2
1008.14777	7.3
1011.74738	12.7
1014.04053	13.2
1015.03442	66.1
1016.16473	11.2
1017.53961	45.7
1018.57715	63.5
1019.34857	22.2
1020.46027	5.4
1021.63019	59.6
1022.35693	3.1
1023.00098	28.0
1025.82800	160.8
1027.25854	8.1
1028.39209	17.2
1029.24622	12.1
1030.24609	79.3
1031.70605	53.9
1033.40576	19.3
1035.92505	53.6
1036.94019	37.1
1038.00610	17.8
1039.64783	8.9
1040.65576	17.5
1042.50244	18.0
1043.38098	62.0
1044.50891	3.5
1045.50513	71.4
1046.44580	23.8
1047.07385	4.3
1048.22900	38.8
1049.07861	7.1
1050.73242	6.4
1051.42383	65.5
1052.91614	88.7
1053.55200	94.9
1055.04626	59.0
1055.79639	37.2
1057.57397	64.3
1059.57617	22.7
1061.16406	68.8
1062.93799	130.9
1063.74658	12.4
1064.59106	13.9
1065.77051	43.3
1067.00024	63.1
1069.08533	60.3
1070.11658	39.2
1070.94263	16.6
1071.76733	10.8
1073.10254	110.2
1074.60376	3.7
1075.30835	8.9
1076.71045	24.5
1077.61133	10.2
1078.77307	28.2
1079.45203	19.0
1080.76953	8.0
1081.63403	21.5
1082.62988	13.4
1085.53735	24.7
1086.56323	143.9
1087.53394	67.2
1088.61755	42.8
1089.38306	20.1
1090.24060	17.5
1092.19055	27.7
1093.21814	35.4
1094.13623	41.4
1095.13770	37.4
1095.78723	52.2
1096.56787	29.2
1097.87793	48.1
1099.63550	19.2
1100.43921	5.8
1101.15112	7.0
1102.92603	30.0
1104.02380	6.3
1104.88721	40.6
1105.99805	19.3
1106.91040	60.0
1107.79663	31.1
1109.63062	2.4
1111.21863	8.0
1112.56897	7.0
1114.34485	21.6
1115.01099	40.9
1116.64392	25.5
1117.88843	36.6
1118.92554	25.7
1119.71533	16.6
1120.55615	2.0
1121.62598	8.0
1123.21924	25.9
1124.16980	96.1
1126.24976	25.0
1127.06067	18.1
1128.52930	25.0
1129.28064	10.2
1131.14868	116.0
1132.78027	20.8
1134.08057	91.4
1135.47668	10.0
1136.77734	43.4
1137.51782	22.0
1138.55359	13.3
1139.29358	6.3
1140.27393	49.0
1141.58252	160.0
1142.84985	45.3
1143.50854	468.9	y (9) (1+)
1144.46460	210.7
1145.09045	74.6
1146.31018	75.3
1148.54761	80.1
1149.61841	633.4
1150.41089	595.9
1151.54004	104.3
1152.48755	53.4
1155.32373	81.1
1156.30811	71.5
1157.69556	34.9
1158.45801	38.0
1159.29248	17.1
1160.30566	48.0
1162.34924	21.4
1164.54370	15.4
1165.19141	15.0
1165.91455	8.8
1167.01880	31.0
1168.90955	13.1
1170.47046	39.7
1171.29150	50.1
1172.10950	43.7
1172.80920	11.3
1174.25513	40.6
1175.63831	68.8
1176.41382	2.0
1177.14148	67.1
1178.12988	2.4
1181.43298	2.8
1183.81116	62.8
1184.56726	54.6
1185.51001	18.2
1187.90234	107.5
1188.63428	7.7
1189.56274	28.6
1190.20557	9.2
1191.47864	21.3
1192.56665	10.0
1193.51831	86.9
1196.60522	36.1
1197.31030	58.0
1198.37915	33.7
1199.05872	7.2
1202.45605	16.8
1204.03882	163.4
1204.82092	117.5
1206.09497	37.3
1208.53406	10.4
1209.70532	5.0
1210.64624	4.6
1214.59607	4.3
1217.21252	54.6
1220.12354	35.9
1222.16028	25.2
1223.22192	11.3
1224.17419	17.3
1225.42725	13.1
1226.23132	5.8
1227.50244	78.6
1228.70874	85.0
1229.62671	15.8
1230.37952	4.4
1231.50098	38.1
1233.16626	12.0
1234.63940	3.3
1236.28833	16.6
1237.38794	70.9
1238.01025	2.8
1240.48511	19.0
1244.60315	316.4
1245.55640	79.7
1246.21143	11.4
1246.82446	28.6
1248.64404	7.5
1249.24915	5.7
1250.38696	29.4
1251.04492	12.3
1252.89758	64.7
1253.68555	6.4
1254.62219	9.0
1258.19763	12.9
1262.44580	13.6
1263.15222	14.2
1265.80981	12.3
1266.45496	6.9
1267.60889	30.5
1269.75342	20.5
1270.89026	32.0
1272.55505	70.5
1273.36633	19.7
1274.17639	24.8
1276.02893	15.2
1278.01111	67.4
1279.36707	36.8
1281.64148	4.6
1283.02869	9.3
1283.98218	32.6
1284.77100	53.2
1285.42896	3.8
1286.72546	51.0
1287.82593	16.9
1288.43542	2.4
1289.03796	14.1
1290.10779	57.9
1291.48462	20.9
1293.73120	11.8
1295.47266	159.9
1296.71033	54.1
1300.53430	17.0
1301.14001	7.4
1303.72876	14.0
1306.33911	30.8
1308.02905	6.3
1309.59119	35.4
1310.50073	16.2
1311.58142	4.8
1313.18323	29.4
1313.82886	14.3
1317.75549	1.5
1319.92432	65.3
1323.30518	6.8
1324.69470	24.4
1326.83142	18.5
1327.98035	21.7
1330.08240	22.9
1331.53845	523.1	y (11) (1+)
1332.48657	177.2
1333.35071	15.2
1335.79773	10.6
1337.98816	61.5
1339.54431	10.1
1340.80823	69.1
1341.76855	5.8
1342.40942	17.7
1344.99658	49.9
1346.17871	13.0
1347.60413	18.9
1348.29810	13.2
1351.67175	24.8
1352.36511	9.7
1354.73547	50.8
1355.56702	147.0
1356.59949	64.5
1357.43005	8.4
1358.57629	13.6
1361.40906	12.3
1362.28699	11.0
1363.16687	8.3
1365.72644	8.3
1366.34094	16.1
1368.35132	2.6
1372.37122	9.9
1373.94763	6.3
1374.58081	17.2
1382.68384	34.7
1383.38855	20.9
1384.65955	13.5
1385.99011	5.4
1386.76001	3.9
1389.27148	15.4
1390.96790	21.6
1393.96521	51.3
1394.83228	34.1
1395.81091	12.8
1398.43054	3.5
1402.19678	37.9
1403.16870	17.8
1403.92334	25.5
1405.05115	34.3
1405.87549	18.4
1407.68860	15.0
1408.54272	5.0
1409.97058	11.1
1412.26343	69.5
1418.95056	4.8
1420.04968	14.1
1422.56458	2.2
1423.32898	8.1
1426.09900	4.7
1432.41992	60.6
1433.47351	13.0
1436.72461	9.1
1437.87231	3.3
1439.99426	70.0
1440.72632	9.3
1441.69299	21.4
1443.44202	38.5
1448.38135	4.8
1449.97668	16.3
1451.17932	74.1
1452.08777	29.0
1455.43945	3.0
1459.44226	94.9
1460.80090	69.8
1465.40076	7.0
1466.86890	2.8
1468.46704	201.2
1469.48718	115.1
1471.56555	42.4
1476.10645	6.7
1484.30225	13.8
1484.99573	10.3
1496.80359	14.7
1502.12512	7.2
1513.64783	7.3
1516.36658	10.7
1520.04175	48.0
1523.98303	10.1
1524.93787	6.3
1528.83435	19.8
1539.65198	7.6
1544.74890	14.7
1546.49780	68.8
1554.19397	8.0
1555.99622	2.4
1556.65686	32.4
1557.73621	8.0
1561.11304	6.9
1562.47339	11.2
1563.66394	6.5
1567.61121	11.7
1570.59705	9.6
1574.66980	3.7
1579.48523	21.8
1580.60339	12.6
1586.89026	2.7
1589.68176	12.0
1595.52661	11.1
1597.57800	115.9
1598.75671	39.5
1600.73132	3.3
1603.13501	5.6
1607.76086	18.9
1608.73865	8.6
1609.42346	4.1
1611.75867	11.3
1612.61609	2.4
1617.17896	2.2
1626.48218	5.0
1631.97339	8.1
1636.34937	7.0
1643.64233	198.6
1644.73547	98.8
1646.74353	10.2
1661.70740	8.3
1667.91382	4.6
1675.37415	9.8
1690.39807	6.6
1692.79114	14.7
1693.46765	9.3
1695.67358	9.3
1709.92212	11.2
1710.92847	75.5
1711.69934	58.8
1726.92358	10.8
1731.00671	15.0
1732.79126	16.2
1736.66772	3.1
1738.59399	3.7
1744.07605	10.0
1773.09680	33.8
1774.75085	8.6
1779.29382	17.1
1789.28259	18.7
1821.84143	7.1
1844.74890	18.0
1866.48132	8.6
1879.92737	11.2
1891.51294	2.6
