# Supplementary material for: Phosphoproteomic Analysis of Platelets Activated by Pro-Thrombotic Oxidized Phospholipids and Thrombin
Source: PLoS One. 2014 Jan 6;9(1):e84488. doi: 10.1371/journal.pone.0084488 (PMC3882224; doi:10.1371/journal.pone.0084488)
Supplement: Annotated Spectra S1 — (ZIP) [file pone.0084488.s004.zip › AAVVTSPPPTTAPHK_-10_2_51163.txt]

m/z	i	matches
152.93617	8.8
158.24635	6.0
169.16214	71.4
171.10242	57.8
175.33345	20.3
178.18124	79.2
184.01566	15.2
197.08646	892.6	b (7) (3+)-H2O-P, b (6) (3+)-H2O, b (7) (3+)-NH3-P
198.08781	67.0
198.97333	118.8
200.96671	72.5
207.85571	16.7
209.01917	64.4
213.58167	65.3
214.58980	16.0
217.44423	16.7
218.13657	8.8
219.18716	94.9
223.01413	24.6
226.30252	18.6
227.24785	19.7
229.65968	85.0
238.03186	15.1
240.62627	43.0
241.89926	855.0	b (3) (1+)
243.19193	109.8
248.03979	7.4
249.05936	9.5
250.20520	42.9
255.07663	36.8
255.90276	15.9
258.50983	194.5
263.95670	61.3
267.85703	53.7
269.40833	48.2
274.00821	65.8
275.43372	32.9
276.25146	24.0
277.15460	12.5
281.00201	26.8
281.92535	65.7
283.85138	67.0
290.09052	95.3
294.12811	12.9
296.11499	29.3
298.29614	37.9
301.11566	17.2
303.25739	17.4
304.24939	10.2
305.77197	43.7
308.66602	78.3
312.49457	261.1
313.13489	461.1
314.15674	39.5
316.38519	32.9
322.77936	201.9
324.93988	78.3
326.19489	18.2
328.48047	16.7
331.36511	23.6
333.08948	83.3
334.38031	40.0
336.33887	15.2
338.98828	92.1
340.96521	818.0	b (4) (1+)
342.03162	71.0
343.01111	43.0
344.27545	48.0
349.58148	8.4
353.90851	42.0
355.02930	16.8
355.64191	8.8
357.38513	92.5
358.97113	31.6
365.36420	9.4
369.23621	11.7
370.87860	142.3
372.12109	16.7
373.40588	8.9
374.12964	84.2
376.38861	45.2
381.27167	293.2
382.32928	36.8
383.42786	46.9
384.90515	33.6
390.46844	78.2
391.43323	77.2
394.37183	112.8
395.59961	75.6
396.75317	9.5
397.72009	52.9
398.91394	12.3
403.23193	31.6
405.30212	81.1
406.68982	80.2
408.31616	220.6
410.19470	29.0
411.40234	45.9
412.60608	38.8
413.64355	30.1
414.28900	12.4
415.77710	60.5
416.66156	68.2
420.57190	41.7
421.37524	32.2
424.33917	211.5
425.01154	58.4
426.50995	13.8
428.22852	35.9
429.61646	7.9
430.78979	25.1
432.78943	117.9
434.67920	129.3
436.06586	81.0
439.12933	107.7
440.38043	47.9
442.14117	533.6
443.14398	119.4
444.66461	48.3
445.41083	21.1
448.30951	194.8
450.12231	28.0
452.69989	169.0
453.39801	5.7
454.44727	242.6
455.31769	60.0
459.32764	322.2
460.01050	117.2
460.99261	51.5
462.26196	73.9
464.40436	340.3
465.26465	1702.4	y (13) (3+)-NH3, y (13) (3+)-H2O, y (9) (2+)-NH3
465.91864	563.2
467.10187	198.0
468.65271	25.6
469.33984	35.2
470.07831	146.6
471.45856	9854.1	y (13) (3+)
472.56146	547.2
473.24548	2555.6	y (9) (2+)
473.97534	1607.6	[M+3H] (3+)-NH3-H2O-P
475.21375	202.7
476.51733	262.1
477.32281	25.6
478.65826	408.0
479.69330	659.6
480.49213	766.8	[M+3H] (3+)-H2O-P, [M+3H] (3+)-NH3-P
481.35065	161.5
482.03601	158.1
483.35980	15.1
484.91156	1118.9
486.20026	933.5	[M+3H] (3+)-P
487.01581	819.7
488.52802	184.4
489.51495	223.6
490.51416	37.6
491.31726	52.5
492.21246	206.4
493.29156	826.4	b (6) (1+)-H2O-P, b (11) (2+)-H2O-P
494.33527	242.9
495.09601	464.6
496.66742	48.3
497.28357	73.7
498.67285	211.8
499.93982	232.4
501.24188	120.1
502.03387	165.3
503.02106	187.0
503.94708	252.8
504.77911	119.8
506.22278	437.4
507.03876	1010.5	[M+3H] (3+)-NH3-H2O, y (10) (2+)-P
507.80743	240.3
508.80090	387.6
509.71906	416.5
511.32947	176.1
513.01385	162.9
513.62329	15.0
526.56610	52.8
535.56464	41.9
536.41504	68.0
537.39386	102.9
539.94220	80.8
541.18976	94.7
544.43134	92.1
547.74988	301.8
548.52325	31.6
549.74731	343.5
553.19159	127.9
556.99066	1752.1	y (10) (2+)
558.63654	1491.7	y (11) (2+)-P
559.26868	49.0
560.68799	44.6
561.88031	27.3
563.18756	116.0
564.51990	23.0
566.70905	31.5
567.38013	20.2
568.40790	36.4
570.14117	171.0
572.25983	27.4
576.69366	48.0
578.32562	96.4
580.79938	66.9
582.31061	18.8
583.39008	23.7
590.75018	21.2
591.80499	96.3
594.70813	57.9
595.71552	40.0
598.13239	309.1
599.05640	757.0	y (12) (2+)-H2O-P, y (12) (2+)-NH3-P, y (11) (2+)-NH3, y (11) (2+)-H2O
599.81171	432.9
601.42688	114.7
602.50592	44.1
604.28687	149.2
607.48419	9496.6	y (11) (2+), y (12) (2+)-P
608.29718	829.4	b (7) (1+)-P
608.92328	213.7
612.12939	37.9
613.23871	84.6
614.28809	44.0
616.97656	15.9
622.98676	233.6
623.98029	42.5
625.12799	18.4
625.95001	101.5
631.29633	114.5
632.68060	70.2
634.14435	33.4
636.41479	128.7
638.89728	35.0
640.05029	575.2
640.89008	117.0
642.69037	51.1
644.23682	311.4
647.44708	344.7
648.18152	916.0	y (12) (2+)-H2O, y (13) (2+)-NH3-P, y (12) (2+)-NH3, y (13) (2+)-H2O-P
648.91235	210.2
649.68671	84.2
651.62946	16.6
653.08698	49.8
653.77643	156.3
655.26251	85.5
657.00897	13997.7	y (13) (2+)-P, y (12) (2+)
657.79852	1274.3
658.43878	88.0
660.31201	62.4
661.84479	79.7
663.05603	14.5
667.47516	13.8
669.70300	121.3
671.79510	169.0
673.20715	95.4
678.06549	69.2
681.56183	98.3
682.84796	13.8
684.50464	16.7
685.37952	99.2
686.45459	36.5
687.45898	31.5
688.48737	103.7
689.22528	13.6
691.49432	45.7
692.90094	45.1
695.63708	67.7
697.38031	595.8
698.15375	366.6
699.00275	16.6
699.68488	77.3
702.89069	28.3
705.11060	105.7
706.59436	9093.1	b (7) (1+), y (13) (2+)
708.07245	78.7
710.66779	61.6
711.44806	123.8
712.07098	17.5
712.98389	19.7
714.28595	101.6
716.74933	82.3
718.77509	94.4
720.59991	73.6
721.37775	27.3
722.51843	46.6
724.35974	70.4
727.41272	198.2
728.54938	52.3
732.42761	53.1
733.97827	63.9
735.17609	38.9
736.47089	30.1
741.90930	190.6
743.18939	55.7
745.30988	82.0
751.25372	41.0
752.33136	13.1
760.41205	23.2
763.44098	76.7
766.94025	17.2
768.71912	77.2
780.49298	15.4
781.79865	129.9
796.08295	26.8
798.86401	36.9
799.48254	56.8
802.15277	21.9
805.43329	22.2
811.76434	7.4
813.57794	10.2
815.28339	112.1
823.66675	30.4
829.18500	18.7
830.59039	64.8
834.06854	9.0
837.94073	27.3
848.44257	185.1
850.70148	14.5
861.39178	44.9
864.45343	74.9
879.38385	48.6
882.05859	16.9
909.48950	14.9
927.68243	25.8
932.27277	32.3
936.09863	23.7
937.38959	8.1
945.41168	125.5
946.63336	80.2
955.26886	8.1
960.20654	35.8
994.29468	18.8
1014.37158	25.1
1015.54858	21.6
1016.51953	11.0
1030.30884	23.2
1071.26550	33.7
1080.72314	46.6
1084.54260	33.1
1113.61365	58.6
1140.11328	33.0
1171.22986	15.5
1185.50574	43.9
1249.43054	75.3
1266.36548	16.7
