# Supplementary material for: Phosphoproteomic Analysis of Platelets Activated by Pro-Thrombotic Oxidized Phospholipids and Thrombin
Source: PLoS One. 2014 Jan 6;9(1):e84488. doi: 10.1371/journal.pone.0084488 (PMC3882224; doi:10.1371/journal.pone.0084488)
Supplement: Annotated Spectra S1 — (ZIP) [file pone.0084488.s004.zip › AAVVTSPPPTTAPHK_-11_2_48908.txt]

m/z	i	matches
169.24454	92.8
170.41818	44.3
171.16943	22.8
173.04221	39.1
175.28828	24.0
183.20476	21.1
184.92563	17.7
186.94144	42.8
192.13345	48.7
195.05499	40.7
196.96394	1428.2	b (7) (3+)-H2O-P, b (6) (3+)-H2O
198.09999	219.1
198.94234	172.1
201.26128	18.4
212.25189	57.1
213.83798	92.6
217.30484	43.0
217.91966	39.9
221.90292	6.6
226.36426	70.4
228.11957	25.4
240.26520	8.0
241.96115	1204.5	b (3) (1+)
243.13478	245.7
244.96596	13.9
251.40793	31.1
252.30203	38.4
260.68707	79.4
264.61703	16.6
268.78653	15.9
269.41241	21.9
271.26517	26.5
271.98425	40.7
275.46759	83.7
276.21844	119.5
277.19989	105.6
281.19989	26.1
283.01282	19.0
284.08292	25.1
293.15778	49.4
295.87897	78.7
298.24295	45.3
300.11359	61.6
305.26111	33.1
309.16083	20.6
311.17090	36.2
312.42279	86.4
313.16180	433.7
313.99951	54.5
315.31927	45.5
316.61359	29.9
318.13940	26.1
322.92096	214.2
325.28357	15.9
331.00781	26.4
341.11237	1298.3	b (4) (1+)
342.09491	118.1
342.82074	17.0
343.55310	27.6
347.04181	55.1
351.19232	7.3
352.32715	13.0
353.36237	18.8
355.52924	18.8
356.72705	41.8
357.38452	11.6
358.42725	65.7
362.15277	14.0
363.55756	28.7
364.44403	8.8
368.09210	225.1
368.93994	87.4
371.26318	8.0
375.12915	44.6
375.77856	38.0
376.87946	61.3
381.14954	248.5
382.32941	135.4
385.11658	13.7
386.74109	28.7
390.28741	64.3
391.33649	38.7
393.93500	17.6
397.29553	36.5
402.75903	72.8
403.75342	37.1
405.65588	225.5
406.31897	5.8
407.31793	45.4
408.25995	142.6
409.14410	78.5
410.26807	117.3
412.24939	150.9
412.92853	65.8
414.44617	72.4
415.16565	17.7
420.05298	146.5
421.08441	112.3
422.02332	105.1
424.07288	168.6
424.76740	121.4
425.36853	125.3
426.40448	48.4
427.99170	55.0
428.62543	41.7
429.23657	42.7
430.14923	33.0
432.30408	64.5
433.13843	60.6
434.16943	28.4
438.39752	485.0
439.26801	23.3
441.62726	100.1
442.28931	599.4
443.12091	191.5
444.20563	12.2
445.85956	45.3
447.21814	24.8
448.48315	307.8
449.38776	15.8
450.36328	134.4
452.16376	238.1
452.79675	30.7
453.49500	53.7
454.49261	21.4
455.18158	45.9
458.11072	67.0
459.28949	663.6
461.01245	348.4
462.33704	99.5
464.50684	549.1
465.54175	3998.6	y (13) (3+)-NH3, y (9) (2+)-NH3, y (13) (3+)-H2O
466.85229	311.7
468.66705	595.0
469.71313	388.0
471.37952	13038.7	y (13) (3+)
472.04102	1988.6
473.43677	6306.8	y (9) (2+)
474.41644	470.4
475.74713	158.8
476.88757	56.6
477.70734	29.4
478.81122	171.8
479.98767	1951.9	[M+3H] (3+)-NH3-P, [M+3H] (3+)-H2O-P
480.99286	533.2
482.24469	73.6
483.45135	134.8
484.60107	897.7
485.56995	590.6
486.35016	1284.8	[M+3H] (3+)-P
487.06012	808.7
488.07916	19.2
488.85736	358.9
489.85187	50.5
490.99115	32.7
493.06653	1080.5
494.07599	404.6
495.05481	1008.4
495.99316	61.9
496.68665	289.8
498.59570	421.0
499.56958	145.5
500.47412	403.1
501.35724	179.0
502.19128	32.0
502.86304	271.9
504.21515	298.4
505.54199	367.0
506.86005	1953.6	[M+3H] (3+)-NH3-H2O
507.62158	481.6
508.28607	182.0
509.24823	599.9
510.47394	175.1
511.40009	372.0
513.21136	13.9
514.54730	28.1
529.39301	62.3
530.33002	19.2
532.08264	60.3
533.99438	42.4
534.76166	67.6
536.53400	216.2
537.14319	103.7
540.54370	78.2
541.23718	43.8
543.74127	68.2
545.53522	7.3
547.75726	399.2
548.63354	64.6
549.57446	318.9
550.19061	17.9
556.94104	3471.4	y (10) (2+)
558.14514	1924.0	y (11) (2+)-P
558.75378	796.9
559.42792	295.1
560.38892	20.5
562.67389	47.3
564.35687	36.5
565.30597	51.2
567.24609	14.0
568.49017	44.0
569.42426	198.7
570.22296	35.3
573.93280	13.9
575.32526	31.0
576.62335	22.5
577.97614	143.3
578.63129	88.7
583.90759	40.8
585.20831	34.3
588.96490	117.3
589.90790	13.0
591.22827	69.3
592.53400	8.8
594.80414	54.2
598.48254	737.4
599.15546	436.9
600.16522	487.7
600.91431	48.4
602.08270	39.5
603.15741	60.4
604.08459	31.6
605.15338	71.9
607.24274	10899.4	y (11) (2+), y (12) (2+)-P
607.91284	6004.2	b (7) (1+)-P
608.93463	419.5
609.92029	43.0
611.37744	23.9
612.35046	24.3
613.34601	115.5
614.33221	57.4
615.96924	82.3
618.35339	32.8
620.93359	108.8
622.91473	101.4
624.14044	183.6
625.54974	65.9
628.57953	33.4
631.01764	91.8
632.14856	57.6
632.89117	27.9
633.52692	8.8
634.39764	69.1
635.86761	78.1
637.76727	90.5
639.14093	182.8
639.74115	109.8
640.37054	74.5
643.02777	326.9
644.32275	163.8
646.69440	101.0
648.07373	2586.2	y (12) (2+)-H2O, y (13) (2+)-H2O-P, y (12) (2+)-NH3, y (13) (2+)-NH3-P
649.03552	168.2
653.32751	233.5
654.28851	108.9
655.54224	70.2
657.05646	23442.8	y (13) (2+)-P, y (12) (2+)
658.49750	142.2
660.10767	139.8
661.04034	41.9
662.28363	78.6
663.22174	30.1
664.30206	48.4
665.57178	45.3
666.32440	10.1
668.09290	85.1
669.86096	58.0
671.85944	144.4
678.35004	43.2
680.51556	117.7
681.34503	85.5
685.24200	39.6
687.38837	64.9
688.62140	218.8
690.35779	37.4
691.95837	214.7
692.89124	70.5
695.24158	148.4
697.44098	1288.5	y (13) (2+)-NH3, y (13) (2+)-H2O
698.41498	247.6
699.68597	27.0
701.46118	28.7
703.80096	88.5
705.09290	81.4
706.49512	13732.8	b (7) (1+), y (13) (2+)
707.51050	1327.0
708.77380	86.4
710.50781	44.4
712.11346	163.4
713.34406	47.5
715.46368	81.1
717.81177	26.2
719.40753	10.2
720.23505	34.3
721.61340	90.6
722.50714	57.8
727.07318	115.5
731.16620	28.8
731.96674	35.7
733.04364	184.4
737.80438	37.9
740.71783	19.1
742.10443	341.3
743.13086	31.3
746.93469	24.0
747.73193	11.6
751.41479	48.1
754.50299	29.4
757.18878	15.2
761.05499	52.0
768.48572	16.0
777.24725	16.0
780.44818	102.2
784.17157	5.1
798.31580	45.1
805.01019	29.7
812.38281	13.9
815.31818	47.0
816.22577	17.4
817.05145	44.9
818.68488	15.4
823.87988	32.0
830.58447	94.7
833.21606	51.2
835.60712	110.8
837.24152	20.7
848.55109	136.3
849.56000	32.8
851.09601	31.6
853.00018	23.7
857.47894	40.6
860.65253	19.1
864.15137	22.0
873.63312	38.7
877.40826	38.2
883.94458	25.5
891.13086	11.7
895.43500	41.7
900.39722	8.8
907.19843	8.0
913.31470	10.3
914.49957	48.4
915.18896	26.2
923.49408	10.9
927.58807	101.8
937.46039	62.0
945.48334	454.3
946.49414	257.2
947.28394	90.0
966.37628	67.5
967.27704	23.3
986.63794	28.4
1001.08185	32.5
1014.56158	13.1
1016.33087	9.5
1025.27539	26.3
1032.50464	32.5
1042.40454	11.6
1067.77881	62.4
1071.66113	61.4
1115.96826	13.9
1142.97168	41.7
1173.45154	91.8
1220.61804	13.9
