# Supplementary material for: Phosphoproteomic Analysis of Platelets Activated by Pro-Thrombotic Oxidized Phospholipids and Thrombin
Source: PLoS One. 2014 Jan 6;9(1):e84488. doi: 10.1371/journal.pone.0084488 (PMC3882224; doi:10.1371/journal.pone.0084488)
Supplement: Annotated Spectra S1 — (ZIP) [file pone.0084488.s004.zip › ACEQLSSRYLEVLINLYRTHIDIIGSSSDTYLFK_-2_2_53962.txt]

m/z	i	matches
213.08186	22.1
217.21915	13.8
226.50464	47.5
227.75629	47.9
231.03584	179.8
231.92010	32.8
232.88400	18.2
237.14853	9.6
241.12946	52.1
243.81064	43.6
245.18536	27.1
246.17172	13.6
254.98160	12.4
257.47656	37.7
259.00589	155.0
266.29974	49.7
268.16809	12.3
269.31232	42.1
272.34796	20.2
276.20047	50.9
278.12109	7.6
282.24734	29.9
285.24121	12.5
289.52469	23.5
294.49060	59.5
296.18640	45.3
298.12695	12.9
308.36655	43.4
310.36194	27.9
314.21912	83.8
314.96265	40.6
321.20764	11.6
330.12970	18.4
332.11749	133.4
343.43842	94.6
344.13177	33.0
345.16022	25.9
349.08234	5.7
351.16046	234.3	b (11) (4+)-NH3, b (12) (4+)-NH3-P, b (11) (4+)-H2O, b (12) (4+)-H2O-P, b (17) (6+)-NH3-P
354.31506	141.6
355.43341	51.8
358.18030	57.8
359.78479	6.3
361.81012	63.8
364.54211	51.9
366.77435	54.6
368.63190	38.9
369.50824	99.8
370.60767	63.8
372.25842	22.4
372.99799	29.6
374.36633	24.8
375.21124	58.4
376.08606	26.8
378.91797	26.5
384.16492	19.2
384.79041	60.9
387.40277	31.0
388.46704	56.6
389.54120	37.3
391.28662	68.8
392.46936	78.9
393.76868	44.0
395.15424	103.3
399.41217	9.6
401.17188	23.2
403.54773	24.2
405.38000	16.2
408.21332	22.7
411.92407	19.4
413.05109	109.7
414.34326	70.5
417.18597	11.6
420.36676	18.2
421.46655	8.9
423.24506	57.7
426.28766	10.3
427.38593	28.1
428.31079	22.9
429.45007	1129.5	b (10) (3+), b (20) (6+)-H2O-P, b (20) (6+)-NH3-P, y (18) (5+)-H2O-2P, y (18) (5+)-NH3-2P
430.25116	308.2	y (21) (6+)-NH3-P, y (21) (6+)-H2O-P
431.29297	58.9
435.40601	9.6
436.25500	15.7
437.41998	125.6
439.71002	40.0
443.00433	36.4
444.39392	97.0
445.53156	32.1
449.63153	84.5
451.32294	51.7
452.81665	33.9
457.12512	32.7
458.88208	355.8	y (20) (5+)-3P, b (8) (2+)-NH3
459.82343	39.7
460.49323	20.6
463.02063	49.9
466.45728	13.6
467.99438	101.5
473.79706	5.0
475.74231	20.6
477.07446	1179.6	y (7) (2+), y (21) (5+)-H2O-3P, y (13) (3+)-P, y (21) (5+)-NH3-3P, y (25) (6+)-3P
477.73627	30.9
478.90967	29.4
481.58325	52.7
482.46832	298.8	b (25) (6+)-NH3-3P, y (23) (6+)-H2O, y (23) (6+)-NH3, b (25) (6+)-H2O-3P
483.13849	42.6
484.91614	37.7
486.10303	22.9
487.36786	28.5
489.26440	33.4
490.85956	52.0
492.82867	15.7
495.22864	63.0
498.06805	19.2
499.04291	91.6
500.21521	80.8
500.84332	98.2
501.68286	66.8
503.22992	23.8
504.33112	91.8
506.05383	251.2	y (25) (6+)-NH3-P, y (25) (6+)-H2O-P, y (9) (2+)-H2O-P, b (13) (3+)-NH3-P, y (9) (2+)-NH3-P, b (12) (3+), b (23) (6+)
507.10382	68.1
508.06683	24.5
510.47754	115.4
512.31671	19.8
513.15283	16.7
513.84418	23.5
514.74683	54.2
516.17175	20.6
517.01544	28.8
518.21814	91.4
519.53918	50.8
524.16492	86.4
524.88702	32.7
526.27313	19.5
527.27411	87.4
530.43036	73.4
532.39545	16.3
533.40265	25.7
534.48022	91.4
537.09119	95.9
537.73077	19.0
538.45221	38.5
541.31781	72.4
542.16193	86.7
543.27643	29.5
547.15320	104.5
549.00452	20.6
550.72260	62.7
551.35303	12.2
552.33527	51.8
554.13409	35.4
554.84650	68.1
556.07690	123.3
556.82220	17.3
560.20313	159.6
561.37134	219.1	y (18) (4+)-H2O-P, b (22) (5+)-NH3-P, y (18) (4+)-NH3-P, b (30) (6+)-4P, b (29) (6+)-3P, b (21) (5+), b (22) (5+)-H2O-P
563.40637	29.4
564.59430	206.3	b (18) (4+)-H2O-P, b (18) (4+)-NH3-P, y (19) (4+)-NH3-2P, y (18) (4+)-P, y (9) (2+), b (23) (5+)-NH3-2P, b (19) (4+)-3P, b (22) (5+)-P, y (19) (4+)-H2O-2P
565.48090	72.7
567.95148	41.4
570.28790	47.7
572.46320	155.8
573.40259	359.6	y (20) (4+)-3P, y (27) (6+)-H2O-P, y (27) (6+)-NH3-P
574.01630	7.0
574.73419	25.4
575.56793	106.2
578.06763	19.1
579.62439	61.0
580.46350	38.0
581.85962	107.5
585.37445	135.8
587.20740	154.5
588.48334	7.0
589.36383	218.9	b (31) (6+)-4P, y (29) (6+)-2P, b (19) (4+)-2P, y (27) (6+)-H2O, y (24) (5+)-P, b (24) (5+)-2P, y (18) (4+), b (18) (4+)-NH3, y (19) (4+)-H2O-P, y (19) (4+)-NH3-P, y (27) (6+)-NH3
590.35736	33.3
591.10516	81.7
592.82806	58.1
594.43317	28.6
596.18097	58.3
598.29041	5.0
600.45636	32.7
601.77814	8.3
603.44867	129.8
605.10516	115.3
608.35461	11.6
609.19501	29.4
610.23822	39.4
611.22467	97.8
612.45020	108.8
614.77411	85.8
616.52002	10.3
617.57404	117.3
618.85004	197.6	b (31) (6+)-NH3-2P, b (31) (6+)-H2O-2P, b (26) (5+)-2P, b (16) (3+)-H2O-P, b (15) (3+), b (16) (3+)-NH3-P, b (20) (4+)-H2O-2P, b (20) (4+)-NH3-2P, y (29) (6+)-NH3, y (29) (6+)-H2O
620.12360	133.1
621.08289	166.4
622.54938	85.9
625.45844	164.3
626.49030	147.5
627.11823	33.8
628.64105	383.9	y (27) (5+)-H2O-4P
629.63800	519.8	y (31) (6+)-2P, y (22) (4+)-3P, b (33) (6+)-H2O-4P, b (33) (6+)-NH3-4P, b (28) (5+)-4P, y (27) (5+)-NH3-4P, b (24) (5+)
630.47754	18.3
631.13556	26.1
632.26691	295.7	b (27) (5+)-H2O-2P, y (27) (5+)-4P, b (33) (6+)-4P, b (27) (5+)-NH3-2P
633.59796	157.6
634.64850	82.2
636.24194	152.9
637.99329	1107.9	b (31) (6+)-P, y (30) (6+)-NH3, y (30) (6+)-H2O, b (19) (4+), b (26) (5+)-P, b (32) (6+)-NH3-2P
639.22681	909.4	y (17) (3+)-2P
640.19769	74.1
641.62579	163.8
642.90857	81.6
644.31451	115.5
645.38300	833.5	b (10) (2+), y (28) (5+)-H2O-4P, y (21) (4+)-H2O-P, y (31) (6+)-P, b (33) (6+)-NH3-3P, y (21) (4+)-NH3-P, b (33) (6+)-H2O-3P
646.34100	251.4	y (28) (5+)-NH3-4P, y (20) (4+), b (28) (5+)-H2O-3P, b (28) (5+)-NH3-3P, y (16) (3+)-H2O
648.16919	261.3	y (27) (5+)-H2O-3P, y (32) (6+)-H2O-2P, b (20) (4+)-P, y (12) (2+)-NH3-P, b (21) (4+)-NH3-2P, y (12) (2+)-H2O-P, y (27) (5+)-NH3-3P, y (32) (6+)-NH3-2P, b (33) (6+)-3P
649.09766	14.9
650.79272	51.2
652.59247	261.9	y (5) (1+)-H2O, [M+6H] (6+)-H2O-4P, b (27) (5+)-NH3-P, b (27) (5+)-H2O-P, b (11) (2+)-NH3-P, y (16) (3+), b (22) (4+)-NH3-3P, b (21) (4+)-2P, y (27) (5+)-3P, b (29) (5+)-4P
653.34332	156.3
654.15088	162.4
655.26593	166.1
656.02582	54.7
656.99615	48.2
658.77130	201.0	y (31) (6+)-H2O, y (31) (6+)-NH3, y (33) (6+)-NH3-3P
661.02264	291.7	y (31) (6+), y (33) (6+)-3P, b (33) (6+)-H2O-2P, b (11) (2+)-P, b (33) (6+)-NH3-2P
662.05621	240.5
663.29987	135.0
664.22668	56.3
665.31958	420.8	y (28) (5+)-NH3-3P, y (28) (5+)-H2O-3P, b (28) (5+)-H2O-2P, b (33) (6+)-2P, b (28) (5+)-NH3-2P
666.16058	303.0	y (17) (3+)-NH3-P, y (17) (3+)-H2O-P, [M+6H] (6+)-NH3-H2O-3P, y (32) (6+)-P
667.19647	43.7
669.02393	228.8	b (28) (5+)-2P, [M+6H] (6+)-H2O-3P, b (32) (6+)-H2O, b (20) (4+)-NH3, b (29) (5+)-NH3-3P, y (28) (5+)-3P, b (29) (5+)-H2O-3P
670.53021	149.5
671.27356	688.8	y (21) (4+)-NH3, y (5) (1+), b (6) (1+)-H2O
672.23785	847.0	[M+6H] (6+)-3P, b (21) (4+)-H2O-P, b (20) (4+), b (21) (4+)-NH3-P, b (17) (3+)-2P, b (6) (1+)-NH3, y (27) (5+)-2P, y (17) (3+)-P, b (32) (6+), b (27) (5+)-H2O, b (27) (5+)-NH3, b (29) (5+)-3P
673.28845	612.2	y (22) (4+)-H2O-P, b (30) (5+)-4P
673.97394	188.9	y (33) (6+)-NH3-2P, y (23) (4+)-H2O-2P, y (33) (6+)-H2O-2P, y (23) (4+)-NH3-2P, y (22) (4+)-NH3-P
674.80011	18.8
675.81537	157.2
676.71790	285.9	b (21) (4+)-P, y (33) (6+)-2P, y (26) (5+)-NH3, b (22) (4+)-NH3-2P, b (22) (4+)-H2O-2P
677.40619	101.8
678.31555	612.3	y (22) (4+)-P, y (23) (4+)-2P, b (33) (6+)-H2O-P, b (33) (6+)-NH3-P
679.10211	249.9	b (23) (4+)-H2O-3P, y (26) (5+)
681.02240	856.0	b (33) (6+)-P, b (22) (4+)-2P, y (32) (6+)-NH3
682.44537	1029.4	y (32) (6+), [M+6H] (6+)-NH3-H2O-2P, y (18) (3+)-H2O-3P, y (24) (4+)-NH3-3P, y (24) (4+)-H2O-3P, y (29) (5+)-H2O-3P, y (18) (3+)-NH3-3P
683.45709	260.4	y (29) (5+)-NH3-3P
685.33490	244.9	b (28) (5+)-H2O-P, y (28) (5+)-H2O-2P, b (28) (5+)-NH3-P, y (28) (5+)-NH3-2P, [M+6H] (6+)-H2O-2P
686.22876	136.9
687.44830	1227.7	y (29) (5+)-3P
688.15460	1352.1	y (27) (5+)-H2O-P, y (27) (5+)-NH3-P, b (29) (5+)-H2O-2P, y (18) (3+)-3P, y (28) (5+)-2P
689.30096	624.3	b (30) (5+)-NH3-3P, b (6) (1+), b (30) (5+)-H2O-3P, [M+6H] (6+)-2P, y (30) (5+)-4P, b (29) (5+)-NH3-2P, b (28) (5+)-P
690.40338	340.8	y (33) (6+)-H2O-P, y (33) (6+)-NH3-P, y (27) (5+)-P
691.15796	221.7
692.12811	290.5	b (29) (5+)-2P
693.09698	114.8
694.64032	433.9	b (33) (6+)-H2O, b (33) (6+)-NH3
695.91473	168.1
696.94720	437.4	y (12) (2+)-H2O, b (21) (4+)-H2O, b (33) (6+), b (21) (4+)-NH3, y (12) (2+)-NH3
698.57422	1345.5	y (17) (3+)-NH3, y (23) (4+)-H2O-P, y (23) (4+)-NH3-P, y (22) (4+)-H2O, y (17) (3+)-H2O, y (22) (4+)-NH3
699.72467	158.4
700.92542	264.1	b (22) (4+)-H2O-P, b (11) (2+)-NH3, b (12) (2+)-H2O-P, b (22) (4+)-NH3-P, b (11) (2+)-H2O, b (21) (4+)
701.98309	567.7	b (12) (2+)-NH3-P, [M+6H] (6+)-H2O-P
703.24078	888.0	y (29) (5+)-H2O-2P, [M+6H] (6+)-NH3-P, y (23) (4+)-P, y (22) (4+), b (31) (5+)-NH3-4P, b (31) (5+)-H2O-4P, y (29) (5+)-NH3-2P
704.24689	417.8	b (23) (4+)-H2O-2P
705.37543	550.7	b (31) (5+)-4P, y (28) (5+)-NH3-P, b (23) (4+)-NH3-2P, b (28) (5+)-NH3, y (28) (5+)-H2O-P, y (30) (5+)-NH3-3P, b (17) (3+)-P, y (30) (5+)-H2O-3P, [M+6H] (6+)-P, b (28) (5+)-H2O, y (17) (3+), y (13) (2+)-H2O-P, b (22) (4+)-P, y (13) (2+)-NH3-P, y (12) (2+)
706.00500	51.5
706.79236	144.4
707.97021	785.7	y (27) (5+)-NH3
708.87531	877.9	b (29) (5+)-H2O-P, b (24) (4+)-NH3-3P, b (24) (4+)-H2O-3P, b (30) (5+)-H2O-2P, b (11) (2+), y (28) (5+)-P, b (30) (5+)-NH3-2P, y (30) (5+)-3P, b (28) (5+), b (23) (4+)-2P, b (29) (5+)-NH3-P
710.26251	474.7	b (12) (2+)-P, y (33) (6+)
711.13385	578.2	y (27) (5+), y (31) (5+)-H2O-4P, y (25) (4+)-H2O-3P, y (25) (4+)-NH3-3P, y (24) (4+)-2P
712.25970	424.6	b (29) (5+)-P, b (30) (5+)-2P, y (31) (5+)-NH3-4P, b (24) (4+)-3P
713.04291	107.6
714.07733	237.9	y (18) (3+)-H2O-2P, y (13) (2+)-P
725.46832	62.0
726.34552	52.2
727.35236	91.6
734.94611	143.1
737.30444	97.7
739.30865	162.1
740.00140	42.8
741.23737	102.6
742.24414	58.0
743.06543	43.4
743.70782	275.7	b (26) (4+)-NH3-3P, b (26) (4+)-H2O-3P
744.71259	10.3
746.13519	150.9
747.30493	220.7	y (26) (4+)-H2O-4P, y (18) (3+)-H2O-P, b (19) (3+)-H2O-3P, b (25) (4+)-H2O-2P, y (18) (3+)-NH3-P, b (19) (3+)-NH3-3P, b (25) (4+)-NH3-2P, y (26) (4+)-NH3-4P
748.64404	207.5	b (30) (5+)-NH3, b (30) (5+)-H2O, y (30) (5+)-P, b (26) (4+)-3P, b (32) (5+)-3P
750.80920	507.1	y (26) (4+)-4P, y (31) (5+)-NH3-2P, y (31) (5+)-H2O-2P, b (25) (4+)-2P, b (12) (2+)-NH3
751.63519	115.1
752.46124	255.6	b (18) (3+)-NH3-P, b (19) (3+)-3P, y (19) (3+)-H2O-2P, y (19) (3+)-NH3-2P, b (18) (3+)-H2O-P, b (30) (5+)
753.17242	27.5
754.94550	53.1
755.72845	75.3
757.22382	242.5	b (23) (4+), b (18) (3+)-P, y (20) (3+)-H2O-3P, y (32) (5+)-H2O-3P, b (13) (2+)-H2O-P, b (24) (4+)-NH3-P, y (32) (5+)-NH3-3P, b (24) (4+)-H2O-P
758.64191	865.8	b (12) (2+), b (33) (5+)-4P, y (25) (4+)-H2O-P, b (7) (1+)-H2O, y (19) (3+)-2P, b (7) (1+)-NH3, y (20) (3+)-NH3-3P, b (13) (2+)-NH3-P
759.78241	256.8	y (24) (4+), y (25) (4+)-NH3-P
760.52155	234.1	y (32) (5+)-3P
761.15674	211.5	y (14) (2+)-H2O-P, b (31) (5+)-NH3-P, b (24) (4+)-P, b (31) (5+)-H2O-P
762.90961	119.6
763.75079	99.6
764.48480	152.4
765.65143	369.1	b (31) (5+)-P, b (27) (4+)-NH3-3P, b (27) (4+)-H2O-3P, b (13) (2+)-P
766.45691	145.5
767.13116	11.6
769.17981	489.5	b (26) (4+)-NH3-2P, y (33) (5+)-H2O-4P, y (33) (5+)-NH3-4P, y (6) (1+)-H2O, b (26) (4+)-H2O-2P, y (6) (1+)-NH3
769.92535	168.5
770.74670	15.0
772.51917	152.7
773.66071	181.2
774.85938	64.1
776.48126	1065.7	b (7) (1+), b (25) (4+)-P, y (32) (5+)-NH3-2P, y (32) (5+)-H2O-2P
777.50739	82.5
780.11462	831.7	b (19) (3+)-NH3-2P, y (18) (3+)-H2O, y (32) (5+)-2P, b (19) (3+)-H2O-2P, y (18) (3+)-NH3
782.12543	68.2
783.59747	56.6
784.84918	207.2	y (25) (4+)-NH3, y (19) (3+)-NH3-P, b (31) (5+), b (18) (3+)-H2O, y (19) (3+)-H2O-P, b (19) (3+)-2P, b (32) (5+)-NH3-P, b (18) (3+)-NH3
785.65338	98.0
787.18658	52.9
788.93567	196.3	y (33) (5+)-H2O-3P, y (25) (4+), y (33) (5+)-NH3-3P
789.71912	42.9
791.66736	130.0
793.16113	85.8
796.36688	110.2
796.97809	15.3
797.66193	117.8
798.51404	61.7
799.50238	242.5
800.18549	671.1	y (32) (5+)-P, b (25) (4+), y (26) (4+)-2P
801.89557	13.2
802.83636	123.7
803.81622	56.6
804.44934	43.4
805.71680	48.6
806.79077	68.6
807.92889	256.6	b (28) (4+)-H2O-3P, b (32) (5+), y (28) (4+)-NH3-4P, y (28) (4+)-H2O-4P, b (28) (4+)-NH3-3P
809.28009	480.1	y (33) (5+)-NH3-2P, y (33) (5+)-H2O-2P
810.09283	299.9	y (27) (4+)-H2O-3P, y (14) (2+)-H2O, y (27) (4+)-NH3-3P
810.75775	68.9
812.74298	205.8	b (33) (5+)-H2O-P, y (33) (5+)-2P, b (19) (3+)-NH3-P, b (29) (4+)-NH3-4P, b (19) (3+)-H2O-P, b (28) (4+)-3P
814.19293	567.5	b (33) (5+)-NH3-P, b (14) (2+)-NH3-P, b (14) (2+)-H2O-P, b (27) (4+)-H2O-P, y (27) (4+)-3P
815.23627	358.9	b (27) (4+)-NH3-P, b (13) (2+)
816.53082	1569.9	y (32) (5+)-H2O, b (33) (5+)-P, b (29) (4+)-4P, y (32) (5+)-NH3
818.09064	2878.4	y (19) (3+)-H2O, b (26) (4+)-H2O, b (19) (3+)-P, y (19) (3+)-NH3, b (26) (4+)-NH3
819.06641	1032.9
820.14056	3181.5	y (32) (5+), y (26) (4+)-H2O-P, y (26) (4+)-NH3-P, b (27) (4+)-P, y (14) (2+)
820.95886	638.6
822.21417	115.5
823.14453	175.5
823.92841	92.1
824.62933	54.3
826.01385	191.4	b (20) (3+)-NH3-2P
828.59637	132.4
829.44684	59.2
831.03326	63.9
832.72797	124.8
833.62378	68.4
835.48016	23.3
836.88153	368.0	b (29) (4+)-NH3-3P, b (33) (5+), b (29) (4+)-H2O-3P, b (28) (4+)-2P, b (30) (4+)-H2O-4P, b (21) (3+)-3P, y (28) (4+)-3P
838.00378	484.6	y (7) (1+)-H2O-P, y (7) (1+)-NH3-P, b (30) (4+)-NH3-4P
839.18927	128.8
840.38477	234.9	b (29) (4+)-3P, b (27) (4+)-NH3
841.06549	105.4
842.69281	483.3
843.33112	410.3	b (27) (4+)
844.01544	14.1
844.85895	288.7	b (19) (3+)-NH3, b (19) (3+)-H2O, y (26) (4+)-H2O, y (26) (4+)-NH3
845.78662	43.6
846.61615	100.4
847.40619	60.9
848.55157	471.9	y (33) (5+)-H2O, y (33) (5+)-NH3
849.35962	2535.8	y (26) (4+)
850.06335	650.3	b (19) (3+)
851.21600	116.4
852.38776	186.1
853.35254	85.6
854.09106	157.3
854.95691	53.3
856.07068	207.4	y (20) (3+)-H2O, y (28) (4+)-NH3-2P, y (7) (1+)-P, y (20) (3+)-NH3, b (28) (4+)-H2O-P, y (28) (4+)-H2O-2P
856.81671	105.9
857.59119	647.6	y (30) (4+)-NH3-4P, b (28) (4+)-NH3-P, b (20) (3+)-H2O-P, b (20) (3+)-NH3-P, y (29) (4+)-3P, y (30) (4+)-H2O-4P
858.59991	131.3
859.45013	121.2
860.11316	17.1
861.60468	59.5
862.23950	243.2	y (20) (3+), b (14) (2+)-H2O, b (30) (4+)-H2O-3P, b (30) (4+)-NH3-3P, y (30) (4+)-4P, b (21) (3+)-H2O-2P
864.28857	49.9
866.16443	95.6
868.60101	139.9
869.52362	132.8
870.65118	69.2
872.58356	232.1	y (16) (2+)-H2O-2P, y (16) (2+)-NH3-2P, y (23) (3+)-3P, b (14) (2+)
873.26123	4.7
874.49896	269.0	b (22) (3+)-3P
875.52448	264.2
876.39526	32.9
877.61664	156.4
879.05518	34.4
880.75177	722.4	y (28) (4+)-H2O-P, y (28) (4+)-NH3-P, b (28) (4+)-H2O, y (16) (2+)-2P, b (28) (4+)-NH3
881.90448	61.3
882.52704	19.2
883.67603	54.9
884.64496	133.3
885.98541	959.5	b (30) (4+)-H2O-2P, y (30) (4+)-3P, b (30) (4+)-NH3-2P, b (29) (4+)-NH3-P, b (28) (4+), b (29) (4+)-H2O-P, y (28) (4+)-P
887.17627	77.9
888.52930	537.5	y (15) (2+), y (27) (4+)
889.48267	156.4
890.49261	46.3
892.42413	87.6
893.25079	86.7
894.04272	179.7
894.81372	107.5
895.63666	172.2
897.11328	184.3	b (20) (3+)
898.33002	72.2
900.38794	111.1
901.35699	30.1
902.74286	22.0
903.66528	280.0	y (29) (4+)-NH3-P, y (22) (3+)-P
904.55518	105.2
905.81708	317.6	y (28) (4+)-H2O, b (32) (4+)-H2O-4P, b (23) (3+)-H2O-3P, b (32) (4+)-NH3-4P, y (30) (4+)-H2O-2P, y (28) (4+)-NH3, b (23) (3+)-NH3-3P
907.20319	209.8	b (22) (3+)-2P, y (29) (4+)-P, b (31) (4+)-3P, y (30) (4+)-NH3-2P
908.02655	126.5
909.88763	998.8	y (24) (3+)-H2O-3P, y (24) (3+)-NH3-3P
910.63580	2172.5	b (30) (4+)-H2O-P, b (29) (4+)-H2O, y (28) (4+), b (29) (4+)-NH3, b (32) (4+)-4P, b (30) (4+)-NH3-P, y (30) (4+)-2P
911.74506	311.6	b (23) (3+)-3P
912.83887	40.7
913.75787	33.1
914.89136	145.4
916.13751	21.2
917.72998	68.7
919.47955	82.1
920.10309	14.9
921.01483	30.1
922.07306	53.8
925.22894	208.1	y (8) (1+)-H2O-P, y (8) (1+)-NH3-P
926.03900	173.2
927.44733	30.8
928.69727	280.4	b (21) (3+)-NH3, b (16) (2+)-NH3-P, b (15) (2+), b (21) (3+)-H2O
929.72778	231.8	y (16) (2+)-P
930.72418	74.2
931.76050	349.0	y (22) (3+)-NH3, y (30) (4+)-NH3-P, b (31) (4+)-2P, y (23) (3+)-NH3-P, b (8) (1+), y (29) (4+), y (23) (3+)-H2O-P, y (22) (3+)-H2O
932.62579	330.5
933.24005	153.5
934.13257	85.7
935.08008	101.7
937.30133	793.4	y (22) (3+), y (23) (3+)-P
938.42401	401.7	b (23) (3+)-H2O-2P, b (23) (3+)-NH3-2P, y (31) (4+)-H2O-2P, y (31) (4+)-NH3-2P
939.15472	6.7
940.90228	66.4
943.15454	235.4	b (24) (3+)-H2O-3P, y (31) (4+)-2P, b (33) (4+)-NH3-4P, b (33) (4+)-H2O-4P, y (8) (1+)-P
944.01862	66.2
946.21796	25.6
948.38019	82.1
949.20459	180.1
952.40088	684.5	y (25) (3+)-3P, b (31) (4+)-NH3-P
953.58130	162.5
954.69940	308.1	y (30) (4+)-H2O, b (32) (4+)-H2O-2P, b (32) (4+)-NH3-2P
956.02832	170.9
956.81769	77.5
958.70721	358.8	y (17) (2+)-2P
959.62402	117.9
961.29785	608.8	y (33) (4+)-H2O-4P, y (33) (4+)-NH3-4P
962.16876	283.7	y (31) (4+)-H2O-P, b (25) (3+)-H2O-3P
963.63531	91.6
964.47797	96.5
965.85199	708.5	y (33) (4+)-4P
967.14508	1643.4	b (33) (4+)-NH3-3P, y (31) (4+)-P, b (22) (3+)-NH3, b (33) (4+)-H2O-3P, b (22) (3+)-H2O
968.40601	165.3
969.02826	13.1
970.36737	600.6	y (16) (2+)-NH3, y (32) (4+)-NH3-2P, y (23) (3+), y (16) (2+)-H2O, y (32) (4+)-H2O-2P
971.46503	66.7
972.63257	187.6	b (22) (3+), b (33) (4+)-3P
974.24725	458.9
974.86823	1608.3	y (32) (4+)-2P, y (24) (3+)-H2O-P, y (24) (3+)-NH3-P
975.57910	197.9
976.29108	213.3	b (16) (2+)-H2O, b (31) (4+)-H2O, b (16) (2+)-NH3, b (24) (3+)-NH3-2P, b (24) (3+)-H2O-2P, b (31) (4+)-NH3
978.79254	528.3	y (16) (2+), y (25) (3+)-H2O-2P
979.40424	163.5
980.34302	128.0
981.50122	51.2
982.93939	23.5
983.70245	18.8
985.09521	231.5
985.82245	241.8	y (33) (4+)-NH3-3P, b (16) (2+), y (33) (4+)-H2O-3P, y (25) (3+)-2P
986.50220	71.4
989.10187	37.6
989.92651	199.6
990.56989	82.3
993.05511	32.0
994.09674	71.2
995.38129	151.5
999.40619	49.4
1000.63763	105.2
1001.45392	67.7
1004.66791	24.5
1008.84650	16.9
1010.28217	52.0
1011.36255	81.0
1013.66479	92.5
1014.49170	115.2
1016.21893	53.2
1016.92328	8.3
1018.06476	33.5
1019.67560	23.5
1022.52203	3649.3	y (8) (1+)-H2O, y (18) (2+)-NH3-3P, y (18) (2+)-H2O-3P
1023.58942	490.2	y (32) (4+), y (8) (1+)-NH3
1024.52393	56.6
1026.65723	25.4
1027.74512	28.0
1028.66479	47.3
1031.19678	16.2
1032.71130	38.6
1033.40344	12.5
1034.60669	6.3
1036.84961	48.7
1037.61633	29.5
1042.88525	108.4
1044.67249	91.7
1047.00317	300.4	y (27) (3+)-H2O-4P, y (27) (3+)-NH3-4P
1047.96362	198.1	y (17) (2+)-H2O, y (17) (2+)-NH3, b (24) (3+)
1048.69897	120.2
1050.36340	279.3	b (28) (3+)-4P, y (25) (3+)
1051.38904	151.6
1052.31250	171.2
1054.48767	171.4
1059.50720	12.3
1061.57678	116.0
1063.33179	97.0
1066.50732	46.0
1067.39136	12.4
1068.71741	104.7
1069.38269	48.6
1073.31909	42.5
1074.68213	6.3
1076.81079	31.5
1079.38379	26.0
1082.28857	135.3
1083.94800	12.2
1085.91321	58.1
1088.35632	25.4
1096.77002	18.2
1097.45093	24.8
1098.41406	70.3
1099.49451	41.4
1100.89038	11.1
1107.16577	69.1
1111.05542	12.7
1111.72778	32.6
1112.42505	21.5
1115.93079	104.2
1118.97217	51.7
1119.86719	87.3
1123.16846	10.3
1124.84180	51.9
1125.83398	31.7
1126.54688	13.6
1128.71558	26.1
1130.50671	31.4
1132.49817	191.1	y (26) (3+)
1135.23547	209.3
1136.44019	36.6
1137.64355	88.9
1142.67810	57.9
1153.08130	46.5
1154.03674	34.8
1157.22119	8.9
1161.73596	174.5
1163.55371	31.0
1164.66431	7.7
1165.77698	61.4
1168.74365	18.2
1170.26807	12.9
1170.98413	37.8
1172.39087	23.8
1175.36194	105.9
1179.49573	59.0
1180.92883	19.9
1183.25024	91.8
1185.05737	41.5
1186.28552	42.6
1189.39844	15.9
1190.29199	127.8
1191.33716	20.6
1197.53223	12.9
1199.49072	16.9
1201.45825	121.4
1202.63257	22.8
1203.37219	52.6
1207.72656	83.1
1214.11353	138.9
1218.06458	170.7
1220.65735	55.6
1221.54980	9.6
1222.84729	114.1
1225.16846	96.3
1226.48767	58.5
1232.46790	29.4
1233.15430	29.8
1240.05286	35.6
1241.79700	55.1
1252.88110	80.2
1253.74438	46.7
1256.67700	17.5
1261.22559	23.5
1262.49036	20.5
1266.62195	45.3
1269.65845	42.2
1272.51624	51.6
1273.89758	147.5
1277.02356	15.6
1280.45752	27.5
1281.61914	131.6
1287.42407	40.0
1289.06506	130.3
1291.32397	173.0
1291.94116	64.1
1295.44177	44.1
1299.76880	12.2
1302.79675	20.2
1308.38464	88.2
1311.22180	84.9
1326.21667	92.9
1333.98010	30.7
1344.53821	17.6
1346.42322	43.4
1352.93152	30.8
1356.53406	25.2
1359.64514	28.5
1361.42358	36.8
1374.49597	12.3
1377.38293	37.9
1378.35583	46.1
1381.49231	23.8
1399.61914	26.2
1403.75378	29.5
1413.42517	11.6
1417.86133	36.2
1423.04810	30.7
1431.29846	38.0
1433.31067	11.8
1448.17224	56.0
1453.06775	28.0
1473.77417	18.3
1490.37268	42.6
1505.11340	18.2
1511.44421	16.9
1515.29773	43.2
1517.38879	12.2
1521.99927	37.2
1523.49646	41.5
1550.57202	30.3
1562.57361	11.6
1593.81604	18.4
1597.58765	14.9
1629.80212	36.0
1718.54822	23.5
1719.69031	12.9
1724.70874	24.1
1749.69055	39.5
1859.84241	42.2
1890.81860	15.8
1958.81372	24.7
1997.12366	73.6
