# Supplementary material for: Phosphoproteomic Analysis of Platelets Activated by Pro-Thrombotic Oxidized Phospholipids and Thrombin
Source: PLoS One. 2014 Jan 6;9(1):e84488. doi: 10.1371/journal.pone.0084488 (PMC3882224; doi:10.1371/journal.pone.0084488)
Supplement: Annotated Spectra S1 — (ZIP) [file pone.0084488.s004.zip › ACSMPQELPQSPR_-12_2_52618.txt]

m/z	i	matches
224.06261	22.4
227.46217	5.7
231.82304	16.2
235.90553	14.0
238.30426	11.4
240.91037	30.6
249.03192	7.7
254.37181	11.6
256.24359	13.6
258.15964	15.2
261.23572	8.7
262.25687	51.3
265.24402	7.9
272.27490	391.3	y (2) (1+)
273.26871	82.6
277.05151	47.3
283.21405	24.1
286.02084	21.5
288.23523	34.1
289.96045	5.2
291.12469	5.3
298.91550	33.7
301.01300	167.3
301.96231	13.8
304.06696	8.9
305.33942	12.1
307.19061	11.4
308.28729	5.8
313.31201	39.3
319.18124	153.8
320.29559	20.6
326.20648	59.7
329.22424	41.5
333.95044	15.1
339.31744	32.2
341.25931	67.0
342.20276	64.7
346.25916	23.9
353.07593	28.5
354.45679	18.9
355.50409	95.6
356.27747	110.7
357.17862	33.8
358.39233	39.4
359.28036	54.4
361.10132	13.3
363.15991	13.6
364.34460	17.8
366.04791	10.1
368.19556	15.5
369.31979	137.2
370.29041	16.8
373.57074	24.0
374.24054	89.7
375.46558	8.4
377.10834	14.2
379.36853	31.0
380.18292	12.2
382.08752	5.8
384.33337	11.4
386.43445	4.1
387.47803	12.1
389.19348	21.2
392.22644	19.3
393.72424	19.3
395.22412	51.8
398.10272	12.3
404.18805	128.8
404.84509	3.6
407.07501	27.3
408.23969	9.2
410.55463	25.0
414.29156	10.1
415.00415	25.9
416.47534	17.0
420.54211	26.2
422.04663	37.9
423.64868	4.5
424.83990	63.0
426.25983	437.8
427.32794	151.0
428.63434	22.3
431.10187	12.2
432.16284	467.2	b (4) (1+)-H2O
433.11212	78.3
434.12067	36.7
437.50775	11.0
438.79779	83.9
439.54480	119.4
440.92871	37.0
443.18231	34.0
444.17596	19.1
445.29193	31.1
446.29395	9.0
447.25165	30.1
449.50647	24.2
450.15027	275.7	b (8) (2+)-H2O, b (4) (1+), b (8) (2+)-NH3
451.09436	111.2
452.18909	36.8
455.65430	15.6
456.49176	11.4
457.09381	40.0
458.15009	10.9
461.22321	41.1
467.08063	18.4
467.92242	27.5
469.24658	55.4
471.42566	47.0
472.27942	43.3
474.20795	9.9
475.14014	3.2
476.47180	42.9
480.08020	103.4
482.99274	75.7
483.93506	28.4
486.41541	29.9
488.23590	6.6
492.35022	10.5
497.20697	77.1
498.23218	14.3
500.12030	43.6
501.97198	16.1
503.33862	43.9
505.71967	14.0
508.41718	6.7
509.58691	13.4
510.21051	68.3
511.17767	11.1
513.23730	37.5
514.19727	22.8
516.08142	30.1
517.41046	107.4
518.37854	51.7
521.55566	6.2
524.63373	19.9
526.13757	35.2
527.25195	311.8
528.21045	188.2
529.15546	80.2
530.22107	27.4
531.19708	18.1
533.01410	31.4
535.18188	22.9
535.90021	11.7
537.55579	16.5
539.38763	33.6
540.06244	12.9
542.32037	13.9
542.97351	4.1
543.94867	17.2
545.23126	241.1
546.38190	95.6
547.13812	123.9
548.52551	13.8
549.31439	60.8
550.35455	58.3
551.48413	196.7
552.98346	22.3
554.48602	68.6
555.36298	137.8
556.47015	51.0
557.29657	108.9
558.28851	70.9
560.65332	17.6
563.08942	47.3
563.91046	96.3
566.47321	1313.2	y (9) (2+), y (5) (1+)-P, y (4) (1+)
567.39459	263.2
568.48096	67.0
569.10675	51.0
571.08832	26.6
571.69391	7.5
572.42413	11.4
574.37610	136.1
575.23297	4.7
576.34393	14.4
577.12384	27.5
579.05939	63.3
579.77893	12.0
581.12109	12.5
584.35431	14.1
585.47485	111.8
586.30182	21.1
588.17682	28.1
589.31970	6.8
590.43292	12.3
591.36615	16.3
592.30615	17.4
593.24176	25.4
596.64709	52.5
598.27588	71.4
599.47638	71.0
600.29047	14.2
601.17859	10.5
605.48175	3.7
606.97803	85.9
608.17438	73.9
609.42432	94.1
610.97467	10.9
613.03284	205.1
614.20496	52.7
615.16766	62.8
616.29236	91.6
617.21014	10.4
618.21747	134.5
619.35382	15.5
622.44916	188.8
623.33105	507.7	y (10) (2+)-NH3, y (10) (2+)-H2O
624.54584	281.0
625.62500	54.0
626.26813	136.1
627.28619	26.8
628.68854	701.6
630.19818	156.4
631.98315	364.7	y (10) (2+)
633.20929	53.5
634.13641	22.9
634.77063	46.5
636.22760	26.0
637.26056	19.2
639.61707	6.2
640.29974	152.0
641.23059	122.2
642.57343	210.9
643.84161	78.2
644.79004	51.4
646.31531	17.9
647.45416	19.4
649.01758	135.7
650.94794	22.0
652.34222	66.1
654.03357	529.3	b (12) (2+)-P
655.12982	149.5
656.34735	139.7
657.47211	266.0	b (6) (1+)-NH3, b (6) (1+)-H2O
658.44806	147.3
659.18317	50.5
660.74738	40.2
661.44568	13.2
663.02173	2780.4	y (6) (1+)-NH3-P
664.28241	5177.0	y (5) (1+)
665.30695	1013.5
666.36694	169.7
667.17047	51.7
668.42645	370.3
669.37366	174.5
670.39093	43.0
673.86847	18.5
675.32257	713.3	y (11) (2+), b (6) (1+)
676.29547	73.3
676.97040	79.5
678.04962	164.3
678.77740	4.0
679.42535	66.0
680.74762	81.5
681.57239	21.8
683.53619	141.3
684.21283	27.9
685.26312	35.0
686.02539	34.7
687.28241	35.5
688.54034	52.7
691.38910	42.7
692.35461	356.7
693.40533	205.2
695.06024	138.6
696.15503	114.3
697.34406	70.2
698.30316	34.2
699.28424	92.9
700.84119	16.9
701.47809	18.6
702.77167	118.2
703.48822	165.4
705.61517	14.6
706.80597	100.7
707.52411	15.5
709.32532	122.0
710.37689	627.1
711.69250	528.9
712.59930	135.1
714.65204	95.6
715.58649	19.0
716.54156	36.2
718.54462	50.0
719.36505	89.7
720.62958	180.7
721.62476	101.5
723.06299	27.0
723.96448	100.2
724.96777	322.5	[M+2H] (2+)-NH3-H2O-P
726.31683	88.0
726.99127	101.9
728.18854	123.5
729.27826	122.1
730.00348	19.7
731.39508	111.0
732.62573	1336.2	[M+2H] (2+)-NH3-P, [M+2H] (2+)-H2O-P
733.55835	1104.0
734.61810	82.1
735.53729	21.8
736.45612	129.5
737.65765	33.6
738.38312	118.9
739.28949	191.1
741.23175	3108.4
742.17084	4789.5	[M+2H] (2+)-P
742.91144	1706.1
743.99567	59.2
745.22589	123.1
746.98120	132.0
747.65924	40.3
748.29840	15.9
749.78998	54.6
751.22528	172.1
751.84290	165.3
752.49408	100.0
754.14703	66.6
755.42853	142.5
756.41339	176.6
757.71991	687.6
758.73895	175.1
759.96057	137.0
760.93439	25.8
761.78314	16.8
763.18634	124.2
764.02087	37.7
764.74139	111.9
766.12390	63.0
766.73688	15.2
767.69916	26.8
769.10052	274.7
769.99854	76.5
770.85382	27.2
772.04724	271.1
773.02802	1124.6	[M+2H] (2+)-NH3-H2O
774.04791	131.3
775.31714	186.7
776.65961	146.0
777.27942	962.6	y (6) (1+)
778.49701	300.7
779.31677	18.8
781.20050	566.2
781.99707	647.6	[M+2H] (2+)-NH3, [M+2H] (2+)-H2O
783.08435	82.4
784.05255	55.7
789.43811	16.8
802.33868	131.4
804.35840	235.4
805.77234	93.8
808.02972	316.1	y (7) (1+)-P
809.30377	117.7
811.25964	13.5
814.15399	21.0
816.45624	16.7
817.45984	37.0
820.00397	68.6
821.27325	28.9
822.27545	32.6
823.32825	24.6
824.57568	69.7
825.40894	973.4
826.32404	472.5
827.36127	64.0
828.16193	30.6
829.81781	27.5
832.18591	11.6
832.79761	6.6
834.37262	13.8
836.36682	16.8
838.34125	28.0
839.55811	71.8
840.58197	18.8
841.40247	59.6
842.50574	50.3
843.77820	100.2
844.59637	32.0
845.41302	5.4
846.45367	58.5
852.15839	26.5
853.25140	27.9
854.45703	72.9
857.75323	103.5
860.58990	63.3
861.28235	39.2
863.34839	48.5
864.42291	5.8
865.23145	38.1
868.46893	74.1
869.52045	46.8
871.18787	311.0
872.33575	125.2
873.49017	8.8
880.21918	41.2
881.55273	26.7
882.18469	78.3
883.14148	56.1
884.44971	18.9
886.35138	13.3
888.26239	369.4	y (7) (1+)-H2O
889.37207	116.7
890.36603	99.1
891.21417	6.2
891.83136	14.9
897.40802	56.8
899.11285	831.5	b (8) (1+)-H2O
899.95483	449.3	b (8) (1+)-NH3
900.80658	9.4
901.55365	46.8
902.53668	66.2
903.57880	43.5
906.27472	69.1
909.15924	74.0
910.20844	59.1
911.25580	69.1
912.51239	10.5
913.24731	7.6
915.25171	7.1
917.26678	2004.6	b (8) (1+)
918.31708	721.9	y (8) (1+)-H2O-P
919.24805	12.2
920.33966	37.1
921.12933	34.4
922.45514	25.4
924.98370	62.5
925.98730	27.0
927.11426	112.5
929.42822	33.9
930.82977	34.6
932.42877	15.7
934.35162	103.2
938.46014	1316.2
939.40576	281.0
940.51593	74.6
941.56293	11.0
942.55511	16.9
943.91211	16.8
946.20844	35.3
947.26855	15.9
950.88507	26.5
951.85400	132.5
952.54474	50.2
953.92255	18.3
958.05518	66.1
959.21851	46.9
960.15259	31.0
961.72650	13.1
964.44745	12.5
966.28448	20.2
968.23163	10.6
970.23309	58.7
975.71924	16.0
977.15326	22.5
979.33429	17.1
981.85156	22.5
982.70917	129.4
984.41046	42.6
988.63214	154.5
991.95367	55.6
1004.24017	11.0
1005.89886	16.7
1009.65082	5.0
1011.66943	15.9
1014.04517	101.1
1014.84741	18.4
1017.46680	94.1
1018.37939	23.8
1019.09882	15.9
1021.36420	46.2
1023.23315	19.0
1024.04578	22.5
1026.37866	79.3
1032.48767	23.3
1033.54346	279.4	y (9) (1+)-P
1034.59753	150.3
1035.51697	32.7
1036.72363	9.6
1038.25293	94.8
1039.45154	55.6
1040.53516	17.2
1041.75842	124.2
1042.64111	18.0
1043.81067	41.3
1044.85840	28.0
1050.06348	32.4
1051.39941	12.7
1053.57458	12.7
1056.41162	66.7
1057.39722	44.0
1058.40649	31.3
1064.63696	17.0
1066.49829	23.1
1067.92725	42.2
1073.12720	22.6
1075.43823	151.4
1076.05981	55.2
1077.34839	7.5
1080.38879	6.2
1081.22766	75.3
1082.30103	26.4
1083.35352	43.6
1084.71021	383.0
1085.86023	90.0
1086.55566	68.5
1087.37463	11.2
1088.29724	4.1
1090.36768	25.7
1091.83423	25.6
1096.15479	44.4
1097.54126	9.4
1098.45679	4.5
1101.34009	288.8
1102.50623	87.4
1103.63550	10.9
1108.18542	38.0
1110.76550	49.1
1111.45044	24.0
1113.50354	93.2
1114.30664	58.2
1115.38867	70.6
1117.55322	6.7
1118.27026	5.1
1119.19312	18.8
1122.36011	11.2
1123.71143	20.6
1125.42896	3.6
1129.50330	41.0
1131.46338	3431.3	y (9) (1+)
1132.48596	1861.2
1133.57190	117.0
1134.33557	6.2
1136.08704	70.6
1136.95081	13.9
1138.44897	86.2
1139.25659	13.3
1141.71289	101.6
1142.47314	181.8
1143.46472	65.4
1144.25940	19.0
1146.37573	21.3
1147.45398	11.2
1149.13208	23.6
1152.77124	12.9
1154.44678	104.1
1158.14038	25.8
1159.37708	20.8
1161.24487	11.9
1165.66028	15.4
1166.87085	6.4
1167.56836	23.1
1170.75000	20.4
1172.58899	18.5
1173.49341	16.6
1175.80481	19.5
1178.18933	15.5
1179.36865	47.2
1182.25598	66.5
1183.52393	31.5
1190.29443	45.2
1193.80261	18.2
1194.94739	33.7
1197.50793	79.0
1198.49756	18.7
1200.46887	8.2
1203.73926	11.8
1205.14917	34.4
1207.42224	12.3
1211.32568	228.7
1212.34204	208.1
1214.82190	16.3
1221.42480	37.3
1224.25757	24.6
1224.94458	24.6
1229.39600	11.9
1237.69177	12.5
1238.67102	4.9
1242.97888	23.6
1249.61353	6.0
1251.61719	4.5
1255.52673	393.4
1256.51575	68.3
1257.49060	77.9
1258.63684	44.2
1262.53027	184.8
1263.65967	23.1
1266.49036	13.6
1272.56702	39.1
1274.22998	11.8
1278.72290	13.2
1281.44690	14.2
1283.33728	18.7
1290.53320	8.8
1292.34888	8.0
1298.37256	23.5
1301.12439	56.1
1302.23413	59.3
1305.20203	15.5
1306.39233	7.9
1308.77112	107.5
1310.50427	58.6
1311.32141	24.5
1318.18713	37.9
1320.07129	14.8
1327.27917	12.5
1331.61694	33.7
1337.46375	44.7
1341.13843	9.5
1347.01941	66.2
1349.54822	366.2	y (11) (1+)
1350.57251	73.7
1355.24414	13.9
1358.11975	33.8
1359.48206	30.2
1378.22437	26.6
1388.55933	4.1
1389.34070	4.1
1390.31360	14.4
1405.42444	28.5
1406.43958	15.1
1407.49597	13.9
1408.30164	26.9
1422.06824	8.8
1432.40637	16.2
1433.40710	19.7
1434.44495	9.9
1435.29907	17.2
1454.16858	15.0
1469.08337	13.3
1471.11243	9.9
1532.88367	16.7
1535.59790	5.8
