# Supplementary material for: Phosphoproteomic Analysis of Platelets Activated by Pro-Thrombotic Oxidized Phospholipids and Thrombin
Source: PLoS One. 2014 Jan 6;9(1):e84488. doi: 10.1371/journal.pone.0084488 (PMC3882224; doi:10.1371/journal.pone.0084488)
Supplement: Annotated Spectra S1 — (ZIP) [file pone.0084488.s004.zip › ACSMPQELPQSPR_-13_2_57230.txt]

m/z	i	matches
224.16208	31.1
226.07620	35.5
228.20970	64.8
232.03062	49.1
234.12134	21.2
242.26996	133.6
243.27115	7.3
244.21573	12.7
247.92297	54.2
254.15848	22.3
255.20012	12.3
256.22165	5.0
258.16122	26.8
262.15668	99.7
266.24445	29.4
268.17569	29.5
270.13190	6.2
271.32654	15.6
272.18329	388.2
273.36697	28.0
281.27686	17.8
282.26343	28.4
283.45398	26.6
286.26025	29.0
288.27594	32.1
292.12720	46.0
294.31915	31.9
295.35480	5.7
298.05557	31.6
300.52478	11.7
301.14410	358.3
301.93304	37.4
303.16403	74.7
307.86774	11.7
309.27991	23.3
310.96240	23.2
313.08115	47.2
316.21765	27.7
317.35602	19.5
318.56482	98.6
319.24329	255.1
320.13101	16.4
321.39453	16.7
322.05609	17.2
325.96817	69.2
327.45572	16.6
329.20660	32.3
330.36829	22.5
335.31036	21.3
338.23453	35.2
340.95551	66.3
342.13599	81.3
342.94327	19.3
345.46399	6.2
346.10071	16.1
347.50455	11.6
348.36182	19.4
351.24033	11.2
355.24396	98.5
355.94666	55.2
357.08569	38.8
358.24017	15.6
359.06500	12.1
360.23920	28.5
361.25696	41.3
363.30377	32.7
364.36224	62.7
364.96680	49.3
369.35553	105.1
370.42145	14.4
371.58179	96.1
374.20117	218.2
375.16074	51.4
376.20148	26.5
379.22412	51.9
382.34033	42.2
383.27899	63.2
386.17035	38.9
387.17194	46.6
389.26001	83.2
397.13019	35.6
398.53094	12.3
399.96509	3.9
401.33923	9.5
403.93823	118.1
405.16754	16.6
408.07867	17.1
409.24786	20.0
410.13605	123.5
411.07068	22.9
411.86975	20.1
414.22375	28.1
415.28949	41.2
416.24634	85.1
417.26251	30.3
418.15039	45.3
419.20184	18.2
419.94153	7.8
421.04163	17.7
422.18842	118.7
423.24084	13.4
424.01129	12.7
426.32196	90.9
427.54028	80.5
428.48248	15.4
429.74707	61.8
432.01947	723.1	b (4) (1+)-H2O
433.06543	95.8
434.26978	87.2
435.34778	21.3
438.19385	21.2
439.14056	207.7
440.21393	85.4
441.18103	51.5
442.74554	22.9
444.43719	34.0
447.26025	15.0
449.98193	352.5
451.06787	48.3
452.00507	43.5
452.75244	21.7
457.05090	31.9
462.19147	12.8
466.70215	17.8
467.47650	6.1
468.33032	69.5
469.30835	55.6
470.10883	49.6
471.35242	313.3
472.32495	257.7
473.37268	213.0
475.19104	40.4
476.49316	5.6
479.18079	22.9
480.22919	57.0
481.50128	33.5
482.13422	5.4
483.01471	39.9
484.08636	29.4
486.18823	57.4
487.19464	13.4
490.09479	6.7
494.40924	11.1
495.12750	18.2
497.42535	91.9
498.39526	22.4
499.56470	127.1
500.36401	77.8
503.39636	208.7
504.47528	64.2
509.91205	52.7
512.77936	5.0
515.22961	37.2
516.28003	40.4
517.48364	180.3
518.56238	15.7
520.44421	39.7
523.71674	16.0
525.53094	26.2
526.61249	69.0
527.32190	263.1
528.28217	241.0
529.23376	68.6
530.16211	14.5
531.52875	26.2
532.71112	12.1
538.31921	40.1
539.28357	32.2
540.23889	19.5
541.22089	92.8
542.38477	24.4
543.37811	81.5
545.17462	433.4
546.16095	216.0
547.18292	10.5
549.33154	54.9
550.24048	112.2
551.67188	42.1
552.51825	22.8
554.06946	156.4
555.20740	92.6
556.31671	36.2
557.45135	75.7
560.12115	43.2
561.34802	70.6
562.53937	17.7
563.15839	26.3
564.01184	64.0
565.30029	18.2
566.23145	1160.8	y (9) (2+), y (5) (1+)-P
567.01917	537.8	y (4) (1+)
567.82593	68.8
568.64136	67.8
570.17548	55.8
571.35791	17.8
572.05316	8.8
573.05194	6.7
574.36304	183.2
575.85529	48.0
577.23615	75.3
578.61420	49.6
580.42023	7.2
583.31293	21.8
584.38617	33.5
585.34515	25.8
586.32800	110.3
587.22968	23.7
588.16412	25.6
589.18848	16.8
590.29865	9.3
591.75012	13.8
593.51544	28.2
594.41541	61.8
595.02350	6.2
595.65924	30.4
596.67914	83.7
598.32886	18.3
599.28497	61.0
600.38605	34.9
602.44000	5.0
604.36481	52.6
605.98322	22.3
607.96210	30.4
609.33502	20.6
611.29523	29.2
613.10748	62.9
613.93726	116.3
615.10986	91.5
616.12512	22.1
618.22540	18.8
619.58771	45.0
620.23358	28.7
621.79779	77.2
622.64514	514.3	y (10) (2+)-H2O, y (10) (2+)-NH3
623.50720	413.7
624.69714	184.5
626.21661	69.2
627.24274	66.3
628.43304	398.2
629.60590	365.3
630.40900	16.7
631.93353	712.9	y (10) (2+)
632.96832	101.6
634.15576	41.5
635.54401	58.6
639.41156	37.0
640.39026	203.5
641.25861	179.4
642.21173	100.7
643.03491	137.1
643.88068	23.1
645.33423	34.5
646.10266	18.4
647.52551	142.6
649.98944	5.6
650.69012	6.2
651.98370	12.3
653.85474	251.7
654.73663	85.7
656.60626	155.6
657.89783	282.8
659.06262	114.2
659.67755	13.1
660.90173	80.0
662.25110	76.2
663.02484	2179.3	y (6) (1+)-NH3-P
664.24512	7491.2	y (5) (1+)
665.28394	2578.9
666.40668	738.9	y (11) (2+)-NH3, y (11) (2+)-H2O
667.61639	189.9
668.35699	66.3
669.08429	108.3
670.46100	75.7
671.12329	34.3
672.13147	11.5
673.00128	16.1
674.21692	40.3
675.47150	753.1	y (11) (2+), b (6) (1+)
676.57489	108.8
677.67511	113.5
678.37341	86.9
679.49359	28.3
680.55823	37.2
681.79761	7.1
683.23541	273.5
684.48029	149.6
685.50507	38.8
686.44476	109.0
687.37762	8.9
688.25616	58.7
689.35187	8.9
691.24738	109.5
692.35559	147.5
693.44904	166.1
694.47186	227.1
695.37402	111.9
696.22205	124.7
697.02728	30.0
698.53845	14.3
699.31982	35.5
700.00739	33.4
701.70050	38.9
703.28961	196.1
704.41974	150.6
705.60974	11.2
710.32568	847.3
711.46576	479.8
712.41760	46.9
713.43732	3.9
714.73859	57.4
715.81378	142.4
716.52618	12.4
717.51105	22.1
718.70721	154.6
719.65753	98.5
720.32843	104.9
721.14941	205.9
721.96490	165.2
722.79120	54.9
724.10663	311.2
725.22198	427.7
726.14868	205.5
727.12543	141.3
728.04193	154.3
728.84930	146.4
730.10284	131.9
731.19305	74.8
732.71527	1385.3
733.56885	1544.7	[M+2H] (2+)-NH3-P, [M+2H] (2+)-H2O-P
734.59625	826.8
736.25421	169.5
737.28241	189.2
738.97394	355.4
740.29675	113.1
741.66144	3469.4
742.61169	9130.3	[M+2H] (2+)-P
743.37360	3524.5
744.25488	226.9
745.26294	15.6
746.17957	158.8
747.14899	90.7
747.96796	92.1
748.89081	73.8
750.00372	64.7
750.83405	46.0
752.26251	391.2
753.34680	83.1
754.67267	133.3
755.27643	221.4
756.00665	120.4
757.28314	197.0
758.35754	547.3
759.23334	335.1
760.12531	105.4
761.37994	371.9
762.17694	6.2
763.60352	32.8
765.42627	39.5
767.57904	135.9
768.45294	60.4
769.19550	242.2
769.99847	405.1
771.09125	183.2
773.13708	1084.2	[M+2H] (2+)-NH3-H2O
774.23248	672.2
775.18591	272.2
777.32031	2336.3	y (6) (1+)
778.36884	927.9
779.18414	199.6
780.23041	41.8
781.64008	1364.6	[M+2H] (2+)-NH3, [M+2H] (2+)-H2O
782.54724	1187.8
783.43958	106.5
797.97864	37.7
802.58789	163.6
804.08600	229.6
804.98566	21.0
805.79523	39.2
807.59418	17.8
808.31012	422.3
809.19794	83.8
810.41571	50.2
811.39282	54.0
812.93420	15.7
816.35834	63.3
817.27472	25.4
819.35095	16.2
824.21613	13.9
825.38599	630.2
826.33588	507.7
827.55103	69.1
829.09137	8.4
830.40424	44.2
831.49542	8.9
832.37512	36.0
833.37891	219.6
834.30444	122.7
835.47711	210.0
836.27301	17.8
837.04254	23.8
841.28632	50.9
842.01691	90.0
843.30743	44.2
845.30872	16.7
847.88885	22.8
848.77679	62.9
852.36444	18.1
853.21857	20.5
855.16034	79.8
857.37805	31.4
858.65045	58.8
859.79462	11.5
861.20361	11.5
862.27277	31.9
862.93732	69.6
864.23718	14.5
866.78253	31.0
869.74640	20.1
871.06989	269.9
872.43829	122.4
873.37610	105.3
874.53802	95.0
876.37408	26.6
877.98651	61.6
879.53900	37.2
881.22473	137.0
882.29053	130.1
883.46637	132.7
884.48254	32.7
885.17816	20.5
888.35382	638.9	y (7) (1+)-H2O
889.36328	262.6
890.22345	63.6
891.53217	27.7
894.15991	14.4
895.50409	15.1
899.16522	1143.2	b (8) (1+)-H2O
900.28412	634.4	b (8) (1+)-NH3
901.39520	107.8
902.50366	72.8
903.43463	42.6
905.98505	53.8
907.23633	24.7
908.30194	98.3
911.39966	126.8
912.45001	36.9
913.49274	22.3
915.91718	9.5
917.18268	3496.7	b (8) (1+)
918.22052	1128.7	y (8) (1+)-H2O-P
919.20319	468.4	y (8) (1+)-NH3-P
920.25897	214.5
922.44507	77.2
923.85205	34.1
927.36456	54.4
928.10455	37.5
929.40643	25.0
930.29608	19.3
933.71625	7.8
936.03986	5.6
938.44141	1003.7
939.46429	448.4
940.41840	235.0
941.28058	7.1
942.02228	38.9
943.63690	94.1
944.26385	63.3
945.46942	66.7
946.45117	8.8
949.91864	13.3
951.41406	87.0
952.44708	226.4
953.64178	23.9
956.40729	121.4
957.50562	48.4
958.18011	12.2
958.97388	67.7
960.03693	49.2
961.18378	8.4
963.20209	45.2
964.54175	49.5
965.46368	81.0
967.72540	23.8
974.57886	46.1
976.61115	30.5
977.31659	25.3
982.26563	199.6
983.40918	81.5
985.95380	10.6
988.54547	186.1
989.33447	42.3
991.14886	26.2
991.78809	9.3
992.48407	48.5
993.43872	25.5
994.50195	7.2
997.42657	9.4
1005.26300	66.7
1008.18579	60.1
1009.22144	58.6
1010.14038	79.6
1011.24652	235.5
1012.31293	89.9
1013.79254	96.6
1015.72626	16.4
1017.19659	286.8
1018.39935	25.6
1019.28302	68.0
1020.59833	11.7
1022.33881	35.4
1026.33191	28.3
1032.34595	12.8
1033.57263	292.2
1034.47437	201.1
1035.62146	149.1
1036.50659	77.7
1037.40588	51.8
1038.52661	27.1
1040.29309	24.3
1043.39978	42.2
1046.49390	18.9
1051.41016	15.4
1057.39722	99.3
1059.35999	41.4
1061.76501	72.5
1063.40308	22.3
1064.34741	38.6
1066.45764	31.6
1069.08472	92.0
1070.39172	5.6
1075.53625	252.5
1076.32617	88.7
1079.39783	11.2
1083.06006	10.6
1085.32300	128.8
1086.42773	83.0
1087.11951	11.5
1089.60901	40.9
1091.65186	76.5
1092.31152	26.7
1093.55322	19.3
1094.66833	29.1
1095.61719	35.7
1096.38562	93.6
1097.42126	39.1
1098.48950	33.5
1100.47876	18.4
1101.35425	146.8
1102.49927	22.9
1103.32324	49.2
1104.21826	9.9
1106.26782	70.7
1107.12988	26.5
1108.21729	41.4
1109.20300	73.2
1110.38062	149.4
1113.35120	90.2
1114.08704	31.7
1115.29053	6.7
1119.12598	33.8
1122.29053	23.2
1123.21753	18.2
1125.44556	58.4
1127.85583	68.4
1128.52832	28.7
1129.44922	19.4
1131.31226	5063.4	y (9) (1+)
1132.38135	2672.6
1133.40845	919.6
1134.54199	140.4
1136.87964	14.3
1138.20215	9.3
1139.57104	27.4
1142.37634	263.8
1143.35999	49.9
1144.40344	5.1
1146.47095	41.0
1147.46692	6.7
1149.05884	9.5
1152.44385	19.3
1154.38672	13.8
1158.14868	43.6
1159.61548	7.3
1164.87634	65.8
1166.23950	27.8
1166.94617	41.0
1170.29382	5.6
1172.86768	28.8
1174.70459	14.3
1178.23877	15.6
1179.24670	23.4
1180.41821	60.6
1181.44604	4.5
1185.29468	25.4
1186.02026	40.7
1187.91406	31.0
1189.38574	11.6
1191.77771	10.6
1193.03821	84.2
1193.99927	52.9
1197.33093	14.0
1198.56177	56.9
1201.50635	19.1
1207.21704	13.9
1210.70728	62.6
1211.54529	342.5
1212.30554	147.3
1213.24902	116.3
1221.75500	13.9
1222.36035	10.1
1223.31628	58.2
1234.32410	31.3
1238.58740	22.5
1239.55005	20.4
1241.12073	63.6
1243.25403	52.7
1244.84399	15.0
1251.72058	56.6
1252.70520	37.3
1253.77222	58.2
1255.48792	433.0
1256.35022	195.3
1257.24854	103.2
1258.58801	7.8
1262.21716	309.3
1263.51843	161.7
1264.58240	35.5
1265.49841	21.0
1267.10510	24.0
1276.98022	47.2
1278.12878	22.6
1290.63696	12.8
1292.21326	90.0
1293.52380	7.3
1295.58887	27.1
1302.00684	25.2
1303.45190	9.9
1308.00598	27.2
1309.20398	197.2
1310.42017	252.5
1311.38464	32.3
1312.17334	6.8
1318.98975	35.0
1319.60730	14.3
1320.48694	40.0
1321.30005	18.2
1330.43811	5.0
1331.11670	22.2
1338.03052	112.0
1339.33435	65.3
1342.32935	54.2
1349.29480	393.7
1350.34912	410.8
1351.41797	44.4
1352.68701	22.8
1354.52087	42.9
1357.98962	7.7
1363.70337	15.5
1376.00256	35.0
1377.48059	20.4
1384.52979	10.0
1389.50464	41.5
1406.69397	77.9
1407.47156	58.8
1408.19763	12.7
1409.41772	26.8
1424.60510	18.4
1432.11951	10.4
1433.35217	28.2
1434.08179	11.7
1435.17200	19.5
1447.57678	50.5
1499.37915	19.3
1515.08740	25.7
1534.70105	7.8
1561.47034	24.3
