# Supplementary material for: Phosphoproteomic Analysis of Platelets Activated by Pro-Thrombotic Oxidized Phospholipids and Thrombin
Source: PLoS One. 2014 Jan 6;9(1):e84488. doi: 10.1371/journal.pone.0084488 (PMC3882224; doi:10.1371/journal.pone.0084488)
Supplement: Annotated Spectra S1 — (ZIP) [file pone.0084488.s004.zip › ACSMPQELPQSPR_-19_2_83589.txt]

m/z	i	matches
224.18941	93.1
228.30157	35.8
229.30794	44.4
232.02235	148.4
233.27217	65.1
244.28780	28.1
245.15598	28.4
247.16359	70.3
258.11951	18.6
262.18155	198.5
263.18674	32.8
267.75534	14.0
269.34424	30.8
271.19647	15.3
272.29495	562.5
273.40375	84.0
277.17438	78.1
284.14883	8.8
288.41461	470.8
289.32703	44.5
290.50494	62.4
297.13696	89.6
301.04269	470.3
302.01932	61.2
303.04480	55.5
308.19012	29.5
308.95288	73.9
310.08316	60.4
311.33600	30.8
313.00140	40.4
319.29593	122.4
320.16895	29.6
323.97870	43.3
326.10446	212.0
326.81964	9.9
329.17688	91.4
338.01587	64.7
339.17072	15.2
341.24377	396.9
342.21783	178.7
344.27118	63.3
347.23724	87.5
349.21869	15.3
352.91553	111.9
354.28735	29.5
355.18146	262.2
356.15045	77.4
357.24707	74.7
358.24591	31.8
359.43726	23.0
361.09747	205.4
362.39386	46.3
364.10187	78.3
364.81299	37.1
368.83279	11.1
370.06766	112.9
371.17978	130.7
372.24261	58.9
374.10944	64.2
377.40582	15.4
379.22662	65.1
379.86829	17.5
382.30554	191.8
383.32813	34.8
384.30115	21.9
385.68317	84.8
386.35901	37.6
387.44354	48.1
388.40216	220.7
389.15332	88.4
392.33624	133.0
393.19684	11.0
395.24817	12.0
396.30853	27.3
397.21942	36.8
399.56647	33.9
403.95471	75.3
405.17224	66.3
409.36255	102.8
410.27350	595.9
411.28638	28.0
414.23071	70.3
416.33038	946.9
417.15546	134.2
418.37854	31.3
420.45294	20.5
421.98138	123.4
422.60754	81.6
424.33423	262.3
425.32178	161.1
426.35620	762.3
427.47424	71.6
428.99518	77.8
431.21222	19.3
432.28107	679.5
433.41986	121.8
434.18054	99.1
439.22949	345.1
440.36877	77.2
441.25696	109.8
442.25208	20.9
443.99353	28.4
447.53088	82.8
448.50708	22.0
449.47455	176.4
450.14929	209.1
451.06921	87.2
452.68591	24.1
454.40314	92.6
456.44812	217.9
458.95081	115.1
461.08887	17.5
462.60754	86.0
467.27881	43.3
468.17010	31.9
469.17407	135.2
470.49829	42.8
471.42358	979.2
472.33997	246.9
473.34930	18.6
476.21655	34.6
477.25421	21.7
479.06372	179.5
480.21014	190.2
481.18903	88.2
482.13910	30.2
483.99396	19.9
485.41772	122.8
487.25012	65.9
494.82428	150.9
497.36298	373.0
498.26105	147.6
499.24188	143.7
500.19379	284.2
501.30383	20.5
503.38489	1500.2
504.86951	176.3
507.35583	71.8
508.26807	40.5
510.14319	176.0
511.23114	64.5
512.38062	30.3
514.21375	45.5
515.49841	40.4
517.60236	188.2
520.18182	176.1
521.90851	13.2
523.08820	30.8
524.17426	23.2
527.17120	710.7
528.11700	303.9
529.33997	174.0
530.35321	14.2
531.24292	31.8
533.29883	67.3
536.47540	65.0
538.57928	42.6
539.34363	82.3
541.40027	52.1
542.53241	154.6
543.78595	31.3
545.16962	366.0
546.59100	224.0
547.84271	34.8
551.40656	219.1
552.25848	196.7
553.36334	94.6
554.05402	327.8
555.19702	258.9
556.32947	76.4
557.38965	127.0
560.26080	105.7
561.42523	86.0
563.41553	171.3
565.16132	161.9
566.39929	1881.7
567.39026	353.5
568.02448	9.8
568.63544	38.2
569.69421	179.4
571.34686	112.6
572.33759	165.6
574.29669	1946.3
575.28094	180.8
576.78424	477.9
578.28650	222.3
580.83008	135.8
582.83942	83.6
584.55609	144.9
585.53192	303.8
586.72284	86.8
588.37201	107.6
589.18988	56.5
590.86670	144.5
592.99799	20.5
595.30292	128.4
596.51459	81.6
598.06293	245.5
599.13629	196.8
600.66235	294.0
603.17572	125.6
603.81403	49.8
605.65973	60.6
606.71680	107.6
607.35138	206.3
608.17389	68.3
609.25775	287.7
610.56818	36.9
611.44763	21.9
613.21832	437.6
613.91620	194.1
615.30188	249.4
616.29663	273.8
618.30182	238.3
619.31342	174.7
620.37811	146.5
621.10175	80.5
622.54132	3211.6	y (10) (2+)-H2O, y (10) (2+)-NH3
623.48358	1202.1
624.52942	401.2
625.46558	286.0
626.76825	129.1
628.27209	2497.7
629.07233	1330.9
629.91376	144.0
631.66815	777.0
632.71210	638.1
634.36188	209.7
635.01910	148.7
637.49359	26.5
639.47284	25.2
640.15942	584.8
641.09778	685.2
642.10754	283.5
643.14160	561.7
644.17114	356.1
645.18732	18.6
646.35199	142.1
646.99530	108.2
648.05267	36.9
650.02338	8.8
651.14392	157.4
652.36890	192.4
654.11786	720.3
655.15234	206.3
656.67609	459.8
658.02020	699.1
658.62115	239.5
659.23535	468.5
661.57916	46.2
663.06232	4801.2	y (6) (1+)-NH3-P
664.22333	10677.4	y (5) (1+)
665.23157	2348.8
666.17816	207.8
667.06464	70.4
668.28754	633.4
669.38324	470.5
670.93542	186.2
672.19342	70.1
674.05231	163.3
675.26062	993.5
676.50043	642.2
677.80780	407.8
679.11572	237.1
679.89288	480.0
681.30573	433.6
682.21088	161.3
683.30902	1716.2
684.54248	163.9
685.63647	426.5
686.32123	114.7
687.47723	134.5
689.91962	214.1
692.08014	395.1
692.99115	34.5
694.29852	401.4
695.07617	161.6
696.26947	162.2
697.02942	421.9
698.08905	209.1
699.27502	79.0
701.34283	387.7
703.27344	3070.1	b (12) (2+)
704.29272	414.6
705.59283	141.1
707.09430	175.8
708.37323	24.8
709.09418	346.3
710.32672	2004.6
711.53851	1554.8
712.59778	744.0
713.53766	238.5
715.72247	57.6
717.20325	174.0
718.18024	455.8
719.83600	285.3
720.68652	95.7
721.69385	388.3
723.41046	138.7
724.74866	506.5
725.46698	348.6
726.84314	554.5
727.80914	693.3
728.89990	257.0
729.56958	73.8
730.43451	145.1
732.16266	1755.8
733.15741	3609.7	[M+2H] (2+)-H2O-P
734.07965	5138.4	[M+2H] (2+)-NH3-P
734.96088	362.4
735.61871	48.1
736.71576	121.7
737.60742	172.5
738.75995	35.9
739.37726	235.6
740.83319	2235.6
741.60382	11546.1	[M+2H] (2+)-P
742.38141	6355.8
743.03436	44779.0
744.80078	1087.3
745.94733	860.6
746.70367	595.9
747.47107	250.5
749.33636	668.6
750.48553	169.7
751.72845	832.8
752.85095	356.7
754.38885	46.6
755.65857	362.9
756.36169	341.6
757.66180	1231.1
758.51709	249.2
759.14154	1027.4
760.38226	391.4
761.53839	187.8
763.29742	488.1
764.30109	853.0
765.27557	316.3
766.24603	554.4
767.10791	543.0
768.12866	547.4
769.10614	542.8
770.40680	149.9
771.18585	30.6
772.53821	2389.3	[M+2H] (2+)-NH3-H2O
773.30548	1204.0
774.06903	1597.2
775.07770	206.3
776.06500	206.4
777.31653	1645.3
778.12714	1335.4
779.17352	584.7
780.55237	1278.0
781.59564	3814.0	[M+2H] (2+)-H2O, [M+2H] (2+)-NH3
782.35034	1645.1
783.27991	130.2
784.31219	52.8
793.59393	33.9
796.43286	61.2
798.14557	73.2
800.54327	42.3
802.42950	1648.3
803.58252	511.1
804.48175	223.3
806.53168	142.7
807.48633	245.5
808.18976	432.0
809.39948	147.8
810.18243	41.6
811.80597	54.5
812.48547	27.7
814.30786	123.9
816.14514	29.5
817.14392	90.1
817.74500	44.1
822.45520	32.5
824.73633	253.2
825.39398	2864.4
826.37378	1387.0
827.78265	35.1
830.19775	93.8
831.40826	32.0
832.21149	131.6
834.70441	99.2
837.32416	102.1
838.60687	150.7
840.28522	104.4
841.51135	166.7
842.40442	379.6
843.51361	167.1
846.38306	35.7
847.46448	45.6
848.38037	124.8
851.15900	48.6
852.73145	121.7
853.73737	155.6
854.58929	19.7
857.07990	115.7
859.96240	60.1
860.80426	74.5
861.45917	121.8
862.57196	214.9
863.28143	21.8
864.44794	92.4
866.68262	53.6
867.31415	43.4
869.24493	48.6
871.24054	702.9
872.31573	489.1
873.16895	92.8
874.01361	38.3
876.66010	97.5
879.20404	250.8
880.36731	777.6
881.26715	463.4
882.63995	318.8
883.47607	168.4
884.24908	17.5
888.24323	541.1
889.21490	274.8
890.55121	95.4
891.33234	50.8
892.31952	129.7
893.22186	215.4
894.01733	125.1
896.12885	55.3
897.72144	123.9
899.16925	871.2
900.21295	862.7
901.31805	435.9
902.29620	226.5
904.33112	73.3
905.39331	77.9
911.38177	1199.7
912.42572	409.4
913.30402	53.5
915.78711	32.5
917.26904	3047.9	b (8) (1+)
918.23553	1004.8
919.24438	877.6
920.37579	253.8
921.25665	31.9
922.32806	29.2
923.85504	125.7
925.53461	265.7
926.43170	101.4
927.45026	188.6
928.44971	197.7
929.55780	210.5
930.58197	167.9
931.65411	440.2
932.62872	66.6
933.51849	61.9
936.66302	57.8
938.40131	2629.6
939.42047	1298.8
940.52875	399.8
941.54736	115.2
942.36774	196.4
943.05414	55.3
945.38251	110.2
946.56659	82.0
947.85742	23.8
948.95135	128.5
951.55365	499.9
952.37860	327.8
953.01294	332.7
956.54340	44.5
957.85626	21.6
960.42804	51.6
961.71588	32.8
962.64056	102.6
964.62939	260.6
970.34302	69.4
974.23163	34.9
976.39691	77.4
977.17767	86.9
979.43726	30.6
980.20331	15.3
982.31128	1572.9
983.40692	378.3
984.49243	317.6
985.88519	29.6
988.44086	2565.7
989.50092	497.7
991.39081	227.8
992.80664	120.5
994.10004	130.8
995.35645	21.9
998.33307	24.1
999.39410	19.6
1000.37915	54.2
1001.32916	196.9
1003.12018	13.1
1005.00757	88.4
1006.48779	36.4
1008.01532	152.5
1009.27863	415.3
1010.46234	218.5
1011.64819	137.6
1012.50653	139.8
1013.55322	80.5
1015.03143	69.5
1016.06744	95.2
1017.66266	125.3
1018.47833	41.6
1019.41034	72.2
1022.95782	167.2
1023.88672	36.7
1025.49170	85.6
1026.23901	84.6
1027.24939	20.8
1027.95276	86.8
1030.29797	73.9
1033.59949	382.0
1034.45605	130.5
1035.52588	160.2
1037.03027	149.5
1038.18311	281.3
1040.46887	137.7
1041.51367	31.7
1042.44910	181.1
1043.63196	130.2
1045.55640	119.4
1050.69885	191.2
1051.56030	152.0
1052.30347	44.8
1055.31567	21.8
1056.47742	260.0
1057.63574	80.9
1058.71802	325.7
1061.99597	97.1
1062.65674	30.9
1065.89868	24.3
1069.21118	1202.6
1069.95361	252.9
1070.80029	68.4
1072.56689	38.3
1073.47681	60.9
1075.49207	2027.4
1076.43823	431.5
1077.90613	26.3
1080.18945	178.7
1083.26233	64.5
1084.78149	146.9
1088.96179	33.8
1091.15332	199.4
1091.92896	108.9
1093.45874	56.5
1096.93896	199.2
1097.62231	79.7
1098.61304	184.7
1100.03052	87.2
1101.48120	594.4
1102.46436	375.3
1103.42212	196.0
1104.69556	34.7
1105.50488	129.9
1106.26465	110.8
1108.44519	371.0
1109.24463	28.7
1112.24829	65.8
1113.09851	23.0
1114.43640	194.6
1115.42407	82.2
1116.32471	66.5
1119.23975	42.7
1120.63782	23.0
1121.43896	75.2
1122.66113	27.7
1125.01709	86.8
1125.62695	38.2
1129.10376	124.0
1131.43433	5259.5	y (9) (1+)
1132.44934	2819.4
1133.28503	898.5
1133.97241	224.9
1135.69824	158.9
1136.67578	26.3
1137.39661	299.5
1138.43469	59.0
1141.83411	177.5
1142.60864	215.7
1143.75171	340.5
1144.54321	61.5
1145.61670	27.0
1146.85889	50.0
1147.81189	214.0
1150.08716	33.9
1151.67310	21.9
1153.47583	49.1
1155.14282	438.3
1156.40295	141.2
1157.24890	105.9
1158.95508	31.2
1159.58838	150.3
1162.00684	164.0
1167.32092	98.1
1168.31775	11.0
1173.36938	56.3
1174.52332	70.6
1175.75098	54.0
1178.67920	18.6
1179.50354	109.6
1180.55310	29.5
1182.48291	16.7
1183.12500	65.3
1185.43335	72.1
1187.48523	11.0
1189.96460	51.4
1192.14282	101.5
1193.50293	156.4
1194.49866	34.2
1195.56567	56.5
1197.31970	741.4
1198.35132	116.6
1203.31421	41.9
1204.45605	48.7
1205.58154	42.7
1207.63159	53.2
1210.47766	152.2
1211.34692	405.1
1212.48291	163.5
1213.37671	84.1
1215.09656	60.6
1221.13281	100.7
1224.60962	188.1
1225.52393	81.0
1227.67566	70.9
1228.36646	98.0
1229.14368	49.9
1234.73254	34.3
1237.50110	41.3
1238.43115	83.9
1240.62268	72.9
1243.60730	501.1
1244.55579	198.0
1245.54602	80.6
1252.24036	34.3
1253.39563	63.1
1255.57214	1018.9
1256.64294	1183.3
1257.80481	347.2
1258.42493	8.5
1262.37158	446.5
1263.41833	176.0
1264.37976	89.2
1265.02722	77.5
1265.75476	21.9
1268.16638	75.9
1274.36511	154.1
1275.63318	31.7
1278.17725	25.2
1283.94373	141.1
1285.29382	29.4
1286.34521	41.6
1290.66772	66.2
1291.69617	155.4
1292.41650	16.3
1293.80884	21.6
1295.47449	103.8
1296.50024	79.4
1301.40112	216.6
1302.32434	21.8
1306.50476	38.3
1308.70520	13.9
1310.35315	677.8
1311.48352	343.4
1319.82568	88.8
1332.56189	51.4
1334.73206	28.9
1336.78760	12.0
1349.19727	524.1
1350.61951	147.9
1352.75598	71.4
1354.24854	129.1
1355.65637	84.0
1370.25745	15.4
1381.32715	38.8
1385.35803	27.0
1389.08264	124.2
1390.35925	37.1
1391.30408	130.0
1404.29871	52.1
1405.27930	62.6
1407.21008	40.4
1408.35901	187.8
1409.27734	47.9
1418.56433	24.4
1434.69812	41.3
1441.22705	95.1
1451.57593	85.3
1460.48755	26.6
1480.27698	31.5
1516.69995	57.7
1524.94238	92.4
1533.65344	90.3
