# Supplementary material for: Phosphoproteomic Analysis of Platelets Activated by Pro-Thrombotic Oxidized Phospholipids and Thrombin
Source: PLoS One. 2014 Jan 6;9(1):e84488. doi: 10.1371/journal.pone.0084488 (PMC3882224; doi:10.1371/journal.pone.0084488)
Supplement: Annotated Spectra S1 — (ZIP) [file pone.0084488.s004.zip › ADSHEGEVAEGKLPSPPGPQELLDSPPALYAEPLDSLR_-6_2_133719.txt]

m/z	i	matches
288.32870	19.5
293.24554	25.0
295.03671	9.7
301.00696	5.1
303.71234	16.4
304.46439	6.6
310.38889	13.2
311.31876	4.9
312.50134	2.7
316.46393	4.2
318.39362	4.6
321.23511	21.0
324.27081	18.6
326.14447	17.4
327.22000	5.2
329.10443	8.6
331.05048	7.8
337.58691	2.8
339.14871	19.5
340.09320	30.6
343.39587	14.9
345.26355	7.8
347.88611	42.0
350.74152	132.8
352.39505	7.0
355.93750	33.0
358.29303	13.9
360.04749	3.6
362.28638	6.3
362.90894	12.2
364.26645	35.4
367.07980	23.2
367.89551	27.9
374.19025	39.8
375.52652	139.9
376.38922	25.9
379.34137	4.8
381.34973	43.4
382.27554	5.2
385.40350	21.2
386.23129	36.2
387.32532	19.9
391.22702	21.6
394.16589	30.8
395.43585	3.3
397.37891	30.5
398.25525	8.0
400.09930	12.9
402.29858	18.2
405.09735	14.4
406.40802	5.8
407.34473	38.3
411.33130	6.6
414.10693	9.4
415.20435	11.2
419.24597	22.1
421.30914	10.9
425.38416	9.4
426.07428	12.2
428.09705	11.0
428.93903	13.5
430.23993	6.4
431.41769	6.7
432.40167	22.2
433.36346	18.0
438.18634	23.0
439.50677	4.9
440.24951	3.1
441.17749	10.7
443.33444	33.9
444.32568	20.9
445.23633	41.5
446.59155	7.0
447.25247	20.1
448.30914	16.6
449.41293	15.1
450.16754	15.8
451.23578	55.3
452.43362	44.2
454.00735	11.7
455.44214	34.0
456.31357	14.6
459.32843	40.9
464.20432	39.6
465.43719	9.8
466.37476	23.7
468.23895	12.5
469.31912	33.1
470.34558	17.9
471.33047	28.2
472.24146	37.0
473.35580	20.3
474.67776	11.1
475.48633	7.3
477.93307	11.3
479.86078	73.4
480.85950	34.7
481.55920	4.2
485.36826	29.7
486.10571	24.5
487.34302	22.5
488.50885	12.3
489.17566	3.0
490.40723	189.9
491.37592	33.5
492.22943	17.4
495.06299	5.5
496.21323	27.4
497.22772	6.7
498.43381	11.8
499.55350	7.2
500.30963	3.9
501.13284	28.9
502.95343	8.4
505.48535	14.0
506.40356	6.7
507.48407	11.0
508.39148	11.8
509.47592	11.9
511.61795	18.4
512.24677	51.9
513.24957	20.3
515.49402	4.3
516.12048	20.4
516.87109	27.0
519.26099	7.9
520.38232	14.9
523.30640	37.9
524.20343	31.3
526.19116	12.2
529.47119	4.9
530.24365	13.2
532.65967	117.8
533.79700	12.7
534.67969	13.1
537.34912	22.5
540.47119	59.7
541.39832	4.9
543.19727	27.2
544.34790	39.7
545.08911	20.3
547.33862	3.6
548.38678	6.3
549.40759	5.2
551.37134	16.4
552.38611	13.8
553.22095	15.3
554.56299	31.2
557.28833	50.3
558.41736	12.1
560.43958	16.9
561.48669	22.6
562.30078	26.5
564.21521	8.2
565.12091	11.7
565.72595	21.9
568.27979	7.2
569.29407	10.7
571.43671	93.2
573.18604	58.3
577.38379	11.8
578.09631	11.9
580.21057	3.8
585.59387	34.4
587.27362	18.3
588.86499	36.7
589.63965	8.1
590.66406	59.6
591.36096	11.3
592.29578	15.7
593.35181	27.6
594.18463	22.7
596.22632	52.2
597.29980	40.9
598.95880	8.1
600.03955	40.2
601.07813	45.0
602.15979	17.9
603.52130	109.5
604.57336	5.2
605.74341	28.2
606.52808	29.9
607.24445	4.6
609.21558	50.7
610.51709	16.3
611.30292	11.8
612.33167	32.2
613.51111	71.2
614.26782	31.4
615.38379	6.6
616.25702	59.1
619.56689	28.0
621.09723	82.7
622.16937	6.7
623.06787	11.0
624.24487	47.9
625.25055	62.3
626.30933	25.7
627.15698	42.6
628.48608	28.0
630.20874	15.1
631.31189	13.8
632.41284	22.4
633.24097	2.7
635.28082	40.2
635.91400	42.4
636.58264	40.9
638.21265	76.5
639.47363	20.5
640.30231	50.3
641.25916	26.3
641.98340	49.0
642.69519	22.2
643.38281	5.0
645.07672	50.0
645.84259	41.0
646.48151	19.0
649.55737	77.9
651.65234	33.3
652.35370	34.6
653.30615	62.9
655.18262	7.0
656.03119	20.7
657.37573	19.2
658.05713	27.8
659.30383	41.0
659.93738	22.0
661.20215	12.8
662.49255	32.8
663.26257	47.4
664.56439	21.5
665.73511	25.8
666.65454	74.9
667.42212	8.9
668.51770	11.2
671.41345	15.1
672.33600	73.8
673.07312	28.4
673.85669	9.9
675.04773	28.2
676.21930	87.3
677.05054	6.7
678.34424	19.4
681.21423	49.9
682.28137	58.3
683.47363	37.3
684.56018	69.0
685.56836	36.6
686.48889	97.2
688.48627	138.0
689.54889	3.6
690.22217	62.7
691.84222	33.0
693.65283	125.4
694.56677	34.1
695.33740	48.1
699.36328	58.1
700.45844	2412.4	b (27) (4+)-H2O, y (6) (1+), b (27) (4+)-NH3
701.41589	840.2	b (14) (2+)-P
702.47729	440.2	b (13) (2+)
703.41785	73.7
704.70618	96.2
705.45129	25.6
707.07263	37.1
708.04071	54.3
709.38464	33.1
710.49622	14.8
711.57489	23.3
713.03406	110.3
714.40320	7.3
715.23193	10.8
716.36652	9.6
717.40442	15.8
719.54248	22.9
721.55731	1291.0	b (29) (4+)-H2O-P, y (27) (4+)-NH3, y (27) (4+)-H2O, y (13) (2+), b (29) (4+)-NH3-P, b (28) (4+)
722.55927	361.9
723.81708	13.2
725.58289	26.6
726.96082	25.8
728.21118	14.2
729.39075	14.6
730.00763	70.6
731.29962	16.4
733.35846	8.6
734.35645	68.7
736.47473	94.0
737.36444	16.2
738.66187	16.4
740.52216	11.8
742.10022	84.6
742.81763	70.7
744.23975	78.9
745.82715	196.7
747.82214	30.0
748.61279	12.7
751.27734	103.1
753.11035	44.8
754.15765	68.4
755.21680	36.7
756.22998	97.4
757.06934	21.2
758.30859	22.3
759.07581	64.0
759.90466	108.3
762.15277	31.0
764.04333	42.4
765.19653	263.1
766.21667	82.8
767.97925	68.0
768.93842	16.4
769.97375	68.5
771.01538	39.8
772.12238	143.6
773.09521	30.8
775.07312	37.1
776.08234	65.2
777.01807	61.9
778.38281	72.8
779.31445	13.2
780.36536	192.9
781.31885	68.1
782.55371	23.6
783.67090	38.4
784.37085	46.4
785.58630	235.2
786.70081	88.5
787.77808	26.7
789.53149	83.7
790.41211	23.6
791.20093	21.5
792.51257	78.8
793.65491	38.1
794.38989	334.5	b (15) (2+), b (16) (2+)-P
795.03540	241.4
796.27368	115.5
797.31177	12.4
798.50024	106.0
799.35425	98.2
800.66833	65.9
801.40588	74.5
802.81067	25.8
805.42224	82.4
806.44763	102.7
807.31360	85.6
808.16614	38.1
809.42627	63.9
810.34155	65.3
811.53711	82.2
812.34119	100.9
813.08667	119.4
814.49695	30.5
815.43530	84.7
816.38293	24.2
817.46545	76.9
818.53503	33.9
820.47852	63.4
821.27490	63.8
822.16223	37.2
823.19873	49.7
824.12830	9.0
825.32654	3.3
826.46973	10.7
827.35632	90.7
828.84705	298.0
829.45068	1125.7	y (7) (1+)
830.47949	540.2
831.55176	132.9
832.40063	34.8
833.16125	11.5
835.08887	69.5
836.20532	121.7
836.90332	17.3
837.75354	29.9
838.86536	94.2
840.17822	43.7
841.96301	47.6
842.60168	40.3
843.76599	40.0
844.51904	73.0
845.44495	174.8
846.08948	50.6
846.73792	12.7
847.75171	6.7
848.72546	62.8
849.32825	4.0
850.67041	54.4
851.47644	26.7
852.41736	43.4
853.22888	22.2
854.12659	3.8
855.11194	88.8
856.08093	93.0
857.53027	84.4
858.65686	62.8
859.40454	19.8
860.46448	16.8
861.41858	55.6
862.92883	199.6
864.11511	140.2
865.63806	23.2
866.46667	51.2
867.68799	103.5
868.54639	274.6
869.38135	50.7
870.11804	58.7
871.01904	24.5
871.96997	40.7
872.94470	109.7
874.62756	276.5
875.56226	167.7
877.05615	150.7
878.41736	114.8
880.12952	53.0
881.02625	56.1
882.59070	87.6
883.48523	169.4
884.56213	60.8
885.40564	9.1
886.36121	176.1
887.33630	241.3
888.22766	66.9
889.07703	33.5
889.97998	38.3
890.93884	55.4
892.18481	101.5
893.80798	59.3
894.83594	88.1
895.85962	52.4
896.89490	38.6
898.04980	55.3
899.41663	100.2
900.49377	939.1	b (27) (3+)-H2O-P, b (26) (3+)-NH3, b (26) (3+)-H2O, y (8) (1+), b (27) (3+)-NH3-P
901.41821	763.8
902.59790	155.8
903.57654	131.1
904.55835	47.6
905.37402	124.8
907.15601	436.7	b (26) (3+), b (27) (3+)-P
908.27637	101.1
909.14868	257.2
910.13586	51.7
911.23889	42.7
912.50073	149.1
913.68176	13.5
914.67175	46.3
915.76062	56.3
916.68420	18.9
917.68860	138.5
918.72290	139.2
919.52856	48.0
920.50476	35.5
921.87219	107.0
922.87146	88.2
923.95410	156.1
925.16199	73.7
926.20959	30.8
927.84912	76.0
928.51721	20.0
929.77551	130.9
930.56226	73.0
931.84399	32.5
932.80078	84.3
933.61853	127.6
934.40820	55.5
935.41589	92.7
936.17944	17.1
937.31836	103.1
938.02161	125.4
939.20740	105.9
940.23718	153.7
941.53857	176.3
942.58618	156.5
943.29761	36.4
944.43372	203.9
945.51392	136.6
946.60925	51.6
947.66785	149.2
948.56274	104.4
949.82703	125.8
950.81860	116.6
951.47156	45.3
952.44287	53.3
953.68103	129.8
954.84082	133.2
956.64026	141.6
957.25134	474.2	b (28) (3+)-NH3, b (28) (3+)-H2O
958.21313	369.8	b (9) (1+)-H2O
959.17993	400.3	b (19) (2+)-NH3, b (19) (2+)-H2O
959.79089	34.0
960.56262	90.6
961.73438	248.3
962.80835	501.1	b (28) (3+), b (29) (3+)-NH3-P
963.52295	260.4
964.88318	64.5
965.68896	36.8
966.68848	331.3
967.60474	223.5
968.63965	438.2	b (37) (4+)-H2O, b (19) (2+), b (37) (4+)-NH3
969.55933	22.7
970.57251	172.0
971.50244	147.2
972.54736	265.6
973.25684	289.7
974.24072	133.3
975.25403	85.4
976.48193	388.4	b (9) (1+)
977.44092	145.7
978.46423	116.5
979.37817	151.4
980.46094	187.7
981.75684	107.5
982.85034	420.3	[M+4H] (4+)-NH3-H2O-P, b (20) (2+)-P
984.11914	275.6
984.94556	585.6
986.49121	286.5
987.43066	164.7
988.32361	192.7
989.16284	204.1
989.94409	83.0
990.72632	229.6
991.68433	318.1	y (18) (2+)-H2O, [M+4H] (4+)-P, y (18) (2+)-NH3
992.43420	279.0
993.29443	449.6
994.25952	645.6	y (37) (4+)-NH3, y (37) (4+)-H2O
995.10486	1103.6	b (29) (3+)-NH3, b (29) (3+)-H2O
996.16785	308.2
997.12305	253.4
998.21387	536.1	y (37) (4+)
999.53052	404.6
1000.27856	481.6	y (18) (2+)
1001.03894	2058.1	b (29) (3+)
1002.55371	146.2
1003.82202	813.4
1004.54285	435.8
1005.26855	90.1
1006.36633	154.9
1007.04675	142.7
1015.71021	13.7
1018.19995	21.5
1019.62671	6.9
1022.01392	131.4
1022.92993	26.4
1023.73755	13.6
1024.58801	11.4
1025.20508	18.5
1026.18872	21.4
1029.63367	36.7
1030.40771	71.4
1031.74158	25.2
1032.42139	58.5
1033.63928	112.6
1034.53259	54.6
1035.43042	65.1
1036.04395	16.5
1036.76367	22.3
1037.62695	60.0
1039.12427	130.2
1040.28796	111.6
1041.55762	79.5
1043.00623	63.7
1043.66284	47.2
1045.20679	70.2
1046.03430	273.4
1046.80884	72.4
1047.48669	105.9
1048.98035	819.1	b (30) (3+)-H2O, b (30) (3+)-NH3
1050.01660	306.8
1050.61755	20.5
1051.33289	26.4
1052.57776	50.0
1053.63281	83.8
1054.87671	1220.4
1055.54590	1379.2	y (19) (2+)-NH3, b (30) (3+), y (19) (2+)-H2O
1056.43201	193.3
1057.74158	100.5
1058.75610	159.1
1059.74500	77.4
1060.41040	16.7
1061.43628	51.6
1062.62085	65.1
1063.48303	801.0	y (9) (1+), y (19) (2+)
1064.43298	449.8	b (11) (1+)-P
1065.36401	131.6
1066.17554	57.7
1066.88513	131.6
1068.59766	82.5
1069.45630	85.3
1070.32446	63.6
1071.13867	54.2
1072.75854	1026.0	b (31) (3+)-NH3, b (31) (3+)-H2O
1073.63928	441.7
1074.37354	15.6
1075.53149	32.5
1076.51978	14.6
1077.53137	70.9
1078.86194	3280.4	b (31) (3+)
1079.82678	399.1	y (31) (3+)-NH3, y (31) (3+)-H2O
1081.03687	116.1
1082.25928	24.8
1083.42395	104.9
1084.37134	115.2
1085.47314	38.7
1087.16187	111.1
1088.88306	333.5	b (21) (2+)-NH3, b (32) (3+)-P
1089.49854	220.7
1090.55811	39.3
1091.30078	65.4
1093.03723	124.6
1094.31348	65.1
1095.48657	109.6
1097.19849	229.7
1098.20178	59.4
1099.66113	5.2
1100.34583	22.8
1101.89722	130.1
1103.00415	43.0
1104.41711	40.8
1105.26782	155.1
1106.14282	99.7
1106.97058	85.7
1107.78564	25.3
1108.52954	5.4
1110.00293	177.8
1111.59033	120.5
1112.63428	111.5
1113.46729	251.1
1114.50061	78.2
1115.95740	1112.9	b (32) (3+)-H2O, b (33) (3+)-NH3-P, b (32) (3+)-NH3, b (33) (3+)-H2O-P
1116.72290	90.1
1117.34119	47.1
1118.52600	114.3
1119.41016	21.7
1120.19043	48.0
1121.26025	1510.1	b (33) (3+)-P
1122.06775	5946.3	b (32) (3+)
1123.54944	202.0
1125.03662	95.3
1125.69470	8.6
1126.77771	9.1
1128.04370	113.4
1129.56641	291.0
1130.53076	276.8
1131.80542	105.9
1132.58435	50.6
1133.69470	59.2
1134.46350	86.1
1135.26978	24.9
1136.04370	65.7
1137.18384	27.1
1137.83948	36.7
1138.52722	45.1
1139.47278	13.5
1140.08105	33.0
1141.56250	39.6
1142.28845	22.6
1143.20129	76.4
1144.83301	19.4
1146.34827	54.8
1147.94617	40.7
1148.67358	4.2
1149.65930	60.6
1150.29993	56.6
1152.33728	108.2
1153.73315	403.8	b (33) (3+), b (34) (3+)-NH3-P, b (22) (2+)
1154.54761	189.7
1155.37305	18.5
1156.64111	38.7
1157.31384	14.4
1158.30176	128.5
1159.24365	89.0
1160.23267	50.8
1160.90063	7.5
1162.36145	159.0
1163.37378	31.1
1164.16040	20.7
1165.03320	90.1
1166.51172	31.4
1167.77917	75.4
1169.35327	74.3
1170.62939	110.9
1171.86462	14.4
1172.85059	13.4
1175.65576	121.2
1176.70447	186.8
1177.58093	55.5
1178.54187	51.3
1179.87170	127.8
1181.02393	57.4
1181.75586	12.8
1182.90332	132.6
1184.37183	38.9
1185.86133	166.2
1186.90771	81.0
1188.81934	105.3
1189.76465	51.4
1190.97217	97.8
1192.22314	183.4
1193.20422	9.8
1194.59814	271.7
1195.46948	145.4
1196.23218	11.9
1197.56445	90.3
1198.40503	27.5
1199.16577	10.8
1199.86243	58.5
1201.42822	180.3
1202.52039	59.7
1203.54602	39.2
1204.59753	13.6
1205.41455	84.3
1206.42834	59.7
1207.79272	144.5
1208.79553	138.9
1210.11523	264.3
1210.97302	152.3
1212.14929	64.0
1213.37549	9.6
1215.66455	59.6
1216.42603	36.6
1217.25757	4.3
1218.05273	151.6
1218.86401	61.3
1219.48706	128.6
1220.14063	12.0
1221.12598	69.4
1221.77637	43.6
1222.52930	129.9
1223.35571	31.0
1224.48059	74.9
1226.57520	117.5
1227.29187	3.1
1228.36304	159.8
1229.66479	114.8
1230.55396	544.7	y (35) (3+)-NH3, y (11) (1+)-NH3, y (35) (3+)-H2O, b (35) (3+)
1231.65918	39.5
1232.38513	66.5
1233.16479	59.1
1234.18103	34.2
1235.29395	115.4
1236.31750	112.3
1238.21240	238.0
1239.18994	87.9
1239.95874	13.0
1240.62695	13.0
1242.14307	25.2
1244.41992	114.7
1245.48767	18.7
1246.63879	96.2
1247.46289	69.8
1248.44189	31.4
1249.66650	78.2
1250.51770	7.5
1251.24365	42.9
1252.76880	193.2
1253.50195	295.9
1254.34106	32.4
1255.51184	111.8
1256.45728	122.1
1257.55444	61.9
1258.36963	55.7
1259.23364	403.7	b (24) (2+)-H2O, y (36) (3+)-P, b (24) (2+)-NH3, b (36) (3+)
1260.41931	77.3
1262.43970	103.3
1263.23779	77.0
1264.55139	54.5
1265.57202	54.5
1266.55396	31.7
1267.65601	699.0	b (24) (2+)
1268.35510	363.4
1268.98743	119.6
1269.81348	91.6
1271.16956	72.7
1272.32495	48.6
1273.40356	92.5
1274.35535	20.0
1275.65076	72.7
1276.64319	64.2
1277.35840	68.7
1278.73535	65.6
1279.45337	21.9
1280.24243	31.5
1282.55481	78.0
1283.32825	60.9
1285.04712	43.5
1286.31982	55.3
1287.26514	172.0
1288.10156	57.4
1290.27417	14.2
1291.12610	211.4
1291.82129	60.5
1293.46619	65.0
1294.12048	64.4
1294.92041	4.6
1296.74463	211.5
1297.51819	115.9
1298.38049	65.7
1299.42224	74.8
1300.47314	19.2
1302.16589	761.2	b (26) (2+)-H2O-P, b (25) (2+)-H2O, b (25) (2+)-NH3, b (26) (2+)-NH3-P
1302.96301	463.3
1303.81836	74.9
1305.15649	97.0
1306.25647	39.8
1307.18396	106.4
1308.25525	17.5
1308.93176	30.2
1310.79846	731.4	b (26) (2+)-P
1311.51086	951.6	b (25) (2+)
1312.21680	678.1
1313.31702	24.2
1314.55774	42.3
1315.72083	180.1
1316.63354	83.8
1317.32385	91.8
1318.17114	91.8
1319.34900	68.1
1320.02991	3.0
1321.39233	27.0
1322.43420	58.4
1324.45532	82.8
1325.55554	62.4
1327.15027	89.8
1328.30237	29.6
1330.07556	84.6
1330.94263	126.8
1331.91724	129.7
1332.81738	53.8
1333.56934	23.3
1334.74426	106.5
1335.62671	45.2
1336.86560	37.0
1337.95398	28.3
1338.76392	49.6
1339.50061	16.0
1341.04321	15.5
1341.93274	45.5
1343.01697	79.0
1344.02966	137.0
1344.84094	126.3
1345.75574	187.6
1346.68250	77.8
1347.56311	17.7
1348.79736	42.0
1349.79016	5.4
1351.02893	150.4
1351.86682	97.8
1352.47168	27.4
1354.08191	52.9
1355.46643	35.5
1356.70764	80.1
1357.42664	22.1
1358.40686	62.2
1359.68616	1137.1	b (27) (2+)-P, b (26) (2+)
1360.69751	509.9
1361.41711	189.7
1362.41357	81.1
1364.63000	9.7
1366.12744	50.7
1366.89465	4.3
1368.26941	78.0
1369.15295	3.6
1369.94702	84.4
1372.95056	110.7
1373.73926	9.9
1374.70825	4.9
1376.07300	49.8
1377.15674	68.4
1377.91382	29.0
1379.42822	44.9
1380.96362	62.2
1381.81482	45.3
1382.93274	6.4
1383.73193	16.8
1384.36682	5.7
1385.27405	24.7
1386.42847	170.1
1387.44128	91.9
1388.18872	8.9
1389.81775	76.8
1392.08521	124.2
1393.53552	86.2
1394.74182	55.1
1395.70740	46.6
1397.30859	48.4
1398.76245	58.2
1400.09863	32.7
1400.81616	2.5
1401.65173	14.4
1402.76624	141.6
1403.47913	30.8
1404.46155	28.0
1406.08984	38.9
1406.99915	19.6
1408.38928	58.5
1409.69836	46.5
1410.69775	12.1
1411.79907	22.9
1412.54810	40.3
1413.78137	74.5
1414.97107	8.2
1415.73694	60.3
1416.58508	154.0
1417.58630	130.2
1418.43958	26.6
1419.36169	19.0
1421.46997	14.9
1422.33813	64.2
1423.57471	28.6
1424.99634	76.3
1426.29663	28.0
1428.21252	11.2
1429.08765	13.7
1432.39478	10.1
1433.19299	28.8
1434.60876	106.3
1435.80139	83.3
1436.55408	17.5
1437.74219	77.2
1438.75281	60.6
1439.38928	250.6
1440.53040	199.4
1441.49048	268.1
1442.62720	225.8
1443.62000	278.7
1444.52930	229.0
1445.24634	19.5
1446.08228	22.4
1447.16736	9.8
1447.88049	22.7
1448.61804	51.3
1450.45764	36.2
1451.08154	39.1
1452.22949	167.2
1453.13684	11.7
1454.00708	22.1
1455.27979	18.6
1456.16431	71.9
1459.68298	14.5
1461.42236	24.2
1462.91602	14.0
1463.82495	31.1
1464.99475	45.8
1466.35474	6.1
1467.27100	11.5
1468.57117	38.6
1471.16101	71.0
1472.92126	27.2
1473.53577	7.5
1474.35852	12.8
1479.65051	16.8
1480.88831	24.8
1482.23486	12.7
1482.97327	26.4
1484.40454	72.9
1486.47156	17.1
1487.61426	3.6
1489.28564	74.5
1489.88757	16.8
1490.53088	25.5
1491.31458	107.4
1493.39990	4.0
1494.25293	30.3
1496.63062	5.8
1497.56824	37.7
1500.20959	492.7	b (14) (1+), b (29) (2+)
1501.15808	291.5
1501.99109	93.2
1502.99854	29.3
1505.06262	30.8
1506.34802	34.4
1507.23962	35.7
1508.35645	39.5
1509.24695	37.1
1510.16003	30.7
1511.52161	24.4
1512.77112	11.5
1514.30750	7.6
1515.75427	13.5
1516.89954	4.0
1518.97375	66.3
1520.56580	12.8
1521.42261	29.0
1522.22412	14.0
1523.59009	28.1
1524.53821	6.1
1525.32813	90.9
1526.72302	60.6
1528.53186	12.8
1529.67139	121.5
1530.49316	17.2
1531.26904	21.6
1533.21338	7.9
1539.47046	23.1
1540.27563	17.9
1541.70129	20.7
1542.61194	9.7
1543.46130	5.8
1544.37463	41.9
1545.08313	71.8
1547.99402	35.1
1552.26746	12.1
1553.46387	121.5
1554.43958	100.1
1555.09412	4.3
1556.14368	36.6
1557.59460	11.5
1560.12170	31.9
1561.05286	10.9
1561.99670	9.9
1563.53052	14.0
1564.52893	19.5
1565.83167	30.6
1568.31970	15.6
1569.68005	18.1
1570.93445	46.8
1574.99280	32.2
1575.67114	19.2
1576.66797	3.3
1578.21008	9.7
1579.47485	3.0
1580.36731	7.2
1581.86926	157.9
1582.88123	250.2
1584.52075	18.4
1586.40991	15.5
1587.70667	12.1
1588.83801	11.9
1589.74414	8.3
1591.44238	12.2
1595.53479	7.8
1596.54187	20.1
1597.45032	69.5
1598.64441	35.4
1600.39709	18.7
1601.46167	15.5
1602.23877	56.1
1604.54517	15.5
1605.42273	43.4
1606.94971	45.2
1608.81714	42.3
1611.57581	19.4
1613.70593	9.7
1614.78406	53.0
1615.50574	3.6
1617.00256	57.6
1617.85876	125.2
1619.22314	78.5
1620.49670	12.4
1621.73071	3.3
1623.60718	27.3
1625.99939	33.4
1631.25745	21.1
1632.22485	6.7
1633.01599	46.6
1633.97534	47.7
1634.82727	12.9
1635.75500	22.9
1637.13049	27.1
1639.44116	17.1
1641.34509	19.7
1643.09314	79.4
1644.31274	67.1
1645.64343	28.2
1647.61987	22.2
1650.18250	6.7
1651.20923	9.1
1653.94214	30.9
1654.55786	7.9
1655.26111	37.3
1657.55249	15.1
1667.10718	8.1
1668.43738	42.4
1673.70056	68.2
1674.43237	3.3
1676.42065	53.2
1679.91492	26.0
1681.83667	673.5	b (32) (2+), b (33) (2+)-P
1682.78674	632.0
1683.64819	57.2
1684.72009	19.6
1685.67200	22.1
1687.07361	15.6
1692.60034	15.5
1698.49060	13.4
1699.53845	27.4
1701.72290	32.1
1706.50354	16.9
1710.10583	19.8
1712.71997	14.7
1715.14685	18.3
1717.73657	14.8
1720.09497	16.4
1725.75012	12.8
1727.31079	10.5
1731.69714	8.5
1733.57837	10.0
1735.42834	26.9
1738.21265	15.5
1738.88062	14.4
1739.96277	21.2
1741.57202	45.4
1749.13904	7.3
1754.82434	15.5
1755.67273	7.3
1756.50793	38.0
1759.77466	8.5
1760.63354	29.5
1762.94556	3.8
1766.00916	2.7
1770.79846	13.1
1775.58337	58.1
1776.89026	45.2
1778.52380	17.7
1779.85657	11.8
1782.86145	12.2
1789.42371	9.2
1791.70325	5.7
1792.79260	8.8
1795.46277	16.1
1798.16821	19.3
1808.29529	11.9
1810.65405	25.5
1816.32214	11.1
1820.77429	14.6
1826.50269	20.2
1827.57654	28.0
1830.33948	7.6
1831.48816	27.8
1833.72595	11.1
1840.46021	31.1
1848.91150	17.0
1849.75159	15.3
1865.74243	16.4
1874.52271	18.6
1877.24670	15.0
1895.70398	23.9
1902.64832	22.4
1903.28308	21.1
1909.02380	4.8
1912.03137	20.1
1915.71460	10.7
1917.14001	13.2
1918.13794	41.9
1926.80872	33.1
1928.89575	9.5
1931.74109	4.9
1936.27905	14.3
1951.96399	17.9
1959.69592	58.7
1960.86890	20.8
1961.80591	9.8
1962.72583	9.9
1963.95178	3.3
1972.67444	21.6
1974.94458	16.2
1995.79871	3.6
1997.36169	3.6
