# Supplementary material for: Phosphoproteomic Analysis of Platelets Activated by Pro-Thrombotic Oxidized Phospholipids and Thrombin
Source: PLoS One. 2014 Jan 6;9(1):e84488. doi: 10.1371/journal.pone.0084488 (PMC3882224; doi:10.1371/journal.pone.0084488)
Supplement: Annotated Spectra S1 — (ZIP) [file pone.0084488.s004.zip › ADSHEGEVAEGKLPSPPGPQELLDSPPALYAEPLDSLR_-7_2_124981.txt]

m/z	i	matches
287.23090	14.1
297.38702	25.6
312.25510	17.3
313.11777	8.6
316.25064	14.0
325.16983	19.7
326.13324	5.9
329.20929	15.9
336.19708	10.2
338.93356	12.4
341.88742	50.0
343.95590	7.9
345.42160	7.0
351.03955	140.4	b (14) (4+)-H2O, b (14) (4+)-NH3, y (6) (2+)
354.08344	65.7
355.06534	9.1
358.40900	73.8
360.13495	28.4
362.22070	20.9
375.35785	73.3
376.50525	24.4
377.66959	9.1
379.01736	29.6
382.33383	9.1
383.12579	9.1
386.07574	18.3
386.93542	28.5
388.33890	16.6
389.33322	18.3
395.14566	19.3
397.08182	6.0
399.22324	28.7
400.50903	6.4
404.45776	37.9
407.40497	5.9
408.18701	18.3
416.38663	12.3
423.27106	30.1
424.31201	23.9
427.16864	51.1
431.20099	6.8
432.25159	6.0
433.22803	8.6
435.20044	43.4
436.03561	14.3
437.10394	25.3
439.27551	55.3
440.54645	41.7
441.23944	14.0
444.60248	35.1
450.36316	29.4
451.30090	39.3
454.61710	25.6
456.16330	21.6
457.13083	13.2
458.91373	8.0
459.72812	10.7
460.95660	11.6
462.24200	29.7
463.72522	9.1
466.18378	43.2
473.98877	52.9
480.44385	29.4
482.60016	43.8
484.08206	40.8
485.36792	26.7
490.18173	58.8
491.36115	63.3
494.88867	25.8
495.85895	48.7
496.57663	18.2
497.22665	10.0
499.32434	15.0
500.39050	14.4
502.54810	25.1
505.03571	24.5
510.38428	40.9
511.05948	13.9
512.87878	12.2
513.82825	17.3
514.84509	35.6
518.29419	39.2
520.42395	8.1
521.29932	10.2
522.32617	43.0
523.27240	15.9
526.01923	20.3
528.35150	24.5
531.33618	18.3
532.62183	22.9
536.48865	9.2
537.20435	43.5
539.58362	11.3
540.66876	48.7
544.62378	33.6
545.44788	77.8
546.36792	29.9
548.24854	14.0
549.15503	14.0
554.12842	5.4
555.52234	23.7
556.41711	27.0
560.25458	83.2
561.77576	31.6
562.42859	8.0
563.36707	50.3
565.38354	18.1
566.50818	34.2
571.37817	21.3
572.11584	5.4
579.28711	6.4
584.13818	23.2
587.21179	13.8
588.50122	6.4
591.54370	69.0
592.41602	10.2
594.06396	82.0
598.49603	37.2
599.16333	5.9
600.67273	91.0
603.46234	193.6	y (5) (1+)
604.17908	4.1
604.80286	10.7
606.41272	49.9
608.30023	19.1
610.58655	50.9
611.43176	21.5
613.07025	13.9
614.10828	36.9
616.26306	18.3
620.15137	65.2
620.82483	30.3
622.11755	13.8
625.31317	64.0
628.60901	22.4
629.33264	72.6
630.56671	71.5
631.24670	55.3
632.03967	7.3
633.46313	4.8
634.35602	53.6
635.57202	11.8
636.28564	23.5
637.11700	85.5
638.46008	40.0
640.21594	56.8
640.95374	26.7
642.33691	99.0
643.70959	97.6
644.80042	7.0
645.64716	54.2
646.30457	95.8
649.38232	22.3
650.95746	42.9
653.73566	60.0
654.38232	22.4
655.15479	30.8
657.38617	42.3
659.19263	55.9
660.34680	16.1
662.97028	130.6
663.59436	7.7
667.13672	33.3
671.43835	32.4
673.31549	50.8
674.35669	48.1
675.47327	31.6
677.19238	28.8
679.96442	9.1
681.76080	16.7
682.47552	207.9	b (20) (3+)-H2O, b (20) (3+)-NH3, y (6) (1+)-H2O
683.38708	97.3
684.88843	22.5
687.86127	42.7
688.46265	166.9	b (20) (3+)
689.36108	36.3
690.36719	16.5
692.58447	6.4
693.47858	110.5
694.48334	88.3
695.28156	29.4
700.33014	2113.2	b (27) (4+)-NH3, b (27) (4+)-H2O, y (6) (1+)
701.50037	1040.0	b (14) (2+)-H2O
702.59070	523.1	b (14) (2+)-NH3
703.46936	11.1
704.30133	28.9
705.15576	102.5
706.90417	34.6
708.13525	14.5
709.63831	34.7
712.53082	46.8
714.50452	50.9
716.52295	37.5
717.60181	48.1
719.07788	8.5
719.71259	8.9
720.48315	85.1
721.37695	453.0	y (27) (4+)-P, y (13) (2+)
722.23907	568.3	b (28) (4+), b (29) (4+)-H2O-P, b (29) (4+)-NH3-P
722.89893	36.3
723.73755	46.7
725.12073	15.4
726.11908	6.8
727.48926	29.4
728.09985	31.0
731.83984	21.5
733.42377	50.0
735.51178	31.4
736.93958	30.4
737.60626	44.4
738.34814	15.1
739.66675	27.2
740.43140	44.3
742.41150	62.9
743.25403	96.1
743.87946	50.2
745.81921	131.7
748.16925	99.4
749.85864	11.3
751.52112	93.2
753.25079	59.5
754.23145	22.8
754.97351	24.5
755.58990	35.8
756.36389	11.8
759.52112	42.9
760.25446	63.0
761.56879	29.5
762.61615	135.5
765.04193	179.9	y (14) (2+)
766.10492	124.4
766.78796	21.8
768.63342	30.8
769.55109	122.1
770.37415	51.7
771.87769	110.2
773.16113	56.5
775.51831	67.9
776.34656	11.3
776.97266	36.9
777.57495	30.2
778.41736	29.9
780.51563	375.6	b (31) (4+)-NH3-P, y (30) (4+)-H2O-P, b (31) (4+)-H2O-P
781.18677	24.3
782.10974	87.8
782.88367	61.7
784.24585	7.9
785.60034	496.6	b (16) (2+)-H2O-P, b (15) (2+)-H2O, b (16) (2+)-NH3-P, b (15) (2+)-NH3, y (30) (4+)-P
786.76953	53.4
789.51062	33.0
790.78833	96.7
792.36011	36.2
793.43848	66.0
794.71143	448.7	b (15) (2+)
795.36060	49.4
796.58008	72.6
797.38721	52.6
799.00940	85.6
801.79529	11.1
802.57129	10.2
804.32617	50.6
805.62097	54.8
806.29651	56.8
807.29541	298.8	b (24) (3+)-H2O-P, b (23) (3+), b (8) (1+)-H2O, b (24) (3+)-NH3-P
808.39319	137.2	b (31) (4+)
811.25647	90.8
812.30054	121.5
813.63684	50.6
814.79895	59.4
815.92236	93.0
817.00000	25.1
817.98254	5.4
819.70569	94.9
820.38623	73.7
821.87866	86.4
822.98462	42.2
823.66858	38.6
824.44031	68.1
826.16528	27.3
827.07080	51.9
828.20837	7.0
829.38953	1013.5	y (7) (1+)
830.34741	406.0	y (31) (4+)-H2O, y (31) (4+)-NH3
831.51416	155.2
832.29358	29.8
833.27344	41.9
836.41479	39.7
837.03369	56.3
837.90454	86.8
839.37976	67.8
840.76746	31.5
842.02429	29.9
843.02380	116.2
843.63660	19.2
844.48950	123.0
845.57056	133.7
846.62451	125.8
847.66663	83.3
848.37769	115.2
849.60608	36.4
850.93408	51.6
851.62292	25.6
852.81042	30.8
854.24768	22.7
855.03552	23.5
856.89771	120.4
857.58875	10.7
858.54578	47.1
860.14453	66.5
860.95190	6.3
861.72778	75.7
862.82617	62.7
863.66711	14.6
865.48462	50.1
866.61389	116.8
867.75806	41.8
868.91797	123.8
870.21594	69.8
871.06714	51.9
872.68140	363.3
874.93188	521.2	y (24) (3+)-H2O, y (25) (3+)-H2O-P, b (25) (3+), y (25) (3+)-NH3-P
875.83472	49.6
876.91724	53.2
877.72485	77.0
878.52600	92.6
879.44812	86.8
880.26782	52.0
881.15771	19.2
882.11389	18.6
883.03772	96.8
883.96631	80.3
884.89221	70.6
885.51074	60.5
886.71460	36.4
887.44104	51.0
888.24500	116.6
889.53821	122.6
890.44104	18.9
891.30078	76.8
892.43201	11.3
893.19983	50.1
894.80884	99.7
895.95190	50.5
896.56287	11.9
897.85925	120.8
899.02600	28.2
900.39832	1188.2	b (27) (3+)-H2O-P, b (26) (3+)-H2O, b (26) (3+)-NH3, y (8) (1+), b (27) (3+)-NH3-P
901.42126	466.3
902.62415	181.7
905.44482	138.0
906.42749	62.5
907.07166	229.2	b (26) (3+), y (25) (3+)-H2O, b (27) (3+)-P
907.85547	152.9
908.53357	183.6	y (34) (4+)-H2O, y (25) (3+)-NH3
909.61316	36.4
910.45337	24.4
911.28210	80.5
912.91943	372.7	y (26) (3+)-H2O-P, y (34) (4+), y (26) (3+)-NH3-P
913.75500	39.5
916.25305	26.6
917.56873	69.8
918.39514	35.3
919.87146	120.7
920.71802	17.7
921.89392	50.0
923.55139	112.8
924.67200	35.7
925.37988	229.7
926.31311	92.8
927.34802	90.0
929.66614	85.2
930.53455	268.0	b (28) (3+)-P
931.36353	28.0
932.42017	201.5	b (27) (3+)-H2O
933.32800	66.7
934.18372	9.7
935.03357	116.7
935.93591	191.2	y (17) (2+)
937.55273	64.2
938.55127	111.6
939.44189	95.3
940.37109	151.3	b (36) (4+)-NH3, b (36) (4+)-H2O
941.31067	191.8	y (36) (4+)-NH3-P, y (36) (4+)-H2O-P
942.37988	106.4
943.78210	308.1	y (35) (4+)-NH3, y (35) (4+)-H2O, b (37) (4+)-H2O-P, b (37) (4+)-NH3-P, b (36) (4+)
944.52185	241.3	y (36) (4+)-P
945.26636	31.2
946.24951	174.9	y (26) (3+)-NH3, y (26) (3+)-H2O
947.67957	137.5
948.65259	358.7	b (37) (4+)-P, y (35) (4+)
949.90649	198.2
951.12988	184.1	y (26) (3+)
952.08826	55.1
953.82922	290.0
954.91309	161.7	y (27) (3+)-H2O-P
956.50928	261.0	y (27) (3+)-NH3-P, b (28) (3+)-NH3, b (28) (3+)-H2O
957.65259	164.8
958.45984	167.8
959.60962	132.9
960.91260	94.3
961.79834	177.6	y (27) (3+)-P, b (29) (3+)-NH3-P, b (29) (3+)-H2O-P
963.00513	225.2	b (28) (3+)
963.81970	222.7
966.15356	612.9	y (36) (4+)-NH3
967.57471	613.7	b (37) (4+)-H2O, b (29) (3+)-P
968.39697	525.7	b (19) (2+), b (37) (4+)-NH3
969.63428	126.8
970.77661	186.8
971.96277	256.6	b (37) (4+)
972.64819	127.1
973.78101	102.5
974.78613	31.0
976.39893	265.2
977.28516	13.4
978.68872	253.9
979.54346	11.4
980.18640	151.3	y (28) (3+)-P
981.21692	80.3
982.49707	261.3
983.19263	430.7	b (20) (2+)-P, [M+4H] (4+)-NH3-H2O-P
984.57056	825.0
985.40137	520.0
986.31177	112.8
987.44714	596.3	y (27) (3+)-H2O, [M+4H] (4+)-NH3-P, [M+4H] (4+)-H2O-P
988.44751	225.9	y (27) (3+)-NH3
989.39160	61.7
990.27844	28.3
991.12207	334.9	y (18) (2+)-H2O, y (18) (2+)-NH3
992.48511	628.6	[M+4H] (4+)-P
993.50195	284.4
994.18420	756.2	y (37) (4+)-NH3, y (27) (3+), y (37) (4+)-H2O
995.11475	1145.9	b (29) (3+)-NH3, b (29) (3+)-H2O
996.09009	56.5
997.40259	560.0
998.47327	539.8	y (37) (4+)
999.34082	539.0
1000.51099	1467.4	b (29) (3+), y (18) (2+)
1001.22388	1462.4
1002.29822	177.8
1003.43103	584.9
1004.23303	518.6
1005.05054	418.4
1005.95483	168.2
1007.02698	135.9	[M+4H] (4+)-NH3-H2O, b (10) (1+)-H2O, y (28) (3+)-H2O, y (28) (3+)-NH3
1008.72180	16.6
1019.37292	21.9
1021.34937	9.1
1022.53467	19.2
1023.34167	31.8
1024.39941	76.9
1026.02942	91.1
1026.99438	46.3
1027.82861	36.7
1029.27856	89.3
1030.68250	57.4
1032.30835	77.6
1033.12793	18.1
1034.37378	90.0
1035.64075	42.9
1036.31494	10.7
1037.87573	59.3
1038.78052	37.5
1039.77527	127.2
1040.50989	200.0	b (31) (3+)-H2O-P, b (31) (3+)-NH3-P, y (30) (3+)-H2O-P
1041.53979	147.5	y (30) (3+)-NH3-P
1042.79175	202.3
1043.55200	175.2
1044.59717	47.2
1045.40637	55.1
1046.38074	214.2	b (31) (3+)-P, y (9) (1+)-NH3
1047.61108	105.0
1048.95642	461.2	b (30) (3+)-H2O
1049.65942	591.4	y (29) (3+)-H2O, b (30) (3+)-NH3
1051.83936	35.8
1054.79346	873.2	b (30) (3+), y (19) (2+)-NH3, y (19) (2+)-H2O
1055.42517	788.9	y (29) (3+)
1056.22266	95.1
1057.50977	92.0
1059.35986	137.7
1060.31018	141.2
1061.40503	154.4
1062.14893	43.2
1063.39136	518.5	y (9) (1+), y (19) (2+)
1064.51672	341.0	b (11) (1+)-H2O
1065.53223	240.8
1066.63306	24.6
1067.33374	10.8
1068.44653	48.0
1070.58911	28.1
1072.74854	933.3	b (31) (3+)-H2O, b (31) (3+)-NH3
1073.78088	321.1	y (31) (3+)-NH3-P, y (30) (3+)-NH3, y (30) (3+)-H2O, y (31) (3+)-H2O-P
1075.04443	31.8
1077.16553	90.4
1078.51062	1800.3	b (31) (3+)
1079.50354	923.6	y (31) (3+)-P, y (30) (3+)
1080.43518	82.9
1083.34277	123.0
1084.02979	19.7
1084.88916	61.4
1086.90613	81.8
1088.49280	270.3	b (21) (2+)-NH3, b (21) (2+)-H2O, b (32) (3+)-P
1089.67163	149.5
1091.20923	20.2
1091.89270	12.4
1093.50671	37.4
1094.22876	38.1
1095.50586	13.4
1096.92444	4.8
1097.81458	39.5
1098.88428	30.1
1101.21326	76.8
1102.28809	16.0
1105.27173	173.6	b (22) (2+)-P
1106.16113	65.8
1106.93945	138.3	y (31) (3+)-NH3, y (31) (3+)-H2O
1108.64380	22.5
1109.72729	74.5
1110.43579	125.5
1112.64038	188.6	y (31) (3+), y (20) (2+)
1113.51831	77.0
1114.37939	71.3
1115.28003	249.4	b (33) (3+)-H2O-P
1116.10693	1108.2	b (33) (3+)-NH3-P, b (32) (3+)-H2O, b (32) (3+)-NH3
1116.96826	72.2
1117.58276	67.4
1118.61890	109.5
1120.06787	51.3
1121.54602	2710.6	b (33) (3+)-P, b (32) (3+)
1122.33594	2456.5
1123.39404	174.6	y (32) (3+)-P
1124.03027	23.8
1125.79407	137.6
1126.62280	10.0
1127.50635	30.2
1128.77234	218.6
1129.70947	93.6
1130.39893	128.1
1131.18164	90.6
1132.32642	127.4
1133.49097	47.6
1134.87402	120.8
1135.59412	3.2
1136.42114	37.5
1137.92493	80.7
1138.81323	41.1
1140.54004	14.3
1142.11646	58.5
1143.07483	35.4
1144.73340	56.0
1148.17456	5.9
1149.81909	36.9
1153.59741	69.0
1154.22192	200.3	b (33) (3+), b (22) (2+)
1154.90320	32.4
1155.66528	97.8
1157.82092	79.5
1158.57300	63.8
1159.45801	25.6
1160.79675	42.0
1162.17517	268.2
1163.25562	79.5
1164.07666	21.1
1165.85327	126.5
1166.95483	24.6
1167.98279	37.4
1168.88538	35.6
1169.62903	83.9
1170.50940	61.4
1171.57129	16.8
1173.31543	35.8
1174.49146	36.8
1175.47913	116.4
1176.43469	88.0
1177.31726	85.0
1178.78552	63.9
1179.39685	7.0
1180.18713	102.4
1181.80371	66.2
1182.67065	47.7
1184.15479	26.5
1185.35791	29.4
1186.58179	128.1
1187.88672	50.6
1189.73950	48.2
1191.13721	76.9
1192.16089	242.0	b (35) (3+)-NH3-P, b (12) (1+)-H2O, b (34) (3+)
1192.88745	115.2
1193.87524	230.5	b (12) (1+)-NH3
1194.57898	174.5
1195.42114	83.1
1196.74426	29.3
1197.74097	21.9
1199.78833	11.6
1201.18286	45.4
1202.49561	85.4
1203.39954	66.2
1204.94922	145.1
1206.40186	185.6
1207.16492	84.6
1208.08252	220.7
1209.12256	216.2	b (24) (2+)-H2O-P
1210.02881	172.8	b (12) (1+), b (23) (2+), b (24) (2+)-NH3-P
1211.12280	115.7
1212.84985	56.4
1214.51697	88.8
1216.47754	49.0
1217.31165	40.7
1218.38428	110.4
1219.79492	51.7
1221.29663	44.0
1222.93433	66.8
1224.09827	95.2
1225.08826	96.8
1226.36584	51.9
1227.83325	142.9
1228.59521	105.2
1230.10596	288.1	y (23) (2+)-NH3, y (11) (1+)-NH3, y (11) (1+)-H2O, b (35) (3+)
1231.19092	10.6
1231.83057	69.7
1233.15869	68.6
1234.71826	73.5
1235.54565	80.7
1236.61523	19.7
1238.13269	115.2
1239.09460	119.8
1240.78015	76.2
1241.71533	57.1
1243.47607	8.1
1244.65771	59.4
1245.95544	33.7
1246.63379	54.1
1247.51807	67.3
1248.82349	52.3
1249.68713	46.7
1250.38989	52.9
1251.57666	9.6
1252.68164	125.4
1253.65149	16.7
1254.84692	60.1
1256.11597	179.4
1256.87195	18.3
1258.37830	241.9	b (24) (2+)-NH3, b (24) (2+)-H2O, y (35) (3+)-H2O, b (37) (3+)-NH3-P, b (36) (3+), y (35) (3+)-NH3, b (37) (3+)-H2O-P
1260.08997	179.9	y (36) (3+)-P
1262.19507	155.3	b (25) (2+)-P
1262.82825	76.0
1264.69324	114.0
1265.49072	64.8
1267.48340	210.1
1268.31653	480.6	b (24) (2+)
1269.04578	74.2
1270.85254	85.3
1273.46033	33.7
1274.39160	194.7
1276.89893	36.9
1277.49890	49.4
1278.15479	81.7
1279.14136	80.7
1280.64380	39.0
1281.45532	34.2
1282.29980	33.2
1284.69910	294.6
1285.56323	10.8
1287.32092	40.4
1288.97681	84.5
1290.03015	31.2
1290.88440	17.7
1292.14868	37.1
1293.42761	108.2
1294.22083	17.0
1296.34534	66.7
1297.06689	285.9	b (37) (3+)
1298.22083	111.8
1299.54089	116.1
1300.50720	145.0
1302.18787	948.6	b (25) (2+)-H2O, b (25) (2+)-NH3, b (26) (2+)-NH3-P, b (26) (2+)-H2O-P
1303.12219	184.3
1303.76025	64.9
1305.07385	28.7
1306.16833	100.6
1307.74402	8.6
1308.62500	15.4
1311.35547	920.8	b (25) (2+), b (26) (2+)-P
1312.03955	296.0	y (25) (2+)-NH3-P, y (24) (2+)-H2O, y (25) (2+)-H2O-P
1312.79468	31.6
1313.61572	54.1
1315.34485	88.1
1316.46106	296.2
1317.13403	57.4
1318.51147	28.8
1320.46167	10.6
1321.48450	79.5
1322.21875	21.0
1323.41235	60.8
1324.12793	83.4
1326.09741	66.9
1327.06641	17.9
1330.06348	74.2
1331.33533	91.4
1332.14380	33.5
1334.46301	157.9
1336.67407	76.5
1337.34998	32.1
1338.47327	130.2
1339.57922	38.0
1340.40210	25.3
1341.30554	25.5
1344.41919	149.7	y (12) (1+)
1345.32092	62.1
1346.44861	38.3
1349.38855	21.1
1351.16125	258.8	b (26) (2+)-H2O, b (27) (2+)-NH3-P, b (26) (2+)-NH3
1355.01208	6.4
1356.58630	8.1
1357.49512	46.5
1358.46399	59.3
1359.28625	244.1	b (27) (2+)-P
1360.28687	1175.1	b (26) (2+)
1361.26038	130.1
1362.50537	14.5
1363.33044	121.2
1364.72400	65.0
1368.27039	61.6
1371.64172	41.9
1372.54492	15.0
1373.51355	62.4
1375.12439	19.0
1376.51086	71.3
1377.34216	42.5
1378.05701	60.3
1381.87134	110.3
1382.69922	55.4
1386.98914	134.8
1387.76270	61.2
1391.85742	9.7
1392.49451	43.0
1393.31494	22.7
1394.28479	28.8
1395.26062	94.0
1396.06360	139.3
1397.53699	14.9
1398.44446	56.6
1399.35803	136.6	b (27) (2+)-H2O, b (27) (2+)-NH3
1400.35278	90.1
1401.43030	27.1
1402.08337	11.3
1403.36462	79.9
1404.41382	91.0
1406.43018	77.4
1408.24817	186.9	b (27) (2+)
1409.10413	13.7
1410.40149	129.2
1411.20764	47.7
1413.20251	103.1
1415.93311	60.7
1416.72986	274.7
1417.94446	41.7
1419.10645	20.4
1423.61255	9.5
1424.44812	51.7
1428.83374	79.4
1430.66956	43.2
1431.49780	94.1
1433.96265	37.2
1435.62732	31.0
1438.39111	286.5
1439.42200	295.9
1440.50195	87.0
1441.84058	275.5	y (13) (1+), y (27) (2+)-P, b (29) (2+)-H2O-P
1442.55396	182.8	b (29) (2+)-NH3-P
1443.37561	102.5
1444.01758	119.3
1445.13000	130.9
1445.89624	54.4
1448.82385	15.3
1450.33093	89.2
1451.37390	160.1	b (29) (2+)-P
1452.33521	136.4
1455.19360	40.4
1459.36243	26.7
1460.74475	31.4
1464.47083	7.5
1465.34216	11.8
1466.62805	6.4
1468.12524	38.2
1470.69910	41.2
1472.35974	21.4
1474.46021	15.6
1475.67151	71.7
1481.38013	3.2
1484.09302	49.6
1488.96912	26.1
1490.17859	33.2
1491.58191	188.6	b (29) (2+)-NH3, b (29) (2+)-H2O
1492.33130	73.6
1494.41150	17.2
1495.46008	10.3
1497.00012	61.8
1497.68323	18.7
1500.50024	687.3	b (29) (2+)
1501.50745	424.4
1505.89319	26.7
1507.19324	36.4
1508.70166	100.5
1510.27148	31.8
1511.47766	8.9
1514.28809	26.2
1517.39001	44.4
1519.36267	26.8
1520.18481	26.7
1521.58215	45.2
1522.70374	6.4
1525.55249	201.8	y (29) (2+)-H2O-P, y (29) (2+)-NH3-P
1526.32935	25.5
1528.61621	114.1
1529.74719	33.5
1530.51868	14.9
1533.73767	50.1
1539.94543	11.1
1541.28284	9.5
1543.60510	115.7
1545.44482	15.4
1554.19958	54.0
1555.42688	57.7
1556.51208	34.1
1557.27051	11.0
1557.87158	33.7
1559.92432	31.8
1560.60779	53.0
1561.78613	6.8
1562.44080	44.4
1565.63525	17.6
1567.31799	64.9
1570.47437	98.1
1572.55261	45.5
1574.21191	76.1
1575.64453	32.2
1576.78674	11.3
1579.41833	24.0
1581.39966	66.9
1582.04333	240.9	b (30) (2+)
1583.03723	46.3
1589.50818	7.0
1597.60437	36.7
1598.60901	87.7
1599.84619	28.9
1600.49634	17.9
1609.20056	86.8
1613.23718	28.4
1614.71912	50.7
1615.54919	46.4
1617.08313	57.9
1617.71228	62.7
1618.78052	171.2	y (30) (2+)
1620.12537	61.4
1620.99280	20.1
1623.54187	21.8
1626.56702	16.0
1627.81897	31.1
1630.80969	11.3
1632.35339	37.0
1635.73206	35.7
1642.68237	12.7
1643.81165	6.4
1645.27368	11.1
1647.46204	8.6
1649.41711	17.2
1651.45837	5.9
1652.49866	19.0
1654.58411	27.7
1656.81519	36.7
1658.78601	9.1
1663.07092	5.4
1668.86047	12.2
1675.08533	122.5
1676.35522	38.3
1681.78943	756.4	b (32) (2+), b (33) (2+)-P
1682.70740	604.6
1683.51965	71.6
1684.14124	39.9
1687.22449	13.9
1687.87390	21.9
1696.40173	22.8
1702.37036	35.4
1709.41675	18.5
1710.43237	16.5
1714.49194	28.5
1716.56958	7.5
1717.78687	46.7
1731.86694	13.3
1733.22693	7.6
1741.92639	53.2
1743.70715	18.1
1749.68909	14.4
1750.45581	20.8
1751.73352	7.5
1754.84558	35.9
1759.24158	19.2
1760.51489	37.9
1763.69250	25.7
1771.61267	5.4
1775.52661	19.8
1776.75903	34.5
1777.86255	14.9
1778.73169	33.8
1783.50403	22.3
1793.41382	16.6
1797.66785	14.5
1798.68689	24.6
1801.58948	33.3
1802.88635	8.1
1805.95972	35.8
1809.23938	39.4
1810.69202	12.2
1813.71509	24.2
1816.90076	18.1
1817.97009	34.4
1826.72156	24.2
1828.84070	31.1
1831.16760	13.5
1832.94702	17.6
1842.51965	11.1
1847.92102	10.8
1848.75989	47.6
1851.45374	16.0
1857.47229	20.5
1865.58325	57.9
1878.95154	26.2
1879.68823	54.2
1882.94617	12.7
1894.73706	31.8
1912.00854	13.8
1914.47681	6.6
1915.90613	16.3
1943.01721	18.7
1959.56799	57.3
1960.74927	39.5
1978.40906	17.6
1996.58899	18.8
