# Supplementary material for: Phosphoproteomic Analysis of Platelets Activated by Pro-Thrombotic Oxidized Phospholipids and Thrombin
Source: PLoS One. 2014 Jan 6;9(1):e84488. doi: 10.1371/journal.pone.0084488 (PMC3882224; doi:10.1371/journal.pone.0084488)
Supplement: Annotated Spectra S1 — (ZIP) [file pone.0084488.s004.zip › ADSHEGEVAEGKLPSPPGPQELLDSPPALYAEPLDSLR_-10_2_126762.txt]

m/z	i	matches
288.48151	39.3
292.52551	6.6
303.72305	17.4
310.27643	20.6
311.83215	26.3
313.07864	37.1
314.99109	27.4
316.14703	50.7
322.42645	45.8
324.29663	11.2
327.08701	23.8
333.08917	23.1
334.54691	32.8
339.18558	26.1
342.25262	14.4
345.44519	7.4
346.36789	47.6
350.80017	294.3
362.20172	46.8
364.17975	46.4
367.17615	12.8
371.38330	12.0
375.33331	267.4
376.31689	110.3
379.21600	25.6
380.09827	7.4
384.15973	49.8
385.06558	37.5
386.25726	13.6
387.44937	24.3
388.43378	33.8
391.51135	33.6
392.34491	37.9
396.43613	45.3
397.13544	23.6
398.09885	37.7
399.49176	19.9
404.45221	15.1
411.40601	42.7
413.09686	24.8
417.49063	15.3
427.29929	27.0
436.32425	38.4
437.32602	34.9
438.26593	32.5
441.72461	19.8
444.45441	68.8
449.43286	31.7
450.74097	33.3
453.23090	13.6
462.64264	14.4
463.29599	37.3
465.42087	75.2
466.29993	79.6
475.46210	7.4
479.24176	19.2
479.86276	26.7
483.23706	12.9
485.25983	32.5
486.23480	26.0
489.43402	13.6
490.38300	224.4
497.94556	109.1
499.47223	20.5
501.05988	28.3
504.32581	40.4
505.98486	40.0
509.40594	18.3
511.26874	106.9
516.44067	51.5
517.45465	18.1
523.26294	35.5
527.17554	12.0
529.96179	28.9
531.33020	41.2
532.70496	121.9
533.42712	90.0
540.48621	16.8
543.11548	39.1
546.52905	30.6
550.52869	28.2
551.54382	24.3
552.27271	15.1
553.35162	45.3
555.27893	82.8
560.35815	44.8
563.44519	49.8
568.36383	92.5
572.27612	24.3
573.16357	46.2
574.18689	77.7
575.86084	16.7
578.43311	74.1
580.10248	9.7
581.12537	121.0
588.89917	11.3
591.38953	47.0
592.25696	81.7
595.12537	16.5
599.87463	114.3
600.51819	19.5
603.34253	109.7
604.56714	54.8
608.58325	16.0
610.62036	11.3
611.27588	31.4
612.43701	28.0
614.52466	55.8
615.38104	7.4
620.06464	39.2
620.71118	8.1
622.12762	19.7
624.31854	47.1
625.34393	28.9
626.52771	42.1
628.57251	31.0
629.48010	41.6
630.74719	70.4
631.45996	65.3
632.28998	48.3
635.71631	41.0
636.94434	12.8
637.75739	53.5
638.58832	63.1
639.35132	68.8
640.15204	25.4
641.71277	196.8
643.41919	36.6
644.14148	44.2
645.57922	166.9
646.35077	67.6
650.76050	14.4
653.19794	218.0
657.06689	58.9
659.16528	24.9
664.39606	39.2
665.04865	29.7
667.54272	23.5
669.57275	29.4
673.21576	139.4
678.28717	74.0
682.42786	146.9
683.46948	69.5
684.12653	39.8
685.01648	84.9
686.21472	20.4
688.43390	134.8
689.50549	25.6
690.10815	26.9
691.96606	75.4
692.60254	59.3
694.05548	82.4
698.46899	87.7
700.37878	3608.7	b (27) (4+)-H2O, y (6) (1+), b (27) (4+)-NH3
701.41071	1292.0	b (14) (2+)-P
702.41528	586.3	b (13) (2+)
703.54565	131.4
704.16418	64.3
709.63885	24.4
712.35706	55.4
714.09839	81.9
715.36548	28.6
717.29736	26.8
718.16321	17.7
718.84027	85.3
719.54944	31.2
721.57422	2889.0	b (29) (4+)-H2O-P, y (13) (2+), y (27) (4+)-H2O, y (27) (4+)-NH3, b (28) (4+), b (29) (4+)-NH3-P
722.76227	417.7
723.43005	34.9
724.24829	27.1
727.92383	140.3
728.69104	9.6
730.97351	55.9
731.68982	26.7
732.42761	97.0
736.15961	50.3
737.13965	100.2
739.24066	56.2
741.38885	69.0
742.15186	117.3
743.25488	69.4
744.34070	45.2
745.71362	121.3
748.29114	29.7
751.29712	80.0
752.08350	9.7
753.78333	89.1
755.14215	24.4
755.96826	47.5
760.32385	36.1
761.34119	55.1
762.58795	7.4
764.18756	58.1
765.08826	339.8
765.97180	126.1
769.99219	96.9
772.08478	71.0
773.43420	29.1
774.92834	23.7
777.54895	67.4
779.32922	20.9
780.28564	138.7
781.70593	88.0
782.50305	9.7
784.38684	117.3
785.54590	436.7
786.56873	286.8
787.38904	11.1
789.00610	19.0
790.54907	50.5
791.24609	64.8
792.54175	29.0
793.35559	78.7
794.58801	826.7	b (15) (2+), b (16) (2+)-P
795.46045	98.6
796.22400	27.4
797.66028	42.2
798.76709	35.0
800.06689	11.4
802.67090	84.3
803.62781	84.8
804.39404	24.4
805.22351	43.7
806.33264	31.8
807.44482	696.3	b (8) (1+)-P, b (24) (3+)-NH3-P, b (23) (3+), b (24) (3+)-H2O-P
808.31396	101.7
809.30933	60.9
811.51843	83.8
812.38562	79.4
813.30859	85.0
815.06274	219.3
816.07495	36.7
818.83521	34.1
821.54565	74.7
822.15063	31.0
823.30640	24.4
823.93457	113.7
824.91614	21.6
827.36511	60.3
829.29504	2359.7	y (7) (1+)
830.40955	926.7
831.47168	241.6
832.15808	13.7
834.16272	107.1
834.87073	56.1
837.88684	27.5
839.89758	110.9
842.46692	41.2
845.33862	202.7
846.09766	118.2
847.53967	65.5
851.95142	16.6
852.98645	15.3
853.82727	71.6
855.67493	63.5
856.55359	44.0
857.35474	94.2
858.73352	40.8
859.85303	38.2
860.46484	14.6
861.87756	87.0
863.53931	8.2
864.39417	168.4
865.43298	48.4
866.09082	176.2
867.25818	27.6
868.42468	343.5
869.29749	219.8
870.33215	23.3
871.35229	169.0
872.15796	48.1
874.77979	305.5
875.49622	83.3
877.64124	64.5
879.56287	12.8
881.99011	34.7
882.69177	89.6
883.46277	77.9
884.30396	93.0
886.73401	51.4
887.63721	273.7
890.37598	27.4
891.41296	87.9
892.58704	94.2
893.97644	106.0
895.37109	111.2
896.29028	196.7
897.44885	62.4
898.24976	82.3
900.37292	1132.1	y (8) (1+), b (27) (3+)-H2O-P
901.45349	1229.6	b (26) (3+)-H2O, b (27) (3+)-NH3-P, b (26) (3+)-NH3
902.63062	205.8
903.79822	8.9
904.99597	84.7
906.31079	244.6
907.20020	516.1	b (26) (3+), b (27) (3+)-P
907.96582	163.5
909.12512	43.9
910.11108	26.6
911.01904	71.3
913.55652	5.8
916.33569	43.2
917.36926	8.9
918.58044	40.0
919.57642	145.6
920.66675	29.0
921.97937	84.6
923.20447	93.6
924.25537	157.9
926.25330	42.8
928.49377	38.5
930.02710	73.4
931.38818	29.8
932.09753	18.2
932.80945	128.6
934.03638	98.4
934.93164	313.2
936.15381	11.4
937.05286	99.3
937.77051	76.3
939.15259	226.1
940.24060	185.1
941.42371	8.9
942.41663	72.4
943.53284	96.4
944.77588	82.6
945.91504	19.4
947.63184	252.6
948.58350	134.6
949.35120	127.7
950.88062	168.1
951.83972	406.6
952.46924	232.0
953.73730	33.3
954.97290	191.7
956.81531	494.0
957.52930	602.4	b (28) (3+)-H2O, b (28) (3+)-NH3
958.57410	229.8
959.36511	380.2
960.19983	245.1
960.99536	48.4
963.04321	1393.1	b (28) (3+)
963.75171	297.8
964.62427	122.1
965.26392	7.7
966.81128	200.2
967.91821	606.9	y (27) (3+), b (19) (2+), b (29) (3+)-P, b (37) (4+)-NH3, b (37) (4+)-H2O
968.90552	53.1
970.15771	83.6
971.45068	89.9
972.87549	188.0
974.17773	85.2
975.87524	53.2
976.71167	94.7
977.34412	186.6
978.40845	162.6
979.42480	169.7
980.09387	4.9
980.74744	22.4
981.58276	87.3
982.63940	123.4
983.37024	274.5
984.57397	464.0
985.66931	230.8
987.07397	741.4	y (28) (3+), [M+4H] (4+)-NH3-P, [M+4H] (4+)-H2O-P
988.04309	104.9
988.97290	115.7
989.63916	15.9
990.83508	599.0	y (18) (2+)-H2O, b (10) (1+)-NH3-P, y (18) (2+)-NH3
992.17407	443.4
993.15955	243.8
994.74829	1864.4	b (29) (3+)-H2O, y (37) (4+)-H2O, y (37) (4+)-NH3, b (29) (3+)-NH3
995.63062	757.0
996.83398	231.0
997.73425	114.8
998.75317	573.0	y (37) (4+)
999.54199	190.9
1000.84619	3245.7	b (29) (3+)
1002.06763	140.4
1002.80188	17.3
1004.14209	420.8
1005.10107	308.2
1006.07117	54.1
1006.82007	81.6
1007.61475	128.3
1008.92847	88.2
1021.43896	26.7
1022.46338	89.6
1024.44421	50.4
1026.76672	123.5
1028.04663	54.5
1029.68640	46.1
1031.15063	87.5
1032.07739	90.3
1032.79150	15.8
1033.73169	42.2
1034.51233	191.5
1035.95251	92.4
1037.77832	46.1
1038.95789	144.3
1040.26758	78.9
1041.15710	187.6
1043.22974	155.6
1043.85083	7.1
1045.12988	101.7
1045.76501	137.5
1046.42896	158.1
1047.04797	291.7
1048.90002	813.5	b (30) (3+)-NH3, b (30) (3+)-H2O
1049.68359	646.6
1050.44031	30.4
1052.62976	18.2
1054.89673	1944.9	b (30) (3+), y (19) (2+)-H2O, y (19) (2+)-NH3
1055.70581	1202.0
1056.69385	122.3
1058.11292	301.4
1058.97253	99.1
1059.87451	187.0
1060.75195	116.3
1061.57214	52.1
1063.39441	1741.1	y (9) (1+), y (19) (2+)
1064.54004	402.9
1065.55212	373.6
1066.41357	22.0
1067.19507	139.5
1067.96106	32.0
1068.96265	80.2
1069.72900	137.5
1072.85791	1757.3	b (31) (3+)-NH3, b (31) (3+)-H2O
1073.84277	77.4
1074.44714	22.0
1075.40784	66.0
1077.11890	86.8
1078.82532	5085.0	b (31) (3+)
1079.63135	865.1	y (31) (3+)-H2O
1081.25244	215.4
1082.51611	151.6
1084.31226	41.1
1085.20862	36.1
1086.51416	86.3
1088.62769	229.2
1089.54224	150.7
1092.45801	26.6
1096.03455	10.5
1097.41614	128.3
1098.42261	203.4
1099.29236	79.2
1101.66089	28.8
1102.63281	77.6
1105.05518	286.5
1106.04126	176.0
1106.92981	167.7
1107.64233	77.1
1108.69238	77.9
1109.78027	102.8
1111.98230	435.2
1112.67578	6.2
1113.54858	98.9
1115.14697	772.5
1115.95190	965.7	b (32) (3+)-H2O, b (33) (3+)-H2O-P, b (33) (3+)-NH3-P, b (32) (3+)-NH3
1116.64197	379.4
1117.68286	59.0
1118.44287	119.7
1120.57446	20.9
1121.44336	2059.9	b (33) (3+)-P
1122.05493	9746.5	b (32) (3+)
1123.23755	281.8
1124.63184	299.0
1125.43542	9.3
1126.49768	98.3
1127.28345	76.7
1129.58252	279.4
1130.87390	396.8
1131.59424	10.9
1132.27649	144.1
1133.33057	128.5
1135.55225	57.6
1137.59180	55.9
1138.72693	114.4
1139.35486	93.2
1144.49341	91.3
1145.42029	82.5
1146.91504	133.7
1148.55103	29.8
1149.90991	20.7
1151.93994	76.4
1153.68994	359.3
1154.78967	197.9
1155.69031	59.0
1156.67786	100.2
1157.87549	58.5
1159.36401	127.2
1160.25171	125.4
1161.24731	93.2
1161.86572	112.9
1163.27380	145.8
1164.30029	132.6
1165.57422	142.0
1170.26636	117.0
1171.17346	85.1
1174.52051	144.8
1175.70728	96.4
1176.44958	206.1
1177.14600	51.5
1178.25037	95.1
1179.10571	101.7
1180.71045	93.5
1182.98413	15.4
1185.43359	22.8
1186.31775	18.5
1187.37708	90.0
1191.21936	333.7
1192.20386	172.7
1193.71338	69.3
1194.71924	51.0
1196.21521	61.3
1197.37170	91.4
1199.09216	32.9
1200.25928	24.5
1201.28320	197.9
1202.27588	25.1
1203.65015	20.9
1205.53735	29.4
1206.49390	204.1
1207.52869	8.2
1208.43054	82.3
1209.79333	175.0
1210.51611	267.8
1211.15576	60.2
1212.44482	11.3
1213.31714	14.5
1214.87463	113.1
1216.67151	234.2
1217.39380	77.5
1218.99951	88.2
1220.16077	228.4
1220.95142	27.0
1223.36230	52.2
1226.63892	55.3
1228.20483	109.4
1229.12158	168.9
1229.99341	639.7	y (23) (2+)-NH3, b (35) (3+), y (11) (1+)-H2O, y (11) (1+)-NH3
1230.78491	459.1
1231.64026	97.4
1234.14734	10.6
1237.32495	46.3
1238.48840	254.0
1239.20166	344.0
1240.25220	73.4
1240.93274	9.7
1243.01001	175.5
1244.17944	148.0
1245.46021	68.7
1246.68335	27.2
1247.54407	141.3
1249.12305	85.8
1250.71265	70.0
1251.34106	70.9
1252.82117	155.2
1253.49353	317.1
1256.29419	104.5
1258.48108	242.2
1259.51416	183.7
1260.22437	113.1
1260.96252	29.1
1261.94360	104.8
1262.82202	63.6
1263.91260	89.5
1265.11401	24.4
1267.26355	526.4
1267.89502	1150.7	b (24) (2+)
1268.57373	579.0
1269.67651	144.6
1271.58582	83.9
1272.82056	128.3
1273.84045	155.1
1274.58398	6.9
1275.70947	23.6
1277.18042	183.7
1280.07788	56.7
1280.82715	57.9
1281.43628	84.9
1283.64319	96.5
1285.23352	76.4
1286.26099	45.3
1287.13965	39.0
1288.29883	136.4
1290.20435	215.9
1291.29529	180.2
1292.08362	161.8
1293.78149	103.5
1294.70483	107.9
1295.55774	20.6
1296.59558	213.4
1297.57104	204.8
1301.96936	868.3	b (26) (2+)-H2O-P
1302.78894	1711.9	b (26) (2+)-NH3-P, b (25) (2+)-NH3, b (25) (2+)-H2O
1303.94604	95.4
1304.89160	156.0
1306.26831	171.3
1307.69714	99.2
1311.26843	1608.5	b (26) (2+)-P, b (25) (2+)
1312.27759	875.4
1313.16443	112.6
1314.33350	19.8
1315.22754	67.6
1316.56799	44.7
1317.25232	98.3
1320.09814	19.8
1323.72888	27.2
1325.41760	270.6
1326.49878	49.9
1327.57397	44.9
1329.64722	55.0
1330.55408	254.2
1331.46423	257.1
1332.31616	8.9
1336.23779	67.8
1338.59680	85.2
1339.36597	22.8
1340.33630	19.8
1341.77795	102.4
1342.44336	34.3
1344.39929	489.7	y (12) (1+)
1345.51965	141.1
1346.90027	101.1
1347.67676	44.4
1348.57947	41.1
1349.39661	115.0
1350.45520	24.3
1351.54614	235.6
1353.97778	19.0
1355.18811	51.6
1357.32141	139.4
1359.49524	306.4
1360.17383	117.1
1361.31482	37.9
1363.95532	25.1
1365.92468	48.4
1367.99670	120.5
1368.66150	72.6
1376.48572	39.8
1377.32678	32.7
1381.51819	74.8
1382.88867	26.0
1383.86340	19.7
1384.92188	26.8
1385.65002	107.1
1386.52576	78.2
1387.21753	11.9
1388.20239	53.9
1389.28931	164.9
1391.40942	25.7
1394.53333	97.0
1397.47034	67.7
1401.87634	16.7
1403.45935	124.6
1404.87292	82.9
1405.56006	16.1
1408.42273	13.6
1412.63550	12.0
1414.71655	29.7
1416.08899	103.1
1417.39624	120.5
1424.62488	109.9
1425.58435	27.6
1429.66724	71.2
1431.44373	101.3
1434.47327	10.5
1435.37439	112.2
1436.26392	147.7
1438.31836	203.0
1439.35303	199.9
1440.42810	416.6
1441.57434	472.6
1442.68396	519.1	y (27) (2+)-NH3, b (29) (2+)-H2O-P, b (29) (2+)-NH3-P
1443.96375	258.9
1444.88696	281.3
1446.83118	185.7
1450.31067	155.5
1451.65356	164.1
1458.56543	29.6
1466.90771	16.7
1468.80408	146.2
1472.43982	26.7
1473.88782	88.5
1480.29700	46.8
1482.91602	68.4
1483.75317	47.3
1487.15442	64.8
1488.55908	25.1
1489.35217	41.5
1490.66187	8.9
1491.31995	117.7
1492.01306	48.6
1492.65430	240.8
1495.85413	39.3
1497.86829	16.6
1500.32800	1129.5	b (14) (1+), b (29) (2+)
1501.21460	511.3
1502.55920	85.7
1506.36816	13.0
1508.01086	93.1
1508.74353	42.0
1510.39075	27.1
1515.77429	59.8
1516.48193	6.6
1519.47241	71.3
1521.37573	43.5
1523.32642	46.0
1524.29749	20.5
1525.69885	27.5
1527.11047	26.7
1528.35120	28.3
1529.09387	42.1
1531.07288	106.8
1533.51721	60.9
1534.53345	29.0
1536.39490	27.2
1539.34631	44.5
1545.55676	37.4
1547.04944	18.2
1551.06067	13.7
1551.84241	85.7
1553.42590	107.7
1554.53406	53.1
1555.54736	37.4
1557.01306	60.1
1560.91467	24.8
1563.65991	58.2
1564.73962	8.1
1568.33679	290.0
1570.47827	142.7
1572.69556	25.1
1575.54871	66.0
1578.34143	69.4
1579.86438	8.2
1581.89014	700.6	b (30) (2+)
1582.83179	276.7
1583.90369	35.9
1585.85266	25.9
1587.01453	83.2
1588.38196	9.7
1596.64111	27.3
1612.38184	74.6
1613.49390	65.6
1614.80652	18.5
1616.49109	60.0
1617.61597	615.0	b (31) (2+)
1618.71521	13.5
1624.37073	62.4
1628.25549	42.2
1629.80823	65.0
1631.50513	20.6
1632.87048	51.8
1633.62085	57.3
1643.70569	41.7
1644.51929	41.1
1645.68323	22.8
1646.91638	72.1
1649.64038	51.3
1659.55164	25.1
1671.61560	40.7
1672.48792	106.4
1674.90027	62.2
1681.96558	1339.6	b (33) (2+)-P, b (32) (2+)
1682.76843	609.1
1683.84839	382.4
1684.77625	11.9
1698.13550	25.2
1708.06458	12.0
1710.71106	31.4
1712.39246	25.6
1717.79614	32.7
1720.18921	51.5
1724.63599	23.7
1734.54163	10.5
1744.67590	24.3
1755.04468	28.3
1759.38831	12.0
1762.12329	20.6
1767.39624	23.2
1775.95325	60.7
1776.63708	42.4
1777.51636	41.5
1786.69543	34.5
1799.82971	41.1
1819.51965	44.6
1830.77063	22.1
1831.57678	13.6
1836.59753	13.5
1838.90222	24.0
1857.67834	30.6
1861.10364	26.7
1902.75903	36.0
1904.68433	14.3
1939.76355	9.7
1944.88013	41.7
1953.46570	53.7
1960.66907	36.9
