# Supplementary material for: Phosphoproteomic Analysis of Platelets Activated by Pro-Thrombotic Oxidized Phospholipids and Thrombin
Source: PLoS One. 2014 Jan 6;9(1):e84488. doi: 10.1371/journal.pone.0084488 (PMC3882224; doi:10.1371/journal.pone.0084488)
Supplement: Annotated Spectra S1 — (ZIP) [file pone.0084488.s004.zip › ADSHEGEVAEGKLPSPPGPQELLDSPPALYAEPLDSLR_-11_2_125702.txt]

m/z	i	matches
288.34421	19.9
295.23367	13.8
297.13699	26.9
299.26392	24.1
314.28723	5.5
315.42938	7.9
321.19040	11.9
326.27686	44.4
328.96671	15.8
332.33783	41.1
335.06509	79.5
338.37958	7.5
345.25317	65.1
346.46408	12.7
347.84134	8.9
350.80649	231.5
351.46069	206.6
353.18787	9.4
356.11752	8.8
358.18234	54.8
363.04944	37.9
364.14764	35.7
373.97021	8.9
375.28308	252.6
376.47980	13.8
379.00555	7.0
380.18164	27.3
381.13391	7.9
386.15988	9.5
388.35852	5.5
392.27103	19.6
397.52188	24.2
398.34375	16.8
403.46448	10.9
407.24060	21.4
408.27353	10.4
409.17615	13.8
416.18045	23.6
423.04633	20.0
424.43756	19.2
427.01859	22.1
429.27167	5.0
433.44043	9.9
440.30042	20.2
447.23364	17.8
449.64987	75.1
451.38968	59.0
453.46436	11.1
455.37878	27.5
457.04935	19.6
459.17929	14.4
461.13461	34.2
462.69116	41.0
465.37943	44.8
467.29672	9.8
472.31763	16.3
473.32162	51.5
474.45984	17.6
475.32245	22.7
485.30832	9.9
486.97235	13.3
488.18021	24.1
490.38165	239.5
491.35150	67.2
493.47394	18.9
496.27606	13.2
500.27246	44.2
501.39926	19.9
503.14575	4.5
504.41876	17.0
505.88419	7.0
506.53244	9.8
507.56732	27.8
509.75778	13.3
511.33234	10.4
512.53943	53.0
514.19244	43.6
516.06128	32.4
518.04138	6.6
518.87708	30.3
524.58765	17.4
526.29041	25.4
530.42444	9.9
532.40881	150.4
535.08289	21.4
536.97693	93.4
538.88159	51.7
542.37714	31.7
543.22168	10.0
544.05963	40.1
551.46729	25.8
555.36615	86.2
558.01331	10.9
563.37585	6.0
565.43176	20.1
566.74976	11.9
568.82727	40.5
570.07233	8.4
571.66943	55.1
572.64685	30.0
573.29382	19.0
578.91101	22.0
584.42761	48.8
586.19263	62.6
587.33435	19.5
589.12445	7.8
591.13416	20.9
594.21472	10.4
595.37964	18.8
600.78009	107.5
603.48364	40.3
604.59607	23.1
607.56311	36.5
609.12878	29.3
610.24078	25.8
612.04865	60.7
615.55084	15.8
617.17017	10.9
618.36908	10.3
619.15735	33.0
621.10657	6.5
624.35052	45.4
625.40155	22.7
626.30103	74.3
629.20123	46.9
630.47418	57.4
631.49860	23.0
633.44580	8.3
635.35779	101.5
636.53784	13.7
637.31348	16.6
638.35681	36.0
639.51782	33.6
640.33929	13.4
643.04785	46.6
645.53375	146.8
647.16888	20.9
648.82300	126.7
649.51917	3.3
650.34753	10.4
653.29651	96.2
654.60931	17.6
658.26599	52.3
659.41858	32.3
661.95374	38.2
664.01086	103.3
664.89954	23.2
665.66260	68.2
666.70459	125.0
669.80341	24.5
671.18774	26.0
672.87122	72.9
676.28149	20.6
678.51807	16.2
682.32739	20.2
683.56055	67.9
688.96808	64.5
690.23120	25.8
691.33972	18.3
692.25330	25.4
693.03638	34.3
694.33356	56.2
695.77930	24.0
698.05786	31.3
700.44928	2879.1	b (27) (4+)-NH3, b (27) (4+)-H2O, y (6) (1+)
701.38055	1043.0	b (14) (2+)-H2O
702.24170	305.4
702.93231	215.8
704.40002	5.0
706.95349	56.0
708.32263	6.1
711.27380	9.3
713.19043	46.6
714.08466	26.1
715.05103	25.4
715.67780	47.9
717.16681	13.3
718.51459	11.4
720.56543	100.8
721.65466	1642.3	b (29) (4+)-NH3-P, b (29) (4+)-H2O-P, y (27) (4+)-P, y (13) (2+), b (28) (4+)
722.64581	184.1
723.58051	53.7
726.50696	9.4
728.46881	11.9
729.41547	20.4
731.32361	59.1
732.18256	6.0
732.97803	13.9
735.42767	52.7
736.55737	30.4
739.44324	48.8
741.19153	12.2
742.25116	157.7
743.27448	42.5
744.37042	23.5
745.20142	5.9
745.85291	75.6
748.64404	20.2
749.90466	4.7
750.74072	58.0
753.22046	130.0
754.24176	67.3
755.26270	74.2
756.90106	35.7
757.85742	45.8
759.03564	23.0
761.32233	22.9
763.77734	45.1
765.54395	299.3
766.28223	16.0
767.36792	35.8
768.67810	37.7
769.89441	172.5
770.90289	52.6
772.22546	40.6
774.15277	7.2
775.62750	27.8
776.64459	9.5
777.57776	159.1
778.97913	15.9
780.23865	236.3
781.42603	18.7
783.27332	92.9
785.60596	207.5
786.40320	62.9
787.04761	132.5
788.74707	11.0
790.65369	19.1
792.61938	28.9
794.23853	292.8
794.97729	333.1
796.11328	70.3
797.98193	7.6
801.33789	65.5
803.36609	75.3
804.22363	35.7
805.22205	64.6
806.15100	100.8
807.42273	277.2
808.28369	13.6
809.48877	7.5
811.47229	67.6
812.32568	54.6
813.81775	17.0
814.78931	38.5
815.43457	7.4
816.33777	42.1
818.25476	26.0
819.33545	65.0
821.30786	35.4
822.69763	97.5
824.06226	96.8
825.45447	42.4
827.73865	101.1
829.30872	1714.2	y (7) (1+)
830.55225	545.5	y (31) (4+)-H2O, y (31) (4+)-NH3
831.56213	176.8
832.56104	75.2
834.25562	18.3
835.43970	57.5
836.36804	39.3
837.20313	38.4
838.71362	81.8
842.14075	86.4
843.65979	83.7
844.35168	36.5
845.76062	160.3
846.53723	54.5
849.29211	36.2
850.39502	118.9
851.40002	20.8
853.48816	72.0
854.64868	91.2
856.05054	24.9
857.34424	91.4
859.23022	40.2
860.98450	53.5
862.55042	69.4
863.39368	113.3
866.01709	224.6
867.19531	164.9
868.60754	374.5	b (25) (3+)-H2O, b (26) (3+)-NH3-P, b (25) (3+)-NH3, b (26) (3+)-H2O-P
869.39160	78.5
870.67224	35.1
871.45642	13.7
872.54919	98.1
873.44983	13.7
874.30725	172.8
875.05078	235.2
875.84436	34.2
876.86768	68.2
877.64819	39.9
878.36829	12.7
879.69568	69.0
880.76050	79.5
882.71179	24.4
883.81104	41.6
884.41284	61.1
886.18335	77.8
887.41968	73.4
889.14331	62.3
891.66187	93.9
893.12756	24.4
894.08948	91.2
895.45593	64.5
897.41638	108.6
899.61572	54.8
900.54456	1080.0	b (26) (3+)-H2O, b (26) (3+)-NH3, b (27) (3+)-H2O-P, y (8) (1+), b (27) (3+)-NH3-P
901.61682	473.2
902.67334	270.4
903.62280	13.2
904.89563	111.1
906.68933	419.4	b (27) (3+)-P, b (26) (3+)
907.66187	111.6
908.74658	248.5
910.29736	9.4
911.46167	32.6
912.55164	80.3
913.54626	87.6
914.63525	105.2
915.44324	54.0
917.52258	7.5
918.63782	111.3
919.59607	54.2
920.50464	13.3
921.44165	26.0
922.80835	63.1
924.10437	97.3
924.83923	28.8
925.49463	35.3
926.70105	81.2
928.04834	159.4
929.22119	50.4
930.43030	201.5
931.28516	45.5
932.62048	188.4
934.23767	49.8
935.10681	131.4
936.37891	49.2
937.91248	92.0
939.18518	181.1
940.52173	15.2
941.47949	139.7
942.23755	36.6
944.04956	179.1
945.29468	143.2
946.43127	80.8
947.30566	119.6
948.20337	55.9
948.83911	16.7
949.78931	75.9
950.80444	231.5
951.86633	204.3
952.60352	34.6
953.50830	68.8
954.37720	127.4
955.94177	233.4
957.07495	324.3
958.06177	358.4
959.46021	291.8
960.68860	104.5
961.32996	146.7
961.95508	302.0
963.04626	1065.8	b (28) (3+)
963.70654	245.4
964.57605	43.7
966.09338	199.3
967.15881	224.5
968.09192	840.7	b (37) (4+)-H2O, b (37) (4+)-NH3, b (29) (3+)-P, b (19) (2+)
969.04529	67.4
969.65295	50.5
970.49609	73.8
971.17578	98.8
971.82764	84.6
972.83423	123.1
973.63513	127.9
974.97412	136.5
976.29565	457.0
977.36719	95.8
978.16638	183.0
979.68018	57.0
980.45593	116.2
982.04761	502.2
983.06384	281.0
984.24683	318.1
985.43408	179.2
986.37842	386.3
987.53516	176.5
988.60498	128.3
989.51123	92.4
991.04907	990.8	[M+4H] (4+)-P, y (18) (2+)-H2O, y (18) (2+)-NH3
992.13416	282.6
992.84961	150.7
994.05017	770.1	y (37) (4+)-H2O
994.89307	1502.5	b (29) (3+)-H2O, b (29) (3+)-NH3, y (27) (3+), y (37) (4+)-NH3
995.75281	272.0
996.35596	43.2
997.24353	232.3
998.06470	472.6	y (37) (4+)
999.38501	247.6
1000.74731	2950.9	y (18) (2+), b (29) (3+)
1001.99341	230.0
1002.96411	230.7
1004.78162	260.9
1005.48083	48.3
1006.43433	38.3
1007.35168	17.6
1020.13733	58.7
1021.17773	16.3
1022.50317	196.2
1023.33228	111.9
1024.50452	49.0
1027.71484	21.5
1029.39478	52.1
1030.83130	28.8
1031.96899	102.1
1034.52002	54.7
1035.30750	32.0
1036.02869	27.0
1036.67542	41.1
1038.09204	14.3
1039.20044	91.6
1040.20215	152.5
1041.16577	20.3
1042.64282	169.2
1045.55164	356.0	y (9) (1+)-H2O, b (31) (3+)-P
1046.23279	251.0
1047.03296	30.9
1049.02234	961.8	b (30) (3+)-H2O, b (30) (3+)-NH3
1049.81580	314.5
1052.41284	129.6
1053.04810	75.7
1053.84351	192.4
1055.16809	1392.1	b (30) (3+), y (19) (2+)-NH3, y (19) (2+)-H2O
1056.08240	140.1
1056.73730	73.4
1057.35571	9.6
1058.26685	84.3
1058.98218	31.2
1059.97607	41.5
1063.42773	882.3	y (19) (2+), y (9) (1+)
1064.56885	590.6	b (11) (1+)-H2O
1065.48438	204.1
1066.42297	98.1
1067.38586	24.5
1068.28955	32.5
1069.86902	92.4
1071.37109	12.3
1072.79346	714.3	b (31) (3+)-H2O, b (31) (3+)-NH3
1073.59497	340.1	y (30) (3+)-H2O, y (31) (3+)-H2O-P, y (30) (3+)-NH3
1074.37244	22.2
1075.99316	32.0
1077.05713	47.5
1078.56042	2098.4	b (31) (3+)
1079.18896	2064.6	y (30) (3+)
1080.17578	161.1
1082.94666	114.2
1083.73364	194.6
1084.61719	64.1
1085.68140	120.7
1086.31702	57.1
1086.91833	122.1
1087.69409	22.1
1088.97363	318.3
1090.17236	126.0
1092.28125	81.9
1093.82300	25.1
1095.11536	25.0
1096.43408	34.6
1097.45923	201.0
1098.24329	10.3
1101.41235	97.0
1102.79834	56.5
1103.90210	77.0
1105.10132	77.8
1106.17932	183.6
1106.83496	30.1
1107.48962	106.5
1108.51013	74.1
1109.87512	184.6
1110.52173	97.8
1111.57104	89.9
1112.68921	374.5	y (20) (2+), y (31) (3+)
1113.37170	81.2
1115.47046	452.2	b (33) (3+)-H2O-P
1116.21729	1039.9	b (32) (3+)-NH3, b (33) (3+)-NH3-P, b (32) (3+)-H2O
1117.05408	76.7
1118.01550	31.4
1119.28735	28.4
1121.23267	985.3
1121.91602	6770.0	b (33) (3+)-P, b (32) (3+)
1122.96497	901.5	y (32) (3+)-P
1123.86475	34.1
1124.89551	90.1
1126.71606	81.7
1127.37439	48.4
1128.63000	43.4
1129.60974	206.2
1130.34436	92.6
1131.43726	208.3
1132.44458	61.3
1133.43396	21.1
1135.06763	23.1
1136.21326	33.9
1137.76843	90.0
1139.25330	44.1
1142.00586	42.6
1143.42224	105.1
1144.16284	91.7
1145.32898	91.0
1147.37183	29.4
1148.39355	6.0
1149.22937	52.9
1150.16345	69.9
1151.76343	97.6
1153.23926	130.6
1154.01392	163.8
1154.82471	121.5
1158.09167	51.2
1160.22375	82.0
1161.78540	69.1
1163.01782	57.8
1163.78503	55.1
1165.17908	139.6
1166.33728	58.8
1166.94824	77.6
1169.39526	50.9
1170.47681	41.1
1171.46912	53.6
1174.84802	126.9
1176.44360	181.6
1177.61877	183.5
1178.68530	48.1
1179.44714	99.2
1180.23486	26.7
1181.70435	49.0
1182.67761	46.0
1185.43286	24.5
1186.45081	119.9
1187.83740	78.8
1189.25659	13.8
1190.91455	156.0
1191.69287	190.1
1192.64404	68.5
1193.86792	76.1
1194.78662	148.9
1195.50476	40.0
1197.52100	18.2
1200.62988	43.7
1201.34009	56.6
1202.52612	173.7
1203.13379	22.0
1204.41138	21.1
1205.29553	16.0
1206.75134	92.2
1207.68750	48.3
1209.08789	158.5
1210.35620	344.3	b (24) (2+)-H2O-P, b (12) (1+), b (23) (2+), b (24) (2+)-NH3-P
1211.43701	43.7
1212.07739	32.0
1212.78247	18.1
1215.69373	26.0
1217.85535	86.8
1218.76892	166.5
1219.48816	159.1
1220.91968	22.8
1221.55286	67.4
1222.19739	111.4
1222.98267	13.6
1223.94824	213.3
1225.01196	141.3
1226.17212	49.2
1226.90259	19.0
1227.94971	133.6
1228.74536	102.8
1229.70288	104.7
1230.48926	248.9
1233.00806	94.7
1234.27563	9.8
1235.18079	88.9
1235.96411	57.7
1237.44922	44.1
1238.59094	446.7	y (23) (2+)
1239.37793	96.7
1241.10620	50.0
1242.10510	30.9
1244.70435	80.6
1245.68811	102.8
1247.04236	45.0
1249.06580	35.8
1250.66846	58.1
1252.19641	94.6
1253.07129	238.9
1254.01367	149.1
1255.84448	29.9
1257.11243	126.1
1258.36792	64.6
1259.09033	127.5
1259.93091	157.1
1261.40698	68.9
1262.48584	39.8
1264.11218	104.2
1265.16309	24.9
1265.97009	216.3
1267.62378	624.4	b (24) (2+)
1268.47913	465.4
1269.56299	64.5
1270.72949	7.9
1272.39551	34.1
1274.30652	18.2
1275.80359	83.0
1276.90063	50.7
1277.94458	154.3
1278.63037	9.6
1279.29077	134.6
1280.27747	15.7
1281.08191	40.4
1282.02148	40.6
1283.18823	44.2
1284.75720	53.9
1285.36731	26.0
1287.70801	44.2
1288.60303	23.5
1291.18140	334.9
1292.28784	97.3
1293.28943	19.6
1294.25061	48.1
1296.69421	93.9
1297.71362	139.8
1299.35413	32.9
1302.04504	754.9	b (25) (2+)-H2O, b (26) (2+)-NH3-P, b (25) (2+)-NH3, b (26) (2+)-H2O-P
1302.83484	545.5
1303.60876	33.6
1304.28625	34.8
1306.44763	66.5
1308.56140	22.5
1309.87561	95.4
1311.16492	1571.2	b (26) (2+)-P, b (25) (2+)
1311.99768	697.2	y (25) (2+)-NH3-P, y (24) (2+)-H2O, y (25) (2+)-H2O-P
1313.09180	41.6
1313.81299	30.3
1314.78723	26.9
1315.92822	100.5
1316.85901	46.2
1317.52356	8.3
1318.77527	27.5
1320.43567	28.3
1321.57996	127.2
1322.21497	9.4
1323.56763	35.9
1324.36182	80.7
1325.14795	26.8
1326.36487	36.0
1327.51111	21.6
1328.12244	18.2
1330.02710	106.8
1330.87891	194.4
1331.52600	77.1
1332.51013	101.1
1334.70178	11.3
1336.62024	108.2
1339.37976	44.8
1340.72998	80.5
1341.49756	16.0
1342.51147	76.5
1343.53467	28.9
1344.45203	80.1
1345.64709	356.7
1346.64221	21.0
1347.67664	6.0
1349.57898	14.9
1350.44348	47.1
1351.18396	19.1
1353.38525	8.4
1354.28357	54.9
1357.83289	66.4
1358.85461	150.3
1359.67236	67.7
1360.39380	110.4
1361.09729	123.8
1362.45654	32.3
1364.77332	141.8
1366.20203	39.1
1367.75903	90.9
1369.31470	83.1
1370.43298	19.5
1372.31885	22.0
1373.23511	25.4
1377.29773	28.4
1378.09631	13.9
1378.96887	16.6
1379.70837	20.7
1381.63391	76.2
1383.02112	53.0
1385.14563	22.9
1386.06946	113.9
1387.62048	48.6
1388.72083	47.8
1390.42615	40.5
1392.90417	66.4
1393.79578	61.3
1394.41516	68.1
1395.30664	50.4
1396.73425	100.4
1399.34070	7.5
1400.14905	42.4
1401.21484	7.4
1402.43164	138.8
1403.66321	97.8
1404.34998	22.2
1406.77185	123.9
1408.47351	85.7
1409.72986	6.5
1411.85852	52.9
1412.76208	19.1
1414.33472	45.2
1415.88269	118.3
1416.73987	13.3
1417.49158	30.8
1418.77771	19.1
1421.20007	55.4
1422.43945	116.2
1423.50110	49.1
1424.67249	24.5
1425.72095	36.2
1431.54797	14.3
1433.54187	16.0
1434.24963	18.7
1435.39636	180.3
1437.42664	62.8
1438.58630	422.2
1439.45313	460.3
1440.44458	139.9
1441.53943	313.5
1442.44385	380.4	y (27) (2+)-P, b (29) (2+)-H2O-P, b (29) (2+)-NH3-P, y (13) (1+)
1443.66479	621.3	b (28) (2+)
1444.49573	253.3
1450.61194	134.3
1451.71130	78.2
1455.50598	10.4
1460.08887	59.3
1460.73779	11.5
1464.74719	45.0
1476.24304	48.0
1479.71545	81.9
1481.60901	15.6
1482.75720	35.8
1483.67212	15.8
1484.48303	8.4
1485.43298	11.3
1486.52710	38.3
1487.75183	132.4
1489.38477	36.1
1490.32190	20.9
1491.42871	125.1
1492.09436	59.8
1496.24524	127.9
1496.84900	15.2
1497.70068	14.7
1498.79663	35.6
1500.14490	632.9	b (29) (2+)
1500.98950	482.7
1501.69104	193.3
1502.38477	17.0
1504.96912	53.8
1506.12488	47.8
1506.78552	16.2
1507.53003	7.0
1508.33240	119.1
1511.53015	19.9
1514.37659	52.7
1516.59094	28.4
1518.26123	13.8
1519.58081	10.4
1520.36707	8.4
1521.36145	57.7
1522.07507	6.4
1524.46472	22.0
1525.63489	69.5
1528.61633	43.7
1529.77576	112.9
1530.45789	4.0
1531.77600	6.5
1533.59521	8.8
1535.83435	18.1
1538.64490	5.5
1544.61707	29.6
1545.55652	34.5
1550.31445	7.9
1553.44031	58.4
1557.55066	54.7
1558.71643	38.5
1559.48425	8.4
1561.09485	29.3
1561.79578	41.9
1566.65576	8.4
1568.31738	39.1
1570.13110	47.2
1572.53552	77.9
1575.55920	42.9
1579.39661	53.4
1580.36743	15.7
1582.22253	397.8	b (30) (2+)
1583.06262	36.1
1584.41907	21.1
1587.77295	7.0
1589.33435	48.4
1590.00500	11.4
1595.60950	8.9
1596.59290	61.7
1597.47009	53.6
1598.67053	43.7
1604.42749	17.1
1607.82361	7.5
1613.64465	7.0
1614.40515	26.8
1615.54504	13.4
1616.92224	72.2
1617.76782	416.6	b (31) (2+)
1618.50562	4.9
1625.24243	48.4
1626.79700	13.2
1627.49646	22.2
1629.80286	29.8
1632.50647	72.2
1633.39148	74.5
1639.74304	22.7
1643.13550	20.6
1643.76526	51.1
1644.52405	49.2
1645.55212	11.2
1646.59888	14.3
1649.73120	34.9
1655.73315	31.2
1657.74280	20.3
1663.46204	13.8
1670.27307	41.3
1671.62292	22.5
1673.54236	33.7
1674.19739	30.5
1675.40588	85.4
1676.30774	38.6
1677.10681	53.4
1682.22290	1073.8	b (32) (2+)
1682.97925	625.3
1683.82825	155.1
1691.41089	16.8
1698.56653	18.2
1699.34595	20.6
1700.08618	18.2
1709.08667	9.3
1719.37964	26.4
1722.63855	19.8
1724.18762	9.9
1731.35388	14.8
1734.29028	38.0
1738.66235	8.9
1743.59106	27.0
1753.71765	10.7
1755.46716	7.9
1756.69910	28.9
1759.76282	34.3
1761.71851	33.2
1762.59973	38.9
1764.56995	24.2
1771.65002	20.8
1773.85425	27.5
1775.59937	34.2
1776.60913	51.7
1782.49829	7.9
1789.79065	33.6
1799.12146	14.8
1800.83240	66.2
1812.02905	5.0
1812.75269	21.6
1815.71521	23.5
1816.61511	20.3
1827.39368	30.2
1831.69690	33.4
1838.45142	20.2
1842.89185	22.3
1848.74146	14.7
1858.78552	30.4
1859.97485	32.1
1866.97864	21.1
1885.85120	37.8
1894.79211	15.2
1900.68713	8.4
1918.68494	9.3
1930.50073	29.4
1935.91968	23.0
1938.65417	13.6
1944.18201	7.0
