# Supplementary material for: Phosphoproteomic Analysis of Platelets Activated by Pro-Thrombotic Oxidized Phospholipids and Thrombin
Source: PLoS One. 2014 Jan 6;9(1):e84488. doi: 10.1371/journal.pone.0084488 (PMC3882224; doi:10.1371/journal.pone.0084488)
Supplement: Annotated Spectra S1 — (ZIP) [file pone.0084488.s004.zip › ADVVISAFGSVLSDPK_-18_2_23559.txt]

       m/z	          i	matches
 289.19550	       5.0
 326.28619	       2.7
 359.25696	       6.7
 362.01312	       8.1
 365.45505	       3.9
 388.26385	       2.5
 404.37476	       2.0
 411.16687	      23.7	y (4) (1+)-NH3-P
 423.37000	      14.6	y (8) (2+)-H2O-P
 446.86725	       2.9
 450.38348	       2.7
 468.15808	       6.2
 473.24139	       9.8	y (8) (2+)-NH3, y (8) (2+)-H2O
 481.74347	       4.2
 490.76184	      22.6
 493.28650	       3.9
 500.78546	      12.4
 517.08984	       9.3
 518.20422	       2.9
 536.30688	      13.3
 540.34985	      13.8
 572.22144	      52.7
 573.32013	      13.8
 594.33313	       9.3	b (11) (2+)-H2O
 603.27216	      16.8	b (12) (2+)-NH3-P
 604.49164	      17.9	b (11) (2+)
 616.26593	       7.6
 621.26691	       7.9
 633.27582	      20.7	y (13) (2+)-3P, y (12) (2+)-2P
 638.61737	      22.4	b (7) (1+)-P
 639.50079	      83.0	y (5) (1+)
 643.31122	      29.9
 648.91522	       9.1
 665.31207	       8.7	b (6) (1+), y (11) (2+)-NH3, y (11) (2+)-H2O
 672.92621	      14.7	y (12) (2+)-H2O-P, y (13) (2+)-H2O-2P, y (12) (2+)-NH3-P
 679.92401	       8.6
 704.82776	      14.3
 709.06427	      11.0	y (7) (1+)-2P
 711.96625	       8.7
 718.14984	       4.5
 727.88770	       1.6
 728.80347	      30.6
 729.41638	      31.7
 730.31598	      10.0	y (12) (2+)
 734.96625	      18.3	b (13) (2+)-H2O
 736.34625	       5.9
 737.53876	       5.3
 739.32416	      13.5
 743.87482	       5.0
 748.40637	       2.9
 753.69696	       4.4
 754.42145	      50.2
 755.50531	      46.4
 756.33820	      18.5
 757.30774	      17.4
 758.23322	       5.1
 759.41870	      17.4
 767.29449	      10.9	[M+2H] (2+)-H2O-3P
 767.95270	      11.6	b (8) (1+)-H2O-P, [M+2H] (2+)-NH3-3P, b (8) (1+)-NH3-P
 769.02008	       2.9
 775.86932	       2.3
 776.66632	      37.2	[M+2H] (2+)-3P
 785.04675	      10.0	b (8) (1+)-P
 789.10229	      14.4	y (15) (2+)-2P, y (7) (1+)-H2O-P
 790.58807	       9.0	y (7) (1+)-NH3-P
 801.36407	       2.5
 802.62762	      26.4
 804.46637	       9.8
 807.77673	       5.5
 808.64166	       8.6
 814.08649	      33.6
 818.94098	      40.6
 819.58356	       6.6
 826.54681	       9.4
 827.20941	       4.9
 833.15411	       6.1
 834.19946	      14.8
 835.40796	      23.2
 837.08636	      12.4
 837.97473	      13.0	y (15) (2+)-P
 839.07623	       9.3
 841.72815	       9.3	b (9) (1+)-P
 844.53906	      85.7
 845.53998	      24.5
 849.04315	       5.7
 851.14435	      18.2
 852.09015	      20.1
 858.48181	      26.4
 860.41211	       4.7
 864.76251	     110.1	[M+2H] (2+)-H2O-P, [M+2H] (2+)-NH3-P, b (8) (1+)-H2O, y (8) (1+)-P
 865.51801	      16.3
 869.23535	      12.3
 870.20349	      22.9
 872.02747	       5.0
 873.01007	     152.9
 874.13800	     137.3	[M+2H] (2+)-P
 875.02899	      58.6
 875.81403	       2.2
 877.43127	      40.7
 879.77960	       4.2
 882.56653	      32.1
 886.38428	       2.2
 889.52991	     103.5
 890.23248	      25.4
 891.09265	      37.2
 892.48749	      14.6
 893.39380	       5.3
 897.15338	      26.6	y (9) (1+)-NH3-2P
 898.60785	      43.3
 901.15436	       2.8
 904.14886	      90.2
 905.22260	      57.0	y (7) (1+), [M+2H] (2+)-NH3-H2O
 906.45911	      32.0
 909.38995	      59.8
 910.24780	      28.2
 912.73956	      43.4	y (9) (1+)-2P
 913.60205	      22.3	[M+2H] (2+)-H2O, [M+2H] (2+)-NH3
 914.87689	       9.4
 921.33392	       9.4
 934.49921	       9.7
 936.63898	      10.8
 940.47565	      11.5	b (9) (1+)
 944.95551	       2.3
 949.28320	       4.0
 953.46271	       2.2
 960.38257	      11.5
 961.49786	       2.5
 962.24908	       7.5
 968.54926	      16.0
 972.37939	       9.0
 973.84058	      15.2
 976.57379	       6.4
 989.19733	      14.4
 990.44849	      14.1
1002.08008	       8.9
1004.37469	       8.1
1041.56421	      22.2
1048.50732	      17.4
1049.71924	       9.2
1065.61401	       8.3	y (10) (1+)-NH3-P
1066.40857	      27.5
1067.34961	      10.7
1069.74976	      16.7
1072.49121	      14.2
1075.28979	       4.4
1088.56201	      16.6
1089.23645	       6.6
1090.51025	      12.8	b (11) (1+)-H2O-P
1091.42114	     146.2	y (9) (1+)-H2O, b (11) (1+)-NH3-P
1092.34570	      39.2	y (9) (1+)-NH3
1093.54504	      11.4
1094.59167	       3.6
1108.58521	      27.6	b (11) (1+)-P
1109.33521	       8.2	y (9) (1+)
1110.49048	       5.8
1111.60962	       8.1
1122.69202	       9.6
1145.38513	       9.8
1147.49548	      23.2
1158.53906	       4.0
1176.65454	       3.4
1180.46362	       2.2
1185.51648	       2.5
1193.04248	      10.3	b (13) (1+)-3P
1198.23096	       8.5
1204.47974	      10.1	b (12) (1+)-NH3-P
1206.62671	     159.4	b (11) (1+)
1207.81287	      32.5
1208.51440	       3.0
1214.37805	      12.9
1228.84912	      21.9
1251.78613	      16.8
1255.21265	      16.9
1257.57104	       4.2
1274.57532	      54.0
1275.52686	      11.6
1282.03992	      36.7
1286.28052	      10.1
1310.10657	       2.5
1319.67993	       2.7
1326.23877	       4.1
1332.39624	      14.7
1345.79431	      29.8	y (13) (1+)-H2O-2P, y (12) (1+)-NH3-P
1346.47852	      19.9	y (13) (1+)-NH3-2P, y (14) (1+)-H2O-3P
1347.37939	      15.9	y (14) (1+)-NH3-3P, y (11) (1+)
1350.65295	       3.4
1351.43469	       6.6
1390.64441	      10.0
1407.48572	       3.6
1421.37756	      21.9
1426.47253	      33.1
1535.07739	       7.3
1538.67712	       3.8
1539.48328	       8.7
1596.71667	       4.0
1718.43274	       4.2
