# Supplementary material for: Phosphoproteomic Analysis of Platelets Activated by Pro-Thrombotic Oxidized Phospholipids and Thrombin
Source: PLoS One. 2014 Jan 6;9(1):e84488. doi: 10.1371/journal.pone.0084488 (PMC3882224; doi:10.1371/journal.pone.0084488)
Supplement: Annotated Spectra S1 — (ZIP) [file pone.0084488.s004.zip › AEAEEDGDLQCLCVK_-15_2_103526.txt]

m/z	i	matches
246.36020	234.0
248.39394	174.9
254.67976	59.6
257.14413	241.0
258.23773	63.6
259.53012	52.2
261.19122	109.5
272.06003	188.6
274.85522	268.1
278.36707	90.6
280.24036	34.2
283.20425	33.9
284.24164	287.0
300.38388	30.1
309.22394	187.1
310.11859	96.8
312.29993	299.3
313.25305	96.5
322.44998	105.3
324.84943	96.4
327.31458	326.8
329.81128	245.1
331.42609	465.2
336.37793	299.6
337.24255	686.8
338.10147	420.0
340.06763	129.6
342.21442	189.5
343.13782	118.3
345.48981	211.8
347.26581	802.5
350.25330	56.0
354.30103	279.7
355.05627	176.6
356.20264	322.9
358.27313	157.0
362.14911	49.4
366.47156	279.2
373.06470	45.2
374.58539	404.4
377.42432	169.2
380.09711	81.7
381.26279	136.6
382.60452	41.3
383.30823	349.0
386.82355	46.7
389.19910	595.2
390.24969	126.1
391.19424	171.9
396.18475	241.9
398.29504	4682.2
399.38141	632.5
400.17847	89.1
401.11072	750.5
403.17523	63.3
406.27917	8577.0	y (3) (1+)
407.12823	815.5
408.26282	847.7
409.39532	445.5
410.59985	92.7
412.87854	269.0
414.34332	110.3
416.45721	280.0
417.17255	167.6
417.99280	65.6
420.28558	109.0
423.46576	85.2
425.18268	268.4
426.30560	144.0
427.28748	260.0
428.16254	129.8
435.26495	74.3
436.84961	288.2
442.13690	296.7
443.39429	637.2
444.54651	307.8
445.36188	869.3
451.24939	205.5
452.24945	237.6
453.12708	46.8
454.10968	37.7
455.54443	250.0
458.18079	100.1
460.48499	1907.2
461.52191	275.5
462.42322	151.4
468.92303	1157.4
470.30286	158.7
472.49731	186.6
473.31873	110.3
474.18036	318.9
476.82245	137.3
478.27979	149.6
479.95746	336.9
483.03998	275.0
484.01019	74.4
488.88824	364.7
489.77600	145.9
490.97693	114.7
493.75055	155.6
494.37134	44.1
495.09210	92.7
496.38947	2459.2
497.53973	748.0
498.67328	614.3
500.32416	692.8
502.33685	120.6
503.61914	300.1
505.23737	231.8
506.25818	605.1
507.46808	558.0
510.59613	158.9
511.36804	292.1
512.22540	475.5
513.53369	396.1
516.21979	66.9
517.11163	101.7
518.57538	282.9
519.36560	3577.7
520.48621	312.8
521.47528	473.9
522.23633	233.0
523.40027	444.1
524.55524	253.3
525.26379	95.5
528.34412	240.9
530.12921	1016.9
531.28937	351.4
532.55408	110.2
536.26648	142.0
538.14764	226.4
539.41925	52.3
540.43646	72.3
541.33026	186.6
544.58179	59.6
546.29163	251.8
550.45490	367.9
552.22888	98.8
553.42511	334.9
554.05194	222.6
555.10529	246.3
556.08533	331.5
558.47711	767.3
561.40125	378.5
564.20294	294.8
565.32373	406.8
569.23145	164.1
572.18048	103.7
574.33777	1158.8
575.41559	1061.2
576.46515	1251.4
577.45782	241.3
579.38116	167.8
579.99982	88.1
581.66986	557.0
583.24994	70.7
584.50110	277.2
588.84137	240.0
590.73358	48.9
591.96759	724.4
592.73029	358.9
598.43805	881.3
599.29883	792.0
603.31342	221.8
604.34497	122.1
605.33948	535.4
606.44122	98.1
609.15662	449.0
610.58844	404.8
612.44000	206.4
613.46295	680.9
614.38770	55.9
615.33606	81.7
616.18512	1092.5
617.15900	349.6
618.56860	213.4
620.16119	2991.9
621.12128	4833.0
622.39801	2007.9
623.30682	755.8
626.35089	590.6
627.29370	859.1
628.02606	201.7
630.26556	443.8
632.40106	324.0
634.42804	107.4
636.79584	452.7
637.46661	83.5
639.59332	1838.0
641.06598	485.9
641.97876	273.3
642.93384	538.4
643.56372	226.2
645.35846	3830.0
646.33575	597.3
647.33185	178.9
648.09991	492.3
649.16705	159.5
650.80829	226.7
651.85089	96.4
653.38190	244.6
655.85315	627.0
656.51654	237.1
657.20746	44.9
658.12201	390.4
659.28479	167.6
660.49078	455.7
662.51538	397.6
664.25494	222.9
665.52905	773.5
666.61493	769.3
669.46484	311.6
672.05322	171.1
672.93842	277.3
674.37836	109.1
677.72076	1107.6
679.33368	11881.8	y (5) (1+)
680.47223	3488.4
681.36847	1865.8
682.27179	504.6
683.15533	276.4
683.76813	243.5
684.52216	70.7
685.20618	171.0
686.40784	100.7
687.19751	391.3
689.87109	1026.5
691.13953	980.7
692.09906	1703.3
693.03436	555.6
694.36151	541.6
695.09296	711.2
696.62878	660.1
697.67682	171.4
698.72827	124.5
701.16284	3437.0
702.01477	2134.3
702.73907	379.8
703.38739	1050.9
704.59448	183.5
707.59985	59.6
708.78497	223.2
710.15070	216.6
711.47192	639.1
712.58905	1797.8
715.76788	333.4
717.42181	565.6
718.44049	301.0
720.50745	232.0
721.37531	868.8
722.29468	302.2
724.23175	571.1
725.47559	928.0
726.23145	1414.5
726.96906	2617.4
728.15265	889.1
728.90851	273.7
729.57416	838.5
730.65338	797.8
731.39178	542.6
732.30194	484.2
733.43262	2821.4
734.79980	1531.9
735.59802	13270.4
736.66388	3355.0
737.59229	2676.9
738.34009	607.4
739.43597	539.3
740.30182	777.6
741.31061	580.1
742.13226	574.8
743.18939	149.6
744.51941	462.5
746.37897	3977.9
747.51923	1435.0
748.26135	175.3
750.72504	959.1
752.77411	318.1
755.53314	2992.3
758.86871	293.1
759.91345	623.7
760.63666	2082.8
761.86115	464.6
762.95697	65.1
764.23297	900.3
765.36127	210.6
766.24139	554.1
767.65723	176.1
768.88763	6672.4	y (13) (2+)
769.72015	4682.9
770.57452	826.8
771.37158	334.4
772.31226	799.1
773.44904	685.8
774.43134	22.9
775.81671	5143.9
776.52466	673.9
777.32434	1123.7
779.41125	99.5
781.20929	48.5
782.07660	211.1
782.78705	86.8
784.44965	37462.0
785.59473	3188.0
786.49200	4183.2
787.62616	976.1
788.70428	829.4
789.33783	191.6
790.46106	1661.0
791.55414	194.5
792.57678	348.8
793.32080	1232.3
794.31445	429.9
795.27448	3028.1
795.95734	993.2
799.08685	1789.9
800.41168	438.8
801.65045	2003.2
802.62054	1480.1
803.58618	1034.1
804.20935	927.6
805.09052	1164.1
807.33624	10402.4	y (6) (1+)
808.44147	3935.5
809.46875	1503.7
810.63007	18789.9
811.68481	10792.8
812.48376	2351.6
813.14624	1295.7
814.11835	739.9
815.22552	44.9
816.65436	1298.8
817.55811	3118.8
819.39606	106310.7
820.12061	61890.8
820.99664	24010.9
821.62079	22347.6
822.95801	1557.6
823.94867	607.1
825.10394	938.6
826.08832	2132.9
826.90308	197.8
827.77179	246.6
829.06244	338.1
829.98785	871.6
830.99823	1497.5
831.96777	44.8
833.28656	1196.9
835.02502	358.6
835.91864	628.1
836.57092	1655.7
837.54742	1118.7
838.29364	126.6
839.16046	224.4
840.16327	896.3
840.85736	123.8
841.56207	1913.0
842.70239	285.6
843.91138	63.3
845.71344	380.9
847.55432	1272.9
848.45282	1047.8
850.71216	7406.2	[M+2H] (2+)-NH3-H2O
851.57965	6273.1
852.51715	1912.9
853.28534	567.4
854.34503	196.7
855.19421	138.5
855.80035	210.9
856.52142	252.8
857.76221	560.0
859.30591	13085.5	[M+2H] (2+)-H2O
860.04901	4315.3
860.97968	106.9
861.69427	576.7
875.48035	148.6
878.54822	224.0
884.14270	311.3
885.56158	370.8
886.38525	172.7
889.23517	87.9
891.01520	134.8
892.43964	583.8
893.88690	1051.5
894.89246	275.4
897.40717	89.9
898.64661	45.3
902.34076	427.1
903.02936	167.3
904.60718	295.3
905.41827	298.9
907.43445	527.3
909.84601	67.0
910.52899	1802.7
911.45074	744.1
912.22369	2241.1
913.26593	1250.1
914.41528	224.1
918.50690	406.4
920.47925	6476.9	y (7) (1+)
921.55450	2259.9
922.50946	1008.7
923.56177	424.9
924.52435	317.0
925.23901	260.5
926.76117	187.2
927.86481	555.1
930.23651	4210.0
931.16095	2192.3
932.03571	639.1
933.00360	612.3
933.97137	213.1
935.41217	156.2
936.09082	303.9
937.31348	178.1
940.47064	165.3
941.58008	175.2
942.54218	197.1
943.50714	632.1
944.41278	203.9
946.33331	183.8
947.27850	528.4
948.72894	54.1
954.00854	314.3
959.55060	459.9
960.48584	335.7
962.14777	108.2
967.07074	69.6
970.56232	99.6
973.91534	100.1
978.39911	110.0
980.43451	149.4
985.62897	151.2
986.43365	248.9
987.10571	134.6
988.55841	1234.0
989.47559	282.9
995.56793	235.4
998.45807	986.8
999.35254	990.8
1000.36768	1215.6
1001.28094	189.9
1002.60278	426.3
1006.34497	208.3
1007.24811	293.9
1008.43671	329.5
1010.75763	784.7
1012.31226	157.1
1013.00775	89.1
1016.03839	1194.7
1017.35419	5061.4
1018.54547	876.5
1021.86334	46.5
1022.57306	125.4
1023.64282	464.4
1024.59631	635.8
1025.42139	1085.1
1026.27087	680.1
1027.26953	570.2
1029.02478	718.9
1030.16309	253.3
1031.10803	367.8
1032.24438	63.3
1035.52393	3157.6
1036.24878	1854.5
1037.33020	881.1
1038.46277	394.0
1040.25098	1907.0
1041.15991	1759.5
1041.84473	248.3
1047.50928	304.1
1048.37109	63.2
1053.51123	241.7
1054.63623	613.7
1055.27039	452.0
1058.27783	6084.5	b (10) (1+)
1059.44458	1788.2
1060.36157	757.6
1061.46509	213.0
1067.39282	284.7
1069.47876	443.2
1072.28271	190.3
1075.67371	161.4
1076.51428	68.5
1077.35986	204.8
1079.74036	59.6
1083.35889	68.6
1084.36853	48.6
1085.40698	126.2
1086.60754	263.9
1087.56519	529.5
1090.13281	296.0
1092.44116	5861.9	y (9) (1+)
1093.46094	3280.4
1094.42920	1531.0
1095.46252	620.5
1096.40686	414.3
1097.29810	672.5
1098.31665	1140.7
1099.31152	969.3
1102.82324	70.7
1105.15088	41.2
1107.41663	561.3
1108.53308	932.2
1109.40295	341.2
1111.62170	181.3
1114.43066	603.6
1115.43555	1572.7
1116.48547	727.5
1117.46558	633.0
1118.74902	428.0
1120.47205	187.1
1123.50134	118.5
1124.53052	410.7
1125.90381	449.8
1127.08252	161.5
1127.84021	70.7
1132.37549	259.4
1137.52563	41.3
1139.02881	87.1
1140.28052	211.5
1141.05847	53.3
1143.66138	490.1
1144.93384	263.3
1146.38867	412.7
1147.33130	1372.0
1148.32397	444.7
1152.47424	193.2
1159.62207	149.4
1160.29980	44.8
1161.54163	800.2
1162.80994	730.9
1163.87793	308.4
1165.44897	877.9
1166.64038	121.3
1167.28687	226.7
1173.00330	302.8
1177.68164	1009.3
1178.51318	841.5
1179.48975	431.2
1180.56006	374.0
1182.40283	48.6
1183.19824	138.6
1185.20068	126.5
1189.81714	323.6
1190.69202	524.2
1191.61157	109.2
1192.60352	98.0
1195.53760	1405.4
1196.51440	841.4
1197.92798	204.9
1198.59863	278.4
1200.16699	667.3
1201.04639	629.6
1202.87134	153.1
1203.51672	319.1
1205.24365	136.4
1207.37646	6815.2	y (10) (1+)
1208.40503	3146.0
1209.50989	1775.9
1210.61572	315.1
1212.40833	771.1
1213.53906	275.1
1214.24512	146.7
1216.63550	44.7
1218.17969	1729.8
1219.25720	248.0
1220.60034	935.7
1221.49902	143.1
1222.31445	59.2
1222.99255	203.2
1224.00464	369.1
1225.49487	407.2
1226.39648	1204.1
1227.79785	293.8
1229.63879	410.0
1230.64246	1441.1
1231.42639	306.2
1232.11255	66.9
1232.81055	134.5
1236.15332	248.4
1239.24988	866.8
1240.02344	329.2
1241.68066	469.9
1243.52625	7985.9
1244.53052	6298.5
1245.77063	742.6
1247.56091	119.6
1253.55420	73.7
1254.50134	215.5
1258.08398	797.7
1259.88953	304.8
1261.45813	402.9
1263.00256	223.5
1266.31848	226.1
1275.16736	1008.4
1276.37415	2898.3
1277.09839	1139.2
1277.71936	1012.3
1278.82544	555.4
1280.36890	74.3
1282.13171	259.3
1283.41077	792.2
1284.65820	302.0
1285.55237	213.3
1287.47180	68.9
1290.17908	160.6
1292.45618	421.1
1293.16150	150.0
1294.26782	306.0
1295.49402	584.4
1296.89673	168.5
1297.54468	255.5
1298.45813	186.3
1300.27698	291.2
1301.38623	651.0
1302.47913	783.0
1303.47717	762.8
1304.60413	87.2
1309.39075	96.1
1310.17395	891.2
1310.88220	261.4
1313.35364	1290.3
1314.31006	777.0
1315.49304	144.4
1316.19104	80.0
1318.43298	1363.5
1319.46716	498.0
1320.69080	381.9
1321.65625	367.0
1323.54956	85.1
1324.87683	107.2
1325.66516	295.5
1329.22253	139.6
1330.10315	335.7
1331.19324	5543.0	b (12) (1+)
1332.37756	4339.5
1333.26453	1221.0
1336.43958	3745.6
1337.50842	2360.3
1338.51697	525.3
1340.60266	356.8
1347.36279	94.5
1354.21448	163.9
1356.43958	33.9
1358.61572	1261.7
1360.21692	326.0
1360.96960	628.8
1365.32581	192.0
1367.32361	384.5
1372.41895	48.5
1374.39563	107.0
1379.45679	270.6
1381.35144	384.9
1382.58228	96.3
1383.40588	453.2
1389.36707	954.3
1390.31482	781.9
1391.30652	976.1
1396.31409	33.7
1397.79565	123.4
1400.52954	865.7
1401.73535	377.8
1402.59058	340.5
1406.22034	252.9
1410.42419	162.5
1422.19910	282.3
1425.95300	147.8
1433.45593	66.9
1437.55847	196.1
1442.22925	42.0
1444.12952	323.4
1447.75671	67.1
1452.98816	308.7
1455.78320	78.0
1458.39331	47.9
1459.58191	144.2
1462.47375	56.3
1463.78101	76.0
1464.56311	283.3
1465.69482	253.3
1466.97913	396.5
1467.70984	209.4
1468.57898	223.6
1472.84070	319.1
1473.63123	446.9
1474.55969	768.3
1475.38403	302.7
1476.32471	428.4
1477.74744	141.3
1478.70618	140.3
1482.39539	136.0
1491.28357	3743.3
1492.10596	1895.0
1492.85303	637.6
1493.73499	966.6
1494.51025	157.1
1499.53699	130.3
1501.51733	242.5
1509.55994	378.0
1510.97986	201.0
1525.46375	362.3
1526.42346	687.7
1527.55261	131.5
1536.63831	381.6
1538.40979	192.0
1553.94739	265.7
1557.04102	200.6
1564.73889	89.0
1565.62976	292.1
1567.85718	205.0
1569.13623	343.3
1571.97949	1775.1
1573.45239	1774.0
1574.39331	1058.2
1575.35535	353.9
1590.29993	5558.2	b (14) (1+)
1591.51111	3583.5
1592.46655	993.8
1593.45532	488.7
1665.31384	188.3
1703.88318	33.8
1739.59534	127.3
