# Supplementary material for: Phosphoproteomic Analysis of Platelets Activated by Pro-Thrombotic Oxidized Phospholipids and Thrombin
Source: PLoS One. 2014 Jan 6;9(1):e84488. doi: 10.1371/journal.pone.0084488 (PMC3882224; doi:10.1371/journal.pone.0084488)
Supplement: Annotated Spectra S1 — (ZIP) [file pone.0084488.s004.zip › AEEDEILNRSPR_-6_2_67941.txt]

m/z	i	matches
147.04323	62.8
150.99756	25.9
155.11371	1033.9
156.15530	434.0
156.90686	121.6
158.09691	181.1
158.91943	67.6
167.07822	139.3
170.06534	54.4
173.02005	2653.7
174.05466	154.2
175.16046	2053.0
176.10860	198.7
181.02213	484.7
182.97554	296.1
184.21667	117.6
184.98625	36.5
186.36342	62.9
188.90515	44.3
190.11957	23.1
193.11771	64.7
195.38046	119.6
198.08853	91.3
199.21014	506.1
200.99191	7962.7	b (2) (1+)
202.05032	369.7
202.97244	181.3
211.26045	56.3
212.36607	25.8
213.06265	92.2
214.82941	44.6
216.08153	1251.8
217.27640	68.7
220.03082	23.9
222.31339	95.2
223.02487	53.4
224.11761	272.9
226.00906	241.6
227.59361	299.5
228.35045	104.2
229.29916	51.4
230.20125	51.6
231.00159	124.3
232.15764	38.9
233.12961	102.5
235.19641	54.4
237.40660	273.4
241.21997	175.6
243.08521	25.8
244.31831	437.5
245.14175	208.3
246.69063	111.7
253.24838	400.3
254.10828	418.0
255.22046	87.6
258.27930	546.8
259.57431	234.8
262.17691	22.1
264.96622	162.2
270.26660	276.2
271.32581	2111.8
272.19482	7299.6	y (2) (1+)
273.22125	907.7
274.43405	532.3
276.23578	1640.8
277.09125	186.6
279.90131	140.5
281.03223	337.7
282.27979	23.9
284.04016	427.0
284.71359	113.2
285.35843	83.9
287.37027	139.5
288.27420	1098.5
289.15359	213.5
293.99100	38.7
297.23773	18.4
298.51904	300.0
301.62518	38.2
304.53687	93.2
306.45844	631.7
309.25626	54.7
312.24042	401.2
315.14014	74.5
316.32111	71.7
317.66833	333.5
318.75882	39.1
319.50351	33.5
321.29596	60.1
324.03796	75.2
324.73352	410.8
325.46646	387.8
326.80011	74.6
329.03986	1022.9
330.12683	1393.2
331.01587	118.9
332.06433	37.3
334.14667	78.0
335.39838	109.9
337.37103	310.8
338.42166	105.0
339.11353	151.7
339.88547	420.7
341.37039	59.2
343.33008	27.0
344.32153	89.1
345.98517	90.4
347.64304	97.0
348.62311	99.1
351.12723	177.2
353.42337	27.8
355.29211	1243.9
356.13638	282.1
358.32837	83.7
359.31979	162.9
361.21759	29.6
362.31970	358.7
362.93512	31.1
364.15497	89.4
368.15332	289.2
369.29279	87.5
371.12964	132.5
373.29346	48.5
374.40738	58.5
375.11752	219.9
377.34033	486.7
377.95285	188.3
379.20956	129.8
381.31155	578.9
381.96512	364.6
383.09842	23.9
384.82529	188.1
385.95029	36.3
387.43774	252.0
388.66818	219.2
390.11594	219.0
391.29572	66.7
391.96066	425.6
393.68808	85.8
395.16534	38.4
395.78445	42.1
397.35287	997.6
398.39951	160.5
399.30029	106.2
400.82013	46.5
403.89880	157.8
405.25656	804.2
406.36087	1202.3
407.50461	340.6
408.67194	117.0
410.29001	79.9
412.02493	1673.6
413.32535	301.8
414.30539	61.8
415.37555	155.6
416.18045	89.6
417.05472	375.6
418.39557	67.4
419.34076	133.8
420.68857	343.4
421.44586	127.4
423.08234	357.5
424.77100	236.3
426.24030	96.1
426.95551	305.5
428.31546	43.0
429.41803	48.2
430.11014	621.7
430.91098	89.5
432.07059	1069.6
433.30283	292.5
437.00854	623.3
438.57687	814.8
439.30215	497.5
440.10971	194.0
441.21954	255.1
442.45950	176.7
443.24045	40.9
444.93903	584.8
446.40646	176.9
447.55200	257.3
448.74954	979.3
449.71237	694.8
450.48557	1344.1
451.43369	1081.2
452.44528	769.7
453.62082	967.9
454.51770	1296.2
455.45590	554.1
456.27084	514.9
457.59775	412.4
458.56213	1853.4
459.49570	359.6
460.98923	1053.4
461.90994	1050.3
463.03436	465.0
464.47647	8310.5	[M+3H] (3+)-NH3-P, [M+3H] (3+)-H2O-P
465.08499	5036.7
465.81036	310.9
466.73355	354.4
468.18170	3212.3	y (7) (2+)
469.22946	2288.6
470.19672	2878.1
471.06717	8953.3	[M+3H] (3+)-P
471.68927	3956.1
472.65402	1032.6
473.44855	461.1
474.21408	354.9
476.29523	2843.0
477.35333	617.5
479.53714	812.1
480.53033	3985.1	y (4) (1+)-NH3-P, y (11) (3+)
481.42596	1531.0
482.52005	611.0
483.45819	724.2
484.17374	474.8
485.31784	1844.2
486.31796	3912.9
487.39407	1170.3
488.49503	732.7
489.42416	680.2
490.29095	1209.8
491.42392	7171.0	[M+3H] (3+)-NH3-H2O
492.21042	3391.4
493.11957	351.1
493.93723	3340.6
495.00104	1134.6
497.03278	7111.9	[M+3H] (3+)-H2O, y (4) (1+)-P
498.01468	35.3
500.75702	25.9
502.35626	165.3
507.53436	1530.6
508.32346	421.4
512.53131	59.1
513.39905	69.5
515.17804	134.9
516.36072	2037.2
517.58252	29.6
521.71783	23.9
523.86255	1044.9
524.71765	113.4
525.32098	112.2
526.35187	120.4
527.14648	264.6
528.14471	282.1
529.78906	183.3
532.76587	2271.5
533.65753	791.0
534.79480	139.9
535.44727	142.8
536.29205	27.7
538.08783	46.7
539.35150	443.4
541.47913	1000.3
542.56421	455.0
543.72833	256.6
544.71381	69.1
547.33893	2446.8
548.42859	904.8
549.36517	254.6
550.50482	364.8
551.58344	1267.7
552.47833	350.8
553.76257	364.1
556.26050	86.9
557.51898	469.0
559.04706	509.1
559.99640	154.3
561.53082	1263.5
562.39337	630.7
563.12006	58.7
564.15289	26.3
564.87689	117.7
566.31702	422.0
567.25323	130.0
568.19769	271.5
569.24219	330.8
570.32758	5557.5	b (10) (2+)-P
571.33337	744.2
572.48236	363.7
574.16394	77.3
575.14191	105.8
576.50525	44.4
580.15100	93.6
581.14581	132.8
584.07574	249.8
585.31500	158.5
586.17432	67.6
586.80005	104.5
590.52960	13533.1	y (9) (2+)
591.39716	1313.2
592.07037	330.3
593.36572	460.1
594.02612	31.5
595.90991	44.7
597.51196	713.0
599.17719	262.3
599.99750	27.6
601.01361	1063.4
602.36487	328.2
603.47015	100.8
604.36194	150.2
606.11871	9586.7	y (10) (2+)-P
607.37604	5086.6
608.66156	120.6
610.16425	133.2
610.84174	27.8
612.44055	78.2
614.24628	365.7
615.05560	136.7
616.39398	382.1
618.27606	22.1
619.15131	906.1
619.95837	782.3
621.11517	277.1
623.11603	212.4
623.87946	47.6
626.70343	324.5
627.68060	152.1
630.22308	20.3
631.25427	41.0
632.30792	565.3
633.41449	440.2
634.47491	112.6
635.07867	279.8
637.55023	586.0
638.45447	134.7
639.73810	160.3
641.61737	108.8
643.14288	56.4
644.45850	412.7
646.00702	22551.4	y (10) (2+)-NH3, y (10) (2+)-H2O
646.93494	2511.5
648.20459	1874.5
648.86243	286.1
649.70758	2765.3
650.52612	417.9
652.11792	454.4
653.41193	218.2
654.78589	62541.7	y (10) (2+)
655.45062	44004.7
656.40210	2002.6
657.84680	1036.5
659.60358	270.4
660.80737	771.9
661.97626	649.5
662.57916	209.2
663.63300	336.3
664.37079	30.4
669.32654	322.8
670.51373	775.0
671.44232	338.2
672.40826	47.0
673.56122	262.2
674.33887	78.9
676.21893	93.1
677.77106	264.2
678.46967	160.9
680.72845	801.8
681.77130	194.6
683.32233	87.1
684.56512	159.2
687.05768	707.1
688.01294	117.8
690.10114	435.1
695.77148	357.4
696.44135	1885.3
697.47992	406.8
698.47711	175.9
701.47931	569.0
702.40143	64.4
705.32465	20.2
706.40350	188.6
709.39026	415.1
710.50690	2363.2
711.58527	733.1
712.26300	183.6
719.61011	4337.5	y (11) (2+)
720.58380	1493.6
722.37408	46.1
723.12787	65.3
724.12396	73.2
725.03607	340.7
729.74646	66.0
732.39795	165.3
733.29242	534.8
734.27277	54.1
740.19440	76.4
743.56512	60.9
745.35492	89.5
751.63806	196.0
752.47540	322.7
753.61371	74.1
755.25299	188.4
757.35199	179.7
761.29462	66.8
762.73950	187.4
773.37817	33.4
777.16205	55.5
778.18939	150.5
779.61066	22.1
780.28192	25.1
783.52094	70.7
787.32788	60.3
791.36359	27.8
793.36847	40.1
794.22827	110.2
795.13019	121.5
800.31708	285.9
801.20422	408.3
802.57483	118.9
803.82007	22.9
806.37762	66.6
808.43610	182.5
810.46246	240.9
811.49884	348.2
812.19379	177.0
813.36865	76.1
821.50201	24.0
822.55890	65.9
832.18622	74.5
833.47461	29.2
834.16071	64.8
836.11768	38.3
837.41010	91.0
841.20978	98.9
848.53613	38.3
852.42365	74.3
853.20575	59.0
855.74561	61.5
859.04706	1174.4
868.74512	53.1
870.62891	42.8
871.61859	121.9
878.93506	88.0
882.21100	66.6
888.30688	82.7
890.62335	127.3
893.47754	32.0
896.06879	78.8
904.69122	22.1
906.20386	66.7
908.29083	40.4
909.54688	82.5
910.81793	130.1
921.37848	229.5
922.38531	283.7
923.60468	83.8
924.55743	133.2
938.80206	267.2
940.53149	172.5
941.55035	127.2
942.39899	369.4
943.50464	65.9
944.30176	112.8
960.65771	92.4
961.36212	29.7
962.21191	95.0
964.21094	54.2
967.46338	61.8
970.99652	136.4
982.34985	137.1
989.65112	44.5
994.41510	212.9
1007.24847	39.1
1010.59375	29.7
1013.29193	49.6
1014.32684	35.4
1019.17023	411.8
1020.21198	234.9
1026.29907	40.9
1032.29712	59.8
1037.35095	292.9
1038.20544	176.5
1049.88257	104.5
1052.19141	162.4
1068.00171	75.2
1069.61865	50.5
1074.55615	125.5
1077.40723	120.6
1079.02515	62.0
1084.98328	251.4
1091.42041	63.8
1124.31030	33.3
1152.13855	72.7
1213.28723	91.5
