# Supplementary material for: Phosphoproteomic Analysis of Platelets Activated by Pro-Thrombotic Oxidized Phospholipids and Thrombin
Source: PLoS One. 2014 Jan 6;9(1):e84488. doi: 10.1371/journal.pone.0084488 (PMC3882224; doi:10.1371/journal.pone.0084488)
Supplement: Annotated Spectra S1 — (ZIP) [file pone.0084488.s004.zip › AEEDEILNRSPR_-7_2_49952.txt]

m/z	i	matches
147.35248	45.2
152.13890	198.5
155.08441	1300.6
156.10794	479.4
157.03291	238.2
158.02133	643.6
164.15591	43.2
173.15877	3856.4
174.02669	286.2
175.16374	2600.1
175.91095	175.2
178.85031	95.9
181.02182	84.0
183.07208	441.2
183.92589	222.5
185.19202	46.2
186.26189	66.0
187.20035	241.1
188.02728	61.0
193.85690	75.8
196.21167	173.2
198.04938	38.9
199.12543	141.1
201.00378	8731.7	b (2) (1+)
201.95279	519.6
202.80762	28.0
204.06540	152.4
211.99538	63.9
213.26466	152.7
216.13528	2110.6
217.03587	370.5
221.00626	119.4
223.09140	110.9
223.95119	120.0
224.81415	63.5
226.15585	96.2
227.38687	108.5
228.39609	37.0
231.00090	98.4
232.44586	37.3
235.02301	75.0
237.27675	201.3
240.32005	234.9
242.17480	147.4
243.07407	58.0
244.05765	572.0
245.49631	889.0
246.36252	34.3
247.17708	48.2
248.06363	60.3
250.02817	80.7
253.06165	539.2
254.13672	457.0
255.34299	207.5
257.25143	31.5
258.31186	434.8
259.07031	113.8
261.27353	95.6
263.00174	107.5
263.87320	190.2
266.91534	60.9
268.27347	72.8
268.90320	125.2
271.17691	1528.4
272.19415	9312.7	y (2) (1+)
273.17014	1436.7
274.31586	584.4
275.17929	60.4
276.17358	1160.2
277.12073	779.5
279.00317	83.6
282.05267	37.1
284.48889	293.8
287.23276	139.0
288.04623	730.4
289.45740	145.2
290.76782	283.8
292.06210	225.1
293.19916	217.8
294.40826	292.5
295.16629	52.0
295.93057	34.4
298.29227	466.1
300.48083	78.6
310.27069	42.3
311.60931	407.6
312.35785	622.0
313.31802	135.3
318.66635	267.5
324.63220	154.7
325.23383	1214.1
326.38501	142.3
329.10831	403.0
330.10367	1242.3
331.36224	281.1
333.35242	72.1
339.60034	201.6
340.24008	845.6
340.87439	115.4
342.28818	56.8
343.46671	68.3
347.15002	102.7
354.21048	119.5
355.16760	2100.1
356.37906	744.3
357.30493	405.6
358.06766	286.1
360.38388	213.3
362.11368	22.5
366.47540	37.3
368.18790	332.8
369.02100	394.1
370.92511	303.9
373.68442	370.7
374.31134	105.7
375.13293	299.6
376.13507	37.2
378.32953	160.6
381.22989	375.8
382.15170	488.1
384.23184	628.5
384.99594	202.3
386.27151	92.5
387.24094	49.1
388.17007	123.8
390.02951	1253.6
391.21774	184.9
397.08090	28.3
397.73398	87.6
398.54550	95.1
399.26953	262.9
400.07651	28.3
400.90005	659.5
401.73877	28.3
404.46545	226.9
405.28735	613.0
406.31250	621.8
407.20782	174.8
408.32037	253.0
408.99918	189.7
409.82675	148.4
410.90945	532.4
411.99542	3012.0
413.02878	367.4
416.09686	413.0
416.75937	343.7
417.40591	173.5
418.76312	302.9
419.93262	203.3
421.12769	240.8
422.54575	267.6
423.30264	309.8
424.32346	364.5
424.96976	188.4
426.03864	71.6
427.21741	94.4
428.26514	59.5
429.30630	59.5
430.30017	1438.6
431.01563	350.8
431.97983	1150.3
433.48611	226.5
434.45288	278.1
435.18079	181.0
436.14139	69.4
436.92120	776.4
438.48563	583.1
439.30334	1452.9
440.31339	489.9
443.17874	48.3
444.32986	1066.9
445.18112	688.9
447.32303	499.2
448.15030	95.4
449.20193	83.3
450.14554	1840.1
451.34433	1919.9
452.14798	649.6
453.13019	453.2
453.96762	1704.7
454.62509	187.6
456.38922	449.3
458.21707	1476.3
459.27408	1427.6
461.30145	793.4
462.54294	424.5
463.84821	594.0
464.56366	11285.8	[M+3H] (3+)-NH3-P, [M+3H] (3+)-H2O-P
465.43176	1720.1
466.08206	83.7
467.21237	1085.3
468.44244	7177.4	y (7) (2+)
469.46603	2481.4
470.67889	5356.6
471.54684	6683.6	[M+3H] (3+)-P
472.90317	280.5
473.57748	1252.6
474.84427	1371.9
476.23154	2420.3
477.25320	810.8
479.09784	1248.3
479.93985	870.1
480.66208	3205.9
481.43564	1278.9
483.26797	805.0
484.18607	362.3
485.40805	2461.1
486.34891	4895.0
487.33585	1340.4
488.31821	794.8
489.37302	603.9
490.11008	565.9
491.17728	5511.9
491.95297	10175.8	[M+3H] (3+)-NH3-H2O
493.39346	2715.7
494.20267	2896.2
495.12811	563.1
495.84390	643.8
497.05389	9964.9	[M+3H] (3+)-H2O, y (4) (1+)-P
497.84915	115.9
499.67902	131.2
500.64142	52.1
505.96918	44.6
507.53464	1353.5
508.18845	107.9
511.10165	92.5
512.50836	244.8
513.83148	182.1
514.54437	195.5
516.40106	2033.5
517.68048	1183.7
520.12360	80.2
521.02509	244.3
522.39874	87.6
524.20221	393.3
526.54901	313.4
527.54474	603.2
529.51764	134.4
530.90436	84.6
531.97260	235.2
532.94843	3205.4
533.60876	37.9
535.65948	1495.8
536.57813	154.7
537.19293	99.1
538.18457	68.8
539.00537	72.3
541.87531	1247.5
542.73840	1129.4
544.34235	228.8
546.72540	387.4
547.33600	2023.8
548.26544	479.2
549.34393	673.9
550.08636	34.4
551.05725	413.7
552.16534	1288.0
552.94867	1571.1
556.48291	449.6
557.22021	400.7
558.32416	194.2
559.01263	692.4
560.34387	78.7
561.36786	3013.9
562.45148	893.5
563.20209	135.0
564.51459	312.7
566.23566	55.0
567.81079	631.4
568.83746	196.3
570.33057	8985.0	b (10) (2+)-P
571.35645	1043.5
573.99176	631.5
581.53693	264.9
582.37518	53.5
583.12933	288.6
585.53308	94.9
590.47260	17580.6	y (9) (2+)
591.46753	2817.2
592.49615	152.2
593.33893	183.9
595.87775	140.2
596.89917	1019.5
598.62354	959.5
599.51959	71.7
600.12347	47.8
600.87695	1159.0
601.77350	569.7
604.95880	252.9
606.11157	6980.5	y (10) (2+)-P
607.38922	4616.5
608.36011	337.7
610.54138	769.2
611.34271	577.5
613.44647	180.7
615.16815	256.6
616.24683	373.4
617.56403	395.1
619.20038	882.6
619.86310	134.1
621.58832	105.1
622.73688	373.3
623.58533	108.1
624.37616	240.0
625.51459	31.4
626.12927	34.2
627.35724	99.4
628.33099	547.7
630.35638	282.3
631.85016	355.7
633.22461	635.0
634.52570	212.8
637.29346	535.4
638.39734	249.1
640.91925	60.0
642.49426	77.3
644.08368	42.5
646.03717	24887.8	y (10) (2+)-NH3, y (10) (2+)-H2O
646.90509	3528.8
648.17163	2124.9
648.89435	504.4
649.88245	4279.9
651.79205	68.4
652.46246	940.8
653.21411	272.2
655.03302	117730.8	y (10) (2+)
655.97937	19046.4
657.02618	144.7
658.22430	369.5
658.95984	161.2
659.90430	310.3
662.01642	395.0
664.44452	508.3
665.40814	142.6
668.97241	395.8
670.28192	472.8
671.43134	236.0
672.41681	36.3
673.09467	1850.0
674.85468	200.1
677.03906	56.7
679.15460	62.5
680.92737	471.1
681.57147	328.6
686.08624	31.5
687.23016	1032.9
688.17084	167.6
689.02661	100.9
692.03265	378.7
693.59192	63.0
695.10748	724.8
696.33514	1487.3
697.47272	999.5
701.68872	170.0
706.55768	627.9
708.52209	40.3
710.33496	2041.2
711.16077	2535.0
711.89984	318.2
716.24335	37.3
717.47638	216.1
719.48450	7191.6	y (11) (2+)
720.33112	560.6
721.56360	86.2
724.67902	245.0
728.09076	66.5
733.10828	825.5
733.81805	212.7
735.03937	138.0
738.37091	418.7
740.28937	334.9
748.57440	151.3
749.35394	31.4
752.22443	778.3
753.11230	164.9
753.80524	107.9
754.57825	130.7
755.26953	107.1
761.49445	60.0
763.53333	142.4
775.08734	69.5
777.50226	167.5
778.99060	365.1
783.07294	31.5
787.17218	46.2
792.23322	114.2
793.48553	576.0
794.18738	85.9
795.38611	49.1
796.51044	113.9
799.62671	209.8
800.26251	137.2
801.46259	148.1
810.25067	279.4
811.39606	390.2
812.10419	283.1
813.34796	69.2
822.55585	289.1
825.57880	40.7
828.20563	118.7
836.00861	96.2
838.31696	675.3
838.96149	169.7
841.44727	188.2
844.40625	75.7
849.58588	352.1
859.09302	656.1
860.34259	62.6
862.69586	242.1
870.70013	151.3
871.47589	49.1
877.34674	63.0
886.35577	25.5
891.16309	448.8
894.45557	345.4
908.81226	460.7
910.84448	215.8
914.29395	288.1
921.74829	63.3
923.16522	454.6
939.50323	413.2
940.31909	880.5
941.31012	115.3
942.22028	52.0
943.25702	72.5
944.12988	46.0
957.38629	141.3
960.15131	659.7
961.87152	39.0
962.87128	43.1
968.48383	226.7
981.25708	45.6
994.68109	60.4
998.74121	107.4
1009.32715	131.7
1010.39484	116.2
1019.26532	703.2
1020.31250	310.4
1020.93311	248.6
1021.67743	342.0
1024.40625	152.1
1031.52405	160.0
1037.46875	726.5
1038.65344	544.8
1040.41638	135.5
1063.37463	258.0
1068.31201	157.1
1072.12341	133.6
1086.26318	63.4
1121.46924	124.0
1168.17444	138.5
1194.37573	102.4
