# Supplementary material for: Phosphoproteomic Analysis of Platelets Activated by Pro-Thrombotic Oxidized Phospholipids and Thrombin
Source: PLoS One. 2014 Jan 6;9(1):e84488. doi: 10.1371/journal.pone.0084488 (PMC3882224; doi:10.1371/journal.pone.0084488)
Supplement: Annotated Spectra S1 — (ZIP) [file pone.0084488.s004.zip › AEEDEILNRSPR_-10_2_52563.txt]

m/z	i	matches
147.01263	73.0
149.90732	115.5
155.04463	955.9
156.06827	1024.1
157.04684	286.4
158.00325	469.1
158.98299	38.8
164.31137	99.3
170.02989	17.9
173.07463	3753.0
174.00323	436.4
175.16104	3301.6
176.01448	268.8
177.91080	22.8
181.00479	118.2
182.04596	107.6
184.00380	451.6
185.20985	66.6
186.33563	68.7
189.24283	113.8
195.20123	27.1
195.91898	72.2
197.90939	141.9
199.21448	445.2
201.05890	8895.3	b (2) (1+)
202.03064	506.7
202.95575	257.6
209.12749	132.8
210.98706	107.0
212.88693	89.1
213.72736	186.2
215.38486	235.9
216.09494	570.1
217.15964	60.0
219.29955	25.5
226.05774	64.4
227.09894	451.8
228.32707	311.1
231.42938	52.8
235.05534	305.3
237.26459	135.5
238.73126	88.6
240.23563	216.5
241.61987	118.1
242.30952	47.0
243.10414	36.5
245.45297	29.5
246.38399	297.2
249.39417	236.6
252.67610	330.0
253.54437	254.9
254.25793	289.4
255.04144	183.4
258.19360	334.9
259.30780	155.3
264.10889	38.8
266.54965	295.1
271.19312	1946.0
272.26050	7895.4	y (2) (1+)
273.34238	1045.7
274.21109	418.6
274.84189	209.6
276.14645	2582.2
277.27493	804.3
278.25043	182.6
281.22757	223.5
282.07672	116.5
283.29260	176.6
284.08279	72.1
288.21924	3158.2
289.15594	460.2
293.02850	96.8
295.21640	32.2
298.32037	250.3
300.80655	216.6
304.76309	173.6
306.77377	117.6
309.50854	41.2
310.85193	284.0
312.09735	826.9
313.22104	22.4
315.72272	24.8
316.39362	140.3
324.55164	452.1
325.29346	73.0
326.35547	134.3
329.25113	619.1
330.04291	1110.3
331.07263	258.1
334.50690	23.0
337.22141	66.6
338.22656	52.8
339.49255	548.9
340.15289	428.5
340.86630	343.3
342.43207	398.3
345.85803	59.5
346.55347	168.1
348.52603	876.1
350.68121	143.9
353.02026	286.4
355.40564	951.0
356.29150	476.0
357.04538	37.1
358.25009	429.3
358.93005	35.5
364.12552	64.1
366.59326	67.3
371.86472	187.6
372.70496	400.9
373.51434	73.5
374.31076	31.6
376.84207	258.0
377.80179	283.2
379.22964	57.4
381.05325	224.7
381.80563	192.6
384.17856	131.3
384.95050	108.6
387.65390	268.2
388.99329	341.7
390.36581	50.2
391.55118	96.5
392.38446	45.8
393.20151	113.2
394.33438	41.5
397.76736	617.5
399.22537	260.0
400.46652	107.5
402.30652	124.7
403.42569	48.2
404.54611	296.3
405.35281	967.8
406.40170	905.7
407.47049	87.4
409.25055	228.1
410.01370	637.5
411.09103	326.6
411.76617	1725.2
412.96506	135.7
416.25998	699.4
417.04398	37.0
420.89954	600.7
421.57166	227.4
422.33987	27.2
423.30344	232.3
423.94290	61.4
426.35391	309.7
428.25760	298.9
430.28244	673.0
431.41211	569.0
432.27737	475.3
433.35553	330.1
434.39371	492.6
435.37686	348.1
437.38162	635.8
438.34448	718.3
439.26575	698.1
440.50467	77.6
441.58078	70.0
443.56305	92.4
445.09293	806.8
446.42780	511.8
447.93301	666.9
449.18121	737.5
450.14767	1914.5
451.24289	1568.2
452.52536	412.3
453.59796	1725.1
454.37247	1087.1
455.57285	551.3
456.70444	333.3
458.28146	2069.7
459.11127	706.3
460.12076	191.6
461.35611	1046.9
462.73312	886.5
464.60175	10389.1	[M+3H] (3+)-NH3-P, [M+3H] (3+)-H2O-P
465.52969	888.9
466.25891	883.3
468.31955	4766.1
469.31058	3297.0
470.75650	12402.7	[M+3H] (3+)-P
471.57831	2632.0
472.55881	891.4
473.52423	1715.2
474.27066	537.1
474.87820	148.9
476.26181	1997.2
477.25296	491.6
477.86554	61.5
478.66354	114.5
479.95975	1126.3
480.98907	4294.9
482.04523	1203.2
482.68808	137.1
483.62003	1913.9
485.23309	2076.4
486.29562	6392.6
487.29648	960.7
488.52472	1581.3
489.33084	260.9
490.17535	101.1
490.82480	464.1
491.54584	11157.0	[M+3H] (3+)-NH3-H2O
492.38629	1216.6
493.76581	3095.1
494.55878	2017.6
495.36050	960.8
497.03415	7614.4	[M+3H] (3+)-H2O, y (4) (1+)-P
498.02890	80.5
507.35544	1728.0
508.24789	324.9
509.68182	186.8
510.70096	279.6
516.23315	667.0
517.76685	312.1
519.08234	39.5
519.95050	38.6
521.72455	108.7
523.89178	445.7
526.32892	374.1
531.87042	168.3
532.99152	4479.1
533.78412	293.6
534.79523	328.7
535.81793	801.7
536.46222	43.3
537.18097	139.9
540.11279	190.7
541.78143	182.5
542.84387	723.3
543.95831	171.7
544.73199	282.2
546.60016	468.0
547.27606	2071.5
548.37762	490.8
549.36664	454.2
551.98846	1264.2
552.96442	745.5
554.59143	246.1
555.72260	216.5
557.00311	29.9
558.25732	589.6
559.55023	280.9
561.46936	1908.2
562.39783	769.9
563.73102	45.8
564.48346	50.6
565.11926	633.0
565.80487	269.0
566.50879	84.3
567.34406	483.3
567.97064	514.4
568.59125	109.8
570.32660	4845.6
571.27905	1844.3
572.88007	128.0
574.03387	220.5
575.21332	219.9
576.74847	119.5
580.26239	151.9
581.52710	400.2
582.96429	159.5
585.37421	328.5
590.51593	17167.2	y (9) (2+)
591.43481	480.4
593.32343	860.4
595.22235	201.5
596.08209	177.0
597.15192	1184.5
598.08569	217.5
599.94983	289.5
600.92212	82.8
601.79462	961.9
603.70343	531.6
604.37738	126.5
606.09930	10870.6	y (10) (2+)-P
607.12384	5912.1
608.07269	1750.6
608.85223	321.8
610.47125	260.0
611.68317	603.1
612.72253	92.4
615.97858	466.1
616.86169	859.5
617.62189	187.9
619.18781	1619.4
620.02728	916.8
621.65570	270.0
622.92053	316.8
625.17230	156.4
627.03815	152.3
628.82013	52.8
629.98364	137.0
631.62939	332.4
632.42181	204.8
633.41473	43.9
636.04279	99.2
637.36383	681.2
638.29852	307.6
639.33124	437.7
641.49017	51.2
642.17389	126.9
644.74371	29.8
645.97296	27210.3	y (10) (2+)-NH3, y (10) (2+)-H2O
646.98254	2720.6
648.32977	758.5
649.62665	3490.6
650.40619	359.7
652.29303	475.7
653.40289	400.7
655.02216	119541.4	y (10) (2+)
655.91937	14327.8
656.87970	283.9
657.52679	377.8
658.62982	437.7
660.36279	268.9
661.51630	473.0
662.63232	110.6
663.27917	55.1
664.45575	197.3
667.71954	331.4
668.49762	186.9
669.18512	528.7
670.43909	441.9
671.64948	233.5
672.35675	124.6
674.43463	149.5
675.39587	94.7
678.03070	34.1
679.65088	264.1
680.82025	1811.9
682.02344	250.3
682.64880	280.1
683.26331	184.5
685.46655	117.8
687.11713	89.0
688.40436	22.6
689.32373	24.9
691.16113	140.0
692.36078	218.8
694.36072	206.4
696.25531	2071.5
697.27777	321.7
698.56940	34.2
701.60645	449.8
702.34344	426.5
703.33789	363.2
706.31964	510.7
709.32458	479.7
710.46338	4295.3
711.27454	1142.8
712.65643	142.9
714.64722	325.8
715.59332	163.6
717.76263	225.8
719.53217	5964.4
720.43848	712.7
724.38080	1037.9
725.08563	33.4
728.36249	114.4
729.70392	159.8
730.30524	212.8
731.41669	171.5
733.31494	107.2
734.13776	174.2
736.41144	31.9
737.99750	177.4
741.35571	558.3
744.30066	29.5
747.81909	289.0
749.36041	50.4
751.42352	291.8
752.43152	1032.2
753.34454	179.7
754.23096	253.4
757.01373	125.7
761.53326	384.2
764.55725	213.1
766.37903	325.5
769.21326	352.1
770.41241	94.1
772.33923	182.8
776.57983	149.1
779.41547	46.3
783.37897	36.4
788.25287	75.2
793.70190	61.9
794.52893	212.8
795.62726	31.8
796.89545	34.2
800.21063	209.4
801.40106	120.8
802.32587	200.3
810.34613	371.5
811.33929	574.6
812.40454	197.1
813.14313	136.2
832.06207	48.1
837.46777	78.1
841.48236	109.8
843.39618	27.2
844.52423	108.6
847.46051	96.7
850.49194	149.1
859.36249	647.5
860.34637	258.1
861.23224	398.8
867.56274	264.4
868.65747	197.9
870.17944	83.1
871.57202	67.6
876.49701	48.3
882.37646	24.8
894.45453	38.9
895.32184	107.8
896.54468	82.8
897.36206	232.6
907.21320	127.0
908.51587	196.8
909.45660	45.8
915.56439	217.4
921.44946	133.0
922.28125	267.0
923.21027	152.0
924.34644	99.4
925.23749	25.6
931.31183	38.8
935.77740	52.6
939.72467	378.0
940.42554	202.3
941.86835	383.0
942.67413	126.2
947.66119	121.2
957.45190	20.2
960.13550	135.9
961.35059	319.3
982.20453	64.3
1010.57648	116.9
1019.13721	364.6
1020.62592	135.4
1026.60938	73.6
1031.04980	292.4
1037.36462	559.9
1038.28357	240.5
1039.65173	210.7
1052.82422	187.9
1084.37183	300.5
1113.40906	111.2
1125.11597	34.2
1148.59937	165.3
1177.54321	113.0
