# Supplementary material for: Phosphoproteomic Analysis of Platelets Activated by Pro-Thrombotic Oxidized Phospholipids and Thrombin
Source: PLoS One. 2014 Jan 6;9(1):e84488. doi: 10.1371/journal.pone.0084488 (PMC3882224; doi:10.1371/journal.pone.0084488)
Supplement: Annotated Spectra S1 — (ZIP) [file pone.0084488.s004.zip › AEEDEILNRSPR_-11_2_50547.txt]

m/z	i	matches
147.27512	57.7
155.13669	925.8
156.11115	209.8
157.07008	101.8
158.12564	249.4
159.08517	22.2
160.97375	51.7
169.70898	41.9
170.93413	64.2
172.02673	84.1
173.21953	2122.3
174.01947	286.2
175.14258	1474.0
176.12646	58.9
181.02971	283.0
183.12663	55.9
184.01830	419.9
185.01924	91.2
186.21272	19.0
189.00455	85.2
194.24702	22.0
197.42493	58.2
198.54865	155.0
201.11856	6052.5	b (2) (1+)
202.09381	845.1
203.31332	136.2
208.96048	15.9
212.38483	129.0
213.11699	135.5
213.88626	48.1
215.30167	111.4
216.01151	521.2
222.29738	26.3
224.17783	17.5
227.12801	54.3
228.07095	170.8
230.31598	44.8
231.45035	29.6
234.17395	17.5
237.18123	50.2
237.88724	58.7
238.95338	126.0
240.40167	208.2
241.25209	33.3
242.18890	144.9
243.33867	28.4
245.07043	238.6
246.16789	102.1
247.28674	14.3
251.23254	25.3
253.23947	308.6
254.02576	377.3
255.30246	201.2
257.12653	15.9
258.10800	780.7
259.21875	36.1
260.19415	46.2
265.24203	31.6
265.98120	73.4
266.85739	169.7
270.40741	44.9
271.16156	914.9
272.26196	6270.3	y (2) (1+)
273.34229	339.8
274.37177	614.4
275.20883	108.3
276.13513	531.3
279.22232	107.7
281.17307	160.9
282.43112	63.2
283.15689	58.7
284.24063	261.0
284.96664	17.1
288.24496	942.9
289.29306	311.9
295.01025	42.7
297.45142	73.2
298.28088	207.1
299.65576	131.7
300.93439	45.2
304.10428	75.0
306.39560	277.2
310.20160	140.9
311.40930	151.5
312.40692	30.0
313.29315	62.3
315.41968	163.4
316.82645	38.3
318.11414	161.2
320.20435	94.7
324.84479	732.6
327.12726	40.6
329.10736	663.7
330.17764	463.8
331.39499	281.4
332.36725	70.4
333.47675	36.1
335.23898	22.0
337.12671	37.3
338.07648	205.7
339.60120	341.6
341.01587	111.4
342.26575	179.9
343.44806	48.3
346.61426	192.6
348.20178	57.6
350.17871	70.4
353.08420	39.6
355.30554	1004.3
356.21124	116.1
357.44485	49.9
358.25620	416.5
359.46561	70.0
361.42334	133.4
362.25702	206.7
363.01733	256.7
367.17050	101.3
368.25500	70.8
369.44043	110.7
370.81494	20.7
374.17929	14.4
375.30069	129.0
375.94318	68.5
377.83218	74.8
381.15555	267.6
381.80344	128.0
382.41412	244.3
384.20010	202.3
389.51981	65.3
390.42209	69.2
392.87833	34.1
393.86795	105.5
397.20547	54.8
397.91879	227.4
398.78198	21.7
399.54214	24.8
401.42575	253.1
403.25995	28.4
404.41113	25.4
405.21716	857.1
406.36502	629.5
407.39151	357.7
409.22516	333.7
409.86026	203.9
411.97394	2690.1
412.76465	295.6
415.20984	99.2
416.10193	445.5
419.28702	646.0
420.02133	238.5
421.43454	41.0
423.03955	188.3
424.22974	32.9
425.14145	26.8
426.54483	216.8
427.34161	40.7
429.04764	45.1
430.30649	835.4
431.23151	470.6
431.92712	638.9
433.29706	120.0
434.55386	376.9
436.25696	40.8
437.35629	134.1
438.30923	380.4
439.27469	453.1
440.29025	409.7
441.15820	351.5
442.32846	27.0
443.19885	130.7
444.55344	391.8
445.27988	654.2
446.00134	179.7
447.29178	123.0
448.40955	267.6
449.31790	246.0
450.51862	1916.6
451.24100	529.5
452.20779	247.0
453.08566	359.0
453.69290	609.0
454.60199	412.6
455.51266	236.6
456.30814	29.1
457.39252	87.8
458.38776	1279.3
459.50134	321.0
460.44238	213.8
461.60071	514.4
462.40079	22.0
464.50919	5219.2	[M+3H] (3+)-NH3-P, [M+3H] (3+)-H2O-P
465.17374	1603.0
466.49808	581.2
467.78641	1147.2
468.47488	3970.8	y (7) (2+)
469.33023	835.0
470.42374	3463.7
471.34830	5971.4	[M+3H] (3+)-P
472.21146	629.4
473.69211	1168.7
474.84271	568.5
476.20767	1492.3
477.34052	801.2
479.05099	1203.1
480.08389	1740.5
480.88568	1299.2
481.84384	1240.1
482.75885	713.3
483.61908	519.8
485.39618	2086.7
486.29239	2647.5
487.33597	625.3
488.58298	1097.4
489.32541	273.7
491.24228	5884.4	[M+3H] (3+)-NH3-H2O
492.18839	3676.4
493.24710	1241.5
494.05392	1534.9
495.06656	1467.9
496.95358	3752.8	y (4) (1+)-P, [M+3H] (3+)-H2O
497.92325	70.4
501.40994	58.8
507.37640	944.6
508.19766	266.1
509.21744	111.5
510.41397	111.0
512.08716	241.8
512.75684	279.5
513.59381	34.6
514.57336	25.3
515.43024	73.1
516.15985	754.0
517.24573	34.8
518.24640	215.1
518.98047	279.6
522.15118	94.9
523.81036	492.8
525.83313	185.2
530.87299	297.3
533.09601	2337.2
533.93854	277.5
534.55420	25.2
535.77594	545.6
537.99567	357.4
540.32062	93.3
541.20819	625.4
542.03198	449.5
542.93768	269.9
544.21112	350.1
545.33441	14.4
546.02075	29.9
546.65735	146.9
547.37128	1209.7
548.27502	403.6
549.24884	17.5
549.89899	26.9
550.52026	54.5
551.72296	546.0
552.43018	626.2
553.49591	138.3
556.30634	307.9
557.38568	146.8
558.30426	215.5
559.41852	302.9
561.42426	1724.0
562.26715	353.1
563.45935	27.0
564.40283	237.5
566.29779	40.8
567.56183	308.8
568.80670	217.3
570.18756	2424.5
570.85815	2065.7
571.97620	532.8
573.84888	521.7
574.97882	508.6
576.02191	231.6
576.71362	220.1
579.06293	90.1
580.17657	162.4
581.06842	239.5
582.09656	362.0
584.49170	92.5
586.43134	169.8
590.49841	8102.4	y (9) (2+)
591.48480	524.2
592.10663	72.9
593.79962	357.4
596.13837	118.1
596.85535	720.6
597.63116	447.7
598.36542	169.6
599.34833	198.2
600.30603	403.2
601.22809	730.3
602.06842	96.5
604.35950	53.0
606.12793	7285.0	y (10) (2+)-P
607.33569	2041.9
608.64520	117.9
609.57001	234.7
610.73804	264.0
611.70819	136.7
612.53412	85.5
613.99811	136.0
616.20001	380.7
616.95160	12.4
619.43396	916.3
620.25439	164.8
621.49255	78.4
622.78839	141.2
624.34888	133.3
625.22229	43.4
626.50580	303.8
628.63239	226.3
630.35944	259.1
631.27332	115.4
632.35620	403.6
633.21332	218.6
635.96820	140.1
636.98193	78.6
637.78961	212.0
641.08154	360.9
644.51715	147.5
645.96759	13940.4	y (10) (2+)-NH3, y (10) (2+)-H2O
646.96997	2385.1
648.48334	951.8
649.73315	1179.9
650.40454	695.3
651.08966	92.4
652.08301	138.1
652.90851	139.4
653.51306	15.6
655.01337	73794.1	y (10) (2+)
655.86566	8684.3
656.56342	1310.1
657.62775	130.7
658.36798	243.3
659.31683	59.3
660.06958	85.6
661.31702	426.4
663.03491	148.9
664.16614	223.2
665.64929	79.1
666.36743	137.0
668.80212	169.0
669.44415	56.1
670.69843	163.1
671.93286	529.1
672.94928	395.9
673.63611	81.8
674.99780	25.3
678.70636	35.8
679.40558	63.9
680.85809	281.8
681.62976	139.1
682.25720	77.9
687.13593	508.2
688.11395	94.8
688.80255	85.5
689.46295	60.5
691.38519	23.7
692.56512	106.7
693.26447	84.3
695.15375	183.4
696.23541	1260.1
697.74384	221.1
698.48157	90.1
699.24738	83.1
701.19800	196.1
707.22284	178.2
709.09540	124.6
710.55823	3017.3
711.41425	187.3
713.52539	113.5
717.24457	334.3
719.53436	5373.4	y (11) (2+)
720.38062	415.8
721.31903	60.5
724.65924	470.7
730.37787	73.0
731.37225	26.8
732.16205	33.1
733.19934	243.8
733.88855	123.6
735.08856	78.2
735.94757	25.3
736.78864	48.2
740.40741	15.9
743.78156	145.5
749.61829	31.1
751.38239	71.9
752.32526	426.7
753.35919	160.8
755.00470	103.9
756.29358	55.2
757.24969	58.7
758.17175	37.7
760.45221	57.6
761.18927	109.0
762.11517	172.5
762.82806	105.2
763.80841	109.6
766.21155	59.5
774.40338	21.5
775.24030	172.2
782.27203	175.6
784.21082	39.2
793.33539	212.4
794.24774	57.2
795.01263	207.1
800.04181	60.7
800.94244	17.5
808.20941	72.6
810.36713	91.3
811.11188	136.4
812.31177	383.1
820.62500	25.2
822.16772	78.7
829.91205	37.7
831.52539	79.3
832.37518	39.2
833.15576	104.7
833.80902	25.1
847.42798	202.3
850.29034	43.6
851.35077	46.7
855.64545	22.5
859.28491	355.6
860.08881	15.9
861.38159	69.5
862.43158	24.9
868.76007	99.7
877.12524	107.4
881.37567	53.3
883.31549	69.9
888.45728	11.2
893.40704	53.8
897.29059	249.9
899.36200	74.8
905.30792	84.9
908.03961	74.2
908.68768	45.1
914.22626	50.7
915.06104	47.9
917.14435	102.9
919.34814	98.2
921.26025	242.2
922.43262	148.8
923.17352	51.8
935.54224	55.2
937.26007	104.4
939.20502	750.2
940.57202	49.5
941.79926	162.5
942.53326	52.6
943.46698	151.0
951.25592	134.2
953.70416	84.1
959.71533	99.8
960.56714	244.6
961.45209	301.4
967.59637	87.2
979.40167	35.2
983.01520	33.1
1008.44507	21.8
1010.30804	55.4
1019.36053	270.1
1020.29413	131.7
1021.42920	222.1
1022.33398	29.9
1023.52704	79.6
1024.43665	82.6
1031.07373	15.9
1037.12952	402.6
1038.37585	126.4
1054.57556	12.8
1068.62268	68.4
1074.44067	104.2
1091.64111	31.6
1130.11121	124.7
1149.27551	108.4
1166.66724	58.2
1167.57446	68.7
1176.47375	55.7
