# Supplementary material for: Phosphoproteomic Analysis of Platelets Activated by Pro-Thrombotic Oxidized Phospholipids and Thrombin
Source: PLoS One. 2014 Jan 6;9(1):e84488. doi: 10.1371/journal.pone.0084488 (PMC3882224; doi:10.1371/journal.pone.0084488)
Supplement: Annotated Spectra S1 — (ZIP) [file pone.0084488.s004.zip › AEEDEILNRSPR_-14_2_80097.txt]

m/z	i	matches
147.00906	33.0
154.99915	186.1
156.10316	60.4
157.22041	9.3
158.17409	90.1
159.10486	22.0
164.03178	24.3
173.02365	849.3
175.17685	251.0
181.03676	75.8
183.12195	6.8
193.25934	22.1
196.31229	17.6
197.99507	54.4
199.16614	10.3
201.00195	1593.8	b (2) (1+)
202.42885	33.0
215.09592	15.4
216.08890	223.2
216.99197	19.3
220.44078	32.0
227.16440	17.7
228.23956	120.4
231.42609	16.1
243.26089	83.5
244.25391	14.5
245.36823	68.4
246.49881	39.6
249.33368	36.4
254.36093	40.6
259.29071	23.5
262.24243	51.2
264.09125	31.4
270.40353	72.5
271.19608	162.4
272.25583	1588.7	y (2) (1+)
273.10385	120.5
276.00702	23.5
279.19077	20.3
281.32739	59.4
282.42703	14.5
288.31418	90.8
294.72977	102.9
303.78186	77.6
310.18445	32.7
319.00549	12.8
320.17154	32.1
325.45795	11.8
329.32007	145.8
330.31042	180.3
338.30746	6.8
340.28882	15.9
341.37872	65.1
342.10114	31.7
346.32440	76.1
355.37396	487.6
356.07938	20.3
357.79922	13.4
360.26019	13.7
361.30255	28.5
363.19754	30.9
364.33096	11.2
366.43695	13.7
369.48093	26.3
372.22867	54.3
373.09052	51.8
374.05597	36.4
378.67450	70.6
381.35907	69.7
384.33310	8.6
385.04810	116.5
386.32718	22.8
387.81015	32.1
389.18216	143.9
391.44254	124.2
392.35117	39.3
393.23257	29.8
395.33072	15.5
400.42953	33.1
406.45346	69.4
408.63809	57.0
409.42508	107.7
410.61969	50.2
411.71323	620.3
412.34506	19.1
415.40775	21.9
416.21246	74.3
418.36801	20.9
419.26053	51.6
420.30423	85.6
421.65491	56.9
423.45905	12.7
425.51886	65.4
427.48422	32.6
430.38416	16.0
431.56638	7.6
433.36993	14.3
434.71002	195.2
435.64725	23.0
436.83435	41.5
438.23428	172.2
439.25681	188.5
440.30188	144.2
441.82672	170.9
443.30133	15.5
445.12662	210.4
445.86179	84.2
447.24197	59.5
450.85739	308.6
451.65457	30.7
452.43295	51.1
453.54794	81.8
454.45682	53.6
455.37881	155.3
456.30750	68.4
457.07230	7.0
458.22574	21.9
459.28040	48.5
464.81033	1265.2	[M+3H] (3+)-NH3-P, [M+3H] (3+)-H2O-P
465.74564	23.1
467.56625	183.6
468.31107	989.1	y (7) (2+)
469.31479	233.4
470.81265	1971.8	[M+3H] (3+)-P
472.00516	242.1
473.30588	343.1
474.37103	92.2
475.64264	87.4
476.60968	144.3
477.40213	22.6
478.61810	398.2
479.94855	132.6
481.37863	46.8
482.28897	316.9
483.38345	46.1
485.37149	617.3
486.23907	899.5
487.27472	202.3
488.22040	163.7
488.96524	270.4
490.93161	793.9
491.77924	1305.9	[M+3H] (3+)-NH3-H2O
492.67624	62.0
493.92331	187.7
494.90839	37.0
495.58490	34.8
496.36484	21.8
497.07260	34.3
500.18796	57.2
505.01706	85.2
509.44699	140.6
510.29507	16.8
514.45526	6.8
515.91077	48.0
517.93829	147.7
518.76215	61.6
522.08368	25.6
523.78986	176.4
525.99207	45.4
531.39362	34.7
532.86731	507.7
533.48230	158.5
534.22821	58.0
535.83710	126.8
538.11078	63.1
539.59210	10.4
541.67548	187.5
544.52106	51.2
547.30585	179.6
551.28650	16.0
552.47064	63.5
553.72119	17.6
555.18951	10.9
556.68689	131.4
559.39630	50.1
561.82800	160.9
562.60028	29.5
567.68475	91.2
570.23126	1329.5	b (10) (2+)-P
571.01550	466.8
572.16443	65.3
572.87775	30.1
574.23334	172.0
575.12793	9.3
590.42529	3141.7	y (9) (2+)
591.42932	15.4
596.73810	220.3
598.16290	51.0
601.05579	198.5
605.80548	1404.2	y (10) (2+)-P
606.46576	140.2
608.04895	12.9
609.12543	49.6
610.63770	175.3
612.54242	32.7
613.47351	31.4
615.74213	50.2
619.43536	283.7
630.32288	110.3
631.82202	104.0
633.85321	74.8
637.29901	36.1
638.46674	76.4
639.40942	122.3
640.43817	17.6
644.70605	84.3
645.83313	5206.4	y (10) (2+)-NH3, y (10) (2+)-H2O
646.88818	23.2
648.66156	52.7
653.25500	73.3
654.78809	19635.0	y (10) (2+)
655.40961	4207.0
656.08783	234.6
656.91559	8.5
657.66571	14.6
661.20135	161.1
661.98224	51.6
664.10529	45.4
669.04352	131.0
670.58984	122.6
671.85699	26.0
679.95563	95.7
682.30688	25.1
683.87878	174.7
686.91113	49.1
687.54767	31.8
693.09973	16.0
695.87616	9.3
697.89240	10.9
705.04901	19.3
709.50055	104.7
710.52386	394.3
711.18768	117.8
714.16241	57.6
718.07910	139.5
719.36774	731.8
720.61829	81.7
724.50012	198.7
738.18707	63.3
746.66937	29.0
748.20313	15.2
764.53424	16.8
765.13434	51.8
766.14417	65.5
789.24115	12.9
793.06775	20.1
800.24786	102.5
801.45001	46.9
809.35114	56.1
810.39935	43.6
813.23199	20.3
821.51544	31.2
822.31219	50.5
823.42377	48.4
869.31390	41.9
870.35474	99.1
873.51099	42.2
894.90521	69.3
896.59955	47.9
901.38190	15.2
921.09564	42.1
922.45428	19.4
923.48407	30.4
932.56592	35.4
939.29004	119.0
940.28937	36.4
960.30743	5.1
976.82928	13.0
988.11261	19.3
991.68842	12.6
993.57111	40.6
1037.37134	11.0
1038.32532	44.4
1039.43762	51.9
1087.49976	19.0
1147.92114	42.6
