# Supplementary material for: Phosphoproteomic Analysis of Platelets Activated by Pro-Thrombotic Oxidized Phospholipids and Thrombin
Source: PLoS One. 2014 Jan 6;9(1):e84488. doi: 10.1371/journal.pone.0084488 (PMC3882224; doi:10.1371/journal.pone.0084488)
Supplement: Annotated Spectra S1 — (ZIP) [file pone.0084488.s004.zip › AEEDEILNRSPR_-15_2_70495.txt]

m/z	i	matches
155.16418	217.7
156.24176	13.3
157.99847	11.2
167.21039	12.4
173.12680	1099.8
174.14008	13.6
175.23087	222.6
180.29691	60.5
181.46042	10.0
184.13681	89.8
201.07130	2519.7	b (2) (1+)
202.05673	151.9
215.83386	15.9
229.14816	34.5
230.07050	59.9
231.01372	42.1
239.30304	12.4
240.17325	106.6
241.13333	23.3
241.89641	25.3
245.02570	17.1
246.16406	9.7
253.36652	18.6
254.25256	94.0
255.26352	51.1
259.10727	31.3
262.00793	13.5
263.98218	15.2
272.26572	2584.7	y (2) (1+)
273.26865	116.7
276.20407	39.5
277.15387	13.3
279.28320	71.0
280.16092	23.9
281.37927	27.3
293.28842	20.1
294.24182	12.5
298.29248	34.2
300.85779	125.7
302.13751	118.4
304.35690	48.8
304.98547	70.7
308.16574	22.3
312.20563	41.9
319.31439	9.0
321.17041	15.8
329.25574	67.0
330.05164	179.3
331.17578	8.9
334.39426	14.3
335.23718	91.0
336.66348	16.3
340.35733	11.2
341.57434	10.5
342.24072	28.6
345.32300	9.1
347.29965	46.6
351.30881	38.1
355.37924	267.6
358.71478	6.5
359.94116	35.0
362.35080	166.5
372.01270	59.9
374.11255	68.7
377.25940	46.4
378.06082	72.7
384.56686	44.1
387.41306	16.5
388.14761	8.2
390.27133	51.3
391.14493	38.5
392.21671	10.4
393.56625	13.4
398.29053	44.7
402.37421	44.3
403.56387	74.8
406.26370	30.3
407.03854	13.6
407.82877	12.0
409.18082	280.7
411.77676	712.5
412.68753	77.5
413.73169	56.7
417.34586	29.9
419.28741	59.9
422.34482	42.1
424.30670	39.7
426.34402	65.5
430.37173	24.4
432.38589	33.8
433.28708	10.5
435.53021	73.2
437.18500	105.5
438.16467	91.6
439.31149	249.0
440.39246	35.9
441.19415	105.2
442.27661	68.4
443.40128	26.0
445.15201	269.9
446.58090	77.9
447.41843	10.5
448.65619	119.3
449.41183	22.3
450.26065	38.1
451.45731	43.8
452.55930	64.8
453.66541	198.1
455.55234	201.5
456.33316	93.2
457.61993	26.4
459.57547	204.5
460.98047	10.5
464.64990	435.8
465.60269	102.9
466.30295	35.7
468.28497	798.3
469.06369	239.1
470.10065	1039.7
471.11679	1830.5	[M+3H] (3+)-P
471.99472	139.6
473.77908	147.6
474.38388	334.9
475.32236	114.8
476.61075	140.4
477.34653	128.6
478.40146	365.0
479.02692	8.0
479.99539	173.2
483.10739	216.3
485.10736	161.3
486.18307	312.1
487.06802	194.7
488.62027	663.5
489.45685	67.4
490.54083	128.9
491.94818	1551.8	[M+3H] (3+)-NH3-H2O
493.31613	455.7
494.51077	326.2
495.69730	88.2
496.89981	120.7
502.83554	67.6
512.41583	12.0
514.27136	107.1
519.26434	44.3
521.65808	19.8
524.15302	157.1
525.02979	79.4
527.61206	38.1
528.50165	142.8
529.65161	24.1
532.91626	779.8
533.81635	10.3
535.94177	86.2
537.03387	50.7
538.21893	55.5
540.33209	47.6
541.34778	546.6
542.05402	241.4
543.16339	53.8
544.47821	178.4
545.22992	21.2
547.14911	8.2
548.63849	58.6
551.07526	83.4
552.36145	90.3
556.62616	98.1
557.54315	20.9
561.44196	378.0
562.18195	4.6
562.98608	12.6
564.26318	39.6
567.07245	9.7
570.26764	1568.6	b (10) (2+)-P
571.02289	165.4
572.12012	52.5
572.81927	11.0
574.19623	47.9
574.98419	30.1
578.42749	110.5
579.69525	21.8
581.42157	107.7
584.87543	79.6
588.58453	105.0
590.36255	2833.7	y (9) (2+)
590.97723	898.4
592.66943	61.9
593.35297	46.6
595.16467	18.0
597.41992	121.7
598.08917	50.6
598.81000	9.0
604.72021	120.0
605.87872	1774.7	y (10) (2+)-P
606.58881	723.3
607.43988	80.2
614.32507	178.6
615.56134	12.1
616.47089	44.3
619.23248	201.1
619.91168	111.0
622.55145	213.5
624.14703	50.8
625.03180	19.4
627.21570	75.8
632.16833	70.3
633.38519	53.2
636.54083	95.5
637.37305	136.6
639.50848	93.3
641.92255	105.4
644.35736	158.8
645.78278	6178.7	y (10) (2+)-NH3, y (10) (2+)-H2O
646.46063	1590.9
647.19012	24.2
648.56458	36.7
649.62726	80.9
651.31830	49.3
653.17975	120.8
654.80597	22837.6	y (10) (2+)
655.44385	6613.7
656.15485	431.3
657.19061	45.1
659.11658	97.0
661.31427	100.1
662.03967	14.3
662.90210	52.1
666.68390	40.4
668.30811	45.7
669.34015	24.5
670.63568	199.8
671.82294	121.2
675.66669	118.8
679.87885	25.2
682.91351	23.6
683.56030	10.5
685.44342	26.8
687.19379	224.5
688.65948	29.3
691.15979	23.1
691.87042	134.7
695.70819	173.3
696.31323	10.5
696.98993	83.0
698.08093	49.1
700.88129	10.4
702.03229	350.1
704.23114	92.4
704.98657	29.2
706.50018	44.0
707.42859	33.4
709.28552	17.1
710.46576	971.4
711.52191	71.6
714.81830	17.4
718.45660	9.4
719.46277	1902.8	y (11) (2+)
720.21576	122.6
724.45001	332.7
726.43536	88.9
729.50140	18.3
731.39886	13.4
736.64008	17.4
742.43170	30.6
744.25262	26.3
746.57660	7.4
751.26752	17.9
760.86945	17.2
764.50616	14.4
768.45898	6.6
771.49493	5.8
775.37823	19.5
776.52618	67.4
778.33295	35.0
779.46100	23.6
782.32611	61.0
783.05719	49.4
784.50751	20.6
791.63031	45.4
793.13934	67.5
800.97119	99.7
804.53314	66.6
810.41974	22.0
812.55939	45.7
822.65332	13.5
846.97760	16.6
851.82904	25.5
871.44482	31.9
889.63794	14.9
897.50977	24.1
908.43536	239.7
921.55072	117.8
922.46991	41.8
934.32074	24.7
939.87103	310.2
972.31830	19.1
981.60205	27.2
1010.70392	30.5
1019.26343	262.2
1037.28064	135.7
1038.54297	42.5
1039.42603	49.8
1068.57153	44.6
1069.26892	11.3
