# Supplementary material for: Phosphoproteomic Analysis of Platelets Activated by Pro-Thrombotic Oxidized Phospholipids and Thrombin
Source: PLoS One. 2014 Jan 6;9(1):e84488. doi: 10.1371/journal.pone.0084488 (PMC3882224; doi:10.1371/journal.pone.0084488)
Supplement: Annotated Spectra S1 — (ZIP) [file pone.0084488.s004.zip › AEEDEILNRSPR_-16_2_62946.txt]

m/z	i	matches
155.08974	135.8
156.04744	110.0
157.03665	57.4
158.21771	116.6
173.11758	253.3
175.03848	575.7
176.16621	106.0
180.97841	19.0
196.38194	45.6
201.08450	886.3	b (2) (1+)
202.01556	19.2
208.00952	40.8
213.29396	59.1
216.04752	339.4
217.18741	20.3
218.80197	21.9
222.68036	44.4
228.26337	21.3
229.08745	106.0
242.09824	80.4
246.65323	32.4
250.01813	15.2
254.36850	100.9
256.76202	23.2
257.87674	219.0
260.36130	31.4
266.30096	32.3
271.15964	271.0
272.23788	1362.8	y (2) (1+)
273.31668	45.4
274.94135	21.9
276.00497	28.0
277.23227	35.2
281.18207	87.4
284.04306	40.9
284.95294	27.6
288.29285	169.1
289.46597	82.1
294.21558	20.8
298.37219	45.7
306.24442	51.9
309.16260	59.8
311.04819	98.6
312.35980	19.0
314.27887	67.7
320.18457	57.4
321.13251	49.5
328.51871	105.1
330.22836	116.2
331.41870	13.5
338.33380	35.0
340.31995	91.1
355.02802	369.2
356.13934	172.7
358.17892	101.6
359.04053	8.4
367.44086	43.8
368.21143	15.1
372.54919	18.0
373.45184	77.5
375.25449	68.3
377.15369	32.4
383.26392	74.2
384.19736	44.7
385.66736	304.0
388.27420	34.3
389.89279	69.3
391.28076	215.5
392.54025	39.0
393.16269	28.0
395.10446	16.1
398.34854	102.6
399.37961	103.1
402.51706	33.6
403.85071	33.3
404.84830	44.3
406.27994	87.8
411.74509	289.6
414.37320	47.3
414.97372	26.0
417.32666	27.9
424.28372	123.9
425.22003	100.1
426.82187	21.8
429.97885	59.1
431.18597	33.3
433.23883	32.2
434.35513	217.5
435.64182	34.5
436.88187	39.0
437.91821	94.1
439.29724	161.9
440.09122	19.0
445.17056	239.0
445.93222	81.9
448.01559	32.6
450.40945	260.3
451.30038	294.7
453.46527	35.0
455.24347	53.9
457.38263	29.5
459.08920	59.1
459.69894	151.4
462.35925	101.3
464.42221	734.3	[M+3H] (3+)-H2O-P
465.03790	636.4
466.66364	62.1
468.21310	871.8	y (7) (2+)
469.43683	513.4
470.19870	612.5
470.98026	1329.4	[M+3H] (3+)-P
472.08429	281.1
473.42645	320.3
474.36530	170.4
475.16739	19.3
476.33258	411.0
477.37820	65.7
478.01126	244.3
478.85001	73.4
480.78421	16.1
482.09280	62.2
482.79010	152.9
483.60361	75.4
485.40384	442.8
486.42441	1052.0
487.66312	543.6
488.39960	415.9
489.05588	391.3
490.62186	384.8
491.60184	1845.3	[M+3H] (3+)-NH3-H2O
492.40707	53.0
493.25491	151.7
494.50192	249.5
495.56329	37.1
496.76718	180.5
509.17865	210.3
510.78549	95.0
513.80530	172.3
515.43903	64.1
517.81836	31.4
523.90594	142.6
527.26038	62.9
528.02722	43.8
531.62030	55.3
533.01239	840.1	y (9) (2+)-H2O-P, y (8) (2+), y (9) (2+)-NH3-P
534.38141	13.2
535.86700	43.9
537.01288	75.2
541.23175	261.3
546.34973	114.1
549.22131	8.4
550.43854	37.1
551.43890	53.3
553.00104	229.8
556.27277	111.6
557.84613	98.0
561.10034	459.5
561.81494	305.4
564.96539	11.3
566.14459	64.5
567.18512	30.5
570.20441	1374.1	b (10) (2+)-P
570.88245	156.6
571.81415	19.0
574.22662	103.0
576.33234	33.9
578.10895	26.6
580.00946	30.9
581.37268	96.7
589.35382	77.6
590.42963	2159.5	y (9) (2+)
591.44293	53.2
592.37689	46.7
593.13031	9.4
596.83301	328.1
597.44965	90.5
601.22388	18.0
601.82886	146.6
605.93512	1171.6	y (10) (2+)-P
606.70306	186.4
610.60687	225.9
615.52020	66.1
616.67621	67.1
617.96558	101.9
619.24634	191.6
624.14899	183.7
628.85529	26.6
630.40594	23.2
635.48529	19.1
637.20898	296.1
637.91022	68.9
639.95148	145.1
643.07220	60.9
645.80774	3698.6	y (10) (2+)-H2O, y (10) (2+)-NH3
646.46149	316.6
647.10114	192.0
647.95569	71.6
649.21887	86.7
653.56604	162.8
654.87256	13611.6	y (10) (2+)
655.57147	1839.9
658.02985	12.3
660.02887	67.8
660.83179	39.7
664.09888	70.2
666.94409	283.1
668.30438	40.0
670.49170	123.1
680.58069	149.1
687.18158	23.8
689.43225	142.7
697.53503	65.3
699.43896	68.0
701.18048	87.4
705.05457	12.3
708.70551	35.2
709.52484	131.9
710.43683	439.5
712.13428	20.3
719.44330	1307.1	y (11) (2+)
720.45123	39.1
724.08344	21.3
724.92688	89.8
726.49115	19.2
739.12006	26.6
740.26685	38.1
741.16699	38.6
745.32391	13.4
747.03204	56.3
748.55267	43.8
755.21271	39.9
762.38385	31.4
767.54437	58.0
770.34607	47.2
772.10962	43.8
794.27655	23.8
800.43689	91.6
803.60303	56.2
807.36188	43.8
811.79559	34.2
816.46234	14.4
820.49017	28.1
837.30585	42.8
868.50903	183.2
869.53314	78.0
895.15918	14.3
897.45575	66.8
900.67749	30.5
939.11884	54.9
957.65509	90.0
991.73749	11.3
994.71112	35.2
996.53125	45.8
999.50836	33.3
1016.17047	21.2
1019.69122	87.7
1036.32739	20.4
1037.40979	84.5
