# Supplementary material for: Phosphoproteomic Analysis of Platelets Activated by Pro-Thrombotic Oxidized Phospholipids and Thrombin
Source: PLoS One. 2014 Jan 6;9(1):e84488. doi: 10.1371/journal.pone.0084488 (PMC3882224; doi:10.1371/journal.pone.0084488)
Supplement: Annotated Spectra S1 — (ZIP) [file pone.0084488.s004.zip › AEEDEILNRSPR_-17_2_71685.txt]

m/z	i	matches
150.91219	19.3
155.05533	596.4
156.07382	103.1
158.07935	69.7
166.51630	27.4
173.06866	1489.3
174.30698	106.8
175.19269	329.4
176.25865	49.3
181.07300	79.0
183.13733	7.8
183.89069	202.5
185.23920	35.6
195.38675	16.6
197.96671	14.1
199.55087	20.2
200.95322	3755.7	b (2) (1+)
202.17108	154.3
205.22490	9.4
208.09982	20.3
212.07054	35.7
214.32635	40.7
216.16664	220.4
224.04285	17.3
227.34647	28.5
228.30807	29.3
240.88553	19.1
242.25294	60.8
245.25986	29.4
246.33881	23.0
248.50488	14.9
253.44632	36.6
254.44272	53.4
255.31229	55.7
258.24051	73.8
258.94815	83.6
262.37915	11.2
270.04492	87.3
271.13193	124.2
272.22318	3202.5	y (2) (1+)
273.34125	191.4
274.71619	46.9
281.35632	63.6
283.90707	23.7
287.31274	12.1
290.23688	29.1
295.87878	21.8
298.25803	98.5
301.29840	11.2
304.06366	14.8
306.08243	80.8
311.11642	116.2
312.48682	62.4
315.34064	63.8
319.61005	28.2
320.40134	54.9
327.05713	20.1
328.26254	16.6
329.05356	260.8
330.24463	317.7
338.25705	114.8
340.14880	179.7
341.56848	58.4
342.25266	29.2
346.48932	83.0
350.27625	52.4
355.29276	395.6
356.54144	141.5
364.35474	32.9
366.50690	71.2
369.19427	58.7
371.03809	12.1
372.34332	101.8
374.14917	21.0
376.61148	46.4
377.69000	79.2
379.21347	12.1
382.43805	16.6
384.14923	47.0
385.57428	37.1
387.40533	215.9
389.50797	109.1
390.18643	9.5
391.65720	96.7
392.55972	80.9
395.10120	42.0
397.40884	26.0
398.20047	53.2
399.20444	14.8
404.37418	58.8
405.18600	30.0
406.26471	63.7
409.71817	53.1
411.69931	942.9
412.29962	205.9
415.68301	97.4
416.45590	38.7
419.12482	316.2
420.27359	44.3
423.51053	50.1
424.12085	14.8
425.40308	13.0
427.09644	67.1
431.05145	90.9
431.74106	42.4
433.06216	32.0
434.88632	203.1
436.76694	197.9
439.09134	486.4
440.50693	150.1
442.23868	53.2
443.60544	296.1
445.19699	644.3
446.11304	31.2
448.31076	49.8
448.97824	113.7
449.95981	204.2
450.69342	53.0
451.32608	76.5
452.49161	35.1
453.23306	8.5
454.54001	170.8
456.30606	32.6
456.97656	17.5
458.96738	389.3
459.77866	39.0
461.55368	64.2
462.28745	19.9
464.77521	826.3
465.39883	489.1
466.44846	70.1
467.04929	9.4
468.29913	1186.5
469.23300	237.1
470.77670	1924.2
471.37717	1506.0
472.59818	289.8
473.79099	511.4
474.67728	140.4
476.22748	156.3
477.12827	73.7
478.84579	154.2
480.44730	465.1
482.07526	55.4
483.21268	469.6
483.95831	56.9
484.63943	96.7
485.30142	416.7
486.33316	920.8
487.46246	254.2
488.19708	184.0
488.88467	172.7
490.74945	348.2
491.83096	2599.2	[M+3H] (3+)-NH3-H2O
492.49649	265.6
494.23624	310.1
495.00632	161.3
496.40451	82.3
497.19412	335.6
504.85641	41.7
508.11429	15.7
510.31558	28.2
515.44269	56.4
516.22394	44.7
517.76935	86.4
518.80890	17.5
523.96759	198.4
525.60529	81.4
530.19928	32.6
532.99188	1661.3
535.94324	273.2
536.78149	156.0
538.46698	118.5
541.47327	511.8
542.17938	23.6
544.77338	13.9
546.36206	133.0
547.46234	82.1
550.41083	40.1
551.34943	134.2
552.30969	223.0
554.17938	75.5
555.39807	40.1
556.61743	196.4
558.46649	54.9
561.36908	590.5
562.39191	478.3
565.25592	26.7
566.30951	14.8
567.67682	28.5
568.99695	63.9
570.34723	3043.9	b (10) (2+)-P
571.39667	79.4
573.80719	130.0
574.44922	68.9
575.29706	119.1
576.34424	139.9
578.02069	110.0
581.87103	273.6
590.47668	7676.8	y (9) (2+)
591.51288	261.1
593.02094	24.6
594.18665	27.3
595.52838	83.7
597.20386	299.0
601.99573	32.0
603.39087	44.2
606.12384	2990.6	y (10) (2+)-P
606.95013	240.9
608.24213	13.0
609.34723	104.6
610.81403	69.8
611.82867	99.5
613.43896	28.2
615.45746	60.4
619.28290	527.4
620.16241	212.4
621.45282	38.8
623.47491	71.5
625.44562	86.3
626.55774	23.6
631.28784	123.0
632.40961	51.8
633.63690	153.6
635.12616	88.7
637.29095	139.6
638.27228	91.8
638.91779	18.6
640.77277	95.3
643.05121	116.4
646.01068	10854.1	y (10) (2+)-NH3, y (10) (2+)-H2O
647.01733	476.2
648.63873	66.3
650.26727	87.4
651.47144	60.3
652.92401	45.0
654.98523	48978.7	y (10) (2+)
655.90106	2027.5
656.64166	282.7
657.35492	7.6
658.28949	24.5
659.03436	55.0
661.01306	93.3
664.46582	54.9
666.33569	71.5
667.50250	160.8
669.00195	22.0
670.51324	303.6
672.39276	28.1
673.08063	28.5
674.38116	153.9
675.25275	49.4
680.70941	100.0
687.21820	299.5
689.95422	10.3
692.99567	38.6
695.47888	106.7
696.34430	22.1
698.88593	111.4
701.32007	96.3
707.54175	90.5
709.24493	69.2
710.52667	1516.7
711.37250	55.4
714.07904	10.3
719.61029	1786.5
720.32526	105.5
724.09857	135.5
724.85986	67.5
725.49536	197.9
726.93433	95.0
736.41339	91.1
741.83826	58.2
745.24860	53.1
751.33423	60.0
752.12482	10.3
754.45215	107.9
756.38342	39.8
761.60559	33.6
763.01117	23.1
772.04962	57.7
778.03778	82.7
779.35931	41.7
782.18292	60.1
793.08368	46.2
793.69659	29.8
800.59235	183.6
802.41742	22.2
803.49750	47.7
811.25873	13.9
812.91180	21.1
819.45270	13.0
822.27472	66.1
859.67938	44.8
869.27515	67.7
870.53815	13.0
872.50128	21.2
877.39105	78.6
895.55499	57.5
897.26056	38.4
898.11737	55.7
908.16022	133.9
909.26959	21.1
911.46149	18.3
914.59375	20.2
921.45709	45.4
922.43988	77.9
928.24469	40.2
934.38666	31.9
935.56073	63.7
939.54510	275.2
940.25494	73.0
941.86713	11.2
962.97272	19.5
994.61353	55.7
1018.54224	22.7
1019.35052	143.4
1020.43530	119.9
1021.32965	103.8
1025.73828	55.6
1027.57837	43.3
1037.54175	57.1
1038.57996	207.4
1050.49097	7.8
1051.64783	50.4
1054.59448	24.6
1068.70044	73.8
1092.08679	96.0
1149.41711	33.6
