# Supplementary material for: Phosphoproteomic Analysis of Platelets Activated by Pro-Thrombotic Oxidized Phospholipids and Thrombin
Source: PLoS One. 2014 Jan 6;9(1):e84488. doi: 10.1371/journal.pone.0084488 (PMC3882224; doi:10.1371/journal.pone.0084488)
Supplement: Annotated Spectra S1 — (ZIP) [file pone.0084488.s004.zip › AEEGGEGATVPSAAATTTEVVTEVELLLYK_-9_2_182409.txt]

m/z	i	matches
323.28220	3.1
328.29446	2.8
331.01917	1.8
338.92419	5.0
340.11975	2.4
343.12894	2.6
346.30222	23.9
368.16486	15.6
369.37689	2.2
370.22314	8.9
371.50128	5.0
376.23865	5.2
385.37396	11.5
388.47397	3.9
390.43134	7.9
395.26996	15.0
397.42767	6.1
398.15451	8.2
404.91510	16.2
417.19812	4.8
425.28223	15.7
430.27844	10.9
432.28665	6.5
439.01666	3.3
440.50006	6.3
442.14661	20.4
443.29330	8.6
451.41833	12.8
454.56207	8.4
458.98212	2.6
463.13681	9.7
465.76889	14.0
468.20166	17.3
474.44415	32.7
475.49194	35.7
477.31787	8.9
480.34546	20.4
493.31659	10.4
495.13135	19.2
496.17410	3.7
498.39505	4.1
501.18597	9.6
502.11383	13.6
503.27756	8.0
510.49643	15.8
514.37396	4.1
516.28809	3.7
523.06702	22.5
529.24426	4.8
532.10144	4.3
535.34741	3.7
537.24152	16.0
539.54681	2.6
541.24945	3.7
544.25928	3.9
546.33472	3.5
547.44061	7.2
552.28125	53.3
553.51367	27.2
554.20178	9.1
566.50452	7.2
568.52637	30.6
569.23737	26.8
572.15051	2.2
577.18201	11.8
582.38525	9.7
584.52039	3.5
586.06677	17.1
587.42609	5.2
590.31348	13.2
592.29248	3.1
595.46246	5.4
596.07251	10.2
599.05457	3.7
600.16858	1.8
602.05005	3.9
603.27246	96.6
604.28564	20.3
605.43658	8.1
611.30237	6.0
612.94592	19.5
614.98181	6.7
617.38232	2.6
620.42242	3.3
622.54602	6.9
623.46899	35.7
628.00562	3.3
628.97388	7.3
636.46582	12.1
638.25159	3.5
642.63416	14.1
643.45715	2.2
646.76050	24.9
648.10596	13.0
649.24390	13.8
651.47034	3.7
653.94110	10.2
654.64215	5.8
656.31445	10.9
656.99030	9.9
661.84735	24.0
667.34888	14.7
669.12292	9.3
684.08264	24.7
685.21222	4.8
689.76178	23.8
691.49066	45.7
692.55750	36.0
694.10132	13.3
697.22839	5.0
699.37878	15.0
703.28076	9.3
705.26318	19.5
706.13000	4.1
709.38220	34.5
710.47778	8.6
712.43390	24.8
716.44330	151.5
717.38586	31.3
718.27325	9.6
719.35400	9.1
726.34088	24.7
730.19202	27.2
734.06238	23.2
734.80151	6.2
735.42944	4.4
744.88940	6.9
746.05951	17.2
747.90417	7.2
752.14374	5.3
754.21741	39.3
755.34399	11.5
756.69971	27.0
759.12903	2.4
760.65698	5.8
762.92517	69.3
764.32227	12.6
765.28351	10.9
768.22375	27.0
769.60950	20.9
770.53107	9.1
778.64343	9.9
782.36542	15.7
784.46503	4.3
787.33899	315.5	y (21) (3+)-2P, y (19) (3+), y (22) (3+)-3P
788.45227	74.3
789.67645	20.1
790.28815	3.2
792.74170	12.2
793.53851	8.4
798.20618	26.1
799.38452	13.7
800.10535	3.1
800.75250	25.0
806.40820	10.0
807.50256	25.9
808.55859	19.0
809.51880	16.6
811.78845	27.0
814.30725	45.4
815.80957	5.5
816.97754	14.4
821.84790	4.8
824.13306	8.4
827.20117	51.9
828.22131	8.6
829.22998	16.1
830.39453	37.8
832.34802	24.2
833.28821	35.5
834.70264	3.1
838.12085	29.9
839.87659	51.7
840.56665	24.6
844.26453	12.6
849.50256	24.9
851.51782	5.2
855.42944	7.7
857.39160	8.6
858.94897	29.1
860.49561	15.0
861.56128	12.1
864.06372	30.8
867.85071	13.1
869.94800	60.9
870.75085	25.3
872.07471	4.2
873.68225	5.0
875.18176	19.2
878.24390	55.3
878.93689	43.9
881.13977	12.8
884.00891	10.7
885.20496	18.6
886.37195	38.9
887.05188	29.5
889.28577	6.2
893.40515	47.7
894.29492	43.0
894.89685	9.8
897.43274	2.0
899.95337	18.2
901.36340	18.1
902.13867	5.2
909.62207	2.4
910.26404	21.2
911.68408	11.5
912.76282	2.4
914.43494	35.8
917.16675	36.4
918.14575	44.3
918.85974	14.3
919.76770	6.8
921.05334	10.1
922.10779	7.1
923.31824	19.6
924.97278	11.5
925.62683	8.4
926.56494	5.7
927.89612	193.5	y (24) (3+)
928.79016	84.1
930.00745	18.2
930.93115	3.3
933.03638	10.2
933.64307	4.8
934.63977	5.2
935.86072	29.5
937.25891	6.4
938.47375	26.9
939.19849	12.8
940.31848	17.6
941.42981	5.2
942.42920	6.1
943.37256	3.9
944.60303	31.9
945.24963	32.6
946.17761	15.5
947.04736	9.5
948.36145	13.4
949.64246	20.1
950.28699	3.3
953.17419	10.1
954.23022	15.3
955.25830	7.6
956.47827	8.7
957.20947	21.8
961.26050	22.0
962.30835	16.2
963.23169	15.3
964.82043	10.2
965.92883	9.1
967.62695	23.5
971.46655	5.8
972.24731	3.1
973.48389	69.7
974.43347	8.0
976.07910	51.8
976.68896	38.8
977.30359	3.7
978.16919	6.4
980.52759	47.4
981.13184	8.1
984.98279	33.3
986.73621	2.0
987.81018	18.1
989.54980	74.0
990.46606	12.6
992.54260	17.6
995.48682	11.5
996.39868	24.5
997.32471	35.8
998.00952	11.8
1000.95898	19.3
1002.35278	44.0
1005.07019	42.4
1006.04089	32.1
1006.96350	30.0
1007.59814	17.0
1010.13428	4.4
1011.81763	13.5
1013.44690	9.1
1014.06689	21.7
1015.38733	27.0
1016.22559	38.7
1020.33813	22.1
1021.12427	21.5
1021.73633	5.7
1022.60107	25.4
1024.62988	18.1
1026.23804	10.5
1027.75684	20.3
1029.42773	32.3
1031.29260	9.8
1035.05859	60.8
1035.87903	33.8
1036.56274	20.3
1037.31445	26.1
1038.00806	10.1
1038.79980	29.2
1040.55371	29.7
1041.94678	45.7
1042.79028	26.0
1043.72327	21.7
1044.78308	55.6
1045.51819	45.5
1046.62000	30.0
1048.33276	36.5
1049.55371	13.5
1050.15881	7.5
1052.25623	34.1
1053.12854	129.1
1053.89307	113.2
1054.87659	69.6
1055.90967	25.4
1056.52930	43.7
1058.76611	19.9
1059.39221	1.5
1060.28809	88.5
1061.17822	322.3	y (17) (2+)
1062.36096	303.2	y (29) (3+)-P
1063.40576	246.3
1065.37805	110.4
1066.38501	57.4
1068.55249	159.3	y (8) (1+)-H2O
1069.78394	174.0	y (8) (1+)-NH3
1070.59692	490.2	b (29) (3+)
1071.70947	283.9	y (19) (2+)-H2O-2P, y (20) (2+)-H2O-3P, y (9) (1+)-2P
1072.65771	13.2
1074.27356	38.0
1075.33032	251.8	[M+3H] (3+)-NH3-H2O-P
1076.05042	68.8
1077.56750	9.4
1078.91846	55.2
1080.26367	436.4
1081.12720	441.0	y (21) (2+)-4P, [M+3H] (3+)-NH3-P, [M+3H] (3+)-H2O-P, y (20) (2+)-3P, y (19) (2+)-2P
1082.00598	71.3
1082.63391	18.2
1083.36865	5.0
1084.67407	32.7
1086.65588	3129.0	y (8) (1+), [M+3H] (3+)-P, y (18) (2+)-H2O, b (22) (2+)-P
1087.55273	1291.8	y (18) (2+)-NH3
1088.47144	249.5
1089.95996	80.5
1091.04565	48.9
1091.87207	178.3
1092.95398	92.8
1094.23511	19.1
1095.75586	43.1
1096.88623	101.2
1097.71094	56.3
1099.06335	107.3
1100.00537	87.7
1100.92529	152.5
1102.02563	202.8
1102.74976	360.5	b (24) (2+)-3P, b (23) (2+)-2P
1103.64990	106.9
1104.52246	44.3
1105.53394	34.6
1106.28857	20.7
1107.49353	29.2
1109.05505	16.7
1109.97278	11.9
1110.65125	21.2
1119.48511	21.1
1126.93506	22.6
1130.18213	36.0
1131.01904	17.1
1133.70349	38.7
1134.67310	14.1
1135.38428	48.2
1136.50732	18.8
1137.52441	11.7
1140.37524	38.9
1142.48999	10.9
1144.39600	60.6
1146.28894	20.6
1149.16797	166.4
1150.26099	115.6
1151.20801	10.8
1152.96802	37.5
1154.24524	8.4
1154.93909	27.8
1155.55408	11.9
1157.18774	15.8
1158.32507	28.8
1162.74194	9.4
1164.13354	26.5
1164.91138	4.8
1168.04102	19.5
1169.04932	42.8
1170.25940	57.0
1171.31714	27.0
1172.36890	10.6
1173.90076	87.4
1174.62830	30.0
1175.34851	53.0
1176.89844	10.8
1178.85413	8.4
1180.94861	19.2
1186.70740	50.8
1188.01917	13.6
1189.29077	14.2
1190.42847	4.1
1192.86084	52.9
1194.43591	5.7
1195.41504	31.1
1200.28918	31.7
1203.38086	12.3
1205.65332	34.8
1206.85535	62.0
1209.50024	38.0
1210.70154	54.8
1212.36108	24.2
1213.26782	45.3
1214.43701	17.3
1215.43970	8.2
1216.33057	34.2
1219.04297	29.4
1220.02307	39.7
1222.86328	27.9
1223.60986	25.0
1224.44995	7.3
1225.18823	22.3
1226.03101	9.3
1227.19019	75.2
1227.92798	117.0
1228.86560	38.5
1230.13733	18.6
1231.80493	57.6
1233.37329	4.9
1235.43286	62.7
1236.25488	35.9
1237.17627	56.6
1238.21265	9.9
1240.67517	49.3
1242.08215	21.4
1243.11230	19.3
1246.42664	5.0
1247.13184	37.5
1248.55396	37.8
1249.69189	31.5
1252.55261	6.7
1253.45923	2.0
1254.97388	74.7
1255.67236	12.2
1257.61768	51.1
1258.40430	7.2
1259.15515	5.7
1260.28125	28.5
1262.46301	53.5
1263.31494	53.6
1264.31982	83.1
1266.05615	56.0
1267.00220	27.9
1268.25708	23.1
1269.42603	10.1
1270.56995	15.5
1271.36426	35.0
1272.48425	138.7
1273.28320	21.2
1274.83667	35.7
1276.51135	31.3
1277.67236	18.9
1278.30151	12.1
1280.67114	50.6
1281.61536	14.9
1282.41260	28.3
1284.09888	19.5
1284.74744	52.1
1285.76611	170.0	y (24) (2+)-H2O-2P, y (24) (2+)-NH3-2P
1286.58521	56.1
1287.48755	27.8
1288.31458	4.4
1289.60010	22.3
1290.36450	12.1
1292.22229	30.3
1293.39343	24.7
1294.52490	2.6
1295.49988	11.5
1296.29944	16.5
1297.68262	61.5
1298.39771	55.6
1301.10962	19.1
1304.97021	49.2
1306.01208	98.7
1307.10815	51.1
1308.00867	39.4
1309.64185	26.3
1310.96118	31.8
1311.88965	28.9
1313.24451	80.6
1313.90137	17.1
1314.65063	47.3
1318.39441	6.7
1319.17102	27.2
1320.28552	74.1
1321.03760	24.0
1323.65527	8.4
1324.58911	23.5
1325.65820	5.5
1326.37561	43.7
1327.36475	21.2
1328.24255	86.3
1329.39807	85.6
1330.68286	48.4
1332.57214	18.1
1334.72620	27.3
1336.43433	77.0
1337.22009	19.5
1338.43433	25.9
1340.29932	12.0
1341.33398	21.7
1342.08704	34.3
1342.81702	11.3
1343.72400	26.0
1345.59265	3.9
1347.21399	12.9
1348.54883	5.7
1349.73645	2.6
1351.11499	35.0
1352.04895	13.6
1353.21643	16.9
1354.29736	7.7
1355.26270	17.9
1356.65564	74.2
1357.26758	24.9
1358.18542	14.1
1359.55469	53.4
1360.65625	22.8
1362.01782	13.3
1363.47766	86.9
1364.60486	40.4
1365.55554	38.4
1367.13867	14.3
1368.20862	71.3
1370.28699	6.2
1371.93494	40.6
1372.58337	12.3
1373.34314	36.7
1374.80139	7.8
1376.70471	39.7
1377.39636	47.6
1378.17786	24.8
1379.79382	27.9
1382.24194	3.5
1382.99207	3.7
1383.63928	19.1
1384.24719	30.1
1385.05200	53.5
1386.29407	16.6
1388.37061	17.5
1391.23315	2.2
1392.13928	57.4
1392.96570	47.6
1393.94421	68.0
1394.69958	24.2
1395.45776	26.5
1396.50061	19.9
1397.59644	10.2
1398.82849	71.8
1399.73657	37.5
1400.55432	11.3
1403.04187	2.6
1404.07166	9.0
1407.70032	12.9
1408.91003	11.9
1409.52039	15.2
1411.13416	29.7
1412.00183	11.2
1415.65515	15.4
1416.40662	2.8
1419.17810	6.8
1419.99597	19.1
1423.79919	20.8
1424.52209	15.1
1426.28088	51.0
1427.43018	14.3
1428.84937	20.8
1430.35217	15.3
1433.00525	35.8
1435.85352	5.9
1436.90027	17.8
1437.77148	72.2
1439.24622	94.9
1440.20740	29.5
1441.55945	37.2
1442.44275	55.2
1443.16345	31.9
1447.99194	75.9
1448.81555	38.1
1449.59351	13.5
1450.44275	16.0
1451.46204	12.2
1452.17834	15.9
1454.84558	6.5
1456.92029	84.6
1457.82507	49.4
1458.67688	20.3
1459.38440	7.9
1461.75745	2.0
1465.66541	63.2
1466.34119	20.6
1467.51746	7.3
1470.52283	92.9
1472.90979	43.0
1474.40881	17.3
1475.94836	26.3
1480.29993	5.2
1483.55542	30.6
1484.66357	14.1
1485.58521	29.8
1487.28992	39.8
1488.73987	18.7
1489.64832	12.2
1490.47302	8.5
1492.91394	51.7
1493.65173	27.8
1495.57532	35.6
1496.43225	26.9
1498.48645	27.3
1501.11877	5.8
1502.08105	19.5
1503.98486	6.3
1505.65259	57.8
1506.70129	129.7
1507.72693	39.7
1508.84607	35.5
1510.38342	45.1
1521.23853	11.9
1523.47278	10.2
1524.50793	16.4
1525.34912	24.8
1526.18665	24.2
1527.46814	19.4
1528.40332	5.1
1532.41821	27.3
1533.44971	5.6
1538.32947	23.4
1542.30786	36.3
1547.60156	21.6
1550.01050	30.0
1552.40979	9.8
1554.23169	40.8
1555.76086	12.5
1556.59253	47.9
1557.28906	38.6
1558.03723	10.9
1561.29370	14.9
1568.54468	38.4
1569.33679	11.2
1571.30139	7.8
1572.48132	29.1
1577.79504	6.3
1578.64270	8.1
1579.26807	12.6
1580.79565	4.8
1582.85864	21.6
1583.63501	19.6
1587.26794	28.9
1587.90723	11.1
1594.22339	11.0
1597.09863	36.4
1598.10815	20.9
1599.78101	17.1
1600.42664	2.2
1601.90161	14.7
1603.29724	4.6
1605.29907	75.5
1606.30920	63.4
1607.76709	25.0
1610.04443	21.3
1611.47095	14.6
1614.38391	17.9
1617.32263	10.4
1620.39209	14.1
1622.05798	5.6
1626.55090	9.6
1627.52795	14.6
1628.47961	9.3
1631.31165	2.4
1635.58411	4.1
1642.54578	16.0
1649.22412	8.6
1650.04553	6.2
1651.71948	4.1
1653.59265	8.1
1655.75256	21.0
1657.17908	12.8
1658.44946	17.8
1659.37878	11.7
1660.74683	21.1
1664.04529	6.3
1669.43250	75.8
1670.53638	72.5
1671.60327	47.8
1672.21887	5.9
1681.07239	9.3
1697.61072	21.9
1699.52173	11.9
1708.45276	5.2
1713.63452	20.1
1720.33948	6.3
1730.28113	3.4
1733.55042	4.1
1734.56470	14.0
1736.98169	8.0
1738.31897	11.7
1740.95251	35.0
1745.66541	3.5
1747.19519	12.9
1748.69055	2.4
1751.32007	19.3
1752.50330	4.8
1754.76379	10.2
1758.80823	8.4
1761.37915	17.3
1764.88745	16.4
1775.62683	37.2
1781.59875	13.0
1784.71204	9.3
1804.61145	2.8
1817.42712	6.1
1827.58728	8.7
1828.44446	2.4
1830.42322	20.6
1833.00330	11.2
1833.77234	28.3
1835.67993	42.5
1840.12341	14.1
1845.76599	2.6
1847.53748	11.7
1855.77759	10.6
1864.75024	9.8
1869.00757	3.4
1890.08142	3.8
1895.69958	9.7
1896.67297	23.0
1899.62268	17.8
1900.81775	3.3
1905.04370	5.8
1908.53625	13.9
1910.09924	5.2
1914.15002	3.3
1920.70642	3.6
1921.73181	13.8
1928.58484	11.2
1929.36780	3.9
1932.71179	13.0
1943.05872	14.9
1948.10999	17.6
1948.98669	6.6
1951.13245	7.5
1952.12634	21.3
1959.86731	2.2
1961.11487	5.6
1965.81360	6.1
1968.88318	17.0
1974.74646	15.6
1976.87122	9.5
1983.78308	5.4
1986.77185	15.2
1993.60681	11.0
1996.37073	11.0
