# Supplementary material for: Phosphoproteomic Analysis of Platelets Activated by Pro-Thrombotic Oxidized Phospholipids and Thrombin
Source: PLoS One. 2014 Jan 6;9(1):e84488. doi: 10.1371/journal.pone.0084488 (PMC3882224; doi:10.1371/journal.pone.0084488)
Supplement: Annotated Spectra S1 — (ZIP) [file pone.0084488.s004.zip › AEERPTFDYLQSVLDDFYTATEGQYQQQP_-2_2_113573.txt]

m/z	i	matches
340.47830	15.7
345.76044	2.5
354.15665	22.9
368.90497	14.0
372.11719	9.2
397.19125	9.3
405.37204	8.1
421.37671	6.6
463.34644	1.9
474.15588	7.3
486.25229	4.2
487.00018	22.5
499.17776	5.0
500.18658	10.6
501.15295	36.6
510.17560	7.6
517.50232	7.4
527.74438	15.7
530.13849	17.3
530.79675	19.9
544.53418	17.7
556.18567	4.3
557.02802	20.1
562.10461	11.5
570.55249	11.6
573.76660	4.0
575.12170	3.6
576.19873	4.7
580.11035	4.3
583.45764	15.1
590.14929	9.4
594.50159	1.9
611.28552	21.1
612.25098	8.7
617.30640	3.4
628.03357	40.3
629.16467	25.2
631.23059	17.9
632.45251	50.0
639.90143	9.2
646.14343	11.2
646.84265	2.5
648.33630	16.8
649.06128	8.6
654.03711	29.9
656.57483	19.1
660.47302	9.0
667.25049	3.4
670.57831	10.0
671.61304	22.6
675.27295	11.8
676.46661	33.5
677.22015	7.7
685.53595	4.5
689.96539	3.8
693.63220	4.4
694.82458	3.6
695.99963	9.4
696.63647	7.1
701.44135	29.3
702.38989	15.6
703.35223	8.0
704.30682	5.3
714.93066	6.1
719.40784	12.6
720.20789	3.2
722.65002	13.8
724.44836	6.8
726.01990	14.0
729.23389	9.5
732.29541	5.8
733.19263	22.8
737.21399	10.6
742.93439	23.0
743.82764	11.9
744.62476	17.0
747.68292	8.8
748.38434	6.2
750.84814	42.6
752.27917	1.7
753.26196	27.6
754.00580	6.8
755.53577	2.5
756.50073	31.2
760.13550	222.2	b (13) (2+)-NH3, y (19) (3+)-H2O, b (13) (2+)-H2O
761.16541	66.6	y (19) (3+)-NH3
762.59070	22.8
763.50934	6.0
766.28076	11.4
769.26862	375.9	b (13) (2+)
770.21320	15.4
771.32861	4.5
772.61798	39.5
774.29553	14.4
775.49194	27.0
776.17224	9.9
778.28326	2.3
779.12695	5.5
780.41467	11.5
785.53070	11.0
792.04102	9.2
793.62317	32.2
805.20184	10.7
806.14063	7.6
808.40558	2.3
811.82751	41.6
813.25519	172.0	b (7) (1+)-H2O, y (7) (1+)-NH3-P
814.13733	34.1
816.34259	16.3
817.22644	44.1
818.20844	4.7
821.71075	9.7
822.43860	17.8
824.23865	20.9
825.37097	382.3	y (21) (3+)-P, b (14) (2+)
826.22620	283.2
827.15308	45.5
829.25000	14.9
830.40344	50.5
831.38318	29.9
839.96899	12.1
841.17969	4.7
852.63196	17.0
853.42664	7.8
854.68738	19.7
858.83118	6.9
864.75232	2.5
865.75720	14.9
867.46985	11.0
870.08496	3.6
873.04480	3.6
876.32190	52.8
878.38538	3.2
878.99194	11.0
880.13416	16.8
882.92566	325.8	b (15) (2+)
883.81177	108.0	b (23) (3+)
884.80762	27.5
885.45276	16.9
887.59473	20.9
890.29858	6.9
898.52429	5.3
900.14539	58.5
905.37415	6.8
906.97168	28.5
908.46130	10.5
910.41052	17.3
911.79858	43.3
914.44006	32.3
915.11853	11.2
916.62146	19.2
919.55884	30.5
921.89246	4.7
922.50366	6.0
924.22351	33.9
925.82898	32.8
926.67529	18.1
928.17981	312.3	b (8) (1+)-H2O, y (7) (1+)
929.24878	141.0	b (8) (1+)-NH3
930.24414	26.7
931.37512	46.9
933.03394	18.1
934.09900	17.8
934.85168	76.4	y (16) (2+)-NH3-P, y (16) (2+)-H2O-P
935.74487	11.6
938.04150	3.6
940.51099	184.4	y (23) (3+)-H2O, b (16) (2+), y (24) (3+)-H2O-P, y (23) (3+)-NH3
941.51392	101.2	y (8) (1+)-H2O-P, y (24) (3+)-NH3-P
942.25183	28.1
943.37097	14.4
944.27637	16.7
945.62000	9.2
946.52209	42.5
947.44751	18.1
950.57568	39.9
952.00793	31.7
955.14746	17.5
957.94446	8.4
959.62097	6.0
961.26587	20.9
963.54187	3.2
965.97449	14.9
966.86951	6.9
969.56897	26.8
971.25940	7.4
972.78442	5.1
973.87109	12.9
975.05518	18.4
976.75012	4.2
983.59387	44.2
984.36340	97.7	y (16) (2+)-NH3, y (17) (2+)-H2O-P, y (17) (2+)-NH3-P
985.26624	62.0
986.23303	5.8
988.43140	5.6
990.41199	43.4
992.39819	176.3	y (16) (2+), y (17) (2+)-P
993.57581	13.6
994.45288	6.2
995.55737	14.6
996.23853	10.7
999.20239	23.0
1000.49426	54.9
1002.45117	4.5
1004.86670	68.3	b (17) (2+)-NH3, b (17) (2+)-H2O
1005.95386	49.3
1007.48364	30.4
1008.89844	95.9
1009.72070	6.8
1013.08228	73.3
1013.93225	390.8	b (17) (2+)
1014.72388	374.0
1015.81396	58.0
1016.69946	45.6
1017.58594	15.6
1018.89478	96.0
1019.87061	88.7
1021.41016	10.3
1022.53418	50.0
1023.41382	10.5
1024.25500	5.4
1025.78857	15.5
1027.87915	116.1	y (18) (2+)-H2O-P, y (18) (2+)-NH3-P
1029.56812	26.1
1033.41211	23.9
1034.50122	2.1
1036.94873	7.5
1038.30322	8.6
1039.25476	19.8
1041.21472	41.1
1042.02417	93.3	y (9) (1+)-H2O-P, y (17) (2+)
1043.41284	137.4	b (26) (3+)-H2O, y (9) (1+)-NH3-P
1044.28345	43.5
1045.57556	12.0
1047.88403	18.4
1049.91602	19.1
1050.87061	21.4
1052.09521	7.4
1054.36694	27.4
1055.66797	34.7
1056.38000	29.2
1057.31604	129.6	y (8) (1+)
1058.37317	63.1
1059.36206	16.9
1060.56641	25.6
1066.81909	47.6
1067.92554	107.4	y (27) (3+)-H2O-P
1068.99939	43.9
1071.53345	8.2
1072.51221	7.3
1074.85815	17.1
1076.98047	44.6
1078.07581	24.0
1078.97827	33.7
1081.18408	92.0
1082.07397	28.5
1083.04663	47.2
1084.30981	20.1
1085.57727	92.3	y (18) (2+)
1086.42883	307.5	b (27) (3+)-NH3, b (18) (2+)-NH3, b (18) (2+)-H2O, b (27) (3+)-H2O
1087.29199	148.3
1088.16675	69.6
1089.89319	43.0
1091.89429	55.6
1093.19739	210.8	b (9) (1+)-NH3, b (27) (3+)
1093.92603	19.9
1095.68213	888.9	b (18) (2+)
1096.40222	323.0	b (28) (3+)-H2O-P, b (28) (3+)-NH3-P
1097.23730	101.7
1098.65601	89.2
1099.56104	113.7
1100.71582	55.2
1103.14832	13.7
1104.59729	37.5
1105.78345	78.0
1106.89172	105.0	y (27) (3+)
1107.81128	7.5
1109.42334	180.7	b (9) (1+)
1110.27161	52.0
1111.36218	51.0
1113.82288	72.9	y (10) (1+)-H2O-P
1114.87158	157.3	y (10) (1+)-NH3-P
1115.93188	144.6
1116.83167	12.9
1118.00903	114.2	y (28) (3+)-P
1119.72009	18.1
1120.63159	38.5
1121.91418	126.0
1123.58496	90.9
1124.79004	76.4
1126.16956	128.6
1126.82581	28.9
1127.43018	24.6
1129.79126	633.1	[M+3H] (3+)-NH3-H2O-P, b (28) (3+)-H2O, b (28) (3+)-NH3
1130.77429	152.3	y (10) (1+)-P
1131.85083	34.1
1132.79028	35.0
1133.84253	38.5
1135.51172	1295.3	[M+3H] (3+)-H2O-P, b (28) (3+), [M+3H] (3+)-NH3-P
1136.22253	1164.6
1136.97437	260.5	b (19) (2+)-H2O, b (19) (2+)-NH3
1138.09326	163.0
1139.01624	65.2
1140.52441	80.3	y (19) (2+)-H2O, y (9) (1+)-H2O
1141.73022	136.9	y (19) (2+)-NH3, y (9) (1+)-NH3, [M+3H] (3+)-P
1142.79541	80.2
1143.74341	181.5	y (28) (3+)-H2O, y (28) (3+)-NH3
1144.88281	152.8
1146.17700	370.3	b (19) (2+)
1147.37744	165.9
1148.20923	197.6	y (20) (2+)-NH3-P, y (20) (2+)-H2O-P
1149.35767	191.8	y (19) (2+)
1150.10681	106.4	y (28) (3+)
1150.76709	18.3
1151.54932	50.4
1152.78894	17.4
1153.52344	23.6
1155.11694	236.7
1156.11450	309.5
1157.02380	96.6	y (20) (2+)-P
1158.24316	441.9	y (9) (1+)
1159.19055	357.8
1160.56421	99.7
1161.36169	7.6
1162.11389	50.9
1162.79163	11.8
1165.11475	27.2
1174.30579	16.0
1175.91187	2.2
1177.93335	7.5
1181.87585	65.8	b (20) (2+)
1182.67175	4.0
1186.35474	14.0
1189.71228	24.7
1191.02124	8.1
1194.55469	27.0
1200.43787	19.7
1203.11768	3.4
1205.59570	82.8	b (10) (1+)-NH3, y (20) (2+)
1208.58301	2.3
1212.29712	10.3
1213.47607	14.0
1214.15283	3.2
1216.05518	78.5	y (11) (1+)-NH3-P
1217.50317	21.0
1218.44983	27.2
1221.73364	28.9
1222.49072	161.1	b (10) (1+), b (21) (2+)-H2O
1223.33032	115.5	b (21) (2+)-NH3
1224.11572	53.2
1225.09497	20.4
1226.41724	10.4
1227.25269	8.3
1228.01746	29.0
1229.37378	259.0	y (10) (1+), y (21) (2+)-H2O-P, y (21) (2+)-NH3-P
1230.37354	78.2
1231.68677	108.3
1232.42883	186.2	b (21) (2+), y (11) (1+)-P
1233.35144	97.4
1239.83887	28.1
1242.05237	32.6
1246.70459	34.7
1248.91919	26.8
1249.54004	7.1
1250.67773	28.5
1253.34717	12.2
1256.32568	4.3
1258.49438	5.2
1261.23596	2.3
1264.42114	23.8
1265.47314	19.6
1266.83557	9.4
1269.77100	25.5
1271.06091	15.2
1273.71680	9.7
1277.52942	20.9
1279.10889	86.1	y (21) (2+)-H2O, y (21) (2+)-NH3
1280.22339	13.1
1282.30518	14.6
1287.55420	147.1	b (22) (2+)-H2O, y (22) (2+)-NH3-P, y (21) (2+), b (22) (2+)-NH3, y (22) (2+)-H2O-P
1288.53210	23.5
1290.31433	25.8
1292.24365	32.7
1296.24780	149.4	y (22) (2+)-P
1297.05713	570.3	b (22) (2+)
1298.01208	130.6
1298.99939	4.3
1302.54565	51.6
1305.72717	3.0
1306.49072	1.9
1309.64233	32.4
1311.43115	7.9
1313.46753	52.4
1316.09851	24.5
1317.40503	20.5
1321.35718	12.7
1324.36719	10.8
1325.29248	19.4
1326.18457	27.9
1328.36401	65.8
1330.35059	416.0	y (11) (1+)
1331.29395	226.1
1331.99890	72.8	b (11) (1+)-H2O
1332.66113	17.5
1333.76147	58.8
1334.73669	32.6
1336.18518	8.2
1342.14417	14.4
1344.75696	3.6
1345.98560	17.0
1349.26624	7.7
1350.53040	280.5	b (11) (1+)
1351.62585	123.1
1352.67517	64.7
1353.71265	17.3
1355.00940	24.5
1355.65576	14.1
1360.78027	15.9
1361.63196	3.8
1365.21472	8.8
1366.42566	18.7
1369.27124	26.5
1375.57532	59.8
1376.79187	6.2
1378.48572	56.4
1379.51257	64.3
1380.53601	31.2
1381.94556	5.8
1382.94128	14.9
1383.76990	78.7
1385.75574	23.4
1387.83191	5.8
1389.10083	83.8
1389.93164	146.9	b (24) (2+)
1391.07190	11.7
1394.76733	77.9
1395.58789	4.3
1397.04810	5.3
1399.03857	62.1
1401.51746	9.8
1403.52026	36.2
1405.21729	6.7
1414.18689	9.7
1418.34900	15.5
1419.12170	3.8
1420.05896	6.0
1420.99365	6.6
1421.70215	28.8
1423.04944	10.3
1424.80908	8.2
1426.80371	16.8
1431.37073	6.4
1431.98389	5.2
1432.65649	8.7
1436.69324	33.2
1437.51697	60.4
1438.40857	41.3
1439.44739	26.0
1442.11523	11.0
1447.64441	3.8
1450.58472	13.1
1451.42090	15.0
1456.39404	26.9
1459.47400	4.3
1461.90283	15.5
1462.51221	6.8
1464.24109	20.1
1475.27771	24.3
1476.22144	6.2
1477.08618	26.3
1477.75610	17.3
1478.54968	8.4
1479.59814	11.8
1481.70410	4.5
1485.29285	13.8
1486.24133	83.8
1489.40735	20.8
1490.82446	6.7
1493.25012	436.9	y (12) (1+)
1494.08350	202.0
1495.13867	74.1
1496.11536	36.4
1497.25671	23.9
1501.95203	54.5
1502.63147	13.3
1506.06738	38.4
1507.32532	31.1
1508.77649	25.2
1510.63928	205.6	b (25) (2+)
1511.45618	76.1
1512.24597	46.8
1513.05896	6.5
1513.66101	17.7
1514.26746	23.0
1516.53333	26.0
1518.56311	14.3
1519.79175	14.3
1526.56604	20.8
1530.67029	9.2
1533.68591	7.1
1536.51733	198.3	b (13) (1+)
1537.29822	76.3	y (26) (2+)-H2O-P
1537.96570	47.7
1538.63831	41.2
1539.64465	4.3
1541.46802	4.9
1542.63843	21.2
1554.02966	57.3
1555.56458	15.2
1556.54089	6.4
1557.55945	38.5
1566.34705	29.2
1567.22107	38.2
1569.93787	2.9
1571.03918	37.8
1572.39539	13.0
1574.95752	145.7	b (26) (2+)
1575.78845	150.3
1576.59888	46.0
1577.69714	31.2
1581.67249	4.9
1587.29919	11.4
1587.91064	11.0
1588.88977	16.4
1595.85742	8.8
1597.66528	6.5
1602.33374	5.4
1607.08337	9.2
1608.77136	40.3
1609.55518	13.9
1613.16650	36.6
1615.74744	5.0
1616.55530	5.4
1618.26965	23.8
1620.95593	6.9
1621.57568	26.2
1623.56750	11.4
1627.21716	14.6
1628.34985	27.3
1630.02295	182.1	b (27) (2+)-NH3, b (27) (2+)-H2O
1630.90540	80.5
1631.51147	7.0
1635.40295	3.4
1636.61890	16.0
1637.40588	27.1
1638.85767	289.0	b (27) (2+)
1639.64209	272.5	y (14) (1+)-H2O-P
1640.29749	150.5	y (14) (1+)-NH3-P, y (13) (1+)
1641.19556	108.1
1642.42188	41.1
1643.46106	9.7
1644.54285	7.5
1645.47986	11.2
1647.34521	3.8
1650.68018	13.2
1651.69592	9.5
1652.91931	4.5
1653.64441	4.1
1657.63757	4.3
1660.71448	23.1
1662.51465	12.5
1670.54639	10.1
1678.54749	13.3
1682.66125	26.2
1685.19690	9.5
1686.19812	37.4
1686.99500	5.8
1688.56616	15.9
1689.89221	25.5
1690.77075	21.7
1693.81995	316.9	b (28) (2+)-H2O, b (28) (2+)-NH3
1694.51782	200.9
1695.22156	64.0
1695.84998	1.8
1697.17358	16.8
1698.52429	21.5
1699.54822	6.6
1701.60754	10.1
1702.85413	1248.9	b (28) (2+)
1703.63660	900.2
1704.32971	754.6
1705.25415	57.6
1706.31409	13.4
1709.55688	8.2
1711.08728	34.7
1713.25574	12.3
1714.42615	11.8
1720.56873	6.8
1721.26843	5.8
1723.76965	4.7
1726.17664	14.2
1729.20813	16.2
1731.92102	4.9
1732.69360	22.7
1733.51880	4.9
1735.01184	20.6
1737.66968	22.8
1738.81714	8.3
1739.87903	17.3
1740.57996	13.0
1742.34900	5.6
1742.97546	8.8
1747.43982	23.1
1748.89807	2.6
1755.18372	181.7	y (15) (1+)-H2O-P, y (15) (1+)-NH3-P, y (14) (1+)
1755.99548	55.0
1756.80591	49.3
1757.64417	34.2
1758.31531	11.0
1765.24060	60.1
1766.38245	7.7
1767.55994	2.8
1769.32190	2.3
1775.96204	16.5
1782.84802	7.7
1793.71936	6.4
1799.85974	13.6
1808.85022	3.6
1811.12683	12.3
1823.67664	3.2
1843.21570	4.7
1850.80151	5.2
1851.60876	40.8
1852.73999	16.6
1854.01697	42.8
1854.72180	6.8
1855.33264	12.6
1862.05444	5.4
1864.57971	14.2
1868.24683	31.9
1869.40051	106.9	y (16) (1+)-NH3-P
1870.56116	161.4	y (15) (1+)
1871.50720	153.3
1872.33276	11.4
1873.60437	72.1
1876.18005	9.9
1879.90540	23.6
1898.81921	8.3
1903.59290	6.9
1909.77795	5.8
1911.63062	10.0
1918.69543	3.0
1926.64282	36.2
1927.49231	2.2
1931.25427	7.3
1943.95776	3.8
1952.30786	6.7
1962.76392	16.3
1966.79321	34.0
1967.61987	21.8
1980.81860	12.6
1982.63342	11.8
1983.97107	171.0	y (16) (1+)
1984.85913	146.8	y (17) (1+)-P
1986.09729	73.0
1989.72571	6.2
1990.45386	4.9
1992.64587	3.6
