# Supplementary material for: Phosphoproteomic Analysis of Platelets Activated by Pro-Thrombotic Oxidized Phospholipids and Thrombin
Source: PLoS One. 2014 Jan 6;9(1):e84488. doi: 10.1371/journal.pone.0084488 (PMC3882224; doi:10.1371/journal.pone.0084488)
Supplement: Annotated Spectra S1 — (ZIP) [file pone.0084488.s004.zip › AEERPTFDYLQSVLDDFYTATEGQYQQQP_-3_2_103387.txt]

m/z	i	matches
354.27399	13.4
355.24014	19.3
398.57550	16.7
414.00745	9.8
415.46930	23.2
416.07584	10.1
417.09756	2.2
459.14792	4.3
461.27301	5.3
462.48840	2.7
464.63116	7.0
472.56976	6.4
486.06113	5.8
487.39771	4.0
489.02063	2.3
491.10315	10.1
500.01855	5.7
509.10614	6.4
526.41925	21.1
531.50732	4.0
542.65149	4.0
555.22375	12.2
575.90552	4.0
582.36591	4.2
595.83167	5.5
599.37488	9.4
605.58276	4.4
606.22046	2.5
607.92969	2.9
610.55042	22.0
611.19189	14.3
611.80383	2.7
612.43146	10.3
628.34277	13.7
629.14069	8.6
638.68640	36.7
654.17694	2.9
658.34521	27.3
672.41931	20.5
673.28308	15.1
675.63452	35.6
676.62726	12.7
685.24561	2.7
685.92133	8.5
690.82501	4.9
696.09570	27.8
697.32556	2.0
701.94183	2.2
702.70288	10.9
705.19177	2.2
706.81470	4.2
713.48035	18.4
717.19299	13.6
719.14343	6.5
720.21002	27.1
725.48926	14.6
732.64130	18.1
738.63098	17.0
739.30389	3.3
740.44226	30.6
743.09216	35.7
744.23718	18.0
746.71045	19.4
750.96954	27.4
752.05200	55.1
752.67535	1.3
754.64490	10.8
756.22858	4.4
759.77460	57.7
760.43896	84.9	b (13) (2+)-H2O, b (13) (2+)-NH3, y (19) (3+)-H2O, y (19) (3+)-NH3
761.30322	17.1
762.07336	11.3
763.15063	10.5
765.26099	8.4
768.98511	186.1	b (13) (2+)
769.77881	89.6
770.45966	28.9
773.14612	8.5
777.13861	4.4
777.74030	6.8
779.14551	17.5
780.50348	2.0
786.67865	29.4
793.79016	15.0
796.64001	16.4
805.31610	17.2
807.69525	8.2
811.15918	22.0
812.71442	59.8
813.55017	36.0
814.37903	2.5
815.90637	49.8
816.74640	43.4
817.97974	16.9
821.90485	17.6
824.04089	12.4
825.68274	203.7	b (14) (2+), y (21) (3+)-P
826.54871	174.3
828.19531	7.5
831.42456	14.6
832.22852	23.3
832.92383	2.5
838.36743	2.7
839.38586	5.7
841.49646	5.9
844.40466	13.4
846.59241	2.0
847.44006	12.5
849.54199	8.7
850.45447	7.8
856.95142	4.2
861.97595	21.0
867.51294	22.4
872.27930	9.6
873.66345	70.3	b (15) (2+)-H2O, b (15) (2+)-NH3
875.25842	9.7
878.30603	46.7
879.57300	10.3
883.07593	217.3	b (15) (2+), b (23) (3+)
883.93469	70.6
884.64490	22.0
888.54956	4.4
889.65027	13.5
890.44409	18.3
893.41821	4.0
894.58569	15.9
896.28088	18.5
898.54456	37.3
900.35242	19.7
905.11584	14.8
905.72681	2.7
909.29602	18.5
910.44177	19.9
911.42810	33.0
912.14026	13.9
914.67834	29.5
917.77527	33.7
920.05469	9.6
921.70288	5.3
923.33594	7.5
924.38416	3.7
926.20215	68.7	y (15) (2+)-H2O, b (24) (3+)
928.25586	223.5	b (8) (1+)-H2O, y (7) (1+)
929.48828	72.3	b (8) (1+)-NH3
930.11951	15.3
932.03882	26.3
934.65369	30.8
936.16772	16.6
936.92224	8.6
940.33521	266.0	y (24) (3+)-H2O-P, b (16) (2+), y (23) (3+)-NH3, y (23) (3+)-H2O
941.07544	57.5
942.03186	75.1	y (8) (1+)-H2O-P, y (8) (1+)-NH3-P, y (24) (3+)-NH3-P
943.01172	44.5
943.77930	25.0
946.04211	19.3
946.69092	11.3
947.36597	21.9
949.77551	16.0
952.81897	4.6
957.88623	15.9
960.46106	21.5
965.27417	5.5
966.15442	28.3
966.85840	28.4
969.25781	15.1
972.57520	22.6
977.19946	6.6
982.93970	6.6
984.32751	52.6
985.01367	54.3
986.48608	9.3
992.41431	51.0
994.16614	29.1
994.87378	4.4
995.52051	4.4
996.15442	58.0
997.19702	30.8
998.07397	16.1
1000.11951	8.3
1000.72876	5.5
1001.71606	6.3
1002.62219	7.4
1004.93823	29.7
1005.92017	26.8
1006.53271	9.5
1010.13818	23.9
1013.20886	11.5
1014.03027	372.1	b (17) (2+)
1015.26245	226.8
1016.11877	28.6
1018.41699	20.4
1019.51855	7.5
1020.53882	26.3
1021.37793	22.1
1022.36853	9.1
1025.72144	29.2
1026.47266	4.0
1027.72485	40.9
1028.46729	52.5
1029.82739	22.8
1031.53870	18.3
1033.45813	27.6
1038.25989	29.5
1039.47595	13.7
1040.63977	13.2
1041.80042	30.9
1043.15674	44.8
1044.37939	9.6
1045.35645	18.1
1046.73755	28.9
1048.59863	22.6
1050.51660	11.2
1051.69629	7.9
1053.70056	28.5
1055.23828	29.1
1057.42346	200.8	y (8) (1+), y (26) (3+)-H2O
1058.42004	62.5
1059.42664	93.0	b (27) (3+)-P
1062.82166	48.5
1063.94849	15.7
1064.67151	15.7
1065.31958	16.5
1066.13904	13.0
1067.55688	45.4
1068.95996	34.9
1070.35632	18.1
1072.76636	73.1
1073.79932	29.3
1074.67896	4.4
1075.67554	28.4
1076.84326	32.5
1077.72266	33.0
1078.60291	4.6
1079.44324	26.1
1080.85742	16.3
1081.60107	60.8
1083.30823	13.3
1084.46851	12.6
1085.50317	74.3	y (18) (2+)
1086.77441	241.9	b (18) (2+)-NH3, b (27) (3+)-NH3, b (27) (3+)-H2O, b (18) (2+)-H2O
1087.53589	231.8
1088.69360	57.3
1089.34741	25.8
1090.63062	39.1
1092.42944	40.6
1093.26318	130.9	b (27) (3+), b (9) (1+)-NH3
1095.55664	614.6	b (18) (2+)
1096.51855	350.4	b (28) (3+)-H2O-P, b (28) (3+)-NH3-P
1097.37927	71.6
1098.67004	65.3
1099.39197	38.0
1100.22437	59.5
1101.45996	4.2
1103.14404	57.4
1104.85132	53.3
1105.60693	9.1
1107.30615	75.5	y (27) (3+)
1109.50415	159.7	b (9) (1+)
1110.48718	46.5
1111.53809	43.2
1112.19470	45.2
1114.18335	68.0	y (10) (1+)-H2O-P, y (10) (1+)-NH3-P
1115.50269	110.8
1116.19629	33.3
1117.64978	24.5
1118.31470	27.9
1120.80518	84.2
1122.96045	33.5
1124.00269	100.0
1124.88770	83.8
1125.94727	168.6
1126.91089	80.8
1127.79553	28.4
1129.65332	737.5	[M+3H] (3+)-NH3-H2O-P, b (28) (3+)-H2O, b (28) (3+)-NH3
1130.82861	375.5	y (10) (1+)-P
1131.88611	66.2
1132.91260	21.3
1134.21570	116.3
1135.38843	250.6	[M+3H] (3+)-H2O-P
1136.02356	1295.4	b (28) (3+), [M+3H] (3+)-NH3-P
1136.96838	470.7	b (19) (2+)-H2O, b (19) (2+)-NH3
1137.95313	41.5
1138.71912	51.1
1139.38147	150.9
1140.31116	49.3
1140.98523	69.3	y (19) (2+)-NH3, y (19) (2+)-H2O, y (9) (1+)-H2O
1141.97217	142.9	[M+3H] (3+)-P, y (9) (1+)-NH3
1143.16772	84.3
1144.53784	126.4	y (28) (3+)-NH3, y (28) (3+)-H2O
1145.64624	161.0
1146.24731	274.3	b (19) (2+)
1147.27563	157.9
1148.18604	199.3	y (20) (2+)-H2O-P, y (20) (2+)-NH3-P
1149.28540	144.1	y (19) (2+)
1150.45972	257.7	y (28) (3+)
1151.09863	14.2
1151.94824	20.4
1153.44458	89.8
1154.33093	56.6
1154.97974	105.4
1155.68970	113.4
1156.45203	287.3	y (20) (2+)-P
1157.35107	134.7
1158.32324	138.1	y (9) (1+)
1159.42615	91.5
1160.43103	61.9
1162.04419	23.4
1163.78992	11.1
1174.68518	15.1
1176.65088	3.6
1177.34839	8.4
1182.12329	16.7
1188.23975	26.7
1189.06616	15.5
1197.43677	12.0
1201.00330	7.1
1206.16528	30.5
1212.09668	2.2
1215.31604	34.9
1216.32849	44.6
1217.61194	17.1
1222.54358	97.9	b (10) (1+), b (21) (2+)-H2O
1223.50061	43.3
1224.32837	22.5
1226.68445	12.0
1229.34473	99.6	y (21) (2+)-NH3-P, y (21) (2+)-H2O-P, y (10) (1+)
1230.21387	76.8
1231.85559	106.4	b (21) (2+)
1232.99866	141.4	y (11) (1+)-P
1234.02930	99.5
1235.44751	15.9
1239.38867	2.5
1242.61853	27.3
1244.84436	5.7
1254.12744	17.4
1256.43140	10.6
1261.89502	74.4
1270.33984	17.3
1274.95679	41.6
1278.61719	32.6
1280.52454	14.2
1287.44409	27.0
1288.64087	84.9	b (22) (2+)-NH3
1289.49707	11.4
1291.15308	27.0
1296.71851	261.5	y (22) (2+)-P, b (22) (2+)
1297.62366	209.2
1298.52295	73.8
1299.42505	27.5
1300.95068	8.8
1309.32861	57.8
1312.44751	30.7
1314.35828	42.0
1315.52771	12.2
1317.10474	71.4	b (23) (2+)-NH3
1321.90039	10.1
1325.63525	44.3
1326.23755	15.8
1327.13098	11.3
1330.28137	370.9	y (11) (1+)
1331.29688	140.1
1332.32446	112.0	b (11) (1+)-H2O
1335.51416	18.7
1337.51404	3.8
1339.27332	4.6
1345.37939	13.7
1346.00818	14.4
1347.41614	3.4
1349.91821	24.7
1350.62585	181.7	b (11) (1+)
1351.62354	155.7
1352.43713	63.0
1354.28015	13.9
1364.16772	3.3
1372.43054	12.5
1377.30115	37.7
1378.35413	132.9	y (12) (1+)-H2O-P, y (12) (1+)-NH3-P
1379.64148	54.3
1380.37097	7.6
1381.96338	28.5
1386.28430	37.4
1389.40710	191.9	b (24) (2+)
1390.35559	104.5
1391.44299	36.2
1394.29480	32.9
1394.96667	6.3
1405.81726	8.5
1407.22375	11.4
1409.68091	2.2
1410.86243	7.2
1412.43335	13.4
1414.85718	14.4
1417.33240	3.5
1419.71765	5.0
1420.63831	18.9
1422.29688	10.0
1427.52051	11.4
1431.46594	28.6
1432.90344	4.2
1435.68103	11.3
1437.95691	47.3
1438.97290	6.9
1440.00305	15.3
1440.78821	12.2
1445.87219	53.5
1449.24060	12.8
1450.33337	17.9
1458.54163	11.1
1459.54163	32.3
1460.79517	28.6
1472.54712	4.4
1479.73962	13.1
1485.74817	7.1
1492.10803	17.6
1493.38281	150.0
1494.33545	184.1	y (12) (1+)
1495.33875	66.6
1496.50732	29.6
1501.45825	27.4
1502.65051	9.2
1503.59949	21.3
1510.98596	102.8	b (25) (2+)
1511.75354	24.1
1512.69067	10.2
1518.68567	25.4
1520.07800	8.2
1525.52661	23.5
1526.40723	6.4
1527.76074	19.2
1533.18591	7.7
1533.82947	6.5
1536.47473	94.8	b (13) (1+)
1537.56238	79.0	y (26) (2+)-H2O-P, y (26) (2+)-NH3-P
1538.65759	68.1
1541.78174	4.6
1542.42200	27.0
1546.02771	21.1
1546.75354	6.0
1550.06628	2.0
1551.46472	15.2
1558.01550	49.2
1565.85547	82.4	b (26) (2+)-H2O, b (26) (2+)-NH3
1566.72156	23.3
1567.50635	48.4
1571.87537	9.6
1572.54065	12.0
1575.17932	115.0	b (26) (2+)
1576.05005	62.3
1577.51672	8.8
1582.75684	30.6
1589.58801	16.4
1591.21594	25.9
1593.42334	14.8
1596.31079	37.8
1601.31409	2.9
1610.44336	12.2
1621.16638	44.7
1623.47839	38.3
1627.07947	7.1
1628.47449	10.8
1630.01990	158.0	b (27) (2+)-H2O, b (27) (2+)-NH3
1630.80029	24.9
1638.93469	381.9	y (14) (1+)-H2O-P, b (27) (2+)
1639.99097	186.9	y (13) (1+), y (14) (1+)-NH3-P
1640.85095	63.3
1641.65991	29.7
1642.71094	21.8
1643.97107	11.0
1646.73792	7.9
1649.78784	27.2
1651.81018	10.9
1660.59778	7.0
1661.84644	6.6
1664.60510	8.1
1668.48218	10.7
1674.36182	8.5
1677.49536	4.2
1680.45959	13.1
1685.43762	16.3
1686.31812	4.4
1687.11511	14.5
1693.88745	170.9	b (28) (2+)-H2O, b (28) (2+)-NH3
1694.85962	150.9
1695.83777	18.1
1700.84302	3.1
1702.83618	847.6	b (28) (2+)
1703.53943	1108.2
1704.36060	495.6
1705.39722	137.6
1706.04822	21.3
1707.83508	26.1
1711.29529	9.3
1712.19128	27.4
1713.29028	26.5
1738.45276	54.6
1739.44885	24.3
1740.89368	17.9
1742.22327	10.2
1743.24719	7.8
1744.82166	20.0
1752.51978	25.4
1754.91931	94.4	y (15) (1+)-H2O-P
1755.79041	114.0	y (14) (1+), y (15) (1+)-NH3-P
1756.49829	58.4
1757.28784	11.5
1758.27795	17.1
1759.50305	12.6
1762.37024	3.3
1766.85193	24.6
1775.54285	6.8
1778.07214	11.7
1780.77405	14.8
1784.51990	5.3
1787.02991	12.4
1799.15051	9.4
1800.93054	7.5
1803.49329	10.2
1805.01245	5.6
1806.66577	9.5
1818.89783	12.9
1826.46521	5.5
1830.96997	20.3
1831.97644	5.3
1835.23657	22.0
1851.00122	3.6
1851.73608	6.8
1852.52124	15.0
1853.44604	28.9
1868.52942	15.2
1870.03638	138.8	y (15) (1+)
1870.87390	105.1
1871.70593	140.7
1872.71643	38.3
1873.97241	26.0
1881.09387	4.6
1889.13806	6.4
1905.98767	4.0
1927.65405	5.9
1966.16577	10.6
1968.19458	29.9
1968.83716	10.6
1983.93762	68.7	y (16) (1+)
1984.90100	48.0
1985.85669	15.8
1986.94348	77.2
1987.64673	23.4
