# Supplementary material for: Phosphoproteomic Analysis of Platelets Activated by Pro-Thrombotic Oxidized Phospholipids and Thrombin
Source: PLoS One. 2014 Jan 6;9(1):e84488. doi: 10.1371/journal.pone.0084488 (PMC3882224; doi:10.1371/journal.pone.0084488)
Supplement: Annotated Spectra S1 — (ZIP) [file pone.0084488.s004.zip › AEERPTFDYLQSVLDDFYTATEGQYQQQP_-4_2_116180.txt]

m/z	i	matches
375.26056	2.6
406.58954	3.1
411.17834	4.4
417.17084	5.0
420.18286	14.4
425.63858	5.7
429.16516	12.3
432.15784	12.6
444.25659	20.1
445.46713	6.3
452.13068	7.1
457.97034	4.4
467.00732	4.6
473.44971	4.2
478.02338	12.8
484.39313	6.8
486.38892	33.5
497.28723	5.6
500.19382	1.8
501.79156	11.3
511.55136	17.4
514.27295	7.8
516.66937	3.5
519.70850	1.8
521.16339	6.6
530.36237	5.9
539.46790	13.6
556.03925	17.4
557.44464	12.9
560.11053	8.2
572.23132	24.5
593.71545	2.8
603.82080	10.8
605.13123	3.9
607.31067	10.2
611.19861	8.9
617.39514	6.8
628.10504	17.8
633.27441	18.6
638.21814	25.5
639.19153	31.4
641.29797	7.1
645.17413	11.2
647.31641	7.2
654.31433	19.4
656.12689	4.8
657.24634	2.2
663.06213	9.4
669.12610	27.3
675.76038	31.7
676.66565	7.1
679.40607	27.0
684.42383	14.8
695.33356	5.0
696.08612	49.8
701.31879	40.4
705.67468	12.7
709.61743	4.5
710.37952	51.4
711.22815	16.0
712.41223	5.1
719.96313	10.8
722.60925	19.3
724.97070	7.4
729.31396	9.6
733.33447	7.3
735.15771	10.1
738.46820	14.9
742.85486	29.4
744.88123	29.2
746.38110	8.6
752.72888	3.7
755.06879	14.4
756.06012	19.7
758.51428	4.6
759.94769	228.7	b (13) (2+)-H2O, y (19) (3+)-H2O, b (13) (2+)-NH3
760.68030	2.6
761.78491	33.6
763.52820	23.1
769.04138	245.0	b (13) (2+)
770.04376	27.0
770.77527	11.7
771.67639	6.1
779.42371	13.4
780.61237	13.4
795.34857	21.1
797.17749	25.6
800.03217	2.4
803.39905	13.7
811.94397	13.0
813.26245	83.0	b (7) (1+)-H2O, y (7) (1+)-NH3-P
814.45386	31.1
816.60504	52.1
820.19568	24.3
822.19092	8.7
825.78796	218.0	y (21) (3+)-P, b (14) (2+)
826.66675	59.7
829.52954	6.3
831.83044	35.0
833.34656	4.8
839.80847	6.3
846.21106	8.7
854.06079	3.5
857.47668	7.8
864.16663	10.0
865.51526	19.1
871.96545	53.8
873.43750	23.3
875.92126	4.0
878.35046	41.9
879.45605	15.6
881.76978	21.5
882.83069	331.2	b (15) (2+)
883.90979	96.8	b (23) (3+)
885.40088	7.4
887.22241	13.6
888.62097	11.7
905.30029	21.0
907.35889	5.2
910.15320	4.3
911.33643	10.1
915.17896	8.1
917.52551	22.9
919.02991	10.4
925.67468	94.0	b (24) (3+)
928.20410	256.5	y (7) (1+), b (8) (1+)-H2O
929.31702	101.7	b (8) (1+)-NH3
930.61206	46.7
931.58289	34.9
932.80286	21.9
934.44641	25.7
935.42859	37.7
936.27087	29.9
937.27258	8.2
940.81763	91.0	y (23) (3+)-H2O, y (24) (3+)-H2O-P, y (23) (3+)-NH3, y (8) (1+)-H2O-P, y (24) (3+)-NH3-P, b (16) (2+)
942.33020	17.4
943.42395	49.3
944.78992	6.1
946.34058	27.3
947.41162	30.5
948.15759	10.7
952.81628	26.4
954.73608	11.6
955.55139	22.7
959.37439	3.5
960.72644	18.4
964.28601	23.8
969.22119	9.8
971.33740	3.3
973.34644	16.9
977.22644	20.0
978.17590	11.0
980.28723	5.4
981.19873	11.0
983.29321	4.5
984.65527	23.8
987.97168	12.1
989.31909	46.9
990.52209	13.0
992.31421	60.7
993.32043	61.9
998.80347	3.7
999.89966	45.6
1000.60156	5.0
1002.17297	18.4
1003.49634	46.6
1005.19141	100.5	b (17) (2+)-H2O, b (17) (2+)-NH3
1006.12280	6.7
1007.04382	11.0
1008.01501	40.2
1008.62146	19.6
1009.23694	26.1
1010.88818	19.3
1013.62939	138.5
1014.26941	159.7	b (17) (2+)
1015.10327	203.2
1016.11450	27.4
1017.63342	10.6
1018.50562	27.9
1019.45264	35.1
1020.95117	74.1
1022.03540	12.3
1023.49292	16.1
1026.25854	4.8
1027.62830	73.6	y (18) (2+)-H2O-P, y (18) (2+)-NH3-P
1030.17944	18.2
1031.71936	6.5
1034.58325	42.8
1036.15527	56.4
1037.98218	47.1
1040.12524	12.3
1041.23950	22.4
1043.20679	72.1	y (9) (1+)-H2O-P, y (9) (1+)-NH3-P
1044.11853	9.7
1049.74280	29.1
1053.78345	18.2
1057.37415	124.6	y (8) (1+), y (26) (3+)-H2O
1058.26599	35.5
1059.58899	8.3
1061.57141	30.7
1062.70801	13.4
1063.73401	31.6
1065.02637	4.2
1067.36377	71.8
1068.18982	38.8
1069.57263	23.0
1072.27222	46.3
1074.23706	11.8
1075.37451	39.8
1076.53296	98.4	y (18) (2+)-NH3, y (18) (2+)-H2O
1077.44116	86.4
1078.34033	92.0
1079.49341	74.2
1081.37109	7.8
1083.49072	20.9
1084.25793	6.1
1085.47583	41.8
1086.43005	317.7	b (18) (2+)-NH3, b (18) (2+)-H2O, b (27) (3+)-H2O, b (27) (3+)-NH3
1087.27979	54.1
1088.30286	67.7
1089.92456	15.3
1091.97656	66.9
1092.94019	115.0	b (27) (3+), b (9) (1+)-NH3
1095.62256	537.2	b (18) (2+)
1096.40088	75.7
1097.39014	157.3	b (28) (3+)-H2O-P, b (28) (3+)-NH3-P
1098.70239	89.4
1099.55994	16.1
1100.67236	26.8
1102.38257	50.0
1103.52551	16.2
1105.79468	61.1
1107.13525	70.9
1109.35449	88.4	b (9) (1+)
1110.74744	76.8	y (28) (3+)-H2O-P
1111.68127	18.0
1114.47925	110.8	y (10) (1+)-NH3-P
1115.41565	46.6
1116.86584	61.7
1118.33984	115.8
1119.37598	72.7
1120.30396	81.3
1122.20776	94.5
1123.70093	196.2
1124.94897	99.2
1126.32922	61.0
1127.43640	5.0
1128.23853	48.9
1129.59253	760.9	b (28) (3+)-H2O, [M+3H] (3+)-NH3-H2O-P, b (28) (3+)-NH3
1130.47583	182.4
1131.17566	56.6
1132.55151	40.0
1134.04688	53.6
1135.67407	1421.2	b (28) (3+), [M+3H] (3+)-NH3-P, [M+3H] (3+)-H2O-P
1136.50635	476.7	b (19) (2+)-H2O
1137.54260	124.4	b (19) (2+)-NH3
1138.54712	58.9
1139.69202	90.9	y (9) (1+)-H2O, y (19) (2+)-H2O
1140.49817	65.5
1141.23999	44.4
1142.19141	62.7
1143.27222	63.0
1144.23022	66.2
1145.79663	331.9	b (19) (2+)
1146.42310	65.2
1147.02405	106.3
1147.96240	103.4	y (20) (2+)-H2O-P
1149.13220	343.7	y (19) (2+), y (20) (2+)-NH3-P
1149.97119	223.0	y (28) (3+)
1150.87183	90.9
1151.81287	31.1
1153.08167	12.2
1154.38940	165.5
1155.63208	499.7
1156.54089	250.9	y (20) (2+)-P
1157.74805	158.5
1158.50476	202.5	y (9) (1+)
1159.59155	175.7
1161.07983	82.0
1162.56799	46.5
1163.87573	11.7
1165.21069	53.2
1175.57007	14.8
1176.56396	14.4
1181.93164	37.6
1185.78931	15.2
1190.65649	8.0
1194.48926	27.2
1196.66992	45.4
1197.27905	1.7
1204.70984	5.2
1205.93237	18.2
1209.75647	14.9
1214.04980	52.5
1215.48010	94.8	y (11) (1+)-NH3-P
1217.13647	16.5
1217.91260	9.9
1222.63501	124.8	b (21) (2+)-H2O, b (10) (1+)
1223.58777	82.8	b (21) (2+)-NH3
1224.86682	33.3
1229.54028	94.4	y (10) (1+), y (21) (2+)-H2O-P, y (21) (2+)-NH3-P
1230.39331	88.3
1231.55298	53.2
1232.29468	110.6	b (21) (2+), y (11) (1+)-P
1233.43140	97.2
1236.29871	51.1
1241.35718	13.0
1242.28491	37.2
1244.95862	5.6
1246.41602	7.0
1249.22717	14.6
1250.13232	8.9
1251.08765	13.2
1252.18066	5.5
1253.02502	59.6
1267.42871	14.8
1268.20825	8.4
1269.93835	12.6
1275.11401	6.1
1279.03125	30.9
1280.77417	10.8
1282.46448	8.9
1283.65515	7.2
1286.31250	24.8
1287.49976	250.5	y (22) (2+)-NH3-P, y (21) (2+), y (22) (2+)-H2O-P, b (22) (2+)-NH3, b (22) (2+)-H2O
1288.64099	59.2
1289.40479	14.6
1290.29736	6.8
1293.40906	5.9
1296.34424	227.7	y (22) (2+)-P
1297.28174	379.6	b (22) (2+)
1298.32690	9.3
1299.27771	8.4
1299.95679	19.4
1300.70959	67.0
1304.27209	9.3
1307.02197	27.1
1312.69434	83.1	y (11) (1+)-H2O
1313.90417	83.4	y (11) (1+)-NH3
1314.88647	23.3
1315.71606	12.0
1316.46594	42.4
1317.52734	14.8
1319.60474	4.6
1320.33203	7.9
1322.73425	14.5
1325.32007	5.9
1326.39697	67.8
1327.92700	20.8
1330.37622	401.7	y (11) (1+)
1331.27527	222.2
1332.38501	40.0
1333.64160	11.5
1336.55066	11.1
1345.91028	30.1
1349.29163	12.1
1350.40393	209.0	b (11) (1+)
1351.61890	142.0
1352.89575	12.3
1353.79504	49.9
1360.15491	45.2
1361.14099	10.4
1362.31213	5.8
1364.39990	31.2
1365.91833	21.6
1367.52429	113.1
1368.92102	35.6
1371.46082	27.1
1372.46179	9.7
1374.96240	9.3
1376.47046	48.1
1378.19727	33.3
1379.35974	21.1
1380.61658	34.7
1383.01135	16.8
1389.22815	114.0
1389.93005	131.5	b (24) (2+)
1390.68982	29.7
1391.34485	20.6
1394.68579	6.5
1395.80103	16.8
1398.20496	16.7
1401.39709	8.1
1405.26331	13.9
1407.40552	6.2
1410.03931	13.9
1411.15686	5.3
1412.22192	51.6
1414.05237	9.8
1416.74377	7.9
1420.23010	16.6
1428.00940	26.8
1432.69751	3.0
1435.66479	17.4
1437.57385	45.0
1438.65906	41.7
1439.45679	19.8
1440.27917	2.4
1449.17444	2.0
1452.70911	58.9
1453.79260	22.5
1459.15125	25.2
1460.98743	26.4
1469.52319	18.2
1475.96973	18.6
1488.68298	28.7
1492.58826	34.4
1493.29773	158.1	y (12) (1+)
1494.30554	76.3
1495.37341	44.2
1497.86035	21.3
1499.01160	31.9
1501.63953	5.0
1502.84058	20.6
1505.34216	8.0
1508.79810	11.5
1510.75903	107.9	b (25) (2+)
1511.58435	107.7
1513.71204	15.2
1515.55005	4.6
1517.88379	33.0
1519.94470	3.7
1521.76526	6.3
1522.64001	13.9
1525.19800	23.4
1536.53210	159.8	b (13) (1+)
1537.54675	51.8
1538.55994	20.3
1539.57593	10.6
1542.18103	17.4
1544.42419	14.1
1549.26428	18.9
1553.39441	15.3
1559.43982	6.7
1565.34290	37.8
1566.06409	18.5
1567.05603	33.7
1570.76355	22.1
1572.14160	13.8
1573.79895	11.7
1574.79456	130.9	b (26) (2+)
1575.89075	93.7
1577.00305	6.3
1581.62537	26.7
1583.53027	7.6
1599.46558	16.6
1600.42810	8.4
1602.94373	1.8
1606.35132	5.0
1612.64233	4.6
1615.15271	6.3
1616.30164	22.9
1618.45032	6.3
1622.58850	4.8
1627.55359	29.9
1628.66956	7.3
1629.89844	85.9	b (27) (2+)-H2O, b (27) (2+)-NH3
1631.34607	22.4
1632.19080	21.6
1638.53369	105.9
1639.19165	416.5	b (27) (2+), y (14) (1+)-H2O-P
1640.04358	103.8	y (13) (1+), y (14) (1+)-NH3-P
1641.08679	71.7
1642.72131	9.6
1649.57336	8.7
1650.75439	18.7
1651.72815	15.0
1652.95654	7.8
1659.18591	3.7
1660.15332	9.1
1662.78479	12.1
1663.41064	13.2
1670.24988	13.0
1671.94983	16.9
1675.39392	24.8
1681.66638	7.7
1683.26550	27.4
1683.86926	18.4
1685.30249	29.0
1686.18884	37.6
1693.96692	145.2	b (28) (2+)-H2O
1694.92078	164.8	b (28) (2+)-NH3
1697.65979	4.8
1700.47534	15.9
1702.88757	1175.0	b (28) (2+)
1703.74866	805.6
1704.85974	43.9
1706.50940	27.3
1707.70007	3.0
1709.48169	18.2
1710.41614	20.5
1713.71790	23.1
1714.68713	19.3
1718.66614	18.1
1720.33533	7.9
1721.48999	7.3
1722.35413	2.2
1725.12463	29.0
1730.44397	14.7
1732.12427	13.7
1738.55969	16.5
1740.01550	30.3
1741.59119	28.0
1742.68054	17.6
1748.09021	19.9
1748.80505	12.6
1750.20300	21.5
1750.92542	8.3
1751.84607	17.6
1755.43347	111.6	y (15) (1+)-H2O-P, y (14) (1+), y (15) (1+)-NH3-P
1756.59998	66.7
1757.20154	11.9
1757.84595	28.0
1758.45032	6.1
1761.05737	3.3
1761.70337	3.7
1765.50513	16.8
1766.69995	24.7
1768.37610	9.8
1781.31262	12.4
1782.68494	15.6
1784.97766	4.2
1799.55005	14.9
1805.34998	21.4
1822.62561	11.5
1842.96021	9.4
1850.57104	9.4
1852.43591	13.7
1853.68762	3.3
1868.17407	23.1
1869.09155	28.1
1870.13147	141.3	y (15) (1+)
1870.80603	13.4
1871.57825	169.3
1872.78259	46.2
1876.56531	81.4
1877.91809	10.8
1879.73999	10.2
1880.89514	7.7
1892.74731	8.8
1898.87732	7.6
1905.79114	6.1
1962.62329	6.9
1963.86511	9.8
1966.13757	12.9
1967.64319	3.7
1968.32935	9.8
1981.14819	2.0
1983.68616	109.9	y (16) (1+)
1984.30090	19.7
1984.94556	37.0
1986.02380	15.8
