# Supplementary material for: Phosphoproteomic Analysis of Platelets Activated by Pro-Thrombotic Oxidized Phospholipids and Thrombin
Source: PLoS One. 2014 Jan 6;9(1):e84488. doi: 10.1371/journal.pone.0084488 (PMC3882224; doi:10.1371/journal.pone.0084488)
Supplement: Annotated Spectra S1 — (ZIP) [file pone.0084488.s004.zip › AEERPTFDYLQSVLDDFYTATEGQYQQQP_-5_2_109865.txt]

m/z	i	matches
354.42532	4.8
367.06195	2.3
372.37494	16.0
383.11136	18.6
390.81860	34.3
414.23309	11.8
415.22870	8.4
417.38092	9.9
461.18530	42.7
462.38641	9.7
463.43295	13.1
486.23676	35.9
497.18533	13.6
500.21866	20.7
501.40674	2.7
506.26831	8.9
515.52014	5.8
530.37726	5.5
535.08313	21.3
538.28613	5.3
539.18164	5.6
541.47375	10.3
547.68787	8.2
557.00183	24.1
561.15570	23.9
571.18402	19.9
576.94507	24.3
579.27716	6.8
582.30774	7.9
584.44464	22.0
591.24146	9.3
594.05212	2.7
598.30396	22.7
601.99280	6.3
604.27527	13.5
605.15930	9.8
620.57642	6.1
626.16272	7.4
628.05261	64.5
634.10040	13.5
649.98169	14.2
653.50623	12.4
654.28607	27.6
661.09167	17.7
668.22766	11.0
676.24817	17.7
678.36755	23.5
680.29456	16.8
684.16711	27.5
684.91907	3.9
694.97156	29.9
696.03864	28.7
697.98682	13.0
706.35107	17.6
707.57178	8.9
710.20923	22.7
711.01849	6.1
713.60425	8.0
714.61310	9.1
719.30817	25.0
721.55383	5.8
726.66412	8.0
731.54205	2.5
737.16699	5.4
737.85364	23.0
740.75226	1.7
743.17175	10.0
745.22833	9.7
746.34723	9.4
747.44385	19.2
751.24939	29.6
755.08899	3.6
755.75354	21.7
758.60785	6.9
759.95569	168.9	b (13) (2+)-H2O, b (13) (2+)-NH3, y (19) (3+)-H2O
761.12708	40.3
763.49774	17.8
764.16077	5.4
768.86920	180.3	b (13) (2+)
769.85754	8.1
776.29187	10.7
777.33783	6.3
779.63220	9.7
786.08258	4.1
786.93286	6.4
788.75476	8.4
792.27258	3.6
796.38513	44.9
797.02698	13.3
801.22559	6.0
804.57391	7.4
811.32068	33.2
813.21613	129.6	y (7) (1+)-NH3-P, b (7) (1+)-H2O
813.93018	29.6
816.60083	115.6	b (21) (3+)-NH3, b (14) (2+)-NH3, b (14) (2+)-H2O
817.46497	4.2
818.29419	24.5
819.60791	11.8
823.37085	14.6
825.63684	430.5	y (21) (3+)-P, b (14) (2+)
826.70154	32.6
829.37109	11.6
831.43274	61.1
834.18909	1.7
836.78894	3.6
840.21533	69.5
847.19336	5.3
851.31836	6.2
857.37329	7.7
865.41968	42.5
869.65710	37.1
871.05847	30.7
871.74976	8.3
873.21692	10.5
874.80444	31.7
875.84851	22.0
876.47668	16.4
882.98560	164.4	b (23) (3+), b (15) (2+)
884.11475	14.8
886.17041	10.3
890.15479	6.3
894.34180	16.2
906.11108	10.5
911.29871	7.5
913.65393	5.4
917.57532	12.2
919.66626	2.1
922.04663	2.7
925.02881	31.7
925.69385	2.0
926.70728	33.3
928.32764	277.5	b (8) (1+)-H2O, y (7) (1+)
929.32361	85.9	b (8) (1+)-NH3
932.62659	19.0
934.64795	100.3	y (16) (2+)-NH3-P, y (16) (2+)-H2O-P
935.50061	54.9
936.72571	19.8
940.59546	101.5	y (24) (3+)-H2O-P, b (16) (2+), y (23) (3+)-H2O, y (23) (3+)-NH3
942.02844	30.5
943.24023	1.9
946.45422	47.1
947.22522	11.6
948.79688	4.4
951.15479	2.8
953.36047	31.8
959.54968	7.7
961.21460	30.0
963.48267	17.6
968.82153	34.7
969.51990	10.5
970.56299	6.0
973.18982	23.5
974.62244	20.3
976.23694	25.4
977.27832	10.1
981.28418	46.1
982.45837	35.6
983.22351	110.3	y (16) (2+)-H2O, y (16) (2+)-NH3, y (17) (2+)-H2O-P
984.51563	42.9
985.25928	16.7
988.64905	26.3
989.43994	18.3
991.20996	3.4
992.46094	37.6
993.41699	2.5
994.11755	6.4
995.61584	35.9
996.24561	19.0
999.62854	5.7
1003.26050	10.7
1005.30066	153.9	b (17) (2+)-NH3, b (17) (2+)-H2O
1006.12939	29.3
1007.26001	10.7
1007.95825	6.2
1008.65894	8.1
1010.86597	12.9
1012.38538	36.1
1013.87183	423.8	b (17) (2+)
1014.71497	311.9
1016.83765	17.7
1018.26465	24.4
1019.37646	48.7
1020.82275	7.2
1021.64038	6.0
1023.48901	10.9
1025.24536	4.1
1027.92712	57.0
1028.87476	16.7
1031.17310	22.8
1032.25000	23.8
1033.41882	9.4
1034.13086	6.8
1037.15527	3.2
1040.42505	11.8
1041.69067	5.9
1042.65906	24.6
1043.62329	39.3
1044.33130	29.5
1045.11328	2.7
1047.51416	16.5
1048.47900	20.3
1049.40906	44.2
1050.03662	4.7
1051.43713	49.9
1055.96069	12.7
1057.30237	114.0	y (8) (1+)
1058.39844	84.5	y (26) (3+)-H2O, y (26) (3+)-NH3
1060.32397	58.0
1063.75659	15.5
1067.20056	8.8
1067.99207	13.3
1068.84497	66.1
1070.62170	8.9
1071.32715	37.5
1072.65552	34.3
1075.29602	7.2
1076.41809	21.9
1077.59082	25.1
1078.74512	22.1
1079.92224	75.3
1081.05176	116.3
1082.21484	106.5
1083.75476	8.3
1085.45764	147.5	y (18) (2+)
1086.65771	201.3	b (27) (3+)-NH3, b (18) (2+)-NH3, b (27) (3+)-H2O, b (18) (2+)-H2O
1087.42688	144.4
1088.54541	13.8
1090.58179	65.5
1092.08142	123.9	y (19) (2+)-NH3-P, b (9) (1+)-H2O, y (19) (2+)-H2O-P
1092.88501	190.8	b (9) (1+)-NH3, b (27) (3+)
1093.61182	27.8
1095.64709	1073.1	b (18) (2+)
1096.37720	225.6	b (28) (3+)-NH3-P, b (28) (3+)-H2O-P
1097.17664	57.6
1098.79175	37.9
1100.39050	59.6
1101.36121	15.4
1102.53113	36.2
1103.16431	7.8
1104.43066	32.9
1105.12732	27.4
1106.38965	14.6
1107.32788	13.4
1108.13855	52.7
1109.51721	57.7
1110.31250	22.0
1111.70044	66.7
1113.16492	24.7
1114.50977	129.7	y (10) (1+)-NH3-P
1115.54663	128.2
1116.71094	91.3
1117.58777	113.3	y (28) (3+)-P
1118.40027	80.5
1119.93970	19.3
1120.72583	18.3
1121.96985	69.3
1123.17590	99.5
1124.20142	277.2
1125.26147	50.4
1126.59546	58.1
1128.40344	28.5
1129.23474	182.0
1129.87939	392.8	b (28) (3+)-NH3, b (28) (3+)-H2O, [M+3H] (3+)-NH3-H2O-P
1131.17200	42.6
1132.10315	17.3
1134.46436	106.3
1135.75671	1522.4	[M+3H] (3+)-H2O-P, [M+3H] (3+)-NH3-P, b (28) (3+)
1136.78906	197.9	b (19) (2+)-H2O, b (19) (2+)-NH3
1137.98645	67.6
1139.08313	25.9
1139.78247	43.5
1140.96851	169.1	[M+3H] (3+)-P, y (19) (2+)-H2O, y (19) (2+)-NH3, y (9) (1+)-H2O
1141.99744	377.9	y (9) (1+)-NH3
1143.25720	190.3
1144.79089	65.3
1146.22363	275.7	b (19) (2+)
1147.01965	156.9
1147.90991	85.7	y (20) (2+)-H2O-P
1149.13330	765.2	y (20) (2+)-NH3-P, y (19) (2+)
1149.87524	55.1
1150.70239	136.1	y (28) (3+)
1151.57861	16.4
1152.35376	6.4
1153.64526	96.7
1154.93994	270.8
1155.76550	148.4
1156.45410	99.0	y (20) (2+)-P
1157.28442	50.8
1158.18164	225.5	y (9) (1+)
1159.26428	144.4
1160.30640	36.0
1163.01050	17.8
1164.12378	8.8
1165.45105	3.6
1173.65186	14.2
1174.85767	7.9
1176.75110	13.7
1180.59277	8.0
1182.08203	55.9
1182.90015	3.6
1187.36621	40.9
1188.80444	15.9
1189.60791	2.7
1190.44861	7.3
1192.22925	4.7
1197.25916	8.0
1198.10645	17.8
1199.45056	5.5
1205.96545	4.7
1209.70239	11.8
1211.71167	10.5
1215.21851	87.4	y (11) (1+)-H2O-P, y (11) (1+)-NH3-P
1216.18433	29.1
1221.05701	31.8
1222.39038	132.2
1223.33716	148.4	b (10) (1+), b (21) (2+)-H2O, b (21) (2+)-NH3
1224.09521	20.2
1225.13965	2.3
1229.39465	146.0	y (21) (2+)-NH3-P, y (10) (1+), y (21) (2+)-H2O-P
1230.41028	54.0
1231.89844	196.2	y (11) (1+)-P, b (21) (2+)
1232.86670	122.7
1234.46960	21.3
1238.74573	10.5
1239.55615	11.0
1240.75952	7.5
1242.54077	19.1
1243.65405	20.9
1245.27295	11.6
1246.36780	6.4
1252.37549	7.1
1265.60876	15.1
1269.95959	8.2
1273.58826	22.8
1276.95117	4.0
1277.66833	2.1
1279.14868	92.7	y (21) (2+)-NH3, y (21) (2+)-H2O
1279.84155	2.4
1280.93372	11.6
1282.56250	10.1
1283.22632	11.4
1285.18799	10.5
1287.59668	78.0
1288.53906	45.6
1293.17261	15.9
1296.62964	685.3	b (22) (2+), y (22) (2+)-P
1297.56409	146.3
1300.28784	13.5
1301.64368	11.8
1307.52002	8.6
1309.56116	9.3
1312.02002	7.7
1313.42297	33.9
1314.33423	12.3
1315.99146	6.0
1318.32349	50.4
1320.31714	3.9
1325.41504	28.3
1327.80981	10.3
1330.29590	539.4	y (11) (1+)
1331.48022	178.7
1332.36499	4.1
1334.21484	23.7
1336.86658	2.5
1338.84753	1.9
1340.11096	2.3
1342.18579	35.2
1343.11169	5.1
1344.18005	23.8
1345.12170	3.0
1348.53772	4.3
1350.47290	224.4	b (11) (1+)
1351.57288	125.9
1352.71667	40.0
1358.22742	12.9
1360.52844	41.2
1363.42847	28.8
1366.45020	7.7
1370.05273	11.6
1371.51331	6.0
1377.92590	78.8
1378.86633	22.0
1379.77039	10.3
1380.74500	65.9
1387.44397	19.4
1389.18872	163.3	b (24) (2+)
1390.19092	27.8
1391.88855	8.1
1393.48108	15.9
1394.49792	39.5
1396.17322	19.4
1397.57495	15.2
1402.12732	7.5
1404.27563	16.6
1406.99255	4.1
1408.31409	5.2
1411.65442	13.9
1421.61414	43.4
1425.88708	9.7
1427.13220	19.0
1428.06616	5.0
1436.52539	9.9
1437.50891	63.1
1458.59143	15.9
1459.71631	93.8	y (25) (2+)-NH3-P, y (24) (2+)-H2O, y (25) (2+)-H2O-P
1463.75720	18.1
1470.59949	5.1
1473.59387	19.6
1475.82117	9.0
1476.42834	12.1
1477.31384	19.3
1481.55371	17.0
1483.38245	16.2
1485.73328	15.0
1488.89185	5.3
1493.39221	315.1	y (12) (1+)
1494.43762	95.9
1495.19348	28.4
1498.31165	25.9
1502.28796	81.6
1505.67114	7.6
1507.57874	12.5
1509.25330	13.9
1509.85583	25.1
1510.95288	178.7	b (25) (2+)
1511.59473	54.5
1512.53430	8.2
1520.99182	6.7
1524.11438	2.9
1525.42078	21.2
1526.34668	17.1
1531.01025	17.5
1531.66772	12.3
1532.72278	19.4
1534.86401	33.4
1536.41101	106.8	b (13) (1+)
1537.43921	69.1
1538.80176	24.4
1541.92688	25.5
1557.57434	26.6
1558.92444	18.9
1565.28748	32.0
1566.26306	59.3
1567.08337	9.3
1570.66150	10.8
1574.46973	106.4
1575.11865	205.5	b (26) (2+)
1575.89136	35.2
1576.69275	5.8
1584.75293	6.7
1587.75354	46.3
1595.16956	9.4
1597.58875	12.0
1599.45093	9.0
1603.29358	5.3
1607.13599	48.5
1612.61047	6.2
1620.76013	31.2
1621.78625	45.2
1623.04639	20.1
1624.61145	14.0
1626.67542	24.7
1627.32837	2.7
1628.23743	39.1
1629.98035	67.4
1630.73328	14.5
1636.36987	5.6
1638.42566	244.1
1639.20337	419.6	y (14) (1+)-H2O-P, b (27) (2+)
1640.33398	118.0	y (14) (1+)-NH3-P, y (13) (1+)
1641.45288	76.2
1642.55408	11.0
1649.51038	78.0
1650.75549	21.9
1652.37671	36.2
1662.03284	3.2
1668.88196	17.0
1677.17542	21.4
1680.71021	4.5
1684.97339	4.0
1685.69653	13.9
1690.82166	3.4
1691.76245	17.1
1693.46643	122.8
1694.43091	273.3	b (28) (2+)-NH3, b (28) (2+)-H2O
1695.20288	1.8
1698.57776	32.6
1702.47229	365.9
1703.30994	1639.3	b (28) (2+)
1704.44519	58.5
1705.17371	22.8
1708.42102	2.3
1710.22339	20.7
1712.66711	37.9
1713.46008	48.1
1725.64050	3.7
1738.01965	26.4
1738.73706	22.5
1740.89539	15.0
1742.13354	39.1
1743.62280	4.1
1745.64343	12.8
1747.42847	7.1
1748.31628	12.5
1750.75867	18.4
1751.58118	38.4
1755.00964	83.2	y (15) (1+)-H2O-P
1755.82971	130.6	y (14) (1+), y (15) (1+)-NH3-P
1756.62390	80.8
1757.47937	9.6
1765.05737	7.2
1766.17603	3.6
1767.17651	18.2
1772.91040	5.1
1793.70886	9.7
1804.69543	7.7
1813.38513	8.4
1846.35315	4.7
1852.69983	33.8
1853.53784	10.1
1855.00427	6.0
1858.42371	25.9
1867.52112	12.1
1868.59680	41.1
1869.76550	61.5
1870.55542	117.3	y (15) (1+)
1871.71155	172.8
1872.74194	5.8
1876.06628	7.9
1876.77527	11.2
1880.09900	25.2
1892.24817	16.0
1925.76489	8.6
1926.93774	5.9
1937.09888	28.4
1939.05969	8.5
1962.29700	5.8
1966.60815	32.3
1983.77661	160.8	y (16) (1+)
1984.78198	78.3
1985.48315	25.3
1986.19360	17.8
1995.52612	31.9
