# Supplementary material for: Phosphoproteomic Analysis of Platelets Activated by Pro-Thrombotic Oxidized Phospholipids and Thrombin
Source: PLoS One. 2014 Jan 6;9(1):e84488. doi: 10.1371/journal.pone.0084488 (PMC3882224; doi:10.1371/journal.pone.0084488)
Supplement: Annotated Spectra S1 — (ZIP) [file pone.0084488.s004.zip › AEERPTFDYLQSVLDDFYTATEGQYQQQP_-24_2_144445.txt]

m/z	i	matches
340.08936	4.4
354.05692	2.8
355.18652	13.3
360.14105	10.2
368.41599	25.1
372.24243	12.7
388.07733	11.2
417.33606	4.4
431.43945	5.2
461.22937	23.8
481.18997	4.3
486.34970	13.1
489.17825	5.0
499.21710	4.4
500.25226	14.6
502.71317	28.2
516.48596	15.3
523.66260	6.4
534.56238	6.9
542.01257	3.1
553.27722	6.5
564.03040	11.3
566.97180	5.9
574.33484	7.7
582.05658	14.9
588.22217	8.3
600.25806	8.0
604.20508	5.8
605.94604	12.5
609.26917	16.8
611.27319	14.6
613.01569	27.6
619.42578	10.9
625.35876	28.0
628.28491	28.2
629.61932	5.0
639.66125	9.3
642.32776	3.9
645.37030	22.5
646.44171	8.7
647.59314	24.3
651.46521	10.6
652.13904	8.1
653.27002	2.0
655.34106	28.0
656.08447	10.3
658.36121	34.9
660.20166	3.9
669.25049	1.8
675.99097	7.1
677.07953	2.3
684.47375	23.1
685.73730	2.8
692.37903	1.5
694.74768	8.7
705.40186	22.4
710.27112	21.1
712.22870	4.1
713.13733	16.6
719.43018	22.7
723.47473	8.4
725.38171	7.6
730.87201	3.9
733.54224	16.7
736.98730	9.7
738.83759	5.0
743.14746	26.1
744.33643	12.8
746.36438	1.8
748.56641	14.3
753.56567	3.6
754.91785	34.2
760.16687	117.5	b (13) (2+)-NH3, y (19) (3+)-H2O, b (13) (2+)-H2O
761.03748	29.9
766.54193	9.1
769.00739	99.3	b (13) (2+)
769.79395	68.4
771.01855	24.5
772.53369	14.3
774.33655	3.1
784.40918	9.9
785.24707	4.6
787.38672	12.6
790.84082	21.4
795.26013	10.2
796.45636	11.7
797.53552	33.1
799.33405	6.8
799.96399	9.1
802.94324	6.9
804.80585	20.9
811.21503	6.3
812.31128	3.1
813.20551	108.1	y (7) (1+)-NH3-P, b (7) (1+)-H2O
814.14270	22.8
815.34351	22.6
816.54919	131.7	b (14) (2+)-NH3, b (14) (2+)-H2O, b (21) (3+)-NH3
817.40247	15.4
818.39227	6.7
819.75867	11.8
825.59241	202.9	b (14) (2+), y (21) (3+)-P
826.43616	101.3
827.10376	28.8
828.22229	21.7
829.23730	17.3
830.18311	5.5
831.24011	16.5
831.87744	19.6
837.25488	9.5
841.61023	6.5
843.29712	4.8
846.65442	2.2
847.39941	13.8
851.40393	11.3
853.62512	17.3
856.17383	12.0
860.66687	13.9
862.56970	7.2
864.41748	5.2
865.28113	32.3
866.20569	7.8
869.76477	8.7
871.38770	2.0
872.21191	6.0
873.87451	4.8
875.61816	10.8
878.95447	12.1
881.47156	11.3
882.96448	157.7	b (23) (3+), b (15) (2+)
883.79382	65.9
884.91382	23.4
886.31787	17.3
888.65845	13.4
890.61829	15.0
892.63452	2.6
893.55786	9.1
894.36841	14.9
898.83374	5.2
907.31433	5.9
909.30249	16.7
910.42896	33.0
911.26538	14.1
913.94812	33.9
916.26013	8.7
917.52563	22.1
920.57275	25.6
921.65588	26.8
924.32141	15.0
925.88770	18.2
926.94641	30.7
928.23425	228.1	y (7) (1+), b (8) (1+)-H2O
929.21277	133.1	b (8) (1+)-NH3
930.34314	16.5
931.23718	29.4
932.73059	13.3
933.54626	20.1
935.14343	10.7
936.29468	39.1
937.96887	15.8
940.29407	26.7
941.16431	81.7	y (8) (1+)-H2O-P, y (24) (3+)-H2O-P, y (23) (3+)-NH3, b (16) (2+), y (24) (3+)-NH3-P
941.94031	19.2
942.59082	62.7	y (8) (1+)-NH3-P
944.16138	8.0
946.33435	47.0	b (8) (1+), y (23) (3+), y (24) (3+)-P
947.58191	9.7
948.65991	23.7
949.84082	27.3
952.44373	12.3
963.54492	7.6
965.88599	22.7
968.38721	13.4
969.91077	24.3
973.75818	45.5	y (24) (3+)-NH3, y (25) (3+)-NH3-P, y (24) (3+)-H2O, y (25) (3+)-H2O-P
975.90894	5.1
977.39795	15.1
980.83875	13.7
983.60583	25.2
984.29541	28.2
985.01965	11.3
990.39575	35.3
992.17981	48.8	y (17) (2+)-P, y (16) (2+)
993.01184	30.0
994.13916	12.7
996.85449	16.4
997.59839	21.7
1001.01685	15.2
1003.67139	22.0
1005.23926	91.4	b (17) (2+)-H2O, b (17) (2+)-NH3
1006.11511	15.4
1007.15356	39.4
1008.30762	44.6
1009.25464	10.6
1011.07507	27.5
1014.00830	209.4	b (17) (2+)
1014.99609	246.0
1016.38293	52.5
1017.49390	15.5
1018.43848	29.8
1019.25354	24.4
1020.00293	54.5
1021.56226	27.0
1022.44238	34.3
1025.42126	9.9
1027.26880	12.6
1028.27161	47.8	y (18) (2+)-NH3-P
1029.46619	32.5
1030.45142	4.7
1031.75037	10.7
1033.78369	44.7
1034.46240	18.9
1037.68408	24.9
1039.03003	20.6
1042.74475	79.5	y (9) (1+)-NH3-P, y (9) (1+)-H2O-P
1043.81274	7.6
1044.60706	26.2
1045.55078	46.1
1047.72559	28.3
1048.54102	5.0
1050.18262	41.6
1050.88733	28.3
1053.04578	4.1
1054.38831	7.0
1055.65820	18.4
1057.35706	62.3	y (26) (3+)-H2O, y (8) (1+)
1058.26404	30.0
1059.37305	71.0	b (27) (3+)-P
1060.03284	65.0	y (9) (1+)-P
1060.74121	60.4
1061.48901	6.5
1063.71973	15.9
1064.72314	35.6
1067.84546	11.9
1070.40454	4.8
1071.82617	6.0
1072.51465	28.6
1073.25012	12.8
1074.59668	30.1
1076.70227	57.9	y (18) (2+)-NH3, y (18) (2+)-H2O
1077.47339	49.0
1078.17383	14.0
1079.15039	6.7
1081.61853	38.4
1082.61255	12.4
1083.40332	15.3
1084.31030	2.7
1085.47144	31.9
1086.39575	124.8
1086.99634	205.6	b (27) (3+)-NH3, b (18) (2+)-NH3, b (27) (3+)-H2O, b (18) (2+)-H2O
1087.67053	140.6
1088.40259	2.5
1089.10901	19.1
1091.24951	21.6
1093.25745	127.1	b (27) (3+), b (9) (1+)-NH3
1095.59497	652.4	b (18) (2+)
1096.53198	265.6	b (28) (3+)-NH3-P, b (28) (3+)-H2O-P
1097.56787	96.5
1098.54077	69.3
1099.31274	37.8
1101.67261	17.6
1102.29443	10.4
1103.03101	33.5
1103.81897	40.1
1105.11414	30.7
1106.39087	61.5	y (27) (3+)
1107.57104	44.4
1108.71411	35.8
1109.56970	107.3	b (9) (1+)
1110.70313	32.0
1112.21423	14.3
1114.32129	109.1	y (10) (1+)-NH3-P
1115.29395	51.8
1116.25781	4.8
1117.19287	6.7
1118.42883	109.8
1119.26221	13.8
1120.31116	52.7
1121.14844	52.5
1122.16211	32.6
1122.99683	54.9
1124.04614	178.7
1124.96448	20.5
1125.57971	13.2
1126.51208	23.7
1128.11145	85.0
1130.08826	753.6	b (28) (3+)-H2O, [M+3H] (3+)-NH3-H2O-P, b (28) (3+)-NH3
1131.31128	86.0	y (10) (1+)-P
1133.07520	10.9
1133.70703	20.2
1134.50000	58.6
1135.55334	631.9	b (28) (3+), [M+3H] (3+)-H2O-P, [M+3H] (3+)-NH3-P
1136.33350	563.5	b (19) (2+)-H2O
1137.29883	334.1	b (19) (2+)-NH3
1138.27686	46.4
1139.42700	114.4
1140.18262	23.4
1140.79443	40.2
1141.72168	65.4	y (9) (1+)-NH3, y (19) (2+)-NH3, [M+3H] (3+)-P
1142.43457	105.4
1143.32922	104.5
1144.25464	85.3	y (28) (3+)-NH3, y (28) (3+)-H2O
1145.01343	8.2
1146.28687	153.1	b (19) (2+)
1147.06213	314.8
1148.17627	243.0	y (20) (2+)-H2O-P, y (20) (2+)-NH3-P
1149.10608	205.7	y (19) (2+)
1150.04102	101.5	y (28) (3+)
1150.96497	95.7
1151.90381	17.7
1152.56580	17.0
1153.59094	117.5
1154.79077	215.3
1155.87573	288.4
1156.63477	253.6	y (20) (2+)-P
1157.71436	81.7
1158.38159	190.1	y (9) (1+)
1159.29041	122.5
1160.18506	56.3
1160.84741	18.2
1161.68115	45.4	[M+3H] (3+)-NH3-H2O
1162.63611	32.2
1164.13684	56.5
1165.23083	5.9
1166.70508	30.9
1167.48743	5.6
1173.26331	9.3
1182.61890	18.2
1183.63672	16.2
1189.56079	10.6
1194.69312	10.6
1195.96948	7.8
1197.11548	48.3	y (20) (2+)-H2O, y (20) (2+)-NH3
1197.87451	35.0
1198.61902	4.5
1200.15112	9.0
1201.17139	4.4
1202.88635	15.7
1205.16650	8.7
1206.24365	58.0	b (10) (1+)-NH3, y (20) (2+)
1207.77148	8.4
1209.98779	10.2
1211.60315	8.2
1213.33984	9.2
1214.85010	84.6	y (11) (1+)-NH3-P, y (11) (1+)-H2O-P
1216.35193	43.5
1217.59912	27.0
1218.41821	9.5
1220.50586	14.5
1222.60986	51.1	b (10) (1+)
1223.51453	102.2	b (21) (2+)-NH3, b (21) (2+)-H2O
1224.51221	15.3
1227.58130	23.1
1229.19946	111.8	y (21) (2+)-H2O-P, y (10) (1+)
1230.55103	65.5	y (21) (2+)-NH3-P
1232.25269	258.8	b (21) (2+), y (11) (1+)-P
1233.20801	19.6
1234.26013	72.1
1235.44946	11.9
1238.66626	15.1
1241.46179	14.1
1243.13306	18.5
1244.72620	26.8
1247.38574	7.4
1249.73987	4.6
1250.90601	31.4
1253.31763	6.6
1254.96411	6.1
1262.54041	22.6
1264.13892	4.6
1265.72729	34.8
1271.00403	41.4
1278.40576	25.3
1279.10571	32.1
1280.17126	29.7
1282.44299	6.7
1286.34265	20.7
1288.20142	54.9	y (21) (2+), b (22) (2+)-NH3, b (22) (2+)-H2O, y (22) (2+)-NH3-P
1289.46997	5.6
1290.23877	4.4
1291.30920	38.8
1292.33337	7.9
1293.62573	17.6
1295.40930	11.9
1296.61145	248.8	b (22) (2+), y (22) (2+)-P
1297.59961	303.3
1298.52612	23.4
1299.55054	7.6
1300.39355	25.3
1307.57275	29.7
1309.57898	15.1
1311.49438	6.6
1313.37231	22.4
1314.70337	14.0
1316.29810	15.3
1322.06152	9.5
1325.59985	20.4
1326.58582	13.7
1327.35693	10.0
1327.97339	21.3
1330.22290	341.9	y (11) (1+)
1331.40759	225.6
1332.35852	93.7	b (11) (1+)-H2O
1333.45630	22.8
1337.86194	3.9
1341.29578	25.9
1343.35583	4.8
1346.10681	10.9
1346.71423	24.0
1350.30823	133.2	b (11) (1+)
1351.60962	93.9
1352.60718	66.0
1353.57202	24.9
1356.43872	6.1
1357.10815	4.2
1359.54822	6.5
1360.69873	21.6
1362.72571	32.2
1365.58374	18.9
1368.11316	5.2
1369.54724	30.1
1371.28870	32.7
1372.12146	4.5
1373.99207	13.2
1375.57703	19.9
1377.11230	6.7
1377.79456	12.1
1378.41052	23.8
1379.67859	23.0
1380.37964	28.0
1381.55872	2.9
1382.75537	14.5
1386.10046	15.0
1389.19910	34.4
1390.23035	109.4
1394.38684	5.7
1395.60974	26.5
1401.25452	21.7
1410.25134	5.5
1412.88831	2.4
1416.69348	6.1
1418.45520	6.1
1419.55493	14.6
1420.68030	4.1
1421.54492	14.9
1422.50964	10.5
1427.06653	7.3
1437.47546	72.4	b (12) (1+)
1438.74133	64.6
1452.98010	40.8
1460.20642	15.0
1460.97961	8.3
1461.77869	6.7
1463.44775	14.6
1467.61084	10.4
1471.36682	13.5
1474.65015	19.3
1476.30408	2.2
1477.69202	5.8
1478.62622	16.0
1479.56445	30.7
1481.88586	8.0
1486.41760	3.9
1489.40588	25.3
1490.48853	6.2
1491.57178	3.7
1492.73669	40.1
1493.42932	130.4	y (12) (1+)
1494.36340	99.6
1495.27844	21.4
1496.40979	8.7
1498.63000	30.2
1501.57043	66.1	b (25) (2+)-H2O, b (25) (2+)-NH3
1502.76550	58.4
1503.53735	15.7
1504.23462	9.3
1505.72107	4.4
1508.14197	7.0
1511.10876	58.3	b (25) (2+)
1511.87366	73.4
1514.31287	57.0
1515.03796	8.4
1517.72559	31.1
1519.16907	22.1
1523.57751	51.1
1525.20776	31.8
1526.38611	16.0
1527.51990	3.0
1534.74402	19.9
1535.42444	38.7
1536.72693	78.9	b (13) (1+)
1537.90710	82.6	y (26) (2+)-NH3-P, y (26) (2+)-H2O-P
1538.71814	24.3
1540.00208	20.7
1541.06311	25.1
1548.52563	5.2
1550.34253	38.4
1551.56458	15.2
1552.69177	5.6
1554.43762	33.2
1565.75244	19.5
1566.72424	48.4	b (26) (2+)-NH3
1567.91736	2.6
1569.77991	10.6
1572.96277	23.6
1573.79041	18.2
1575.28162	163.8	b (26) (2+)
1576.17419	16.8
1579.30103	21.4
1596.22437	25.2
1597.16028	9.8
1600.93457	5.2
1613.17444	9.1
1621.96912	2.6
1622.86755	6.7
1624.62732	6.3
1628.44788	7.0
1629.48352	7.9
1630.43738	129.1	b (27) (2+)-NH3, b (27) (2+)-H2O
1631.62354	71.2	b (14) (1+)-H2O
1636.62683	8.9
1637.33545	27.8
1639.18372	292.3	y (14) (1+)-H2O-P, b (27) (2+)
1640.14001	178.3	y (13) (1+), y (14) (1+)-NH3-P
1641.34448	45.1
1642.31189	25.2
1643.56799	34.8
1644.47339	13.2
1645.75110	8.7
1647.39978	34.8
1649.73914	27.0
1650.59790	10.7
1651.86218	15.1
1652.56128	4.3
1667.02393	21.1
1668.55286	7.2
1671.53186	8.5
1676.14331	17.2
1680.92810	43.0
1685.35266	31.3
1686.99622	22.8
1688.39673	13.6
1694.03247	152.5	b (28) (2+)-NH3, b (28) (2+)-H2O
1694.76282	59.2
1695.38794	20.3
1696.94946	10.9
1699.07361	6.6
1702.91199	763.3	b (28) (2+)
1703.77759	904.4
1704.74744	323.3
1705.79797	40.6
1706.94348	38.6
1707.74500	16.8
1708.41907	16.2
1709.53735	23.8
1711.32983	12.6
1712.05591	7.9
1713.83655	29.1
1720.41394	5.0
1723.02478	57.8
1725.71545	7.1
1728.09204	14.6
1730.40662	8.9
1731.37048	63.6
1732.95288	17.0
1733.74719	18.7
1736.70691	18.4
1738.04773	4.8
1738.85510	11.3
1740.03918	31.6
1741.77576	10.2
1742.81921	28.1
1743.98645	9.7
1745.86560	2.0
1746.54065	12.0
1748.41638	30.5
1749.81995	23.7
1750.73511	32.9
1752.26208	12.9
1754.53442	7.6
1755.57837	34.0
1756.79285	71.6
1757.56909	39.7
1758.70496	10.0
1759.48792	13.6
1762.74780	33.2
1765.24402	24.6
1765.92932	2.3
1767.62878	16.0
1769.07690	4.8
1798.77563	6.3
1800.53674	3.7
1813.29260	12.9
1814.91394	10.2
1822.75793	12.8
1825.55334	5.2
1834.68237	5.9
1839.06567	26.1
1840.36060	5.5
1850.33167	10.8
1851.70093	3.3
1854.62573	24.0
1855.88245	6.5
1859.85132	5.7
1864.68762	6.7
1869.11694	7.8
1870.06140	85.6	y (15) (1+)
1870.86487	74.5
1871.69641	108.6
1872.61011	42.5
1873.42102	24.0
1878.90894	8.7
1879.75256	16.1
1881.08850	21.9
1881.85510	12.7
1883.81921	7.9
1891.23315	11.5
1893.72888	9.1
1922.69751	7.2
1926.13647	3.9
1928.51038	8.6
1934.72876	9.5
1944.61096	7.4
1947.42053	5.8
1950.81995	27.8
1962.96899	5.5
1968.25183	10.6
1983.66040	52.0	y (16) (1+)
1984.67810	82.4	y (17) (1+)-P
1985.88831	18.0
1986.86804	19.9
1987.62292	6.1
1990.79431	5.4
1991.95349	6.8
1995.04651	6.0
