# Supplementary material for: Phosphoproteomic Analysis of Platelets Activated by Pro-Thrombotic Oxidized Phospholipids and Thrombin
Source: PLoS One. 2014 Jan 6;9(1):e84488. doi: 10.1371/journal.pone.0084488 (PMC3882224; doi:10.1371/journal.pone.0084488)
Supplement: Annotated Spectra S1 — (ZIP) [file pone.0084488.s004.zip › AEERPTFDYLQSVLDDFYTATEGQYQQQP_-25_2_141556.txt]

m/z	i	matches
360.50391	4.0
380.66254	7.5
393.78738	2.4
400.87354	2.4
408.33179	9.9
418.65814	7.3
426.06085	14.7
428.29688	10.0
442.87784	10.4
445.04202	4.8
452.37912	6.3
453.32300	4.8
457.33765	4.2
461.36127	33.8
477.06818	10.4
483.16248	10.2
485.69897	10.6
499.43127	10.7
500.20703	8.7
501.35843	5.6
509.04974	2.4
516.55103	50.0
517.49426	13.8
530.11768	24.1
549.32959	4.0
555.31702	3.3
556.08240	8.6
563.65875	17.7
565.69781	3.7
574.29510	5.0
575.18054	10.7
582.35718	2.2
583.23242	20.2
584.72968	8.8
587.98663	2.9
590.79639	17.3
594.24725	13.3
607.77319	3.7
624.29224	1.8
624.98438	6.9
626.33997	6.1
627.61816	13.5
628.72681	43.9	y (16) (3+)-P, y (5) (1+)-NH3-P
635.39526	2.3
643.77771	2.7
645.36462	30.7
650.18555	4.1
653.59839	18.3
654.54364	6.6
657.15906	31.8
659.10486	16.6
660.86737	20.4
668.20300	18.0
676.16345	15.3
678.19849	9.1
685.69556	14.2
688.81250	11.2
689.68646	14.3
691.22070	3.5
696.39441	34.0
698.99084	3.6
702.33936	14.3
706.27881	26.0
711.07068	2.0
713.42462	18.1
714.46118	15.8
715.30310	15.2
716.64575	5.9
719.83838	20.9
720.71301	2.2
729.08411	3.1
737.47229	3.7
738.34418	10.0
739.20599	19.1
743.46948	40.0	y (5) (1+)
744.12872	9.3
751.46527	4.8
753.13025	9.3
754.57324	13.5
755.23621	35.4
757.35022	4.6
758.40033	38.5	b (19) (3+)-NH3, b (19) (3+)-H2O
760.19055	70.1	y (19) (3+)-NH3, b (13) (2+)-H2O, b (13) (2+)-NH3, y (19) (3+)-H2O
761.18719	44.1
769.07202	198.1	b (13) (2+)
770.06616	15.7
770.94116	22.7
771.71631	2.0
772.36023	13.5
773.23212	15.5
780.58765	2.0
781.19647	6.7
781.83557	17.4
784.61005	8.5
786.10510	79.4
787.14404	3.3
788.64551	10.4
792.82141	3.1
796.43713	19.5
798.86987	6.9
800.27393	4.6
801.17603	21.9
803.01556	26.3
804.84393	15.7
806.40271	2.5
811.86426	12.0
813.20471	48.9	y (7) (1+)-NH3-P, b (7) (1+)-H2O
815.60352	11.3
817.00653	56.4	b (14) (2+)-NH3, b (14) (2+)-H2O
821.01526	8.2
825.32214	175.5	b (14) (2+), y (21) (3+)-P
826.27832	71.2
830.53564	5.6
831.42163	19.1
832.57434	6.5
839.99939	19.3
846.71033	5.2
849.06763	3.4
850.44995	13.8
853.60315	19.1
862.23035	23.1
865.26892	33.5
866.21667	2.6
868.49707	3.8
869.78540	38.1
870.50220	8.3
871.40002	13.9
874.89758	3.1
876.87390	13.5
879.31738	8.7
881.32336	26.5
882.84363	157.2	b (15) (2+)
883.96399	74.6	b (23) (3+)
884.78223	5.6
887.63110	27.7
888.61218	12.4
889.52979	28.7
900.38892	13.5
906.53101	4.3
907.74695	16.5
908.91187	8.7
910.23218	31.2
911.24365	17.9
912.26111	12.0
913.39819	15.4
917.33508	5.5
920.78357	28.6
921.59680	8.7
922.50293	28.6
923.57031	30.4
925.20093	4.0
926.72388	15.2
928.10266	81.1	y (7) (1+), y (15) (2+)-NH3, b (8) (1+)-H2O
929.26501	143.6	b (8) (1+)-NH3
930.34253	34.8
931.04272	3.5
932.03284	77.1	b (16) (2+)-NH3, b (16) (2+)-H2O
933.25403	11.1
934.54773	10.9
935.20471	11.7
935.80945	21.5
938.84351	15.2
940.68750	83.3	y (8) (1+)-H2O-P, b (16) (2+), y (23) (3+)-H2O, y (23) (3+)-NH3, y (24) (3+)-H2O-P, y (24) (3+)-NH3-P
941.66089	34.7
942.41064	17.8
943.41187	20.9
944.20764	2.4
945.61401	8.0
946.35510	19.0
956.09680	2.4
957.32520	26.3
959.29883	11.5
961.15796	15.8
966.96948	67.3
968.45154	13.9
969.14294	14.1
970.25244	8.1
976.38916	18.4
977.11133	47.5
977.79187	7.6
981.12708	20.2
981.85266	38.7
982.52502	51.0
983.64856	12.3
984.62378	32.7
985.72327	26.4
987.73535	22.5
989.91467	11.4
991.14368	7.3
992.65015	73.1	y (17) (2+)-P, y (16) (2+)
995.19617	14.4
996.39160	12.4
997.02295	3.5
998.32910	22.2
999.66870	7.9
1003.48499	2.2
1004.08582	17.3
1005.25916	50.4	b (17) (2+)-H2O, b (17) (2+)-NH3
1005.93701	6.8
1006.53906	4.6
1007.48462	29.4
1008.60217	52.8
1010.35840	21.5
1012.09778	21.3
1014.21777	325.3	b (17) (2+)
1015.20410	71.0
1016.27405	38.3
1017.71216	20.9
1019.08398	47.0
1019.96838	7.4
1021.62720	3.7
1027.98755	31.5
1028.66528	42.9	y (18) (2+)-NH3-P
1034.63220	21.1
1037.99207	25.2
1038.90820	36.3
1042.46753	31.9
1043.42188	12.6
1044.55151	47.1	b (26) (3+)-NH3, b (26) (3+)-H2O
1047.44678	24.2
1049.38733	43.3
1050.67151	65.5	b (26) (3+)
1052.56470	34.9
1053.35156	14.1
1054.94775	7.4
1057.49902	141.7	y (26) (3+)-H2O, y (8) (1+)
1058.58582	91.0	y (26) (3+)-NH3
1059.97168	27.9
1060.62341	16.3
1062.91650	13.0
1063.95203	18.7
1064.78735	10.4
1065.49048	12.1
1068.35767	10.9
1070.56665	11.6
1071.51758	38.2
1072.36621	47.2
1073.41577	37.7
1074.54407	20.2
1075.77637	61.7	y (18) (2+)-H2O
1076.64124	35.2
1077.29736	31.8
1078.01257	39.6
1078.76392	62.8
1080.28577	8.3
1080.91724	48.8
1081.55396	22.6
1083.05640	21.8
1084.16187	8.6
1085.08545	77.5
1086.24658	187.7	b (27) (3+)-H2O, b (18) (2+)-NH3, b (18) (2+)-H2O, y (18) (2+)
1087.01343	4.5
1088.18616	58.4
1090.41321	7.1
1093.29004	56.2	b (27) (3+)
1095.45239	330.9	b (18) (2+)
1096.37134	327.4	b (28) (3+)-NH3-P, b (28) (3+)-H2O-P
1097.19177	119.1
1098.42749	57.0
1099.52344	44.2
1100.58557	18.2
1101.25049	9.5
1102.13879	15.7
1103.22388	6.9
1103.84644	11.3
1105.06201	35.7
1106.73279	2.7
1109.35791	46.8	b (9) (1+)
1110.35571	21.0
1111.28296	78.6	y (28) (3+)-H2O-P, y (28) (3+)-NH3-P
1112.92651	67.3	y (10) (1+)-H2O-P
1113.83398	18.6
1114.73157	39.0	y (10) (1+)-NH3-P
1115.51001	46.4
1117.31787	25.3
1118.78394	31.6
1120.21094	44.1
1121.47485	83.7
1122.45422	61.6
1124.09241	138.2
1125.26685	104.6
1126.25293	16.4
1127.66589	6.3
1129.12146	56.2
1130.14307	640.7	b (28) (3+)-H2O, b (28) (3+)-NH3, [M+3H] (3+)-NH3-H2O-P
1131.58008	62.8	y (10) (1+)-P
1132.37976	2.6
1133.31604	37.9
1134.82910	250.5
1135.86829	767.6	b (28) (3+), [M+3H] (3+)-H2O-P, [M+3H] (3+)-NH3-P
1136.59619	466.0	b (19) (2+)-H2O
1137.41882	172.5	b (19) (2+)-NH3
1138.68481	43.9
1140.28882	110.0	y (9) (1+)-H2O, y (19) (2+)-NH3, y (19) (2+)-H2O
1141.12524	48.9	[M+3H] (3+)-P, y (9) (1+)-NH3
1141.76050	45.6
1143.11353	115.6
1144.14197	106.3	y (28) (3+)-NH3, y (28) (3+)-H2O
1145.34180	112.6
1146.45227	346.1	b (19) (2+)
1147.23315	19.3
1148.09912	63.8	y (20) (2+)-H2O-P
1148.84021	115.2	y (20) (2+)-NH3-P
1150.09363	191.8	y (28) (3+), y (19) (2+)
1151.18701	99.9
1152.45215	48.0
1153.52869	136.5
1154.75977	211.3
1155.90173	278.1
1156.56885	255.9	y (20) (2+)-P
1157.36865	28.4
1158.27271	254.5	y (9) (1+)
1159.42554	183.5
1160.64185	124.6
1161.45654	49.5	[M+3H] (3+)-NH3-H2O
1162.29529	14.4
1163.65100	2.4
1164.31274	15.4
1176.80859	3.6
1181.86011	15.4
1182.99475	5.4
1185.58948	9.7
1187.33594	6.1
1190.40051	3.4
1191.11792	3.3
1192.42578	41.4
1195.52393	17.4
1196.59619	6.7
1197.66187	7.6
1201.70825	21.1
1202.84131	4.8
1205.75122	8.3
1206.39417	2.3
1209.20764	6.8
1210.72156	19.6
1213.86963	3.7
1215.15979	29.5
1216.30811	35.4
1217.19434	11.4
1222.55225	75.0	b (21) (2+)-H2O, b (10) (1+)
1223.52246	39.1	b (21) (2+)-NH3
1224.47290	32.4
1225.12390	17.9
1227.38208	18.9
1229.24072	62.5	y (10) (1+), y (21) (2+)-H2O-P
1230.01831	1.5
1230.68018	14.1
1232.01709	100.6	b (21) (2+), y (11) (1+)-P
1232.76978	35.2
1233.46423	38.4
1234.48596	9.5
1235.30078	6.5
1238.24414	34.2
1243.18481	7.7
1244.61975	20.8
1246.55176	3.9
1249.29297	11.5
1250.26880	4.6
1250.88171	11.4
1254.43091	12.6
1256.72900	29.9
1265.37244	37.3
1266.48926	28.1
1268.27856	5.9
1270.58936	2.0
1274.57886	11.7
1275.71875	24.9
1277.66992	4.8
1278.79126	25.9
1280.46558	8.7
1282.76514	30.9
1287.50793	47.5	y (21) (2+), y (22) (2+)-H2O-P, b (22) (2+)-NH3, b (22) (2+)-H2O, y (22) (2+)-NH3-P
1288.16260	15.6
1289.20117	39.8
1295.53271	42.7
1296.68872	197.2	y (22) (2+)-P, b (22) (2+)
1297.46667	120.1
1298.15698	85.4
1299.31763	11.5
1300.56262	10.0
1305.70081	15.0
1307.07764	10.8
1310.43262	12.2
1312.05847	40.8	y (11) (1+)-H2O
1313.03979	13.9
1315.63477	8.5
1317.51440	47.3
1319.32715	33.2
1320.77002	3.0
1321.88477	8.9
1322.98145	7.7
1323.96765	6.3
1325.32532	50.9	b (23) (2+)
1327.01697	8.1
1330.11926	182.0	y (11) (1+)
1331.34375	187.6
1332.47534	35.9
1333.93152	26.0
1334.69934	6.3
1335.63916	20.1
1337.41980	24.8
1344.19397	8.5
1345.29285	21.4
1347.39343	18.6
1350.43347	142.8	b (11) (1+)
1351.77161	71.2
1352.69116	28.8
1353.68982	11.9
1355.49817	19.9
1356.14856	5.3
1356.76514	8.6
1358.59644	34.8
1365.33899	8.9
1367.68823	31.2
1371.18750	4.1
1375.64990	30.7
1377.10999	56.2	y (12) (1+)-H2O-P
1378.38281	34.1
1379.24329	35.7
1380.21667	21.2
1382.33020	2.9
1387.95459	28.7
1389.20044	75.6	b (24) (2+)
1390.19092	94.8
1391.15149	21.7
1392.28601	6.5
1394.43591	34.7
1395.04187	13.0
1398.89465	8.7
1400.60022	39.0
1405.10779	4.1
1405.94080	1.6
1408.48560	9.1
1412.40466	4.7
1415.30786	11.4
1419.82385	5.3
1421.20581	7.4
1422.04724	57.0
1426.52380	27.1
1427.60693	14.2
1428.21423	12.8
1429.43152	11.1
1434.14172	15.8
1435.53955	14.3
1438.22314	43.5	b (12) (1+)
1443.88965	5.1
1445.90173	13.4
1450.28394	17.3
1453.11926	32.2
1453.95349	7.8
1454.88867	19.9
1459.86682	2.6
1460.56421	10.0
1461.67871	4.6
1464.55774	13.6
1465.22424	12.9
1466.55261	4.4
1470.55884	14.0
1471.83044	43.1
1472.63708	6.5
1474.24194	29.2
1475.38538	19.1
1476.65540	4.8
1477.55554	11.0
1484.94666	3.7
1485.69641	4.1
1488.70386	22.1
1490.79846	12.1
1493.40735	157.7	y (12) (1+)
1494.44714	111.9
1495.56396	61.8
1496.22815	4.7
1496.83655	3.5
1498.95361	7.9
1502.42932	4.6
1507.48547	25.5
1508.20520	11.7
1509.19458	40.8	y (25) (2+)-H2O, y (25) (2+)-NH3
1510.64941	89.9	b (25) (2+)
1511.71594	48.5
1513.41699	10.3
1514.29456	11.9
1514.92664	6.9
1516.88391	25.4
1518.79932	20.4
1520.58167	42.0
1523.55457	2.4
1525.52588	36.3
1526.64404	7.0
1530.28259	7.0
1531.21423	5.9
1535.22437	31.4
1536.62695	90.1	b (13) (1+)
1537.67773	62.4	y (26) (2+)-NH3-P, y (26) (2+)-H2O-P
1538.48047	21.5
1539.29773	16.1
1541.87134	11.5
1548.00330	17.2
1556.84888	13.3
1557.76184	16.8
1561.75110	7.5
1562.64185	4.6
1566.21008	38.2
1566.90955	21.9
1568.45813	28.4
1573.48083	13.7
1574.62927	133.7	b (26) (2+)
1575.53076	52.4
1579.48132	2.9
1580.95935	9.5
1582.38647	12.9
1585.13989	11.7
1589.22534	15.4
1589.93030	11.8
1592.22473	11.2
1594.12219	29.3
1596.31714	21.3
1598.34119	49.9
1603.26257	4.1
1604.46448	20.0
1606.80164	15.5
1613.14929	18.8
1616.92346	4.2
1620.58801	10.7
1622.00769	5.7
1622.64587	28.8
1623.60950	32.3
1625.03125	18.1
1630.20398	83.1	b (27) (2+)-NH3, b (27) (2+)-H2O
1631.03955	20.4
1631.93213	18.8
1636.27771	26.0
1637.23779	4.6
1638.96606	246.5	b (27) (2+), y (14) (1+)-H2O-P
1639.92139	104.4	y (14) (1+)-NH3-P, y (13) (1+)
1640.73511	29.8
1641.60901	33.3
1642.61780	16.5
1644.53748	25.8
1646.90552	11.8
1648.15601	5.3
1649.46777	20.3
1650.45764	30.5
1652.03259	7.8
1656.23877	15.8
1668.48401	2.4
1674.13831	32.8
1675.87195	22.8
1679.52954	6.3
1684.63696	45.7
1691.06824	9.9
1694.17798	121.6	b (28) (2+)-H2O, b (28) (2+)-NH3
1695.05847	57.7
1695.84412	4.8
1701.44299	7.6
1702.62573	281.1
1703.22778	589.7	b (28) (2+)
1704.12756	764.2
1705.22546	38.4
1706.11389	13.7
1707.39490	3.5
1714.58667	15.0
1719.85229	5.4
1722.50232	8.0
1730.01392	5.9
1737.25989	6.7
1737.94080	10.3
1739.07532	89.7	y (14) (1+)-NH3
1740.63123	19.5
1742.07214	37.6
1748.23120	65.9	b (15) (1+)-NH3
1748.87781	24.6
1749.58716	7.8
1750.28870	31.2
1751.74536	36.5
1752.48413	35.5
1753.71545	4.6
1755.50769	44.5	y (15) (1+)-H2O-P, y (15) (1+)-NH3-P, y (14) (1+)
1756.64087	65.1
1757.52991	19.7
1758.47827	14.1
1762.46448	5.4
1766.05554	27.8
1766.68274	5.0
1767.63489	18.0
1768.40295	10.8
1772.80493	3.7
1785.90112	6.9
1791.09119	4.6
1800.89246	2.8
1814.35034	5.5
1821.88904	10.2
1826.78650	2.2
1830.03210	17.0
1831.70776	3.7
1851.77368	2.0
1856.57288	4.8
1861.61987	7.9
1863.93628	5.2
1868.76575	3.3
1869.87732	46.2
1870.64734	87.7	y (15) (1+)
1871.56238	73.0
1872.39868	48.0
1877.90588	10.0
1881.91626	20.2
1902.40552	20.6
1910.66577	9.2
1919.85168	2.7
1923.18738	6.8
1926.87976	5.2
1927.73865	8.9
1928.69958	5.0
1932.78784	15.0
1933.67102	8.3
1939.21350	5.0
1945.85071	4.6
1949.83606	9.1
1965.91565	13.5
1976.49792	6.6
1983.69019	59.2	y (16) (1+)
1984.86255	57.7	y (17) (1+)-P
1985.66187	17.4
1987.03491	12.8
