# Supplementary material for: Phosphoproteomic Analysis of Platelets Activated by Pro-Thrombotic Oxidized Phospholipids and Thrombin
Source: PLoS One. 2014 Jan 6;9(1):e84488. doi: 10.1371/journal.pone.0084488 (PMC3882224; doi:10.1371/journal.pone.0084488)
Supplement: Annotated Spectra S1 — (ZIP) [file pone.0084488.s004.zip › AEFHHSIMSQYKLKASAISVTVLNVIEGPVFRPGSK_-4_2_56264.txt]

m/z	i	matches
204.91924	2.5
207.88701	6.3
212.36967	19.2
215.28925	20.5
217.15833	16.1
218.07254	7.8
221.11401	11.4
222.29544	5.4
223.45061	5.1
225.14746	4.8
226.21106	51.8
227.25421	16.7
230.19632	5.3
232.32568	13.7
233.04659	13.9
239.27725	9.6
241.24341	54.0
242.27287	18.3
243.29095	17.4
246.23579	6.0
246.89600	3.2
247.78998	3.7
248.92082	3.0
249.90527	20.6
250.54042	18.9
252.53091	8.5
255.37616	15.1
258.21497	114.8	y (7) (3+)-P, y (6) (3+), b (6) (3+)-H2O
259.18811	42.3
260.03241	5.8
263.01404	10.1
266.43845	15.3
267.95438	4.1
269.12836	13.5
270.36664	18.9
271.18149	7.6
272.73337	28.3
273.50568	2.7
274.13040	18.1
276.30945	105.8	b (9) (4+)-H2O, b (11) (5+)-NH3-P, b (11) (5+)-H2O-P
277.19925	42.5
278.13995	4.6
279.33771	20.7
280.30829	10.5
283.16962	28.1
284.25198	20.0
286.11255	6.7
288.00714	24.6
289.08276	16.8
290.32770	7.8
297.05695	6.3
298.28473	22.2
301.43161	24.1
303.28430	16.1
306.36652	3.9
307.53564	15.2
309.40216	4.8
310.20758	2.7
312.09106	33.6
313.19977	7.8
314.28345	3.7
323.20016	44.6
324.20264	16.4
325.28705	2.8
326.50720	15.3
328.44763	9.5
332.12347	9.9
340.34161	46.8
341.05475	21.9
342.23425	41.5
343.35577	7.7
345.45795	38.4
346.36908	14.9
347.28198	13.9
348.23804	2.7
349.57065	26.6
350.25336	11.6
353.11682	7.1
354.26837	2.5
355.03900	25.9
357.16992	48.0
358.57257	4.4
359.46191	52.1
360.89307	29.5
364.75531	15.0
367.24817	27.5
369.23615	16.4
370.25208	41.5
371.10394	34.7
372.44635	20.2
374.41919	14.4
376.25989	7.7
377.21155	2.7
378.26233	4.1
379.40863	81.2
381.62842	36.7
382.33197	24.4
383.20099	4.0
385.01691	19.3
387.26245	18.9
387.92798	7.9
388.94696	19.7
390.22302	17.2
390.96204	2.2
392.16254	13.6
395.17157	19.0
396.50427	34.3
397.21313	18.8
398.06250	9.4
399.23718	87.2
400.48071	39.5
401.26379	8.8
402.30981	13.4
403.21558	15.7
404.01501	12.5
405.40265	32.7
407.57947	3.9
408.19934	3.8
409.49670	46.7
412.32495	25.1
413.44110	20.6
414.18054	6.5
415.17383	14.4
416.11493	28.0
417.32422	8.7
418.34393	21.8
419.41260	3.7
420.21167	8.3
421.35553	3.9
423.12372	15.1
425.25842	6.5
426.01526	10.6
429.52069	10.5
431.51361	3.9
434.27289	5.3
435.43536	23.4
436.82385	22.3
437.82660	3.4
439.33020	26.2
440.30804	6.4
442.33044	28.0
443.46429	8.2
444.68842	9.3
445.58380	22.2
446.32751	3.7
447.45593	7.1
448.62585	12.7
449.30927	12.4
450.44678	14.7
452.50208	9.1
453.45715	29.9
454.33044	3.6
455.07202	14.3
456.23334	9.2
458.76337	13.9
462.12250	3.7
465.13342	35.4
467.10632	3.9
468.23444	36.3
469.15460	33.8
470.12085	26.8
472.17267	75.2
474.13574	8.8
475.35278	10.7
477.17828	49.3
478.41150	16.1
480.37793	60.7
481.16321	129.0	b (24) (6+)-NH3, y (22) (5+), b (16) (4+)-P, b (25) (6+)-H2O-P, b (24) (6+)-H2O, b (25) (6+)-NH3-P
482.10675	73.4
483.24921	43.7
483.95209	6.5
485.13867	16.0
487.39539	107.1	y (18) (4+)-NH3-P, y (28) (6+)-H2O-3P, y (24) (5+)-NH3-2P, y (28) (6+)-NH3-3P, y (23) (5+)-P, y (13) (3+)-H2O, y (26) (6+)-P
488.51941	6.9
489.56000	56.4
490.84222	3.4
492.25262	21.1
493.24457	11.6
494.03650	26.4
495.06683	25.0
496.42834	47.9
497.46594	35.6
498.28143	18.4
499.03357	33.4
500.01410	26.9
501.23193	10.8
502.53235	42.7
503.45361	11.1
504.37512	5.0
505.38403	20.4
506.45361	89.2
507.59033	57.1
509.03503	15.2
511.19318	8.7
512.00452	18.3
513.29480	57.7
514.00427	38.2
515.06329	10.0
516.33936	35.7
517.16650	33.6
518.15045	32.0
519.66797	3.3
521.07715	28.2
524.13824	18.9
525.64636	11.6
526.51447	27.1
527.55035	54.7
528.57953	38.3
530.37286	38.0
531.60291	3.2
533.04279	22.8
536.92999	100.8	b (27) (6+)-NH3, b (23) (5+)-P, b (24) (5+)-H2O-2P, y (20) (4+)-P, b (27) (6+)-H2O, b (24) (5+)-NH3-2P, b (25) (5+)-NH3-3P, b (25) (5+)-H2O-3P
537.59198	48.6
539.11505	3.2
540.33209	33.3
542.27917	13.5
543.22314	12.9
545.66071	34.5
546.28271	4.5
547.51923	9.4
551.23700	4.8
552.01263	20.6
553.38770	11.1
554.13538	7.9
555.75702	44.3
556.77936	12.8
557.52924	3.9
559.05017	69.4
559.98444	27.0
560.98401	29.7
562.35565	50.5
563.22089	39.0
564.48480	27.7
566.01666	62.9
567.36469	28.0
568.26532	41.8
569.41278	9.3
570.48004	17.1
572.28021	12.2
574.28802	16.6
575.23071	31.5
576.39569	10.4
577.30634	53.9
578.32977	18.4
579.70233	23.7
580.59735	95.7
581.29156	28.9
582.00928	106.8	b (30) (6+), b (32) (6+)-NH3-3P, b (14) (3+)-H2O-P, b (14) (3+)-NH3-P, y (32) (6+)-3P
583.27643	55.1
584.41510	24.7
585.98981	74.1
587.45020	103.0
588.28394	105.8	b (20) (4+)-H2O-P, y (28) (5+)-3P, y (31) (6+)-H2O-P, y (31) (6+)-NH3-P, b (14) (3+)-P, y (33) (6+)-4P, b (19) (4+)-NH3, b (19) (4+)-H2O, b (31) (6+)-H2O-P, b (31) (6+)-NH3-P
589.23987	39.1
590.52692	12.1
591.61981	93.7
593.33240	164.5	y (17) (3+)-NH3-P, y (16) (3+)-NH3, b (19) (4+), b (20) (4+)-P, y (17) (3+)-H2O-P
594.44293	48.1
595.36310	24.6
596.51312	45.6
597.13751	40.9
598.75262	188.9	b (26) (5+)-H2O-P, b (26) (5+)-NH3-P, y (17) (3+)-P, y (16) (3+)
599.67059	87.7
601.02008	50.9
603.23267	52.9
604.44098	56.6
606.64532	48.4
607.28418	12.3
608.46552	39.7
610.26099	153.8	y (27) (5+)-P, y (29) (5+)-H2O-3P, y (34) (6+)-NH3-4P, y (32) (6+)-H2O-P, y (29) (5+)-NH3-3P, b (34) (6+)-3P
611.64044	63.7
612.44611	16.4
613.42755	25.6
614.94812	86.1
615.70868	2.5
617.51862	94.7
618.52191	9.4
619.81085	91.3
621.31689	49.0
622.67432	65.8
623.70911	124.7	b (34) (6+)-NH3-2P, y (5) (1+), b (34) (6+)-H2O-2P, y (28) (5+)-NH3-P, y (28) (5+)-H2O-P
624.78333	109.4	y (11) (2+)-H2O, y (12) (2+)-H2O-P, b (10) (2+), b (27) (5+)-NH3-P, y (11) (2+)-NH3, b (27) (5+)-H2O-P, y (27) (5+)-H2O, y (17) (3+)-H2O
625.46912	14.3
626.38043	11.2
627.17938	46.2
628.15991	54.2
628.79980	3.6
630.08978	46.5
630.78583	8.9
631.90143	86.9
633.21234	65.4
634.35785	58.3
635.15765	268.9	b (35) (6+)-NH3-3P, b (16) (3+)-H2O-P, b (16) (3+)-NH3-P, b (35) (6+)-H2O-3P, y (12) (2+)-P
636.28711	92.0
637.18951	107.9	y (30) (5+)-3P, b (35) (6+)-3P, y (24) (4+)-P, b (28) (5+)-H2O-P, b (30) (5+)-H2O-3P, b (30) (5+)-NH3-3P, y (33) (6+)-P, b (29) (5+)-NH3-2P, b (28) (5+)-NH3-P
638.21814	103.0	b (15) (3+)-NH3, b (15) (3+)-H2O, b (21) (4+)-H2O
639.12115	80.0
639.91241	73.3
641.33759	172.8	b (16) (3+)-P
642.27167	207.5	y (28) (5+)-H2O, [M+6H] (6+)-NH3-4P, b (23) (4+)-H2O-2P, [M+6H] (6+)-H2O-4P, y (34) (6+)-NH3-2P, y (34) (6+)-H2O-2P, b (34) (6+)-P
643.05475	5.2
644.29272	108.2	y (25) (4+)-2P, b (22) (4+)-P
645.26697	184.5	b (27) (5+)-H2O, y (34) (6+)-2P, b (15) (3+), b (27) (5+)-NH3, [M+6H] (6+)-4P
647.03400	124.2	y (28) (5+), y (35) (6+)-H2O-3P, b (24) (4+)-NH3-3P, b (33) (6+)-NH3, b (23) (4+)-2P, b (33) (6+)-H2O, y (35) (6+)-NH3-3P, y (31) (5+)-H2O-4P, y (31) (5+)-NH3-4P, b (24) (4+)-H2O-3P
648.41107	45.0
649.42102	75.3
650.30621	97.8
652.15637	98.6	y (30) (5+)-H2O-2P
653.39276	132.4	y (30) (5+)-NH3-2P, y (29) (5+)-P, y (19) (3+)-H2O-2P, y (33) (6+), b (35) (6+)-2P, y (19) (3+)-NH3-2P
654.16351	119.2	y (18) (3+)-P
655.73285	137.5	b (34) (6+)-NH3, y (6) (1+)-H2O-P, b (28) (5+)-H2O, b (29) (5+)-H2O-P, b (34) (6+)-H2O, b (29) (5+)-NH3-P
656.92145	255.7	b (30) (5+)-H2O-2P, b (30) (5+)-NH3-2P, y (24) (4+)-H2O, [M+6H] (6+)-NH3-H2O-3P, b (28) (5+)-NH3, y (6) (1+)-NH3-P, y (30) (5+)-2P, y (24) (4+)-NH3
658.12952	145.1	y (34) (6+)-H2O-P
659.24957	171.9	b (34) (6+), b (17) (3+)-NH3-P, [M+6H] (6+)-NH3-3P, b (29) (5+)-P, b (30) (5+)-2P, [M+6H] (6+)-H2O-3P, b (28) (5+), y (19) (3+)-2P, y (34) (6+)-NH3-P, b (17) (3+)-H2O-P
660.03131	23.0
661.17181	282.9	y (34) (6+)-P, y (24) (4+)
662.30634	247.7	[M+6H] (6+)-3P
663.01263	602.8	b (22) (4+)-H2O, b (18) (3+)-H2O-2P, y (35) (6+)-H2O-2P, y (35) (6+)-NH3-2P, b (22) (4+)-NH3
664.05859	68.3
665.47974	89.3
666.29993	313.0	b (31) (5+)-NH3-3P, b (31) (5+)-H2O-3P, y (31) (5+)-H2O-3P
667.29956	428.7	y (35) (6+)-2P, b (22) (4+), b (35) (6+)-H2O-P, b (35) (6+)-NH3-P, b (16) (3+)-H2O, y (31) (5+)-NH3-3P, b (23) (4+)-H2O-P, b (16) (3+)-NH3, b (23) (4+)-NH3-P
668.29468	84.5
669.03192	110.5	y (29) (5+)-NH3, b (31) (5+)-3P, y (29) (5+)-H2O, b (18) (3+)-2P, y (25) (4+)-P
669.88562	81.1
670.55426	98.2	y (31) (5+)-3P, b (35) (6+)-P
671.92346	167.8	b (23) (4+)-P, b (24) (4+)-H2O-2P, [M+6H] (6+)-NH3-H2O-2P, y (30) (5+)-NH3-P, y (30) (5+)-H2O-P, b (25) (4+)-H2O-3P, b (24) (4+)-NH3-2P, b (25) (4+)-NH3-3P
673.03009	138.1	y (29) (5+), y (6) (1+)-P, b (6) (1+)-H2O-P
674.20294	175.8	b (6) (1+)-NH3-P, b (16) (3+), y (32) (5+)-H2O-4P
675.13666	405.1	y (12) (2+)-H2O, y (30) (5+)-P, b (29) (5+)-H2O, b (30) (5+)-H2O-P, y (32) (5+)-NH3-4P, y (34) (6+)-H2O, b (29) (5+)-NH3, y (34) (6+)-NH3, y (12) (2+)-NH3, b (24) (4+)-2P, [M+6H] (6+)-H2O-2P, [M+6H] (6+)-NH3-2P, b (30) (5+)-NH3-P
675.97290	50.9
677.61426	573.5	y (34) (6+), y (20) (3+)-H2O-2P, y (20) (3+)-NH3-2P, y (32) (5+)-4P, [M+6H] (6+)-2P
678.56854	283.6
679.30511	321.6	y (35) (6+)-H2O-P, b (29) (5+), y (35) (6+)-NH3-P, b (30) (5+)-P
680.29742	113.7	y (26) (4+)-3P
681.46283	163.6	y (18) (3+)-H2O, y (18) (3+)-NH3
682.89441	1962.0	y (12) (2+), b (35) (6+)-H2O, y (35) (6+)-P, y (20) (3+)-2P, y (13) (2+)-NH3-P, y (13) (2+)-H2O-P
684.01233	206.6	b (35) (6+)-NH3
684.89154	138.3
685.87347	274.0	b (31) (5+)-H2O-2P, y (19) (3+)-NH3-P, b (31) (5+)-NH3-2P, y (31) (5+)-H2O-2P, b (35) (6+), y (19) (3+)-H2O-P, y (31) (5+)-NH3-2P
686.57904	223.9	b (19) (3+)-H2O-3P, b (19) (3+)-NH3-3P, y (18) (3+)
687.51160	179.7	b (11) (2+)-H2O-P
688.30994	98.5
689.29639	144.5	y (25) (4+)-NH3, y (25) (4+)-H2O, b (31) (5+)-2P, [M+6H] (6+)-NH3-H2O-P, b (11) (2+)-NH3-P
690.08301	493.3	y (31) (5+)-2P
691.57697	196.2	[M+6H] (6+)-H2O-P, b (17) (3+)-NH3, b (6) (1+)-P, b (17) (3+)-H2O, y (13) (2+)-P
692.50800	440.4	y (19) (3+)-P, b (23) (4+)-H2O, b (19) (3+)-3P, [M+6H] (6+)-NH3-P, y (30) (5+)-H2O, y (30) (5+)-NH3, b (23) (4+)-NH3
693.53156	456.2	y (32) (5+)-NH3-3P, y (32) (5+)-H2O-3P, y (25) (4+)
694.80658	269.3	[M+6H] (6+)-P
695.66669	583.2	b (18) (3+)-H2O-P, b (30) (5+)-NH3, b (24) (4+)-H2O-P, y (35) (6+)-NH3, y (35) (6+)-H2O, y (30) (5+), b (30) (5+)-H2O, b (24) (4+)-NH3-P, b (23) (4+), b (25) (4+)-NH3-2P, b (25) (4+)-H2O-2P
696.85187	271.7	b (11) (2+)-P, y (32) (5+)-3P, b (17) (3+), b (32) (5+)-NH3-3P, b (18) (3+)-NH3-P, b (32) (5+)-H2O-3P
697.45471	78.5
698.21967	193.4
699.50153	449.2	b (30) (5+), b (26) (4+)-H2O-3P, y (35) (6+), b (26) (4+)-NH3-3P
701.04309	661.8	b (25) (4+)-2P, b (32) (5+)-3P, y (33) (5+)-H2O-4P, b (24) (4+)-P, y (26) (4+)-NH3-2P, y (26) (4+)-H2O-2P, y (33) (5+)-NH3-4P
702.11401	408.8	b (18) (3+)-P
703.32416	68.7
709.99445	9.2
712.85388	13.5
716.05438	63.0
717.96857	61.0
719.19086	19.9
721.06281	72.3
721.91547	32.7
722.70660	12.8
723.40973	31.6
724.34186	28.5
725.67657	94.0
727.38947	95.3
728.44318	40.3
729.30115	29.3
730.82715	16.5
732.22406	43.3
733.14984	102.6	y (32) (5+)-NH3-P, y (27) (4+)-NH3-2P, b (27) (4+)-NH3-3P, y (32) (5+)-H2O-P, y (27) (4+)-H2O-2P
734.52069	70.5
735.52594	24.2
736.73639	42.5
737.33942	90.0
738.40076	42.6
739.47821	48.5
740.86469	25.3
741.88715	83.5
742.83978	27.6
744.64886	24.6
745.31635	24.1
746.71246	37.3
747.41174	64.5
748.33105	22.1
749.29285	9.9
750.27411	32.8
751.01013	3.2
752.02881	23.3
753.77209	38.5
754.71539	68.3
755.66132	57.3
756.53619	6.0
757.63348	66.4
758.49738	38.7
759.23273	6.0
760.22797	27.2
760.88232	64.2
762.06830	72.0
763.09344	29.9
764.07037	102.6	y (33) (5+)-P
765.12579	197.9	b (35) (5+)-3P
765.88239	5.3
767.32391	89.9
768.80548	172.6	y (22) (3+)-P, b (13) (2+)-2P
769.63293	61.2
770.58746	847.2	b (34) (5+)-P, b (28) (4+)-H2O-2P, b (29) (4+)-NH3-3P, y (6) (1+), y (34) (5+)-H2O-2P, y (21) (3+)-H2O, y (34) (5+)-NH3-2P, b (29) (4+)-H2O-3P, b (6) (1+)-H2O, b (28) (4+)-NH3-2P
771.96790	136.9	y (7) (1+)-P, y (21) (3+)-NH3, y (23) (3+)-H2O-2P
772.97919	74.0
774.08917	176.6	y (34) (5+)-2P, b (26) (4+)-NH3, b (26) (4+)-H2O
774.77167	4.5
775.41711	43.4
776.12408	57.8
776.99567	38.4
778.12616	135.6	y (23) (3+)-2P, b (26) (4+), y (28) (4+)-H2O-P, y (21) (3+)
779.04657	57.7
779.96533	36.4
780.68085	34.0
781.39154	74.2
782.02094	5.6
783.44806	51.3
784.63867	639.2	b (19) (3+)-NH3, b (20) (3+)-H2O-P, b (20) (3+)-NH3-P, b (19) (3+)-H2O, b (35) (5+)-2P
785.42413	91.0
786.97845	15.6
788.46185	214.8	y (14) (2+)-H2O, y (15) (2+)-H2O-P, y (14) (2+)-NH3, y (15) (2+)-NH3-P
789.78424	133.2	y (34) (5+)-H2O-P, y (34) (5+)-NH3-P, b (34) (5+), b (6) (1+)
791.51288	365.8	y (30) (4+)-NH3-3P, b (21) (3+)-2P, y (29) (4+)-2P, y (30) (4+)-H2O-3P, b (20) (3+)-P
792.67578	325.4	y (34) (5+)-P, b (22) (3+)-3P
793.83282	189.9
794.61505	317.9	b (29) (4+)-NH3-2P, b (28) (4+)-H2O-P, y (22) (3+)-NH3, b (29) (4+)-H2O-2P, y (22) (3+)-H2O
795.75635	198.2	b (30) (4+)-H2O-3P, y (30) (4+)-3P, b (30) (4+)-NH3-3P, b (28) (4+)-NH3-P
796.73431	695.7	y (35) (5+)-NH3-2P, y (15) (2+)-P, y (14) (2+), y (35) (5+)-H2O-2P
797.61334	254.7
798.47467	1189.3
799.39160	286.4	b (29) (4+)-2P, b (28) (4+)-P, y (35) (5+)-2P, b (30) (4+)-3P
800.49872	83.2
801.32281	103.8	b (35) (5+)-H2O-P, b (35) (5+)-NH3-P, b (12) (2+)-H2O, y (22) (3+), b (12) (2+)-NH3
802.43512	91.9
803.73578	368.3	b (7) (1+)-P, y (28) (4+)-H2O, y (28) (4+)-NH3, b (35) (5+)-P
804.74969	5.5
805.79572	76.7
807.60614	386.8	y (28) (4+), y (31) (4+)-H2O-4P
808.60504	151.3	b (13) (2+)-NH3-P, y (34) (5+)-H2O, b (13) (2+)-H2O-P, y (31) (4+)-NH3-4P
809.35181	28.0
811.42053	58.6
812.74744	386.0	y (34) (5+), y (31) (4+)-4P
813.52216	55.1
815.14178	242.8	y (30) (4+)-H2O-2P, y (35) (5+)-H2O-P, y (35) (5+)-NH3-P, y (30) (4+)-NH3-2P
816.70471	171.4	y (24) (3+)-2P, y (29) (4+)-P
817.47809	29.6
818.19812	33.9
819.18475	116.4	b (22) (3+)-H2O-2P, b (29) (4+)-H2O-P, b (28) (4+)-H2O, b (29) (4+)-NH3-P, b (22) (3+)-NH3-2P, y (30) (4+)-2P, b (30) (4+)-H2O-2P, b (21) (3+)-H2O-P, b (21) (3+)-NH3-P, y (35) (5+)-P
819.86298	35.4
820.60590	47.3
821.51276	227.2
822.59515	157.8
823.94366	452.7	b (30) (4+)-2P, b (14) (2+)-H2O-2P, b (20) (3+), b (21) (3+)-P, b (14) (2+)-NH3-2P, b (29) (4+)-P, b (28) (4+), b (35) (5+), b (23) (3+)-H2O-3P, b (23) (3+)-NH3-3P
825.01788	296.8	b (22) (3+)-2P
825.94904	178.9
827.48920	780.9
828.11859	918.7
828.73590	478.5
829.51959	325.9	b (23) (3+)-3P
830.26025	174.2
831.76764	70.9
832.81250	78.9
834.31372	114.2
835.25476	85.5
836.41339	128.6	b (31) (4+)-3P, y (29) (4+)-NH3, y (31) (4+)-3P, y (29) (4+)-H2O
837.60132	83.7
838.26935	5.3
839.06085	48.5
840.40723	138.0	y (30) (4+)-H2O-P, y (29) (4+), y (30) (4+)-NH3-P
841.29376	84.2
842.60388	151.7	y (32) (4+)-H2O-4P, y (32) (4+)-NH3-4P, y (24) (3+)-NH3-P, y (24) (3+)-H2O-P
844.40222	74.8
845.25922	122.9	b (30) (4+)-NH3-P
846.32794	117.2	y (15) (2+)
847.31628	134.4	y (32) (4+)-4P, y (16) (2+)-P
849.12134	125.8	b (29) (4+), b (30) (4+)-P, y (24) (3+)-P
849.96088	193.3
850.92377	67.2
853.23102	722.1	y (25) (3+)-H2O-2P, y (25) (3+)-NH3-2P, y (7) (1+)-NH3, y (8) (1+)-NH3-P
854.19440	167.6
855.27338	307.6
856.45709	509.2	b (23) (3+)-NH3-2P, b (31) (4+)-NH3-2P, b (31) (4+)-H2O-2P, y (31) (4+)-H2O-2P, b (23) (3+)-H2O-2P
857.40460	44.8
858.68011	73.5
859.34332	14.9
860.72455	69.7
861.99536	69.7
863.62134	222.6
864.84796	241.9	y (30) (4+)-NH3, y (30) (4+)-H2O
865.65546	192.4
866.66620	92.8
867.39172	31.7
868.26495	137.5	b (30) (4+)-H2O, b (24) (3+)-3P, b (15) (2+)-2P, y (30) (4+)
869.31110	47.2
870.07227	11.8
871.48358	103.8	b (32) (4+)-H2O-3P, b (32) (4+)-NH3-3P, y (32) (4+)-3P
872.69360	223.5	b (30) (4+), b (14) (2+)-NH3-P, b (14) (2+)-H2O-P
873.36426	58.5
874.36621	45.0
875.48041	108.4	y (24) (3+)-H2O, b (32) (4+)-3P, y (24) (3+)-NH3
876.22809	82.3
877.32764	162.6	y (33) (4+)-H2O-4P, y (33) (4+)-NH3-4P
878.86011	31.4
879.49664	104.8
880.14752	32.4
880.89117	55.6
882.02301	74.8
882.94672	92.8
883.78473	61.7
884.50739	39.9
886.01227	95.2
886.98114	107.7	y (31) (4+)-P
887.81268	12.3
889.30542	155.5	y (17) (2+)-NH3-P, b (23) (3+)-H2O-P, b (23) (3+)-NH3-P, y (17) (2+)-H2O-P
890.20160	65.5
891.99481	22.9
893.21216	165.6
894.21484	185.6	b (24) (3+)-H2O-2P
895.44019	51.4
896.08185	24.4
897.31891	36.7
899.34662	84.4
900.53662	41.7
901.23956	54.3
902.11078	91.4
902.97687	39.9
903.76178	27.9
904.90948	157.4
906.14258	1165.5	y (31) (4+)-NH3, y (31) (4+)-H2O, y (33) (4+)-3P, b (31) (4+)-NH3, b (31) (4+)-H2O
906.81512	718.1	y (26) (3+)-3P
907.62549	116.9	b (15) (2+)-H2O-P
908.53833	28.9
909.27856	22.9
911.53027	141.1	b (16) (2+)-2P
912.73932	29.1
914.15698	31.6
916.27393	5.8
917.01074	61.0
917.72607	19.1
918.95844	133.8	b (8) (1+)-NH3-P, y (25) (3+)-NH3
920.28467	8.0
921.45557	12.9
922.19513	86.1
922.87988	24.5
923.64679	11.2
924.63599	80.5
925.94238	88.8
926.59497	23.5
927.41016	53.0
928.56415	74.3
929.29156	6.1
930.88110	59.4
931.58380	50.4
932.24176	28.7
933.48297	55.1
934.47827	127.1	b (25) (3+)-2P, y (26) (3+)-NH3-2P, b (34) (4+)-H2O-2P, b (34) (4+)-NH3-2P, y (26) (3+)-H2O-2P
935.66675	113.5	b (8) (1+)-P
936.72772	140.0	y (17) (2+)-H2O
937.49615	33.7
938.52399	48.1
939.35065	10.2
940.14648	130.7	y (32) (4+)-NH3, y (26) (3+)-2P, y (32) (4+)-H2O
940.76898	2.3
942.53174	44.2
943.45477	18.0
944.92230	96.4
945.53583	22.1
946.28802	9.2
947.65936	50.0
949.57721	3.0
950.49713	34.9
952.26239	53.0
953.61792	77.6
954.88080	77.1
955.51831	24.0
956.20581	30.7
957.06598	15.8
958.01080	13.2
958.91669	73.8
961.06512	143.6	b (25) (3+)-H2O-P, b (24) (3+)-NH3, b (25) (3+)-NH3-P, b (16) (2+)-P
962.53583	453.4	y (34) (4+)-H2O-2P, b (34) (4+)-P, y (34) (4+)-NH3-2P
963.27197	267.3
964.28320	95.7
965.51312	132.1	b (26) (3+)-H2O-2P
966.55347	196.8	b (24) (3+), b (25) (3+)-P, y (34) (4+)-2P, b (15) (2+), y (26) (3+)-NH3-P, b (26) (3+)-NH3-2P, y (26) (3+)-H2O-P
967.87726	5.8
968.97040	173.0	b (33) (4+)-NH3, b (33) (4+)-H2O
969.92572	77.2
970.72607	17.4
971.35645	21.6
973.43512	43.6
974.34473	45.1
975.07306	33.9
975.72565	36.1
976.87988	38.9
977.72607	15.8
979.41534	19.2
980.26166	121.5	y (19) (2+)-H2O-2P, y (19) (2+)-NH3-2P
980.93536	160.7	y (18) (2+)-P, b (35) (4+)-2P
982.40558	107.2	b (27) (3+)-3P, y (27) (3+)-2P
983.35321	6.6
984.02972	2.7
986.80695	42.2
988.30298	10.5
991.79584	33.0
993.11304	68.3
994.04694	45.0
996.15430	25.1
998.07294	69.8
999.45721	34.5
1000.60126	9.1
1001.59674	27.9
1003.36768	27.2
1004.79517	9.1
1007.02289	22.2
1009.33392	15.4
1010.20050	71.3
1012.10748	33.9
1013.57928	26.4
1014.56177	25.6
1015.18195	42.2
1017.00079	32.6
1017.71948	11.5
1018.39923	51.0
1019.30499	14.3
1021.09552	4.6
1023.84943	25.1
1024.74243	43.3
1029.44958	10.1
1032.50024	4.6
1033.10413	20.1
1033.75293	9.8
1034.57056	21.5
1036.05676	24.0
1036.87036	9.9
1038.07129	13.7
1039.12708	7.4
1040.01416	18.4
1041.88757	61.8
1042.51819	52.1
1044.32983	4.8
1045.17749	74.7
1046.72437	110.4	b (27) (3+)-P
1048.45703	23.9
1049.09167	10.7
1050.28296	7.6
1053.60742	20.4
1055.74182	7.8
1056.82373	9.6
1058.21240	99.5	y (21) (2+)-H2O-2P
1059.53955	60.7
1060.22461	14.7
1062.01843	115.3
1064.39954	17.6
1065.41943	20.9
1066.22571	27.6
1067.51514	96.4
1068.22070	66.1
1069.63171	14.1
1071.24951	79.1
1072.38672	40.1
1073.21362	47.9
1074.34473	11.0
1075.72876	10.5
1076.57788	24.2
1077.58862	20.4
1079.22156	65.8
1080.33618	65.5
1082.63086	49.5
1084.20618	32.7
1086.58325	71.9
1089.54688	20.1
1090.52832	54.0
1096.17944	53.2
1097.45081	23.7
1098.13745	12.8
1098.81091	66.6
1101.06018	41.0
1101.78516	26.8
1103.50269	15.0
1104.21814	10.9
1105.38342	56.5
1107.52661	31.4
1110.27881	20.2
1112.47668	11.9
1114.90613	67.8
1116.23828	37.9
1117.52637	47.0
1120.18506	8.1
1121.13879	58.2
1122.46326	3.9
1123.36353	41.5
1124.40430	18.8
1125.71362	46.3
1127.51196	17.9
1130.77185	62.4
1131.61401	49.0
1133.24048	17.3
1134.96265	30.2
1136.15649	16.9
1137.24707	3.7
1138.21143	25.2
1139.81641	34.7
1140.54333	13.0
1142.24426	3.7
1144.55408	28.1
1147.45129	47.1
1149.19678	2.5
1150.41687	14.0
1153.14111	6.5
1154.23755	10.5
1157.01221	9.6
1158.76428	56.0
1159.71191	115.9
1161.27930	14.1
1164.38623	38.5
1169.57617	74.0
1170.72681	22.7
1171.55249	8.2
1172.33521	12.0
1173.37219	17.3
1178.13745	9.9
1179.09326	37.5
1181.66028	19.3
1182.80396	7.2
1183.50317	4.6
1184.34229	12.6
1185.46851	67.0
1186.41980	7.4
1187.89807	4.5
1189.73267	3.2
1191.52686	40.6
1192.39258	8.8
1194.10791	57.5
1195.22314	33.7
1196.04199	17.0
1198.77856	16.1
1199.65698	24.6
1201.24365	37.3
1202.31787	11.4
1204.80920	20.7
1205.66919	18.7
1207.24915	80.0
1208.11829	192.0	y (23) (2+)-NH3-P, y (31) (3+)-NH3, y (31) (3+)-H2O, b (31) (3+)-NH3
1209.11267	57.4
1209.93762	26.8
1213.05652	13.5
1216.58679	6.7
1221.03040	27.0
1222.38562	11.7
1225.15417	2.8
1228.49719	14.9
1234.29187	7.8
1235.29260	22.5
1237.30444	1.5
1238.62671	2.9
1241.29395	27.5
1243.30823	35.7
1246.30164	13.0
1247.47534	12.6
1251.55334	23.8
1252.89905	47.8
1253.75842	14.3
1255.43359	27.0
1262.52136	7.1
1265.43054	9.4
1266.36670	34.5
1268.42883	16.2
1271.46912	15.5
1272.63953	9.0
1274.45862	14.7
1276.11438	24.7
1278.73108	3.9
1282.75037	2.5
1287.25171	16.1
1289.57361	10.7
1290.51428	14.2
1296.72473	18.8
1306.95288	27.5
1310.61011	12.8
1311.46191	15.0
1313.94812	4.7
1315.18835	33.8
1317.45032	5.0
1320.47302	12.3
1321.53821	3.7
1322.17078	67.4
1324.38611	18.0
1332.02600	5.9
1333.42053	2.7
1336.67712	19.8
1342.03027	8.7
1342.80713	4.3
1350.24524	2.5
1351.39233	6.0
1356.89746	15.7
1371.11194	6.4
1375.63928	29.3
1392.00061	9.3
1403.31409	11.1
1415.15417	7.8
1418.67712	9.7
1424.62659	55.3
1439.53687	5.4
1489.23328	2.1
1505.87073	12.6
1536.44824	2.7
1624.47351	16.8
1631.48254	7.3
1633.87634	3.9
1648.41223	17.4
1650.79919	2.5
1723.51746	15.9
1728.83337	16.4
1742.89417	26.8
1747.05798	10.5
1860.52283	3.2
1949.78394	12.3
