# Supplementary material for: Phosphoproteomic Analysis of Platelets Activated by Pro-Thrombotic Oxidized Phospholipids and Thrombin
Source: PLoS One. 2014 Jan 6;9(1):e84488. doi: 10.1371/journal.pone.0084488 (PMC3882224; doi:10.1371/journal.pone.0084488)
Supplement: Annotated Spectra S1 — (ZIP) [file pone.0084488.s004.zip › AELSYRGPVSGTEPEPVYSMEAADYR_-4_2_72398.txt]

m/z	i	matches
304.45007	13.7
305.14005	3.8
320.25223	25.7
322.10458	12.1
326.45816	4.8
329.33234	6.6
336.29233	6.3
338.28137	327.2	y (2) (1+)
339.34100	57.8
340.31042	2.7
343.19153	15.3
344.77356	6.8
358.69293	4.0
370.39355	5.5
371.35803	7.9
373.02695	22.1
374.22626	36.4
375.29266	17.8
377.12842	6.8
388.12717	6.8
389.22302	16.2
391.54047	10.9
392.92749	3.1
394.68265	2.5
398.89813	6.4
400.53271	14.6
403.24686	15.3
412.05048	8.6
414.35245	6.2
415.99225	7.3
421.22226	18.5
423.31815	16.1
429.81567	9.9
432.84363	16.1
438.71149	13.1
440.16666	44.3
446.46967	6.1
447.77954	25.0
453.28137	52.9
457.47906	4.9
459.57938	3.3
464.82941	22.7
472.28851	9.4
473.31870	24.8
477.38232	5.0
482.30203	13.3
484.41907	33.3
488.66406	10.5
491.43628	37.9
496.48724	33.5
500.36777	11.0
501.49988	6.6
502.35693	3.3
504.50922	20.6
508.25742	34.8
509.17523	28.5
510.17273	33.6
511.51025	8.4
512.36182	15.7
513.41138	12.9
515.38367	17.9
517.78326	28.1
524.40869	43.5
525.55713	5.5
526.38965	3.7
527.17859	27.9
527.89465	3.0
529.20190	14.6
530.20483	7.9
531.24329	6.6
532.45270	5.7
533.22522	22.0
536.15869	16.6
540.42755	4.0
543.64813	21.6
546.17505	30.7
547.58124	41.5
549.94574	31.2
554.41748	11.2
555.50806	9.7
557.44592	8.7
561.38525	4.2
562.31531	47.6
563.39136	22.0
564.21472	2.9
565.57983	13.4
566.65991	23.2
573.19250	40.2
574.40863	85.0
575.49170	12.7
577.26526	5.7
578.83801	1.9
583.39728	33.6
587.05981	9.2
589.74072	9.4
593.21667	26.5
594.77600	43.3
595.41388	145.6	y (5) (1+)
596.20068	45.1
597.09839	19.1
598.37201	16.1
601.10352	11.5
602.02820	11.5
607.49890	2.3
608.18848	6.9
610.02155	31.0
613.46936	5.9
614.64429	41.6
616.37244	12.9
617.19495	8.9
619.75873	11.9
624.15564	4.4
625.82880	14.5
626.47290	23.0
628.21375	5.7
630.22235	20.4
631.02716	14.4
635.23962	17.9
639.59021	163.8
640.44580	22.3
641.17285	8.7
642.73547	25.0
644.12408	7.4
645.53143	15.2
648.51575	23.0
651.76819	17.5
656.55676	68.7
657.52844	23.3
659.14398	9.3
659.90546	13.1
660.67114	12.8
663.23267	11.8
664.44885	11.6
665.25330	12.0
666.21539	80.9
667.21643	10.2
669.56189	41.1
671.34326	10.8
672.25629	2.7
674.11017	15.5
678.23541	17.8
679.33752	50.3
679.98883	10.9
681.19226	33.5
682.22131	18.7
682.94745	42.4
684.44293	19.2
691.62476	1139.2	y (11) (2+), b (18) (3+)-H2O
692.75995	345.4	b (18) (3+)-NH3
695.22174	17.6
696.02100	3.8
698.27686	14.1
699.41382	25.5
700.31348	11.0
702.23267	41.1
703.20398	5.5
704.56921	18.3
705.30054	19.7
706.40259	11.5
707.02130	5.1
708.22644	7.2
711.62256	8.7
713.02063	3.6
714.05579	43.3
714.99200	63.1
716.87103	17.8
718.07886	6.8
719.04578	4.6
720.20789	5.7
721.02142	13.2
721.66846	25.0
723.41541	5.7
724.47400	194.8	y (6) (1+)
725.44104	6.2
726.57898	12.0
727.37561	17.2
729.50165	19.9
731.47961	25.9
732.29370	17.8
734.15717	26.5
735.57123	55.3
736.72388	11.3
738.66602	13.4
739.27252	2.5
746.02069	7.1
747.50208	9.2
749.32416	24.4
750.63739	36.7
751.26459	2.3
752.45508	15.7
753.60486	38.7
755.70288	34.5
756.32593	6.1
756.98389	2.9
758.51135	11.9
759.14423	6.1
759.84332	42.7
761.10370	32.0
761.89301	24.5
763.34930	47.4
764.88391	31.2
765.85535	10.4
766.55933	23.8
767.39087	2.9
769.55005	40.6
770.40466	10.4
773.44794	65.8
776.08191	23.5
777.29590	24.9
778.51599	331.5	b (15) (2+)-P
779.40601	28.1
780.22363	12.5
782.00220	2.7
783.30444	61.0
784.31665	17.4
785.66028	10.8
786.52185	66.9
787.56921	23.7
788.51184	14.7
789.27002	9.0
791.11426	11.4
792.40552	39.7
793.53381	35.0
795.23071	35.0
796.23682	15.6
797.40344	33.1
798.03979	5.4
799.64893	5.0
800.26990	53.0
801.27002	67.8
802.45398	54.8
804.48901	2306.5	y (13) (2+), b (22) (3+)-P
805.37158	259.2
805.97656	312.1
806.92212	53.5
808.63062	24.5
809.90222	11.9
810.91711	15.8
811.55920	82.1
812.76379	69.2
813.54321	41.5
814.21277	13.0
815.36438	19.1
818.22571	58.0
819.01416	1.6
819.90527	56.2
820.95105	10.2
821.89209	23.9
823.36096	14.0
824.15027	3.1
826.25195	5.5
827.34253	99.7
828.13867	66.6
829.49512	22.6
830.31946	13.5
831.07202	7.0
832.91455	7.1
833.54541	16.5
834.20251	5.5
835.21228	23.5
836.51611	38.6
837.45288	12.0
838.46875	15.0
839.36316	14.6
840.43567	10.0
842.17053	41.1
844.62561	128.8
845.54407	29.7
846.60498	22.2
848.11487	5.1
850.52209	59.2
851.36902	12.6
852.48621	8.7
854.27307	44.7
855.48816	138.5	y (7) (1+), b (23) (3+)-H2O, b (23) (3+)-NH3
856.38000	7.5
857.28796	137.2	b (7) (1+)
858.49634	49.3
859.35266	66.8
860.48889	8.9
861.42188	18.5
862.41711	71.4
863.95398	66.4
865.14832	3.6
865.80115	18.5
866.95886	30.9
867.72192	43.0
868.76965	132.8
869.63562	67.9
870.60962	75.3
871.98547	42.7
873.24231	20.1
873.84534	38.0
874.84009	34.9
876.32739	115.2
877.23389	134.1
878.09827	123.3
878.99756	38.3
879.73889	15.6
880.76062	33.4
883.38635	22.1
885.40320	17.0
886.51624	47.1
887.61499	17.9
888.58472	44.2
889.78442	44.0
891.46716	3.7
892.35632	11.4
893.63025	12.4
894.29565	10.5
894.95496	47.2
895.87402	51.2
896.68738	45.9
898.08826	25.8
900.41541	31.9
901.42798	15.9
903.10645	39.4
904.51672	78.8
905.61914	25.9
906.78662	20.0
907.46143	72.0
908.27344	37.1
909.00818	23.6
911.49573	23.3
914.31592	9.8
914.98340	66.9
915.59937	10.5
916.81909	76.3
917.84338	29.7
918.45630	18.1
919.44055	6.8
920.57605	11.0
922.20776	51.6
923.52380	28.8
924.14954	43.4
925.99902	186.5	b (17) (2+), y (8) (1+)-NH3
927.06970	11.0
928.92957	28.5
931.72961	71.9
932.78076	49.7
933.82251	53.4
934.84326	201.8	[M+3H] (3+)-NH3-H2O-2P
935.61938	38.9
936.53821	60.5
937.42322	21.4
938.68262	147.2	y (16) (2+)-NH3, y (24) (3+)-H2O, y (16) (2+)-H2O, b (9) (1+)-NH3-P
939.75708	128.4
940.82117	59.2
942.14307	498.4	y (17) (2+)-P, y (8) (1+)
943.56384	123.6
944.56128	91.4
945.63599	148.6	y (24) (3+)
946.34180	97.5
947.34924	55.8
948.09656	91.1
948.96704	223.2	b (18) (2+)-2P, b (25) (3+)-NH3, y (25) (3+)-H2O-P
950.06555	55.9
951.42261	21.9
952.48755	79.9
953.40930	100.6
954.43945	78.5
955.41284	213.7	y (25) (3+)-P, b (9) (1+)-P
956.48901	162.2
957.66187	139.3
958.71033	63.7
959.73364	46.8
961.30688	368.9
962.47742	171.6
964.01892	131.9
964.91162	89.2
967.43140	159.0	[M+3H] (3+)-NH3-H2O-P
968.24658	82.0
969.33289	112.5
970.88525	28.6
972.16260	79.0
972.85742	42.6
973.76575	1037.9	[M+3H] (3+)-H2O-P, [M+3H] (3+)-NH3-P
974.88794	190.0
976.11047	238.1
976.97412	45.5
977.70105	5.0
979.23535	798.8
980.00977	2727.3	[M+3H] (3+)-P
981.65015	175.4
982.69666	398.6	y (25) (3+)-H2O, y (18) (2+)-NH3-P, b (19) (2+)-H2O-2P, y (18) (2+)-H2O-P, y (17) (2+)-H2O, y (25) (3+)-NH3, y (17) (2+)-NH3
983.90417	166.5	b (19) (2+)-NH3-2P
984.66150	83.3
986.09998	240.4
987.15417	121.1
988.17822	38.8
989.13110	131.3
990.78149	293.1
991.52478	960.3	y (18) (2+)-P, y (17) (2+)
992.76257	488.7	b (19) (2+)-2P
993.54089	604.4
994.41626	103.7
995.14575	120.4
996.18457	125.5
997.81641	280.5	b (18) (2+)-P
998.76013	135.9
1000.38367	282.5	[M+3H] (3+)-NH3-H2O
1001.26172	58.7
1002.59717	56.5
1011.41321	22.8
1013.79761	39.1
1014.75635	28.2
1021.85229	113.1
1023.99109	55.5
1025.22437	15.0
1026.54736	4.8
1027.62524	4.8
1028.70569	34.2
1030.62891	11.4
1031.29858	38.5
1032.33813	9.9
1032.98291	83.7
1033.75903	15.3
1035.53503	15.7
1036.89087	50.3
1038.25598	60.2
1040.08423	101.4
1042.05237	61.2
1043.25171	155.3	b (10) (1+)-P
1044.32715	52.6
1045.26587	30.9
1046.43115	53.9
1047.62244	24.6
1049.83582	33.7
1053.23730	539.1	b (9) (1+)
1054.40051	301.5
1055.29272	65.2
1056.96289	3.5
1057.85242	90.3
1060.60962	24.9
1061.30530	9.4
1062.28406	81.4
1063.63538	20.9
1064.73962	11.6
1065.55469	40.4
1067.11523	21.8
1069.66187	22.2
1071.09473	29.4
1071.73560	19.9
1072.72327	14.5
1073.50818	7.3
1074.54858	17.0
1078.10938	23.9
1079.65015	59.7
1080.59644	87.7
1081.58594	71.3
1082.47998	32.1
1083.31616	20.8
1084.66003	22.2
1085.79834	64.7
1089.06201	105.6
1090.26392	75.7
1091.52161	40.3
1092.38806	7.6
1093.02393	7.9
1093.88806	16.2
1094.98010	25.7
1096.09351	102.8
1097.51489	54.2
1098.94714	5.3
1099.82202	26.7
1100.70837	79.9
1102.45776	18.3
1103.38257	38.3
1104.36255	67.1
1105.54163	11.3
1106.38501	41.9
1107.12451	54.5
1107.88599	79.7
1108.64502	56.8
1109.88440	131.7
1111.48267	87.6
1113.62939	15.7
1114.36963	7.0
1115.36401	25.3
1116.48779	81.9
1118.06409	213.9	y (20) (2+)
1119.26575	179.3
1120.27319	48.3
1122.39087	77.6
1123.53455	42.2
1124.37793	22.2
1125.15405	22.4
1126.07764	30.9
1126.94983	4.2
1128.09412	90.5
1129.37988	59.9
1130.74365	122.4
1131.53491	37.1
1132.18176	11.6
1133.64172	140.5
1134.32776	116.3
1135.22986	107.3
1135.85571	7.1
1137.45386	30.6
1138.27087	14.8
1139.46411	15.9
1141.60291	37.6
1142.76575	45.9
1143.97534	28.6
1145.39307	23.7
1147.41748	58.6
1148.55078	41.3
1149.29041	10.7
1150.32874	66.3
1151.75024	24.0
1152.48657	5.5
1154.41626	40.4
1155.15540	4.2
1156.18652	67.4
1157.50586	19.6
1158.44263	4.6
1159.41968	103.7
1161.11194	43.6
1162.14722	11.3
1163.54663	66.1
1164.18921	24.4
1165.26318	25.9
1166.93799	26.1
1168.30652	17.7
1170.30249	6.3
1171.46680	73.9
1172.51465	119.6
1173.96411	16.7
1175.40759	85.2
1176.67859	93.0
1177.43457	174.2
1178.41760	103.7
1179.59424	12.0
1180.31702	66.6
1181.13794	19.5
1181.84460	5.1
1182.98438	5.9
1185.14734	130.6
1186.35706	127.6
1187.54102	103.0
1188.55981	19.3
1190.87427	32.2
1192.75134	19.0
1194.31128	24.9
1195.86499	158.2
1196.71191	256.4	y (21) (2+)
1197.43311	195.4	b (11) (1+), b (22) (2+)-H2O-P
1198.12134	19.7
1199.18140	23.8
1200.75281	131.2
1201.75830	228.6
1202.74902	71.5
1203.72925	48.8
1206.80127	81.0
1207.90161	62.9
1208.83875	70.8
1210.47229	45.1
1211.74792	60.8
1213.03564	17.5
1216.92407	6.4
1217.55420	10.1
1219.30371	10.0
1220.43433	25.0
1222.23572	44.2
1224.24414	34.8
1227.19214	5.3
1228.67712	29.2
1230.40112	54.7
1232.79614	2.7
1233.78003	21.1
1236.94214	48.9
1238.00085	103.5
1239.71790	2.0
1243.06934	107.3
1243.94189	39.0
1245.48315	23.2
1246.23108	39.7
1247.57874	3.3
1248.50525	43.1
1249.62207	38.7
1251.07324	17.4
1252.62378	5.0
1253.36157	7.9
1255.94727	86.2
1256.80994	53.7
1258.34448	33.7
1259.46265	16.8
1260.13831	29.2
1261.21704	5.5
1262.33679	31.5
1263.50635	40.4
1265.19849	43.6
1267.24316	49.9
1268.38367	53.7
1270.02002	146.0
1270.96313	41.1
1271.78760	23.0
1273.15698	15.1
1275.55188	9.6
1277.81250	217.8	y (22) (2+)
1278.49536	181.7
1279.50439	91.0
1280.46973	137.9	b (12) (1+)-H2O
1281.27881	106.6
1282.45129	55.9
1283.48047	65.5
1284.56738	7.3
1285.22729	72.2
1286.38123	101.0
1287.70776	14.3
1288.58350	3.8
1291.02612	85.6
1292.22900	201.6	b (24) (2+)-NH3-P, b (23) (2+)
1293.03894	40.7
1296.29761	21.1
1297.36243	78.6
1298.54053	118.6
1300.07520	211.9	b (24) (2+)-P
1301.25635	153.3
1302.39893	26.0
1304.92566	65.0
1306.56995	5.5
1308.91858	35.8
1309.70178	18.9
1311.21838	40.1
1312.63940	26.2
1313.73376	4.9
1314.80383	24.9
1315.99939	18.4
1316.62244	8.5
1318.32971	21.5
1321.95288	47.4
1324.00928	24.5
1327.28918	2.5
1328.61365	5.2
1329.61829	292.3	b (13) (1+)-P
1330.57104	142.6
1331.37366	89.2
1332.63501	34.1
1338.50684	33.3
1340.42615	194.3	b (24) (2+)-H2O, b (24) (2+)-NH3
1341.42651	116.4
1345.29785	7.2
1346.76489	26.1
1348.81213	178.7
1349.46619	230.1	b (24) (2+)
1350.06677	201.9
1350.92175	18.8
1352.24451	52.4
1353.45728	13.5
1354.62927	5.1
1355.67175	8.6
1357.27185	20.3
1358.80127	48.8
1361.40417	275.1	y (23) (2+)
1362.44470	280.3
1363.26697	64.3
1364.06287	26.6
1365.02917	39.7
1368.35339	23.9
1369.59058	24.8
1370.30176	27.4
1371.65210	6.0
1375.14612	14.6
1376.73694	9.6
1377.86841	2.0
1378.48267	32.9
1381.51184	453.5	b (25) (2+)-P, y (11) (1+)
1382.52795	267.3
1383.41724	115.2
1384.56128	83.5
1385.74036	48.8
1391.44202	18.1
1392.12415	13.0
1394.52808	8.1
1396.50989	29.7
1397.62537	5.7
1399.39685	21.7
1401.96448	7.2
1403.54456	31.8
1404.36865	58.7
1408.92590	42.8
1409.73840	55.6
1410.60547	109.3
1411.49817	18.4
1412.17664	20.8
1412.95947	3.7
1415.67932	2.0
1416.76257	10.8
1420.42126	18.6
1421.43103	34.9
1422.09241	12.4
1425.20996	9.1
1427.37097	639.6	b (14) (1+)-P, b (13) (1+)
1428.40271	368.4
1429.38818	177.5
1430.37195	89.4
1431.13879	7.9
1433.04602	15.0
1434.71375	126.8
1435.62805	38.7
1436.46375	50.3
1437.18347	34.6
1437.78943	4.2
1439.58313	5.2
1440.27893	5.7
1444.89014	25.7
1445.50818	16.3
1446.53711	14.8
1448.68823	13.3
1451.14807	19.9
1452.43103	9.8
1453.63269	18.0
1454.50476	35.0
1466.63513	28.9
1471.63403	17.6
1473.72754	17.2
1474.91272	12.4
1477.93079	9.2
1478.84363	6.8
1480.57520	23.5
1482.68909	2.5
1483.66052	23.5
1484.39575	6.8
1485.67908	9.2
1492.52783	29.1
1495.52795	3.8
1498.61621	2.9
1507.33716	7.3
1508.50183	26.9
1510.59045	27.2
1511.35120	24.9
1512.61890	7.2
1513.42712	5.0
1515.63293	8.6
1523.86768	9.2
1524.84033	6.0
1527.23181	16.2
1528.37927	3.1
1530.02661	24.4
1533.29346	7.0
1535.40759	20.6
1536.01672	28.1
1537.53967	53.6
1538.60828	14.9
1539.78467	25.0
1544.55188	18.4
1546.43799	3.3
1547.15613	17.3
1550.27124	43.9
1551.30798	5.5
1555.64990	102.0
1556.76135	115.5
1557.56213	34.4
1562.58362	11.9
1566.74573	5.8
1572.63000	7.7
1576.97498	10.0
1588.84363	18.8
1589.84058	6.6
1591.64355	39.7
1597.29529	3.1
1601.60486	19.2
1604.32556	20.7
1606.92993	21.7
1607.55261	124.0
1608.52441	82.8
1609.72205	9.5
1611.27344	13.8
1612.86572	7.4
1614.64307	8.3
1615.41895	13.4
1618.18933	19.8
1619.83289	20.8
1624.14893	20.8
1627.74585	6.5
1630.70239	3.3
1635.32495	36.5
1636.77710	38.9
1639.40125	3.4
1644.56519	29.1
1645.66919	2.7
1646.71277	2.2
1649.15063	6.9
1652.97437	43.5
1653.64185	198.7	b (15) (1+)
1654.53748	207.6
1655.41956	87.2
1656.72742	42.8
1662.04529	33.8
1671.06116	11.8
1676.15796	8.0
1677.62585	5.0
1681.50171	10.0
1692.58044	10.4
1695.44751	18.7
1696.73792	6.2
1697.81433	3.3
1700.65796	11.6
1703.39758	11.8
1706.66516	5.1
1710.52515	6.1
1719.20142	10.5
1720.57190	12.0
1721.69995	24.1
1739.72668	17.1
1747.40063	10.2
1751.25671	14.0
1755.65149	57.1
1756.59985	27.4
1757.63025	47.6
1768.12183	17.8
1775.83557	5.1
1780.60779	4.6
1785.01636	11.1
1787.62073	20.0
1794.44604	19.8
1798.17664	12.1
1832.00012	6.3
1834.87903	2.0
1837.79041	3.6
1841.15198	5.6
1846.80457	16.1
1850.47729	7.2
1855.05652	18.1
1865.09460	17.4
1869.14929	9.3
1875.88538	26.6
1877.86438	2.9
1893.73901	2.7
1915.53638	8.3
1938.30688	11.1
1965.12915	4.8
1966.18469	10.0
1969.98999	17.7
1975.64465	2.5
1982.73376	10.0
1985.92932	8.1
1997.89734	10.6
