# Supplementary material for: Phosphoproteomic Analysis of Platelets Activated by Pro-Thrombotic Oxidized Phospholipids and Thrombin
Source: PLoS One. 2014 Jan 6;9(1):e84488. doi: 10.1371/journal.pone.0084488 (PMC3882224; doi:10.1371/journal.pone.0084488)
Supplement: Annotated Spectra S1 — (ZIP) [file pone.0084488.s004.zip › AELSYRGPVSGTEPEPVYSMEAADYR_-5_2_66613.txt]

m/z	i	matches
289.61432	6.7
309.42441	18.0
320.26508	3.0
320.98621	2.4
323.44116	4.8
325.06189	5.0
338.27023	351.1	y (2) (1+)
339.33997	41.9
361.16217	6.8
361.87985	17.6
366.34164	14.7
367.28995	2.6
369.45203	3.6
371.90533	5.0
373.00436	9.7
374.62750	6.4
377.44955	5.6
378.50357	7.5
382.05908	21.5
383.01035	9.3
383.94391	5.8
390.28339	2.8
391.39429	18.3
396.44153	6.9
400.18448	4.6
410.96814	17.4
419.48065	18.7
420.58582	16.0
423.19678	31.8
430.47705	32.2
433.02930	13.3
433.99948	15.6
438.29489	14.5
440.19427	30.0
440.79993	28.3
444.32401	9.7
445.80847	18.8
449.15173	11.8
453.23279	67.6
454.11938	50.7
460.15158	2.2
461.43695	11.7
465.50458	41.3
466.32806	12.8
467.48608	7.5
468.90393	9.4
471.15466	5.3
472.30325	10.9
473.54837	20.9
474.43707	7.0
481.39655	4.8
482.10913	7.1
483.28015	2.6
487.36700	15.3
488.15524	2.2
500.50482	2.4
501.59930	13.4
504.27527	4.5
506.46057	2.2
509.49918	10.8
510.79272	19.3
519.57239	5.7
522.25500	2.6
524.45251	38.8
525.36865	3.5
526.30798	30.6
527.33484	35.1
531.27966	2.8
532.60162	15.1
534.32886	14.8
536.91150	5.0
538.25659	9.9
542.34973	13.8
546.14301	5.8
549.10974	12.7
551.16528	24.1
552.35266	4.6
553.42859	17.6
554.47437	14.0
555.09680	9.1
556.67017	5.7
558.81458	4.2
560.14551	22.1
560.77191	8.9
564.94324	14.9
565.63281	5.2
566.35474	9.5
568.48010	3.7
570.26123	2.0
571.23718	2.2
572.28760	9.5
573.50916	21.4
574.78760	63.2
578.05334	29.8
580.71753	10.2
581.70911	4.9
584.66711	11.3
595.44403	73.0
596.38281	43.1
597.41614	20.0
598.58655	4.8
600.90265	20.8
602.37097	56.5
610.27228	12.5
611.22534	5.2
614.43262	7.5
616.01123	12.4
622.62903	7.8
624.40393	1.4
625.38104	26.8
626.70947	4.1
628.28137	24.3
629.54688	4.1
635.04724	11.4
635.71509	11.1
638.26025	3.5
639.53625	10.5
640.98456	12.4
642.88110	23.5
643.58362	7.4
645.59998	10.4
648.97479	7.1
649.96936	28.8
651.21027	8.4
652.27118	12.8
655.36469	42.2
656.71082	98.8
657.42371	6.7
658.33459	5.2
659.48065	20.9
661.72778	22.0
662.39099	5.6
663.45972	3.9
665.29712	30.7
666.03857	49.3
666.85889	7.8
667.86090	6.5
668.62750	3.9
669.45325	24.1
670.27625	4.7
670.97125	13.8
677.51294	12.3
679.14319	75.8
680.10986	12.0
682.85101	25.8
683.64740	9.8
684.48877	2.6
687.54663	8.9
689.38275	21.6
691.50287	792.5	y (11) (2+), b (18) (3+)-H2O
692.48145	72.8
693.22205	14.9
696.02319	2.0
697.39832	12.8
699.09930	5.4
700.08643	23.4
700.93781	8.0
702.29840	17.6
703.55780	12.5
705.44141	68.5
706.59692	23.8
707.82837	26.8
708.63446	3.2
709.54968	47.6
711.17395	24.5
712.54919	7.9
713.83960	65.1
715.25208	55.3
719.00342	3.3
722.05017	17.0
724.35980	108.1
725.19824	7.3
726.11646	15.6
727.65271	16.4
729.41498	35.1
731.37183	30.0
732.15332	9.3
736.06165	61.4
737.24725	4.4
737.96667	6.1
739.23889	31.5
740.32697	48.4
742.50244	12.5
744.11176	22.3
745.05713	8.4
746.76282	13.3
747.62817	20.0
748.47552	35.3
749.21118	6.7
750.55890	6.2
751.64209	43.5
752.33630	18.5
754.67664	18.3
755.47827	4.8
756.62872	6.5
758.06897	14.0
758.96509	5.7
759.65466	39.3
760.99060	43.2
761.60339	10.6
763.00745	16.6
763.97925	36.2
765.02380	7.3
765.82916	17.2
766.50696	7.0
767.57617	10.6
769.41913	32.3
770.20410	40.1
772.82550	2.8
773.73608	2.4
775.39191	20.3
776.71356	13.0
777.47070	9.8
778.36963	111.5	b (15) (2+)-P
779.14038	27.1
779.98218	42.2
783.44543	2.6
784.49988	44.7
786.13403	53.9
786.86719	62.6
788.42688	9.9
789.40369	26.7
791.54700	14.9
793.23706	17.1
795.42847	99.4
796.51123	24.2
797.69092	21.6
798.51025	15.6
800.05542	74.5
800.84497	35.1
801.53638	49.6
802.44250	23.5
803.41382	17.2
804.61401	1357.3	y (13) (2+), b (22) (3+)-P
805.44482	269.3
806.48303	32.6
807.69910	29.0
809.28149	49.8
810.81360	7.3
811.82959	9.0
813.33191	17.7
814.40417	5.3
816.01172	11.2
816.68127	33.4
817.33533	6.1
818.27234	115.4	b (16) (2+)-H2O-P, b (16) (2+)-NH3-P, b (15) (2+)-H2O, b (15) (2+)-NH3
819.09680	58.7
819.93323	12.5
822.72058	44.1
823.36572	3.2
825.79163	54.5
827.34985	115.4	b (15) (2+), b (16) (2+)-P
828.22388	52.0
829.63403	36.2
835.79492	23.7
836.63599	50.8
838.18945	24.4
839.16125	24.6
841.13098	38.7
841.86292	70.1
843.47632	10.3
844.39355	22.0
845.04089	17.3
847.31653	8.6
848.36926	13.8
849.77551	35.8
850.63782	11.5
851.37122	49.0
852.02734	18.3
852.68079	23.4
854.73193	14.6
855.38281	55.8
857.38293	55.4
858.32861	57.4
859.06653	13.0
860.34082	30.0
860.99634	8.4
861.63782	7.5
862.62268	19.3
864.08728	11.7
865.60046	32.9
866.30347	14.1
867.51196	67.5
868.55493	43.6
869.33716	109.1
870.31775	37.7
873.40674	18.1
874.45117	6.7
875.72571	10.0
876.39221	37.4
877.16687	78.8
878.61768	27.4
881.68408	18.4
884.46899	29.0
885.70081	43.4
886.31360	38.3
887.57263	74.4
888.32251	58.6
889.72510	7.1
890.94031	59.3
892.28052	50.2
892.96924	14.4
893.85242	6.0
895.69116	10.4
896.92456	29.3
898.33472	12.4
899.33484	45.1
900.48352	11.6
901.31836	53.8
902.02771	26.2
903.36096	3.8
904.99463	14.6
906.58032	9.6
907.43433	13.7
908.76563	69.5
910.49170	47.8
911.46814	20.2
912.79736	64.2
913.85034	65.0
914.68933	9.9
916.12744	142.7	b (17) (2+)-NH3, b (25) (3+)-NH3-P, b (25) (3+)-H2O-P, b (17) (2+)-H2O
917.04553	52.8
918.31995	13.1
919.88733	57.1
920.88464	24.2
922.51514	5.9
924.05640	148.1	y (8) (1+)-H2O
925.10791	13.0
925.75220	95.9
926.47583	56.0
928.30066	28.1
929.47778	11.7
930.38818	40.3
932.08923	162.8
933.20398	5.2
934.24841	46.6
935.37146	68.2
936.16162	57.4
938.49780	123.7	b (9) (1+)-NH3-P, y (16) (2+)-H2O
939.43225	13.7
940.76074	42.3
942.14124	467.5	y (8) (1+), y (17) (2+)-P
943.28577	102.7
944.40234	42.6
946.07092	160.0	y (24) (3+)
947.06750	177.1	[M+3H] (3+)-2P
948.03259	108.1
948.87817	80.7
950.35181	60.1
951.29858	16.9
952.38855	43.9
953.48706	182.1	b (25) (3+)
955.21045	203.8	y (25) (3+)-P, b (9) (1+)-P
956.10571	140.3
957.81299	147.5
958.67212	42.9
960.16614	4.6
961.75256	502.5
962.59253	249.1
963.63684	34.8
964.75415	30.9
965.53857	95.8
966.49365	31.0
967.50476	111.8
968.24316	206.4	[M+3H] (3+)-NH3-H2O-P
969.14941	41.6
969.90784	72.2
970.96277	57.4
972.67554	126.3
973.57007	561.5	[M+3H] (3+)-NH3-P, [M+3H] (3+)-H2O-P
974.24634	428.6
974.95691	81.6
976.30469	175.2
977.12170	71.5
978.39478	133.4
979.70239	2197.8	[M+3H] (3+)-P
980.51074	646.4
982.14355	177.3	y (25) (3+)-NH3, y (18) (2+)-H2O-P, y (17) (2+)-H2O, y (17) (2+)-NH3, y (25) (3+)-H2O
982.98511	96.6
983.79675	191.3	b (19) (2+)-NH3-2P, b (19) (2+)-H2O-2P, y (18) (2+)-NH3-P
984.83130	242.6
986.31567	57.1
987.55481	96.8
988.45557	107.6
989.39648	47.3
990.09436	56.0
991.32129	511.3
992.07861	524.5	y (18) (2+)-P, y (17) (2+), b (19) (2+)-2P
992.89087	175.8
993.64465	562.6
994.72473	331.1
995.84045	211.2
996.82458	36.8
997.74597	161.5	b (18) (2+)-P
998.55811	92.5
999.91626	126.9	[M+3H] (3+)-NH3-H2O
1001.55737	60.7
1002.35498	18.1
1011.20947	28.2
1012.65735	6.5
1013.78455	11.7
1014.67603	17.2
1018.71924	41.6
1021.77271	40.4
1022.37378	6.7
1023.25952	52.2
1023.92126	31.6
1025.50098	17.3
1028.14111	22.9
1030.03552	40.2
1032.68042	24.2
1035.30505	6.8
1036.50220	13.6
1038.44641	132.1	b (18) (2+)-H2O, b (18) (2+)-NH3
1040.48718	33.0
1041.48560	24.8
1042.69824	50.1
1044.02393	88.5
1044.87109	51.0
1046.69873	74.5
1047.31714	41.8
1047.95093	26.7
1048.68945	3.6
1049.94836	9.7
1053.45740	368.4	b (9) (1+)
1054.47803	130.2
1055.39136	14.9
1056.03687	35.3
1056.75562	5.7
1057.63428	45.4
1058.31982	7.1
1061.85315	33.0
1062.81592	32.9
1063.64014	10.2
1067.56433	4.5
1068.75269	59.9
1069.60864	3.2
1071.16101	10.4
1072.18140	14.1
1075.83362	10.3
1076.93591	20.4
1078.20435	30.1
1079.00647	18.3
1080.63281	1.5
1081.36353	6.7
1081.98474	47.7
1085.22620	15.9
1087.91748	10.0
1089.25171	48.6
1090.34302	72.4
1091.71851	54.0
1092.41553	6.7
1093.45581	26.8
1094.39697	15.9
1096.42029	18.9
1097.24951	23.1
1098.44055	33.3
1099.22437	41.2
1100.60791	25.3
1102.43860	7.1
1103.86487	9.7
1105.35950	13.2
1106.07092	34.7
1106.91504	18.1
1107.99487	22.7
1108.79114	13.0
1109.73267	178.4	y (20) (2+)-H2O, y (20) (2+)-NH3
1110.35449	15.8
1111.84363	34.8
1112.73279	26.6
1114.43933	11.9
1115.26782	18.0
1116.67517	13.7
1118.02246	245.5	y (20) (2+)
1119.16284	96.5
1120.45825	6.5
1122.26233	90.5
1123.81787	38.6
1124.67932	31.9
1125.48853	18.9
1126.28613	8.9
1127.25049	69.7
1127.85510	8.5
1129.64966	54.7
1133.20313	29.7
1134.23706	317.9
1135.36316	26.9
1136.32959	5.1
1137.29028	16.9
1138.63306	30.5
1139.55151	9.7
1140.34619	46.1
1141.40625	24.2
1142.12354	10.8
1143.55273	11.0
1144.19861	5.8
1145.91260	13.2
1146.60986	30.6
1147.61035	25.4
1148.89905	5.0
1149.52783	5.6
1150.35693	53.3
1151.96985	23.6
1155.34619	19.8
1156.25586	27.6
1157.34253	16.0
1158.44751	45.8
1159.34180	46.9
1160.97083	4.4
1162.92468	80.8
1163.74780	17.8
1166.11072	25.7
1167.25525	61.3
1168.29736	4.6
1169.29431	37.8
1171.52710	52.2
1172.91895	125.6
1177.27979	13.0
1178.41846	26.9
1179.35327	34.1
1180.46460	17.7
1181.94458	27.4
1182.77698	31.7
1183.73804	33.1
1185.16675	217.6	y (9) (1+), b (23) (2+)-NH3-2P, b (23) (2+)-H2O-2P
1185.84192	47.9
1186.45300	118.7	y (21) (2+)-H2O, y (10) (1+)-P
1187.38745	74.3
1188.28101	42.1
1192.76514	6.5
1193.67664	6.9
1194.49158	12.2
1195.79907	142.8
1196.64563	162.9	y (21) (2+)
1197.57874	52.0
1198.96973	170.5	b (22) (2+)-NH3-P
1199.60645	56.0
1200.83130	27.5
1201.78906	132.3
1203.42163	37.7
1204.80322	19.6
1205.56274	5.1
1206.31689	59.9
1207.40601	70.8
1208.19092	33.3
1209.47363	27.3
1211.01501	41.3
1211.75391	40.5
1212.36060	5.8
1215.26013	132.0
1217.83728	179.9
1219.14783	6.6
1220.70972	76.0
1221.53174	9.5
1222.49878	61.1
1224.80078	3.3
1227.48010	62.2
1228.42505	31.9
1229.63818	6.3
1231.27710	22.1
1233.24902	23.9
1234.56079	115.1	b (23) (2+)-NH3-P
1235.80066	16.7
1237.07178	38.9
1239.19092	16.7
1240.35156	21.6
1241.00439	13.1
1242.46289	112.4	b (23) (2+)-P, b (24) (2+)-NH3-2P, b (24) (2+)-H2O-2P
1243.40857	79.6
1244.53418	20.7
1245.75830	20.9
1247.46948	14.6
1248.46143	21.4
1250.73035	8.0
1253.01709	22.2
1255.79785	14.6
1256.70996	29.6
1258.23950	51.2
1259.17651	43.3
1260.12280	14.5
1261.45911	24.4
1262.14148	53.0
1264.30103	46.5
1265.58423	30.9
1266.58398	11.9
1268.02759	44.2
1268.96191	37.2
1269.71802	7.4
1270.42261	26.2
1271.37915	67.8
1272.29492	6.9
1273.58203	66.1
1274.37048	11.8
1276.64697	33.4
1277.74341	139.1	y (22) (2+)
1278.66138	140.2
1279.34753	14.7
1280.48303	80.1
1281.33325	39.2
1282.45752	9.8
1283.21387	99.8
1284.72583	27.2
1285.64014	14.2
1286.92065	5.2
1287.69507	5.6
1291.09558	49.5
1291.97815	104.8
1292.83679	48.7
1294.46448	5.6
1296.19019	14.1
1297.00305	12.8
1298.44202	68.4
1299.22913	17.5
1300.30457	188.5	b (24) (2+)-P
1301.33252	117.7
1302.37183	9.7
1306.28284	77.7
1312.70447	102.8
1313.34546	4.1
1316.05994	7.8
1318.11365	15.6
1321.23975	80.5
1322.44324	17.2
1324.96912	15.5
1326.36902	16.5
1329.73804	189.4	b (13) (1+)-P
1330.59949	144.1
1331.60022	78.5
1332.50916	19.7
1334.38123	5.9
1338.85791	23.7
1340.08020	234.9	b (24) (2+)-NH3, b (24) (2+)-H2O
1341.04419	167.5
1342.74756	34.4
1344.54321	7.6
1345.80896	3.0
1346.51367	11.0
1347.80603	3.3
1349.11829	289.6	b (24) (2+)
1350.12439	106.6
1351.08301	2.8
1352.45337	14.1
1354.75696	10.4
1355.65503	12.3
1357.67371	14.7
1358.59509	10.6
1361.04895	149.4	y (23) (2+)
1362.19128	165.4
1363.57568	99.0
1364.69006	10.1
1366.09583	31.6
1368.00208	3.3
1369.64783	24.5
1371.57849	9.1
1373.23499	18.2
1376.66321	9.6
1381.45154	353.2	y (11) (1+), b (25) (2+)-P
1382.52832	272.9
1383.69763	134.4	y (25) (2+)-2P
1384.49622	25.2
1385.91858	13.1
1387.26929	30.1
1392.39075	7.9
1394.88074	17.8
1399.78748	30.3
1400.87329	7.4
1402.26062	4.6
1403.57703	17.5
1404.29626	41.2
1405.24622	12.8
1406.01306	35.7
1407.68542	11.7
1409.22803	135.2	y (24) (2+)-NH3, b (14) (1+)-H2O-P, y (24) (2+)-H2O, b (14) (1+)-NH3-P, b (13) (1+)-H2O
1410.16370	62.7
1412.38525	17.8
1416.68225	25.2
1417.50989	3.9
1419.56555	3.9
1422.30212	14.8
1423.66626	35.6
1425.75574	14.1
1427.60742	479.9	b (13) (1+)
1428.50989	383.7
1429.58655	93.6
1430.64282	56.5
1431.64880	4.4
1432.88196	28.8
1434.04993	18.9
1435.74561	6.2
1436.85559	105.3
1437.94092	5.0
1438.87317	12.1
1441.26636	7.1
1447.50867	12.1
1448.59692	34.6
1450.19446	34.6
1451.66382	10.9
1452.34094	21.1
1453.40759	3.9
1457.03357	16.5
1461.85266	16.5
1462.62756	14.7
1465.48364	8.3
1471.78418	8.9
1477.45081	1.7
1480.56506	9.7
1484.23438	40.9
1490.55652	28.5
1492.50427	24.3
1494.50879	3.4
1502.71497	37.1
1505.86682	23.2
1509.77856	34.4
1512.96985	25.4
1513.76855	5.2
1518.48157	4.1
1520.53540	3.0
1524.47461	14.6
1526.65564	7.0
1528.93652	20.4
1530.10901	2.6
1532.23779	6.6
1534.43250	17.4
1535.71936	22.7
1536.90686	27.2
1538.02014	31.2
1539.00525	25.9
1540.02429	5.6
1540.68140	10.5
1548.59631	32.1
1550.07971	34.7
1552.80969	6.1
1554.26233	2.2
1555.55713	135.3	b (15) (1+)-P
1556.45679	40.8
1557.57715	59.6
1558.61804	21.2
1560.71289	6.1
1565.54431	7.5
1566.77783	5.2
1567.43787	8.0
1571.49951	14.3
1574.86340	15.4
1580.60217	7.6
1581.86292	27.5
1583.62903	38.7
1585.69751	4.1
1589.41089	5.7
1595.57092	19.8
1600.57666	10.2
1603.03699	7.2
1605.93127	17.6
1607.49353	96.9
1608.59167	131.9
1609.47302	25.3
1617.42993	10.6
1623.72205	11.0
1628.65930	6.2
1632.57898	1.7
1635.59692	28.2
1636.59045	17.9
1637.27319	19.6
1639.71021	19.7
1640.48108	10.4
1641.37964	4.5
1646.92017	9.1
1650.30627	17.8
1653.50647	277.2	b (15) (1+), b (16) (1+)-P
1654.78296	142.6
1655.59448	102.8
1656.71179	5.0
1658.72241	11.6
1660.14673	16.7
1669.85364	13.9
1673.32703	8.8
1676.58362	17.4
1677.72229	5.4
1686.00183	4.7
1690.69653	5.2
1692.84558	5.8
1701.49011	9.3
1705.92749	8.7
1710.63367	13.2
1715.84387	5.4
1716.64319	14.5
1717.43127	5.6
1718.27356	18.1
1719.00134	10.8
1719.69751	12.4
1720.54041	18.8
1722.67749	25.6
1724.95203	8.0
1727.72131	8.3
1732.03687	1.7
1734.53479	14.5
1741.19507	6.3
1744.72156	18.8
1755.84985	8.0
1757.13159	19.5
1757.85120	12.6
1770.17944	12.2
1775.76990	6.9
1776.73315	7.5
1777.89807	8.1
1779.90686	5.4
1781.72876	3.5
1786.77698	12.2
1788.38074	4.5
1792.69373	5.6
1812.88879	2.2
1831.55554	2.8
1840.69153	10.9
1848.60376	7.2
1855.11194	3.5
1860.79504	4.1
1863.29089	15.7
1875.16052	18.5
1875.91785	15.6
1894.94910	19.2
1896.04712	3.3
1897.18079	3.3
1900.73621	14.3
1914.16199	15.9
1915.92261	2.4
1946.10510	7.2
1976.21069	3.5
1985.20740	2.2
1998.71765	11.3
