# Supplementary material for: Phosphoproteomic Analysis of Platelets Activated by Pro-Thrombotic Oxidized Phospholipids and Thrombin
Source: PLoS One. 2014 Jan 6;9(1):e84488. doi: 10.1371/journal.pone.0084488 (PMC3882224; doi:10.1371/journal.pone.0084488)
Supplement: Annotated Spectra S1 — (ZIP) [file pone.0084488.s004.zip › AETLVFSTHAVISMR_-8_2_144873.txt]

m/z	i	matches
260.07129	10.9
271.10724	20.6
272.15692	18.0
289.10345	29.4
290.10883	8.5
292.24945	5.9
307.31335	459.0
308.55701	51.5
309.46799	14.5
312.17432	5.0
324.15216	4.5
341.05911	14.7
342.34833	21.7
348.85764	55.6
357.43146	11.0
363.29312	9.1
371.07153	5.8
377.19742	22.0
379.32159	33.0
383.71820	9.1
385.01422	14.3
387.14572	5.9
388.02429	110.2
389.15967	4.1
390.04028	7.6
396.88208	20.7
400.36279	9.0
403.41684	22.4
408.10980	11.3
417.97345	30.7
419.62640	87.3
423.38287	3.6
424.28497	9.9
428.15039	12.3
430.21802	6.6
432.49518	10.6
438.14954	130.8
439.28955	7.6
440.44049	11.8
441.35999	33.1
443.39117	24.6
454.28802	42.0
454.95612	34.4
457.81018	29.7
458.61377	10.4
459.29303	47.4
465.38373	17.9
466.17859	27.5
467.50372	10.6
473.04742	126.3
474.04840	46.1
477.37970	18.3
482.09552	42.1
485.87360	60.2
488.90149	13.2
491.00952	11.9
491.74744	13.3
495.24493	1165.4	b (4) (1+)
496.23297	194.5
497.20728	20.3
499.32312	12.9
501.06757	484.8
501.89948	57.8
502.82593	40.5
506.33618	11.6
513.44940	16.4
514.39447	51.2
516.30682	20.1
519.30627	4.5
523.48395	29.2
525.10632	11.3
535.21570	17.4
539.10321	28.2
540.38220	8.7
541.11084	27.0
545.24200	6.1
550.49536	5.9
553.13043	42.8
554.05194	39.9
557.16772	28.3
558.54358	30.3
561.39978	9.7
562.38086	18.2
564.14868	23.1
564.81720	21.3
567.04132	11.7
569.24786	15.3
572.06140	654.9
573.02661	121.5
573.91003	14.9
578.31274	31.5
579.23132	20.5
579.93152	6.8
581.77679	91.1
582.39435	413.2
583.34595	145.0
585.54340	16.8
586.39716	22.9
592.24884	12.9
596.95551	8.5
598.12579	13.6
598.86969	88.4
600.76740	9.2
602.38812	38.4
603.53851	20.8
604.59851	15.5
606.70380	39.3
608.31500	10.1
610.97858	25.5
612.35980	22.9
616.46381	7.8
619.32501	94.0
620.28595	36.5
621.35828	66.3
622.73584	42.2
625.03931	53.2
626.29657	18.4
631.36688	4.1
635.24609	11.1
637.38898	200.0
639.14984	589.3
640.21045	61.5
642.41998	79.3
643.05328	1802.7	b (6) (1+)-P
644.17255	222.3
645.55878	13.4
648.22925	20.8
649.13837	35.9
651.35529	38.2
652.73340	40.9
654.69708	11.8
658.80145	21.9
660.20001	9.4
661.38245	34.5
662.31250	15.1
664.87195	32.0
674.05347	68.1
676.49524	23.4
682.33997	5.9
684.88739	27.5
692.78595	23.9
694.26807	14.6
699.92230	9.6
705.30426	17.0
707.53925	9.9
708.50909	72.3
709.14191	6.6
710.02338	11.3
711.75885	25.4
712.39575	23.5
713.80402	17.1
714.45776	15.9
717.22607	29.9
718.07587	34.2
721.24646	4.5
723.17712	30.0
724.70380	14.5
727.57135	70.3
728.20123	8.9
728.85394	10.4
732.42230	16.7
735.20624	119.8
736.31610	386.9
737.53571	20.8
738.61298	68.9
739.81018	20.7
745.28436	13.2
745.91876	68.7
747.63904	25.2
748.81812	8.7
749.52789	8.5
750.67889	93.6
753.31030	824.8	y (13) (2+)-H2O-P, y (13) (2+)-NH3-P
754.19427	680.1
756.12048	2644.1	y (6) (1+)
757.07947	538.4
758.16003	27.1
759.62469	4.7
760.65350	28.2
761.85107	57.4
763.00104	110.2
765.98798	36.2
767.56256	29.4
768.81219	40.5
769.47430	44.4
770.42657	36.6
771.94067	8.7
774.48157	61.5
779.65192	46.2
780.47601	34.4
781.78735	56.1
783.30121	37.3
784.29700	11.8
785.52521	21.1
786.79095	9.1
787.73859	44.3
790.38470	100.7
792.18011	19.2
794.17743	21.8
795.23468	22.1
796.73444	31.5
797.63892	126.5
798.55890	22.6
799.52081	22.0
802.49554	16.2
803.36456	5.0
804.43445	55.2
805.31097	20.8
806.50800	18.0
807.53082	10.4
809.96063	11.7
810.62158	55.3
812.32294	38.9
813.43317	46.6
814.26031	20.0
815.66205	7.8
817.27563	48.2
818.00140	23.6
818.95093	26.6
820.38904	62.1
822.33289	72.3
823.65704	64.8
824.42206	57.1
825.26764	189.3
826.71045	7.7
829.65582	15.3
831.39496	14.1
832.31842	10.5
833.62854	223.5
834.37897	14.9
835.29303	10.5
837.17413	18.5
837.98212	32.7
838.91833	82.3
839.68536	8.7
840.56238	21.4
841.36908	54.2
843.26752	25.3
844.46918	91.4
845.07965	33.4
845.84198	127.5
847.30963	40.3
850.30670	237.2
851.42218	678.2
852.56390	245.2
853.45642	374.6	[M+2H] (2+)-H2O-P, [M+2H] (2+)-NH3-P
855.03186	5347.2
856.08124	1261.2
857.23090	333.6
858.96283	428.5
860.12091	32.3
861.50836	442.7
862.39349	147.9
863.64569	343.5
864.86761	80.7
865.62762	51.9
866.59161	129.1
868.22211	1653.0
869.24426	1296.1
870.18451	51.7
871.36292	75.0
872.80853	353.8
873.86053	325.9
875.16418	154.7
877.08356	139.9
878.55292	475.7	y (8) (1+)-H2O-P
879.51892	162.5
880.34186	38.0
881.42242	189.5
882.58704	245.9
883.54498	230.2
884.52295	219.3
885.77045	301.8
886.58600	5.7
887.73596	192.9
889.29199	245.5
890.34723	163.7
892.25214	329.0
893.03046	390.6
893.76978	2470.9	[M+2H] (2+)-NH3-H2O, y (7) (1+)
895.07489	307.7
896.30414	195.8
897.03333	100.5
898.33765	44.4
899.29266	64.7
900.07391	98.5
901.20941	104.9
902.62238	122.4
903.38794	18.7
904.55292	19.6
907.40710	28.8
909.89618	57.3
910.88068	7.7
914.44476	16.4
926.16962	17.5
927.47803	19.5
930.17456	104.6
931.22772	46.2
932.46564	49.7
933.41388	63.6
937.38446	3.6
941.90454	5.1
943.91608	14.7
944.62280	50.9
946.07568	89.6
949.16583	347.2
950.38208	860.1	b (9) (1+)-H2O-P
951.74860	75.9
953.39740	288.6
954.13861	2729.4
955.17450	660.2
956.24756	19.8
957.97583	161.3
960.65021	22.0
961.29413	28.0
962.50214	78.2
963.42841	22.9
964.44781	15.5
967.31781	1851.8
968.29224	1378.6	b (9) (1+)-P
969.25885	68.2
969.96533	105.3
971.05444	55.0
973.31366	86.7
976.40308	12.6
978.58160	15.3
980.27472	5.0
984.69989	21.1
985.44183	5.3
990.61957	11.3
992.97192	97.4
993.91022	31.3
996.13995	152.8
996.88409	53.3
997.84912	37.8
998.62628	57.5
999.77814	95.0
1002.05371	33.4
1002.71167	16.8
1004.91351	41.9
1010.33911	34.2
1013.56006	9.4
1014.97137	36.1
1016.42242	26.8
1020.51660	69.0
1022.21533	35.6
1027.36865	10.6
1030.02832	22.3
1031.30469	114.3
1033.48840	31.1
1038.36267	19.2
1039.66675	192.0
1042.13599	22.2
1043.95435	51.8
1046.89258	175.7
1047.86975	424.7
1049.04810	707.4	b (9) (1+)-H2O
1049.74988	324.0
1050.71143	110.3
1052.05017	46.8
1053.32031	27.7
1056.56409	62.0
1058.15015	14.5
1063.39966	9.2
1064.45996	29.8
1066.26355	1204.1	b (9) (1+)
1067.47595	1263.2
1069.07117	371.1
1070.15503	32.2
1071.70923	31.2
1076.99951	126.2
1080.86243	48.4
1082.04822	38.2
1085.91589	16.6
1087.68469	6.8
1088.31738	25.5
1089.14795	70.2
1093.49292	44.7
1095.11340	55.6
1095.87415	22.9
1097.94104	22.0
1099.59717	23.6
1100.27466	32.2
1101.25769	27.3
1102.26611	134.4
1103.38794	33.5
1105.08923	16.6
1106.54736	47.5
1107.96790	99.4
1108.91382	43.0
1110.63916	10.9
1113.08887	31.3
1113.99438	12.9
1114.88330	30.3
1118.47461	43.4
1119.24133	31.8
1120.29297	60.1
1128.12134	59.5
1130.47412	4.5
1132.06836	105.3
1133.68127	25.8
1137.33325	12.0
1138.53784	62.0
1141.35339	18.8
1142.52551	86.6
1143.40332	30.7
1144.65552	9.6
1145.39551	10.3
1146.42542	41.6
1147.87939	29.8
1148.70361	75.9
1149.40698	44.5
1151.54077	24.8
1155.65137	9.6
1157.72925	98.2
1160.08789	25.2
1161.10876	83.1
1161.77686	43.7
1162.39893	143.1
1163.32068	25.4
1164.80969	30.4
1166.66504	70.2
1168.22314	50.8
1169.46887	34.5
1170.53735	20.1
1171.48425	28.3
1175.20715	16.6
1176.90918	54.5
1178.04089	39.6
1179.49023	496.5
1180.50305	326.4
1181.20313	62.7
1183.14905	146.6
1184.37073	68.2
1185.36523	73.5
1187.91577	39.5
1188.52954	43.4
1191.03223	15.0
1195.30640	7.9
1196.31860	11.5
1201.06152	35.2
1206.22021	66.7
1207.14697	3.6
1208.38550	26.6
1209.12354	19.2
1210.22290	10.9
1211.20605	29.9
1212.09399	46.7
1214.24341	63.2
1215.35779	24.3
1216.81067	75.8
1219.98242	20.2
1223.55481	28.8
1225.75818	37.3
1226.50317	13.8
1228.64038	15.7
1229.86011	29.2
1230.55786	34.3
1232.57800	74.7
1233.65308	107.5
1234.62463	28.2
1236.94214	41.1
1240.33972	638.5
1241.18628	299.8
1241.79272	51.6
1242.54688	20.6
1245.74438	13.0
1247.16760	28.1
1249.58447	56.4
1250.58557	312.3
1251.58484	223.6
1254.37036	21.1
1257.77051	63.1
1260.26099	68.5
1261.27881	53.2
1266.27966	20.6
1268.62988	18.7
1276.82239	16.8
1281.48645	21.5
1285.27502	74.1
1286.97290	38.6
1289.27832	22.0
1293.10681	9.5
1294.11658	63.2
1296.14575	23.2
1299.14941	6.4
1300.16882	35.0
1303.70776	84.0
1305.00537	77.0
1309.21545	20.5
1310.10864	154.9
1310.98145	46.6
1318.32556	28.1
1321.40393	152.2
1322.42395	246.9
1323.40881	66.7
1327.05042	805.9	y (11) (1+)
1328.07422	800.6
1329.16125	93.4
1331.33105	7.3
1332.60754	9.0
1337.46960	11.8
1340.34790	23.0
1343.47498	44.7
1345.72278	20.0
1349.33313	108.0
1350.50403	15.5
1352.53931	9.6
1354.37781	24.3
1355.75464	25.2
1357.43408	9.0
1360.41956	12.9
1365.98279	374.3
1366.89526	249.6
1367.80408	51.0
1380.57825	16.1
1383.99963	156.2
1384.71790	25.3
1385.65649	26.0
1390.85828	34.3
1395.56238	28.3
1396.55774	52.0
1403.74329	43.1
1405.39026	7.8
1406.92102	11.0
1414.82874	10.1
1424.68909	25.2
1432.48560	13.9
1435.53442	11.3
1436.53772	18.0
1439.02771	7.8
1442.23889	21.6
1470.47791	35.9
1474.71594	17.8
1479.26855	5.5
1482.35022	54.1
1486.57556	69.9
1487.78601	45.9
1497.31140	189.4
1498.17322	231.2
1499.43787	108.2
1509.44788	10.1
1515.10242	903.2
1516.19849	867.3	b (13) (1+)
1517.23608	80.8
1523.98230	50.2
1538.34973	10.9
1539.65100	13.9
1540.90393	20.0
1552.10840	40.8
1554.47229	14.6
1559.60620	5.0
1573.47852	8.7
1583.92883	23.0
1602.82922	9.6
1616.94202	17.0
1624.67542	13.7
1629.93469	11.3
1646.67993	24.4
1648.47925	7.6
1653.59509	24.0
1654.40894	30.3
1656.78235	61.0
1658.46509	19.2
1672.24585	8.2
1672.85730	13.7
1673.73157	6.8
1675.12622	154.1
1675.96960	126.0
1677.29309	22.9
1693.29712	11.7
1705.58191	13.8
1725.86584	4.0
1739.16687	18.7
1797.76160	7.3
1799.02136	22.6
1800.14075	48.8
1800.92310	9.2
1802.99878	13.3
