# Supplementary material for: Phosphoproteomic Analysis of Platelets Activated by Pro-Thrombotic Oxidized Phospholipids and Thrombin
Source: PLoS One. 2014 Jan 6;9(1):e84488. doi: 10.1371/journal.pone.0084488 (PMC3882224; doi:10.1371/journal.pone.0084488)
Supplement: Annotated Spectra S1 — (ZIP) [file pone.0084488.s004.zip › AETLVFSTHAVISMR_-9_2_215101.txt]

m/z	i	matches
267.21487	4.3
272.40625	5.6
280.19598	3.6
289.28995	3.2
290.25006	20.8
301.23688	10.2
303.26355	6.3
306.19104	8.8
307.15277	159.4
308.21423	41.1
309.30289	34.6
311.11725	2.8
313.23984	2.5
315.19794	20.6
325.30389	9.0
331.44772	13.8
333.27179	9.4
341.94189	4.4
349.05469	1.9
349.84387	5.0
351.23669	6.5
361.30930	7.1
369.03772	4.7
371.37640	3.1
375.26617	12.3
377.62421	2.6
388.08020	20.0
388.94882	7.9
399.18170	5.4
411.41357	6.3
414.21405	6.8
427.45563	3.6
432.15521	4.8
433.03644	3.0
437.25586	11.9
438.21167	49.7
439.99121	36.2
445.67450	15.1
447.39087	19.5
448.30591	10.9
455.37476	10.5
459.21741	12.5
461.11218	2.9
462.35968	4.7
464.23193	9.3
472.68250	13.1
473.36963	5.7
474.13385	8.9
474.94904	5.1
480.63080	9.7
482.88397	12.2
484.61554	11.7
486.04761	10.1
487.84656	7.3
489.31787	7.4
490.99695	3.0
495.11133	311.9	b (4) (1+)
496.28821	105.2	b (5) (1+)-P
497.25781	70.5
498.06091	9.7
500.37427	5.3
501.02948	86.9
502.04089	48.9
507.14368	28.8
512.65820	3.2
517.70752	3.1
524.18286	17.9
531.48083	9.7
546.85199	4.7
554.27954	7.9
555.52411	11.4
558.82544	9.1
560.50842	3.7
564.38336	17.4
567.62988	15.3
569.03760	4.3
572.05432	240.9
572.93799	72.7
574.09894	30.8
580.35846	5.7
582.33240	337.1
583.31903	71.8
584.28601	53.7
585.26855	34.4
586.53326	9.7
587.42487	23.3
597.45276	10.3
605.59424	12.5
607.62823	11.8
613.71234	17.6
615.60919	17.4
616.79773	7.3
620.56171	4.9
624.62518	1.9
628.75885	8.9
632.04901	16.6
635.65900	30.1
639.26215	59.9
640.38666	76.8	y (6) (1+)-H2O-P
641.23749	8.6
642.99237	563.4	b (6) (1+)-P
644.07220	233.2
644.87152	40.0
645.81909	47.2
647.15833	2.4
653.29480	6.4
654.60791	13.7
659.62500	3.0
660.45776	10.3
661.96185	10.8
665.57391	8.1
670.44623	17.0
671.77692	7.5
685.12646	9.2
689.27704	4.2
699.11755	3.4
700.59857	2.8
704.59576	13.1
708.63239	11.9
709.87744	11.2
712.66083	23.8
713.48108	14.3
714.98938	10.7
717.40717	2.4
718.57330	21.1
726.39941	14.2
736.27277	78.4
737.66010	40.3
739.20862	26.5
741.68903	9.2
743.38440	5.6
746.77179	5.5
748.39618	2.6
752.16937	13.2
753.31616	126.3	y (13) (2+)-H2O-P
754.21735	324.8	y (13) (2+)-NH3-P
755.49847	346.5
756.15344	864.3	y (6) (1+)
757.05420	434.8
758.10791	153.5	b (13) (2+)
759.31519	19.0
764.65173	14.5
767.42084	32.8
768.10297	13.5
779.17432	2.1
782.61176	3.6
785.27484	25.7
787.82855	4.3
790.31219	14.0
793.07312	5.3
795.26984	7.5
797.22296	7.7
798.56952	10.7
799.63818	5.8
802.11237	7.3
803.34174	26.8
805.45673	8.6
811.35138	6.8
812.28857	5.5
813.52399	21.8
815.46735	22.0
816.41138	6.8
821.83252	46.9
822.58478	3.0
825.21265	14.0
827.07501	6.5
828.31445	31.4
829.72260	2.3
833.14728	8.8
834.19012	4.0
835.14252	7.0
836.66339	38.6
838.34003	9.7
839.36530	5.1
842.42340	2.6
844.91388	1.9
846.43695	16.4
847.67114	8.2
849.70599	37.4
851.29944	170.6
852.21393	96.2
853.22229	54.6
855.09772	1445.5
856.10754	1006.0
857.12769	162.5
858.09583	40.7
861.02972	6.4
863.35571	69.5
864.23511	32.2
865.77960	35.0
866.59827	12.9
867.82269	67.0
868.56445	195.9
869.39746	476.4
870.30402	235.4
871.13153	92.2
871.94244	26.9
874.11163	13.4
876.10059	17.5
876.93536	18.1
878.17920	14.0
878.83099	18.7
881.14099	29.8
881.95844	63.1
885.23676	33.9
885.93292	19.6
886.82672	16.9
888.03668	33.0
889.23785	43.5
890.48950	7.1
893.61530	284.8	y (7) (1+)
894.34222	586.1	[M+2H] (2+)-NH3-H2O
895.46027	209.5
896.22400	39.2
897.16486	25.4
898.29303	23.8
902.81940	69.1
903.98749	50.1
905.09698	14.0
905.79889	11.8
911.72736	28.4
932.48999	6.5
933.12750	12.2
933.98730	6.1
937.02960	9.4
949.46906	59.8
950.27301	173.8	b (9) (1+)-H2O-P
951.32770	184.5	b (9) (1+)-NH3-P
952.61792	45.1
954.14160	1051.8
955.14471	665.6
956.08026	188.9
957.26752	75.8
967.26001	130.2	y (9) (1+)-NH3-P
968.25909	609.9	b (9) (1+)-P
969.34235	308.4
970.32904	127.3
971.68085	35.3
972.59833	7.3
976.28394	3.0
1013.79224	14.3
1015.49323	4.8
1031.39038	9.5
1032.07935	17.6
1033.22437	13.9
1041.24268	11.7
1048.97620	80.0	b (9) (1+)-H2O
1049.87329	96.4
1050.66077	4.1
1051.55640	28.3
1053.49146	11.2
1056.69800	7.9
1066.19299	114.9	b (9) (1+)
1067.34680	430.3
1068.35388	200.3
1069.36841	123.1
1070.17700	70.8
1071.19922	27.6
1072.16077	5.5
1088.41479	8.9
1091.45984	17.8
1108.26794	24.7
1111.33398	9.3
1126.56750	2.7
1134.61292	18.8
1137.88293	20.9
1145.37817	12.9
1156.50195	3.2
1157.21130	11.4
1161.92810	20.6
1162.67261	9.1
1163.72864	40.5
1164.90430	18.2
1166.29956	9.7
1167.35474	22.7
1168.49768	6.5
1169.29663	19.5
1179.59326	68.0
1180.41235	106.0
1181.45898	144.1
1182.60352	41.6
1183.88513	14.7
1184.69312	49.5
1185.37061	6.4
1186.14380	6.1
1203.51123	25.8
1208.60925	12.9
1210.81384	13.0
1212.30859	8.5
1217.07788	14.4
1219.38977	3.9
1221.50891	25.5
1222.26672	15.7
1223.28235	13.6
1224.45264	4.4
1233.65759	20.9
1235.65686	7.4
1240.67712	120.5
1241.29016	215.0
1242.21167	55.4
1243.10498	25.4
1250.23462	9.6
1251.47131	48.8
1252.49561	74.0
1253.55176	47.0
1254.99194	5.2
1276.33569	12.9
1283.75146	13.6
1287.39575	30.4
1293.72180	27.1
1300.92908	34.1
1302.07935	22.3
1304.14294	18.6
1305.00830	17.2
1305.77185	9.2
1306.42993	14.3
1310.08154	60.7
1311.51892	26.9
1322.29370	76.1
1322.89648	5.0
1323.52283	44.2
1324.49854	43.3
1327.00793	99.2
1328.08838	353.8	y (11) (1+)
1329.07422	95.0
1329.94983	73.5
1330.89539	14.1
1332.24036	4.1
1338.49585	8.2
1348.89209	6.2
1350.15759	14.0
1351.17859	30.1
1366.67566	87.5
1367.66333	18.9
1368.33044	9.3
1371.39490	7.5
1382.52527	3.7
1384.14124	21.7
1384.77283	10.5
1387.20642	10.6
1419.48425	12.6
1436.72925	2.6
1440.97522	15.0
1488.35767	3.4
1496.76257	8.6
1497.84961	88.7	b (13) (1+)-H2O
1498.89832	50.8
1499.61938	31.9
1500.77722	34.2
1501.86707	15.4
1510.17139	10.1
1515.56689	84.7
1516.17712	228.6	b (13) (1+)
1517.09717	171.7
1518.11108	75.8
1519.05139	16.8
1550.68640	5.3
1552.34851	7.5
1579.17163	18.6
1585.09875	11.2
1598.75183	6.9
1633.39661	3.0
1638.29761	5.7
1640.41492	21.8
1643.18909	9.2
1659.29517	34.8
1660.83130	21.9
1675.95471	73.1
1676.90198	37.7
1678.43665	15.8
