# Supplementary material for: Phosphoproteomic Analysis of Platelets Activated by Pro-Thrombotic Oxidized Phospholipids and Thrombin
Source: PLoS One. 2014 Jan 6;9(1):e84488. doi: 10.1371/journal.pone.0084488 (PMC3882224; doi:10.1371/journal.pone.0084488)
Supplement: Annotated Spectra S1 — (ZIP) [file pone.0084488.s004.zip › AETLVFSTHAVISMR_-12_2_4932.txt]

m/z	i	matches
276.47723	15.4
307.26910	113.9
308.25970	16.9
375.45602	7.8
387.73526	3.3
417.45587	3.5
418.29199	3.6
428.19427	8.9
438.22046	33.7	y (7) (2+)-NH3, y (7) (2+)-H2O
439.43390	12.6
452.55750	10.5
455.24213	13.9
456.01123	14.3
472.93518	5.8
474.09967	8.8
477.12640	8.3
484.11493	4.8
495.22528	98.1	b (4) (1+)
496.30280	12.2
497.53510	17.2
500.85718	32.1
501.84131	5.9
554.03583	8.1
566.99554	2.7
568.42255	7.3
572.21960	68.1
573.17963	8.4
574.40424	22.0
575.18384	1.4
582.27142	34.4
583.38153	27.9
584.25330	22.0
586.14459	3.2
588.87500	8.7
603.28156	18.1
635.48932	15.4
639.38928	78.9
640.33618	24.8
643.05060	154.5	b (6) (1+)-P
644.09216	59.1
645.14166	8.8
663.30078	5.5
671.47546	11.6
685.22803	2.3
686.62628	10.9
690.48627	1.6
695.41522	30.3
706.28772	11.4
730.33331	8.3
735.41498	13.7
736.37354	25.6
737.17780	6.4
740.70856	14.2
753.13580	17.3
754.56824	48.1	y (13) (2+)-NH3-P
756.02399	280.2	y (6) (1+)
757.21875	113.3
763.62592	6.7
770.76129	16.3
771.87933	6.4
775.71765	23.1
777.03961	15.9
783.49921	3.7
786.20184	23.2
789.54883	5.8
799.02863	25.2
802.22986	3.3
803.95526	26.3
809.86755	15.9
813.56079	7.6
815.56281	14.3
821.88879	4.4
824.12445	18.5
827.16229	4.8
828.40436	6.3
833.47028	12.0
834.08490	9.3
834.84326	30.4
836.27203	12.6
836.94086	8.1
838.47803	24.6
839.92584	3.8
840.76044	10.0
844.06317	12.2
845.63324	27.7	[M+2H] (2+)-NH3-H2O-P
846.40314	8.5
847.50818	13.6
848.47418	29.7
850.31659	55.7
851.46649	21.0
852.47687	20.9
853.10797	13.5
855.03931	529.0
856.09784	282.0
857.16876	97.8
857.85394	6.7
858.52765	19.7
859.40759	11.8
860.18201	5.1
862.20178	16.6
862.86407	31.0	[M+2H] (2+)-P
863.64905	48.1
865.11572	22.7
866.60541	18.7
867.46771	64.5	y (14) (2+)-H2O, y (14) (2+)-NH3
868.29230	94.4
869.18677	63.2
870.40582	37.4
871.36499	13.0
873.79553	10.3
876.41260	26.7	y (14) (2+), y (7) (1+)-NH3
880.59247	28.8
881.62024	36.5
882.77838	22.4
884.27631	12.8
885.13513	24.6
887.32080	23.0
888.35101	9.2
889.77563	18.7
891.01825	36.3
892.01154	22.6
893.31372	130.6
894.10065	145.9	y (7) (1+), [M+2H] (2+)-NH3-H2O
894.99744	85.4
895.99664	18.8
898.03998	14.4
899.94659	16.3
900.88007	12.2
902.70721	130.5	[M+2H] (2+)-NH3, [M+2H] (2+)-H2O
914.34943	15.0
931.55170	9.1
932.28656	17.0
934.14960	17.6
937.06134	5.7
938.35199	15.8
950.08569	40.2	b (9) (1+)-H2O-P
951.21948	27.8	b (9) (1+)-NH3-P
952.37299	10.1
953.59845	40.8
954.24518	317.0
955.29907	118.4
956.27911	46.9
964.59894	11.1
967.26001	147.8	y (9) (1+)-NH3-P
968.27618	159.8	b (9) (1+)-P
969.30804	79.8
970.44757	42.8
976.40698	6.0
993.71503	16.8
995.40643	8.2
1000.26544	14.2
1006.49823	5.4
1014.65552	7.2
1022.14484	2.3
1025.13416	18.0
1032.55383	11.8
1039.01147	25.8
1040.18750	4.4
1049.31641	3.7
1050.47461	17.0
1051.53516	14.0
1054.81177	10.5
1066.31091	75.3	b (9) (1+)
1067.38977	104.3
1068.69885	105.0
1069.61755	30.9
1075.25842	7.1
1092.65454	16.4
1098.33630	14.5
1099.48779	5.8
1110.86768	18.4
1114.94360	10.2
1119.06775	15.4
1122.12158	26.5	b (11) (1+)-NH3-P
1127.36682	5.1
1132.55762	2.9
1138.97705	17.6
1142.97559	3.9
1145.61206	3.6
1157.57373	3.8
1162.44824	5.9
1179.40308	49.6
1181.62634	1.9
1182.47583	7.1
1184.56274	9.1
1185.34314	29.2
1188.42383	6.8
1193.83484	10.5
1198.67896	3.5
1220.41919	6.9
1221.99219	11.7
1224.25342	8.5
1233.57007	2.5
1235.74463	8.8
1240.88770	71.2
1241.50793	2.2
1242.42944	12.2
1243.44312	24.4
1244.85144	2.1
1250.71777	5.7
1251.66943	12.2
1252.84058	13.2
1254.23962	4.0
1258.42676	12.2
1273.25037	7.1
1299.88232	8.0
1309.72620	14.2
1313.53943	6.3
1321.67151	32.6
1323.54919	7.8
1327.53503	115.5	y (11) (1+)
1328.83557	74.5
1330.11523	5.2
1343.24597	14.1
1344.45813	17.7
1350.28064	2.7
1365.95618	5.3
1367.42981	26.4
1368.49377	6.1
1369.55750	4.8
1383.86731	17.0
1386.98376	7.3
1396.54565	13.7
1398.01892	2.6
1418.93811	27.8	b (13) (1+)-P
1478.69592	3.1
1480.65747	5.3
1489.05994	7.2
1500.00159	17.2
1500.84692	6.3
1504.97632	7.7
1515.84497	149.5
1516.98389	37.7	b (13) (1+)
1518.36072	7.0
1520.75720	8.5
1574.28943	7.3
1623.62708	13.4
1631.70178	8.5
1640.41174	2.7
1651.07288	8.6
1657.34729	2.7
1659.36829	6.8
1676.25842	30.1
