# Supplementary material for: Phosphoproteomic Analysis of Platelets Activated by Pro-Thrombotic Oxidized Phospholipids and Thrombin
Source: PLoS One. 2014 Jan 6;9(1):e84488. doi: 10.1371/journal.pone.0084488 (PMC3882224; doi:10.1371/journal.pone.0084488)
Supplement: Annotated Spectra S1 — (ZIP) [file pone.0084488.s004.zip › AETLVFSTHAVISMR_-13_2_6249.txt]

       m/z	          i	matches
 309.05615	       3.2
 344.05997	       4.5
 384.15826	      12.5
 430.14709	       1.9
 433.99902	       1.9
 473.98425	      23.5
 478.22406	      13.3	b (5) (1+)-H2O-P
 495.26300	      18.0	b (4) (1+)
 496.27496	      10.1	b (5) (1+)-P
 499.72205	       3.8
 501.40985	       4.9
 571.92035	      21.0
 574.30078	       8.3
 579.24359	      11.6
 582.46234	       6.1
 594.03937	       5.1
 639.53918	      12.9
 642.98370	      34.4	b (6) (1+)-P
 643.89154	       3.8
 660.21112	      22.2	b (13) (2+)-2P
 670.10931	      13.1
 719.51666	       8.6
 735.23053	       4.9
 736.56464	       7.8
 740.63324	       4.0
 742.72485	      10.0
 747.35864	       6.9
 753.13416	      13.7	y (13) (2+)-H2O-P
 754.34973	      38.3	y (13) (2+)-NH3-P
 755.61047	      13.5
 756.51849	      43.2	y (6) (1+)
 757.34888	      10.5
 791.88788	      24.4
 793.07904	       5.1
 813.62482	       2.7
 815.08075	      26.6	b (14) (2+)-H2O, b (8) (1+)-NH3-P
 823.22211	       5.1
 828.77167	      16.0	b (7) (1+)
 831.23529	       4.6
 849.99884	       7.1
 851.31244	      16.1
 852.52252	       8.8
 855.01068	     121.2
 856.11121	      41.2
 857.51324	       2.8
 863.46503	      20.5
 864.15222	       5.8
 868.72052	      39.9
 869.36694	      22.9
 870.23273	      10.2
 876.35114	       7.5	y (14) (2+), y (7) (1+)-NH3
 881.04486	       2.9
 882.96338	      22.6
 884.63452	      15.5
 885.33820	      17.0
 886.66412	       4.7
 889.24963	      16.0
 890.80945	       9.6
 891.76404	      12.6
 893.37640	      33.9	[M+2H] (2+)-NH3-H2O, y (7) (1+)
 894.23486	      12.2
 894.95441	       6.1
 951.42700	       4.9
 954.54572	      28.9
 955.24493	       3.8
 956.07098	      12.5
 956.97870	      10.6
 963.26318	      21.8
 967.50104	      10.6
 968.38110	      39.1	b (9) (1+)-P
 969.26886	       3.6
 970.37378	      15.5
 971.27393	       3.4
 999.01007	       5.8
1011.50433	       4.5
1023.31793	      13.2
1049.50818	       8.0
1050.55042	      10.7
1052.05615	      39.4
1057.11804	      26.8
1066.28491	       6.4
1067.20850	      32.8	b (9) (1+)
1070.04297	       1.7
1104.81067	      30.8
1183.24451	      16.9
1193.53076	      15.5
1203.81946	       5.1
1222.12671	       4.3
1224.20483	       7.6
1241.17603	       6.6
1242.27075	      10.9
1252.48340	      12.5
1301.46375	       5.6
1327.79858	      13.5	y (11) (1+)
1328.92078	      19.1
1349.43762	      12.9	b (12) (1+)
1469.03235	       5.7
1516.04199	      41.7	b (13) (1+)
1565.34424	       7.3
1586.18896	       2.1
1648.24670	       9.5	b (14) (1+)
1676.18958	       5.5
