# Supplementary material for: Phosphoproteomic Analysis of Platelets Activated by Pro-Thrombotic Oxidized Phospholipids and Thrombin
Source: PLoS One. 2014 Jan 6;9(1):e84488. doi: 10.1371/journal.pone.0084488 (PMC3882224; doi:10.1371/journal.pone.0084488)
Supplement: Annotated Spectra S1 — (ZIP) [file pone.0084488.s004.zip › AFATAGWLVSLVLLVFLGFMSFVTTTFVIEAMAAANAQLHWK_-7_2_149782.txt]

m/z	i	matches
234.18242	2.5
235.47284	7.6
241.27405	9.8
243.90945	4.8
252.40352	2.3
260.00415	19.2
262.19998	4.5
265.08667	6.1
268.06122	4.1
271.41098	9.7
279.30304	7.1
281.91180	27.7
283.11066	9.3
284.16690	16.9
285.86871	18.9
289.42499	10.2
292.38318	5.5
293.13202	5.4
298.46191	7.3
303.40674	5.2
310.14624	32.7
311.76752	10.3
317.07544	2.1
318.10400	16.8
319.90710	2.6
324.17593	13.9
331.22659	18.3
332.17090	14.6
333.39795	3.0
334.40143	2.5
335.27502	9.9
346.02057	2.7
351.31537	11.2
352.27264	4.1
352.96252	4.7
355.95599	2.9
359.42303	6.3
366.92474	7.3
371.42633	4.9
374.40051	4.1
375.30933	1.9
376.34702	20.5
377.36328	2.7
379.40790	13.3
382.28149	10.6
383.25256	21.5
383.98712	7.6
387.18854	13.8
388.24200	6.4
396.76813	11.7
400.31799	13.9
404.23737	3.2
407.05280	6.5
417.43225	3.2
421.26801	10.9
422.32855	3.2
425.58099	4.5
428.27167	24.1
431.06958	3.2
434.43353	8.2
435.12506	8.6
436.35437	34.5
437.50842	17.1
441.57855	14.5
442.23090	8.2
445.50989	11.4
446.14581	9.6
450.14557	10.6
451.20959	11.5
454.98578	40.0
455.70258	2.2
458.12689	16.1
459.10754	6.7
461.25238	4.7
462.06189	4.3
462.94580	19.9
467.35883	7.3
468.46405	1.6
471.43109	3.6
472.56665	10.6
473.53748	4.1
475.04681	5.8
476.39081	8.7
478.74390	11.6
483.43018	11.2
484.11487	12.4
485.52295	5.6
486.55945	5.8
487.54694	25.4
489.03888	17.5
490.35083	9.7
491.36646	2.7
492.36920	1185.7	b (28) (6+)-NH3-3P, y (17) (4+)-NH3, y (18) (4+)-2P, b (28) (6+)-H2O-3P, b (27) (6+)-H2O-2P, b (27) (6+)-NH3-2P
492.97833	680.8	b (10) (2+)-H2O, y (22) (5+)-NH3-2P, y (22) (5+)-H2O-2P, y (24) (6+)
493.87421	20.7
494.81726	16.8
495.59814	2.9
497.40692	5.4
498.48340	5.4
500.89789	2.3
502.33276	9.4
504.22760	6.4
505.44946	10.6
507.33142	17.9
508.19495	6.9
509.03680	4.9
510.21185	15.2
513.12616	10.0
514.99445	7.2
516.28278	7.1
517.22925	6.1
518.49500	22.6
519.61273	13.1
520.60608	7.0
522.38000	5.1
523.27661	18.8
524.54132	2.5
525.40100	12.1
527.40625	3.9
529.41931	13.5
530.76648	26.9
533.48065	7.7
536.13385	5.4
537.72180	11.5
539.33832	8.1
541.88184	4.4
543.31689	9.2
544.04333	6.9
545.10889	12.9
546.76465	23.5
547.58331	4.5
548.32825	19.6
548.97601	29.0
550.64349	18.9
551.65356	16.5
554.35345	8.4
555.28448	16.6
556.38605	13.4
557.27747	28.5
558.68048	46.0
559.44757	10.6
562.15851	35.9
563.36365	35.7
565.64624	26.6
566.62134	15.2
569.27911	23.5
570.27521	14.3
571.06427	11.7
574.48236	29.9
575.52679	26.6
576.43146	12.9
577.32721	13.5
579.54901	6.5
583.07281	12.9
584.13153	22.5
587.09778	4.3
588.04059	37.4
590.28918	65.8	b (28) (5+)-NH3-3P, b (34) (6+)-NH3-3P, b (28) (5+)-H2O-3P, b (27) (5+)-H2O-2P, b (34) (6+)-H2O-3P, b (27) (5+)-NH3-2P
591.34534	4.7
593.14874	5.7
593.77216	18.8
594.52039	36.4
595.41553	16.8
596.27179	33.6
597.11945	12.2
599.54242	7.4
601.61707	37.8
602.46497	21.0
604.12415	27.2
606.24603	61.7	y (20) (4+)-NH3, y (20) (4+)-H2O, b (34) (6+)-NH3-2P, y (26) (5+)-P, b (34) (6+)-H2O-2P
606.87769	2.0
608.21368	2.5
609.28479	19.9
610.98804	26.7
612.36420	12.6
615.45923	11.9
617.55267	14.9
618.35956	45.4
619.25342	66.0	y (21) (4+)-NH3-P, y (32) (6+)-P, y (21) (4+)-H2O-P
620.34924	31.4
621.16705	21.6
622.94843	11.5
623.54932	11.4
624.30988	4.1
625.02081	16.6
626.56982	16.7
628.50616	64.0	y (23) (4+)-3P, y (17) (3+)-P, b (27) (5+)-H2O
629.45111	32.6
631.00061	10.0
631.62811	4.7
632.41119	6.6
635.73920	76.6	y (29) (5+)-NH3-3P, y (27) (5+)-P, y (28) (5+)-2P, y (29) (5+)-H2O-3P, y (35) (6+)-3P, b (29) (5+)-2P, b (37) (6+)-3P, y (32) (6+)
637.25507	6.3
638.64038	7.4
639.24750	36.8
640.27423	26.4
641.98798	18.3
643.38367	31.6
644.51984	39.5
645.38220	38.3
646.09387	7.1
647.30737	8.9
649.45123	6.4
651.42078	3.6
653.21271	31.5
654.42889	17.9
656.23657	11.6
657.02448	19.6
658.47559	110.6	b (24) (4+)-H2O, b (30) (5+)-NH3-2P, y (30) (5+)-H2O-3P, y (30) (5+)-NH3-3P, b (30) (5+)-H2O-2P, y (29) (5+)-2P
659.27942	4.4
661.09723	13.6
661.77966	4.0
662.48969	5.7
663.40027	27.9
664.19275	31.2
664.98047	5.9
665.95245	18.5
666.67804	21.4
667.75513	16.1
669.75677	124.9	b (38) (6+)-NH3-2P, b (38) (6+)-H2O-2P, b (19) (3+), b (36) (6+)-H2O, y (22) (4+), y (35) (6+)-P, b (36) (6+)-NH3
670.65704	54.9
671.94977	22.5
672.65668	13.1
673.69800	55.8
674.73706	94.8	y (29) (5+)-H2O-P, y (37) (6+)-NH3-3P, y (37) (6+)-H2O-3P, y (29) (5+)-NH3-P, y (28) (5+)
676.10010	134.3	b (26) (4+)-NH3-3P, y (25) (4+)-NH3-3P, b (26) (4+)-H2O-3P, b (31) (5+)-2P, b (29) (5+), b (39) (6+)-3P, y (25) (4+)-H2O-3P
677.03180	58.3
678.05566	155.4	y (19) (3+)-NH3-3P, y (31) (5+)-H2O-3P, b (30) (5+)-NH3-P, y (19) (3+)-H2O-3P, y (30) (5+)-H2O-2P, y (31) (5+)-NH3-3P, y (23) (4+)-P, b (30) (5+)-H2O-P, y (29) (5+)-P, y (30) (5+)-NH3-2P
678.77930	69.3	b (32) (5+)-H2O-3P, b (32) (5+)-NH3-3P
680.23590	14.6
681.19415	13.7
683.14447	33.8
684.90204	36.1
685.70660	6.7
686.94537	31.5
688.29572	32.3
689.26294	224.7	b (38) (6+)-P, b (39) (6+)-H2O-2P, y (18) (3+)-P, b (39) (6+)-NH3-2P, y (38) (6+)-3P
690.30255	65.4	y (37) (6+)-H2O-2P, y (37) (6+)-NH3-2P, y (24) (4+)-2P
691.81891	37.6
693.18250	46.9
694.97729	21.2
696.33197	9.1
697.31134	48.0
698.12549	5.5
699.32648	42.8
699.95959	3.8
702.09930	50.2
703.04315	38.2
704.61530	42.7
705.68329	8.3
706.41382	20.3
707.34100	90.7	b (20) (3+)-H2O, y (37) (6+)-H2O-P, y (37) (6+)-NH3-P
708.19971	125.5	y (26) (4+)-3P, b (34) (5+)-NH3-3P, b (39) (6+)-P, b (25) (4+), b (34) (5+)-H2O-3P
709.10455	10.7
710.77448	34.7
712.20013	8.0
713.50067	6.0
714.90137	18.1
715.70575	26.6
716.46722	10.6
717.51910	81.3	y (33) (5+)-H2O-3P, y (30) (5+)-NH3, y (40) (6+)-3P, y (31) (5+)-NH3-P, y (33) (5+)-NH3-3P, b (27) (4+)-3P, y (31) (5+)-H2O-P
718.35742	21.7
719.46759	25.1
720.36395	25.7
721.50293	72.6	b (32) (5+)-P, y (18) (3+), b (39) (6+)-H2O, b (14) (2+), b (35) (5+)-H2O-3P, y (33) (5+)-3P, y (13) (2+), b (35) (5+)-NH3-3P, b (39) (6+)-NH3, y (38) (6+)-P, y (39) (6+)-2P
722.93378	90.9	y (37) (6+)-NH3, y (37) (6+)-H2O, y (32) (5+)-2P
723.69330	10.0
724.43549	12.4
725.30969	110.9	b (26) (4+)-NH3-P, b (26) (4+)-H2O-P, b (35) (5+)-3P, b (39) (6+), y (25) (4+)-H2O-P, y (25) (4+)-NH3-P, y (37) (6+)
725.95905	105.4	b (41) (6+)-NH3-3P, b (41) (6+)-H2O-3P
726.57922	50.1
727.94891	231.0	y (26) (4+)-NH3-2P, b (34) (5+)-NH3-2P, b (40) (6+)-NH3-P, b (40) (6+)-H2O-P, b (34) (5+)-H2O-2P, y (26) (4+)-H2O-2P
728.73871	20.8
729.34955	24.3
730.42596	54.7
731.61627	60.1	y (40) (6+)-H2O-2P, y (40) (6+)-NH3-2P, b (40) (6+)-P
732.41193	30.4
733.50372	61.1	b (33) (5+)-NH3-P, y (40) (6+)-2P, y (26) (4+)-2P
735.29132	26.6
736.79285	96.7	y (31) (5+)-NH3, b (27) (4+)-H2O-2P, b (33) (5+)-P, y (34) (5+)-H2O-3P, y (33) (5+)-NH3-2P, y (33) (5+)-H2O-2P, b (21) (3+)-H2O, y (31) (5+)-H2O
737.47443	41.8
739.27472	39.9
740.84619	94.3	b (35) (5+)-H2O-2P, y (33) (5+)-2P, b (35) (5+)-NH3-2P, y (27) (4+)-NH3-3P, b (32) (5+), y (27) (4+)-H2O-3P, y (34) (5+)-3P
741.82172	15.8
743.00195	48.2
744.24286	18.4
745.32111	119.7	b (40) (6+)-NH3, b (36) (5+)-NH3-3P, b (41) (6+)-2P, b (36) (5+)-H2O-3P, y (27) (4+)-3P, b (35) (5+)-2P, b (40) (6+)-H2O
746.18079	82.6	b (34) (5+)-NH3-P, b (34) (5+)-H2O-P
747.23364	5.7
748.38525	116.1	y (19) (3+)-P, [M+6H] (6+)-NH3-H2O-3P, b (36) (5+)-3P, y (25) (4+)-H2O
749.28253	63.2	y (20) (3+)-2P, b (26) (4+)-H2O, y (25) (4+)-NH3
750.32697	48.4
750.99658	38.0
751.63031	19.2
753.30060	314.5	y (26) (4+)-NH3-P, [M+6H] (6+)-3P, y (25) (4+), y (26) (4+)-H2O-P
754.18414	122.3	b (26) (4+), y (39) (6+)
755.15070	109.2	b (33) (5+), y (41) (6+)-H2O-2P, y (41) (6+)-NH3-2P
755.84985	10.6
756.71240	54.2
757.51288	55.8
758.72815	47.5
759.59198	272.6	y (21) (3+)-NH3-3P, b (41) (6+)-NH3-P, y (35) (5+)-NH3-3P, y (32) (5+)-H2O, y (32) (5+)-NH3, b (37) (5+)-H2O-3P, y (33) (5+)-P, y (21) (3+)-H2O-3P, b (41) (6+)-H2O-P, b (37) (5+)-NH3-3P, y (35) (5+)-H2O-3P
760.70575	86.2	y (34) (5+)-2P, b (35) (5+)-H2O-P, b (35) (5+)-NH3-P
761.63763	26.8
763.06073	390.4	y (32) (5+), y (40) (6+)-H2O, b (37) (5+)-3P, b (15) (2+)-H2O, y (40) (6+)-NH3, b (28) (4+)-NH3-2P, y (35) (5+)-3P
763.77753	236.4	b (36) (5+)-H2O-2P, b (36) (5+)-NH3-2P, [M+6H] (6+)-NH3-H2O-2P
764.67584	101.7	b (35) (5+)-P
765.89532	163.8	y (6) (1+)-NH3, y (27) (4+)-NH3-2P, b (29) (4+)-H2O-3P, y (28) (4+)-NH3-3P, y (27) (4+)-H2O-2P, y (21) (3+)-3P, y (28) (4+)-H2O-3P
766.80237	167.2	[M+6H] (6+)-NH3-2P, b (28) (4+)-2P, b (29) (4+)-NH3-3P, [M+6H] (6+)-H2O-2P, b (27) (4+)-P, y (40) (6+), b (34) (5+)-H2O
767.98486	74.5	y (14) (2+)-H2O, b (36) (5+)-2P
768.64276	21.5
769.46613	55.3
770.66705	398.9	[M+6H] (6+)-2P, b (29) (4+)-3P, b (15) (2+), y (28) (4+)-3P, b (34) (5+)
771.63129	166.2	y (41) (6+)-H2O-P, y (41) (6+)-NH3-P
772.77740	110.0
773.50360	85.8
774.62256	73.6
775.45233	131.9	y (41) (6+)-P, b (41) (6+)-NH3, y (19) (3+)-H2O, b (41) (6+)-H2O
776.68152	441.4	y (20) (3+)-H2O-P, y (20) (3+)-NH3-P, y (33) (5+)-H2O, y (19) (3+)-NH3
777.36542	450.8	y (14) (2+), y (34) (5+)-H2O-P, y (26) (4+)-H2O, y (33) (5+)-NH3, y (26) (4+)-NH3, y (34) (5+)-NH3-P
778.18829	28.4
779.20319	32.8
780.35858	220.3	y (33) (5+), y (34) (5+)-P, b (35) (5+)-H2O, y (35) (5+)-NH3-2P, [M+6H] (6+)-NH3-H2O-P, y (35) (5+)-H2O-2P
781.43170	166.1	y (19) (3+), b (37) (5+)-2P, y (20) (3+)-P, y (26) (4+)
782.09601	85.9	y (6) (1+)
783.36346	167.0	y (35) (5+)-2P, b (36) (5+)-H2O-P, [M+6H] (6+)-NH3-P, [M+6H] (6+)-H2O-P
784.66895	326.3	b (22) (3+)-H2O, b (38) (5+)-NH3-3P, b (38) (5+)-H2O-3P, b (36) (5+)-NH3-P, b (35) (5+)
785.60376	157.7
786.41925	228.4	b (28) (4+)-H2O-P, [M+6H] (6+)-P, b (28) (4+)-NH3-P, b (27) (4+)-H2O
787.43866	153.7	y (41) (6+)-H2O, y (41) (6+)-NH3, b (38) (5+)-3P, b (36) (5+)-P
788.68280	49.4
789.81018	94.8	y (27) (4+)-NH3-P, y (28) (4+)-NH3-2P, y (22) (3+)-NH3-3P, y (28) (4+)-H2O-2P, y (27) (4+)-H2O-P
791.02789	128.8	b (29) (4+)-NH3-2P, b (22) (3+), b (27) (4+), b (29) (4+)-H2O-2P, b (28) (4+)-P, y (41) (6+)
792.75983	103.3	y (21) (3+)-H2O-2P, y (21) (3+)-NH3-2P
793.72693	71.3	y (29) (4+)-H2O-3P, y (29) (4+)-NH3-3P
794.76642	94.3	y (22) (3+)-3P, b (29) (4+)-2P, y (28) (4+)-2P, y (27) (4+)-P
805.03741	6.4
807.45880	19.5
809.20813	16.4
810.41498	6.5
813.88055	33.2
814.53223	15.1
815.55939	43.7
816.45129	4.7
819.85138	1.6
820.71863	3.8
822.37885	45.8
826.31641	10.9
828.21283	9.5
829.19080	6.7
831.33276	42.6
831.98413	10.6
834.29907	20.9
835.97577	6.1
836.96362	31.2
837.68860	2.0
839.13611	83.2	y (28) (4+)-H2O, y (23) (3+)-3P, b (29) (4+)-H2O, y (28) (4+)-NH3
839.86029	32.3
840.75635	5.2
842.72229	10.6
843.66949	49.7
845.54016	133.2	y (38) (5+)-2P, b (16) (2+), b (31) (4+)-2P, b (24) (3+)-H2O-P, b (24) (3+)-NH3-P, b (39) (5+)-H2O-P
846.22760	52.7
846.85321	30.6
847.47577	3.9
848.53809	31.0
849.58344	15.5
851.01581	4.7
852.45502	51.5
853.41901	41.0
855.30963	20.3
856.40314	105.8	y (36) (5+)-H2O, y (36) (5+)-NH3
857.51910	16.6
858.44403	9.8
859.42548	45.7
860.65839	18.5
861.43597	60.7	y (38) (5+)-H2O-P, y (38) (5+)-NH3-P, y (40) (5+)-3P
862.27448	29.5
863.64154	13.3
867.06757	8.6
868.17914	20.8
869.67059	24.7
871.52783	55.0
873.33508	4.5
874.48181	79.4	y (32) (4+)-H2O-3P, b (25) (3+)-NH3-2P, y (32) (4+)-NH3-3P, b (41) (5+)-3P, b (40) (5+)-NH3-P
875.52057	27.7
876.39178	37.7
877.92242	9.1
880.27594	214.4	b (25) (3+)-2P, y (40) (5+)-2P
881.28528	25.8
883.27094	25.6
884.32520	48.3
885.79083	67.8	y (38) (5+), y (39) (5+)-P
886.55322	61.1	y (41) (5+)-H2O-3P, y (22) (3+)-H2O
887.58319	88.7	y (41) (5+)-NH3-3P, y (22) (3+)-NH3, y (24) (3+)-3P
888.71100	3.8
891.47906	45.2
892.31763	46.9
895.00787	64.9	y (30) (4+)-NH3, y (30) (4+)-H2O, y (31) (4+)-H2O-P, b (33) (4+)-2P, b (41) (5+)-2P
896.14038	49.3
896.95001	56.2
897.90204	53.8
898.55640	19.6
899.42700	5.3
901.78925	27.9
902.83301	165.1	y (39) (5+)-NH3, b (35) (4+)-NH3-3P, b (32) (4+)-P
904.00543	203.0	y (23) (3+)-P, y (32) (4+)-2P
904.77277	36.9
905.98828	31.9
908.12061	57.0
908.90631	63.7	b (34) (4+)-NH3-2P, b (34) (4+)-H2O-2P
909.90723	17.5
910.56952	42.4
911.23859	14.8
912.55957	13.7
914.02338	45.0
915.25342	21.1
916.31232	53.3
917.76221	22.4
918.41302	7.9
919.54913	38.5
920.66937	165.3	b (18) (2+)-H2O, b (33) (4+)-P, y (31) (4+)-H2O, y (31) (4+)-NH3, y (24) (3+)-2P, y (33) (4+)-H2O-2P
921.40143	82.6	y (34) (4+)-H2O-3P, b (32) (4+)-H2O, y (33) (4+)-NH3-2P, y (34) (4+)-NH3-3P
922.19135	22.1
922.94562	3.4
924.19049	73.0	y (32) (4+)-NH3-P, y (32) (4+)-H2O-P
925.48584	302.8	y (34) (4+)-3P, y (41) (5+)-H2O-P, y (33) (4+)-2P, y (31) (4+), y (41) (5+)-NH3-P
926.39752	76.4	b (32) (4+), b (35) (4+)-H2O-2P, b (35) (4+)-NH3-2P
928.64728	24.9
929.73651	376.1	y (41) (5+)-P, b (41) (5+)-H2O, b (36) (4+)-H2O-3P, y (23) (3+)-H2O, b (18) (2+)
930.76569	95.5	b (36) (4+)-NH3-3P, b (41) (5+)-NH3, b (35) (4+)-2P, y (23) (3+)-NH3
931.64349	26.0
932.66644	5.4
933.44720	13.9
936.58374	30.3
937.48431	3.7
938.18048	57.4
939.12305	5.8
940.63208	44.8
941.94257	3.4
944.44818	115.7	b (33) (4+), y (26) (3+)-3P, b (25) (3+)
945.12476	80.0	y (41) (5+)-NH3, y (33) (4+)-H2O-P, y (41) (5+)-H2O
946.54364	163.0	y (24) (3+)-H2O-P, y (34) (4+)-NH3-2P, y (33) (4+)-NH3-P, y (24) (3+)-NH3-P, y (34) (4+)-H2O-2P
947.34735	4.8
948.96045	408.7	y (32) (4+)-H2O, b (37) (4+)-NH3-3P, y (41) (5+), y (32) (4+)-NH3, b (37) (4+)-H2O-3P
949.81403	107.4	b (27) (3+)-H2O-3P, b (27) (3+)-NH3-3P, y (8) (1+)-NH3, y (34) (4+)-2P, y (35) (4+)-NH3-3P, y (33) (4+)-P, y (35) (4+)-H2O-3P
951.14020	5.4
953.14984	562.7	y (32) (4+), y (24) (3+)-P, b (37) (4+)-3P
953.77728	425.7	y (35) (4+)-3P
954.76569	66.5	b (36) (4+)-NH3-2P, b (36) (4+)-H2O-2P, b (35) (4+)-P
955.77979	50.2
956.54346	9.8
957.17755	9.1
958.00446	61.6	b (34) (4+)-H2O
958.81665	20.7
959.50269	23.9
961.44873	15.7
962.73553	15.3
964.04755	71.4
965.29596	60.3	y (25) (3+)-NH3-P, y (25) (3+)-H2O-P
967.14948	9.7
968.74664	23.8
969.97223	355.8	y (34) (4+)-NH3-P, y (33) (4+)-H2O, y (33) (4+)-NH3, y (34) (4+)-H2O-P
970.81561	162.0	y (26) (3+)-NH3-2P, y (26) (3+)-H2O-2P
971.45197	45.0
972.23975	37.8
974.19824	66.9	y (34) (4+)-P, y (35) (4+)-NH3-2P, y (33) (4+), y (35) (4+)-H2O-2P, y (18) (2+)-H2O-2P, y (18) (2+)-NH3-2P
975.23346	39.7
977.34717	19.5
978.69513	7.6
980.76361	45.2
981.49384	13.1
982.85370	60.0	y (17) (2+)-NH3
983.49603	481.9	b (28) (3+)-NH3-3P, b (36) (4+)-P, y (18) (2+)-2P, b (27) (3+)-NH3-2P, b (27) (3+)-H2O-2P, b (28) (3+)-H2O-3P
984.46027	347.7	b (38) (4+)-3P
985.55444	91.4	y (24) (3+)
986.55817	39.6
988.03949	58.7
989.07404	63.5	b (27) (3+)-2P, b (28) (3+)-3P
989.72772	27.7
990.77393	21.9
992.06622	25.6
993.01758	42.5
993.81836	13.0
994.68610	6.5
996.73102	102.7	y (36) (4+)-H2O-3P, y (36) (4+)-NH3-3P, b (37) (4+)-NH3-P, b (37) (4+)-H2O-P
997.64404	43.8
998.52777	119.4	y (35) (4+)-NH3-P, y (25) (3+)-H2O, y (35) (4+)-H2O-P, y (25) (3+)-NH3, b (26) (3+)-H2O
999.22778	26.0
1000.30737	10.5
1001.40698	37.0
1003.20038	44.7
1003.99756	208.8	b (36) (4+)-H2O, b (38) (4+)-H2O-2P, b (36) (4+)-NH3, b (19) (2+), y (26) (3+)-NH3-P, y (25) (3+), y (26) (3+)-H2O-P, b (10) (1+), y (35) (4+)-P
1004.75385	113.2
1005.43512	119.3	b (26) (3+), b (38) (4+)-NH3-2P
1007.50140	17.4
1009.08618	24.3
1010.14087	6.1
1011.69135	21.8
1014.06085	18.7
1016.70337	9.3
1017.34015	6.7
1020.72778	9.7
1021.71698	8.5
1022.89862	22.1
1024.56323	6.4
1027.52429	81.5	y (35) (4+), b (29) (3+)-3P, y (38) (4+)-H2O-3P
1028.54199	54.0
1029.47144	14.9
1030.27026	39.2
1031.22534	10.5
1031.85852	16.1
1033.64539	13.7
1035.42395	253.0	y (26) (3+)-H2O, y (37) (4+)-H2O-2P, y (37) (4+)-NH3-2P
1036.30688	106.1	y (26) (3+)-NH3
1037.56104	42.6
1038.33887	17.7
1042.11401	134.4	y (26) (3+), b (40) (4+)-H2O-3P
1044.52197	27.4
1046.46484	82.1
1048.50659	18.4
1050.32373	16.5
1051.75928	51.5
1052.55212	89.3	y (38) (4+)-NH3-2P, y (28) (3+)-H2O-2P, y (27) (3+)-NH3-P, y (28) (3+)-NH3-2P, y (38) (4+)-H2O-2P, y (27) (3+)-H2O-P
1053.70142	17.9
1055.26904	22.7
1056.55176	5.2
1057.48877	19.9
1059.55054	8.6
1060.70288	4.6
1061.74597	36.4
1063.42957	37.6
1064.13721	4.4
1066.98999	19.4
1069.33179	8.3
1070.22314	7.0
1071.54565	59.6	y (40) (4+)-H2O-3P, b (40) (4+)-2P, y (40) (4+)-NH3-3P
1072.18323	6.8
1073.20044	4.7
1074.31982	37.9
1077.20789	8.0
1078.49524	5.2
1079.99634	128.7
1080.59644	4.5
1082.91760	10.4
1083.55005	20.2
1084.45605	3.8
1085.55322	13.4
1087.08606	6.5
1088.29321	37.8
1089.28979	2.1
1089.97144	12.4
1090.83728	30.0
1091.55151	7.1
1093.72058	6.7
1096.26184	8.7
1096.96875	5.0
1102.09717	27.0
1103.09192	22.7
1105.13843	21.0
1107.50513	3.4
1108.49304	38.7
1109.41406	12.2
1115.24292	10.4
1116.27136	33.6
1117.78711	45.3
1118.91687	28.1
1120.16064	48.0
1120.80640	17.7
1122.27454	7.8
1124.17493	4.5
1125.61462	3.0
1126.85376	13.1
1130.04114	10.7
1130.79504	9.2
1132.72363	13.9
1134.81567	11.6
1136.00293	9.3
1137.45728	12.2
1139.66223	12.4
1140.47754	15.5
1142.38721	19.9
1144.72937	10.3
1147.54749	8.0
1150.16772	21.5
1151.72522	8.8
1155.54272	6.8
1156.40112	6.4
1157.07813	6.7
1161.36243	20.2
1163.37549	11.8
1167.18787	23.8
1170.02954	64.7	b (32) (3+)-2P
1170.72449	26.4
1172.34839	9.3
1175.57019	16.8
1178.57776	18.7
1179.44739	2.7
1182.17590	20.0
1184.55115	2.5
1185.87976	27.7
1187.30530	8.6
1188.52637	14.0
1191.49536	80.3	y (22) (2+)-3P, b (31) (3+)
1192.30762	68.0
1193.29382	147.9	b (33) (3+)-2P, y (30) (3+)-NH3, y (31) (3+)-H2O-P, y (30) (3+)-H2O
1194.16309	85.3	y (31) (3+)-NH3-P
1194.90991	31.0
1198.83997	53.3
1202.39514	19.8
1203.04407	6.8
1204.44629	14.6
1205.39185	13.8
1210.68262	4.0
1211.32593	6.7
1217.90063	16.8
1218.66125	30.6
1219.33789	19.8
1220.52881	55.6
1224.97473	44.2
1226.13269	11.5
1227.56921	57.1
1228.40405	4.9
1229.07166	22.0
1232.06995	16.6
1233.20032	100.0	y (31) (3+)
1233.94788	154.0	y (34) (3+)-3P, y (33) (3+)-2P
1234.72327	13.9
1235.49915	7.6
1236.57068	13.8
1239.18408	54.2
1239.99609	74.2	y (11) (1+), b (36) (3+)-NH3-3P, y (22) (2+)-2P, b (36) (3+)-H2O-3P
1247.31177	11.1
1254.49695	11.2
1255.48010	5.7
1257.33728	7.4
1258.20447	9.1
1259.10974	19.5
1260.24683	15.2
1263.23401	4.4
1271.26575	46.2
1272.06104	65.3	y (35) (3+)-3P
1282.57874	8.5
1284.73730	31.1
1285.98889	28.0
1293.08801	17.5
1297.42175	1.6
1299.36548	17.7
1301.80237	11.9
1308.31604	7.3
1312.77661	3.6
1319.34802	3.4
1320.27649	10.8
1324.81055	7.9
1326.05286	10.0
1332.37683	9.7
1333.15381	32.8
1335.32532	20.0
1340.30200	9.7
1342.40088	3.7
1346.09985	22.4
1349.41760	4.3
1354.42371	11.8
1363.61731	25.6
1372.76721	10.5
1374.44641	42.2
1376.11951	9.8
1377.80408	6.0
1379.38550	7.4
1386.52637	2.7
1393.19946	6.5
1413.34729	9.2
1418.37878	22.0
1420.10046	7.8
1421.14990	17.8
1424.63049	21.2
1432.48621	23.2
1451.40015	7.9
1457.17334	8.2
1471.84119	24.1
1473.72949	15.6
1489.17957	5.4
1494.05115	1.9
1505.36316	5.6
1519.44470	3.6
1526.78320	11.3
1529.71716	12.8
1540.29700	39.9
1553.53796	7.8
1561.31189	5.4
1562.30579	9.4
1563.82202	19.9
1576.93787	15.1
1582.85388	8.0
1585.42224	11.8
1595.58569	13.7
1607.38220	4.3
1608.52454	4.5
1611.70142	20.1
1630.41187	8.0
1671.03394	6.9
1721.54480	8.2
1802.37585	2.9
1807.83459	6.0
1818.33142	9.4
1844.09167	9.3
1873.91333	15.9
1903.61487	5.3
1945.35278	10.3
