# Supplementary material for: Phosphoproteomic Analysis of Platelets Activated by Pro-Thrombotic Oxidized Phospholipids and Thrombin
Source: PLoS One. 2014 Jan 6;9(1):e84488. doi: 10.1371/journal.pone.0084488 (PMC3882224; doi:10.1371/journal.pone.0084488)
Supplement: Annotated Spectra S1 — (ZIP) [file pone.0084488.s004.zip › AFGPGLQGGSAGSPAR_-8_2_66663.txt]

m/z	i	matches
217.09250	8.3
222.29967	14.1
223.08324	15.6
229.32593	13.6
230.34698	13.2
234.13452	5.8
244.27548	31.8
254.23651	4.6
255.37036	28.7
256.19116	10.5
259.58539	3.8
268.02493	14.2
269.14020	28.3
271.63559	39.2
272.28113	100.1
273.00076	11.7
274.48129	28.8
279.99500	18.1
281.19431	15.0
283.16879	35.4
284.21863	77.8
285.94244	3.0
297.38721	15.7
298.18576	9.1
299.11838	17.2
303.48700	17.8
309.06464	17.6
312.52090	9.0
314.11896	15.0
315.36597	13.0
319.46002	5.8
321.91238	18.5
323.17975	32.6
324.42087	44.8
325.94910	13.0
330.13654	43.1
331.02661	19.4
333.36514	10.6
335.74811	10.4
338.58374	6.8
339.41061	12.3
342.32971	51.3
343.30310	537.2	y (8) (2+)-P, y (3) (1+)
344.07855	75.3
345.22565	36.8
352.23663	67.5
354.05939	15.5
358.20679	18.8
358.90131	17.2
360.07050	16.4
361.48486	8.3
363.96783	24.8
368.10193	25.5
369.21027	6.8
371.24280	5.1
372.03619	44.5
375.01007	5.0
376.10706	8.6
384.24988	7.9
385.32281	35.5
386.19281	14.4
388.99353	14.7
391.43964	41.3
393.02277	3.4
393.74365	6.3
394.36505	9.4
396.28497	97.2
397.21466	11.8
399.33295	12.4
402.10742	59.9
403.27887	6.2
406.04633	40.6
407.25348	34.6
409.42401	27.1
410.65454	35.8
412.15784	64.9
414.12750	103.0
414.88342	6.9
419.08215	133.5
420.03265	17.4
421.49921	31.0
423.19043	453.1
423.90375	206.6
424.67206	17.0
425.64630	19.1
426.26892	35.0
427.36749	46.6
428.26093	42.6
430.30469	47.9
431.12164	8.6
432.98987	9.2
434.56506	9.1
435.42371	33.7
436.28333	53.9
441.07605	4.2
442.48816	4.8
443.36108	48.8
445.36981	63.9
446.13446	38.4
447.01996	38.9
448.02405	20.5
449.50787	7.4
453.70099	31.9
454.42102	60.2
455.30420	20.5
457.71216	30.8
459.27985	30.8
460.32025	77.7
461.23590	13.9
462.24878	6.7
463.25092	36.4
464.01935	51.2
465.03589	6.6
466.32983	50.0
467.08771	37.1
467.99054	11.1
469.40533	175.6
470.30084	93.3
471.37238	6.9
472.34949	27.4
475.22717	31.8
477.21991	7.3
480.26514	26.9
481.29633	7.3
482.15710	29.8
483.18848	30.5
484.54572	12.2
491.29730	36.9
492.34515	53.9
493.21027	5.8
495.34009	10.4
496.54169	26.5
498.48883	43.6
499.34497	2.6
501.31482	58.0
502.95160	42.9
503.78589	24.5
504.73761	63.3
505.40900	144.2
506.39978	58.1
507.06915	24.8
508.17523	61.0
509.16089	9.1
510.21857	118.3
511.28107	78.1
512.31787	33.0
513.30841	66.6
514.32367	6.7
515.37701	70.8
516.33740	64.3
517.23907	20.9
519.39685	13.1
520.36267	19.0
521.44141	12.9
524.35925	13.0
525.35663	227.9
526.42352	41.5
527.52362	39.3
529.34637	8.5
530.27710	78.3
531.57068	12.0
532.69745	79.2
533.38190	21.7
535.40570	30.1
536.54279	8.9
537.26105	2.6
537.93134	36.1
538.79199	35.3
539.41040	32.1
540.59839	95.0
541.31915	70.7
542.75433	216.7
543.43573	250.3
544.18274	47.6
545.25238	12.0
545.94342	32.1
547.83960	26.8
550.06067	50.6
551.29901	28.6
553.57220	22.7
555.12970	39.7
556.28961	214.5
557.32178	140.5
558.41504	75.0
560.25604	141.9
561.15869	32.5
562.47015	104.3
563.68402	56.3
564.64386	31.0
566.28741	36.2
567.09790	165.5
568.86212	1026.4	y (12) (2+), y (13) (2+)-P
569.73474	182.6
570.73218	28.7
571.45288	32.4
574.69299	57.6
575.45947	101.4
576.33337	12.4
577.24268	7.9
578.67938	265.9
579.70514	133.9
580.56915	18.4
581.49042	31.8
582.58685	27.6
583.46527	29.5
585.65814	18.0
586.83417	46.1
587.57599	14.0
588.48120	48.6
589.43298	115.5
590.21991	25.9
590.93585	155.0
593.05353	27.2
594.45190	27.8
596.22229	18.0
597.60754	1444.3	y (14) (2+)-P
598.48767	89.1
600.22687	95.0
601.17212	88.0
602.22723	16.9
603.33380	24.5
605.48346	41.1
606.63489	46.8
608.54724	137.7
609.66968	91.0
610.45392	35.7
611.15601	44.7
612.09662	20.3
613.52118	65.2
614.41888	133.5
615.70007	34.3
616.75189	115.6
618.04230	1534.7	y (13) (2+)
618.88348	224.9
619.59796	60.8
620.34253	71.8
621.47369	67.2
622.39807	3.8
623.95563	35.6
624.82220	59.9
625.54541	164.7
626.43536	82.6
627.29962	83.9
628.39545	71.5
629.09418	33.6
630.17041	78.2
631.98688	20.8
633.65558	595.8
634.46210	77.0
635.23737	51.6
636.78729	148.1
638.05750	622.1	y (14) (2+)-H2O, y (6) (1+), y (14) (2+)-NH3
638.88837	136.7
639.61322	71.4
640.40094	31.0
641.33105	11.6
642.95215	66.5
643.95355	86.5
645.31000	43.6
645.94855	89.1
646.55389	2750.0	y (14) (2+)
647.66156	279.6
648.50397	149.2
649.44189	35.7
650.10059	32.0
651.07062	59.3
652.65845	38.2
653.52820	221.7
654.37469	229.5
655.27167	186.8
656.14221	204.0
657.49689	366.9
658.44550	1766.4
659.95026	262.5
660.87079	313.6
662.21210	122.3
663.03314	17.5
664.18018	40.5
664.94794	31.6
666.05560	148.9
667.10864	176.7
668.66327	148.3
669.98590	156.4
671.20154	600.8	b (7) (1+), y (15) (2+)-P
672.12927	139.0
672.81329	130.8
673.64856	73.4
674.68182	117.7
675.66217	138.5
676.42828	31.4
677.31854	401.6
678.32275	87.3
679.27716	74.1
679.90039	68.6
680.92010	75.9
681.81555	154.2
682.66241	173.4
683.67670	289.4
684.49506	198.2
685.48810	138.2
686.43988	156.3
687.40491	264.2
688.74481	329.0	[M+2H] (2+)-NH3-H2O-P
689.70605	159.8
690.47626	65.0
691.47662	144.4
692.37531	174.0
693.10138	15.8
693.70410	14.1
694.64313	23.3
695.64941	374.7
696.39319	388.4
697.58282	1660.2	[M+2H] (2+)-H2O-P, [M+2H] (2+)-NH3-P
698.46765	699.4
699.36127	84.0
700.62390	229.1
701.38855	124.7
702.51923	27.1
703.57788	21.7
705.08044	2045.3
706.52527	6273.5	y (7) (1+)-H2O, [M+2H] (2+)-P
707.39063	2574.9
708.36035	242.8
709.33807	176.4
710.12677	479.0
711.14777	489.4	b (8) (1+)-NH3, y (15) (2+)-H2O, y (15) (2+)-NH3
712.25806	806.4
713.02496	22.6
713.62665	82.7
714.49841	118.8
715.35870	587.6
716.12555	930.7
716.81555	548.8
717.61584	116.8
718.45142	43.0
719.55695	180.3
720.38739	236.8
721.63251	2023.0
722.47510	1129.4
723.38226	744.3	y (9) (1+)-H2O-P
725.01556	573.0	y (7) (1+), y (9) (1+)-NH3-P
726.67950	218.1
727.97064	542.9	b (8) (1+)
729.04095	160.1
730.42511	141.4
731.43695	194.9
732.46515	281.1
733.52728	302.2
734.48590	276.0
735.55499	280.5
736.30731	593.3
737.39728	903.5	[M+2H] (2+)-NH3-H2O
738.29230	729.0
739.66583	161.0
740.40607	163.8
741.37683	454.7	y (9) (1+)-P
742.17358	609.9
743.07404	284.7
744.36981	285.9
745.26733	380.1
746.48877	722.9	[M+2H] (2+)-NH3, [M+2H] (2+)-H2O
747.28357	18.0
748.39850	29.2
760.34814	4.6
763.24683	29.9
764.17676	73.8
767.45172	12.7
768.21393	37.3
771.14990	19.2
772.17407	42.6
772.92474	26.8
773.71503	18.5
774.92969	52.3
778.05621	14.7
779.49359	23.1
780.54254	14.3
781.39874	148.8
782.28369	281.5
783.24835	64.5
784.99023	104.2
785.63062	131.6
786.51178	62.2
787.24188	43.2
790.86847	5.0
792.10883	5.4
792.95416	90.9
793.96613	102.2
795.50592	83.5
796.46771	29.6
798.22821	29.8
799.29987	314.0
800.33173	56.8
803.15594	133.3
804.00189	351.5
804.81561	68.0
805.42554	24.2
806.78186	19.0
808.40759	57.1
809.07489	38.0
810.23694	37.0
812.55145	59.5
813.89410	47.2
814.55341	49.1
815.27924	11.1
817.98053	163.1
818.65399	12.5
819.32416	30.6
819.98157	12.8
821.31085	146.1
822.36053	44.3
823.90741	31.8
824.76251	48.1
826.37860	118.9
827.37207	41.3
828.28497	57.2
829.62128	62.4
830.26709	4.9
831.49097	51.0
834.47333	69.3
835.87738	88.1
836.59845	15.4
839.30499	1117.0	y (9) (1+)
840.36444	456.7
842.04572	67.1
843.97845	167.3
844.64081	56.7
845.51105	333.0
846.36298	113.7
847.46576	74.2
848.46930	33.2
850.92694	162.1
852.04840	249.0
852.77509	294.6
853.56824	345.5
854.45654	265.4
855.41766	112.2
856.21991	29.2
859.77637	46.3
860.43335	14.6
861.60529	37.1
862.67926	13.8
864.01508	104.6
868.07111	102.7
869.42719	156.1
870.35291	34.3
870.95978	95.6
872.37085	141.8
873.25330	82.4
873.99628	75.7
874.96033	19.7
875.56854	4.7
876.66498	25.3
877.42853	59.5
879.68628	10.2
880.36823	26.5
881.71320	14.5
882.58691	62.9
883.83197	85.8
884.84912	17.2
885.67090	25.7
886.59955	13.4
887.37402	7.7
889.19952	27.4
890.22528	66.2
890.92017	124.8
894.99750	42.6
896.72809	25.4
897.47363	64.7
899.02075	14.6
899.98969	170.1
901.04254	46.1
901.82452	104.6
905.61993	20.9
906.42719	43.7
907.21075	60.8
909.28473	134.2
911.88135	40.3
912.50397	18.3
915.59796	45.8
917.69067	20.0
919.48346	22.2
920.60797	33.6
922.06818	28.7
922.82831	47.3
924.00299	56.5
925.19092	101.1
926.64276	10.7
928.06708	11.2
929.20648	8.2
929.98932	59.9
931.41309	52.0
932.42242	117.2
933.29694	141.2
934.34760	38.0
935.05585	29.4
936.46832	59.6
937.42548	12.9
939.47168	18.7
940.23346	33.3
941.65131	5.2
943.34125	210.9
944.36322	123.3
945.85150	74.1
946.50446	50.2
947.11377	29.3
948.25763	172.0
950.23535	1189.9	y (10) (1+)-NH3
951.44135	351.7
952.26642	30.6
952.87909	28.7
954.84839	20.8
955.58429	189.7
957.73096	17.7
959.07428	77.5
962.87866	37.2
964.75098	9.3
965.66815	16.1
966.46661	45.1
967.16827	108.7
968.44427	73.5
969.36652	20.5
970.56519	18.2
971.64014	95.8
974.42108	6.6
975.42554	13.4
976.63495	82.0
977.62384	25.7
979.05029	31.4
981.17291	32.7
982.41034	174.1
983.76801	21.3
985.29657	59.7
986.42090	7.4
988.20978	31.0
989.78436	23.7
990.68109	49.5
991.57513	24.1
993.20990	83.4
994.38519	21.4
995.55591	20.3
1000.65259	93.2
1001.62848	12.5
1002.30817	3.0
1003.80084	65.7
1005.10956	64.9
1007.45435	28.8
1008.32550	63.4
1009.53436	42.7
1010.99707	21.1
1012.66260	27.3
1017.10883	103.9
1018.20563	91.1
1019.56598	18.9
1020.62299	10.2
1022.26050	7.4
1023.17706	58.3
1025.23315	18.0
1026.21838	24.6
1028.27148	20.2
1030.01953	17.4
1031.39453	213.1
1032.03906	66.8
1034.84253	21.3
1038.58997	124.4
1039.59338	89.2
1040.74902	20.3
1041.40991	25.7
1042.04114	10.2
1042.97290	31.7
1044.45435	50.1
1045.54309	10.9
1046.46802	69.4
1047.25488	44.4
1048.01221	3.8
1048.99402	5.7
1051.06763	81.2
1052.62268	57.6
1055.42383	43.6
1056.77832	40.0
1058.27258	19.4
1060.40015	85.4
1062.41675	83.0
1063.91772	52.2
1067.66968	7.0
1069.24268	301.2
1070.24829	145.0
1071.45984	60.0
1074.30420	19.5
1075.47888	17.8
1076.99377	14.5
1080.44202	133.1
1081.48376	79.6
1082.48486	41.7
1085.07056	30.3
1087.09888	27.4
1088.91675	21.1
1090.18311	13.8
1092.76355	4.6
1095.41174	57.8
1096.47656	32.2
1099.95789	36.8
1103.05029	10.1
1103.96045	5.0
1106.58447	53.9
1110.98450	24.6
1111.71326	22.8
1117.24854	9.1
1118.30225	5.3
1119.20154	11.4
1120.29492	11.3
1122.46460	19.4
1124.31250	12.9
1126.16260	31.7
1127.72754	37.1
1128.45300	43.6
1132.23914	4.8
1133.45862	17.3
1134.40930	26.6
1136.72827	69.3
1137.64307	72.3
1138.36157	11.0
1139.24329	40.8
1145.55127	15.4
1146.44678	33.7
1148.03333	7.0
1149.43958	49.5
1150.21436	15.7
1155.03894	30.8
1156.07520	10.8
1158.46985	13.9
1159.97083	34.4
1162.46790	16.7
1166.10303	5.9
1167.52502	26.3
1169.19055	15.0
1171.56641	23.5
1174.71484	25.5
1175.60352	19.0
1180.43701	11.8
1181.39331	21.0
1183.61084	25.7
1186.49109	17.7
1190.59277	7.0
1191.31226	13.5
1193.49048	4.6
1194.76367	77.5
1197.87061	22.9
1203.51941	16.6
1206.98059	6.8
1210.55676	15.6
1216.30481	19.5
1219.45154	18.6
1220.36975	11.3
1221.26038	11.0
1223.62805	25.5
1227.75366	38.3
1229.37988	15.7
1231.55530	55.5
1232.26636	7.8
1234.14368	55.3
1234.75476	12.9
1237.37000	155.3
1238.17236	17.9
1239.23779	71.7
1240.47217	26.1
1244.73474	6.1
1246.43469	7.8
1248.46228	7.7
1252.52856	26.5
1253.91138	52.4
1254.75769	85.9
1256.10876	168.0
1257.25012	30.2
1258.24939	10.6
1261.53137	8.6
1270.31152	23.7
1273.43127	20.7
1276.04651	3.0
1280.55896	9.6
1292.14880	59.7
1293.53186	40.3
1294.26965	10.2
1297.51648	8.3
1303.15063	6.0
1305.29504	23.7
1308.28552	7.4
1313.40698	11.9
1314.13501	25.7
1316.22205	15.2
1317.46082	24.0
1318.47705	53.0
1319.10754	14.8
1320.73267	11.6
1321.35901	41.2
1324.76990	21.0
1326.75867	9.4
1332.61560	27.4
1333.37378	29.7
1334.64185	47.6
1335.30322	40.3
1336.28320	61.6
1337.85071	48.4
1340.38611	14.9
1346.18677	18.2
1347.49451	7.8
1349.42358	18.2
1353.07068	7.4
1354.25916	31.0
1356.61401	13.0
1371.26904	24.9
1397.25366	3.0
1399.45593	13.7
1401.04431	70.2
1403.13721	18.2
1405.48999	4.2
1415.65613	24.0
1417.32019	81.9
1418.33618	110.8
1419.35657	36.5
1420.61877	104.0
1436.71399	12.2
1448.50696	10.1
