# Supplementary material for: Phosphoproteomic Analysis of Platelets Activated by Pro-Thrombotic Oxidized Phospholipids and Thrombin
Source: PLoS One. 2014 Jan 6;9(1):e84488. doi: 10.1371/journal.pone.0084488 (PMC3882224; doi:10.1371/journal.pone.0084488)
Supplement: Annotated Spectra S1 — (ZIP) [file pone.0084488.s004.zip › AFGPGLQGGSAGSPAR_-9_2_55961.txt]

m/z	i	matches
214.09612	3.2
218.96486	4.9
221.16705	7.3
232.99475	3.5
236.07129	5.1
238.05356	3.0
242.05174	19.3
246.17783	9.4
248.23750	5.8
252.17764	8.3
254.04910	7.2
255.07225	6.3
256.03079	5.1
257.09006	4.6
258.17856	9.8
261.08136	6.1
265.26358	6.7
267.10388	14.1
268.32611	12.1
269.38177	6.2
270.10101	11.5
271.03439	19.6
272.21591	86.2
273.44641	13.1
274.24207	2.5
276.37469	24.4
278.37982	7.6
279.21506	26.5
280.18732	24.7
281.93750	3.2
283.01297	18.2
284.03662	6.1
285.08221	9.8
286.17035	5.3
290.14844	16.5
291.04620	2.1
293.99457	5.2
297.32672	29.5
298.15735	23.4
303.46921	22.7
304.46771	8.1
310.10773	7.9
312.80304	15.2
314.07724	17.5
318.89551	11.6
321.29257	2.7
322.20676	17.9
322.96893	9.1
324.18475	2.5
325.16776	78.8
326.68732	3.0
328.48224	14.3
329.27454	7.4
330.08533	17.2
331.17685	25.1
335.31317	4.9
338.20343	7.2
339.05243	3.4
341.37701	55.5
342.03513	4.1
343.33783	273.3
344.32935	33.7
345.25128	17.9
346.06104	9.7
346.69318	5.3
352.51569	9.6
354.11005	14.9
355.28101	11.8
357.06714	15.0
359.34509	14.9
360.34186	17.7
366.13184	27.9
369.10242	7.8
370.32617	2.8
371.41241	34.6
373.00671	3.0
375.34778	8.8
377.62177	16.7
380.89606	12.9
382.09235	4.6
384.16095	14.1
385.28076	28.3
386.58710	12.9
387.20898	15.0
389.33197	5.9
390.52484	5.8
391.32837	19.8
395.04150	2.7
396.50659	31.6
397.33771	23.0
399.30365	12.8
400.38660	9.1
401.12146	2.7
403.21112	22.4
405.11932	2.9
406.04266	15.6
407.95654	9.0
408.62592	17.0
409.68988	15.8
410.32281	12.3
411.24396	12.7
412.21191	99.7
414.42810	53.1
415.55292	8.1
416.22864	7.9
417.34589	12.3
417.99103	33.2
418.59833	25.6
419.39105	26.0
420.13684	13.1
423.37451	589.1
424.26166	58.9
425.23798	19.1
426.09937	37.3
427.29053	12.4
428.35864	79.6
429.25378	7.6
430.30756	44.3
432.17035	5.6
435.62231	18.4
436.37555	4.8
439.64044	21.9
442.29047	2.3
443.63531	23.5
445.34821	65.3
446.20453	61.1
447.16956	10.1
448.53943	2.7
451.31543	6.1
452.25690	18.4
453.46796	7.5
454.48419	2.5
455.23248	4.4
458.49603	22.7
460.10718	20.2
460.78522	8.2
463.19781	22.0
464.54327	25.8
465.44495	12.0
466.32806	15.5
467.23334	11.2
469.35126	103.8
470.21179	28.7
471.54767	33.6
473.37567	56.7
474.39423	2.5
475.37360	21.3
478.29773	16.3
481.26428	148.8
482.23718	4.0
483.24023	7.6
484.30078	11.6
485.03723	3.4
486.33331	10.5
487.52191	5.5
488.27948	8.8
489.02191	35.6
490.26062	10.0
491.05475	12.8
492.13617	66.8
493.09387	9.3
494.34467	67.5
495.66095	16.5
497.20282	14.9
498.50525	56.1
499.44739	14.0
500.62775	17.0
501.43817	25.3
503.06232	16.6
504.74652	260.7
505.52521	177.3
506.34619	1.7
507.20758	3.7
508.18457	14.3
509.76740	36.7
510.39716	88.1
511.30585	27.4
512.08301	52.5
512.70374	5.6
515.37054	143.3
516.50189	21.0
517.26971	19.0
518.05695	25.0
519.46948	10.0
520.43695	46.8
521.49457	24.2
522.42688	11.5
523.05365	56.6
524.06647	65.0
525.42212	231.4
526.77649	90.9
527.56647	20.9
529.24182	4.5
530.67645	6.6
532.46313	30.1
533.42432	23.8
534.55896	67.5
535.76202	44.5
536.64978	33.9
537.89685	58.8
539.02264	142.2
540.25568	100.3
541.11743	69.3
542.22205	115.6
543.22534	537.9	b (6) (1+)
544.24359	103.3
545.22699	27.5
547.61145	22.6
549.69592	12.1
550.33191	31.7
551.20746	10.6
552.53766	28.0
553.48126	25.3
554.39563	50.7
555.12317	17.2
556.27362	221.1
557.30878	179.6
558.23987	94.5
560.15533	64.9
562.20270	307.7
563.10059	24.9
564.01764	15.2
565.40802	7.5
566.11487	5.5
567.24072	147.7
568.80200	518.0	y (12) (2+), y (13) (2+)-P
569.45972	335.4
570.29102	35.9
572.02960	14.7
573.40240	45.3
574.60132	91.1
576.08057	19.7
577.51361	89.4
578.43774	81.0
579.34601	69.6
580.18835	53.5
581.25317	18.2
582.07190	56.1
582.76813	5.1
583.54791	7.5
585.46765	52.7
586.39539	15.2
587.55450	15.8
588.49371	141.7
589.39288	69.3
591.11700	46.3
592.29352	48.3
593.55945	18.1
594.27820	18.5
595.28162	17.5
596.31866	53.2
597.51721	1212.8	y (14) (2+)-P
598.46588	91.0
599.47052	126.6
600.38965	37.6
602.36835	113.9
603.16901	19.1
604.51917	8.1
605.62164	44.6
606.30463	116.2
607.14404	51.0
608.12897	49.7
608.99982	181.7
609.70844	20.2
611.09479	92.8
612.27374	124.3
613.40375	21.1
614.41315	186.5
615.18726	173.3
616.85535	18.3
617.99481	1455.9	y (13) (2+)
619.41705	50.4
620.10510	23.4
621.68207	23.8
622.43768	6.0
623.26764	28.6
624.41962	40.1
625.24078	94.0
625.88666	144.2
626.58508	39.5
627.39520	96.9
628.06177	54.9
628.96777	138.3
629.92224	67.3
631.25208	38.7
632.02722	10.8
633.46490	424.3	b (14) (2+)
634.22894	145.1
635.02972	60.4
636.41132	94.2
637.43884	415.8	y (14) (2+)-NH3, y (14) (2+)-H2O
638.28705	327.1	y (6) (1+)
639.41223	171.6
640.33075	50.8
641.54163	58.9
642.33948	8.7
643.52252	22.4
645.72406	156.5
646.51740	3301.4	y (14) (2+)
647.59918	228.9
648.34082	45.5
649.14697	172.2
650.21649	11.2
651.53436	168.3
652.23865	20.1
653.46014	354.3
654.40936	203.8
655.77606	168.5
656.54974	130.7
657.37311	152.8
658.49316	603.4	b (15) (2+)-H2O
659.64862	96.1
660.49225	296.0
661.38971	64.8
662.08984	77.5
662.89142	101.5
664.07727	66.4
664.74286	53.6
665.82886	98.6
666.45282	24.1
667.69684	105.8
669.35626	41.5
671.18640	396.1	b (7) (1+), y (15) (2+)-P
672.30737	110.8
673.63141	37.7
675.00922	330.8
676.38300	66.9
677.33148	232.7
678.33374	210.3
680.28204	62.8
681.07574	19.9
683.03961	229.3
684.11115	272.7
685.41492	138.2
686.60968	71.7
687.40912	39.6
688.86450	508.4	[M+2H] (2+)-NH3-H2O-P
689.57147	90.6
690.72772	132.3
691.61102	73.2
692.46606	113.0
693.37103	30.0
694.58612	63.8
695.25537	132.1
695.88556	448.0
696.68005	461.7
697.62958	1334.4	[M+2H] (2+)-H2O-P, [M+2H] (2+)-NH3-P
698.56494	351.0
700.13214	206.0
701.13849	112.7
702.19666	256.7
703.96478	252.0
705.10187	2160.7
706.53021	6534.0	y (7) (1+)-H2O, [M+2H] (2+)-P
707.48322	863.8	y (7) (1+)-NH3
708.87555	380.7
709.94403	465.9
710.73248	310.7
712.13397	966.3	b (8) (1+)-NH3
713.18268	106.5
714.35767	96.8
715.72845	1135.4
716.58026	687.1
717.61920	127.8
718.99030	92.8
720.13263	165.2
721.57764	2657.2
722.26691	1134.9
722.98718	1014.8	y (9) (1+)-H2O-P
724.04364	235.7
725.20416	411.8	y (7) (1+)
726.38324	146.9
727.27942	34.1
728.14893	170.0
729.14941	153.9
730.12494	40.7
731.01666	73.2
732.26666	154.0
733.48175	266.6
734.50739	206.2
735.58502	294.6
736.42120	563.5
737.46643	881.5	[M+2H] (2+)-NH3-H2O
738.38690	326.9
739.57440	100.3
740.62512	249.5
741.58051	542.8	y (9) (1+)-P
742.51166	337.0
743.43073	469.0
744.81372	359.3
745.67010	462.6
746.41608	706.9	[M+2H] (2+)-NH3, [M+2H] (2+)-H2O
747.59149	53.4
748.47980	22.0
753.82544	2.6
755.97528	7.3
758.52881	3.6
759.46552	5.5
761.10736	31.3
762.40521	33.2
763.50568	22.5
764.41333	102.2
765.30640	61.2
766.23029	4.4
767.23859	51.4
768.45068	35.1
769.17535	9.3
771.37714	10.7
773.63202	21.7
774.33368	9.6
776.13812	14.6
777.58618	11.5
778.97186	18.2
780.06915	25.9
781.11877	137.1
782.30090	352.0	y (8) (1+)
783.62738	64.9
784.47894	66.4
785.34570	128.2
786.34473	93.4
787.21661	29.8
789.88104	11.3
792.06403	12.5
793.40717	95.0
794.29028	52.5
795.61682	120.7
796.50305	37.8
797.89801	24.8
799.24158	246.2
800.16418	12.2
801.77734	51.9
802.51044	33.4
803.49738	268.3
804.37372	219.1
805.03790	202.1
805.70288	4.3
807.38287	16.7
808.65082	28.4
809.36896	11.5
811.31244	19.2
815.33728	19.8
816.64337	29.3
817.99622	63.2
819.34180	68.4
821.32867	111.6
822.33374	14.0
823.78888	19.7
824.77521	9.8
826.23419	65.6
827.22815	45.5
828.60095	7.9
829.53522	19.6
830.25647	20.9
831.13354	34.2
832.03522	35.1
833.24738	6.5
834.52142	8.8
835.64264	77.4
836.30096	15.2
837.41742	67.8
839.22760	1261.6	y (9) (1+)
840.30194	170.2
841.08533	28.9
842.95209	21.8
844.22662	123.5
845.12360	520.6
846.24518	243.2
847.01166	9.7
848.14142	11.3
849.32965	49.2
850.32440	64.1
850.98773	117.9
852.11096	90.0
852.75409	324.3
853.54010	448.5
854.33618	291.2
855.19495	88.6
855.84955	65.2
856.48590	25.3
859.21185	17.7
860.11554	41.5
861.17767	46.3
865.86920	56.2
866.87170	15.8
867.86804	4.3
869.39478	217.0
870.32343	62.8
872.46307	108.8
873.43848	150.4
875.50708	19.3
876.55255	18.2
877.48663	7.1
878.63281	31.0
879.94476	18.3
885.55566	14.3
886.63544	49.8
887.52850	2.5
888.88623	23.5
890.01660	13.9
890.62811	13.2
892.87067	76.9
893.76764	39.6
894.78583	56.9
895.53119	76.7
896.78925	65.4
897.95337	28.6
899.34601	82.8
900.06195	14.0
901.49176	13.1
902.43170	29.9
906.75665	81.1
907.56744	57.3
908.27612	50.0
909.30121	98.5
910.21851	8.4
911.88568	3.4
912.62482	23.8
913.64313	13.3
914.65265	18.4
915.65723	24.5
916.40326	32.1
917.02960	10.5
917.92926	75.0
919.34601	28.6
920.40143	47.3
921.66034	56.5
922.38550	12.8
925.43817	113.6
926.42578	11.8
928.00482	41.0
929.71240	64.5
930.93817	24.6
932.12036	102.3
933.37012	9.5
934.40106	15.5
935.23871	9.8
936.24969	59.4
937.42749	18.7
938.25702	25.9
939.36108	23.7
940.27814	17.5
941.08295	12.7
942.14673	10.7
943.23901	125.2
944.51227	48.8
945.65582	20.8
946.82300	74.3
948.08862	81.5
949.41339	235.7
950.36859	889.9	y (10) (1+)-NH3
951.21417	214.3
952.53180	20.0
953.55518	14.9
954.78729	191.6
955.80670	26.6
956.91382	21.0
959.26239	19.9
961.28290	19.0
963.36969	9.1
964.25952	14.4
965.41925	28.1
966.37323	12.1
967.21674	52.4
968.04999	41.8
971.22412	4.7
972.46777	19.2
973.73224	51.9
974.76886	35.3
976.10065	8.2
977.50684	43.5
978.56885	26.1
979.71942	31.3
981.13623	46.6
982.39111	89.5
983.42377	58.5
985.09296	46.5
986.06757	30.8
986.72162	38.1
987.77466	8.1
989.35895	11.3
990.47070	51.4
992.14136	4.2
993.13678	22.3
995.20111	12.6
995.96930	16.1
996.70728	19.0
997.36725	5.1
998.46600	25.4
999.82025	62.2
1000.64697	32.3
1001.42065	21.7
1004.33032	22.4
1007.33716	33.7
1008.42365	55.1
1009.32910	19.8
1010.47577	62.2
1012.06012	18.5
1012.66504	26.9
1014.09332	6.3
1014.85175	6.9
1015.61237	21.2
1017.21045	12.1
1018.28217	12.8
1020.18463	13.1
1022.22046	11.9
1023.58710	24.2
1024.42334	11.9
1025.28308	5.3
1026.54053	7.8
1028.73755	2.6
1029.79224	21.4
1030.65503	29.0
1031.63770	13.2
1033.15869	48.0
1034.62988	22.7
1036.44983	6.2
1038.53369	94.8
1039.46960	71.6
1040.48987	18.6
1041.34473	14.8
1044.19629	3.2
1045.66528	31.8
1047.74170	5.1
1049.62085	27.9
1051.35950	76.9
1052.39429	26.5
1053.29370	13.8
1054.16455	3.7
1055.02429	30.7
1056.39063	23.9
1057.59949	63.4
1058.38538	23.5
1059.12524	11.1
1060.52234	41.6
1061.26746	23.8
1062.45142	47.2
1063.67273	20.8
1064.43542	4.4
1066.03455	5.4
1066.64453	13.2
1069.21558	385.6	b (13) (1+)-P
1070.37585	90.7
1071.02466	27.5
1072.51343	32.1
1073.93286	5.8
1076.21472	21.1
1077.03845	5.1
1078.22241	15.1
1079.03162	5.8
1080.38623	102.3
1081.36072	27.5
1082.14661	15.2
1082.90088	16.8
1084.34363	14.3
1087.10486	28.5
1088.01233	14.3
1089.42554	23.7
1091.44458	12.8
1094.13037	6.0
1096.65930	27.9
1101.03235	23.2
1102.13208	13.0
1103.82056	12.6
1109.08325	14.5
1110.28271	13.7
1111.23657	45.1
1112.64575	5.5
1113.24780	12.4
1115.17908	7.7
1116.14038	16.4
1117.90198	33.8
1119.16064	7.3
1120.96362	18.3
1121.75464	8.1
1123.83545	2.5
1125.25928	14.3
1127.30029	7.7
1129.25208	3.4
1130.75098	5.9
1131.47705	15.0
1132.49097	28.6
1133.63770	2.5
1136.36084	12.3
1137.33862	69.7
1138.33105	61.6
1139.40320	46.8
1145.89709	3.2
1147.61121	10.5
1148.31836	16.4
1149.50916	20.2
1150.15698	17.5
1151.06519	19.4
1154.30371	15.5
1156.95325	32.5
1158.18970	16.4
1159.35303	18.5
1160.22754	25.9
1161.67749	10.5
1162.68506	32.5
1163.44141	5.9
1165.67944	13.8
1168.19421	20.0
1169.40369	20.6
1173.41089	8.2
1174.41357	24.9
1176.79529	32.6
1177.43896	25.8
1178.47778	15.3
1179.39185	18.1
1186.25330	4.8
1187.47412	9.2
1190.32251	19.2
1192.90686	21.2
1193.63000	10.0
1194.72351	11.7
1198.16162	3.2
1201.48962	3.7
1202.43823	17.8
1206.12427	8.4
1207.08875	11.5
1208.24060	35.5
1209.38098	15.1
1214.84229	10.5
1215.79395	19.4
1217.64978	15.1
1218.34351	4.1
1219.71143	14.7
1220.44458	10.6
1222.42517	5.1
1223.15393	20.9
1225.20850	6.0
1232.81885	11.2
1233.55542	4.9
1234.42786	47.0
1235.42810	62.0
1237.04272	67.9
1238.23157	98.5
1240.63257	11.6
1242.56433	2.6
1245.93481	6.5
1249.41418	11.0
1252.39270	2.5
1254.19983	65.5
1255.16736	69.2
1256.19092	97.3
1257.94177	8.9
1260.55579	3.9
1262.64197	3.2
1263.55408	13.6
1264.64697	9.8
1270.44946	22.0
1271.20837	13.2
1272.35242	6.9
1277.16418	12.5
1277.84583	4.6
1282.28809	8.8
1286.30493	5.4
1287.36047	4.8
1288.83142	6.7
1291.40625	73.3
1292.63464	8.5
1293.56348	3.2
1296.58679	16.8
1298.38586	16.0
1299.14563	4.8
1299.88818	9.6
1307.39758	7.1
1316.11353	10.0
1317.15076	22.2
1318.49121	21.2
1320.22205	47.9
1322.49121	13.9
1324.85974	11.6
1327.47363	29.7
1332.74976	7.6
1334.39648	5.6
1335.31665	52.4
1336.08545	10.0
1336.73560	5.9
1337.61401	10.9
1344.10291	29.2
1346.97461	2.5
1355.61438	24.2
1363.20398	15.2
1364.28259	5.3
1372.57825	13.7
1373.30872	6.5
1378.28345	6.3
1397.30701	2.5
1399.89685	3.9
1401.21313	39.1
1402.31470	6.1
1417.18579	120.8
1418.33057	65.3
1419.31335	89.8
1420.15637	54.1
1421.28735	12.1
1434.18762	8.2
1462.16113	7.9
1464.43030	2.7
1499.63538	5.4
1516.56641	2.3
