# Supplementary material for: Phosphoproteomic Analysis of Platelets Activated by Pro-Thrombotic Oxidized Phospholipids and Thrombin
Source: PLoS One. 2014 Jan 6;9(1):e84488. doi: 10.1371/journal.pone.0084488 (PMC3882224; doi:10.1371/journal.pone.0084488)
Supplement: Annotated Spectra S1 — (ZIP) [file pone.0084488.s004.zip › AFSFSLPRPGR_-10_2_90263.txt]

m/z	i	matches
198.03796	48.9
201.35153	62.4
205.18475	33.1
212.12717	15.1
213.01602	70.6
217.09937	89.2
218.98271	149.1
226.07045	134.5
227.04158	63.2
228.42392	36.7
231.41977	43.9
232.27423	15.2
234.61777	84.7
240.99399	17.2
243.30798	72.6
245.08983	25.8
246.21048	138.8
251.09772	135.7
252.42340	73.3
253.97458	241.0
256.33234	29.7
261.03836	29.2
264.94031	22.3
269.26865	92.0
270.10126	51.0
272.24292	69.0
273.38037	141.5
278.06525	15.2
279.60681	90.1
285.24463	68.2
287.19550	40.2
288.04126	299.2
289.39954	65.3
291.90790	42.0
293.83502	67.8
300.39264	68.5
303.21259	193.8
304.09393	142.6
306.21082	34.6
311.28891	50.7
317.12390	136.9
318.39075	31.3
326.46753	61.5
327.16046	33.3
329.20435	2735.3
330.24838	145.0
332.49026	59.9
336.73615	113.4
340.04218	239.7
341.02155	117.1
342.37933	117.9
343.11401	81.2
345.28137	198.0
346.77844	108.3
348.41156	92.7
349.10376	148.6
350.91412	20.8
353.27972	127.7
356.11163	195.8
357.17883	47.5
361.48865	68.9
363.18365	49.3
364.34509	42.1
367.13550	25.9
367.75104	27.8
369.44305	34.9
371.02710	68.6
372.30042	171.0
374.31287	157.6
375.30347	96.8
379.31232	93.7
382.07440	277.7
383.15198	285.8
383.75714	146.1
385.22577	901.0
386.06000	254.5
387.46991	31.1
390.24384	162.3
391.96503	1004.6
393.03156	72.1
394.10260	180.4
395.12262	165.9
396.93274	67.0
398.94385	40.2
400.05536	98.1
401.05817	63.6
405.10120	40.2
406.80811	438.3
409.19873	34.8
410.18158	22.3
410.84918	62.5
413.91632	382.2
414.83545	295.2
416.24017	138.1
417.16534	86.0
419.38495	129.4
421.72449	111.5
422.79773	20.5
424.11072	68.6
426.16583	165.0
429.32910	35.2
431.08502	260.8
432.12988	51.7
433.24475	65.9
434.78131	499.0
435.53229	39.0
436.30994	95.4
437.19519	75.7
438.20068	22.3
439.61249	45.6
440.42133	90.6
441.44592	143.9
442.87909	82.9
443.48273	22.3
444.51178	80.0
445.28680	59.6
446.38953	554.7
449.34210	24.1
450.19482	51.0
450.94910	172.5
452.95551	185.6
454.29602	90.0
455.34668	395.5
456.50427	271.1
457.26453	48.6
460.28448	192.2
461.08496	109.7
461.77173	137.5
465.55731	6620.0
466.66138	96.2
467.35889	168.1
469.30389	187.8
470.34485	291.7
471.27100	259.4
472.04968	39.8
475.25970	165.1
476.13586	175.3
477.34625	160.3
478.13470	137.5
479.47351	109.7
480.63995	68.0
482.20471	207.7
482.97272	206.7
483.61145	20.0
485.15173	648.5
486.69934	96.6
487.37634	97.2
488.08862	696.4
491.35461	233.9
494.31714	83.0
495.07202	36.7
497.51227	284.1
498.26123	105.5
500.01715	2635.4
500.81305	190.2
502.27350	116.0
503.71002	496.9
504.64233	418.9
505.47388	160.0
508.84167	257.8
512.28180	31.3
513.40784	131.3
515.07819	163.0
517.54584	41.7
518.22968	255.7
520.71472	333.1
522.17920	1075.7
523.18500	474.2
525.93903	702.4
527.04626	309.9
529.85675	303.1
531.96979	156.4
535.18243	464.3
535.87848	33.0
536.88727	516.0
537.79437	259.1
539.75189	507.6
540.44550	275.6
541.26337	61.7
542.81213	197.7
543.77338	18.7
544.46741	77.9
546.42261	92.5
547.50684	111.4
548.75073	2689.4
549.42633	1250.8
550.24042	39.9
551.32135	52.7
552.61316	441.8
554.16534	309.4
555.48505	118.8
557.13043	16.9
558.10443	748.9
559.43878	287.3
560.33698	225.1
561.31207	102.6
563.22174	295.1
564.36530	597.6
565.37189	591.3
566.62354	314.6
567.80475	76.5
568.44971	183.4
569.81000	221.9
570.87103	181.5
572.12073	119.4
573.39490	357.8
574.44769	722.2
575.35065	335.3
576.77545	250.5
579.01050	598.8
581.70166	938.7
582.47369	5177.0
583.32202	1928.5
586.55450	662.3
587.40814	1647.0
588.25763	843.1
588.94391	137.6
589.75482	172.1
591.59589	787.8
592.60309	2475.5
593.85211	1256.3
594.52759	206.9
595.86218	170.2
598.32410	577.8
599.23889	852.2
600.09906	8564.7
600.97162	750.9
601.98859	744.5
603.36487	106.1
604.22736	132.7
605.11383	100.0
606.27600	307.3
607.70325	866.8
609.07251	223162.5	[M+2H] (2+)-P
609.97375	6059.2
611.07520	988.9
612.15741	1263.1
613.42090	399.2
614.38464	716.0
615.30597	47.1
617.14288	2099.5
618.00378	1888.9
619.00702	717.5
620.03381	816.1
620.67957	580.4
621.31635	1228.4
622.25494	481.5
623.03693	285.0
624.30933	5086.0
625.20557	8371.2
626.03986	687.0
627.60651	774.4
628.73920	557.7
629.47046	1731.5
630.70544	1111.1
632.10138	682.8
633.23773	955.2
633.86707	1036.9
635.09808	2040.8
636.19537	534.6
637.19678	288.3
638.14130	1128.4
639.17535	2154.8
640.24786	2346.0
641.03021	1130.5
642.16235	779.8
643.52594	429.9
644.95209	2637.6
645.77979	1592.9
646.58252	370.6
647.90649	2053.7
648.80731	3211.6
649.49237	1363.0
650.73810	29.2
657.57782	24.2
665.21161	88.2
666.51654	182.5
667.18976	15.1
668.13727	114.0
672.29486	2196.4
673.37457	1095.8
674.41650	216.4
675.97589	255.2
678.50525	536.2
680.37579	213.9
681.68536	170.7
682.64856	66.8
684.05475	70.0
685.50891	120.2
686.11725	85.8
686.97357	220.4
690.43341	144.6
691.59015	458.2
692.83282	156.5
693.69318	71.8
695.39276	2042.0
696.29608	787.7
697.38928	133.7
698.27954	255.2
699.61963	463.7
701.96381	391.4
703.77368	174.6
704.84711	294.3
706.69818	179.9
707.56183	114.0
708.79657	127.5
709.61401	152.8
711.23755	327.6
712.15753	17.1
712.92242	336.3
713.87311	79.2
714.93237	161.7
715.57886	133.5
717.72748	257.7
718.76434	56.4
722.24677	243.7
723.76385	609.9
725.10052	304.6
727.36017	56.0
728.09064	510.4
729.01477	162.6
729.81952	108.3
730.71356	190.9
731.65411	29.5
732.92963	232.2
734.02307	542.5
734.83490	627.9
736.14374	187.4
736.86774	23.8
737.96088	285.0
739.00592	227.8
739.73438	400.5
740.78760	174.2
741.85114	100.6
742.77350	331.6
743.47479	464.6
745.15784	1336.2
746.02704	327.4
746.62817	38.0
747.80426	430.7
748.82391	58.6
750.11572	265.0
752.53137	29.5
753.40179	81.9
754.41479	248.5
756.65619	694.4
759.73334	90.1
760.70209	269.2
761.79065	217.0
762.81079	335.4
763.81464	54.6
765.48468	687.1
767.22119	24.1
769.41583	725.9
770.48840	56.0
771.31757	57.9
773.53967	337.5
774.66003	40.7
775.62885	270.1
776.48395	258.6
777.70557	125.7
778.50421	75.0
779.99762	113.9
782.55103	1281.2
783.22876	147.1
783.92841	170.1
785.24799	430.7
786.09747	158.8
786.88715	200.1
790.17572	140.6
792.68341	889.5
793.63019	134.1
794.65961	199.4
795.92853	658.5
797.36407	54.0
798.23187	109.8
799.96307	39.9
800.73065	118.7
802.22009	468.9
803.58295	441.8
804.25287	254.8
805.85559	1279.0
806.65332	232.4
808.90533	1392.9
809.95819	270.4
810.71014	95.1
812.00171	552.5
812.63983	189.6
816.57373	151.0
819.38116	204.9
821.44629	171.2
822.05939	59.9
824.33722	35.3
826.42706	826.9
827.67035	214.6
828.62256	432.6
829.74066	355.4
830.52301	84.4
831.47314	250.1
832.37750	103.8
833.19800	117.2
834.48779	40.5
836.51349	358.0
837.79138	188.7
838.45166	86.2
839.65082	233.2
842.73126	201.7
843.83405	176.5
845.13422	857.7
846.39166	341.7
848.28516	99.2
851.79681	47.4
852.42798	92.7
853.10352	207.3
854.07617	196.5
855.87921	177.1
857.46631	581.5
858.47461	453.0
859.56836	63.5
860.21924	146.9
861.42841	399.2
862.43439	340.8
863.51544	152.7
867.90741	441.7
869.93262	52.8
871.53278	52.5
872.58105	412.0
873.48602	335.7
874.60278	156.6
875.38422	84.8
876.40094	135.9
878.34131	176.5
881.52814	55.9
882.34235	253.6
884.49976	382.9
885.41449	675.4
886.28119	291.7
887.33105	177.6
888.31885	1278.0
889.23779	828.4
891.38306	336.4
892.31085	54.3
894.21582	377.7
895.50439	254.6
896.38031	138.0
897.59247	58.2
898.94366	267.7
900.13629	73.9
902.35406	634.8
903.68628	240.4
904.41083	173.4
905.01984	38.5
906.40039	71.0
908.15283	332.0
910.78302	54.3
911.71533	133.1
912.32471	37.7
915.30469	78.1
915.92700	40.3
918.69684	63.3
919.72705	59.9
921.60321	109.9
922.37054	170.6
923.62115	23.8
929.60773	208.4
931.03900	1171.2
931.85162	73.4
933.39655	36.7
938.79688	272.9
939.99823	87.7
940.60138	24.1
941.53687	584.1
942.63214	182.7
943.40265	104.1
950.30762	27.7
952.59918	182.7
956.46088	223.4
959.83929	166.6
960.53448	73.9
961.55414	123.7
964.39581	132.7
968.18628	117.7
973.96039	227.5
978.37280	22.3
980.29175	126.0
981.40436	61.5
982.30219	178.2
983.41095	149.1
986.26984	2827.5
987.40649	1625.8
988.24921	157.7
993.11908	234.6
998.85107	132.1
999.71533	183.3
1002.78400	120.0
1010.35278	75.9
1012.32220	84.3
1016.38483	54.8
1018.58319	106.4
1019.28735	98.9
1020.49030	26.5
1023.66016	117.4
1028.89832	91.9
1029.78467	97.2
1035.94055	107.4
1037.90417	69.1
1039.96191	36.6
1042.45752	437.7
1043.49756	161.4
1044.32800	209.5
1053.49609	91.1
1057.32666	29.5
1068.70862	38.1
1070.14722	192.8
1076.41479	68.0
1079.06982	58.7
1083.53601	87.8
1086.14148	79.3
1088.53406	61.5
1096.46692	135.2
1098.95654	27.4
1101.52173	374.6
1103.63330	80.4
1105.47607	54.6
1120.27100	146.9
1123.06409	235.3
1128.21924	186.2
1132.09729	84.8
1135.65503	68.0
1140.54028	252.0
1142.78125	23.8
1155.27905	31.0
1156.35999	210.3
1158.39697	100.1
1160.31018	85.3
1161.55054	72.4
1196.92371	79.7
1220.76147	97.3
1222.40564	40.6
1226.87268	48.9
1235.35217	114.9
1295.09827	86.6
1303.41125	22.7
1320.35706	127.9
1351.49500	83.1
1372.39246	42.1
1396.23694	37.3
1410.45154	115.3
1582.77454	59.8
