# Supplementary material for: Phosphoproteomic Analysis of Platelets Activated by Pro-Thrombotic Oxidized Phospholipids and Thrombin
Source: PLoS One. 2014 Jan 6;9(1):e84488. doi: 10.1371/journal.pone.0084488 (PMC3882224; doi:10.1371/journal.pone.0084488)
Supplement: Annotated Spectra S1 — (ZIP) [file pone.0084488.s004.zip › AFSFSLPRPGR_-11_2_89469.txt]

m/z	i	matches
191.00793	245.5
218.69502	311.4
221.90001	42.9
232.25128	196.0
237.41039	385.4
243.24490	170.9
246.24362	195.7
253.49149	223.9
254.15781	324.7
258.13281	196.4
263.05038	155.4
269.34113	599.9
271.75079	56.3
272.40448	135.3
286.04675	133.8
288.03775	575.5
291.99017	460.2
304.05640	529.2
305.97772	264.3
311.17902	335.3
312.29468	207.5
313.07538	270.5
319.15228	149.0
323.22546	238.8
329.17560	8448.6
330.25177	1347.9
331.28793	327.7
342.15747	242.2
344.47540	85.9
345.19055	47.3
348.14886	766.0
349.05646	221.8
356.29523	361.0
357.27203	217.4
364.12140	292.0
382.10095	259.8
383.25031	218.4
385.23926	840.6
386.17688	795.4
388.26459	99.5
391.91547	2266.0
392.78253	129.3
399.38080	155.7
400.14166	161.6
402.06396	65.0
407.00970	430.6
413.32013	82.6
414.31598	264.1
416.98657	169.0
426.39380	561.8
427.22089	295.2
428.21490	102.6
430.13947	292.3
431.44629	173.7
432.23083	117.9
433.52100	245.7
435.06213	1265.8
436.07129	203.6
436.91852	82.8
439.42395	89.8
440.35126	73.9
441.31744	142.8
446.19177	427.8
456.46564	838.0
457.48279	204.3
462.25903	125.1
463.68768	99.2
465.52509	17024.3
466.49866	972.9
467.42474	162.7
468.35657	248.5
470.03619	1447.1
471.27991	586.3
472.24622	112.2
474.87524	331.2
475.48529	216.8
476.38452	150.8
478.80353	196.1
482.32159	1015.3
485.24823	1287.8
488.06616	870.1
489.60352	307.1
490.62006	380.7
492.10278	668.4
494.54376	142.5
496.15424	406.5
497.96564	102.7
499.99506	9940.5
501.11682	1793.9
503.33411	397.8
504.48706	728.3
505.11121	182.6
510.20483	788.6
511.64740	686.9
512.34576	66.8
513.17316	268.7
518.65491	228.2
522.42767	2019.4
523.03375	359.4
524.00726	72.4
529.88507	168.5
531.86517	234.9
536.56604	138.2
539.71771	1039.1
540.42102	69.9
545.99408	186.9
548.88098	11413.9
549.87415	900.6
551.17914	104.0
558.59015	168.9
560.48859	175.7
561.73676	95.9
563.44366	148.7
564.36432	249.0
565.24969	69.5
568.29205	463.2
572.25616	415.6
573.32892	699.4
574.30176	374.0
576.88336	142.3
578.56635	1552.5
579.93701	390.5
582.33716	18829.2
583.41162	6377.9
584.27252	2430.1
585.60724	226.6
587.28601	2158.0
587.93365	2998.6
589.24078	425.8
590.68268	95.3
591.89569	1689.8
592.52014	44.8
593.88300	2004.6
594.65015	2175.3
599.81110	6489.7
600.65265	14130.1
601.61664	1548.3
602.57086	201.9
603.30774	85.1
604.62555	630.8
605.95026	217.4
607.14630	255.1
608.88831	387402.6	[M+2H] (2+)-P
609.55524	366528.8
610.47467	23261.8
611.37946	1550.2
612.36090	605.3
613.27100	525.9
614.05817	838.4
615.04053	764.9
617.06665	2345.0
618.00470	5165.7
618.95941	294.4
619.64044	802.6
620.64587	398.3
621.80267	306.3
622.48785	1545.9
623.47784	380.7
625.01337	4239.3
625.86078	836.9
626.78845	608.5
627.52771	162.0
629.00372	144.2
630.00836	1821.8
631.55475	137.2
632.43610	161.1
633.64819	1092.8
635.11334	8470.7
636.07037	2532.7
636.79022	677.1
637.48163	843.3
640.46576	5148.7
641.38519	1301.4
642.00525	311.3
644.52606	1067.4
645.42657	935.5
646.78436	611.0
647.49414	451.5
648.73273	8582.5
649.46283	8552.3
650.58331	370.4
658.81628	368.2
672.53705	1520.6
673.35785	195.6
675.58411	558.3
678.96332	199.6
682.61102	135.4
686.93353	138.8
695.41455	5050.1
696.52985	1571.1
697.74707	600.1
703.77911	479.1
704.95123	977.8
706.17242	255.9
707.86450	139.8
711.90106	56.1
714.01447	373.3
715.27374	292.0
716.08319	444.2
717.54926	133.4
723.35919	135.5
730.94214	1528.8
732.59430	536.3
733.33844	265.3
739.09723	698.9
739.74774	802.9
744.32239	144.4
747.19647	667.9
749.31934	170.8
751.63544	51.5
753.19928	73.7
755.16815	317.3
756.93781	514.3
764.57098	235.1
765.61609	228.9
766.75598	95.0
768.06287	509.4
769.29425	380.5
771.35522	278.9
774.55096	272.6
776.86664	561.5
778.28552	327.3
780.26630	177.9
782.40216	2399.5
783.33472	2176.4
784.45721	336.0
785.14337	173.3
789.02075	298.8
792.42395	199.9
796.18414	326.3
798.73450	577.3
800.45966	370.4
805.02728	64.9
806.56805	515.4
809.78833	406.6
815.72308	287.9
816.57379	527.8
817.24677	417.6
821.25970	103.0
822.08130	60.6
822.98590	611.9
823.85040	835.6
825.92346	1009.2
826.53400	90.6
828.59894	723.9
829.81848	454.5
831.25732	232.3
833.55426	33.9
841.50049	981.1
847.20599	182.2
850.08337	489.5
852.70221	54.5
854.19586	208.6
855.38019	349.4
859.37543	356.5
861.22638	341.3
862.14032	111.5
863.27069	530.0
864.30219	518.1
870.94440	421.0
872.36481	177.3
874.29181	199.5
885.88678	95.8
888.23578	2392.3
889.37421	1041.5
890.72064	251.4
891.89606	224.7
893.66595	539.4
894.72076	200.1
899.26263	204.8
902.26044	386.1
903.18823	355.4
904.82446	240.8
906.55908	99.5
908.49432	463.5
912.15314	109.1
914.43475	339.2
915.94427	288.3
919.37720	243.6
928.32007	138.1
929.50031	1642.2
930.48895	1753.6
931.66083	555.0
932.45435	468.5
933.66595	156.9
937.24017	60.6
939.12769	259.1
939.73651	265.1
941.48480	151.6
942.70135	217.6
954.26666	126.8
955.45880	429.2
956.77423	243.6
958.09283	463.2
964.38501	212.7
965.37762	76.3
968.60284	593.3
969.62915	146.7
986.22266	11330.2
987.22235	4100.7
988.24542	1186.2
989.51514	866.7
993.94598	199.9
997.22675	340.8
998.44818	73.7
1005.73706	595.0
1027.05432	42.9
1029.00439	230.6
1039.60449	109.1
1042.57324	89.8
1045.11536	913.9
1045.98950	244.8
1059.74707	162.4
1062.17969	99.6
1069.33057	350.5
1073.38635	100.2
1079.43628	358.5
1083.10156	78.2
1096.39490	852.4
1097.74780	230.7
1099.50439	175.7
1105.03491	89.6
1123.17773	82.6
1126.29224	195.2
1136.36877	363.1
1139.93140	148.8
1140.61707	160.3
1148.64014	314.6
1150.21948	93.9
1156.65466	158.1
1157.91699	254.0
1168.69287	51.7
1188.72327	205.6
1194.16589	206.6
1198.44470	256.0
1231.50940	179.8
1274.24158	186.6
1282.65332	130.1
