# Supplementary material for: Phosphoproteomic Analysis of Platelets Activated by Pro-Thrombotic Oxidized Phospholipids and Thrombin
Source: PLoS One. 2014 Jan 6;9(1):e84488. doi: 10.1371/journal.pone.0084488 (PMC3882224; doi:10.1371/journal.pone.0084488)
Supplement: Annotated Spectra S1 — (ZIP) [file pone.0084488.s004.zip › AFSFSLPRPGR_-14_2_125423.txt]

m/z	i	matches
186.86139	165.3
191.28537	59.8
196.18845	169.8
207.23225	39.6
211.07379	86.9
217.84256	107.5
219.18985	296.1
227.00137	125.6
229.02426	110.5
235.31726	65.0
237.47971	136.6
242.22217	252.5
246.30441	90.1
253.00772	108.1
254.27643	190.8
258.27863	478.0
269.54272	81.6
272.19849	416.9
278.17657	77.6
283.40909	99.7
288.27090	569.0
289.38232	470.7
291.71405	469.9
304.36624	165.5
305.04578	177.7
312.43369	315.1
314.30493	275.0
329.23914	11285.8
330.21783	2595.4
331.63354	73.2
340.08014	293.4
347.24426	138.4
348.38403	1678.5
349.06714	403.7
350.28845	68.3
354.13159	376.3
357.02161	140.1
359.25507	128.3
373.37036	114.8
374.80890	35.4
378.09937	56.4
379.33160	138.5
380.29468	325.4
382.24518	130.0
383.48798	207.3
384.11353	220.5
386.33875	1192.9
390.27899	103.7
392.01245	2148.4
393.06207	433.9
395.17841	562.5
396.25934	358.9
397.43030	378.7
401.62531	355.6
402.37701	303.8
403.17426	264.7
406.98206	175.6
408.44885	564.5
409.35474	218.1
413.10944	216.4
416.48547	195.1
419.04382	114.6
426.36493	314.8
427.34607	161.1
428.47894	81.7
435.06671	1279.0
435.87305	152.3
437.89801	111.2
439.09528	318.6
446.92151	183.1
455.10559	787.3
456.39825	740.6
460.45941	161.1
461.93445	368.5
463.53015	72.5
465.62659	18447.8
466.44183	2784.3
467.92529	532.7
469.03455	795.3
469.89734	1202.9
471.37244	106.3
472.35699	43.1
473.20483	368.6
475.98724	60.5
476.78430	60.2
481.58063	342.0
482.20691	144.3
482.91132	1511.2
483.78290	55.9
485.45703	364.5
486.27307	161.4
487.16699	48.0
488.17377	1172.4
489.38147	754.8
491.52808	1688.5
492.57715	321.3
494.58270	196.3
495.21735	404.7
497.97186	269.9
499.97406	7891.2
501.00177	217.9
501.97968	91.0
503.72406	419.3
505.00433	803.0
505.80298	502.6
508.13446	285.0
511.38922	224.3
513.46600	110.2
517.24255	330.7
520.87921	374.7
522.22394	2101.4
523.41022	498.7
525.49225	151.9
526.29919	224.2
530.10834	218.3
533.31897	41.0
534.71216	97.7
539.14355	231.8
540.10846	1167.0
541.23193	31.8
541.85242	385.5
546.94751	110.7
548.74884	5993.6
549.39160	4785.9
550.55945	433.5
551.31305	142.1
552.08411	128.3
558.79492	222.3
560.44867	352.1
561.18964	270.5
564.44977	1449.5
565.37982	496.1
567.27032	102.9
568.01813	292.7
569.36163	64.0
573.18762	1903.8
574.12042	1268.9
575.05969	386.5
577.19952	253.8
578.57037	382.4
579.47742	188.6
582.38269	19542.3
583.44348	5698.6
584.52765	1533.3
585.40277	151.4
587.29730	1394.4
588.12451	1836.9
588.97729	282.8
589.91437	1165.4
591.17737	1736.6
592.22662	873.3
592.94495	881.0
594.13818	3889.6
595.01929	622.7
595.88678	249.6
596.85138	280.5
597.61517	163.7
598.38776	237.0
600.18866	27826.7	[M+2H] (2+)-H2O-P, [M+2H] (2+)-NH3-P
600.99207	4216.4
601.97772	969.4
603.32465	562.0
605.52936	51.5
606.87384	325.2
608.88983	434352.1	[M+2H] (2+)-P
609.56677	428142.5
610.58466	4408.6
611.25653	1525.0
611.88947	354.1
612.68463	140.3
613.87170	1122.0
614.98456	1189.4
616.92841	2114.0
617.76849	2684.9
618.65472	2359.2
619.54431	1607.6
620.17346	2363.5
621.64105	1322.0
622.34985	647.6
623.00995	255.2
625.07343	3680.9
625.85846	2661.4
626.68445	815.3
627.62146	1096.5
628.38702	657.8
629.32123	859.9
630.31140	103.7
631.16595	326.9
632.18713	1706.8
634.12476	89.2
635.31305	6804.5
636.28864	2844.0
637.38928	735.7
639.54810	1699.2
640.37549	3990.3
641.27252	745.3
642.66315	547.2
645.28473	632.3
646.20734	683.9
647.63037	170.3
648.93048	17278.4
649.90979	1113.3
650.53656	315.8
657.49323	87.4
664.45844	64.8
667.27380	110.5
669.30231	73.2
671.42316	183.9
673.62567	152.6
676.89429	352.9
678.44720	39.5
679.51563	106.1
682.25458	299.5
684.08716	172.9
687.36139	256.8
688.07928	90.0
690.99451	150.8
692.56836	311.3
695.43469	5497.2
696.51544	1613.4
697.51691	174.0
701.31781	130.3
709.74615	61.3
715.14478	48.8
716.04480	144.1
716.83575	313.4
717.54932	106.8
721.39502	225.3
722.40302	99.4
723.55884	564.5
724.23218	171.9
724.91876	320.0
732.11853	1678.6
732.86371	305.6
733.47894	1127.5
735.05231	338.2
736.54724	295.9
740.82892	293.2
745.43372	250.1
748.82404	139.6
755.34058	73.4
756.48590	494.0
759.27045	288.2
760.24249	256.0
764.37439	552.4
765.37103	402.9
766.49664	86.7
768.06573	142.3
769.15948	117.8
770.28986	135.7
773.38098	422.9
781.60870	2021.1
782.49371	1191.2
783.50299	1071.8
784.75677	77.6
786.33453	841.7
788.54254	68.9
789.97955	1000.7
791.65051	40.4
792.95715	1182.1
795.22131	279.2
799.36633	669.9
800.50818	217.1
801.31451	325.8
806.47235	1050.6
807.46106	304.3
808.37860	342.9
810.20721	195.5
812.21387	430.0
813.29803	337.2
818.32080	330.3
823.46832	468.1
827.39484	377.7
828.42584	453.9
829.80219	111.2
833.59698	152.8
836.60449	174.3
837.42267	271.6
841.85614	777.9
843.38794	149.9
844.56738	126.3
845.80603	456.2
850.44037	305.4
859.56494	156.6
860.53668	271.4
861.47333	466.7
868.67218	136.7
869.38300	123.9
871.52344	136.1
875.45856	35.3
878.11621	334.3
878.75140	1015.6
879.82074	157.4
881.79248	228.6
885.67438	394.5
888.36816	2717.5
889.47980	1401.5
890.40576	350.4
894.37592	2092.5
895.45288	161.2
897.50702	191.8
899.89020	192.3
907.40088	190.5
913.39386	103.9
914.66583	121.4
915.31940	56.4
917.95135	110.6
918.74146	101.0
923.31494	246.2
924.54120	73.2
927.07831	449.4
929.55646	1761.6
930.56195	921.6
931.80615	316.4
933.26752	148.8
937.45831	362.3
938.12402	344.5
939.48511	65.7
947.12823	250.0
955.53754	326.3
960.14209	112.1
961.04199	177.9
965.64349	302.4
968.35571	245.0
969.07635	394.0
976.63623	713.4
981.15851	73.3
982.58722	81.8
986.34576	10993.9
987.40399	4072.2
988.49176	1639.6
992.02936	114.9
1008.61139	76.8
1009.67017	107.2
1024.12830	441.7
1040.53394	250.4
1043.45581	144.4
1044.30884	315.5
1045.88208	73.1
1053.84888	271.3
1057.46936	315.4
1059.49915	513.3
1060.39148	372.3
1061.65344	183.7
1072.69531	161.6
1079.61890	114.8
1080.40540	77.5
1086.32813	210.3
1092.24939	309.9
1096.77161	576.5
1097.59937	98.0
1098.59277	437.9
1105.80908	48.8
1115.60071	130.3
1140.76233	738.0
1142.56641	168.5
1158.63892	390.2
1159.64929	173.5
1164.59644	127.6
1183.42712	73.4
1189.58423	123.9
1254.45520	246.0
1255.13562	111.3
1284.34290	103.0
1301.41785	457.5
1324.64417	147.5
