# Supplementary material for: Phosphoproteomic Analysis of Platelets Activated by Pro-Thrombotic Oxidized Phospholipids and Thrombin
Source: PLoS One. 2014 Jan 6;9(1):e84488. doi: 10.1371/journal.pone.0084488 (PMC3882224; doi:10.1371/journal.pone.0084488)
Supplement: Annotated Spectra S1 — (ZIP) [file pone.0084488.s004.zip › AFSFSLPRPGR_-15_2_159596.txt]

m/z	i	matches
190.18924	61.6
195.32558	21.6
205.34181	35.4
208.16769	95.9
226.21454	35.3
236.08037	183.1
243.20667	81.0
244.22220	29.6
254.29292	111.2
258.37817	100.5
271.05417	37.7
272.43506	87.7
288.17947	1261.3
290.32397	21.6
291.99420	218.3
293.31335	27.7
293.91376	31.6
298.00974	53.8
301.18503	17.7
302.92664	123.5
304.31091	130.4
306.43848	43.8
311.55533	314.6
312.38834	42.9
314.11945	27.7
315.90454	77.9
323.29700	140.1
327.89905	81.9
329.20648	4598.4
330.14618	730.5
331.02332	65.2
345.54926	21.6
346.26056	98.3
348.37378	416.3
349.02631	165.8
350.15918	55.9
357.32037	41.8
367.20978	129.0
369.43793	63.5
372.33221	61.6
375.17505	61.7
376.41583	111.3
383.05542	445.4
386.05652	335.5
387.51630	49.8
390.26044	74.1
391.74255	946.7
392.41333	314.1
395.38123	39.1
397.45081	83.0
400.58856	146.6
406.82849	186.4
407.98352	138.0
410.59479	60.2
413.32922	27.8
417.39667	76.5
426.55902	256.6
430.24164	21.7
435.15601	927.8
437.09473	43.6
440.43964	67.8
441.23303	13.8
444.31702	29.7
447.25256	57.9
450.32166	183.4
452.75250	387.0
455.07379	49.3
456.43878	434.4
458.33276	189.0
458.99628	183.0
461.14911	69.9
463.51758	251.0
465.56866	9482.7
466.48932	527.9
469.70776	69.1
470.37848	553.5
471.23511	211.1
474.53186	91.3
475.47913	41.7
476.24316	63.5
476.98853	99.3
479.79309	17.7
481.65271	267.4
482.35669	359.7
483.12799	23.6
485.40802	499.7
486.74939	159.8
487.62854	157.1
488.27191	51.0
489.36322	335.4
489.99432	41.9
491.06012	322.6
491.87671	434.3
495.46265	248.3
500.13568	4528.5
501.01245	155.9
502.18158	552.6
503.33728	49.5
504.48279	355.8
505.38525	193.8
509.12000	39.7
510.17218	167.5
510.92194	185.2
515.21753	63.0
519.89502	348.1
521.62225	56.5
522.22723	955.7
523.21454	230.7
523.86603	55.4
524.46960	190.5
525.29877	25.6
526.30780	64.0
527.35736	35.7
528.18250	103.6
530.96338	221.6
532.47357	95.3
537.22333	85.5
538.26648	158.8
539.97766	820.6
540.97345	244.0
541.60077	251.1
544.49304	211.9
547.88977	275.7
548.85175	4895.3
549.63977	2426.7
551.02216	51.8
551.98712	121.2
560.44171	496.7
564.49774	448.3
565.57947	291.8
567.17358	19.7
568.34442	98.5
569.64893	186.4
570.99304	231.8
573.43915	464.8
574.42889	334.9
575.32111	195.4
577.22650	53.0
578.67438	78.1
579.81122	260.2
582.36694	9433.5
583.48590	2701.6
584.33624	408.0
585.49432	212.2
587.49341	3669.1
588.37970	782.4
590.13599	41.7
591.75836	690.1
592.53046	218.8
594.09796	2204.9
595.15863	320.1
599.82587	5548.0
600.72729	5431.7
601.67065	184.2
602.31641	750.7
603.27466	207.0
605.29932	57.0
608.88116	190605.4	[M+2H] (2+)-P
609.54877	179048.5
610.39276	1433.5
611.32831	1638.5
612.15729	455.5
613.29767	420.4
614.14752	362.0
615.70862	619.5
617.20288	1907.6
618.27795	1332.0
619.31201	944.4
619.99896	656.4
621.09839	193.8
622.11871	404.7
622.87238	1239.8
624.99518	2156.8
625.70135	1099.0
626.36121	426.4
628.00970	667.7
629.35046	101.7
630.59430	128.6
631.75842	328.5
635.31860	3179.0
636.39966	775.8
637.47223	469.0
639.28217	620.4
640.25385	1798.7
641.10950	2121.7
642.58832	343.7
643.61157	227.5
645.02118	301.7
646.52338	1354.9
647.41077	349.5
648.77405	6513.5
649.60809	2403.8
650.56976	485.4
665.82672	142.6
669.18756	77.9
670.76086	89.3
671.47626	80.7
672.27521	73.8
678.70313	238.9
680.01190	186.0
681.16260	124.6
686.87335	457.2
688.34076	100.1
693.61444	25.7
695.51428	2606.5
696.41638	448.1
697.51721	156.5
700.95398	169.3
705.39178	189.0
706.03247	377.4
710.37567	157.0
713.99500	183.3
715.29865	319.3
716.57928	120.3
722.37177	141.3
728.40637	289.8
732.90375	877.5
734.26489	171.0
739.12225	296.1
741.32068	247.5
742.18097	116.2
743.35687	274.6
743.97101	609.0
744.98151	62.2
746.15875	77.8
750.87329	89.3
752.04388	152.1
756.10187	88.1
763.94019	87.1
765.20221	334.4
766.46808	262.6
767.73523	25.7
768.61066	43.9
777.50482	92.6
779.39520	23.7
782.51410	2132.5
783.56879	721.5
784.85785	37.7
785.48810	71.2
786.96759	23.7
792.65265	195.7
793.33282	55.8
800.45428	91.2
807.66479	158.5
810.12732	59.0
812.16547	98.4
816.38495	233.2
817.52014	111.7
823.79993	31.6
828.12567	204.8
830.04504	37.7
831.76147	59.9
832.53851	71.1
835.05255	163.2
837.59155	260.9
841.03522	81.2
842.28870	349.9
842.92719	16.0
845.07928	347.0
849.28693	27.7
852.13165	357.6
853.68927	105.2
859.65765	29.3
862.56494	150.4
864.03583	85.1
864.67670	93.9
865.42096	398.1
868.02789	213.4
869.52997	366.8
871.25250	167.1
872.61133	170.7
879.29425	342.9
888.38715	1029.6
889.38251	546.7
890.43073	157.9
891.59222	337.1
895.89966	167.1
897.46600	23.3
899.45441	63.2
900.56104	72.2
905.47687	138.5
911.39313	71.8
917.29742	56.9
919.85345	165.2
929.58765	896.5
931.64600	213.1
934.58496	453.7
937.17871	69.9
942.60748	25.7
943.76874	117.2
947.48340	33.7
948.25421	46.1
952.24225	149.4
953.40430	101.1
964.58759	49.9
965.42914	340.7
967.94867	362.7
968.73608	51.5
981.76007	57.8
982.64990	53.8
986.32635	4719.2
987.36517	2142.3
988.35699	608.7
995.32306	67.4
998.27765	119.9
1001.18121	70.0
1011.70929	200.7
1014.58966	31.8
1015.31909	29.8
1030.15051	253.4
1040.33008	145.0
1042.20654	69.2
1046.71350	32.9
1048.21985	153.1
1058.30359	130.3
1059.59644	110.7
1060.95898	192.3
1062.63599	136.2
1069.50708	27.7
1072.44482	89.1
1076.40991	93.1
1077.30859	118.3
1079.57422	92.9
1096.47241	561.5
1097.66309	64.2
1098.52734	101.2
1110.59558	79.9
1112.23840	59.3
1158.61890	179.0
1169.21362	105.7
1212.69934	99.2
1219.09790	91.9
1256.45984	79.7
