# Supplementary material for: Phosphoproteomic Analysis of Platelets Activated by Pro-Thrombotic Oxidized Phospholipids and Thrombin
Source: PLoS One. 2014 Jan 6;9(1):e84488. doi: 10.1371/journal.pone.0084488 (PMC3882224; doi:10.1371/journal.pone.0084488)
Supplement: Annotated Spectra S1 — (ZIP) [file pone.0084488.s004.zip › AFSFSLPRPGR_-16_2_114996.txt]

m/z	i	matches
198.29640	179.7
216.99576	60.1
219.12102	425.7
227.16541	71.5
232.31326	71.4
235.37549	216.9
246.23148	338.9
253.27997	491.1
254.19006	527.9
257.78119	434.4
258.64215	88.5
265.27652	117.1
269.22995	262.7
271.21570	176.9
276.97806	1068.1
286.24612	65.8
288.25806	1281.1
289.37561	672.3
291.70020	257.2
293.60724	188.4
295.84729	77.2
306.07523	162.9
310.02426	199.8
312.27829	186.7
317.05219	145.7
322.06842	1083.2
323.07410	163.7
325.37192	428.7
326.20697	75.8
329.26086	14067.0
330.19910	2131.2
331.45319	375.6
332.48755	302.4
340.07013	910.8
346.12561	673.3
347.59802	373.4
348.43347	1954.3
354.16974	171.3
356.54590	144.2
357.34149	564.7
358.81476	447.6
361.45526	319.4
368.29639	65.5
373.80762	342.4
374.42841	362.1
376.21387	139.8
377.26276	292.7
382.33118	498.1
383.10522	1187.3
383.74915	300.1
384.37170	511.0
385.44611	1816.0
387.18396	730.7
388.72455	385.4
390.08502	169.6
391.16400	430.4
391.98334	2681.2
396.44556	71.4
402.21594	162.6
407.14185	222.6
407.95624	148.7
409.23352	475.5
409.96167	171.1
413.70990	319.8
417.31226	89.8
423.22565	104.2
426.51733	663.9
427.48676	442.4
432.10583	222.8
434.56500	512.2
435.28406	1363.6
436.16809	525.5
437.32660	401.6
439.14270	194.1
442.54224	359.1
446.39258	1087.4
447.15045	185.0
450.19598	148.7
452.72369	502.4
453.36139	808.6
454.24597	337.1
456.33887	3122.0
456.94897	2362.4
461.83289	327.4
463.38342	273.8
465.50140	27403.4
466.50110	2651.8
468.34784	708.4
469.19568	424.7
470.35168	2862.4
471.64728	777.4
472.67828	345.3
476.46857	627.4
479.44769	82.8
482.46008	92.6
485.32495	2016.7
487.14972	1142.8
488.00842	191.5
489.40649	642.5
490.75610	944.4
491.45776	781.8
492.17310	323.2
494.36469	280.1
495.94202	131.5
497.14105	144.0
498.28760	104.4
500.11688	9595.1
501.36768	547.4
503.91785	2069.7
504.91504	651.1
512.33575	255.5
514.19629	377.4
516.31726	720.5
517.31580	144.1
518.21857	174.0
522.27783	1269.2
523.35431	820.1
524.43726	1039.7
528.67035	140.0
529.41522	60.1
531.06818	371.0
534.23804	680.8
535.21625	368.3
536.51978	394.8
538.12952	94.0
540.10846	1187.9
544.45331	612.9
546.71796	754.6
547.44061	440.2
548.96869	17450.0
550.07599	1034.3
551.27838	160.4
552.88098	665.3
555.69220	326.0
557.80469	71.4
560.37128	937.1
561.36359	234.4
564.20221	530.0
565.40540	1563.1
566.08173	82.9
567.19745	153.9
568.84198	545.7
570.01263	82.9
573.18878	251.6
573.80157	995.5
574.45447	820.5
578.35028	1762.7
579.31665	557.5
580.10339	116.7
581.83643	2834.3
582.52167	26918.3
583.40167	8482.8
584.44287	1288.5
586.17413	343.0
587.32684	3534.4
588.50934	2587.1
589.19824	1044.8
591.30206	4999.9
592.03033	1536.1
593.20526	1235.1
593.99915	2139.2
594.93787	944.0
596.85754	661.2
598.31818	2689.8
599.85944	17146.2
600.47034	14200.3
601.13141	2738.5
601.93719	1998.9
602.79016	1297.2
603.60553	825.6
604.36432	2726.4
605.21399	448.2
607.73755	218.8
608.96307	666552.0	[M+2H] (2+)-P
609.57855	457573.4
610.66174	3753.8
611.71521	1197.9
612.57153	261.0
613.41962	865.9
614.14215	634.1
617.01849	6973.2
618.14862	5141.2
619.03638	2154.4
620.63019	1752.8
622.00934	2740.4
622.84137	1156.7
624.26111	1276.1
625.86652	2361.1
627.16290	1900.2
628.25775	908.8
629.22675	1024.9
629.85779	806.1
631.14447	1061.1
632.14807	577.8
633.70367	1893.3
635.26392	11559.6
636.38513	4629.2
637.24707	121.6
638.30450	552.0
639.64703	2382.9
640.38507	4869.3
641.02289	5000.5
642.00568	536.7
644.49896	344.3
645.48914	838.5
646.39630	508.0
649.04364	21802.8
649.88812	1564.1
650.59479	248.6
657.00153	307.2
660.37128	137.2
668.21930	156.9
671.50769	276.8
672.27533	3042.7
673.50073	1662.3
674.44928	137.3
677.26263	519.8
684.40198	140.5
688.35846	227.1
695.39740	10974.1
696.46649	3756.5
697.52386	827.5
701.55670	48.8
703.79651	471.5
705.32806	452.8
711.20844	1516.3
712.12531	1701.9
714.36328	547.8
715.03619	322.4
716.34888	60.1
717.25092	4281.5
718.40643	759.2
719.22821	766.5
722.17883	202.9
723.05261	1621.2
724.19800	131.7
727.45972	159.9
729.59174	701.2
730.38348	367.3
731.37445	765.8
732.67242	1206.0
733.39740	348.7
737.07458	532.3
739.13196	496.4
740.50842	474.8
743.83356	850.1
745.05658	1292.5
749.05133	484.9
750.24652	933.0
751.10602	462.1
752.35309	154.6
753.28217	486.2
753.98468	400.0
757.05042	219.7
761.63696	764.3
764.36688	1113.1
765.39813	493.0
766.71594	763.1
767.44769	160.4
769.46954	855.9
770.39618	643.0
771.24640	648.0
772.40472	146.4
773.45471	114.4
777.16498	231.4
778.46704	476.3
781.28253	411.0
782.54681	3608.4
783.72992	897.1
784.49640	152.1
788.16681	1203.8
788.85065	56.3
793.11041	291.8
796.03705	2337.6
796.76801	330.7
800.23468	466.5
801.99164	1552.8
806.68225	491.9
810.93695	230.9
813.41595	299.8
818.59113	538.5
819.97198	536.5
822.25854	648.7
827.31781	95.0
828.26178	1162.2
828.99353	1137.7
830.16663	192.7
832.23615	136.9
834.80139	37.6
839.41595	150.2
842.48669	334.8
844.07587	100.8
845.10052	579.6
846.17212	608.0
849.88416	358.3
851.12024	274.6
851.86713	142.9
855.13257	608.4
861.14703	257.0
862.60577	1174.5
863.44037	426.4
865.01093	566.2
869.25140	427.9
870.31329	694.2
871.76855	291.8
872.51263	360.2
873.24493	1075.5
878.71686	875.4
882.25903	1188.3
882.86768	242.6
886.51587	65.8
887.41724	374.3
888.37262	3358.4
889.35474	1515.8
890.37384	160.0
893.61346	445.4
895.65924	243.7
899.92670	365.7
901.67163	481.6
902.75421	996.9
905.35089	188.8
906.33203	634.4
912.58966	729.1
914.00226	572.7
920.06610	452.7
921.63507	276.9
922.26294	754.7
923.49469	286.9
926.15460	557.2
929.41510	3324.0
930.66351	1824.0
931.53497	148.8
938.32294	253.7
939.21393	557.4
941.61786	849.4
943.67267	380.9
951.10742	71.5
963.12506	145.4
964.26245	383.5
968.18976	242.1
971.17218	642.1
976.36621	773.4
977.35736	177.4
979.77155	297.7
983.70660	48.6
986.34003	15957.7
987.34100	5750.6
988.44403	1706.8
993.27271	7745.5
994.40009	5364.3
995.27826	97.4
1010.21283	474.6
1011.21979	641.2
1013.50116	345.7
1015.19659	749.5
1019.64313	257.0
1021.39777	65.5
1027.48511	316.9
1042.95276	114.4
1043.63989	249.3
1053.40356	321.4
1056.01367	746.4
1060.69189	636.5
1061.59912	200.3
1070.72852	492.2
1077.46472	331.3
1082.50586	128.6
1096.34229	462.9
1098.08337	169.0
1109.29712	219.5
1111.26880	297.9
1128.98755	210.4
1132.02026	302.3
1134.29565	2887.5
1135.15674	223.2
1135.77087	932.7
1140.81299	61.5
1150.44287	3061.0
1151.37561	531.2
1158.77747	172.1
1159.67493	197.3
1162.79761	128.4
1184.44348	297.6
1185.58154	94.3
1236.18750	80.5
1318.16455	259.8
