# Supplementary material for: Phosphoproteomic Analysis of Platelets Activated by Pro-Thrombotic Oxidized Phospholipids and Thrombin
Source: PLoS One. 2014 Jan 6;9(1):e84488. doi: 10.1371/journal.pone.0084488 (PMC3882224; doi:10.1371/journal.pone.0084488)
Supplement: Annotated Spectra S1 — (ZIP) [file pone.0084488.s004.zip › AFSFSLPRPGR_-17_2_125003.txt]

m/z	i	matches
188.00238	127.9
199.30016	54.0
200.00690	68.8
200.84157	34.7
208.15515	36.9
216.00479	20.8
217.16177	53.0
218.22580	49.4
218.94664	54.4
221.41690	32.1
225.26965	62.5
227.10748	52.5
231.95201	129.8
235.16364	40.1
237.20706	17.5
242.02902	141.1
245.38330	36.5
246.26523	123.0
249.16765	20.8
254.54225	65.3
257.18439	203.7
261.61273	40.1
264.69107	32.1
266.19177	66.2
267.13199	89.5
269.20639	61.8
270.35217	24.0
276.46277	23.9
277.13538	89.5
277.91525	38.0
279.14471	68.9
280.41425	55.7
281.02628	22.4
283.13889	91.9
285.12460	199.4
288.16162	282.4
289.39722	155.8
290.11414	45.0
291.85062	262.5
293.19443	87.1
294.19666	61.1
297.82919	55.7
300.13232	25.0
301.02466	35.3
303.39905	41.7
304.55658	117.7
311.08032	105.2
312.20471	185.2
313.31366	81.0
316.40393	22.4
318.59570	67.5
319.24542	46.2
321.96042	94.2
323.17365	28.4
326.29926	39.6
329.34741	4152.0
330.22052	752.4
334.18561	120.6
335.89374	58.5
340.00336	112.2
341.29498	14.3
343.43762	59.4
344.19794	24.0
348.09790	477.7
348.89557	287.1
350.22882	51.3
356.33453	228.4
357.38318	105.4
360.08197	68.7
362.02423	80.4
366.85840	31.7
367.96509	22.3
368.95013	103.9
373.29364	30.4
374.40869	107.3
378.21179	39.6
379.24103	38.5
381.22467	75.4
382.18231	139.8
382.83551	414.7
386.23389	105.7
390.22388	152.3
391.82635	1401.5
392.47375	556.7
393.38879	196.8
396.18219	157.5
400.46204	60.5
402.15430	113.0
407.07855	132.7
408.63507	96.1
413.21301	76.6
414.29730	47.5
415.39703	58.9
418.68549	163.7
420.17291	87.3
425.14203	28.8
426.18982	396.1
428.18622	19.2
435.07501	462.2
436.07172	54.7
437.34589	82.0
439.38489	58.8
440.03857	31.4
441.23328	242.0
443.26239	75.2
444.33807	68.9
445.19952	41.7
446.31403	511.3
447.26288	27.3
450.05908	27.2
450.99634	39.8
452.52313	77.3
454.72845	185.2
456.56903	303.8
459.37451	100.9
460.53064	88.0
461.17566	22.4
462.12708	134.3
464.10687	69.0
465.48309	6799.8
466.35712	403.3
467.26660	57.7
469.55029	313.9
470.31238	419.0
471.33441	304.1
472.34082	53.0
474.27417	25.6
475.46320	127.3
476.37775	17.6
477.17010	26.7
479.18713	22.1
480.35339	68.6
482.46790	258.7
483.46716	105.9
485.50806	166.6
487.93671	346.3
488.69409	184.0
489.33154	207.2
491.11359	582.0
491.92828	607.2
492.79651	73.3
494.30737	158.3
495.30951	24.0
497.20374	84.7
499.81104	1523.8
500.52930	1523.8
501.94324	106.1
503.07849	72.2
504.24445	402.6
505.19513	405.8
506.38568	174.1
508.80768	58.1
511.28857	190.8
513.32971	15.9
514.70306	350.0
515.41785	17.7
516.26978	51.2
517.27881	282.7
518.23279	420.5
522.19647	1230.1
523.02966	405.6
524.23920	166.4
525.40894	79.2
526.92548	120.9
528.14862	166.8
532.42566	30.2
534.18073	249.8
534.78217	74.0
535.45184	145.3
536.16840	59.1
536.98517	236.3
537.71704	171.9
539.80322	1048.6
540.66547	378.4
547.19781	170.8
548.09351	315.1
548.97382	3460.8
549.90778	881.8
551.38727	357.6
552.27026	33.4
553.77539	85.1
558.31201	43.4
559.54327	205.4
560.31207	293.9
561.01886	118.2
562.24506	38.6
564.33203	301.4
565.53271	215.3
566.52960	60.9
567.15131	18.9
568.69171	395.4
569.61993	240.8
571.61371	124.2
572.32385	145.5
573.29303	406.6
573.98914	191.0
574.87140	134.7
575.59332	149.2
577.53534	203.2
578.32532	111.9
580.23395	261.4
582.34344	9052.4
583.40466	3424.4
584.64819	800.9
585.40948	145.5
586.18225	280.8
587.29132	986.5
588.16968	727.8
589.55164	400.8
591.16418	535.7
591.95233	431.6
592.74426	503.5
593.85760	622.8
594.65753	1353.9
595.45105	252.5
596.75684	165.2
597.95697	86.9
599.87006	4647.1
600.53229	4783.0
602.01276	547.6
603.02020	67.4
603.69080	61.1
604.68182	265.9
607.46289	180.5
609.09473	303376.9	[M+2H] (2+)-P
609.96246	28138.5
611.45758	1451.8
612.35370	416.7
613.20685	352.1
614.01544	499.8
615.11188	186.1
617.30414	2239.5
618.41412	2425.7
619.12433	1139.4
620.15363	322.4
621.32043	538.7
622.40173	731.4
624.59912	650.0
625.59857	1764.8
626.44690	983.0
627.60809	278.4
628.28497	49.8
629.53094	624.9
630.39398	79.1
631.27728	200.9
632.12842	113.2
633.39691	421.2
634.08527	171.4
635.29205	3201.4
636.24530	1874.4
636.92902	73.5
637.57233	97.0
638.57782	249.7
639.45294	1415.8
640.54364	2326.4
641.46838	885.7
643.02472	670.9
645.36090	512.0
646.24835	491.8
647.21844	186.2
648.78027	5372.0
649.44708	3186.2
652.93085	69.4
657.56097	149.5
668.29767	195.2
673.50153	16.0
674.40106	177.2
675.77710	76.0
676.44391	87.9
678.29492	33.0
679.50537	19.2
680.15131	61.1
682.93304	219.8
683.75201	25.8
686.69415	91.7
687.32825	75.4
688.26001	51.7
689.08142	14.4
690.37640	321.8
691.67322	40.2
692.63971	309.3
693.46625	83.0
695.36206	2224.7
696.54510	1335.6
697.44556	326.4
698.25897	31.8
703.85260	163.4
705.16656	218.0
707.30621	24.0
708.11700	170.3
709.73981	398.2
711.17426	16.1
712.18500	36.7
713.64380	67.3
714.35480	43.4
715.19824	177.6
716.16833	68.8
717.46460	135.0
718.37994	99.1
719.96320	146.6
722.71783	202.6
725.99274	38.5
727.16876	383.3
729.93182	325.2
730.98785	240.3
732.30133	783.6
733.53961	146.1
734.81055	75.0
735.67487	80.1
736.40552	53.1
737.32837	57.7
738.87189	232.9
739.85175	177.0
741.51239	38.4
742.88861	36.3
744.20544	123.3
745.72113	205.7
748.11432	116.9
749.37292	82.9
750.54108	28.8
752.52216	368.0
753.70795	262.2
754.62384	136.2
755.51025	121.9
756.45251	30.4
762.56342	321.4
764.18011	416.5
765.31549	111.3
766.47552	59.6
769.34747	36.9
770.22937	17.5
771.66553	207.0
772.40167	298.6
775.35187	204.4
776.82574	140.3
777.74249	35.4
779.22522	87.9
781.35449	776.4
782.43732	1125.7
783.38129	172.9
784.41669	104.6
786.44946	92.8
788.51160	420.6
791.35931	133.2
792.71448	309.1
794.47662	144.4
795.38770	313.3
797.86334	35.3
799.35828	107.6
800.33136	425.3
801.13275	229.7
804.88708	202.3
805.81769	315.7
806.69769	115.4
809.32428	62.5
810.43207	77.2
812.24542	182.6
815.05743	133.7
816.30139	23.9
818.82367	148.1
819.82806	52.8
821.13599	206.5
826.63324	131.2
828.59235	191.1
829.94049	17.5
832.79193	79.9
836.27936	352.3
836.88214	71.7
837.99396	70.8
838.84930	79.1
840.60095	217.4
841.92371	200.8
842.72253	54.7
844.43481	320.4
845.88409	311.0
846.59509	105.7
847.54205	104.1
848.46185	108.8
850.65472	45.0
851.36121	160.5
853.08496	138.2
854.65167	320.4
855.97900	158.5
858.85504	36.9
860.54657	435.1
861.25531	167.0
862.36200	552.1
863.21893	325.5
865.09204	163.5
866.45856	14.3
867.35150	62.9
868.48541	153.7
869.45990	168.2
871.32007	70.2
873.26154	156.4
874.48065	93.3
876.63141	74.5
877.76080	177.3
878.36932	79.1
879.43726	145.4
880.59283	164.4
884.02631	40.1
887.82599	140.7
888.53217	933.1
889.46344	20.1
890.55865	453.8
893.29071	133.0
894.09692	120.2
895.00781	429.5
895.67462	225.1
896.50348	51.6
897.80219	25.0
900.30157	92.9
904.93457	88.8
906.47241	28.9
907.34601	213.0
908.19391	54.2
909.34741	35.3
910.83911	187.5
913.60309	22.4
914.43365	54.6
916.43842	46.6
917.52252	178.3
919.45294	304.2
922.68921	93.4
924.37421	185.5
928.07666	363.3
929.62604	505.7
930.61420	176.9
938.09308	82.4
940.53613	41.2
943.88910	113.6
944.56757	157.9
959.19354	91.2
961.62347	174.7
962.49762	64.7
964.34662	114.6
965.22144	63.0
966.19476	86.2
968.42480	152.8
969.38214	29.7
975.96753	27.2
982.22772	224.2
983.58667	101.3
986.19507	3436.2
987.28101	1978.9
988.31403	399.3
993.52765	277.0
994.38422	424.3
998.60211	59.3
999.77032	66.0
1008.05035	27.2
1009.37445	119.6
1010.44061	48.2
1011.15839	26.9
1015.18365	15.9
1022.20099	47.2
1024.09753	258.7
1030.25317	22.4
1032.45923	50.9
1037.80322	113.0
1040.70398	32.0
1041.68188	129.8
1042.44006	114.1
1043.39893	218.8
1045.01685	90.4
1047.38733	146.9
1059.25305	45.0
1060.76038	243.5
1061.55737	43.3
1062.49536	63.1
1069.65088	35.4
1073.06445	186.1
1075.47656	147.6
1077.42273	57.6
1079.23120	25.6
1080.26697	19.2
1082.67041	59.9
1086.55786	75.0
1087.78735	19.2
1092.66150	22.2
1096.53113	102.2
1097.84363	169.6
1108.25781	38.2
1109.31104	53.4
1110.35669	459.0
1111.05774	200.2
1111.82886	19.1
1112.51746	67.8
1113.45105	62.2
1122.50427	149.6
1131.05151	37.9
1134.61707	42.9
1140.47412	101.8
1146.66235	131.9
1150.31445	169.2
1151.31360	52.5
1153.31067	80.4
1158.98267	162.6
1165.29395	57.3
1201.45105	28.8
1235.19690	36.4
1255.44641	97.8
