# Supplementary material for: Phosphoproteomic Analysis of Platelets Activated by Pro-Thrombotic Oxidized Phospholipids and Thrombin
Source: PLoS One. 2014 Jan 6;9(1):e84488. doi: 10.1371/journal.pone.0084488 (PMC3882224; doi:10.1371/journal.pone.0084488)
Supplement: Annotated Spectra S1 — (ZIP) [file pone.0084488.s004.zip › AFSQSSTLTR_-9_2_22508.txt]

m/z	i	matches
174.88577	18.9
201.21638	5.9
203.88457	4.8
212.16902	10.1
221.26738	2.7
238.33907	2.5
242.36089	2.3
244.33664	12.4
267.81122	6.3
295.59253	13.0
301.39362	7.9
302.33777	10.2
305.29553	10.0
306.48105	2.5
316.03320	8.5
320.44366	2.1
325.83905	12.5
332.24646	3.8
341.54633	6.6
343.04175	2.3
351.25812	13.7
355.07874	11.0
356.16595	8.6
357.05389	6.0
364.96124	3.1
369.03149	10.3
371.40265	8.6
374.40228	10.9
375.87103	7.7
388.93561	7.0
391.21381	2.7
398.56610	2.9
406.21820	19.6
413.03479	7.9
415.12250	12.5
416.06781	22.1
440.32434	4.0
441.10785	12.3
446.75165	2.3
451.82941	6.5
456.99677	4.0
457.89539	2.9
459.32269	16.0
460.15613	7.5
461.39532	4.2
462.40222	5.3
463.56580	18.9
470.24707	6.2
471.26086	3.8
472.24384	5.3
473.25000	3.8
474.80573	11.6
475.69684	6.8
478.16742	3.3
479.21771	18.5
480.89587	11.2
482.26660	5.3
485.98444	7.5
488.03778	6.8
490.57019	35.1
492.89960	51.4	b (9) (2+)-NH3, b (9) (2+)-H2O
496.15485	17.0
499.77435	34.0
500.60150	21.2
501.54871	39.3	b (9) (2+)
502.31238	9.0
504.20813	2.3
505.61359	10.0
513.08972	2.7
520.98639	9.9
524.83234	23.0
526.19873	20.3
527.01941	4.0
527.85553	28.3
529.16827	22.2
530.09314	42.0
530.76398	1.2
532.30170	158.9	[M+2H] (2+)-NH3-P
533.14630	10.9
539.05902	64.8
540.00592	49.9
541.05774	80.7	[M+2H] (2+)-P, y (5) (1+)-H2O-P
542.67609	40.1	y (5) (1+)-NH3-P
543.35797	31.0
544.27100	23.4
545.60828	8.9
547.69452	2.0
549.69855	24.0
550.77533	11.6
551.87671	11.5
553.15826	39.6	y (9) (2+), y (4) (1+)-NH3
556.58258	2.3
557.70148	20.8
559.01898	2.1
560.61090	5.1
561.50525	29.1
562.68365	12.9
565.57123	10.6
566.58728	2.5
568.31958	59.0
569.20575	52.2
570.17767	103.1	y (4) (1+)
571.15021	119.7	[M+2H] (2+)-NH3-H2O
572.22247	72.0
572.96545	4.1
574.04187	24.9
574.84796	5.8
576.31396	38.7
579.10065	111.9
580.14032	566.2
580.97662	648.9	[M+2H] (2+)-H2O, [M+2H] (2+)-NH3
582.21600	6.6
589.68866	16.0
592.89709	4.9
601.36755	5.5
603.46960	5.3
604.27441	11.4
612.78375	14.4
613.72711	12.9
618.45428	7.2
648.16217	3.6
658.30902	2.7
673.24017	3.6
691.34747	10.1
704.36884	25.4
721.16034	20.8
744.42767	32.0
749.38715	15.1
751.37286	11.1
776.30377	2.7
792.08551	5.4
796.66364	40.6
797.32697	10.2
806.93793	16.4
816.24408	2.7
824.28033	9.8
825.30939	30.4
833.17157	4.9
863.00507	8.2
883.77460	12.7
885.73682	10.3
901.29364	5.3
903.81128	8.5
928.45410	7.0
933.95551	5.9
939.06158	5.5
975.62775	7.2
1003.36896	7.7
1138.26453	21.6
1139.44531	7.2
