# Supplementary material for: Phosphoproteomic Analysis of Platelets Activated by Pro-Thrombotic Oxidized Phospholipids and Thrombin
Source: PLoS One. 2014 Jan 6;9(1):e84488. doi: 10.1371/journal.pone.0084488 (PMC3882224; doi:10.1371/journal.pone.0084488)
Supplement: Annotated Spectra S1 — (ZIP) [file pone.0084488.s004.zip › AFTAAWSLR_-18_2_22006.txt]

m/z	i	matches
175.25095	7.3
186.33452	5.7
186.95715	3.5
191.22708	10.1
212.05234	8.6
259.24139	4.4
262.10956	20.5
265.27820	4.5
267.07370	7.3
271.44583	14.5
272.84860	13.0
274.91205	17.5
278.16888	5.0
288.24829	47.5
289.44855	25.6
290.11295	9.3
296.29800	9.1
310.64844	6.7
319.40466	39.4
320.36194	6.5
323.19788	5.6
326.01941	3.0
355.32813	11.0
356.24359	14.0
361.46124	5.8
362.34070	8.2
363.26874	11.0
376.18207	3.2
383.16125	4.4
400.05670	12.3
406.24213	17.5
408.25671	9.6
409.31750	7.2
411.95801	9.5
414.37054	8.8
417.05182	10.4
419.13477	4.7
421.41693	35.1
423.25250	15.6
424.57056	13.5
426.99347	6.6
430.27826	15.9
431.10938	8.8
431.78021	18.3
438.56885	10.8
439.89404	20.1
441.06573	100.4
442.09814	23.0
445.19531	18.4
447.80341	13.4
448.50861	33.3
454.89764	63.1
456.26532	34.4
458.92242	27.2
461.26837	11.7
462.24298	4.8
464.41791	7.0
465.68054	11.8
470.27448	8.0
471.32928	14.7
472.29810	16.6
476.67328	76.5
477.86859	29.3
479.83771	6.7
482.13794	8.2
484.58453	7.2
486.88184	14.2
489.17859	8.7
489.84253	8.0
490.46216	35.3
493.05109	40.7
494.81354	34.3
496.04370	14.4
497.98041	15.1
504.70758	14.3
506.81689	13.9
507.85834	6.5
511.03583	32.2
511.89630	17.9
512.69226	32.5
513.63739	36.1
514.83600	23.6
517.10785	23.9
519.04211	69.5
520.33459	37.0
522.06805	99.1
524.50336	14.9
525.35065	45.8
527.94366	24.3
528.61127	10.4
531.37329	19.1
532.73926	84.7
533.58868	126.3
534.44916	169.3	[M+2H] (2+)-H2O-P, [M+2H] (2+)-NH3-P
535.17517	3.5
537.90002	34.8
542.21283	221.2
542.96027	2491.3	b (5) (1+), y (4) (1+)-P, [M+2H] (2+)-P
543.85718	179.3
544.70990	71.7
545.83478	25.2
546.61163	26.2
547.39783	26.2
548.13837	38.9
549.73724	3.3
551.36847	40.5
552.40973	16.6
553.98438	70.4
555.01605	7.5
556.00604	38.4
557.20331	9.9
557.87592	23.8
558.65900	90.5
559.64435	188.8
561.10522	138.2
561.73553	63.6
562.72308	24.0
564.06836	8.7
566.41718	6.1
567.30359	39.4
568.97028	129.2
569.92194	92.6
570.93213	17.1
573.11078	376.3
574.17383	223.4	[M+2H] (2+)-NH3-H2O
575.34027	32.4
575.98822	33.6
576.87274	30.1
577.83234	14.6
578.92438	60.8
580.19690	25.4
582.07782	896.2	[M+2H] (2+)-H2O
583.03876	264.4	[M+2H] (2+)-NH3
583.95331	59.1
591.91498	49.9
592.56775	31.6
593.16998	4.5
599.20770	7.5
601.66461	3.2
602.31049	9.1
605.20197	13.5
607.22211	3.6
610.19537	17.8
610.84857	6.0
614.56329	1.7
617.81586	17.3
621.28168	13.2
625.30316	11.9
630.76898	22.2
634.49615	7.6
638.53583	5.6
647.22772	38.4
660.91364	14.3
662.01080	21.2
664.19830	7.8
666.40839	7.3
674.53522	18.1
677.68378	21.9
683.01923	3.2
684.97113	40.5
695.97278	6.5
697.68866	26.9
699.18866	12.1
701.73181	25.7
703.40338	25.7
704.52991	25.1
705.19879	3.2
707.80658	2.3
712.15173	22.6
715.56268	12.7
718.28674	3.0
727.62421	10.2
734.65277	8.6
736.48602	19.4
740.60333	15.6
745.71454	4.1
747.10767	39.9
748.31989	5.5
749.25702	6.5
753.48615	4.8
754.80402	24.9
756.53021	7.8
759.53857	8.2
764.69220	11.4
768.55676	14.5
770.39160	10.0
773.00116	26.0
774.47211	19.2
779.41437	7.9
780.13428	2.3
783.05493	12.5
791.20691	10.8
796.38898	16.2
798.49872	21.9
804.06183	13.8
805.56476	9.6
807.37225	6.5
819.06787	3.7
820.64105	4.3
823.20721	6.9
826.17053	10.9
829.07159	22.5
844.33276	11.8
849.24438	24.5
850.02979	9.7
855.03369	3.4
867.28998	3.9
868.74213	22.1
875.63208	17.1
876.42816	7.1
878.92828	2.8
891.97754	6.6
893.23969	15.9
895.45648	94.2
896.40210	16.3
897.32294	17.9
900.48199	6.2
905.54828	6.9
908.28522	4.7
922.11456	3.7
925.67108	2.6
928.53912	8.1
929.20142	9.5
932.15765	4.6
934.31476	24.9
938.47723	3.0
939.49200	3.0
944.35724	7.3
952.54254	7.1
958.41461	13.4
965.50336	13.9
967.24139	11.3
992.85248	23.9
1003.59796	4.7
1004.48175	24.5
1007.18207	7.6
1008.49213	5.9
1010.33942	9.1
1034.30042	5.7
1041.86536	7.1
1061.33850	10.0
1063.53052	14.5
1075.35828	5.6
1111.20776	8.6
1139.87073	8.2
1143.42041	10.4
