# Supplementary material for: Phosphoproteomic Analysis of Platelets Activated by Pro-Thrombotic Oxidized Phospholipids and Thrombin
Source: PLoS One. 2014 Jan 6;9(1):e84488. doi: 10.1371/journal.pone.0084488 (PMC3882224; doi:10.1371/journal.pone.0084488)
Supplement: Annotated Spectra S1 — (ZIP) [file pone.0084488.s004.zip › AFTCYSSLR_-9_2_69918.txt]

m/z	i	matches
175.16507	307.2
182.56677	34.3
183.40628	11.4
186.21046	20.1
189.30695	23.5
199.12582	17.5
202.10899	54.6
203.10866	26.0
210.40625	24.4
211.21162	15.8
213.76511	7.3
215.24699	52.9
217.52411	44.4
223.04817	24.9
224.22614	34.5
225.21237	40.9
226.09721	36.3
228.23289	93.3
229.27209	79.9
233.09543	26.9
243.95667	6.4
245.08722	59.7
249.21896	153.7
249.86334	11.5
253.10217	93.3
254.45546	12.8
255.34198	31.2
258.29395	24.7
260.19919	11.5
262.09613	55.5
264.36200	27.4
266.38010	17.1
270.09406	114.7
271.05603	201.4
272.14185	55.8
277.13123	15.3
279.96191	17.9
282.22308	32.8
288.21216	8093.8	y (2) (1+)
289.28662	421.9
290.15082	37.0
293.69135	19.2
298.96167	21.3
303.91724	8.1
309.22571	82.1
312.07416	21.8
313.27667	15.8
314.32642	45.9
316.95660	36.6
323.76288	49.0
329.48645	44.9
333.98206	10.9
340.73071	136.6
341.51294	6.4
342.15649	31.2
344.38281	14.9
345.35754	12.4
349.17322	99.7
350.23920	30.6
352.03571	11.5
355.22003	7.2
358.87543	9.0
361.26263	16.7
362.25494	65.9
363.54309	10.3
365.21161	16.6
366.99487	162.5
368.13281	66.8
369.44049	155.6
370.12482	34.4
373.12982	178.0
374.23328	29.2
375.30273	37.5
376.25623	5.6
377.38824	203.9
379.97351	11.5
386.11786	20.5
389.54889	24.7
390.47430	35.4
392.92731	35.3
397.12744	50.7
403.40143	119.3
405.81238	148.0
407.21503	8.1
407.89874	35.3
408.90857	26.9
409.58850	20.7
411.21722	72.5
412.32501	113.4
413.03491	58.9
414.25183	14.1
415.81256	107.7
416.85040	46.2
418.24829	104.2
420.73065	74.4
422.87677	22.6
424.79877	221.9
426.22656	425.9
427.49438	44.5
429.70398	134.5
430.39398	170.0
431.21045	109.9
433.19788	120.0
434.24249	38.3
439.77063	11.5
441.97278	131.4
442.76459	10.7
444.15472	18.9
445.18878	154.4
446.33496	125.4
448.50098	293.7
450.22827	31.3
451.24078	71.9
452.93597	76.9
454.57379	395.7
456.21088	160.0
456.99329	238.4
457.92755	149.1
460.36536	692.9
461.52014	427.8
462.26221	553.3
463.41376	62.4
464.50037	9.8
465.41193	64.3
466.51959	83.9
467.94299	148.9
470.08276	31.2
470.81403	70.8
471.57904	158.7
472.43512	14.1
475.06073	37.2
475.91132	90.2
477.04993	75.0
478.17639	157.6
479.00031	156.7
480.28973	132.6
482.38409	149.9
483.07715	288.8
484.16022	97.6
485.63086	147.0
487.51807	264.3
488.78723	118.9
490.10217	89.8
491.26721	28.2
492.35370	133.0
493.67383	51.2
494.29926	10.7
495.19550	258.6
497.36115	157.5
498.08685	150.8
499.07355	15.6
500.34198	77.2
501.38794	334.9
502.40253	88.0
503.25629	64.3
504.17792	69.7
504.88049	32.4
506.48810	284.5
507.33344	263.2
508.12201	18.5
509.19769	98.2
511.07666	334.8
511.83557	61.3
512.54523	40.0
513.49725	53.6
514.69135	161.0
516.44110	134.3
517.35583	161.5
518.02094	92.1
519.27582	98.4
520.58502	757.5
521.45239	299.4
522.66248	172.5
523.30310	424.0
524.27887	180.3
525.07568	124.6
526.17883	369.2
526.80450	422.0
527.58173	400.2
528.33295	1047.3
529.15985	93.8
530.09418	58.7
531.20612	149.6
532.32391	1649.2
533.03510	1084.5
534.00299	570.7
534.64648	564.5
535.38470	624.2
536.26801	457.7
536.93121	73.5
537.98895	118.8
538.98053	103.6
541.42731	240.6
542.91766	3114.0	b (4) (1+)-H2O
543.95978	25632.9	[M+2H] (2+)-P
545.21942	439.3
546.10223	162.6
547.28253	154.7
548.21661	645.4
549.70941	97.9
550.46051	125.1
551.37054	128.1
553.24969	1298.5
554.07159	787.8
554.89520	208.3
556.15796	505.6
557.39020	193.9
559.06812	4557.3
560.10779	1965.1	b (4) (1+)
560.93945	592.4
561.94775	468.5
562.93237	321.7
563.62390	123.7
564.69812	300.8
565.58417	54.3
566.20313	9.3
567.30347	420.3
568.28644	197.0
569.03436	29.8
569.72083	342.9
570.62878	518.7
571.41852	808.6
572.34418	187.0
573.87421	1068.6
574.52905	718.4
575.20856	760.0
576.01752	547.3
577.15228	575.8
577.88177	99.3
578.65442	207.8
579.26074	5.4
580.36749	1206.6
581.27289	181.7
582.13049	439.1
583.08832	3608.0	[M+2H] (2+)-H2O
584.20227	1715.9	[M+2H] (2+)-NH3
585.00995	16.3
585.89435	82.3
598.26349	41.0
601.21124	43.5
603.51630	54.7
605.04022	43.0
606.27197	62.9
607.67096	254.7
609.28314	30.7
613.13800	105.5
614.21204	15.8
616.95209	21.4
619.41986	43.0
621.22131	31.6
622.32098	66.9
623.56879	164.4
624.45782	58.0
625.32355	59.2
626.53680	68.8
627.60364	28.2
630.24481	35.4
631.72980	27.3
632.47351	42.9
633.73352	29.1
636.20380	59.3
638.24402	124.0
639.27570	115.4
642.07849	27.8
642.68054	51.2
644.36639	85.4
645.47906	58.3
649.15521	27.1
653.57843	19.0
655.25592	78.5
656.29950	25.2
660.25372	42.2
661.38239	90.1
662.47583	391.4
663.23663	8.5
664.18695	56.4
672.26526	63.2
673.55933	10.7
676.53064	51.2
677.38501	11.5
678.27026	182.9
681.60248	41.9
682.29315	20.6
684.48969	9.8
686.20331	156.5
687.44684	11.1
689.45599	21.4
690.55652	169.6
691.34821	179.0
695.49469	73.5
697.50323	97.4
698.44696	20.5
699.51459	15.0
701.38824	43.0
702.26227	50.2
703.31573	37.2
705.98712	49.3
708.26190	121.9
708.86237	127.1
712.46210	46.8
713.58282	60.4
714.30609	127.7
715.14728	157.0
716.62622	163.7
717.42633	143.8
718.46698	40.9
719.32550	94.3
720.33112	39.4
721.82202	90.2
723.37360	587.6
725.51544	34.2
726.70746	199.5
727.65051	115.6
728.51300	12.4
729.53033	68.6
732.31805	27.8
735.48499	207.9
736.87506	40.4
737.90820	73.6
740.38696	63.9
741.61713	91.0
744.66766	43.8
745.45892	127.6
748.88922	86.9
750.37701	16.6
753.26294	127.5
754.41956	149.6
755.26593	54.7
756.17328	241.1
757.44391	232.2
760.39191	32.8
764.47253	120.1
765.45612	125.4
766.30096	54.1
767.20966	238.5
768.32306	160.8
769.31769	10.2
771.32098	86.1
772.55792	20.1
773.51398	29.1
774.58069	57.9
775.25604	76.1
777.11285	34.2
778.42896	194.2
780.88757	99.7
782.02203	194.6
783.28790	18.3
784.61700	55.4
785.86847	153.7
786.61688	22.2
788.96887	166.5
790.33289	50.9
793.08478	27.0
795.48822	33.0
796.83331	183.3
798.42633	661.7
799.36481	4838.6	b (7) (1+)-P
800.30188	1061.5
801.16840	87.0
804.13287	30.3
806.00348	19.7
807.47571	81.1
808.75128	80.9
809.42340	37.0
810.40015	176.6
811.27362	123.3
812.19226	112.3
813.82843	159.5
814.75061	36.1
815.39160	38.3
816.31940	125.3
817.46893	206.0
818.67407	43.1
819.48956	41.8
820.34344	106.7
822.43280	28.2
824.60724	33.3
825.33606	88.3
828.57269	107.8
829.46924	27.8
830.58441	57.9
833.31763	53.9
837.61322	38.7
838.57465	45.2
839.52533	14.6
840.32275	16.8
841.46136	52.0
843.58160	19.2
844.89917	20.0
845.83856	82.6
848.21295	28.5
850.36664	15.8
851.13306	39.9
852.24933	106.7
853.98944	202.9
858.19116	212.2
859.51172	74.6
862.37982	28.2
863.11371	10.7
864.12274	10.7
865.02753	121.1
873.53485	58.8
875.19653	72.3
877.51392	141.8
879.13483	39.2
880.26007	73.4
883.33026	50.0
885.51935	32.5
888.60602	70.3
890.02655	8.1
895.22955	95.9
897.18402	9687.9	b (7) (1+)
898.13458	2215.9
900.49103	13.3
905.75665	95.0
908.17706	204.8
909.15570	16.5
911.25433	65.6
912.35547	257.4
913.45581	76.6
914.64532	13.5
917.05054	41.9
919.42987	192.4
920.39899	16.5
922.08228	41.9
923.99591	70.6
929.40503	28.1
930.14014	52.9
931.48395	99.0
934.17798	37.5
941.59784	44.5
942.33698	67.7
943.41876	115.1
946.91180	36.3
950.68597	21.4
960.37109	173.0
961.24738	65.3
962.37524	62.6
963.96167	48.8
964.92023	32.9
967.74054	19.2
970.22845	16.8
982.28638	33.3
984.64093	89.8
985.48871	9.8
991.27399	25.7
994.32477	18.4
994.97614	19.4
999.64606	45.4
1003.56354	58.3
1004.46265	58.4
1008.19312	157.4
1010.18604	213.2
1011.24365	179.3
1012.59113	59.0
1016.23944	61.3
1017.32690	188.8
1022.12897	37.1
1022.97638	28.0
1027.74146	20.6
1035.41479	29.6
1036.23633	51.9
1039.67212	70.9
1041.55933	43.6
1042.29297	107.4
1042.92932	35.9
1043.55786	32.4
1046.54761	28.2
1052.07422	67.8
1054.31995	9.0
1059.34375	75.2
1078.39319	46.2
1124.00415	74.2
1141.13892	59.6
1144.54773	30.2
1146.41821	53.3
1155.99658	26.9
1162.33508	77.8
1164.27417	31.7
