# Supplementary material for: Phosphoproteomic Analysis of Platelets Activated by Pro-Thrombotic Oxidized Phospholipids and Thrombin
Source: PLoS One. 2014 Jan 6;9(1):e84488. doi: 10.1371/journal.pone.0084488 (PMC3882224; doi:10.1371/journal.pone.0084488)
Supplement: Annotated Spectra S1 — (ZIP) [file pone.0084488.s004.zip › AFTQCSHLR_-9_2_54485.txt]

m/z	i	matches
175.27702	29.4
190.94208	21.1
195.40585	17.6
199.19455	17.4
199.83229	8.7
204.14250	25.9
208.77371	18.3
216.94888	36.2
218.00192	24.5
219.07532	10.9
220.44728	11.4
222.41370	22.1
223.12918	12.2
225.18939	16.0
230.05252	21.1
233.24271	35.7
234.24139	24.5
236.04155	24.1
237.12856	5.5
240.12128	9.1
243.26930	32.2
244.22163	49.1
249.22275	7.8
258.08466	47.3
259.00208	14.6
260.21518	37.6
262.13928	32.2
263.23315	44.1
264.14078	40.4
270.22678	62.4
270.92618	42.6
272.32755	7.3
276.08606	165.3
277.18481	7.8
279.88895	7.8
280.94183	36.2
284.42340	31.2
288.38098	519.0
292.45453	132.3
301.13666	32.5
304.42657	7.8
306.34390	16.8
309.45038	95.2
314.14703	84.1
315.04202	83.3
320.33313	30.5
326.08582	30.1
326.97131	63.1
329.16571	16.2
333.10779	225.1
335.23010	41.0
336.96710	42.5
338.45258	17.4
339.19788	48.2
341.71887	25.8
348.24200	21.5
349.95953	46.1
352.16528	19.1
356.21588	24.3
358.22961	7.0
361.52539	52.7
364.44867	45.6
367.20563	31.6
368.17212	8.5
371.25977	30.3
373.33862	77.6
374.44208	58.2
377.36151	97.1
379.21680	24.3
382.98572	29.7
384.79767	10.0
385.93756	67.4
386.56500	11.5
387.39075	54.7
389.48334	183.8
391.30664	64.6
394.02405	53.4
399.35126	30.4
400.12952	42.6
401.25775	30.5
402.54590	98.9
403.41620	107.2
404.38495	28.1
405.03027	18.1
410.90845	20.7
412.17877	8.5
415.06799	102.8
416.84674	52.7
420.29779	143.1
421.56232	106.6
424.24078	14.6
429.08539	183.3
429.77319	15.1
434.49829	11.5
435.57684	10.8
436.46265	21.1
437.10748	17.5
438.34137	13.2
440.49707	91.3
442.66290	341.5
443.57941	194.5
444.30615	29.4
449.43005	66.3
450.23315	26.0
451.11310	9.3
452.39941	26.7
453.07684	97.5
454.25818	23.7
456.21173	67.2
457.34705	28.0
459.21521	67.4
459.99518	54.5
464.99951	109.5
466.05835	40.1
467.41083	11.5
468.24731	80.8
469.55237	34.7
470.38470	65.4
472.59998	74.5
473.43756	16.0
474.12396	41.3
477.03912	42.2
478.32001	103.5
479.82471	210.3
482.99310	49.9
484.15454	64.0
485.11908	320.2
486.57715	82.5
487.76709	122.9
489.58209	51.2
494.87524	19.7
496.94379	37.6
498.36578	24.1
500.36310	57.4
501.73859	159.1
502.53033	449.1
503.76642	52.6
504.37775	10.1
505.98639	40.6
507.29938	23.5
509.54266	18.8
510.38147	21.8
512.62177	254.6
513.97577	24.9
515.36981	21.1
516.16388	68.0
516.81860	44.1
519.80719	186.1
520.66156	201.8
521.54352	336.7
522.28851	41.8
523.46869	170.6
524.54688	47.7
525.32788	17.6
527.69830	194.7
528.46881	74.7
529.36237	96.9
530.66266	617.2
531.63458	82.7
533.26660	235.0
533.88129	587.7
534.50677	279.1
535.65540	273.8
536.54083	226.9
537.81598	49.2
538.80560	36.8
539.45209	36.8
540.42340	333.0
542.18866	6007.1
542.97052	8103.1	[M+2H] (2+)-H2O-P, [M+2H] (2+)-NH3-P
544.02570	241.4
544.93964	190.7
545.74359	95.9
546.70825	44.9
549.34833	206.4
551.26929	43725.9	[M+2H] (2+)-P
551.94006	6237.8
552.98401	643.6
553.69537	37.1
554.84210	107.0
555.80609	36.9
557.06696	44.0
558.07178	111.2
559.19855	291.1
560.57135	553.8
561.37402	638.4
562.20557	288.1
563.09961	14.5
564.01587	73.9
565.65271	96.4
566.80939	1098.5
567.60925	984.0
568.40997	187.7
569.37036	273.9
570.49213	76.2
571.20453	141.5
572.48792	288.1
573.19147	43.4
574.04364	15.1
575.14954	207.2
576.30927	257.0
577.68463	248.3
578.41156	34.7
579.31311	117.1
581.32153	957.0
582.38983	2002.6
583.32697	634.7
584.43628	326.0
585.27722	490.2
586.17810	151.3
587.22827	473.6
588.21283	401.5
589.50702	294.6
590.58685	3114.8	b (5) (1+)-H2O
591.23834	7453.2
591.92517	21981.6	y (4) (1+), b (5) (1+)-NH3, [M+2H] (2+)-NH3, [M+2H] (2+)-H2O
593.15338	244.4
594.43390	53.9
599.87567	22.7
601.98395	58.1
603.35590	47.5
604.33453	7.8
607.00153	29.7
608.35156	55.3
611.28436	36.9
613.55981	35.6
616.24347	30.0
617.47357	117.0
622.71692	67.7
625.53308	15.1
627.00891	18.3
631.58740	69.0
632.27789	14.4
635.21039	15.2
636.82794	19.3
641.64673	161.8
644.21051	80.9
645.20428	45.3
646.40594	81.4
648.64301	71.2
651.73639	22.3
655.19824	210.4
656.64899	10.9
657.68408	40.6
660.66400	19.9
661.71735	32.2
662.69342	23.4
663.49811	12.4
665.07916	42.8
667.39777	27.8
673.43030	77.4
676.83160	6.3
681.06683	443.4
682.14331	61.6
683.45844	73.5
685.41614	14.5
686.62482	115.4
687.88849	50.1
689.53857	47.4
692.13849	94.9
693.63507	75.1
697.37823	35.3
698.41327	13.8
699.27063	58.9
700.00146	41.9
701.89209	212.6
704.82111	180.8
705.49298	16.4
708.80695	35.2
711.19574	39.2
712.28351	148.7
713.44769	60.4
716.30719	41.5
717.31232	57.2
719.66595	85.5
720.76038	46.0
721.40997	63.0
722.12054	27.9
723.09528	35.0
724.14154	31.4
725.45319	121.5
726.81909	41.4
727.55872	56.8
728.22736	17.4
729.47510	19.0
730.55243	59.0
733.66711	20.5
736.96979	53.4
739.11310	12.1
741.46283	54.3
742.49353	53.6
746.31622	90.0
747.37842	217.1
748.53448	58.0
750.73065	100.0
751.54352	29.4
754.91241	30.2
757.10730	42.2
759.25592	34.9
760.34528	96.7
764.54633	77.9
766.45752	9.2
768.81732	24.5
770.38629	109.3
773.42975	38.4
775.61493	33.1
777.29047	88.7
779.44940	36.3
780.94916	10.0
782.21411	103.1
784.40680	80.0
785.23029	27.8
786.36017	91.1
787.30035	129.8
787.97028	9.3
788.61890	30.9
790.72321	82.5
791.97357	85.4
792.59534	32.5
793.61377	29.4
794.54218	18.2
796.51202	59.4
799.61957	40.8
800.35150	64.0
802.63947	61.0
803.84454	69.5
808.59375	32.7
810.43994	125.9
811.33478	26.5
812.61823	24.4
814.38995	168.8
815.42859	83.5
816.15826	14.4
817.06659	44.5
818.91656	32.2
820.74579	29.2
821.44183	77.3
822.42834	142.1
824.12964	86.5
825.28705	127.3
825.92590	73.0
827.55035	153.8
828.56104	17.8
830.04681	6.3
831.79791	73.1
832.74872	51.4
835.65436	12.4
836.62402	10.0
837.97021	47.1
838.74170	14.5
841.32422	53.1
843.19318	61.3
844.23383	67.6
849.45392	27.8
856.75659	47.7
860.56451	66.3
876.62994	36.1
880.35309	64.0
881.96124	19.7
882.57733	61.6
884.47479	687.7
885.39764	104.2
886.71216	102.7
895.03668	178.4
895.80890	16.0
897.26691	7.8
898.23297	24.0
901.25153	27.6
905.53241	41.4
906.40167	58.2
909.42401	77.2
910.59766	41.4
912.33588	492.6
913.33136	139.6
920.53906	52.6
921.34052	59.4
922.14722	32.8
923.09595	40.7
925.23273	82.0
927.42798	56.5
930.53662	13.8
932.39111	29.7
936.41138	37.6
938.17090	27.3
939.74023	12.3
941.46222	22.7
942.42603	85.4
944.82745	35.5
946.38666	44.6
947.35199	74.7
949.54517	14.5
950.53033	17.4
954.43597	12.3
956.53412	47.5
958.30249	92.2
963.12988	30.7
968.45483	33.9
970.40594	65.4
971.46271	39.8
986.43109	71.7
987.52106	21.2
990.28058	37.7
998.65924	28.5
1002.58081	103.5
1003.28644	52.8
1005.11261	22.7
1006.16992	13.0
1007.70062	42.2
1008.42285	45.0
1013.45807	46.6
1015.30658	16.2
1020.18335	73.3
1020.79803	36.5
1021.59698	19.7
1023.38556	19.0
1025.18677	412.7
1026.30273	82.2
1032.81580	28.6
1038.75757	13.0
1041.50830	61.0
1042.21631	30.8
1043.48401	49.2
1055.31689	26.2
1062.55420	50.3
1065.01709	14.4
1083.29285	39.9
1106.05273	29.4
1140.38586	17.6
1165.05566	65.9
1168.70874	8.5
