# Supplementary material for: Phosphoproteomic Analysis of Platelets Activated by Pro-Thrombotic Oxidized Phospholipids and Thrombin
Source: PLoS One. 2014 Jan 6;9(1):e84488. doi: 10.1371/journal.pone.0084488 (PMC3882224; doi:10.1371/journal.pone.0084488)
Supplement: Annotated Spectra S1 — (ZIP) [file pone.0084488.s004.zip › AFTQCSHLR_-18_2_23939.txt]

m/z	i	matches
175.06915	5.0
203.20546	5.2
208.88242	6.7
256.06848	15.3
258.21445	17.8
262.25555	5.0
264.12592	2.9
284.27631	4.4
288.34415	19.3
298.41745	7.5
309.54504	8.9
326.83746	2.9
328.17352	11.7
340.82098	19.6
341.71198	2.0
349.19000	3.5
352.52087	7.4
361.39105	13.3
362.03613	11.5
362.83386	9.7
365.14520	13.2
371.33289	17.3
374.47461	2.4
383.20782	8.0
395.40918	7.3
401.33624	21.6
406.41376	7.7
407.64032	20.3
410.22302	3.3
410.97864	14.1
421.05426	16.9
424.40570	9.8
425.71149	15.4
427.32019	4.9
430.61823	23.4
438.03296	8.0
442.40009	1.6
443.15106	4.6
446.15125	8.0
447.63428	4.4
453.36847	3.5
456.25458	20.3
461.55902	8.1
463.35651	18.4
464.17438	2.4
465.28931	21.3
466.03687	16.3
469.28625	14.0
473.29004	20.5
476.19958	5.6
477.47351	33.0
480.35687	11.5
484.63708	38.2
486.28033	26.8
490.44666	8.9
492.87659	12.4
493.85382	3.7
495.97217	36.8
498.31079	5.2
499.31158	3.2
501.29419	5.9
502.42145	14.1
503.09100	31.0
503.96210	9.2
504.60767	9.9
506.61578	9.5
510.90692	11.4
512.44061	12.4
514.13745	21.4
514.87732	5.9
517.62091	3.9
519.84100	22.7
522.23590	14.9
523.60474	31.2
528.99677	11.5
529.68188	8.3
530.49323	19.1
531.88788	22.5
533.81506	31.7
537.13989	34.7
537.95300	9.5
539.39117	15.1
540.59973	28.3
542.17151	167.3
543.02905	171.3	[M+2H] (2+)-NH3-P, [M+2H] (2+)-H2O-P
544.02020	17.2
547.14795	34.1
548.12805	11.5
550.69995	277.6
551.51190	987.1	[M+2H] (2+)-P
552.43292	66.4
553.24731	33.4
553.90527	39.1
554.74402	76.5
555.50983	19.6
556.25482	36.8
556.92755	7.5
558.42590	13.7
559.18848	5.9
560.37836	31.7
561.16559	35.1
562.28735	28.3
563.99084	30.4
564.75555	17.7
566.35406	68.3
567.49164	115.5
568.63605	48.7
569.66101	8.0
570.36316	12.8
571.99030	17.6
573.21661	8.7
575.27258	34.7
576.38812	7.0
577.07184	34.2
578.35846	34.5
579.50244	9.4
581.28375	127.1
582.10492	150.3	[M+2H] (2+)-NH3-H2O
583.02380	82.2
583.70941	16.1
584.49945	2.6
585.24091	2.4
585.84998	7.6
587.24225	81.2
588.94769	80.9
590.52667	277.3	b (5) (1+)-H2O
591.64252	535.2	[M+2H] (2+)-H2O, b (5) (1+)-NH3, y (4) (1+), [M+2H] (2+)-NH3
592.40369	118.0
594.04669	11.2
594.92657	24.0
599.63031	53.1	[M+2H] (2+)-H
600.74225	118.9	[M+2H] (2+)+H, [M+2H] (2+)
602.05701	24.8
602.69012	4.8
609.82605	12.1
610.55743	8.2
616.46637	12.8
617.39056	8.9
621.20062	3.5
627.51135	10.1
634.07935	15.9
643.04669	7.1
646.04089	3.1
655.45959	2.9
659.97791	13.1
671.21893	8.4
673.97357	9.1
684.66382	5.5
685.33051	16.1
689.49579	30.0
691.53314	3.5
695.16602	12.4
697.05811	9.6
698.10150	4.4
702.65521	21.8
708.80469	29.0
711.42059	22.3
718.33478	17.1
721.45624	31.1
723.81219	3.3
740.57684	4.0
751.39618	7.7
752.59918	20.4
758.48163	7.3
765.21826	17.1
768.22418	3.7
769.67096	7.2
776.34106	26.0
779.34308	17.3
784.29083	9.3
786.65912	13.5
798.78058	17.8
801.30908	6.6
805.75104	10.5
810.73993	17.9
811.45770	8.9
822.73602	10.9
823.51050	39.9
825.11566	10.9
839.81171	15.1
842.12616	12.1
867.23315	2.9
875.25275	7.4
880.89838	2.9
884.52533	4.8
888.48431	2.7
897.45435	4.6
906.47192	4.6
909.55322	30.8
913.44067	3.7
928.38477	2.9
939.24219	4.8
977.39996	5.8
982.46118	9.0
1025.61414	4.1
1031.49780	6.1
1033.62744	3.9
1043.56689	1.9
1129.11902	8.0
1161.91602	10.5
1164.34082	18.4
1350.22327	7.5
