# Supplementary material for: Phosphoproteomic Analysis of Platelets Activated by Pro-Thrombotic Oxidized Phospholipids and Thrombin
Source: PLoS One. 2014 Jan 6;9(1):e84488. doi: 10.1371/journal.pone.0084488 (PMC3882224; doi:10.1371/journal.pone.0084488)
Supplement: Annotated Spectra S1 — (ZIP) [file pone.0084488.s004.zip › AGGGGGLGAGSPALSGGQGR_-19_2_67602.txt]

m/z	i	matches
244.25441	11.4
246.36462	8.4
254.03448	2.6
256.09564	40.6
261.01599	9.6
261.91284	14.2
269.18646	2.2
272.39380	13.0
278.04599	13.8
279.21063	2.2
281.10284	3.0
282.04938	3.9
283.35046	3.7
284.93369	3.7
294.32715	2.2
300.09839	11.9
302.19080	5.4
304.78326	28.8
311.20541	36.5
312.05621	6.1
314.58447	6.8
316.15323	4.7
319.33893	9.4
320.47064	6.3
322.42944	7.2
323.43964	6.5
325.28778	2.9
328.40234	16.8
329.15967	2.0
330.39847	15.6
335.36908	19.7
336.23138	16.1
337.20432	2.1
338.49316	8.0
339.28464	43.3
343.45435	3.2
345.87701	13.4
348.85138	10.4
352.52853	18.2
353.65588	8.0
354.28595	14.7
355.31369	4.8
355.92471	4.3
357.32037	10.7
358.41583	2.2
360.37561	34.4
363.40643	2.0
364.12860	2.6
367.29742	2.4
369.27893	16.5
371.50378	2.0
373.37576	6.9
381.35327	16.0
382.22150	8.0
384.08179	3.3
386.36676	8.0
387.38794	1.9
388.25006	4.3
392.11951	3.6
393.25177	26.2
396.37512	13.8
397.23340	14.6
398.18512	18.5
399.48279	14.7
400.13690	6.7
404.36285	5.2
407.68939	30.7
408.34497	1.5
411.41754	15.1
413.25073	3.3
415.27380	6.2
416.36328	11.9
417.35284	72.5
418.02435	11.8
422.29999	8.2
424.23883	32.1
425.08032	46.4
426.07751	16.1
427.24811	19.3
430.30768	8.3
434.35022	40.7
435.34070	2.8
436.26709	5.4
440.32385	11.2
442.35815	119.8
443.38965	8.0
445.43604	8.6
446.04303	5.4
448.29669	26.1
449.90790	13.7
452.26831	300.4
453.28668	42.2
456.07202	10.8
457.85980	16.0
459.38867	13.8
463.30225	9.6
464.20703	5.8
467.07800	18.2
468.14441	16.7
470.24042	84.9
471.45941	19.3
473.66602	20.3
474.29871	436.5	y (5) (1+)
475.38538	25.5
476.40594	16.4
479.48285	21.7
480.52765	9.0
481.46545	34.4
482.26160	19.5
484.50806	9.3
488.30341	12.6
490.20813	4.0
491.21063	11.4
492.28149	42.5
494.33484	10.1
496.31879	36.6
497.37793	5.1
499.27441	2.2
500.25128	20.4
507.66113	6.7
508.31305	6.5
509.37677	101.3
510.18744	13.3
515.15051	13.7
517.26239	5.7
518.37762	32.4
520.04498	6.9
522.20880	46.4
523.39856	7.8
525.18121	9.8
527.08203	14.4
528.44287	5.3
535.08807	14.2
536.45251	8.2
539.33820	6.5
540.24237	17.7
541.30878	10.0
543.33698	26.7
544.39960	12.5
545.47882	10.4
548.07092	4.1
549.04449	12.5
550.68304	15.7
552.40155	12.4
553.09277	19.7
554.09271	17.9
555.46887	14.9
559.20721	40.4
559.80963	10.6
561.35376	1026.6	y (6) (1+), y (12) (2+)-NH3
562.39410	182.8
563.30768	5.2
565.97101	10.3
567.33685	17.1
568.02777	15.8
569.31158	7.5
570.79413	13.5
573.44379	3.7
574.46582	9.2
575.24933	4.1
579.27985	33.1
580.32184	459.8
581.37836	100.3
582.01337	4.3
589.11023	3.4
590.20068	6.2
592.20221	9.7
593.21283	16.0
596.28424	15.1
598.24841	154.9
599.30682	40.3
603.49139	6.6
605.14771	51.3
606.34698	22.3
608.53027	2.8
610.82971	2.7
611.65527	8.5
612.52899	16.5
614.12482	2.7
615.69110	39.8
617.16595	8.4
619.00153	9.4
619.67108	12.3
623.44067	18.3
627.61517	21.4
628.46942	3.2
633.77667	78.9
634.44952	9.2
635.36401	24.9
636.39667	55.6
637.43781	215.0
638.29437	46.8
639.10852	23.2
642.08447	7.2
644.48523	3.7
645.59515	23.4
649.33728	72.0
650.39423	41.5
651.20404	15.0
652.01691	17.1
653.07977	14.9
654.34705	26.8
655.33710	39.2
656.45477	85.3
657.06036	4.2
657.88568	14.5
658.89166	44.0
660.44025	14.5
662.36444	69.8
667.43671	16.6
668.40753	75.3
671.02051	16.6
672.84906	38.0
674.41888	390.1	y (15) (2+)-NH3, y (15) (2+)-H2O, y (7) (1+)
675.46881	51.1
676.20013	34.0
677.54999	7.6
678.20062	10.8
680.51776	26.2
681.41840	9.2
682.74713	50.0
684.11224	11.6
689.44653	84.4
690.92969	86.6
692.42291	15.1
693.88043	13.2
694.67596	6.9
696.56183	31.4
698.02777	5.4
700.10925	12.0
700.86005	18.4
701.65533	25.5
702.68115	6.3
706.30481	150.0
707.04303	57.2
708.45068	13.0
709.38336	9.2
710.80878	29.7
711.50354	73.7
712.29901	27.2
713.29877	10.5
714.53662	46.2
715.21222	3.2
717.28192	10.5
718.33954	13.8
719.41608	72.8
720.03168	27.0
722.22284	30.4
723.54895	90.1
724.32928	583.7	b (11) (1+)-P
725.38580	94.8
726.67340	29.6
727.44843	18.6
728.45709	31.1
729.46881	68.3
730.80353	58.1
731.72559	33.6
733.99805	50.1
735.46307	24.3
736.16754	7.7
737.69916	581.9
738.51465	417.3	y (19) (2+)-H2O-P
739.62421	90.3
740.60510	8.2
742.21912	36.2
743.56299	38.9
744.40009	30.4
745.62982	69.2
746.27429	44.9
746.89325	16.8
748.01355	9.4
749.22137	19.2
749.85211	29.9
750.87653	32.0
752.36420	69.4
753.45941	12.5
754.41125	17.0
755.38580	39.8
757.16534	68.4
757.81665	5.5
759.85028	80.1
760.80804	80.3
761.56836	57.9
762.49176	49.9
763.11871	51.0
763.80286	1.7
765.03094	106.2
765.89484	97.9
766.50037	26.3
767.48846	21.9
768.56042	171.5	y (18) (2+)
769.61017	13.1
771.55322	26.9
772.85443	83.2
773.57507	384.1
774.69269	1276.3	[M+2H] (2+)-H2O-P, [M+2H] (2+)-NH3-P
775.55627	237.1
776.48883	3.8
778.37531	37.4
779.73053	25.2
780.54633	29.4
782.17352	1704.6
783.31390	3098.3	[M+2H] (2+)-P
784.00830	1740.4
785.02020	79.9
786.28406	111.1
787.21613	127.1
788.19476	49.0
789.44702	31.2
790.67224	59.1
791.55115	4.9
792.62042	85.4
793.53149	23.0
794.35022	53.6
795.89465	36.5
796.99573	61.7
797.76141	23.8
799.28296	82.1
800.19019	96.7
801.17035	89.1
802.41534	144.2
803.53979	53.2
804.40558	43.0
805.52734	90.8
806.40356	9.3
807.50043	46.0
808.67413	73.1
809.48346	62.7
810.58588	57.9
811.57678	41.0
812.98700	185.4
813.87396	554.3
814.63861	431.4	[M+2H] (2+)-NH3-H2O
815.63593	127.7
816.33331	38.1
817.59802	66.8
818.44470	83.6
819.58521	63.0
821.01794	70.4
821.98926	393.7	b (12) (1+)-P, b (11) (1+)
822.83643	268.0	[M+2H] (2+)-H2O
823.78741	60.5
824.67682	50.8
825.58063	11.6
842.41357	284.7	y (9) (1+)
843.45123	232.9
844.17316	27.8
848.44147	12.1
851.70758	8.2
857.29852	2.6
859.74139	16.1
868.83344	4.3
873.52197	7.1
874.51794	38.0
875.57135	18.4
877.18872	15.7
878.67584	23.8
889.04608	26.6
892.39923	159.7	b (13) (1+)-P
893.40033	114.4
894.31464	33.3
896.38806	25.4
900.17914	5.3
901.32465	10.9
906.62280	4.7
907.31549	5.0
908.41449	14.8
909.27081	17.4
911.50311	61.9
912.39893	8.3
913.43011	4.5
917.48981	1.6
919.12671	50.6
919.91632	52.5
921.18066	30.7
922.52393	35.4
924.94147	17.5
927.19366	12.9
928.52411	25.9
929.29095	45.4
930.92023	60.0
931.62531	67.6
933.40619	2.6
935.39264	7.8
939.58105	31.7
940.23975	9.4
946.70648	5.0
947.77057	18.2
949.38861	31.7
950.45239	11.7
951.56549	7.2
953.27686	6.0
956.56512	3.0
959.81226	11.8
964.40643	6.8
966.80890	18.6
968.52539	396.2	y (11) (1+)-P
969.62500	163.5
970.64008	7.7
971.47345	8.0
972.32196	20.5
973.44800	20.7
977.48468	26.8
979.85284	9.3
982.19360	25.2
987.30707	49.2
988.61914	78.8
990.18481	41.4
991.47333	38.5
992.37646	14.9
993.33887	27.1
996.38080	16.2
999.39844	3.7
1003.45660	2.8
1005.40082	397.4	b (14) (1+)-P
1006.42767	242.7
1007.19781	24.7
1009.32495	102.6
1010.22540	45.1
1011.31561	8.9
1013.52496	33.1
1018.22272	10.3
1021.37787	1.9
1022.26740	10.6
1023.68500	40.6
1028.75708	8.0
1034.12744	9.0
1036.50964	11.5
1037.47314	12.9
1039.61719	78.7
1040.57446	57.4
1045.00452	37.9
1046.30945	19.9
1047.53796	6.4
1048.36487	32.7
1049.29614	34.6
1054.53662	2.2
1055.37927	6.3
1056.35571	14.4
1057.32117	4.4
1059.36206	9.3
1060.69019	8.4
1064.04272	27.8
1066.40039	467.1	y (11) (1+)
1067.33630	70.3
1068.32422	22.3
1074.13599	79.6
1074.90894	41.8
1078.67102	6.4
1079.71582	19.9
1083.12976	21.1
1084.03650	12.5
1084.80542	14.0
1085.42847	87.4
1086.52637	30.6
1090.28210	12.3
1092.33105	73.0
1093.64844	41.5
1094.42358	32.3
1096.41821	186.5	y (13) (1+)-P
1097.36230	86.2
1098.04346	15.5
1103.32397	132.5
1104.03137	11.4
1104.72632	9.0
1105.92786	2.2
1110.07654	25.7
1111.92700	18.4
1114.57080	5.9
1115.83521	24.1
1117.76294	1.5
1119.14368	5.0
1120.47412	14.6
1123.28809	6.4
1126.45435	3.5
1129.25671	2.2
1131.48877	29.6
1132.51550	7.2
1137.52612	180.3	y (12) (1+)
1138.47375	96.4
1139.17798	1.0
1141.58496	33.8
1142.20544	11.0
1144.34900	21.2
1145.54919	7.7
1146.23193	22.2
1149.49658	30.3
1150.59155	34.1
1151.40894	12.6
1154.15784	5.0
1154.80237	10.1
1155.40405	11.3
1160.46716	6.1
1167.15088	16.7
1168.29395	13.9
1171.84253	47.6
1172.81311	56.7
1173.57935	24.1
1176.28735	40.5
1177.45776	46.9
1178.67847	25.6
1179.29980	3.0
1182.42883	6.4
1188.25977	25.6
1190.12695	50.4
1191.16956	23.8
1192.24951	16.7
1194.38110	656.9	y (13) (1+)
1195.43506	254.6
1196.51086	19.0
1206.84998	37.2
1207.51343	2.9
1209.19971	78.8
1210.81470	8.9
1211.71216	7.3
1212.62341	12.1
1217.57715	16.9
1219.85950	3.0
1221.47510	4.8
1223.49670	20.7
1227.26013	8.5
1228.59216	11.8
1229.50317	22.9
1230.45361	8.6
1233.87061	15.6
1238.95618	2.6
1245.14026	18.2
1246.96973	9.7
1249.05054	20.7
1250.40564	6.0
1255.68982	3.6
1262.20203	9.9
1264.61426	8.4
1265.29468	9.9
1266.70081	19.6
1268.37402	3.5
1269.58447	10.0
1280.64490	7.2
1284.47595	4.2
1286.06689	7.7
1286.88953	5.0
1288.19763	2.4
1290.03955	20.7
1291.54602	30.9
1300.52637	8.4
1304.18872	12.3
1305.50305	26.5
1307.70422	65.6
1308.90759	35.9
1310.81970	7.5
1313.55090	5.6
1315.50879	5.6
1319.62695	8.8
1323.79126	8.5
1326.20764	10.8
1333.28479	12.5
1334.47815	48.3
1335.63464	41.6
1356.81262	7.7
1358.85596	2.8
1364.44153	10.6
1371.41223	18.4
1374.49841	3.9
1378.46399	2.8
1381.65955	11.2
1385.85571	4.9
1391.39551	30.3
1392.30359	6.7
1397.29114	8.3
1401.89429	15.0
1403.71191	12.1
1407.46448	13.3
1414.52295	48.6
1415.73645	9.2
1421.31287	10.8
1432.52600	21.6
1433.37109	27.4
1464.59387	7.5
1473.33496	1.9
1480.77917	7.3
1484.74121	11.9
1485.89807	7.5
1487.35693	7.1
1489.81042	28.2
1490.67285	11.7
1491.59143	21.7
1495.73865	11.6
1505.12244	5.6
1509.60901	7.1
1514.34167	14.8
1518.16223	9.4
1528.63513	16.9
