# Supplementary material for: Phosphoproteomic Analysis of Platelets Activated by Pro-Thrombotic Oxidized Phospholipids and Thrombin
Source: PLoS One. 2014 Jan 6;9(1):e84488. doi: 10.1371/journal.pone.0084488 (PMC3882224; doi:10.1371/journal.pone.0084488)
Supplement: Annotated Spectra S1 — (ZIP) [file pone.0084488.s004.zip › AGGGGGLGAGSPALSGGQGR_-20_2_60719.txt]

m/z	i	matches
240.21739	6.9
253.62680	2.7
255.62109	13.3
256.23685	5.9
257.32986	8.3
266.81641	9.7
268.09119	17.9
272.20908	17.1
274.24969	11.5
278.91238	4.6
286.20911	3.8
297.00812	33.1
300.28317	17.0
304.18256	6.6
306.70807	8.3
307.34796	7.1
308.08624	9.6
310.44235	7.4
311.30157	5.4
312.33591	17.2
314.25134	10.8
321.26663	7.1
325.25769	26.6
327.28088	6.4
332.25012	5.3
335.15692	18.9
337.09698	5.3
339.20187	96.9
339.90842	7.6
340.56451	5.7
341.23053	6.8
342.36557	3.8
343.22351	31.2
353.16492	7.6
356.35107	7.5
357.27032	6.1
359.35211	2.7
360.41858	21.6
364.78479	24.2
367.84766	18.3
368.50720	20.6
369.23456	14.3
370.28845	5.3
372.41132	2.0
380.42535	2.6
383.41766	18.5
390.22266	3.7
397.37408	13.2
398.22229	10.9
399.13263	2.7
405.57373	8.5
407.23694	16.2
409.20905	11.4
413.25854	10.1
417.45715	70.3
420.18237	12.8
422.32355	2.4
425.20569	30.5
426.10956	5.9
429.97229	11.5
434.41132	17.4
435.36969	14.0
436.04358	4.8
437.06049	4.0
438.52563	15.5
439.47729	20.7
440.53076	8.8
441.82623	10.0
442.48053	184.0
443.32867	15.9
444.41931	3.5
445.43341	27.5
446.93011	24.4
449.37732	7.4
450.59137	11.6
452.23083	395.8
453.33063	63.2
456.36084	5.7
457.34320	55.4
459.09729	5.9
461.60840	12.5
464.32227	2.0
465.14911	7.0
466.99567	28.2
468.24933	4.8
470.22992	168.5
471.15747	8.2
473.23999	18.5
474.25562	382.8	y (5) (1+)
475.18158	78.5
476.35681	16.2
481.15149	10.3
482.38739	3.9
483.58667	7.3
484.36938	13.3
485.47137	14.9
487.99432	18.5
491.22119	64.9
492.00787	8.3
496.47162	17.2
499.11884	13.2
500.39563	4.8
502.30084	8.0
502.95959	9.4
506.16223	6.8
509.34338	249.1
510.33600	64.2
512.74091	6.0
516.36523	4.0
517.27966	13.3
518.28156	18.7
519.43958	5.5
520.32373	22.1
522.09552	33.0
523.20221	18.0
524.46777	28.1
525.57855	61.7
526.56256	19.9
527.40234	26.2
536.54755	11.5
538.12170	4.8
539.22925	45.1
542.54865	20.5
543.38605	108.0
544.43536	39.7
545.22583	5.8
546.26257	5.1
549.47064	4.5
550.21106	12.8
550.99847	36.5
553.17499	19.5
556.62122	4.0
557.77429	25.4
561.33472	1295.7	y (6) (1+), y (12) (2+)-NH3
562.38629	267.6
563.10620	5.8
565.15997	10.2
566.42499	4.8
569.33905	62.7
570.16193	32.4
571.27045	24.4
574.24048	19.3
575.42328	4.6
576.71851	10.7
579.01373	49.9
580.32825	486.3
581.37506	71.4
584.23309	18.3
587.24030	8.3
591.92084	2.5
596.26398	5.1
597.09424	37.8
598.21417	120.1
599.46350	28.2
600.32983	5.7
604.56036	9.9
605.26459	53.4
608.35236	11.2
609.11774	2.9
609.76868	4.2
611.16241	14.5
615.99664	10.1
621.77063	12.9
624.40912	32.0
627.07111	18.7
631.06915	30.2
634.40131	74.7
635.77203	73.0
637.31787	193.9
638.48505	47.2
639.39337	4.2
640.68219	9.6
644.39764	3.5
645.98651	13.5
648.32269	17.3
650.09521	50.5
651.32507	3.1
652.23291	8.8
653.68970	25.1
654.80182	80.1
655.56281	61.5
656.56647	28.1
657.45929	17.9
660.72302	15.0
661.46313	12.6
662.07104	12.8
662.75873	33.2
665.22150	11.0
666.88190	14.1
667.83362	6.2
668.48248	11.9
670.47198	71.7
671.80609	35.3
673.23798	6.0
674.41498	522.3	y (15) (2+)-H2O, y (15) (2+)-NH3, y (7) (1+)
675.44128	82.3
677.15350	21.9
678.79773	60.7
679.78363	24.0
680.39307	4.8
682.03302	22.4
682.89612	146.5
685.48761	16.4
686.19049	23.9
687.25116	5.7
688.38031	25.8
689.37311	77.7
690.57788	43.7
691.57697	19.7
693.28387	30.7
694.85071	4.6
696.29431	3.9
698.40912	6.0
699.52789	14.8
702.29755	24.1
706.19464	180.2
707.24817	88.9
708.39801	12.4
710.40729	61.6
711.22137	41.0
712.20465	47.3
714.81482	11.3
715.61993	23.0
716.29626	19.3
716.98309	9.5
718.07574	38.5
719.62238	159.4
724.30634	846.8	b (11) (1+)-P
725.35596	212.6
727.46368	18.2
728.14435	41.0
728.97308	27.0
730.36194	65.9
731.08514	113.8
731.76746	7.5
732.53210	29.7
733.29803	9.4
734.18787	30.6
734.90546	11.6
735.63348	7.4
737.13226	128.7
738.15131	186.7
738.91034	36.2
739.92242	65.8
740.57068	30.4
741.69061	38.0
742.72485	139.0
743.68152	57.5
745.33624	103.2
746.38165	35.3
747.24677	39.5
748.19086	43.2
748.83911	18.0
750.24420	90.4
751.31818	82.2
752.07550	11.7
752.87415	19.6
753.66742	4.6
754.49335	46.0
755.40698	19.0
757.11066	60.3
757.76794	60.6
758.85980	44.9
759.76093	181.6
760.81592	90.5
761.78363	2.2
763.95709	50.3
765.21393	144.5
766.03467	22.9
767.74615	88.4
768.52222	181.5
769.75348	28.3
773.01880	218.0
773.83795	397.5
774.57587	1746.6	[M+2H] (2+)-NH3-P, [M+2H] (2+)-H2O-P
775.71362	65.3
776.36096	1.7
778.31281	37.1
779.10291	56.6
779.88684	30.9
781.79779	337.6
782.80273	2421.1
783.62085	4488.1	[M+2H] (2+)-P
784.77893	283.8
785.85754	62.9
786.63788	35.4
787.37775	27.9
788.30072	67.9
789.07782	16.0
790.34424	64.9
791.38373	13.5
792.41370	115.4
793.26318	73.3
795.27545	11.1
796.24689	33.3
797.45721	55.9
798.82684	267.3
799.98572	250.1
801.14972	74.6
801.94733	36.0
802.81183	107.2
804.53058	107.2
805.27142	34.2
806.10809	112.7
807.21039	31.4
808.66821	79.4
809.54694	133.2
810.62494	49.9
811.48505	59.6
813.49579	478.4
814.55548	674.7	[M+2H] (2+)-NH3-H2O
815.46088	80.7
816.43689	59.8
817.73431	53.2
818.60138	9.4
819.29657	27.8
820.51703	126.8
821.69867	163.6
822.56219	445.9	b (11) (1+)
823.83496	187.8
824.63031	57.1
828.15179	5.1
832.40472	9.3
837.33771	4.0
842.45264	261.4	y (9) (1+)
843.48126	107.7
849.17804	5.8
854.00702	7.3
855.67505	4.6
857.65118	21.6
859.75812	25.7
868.77161	16.8
869.49066	14.4
870.32404	25.9
873.50647	6.0
874.23859	27.1
875.22455	13.8
878.02875	16.2
879.22540	17.3
883.28009	17.8
891.51434	22.6
892.39429	333.0	b (13) (1+)-P
893.55463	49.4
894.54694	11.5
896.59357	6.8
897.67047	16.3
904.60693	3.5
905.91357	29.3
909.01691	14.0
911.51361	49.2
912.81183	30.3
915.10175	6.4
916.26367	13.9
917.82489	13.6
920.06030	14.1
920.67432	11.8
928.33740	20.8
931.48187	88.6
932.25635	19.9
933.19537	10.9
934.32904	9.9
935.64819	26.0
936.50513	6.8
948.92603	11.2
950.42365	30.2
951.90240	23.5
955.44727	15.3
964.34448	37.6
966.55670	8.3
968.36938	400.6	y (11) (1+)-P
969.57672	159.0
972.42743	41.4
973.29810	9.3
975.46490	16.4
976.70825	12.0
977.32599	26.8
984.17603	4.0
987.55273	139.4
988.54498	31.0
990.38959	61.2
991.48993	164.1
993.47876	15.0
1005.46063	820.3	b (14) (1+)-P
1006.43634	201.3
1009.33179	154.7
1010.52740	58.1
1017.70514	13.5
1019.29584	14.2
1020.19879	34.6
1021.74658	4.2
1023.71832	27.9
1025.63342	6.8
1039.38464	94.8
1040.22400	33.3
1040.97559	29.2
1041.88379	10.2
1042.52319	14.6
1044.15588	15.2
1045.40747	23.9
1048.45398	146.8
1049.61084	23.8
1050.32996	35.3
1054.64563	43.8
1056.35718	4.0
1057.61646	11.7
1059.04272	13.1
1061.50818	4.0
1062.13062	6.7
1063.20093	12.6
1065.19031	13.1
1066.28479	482.0	y (11) (1+)
1067.22009	154.3
1071.60547	15.5
1072.43604	11.4
1074.46411	50.6
1075.29517	55.2
1076.09131	6.8
1078.55505	43.8
1079.41394	11.1
1085.32971	142.2
1086.34399	91.7
1087.22339	6.6
1088.56274	3.1
1090.30615	10.0
1092.51050	130.8
1093.54395	103.7
1094.28101	29.0
1096.44104	339.1	y (13) (1+)-P
1097.54346	188.3
1101.44299	19.7
1103.28748	192.7
1104.12329	48.2
1104.72485	10.8
1107.56519	19.4
1111.54248	2.5
1112.56873	40.3
1113.26245	5.1
1115.49316	21.9
1119.48108	19.3
1120.51257	4.0
1122.14319	24.9
1124.71411	17.2
1129.56885	28.7
1132.95410	15.0
1136.02368	8.1
1137.42590	361.9	y (12) (1+)
1138.35864	80.8
1139.50842	7.9
1140.12280	12.6
1141.67102	11.0
1144.59106	5.4
1145.59509	4.9
1146.98120	29.1
1149.34595	93.8
1150.11719	12.8
1151.77417	9.8
1155.10046	16.3
1159.71509	25.5
1160.43542	11.4
1164.29590	3.5
1166.66394	24.0
1170.83423	7.3
1172.38892	165.3
1173.42969	48.7
1174.74048	6.2
1176.50037	45.7
1177.74268	23.1
1178.38037	8.8
1188.22485	16.3
1190.31213	24.7
1191.38672	3.5
1192.21387	10.7
1194.41809	750.0	y (13) (1+)
1195.47144	306.1
1198.00757	11.2
1203.21252	8.1
1206.55554	26.3
1207.74341	33.7
1208.54797	38.8
1209.54382	50.3
1210.64893	23.2
1212.54602	25.0
1215.22180	9.8
1218.41602	5.3
1219.52063	47.4
1223.22229	13.9
1225.02710	12.2
1226.07349	12.4
1228.81335	22.1
1232.55200	25.4
1233.81360	2.9
1236.84644	6.4
1239.33142	3.8
1243.29822	9.6
1247.27673	23.1
1248.67358	37.0
1265.18335	16.0
1281.16284	9.5
1286.34473	46.1
1291.67603	11.7
1292.84644	6.6
1304.39233	36.5
1307.55103	51.3
1308.81458	9.6
1309.66150	17.4
1313.26306	5.7
1316.82336	9.6
1317.66113	4.0
1319.47766	4.8
1321.92200	5.3
1324.48450	9.0
1329.72693	7.0
1334.39148	50.3
1335.43628	31.4
1336.28113	14.9
1339.10535	14.5
1344.29211	3.1
1346.66760	14.8
1347.48047	8.3
1353.75549	9.5
1364.22229	11.3
1364.86682	3.8
1365.62939	8.5
1371.57495	9.3
1373.95361	19.6
1381.73438	10.9
1390.59973	2.5
1391.58765	19.0
1392.25061	12.7
1394.33411	13.5
1398.28625	11.8
1403.24670	7.5
1410.90051	3.8
1414.62341	16.5
1415.64197	13.2
1432.45679	25.1
1433.39917	47.5
1446.07178	7.1
1468.63342	5.5
1470.08716	13.6
1471.39050	33.9
1488.14673	2.7
1490.04114	18.9
1490.79871	26.8
1507.00488	6.6
1509.55371	3.8
