# Supplementary material for: Phosphoproteomic Analysis of Platelets Activated by Pro-Thrombotic Oxidized Phospholipids and Thrombin
Source: PLoS One. 2014 Jan 6;9(1):e84488. doi: 10.1371/journal.pone.0084488 (PMC3882224; doi:10.1371/journal.pone.0084488)
Supplement: Annotated Spectra S1 — (ZIP) [file pone.0084488.s004.zip › AGGGGGLGAGSPALSGGQGR_-21_2_66752.txt]

m/z	i	matches
243.25363	6.2
254.46841	8.5
255.20026	10.6
256.83978	9.9
263.53226	4.1
264.73273	6.4
267.03528	3.5
268.23605	33.6
270.20673	21.8
272.20819	6.7
274.17468	5.0
276.37759	23.8
282.19891	9.3
285.30200	13.2
286.40317	16.2
291.21912	16.6
294.27084	13.1
295.30380	12.8
296.34851	14.0
297.25946	4.6
298.11096	10.4
299.29297	14.0
300.38007	16.7
304.29831	8.9
306.40018	4.6
308.87143	3.5
311.24243	34.3
312.35742	28.5
314.46008	2.2
322.06015	21.7
324.39633	21.6
325.47162	13.1
326.23792	10.5
327.29559	13.0
328.14453	11.1
330.25113	13.7
334.33441	31.9
336.94699	10.6
339.39404	51.0
340.30286	28.5
342.44000	11.5
343.10553	23.6
345.51068	2.6
348.18073	2.4
350.57135	7.3
351.23712	11.6
352.22183	19.5
353.28168	8.5
354.29230	9.3
356.27496	5.7
357.12067	23.8
360.31500	56.3
368.21832	78.1
369.18338	32.1
370.33209	18.8
371.07956	3.7
378.28906	9.8
379.20694	15.4
380.15540	2.9
381.16635	51.1
382.39087	31.5
383.39920	32.7
390.58392	3.5
392.65155	20.6
395.14642	16.2
396.72559	6.5
397.32996	15.6
399.37488	21.6
401.26959	15.2
403.24133	5.9
405.00378	4.8
408.30847	15.2
409.08801	24.1
409.82458	5.2
411.06891	33.2
413.37091	2.6
414.25665	15.8
417.34442	144.6
418.35223	8.4
420.77832	21.9
421.48993	3.2
423.12927	9.2
424.22205	21.6
425.17780	78.7
425.93567	3.7
427.32648	6.0
428.05316	8.3
433.33612	17.2
434.41742	11.1
435.17944	29.6
437.06158	11.5
438.98816	15.8
440.96667	6.8
442.34399	180.0
443.58881	41.5
445.17737	93.7
446.44586	14.5
447.41064	2.7
451.08093	14.8
452.35632	674.8
453.42871	174.7
454.36780	20.0
456.16809	20.3
457.35010	16.4
458.48169	5.3
459.15405	5.9
460.56219	6.3
462.23792	14.0
463.66119	11.0
466.46222	17.8
467.22876	24.3
468.39661	16.0
470.29285	257.3	b (7) (1+)
471.37616	58.2
474.33173	644.2	y (5) (1+)
475.31342	133.6
476.34558	38.5
482.20288	34.7
482.95282	12.6
483.62762	5.4
484.94214	11.9
486.28088	6.3
487.37689	8.9
489.48212	9.5
491.32117	14.5
492.53119	19.0
493.86237	4.5
494.97583	11.5
496.33704	11.5
497.42181	6.8
499.54266	27.5
501.20453	12.5
502.34625	32.7
503.22321	19.5
504.39673	7.8
505.44489	5.2
506.41608	26.0
507.40137	8.9
509.34637	372.8
510.44061	76.8
511.18243	6.3
515.64850	18.2
517.50836	2.9
519.76324	13.1
521.29419	10.0
522.28448	58.0
523.32867	10.2
526.20221	11.7
527.45422	25.1
528.30670	16.0
529.35358	5.0
531.35541	12.1
535.50122	13.5
537.30988	6.7
539.28387	32.0
540.31268	16.2
541.36731	3.0
543.41370	107.6
544.51971	56.1
546.34363	22.2
549.46808	13.4
551.46509	9.4
553.04590	12.0
553.70795	8.6
554.31561	2.7
556.62738	3.3
558.25671	16.4
559.35944	3.9
561.35028	2138.8	y (12) (2+)-NH3, y (6) (1+)
562.47412	589.0
563.30884	71.7
563.95233	4.1
564.58856	4.8
566.52020	19.0
567.62213	5.6
570.20502	57.3
570.87067	2.4
572.29016	19.1
572.96014	14.7
574.53754	18.3
575.37024	18.2
576.14703	19.2
578.69763	57.9
580.27545	991.5
581.33777	191.6
582.38214	27.6
583.53687	32.8
584.27399	10.4
585.26678	23.2
589.71405	53.0
590.58966	8.9
594.40094	2.2
595.35315	7.6
596.32239	50.6
597.78363	19.5
598.44391	99.5
599.30597	57.0
603.89117	4.4
605.39215	24.2
606.89117	7.2
607.74823	9.3
608.45526	12.1
609.80603	7.8
610.46332	5.1
611.38055	25.3
614.34009	14.1
616.38824	14.1
619.21442	13.9
620.72687	7.0
622.52075	15.7
625.00861	16.0
627.40021	3.1
629.18109	15.2
629.91565	9.1
631.10663	9.6
632.22760	24.4
633.33667	5.7
634.20599	92.8
635.09180	56.7
636.28552	57.4
637.38495	364.4
638.40942	77.5
639.40399	49.5
640.34363	28.1
640.97430	14.3
642.03400	6.1
643.40515	13.6
644.15118	10.1
646.05151	20.1
647.95123	5.6
649.44299	57.0
650.11572	118.9
651.42120	39.2
652.63812	4.6
653.66589	29.3
654.28430	40.6
655.29529	155.0
656.30420	69.0
657.22583	14.0
658.25848	10.6
658.89508	83.6
660.52832	6.1
662.29706	45.7
663.05646	87.5
664.11920	9.3
665.42780	26.8
666.03925	19.5
668.04010	28.7
669.46991	83.0
670.81598	8.5
672.59882	31.6
673.27460	23.2
674.37579	706.7	y (7) (1+), y (15) (2+)-H2O, y (15) (2+)-NH3
675.37665	166.7
676.58063	13.9
677.48035	5.8
679.58734	12.3
680.68829	16.3
681.59723	25.1
682.97504	216.5
683.81165	39.7
686.42487	11.1
688.14349	32.1
689.25677	96.6
690.29114	44.4
690.89569	69.5
691.71381	87.7
692.48523	21.7
694.35712	31.4
695.34344	57.6
696.04498	3.5
697.47595	4.8
700.53699	10.0
702.06592	98.5
703.06952	47.6
704.62433	32.0
706.32330	296.9	b (11) (1+)-H2O-P
707.30878	232.4	b (11) (1+)-NH3-P, b (18) (2+)-H2O
708.18567	57.1
709.78156	78.9
710.94513	71.0
711.88324	43.1
712.65521	67.1
713.57208	13.0
715.28278	21.9
716.45081	21.4
717.25458	7.0
718.49310	18.2
719.57971	66.5
720.46130	63.8
722.45227	7.8
723.68298	123.9
724.40143	835.9	b (11) (1+)-P
725.41388	276.9
726.51080	36.7
727.43219	64.3
728.63483	33.8
729.55920	40.9
731.16571	134.2
732.40582	11.7
733.49432	21.9
734.40594	58.4
735.24475	37.9
736.14996	48.6
737.33844	19.7
738.35974	144.3
739.19086	60.0
740.07483	207.1
740.97583	36.1
743.00287	48.3
744.35382	31.6
745.47260	97.8
746.41437	71.4
747.31879	47.2
748.32281	136.3
750.59662	100.9
751.39648	17.1
752.45966	24.1
753.15973	10.8
753.89777	23.1
755.45770	7.1
756.59747	45.9
757.39117	21.7
758.60846	133.0
759.53351	201.1
760.63641	39.3
761.91632	150.9
762.81189	65.1
764.18854	101.8
765.55438	264.4	[M+2H] (2+)-NH3-H2O-P
766.46509	120.2
767.29974	40.8
768.25586	122.6
768.96100	180.5
769.83740	143.0
770.59509	1.0
772.26874	35.6
773.48462	277.0
774.25934	1034.1
775.06573	1149.4	[M+2H] (2+)-NH3-P, [M+2H] (2+)-H2O-P
775.98297	382.0
777.34320	94.8
778.96094	124.4
781.32513	33.3
782.67352	2486.3
783.39502	4214.6
784.13165	4514.1	[M+2H] (2+)-P
785.02802	727.2
786.10986	99.0
787.14069	99.8
788.27045	49.3
789.43713	90.8
790.38800	21.8
791.23737	11.7
791.86505	75.3
793.31744	133.9
794.71399	143.9
795.36407	30.8
796.73944	117.4
797.56152	30.2
799.15045	58.2
800.21832	154.2
801.18854	63.9
801.97736	121.8
802.85358	82.3
803.88843	35.0
804.63220	53.6
805.70306	89.4
806.45905	70.1
807.37549	67.9
808.71057	46.5
809.58423	236.5
810.62952	148.5
811.68378	107.6
813.21063	182.7
814.44440	1036.4	[M+2H] (2+)-NH3-H2O
815.32733	373.1
816.35944	69.4
817.26666	51.9
818.49701	71.3
819.45551	85.6
820.48334	181.2
821.42328	137.9
822.66095	652.8	b (11) (1+)
823.43787	737.7	[M+2H] (2+)-NH3, [M+2H] (2+)-H2O
824.52368	156.3
825.35248	28.0
826.45471	18.9
828.79352	5.7
837.54858	13.3
842.43304	478.5	y (9) (1+)
843.43872	313.9
844.08551	18.5
844.70404	37.1
847.34973	5.5
849.61444	1.6
856.36603	11.6
857.33563	8.9
858.58966	11.1
861.55695	20.8
864.29572	16.5
865.51471	18.0
868.72552	5.2
870.58191	4.8
872.63019	8.9
874.31567	58.1
875.37738	59.2
877.30542	23.6
879.35162	22.2
880.94891	11.3
884.52142	3.5
885.29010	11.7
886.17255	2.9
887.66443	13.3
890.63959	13.3
892.38593	294.3	b (13) (1+)-P
893.33539	140.1
894.57037	49.6
895.50006	17.1
896.72308	14.3
897.53766	18.0
903.99536	9.3
907.57739	20.2
908.45502	26.4
910.96875	38.7
911.67993	73.6
912.48511	21.3
913.08716	19.6
915.36627	9.3
918.60052	3.1
919.38470	17.3
922.02588	2.6
922.80981	9.3
923.45135	22.8
924.27484	20.7
926.23920	27.6
928.30389	24.1
929.08624	13.6
930.53815	42.4
931.45844	6.1
932.11273	7.4
932.77228	25.6
933.60010	13.6
934.39069	20.7
935.05713	12.5
936.59857	16.5
939.34839	10.0
940.16058	9.0
941.07397	16.4
942.27490	7.2
944.03986	21.2
945.09442	21.4
945.99628	4.2
950.35260	27.2
951.28741	40.1
952.62933	8.3
954.97528	12.5
958.45905	10.4
959.81097	9.9
960.86090	15.4
961.57684	10.1
968.45477	542.2	y (11) (1+)-P
969.51715	158.4
970.49457	72.1
972.39191	75.4
973.51617	45.0
974.33759	6.4
976.06250	35.7
977.37201	10.2
978.41986	18.3
979.70294	3.9
986.14087	32.1
987.43549	187.9
988.43848	51.4
989.86102	38.0
990.71100	59.0
991.50244	57.5
992.40741	73.7
993.51392	51.7
996.37372	9.1
997.51263	19.1
998.69208	10.6
1001.70172	4.5
1002.37689	5.0
1003.61017	5.4
1005.48895	1009.1	b (14) (1+)-P
1006.43536	430.4
1007.51520	75.7
1009.42188	120.3
1010.45001	90.8
1011.49945	15.5
1017.92816	4.8
1019.61646	2.4
1021.25079	22.7
1023.34161	28.0
1024.42615	13.7
1027.86865	10.6
1029.00049	25.7
1030.57178	15.9
1032.22949	19.4
1033.49731	7.0
1034.56555	13.5
1035.43311	11.9
1039.45422	88.1
1040.66943	72.5
1041.84619	28.1
1042.76624	9.1
1043.71069	8.2
1045.49133	36.3
1047.59216	18.7
1048.58679	55.3
1049.40576	45.6
1051.32825	6.8
1054.05151	7.6
1057.50806	32.4
1058.68213	12.8
1060.38037	15.5
1061.54028	19.9
1062.21973	4.4
1066.39478	871.8	y (11) (1+)
1067.43066	513.9
1068.37842	83.7
1069.41394	6.1
1074.43579	99.0
1075.28271	56.5
1076.31152	7.3
1078.51111	38.1
1080.89185	35.1
1083.71387	28.9
1085.41138	209.2
1086.34131	114.7
1087.46973	54.1
1088.47656	6.9
1090.25684	14.4
1092.46619	139.3
1093.50586	98.0
1094.48682	24.4
1096.56909	382.3	y (13) (1+)-P
1097.60718	167.1
1098.79736	62.0
1099.49280	18.0
1100.44006	29.8
1101.34814	15.0
1103.31824	306.1	b (14) (1+)
1104.35791	98.1
1105.16870	42.2
1108.42920	20.5
1110.68823	6.1
1112.08289	31.2
1116.09753	7.4
1118.19714	23.2
1119.37671	59.6
1120.39185	13.2
1121.50745	22.8
1122.46228	7.6
1124.56384	36.2
1125.27930	3.1
1126.02734	4.5
1127.14233	9.7
1128.89038	12.6
1131.02637	38.7
1131.64551	13.2
1133.10925	8.7
1137.26575	245.4	y (12) (1+)
1138.45190	223.6
1139.47778	53.4
1140.35352	17.5
1141.70544	12.3
1144.35779	3.9
1145.21631	10.4
1146.18311	8.7
1147.71924	9.1
1148.97205	30.8
1150.44727	23.7
1151.55859	12.6
1152.35706	27.8
1154.76953	41.4
1156.87646	1.8
1158.09570	24.0
1158.94885	36.9
1159.61206	10.1
1160.48315	23.7
1163.44165	14.8
1164.30713	13.1
1166.64355	20.5
1167.36340	20.7
1170.41162	2.6
1172.30664	268.5	b (15) (1+)-H2O
1173.51465	125.0
1174.42078	21.2
1176.35535	66.7
1177.58374	63.2
1178.35193	9.3
1186.41028	28.1
1190.50012	155.0
1191.40210	26.8
1192.42200	4.6
1194.48376	1078.2	y (13) (1+)
1195.50439	571.2
1196.55713	183.0
1201.28381	6.5
1202.33618	23.6
1206.04651	21.4
1207.59814	24.2
1208.94287	28.6
1209.65259	2.8
1210.89758	8.6
1212.04175	10.7
1214.43237	16.1
1216.14856	8.6
1217.28369	3.1
1219.34863	27.0
1220.26306	14.6
1222.47815	2.0
1223.39893	26.8
1227.37622	16.7
1229.15222	40.1
1232.63721	14.1
1237.68884	7.4
1239.55713	2.7
1244.39783	4.2
1246.37805	17.5
1247.34460	47.7
1248.41028	46.9
1249.39221	11.6
1251.80176	5.8
1258.60986	3.5
1260.48340	3.7
1261.32166	17.9
1262.60254	15.9
1263.56299	13.8
1266.39636	27.4
1275.03735	38.7
1286.16016	5.7
1286.84607	3.5
1287.62097	7.6
1292.55688	4.4
1297.42175	7.0
1298.64978	19.5
1302.58618	3.1
1305.45117	41.9
1306.95190	22.7
1307.86072	28.9
1308.72107	53.3
1309.73718	7.5
1314.54993	2.9
1316.61121	15.2
1317.53284	16.4
1318.56348	9.3
1319.59680	6.7
1322.72913	11.3
1326.36609	29.7
1329.57227	21.3
1334.36792	116.0
1335.44495	45.0
1336.27185	32.7
1340.41003	7.5
1342.53015	11.6
1345.72571	7.0
1346.66125	3.7
1348.08545	7.4
1360.51855	2.9
1364.74756	57.7
1365.72180	27.2
1366.68274	18.5
1375.49817	37.8
1376.94836	21.9
1382.68909	21.4
1388.37024	19.0
1389.07275	4.1
1391.60779	70.7
1392.44153	38.1
1394.95874	10.4
1396.70947	15.3
1404.94739	5.0
1410.63318	12.6
1413.84436	12.7
1414.65405	46.8
1415.43103	3.0
1416.38684	3.5
1432.52246	93.7
1433.83643	29.9
1434.53516	6.7
1444.24353	11.1
1449.30237	7.6
1456.02869	8.5
1469.57605	24.9
1471.91077	25.1
1472.55225	8.2
1473.17029	7.6
1476.55627	13.9
1487.41150	26.6
1489.67529	23.9
1490.56189	31.6
1499.41296	21.1
1511.67395	8.8
1518.23206	10.8
1524.68811	19.8
1536.74329	9.0
1601.54907	5.4
