# Supplementary material for: Phosphoproteomic Analysis of Platelets Activated by Pro-Thrombotic Oxidized Phospholipids and Thrombin
Source: PLoS One. 2014 Jan 6;9(1):e84488. doi: 10.1371/journal.pone.0084488 (PMC3882224; doi:10.1371/journal.pone.0084488)
Supplement: Annotated Spectra S1 — (ZIP) [file pone.0084488.s004.zip › AGHTSGAAMWPGTDVK_-14_2_54011.txt]

       m/z	          i	matches
 246.28860	      33.5	y (2) (1+)
 247.29993	       2.9
 260.23636	       2.9
 261.48788	      17.3
 270.24606	       2.4
 279.53149	      12.5
 282.73145	      14.5	b (7) (2+)-P
 284.28021	      12.9
 297.02234	       9.7
 309.02225	       2.9
 312.14319	      31.5
 315.35498	       7.4
 329.65649	       1.8
 338.14813	       8.0
 355.02856	       3.0
 356.25323	      12.2
 363.28894	       5.8
 374.23071	      14.4	b (9) (2+)-H2O-P
 374.97141	       3.9
 377.19620	      18.8
 389.22406	       5.6
 395.45685	       7.1
 396.19281	       5.8
 399.23334	       4.9
 406.35724	     158.7
 416.88196	      22.5
 418.09003	       4.5
 421.29858	       1.9
 435.21259	       9.7
 436.47247	      10.3
 441.08417	      12.9
 447.35522	       6.6
 449.27649	       6.6
 454.99323	       9.8
 459.39575	      19.8	y (8) (2+)-NH3
 460.26062	      12.2
 467.29260	       2.6
 474.20251	      11.0
 499.30127	       6.1
 509.68060	      20.5
 510.55261	       3.2
 511.37891	       4.1
 512.00995	      12.4
 512.82184	       6.5
 519.39777	     145.6	y (5) (1+)
 520.22589	      22.2
 528.23212	      22.7
 528.84906	       1.9
 530.38678	      30.6	y (10) (2+)-NH3
 534.38354	      14.4	b (5) (1+)
 539.58618	      20.8
 547.31335	       3.6
 548.49969	       4.8
 553.40631	       2.1
 556.21771	      21.1
 563.45648	       9.4
 569.31110	       7.9
 574.14697	      45.7	b (11) (2+)
 574.89569	       2.6
 581.88898	       6.7
 583.26691	       8.4
 586.05621	       1.9
 595.40582	       6.6
 596.57135	       3.2
 599.15021	      10.9
 602.26318	       5.4
 605.07141	      24.6
 613.36432	       5.8
 623.32758	      15.2
 631.23016	      17.2
 635.38287	      40.5	b (8) (1+)-P
 641.36261	       9.9
 642.47003	      16.1	y (13) (2+)-H2O-P
 643.22516	       8.8
 646.22516	      19.6
 647.67291	      12.5
 649.39398	       4.3
 656.59906	      12.0
 658.53009	       5.9
 659.16235	       3.2
 660.53168	      28.5
 661.15674	       2.8
 663.31122	       3.9
 667.35089	       4.9
 669.13885	      48.8
 670.07532	       4.8
 676.55853	       3.0
 678.14594	      10.3
 679.29742	     255.1
 680.30609	      75.9
 681.40186	      83.2
 684.34979	      11.0
 685.73206	       4.5
 687.55316	       2.8
 691.88525	       4.3
 701.49707	      21.9	b (14) (2+)-H2O, y (13) (2+)
 703.48517	      11.5
 704.70538	      13.3
 710.13348	      20.9
 710.90289	      31.4	b (15) (2+)-P, b (14) (2+), y (14) (2+)-H2O-P
 711.58148	      12.9
 712.20801	       4.5
 712.98541	       9.8
 716.07892	       4.3
 718.04547	       6.9
 719.41315	       3.9
 725.61102	       5.3
 726.65814	      24.1
 728.19421	      67.5
 729.11401	      52.6
 729.78448	       5.4
 730.48346	      14.1
 731.36334	       4.7
 732.43188	       5.0
 733.62811	      36.2	b (8) (1+)
 734.89288	      11.6
 737.91779	       4.1
 739.28040	       5.3
 744.78857	      11.2
 746.30969	       4.1
 747.14502	       3.5
 749.31116	      26.5	y (15) (2+)-P, b (9) (1+)-NH3-P
 750.03955	      19.0
 752.57446	      84.5
 753.47504	       3.7
 757.84900	      15.8
 759.59052	      19.6	b (15) (2+), y (14) (2+)-H2O
 760.40515	       1.5
 762.97253	      20.6
 764.89740	       9.9
 768.88531	      29.1	y (14) (2+)
 771.09125	      35.6
 774.83167	      10.1
 776.43024	      35.4	[M+2H] (2+)-NH3-P
 779.67584	      71.5
 781.41595	      28.2
 783.54370	     210.6
 784.87952	     150.8	[M+2H] (2+)-P, y (7) (1+)-NH3, y (7) (1+)-H2O
 786.11078	      32.5
 788.29755	      30.9	y (15) (2+)-H2O
 789.61908	      24.0	y (15) (2+)-NH3
 790.49579	      10.9
 791.22162	      13.1
 792.86078	      25.4
 793.85876	      32.7
 795.70386	      13.2
 797.26819	     137.3	y (15) (2+)
 798.05609	      53.7
 798.87115	       4.9
 799.84821	      20.6
 800.83136	      48.8
 801.76532	      49.9	y (7) (1+)
 803.51880	       4.5
 804.58038	       4.5
 807.35852	     170.3
 808.24921	     129.9
 809.54535	      68.7
 811.35992	      19.2
 814.38934	      12.6
 815.66681	     264.7	[M+2H] (2+)-NH3-H2O
 816.57056	      94.4
 817.53271	      53.9
 818.16656	      18.6
 819.48102	      20.3
 820.51776	      33.0
 821.39520	      32.7
 822.42456	      26.1
 823.51276	      44.1
 824.67371	      34.0	[M+2H] (2+)-NH3, [M+2H] (2+)-H2O
 826.18549	       9.9
 832.56146	       3.5
 833.90430	      11.4
 840.98932	      42.0
 841.97632	      16.2
 843.21381	       3.2
 844.10211	       4.7
 851.43433	       7.3
 853.92700	      17.5
 854.53046	       4.3
 859.12042	      82.6
 860.17804	      17.1
 862.96014	      15.3
 866.77338	       6.4
 871.05469	      15.4
 872.08331	      13.4
 876.12579	       6.3
 882.24902	      20.5
 884.66754	       9.9
 885.31598	       5.7
 900.76385	       2.1
 903.27460	       5.8
 904.57477	      36.4
 905.26318	       3.5
 911.10791	       2.4
 913.18683	      13.6
 920.37128	      82.5
 921.40460	      30.5
 922.11700	      43.1
 927.78973	       7.7
 934.15363	       7.9
 934.93384	      23.5	b (10) (1+)-NH3-P, b (10) (1+)-H2O-P
 936.51044	       3.2
 938.88184	      30.8
 952.38531	       7.4
 953.57343	       5.8
 960.01886	      28.2
 963.09076	       6.1
 968.90265	      58.6
 970.07159	      40.3
 970.94135	      14.5
 981.46039	      15.7
 987.28394	      78.3	y (9) (1+)-NH3
 988.30048	      38.1
1000.86591	       7.1
1003.05975	       2.8
1004.41498	       8.3
1006.78442	       8.4
1007.55365	      12.1
1015.18140	      39.3
1016.20044	       2.4
1018.46674	      14.4
1020.52881	      10.1
1027.49683	       4.1
1033.42542	      26.2
1035.24536	      23.1
1036.40625	       8.4
1037.88672	       7.5
1039.06006	       3.1
1045.24683	      11.5
1049.55298	      39.7	b (11) (1+)-P
1053.34058	      17.0
1059.71106	       3.2
1074.62976	       3.4
1075.22974	       7.3
1076.43787	       5.1
1084.49792	      26.5
1090.17957	       9.9
1092.25745	     120.4
1093.71997	      86.8
1094.76038	       9.4
1095.50024	       7.8
1097.56055	      37.2
1100.59644	      19.7
1101.58826	      39.3
1102.33740	      12.1
1111.96997	      17.3
1114.94263	      23.6	y (11) (1+)-NH3, y (11) (1+)-H2O
1118.03918	       6.3
1122.82202	       9.0
1129.32947	      39.8	b (11) (1+)-H2O
1130.26587	      72.6
1132.10596	       2.6
1132.86401	      31.4	y (11) (1+)
1134.40735	      14.2
1136.43884	      11.9
1144.54761	      15.2
1147.43652	      17.9	b (11) (1+)
1150.97913	      16.5
1153.35571	      19.9
1165.36804	       7.7
1166.43335	      11.2
1169.40015	       8.9
1170.27954	      24.0
1184.22998	      22.4
1189.53003	      13.8	b (13) (1+)-H2O-P
1190.72424	       5.0
1192.37402	      11.6
1194.06958	       2.2
1195.50903	      23.3
1203.29822	       3.0
1207.43030	     138.4	b (13) (1+)-P
1208.57666	      23.7
1209.48999	      25.6
1210.11816	       8.8
1214.40234	      12.2
1220.50757	      17.9
1223.44385	       8.0
1226.03296	      10.1
1231.10120	      21.4
1241.83899	      14.0
1243.16333	      10.4
1243.89380	       5.7
1244.70691	      16.6
1260.26282	      60.7
1261.38367	      16.0
1262.35339	      18.2
1263.01257	       8.3
1273.63440	       4.3
1277.75037	      13.0
1289.73828	       6.1
1291.43506	       7.3
1321.78882	      19.5	b (14) (1+)-P
1325.90100	       8.1
1329.78174	       4.1
1336.77405	      33.1
1337.61877	      24.1
1338.51453	      11.0
1339.76526	       3.2
1368.96411	       7.0
1372.23865	       6.6
1386.34387	       6.0
1392.01270	       3.7
1394.31885	       3.7
1402.43933	      15.7	b (14) (1+)-H2O
1403.56836	      26.5	b (15) (1+)-H2O-P
1409.99207	      29.9
1411.06946	       8.5
1412.51416	      15.4
1420.58350	      18.0	b (14) (1+)
1421.50085	      39.6	y (14) (1+)-H2O-P, b (15) (1+)-P
1428.30017	       9.4
1438.68774	       6.9
1455.53906	      10.2
1465.57471	       5.9
1467.38806	       9.7
1501.16846	      20.2
1501.98596	      22.8	b (15) (1+)-H2O
1503.57849	      11.5
1517.27539	       7.1
1519.34851	      74.5	y (14) (1+)-H2O, b (15) (1+)
1520.36658	      33.9	y (14) (1+)-NH3
1522.46204	      11.4
1667.02759	      11.0
