# Supplementary material for: Phosphoproteomic Analysis of Platelets Activated by Pro-Thrombotic Oxidized Phospholipids and Thrombin
Source: PLoS One. 2014 Jan 6;9(1):e84488. doi: 10.1371/journal.pone.0084488 (PMC3882224; doi:10.1371/journal.pone.0084488)
Supplement: Annotated Spectra S1 — (ZIP) [file pone.0084488.s004.zip › AGHTSGAAMWPGTDVK_-17_2_20779.txt]

m/z	i	matches
241.46391	22.1
242.25775	5.6
244.29399	4.1
246.18372	15.7
251.14243	4.3
267.17096	9.2
274.34558	9.5
281.16904	13.1
283.65048	13.4
284.31128	5.6
285.07227	20.1
288.28082	1.7
298.04068	8.0
300.43542	6.5
301.15448	6.9
312.13229	25.8
326.28247	11.0
330.08557	4.6
335.96289	6.3
338.45099	15.7
341.01782	11.2
343.50427	5.2
345.45251	19.5
347.39993	12.7
353.62607	3.0
356.33960	17.1
357.15607	6.8
359.14020	5.2
367.50952	10.5
370.40271	8.3
373.18674	7.1
374.25848	27.6
378.93915	11.9
387.27533	4.7
388.20361	7.8
389.38281	7.7
394.58966	4.1
395.60242	10.7
396.22314	7.6
399.17163	12.2
400.31641	32.0
401.30652	4.3
402.80908	3.9
406.35797	416.1
407.41833	41.6
408.36383	8.2
413.03033	7.5
413.95032	7.3
417.23761	50.2
419.35382	11.6
420.31921	13.8
423.22882	15.0
425.18640	7.5
434.11145	4.5
438.13464	14.9
439.14563	2.1
441.20941	30.6
445.24237	4.6
448.04517	7.8
450.52893	8.6
453.56458	20.5
454.46600	18.7
455.30273	2.3
458.58429	10.5
459.27942	16.0
460.09918	8.6
462.13135	8.4
463.11182	8.9
467.00763	9.3
468.34216	9.1
470.00195	5.4
471.25348	6.1
472.48920	8.4
473.22571	9.3
474.05878	19.4
475.63055	24.1
479.06683	3.7
480.70026	24.8
481.30316	7.8
483.31567	15.4
484.05975	6.9
492.00995	14.9
494.23029	11.6
502.73181	20.0
503.44073	2.1
504.12506	4.1
507.42010	4.5
511.14801	16.5
512.22687	24.1
513.97595	8.9
518.14124	6.9
519.31921	194.0	y (5) (1+)
520.37982	13.9
524.91437	4.7
528.00739	36.3
529.02502	3.2
530.34753	38.9
533.07574	5.1
538.05316	25.5
539.39563	5.0
542.97583	10.4
546.07019	10.0
547.19434	5.4
549.00024	5.2
552.49677	51.0
556.21893	65.0
557.10217	13.4
558.54614	5.7
560.34497	8.9
562.28717	6.5
567.41718	6.1
574.20825	43.2
575.20746	5.7
577.19971	27.7
580.82220	21.6
582.13586	29.7
590.22504	6.5
593.23590	6.4
594.38013	14.0
595.73193	34.2
599.72491	5.8
600.39709	5.5
601.38379	21.8
602.01312	2.8
604.36560	25.1
605.00085	4.8
607.23590	3.5
608.16107	2.3
609.14502	5.6
611.89905	5.9
613.05615	15.0
615.29846	33.2
616.31262	49.4
617.06818	18.6
619.51263	21.8
620.25824	6.3
621.95721	4.9
623.34729	17.1
624.45789	19.7
625.84003	10.7
629.40350	2.6
631.17084	29.2
632.33740	11.3
634.42334	12.4
635.45844	12.7
636.35803	2.3
637.58478	42.8
638.41254	15.4
639.57721	15.4
640.32648	17.6
641.16089	3.0
644.22064	11.0
646.26715	23.8
646.99066	39.7
647.98566	10.2
651.06757	8.1
654.36566	12.4
655.25916	4.7
658.12042	23.1
659.71344	17.7
662.22198	18.8
665.04834	22.7
666.57153	7.5
668.79443	133.0
669.80237	22.0
671.50690	9.1
675.00586	16.3
676.51074	19.6
678.41473	35.3
679.32404	601.7
680.35175	166.3
681.33124	76.7
682.68695	6.9
684.40491	185.9
685.00928	57.0
685.61212	69.4
686.50378	15.2
687.37030	16.5
688.94037	3.0
692.24170	75.2	y (13) (2+)-H2O, y (13) (2+)-NH3
693.17926	16.5
696.54291	32.3
697.35120	10.3
700.14453	86.0	y (13) (2+)
700.98315	17.8
703.65479	26.7
705.40472	10.8
709.41492	5.4
710.19257	105.5	b (14) (2+)
711.07666	23.9
712.05310	22.7
713.21722	10.8
714.14923	14.4
715.55377	19.5
716.23413	13.7
717.10455	26.6
718.54694	7.1
719.55939	25.9
720.20221	15.7
721.14313	2.2
723.85370	38.0
725.05377	65.8
728.09399	169.5
729.13654	80.7
730.67358	20.1
732.37207	7.5
733.60028	217.5	b (8) (1+)
734.30420	8.3
736.18347	34.9
737.01080	20.4
737.73352	4.6
739.15100	15.7
739.94086	6.7
741.43536	9.3
743.91931	14.5
746.30792	86.8
747.05310	53.3
750.29840	3.2
751.16632	6.7
751.98608	15.4
757.65277	7.7
759.36633	2.8
760.97711	2.3
761.88239	30.0
763.67792	24.5
765.63397	4.9
766.45905	97.3	b (9) (1+)-P, [M+2H] (2+)-NH3-H2O-P
767.68927	13.4
769.20990	60.3
770.43585	20.2
771.31354	5.4
772.33612	46.9
774.07678	119.8
774.83032	86.2	[M+2H] (2+)-H2O-P
775.53278	10.6
776.47754	31.9
778.06628	9.5
780.39093	31.8
783.21033	1435.0
784.05664	404.4	y (7) (1+)-H2O, [M+2H] (2+)-P
784.80487	67.1
785.44226	52.7
786.44232	70.9
787.66730	24.7
788.35175	11.1
790.20758	72.5
791.49091	57.4
793.53571	23.3
795.42657	38.4
796.48993	19.3
797.13300	18.2
798.65161	57.1
799.72369	125.4
800.56134	72.7
801.50568	95.4
802.42145	52.6
803.38251	25.3
805.08630	43.0
807.33838	375.6
808.42120	201.0
809.92261	15.8
811.23041	61.0
811.84827	1.5
813.15735	73.7
814.43152	151.7
815.47009	269.8	[M+2H] (2+)-NH3-H2O
816.21759	47.2
817.06647	47.6
818.26892	23.8
819.54901	8.2
820.33984	19.4
821.38446	50.4
822.86176	205.9
824.24139	78.6	[M+2H] (2+)-NH3, [M+2H] (2+)-H2O
840.51843	24.7
841.21948	67.4
842.13641	36.8
843.59778	6.7
846.45654	26.2
847.42755	58.4
848.68988	15.4
855.30994	26.8
858.29474	3.6
859.23291	106.8
860.38727	53.8
863.22272	7.1
870.16577	27.0
874.66656	7.6
877.60663	9.9
880.31134	18.5
881.38507	145.8
882.43286	29.8
883.70142	3.6
887.32581	17.9
894.49579	32.2
898.17603	4.7
902.47046	37.1
903.37970	2.1
904.69818	6.2
905.31519	6.0
911.05078	12.5
916.77057	6.5
920.41718	245.7
921.43219	107.1
922.60596	8.9
928.09979	16.3
933.00812	30.6
939.10065	10.2
946.53961	30.7
948.66022	6.6
950.54608	28.7
951.28668	65.9
952.44263	37.2
955.71143	16.4
957.68262	42.5
959.37726	27.4
961.61945	8.9
962.49921	31.0
963.40063	8.4
965.87335	6.2
968.55292	29.4
969.39801	28.8
970.32867	54.2
973.23285	7.2
975.20233	4.5
979.40894	188.7
980.31030	26.7
980.96411	23.1
981.76312	5.2
986.93109	151.5	y (9) (1+)-H2O, y (9) (1+)-NH3
987.77618	38.0
988.42651	36.7
989.57306	15.7
990.34155	15.4
991.52930	8.6
996.52930	7.7
1002.32416	9.8
1003.30121	10.3
1004.03375	44.8
1004.74951	2.1
1006.64325	9.9
1011.09552	5.4
1011.71075	7.5
1013.56738	39.2
1014.36603	18.0
1015.72589	2.8
1016.63696	86.7
1017.99542	16.3
1018.96948	17.2
1022.67505	23.5
1025.26074	12.5
1028.30737	11.0
1030.47656	3.5
1031.66016	4.5
1034.38013	8.0
1035.50732	124.8
1037.01770	80.3
1037.87500	11.9
1038.50684	6.6
1046.31262	15.3
1047.30005	9.5
1048.28540	5.8
1051.53357	6.7
1052.99158	8.6
1054.67310	39.5
1055.40161	4.5
1057.81055	5.7
1062.11609	11.0
1063.02148	26.9
1072.26074	21.3
1073.55615	11.2
1076.93054	3.4
1078.83740	7.6
1082.32251	15.3
1083.40710	10.1
1085.72241	7.0
1089.01929	22.4
1092.33618	185.3
1093.29822	122.8
1094.25696	20.3
1098.33777	22.1
1101.08203	2.3
1102.84180	12.5
1105.43042	9.5
1106.48010	8.1
1111.26501	16.1
1112.43799	2.8
1114.07422	5.5
1114.67773	8.2
1116.55334	5.6
1117.71045	1.7
1119.37524	5.6
1121.52490	19.3
1129.17444	53.2
1130.27271	40.7
1131.51929	32.4
1132.79651	21.7
1134.21021	44.4
1135.45752	9.9
1139.47803	8.6
1140.44482	5.8
1141.68555	3.2
1142.75366	24.4
1147.05200	74.4
1147.69861	94.8	b (11) (1+)
1148.46362	19.1
1151.19849	39.1
1151.86536	24.1
1152.50586	2.7
1161.66333	11.1
1162.37427	4.7
1164.40039	15.8
1166.56274	13.3
1169.61719	6.7
1174.78833	8.2
1176.34375	23.7
1180.62195	19.3
1185.49878	13.4
1186.45313	3.0
1189.44946	28.6
1192.24841	12.8
1197.64075	9.2
1202.39771	22.1
1203.15503	8.9
1204.06165	13.9
1205.25439	11.9
1206.29126	9.6
1207.51025	321.3	b (13) (1+)-P
1208.47046	156.5
1209.31323	3.5
1210.78333	5.8
1215.12280	19.3
1220.15173	18.0
1221.68774	7.6
1225.11499	19.3
1227.28735	19.3
1229.56958	10.0
1230.33398	1.9
1231.48706	10.1
1236.29980	5.0
1242.08557	52.9
1242.97888	60.3
1244.25696	31.2
1247.45325	12.9
1254.66711	3.2
1258.34387	12.8
1260.24036	150.9
1261.38818	114.8
1262.44946	33.1
1263.47058	7.1
1284.22644	7.9
1288.72668	17.1
1289.78735	43.1
1292.36877	9.4
1293.14807	5.0
1295.69836	1.9
1302.64453	12.6
1304.89661	2.8
1311.31580	28.5
1315.60205	24.4
1317.80969	8.2
1318.52173	10.4
1319.25159	4.1
1320.52795	20.7
1321.67700	5.6
1322.64917	8.8
1334.39050	11.2
1336.59509	147.5
1337.45667	35.5
1338.09729	3.1
1338.73560	6.4
1341.78638	14.5
1351.50073	4.3
1357.33508	6.2
1359.22327	7.5
1367.87268	9.5
1372.32800	2.1
1375.70398	7.8
1384.18469	18.4
1385.26709	5.6
1386.29529	4.5
1390.94543	6.0
1391.54895	11.4
1392.42615	14.6
1402.27991	24.9
1402.98083	6.8
1410.31409	72.6
1420.41663	11.4
1421.49609	26.6
1428.32410	2.6
1437.61426	8.2
1447.47876	2.6
1465.85303	48.4
1467.49353	10.0
1474.53125	14.5
1483.22913	28.6
1485.36377	8.7
1488.37756	10.8
1490.38794	3.7
1492.63562	14.3
1498.65662	5.6
1499.42822	7.6
1501.17676	8.5
1502.87341	25.1
1504.07703	7.1
1516.58594	9.7
1519.32153	72.0
1520.30261	132.4	y (14) (1+)-H2O, b (15) (1+), y (14) (1+)-NH3
1521.40991	44.8
1602.18579	13.4
