# Supplementary material for: Phosphoproteomic Analysis of Platelets Activated by Pro-Thrombotic Oxidized Phospholipids and Thrombin
Source: PLoS One. 2014 Jan 6;9(1):e84488. doi: 10.1371/journal.pone.0084488 (PMC3882224; doi:10.1371/journal.pone.0084488)
Supplement: Annotated Spectra S1 — (ZIP) [file pone.0084488.s004.zip › AGISEAQLTDAETSKLIYDFIEDQGGLEAVR_-2_2_104704.txt]

m/z	i	matches
332.37460	16.3
345.13068	25.3
346.33945	23.1
351.38922	7.0
363.17722	14.4
390.39984	4.9
423.47601	10.8
428.20609	3.0
440.26974	6.1
452.98318	2.4
455.04782	6.9
456.21484	6.9
458.07025	15.4
466.00336	11.3
470.10040	3.9
474.35040	65.7	y (4) (1+)
475.34131	29.9
486.22473	3.0
509.61609	5.2
510.66180	6.3
516.34241	2.2
517.49207	10.0
520.24585	19.9
525.17883	11.8
526.23566	11.1
529.33978	3.5
538.26703	3.0
539.64410	13.5
547.19220	13.1
549.21881	4.1
551.50922	35.3
559.46204	44.2	y (14) (3+)-NH3
572.18347	28.6
573.48047	8.4
580.85327	21.0
585.35358	13.6
586.34839	3.0
587.49957	19.5
597.83612	8.0
603.69519	6.8
613.36938	5.8
619.22607	11.0
620.11780	12.1
622.30286	8.4
626.70557	19.9
627.47058	5.0
629.95044	9.1
631.12427	6.5
644.41248	112.2	b (13) (2+), y (17) (3+)-NH3-P, y (6) (1+), y (17) (3+)-H2O-P
645.31012	40.3
655.21368	3.7
658.18628	10.9
666.16760	6.9
670.07031	8.3
671.27356	19.4
674.25592	6.8
676.43005	4.6
686.75049	16.3
696.12531	12.6
701.47986	208.8	y (7) (1+)
702.46808	43.4
703.45007	5.2
713.38245	14.3
716.41199	1.7
719.70117	5.8
724.55798	4.9
725.37836	2.6
727.38898	13.1
732.88727	13.1
736.10498	5.2
740.09912	9.6
740.97327	10.0
743.54541	23.7
744.88391	15.6
748.58075	37.2
751.21655	11.5
760.34314	10.9
761.07410	6.3
762.88861	2.6
764.03430	19.0
770.35492	18.1
771.24066	13.5
772.59924	11.8
777.97351	22.3
781.53241	36.8
783.87036	6.7
789.57581	17.2
790.46558	15.1
795.76721	11.3
800.51880	35.6	b (16) (2+)-NH3
801.79266	5.0
802.99695	20.6
804.41681	13.5
806.35846	3.5
808.01282	29.8	b (16) (2+)
812.04767	6.9
812.69934	50.6	y (8) (1+)-NH3, y (22) (3+)-NH3-P, y (21) (3+)
813.42407	20.7
814.54883	11.7
815.88782	11.4
817.13489	49.8	y (22) (3+)-P
818.17725	20.7
821.62537	3.9
823.48730	16.0
825.61523	32.6	b (23) (3+)-NH3-P, b (23) (3+)-H2O-P, b (22) (3+)
827.43640	5.2
828.92493	6.4
829.65674	75.0	y (8) (1+)
830.64233	54.3
840.26733	7.9
844.83313	9.7
850.86938	9.5
851.85303	12.3
855.47571	10.3
856.52148	15.0
859.27551	22.1
860.31091	11.5
863.91479	9.8
865.18372	6.8
866.10852	21.2
869.17700	3.7
871.39563	20.5
873.48230	4.8
883.37878	13.6
884.68530	20.8
886.02222	9.6
890.35840	23.4
897.14880	30.1
900.35046	8.6
903.64795	15.7
908.58691	8.7
910.04346	8.7
912.48608	7.5
915.01819	9.0
916.92944	11.0
921.41724	13.6
922.90198	24.7
924.13135	2.2
927.35242	46.9	y (9) (1+)-NH3
929.74255	19.9
931.54370	3.0
937.26306	2.8
938.94421	32.4	b (26) (3+)-NH3, b (26) (3+)-H2O
941.89734	7.8
943.24402	6.9
944.45923	195.1	b (27) (3+)-NH3-P, b (27) (3+)-H2O-P, b (26) (3+), y (9) (1+)
945.21826	67.1
945.83118	10.5
946.94604	32.1
955.63367	15.2
956.84106	32.0
959.41565	22.5
960.45862	18.6
961.39294	5.4
965.36609	28.2
968.00867	27.0
973.10010	43.1
976.56628	9.3
978.30872	16.4
978.93127	17.3
980.29517	21.2
982.26550	15.5
983.07080	6.1
984.87915	17.5
986.12500	76.1	b (19) (2+)-NH3-P, b (19) (2+)-H2O-P, b (18) (2+), b (10) (1+)
987.53027	17.8
988.77930	18.1
989.40747	6.3
990.31982	21.1
991.12109	12.1
992.57349	14.5
993.90210	17.4
995.18384	8.1
996.29102	5.2
1005.13977	5.8
1007.35913	19.9
1011.24292	8.4
1012.33484	14.9
1014.67175	13.0
1018.20178	5.4
1022.34106	11.2
1024.58582	20.9
1027.87964	5.2
1030.36719	12.8
1031.26025	69.5	y (27) (3+)
1033.19019	31.2
1034.42249	44.5	b (19) (2+)-H2O
1036.45264	4.7
1037.44409	21.8
1038.52100	22.3
1039.29382	18.9
1041.33862	12.0
1044.09546	180.0	b (29) (3+)-NH3, b (30) (3+)-H2O-P, b (29) (3+)-H2O, b (30) (3+)-NH3-P, b (19) (2+)
1045.17798	83.6
1046.01343	24.3
1046.71301	13.6
1047.87952	20.1
1049.15332	102.0	b (29) (3+), b (30) (3+)-P
1049.86646	81.5
1051.75403	23.8
1052.36694	11.5
1053.94006	32.0	y (28) (3+)-NH3, y (28) (3+)-H2O
1055.42566	34.5	y (10) (1+)-H2O
1056.57886	73.4	y (10) (1+)-NH3
1057.55200	11.7
1059.20239	11.5
1060.40186	27.3
1061.06763	14.4
1061.72095	50.2
1064.28003	112.2
1065.62744	3.4
1066.51953	7.8
1067.66052	79.0	y (18) (2+)
1071.00610	9.2
1072.84888	125.4
1073.74744	204.2	y (10) (1+)
1074.47974	124.8
1075.62268	44.9
1076.98767	29.7	b (30) (3+)-NH3, b (30) (3+)-H2O
1079.14587	15.5
1080.88281	21.0
1082.06909	65.3
1083.17334	96.3	b (30) (3+)
1084.68994	104.6	y (30) (3+)-P
1085.58252	6.1
1086.68652	29.7
1087.50000	12.3
1088.24731	38.1
1089.23059	7.4
1090.09119	35.8
1091.15149	45.4	y (29) (3+)-H2O
1092.01733	30.3	y (29) (3+)-NH3
1093.05615	89.0
1094.37268	60.1
1095.43958	44.1
1096.37036	74.8	[M+3H] (3+)-NH3-H2O-P
1097.25293	65.5
1098.11865	66.8	y (29) (3+)
1101.07397	65.5
1101.92432	229.3	[M+3H] (3+)-H2O-P, [M+3H] (3+)-NH3-P
1102.95081	84.3
1103.90735	160.3
1104.79919	85.5
1106.52319	28.9
1107.55969	157.0	[M+3H] (3+)-P
1108.71289	194.3	y (19) (2+)-H2O, b (20) (2+)-NH3, b (20) (2+)-H2O, y (19) (2+)-NH3
1109.52039	77.8
1110.32581	71.4
1111.42505	99.4	y (30) (3+)-H2O, y (30) (3+)-NH3
1112.66748	109.7
1113.36426	127.1
1114.29150	213.4
1115.52747	31.5
1116.50391	102.7	b (21) (2+)-H2O-P, b (21) (2+)-NH3-P
1117.60217	293.6	b (20) (2+), y (19) (2+), y (30) (3+)
1118.33875	100.9
1119.03870	54.8
1119.84766	47.1
1121.12866	235.1
1122.05652	392.1
1123.14636	100.8
1124.32690	179.5	b (21) (2+)-P, y (20) (2+)-NH3-P, y (20) (2+)-H2O-P
1125.52844	109.9
1126.14355	62.7
1127.07068	58.2
1128.39514	5.9
1129.76819	8.9
1130.76050	10.3
1131.77271	56.8
1140.86011	24.5
1141.65869	9.8
1142.50024	12.2
1143.49915	7.2
1152.59546	13.6
1155.77930	29.3
1157.68433	14.5
1159.21924	4.2
1160.54578	32.0	y (21) (2+)-NH3-P
1161.27612	20.6
1162.40405	4.3
1164.80542	92.9	b (21) (2+)-H2O, b (21) (2+)-NH3
1165.70605	25.2
1168.61621	47.7	b (12) (1+)-H2O, y (11) (1+)-H2O, y (21) (2+)-P
1169.46875	4.9
1173.71826	50.8	y (20) (2+)-NH3, y (20) (2+)-H2O
1174.64978	75.5	b (21) (2+)
1175.35059	48.2
1178.00183	18.2
1180.25281	5.2
1181.48364	12.4
1186.50647	237.1	y (11) (1+), b (12) (1+)
1187.38611	80.2
1189.14050	8.7
1191.97644	50.0
1198.48267	5.0
1200.76501	28.4
1201.43481	11.1
1202.52637	36.3
1208.70813	6.0
1213.24768	10.3
1214.14648	3.7
1217.87061	33.4	y (22) (2+)-NH3-P, y (21) (2+), y (22) (2+)-H2O-P
1220.47156	48.7
1225.06873	48.8
1226.20630	11.1
1229.40027	17.8
1232.69617	9.3
1236.05286	5.5
1237.04492	32.4
1238.41846	101.9	b (23) (2+)-NH3-P, b (22) (2+), b (23) (2+)-H2O-P
1239.25452	95.0
1240.03223	46.3
1245.61511	32.1
1247.75854	2.8
1249.05701	31.9
1254.92908	25.4
1256.51465	7.9
1259.16833	2.0
1261.18250	26.2
1267.68933	15.9
1270.57312	17.1
1271.44324	76.1
1272.23511	33.6
1276.75195	20.9
1277.58167	17.8
1278.57825	23.6
1286.32642	4.1
1286.95557	3.5
1288.53259	80.9
1293.43054	5.0
1294.51563	13.1
1295.54224	79.6
1296.24390	84.8	b (23) (2+)
1297.19739	88.5
1298.23853	17.4
1300.73682	16.7
1301.50281	26.0
1303.93213	20.6
1305.13452	16.5
1305.75269	17.4
1314.34998	9.2
1315.44189	46.0	y (12) (1+)-H2O
1316.22681	28.4
1317.14502	29.1	y (23) (2+)-H2O, y (12) (1+)-NH3, y (23) (2+)-NH3
1318.42004	36.0
1322.23901	8.1
1325.40759	93.9	y (23) (2+), y (24) (2+)-NH3-P
1326.53857	91.7
1332.68665	12.4
1333.67285	54.3	y (24) (2+)-P, y (12) (1+)
1334.64099	13.6
1337.16138	51.0
1338.82983	12.8
1339.62341	15.4
1341.02380	6.9
1342.34937	16.7
1343.28748	35.0
1346.76550	20.6
1347.55847	3.1
1348.62732	3.2
1351.38013	35.4	b (24) (2+)-H2O, b (24) (2+)-NH3
1352.08508	19.0
1352.71411	12.3
1354.31689	20.0
1357.19470	37.0	b (14) (1+)-NH3, b (14) (1+)-H2O
1358.30005	4.7
1359.70959	128.0	b (26) (2+)-H2O-P, b (26) (2+)-NH3-P
1360.47742	191.8	b (24) (2+)
1361.61877	76.8
1362.93738	10.5
1364.73779	23.0
1366.10400	28.6
1369.14319	10.4
1371.86951	29.5
1373.34705	53.4	y (24) (2+)-H2O
1374.38782	63.6	y (24) (2+)-NH3, b (14) (1+)
1375.61389	20.6
1376.50427	4.3
1379.34900	32.5	b (25) (2+)-H2O
1380.91235	37.8	b (25) (2+)-NH3
1383.26099	66.9
1384.90796	2.4
1388.50317	186.5	b (25) (2+), y (25) (2+)-NH3-P, y (25) (2+)-H2O-P
1389.30603	150.1
1390.10315	19.5
1391.91174	20.4
1392.87366	2.8
1394.55920	11.5
1396.95154	2.6
1399.57617	40.5
1402.45117	17.6
1406.55701	13.0
1408.91980	19.2
1412.91235	17.1
1414.84143	9.5
1417.27283	40.0	b (26) (2+)
1418.11121	18.7
1420.33838	104.7
1423.49658	12.5
1424.36572	11.7
1425.56677	8.2
1428.44885	18.1
1431.76746	18.4
1435.30334	5.9
1436.71350	36.6	y (25) (2+)-H2O
1437.94531	10.0
1439.34082	5.3
1444.89771	71.2
1448.62146	33.2	y (13) (1+)
1449.66589	25.1
1450.83337	40.4
1454.00879	22.3
1456.12134	27.8
1459.90930	30.1
1460.88818	2.6
1462.62195	6.1
1464.64233	35.1	b (27) (2+)-H2O, b (27) (2+)-NH3
1465.33826	18.5
1465.94519	17.6
1466.81091	83.2
1467.52161	5.7
1468.62451	13.6
1472.57031	19.9
1473.65100	196.6	b (27) (2+), y (26) (2+)-NH3
1474.44617	142.2
1475.42932	13.8
1476.69617	11.7
1478.71375	11.2
1481.73035	18.2
1482.61780	29.3
1485.73145	10.2
1487.54211	3.2
1488.65808	7.2
1489.70422	28.3
1490.34888	10.5
1491.09802	1.7
1492.15515	16.6
1495.13892	26.7
1497.68860	4.1
1501.58069	4.2
1502.72742	24.6
1504.54822	5.9
1506.36951	25.3
1507.40393	31.5
1517.11218	14.7
1520.02319	22.9
1525.38660	45.3	b (29) (2+)-P
1527.34692	5.3
1530.42810	184.5	b (28) (2+)-NH3
1531.25964	6.4
1532.70447	9.9
1533.70642	9.1
1535.81384	14.5
1538.26343	400.1	b (28) (2+), y (27) (2+)-NH3
1539.32825	271.2
1540.27527	20.5
1541.27942	2.6
1542.96741	10.2
1544.13757	76.3
1545.85034	14.9
1550.33545	20.9
1562.67542	30.8
1564.67981	20.8
1565.99500	5.7
1568.25024	9.3
1574.00586	154.6	b (29) (2+), b (30) (2+)-P
1574.84973	44.3
1576.49854	3.6
1577.59607	6.2
1578.28894	13.8
1579.41150	6.8
1580.11743	5.2
1581.30383	12.8
1583.57971	27.6
1587.29993	27.5
1588.52893	57.3	y (29) (2+)-NH3-P, y (29) (2+)-H2O-P
1596.72644	7.1
1598.53918	7.5
1599.29297	20.5
1603.51587	6.1
1604.56396	21.2
1605.91760	57.4
1608.81042	10.6
1612.99500	3.5
1614.55945	24.9
1615.52856	71.4	b (16) (1+), b (30) (2+)-NH3
1616.58630	17.7
1617.31165	16.9
1617.95715	2.4
1623.42737	568.4	b (30) (2+)
1624.27185	430.5
1625.34045	48.9	y (30) (2+)-P
1626.39160	8.9
1627.05090	4.4
1628.92285	9.7
1633.69849	21.1
1634.43835	9.5
1650.89868	8.4
1654.21912	8.9
1657.49622	19.3
1659.39514	6.3
1661.63293	19.6
1665.55408	16.8
1678.41382	10.3
1679.48987	12.5
1682.37097	6.7
1691.82300	28.5	y (14) (1+)
1692.89685	23.0
1706.94373	11.3
1708.62146	3.4
1713.52563	7.8
1714.19067	14.7
1717.61584	4.1
1728.52917	15.1
1729.58093	30.1	b (17) (1+)
1731.70178	23.9
1734.99731	20.4
1735.99963	23.9
1736.64490	13.0
1739.24988	9.1
1743.73328	8.3
1759.48792	7.9
1774.61890	11.9
1781.44153	19.1
1788.94861	3.0
1789.76538	16.8
1799.95239	13.9
1804.55750	7.4
1805.78052	8.9
1809.20789	4.5
1811.71741	5.6
1814.62122	3.0
1822.78967	21.3
1826.57092	11.4
1830.97290	3.4
1847.57703	12.1
1848.23462	5.0
1857.63940	36.0	b (18) (1+)-NH3-P
1860.43188	4.5
1863.74890	14.8
1867.26196	8.6
1869.86877	6.1
1871.61169	18.3
1873.78601	3.9
1874.47546	8.2
1877.94836	16.9
1882.55249	4.3
1888.43030	7.2
1889.62610	6.1
1897.08069	13.9
1898.19019	13.0
1918.59680	7.1
1924.97009	10.2
1931.78442	2.6
1936.26233	11.8
1962.82056	4.8
1972.86609	4.1
