# Supplementary material for: Phosphoproteomic Analysis of Platelets Activated by Pro-Thrombotic Oxidized Phospholipids and Thrombin
Source: PLoS One. 2014 Jan 6;9(1):e84488. doi: 10.1371/journal.pone.0084488 (PMC3882224; doi:10.1371/journal.pone.0084488)
Supplement: Annotated Spectra S1 — (ZIP) [file pone.0084488.s004.zip › AGISEAQLTDAETSKLIYDFIEDQGGLEAVR_-3_2_100675.txt]

m/z	i	matches
345.39240	68.4	y (3) (1+)
370.37112	14.5
436.11588	17.5
442.12949	10.1
456.48596	2.9
458.96100	11.8
474.35379	53.0	y (4) (1+)
475.37173	31.5
484.37976	3.0
493.15674	2.9
501.39874	7.3
504.27917	11.0
506.25378	14.3
511.47955	5.2
513.33130	5.0
514.94733	3.0
526.58026	5.9
528.07825	13.9
529.03082	10.8
530.38959	12.4
540.06750	8.3
572.51233	10.0
574.56152	19.9
575.38232	11.0
578.34351	5.0
585.56018	21.0
587.52649	22.3
588.51276	9.3
589.71985	6.1
591.11340	21.1
599.55652	20.9
602.60400	12.5
608.69519	7.5
616.13000	1.5
618.63953	27.2
621.97833	13.6
633.03223	5.8
644.73254	36.2	y (17) (3+)-NH3-P, b (13) (2+), y (6) (1+), y (17) (3+)-H2O-P
645.55591	43.5
646.61359	7.7
657.01868	4.5
665.48132	12.4
668.29321	10.5
670.54968	10.8
679.96844	8.4
681.49902	7.2
683.05365	32.6	y (17) (3+), y (7) (1+)-H2O
685.72241	18.8
690.66913	14.5
701.47424	157.1	y (7) (1+)
702.51044	60.7
703.44629	9.9
704.38806	24.8
705.25256	10.9
706.19263	7.1
708.10211	4.1
709.10370	4.3
716.50055	5.9
726.18042	4.3
732.18005	2.4
733.29114	15.4
747.35645	6.2
748.12244	5.6
751.46875	15.8
752.54297	6.1
753.40509	9.6
754.06940	8.1
757.03735	11.2
758.52740	15.6
761.07007	12.6
768.73236	10.3
770.18787	23.2
772.60876	19.7
776.49707	4.5
778.13635	26.2
780.58496	4.4
783.33960	15.7
785.12085	50.2
791.48853	13.7
794.77783	10.1
799.84192	3.9
802.39172	20.1
803.01971	13.0
805.49615	12.1
809.59058	32.8
810.21021	6.3
811.32764	7.4
812.76038	9.1
815.67224	17.7
816.58789	29.0
820.61853	21.8
824.87830	8.0
826.77771	3.0
829.27087	124.3	y (8) (1+)
830.32690	24.5
833.91248	3.7
835.44250	8.4
836.98767	7.2
839.08862	17.6
842.86157	9.7
843.95959	7.1
845.35962	2.7
847.07983	8.1
848.86206	16.9
850.84363	14.9
853.33862	11.7
854.49817	2.8
856.75073	9.9
859.38867	66.9	b (23) (3+)-NH3
860.56201	6.4
861.50427	5.2
866.18579	35.8
869.93018	3.0
874.23608	3.6
875.12122	5.8
879.44519	26.5
883.05994	12.7
884.88123	13.5
899.87207	22.4
900.64612	9.9
903.25989	11.0
910.30579	6.1
911.16284	7.0
913.72009	12.9
915.92981	22.3
918.02661	12.7
921.38928	7.1
926.04639	30.0
927.10608	11.9
927.71899	22.5
929.95972	75.4
931.28760	3.7
940.49622	11.4
941.57275	42.2
943.57019	8.8
944.52002	169.2	y (9) (1+), b (26) (3+), b (27) (3+)-H2O-P, b (27) (3+)-NH3-P
945.61096	79.9
946.85901	25.3
949.43469	5.4
950.55176	20.1
955.69287	24.0
959.23010	3.2
960.20581	57.6	y (16) (2+)
960.87073	40.1
971.35266	8.0
972.14136	28.6
974.38989	40.9	y (17) (2+)-P
976.20435	4.9
981.92224	12.0
982.82935	31.8
986.34546	18.2
987.25696	34.6	b (10) (1+), b (28) (3+)-H2O-P, b (28) (3+)-NH3-P, b (19) (2+)-NH3-P, b (18) (2+)
987.94495	21.9
989.15015	11.9
989.82495	9.6
990.69604	12.5
992.26794	22.4
994.39099	7.3
995.89746	23.9
999.97668	14.9
1007.34900	33.2
1008.57544	28.2
1009.41016	11.4
1010.18005	29.9
1011.14185	4.3
1013.01086	25.7
1014.17468	3.5
1019.23145	8.3
1021.42407	8.9
1025.12573	36.3	y (27) (3+)-NH3, b (28) (3+), y (27) (3+)-H2O
1027.71387	64.8	y (28) (3+)-P
1030.25928	21.2
1032.95166	56.9
1033.59412	3.9
1035.99268	34.8	b (19) (2+)-NH3
1037.45337	2.6
1043.34326	29.4
1044.54419	146.8	b (30) (3+)-H2O-P, b (29) (3+)-NH3, b (30) (3+)-NH3-P, b (19) (2+)
1045.42627	41.4
1046.08081	32.7
1047.50244	21.9
1049.16040	10.1
1051.16760	51.5
1052.44617	37.4
1054.69824	49.6	y (28) (3+)-NH3, y (28) (3+)-H2O
1055.48193	5.2
1056.29468	18.6
1057.54932	14.0
1058.48071	7.0
1060.38745	5.6
1061.20056	32.6
1063.58118	51.1
1065.38818	22.2
1066.18945	26.8
1067.26709	104.2	y (18) (2+)
1068.54626	6.4
1069.61462	72.0
1070.38184	28.7
1072.60608	70.3
1073.46533	223.9	y (10) (1+)
1074.28479	140.2
1075.22278	65.2
1076.27417	36.2	b (30) (3+)-NH3, b (30) (3+)-H2O
1078.81372	64.0	y (30) (3+)-H2O-P, y (30) (3+)-NH3-P
1081.64648	28.3
1082.83887	47.6	b (30) (3+)
1083.86011	41.9	y (30) (3+)-P
1085.03369	35.8
1086.08276	22.2
1087.05664	44.7
1088.27478	41.6
1089.15186	23.7
1090.05640	22.8
1090.88403	148.9
1091.58582	40.4	y (29) (3+)-H2O
1092.71338	141.1	y (29) (3+)-NH3
1094.03442	159.3
1095.10425	84.0
1095.89294	125.8	[M+3H] (3+)-NH3-H2O-P
1098.04309	12.7
1098.91382	32.9
1099.57568	28.7
1101.21472	33.6
1102.47253	219.0	[M+3H] (3+)-H2O-P, [M+3H] (3+)-NH3-P
1103.83813	129.5
1105.05054	202.9
1105.94299	114.2
1106.59546	9.2
1108.47961	165.5	b (20) (2+)-H2O, b (20) (2+)-NH3, [M+3H] (3+)-P, y (19) (2+)-H2O, y (19) (2+)-NH3
1109.40112	144.9
1110.46875	45.3
1111.15503	70.4	y (30) (3+)-NH3, y (30) (3+)-H2O
1112.56934	61.4
1113.46277	231.3
1114.51489	92.6
1115.48901	7.2
1117.30920	209.3	b (21) (2+)-NH3-P, y (30) (3+), b (20) (2+), y (19) (2+)
1117.95020	104.7
1118.65808	111.2
1119.90662	59.2
1121.21643	465.4
1122.01929	187.2
1122.89355	647.9
1123.76416	216.7	y (20) (2+)-H2O-P, y (20) (2+)-NH3-P
1124.76074	53.1	b (21) (2+)-P
1126.27332	276.7
1126.98877	79.9
1127.83191	43.8
1133.82422	8.2
1141.46130	23.5
1142.42627	5.9
1143.25452	8.9
1153.34692	7.3
1154.42712	7.6
1156.67078	21.0
1157.78906	16.2
1164.23364	5.8
1165.27026	51.0	b (21) (2+)-H2O, b (21) (2+)-NH3
1166.01807	29.8
1168.39209	40.6	b (12) (1+)-H2O, y (21) (2+)-P, y (11) (1+)-H2O
1171.61060	5.3
1173.68848	100.8	y (20) (2+)-H2O, y (20) (2+)-NH3
1174.71265	164.8	b (21) (2+)
1175.45996	33.9
1176.31470	16.9
1182.87122	43.9
1184.68848	6.9
1186.43115	90.4	y (11) (1+), b (12) (1+)
1187.43896	45.2
1188.23413	30.7
1189.33716	12.5
1191.18848	34.1
1191.79065	40.4
1193.05542	13.8
1197.95081	35.5
1199.32349	23.1
1200.85620	5.1
1203.44263	4.0
1204.16162	10.3
1205.58948	13.5
1206.26672	1.9
1209.55566	43.8	y (21) (2+)-NH3
1211.67407	12.3
1215.50134	8.5
1217.70483	78.8	y (22) (2+)-NH3-P, y (21) (2+), y (22) (2+)-H2O-P
1218.40625	29.2
1219.32776	9.0
1221.20496	19.7
1222.15601	8.1
1223.88550	14.4
1225.36108	19.2
1226.60315	10.1
1229.78760	60.4	b (22) (2+)-H2O, b (22) (2+)-NH3
1231.27393	37.0
1235.35217	2.2
1236.36182	4.3
1237.63818	6.0
1238.73511	113.1	b (23) (2+)-H2O-P, b (22) (2+), b (23) (2+)-NH3-P
1239.57202	73.3
1240.45483	21.4
1243.24438	28.0
1246.34180	14.3
1248.11719	22.8
1250.06714	29.2
1251.77625	31.3
1254.49951	14.4
1255.39453	19.9
1256.80701	6.5
1259.39282	23.1
1260.29346	92.1
1261.01514	2.1
1262.37915	22.0
1263.47253	23.6
1264.25647	21.4
1264.95740	8.2
1265.66370	1.9
1268.82373	20.1
1271.58472	7.8
1275.12915	27.1
1275.75024	7.8
1276.84851	39.8	y (23) (2+)-P
1279.32788	7.7
1280.97559	25.1
1282.83484	31.9
1286.65918	41.5	b (23) (2+)-H2O
1289.54724	12.1
1290.25732	11.0
1291.14819	33.2
1295.02063	3.0
1295.73413	52.1	b (23) (2+)
1296.95593	45.9
1298.87109	11.9
1299.69946	28.6
1304.35669	11.0
1305.44116	14.5
1306.87549	5.6
1307.53271	5.8
1315.10754	7.5
1317.12549	47.5	y (23) (2+)-H2O, y (12) (1+)-NH3, y (23) (2+)-NH3
1319.11084	6.9
1322.13989	29.6
1324.66772	61.3	y (24) (2+)-NH3-P, y (24) (2+)-H2O-P
1325.71570	37.3	y (23) (2+)
1327.16602	29.3
1330.60547	14.9
1333.60803	56.3	y (24) (2+)-P, y (12) (1+)
1334.56995	21.2
1337.05164	42.7
1339.01721	20.0
1342.17761	41.7
1344.50427	8.2
1346.09460	5.0
1349.39148	13.8
1351.95581	37.2	b (24) (2+)-NH3
1357.63660	5.0
1358.34167	14.9
1359.86438	77.1	b (26) (2+)-H2O-P, b (26) (2+)-NH3-P
1360.48230	213.3	b (24) (2+)
1361.17114	71.0
1362.02063	61.4
1362.85120	1.5
1364.18958	46.4
1365.61340	4.1
1368.95532	10.6
1371.56873	13.2
1372.24573	16.9
1374.54480	18.1
1375.56287	2.5
1376.58350	9.5
1380.22034	42.0	b (25) (2+)-H2O, b (25) (2+)-NH3
1382.06873	15.5
1385.60730	27.9
1388.59192	130.3	y (25) (2+)-NH3-P, b (25) (2+), y (25) (2+)-H2O-P
1389.35498	53.1
1390.08997	19.8
1390.71362	8.2
1391.53235	6.1
1396.43201	32.1
1398.85754	28.1
1400.55176	5.0
1401.88464	4.1
1403.47949	10.1
1405.49109	68.9
1408.39746	11.2
1409.21704	31.6
1409.86853	21.8
1411.66370	3.5
1415.25867	26.3
1417.19751	78.7	b (26) (2+)
1418.22327	70.5
1421.47058	7.1
1425.97327	13.6
1428.17236	8.8
1429.82703	11.4
1431.70337	8.2
1432.72034	2.6
1434.48962	7.0
1437.54114	58.7	y (25) (2+)-NH3, y (25) (2+)-H2O
1438.52295	40.8
1439.15796	58.3
1440.30725	4.5
1444.13965	4.5
1445.02405	19.5
1448.76685	18.4
1449.82690	3.2
1450.62061	13.7
1456.92578	2.6
1460.79150	49.3
1464.38818	17.5
1465.00989	80.6	b (27) (2+)-H2O, b (27) (2+)-NH3
1466.12927	25.8
1466.79150	10.3
1469.18042	45.1
1472.59583	20.3
1473.80054	362.2	b (27) (2+), y (26) (2+)-NH3
1474.76306	259.0
1475.53357	28.1
1476.44214	16.1
1479.15759	4.8
1481.89746	28.4
1483.00098	56.2
1483.69519	16.3
1490.38098	2.2
1491.22278	8.0
1492.30701	8.7
1493.10107	3.8
1499.69116	3.8
1501.49463	20.1
1502.75330	44.9	b (15) (1+)
1503.47705	9.8
1504.61719	3.2
1511.45837	22.6
1513.83142	1.9
1517.08594	25.4
1520.10022	16.1
1525.64807	2.8
1528.57166	11.5
1530.00574	14.7
1531.41956	49.2	y (28) (2+)-H2O-P
1535.53772	7.8
1536.17639	4.3
1538.19983	275.8	b (28) (2+), y (27) (2+)-NH3
1539.06409	159.9
1539.69250	99.1
1540.67395	20.6
1541.56299	4.1
1542.83887	20.4
1551.98975	3.7
1555.27026	27.4
1556.62988	37.1
1557.38831	11.3
1559.19788	26.6
1561.01538	13.9
1564.71289	8.4
1565.78601	18.6
1574.11975	339.6	b (30) (2+)-P, b (29) (2+)
1575.03052	79.8	y (14) (1+)-H2O-P
1575.68335	45.6
1576.68262	16.1
1578.30505	22.5
1580.72998	10.1
1590.20959	15.5
1591.21558	5.3
1594.15857	7.8
1600.62134	19.2
1605.51306	15.8
1606.36328	19.6
1609.69043	28.4
1614.39758	38.1	b (30) (2+)-H2O
1615.10693	86.4	b (16) (1+), b (30) (2+)-NH3
1616.13013	1.7
1623.38049	596.2	b (30) (2+)
1624.40894	304.7
1625.14954	44.0
1625.89539	45.4	y (30) (2+)-P
1626.55066	18.2
1627.15625	3.9
1637.68860	2.4
1647.16321	15.4
1650.50781	45.9
1654.69238	3.9
1656.71887	14.4
1658.90125	11.7
1663.48596	4.8
1673.44458	16.7
1674.76184	4.5
1676.74963	30.1
1686.57007	7.1
1692.43481	20.9
1693.51965	5.6
1699.20032	16.3
1712.81213	2.4
1719.09106	6.0
1728.63000	56.7	b (17) (1+)
1729.60535	27.7
1731.49084	59.2
1732.20496	25.1
1740.53015	7.6
1750.18591	12.8
1759.15002	3.5
1761.23560	3.7
1762.62415	4.3
1772.97388	18.4
1793.40747	19.0
1798.74878	18.2
1804.74451	35.0	y (15) (1+)
1805.42944	13.7
1820.20044	16.7
1830.83960	6.0
1835.97437	6.5
1842.55750	3.9
1857.97827	9.2
1871.64026	19.0
1889.64075	17.9
1891.59729	8.9
1904.05676	8.4
1913.69348	10.6
1916.56519	18.2
1931.49438	8.5
1933.70007	9.7
1950.55347	12.0
1956.02673	5.8
1961.16687	8.4
1966.01794	4.1
1969.08276	24.3
1972.52917	9.7
1976.43689	3.0
