# Supplementary material for: Phosphoproteomic Analysis of Platelets Activated by Pro-Thrombotic Oxidized Phospholipids and Thrombin
Source: PLoS One. 2014 Jan 6;9(1):e84488. doi: 10.1371/journal.pone.0084488 (PMC3882224; doi:10.1371/journal.pone.0084488)
Supplement: Annotated Spectra S1 — (ZIP) [file pone.0084488.s004.zip › AGISEAQLTDAETSKLIYDFIEDQGGLEAVR_-4_2_107637.txt]

m/z	i	matches
327.24133	15.5
328.58896	3.8
329.45386	10.7
345.31808	54.3
346.27203	4.2
354.28723	3.1
356.15390	7.5
383.16797	13.6
388.42694	8.0
395.15439	12.5
398.02518	8.7
405.54028	5.7
412.42151	5.3
436.19891	13.7
440.20517	14.2
443.31406	14.5
451.28717	6.2
458.19104	6.8
465.75024	16.8
470.29456	23.7
474.37238	254.3	y (4) (1+)
475.27249	33.4
484.18384	8.2
487.00745	2.3
489.30823	7.7
503.04794	4.4
509.57904	15.8
512.20996	3.5
513.22028	8.5
513.95508	5.1
526.53638	5.1
529.02039	18.8
537.33179	16.1
548.51672	6.4
552.14056	8.7
554.34375	20.1
555.31146	3.1
573.32446	31.0
580.73352	4.7
582.22180	4.7
587.47949	53.9
588.60291	12.7
597.87024	4.4
598.47461	3.1
600.04590	3.8
602.42932	15.9
604.27484	2.3
608.30554	30.3
610.37531	2.1
612.25708	2.5
613.32397	22.7
615.09155	3.8
616.62286	21.7
618.98743	12.8
630.55078	16.0
631.55737	6.2
633.15576	13.7
635.28766	6.6
639.58765	3.4
640.32886	3.4
643.38501	8.9
644.43060	168.4	y (17) (3+)-NH3-P, b (13) (2+), y (6) (1+), y (17) (3+)-H2O-P
645.49060	67.7
653.01880	8.4
654.18933	5.6
655.04333	18.5
657.31226	20.3
658.18597	9.0
667.28619	5.1
673.20886	8.5
683.37726	17.2
684.41101	10.9
687.22333	5.3
688.14038	4.4
690.36584	8.8
693.31158	5.1
698.98718	14.6
701.46198	225.2	y (7) (1+)
702.57422	44.5
703.68213	21.0
711.28705	24.2
713.04407	17.1
723.43274	23.8
726.93201	4.7
727.55310	10.0
738.58582	13.7
741.13959	7.4
745.24908	18.7
746.54260	15.5
747.25555	9.3
748.72638	7.9
750.46997	5.6
752.48602	30.5
753.42456	7.3
757.50507	28.8
758.62408	15.1
763.77539	8.8
767.15369	4.2
768.43878	12.0
770.43951	70.4	b (8) (1+)
772.42542	2.6
783.21185	11.6
786.43097	5.8
787.24255	5.5
788.29865	12.0
791.13159	3.6
792.04962	7.0
796.66150	27.9
798.46521	4.6
800.23376	9.4
801.40417	4.9
802.30994	5.1
806.50220	2.3
808.51215	96.4	b (16) (2+)
809.54987	22.1
810.46631	8.0
811.22559	16.0
812.69507	86.7	y (21) (3+), y (22) (3+)-NH3-P, y (8) (1+)-NH3
813.60706	47.4
821.91162	16.6
823.11768	21.1
824.29724	3.6
825.75964	16.8
826.59155	3.4
827.32568	4.0
829.52332	152.2	y (8) (1+)
830.50269	51.3
831.60132	23.2
832.28772	12.0
833.46094	5.1
835.46570	3.7
836.22693	9.0
838.28662	13.5
840.32813	7.5
841.72949	2.9
843.26501	14.6
845.38403	5.9
846.82678	33.0
847.50684	5.3
850.83752	13.9
853.18286	25.0
854.30298	16.6
856.33057	29.3
857.62061	5.5
859.10547	28.3
860.52600	17.0
861.67273	10.7
863.47534	18.0
864.81519	55.8
865.66919	49.5
867.13452	24.4
871.47656	47.3
873.35046	8.8
878.78064	4.4
880.27637	13.8
881.89966	14.9
884.32117	22.0
895.10278	18.8
896.22107	3.6
901.82642	19.1
903.63989	7.3
906.74731	3.2
911.50635	6.9
912.32166	2.7
912.97461	5.7
913.84021	9.1
915.61035	70.4	y (24) (3+)-H2O, y (24) (3+)-NH3
916.53748	2.1
920.35535	13.1
922.32568	21.1
923.65527	41.5
928.08411	6.7
929.23901	17.4
929.98157	18.5
931.07703	20.9
935.97095	19.5
937.42249	3.4
942.41138	7.1
943.13757	12.0
944.48206	249.5	b (26) (3+), b (27) (3+)-H2O-P, b (27) (3+)-NH3-P, y (9) (1+)
945.48987	120.0
946.27576	25.2
949.09351	19.9
951.53284	58.1	y (16) (2+)-NH3
953.74426	18.4
955.18970	40.2
957.95288	45.9
959.60254	31.3
960.44165	1.6
961.42175	5.4
962.56689	22.0
965.38867	11.5
967.54321	27.1
969.53552	4.2
970.58228	63.2
972.96997	39.4
974.14307	10.2
976.33142	32.9
976.94812	6.7
977.57007	46.9
984.29651	22.4
984.96875	46.6
986.16992	138.8	b (10) (1+), b (19) (2+)-H2O-P, b (19) (2+)-NH3-P, b (18) (2+)
986.80762	114.3	b (28) (3+)-H2O-P, b (28) (3+)-NH3-P
987.42322	63.9	y (26) (3+)
991.36902	15.0
995.49963	25.7
998.88672	11.1
1000.66833	22.5
1001.48242	25.9
1003.72632	44.7
1004.76062	8.5
1007.09106	32.5
1009.28662	17.6
1012.37036	26.7
1013.05237	12.4
1014.38232	40.6
1017.02197	85.1	b (29) (3+)-P
1019.59436	23.4
1020.36255	4.8
1021.30078	17.2
1022.75159	7.5
1023.74634	56.7
1024.77490	64.7	y (27) (3+)-NH3, y (27) (3+)-H2O
1026.70557	2.9
1028.49219	3.8
1029.38977	27.4
1030.22070	12.4
1032.64417	14.8
1035.60547	64.2	b (19) (2+)-H2O, b (19) (2+)-NH3
1036.47412	10.1
1037.92432	4.2
1039.51831	27.5
1041.32739	4.0
1042.84351	74.6	b (29) (3+)-H2O
1044.33447	273.2	b (30) (3+)-NH3-P, b (19) (2+), b (29) (3+)-NH3, b (30) (3+)-H2O-P
1045.51343	54.5
1046.61951	19.5
1048.59595	66.1
1049.27563	1.9
1050.21216	25.4
1051.33972	20.0
1052.52332	18.1
1053.41418	64.5
1054.69531	105.7	y (28) (3+)-H2O, y (28) (3+)-NH3
1055.57068	117.3	y (10) (1+)-H2O
1056.76379	108.0	b (11) (1+), y (10) (1+)-NH3
1057.54395	40.3
1060.00623	67.0	y (19) (2+)-H2O-P, y (29) (3+)-NH3-P, y (19) (2+)-NH3-P, b (20) (2+)-NH3-P, y (28) (3+), b (20) (2+)-H2O-P
1061.12866	68.4
1061.86694	17.6
1063.23450	69.3
1064.59729	66.0	y (29) (3+)-P
1065.46899	13.3
1067.30005	85.5	y (18) (2+)
1068.01794	5.4
1070.49158	39.1
1071.31299	14.2
1072.75623	107.5
1073.41345	387.2	y (10) (1+)
1074.36975	286.2
1075.48438	48.1
1076.29407	8.2
1079.12231	15.6
1080.59167	10.4
1081.75610	77.1	b (30) (3+)
1083.04785	46.2
1084.63147	61.9	y (30) (3+)-P
1086.20789	36.7
1087.31274	29.7
1088.22266	22.2
1089.67310	4.0
1091.17456	85.3
1092.56299	184.6	y (29) (3+)-H2O, y (29) (3+)-NH3
1093.97949	81.1
1095.13013	52.9
1096.07471	64.2	[M+3H] (3+)-NH3-H2O-P
1097.19250	50.8
1097.84741	31.3
1098.92468	73.5
1099.62329	23.9
1100.63892	20.2
1102.04224	129.5	[M+3H] (3+)-H2O-P, [M+3H] (3+)-NH3-P
1103.08154	240.9
1104.08582	68.5
1105.23242	186.7
1106.33765	16.2
1107.02686	47.2
1108.60815	146.6	y (19) (2+)-NH3, [M+3H] (3+)-P, y (19) (2+)-H2O, b (20) (2+)-H2O, b (20) (2+)-NH3
1109.74243	45.4
1110.72424	38.0
1111.78406	263.2	y (30) (3+)-NH3
1113.18860	218.6
1114.11230	57.4
1114.93115	57.2
1115.89502	72.6	b (21) (2+)-NH3-P, b (21) (2+)-H2O-P
1117.44751	471.8	b (20) (2+), y (19) (2+), y (30) (3+)
1118.71997	103.0
1120.34277	220.0
1121.59741	100.8
1122.57776	281.8
1123.40698	170.3	y (20) (2+)-H2O-P
1124.72388	110.7	y (20) (2+)-NH3-P
1125.52063	128.8	b (21) (2+)-P
1126.35791	91.7
1128.82642	36.6
1130.69104	3.6
1133.27661	1.8
1140.69458	34.7
1141.89990	15.7
1143.23267	6.6
1150.18323	3.6
1152.21362	12.5
1159.82971	16.0
1161.12842	2.7
1162.18579	22.1
1163.32996	4.3
1165.02075	135.8	b (21) (2+)-H2O, b (21) (2+)-NH3
1165.93945	23.8
1168.03406	14.7
1169.38635	14.6
1171.09399	11.7
1172.37817	6.8
1173.69690	152.0	y (20) (2+)-NH3, y (20) (2+)-H2O
1174.42334	195.6	b (21) (2+)
1175.30090	10.6
1177.39807	2.5
1179.75073	5.1
1182.31714	15.4
1183.25317	31.2
1186.60791	214.5	b (12) (1+), y (11) (1+)
1187.65002	111.2
1188.49524	8.8
1189.62915	21.5
1195.46179	9.4
1197.56506	18.9
1200.46033	30.5
1201.46582	22.7
1203.09766	20.3
1208.68726	33.2
1213.54346	6.4
1214.54309	24.6
1215.28979	16.4
1216.63037	43.8
1217.90186	98.3	y (21) (2+), y (22) (2+)-NH3-P
1218.58862	4.7
1219.38818	15.1
1220.51550	3.8
1224.58545	11.1
1225.38562	7.2
1229.76672	31.3
1230.82593	66.3	b (22) (2+)-NH3
1231.67334	37.0
1233.47253	7.7
1235.58875	23.8
1238.52112	120.7	b (23) (2+)-H2O-P, b (23) (2+)-NH3-P, b (22) (2+)
1239.68396	111.3
1243.47925	19.4
1248.65527	2.9
1249.89392	2.3
1251.51367	40.5
1252.30981	14.3
1253.43567	16.8
1255.07813	2.3
1256.91968	56.3
1259.26904	16.8
1261.80347	8.3
1262.80908	12.2
1264.29541	2.5
1266.38403	4.9
1267.23523	82.3	y (22) (2+)-NH3, y (23) (2+)-H2O-P
1269.86011	65.6	b (13) (1+)-H2O, b (13) (1+)-NH3
1271.27539	25.5
1273.42957	9.7
1274.96387	44.0
1276.40247	28.9
1278.29199	12.0
1279.91638	28.1
1286.11584	32.2
1287.28857	77.4	b (23) (2+)-NH3, b (13) (1+), b (23) (2+)-H2O
1288.75269	44.4
1289.55859	3.4
1290.92419	28.4
1292.67896	8.4
1294.11743	15.9
1295.70190	8.9
1296.50146	296.8	b (23) (2+)
1297.36218	60.6
1298.87756	12.2
1300.81763	4.0
1302.37268	14.4
1303.09863	19.0
1303.86072	9.6
1306.94556	7.2
1309.96338	12.0
1314.08374	42.7
1315.15527	42.7
1316.70886	22.5
1317.57031	14.2
1320.61340	14.9
1324.16345	23.5
1325.84204	32.4
1326.65149	48.9
1329.46228	13.5
1330.40674	18.7
1331.95447	51.4
1333.11914	32.8
1333.73816	11.9
1334.62878	4.4
1335.80103	7.9
1336.70300	21.9
1337.90540	17.5
1338.85303	19.9
1342.33521	84.9
1343.22668	31.7
1344.09692	13.3
1345.25854	27.8
1347.21057	2.5
1348.09021	27.9
1351.72253	140.0	b (24) (2+)-NH3, b (24) (2+)-H2O
1352.90442	40.4
1353.54309	14.1
1356.31067	7.5
1357.58899	17.7
1360.08557	327.6	b (26) (2+)-NH3-P, b (24) (2+)
1360.92542	183.0
1361.66443	42.7
1362.45618	2.5
1363.53442	23.6
1369.61340	9.6
1370.87781	16.4
1371.94666	3.1
1373.07751	46.3
1374.05786	39.6
1375.22058	18.6
1375.87817	8.1
1379.25171	69.5	b (25) (2+)-H2O
1380.25012	47.2
1382.36487	80.9	y (24) (2+)
1383.49426	60.0
1384.59644	3.8
1385.82446	9.5
1388.46741	164.4	y (25) (2+)-H2O-P
1389.21228	240.3	b (25) (2+), y (25) (2+)-NH3-P
1390.00183	87.4
1391.34241	29.5
1393.81311	28.2
1397.09338	49.4
1398.37122	35.7
1399.68298	32.6
1400.39270	79.8
1404.76575	4.8
1408.44458	76.3	b (26) (2+)-H2O
1409.35352	78.6	b (26) (2+)-NH3
1412.39453	19.0
1414.22974	6.9
1415.01184	10.3
1417.08105	85.4	b (26) (2+)
1417.81335	30.7
1418.45288	19.5
1419.21191	18.2
1420.37952	7.9
1422.28430	20.9
1423.91882	14.9
1426.87341	22.8
1428.09119	10.2
1429.49011	17.0
1430.49829	13.8
1431.42334	3.1
1433.33398	5.4
1435.02783	21.6
1437.56946	80.4	y (25) (2+)-H2O
1438.43079	100.4	y (25) (2+)-NH3
1439.14172	5.4
1442.44226	18.5
1443.47314	36.4
1444.35608	9.0
1446.76306	59.4	y (25) (2+)
1447.92883	2.3
1448.65015	65.9	y (13) (1+)
1449.53394	72.9
1450.75842	93.0
1451.70325	9.8
1456.02563	25.7
1460.29663	171.2
1461.15344	17.4
1464.69324	90.7	b (27) (2+)-NH3, b (27) (2+)-H2O
1465.45142	76.1
1466.38892	15.7
1468.88330	6.7
1471.32825	20.6
1473.85034	487.1	y (26) (2+)-NH3, b (27) (2+)
1474.74329	398.4
1475.62671	14.4
1476.57385	34.7
1477.56726	12.9
1482.08325	81.6	y (26) (2+)
1483.36987	16.6
1487.83533	7.8
1490.54602	7.9
1494.22864	2.9
1496.40979	8.0
1500.76135	23.1
1502.26160	42.2
1503.74512	27.6
1505.01367	7.5
1512.19348	8.5
1513.98328	7.5
1515.23108	4.9
1517.58777	18.6
1518.41992	10.6
1519.68335	13.2
1521.06628	18.0
1525.96436	6.4
1529.09033	87.7	b (28) (2+)-H2O, b (28) (2+)-NH3
1529.99365	42.6
1530.68201	43.9
1531.58032	14.9
1534.35120	16.6
1535.55811	17.9
1537.78088	276.1	y (27) (2+)-H2O
1538.47388	475.2	b (28) (2+), y (27) (2+)-NH3
1539.17346	606.8
1539.89807	61.0
1541.05127	11.2
1542.70520	13.5
1543.53772	9.6
1544.59326	12.1
1546.76233	28.1
1549.46606	9.4
1554.50574	17.9
1558.31348	8.4
1559.56458	12.3
1563.06604	9.1
1565.09680	87.5	b (29) (2+)-NH3, b (30) (2+)-NH3-P, b (30) (2+)-H2O-P, b (29) (2+)-H2O
1566.31287	39.9
1567.68567	20.5
1571.96606	15.3
1573.82434	290.4	b (29) (2+)
1574.62756	403.4	b (30) (2+)-P
1575.56201	88.0	y (14) (1+)-H2O-P
1577.20276	50.9
1578.04297	24.9
1579.10815	45.6
1580.93774	35.6
1582.05322	8.5
1583.15125	6.8
1589.95544	44.5
1590.75989	76.3
1593.38904	16.1
1597.13464	7.7
1599.31567	20.9
1600.21887	59.8
1603.72424	6.6
1605.36560	72.8
1606.40759	28.6
1608.47498	5.1
1609.80017	21.4
1612.75964	5.3
1614.45825	126.9	b (30) (2+)-H2O
1615.40625	172.9	b (16) (1+), b (30) (2+)-NH3
1616.29138	5.8
1618.33508	8.2
1623.39246	1150.4	b (30) (2+)
1624.28308	780.6
1625.01025	6.0
1626.01575	27.1
1626.62244	14.9
1630.13525	12.6
1631.59546	31.6
1644.43884	4.9
1656.00769	7.1
1660.42688	11.8
1672.47327	12.2
1673.68152	27.7
1674.51343	17.1
1675.47107	16.6
1683.36707	4.6
1686.64478	6.6
1690.32532	5.8
1692.02954	108.2	y (14) (1+)
1692.94885	9.6
1693.56140	5.4
1694.84290	15.1
1696.82434	21.8
1700.67554	4.4
1701.97632	1.8
1710.60913	9.0
1728.52368	47.7
1729.73218	48.8
1730.62708	9.0
1731.50256	7.1
1740.47375	11.6
1742.84558	9.8
1743.81909	10.9
1744.55237	17.2
1745.89685	6.3
1748.62268	2.5
1749.77759	7.2
1756.48279	2.9
1757.53052	4.8
1762.74426	5.4
1770.59497	12.5
1801.73035	6.4
1804.13696	12.2
1805.09216	3.6
1805.76941	10.3
1834.42908	13.5
1836.07288	13.8
1842.87378	14.8
1856.35168	16.4
1858.37268	5.7
1861.75171	6.8
1866.79236	4.0
1867.87427	6.4
1870.90906	16.5
1889.99133	14.8
1890.91199	32.5
1896.97986	16.3
1912.45715	6.8
1917.98938	6.7
1920.91724	9.8
1933.30725	6.4
1934.03979	20.3
1936.21362	5.7
1944.95178	47.1
1952.62427	14.0
1958.05884	17.1
1958.76013	19.7
1960.43835	7.7
1961.81628	28.3
1962.46069	1.8
1963.27209	5.5
1972.85193	7.2
1990.21082	22.2
