# Supplementary material for: Phosphoproteomic Analysis of Platelets Activated by Pro-Thrombotic Oxidized Phospholipids and Thrombin
Source: PLoS One. 2014 Jan 6;9(1):e84488. doi: 10.1371/journal.pone.0084488 (PMC3882224; doi:10.1371/journal.pone.0084488)
Supplement: Annotated Spectra S1 — (ZIP) [file pone.0084488.s004.zip › AGISEAQLTDAETSKLIYDFIEDQGGLEAVR_-5_2_101427.txt]

m/z	i	matches
328.34277	9.8
345.25616	101.8	y (3) (1+)
354.97852	3.6
385.29245	1.9
391.31924	7.8
401.09125	11.5
416.44867	8.0
417.35199	27.9
439.20535	15.1
440.06912	3.8
442.19458	11.2
446.39374	3.2
456.63940	10.7
457.60498	28.2
469.36676	9.9
470.56213	6.7
474.34174	297.3	y (4) (1+)
475.44934	17.6
476.36127	21.2
477.39017	4.3
478.22290	7.1
486.78317	21.4
490.31525	13.2
495.17401	10.9
506.21680	14.8
508.08853	2.1
510.92236	3.9
520.49780	8.2
521.53809	56.0	b (11) (2+)-NH3
525.33307	7.1
529.40491	16.5
538.13782	4.3
543.25122	7.8
544.49304	4.1
546.99695	12.6
550.79614	4.7
553.94586	13.9
569.00940	5.2
570.22815	9.6
572.23145	8.6
573.45825	29.9
578.25012	3.4
582.97687	10.3
586.48877	10.1
587.43750	71.6	y (5) (1+)
592.52258	7.5
593.18665	13.5
597.29248	28.5
599.30475	15.5
603.49084	8.6
618.21667	24.8
619.52466	4.9
620.22290	17.1
621.46252	5.8
622.08447	3.7
639.22095	5.2
640.16815	3.0
644.45123	175.4	b (13) (2+), y (6) (1+), y (17) (3+)-NH3-P, y (17) (3+)-H2O-P
645.48462	45.7
646.39288	9.8
647.37830	8.4
655.07996	2.3
658.77356	32.5
659.53192	11.3
667.28040	8.2
668.26794	3.0
669.95703	7.9
670.87622	9.2
672.09558	19.6
677.21594	3.4
679.75922	16.6
680.46948	5.9
682.08484	9.8
685.39008	8.3
693.61682	8.8
696.34845	6.2
699.55334	6.9
701.38721	315.1	y (7) (1+)
702.45294	151.7
703.63501	20.9
704.43323	14.5
709.28741	11.4
710.40894	6.7
713.33020	10.9
720.42505	18.3
725.46338	3.6
726.77301	5.1
727.69159	4.7
729.21216	19.4
729.83643	9.2
733.35242	7.1
734.07556	27.4
742.18591	2.5
742.87512	2.3
744.83331	14.4
745.43750	3.8
748.46332	22.6
749.22534	19.4
750.48022	10.8
751.09766	9.0
752.82489	6.6
753.45764	22.4
754.46222	37.4
758.15369	7.3
761.30127	11.4
764.39612	12.1
765.55115	3.0
770.31714	23.9
771.11755	10.9
772.12366	17.6
780.52380	5.4
782.27216	4.3
787.40576	4.7
789.39209	12.8
790.91565	8.0
792.13086	4.5
794.63501	48.1
796.59399	12.2
799.53168	28.1
804.13062	6.0
805.64929	10.1
807.47827	16.4
808.58057	67.9	b (16) (2+)
809.25842	32.9
811.08655	3.8
812.53149	126.0	y (21) (3+), y (22) (3+)-H2O-P, y (8) (1+)-NH3, y (22) (3+)-NH3-P
813.58020	16.6
814.32019	25.7
815.40356	3.4
820.68262	4.7
825.42810	3.7
829.35205	272.9	y (8) (1+)
830.35730	71.0
831.34058	2.6
832.62305	2.3
835.72839	7.3
838.59290	16.7
840.26392	18.3
842.19031	21.3
846.90381	14.3
853.18958	9.6
854.50073	46.5
855.92419	34.6
856.61377	13.8
858.32178	18.8
860.17554	13.6
861.90796	11.5
864.40088	14.5
865.29187	29.8
866.54443	37.2
867.98108	13.2
871.33386	27.0
872.94458	16.6
878.49194	8.7
881.78357	18.1
885.94324	23.9
887.70264	16.0
890.32898	11.6
894.90295	36.6
899.05908	8.6
902.89526	15.2
908.60413	13.7
914.15112	9.7
915.15137	19.0
916.41833	10.1
918.49194	5.2
921.28943	45.5
926.56323	10.1
927.37781	82.2	y (9) (1+)-NH3
928.45544	43.6
929.28479	9.0
930.68457	93.5
936.99426	8.0
938.64612	31.6
940.94177	40.1
941.82703	21.5
944.49573	312.6	y (9) (1+), b (27) (3+)-NH3-P, b (26) (3+), b (27) (3+)-H2O-P
945.41443	101.9
946.42053	59.1
947.58118	16.8
949.50476	24.4
951.54395	16.9
952.24988	87.5
955.53455	3.0
957.13220	9.0
959.83289	97.7	y (16) (2+)
960.99280	37.8
963.77283	17.3
965.96741	26.7
966.63257	2.6
967.45557	21.0
969.81250	33.5
971.54993	18.4
974.87854	6.7
976.16663	14.8
977.39673	73.1	b (27) (3+)-H2O, b (18) (2+)-NH3, b (27) (3+)-NH3, b (18) (2+)-H2O
979.31750	77.0
981.04199	24.3
982.35437	4.5
983.85059	25.0
986.46729	166.6	b (19) (2+)-NH3-P, b (28) (3+)-H2O-P, b (18) (2+), b (10) (1+), b (19) (2+)-H2O-P
987.49927	74.2	b (28) (3+)-NH3-P, y (26) (3+)
988.51831	30.3
989.19141	28.2
992.56921	36.4
993.87952	31.8
997.09424	41.8
998.64380	3.8
1000.39575	74.0
1007.36145	19.5
1009.09131	6.5
1010.78931	8.3
1012.53381	13.2
1013.61023	36.3
1015.82324	11.3
1017.82446	71.7	y (18) (2+)-P
1019.11707	11.4
1021.18799	15.2
1021.80444	7.4
1022.70996	73.6	y (17) (2+)
1024.15283	38.8
1024.95081	15.9
1025.58887	10.3
1026.27209	18.6
1027.25842	66.8	y (28) (3+)-P
1028.81592	14.6
1031.80945	61.3	y (27) (3+)
1032.57983	11.2
1033.37817	10.8
1034.41235	50.2
1035.49524	99.0	b (19) (2+)-H2O, b (19) (2+)-NH3
1036.18298	10.1
1037.70142	7.3
1038.59863	21.4
1039.36230	29.1
1040.64087	12.9
1041.54626	14.5
1044.05530	322.4	b (19) (2+), b (29) (3+)-NH3, b (30) (3+)-NH3-P, b (30) (3+)-H2O-P, b (29) (3+)-H2O
1045.21802	204.4
1046.15247	97.5
1047.39771	4.4
1048.66296	34.1
1049.59851	14.0
1051.71118	43.2
1053.07068	38.6
1053.81665	48.8	y (28) (3+)-H2O, y (28) (3+)-NH3
1055.38452	144.2	y (10) (1+)-H2O
1056.46021	58.7	y (10) (1+)-NH3
1057.37769	18.6
1058.40564	16.4
1060.25171	29.9
1060.89014	11.1
1061.98975	10.7
1065.48547	11.4
1067.27222	14.4
1067.91870	3.4
1069.15234	33.6
1070.13879	12.5
1071.35510	4.5
1073.43652	520.4	y (10) (1+)
1074.45166	182.4
1075.59375	69.5
1076.49963	49.7	b (30) (3+)-NH3, b (30) (3+)-H2O
1077.74451	12.8
1078.57544	15.8
1080.63892	67.7
1081.55872	34.5
1083.68274	122.0	y (30) (3+)-P
1084.52246	11.1
1085.22986	35.8
1085.97949	22.7
1086.99304	11.9
1087.73340	14.4
1088.47363	21.6
1091.86316	5.8
1093.10278	88.4
1094.21777	27.3
1095.03748	71.7
1096.61694	49.7	[M+3H] (3+)-NH3-H2O-P
1097.80957	111.9	y (29) (3+)
1099.99683	129.6
1100.89575	60.5
1102.20557	167.9	[M+3H] (3+)-H2O-P, [M+3H] (3+)-NH3-P
1103.28174	175.7
1104.30322	160.8
1105.15698	55.3
1106.15820	45.4
1107.18140	82.7
1108.59802	297.0	y (19) (2+)-H2O, b (20) (2+)-NH3, [M+3H] (3+)-P, b (20) (2+)-H2O, y (19) (2+)-NH3
1109.72119	127.1
1110.56567	29.2
1111.43933	16.8
1112.73975	223.8
1114.07178	343.6
1114.78125	145.1
1115.58191	19.2
1117.48291	325.8	y (19) (2+), y (30) (3+), b (20) (2+)
1118.43054	280.5
1119.43506	38.5
1121.04175	105.8
1122.18555	392.3
1123.28845	624.3	y (20) (2+)-H2O-P
1124.36804	218.9	b (21) (2+)-P, y (20) (2+)-NH3-P
1125.63892	117.6
1126.43848	57.6
1127.15527	37.5
1128.32080	19.0
1129.30505	53.7	[M+3H] (3+)-NH3-H2O
1129.93018	22.5
1132.04224	37.1
1140.76245	50.7	[M+3H] (3+)+H, [M+3H] (3+), [M+3H] (3+)-H
1142.69312	23.7
1145.03125	4.3
1146.40723	4.1
1147.92212	17.8
1149.71484	17.7
1154.59058	17.1
1156.02051	42.7
1157.59131	75.2
1158.98730	16.6
1159.68311	17.0
1160.60132	22.2
1161.26160	6.3
1162.67041	4.6
1163.28040	7.7
1164.22375	17.1
1165.05054	27.6
1165.88965	54.0	b (21) (2+)-NH3
1166.64880	30.6
1168.59363	19.3
1169.40125	11.1
1170.36987	17.9
1172.62891	14.2
1173.77539	114.0	y (20) (2+)-NH3, y (20) (2+)-H2O
1174.52026	264.5	b (21) (2+)
1175.25757	132.7
1177.39844	22.8
1181.70154	29.9
1183.14478	34.2
1184.19653	20.1
1186.60046	229.4	b (12) (1+), y (11) (1+)
1187.45801	156.2
1188.64380	65.1
1190.65430	11.8
1193.78638	57.6
1200.40063	3.2
1201.04993	4.9
1203.22510	14.0
1205.34351	3.2
1209.37988	14.5
1212.52100	22.2
1215.16943	6.3
1216.95007	11.7
1218.23486	102.0	y (22) (2+)-NH3-P, y (21) (2+)
1219.07080	74.3
1221.22961	7.4
1222.05896	9.5
1223.70239	7.9
1224.45483	12.3
1225.54871	10.6
1226.67407	13.2
1227.43042	11.4
1229.16821	46.5
1229.93176	69.0	b (22) (2+)-H2O, b (22) (2+)-NH3
1230.77307	21.1
1231.87976	57.6
1233.36304	13.2
1234.96594	65.0
1236.65833	74.6
1238.71411	253.7	b (23) (2+)-H2O-P, b (23) (2+)-NH3-P, b (22) (2+)
1239.80542	125.0
1240.61084	96.4
1241.36865	17.1
1244.43835	16.9
1248.02112	81.3
1250.58008	9.6
1256.77368	20.3
1261.62695	8.2
1265.61255	46.2
1266.93970	49.3	y (22) (2+)-NH3, y (23) (2+)-H2O-P
1267.85034	12.4
1270.48560	23.0
1271.46887	32.4
1272.25806	6.9
1274.99622	52.8	y (22) (2+)
1275.82214	28.3
1276.83154	18.3
1278.15234	20.4
1279.13220	18.8
1281.82983	5.0
1285.29297	24.3
1287.17847	85.6	b (23) (2+)-H2O, b (13) (1+), b (23) (2+)-NH3
1288.37463	69.2
1289.64832	11.0
1290.55591	3.8
1291.48804	9.1
1293.55139	9.6
1294.97583	26.3
1296.19678	206.3	b (23) (2+)
1297.23376	157.9
1298.20679	64.3
1300.07690	64.9
1303.52466	11.2
1304.34985	45.6
1305.10864	40.0
1305.99280	7.6
1310.81238	29.8
1312.88354	9.3
1313.94275	23.4
1315.72205	16.9
1316.85718	57.0	y (23) (2+)-H2O, y (12) (1+)-NH3, y (23) (2+)-NH3
1319.27966	2.3
1320.37708	10.5
1321.41479	6.9
1322.23328	10.5
1324.48596	35.8
1325.36707	3.2
1326.32483	118.3	y (23) (2+)
1327.08521	9.4
1327.94434	51.5
1329.57874	14.5
1330.96008	15.3
1332.01733	19.6
1333.58752	81.1	y (12) (1+), y (24) (2+)-P
1335.07715	47.5
1336.00220	46.0
1336.63635	51.2
1338.75183	32.3
1342.19788	8.8
1342.85608	31.8
1343.98950	19.2
1347.19934	14.3
1348.41174	11.5
1349.29614	3.2
1351.58044	128.4	b (24) (2+)-NH3, b (24) (2+)-H2O
1352.94653	32.8
1356.32617	3.0
1357.50708	2.8
1360.25793	527.2	b (26) (2+)-NH3-P, b (24) (2+)
1361.12866	404.7
1361.85437	18.2
1362.59412	10.4
1363.63098	12.6
1364.47327	10.6
1365.88611	16.8
1367.30920	22.0
1371.75403	5.8
1373.03894	13.4
1374.27234	100.7	b (14) (1+), y (24) (2+)-NH3
1375.22595	44.7
1376.64001	8.6
1379.43237	56.7	b (25) (2+)-H2O
1380.50671	71.5	b (25) (2+)-NH3
1381.30383	34.0
1382.20374	108.2	y (24) (2+)
1383.08984	38.6
1383.75159	36.2
1384.49036	20.1
1385.91321	5.9
1388.43420	109.1	y (25) (2+)-H2O-P, b (25) (2+)
1389.45618	315.7	y (25) (2+)-NH3-P
1390.52795	63.2
1391.96643	29.0
1397.85535	9.0
1401.87219	38.4
1402.78638	2.8
1403.66125	12.4
1405.80554	21.6
1407.93115	52.9	b (26) (2+)-H2O
1408.94055	70.1	b (26) (2+)-NH3
1409.71582	28.0
1410.87329	63.2
1413.25806	28.5
1414.91150	20.4
1415.67322	10.4
1416.51355	50.9	b (27) (2+)-NH3-P
1417.47327	101.0	b (26) (2+)
1418.60022	131.0
1419.43921	19.2
1420.52661	3.2
1424.99744	3.9
1427.20691	11.0
1430.36890	35.4
1431.32507	17.6
1432.88098	32.1
1433.69495	17.0
1434.68005	8.2
1436.45752	9.4
1438.33459	58.3	y (25) (2+)-NH3
1438.94128	16.1
1441.80615	33.5
1443.85083	8.4
1444.95715	32.0
1446.01221	2.5
1447.53467	41.4
1448.47168	100.2	y (13) (1+)
1449.63037	111.2
1450.47253	24.2
1451.28418	8.2
1453.60620	11.0
1454.25928	11.7
1455.16089	29.3
1456.20422	23.4
1456.90686	33.4
1459.39490	9.3
1460.15979	12.2
1460.79602	16.8
1461.48206	27.3
1463.46033	3.8
1464.91187	107.6	b (27) (2+)-H2O, b (27) (2+)-NH3
1465.65833	70.6
1466.27100	29.6
1467.33704	12.3
1469.24463	21.8
1471.16101	12.6
1473.75818	761.7	b (27) (2+), y (26) (2+)-NH3
1474.87744	393.6
1475.89832	122.6
1482.10913	105.8	y (26) (2+)
1483.22510	62.3
1484.71863	16.8
1488.79700	12.5
1489.70435	20.5
1502.46936	132.9	b (15) (1+)
1503.17822	14.4
1504.90308	6.3
1505.53430	13.4
1514.38770	9.9
1515.39429	5.4
1516.47620	48.7	b (29) (2+)-NH3-P, b (29) (2+)-H2O-P
1517.30078	3.5
1518.58215	25.7
1520.52515	67.3
1522.26392	6.2
1524.12415	28.4
1525.31177	19.4
1526.87500	14.0
1529.90906	95.9	b (28) (2+)-NH3, b (28) (2+)-H2O
1530.79211	25.8
1531.54822	20.7
1535.57239	31.2
1537.92371	266.3	y (27) (2+)-H2O, y (27) (2+)-NH3
1538.90662	937.2	b (28) (2+)
1539.94873	267.8
1540.73364	52.1	y (28) (2+)-P
1541.43665	18.1
1543.96985	25.3
1544.72058	4.7
1546.29712	5.3
1547.14587	16.1
1547.81604	6.4
1550.01648	20.7
1551.95886	4.7
1556.19495	54.8
1557.18481	24.7
1558.89172	12.2
1559.76318	10.1
1564.93542	34.8
1565.69189	70.8	b (30) (2+)-NH3-P, b (30) (2+)-H2O-P, b (29) (2+)-NH3
1566.50146	4.1
1570.26099	12.4
1572.81555	3.5
1573.87915	438.0	b (29) (2+), b (30) (2+)-P
1574.60852	190.3
1575.37024	162.8	y (14) (1+)-H2O-P
1576.30579	16.9
1580.08459	6.2
1582.34033	29.1
1590.01575	42.2
1591.00525	25.4
1593.04541	27.7
1600.96790	4.3
1601.89685	33.0
1603.93518	5.1
1608.26929	13.2
1609.21375	29.6
1610.58521	21.1
1612.76929	10.3
1614.53638	159.9	b (30) (2+)-H2O, b (30) (2+)-NH3
1615.21106	83.2
1615.83789	124.8	b (16) (1+)
1616.50134	41.9
1617.72742	5.9
1618.83508	43.6
1623.36743	799.8	b (30) (2+)
1624.34241	894.0
1625.29553	245.5	y (30) (2+)-P
1626.29138	30.0
1627.15564	11.0
1628.25110	4.3
1630.76526	12.3
1631.64807	12.0
1637.26624	12.7
1640.81360	7.6
1656.63501	12.3
1658.05688	62.4
1661.97253	7.7
1663.52405	8.4
1673.23840	3.9
1674.56567	18.0
1675.59143	14.0
1676.61584	2.5
1678.02417	14.3
1683.77075	6.9
1687.50024	6.1
1688.67102	8.0
1691.39783	60.1	y (14) (1+)
1692.06360	10.7
1692.75647	41.3
1693.65649	75.5
1694.42322	25.2
1701.52551	14.9
1703.39978	12.5
1706.80103	20.4
1710.63757	11.2
1712.82874	8.8
1717.77612	10.6
1728.66760	96.4	b (17) (1+)
1729.69470	74.8
1730.75415	49.3
1731.67175	20.0
1734.34241	19.4
1736.47131	11.8
1740.19592	13.4
1744.89050	3.8
1756.39661	10.1
1759.42554	9.9
1761.12463	10.6
1764.52722	4.5
1779.22083	25.3
1800.89099	5.8
1801.50720	10.7
1805.00659	33.2
1820.00842	23.9
1820.97375	7.1
1822.96851	5.6
1827.68628	9.3
1832.79614	11.4
1846.72485	6.3
1850.64709	3.7
1853.91687	9.6
1864.10974	4.0
1871.75024	6.5
1872.74207	12.2
1880.70398	17.9
1883.80823	8.4
1884.89124	8.7
1886.51440	9.9
1887.79919	11.3
1890.83069	31.2
1894.48083	14.2
1897.51819	3.8
1900.77112	15.6
1917.86792	2.1
1918.52039	10.1
1920.35315	5.8
1932.96899	16.6
1938.92261	6.2
1948.60876	13.6
1951.72839	19.2
1952.87146	10.2
1960.85803	8.0
1964.79236	9.9
1972.07642	9.7
1973.64587	7.6
1975.21899	4.3
1976.48132	8.1
1978.23071	5.4
1985.99988	4.1
1988.99500	22.6
1995.12195	9.0
