# Supplementary material for: Phosphoproteomic Analysis of Platelets Activated by Pro-Thrombotic Oxidized Phospholipids and Thrombin
Source: PLoS One. 2014 Jan 6;9(1):e84488. doi: 10.1371/journal.pone.0084488 (PMC3882224; doi:10.1371/journal.pone.0084488)
Supplement: Annotated Spectra S1 — (ZIP) [file pone.0084488.s004.zip › AGPCSLSQGNLSPNWPR_-8_2_89210.txt]

m/z	i	matches
272.25302	569.8
273.09512	59.8
273.97159	5.9
276.27979	17.6
277.31772	45.8
278.23126	7.0
283.76303	17.1
285.29883	20.9
292.27487	7.9
294.99207	12.9
315.17859	9.8
321.06833	34.3
324.37195	20.3
327.18097	39.6
352.27698	18.7
354.27872	13.7
355.13409	7.5
357.85770	41.8
364.25198	30.5
368.90863	20.7
371.35013	28.4
380.40271	30.6
382.24957	26.4
386.17538	90.1
388.17941	8.7
393.27124	10.7
397.98547	46.3
400.22379	61.7
403.39777	126.4
404.14157	14.9
405.41235	24.3
408.23068	54.9
409.64795	15.3
411.02191	17.1
416.37860	84.5
420.11221	40.3
424.20111	21.8
426.46918	17.0
427.08582	15.4
428.17529	11.5
433.19049	26.5
434.06805	75.1
438.10315	10.1
440.41711	22.1
443.09375	21.6
447.36218	10.7
449.22778	13.2
450.47516	58.8
451.32330	36.0
456.13855	19.8
458.27106	920.5
459.17584	133.0
460.44690	78.5
461.71906	17.9
466.35413	71.0
467.06580	43.2
468.87164	29.2
473.12134	53.9
474.37775	13.1
475.34320	10.4
476.16901	5.6
477.02295	32.5
477.73663	10.6
479.12384	30.4
480.46521	7.5
481.19794	28.5
484.21826	28.1
485.36859	20.8
498.10626	35.7
499.12244	29.9
500.64496	90.2
506.93408	23.3
509.33398	64.3
513.10052	13.2
515.47083	10.3
518.17535	22.6
519.42944	16.1
522.34546	36.5
523.29358	13.1
524.40436	41.4
525.52930	79.5
526.42706	7.6
527.44678	51.8
528.27722	9.5
532.09094	22.8
538.13074	52.9
539.54462	4.5
541.02893	24.2
542.10028	7.3
544.05457	56.4
545.55994	21.0
547.92175	46.7
549.84637	11.5
550.46570	18.0
551.22687	10.6
554.03845	68.7
555.45367	45.8
556.41180	31.5
558.33295	25.0
561.12476	108.7
564.43579	22.8
566.21057	46.9
568.13312	212.0
569.61987	137.9
570.38214	6.5
572.23676	361.2
573.25482	50.9
574.49255	148.2
578.27960	23.5
580.11932	12.9
583.02850	43.4
586.29297	443.7
587.12946	119.5
588.36823	52.7
591.20667	14.2
592.06036	36.7
593.73871	15.7
594.54102	87.1
598.33234	10.1
601.47266	12.5
602.25226	8.7
606.55322	8.0
611.13873	7.9
614.36804	14.8
615.30170	23.7
619.59808	35.2
620.46722	23.9
621.80634	55.5
622.61987	19.8
623.25439	33.7
624.26965	16.5
625.89813	12.1
627.17743	37.7
629.42902	86.4
633.70435	18.6
634.34857	40.8
635.23010	38.7
636.31128	65.7
637.31940	290.3
638.35956	114.0
639.27319	20.4
641.36133	11.2
646.31482	27.2
647.20538	14.8
649.08441	36.2
649.82233	52.3
652.38586	173.5
653.31152	55.4
654.05634	15.3
655.29645	177.2
656.24677	48.1
660.31952	12.3
663.38910	23.3
665.72717	41.5
667.95190	42.7
669.35651	6567.5	y (5) (1+)
670.44672	2686.8
671.49677	188.3
672.09857	26.3
673.55365	136.4
676.16547	12.0
679.01141	33.6
680.16974	8.7
681.36682	14.2
685.32025	22.4
686.91583	43.4
688.15942	57.2
689.57269	77.8
691.35596	42.7
692.19000	5.6
693.64288	58.9
698.81335	16.8
702.46320	11.4
704.28271	15.3
706.54492	97.8
708.20667	100.7
709.10321	26.9
710.52917	35.0
711.54028	27.6
712.29156	60.3
714.33044	90.4
716.04706	53.1
717.91949	22.1
720.30981	64.0
721.41919	58.5
722.23993	51.1
725.92041	23.4
726.61224	40.4
728.26825	15.8
731.47437	60.2
732.27008	14.8
732.95026	16.5
734.16180	42.0
735.43732	55.7
736.72430	29.4
738.30511	492.2
739.34753	131.4
740.48138	38.6
741.65076	67.7
746.19208	30.1
747.41119	128.8
748.61182	43.7
749.29456	81.4
750.71295	48.2
751.64624	9.0
753.08502	6.4
754.09424	51.1
756.46509	2904.4	y (6) (1+)
757.44818	745.5
758.51813	233.4
759.50140	30.2
760.21564	19.2
761.13672	6.4
764.60065	123.1
765.26019	365.0
766.36298	343.7
767.12079	6.0
768.35956	55.6
769.76117	33.9
772.69537	35.1
773.38605	10.9
775.39838	36.7
777.40436	59.8
778.35736	48.4
780.18042	71.5
783.26532	435.3
784.36786	210.3
785.42938	96.9
786.25006	47.8
789.33960	12.7
790.24658	21.0
792.70001	45.8
793.83673	9.2
796.21930	36.4
800.03912	115.4
801.38007	341.5
802.25598	197.7
803.49402	24.2
805.73920	172.4
807.01599	64.0
808.23004	20.6
809.50244	26.5
810.42120	17.3
811.95715	104.7
813.03638	37.6
815.40778	48.2
818.29242	589.8
819.31720	195.3
820.22839	148.2
821.39655	12.3
822.31488	112.5
823.45032	134.6
824.27283	28.9
826.48077	92.0
827.56000	73.0
828.94867	170.7
830.58740	138.6
831.65784	81.5
832.48822	57.2
833.13690	22.6
834.14398	64.5
836.23334	1585.8
837.26807	442.6
838.49597	110.3
839.52374	302.5
840.54291	265.6
841.44708	80.3
843.77362	25.6
844.65680	95.2
846.44458	41.9
847.99945	1294.3
848.93280	363.1
849.58966	143.7
851.29291	376.2
852.31757	205.6
852.93591	118.5
853.53882	81.3
854.57965	49.1
855.38092	42.5
857.48871	57.1
858.48529	140.9
859.61682	96.7
860.53577	23.2
862.17828	180.6
863.16852	80.5
863.92877	68.5
864.63330	6.6
867.51886	46.3
869.37335	448.7
870.55707	148.8
871.53278	153.6
872.72296	65.2
873.67078	64.4
875.83221	87.7
877.51978	101.2
879.10907	34.0
879.91547	110.7
880.56055	77.2
881.41571	103.7
882.50385	99.7
883.15460	82.9
884.45514	129.7
885.81860	155.4
886.43762	38.8
887.35052	248.1
888.35004	376.8
889.22284	58.0
891.26434	105.8
893.35010	87.0
894.73993	987.7
895.69611	352.6
897.12469	1649.4	y (15) (2+)
897.93060	472.5
899.18964	57.8
901.34973	144.7
903.19287	5961.4	[M+2H] (2+)-NH3-P, [M+2H] (2+)-H2O-P
903.97845	2964.0
904.65594	1191.5
905.79803	126.4
906.83820	420.1
908.10120	181.6
909.18866	102.2
910.40753	177.0
912.12988	26636.6	[M+2H] (2+)-P
912.91943	6699.5
913.58020	1038.5
914.23322	384.0
915.12390	180.7
915.94934	88.3
916.91083	141.3
917.95551	113.6
919.23169	96.0
919.99982	163.3
921.33051	355.8
922.09766	5.0
923.49908	63.3
924.32953	14.9
925.35419	178.4
926.50079	27.1
927.65265	401.0
929.51263	467.9
930.52759	47.8
931.50757	76.3
932.43152	50.3
933.98590	270.3
934.94263	166.8
936.12018	306.5
937.18927	385.8
938.19220	196.6
938.94513	92.1
939.85883	205.8
940.53668	74.3
941.27319	154.1
942.66339	767.3
943.51349	2431.5	[M+2H] (2+)-NH3-H2O
944.42529	474.5
945.16608	225.2
946.13226	130.8
946.93707	6.1
948.20825	362.8
949.30786	238.4
950.13574	71.6
951.05182	43.3
952.26947	45.7
965.08466	11.0
965.88763	96.2
966.61920	25.3
968.84088	24.5
971.09766	25.1
972.22119	65.1
974.15576	82.5
975.13818	32.2
976.43506	28.9
978.35638	10.7
981.80267	27.0
983.45679	229.7
984.61084	169.6
985.91913	6.8
989.49945	74.8
990.25385	28.5
991.30267	22.8
992.28583	13.6
995.74506	10.4
996.47925	55.2
998.45465	32.0
1000.45795	29.8
1005.47040	62.1
1007.03510	35.6
1011.19391	76.2
1014.29999	82.2
1017.30493	22.6
1022.45660	494.8
1023.38208	251.5
1024.05798	79.6
1025.40723	57.3
1027.50415	37.4
1029.51855	31.7
1031.28149	12.3
1032.89063	52.9
1034.21777	70.5
1035.28223	79.3
1036.58423	19.6
1039.17163	72.5
1040.48535	369.6
1041.54175	318.2
1042.57092	34.4
1045.35156	23.3
1046.24878	5.4
1047.49072	45.2
1048.43005	39.8
1049.37012	136.6
1050.19165	395.6
1051.46143	396.1
1052.25806	199.3
1053.26965	110.3
1056.21277	5.6
1063.36450	262.6
1064.50671	109.0
1065.68579	146.8
1067.36279	1647.9	b (11) (1+)-P
1068.31812	707.7
1069.34729	356.0
1070.29614	151.8
1071.33350	21.8
1077.32422	7.6
1081.66260	38.3
1083.51526	93.6
1084.31665	25.9
1085.29175	971.8
1086.31824	311.8
1087.30823	170.1
1088.39087	12.9
1089.10925	38.7
1092.13855	44.4
1094.63110	73.1
1095.77356	19.6
1098.36926	63.4
1099.58740	56.1
1101.28540	20.8
1102.41223	52.0
1103.28003	26.6
1106.08032	126.9
1107.66016	26.8
1109.36133	19.8
1111.83069	9.3
1113.61719	10.6
1118.70874	26.0
1119.82629	483.1
1120.58289	1286.4
1121.43335	454.8
1122.42773	175.4
1123.09644	11.4
1125.52722	14.0
1128.25525	18.4
1129.62866	32.6
1130.42749	53.5
1131.40125	9.0
1132.14697	29.8
1133.39624	136.3
1134.51575	17.2
1136.25085	375.8
1137.31543	730.0
1138.33496	399.8
1139.02917	143.4
1139.81445	106.3
1140.56140	24.1
1141.49121	9.8
1142.44641	32.6
1143.50659	19.5
1147.09839	170.7
1148.10303	326.6
1149.13147	41.5
1150.49585	166.2
1151.18359	54.1
1152.66541	84.3
1154.37329	2305.7	b (12) (1+)-P
1155.38477	1413.2
1156.32166	603.7
1157.07861	27.3
1157.73535	47.9
1161.43372	14.6
1162.05530	42.7
1165.27185	1074.1
1166.26892	471.4
1167.16138	151.2
1168.34863	327.4
1169.48486	273.5
1176.32446	24.0
1177.06848	77.7
1178.65857	27.9
1179.32605	29.3
1181.84412	32.4
1183.05469	16.4
1183.76636	46.4
1184.54285	9.7
1186.13428	6.7
1187.17273	24.2
1190.30859	48.2
1193.57324	12.1
1195.56824	83.5
1197.22986	12.3
1201.66370	8.7
1202.29614	17.0
1205.05505	38.2
1205.98572	32.1
1206.59607	10.1
1207.43909	7.9
1208.79175	53.3
1209.51013	14.8
1211.16260	9.3
1215.84998	46.4
1217.03320	133.5
1218.18896	140.0
1218.97705	34.7
1220.15869	127.3
1221.09521	48.9
1222.29248	79.1
1222.95984	34.9
1225.14563	45.1
1228.17310	9.0
1229.19702	20.2
1231.14600	431.9
1232.22729	214.5
1234.25000	1006.9
1235.30823	792.3
1236.37451	91.6
1237.46179	439.8
1238.51978	441.5
1239.63428	152.2
1241.73730	43.9
1243.36548	97.2
1249.09863	95.3
1250.24097	36.4
1252.26392	406.8
1253.24988	324.1
1254.33569	253.7
1255.50647	32.0
1260.02771	12.5
1263.19299	17.6
1264.19714	7.9
1267.64380	30.9
1269.39746	34.8
1276.44666	36.6
1278.48315	30.2
1280.58618	20.7
1282.45154	24.2
1284.43994	79.8
1285.32825	65.4
1287.06348	37.3
1291.36316	41.0
1292.10535	55.2
1293.41931	15.1
1296.78259	37.6
1297.53357	42.1
1299.38025	19.7
1300.59680	15.0
1301.53125	66.6
1304.80200	32.1
1305.43933	29.4
1314.28491	55.1
1315.44629	25.4
1317.65930	184.9
1318.49243	195.9
1319.46008	58.9
1320.53674	23.1
1323.39026	11.8
1331.26648	177.5
1333.85852	15.3
1335.34265	1162.0
1336.43835	1078.0
1337.34192	191.4
1339.54895	62.9
1342.92810	51.6
1347.26794	46.4
1348.37634	130.9
1349.35889	38.1
1350.52832	94.3
1351.52844	96.2
1352.33191	30.5
1354.57959	78.1
1355.45129	34.3
1360.28699	30.4
1365.42786	182.7
1366.60364	340.6
1367.45886	30.1
1383.60608	15.7
1385.30298	46.5
1390.27026	32.6
1391.25378	31.5
1392.65063	38.4
1393.58215	11.1
1403.21484	78.6
1406.55115	10.1
1407.39099	20.4
1409.39807	24.2
1410.55359	15.3
1417.48889	9.4
1418.85522	49.9
1419.54504	17.7
1420.28845	10.3
1420.89905	26.9
1421.80957	14.0
1427.49768	36.0
1428.47742	7.9
1429.44556	71.9
1430.28955	18.7
1431.34094	36.9
1432.61121	43.3
1437.91003	217.3
1438.71155	107.0
1439.60730	49.5
1441.78308	84.0
1445.34314	71.3
1446.58350	25.4
1447.35999	21.5
1448.45276	333.6
1449.27161	155.1
1450.06091	44.4
1450.73315	18.8
1451.48132	44.7
1455.68091	53.7
1460.72754	12.9
1462.55945	75.2
1463.61316	286.7
1464.31616	254.4
1465.38000	36.1
1466.22595	43.3
1490.59558	22.9
1494.25134	19.5
1498.41296	27.6
1500.91638	9.0
1507.34839	30.4
1514.61365	8.6
1515.49194	29.8
1516.24963	11.5
1517.95325	60.7
1518.77063	44.1
1519.42786	43.9
1520.29822	17.0
1521.49133	30.0
1522.27563	27.6
1523.23230	23.3
1525.27710	11.2
1526.23621	18.9
1533.71033	152.2
1534.54797	494.3
1535.56116	651.1
1536.59375	427.8
1537.50757	37.5
1540.35669	41.6
1541.68665	27.9
1550.91309	213.7
1551.53040	740.5
1552.47571	655.0
1553.36035	446.1
1554.22180	29.8
1554.96252	18.1
1557.46753	5.6
1563.64734	18.2
1565.02441	13.1
1579.80237	7.9
1580.69128	41.0
1585.46411	14.2
1586.33972	17.3
1587.35828	14.2
1597.53357	63.0
1598.57397	89.8
1599.93127	33.9
1602.41797	12.7
1608.51477	47.1
1613.39124	7.9
1614.45447	165.2
1615.27271	231.1
1616.55774	125.1
1617.65454	16.7
1621.00073	38.5
1621.88074	34.2
1631.35181	310.6
1632.43530	553.7
1633.49670	405.0
1634.49792	144.5
1641.33521	16.7
1642.64685	14.8
1647.62378	38.7
1648.68567	198.1
1649.39514	1135.0
1650.44812	645.8
1651.36877	303.0
1652.44214	35.4
1659.29187	15.9
1667.48132	28.3
1670.11853	23.1
1675.12024	17.6
1678.36597	17.0
1679.34839	27.4
1681.57776	34.4
1688.82898	8.8
1696.80298	22.6
1728.16333	38.2
1728.79956	23.5
1730.52600	53.2
1736.36597	17.5
1740.53210	15.9
1745.32947	24.0
1747.94055	24.3
1748.66821	18.5
1766.56519	8.5
1774.04956	9.0
1860.95349	8.6
1877.77698	42.7
1931.45593	23.1
