# Supplementary material for: Phosphoproteomic Analysis of Platelets Activated by Pro-Thrombotic Oxidized Phospholipids and Thrombin
Source: PLoS One. 2014 Jan 6;9(1):e84488. doi: 10.1371/journal.pone.0084488 (PMC3882224; doi:10.1371/journal.pone.0084488)
Supplement: Annotated Spectra S1 — (ZIP) [file pone.0084488.s004.zip › AGPCSLSQGNLSPNWPR_-9_2_88503.txt]

m/z	i	matches
199.05084	17.6
201.10718	41.3
203.90251	54.6
212.06299	216.6
213.16156	81.3
221.11569	25.6
224.26559	59.8
227.30482	63.6
228.32895	233.2
242.16052	33.1
243.22835	108.4
248.89511	129.6
253.05139	154.9
254.30029	245.8
258.11978	247.6
260.24750	95.6
261.90863	35.8
269.74902	94.5
272.18863	10128.0	y (2) (1+)
273.20444	907.8
274.32040	1257.6
275.27106	112.9
276.30450	90.3
277.10645	132.5
277.97769	159.5
280.95819	116.2
283.25610	51.9
285.12891	174.4
294.99072	212.7
299.16254	38.5
305.63300	77.0
315.48294	88.9
317.80890	442.0
318.58841	64.4
325.17090	76.1
326.96368	760.3
328.06256	153.4
329.35037	33.4
333.30511	43.9
335.34204	9529.3	y (5) (2+)
336.28693	663.8
337.20782	198.3
340.09131	38.7
354.20197	45.4
355.23962	164.2
360.30957	22.9
368.39459	83.4
369.12073	120.0
370.04895	649.1
371.53815	66.6
377.53210	303.1
378.91254	8616.1	y (6) (2+), b (12) (3+)-H2O-P
379.88568	802.1
382.30896	77.0
385.14978	25.7
386.10596	1981.4
387.31830	422.1
388.07257	127.2
392.16821	259.2
393.26788	218.5
395.38660	117.6
398.22772	88.1
399.00891	114.1
401.05261	244.2
402.99854	22.9
405.26782	152.5
408.42511	126.3
409.74121	25.5
410.76117	224.8
419.02356	469.0
420.81696	238.4
423.16675	73.2
424.20691	107.9
426.74609	709.7
429.38824	329.7
433.44342	64.1
435.39081	3238.0	y (7) (2+)
436.48547	577.6
438.52905	200.8
439.29816	80.6
442.09338	1055.0
443.16870	54.5
444.54016	114.0
445.56403	20.4
446.35669	79.8
448.26111	128.3
452.45782	189.9
453.71124	432.8
454.86877	30.8
455.60138	225.7
456.22931	124.9
457.29956	361.9
458.26874	1424.1
459.51392	410.8
461.28375	317.1
463.29865	139.4
464.34357	285.1
466.90472	430.6
467.51691	35.1
468.72046	599.1
469.91064	228.8
471.04993	66.7
473.26770	712.7
474.31915	75.4
475.35419	863.5
476.07343	416.3
477.85333	2450.7	y (12) (3+)-H2O, y (12) (3+)-NH3, b (10) (2+)-P
478.62537	168.6
479.22754	38.8
479.94537	169.6
482.10913	277.0
483.14050	241.5
484.37421	127.2
485.67468	463.6
486.46417	443.3
488.13715	408.8
491.29492	180.7
492.45068	1230.6
493.64099	202.8
495.43402	36.1
496.50482	33.4
497.40857	2409.9
498.28418	938.6
501.60736	308.6
504.84003	269.5
509.26483	130.0
510.42261	216.8
511.96350	307.3
512.73822	33.5
513.35419	103.5
514.06494	299.2
514.94714	69.3
517.21057	110.2
518.73712	49.1
520.92950	1587.6
522.37354	71.9
523.49982	62.7
524.50726	470.6
526.41791	2098.6
527.18805	664.3
527.79968	132.2
528.79266	315.9
531.60742	158.7
532.33392	163.8
534.28052	2099.0
535.22668	594.2
537.33533	282.2
538.39789	156.3
539.05652	260.9
540.35577	157.6
543.25366	2621.8
544.12793	1082.5
546.73163	217.1
548.27533	556.9
550.00787	572.2
551.43817	594.2
552.22479	293.2
553.33728	265.2
554.44177	435.7
555.16699	4812.0	y (4) (1+)-NH3
556.35114	1260.8
557.37567	147.0
559.32770	2034.0
560.39813	3964.2	y (14) (3+)-NH3, y (14) (3+)-H2O, y (15) (3+)-H2O-P, y (15) (3+)-NH3-P
561.23175	1774.9
561.84161	554.7
562.85913	162.0
564.20325	88.9
565.13971	41.5
566.38434	570.9
567.07825	42.9
568.22406	1606.2
569.17560	3055.4	b (12) (2+)-NH3-P, b (12) (2+)-H2O-P
570.04993	1379.7
571.26819	476.9
572.48309	1321.4
573.44989	858.6
574.48395	1762.7
575.53436	1123.6
576.52155	1000.7
577.64923	3206.8	b (12) (2+)-P, b (16) (3+)-H2O, b (16) (3+)-NH3
578.53314	3195.1	y (16) (3+)-H2O-P, y (16) (3+)-NH3-P
579.64819	892.4
580.33569	672.0
581.59412	485.0
583.18524	34565.4	b (11) (2+), b (16) (3+)
583.98004	26687.3	y (16) (3+)-P
584.95172	1649.3
586.22552	6709.7	b (6) (1+)
587.28540	2020.0
588.15179	1671.9
589.12323	619.5
590.40045	265.0
591.97595	23510.8	y (15) (3+)-H2O, y (15) (3+)-NH3
592.83771	12637.0
593.94080	2822.5
595.21393	2257.6
596.82886	4970.8	[M+3H] (3+)-NH3-H2O-P
597.64850	657.8
598.78223	1516.4
601.13971	127.0
602.26898	7227.1
602.88660	27400.6	[M+3H] (3+)-H2O-P, [M+3H] (3+)-NH3-P
604.10553	2927.4
605.21002	2580.3
606.52075	564.5
608.41241	42319.7	[M+3H] (3+)-P
609.12390	19436.9
609.88397	6394.6	y (11) (2+)-H2O-P
611.26758	740.4
612.15662	1476.9
613.38354	1996.9
614.06244	659.4
614.76837	35.5
616.11963	171.3
617.95178	24008.1	b (13) (2+)-NH3-P, y (16) (3+), b (13) (2+)-H2O-P, b (12) (2+)-H2O, b (12) (2+)-NH3
619.05817	4345.9	y (11) (2+)-P
619.91840	1824.3
620.71234	680.5
621.69824	397.6
623.04443	993.3
624.21143	3187.8
625.48706	1389.6
626.80048	27269.2	b (13) (2+)-P, b (12) (2+)
627.91669	5670.8
629.36273	15395.5	[M+3H] (3+)-NH3-H2O
630.65192	3004.4
632.11322	3551.8
633.08820	515.4
633.92590	318.5
635.13177	62.2
637.22992	106.0
642.92236	198.6
648.36774	100.9
649.15204	363.4
650.12018	107.4
652.27203	208.9
655.19733	154.0
658.17255	128.7
659.47424	2113.2
660.26733	146.5
660.91040	827.9
663.00787	364.9
666.85931	1049.2
668.44415	11323.0	y (11) (2+)
669.36707	29862.6	y (5) (1+)
670.35645	11124.7
671.47089	1859.6
672.34210	989.6
673.24103	123.7
674.60797	241.3
675.60052	579.2
678.51941	70.3
679.91669	170.0
682.49567	138.3
683.49554	25.5
685.58154	123.4
688.31976	536.8
689.46649	99.7
692.55756	209.0
693.34442	121.7
700.39233	110.2
706.00165	200.8
708.32330	422.3
710.78119	755.1
711.57678	422.3
713.62714	449.5
714.32129	70.9
716.12042	616.8
716.95251	682.9
717.84857	592.8
719.62415	320.6
722.05695	978.3
723.44354	789.0
725.68671	3368.8
726.46021	5139.4
727.29547	1563.9
728.53461	869.2
732.20416	1023.1
733.03033	347.9
734.70831	253.7
735.93036	36.1
738.24249	126.7
739.47162	472.8
741.31110	385.6
745.79541	234.8
748.28473	38.7
750.88318	96.5
752.41199	54.5
753.09967	49.3
753.77704	35.0
755.10992	404.1
756.34308	23272.2	y (6) (1+)
757.42914	8961.5
758.44366	2175.9
759.36121	475.3
760.22406	1501.6
761.18585	166.7
762.37042	66.4
763.55585	233.5
765.57111	38.6
766.53827	172.3
767.70880	483.0
768.48541	2521.6	y (13) (2+), b (15) (2+)-NH3-P
769.22455	1041.3
769.93701	21.9
770.70190	250.4
771.48169	116.6
772.97327	120.2
774.19482	53.4
776.69910	810.2
777.43701	256.9
778.46027	262.6
780.31989	34.5
781.99933	156.1
783.02448	299.8
784.29059	578.4
785.49634	151.2
786.94696	137.9
790.54071	177.1
791.99335	218.5
793.98590	478.2
798.39447	52.5
801.04755	709.9
802.50452	450.1
803.45374	127.3
805.27094	22.9
806.33667	33.4
809.68866	302.3
810.74683	109.1
811.46741	234.3
812.22083	231.1
815.68280	1079.2
816.71722	1868.3
817.56903	1596.1
818.38678	84.0
819.46429	117.6
825.43280	21905.2	b (16) (2+)-P, b (15) (2+)
826.39758	6498.3
827.60358	1343.7
828.82672	239.7
830.45941	70.2
832.06757	200.6
832.74945	52.8
836.19788	2719.3
837.49170	1364.0
838.25732	88.0
839.36646	431.2
840.36151	308.6
841.50531	145.5
842.65582	126.8
844.30780	157.2
846.49780	51.9
848.30157	224.3
849.23199	185.7
850.30121	98.6
851.21674	499.4
852.24805	504.4
853.29462	186.4
858.06781	141.0
865.77313	294.4
866.54669	200.8
867.53418	30.8
869.50513	1200.4
870.50537	586.4
872.17499	41.4
874.97076	166.7
876.28973	148.4
877.13483	93.9
879.39850	184.8
880.31830	153.9
881.08160	535.1
882.17365	391.5
883.26074	62.5
885.37915	124.7
895.98224	466.4
897.51239	142.2
905.38263	146.8
907.41406	118.8
908.23804	38.7
909.36273	44.0
910.37262	106.3
911.53217	201.3
913.43048	180.1
925.20355	79.8
931.49725	73.0
938.17560	806.0
939.33276	234.8
940.26764	270.7
940.98822	245.6
942.25250	132.9
946.28223	162.6
949.40820	109.2
950.44965	259.7
954.21332	460.0
955.19781	300.9
956.42072	209.5
965.38495	292.8
966.29633	147.2
972.21051	347.6
973.20074	435.3
974.49323	178.3
983.34760	181.8
984.00836	27.9
985.12689	82.4
989.43921	41.4
991.56378	163.6
992.64868	39.2
996.52246	28.2
1006.97687	884.0
1008.16919	348.5
1009.34186	164.3
1011.48700	31.3
1012.52606	45.6
1020.09125	334.3
1022.74487	410.6
1024.41675	65.1
1025.51477	61.4
1033.16992	22.9
1033.90271	136.1
1035.09180	163.4
1036.87769	46.5
1043.69482	280.0
1050.44922	170.7
1052.15991	4549.0	b (10) (1+)
1053.15149	1505.6
1054.12256	1378.5
1055.31274	232.4
1056.45459	67.7
1059.18555	106.3
1064.46936	182.4
1065.17969	325.9
1066.16748	57.2
1067.49194	859.4
1068.48608	156.5
1069.74866	80.9
1084.10437	145.9
1086.31445	62.4
1106.10596	520.7
1107.18799	358.1
1108.20996	99.2
1121.93494	272.6
1125.53333	241.3
1137.17920	179.9
1139.25171	70.4
1147.81677	36.0
1149.51563	180.8
1150.16882	20.1
1154.49854	544.5
1155.25500	179.2
1156.16772	163.9
1165.24719	3371.2	b (11) (1+)
1166.18481	1753.5
1166.91943	484.3
1167.97083	226.5
1202.46118	83.4
1211.11682	190.9
1217.30847	30.7
1218.23706	155.2
1219.53381	82.5
1234.24841	1130.5
1235.08984	615.8
1235.69165	416.5
1236.33826	188.8
1237.18201	203.7
1247.08533	257.4
1248.00854	38.7
1252.14404	1893.7
1253.11829	1122.3
1254.18469	1468.4
1255.39209	134.8
1264.69617	191.6
1285.36267	77.5
1290.82190	133.9
1463.33044	443.9
1464.58020	33.4
1465.60449	53.7
