# Supplementary material for: Phosphoproteomic Analysis of Platelets Activated by Pro-Thrombotic Oxidized Phospholipids and Thrombin
Source: PLoS One. 2014 Jan 6;9(1):e84488. doi: 10.1371/journal.pone.0084488 (PMC3882224; doi:10.1371/journal.pone.0084488)
Supplement: Annotated Spectra S1 — (ZIP) [file pone.0084488.s004.zip › AGPCSLSQGNLSPNWPR_-12_2_84600.txt]

m/z	i	matches
186.91959	21.6
191.14978	31.5
194.25159	62.4
195.07828	40.7
195.90602	23.2
198.88742	31.1
209.32196	13.3
212.21385	102.4
213.18665	72.1
216.27769	39.7
223.98309	14.9
228.62466	76.4
236.22896	75.4
237.42830	55.8
241.09625	69.0
242.26570	33.1
244.35429	46.3
245.26843	48.9
249.37308	63.7
254.39819	98.0
255.55135	29.8
256.15564	156.0
257.18130	208.7
258.05164	132.1
259.17633	65.9
260.27924	98.2
261.32098	21.7
264.92786	24.1
269.22235	49.0
272.24911	5085.6	y (2) (1+)
273.27051	573.8
274.36249	1402.0
275.32355	471.2
276.22711	88.1
280.11682	66.8
281.15808	212.3
282.13495	96.4
291.64319	43.0
293.03015	28.1
297.41580	101.2
299.21747	55.1
301.24243	327.4
302.30750	55.8
315.01563	55.6
316.37555	51.9
318.85709	271.9
320.22729	111.2
321.33746	18.3
322.01563	29.8
323.65790	58.9
326.01141	27.4
326.71906	437.7
331.40100	136.5
335.31299	2268.1
336.03900	260.0
336.75763	116.6
338.08252	224.7
339.25897	129.2
341.09344	35.7
342.12048	73.3
342.95447	78.3
345.45007	141.1
348.36523	41.3
351.89966	52.9
353.17737	84.1
354.90497	48.7
358.22607	170.4
359.04742	26.4
360.64856	123.4
361.38568	254.2
363.44440	34.8
364.28088	237.6
365.47913	125.4
368.22144	33.9
369.54230	596.0
370.23309	261.0
371.63324	231.2
372.28955	40.0
379.16626	867.1
380.16650	76.0
381.94940	58.4
384.10278	85.8
386.12201	1503.7
387.20972	321.4
388.07898	179.6
389.24915	34.2
389.97455	13.3
391.29175	63.4
393.19421	216.5
393.93073	54.0
397.48431	107.8
398.24658	154.4
400.23566	232.1
401.36151	59.5
405.42810	94.6
408.12457	102.3
410.19092	134.2
411.28015	55.3
414.15076	228.2
415.40594	146.0
416.20593	29.8
418.86542	1325.0
419.64630	21.9
420.27490	70.1
423.98969	11.8
425.25061	61.2
426.21576	699.6
427.06250	460.1
428.14246	47.9
429.03180	304.2
430.18915	88.7
430.92285	32.2
432.31995	138.8
433.16364	63.2
434.99908	153.5
436.28870	57.2
437.05896	139.8
440.26880	67.2
441.97772	982.1
443.04626	330.0
444.19855	55.2
445.40289	16.7
451.67401	172.2
452.38739	76.9
455.34766	438.1
456.59161	27.6
457.37677	40.2
458.44409	753.7
459.45715	317.4
460.47791	163.5
461.62756	22.1
463.96417	207.5
465.22772	137.9
466.94666	313.3
469.39307	406.8
470.55804	36.4
471.40442	73.8
472.22662	85.8
473.29236	627.1
475.33411	3273.9	y (8) (2+)-NH3-P, y (7) (2+)
476.18066	245.5
477.71570	1053.4
478.41821	209.1
479.56952	43.5
480.30853	101.0
482.26642	149.1
483.36359	89.2
483.96857	217.4
485.32501	45.8
486.70624	438.0
488.11609	195.1
489.23157	91.6
492.21191	82.1
492.85297	81.9
495.33118	50.9
496.02466	112.2
497.40546	7552.3
498.44635	316.1
500.09607	169.7
500.77307	118.8
501.40332	143.7
503.40289	83.7
504.35004	88.1
505.21246	117.9
507.46948	55.1
509.77789	143.0
511.93488	442.6
512.84509	517.1
514.01831	89.3
514.69763	99.6
516.34662	54.0
517.07709	25.0
518.31067	175.7
519.15839	135.6
520.12469	219.8
521.21783	45.4
523.66205	357.7
524.72833	134.3
526.00861	2224.9
527.03168	1274.1
528.28601	96.8
529.66339	189.3
532.30298	397.7
533.06158	130.9
534.61993	960.5
535.68982	334.9
537.29712	221.8
538.10992	18.3
538.80524	58.4
539.53210	419.0
540.16925	95.9
542.36578	714.6
543.40125	6865.9	b (11) (2+)
544.28729	949.7
545.12274	317.3
547.08344	184.6
548.31067	92.5
550.78802	181.6
551.49835	265.0
552.42609	580.1
553.54279	244.0
555.13641	8716.6	y (4) (1+)-NH3
556.11786	2172.1
557.13898	401.7
559.29681	4985.1	y (15) (3+)-H2O-P
560.62537	6103.2	y (14) (3+)-H2O, y (14) (3+)-NH3, y (9) (2+), y (15) (3+)-NH3-P
561.30743	2569.1
562.52936	717.8
563.81989	150.7
565.11041	461.2
565.71588	494.7
566.35248	828.6
567.57922	377.2
568.38165	1387.6
569.34717	2179.0
570.15863	487.6
570.87567	332.7
571.51764	160.1
572.42615	577.1
573.39142	422.0
574.09875	312.3
575.08209	476.8
575.73468	309.7
576.56232	94.7
577.75085	2755.7
578.47626	1085.3
579.35895	300.4
580.27692	298.7
580.96027	175.4
581.84375	184.1
582.91223	2224.3
583.55402	4765.2	b (16) (3+)
584.51141	426.4
586.16412	4759.8	b (6) (1+)
587.17365	2070.0
588.24951	359.2
589.42767	18.3
591.68927	27019.2	y (15) (3+)-H2O
592.49506	20031.9	y (15) (3+)-NH3
593.68378	643.5
594.77008	479.7
595.65009	578.6
596.69739	2077.4
597.46454	1699.9
598.63824	477.5
599.43085	723.8
600.25696	236.3
600.88580	71.5
602.71552	17100.5	[M+3H] (3+)-NH3-P, [M+3H] (3+)-H2O-P
603.40234	4676.8
604.59601	1446.4
605.66150	372.7
606.36420	282.4
608.58179	65009.7	[M+3H] (3+)-P
609.51361	1780.5
610.38812	623.7
611.50873	917.4
612.56915	364.3
613.28412	222.3
614.32483	37.4
615.24481	104.4
616.64764	600.0
617.74176	1504.9
618.53937	2142.7
619.63538	1182.0
620.49951	76.3
622.29608	234.0
623.19659	1344.0
624.29181	3989.9	y (10) (2+)
625.29309	2055.0
626.49341	2305.3
627.47015	1923.2
628.23730	895.6
629.33649	5282.3	[M+3H] (3+)-NH3-H2O
630.14331	1131.5
631.11072	1148.8
632.03278	2921.0
632.95087	560.1
634.21857	28.1
636.49829	88.4
637.31348	33.1
641.89728	30.7
643.23834	30.5
647.40759	50.5
650.09784	95.4
650.86133	124.0
652.37457	48.6
655.38287	418.5
656.50470	85.5
659.11713	82.2
659.80847	1233.2
660.92261	528.6
662.84576	77.3
665.49542	66.1
666.17084	76.2
666.90265	47.3
668.46576	8689.1	y (11) (2+)
669.36084	7101.3	y (5) (1+)
670.38257	2164.4
671.38007	430.2
673.21130	970.6
674.30255	453.1
675.18481	190.0
675.83051	117.7
677.90314	111.6
679.53021	47.0
681.11176	102.8
682.44629	168.9
683.72052	363.3
689.48236	16.7
690.38513	69.9
691.46326	74.9
693.74738	465.1
698.46893	58.6
699.75616	39.2
700.46674	73.2
701.47839	205.5
703.40887	400.8
704.19592	14.2
708.03729	130.9
709.44501	51.9
710.26398	24.9
711.67041	760.0
713.35797	562.6
715.55444	34.2
716.57617	444.7
718.05756	674.8
719.09833	273.5
720.27826	296.2
722.00677	1907.8
723.07770	612.5
724.01160	485.9
725.03864	1538.0
726.19196	11734.3
727.22949	3560.6
728.41376	650.6
729.91797	260.1
730.52051	82.6
731.51129	49.4
732.80640	555.4
734.08441	27.3
738.32916	136.6
739.31683	152.0
740.44025	367.6
741.66699	204.9
743.48981	93.4
749.30133	137.9
750.70837	194.5
752.16022	144.5
752.90741	266.9
753.74402	165.0
754.55658	207.6
756.47565	2060.8
757.47638	318.8
758.65448	70.9
759.51782	416.3
760.40356	588.8
762.20844	438.4
762.87891	45.3
763.67999	69.2
764.51648	242.4
765.41437	31.0
766.24347	124.0
767.58917	951.5
768.45123	3607.1	b (15) (2+)-NH3-P, y (13) (2+)
769.25153	1246.7
770.14972	262.3
771.48560	198.1
773.25580	118.5
776.26398	1382.8
777.11005	821.3
777.92804	181.4
779.56720	277.9
780.37360	24.8
783.18060	242.5
784.30780	308.3
784.95795	24.1
786.49896	36.2
792.52509	68.4
793.68896	244.8
794.89752	243.9
795.96674	63.4
798.37500	203.1
799.41473	230.1
801.20758	1822.9
802.32092	1098.8
803.51129	396.9
804.31781	160.7
805.65509	130.5
807.53601	81.6
808.29657	129.3
809.21448	60.3
810.96625	756.3
811.97314	1114.4
812.81598	63.5
813.72906	52.7
816.87982	3361.1	b (16) (2+)-NH3-P, b (15) (2+)-NH3, b (15) (2+)-H2O
817.93304	1233.8
819.03424	454.2
820.37213	182.6
821.21753	24.8
822.22656	165.1
823.34650	62.2
824.48096	319.0
825.27142	7083.6	b (16) (2+)-P
825.96857	8974.2	b (15) (2+)
826.96405	226.2
827.95367	23.8
829.69891	91.3
830.48486	73.9
831.60944	111.3
832.27362	209.8
833.27966	142.3
834.36993	172.4
836.12738	4602.5	y (6) (1+)
837.28131	2382.1
838.50488	335.1
839.25629	756.8
839.89380	227.4
841.78717	198.8
842.51215	54.0
843.15649	76.0
846.38751	70.7
849.34106	473.6
851.67065	694.2
852.43457	79.4
853.33807	79.4
854.49628	177.9
855.17731	95.9
857.14728	103.4
858.35822	234.9
859.06683	146.8
860.55737	90.5
862.90656	26.1
864.18604	126.9
865.92694	132.1
869.64227	206.0
870.64746	254.3
872.55249	40.3
874.13470	911.6
875.00812	163.9
876.04816	28.1
876.89679	80.3
877.86786	16.6
880.53070	136.7
881.47485	289.2
883.44867	79.7
888.54938	368.9
890.98004	151.0
891.93646	117.3
894.32642	96.1
895.28656	136.1
896.27753	221.9
897.15527	246.9
898.27521	201.9
901.04834	101.2
902.88623	334.2
904.20734	22.1
905.39252	48.5
906.77448	172.1
909.26733	778.0
910.22443	257.2
911.37494	195.7
912.29449	115.6
914.23926	37.6
917.39795	108.4
918.17609	45.7
920.47845	138.1
923.56250	88.1
924.63727	54.0
929.51740	96.5
930.45123	93.2
931.46161	48.5
932.58295	54.4
935.93951	139.8
936.57184	50.8
937.29572	99.6
939.21710	144.1
942.63788	118.3
943.51489	123.3
947.14008	125.0
949.16187	1191.7
950.31055	561.8
952.87158	40.4
954.44775	181.5
955.26373	555.1
956.47467	98.6
957.10834	60.1
960.80005	33.1
961.60272	31.5
963.55243	66.7
965.94775	86.7
972.30865	1331.1
973.30133	560.3
975.32355	68.1
976.03119	70.1
977.44159	55.2
978.34723	449.9
979.23566	249.4
980.07343	199.6
985.28839	73.3
988.19385	65.2
992.51422	160.4
994.47943	208.6
995.34991	75.0
997.27240	88.3
1000.54291	116.6
1002.07831	22.6
1003.53717	205.5
1004.34393	204.3
1005.95734	153.4
1006.99927	2189.4
1007.88354	889.9
1008.88110	511.1
1009.60425	21.9
1012.38678	47.9
1022.37836	131.8
1023.35474	88.0
1025.18494	21.6
1029.62854	32.0
1035.09180	19.9
1035.99915	59.4
1037.00623	111.7
1041.42261	55.6
1043.59839	39.7
1044.98193	26.7
1046.79492	337.6
1048.37573	336.8
1052.14697	184.8
1053.22070	134.5
1053.94702	78.2
1061.14111	28.1
1063.42310	41.4
1064.08582	86.3
1066.38208	104.6
1067.37744	40.6
1068.51685	153.5
1069.46045	24.0
1082.32141	31.1
1084.38184	121.0
1085.30664	1477.2
1086.35571	543.1
1088.05615	119.8
1101.26953	138.5
1103.51440	88.2
1104.47339	71.6
1106.08057	751.4
1107.15454	510.5
1107.84058	45.5
1117.41797	203.4
1120.79102	426.3
1121.62500	116.3
1133.77698	71.8
1134.45386	89.7
1135.60083	76.8
1136.63525	58.4
1147.62451	244.7
1149.07092	71.5
1150.40503	163.8
1151.04907	65.9
1154.24268	620.8
1155.29871	374.5
1156.23804	137.0
1161.33081	69.1
1162.32837	34.4
1165.10596	501.7
1166.04639	51.7
1167.24023	30.8
1171.15088	44.3
1183.56726	44.3
1217.16858	116.0
1220.46130	33.6
1222.62573	66.7
1234.81335	156.5
1236.32788	236.4
1237.59290	184.0
1238.55798	50.2
1251.53381	221.3
1252.29590	740.0
1253.06848	210.7
1254.60632	99.9
1266.77576	131.8
1284.29138	133.8
1290.46558	29.7
1343.14026	16.6
1372.27979	32.1
1447.30164	98.0
1463.10461	94.9
1465.60803	42.0
1520.02039	25.5
1533.22791	39.1
1563.19055	57.0
