# Supplementary material for: Phosphoproteomic Analysis of Platelets Activated by Pro-Thrombotic Oxidized Phospholipids and Thrombin
Source: PLoS One. 2014 Jan 6;9(1):e84488. doi: 10.1371/journal.pone.0084488 (PMC3882224; doi:10.1371/journal.pone.0084488)
Supplement: Annotated Spectra S1 — (ZIP) [file pone.0084488.s004.zip › AGPCSLSQGNLSPNWPR_-13_2_88260.txt]

m/z	i	matches
186.18503	251.0
194.03029	36.9
195.17125	106.0
200.47679	43.2
201.28934	46.4
207.20023	91.0
212.09486	338.5
213.27658	36.9
216.02661	73.5
220.12788	173.5
221.25581	138.3
226.27432	228.2
232.21269	141.1
235.22578	121.4
238.29665	199.6
242.32916	225.5
243.12071	114.7
253.95480	71.9
255.15137	81.5
256.31531	167.5
257.42459	218.3
260.27075	279.8
265.56732	139.6
272.19257	10389.2	y (2) (1+)
273.30484	1238.9
274.42664	1265.9
275.35114	87.7
276.40054	148.5
278.36139	30.5
281.20749	676.5
283.38354	42.3
286.67120	186.5
287.29150	352.6
289.97375	36.9
295.14929	136.5
300.17685	109.9
301.19360	282.6
302.26465	84.1
305.19580	46.5
315.28461	215.1
316.24475	62.3
317.29672	223.5
319.14032	455.4
323.49060	173.7
326.51013	203.3
327.85498	65.6
329.21063	73.5
333.17828	140.6
335.35709	8325.5	y (9) (3+)-H2O-P, y (9) (3+)-NH3-P, y (5) (2+)
336.53687	329.0
338.17334	425.9
339.24078	142.1
341.26868	121.9
342.00391	173.5
344.04547	127.5
346.89880	123.1
348.17920	39.1
351.32037	333.0
354.18555	58.0
354.87726	40.0
357.51599	43.3
361.31500	389.3
364.31329	564.5
365.01794	196.6
369.39172	2388.8
370.33112	1600.1
371.65948	402.5
375.45728	338.1
378.81342	2160.7
380.31543	204.4
383.07574	435.1
384.28857	81.4
386.04681	3442.2
387.16278	823.8
388.08685	195.6
389.06445	169.6
390.92725	92.8
392.96686	383.2
394.22858	284.0
396.20514	162.7
397.34821	100.0
398.27014	292.9
400.30505	272.2
403.26727	86.6
405.08496	223.0
407.82013	319.5
410.54211	644.9
414.26971	167.5
415.24921	236.2
417.35309	71.0
418.59369	2203.1
419.30908	822.0
421.46118	83.2
426.41119	1046.9
427.25232	311.7
429.99176	458.6
435.40863	150.2
436.22479	155.6
437.41846	103.2
440.38904	141.1
441.31024	59.2
441.97052	1601.8
442.86316	43.3
443.67950	373.9
447.61310	27.3
451.63953	154.6
452.38568	246.5
455.68927	592.3
456.33197	129.8
458.36676	2556.3
459.32269	245.0
460.40460	65.6
462.55408	172.3
463.37006	635.7
464.57404	295.9
465.34705	77.9
466.93439	236.8
468.48779	65.6
469.48456	761.6
471.81293	276.0
473.24701	924.1
474.57855	977.7
475.20190	2816.1
475.96625	1409.7
477.20728	1314.9
478.25092	162.4
479.24097	199.7
480.56543	71.9
482.43213	167.5
483.49939	623.1
484.28430	49.6
485.20959	179.3
486.91956	793.2
487.83209	1098.4
489.14459	80.6
492.36658	91.0
493.79498	39.9
495.34845	319.8
497.42627	10607.3
498.30591	1806.5
499.33612	143.3
500.24011	968.1
501.07629	147.5
502.08051	211.5
503.56226	312.6
507.78827	81.4
508.58612	205.3
509.20709	134.0
509.84265	155.0
510.68390	323.6
511.37683	39.7
512.53302	1170.7
513.20172	351.3
514.89056	448.9
515.67987	251.4
517.41766	138.5
519.35840	112.7
520.74658	1406.9
523.34601	58.6
524.51526	74.0
525.64746	1121.4
526.68903	1869.0
527.30573	449.9
529.25873	368.2
532.19183	1476.8
533.24591	453.2
534.09119	1231.7
534.93616	4062.4
535.82343	344.6
536.48450	115.9
537.23053	135.6
538.24225	99.3
539.19025	466.1
539.97076	251.9
542.35492	1263.5
543.29114	9923.9	b (11) (2+)
544.04840	4750.3	b (16) (3+)-NH3-P, b (15) (3+)-H2O, b (16) (3+)-H2O-P
544.76807	110.7
546.70953	89.4
547.39740	257.9
548.35553	225.0
550.15326	97.5
552.24884	3869.1
553.53912	631.8
555.14386	13465.5	y (4) (1+)-NH3
556.29510	2301.9
557.30969	1223.1
558.58105	365.2
559.31989	5258.5	y (15) (3+)-H2O-P
560.00372	2981.1
560.70789	7631.6	y (14) (3+)-H2O, y (14) (3+)-NH3, y (9) (2+), y (15) (3+)-NH3-P
561.64703	4062.3
562.91663	339.2
564.78503	967.5
565.81842	862.3
566.51422	53.0
568.07373	2366.5
569.17365	5081.2	b (12) (2+)-NH3-P, b (12) (2+)-H2O-P
570.33795	2395.0
572.32660	1683.6
573.30591	490.3
574.07642	313.6
574.79474	951.8
575.68304	218.7
576.55536	315.1
577.95178	6181.1	y (16) (3+)-H2O-P, b (12) (2+)-P, b (16) (3+)-NH3
578.92432	1119.7
579.68781	54.9
580.94476	220.8
582.29559	892.5
583.16479	7762.1	b (16) (3+)
583.91760	6557.8	y (16) (3+)-P
584.82202	926.4
586.26617	7371.5	b (6) (1+)
587.24548	3879.7
588.23279	672.5
589.32721	65.7
591.98077	47736.4	y (15) (3+)-H2O, y (15) (3+)-NH3
592.95746	14938.9
594.22528	1395.7
596.03424	675.7
597.04010	2928.2
598.19196	1653.2
599.42987	1172.5
600.26044	152.8
602.30988	4971.4
602.92578	35563.1	[M+3H] (3+)-NH3-P, [M+3H] (3+)-H2O-P
604.58478	3353.2
605.36682	1169.1
606.23914	252.8
606.98889	91.0
608.48096	92750.8	[M+3H] (3+)-P
609.17267	27077.0
610.09821	1668.5
610.73108	2039.8
611.72601	602.2
612.49011	951.8
613.81671	682.3
614.91370	668.1
616.32050	914.7
617.88855	6843.4	b (13) (2+)-NH3-P, b (13) (2+)-H2O-P, y (16) (3+), b (12) (2+)-NH3, b (12) (2+)-H2O
618.97650	2969.4
620.17157	2137.9
621.28088	847.7
622.35773	912.2
623.29193	2528.1
624.59039	5603.3	y (10) (2+)
625.39752	2144.7
626.26825	3121.1
626.94952	8483.5	b (12) (2+), b (13) (2+)-P
627.75983	2346.9
628.75488	2798.9
629.48163	8368.8	[M+3H] (3+)-NH3-H2O
630.35736	1195.1
631.57910	3778.8
632.43628	3366.4
633.46796	255.1
636.17120	170.1
643.86871	226.7
647.38947	65.5
649.41510	358.4
650.41388	72.4
651.44891	423.0
652.21075	22.1
653.50073	307.2
655.11469	1065.8
656.12073	175.8
659.57391	2660.2
660.37579	1482.0
661.49738	30.6
663.69989	437.2
668.48022	16034.6	y (11) (2+)
669.38336	17764.5	y (5) (1+)
670.33997	6469.5
671.45746	577.1
672.76666	658.9
673.43195	868.2
674.55377	740.6
675.43420	407.3
679.47308	40.6
680.56329	137.1
683.47284	253.5
684.98022	173.8
686.16669	44.8
693.85883	154.6
695.34290	135.9
699.09589	403.4
700.31183	680.5
701.34338	519.3
702.51556	199.5
704.23529	524.5
707.19519	94.2
709.16907	368.2
710.76141	1549.5
712.00476	692.2
713.53204	515.2
714.75836	55.5
715.37506	237.4
716.26752	480.8
717.17426	730.9
718.03491	723.1
718.91180	1039.9
719.88995	321.5
720.87885	164.9
722.10065	1784.1
723.25293	1211.7
724.11951	397.9
725.16754	2035.8
726.27594	17310.2
727.24261	5926.3
728.25494	1569.3
728.87494	270.0
729.48547	396.9
732.55243	825.9
733.26630	226.9
734.14203	97.7
738.17108	972.4
740.53668	175.7
741.26678	261.7
744.30084	76.9
745.14563	102.7
746.03021	400.4
747.40729	90.1
748.47443	90.5
749.49738	52.1
750.27985	197.9
752.39337	99.7
753.54266	820.6
754.62958	444.2
756.40533	5729.4
757.50970	2359.9
758.59467	257.2
760.09259	2918.1
761.02887	106.7
762.11395	439.9
763.41266	168.5
764.77277	59.2
766.34186	364.9
767.88702	2790.0
768.49323	3518.5
769.36157	1831.7
770.43292	176.8
772.21338	538.2
773.86993	194.2
775.30829	209.0
776.59735	5118.6	b (15) (2+)-P
777.63580	876.8
778.53693	52.7
780.07373	33.8
782.54138	80.0
783.19659	1101.1
784.29510	928.0
785.06781	87.9
786.37671	553.3
789.36774	140.8
792.34979	283.5
796.65594	96.4
798.10162	84.7
801.27295	3779.4
802.46393	1140.8
803.25635	342.8
807.20691	210.9
807.95087	564.2
808.91174	166.6
811.50647	2026.3
812.28278	392.5
815.53522	219.8
816.56647	3863.6
817.31635	1638.8
818.13580	1200.9
819.12018	329.0
819.96198	250.5
821.35657	186.9
824.68280	1144.2
825.52740	27396.6	b (15) (2+), b (16) (2+)-P
826.38055	6773.4
826.99768	1113.7
829.99945	236.1
831.42963	295.7
834.40076	397.1
836.18488	10625.9	y (6) (1+)
837.33887	4056.2
838.23547	1504.3
839.03064	659.2
840.26276	1059.7
841.20447	260.9
842.42639	56.1
843.02997	103.8
844.12396	128.0
846.18561	376.1
847.04675	308.4
848.26782	134.4
849.34283	249.7
850.09442	151.3
854.94360	429.0
858.35895	726.4
859.27155	68.8
861.44678	126.4
862.44440	59.1
865.22833	221.6
866.98779	175.6
869.29468	642.9
870.72308	368.8
873.14642	200.3
875.76349	159.7
878.14923	126.9
880.41772	1109.2
881.37604	32.9
889.27985	248.9
891.44196	936.4
892.95258	105.6
895.89948	393.9
897.79462	67.2
904.72736	107.0
909.26886	118.0
912.54340	131.2
920.17889	113.4
920.96014	388.4
922.91302	96.8
927.45807	233.2
930.43530	1067.5
931.41998	120.1
936.61670	350.7
937.59521	543.2
938.30469	676.1
940.49512	419.6
942.20392	164.5
945.91925	107.1
946.88434	328.4
949.25751	858.4
950.35297	825.9
951.31372	460.9
955.58075	896.0
956.43536	331.1
961.10211	123.0
965.37189	241.9
966.44550	94.2
970.68463	68.8
972.29218	2746.3
973.19775	1862.6
974.29468	647.2
975.59155	226.5
977.18414	234.3
978.88770	115.4
979.54840	321.8
980.29254	89.6
983.40234	46.4
999.18219	245.0
1001.77032	132.6
1004.48602	105.5
1005.40143	153.3
1007.07208	3236.6
1008.01630	907.4
1009.30322	1537.3
1012.63263	92.5
1018.63666	142.1
1019.82983	123.5
1020.65533	109.3
1021.75684	384.0
1022.56403	116.4
1023.55023	591.9
1024.38354	190.8
1025.19299	156.4
1033.74646	33.1
1035.04248	289.8
1036.42017	661.4
1037.05396	139.9
1040.38696	124.6
1041.27417	78.3
1047.16968	97.6
1049.30737	131.6
1052.19861	888.1
1053.29810	243.4
1054.43726	177.2
1055.67798	129.6
1063.30054	441.5
1064.21631	581.3
1067.53931	515.8
1068.37537	1138.0
1069.74146	393.1
1070.38062	146.6
1071.22961	135.0
1074.50098	301.5
1077.93799	164.2
1082.22974	121.5
1085.32971	1385.9
1086.27246	811.5
1086.97266	205.2
1088.23120	146.9
1090.22290	49.6
1104.32764	178.6
1106.03076	1425.4
1107.28516	568.7
1108.15356	705.7
1120.37207	512.3
1121.32495	216.1
1131.22144	175.5
1133.40552	357.5
1134.50830	213.9
1136.66553	313.3
1137.44678	176.7
1138.49353	40.2
1148.45044	371.1
1152.37927	39.9
1154.38684	2183.4
1155.31384	1675.3
1156.52625	185.3
1157.44519	314.3
1164.64441	314.6
1165.36865	379.9
1166.33435	764.4
1167.41846	446.1
1171.50818	213.4
1172.34741	226.2
1185.81250	175.6
1199.64343	230.3
1204.04944	194.6
1220.29688	43.1
1221.50317	173.2
1229.41748	87.4
1231.26416	148.8
1235.17957	451.8
1236.15369	226.3
1237.06982	43.8
1243.91821	136.5
1246.32910	329.5
1251.76172	939.6
1252.37122	1097.4
1253.48767	292.6
1254.37378	339.9
1266.48438	166.3
1285.42456	61.9
1314.79309	70.4
1336.48083	118.9
1463.55066	129.2
1464.84460	344.0
1503.15417	90.3
1521.53455	96.1
1614.45105	160.0
