# Supplementary material for: Phosphoproteomic Analysis of Platelets Activated by Pro-Thrombotic Oxidized Phospholipids and Thrombin
Source: PLoS One. 2014 Jan 6;9(1):e84488. doi: 10.1371/journal.pone.0084488 (PMC3882224; doi:10.1371/journal.pone.0084488)
Supplement: Annotated Spectra S1 — (ZIP) [file pone.0084488.s004.zip › AGPCSLSQGNLSPNWPR_-18_2_114567.txt]

m/z	i	matches
272.22348	897.9
273.19797	92.1
278.05173	20.6
295.18582	95.0
296.38745	24.0
311.11530	70.8
314.61932	113.6
315.28256	92.2
316.24121	109.1
326.28815	76.9
329.20233	136.7
334.97549	73.3
336.09424	33.4
341.29913	37.1
345.87393	48.9
354.66721	53.0
356.25098	22.0
356.89850	75.5
358.10068	85.0
364.13205	65.9
369.15887	25.4
370.24097	78.4
371.51645	75.8
373.10489	32.0
376.21759	64.6
380.23627	153.6
382.54974	56.1
384.30554	54.2
386.06073	247.7
398.90204	128.2
402.26575	46.7
404.06241	59.9
408.26254	91.7
410.23505	41.6
412.49219	29.8
419.94104	22.0
422.44312	179.3
423.40747	127.6
424.23260	22.0
430.16064	86.2
432.44928	163.2
433.50854	88.8
436.01764	19.4
437.87061	355.4
440.36652	230.4
441.39038	17.5
453.99365	108.7
455.20569	43.7
458.35278	1591.1
459.29480	218.8
460.29913	81.7
464.20386	51.5
472.52429	46.6
473.60657	34.9
476.43353	11.5
477.41284	182.4
478.26904	46.8
479.18683	24.3
481.41760	86.2
483.60425	168.6
492.17700	49.1
495.03040	171.6
496.13684	14.0
496.92737	95.0
497.55432	74.8
498.96515	94.4
501.38318	91.8
509.04755	47.6
513.06970	45.6
514.32892	47.8
515.12592	39.7
517.98199	69.7
523.38068	188.2
524.64380	32.1
526.39819	31.1
527.70416	139.3
531.53998	60.7
533.40997	115.9
536.52301	76.0
537.36572	20.6
538.14893	50.7
542.74701	24.6
544.20300	123.5
545.24792	62.2
548.32379	45.8
549.07507	18.0
550.97070	178.4
552.24463	274.4
553.33246	139.8
555.65863	158.8
558.43573	188.0
559.30286	66.0
561.71185	57.0
564.40857	12.8
568.15625	964.0
569.19537	158.0
570.27850	60.0
572.37952	1037.4
573.48309	286.3
575.26434	68.9
576.37817	42.3
583.24884	188.6
584.12250	39.8
586.22552	918.4
587.47076	262.6
589.30157	33.9
592.58368	86.3
600.11053	247.1
604.28040	144.5
605.52887	20.6
612.99530	35.0
614.02478	38.7
615.11890	34.6
616.34210	145.3
617.62183	62.0
620.30688	126.1
621.35431	188.1
622.44696	71.2
627.12427	103.1
628.35809	44.1
633.28491	16.7
636.44305	495.7
637.42389	432.6
638.36847	301.1
639.08551	141.6
641.00580	33.5
644.06207	20.6
645.39752	31.0
651.67584	442.0
652.77197	220.4
653.54944	494.0
655.18060	683.3
656.03802	175.1
657.06293	145.0
658.22321	124.9
658.95856	37.3
663.66730	215.0
665.50519	59.4
669.35272	15458.6	y (5) (1+)
670.42664	6265.6
671.43317	614.1
672.31256	124.5
673.32666	303.4
674.39075	377.8
675.02814	27.7
680.96527	21.4
682.70184	14.1
683.65131	165.0
684.52075	40.2
687.21423	135.8
690.11078	14.1
691.33160	108.0
692.12848	43.6
700.23242	79.8
701.72430	48.6
702.49860	41.4
703.25922	58.8
704.49005	25.9
711.39612	117.9
712.52948	161.0
715.46625	87.1
719.62640	135.8
720.49512	110.3
722.07251	90.4
725.39093	94.6
729.94989	286.4
731.51617	174.4
732.40204	25.9
733.18439	11.5
734.51044	46.7
735.47858	73.2
738.41815	561.7
739.34521	302.6
740.48639	46.9
742.31964	60.8
743.22565	90.1
744.68085	134.9
746.17145	182.2
748.18475	255.8
753.34155	47.0
754.37036	85.8
755.23346	153.9
756.39783	5378.6	y (6) (1+)
757.42303	1829.1
758.51160	558.8
759.56079	127.6
765.26508	548.9
766.38824	689.4
767.39349	294.4
768.39850	175.8
772.15118	131.1
773.39899	217.9
774.43304	79.1
776.23798	16.7
780.15112	174.3
782.67029	260.4
783.36603	1156.6
784.33209	709.7
785.42175	302.1
786.17615	173.8
787.38556	106.6
788.27216	12.8
790.08606	34.8
792.27808	162.1
796.49872	284.3
797.22906	95.9
799.70349	289.1
801.23688	1500.9
802.24219	174.4
803.44916	141.5
804.38654	15.4
805.21338	340.6
806.01312	79.7
808.57098	48.2
811.17670	82.8
812.36273	42.9
813.51337	23.2
818.37762	1814.8
819.35986	940.4
820.07458	343.4
820.81384	16.0
821.55121	41.3
822.35730	32.5
823.49304	172.1
825.94696	33.7
826.80231	259.7
827.49518	25.6
829.20959	110.6
830.56458	211.1
831.36792	65.1
832.38867	89.8
833.98206	91.0
836.30719	3318.6
837.47046	1231.9
838.53693	250.2
839.57684	308.1
840.20386	552.1
841.29938	552.2
842.22675	119.9
842.93457	44.0
844.76318	111.2
845.98383	308.2
846.76251	8.1
848.03949	1730.3
848.87323	1678.6
849.78827	364.1
850.66034	268.6
851.45453	1401.4
852.49701	1122.1
853.47296	475.5
858.10925	894.0
859.06085	236.6
859.87335	133.8
861.05432	142.9
862.55853	404.7
863.76300	267.2
864.49377	79.9
865.69550	71.2
866.49548	97.0
868.44745	18.0
869.53204	829.0
870.52094	386.9
871.65070	196.4
872.43164	15.4
873.20685	122.2
874.69830	119.4
876.62799	301.0
877.65033	254.0
878.58453	199.6
879.99054	436.6
881.35834	388.4
882.56464	63.9
883.33063	64.9
885.52472	296.3
886.34064	229.0
888.41815	1345.1
889.38647	206.1
890.90497	446.3
891.54395	147.1
893.16058	43.9
894.44464	1697.5
895.44165	1912.2
897.11346	2926.1
897.95721	624.5
898.59833	482.3
902.81769	4159.3
903.62994	13160.4	[M+2H] (2+)-NH3-P, [M+2H] (2+)-H2O-P
904.52081	6108.1
905.55756	233.4
906.79608	859.1
907.82117	219.3
908.46765	13.5
909.70172	71.0
912.17126	60859.9	[M+2H] (2+)-P
913.14270	29002.0
915.00183	850.7
915.95691	549.5
916.88824	341.9
917.73236	51.3
918.40302	150.9
919.67322	48.7
920.82526	90.0
921.52026	115.0
922.38037	354.2
923.50397	279.2
925.18970	192.0
926.49860	258.2
927.38074	184.3
928.24829	336.3
929.43842	729.9
930.36682	238.8
931.21179	261.7
931.85822	197.2
932.54730	21.4
933.44562	135.8
934.29779	139.1
935.64673	432.6
937.40381	606.5
938.46014	443.9
939.46808	155.3
940.52734	102.5
941.55640	152.6
942.72021	902.3
943.57623	4007.3	[M+2H] (2+)-NH3-H2O
944.33325	1374.9
944.95581	1056.6
945.96973	643.5
946.83984	28.1
949.27521	1658.8
950.50128	492.3
951.36945	231.7
952.04785	202.2
965.32562	64.2
967.49103	60.8
972.60083	583.4
973.64557	151.1
974.55914	639.0
975.61664	349.6
976.65106	40.3
977.94427	33.3
981.17572	134.0
982.90607	42.1
983.55182	379.6
984.76862	139.2
985.89819	14.1
986.69385	126.2
988.72638	40.3
989.89240	50.2
993.37628	79.7
995.60834	27.2
1001.66766	80.3
1005.63275	175.6
1006.37848	22.8
1007.21771	63.2
1008.46686	247.6
1009.14423	170.1
1010.25269	148.6
1014.41937	73.6
1017.63794	98.3
1020.06427	59.8
1022.36261	1325.0
1023.57886	885.2
1024.47168	60.6
1025.44543	140.2
1027.37158	50.3
1028.17407	169.4
1029.10144	62.4
1030.35034	117.3
1031.40173	146.1
1032.46619	212.1
1033.83044	233.3
1034.54590	188.3
1035.34485	25.7
1039.57495	37.5
1040.57495	953.4
1041.50598	527.2
1042.56152	23.0
1043.35425	150.0
1045.53711	114.5
1046.63086	47.6
1047.32300	93.9
1048.48889	101.4
1049.41736	441.2
1050.51733	1150.1
1051.41113	745.5
1052.38538	214.2
1053.16589	118.1
1053.79126	44.9
1054.78687	186.6
1055.60205	29.8
1057.45947	267.8
1063.48560	524.6
1064.60718	182.3
1065.57349	368.4
1067.36572	2140.4
1068.39099	2852.6
1069.34424	875.2
1070.34753	480.9
1073.35596	156.6
1078.29004	56.8
1078.97729	39.0
1083.42126	54.0
1084.81213	214.2
1085.42847	2296.9
1086.38220	647.4
1087.23206	370.7
1088.47278	15.4
1091.10400	87.8
1093.50659	35.0
1095.42993	25.9
1101.35132	194.1
1102.47510	146.5
1103.47241	361.1
1104.24658	91.6
1105.12805	77.8
1106.35315	31.5
1111.91614	47.3
1118.82947	62.6
1120.35620	3887.1
1121.36560	2664.8
1122.41968	781.3
1123.63696	67.2
1125.48730	124.9
1126.49341	82.7
1127.16064	41.6
1130.70313	58.2
1133.56372	355.1
1134.45911	196.4
1136.23486	1038.2
1137.33081	1418.2
1138.42920	549.2
1139.49194	214.5
1140.20129	125.0
1143.38416	28.2
1147.77393	217.0
1148.40771	331.9
1149.31433	277.6
1150.66064	217.3
1151.71118	88.8
1152.45801	102.2
1154.42883	6208.9	b (12) (1+)-P
1155.46387	2440.8
1156.33118	1147.1
1157.49304	390.2
1165.27612	1583.3
1166.06787	258.8
1167.04321	302.4
1168.52075	255.9
1169.53589	227.4
1170.69934	94.6
1171.60840	97.5
1172.76599	105.2
1174.79761	46.3
1177.62732	28.0
1178.34570	36.2
1184.96301	25.8
1185.89026	45.5
1186.56812	224.5
1187.43994	115.8
1188.19165	148.3
1193.66431	68.3
1199.45850	19.3
1201.85889	28.5
1204.27368	173.9
1205.70044	98.7
1211.49402	66.9
1213.42212	88.0
1214.40955	243.9
1216.61133	200.4
1217.55847	357.5
1218.57300	68.1
1220.98401	18.0
1222.34375	66.6
1225.36438	58.1
1230.75732	568.4
1231.59119	1337.5
1232.56006	863.4
1233.59302	607.8
1234.39331	1488.3
1235.37952	1129.8
1236.47021	527.0
1237.51257	1444.4
1238.64941	827.1
1239.56812	619.2
1240.41113	79.2
1241.47498	83.3
1246.63672	56.0
1248.41455	32.5
1249.47949	68.7
1251.42700	87.2
1252.40161	1256.4
1253.22949	460.8
1254.36328	223.2
1255.65662	16.8
1257.37598	79.7
1265.63354	236.4
1267.70935	173.5
1269.28589	56.7
1282.08044	53.0
1284.08984	149.0
1284.77234	204.7
1285.85486	98.8
1286.81006	56.1
1299.31189	31.1
1300.00989	28.0
1300.72595	71.6
1301.48718	42.5
1302.86633	46.4
1305.61060	222.5
1307.49146	121.4
1317.58325	371.1
1318.38000	116.6
1319.42517	269.3
1322.27478	223.6
1324.18079	27.2
1326.56055	76.5
1331.58801	44.3
1332.24731	111.6
1333.65808	19.2
1334.41003	114.8
1335.47400	4098.9	y (11) (1+)
1336.50281	3050.8
1337.49072	830.2
1338.48743	286.7
1342.41821	17.9
1347.46179	27.9
1348.48096	402.7
1349.70081	171.3
1350.69067	491.0
1351.57959	504.3
1352.78210	87.6
1354.88489	184.8
1361.20276	131.4
1363.54907	37.7
1364.49500	36.3
1365.40149	345.4
1366.44690	357.7
1367.48254	158.3
1371.27527	104.5
1373.53723	92.3
1383.48962	41.3
1389.82776	68.4
1390.76538	131.7
1392.20520	51.6
1400.40881	14.3
1402.37488	35.8
1406.87585	28.0
1408.15088	18.0
1410.75024	68.3
1412.91492	62.9
1419.64612	22.0
1420.61292	77.6
1423.32898	195.2
1424.45532	52.9
1426.02087	12.8
1427.09827	31.2
1428.63513	85.2
1429.40747	110.6
1431.14368	82.8
1431.89783	24.6
1432.50671	52.4
1437.36926	245.8
1438.01392	6.6
1438.68567	373.0
1440.54102	120.2
1441.45984	138.1
1443.55164	49.4
1444.30054	50.4
1446.55701	380.4
1447.65906	30.4
1448.45471	889.4
1449.49084	468.3
1450.87366	44.4
1454.79736	15.1
1455.57532	18.9
1456.28357	15.4
1463.40271	784.8
1464.23376	589.9
1464.90198	56.8
1465.79993	231.5
1466.86487	38.4
1469.15906	60.4
1470.89441	29.8
1475.96008	31.9
1479.40393	58.6
1482.67053	30.1
1488.20081	106.4
1490.70715	16.7
1500.43286	116.1
1503.60730	37.7
1506.40881	67.2
1511.38477	87.9
1516.49878	149.7
1517.59802	595.3
1518.41748	205.5
1519.64099	267.7
1522.08289	19.2
1524.25916	67.7
1526.59094	36.4
1528.59644	69.7
1533.51709	393.0
1534.45044	1376.4
1535.61243	1396.3
1536.61621	1343.4
1537.71106	331.7
1541.53748	99.9
1548.98975	20.9
1550.78760	250.3
1551.46863	2179.1
1552.50439	2354.3
1553.69153	1127.6
1554.55286	133.7
1569.22400	37.7
1577.84119	77.5
1587.07068	93.4
1590.85291	73.9
1594.26428	78.7
1595.89258	62.0
1597.09851	46.9
1600.49927	61.6
1606.65076	72.3
1613.82141	247.3
1614.70532	181.8
1615.63110	219.4
1616.56555	70.8
1617.48035	132.4
1618.25891	11.5
1621.18188	83.1
1631.42810	993.1
1632.45142	2091.5
1633.62183	1048.5
1634.65991	336.9
1636.43823	20.7
1637.94312	130.9
1648.70825	488.2
1649.49146	2146.6
1650.40601	1493.6
1651.34607	915.8
1652.13000	76.5
1652.74524	300.5
1661.81470	29.7
1676.84705	11.5
1679.69666	23.3
1695.37671	130.1
1696.79089	163.3
1697.54797	69.9
1701.85583	90.6
1707.24255	36.5
1710.32434	48.7
1712.10022	73.7
1728.31177	72.8
1729.74622	29.7
1746.38733	54.1
1747.50171	81.2
1748.36731	30.7
1749.94312	12.8
1764.24048	64.4
1766.00269	17.9
1930.17896	165.4
