# Supplementary material for: Phosphoproteomic Analysis of Platelets Activated by Pro-Thrombotic Oxidized Phospholipids and Thrombin
Source: PLoS One. 2014 Jan 6;9(1):e84488. doi: 10.1371/journal.pone.0084488 (PMC3882224; doi:10.1371/journal.pone.0084488)
Supplement: Annotated Spectra S1 — (ZIP) [file pone.0084488.s004.zip › AGPCSLSQGNLSPNWPR_-19_2_116061.txt]

m/z	i	matches
272.32245	1616.4
273.36374	131.0
274.93988	22.7
295.12000	41.8
296.79572	45.1
299.31137	40.8
301.23477	90.0
314.51736	62.3
315.45276	63.3
327.18900	83.6
344.22226	73.7
345.16144	52.7
349.20581	55.0
351.10052	183.1
352.28342	32.6
358.01193	102.6
364.48462	87.1
365.41193	202.1
368.87003	46.8
380.34790	52.4
382.22952	114.0
386.24469	587.7
387.24481	124.8
387.98340	96.0
390.58508	113.4
395.15833	92.9
398.25653	29.3
405.58063	35.9
408.09558	258.9
409.24072	48.9
410.38007	20.7
411.18054	40.7
416.38257	66.7
422.63867	74.8
423.62329	103.8
424.37512	16.1
425.29596	16.1
428.50909	47.1
432.25000	202.5
437.53571	103.9
438.24359	135.2
440.35516	45.8
441.13196	52.5
442.82349	110.8
446.13501	19.4
449.99854	34.5
455.17114	102.3
455.79663	69.8
458.33752	2424.8
459.46210	1177.4
460.33142	201.0
463.52234	56.7
466.02570	50.1
469.18372	100.4
471.34521	93.8
473.25653	206.3
474.33191	42.8
475.16510	55.3
477.26434	290.7
478.37555	220.6
479.44885	50.2
494.31897	134.8
495.32788	80.3
496.64880	243.9
497.27448	16.0
502.91101	143.4
505.53430	89.8
507.21417	52.5
515.28333	401.4
516.24078	32.2
523.08118	39.1
524.30139	85.5
525.41125	138.4
527.13715	41.0
531.87622	17.7
535.22229	118.6
536.46393	35.2
539.97107	178.5
540.90063	44.8
542.07825	57.7
543.90063	91.3
549.11493	71.6
550.23492	237.9
551.10645	66.5
555.43646	226.8
556.21246	173.1
557.27435	133.9
558.09167	116.2
559.54260	109.5
562.28516	50.1
564.17603	39.5
565.58630	292.9
567.12103	229.7
568.25055	502.9
569.30829	345.1
570.24255	113.8
572.53979	907.4
573.39807	503.7
574.44598	152.4
576.57367	27.3
580.58990	116.7
582.18842	56.7
583.43921	60.1
586.26764	1351.7
587.47699	340.8
588.26862	38.5
590.26959	74.3
592.29535	74.8
602.05066	42.3
605.15393	31.3
609.48846	19.3
610.58765	39.3
612.31537	113.6
619.40741	13.1
620.09387	263.5
621.25623	86.1
622.21027	189.4
623.14935	121.2
624.00812	100.7
626.29834	35.9
626.99677	87.0
632.67163	87.9
634.20294	117.8
636.88702	643.4
637.52594	273.7
638.24377	380.5
640.56842	103.7
642.45026	58.4
646.86078	122.8
649.15118	16.2
651.16571	218.4
652.33441	843.0
653.34631	203.8
654.33575	236.9
655.34686	617.8
656.24817	317.9
657.25043	110.5
658.11737	35.2
663.95636	69.9
665.89020	50.7
669.36029	28543.5	y (5) (1+)
670.38611	12027.5
671.37769	2612.6
672.43109	475.2
673.47809	176.0
674.26233	240.7
682.41815	86.0
683.39423	63.3
685.21692	116.0
687.25885	104.8
690.29926	96.7
693.06635	100.6
694.07318	171.3
695.33588	54.4
698.37225	26.0
702.03418	297.2
712.34735	257.8
717.11017	32.0
719.12445	302.0
720.45721	282.7
721.70428	280.6
722.46063	246.9
724.29303	55.0
727.47565	50.0
728.35126	42.5
730.08844	124.1
732.22272	44.1
735.96014	45.8
737.28131	251.0
738.39948	1384.8
739.40900	756.9
740.41510	395.1
741.71564	284.4
743.61481	78.2
745.78473	24.4
748.32147	149.5
750.70026	43.5
751.50433	32.6
753.10498	45.8
754.06421	211.8
756.38727	15621.1	y (6) (1+)
757.44330	9039.7
758.41766	1946.7
759.43341	422.3
760.42194	131.2
765.34576	753.4
766.22046	619.0
767.50513	410.4
768.35577	434.0
770.40961	40.8
771.56366	75.7
776.86353	203.3
781.75104	83.3
783.38104	2130.3
784.24170	987.6
785.49744	250.2
786.95929	115.7
790.06268	44.2
792.03156	40.2
796.74524	61.6
801.44342	715.4
802.41412	499.7
804.08453	459.6
805.38293	551.8
808.02551	156.8
809.36884	145.9
810.48682	64.7
811.23877	43.2
813.33832	120.7
815.00208	21.1
818.32306	1013.8
819.29486	537.9
820.43579	747.2
821.14655	230.7
821.90936	280.5
823.46161	165.4
824.78357	144.5
825.70129	152.9
826.38507	245.7
827.49609	107.8
828.14233	111.5
830.34534	124.1
831.61292	203.6
833.41058	72.0
834.34247	109.8
836.41803	2765.1
837.26593	1540.2
839.22101	951.1
840.40149	1431.8
841.55292	427.6
842.50928	181.7
843.34222	92.7
844.41852	424.3
846.13324	182.0
848.16083	3787.2
849.28607	2302.5
850.36346	123.1
851.43127	653.9
852.58862	442.5
853.63239	394.8
854.54279	155.6
855.30762	54.3
857.70160	507.5
858.65997	461.2
860.30963	358.2
862.07367	159.6
863.23358	143.1
864.04126	200.2
865.12793	197.9
866.84399	467.5
867.54938	122.3
869.48126	2951.4
870.50238	1126.2
871.48401	258.7
872.46674	50.2
873.22650	149.1
877.48029	149.7
878.57300	186.0
880.39532	445.4
881.61694	783.4
882.45789	47.3
883.25128	95.6
885.94513	172.6
887.03229	414.2
888.38959	485.5
889.05640	1224.0
889.89520	241.4
891.33362	157.5
892.29364	233.9
894.34210	2249.7
895.31110	3942.0
896.65033	2327.0
897.59076	3490.3
898.55249	644.9
899.89001	143.4
900.84283	374.6
902.85114	5717.1
903.45520	10512.3	[M+2H] (2+)-H2O-P
904.11578	17705.1	[M+2H] (2+)-NH3-P
905.07776	1877.7
906.22583	1342.5
907.01721	1185.2
907.78827	558.5
909.62988	262.2
910.51398	199.7
911.90161	41597.6
912.67267	99092.9	[M+2H] (2+)-P
913.54205	10350.2
914.17828	7733.5
915.43109	921.8
916.37146	209.7
917.06134	234.9
918.17865	667.5
919.83582	636.0
920.61798	124.2
921.23651	246.7
922.77472	263.4
923.96918	686.6
924.66492	99.0
925.28418	209.6
926.45807	174.2
927.21149	104.7
928.41528	454.8
929.49872	648.2
930.42200	90.2
931.79285	292.3
932.51367	155.9
934.29706	422.7
935.18329	718.6
935.90381	286.4
936.75714	441.4
937.56085	1151.9
938.40216	1015.6
939.30225	404.5
940.59668	134.8
941.43066	208.1
943.23462	4456.1
944.07739	7783.8	[M+2H] (2+)-NH3-H2O
945.19019	1639.2
946.19452	335.9
947.58417	294.1
948.25018	93.9
949.37225	692.1
950.32806	444.9
951.41681	579.9
952.09454	680.5
954.15234	250.6
967.72021	99.6
969.39008	21.1
972.16357	95.7
972.97412	159.2
975.56787	61.1
976.40985	24.3
977.34448	194.3
978.99530	41.1
983.34332	841.8
984.35986	274.9
985.79297	173.8
986.58765	209.9
988.34003	56.0
989.19342	137.7
991.07050	32.8
991.94049	96.5
995.89594	85.9
999.48285	157.2
1001.50458	52.7
1005.99268	215.0
1009.54388	213.2
1010.49176	107.7
1011.38800	107.1
1015.24371	73.6
1018.23560	99.8
1020.38672	21.0
1022.55499	310.5
1023.41119	262.9
1024.38574	441.2
1025.29333	42.4
1026.45313	218.6
1027.13647	70.4
1028.63428	93.9
1029.30090	168.8
1031.41980	141.1
1032.09485	110.5
1033.03174	327.9
1033.84717	292.2
1034.47217	238.9
1035.08496	61.8
1036.20349	139.4
1037.16077	99.5
1038.39136	102.4
1040.44165	2561.6
1041.50366	1826.5
1042.41370	775.9
1043.20630	66.5
1044.90820	171.8
1046.45520	163.2
1047.37195	142.6
1049.26221	423.8
1050.28296	1822.1
1051.35840	1644.4
1052.43811	1748.7
1053.33386	361.5
1054.22803	112.4
1055.06836	130.9
1056.51819	94.5
1061.70850	17.7
1063.18652	252.2
1064.41431	392.1
1067.44080	5682.7	b (11) (1+)-P
1068.51355	3859.0
1069.43579	1867.0
1070.38599	672.9
1071.24255	51.1
1073.78955	83.1
1077.58276	32.6
1079.65430	46.1
1083.11523	283.5
1085.51880	1368.2
1086.25427	1125.1
1087.00391	365.6
1087.87915	64.4
1088.52905	22.6
1089.63281	126.3
1091.04700	176.3
1092.48328	24.7
1093.19226	55.1
1094.61194	46.8
1095.60620	121.1
1099.19189	31.9
1101.31567	105.8
1103.59839	358.6
1104.32471	18.9
1105.34363	254.6
1106.50317	72.6
1107.20898	97.1
1108.39331	118.8
1112.28455	66.7
1114.76880	190.7
1118.42590	227.9
1119.42249	977.5
1120.40454	2197.5
1121.39368	2150.1
1122.41113	777.3
1123.34131	238.9
1125.60767	114.6
1126.22827	278.7
1127.64307	68.7
1130.37952	390.7
1131.39807	29.3
1132.94653	101.5
1133.77527	92.4
1135.71143	436.1
1136.43750	1735.7
1137.38086	2403.9
1138.44897	1578.3
1139.39331	677.5
1140.25793	247.8
1140.98975	50.7
1144.59863	24.4
1147.52759	795.2
1148.30542	1425.0
1149.32520	612.2
1150.30737	462.8
1151.31934	779.3
1152.41821	541.7
1153.19165	158.7
1154.36438	8719.7	b (12) (1+)-P
1155.41199	6193.2
1156.25378	2553.1
1157.38708	622.9
1158.55273	377.2
1162.11047	61.8
1165.25366	4252.4
1166.29175	4046.8
1167.38611	918.9
1168.51355	1425.9
1169.51453	1836.2
1170.40137	192.1
1171.18823	89.8
1172.31116	26.0
1175.73303	24.1
1177.42480	113.2
1181.89368	40.6
1183.41992	74.5
1184.86401	151.1
1185.58423	54.7
1187.36377	20.4
1188.32178	164.2
1189.12231	195.1
1190.98328	87.4
1193.02100	27.7
1195.23853	59.7
1198.38953	85.4
1200.59692	58.5
1201.99268	443.6
1203.64307	94.3
1207.37854	37.5
1209.40369	52.1
1214.40320	54.7
1216.37146	493.4
1217.34729	867.1
1218.60962	438.7
1219.57153	406.3
1220.46936	469.8
1221.50928	101.3
1224.38806	70.8
1231.37817	684.6
1232.50879	600.4
1233.65186	756.1
1234.48291	4784.0
1235.38672	3022.7
1236.25659	2804.7
1237.41553	2433.1
1238.49268	1387.7
1239.79346	509.5
1240.73865	395.1
1241.75732	142.8
1248.28015	189.1
1252.35913	3226.2
1253.43103	1758.3
1254.43677	419.7
1255.49585	131.2
1256.28271	253.8
1257.88940	185.7
1259.34766	70.0
1260.50793	49.2
1282.45740	36.8
1284.72302	82.6
1285.48767	170.5
1286.95239	110.9
1290.72192	55.4
1292.85571	60.1
1296.68262	92.7
1297.30225	68.1
1299.35486	41.9
1300.47302	67.6
1305.24158	227.0
1306.35828	19.4
1310.81262	56.4
1312.84021	117.9
1315.32556	34.3
1316.31946	50.1
1317.50159	119.1
1318.45972	415.4
1319.51672	671.6
1320.82068	112.1
1330.26306	136.2
1331.34241	27.7
1332.34644	147.0
1335.46985	3364.7
1336.44666	2325.0
1337.41638	1686.3
1338.82251	236.1
1345.78735	84.9
1347.24268	81.9
1348.14758	44.5
1349.51257	612.6
1350.56726	943.8
1351.57922	675.8
1352.77502	246.4
1356.72327	43.9
1359.50061	65.7
1360.94531	62.4
1365.36169	643.6
1366.41174	1040.4
1367.46277	295.7
1368.55591	132.9
1369.79773	140.0
1383.04700	24.3
1385.66516	42.6
1402.29211	30.9
1403.45276	41.9
1405.67468	40.9
1406.72888	22.8
1409.92468	71.7
1420.68445	103.1
1421.38391	39.1
1422.36902	40.2
1425.63037	85.6
1427.33923	65.7
1429.43701	17.1
1430.52795	41.9
1433.77417	68.4
1434.77100	61.8
1436.69897	17.7
1437.84851	536.2
1438.87366	445.8
1439.75403	216.5
1440.40613	130.4
1442.51318	157.1
1445.45569	406.2
1446.47083	176.9
1447.40808	390.9
1448.79993	280.7
1449.41345	638.2
1450.30371	158.7
1451.26721	116.8
1452.29675	123.5
1463.34692	1655.7
1464.39209	1151.7
1465.46033	378.2
1466.55701	192.3
1468.47278	81.0
1472.28540	159.4
1480.99402	26.0
1483.19934	76.6
1485.78162	188.8
1489.62415	110.3
1492.05005	97.7
1500.67395	95.9
1504.50391	98.4
1505.28821	77.6
1507.64136	121.4
1509.75623	14.5
1512.48718	90.3
1517.11707	650.0
1518.46521	170.1
1519.90430	367.5
1521.52039	212.9
1522.31946	56.4
1523.50745	136.5
1534.34937	1349.9
1535.56885	2079.6
1536.64001	1498.8
1537.70349	466.1
1538.67627	106.4
1541.47571	88.1
1550.58191	59.0
1551.69983	2969.3
1552.60083	2425.3
1553.62683	1734.0
1554.57886	562.1
1555.60486	33.7
1561.94910	42.5
1579.27649	76.8
1579.99133	72.5
1580.97668	68.3
1581.69409	43.7
1583.39221	64.3
1586.49854	147.8
1588.27527	33.7
1590.70618	74.9
1596.43481	73.5
1597.95557	66.7
1600.98914	120.4
1602.58411	82.2
1606.58167	35.9
1614.17273	306.1
1615.48108	777.2
1616.55090	214.3
1617.58276	295.6
1618.49255	62.7
1621.37866	220.3
1624.10620	60.3
1628.63464	46.7
1631.52991	1756.6
1632.45288	1575.0
1633.45300	2412.7
1634.50659	576.3
1635.27795	121.3
1648.74683	419.9
1649.53650	3312.2
1650.48792	3186.1
1651.48645	1417.3
1652.24792	479.2
1653.55933	165.1
1662.60229	61.8
1664.24731	55.4
1678.32251	26.0
1679.63928	93.6
1680.59363	167.2
1697.25378	45.5
1707.74683	21.0
1728.50891	133.4
1730.56018	326.8
1731.68774	51.9
1746.35095	147.5
1747.56018	170.3
1748.38342	205.1
