# Supplementary material for: Phosphoproteomic Analysis of Platelets Activated by Pro-Thrombotic Oxidized Phospholipids and Thrombin
Source: PLoS One. 2014 Jan 6;9(1):e84488. doi: 10.1371/journal.pone.0084488 (PMC3882224; doi:10.1371/journal.pone.0084488)
Supplement: Annotated Spectra S1 — (ZIP) [file pone.0084488.s004.zip › AGPCSLSQGNLSPNWPR_-20_2_100445.txt]

m/z	i	matches
272.26956	299.0
273.40338	30.4
287.20538	15.0
302.26932	35.6
312.50775	26.7
315.24872	44.0
321.99280	7.1
335.39468	3.8
339.30090	13.0
340.13138	18.2
341.33768	51.3
344.29230	37.6
345.38940	8.1
347.00626	12.5
353.50070	9.8
363.39587	74.3
364.29706	11.7
366.11349	36.2
367.20383	6.0
372.43115	15.7
374.57727	30.0
377.26593	42.8
379.41925	39.5
381.11874	69.7
383.39575	8.7
384.23572	52.6
386.11301	76.2
388.39700	60.8
390.06812	26.2
392.23749	10.9
396.27960	28.1
398.68317	16.8
403.13269	27.3
405.38007	21.3
407.37378	11.2
408.26477	140.4
409.43329	7.6
410.86176	8.5
412.52869	47.3
416.26978	37.2
417.33002	26.9
419.52390	23.0
420.33167	21.2
424.30487	23.8
425.36902	47.0
426.20288	16.1
427.25806	9.9
430.57471	64.2
431.30609	34.9
433.68134	24.1
434.44684	37.7
435.34821	34.2
437.01422	31.3
438.20892	53.5
440.15448	43.6
441.33521	12.6
442.46625	37.0
443.27997	10.2
445.15308	30.3
446.07538	34.3
447.18585	20.5
450.02435	19.6
455.16675	56.8
456.12457	18.2
458.49402	1070.8
459.39972	228.2
460.99945	3.3
468.66327	25.8
473.24005	37.6
474.54987	18.2
476.22656	51.7
477.28174	232.3
478.46796	19.9
480.09784	47.7
487.52222	57.0
489.37769	36.1
491.30627	9.2
492.30383	16.3
493.77026	21.0
496.99854	30.8
498.19727	4.9
499.27838	24.8
500.54138	130.3
501.33539	13.5
505.40753	43.6
506.35858	39.4
507.31036	16.2
509.06635	34.0
510.22595	11.9
513.83490	18.0
515.25726	33.6
520.24554	17.2
523.35059	134.4
524.32465	27.6
525.28906	20.4
527.14368	359.0
528.12543	64.6
533.35034	4.4
534.30249	47.5
538.38757	35.9
541.78662	27.5
542.96967	10.3
544.29755	11.4
546.25391	20.5
546.89038	29.6
548.36365	10.2
550.51013	32.2
551.22076	136.0
554.15430	46.8
555.46722	81.2
558.36536	29.1
562.14948	113.1
563.41296	6.0
564.45990	24.7
565.09277	12.5
566.24451	23.3
567.30267	20.0
568.31451	267.7
569.29028	9.6
570.35291	19.9
571.75732	26.8
572.44885	499.2
573.39319	74.8
577.51520	48.0
580.15527	20.3
583.13379	23.3
584.42444	82.6
585.38715	15.7
586.18036	345.8
587.50250	22.4
588.12958	52.2
591.12573	8.0
593.55725	22.8
595.34271	30.4
597.53668	13.4
601.23346	9.9
602.41785	56.7
603.39764	154.6
606.05469	8.7
609.61389	87.1
610.37189	20.9
614.50275	82.4
615.19354	46.6
618.23071	34.8
619.42297	154.2
620.18378	11.4
623.31073	17.5
626.12897	7.6
628.21771	109.7
628.96289	13.7
629.88727	41.0
630.69147	10.9
631.40167	44.8
632.39600	15.0
633.31641	52.7
634.22668	20.4
635.77863	127.9
636.57550	471.8
637.53448	311.6
638.16083	111.1
639.22980	22.4
645.21594	21.5
646.52167	13.6
647.46906	37.2
649.71808	27.1
651.32648	68.5
652.35657	130.0
653.18829	9.8
654.56201	42.2
655.47412	146.9
656.27789	30.7
657.69708	18.3
659.44891	41.5
660.24506	6.0
660.89594	9.3
663.47662	35.9
666.05927	24.9
667.53571	29.1
669.40631	6452.3	y (5) (1+)
670.43274	1371.9
671.05298	108.1
671.93909	156.0
672.64948	58.4
673.33087	233.9
674.26447	19.5
675.12042	74.0
677.27594	73.9
678.38147	27.4
682.60059	40.3
683.69891	13.4
685.13013	22.7
686.45026	51.8
687.12463	24.2
688.14081	67.6
689.64648	25.7
691.12024	8.1
692.37122	85.1
695.56610	7.0
696.38861	143.1
697.22845	10.9
698.31964	40.6
700.62482	29.7
702.17584	7.1
703.31506	11.4
704.36334	51.8
706.39398	84.7
708.54620	24.4
709.89984	10.4
710.59039	24.1
716.12817	8.7
716.88995	21.2
717.52631	83.8
719.16571	12.5
720.22778	158.2
721.86060	62.0
722.73749	84.9
723.59222	11.4
725.59576	53.0
727.78833	7.6
728.95807	90.9
730.10376	13.6
730.96338	17.4
732.13293	4.3
733.02313	34.0
733.82599	55.5
734.81140	26.6
735.68085	56.8
738.55707	707.8
739.54303	191.6
742.05389	66.4
744.73102	83.5
745.99475	47.2
747.56281	109.5
748.25342	174.8
749.46967	132.6
750.79541	78.0
752.16632	50.9
753.69769	151.7
754.67035	62.5
756.34790	1564.0
757.38080	522.8
757.98224	32.4
759.96802	27.1
762.86102	38.6
763.99567	315.2
765.45148	271.9
766.55841	121.0
767.53656	86.6
768.80933	113.8
770.26447	38.8
771.00494	112.0
772.76324	21.7
773.50250	70.9
774.58936	53.2
776.12860	18.3
777.35931	6.9
779.38776	102.9
780.47174	55.4
781.85907	28.7
783.29779	424.5
784.44574	191.8
785.55518	135.2
786.36383	77.3
787.15698	27.0
788.17505	91.7
789.00269	78.6
790.97003	119.5
791.79590	19.8
792.97552	22.2
794.32501	29.0
795.43311	55.1
797.52948	51.0
798.49103	125.8
799.77203	75.1
800.72229	285.6
801.38959	494.5
802.32587	200.2
803.44135	72.1
805.00287	134.0
805.88086	79.2
806.91278	50.3
807.53387	63.1
808.39789	123.1
810.41254	34.0
811.11877	65.1
812.56519	112.7
814.58643	33.6
815.32391	34.8
817.12262	125.9
818.32330	876.3
819.51941	419.9
820.48126	12.6
821.33594	135.4
822.37274	247.8
823.27325	153.9
825.70801	100.6
826.58484	22.6
827.68298	57.3
828.40430	68.7
830.15033	176.4
831.04926	59.5
832.02899	146.3
833.49628	13.9
834.85516	64.0
836.24091	1912.1	y (6) (1+)
837.42737	537.1
839.06464	266.0
839.95514	312.0
840.75909	206.6
842.15985	133.4
843.30994	64.3
844.54083	60.6
845.46997	92.9
846.49109	44.0
848.15851	1883.4	y (14) (2+), y (15) (2+)-P
849.26837	207.7
851.48358	933.9
852.52484	469.2
853.80109	77.0
854.66229	21.3
855.32117	6.7
856.46887	29.8
857.51141	193.6
858.54620	132.5
859.80658	239.8
861.52057	242.9
862.47485	158.6
863.72089	31.1
864.51874	22.1
866.40668	31.0
867.39471	153.2
868.73547	122.7
869.57861	374.5
870.37677	191.9
871.35895	139.3
872.43768	45.3
873.54004	14.1
874.73138	65.9
875.50256	45.4
876.93451	128.1
878.54095	233.5
879.43951	111.3
880.11920	52.3
880.91498	90.8
881.60162	105.4
882.91693	150.7
884.38470	52.2
885.38416	67.0
886.31073	200.3
887.15649	53.0
888.08972	170.8
889.31952	102.0
889.92645	9.7
891.06403	128.5
891.69928	12.4
892.36200	95.3
893.51758	213.8
894.66870	969.1
895.47662	312.1
897.16290	1396.8
898.50098	329.8
899.60211	34.0
901.38654	449.8
902.51837	963.4
903.36877	5495.4	[M+2H] (2+)-NH3-P, [M+2H] (2+)-H2O-P
904.01215	2169.3
906.09137	435.3
907.00604	209.3
908.10114	22.5
910.00464	383.9
910.70099	5297.5
912.20026	29079.1	[M+2H] (2+)-P
913.87109	350.0
915.17841	321.3
916.22687	278.2
917.21716	250.4
917.88922	19.2
918.69531	103.0
919.73383	356.0
921.09204	436.4
922.09625	194.3
922.95270	273.4
924.12225	72.9
925.43701	215.6
927.36176	513.9
928.71924	576.8
929.93549	92.2
930.53723	68.2
931.43414	224.4
932.72009	13.6
933.95880	88.9
934.96930	45.1
936.01337	31.0
937.29144	588.5
938.27100	203.0
938.92670	6.5
940.32025	65.0
941.60138	671.1
942.48804	1121.6
943.55536	1963.3	[M+2H] (2+)-NH3-H2O
944.55664	191.4
946.20978	102.7
947.88312	77.2
948.57599	165.1
949.41840	373.6
950.48682	256.2
951.17291	75.9
952.58051	32.5
964.14453	47.2
965.40948	36.0
966.49774	95.6
967.27832	43.3
971.14941	98.1
972.43964	86.5
974.60309	296.1
975.60712	273.7
976.61774	34.6
977.30450	21.3
980.50470	40.7
981.75507	4.4
983.84814	131.6
986.98346	58.2
988.52271	51.7
991.33612	32.1
992.43817	8.2
996.95685	22.6
997.65503	27.1
998.63983	9.3
999.34619	16.8
1001.37061	15.2
1003.58502	15.2
1006.37347	117.4
1007.14313	8.2
1009.26147	44.9
1010.54565	29.8
1011.47589	10.4
1012.50458	8.7
1014.40405	9.7
1015.33148	29.6
1017.34985	39.9
1018.49567	47.3
1020.10669	25.9
1022.47821	889.6
1023.62158	257.3
1024.37708	30.8
1025.84277	20.5
1027.12378	106.7
1028.58679	30.5
1030.04834	14.6
1031.07385	171.0
1032.21167	25.6
1033.24341	45.5
1034.72253	52.3
1035.35022	8.2
1037.32324	36.3
1038.34448	82.7
1038.98608	118.3
1039.88745	26.7
1040.53784	335.6
1041.66675	252.8
1042.51392	29.7
1046.37695	76.4
1047.46997	158.9
1049.34973	186.2
1050.51123	407.1
1051.39661	115.8
1052.50366	120.3
1053.89441	15.3
1054.52368	81.4
1055.45227	48.0
1057.43591	85.7
1061.31580	22.6
1063.42554	250.9
1064.51978	174.2
1065.29480	23.9
1067.42334	1079.3
1068.31421	1181.0
1069.45898	170.9
1070.45361	24.8
1074.63257	40.8
1076.41211	45.4
1077.25757	38.6
1085.37183	1473.1	b (11) (1+)
1086.45789	601.3
1087.49329	16.6
1088.36548	17.8
1089.02271	23.2
1089.71069	33.6
1091.14722	76.7
1091.86523	70.1
1092.92798	18.9
1093.87964	97.6
1095.00415	53.0
1095.94031	40.0
1099.10474	21.0
1100.21289	52.9
1101.54712	16.2
1102.62500	51.0
1103.49878	302.4
1104.46143	61.0
1106.64319	18.3
1108.32520	28.1
1109.53638	112.5
1110.52295	49.5
1112.42407	94.4
1113.10132	77.1
1114.41309	45.9
1115.10425	64.2
1118.28589	70.6
1119.38574	390.7
1120.43103	1735.5	y (9) (1+)
1121.45325	579.9
1122.62183	19.9
1124.59155	28.1
1127.49719	16.4
1129.33862	42.1
1130.69775	8.5
1131.48169	4.4
1133.33765	167.2
1134.66345	15.2
1136.41504	231.4
1137.45068	911.9
1138.43127	240.5
1139.49341	35.4
1142.74292	47.5
1143.37769	7.8
1144.46094	57.1
1146.68457	10.3
1148.18140	130.2
1149.58594	82.3
1150.96899	198.8
1151.86865	110.4
1152.55884	74.7
1154.39490	2659.5	b (12) (1+)-P
1155.38391	1572.1
1156.11536	11.8
1156.85596	9.6
1159.95679	26.4
1161.44128	28.1
1162.51782	36.2
1165.29395	245.3
1166.45959	168.4
1168.59363	149.3
1169.58276	61.1
1170.49304	18.7
1171.70581	68.4
1174.40234	55.0
1175.87012	6.5
1176.79407	41.1
1182.45447	9.1
1183.41528	70.1
1184.49756	15.2
1185.52942	17.8
1186.65088	71.6
1187.60608	8.7
1189.61450	33.0
1192.42297	10.3
1194.46021	39.4
1196.31042	48.8
1199.42712	47.0
1201.33032	71.3
1204.37183	9.8
1205.53723	47.0
1206.50537	29.1
1208.20544	25.3
1210.71375	22.6
1214.79517	95.9
1215.50671	32.0
1216.95483	64.2
1217.93481	50.9
1218.69031	18.2
1219.98975	104.2
1220.75598	36.6
1221.62964	42.5
1223.29895	58.1
1226.31763	50.9
1228.61133	14.0
1229.22754	56.2
1230.60071	273.3
1231.48303	657.1
1232.44861	234.5
1233.57861	138.3
1234.37366	633.2
1235.40210	306.3
1236.33508	78.8
1237.46179	428.2
1238.44849	345.6
1239.68127	120.9
1240.28442	21.1
1241.78589	41.4
1242.66284	19.9
1245.72205	18.6
1247.53418	46.7
1248.49011	56.2
1249.93726	14.5
1251.50647	206.9
1252.29224	524.4
1253.12573	198.6
1255.36279	48.0
1256.74780	46.3
1259.72534	33.6
1262.51990	95.3
1263.42334	7.6
1264.45605	31.1
1266.72729	89.3
1267.35205	17.9
1268.34534	6.0
1269.46167	42.6
1276.22009	9.4
1279.28296	20.5
1281.41309	35.8
1282.50464	41.3
1284.18494	273.9
1285.30615	110.4
1286.40417	75.8
1287.51428	4.9
1288.55725	29.3
1292.25391	23.2
1295.06018	49.9
1296.61304	17.3
1298.76135	64.1
1300.53894	26.2
1301.39148	62.1
1305.29504	24.9
1306.71521	26.4
1307.70166	31.9
1310.54858	15.2
1313.20081	19.4
1314.37378	32.4
1316.83862	13.0
1317.60291	97.1
1318.73047	268.8
1319.54956	72.1
1321.43799	53.8
1322.69604	10.2
1324.67590	20.6
1326.86169	7.5
1330.44019	23.2
1331.91443	90.9
1333.45667	91.9
1335.49963	1677.6	y (11) (1+)
1336.57068	1072.6
1337.86121	49.8
1338.74719	38.9
1341.58740	28.0
1346.68054	94.7
1347.49951	196.7
1348.51929	248.8
1349.50317	106.0
1350.14050	16.5
1350.85583	104.6
1351.71326	123.8
1354.48022	44.7
1355.49451	8.7
1357.56104	7.8
1360.87366	35.1
1365.46155	494.4
1366.49268	246.3
1367.70544	44.5
1370.71216	17.3
1372.18298	8.6
1374.49426	45.6
1376.31995	12.1
1380.20300	24.0
1381.38928	58.4
1383.00891	39.1
1384.50354	32.4
1385.65808	29.6
1386.72937	8.1
1387.55530	34.9
1390.64075	30.0
1391.64612	12.2
1392.35876	6.0
1394.88806	14.1
1395.83728	24.2
1400.80798	7.1
1402.35730	51.9
1405.12610	27.5
1406.12854	61.4
1407.11108	60.1
1409.27283	22.7
1415.58496	34.0
1419.47937	64.3
1420.70508	39.8
1421.76648	74.2
1423.15100	113.3
1424.51208	32.0
1426.23474	32.8
1428.23035	16.5
1429.85071	50.3
1431.49390	45.0
1432.64819	6.7
1437.68469	159.7
1438.87634	82.8
1441.47705	22.5
1445.67786	172.8
1446.49353	123.0
1448.45435	465.9
1449.58679	119.8
1450.57678	56.1
1453.21082	37.2
1460.82153	37.5
1461.64636	21.3
1462.57227	78.9
1463.39441	312.0
1464.38000	204.7
1465.27112	38.5
1473.72449	21.4
1479.50867	6.0
1484.24329	62.0
1485.25378	12.4
1486.46777	77.6
1488.54968	21.5
1489.32410	64.1
1490.57043	16.6
1494.27527	24.9
1496.42078	6.5
1499.41467	32.0
1501.44043	49.7
1503.88025	14.5
1507.60803	9.1
1509.66882	4.4
1511.68811	28.6
1516.55505	125.7
1517.75586	75.4
1518.41895	125.4
1519.21057	7.6
1520.19958	14.5
1521.59998	162.5
1522.42004	68.7
1524.86365	19.5
1530.14197	6.5
1533.26819	200.4
1534.56458	702.9
1535.57434	566.4
1536.59460	249.2
1537.26331	14.7
1538.50916	59.9
1544.68835	5.4
1548.07703	60.7
1549.52112	26.3
1551.59558	1010.9
1552.62073	962.3
1553.64807	54.2
1557.72949	9.1
1559.15149	20.0
1562.63977	86.5
1569.49646	32.9
1571.73621	34.5
1578.40869	37.6
1580.68347	28.0
1581.66736	14.1
1598.99268	20.1
1602.87280	37.3
1605.41077	14.7
1610.35364	21.2
1613.65039	77.4
1614.35352	38.7
1615.08911	72.7
1616.39050	21.2
1618.88684	37.7
1621.14343	36.4
1621.85608	37.0
1622.68103	24.9
1629.10413	50.2
1631.38696	451.5
1632.53284	1020.8
1633.42151	168.5
1634.04858	5.1
1640.53528	15.2
1642.33484	16.7
1644.95825	23.7
1646.63599	20.0
1647.41809	28.6
1648.93823	197.1
1649.59839	860.9
1650.46033	786.4
1651.46423	136.7
1666.23914	9.9
1670.53552	34.6
1679.83679	15.1
1680.47632	13.7
1696.37512	28.0
1700.41028	32.4
1716.83850	17.3
1729.67078	35.6
1745.84216	15.7
1746.76257	104.3
1747.61047	13.6
1755.39185	5.1
1764.94812	24.9
1788.44177	22.7
