# Supplementary material for: Phosphoproteomic Analysis of Platelets Activated by Pro-Thrombotic Oxidized Phospholipids and Thrombin
Source: PLoS One. 2014 Jan 6;9(1):e84488. doi: 10.1371/journal.pone.0084488 (PMC3882224; doi:10.1371/journal.pone.0084488)
Supplement: Annotated Spectra S1 — (ZIP) [file pone.0084488.s004.zip › AGPCSLSQGNLSPNWPR_-21_2_115072.txt]

m/z	i	matches
272.29175	1246.1
273.24649	185.4
275.61084	87.2
278.18164	49.7
288.43515	104.8
294.40613	29.9
295.24567	109.8
298.23401	87.3
311.38937	49.5
312.28311	75.9
316.83374	121.5
327.37161	26.8
328.24667	30.0
329.34232	97.8
334.06128	85.1
345.59015	42.8
347.07715	24.4
350.17599	41.3
357.91852	137.8
361.97485	41.5
363.83762	134.8
365.56491	24.3
368.96265	53.4
373.31100	34.1
375.51340	15.9
378.51584	42.8
381.26697	21.5
384.35620	23.4
385.05713	41.2
385.88028	81.1
387.27966	113.5
389.76755	17.3
397.17642	61.3
398.31555	15.9
399.21179	49.3
404.30811	126.8
405.56104	14.5
407.32251	152.6
407.99231	40.9
410.42981	81.0
413.60767	59.4
416.30798	100.4
420.30493	18.7
422.44775	100.9
423.52002	77.7
425.12036	320.3
427.49414	31.1
428.14642	31.3
430.54382	77.2
431.43890	55.6
434.33783	54.0
435.42963	79.7
437.77411	135.3
438.43781	8.5
439.36597	47.0
440.60052	153.6
441.32446	128.6
442.65796	200.5
443.47064	50.6
449.08557	48.2
450.58405	107.8
453.06122	63.6
454.90454	57.0
455.59229	52.6
458.34137	2539.0
459.41681	691.0
460.40900	250.8
462.28003	15.9
466.27460	31.3
468.49536	54.8
470.42645	61.3
473.30188	199.5
475.30273	40.8
477.26843	391.2
478.57880	69.3
479.42596	49.7
480.28796	14.5
482.50751	125.0
485.18390	28.5
486.60022	76.6
487.33813	42.7
491.13586	25.4
493.14545	10.3
493.81061	27.1
495.21698	39.4
496.77979	29.9
501.23602	69.2
502.35162	68.0
506.95349	49.2
508.18231	150.0
512.49048	70.3
514.46729	15.9
515.29602	53.5
520.40112	74.2
522.97980	67.9
524.25006	362.3
525.43518	153.3
526.13971	76.5
527.16357	28.4
530.21118	68.8
531.29279	38.0
533.16284	73.4
535.45923	93.7
538.50684	71.1
540.23132	54.1
545.26196	61.1
546.32684	85.7
550.35321	92.0
551.24994	158.5
552.12714	104.8
553.82648	103.7
555.56555	135.0
556.42493	136.7
558.26526	213.5
561.09564	18.6
565.70013	60.5
568.29852	1038.6
569.29224	536.9
570.29218	78.6
572.32178	1069.9
573.32227	300.0
574.40363	106.0
578.28070	91.4
580.33575	130.6
584.41974	44.4
586.23865	1119.0
587.44012	303.5
588.35236	74.4
589.36438	51.1
593.18707	192.4
603.60785	120.7
604.94092	92.1
606.20984	68.8
615.29767	53.4
618.39917	25.7
619.25854	25.8
620.10065	156.5
621.15234	82.9
622.13281	50.8
624.38953	91.8
627.39526	46.7
628.37982	81.4
634.47211	52.9
635.59680	85.3
637.21265	779.6
638.37665	734.3
639.99121	90.1
641.76300	147.6
645.61786	102.7
648.30835	116.4
651.35101	262.0
652.38300	587.1
653.39612	144.1
654.27765	182.9
655.36090	536.7
656.54791	185.7
657.28308	78.8
658.16669	25.8
662.32867	58.3
663.67719	82.5
664.48669	48.2
666.51044	72.0
669.41022	28253.5	y (5) (1+)
670.45160	11711.1
671.41492	2397.0
672.46649	412.7
673.24408	104.3
674.59387	39.9
675.26862	59.5
676.62048	128.0
679.14240	34.6
683.28082	228.6
687.42822	146.5
690.08801	120.6
692.34906	38.5
693.00366	118.1
694.16302	44.3
699.52289	34.1
702.17853	189.1
702.99799	23.1
704.80829	108.3
705.58136	15.9
707.97076	33.8
709.38373	137.4
712.30597	92.3
713.35809	76.5
715.41400	125.7
716.60822	106.7
719.36871	31.3
720.33264	86.3
721.63593	240.8
722.53998	84.2
724.47998	67.7
726.67224	206.6
727.36505	42.3
729.24493	80.4
730.13544	115.4
731.13336	84.9
734.40112	31.3
735.47913	36.9
736.71075	66.1
738.39703	715.2
739.44977	598.0
740.40088	30.4
741.33502	31.8
745.55579	14.5
746.70972	60.5
748.21960	158.6
749.50189	123.9
750.27838	54.1
752.12671	111.4
752.95416	107.4
753.84381	48.7
755.13116	37.1
756.41852	18564.2	y (6) (1+)
757.43439	7124.0
758.37396	1828.3
759.46057	182.6
760.45703	39.2
762.97156	123.4
765.27936	930.9
766.38013	733.7
767.20245	258.8
768.77875	175.4
770.18860	17.3
776.48907	34.0
780.21283	96.9
781.29266	76.6
782.28156	60.8
783.32965	1339.2
784.36963	1392.5
785.47125	235.7
786.45349	159.0
787.36786	196.0
788.11224	77.9
790.77783	27.1
794.07556	113.1
796.93890	111.6
798.41095	44.0
799.26117	34.1
800.50519	123.7
801.36511	449.7
802.47321	205.8
803.49103	130.6
805.78912	648.3
806.58228	408.1
809.58771	151.6
812.88348	128.1
813.88947	43.9
815.28558	41.2
816.36346	38.3
818.29828	508.0
819.50830	412.1
820.55396	145.4
821.26587	33.0
822.46356	354.8
823.27039	162.4
827.32874	150.2
828.28961	84.5
829.54230	103.7
830.24457	100.9
831.59320	123.5
833.17230	212.5
834.10535	111.2
836.39679	2301.5
837.27325	1028.6
838.13348	228.4
839.26910	501.5
840.34784	1497.8
841.45123	234.0
842.75189	242.7
843.48779	39.8
844.30280	36.9
846.37830	54.4
847.11841	15.7
848.34576	4880.8	y (14) (2+), y (15) (2+)-P
849.09229	1239.1
849.85822	619.4
851.40546	725.3
852.56122	135.2
853.33307	265.7
854.72162	147.4
857.76984	577.5
858.81622	600.7
859.93793	109.1
861.25793	65.2
863.18140	280.5
864.25818	131.2
866.53998	346.7
868.61658	483.9
869.53693	2272.6
870.47125	1405.3
871.46069	533.6
872.15973	126.9
873.40167	125.0
875.13159	141.8
876.79498	161.3
877.47687	77.2
879.50909	158.6
881.34479	610.0
882.44342	132.2
884.41534	34.2
885.94727	410.6
886.57745	88.4
887.76245	597.2
888.56110	888.1
889.16693	279.2
891.10217	165.9
894.32990	1069.4
895.18127	1442.5
896.27350	1066.1
897.19879	3381.9
898.02838	2307.9
899.09949	202.1
901.50220	78.9
903.25116	16835.8	[M+2H] (2+)-H2O-P, [M+2H] (2+)-NH3-P
904.14697	16528.2
904.96808	2614.6
905.67767	567.8
906.75262	1707.2
907.57672	507.2
908.20520	100.0
909.62329	101.5
910.55243	303.1
911.89484	44942.2
912.66901	83702.6	[M+2H] (2+)-P
913.60712	15990.6
914.66876	1243.4
915.72186	435.4
916.51770	452.0
917.42456	474.8
918.86804	738.6
920.60162	406.9
921.49579	558.5
922.44489	520.0
923.72968	214.4
925.26801	163.6
926.34601	487.8
927.34161	25.8
928.36304	57.9
929.31561	1511.5
930.38129	237.3
931.75226	308.6
933.23297	50.7
934.05927	441.3
934.91040	811.4
935.59430	27.7
936.47296	426.9
937.26508	1333.1
938.33612	917.9
939.31586	557.3
940.45752	124.7
941.07568	178.9
942.26178	516.1
943.29156	4252.3
944.12573	6833.6	[M+2H] (2+)-NH3-H2O
945.01752	1685.2
946.62689	198.8
947.33246	154.3
949.28241	411.0
950.32660	283.0
951.84735	1702.3
952.58008	489.8
972.50806	240.1
974.47260	109.2
975.64136	80.6
976.51318	289.4
978.13116	13.3
979.34052	30.0
983.52002	636.4
984.60083	473.5
985.45020	14.8
987.14648	184.5
987.98053	31.3
991.52814	84.4
992.68671	108.5
995.69586	59.1
997.10498	91.7
998.53363	33.9
1000.31494	23.0
1006.33496	178.9
1007.53925	138.6
1008.35669	36.0
1009.34894	56.7
1010.65454	96.4
1013.38715	73.8
1016.02740	241.2
1017.03949	26.9
1020.03223	31.0
1022.61206	474.0
1023.59039	449.5
1024.49536	456.4
1025.33179	200.9
1026.80542	113.3
1027.92749	147.0
1028.65527	173.4
1029.33911	78.8
1032.51550	137.5
1033.46301	234.9
1035.19092	212.3
1036.23816	143.9
1036.88647	18.0
1038.21704	132.5
1039.22717	215.4
1040.59082	2540.0
1041.62939	1585.0
1042.58960	855.9
1043.97900	249.4
1045.06592	59.7
1046.21118	168.0
1048.34204	132.4
1049.52417	812.4
1050.41382	1804.5
1051.40674	1422.0
1052.31128	2098.9
1053.45520	755.6
1054.33862	297.4
1058.51099	93.8
1060.10120	144.7
1062.12305	49.3
1063.51648	589.7
1064.18066	24.8
1065.41260	124.2
1067.39258	5422.9	b (11) (1+)-P
1068.40845	4221.3
1069.46167	1576.1
1070.44849	279.4
1071.13989	50.1
1074.12708	234.3
1077.39392	123.0
1083.40234	80.8
1085.55688	1053.9
1086.38794	265.2
1087.73999	193.0
1088.64148	56.6
1091.35156	46.8
1092.87012	17.3
1094.36914	193.0
1095.34338	137.7
1101.21680	45.2
1102.73694	323.5
1103.86157	152.8
1104.53564	118.9
1105.27502	54.9
1106.29028	115.7
1107.33435	81.9
1110.50610	21.6
1114.96045	91.3
1116.49231	24.6
1119.30566	815.7
1120.36865	2400.2
1121.33984	1590.7
1122.43616	537.1
1123.10767	15.2
1124.66406	108.1
1125.34741	102.1
1126.56250	39.7
1128.35217	24.3
1130.00586	89.1
1131.17346	86.3
1132.92517	150.7
1134.41858	69.3
1136.37866	1818.2
1137.39929	4799.8	b (12) (1+)-NH3-P
1138.51636	2498.1
1139.45935	384.7
1140.48230	342.4
1141.35693	115.2
1142.69727	35.3
1143.44287	182.7
1144.81995	21.8
1147.28198	651.0
1148.31885	2485.4
1149.21899	784.7
1150.37488	973.0
1151.57129	466.9
1152.56885	193.6
1154.38416	7393.5	b (12) (1+)-P
1155.39819	5104.7
1156.42505	1821.5
1157.65088	669.2
1158.55115	89.0
1159.48291	99.7
1161.28369	61.9
1165.31836	4323.3	b (11) (1+)
1166.23193	3080.3
1167.39429	1227.8
1168.53308	1441.7
1169.59131	1439.1
1170.55444	406.5
1171.24658	44.4
1172.10620	126.3
1173.69604	75.9
1176.21838	66.3
1177.61572	52.1
1178.89917	13.2
1182.63013	211.4
1184.53369	15.9
1185.69409	24.3
1189.01697	111.1
1190.16479	25.9
1192.22485	53.7
1194.34546	103.7
1199.81396	80.1
1200.84375	34.2
1202.42883	32.5
1204.96179	47.8
1205.65686	41.3
1206.50134	34.5
1207.62964	35.6
1214.18970	128.6
1214.97766	102.0
1216.47034	194.8
1217.22205	560.0
1218.35278	708.5
1219.51013	322.6
1220.47705	247.2
1221.89258	216.3
1222.60303	127.2
1224.04614	153.7
1225.42249	65.7
1230.29907	114.8
1231.42676	680.0
1232.42651	422.6
1234.28027	6214.1	b (12) (1+)-H2O, b (13) (1+)-NH3-P, b (13) (1+)-H2O-P
1235.29443	3719.6
1236.23694	3135.1
1237.41772	2145.4
1238.53906	1188.7
1239.68030	251.1
1240.56409	170.0
1245.66455	58.9
1246.36963	107.9
1247.30469	101.0
1248.26184	60.8
1250.55359	67.5
1252.33838	2277.1
1253.26416	1356.8
1254.21533	966.0
1254.84290	162.6
1255.72803	91.1
1258.28564	143.4
1261.44739	35.3
1265.00720	115.7
1265.97852	18.8
1269.69592	11.7
1271.35193	41.2
1282.28149	18.8
1284.52002	166.1
1286.25391	136.0
1292.34998	22.9
1294.40430	32.9
1295.79358	25.6
1300.53552	18.7
1301.87158	187.4
1303.34729	22.9
1304.30261	54.8
1305.77246	153.8
1306.54309	27.9
1309.90027	41.1
1314.61389	36.7
1317.54846	598.3
1318.52271	460.6
1319.52991	214.2
1320.63293	98.8
1328.94336	52.1
1331.57678	63.3
1332.34863	120.1
1334.48779	136.6
1335.46948	4198.6	y (11) (1+)
1336.43298	2812.8
1337.49573	1021.0
1338.54016	520.1
1347.55945	45.8
1348.64075	399.8
1349.56970	221.3
1350.64734	1013.4
1351.58215	507.2
1352.58972	113.9
1360.61743	50.7
1365.36267	853.7
1366.33752	572.7
1367.27966	267.9
1371.75879	42.6
1374.38269	48.1
1376.44861	35.3
1379.43396	13.1
1382.36804	54.9
1388.40588	18.8
1390.62073	29.7
1391.69641	50.8
1398.27271	43.7
1400.38599	78.6
1406.60925	110.0
1412.52393	73.1
1413.59106	51.0
1416.12317	77.3
1419.52454	100.6
1420.71448	234.3
1422.00671	186.5
1424.64734	204.1
1425.82422	37.3
1428.24426	89.4
1429.34509	173.1
1431.48694	100.3
1432.28589	131.9
1433.55835	93.7
1434.88269	45.3
1437.26221	100.9
1438.04712	378.1
1438.90515	63.4
1439.63647	302.7
1440.73096	34.4
1441.40686	72.8
1442.71851	59.9
1445.53870	256.2
1446.58655	374.3
1447.46277	339.4
1448.52222	572.5
1449.56873	590.9
1450.70398	154.7
1451.61768	223.8
1463.40454	1457.5
1464.39587	1102.2
1465.53882	744.0
1466.59705	163.0
1475.08362	115.8
1484.70825	21.5
1486.20410	48.7
1488.90149	186.5
1491.65747	100.6
1506.14404	13.2
1508.45386	28.3
1516.25525	255.2
1517.35437	304.9
1518.50671	59.4
1519.43701	373.2
1521.55603	152.3
1522.42957	127.7
1523.22424	20.2
1533.72034	171.5
1534.56689	931.1
1535.50049	2007.0
1536.63782	1209.4
1537.87585	264.7
1538.66125	94.3
1540.56213	76.8
1541.50671	74.5
1543.79700	57.6
1549.85315	24.3
1551.43127	2729.3
1552.58777	2343.5
1553.69348	482.9
1554.64075	362.0
1555.57349	68.9
1562.40906	147.6
1581.51697	55.0
1583.93799	20.1
1589.81287	31.6
1597.18103	35.6
1598.83484	87.6
1599.58850	93.9
1603.50647	20.1
1604.63684	95.8
1608.04688	17.3
1613.36804	202.4
1614.48669	291.2
1615.74500	356.2
1616.69641	275.2
1617.55237	54.7
1618.38257	104.0
1622.68042	53.6
1631.47839	1715.6
1632.52307	1767.8
1633.52466	1033.1
1634.56506	1016.2
1635.61096	166.2
1636.84106	114.6
1644.50476	13.1
1649.41052	2552.4
1650.49011	3074.2
1651.72839	1569.0
1652.63757	525.3
1681.17004	192.9
1696.49243	24.4
1698.60315	38.4
1711.47681	24.3
1728.71936	156.7
1746.44421	182.5
1747.88062	96.0
1748.96570	121.5
1774.08569	40.2
1925.32104	31.8
