# Supplementary material for: Phosphoproteomic Analysis of Platelets Activated by Pro-Thrombotic Oxidized Phospholipids and Thrombin
Source: PLoS One. 2014 Jan 6;9(1):e84488. doi: 10.1371/journal.pone.0084488 (PMC3882224; doi:10.1371/journal.pone.0084488)
Supplement: Annotated Spectra S1 — (ZIP) [file pone.0084488.s004.zip › AGSLKDPEIAELFFK_-10_2_113642.txt]

m/z	i	matches
167.15559	10.5
171.20958	3.3
172.88730	4.8
175.20679	4.7
184.20087	15.6
185.21960	12.6
187.06773	7.0
194.08379	6.3
197.35704	5.6
200.88904	8.9
202.27042	9.0
204.88986	19.3
206.41066	4.9
207.32210	12.8
208.86642	17.9
212.20239	6.9
221.12968	4.8
227.11319	9.6
231.06235	7.8
232.20863	4.5
241.28577	7.7
242.14096	10.5
244.28345	4.1
251.27791	9.6
254.63220	14.1
256.56711	22.2
261.28424	40.1
263.04468	16.0
264.92035	9.7
267.88245	19.5
269.01697	17.2
271.29446	25.3
272.35626	38.0
273.29279	19.7
274.49301	9.3
275.35468	12.5
276.39380	22.1
278.90588	16.2
282.05222	4.8
283.14288	23.1
286.30157	8.2
287.40686	14.3
288.28424	14.5
289.26392	29.5
290.89563	66.1
293.96973	44.7
294.90564	31.6
295.92841	7.5
298.26508	22.5
300.99463	7.8
305.38611	25.8
310.09955	45.7
310.97842	5.2
326.18591	64.6	b (9) (3+)-NH3, y (8) (3+)-H2O, b (6) (2+), b (7) (2+)-P
327.18591	31.9
328.32367	5.2
329.30408	30.7
331.49170	26.4
333.12811	16.3
333.86365	20.5
336.30505	47.8
337.07074	5.3
339.81696	11.3
341.16064	33.7
342.93695	95.9	y (5) (2+)
351.16925	3.0
354.60345	14.1
356.14850	15.7
356.98724	36.9
358.15240	13.2
359.27191	19.4
362.43317	12.7
363.27216	24.7
365.54901	34.9
370.11481	25.8
371.04565	7.8
371.92938	6.0
374.31122	25.0
375.37225	61.7	b (7) (2+)
376.65204	94.2
377.68958	64.5	y (6) (2+)
378.32928	14.0
380.12567	8.2
381.47278	19.6
386.31000	26.9
387.15326	5.3
390.50958	95.4	b (8) (2+)-P, b (4) (1+)-H2O
391.18390	9.3
392.24457	59.3	b (11) (3+)-NH3, b (11) (3+)-H2O
393.29413	18.5
395.30005	48.6
396.15295	5.2
396.77026	10.3
400.64856	15.4
401.41498	4.5
402.91833	29.4
403.57568	42.5
404.45050	70.9
405.40430	9.8
407.00592	38.3
409.14294	7.8
410.40265	12.9
411.36743	4.8
413.03552	12.2
414.05823	3.3
415.55420	24.2
416.33105	9.0
417.40216	23.4
418.82904	15.9
419.46442	20.5
421.53467	21.6
423.41272	10.2
425.86377	170.4	y (7) (2+)-H2O, y (7) (2+)-NH3
427.39771	13.9
428.90594	29.8
433.28613	65.9
434.38824	487.4	y (7) (2+)
435.36548	30.7
436.14697	25.6
437.20905	18.5
438.40680	51.8
439.66589	443.8	y (11) (3+)-H2O, b (5) (1+)-P, b (8) (2+)
441.32043	147.8	y (11) (3+)-NH3, y (3) (1+)
442.51733	40.5
443.36621	48.9
444.47205	54.1
445.18250	17.1
446.24158	38.5
447.28992	345.2	b (9) (2+)-P
448.22858	49.7
450.04736	101.4
452.23596	40.8
453.99426	50.7
454.99298	62.0
457.47565	10.6
458.75629	33.1
460.22955	19.9
461.49054	59.7
462.43890	13.7
463.39386	33.9
465.53168	35.0
467.30939	75.0
468.24463	86.7
469.43262	13.1
470.22198	35.5
470.94983	43.1
474.50903	70.4	b (10) (2+)-H2O-P, b (10) (2+)-NH3-P
475.98999	96.7
477.75940	49.1
479.43250	17.5
480.76892	66.2
482.01782	225.5
482.76532	294.1	b (10) (2+)-P
483.38751	96.9	y (12) (3+)
484.34436	14.6
485.15607	33.9
487.97949	58.8
490.62109	40.9
492.40326	53.9
493.36945	49.7
494.16608	48.4
495.26764	68.1	b (14) (3+)-H2O-P, b (14) (3+)-NH3-P
496.16638	946.1	b (9) (2+)
497.09009	76.4
497.71613	27.0
499.33954	13.5
500.10919	15.5
501.19464	42.0
501.89264	11.6
502.74286	22.9
504.11481	4.5
507.52374	14.9
508.21198	22.0
509.57977	105.1
510.62933	85.3
511.54865	68.1
512.33209	28.1
513.05194	12.7
514.79071	78.3
515.53119	20.5
516.56537	76.4
517.73566	202.7
519.31464	29.3
520.27136	79.5	y (14) (3+)-NH3-P, b (5) (1+)-NH3, y (14) (3+)-H2O-P
521.43939	2.6
522.49689	67.3
523.26361	116.5	b (10) (2+)-NH3, b (10) (2+)-H2O
524.22760	185.1
525.18848	75.8
525.81158	162.4	y (14) (3+)-P
526.81989	9.7
527.62634	23.5
528.35065	53.0
529.71661	133.2
530.67206	27.4
531.78522	480.4	b (10) (2+)
532.98444	129.6	b (14) (3+), y (13) (3+)-H2O
533.91595	88.7	y (13) (3+)-NH3
534.68719	61.4
535.55853	129.8	b (6) (1+)-H2O-P
536.35101	3.6
537.36554	94.9	y (4) (1+)-NH3, b (6) (1+)-NH3-P, b (5) (1+)
538.34601	123.4	b (11) (2+)-H2O-P, y (9) (2+)-H2O, b (11) (2+)-NH3-P, [M+3H] (3+)-NH3-H2O-P, y (9) (2+)-NH3
539.66028	98.3	y (13) (3+)
540.29266	89.2
543.62927	783.2	[M+3H] (3+)-NH3-P, [M+3H] (3+)-H2O-P
544.59381	51.1
545.24078	41.7
546.07489	25.1
547.29492	115.7	y (9) (2+), b (11) (2+)-P
548.87555	353.4
549.75525	714.9	[M+3H] (3+)-P
551.25775	86.7
552.59222	66.2	y (14) (3+)-H2O, y (14) (3+)-NH3
554.28229	321.6	y (4) (1+), b (6) (1+)-P
555.24469	127.7
556.18951	72.6
557.18848	284.8
558.15009	67.0	y (14) (3+)
558.75067	10.7
559.96100	72.2
561.34869	88.1
562.67261	73.8
563.96429	554.7
565.26849	229.5
566.79028	114.4
567.41119	11.9
568.25189	80.5
569.95056	248.7	[M+3H] (3+)-NH3-H2O
570.68652	99.4
571.64398	52.3
572.43390	140.6
573.18011	260.5
573.81964	123.0
575.65558	9.0
580.63263	9.7
581.75983	224.2	[M+3H] (3+), [M+3H] (3+)-H
582.94586	119.9	[M+3H] (3+)+H
584.06158	71.9
586.73804	24.4
587.54150	12.2
593.08954	34.5
596.24792	289.2	y (10) (2+)-NH3, b (11) (2+), y (10) (2+)-H2O
600.29633	4.1
603.64386	101.4	b (12) (2+)-P
604.46283	35.3
605.82996	7.5
607.57349	8.7
608.25409	35.2
613.39636	19.6
614.14581	29.1
615.17926	27.0
620.29132	89.0
621.59271	18.8
622.38489	20.8
623.12506	16.7
624.08197	46.2
629.23383	7.0
631.14508	34.3
632.65485	16.7
634.27234	13.4
635.40436	33.9
636.11157	44.3
638.14948	37.9
638.89130	46.9
642.31750	110.9
644.25775	19.6
646.37341	46.1
647.40082	33.0
648.36383	84.7
649.14026	4.5
651.29712	14.4
652.49054	210.2	b (6) (1+), b (12) (2+)
653.14496	43.8
655.03729	12.8
660.34692	9.0
663.61115	16.4
665.73334	93.1	y (5) (1+)-NH3, y (5) (1+)-H2O
666.61047	40.3
668.76239	57.7
669.79413	9.0
673.61145	36.3
677.21875	105.6	b (13) (2+)-P
678.22321	55.0
680.03235	26.2
680.85944	99.9
682.03394	15.2
683.30511	676.3	y (5) (1+)
684.46661	166.9
685.80548	17.7
687.27448	57.1
689.35809	17.1
690.21210	14.4
693.41644	62.0
694.23370	79.5
694.90826	16.7
696.57611	5.2
697.49725	49.8
698.61096	31.1
702.68060	25.7
704.11591	41.6
704.82306	25.4
707.35870	21.6
712.13177	28.2
713.31244	27.3
714.10052	145.6
714.71600	20.5
716.93298	12.6
717.57074	25.4
720.34601	6.0
722.92926	48.8
724.51093	8.6
725.33765	31.7
726.29218	259.7	b (13) (2+)
727.50970	47.5
728.76825	23.5
731.91095	4.8
733.45526	12.6
734.45258	20.3
735.23157	21.2
735.96277	73.7	y (6) (1+)-H2O
736.88324	17.5
737.82935	24.4
741.30310	13.5
744.56122	18.5
748.22937	149.2
749.40936	8.1
750.80975	172.2	b (14) (2+)-P, y (13) (2+)-H2O-P, y (13) (2+)-NH3-P
751.47815	28.7
752.32098	31.1
754.30389	1113.2	y (6) (1+)
755.38245	192.4
757.37036	49.3
758.26282	7.8
759.91388	21.0
760.95801	11.6
762.04431	30.6
764.35040	9.6
765.27594	4.1
770.63025	40.8
771.84796	26.5
775.48340	12.2
780.43231	154.4	y (14) (2+)-NH3-P, b (8) (1+)-P
781.17108	6.3
781.82666	6.0
785.11096	41.6
787.80054	18.2
788.64032	24.0
790.65558	31.3
793.31219	21.2
794.16254	35.0
795.35046	30.7
796.37634	38.1
797.34076	34.6
799.68329	183.6	y (13) (2+)-H2O, b (14) (2+), y (13) (2+)-NH3
800.96136	79.7
807.53772	8.4
808.86823	50.6
810.10999	21.6
818.83832	25.2
820.45471	16.7
822.25903	56.7
823.28192	42.3
828.84955	34.1
829.50348	13.5
836.55902	83.0
837.42804	16.7
838.39447	20.0
840.33691	71.5
842.21539	16.8
843.53839	72.5
846.15680	26.0
848.39917	45.1
850.14191	3.7
851.48798	8.7
852.26514	23.5
853.07526	18.8
859.72174	29.6
860.50854	9.7
867.33234	257.4	y (7) (1+)
868.02026	31.6
868.63153	9.0
870.30634	25.5
873.44904	4.5
877.04083	6.0
878.24152	1176.9	b (8) (1+)
879.33258	85.1
882.61108	14.1
887.00214	5.6
893.06989	41.2
894.38794	66.9
897.07574	6.7
902.89484	14.1
914.33765	28.7
919.22662	19.8
920.35400	48.0
922.29291	6.0
930.09521	8.2
934.22729	9.4
936.69604	5.8
941.08051	29.2
943.57544	10.5
949.07489	10.4
950.40143	11.3
961.28711	11.8
976.51422	10.7
980.54883	27.6
991.16742	154.0	b (9) (1+)
991.81006	8.1
992.61371	20.1
1007.35455	21.3
1008.02856	4.8
1009.15698	8.6
1015.38568	11.2
1016.37018	22.4
1017.45294	31.7
1022.67676	9.6
1024.62622	14.8
1032.59814	8.5
1033.80762	14.3
1046.53137	12.2
1048.03699	13.4
1059.59656	39.3
1060.31458	8.2
1062.30029	16.7
1063.16626	11.6
1077.01782	13.7
1081.43018	7.3
1140.33545	44.3
1146.42310	24.5
1156.44299	7.0
1191.79504	19.3
1208.54236	21.6
1222.72925	31.7
1262.96130	14.1
1263.88550	35.5
1297.03772	22.0
1304.59534	15.6
1323.08948	4.1
1444.31702	40.7
