# Supplementary material for: Phosphoproteomic Analysis of Platelets Activated by Pro-Thrombotic Oxidized Phospholipids and Thrombin
Source: PLoS One. 2014 Jan 6;9(1):e84488. doi: 10.1371/journal.pone.0084488 (PMC3882224; doi:10.1371/journal.pone.0084488)
Supplement: Annotated Spectra S1 — (ZIP) [file pone.0084488.s004.zip › AGSLKDPEIAELFFK_-11_2_112586.txt]

m/z	i	matches
173.25929	13.8
175.34703	9.1
182.15359	32.4
185.74600	13.8
195.89429	16.2
200.11601	26.6
202.88403	14.1
211.18991	11.4
215.29318	58.8
220.12991	7.8
229.08450	14.2
229.75507	20.2
232.24304	25.7
233.29443	23.0
238.26163	16.4
242.28778	57.3
243.01961	14.5
244.11627	20.7
245.44214	5.1
246.10519	5.1
250.88919	5.1
254.16064	16.5
255.22243	6.0
261.19275	13.5
262.34940	28.0
264.91656	15.6
269.17184	12.4
272.10474	5.1
273.51404	4.6
275.38046	9.5
275.99402	4.7
276.66254	6.0
287.23734	10.6
288.25507	33.0
289.25586	4.6
292.85590	10.5
294.33838	79.4	b (4) (1+)-NH3-P, y (2) (1+)
295.31558	11.9
296.18182	12.3
297.98160	5.5
299.21924	7.8
300.45401	13.1
303.36700	5.5
304.11670	26.1
305.22009	35.3
310.12958	6.9
310.99841	31.5
312.72424	47.5
314.10992	26.6
315.34387	6.9
319.35852	22.4
321.19647	55.9
322.16364	28.4
322.82355	7.5
325.29724	20.8
326.56525	24.5
329.18365	9.6
330.39941	25.8
333.18585	34.0
337.26111	22.2
341.56476	41.2	y (5) (2+)
343.35999	29.8
344.50171	10.0
345.18774	13.6
346.28284	26.4
347.02496	37.9
348.31598	29.7
349.10132	24.8
351.37854	10.6
353.41937	17.0
354.14368	27.3
357.17700	74.7
361.14661	42.3
362.37292	44.5
366.94659	6.4
369.16254	5.2
372.29340	25.7
373.10376	11.3
374.85278	47.0
375.52069	64.5	b (7) (2+)
377.00702	19.5
378.28223	21.2
379.35571	3.7
380.60864	24.8
382.10699	28.9
387.13965	11.9
388.31281	11.4
389.30243	16.8
390.78082	96.1	b (4) (1+)-H2O, b (8) (2+)-P
391.41766	21.4
392.96454	98.6	b (11) (3+)-NH3
393.59686	3.4
394.59747	14.5
396.07135	23.1
397.21484	43.5	b (12) (3+)-NH3-P, y (10) (3+)-H2O, y (10) (3+)-NH3, b (11) (3+), b (12) (3+)-H2O-P
398.08636	18.6
401.56281	14.0
402.26068	15.0
402.98981	11.1
407.34979	75.4
408.02997	15.4
409.22827	27.6
410.33636	29.1
411.87946	21.2
412.94305	32.3
414.05090	8.2
414.99274	45.5
416.03967	86.4
416.71802	10.9
417.40045	19.2
418.38495	12.7
421.34363	49.6	b (5) (1+)-H2O-P
424.31049	49.3	y (3) (1+)-NH3
425.77209	44.8	y (7) (2+)-H2O, y (7) (2+)-NH3
427.03308	4.6
431.11377	15.7
434.31610	228.6	y (7) (2+)
435.25128	76.8	b (12) (3+)
436.48676	85.0
437.48743	64.4	b (9) (2+)-H2O-P
438.28699	7.7
439.78271	92.1	y (11) (3+)-NH3, y (11) (3+)-H2O, b (5) (1+)-P, b (8) (2+)
441.43579	191.1	y (3) (1+)
442.80225	38.4
443.40997	30.6
447.32343	85.3	b (9) (2+)-P
448.60449	21.6
451.29132	56.6	b (13) (3+)-P
453.24976	44.7
455.67566	17.2
459.16321	11.0
460.07507	40.4
460.94653	19.5
461.99231	14.8
464.03052	9.5
465.47467	68.0
466.64990	76.2
467.50317	41.5
468.31940	8.3
469.08124	7.9
469.81830	17.4
470.94989	24.2
472.09882	22.1
474.11084	78.0	b (10) (2+)-H2O-P, b (10) (2+)-NH3-P
475.05676	60.5
477.24310	59.3	y (12) (3+)-H2O
479.68011	44.0	b (13) (3+)-NH3
480.40405	49.0
481.43689	157.6
482.50085	146.5	b (10) (2+)-P
483.24933	4.0
484.36761	33.4
485.67596	96.6
487.47748	61.2	b (9) (2+)-NH3, b (9) (2+)-H2O
488.67566	63.5
491.23883	15.1
492.27643	103.6
493.44763	83.1
495.41388	71.3	b (14) (3+)-NH3-P, b (14) (3+)-H2O-P
496.34991	357.2	b (9) (2+)
497.37000	30.0
500.14447	7.0
500.90454	30.9
503.41376	105.4
506.48334	84.1	y (13) (3+)-P
507.57758	47.1
509.46344	166.0
510.38824	113.4
511.33173	10.9
512.96466	23.9
515.12799	8.2
517.02728	18.5
518.39630	70.0
519.62225	74.3	y (14) (3+)-NH3-P, y (14) (3+)-H2O-P, b (5) (1+)-H2O, b (5) (1+)-NH3
520.27545	36.4
521.31299	122.2
523.34113	308.7	b (10) (2+)-H2O, b (10) (2+)-NH3
524.41675	87.6
525.46899	100.7	y (14) (3+)-P
526.78229	17.6
527.66400	25.7
529.30560	13.1
530.56873	94.6
531.64038	106.4	b (10) (2+)
532.59906	199.5
533.42529	92.6	y (13) (3+)-NH3, y (13) (3+)-H2O, b (14) (3+)
534.71686	53.1
535.68707	26.6
536.51801	139.4	b (6) (1+)-H2O-P
537.35431	327.8	b (5) (1+), y (4) (1+)-NH3, [M+3H] (3+)-NH3-H2O-P, b (6) (1+)-NH3-P
538.26678	18.2
539.18188	53.6	b (11) (2+)-NH3-P, y (13) (3+), y (9) (2+)-NH3
540.43518	115.9
541.29401	8.2
543.16388	140.1
544.03058	157.5	[M+3H] (3+)-H2O-P, [M+3H] (3+)-NH3-P
545.34424	80.5
546.45404	41.4
547.26807	241.9	b (11) (2+)-P, y (9) (2+)
549.12665	741.4	[M+3H] (3+)-P
550.20441	107.8
551.13385	158.9
552.17401	122.0
553.04205	140.6	y (14) (3+)-NH3, y (14) (3+)-H2O
554.16583	142.8	y (4) (1+), b (6) (1+)-P
555.70886	58.3
557.27045	261.4
558.73572	48.3	y (14) (3+)
559.74652	49.1
561.00385	129.2
561.89093	32.6
563.24854	607.8
564.21484	442.6
565.34808	159.7
567.09540	136.3
567.96893	20.2
569.35602	58.2
570.58038	144.9	[M+3H] (3+)-NH3-H2O
572.09808	287.7
572.89325	328.8
573.55023	44.5
575.54993	79.5	[M+3H] (3+)-H2O
576.56244	20.1
582.01038	141.6	[M+3H] (3+)-H
582.90912	192.1	[M+3H] (3+)+H, [M+3H] (3+)
584.22870	60.0
586.61597	11.7
590.72833	27.6
596.28223	135.0	b (11) (2+), y (10) (2+)-H2O, y (10) (2+)-NH3
599.50421	71.4
603.54871	27.9
605.34186	16.8
615.45367	41.0
616.49200	73.7
620.33081	61.0
621.51953	25.7
622.99176	7.8
630.12024	11.7
634.45184	34.1
635.72003	139.7	b (6) (1+)-NH3
638.69525	72.5
642.02527	41.0
644.07288	9.7
647.37555	10.5
647.99878	44.1
649.52124	35.0
652.57782	287.1	b (6) (1+), b (12) (2+)
656.16473	14.2
657.29419	33.3
658.63336	33.2
659.41229	68.7	y (11) (2+)-H2O
663.45453	23.5
664.38129	13.6
665.66278	31.6
669.00739	68.3	y (11) (2+), b (13) (2+)-H2O-P, b (13) (2+)-NH3-P
670.06915	79.4
670.78131	28.9
672.34503	67.7
674.61328	22.1
677.15686	92.2	b (13) (2+)-P
681.91400	96.7
683.10968	97.8	y (5) (1+)
683.86786	73.5
684.57672	10.9
685.28595	25.7
686.47626	12.3
687.81415	24.5
691.24243	33.6
694.60602	47.4
704.55194	39.3
706.61389	11.3
713.88666	77.9
715.98218	114.9	y (12) (2+)-H2O
717.67896	27.1
719.00726	6.4
725.00281	63.0	y (12) (2+)
725.62396	9.6
726.53156	14.9
728.42456	21.8
729.27783	73.2
730.16901	30.0
732.92889	16.2
734.61859	11.7
736.33728	15.2
737.11530	57.0	y (6) (1+)-NH3, y (6) (1+)-H2O
737.82513	13.3
739.97601	29.4
741.75934	67.5	b (14) (2+)-NH3-P, b (14) (2+)-H2O-P
746.64789	88.7
748.30444	50.8
749.52740	21.7
752.66302	85.8
754.31720	387.0	y (6) (1+)
760.08820	40.2	y (13) (2+)-P
762.96423	4.6
764.21259	54.9
765.39252	23.8
768.27203	13.1
774.45618	32.5
779.47021	12.3
780.40356	94.5	b (8) (1+)-P, y (14) (2+)-NH3-P
781.30621	32.2
784.76520	37.4
790.77423	99.6	b (14) (2+)-H2O, b (14) (2+)-NH3
796.73761	19.4
798.88397	204.6
799.94446	36.7
802.51959	4.2
803.56555	11.4
813.33905	30.0
822.02649	40.6
828.22327	11.4
831.14142	19.1
833.40216	31.0
843.28882	8.1
851.38226	6.8
859.15948	11.7
861.33081	80.4	b (8) (1+)-NH3
863.99188	8.0
867.24951	76.5	y (7) (1+)
870.63312	33.7
873.89453	8.4
875.12482	47.4	b (9) (1+)-H2O-P
878.18774	374.7	b (8) (1+)
879.16730	9.2
880.11224	15.3
886.11597	9.6
890.15332	17.5
894.22339	11.8
900.20502	29.8
902.43524	26.9
918.00421	13.2
919.09393	6.0
919.74066	5.5
920.49042	9.6
934.59882	10.8
935.33099	6.0
938.33392	33.7
949.42480	8.7
952.43561	3.7
964.56104	19.4
986.67487	19.8
991.43036	42.9	b (9) (1+)
995.13788	23.2
1000.67432	26.2
1015.49072	34.2
1017.20709	15.4
1026.21362	53.5
1030.50391	14.1
1031.26294	7.3
1033.26697	36.9
1035.69409	27.1
1045.62976	21.4
1046.49414	9.1
1060.49390	4.6
1072.43750	54.7
1127.43701	21.3
1139.24390	12.5
1139.94788	10.0
1142.32764	40.1
1170.60962	24.4
1186.34485	15.8
1199.39514	11.0
1208.52405	19.9
1271.43201	42.9
1285.70251	29.4
