# Supplementary material for: Phosphoproteomic Analysis of Platelets Activated by Pro-Thrombotic Oxidized Phospholipids and Thrombin
Source: PLoS One. 2014 Jan 6;9(1):e84488. doi: 10.1371/journal.pone.0084488 (PMC3882224; doi:10.1371/journal.pone.0084488)
Supplement: Annotated Spectra S1 — (ZIP) [file pone.0084488.s004.zip › AGSPSPQPSGELPR_-8_2_56836.txt]

m/z	i	matches
206.98688	47.8
208.13910	58.6
211.18024	23.7
224.13696	38.7
225.36177	74.9
226.03093	30.2
233.27728	33.1
235.90942	159.7
238.51550	101.6
240.12262	17.2
243.17178	53.0
254.19891	451.0
256.44269	51.2
257.88626	23.4
258.48688	102.3
262.20828	17.7
264.85590	64.5
266.21252	127.3
267.33893	112.6
268.29929	64.9
270.07184	130.4
272.16766	3012.5	y (2) (1+)
273.23987	516.0
277.09094	101.1
278.66168	199.9
283.37704	53.3
286.00629	39.8
288.83456	22.2
290.01254	144.7
291.18756	31.7
294.35251	97.7
295.26248	130.4
296.13251	336.9
297.20508	63.5
304.17444	23.7
308.29559	40.7
309.18622	176.9
311.50433	74.7
313.20651	120.4
319.44543	49.6
320.30048	12.9
323.18463	65.5
324.01831	24.4
324.97089	15.8
329.31696	84.5
330.35043	40.1
332.49487	21.5
333.24579	51.6
334.29498	117.7
336.44202	30.7
337.49115	56.7
338.44003	96.2
341.28003	24.4
346.98175	257.1
348.81250	34.0
351.57275	136.5
354.20313	12.9
358.15460	137.8
360.48383	30.2
364.12195	2170.8	b (5) (1+)-H2O-P
364.94855	165.9
366.49591	43.9
367.86523	216.6
371.58337	24.5
372.23358	28.8
373.38147	125.7
374.11993	44.0
377.14001	27.8
378.16620	82.1
379.88324	40.9
382.17676	700.4
383.06458	49.8
384.30859	98.9
385.25555	2200.6	y (3) (1+)
386.41595	372.5
387.20966	195.2
389.12811	16.3
392.44745	30.2
393.21448	167.3
394.21252	56.7
395.39081	21.5
396.32806	59.7
403.13123	150.0
406.20129	122.8
410.19305	471.1
414.18054	27.3
418.38855	122.7
423.26984	78.7
424.18140	34.0
427.58392	28.0
432.18597	33.8
434.84515	20.8
441.34344	100.1
443.24133	18.7
444.39166	74.1
445.20886	66.7
450.00293	21.8
451.31488	37.4
453.31458	34.5
460.47479	22.8
461.53424	374.0
462.19580	1937.5	b (6) (1+)-NH3-P, b (5) (1+)-H2O
463.25366	162.3
463.98108	43.6
467.00684	166.3
470.53076	589.7
471.49286	99.9
472.45526	110.7
473.42719	111.7
474.44574	59.0
480.01239	1100.3
481.00018	266.0
490.64282	1353.8
491.42444	742.4
492.17871	19.8
492.88672	43.9
495.58118	45.3
496.31152	20.1
498.02563	123.7
499.38074	43.6
500.33124	42.0
501.31116	210.9
502.32855	31.7
503.31598	65.3
504.38965	102.3
508.45752	155.3
509.46765	98.4
510.46979	49.4
511.16809	50.0
514.45319	427.0
515.26764	138.8
515.98450	84.1
517.40088	544.8
518.25635	1412.7
519.37805	221.5
525.56079	157.2
526.44171	130.1
527.38580	47.9
528.49005	32.4
529.11292	14.3
530.15265	57.6
530.88141	136.8
531.78076	42.2
533.09888	448.9
534.58081	358.4
536.18854	147.0
536.87488	14.0
538.36499	18.6
539.58319	158.8
540.40399	284.5
541.07324	95.6
542.09845	15.1
543.38702	161.8
544.24207	97.2
546.23724	18.6
548.31952	62.4
550.60437	74.6
551.36682	83.2
553.61481	37.4
554.27008	70.1
555.30060	389.3
556.41254	20.1
557.47052	25.5
559.31085	125.6
562.21552	29.2
564.62177	86.9
565.34723	124.4
567.55316	80.9
568.98151	33.1
571.32208	1913.5	y (5) (1+)
572.55847	818.9
573.77979	2610.4	y (11) (2+)-H2O, y (11) (2+)-NH3
574.41034	2585.7
575.39935	153.6
576.35199	78.1
577.46356	323.3
578.41693	71.8
579.44220	80.2
580.48737	15.7
582.79138	7694.8	y (11) (2+)
583.42657	5403.5
584.52319	130.9
585.47870	83.5
586.80817	25.2
589.16266	1267.3
590.25507	823.0
591.42706	333.6
593.91052	313.5
594.51324	250.3
596.02704	80.8
596.84076	51.3
598.39105	36.0
599.36224	81.5
600.10681	115.4
604.01703	169.5
605.10565	168.4
607.26898	5617.2	b (7) (1+)-P
608.51166	3193.3	y (12) (2+)-NH3-P, y (12) (2+)-H2O-P
609.36481	439.2
610.09277	14.6
613.33783	125.8
613.97992	117.6
614.95514	317.6
615.91681	331.8
617.56439	13637.0	y (12) (2+)-P
618.48602	1635.3
619.46381	53.7
621.86298	243.6
623.01489	22540.2
623.99835	1137.0
624.87347	112.4
625.62677	45.6
627.21332	102.7
628.65790	167.5
629.88440	91.1
631.34235	235.9
632.27258	56.9
633.08521	330.1
634.09222	222.9
634.90869	206.1
637.19153	62.0
638.13892	71.0
640.33551	357.2
643.35052	169.6
644.34900	121.0
645.09637	110.5
646.22595	187.8
649.18005	45.2
650.66412	532.4
651.54980	465.5
652.85980	125.3
654.29071	111.7
655.37274	40.5
656.07996	90.7
657.54059	2133.2	y (12) (2+)-H2O, y (12) (2+)-NH3
658.28186	860.0
659.04047	267.2
660.04510	97.3
660.67987	130.7
662.34186	331.6
663.59808	768.4
664.68939	230.9
665.78363	692.1
666.65515	2129.4	y (12) (2+)
667.52533	586.4
669.11877	197.7
669.80823	197.1
671.00574	696.2
672.29114	4533.6	[M+2H] (2+)-H2O-P, [M+2H] (2+)-NH3-P
672.98920	4428.4
674.12549	393.5
674.84735	99.2
675.82672	99.2
677.19098	137.9
678.51678	83.7
679.50787	874.8
681.30939	29559.2	[M+2H] (2+)-P
681.99524	18626.4
683.65436	555.7
684.58746	154.0
685.23907	82.4
686.64050	634.1
687.28052	1778.8	b (8) (1+)-NH3-P, b (7) (1+)-H2O
688.15619	679.2
689.45929	675.3
690.44421	942.8
692.02136	474.5
693.24603	750.7
694.39606	201.3
695.73737	246.0
697.09149	379.5
698.33038	827.6
699.46356	641.5
700.35114	67.3
701.62030	464.6
702.89044	316.9
703.83551	653.6
705.21368	4836.7	b (7) (1+)
706.18402	1635.6
707.19159	438.7
707.92651	515.2
709.53558	550.8
710.61310	516.4
711.35223	3695.4
712.25427	2493.3	[M+2H] (2+)-NH3-H2O
713.04547	2258.3
714.38788	212.5
715.71967	780.5
716.79633	340.1
717.47528	888.9
718.16431	351.1
719.73993	928.3
720.91986	1039.8
721.64819	3544.9	[M+2H] (2+)-H2O, [M+2H] (2+)-NH3
737.68103	60.5
738.41760	155.3
740.06140	186.5
741.32788	39.6
745.37701	278.7
746.97583	74.4
748.95129	66.8
749.66193	116.9
752.24139	52.4
755.38995	13853.4	y (7) (1+)
756.42877	4878.2
757.35321	507.1
758.51471	198.8
760.74579	102.6
762.17059	69.4
763.30212	97.3
766.23138	77.2
768.66064	185.7
770.90247	21.5
772.17041	248.9
773.63715	442.2
774.42297	166.7
776.78607	166.0
778.68939	187.3
781.28485	124.0
782.23907	63.1
783.23615	94.3
784.69470	467.8
785.61920	58.1
786.23370	101.9
787.39508	50.5
788.28723	197.7
791.52362	197.3
792.35394	70.3
796.30408	37.8
797.53851	30.7
802.19763	99.1
803.33051	28.1
805.14221	44.6
806.20648	306.6
807.69183	149.0
810.76672	230.4
812.23511	249.1
815.55042	42.6
825.28241	80.5
831.05292	80.1
831.96771	178.3
835.60229	34.5
837.17999	57.3
839.28876	81.2
840.86823	52.2
845.59973	64.1
846.55548	94.1
848.32721	136.4
849.35211	110.0
850.32648	49.9
853.68671	97.4
854.39197	17.2
855.63800	81.3
860.29083	53.6
864.05994	417.1
865.84430	322.7
866.62469	108.0
867.77777	224.7
870.93744	266.9
871.67206	464.4
872.38641	204.5
875.33710	76.4
876.32935	266.3
876.99048	40.8
877.65387	84.3
880.89502	211.3
883.60748	624.1
884.90790	140.7
885.91064	66.1
889.41772	555.7
890.12274	144.5
894.16644	167.8
902.48389	59.5
904.36224	210.2
905.15527	42.3
906.35419	343.5
907.61871	169.0
910.54193	18.6
911.44458	141.6
920.39752	20.1
921.26752	67.4
922.63232	176.6
923.47412	43.6
924.52100	180.8
927.88715	164.7
929.09521	187.1
933.42206	144.1
934.22314	62.4
935.60986	65.3
936.79303	71.7
939.33954	67.6
940.57904	68.1
942.58331	11.7
943.20221	32.1
944.04639	95.5
945.68066	82.9
946.37866	69.5
947.19458	69.1
948.43573	89.4
955.18823	137.0
956.78174	177.6
957.66901	147.3
959.45892	130.3
960.52563	54.8
962.45575	204.6
963.47809	304.9
964.49310	51.8
965.76178	116.4
969.97870	38.9
973.34418	323.1
974.10052	208.0
977.32806	1226.2
978.36792	259.4
979.10236	29.0
980.46844	8542.8	y (9) (1+)
981.57294	4178.9
982.75201	744.7
985.69507	111.4
991.78101	37.9
997.38275	28.7
1004.70996	136.3
1005.96185	203.0
1007.82159	109.7
1009.54419	16.6
1014.05341	53.7
1015.95343	100.0
1017.63141	45.1
1019.60394	56.6
1021.96210	12.9
1024.23950	76.8
1032.35474	106.3
1033.42505	138.0
1037.80212	270.8
1043.45728	65.4
1046.18066	98.6
1049.50842	320.1
1050.57764	273.1
1051.76807	160.6
1057.15649	486.4
1058.09875	563.4
1058.85266	102.6
1060.22815	235.7
1061.29211	66.8
1063.58081	35.9
1064.34644	197.7
1066.70276	15.8
1067.58228	499.9
1068.50427	462.2
1071.03845	36.5
1072.53552	259.3
1073.39099	372.8
1075.17456	1491.5	b (11) (1+)
1076.32959	465.6
1077.65527	459.0
1078.26746	244.7
1079.38501	25.9
1080.86511	139.9
1082.46118	149.2
1083.81177	40.3
1090.34558	2036.4	b (12) (1+)-P
1091.46057	1011.2
1092.41064	87.5
1093.41528	98.1
1094.50110	87.2
1108.54419	18.0
1112.30042	147.2
1116.50964	42.7
1121.27869	117.3
1127.31128	18.7
1133.52649	46.6
1135.21448	12.8
1138.04932	20.0
1143.84131	77.5
1145.29321	73.9
1146.87427	215.7
1147.70532	281.1
1149.40356	51.4
1152.51489	44.7
1153.49854	93.3
1157.63611	49.9
1160.31909	228.1
1162.66919	49.6
1164.47363	1110.1
1165.59314	1017.7
1166.47290	102.6
1170.28540	1115.1
1171.38000	620.1
1172.32861	110.3
1173.31030	73.9
1188.33508	1985.9	b (12) (1+), b (13) (1+)-P
1189.38379	1439.0
1190.40967	131.0
1196.01575	61.7
1207.55847	82.5
1209.58276	46.0
1213.41919	38.4
1244.59802	92.0
1250.72986	18.6
1252.25586	31.0
1264.18982	59.5
1267.26355	147.4
1268.36584	346.6
1282.81824	132.4
1285.32043	200.1
1286.14294	237.2
1293.80237	69.6
1295.31458	121.2
1301.64722	49.8
1311.06775	13.0
1328.06165	29.3
1338.66077	41.8
1434.80029	65.5
