# Supplementary material for: Phosphoproteomic Analysis of Platelets Activated by Pro-Thrombotic Oxidized Phospholipids and Thrombin
Source: PLoS One. 2014 Jan 6;9(1):e84488. doi: 10.1371/journal.pone.0084488 (PMC3882224; doi:10.1371/journal.pone.0084488)
Supplement: Annotated Spectra S1 — (ZIP) [file pone.0084488.s004.zip › AGSPSPQPSGELPR_-9_2_52708.txt]

m/z	i	matches
207.16162	27.7
211.27252	27.4
224.30077	50.7
226.15387	134.8
230.32275	30.5
236.13300	180.5
237.20633	18.4
244.22142	61.9
248.30766	67.9
250.00494	76.3
251.07869	30.6
253.11153	75.2
254.21284	418.1
254.99448	143.5
262.31183	130.2
264.02258	61.6
265.88733	124.1
267.46478	74.3
268.17236	53.9
272.23746	4898.9	y (2) (1+)
273.30023	497.7
274.15085	233.6
283.23090	39.4
289.14786	80.1
290.25848	63.8
292.10010	120.0
293.23419	74.5
295.05225	378.8
296.20258	675.6
297.23431	44.3
303.36383	52.6
306.30081	73.9
309.37616	31.6
312.16055	56.7
315.98798	66.3
319.23969	256.1
323.44342	24.4
329.08447	29.0
331.13321	106.7
334.17316	114.7
336.06671	235.2
347.08368	354.8
347.71771	97.3
349.42975	66.2
351.43353	52.7
353.11694	58.7
359.33542	29.3
364.21899	2698.6	b (5) (1+)-H2O-P
365.16302	492.5
366.60590	41.0
368.25214	27.5
369.12836	75.0
371.05609	109.4
374.49506	69.0
377.39557	24.5
382.16705	2319.7
383.24469	292.8
385.26227	2099.9
386.30951	733.7
387.38348	134.7
387.98871	37.6
389.14050	48.4
392.01971	107.7
399.32910	91.0
403.27710	162.3
404.62378	69.1
405.23798	20.2
406.13788	194.6
407.28937	27.1
409.90527	157.6
410.66321	159.8
411.28766	30.9
412.39532	85.6
420.58545	99.3
422.71655	45.4
423.38672	69.8
425.07703	87.5
428.55432	36.2
443.18835	19.9
444.30194	225.1
445.03851	15.3
447.74664	62.8
452.26270	161.5
459.57483	152.5
462.08264	2479.4
463.16248	250.2
464.27008	312.2
466.13672	27.4
467.12158	27.1
469.16687	21.4
470.77832	67.7
471.47626	64.4
480.08356	2070.0
481.29266	468.1
482.27966	26.9
483.80237	228.0
485.15442	88.8
486.91522	190.4
490.73840	2536.6	y (9) (2+)
491.49707	1330.7
492.20111	74.6
493.16766	146.6
495.33160	68.4
500.26678	136.3
502.28320	27.1
503.40649	254.4
504.48401	56.3
505.52472	13.9
507.65448	27.4
508.27649	69.2
510.37341	55.6
514.30188	733.2
515.40167	435.3
517.03455	572.1
518.09796	1169.9
519.48645	267.2
520.45740	21.4
521.29340	13.9
522.76105	15.4
525.51978	368.8
526.45294	76.3
529.03143	123.4
531.63824	73.9
533.30927	131.4
534.79016	91.5
535.47552	251.8
537.31512	43.9
539.05658	423.3
539.84082	30.1
540.97211	155.4
542.58502	166.4
545.06091	144.9
546.88184	61.5
548.21649	55.9
549.19977	60.1
550.26361	94.8
553.31250	72.4
553.95526	134.9
555.38983	36.1
556.20538	249.1
556.93573	130.3
559.43146	59.0
560.37604	83.0
561.68707	60.1
565.58588	87.2
566.79340	130.5
567.51312	279.2
568.73834	78.1
570.35547	109.9
571.33978	2436.3
572.38000	994.4
573.97260	5839.2	y (11) (2+)-NH3, y (11) (2+)-H2O
574.74860	1674.7
575.36591	141.6
576.42743	379.5
577.24872	212.6
578.35248	151.3
579.43658	278.6
582.81464	10717.2	y (11) (2+)
583.49908	6053.5
584.55450	364.1
585.64240	79.0
586.52374	198.1
589.09497	1397.2
590.16351	1236.5
591.28571	342.1
592.31091	71.8
592.95514	97.1
593.86365	275.3
595.35883	99.2
597.21002	181.7
598.99890	362.6
600.10138	439.9
601.21588	186.3
602.17975	93.3
605.69208	22.6
607.29742	6373.5	b (7) (1+)-P
608.31189	2248.8
609.13385	915.7
610.27216	72.9
611.22784	47.1
612.58514	111.9
613.39081	90.6
614.14490	580.4
614.85333	224.3
616.22986	355.6
617.58112	13897.1	y (12) (2+)-P
618.45691	3269.8
619.51569	104.0
621.08002	91.4
622.77545	14212.3
623.48877	10608.8
625.02667	98.3
626.13593	105.6
626.96661	55.1
628.25360	123.8
631.62122	331.3
632.89423	464.6
633.68427	238.7
635.12164	109.7
636.42200	106.5
638.97882	43.9
640.38306	102.2
642.15314	22.9
643.20490	155.4
643.84613	118.8
644.45306	54.1
645.34821	125.3
646.77045	465.9
649.04523	435.3
650.44830	190.4
651.62714	358.1
652.50623	222.4
653.44299	145.9
654.30487	138.1
657.33984	2126.4
658.52661	1072.4
659.90485	863.4
660.62189	266.5
661.83801	96.0
662.45221	39.1
664.17755	370.3
665.02625	78.2
666.60809	2904.1	y (12) (2+)
667.48126	948.5
668.42859	167.4
669.08606	335.4
670.33673	392.3
672.33447	3118.6
673.03595	4795.7	[M+2H] (2+)-H2O-P, [M+2H] (2+)-NH3-P
673.93506	693.1
675.15179	237.3
677.35797	102.3
678.09967	137.1
679.46014	179.0
681.49396	49838.1	[M+2H] (2+)-P
682.46680	11282.4
683.48157	581.2
684.35028	216.0
685.67725	588.7
686.63080	625.0
687.29401	1749.5
688.14301	1125.1
689.19794	229.7
690.02936	60.0
691.37689	381.8
692.51764	216.8
693.96381	539.3
694.74365	285.3
695.38843	435.9
697.25629	508.8
698.11707	243.0
699.35150	735.1
700.04767	716.7
701.28076	252.4
702.09802	207.5
702.78400	260.9
703.39050	233.8
704.58856	1623.9
705.33099	3661.3	b (7) (1+)
706.27753	1492.5
707.29132	495.2
708.21704	948.1
709.01349	676.4
709.77557	774.6
711.34644	1760.6
712.44238	4495.8	[M+2H] (2+)-NH3-H2O
713.62823	2297.8
714.66309	1775.6
715.51105	826.7
716.69727	511.8
717.65948	482.5
718.36053	300.5
719.64935	728.4
720.71649	1275.9
721.51740	10816.4	[M+2H] (2+)-NH3, [M+2H] (2+)-H2O
722.99438	546.6
723.87250	29.8
737.14478	143.7
738.62592	132.6
743.90582	89.0
747.04303	154.9
748.38397	154.4
750.29236	39.4
751.97021	307.1
753.28314	218.8
755.39453	18556.9	y (7) (1+)
756.41449	6399.4
757.28412	2464.7
758.32959	242.9
760.47784	224.1
761.81152	39.4
763.48212	91.8
766.56244	136.2
767.41888	60.7
768.71088	312.0
769.33173	35.6
770.17523	221.5
771.17175	156.5
773.31415	184.2
774.67853	403.9
775.76385	270.6
776.45093	665.7
778.47528	66.1
779.17316	83.3
780.16962	390.6
781.44891	127.6
784.15759	648.4
787.27069	189.3
788.19525	72.5
788.93011	249.9
791.18036	458.5
792.21356	196.4
793.29517	194.3
794.34161	232.2
795.75867	69.8
798.06268	17.0
799.69678	75.3
801.39801	81.8
802.72076	46.6
803.81171	20.2
805.44501	198.2
809.02191	262.1
809.68353	17.9
810.41260	267.9
811.46509	72.0
813.20123	88.7
814.21844	13.9
820.02185	60.2
824.38306	118.5
825.37787	123.0
827.35773	19.6
828.07068	116.9
830.29919	130.3
831.39691	47.4
832.91925	86.0
834.88354	118.0
835.49933	149.0
836.66986	39.5
838.87073	39.1
841.19635	71.4
845.39270	26.0
848.35144	262.7
849.29620	67.4
850.29108	19.9
851.47064	28.9
853.35242	140.2
854.09406	75.2
858.09705	79.7
859.28198	72.5
860.57599	38.2
864.88824	13.9
865.65051	174.9
866.32172	128.8
867.11432	183.0
867.76917	143.2
870.55670	172.5
871.34784	587.2
872.16583	237.0
872.79321	53.5
873.41632	234.8
875.34888	42.1
876.45068	414.8
877.41376	94.9
883.45581	506.3
884.46582	74.1
889.37140	339.1
890.38824	393.0
892.57648	139.3
894.58911	345.0
895.96869	207.3
898.24103	43.0
900.87347	106.6
902.01288	106.7
904.06464	66.0
906.45563	224.8
907.47247	365.0
910.59576	64.6
913.39056	97.6
915.38934	91.6
916.44061	143.8
920.38580	177.0
926.18842	21.1
928.06879	103.7
929.32544	154.3
933.53998	157.6
936.80817	77.9
940.20697	139.7
943.44507	46.7
944.57764	72.4
945.62665	187.6
946.34259	77.1
947.41650	232.0
949.20575	211.3
959.31000	343.4
960.51056	46.6
962.57697	161.5
963.61963	127.4
964.38428	51.5
966.21747	67.5
973.06049	208.4
974.22144	71.9
976.08234	111.2
977.38202	1630.2
978.36066	422.2
980.43262	12391.8	y (9) (1+)
981.49335	6196.9
982.52863	1214.7
983.48560	358.5
986.17499	55.7
987.54816	39.3
995.86481	106.9
1002.12262	57.1
1004.54486	66.5
1005.69580	43.7
1008.36566	54.2
1009.44049	253.7
1011.75104	80.0
1014.33197	119.9
1016.81732	85.4
1021.38568	15.4
1022.94849	142.8
1031.47742	116.1
1033.16675	56.0
1042.82935	16.9
1044.28235	57.2
1049.65540	140.2
1050.52905	150.4
1056.18591	17.0
1057.23987	398.2
1058.29004	137.7
1059.34998	94.6
1060.27783	187.4
1061.18555	66.2
1062.24329	53.3
1066.34717	55.7
1067.37341	357.4
1068.38892	166.2
1069.53003	265.7
1072.42285	587.6
1073.39404	543.7
1074.16968	250.1
1075.44238	1457.5
1076.28052	675.1
1077.43140	112.8
1078.62573	73.9
1079.42932	42.2
1080.54321	85.9
1086.14258	109.6
1090.30371	2084.1
1091.37927	1309.2
1092.31372	157.6
1093.07031	41.3
1094.26404	126.4
1096.19116	45.2
1099.29895	33.4
1101.43164	33.2
1108.43140	30.5
1113.81958	226.9
1118.44238	161.7
1122.29907	49.6
1133.26367	105.3
1143.67297	198.4
1146.40771	111.7
1148.00317	188.9
1148.68872	43.4
1152.27576	100.0
1160.13965	18.4
1161.54089	46.6
1162.28210	117.0
1164.50928	1896.3
1165.52637	818.0
1166.66406	392.1
1170.22168	1522.5
1171.38184	1021.7
1172.26074	310.0
1173.27625	102.5
1178.47241	43.7
1179.21167	24.4
1182.93237	21.5
1187.07642	47.1
1188.24561	2990.1	b (12) (1+), b (13) (1+)-P
1189.27637	1612.1
1190.36890	413.2
1191.14880	54.0
1200.12451	60.4
1210.29883	125.0
1211.00537	27.5
1214.45288	67.8
1233.89270	67.0
1241.34167	106.8
1244.65833	44.2
1245.38098	186.7
1246.81042	41.6
1262.36047	26.0
1267.75427	66.1
1268.39465	18.3
1282.88757	57.2
1283.88416	30.3
1285.27844	306.5
1286.31750	401.5
1302.69299	54.3
1303.55774	103.4
1305.93530	37.7
1307.92126	66.1
1309.47192	98.8
1320.25964	45.1
1328.59485	20.0
1352.69385	36.2
1368.37463	45.1
1385.41028	49.6
1422.21313	85.5
1450.02490	25.7
1468.27649	57.4
