# Supplementary material for: Phosphoproteomic Analysis of Platelets Activated by Pro-Thrombotic Oxidized Phospholipids and Thrombin
Source: PLoS One. 2014 Jan 6;9(1):e84488. doi: 10.1371/journal.pone.0084488 (PMC3882224; doi:10.1371/journal.pone.0084488)
Supplement: Annotated Spectra S1 — (ZIP) [file pone.0084488.s004.zip › AGSPSPQPSGELPR_-12_2_48858.txt]

m/z	i	matches
206.74625	29.6
207.66718	75.4
209.33743	29.7
222.16910	112.6
224.18594	148.1
227.18227	7.3
235.32993	13.4
236.19394	45.2
238.25218	29.4
240.23741	8.4
241.13319	18.5
245.03629	28.1
246.14304	14.4
247.43057	38.6
248.18188	15.4
250.25911	22.3
251.14923	18.5
253.94710	272.3
255.17441	33.1
258.57990	10.7
262.29532	23.5
265.03232	31.1
266.16107	122.3
267.10303	40.7
269.17575	21.5
270.43668	41.3
272.19604	2532.6	y (2) (1+)
273.34595	383.1
274.39517	83.9
284.05249	86.9
286.23541	26.7
290.57996	55.7
295.09335	114.6
296.13409	395.5
297.23730	31.7
301.38397	32.7
304.31805	16.5
306.46136	16.0
307.87488	22.7
309.06491	81.3
313.24115	52.3
314.06772	10.2
318.84131	67.1
323.24371	31.5
326.31104	28.7
330.12329	32.1
332.39801	27.4
334.22858	72.8
336.16235	67.8
336.97623	29.0
338.39941	38.6
339.24005	68.6
340.28748	23.0
342.71194	146.3
346.49335	15.2
347.22607	68.6
349.34088	117.5
351.39777	88.5
352.28387	10.4
353.52704	91.5
354.18646	113.9
356.00671	24.6
357.34753	51.5
359.26520	69.1
360.18549	31.7
364.18787	1267.5
365.21198	156.3
366.06519	44.2
366.88055	28.8
368.42798	77.9
369.44531	39.3
370.27527	50.5
371.34583	45.9
372.24451	55.2
374.25647	86.6
379.03082	129.3
380.39044	62.4
382.17072	610.9
383.19647	107.2
385.34949	1343.0
386.39691	339.3
387.23077	75.0
389.79132	64.1
392.00366	52.3
399.45569	15.9
400.40729	40.1
401.38318	21.6
402.85718	27.7
405.17676	66.4
406.09485	50.1
409.25714	43.8
410.23669	112.8
411.12659	20.1
415.05841	36.2
416.92615	13.4
418.24988	11.2
423.29907	24.2
424.14807	26.1
425.45459	28.1
430.83319	66.3
434.14886	86.4
438.00464	69.7
440.12677	37.5
441.20056	57.4
442.14447	98.9
442.89026	123.6
444.29016	231.0
447.06934	76.1
449.71008	57.4
451.64862	88.5
453.85388	40.4
457.22351	25.6
458.03204	44.3
459.46539	16.1
460.30615	15.4
461.98755	2033.0	b (6) (1+)-NH3-P, b (6) (1+)-H2O-P, b (5) (1+)-H2O
463.00220	104.5
464.42737	47.7
466.27698	22.0
467.13873	168.9
470.45728	37.4
471.51190	34.8
472.13306	62.3
473.55408	105.5
474.32568	107.1
475.49298	13.1
476.30316	24.6
479.24554	217.1
480.03882	769.5
481.12848	105.5
482.18420	137.5
483.44604	32.2
484.36157	69.3
485.07629	13.1
487.46643	90.9
488.25336	98.6
490.89972	2083.1	y (9) (2+)
491.90540	15.1
492.59137	35.8
497.02496	136.2
498.17078	67.6
500.59271	206.5
501.56281	74.5
502.78046	47.0
504.35541	28.1
505.14270	29.8
506.53760	51.4
508.30420	171.8
509.24634	77.2
510.53162	27.1
512.06213	114.3
513.68713	259.3
514.35437	305.8
515.31061	169.1
516.92322	209.9
518.18750	1149.4
519.28632	187.1
520.74695	31.9
521.93475	47.4
523.85211	47.6
525.27985	359.6
526.19897	327.1
527.44189	133.3
528.97998	163.4
529.70294	14.9
531.10034	53.9
533.24805	64.1
534.14124	112.2
535.05920	277.2
537.41400	84.3
538.22455	31.3
539.13892	86.0
540.00592	49.3
541.28168	56.2
545.74945	82.0
547.39484	53.8
548.56195	98.9
550.37866	241.8
551.46619	158.1
552.34882	35.2
553.17218	55.2
554.15631	48.4
555.65454	156.3
556.53265	12.1
559.09540	75.2
560.07867	72.3
563.45844	10.5
565.43048	182.8
566.09723	13.4
567.25165	65.9
569.67963	132.4
571.34479	719.3
572.31036	985.5
573.94476	2726.8	y (11) (2+)-NH3, y (11) (2+)-H2O
574.97198	358.9
576.28461	18.9
577.39679	365.7
578.29102	79.3
579.27838	11.8
580.54779	54.1
581.32965	22.7
582.32269	355.5
583.00592	8406.4	y (11) (2+)
583.95660	440.1
584.74139	11.4
585.64313	36.7
586.28168	10.4
587.21368	31.1
589.21466	879.3
590.30219	502.3
591.34436	39.6
591.97418	42.4
593.14581	95.0
594.30804	124.4
596.22803	140.4
597.51105	42.5
598.83356	99.5
599.86884	180.9
600.54401	147.8
601.63123	151.7
602.36133	37.2
603.06830	49.1
604.42377	15.4
605.23370	28.5
607.23212	4006.0	b (7) (1+)-P
608.31787	1175.0
609.01898	689.7
610.19733	196.8
612.57550	114.7
613.52771	163.7
614.32257	456.6
615.19031	276.4
616.33240	112.7
617.55005	9759.3	y (12) (2+)-P
618.47479	93.4
619.15802	69.5
620.49268	164.6
622.97351	12442.3
623.88867	592.3
625.48212	375.9
626.21069	143.9
627.95050	202.7
629.24030	44.4
630.46521	184.1
632.38788	383.3
633.36133	113.4
634.20801	13.4
635.94751	363.8
637.00366	130.9
638.75336	186.5
639.53815	160.7
641.24823	67.9
642.81201	246.9
643.87073	37.2
644.53229	52.4
645.38184	83.2
646.47772	61.4
647.14282	33.3
648.50977	28.9
649.53528	134.1
650.41241	47.3
651.52594	259.7
652.38531	21.5
656.12030	111.5
657.30499	1154.7
658.00897	758.7
658.73486	295.8
659.43213	81.0
660.18597	91.0
661.41919	390.2
662.24066	62.3
663.60767	225.1
664.56989	93.9
665.77521	43.2
666.43994	2440.7	y (12) (2+)
667.66650	94.7
669.03015	60.1
670.06396	153.6
671.25562	280.8
672.51581	5273.0	[M+2H] (2+)-H2O-P, [M+2H] (2+)-NH3-P
673.48407	393.7
674.20514	52.6
676.34387	210.6
677.21600	77.4
678.99530	382.6
680.01880	1911.5
681.48920	30505.6	[M+2H] (2+)-P
682.45282	1057.4
683.50629	170.0
684.63306	225.0
685.39569	40.0
686.38538	420.0
687.25598	1757.6	b (7) (1+)-H2O, b (8) (1+)-NH3-P
688.30579	829.8
689.45197	246.3
690.61053	1245.6
691.60657	468.6
692.94855	57.6
693.80585	114.9
694.59857	185.9
695.32477	220.5
696.27936	721.9
698.03986	584.8
699.28821	719.3
700.49493	440.9
701.65997	415.3
702.55194	64.3
704.56586	949.2
705.27924	1950.0	b (7) (1+)
706.33624	957.7
707.65283	683.0
708.31171	900.8
709.22174	627.4
710.56183	448.3
711.27472	2635.4
712.26221	3142.0	[M+2H] (2+)-NH3-H2O
712.88477	995.7
713.54462	955.9
714.73822	379.1
715.50153	528.4
716.46881	1011.5
717.44952	627.2
718.26416	423.8
719.93677	1814.2
721.34088	3792.1	[M+2H] (2+)-NH3, [M+2H] (2+)-H2O
722.37177	167.0
732.70850	17.4
737.64270	53.9
738.46906	60.9
740.02106	120.5
741.40399	50.5
745.23749	25.6
747.39032	120.9
750.14893	10.0
751.26917	238.8
752.56744	9.6
753.81458	58.6
755.40717	11698.0	y (7) (1+)
756.50702	3823.7
757.81903	262.2
759.95569	54.9
761.40277	54.9
762.73480	25.4
765.34167	87.6
768.09021	70.6
769.76678	152.8
770.46289	34.1
771.17969	56.5
773.31445	84.9
774.42639	156.4
776.53644	78.8
778.30310	143.2
779.14008	10.4
780.37683	95.7
783.35767	172.2
784.24750	37.7
785.55890	59.6
789.88275	53.2
791.34735	255.7
792.58441	114.3
793.40991	44.2
794.55817	147.9
800.25372	198.8
801.93994	154.6
802.58051	194.7
803.35040	12.4
804.35400	27.0
808.26477	160.0
809.87756	98.7
810.91614	279.9
811.89032	92.0
812.91754	40.7
814.86682	163.2
815.53833	10.2
823.33527	49.0
824.40039	59.5
825.86530	103.3
827.28705	37.2
828.67096	107.6
830.33612	120.3
831.25909	31.7
833.49347	16.5
834.57013	58.9
835.84222	28.3
836.73450	52.8
838.44879	189.3
844.14331	58.1
844.75537	49.0
846.41840	37.8
847.39703	171.3
848.45642	399.7
849.49567	60.6
850.27039	16.9
853.16321	159.9
854.32977	17.5
856.47412	196.5
860.07684	41.1
862.23090	85.3
863.38531	31.3
866.43909	111.8
867.69037	111.9
869.15338	29.7
871.34821	789.3
872.27863	51.8
873.05420	59.5
873.91089	45.8
875.26630	98.8
876.12372	271.0
877.28619	208.2
880.25903	103.4
883.56055	303.1
884.52960	126.2
885.64240	194.7
887.86133	65.9
889.17700	159.7
890.32660	37.2
891.03558	42.3
893.48407	205.8
894.55200	55.4
895.24829	63.6
899.43622	39.3
900.23004	95.2
901.54474	48.9
902.36475	71.3
904.49414	22.6
906.53760	163.1
907.46918	243.3
908.32245	43.5
909.18134	27.1
910.56207	54.4
911.23779	19.7
912.19879	36.2
914.25116	79.3
916.48480	39.2
917.27045	32.1
918.08771	232.5
918.88672	9.4
920.60229	39.7
924.35431	87.1
926.24048	105.6
928.26538	147.6
929.40356	130.2
932.89862	217.7
933.71411	37.9
934.74957	197.7
935.77350	34.2
936.94562	13.8
938.20123	20.9
939.32202	219.3
946.52789	256.2
948.40649	80.9
952.74323	110.6
957.03363	64.6
959.57355	40.7
960.49194	142.6
962.33649	73.4
963.66571	145.0
964.50385	124.5
965.30200	33.4
971.43988	76.7
972.96655	18.4
973.70490	26.0
974.33984	19.5
976.76654	103.6
977.39569	669.6
978.27045	286.4
979.94318	235.1
980.54962	7389.7	y (9) (1+)
981.49609	3395.3
982.43158	256.3
985.97003	109.3
989.22314	63.6
999.72534	169.6
1002.20160	36.1
1003.34009	103.0
1004.46918	135.9
1011.03754	25.0
1016.19879	78.9
1017.32062	88.1
1020.43085	35.2
1024.45422	17.5
1026.38611	30.2
1028.85413	62.8
1030.25928	73.2
1034.19653	32.2
1039.40295	43.1
1040.32446	36.4
1043.26550	96.0
1045.15906	31.2
1046.54639	96.1
1049.55688	28.2
1050.31470	61.8
1052.68921	89.2
1053.77148	71.8
1054.49341	36.9
1057.60120	248.3
1058.44739	221.9
1059.57544	69.0
1061.27222	147.9
1062.42651	109.0
1063.62988	16.4
1067.49097	282.6
1068.57373	183.3
1069.97290	60.3
1072.64648	533.9
1073.48242	107.5
1074.09338	157.3
1075.00806	489.4
1075.61292	199.6
1076.29395	344.2
1077.63135	131.0
1078.49951	143.5
1081.11548	152.4
1083.22498	48.2
1085.53687	60.6
1086.32349	51.8
1090.29480	1480.2
1091.32056	466.6
1093.15527	220.5
1094.26465	172.4
1095.38477	104.9
1096.65308	21.2
1105.58789	40.9
1108.52466	18.9
1118.27307	36.2
1119.79944	13.4
1120.44604	40.3
1124.23682	22.2
1126.47412	30.3
1129.55847	197.0
1141.11157	43.4
1146.64893	170.2
1147.77161	32.2
1152.53406	125.7
1160.15613	10.4
1161.69043	36.3
1164.48645	964.4
1165.58667	644.7
1168.16528	44.9
1170.40002	712.9
1171.46460	519.3
1175.47095	14.6
1181.96265	22.5
1184.14307	61.8
1187.50977	365.6
1188.25586	1541.8	b (12) (1+), b (13) (1+)-P
1189.18164	863.4
1190.15540	137.2
1196.33447	7.3
1197.27246	14.5
1197.90417	29.7
1213.79529	12.4
1214.78308	18.5
1217.57605	15.4
1218.27991	27.1
1228.22815	53.5
1252.18298	10.4
1261.32727	25.5
1264.91492	81.8
1268.04346	17.4
1282.56543	28.8
1285.26892	159.7
1289.78479	53.6
1301.43689	40.4
1303.72205	14.4
1306.20471	30.7
1318.61853	38.3
1358.44128	15.9
1388.59265	81.9
1414.60120	43.5
1431.78210	144.1
