# Supplementary material for: Phosphoproteomic Analysis of Platelets Activated by Pro-Thrombotic Oxidized Phospholipids and Thrombin
Source: PLoS One. 2014 Jan 6;9(1):e84488. doi: 10.1371/journal.pone.0084488 (PMC3882224; doi:10.1371/journal.pone.0084488)
Supplement: Annotated Spectra S1 — (ZIP) [file pone.0084488.s004.zip › AGSPSPQPSGELPR_-13_2_52479.txt]

m/z	i	matches
206.82870	39.3
211.84505	43.6
217.06790	57.4
224.00497	116.1
226.17377	159.1
227.14169	26.9
236.09155	24.2
237.13693	18.4
238.28232	47.5
240.65511	43.3
250.03220	52.8
253.16965	69.3
254.06393	199.6
255.62579	125.4
256.36810	28.3
258.15585	50.3
261.27289	23.0
262.41028	52.5
263.34155	15.0
264.09998	28.5
265.00674	82.5
266.68158	12.2
267.45432	26.7
269.39404	26.0
272.27094	3695.7	y (2) (1+)
273.28876	200.8
274.49942	61.4
277.28912	64.8
278.24738	25.8
279.33987	40.8
284.04330	30.7
293.29718	18.5
295.17163	353.4
296.13815	441.6
298.13690	33.4
299.43060	43.5
302.13495	16.2
307.30768	81.0
308.08704	53.6
313.26630	14.9
314.24707	28.6
315.78140	13.5
319.28473	292.9
320.22296	217.4
323.55341	14.9
326.13568	166.8
328.37598	93.8
330.14984	123.3
332.33606	37.8
333.31882	13.5
335.08740	28.6
336.23938	28.5
337.12811	162.4
338.32538	16.3
340.40997	30.8
341.43573	33.6
345.16571	69.1
346.58020	191.1
347.22583	207.2
349.65179	27.1
350.58621	116.8
351.36020	44.5
354.27383	83.0
355.22382	32.1
356.29926	70.1
359.31586	113.3
360.46069	43.0
364.20477	1859.6	b (5) (1+)-H2O-P
364.96338	370.2
366.30328	12.1
372.20190	61.7
382.28058	1034.6
383.31042	114.1
385.35846	1967.4	y (3) (1+)
386.36029	529.1
387.15204	88.3
390.96295	59.3
392.58221	71.6
398.02777	68.4
400.37488	57.9
403.70996	45.6
405.74786	98.2
406.47516	61.5
407.29553	21.3
409.10223	37.6
410.34705	136.1
411.06799	51.1
411.73566	103.7
412.42834	62.8
416.01843	35.0
423.25562	233.0
424.40460	40.7
425.27722	87.7
425.96161	70.2
429.27899	69.7
434.30731	211.3
439.46759	14.8
441.33411	141.1
442.27289	58.2
443.46454	32.0
448.90887	31.3
451.38464	28.0
452.34308	38.9
456.73499	29.8
458.15955	113.9
460.85773	340.5
462.12988	2106.4	b (6) (1+)-NH3-P, b (5) (1+)-H2O
463.17505	586.4
464.08356	89.7
466.15839	108.6
470.38745	408.5
471.30444	37.5
473.17102	16.6
479.26440	415.0
480.09009	1378.2	b (11) (2+)-H2O-P, b (11) (2+)-NH3-P, b (5) (1+)
481.31927	214.4
482.41095	48.6
483.17169	83.7
484.09760	149.9
490.84772	2001.2	y (9) (2+)
491.45618	626.8
493.90582	114.0
498.90594	24.4
500.23065	290.6
501.09155	176.1
502.25592	156.9
503.42114	41.6
504.32434	38.1
507.43988	61.1
508.23541	121.6
513.73456	186.3
514.36243	418.3
515.41302	216.1
517.34821	619.7
518.36163	1514.0
519.32953	451.1
520.42126	106.4
522.56213	19.0
523.55701	96.0
524.39276	53.8
525.48688	273.3
528.16608	381.8
530.55542	114.8
533.32843	260.7
534.76385	718.9
535.72736	70.2
538.86389	548.1
539.77374	121.9
543.48547	142.3
544.34344	114.4
545.22906	73.2
547.50348	55.3
548.62823	267.4
549.32977	160.1
550.32300	169.7
552.40393	51.1
554.18018	48.8
555.51746	99.8
556.40564	294.0
557.40802	173.4
558.57434	121.9
559.28632	343.2
560.15442	131.9
561.08447	25.5
562.74261	21.3
565.44818	221.4
567.73920	101.1
569.23199	106.5
571.19537	1883.5	y (5) (1+)
572.36060	740.5
573.95660	4235.6	y (11) (2+)-H2O, y (11) (2+)-NH3
574.95660	302.8
575.92462	129.5
576.93579	147.7
577.74518	128.5
579.20062	59.4
580.37268	95.7
581.80182	352.5
582.85150	8991.9	y (11) (2+)
583.48053	3006.8
584.36365	375.3
585.49628	102.9
586.29785	126.8
587.30151	87.7
588.29242	231.0
589.30597	873.4
590.30310	1046.3
591.49951	628.6
593.36450	19.0
595.28418	59.7
596.15607	88.8
597.01678	43.3
599.62207	315.8
600.22302	313.4
601.32587	74.6
602.58960	106.4
603.52496	181.0
605.34174	16.3
605.97058	53.8
607.21344	4325.5	b (7) (1+)-P
608.42108	3514.3	y (12) (2+)-NH3-P, y (12) (2+)-H2O-P
609.38245	388.7
610.22742	359.0
611.48663	46.2
613.39331	46.1
614.16492	229.4
614.81445	211.5
615.50714	220.7
616.35736	270.9
617.56110	14734.5	y (12) (2+)-P
618.55090	569.9
619.31775	168.6
620.84869	171.5
622.23822	377.6
622.97455	15005.7
624.22418	796.8
625.48364	431.5
626.40204	307.9
628.07092	23.1
630.17175	147.5
631.02179	333.5
632.26904	267.2
633.48859	76.8
636.20917	52.2
637.63654	423.6
638.40057	76.5
641.02960	225.4
642.00018	197.7
642.97363	412.8
643.57751	35.7
644.72931	173.7
646.16559	72.9
647.82782	88.8
648.51282	79.3
649.30988	35.3
650.07422	142.8
651.58105	210.2
652.38837	98.2
655.22723	173.7
656.39655	38.4
657.11926	899.0
657.95398	1224.8
658.92896	276.5
660.03296	450.0
660.96460	192.6
662.39752	110.3
663.26025	209.0
664.21411	266.8
666.12714	2284.5	y (12) (2+)
667.18585	1114.4
668.29803	89.2
669.17584	343.8
669.84253	27.2
670.96741	611.9
672.61176	6839.0	[M+2H] (2+)-H2O-P, [M+2H] (2+)-NH3-P
673.49957	641.9
674.64606	23.0
675.98718	203.4
676.93878	128.5
677.95374	316.9
680.09167	2872.9
681.27411	24543.2	[M+2H] (2+)-P
681.96051	17253.9
683.01740	337.0
684.15533	381.4
684.94263	269.0
685.59485	273.6
686.68115	817.8
687.32245	1737.0	b (8) (1+)-NH3-P, b (7) (1+)-H2O
688.16937	712.0
689.57782	343.4
690.69550	822.1
691.65851	498.6
692.50348	222.2
693.31903	517.4
694.33368	85.6
695.28040	388.2
696.39124	1780.5
697.07947	347.4
698.07330	610.4
699.06049	346.5
700.24915	232.4
701.65912	248.6
702.32550	581.6
703.66077	1413.4
705.10199	4206.5	b (7) (1+), b (8) (1+)-P
705.99969	1030.2
707.30243	438.1
708.50366	1053.2
709.40027	119.1
711.31665	3798.0
712.42163	4009.6	[M+2H] (2+)-NH3-H2O
713.35516	903.5
714.90747	766.9
715.71234	797.9
716.70490	1195.2
717.46960	504.0
718.24481	338.8
720.04230	2370.7
721.36621	4185.6	[M+2H] (2+)-NH3, [M+2H] (2+)-H2O
722.55182	161.0
726.60602	23.0
727.69513	13.5
737.23846	82.5
738.47675	271.2
740.15985	24.0
741.85541	44.4
744.28607	173.0
746.58893	83.2
749.94611	55.2
751.23651	110.6
752.51117	195.4
753.16040	110.3
755.45294	14470.6	y (7) (1+)
756.41663	4855.7
757.36139	633.2
758.06543	81.7
759.34210	47.5
761.97424	172.2
765.51971	67.9
766.51068	24.4
768.94537	221.3
772.03613	32.1
773.25922	140.0
774.61456	236.2
775.74286	119.0
778.34296	349.8
780.00116	514.3
780.94061	67.4
782.18610	14.9
784.25519	234.9
785.89294	201.3
788.18036	120.2
791.40924	376.2
792.34332	142.3
793.58344	377.8
795.70587	55.2
797.06171	106.6
799.21289	32.1
800.40515	211.5
801.53546	33.5
802.28754	247.1
804.21240	99.7
805.44952	28.5
807.75336	28.3
808.44427	32.5
811.07971	230.4
813.87482	180.9
814.94501	331.4
815.59467	138.6
818.34406	67.0
819.77441	160.6
821.07153	113.0
822.19116	131.0
823.87311	246.6
828.47418	51.2
830.71539	60.6
833.99762	15.1
835.02826	144.0
840.15668	109.6
842.41803	220.0
844.81940	217.9
846.27545	32.6
848.28290	111.5
849.40759	70.2
853.02649	94.7
854.17474	116.7
857.50946	43.6
858.46191	215.1
859.33051	43.7
860.18188	241.8
861.17059	27.2
862.59485	25.5
865.17761	31.0
866.62762	406.7
867.49225	88.9
869.19818	201.5
871.20795	1370.3	b (9) (1+)-H2O
872.25201	218.6
875.10138	62.2
876.45392	101.7
877.41406	40.8
878.11920	17.2
879.13251	51.1
879.94525	93.3
880.55353	202.7
881.46094	37.6
883.47876	557.2
884.38007	209.8
885.14203	44.5
886.47003	174.9
889.20013	323.3
889.95404	36.1
891.33936	145.1
892.64789	9.5
893.70270	75.6
894.51141	59.5
895.49335	31.1
896.45313	168.9
898.83624	171.5
901.59442	42.2
904.67651	69.3
905.67084	130.5
906.31866	183.3
907.33990	107.2
911.06567	86.7
914.18304	160.9
915.87598	188.1
919.86841	52.8
924.12726	32.0
925.11090	80.9
928.26154	198.7
929.08710	311.4
932.69391	36.2
934.31720	175.2
938.66949	53.6
940.29425	17.1
941.45630	57.4
942.31195	208.3
943.26514	58.2
945.22046	48.1
946.49023	106.7
951.15717	25.6
951.88110	13.7
953.16870	53.5
955.70233	14.9
957.03192	228.6
959.32843	65.3
960.39795	136.3
961.55371	75.8
962.27020	153.3
963.30243	159.5
964.29419	132.0
964.89795	222.6
967.17114	72.3
967.80249	73.2
971.00055	54.6
972.69971	237.7
973.39136	90.5
975.17804	32.6
977.29401	780.2
978.26074	639.9
979.17841	247.8
980.47650	10281.1	y (9) (1+)
981.51361	5639.8
982.50861	495.8
983.33325	53.6
985.98724	24.6
987.87482	45.7
990.20068	47.2
994.19171	34.9
996.37067	28.1
999.38300	14.8
1002.20758	34.8
1004.37457	158.9
1005.75043	78.1
1007.57861	54.8
1009.42572	134.3
1010.11279	52.5
1013.37946	26.6
1015.19214	49.8
1016.03223	96.1
1019.66705	122.8
1020.60693	28.5
1024.32007	65.5
1026.95386	30.8
1028.05737	13.5
1029.01025	231.7
1029.96460	66.9
1031.41211	87.8
1033.26257	84.8
1034.15503	155.8
1035.26001	77.2
1040.60571	42.1
1044.15283	29.8
1045.25549	181.4
1046.44910	112.7
1049.51062	208.8
1050.55237	53.8
1051.78259	100.1
1055.32886	25.9
1057.28296	417.4
1058.13501	164.6
1061.39160	97.0
1062.29285	70.1
1063.66174	36.8
1065.32568	17.7
1067.63428	695.3
1068.51270	638.3
1072.52820	284.1
1073.37573	569.9
1074.40759	301.5
1075.34924	1100.3
1076.30725	291.3
1077.49512	431.1
1078.43018	57.8
1082.91870	46.5
1086.53418	47.0
1088.09570	52.6
1090.37085	2851.4	b (12) (1+)-P
1091.47388	1223.1
1092.58228	310.0
1093.57703	155.2
1094.42261	20.5
1095.55396	120.2
1099.49841	101.0
1100.13953	17.6
1104.51868	28.5
1117.65405	24.7
1119.34644	38.0
1121.73792	21.8
1124.55481	10.8
1129.40698	104.8
1137.10205	74.2
1139.24390	34.1
1142.27039	106.6
1145.75635	45.0
1146.77319	504.1
1147.51807	222.7
1152.34387	87.6
1154.99060	47.5
1157.48071	48.4
1158.49585	97.7
1160.13354	146.6
1164.48206	1616.5	y (11) (1+)
1165.52734	675.9
1166.51843	102.8
1168.51489	116.4
1170.22363	906.2
1171.40332	399.1
1172.31360	51.0
1184.15857	51.6
1188.25500	2867.7	b (12) (1+), b (13) (1+)-P
1189.20300	680.5
1190.21497	245.6
1195.50537	51.8
1203.79712	24.3
1207.37036	48.5
1209.42334	46.4
1214.66431	164.3
1218.81445	168.8
1221.97986	40.3
1226.07471	67.9
1233.38281	40.2
1234.41174	68.6
1235.85486	85.1
1241.90540	107.6
1244.26086	54.1
1245.35315	229.2
1253.72437	14.9
1262.10193	70.0
1265.76892	33.9
1271.45703	26.7
1277.50977	48.9
1281.94873	32.1
1283.70618	149.6
1284.68481	184.3
1285.29993	220.3
1286.50806	55.2
1292.15784	41.1
1294.18982	139.7
1295.03845	47.0
1303.14929	25.6
1319.43164	16.3
1320.97986	119.9
1327.44934	29.3
1330.39319	49.8
1349.42920	38.0
1351.55847	78.3
1358.21558	49.8
1406.83069	73.6
