# Supplementary material for: Phosphoproteomic Analysis of Platelets Activated by Pro-Thrombotic Oxidized Phospholipids and Thrombin
Source: PLoS One. 2014 Jan 6;9(1):e84488. doi: 10.1371/journal.pone.0084488 (PMC3882224; doi:10.1371/journal.pone.0084488)
Supplement: Annotated Spectra S1 — (ZIP) [file pone.0084488.s004.zip › AGSPSPQPSGELPR_-18_2_66270.txt]

m/z	i	matches
208.18007	67.0
210.43250	12.7
213.31277	133.3
219.22839	61.2
220.07782	18.3
221.34518	97.6
224.12634	171.0
226.24524	131.6
237.37093	25.1
238.37038	80.7
242.05949	59.1
245.51234	19.1
250.28604	12.7
254.25137	443.0
255.23300	162.2
256.39999	75.7
261.11163	70.3
262.04248	39.3
265.07077	112.9
266.44635	84.4
267.22644	33.7
268.39044	48.0
272.34406	3740.1	y (2) (1+)
273.37634	561.9
274.62549	23.8
279.96893	89.5
286.28113	19.9
287.23932	20.4
289.49438	21.5
293.09775	26.9
295.21686	344.6
296.12146	650.8
297.22040	141.3
308.24414	21.5
313.11493	25.1
314.17374	23.0
316.11856	35.4
319.11743	201.5
320.12854	81.7
320.84998	19.1
323.35443	51.5
324.20294	68.5
324.99255	25.7
332.68268	54.8
334.06000	179.1
336.20532	204.9
341.16760	120.5
347.16553	278.1
350.29407	10.1
352.28101	186.2
352.94196	22.9
354.07840	58.6
359.62402	171.8
364.10248	2476.7	b (5) (1+)-H2O-P
365.04150	428.6
366.29388	223.8
367.20721	237.0
368.33002	64.3
370.26056	99.5
371.33661	338.1
372.20258	71.6
378.68585	38.0
382.36694	1805.2	b (5) (1+)-P
383.29791	113.5
384.50409	38.0
385.34039	3465.2	y (3) (1+)
386.27557	542.2
391.11279	25.6
392.10284	122.3
393.05353	70.6
396.14923	33.3
405.87738	145.9
407.22400	32.0
410.25482	409.3
411.38831	26.8
423.27625	233.6
424.52997	110.1
434.15717	59.9
435.44049	79.3
438.39349	57.4
441.46600	88.6
442.92664	122.7
443.93250	28.2
444.97321	188.1
446.06714	58.4
448.24451	103.0
449.82294	72.8
451.16693	103.2
453.18750	29.4
457.32092	143.2
462.03137	3883.1	b (6) (1+)-NH3-P, b (5) (1+)-H2O
463.22797	663.8
464.04370	69.0
467.30688	59.9
477.25323	41.3
478.34686	70.5
479.25879	227.7
480.25067	1882.8	b (11) (2+)-NH3-P, b (11) (2+)-H2O-P, b (5) (1+)
481.63928	220.0
482.71466	159.6
484.35132	74.1
486.66638	50.5
490.66711	1419.8
491.50232	1944.7	y (9) (2+)
492.53076	227.5
493.25537	182.7
494.15411	13.8
496.50464	56.9
497.65210	19.6
498.67926	79.3
503.20703	44.4
504.70184	72.2
507.37103	18.7
508.48132	82.9
511.58014	17.8
512.41162	30.5
514.46729	490.7
515.17365	108.8
515.82166	152.6
517.01648	87.9
525.64331	355.8
526.44208	117.4
527.65399	63.5
528.85608	188.7
532.91986	167.5
533.56696	153.2
534.47418	649.9
538.28931	30.2
540.19232	280.3
554.52979	41.9
560.31683	21.7
565.07928	86.1
565.74286	31.2
567.57446	21.3
571.40466	2693.8	y (5) (1+)
572.46039	707.2
574.01337	3313.4	y (11) (2+)-H2O, y (11) (2+)-NH3
575.16278	238.9
575.86359	130.9
577.27502	348.5
578.31451	204.0
583.04437	14724.2	y (11) (2+)
584.01636	2663.6
585.25360	191.9
587.47443	76.6
589.36755	1372.6
590.32648	1525.0
591.34912	211.7
592.23236	106.7
593.65497	62.6
594.50671	74.2
596.39807	87.2
597.52496	47.1
600.21881	345.4
600.85822	223.1
602.77875	149.6
607.25763	6905.1	b (7) (1+)-P
608.42267	3129.5	y (12) (2+)-H2O-P, y (12) (2+)-NH3-P
609.51965	913.6
610.46173	149.6
612.38068	128.6
614.21906	369.2
617.36957	10563.2	y (12) (2+)-P
618.00507	8895.5
618.82318	1084.2
619.74133	157.6
620.59271	128.7
623.05402	12767.4
623.96606	2714.2
625.46356	226.9
631.00366	153.1
631.72302	95.6
632.99390	33.9
636.30048	136.5
640.51880	128.4
642.00739	218.9
643.34540	78.1
645.67108	259.3
646.57635	66.7
647.65472	42.6
651.96564	206.7
652.90277	70.7
657.57825	909.2
658.22528	520.1
658.83673	255.6
660.50061	214.5
662.44141	31.6
663.43115	142.2
664.20270	135.2
666.29767	2041.5	y (12) (2+)
666.94281	1759.2
667.60254	85.0
669.06000	256.8
669.67798	14.2
670.39203	34.4
672.57269	6081.3	[M+2H] (2+)-NH3-P, [M+2H] (2+)-H2O-P
673.58496	2004.9
674.92896	88.3
675.56006	90.5
677.18420	182.7
678.70386	12.7
681.30591	30783.6	[M+2H] (2+)-P
682.06671	25776.1
682.90961	2800.7
684.77570	366.5
686.05280	219.4
687.24396	2396.3	b (8) (1+)-NH3-P, b (7) (1+)-H2O
688.26666	758.0
689.20050	80.3
690.81671	43.0
691.42596	105.9
692.55255	143.1
693.36041	188.9
694.14496	79.1
695.39880	440.6
699.03741	431.9
701.21777	102.4
702.11053	115.3
705.04059	4981.4	b (8) (1+)-P, b (7) (1+)
706.05634	1944.1
707.21155	497.2
708.25311	618.5
709.39752	724.4
710.96014	199.8
712.35773	656.3
713.03241	785.6
713.90552	364.6
715.07153	749.5
716.16241	237.3
717.67206	581.0
718.38861	186.4
720.00439	106.5
721.39563	7963.5	[M+2H] (2+)-NH3, [M+2H] (2+)-H2O
722.38885	455.4
730.20807	15.2
734.71155	71.4
737.32251	107.5
738.44800	39.3
742.28802	63.8
744.14819	38.7
746.65979	59.8
750.92157	50.1
751.95313	80.6
752.71191	32.1
755.40472	18534.9	y (7) (1+)
756.40808	7856.5
757.43732	1749.2
758.49664	306.2
759.49323	23.0
763.18030	50.9
764.49670	169.4
773.46466	311.6
774.45258	34.9
775.63159	42.3
776.77283	49.7
778.43695	399.4
779.21552	67.7
781.70538	92.9
786.23291	26.9
791.31451	605.2
792.41473	170.6
793.42517	189.8
794.26978	56.2
797.04639	37.4
802.43134	71.0
806.15607	96.4
809.67957	136.1
811.31128	38.3
817.55267	95.0
818.49579	38.8
820.15491	50.8
821.20099	87.1
822.82294	32.1
824.80560	37.0
831.28070	15.3
836.30634	144.4
838.26605	26.9
842.71747	171.9
845.09039	115.7
848.29651	82.5
849.69391	299.0
850.67633	14.0
851.53546	14.9
853.40717	210.0
855.28754	61.2
856.48322	62.5
858.63208	24.2
860.29413	230.9
861.31213	32.1
863.15527	143.0
865.38666	44.7
866.45764	554.9
867.40283	192.3
870.59900	95.9
871.29633	1219.8
872.47205	378.7
874.74579	16.6
876.45850	452.7
877.30682	26.9
878.62311	81.9
883.53125	663.6
884.43402	424.4
889.26611	486.3
890.32690	215.4
893.44427	131.2
894.27460	29.0
907.47906	211.5
915.33539	56.6
916.43799	110.4
919.56232	33.4
920.41876	101.2
921.15570	20.4
927.02667	125.7
928.38452	177.4
933.17340	100.3
934.43744	200.4
941.66791	16.6
942.37885	32.0
944.47479	64.8
945.24585	189.8
946.17023	160.0
947.51935	205.6
948.63324	66.3
951.48462	34.9
956.21021	61.1
959.44824	153.1
960.31744	63.8
962.50641	255.1
963.59741	453.4
964.50604	65.1
965.12018	22.8
966.52716	109.2
977.33649	1272.0
978.12982	805.9
978.83942	342.3
980.50018	12522.3	y (9) (1+)
981.57501	7803.0
982.64838	1731.0
983.30927	57.7
984.19629	17.4
985.32007	58.4
1002.39435	79.3
1003.46851	67.9
1004.35614	14.0
1008.53461	25.6
1009.51343	21.7
1013.59601	111.6
1026.98169	10.1
1034.53271	117.9
1039.93042	117.0
1042.40283	70.5
1043.38501	17.5
1044.26245	66.5
1045.64331	49.1
1048.44849	42.1
1049.47205	190.8
1051.82129	45.5
1054.43970	49.7
1057.24951	558.5
1058.32886	248.3
1059.52832	105.5
1060.28760	68.6
1062.29468	117.2
1064.02930	67.8
1066.54785	100.2
1067.54224	485.3
1068.43970	427.7
1069.64893	116.5
1072.51221	624.7
1073.44580	237.4
1074.49072	134.1
1075.42261	1137.7
1076.26367	832.8
1077.13928	450.7
1078.60461	172.7
1079.57397	132.3
1090.38074	2862.4	b (12) (1+)-P
1091.55396	1222.3
1092.35803	675.0
1118.23535	49.6
1119.70068	150.1
1124.78223	58.7
1130.84290	43.2
1147.39343	235.0
1148.44495	229.2
1153.05322	14.0
1153.87280	51.3
1157.36890	53.6
1164.57397	1964.3	y (11) (1+)
1165.59399	1226.8
1166.55493	325.3
1168.36768	84.6
1170.39038	1992.2	b (13) (1+)-NH3-P, b (12) (1+)-H2O
1171.33020	391.2
1172.42871	207.4
1173.41882	66.6
1187.68347	824.3
1188.38574	2698.8	b (12) (1+)
1189.39526	908.3
1190.42029	468.0
1191.47632	34.5
1210.95239	54.9
1246.27820	57.6
1268.78333	30.3
1285.68311	136.7
1286.49622	239.7
1287.48511	15.3
1300.34778	35.5
1327.45496	107.8
1401.84021	30.3
