# Supplementary material for: Phosphoproteomic Analysis of Platelets Activated by Pro-Thrombotic Oxidized Phospholipids and Thrombin
Source: PLoS One. 2014 Jan 6;9(1):e84488. doi: 10.1371/journal.pone.0084488 (PMC3882224; doi:10.1371/journal.pone.0084488)
Supplement: Annotated Spectra S1 — (ZIP) [file pone.0084488.s004.zip › AGSPSPQPSGELPR_-19_2_66072.txt]

m/z	i	matches
213.28120	12.1
219.30846	2.2
224.27583	21.1
232.31758	18.4
236.33153	4.1
238.07639	12.0
238.72044	13.0
247.07721	2.6
252.41914	3.9
254.12546	13.7
255.65370	14.9
260.01758	5.4
262.19708	6.5
265.00928	6.7
268.19147	7.6
272.24210	388.9	y (2) (1+)
273.25101	62.5
274.02277	20.3
288.27933	13.0
290.28070	26.9
291.22229	3.9
293.37363	2.8
295.30341	33.2
296.11664	47.3
299.32281	2.8
303.54987	3.4
304.48529	10.4
308.36478	5.1
309.71539	4.5
313.22479	5.6
315.84961	2.4
320.84406	4.3
326.98297	3.3
333.11481	7.5
334.44000	2.2
336.13025	3.0
336.76996	8.2
341.36041	3.5
342.08453	12.7
343.26154	2.8
346.90363	12.6
349.31732	16.3
350.01135	12.7
351.10394	35.3
354.36475	11.4
357.15790	6.1
359.40247	5.9
364.15863	164.8
365.13031	61.6
366.23462	30.4
367.21747	8.6
368.34961	33.1
370.10156	13.9
373.18158	4.6
382.16138	199.2
383.32159	79.1
385.38617	380.7	y (3) (1+)
386.32080	61.8
387.29199	2.8
388.87421	12.8
389.54541	4.9
395.16010	27.9
396.57745	6.0
398.43756	6.9
400.21643	6.2
409.69189	6.0
410.36212	17.9
411.64014	8.4
413.61816	14.9
415.43109	19.3
423.21716	73.6
424.07898	11.0
432.38434	5.8
437.32312	4.6
439.76270	6.7
441.17505	24.7
442.57684	3.7
443.98041	7.8
450.37115	3.4
452.27905	8.3
453.54248	5.4
462.11682	241.8	b (6) (1+)-NH3-P, b (5) (1+)-H2O
463.24976	49.6
465.35095	5.4
473.30743	16.5
477.27728	3.7
478.27490	16.3
480.03528	145.1
481.02795	34.6
482.08728	21.2
485.36426	5.9
487.45819	12.3
489.66010	15.4
491.14563	258.0	y (9) (2+)
491.99573	32.4
493.11603	20.7
496.30865	24.1
497.28925	5.6
498.47174	1.7
499.27026	5.8
500.05688	24.4
501.21210	11.6
502.23975	3.9
504.14240	6.3
508.40924	6.7
510.85132	5.4
514.36084	99.1
515.74677	16.6
516.88892	33.7
522.24188	6.7
523.34973	13.3
525.71289	70.7
526.50232	7.5
527.69879	19.5
529.18024	5.0
529.93311	8.5
531.57446	9.3
533.14581	37.6
534.39252	8.0
535.30621	14.1
538.30524	9.8
540.12244	4.1
541.63599	39.7
544.22552	19.5
546.95416	3.6
548.46899	14.0
552.61688	16.6
553.62531	7.8
554.40088	22.7
559.19501	35.3
561.36761	9.7
562.74097	5.0
566.45807	2.8
567.32800	4.5
571.32043	203.0
572.45715	131.7
573.99646	658.7	y (11) (2+)-NH3, y (11) (2+)-H2O
575.03888	174.0
576.39899	9.0
577.17389	14.9
579.29962	13.8
580.30713	4.6
582.99750	1488.0	y (11) (2+)
583.86426	123.5
584.60449	28.7
585.61493	37.6
586.33801	14.1
589.48309	153.7
590.46478	62.9
591.44568	52.4
592.73553	30.2
594.44659	7.1
595.58136	2.8
596.97015	16.9
598.60626	2.6
599.36761	11.4
600.11707	6.0
605.49756	8.7
607.23187	642.0	b (7) (1+)-P
608.37927	459.2	y (12) (2+)-NH3-P, y (12) (2+)-H2O-P
609.39807	82.5
610.08722	48.0
611.80878	14.3
613.25409	27.9
614.07947	54.4
615.06537	57.6
616.17267	22.2
617.39758	826.6	y (12) (2+)-P
618.03003	819.6
619.21484	78.3
619.84985	6.1
621.62189	6.5
623.03094	2877.6
624.01080	649.9
625.20197	53.0
626.34619	8.5
627.96063	24.0
629.42084	56.6
630.32190	3.5
631.47198	6.1
632.34229	3.5
633.19019	10.4
634.04938	31.0
635.25067	9.9
636.41815	27.1
637.41339	41.3
638.01685	19.9
639.40186	9.3
641.47253	7.3
642.37872	14.7
645.21338	13.8
646.30206	68.8
647.24316	22.3
648.40155	8.0
649.11212	35.3
649.88287	30.0
650.72699	85.5
652.06476	24.6
654.91785	66.4
657.30896	130.4
658.10052	152.2
659.37689	90.4
660.42535	55.4
661.24323	32.8
662.01459	37.0
663.75482	17.3
664.48877	77.4
665.29352	53.0
666.50543	436.3	y (12) (2+)
667.40948	167.8
668.59540	50.2
669.61841	40.8
670.28424	25.0
671.63629	38.3
672.52039	658.2	[M+2H] (2+)-NH3-P, [M+2H] (2+)-H2O-P
673.40204	467.1
674.43646	108.1
675.54626	19.0
676.46466	54.1
677.45453	37.7
678.42273	55.7
681.34821	4595.8	[M+2H] (2+)-P
682.05182	3496.4
683.03082	650.2
683.85425	55.5
684.55322	65.7
685.93231	63.3
687.20831	304.9	b (8) (1+)-NH3-P, b (7) (1+)-H2O
688.26343	111.6
689.03009	24.4
690.46051	153.1
691.48395	102.0
692.36444	13.3
693.17096	95.0
693.79248	192.7
695.08197	38.0
696.34705	12.5
697.89984	137.5
698.94928	197.1
699.64874	598.9
701.14642	86.9
701.94403	54.3
703.26031	61.7
705.09546	557.1	b (8) (1+)-P, b (7) (1+)
706.15680	109.3
707.38611	40.2
708.39850	122.2
709.28271	136.1
710.30096	96.5
711.38446	82.1
712.47601	440.7	[M+2H] (2+)-NH3-H2O
713.35187	286.6
714.13708	136.9
715.31287	118.5
716.23907	93.0
717.17474	123.6
718.38660	118.5
719.44159	137.4
721.24243	1943.3	[M+2H] (2+)-H2O, [M+2H] (2+)-NH3
722.03534	1133.8
722.96930	71.3
724.46600	13.8
725.42310	11.2
728.21637	13.0
732.83014	22.8
733.71967	6.7
736.16473	20.6
737.45325	32.0
738.18158	4.4
739.39886	12.5
740.79504	22.0
744.11328	7.0
750.63220	26.0
751.38464	3.3
753.54053	9.2
755.40204	2014.1	y (7) (1+)
756.36200	883.6
757.46954	187.8
758.14288	4.2
759.94489	43.6
760.60303	8.8
762.59174	9.8
763.35400	5.2
765.07098	5.2
767.46478	6.0
771.05450	10.0
773.53528	26.3
774.76776	12.6
775.91925	20.4
777.19623	19.3
783.44183	8.2
788.47961	8.7
789.78522	14.9
791.40472	38.6
792.40594	50.4
794.72839	25.5
800.34003	43.0
801.15619	23.8
802.06543	54.1
803.52850	7.1
806.29413	12.0
808.76630	7.3
809.83368	18.3
812.06787	12.1
813.57941	19.1
815.42145	14.7
816.32306	3.9
827.34369	5.2
831.07465	6.1
832.25739	55.4
833.00690	9.4
835.63928	6.2
836.33612	5.8
837.27325	28.0
838.28540	14.5
839.65173	10.4
841.27692	6.9
842.20410	11.9
846.93866	25.4
848.43512	41.5
849.49237	4.4
850.20752	20.9
853.34882	24.3
854.11249	8.9
855.33997	8.1
858.19293	4.7
859.29395	23.3
862.06458	7.2
862.69263	24.4
866.03265	49.1
866.78058	4.9
867.73682	5.7
869.23376	17.7
871.33514	132.1
872.24640	14.1
873.52594	18.3
876.39917	39.0
877.07465	56.8
880.31573	3.5
881.11908	6.7
883.41986	99.9
884.38055	7.8
885.53424	23.2
886.50885	20.4
889.31244	21.4
890.47955	30.2
891.41351	6.8
892.48468	25.7
894.94775	37.6
898.62494	9.3
904.48553	17.4
906.48297	25.2
907.40570	21.6
908.69550	27.2
911.83002	27.6
912.62085	4.1
915.57416	29.5
919.36615	21.2
921.57648	22.7
923.24463	28.8
924.05182	43.0
928.76440	65.5
929.47943	41.5
932.29248	9.3
933.31073	41.2
934.26373	12.6
935.01080	3.7
942.76343	3.9
946.24823	16.1
947.26605	41.1
952.17426	4.4
955.58441	61.2
956.20947	16.2
958.29712	4.1
959.70148	24.3
960.46600	30.5
961.39825	14.9
962.42023	51.9
963.64105	49.4
964.66382	13.4
969.24774	19.5
970.24884	4.4
972.22101	25.9
973.71027	62.9
974.73907	32.6
975.36554	2.1
977.32147	163.1
978.32666	96.3
979.15015	46.9
980.38531	1051.2	y (9) (1+)
981.49323	597.0
982.49518	230.2
983.43848	56.6
984.28632	2.8
984.93634	7.4
991.46613	13.2
994.20850	5.6
995.83246	25.2
996.47705	4.6
999.63019	15.8
1003.20685	6.0
1003.88129	9.0
1010.35284	23.0
1014.00586	20.8
1017.48877	7.4
1018.44629	5.2
1019.47247	8.6
1021.36957	14.0
1022.62323	7.5
1029.37488	23.1
1032.44165	15.8
1036.57605	4.8
1040.44067	21.7
1041.49072	14.6
1042.48462	7.5
1046.36353	14.7
1047.52930	20.8
1049.49805	23.5
1050.50671	20.0
1051.48889	28.5
1052.48022	10.1
1053.77686	15.6
1056.44043	14.7
1057.37085	115.0
1058.40210	31.7
1059.35461	20.6
1060.13477	10.8
1061.53772	18.7
1062.30103	15.6
1063.11707	6.9
1064.88367	25.2
1067.37793	151.9
1068.61292	18.8
1072.46362	26.3
1073.89893	40.7
1074.70508	81.4
1075.49854	85.7
1076.43262	58.8
1077.56885	42.4
1078.70093	31.2
1079.76587	2.4
1087.82690	6.6
1090.32751	310.7	b (12) (1+)-P
1091.38013	149.1
1092.57324	65.3
1093.53821	11.0
1094.56909	9.0
1099.24902	6.4
1105.13794	12.5
1107.01550	2.8
1118.36450	5.4
1119.43860	33.4
1123.50012	20.8
1125.19580	4.7
1126.41724	30.5
1128.69104	3.9
1129.71985	14.0
1134.29993	10.1
1147.28308	6.2
1147.92322	32.7
1148.69495	9.1
1149.79443	5.6
1152.40735	3.3
1153.56628	22.7
1156.83765	9.1
1160.42249	9.0
1161.70850	4.5
1164.52197	94.8
1165.60754	56.8
1166.58398	81.6
1167.30261	4.6
1168.45178	2.2
1170.31799	176.4
1171.45728	107.4
1172.62927	19.6
1175.32617	11.6
1183.16333	20.9
1188.31299	373.2	b (12) (1+), b (13) (1+)-P
1189.39124	160.9
1190.32275	31.6
1191.54041	15.3
1195.30310	29.9
1210.67529	16.9
1222.47046	8.5
1235.13611	12.2
1244.43738	11.5
1245.13818	2.2
1258.30957	24.1
1262.82385	10.8
1267.27393	13.0
1269.42761	11.5
1284.86462	22.1
1285.74158	42.4
1286.53052	26.0
1287.22827	14.7
1298.38110	5.6
1299.57593	7.7
1303.39026	9.6
1311.28040	7.3
1317.13135	4.3
1323.39783	2.4
1327.47473	4.1
1401.42322	2.9
