# Supplementary material for: Phosphoproteomic Analysis of Platelets Activated by Pro-Thrombotic Oxidized Phospholipids and Thrombin
Source: PLoS One. 2014 Jan 6;9(1):e84488. doi: 10.1371/journal.pone.0084488 (PMC3882224; doi:10.1371/journal.pone.0084488)
Supplement: Annotated Spectra S1 — (ZIP) [file pone.0084488.s004.zip › AGSPSPQPSGELPR_-20_2_60319.txt]

m/z	i	matches
207.20625	39.7
208.26863	31.5
210.38586	48.5
212.30569	29.3
219.23257	47.8
222.20676	19.5
224.40385	70.7
226.15518	83.5
228.43565	25.0
230.27524	35.6
236.29282	183.1
237.15067	19.5
238.33466	52.2
241.96928	21.8
252.01270	18.6
254.19537	324.3
255.32742	241.2
256.39160	43.0
261.92297	133.5
262.97284	30.9
265.26492	10.0
266.19528	59.3
266.98975	37.2
268.19452	111.0
272.30890	5665.9	y (2) (1+)
273.30487	747.2
274.34033	89.2
276.31158	33.6
278.11636	52.8
282.10370	68.1
283.19757	24.9
290.13507	146.6
291.14127	84.1
293.16144	148.7
295.32419	149.6
296.15033	551.7
297.08881	134.2
298.19897	82.0
303.14813	28.3
306.47934	51.3
307.56317	17.6
309.97906	108.0
313.13251	150.0
314.28406	33.4
315.31772	12.1
319.40851	42.7
320.95209	53.8
322.87354	21.6
323.54071	13.2
324.36993	46.2
325.11908	12.2
332.41577	161.1
334.14380	101.8
336.44122	90.2
337.04538	18.5
343.25366	37.1
347.45209	362.3
349.42017	154.0
350.37103	29.1
352.24384	9.0
353.21793	66.9
354.28979	59.1
359.61304	21.8
364.21820	3763.9
365.30042	876.0
366.18439	146.1
367.53717	323.4
368.48346	124.5
371.47913	11.1
374.38220	38.3
382.19928	2783.1
383.24036	338.1
385.44110	5616.2	y (3) (1+)
386.47229	1174.4
387.36163	140.7
388.28766	40.9
391.26721	31.5
392.48767	22.1
393.77600	12.2
397.10608	25.9
404.85291	162.6
410.12622	236.1
411.30646	45.4
412.27112	57.0
414.39417	47.1
416.44202	48.2
423.10022	284.3
424.18439	20.9
425.40240	10.2
427.32819	10.0
433.17767	48.9
442.44415	74.1
446.04755	35.9
448.36548	13.2
449.25543	85.2
452.36743	226.1
453.07776	11.4
455.10272	34.5
461.20367	220.5
462.15845	3595.8
463.29126	906.4
464.25568	130.3
466.22504	49.4
468.14612	9.0
471.71985	21.8
475.31836	47.8
476.94971	65.5
479.53839	959.7
480.18079	2152.6
481.20319	406.5
482.08521	210.8
482.91455	93.9
484.45026	33.4
486.96521	23.1
488.59174	58.8
490.80042	2371.4
491.52991	1774.4
492.41351	212.2
493.53546	17.6
496.54749	18.5
498.59070	40.3
502.38324	48.6
508.34802	39.0
514.44305	702.5
515.53680	241.8
520.23639	19.8
521.30292	41.5
525.68433	337.6
526.72888	100.0
528.24335	113.0
533.20111	384.5
534.53754	667.4
535.26910	27.9
536.29962	87.7
538.05585	106.2
539.45563	275.6
540.86469	62.4
546.28717	54.8
548.32068	12.1
554.90546	105.3
556.47235	47.5
558.48462	12.4
559.33124	145.3
560.22223	44.1
561.35040	13.2
562.31409	57.3
563.80920	33.7
564.69037	65.4
565.49719	179.3
566.40240	57.2
568.31915	17.9
571.41815	3997.8
572.45691	1739.4
573.80975	3677.5
574.51923	4141.8
575.40131	676.7
576.18054	111.8
577.61743	226.1
578.43457	74.4
579.35883	76.2
581.32019	56.1
582.80145	13210.2	y (11) (2+)
583.59045	12193.4
585.09247	103.4
585.97174	109.0
587.71558	66.0
589.22162	2067.5
590.27875	1087.0
591.27606	632.4
592.31207	164.2
594.19574	92.0
595.22498	79.6
596.63672	72.5
597.94794	38.7
599.44574	104.7
600.64185	414.7
601.59149	190.5
603.20099	37.7
605.62146	31.8
607.38727	10789.7	b (7) (1+)-P
608.34698	3439.2
609.20868	2262.5
610.39264	285.5
611.13300	55.5
612.08624	87.5
613.64087	103.5
614.73297	337.2
615.41528	146.7
617.43378	10582.8
618.08356	12447.6	y (12) (2+)-P
619.15546	1811.8
620.37738	109.0
623.01398	35201.4
624.00934	7853.6
625.04877	714.3
626.04388	257.5
626.75238	108.8
627.95087	124.6
628.98969	88.4
630.07538	140.0
630.81836	137.1
633.57922	79.8
634.50623	76.0
636.45111	403.1
638.07471	130.4
640.50079	162.9
641.80920	139.9
642.45490	34.2
644.52161	31.3
645.62604	158.2
646.22894	38.8
649.19189	78.7
649.86029	44.1
650.82977	20.0
651.52600	186.3
653.36432	186.6
655.28046	51.7
657.53937	2331.0
658.41644	1296.4
659.41412	549.6
660.19769	157.1
661.21307	358.2
662.00055	257.8
664.19672	537.1
665.22168	273.2
666.63550	7315.1	y (12) (2+)
667.95721	820.0
668.59314	24.2
670.34778	54.5
672.36047	6250.1	[M+2H] (2+)-NH3-P, [M+2H] (2+)-H2O-P
673.08612	5706.9
674.01898	1572.6
674.99640	344.6
675.93427	34.4
677.10760	133.1
678.45764	46.6
679.12524	52.6
681.59967	83281.2	[M+2H] (2+)-P
682.44238	14183.4
683.08112	5999.9
684.47333	359.7
685.69501	69.8
687.18488	3930.4
688.18848	1275.5
689.12494	275.8
690.39221	343.4
691.06451	202.3
692.28448	89.2
693.21027	83.7
693.85681	219.1
694.56293	63.4
695.76532	106.3
696.53656	71.0
698.20831	137.2
699.46222	1860.3
700.59991	229.4
702.67163	138.1
703.55792	98.2
705.24982	8259.4	b (7) (1+)
706.21576	2872.0
707.15234	280.9
708.16418	381.6
709.14404	229.3
710.22076	517.1
712.63043	1360.6
713.40253	1294.0
714.09967	480.7
714.74237	372.2
715.46362	319.5
716.94098	165.6
718.58008	451.1
719.57361	53.1
720.29681	174.3
721.54614	35542.8	[M+2H] (2+)-H2O, [M+2H] (2+)-NH3
722.56537	4335.5
723.36560	65.3
724.24402	105.3
727.61694	23.8
730.21136	35.5
734.55328	43.2
737.39709	205.3
738.27313	147.6
739.41705	92.2
742.20044	35.6
743.51239	63.4
752.46289	34.5
753.69550	35.6
755.49182	27517.2	y (7) (1+)
756.40857	11031.3
757.40741	3312.5
758.46564	707.7
760.99493	14.3
762.22784	130.2
763.19189	12.0
773.28119	89.8
774.36255	160.2
775.41943	64.9
780.39172	89.4
781.03577	45.2
782.98407	60.3
784.22174	100.1
786.25665	47.1
787.96869	86.6
789.47711	21.8
791.37177	895.4
792.31769	274.2
793.51288	166.6
794.24390	20.9
796.10699	20.5
800.13812	89.3
801.98883	271.1
803.44788	166.7
804.17352	13.3
805.18427	16.5
807.31628	61.5
811.35815	74.3
813.21686	51.5
815.59198	48.5
820.51813	33.4
826.28827	82.6
828.53821	47.4
829.85358	163.1
830.53198	143.2
831.39423	129.5
832.39075	73.8
835.09454	208.0
836.64313	51.5
837.90448	12.2
843.48749	51.9
848.30872	338.8
849.49036	136.7
850.63959	135.7
853.31635	63.7
854.33154	44.2
855.10645	22.7
856.51044	58.1
859.45264	98.6
860.23456	124.7
861.03290	28.0
863.69098	41.9
865.54504	34.4
866.48755	533.3
867.51263	226.7
868.47986	36.1
869.35181	34.5
871.11090	805.5
872.23175	864.9
873.16449	268.8
876.46918	205.0
877.26312	31.4
878.49030	11.5
883.53656	817.5
884.50977	278.0
885.45184	167.9
886.72894	15.6
889.40790	577.4
890.50714	250.5
891.38495	18.6
891.98615	63.9
894.02197	114.0
897.11041	78.4
906.37592	443.9
907.57062	79.9
908.70355	42.0
910.34283	58.1
911.47241	40.9
913.13434	38.9
919.68701	31.3
921.27618	27.0
928.34229	203.7
929.36694	143.0
930.43463	106.7
932.05414	42.0
933.11237	201.8
934.22260	368.8
934.95074	20.8
937.84961	37.7
943.35785	17.3
945.12897	207.5
946.46460	330.2
949.66864	16.5
950.61725	48.5
953.53394	34.5
959.17352	557.6
960.18286	134.7
960.84869	7.1
961.47101	71.5
962.58038	234.8
963.63403	160.9
964.59088	143.7
965.68994	172.7
973.25446	90.6
974.55688	17.8
975.29254	37.7
977.36053	2031.7
978.28180	704.3
980.48364	16753.5	y (9) (1+)
981.52350	10018.1
982.52246	2511.3
983.46631	686.1
984.41254	88.8
986.49658	61.1
988.72650	10.3
996.39307	47.7
999.50586	80.6
1004.46533	22.8
1005.71942	78.4
1015.92133	127.5
1030.52991	62.5
1034.88306	32.5
1036.25696	58.1
1039.19824	24.9
1040.29919	54.8
1042.40137	155.2
1043.60632	17.3
1044.54004	19.7
1045.97852	38.3
1047.01660	29.2
1049.63416	350.5
1050.81116	154.7
1051.74731	30.3
1054.49500	34.9
1057.22559	774.8
1058.35168	604.3
1059.40283	144.2
1060.56165	25.6
1061.26318	111.3
1063.54895	35.6
1067.55225	753.0
1068.58557	208.2
1069.77222	214.9
1070.64111	50.5
1072.19482	514.0
1073.25415	307.7
1074.78174	605.8
1075.39624	2180.3
1076.34009	1261.2
1077.42920	531.6
1078.43665	690.0
1079.29053	148.3
1081.78442	56.0
1090.40625	3687.7
1091.43542	2492.0
1092.46045	800.1
1093.12891	68.6
1104.45605	55.9
1106.31787	40.5
1112.21008	44.3
1120.64612	46.4
1130.20947	61.2
1131.36877	11.1
1132.03748	42.0
1134.66309	90.7
1140.94238	31.3
1142.61938	31.5
1147.10107	416.4
1147.87488	45.8
1148.61426	275.8
1149.44678	12.0
1152.30750	90.5
1156.29688	41.0
1162.43384	187.3
1164.62854	2755.8
1165.68005	1368.0
1166.58679	538.8
1167.51770	171.3
1170.29224	1564.6
1171.48584	1298.7
1172.34314	570.9
1173.50513	277.0
1174.40442	130.6
1187.76550	868.5
1188.39258	4565.9	b (12) (1+)
1189.36401	3214.1
1190.35571	338.7
1191.24170	313.2
1192.57166	20.7
1212.83716	28.3
1215.13464	59.0
1228.05408	12.3
1230.81750	54.1
1244.64954	37.4
1266.84558	141.4
1267.72839	31.9
1285.41956	337.8
1286.52710	118.3
1287.20251	60.4
1288.93640	36.7
1300.57654	56.5
1303.88953	23.7
1319.58044	19.7
