# Supplementary material for: Phosphoproteomic Analysis of Platelets Activated by Pro-Thrombotic Oxidized Phospholipids and Thrombin
Source: PLoS One. 2014 Jan 6;9(1):e84488. doi: 10.1371/journal.pone.0084488 (PMC3882224; doi:10.1371/journal.pone.0084488)
Supplement: Annotated Spectra S1 — (ZIP) [file pone.0084488.s004.zip › AGSPSPQPSGELPR_-21_2_74009.txt]

m/z	i	matches
207.21434	51.2
217.44867	11.1
219.04576	21.4
224.21407	27.1
226.25568	56.9
230.30057	42.6
236.06848	26.5
237.13104	115.1
239.20779	8.2
244.03604	24.2
247.01035	18.5
250.36516	23.5
253.61642	30.1
254.26044	262.8
255.27219	118.3
256.18622	36.0
261.15942	11.7
262.04733	9.5
264.92755	84.7
266.89908	93.0
268.19662	25.7
272.15094	1815.1	y (2) (1+)
273.26672	293.1
274.04416	109.9
278.37152	19.1
282.02557	11.1
286.33856	15.8
290.95773	31.1
292.28546	22.7
292.98767	33.6
295.16522	224.2
296.09616	341.7
297.20569	82.2
297.95200	16.8
303.40045	39.7
306.17096	29.8
309.21262	26.4
313.32874	125.0
319.29376	119.1
320.43085	23.7
322.99625	35.1
324.71353	11.1
332.21924	96.6
333.23465	18.6
335.13086	8.2
336.01822	97.2
339.49258	11.8
345.98984	50.1
347.24863	154.8
349.27090	102.0
350.31482	27.0
351.08167	44.3
352.20819	39.0
354.44757	98.0
360.13458	29.3
364.26160	1424.3
365.31372	277.5
366.21741	91.3
367.08209	36.7
368.56915	9.7
377.97809	18.5
379.53583	6.7
382.22540	565.5
383.34735	162.1
385.28534	1934.9	y (3) (1+)
386.43317	378.3
387.57196	27.8
389.41351	29.1
391.93744	24.2
393.08313	15.6
394.23792	26.9
399.24579	41.1
406.35303	32.3
410.23322	119.7
411.29858	47.8
414.82922	29.1
423.30463	161.8
424.15442	42.2
426.39935	17.7
429.32813	31.5
431.07397	39.6
433.75183	60.2
435.33087	36.6
438.18555	39.7
441.05627	29.4
442.45453	14.6
444.15686	18.4
445.65271	15.7
451.99219	48.5
455.56165	28.1
456.41956	31.2
461.60742	333.7
462.27808	1902.2	b (6) (1+)-NH3-P, b (5) (1+)-H2O
463.39313	427.9
464.26337	4.8
469.49817	11.2
470.64502	32.3
479.45514	148.9
480.10992	1169.3
480.98828	215.8
482.17670	137.2
482.90735	48.5
485.47620	9.0
489.65686	10.4
490.97675	1840.9	y (9) (2+)
492.07184	366.4
492.87921	48.4
496.36279	133.3
498.50055	11.2
499.44806	35.0
500.14838	19.9
503.11206	20.6
505.00641	6.0
508.33606	94.1
510.56702	17.0
513.04163	23.7
514.43457	673.5
515.64484	10.4
516.41968	14.8
517.10614	36.8
523.09796	17.1
524.22504	27.9
525.36273	118.8
526.06659	150.6
527.27240	41.9
528.80963	61.7
530.32635	27.9
533.01337	183.3
534.12598	398.4
535.04065	132.2
537.56348	27.3
538.19586	58.3
539.72412	251.9
541.62408	58.0
543.65118	21.4
547.41144	44.3
548.58832	149.2
550.30304	47.7
554.25708	26.9
556.42987	35.5
557.24518	26.8
559.25214	99.0
563.24225	62.2
565.16125	62.0
566.59460	60.7
568.47681	58.6
569.26935	17.1
571.33319	1566.2
572.43036	363.1
573.74561	1020.7
574.49878	1106.2
575.40515	123.9
576.49969	101.6
577.21741	293.1
578.04785	94.0
580.45850	22.7
582.81696	7170.6	y (11) (2+)
583.58606	4228.5
584.64508	169.0
585.78607	20.5
586.40137	23.9
587.42914	22.0
589.24274	1029.7
590.30157	547.6
591.17584	134.8
592.52472	10.4
593.33282	153.6
594.11719	52.0
595.52142	44.2
598.58899	14.1
599.49707	77.3
600.15765	256.3
600.98248	14.7
601.84656	67.1
605.33075	65.0
607.30963	3714.1	b (7) (1+)-P
608.30017	1764.9	y (12) (2+)-H2O-P, y (12) (2+)-NH3-P
609.06793	1420.3
610.08655	133.9
612.97955	39.3
614.18848	138.6
616.29620	83.3
617.67242	12022.0	y (12) (2+)-P
618.50244	956.8
619.14105	96.9
620.00616	63.3
623.01392	6792.2
623.98212	504.3
625.00604	160.4
626.22809	42.4
627.05981	75.4
628.62823	16.3
630.01959	67.4
632.76080	153.2
633.38324	95.0
634.08966	9.7
635.99359	145.8
637.33759	57.6
638.41541	34.4
639.53851	64.8
640.24005	131.3
641.53564	36.8
642.49811	53.1
645.97479	183.8
646.93518	72.7
647.83331	73.1
648.48669	175.2
651.07660	217.8
652.57037	61.6
654.29657	54.4
657.55328	519.2
658.48981	540.0
659.52740	275.9
660.61920	103.5
661.98230	103.5
663.79120	330.5
664.66559	41.5
665.38464	171.1
666.41772	1764.6	y (12) (2+)
667.49738	373.8
668.63953	108.0
669.42450	80.7
670.34900	132.3
671.17804	215.8
672.23621	665.5
672.90131	4480.9	[M+2H] (2+)-H2O-P, [M+2H] (2+)-NH3-P
674.02765	300.4
674.68091	111.8
675.65613	21.7
677.29132	264.7
679.14618	42.5
681.53046	35105.7	[M+2H] (2+)-P
682.64886	6022.1
683.56024	445.1
684.76270	100.2
685.42682	291.7
687.27234	1416.0
688.18439	617.6
689.16797	218.2
690.77496	316.0
691.75513	44.4
693.58588	62.3
695.04266	459.4
696.33771	36.1
697.46729	102.7
698.62231	264.2
699.33258	60.1
700.29150	210.4
701.33716	289.6
702.23688	86.4
703.28601	22.3
704.10297	137.3
705.24200	4213.0	b (7) (1+)
706.24634	1210.2
707.76135	260.2
708.57050	219.7
709.44000	631.0
710.29401	56.0
712.13068	1347.2
713.33350	622.2
714.43536	209.8
715.35889	457.3
716.11188	167.0
717.82025	517.3
718.49237	159.3
719.16803	106.7
720.59259	916.8
721.51569	3533.2	[M+2H] (2+)-NH3, [M+2H] (2+)-H2O
722.31616	255.9
723.54425	25.1
727.81726	86.9
735.05389	20.0
737.30231	73.1
738.39777	71.1
739.75299	25.2
740.58008	35.3
743.00690	85.7
745.35132	110.7
751.57990	58.0
752.39508	67.6
755.39417	11704.9	y (7) (1+)
756.46136	5043.7
757.44592	1211.9
758.26935	73.3
762.73834	70.4
764.51489	8.2
766.60455	15.6
768.10699	22.0
769.37579	41.1
770.64636	17.9
773.57074	274.3
774.37982	131.5
775.52386	27.1
776.47333	24.2
778.76202	41.9
780.02173	45.3
781.44031	94.0
783.80029	41.5
784.66028	129.2
785.36920	102.6
787.49756	24.6
791.29547	332.7
792.31500	255.1
793.37286	101.3
800.14099	7.6
802.13739	109.6
802.94293	34.5
808.15594	16.4
809.79376	40.3
811.50909	62.8
812.52435	5.3
814.18134	101.9
816.29437	44.8
820.35370	8.9
823.69025	52.0
828.64288	28.3
831.62616	39.6
833.30957	11.2
835.49957	79.0
836.54877	40.1
837.22198	27.3
838.11804	12.4
848.44867	171.7
849.25104	69.4
850.51447	22.2
853.03339	39.2
854.69360	146.9
856.47382	71.7
858.41046	38.2
865.53400	75.9
866.33160	130.6
868.40381	8.3
871.18799	374.6
872.22455	106.6
873.87909	163.7
875.36450	32.4
877.32422	65.7
883.50885	560.8
884.61499	132.4
885.29907	33.1
888.48688	8.2
889.33405	278.0
890.38763	65.2
892.20844	134.0
894.02637	79.9
894.69269	28.4
900.16632	40.3
901.39673	11.7
906.25287	271.8
907.38641	88.4
916.87354	14.8
924.02850	40.5
924.91138	11.9
928.31671	129.2
929.53174	16.9
933.51660	51.5
934.69385	14.7
938.43213	34.6
941.00098	31.8
944.28070	126.3
945.62665	226.6
946.54279	82.7
954.78540	34.6
959.62183	297.7
960.29352	30.1
961.14362	70.4
962.65765	226.0
963.54865	79.0
964.52301	100.1
965.43579	16.2
970.68475	86.2
972.11237	38.3
976.69141	68.0
977.44879	1178.5
978.23969	493.9
980.44611	7678.2	y (9) (1+)
981.49359	4421.5
982.49536	771.0
983.41162	116.8
988.09125	102.0
993.37671	20.5
1002.15240	69.7
1005.56464	11.1
1013.27313	44.2
1019.45490	19.1
1021.22241	26.0
1021.85895	14.7
1027.38135	41.1
1039.62378	7.5
1040.34521	34.6
1041.72717	28.3
1042.94678	72.5
1044.24561	20.0
1047.71924	22.2
1049.73425	114.9
1050.61145	155.1
1054.51868	11.9
1055.40283	77.8
1057.28418	473.9
1058.40503	114.7
1059.46875	19.3
1060.41418	54.2
1061.42529	77.5
1062.61780	63.1
1067.59351	483.9
1068.48669	233.3
1069.61206	138.2
1070.92712	26.5
1072.37830	365.3
1073.42310	234.9
1074.74023	164.3
1075.39172	587.0
1076.33923	551.5
1077.41028	461.4
1078.31470	74.3
1085.62903	16.3
1090.34778	2048.4	b (12) (1+)-P
1091.39795	987.7
1092.40027	422.3
1097.55286	39.8
1101.53284	60.2
1108.52344	50.9
1117.39001	22.0
1118.53101	27.2
1140.53247	37.1
1146.49316	14.1
1147.39819	61.6
1149.65332	113.2
1152.56030	55.3
1154.33496	39.2
1155.41431	38.0
1159.89551	16.4
1162.51733	14.7
1164.66101	715.7
1165.51880	360.1
1166.80957	207.1
1170.18506	685.1
1171.29724	678.8
1172.38867	94.6
1175.93970	67.2
1184.47351	86.8
1187.51636	105.2
1188.28369	1580.6
1189.26038	944.4
1190.37207	394.4
1197.12598	39.7
1204.89734	22.4
1212.39233	69.4
1216.71936	12.7
1233.58997	10.4
1235.60181	16.1
1282.48083	80.0
1283.39685	37.7
1285.38501	88.1
1286.61670	113.3
1287.68835	85.3
1301.02966	31.7
1304.68628	35.4
1318.46484	55.3
1327.07727	23.8
1333.29785	25.6
1337.23523	57.6
1359.18860	28.0
