# Supplementary material for: Phosphoproteomic Analysis of Platelets Activated by Pro-Thrombotic Oxidized Phospholipids and Thrombin
Source: PLoS One. 2014 Jan 6;9(1):e84488. doi: 10.1371/journal.pone.0084488 (PMC3882224; doi:10.1371/journal.pone.0084488)
Supplement: Annotated Spectra S1 — (ZIP) [file pone.0084488.s004.zip › AGTQKPICDPDTGMCR_-21_2_223527.txt]

m/z	i	matches
271.37482	15.5
277.30161	1.9
290.22339	10.6
291.08139	3.7
292.33591	12.4
294.24310	13.2
297.15143	2.8
299.21948	9.6
302.34259	12.7
307.21542	87.8
308.26190	46.3
309.22610	33.8
314.24738	19.7
331.03680	4.1
334.11615	8.9
349.23395	2.4
351.19946	3.9
362.45428	2.6
382.47955	13.7
388.11298	63.2
388.73022	16.5
389.91156	1.9
397.95502	2.6
401.30499	8.2
410.30688	8.2
415.53619	20.2
416.89557	6.5
425.32452	5.7
430.09796	5.2
435.30554	33.4
436.47650	3.2
438.24365	70.4
439.34576	39.7
440.41571	18.8
443.33319	7.9
444.38190	9.7
448.54486	8.8
454.45630	31.2
457.27039	6.9
459.32690	6.4
461.20416	8.4
465.29114	3.6
472.87170	7.1
473.62018	23.2
474.95966	15.8
475.56409	7.8
483.25659	8.8
485.85175	7.1
487.36304	10.4
493.34247	8.5
495.11554	277.6
496.27924	252.8
497.39563	166.4
498.27679	28.6
500.86328	259.0
502.22760	76.2
503.14990	62.6
506.36182	17.5
510.28265	10.4
514.75818	5.2
515.44708	4.3
521.20288	11.5
524.56836	10.1
527.74194	2.8
528.58691	14.0
541.52704	11.9
542.62811	10.6
547.25842	4.1
548.52148	17.5
549.40991	17.5
554.33911	9.9
555.47565	21.3
556.50238	5.5
557.36969	5.4
558.17169	7.8
561.29132	21.7
565.46954	19.0
566.24829	3.7
568.21661	11.9
569.55273	23.3
571.90424	384.2
573.06152	237.2
574.05109	34.9
575.03595	3.9
577.42865	6.8
580.47382	15.4
582.32678	287.1
583.37726	346.3	b (11) (2+)-NH3, b (6) (1+), b (11) (2+)-H2O
584.42828	275.0
585.40143	101.4
586.24139	12.8
587.55786	8.5
593.02985	4.7
594.53668	5.2
600.06238	3.4
603.12488	7.8
603.77509	5.0
613.15192	5.1
617.45935	15.8
620.89362	7.2
624.43958	21.4
628.05902	30.8
629.37683	14.5
632.03497	2.8
635.39996	37.7
636.52289	15.0
637.57770	9.5
639.45428	88.0
640.27142	69.5
641.24469	55.1
643.03094	808.8	b (12) (2+)
644.05408	757.9
645.06079	199.3
646.93475	14.1
658.23065	4.8
665.31671	6.8
668.43268	12.6
675.96918	4.7
679.76788	10.4
680.56000	9.6
684.78192	22.9
686.58075	9.0
688.03900	6.9
701.22479	3.4
704.29413	6.8
710.40527	9.2
711.23578	23.7
712.39795	3.7
714.81818	5.7
719.53033	21.1
720.25848	29.4
727.54755	40.7
728.43683	16.2
735.12390	3.0
736.36298	48.5
737.57391	93.9
738.32782	60.1
739.46899	44.4
740.16785	5.1
741.14001	5.5
743.15582	34.6
743.87518	11.6
748.32574	3.4
750.79327	11.9
751.57428	4.4
754.31061	416.6
755.29706	588.8	y (6) (1+)
756.13837	1554.2
757.11243	979.3
758.17572	360.1
759.10065	105.3
762.96771	5.0
767.21637	14.1
768.14874	7.5
771.83081	29.0
772.45905	28.8
776.79572	8.4
780.03577	4.5
781.27008	13.4
785.49078	9.2
786.32104	5.3
790.23285	14.2
791.41290	7.2
794.02557	21.3
796.87726	51.1
798.23499	5.3
800.54712	14.0
803.91754	10.8
806.07074	5.5
806.69659	2.8
807.47754	6.5
814.10181	11.5
815.36572	51.4
816.48956	33.4
822.35901	14.8
823.95587	21.3
825.51208	7.1
826.48004	12.1
827.95264	5.0
830.45660	30.2
831.55164	16.4
833.12885	46.3
834.93408	27.2
835.59082	30.3
836.42078	15.5
837.57239	7.7
838.64978	11.9
842.69635	43.2
846.13763	13.0
846.84265	69.6
848.38831	12.9
850.36804	22.8
851.35999	211.5
852.32916	139.6	y (7) (1+)
853.26239	186.2
854.63928	386.3
855.26501	2082.5
856.18738	1716.2	b (8) (1+)
857.13165	968.5
858.26581	175.2
859.32953	47.0
860.61169	11.7
863.96759	282.5
864.82489	179.4
865.51221	32.5
866.82135	7.3
869.29767	626.2
870.27502	870.1
871.34149	735.1
872.30585	118.6
873.36749	103.7
874.55023	36.3
875.59210	6.4
876.58533	20.1
878.64111	15.7
880.15741	122.5
880.76190	4.3
881.42554	28.3
883.68964	31.2
885.66418	19.1
886.57941	72.8
888.54645	34.4
889.64703	77.9
890.69586	23.5
891.45782	14.2
894.66882	704.2	[M+2H] (2+)-NH3-H2O
895.50085	454.9
896.65045	145.5
897.71185	25.8
898.34296	15.5
900.03278	2.3
900.82892	82.8
902.00140	11.2
903.18750	93.1
904.08081	21.0
904.76361	35.2
906.78815	8.6
923.26978	9.5
926.04657	6.3
933.65137	30.3
934.30609	13.0
935.48151	4.6
936.25787	18.5
937.05414	9.5
939.09467	3.0
941.47852	8.8
950.30365	232.9	y (8) (1+)-NH3
951.40405	229.0
952.34180	218.5
953.50909	406.8
954.23724	975.4	b (9) (1+)-H2O
955.18524	1545.8	b (9) (1+)-NH3
956.30328	782.9
957.30737	140.7
959.35669	3.0
960.43823	21.7
967.61896	98.6
968.26343	547.0
969.34039	1110.0
970.38501	689.6
971.48651	186.6	b (9) (1+)
972.30371	115.8
973.48981	39.5
976.68262	3.2
989.67133	13.0
1001.25067	18.2
1002.53564	4.6
1007.25317	8.2
1008.16870	4.1
1010.48370	23.5
1015.27612	10.8
1017.46777	14.6
1018.27545	9.5
1024.55652	21.2
1031.96680	45.7
1032.59106	7.8
1033.34009	12.7
1034.34668	39.7
1048.81152	51.1
1049.49072	117.6
1050.29089	120.3	b (10) (1+)-H2O
1051.42371	239.4	b (10) (1+)-NH3
1052.57739	57.5
1053.48950	39.6
1056.16150	15.6
1062.00732	28.0
1067.53979	501.7
1068.38770	480.5	b (10) (1+)
1069.34375	700.7
1070.45752	216.3
1071.39600	141.9
1072.41748	54.0
1075.16052	9.1
1077.58423	20.5
1084.33020	12.9
1092.55139	54.5
1102.55896	15.2
1103.45459	5.2
1127.92358	16.7
1131.26660	2.6
1145.62524	4.9
1146.40308	10.2
1154.25647	18.9
1161.38538	18.0
1162.31494	31.2
1163.40601	75.1
1164.52942	87.3
1165.40637	15.0
1166.44312	24.1
1171.34521	18.2
1174.51587	2.6
1179.14600	5.7
1180.45251	175.7
1181.52466	159.9
1182.47290	248.4
1183.40845	89.9
1184.37964	108.3
1185.65527	63.0
1187.35925	11.9
1189.80981	57.3
1191.15051	4.8
1192.41687	8.1
1198.60815	10.2
1201.20605	8.0
1207.02881	8.2
1208.64136	9.3
1210.29333	1.5
1212.70630	9.5
1215.12256	10.2
1222.85291	11.9
1225.03040	52.8
1227.20886	9.7
1233.13623	21.5
1233.91260	91.6
1234.67676	13.1
1235.43896	45.9
1236.78699	8.4
1240.90540	269.8	y (10) (1+)
1242.22290	260.9
1243.07434	146.4
1243.88013	41.2
1245.04407	10.8
1245.70337	14.8
1251.40332	92.1
1252.45386	105.6
1253.53979	125.2
1254.47070	59.1
1255.47949	34.5
1257.01538	25.4
1260.22705	2.6
1268.59155	3.4
1274.66663	27.2
1284.52283	29.8
1288.47192	11.2
1289.64417	7.9
1293.76514	24.9
1301.74890	9.1
1302.62720	6.3
1304.27844	2.8
1305.64246	33.9
1306.58337	3.2
1307.73938	9.9
1309.59875	42.9
1310.55432	65.8
1311.37561	50.2
1312.24841	50.3
1322.31580	7.7
1323.38440	72.7
1324.63672	146.6	b (13) (1+)-NH3
1325.68372	18.3
1326.51770	35.8
1327.26855	60.5
1328.23926	306.3
1329.20642	481.9
1330.34766	324.5
1331.37781	67.7
1332.39990	3.9
1335.77283	12.6
1348.39209	5.0
1350.07141	31.5
1351.38159	22.5
1353.10718	11.9
1360.92725	27.4
1366.81262	50.4
1368.44409	34.8
1369.30920	91.4
1372.45874	9.3
1373.58850	14.1
1374.43018	9.1
1384.77380	36.9
1386.72034	26.2
1388.42664	6.3
1390.27722	8.5
1391.43274	3.0
1397.45642	7.6
1404.56677	4.2
1406.64941	2.4
1408.28796	12.8
1435.56055	3.1
1436.95862	9.1
1439.58386	33.3
1454.98450	4.2
1471.39172	7.3
1480.92969	20.2
1483.59949	5.6
1484.79626	22.5
1486.77832	7.4
1494.06750	18.5
1498.69751	40.7
1499.39343	52.0
1500.37573	120.4
1501.47107	44.4
1502.08289	14.1
1508.39734	8.4
1515.01196	11.2
1516.17004	117.1
1517.08240	209.9
1518.12854	295.0
1519.08484	181.3
1520.31116	10.6
1521.25330	13.4
1534.30603	12.5
1535.52844	1.9
1536.48669	8.8
1538.29919	25.0
1540.31409	4.4
1549.18555	3.4
1554.66760	9.3
1560.13330	6.2
1566.51196	16.5
1586.11853	18.9
1588.08923	21.0
1593.74573	8.8
1614.64221	15.7
1642.27563	6.7
1650.48816	18.6
1652.34241	33.0
1653.95325	5.4
1659.19360	45.6
1660.24329	11.8
1661.30115	22.3
1662.78735	10.2
1677.62292	74.5
1678.27173	42.6
1679.36511	25.6
1679.98181	2.3
1694.14050	13.6
1710.60815	22.9
1764.37122	11.5
