# Supplementary material for: Phosphoproteomic Analysis of Platelets Activated by Pro-Thrombotic Oxidized Phospholipids and Thrombin
Source: PLoS One. 2014 Jan 6;9(1):e84488. doi: 10.1371/journal.pone.0084488 (PMC3882224; doi:10.1371/journal.pone.0084488)
Supplement: Annotated Spectra S1 — (ZIP) [file pone.0084488.s004.zip › AGYLGYTVTWLPSR_-14_2_229696.txt]

m/z	i	matches
235.21249	6.6
241.27203	28.6
242.07655	18.2
244.02625	3.0
245.05272	4.0
246.40369	5.4
248.10539	21.1
249.95114	8.8
250.85336	11.1
251.95880	8.6
255.27878	14.0
257.03152	3.6
259.18396	26.4
262.16534	7.8
263.19354	22.6
265.08130	10.4
272.17770	7.6
274.18408	3.8
278.99683	19.5
281.06879	27.1
283.97778	2.5
288.21716	13.7
289.32489	92.8
290.05127	31.3
293.62830	4.0
296.34546	16.6
299.11029	10.4
302.09528	4.9
304.44946	10.8
309.54074	10.6
312.29083	8.9
313.38449	2.4
315.98376	5.6
318.20364	12.1
319.33606	40.8
320.16455	5.2
322.53259	2.5
330.22623	8.9
331.44525	10.1
332.26935	11.7
332.89752	9.8
335.28644	8.6
336.95352	8.4
337.95950	5.5
341.61505	17.5
343.16394	30.9
347.15735	12.9
349.14105	3.8
350.24808	26.8
352.23309	27.0
353.10028	6.0
355.12805	26.4
356.04761	19.2
357.37897	20.4
364.26495	12.6
367.13074	2.3
369.93158	7.6
370.56982	3.6
371.41534	10.3
373.22314	10.5
374.32861	17.7
375.35980	25.3
376.25406	8.5
377.45575	2.5
378.13834	15.1
381.26886	26.1
382.35153	14.2
383.23392	9.1
384.29590	4.4
385.48624	10.6
386.31244	3.2
387.25153	28.3
388.18109	36.1
389.26410	10.6
394.63116	8.6
395.34161	20.4
396.07617	8.8
398.06433	8.8
398.86523	25.6
399.61536	12.7
401.03497	40.2
402.02667	17.1
403.33398	24.2
406.15570	131.7
409.56879	13.9
413.36389	24.9
414.30042	14.8
415.30750	12.0
417.39227	22.5
418.34094	70.6
419.56213	3.0
420.43317	20.7
421.42090	35.2
428.21631	5.7
429.35358	17.5
430.96436	16.3
434.47546	3.0
437.06836	21.3
437.67291	4.9
439.30670	13.8
439.92542	6.5
441.14502	64.7
441.90466	21.3
445.42444	11.8
446.52979	15.8
448.54352	6.4
449.75623	18.8
450.84601	2.1
452.54675	6.8
453.47113	16.6
455.39368	9.5
457.21362	12.1
457.93958	36.8
459.06378	9.9
460.42651	13.9
462.49146	11.5
463.43896	9.7
466.04150	9.2
471.91919	58.3
472.98785	150.1	y (4) (1+)
474.26801	16.3
476.17352	9.1
478.70435	41.5
479.42438	101.4
480.33398	17.0
481.11432	19.0
483.47070	12.3
484.11444	15.3
485.48029	10.1
486.21930	18.3
490.50446	12.1
493.32306	2.1
494.26270	4.9
495.34839	6.7
496.25812	6.5
498.05945	10.9
499.30780	4.5
500.18518	4.0
501.72778	24.5
503.36444	17.9
505.16895	9.4
508.69824	25.7
510.09662	22.2
512.53729	20.0
513.15405	5.1
515.30695	30.0
516.25598	6.8
519.29102	70.4
520.04449	6.4
522.94946	3.2
524.25940	6.1
525.21423	11.0
526.32788	13.4
527.42035	16.0
528.15118	61.9
529.09473	36.9
530.24084	39.4
532.17578	6.7
533.63629	43.5
534.35248	21.4
535.31982	2.6
536.05853	7.1
538.12091	10.3
540.37177	17.3
541.18335	8.6
543.27246	18.9
544.03790	26.0
545.78137	3.4
547.27136	331.5	b (10) (2+)-P
548.22351	60.0
549.50726	9.8
552.30774	32.0
553.48010	7.5
554.46008	3.1
555.92383	21.5
560.90619	33.3
562.33441	17.6
564.41119	18.3
566.48822	8.0
570.67908	37.3
571.48407	16.6
574.33771	36.9
575.80896	7.5
576.46680	8.5
577.47443	15.8
579.87189	48.4
581.24615	31.1
583.21808	15.2
585.75836	25.9
586.43768	2.4
587.21283	20.2
588.43512	2.5
591.48480	39.6
592.39258	48.6
593.39783	44.7
594.72418	21.5
601.26898	25.5
603.41803	30.5
605.45538	24.3
608.01721	24.8
609.43567	17.0
610.55475	26.5
611.70404	7.1
613.30353	54.3
615.26031	4.3
617.34540	51.2
618.32135	4.1
620.94812	23.0
622.40082	7.8
623.37848	35.7
628.36554	2.9
631.08466	44.1
634.91089	4.8
636.42743	7.6
637.92413	14.4
638.64313	36.2
639.46063	2.3
640.40717	18.1
641.40002	14.2
644.08649	44.7
645.34503	9.5
646.75977	10.7
647.38947	16.6
650.20947	10.7
652.40607	36.8
653.26697	13.7
654.41156	46.8
655.40771	17.9
656.57996	9.8
657.40479	96.5
658.37970	123.9	y (5) (1+)
659.36334	50.1
660.55731	24.2
662.38593	43.3
663.16608	164.9
664.14282	90.7
665.26569	21.0
666.43793	12.8
667.44440	20.1
669.04523	80.9
670.16095	5.9
671.30182	29.0
672.42535	18.4
673.16998	6.0
675.28918	329.3
676.37811	40.8
677.26117	27.8
678.71405	129.6	y (11) (2+)-NH3
679.37067	344.9
680.28693	20.7
681.17316	11.7
681.93024	4.9
683.14569	7.1
684.33710	252.3
685.43915	79.8
686.34662	11.5
687.35754	12.3
688.49536	152.3	b (13) (2+)-NH3-P
689.42480	6.7
690.18896	23.6
691.21466	8.9
692.62134	29.4
694.48224	4.5
695.83099	52.4
696.61823	20.6
697.64777	12.1
698.47052	18.5
699.42487	51.7
700.26898	34.2
701.43475	18.1
702.36700	9.7
703.37689	25.0
704.33777	19.4
706.04913	28.0
708.00787	16.8
708.79913	7.7
710.03510	46.9
711.56244	91.3	y (12) (2+)-NH3-P
712.60724	29.4
713.88208	21.3
715.46039	114.0
717.21362	6.0
718.18475	10.9
720.62750	2.7
721.91962	25.1
723.12671	146.0
724.43573	46.1
725.26276	13.0
726.31610	31.0
727.36353	70.6
728.08435	82.0
729.74921	52.2
730.54303	156.9
731.55518	20.9
733.32013	159.9
734.22168	10.2
735.43243	16.3
736.32037	6.9
738.92792	10.6
740.27631	1.9
741.08441	28.2
742.01947	14.3
743.27448	34.4
745.11383	29.7
746.29767	147.3
747.35004	44.7
748.31500	6.0
748.96552	19.4
750.41595	31.6
751.17426	15.8
751.85010	63.3
752.89496	86.7
753.51306	3.8
754.40192	18.5
755.20685	7.3
756.28027	31.1
756.93134	16.9
757.93304	29.9
759.22668	62.9
760.16742	38.9
761.74377	15.5
762.45551	18.5
763.69159	43.9
764.44049	13.8
765.10193	31.2
765.97968	57.1
767.20782	148.5
768.36536	13.5
769.42999	80.0
770.52997	41.7
771.43811	89.2
772.93750	18.4
774.18896	142.2	[M+2H] (2+)-NH3-P, [M+2H] (2+)-H2O-P
774.88220	82.8
776.87494	32.7
777.88232	8.2
779.47260	11.3
780.54260	20.9
781.20160	21.7
783.17786	1360.5	[M+2H] (2+)-P
784.09930	378.7
785.05475	30.7
787.09113	56.9
788.31232	217.9	y (13) (2+)-H2O, y (13) (2+)-NH3, b (7) (1+)-H2O
789.31396	72.0	b (8) (1+)-H2O-P
790.38416	72.9	b (8) (1+)-NH3-P
791.91754	33.4
792.66925	80.7
793.52936	45.5
794.57550	13.4
795.57941	5.0
797.13605	226.1	y (13) (2+)
797.94147	53.8
799.56268	25.1
800.41119	64.3
801.03961	38.7
801.98224	19.9
802.68396	27.7
803.82208	17.6
805.14752	4.0
807.35150	387.4	b (8) (1+)-P
808.18591	92.0
808.98901	142.5
810.21863	114.0
811.13110	36.1
813.05096	213.7
814.03375	186.4
814.89264	155.4	[M+2H] (2+)-NH3-H2O
815.65033	50.9
817.22455	64.3
818.16180	36.1
819.81061	94.5
820.65253	46.4
821.94324	137.3
823.16461	99.1	[M+2H] (2+)-NH3, [M+2H] (2+)-H2O
824.01025	16.6
824.74762	21.2
834.85107	17.3
839.86981	19.2
840.99005	76.9	y (7) (1+)-H2O, y (7) (1+)-NH3
844.77039	89.5
845.71271	26.9
846.68536	23.5
847.35834	6.6
848.65814	23.6
849.60828	48.7
853.42371	294.0
854.57068	66.4
856.38269	3.8
857.81812	11.8
859.19476	76.0	y (7) (1+)
860.00317	44.2
861.19293	49.9
863.39771	19.8
867.43445	8.6
868.66034	5.4
872.22742	22.4
873.32513	13.6
877.36639	74.6
878.44513	115.6
879.60895	31.3
881.51459	172.7
882.47858	63.0
883.63739	27.9
884.40253	27.6
886.40015	23.1
890.90045	35.3
892.06329	82.9	b (9) (1+)-NH3-P
892.84186	10.8
894.02386	6.0
895.51068	112.0
896.40948	29.9
897.46259	95.0
898.06830	21.7
899.10687	19.6
900.20428	20.6
901.22394	135.2
902.51349	46.2
904.11920	19.9
905.37628	17.1
907.25897	168.4
908.38379	24.8
909.95483	457.3
911.19867	105.0
911.93481	7.8
915.12622	8.2
916.08789	248.9
916.80688	126.6
917.60797	34.9
918.97333	48.5
920.49139	279.4
924.63184	12.5
926.13916	7.5
928.49023	98.2
929.20038	16.9
930.23633	4.1
931.36505	45.1
932.76678	18.6
934.36279	6.4
937.60150	5.3
938.26752	24.0
939.28271	9.0
941.67889	22.1
942.62091	4.7
943.89069	48.9
945.43945	8.2
946.48364	26.1
947.56348	8.8
948.20508	2.5
950.26666	15.1
950.98309	4.5
951.78418	23.1
954.15021	3.6
955.29840	14.4
956.62640	3.6
957.50470	39.0
958.49536	3.0
959.50629	21.2
960.42328	3.4
961.70758	45.1
963.23486	63.5
964.58350	27.1
965.39355	129.3
966.55829	30.5
967.74713	38.2
969.13043	129.0
970.57538	10.8
971.66089	25.1
973.92841	164.5
975.30927	25.7
976.22614	10.9
978.37402	28.4
979.69189	104.5
980.36871	131.9
981.01440	46.0
981.90869	70.1
982.67499	1.5
985.74860	17.6
987.22797	131.1
990.61810	51.5
991.42889	70.4
992.53937	9.4
993.54071	24.8
994.27661	15.7
995.60034	9.7
996.43805	16.0
1000.27124	13.8
1000.99683	15.1
1002.07379	15.7
1005.55133	6.4
1007.05719	12.3
1009.46320	8.4
1010.53925	74.7
1011.60059	14.7
1013.65302	24.6
1014.46759	13.2
1015.69287	2.5
1016.76166	84.9
1017.43726	2.4
1018.43219	21.6
1019.23029	7.4
1019.85736	18.1
1020.87848	5.1
1021.98517	49.1
1022.83197	15.8
1024.57397	2.6
1025.76001	15.8
1026.67932	2.1
1027.28687	2.5
1029.29504	31.5
1030.68188	43.0
1031.58948	44.1
1032.39587	30.4
1033.18726	9.7
1035.34497	83.6
1036.03882	14.3
1036.95337	85.5
1038.24585	142.7
1039.21350	182.6	y (8) (1+)
1040.47839	58.9
1041.31531	20.4
1042.60522	40.5
1043.76611	11.9
1045.75061	16.5
1046.81433	22.4
1048.00806	2.3
1050.28320	44.7
1050.96375	3.6
1051.81482	9.6
1052.43518	42.4
1053.38477	69.8
1054.24512	36.1
1059.29224	5.3
1060.22119	50.6
1060.84973	9.5
1063.72681	5.5
1067.45264	55.8
1068.27527	36.3
1069.28345	29.2
1070.24292	12.8
1070.96045	10.1
1072.44287	7.7
1073.43103	7.7
1074.74707	20.1
1075.65332	7.0
1079.73206	21.0
1082.87573	3.0
1083.71924	9.0
1086.29370	19.2
1087.77759	49.5
1088.53064	12.7
1089.63367	12.7
1092.37451	240.4
1093.62268	8.7
1094.37695	26.0
1095.64819	1.9
1097.41528	98.6
1098.04077	6.3
1100.97388	42.2
1102.88611	132.7
1103.60620	48.3
1105.65137	4.5
1107.18640	45.1
1108.07715	6.6
1110.09363	27.9
1111.37842	34.7
1116.31079	85.9
1117.44824	35.0
1118.35107	24.2
1119.34412	69.6
1120.37512	66.3
1121.60876	9.6
1122.22864	6.7
1124.40015	7.6
1127.40479	4.4
1129.07300	89.8
1129.76050	2.7
1131.64685	22.2
1133.63098	17.7
1134.84949	8.1
1138.30835	4.5
1140.25037	19.0
1141.23047	20.0
1142.66614	2.5
1145.33997	13.1
1146.42261	42.6
1147.30432	12.9
1148.17395	10.7
1151.11523	24.1
1151.93628	41.1
1152.70313	4.7
1153.56848	14.5
1154.80066	20.4
1156.34814	35.9
1157.01331	8.3
1160.29858	64.1
1161.33252	50.8
1161.93457	7.6
1162.60107	5.6
1163.55286	31.8
1164.33459	18.6
1165.22632	22.1
1168.45850	4.2
1172.63330	18.3
1173.47668	16.0
1174.29651	10.4
1175.61255	6.6
1180.59790	12.7
1181.43750	26.4
1182.29651	73.2
1183.16235	39.6
1184.66223	27.6
1186.40747	7.3
1190.29907	51.3
1191.50024	41.6
1192.25037	30.1
1195.62439	28.5
1200.51270	7.7
1204.14111	13.5
1206.67334	40.6
1207.47656	178.8	b (11) (1+)-P
1208.09302	3.2
1209.78613	7.1
1211.93408	11.4
1215.35547	12.5
1218.79846	11.8
1221.24902	25.3
1224.66260	18.1
1226.84985	6.4
1231.46521	22.7
1232.60376	18.9
1234.36084	60.7
1235.33850	44.8
1237.95850	16.1
1238.86499	11.0
1242.30786	91.1	y (10) (1+)-H2O, y (10) (1+)-NH3
1243.43274	52.8
1249.57446	5.2
1260.18530	147.1	y (10) (1+)
1261.72498	18.6
1265.63379	14.4
1266.76587	4.9
1267.80322	6.2
1270.62708	10.0
1271.89844	2.6
1276.18469	10.1
1277.23865	13.5
1278.89844	25.7
1284.18970	15.0
1285.15540	8.4
1286.41077	10.1
1289.08826	12.6
1290.11670	24.0
1291.32520	3.6
1296.01294	17.9
1303.20203	23.8
1304.52063	13.8
1305.35303	11.2
1307.29907	78.7
1310.33362	13.3
1311.09680	14.1
1312.39954	2.4
1314.33850	28.0
1317.57751	2.7
1318.47437	5.0
1319.46179	4.3
1324.92188	23.9
1325.53162	8.8
1326.38733	3.9
1331.26392	3.6
1335.35986	34.5
1336.25037	31.6
1337.15686	16.9
1342.52490	40.6
1344.50061	8.8
1345.36597	6.2
1354.80542	9.7
1361.26428	15.1
1363.26160	20.1
1364.36572	20.1
1366.54700	16.8
1372.55603	3.4
1374.90247	5.4
1376.88977	16.6
1383.24304	13.9
1384.25415	8.6
1384.85437	6.0
1386.31750	16.1
1388.85754	6.5
1390.19202	11.0
1390.90454	6.6
1391.84644	7.7
1392.56519	8.8
1398.36560	16.5
1400.28503	26.1
1401.60046	37.3
1402.50305	27.7
1407.07104	13.9
1407.96936	4.3
1409.67371	52.8
1411.42651	39.5
1413.49585	36.6
1414.78381	32.2
1418.60657	64.1
1420.40588	52.6
1425.31604	18.1
1428.60999	7.1
1435.45654	13.6
1436.67371	15.1
1449.34094	20.5
1456.86829	4.3
1464.20032	21.5
1465.20325	27.4
1480.85840	3.0
1483.07092	8.3
1488.54382	26.2
1489.94250	10.8
1501.31799	29.8
1502.54041	13.4
1504.82056	8.1
1508.44836	12.7
1513.95361	15.5
1516.20398	8.2
1517.95862	8.2
1519.35950	130.5	y (12) (1+)-NH3
1536.44824	5.1
1544.22119	13.3
1545.26196	3.2
1557.40759	20.9
1576.90344	15.1
1580.19495	9.3
1592.77722	58.1
1593.57556	18.9
1594.59656	4.1
1615.87634	12.3
1616.85474	9.3
1654.59436	15.3
1688.44885	5.8
1689.73230	6.1
1692.17444	11.6
1705.75610	18.6
1706.57593	7.6
1707.53406	19.6
1801.22095	15.0
1818.77271	52.9
1819.67664	4.5
1821.05310	9.1
1821.87683	19.8
1946.50085	9.5
1947.77942	16.8
1949.19202	6.0
