# Supplementary material for: Phosphoproteomic Analysis of Platelets Activated by Pro-Thrombotic Oxidized Phospholipids and Thrombin
Source: PLoS One. 2014 Jan 6;9(1):e84488. doi: 10.1371/journal.pone.0084488 (PMC3882224; doi:10.1371/journal.pone.0084488)
Supplement: Annotated Spectra S1 — (ZIP) [file pone.0084488.s004.zip › AGYLGYTVTWLPSR_-15_2_240870.txt]

m/z	i	matches
241.23344	14.5
242.41566	4.9
246.08784	18.6
247.09262	19.5
250.92143	10.5
255.24954	3.0
258.11096	6.8
260.15305	7.8
262.87219	31.9	y (2) (1+)
263.83643	5.1
267.15314	21.3
269.11063	12.3
270.18713	4.7
272.28650	42.9
273.03925	6.8
280.98981	19.7
282.47903	2.8
284.40421	15.6
288.35782	6.5
289.18951	89.1
290.32623	44.2
292.16211	5.3
308.74780	7.6
312.11932	31.0
312.73447	5.6
317.09656	13.1
319.52957	4.9
323.30075	8.6
326.41150	5.8
329.29044	15.5
330.21832	21.3
332.42291	13.9
335.19751	5.7
335.85999	5.0
341.07047	13.4
343.24341	5.1
344.94727	16.6
349.26965	2.8
355.16272	94.5	b (7) (2+)-P
356.11511	75.8
357.07751	10.1
359.28577	4.7
362.24643	3.4
368.30505	6.0
369.22467	25.0
371.37369	6.8
374.16034	28.0
376.08261	11.1
379.28821	3.6
381.39453	26.2
382.67639	2.1
385.35400	7.1
386.69189	5.8
387.68713	15.8
389.11243	31.5
390.27832	15.5
391.31165	14.0
393.36261	3.6
394.18317	6.5
395.20825	7.5
396.81989	9.2
399.14502	6.2
400.44891	16.5
401.37677	38.7
402.96906	18.1
404.45636	6.8
405.32672	4.7
406.32697	166.4
408.38867	11.4
409.28064	7.6
410.66992	2.2
413.15100	23.4
417.15649	24.1
418.19971	61.1
419.28363	27.7
420.30927	9.3
421.20428	32.5	y (7) (2+)-NH3, y (7) (2+)-H2O
423.25110	6.9
428.32111	2.1
429.36523	1.7
430.16632	3.8
435.09039	13.8
440.29309	12.1
441.36591	51.2
442.75891	6.3
444.10443	5.4
447.06793	12.2
448.88300	5.7
450.45142	8.1
455.34644	8.2
456.01288	9.9
458.23572	6.9
462.12250	5.8
463.48657	3.4
464.20825	6.6
467.14410	25.4
469.92493	26.0
472.62042	57.6	y (4) (1+)
473.26740	35.2
474.11737	18.9
476.34784	12.2
479.48944	5.8
480.36401	11.6
482.03778	20.2
484.42236	20.7
486.03424	7.5
488.41638	5.6
490.41736	8.9
493.21924	6.4
494.57166	16.6
495.27844	3.2
497.89941	6.3
499.96503	2.1
501.32660	4.7
502.23279	11.7
505.61987	7.9
506.30200	8.5
507.49011	2.1
508.19604	12.5
511.21722	4.4
513.34357	2.8
515.55194	5.1
517.74036	4.3
519.40106	70.0
521.26892	28.3
524.08362	3.7
526.37738	16.7
527.29889	23.6
528.09021	27.9
529.36859	81.8
530.26825	12.6
531.58990	22.7
532.34302	7.5
534.03284	75.6
535.42316	30.6
537.85413	22.5
538.85370	26.1	b (10) (2+)-H2O-P, b (10) (2+)-NH3-P
540.25861	10.7
540.93976	29.2
546.20605	14.1
547.32916	255.1	b (10) (2+)-P
548.32153	105.4
549.53156	6.6
551.40247	12.0
552.56854	9.7
553.55981	12.9
556.24438	43.2
560.45111	8.1
562.36761	28.8
564.62866	7.3
566.66272	8.2
568.31702	7.9
569.19128	13.9
570.03253	3.2
571.38574	13.8
572.17163	13.7
574.17999	41.4
575.28033	6.2
576.52246	5.1
579.90350	16.9
580.86591	32.0	y (10) (2+)-P
583.53973	5.3
585.10968	20.8
586.16113	8.0
587.14923	12.0
589.16632	8.5
591.15485	10.6
592.41699	22.1
594.39453	7.3
595.38068	5.3
596.16046	9.1
597.54565	3.2
598.48425	12.0
600.26410	2.1
602.30817	5.4
604.25250	33.3	b (11) (2+)-P
608.32245	29.5
612.49231	59.6
613.23126	27.8
614.43164	46.1
615.46234	22.4
616.42499	11.9
617.10449	20.5
618.19507	6.4
620.43567	21.6
622.32623	25.5	y (10) (2+)-NH3
623.38501	15.7
628.07648	7.5
630.73285	25.9	y (10) (2+)
631.42279	35.2
635.15875	4.7
636.66010	5.2
637.62494	9.2
640.20667	7.2
641.31183	30.0	y (5) (1+)-NH3
642.32831	10.5
643.65448	7.1
645.33118	22.3
650.10730	44.7
651.13287	23.0
652.40314	35.7	b (12) (2+)-P
653.48041	27.2	b (11) (2+)
654.50409	25.8
657.30951	38.9
658.41479	157.4	y (5) (1+)
659.42523	46.7
660.24231	11.5
660.98810	8.5
662.64331	25.3
663.25958	228.2
664.43164	87.5
665.40234	37.1
668.11597	19.1
668.96185	2.4
671.49066	3.3
672.32581	26.7
673.19916	16.5
674.23975	8.2
675.36499	285.8
676.19965	170.7
677.43073	55.7	y (11) (2+)-H2O
679.39105	249.3
681.83203	36.7
682.43909	21.2
684.22791	59.5
685.25580	5.2
687.96564	63.3	b (13) (2+)-NH3-P, b (13) (2+)-H2O-P
691.23193	5.5
692.39575	1.9
693.48932	3.5
694.22711	24.0
696.69293	1.9
697.94342	18.3
699.34894	11.1
700.11298	21.2
702.55054	26.7	b (12) (2+)
705.13770	24.0
706.43243	18.0
708.27625	6.0
709.60455	62.5	y (12) (2+)-H2O-P
710.25153	29.7
711.38489	51.4	y (12) (2+)-NH3-P
713.43091	11.6
715.18506	65.9
716.39410	8.1
717.68176	46.7
721.50897	4.7
722.85358	14.0
724.11224	38.7
724.95319	27.2
725.78033	35.7
727.03223	36.2
728.05078	55.6
730.69342	94.0
731.87665	89.5
733.13617	77.6
735.31689	8.1
736.29877	4.4
737.07465	2.4
738.66913	43.7	y (13) (2+)-NH3-P, y (13) (2+)-H2O-P
740.32281	10.0
741.39398	15.0
742.68427	47.6	y (6) (1+)-NH3
743.51355	53.4
744.46808	33.8
745.31549	25.7	b (13) (2+)
746.20050	53.0
746.91925	28.2
749.92645	34.1
751.46149	65.5
752.28302	43.8
753.47174	30.7
754.16229	8.9
755.49084	29.0
757.70673	13.1
759.23486	14.6
760.37933	14.2
761.60992	10.0
762.33380	8.2
763.05939	18.0
764.13281	25.3
764.86237	10.5
765.83484	6.9
767.08234	77.1
768.29327	5.3
768.91132	10.6
770.54767	78.1
771.31049	58.5
772.25507	4.8
773.37329	30.7
774.68347	47.1	[M+2H] (2+)-NH3-P, [M+2H] (2+)-H2O-P
775.35309	7.2
776.82635	3.2
778.24115	55.6
780.46564	38.9
782.65643	105.9	[M+2H] (2+)-P
783.72150	95.1
784.53156	16.0
785.70837	6.0
787.34058	96.9
788.44598	256.2	y (13) (2+)-H2O, y (13) (2+)-NH3, b (7) (1+)-H2O
789.47430	23.7	b (8) (1+)-H2O-P
790.48224	60.4	b (8) (1+)-NH3-P
791.43683	25.3
792.43304	13.7
794.41516	2.1
795.47577	64.1
796.89777	86.9	y (13) (2+)
797.83063	120.5
799.32037	5.1
800.35638	65.3
801.11603	22.9
801.77887	9.2
802.65704	28.0
803.51447	10.8
804.83081	38.1
805.58026	13.1
806.48553	89.0	b (7) (1+)
807.26190	396.4	b (8) (1+)-P
808.35413	102.2
809.15033	63.3
810.27740	37.1
811.51373	58.0
814.02509	228.0
815.16357	163.9	[M+2H] (2+)-NH3-H2O
816.14642	16.5
817.47760	21.4
818.84351	16.5
819.91608	135.6
820.95563	43.0
822.05804	84.6
823.00336	40.1
823.61835	50.1	[M+2H] (2+)-NH3, [M+2H] (2+)-H2O
825.72803	9.6
838.93964	19.0
841.20032	41.9	y (7) (1+)-NH3, y (7) (1+)-H2O
844.26282	114.4
845.01801	17.1
846.19489	41.5
847.31244	49.1
849.39636	6.8
853.45557	446.2
854.40521	190.1
855.49884	33.4
856.10529	12.0
857.73956	55.2
859.23480	98.4	y (7) (1+)
859.93817	4.2
863.80719	38.6
864.58728	33.7
866.29919	12.9
868.08960	6.7
869.48926	8.0
872.59161	65.0
873.64307	10.9
876.19489	6.6
878.09192	61.9
878.80969	4.2
879.54846	10.6
881.40240	39.1
883.55951	17.8
884.37225	17.2
885.14288	20.0
887.39996	17.3
888.33575	17.9
890.11084	18.9
892.67914	15.8
895.13934	62.6
895.95435	9.4
896.88519	13.7
897.63446	11.6
899.59692	9.8
900.80377	126.3
901.61420	128.6
902.52197	54.5
903.66937	4.1
904.48193	8.9
906.50751	25.3
907.68384	259.9	b (9) (1+)-P
908.89142	9.1
909.82550	425.9
910.79156	116.3
911.47247	54.1
912.28467	11.4
915.83881	73.1
916.96991	95.8
917.70313	16.2
919.67511	35.0
920.42920	48.3
923.60986	16.2
924.41266	8.0
926.38007	4.5
927.89459	28.4
930.19879	46.9
931.39301	27.0
932.75317	8.7
933.62799	34.4
936.16144	18.3
937.13763	22.6
938.28815	3.4
940.66534	5.4
945.50275	4.5
946.89520	22.3
947.56415	20.1
948.69513	9.4
950.97662	25.5
957.16455	8.2
958.43890	17.1
959.13068	7.0
961.23145	11.0
963.23663	10.7
964.88751	16.1
965.49097	56.8
966.37567	4.0
969.08148	14.9
970.50806	30.8
971.77417	96.1
973.13470	71.2
974.18085	158.5
975.33173	8.5
980.70068	225.0
981.71802	54.7
986.15503	25.9
987.49115	49.9
989.20087	4.2
989.92920	53.4
991.31317	114.0
992.21832	22.9
995.55670	1.9
999.06732	46.8
999.89868	21.2
1005.11847	6.0
1005.92218	12.9
1009.32593	14.3
1010.16553	28.8
1011.17242	27.7
1013.80524	12.7
1014.78363	37.2
1016.41699	11.6
1018.26080	13.0
1021.64331	46.6	y (8) (1+)-H2O
1023.74493	4.1
1024.75671	17.9
1025.56104	7.2
1026.77759	39.9
1027.89490	38.5
1029.42114	53.4
1030.32007	46.6
1031.43213	32.0
1032.16064	24.5
1034.01184	3.4
1035.18127	92.5
1036.01245	43.9
1037.04163	48.7
1037.84497	117.5
1038.71362	168.6	y (8) (1+)
1039.70642	61.7
1040.37610	5.9
1041.38525	8.1
1042.12573	22.1
1043.95154	7.5
1045.34595	8.4
1046.41272	20.9
1048.35889	5.3
1049.40503	5.2
1050.50439	15.3
1051.98059	29.6
1060.09778	5.8
1061.67993	11.8
1064.84778	14.9
1067.36145	22.9
1068.54602	12.7
1069.30835	17.1
1071.18005	16.0
1072.88757	15.0
1074.02661	37.6
1075.41211	7.5
1078.60498	3.4
1080.46899	8.8
1081.35022	6.6
1082.82715	3.2
1084.38794	13.1
1086.14063	44.2
1086.87134	67.3	y (9) (1+)-H2O-P, y (9) (1+)-NH3-P
1088.03125	40.2
1089.10986	45.7
1091.40698	18.8
1092.39233	212.2
1093.18359	6.9
1094.16138	40.7	b (10) (1+)-P
1095.26453	30.5
1096.34448	18.4
1097.46277	37.2
1098.24451	13.8
1101.09558	27.2
1102.89722	92.6
1103.69763	81.7
1104.55310	55.4	y (9) (1+)-P
1105.59546	11.3
1107.47864	86.0
1108.32141	16.8
1112.40503	5.6
1113.55322	7.6
1115.05994	14.0
1116.68921	97.4
1117.42444	26.9
1118.14063	24.9
1119.26270	122.2
1120.27710	68.0
1120.96460	6.5
1121.57825	3.0
1122.38245	17.0
1123.44360	11.8
1125.32007	4.3
1128.69312	2.8
1129.37036	39.4
1131.32544	12.7
1133.15283	15.4
1136.62549	17.1
1139.30884	9.7
1141.28589	6.4
1143.07532	11.5
1143.84216	6.5
1145.96619	23.7
1146.72339	48.6
1148.43372	3.9
1149.35645	9.9
1150.79980	7.0
1151.96130	7.0
1155.60400	30.3
1156.38098	38.4
1157.47913	12.4
1158.24841	17.1
1159.63721	24.7
1160.94019	60.4	y (10) (1+)-P
1162.81323	6.9
1163.57178	7.1
1166.50439	6.3
1168.28699	5.1
1171.63049	10.3
1172.24902	2.6
1173.31519	32.8
1174.16650	53.2	b (10) (1+)-H2O
1176.20618	4.9
1179.26050	14.0
1181.10352	6.2
1182.42065	12.3
1184.50012	6.2
1185.89282	9.0
1189.46472	22.4	b (11) (1+)-H2O-P
1191.54907	23.9
1194.70007	7.3
1198.69629	13.1
1199.54614	8.6
1200.81104	4.9
1202.04468	17.2
1203.35730	8.1
1206.50146	21.1
1207.30652	116.8	b (11) (1+)-P
1212.94006	4.0
1215.59070	5.4
1216.38257	10.1
1220.33936	10.9
1228.25842	29.4
1233.22339	20.1
1234.05188	30.6
1235.51245	18.4
1236.63757	21.9
1241.40039	33.5	y (10) (1+)-H2O
1242.41528	26.8	y (10) (1+)-NH3
1243.42810	19.3
1244.69446	7.3
1256.51404	17.2
1260.06470	98.0	y (10) (1+)
1260.70630	12.2
1263.22449	12.6
1270.50269	8.9
1272.83740	4.3
1273.52283	14.0
1275.33826	2.8
1276.70386	4.4
1280.44763	4.4
1284.43762	21.8
1285.46667	24.5
1286.43835	12.4
1289.21228	8.8
1292.52930	3.6
1299.15137	16.2
1300.69324	52.3
1301.40271	3.4
1307.66223	33.8
1308.60388	11.6
1310.97729	9.0
1312.11609	13.1
1317.46448	14.4
1319.36963	4.4
1324.74963	17.1
1325.49573	5.6
1330.38184	12.2
1335.18054	13.3
1336.37415	82.1
1337.18359	1.8
1342.18225	5.4
1359.51355	10.1
1366.10693	4.0
1367.10901	6.0
1368.27734	4.9
1375.60010	7.0
1377.73022	42.7
1378.45227	10.1
1384.19519	13.9
1392.39990	9.7
1399.81384	44.2
1400.84363	19.3
1401.58032	42.4
1402.82385	29.5	b (12) (1+)
1409.98352	26.2
1413.29260	11.5
1414.75623	7.4
1417.56921	11.6
1420.62024	15.9
1431.30945	2.8
1432.17822	8.4
1444.07825	11.0
1445.13806	10.5
1452.56299	2.1
1455.36182	4.9
1457.62134	7.3
1463.88342	2.3
1469.66016	15.4
1477.57458	3.9
1478.21082	4.3
1486.08264	10.7
1487.71411	6.5
1490.28943	16.6
1491.49768	5.0
1500.94556	34.3
1501.66479	15.5
1505.47083	9.2
1519.51648	51.2
1524.14832	3.5
1525.09204	4.3
1527.59155	10.1
1529.10754	7.1
1536.45483	30.2	y (12) (1+)
1542.27319	4.9
1543.85767	5.1
1544.54041	1.7
1554.63562	2.1
1592.61060	46.5	y (13) (1+)
1593.37769	7.0
1594.53394	11.8
1595.65564	11.2
1688.33337	8.0
1705.28918	17.0
1706.60229	37.4
1783.85327	3.9
1786.69604	4.7
1818.67261	3.7
1819.70776	11.6
1820.53394	3.3
1898.74670	14.2
1928.62183	5.8
1946.59692	4.5
