# Supplementary material for: Phosphoproteomic Analysis of Platelets Activated by Pro-Thrombotic Oxidized Phospholipids and Thrombin
Source: PLoS One. 2014 Jan 6;9(1):e84488. doi: 10.1371/journal.pone.0084488 (PMC3882224; doi:10.1371/journal.pone.0084488)
Supplement: Annotated Spectra S1 — (ZIP) [file pone.0084488.s004.zip › AGYLGYTVTWLPSR_-16_2_218073.txt]

m/z	i	matches
240.14206	5.8
241.22859	3.8
246.37317	20.3
249.04529	2.9
253.97025	10.3
255.25278	12.5
256.13535	13.6
259.13556	23.3
262.14639	8.7
262.96063	28.0
267.15979	29.4
272.04694	37.5
277.39871	6.7
279.46173	8.1
281.22672	33.1
285.24194	22.9
288.72427	28.6
289.38022	75.6
290.31683	13.5
291.88708	23.5	b (3) (1+)
297.00931	3.4
300.26624	8.7
304.42697	2.1
309.16022	7.4
311.56403	6.6
312.19507	5.1
313.42694	64.4	b (6) (2+)
315.22107	18.1
319.42349	24.7
320.29272	3.6
326.07510	6.1
329.55386	20.6	y (5) (2+)
330.16132	2.0
331.04263	8.1
332.10632	34.7
338.19226	13.8
345.06329	11.6
350.20825	7.0
351.79999	5.3
353.10675	8.9
354.98889	26.2	b (7) (2+)-P
355.78156	4.0
357.08435	6.3
359.92572	13.5
363.47589	22.5
364.64215	4.7
367.82660	7.4
369.45709	8.6
370.37402	8.6
371.23499	4.7
372.95724	8.6
374.31433	13.2
375.49530	2.5
377.40985	39.9
378.49225	6.2
381.28125	123.3
382.16193	44.4
383.29956	15.2
384.07184	5.0
386.99786	22.5
388.21912	4.5
389.23499	23.7
390.54327	4.2
391.38245	6.9
392.33057	3.4
394.92694	45.9	b (8) (2+)-NH3-P, b (8) (2+)-H2O-P, b (7) (2+)-H2O
397.38416	11.0
399.10260	10.0
400.21002	14.4
401.27917	21.1
403.22864	25.6	b (7) (2+)
405.11792	8.3
406.40082	147.4
407.42822	11.3
413.25739	108.0
414.36597	3.6
415.09705	8.8
417.50647	57.3
418.40887	33.3
419.38037	9.7
421.10968	35.6	y (7) (2+)-NH3, y (7) (2+)-H2O
422.11963	14.5
423.20276	23.9
424.21973	1.4
425.46863	15.9
426.27344	13.0
427.31781	5.9
429.03845	14.2
431.73706	4.2
435.48260	10.3
437.47479	17.6
438.52179	10.5
440.37109	2.3
441.29694	117.2
443.03760	26.6
444.11017	21.3	b (8) (2+)-H2O
445.10858	8.9
447.43530	8.4
449.18927	5.7
451.23529	18.9
456.28088	9.8
457.41852	4.1
459.49774	10.0
461.59253	6.4
463.45032	19.5
464.26587	6.9
466.39099	24.8
470.19897	13.4
470.87836	2.3
472.28259	8.0
473.01831	326.1	y (4) (1+)
474.34003	34.1
478.49060	12.7
479.29034	51.2
480.44891	21.1
481.35608	20.0
482.28650	13.3
483.29999	17.2
486.53369	17.2
487.66956	9.7
488.57825	11.2
492.38623	2.9
493.32642	28.3
498.73792	8.9
501.32526	34.9
502.13611	21.8
503.17438	10.6
505.58118	23.0
506.30267	12.9
507.00946	4.9
507.91718	14.7
509.24225	25.2
510.34052	13.3
511.45905	4.9
512.55469	31.4
513.29663	12.1
514.34552	9.0
516.30219	45.5
517.30042	4.5
519.44885	70.6
520.31732	4.0
522.22845	35.2
525.35541	18.2
526.28418	6.6
528.27417	18.4
529.29944	31.7
530.27002	66.6
531.28613	3.4
532.58142	5.4
533.53949	65.7
534.20654	60.6
535.62701	17.8
537.57257	15.5
538.40515	3.5
543.12036	5.9
544.28772	41.9	y (9) (2+)-H2O-P, y (9) (2+)-NH3-P
545.06207	14.1
546.04816	18.2
547.30249	220.3	b (10) (2+)-P
548.26001	155.2
550.58832	4.3
553.42236	15.4
556.13477	20.7
557.31097	8.3
559.57092	21.1
560.39581	12.3
561.50092	25.5
562.12195	3.9
563.72015	33.9
565.45758	5.5
566.55835	7.3
567.43488	28.1
568.20709	44.7
570.88147	29.7
571.56342	25.7	y (10) (2+)-H2O-P
574.09448	11.9
575.32764	50.8
577.40308	13.1
579.70636	37.6
582.35229	14.4
583.55151	6.4
585.37518	20.9
586.43781	25.4
587.23792	26.8	b (10) (2+)-H2O
588.36353	9.3
589.26935	8.0
589.87433	10.1
591.19427	5.1
591.95917	26.2
592.59283	41.6	y (9) (2+)-NH3, y (9) (2+)-H2O
593.54504	21.8
594.31085	12.2
595.44116	49.5	b (11) (2+)-H2O-P, b (11) (2+)-NH3-P
597.26532	16.2
598.40558	21.5
600.51489	6.1
601.48352	34.9	y (9) (2+)
602.21484	18.3
603.16547	33.6
604.37360	35.1	b (11) (2+)-P
605.48468	25.6
606.43646	23.1
607.38995	8.2
608.74097	14.9
609.41571	22.9
610.27600	14.9
611.40521	12.4
613.00360	33.6
614.18896	22.7
615.23730	9.3
616.31592	28.5
617.14197	29.7
618.34735	16.7
618.97827	7.2
619.65729	10.5
622.26923	37.3	y (10) (2+)-NH3
623.46014	6.0
627.37531	6.8
628.07721	5.5
628.91608	13.5
630.61176	49.1	y (10) (2+)
631.54572	43.4
632.30640	19.0
633.51282	12.0
634.11688	9.7
635.42084	29.5
636.15021	8.4
638.61456	18.6
639.29388	5.9
640.54974	26.9	y (5) (1+)-H2O
641.35797	30.3	y (5) (1+)-NH3
642.39337	1.9
643.94598	5.9
645.19733	49.8
646.10052	9.0
647.29059	6.8
650.37695	6.8
651.22052	10.8
652.44965	70.7	b (12) (2+)-P
653.33453	37.1	b (11) (2+)
654.60675	61.3
655.35986	7.9
656.34119	18.9
657.36713	87.9
658.32941	157.1	y (5) (1+)
659.41022	55.6
660.38348	46.7
661.21948	20.8
663.09277	164.4
664.24799	75.2
665.02814	8.3
667.63800	16.3
668.73267	53.1
669.41553	4.5
670.89160	31.4
673.64862	6.8
675.34357	390.9
676.42938	90.0
677.72894	34.7	y (11) (2+)-NH3, y (11) (2+)-H2O
679.22107	410.3
679.96857	38.0
681.16388	4.1
682.54156	33.0
683.22150	14.8
684.41144	12.1
685.41718	27.9
686.69635	9.5
687.63330	18.7
689.11182	117.8
689.78223	3.2
690.43170	8.1
691.68286	17.8
692.64264	1.9
693.92987	22.3
694.83612	11.4
695.44843	42.1
696.17029	7.8
697.49817	37.8
698.21503	8.1
699.61353	40.8
701.75293	50.7	b (12) (2+)
702.95380	23.4
703.70831	15.2
705.18707	12.0
706.39752	16.5
708.49237	24.6	b (7) (1+)-P
709.37482	28.0
710.45758	82.2	y (12) (2+)-H2O-P, y (12) (2+)-NH3-P
711.38080	27.3
713.85046	38.2
714.51074	27.9
715.48669	40.1
716.47626	14.1
717.57294	21.5
718.21332	13.8
720.65259	13.8
722.12555	81.2
722.92017	93.8
723.72260	43.9
726.37653	8.4
727.23267	8.6
728.09894	70.0
729.41705	14.1
730.61279	220.1
731.68939	68.1
732.34467	80.2
733.25977	107.1
734.78326	9.6
735.38721	16.3
736.39777	26.5	b (13) (2+)-H2O
737.38519	3.4
738.11774	9.2
739.19037	21.9	y (13) (2+)-NH3-P, y (13) (2+)-H2O-P
741.08777	34.3	y (6) (1+)-H2O
743.49579	93.6
744.37946	51.1
745.15900	5.2
746.39258	44.6
747.45190	56.6	y (13) (2+)-P
748.57098	23.0
749.25885	4.4
750.16089	67.3
751.21375	91.7
752.54315	120.1
753.53619	47.7
754.36334	6.4
755.08075	4.3
756.71661	31.6
757.50726	11.2
758.86591	36.5
759.64349	47.6	y (12) (2+)-NH3, y (6) (1+), y (12) (2+)-H2O
760.61359	13.5
763.01019	33.8
763.62213	11.4
765.34973	44.9	[M+2H] (2+)-NH3-H2O-P
766.64825	32.9
767.46375	12.6
768.36713	28.1	y (12) (2+)
769.57483	60.0
770.54742	15.7
771.51282	70.4
773.72571	50.8	[M+2H] (2+)-H2O-P
774.43353	3.9
775.50470	32.9	[M+2H] (2+)-NH3-P
776.40497	67.7
778.93549	11.0
779.74310	11.8
781.44281	23.0
783.19025	321.9	[M+2H] (2+)-P
784.16522	92.3
784.90845	49.1
785.69843	17.9
786.71094	44.8
787.69031	48.0
788.35883	285.4	b (7) (1+)-H2O, y (13) (2+)-H2O, y (13) (2+)-NH3
789.45135	103.3	b (8) (1+)-H2O-P
790.45819	51.5	b (8) (1+)-NH3-P
791.29602	26.4
792.59735	36.9
793.71143	28.2
795.33044	63.7
797.07672	349.0	y (13) (2+)
797.86633	81.5
798.48767	17.0
799.11755	7.9
800.26544	111.0
801.34381	83.7
802.19714	27.0
803.26306	10.9
804.43640	36.9
805.26483	75.0
805.96051	14.2
807.34918	279.5	b (8) (1+)-P
808.60632	91.4
809.65363	52.7
810.40070	12.8
811.26202	20.9
812.28784	44.6
813.24506	192.4
814.16498	285.4
815.23401	367.0	[M+2H] (2+)-NH3-H2O
816.19263	66.7
817.38971	3.2
818.32550	80.7
819.16376	10.3
820.34821	141.7
821.05707	11.6
822.18048	278.8
823.05310	248.3	[M+2H] (2+)-H2O
824.03766	51.2	[M+2H] (2+)-NH3
824.71503	10.9
826.87238	6.6
840.47266	41.6	y (7) (1+)-H2O
841.29987	54.2	y (7) (1+)-NH3
842.95477	49.3
845.28741	68.3
846.01392	2.8
847.35449	66.1
850.33917	20.9
853.17908	204.4
853.92902	264.5
855.01953	61.7
855.72186	8.9
856.66864	32.5
857.42596	52.7
859.28278	120.1	y (7) (1+)
860.03326	16.4
861.12000	14.1
863.48016	18.7
864.42035	32.3
868.76044	19.7
869.90607	7.2
871.25580	3.8
872.76862	23.5
873.39825	2.3
874.03802	9.2
874.94702	11.0
877.64813	92.1
878.40936	69.4
879.23920	19.4
880.18726	17.9
881.34296	16.4
882.27472	24.5
883.45435	25.9
884.58282	5.9
885.41614	6.3
887.34875	13.6
888.11670	9.5
889.26056	5.5
892.36115	18.8
893.29608	55.5
895.60443	104.8
896.66211	39.3
898.55963	33.2
899.48114	30.0
900.64569	77.3
901.40601	123.0
902.57220	26.4
903.48853	12.7
904.77899	10.3
905.40582	8.1
907.26678	89.6
908.06494	73.3	b (9) (1+)-P
909.97003	368.3
910.87067	246.8
911.79639	21.7
913.93634	6.8
916.09668	237.1
916.76569	109.4
917.97101	34.5
918.67120	7.3
919.48114	6.3
920.43524	132.7
921.78021	2.5
922.40625	9.6
924.71259	11.8
929.37183	5.3
930.35663	30.1
931.72552	34.3
932.66400	6.0
936.90942	17.0
938.15607	17.5
941.61334	35.1	y (8) (1+)-P
942.48041	17.0
947.68890	42.2
950.59747	7.5
951.54425	37.9
952.27509	14.4
954.52374	6.2
956.37994	38.4
957.44403	13.8
958.55298	15.9
959.53510	31.0
960.53467	13.2
962.89899	13.6
964.70215	49.7
965.60223	75.9
966.45087	38.7
967.40576	90.8
969.04858	30.8
969.91864	15.0
971.12964	82.4
971.94586	78.3
972.97089	22.2
973.82294	49.0
974.58759	7.3
975.22540	50.2
978.72394	46.2
979.35870	5.1
980.64404	220.0
981.60382	17.9
982.31854	5.0
983.43262	11.3
984.45831	8.8
985.31561	7.0
987.17694	80.2
988.04956	11.0
989.50165	10.3
990.42358	25.9
991.41022	131.4
992.43890	28.9
993.33130	4.5
996.18384	25.3
1000.41180	8.6
1001.28955	30.0
1002.32867	5.3
1004.90509	6.8
1005.76251	15.1
1008.06451	11.7
1010.41064	44.6
1011.35278	48.6
1013.40973	26.3
1014.34302	23.4
1015.97339	13.9
1017.51337	4.7
1019.41309	10.9
1020.37543	31.1
1021.01373	3.4
1021.97070	18.4
1023.55341	16.4
1026.02820	13.6
1026.73120	5.5
1027.88916	51.4
1028.95056	37.8
1030.19666	21.3
1031.12476	15.1
1031.87512	32.8
1033.10962	14.7
1034.30615	34.3
1035.21460	84.4
1035.95715	41.7
1037.16785	160.8
1038.38794	175.7
1039.37183	81.7	y (8) (1+)
1040.59155	81.8
1041.86206	3.1
1043.06250	33.5
1044.66187	19.6
1046.04956	19.2
1047.13904	18.3
1048.10132	14.8
1049.92920	56.1
1051.73438	20.3
1052.70337	56.1
1053.94214	7.7
1054.68958	13.4
1056.18164	3.8
1059.27917	32.7
1060.34521	24.3
1061.29163	7.3
1062.18994	12.1
1064.66064	8.8
1065.61450	16.1
1066.28223	3.4
1068.36377	4.2
1069.55676	52.1
1070.41748	21.3
1072.26282	2.7
1073.14331	49.7
1074.31482	48.9
1075.32300	2.1
1077.47571	1.9
1079.25159	27.1
1083.01538	15.9
1083.70703	16.6
1084.88062	22.1
1086.50586	38.7
1087.20520	44.2	y (9) (1+)-H2O-P
1088.31580	61.0	y (9) (1+)-NH3-P
1089.43005	4.9
1090.43091	11.6
1092.47705	158.5
1093.48071	25.4
1095.30615	12.7
1096.43945	15.7
1097.58398	45.7
1098.82251	20.1
1102.71985	60.4
1103.68311	43.0
1104.79956	35.1	y (9) (1+)-P
1105.50806	28.9
1106.97949	7.0
1109.39258	26.6
1110.36768	5.3
1111.16052	12.3
1113.99170	9.3
1115.45093	12.1
1116.40723	34.5
1117.01611	75.2
1119.28735	124.4
1120.39783	66.7
1122.87610	10.3
1124.48792	7.5
1125.36548	32.6
1127.90320	11.7
1129.35229	74.0
1130.55652	2.7
1131.79321	2.5
1132.83691	11.4
1133.56201	2.1
1134.78357	5.1
1136.54468	10.5
1139.39502	11.8
1141.09961	19.2
1141.93103	11.8
1146.43481	7.7
1147.33130	9.8
1149.14075	4.3
1149.76489	12.3
1151.31311	46.3
1152.04089	11.4
1152.87012	4.3
1156.18030	32.6
1157.49951	30.2
1158.67017	35.5
1159.83691	72.3
1161.13440	31.1	y (10) (1+)-P
1162.62756	13.1
1163.71094	16.2
1164.48584	21.9
1165.13208	45.6
1167.12354	6.3
1170.98901	14.4
1172.32605	14.1
1173.59119	95.6
1174.73730	10.1
1178.51306	7.5
1179.21631	18.5
1180.44067	15.3
1182.07141	3.7
1183.33716	54.5
1184.60181	31.5	y (9) (1+)-H2O
1187.40820	9.6
1188.25635	27.2
1189.56055	23.3	b (11) (1+)-H2O-P
1190.46375	10.5
1191.98596	4.9
1197.39185	16.0
1198.50244	13.9
1199.71130	23.0
1200.50806	2.5
1203.24622	15.0
1205.32690	6.4
1206.83887	53.0
1207.53381	121.2	b (11) (1+)-P
1209.79614	14.2
1211.36938	6.0
1215.36389	36.0
1216.11389	20.3
1219.48181	3.0
1220.53882	8.6
1223.36157	3.1
1224.02844	13.7
1226.42834	4.7
1229.11865	10.5
1231.53442	4.4
1232.81189	2.1
1234.33130	56.5
1235.61243	6.8
1236.63354	9.0
1238.25549	5.1
1240.20557	22.4
1242.18030	61.8	y (10) (1+)-H2O, y (10) (1+)-NH3
1242.84778	2.0
1250.56750	12.3
1252.41980	9.5
1258.30042	4.6
1259.72107	20.4
1260.36829	47.8	y (10) (1+)
1262.74744	12.7
1263.46838	22.9
1265.44690	6.2
1269.49231	7.2
1271.28357	12.7
1271.94202	5.6
1280.44739	4.3
1284.34668	8.4
1285.47339	8.0
1287.64050	4.2
1288.44568	5.1
1289.20642	13.1
1292.53992	10.1
1298.21570	2.1
1299.82605	6.9
1303.19189	2.7
1305.64417	4.9
1306.59155	4.0
1307.77356	21.1
1318.80615	10.2
1321.55103	3.6
1326.51453	4.0
1328.34216	23.2
1330.41467	9.3
1333.23254	10.0
1335.18738	31.2
1336.57825	80.5
1338.55408	4.3
1340.06042	2.9
1342.36707	45.5
1343.46033	24.8
1344.74683	4.2
1346.26233	5.1
1350.57458	16.4
1356.80811	5.4
1358.08606	20.5
1358.73499	10.0
1360.65491	31.2
1370.39014	11.4
1372.35681	15.6
1374.50427	17.8
1377.26868	32.7
1379.12769	7.5
1381.67468	13.4
1382.73401	5.5
1386.86621	9.5
1388.57104	34.5
1392.13489	22.6	b (13) (1+)-P
1393.32593	5.1
1394.16492	2.5
1400.50818	57.6
1401.50769	57.1
1402.52612	38.6	b (12) (1+)
1403.76904	30.9
1413.28308	21.9
1414.71838	12.5
1417.22510	9.3
1420.46155	55.0	y (12) (1+)-H2O-P, y (12) (1+)-NH3-P
1425.40393	10.5
1426.81067	2.3
1441.37878	2.5
1446.30640	10.9
1451.42151	6.6
1459.02930	9.9
1462.99976	6.4
1464.33032	51.8
1466.04626	17.3
1467.58667	12.1
1472.28479	14.1
1474.52039	15.2
1483.42786	14.5
1485.87585	26.4
1487.54211	34.7
1488.66345	2.7
1489.67957	16.5
1496.75110	1.9
1500.54089	19.9
1501.56494	26.6
1502.70508	9.7
1503.90259	6.5
1505.40295	10.0
1507.97961	9.8
1519.26355	176.7	y (12) (1+)-NH3
1519.95337	5.8
1527.87061	19.3
1535.46716	5.4
1542.60437	8.4
1543.55530	17.2
1544.70142	7.7
1554.35461	9.5
1555.81580	4.2
1559.41272	7.6
1571.62439	16.0
1592.47986	71.0	y (13) (1+)
1594.86414	27.8
1605.84607	7.3
1616.72229	4.3
1621.45435	11.4
1638.05237	2.7
1642.68384	19.9
1648.79456	9.9
1653.27820	9.1
1657.86243	11.4
1670.95935	15.5
1681.52771	9.5
1682.13501	4.3
1683.44299	5.6
1706.22278	17.8
1721.55066	15.5
1818.67065	16.8
1819.79651	39.8
1931.66675	7.1
1948.49133	4.9
