# Supplementary material for: Phosphoproteomic Analysis of Platelets Activated by Pro-Thrombotic Oxidized Phospholipids and Thrombin
Source: PLoS One. 2014 Jan 6;9(1):e84488. doi: 10.1371/journal.pone.0084488 (PMC3882224; doi:10.1371/journal.pone.0084488)
Supplement: Annotated Spectra S1 — (ZIP) [file pone.0084488.s004.zip › AGYLGYTVTWLPSR_-17_2_242864.txt]

m/z	i	matches
234.96591	3.6
240.24197	5.8
241.01567	8.4
242.33578	7.6
245.04686	4.5
249.07671	4.5
250.32211	13.2
251.09570	7.6
252.28751	4.2
256.17371	3.2
259.26770	11.6
260.02377	7.7
262.32281	21.4
266.24005	14.2
267.19156	31.4
271.75632	15.1
273.06598	9.9
274.88278	6.4
277.21191	8.9
279.07498	6.2
281.09653	88.0
281.85681	2.0
283.04657	3.8
284.19336	28.5
284.86615	1.5
288.39966	12.8
289.35999	64.8
290.27063	11.6
302.30963	8.3
309.52789	6.8
310.67819	13.4
311.89926	10.3
312.81351	6.6
319.49530	12.8
320.54581	12.1
321.91879	5.6
324.73712	7.2
327.02606	11.7
328.25681	4.9
329.18320	7.5
330.98602	8.4
332.28027	2.8
335.13300	4.7
338.30341	4.5
338.98193	10.3
341.11679	9.0
349.19830	22.0
349.99438	2.6
351.35385	18.1
353.02786	6.3
354.14337	1.9
355.13922	202.2	b (7) (2+)-P
356.10663	25.0
356.73462	8.8
357.40387	38.5
358.53809	4.4
362.30048	6.0
363.38812	15.3
368.25287	3.4
370.93201	4.7
373.60846	5.4
376.47107	9.1
377.64087	35.1
381.33185	94.1
382.45294	5.5
383.14984	8.1
385.56195	18.3
386.43469	45.8
387.25305	33.0
388.32233	38.9
389.49805	16.4
392.08838	12.8
393.39838	11.0
395.33051	6.0
399.08630	36.0
400.58423	41.7
401.41699	30.1
403.23041	37.8	b (7) (2+)
403.92358	6.0
405.23462	5.5
406.35620	168.6
409.32941	23.6
412.98065	51.9
414.24243	4.1
416.08008	8.0
417.37823	15.1
418.41272	142.6
421.03955	13.0
422.94672	34.0
427.18317	6.9
428.14893	5.1
429.11078	48.2	y (7) (2+)
431.16278	5.6
435.53662	7.9
437.41229	5.0
439.13715	4.3
440.16498	13.1
441.39288	134.6
442.28461	7.0
443.16754	9.5
445.25311	25.9
449.18976	18.8
450.92352	56.3
452.58740	7.3
455.15564	9.0
457.54553	6.0
462.27118	4.9
462.91797	2.5
466.29388	4.0
469.37079	39.8
470.73041	10.2
471.41315	18.3
473.10773	85.8
474.28131	29.4
477.19196	5.6
479.16827	35.8
480.30255	11.8
481.14844	16.9
481.95776	2.9
484.19025	30.5
484.96277	6.8
486.12213	15.6
487.07849	18.6
487.93481	2.8
489.37091	6.4
493.05304	16.6
495.33282	13.0
498.09033	6.0
499.99353	23.6
501.27948	15.2
502.25311	9.9
504.14825	22.9
505.27966	7.9
506.45447	9.0
509.10883	2.5
509.98413	4.0
511.35675	6.1
512.22174	13.0
515.39478	16.5
516.41614	2.3
517.26398	8.3
518.12714	6.4
519.27484	90.2
521.26093	21.3
525.83960	1.9
527.36365	7.2
528.16052	4.0
530.06372	55.2
531.11328	13.3
532.28247	25.0
533.20874	31.1
534.21362	13.7
535.56537	18.3
538.41248	17.0
539.67676	11.4
541.24988	4.9
542.53131	2.1
543.51758	7.0
544.23914	4.5
545.04773	2.3
546.23053	11.1
547.25580	230.7	b (10) (2+)-P
548.16565	54.7
548.99011	7.3
550.07196	35.9
552.40454	20.8
553.70313	35.3
555.80176	33.8
558.28754	13.5
561.61127	12.4
564.54907	25.6
566.13611	15.9
568.58527	11.7
571.25623	14.1
574.03851	20.6
575.41608	14.9
577.24799	8.5
579.92181	9.9
581.33698	9.8
582.52667	40.5
583.43726	10.7
587.21259	40.8	b (10) (2+)-H2O
587.90613	5.4
589.69910	4.2
590.73126	8.0
591.34003	18.6
592.39539	28.7
593.41083	4.6
595.12695	43.4	b (11) (2+)-H2O-P, b (11) (2+)-NH3-P
602.74847	13.9
603.50562	4.5
604.39581	33.8	b (11) (2+)-P
605.64020	8.0
608.84686	23.8
609.98352	28.9
611.20160	5.5
613.43958	25.2
615.52783	5.7
617.19348	88.5
618.18488	3.2
621.30084	7.4
622.14606	4.5
625.39868	24.7
627.28638	29.9
629.39105	17.6
630.67627	53.3	y (10) (2+)
632.75079	20.2
633.94556	18.6
635.51984	11.8
636.25000	4.5
637.58228	16.1
638.99951	5.0
640.64569	25.0
641.38336	46.8	y (5) (1+)-NH3
645.05811	42.9	b (11) (2+)-H2O, b (12) (2+)-NH3-P
645.72937	2.9
646.54303	17.4
648.24976	1.9
649.97382	14.8
650.99359	36.3
651.60901	6.6
652.40753	50.3	b (12) (2+)-P
653.70184	42.8	b (11) (2+)
654.83673	7.8
655.52637	7.0
657.39142	53.2
658.42694	73.6	y (5) (1+)
659.25470	37.6
660.24841	24.5
663.23462	177.7
664.27362	89.7
665.27057	31.5
666.15271	31.5
667.26343	28.4
669.05005	11.9
672.63617	34.5
673.36743	1.8
674.59491	75.3
675.37347	231.0
676.42139	58.8
678.69855	71.5	y (11) (2+)-NH3
679.36566	237.2
680.23480	2.6
681.99536	36.6
684.53656	222.6
685.42291	35.3
687.21844	27.1
688.00397	49.5	b (13) (2+)-H2O-P, b (13) (2+)-NH3-P
689.03156	46.9
690.18170	4.3
692.03680	52.7	b (7) (1+)-NH3-P
692.88416	58.9	b (12) (2+)-H2O
694.50732	24.6
695.32275	11.6
696.39771	36.1	b (13) (2+)-P
698.11261	28.7
699.02631	7.1
699.68939	16.5
700.50116	31.1
701.93481	10.3
703.35315	14.6
704.18433	9.0
705.41742	51.2
706.28790	16.6
707.91138	29.0
709.14636	70.2
710.14386	38.3	y (12) (2+)-H2O-P, y (12) (2+)-NH3-P
711.35638	15.8
712.30249	12.9
713.42749	23.3
714.10492	21.9
715.42841	51.1
716.47998	33.2
718.26660	5.7
719.45410	28.3
721.45441	19.1
723.11060	38.0
723.92603	92.6
724.58014	14.3
726.13019	32.8
727.75415	52.7
728.38690	59.9
729.14612	6.4
730.29657	147.3
731.09540	132.3
731.82233	31.9
732.56586	78.0
733.37952	42.1
734.39270	48.0
735.13763	3.6
736.34552	2.1
737.06244	11.0
737.70105	12.9
738.68274	9.0
739.33203	4.7
741.29840	15.6
742.18292	7.9
743.07758	43.0	y (6) (1+)-NH3
744.32477	31.3
745.07135	7.6
746.27405	34.0
747.26080	47.4	y (13) (2+)-P
749.15826	12.5
750.47931	17.7
751.38159	62.7
752.07648	129.1
753.14850	30.5
754.46088	23.6
755.31354	10.0
756.37872	21.0
758.34784	18.4
759.49701	12.9
760.88287	33.2
761.55127	40.4
762.49121	24.2
763.52094	18.2
764.45099	4.8
765.21112	6.8
767.18121	84.6
768.37134	89.6	y (12) (2+)
769.03882	40.3
770.31757	49.8
771.17609	83.3
772.16895	35.2
773.95685	105.4	[M+2H] (2+)-H2O-P
774.86212	22.2
776.04846	43.7
777.73834	107.9
778.86987	16.4
779.95258	11.5
781.67542	20.6
782.96594	563.2
783.81171	657.0	[M+2H] (2+)-P
784.54114	11.6
785.15967	37.7
786.23157	56.8
786.98584	45.4
788.34601	225.5	b (7) (1+)-H2O, y (13) (2+)-H2O, y (13) (2+)-NH3
789.40820	69.7	b (8) (1+)-H2O-P
790.32697	78.0	b (8) (1+)-NH3-P
791.60925	30.9
793.95422	11.4
795.65192	56.1
796.77362	138.5	y (13) (2+)
797.44928	78.4
798.30084	47.6
799.16919	9.1
799.81976	121.9
801.24634	103.3
802.09033	16.9
803.39966	14.0
804.80145	2.3
805.81073	4.5
807.46082	224.3	b (8) (1+)-P
808.50555	159.3
809.32477	57.8
810.53278	27.7
811.19147	15.3
811.86554	10.1
812.65192	104.8
813.66241	373.0
814.49060	166.4
815.25879	187.4	[M+2H] (2+)-NH3-H2O
816.01697	3.8
816.66528	5.8
818.07220	18.5
819.55780	138.7
820.36884	65.7
821.92633	132.5
822.93561	213.6	[M+2H] (2+)-H2O
823.74786	30.5
824.84009	11.0
829.47870	9.6
831.31989	13.8
835.03076	7.4
836.45300	11.6
839.31622	28.7
839.96857	13.1
840.83466	17.9
841.44586	69.4	y (7) (1+)-NH3
842.36420	18.2
843.21930	3.6
844.98254	19.2
846.00958	2.8
847.37994	36.7
851.81830	10.4
853.43921	277.8
854.41083	72.4
855.54327	46.2
858.38055	2.3
859.19073	79.1	y (7) (1+)
860.35162	3.3
862.38983	7.7
864.34448	7.2
867.27039	20.5
872.33942	15.1
872.95905	17.0
875.75366	7.8
876.64386	7.1
877.59833	21.2
878.24591	55.0
879.28284	109.8
881.30151	105.6
882.58527	73.6
883.34259	19.1
884.70740	14.8
888.44965	14.1
889.22418	16.3
891.84900	69.5	b (9) (1+)-NH3-P
894.62726	30.7
895.36859	61.2
896.52411	29.7
897.44794	17.8
898.06226	20.9
898.95502	61.5
899.79608	28.9
900.69336	49.2
901.72137	148.8
902.53052	14.4
903.82611	9.4
904.52808	4.8
906.70654	24.5
907.69611	55.4	b (9) (1+)-P
908.37158	37.7
910.13281	363.1
911.10181	61.0
912.42926	18.3
914.42651	6.8
916.05426	315.8
917.21796	116.3
918.91333	15.0
920.52362	194.4
921.39032	9.8
923.32172	7.5
927.83032	9.4
928.60083	7.4
930.44360	43.6
931.40656	7.9
934.48981	18.7
938.08917	20.7
939.32690	6.9
940.56396	20.4
941.51563	21.2
943.27887	7.2
945.01123	10.1
949.32941	7.4
951.19550	19.9
952.36310	7.0
955.85150	33.4
957.43091	16.7
959.36530	8.9
961.68024	26.2
962.29352	5.1
963.23480	10.1
965.07373	76.6
966.13446	38.0
969.24078	26.5
970.48480	13.6
971.80402	80.8
974.01154	124.5
974.87103	46.4
977.32294	4.1
978.30597	7.3
979.52277	165.1
980.67303	119.5
981.45728	52.8
987.41187	51.4
988.52533	7.9
989.71918	29.5
990.46704	45.1
991.35815	90.0
992.15411	30.1
993.74146	28.1
995.36554	16.8
999.47247	10.9
1000.45355	4.3
1001.53387	9.4
1003.49268	26.1
1006.23950	9.4
1007.98358	17.6
1010.22388	27.2
1010.90033	13.7
1011.84540	13.7
1012.90485	15.3
1013.73218	82.3
1014.40790	14.2
1015.63812	3.9
1016.27563	11.4
1018.28265	3.5
1019.11530	16.2
1020.03754	4.8
1021.10504	14.1
1021.78119	8.3
1022.96796	17.1
1024.09985	24.0
1025.36597	17.7
1026.90259	20.1
1027.95544	61.5
1029.77124	33.3
1030.73230	35.6
1031.93054	43.0
1032.94446	18.7
1035.53711	74.3
1036.75867	50.3
1037.56274	96.1
1038.61401	167.5
1039.33960	168.5	y (8) (1+)
1040.46094	64.6
1042.17749	32.7
1043.38745	13.4
1044.10413	4.2
1045.71985	10.7
1046.83716	12.9
1048.11108	15.4
1051.18872	48.0
1052.02966	29.8
1052.84729	31.2
1055.29150	3.2
1057.89258	27.2
1060.09570	10.9
1061.57678	1.9
1064.60461	15.3
1069.06348	16.0
1070.44763	4.6
1071.49365	15.1
1073.06421	13.1
1074.08691	13.7
1078.27148	3.4
1079.34509	9.4
1083.25024	35.6
1084.49097	7.8
1085.67102	11.2
1086.35242	23.7
1087.45789	22.0
1089.56812	21.2
1092.18555	174.6
1092.93262	4.3
1093.58447	21.5
1094.52637	16.7
1095.14795	11.9
1097.37598	17.9
1099.25842	32.0
1100.45264	3.4
1102.34058	35.7
1103.48352	38.9
1104.15979	76.5	y (9) (1+)-P
1107.17822	9.2
1111.31897	19.9
1112.23621	4.2
1115.83362	40.3
1116.45984	35.5
1117.10852	44.4
1118.39124	8.3
1119.34595	84.4
1120.14990	10.2
1121.37292	2.3
1127.22632	13.7
1128.60938	29.9
1129.33069	106.1
1130.10046	30.9
1131.20349	10.7
1133.76184	42.7
1136.94275	5.7
1137.73047	6.5
1139.56812	25.7
1141.99304	11.8
1143.71851	9.2
1145.14673	16.5
1146.37231	10.9
1147.20618	21.5
1147.81567	2.3
1149.64380	5.1
1151.29443	40.8
1155.46118	21.8
1156.65430	38.5
1158.46509	21.7
1159.52832	28.8
1160.30591	19.9
1160.94775	12.7
1162.36719	4.0
1164.42468	26.0
1167.00269	14.8
1168.92822	9.2
1171.48425	14.9
1172.39453	32.6
1173.67273	14.2
1174.39453	5.4
1175.36682	5.9
1179.16479	8.2
1181.16492	9.6
1182.59351	20.7
1183.89526	19.6
1184.94336	11.8
1185.58887	2.1
1189.57788	11.5
1190.35376	16.6
1191.56653	29.2
1193.27600	10.3
1198.46692	4.5
1200.14478	26.8
1202.38293	9.8
1204.21069	28.4
1205.41772	8.6
1206.22363	1.9
1207.46411	200.4	b (11) (1+)-P
1208.36011	27.3
1216.18262	7.2
1217.08118	6.0
1226.92603	6.4
1229.52783	3.3
1232.41919	18.5
1234.97632	14.6
1236.24182	39.6
1237.46167	10.2
1242.12292	147.9	y (10) (1+)-H2O, y (10) (1+)-NH3
1242.81897	19.7
1244.03955	9.4
1252.53625	11.8
1255.74280	6.2
1257.21851	14.6
1259.36829	35.0	y (10) (1+)
1260.42725	108.9
1268.83508	23.7
1270.41882	4.5
1271.74329	5.5
1273.10510	3.8
1275.59167	13.1
1276.77417	3.8
1277.46631	8.5
1279.37170	18.8
1284.04163	18.8
1285.44226	16.7
1286.34717	23.1
1287.21301	4.9
1288.85632	31.3
1289.48840	3.3
1290.71765	20.7
1291.57043	2.1
1293.11096	39.3
1303.52063	2.7
1305.54919	14.2
1306.20740	2.5
1307.58313	13.0
1309.25232	11.1
1311.37256	9.5
1317.57996	23.0
1318.28223	6.1
1320.50012	20.2
1321.51733	10.5
1325.43201	2.8
1327.74927	5.1
1331.63257	10.5
1335.28992	13.3
1336.42603	18.1
1342.31885	7.4
1344.59875	7.7
1345.61829	19.0
1354.69592	5.1
1357.62097	9.4
1359.56287	7.0
1360.89148	6.1
1365.89075	11.4
1370.54065	10.7
1372.29309	19.4
1374.52820	31.7
1376.76929	10.7
1377.78040	20.8
1378.43323	7.9
1388.54822	13.0
1390.36365	6.0
1392.44666	16.1
1398.25854	16.6
1400.50500	27.0
1401.39905	34.2
1402.03967	6.9
1402.69250	7.5
1403.61340	7.0
1409.95325	7.3
1414.68176	4.2
1417.53162	8.8
1418.27014	2.8
1420.12244	12.2
1420.78210	4.6
1422.61877	7.5
1429.34875	23.4
1430.31848	23.7
1434.36682	3.4
1436.30444	6.1
1447.55249	6.6
1455.53406	6.8
1460.16785	4.5
1461.75342	8.8
1464.07312	30.5
1472.45300	17.0
1483.45544	14.6
1487.48730	7.8
1498.62866	14.6
1500.93835	6.4
1501.64612	23.8
1506.85510	12.7
1519.26587	78.3	y (12) (1+)-NH3
1524.45410	5.6
1526.70642	10.8
1535.87244	18.2
1537.26404	6.0
1542.14453	14.4
1543.49133	11.0
1591.52991	7.5
1592.34985	13.1
1593.64832	16.5
1594.63586	15.2
1595.68140	6.4
1603.37073	9.7
1609.69177	3.6
1622.85181	4.6
1643.95349	9.4
1656.08215	14.8
1656.80603	6.2
1679.39734	10.9
1705.44666	27.6
1706.68103	8.2
1707.65015	21.4
1727.68127	9.7
1785.80737	10.9
1818.57385	25.2
1820.00110	10.9
1821.91199	3.8
1895.88745	19.2
1947.01282	5.1
1948.03003	32.1
