# Supplementary material for: Phosphoproteomic Analysis of Platelets Activated by Pro-Thrombotic Oxidized Phospholipids and Thrombin
Source: PLoS One. 2014 Jan 6;9(1):e84488. doi: 10.1371/journal.pone.0084488 (PMC3882224; doi:10.1371/journal.pone.0084488)
Supplement: Annotated Spectra S1 — (ZIP) [file pone.0084488.s004.zip › AHCGDPVSLAAAGDGSPDIGPTGELSGSLK_-14_2_125693.txt]

m/z	i	matches
295.14740	10.4
299.15292	58.2
310.15604	48.7
312.23254	38.9
313.20364	32.1
318.29285	60.4
321.62061	36.7
323.02914	64.3
325.08441	39.2
326.23709	40.9
326.94427	14.9
329.29361	36.7
334.17538	109.9
338.09702	65.0
343.19849	21.1
344.05899	14.0
346.37509	29.0
347.54141	48.4
352.10129	59.5
353.09961	23.2
355.23108	20.6
357.04285	14.9
358.44922	22.0
360.30817	99.2
361.42075	78.5
364.77954	11.3
367.24823	39.0
368.23355	28.9
369.30072	83.2
370.13965	80.2
374.07687	51.3
379.00394	63.2
381.43036	61.8
383.38898	14.0
384.26416	16.8
384.95844	67.0
386.37970	103.1
388.33124	9.4
389.72559	63.3
394.32538	36.6
396.03644	41.6
401.19806	21.1
403.15765	103.0
404.31171	297.6
405.48334	119.0
406.47308	49.5
411.10449	59.7
412.12805	21.0
414.09869	46.1
416.28314	20.2
418.42786	64.0
421.12500	14.9
423.22089	37.0
424.29004	128.9
425.32947	37.0
425.93744	10.3
427.53149	26.6
430.90393	33.0
431.51678	99.2
432.53253	53.1
433.53625	10.3
437.48633	220.4
439.23053	21.3
444.67737	41.6
446.65820	53.1
448.96851	38.6
450.40680	11.3
452.14453	57.5
453.37866	35.7
454.03412	21.1
455.72778	98.3
458.18237	14.0
460.46600	144.5
462.47784	54.1
466.15765	21.6
467.30927	93.7
469.14789	277.5
469.97455	84.8
471.54138	149.7
472.39081	30.3
473.79755	209.4
477.32520	50.9
479.23657	30.6
480.18103	76.1
484.29742	45.1
485.16827	122.3
488.02527	14.9
490.39911	469.3
491.24713	861.7
492.32471	58.1
493.33368	61.6
494.63849	84.3
495.57941	200.1
497.50848	42.7
498.47400	60.6
500.14728	13.1
502.15533	178.9
503.16998	51.7
504.05731	38.5
505.15021	280.1
506.20416	14.0
509.32410	80.9
511.33740	23.2
512.28442	94.4
514.36023	169.9
515.17596	98.4
519.14673	57.4
522.14960	69.2
523.56030	204.6
524.27917	56.6
525.23505	32.7
527.02600	171.5
529.24683	51.6
530.04773	37.5
531.44299	113.6
532.53424	84.4
533.33527	64.3
534.13013	155.3
536.32452	67.9
537.64978	18.7
538.49847	139.5
539.27753	304.7
540.37860	438.7
541.27551	929.6	b (5) (1+)
542.33746	14.9
543.96759	58.7
546.10669	55.1
547.26740	17.5
549.75446	15.8
551.31415	44.1
552.85486	68.5
553.92828	25.9
555.91058	276.2
556.96210	38.5
560.42780	52.8
562.45477	32.1
563.21906	44.0
565.56305	22.3
567.04877	108.7
568.49237	182.0
569.35175	131.1
570.76294	22.2
571.97815	90.8
573.73920	10.3
575.73193	555.8
576.59973	165.9
577.53052	26.0
579.33356	54.9
580.15253	228.9
581.02545	145.4
585.33386	130.1
586.33893	38.1
587.15820	98.1
591.27716	9.3
593.20166	64.3
595.04749	159.7
597.44073	199.5
598.54657	26.8
602.47339	186.0
603.68713	50.1
604.47760	357.6
605.44342	241.2
606.45917	34.9
607.36359	34.9
608.95288	63.2
610.22919	166.5
614.31897	30.9
617.11176	91.3
619.64728	56.5
620.59808	9.4
621.28864	65.0
622.39856	11.3
624.27106	60.3
625.32172	29.2
626.94653	107.0
628.57648	59.1
629.41663	63.0
630.22479	55.0
631.72656	21.1
633.19928	18.4
634.24963	17.7
634.92584	30.5
636.56744	114.3
637.41498	124.3
638.46973	160.1
640.17694	80.5
641.77325	70.6
642.98669	72.1
644.25470	180.4
645.46698	77.7
646.34351	12.2
647.40204	119.0
648.75128	8.5
649.96033	32.1
651.65027	214.9
652.25061	52.9
653.20258	207.8
654.60992	106.4
655.49750	103.8
656.61603	79.6
657.58435	39.2
661.70581	305.0
662.38910	133.0
663.75842	116.1
664.87854	204.0
665.89471	18.6
667.19525	78.1
668.65997	140.4
669.64874	92.8
670.41211	16.7
672.22260	32.3
676.71680	239.2
677.53741	478.6
679.71777	91.4
680.33124	130.4
681.45587	100.7
682.24426	176.6
683.23322	164.3
684.25903	101.0
686.02942	2621.4	y (14) (2+)
686.93817	321.4
687.59979	116.4
688.35522	163.5
689.30042	61.8
690.11420	77.1
691.15131	165.2
692.53644	145.7
694.41943	141.4
695.31531	145.6
696.47028	27.7
697.46167	83.5
698.46991	91.5
699.73236	78.2
700.41986	53.1
702.48962	102.9
703.22858	27.4
704.00055	147.9
705.35004	104.8
706.12823	56.7
707.53778	60.9
708.28290	30.3
710.50446	67.1
712.42889	44.1
713.29041	143.4
714.10455	24.5
715.60205	360.0
716.42053	30.2
717.05560	33.9
717.97516	167.0
719.96991	255.7
720.81433	130.3
721.61664	20.1
722.51727	23.2
724.14587	31.7
725.09650	948.1	b (16) (2+)-P
726.12640	165.6
727.08337	185.2
728.29449	27.4
729.28278	234.4
731.21942	57.4
732.12103	12.2
733.66748	305.8
734.80389	215.9
735.56049	22.6
737.21478	959.0	b (7) (1+)
738.33490	218.8
739.45660	56.9
741.43909	51.7
742.36829	47.8
743.49066	28.9
744.44965	218.6
745.59320	79.0
747.15656	60.9
748.22498	203.9
749.21930	309.7
749.95648	301.2
751.22699	184.6
752.28870	565.5
753.25671	166.3
754.55682	139.2
756.52509	17.5
757.43695	28.5
758.78009	200.2
760.39117	153.6
761.72083	6.7
762.96063	258.7
764.39203	134.3
765.30780	96.0
766.15863	14.0
767.12811	110.7
768.26343	149.0
770.24274	303.6
771.34039	128.3
772.60126	58.8
773.65137	330.2
774.63239	277.4
775.85388	69.2
776.93176	49.6
778.05951	165.7
779.22369	148.5
780.54376	223.8
781.74750	255.1
782.41779	238.5
783.41528	43.3
786.19391	90.0
787.39178	144.4
789.01605	238.3
790.46667	562.2
791.52985	365.0
792.22937	98.2
793.23999	178.6
794.41730	25.9
795.52496	28.5
796.49774	18.6
798.09558	1216.2	y (17) (2+)-H2O-P, y (17) (2+)-NH3-P, y (26) (3+)-P, y (16) (2+)
798.83148	233.2
800.09869	437.7
801.98834	177.4
803.37006	22.1
804.52948	135.4
806.19202	627.7
807.51971	412.9
808.47626	182.5
810.75012	44.4
811.47858	74.0
812.31854	10.4
813.57648	27.3
815.09100	75.2
816.04724	280.9
817.15344	118.5
817.76251	58.7
818.40295	157.3
820.23267	137.9
821.16791	90.8
822.26636	419.8
823.12372	88.1
824.39020	233.3
825.11865	142.4
826.42499	283.4
827.20941	51.4
828.21149	160.9
829.50031	75.0
830.25482	73.3
831.13086	25.0
831.82184	140.9
832.55505	94.4
834.94269	166.4
835.73566	238.6
836.97955	496.7
837.96161	194.8
840.14569	213.8
841.23608	258.7
842.27722	197.1
843.02460	64.6
843.99042	108.8
844.77057	41.5
847.81750	114.9
848.69019	63.9
849.77179	14.7
850.57404	221.2
852.20654	197.6
853.43518	54.0
854.52759	37.3
855.19073	187.8
856.16266	206.9
857.17865	60.6
858.09442	175.9
859.36102	222.1
860.21741	39.4
861.23981	60.9
862.19647	311.1
863.22241	141.8
864.93219	433.9
866.35779	227.1
867.29718	134.1
869.38580	486.5
870.48865	942.8	b (18) (2+)-H2O, y (19) (2+)-P, y (28) (3+)-P
871.23639	351.8
872.05780	260.7
872.68793	138.8
873.68884	270.7
874.52734	609.7
875.60303	329.0
876.65131	807.2
877.35797	50.1
878.54193	1528.5	b (19) (2+)-H2O-P, b (19) (2+)-NH3-P
879.80457	857.5
880.59943	305.2
881.57501	215.6
882.31995	150.6
884.16656	2110.5	y (18) (2+)
885.17059	565.3
887.20685	2003.7
887.85938	2399.1	b (19) (2+)-P
888.53241	976.1
889.90631	68.6
891.80438	124.5
892.56238	457.6
893.28290	57.2
894.77228	123.9
895.57361	92.2
896.53790	19.5
897.28436	301.5
898.13751	224.4
899.60150	286.3
900.55023	212.1
901.36273	117.6
902.47821	103.4
903.49310	85.3
904.61761	292.3
905.95624	270.6
907.28387	470.1
908.55792	570.3
909.83582	805.9
910.63800	334.4
911.50922	544.4
912.47626	308.4
913.60590	852.6
914.69006	729.5
915.58557	546.9
916.36902	1172.1	y (29) (3+)-P, b (20) (2+)-P
917.12512	548.4
918.42395	742.6
919.85107	4664.0	y (19) (2+), b (9) (1+)-H2O
921.04193	758.0
921.76184	95.7
922.74792	1850.9
923.75494	1344.7
924.67645	1773.6	b (29) (3+)
925.94464	18425.7
927.64276	3303.2	b (19) (2+)-H2O, [M+3H] (3+)-NH3-H2O-P
928.63098	1587.3
929.37946	155.0
930.65826	66.4
931.29474	77.5
932.23395	377.4
933.25995	703.4
934.13080	2319.3
934.87695	2807.7	[M+3H] (3+)-H2O-P, [M+3H] (3+)-NH3-P
936.23438	2830.5
937.13214	4281.1	b (9) (1+), b (19) (2+)
938.43927	1147.3
939.37964	3042.1
939.99225	7272.7
940.76776	12790.3	[M+3H] (3+)-P, y (21) (2+)-P
941.86182	421.0
942.75055	294.4
943.93671	632.4
945.16431	471.6
946.07111	526.4
947.18042	527.9
948.05151	486.8
948.95514	184.7
950.04742	295.6
951.20361	452.2
952.42480	2027.7
953.45483	1848.9
955.14508	3762.3	b (21) (2+)-H2O-P, y (20) (2+), b (20) (2+)-H2O, b (21) (2+)-NH3-P
956.16046	1667.9
957.26416	424.7
958.10699	1037.5
958.84692	8136.0
959.73810	1511.2
961.18634	2014.0	[M+3H] (3+)-NH3-H2O
962.36108	596.3
962.97455	63.0
964.34668	23.0
965.67969	39.5
971.65820	16.9
975.44904	76.3
976.36865	47.1
977.91406	53.4
981.48334	29.1
982.52863	51.4
986.10114	72.5
988.47992	1252.4	y (10) (1+), y (22) (2+)-H2O-P
989.49335	445.5
990.43335	203.7
991.14459	391.3
992.58032	164.8
993.70660	37.6
996.46484	188.4
998.34271	82.8
999.60785	54.1
1003.42157	7.6
1004.42572	70.0
1005.94263	160.1
1006.79401	86.6
1008.36664	1121.1	b (10) (1+)
1009.50031	690.1
1010.53613	455.4
1011.44507	113.2
1012.35260	177.7
1013.96875	200.0
1015.04102	253.1
1015.95679	56.2
1016.61517	25.5
1017.33008	113.6
1019.00385	138.9
1021.33276	537.4
1022.09064	76.4
1023.43555	295.9
1024.41284	236.0
1025.61865	62.4
1027.36987	208.8
1028.31262	272.0
1029.86304	628.9
1030.61401	418.5
1031.41467	79.4
1033.45337	265.4
1034.08472	96.4
1034.74207	54.0
1035.70923	101.9
1036.77100	187.9
1037.66174	330.0
1038.57361	187.7
1040.21960	164.5
1041.70605	383.2
1042.59094	329.6
1043.93689	89.3
1045.51685	7319.1	y (11) (1+)
1046.47217	3028.5	y (22) (2+)
1047.70728	686.4
1048.58203	114.9
1051.50623	63.2
1055.42810	608.8
1057.29419	53.6
1059.04431	268.6
1060.02417	269.1
1061.36438	311.1
1062.39063	80.8
1063.82349	257.2
1064.44434	142.2
1065.58923	110.2
1067.46021	57.6
1069.53943	239.3
1071.11328	27.6
1071.71582	61.4
1072.62158	18.4
1073.59155	59.5
1074.43457	12.9
1075.52832	29.4
1076.53760	10.3
1078.03882	324.3
1079.30383	1575.3	b (11) (1+)
1080.28101	633.8
1081.65796	657.5
1083.11218	162.1
1084.28943	49.0
1085.22119	47.3
1086.61938	281.6
1087.28760	169.0
1087.95972	28.4
1088.83423	125.4
1090.67249	1209.8	y (23) (2+), y (24) (2+)-P
1091.64722	444.8
1092.50610	171.7
1093.35901	81.3
1094.20618	14.0
1095.20288	36.9
1096.41431	43.9
1097.31567	83.2
1098.36694	232.2
1099.34082	84.2
1100.03760	139.4
1102.04321	41.7
1103.37354	59.3
1104.75879	104.2
1106.27234	62.5
1106.94348	101.0
1108.38953	337.9
1109.54932	52.2
1110.66919	26.1
1111.35876	145.1
1112.46436	103.3
1114.28125	62.9
1116.26172	205.3
1117.57568	149.4
1118.47852	9.6
1119.32104	30.6
1120.14172	333.6
1120.88562	30.4
1121.97888	123.5
1123.23975	68.0
1124.33984	127.8
1125.49829	141.3
1126.61121	21.2
1128.59448	269.8
1129.30859	16.9
1130.49487	23.5
1131.59106	103.2
1132.38660	89.7
1133.33533	89.1
1134.88062	200.0
1135.75537	69.5
1136.37073	26.5
1137.17871	1003.7
1138.10181	412.1
1139.23328	563.9
1140.19348	201.4
1141.54456	50.9
1142.65918	191.8
1143.52979	212.1
1144.37964	222.5
1145.24670	64.7
1145.94983	121.9
1146.63452	131.9
1147.27075	33.1
1148.59253	282.2
1150.30823	1590.2	b (12) (1+)
1151.37769	863.3
1152.14844	85.9
1152.77917	156.9
1153.57349	80.7
1154.71045	81.2
1155.68848	221.4
1157.14478	413.2
1158.05493	360.1
1158.83032	523.3
1159.73291	176.2
1160.51904	221.0
1161.13086	333.1
1161.74170	140.0
1162.53479	75.4
1164.63513	1074.2	b (25) (2+)-P
1165.58179	789.0
1166.76685	117.0
1169.30957	126.0
1170.04553	184.2
1172.75989	706.7
1173.49768	254.9
1174.13086	37.0
1175.51465	90.2
1176.54639	297.9
1177.80286	182.6
1179.17090	192.3
1180.09155	200.7
1182.83850	49.9
1183.58374	98.8
1184.73962	128.3
1186.01746	237.4
1186.84094	93.6
1188.27942	946.5	y (26) (2+)-NH3-P, y (26) (2+)-H2O-P, y (25) (2+)
1189.14697	746.4
1190.00464	150.0
1191.14929	331.6
1191.99951	261.2
1192.94507	128.1
1194.03088	199.8
1195.94141	228.0
1196.83521	117.1
1197.64209	176.3
1199.53101	326.7
1200.45117	164.3
1201.19531	86.5
1201.80481	34.8
1204.82593	314.5
1205.66260	86.0
1207.66992	828.3
1208.45142	696.4
1209.26038	309.4
1210.35034	160.5
1211.50745	117.8
1212.94849	158.6
1213.57336	564.5
1214.35596	1284.0
1215.21655	381.8
1216.64258	15.1
1217.52917	61.9
1219.25977	316.7
1219.99097	95.5
1220.64502	9.8
1221.97290	51.0
1223.59448	62.5
1224.56934	275.1
1225.19617	24.5
1226.00647	83.4
1226.87842	25.3
1227.66296	51.4
1228.77527	35.0
1229.66064	14.9
1231.11255	11.2
1232.19885	118.8
1232.99475	289.8
1233.96570	132.5
1235.42773	38.6
1236.21948	255.5
1239.13025	591.7
1240.77637	95.9
1242.23926	337.2
1242.97144	137.8
1244.94922	214.0
1245.67090	128.6
1246.61938	121.0
1248.11621	544.2
1249.10596	293.6
1250.04028	65.0
1251.08911	79.9
1252.34412	271.5
1253.42773	186.0
1254.06421	65.9
1255.63623	24.2
1256.56860	39.4
1257.64771	121.9
1258.52173	31.2
1259.52161	104.4
1262.65918	234.4
1263.34497	4.7
1264.36328	427.9
1265.64722	429.8
1266.54395	246.0
1268.37280	36.1
1269.59619	68.1
1271.62622	373.6
1272.83850	204.9
1273.71069	151.7
1274.80469	68.2
1275.79724	145.6
1276.80835	355.5
1278.50586	48.6
1280.02820	214.1
1280.98279	166.9
1282.18494	151.2
1283.46240	64.1
1284.30981	164.1
1285.82483	216.9
1286.50659	214.8
1287.37878	43.0
1289.25085	23.1
1290.76526	27.6
1291.81140	32.2
1292.96606	116.0
1294.41113	142.8
1295.56262	117.7
1296.76782	33.5
1297.61218	116.0
1298.72180	109.0
1299.44885	13.8
1300.47083	98.7
1304.44019	138.7
1306.45313	497.1
1307.18872	143.2
1310.12146	70.7
1311.51306	162.2
1313.42188	56.3
1315.43054	261.6
1316.53796	21.3
1319.43347	495.7
1320.31775	456.6
1321.19653	242.6
1322.25452	979.6	b (14) (1+)
1323.68860	418.5
1324.64233	194.5
1326.31750	9.4
1327.00452	56.0
1328.37769	255.7
1329.34070	340.3
1330.31628	448.3
1331.45154	198.9
1332.43982	248.6
1333.58215	71.4
1335.59265	96.4
1336.73694	440.2
1337.60144	79.0
1338.60046	130.6
1339.78540	134.7
1340.51050	235.8
1341.73450	15.0
1342.88257	150.4
1344.04663	72.2
1345.32996	35.4
1346.47375	155.0
1348.60608	62.6
1349.21899	26.7
1349.86511	38.7
1352.33508	30.7
1355.58472	20.4
1356.99609	234.9
1358.41418	105.9
1360.63550	147.5
1361.35913	122.0
1363.85950	91.8
1364.50208	151.0
1366.08667	10.3
1370.91809	769.3
1371.73474	223.6
1372.54700	360.1
1373.56287	129.6
1374.67761	111.8
1376.75305	1362.3	b (29) (2+)-H2O
1377.55261	376.9
1378.35596	131.5
1379.63696	169.6
1380.58667	79.9
1381.59106	84.4
1382.59961	12.2
1385.44861	448.4
1386.29578	520.4
1387.47192	237.9
1388.25891	105.4
1389.21655	179.3
1391.18396	91.0
1392.44373	44.6
1395.44104	39.8
1402.32288	51.4
1404.62854	92.1
1405.59546	35.9
1409.16467	123.9
1410.46460	43.2
1411.69531	45.1
1413.30945	134.7
1415.57275	25.0
1417.71692	39.4
1420.11194	24.9
1424.60486	17.5
1427.90222	91.2
1429.87830	68.8
1430.60608	52.9
1431.81213	163.9
1432.44836	18.8
1433.24841	39.8
1434.48889	20.4
1438.02820	24.9
1439.89856	130.7
1441.72986	51.4
1444.59302	25.2
1445.89124	66.6
1446.56494	41.1
1448.41443	729.6
1449.52820	334.7
1450.35986	201.6
1451.76575	104.1
1455.62622	10.3
1457.61877	153.9
1458.50513	62.0
1459.34473	49.7
1467.74561	138.3
1468.50244	47.5
1470.18445	48.1
1472.61572	11.2
1473.69397	55.3
1474.93713	89.0
1475.70813	28.0
1477.34399	34.1
1481.04260	32.6
1482.77124	44.3
1485.16675	73.4
1487.20740	174.9
1488.81421	85.5
1490.23071	61.6
1492.22632	121.8
1496.67200	20.3
1497.95020	28.7
1500.38245	45.8
1504.06091	149.1
1505.09619	25.8
1506.27771	30.5
1509.77234	50.7
1511.16687	80.4
1512.44690	22.3
1514.22827	24.4
1517.28650	54.8
1518.62854	35.7
1519.54395	13.0
1520.15881	27.8
1523.34827	35.0
1527.90649	66.1
1528.54871	42.2
1535.50464	56.9
1537.65759	106.0
1538.58789	97.5
1539.77600	55.1
1540.40820	29.6
1545.37610	34.8
1546.46045	365.5
1547.30090	87.7
1548.89465	37.1
1549.80896	29.7
1553.81555	20.4
1554.88452	96.2
1558.22546	135.8
1559.46985	98.3
1561.31140	71.2
1562.67847	80.2
1564.19666	18.5
1566.24585	45.7
1567.55261	29.3
1569.44263	66.8
1570.91724	36.0
1575.97083	25.0
1576.65662	25.0
1577.66516	89.0
1579.05505	48.1
1585.83594	12.1
1588.31873	22.7
1589.46375	23.0
1594.59180	249.2
1595.64111	167.8
1599.63098	50.5
1605.27722	103.0
1611.32458	31.0
1611.98523	22.3
1613.88501	37.6
1615.73108	40.1
1617.92346	42.4
1625.95435	45.1
1627.69250	127.4
1628.64038	83.0
1630.43347	36.0
1633.86438	63.8
1642.83435	27.8
1646.04956	66.9
1649.49731	13.8
1651.85571	17.5
1657.80945	38.5
1662.73364	67.4
1664.65747	49.5
1667.78296	48.7
1668.43530	27.9
1669.22632	73.3
1670.11609	88.8
1672.56799	31.5
1673.50269	29.4
1675.53210	23.2
1691.69019	84.8
1692.95764	87.2
1699.68640	77.8
1704.19116	58.9
1704.98706	26.0
1709.48962	37.9
1710.64270	162.6
1712.08765	80.8
1712.80457	11.2
1718.74939	36.7
1722.52942	63.6
1726.55591	53.5
1728.77124	13.9
1730.74731	66.3
1731.83374	119.6
1740.86487	14.0
1741.52954	10.3
1745.45239	36.0
1748.95691	138.7
1749.81848	64.0
1750.65564	59.3
1756.71448	162.1
1758.21741	152.3
1759.32349	43.1
1765.38660	37.7
1766.85767	220.0
1767.98914	407.4
1768.97693	67.9
1773.85486	19.4
1774.76257	27.7
1790.84058	30.4
1796.43872	33.2
1803.07214	46.3
1803.71423	20.4
1805.10022	37.8
1808.89880	49.2
1810.98999	48.5
1812.88171	90.0
1820.86584	56.5
1837.52612	24.0
1838.19604	32.5
1838.88440	65.3
1839.83069	42.0
1853.55493	125.2
1854.28796	7.5
1862.62561	27.7
1863.78772	42.4
1871.61731	155.2
1873.15247	81.5
1873.79285	62.9
1884.76672	63.5
1886.70349	21.3
1891.69910	25.0
1892.50366	67.1
1908.39563	84.5
1909.01306	35.1
1910.53821	32.2
1912.42859	39.7
1928.55005	112.3
1929.85266	42.4
1944.04797	16.7
1962.29089	26.8
1980.48352	12.3
