# Supplementary material for: Phosphoproteomic Analysis of Platelets Activated by Pro-Thrombotic Oxidized Phospholipids and Thrombin
Source: PLoS One. 2014 Jan 6;9(1):e84488. doi: 10.1371/journal.pone.0084488 (PMC3882224; doi:10.1371/journal.pone.0084488)
Supplement: Annotated Spectra S1 — (ZIP) [file pone.0084488.s004.zip › AHDGGIYAISWSPDSTHLLSASGDK_-2_2_71006.txt]

m/z	i	matches
252.33981	15.9
253.34906	13.1
262.24304	57.0
270.20847	7.4
278.45648	4.4
282.26208	5.7
288.44769	48.9
289.10428	56.9
299.46341	5.7
303.22717	21.3
306.31146	140.7	b (3) (1+)-H2O
307.29120	17.9
309.70972	23.7
315.05090	31.6
319.48700	49.7
320.33292	7.9
324.06677	151.3	b (3) (1+)
325.24319	35.3
326.14261	89.6
331.09720	13.1
332.47626	37.5
335.13651	15.9
336.34775	4.4
337.16150	7.6
338.82477	17.8
344.07147	8.4
353.26370	21.4
355.33099	6.6
356.12259	16.6
368.01160	19.7
369.34143	17.6
370.15692	6.6
376.30301	48.1
381.32562	148.8	b (4) (1+)
382.08942	27.9
383.13550	52.6
384.15771	38.3
385.73938	34.2
388.26801	38.0
394.13391	12.6
395.20782	13.1
400.41956	7.1
403.21521	8.7
406.21393	221.5	y (4) (1+)
407.27240	30.5
407.88190	118.4
409.28345	10.1
411.10889	41.4
414.23193	14.9
417.08063	7.5
421.81042	105.6
429.24329	7.9
430.63953	24.8
431.93591	5.7
432.73303	37.6
434.04437	19.8
435.24695	43.6
436.91711	40.0
438.29279	66.1
439.39172	128.7
440.45349	20.9
441.60425	4.4
450.47925	13.1
452.06458	17.6
453.16309	5.8
459.14496	48.3
460.50360	21.7
462.08887	9.8
464.58008	280.4	y (9) (2+)
466.51721	15.7
467.46869	35.3
468.43353	12.2
471.23175	36.9
474.18610	47.0
477.35583	85.0
478.36035	63.9
480.23718	11.0
481.12329	53.5
482.29291	8.7
484.77856	24.8
485.44537	20.9
486.29510	54.7
488.37500	22.4
490.27991	44.9
490.90332	36.2
491.88306	14.8
494.17438	44.7
496.99957	29.1
499.29559	30.9
502.61914	18.4
503.96381	38.2
506.48590	24.7
507.54584	31.4
510.98389	65.0
513.02588	11.8
514.96338	53.1
516.15594	63.1
517.57977	22.2
520.34772	6.6
521.20728	42.0
523.56238	37.4
524.78699	48.3
525.71161	102.6
529.32220	5.3
531.17047	23.5
533.39276	92.8
534.23846	30.5
538.24664	23.1
539.44312	21.8
540.55164	96.2
542.43201	66.3
546.41840	41.0
547.41949	34.9
548.29755	11.3
549.32947	51.5
550.03784	6.1
551.40460	312.9	b (6) (1+)
552.43402	123.5
554.14191	37.6
555.09851	24.1
557.04114	55.0
558.60107	503.6	y (11) (2+)
559.72748	65.9
560.56000	18.6
561.70953	111.1
564.39966	458.1	y (6) (1+)
565.44904	86.9
566.51984	59.6
567.90881	7.6
569.14606	28.4
574.12329	13.1
577.68988	110.4
578.36395	68.8
579.54700	28.7
581.67291	55.5
583.49237	63.1
584.27472	39.5
585.04968	106.0
586.23859	51.2
587.02893	55.3
589.28400	25.5
593.02618	31.9
594.50421	9.8
595.62524	46.0
596.47040	114.5
598.16840	22.4
599.45392	86.5
600.45001	8.7
602.30890	37.5
604.38190	174.0
605.08105	39.8
606.42438	10.0
607.55475	35.3
608.19299	23.5
609.20892	20.3
610.39954	15.9
611.35638	21.8
612.31830	8.4
613.27759	47.0
615.96222	114.6
617.14441	23.6
618.03992	32.3
618.79010	27.9
621.02515	27.1
622.72772	45.2
624.17596	20.7
625.20355	138.4	b (18) (3+)-H2O-P, b (17) (3+), b (18) (3+)-NH3-P, y (18) (3+)
626.23846	27.3
627.01080	16.7
628.11823	39.0
629.39752	4.4
633.47455	36.6
634.56659	160.2
635.42255	22.2
639.27423	111.5
640.57013	28.7
641.29907	15.2
642.77625	4.4
643.97369	153.2
645.39392	43.9
646.11700	12.2
647.34015	141.9
648.14001	63.3
650.59326	71.3
651.46686	26.4
652.31183	40.0
655.25751	176.8	y (13) (2+)-NH3, y (13) (2+)-H2O
656.20789	157.1
657.05829	100.7
660.02490	76.3
660.69928	9.7
661.80530	85.4
664.55542	2229.7	y (13) (2+)
665.56750	283.6
667.47223	14.4
669.23779	27.7
670.43024	80.1
671.34027	14.8
674.29590	43.6
675.24921	17.3
676.80603	87.5
677.41248	427.0	y (7) (1+)
678.37299	216.5	b (7) (1+)-H2O-P
681.99097	64.6
684.12408	20.1
685.33649	62.1
686.11090	41.7
687.71356	37.6
689.31061	44.8
689.93079	74.3
690.55194	11.8
692.11188	7.4
692.93878	34.1
695.27130	37.4
697.19379	31.4
698.89227	102.6
699.60413	22.3
701.71967	52.0
702.63135	25.3
703.77863	17.9
704.43927	14.9
705.24506	20.9
708.10107	1619.2	y (14) (2+)
708.90497	400.1	b (13) (2+)-H2O
709.73615	191.5
710.88037	157.6	y (20) (3+)-P
712.58789	115.9
713.27509	25.1
714.41815	7.4
717.45813	10.5
719.91937	51.3
720.81525	8.4
723.42621	43.1
724.15704	36.6
725.37775	32.0
726.34448	34.2
728.22418	80.5
729.48254	35.6
732.27789	122.9
733.90204	95.2
734.91241	64.0
735.51385	35.5
736.54358	54.0
738.83868	71.4
739.46198	28.5
740.72473	19.8
742.26190	64.8
744.44519	11.8
746.34729	38.4
748.49579	88.7
749.59381	34.9
750.86627	37.9
752.15497	23.9
753.50446	75.2
756.47974	159.3	y (21) (3+)-H2O, y (21) (3+)-NH3
758.77191	2.6
759.40393	15.6
760.69318	17.4
761.45648	14.8
763.25507	6.1
763.91504	70.6
764.57684	16.4
766.01605	20.5
767.84686	43.6
769.48199	38.3
770.38947	85.7
771.10498	80.7
772.16956	93.6
773.32019	55.3
774.01880	13.2
775.09613	26.2
775.84344	131.8	b (14) (2+), y (22) (3+)-NH3, y (22) (3+)-H2O, b (7) (1+)-H2O
776.55762	46.7
777.70697	26.2
778.31970	7.1
779.97900	27.0
781.61090	105.4
782.87415	83.3
784.22662	18.5
785.71277	37.8
786.63562	75.7
787.45917	22.2
788.43939	60.6
789.32953	31.2
790.32538	533.7	y (8) (1+)
791.38147	284.3	y (15) (2+)-H2O
792.64453	166.4	y (15) (2+)-NH3
794.38324	193.4	b (7) (1+)
795.30701	24.0
796.45111	57.3
797.37048	57.0
799.42426	21.8
800.61975	389.2
801.45972	475.6	b (23) (3+), y (15) (2+), b (24) (3+)-H2O-P, b (24) (3+)-NH3-P
802.53448	154.9
803.52289	36.7
804.39996	27.1
806.45270	61.6
807.76007	105.3
809.29382	10.9
810.41278	109.5
812.38538	88.5
813.07233	95.0
814.68298	47.2
815.45856	263.6
817.21594	29.8
818.19806	286.1
819.25104	31.9
820.10321	23.7
820.85193	12.7
822.44208	38.3
823.73999	153.9
826.31427	4.0
828.45978	141.2
829.84070	116.0
830.71045	58.1
831.51678	86.7
832.84192	196.4	y (24) (3+)-P
833.87067	79.3
835.64056	201.7	y (16) (2+)-NH3, y (16) (2+)-H2O
836.30731	139.2
837.05450	88.4
839.05597	191.9
840.10541	195.4	b (24) (3+)
841.31775	278.1
842.51685	396.1
843.30853	74.4
844.35248	1156.5	[M+3H] (3+)-NH3-H2O-P, y (16) (2+)
845.21521	1097.1
846.57330	240.7	b (8) (1+)-H2O
847.66925	52.1
848.28912	56.5
848.98517	63.5
850.36499	161.5	[M+3H] (3+)-H2O-P, [M+3H] (3+)-NH3-P
852.05475	211.9
853.08405	304.3
854.49017	197.8
855.87994	228.3
856.90118	676.7	[M+3H] (3+)-P
857.83801	59.4
859.28412	153.6	y (24) (3+)-NH3, y (24) (3+)-H2O
859.90851	133.5
860.64185	291.7	b (16) (2+)-H2O
861.63599	132.2
863.09167	513.2	b (9) (1+)-H2O-P, b (9) (1+)-NH3-P
864.19122	138.9
865.42578	845.0	b (8) (1+), y (24) (3+)
866.42267	503.8
867.46539	78.4
868.18628	126.5
869.14117	537.7
870.28986	611.1	b (16) (2+)
871.65253	1915.0
872.81909	555.8
873.55951	221.3
874.24017	140.3
875.44159	191.7
876.21320	215.5
877.37335	2282.1
878.04565	2372.4	[M+3H] (3+)-NH3-H2O
878.81940	859.0
879.70715	130.8	b (9) (1+)-P, b (17) (2+)-H2O-P
881.29401	45.3
882.40686	25.6
884.07062	91.1
887.31055	11.9
888.40997	6.3
890.86798	31.6
892.07904	35.3
893.10272	51.5
894.61639	22.3
897.07843	26.7
898.30194	93.0
899.55841	43.2
901.51776	6.1
902.12714	17.0
903.62555	7.4
905.66058	62.5
906.72479	4.5
909.42181	132.1	y (9) (1+)-H2O
910.64813	23.5
911.33905	16.5
912.31274	97.3
913.39093	62.5
915.55170	11.8
916.52539	65.6
920.97168	145.1
921.78052	36.6
923.14966	31.2
924.59399	75.4
925.66772	15.6
927.48370	531.3	y (18) (2+)-NH3, y (9) (1+), y (18) (2+)-H2O
928.62347	173.1	b (17) (2+)-H2O
929.83478	138.0
930.47754	108.6
931.21899	36.1
931.81903	82.6
934.63910	116.4
935.76050	26.6
936.71338	241.5	b (18) (2+)-NH3-P, y (18) (2+), b (18) (2+)-H2O-P
938.25665	168.2	b (17) (2+)
939.06494	44.3
943.23920	35.7
944.42798	30.0
945.06647	28.5
945.97467	55.0
947.69623	96.6
950.30121	75.1
951.17456	51.7
952.30634	65.6
953.37958	19.8
956.12982	3.5
960.56659	375.7	b (9) (1+)-H2O
961.47559	157.4
962.24408	28.8
964.16803	12.4
965.58209	44.1
966.69989	24.0
968.38312	102.2
969.44556	32.9
970.38885	51.8
971.99823	35.9
977.42023	159.9
978.37109	908.6	b (9) (1+)
979.39288	493.7
980.47223	214.6
981.10907	52.9
982.47388	32.3
986.04932	219.4	b (18) (2+)-H2O
986.82544	40.6
987.45782	80.1
988.78021	13.5
989.59644	23.6
991.71509	6.1
993.74683	18.7
995.25488	373.1	b (18) (2+)
996.62958	132.4
998.69873	70.4
999.36157	34.3
1001.07758	194.1	y (19) (2+)-NH3-P
1002.46124	35.7
1003.54730	19.6
1004.45685	10.0
1006.21979	34.0
1007.54254	39.6
1009.20868	131.8	y (19) (2+)-P
1011.23334	221.8	y (10) (1+)-NH3, y (10) (1+)-H2O
1012.50604	138.8
1013.91302	19.0
1015.38672	22.3
1017.41425	34.6
1018.24493	35.6
1020.36810	11.4
1021.55273	10.0
1022.57745	15.1
1023.56494	5.9
1024.22424	29.7
1025.31299	77.0
1026.17554	35.3
1026.81628	33.4
1027.68018	81.1
1028.52881	263.3	y (10) (1+)
1029.39575	111.7
1030.40356	249.8
1031.50000	21.5
1032.96826	11.3
1033.77844	174.7
1034.71094	82.6
1035.54626	14.4
1036.31079	9.8
1037.47974	117.4
1038.26465	106.3
1038.97339	29.3
1040.34875	115.4
1041.41174	254.2
1042.70398	87.2
1043.48975	48.7
1044.60034	57.0
1046.16602	29.2
1047.45850	574.3	b (10) (1+)-H2O
1048.31555	340.4	y (19) (2+)-H2O
1049.19702	263.6	y (19) (2+)-NH3
1050.21826	105.1
1051.39294	431.2	b (19) (2+)
1052.31299	561.1
1053.11108	33.8
1054.75928	79.2
1056.73462	140.8	y (20) (2+)-NH3-P, y (20) (2+)-H2O-P
1057.88965	491.4	y (19) (2+)
1058.85669	184.3
1059.50732	42.5
1060.99829	38.7
1061.64514	20.6
1062.30737	33.3
1063.58887	9.2
1065.25452	381.4	b (10) (1+), y (20) (2+)-P
1066.36609	158.3
1067.19189	81.4
1068.11414	113.5
1068.77991	67.8
1069.55554	27.4
1070.36597	14.4
1071.68054	8.7
1075.83984	40.2
1077.81543	71.2
1079.71179	27.9
1080.36304	4.8
1083.55029	56.2
1085.62219	33.8
1086.72803	115.4
1087.76501	57.5
1088.96887	72.0
1090.29480	81.4
1091.41382	39.9
1092.27661	76.6
1094.72656	111.1
1097.45923	49.2
1098.72900	94.5
1099.46912	39.6
1100.19653	46.2
1100.94702	37.1
1104.17322	31.0
1104.99011	52.5
1106.24609	35.0
1107.09351	86.7
1109.40125	59.7
1112.88721	178.5	y (22) (2+)-H2O-P
1113.58130	141.9
1114.67419	172.8	y (20) (2+), y (22) (2+)-NH3-P
1115.46143	206.7	b (22) (2+)-H2O-P, y (11) (1+)
1116.47998	137.7	b (22) (2+)-NH3-P
1117.41943	8.7
1118.19507	15.7
1119.70117	59.0
1120.41455	24.3
1121.23242	65.4
1122.29785	83.7
1123.12817	79.8
1124.50793	42.0
1125.37122	26.5
1126.28711	10.5
1130.75281	237.4	b (21) (2+)
1131.86621	31.9
1133.92456	144.9	y (21) (2+)-H2O, y (21) (2+)-NH3
1135.20447	87.7
1138.37280	83.9
1139.33960	60.3
1140.14197	37.9
1141.91479	22.5
1143.27283	433.0	y (21) (2+)
1144.15430	416.7	b (23) (2+)-H2O-P
1144.85474	25.9
1145.59937	150.3	b (23) (2+)-NH3-P
1146.99121	22.7
1148.27136	34.8
1150.28735	34.9
1151.54846	89.7
1153.09253	5.2
1154.39893	125.2
1155.25977	26.6
1157.30273	10.0
1158.56360	22.8
1162.88623	497.5	y (22) (2+)-H2O, y (22) (2+)-NH3
1164.06616	29.4
1164.77087	77.2
1165.95190	163.1
1168.46521	85.6
1170.15381	7.1
1171.64465	1590.2	y (23) (2+)-H2O-P, y (23) (2+)-NH3-P, y (22) (2+)
1172.58606	684.3
1173.35352	184.1
1174.36621	205.9	b (22) (2+)
1175.24988	99.3
1176.05957	8.9
1176.79614	64.9
1180.12476	75.6
1181.42847	162.6
1182.39465	98.1
1184.81348	24.5
1189.05505	26.0
1189.91919	20.4
1191.49219	30.0
1192.46558	47.3
1193.54150	147.2	b (23) (2+)-H2O
1194.36084	10.3
1196.39832	51.3
1198.94849	6.3
1201.61060	51.0
1202.50549	32.3
1203.86938	43.7
1205.20715	49.8
1206.72278	48.5
1207.54761	41.2
1209.49780	46.2
1210.94458	136.2
1211.82349	205.6	b (24) (2+)-P, y (12) (1+)-H2O
1212.83093	74.4
1213.68530	66.2
1214.75928	23.8
1216.08435	35.9
1216.72717	32.6
1218.18176	35.8
1220.06787	538.2	y (23) (2+)-NH3, y (23) (2+)-H2O
1220.85144	521.7
1221.64783	175.3
1223.09924	6.1
1224.39746	80.6
1225.32666	80.3
1227.44385	81.0
1229.27966	2431.0	y (23) (2+)
1230.10535	2021.5	y (12) (1+)
1231.25574	505.2
1233.29956	465.1	b (11) (1+)-H2O
1234.30627	264.4
1235.43506	94.9
1236.49927	33.1
1239.11694	67.5
1240.26514	25.3
1243.74658	9.9
1249.34277	14.9
1251.13745	642.3	b (24) (2+)-H2O, b (11) (1+)
1252.25098	196.9
1253.16382	154.1
1258.56653	33.5
1260.26855	571.6	b (24) (2+)
1261.06555	332.6
1261.89636	36.8
1262.71484	23.1
1263.65405	94.4
1264.43567	29.0
1267.60559	7.4
1268.77759	147.4
1269.86597	104.2
1270.95251	25.3
1272.01660	7.9
1274.83923	13.6
1277.10168	43.8
1279.97046	41.2
1282.58057	104.3
1285.32788	63.5
1286.64697	10.8
1289.08789	80.2
1289.68884	5.4
1290.87170	12.2
1293.51978	14.9
1295.51941	6.6
1296.43005	38.6
1302.38367	73.1
1303.38513	159.6
1304.29333	23.5
1305.54102	32.3
1309.56091	135.1	y (13) (1+)-H2O
1310.45642	118.5
1311.24719	23.3
1312.37952	24.4
1316.36426	3.5
1320.32568	396.7	b (12) (1+)-H2O, b (13) (1+)-NH3-P, b (13) (1+)-H2O-P
1321.31409	190.9
1322.30249	82.2
1323.01526	20.5
1324.60596	12.7
1327.51526	1401.9	y (13) (1+)
1328.58215	720.0
1329.60266	242.9
1330.58813	70.5
1332.23291	38.5
1333.42200	37.4
1338.39087	285.9	b (13) (1+)-P, b (12) (1+)
1339.49988	162.6
1340.36438	59.1
1341.55298	36.2
1342.56531	128.9
1344.82166	4.8
1350.31665	16.2
1358.91467	21.0
1361.66748	10.9
1374.27307	5.2
1378.61780	9.6
1379.69714	42.5
1393.02283	62.4
1396.12146	23.6
1397.28528	61.8
1398.86230	10.1
1401.92517	31.0
1404.57031	10.8
1414.41516	565.1	y (14) (1+)
1415.52795	261.9
1416.51233	201.4
1417.26306	6.1
1418.70837	50.6
1426.53516	13.1
1428.96228	41.8
1433.46545	17.4
1439.78809	43.5
1440.56934	18.3
1451.37769	9.6
1452.61450	28.4
1455.26306	42.0
1459.47925	19.5
1468.76111	10.5
1469.89160	9.7
1473.27307	14.0
1481.99182	33.5
1487.91418	4.4
1489.30469	29.7
1498.48376	19.1
1509.62476	39.2
1514.55847	13.4
1515.99829	14.4
1517.34998	21.5
1518.36694	14.0
1521.26428	25.4
1532.27246	13.2
1533.93237	40.8
1536.10437	18.8
1540.82166	57.5
1541.52002	83.0
1543.59973	45.8
1550.54016	183.8	b (14) (1+)
1551.58020	131.4
1552.41235	19.6
1553.41968	60.3
1554.46765	32.2
1558.30945	22.1
1559.61646	28.0
1560.54004	24.4
1562.29114	17.9
1567.52112	9.2
1568.77209	13.1
1569.38123	14.4
1582.69055	128.5	y (15) (1+)-H2O
1583.45776	52.3
1601.20728	103.6
1602.60510	130.8
1604.53064	18.9
1614.07629	21.5
1615.54187	12.7
1619.77576	17.1
1620.82300	18.2
1636.56860	12.0
1638.42957	9.2
1640.69739	22.3
1646.53345	23.2
1647.81555	25.7
1648.65759	37.5
1650.06177	17.2
1653.87134	15.7
1659.01331	31.1
1666.17834	30.6
1667.64417	11.1
1668.44934	22.7
1669.37378	70.8
1670.37634	29.6
1671.48010	99.1
1672.51624	25.9
1687.72046	259.2	y (16) (1+)
1688.75269	153.3
1689.73364	82.3
1690.34070	6.9
1691.14514	17.4
1703.28918	14.8
1721.41199	6.6
1722.80627	7.1
1723.95227	48.8
1728.50720	7.9
1743.36646	14.8
1760.87756	9.6
1762.07104	50.1
1763.60315	4.4
1767.67310	13.1
1778.62439	106.2
1784.76428	5.7
1800.57947	23.2
1802.01965	23.0
1802.89380	31.8
1810.48474	8.7
1840.56567	18.0
1854.18469	13.6
1857.57654	27.7
1859.22742	13.7
1875.75745	13.6
1880.86975	22.7
1882.17163	17.1
1893.11755	17.5
1893.73621	10.1
1894.93494	58.9
1896.29236	6.1
1900.35950	8.8
1926.01196	6.6
1935.44543	18.8
1990.36096	41.4
