# Supplementary material for: Phosphoproteomic Analysis of Platelets Activated by Pro-Thrombotic Oxidized Phospholipids and Thrombin
Source: PLoS One. 2014 Jan 6;9(1):e84488. doi: 10.1371/journal.pone.0084488 (PMC3882224; doi:10.1371/journal.pone.0084488)
Supplement: Annotated Spectra S1 — (ZIP) [file pone.0084488.s004.zip › AHDGGIYAISWSPDSTHLLSASGDK_-3_2_67967.txt]

m/z	i	matches
256.91690	28.5
262.68683	9.6
271.46841	15.9
275.43256	10.7
276.08179	19.4
277.25998	31.7
282.23959	22.4
283.30905	9.6
287.10300	6.4
289.43307	6.9
290.08313	32.7
291.24564	9.6
293.29236	40.7
296.17911	21.4
300.20816	21.1
306.20453	374.3	b (3) (1+)-H2O
307.24841	38.7
319.34470	111.2
320.31952	20.2
321.25439	7.5
324.14963	372.3	b (3) (1+)
330.22089	17.6
338.20322	39.8
338.82974	11.8
340.32581	43.2
341.18256	12.2
343.21625	50.2
347.52832	45.2
348.37891	20.6
353.38843	12.9
355.08240	19.9
357.12531	15.3
359.32031	10.7
361.03003	24.3
362.33640	24.3
363.48212	16.6
367.19006	24.4
368.21814	13.3
369.99622	9.0
373.16205	19.4
376.26831	5.3
379.27673	53.3
381.23212	98.8
382.29584	8.1
383.61444	70.8
388.29456	63.7
397.88525	83.2
399.46185	13.2
400.25580	12.9
402.31818	34.7
404.78979	8.0
406.15558	415.2	y (4) (1+)
407.01898	26.5
408.43732	7.5
410.93127	56.9
414.14301	83.4
415.48706	26.2
419.06024	19.2
420.33221	10.1
421.32648	32.4
428.17645	22.3
429.07861	20.6
431.13214	12.7
432.64673	14.9
433.43713	64.7
434.70074	84.4
435.40704	27.4
436.45483	104.3
438.42749	137.6
439.10406	109.6
440.72052	13.9
441.58356	9.1
442.84332	13.9
446.04828	14.2
449.21735	19.3
450.24146	18.3
455.05945	28.7
456.45764	32.2
458.13446	16.0
459.64630	69.4
462.21100	10.0
464.38861	286.9	y (9) (2+)
465.43719	75.1
467.80713	26.5
468.45599	42.8
470.08655	69.1
470.98871	77.8
472.11365	97.8
474.70837	39.8
476.10144	92.5
477.19299	201.2
478.65314	127.0
481.44916	13.6
482.09662	6.4
484.38702	9.5
485.32568	13.8
486.23279	46.9
488.25555	84.0
490.32495	6.4
491.49243	24.2
493.30811	68.5
499.41394	74.1
501.15765	39.0
503.61212	72.3
509.16309	21.6
515.14014	200.8
515.83954	12.7
519.26556	78.5
523.32684	44.6
524.11139	29.5
525.15442	190.5
526.13696	26.5
527.56525	67.4
531.56091	46.3
533.01099	55.0
533.91864	23.1
535.12170	39.9
536.46484	7.5
537.58563	39.9
540.79077	23.3
542.35541	36.9
542.97137	21.1
545.40625	23.8
546.48621	134.5
547.93298	22.2
548.88110	74.6
549.82361	86.5
551.39935	162.4
552.38947	89.3
553.02692	30.4
554.17639	3.7
558.44635	565.7	y (11) (2+)
559.36938	254.6
560.27106	41.0
564.33514	825.2	y (6) (1+)
565.39996	139.2
566.50476	61.9
568.62372	79.2
569.25977	21.2
570.17566	113.3
574.12329	11.0
577.66473	63.9
578.62634	113.8
579.27716	74.5
583.43146	15.8
584.04242	9.4
585.39056	42.1
586.27631	62.3
588.91559	56.4
590.40155	13.7
591.00989	49.4
593.71643	85.1
595.86493	102.3
596.58514	47.2
597.27148	13.4
599.46069	42.0
600.07623	10.6
602.12982	68.6
604.27130	13.3
605.49060	55.1
607.25153	43.6
610.91742	131.2
611.70428	106.7
612.53143	80.9
613.32770	47.1
614.89984	22.6
616.10162	154.1
617.16522	58.0
619.93793	28.4
620.85565	167.5
623.35632	15.5
625.31219	341.2	b (18) (3+)-H2O-P, b (18) (3+)-NH3-P, y (18) (3+), b (17) (3+)
626.01312	13.3
627.29620	67.7
629.34479	63.8
632.51398	43.3
633.21124	22.2
634.38019	10.1
635.21130	44.7
636.10229	42.1
637.31482	47.0
638.07147	17.8
639.01715	106.5
640.25830	104.2
641.44116	12.8
643.28552	59.3
644.40558	34.0
645.35919	82.9
646.99469	251.8
648.63165	64.1
649.64911	63.8
651.54645	62.6
652.59308	75.3
653.31573	68.8
655.23273	266.9	y (13) (2+)-H2O, y (13) (2+)-NH3
656.06140	221.8
657.16608	140.6
659.45959	111.7
660.71820	175.2
664.54962	2490.4	y (13) (2+)
665.37726	803.2
666.05084	247.2
666.98969	46.0
668.83270	22.0
669.96625	102.3
672.14642	34.9
674.02399	87.0
674.69775	33.0
677.36493	786.4	y (7) (1+)
678.45551	183.6
679.45331	42.5
680.32825	35.3
683.36652	16.4
684.23224	34.5
684.97681	37.6
686.42780	96.3
689.79926	73.2
690.91187	70.8
693.20862	10.7
694.60382	22.8
696.02991	7.3
697.04828	66.3
698.80811	151.2
700.04950	70.9
701.29877	42.0
705.57147	39.2
707.85602	1055.5	y (14) (2+)
708.64545	1165.5	b (13) (2+)-H2O
709.56427	162.4
710.42352	16.5
711.39984	84.9
712.88135	127.9
714.43195	66.6
715.35101	77.4
716.18835	10.1
717.55444	52.1
719.04645	16.1
721.22913	20.1
723.51416	91.2
724.61542	129.4
725.33075	11.6
726.22552	37.1
727.68549	80.7
730.30872	81.2
732.56122	9.1
733.33063	22.2
734.76349	53.0
735.60559	20.1
736.26233	45.6
738.23022	89.4
739.41205	6.4
741.47491	28.6
742.87360	105.1
744.85413	89.6
745.54999	53.9
746.47162	32.9
749.21552	47.4
752.03320	177.8
753.37592	52.6
755.34479	48.7
756.35815	80.5
757.27124	145.9
759.27020	31.6
760.37506	87.3
762.37860	83.2
764.38416	117.3
765.41638	19.5
766.79614	16.3
767.42059	93.7
768.38593	40.8
769.43805	14.3
770.25507	65.9
771.41742	45.4
772.78705	28.2
774.46930	105.2
775.34827	104.3
776.36633	17.5
778.17596	131.7
779.66962	54.3
780.48645	34.4
781.28070	62.5
783.36163	118.8
784.22272	81.5
785.08319	134.6
786.56012	127.0
787.60980	13.2
788.61945	35.7
790.46265	611.4	y (8) (1+)
791.54089	344.8	y (15) (2+)-H2O
792.83002	223.9
794.42023	386.1	b (7) (1+)
795.31781	136.5
796.25836	6.4
797.29681	32.6
799.32733	92.1
800.05804	56.3
801.23730	752.9	b (23) (3+), b (24) (3+)-H2O-P, b (24) (3+)-NH3-P, y (15) (2+)
802.06232	469.7
803.48438	40.9
804.39691	92.0
805.49042	183.2
808.30298	82.7
809.32184	58.5
810.35693	19.0
812.78644	113.2
813.54559	29.4
814.48260	87.8
815.52985	327.1
816.60431	22.3
818.90149	68.9
821.03766	85.8
823.50385	22.2
824.29535	16.3
825.54956	92.0
826.51550	163.6
827.40155	42.9
828.48096	240.9
829.48431	52.1
830.23096	74.5
831.43121	150.0
832.05463	96.8
833.32581	328.0	y (24) (3+)-P
834.07428	57.2
835.18365	249.6
836.16235	177.8
837.34052	291.3
839.17706	155.8
840.69446	666.1	b (24) (3+)
841.51038	65.6
842.41949	100.9
843.35797	248.6
844.46759	1277.2	y (16) (2+), [M+3H] (3+)-NH3-H2O-P
845.25793	1163.8
846.24933	190.7
846.99896	102.2
847.61554	44.7
848.94763	72.9
849.83795	29.2
850.85010	191.9
851.69714	169.1
853.15741	96.6
854.47955	51.9
855.61273	77.6
856.70709	435.7	[M+3H] (3+)-P
857.55450	95.5
858.85388	312.5	y (24) (3+)-H2O
859.82123	210.6
860.90460	191.0
861.76385	68.5
862.73590	486.6	b (9) (1+)-NH3-P, b (9) (1+)-H2O-P
863.61987	73.0
865.24713	1328.0	y (24) (3+), b (8) (1+)
865.97308	604.9
866.70691	519.2
868.16351	287.0
869.07538	635.6	b (16) (2+)
870.23944	213.9
871.51227	1665.5
872.15131	1363.5
873.27545	766.4
874.13922	490.5
875.17841	514.5
877.24280	2337.0
878.04443	5034.1	[M+3H] (3+)-NH3-H2O
879.53687	315.6
880.61328	249.0
881.52948	47.3
882.64624	22.4
884.81927	11.3
887.28632	15.9
890.73535	37.8
892.11102	23.9
898.35980	72.0
902.27686	29.2
904.51465	59.9
905.17261	29.7
907.29150	75.0
908.38049	34.0
910.16595	99.3
911.50531	49.3
912.34357	54.0
913.21185	116.5
915.77106	110.4
917.33234	56.6
918.56158	28.5
919.50446	184.7
920.59308	111.0
921.57495	13.5
924.30548	92.2
925.26764	83.5
926.23700	70.4
927.50757	475.4	y (9) (1+), y (18) (2+)-H2O, y (18) (2+)-NH3
928.35065	268.5
929.59570	293.2	b (17) (2+)-H2O
930.63495	136.7
932.06207	67.1
933.00977	9.6
935.42554	28.8
936.95233	269.0	b (18) (2+)-H2O-P, b (18) (2+)-NH3-P, y (18) (2+)
937.59546	24.9
938.77155	308.3	b (17) (2+)
939.64551	211.1
941.10370	76.1
942.99786	159.5
943.91547	92.8
944.62469	54.6
946.99097	53.0
949.25146	31.4
950.39874	198.1
951.15771	112.9
954.37933	20.8
955.05640	8.5
958.68878	28.5
960.14355	78.2
961.35370	138.4
962.42603	15.5
965.94775	76.6
966.72516	15.4
968.64557	34.5
969.31512	35.4
971.48535	37.0
972.51031	16.1
976.43213	16.4
977.17358	77.0
978.33130	1787.2	b (9) (1+)
979.47974	728.6
980.41266	113.8
981.41608	105.7
982.30109	72.4
982.99316	50.4
983.78656	8.0
985.13458	20.9
986.18964	355.5	b (18) (2+)-H2O
987.27588	70.4
988.84589	101.9
990.96307	82.9
992.53595	14.2
995.10626	663.8	b (18) (2+)
996.10010	183.8
997.24908	24.9
1003.54645	81.1
1007.44965	28.2
1008.78174	66.0
1009.47491	102.9
1010.40363	12.9
1011.35614	71.5
1012.43457	82.5
1013.22754	34.5
1014.53314	30.2
1015.26685	39.4
1016.02808	13.3
1020.48114	21.1
1021.26593	27.9
1023.35913	58.6
1024.38306	42.3
1025.79895	64.1
1026.60046	32.1
1027.58875	30.7
1028.70056	389.3	y (10) (1+)
1029.54834	113.4
1030.33301	194.4
1031.50635	79.0
1032.30359	82.7
1033.44849	114.0
1034.73938	116.6
1035.69592	7.5
1036.94019	158.0
1037.91455	171.9
1038.79114	179.3
1040.53833	68.1
1041.66821	57.5
1042.47803	84.3
1043.12915	220.3
1044.34473	271.5
1045.10315	9.4
1047.57568	613.2	b (10) (1+)-H2O
1048.51575	321.7	y (19) (2+)-H2O
1049.72607	205.1
1050.55798	121.8
1051.77881	852.7	b (19) (2+)
1052.52600	482.0
1053.35498	118.5
1054.54553	32.4
1056.64941	10.3
1057.84204	258.5
1058.59973	508.7	y (19) (2+)
1059.43286	375.4
1060.48730	90.4
1065.27979	318.7	b (10) (1+), y (20) (2+)-P
1066.50793	258.9
1067.48877	5.9
1068.24951	24.7
1069.40320	24.5
1072.03345	18.5
1072.89575	37.2
1073.52527	51.1
1076.09375	66.3
1077.00610	122.2
1078.04761	243.6
1078.79517	72.3
1081.14990	59.3
1083.61829	11.1
1085.22583	111.8
1086.18091	195.4
1086.86731	140.9
1087.51685	60.0
1090.23291	67.6
1091.86426	36.4
1095.06982	190.2
1097.66907	25.6
1098.96240	172.0
1099.59351	8.0
1100.87158	144.6
1104.42334	89.9
1105.58606	140.2
1106.76794	186.1
1108.97241	22.3
1110.42090	178.7
1112.25513	134.6
1113.41248	186.2
1114.28491	151.5
1115.40234	415.3	y (11) (1+), b (22) (2+)-H2O-P
1116.34021	324.2	b (22) (2+)-NH3-P
1117.30615	87.4
1117.97205	19.2
1120.17615	46.1
1121.61462	245.0
1122.53748	368.5	y (22) (2+)-P
1123.40710	312.3
1124.33081	205.9
1125.35901	8.9
1126.56934	44.0
1127.89404	132.0
1128.60913	8.5
1130.50757	258.6	b (21) (2+)
1131.29272	207.5
1132.17151	65.2
1134.31079	122.7
1135.46899	120.3
1136.72510	62.6
1138.09570	61.5
1140.71570	21.0
1142.58691	229.2
1143.24158	392.0	y (21) (2+)
1144.20361	350.5	b (23) (2+)-H2O-P
1145.19775	212.4
1146.00830	8.9
1148.29297	52.7
1149.04980	11.7
1152.61523	23.4
1153.96216	43.6
1155.48804	104.3
1157.07080	77.6
1158.13452	84.0
1162.51965	461.0	y (22) (2+)-H2O, y (22) (2+)-NH3
1163.34766	293.6
1164.69116	124.6
1165.62769	235.9
1166.35596	74.8
1171.10315	318.3
1171.81873	2798.6	y (23) (2+)-H2O-P, y (22) (2+), y (23) (2+)-NH3-P
1173.19238	785.1
1174.33936	156.3
1175.38745	247.4
1180.38354	35.9
1181.09143	104.3
1182.19788	170.4
1183.17200	117.5
1183.78491	21.2
1185.04980	115.3
1187.01245	51.2
1188.31104	42.3
1190.38147	24.0
1191.27661	88.0
1192.35107	32.2
1193.53601	131.3
1194.41467	79.4
1195.79297	43.9
1198.28015	6.4
1199.32861	27.5
1200.22021	18.0
1203.05127	60.1
1206.76697	78.2
1209.60815	72.8
1210.81860	437.6	b (24) (2+)-P
1211.53625	372.5
1212.62842	108.6
1215.58740	95.7
1220.19861	1002.7	y (23) (2+)-NH3, y (23) (2+)-H2O
1221.00537	281.0
1222.13416	176.5
1223.05334	20.2
1223.67017	95.0
1224.64258	23.8
1225.63232	117.0
1229.09912	2956.4	y (23) (2+)
1229.92017	1756.0	y (12) (1+)
1230.56885	890.3
1231.63635	315.0
1232.60742	71.1
1233.40698	268.0	b (11) (1+)-H2O
1234.43909	524.2
1235.33398	117.9
1236.95996	88.1
1239.76611	29.2
1240.77722	47.6
1241.74341	10.3
1243.09668	28.1
1245.94788	47.4
1250.64294	37.7
1251.40198	417.6	b (24) (2+)-H2O, b (11) (1+)
1252.54785	560.8
1253.61462	100.0
1255.51599	10.2
1258.40857	60.4
1259.76892	51.2
1260.69385	426.5	b (24) (2+)
1261.71252	266.3
1265.01062	21.8
1265.88867	48.1
1267.08630	38.2
1268.67371	135.9
1269.86267	111.0
1273.33142	19.4
1275.61682	6.7
1282.40051	53.2
1286.64880	64.0
1287.65686	24.9
1291.47083	12.8
1292.53113	45.7
1294.81641	129.3
1296.75745	15.0
1302.50647	253.4
1303.49194	160.1
1305.68762	15.3
1307.39026	44.8
1308.58240	37.5
1309.52832	58.1
1310.68469	61.8
1311.61792	8.0
1312.43066	56.6
1320.48303	334.0	b (13) (1+)-NH3-P, b (12) (1+)-H2O
1321.39001	302.2
1322.42188	134.4
1323.25696	132.0
1327.48157	1707.9	y (13) (1+)
1328.56482	1291.8
1329.53748	392.9
1330.54333	82.0
1331.48633	59.6
1338.37524	532.5	b (13) (1+)-P, b (12) (1+)
1339.38220	204.4
1340.66565	150.9
1341.88855	85.4
1343.33826	19.2
1348.52490	65.0
1351.69934	10.7
1354.53992	19.6
1364.81848	20.1
1367.70837	18.0
1369.47888	10.2
1370.15686	32.5
1375.01038	27.6
1378.40747	30.5
1388.74048	5.3
1394.91443	64.3
1396.38904	121.8
1397.28503	45.2
1398.45483	76.9
1400.30530	12.4
1405.16931	51.9
1412.01501	9.1
1414.39514	947.2	y (14) (1+)
1415.52454	620.8
1416.42798	128.0
1417.62012	19.1
1418.29968	31.8
1421.75916	31.9
1436.55798	10.7
1450.53650	25.5
1453.21350	35.6
1454.35144	20.2
1463.42163	7.5
1467.47839	17.8
1471.70068	14.8
1485.55359	16.7
1494.42664	22.3
1497.76270	11.8
1507.52576	35.7
1514.35583	23.4
1521.14319	16.9
1523.55957	40.1
1524.47083	37.1
1526.60925	21.8
1532.33484	29.7
1533.32495	93.9
1535.88513	46.4
1541.68274	27.8
1542.68115	137.9
1544.89771	8.0
1545.95435	17.5
1550.46619	203.7
1551.64758	266.1
1552.58740	85.5
1553.33276	129.9
1556.13928	12.4
1582.75598	76.0
1584.01318	10.2
1600.66870	147.3
1601.56946	98.3
1602.76453	70.0
1603.52844	55.5
1604.43933	37.4
1610.54773	45.6
1613.71887	9.1
1649.02661	38.4
1652.81433	18.6
1654.74731	17.7
1656.56274	20.6
1665.55408	7.5
1667.20630	15.5
1668.34729	28.9
1670.14197	61.4
1687.67944	215.6
1688.77576	235.9
1689.67651	71.7
1694.48840	13.4
1701.51843	21.8
1702.79431	72.7
1720.49744	26.9
1721.48059	34.6
1723.72424	12.6
1725.36194	61.6
1726.54858	53.7
1735.62524	22.4
1736.60461	63.8
1738.60437	17.0
1739.48608	25.8
1743.73645	66.9
1761.00464	66.8
1762.99084	15.8
1767.66675	5.3
1769.40442	12.4
1778.93469	21.3
1780.76599	69.3
1791.59058	17.6
1800.60083	30.9
1801.83313	40.9
1847.69360	31.5
1850.72595	17.1
1853.65698	25.5
1865.79871	18.1
1871.99976	30.0
1872.66675	11.7
1873.84143	58.1
1876.80945	9.2
1878.55945	34.6
1893.71228	32.4
1896.13513	36.5
1896.82935	36.7
1912.09705	29.3
1937.49487	28.6
1948.43921	17.0
1963.34387	26.1
1965.20569	39.4
1968.89172	12.9
1981.30408	28.7
