# Supplementary material for: Phosphoproteomic Analysis of Platelets Activated by Pro-Thrombotic Oxidized Phospholipids and Thrombin
Source: PLoS One. 2014 Jan 6;9(1):e84488. doi: 10.1371/journal.pone.0084488 (PMC3882224; doi:10.1371/journal.pone.0084488)
Supplement: Annotated Spectra S1 — (ZIP) [file pone.0084488.s004.zip › AHDGGIYAISWSPDSTHLLSASGDK_-4_2_73623.txt]

m/z	i	matches
256.14722	7.0
259.90588	20.2
262.13791	13.8
269.17114	5.9
271.20541	4.8
274.23611	4.7
275.06308	8.1
282.16412	11.2
283.17145	8.6
287.27695	2.3
288.17450	19.7
290.25488	5.3
291.51501	1.8
297.02374	4.0
300.23706	12.4
301.20175	14.2
302.07404	4.3
303.20816	4.6
306.22192	145.8	b (3) (1+)-H2O
307.24756	26.5
308.08923	10.4
319.20996	64.3
323.26541	9.2
324.19409	150.4	b (3) (1+)
325.00095	55.6
326.24451	13.7
327.15878	18.1
329.02612	5.3
335.28940	6.0
336.47424	4.9
338.30771	44.8
346.57578	7.4
347.38260	6.8
353.40692	11.8
354.89435	14.8
356.00903	11.0
357.14203	2.7
359.44824	9.6
361.34113	8.8
365.10504	2.3
367.26276	12.9
368.49054	24.2
369.34277	9.5
376.34583	8.6
377.01788	2.0
378.21759	5.9
379.13702	12.0
381.16956	78.8
382.56171	18.8
383.88330	47.2
387.17511	14.7
388.79059	2.9
393.36536	24.2
395.07193	4.0
396.42657	7.4
399.99503	29.4
403.29895	10.9
404.13953	30.0
405.45111	48.1
406.32581	109.1
407.45135	45.9
408.81934	32.6
410.36487	20.6
411.14752	21.1
412.27911	27.0
414.78784	24.9
417.25397	9.8
418.23962	20.7
421.30402	13.2
423.52161	5.1
425.57593	43.7
426.36761	10.3
428.14117	18.5
429.33746	21.0
431.78076	21.5
433.22095	20.8
436.37439	12.2
438.28357	26.6
439.31946	62.8
441.30579	11.5
442.26868	7.3
445.69733	13.3
447.15094	2.9
451.26569	8.1
452.38623	14.0
453.49677	11.6
454.30029	18.6
455.83954	13.6
458.47382	9.1
460.06726	23.9
464.57520	44.4
465.29498	22.0
467.07422	25.6
467.81079	8.5
470.41437	6.6
476.39471	8.1
477.27576	172.6	y (5) (1+)
478.24939	55.5
479.31171	12.6
481.33435	2.5
485.11023	7.6
486.09161	10.1
488.15814	2.3
489.95081	6.3
491.13977	10.2
493.39233	3.1
494.38452	25.6
496.45471	11.3
497.96942	18.6
499.33234	13.8
500.99298	3.4
503.88123	32.2
505.15411	7.8
506.14557	20.3
509.33313	4.9
510.52460	12.8
513.22174	20.9
514.49329	28.6
515.26318	37.1
516.15033	13.1
517.17865	22.9
518.49408	3.1
519.22797	22.2
521.63904	22.7
522.48865	12.4
523.48230	74.7
525.04913	51.4
526.29865	7.7
528.36346	8.0
529.25720	27.0
531.18726	29.4
533.23981	103.7
535.15985	5.5
540.30780	5.1
541.38293	40.6
542.26880	29.9
544.13800	13.5
546.35583	37.3
547.80011	18.1
549.23163	17.8
550.67877	70.3
551.32849	297.0	b (6) (1+)
552.47723	23.6
553.32184	40.5
555.32251	16.7
558.30609	281.7	y (16) (3+)-NH3, y (11) (2+)
559.09711	189.2
560.49780	72.9
561.19861	20.7
561.81458	20.5
562.85419	4.4
564.30554	519.0	y (6) (1+)
565.51678	117.2
566.42023	22.5
567.52374	7.4
568.44604	3.7
569.12158	14.6
569.86328	8.7
571.47296	34.2
573.13843	13.3
574.53394	5.2
577.95331	36.9
578.84711	7.4
580.06512	23.8
581.87933	39.6
582.54816	6.8
583.42975	12.1
584.26044	8.6
585.24237	28.9
586.32782	5.1
587.28082	7.9
588.70856	9.6
589.64581	14.4
590.63055	84.9
591.81342	30.9
593.23334	39.1
596.18530	10.3
598.33600	14.4
599.12354	8.3
600.35980	12.5
602.32587	26.0
603.43152	37.2
604.36578	32.1
606.41449	4.4
607.42279	29.3
608.25385	30.7
609.54980	25.1
610.30817	7.0
611.45074	64.9
612.28107	22.2
613.60889	28.7
616.01831	26.9
616.63867	68.1
617.30829	55.2
617.93726	19.4
619.53546	18.4
620.28601	41.0
620.97040	54.9
622.02313	8.7
624.38739	43.7
625.35382	22.2
626.31055	45.9
628.53906	20.3
629.76819	24.6
630.43695	20.2
631.48584	66.6
633.15808	2.5
633.85272	15.7
634.46332	57.0
636.11639	14.9
637.60516	33.9
638.57019	32.9
639.45929	22.1
640.13989	30.5
642.25360	8.6
643.29974	18.1
644.32446	28.3
645.52740	2.9
647.23401	59.6
648.60785	29.9
650.18231	2.9
651.22693	32.7
651.92371	34.3
652.60620	39.3
653.50787	30.0
654.67444	13.1
655.77472	116.8
656.43927	41.9
657.30713	13.7
658.26056	88.0
659.42065	62.2
660.95441	29.0
661.78760	2.8
662.92139	34.2
664.63452	1420.2	y (13) (2+)
665.68964	300.5
666.86359	20.4
668.12018	26.3
670.04169	65.0
670.70074	3.7
673.52710	4.4
674.42950	7.0
676.87128	30.6
677.47906	296.1	y (7) (1+)
678.42755	84.1
679.64246	33.0
680.30359	7.2
681.25897	21.9
684.19159	28.0
685.57660	52.1
686.28363	11.7
687.27759	11.1
690.05597	42.2
691.07733	8.7
692.27698	19.2
693.64001	8.1
694.43524	3.8
696.23468	2.7
697.55823	13.9
699.04889	84.1
700.05060	38.0
700.91937	38.5
701.63336	6.5
702.33551	4.2
703.44568	30.5
704.24695	4.6
705.63318	3.8
706.70782	3.1
707.91187	740.7	y (14) (2+)
708.67682	649.7	b (13) (2+)-H2O
709.50177	66.7
710.30634	60.4
711.05804	10.7
712.17462	6.9
713.05121	35.7
714.59552	21.1
717.11163	7.7
718.74768	76.2
720.53033	50.8
721.88251	9.9
723.60443	20.2
724.31848	2.7
725.30231	10.3
726.88586	94.4
728.02808	34.2
731.54254	18.4
732.38068	5.3
735.50360	12.8
736.55060	26.6
737.18231	36.1
738.27966	46.6
739.34064	48.9
740.72675	28.5
741.68073	31.1
742.64294	60.7
745.03699	60.2
746.02826	5.7
746.97589	33.8
750.56061	8.0
751.30725	9.1
752.14374	21.8
753.32184	97.6
754.15399	52.0
755.26733	13.6
756.73163	60.2
757.57617	7.1
758.21240	30.8
759.70630	17.2
760.85101	52.3
762.41705	28.7
764.30084	62.2
765.62323	4.0
767.31403	18.1
768.40411	47.0
769.40997	14.4
770.31158	74.1
771.31842	5.6
772.26935	32.9
774.27789	12.6
775.59198	26.3
776.33405	40.0
777.30170	24.8
777.97040	81.0
779.14160	5.1
780.14343	7.2
781.43469	32.6
783.01874	71.7
785.43524	7.2
787.45428	8.3
789.72333	75.7
790.48438	232.1	y (8) (1+)
791.31671	115.8
792.52167	210.1	y (15) (2+)-NH3, y (15) (2+)-H2O
793.98041	142.5	b (7) (1+)
794.69983	73.9
795.41241	84.1
796.16815	33.7
797.43744	47.0
798.66809	55.6
799.35016	4.0
801.16467	453.4	y (15) (2+), b (24) (3+)-H2O-P
802.08966	108.1
803.37061	12.4
804.67786	15.1
805.41144	33.8
806.09015	72.0
807.21558	61.1
807.94739	66.6
809.12042	18.3
809.88892	5.5
810.84027	4.0
812.46545	42.8
813.59613	104.8
814.43878	65.7
815.43121	148.9
816.41089	20.4
817.50800	44.2
819.16669	35.4
819.76715	24.6
820.79102	35.4
821.51672	76.1
822.51947	50.9
823.53229	48.3
824.64984	18.9
826.01019	74.4
827.07550	14.4
827.95087	43.6
828.81592	54.9
830.80292	81.2
831.58673	138.6
833.06415	208.3	y (24) (3+)-P
834.06549	56.7
835.38141	197.4	y (16) (2+)-H2O, y (16) (2+)-NH3
836.38617	130.2
837.25397	18.3
837.86139	14.0
839.14545	114.7
840.05133	208.5
841.00250	237.9	b (24) (3+)
841.86749	121.4
842.87836	114.1
843.68292	56.9
844.34686	818.4	y (16) (2+)
845.25665	931.8	[M+3H] (3+)-NH3-H2O-P
846.32599	109.3
847.36664	161.2	b (8) (1+)-H2O
848.23730	60.2
849.63684	113.0
850.41986	83.4
851.33392	115.6
852.59265	120.2
853.31689	145.4
854.18060	190.0
855.01801	22.3
855.85663	10.5
856.58649	222.9	[M+3H] (3+)-P
857.41132	124.4
858.33398	52.0
859.73907	234.7	y (24) (3+)-H2O, y (24) (3+)-NH3
860.56390	44.0
861.73492	26.0
862.61871	248.8	b (9) (1+)-NH3-P, b (9) (1+)-H2O-P
863.26166	7.2
864.25128	190.7
865.42609	558.1	y (24) (3+), b (8) (1+)
866.23895	425.9
867.23322	205.3
868.29071	232.2
869.17468	471.5	b (16) (2+)
870.22803	257.0
871.39734	620.1
872.25360	930.9
873.47198	215.0
874.46051	100.0
875.39435	13.9
876.31561	76.4
877.14532	635.3
877.77020	2695.7	[M+3H] (3+)-NH3-H2O
878.64539	502.5
879.60004	56.8
880.20221	32.5
881.20905	7.2
888.83655	3.6
891.43329	5.7
895.94843	15.3
896.77246	4.9
898.00000	27.1
899.34564	13.1
901.13818	30.5
901.98859	19.2
903.19489	43.9
906.23029	2.9
907.39374	3.3
910.42072	37.6
911.56512	43.7
912.34967	16.0
913.36407	17.4
914.40619	7.8
916.55878	31.9
917.52386	8.7
918.68732	8.7
920.71381	88.6
922.10376	25.7
923.31000	21.9
924.66162	65.0
927.36969	335.7	y (9) (1+), y (18) (2+)-NH3, y (18) (2+)-H2O
928.31061	106.7
929.48260	229.6	b (17) (2+)-H2O
930.39813	55.4
931.16504	16.1
934.70197	71.0
935.40521	8.2
936.51611	94.9
937.21820	83.5
938.30908	235.6	b (17) (2+)
939.18848	45.9
940.15155	99.3
940.77728	2.9
942.48883	2.3
943.15753	133.1
943.78595	8.7
944.51855	23.3
947.12866	11.7
949.21808	30.3
950.36810	65.5
951.37103	8.9
952.09424	63.5
953.70966	86.2
954.87549	11.1
955.48047	9.5
956.41553	26.9
957.77179	32.9
959.36670	95.0
960.42603	30.1
961.31476	55.3
962.27393	37.7
964.97089	45.6
966.19873	9.8
967.07690	18.2
968.18951	23.9
969.25287	44.7
971.84253	24.5
972.49512	14.2
974.38348	25.2
978.32593	684.9	b (9) (1+)
979.40192	433.5
980.31494	203.4
981.59113	114.1
982.34735	2.5
983.44824	9.0
984.16742	32.7
985.19537	28.8
986.21161	58.1
987.51587	27.2
988.74701	41.1
989.48804	13.7
991.24237	55.0
992.34741	23.4
993.59497	9.4
995.15210	438.7	b (18) (2+)
995.84698	20.0
996.55682	46.3
997.39325	25.8
998.09717	23.9
1000.18604	24.8
1002.65741	38.8
1003.42676	60.3
1004.05908	17.3
1005.66144	17.1
1006.36029	45.7
1007.43481	39.3
1009.20465	30.8
1009.91602	36.1
1011.48364	39.1
1012.27875	35.3
1013.34912	19.2
1015.15240	26.7
1017.36841	5.3
1019.48810	5.0
1020.64838	18.3
1021.36761	28.1
1022.48932	32.0
1025.03687	51.8
1026.71680	66.9
1028.01123	64.9
1028.73035	163.4	y (10) (1+)
1029.58252	23.5
1030.49097	7.1
1031.23108	14.4
1032.76538	62.2
1033.37146	18.0
1034.11304	52.6
1035.24670	38.4
1036.31567	27.7
1036.91748	13.4
1037.59473	27.4
1038.51904	38.0
1039.29688	20.4
1040.45923	26.7
1042.18408	76.3
1042.82056	170.3	b (19) (2+)-H2O
1043.59912	17.1
1044.59082	7.4
1045.34631	73.3
1046.71777	33.9
1047.36462	301.8	b (10) (1+)-H2O
1048.21594	151.8
1049.33801	170.0	y (19) (2+)-H2O, y (19) (2+)-NH3
1050.29126	61.6
1051.53271	431.5	b (19) (2+)
1052.31323	142.3
1053.32129	63.4
1054.87622	9.1
1056.86792	37.7
1058.25806	409.8	y (19) (2+)
1059.21802	305.8
1060.08057	71.9
1061.37769	65.2
1062.66479	31.0
1064.33398	7.3
1065.38574	162.3	y (20) (2+)-P, b (10) (1+)
1066.45337	118.2
1067.35535	44.9
1068.34033	82.6
1069.59070	7.9
1070.81616	9.9
1073.33472	16.2
1077.54956	43.6
1078.43860	32.7
1079.62842	76.4
1081.66602	22.3
1083.45703	19.7
1084.44128	17.6
1085.81152	71.8
1086.62598	135.6	b (20) (2+)-H2O
1087.45911	17.8
1089.00317	18.4
1090.16528	6.7
1090.89221	25.6
1093.75110	43.2
1094.45007	37.7
1095.47925	70.0
1096.43066	119.9
1098.02222	66.5
1098.71472	21.6
1099.63989	7.8
1100.98853	12.0
1101.69922	28.5
1102.63171	17.8
1103.60730	32.4
1104.27686	5.9
1105.34058	91.4
1106.05322	44.8
1107.42871	68.0
1110.28809	6.8
1111.06226	110.7
1112.38062	56.2
1113.34143	42.5
1114.33264	89.7
1114.98462	189.2	y (20) (2+)
1115.75183	192.0	y (11) (1+), b (22) (2+)-NH3-P, b (22) (2+)-H2O-P
1116.68188	87.0
1117.69531	14.3
1118.53320	6.9
1119.24597	10.7
1120.68494	67.7
1121.37781	127.4
1122.03784	153.8	b (21) (2+)-H2O, y (22) (2+)-P
1123.16931	32.9
1124.33691	39.1
1125.16553	41.9
1126.01245	41.0
1126.63452	49.2
1128.08997	15.8
1130.78735	115.8
1131.70300	47.8
1133.82776	93.6
1134.61060	79.0
1135.32422	8.9
1136.33118	15.9
1137.89209	19.7
1140.06055	33.4
1143.07935	217.3	y (21) (2+)
1143.96143	258.0	b (23) (2+)-H2O-P
1145.41833	67.0
1146.24561	16.9
1147.92749	47.7
1153.86572	53.5
1154.70068	112.3
1155.53918	20.9
1156.48438	25.9
1157.66357	13.0
1162.69385	260.4	y (22) (2+)-NH3, y (22) (2+)-H2O
1163.51538	105.5
1164.89014	64.1
1165.62378	42.2
1170.14014	27.0
1171.49780	573.4	y (23) (2+)-H2O-P
1172.11914	732.9	y (22) (2+), y (23) (2+)-NH3-P
1172.98657	428.7
1173.97607	56.1
1174.73950	56.7
1175.50513	26.7
1179.28247	37.3
1180.33447	81.5
1181.28271	24.6
1182.19995	113.3
1182.91528	7.8
1185.73145	31.2
1187.94324	26.6
1189.54968	58.2
1190.49475	55.7
1191.47461	145.1
1192.48755	22.1
1193.56323	32.1
1194.51294	39.9
1195.31311	56.9
1196.00940	1.1
1198.24487	22.9
1199.36401	14.1
1200.88831	21.5
1202.83105	47.3
1203.95020	10.9
1205.53882	6.2
1207.78662	29.6
1209.26001	62.9
1210.46667	19.1
1211.49133	157.0	b (24) (2+)-P
1212.74658	87.2
1215.23401	26.1
1216.27246	48.0
1217.72144	12.2
1220.16797	506.7	y (23) (2+)-NH3, y (23) (2+)-H2O
1221.03418	183.0
1221.92542	119.9
1222.77502	34.9
1223.69458	11.1
1225.42432	96.6
1226.24182	51.4
1227.43384	54.3
1228.91309	628.2
1229.65771	1462.0	y (23) (2+)
1230.61401	582.2	y (12) (1+)
1231.61902	133.7
1232.50610	65.0
1233.41553	179.6
1234.27759	192.0	b (11) (1+)-H2O
1235.37329	125.2
1237.35864	5.7
1238.20056	28.0
1240.10803	32.6
1242.86340	26.3
1243.46948	13.4
1246.56995	5.2
1248.30676	20.5
1250.78857	50.2
1251.42346	442.1	b (24) (2+)-H2O, b (11) (1+)
1252.41492	175.7
1253.15015	12.8
1259.76331	142.8
1260.69629	218.7	b (24) (2+)
1261.74500	53.7
1264.31384	10.9
1266.44751	35.4
1267.80237	9.5
1268.51575	56.0
1269.52063	45.9
1270.53735	39.1
1272.28699	13.5
1274.28748	21.4
1278.47327	33.6
1280.60730	7.0
1282.62476	56.1
1283.42493	26.1
1284.54260	5.7
1285.24988	10.1
1286.52197	28.4
1288.10559	8.8
1291.49011	44.4
1292.71057	6.4
1297.62427	6.4
1302.35181	36.7
1304.50293	27.1
1305.79517	15.8
1306.47009	2.5
1307.74011	4.9
1309.37854	56.9
1310.25427	84.2
1311.35974	26.7
1312.53369	18.3
1319.17981	9.6
1320.36816	291.1	b (13) (1+)-NH3-P, b (13) (1+)-H2O-P, b (12) (1+)-H2O
1321.40454	171.0
1322.54224	71.2
1323.47717	63.7
1325.03149	23.9
1327.49219	716.8	y (13) (1+)
1328.51599	539.0
1329.49719	210.9
1330.43188	38.1
1331.39478	4.2
1338.34375	185.2	b (12) (1+), b (13) (1+)-P
1339.51770	111.0
1340.42688	59.2
1341.64368	19.6
1344.39148	12.8
1345.98499	20.4
1348.73120	3.0
1351.42053	3.6
1353.35632	7.7
1355.32837	4.9
1357.84851	2.5
1359.25391	5.3
1364.78821	26.2
1368.22302	16.1
1379.40527	12.8
1380.67981	10.7
1382.81030	27.9
1392.29333	12.0
1395.41443	17.9
1396.50562	108.9
1397.56689	28.3
1398.35510	12.5
1407.24890	10.5
1413.01953	3.5
1414.50830	541.6	y (14) (1+)
1415.64880	301.8
1416.60657	92.3
1417.77722	72.3
1418.74182	14.6
1423.53491	43.3
1426.55334	4.4
1433.71729	15.9
1435.52075	4.9
1437.25842	11.4
1438.04968	3.3
1439.70520	5.8
1449.64172	8.9
1452.37317	15.1
1454.63782	4.9
1465.07117	36.8
1466.46521	8.5
1468.38232	5.7
1479.03784	4.0
1481.76111	16.6
1495.43982	2.9
1499.51819	20.6
1502.06665	16.9
1503.85657	23.2
1514.74146	19.2
1516.30542	9.2
1516.97058	8.7
1518.93616	14.5
1521.43176	16.0
1528.27136	15.1
1530.72583	7.3
1532.51318	30.9
1533.64185	39.5
1534.53308	6.2
1535.96997	6.4
1541.55603	17.5
1542.64478	44.2
1543.72949	26.2
1544.65747	20.7
1550.16882	42.6
1551.02209	42.9
1551.66272	39.1
1552.53027	89.8
1553.76599	26.2
1555.11829	4.0
1555.89880	11.1
1557.68054	15.5
1560.58557	6.3
1561.39221	9.7
1564.99658	9.0
1565.95618	6.6
1570.49548	4.4
1579.75061	11.6
1582.41431	4.2
1583.07483	34.2
1584.36926	13.5
1591.46570	8.5
1600.38977	80.2
1601.45154	104.6
1602.60266	27.5
1603.33765	12.7
1606.35071	1.8
1619.34973	19.9
1629.63501	5.1
1630.64294	2.9
1637.56702	4.0
1641.39868	6.9
1643.53650	16.3
1652.38293	6.1
1653.03650	7.5
1665.85632	14.2
1667.66907	6.5
1670.20630	25.2
1670.97717	14.4
1673.62769	22.8
1686.47864	12.4
1687.73450	162.4	y (16) (1+)
1688.70581	156.6
1689.67419	157.3
1690.75378	3.8
1691.77661	19.4
1700.40259	4.0
1702.40942	42.3
1703.83459	23.7
1710.68591	9.0
1716.43579	19.1
1721.29041	9.0
1722.88464	4.0
1725.50842	16.1
1726.70923	5.7
1733.37524	3.1
1734.92346	26.1
1741.43860	5.5
1764.64917	6.5
1778.83655	10.1
1779.47351	31.9
1780.32727	15.9
1781.58777	3.5
1782.44751	22.4
1800.61731	19.0
1802.64087	17.3
1803.29468	3.1
1804.64148	6.4
1805.95520	8.5
1813.00330	5.1
1823.80945	7.3
1872.18823	3.5
1875.37134	16.2
1876.08472	12.9
1877.81616	4.4
1894.10852	3.1
1895.37622	18.9
1937.84546	2.0
1944.02942	15.1
1946.95300	7.2
1969.03015	14.4
