# Supplementary material for: Phosphoproteomic Analysis of Platelets Activated by Pro-Thrombotic Oxidized Phospholipids and Thrombin
Source: PLoS One. 2014 Jan 6;9(1):e84488. doi: 10.1371/journal.pone.0084488 (PMC3882224; doi:10.1371/journal.pone.0084488)
Supplement: Annotated Spectra S1 — (ZIP) [file pone.0084488.s004.zip › AHDGGIYAISWSPDSTHLLSASGDK_-5_2_68298.txt]

m/z	i	matches
251.16649	21.7
254.14983	8.4
259.88812	33.5
261.22128	20.2
262.13370	4.4
267.37442	11.8
272.68658	13.7
274.32880	33.4
278.33023	22.7
281.41870	30.2
284.12085	4.4
287.13110	3.3
288.15793	16.5
288.79736	10.3
299.29346	3.9
305.36691	38.4
306.23792	165.3
307.75079	10.8
312.07428	21.5
312.96490	21.8
314.14670	16.8
315.32440	30.2
316.56442	19.4
319.20486	114.2
320.34149	7.9
324.16882	106.0
325.94830	60.2
327.02365	6.2
329.13873	8.2
331.31689	9.1
332.68451	5.1
338.32690	9.2
339.07904	5.6
342.31955	36.3
344.01898	3.3
346.36938	60.7
349.19305	9.4
350.17438	11.9
352.26797	6.5
353.21225	12.5
355.33490	13.5
358.81482	10.9
361.16479	42.1
367.25580	17.4
369.35852	19.7
371.26453	27.9
374.73038	16.0
377.02197	30.4
379.51416	16.3
381.26154	97.0
382.37973	16.4
383.26270	17.1
384.20273	5.7
385.45514	14.3
388.45874	14.6
392.16028	11.7
395.02435	44.5
397.23822	3.7
398.30206	27.3
399.65460	27.3
400.50262	12.3
401.24207	15.8
403.30609	12.3
406.25171	300.2	y (4) (1+)
407.42566	24.7
410.34900	6.6
411.13214	15.6
411.94232	15.0
413.40503	19.0
414.19598	8.4
414.80219	4.0
418.25012	31.6
419.92291	28.8
428.04199	15.7
429.05103	6.0
430.37726	11.4
431.50751	14.5
432.32831	9.0
433.20294	35.8
435.20392	12.5
436.18506	18.0
438.28229	108.1
439.48492	22.2
440.35437	16.9
441.31683	17.9
442.64606	19.1
444.29321	13.2
447.27618	21.8
448.14667	27.5
451.94012	17.0
452.57794	10.1
453.39673	6.6
454.95117	26.8
458.42108	6.4
459.37891	58.4
460.51959	27.7
461.55957	8.4
462.18298	22.8
464.50549	132.6
465.25592	28.0
468.40271	7.6
470.20551	5.3
471.14087	10.9
473.18451	12.3
474.06836	20.4
476.10504	79.9
477.39124	220.8	y (5) (1+)
478.57874	68.0
479.47241	8.4
482.11597	14.7
484.37653	15.7
485.48615	90.0
488.51422	21.1
491.30634	19.4
494.35101	29.3
495.41040	40.5
496.67108	41.5
498.40601	8.8
501.30042	13.2
502.04919	16.8
502.79651	12.8
504.33966	46.7
505.17303	9.1
506.35016	7.3
507.54877	27.9
510.21484	6.6
514.14020	16.4
515.03253	44.4
516.32471	98.5
518.15649	9.0
519.21460	30.9
519.89874	27.7
520.71594	6.9
521.38306	29.0
523.32672	38.8
524.32574	82.4
525.42554	7.6
526.89447	14.1
527.63385	86.8
531.54999	16.4
532.34650	36.5
533.30890	128.1
534.18250	35.9
535.27881	49.4
537.16309	14.5
538.13922	131.6
539.49042	7.0
541.02246	61.0
542.12885	64.9
543.30048	14.6
543.94220	11.8
544.92456	53.9
546.35449	46.4
549.14636	53.6
551.38538	250.1	b (6) (1+)
552.37622	76.2
553.24390	10.5
554.25507	58.5
555.26953	60.0
558.48749	474.6	y (11) (2+)
559.70349	34.3
561.15991	9.8
562.31342	18.0
564.32483	821.4	y (6) (1+)
565.59625	194.7
566.36230	20.6
567.00647	8.2
568.16534	33.2
569.30322	16.1
570.01685	35.5
572.38208	17.0
573.33807	16.0
574.49097	48.5
575.29913	7.1
576.28448	13.2
577.27130	21.4
577.90265	45.9
582.53308	35.1
583.29211	8.5
584.99664	11.6
586.15808	29.5
590.27856	23.6
590.98395	19.7
592.71326	11.7
594.84833	15.9
595.61359	19.1
599.02582	26.4
603.29144	9.9
604.68170	36.9
606.06769	6.7
607.39856	61.8
609.37512	45.0
610.58667	47.9
611.45325	52.4
612.30652	34.0
613.33887	98.0
614.68695	23.1
615.79572	101.1
616.58105	107.6
617.27393	77.3
618.34473	76.0
620.17413	24.7
620.92615	104.0
621.54968	17.5
622.57745	3.9
623.53278	7.8
625.44098	62.3
626.43274	17.6
629.97388	52.9
634.51178	10.2
635.42249	4.4
636.18567	5.9
639.56049	83.8
640.18097	2.4
640.89520	20.2
642.07678	8.3
643.39929	66.6
644.94818	30.9
646.26270	12.3
647.14880	17.2
648.44702	37.5
649.35425	23.8
651.24780	64.3
653.24713	11.0
654.25256	22.6
655.41858	605.8	y (13) (2+)-H2O, y (13) (2+)-NH3
656.27582	7.2
656.98029	18.9
658.09668	56.0
659.02338	62.1
660.89948	101.7
661.70618	31.8
662.46777	20.1
664.55646	1875.9	y (13) (2+)
665.54028	199.8
666.40411	13.3
667.37500	55.8
668.74030	13.0
670.12842	129.0
672.16803	27.6
677.29462	457.4	y (7) (1+)
678.48956	93.2
679.41174	86.9
680.70514	26.9
681.49908	30.3
683.15851	10.8
684.48730	8.3
685.15924	19.4
686.52032	33.7
687.40936	20.3
690.38678	95.2
691.55286	4.4
693.61572	12.9
695.63367	103.6
696.47375	10.8
697.13129	17.6
698.01685	32.8
698.99365	122.3
700.25446	27.2
701.03076	8.6
702.12396	23.3
703.98981	59.0
706.55945	22.3
707.89374	1102.8
708.56812	1108.5	y (14) (2+), b (13) (2+)-H2O
709.50427	82.4
710.12439	40.6
711.19287	48.4
713.52612	16.3
714.23602	55.7
715.47992	3.0
717.10022	45.9
720.55927	9.1
722.71185	49.8
723.59406	16.2
724.77374	34.2
725.78656	34.8
727.17218	39.8
727.93268	47.9
729.38873	11.3
733.29578	44.3
735.20239	11.8
736.13342	15.7
737.13464	24.8
738.18134	10.5
739.18610	28.9
741.23584	90.9
742.05804	55.3
743.35638	11.9
744.12067	112.6
746.07037	108.6
747.16772	17.6
749.08588	9.8
750.07648	7.6
751.05682	66.2
752.48004	117.2
753.22186	90.9
754.10480	29.1
755.52423	14.6
756.52789	34.6
757.40021	37.8
758.26721	11.6
759.70319	10.0
760.35577	16.1
761.81757	42.0
763.79840	20.7
764.99402	100.6
766.59698	64.9
768.16840	19.6
770.12427	108.0
771.07367	81.0
772.37061	52.6
773.54474	3.4
775.33569	27.8
776.61224	19.8
778.61450	9.2
780.01776	65.0
781.16010	111.9
782.59143	114.8
783.49042	107.3
785.31512	109.7
787.67780	24.3
788.30627	14.0
790.34863	368.1	y (8) (1+)
791.70831	223.2	y (15) (2+)-H2O, y (15) (2+)-NH3
792.54974	154.1
793.80096	139.0
794.50922	138.9
795.54968	100.5
796.38171	13.9
797.59546	78.6
799.21613	97.6
800.11804	62.5
801.21259	738.1	y (15) (2+), b (24) (3+)-H2O-P
801.86871	109.5
802.71344	100.0
803.89911	28.2
805.05273	45.4
806.90601	20.2
807.87091	78.4
808.90192	9.7
809.64850	95.3
811.28076	45.1
813.05219	136.5
814.11023	50.4
814.90869	32.9
815.67584	13.5
816.61554	64.6
817.66357	117.3
819.38898	59.6
821.53436	104.0
822.17694	40.2
822.98224	45.3
824.72278	200.7
825.69012	55.9
826.41046	81.3
827.05554	59.8
828.26721	48.4
829.57013	103.7
831.24768	262.0
832.21332	49.5
833.47748	137.1
834.45331	147.6
835.39209	149.7
836.03888	118.6
836.83484	413.6
837.79230	157.4
838.89935	360.3
840.60699	306.7	b (24) (3+)
842.33032	418.6
843.13855	163.3
844.39514	1174.7	y (16) (2+), [M+3H] (3+)-NH3-H2O-P
845.17047	810.2
846.24799	52.3
846.89496	25.8
848.42242	202.4
849.34564	70.3
850.51617	141.3
851.42896	251.6	[M+3H] (3+)-NH3-P
852.44641	190.9
853.49023	131.7
854.19525	16.6
854.94177	242.2
856.47296	607.1	[M+3H] (3+)-P
857.20654	380.4
858.48859	71.6
859.77484	426.1	y (24) (3+)-NH3, y (24) (3+)-H2O
861.23279	132.2
862.97443	450.7	b (9) (1+)-H2O-P, b (9) (1+)-NH3-P
863.72211	202.1
864.75897	431.6
865.64691	938.1	b (8) (1+), y (24) (3+)
866.41772	353.9
867.85895	515.6
868.96155	285.0
870.22375	371.6	b (16) (2+)
871.61841	1571.1
872.38702	469.1
873.31366	166.3
874.28394	115.4
875.71088	131.2
877.07922	508.7
877.73566	3691.2	[M+3H] (3+)-NH3-H2O
878.78760	152.4
880.75165	30.0
884.01245	15.3
888.96814	55.8
889.93744	16.1
890.67566	32.7
894.06012	44.0
898.33936	23.0
899.44165	3.0
900.75885	41.2
902.29315	45.8
904.53741	27.2
907.40723	35.4
908.11530	57.9
910.20026	9.6
911.50348	25.9
912.34918	16.5
913.42145	10.2
914.61530	7.8
916.31909	13.4
917.38043	75.9
920.31024	38.9
921.32007	62.7
922.40479	20.4
924.50171	115.4
925.31525	21.6
926.16180	41.7
927.41986	277.0	y (9) (1+), y (18) (2+)-NH3, y (18) (2+)-H2O
928.20654	130.3
929.00220	113.8
929.97729	110.8
930.80963	66.3
932.71783	50.3
934.16779	18.9
935.38672	108.0
936.61108	195.8	b (18) (2+)-H2O-P, y (18) (2+)
937.97076	166.5
938.90381	229.4	b (17) (2+)
940.76544	13.4
941.38458	69.9
942.36493	39.2
943.54614	88.0
944.72113	29.2
945.45245	64.8
946.80573	9.8
948.85699	165.9
950.56647	87.1
952.35675	34.9
953.02612	27.0
953.77094	33.3
957.52179	5.9
958.43823	37.4
960.16632	126.1
961.29156	154.8
962.94940	5.7
963.81592	18.8
964.90533	10.9
965.74652	10.2
967.73047	44.3
969.16229	3.1
969.78583	30.7
970.72870	31.2
972.14484	77.3
973.66949	22.0
978.33636	1260.4	b (9) (1+)
979.45459	607.7
980.72638	229.5
981.53619	48.6
983.49268	20.5
984.48199	29.0
986.07135	118.3
986.79877	50.9
987.83319	40.7
990.39105	11.6
991.71698	65.4
993.38348	68.0
994.85529	411.7	b (18) (2+)
995.64130	130.8
996.58160	96.7
997.24298	5.7
998.18158	13.9
1002.66748	11.4
1006.54376	33.1
1007.47949	63.7
1009.45685	9.2
1010.55371	37.8
1011.38214	117.4
1012.01880	115.2
1013.19379	97.4
1015.08759	80.7
1015.84698	38.9
1018.02490	19.4
1018.97540	54.0
1019.92383	39.6
1021.03400	15.9
1022.78192	64.5
1024.09717	37.1
1025.43579	52.5
1026.04028	16.3
1027.19983	46.7
1027.89294	5.2
1028.53821	94.4
1029.42395	158.2
1030.28784	48.0
1031.40405	16.8
1032.23291	5.1
1033.59985	119.5
1034.91504	3.0
1037.95044	77.7
1040.26660	37.7
1041.37463	65.3
1042.53369	92.2
1043.20105	200.1	b (19) (2+)-H2O
1044.04358	17.9
1045.20483	22.9
1047.19604	566.6	b (10) (1+)-H2O
1048.54822	257.4	y (19) (2+)-H2O
1049.65442	214.0	y (19) (2+)-NH3
1050.26013	2.7
1051.78320	679.8	b (19) (2+)
1052.64185	60.2
1053.24597	21.8
1056.00891	94.2
1057.76465	420.7	y (20) (2+)-NH3-P
1058.61694	671.3	y (19) (2+)
1059.58630	85.7
1060.41846	42.6
1061.10962	41.8
1062.29187	32.1
1063.56995	23.2
1064.71558	119.4
1065.48145	67.9
1066.34497	199.2
1068.18213	90.9
1069.06152	58.5
1070.42041	38.6
1071.56641	20.3
1073.44458	48.2
1074.56396	111.7
1075.90479	51.9
1077.31079	62.6
1078.03760	12.5
1080.89282	52.3
1082.23804	127.2
1084.21338	44.6
1086.79248	225.2
1087.53345	5.3
1088.99268	6.9
1089.69312	6.8
1091.92542	8.7
1093.62061	151.2
1094.39099	31.2
1095.25854	96.6
1097.37903	10.1
1098.27039	24.8
1098.98682	77.1
1099.79736	8.0
1102.37500	7.9
1103.61707	81.4
1104.46436	74.8
1106.89258	108.1
1107.79199	46.5
1108.40039	17.0
1110.99072	4.2
1112.41455	53.6
1113.35693	46.8
1114.18750	143.5
1115.13586	598.0	y (11) (1+), y (20) (2+)
1116.43384	226.1	b (22) (2+)-NH3-P, b (22) (2+)-H2O-P
1117.40686	151.2
1118.19592	30.5
1119.11658	19.2
1121.13232	373.9	b (21) (2+)-H2O
1122.46265	108.0
1123.32642	76.3
1124.47302	87.0
1126.45703	29.0
1130.30151	243.0	b (21) (2+)
1131.24756	123.5
1132.26892	89.6
1133.85156	26.0
1134.85107	113.9
1136.09009	13.4
1138.41284	48.6
1141.59204	84.0
1143.19238	401.7	y (21) (2+)
1144.05591	196.3	b (23) (2+)-H2O-P
1145.31311	28.0
1146.38098	3.0
1147.72583	54.3
1150.50244	8.4
1153.90259	60.9
1156.40613	52.0
1157.20264	148.8
1158.46863	4.8
1159.88867	48.5
1161.48987	37.1
1162.66797	286.0	y (22) (2+)-NH3, y (22) (2+)-H2O
1163.78369	97.3
1164.87878	48.3
1165.67480	100.7
1167.05212	38.0
1171.73779	1375.9	y (23) (2+)-NH3-P, y (23) (2+)-H2O-P, y (22) (2+)
1172.65503	467.5
1173.49109	115.6
1174.41797	87.3
1175.42944	62.9
1176.04211	8.7
1180.36292	128.7
1181.23926	241.2
1182.44604	72.7
1184.41772	54.2
1187.59119	10.9
1189.03894	35.8
1189.91016	86.2
1190.93018	21.8
1191.57263	62.5
1192.47058	33.4
1193.69031	39.6
1194.64966	84.6
1195.50940	37.0
1198.32629	57.9
1199.52002	56.7
1201.60181	15.0
1202.67505	64.6
1203.76550	70.2
1204.96851	8.0
1205.66772	17.1
1206.63562	10.7
1208.29236	47.4
1209.40771	32.1
1210.90356	120.0
1211.72876	266.7	b (24) (2+)-P
1212.61987	23.0
1215.37659	109.5
1217.40723	49.0
1220.32483	623.8	y (23) (2+)-H2O, y (23) (2+)-NH3
1221.18774	97.7
1221.79956	74.3
1223.34570	22.2
1223.99097	24.5
1225.41870	24.5
1226.17627	45.6
1227.10229	18.8
1228.44275	58.8
1229.23340	2042.9	y (23) (2+)
1230.19788	1278.4	y (12) (1+)
1231.22949	239.6
1232.77832	51.4
1233.40869	332.8	b (11) (1+)-H2O
1234.39844	227.6
1235.40405	37.9
1236.55713	30.8
1237.21936	20.4
1239.79602	64.9
1242.28931	195.7
1242.95410	60.7
1246.23218	5.8
1249.35718	48.7
1250.78455	114.0
1251.43323	363.9	b (24) (2+)-H2O, b (11) (1+)
1252.40356	225.3
1253.52173	34.8
1254.18982	13.6
1254.92834	37.7
1257.88477	14.8
1259.91992	364.7	b (24) (2+)
1260.78601	338.3
1261.51929	32.6
1265.14465	13.3
1266.11145	32.1
1268.49951	74.1
1269.52344	230.5
1270.57532	5.1
1274.62415	19.0
1280.12683	10.5
1284.05969	4.0
1285.52295	48.2
1286.20544	6.7
1286.84656	3.7
1287.55237	19.7
1290.04236	26.1
1291.10413	64.7
1292.31250	17.4
1293.28577	43.0
1299.27869	17.5
1300.33411	9.5
1302.09460	87.8
1303.36609	49.4
1307.67151	15.4
1309.47705	51.0
1310.55188	110.6
1311.50525	24.1
1312.39221	8.7
1314.57678	8.0
1317.18933	3.7
1319.42468	26.5
1320.49011	338.0	b (12) (1+)-H2O, b (13) (1+)-NH3-P
1321.39905	226.9
1322.25134	130.6
1322.93665	12.7
1323.57983	7.3
1324.79785	30.3
1325.51160	15.2
1326.40515	12.2
1327.58020	1544.8	y (13) (1+)
1328.59875	895.9
1329.59351	506.0
1330.30151	25.9
1338.43518	253.2	b (12) (1+)
1339.38025	153.8
1341.14319	37.4
1342.35046	13.6
1342.96973	17.5
1348.71436	15.5
1351.46838	29.9
1352.43225	22.2
1360.06091	37.8
1361.38037	17.1
1369.71021	10.5
1371.79919	8.4
1377.30786	19.5
1377.97937	17.4
1379.24512	5.9
1379.96582	13.0
1380.60779	10.0
1386.86963	6.1
1390.19568	10.0
1395.76978	23.7
1396.62512	43.2
1397.46948	23.6
1398.27051	5.0
1403.97131	7.6
1407.29846	39.1
1408.23865	21.6
1410.38489	36.7
1413.47168	9.4
1414.59387	644.7	y (14) (1+)
1415.64478	466.9
1416.60413	109.0
1418.60083	11.8
1419.62219	33.4
1434.52869	28.7
1444.70129	13.6
1449.64050	10.1
1455.48059	11.4
1457.05652	10.8
1460.06091	13.5
1462.48767	26.4
1468.14661	28.7
1471.72473	36.6
1473.72278	7.2
1479.58691	16.3
1481.78296	3.0
1494.52332	23.3
1495.38696	11.8
1498.02905	11.1
1507.17688	6.9
1508.68005	30.1
1509.68616	35.9
1517.82239	35.3
1520.19104	36.1
1522.73694	16.5
1525.72388	37.2
1526.40808	11.4
1532.43823	34.5
1533.56653	44.4
1534.68701	13.0
1535.39087	17.4
1537.38000	5.1
1540.87256	7.5
1542.20984	58.2
1542.97168	13.3
1545.00989	16.4
1545.71423	26.8
1550.47461	94.4
1551.39258	148.6
1552.28625	44.5
1553.25745	26.9
1560.51221	15.0
1566.59705	6.9
1582.37781	27.5
1583.44507	26.0
1589.69299	11.8
1600.27710	29.8
1600.88074	135.0
1601.75256	144.2
1602.76794	40.8
1603.60620	25.8
1616.30701	5.6
1621.90845	10.6
1629.96448	15.5
1638.69983	8.9
1650.22546	40.7
1651.12659	21.5
1652.36511	39.8
1654.57788	20.1
1656.66968	22.7
1664.51147	17.9
1665.36694	16.3
1666.23083	6.2
1667.58484	76.2
1669.56335	66.7
1670.73743	89.7
1671.35876	13.1
1684.82434	17.2
1686.41907	26.5
1687.70227	292.2	y (16) (1+)
1688.80688	139.9
1690.79968	49.7
1692.08069	13.1
1702.47400	17.8
1703.76135	18.6
1707.80554	8.7
1721.62952	45.7
1722.83765	65.0
1729.68970	4.4
1735.99683	9.1
1736.95715	10.1
1738.58679	20.6
1739.27563	9.3
1754.09302	5.9
1767.91235	3.3
1772.97827	11.0
1779.74695	62.5
1781.69800	17.5
1782.95972	14.2
1800.54309	16.7
1801.93774	43.4
1803.48645	24.6
1818.56873	7.6
1823.35474	12.9
1848.51990	14.0
1872.25110	12.3
1873.05579	37.2
1895.41382	57.9
1918.66321	3.7
1937.05054	60.2
1939.17859	26.7
1962.67126	4.1
1965.37415	14.3
1982.35095	6.9
1983.05359	6.5
1989.10132	7.8
