# Supplementary material for: Phosphoproteomic Analysis of Platelets Activated by Pro-Thrombotic Oxidized Phospholipids and Thrombin
Source: PLoS One. 2014 Jan 6;9(1):e84488. doi: 10.1371/journal.pone.0084488 (PMC3882224; doi:10.1371/journal.pone.0084488)
Supplement: Annotated Spectra S1 — (ZIP) [file pone.0084488.s004.zip › AHDGGIYAISWSPDSTHLLSASGDK_-22_2_103355.txt]

m/z	i	matches
251.63631	33.9
261.25797	11.3
262.32776	28.5
263.11429	15.7
271.38916	7.9
276.05066	7.1
282.19141	8.7
285.36487	9.7
288.28036	6.3
291.28625	20.0
292.22928	14.4
295.28552	25.2
301.00525	6.3
302.30331	12.7
306.22186	165.4	b (3) (1+)-H2O
307.20062	16.7
310.35767	28.8
313.66034	8.0
314.28522	7.1
314.99850	13.0
315.93692	10.0
317.21976	5.2
319.28308	96.9
320.40250	17.6
321.35840	20.0
324.20374	157.0	b (3) (1+)
325.37268	52.3
326.74625	71.1
333.39603	11.4
335.30026	17.3
337.21432	6.1
338.06104	39.9
338.95465	6.3
343.34283	43.3
344.41992	18.3
346.34796	8.8
347.18243	21.6
350.38657	40.3
353.23355	10.2
354.28748	9.7
356.13504	5.6
357.32874	21.3
359.09680	13.4
361.72980	8.4
362.94452	11.8
364.40369	16.1
366.46588	10.4
367.65302	22.6
368.26453	6.6
371.32135	15.4
372.55460	14.8
374.15271	11.8
377.11621	43.7
379.82166	9.7
381.21448	82.1
383.13232	13.4
388.23660	32.1
390.67133	9.6
393.34808	40.7
394.42969	15.3
395.45831	13.8
397.71857	77.3
400.44632	18.8
403.36261	43.6
406.07117	296.5	y (4) (1+)
407.06573	14.3
408.50793	4.5
409.15912	13.7
410.35229	25.9
412.51611	28.2
414.52264	86.9
415.23737	33.1
416.87769	22.3
418.38062	5.4
419.47253	26.7
420.43225	33.2
422.35651	21.9
423.18359	3.7
424.20654	8.0
426.14148	25.0
428.11517	59.9
429.35388	7.4
435.14581	45.3
437.19580	24.8
438.37006	77.3
439.29089	12.3
442.11548	32.9
446.48273	19.8
450.56976	14.9
452.98352	17.8
454.36902	13.9
455.61169	19.1
456.26331	12.2
457.39685	10.1
458.43488	5.8
464.39819	116.3
465.35175	23.6
467.07153	22.7
467.90918	20.0
469.44519	32.8
472.58368	8.9
474.20581	28.2
475.59656	75.7
477.19556	112.5
479.25958	47.9
485.35760	29.3
486.38959	10.4
488.31628	30.0
489.84668	135.2
494.54559	11.2
495.71143	31.8
496.89667	32.6
498.35046	11.4
499.75543	32.8
500.67267	16.2
501.44434	40.5
504.95557	37.4
506.31281	16.6
507.02869	25.5
509.77649	12.1
511.43842	19.1
513.04248	20.8
514.27966	25.8
514.95520	104.3
516.02240	54.2
516.82263	30.8
517.50708	12.7
519.32391	42.4
520.41595	6.3
524.20819	20.5
529.25403	32.0
530.40228	15.8
532.33185	77.3
533.32605	64.7
534.31372	40.0
535.27423	39.9
536.13092	7.8
537.30267	15.7
538.58496	41.7
540.38916	74.8
541.09357	30.7
542.22705	85.5
545.98962	9.3
549.66968	19.5
551.30389	323.6	b (6) (1+)
552.31921	143.6
553.59369	60.5
554.63464	36.9
555.96411	17.8
556.97681	25.6
558.54279	224.9	y (11) (2+)
559.41760	63.0
560.44342	30.5
561.07983	32.0
562.43683	36.8
564.30457	812.8	y (6) (1+)
565.24792	105.8
566.04474	8.0
567.11285	30.4
568.37299	13.0
569.30194	19.5
571.05524	7.1
573.29388	29.6
576.26996	4.1
577.51971	50.2
578.45282	20.8
579.29926	12.1
582.23505	30.5
584.93402	6.3
586.34265	7.8
588.79657	19.2
590.61835	84.2
591.45117	118.3
593.49884	173.7	b (17) (3+)-P
595.15778	25.3
596.58606	82.7
597.36444	52.2
598.37708	53.0
600.25153	37.3
601.26276	10.0
603.48486	75.4
604.22235	39.0
606.25897	4.6
608.74969	39.4
609.62439	57.3
610.49207	33.9
611.36407	13.6
612.34039	83.9
613.53992	80.5
614.34698	33.4
615.92432	37.8
617.23737	129.1
622.44781	42.0
623.43732	37.4
625.32928	20.8
626.33899	145.4
628.29608	14.1
629.85553	49.4
632.17535	16.2
633.48633	37.7
634.80902	37.7
636.63763	23.8
638.36298	75.0
640.10492	29.0
640.87469	34.9
641.94952	13.6
643.45428	79.8
644.64093	29.8
646.58746	76.4
647.95966	135.2
650.54889	132.4
651.46118	45.1
652.26666	60.4
653.40735	58.1
655.57416	600.3	y (13) (2+)-H2O, y (13) (2+)-NH3
656.43683	115.5
657.51794	104.8
658.43988	110.5
659.39044	56.0
660.61951	178.9	y (7) (1+)-NH3, b (12) (2+)-H2O, b (13) (2+)-H2O-P, b (13) (2+)-NH3-P
661.87396	55.0
662.54492	33.4
664.42200	1427.9	y (13) (2+), b (18) (3+)
665.13556	992.1
666.28644	58.2
667.27423	11.5
668.91528	34.1
669.78809	83.4
671.18768	62.6
671.80084	30.3
673.82312	57.9
675.25781	21.5
677.41083	586.1	y (7) (1+)
678.44714	277.2	b (7) (1+)-H2O-P
679.24738	22.5
681.09637	59.9
682.36066	19.2
683.80743	59.4
685.08087	109.6
687.22711	26.6
688.08771	18.3
690.19281	125.4
691.40161	120.2
692.81415	80.8
694.05707	66.8
695.22229	5.7
696.11420	35.0
697.33264	48.0
699.17072	244.6	y (14) (2+)-NH3, y (19) (3+)-H2O, y (14) (2+)-H2O
700.44604	77.2
701.57690	114.5
702.36115	61.4
704.88812	17.2
707.83282	1153.5	y (14) (2+)
708.52002	873.1	b (13) (2+)-H2O
709.40765	124.4
711.29633	18.2
712.86578	43.1
713.47711	45.5
714.07733	19.2
715.64038	109.0
717.85632	56.8
720.40021	69.4
721.53131	3.7
724.11676	28.1
725.20581	74.3
726.20148	10.6
727.13287	6.9
727.74225	63.3
729.36108	26.2
731.74084	16.6
732.93970	32.6
733.95477	82.5
735.79175	8.0
737.05237	65.4
738.37610	107.1
739.69843	72.7
740.62164	51.4
741.38422	51.1
742.24701	50.0
743.23407	113.3
745.39478	48.8
746.39880	97.4
747.14081	61.4
747.83331	84.8
748.43634	5.2
751.38440	14.3
752.22296	135.8
753.55426	70.4
754.75299	38.0
755.64087	24.7
756.32184	48.8
756.94659	109.2
758.26453	97.8
759.14563	10.2
760.43439	63.6
762.20239	74.2
763.74915	24.7
764.39801	90.5
766.46674	53.2
767.29144	24.7
768.64966	131.0
770.15753	214.4	b (15) (2+)-P, b (23) (3+)-P
771.09985	211.2
772.26996	210.2	y (8) (1+)-H2O
773.24170	88.3
774.63019	109.6
775.58313	21.6
776.45428	92.3
778.87018	66.2
779.63245	40.4
781.37866	13.4
782.39655	156.7	b (22) (3+)
783.65753	131.6
784.50287	77.1
785.52692	57.3
787.05023	126.2
788.24811	14.8
790.26385	495.3	y (8) (1+)
791.57867	393.9	y (15) (2+)-H2O, y (15) (2+)-NH3
792.60834	297.4
793.38263	44.8
794.20245	188.6	b (7) (1+)
795.31635	176.9	b (23) (3+)-H2O
796.32147	141.5
797.39374	58.5
798.11212	114.9
799.17133	243.6
800.22583	55.6
801.22046	595.4	b (24) (3+)-H2O-P, y (15) (2+)
802.22516	82.5
804.51544	77.5
805.54388	154.9
807.21637	191.5	b (24) (3+)-P
808.05096	80.3
808.99908	54.9
810.53070	84.6
811.29816	43.6
812.25586	154.9	b (16) (2+)-H2O-P, b (16) (2+)-NH3-P
813.12274	40.1
814.09650	184.3	y (23) (3+)-NH3, y (23) (3+)-H2O
815.31964	156.4
816.17206	67.7
816.95233	48.2
818.05804	211.1
819.46051	100.6
820.71167	119.9
821.82159	213.1
822.87360	111.1
824.25092	191.5
824.95148	267.9
826.61487	215.9	y (24) (3+)-NH3-P, y (24) (3+)-H2O-P
827.54181	133.2
828.39148	41.0
830.38739	223.2
831.36469	285.5
832.16809	186.8	y (24) (3+)-P
833.67865	726.3	b (24) (3+)-H2O
834.92255	196.7
835.79810	226.9	y (16) (2+)-NH3, y (16) (2+)-H2O
836.94159	327.9
837.97821	181.7
839.17084	378.5
840.16742	287.3	b (24) (3+)
841.24042	475.0
842.41553	297.1
843.20404	112.6
844.39404	1247.1	y (16) (2+), [M+3H] (3+)-NH3-H2O-P
845.21954	950.7
846.09357	147.2
846.79407	68.6
847.46478	308.3	b (8) (1+)-H2O
848.73871	133.7
849.64880	249.5
850.74603	529.4	[M+3H] (3+)-H2O-P, [M+3H] (3+)-NH3-P
851.98395	119.2
853.06140	163.0
854.05792	96.0
855.26508	252.9
856.08685	426.1	[M+3H] (3+)-P
857.24194	613.0
858.50708	344.2
859.66962	413.0	y (24) (3+)-H2O, y (24) (3+)-NH3
860.65912	151.9
861.44305	230.4	b (16) (2+)-H2O
862.61340	364.9	b (9) (1+)-H2O-P
863.97394	1033.8	b (9) (1+)-NH3-P
865.34741	1096.7	y (24) (3+), b (8) (1+)
866.21991	714.1
867.14325	570.5
867.89819	223.7
868.94623	687.1
869.83014	338.8	b (16) (2+)
870.71356	271.6
871.67755	1913.0
872.47687	664.7
873.63123	804.2
874.43329	259.7
875.15607	193.1
876.21643	278.4
877.37408	2266.8
877.98096	2908.2	[M+3H] (3+)-NH3-H2O
879.25800	439.6
880.10663	243.7	b (17) (2+)-NH3-P, b (17) (2+)-H2O-P, b (9) (1+)-P
881.82281	56.2
884.07526	8.0
887.21350	8.6
888.75043	16.2
891.12762	15.2
893.97058	6.3
895.39703	26.5
897.19708	38.1
898.31573	130.7
900.83368	55.8
901.54169	55.9
902.46088	23.0
903.33649	5.7
904.16199	33.7
906.31659	83.7
907.19214	91.9
908.55566	22.5
910.42865	4.5
911.49731	153.0
912.21826	32.3
913.19556	130.2
914.67865	12.2
916.60254	24.8
917.57886	21.0
919.27533	60.2
920.70868	21.2
921.37225	10.4
923.28107	154.9
924.78326	85.9
925.69928	57.1
927.38654	479.6	y (9) (1+), y (18) (2+)-NH3, y (18) (2+)-H2O
928.49762	196.5
929.35596	268.6	b (17) (2+)-H2O
930.11865	169.5
930.98871	77.9
931.94647	81.6
932.94385	54.3
934.52142	46.3
936.60822	428.7	b (18) (2+)-H2O-P, y (18) (2+)
938.02008	354.6	b (18) (2+)-NH3-P, b (17) (2+)
939.00446	314.9
939.96777	39.1
940.80029	11.3
942.14020	11.4
944.14185	98.3
946.63043	83.7
947.55927	142.9
948.68530	191.9	b (10) (1+)-H2O-P
950.56781	84.0
951.36646	39.4
952.63165	85.5
953.96490	13.4
955.23773	58.3
955.93976	129.5
957.22852	26.0
958.57373	39.0
959.91260	101.9
960.75977	25.4
961.54883	120.1
962.57623	139.9
963.98834	61.5
967.63818	195.9	b (10) (1+)-P
969.13861	13.7
970.64673	51.6
971.28662	26.4
972.93610	19.2
974.59711	8.0
976.39404	174.3
978.21600	1325.2	b (9) (1+)
979.33325	596.9
980.39215	61.6
981.29828	218.2
982.39362	18.2
984.19916	82.1
985.88251	188.2	b (18) (2+)-H2O
986.87970	203.9
987.69971	44.2
989.20386	37.5
989.91913	79.2
991.19366	19.5
995.07440	476.7	b (18) (2+)
996.32977	161.7
997.41888	175.7
998.19525	34.3
1000.50726	37.2
1001.17670	39.7
1001.82697	28.5
1003.06421	27.1
1005.30420	31.0
1006.49640	62.7
1007.12677	7.6
1007.94659	80.3
1009.71564	190.3	y (19) (2+)-P
1010.77179	140.7
1012.22491	135.4
1013.40521	136.5
1014.00958	27.8
1015.26752	238.5
1016.24554	72.2
1018.02216	73.3
1019.07349	88.0
1020.24701	87.5
1021.48859	94.9
1022.18964	70.1
1023.65521	35.2
1025.13110	68.1
1026.21973	55.9
1028.45654	218.4	y (10) (1+)
1029.41907	96.7
1030.39258	47.2
1033.29761	38.2
1034.08911	105.6
1034.96509	44.6
1035.95825	82.8
1036.94373	66.0
1038.52905	15.2
1040.10339	70.1
1040.98682	26.9
1042.20654	189.3	b (19) (2+)-H2O
1043.49512	90.3
1044.21936	36.0
1044.98975	72.9
1045.72107	14.7
1046.97583	192.5
1047.82068	265.2	b (10) (1+)-H2O
1048.72449	326.1	y (19) (2+)-H2O, y (19) (2+)-NH3
1049.76892	129.1
1051.41211	636.5	b (19) (2+)
1052.34399	281.2
1053.91919	195.7
1054.59106	3.3
1056.36218	12.6
1058.13135	638.4	y (19) (2+)
1059.07861	159.5
1059.68774	86.5
1060.29614	61.3
1061.21423	170.5
1062.78857	50.7
1063.97803	21.5
1065.39575	330.3	y (20) (2+)-P, b (10) (1+)
1066.32312	268.8
1067.49731	53.5
1070.43054	21.5
1071.39563	33.1
1072.58618	27.2
1074.62964	46.8
1075.28577	10.0
1076.70544	226.2
1077.42188	49.9
1078.73999	83.8
1079.83032	6.1
1081.24951	65.4
1082.49548	15.8
1084.01868	22.0
1085.14868	56.7
1085.96179	35.8
1086.57898	137.8
1087.68042	105.7
1093.61194	147.8
1094.42224	149.9	y (21) (2+)-P
1095.68298	173.1	b (20) (2+)
1096.60437	64.4
1097.40015	29.5
1098.76367	106.8
1099.48413	78.2
1100.53870	37.7
1102.47571	38.6
1103.43420	5.4
1105.34277	96.3
1107.14771	76.2
1108.45093	36.1
1109.38538	7.1
1111.91846	150.7
1113.41370	82.3
1114.58972	63.6
1115.43359	365.9	b (22) (2+)-H2O-P, y (11) (1+)
1116.29785	230.7	b (22) (2+)-NH3-P
1117.47437	160.0
1118.38770	30.3
1119.13574	7.0
1120.28931	45.4
1121.47046	113.4
1122.73352	356.5	y (22) (2+)-P
1123.55103	84.2
1124.54712	190.1	b (22) (2+)-P
1125.55725	83.8
1127.34412	9.3
1129.35986	8.4
1130.52844	466.2	b (21) (2+)
1131.14880	48.1
1132.02563	38.6
1134.37927	56.6
1135.41833	99.2
1136.53174	41.7
1138.36072	39.2
1140.72925	25.2
1143.13062	549.7	y (21) (2+)
1144.05725	246.7	b (23) (2+)-H2O-P
1145.23560	36.6
1146.90332	33.8
1147.89221	112.1
1148.55725	68.9
1149.36133	15.6
1151.47412	104.0
1153.54553	43.5
1154.73267	33.2
1155.97644	57.1
1156.63184	66.5
1158.13831	123.2
1159.97803	33.5
1161.57275	36.3
1162.83228	309.9	y (22) (2+)-NH3, y (22) (2+)-H2O
1163.66089	105.4
1165.23669	145.4
1166.02148	138.8
1167.40942	74.1
1169.82837	5.2
1171.69312	1859.3	y (23) (2+)-NH3-P, y (23) (2+)-H2O-P, y (22) (2+)
1172.54895	430.1
1173.26929	422.5	b (22) (2+)
1174.47583	122.2
1176.37366	18.8
1178.70288	8.6
1180.08813	117.3
1181.26294	188.7
1182.12427	58.4
1183.19897	52.5
1184.45996	19.6
1185.53711	30.4
1188.74670	127.1
1189.71021	77.3
1191.47583	332.9
1192.68884	117.9
1193.75647	53.3
1194.48462	16.3
1195.81165	111.2
1196.74414	76.1
1197.60742	147.4
1198.57739	10.5
1199.36621	58.8
1200.60950	17.8
1202.70386	88.0
1203.59766	77.9
1204.44873	93.7
1205.66064	10.1
1206.45862	39.2
1209.03467	28.7
1209.96716	19.1
1211.30676	243.6	b (24) (2+)-P
1212.17090	116.8
1213.65210	44.8
1217.71143	5.8
1218.53564	12.1
1219.95959	212.1
1220.73511	761.4	y (23) (2+)-H2O, y (23) (2+)-NH3
1221.78955	337.7	b (12) (1+)-H2O-P
1223.50586	102.6
1225.31372	11.5
1226.55603	56.4
1227.65845	66.7
1228.79822	543.9
1229.45898	1543.0	y (23) (2+)
1230.34692	1421.1	y (12) (1+)
1231.60071	215.2
1232.34912	46.0
1233.34216	386.3	b (11) (1+)-H2O
1234.38721	357.9
1235.72559	123.6
1236.39478	22.8
1237.05444	15.2
1239.57324	64.4
1240.46606	40.0
1242.52551	20.0
1243.43579	80.6
1245.81641	59.5
1246.71033	104.4
1248.54956	10.4
1251.37280	537.2	b (24) (2+)-H2O, b (11) (1+)
1252.34985	302.4
1253.24060	82.9
1254.36682	74.6
1256.32117	70.0
1257.08728	15.0
1258.57520	62.2
1260.29724	420.7	b (24) (2+)
1261.10168	458.2
1262.38489	52.0
1263.52954	8.0
1264.33679	46.7
1265.58630	41.3
1266.55457	51.6
1268.40320	129.6
1269.66052	251.7
1270.44580	72.4
1273.25598	36.3
1275.11609	57.5
1278.63953	51.3
1279.67151	84.7
1283.25305	58.4
1284.47632	14.1
1285.14954	16.5
1286.55212	20.4
1287.69763	44.6
1289.71985	123.6
1290.58545	19.0
1292.17688	49.4
1294.63696	22.3
1296.69165	15.2
1302.35718	102.5
1303.81177	7.6
1304.55725	8.9
1308.46204	44.7
1309.57947	271.1	y (13) (1+)-H2O
1310.52209	77.0
1311.62036	17.8
1316.52222	19.1
1318.28040	8.4
1320.55969	455.8	b (12) (1+)-H2O, b (13) (1+)-NH3-P
1321.57654	186.6
1322.47961	36.7
1324.70801	21.3
1325.76392	49.8
1327.46667	1603.7	y (13) (1+)
1328.48840	821.3
1329.55896	159.7
1330.58118	77.4
1331.20984	16.3
1331.88318	44.1
1336.37634	14.7
1338.39612	294.8	b (12) (1+), b (13) (1+)-P
1339.49609	421.6
1340.34485	196.7
1340.94653	21.8
1343.69153	43.8
1346.54980	37.0
1348.30652	20.2
1372.41919	6.3
1378.31860	54.9
1379.62524	12.1
1382.80872	56.8
1387.52380	12.4
1390.53772	33.4
1396.11145	41.9
1397.50061	6.6
1398.36853	71.1
1400.55261	35.8
1407.52454	21.7
1411.62183	19.5
1412.53625	13.4
1414.49866	506.1	y (14) (1+)
1415.59094	549.8
1416.62000	179.5
1417.61890	91.3
1418.72034	9.3
1422.65027	12.2
1425.63904	21.9
1426.58984	35.8
1429.78687	29.4
1437.20496	11.3
1440.68457	33.9
1442.79382	6.5
1446.54077	29.5
1452.21692	21.2
1455.25037	110.3
1456.73047	47.9
1466.42285	17.5
1469.55872	19.3
1473.64746	5.0
1475.25537	22.8
1476.02856	13.4
1479.29504	8.0
1481.34692	28.9
1482.59631	24.5
1483.63989	9.7
1489.86743	5.6
1491.68005	20.9
1497.59106	9.6
1498.63123	9.1
1501.46887	13.4
1511.49890	15.6
1514.90222	31.1
1529.19336	17.8
1531.88196	66.2
1533.41479	7.1
1534.83459	50.8
1539.16846	11.5
1541.69177	96.3
1542.56299	27.5
1543.57483	43.5
1548.95374	33.9
1550.54749	118.2
1551.67273	67.7
1552.42151	78.1
1557.84497	7.6
1559.87927	19.5
1578.98132	13.2
1582.54321	106.2
1599.81470	11.6
1601.01770	64.9
1601.71899	55.6
1602.78674	39.8
1605.75366	31.7
1615.79456	15.6
1619.85046	90.7
1620.52014	21.3
1623.43274	36.8
1628.69019	40.8
1637.50024	18.5
1638.50793	41.5
1639.22437	20.2
1648.48560	32.5
1651.72449	39.5
1653.72156	5.4
1654.86499	9.1
1658.34265	4.5
1667.39087	25.3
1669.90222	33.7
1670.92249	45.6
1671.74341	14.2
1673.44934	20.8
1684.61951	6.3
1687.56995	337.9	y (16) (1+)
1688.45483	227.2
1689.20520	45.6
1690.01135	95.9
1691.18774	55.0
1703.56335	24.6
1706.46411	7.8
1720.81470	19.3
1721.60437	9.3
1722.52905	21.3
1726.78748	8.2
1741.46960	20.2
1766.58386	18.6
1780.01392	39.2
1782.26733	71.0
1784.55054	4.9
1797.53821	7.4
1801.22107	32.3
1827.95032	8.2
1855.89758	13.6
1863.04382	8.4
1863.81958	17.1
1866.67468	22.4
1872.35559	29.1
1874.39612	15.6
1876.90991	7.1
1893.57495	5.3
1894.24878	3.7
1902.56506	12.3
1918.57190	6.5
1937.57739	15.0
1940.13220	9.7
