# Supplementary material for: Phosphoproteomic Analysis of Platelets Activated by Pro-Thrombotic Oxidized Phospholipids and Thrombin
Source: PLoS One. 2014 Jan 6;9(1):e84488. doi: 10.1371/journal.pone.0084488 (PMC3882224; doi:10.1371/journal.pone.0084488)
Supplement: Annotated Spectra S1 — (ZIP) [file pone.0084488.s004.zip › AHDGGIYAISWSPDSTHLLSASGDK_-23_2_104451.txt]

m/z	i	matches
251.23145	7.2
253.29248	23.2
255.91681	12.1
258.53632	7.3
260.17383	7.1
261.55331	21.1
262.22644	17.6
265.30219	42.3
273.33752	17.7
274.22137	12.0
277.40988	26.7
281.90594	18.4
287.23312	10.8
300.06815	44.0
301.26447	6.3
306.12799	104.9
315.04007	15.8
316.32452	41.1
317.01422	3.8
318.48453	23.4
319.39917	30.6
320.32782	41.9
324.34613	63.2
325.37222	8.6
326.06247	14.1
338.12756	5.9
339.34375	15.2
341.17651	25.6
344.47952	36.4
346.11572	15.1
347.35315	8.0
353.31116	26.7
354.70374	12.3
357.38693	9.8
361.39633	30.2
362.19736	19.4
364.28217	7.7
366.26483	5.8
367.15240	18.1
368.37823	5.5
369.59863	22.6
371.04282	82.6
378.34778	5.8
381.33685	98.9
382.19424	20.7
383.18634	5.4
384.15433	6.8
387.34998	34.1
388.40234	43.1
397.35327	25.2
399.09601	13.3
399.71490	39.7
403.50354	16.8
405.54327	42.5
406.31873	110.7
407.23883	15.2
415.30835	49.7
418.78870	27.4
420.31165	56.5
421.01501	3.5
424.14514	29.9
428.40021	17.2
430.70697	12.3
434.15662	66.2
436.43884	6.0
437.17670	7.6
437.98425	37.1
442.83191	10.3
451.25940	9.8
452.98193	10.6
454.11688	19.5
456.15198	4.6
456.79651	6.8
459.61658	22.0
462.39307	11.1
463.55353	51.9
464.47510	115.7
465.29401	55.1
468.19928	8.6
470.29364	111.5
471.29382	15.4
475.41327	38.0
477.15527	100.6
479.46576	7.1
480.21356	14.0
481.12177	18.0
484.86572	72.5
487.46063	13.6
488.13544	22.4
488.88495	8.1
489.58374	26.8
491.47491	14.1
494.20319	43.5
494.86218	43.1
496.38672	19.1
497.94019	16.8
499.50439	47.4
504.12805	7.2
508.28082	43.1
510.30255	32.0
511.25977	7.2
513.06311	15.5
514.92126	49.7
515.98779	90.6
517.10553	77.3
519.51508	48.2
522.18329	9.7
523.40582	45.1
524.88403	93.5
527.37225	7.7
529.32629	85.0
529.96326	11.9
531.29578	5.5
532.97736	94.5
534.12451	100.3
534.88794	34.2
536.00281	10.6
536.87579	15.8
538.15808	31.4
540.92804	66.7
541.76007	26.3
542.36096	12.2
543.37860	22.2
544.44354	121.8
545.64240	24.6
546.33313	29.0
547.55493	30.9
548.54102	18.9
550.26306	5.5
551.37451	331.1	b (6) (1+)
552.45734	41.7
553.27338	16.3
554.78796	14.9
558.51312	392.8	y (11) (2+)
559.43573	35.0
562.35901	23.3
563.46149	68.5
564.35529	542.7	y (6) (1+)
565.27252	306.0
566.12439	78.2
567.79108	32.5
568.48761	45.2
569.54346	23.5
571.07117	75.9
571.94366	26.0
573.64215	13.7
574.39374	11.3
575.97534	22.5
577.34412	51.1
580.23334	29.3
582.29260	29.4
583.74237	24.8
584.50031	9.3
585.10333	23.5
586.21368	6.8
589.51044	27.6
590.28986	19.7
591.37408	26.5
592.58606	27.0
593.46417	26.4
594.37604	6.4
595.13782	18.0
597.69305	24.3
598.64966	30.6
600.26215	22.3
601.48334	10.6
605.89709	20.9
607.27350	98.6
608.26019	78.9
608.93890	22.9
611.32867	60.7
612.02856	3.8
613.47272	58.5
616.05432	14.1
617.29602	59.4
620.47925	35.8
621.17413	12.5
622.12750	21.5
625.09680	45.4
626.36200	87.8
627.16565	87.5
628.33820	24.8
630.59674	15.4
632.89764	32.1
633.54724	34.7
634.28210	57.2
635.29242	12.7
637.40454	45.9
638.59344	131.3
639.34900	15.3
641.31708	60.2
642.40088	25.2
643.76538	102.9
645.04767	14.1
646.35236	20.1
647.36993	107.7
651.08258	48.5
652.07092	93.2
652.70203	21.6
654.37817	51.3
655.55792	132.0
656.31836	68.7
657.36603	10.8
658.24707	56.1
658.85199	9.7
659.76514	33.2
661.09821	301.9	b (13) (2+)-H2O-P, b (12) (2+)-H2O, y (7) (1+)-NH3, b (13) (2+)-NH3-P
661.70038	41.1
662.31525	9.4
663.33209	19.1
664.37164	1286.4	y (13) (2+), b (18) (3+)
665.14996	749.5
666.05023	30.8
667.25562	62.1
668.29486	21.9
669.43268	74.3
670.24933	101.4
671.42657	37.9
672.13367	19.3
673.57178	22.0
674.35931	50.5
676.30365	14.1
677.30682	427.6	y (7) (1+)
678.46918	168.0	b (7) (1+)-H2O-P
679.50409	21.6
680.64789	28.9
683.27856	72.4
685.51154	42.5
686.25067	31.3
687.82825	114.3
689.04413	14.7
690.77802	47.3
691.65540	31.9
692.67938	21.7
693.35504	34.5
695.96460	54.0
697.34448	11.6
699.19427	97.6
700.38171	111.2
701.53320	93.7
702.80554	30.7
707.85089	661.3
708.55963	1015.1	y (14) (2+), b (13) (2+)-H2O
709.45038	116.7
710.53107	47.7
711.59894	17.7
712.54626	20.6
713.97949	65.2
714.59894	6.8
715.40118	24.1
716.41107	28.3
717.39301	77.6
718.40533	26.8
719.68286	70.3
720.32227	59.5
724.47662	71.8
725.40527	26.3
726.27692	57.7
727.25238	41.1
728.61383	13.8
729.47296	29.1
730.57275	36.6
731.43140	24.4
736.18127	39.4
737.15057	133.5
738.09973	84.4
740.57544	28.1
741.42804	49.4
742.55591	62.7
743.17841	47.5
743.81281	12.4
746.20422	6.4
747.37537	28.1
748.93799	14.3
750.50128	7.3
751.54767	59.0
752.32739	34.3
753.72589	80.0
755.21710	69.1
755.87665	38.5
757.05609	34.9
757.93219	34.9
759.26495	34.4
760.31348	46.0
761.37439	5.9
764.44830	103.9
765.21429	53.7
770.15564	161.4	b (23) (3+)-P
770.99054	202.8	b (15) (2+)-P
771.66199	46.3
772.57727	66.1
773.56152	80.4
774.66302	115.2
775.65320	175.4	y (22) (3+)-H2O, y (22) (3+)-NH3, b (14) (2+), b (7) (1+)-H2O
776.50873	150.8
777.65179	115.1
778.85358	98.2
780.22449	33.4
780.99481	5.5
781.81195	21.7
782.68707	98.5
784.14795	153.6
785.27594	26.5
786.39777	74.4
787.81427	104.4
788.82886	165.4
790.29224	357.9	y (8) (1+)
791.56702	285.7	y (15) (2+)-H2O
792.61749	259.6	y (15) (2+)-NH3
793.48676	69.9
794.28290	181.5	b (7) (1+)
795.34338	162.8	b (23) (3+)-H2O
796.26862	27.7
797.60455	45.2
798.91498	142.2
801.06018	583.6	y (15) (2+), b (24) (3+)-H2O-P
802.15631	278.0	b (23) (3+), b (24) (3+)-NH3-P
802.86560	100.1
803.65350	148.1
805.01086	63.5
806.09497	56.6
807.25568	59.8
808.51691	225.5
809.36188	239.7
810.20813	162.0	b (15) (2+)-H2O
811.46014	75.0
812.31488	15.6
813.71295	44.4
814.32739	35.7
815.16180	34.5
815.97296	47.3
817.55768	133.9
818.36438	116.7
819.57434	83.1
821.30304	173.1	b (16) (2+)-P
822.32520	131.2
824.07281	235.7
824.89447	49.6
826.07050	67.7
827.08881	130.1
827.89185	74.5
828.86945	150.4
830.18451	189.2
831.31305	151.5
832.14819	287.1
833.48029	331.1	y (24) (3+)-P
834.10126	574.9	b (24) (3+)-H2O
835.36945	392.3	y (16) (2+)-NH3, y (16) (2+)-H2O
836.21509	321.2
836.90070	43.5
838.75928	368.4
839.58661	371.3	b (24) (3+)
840.55914	221.7
841.60706	348.3
842.27582	456.1
843.49701	276.0
844.57245	1235.9	[M+3H] (3+)-NH3-H2O-P, y (16) (2+)
845.55792	529.7
846.85876	141.2
847.89459	39.1
849.53809	316.3
850.75818	795.6	[M+3H] (3+)-NH3-P, [M+3H] (3+)-H2O-P
851.57941	293.4
852.44012	154.8
853.20471	131.5
854.03204	61.0
854.82953	223.0
855.80493	334.0	[M+3H] (3+)-P
856.62659	277.5
857.43958	471.4
858.45929	84.4
859.65509	233.3	y (24) (3+)-H2O, y (24) (3+)-NH3
860.73492	359.6	b (16) (2+)-H2O
862.03479	355.7	b (9) (1+)-H2O-P
863.08014	284.6
863.84332	606.4	b (9) (1+)-NH3-P
865.43091	1235.8	y (24) (3+), b (8) (1+)
866.44049	496.9
867.46588	374.3
868.54547	470.5
869.61884	507.9	b (16) (2+)
870.77948	366.8
871.50482	1560.0
872.37360	862.2
873.32513	289.1
874.29620	277.9
874.93231	253.1
875.87708	582.2
877.07819	515.4
877.78113	3213.4	[M+3H] (3+)-NH3-H2O
878.80719	524.2
879.98956	143.0
881.53906	60.8
882.74567	11.6
892.36676	39.3
893.07098	18.0
894.15570	50.4
895.30542	61.3
896.61322	15.6
897.77936	27.2
898.40546	12.1
899.19073	20.0
900.40668	36.4
901.02411	24.8
901.76807	15.8
903.48657	26.8
904.41260	19.4
905.53802	22.8
906.57806	8.0
907.64642	30.6
908.79449	15.8
909.50189	8.5
910.45770	85.3
911.53815	66.7
912.51031	8.5
913.21588	20.6
913.97430	37.9
917.24994	214.3
918.61279	90.5
920.64020	71.0
922.08057	22.6
923.09662	18.2
924.28375	70.9
925.26569	11.2
927.38885	271.2	y (18) (2+)-H2O, y (9) (1+)
928.37915	303.2	y (18) (2+)-NH3
929.29559	115.2
930.06763	101.2
930.92450	39.9
932.03961	106.5
932.86127	4.2
934.06366	20.2
935.52588	30.9
936.35126	162.0	y (18) (2+), b (18) (2+)-H2O-P
937.13403	67.7
938.31281	135.1
939.14471	171.6	b (17) (2+)
939.95587	19.7
940.57880	21.3
941.31146	34.4
942.95892	181.6
944.06940	48.5
949.22144	7.6
950.50146	88.9
951.80127	84.7
952.47675	105.0
953.41144	33.4
954.72467	111.8
955.53937	107.7
957.03778	79.6
958.03241	11.6
959.85663	132.4
960.52081	31.0
961.60834	35.0
962.60669	155.6
963.31598	25.7
964.66089	17.7
966.06738	41.4
968.70758	97.0
969.38086	126.2
970.45758	51.1
972.59637	104.4
973.50983	8.1
976.50220	25.9
978.33832	1126.0	b (9) (1+)
979.36334	660.4
980.44238	97.1
981.50983	145.9
982.18109	5.3
983.57306	37.6
985.31299	12.5
986.52313	177.0	b (18) (2+)-H2O
987.61792	51.3
989.59442	38.5
991.21320	42.8
992.69476	29.0
995.18555	242.4	b (18) (2+)
996.02856	159.7
997.34009	97.8
998.79926	19.7
999.63483	39.7
1000.39203	35.0
1001.77277	101.8
1002.83893	72.5
1004.21533	31.3
1005.90796	27.4
1007.24585	105.7
1009.10492	112.2
1009.87054	50.1
1010.53638	10.6
1011.56226	167.1	y (10) (1+)-NH3
1012.56561	147.9
1014.00757	125.4
1015.22729	109.7
1016.60400	81.5
1017.81268	60.5
1019.33618	93.4
1020.13770	29.6
1021.11993	65.4
1022.98682	18.0
1024.99939	171.7
1026.47681	77.4
1028.28674	179.8	y (10) (1+)
1029.21252	103.5
1030.17041	116.5
1031.53638	24.6
1033.41748	29.3
1034.56824	78.9
1035.69458	99.2
1038.62695	78.1
1039.63379	101.9
1041.42651	27.2
1042.61279	171.2	b (19) (2+)-H2O
1043.75134	144.3
1045.16602	145.6
1045.93689	26.7
1047.22974	386.9	b (10) (1+)-H2O
1048.40759	309.2
1049.42432	501.4	y (19) (2+)-NH3, y (19) (2+)-H2O
1050.27380	20.3
1051.44238	410.4	b (19) (2+)
1052.27527	418.9
1053.72388	110.2
1055.34937	35.0
1056.03113	15.8
1056.82837	56.6
1058.08459	628.9	y (19) (2+)
1058.91284	230.1
1059.61523	98.4
1060.93652	37.1
1061.74695	37.2
1062.36743	33.3
1063.49963	109.7
1065.22217	307.3	y (20) (2+)-P, b (10) (1+)
1066.50952	183.0
1067.54346	55.6
1068.32227	59.0
1070.06836	24.3
1070.98145	71.1
1072.53149	23.4
1075.01208	21.1
1077.16602	19.1
1078.33105	31.6
1080.00989	145.3
1081.18677	50.9
1082.57556	69.6
1083.32202	123.5
1084.15356	26.2
1084.87561	15.0
1086.27222	145.5
1087.55542	61.3
1090.19299	77.7
1091.20300	108.8
1091.95020	26.2
1092.82935	84.9
1093.72595	38.8
1094.65552	37.0
1095.38159	5.1
1096.72290	49.7
1097.46313	37.6
1098.67200	128.6
1099.61084	99.6
1100.44031	69.0
1101.05701	47.0
1102.51440	113.9
1103.39966	19.8
1106.09705	156.3
1107.20728	47.8
1107.84863	45.2
1109.57373	23.9
1112.30872	63.1
1113.19092	142.8
1114.29736	268.7	y (20) (2+), y (22) (2+)-H2O-P, y (22) (2+)-NH3-P
1115.48242	470.1	b (22) (2+)-H2O-P, y (11) (1+)
1116.56287	275.6	b (22) (2+)-NH3-P
1117.81079	110.7
1118.82715	80.6
1119.80493	81.2
1121.76123	150.7
1122.74890	144.4
1123.55908	21.4
1124.69482	61.4
1125.59680	63.8
1126.63232	105.6
1130.32739	323.0	b (21) (2+)
1131.30786	132.9
1132.39050	7.3
1134.09937	204.0	y (21) (2+)-NH3, y (21) (2+)-H2O
1134.73096	92.6
1135.47656	64.7
1136.16211	10.6
1138.04065	46.4
1138.94226	78.0
1140.17749	200.7
1141.32690	68.5
1142.22559	11.6
1142.87598	115.5
1143.48901	316.1	y (21) (2+)
1144.30383	83.7
1145.08240	10.2
1146.73535	46.3
1147.78247	47.9
1148.79346	52.0
1149.63989	65.6
1151.08545	34.9
1153.73108	59.0
1154.37231	123.2
1156.42346	103.3
1157.17603	65.1
1159.22949	12.7
1159.94287	102.0
1161.46924	107.3
1162.45776	309.3	y (22) (2+)-H2O, y (22) (2+)-NH3
1163.24780	203.4
1164.14697	126.1
1165.12817	211.7	b (22) (2+)-H2O
1166.35645	52.0
1167.48230	20.6
1170.40430	53.6
1171.66565	1186.2	y (23) (2+)-NH3-P, y (23) (2+)-H2O-P, y (22) (2+)
1172.65186	658.8
1173.68628	176.3
1174.67712	383.1	b (22) (2+)
1175.62048	75.4
1177.09253	13.8
1177.76953	79.1
1180.00647	97.6
1181.13855	179.7
1181.86487	153.0
1182.51611	215.5
1184.71985	44.3
1185.57654	43.6
1187.77930	63.0
1188.61304	166.0
1189.60742	55.2
1190.68799	71.0
1191.41150	181.6
1192.75146	66.9
1193.56921	19.8
1195.45642	20.9
1196.79346	286.7
1197.72632	20.5
1198.49146	50.2
1199.52808	17.1
1200.25256	21.4
1202.54199	146.4
1203.49219	99.1
1205.60425	14.7
1207.51526	81.6
1209.10364	186.9
1210.29590	103.3
1211.57300	324.4	b (24) (2+)-P
1212.48425	111.6
1213.84277	84.7
1215.37744	35.3
1216.36865	58.5
1217.68018	12.5
1218.58557	21.9
1220.22815	401.7	y (23) (2+)-H2O, y (23) (2+)-NH3
1221.30713	256.4
1223.29712	19.0
1224.45264	65.6
1225.52563	101.9
1226.19910	21.1
1227.15552	56.7
1229.25952	2251.4	y (23) (2+)
1230.11182	1091.5	y (12) (1+)
1230.93970	228.7
1231.61157	70.1
1233.37659	505.2	b (11) (1+)-H2O
1234.61694	144.2
1235.35498	29.0
1236.63818	82.9
1237.74695	54.0
1242.44263	23.3
1243.84082	76.8
1246.50098	32.1
1247.44360	21.1
1251.27246	448.3	b (24) (2+)-H2O, b (11) (1+)
1252.26929	268.7
1253.09619	48.0
1255.94580	82.8
1256.68958	84.6
1257.74817	18.8
1258.63708	11.6
1260.10559	374.0	b (24) (2+)
1261.50122	130.1
1262.67517	27.1
1265.06677	28.1
1267.37695	18.9
1268.21887	83.3
1269.55115	193.3
1270.42297	85.0
1271.51453	31.0
1274.96057	62.6
1275.75476	80.1
1282.34692	14.2
1284.26929	87.0
1284.95593	5.1
1286.40417	91.4
1287.41504	20.3
1288.71277	67.3
1291.90027	7.7
1292.82715	40.1
1293.51941	15.2
1294.55969	4.6
1295.66687	48.4
1296.89441	28.7
1298.98901	24.0
1302.21021	4.6
1303.41516	99.5
1304.51660	20.7
1305.48669	11.3
1306.90320	29.2
1309.29236	162.7	y (13) (1+)-H2O
1310.42078	126.2
1312.47620	16.5
1313.29309	6.8
1315.49988	16.0
1318.00549	7.3
1320.28845	304.6	b (12) (1+)-H2O, b (13) (1+)-H2O-P, b (13) (1+)-NH3-P
1321.57996	130.3
1322.39282	199.3
1323.22339	42.9
1324.85291	60.2
1326.89636	88.7
1327.54248	1188.8	y (13) (1+)
1328.62646	609.2
1329.55042	210.2
1330.29578	130.4
1331.57031	39.1
1338.41870	278.8	b (12) (1+), b (13) (1+)-P
1339.32361	135.1
1340.30017	30.3
1341.54163	29.0
1343.17297	45.9
1346.31726	10.2
1350.33899	16.1
1357.74902	21.8
1358.49512	30.4
1361.14539	16.9
1367.57556	26.6
1369.43787	27.8
1370.79114	6.4
1374.09485	38.7
1375.50085	5.5
1377.69043	19.3
1379.51697	27.4
1380.26160	43.2
1381.77380	18.5
1384.34949	23.9
1385.74475	8.9
1388.41504	19.1
1390.90784	17.4
1394.59241	15.2
1396.27454	77.9
1397.45667	59.1
1398.70667	18.9
1399.57703	9.3
1403.60571	20.9
1414.46765	470.9	y (14) (1+)
1415.66760	103.0
1416.58459	164.1
1420.31152	64.6
1430.47424	5.5
1431.43127	31.4
1435.33228	28.2
1439.35144	56.2
1443.31262	10.8
1444.02844	34.9
1447.04675	46.1
1448.87549	36.4
1449.84607	54.9
1452.92297	34.1
1455.18884	14.3
1462.65601	31.7
1478.32751	14.7
1479.49548	6.3
1480.50891	40.6
1481.66602	24.5
1482.64124	17.3
1483.94055	41.4
1485.45129	67.1
1496.45715	4.1
1513.44055	14.5
1517.60583	26.9
1532.42419	54.6
1533.29138	38.4
1534.39954	6.9
1541.81519	22.8
1542.95129	11.9
1543.79932	2.9
1550.46497	152.3
1551.51013	102.4
1552.67786	63.7
1554.56042	39.2
1555.29871	11.4
1557.49438	5.4
1559.68372	32.0
1567.31628	9.3
1568.52820	5.1
1582.65515	30.9
1584.01807	22.0
1584.77893	8.8
1591.66565	21.7
1592.50244	65.3
1598.85669	7.9
1600.75623	58.5
1601.38245	48.4
1602.15637	30.8
1602.92664	14.3
1606.40588	5.8
1611.10474	9.5
1620.24695	34.0
1621.23474	15.3
1622.64856	11.2
1631.59399	21.8
1635.57556	21.6
1647.05884	53.3
1648.63989	13.8
1649.48938	16.4
1650.16614	6.4
1653.73694	20.9
1655.00745	18.6
1663.74597	10.2
1665.72827	41.2
1669.44690	7.9
1671.08423	20.1
1687.53284	159.5
1688.90979	133.9
1689.72083	104.2
1690.63757	3.7
1699.18481	25.5
1699.79041	12.3
1702.81335	23.9
1703.64771	12.8
1720.39148	43.1
1723.36047	22.4
1725.67700	23.9
1729.34644	37.0
1739.53345	9.2
1744.76831	16.0
1753.62073	11.0
1756.84119	26.6
1759.45593	43.9
1779.15613	20.7
1780.66150	43.5
1782.10571	85.7
1782.87964	7.7
1795.74304	18.7
1801.33704	10.8
1806.07837	30.4
1823.46167	7.7
1856.12427	4.6
1876.62280	31.2
1893.58435	35.9
1894.95007	22.1
1895.72668	43.3
1922.78577	30.6
1943.65698	8.6
1945.54529	7.7
1962.79187	4.2
1964.71960	16.9
1971.66248	5.1
