# Supplementary material for: Phosphoproteomic Analysis of Platelets Activated by Pro-Thrombotic Oxidized Phospholipids and Thrombin
Source: PLoS One. 2014 Jan 6;9(1):e84488. doi: 10.1371/journal.pone.0084488 (PMC3882224; doi:10.1371/journal.pone.0084488)
Supplement: Annotated Spectra S1 — (ZIP) [file pone.0084488.s004.zip › AHDGGIYAISWSPDSTHLLSASGDK_-24_2_107071.txt]

m/z	i	matches
251.13747	40.4
252.06395	4.8
253.14389	14.2
264.23776	15.4
266.08417	9.2
268.38019	74.3
272.16672	16.2
274.23941	50.8
274.98700	8.8
283.31784	16.5
285.32040	5.6
289.43820	9.9
293.98889	21.7
296.06339	38.0
297.17889	24.7
300.33319	47.0
300.99881	6.0
304.70007	10.2
306.14743	81.8
307.25146	70.8
309.21716	14.5
312.10562	19.8
317.15912	8.0
319.21881	51.4
320.18488	47.4
322.56763	4.1
324.25494	262.5	b (3) (1+)
325.25946	16.5
329.04016	14.0
336.98611	47.0
338.02008	14.2
341.47864	27.9
346.13962	52.7
349.06357	15.2
352.44797	25.6
353.15149	22.8
353.87201	6.8
355.41870	4.1
356.93210	10.2
360.26038	24.1
361.51770	7.9
362.26196	25.6
363.47443	25.2
366.47052	12.5
375.23346	23.8
377.08472	18.3
381.34198	65.5
382.26874	13.5
382.89880	7.1
383.53445	4.4
384.62225	13.7
385.37140	8.2
387.17560	3.7
388.30377	33.6
392.24902	17.9
400.12689	9.1
400.92535	7.1
404.87213	4.1
406.31165	159.4
407.19904	76.6
410.42853	48.5
411.03113	26.5
413.47852	19.0
414.25555	16.7
415.16449	19.0
417.44281	14.4
418.28668	28.0
419.22479	8.3
420.07727	19.5
421.37231	8.2
422.33868	9.5
424.80493	26.4
425.95844	26.7
427.20239	17.9
429.34546	53.3
430.90802	6.4
433.06244	5.6
435.35382	27.2
438.28479	122.9
439.96301	69.8
440.88928	34.0
442.39661	3.3
444.04138	34.5
444.70990	27.8
447.32837	8.7
448.21173	12.8
449.35797	15.2
450.16339	23.1
455.09479	29.1
459.30573	7.1
460.31494	37.9
462.59631	26.9
464.39270	91.8
465.02350	57.8
466.10822	39.3
467.00732	11.2
468.85022	18.3
470.01642	21.9
471.32819	14.2
475.35956	29.5
477.24500	122.2
478.42279	35.8
479.61993	4.8
481.08960	6.0
482.14307	14.9
484.59991	6.4
485.42188	58.1
486.39990	71.2
487.46472	19.0
488.75024	10.4
490.02527	27.7
492.26385	22.9
495.51184	57.7
497.41742	9.1
498.44104	61.7
499.27563	9.8
506.45648	19.0
510.49036	52.5
511.38733	19.5
512.34491	44.7
513.39752	19.6
514.27374	16.4
515.46454	215.1	y (10) (2+)
516.31421	42.1
517.21643	63.3
517.86359	12.4
519.72888	25.8
520.36719	20.2
522.90253	23.8
524.32391	17.0
525.17743	36.2
527.51306	44.1
528.38788	13.3
529.23163	5.6
531.21191	15.9
532.47815	59.1
533.08301	4.4
533.80414	52.6
534.43628	29.9
535.20032	66.3
536.31201	18.8
537.93091	22.2
540.73126	5.7
541.37653	12.5
542.01526	19.1
543.56360	10.7
546.26459	92.4
547.33105	18.2
548.37695	27.5
549.83704	79.9
551.33002	378.0	b (6) (1+)
552.24438	28.7
552.88324	15.3
553.65649	20.2
554.42456	29.8
556.33783	18.9
557.09088	18.0
558.59076	481.7	y (11) (2+)
559.50598	64.3
561.07239	32.8
564.30609	624.4	y (6) (1+)
565.34198	193.8
566.61475	35.7
567.76007	48.0
568.71692	43.0
569.66400	105.0
570.31543	9.5
570.94330	30.6
571.58063	6.4
574.25299	25.7
575.26093	12.3
577.34747	45.3
578.14240	30.3
579.41119	33.4
580.51752	37.7
581.93317	17.3
582.64227	10.2
583.87946	10.0
586.03510	18.3
587.38470	31.8
588.35870	24.5
591.26428	28.0
592.12488	25.7
594.24420	26.0
595.36871	12.9
596.29022	14.4
597.65631	35.2
598.43665	36.1
600.14880	49.1
601.30890	11.3
602.01691	12.5
603.62860	35.8
604.30371	39.6
605.21088	16.3
607.32623	153.5
608.25610	9.9
609.01331	7.9
609.91498	14.2
611.22577	20.9
612.48773	71.0
613.45227	74.1
614.72156	6.0
616.06750	203.2
617.33624	32.2
618.58502	23.7
619.38654	18.3
620.16522	7.5
621.30414	46.3
622.09985	22.2
623.51392	55.4
624.57379	23.5
625.51520	54.1
628.68304	96.4
631.10297	7.5
633.45190	12.5
634.79651	27.5
637.14618	41.1
638.08246	34.0
639.35126	19.5
639.96948	12.5
643.48309	84.1
644.36047	5.2
645.22809	88.1
646.99835	33.1
648.13037	41.4
649.12616	72.1
651.58551	42.5
652.42511	31.4
653.41150	37.6
655.55670	326.3	y (13) (2+)-NH3, y (13) (2+)-H2O
657.18713	107.7
658.37689	63.6
659.50006	51.2
660.45514	26.8
661.42267	45.1
662.16730	45.5
663.27417	9.0
664.37976	1133.7	y (13) (2+), b (18) (3+)
665.18585	857.2
666.01172	44.9
666.64783	33.3
669.68323	74.1
670.65778	52.1
672.17249	23.2
674.98907	48.2
676.06342	98.8
676.77667	31.3
677.49915	602.3	y (7) (1+)
678.47577	347.3	b (7) (1+)-H2O-P
679.90698	72.2
681.22839	47.5
683.15082	16.4
684.22046	41.3
685.53094	24.5
687.60492	26.6
688.56891	69.2
689.74432	30.8
690.71783	103.1
692.70270	38.8
693.78088	33.0
694.54431	18.3
695.36432	49.1
696.18976	10.6
698.51660	147.4
699.37219	75.6
700.07074	128.5
701.15167	27.4
702.03851	19.9
705.13666	27.5
707.21136	89.2
707.87445	1150.1	y (14) (2+)
708.60608	950.7	b (13) (2+)-H2O
709.42505	101.5
710.53271	14.0
711.31964	4.8
712.52234	22.2
714.56116	60.0
715.52753	70.9
717.53369	56.6
718.50055	13.1
719.52167	17.2
720.42719	35.3
722.19586	30.6
722.93140	45.4
724.54156	111.3
725.75946	56.7
726.60162	42.7
727.94861	7.1
729.18860	26.7
730.47833	33.8
733.25043	9.1
736.64374	19.7
737.64099	119.2
738.56293	104.9
740.17938	15.3
741.78821	103.7
742.50787	144.8
743.88715	61.6
745.19916	87.3
746.49432	39.7
747.18829	7.4
748.29883	39.5
749.11053	52.0
751.90411	98.3
752.55023	77.6
754.00916	90.5
755.01886	104.4
755.86639	82.6
757.46759	12.9
758.87665	56.4
760.17657	36.8
761.71783	76.4
763.71442	88.2
764.62604	101.7
766.39520	141.9
767.63397	45.8
768.41461	21.2
769.09979	21.8
770.21490	247.9	b (15) (2+)-P
771.28693	384.0
772.40277	132.0
773.73688	70.0
774.39545	37.9
775.55035	19.6
776.31482	133.3
777.27277	37.6
778.01971	38.9
778.79108	58.2
779.83612	76.5
780.56403	5.6
781.24683	8.4
783.15436	113.8
784.36847	10.8
786.50250	34.6
787.62695	111.7
788.36383	23.7
789.39911	35.1
790.40094	281.5	y (8) (1+)
791.52863	274.0
792.46014	434.0	y (15) (2+)-H2O, y (15) (2+)-NH3
794.03625	304.5	b (7) (1+)
795.06964	190.6
797.54816	46.2
798.56964	17.1
799.18085	41.8
800.76630	464.9	y (15) (2+)
801.49115	273.3	b (23) (3+), b (24) (3+)-NH3-P, b (24) (3+)-H2O-P
802.42877	112.0
803.90594	43.0
804.73810	39.0
806.14624	24.6
807.08588	121.3
807.82159	19.8
808.95599	113.2
810.40448	87.0
811.52960	68.3
812.30859	82.5
813.85931	38.5
815.04376	195.5
816.50079	160.1
817.74878	130.6
818.66241	43.3
820.44904	43.4
822.35077	150.4
824.03015	237.9
825.31958	110.4
826.03094	45.8
827.04266	100.5
828.11212	281.2
829.44482	163.6
830.54388	211.8
831.48199	158.0
832.34894	121.1
834.05121	387.6	b (24) (3+)-H2O
835.21796	263.1	y (16) (2+)-NH3, y (16) (2+)-H2O
836.02655	183.4
836.69769	197.2
837.78247	136.6
838.74335	409.2
839.56720	255.5
840.59906	540.0	b (24) (3+)
841.94965	358.4
843.15491	77.2
844.30115	930.7
845.06213	1217.3	y (16) (2+), [M+3H] (3+)-NH3-H2O-P
846.01471	143.6
847.12555	179.7
848.10211	46.6
849.52118	238.4
850.51031	158.6
851.57605	206.6
852.94043	333.7
854.33856	153.3
855.35883	336.1
856.69531	614.9	[M+3H] (3+)-P
857.43384	260.3
858.14551	154.6
859.68042	563.2	y (24) (3+)-H2O, y (24) (3+)-NH3
860.74390	37.7
861.69415	173.8
862.82501	412.1	b (9) (1+)-H2O-P, b (9) (1+)-NH3-P
863.79132	280.7
864.57190	322.3
865.49884	1121.5	y (24) (3+), b (8) (1+)
866.38171	866.5
867.40399	180.5
868.34106	698.7
869.23657	462.0	b (16) (2+)
870.29230	425.0
871.50275	1262.8
872.17694	798.3
873.03290	636.8
874.12787	437.2
875.17963	91.6
876.13525	351.5
877.13239	527.6
877.76605	4103.9	[M+3H] (3+)-NH3-H2O
879.26825	297.0
880.24023	76.8
881.10370	53.1
883.61725	16.8
891.62305	29.8
894.20642	102.2
895.22156	15.3
895.86005	59.1
897.74347	5.6
899.42487	10.2
900.55035	33.2
902.33771	85.8
903.48236	55.2
904.34326	28.4
906.47101	67.0
907.64899	56.7
908.33051	6.0
910.00098	45.3
911.75104	33.1
912.69086	82.9
915.41748	49.6
916.38348	76.8
917.10980	2.6
918.73224	45.4
919.34381	6.3
920.48315	120.5
922.17389	75.9
923.03473	13.2
924.00977	44.1
924.81683	69.3
925.67847	19.9
927.51166	223.3	y (18) (2+)-NH3, y (9) (1+), y (18) (2+)-H2O
928.53253	187.7
929.51385	205.8	b (17) (2+)-H2O
930.48273	74.9
931.82013	34.3
933.02753	35.6
934.21143	57.8
935.19824	43.5
936.64288	201.3
937.47467	229.9	b (18) (2+)-H2O-P, b (18) (2+)-NH3-P
938.40210	143.1
939.06836	143.7
939.90875	80.3
942.97357	85.1
944.06989	5.7
945.53101	7.1
946.42041	58.1
947.52759	76.8
948.78931	50.8
949.88275	22.6
950.62164	55.3
951.55566	24.3
952.58759	4.4
953.40869	5.7
954.38654	14.5
956.13037	21.3
957.49091	15.0
958.39594	97.4
959.48956	27.0
960.51685	36.6
962.01782	45.6
962.68262	7.3
964.00043	51.5
964.99835	96.0
966.33551	57.0
968.50049	59.4
969.45770	45.1
970.15131	9.2
970.77179	12.5
971.66718	55.0
972.66455	34.0
973.92059	12.8
976.89526	13.1
978.26178	1427.2	b (9) (1+)
979.39899	476.4
980.41846	238.6
981.46857	42.8
982.22290	20.1
983.07813	26.0
984.00861	28.8
984.79486	19.1
986.34161	181.1
987.30524	25.2
988.67035	4.8
989.78589	8.7
990.92798	71.5
991.83124	58.3
992.50903	47.2
993.80615	143.9
994.81573	61.7
995.64233	361.2	b (18) (2+)
996.36652	28.5
997.22906	4.9
997.83453	43.5
1000.16510	16.2
1001.34375	12.9
1002.34888	67.6
1003.85126	91.2
1004.50690	56.3
1006.48438	80.2
1007.62860	44.3
1009.56030	25.8
1010.22412	17.5
1011.80585	130.7
1012.74384	64.0
1013.57257	78.1
1015.03949	45.2
1016.77930	203.7
1017.84491	121.0
1018.60156	21.4
1019.32904	74.9
1021.66016	104.8
1022.56512	11.3
1023.34741	37.0
1025.05530	23.1
1025.70361	71.2
1026.40063	6.4
1027.15295	20.3
1028.30054	104.2
1029.30066	297.6	y (10) (1+)
1030.13306	78.1
1031.09009	109.9
1032.10632	7.1
1033.66492	258.4
1035.54431	87.5
1037.48022	85.9
1038.45544	39.4
1039.68994	44.3
1040.69849	52.0
1041.75415	41.2
1042.57629	150.9
1043.39648	89.8
1044.01294	37.3
1044.62366	35.0
1047.05542	448.7	b (10) (1+)-H2O
1048.10376	281.3
1049.36060	256.0	y (19) (2+)-NH3, y (19) (2+)-H2O
1050.64966	131.6
1051.49182	392.5	b (19) (2+)
1052.16321	323.4
1053.02466	51.7
1053.92432	95.0
1055.91113	92.9
1057.81421	358.6	y (20) (2+)-NH3-P
1058.42700	415.8	y (19) (2+)
1059.13574	115.8
1060.06079	48.3
1060.87549	24.3
1061.81897	36.3
1063.98254	62.0
1065.29236	365.4	y (20) (2+)-P, b (10) (1+)
1066.37537	98.2
1067.50513	18.8
1069.36841	91.8
1070.64087	55.1
1073.18213	64.9
1073.94458	71.6
1077.07227	31.6
1078.38892	28.4
1079.77588	43.8
1080.68823	14.1
1081.60242	66.0
1083.92163	34.2
1086.13843	156.7
1086.98828	137.4
1087.91797	46.7
1088.78271	46.2
1089.74512	39.8
1090.51770	17.6
1091.18042	12.1
1093.05762	7.2
1093.90112	6.0
1095.03857	121.4
1096.10596	52.2
1097.12659	17.6
1098.27051	56.9
1099.39917	33.6
1100.18384	27.6
1101.32410	12.2
1102.41650	11.4
1103.67651	34.6
1104.45300	49.7
1105.51416	47.5
1106.26343	10.6
1107.11975	45.8
1107.81604	6.1
1108.50244	21.6
1109.50427	31.5
1111.58936	27.3
1112.74011	270.7
1113.76953	138.5
1114.96753	318.8	y (20) (2+), y (11) (1+)
1115.57520	255.7	b (22) (2+)-H2O-P
1116.41943	252.8	b (22) (2+)-NH3-P
1117.54211	100.6
1118.82544	42.8
1120.34827	57.8
1121.45154	176.0
1122.23010	291.2	b (21) (2+)-H2O, y (22) (2+)-P
1123.02112	6.6
1124.20166	108.5
1125.07068	74.9
1126.04468	23.2
1127.25012	10.2
1128.58191	71.8
1129.38916	115.7
1130.52197	318.0	b (21) (2+)
1131.51697	151.5
1132.41406	100.9
1133.49268	62.3
1134.32471	99.4
1135.19287	175.2
1136.68896	60.5
1137.91919	47.5
1138.55249	6.6
1139.25671	14.3
1141.20691	125.1
1142.98633	195.7
1144.15295	226.7	b (23) (2+)-H2O-P
1145.86938	39.1
1147.04822	9.8
1147.93762	55.0
1153.65283	152.8
1154.45972	50.4
1155.42212	35.9
1156.35718	36.9
1157.45496	46.3
1160.50098	154.2
1161.48059	6.4
1162.64868	293.8	y (22) (2+)-H2O, y (22) (2+)-NH3
1163.78357	72.3
1164.46265	29.6
1165.54346	141.3
1166.51892	24.2
1169.54736	44.5
1171.69458	1591.3	y (23) (2+)-H2O-P, y (23) (2+)-NH3-P, y (22) (2+)
1172.59363	826.8
1173.37866	117.0
1174.76929	177.1
1175.97461	103.9
1177.03979	17.1
1177.90454	24.9
1180.10229	30.4
1180.73315	134.5
1182.18884	168.9
1183.31775	111.8
1186.22217	74.4
1188.42456	30.7
1191.41406	198.0
1192.36548	25.3
1193.44141	36.8
1194.39392	53.9
1195.46326	6.4
1196.41370	42.2
1198.01758	40.4
1198.78638	112.3
1200.28699	53.4
1202.49866	116.4
1203.88440	88.4
1204.76917	22.2
1207.02466	51.6
1207.73816	40.7
1209.05249	91.5
1210.46289	48.4
1211.63843	222.1	b (24) (2+)-P
1212.74341	91.5
1214.36304	33.8
1215.45544	65.6
1216.59985	12.5
1220.28711	903.9	y (23) (2+)-NH3, y (23) (2+)-H2O
1221.45728	297.2
1222.45886	43.8
1223.42688	48.2
1225.52527	4.8
1227.43652	30.8
1229.30469	2217.0	y (23) (2+)
1230.24475	1587.0	y (12) (1+)
1231.53845	90.8
1233.23462	275.3	b (11) (1+)-H2O
1234.24500	236.1
1235.37256	86.1
1236.51831	53.2
1237.99048	28.0
1238.62476	18.7
1241.86047	62.0
1243.49036	38.6
1244.26465	7.5
1245.54382	25.2
1246.41016	12.0
1247.70386	14.9
1249.56677	6.1
1251.50073	529.9	b (11) (1+), b (24) (2+)-H2O
1252.40430	274.4
1253.35327	16.2
1254.21790	23.8
1259.36768	36.3
1260.28845	292.2	b (24) (2+)
1261.30701	192.9
1263.33704	26.4
1264.20215	40.5
1265.65063	61.8
1267.19824	18.7
1268.37439	67.3
1269.50562	81.8
1270.27429	51.7
1272.44714	33.9
1275.63635	52.4
1276.84753	10.6
1279.51782	22.3
1280.46594	20.2
1282.79590	81.1
1283.56555	44.8
1285.65515	30.9
1287.05188	6.7
1288.36658	12.5
1289.85681	11.8
1291.26709	13.4
1292.24524	93.3
1293.36707	65.6
1294.67102	29.1
1299.03528	33.4
1302.35388	81.5
1303.37976	28.7
1306.74341	42.1
1307.39685	5.2
1308.39063	48.0
1309.42932	88.3
1310.58960	150.8
1316.04626	32.2
1318.27014	5.2
1320.35132	259.4	b (13) (1+)-H2O-P, b (12) (1+)-H2O, b (13) (1+)-NH3-P
1321.34766	244.1
1322.57141	114.6
1326.28247	24.9
1327.56409	1461.0	y (13) (1+)
1328.57495	689.5
1329.84424	363.4
1330.67017	36.7
1331.98853	127.4
1333.40356	30.4
1338.20398	217.5	b (12) (1+), b (13) (1+)-P
1339.03711	205.5
1339.69360	71.3
1340.58533	62.5
1341.41028	48.3
1342.28516	20.0
1343.33435	63.3
1344.41931	37.7
1346.20471	52.0
1352.60693	16.8
1354.48901	7.1
1367.39978	37.2
1368.72363	4.1
1377.44055	10.2
1379.54614	35.2
1384.12231	14.9
1387.62415	16.8
1388.88733	8.4
1396.48108	38.4
1397.45605	61.4
1398.27820	19.4
1405.83167	57.7
1407.33789	23.5
1414.53247	658.9	y (14) (1+)
1415.59619	486.7
1416.78271	51.6
1417.58923	89.5
1418.37537	38.3
1422.11365	44.8
1425.28027	38.5
1431.12830	18.3
1436.72278	13.5
1437.92883	27.2
1443.88745	23.1
1445.83801	55.8
1449.69751	38.5
1450.75696	10.6
1451.87817	17.9
1453.12463	30.6
1454.39075	8.7
1461.13550	7.1
1472.44885	39.1
1477.12524	56.5
1483.48828	31.9
1487.21069	7.1
1492.09509	43.1
1495.69568	12.9
1500.71448	9.0
1503.83435	29.9
1506.54578	16.0
1508.24927	27.4
1510.96643	28.7
1515.20630	21.7
1516.36597	38.2
1523.53357	18.3
1532.20557	53.1
1533.32507	26.3
1534.62744	40.4
1535.36267	17.2
1537.35803	7.9
1540.57654	35.4
1541.51013	64.6
1542.21277	4.3
1543.01343	50.7
1543.88879	5.2
1544.76489	13.3
1550.65417	293.5	b (14) (1+)
1551.51660	81.1
1552.38293	37.6
1553.11292	15.6
1554.50671	23.0
1555.17432	30.0
1561.04456	9.4
1568.87061	14.5
1574.56140	12.0
1601.08191	96.7
1601.99890	103.6
1602.89026	20.6
1603.94519	15.3
1604.92981	14.9
1610.56238	13.2
1611.66370	7.1
1620.62183	75.1
1621.95520	19.8
1632.86646	11.4
1634.47632	10.0
1638.66431	10.2
1648.91980	14.4
1653.45386	47.6
1666.20093	9.5
1666.85974	8.7
1667.63879	8.7
1669.50415	103.2
1670.53833	13.4
1671.80139	18.3
1676.23413	15.4
1684.73169	9.5
1687.58130	275.4	y (16) (1+)
1688.45581	58.5
1689.63293	85.3
1690.79626	15.7
1691.98499	10.2
1695.65906	45.9
1709.57458	5.2
1720.90417	7.1
1722.01184	21.3
1723.47253	8.7
1728.27283	5.9
1749.63513	8.6
1762.41174	3.7
1768.88098	24.2
1771.63354	11.8
1778.59253	61.0
1780.46704	55.4
1782.17163	4.1
1783.75818	29.9
1785.03198	21.1
1802.09021	28.8
1803.54321	18.3
1805.61792	14.5
1813.26477	5.2
1823.89331	6.8
1846.67078	24.2
1850.83276	15.2
1852.95679	11.0
1865.46179	26.8
1868.07361	7.9
1872.30054	14.8
1873.27893	28.1
1877.00073	20.3
1881.00085	39.2
1882.57458	24.3
1893.41284	59.7
1894.54712	53.0
1909.36145	10.2
1919.76685	3.3
1920.49927	15.6
1934.69080	6.8
1936.88879	28.5
1937.97766	17.3
1938.85571	10.6
