# Supplementary material for: Phosphoproteomic Analysis of Platelets Activated by Pro-Thrombotic Oxidized Phospholipids and Thrombin
Source: PLoS One. 2014 Jan 6;9(1):e84488. doi: 10.1371/journal.pone.0084488 (PMC3882224; doi:10.1371/journal.pone.0084488)
Supplement: Annotated Spectra S1 — (ZIP) [file pone.0084488.s004.zip › AHDGGIYAISWSPDSTHLLSASGDK_-25_2_104764.txt]

m/z	i	matches
260.22620	28.4
262.12231	14.6
263.20789	15.6
267.22336	16.5
275.16888	14.3
280.24707	15.7
282.54391	23.4
283.41061	10.2
289.18405	12.7
290.35657	44.8
294.29849	4.4
296.34207	19.8
298.27451	8.2
299.28903	38.5
300.01807	5.4
306.21561	244.2	b (3) (1+)-H2O
307.28870	32.4
308.08725	5.5
309.76410	21.6
313.38205	8.5
314.22769	15.5
318.93893	7.5
319.63049	6.4
320.46051	14.6
322.25314	6.5
322.91608	3.8
324.20642	187.8	b (3) (1+)
325.37909	25.8
326.46036	25.1
334.27426	17.8
335.41101	4.5
338.17947	31.7
343.28409	29.8
345.49261	22.1
348.35248	6.2
351.79575	5.2
355.16486	3.8
357.10327	55.2
357.98593	11.7
363.26227	18.7
368.63947	4.8
369.48425	7.6
371.11542	8.2
372.39734	8.6
373.43240	9.6
374.05890	3.8
377.10397	23.3
379.56039	9.7
380.29205	6.9
381.25720	54.7
382.66702	8.9
384.40125	14.0
388.26361	41.8
389.40808	24.0
393.26581	5.2
397.38428	4.1
398.16949	11.3
399.57642	38.3
400.27954	13.0
401.11859	41.7
401.98639	7.5
404.24774	34.2
406.24023	317.5	y (4) (1+)
407.28900	68.8
409.96710	14.6
412.13293	34.8
413.20483	35.6
414.20361	21.9
415.47278	11.2
416.18286	20.0
417.18073	21.1
419.30542	17.0
420.20593	47.1
423.19409	4.5
424.36890	6.5
426.29419	22.4
428.10956	56.9
429.16089	19.7
431.57446	10.6
433.24255	27.9
434.50519	32.3
435.34406	15.8
436.29486	45.5
437.27777	4.1
438.16376	86.0
439.25531	14.0
440.25525	11.9
440.85602	17.8
443.34033	5.4
444.55640	13.6
448.24481	14.6
449.36652	21.7
452.40851	9.9
454.44196	24.0
455.62518	11.9
459.48315	52.9
461.44989	16.7
462.34937	14.0
463.03882	32.5
464.71857	145.7	y (9) (2+)
466.25604	5.1
467.22302	17.0
469.12872	18.0
471.54706	6.4
472.67078	8.5
474.99261	67.5
476.60675	65.3
477.36414	191.6	y (5) (1+)
478.27289	83.0
480.84949	37.2
486.19934	5.8
487.49237	4.8
488.47290	34.0
490.08325	33.8
492.47668	14.1
493.31122	37.8
496.10156	9.6
502.26721	46.8
504.72333	41.9
505.36108	6.8
506.32959	64.9
507.57159	31.2
508.28320	21.4
509.53699	29.6
510.76917	76.7
512.08459	27.2
513.36462	15.0
514.94287	49.6
516.35303	53.2
519.16333	93.2
520.10614	16.7
523.53705	33.8
524.51825	50.9
526.60498	5.2
529.18927	25.2
531.19531	28.5
531.84851	5.5
533.10004	136.1
534.33533	130.3
535.52246	75.4
536.18182	2.6
536.84222	18.7
537.60309	2.8
538.39563	35.7
540.93176	93.7
542.00153	41.7
543.66663	29.6
544.59460	34.0
546.39478	6.3
549.47906	92.2
551.36139	256.1	b (6) (1+)
552.29297	54.7
554.07874	109.9
555.28363	26.9
556.46649	7.6
557.27185	15.2
558.57214	303.9	y (11) (2+)
559.56738	75.1
560.89697	31.8
564.30042	584.7	y (6) (1+)
565.34863	150.2
566.05859	35.4
567.23584	16.3
568.93365	42.1
570.27490	108.2
571.16119	20.9
572.29388	10.2
574.78778	27.2
575.93390	40.8
578.24774	27.5
580.46924	82.6
581.68286	14.1
585.31647	34.0
586.36066	74.2
587.41376	10.9
588.44946	30.7
590.54260	42.5
591.22162	12.9
593.23041	62.0
594.35724	21.4
597.48132	83.1
598.67279	27.1
599.39978	13.4
600.34338	10.3
602.87274	29.7
603.84625	63.2
605.35583	18.8
606.34772	3.9
607.73077	19.0
608.96027	32.2
610.13593	36.7
611.09167	14.0
613.50732	41.2
616.06512	251.0	y (12) (2+)
617.14130	88.3
618.19659	100.0
619.73370	53.1
621.37079	10.2
622.46747	46.5
623.34064	43.5
624.50104	26.6
625.61548	14.3
626.46863	13.9
627.38251	37.3
628.54901	27.5
629.42145	20.6
632.15814	29.1
633.52313	5.5
635.17493	41.9
638.04352	59.8
638.99164	76.6
639.95074	113.4
640.90942	46.0
642.59650	17.5
644.06592	14.7
644.72894	20.0
645.47284	83.8
646.51062	72.4
647.40381	86.8
648.23956	8.9
649.26459	21.6
650.47894	50.1
651.32764	101.4
652.34613	127.6
655.25415	132.2
656.18597	154.4	y (13) (2+)-NH3
657.28003	43.0
658.51764	4.1
659.44623	57.8
660.66888	46.1
661.28931	7.6
662.40894	23.5
664.60492	2297.3	y (13) (2+)
665.41193	291.2
666.01599	33.7
667.00421	31.9
668.39838	6.5
670.22186	106.1
671.13220	50.2
672.72552	29.2
673.45038	34.3
674.08734	9.2
675.58667	74.3
676.66534	47.8
677.39618	509.5	y (7) (1+)
678.42450	199.1	b (7) (1+)-H2O-P
679.61987	51.3
680.68744	25.7
681.45099	50.4
682.55316	24.5
683.36530	21.0
684.27576	49.4
685.15173	50.4
685.77148	4.8
687.93530	12.7
690.04401	96.5
690.93939	81.0
692.72797	43.8
693.63531	46.9
694.41260	31.8
695.18677	80.3
699.39551	132.7
700.36115	55.1
701.29572	11.5
702.40118	34.6
703.59344	26.1
706.00610	11.3
707.85999	538.6
708.58691	994.4	y (14) (2+), b (13) (2+)-H2O
709.51971	107.2
710.28912	14.9
710.89984	23.9
712.17035	14.5
714.48944	44.8
716.53082	26.8
717.46130	8.1
718.36633	42.1
720.25421	68.1
721.46906	29.5
722.48590	65.6
723.97656	86.6
725.35846	26.3
726.35614	66.4
727.17804	31.9
728.20111	7.2
729.62244	51.3
731.42224	40.6
732.43506	37.4
734.76434	45.8
736.38452	19.0
737.51837	38.7
738.52606	190.1
739.48297	33.7
740.26782	28.4
741.69952	78.3
742.96088	30.4
744.36438	28.2
745.67487	49.1
749.36188	27.5
750.26465	23.3
752.20416	102.7
753.13153	84.4
754.13672	123.7
755.06293	81.1
756.06891	80.0
757.41406	40.8
758.54608	48.7
760.01740	43.2
760.64850	45.4
761.27625	6.5
762.50336	26.1
764.06531	38.3
765.32928	24.7
766.67114	7.3
768.08984	99.1
768.69061	32.7
770.00366	169.7	b (23) (3+)-P
770.98810	277.4	b (15) (2+)-P
771.70929	128.4
772.62122	72.5
773.52661	40.2
774.56183	62.7
776.40179	234.6	y (22) (3+)-NH3, b (22) (3+)-H2O, b (14) (2+), b (7) (1+)-H2O
779.31482	72.7
780.41516	64.4
781.97327	25.0
782.86407	129.5
783.74603	82.8
784.89038	11.5
785.77783	25.1
788.27789	69.8
789.07544	110.2
790.34528	347.0	y (8) (1+)
791.50214	219.0
792.51532	254.6	y (15) (2+)-NH3, y (15) (2+)-H2O
794.40045	301.2	b (7) (1+)
795.75702	146.4	b (23) (3+)-H2O
796.52655	21.5
797.31525	55.1
798.75696	53.8
799.49603	23.9
801.08380	815.9	b (24) (3+)-H2O-P, y (15) (2+)
801.93048	214.7	b (24) (3+)-NH3-P, b (23) (3+)
802.59705	83.3
804.00153	9.9
805.72137	56.6
806.56879	28.3
807.47717	29.4
808.69830	43.7
810.06812	124.8
810.90228	57.7
812.44305	107.4
813.33459	35.8
814.35590	90.2
815.59210	76.5
816.40131	244.3
817.78577	155.8
818.78430	109.2
819.74042	39.2
820.94232	59.5
822.25958	97.9
823.73468	241.3
824.54681	79.9
825.53033	152.6
826.49554	289.5	y (24) (3+)-NH3-P, y (24) (3+)-H2O-P
827.54144	88.3
828.37152	62.9
829.55219	161.8
830.59930	162.2
831.44507	105.4
832.20496	211.2	y (24) (3+)-P
833.22778	124.6
834.33160	178.0	b (24) (3+)-H2O
835.70697	351.7	y (16) (2+)-H2O, y (16) (2+)-NH3
836.82825	129.3
837.53021	73.2
839.02765	329.4
840.23932	444.4	b (24) (3+)
841.23206	385.5
842.37677	236.9
843.17682	171.0
844.45569	1190.3	[M+3H] (3+)-NH3-H2O-P, y (16) (2+)
845.26501	810.9
846.01117	150.6
847.25006	215.6	b (8) (1+)-H2O
848.38385	149.5
849.79651	375.9	[M+3H] (3+)-H2O-P
850.61920	290.1	[M+3H] (3+)-NH3-P
851.35413	215.1
852.38837	89.9
853.24738	19.6
854.47937	96.5
855.75995	651.0	[M+3H] (3+)-P
856.53357	545.8
857.15973	289.8
857.81818	103.1
858.94165	239.4	y (24) (3+)-H2O, y (24) (3+)-NH3
859.61841	189.7
860.60516	278.1	b (16) (2+)-H2O
861.96735	445.5
863.10425	517.5	b (9) (1+)-H2O-P, b (9) (1+)-NH3-P
864.00122	465.4
864.86121	509.5
865.60095	1370.8	y (24) (3+), b (8) (1+)
866.74091	289.3
868.05933	443.7
869.04114	330.4
870.00323	321.9	b (16) (2+)
871.45422	1447.4
872.24408	984.9
873.50323	650.6
874.20972	44.9
874.97461	218.2
875.59705	13.3
876.53796	463.3
877.24536	1524.9
877.90460	2791.9	[M+3H] (3+)-NH3-H2O
879.19342	288.8
880.24847	113.2
881.03723	22.3
881.70471	68.3
883.29156	29.8
889.27448	21.9
890.18323	11.7
894.09021	19.8
895.17371	3.8
896.24023	11.6
898.32129	26.3
899.09930	26.8
900.23590	32.7
901.94537	69.2
903.20966	32.3
905.35199	10.3
906.26324	41.1
907.06897	71.7
908.12799	117.1
910.13892	80.1
911.66479	24.2
912.71765	101.4
917.26288	23.6
917.94781	33.6
920.47388	6.9
921.53351	58.1
923.70441	36.0
924.75006	70.3
925.42578	48.5
926.06879	80.9
926.87323	74.7
927.57788	254.1	y (9) (1+), y (18) (2+)-H2O, y (18) (2+)-NH3
928.47418	147.5
929.97406	191.2	b (17) (2+)-H2O
930.84985	46.5
933.52075	39.1
934.40155	44.4
935.30780	14.0
936.50714	207.4	b (18) (2+)-H2O-P, y (18) (2+)
937.34912	119.1
938.24176	161.4	b (17) (2+)
939.27191	42.3
940.60687	14.9
943.39178	90.0
944.24823	69.2
945.19562	15.1
945.97797	22.7
947.59332	40.5
950.30328	82.0
951.60590	19.1
952.55200	23.2
953.30817	33.4
954.55444	16.0
955.15924	3.8
956.00952	15.8
957.91913	54.4
960.08594	39.8
961.67725	77.5
962.40948	12.7
964.62036	35.4
965.46368	4.1
967.11578	11.2
968.29303	13.2
969.43506	43.9
970.39087	17.1
972.86841	129.4
974.72003	33.3
975.57526	29.1
977.38336	242.6
978.34979	983.8	b (9) (1+)
979.34979	408.1
980.35370	137.8
981.12799	45.4
982.45294	51.0
983.33502	22.9
984.11499	16.0
985.21796	4.5
986.22614	112.0
987.79248	19.4
989.22308	20.4
990.02899	11.3
991.38159	53.2
993.34570	51.0
994.75031	172.8	b (19) (2+)-NH3-P
995.60236	269.9	b (18) (2+)
996.55817	91.2
997.21063	40.9
999.29645	14.6
1000.02832	59.1
1000.78705	17.6
1001.47064	40.5
1002.98236	94.5
1003.63550	19.3
1004.34888	7.6
1005.36346	36.8
1006.08795	3.8
1007.33173	53.5
1008.75677	61.8
1009.62885	13.3
1011.27802	129.3
1012.53345	66.7
1013.39557	29.5
1014.36133	74.1
1015.32642	95.0
1016.37872	4.8
1017.18671	64.7
1018.04816	13.5
1019.06006	23.4
1020.45844	46.0
1021.49701	28.3
1023.24219	95.6
1025.11096	70.2
1026.04651	20.0
1027.71094	28.7
1029.02075	183.9	y (10) (1+)
1030.13074	199.4
1031.61304	56.5
1032.35767	33.4
1033.29224	34.5
1034.40845	45.4
1035.39233	72.8
1037.01233	97.2
1037.86841	84.2
1038.69421	41.5
1040.00195	3.8
1041.49951	15.5
1042.94043	117.2
1043.89478	70.6
1044.51013	15.5
1047.29822	587.5	b (10) (1+)-H2O
1048.27368	143.7
1049.23877	276.2	y (19) (2+)-H2O, y (19) (2+)-NH3
1049.93066	67.5
1051.62122	701.1	b (19) (2+)
1052.39307	251.6
1053.26892	15.8
1054.02148	98.5
1055.13916	131.8
1056.51160	118.0
1058.14172	515.6	y (19) (2+)
1059.02734	305.7
1059.68530	104.1
1060.46094	33.0
1061.27173	19.1
1062.60608	77.6
1064.44556	9.5
1065.39954	309.8	y (20) (2+)-P, b (10) (1+)
1066.23279	70.3
1067.52527	40.1
1068.41260	63.7
1069.99243	16.1
1071.14612	72.5
1072.47302	13.6
1073.37842	79.9
1074.56494	77.2
1076.05371	16.7
1077.15613	42.2
1080.26306	44.6
1081.67004	39.9
1082.68823	81.5
1083.46814	88.7
1084.75342	12.7
1085.77820	4.1
1086.53296	125.2
1087.31348	12.1
1089.81104	59.9
1091.71826	34.9
1094.19653	51.9
1095.32837	271.5	b (20) (2+)
1096.43298	61.6
1097.61108	16.3
1099.10352	75.8
1100.29919	27.4
1101.23071	45.8
1102.55493	19.4
1103.41650	48.0
1104.54639	17.1
1105.25720	25.4
1106.36914	65.1
1108.02234	201.3
1108.98230	31.4
1109.68420	7.5
1110.52002	17.8
1111.18945	19.3
1112.29041	55.9
1113.32886	292.6	y (22) (2+)-H2O-P
1114.57227	491.8	y (20) (2+), y (22) (2+)-NH3-P
1115.49658	433.8	y (11) (1+), b (22) (2+)-H2O-P
1116.45715	74.3
1117.30603	32.0
1118.54480	28.1
1119.22217	7.5
1120.16809	70.8
1121.49023	346.4	b (21) (2+)-H2O
1122.45972	31.3
1123.17188	128.9
1124.03003	67.4
1124.99158	185.8	b (22) (2+)-P
1126.72070	59.7
1127.40125	9.8
1130.56042	113.7
1131.52319	121.3
1132.38928	59.4
1133.64258	86.0
1134.43604	49.2
1135.48621	11.9
1136.39209	38.8
1137.07275	28.0
1138.04114	65.8
1138.73584	67.7
1139.90686	62.1
1141.30261	23.6
1142.93018	305.9	y (21) (2+)
1143.74341	263.7	b (23) (2+)-H2O-P
1144.63208	40.8
1146.45215	22.4
1147.79419	126.4
1149.08740	10.7
1152.15515	86.6
1153.51343	11.9
1154.13354	63.1
1154.78833	9.8
1156.04626	94.1
1157.56226	90.4
1158.66748	43.3
1159.45532	38.6
1161.41406	87.8
1162.73560	197.0	y (22) (2+)-H2O, y (22) (2+)-NH3
1163.75891	165.0
1165.14160	89.0
1166.22876	30.6
1166.90857	53.6
1170.26404	13.8
1171.44373	734.5	y (23) (2+)-H2O-P
1172.06494	1061.2	y (23) (2+)-NH3-P, y (22) (2+)
1172.91052	639.9
1174.27075	155.0	b (22) (2+)
1175.34424	57.4
1178.25134	13.1
1179.16370	13.5
1179.97778	124.9
1181.15405	207.9
1182.04565	90.2
1183.50940	92.5
1186.25061	90.4
1187.92542	53.2
1188.98608	72.9
1190.44995	86.0
1191.33630	247.5
1192.02026	13.9
1192.64380	66.1
1193.47046	71.0
1194.23779	7.2
1195.19373	9.7
1196.55835	129.3
1197.77124	51.6
1199.13257	23.1
1200.17456	32.4
1202.20044	77.0
1203.28528	28.5
1204.67310	14.4
1205.54004	49.8
1207.21973	50.1
1208.33618	46.3
1209.39294	61.5
1210.50476	36.2
1211.36206	93.2
1212.04858	225.9	y (12) (1+)-H2O
1212.72864	28.7
1213.62988	34.5
1214.34204	34.9
1215.45117	15.0
1216.44580	11.0
1217.17078	5.5
1220.18445	725.9	y (23) (2+)-H2O, y (23) (2+)-NH3
1221.14258	472.7
1221.99377	148.9	b (12) (1+)-H2O-P
1222.78271	6.8
1223.61194	61.0
1224.34802	29.3
1225.47913	36.6
1226.52808	53.6
1227.30347	32.9
1229.17725	2085.4	y (23) (2+)
1229.97046	1142.8	y (12) (1+)
1230.60486	281.0
1231.36816	67.7
1233.35803	349.1	b (11) (1+)-H2O
1234.41772	248.4
1235.42346	61.3
1236.17688	17.8
1237.42737	43.4
1238.13916	10.4
1238.90283	15.7
1240.44202	60.9
1241.39087	29.7
1242.36255	96.2
1245.35669	26.7
1245.99243	14.7
1247.79028	16.3
1249.47717	7.5
1250.24658	64.3
1251.37988	487.9	b (11) (1+), b (24) (2+)-H2O
1252.40991	338.9
1253.31445	69.9
1258.47974	4.8
1260.01160	519.0
1260.70117	584.5	b (24) (2+)
1261.83875	81.6
1264.00305	55.0
1265.76453	70.1
1267.29382	13.6
1268.72571	60.0
1269.69250	108.9
1272.94983	36.7
1276.55627	20.4
1277.45154	44.6
1280.25696	54.3
1282.65308	21.4
1283.45557	77.9
1284.15515	3.5
1284.99573	12.4
1285.72205	41.1
1286.63477	13.8
1288.49329	9.0
1289.76843	7.5
1291.50366	59.2
1293.63135	38.6
1294.60840	8.2
1297.64539	35.0
1298.65039	23.8
1302.83411	42.8
1304.16541	39.2
1308.35986	18.0
1309.40820	115.3
1310.37439	95.3
1311.32874	86.4
1312.83704	101.6
1315.29309	9.8
1320.39685	360.8	b (13) (1+)-NH3-P, b (12) (1+)-H2O, b (13) (1+)-H2O-P
1321.58765	187.2
1322.66113	36.5
1324.46777	9.5
1325.49353	21.8
1327.59033	1158.7	y (13) (1+)
1328.50647	730.4
1329.41516	313.7
1330.62024	55.6
1331.51697	12.2
1332.82593	14.9
1338.43188	283.4	b (12) (1+)
1339.54236	182.2
1340.41663	48.3
1341.06946	6.9
1342.64001	34.7
1343.54553	10.9
1348.54919	21.7
1350.33850	6.9
1351.74622	21.3
1356.41541	39.0
1357.45557	2.8
1360.81982	6.5
1363.66882	31.2
1368.20544	42.7
1370.43323	21.1
1378.57544	8.9
1379.24878	37.6
1379.97168	8.2
1381.41125	4.2
1385.94702	11.2
1391.78040	13.3
1396.21533	6.6
1396.81726	52.5
1397.59644	103.2
1398.64380	40.2
1399.42322	19.7
1402.79468	35.0
1403.50269	38.5
1406.59045	4.5
1408.03137	55.5
1408.83484	5.5
1410.41223	21.4
1411.78979	5.8
1414.46814	612.4	y (14) (1+)
1415.58191	468.2
1416.40564	192.8
1417.71802	8.7
1418.33630	21.3
1421.39636	33.1
1430.30444	15.3
1437.75793	57.3
1439.51624	15.8
1445.89905	15.7
1459.54871	39.0
1460.20325	18.7
1462.09558	7.9
1463.50623	5.9
1469.40540	20.7
1471.62708	7.8
1474.71472	7.9
1476.50476	19.0
1479.53979	6.5
1482.41931	5.5
1484.47070	9.9
1486.91248	11.4
1495.92346	12.0
1502.89148	25.5
1506.55579	13.6
1518.37903	4.1
1522.40833	21.5
1526.58826	7.6
1529.50903	30.5
1532.24304	9.6
1533.62048	16.0
1536.81018	22.4
1538.74756	7.2
1541.28467	30.3
1541.90967	9.0
1543.77502	27.2
1546.42688	10.6
1548.40613	12.4
1550.60522	84.9
1551.62134	244.4
1552.54578	71.6
1553.44690	80.9
1555.80127	17.7
1563.29810	21.7
1566.10962	8.8
1572.85681	8.9
1578.30042	8.2
1583.43799	39.7
1586.92798	14.6
1590.75659	5.8
1592.76025	20.3
1600.62622	116.4
1601.55481	98.0
1602.65271	3.5
1603.73840	26.0
1608.43616	8.8
1614.62659	22.0
1621.82495	7.6
1629.70239	28.8
1633.09705	14.7
1640.40210	7.3
1648.78540	12.9
1652.02820	26.0
1652.89026	41.5
1658.45764	19.3
1665.59985	21.0
1667.88635	19.4
1668.67261	7.2
1669.79163	74.5
1671.52747	18.5
1687.81226	126.5
1688.80383	99.7
1689.57251	39.2
1690.70386	10.5
1691.86243	7.8
1694.30505	6.5
1700.46790	12.5
1702.57007	38.0
1711.00378	37.6
1712.30530	24.6
1716.74475	6.6
1720.08960	15.1
1720.88391	16.9
1723.03796	4.1
1725.63000	22.4
1726.57581	25.4
1728.54700	6.8
1735.15344	8.5
1736.65002	6.9
1739.56213	8.2
1744.15942	12.3
1757.12585	5.1
1760.86487	6.1
1761.52014	8.9
1779.17456	44.2
1780.49353	21.8
1781.63635	6.5
1784.60632	4.5
1798.10706	3.5
1801.54272	5.2
1803.08435	36.1
1805.73108	21.9
1817.68042	7.2
1828.79517	19.3
1848.82800	10.8
1854.10852	19.7
1862.21912	11.4
1869.72620	6.5
1874.47534	34.2
1875.99829	11.5
1876.83264	19.4
1877.71802	7.5
1879.66443	15.0
1893.70764	71.0
1894.73889	25.4
1895.71179	8.9
1929.79578	3.1
1937.00171	30.4
1956.57703	6.5
1963.15796	28.1
1963.76965	11.6
1982.08337	4.1
