# Supplementary material for: Phosphoproteomic Analysis of Platelets Activated by Pro-Thrombotic Oxidized Phospholipids and Thrombin
Source: PLoS One. 2014 Jan 6;9(1):e84488. doi: 10.1371/journal.pone.0084488 (PMC3882224; doi:10.1371/journal.pone.0084488)
Supplement: Annotated Spectra S1 — (ZIP) [file pone.0084488.s004.zip › AHFPLSLGLGLTSGGHLTGGWSQPGNIVAGAVPRALPSQR_-14_2_198238.txt]

m/z	i	matches
295.14822	9.6
297.04962	13.8
298.20868	4.2
301.38327	3.8
302.25177	5.7
304.49222	17.0
312.43546	15.6
314.41309	6.3
319.12744	18.9
322.93484	18.7
326.41306	5.7
331.07074	4.3
332.11221	67.0
333.30945	37.4
337.63287	6.5
340.15982	46.8
341.38483	9.3
344.11865	12.9
345.07199	11.7
349.22650	6.8
350.21878	16.0
351.35999	10.4
356.65570	77.2
364.06015	16.5
367.17838	28.2
371.19000	2.6
372.39520	4.0
375.63312	8.4
377.04807	5.9
382.07245	13.5
383.85553	7.0
386.36392	14.8
387.22003	12.6
387.88092	4.8
391.28964	42.1
397.35120	17.3
399.42194	5.8
400.20773	4.5
401.32306	4.3
402.32855	8.3
403.06213	12.6
404.36072	29.6
407.41516	4.1
408.20010	7.6
410.56323	13.7
413.36139	33.4
414.44482	4.0
415.30295	22.6
416.77872	25.1
418.62296	9.2
419.33871	11.1
422.34360	10.7
425.37140	6.5
426.59283	20.6
430.26196	6.8
432.75403	26.2
433.37558	46.4
434.44254	25.8
437.25360	15.9
442.50385	19.5
445.34918	21.0
446.49725	7.2
450.19528	7.6
451.47833	10.4
452.24039	66.2
454.10309	42.0
454.75974	1.9
456.49765	13.3
458.32098	7.7
459.52484	9.0
463.30554	28.2
464.35074	21.6
465.17926	21.4
466.46600	23.9
467.58054	29.6
469.45447	24.6
470.51190	19.9
471.12735	6.2
480.31787	18.1
482.37418	2.6
483.24646	18.4
488.45911	32.9
489.62012	13.4
491.29984	5.4
493.24298	8.5
495.29443	24.7
496.47989	16.8
500.75711	88.0	y (19) (4+)
501.51633	3.0
502.31860	5.2
503.21527	30.4
505.01785	10.2
505.90155	5.4
507.91144	3.2
510.32455	17.3
511.12497	20.6
511.76303	3.4
512.52533	6.2
513.32251	10.8
515.24994	19.0
517.23608	4.6
519.16394	8.8
520.22198	15.1
524.44287	21.5
527.34113	12.7
527.98999	20.4
528.63000	16.9
529.51514	7.9
530.43506	12.0
531.24500	8.9
532.64026	12.8
534.07544	4.0
534.68042	28.8
538.21143	21.6
539.50354	11.6
540.55286	55.3
542.30048	26.9
544.29614	13.9
545.12500	9.4
546.63879	19.7
547.31506	12.1
548.31531	21.3
549.65222	6.9
551.35974	42.1
555.76404	17.9
557.41736	6.2
558.39307	8.1
562.31506	71.5
563.36816	43.9
564.23633	6.8
565.35303	42.9
567.34900	30.9
568.82239	9.2
569.47821	27.9
571.26624	11.7
573.20142	13.3
574.55920	14.2
575.28015	18.1
577.81531	11.1
579.33972	30.5
580.41821	31.0
581.20715	29.5
582.02100	11.5
585.37878	7.7
587.12122	23.1
588.98389	5.2
590.46021	4.5
591.26190	34.4
592.23096	37.6
594.30859	20.4
595.57861	4.3
596.42041	21.9
597.32373	120.2
598.35168	69.6
599.29382	36.1
600.49219	13.6
601.99744	42.5
603.42480	13.5
604.36066	27.4
605.33032	41.6
606.11609	12.6
607.13025	6.9
607.89575	5.4
609.39368	53.8
610.13025	6.5
612.40601	40.9
615.61853	39.8
616.35266	7.9
617.44824	44.3
618.41174	45.2
619.29083	22.3
620.41382	63.8
621.11328	18.9
622.26874	1.5
623.22534	10.1
623.91547	12.8
624.93176	52.7
626.65503	3.5
628.05371	8.0
628.99719	7.4
630.37805	23.5
631.48413	20.3
632.53687	10.1
633.48071	85.8
634.20270	5.2
634.99738	8.8
636.31921	31.8
637.07129	2.7
637.86865	34.0
639.90967	17.3
640.55328	8.2
641.22498	18.3
643.25159	8.5
645.28967	58.6
646.51923	16.8
648.46655	19.8
649.72546	10.9
650.68274	120.5
651.71753	191.1	b (20) (3+), b (26) (4+)-H2O, y (13) (2+)-P, y (12) (2+), b (26) (4+)-NH3
652.78033	16.6
653.70050	8.7
654.44861	3.5
655.53894	6.7
656.70459	8.0
661.27136	5.1
662.26331	3.7
663.08032	4.1
665.16846	20.4
667.13025	106.1	y (27) (4+)-P, y (19) (3+), b (14) (2+)-P
668.28186	112.7
669.44727	13.8
670.34009	16.3
672.40863	18.5
673.24561	8.3
674.48596	21.0
675.17761	12.1
675.79803	11.5
677.34094	21.4
678.21112	3.4
680.47571	35.0
681.18335	12.2
682.26831	10.6
683.28107	60.2
684.81689	40.4
685.52161	70.3
686.31244	40.7
687.56659	15.8
688.44751	10.9
689.45789	8.7
690.30054	2.6
691.46881	63.6
694.44623	6.7
696.40692	64.0
697.30927	7.9
699.89233	817.6	y (14) (2+)-NH3-P, y (14) (2+)-H2O-P
700.90106	527.9	y (13) (2+)
701.89099	19.9
702.54272	10.6
703.14294	42.2
704.58392	135.7	y (28) (4+)-H2O-P, b (22) (3+)-NH3-P, b (28) (4+)-H2O, y (29) (4+)-H2O-2P, b (22) (3+)-H2O-P, y (28) (4+)-NH3-P, b (28) (4+)-NH3, y (29) (4+)-NH3-2P
705.56488	75.0
706.56342	47.8
707.94409	60.2
708.98706	3.2
710.33649	7.4
711.52820	26.8
712.39148	36.5
713.16821	47.7
715.46173	28.4
716.43610	11.5
718.07898	54.1
719.26337	32.7
721.73138	223.9
722.37567	634.9	b (29) (4+)-NH3, y (20) (3+)-NH3, y (20) (3+)-H2O, b (29) (4+)-H2O
723.40167	324.8
724.35480	56.4
725.35510	42.5
726.91870	12.8
727.55945	36.9
728.31323	10.2
730.71295	9.7
732.46082	46.3
733.39465	37.8
735.87988	7.9
736.84155	36.2
738.16968	60.3
739.45654	200.4
740.32300	72.1
741.18219	38.0
743.24847	40.1
744.76428	46.6
745.37958	42.2
746.36334	37.0
747.29602	6.2
749.37946	88.1	y (14) (2+)-NH3, y (14) (2+)-H2O
750.06122	6.9
751.27100	38.5
752.49719	9.1
753.17206	45.1
754.84387	13.5
755.51123	14.7
756.37262	4.8
757.66040	368.7	y (30) (4+)-NH3-P, y (30) (4+)-H2O-P, y (14) (2+), y (15) (2+)-NH3-P, y (15) (2+)-H2O-P
758.52417	99.4	y (29) (4+)
759.49652	18.6
760.59717	14.7
761.55981	95.3	y (22) (3+)-NH3, y (23) (3+)-H2O-P, y (23) (3+)-NH3-P
762.57086	36.1
763.46851	6.2
768.15259	50.3
769.24402	86.6
770.37909	89.3
771.19794	9.0
774.45276	71.0
775.33557	27.9
776.55225	27.3
778.58508	61.5
779.56561	45.2
780.53552	9.2
781.73401	31.8
783.04602	36.9
783.69348	6.9
784.37061	116.8	b (32) (4+), b (33) (4+)-P
785.92902	44.7
787.44885	19.0
788.12683	23.5
789.06372	52.6
789.95996	81.0
791.53162	81.1
792.51514	108.5	y (7) (1+)-NH3-P
794.36890	34.1
795.30054	12.1
796.83508	109.0	y (31) (4+)-H2O, y (31) (4+)-NH3
797.75366	2.6
798.39746	16.6
800.85608	68.7
802.72437	67.6
803.37549	11.1
804.29761	35.1
805.32556	9.2
807.62366	18.1
808.60217	171.4	b (33) (4+)
809.47595	42.4
810.25134	13.5
810.87537	13.1
811.67529	79.7
814.32654	112.8	y (15) (2+), y (33) (4+)-NH3-P, y (33) (4+)-H2O-P
815.84851	62.4
816.60376	7.6
817.58252	43.6
818.47266	61.5
819.27319	78.2
820.28015	78.3
821.13135	6.5
822.30408	20.3
823.24890	56.0
824.17358	27.6
826.45032	142.9
827.21277	46.8
827.87769	48.2
828.97302	55.9
829.64648	16.2
832.29211	206.2	y (24) (3+)-H2O, y (24) (3+)-NH3
833.49976	227.8	y (17) (2+)-H2O-P
834.73486	13.8
835.43262	13.1
836.15710	38.9
838.10730	62.6
839.39063	19.4
840.59033	10.6
842.09521	10.5
842.82837	14.2
843.53528	134.2	y (34) (4+)-H2O-P, y (33) (4+), y (34) (4+)-NH3-P, y (16) (2+), b (34) (4+)-H2O, y (17) (2+)-P, b (34) (4+)-NH3
844.45520	14.2
845.46289	32.3
846.59082	67.7
847.32654	55.9
848.29968	72.6
850.49402	149.5
851.51318	163.4	y (25) (3+)-P
852.28809	52.6
853.31006	61.8
855.32849	153.5
856.29321	60.0
857.47107	100.5
858.61426	4.8
859.28918	72.7
860.19019	26.9
861.45825	31.8
862.35181	36.1
863.45520	12.0
864.43945	14.7
865.64124	445.2	b (35) (4+), y (35) (4+)-NH3-P
866.67053	60.4
867.62183	38.9
869.35388	852.5	b (17) (2+), b (36) (4+)-P, b (26) (3+)-NH3, b (26) (3+)-H2O, y (35) (4+)-P, y (36) (4+)-NH3-2P, y (26) (3+)-P
870.40942	379.7
871.42041	115.1	b (18) (2+)-P, y (34) (4+)
872.38074	42.4
874.28906	98.3	b (27) (3+)-H2O-P, b (27) (3+)-NH3-P, b (26) (3+)
875.03882	25.8
876.07190	38.8
876.67822	10.1
877.41907	32.3
878.80579	108.4	y (25) (3+)-NH3
879.62317	35.7
881.43701	23.9
882.77966	97.4
883.53845	165.1	y (27) (3+)-NH3-P, y (17) (2+)-NH3, y (25) (3+), y (27) (3+)-H2O-P, y (17) (2+)-H2O
884.44800	134.4
885.53357	24.6
886.39075	78.1
887.62390	16.5
888.38928	100.0	b (37) (4+)-H2O-P, b (37) (4+)-NH3-P, y (27) (3+)-P, b (36) (4+)-H2O, y (8) (1+)-H2O-P
889.46460	67.3
890.60291	117.4	b (19) (2+)-H2O-P, y (7) (1+)-NH3
891.79077	197.6	b (19) (2+)-NH3-P, y (17) (2+)
892.48743	45.9
893.44727	76.1
894.30432	55.3
895.41809	47.8
896.25488	111.2	y (26) (3+)-H2O
897.52600	85.2
898.60095	86.9	y (18) (2+)-H2O-P, y (18) (2+)-NH3-P
899.42822	79.9
900.25708	202.9	b (19) (2+)-P
900.97168	12.0
901.87256	2.6
902.85583	11.7
903.97168	36.1
905.61475	138.3	b (38) (4+)-NH3-2P, y (28) (3+)-H2O-2P, b (38) (4+)-H2O-2P
906.35181	11.5
907.55420	62.3
908.98438	584.3
909.62866	740.6
910.59790	351.4	b (38) (4+)-2P
911.58875	51.3
912.73560	7.7
913.42944	43.4
914.66345	41.6
915.45117	81.0
916.47437	118.5	y (37) (4+)-H2O-P, y (27) (3+)-H2O, y (27) (3+)-NH3
917.61182	22.3
918.51807	238.8	b (37) (4+), b (9) (1+)-H2O
919.37805	321.3	b (20) (2+)-NH3-P, b (20) (2+)-H2O-P
920.25049	23.2
921.42151	98.0	y (27) (3+), y (36) (4+), y (37) (4+)-P
922.04211	12.3
923.81970	11.7
925.06018	111.3
926.30237	35.1
927.65466	1726.3
928.71863	615.9	y (38) (4+)-H2O-2P, b (20) (2+)-P
929.86108	71.9
931.53479	42.9
932.57837	43.3
933.36230	202.9	y (38) (4+)-2P
934.34131	202.0	b (38) (4+)-P
935.36658	75.9
936.59204	89.1	b (9) (1+), b (29) (3+)-P
937.45874	35.2
938.25452	82.9
939.29407	265.5	y (28) (3+)-H2O-P, y (29) (3+)-H2O-2P, b (28) (3+)-H2O, b (19) (2+)-H2O, y (28) (3+)-NH3-P
940.22107	41.1
941.56824	76.5
942.48730	78.6
943.83630	67.6
944.55151	53.4
945.98462	82.3
947.32300	169.6	y (18) (2+)-NH3, y (18) (2+)-H2O
948.02197	48.5
949.17566	35.9
950.47656	35.9
951.17847	35.1
951.93738	28.1
952.69922	76.8
953.77246	149.4	y (38) (4+)-H2O-P, y (38) (4+)-NH3-P
954.66296	33.2
955.99658	123.2	b (38) (4+)-NH3, y (18) (2+), b (30) (3+)-P
957.23230	20.6
957.95276	43.9
959.40088	63.0
960.35791	58.3
961.04602	13.4
961.77051	49.9
963.63220	63.1
965.01001	127.6
966.19214	130.4
967.35962	87.3	b (39) (4+)-P
968.29712	123.3	y (39) (4+)-2P, b (20) (2+)-H2O
969.17529	94.9	b (29) (3+)
970.13379	36.6
971.36414	23.5
972.22607	128.2	y (28) (3+)-NH3, y (29) (3+)-H2O-P, y (28) (3+)-H2O
973.44397	285.6	y (29) (3+)-NH3-P
974.26929	585.0	b (31) (3+)-H2O-P, b (31) (3+)-NH3-P
975.00488	200.6
976.28271	241.6	b (10) (1+)-H2O
977.21289	483.4	y (28) (3+), [M+4H] (4+)-NH3-H2O-2P, y (30) (3+)-H2O-2P, b (20) (2+), y (30) (3+)-NH3-2P
977.96167	90.7	y (29) (3+)-P, y (38) (4+)-NH3, y (38) (4+)-H2O
978.80396	76.3
979.82788	52.9
981.08276	88.1	[M+4H] (4+)-H2O-2P
981.72864	4.7
982.37085	89.5	[M+4H] (4+)-NH3-2P, b (30) (3+)-H2O
983.60620	186.3	b (30) (3+)-NH3, y (38) (4+), y (30) (3+)-2P
984.43042	275.3
985.41321	190.7
986.05310	238.3	y (8) (1+)-H2O, [M+4H] (4+)-2P
986.93066	58.5
987.61511	118.5	b (39) (4+)-NH3, y (39) (4+)-H2O-P, y (8) (1+)-NH3, y (9) (1+)-H2O-P, b (39) (4+)-H2O
988.38843	83.9
989.56909	108.0
990.52002	129.0	y (19) (2+)-NH3, y (19) (2+)-H2O
991.73315	75.9
992.77832	290.1	y (39) (4+)-P
993.63550	626.2	b (10) (1+)
994.61401	172.5
995.71680	63.2
996.52344	165.8	y (31) (3+)-NH3-2P, y (31) (3+)-H2O-2P
997.19861	138.8
998.22314	186.1
999.20959	82.6
1000.45544	70.2
1001.84570	1163.0	y (31) (3+)-2P, [M+4H] (4+)-NH3-H2O-P
1002.49719	1112.7
1003.28052	415.6
1003.96069	321.2	y (8) (1+)
1005.15906	169.6	y (29) (3+)-H2O
1006.19873	244.1	b (31) (3+)-NH3, b (31) (3+)-H2O, b (32) (3+)-NH3-P, y (9) (1+)-P, [M+4H] (4+)-NH3-P, b (32) (3+)-H2O-P, [M+4H] (4+)-H2O-P, y (29) (3+)-NH3
1007.27295	241.8
1008.40308	238.4
1009.78491	543.5	y (30) (3+)-H2O-P
1011.20679	632.6	y (30) (3+)-NH3-P, y (29) (3+), [M+4H] (4+)-P
1012.22461	111.9	y (39) (4+)-H2O, b (21) (2+)-H2O-P, b (31) (3+), b (32) (3+)-P
1013.62378	258.2	b (21) (2+)-NH3-P, y (39) (4+)-NH3
1014.55054	125.3
1015.54041	185.3
1016.34045	1173.4	y (30) (3+)-P
1017.34534	787.0	y (39) (4+)
1018.20776	268.2
1019.08203	216.9
1020.11841	108.0
1020.98108	24.5
1021.99158	84.2
1023.23572	139.7
1024.03650	31.5
1025.32813	36.9
1026.23010	51.0
1027.45728	11.7
1029.34985	5.6
1032.36719	9.8
1034.95752	12.3
1039.55444	12.8
1043.39307	39.5
1044.44263	46.9
1046.17603	80.3
1049.64258	92.2	y (30) (3+)
1050.78149	94.0
1051.52539	11.0
1052.51819	6.5
1053.46680	48.0
1055.10583	21.8
1055.92017	14.0
1056.58191	8.2
1057.64612	28.3
1058.76758	811.9	y (33) (3+)-2P, y (10) (1+)-H2O-P
1059.53174	468.0	y (10) (1+)-NH3-P
1060.56738	85.6
1061.28687	3.6
1062.42310	5.1
1065.02344	31.5
1066.18909	55.0
1067.77197	962.1	y (32) (3+)-NH3-P, y (31) (3+)
1068.73193	291.9
1069.75085	25.6
1070.72864	21.4
1071.39087	78.7
1072.61450	7.6
1073.61853	10.6
1076.45972	41.0
1077.45996	73.2
1078.44897	35.7
1079.59204	39.3
1080.26318	16.1
1080.89551	26.0
1081.54211	12.9
1083.29553	59.7
1084.72864	13.7
1085.85400	16.7
1087.12720	21.9
1087.75952	9.7
1088.79492	12.9
1089.45325	17.6
1091.66772	36.0
1093.46570	27.3
1095.38550	68.5
1096.22168	166.8	b (34) (3+)-P, y (34) (3+)-2P
1097.14819	116.5
1098.74048	24.6
1099.45605	5.6
1100.36377	29.9
1104.76550	38.8
1105.53992	64.0
1106.49402	52.3
1107.91406	62.5
1109.66272	89.4
1111.13721	19.8
1112.50562	25.4
1114.47754	264.6	b (35) (3+)-NH3-P, b (35) (3+)-H2O-P, b (22) (2+)
1115.41602	115.5	y (11) (1+)-H2O-P
1116.47827	68.8
1117.37610	460.4	y (11) (1+)-NH3-P
1118.36377	298.8	y (33) (3+)-NH3, y (33) (3+)-H2O
1119.57312	91.4	y (35) (3+)-NH3-2P, y (35) (3+)-H2O-2P, b (23) (2+)-H2O-P
1120.56543	78.3
1121.31702	28.8
1122.82275	256.5	y (34) (3+)-H2O-P, b (34) (3+)-H2O
1123.65186	188.9	b (34) (3+)-NH3, y (34) (3+)-NH3-P
1125.33081	37.8
1126.42505	44.4
1127.19678	68.2
1127.90454	25.1
1128.63794	105.8	b (23) (2+)-P
1129.56311	51.1
1130.38831	26.4
1131.16113	27.7
1132.18689	55.9
1133.29126	198.4	y (11) (1+)-P
1134.19019	51.7
1135.77795	23.9
1136.83337	62.0
1137.74585	22.2
1139.40942	30.9
1140.10608	81.3
1141.40332	39.8
1142.36487	45.4
1143.59131	84.5
1144.32959	34.9
1145.41479	102.1
1146.14844	58.9
1147.02747	21.2
1147.90674	51.5
1149.03748	13.1
1150.52576	55.2
1151.50537	152.9	b (36) (3+)-H2O-P, y (23) (2+)-P
1152.20264	126.7	y (35) (3+)-H2O-P, b (36) (3+)-NH3-P, y (35) (3+)-NH3-P
1152.92798	30.9
1154.21069	69.3
1155.79395	3.7
1157.01855	44.3
1158.24976	70.5
1160.32739	191.0
1161.19202	216.7
1161.94470	110.6	y (34) (3+)
1163.19714	210.7	y (36) (3+)-2P
1163.94763	90.1
1164.63184	98.5
1165.78491	71.6
1166.50635	11.8
1167.69275	17.9
1169.35144	155.4	b (23) (2+)-NH3, b (23) (2+)-H2O, b (24) (2+)-NH3-P, b (24) (2+)-H2O-P
1170.65137	16.0
1171.48914	39.3
1173.72668	11.7
1174.51538	107.7	y (10) (1+)
1175.11963	76.9
1176.01880	64.3
1177.28125	219.8	b (24) (2+)-P, b (23) (2+)
1178.44104	213.3
1179.20081	82.0
1179.88867	23.7
1180.98303	169.4
1181.88538	110.6
1182.76880	94.8
1183.61084	213.0
1184.60168	75.0
1187.05969	549.4	y (12) (1+)-H2O-P, y (12) (1+)-NH3-P
1187.98340	177.5
1189.09863	70.9
1190.97705	19.8
1191.70874	35.2
1192.67065	26.4
1193.35767	21.5
1194.30859	100.0
1195.29651	64.1
1196.19727	59.9
1197.51172	81.7
1199.06079	138.4	y (24) (2+)-H2O-P, y (24) (2+)-NH3-P
1199.75024	76.5
1200.47876	87.1	y (23) (2+)
1201.19385	37.4
1202.46411	36.7
1203.97021	52.0
1204.77637	72.2
1207.58105	210.3	y (24) (2+)-P, b (38) (3+)-H2O-2P, b (12) (1+), b (38) (3+)-NH3-2P
1208.50562	28.9
1209.24402	54.5
1210.54187	34.6
1211.63428	21.9
1212.66150	14.0
1214.38672	6.3
1215.51343	38.9
1217.77539	257.1	b (24) (2+)-H2O, b (37) (3+)-H2O, b (37) (3+)-NH3
1218.53027	795.7	b (24) (2+)-NH3
1219.49609	282.8
1220.52808	137.3
1221.34912	16.7
1222.62134	56.3
1224.10583	134.5
1225.09985	60.5
1225.98242	59.3
1226.62659	117.7	b (24) (2+)
1227.41711	55.9
1228.26526	6.0
1229.21924	11.5
1230.45911	53.9
1232.25452	15.4
1233.54016	46.1
1234.26563	11.9
1235.41968	43.6
1237.62427	6.8
1240.11890	45.5
1243.20227	262.3
1243.84558	216.7
1244.65784	112.4	y (38) (3+)-2P
1245.74756	28.2
1246.62524	19.0
1247.32813	10.5
1248.69299	64.6
1249.51733	34.6
1250.48364	85.7
1251.86279	9.0
1253.85925	62.4
1255.15149	40.4
1256.10352	60.4
1256.71179	45.8
1257.61182	35.5
1258.28052	39.7
1258.99048	30.1
1260.60205	10.8
1261.59204	59.2
1262.45374	90.5	b (26) (2+)-P
1264.21106	49.7
1265.53613	102.1
1266.53760	92.6	y (25) (2+)-H2O-P
1267.58643	9.6
1268.88745	41.4
1270.04639	82.5
1270.86011	49.3
1271.59631	22.1
1272.56396	16.2
1274.08447	2.9
1275.54517	18.8
1278.66968	11.2
1279.92102	71.6
1282.40405	74.4
1283.61401	27.9
1285.42334	23.2
1286.28271	6.0
1287.35034	11.2
1288.97815	7.3
1289.88721	94.4
1290.68237	82.4
1291.80066	9.6
1292.58948	52.8
1294.11768	83.6
1296.06885	74.6
1297.44824	78.5
1299.75220	75.2
1300.87512	177.1
1301.57385	63.7
1302.70154	15.9
1304.26477	49.3
1304.99963	76.3
1306.47510	21.8
1307.60901	150.7
1309.01819	38.4
1310.15735	40.1
1311.30896	109.7	b (27) (2+)-NH3-P, b (27) (2+)-H2O-P
1312.51672	361.7	b (26) (2+)
1313.60266	73.2
1314.67224	67.6
1316.45129	47.3
1317.68469	7.6
1318.48865	69.2
1319.14282	84.2
1320.65674	32.4
1321.56738	6.3
1322.30920	34.5
1323.46741	32.0
1324.32751	10.8
1324.95935	21.2
1326.80615	65.9
1328.03455	132.1
1328.84583	226.4
1330.10156	95.1
1331.21985	391.0
1332.06592	36.9
1333.78333	96.2	y (27) (2+)-P, b (14) (1+)-P
1334.89954	35.6
1335.81653	20.3
1337.57458	18.4
1338.69714	35.8
1339.33630	5.1
1341.14404	18.4
1342.37061	8.6
1343.61072	82.2
1344.27722	29.3
1346.42102	110.2
1347.37415	132.0
1348.46228	61.5
1349.84583	33.1
1350.61829	10.1
1352.44336	112.4
1353.55261	73.5
1354.28906	23.1
1355.66895	70.6
1356.30872	25.7
1357.08240	17.1
1357.99841	78.4
1358.67737	37.7
1359.85498	2.9
1361.28052	206.9	b (28) (2+)-NH3-P
1362.12537	11.9
1362.77747	13.2
1363.82263	74.3
1364.84143	103.5
1365.48901	341.2
1366.57166	109.9
1367.60291	71.9
1368.53137	76.0
1369.63428	165.4	b (28) (2+)-P
1370.50525	148.4
1371.40686	93.4
1372.27173	53.4
1373.25562	11.2
1373.95313	50.8
1374.72571	28.6
1375.88953	32.8
1376.72791	30.2
1378.94824	48.8
1380.24658	35.3
1381.02209	20.7
1382.20483	12.9
1383.04126	23.1
1384.44690	94.1	y (13) (1+)-H2O, y (13) (1+)-NH3
1385.31494	22.8
1387.23157	44.1
1388.13904	22.0
1390.12378	16.2
1390.94226	38.8
1392.74036	147.6
1393.44568	24.8
1395.55249	24.0
1396.64453	28.4
1397.26599	15.6
1398.63318	18.3
1399.55481	135.6	y (14) (1+)-H2O-P, y (14) (1+)-NH3-P
1400.52893	81.6
1401.60681	30.8
1403.16663	111.3
1404.33313	13.2
1405.75098	40.8
1409.51184	42.4
1410.81091	106.1
1415.24414	2.3
1416.62231	15.2
1417.92200	40.4
1418.72705	4.1
1421.29919	46.5
1422.55383	23.8
1423.38293	17.1
1424.58875	38.8
1425.28857	36.8
1426.79114	38.5
1427.47266	23.9
1428.74048	20.6
1431.15942	28.3
1432.33289	10.5
1434.51843	78.9
1435.81958	85.9
1437.01953	84.4
1437.95105	20.7
1438.93579	4.8
1439.66980	5.1
1440.45374	32.4
1443.77185	16.7
1445.59338	31.2
1446.58826	13.7
1447.38489	33.9
1449.46619	14.8
1451.34399	18.4
1452.59192	214.5
1453.56421	287.0	b (29) (2+)
1454.62769	114.7
1455.55823	53.7
1456.23450	7.1
1457.08826	5.1
1459.69531	9.3
1462.64661	41.9
1463.51355	54.9
1465.11572	61.5
1466.25928	26.0
1467.88525	22.6
1469.69348	17.1
1470.30457	12.9
1472.04736	69.2
1472.79675	88.0	b (30) (2+)-H2O
1473.69067	23.7
1474.57214	21.9
1475.41882	8.7
1476.78308	65.2
1478.16626	25.3
1480.68835	19.6
1483.46729	10.6
1484.16125	18.7
1487.41248	15.2
1488.64758	43.8
1489.46045	15.9
1490.24231	6.5
1492.77039	14.9
1494.17346	65.3
1497.14551	3.7
1498.43970	16.6
1501.41003	40.0
1503.87451	9.3
1504.96655	48.0
1505.99548	89.4
1507.38074	53.8
1508.36853	23.6
1509.56982	29.5
1510.54016	7.3
1519.26270	25.0
1520.45007	12.9
1521.65588	50.1
1522.68726	66.3
1523.69666	43.4
1524.41150	11.8
1525.11743	24.9
1527.34119	30.4
1528.13733	7.3
1530.03369	9.0
1531.25012	17.3
1533.02539	23.9
1537.43225	17.4
1539.14270	95.7
1540.09302	46.1
1540.98535	128.5
1541.92212	47.2
1542.66858	4.8
1543.52576	8.2
1544.59509	10.4
1545.27551	13.5
1545.97278	5.4
1548.65259	13.5
1550.89587	42.0
1551.94763	66.0
1555.20544	17.8
1556.18542	3.4
1557.27625	26.9
1561.55249	23.5
1564.47327	187.0	y (30) (2+)-H2O, y (30) (2+)-NH3
1565.41052	31.0
1566.60767	82.6
1567.50537	145.0	b (32) (2+), b (33) (2+)-P
1568.22876	61.0
1569.17578	44.3
1569.78711	65.9
1570.70032	8.2
1571.49292	12.2
1574.60364	3.1
1575.66846	10.1
1578.00928	9.5
1578.95996	7.9
1580.23987	42.0
1582.29431	63.6
1583.68933	7.6
1585.19104	3.2
1589.71045	13.7
1592.18970	5.4
1593.55725	7.6
1597.81287	36.7
1599.19153	28.0
1600.27039	19.9
1601.34167	14.6
1602.23352	3.7
1603.45544	7.6
1608.31262	18.5
1613.27600	5.1
1615.53479	10.1
1617.30676	58.9
1618.20081	11.8
1619.22205	15.7
1620.31604	39.4
1621.45081	20.4
1625.58179	11.6
1627.22424	5.0
1630.88245	12.8
1632.59143	36.7
1635.38464	110.8	b (34) (2+)-H2O-P, y (34) (2+)-H2O-2P
1636.39880	32.3
1637.67517	12.1
1640.51868	19.4
1642.83313	9.8
1644.78674	15.9
1650.16077	9.6
1651.34412	70.0
1652.50964	57.2
1653.28455	4.0
1657.68677	6.2
1658.51782	10.4
1659.49329	11.5
1661.57898	10.5
1666.53748	38.4
1667.85486	13.5
1672.08826	22.8
1673.54016	15.6
1680.67957	4.3
1682.60327	98.3
1684.49963	40.2
1685.62573	33.3
1689.70337	10.4
1692.38635	12.6
1694.94653	7.9
1699.42310	36.2
1700.65356	54.0
1701.44226	30.1
1702.77625	5.4
1711.48523	8.5
1712.78210	12.6
1713.43860	16.9
1717.11536	7.0
1718.98157	67.2
1720.07068	17.8
1720.88306	5.1
1722.80090	12.0
1723.77307	4.8
1724.50513	12.3
1725.84167	17.1
1729.66980	46.3
1730.50037	36.9
1732.21362	17.6
1735.24097	13.7
1736.15906	58.0
1736.76038	23.7
1737.95386	56.9
1738.68530	3.9
1739.77307	40.9
1740.88440	22.8
1741.65076	12.8
1743.81433	10.8
1744.60608	6.5
1745.43933	18.3
1747.58276	56.7
1748.89429	10.6
1749.50427	5.1
1751.20190	23.7
1757.60535	6.2
1758.49719	6.0
1764.44690	81.1
1765.71021	49.9
1766.82544	97.4
1767.58472	43.5
1774.13635	27.4
1775.54968	13.1
1778.40405	7.3
1780.76526	4.3
1782.05798	2.7
1784.75916	14.3
1785.64233	21.1
1787.06421	45.9
1794.08044	47.3
1796.05359	11.5
1796.84106	5.9
1798.33569	8.5
1799.05774	15.6
1800.72681	10.0
1805.33215	31.4
1812.61780	18.8
1816.38147	15.6
1817.81458	6.2
1820.55774	10.4
1828.56812	42.1
1829.72766	19.3
1830.88892	15.2
1834.52844	9.6
1837.01990	21.7
1838.72693	18.8
1840.08472	9.2
1840.98999	44.4
1846.52332	74.4
1847.77307	35.2
1848.42981	21.8
1853.64905	64.4
1855.06311	122.9
1855.79529	32.8
1856.86987	14.1
1858.00012	5.1
1864.23694	58.1
1865.55066	73.3
1867.10437	34.5
1868.24158	9.6
1875.50037	54.2
1879.08508	12.0
1886.82739	9.3
1888.47388	4.0
1892.61658	57.7
1893.79028	32.5
1895.41296	10.7
1896.06177	6.3
1904.79663	32.6
1906.03772	21.8
1907.81628	6.0
1921.75330	32.1
1923.35657	6.8
1929.21716	4.0
1940.70032	15.4
1942.89966	10.8
1961.31213	16.1
1965.36304	12.9
1967.70532	11.2
1972.03540	21.5
1980.01184	8.7
