# Supplementary material for: Phosphoproteomic Analysis of Platelets Activated by Pro-Thrombotic Oxidized Phospholipids and Thrombin
Source: PLoS One. 2014 Jan 6;9(1):e84488. doi: 10.1371/journal.pone.0084488 (PMC3882224; doi:10.1371/journal.pone.0084488)
Supplement: Annotated Spectra S1 — (ZIP) [file pone.0084488.s004.zip › AHTPTPGIYMGRPTHSGGGGGGGGGGGGGGGGR_-7_2_164146.txt]

m/z	i	matches
285.79315	3.2
288.93320	15.1
294.20251	3.1
297.19730	6.0
310.87903	8.0
312.33466	8.6
316.27161	10.2
318.42422	4.6
319.26294	7.5
334.39520	14.3
340.47827	12.5
341.97894	10.8
356.37219	19.8
366.16541	7.9
371.23920	12.6
373.86749	4.1
389.37466	21.6
395.98529	12.7
397.31500	6.1
401.94205	2.6
404.43018	15.5
409.30609	14.5
413.38647	4.2
416.42578	10.4
421.04553	5.6
424.24063	11.2
429.01123	18.1
430.28461	20.4
431.05499	17.0
431.85489	6.9
432.68829	19.1
442.30487	6.6
445.24072	2.3
446.20837	3.2
447.12268	3.4
452.88953	23.7
455.50311	4.4
456.11401	3.2
460.52798	4.3
462.07199	10.9
463.16046	13.0
467.23593	16.7
468.23438	18.4
473.24078	5.7
477.01965	14.7
485.30688	31.0
493.12292	14.7
495.28967	8.5
500.03891	35.9
500.63977	25.8
501.69232	2.5
506.04248	5.4
507.58368	23.6
510.15582	4.8
518.32312	17.6
519.22345	6.3
530.27539	2.0
532.28467	6.0
536.36475	2.3
537.20789	15.8
541.04175	14.0
545.60828	15.4
555.08826	4.0
555.93713	6.3
562.28687	9.7
564.48865	3.7
565.16937	5.1
567.83728	5.9
570.37854	6.1
572.94812	17.3
577.92371	29.0
578.60803	52.2	y (18) (2+)-H2O, b (16) (3+)-NH3-2P, y (18) (2+)-NH3
579.39221	21.5
580.22821	7.0
584.19812	6.3
585.30762	7.3
586.10718	3.6
587.26831	9.3
588.11438	2.0
589.02417	7.8
591.73853	22.7
594.05389	6.8
595.78418	8.6
598.16772	2.7
600.27612	35.1
601.36731	21.0
602.37219	9.7
603.21613	11.9
608.44678	36.2
611.18433	9.3
612.99091	17.9
620.30194	7.4
623.49377	8.9
625.06775	4.2
626.40991	19.0
629.18872	8.6
631.25348	92.9	y (9) (1+)
632.32892	24.3
633.25122	2.9
634.90045	8.6
637.00397	5.5
638.22302	6.1
645.22162	2.9
647.46472	19.6
648.61658	31.1
650.36536	2.9
653.26477	42.0
654.28180	3.0
656.70197	37.5
658.34338	20.5
659.05530	16.7
661.42920	14.5
663.85724	11.3
665.35876	20.1
666.39764	10.4
667.21808	3.8
674.45911	13.6
675.42493	23.9
676.30359	14.4
677.42316	15.3
678.86963	2.5
681.25842	9.6
681.98041	7.5
685.05188	10.4
687.65009	20.3
689.50891	11.8
691.75342	5.7
693.39453	14.6
694.61011	33.2
695.37891	32.1
696.11633	6.0
697.35535	23.7
698.24335	15.2
699.16669	16.2
700.45917	3.3
702.39246	12.4
705.22437	10.2
705.87476	9.3
707.13196	9.7
711.26880	2.9
712.87091	169.4	b (12) (2+)-P, b (13) (2+)-2P
713.88525	57.7	b (14) (2+)-3P
714.65564	11.0
716.30731	21.5
717.15009	12.3
718.20837	26.4
723.15472	2.7
723.81152	19.1
724.49561	12.1
725.30481	17.7
726.14453	5.3
726.81580	17.2
728.21545	11.3
730.17291	6.3
731.65369	15.5
737.97278	51.1	b (21) (3+)-H2O, b (21) (3+)-NH3, y (26) (3+)
738.62427	2.6
739.27539	8.3
740.34723	18.1
741.74475	64.3	b (26) (3+)-3P
743.18109	6.6
745.61200	27.7
747.89691	63.4	b (6) (1+)-H2O, b (25) (3+)-H2O-2P
748.85510	25.8
750.02332	3.1
751.01819	6.9
753.19604	9.6
754.27704	37.1
755.20862	9.6
756.92993	4.0
758.77795	20.6
759.67432	7.3
760.35669	34.5
761.25446	16.3
762.12195	137.9	b (12) (2+), b (24) (3+)-NH3-P, b (24) (3+)-H2O-P, b (14) (2+)-2P
763.01251	79.7	b (22) (3+)
764.07318	26.2
765.19672	11.9
766.15387	35.3
768.41016	17.0
772.13348	10.9
773.33563	90.1	b (28) (3+)-H2O-3P, b (15) (2+)-NH3-3P, b (28) (3+)-NH3-3P, b (26) (3+)-2P, b (15) (2+)-H2O-3P
774.42206	28.6
776.48193	27.8
777.16089	11.4
778.32178	17.1
780.20471	3.6
781.63330	117.7	b (25) (3+)-H2O-P, b (23) (3+), b (15) (2+)-3P, b (25) (3+)-NH3-P
782.37439	103.3	y (28) (3+)-NH3, y (28) (3+)-H2O
783.08521	19.2
783.83704	21.7
784.48059	16.7
785.30078	7.7
786.88391	56.0	b (27) (3+)-H2O-2P, b (27) (3+)-NH3-2P, b (25) (3+)-P
788.90637	12.3
790.83057	236.8
791.70593	52.1	b (29) (3+)-H2O-3P, b (29) (3+)-NH3-3P
792.83765	17.0
794.35107	3.8
795.28870	15.8
797.38672	21.0
798.39478	87.5	b (29) (3+)-3P
800.20959	6.7
802.72156	43.0
804.48206	87.8	b (7) (1+)-H2O
805.31396	28.0
806.86462	22.8
808.26440	7.0
809.25952	5.5
810.04016	7.2
811.11047	39.8
812.82239	19.0
814.75867	9.0
816.43848	22.5
817.98511	18.5
819.08228	23.5
820.23828	12.9
821.35413	41.5
822.40576	20.7
823.14136	30.7
823.87476	4.8
825.20435	21.6
826.13867	23.9
826.97473	9.8
828.68567	11.6
829.40002	16.2
830.30688	19.5
833.52161	102.1	y (22) (2+), b (26) (3+)-NH3, b (26) (3+)-H2O
834.44067	23.2
837.50928	8.0
838.75195	149.1	b (28) (3+)-NH3-P, y (31) (3+)-NH3-3P, b (26) (3+), b (28) (3+)-H2O-P
839.81641	30.3
844.12524	194.2	b (30) (3+)-NH3-2P, y (29) (3+)-NH3, b (28) (3+)-P, b (30) (3+)-H2O-2P, y (31) (3+)-3P
845.10022	118.6	b (17) (2+)-NH3-3P, b (17) (2+)-H2O-3P
847.21375	204.4
848.25940	70.3	y (30) (3+)-P, y (29) (3+), b (32) (3+)-H2O-3P
849.15698	50.8	b (32) (3+)-NH3-3P, b (30) (3+)-2P
852.38965	15.0
854.09741	2.7
854.76904	7.8
855.77649	11.4
856.82104	16.7
858.17883	89.8	b (27) (3+), b (29) (3+)-NH3-P
859.10864	83.0	y (13) (1+)
859.73706	3.3
860.36670	14.5
861.92664	35.1
863.14954	12.6
864.21741	7.9
866.01514	13.3
867.86609	26.5
868.73877	76.2	b (31) (3+)-2P
869.52515	39.7
874.51807	5.8
876.01221	10.4
877.07971	16.6
878.51147	23.6
879.34070	13.1
881.11646	15.8
882.55579	9.8
883.44800	47.1	y (32) (3+)-H2O-3P, b (18) (2+)-3P, y (32) (3+)-NH3-3P
885.09558	66.7	b (9) (1+)-3P
888.56152	50.5
889.39661	12.1
890.48230	20.1
891.23364	21.0
892.15430	62.0
893.34167	76.1
894.31238	44.1
896.43311	46.1
897.57104	32.8
898.54321	5.7
900.27588	16.5
904.88501	164.1
905.74805	28.7
906.69641	90.0	[M+3H] (3+)-H2O-3P, [M+3H] (3+)-NH3-3P
907.55603	60.6
908.43396	5.1
909.12463	17.2
910.35083	37.8
911.42786	34.9
913.76855	54.2	[M+3H] (3+)-3P
914.56458	55.5	b (32) (3+)-H2O-P
915.48694	67.5	b (16) (2+)-NH3-P, b (30) (3+), b (16) (2+)-H2O-P, b (32) (3+)-NH3-P
916.40283	129.3	y (14) (1+), y (32) (3+)-H2O-2P, y (32) (3+)-NH3-2P
917.57910	66.0	b (8) (1+)-H2O
918.32800	13.6
919.01440	50.8	y (24) (2+)-NH3, y (24) (2+)-H2O
920.36011	14.7
921.48730	9.5
922.54004	12.6
923.27039	11.5
924.38477	124.5	b (16) (2+)-P
925.28918	17.1
926.54602	13.8
928.27673	13.6
929.08618	15.6
929.70142	42.0
930.65149	38.1
931.77563	7.7
933.47778	30.0
934.55969	50.7	b (31) (3+), b (8) (1+), [M+3H] (3+)-NH3-H2O-2P
935.45544	25.9
936.18250	33.6
937.21619	10.7
938.73767	22.4
939.58801	24.3
940.42261	73.6	[M+3H] (3+)-NH3-2P, [M+3H] (3+)-H2O-2P, b (20) (2+)-3P
941.20972	22.7
942.14551	45.9
942.84119	37.8
943.87463	8.8
945.24524	82.9	[M+3H] (3+)-2P
945.88086	26.6
946.95715	29.3
947.59009	16.6
948.65381	169.6	y (32) (3+)-H2O-P, y (32) (3+)-NH3-P
949.81287	64.5
951.15845	49.7	b (19) (2+)-H2O-2P
952.22974	79.5	b (17) (2+)-P, b (19) (2+)-NH3-2P
953.29187	85.8	b (32) (3+)
954.27515	71.7	y (32) (3+)-P
955.28564	68.1
956.03320	75.5	y (15) (1+)-NH3
957.62732	38.3
959.13647	15.2
960.32800	47.8	b (21) (2+)-NH3-3P, b (19) (2+)-2P
961.01392	2.1
962.39526	434.6
963.29077	131.2	b (16) (2+)-H2O
963.98584	76.3	b (9) (1+)-H2O-2P, b (16) (2+)-NH3
965.13110	49.9	b (9) (1+)-NH3-2P
965.77612	7.2
967.72852	13.8
968.67017	6.7
969.40381	6.0
972.08081	43.6
973.27197	154.6	y (15) (1+), b (16) (2+), [M+3H] (3+)-NH3-P
974.21985	83.0
975.38367	31.5
976.03711	6.8
977.26514	73.3
978.51465	119.6	[M+3H] (3+)-P
979.64063	46.0
980.54810	68.3	b (20) (2+)-H2O-2P, b (18) (2+)-P, b (20) (2+)-NH3-2P
981.88000	51.1	y (32) (3+)-NH3, y (32) (3+)-H2O, b (9) (1+)-2P
983.22388	36.1
984.24854	54.5
985.40686	93.1
986.69092	86.0	y (32) (3+)
987.50732	1.1
988.15405	45.1
989.22510	100.7	b (22) (2+)-NH3-3P, b (20) (2+)-2P
990.07898	34.0
990.79663	21.0
991.90906	65.2	y (25) (2+)-NH3-P
993.14185	277.8	b (17) (2+)-H2O, b (17) (2+)-NH3
994.26770	260.1
995.17407	72.2
996.38611	57.1
997.13916	95.6	b (10) (1+)-H2O-3P, b (22) (2+)-3P
997.77209	18.0
998.96362	33.4
999.59106	56.0	y (25) (2+)-P, [M+3H] (3+)-NH3-H2O
1000.62793	46.0
1001.54028	8.2
1002.17896	11.3
1010.63501	6.7
1012.74695	4.6
1014.38257	9.0
1020.41553	13.8
1022.05713	17.9
1023.03271	11.2
1023.98914	3.7
1025.78699	4.0
1027.85791	26.0
1029.25916	2.0
1030.04150	55.1	b (18) (2+), b (20) (2+)-NH3-P, y (16) (1+)
1031.13062	49.4
1032.32153	17.9
1032.94714	48.6
1034.66846	9.4
1036.24060	39.8
1036.92590	1.0
1039.71350	22.1
1041.94788	44.8
1045.44165	6.9
1046.81372	10.3
1048.55127	14.3
1049.44556	9.3
1052.10107	5.4
1054.20605	47.1	b (11) (1+)-H2O-3P, b (24) (2+)-3P
1055.59351	15.0
1057.37744	7.0
1059.69800	3.6
1063.27161	43.8
1064.02832	3.1
1070.15381	8.2
1072.67249	9.7
1073.38940	21.3
1076.58862	98.6	y (27) (2+)-NH3-P, y (27) (2+)-H2O-P
1077.44165	26.6
1078.32568	36.2
1080.05530	4.2
1082.38330	3.5
1083.46423	25.0
1084.47534	7.1
1085.39111	17.1
1086.16296	23.7
1088.29834	24.9
1089.21240	20.1
1094.03247	44.3
1094.92090	111.6	b (24) (2+)-NH3-2P, b (10) (1+)-H2O-2P, b (22) (2+)-P
1095.69775	31.8
1096.84729	57.1	b (10) (1+)-NH3-2P, y (26) (2+)-H2O, y (26) (2+)-NH3
1098.07031	5.7
1099.46082	29.2
1100.92139	36.0
1101.71887	19.7
1102.41821	11.2
1103.17664	10.9
1105.54626	91.3	y (26) (2+)
1106.71545	81.6	b (21) (2+)-NH3, b (21) (2+)-H2O
1107.61719	2.6
1108.78577	26.8
1110.40588	18.3
1112.19788	9.5
1113.56042	9.5
1114.16418	32.1
1115.12744	30.3
1116.24854	5.5
1118.34619	27.2
1119.04297	18.8
1120.59961	20.7
1122.07324	9.5
1125.34399	2.5
1127.37231	30.2
1128.97729	21.7
1129.86438	24.3
1130.47388	28.1
1134.48279	6.4
1136.28784	106.1
1137.12329	61.1
1138.41431	24.0
1139.76819	10.3
1140.55811	4.3
1149.48315	49.3
1150.53333	39.4
1151.75513	77.5	b (26) (2+)-NH3-2P, b (24) (2+)-P, b (11) (1+)-H2O-2P, b (26) (2+)-H2O-2P
1152.70483	4.4
1153.65430	27.0
1154.74512	28.7
1155.38501	32.7
1156.40381	4.0
1157.34290	11.9
1158.35767	9.3
1159.10742	27.4
1160.46838	12.8
1161.78638	4.8
1163.02869	173.1	b (23) (2+)-H2O
1164.26758	75.4	b (23) (2+)-NH3
1166.10767	40.5
1166.89575	69.7	y (29) (2+)-NH3-2P
1168.11182	17.8
1169.08960	27.9
1170.86255	18.5
1172.12341	9.3
1175.44727	6.5
1176.23584	10.3
1176.87939	7.2
1177.94727	3.3
1180.59265	45.2
1181.51208	14.0
1183.16272	27.2
1184.09668	11.3
1185.26123	5.2
1186.38672	15.0
1187.95691	17.5
1188.79785	21.8
1191.20386	24.2
1192.85608	42.0
1193.51099	37.9
1195.23682	11.6
1198.21704	11.8
1200.44067	33.4
1201.13123	73.6	b (24) (2+), b (26) (2+)-NH3-P
1202.07642	86.6
1203.13745	50.0
1203.88428	2.6
1205.52014	37.8
1207.24829	15.3
1209.66357	12.8
1210.98792	7.3
1213.96167	20.3
1216.37805	62.1	b (28) (2+)-2P, b (30) (2+)-NH3-3P, b (30) (2+)-H2O-3P
1217.71033	60.4
1218.70764	85.9
1219.83276	43.7
1220.62830	1.8
1221.52148	3.6
1223.28992	126.8	y (29) (2+)-P, y (30) (2+)-2P
1224.32825	112.5	b (30) (2+)-3P
1225.25000	15.5
1226.10474	13.0
1227.53186	228.1
1228.28284	336.2	b (27) (2+)-NH3-P, b (12) (1+)-3P, b (27) (2+)-H2O-P
1229.30481	58.7	b (25) (2+)
1230.46570	23.6
1231.62634	10.8
1232.77783	11.2
1241.19055	31.2
1245.07617	15.2
1247.59155	2.0
1248.71570	16.1
1252.01343	4.9
1253.32837	10.7
1256.02417	28.9
1257.39697	70.5	b (26) (2+), b (28) (2+)-H2O-P, b (28) (2+)-NH3-P
1258.28418	34.5
1259.26929	24.1
1262.55396	5.5
1265.32373	16.1
1266.26636	5.4
1268.41162	19.2
1269.67896	7.4
1274.31189	23.9
1275.40686	2.5
1276.19971	28.0
1277.16028	95.5	b (27) (2+)-H2O
1278.79089	19.9
1279.48962	6.6
1280.25977	7.1
1280.86938	8.9
1281.94470	19.3
1282.60034	8.6
1283.99829	53.8
1285.24414	151.0	b (29) (2+)-H2O-P, b (29) (2+)-NH3-P
1285.88232	33.8
1286.62085	60.5	b (27) (2+)
1288.73706	41.4
1291.61511	7.6
1292.40369	13.7
1293.13928	34.3
1294.32629	56.2	b (29) (2+)-P, b (31) (2+)-H2O-2P, b (31) (2+)-NH3-2P, y (19) (1+)-NH3, y (19) (1+)-H2O
1295.38367	62.1
1296.29309	55.4
1297.51636	6.9
1299.16003	32.1
1300.30701	10.3
1302.49524	23.7
1303.23059	13.2
1304.47327	33.1
1307.03357	10.6
1309.53882	15.5
1311.53723	9.3
1314.39514	26.6
1315.15784	31.3
1316.21228	19.2
1317.47156	4.3
1318.12036	37.3
1320.22290	145.3
1321.45129	68.9	b (32) (2+)-H2O-2P, y (30) (2+)
1322.49353	55.4	b (32) (2+)-NH3-2P, b (30) (2+)-P
1323.26257	39.7
1324.36072	21.6
1325.91711	2.2
1328.64978	45.2
1329.89832	14.2
1331.16956	33.0
1332.69507	31.7
1336.81799	30.8
1338.21680	305.7
1339.47400	343.8
1340.64111	338.2
1341.42041	9.0
1342.11743	107.3	b (31) (2+)-H2O-P
1342.81519	32.0
1343.57129	11.2
1344.45178	2.9
1348.02478	4.3
1349.65906	755.6
1350.53552	359.7
1351.54858	95.6	b (31) (2+)-P
1352.62024	20.8
1353.72583	33.2
1357.59631	19.1
1361.23206	34.4
1362.07214	23.7
1362.67737	81.4	y (31) (2+)-P, b (30) (2+)-H2O
1363.47839	18.4
1365.00574	21.7
1368.43127	24.9
1369.57788	13.3
1370.22974	16.2
1371.13440	7.6
1372.54077	3.3
1373.27771	5.4
1375.13904	10.9
1376.38293	8.0
1377.99341	63.2
1378.69739	73.1
1380.29663	34.3
1381.12390	7.3
1383.15173	19.1
1384.63086	13.0
1386.47974	22.6
1389.21814	9.3
1390.27063	5.8
1392.43518	12.6
1394.33337	21.3
1396.16956	24.8
1396.91858	17.6
1402.73181	16.5
1406.59790	23.3
1407.59058	4.4
1408.48108	22.0
1410.57886	17.0
1411.20227	7.6
1415.16077	3.5
1424.44153	64.2	b (12) (1+)-P
1425.34192	56.2
1426.51697	17.2
1429.07605	27.0
1430.36389	8.7
1433.65442	133.0
1434.48254	78.7
1435.44336	49.7
1436.21411	24.2
1437.74878	3.8
1438.45215	4.2
1440.54700	3.5
1442.70203	926.8
1443.55188	354.1
1444.44788	320.8
1445.37195	2.6
1447.31140	3.3
1451.02234	46.3
1451.64539	39.5
1452.58508	77.2
1453.37976	9.3
1454.37744	11.4
1457.40747	19.2
1458.05457	7.2
1459.45618	4.6
1460.87048	9.5
1463.84314	10.8
1465.53625	8.4
1469.21765	4.6
1470.56958	3.7
1471.84875	25.9
1479.20154	19.1
1486.51782	55.2
1487.37329	4.5
1488.24939	19.4
1490.05859	11.2
1491.40857	21.0
1492.25427	32.6
1493.84253	27.1
1499.52625	3.5
1505.30969	54.2	b (12) (1+)-NH3, b (12) (1+)-H2O, b (13) (1+)-NH3-P
1506.26099	44.8
1508.33923	364.9	b (14) (1+)-NH3-2P
1509.24890	140.9	y (21) (1+)
1510.53943	119.0
1511.64441	10.9
1512.31116	26.3
1516.17786	2.2
1518.18225	21.5
1523.40405	70.1
1524.41345	67.9	b (14) (1+)-2P
1525.51965	13.6
1534.71423	8.6
1542.54944	22.5
1553.04260	8.2
1559.62915	16.8
1561.46533	12.8
1562.15002	14.7
1564.29114	14.8
1565.10193	8.5
1565.94238	9.8
1568.32776	6.5
1570.45740	16.8
1579.87244	26.3
1581.34900	4.1
1582.46411	27.1
1583.46692	8.8
1585.15967	13.5
1586.40686	6.2
1589.42322	21.7
1591.51013	7.6
1592.43591	8.0
1607.58142	17.8
1608.50208	16.8
1609.44434	5.5
1611.06262	7.8
1612.32092	5.5
1636.64661	4.1
1646.11804	4.0
1654.28064	15.7
1655.09241	4.5
1662.79846	9.1
1669.46155	14.3
1677.26526	2.5
1682.75745	9.7
1691.39612	4.0
1694.69946	5.9
1695.32935	9.1
1716.44031	9.8
1718.56177	34.8
1720.26208	15.3
1731.33728	5.2
1736.51038	8.9
1748.14319	2.5
1753.86694	8.9
1769.81323	6.0
1786.61096	21.2
1787.84875	6.7
1790.44849	14.8
1802.60925	17.8
1809.70959	7.2
1817.85193	5.4
1818.77991	18.7
1820.61206	24.8
1822.35901	4.7
1837.32056	3.3
1848.47534	13.4
1869.98596	2.9
1898.93188	8.0
1905.35071	2.5
1938.43921	7.2
1946.54944	24.3
1947.24890	5.3
1960.75818	11.1
1976.23022	2.3
1986.83362	2.0
