# Supplementary material for: Phosphoproteomic Analysis of Platelets Activated by Pro-Thrombotic Oxidized Phospholipids and Thrombin
Source: PLoS One. 2014 Jan 6;9(1):e84488. doi: 10.1371/journal.pone.0084488 (PMC3882224; doi:10.1371/journal.pone.0084488)
Supplement: Annotated Spectra S1 — (ZIP) [file pone.0084488.s004.zip › AIAAVKSGGAVLNGEGTATNTEEFWANKGLTSIK_-17_2_146371.txt]

m/z	i	matches
276.13696	37.9
281.32852	16.1
282.11542	57.5
283.35272	75.8
288.50204	53.2
289.53912	14.0
314.29333	25.8
315.08890	42.0
317.04559	12.4
326.80991	54.4
338.27539	18.4
340.30261	44.9
346.33136	60.6
348.17102	25.3
367.94354	38.7
373.58356	24.1
377.29828	66.7
380.02747	27.8
385.37836	81.0
387.24521	134.5
392.21637	24.3
398.35962	179.6
399.20837	61.3
402.61597	72.1
406.96643	34.1
409.22778	34.9
422.34961	137.9
423.14917	40.0
424.18610	12.5
426.11981	20.9
428.57111	27.2
430.36469	81.4
436.26062	67.7
437.59607	14.4
441.50000	39.2
449.13135	35.6
455.39740	51.9
457.48633	49.6
466.95551	27.8
468.21576	10.4
468.88727	27.0
489.33612	48.2
496.25458	386.9
497.16681	218.0
498.50647	15.4
499.49780	25.2
501.52246	54.5
503.25592	80.4
504.97815	22.1
508.52313	55.4
512.39337	64.8
513.94202	57.4
515.63623	68.8
516.34979	33.2
517.71375	107.6
525.06146	14.4
526.91699	57.3
536.09875	57.4
537.27362	43.6
538.08551	66.1
539.00256	9.5
539.82251	30.3
542.35828	42.6
544.65466	26.5
546.22662	63.5
548.07959	24.5
550.08740	95.7
552.10345	71.2
555.19226	30.3
556.40607	25.4
562.06091	14.4
563.98248	21.3
565.46503	78.0
566.72260	33.1
570.28052	14.4
573.20850	90.0
574.71252	112.6
575.56482	121.3
576.26624	16.2
580.43512	53.5
582.28241	28.8
583.38849	65.2
584.10516	26.9
587.07330	59.4
588.47095	118.0
590.99408	32.4
591.84076	49.9
596.32928	8.5
603.26788	21.3
610.18805	126.3
613.62592	14.4
614.41937	16.4
615.49170	41.5
617.10785	37.7
620.89172	52.5
623.00641	177.4
624.35925	68.4
625.33801	31.2
626.46014	37.6
628.57477	28.5
629.88696	34.1
631.38947	59.3
633.37323	57.4
635.02148	21.9
637.09644	24.3
640.41608	826.6	y (23) (4+), y (16) (3+)
641.43292	56.4
645.34064	17.4
647.52942	28.3
649.19928	40.4
650.18530	54.5
652.89386	7.6
654.01721	31.7
655.51611	98.7
657.30988	86.7
659.35712	45.5
662.02533	16.0
666.25940	50.5
672.70294	47.6
673.52411	92.9
680.56958	93.4
681.52698	41.6
682.45306	109.1
684.34851	92.4
688.50012	113.6
689.28723	35.6
690.65692	170.2
691.82733	118.1
694.44580	32.8
696.51349	139.7
697.39850	106.3
698.24481	193.1
698.90088	24.1
699.79321	130.6
700.43866	15.9
701.11554	24.9
704.70612	92.0
705.68549	192.9
707.56134	184.1
709.40338	44.5
710.63666	77.5
712.62396	43.6
714.63116	42.5
715.75818	128.3
717.52118	67.6
721.48041	15.6
725.36322	51.0
726.08368	51.3
733.28577	25.9
735.28558	95.0
736.03668	46.6
737.20581	49.2
738.05975	25.5
739.11163	30.8
739.96234	32.7
741.43384	93.0
742.30023	47.5
744.18713	449.3
746.93542	47.6
749.27942	220.6
750.41815	198.9
751.49377	18.5
752.22504	36.1
754.91290	17.4
756.76361	119.7
758.18390	54.5
759.30872	16.5
761.71838	110.7
762.37079	119.7
763.71027	85.9
769.04266	90.4
769.83148	53.6
770.80261	101.2
771.97815	77.1
772.60309	45.6
773.79120	354.8	y (21) (3+)-NH3
775.09503	64.4
775.72980	30.3
779.81964	101.7
781.14709	80.7
782.04547	89.8
784.29108	408.9	y (31) (4+)-P, b (24) (3+)-H2O, y (22) (3+)-P, b (24) (3+)-NH3, b (18) (2+)
784.91388	76.6
786.50879	176.3
787.56769	84.8
788.39587	22.1
789.61340	91.0
790.35577	158.4
791.31085	37.1
792.39789	75.6
794.02606	24.7
794.97723	37.7
795.97388	113.2
798.88464	351.2
800.40204	120.3
801.48724	153.1
802.32587	170.0
803.00555	184.3
803.89972	104.9
805.12262	510.2
805.73596	115.5
807.24701	322.3	b (32) (4+), b (33) (4+)-H2O-P, b (33) (4+)-NH3-P
809.20654	19.3
812.76227	515.2
813.69281	216.3
814.57379	190.8
815.41998	38.3
816.77789	211.2
819.18304	66.0
822.05957	5418.0	y (32) (4+)-H2O, y (32) (4+)-NH3, y (23) (3+)-P
823.11224	1215.1
823.86523	204.2
825.26611	22.3
826.58575	18.4
827.91913	425.1
829.14899	267.5
830.22784	369.8	y (33) (4+)-P
830.85876	42.3
831.56378	54.1
832.57379	126.4
833.63330	306.8
835.22388	609.2	b (19) (2+), b (33) (4+)
835.99841	223.5
836.68243	45.8
838.24225	717.7	b (26) (3+)-NH3-P
839.20905	1005.9	[M+4H] (4+)-NH3-H2O-P
839.95502	271.3
841.20172	211.1
842.38995	33.7
843.15479	98.6
844.24847	206.6
845.42236	233.2
846.22858	218.6
847.00482	286.9	[M+4H] (4+)-P, b (25) (3+)-H2O, b (25) (3+)-NH3
847.64996	60.7
848.89459	200.8
849.80731	106.6
850.66248	107.6
851.55682	98.0
853.11835	862.3	y (14) (2+), b (25) (3+)
854.16956	683.0	y (24) (3+)-P, y (33) (4+), y (23) (3+)
855.30518	248.8
856.11871	104.0
857.29596	29.2
858.81055	367.4
860.45593	466.5	y (8) (1+), y (15) (2+)-P
861.98456	1923.3
863.02991	58.1
864.44891	20.9
878.84003	208.8
880.64899	51.6
884.96027	128.7
885.95227	114.2
887.51068	17.4
888.69733	17.0
891.31683	200.5
892.07867	87.9
894.26453	24.9
895.63104	42.8
902.59924	44.6
904.15045	32.5
909.13898	108.1
910.40942	9.5
912.14813	9.7
913.15015	200.6
913.98163	19.1
917.25800	53.9
917.86987	85.4
919.49786	98.5
920.85236	141.7
923.89093	110.3
927.34088	42.7
928.11566	11.5
928.98462	160.5
930.20410	109.7
931.08698	234.1
934.60004	159.1
935.38837	33.1
938.36890	163.4
941.84424	51.5
944.00031	34.2
947.65472	107.8
951.45538	169.3
953.20123	27.8
953.90411	77.9
955.99609	49.6
957.14789	63.7
957.77264	61.4
958.76910	81.2
960.10956	1650.3	y (16) (2+)
961.05615	42.0
963.38275	62.2
964.40454	82.8
966.13037	249.3
969.10370	196.1
970.21948	58.4
972.39142	24.4
977.98224	126.5
978.66656	26.3
979.74493	44.4
980.63190	89.8
983.74506	71.5
985.03888	121.3
986.53882	196.8
989.37915	33.4
990.31598	274.3
991.43561	151.2
992.63654	37.2
993.65503	53.7
996.04541	31.1
996.66669	28.3
998.00439	64.8
999.20221	13.1
1000.16821	68.6
1007.41724	44.1
1009.74750	389.1
1010.43903	96.2
1014.49170	50.5
1015.40033	62.8
1016.57300	103.4
1017.54474	81.0
1018.78345	34.8
1020.65967	134.6
1021.89557	79.9
1022.81073	103.2
1023.83258	317.1
1025.23413	81.8
1028.83813	194.1
1029.90332	206.5
1032.27686	235.4
1033.00403	234.6
1033.72388	153.1
1034.64587	48.7
1036.24756	131.7
1037.63208	57.0
1038.56152	25.5
1042.04236	153.0
1045.06787	218.9
1047.52661	127.3
1049.87134	23.3
1053.57471	20.4
1054.59558	28.3
1057.68359	90.4
1058.91614	31.2
1060.41101	43.1
1064.91333	86.0
1067.27185	40.7
1068.70825	103.1
1074.11218	162.5
1075.48401	16.6
1076.63037	89.2
1077.93628	149.0
1078.85596	424.5
1079.63867	33.1
1084.38513	30.8
1085.09412	107.8
1087.30334	97.9
1089.06287	165.4
1091.26123	46.6
1094.65137	61.8
1096.02783	88.2
1096.64355	22.3
1099.37488	32.2
1100.28320	86.2
1101.05591	39.4
1102.86279	67.4
1104.74170	108.7
1106.37573	24.3
1107.74609	18.4
1109.45313	90.0
1111.27295	22.9
1112.81335	80.3
1114.22351	82.2
1116.39844	106.5
1117.13379	55.5
1118.16943	116.1
1120.29602	35.1
1126.71875	105.2
1127.90015	126.5
1131.62866	112.0
1132.98389	13.4
1134.07886	40.3
1138.03455	113.8
1141.69141	42.7
1142.46008	18.4
1144.64331	107.5
1145.32043	16.4
1151.63025	64.7
1155.83667	133.9
1158.19531	29.9
1159.67285	19.4
1161.16089	98.2
1161.78516	44.7
1164.50806	24.4
1165.22327	45.3
1166.65015	109.5
1167.64307	94.6
1169.47034	100.4
1171.82324	79.3
1172.63232	12.5
1173.45850	34.1
1174.81213	154.8
1177.73633	21.3
1178.97803	56.7
1182.94604	123.7
1183.76941	27.8
1184.63708	36.9
1185.64624	143.6
1188.50330	23.3
1190.57153	35.5
1192.50317	23.3
1193.90027	39.6
1199.27808	27.8
1204.57446	58.2
1208.13428	32.8
1212.37036	15.4
1217.02844	14.4
1218.05347	50.8
1219.10046	160.8
1219.97290	38.6
1220.81555	69.9
1223.83398	127.8
1224.47046	101.0
1227.72119	161.7
1228.72363	50.4
1229.34912	20.0
1233.27393	258.9
1235.33521	115.9
1236.63135	73.1
1238.56763	134.3
1244.45081	584.1
1245.56213	803.0
1246.70142	126.0
1247.60449	48.6
1248.58765	33.2
1250.42090	55.4
1251.36121	93.5
1256.31653	195.3
1261.07117	54.6
1262.86780	49.6
1268.12805	12.4
1270.15515	139.8
1281.51990	14.5
1304.72546	43.1
1305.78186	137.1
1308.60034	33.9
1310.79529	17.3
1311.62878	35.1
1318.20544	103.9
1321.31580	39.2
1331.88879	62.8
1336.58679	58.4
1337.55725	227.3
1338.86365	64.4
1340.35022	193.2
1349.28491	16.1
1352.95349	25.2
1358.65100	43.7
1359.68958	61.6
1360.79700	124.6
1361.78247	80.4
1362.63513	13.4
1366.20251	58.5
1375.94519	10.5
1389.05627	43.7
1394.48682	64.3
1395.12671	96.7
1413.67285	56.6
1414.32825	43.5
1421.26099	15.5
1435.16138	182.7
1449.88879	22.3
1455.02795	12.1
1468.42920	111.4
1469.29919	38.6
1496.78589	90.5
1499.00525	24.3
1500.86951	22.3
1519.75085	105.3
1525.94287	73.6
1527.09656	51.2
1527.98547	11.5
1534.74805	46.6
1540.59351	14.5
1549.57556	198.4
1550.28540	21.3
1558.74207	22.3
1565.19861	27.0
1566.97083	80.7
1567.69080	189.0
1568.42126	27.8
1594.11243	64.8
1601.85950	26.0
1641.50073	70.3
1659.74292	49.3
1680.47729	20.3
1701.82043	29.5
1702.64172	9.4
1718.72876	98.5
1719.57788	65.9
1819.89673	79.3
1883.95154	43.0
1926.79553	118.6
