# Supplementary material for: Phosphoproteomic Analysis of Platelets Activated by Pro-Thrombotic Oxidized Phospholipids and Thrombin
Source: PLoS One. 2014 Jan 6;9(1):e84488. doi: 10.1371/journal.pone.0084488 (PMC3882224; doi:10.1371/journal.pone.0084488)
Supplement: Annotated Spectra S1 — (ZIP) [file pone.0084488.s004.zip › AIGGIILTASHNPGGPNGDFGIK_-6_2_110277.txt]

m/z	i	matches
225.37733	59.9
228.11832	95.6
231.92456	60.4
239.18179	109.1
241.30539	16.5
242.11708	49.2
244.58539	20.5
246.17953	72.3
252.34534	431.1
253.22459	25.8
255.17172	163.8
256.20837	136.8
257.49866	39.2
261.59012	70.3
266.00558	20.5
271.18842	47.3
272.26208	202.7
272.96960	106.9
274.24704	200.1
277.93430	35.3
282.43634	18.5
284.03610	324.0
285.34555	230.4
286.93921	89.5
287.71909	23.4
289.06290	520.3
290.16190	501.9
292.24084	81.0
293.37097	92.6
296.52182	132.5
299.04175	310.9
300.18765	33.9
302.11572	86.7
303.17947	287.6
312.30154	60.1
313.41281	41.5
317.25711	355.5
317.91437	82.9
319.99051	72.3
329.08444	20.5
331.84686	31.4
338.22382	48.4
339.18652	141.3
342.98328	33.9
344.06335	105.3
345.27576	233.6
346.46506	53.5
347.15814	207.0
348.09259	26.2
349.25696	173.6
350.31097	64.4
353.42487	158.8
354.98581	153.4
358.22345	33.9
362.87433	22.3
366.56158	163.6
367.40240	232.9
368.23077	66.0
370.27539	47.4
371.17609	122.9
372.36194	131.0
373.19763	137.1
374.59467	278.7
379.17108	199.5
380.20398	46.5
380.93256	137.6
382.24646	202.7
383.21588	26.1
384.16571	1118.9
385.44409	127.8
386.13660	59.9
386.99750	86.7
390.27594	2256.4
391.25684	1736.4	y (12) (3+)
392.25372	845.4
395.27850	125.8
396.05969	35.6
398.26007	91.8
399.06042	239.7
400.39044	193.4
402.23138	24.3
406.12915	161.6
407.85095	111.7
411.27496	389.4
412.27911	1678.2	b (5) (1+)
413.33569	555.0
414.33679	159.3
415.44696	438.8
418.67749	79.1
419.77386	70.0
423.15344	395.1
424.40747	3185.7	y (8) (2+)
425.35205	335.7
426.17645	106.8
427.36847	73.5
428.26172	28.1
430.83685	30.5
432.25513	62.5
433.83276	39.2
440.58728	35.2
441.38159	81.0
443.13409	50.9
444.58398	656.9
446.31604	72.0
448.33252	60.4
452.82190	763.0
453.98486	175.6
454.72052	309.7
458.38165	158.3
460.09503	123.1
462.66022	39.1
464.20001	1140.2	y (4) (1+)
465.42761	326.9
466.44720	395.2
467.81659	152.8
469.61450	26.2
470.29816	20.4
471.40759	20.5
472.21613	28.1
475.07220	184.2
475.68213	326.9
478.19879	33.9
480.34460	471.0
481.13684	150.1
483.62750	240.6
484.26514	39.7
487.07880	56.6
488.73706	249.5
489.81000	79.3
490.42407	25.6
493.30817	216.7
494.28235	144.3
495.38129	82.9
495.99786	41.2
497.35706	74.4
498.28455	24.3
500.30371	139.8
501.43469	134.2
502.23315	61.8
504.50769	18.5
507.23108	84.0
509.12848	235.5
511.32367	20.5
512.52264	124.4
514.25360	190.4
515.30878	187.6
516.14276	36.8
517.06024	189.6
518.07489	35.9
520.53052	92.2
521.50513	1150.7	y (11) (2+)-H2O, y (11) (2+)-NH3
522.65894	285.1
524.21326	247.0
525.31006	1299.8	b (6) (1+)
526.47046	242.0
527.70764	532.8
529.28699	2126.8
530.03540	9288.1	y (11) (2+)
531.01349	641.3
531.72998	61.0
532.74414	87.3
534.36810	229.5
534.96960	132.4
537.23932	2409.2	b (18) (3+)-P
538.35016	1164.0
539.29150	459.5
540.26727	158.6
543.33337	81.9
544.57245	47.4
545.32568	152.5
546.30414	14.6
549.36053	220.1
550.26349	30.1
551.15607	94.6
552.34314	16.6
554.24091	95.6
555.06384	87.7
556.36200	66.5
557.26721	47.3
559.43250	128.5
560.54797	59.9
561.89587	271.1
563.32916	110.9
564.34625	56.9
565.47040	243.2
566.52020	97.4
567.31787	33.9
568.20227	423.6
571.09790	479.1
572.37463	22.3
573.16351	95.6
574.50665	21.8
578.46515	195.0
579.50598	315.6
581.03522	69.5
582.24280	440.5
583.05743	263.7
584.18915	613.9
586.34094	122.8
587.00000	107.3
587.82312	349.7
588.43591	11.2
589.30670	156.1
591.53326	519.6
592.30096	153.6
594.42877	31.8
595.14667	171.4
597.05145	280.8
599.31952	1196.3
600.41931	555.9
601.37531	547.5
602.62189	20.4
603.49689	52.9
606.24908	156.0
608.31915	155.9
609.25305	660.0
610.24164	1176.4
611.26453	911.2
612.04742	24.8
614.65588	1772.4	b (12) (2+), b (13) (2+)-P
615.38995	1047.1
616.14197	669.9
617.68286	228.7
618.52496	281.3
619.70728	903.8	y (6) (1+)-NH3, y (18) (3+)-NH3, y (18) (3+)-H2O, b (20) (3+)-NH3-P
620.65778	427.9
621.39996	35.0
623.49152	201.9
624.32037	45.3
627.17596	1722.6
628.26154	2032.3
629.24091	1122.7
630.45813	27.3
631.14191	115.8
632.43988	278.8
633.16199	268.7
634.48047	370.2
635.41180	1946.2
636.39337	1393.9	y (6) (1+)
637.62360	267.4
638.46613	1157.6	b (7) (1+), b (21) (3+)-NH3-P
639.40826	283.5
640.18182	282.5
642.73328	519.3
643.48694	305.0
644.25793	172.8
645.42053	53.0
647.18646	613.3
648.25049	50.8
649.21234	366.1
650.37457	415.0
652.25568	3177.3	b (20) (3+)-NH3
653.43475	2661.3
654.40631	686.9
655.32007	1240.5	y (13) (2+), b (13) (2+)-NH3
656.61859	207.1
657.66486	51.0
659.41156	107.0
660.50812	31.4
661.55127	121.3
662.56622	362.3
663.66742	1124.6	y (21) (3+)-NH3-P, y (19) (3+), b (13) (2+)
664.47363	734.8
665.45203	201.3
667.72827	978.5
668.69043	693.4
669.62885	586.6
670.33521	128.1
671.22101	793.5
671.97809	1190.4	b (15) (2+)-P
672.87640	207.0
674.04340	163.3
674.87164	266.1
676.19208	854.0	b (22) (3+)-NH3-P
676.80701	2051.1	b (21) (3+), y (20) (3+)-NH3, y (20) (3+)-H2O
677.91351	533.6
678.68420	270.9
679.56598	72.3
681.26996	378.4
682.60626	330.2
683.38751	2228.9	b (14) (2+)-H2O, b (14) (2+)-NH3
684.23151	759.3
685.26923	310.8
686.37543	195.8
687.25238	942.8
689.13922	171.5
689.97321	816.7	y (14) (2+)-P
691.11804	1406.8
691.92969	4902.3	b (14) (2+)
692.81635	467.4
693.47382	181.4
695.89923	2249.1	y (21) (3+)-H2O, y (21) (3+)-NH3
696.94366	635.7
698.11493	400.2
698.80829	443.1
699.73065	367.4
700.73694	386.2
701.76117	1364.9	y (21) (3+)
702.52924	787.4
703.89154	726.1
704.72278	1676.4
705.62665	233.7
706.38361	997.4	y (22) (3+)-P
707.08575	407.7
707.95343	416.2
708.73602	376.1
709.89594	274.6
711.48444	1820.0	b (16) (2+)-NH3-P, b (15) (2+)-H2O, b (16) (2+)-H2O-P
712.50079	2849.0	b (15) (2+)-NH3
713.78577	4034.7
714.59937	4050.5	b (22) (3+)
715.55994	566.8
717.38214	272.0
718.43469	1152.1	[M+3H] (3+)-NH3-H2O-P
719.41425	2033.0
720.21844	3133.0	b (16) (2+)-P
720.83099	3184.5	b (15) (2+), b (8) (1+)-H2O
721.55988	549.0
722.49786	571.7
724.26813	4144.0	[M+3H] (3+)-NH3-P, [M+3H] (3+)-H2O-P
724.92072	2997.6	y (15) (2+)-P
725.56989	2396.6
726.79187	1958.7
727.91968	436.9
729.08063	1166.7
730.30841	6290.2	[M+3H] (3+)-P, y (14) (2+)-H2O, y (14) (2+)-NH3
731.34149	1838.7
732.06689	296.3
733.01709	543.0
734.30164	1371.0
735.35413	1170.0
736.27032	923.0
737.13708	805.7
738.11145	354.6
739.19617	2184.3	y (22) (3+), y (14) (2+)
740.12817	2324.0	b (8) (1+)
741.32062	1614.7
742.12921	2007.7
742.98834	761.3
744.11188	4549.5
745.26416	3340.0
746.11151	831.9
747.42438	645.6
748.15375	1043.9
749.07721	546.3
750.13165	1710.6	y (7) (1+)
751.31384	8113.3	[M+3H] (3+)-NH3-H2O
752.57843	7695.8
753.31512	1805.7
754.03851	1230.6
754.84058	331.6
755.46216	262.8
764.73907	43.2
765.46100	116.6
767.51337	130.1
768.27545	16.6
769.89093	68.4
771.06305	197.6
772.10229	47.3
772.81549	131.0
774.61206	225.4
775.21381	48.2
775.94562	269.8
776.83643	725.0
780.22638	849.1
781.28833	2180.1
782.24878	774.0
783.40973	264.1
784.91071	356.5
786.64899	45.4
790.59680	81.6
791.56976	306.0
792.49896	205.9
793.49292	282.1
794.25323	88.3
797.08734	56.9
797.89032	100.2
799.10724	326.6
799.74408	359.3
800.44159	146.6
801.39722	343.4
802.14374	134.2
803.29358	276.6
805.97156	520.3
806.90295	554.5
808.63501	419.9
810.05829	306.5
810.82086	179.7
812.35114	675.3
814.31891	90.7
814.96899	43.5
816.12262	342.0
816.80377	158.7
817.42242	360.4
818.21600	711.6
819.26428	161.3
820.08295	137.8
824.79846	2499.9	y (16) (2+)
825.82281	2253.4	b (17) (2+)
827.14368	556.3
829.60925	65.9
830.34808	76.2
831.54620	32.9
832.53900	838.5	y (17) (2+)-P
833.47241	389.3
834.11761	405.9
835.23724	380.4
837.63452	29.3
838.56567	83.0
839.57538	56.9
840.79211	203.5
841.54388	124.2
843.26807	329.7
844.51587	62.7
845.30450	204.3
847.32977	4686.3	y (8) (1+)
848.36700	1780.1
849.35522	1101.3
850.11523	75.1
851.66473	281.4
852.44843	527.7
853.27582	459.6
854.33069	931.0	b (18) (2+), b (19) (2+)-NH3-P, b (19) (2+)-H2O-P
855.92865	137.7
856.76007	242.5
858.46075	321.1
859.82037	299.3
860.70569	363.2
861.54163	15.3
862.68457	732.6
864.62592	330.2
869.18640	802.2
870.20605	1500.5
871.35773	630.5
872.49786	786.9
873.13580	830.7	y (17) (2+)-NH3, y (17) (2+)-H2O
873.73956	132.9
875.07098	143.1
876.30603	200.2
877.38251	539.3
878.35718	551.1
879.17169	170.9
880.12628	542.7
881.22174	3152.0	y (18) (2+)-NH3-P
882.02283	4302.2	y (17) (2+)
883.00781	267.1
884.03613	440.3
884.65601	208.3
885.65839	209.5
886.50519	190.7
887.24567	439.2
889.34198	1771.5	y (18) (2+)-P
890.11395	929.7
891.00641	187.9
892.00189	96.3
892.72437	240.6
894.43549	3203.6
895.32990	4229.0
896.47235	2604.7
897.36871	645.1
898.45728	81.1
899.18701	109.3
899.97998	272.2
901.01483	116.9
903.13019	1021.6	b (19) (2+)-H2O, b (19) (2+)-NH3
903.76630	743.2
904.39264	4130.6	y (9) (1+)
905.35529	2126.4
906.38165	544.8
907.21332	182.8
908.48871	167.7
909.41864	199.9
910.13892	54.1
911.52850	342.8
912.31781	1383.5	b (19) (2+)
913.40070	264.4
916.20654	620.0
916.93823	139.4
918.51514	233.9
919.16528	192.5
920.59625	614.9
923.29816	686.2
924.21826	75.0
925.14984	198.8
926.41138	152.7
927.83691	496.2
929.20758	1200.4	y (18) (2+)-H2O
930.10443	1405.3	y (18) (2+)-NH3
930.85059	33.1
932.07013	141.6
934.75488	256.0
935.87158	139.3
938.09058	11680.2	y (18) (2+)
939.16089	2652.6
939.98553	132.9
942.66187	325.0
943.91022	372.2
945.49634	410.5
946.34796	199.2
947.89386	100.2
949.43195	564.7
950.20770	30.0
951.19440	145.3
953.28027	96.3
954.12152	44.6
956.11914	204.8
957.87720	141.9
959.09393	68.7
961.36621	1920.9	y (10) (1+)
962.25854	939.2
963.51373	128.5
964.29706	250.3
966.40179	137.9
967.43195	825.8
968.23590	475.4
969.71344	190.7
970.87421	365.2
971.56183	165.6
972.29230	77.1
973.14722	254.1
974.72772	191.0
975.82721	225.1
976.78046	121.0
978.51630	670.4
979.50415	43.7
980.52557	69.5
981.37476	27.3
982.28217	38.8
984.07886	1009.9
985.23755	2541.8	y (19) (2+)-H2O, y (19) (2+)-NH3, b (20) (2+)
986.01776	674.8
986.95465	698.9
988.54083	79.2
989.82928	56.7
992.27393	77.3
993.77924	934.5	y (21) (2+)-H2O-P
994.51971	2165.3	y (21) (2+)-NH3-P, y (19) (2+)
995.56097	1139.4
996.49829	168.9
998.49316	167.2
999.88800	340.3
1002.58783	2482.0	y (21) (2+)-P
1003.29755	1286.3
1004.06079	338.1
1005.34619	442.9
1006.45532	386.4
1007.92731	316.7
1008.84894	287.2
1013.19043	420.4
1013.79248	81.8
1014.61273	304.3
1015.56683	49.3
1016.34564	310.0
1019.01782	343.1
1020.60742	79.1
1021.38177	62.1
1022.53082	733.7
1023.26923	394.8
1024.07764	552.5
1024.67798	28.8
1025.78516	353.0
1026.94531	63.9
1027.82373	144.9
1029.42615	275.8
1030.26196	69.4
1031.14795	356.1
1031.86194	75.3
1033.26208	354.7
1034.39233	201.3
1036.67432	169.7
1038.03674	77.3
1041.33069	41.1
1042.69690	2124.2	y (21) (2+)-H2O, y (21) (2+)-NH3
1043.73401	601.5
1044.49597	364.5
1046.72266	152.8
1047.42859	131.9
1048.92700	940.1
1049.85425	78.9
1051.70068	15887.8	y (21) (2+)
1052.56201	5250.3
1053.70447	372.6
1055.49646	31.5
1056.33057	164.2
1058.24561	1246.5	y (11) (1+)
1059.47559	878.4	y (22) (2+)-P
1060.49683	488.8
1061.94043	721.9
1062.66443	341.9
1063.45630	61.8
1065.21106	42.6
1069.01111	156.2
1070.61609	3634.9	b (22) (2+)
1071.39893	2061.2
1072.15430	803.7
1072.76318	27.2
1074.08911	164.3
1078.70508	1913.8
1079.95471	352.8
1082.86377	61.9
1087.42578	74.0
1092.49365	178.0
1094.70679	56.0
1096.37939	29.9
1097.46960	114.6
1098.26843	373.3
1099.24634	81.0
1101.39063	26.2
1103.68848	53.1
1105.07202	269.2
1106.46118	165.5
1107.86060	190.5
1108.46655	201.1
1110.17871	64.2
1112.16077	68.8
1114.16675	1094.5	b (12) (1+)-NH3-P
1115.17383	1243.8	b (11) (1+)
1116.30933	657.8
1118.77942	94.7
1120.53540	40.7
1121.34009	177.2
1122.51282	157.5
1123.49805	1872.5
1124.45630	534.8
1125.34863	212.9
1126.64380	138.7
1128.01685	370.5
1130.43726	61.8
1131.40649	1185.1	b (12) (1+)-P
1132.34521	1718.8
1133.38843	1484.2
1134.35913	249.7
1135.62085	268.3
1138.94287	185.0
1140.29517	77.2
1141.27551	99.1
1144.50891	308.0
1145.48560	107.2
1146.12134	34.9
1146.73560	43.0
1150.07715	159.8
1150.95239	220.2
1151.70349	44.4
1152.91650	26.2
1154.42188	24.3
1156.75439	22.4
1157.57813	89.8
1158.48389	35.9
1159.47339	65.7
1161.10852	208.2
1162.57324	42.8
1163.33130	100.4
1165.37500	27.3
1169.68359	108.0
1172.04333	63.7
1173.49622	45.2
1176.31189	28.1
1176.94897	36.9
1178.32080	84.2
1180.14966	283.9
1182.18958	28.1
1183.70959	90.7
1184.95337	33.0
1193.25366	46.4
1195.75171	43.1
1196.46875	279.1
1198.52319	179.3
1199.32092	196.1
1200.26367	345.8
1201.97998	175.2
1204.45532	33.0
1207.37805	19.9
1211.40808	301.5
1212.36841	358.6
1214.03564	240.6
1216.55933	338.8
1217.52734	107.9
1218.46484	36.9
1219.59253	91.7
1220.59277	166.4
1221.54297	299.6
1222.45630	157.8
1223.14966	85.3
1225.04993	101.3
1228.31116	4148.9	b (13) (1+)-P, b (12) (1+)
1229.38306	1952.3
1230.58862	580.5
1231.43359	13.6
1233.22302	1156.1
1234.35779	288.0
1235.10840	228.7
1237.35962	293.9
1238.34375	2078.3
1239.38245	1296.0
1240.46216	178.9
1241.50452	195.2
1244.47180	165.4
1246.25085	18.5
1249.93579	148.4
1250.59607	87.7
1253.46191	43.4
1255.43127	76.2
1256.59192	131.9
1258.34619	66.4
1259.42493	30.1
1265.44543	48.5
1268.74023	27.7
1272.51965	105.3
1274.32385	24.4
1275.88611	73.7
1279.15808	21.9
1281.09607	244.4
1284.85266	82.9
1292.14978	251.4
1309.16052	102.1
1310.73438	143.0
1311.50122	78.8
1312.69556	75.4
1314.26965	57.0
1319.63416	113.8
1321.13525	71.3
1328.30688	58.0
1329.08362	255.5
1330.06567	320.8
1333.45691	123.3
1334.53088	65.8
1337.77466	32.0
1340.19104	88.9
1341.07117	76.9
1341.77100	157.5
1346.23047	412.9
1347.45337	775.2
1348.47485	793.4
1349.10901	93.7
1352.67859	129.9
1363.43921	87.7
1365.65588	230.2
1366.45142	282.4
1373.44836	44.6
1380.36914	23.4
1382.24548	132.0
1383.38489	510.9
1402.68225	113.8
1411.01526	61.9
1412.88025	88.6
1420.50830	93.7
1427.35803	81.1
1439.37024	547.1
1440.20007	516.7
1440.89819	136.6
1441.75854	142.2
1443.19275	183.9
1450.66101	96.2
1481.75574	55.1
1527.37634	53.0
1535.45715	38.8
1587.31909	31.6
1630.20789	88.8
1638.27209	44.6
1639.42944	146.5
1650.02234	48.5
1700.99915	121.3
1703.04358	84.8
1745.51941	69.6
