# Supplementary material for: Phosphoproteomic Analysis of Platelets Activated by Pro-Thrombotic Oxidized Phospholipids and Thrombin
Source: PLoS One. 2014 Jan 6;9(1):e84488. doi: 10.1371/journal.pone.0084488 (PMC3882224; doi:10.1371/journal.pone.0084488)
Supplement: Annotated Spectra S1 — (ZIP) [file pone.0084488.s004.zip › AIGGIILTASHNPGGPNGDFGIK_-7_2_91597.txt]

m/z	i	matches
216.85724	26.4
224.25537	58.6
226.07480	17.2
228.39964	54.1
233.14375	253.3
236.24992	80.6
238.94226	55.5
242.09822	193.9
243.62881	21.4
244.98744	14.1
251.36209	31.0
252.66901	15.8
255.18420	60.2
256.34045	158.2
257.39896	52.6
258.21591	56.7
261.22113	38.3
262.83569	35.3
269.19122	31.1
270.32648	47.7
273.33466	93.3
274.31079	34.4
276.41992	35.6
279.79410	35.3
283.36517	35.7
285.12381	35.3
289.28793	117.9
290.19235	237.8
291.27173	20.3
294.29825	70.6
295.16589	76.7
296.10742	246.1
298.24799	90.7
299.25165	461.3
300.13199	153.8
301.03940	190.1
304.22549	84.1
309.17258	26.3
311.30768	26.2
313.22650	38.5
316.14465	161.4
317.23706	159.6
319.28772	24.9
319.96521	22.9
320.74841	31.1
325.21423	39.8
328.51538	87.0
331.34845	26.3
334.17578	24.8
337.02740	44.9
338.20123	113.8
339.29559	20.0
341.17505	167.2
342.05478	83.1
342.77490	83.3
343.93170	20.3
345.79352	17.3
349.43756	123.8
354.09387	52.8
355.38614	103.4
357.15140	111.5
361.48975	44.9
364.70361	18.7
367.24292	291.1
368.22040	71.0
369.30212	137.6
372.42926	46.5
373.16174	61.5
373.99005	26.4
375.22205	85.3
376.14349	304.8
377.34113	89.3
378.42444	34.1
379.48248	87.0
381.09833	156.8
381.82428	11.0
383.18793	143.9
384.21600	603.2
385.25757	229.2
388.64471	185.0
389.53571	133.7
390.18304	436.9
391.29462	209.3
392.32227	230.4
399.22870	385.8
400.18622	47.9
402.41876	50.8
403.88385	26.4
406.16016	78.9
408.53156	55.1
409.17389	33.3
410.35767	66.5
412.05200	853.2	b (5) (1+)
413.15302	213.6
414.32971	32.5
415.61780	516.1
416.46655	205.9
417.45428	119.9
418.23425	69.5
419.59644	40.6
421.46771	61.5
422.13220	104.1
423.46075	89.0
424.54718	2527.1	y (8) (2+)
425.60883	108.9
426.48151	113.2
427.22711	55.5
428.43994	46.5
430.50421	41.7
440.16254	353.8
441.16309	319.7
443.47821	21.8
445.35278	247.6
447.51880	54.4
450.26715	168.4
452.98511	1379.1	y (9) (2+)
454.33148	168.5
455.42072	55.9
456.99011	41.8
459.47162	280.3
460.50916	29.2
462.16632	121.5
463.25055	295.9
464.30475	1017.4	y (4) (1+)
465.25226	399.3
466.12109	109.9
467.13043	199.4
469.39948	103.0
470.24445	35.6
471.16968	54.3
472.03040	12.6
473.10858	54.1
474.95398	31.0
476.03033	58.5
476.97815	46.2
479.16071	54.8
480.17102	372.7
481.22626	111.7
484.31415	48.0
485.45978	44.5
486.38641	137.7
487.09717	80.6
488.20258	114.7
489.30402	89.1
491.48187	84.9
493.02496	12.6
495.34216	41.9
496.42523	168.8
497.30847	346.6
498.74567	190.7
499.45569	137.9
500.26367	77.8
501.64441	45.1
503.66467	94.2
504.47668	13.8
505.33453	96.4
506.22675	194.7
507.32050	64.9
508.17114	18.5
508.96588	120.7
511.13623	176.1
512.02881	83.5
513.85419	131.6
515.15411	290.1
515.87366	68.4
518.36603	110.5
519.38232	239.3
520.43701	414.3
521.30237	730.4	y (11) (2+)-NH3, y (11) (2+)-H2O
522.24359	21.5
522.84631	21.8
524.67725	118.0
525.28699	1197.5	b (6) (1+)
526.22083	610.4
527.29456	83.7
528.24768	80.4
530.05835	10084.6	y (11) (2+)
530.92194	1542.4	b (18) (3+)-H2O-P, b (18) (3+)-NH3-P
532.01404	139.8
532.99884	102.8
535.12219	17.2
536.00366	436.4
537.46533	849.9	b (18) (3+)-P
538.29175	704.2
539.37311	214.5
540.25116	516.6
541.01868	202.6
542.19421	101.4
545.07495	28.0
546.58008	49.5
547.82513	84.7
548.47260	29.1
550.38873	87.8
551.10309	38.8
551.99420	342.5
555.31677	106.3
557.55457	140.0
558.52142	246.9
561.66479	211.5
563.02362	328.3
563.89960	181.4
565.65594	287.0
569.38770	469.4
571.07208	83.0
572.26147	217.8
573.54846	78.3
575.14832	134.2
577.15546	132.7
578.18146	48.1
579.35107	186.3
580.13232	215.7
581.35345	18.7
582.32599	75.3
583.24957	169.4
584.37262	145.8
585.62494	809.9
586.59381	242.8
587.38214	96.7
588.00330	522.9
589.33667	75.7
590.89984	420.9
591.96997	223.7
593.21484	203.5
594.33173	307.5
595.38013	476.6
596.51971	41.7
598.47491	211.1
599.35516	326.3
600.47736	487.6
601.46893	243.6
602.82715	195.3
603.99945	230.9
605.85052	308.5
607.07727	311.8
608.27972	50.5
609.33856	336.5
610.38458	290.5
611.40021	405.3
613.00702	58.6
614.67621	1233.7	b (12) (2+), b (13) (2+)-P
615.40088	452.5
616.59149	392.8
617.51105	253.1
618.54620	346.2
619.59210	535.8
620.50775	636.7	y (18) (3+)-NH3
622.16443	244.0
624.25446	348.4
624.91223	183.9
626.47552	533.2
627.30164	932.7
628.31531	918.7
629.17847	569.0
630.10101	188.0
630.73151	63.7
631.77344	99.9
633.44897	144.8
634.62421	420.8
635.42065	1153.7
636.27911	891.5	y (6) (1+)
637.38312	633.4
638.35162	1030.2	b (21) (3+)-H2O-P, b (21) (3+)-NH3-P, b (7) (1+)
639.31915	318.4
640.36847	642.2
641.36328	134.0
642.85345	533.0
644.04688	515.1
644.75427	201.2
645.66248	54.3
646.26819	496.3
647.59521	325.5
648.56421	58.1
649.38470	206.5
650.33740	222.2
651.34308	224.6
652.39514	595.8	b (20) (3+)-NH3
653.28668	575.2
654.31384	877.3	b (13) (2+)-H2O
655.58014	1611.9	b (13) (2+)-NH3, y (13) (2+)
656.40454	646.9
657.73065	874.7	y (19) (3+)-H2O, y (19) (3+)-NH3, b (20) (3+)
658.94708	422.3
659.85236	86.8
660.89874	199.0
661.88647	320.8
663.01563	1605.6	b (15) (2+)-H2O-P, y (21) (3+)-NH3-P, y (21) (3+)-H2O-P, b (15) (2+)-NH3-P
663.92871	1764.9	b (13) (2+), y (19) (3+)
664.62677	755.9
665.61047	346.7
666.21729	88.4
667.08447	306.7
668.20465	462.1
669.49500	542.8
670.13690	22.6
671.51044	2368.8	b (15) (2+)-P
672.33472	469.9
673.23773	277.5
674.38916	99.9
675.35779	210.5
676.10394	592.6	b (22) (3+)-NH3-P, y (20) (3+)-H2O, b (22) (3+)-H2O-P, b (21) (3+)
677.31573	959.0	y (20) (3+)-NH3
678.35876	340.2
679.49939	151.3
680.37079	45.9
681.33356	245.6
681.98383	57.0
683.21466	2364.6	b (14) (2+)-NH3, b (14) (2+)-H2O
683.95374	1311.9
685.22552	966.7
686.31958	527.2
687.09735	375.0
687.74469	612.3
688.43237	134.4
689.70282	1204.0	y (14) (2+)-P
690.37396	854.5
691.73114	4016.3	b (14) (2+)
692.44293	2812.7
693.10809	709.5
694.32062	73.7
695.90570	2249.9	y (21) (3+)-NH3, y (21) (3+)-H2O
696.79303	543.5
697.63116	346.5
698.58466	792.8
699.73126	710.0
701.16431	971.6	y (22) (3+)-H2O-P, y (22) (3+)-NH3-P
701.91510	1196.4	y (21) (3+)
703.47089	693.4
704.34393	764.2
705.41595	1649.5
706.46747	1010.3	y (22) (3+)-P
707.09015	482.8
708.64923	347.4
709.45917	133.1
711.60834	2678.2	b (16) (2+)-H2O-P, b (15) (2+)-H2O, b (16) (2+)-NH3-P
712.54529	2848.8	b (15) (2+)-NH3
713.91101	7618.9	b (22) (3+)
714.63300	5934.5
715.63715	671.2	y (15) (2+)-H2O-P
716.42938	111.0
717.88708	877.2	[M+3H] (3+)-NH3-H2O-P
719.19330	1215.1
720.49286	8281.4	b (16) (2+)-P, b (15) (2+)
721.45544	1995.4	b (8) (1+)-H2O
723.19244	1089.6
724.59174	9112.9	y (15) (2+)-P, [M+3H] (3+)-H2O-P, [M+3H] (3+)-NH3-P
725.43256	2858.7
726.40375	1146.0
727.34070	788.3
728.09900	278.6
729.31683	904.9
730.27191	5742.6	y (14) (2+)-NH3, [M+3H] (3+)-P, y (14) (2+)-H2O
731.24420	2689.5
732.21686	726.2	y (7) (1+)-H2O
733.35809	1077.8	y (7) (1+)-NH3, y (22) (3+)-NH3, y (22) (3+)-H2O
734.29437	659.1
735.24908	1211.4
736.38513	2700.4
737.37714	1245.1
738.35181	667.8
739.07794	2282.1	y (14) (2+)
739.81781	2418.0	b (8) (1+), y (22) (3+)
741.00861	648.6
742.06854	1793.3
743.17548	1087.5
744.25262	1928.8
745.23944	3341.3
746.00970	1627.2
747.07874	1189.8
748.15765	1507.6
748.99689	560.8
749.72089	448.2
750.80756	2199.3	y (7) (1+)
751.51373	4676.9	[M+3H] (3+)-NH3-H2O
752.98645	5279.1
754.09064	2104.3
755.14673	869.0
757.59015	40.1
759.90765	25.1
762.66028	124.5
767.56091	220.6
768.18787	149.3
769.42377	141.0
772.30542	124.7
773.15198	84.8
774.39886	344.0
776.09070	2059.6	y (16) (2+)-P
777.21948	480.2
778.20355	132.7
780.43146	319.6
781.37140	1216.1
782.41736	588.3
783.37903	62.3
785.65369	58.4
786.75543	219.9
787.50580	214.8
788.75592	128.1
789.70380	44.5
791.33319	18.6
792.31885	327.8
793.61603	441.4
794.48761	84.9
796.49292	54.5
797.13239	82.9
798.95422	21.8
799.82104	96.2
800.74109	63.5
802.20245	207.5
802.90765	99.1
804.33124	76.6
805.51172	139.8
807.08545	64.5
808.53204	148.4
810.14374	327.3
811.77484	662.3
813.10718	87.2
814.57599	25.1
815.95844	704.3	y (16) (2+)-H2O
816.71234	859.8	y (16) (2+)-NH3
817.35919	1098.0	b (17) (2+)-NH3, b (17) (2+)-H2O
819.14850	54.0
820.15430	259.8
822.16516	34.1
823.76617	470.8
825.19751	3203.0	b (17) (2+), y (16) (2+)
825.92993	1515.4
826.62335	546.9
827.39996	125.9
828.23920	177.8
830.30341	474.1
831.46979	531.9
832.56970	693.4	y (17) (2+)-P
833.39801	432.9
834.17163	21.6
835.81903	156.9
837.48785	248.3
838.67596	114.1
840.31946	59.9
841.25848	213.5
843.44269	77.8
845.49829	44.8
847.35968	6779.5	y (8) (1+)
848.51996	2509.7
849.38354	662.0
850.19684	391.3
851.35846	333.9
852.58636	548.4
853.46179	421.0
854.29230	298.6
855.14270	352.1
855.99579	170.8
857.07587	258.5
860.19037	111.0
861.81354	125.6
862.57001	182.4
863.62592	171.4
864.54407	235.2
866.79773	407.7
868.20850	177.2
869.62372	437.8
870.57092	453.9
871.32446	258.7
872.77740	1002.5	y (17) (2+)-NH3, y (17) (2+)-H2O
874.00482	617.3
877.03296	188.9
878.05817	312.5
879.37799	607.5	b (10) (1+)-P
880.50189	1005.0	y (18) (2+)-NH3-P, y (18) (2+)-H2O-P
881.34070	2875.5
882.08929	4032.2	y (17) (2+)
883.04321	348.0
885.14398	28.0
886.01910	254.1
886.95068	29.5
887.89496	66.4
889.10492	1167.4	y (18) (2+)-P
890.07959	937.0
891.01678	247.2
893.05200	452.8
894.38971	1179.1
895.41382	1797.8
896.36694	2024.5
897.32172	475.2
899.22833	218.0
900.45367	23.0
903.18695	946.1	b (19) (2+)-NH3, b (19) (2+)-H2O
904.24780	4106.5	y (9) (1+)
905.32397	2968.2
906.49042	312.2
907.34326	307.1
909.20923	253.6
909.94476	204.8
910.56348	61.0
911.94214	835.4	b (19) (2+)
912.65594	515.7
913.34662	300.1
914.29120	17.2
915.39020	162.3
916.35431	119.9
917.46210	49.8
918.29474	85.9
919.24414	269.8
920.69653	627.9
921.97308	462.0
923.26227	169.2
925.47583	437.1
927.57599	364.7
928.63361	336.9
929.51178	1298.4	y (18) (2+)-NH3, y (18) (2+)-H2O
930.34674	461.3
931.02924	371.8
931.86871	204.1
933.95483	163.3
935.00000	303.5
935.62640	105.2
936.55151	335.8
938.03412	11209.7	y (18) (2+)
938.91479	3751.7
939.73834	1582.6
941.25854	144.8
943.34418	96.1
944.51544	241.6
945.85492	153.8
946.93555	113.0
947.94800	289.7
949.33307	344.3
950.64063	161.5
951.58008	217.3
952.53296	119.7
954.06439	81.8
955.03857	82.4
956.89478	328.0
958.32172	255.7
959.96808	92.1
961.44623	1308.8	y (10) (1+)
962.38190	617.0
963.45776	168.4
964.79663	122.0
965.59619	232.3
967.42181	60.5
968.48456	333.0
969.52728	222.1
970.39868	321.7
971.48804	32.4
972.13062	44.9
972.97626	254.3
974.14020	70.2
975.27765	138.4
976.42255	520.0
977.31641	702.5	b (20) (2+)-NH3, b (10) (1+)
978.33105	641.0
979.82074	149.6
981.63409	142.2
982.58661	140.4
983.83649	147.8
985.36932	1723.1	b (20) (2+), y (19) (2+)-NH3, y (19) (2+)-H2O
986.35840	681.3
987.41382	90.3
988.82593	118.0
989.50201	169.6
990.16559	79.8
993.11865	411.4
994.58942	1401.1	y (21) (2+)-NH3-P, y (19) (2+)
995.51764	792.6
996.19427	45.7
996.95215	35.4
998.35736	84.6
1000.18329	276.3
1001.22510	215.6
1002.49274	1737.0	y (21) (2+)-P
1003.45416	1194.5
1004.68024	302.4
1005.44019	408.8
1006.37360	120.1
1007.45050	215.4
1011.23114	271.4
1012.26617	305.5
1013.09155	406.6
1013.77881	410.1
1014.63452	357.8
1015.88959	78.2
1017.01074	76.2
1018.38251	55.4
1019.08350	220.7
1020.20898	64.5
1021.71893	624.8	b (22) (2+)-P
1022.99591	1738.8	y (20) (2+)
1024.08972	834.9
1025.43774	138.9
1027.25415	202.2
1028.20422	95.6
1029.46680	510.0
1030.23706	130.6
1032.55225	98.3
1033.57556	71.9
1034.43579	140.0
1037.17651	410.7
1038.37048	90.8
1040.37952	76.8
1041.66870	468.0
1043.15161	1861.3	y (21) (2+)-NH3, y (21) (2+)-H2O
1044.12817	735.7
1045.17554	391.2
1046.25378	89.5
1047.53662	359.0
1048.86694	177.8
1049.72241	176.3
1051.50586	10965.4	y (21) (2+)
1052.20972	10035.2
1053.08850	2118.2
1053.78528	462.6
1054.97888	118.3
1057.05261	465.6
1057.84412	191.9
1058.47852	753.8	y (22) (2+)-P, y (11) (1+)
1059.55127	412.4
1060.53479	273.8
1061.64575	636.5	b (22) (2+)-H2O
1062.34155	845.2	b (22) (2+)-NH3
1065.38257	58.8
1070.52759	4592.2	b (22) (2+)
1071.69165	1622.8
1072.35083	42.4
1073.96533	110.6
1074.97937	140.9
1078.25464	506.2
1079.18750	1217.4
1080.08142	182.0
1081.16211	39.2
1082.15906	62.5
1083.50757	33.2
1084.28210	130.8
1088.93091	116.7
1089.73083	123.0
1095.25098	43.6
1097.53333	169.0
1100.25769	63.7
1102.15723	50.0
1103.55298	175.8
1105.36133	113.4
1110.52808	59.9
1113.59009	328.9
1114.35107	301.7
1115.41809	541.3
1116.38794	266.3
1117.28662	165.0
1118.26672	292.2
1119.18237	60.3
1123.24280	307.6
1124.40027	343.3
1125.55823	114.7
1126.79028	23.3
1127.71045	66.9
1128.37292	78.2
1129.04858	29.7
1130.48535	32.7
1131.32800	261.4
1131.94507	177.6
1132.96033	574.1
1133.61462	389.5
1134.42542	538.1
1135.54663	199.6
1136.37561	75.0
1142.41943	141.0
1143.22656	92.2
1144.60681	96.9
1145.30347	67.5
1146.28162	102.4
1149.36023	187.3
1150.66406	49.6
1161.16370	90.7
1162.68530	95.4
1164.63062	29.4
1165.31604	12.6
1166.05054	55.6
1168.38806	200.9
1169.17090	74.9
1172.28711	96.6
1173.22473	98.2
1177.50317	23.7
1178.16602	70.1
1179.60974	87.4
1180.22400	70.8
1181.28259	203.2
1182.52075	49.2
1186.28638	27.5
1187.41089	81.9
1192.71851	103.9
1196.67822	58.9
1197.42383	26.5
1198.48804	142.8
1199.44946	50.7
1200.25806	20.3
1201.14331	31.7
1205.49866	42.1
1206.94849	141.6
1211.06055	666.4	b (13) (1+)-NH3-P, b (12) (1+)-H2O, b (12) (1+)-NH3
1212.34045	400.4
1213.61621	43.0
1214.42688	171.7
1216.26416	14.1
1217.32617	251.5
1218.62915	42.9
1219.48962	38.8
1221.49976	86.1
1222.31824	92.7
1223.38965	90.8
1224.58069	67.2
1225.57361	82.1
1228.39600	3075.5	b (13) (1+)-P, b (12) (1+)
1229.40710	3001.6
1230.38879	719.2
1231.70691	483.8
1232.94739	144.9
1234.34021	338.0
1235.74072	144.3
1237.28308	72.5
1239.34839	1193.1
1240.44324	676.0
1250.07410	36.2
1252.60986	27.6
1253.70850	26.0
1254.74084	57.5
1255.45105	47.6
1256.84778	113.3
1259.25977	46.6
1261.59070	49.6
1269.73059	70.9
1270.68774	47.7
1275.35425	146.1
1279.36023	92.3
1286.49438	68.1
1289.75122	92.1
1293.51672	165.6
1294.30542	134.8
1297.51379	72.7
1298.33521	196.9
1301.56506	103.7
1306.84619	58.8
1308.21570	291.9
1309.44446	42.9
1310.48108	34.4
1314.41443	47.0
1321.62256	84.6
1322.47974	143.7
1327.39099	99.2
1328.88916	34.1
1330.34143	80.0
1331.46570	36.8
1333.43628	26.4
1334.62634	50.6
1339.97498	57.2
1343.33337	192.3
1344.90002	99.6
1346.61438	32.2
1347.59912	233.3
1348.34351	160.0
1349.41321	177.0
1358.51379	35.7
1362.41943	80.0
1363.21130	38.6
1364.47449	174.8
1365.53918	485.4
1366.26086	24.5
1367.35193	59.9
1372.06201	58.6
1376.37708	35.6
1378.66931	28.0
1379.57385	38.9
1382.42480	275.7
1383.50891	124.1
1384.25330	159.0
1387.37341	21.4
1389.70032	51.0
1394.89746	140.4
1395.51990	89.2
1404.14905	52.2
1409.71265	53.6
1411.30261	37.2
1422.19397	78.3
1424.33130	100.8
1425.90894	79.9
1439.41052	1474.6	b (15) (1+), b (16) (1+)-P
1440.51147	711.4
1441.45251	686.4
1442.75317	402.1
1452.35254	44.9
1454.31921	65.5
1455.62463	18.7
1459.78357	29.1
1461.43372	29.5
1468.82678	36.1
1483.59875	35.7
1486.48047	76.3
1488.08557	32.6
1512.53064	70.6
1517.51501	80.0
1523.12878	37.1
1541.11365	47.6
1585.59119	102.4
1594.90320	77.0
1615.55017	31.0
1622.84070	114.7
1638.46887	176.6
1639.56482	66.4
1650.68689	43.0
1669.29419	34.1
1951.59790	109.3
