# Supplementary material for: Phosphoproteomic Analysis of Platelets Activated by Pro-Thrombotic Oxidized Phospholipids and Thrombin
Source: PLoS One. 2014 Jan 6;9(1):e84488. doi: 10.1371/journal.pone.0084488 (PMC3882224; doi:10.1371/journal.pone.0084488)
Supplement: Annotated Spectra S1 — (ZIP) [file pone.0084488.s004.zip › AIGGIILTASHNPGGPNGDFGIK_-10_2_93764.txt]

m/z	i	matches
228.19702	19.0
229.28351	15.6
230.06076	106.5
238.92297	48.1
244.08168	46.4
245.29066	88.6
246.17204	13.9
252.11774	79.5
252.91093	36.0
253.96793	39.3
257.95645	35.5
261.23990	66.1
271.04190	40.6
272.35535	84.6
274.37625	28.7
276.39441	86.8
284.05280	148.1
288.08359	85.6
289.60919	46.4
290.25363	106.7
297.40845	42.8
298.03534	35.5
299.06512	906.7
300.13577	47.3
302.29639	71.0
307.43613	27.5
308.89532	46.0
310.87225	20.7
317.38440	110.0
318.77158	173.0
320.16397	34.1
325.01410	24.1
328.20721	86.2
330.86731	66.0
333.46320	97.9
334.24036	19.1
340.16168	30.7
341.22754	25.8
343.01379	19.0
344.32880	71.1
347.38580	51.1
349.34564	49.5
354.96344	110.9
356.30771	54.5
356.95203	22.4
363.19464	24.1
364.35522	96.7
366.99689	529.7
368.20862	93.7
373.12451	355.2
373.96625	67.6
375.18317	22.4
377.43738	37.6
378.50751	35.9
380.90979	82.5
383.08313	15.6
384.18237	863.8
385.42822	197.0
386.70807	209.0
388.14545	19.0
389.31702	188.9
390.41235	661.5
391.40112	524.1
392.53577	81.0
394.01160	47.8
395.24451	21.2
396.90198	290.4
400.43140	287.8
401.17712	82.3
402.05536	90.7
403.44373	57.5
409.69440	40.6
410.40204	39.2
412.22913	1893.0	b (5) (1+)
413.29797	195.9
415.98523	527.4
418.94580	81.9
421.37390	95.8
423.13025	135.0
424.38702	2511.2	y (8) (2+)
425.84192	111.5
436.46783	52.8
440.32666	25.8
441.05365	120.9
443.15430	67.9
444.51959	84.7
445.27893	41.2
446.24677	89.8
449.20642	142.1
450.40149	273.7
451.35364	17.3
452.89355	1088.3	y (9) (2+)
453.74451	128.7
455.44196	190.8
456.05688	49.3
457.37366	96.4
459.32495	46.5
462.07788	39.5
463.19879	161.8
464.33197	1726.3	y (4) (1+)
465.41516	403.3
467.54297	55.8
468.25537	41.2
469.11517	20.3
476.13141	283.4
479.09735	212.3
480.27094	324.3
481.20441	221.3
482.01038	47.7
483.07300	80.0
485.99982	65.4
487.55145	98.4
491.11963	29.1
491.79218	54.1
493.30524	325.6
494.42828	35.9
496.81421	323.3
498.24835	133.5
499.39514	66.1
503.29901	37.6
505.60266	57.5
508.97266	151.9
510.21472	168.4
512.10077	356.7
513.05487	259.8
513.96094	71.0
515.09967	27.5
516.15839	233.1
517.41394	22.8
518.40405	93.7
520.33881	125.1
521.29620	1040.3	y (11) (2+)-H2O, y (11) (2+)-NH3
522.29974	310.3
525.10858	1281.9	b (6) (1+)
526.27100	670.7
527.32697	83.4
528.17419	82.3
530.04486	11729.3	y (11) (2+)
531.05115	2736.1	b (18) (3+)-NH3-P, b (18) (3+)-H2O-P
531.94012	75.5
533.08038	614.8
534.16193	156.2
536.65662	272.1
537.33270	446.1
538.28906	384.0
539.58252	295.9
540.50519	57.6
541.56104	274.8
546.68561	169.8
547.33044	25.8
548.56793	132.0
549.97119	95.4
551.58374	219.2
552.68427	45.6
553.36182	86.4
555.55511	173.1
558.33057	145.2
559.99927	138.4
565.81549	123.4
567.19647	61.0
568.48920	86.5
569.17194	34.7
572.24933	154.4
573.35559	120.5
574.85431	138.5
576.72015	108.6
577.66766	265.0
578.68561	123.4
579.59528	194.1
581.26691	52.8
582.28876	60.9
585.04102	33.0
586.54718	354.1
587.84186	390.8
591.78223	453.6
592.62714	65.3
593.50031	413.0
594.39191	254.2
595.40942	539.1
596.47101	174.1
597.32721	77.9
597.96222	54.0
599.25397	327.1
600.24744	91.5
600.87183	143.7
603.07733	55.8
604.47693	50.8
606.27588	326.2
608.29449	361.8
609.37201	65.6
610.16656	378.8
612.32330	133.0
614.63025	2098.6	b (13) (2+)-P, b (12) (2+)
615.27472	605.2
615.96808	418.2
617.30731	32.6
618.80414	116.2
620.06012	493.6
620.70612	419.2
621.49249	259.2
622.20117	94.1
624.35651	15.6
626.33423	228.4
627.05304	713.9
627.95410	581.8
628.88831	451.8
630.12256	418.1
630.95746	20.6
632.58063	17.3
633.79132	526.9
635.02234	757.1
636.06598	1773.5	y (6) (1+)
637.26276	845.4
638.35370	1134.9	b (21) (3+)-H2O-P, b (7) (1+), b (21) (3+)-NH3-P
639.29639	555.0
640.44696	245.5
641.66101	214.7
643.03583	1158.9	b (21) (3+)-P, y (20) (3+)-H2O-P, b (14) (2+)-P
643.78284	92.4
645.20398	419.8
646.02472	262.6
647.16357	304.2
648.33337	331.0
649.90900	483.3
652.17242	960.4	b (20) (3+)-NH3
653.52600	850.1
654.41998	463.5
655.49249	1917.9	b (13) (2+)-NH3, y (13) (2+)
656.18243	260.9
657.03442	318.3
657.98053	195.5
658.71252	17.3
660.78522	319.2
663.45276	2775.1	y (21) (3+)-NH3-P, b (13) (2+), b (15) (2+)-NH3-P, y (21) (3+)-H2O-P, y (19) (3+)
664.40472	3266.0
665.46729	190.9
666.55408	398.0
668.89703	1136.4	y (21) (3+)-P
669.73840	59.1
670.43286	181.8
671.36810	1853.0	b (15) (2+)-P, b (21) (3+)-NH3
672.23779	439.0
673.24597	444.0
674.52838	529.3
675.29572	247.4
676.27924	1155.9	b (22) (3+)-NH3-P
677.05011	1685.6	y (20) (3+)-H2O, y (20) (3+)-NH3, b (21) (3+)
677.99957	265.8
678.85480	275.7
679.70068	226.8
680.63574	106.4
681.73199	291.4
682.76569	607.4
683.48694	3338.5	b (14) (2+)-H2O, b (14) (2+)-NH3
684.43524	1173.9
685.64752	562.9
686.74261	320.5
687.59082	208.1
688.39862	348.9
689.91754	1088.0	y (14) (2+)-P
690.86017	643.7
692.01312	7363.0	b (14) (2+)
693.16217	1326.7
694.06494	205.0
695.64935	2026.2	y (21) (3+)-NH3, y (21) (3+)-H2O
697.05670	432.2
698.25909	1032.8
699.19574	364.4
701.30359	1820.4	y (21) (3+), y (22) (3+)-NH3-P
702.27386	674.7
703.25739	115.3
704.26141	431.6
705.14227	1197.1
706.06128	735.4
706.73273	613.0
707.48517	324.4
708.72675	249.7
709.67688	354.5
710.37677	226.1
711.52002	2223.1	b (15) (2+)-H2O, b (16) (2+)-NH3-P, b (16) (2+)-H2O-P
712.61298	3425.5	b (15) (2+)-NH3
713.60736	1790.4
714.25372	8449.5	b (22) (3+)
715.17438	4262.3
716.65027	583.1
717.40149	161.9
718.41669	917.9
719.38702	2002.6
720.45831	10868.1	b (16) (2+)-P, b (15) (2+)
721.50055	1777.2	b (8) (1+)-H2O
722.68695	218.4
723.37054	709.4
724.58252	11403.3	[M+3H] (3+)-NH3-P, y (15) (2+)-P, [M+3H] (3+)-H2O-P
725.50214	2411.5
726.32751	760.5
727.06274	932.5
728.24750	756.7
729.78583	3385.8
730.50409	4903.7	[M+3H] (3+)-P, y (14) (2+)-H2O, y (14) (2+)-NH3
731.18683	2076.6
731.94379	1211.7	y (7) (1+)-H2O
732.73102	317.9
733.76935	804.0
735.01575	1083.3
736.28967	657.4
737.24353	1400.6
737.97150	840.8
739.02618	2128.0	y (22) (3+), y (14) (2+), b (8) (1+)
739.80157	1541.2
740.65735	642.8
741.43268	335.4
742.43109	1039.6
743.21375	1299.0
744.66162	1684.0
745.51605	1774.2
746.47076	1403.8
747.55939	1408.5
748.36316	1822.3
749.29865	323.3
750.20416	1075.2	y (7) (1+)
751.40411	6649.5	[M+3H] (3+)-NH3-H2O
752.71277	2304.9
753.71362	3208.2
754.90063	819.5
756.71466	350.3
761.00067	54.5
765.05530	162.0
766.99994	391.6
768.18390	284.5
771.96930	35.9
774.00073	229.7
775.09027	427.7
775.95306	1157.1	y (16) (2+)-P
776.76062	1221.9	b (17) (2+)-P
777.79755	235.6
778.73737	278.6
779.56879	117.2
780.29034	390.2
781.29730	508.9
782.48248	554.7
783.48309	499.0
787.22198	293.4
788.83337	49.5
789.74921	228.3
790.45825	170.6
791.64490	72.2
792.63654	159.3
793.45258	22.4
795.49774	314.3
798.06201	82.3
799.08698	83.5
800.43469	131.5
801.45819	170.1
802.27124	119.5
803.22028	134.7
804.04626	435.9
804.92352	78.3
805.76288	272.0
806.75446	29.2
808.53510	367.8
810.43665	277.5
811.23773	195.6
812.04999	270.2
814.32141	368.4
814.93341	36.8
816.58966	1345.4	y (16) (2+)-H2O, b (17) (2+)-H2O, y (16) (2+)-NH3
817.76227	185.9
818.66083	82.2
820.07391	183.9
822.17926	189.9
823.49542	448.3
824.99066	6497.3	y (16) (2+)
826.09070	1462.0	b (17) (2+)
827.19049	223.8
828.46710	216.2
829.43451	448.5
830.26141	532.2
832.90924	1663.2	y (17) (2+)-P
833.94238	249.6
835.48260	73.3
836.31879	278.1
837.40173	114.5
838.12238	87.2
838.80292	62.4
840.10297	440.5
842.19574	372.9
844.19812	111.5
845.36786	386.6
847.25922	6625.5	y (8) (1+)
848.36176	2836.2
849.48175	993.7
850.67694	625.7
851.96094	98.6
853.20740	639.2
853.97931	178.6
854.79572	112.5
855.40143	59.4
856.13995	30.8
858.59113	165.7
859.51923	432.5
860.59814	218.5
861.98254	172.5
863.55243	530.0
865.06543	42.6
867.01984	127.1
868.11127	472.5
869.74158	285.1
870.38666	279.5
871.59894	293.6
872.56262	1654.8	y (17) (2+)-H2O, y (17) (2+)-NH3
873.41595	746.5
874.27460	245.7
875.86017	49.1
877.50934	83.0
878.43695	304.3
879.38483	642.2
880.54449	1402.4	y (18) (2+)-NH3-P, y (18) (2+)-H2O-P
881.41541	2249.2
882.07928	5578.9	y (17) (2+)
883.22943	57.4
884.11646	136.7
884.75983	8.0
886.72485	344.7
888.22290	106.0
889.17328	2446.8	y (18) (2+)-P
890.20410	518.4
891.35571	269.4
892.03540	15.8
894.34570	901.8
895.40869	1661.5
896.31470	718.2
897.44965	162.0
898.35223	105.1
898.98578	137.8
900.43799	254.9
901.15210	65.5
903.45020	1968.7	b (19) (2+)-H2O, b (19) (2+)-NH3
904.33868	6118.8	y (9) (1+)
905.44653	2634.9
906.34204	958.5
907.10327	141.7
908.14459	216.5
909.17487	333.8
910.22168	100.1
910.85767	69.5
912.04547	1240.9	b (19) (2+)
912.96875	243.3
914.01678	117.6
915.55420	129.7
916.40381	233.1
917.02496	28.4
918.71558	488.7
919.71857	222.8
920.54517	265.8
925.02057	216.6
925.62183	61.1
926.22540	52.0
927.55170	98.1
929.09247	2571.7	y (18) (2+)-NH3, y (18) (2+)-H2O
929.98969	1017.4
931.06537	353.5
932.07739	58.1
932.92847	99.9
934.48602	68.3
935.81549	162.5
936.68512	599.2
937.79803	5578.3
938.49103	7220.0	y (18) (2+)
939.20166	2458.7
940.01172	765.7
941.49756	357.6
943.19989	161.6
944.24658	94.3
945.53864	243.7
946.35529	73.4
947.38812	223.0
948.17480	143.7
949.09296	440.8
950.64307	81.1
951.70532	310.0
953.25775	365.2
954.46094	92.4
956.96320	354.6
957.90753	98.4
959.19342	27.1
961.40021	920.6
962.29126	772.3
963.43512	291.4
964.28888	51.9
965.05200	74.6
966.46143	188.7
968.13239	178.1
969.53857	25.3
970.49274	152.1
972.12897	455.5
973.55292	276.1
974.61743	178.4
976.05731	468.7
976.96161	36.5
978.28510	386.3
979.83691	201.7
981.49261	286.6
982.91772	207.8
984.79541	410.5
985.58942	1622.9	y (19) (2+)-H2O, y (19) (2+)-NH3, b (20) (2+)
986.44489	288.9
987.29199	79.2
988.39227	247.5
989.71796	411.1
991.40088	331.1
994.35596	951.6	y (21) (2+)-NH3-P
995.24799	1059.6	y (19) (2+)
996.56769	335.0
997.49445	155.1
999.38568	183.1
1000.54010	49.9
1002.61304	2444.8	y (21) (2+)-P
1003.41168	498.4
1004.59473	696.5
1005.67676	433.2
1006.75995	322.7
1007.43622	262.5
1008.12128	42.3
1011.30353	254.9
1012.16431	46.1
1013.21210	629.8
1014.18256	313.1
1015.09357	685.4
1015.89478	133.5
1017.22577	364.0
1018.21320	37.5
1020.51996	314.4
1021.43243	734.5
1022.87769	1583.5	y (20) (2+)
1024.03186	708.5
1026.25427	182.3
1028.32056	233.8
1029.16907	621.3
1030.07410	337.5
1030.81628	350.2
1032.69763	194.6
1033.31226	83.4
1035.06836	131.8
1035.73047	132.5
1037.85547	148.6
1039.37952	42.6
1040.22925	235.8
1041.39136	279.6
1042.58057	792.5
1043.51172	1517.2	y (21) (2+)-NH3
1044.41541	715.1
1045.37134	273.6
1046.31445	176.4
1049.00696	237.0
1049.67773	8.2
1050.33740	210.7
1051.66333	18940.6	y (21) (2+)
1052.59375	6721.0
1053.35474	1520.2
1054.23975	357.7
1055.35864	155.7
1056.10645	62.7
1056.78809	22.4
1057.68994	351.9
1058.49268	1273.8	y (11) (1+), y (22) (2+)-P
1059.46094	520.3
1060.34021	232.6
1061.48584	777.3
1062.44958	1829.9	b (22) (2+)-NH3
1063.47351	685.9
1064.58496	120.8
1066.39270	67.6
1069.31812	345.8
1070.61279	4342.3	b (22) (2+)
1071.50708	546.0
1072.25293	266.0
1073.20313	44.4
1074.28381	262.3
1078.36377	461.4
1079.13416	434.7
1079.97192	466.0
1084.20520	66.0
1085.55200	85.5
1086.22803	51.8
1090.94360	33.9
1091.85974	287.7
1097.87134	83.1
1098.49438	23.7
1100.57959	34.2
1105.10278	104.9
1106.45105	125.4
1107.75342	144.3
1109.40698	167.7
1110.39233	101.7
1114.37158	240.4
1115.09363	197.3
1116.17700	336.7
1118.65625	98.1
1119.39185	103.0
1120.11646	133.9
1122.37683	129.6
1123.56445	253.1
1124.53906	434.2
1128.76294	388.3
1130.55054	105.3
1132.29675	595.6
1133.24072	565.3
1134.45764	29.1
1135.44629	25.8
1136.48572	203.7
1137.65833	34.2
1140.22778	106.1
1141.21191	122.7
1142.05371	87.6
1143.33521	41.0
1145.20642	20.7
1146.78833	83.7
1148.14197	33.5
1152.12378	52.8
1155.62891	49.4
1156.76831	69.4
1159.26440	206.7
1160.20947	100.3
1165.11987	54.5
1166.47852	119.1
1167.08203	87.8
1168.56555	88.1
1170.24719	36.2
1173.95044	68.3
1174.56909	84.1
1176.97485	45.9
1179.00647	144.7
1180.41455	41.0
1181.64807	58.8
1182.26929	160.3
1183.33301	42.7
1189.04602	56.1
1193.23047	74.4
1195.48340	57.4
1196.54932	91.3
1197.97766	81.3
1198.63428	73.0
1200.46106	73.5
1211.20898	718.0
1212.33435	480.0
1213.35889	438.6
1214.67297	25.8
1216.47742	353.3
1217.40906	73.3
1221.30469	52.4
1222.60278	50.9
1223.35767	61.0
1224.48718	112.5
1228.27014	5450.9	b (12) (1+), b (13) (1+)-P
1229.29858	3360.0
1230.24268	697.2
1231.13232	458.2
1233.26379	130.9
1234.94641	173.5
1238.77844	205.2
1239.42725	359.3
1240.44592	534.2
1241.54102	57.5
1244.63269	69.6
1249.45496	42.7
1253.62415	67.6
1254.82092	152.5
1255.63452	76.0
1256.39917	116.9
1259.21790	96.3
1262.91125	92.9
1269.45435	39.3
1271.68701	171.1
1281.19397	47.5
1283.30737	24.3
1285.31274	24.3
1286.14783	79.2
1290.21436	77.7
1292.35730	50.9
1293.09155	103.2
1299.46521	50.7
1300.36487	71.4
1302.80640	130.1
1307.52686	179.7
1310.49500	49.5
1315.31055	58.1
1320.31104	51.1
1323.17249	95.9
1325.63806	165.8
1326.65686	128.1
1328.46326	32.5
1331.55579	293.1
1332.62146	88.0
1340.16809	76.5
1348.09009	123.5
1349.42957	129.3
1350.46948	99.9
1355.95251	44.1
1360.43298	156.1
1365.20813	168.4
1367.16614	116.4
1367.83191	22.4
1368.52722	42.4
1369.33899	100.2
1377.40906	43.7
1378.49902	148.5
1380.66467	116.4
1382.01404	397.1
1383.25940	405.5
1384.37427	74.8
1394.21118	231.8
1395.45728	116.8
1408.10242	44.2
1413.01196	34.3
1422.03076	127.8
1423.27209	260.9
1424.21350	57.4
1439.46448	1147.7	b (15) (1+), b (16) (1+)-P
1440.53479	689.0
1441.33838	318.5
1454.76575	35.7
1460.55920	20.4
1472.60730	32.3
1473.31702	46.1
1489.29578	76.0
1496.63867	46.8
1522.36890	110.2
1524.47693	22.4
1536.02649	37.4
1539.39282	101.3
1540.89221	98.4
1542.58411	50.8
1543.30078	69.2
1581.49792	123.5
1594.80847	29.5
1609.03406	74.6
1638.85925	240.4
1640.62622	54.4
1648.69958	89.8
1731.13403	47.3
1758.22595	58.5
