# Supplementary material for: Phosphoproteomic Analysis of Platelets Activated by Pro-Thrombotic Oxidized Phospholipids and Thrombin
Source: PLoS One. 2014 Jan 6;9(1):e84488. doi: 10.1371/journal.pone.0084488 (PMC3882224; doi:10.1371/journal.pone.0084488)
Supplement: Annotated Spectra S1 — (ZIP) [file pone.0084488.s004.zip › AIGGIILTASHNPGGPNGDFGIK_-11_2_92588.txt]

m/z	i	matches
225.31226	107.8
227.99008	19.5
238.67201	86.2
239.30577	24.9
240.84781	122.8
243.36456	41.5
244.28345	91.0
245.08441	22.5
247.37146	86.7
250.18163	28.6
254.09256	161.0
255.76894	77.1
259.03845	33.2
261.27631	73.8
262.23157	70.9
271.35663	128.7
273.28958	35.1
274.82126	66.7
276.24255	257.8
279.98831	36.1
282.16315	30.1
284.34467	179.6
287.20868	15.7
288.40695	43.9
289.25488	271.3
290.28635	178.3
291.43936	33.3
292.21756	34.5
299.09998	312.5
300.10638	175.3
306.08267	59.8
307.25290	84.4
308.37067	59.0
313.22095	35.9
315.00012	79.2
317.26093	189.1
323.24619	22.5
327.04855	18.9
328.48505	47.1
331.41754	26.4
334.05194	57.8
337.44812	103.3
339.84949	65.1
341.12897	137.3
342.92679	26.8
346.24042	57.7
349.29398	57.1
353.58569	92.6
354.28259	223.3
355.87982	68.2
358.30939	122.4
359.34686	15.7
367.06757	288.7
368.09198	136.7
370.23468	92.3
371.13098	22.4
372.15454	94.6
372.93933	83.7
375.09094	36.0
378.19745	242.7
379.50238	180.1
384.19000	1018.0
385.32892	62.8
386.22125	47.9
387.46527	31.6
388.24023	35.4
389.06030	70.8
390.34045	537.6
391.38971	266.8
392.26569	408.5
394.44403	165.7
395.43610	43.3
396.66956	348.0
399.24371	493.5
401.25916	26.8
402.40167	32.4
405.32275	187.4
406.05035	66.4
408.81122	81.5
410.17993	17.6
412.10229	1586.7	b (5) (1+)
413.20428	773.2
414.18390	78.1
415.42896	132.3
416.33179	67.2
424.43274	2751.8	y (8) (2+)
425.37775	182.2
426.60809	84.7
427.57385	46.7
428.28577	33.2
430.79791	67.7
434.50061	152.8
441.18689	84.6
442.98572	26.2
444.34027	82.1
446.67151	99.1
448.26886	37.8
449.98840	26.2
452.16107	47.0
453.33405	719.6	y (9) (2+)
454.37451	315.2
455.02002	29.4
458.37421	44.2
460.56598	50.7
461.29510	40.7
462.58673	143.5
463.19794	154.6
464.28656	1087.7	y (4) (1+)
465.36774	412.9
469.28387	71.9
471.43762	190.7
474.03461	132.4
474.84070	124.7
476.00421	132.5
477.90643	233.4
479.89899	337.0
480.64496	162.0
481.28766	77.6
484.04968	137.0
485.25500	26.8
486.42804	45.2
492.49292	86.4
493.12939	24.4
494.22504	204.4
496.28033	37.8
497.38989	341.5
498.47998	56.2
499.22144	91.1
501.53876	312.0
503.43597	124.8
507.39404	229.6
508.31537	37.9
510.54791	97.5
512.94604	94.1
513.60999	28.6
515.29028	282.6
516.17322	64.1
517.30310	53.4
519.00806	372.3
521.32336	694.2
521.94067	320.0
525.17639	1710.0	b (6) (1+)
526.09149	651.8
528.12811	296.7
530.06281	14266.0	y (11) (2+)
531.24396	762.2	b (18) (3+)-NH3-P, b (18) (3+)-H2O-P
532.06519	94.1
533.09637	75.6
533.95898	92.1
535.79169	150.9
537.36365	1168.9	b (18) (3+)-P
538.28424	242.4
539.32050	171.2
540.68005	209.8
541.47131	95.8
543.31427	32.3
544.49133	59.9
548.38947	91.2
549.12982	73.7
550.36700	466.8
551.55035	84.8
554.29938	186.3
555.07660	23.1
558.36017	83.1
562.66589	375.3
564.62970	197.3
565.48352	78.6
568.15106	70.7
570.11432	577.2
571.20782	49.8
572.47296	442.0
573.40973	157.3
575.83392	108.6
576.44922	68.1
577.91211	56.5
579.15057	105.2
579.99957	207.1
581.33929	130.7
582.89594	73.9
584.48395	50.4
585.29626	234.1
586.85858	1111.4	y (18) (3+)-H2O-P, y (12) (2+), y (18) (3+)-NH3-P
587.86420	120.6
589.44714	44.3
590.45679	117.9
591.31219	511.0
592.09021	220.8
593.06952	95.5
594.40558	93.8
595.42859	223.0
596.35193	282.8
598.32745	334.4
599.54401	301.2
600.54272	1023.7
601.86920	544.9
604.16693	63.6
606.13519	502.1
607.05188	151.8
608.31671	327.2
609.11774	169.2
610.15216	467.2
611.66888	620.8
613.34814	188.0
614.91412	1577.3	b (13) (2+)-P, b (12) (2+)
616.05389	540.1
617.65265	514.0
618.38129	216.8
619.69391	249.7
620.58307	515.3
621.87073	191.7
623.53876	223.5
626.10950	146.5
626.93866	355.5
628.22424	1063.5
629.37885	829.9
630.26630	378.1
631.24390	211.0
632.12598	316.2
633.63007	156.5
635.05902	815.0	b (14) (2+)-NH3-P
635.81091	799.8
636.53247	1279.8	y (6) (1+)
637.47717	224.3
638.34021	886.2	b (7) (1+), b (21) (3+)-H2O-P, b (21) (3+)-NH3-P
639.39697	461.4
640.10992	85.1
641.51288	130.8
642.64215	230.0
643.47516	886.0	y (20) (3+)-NH3-P, b (14) (2+)-P, y (20) (3+)-H2O-P, b (21) (3+)-P
644.40100	257.8
645.43347	239.2
646.10950	232.6
647.52142	173.8
648.35516	118.0
649.70569	257.9
650.58588	74.2
651.20972	31.3
652.25250	628.0
653.54242	903.1
654.70532	1235.2	b (13) (2+)-H2O, b (13) (2+)-NH3, y (13) (2+)
655.79987	743.0
656.53314	400.3
657.58099	718.9	b (20) (3+), y (19) (3+)-H2O, y (19) (3+)-NH3
659.05103	149.8
659.83618	276.2
661.31293	599.1
662.55426	1124.0	y (21) (3+)-H2O-P, b (15) (2+)-H2O-P
663.65302	1929.8	y (21) (3+)-NH3-P, b (13) (2+), b (15) (2+)-NH3-P, y (19) (3+)
664.54706	893.9
665.47186	118.7
666.44647	53.6
667.30774	277.8
668.65436	498.5
669.39056	231.4
670.33600	496.4
671.45496	2438.1	b (15) (2+)-P
672.35248	371.2
674.08673	131.4
676.09052	473.8
677.03204	1736.2	y (20) (3+)-NH3, b (21) (3+), y (20) (3+)-H2O
678.26361	347.3
679.25458	207.9
680.89301	307.9
681.59015	244.2
683.13422	3210.9	b (14) (2+)-H2O, b (14) (2+)-NH3
683.90924	1767.1
685.13995	522.9
686.16058	405.1
686.92316	530.6
687.93146	556.5
689.08136	104.6
690.03229	1323.1	y (14) (2+)-P
691.07953	700.3
692.01996	7369.5	b (14) (2+)
693.04852	1319.2
694.29358	369.5
695.63098	1165.0	y (21) (3+)-H2O, y (21) (3+)-NH3
696.42487	764.3
697.42523	502.7
698.31189	899.2
699.04474	163.1
701.29187	2331.8	y (21) (3+), y (22) (3+)-NH3-P
702.51416	206.6
703.36249	240.5
704.43939	337.2
705.21844	1218.4
706.27844	2367.3	y (22) (3+)-P
707.12604	195.3
708.11432	192.5
709.88641	458.7
711.53143	2511.9	b (15) (2+)-H2O, b (15) (2+)-NH3, b (16) (2+)-NH3-P, b (16) (2+)-H2O-P
712.60413	2130.2
713.29559	980.1
714.11694	8354.2	b (22) (3+)
715.03571	2905.8
716.50812	1085.3	y (15) (2+)-NH3-P, y (15) (2+)-H2O-P
717.36285	67.8
718.73730	845.2	[M+3H] (3+)-NH3-H2O-P
719.66663	2413.0
720.48547	7779.5	b (16) (2+)-P, b (15) (2+)
721.36957	2104.7	b (8) (1+)-H2O
722.76392	1349.4
723.87256	3014.7
724.53357	5822.3	[M+3H] (3+)-H2O-P, [M+3H] (3+)-NH3-P
725.25836	3417.3	y (15) (2+)-P
726.17255	1443.9
727.10913	960.0
728.04987	449.2
729.14404	883.6
730.36444	5390.1	y (14) (2+)-NH3, y (14) (2+)-H2O, [M+3H] (3+)-P
731.55066	2359.3
732.21826	585.0
733.11627	1235.7	y (7) (1+)-H2O, y (7) (1+)-NH3, y (22) (3+)-NH3, y (22) (3+)-H2O
734.73505	784.7
735.81250	623.0
736.71967	736.3
737.60980	1728.0
738.72064	2335.1	y (14) (2+)
739.63281	2900.7	y (22) (3+), b (8) (1+)
740.67828	570.2
741.69769	1131.3
743.01801	522.4
743.97272	828.6
744.92865	1048.3
745.77783	2133.2
746.43457	947.8
747.60114	2417.2
748.31311	1432.7
749.06525	965.7
749.68658	1170.5	y (7) (1+)
751.38092	7560.4	[M+3H] (3+)-NH3-H2O
752.67224	2401.4
753.65375	3669.9
754.34711	645.1
755.57404	442.4
756.68896	23.1
760.21503	128.4
762.82532	37.3
764.21552	97.6
766.61652	40.6
767.84955	251.5
768.49097	150.4
769.53693	422.0
770.52081	75.4
774.65979	451.7
775.71588	410.9
776.44513	450.4
777.43262	202.3
778.22931	76.7
778.91144	77.2
780.70428	169.2
781.38416	384.2
782.31189	513.0
783.14471	67.1
788.55170	143.8
789.23346	131.7
789.87927	33.2
791.44672	77.2
792.40460	232.8
793.49756	37.3
796.10925	199.1
797.84320	85.8
799.63202	201.2
801.28241	267.3
802.73859	381.1
803.67035	87.7
804.47260	159.3
805.34790	226.6
805.99109	441.6
806.90289	301.8
808.22858	199.8
809.32935	156.3
810.49225	586.1
811.39301	285.4
812.49170	145.6
814.33246	46.8
816.03815	771.2	y (16) (2+)-H2O
817.04700	1097.5	b (17) (2+)-NH3, b (17) (2+)-H2O, y (16) (2+)-NH3
818.95679	116.9
819.76428	56.1
821.51947	159.2
824.02460	454.1
825.15326	5522.2	b (17) (2+), y (16) (2+)
826.13135	2082.7
826.85016	204.0
827.99402	17.6
829.02399	49.9
829.65204	494.2
830.61804	79.4
831.58051	462.9
832.29004	1164.8	y (17) (2+)-P
833.06329	978.2
833.88043	665.7
835.13715	61.7
836.16199	48.4
837.00446	163.3
838.41693	108.5
839.46124	35.4
840.97003	328.8
844.01312	67.3
844.90619	37.6
847.30365	6688.8	y (8) (1+)
848.35602	3245.2
849.54871	1070.4
850.46088	847.3
851.50043	176.6
852.44623	297.6
853.36328	76.4
854.33270	603.4
855.42499	409.7
856.68768	245.5
857.39429	315.6
858.27826	531.9
859.46173	131.5
860.81171	579.4
862.88867	121.5
863.63416	309.8
867.01215	52.6
867.87622	472.6
869.26642	44.4
870.27960	347.3
871.13843	485.9
871.93414	118.9
872.72443	998.2	y (17) (2+)-NH3, y (17) (2+)-H2O
873.33636	933.5
873.95990	46.5
874.78375	90.5
875.69946	358.9
876.46381	57.1
878.09662	28.6
878.93341	249.0
879.65930	340.9
880.86017	848.1	y (18) (2+)-NH3-P
881.66132	5384.5	y (17) (2+)
882.57367	2704.4
883.52838	242.9
884.29022	555.5
885.04584	153.3
886.47614	548.2
887.63965	254.4
889.14233	2481.7	y (18) (2+)-P
889.86523	188.8
890.62549	387.2
891.43311	406.7
892.36456	270.7
893.72089	846.0
894.59747	188.0
895.45587	1198.8
896.56317	1263.7
897.40497	135.3
898.54376	440.7
900.11353	304.2
901.17334	63.6
901.99371	147.4
903.01422	642.8
904.22192	5888.1	y (9) (1+)
905.33795	2385.7
906.21674	573.1
907.46234	369.7
909.62457	69.9
912.06793	1380.8	b (19) (2+)
913.04053	877.6
914.02423	373.8
915.62970	126.1
916.85156	252.5
920.24054	116.8
921.25537	99.1
922.43842	32.3
923.37103	118.2
926.21143	189.4
927.62140	591.5
928.95197	888.3	y (18) (2+)-H2O
929.85345	1170.1	y (18) (2+)-NH3
930.85699	177.1
931.93976	23.1
933.22198	54.3
934.76227	151.2
936.04510	209.3
938.10980	11975.9	y (18) (2+)
939.07196	4584.2
939.84259	272.7
942.73438	61.3
944.12433	205.4
946.10474	414.0
948.04279	291.5
949.77563	641.6
950.55664	78.4
951.58722	41.6
952.34644	173.8
953.57623	95.7
954.75616	94.5
955.83209	165.0
957.02930	31.4
957.94342	272.7
959.40570	126.1
961.34180	2357.8	y (10) (1+)
962.27509	942.6
962.89545	93.9
963.68707	118.1
964.88330	298.3
965.84003	143.1
966.64276	115.6
968.39740	508.8
969.62836	350.3
971.31366	383.1
972.27386	227.3
973.08887	56.1
976.31573	178.1
977.21307	384.2
978.47241	123.4
979.64355	425.0
980.28473	74.1
982.21924	170.6
983.21631	23.0
985.09302	651.0
986.15186	1601.1	b (20) (2+), y (19) (2+)-NH3, y (19) (2+)-H2O
987.18604	211.0
988.58270	32.3
989.46240	37.7
990.20111	132.8
991.75415	173.3
992.44708	220.2
993.43280	734.1	y (21) (2+)-H2O-P
994.54584	1969.2	y (21) (2+)-NH3-P, y (19) (2+)
995.45966	899.1
996.91107	216.4
998.57220	83.8
999.87213	150.8
1001.24725	132.3
1002.74115	1892.4	y (21) (2+)-P
1003.53857	1412.4
1005.34186	448.8
1006.62164	337.6
1007.58966	319.5
1009.17261	233.9
1010.04492	65.3
1013.88397	472.3
1014.48956	348.4
1015.13037	102.1
1016.46313	179.0
1017.28815	44.3
1018.37329	68.3
1019.55670	114.7
1020.68475	792.9
1021.67804	1660.7	b (22) (2+)-P
1022.68335	628.9
1023.76361	1073.3	y (20) (2+)
1024.52319	98.9
1026.01648	134.7
1027.19983	59.7
1029.70105	813.5
1030.48511	419.3
1032.58154	303.2
1033.75818	208.6
1036.75537	89.6
1039.35388	149.6
1040.39209	451.1
1042.89099	1114.4	y (21) (2+)-H2O
1043.67419	1681.7	y (21) (2+)-NH3
1044.62598	858.6
1046.23486	250.4
1047.32007	183.9
1047.93567	186.1
1048.78516	116.2
1050.27075	265.0
1051.64575	14003.7	y (21) (2+)
1052.54834	9964.9
1053.54785	1213.0
1055.03955	32.2
1056.75867	125.4
1058.45044	1828.8	y (11) (1+), y (22) (2+)-P
1059.38281	570.9
1060.49854	109.3
1061.67334	1071.7	b (22) (2+)-H2O, b (22) (2+)-NH3
1062.63989	816.2
1065.46472	81.0
1066.15454	65.9
1069.32202	531.0
1070.58923	3959.1	b (22) (2+)
1071.39050	1718.2
1072.27063	550.1
1073.50354	148.1
1074.67029	102.5
1078.42285	456.8
1079.42114	710.0
1080.19739	216.7
1082.57227	57.1
1083.71484	19.3
1085.38184	75.4
1086.41138	28.5
1091.39075	322.1
1092.63062	58.0
1093.38171	19.3
1095.42163	56.2
1096.18909	83.1
1098.27051	102.0
1101.12988	120.8
1102.58752	86.0
1109.10083	185.2
1110.00500	61.7
1113.42822	200.0
1114.25525	158.9
1115.11523	111.0
1116.37769	220.6
1117.35071	140.4
1120.63281	174.7
1122.28784	24.3
1123.41113	206.7
1124.56946	353.4
1125.83752	159.2
1126.54382	53.4
1127.93091	107.6
1130.50110	59.8
1131.51978	474.5
1132.36792	704.0
1133.28381	822.3
1134.05713	268.8
1135.69116	44.4
1136.61133	114.1
1142.40149	48.8
1145.86670	229.1
1146.69653	13.0
1147.37134	23.1
1148.37024	101.5
1149.10034	97.9
1150.44812	167.6
1153.06543	245.2
1157.97278	34.3
1159.32300	221.3
1160.42334	179.5
1162.03235	44.3
1164.36938	96.0
1170.46301	35.3
1173.39697	27.9
1176.98608	23.1
1178.81128	19.4
1179.47095	64.7
1180.57837	13.9
1182.15527	140.5
1183.65125	30.7
1185.17188	284.9
1194.86316	94.2
1198.60107	215.7
1199.87549	48.8
1201.15417	115.7
1205.12219	37.8
1211.28223	1281.6	b (13) (1+)-NH3-P, b (12) (1+)-H2O, b (12) (1+)-NH3
1212.32141	592.1
1213.41418	585.4
1216.04077	86.6
1217.48267	221.0
1218.18738	203.9
1222.39417	88.4
1223.58716	47.1
1228.36926	4899.0	b (12) (1+), b (13) (1+)-P
1229.37073	3281.2
1230.29797	437.9
1231.42212	234.8
1232.41101	49.8
1234.42578	157.0
1235.38391	37.8
1237.56616	112.8
1238.77051	279.2
1239.45410	457.3
1240.37939	261.3
1242.79456	39.9
1244.44885	57.3
1247.20544	220.3
1248.35022	19.4
1249.60876	68.3
1250.50891	225.8
1251.41663	61.4
1255.62146	39.0
1256.67261	89.4
1260.31189	60.2
1265.23474	62.4
1266.53564	77.5
1269.81433	66.0
1275.12952	89.1
1276.84937	105.9
1282.51343	146.2
1287.37341	103.2
1289.77966	55.4
1294.89807	103.6
1295.86304	21.3
1297.23523	198.5
1299.23059	26.4
1303.06860	20.8
1309.38660	160.6
1310.39758	41.8
1317.69141	75.8
1320.54016	335.7
1324.59656	24.9
1325.75391	54.4
1326.74487	34.1
1329.80310	118.7
1331.33020	124.1
1332.28491	82.9
1334.87024	81.2
1335.69299	31.5
1348.41504	133.2
1349.40222	45.5
1359.43542	61.0
1363.61829	136.6
1365.51331	92.9
1366.70251	59.1
1367.94836	57.3
1375.55188	101.0
1377.17822	204.1
1382.48730	211.6
1383.35095	345.6
1396.22693	90.4
1399.36804	55.4
1420.85461	241.3
1422.48865	141.3
1423.55896	294.4
1424.81287	39.9
1435.22070	132.5
1439.31482	1291.3	b (15) (1+), b (16) (1+)-P
1440.41492	961.4
1441.19031	391.7
1442.06311	100.0
1444.15576	51.0
1455.81995	85.2
1459.26624	38.9
1460.40601	30.4
1467.61389	148.2
1480.48523	63.9
1483.34631	48.1
1494.89526	53.8
1509.42786	30.5
1512.13879	149.2
1516.51965	49.9
1567.91431	71.7
1596.86292	94.4
1604.47937	56.3
1619.77869	17.6
1662.33899	28.6
1664.11511	152.0
1694.73157	35.9
1744.58093	99.3
1785.45715	79.3
1836.68140	48.1
1854.93823	21.3
