# Supplementary material for: Phosphoproteomic Analysis of Platelets Activated by Pro-Thrombotic Oxidized Phospholipids and Thrombin
Source: PLoS One. 2014 Jan 6;9(1):e84488. doi: 10.1371/journal.pone.0084488 (PMC3882224; doi:10.1371/journal.pone.0084488)
Supplement: Annotated Spectra S1 — (ZIP) [file pone.0084488.s004.zip › AIGGIILTASHNPGGPNGDFGIK_-14_2_127363.txt]

m/z	i	matches
216.95920	30.1
224.25894	96.0
225.48767	96.3
226.17146	65.9
227.81656	145.6
229.13358	180.9
236.08809	28.1
237.93881	45.0
239.20099	307.8
240.15773	139.3
241.22223	47.0
242.41489	110.4
245.14639	213.3
246.30652	64.1
250.21667	110.1
251.88812	73.2
253.20267	155.2
254.16592	125.4
255.95198	42.8
266.37625	61.5
270.11975	154.5
271.28027	77.3
272.16833	579.8
273.28247	200.6
274.24069	148.2
276.45273	99.5
279.24768	57.5
284.20654	453.7
284.92041	53.1
286.12576	78.3
287.08908	49.3
288.57114	459.2
289.24200	2139.4
290.18082	566.1
291.64502	34.4
292.54065	114.2
295.05060	35.8
296.37424	110.7
297.03619	93.2
299.10413	552.1
300.10208	80.6
300.85925	51.4
302.14453	81.3
304.28256	53.4
305.94586	51.3
310.63553	63.5
311.39294	65.9
312.35516	32.3
313.43088	112.2
314.35522	40.8
315.81808	42.9
317.23416	112.8
321.29727	91.0
323.30560	42.4
326.08783	92.2
327.04889	122.7
329.03754	88.8
330.34729	23.8
333.09045	49.2
335.28992	71.9
336.94873	34.4
339.36353	210.6
340.22293	85.3
341.37753	28.0
342.30371	207.2
343.19806	112.7
344.29645	707.0
345.44705	205.7
346.56909	196.1
347.38110	216.6
350.24384	223.9
350.96539	30.0
352.08151	97.5
353.06921	267.0
354.21677	271.4
355.22202	319.4
358.26251	264.8
359.24268	74.7
360.05487	23.8
364.11780	59.7
365.29822	36.4
366.99750	119.6
368.07458	334.6
369.54639	44.4
370.36240	123.6
373.32538	512.8
373.98566	27.6
375.35632	74.7
377.33539	166.7
379.31018	22.3
380.36469	150.5
381.07434	475.7
382.06665	210.2
383.36707	213.8
384.19562	831.3
385.44653	280.3
387.11835	215.4
388.49518	297.3
390.28009	10235.9
391.28412	4469.5	y (12) (3+)
392.31055	387.1
393.28979	112.4
394.38910	46.9
395.18628	120.8
396.14191	166.7
396.93750	391.4
398.13184	239.9
399.05530	1004.2
400.11761	312.1
401.90247	179.2
404.27271	68.1
405.58191	53.2
407.25653	57.7
408.27917	172.4
411.25769	85.3
412.16241	1017.0
412.82416	86.8
413.43866	93.9
415.15216	943.5
416.13422	376.9
419.26154	192.3
420.48199	79.6
421.42535	120.8
423.81067	569.0
424.44952	3469.7	y (8) (2+)
425.39124	176.5
426.36993	199.7
428.03070	76.7
429.06152	15.2
439.22363	336.0
440.31110	155.4
446.24695	21.7
447.24902	115.0
448.13873	40.9
449.18774	144.4
450.16901	68.0
451.23486	76.6
452.53833	617.4
453.47015	221.8
454.50433	142.5
456.24017	64.1
457.23126	262.2
458.12335	197.3
461.44592	87.4
462.63776	156.0
464.43884	1244.6
465.42560	308.9
466.38855	354.4
467.36548	111.5
468.52704	97.6
469.34888	230.0
470.32733	182.9
471.00854	23.5
475.26599	272.6
475.98187	102.3
477.33179	246.8
479.33759	410.7
480.19696	1059.1
481.39111	310.9
482.36053	75.6
483.19299	106.6
484.44006	229.2
486.44086	360.3
487.31073	340.1
489.06000	42.3
490.36536	207.6
491.36731	114.3
494.04401	130.3
494.93341	576.0
496.07123	344.6
497.22156	769.2
497.93115	40.6
498.67822	78.9
499.32343	222.7
500.29297	99.5
501.24677	195.3
502.38104	103.7
504.26996	68.5
505.35693	96.5
506.19147	409.2
507.11615	25.9
508.27936	129.7
508.97534	58.2
510.18280	582.5
511.23926	1284.5
512.25745	121.5
513.25684	87.6
514.23065	982.8
515.14313	422.1
516.13824	152.3
518.43652	86.5
519.32593	205.2
520.39075	520.9
521.26349	952.8
522.10370	396.0
524.48169	492.8
525.35529	1027.7
526.32544	817.4
527.34924	206.1
528.35327	1481.9
530.01001	10216.6	y (11) (2+)
531.03339	1486.2	b (18) (3+)-NH3-P, b (18) (3+)-H2O-P
532.49896	147.1
534.14752	48.8
537.38910	6505.6	b (18) (3+)-P
538.32550	2744.3
539.25983	867.3
541.39056	103.7
543.09552	127.2
543.70007	209.7
544.31671	97.4
545.60101	104.6
548.17560	25.9
549.06781	59.8
549.80231	211.3
554.30145	71.9
556.14502	194.5
558.36646	351.1
560.30414	22.0
561.48309	21.7
562.19543	104.3
563.77509	23.8
565.96484	327.4
567.59052	146.1
568.32941	113.7
569.84161	57.7
572.33710	249.3
573.21167	36.4
574.55322	323.9
575.23529	21.2
576.04071	48.8
576.67975	296.2
577.72357	103.8
578.61383	304.1
579.29333	233.4
579.98657	211.0
581.27954	308.6
582.22662	583.2
582.90710	107.9
583.56732	101.5
584.30634	61.3
585.29047	295.7
586.60809	400.4
587.55597	246.9
588.91931	422.6
590.44531	112.4
591.33179	183.9
592.11981	1604.4
593.00110	430.7
593.90375	382.2
594.59894	91.4
595.28094	348.7
596.42419	38.5
597.87097	125.1
598.63507	324.7
599.34442	864.7
600.27411	846.1
601.45673	856.4
602.46460	473.2
603.39667	299.2
604.61395	375.0
606.48553	1033.6
607.72162	741.1
608.94226	2439.6	b (19) (3+)
610.22864	2419.4
611.09674	901.9
612.15234	604.5
613.23492	61.9
614.23969	596.1
614.87128	1435.5	b (12) (2+), b (13) (2+)-P
615.75494	206.8
616.70819	498.7
617.62604	76.4
619.20886	290.3
620.08795	2856.8	y (18) (3+)-NH3, y (6) (1+)-NH3, y (18) (3+)-H2O
621.92499	139.2
623.62579	119.6
624.89447	222.2
626.14966	444.8
627.18201	5678.1
628.31726	4885.4
629.29187	1316.9
630.25018	1215.4
632.53278	85.2
634.20209	1132.7
635.57697	2491.0	y (6) (1+)
636.70245	807.7
638.09546	1859.2	b (21) (3+)-H2O-P, b (21) (3+)-NH3-P, b (7) (1+)
639.18658	1138.2
641.36603	219.1
642.73505	920.7
643.52484	221.3
644.33350	144.3
645.47430	277.8
646.36273	294.4
647.38513	389.7
648.17432	473.8
649.21539	527.4
650.31396	517.6
652.40155	9895.4	b (20) (3+)-NH3
653.35956	8900.9
654.37231	1650.4	b (13) (2+)-H2O
655.35706	1985.6	b (13) (2+)-NH3, y (13) (2+)
656.45856	89.0
658.30853	522.4
659.28278	294.5
660.62451	551.2
661.38055	115.5
662.71503	1142.3
663.79047	1807.0	b (13) (2+), y (19) (3+), y (21) (3+)-NH3-P
664.69623	785.6
666.22015	736.8
667.51471	1730.1
668.39368	744.1
669.26147	376.8
670.55841	494.7
671.62006	2408.7	b (15) (2+)-P
672.70673	557.6
673.87805	381.2
675.02936	383.3
676.24194	6617.6	b (21) (3+), y (20) (3+)-H2O, y (20) (3+)-NH3, b (22) (3+)-NH3-P
677.07025	2965.5
678.27203	657.9
679.10822	148.0
680.15424	140.2
681.52728	375.3
683.38953	3354.4	b (14) (2+)-NH3, b (14) (2+)-H2O
684.18384	1474.6
685.40344	787.6
686.52112	1124.6
687.71832	1198.0
688.51385	950.4
690.22253	1209.3
691.13800	222.8
692.01178	4039.8	b (14) (2+)
692.76624	822.5
693.36993	97.5
694.36060	685.3
695.50909	3270.8	y (21) (3+)-H2O
696.29474	4535.5	y (21) (3+)-NH3
697.12366	2051.1
698.04205	747.8
699.59204	1426.5	y (22) (3+)-H2O-P
700.85553	1331.5
701.61041	526.2
702.60626	320.6
703.55334	976.3
704.76025	2054.8
705.84784	1299.6
706.61481	1487.0	y (22) (3+)-P
707.30804	296.9
708.48773	731.2
709.60980	579.6
711.49677	3126.8	b (16) (2+)-NH3-P, b (15) (2+)-H2O, b (16) (2+)-H2O-P
712.53534	3392.0	b (15) (2+)-NH3
714.09460	16885.7	b (22) (3+)
714.99835	1642.2
715.92743	139.6
717.34125	369.0
718.24554	464.9
719.38715	3025.7
720.40924	7485.2	b (16) (2+)-P, b (15) (2+)
721.54053	1495.4	b (8) (1+)-H2O
722.56696	996.4
723.49329	1479.2
724.55090	7360.5	[M+3H] (3+)-NH3-P, y (15) (2+)-P, [M+3H] (3+)-H2O-P
725.46680	4824.7
726.66077	2167.7
727.80109	960.9
729.06439	3804.7
730.31512	11919.6	y (14) (2+)-H2O, [M+3H] (3+)-P, y (14) (2+)-NH3
731.43756	2240.4
732.82288	921.9
733.76123	308.4
734.69739	1624.2
735.56409	2368.3
736.56970	2083.4
737.33710	1187.9
738.88623	4042.8	y (22) (3+), y (14) (2+), b (8) (1+)
739.63916	1699.1
741.01459	1734.1
742.14935	3063.6
743.20380	2537.4
744.09442	12602.6
745.19525	3948.1
746.06622	1240.8
747.02679	365.0
747.81702	1222.7
748.71307	1225.6
749.50513	1206.4
751.00250	4715.8	[M+3H] (3+)-NH3-H2O, y (7) (1+)
752.56219	28099.8
753.63165	3506.9
754.34784	1801.8
755.41815	391.4
756.44904	215.2
757.68170	517.3
760.70660	36.4
766.34283	114.6
767.17645	194.9
767.89453	162.4
772.85980	93.7
774.34503	124.2
776.07391	546.4
776.71918	295.3
778.52850	28.0
780.37531	5211.0
781.41870	4008.1
782.37726	1635.2
783.51685	329.4
785.46954	78.3
786.16699	27.7
787.76666	132.2
788.62653	67.7
789.76709	212.0
791.10046	327.1
792.20551	380.5
793.02258	55.3
794.59088	43.0
795.48444	148.9
797.51892	220.7
798.65057	180.6
801.30914	59.8
801.94714	373.9
804.34131	41.1
806.90247	182.2
808.78247	268.0
809.63696	54.2
810.48889	209.4
811.97516	857.2
814.15558	87.7
815.70099	549.8
817.14368	842.8
817.96014	141.8
819.19965	618.4
820.57312	239.5
821.26495	44.7
822.32990	218.2
823.86310	343.9
824.86438	2434.5
825.58801	2491.2	b (17) (2+), y (16) (2+)
826.38983	1085.7
827.46765	92.5
828.82013	186.5
830.04596	363.5
830.70416	559.0
831.69208	684.0
832.78467	1130.7
833.51160	1269.2
834.62408	543.3
835.43988	470.2
836.18658	133.7
837.13275	294.9
839.38507	61.5
841.33795	284.9
842.63995	1020.4
843.48132	459.0
845.47955	146.7
847.33099	6298.7	y (8) (1+)
848.41681	1835.8
849.51874	412.0
851.09564	883.7
852.39258	3205.6
853.32092	3902.3	b (19) (2+)-H2O-P
854.32715	954.9
855.13812	254.0
855.97583	104.2
858.15961	206.1
859.30066	40.4
860.19830	1571.6
861.25751	49.2
863.24652	786.1
864.11365	413.3
865.94330	171.1
868.14539	23.8
869.24677	3704.0
870.34723	4140.4
871.32007	1228.6
872.20978	109.5
873.17615	1107.8
874.92413	572.3
877.10297	1804.8
878.30365	1163.6
879.29584	729.4
880.27539	224.2
881.72137	7968.2	y (17) (2+)
882.45569	1417.2
883.05792	48.0
883.99780	31.8
885.11322	128.0
886.28223	40.3
888.10907	464.5
888.93481	807.9
889.61041	1590.5	y (18) (2+)-P
890.50104	657.6
891.61823	350.9
893.14752	175.1
894.45172	12363.2
895.41766	17097.3
896.33710	5395.0
897.39227	908.7
898.55658	234.6
899.60052	176.6
900.70319	437.4
902.36548	150.4
903.24554	945.9
904.44165	5440.2	y (9) (1+)
905.49078	1224.3
906.31177	445.3
907.51117	100.2
908.30804	49.2
912.03174	1367.9
912.95367	298.7
913.90063	70.5
914.55475	222.3
915.19464	261.1
916.73486	173.6
917.90619	147.6
918.60529	542.7
919.37689	105.8
920.53046	612.9
921.57861	236.6
922.28058	36.5
923.06171	155.4
924.44293	69.0
928.15210	164.7
929.57941	1559.0	y (18) (2+)-NH3, y (18) (2+)-H2O
930.57495	629.8
931.47852	107.4
932.13593	209.1
933.22485	367.0
934.44489	85.2
935.22754	128.4
938.13702	12014.1	y (18) (2+)
938.91718	3590.6
939.52472	964.4
940.13934	225.7
941.37085	57.1
943.10516	126.5
944.82111	186.5
945.48291	212.0
946.72394	243.9
948.12799	262.4
948.98407	433.8
950.16797	40.5
950.98053	522.6
951.88849	258.0
953.50220	290.8
955.21429	114.1
957.07965	109.5
958.77954	165.3
959.49030	248.7
961.37817	2546.1	y (10) (1+)
962.53638	455.6
963.59863	330.3
966.02643	727.7
967.02484	415.3
968.23553	1485.4
969.29010	458.3
970.39648	106.7
971.68756	308.8
972.44904	598.0
974.49982	345.2
976.38751	649.5
977.21869	1020.9
978.31519	1438.7
979.18488	107.5
980.05731	201.8
981.69720	53.4
982.46045	373.4
983.90118	507.8
984.57513	2224.7
985.35028	3748.9	y (19) (2+)-H2O, b (20) (2+), y (19) (2+)-NH3
986.09430	2316.2
987.30829	622.1
987.93317	106.6
989.53497	332.9
990.23877	36.1
991.55853	98.3
993.46558	3072.6	y (21) (2+)-H2O-P
994.48022	7012.9	y (21) (2+)-NH3-P, y (19) (2+)
995.40753	3488.3
996.37054	282.4
997.60529	634.2
999.20184	180.3
999.89844	109.2
1002.57623	1672.9	y (21) (2+)-P
1003.36761	1961.2
1004.65851	250.8
1005.65479	45.0
1006.65485	284.7
1007.36670	345.9
1008.84442	290.1
1011.45538	430.0
1012.43036	51.4
1013.23853	291.7
1013.91107	292.0
1015.36322	333.3
1016.52130	278.9
1017.15259	51.2
1018.46429	358.2
1019.42316	255.7
1020.06000	368.6
1021.55096	669.6
1022.79034	1924.6	y (20) (2+)
1023.71851	678.0
1024.50818	122.0
1026.99023	215.6
1027.86462	193.8
1029.11206	748.2
1030.25928	364.4
1032.54932	55.8
1033.83948	118.9
1034.51367	471.5
1036.40576	110.3
1038.56030	91.6
1040.28003	148.1
1041.79724	260.4
1042.81726	2044.8	y (21) (2+)-H2O, y (21) (2+)-NH3
1043.67603	1909.6
1044.51147	598.6
1045.19067	202.2
1046.48682	93.9
1047.58618	287.3
1048.48169	364.0
1050.38599	441.5
1051.42468	7994.4
1052.17236	13408.4	y (21) (2+)
1053.12354	1142.1
1053.96912	87.9
1054.87549	377.6
1058.59192	1214.7
1059.52478	1090.3
1060.46460	111.3
1062.13879	1275.9
1063.17200	199.1
1064.39624	81.0
1065.31812	51.3
1067.88965	140.9
1068.54346	38.1
1070.44470	2903.7	b (22) (2+)
1071.26904	1346.8
1071.98633	467.1
1073.30164	48.8
1078.64221	1219.7
1079.60083	328.4
1082.62256	328.4
1084.14099	384.3
1085.93604	211.5
1087.21704	68.1
1087.95935	23.7
1089.40149	47.1
1092.52319	68.3
1095.50342	223.6
1096.37244	125.4
1097.17224	74.7
1098.13293	341.5
1098.90405	234.3
1100.07373	426.6
1102.46826	145.4
1103.50781	47.4
1104.43652	306.0
1105.36560	658.4
1106.76953	232.2
1107.65320	405.4
1109.57788	93.2
1110.38916	108.1
1114.32446	2282.4	b (12) (1+)-NH3-P, b (11) (1+)
1115.39221	2822.8
1116.45056	983.7
1117.50208	435.6
1120.79163	61.5
1122.45483	970.0
1123.55603	4970.0
1124.53235	1789.5
1125.35498	159.3
1127.74646	49.7
1128.55078	68.3
1129.26416	28.1
1130.60046	551.7
1131.36841	2172.0	b (12) (1+)-P
1132.32495	6817.3
1133.36230	1608.1
1134.50269	436.3
1135.43872	505.4
1142.58057	147.4
1145.28503	372.3
1147.36865	82.8
1148.25928	75.7
1150.05811	225.4
1152.43396	235.0
1157.71338	105.8
1160.15491	72.8
1162.54883	343.4
1164.30847	120.9
1165.73767	17.5
1167.51208	143.6
1171.55493	35.9
1173.07861	49.2
1173.69653	101.8
1174.33618	36.5
1176.61536	172.2
1179.13916	70.3
1180.78809	104.0
1182.33325	56.1
1183.27832	241.8
1186.46069	15.3
1187.42456	197.4
1189.58167	81.6
1190.19531	53.0
1197.21472	135.5
1198.37476	280.8
1199.97681	422.6
1202.37061	249.8
1203.98950	378.1
1205.46716	84.4
1206.78857	147.8
1211.45801	751.2
1212.46814	199.5
1213.60718	116.5
1215.35156	1021.7
1216.50720	979.6
1217.48560	584.1
1218.50244	18.0
1219.47095	42.8
1220.51697	708.2
1221.59106	789.7
1222.66980	1052.3
1223.81702	326.3
1228.44287	4387.7	b (12) (1+), b (13) (1+)-P
1229.42688	2426.5
1230.71130	269.8
1231.42212	29.7
1232.58130	1647.4
1233.39587	3468.5
1234.24304	417.6
1235.32275	723.1
1236.59399	185.7
1237.57092	1612.3
1238.51831	7886.1
1239.46204	2410.9
1240.57727	532.8
1241.60791	248.4
1242.54700	95.1
1243.63538	74.3
1245.51843	47.1
1246.64978	173.7
1248.42639	145.8
1251.78198	140.2
1252.84595	59.9
1256.63330	57.5
1260.41223	45.0
1262.63318	53.4
1265.55554	64.0
1270.47644	138.2
1274.46277	88.9
1275.48962	75.0
1276.36975	46.6
1278.63513	63.5
1286.55908	104.4
1289.81665	72.6
1291.59546	148.7
1293.70020	113.7
1294.92786	134.9
1295.83655	49.0
1296.55823	76.7
1298.77795	48.7
1299.64966	23.8
1300.62000	156.9
1305.81067	97.0
1306.68420	30.1
1309.53430	88.5
1311.20325	122.8
1312.37927	103.4
1315.28845	118.5
1319.19897	80.5
1319.83826	210.7
1322.37561	91.2
1323.37415	207.6
1325.65955	152.2
1328.79077	336.8
1330.17188	1018.4
1331.32117	736.1
1333.91833	86.2
1341.99683	195.6
1346.60901	408.7
1347.34888	2262.5
1348.35938	1098.2
1349.34998	126.6
1350.67834	36.9
1351.49426	201.5
1352.13757	60.1
1352.91809	91.3
1355.59607	89.9
1356.57617	28.1
1361.69775	36.5
1366.70374	245.0
1373.75549	176.4
1378.27307	282.8
1380.55774	128.2
1382.61157	472.5
1383.45422	248.9
1384.65906	90.7
1393.42883	109.0
1397.63428	97.7
1402.13696	66.1
1404.23633	94.1
1405.77283	72.0
1406.41907	36.6
1411.49048	38.4
1412.66296	185.9
1422.56726	321.4
1423.47253	106.0
1429.60681	53.0
1438.80591	90.7
1439.62854	1307.3
1440.53552	1207.9
1441.51660	125.4
1455.71277	35.9
1467.47473	61.9
1504.19189	97.5
1518.37134	61.4
1519.01917	108.2
1550.80188	181.3
1557.47656	186.4
1559.64709	40.8
1573.32581	31.8
1597.38855	136.4
1636.67249	98.8
1638.24744	108.7
1639.33972	130.3
1649.78723	71.9
1704.73450	192.9
1710.43347	155.8
1801.03638	123.0
1857.96936	61.5
1911.57605	73.6
