# Supplementary material for: Phosphoproteomic Analysis of Platelets Activated by Pro-Thrombotic Oxidized Phospholipids and Thrombin
Source: PLoS One. 2014 Jan 6;9(1):e84488. doi: 10.1371/journal.pone.0084488 (PMC3882224; doi:10.1371/journal.pone.0084488)
Supplement: Annotated Spectra S1 — (ZIP) [file pone.0084488.s004.zip › AILDIERPDLMIYEPHFTYSLLEHVELPR_-22_2_126848.txt]

m/z	i	matches
256.47037	5.2
260.92599	10.9
264.28342	2.7
267.30701	2.1
275.48279	10.6
291.21820	5.4
322.03699	6.2
324.54504	6.6
329.45667	7.9
340.51910	1.9
341.99414	6.3
347.55988	4.3
348.47083	8.1
352.08243	2.8
353.30554	4.7
357.29712	9.0
358.11981	9.0
362.44141	7.1
363.05646	14.5
367.20270	25.1
369.51740	13.6
376.31876	25.3
380.34698	3.7
383.20978	9.6
385.20917	30.5
386.48422	9.9
389.48224	15.1
395.21478	3.0
404.64737	13.3
406.28278	22.3
407.14569	2.1
413.42114	14.0
414.41199	6.7
416.54913	5.2
429.09021	3.0
432.11853	3.8
434.53229	5.8
437.43927	4.5
439.32422	13.2
440.45190	27.7
446.76257	10.8
450.21838	9.3
453.20013	2.6
454.18195	3.2
455.49347	10.1
460.47046	13.4
461.41705	3.0
463.03619	4.5
465.28619	6.2
466.44952	19.4
467.27374	7.3
468.71295	9.0
470.25049	13.6
471.16132	13.9
473.02783	7.3
480.93799	5.8
485.43750	15.5
486.16205	7.9
490.44019	8.8
494.66675	8.7
495.31598	22.5
496.73370	4.7
497.53314	30.0
498.36902	3.0
502.34045	9.1
508.08423	7.8
509.04712	7.5
510.35876	22.1
511.14545	4.7
514.40204	115.1	y (4) (1+)
515.45026	30.7
517.45612	10.7
519.61884	5.7
522.59827	15.7
524.29004	2.1
529.94836	9.9
530.93439	5.6
532.12207	30.6
533.57404	16.8
537.14886	5.4
538.38629	18.4
540.41669	6.7
542.37531	4.7
545.31335	17.9
551.19122	13.8
555.44403	5.8
557.78967	8.1
558.52478	4.5
562.47943	3.8
566.17108	13.2
568.96326	7.0
573.44983	11.4
574.32935	11.6
575.87323	6.0
577.21277	6.3
577.93573	13.4
580.57623	13.8
581.18951	19.7
583.26727	9.9
584.51001	39.2	y (19) (4+)-H2O-P, b (14) (3+), b (15) (3+)-P
585.30280	13.6
589.36530	15.3
593.70575	16.9
596.00421	29.9
599.58136	12.6
601.12000	6.6
601.90405	14.9
607.55084	8.4
608.28400	26.2
611.43512	14.6
612.73309	7.0
613.46777	137.2	y (20) (4+)-NH3-P, y (5) (1+), y (20) (4+)-H2O-P, y (15) (3+)
614.46429	112.7	y (19) (4+)
616.17828	9.6
617.79303	19.2
619.36700	10.5
620.99091	3.2
623.18707	26.5
624.59271	55.3	b (11) (2+)-H2O, b (16) (3+)-H2O-P, b (16) (3+)-NH3-P
627.19214	21.9
628.36060	2.6
629.36969	9.7
630.53168	14.7
632.58832	13.4
633.45819	13.6
634.72443	33.0
637.19373	14.1
640.14435	14.3
642.71228	8.5
644.56317	7.2
646.08063	21.4
649.86597	19.5
650.70978	24.4
654.06952	67.6	b (22) (4+)-P
654.70752	12.1
657.87848	17.0
658.63666	21.8
660.38068	29.5
661.45587	4.0
662.33807	29.2
663.56488	34.5
666.27643	6.6
667.02850	2.8
668.78180	9.0
670.46088	3.0
671.31329	15.7
671.99786	3.8
674.82324	29.4
678.84308	67.9	y (11) (2+), b (17) (3+)-P, b (22) (4+)
680.20996	15.1
680.84796	3.2
682.34808	4.7
684.57843	10.8
686.30420	26.3
690.21735	21.3
690.95721	81.0	y (22) (4+)-NH3, y (22) (4+)-H2O, b (12) (2+)
692.15350	26.4
692.93213	6.9
693.70715	7.5
697.26544	14.1
700.23230	8.3
703.43896	4.2
704.52692	34.2
708.46716	12.2
709.15387	5.3
710.10291	1.7
710.87372	71.8	b (23) (4+), y (23) (4+)-P
711.68378	12.7
713.89435	8.3
715.33795	8.8
720.57690	21.5
721.26154	27.0
724.11920	36.2
725.37152	22.6
726.30579	31.2
727.36261	14.2
729.31122	93.0	y (12) (2+), y (23) (4+)-H2O
730.37170	26.1
732.84460	14.7
733.49554	7.0
735.84540	37.8	y (18) (3+)-H2O-P
736.56927	32.0
737.97003	71.3	y (17) (3+), y (24) (4+)-H2O-P, y (24) (4+)-NH3-P
738.59442	1.8
739.96045	15.6
741.05261	6.4
742.59552	60.3	y (18) (3+)-P, y (24) (4+)-P
743.45367	4.4
744.49707	29.3
747.93610	13.1
748.62457	63.7
750.42462	116.8	y (6) (1+)
751.58740	91.7
752.64117	5.7
753.95270	54.2	b (13) (2+)-H2O-P
754.94763	39.2	b (13) (2+)-NH3-P
758.07880	17.6
760.10126	34.1
761.39429	9.2
762.93707	63.1	y (24) (4+)-NH3, y (24) (4+)-H2O
763.65692	89.2	b (13) (2+)-P
766.03766	45.3	b (25) (4+)-H2O, y (25) (4+)-NH3-P, y (25) (4+)-H2O-P, b (25) (4+)-NH3
767.22760	47.6	y (24) (4+), b (19) (3+)-P
768.25409	16.1
769.49115	48.6	y (18) (3+)-H2O, b (25) (4+), y (18) (3+)-NH3
770.73077	8.7
771.81152	55.3
773.51813	8.7
775.41199	120.3	y (18) (3+)
776.62854	51.3
777.49426	14.1
778.21613	27.3
779.46991	14.7
780.44159	7.5
781.14734	34.1
782.32397	5.7
783.06335	12.4
784.30353	32.8
786.23712	13.7
787.68304	79.6
788.87225	23.3
791.26880	9.9
792.69757	42.3	b (7) (1+)-H2O, y (13) (2+)-H2O
794.12994	29.5
795.61536	190.4	y (26) (4+)-H2O-P, y (26) (4+)-NH3-P, y (25) (4+), b (20) (3+)-P
796.46027	37.2
797.12732	17.8
798.85602	60.9	y (26) (4+)-P
799.92664	6.7
800.88654	55.1	b (27) (4+)-H2O-P, b (27) (4+)-NH3-P
801.61591	25.3
802.40155	22.4
803.20782	37.6	b (13) (2+)-H2O, b (13) (2+)-NH3, y (13) (2+)
804.23401	18.5
805.27875	34.4
806.37543	180.2	b (27) (4+)-P
807.15637	159.1
808.00269	68.9
808.90308	30.3
810.27814	4.4
811.41211	106.5	b (7) (1+)
812.41278	97.2	y (19) (3+)-NH3, y (19) (3+)-H2O, b (13) (2+)
813.73035	78.5
814.39447	19.1
815.36774	13.4
817.22687	41.9	y (20) (3+)-H2O-P
818.86542	70.0	y (26) (4+)-NH3, y (20) (3+)-NH3-P, y (26) (4+)-H2O, b (14) (2+)-H2O-P, b (14) (2+)-NH3-P, y (19) (3+)
819.73712	41.6
821.40442	138.5
822.17499	79.9
822.79993	41.1
823.58527	47.1	y (27) (4+)-NH3-P, y (26) (4+), y (27) (4+)-H2O-P, b (20) (3+)-H2O, y (20) (3+)-P, b (20) (3+)-NH3
824.78345	124.2
825.70721	40.5	b (27) (4+)-H2O, b (28) (4+)-NH3-P, b (27) (4+)-NH3, b (28) (4+)-H2O-P
826.69513	36.2
827.80341	71.2	b (21) (3+)-NH3-P, b (21) (3+)-H2O-P, y (27) (4+)-P, b (14) (2+)-P
828.60297	43.2
829.74115	113.5	b (27) (4+), b (20) (3+), b (28) (4+)-P
830.94086	83.8
831.83655	53.5
832.89728	81.5
834.03644	57.7	b (21) (3+)-P
835.36810	59.0
836.36859	75.3
837.87469	35.8
838.77844	47.5
839.43036	173.1
840.63934	148.0
841.68280	129.4
843.08606	39.5
843.97552	72.1
845.47961	51.2
846.39264	85.5
847.80292	66.3	y (27) (4+)-H2O, y (27) (4+)-NH3
848.82794	122.2
849.79681	185.6
850.67456	327.6	y (20) (3+)-H2O, b (28) (4+)-H2O, b (28) (4+)-NH3, y (20) (3+)-NH3, y (28) (4+)-H2O-P
851.69659	101.2	y (28) (4+)-NH3-P
852.71863	511.4	y (27) (4+)
853.67743	169.2
854.56177	69.4	b (28) (4+)
855.69067	59.7
856.59717	199.4	y (20) (3+), y (21) (3+)-NH3-P, y (21) (3+)-H2O-P, y (28) (4+)-P
857.40479	110.5
858.91919	297.4
859.67670	395.9
860.96820	180.1	b (21) (3+)-NH3, b (21) (3+)-H2O, y (7) (1+)-H2O
862.09369	155.0	y (21) (3+)-P, y (14) (2+)-NH3, y (14) (2+)-H2O, y (7) (1+)-NH3
863.39032	186.3
864.43994	258.5	[M+4H] (4+)-NH3-H2O-P
865.84589	215.9	b (22) (3+)-NH3-P, b (22) (3+)-H2O-P
866.71832	67.2	b (21) (3+), b (15) (2+)-H2O-P
868.53729	530.1	b (14) (2+)-NH3, b (15) (2+)-NH3-P, b (14) (2+)-H2O, [M+4H] (4+)-H2O-P
869.53693	312.8	[M+4H] (4+)-NH3-P
870.54761	135.8	y (14) (2+)
871.37360	119.6	b (22) (3+)-P
872.43518	116.7
873.73053	286.7	[M+4H] (4+)-P
874.67493	296.3
875.36975	126.6
876.42767	209.3	b (15) (2+)-P, y (28) (4+)-H2O, y (28) (4+)-NH3
877.48572	368.9	b (14) (2+)
878.67230	392.9	y (7) (1+)
879.60626	361.5
880.33649	314.7	y (28) (4+)
881.21509	255.8
882.23846	331.2
883.09381	252.9
884.30170	100.3
885.70209	243.3
886.86157	105.7
888.19006	360.6	y (22) (3+)-NH3-P, y (21) (3+)-H2O, y (22) (3+)-H2O-P
889.11719	279.4	[M+4H] (4+)-NH3-H2O, y (21) (3+)-NH3
889.96893	83.2	b (8) (1+)-H2O
890.68073	16.7
897.66016	11.5
904.52380	15.3
906.46930	13.7
907.43915	28.7
908.86212	34.4
910.80145	71.6	y (15) (2+)-H2O, y (15) (2+)-NH3
911.88458	54.4
914.09174	15.3
915.15430	28.6
918.25934	18.0
919.59589	88.0	y (15) (2+)
920.47040	83.9	y (22) (3+)-H2O
921.20020	8.8
922.61963	25.8
924.90649	34.3
925.69507	57.8	b (15) (2+)
926.60138	73.4	y (22) (3+)
927.36371	63.9
928.44354	35.7
929.67023	10.0
931.07257	9.7
931.83221	23.6
933.53741	21.5
934.96918	179.5
936.30371	14.2
936.97638	7.2
938.66919	135.8
939.50726	47.1
940.36700	20.7
941.39624	5.0
942.43524	17.2
943.66083	29.6
944.47070	10.1
946.29388	8.3
947.26807	14.8
949.09833	13.1
950.12225	21.2
951.17780	37.5
952.70319	34.3
953.79834	97.1	b (24) (3+)-H2O-P
955.03253	3.4
955.96973	29.4
956.62427	20.7
957.35260	32.2
958.31573	18.1
958.92523	10.7
959.58325	19.3
960.97968	30.0
962.19196	38.5
963.99152	9.7
965.34271	37.4
966.09473	21.6
967.32446	39.0
970.06415	43.3
971.44635	3.2
972.27637	33.2
973.42816	59.8	y (23) (3+)-H2O, y (23) (3+)-NH3
974.07587	8.2
975.92230	35.2	y (8) (1+)-NH3, y (16) (2+)-NH3
976.61237	34.0
977.67310	117.5
978.88947	48.4
979.83984	75.7	y (23) (3+)
980.98175	7.3
982.34344	11.8
984.10449	88.6	y (24) (3+)-NH3-P, y (16) (2+), y (24) (3+)-H2O-P
985.17487	68.4	b (16) (2+)-H2O, b (16) (2+)-NH3
985.84088	6.2
986.44513	31.8
987.62720	54.2	b (24) (3+)-NH3, b (25) (3+)-NH3-P, b (24) (3+)-H2O, b (25) (3+)-H2O-P
988.91406	144.8	y (24) (3+)-P
989.61548	3.4
990.43066	5.1
991.80389	60.9	y (8) (1+)
992.60986	54.7
993.77924	193.3	b (24) (3+), b (16) (2+), b (25) (3+)-P
994.77075	26.4
995.89966	33.3
997.54547	16.5
1000.55908	53.5
1002.00421	2.4
1003.77032	26.5
1006.00415	40.7	b (9) (1+)-H2O, b (9) (1+)-NH3
1006.90021	18.6
1008.57178	66.6
1010.46802	7.6
1011.98004	20.2
1016.19824	50.7	y (24) (3+)-H2O, y (24) (3+)-NH3
1017.42255	51.2
1020.13666	26.6
1022.59808	95.6	y (24) (3+)
1023.63629	218.8	b (9) (1+)
1024.60132	56.5
1025.51880	52.8
1026.51160	72.6	b (25) (3+)
1027.37170	168.6	y (25) (3+)-P
1028.13184	16.8
1029.20239	19.6
1030.85425	695.7	b (26) (3+)-NH3-P, b (26) (3+)-H2O-P
1032.05615	77.0
1033.65723	182.5
1034.57959	70.1
1036.12842	81.5	b (26) (3+)-P
1037.45996	145.3
1039.59009	38.2
1040.59338	18.0
1042.48633	64.3
1043.50366	13.4
1045.44128	28.1
1046.41650	52.6
1047.09277	23.5
1047.83435	27.8
1048.83398	3.0
1050.00769	69.3
1051.32434	22.5
1053.33789	14.6
1054.80615	67.8	y (25) (3+)-NH3
1055.44775	3.4
1057.06494	19.6
1060.33789	312.6	b (18) (2+)-H2O-P, y (26) (3+)-NH3-P, b (18) (2+)-NH3-P, y (25) (3+)
1061.24243	90.5
1062.43701	63.2
1063.38562	184.1	b (26) (3+)-H2O, b (26) (3+)-NH3
1064.80383	26.3
1066.20520	107.7	y (26) (3+)-P
1067.53162	270.5	b (17) (2+), b (27) (3+)-H2O-P
1068.41626	155.4	b (26) (3+), b (27) (3+)-NH3-P, b (18) (2+)-P
1069.52148	132.2
1070.24463	47.0
1071.95508	85.3
1072.70825	13.6
1073.38403	13.3
1074.60498	39.5	b (27) (3+)-P
1075.42249	36.7
1076.22168	15.5
1077.27087	21.6
1079.34888	9.7
1080.34912	19.2
1082.17114	14.0
1082.97180	8.2
1083.95117	27.0
1084.59497	15.0
1085.66626	37.0
1086.51648	14.2
1087.69092	37.2	y (9) (1+)-H2O
1088.72546	76.9	y (9) (1+)-NH3
1089.72351	89.7
1090.68335	21.6
1092.20728	17.1
1093.01624	49.0	y (26) (3+)-NH3
1093.83374	41.1
1094.44543	17.0
1095.68481	72.4
1096.51196	73.3	y (17) (2+)-H2O, y (27) (3+)-H2O-P, y (17) (2+)-NH3
1097.30737	36.7	y (27) (3+)-NH3-P
1098.65540	432.7	y (26) (3+)
1099.45166	104.5
1100.17493	59.0	b (28) (3+)-H2O-P
1101.49805	113.9	b (27) (3+)-H2O, b (27) (3+)-NH3, b (28) (3+)-NH3-P
1102.49146	13.4
1103.47754	133.2	y (27) (3+)-P, y (18) (2+)-H2O-P
1104.12695	90.0	y (18) (2+)-NH3-P
1104.83960	27.7
1106.09082	203.5	y (9) (1+), b (27) (3+), y (17) (2+), b (28) (3+)-P
1106.87842	10.6
1107.48157	135.8
1108.26648	26.9
1108.95593	4.9
1109.77368	48.4	b (18) (2+)-NH3, b (18) (2+)-H2O
1112.20520	6.6
1114.10034	78.7
1117.47192	38.0
1118.48181	65.3	b (10) (1+)-H2O, b (18) (2+)
1119.79663	31.1
1122.66357	22.1
1123.94897	46.1
1124.69604	42.6
1127.33325	7.4
1129.41357	11.5
1130.40466	181.6	y (27) (3+)-H2O, y (27) (3+)-NH3
1131.26794	39.4
1132.09644	11.4
1133.18750	11.5
1134.01624	98.5	b (28) (3+)-H2O, b (28) (3+)-NH3
1134.93091	4.5
1136.14917	686.9	y (27) (3+), b (10) (1+)
1137.02844	400.7
1137.88232	37.8
1138.51697	60.2	b (28) (3+)
1140.12207	71.1
1140.78870	7.4
1142.35278	80.6	b (19) (2+)-NH3-P, b (19) (2+)-H2O-P
1143.02380	17.6
1146.89819	39.4
1148.16089	12.2
1150.19434	10.8
1151.04639	25.1
1153.28040	6.8
1154.38843	7.8
1156.63794	4.7
1158.56006	26.7
1160.94897	31.3
1162.23865	11.1
1162.94751	71.8
1164.65051	4.5
1167.23901	36.0	y (28) (3+)-H2O, y (28) (3+)-NH3
1168.89368	37.7	y (19) (2+)-H2O-P
1170.81372	18.8
1171.55994	5.4
1172.24292	26.6
1173.46533	23.4
1174.83252	3.4
1176.79944	38.2
1180.72144	26.2
1181.56641	32.5
1184.04480	17.7
1184.79663	22.7
1186.21216	11.7
1187.37280	15.9
1188.34888	32.6
1189.29114	23.9
1191.37476	24.1
1192.90833	62.3	y (10) (1+)
1194.89429	17.0
1196.73352	5.4
1197.64319	85.0
1198.62000	116.6
1199.75854	48.5	b (19) (2+)
1200.79150	25.7
1203.12256	24.8
1204.34473	65.8
1205.95142	45.2
1207.54663	23.2
1209.47852	8.4
1210.30518	30.3
1211.94080	13.2
1213.46997	87.8
1214.50452	28.9
1215.16431	18.4
1216.07178	21.8
1218.47314	3.2
1220.74365	44.0
1223.33374	13.9
1227.62061	71.4	y (19) (2+)
1228.56396	31.9
1229.56006	46.8
1231.98889	23.4
1234.26355	37.6	b (20) (2+)-NH3, b (20) (2+)-H2O
1235.85278	36.8	y (20) (2+)-P
1238.17578	16.6
1239.19629	20.7
1242.60425	15.4
1243.50439	7.4
1244.13391	13.5
1246.96521	20.2
1248.72253	7.9
1250.60522	15.6
1252.22839	24.0
1255.64746	6.6
1256.86438	56.1
1257.77124	36.8
1261.60815	21.3
1267.53052	112.7	b (11) (1+)
1268.69470	26.7
1269.62976	5.4
1270.64502	2.0
1272.48059	47.8
1273.11218	5.3
1274.16882	35.0
1275.07556	30.6
1277.38635	41.4
1280.27563	16.8
1283.61157	49.1	y (21) (2+)-NH3-P, y (20) (2+), y (21) (2+)-H2O-P
1285.17432	2.4
1286.74414	36.0
1290.91956	44.4	b (21) (2+)-NH3, b (21) (2+)-H2O
1291.82959	35.7
1293.21338	10.3
1295.36902	4.7
1300.70776	1.7
1301.52515	35.1
1305.12146	24.2
1310.45056	15.1
1311.58557	14.7
1312.46155	23.4
1316.16309	11.7
1318.57971	12.3
1319.29553	3.6
1320.48218	12.4
1324.72131	21.3
1325.69202	2.5
1326.85632	9.3
1327.90002	9.6
1329.39075	6.5
1330.92334	21.4
1332.76599	19.1
1334.29248	18.7
1335.54028	8.4
1337.06970	34.6
1340.25940	62.1
1342.70557	21.4
1343.60083	3.9
1344.23083	5.6
1346.02673	1.9
1349.21106	7.5
1355.19470	4.3
1356.26685	17.6
1359.29370	20.5
1363.65100	6.5
1371.27039	11.2
1379.08362	11.0
1380.35596	8.2
1381.26624	28.6
1381.97107	42.3	y (22) (2+)-NH3
1383.34521	21.2
1386.36377	6.0
1387.11365	17.5
1389.98035	57.6	y (22) (2+)
1391.16895	11.9
1392.13086	29.6
1399.86536	2.4
1401.80615	29.6
1402.73303	3.0
1410.17395	16.2
1412.42273	10.6
1413.38025	9.6
1419.67712	24.9
1420.78772	116.7	b (23) (2+)
1421.83301	245.7
1428.49695	10.8
1435.38855	2.9
1445.44104	2.7
1446.14124	17.2
1447.24475	2.8
1448.75171	14.0
1452.86230	13.2
1454.76746	11.2
1455.53308	6.3
1456.79407	5.6
1457.50232	7.6
1458.63916	3.7
1461.01477	6.6
1461.73279	20.7
1466.46631	9.9
1471.03479	5.8
1481.71887	2.4
1482.38440	9.1
1489.80359	22.3
1494.17566	12.7
1510.27063	16.5
1511.72449	11.7
1512.54773	29.0
1513.80457	5.3
1519.47083	5.2
1522.22388	6.6
1523.43701	16.0
1528.36755	12.1
1529.95691	6.5
1532.89392	19.8
1534.23474	17.6
1536.86792	8.6
1543.61047	1.7
1545.82690	20.4
1552.76526	26.6
1567.68372	8.7
1569.17773	35.9
1574.83533	10.3
1588.71948	10.8
1589.92114	7.1
1601.47278	2.8
1604.08435	25.4
1604.86011	32.0
1605.72241	2.1
1606.84875	4.5
1617.19446	16.5
1620.51501	14.8
1624.84021	21.7
1638.04993	4.7
1639.31470	8.8
1654.51135	5.1
1659.64075	10.6
1660.37915	13.5
1666.03943	6.8
1690.46985	3.2
1696.37927	65.1
1697.53149	16.6
1708.11353	28.2
1713.45178	3.8
1715.00232	34.6
1717.08020	5.2
1722.84106	5.8
1742.26685	14.0
1744.49548	11.3
1752.81287	34.9	b (14) (1+)
1753.73376	30.8
1754.72522	36.6
1757.43823	19.3
1771.79895	45.5
1772.74036	16.4
1774.67786	41.2
1776.60437	5.3
1807.61487	10.1
1826.72913	10.0
1903.18433	8.8
1904.14319	26.7
1917.90210	8.1
1942.63354	7.5
1950.01038	9.0
1991.73694	8.7
