# Supplementary material for: Phosphoproteomic Analysis of Platelets Activated by Pro-Thrombotic Oxidized Phospholipids and Thrombin
Source: PLoS One. 2014 Jan 6;9(1):e84488. doi: 10.1371/journal.pone.0084488 (PMC3882224; doi:10.1371/journal.pone.0084488)
Supplement: Annotated Spectra S1 — (ZIP) [file pone.0084488.s004.zip › AIMTYVSSFYHAFSGAQK_-4_2_90094.txt]

m/z	i	matches
202.21924	3.6
209.43182	2.4
213.14058	2.0
215.92688	32.2
217.00690	21.5
221.01776	11.3
226.00327	2.9
226.88922	11.4
233.20419	17.5
239.13849	3.7
240.93079	3.5
241.60799	14.4
243.30331	24.6
243.99139	18.6
244.99818	5.5
247.33412	2.0
251.17786	3.1
252.00760	4.3
254.11452	20.0
257.14606	14.2
258.31958	10.8
259.05203	22.0
261.19092	23.3
264.18176	11.3
265.20438	16.3
266.03036	10.9
269.15854	7.0
271.04672	128.9
272.34460	40.9
274.18427	7.2
276.18460	5.9
279.23529	6.2
284.12152	7.6
286.26114	7.7
287.17938	9.3
294.22974	7.5
295.21844	5.4
297.04865	2.2
298.15179	7.8
300.33862	8.7
301.49380	11.6
303.26239	47.4
304.11151	26.3
305.16367	17.2
305.83722	5.9
307.91327	20.7
308.81995	11.8
309.72012	7.7
310.44733	5.7
311.71075	10.0
315.11014	8.7
316.07764	61.2
317.06940	22.7
317.95410	15.6
319.59949	14.1
320.33749	12.2
322.54633	4.4
323.51221	34.8
324.27875	2.7
325.37646	19.9
326.07928	10.3
327.27850	7.2
328.31357	3.7
329.98175	3.3
331.24557	41.3
333.26947	13.0
334.54788	5.2
336.34137	15.7
337.22021	9.8
338.35986	4.3
339.44116	6.1
340.29340	7.2
342.13525	29.6
343.14664	3.7
343.92554	14.2
344.89728	10.7
346.92343	39.7
349.43121	20.4
350.27332	11.6
353.29926	11.0
354.25574	5.2
356.55524	8.9
357.48657	9.5
359.40399	18.2
360.49158	11.3
361.33875	31.0
363.28619	21.8
363.95605	7.2
364.59937	2.6
366.21899	13.3
366.98242	3.1
368.06500	9.9
369.24463	32.5
370.17993	14.6
373.04688	20.9
374.08801	17.4
375.47559	16.1
376.36737	13.3
377.86847	49.1
378.67004	1.8
381.04510	13.0
383.82935	20.0
385.17102	20.0
387.01965	35.4
387.68268	3.4
389.16235	43.3
390.44666	3.3
391.32550	36.0
393.00708	24.3
394.32922	17.9
395.39832	4.2
396.09576	4.6
397.18616	7.2
398.29230	19.4
399.19745	26.3
400.25470	7.0
401.18445	26.8
403.43054	54.4
404.32373	32.5
405.29974	44.6
406.40283	15.1
407.10065	10.0
409.35663	12.2
411.27441	31.6
412.63525	27.3
413.26385	1.1
413.98767	5.7
415.28979	10.0
417.17310	132.5
418.69525	44.5
419.46271	8.8
420.37842	11.7
421.41992	16.2
422.16278	24.9
423.58771	18.8
427.43817	11.1
429.27844	34.5
430.84717	59.4
431.60553	28.5
432.35321	1.6
433.02887	24.7
434.01971	20.6
435.34973	27.1
436.42609	31.2
437.58691	21.0
439.37030	16.7
441.28455	17.0
442.58844	32.6
443.38068	25.6
445.39880	13.9
446.03955	3.5
448.66461	53.0
449.33795	48.1
450.15027	15.8
451.00220	27.0
453.18738	25.1
454.50299	37.0
455.34119	27.1
457.44550	4.8
458.29742	19.3
459.22632	79.3
460.42786	33.5
461.29681	54.4
462.39990	58.0
463.17017	37.8
464.51886	13.1
465.34460	17.8
466.99768	47.2
468.15057	16.6
469.39697	2.2
470.39966	9.5
471.68164	19.5
473.27484	13.9
474.26007	6.8
475.26105	50.8
476.15533	10.7
477.20490	16.1
478.17261	4.6
479.18701	51.9
480.52936	24.5
481.35394	67.8
482.20410	17.8
483.70825	21.9
485.47455	9.9
486.18158	34.7
486.89459	19.2
488.44623	41.1
489.36652	30.0
490.43787	137.5
491.33490	85.5
492.40796	21.3
493.48035	106.1
494.65948	30.2
495.34247	73.2
496.17700	6.4
497.28027	22.8
500.45227	36.8
501.20868	10.7
502.27014	11.6
503.41083	105.5
504.68591	39.4
505.82312	3.9
507.26447	18.6
508.71033	14.7
509.44952	21.0
510.55023	24.7
511.59949	3.1
512.36127	9.5
513.47156	2.0
514.34406	9.2
515.25568	43.8
516.28766	66.7
517.11200	57.7
518.36859	25.1
519.67224	37.2
521.44366	64.1
522.59723	38.8
523.43390	27.3
525.18005	19.4
527.22443	70.8
528.56732	3.5
529.21564	6.1
530.26324	20.8
531.18475	47.4
532.94714	79.5
534.30914	119.5
535.35016	78.7
536.28156	16.4
537.49811	149.7
538.23206	61.6
539.13287	8.9
541.48187	12.0
542.66058	11.7
544.77301	88.4
545.49640	64.1
546.33722	3.1
547.33044	49.1
548.37018	27.8
549.36310	75.8
550.23236	3.9
551.32452	63.6
552.21539	76.8
553.26044	48.2
555.24512	5.2
557.60297	37.9
558.27667	17.2
559.71503	7.1
562.02173	292.9	b (5) (1+)-H2O, b (14) (3+)
563.22852	190.2
564.70166	87.5
565.57928	48.6
566.76160	46.6
567.80499	80.6
568.65155	50.0
569.33038	3.7
570.45465	45.5
571.64539	24.7
572.98853	26.7
574.17627	75.0
575.25549	13.7
576.32562	15.5
577.36493	27.3
578.66077	94.2
580.10736	345.3	b (5) (1+)
581.26978	171.9
582.30475	57.5
583.28534	90.0
584.18500	7.2
585.30414	30.5
586.24982	37.9
587.38977	22.9
588.47626	20.4
589.52686	27.2
590.43793	27.7
591.41473	74.1
592.58954	107.0
594.12225	16.9
595.35632	70.2
596.71417	64.3
597.43036	56.5
598.15741	25.8
599.26471	19.4
600.76495	89.1
601.59448	25.4
602.84692	57.7
604.31171	37.2
605.27460	12.4
606.78290	736.4
607.58350	177.7
608.63190	69.2
609.46436	175.3
610.41583	27.5
611.23309	53.0
612.11566	81.7
613.14642	22.3
613.85553	24.4
615.79376	61.4
616.60120	48.2
617.46906	19.3
618.46606	160.0
619.12933	15.0
620.54785	37.3
621.66345	96.9
622.57025	25.6
623.40070	201.8
624.57861	198.6
625.54950	255.2
626.37329	52.2
627.27448	40.8
628.66351	65.3
629.56268	853.2	y (16) (3+)-NH3, y (16) (3+)-H2O
631.14447	63.2
631.76312	1.2
632.61066	49.9
634.15710	53.8
635.45728	1621.5	y (16) (3+)
636.16644	318.6
637.14850	210.3
637.80963	60.7
638.41656	298.4
639.40253	770.0
640.48468	303.5	y (17) (3+)-P
641.16827	1.0
642.52826	33.0
643.40521	8.4
644.46808	228.3
645.48950	48.4
646.24091	43.3
647.19836	66.8
648.10089	102.4
648.98016	170.3
650.21368	204.3
651.33813	413.3	b (11) (2+)
652.39862	355.8	[M+3H] (3+)-NH3-H2O-P, y (11) (2+)-H2O
653.23309	301.9	y (11) (2+)-NH3
653.92285	71.7
654.74982	36.9
655.53210	63.9
656.36041	68.6
657.41809	47.2
658.50189	127.0
659.44525	135.1
660.17938	120.1
661.27374	442.3
662.11566	527.7	b (6) (1+)-H2O, y (11) (2+)
662.99902	239.4
663.67377	5.1
664.61090	88.0
665.57214	50.6
666.62250	136.1
667.46527	164.4
668.68756	287.1
669.59631	106.2
670.29468	74.6
671.00452	29.3
671.72607	29.7
672.96997	111.0
674.30603	141.4
675.54901	90.2
676.35016	151.7
677.36218	153.4
678.35364	856.7
679.20551	2117.7	b (6) (1+)
680.23309	545.6
681.66644	123.7
682.64801	134.6
683.81049	185.1
684.80640	332.1	[M+3H] (3+)-NH3-H2O
685.64063	71.6
686.49689	143.1
687.46222	284.3
688.32672	50.9
689.50616	57.9
695.53259	13.9
696.18121	38.3
697.83307	9.6
699.23199	16.9
701.33160	15.0
702.55963	8.1
705.37164	61.8
706.00629	81.0
708.50909	73.8
709.24982	8.4
711.33398	11.5
712.10175	51.8
713.33124	18.3
715.32880	4.4
717.44647	77.7
718.73059	53.5
719.82074	31.8
721.29083	10.9
723.05164	24.0
723.74414	41.2
724.77008	7.2
726.11188	44.8
726.86639	32.5
728.09637	4.1
728.80408	19.1
730.27643	7.8
731.20111	19.0
732.34100	17.8
733.25775	9.6
733.97717	31.2
736.46136	65.9
737.67188	46.2
740.60248	35.8
741.29517	43.5
742.32629	19.3
744.13342	48.8
745.60101	52.6
746.59540	46.8
747.39905	36.5
748.13739	47.6
749.35803	41.5
751.02063	13.5
752.77899	43.4
753.95013	421.4
755.11920	2426.5	y (13) (2+)
755.91321	304.8
756.90436	78.4
758.69550	30.5
759.73505	36.6
760.53906	44.5
761.46405	16.1
762.09589	13.4
763.10901	54.2
764.43164	38.2
765.36273	17.6
766.29266	54.6
767.43842	60.6
768.34589	3.7
769.55103	35.0
770.49011	4.4
771.56494	40.2
773.05902	46.6
774.70435	102.4
775.51886	8.1
776.79840	11.7
777.68695	28.5
779.46594	25.5
780.59760	52.8
782.21533	69.4
783.15558	21.4
784.90424	13.9
786.24298	18.5
787.47992	79.9
789.02374	40.3
791.26056	23.8
792.13477	18.9
793.29950	77.1
794.35297	83.1
795.50903	17.3
797.06207	18.0
799.87610	22.6
800.85803	140.9
802.23566	4.8
804.04889	13.0
805.29962	7.4
806.13776	72.8
807.59607	14.4
810.28461	61.7
811.13666	29.4
812.81012	56.6
814.08984	160.6
815.08905	35.6
816.13013	57.9
818.53748	50.2
819.30524	46.8
820.81635	36.0
821.65472	15.8
823.61200	13.9
824.54272	6.9
825.39099	51.4
827.34546	111.3
828.10059	22.4
829.58295	39.8
830.69043	13.1
832.02747	13.5
833.25385	45.1
834.46796	82.2
835.36774	7.1
836.59589	1550.4	y (14) (2+)
837.53625	154.6
838.43646	21.4
839.36511	72.0
839.99152	16.8
841.29584	29.5
842.18463	2.9
843.74927	4.2
844.80829	104.3
845.71918	97.9
846.55914	15.4
847.80426	12.4
848.84772	80.8
850.98883	29.1
852.00983	15.8
853.20752	19.3
854.29694	28.2
856.01013	41.1
859.09058	6.6
860.89850	28.8
862.12543	27.5
863.20270	19.3
863.84491	48.5
865.36761	9.8
866.49414	44.2
868.71979	29.5
870.19452	82.4
871.80585	21.6
872.42609	8.3
873.17188	15.4
873.90485	20.0
874.80621	28.6
877.79755	57.6
878.91168	88.3
879.69482	5.5
881.35675	22.5
883.78149	81.9
884.73358	27.7
885.88361	58.3
886.87115	1058.8
887.50098	1741.5	y (15) (2+)
888.68506	26.6
890.08063	72.7
891.10553	47.7
892.08691	134.9
893.23676	21.1
894.37213	99.6
896.75049	69.8
897.80756	29.9
898.57916	65.2
900.42041	41.5
901.39380	10.4
902.52277	20.1
903.24677	5.0
904.51678	13.2
907.05292	26.4
907.99567	24.7
909.60748	976.3
910.47858	18.5
913.27588	84.1
913.98566	61.2
915.74957	16.8
917.48657	21.6
918.81940	37.3
920.20880	43.8
921.22162	29.3
922.29657	39.1
924.17706	2.6
925.40778	1.6
926.50897	26.8
928.45404	23.2
930.83746	15.0
931.99316	3.5
934.75360	62.2
937.86176	73.4
938.87750	22.7
940.07642	31.4
940.68304	23.9
942.27972	19.7
943.36383	407.5
944.10992	797.1	y (16) (2+)-H2O, y (16) (2+)-NH3
945.21222	70.4
946.84326	4.6
948.05402	2.0
949.37103	5.6
950.79608	5.0
952.62152	4950.2	y (16) (2+)
953.43799	1239.9
954.07715	255.5
954.86060	24.4
955.48804	13.4
956.26221	25.6
958.03394	38.0
960.45410	32.3
961.26324	4.1
964.12299	28.7
965.04852	12.1
965.79425	13.0
967.75928	6.1
969.89362	59.4
971.18378	28.6
971.90259	26.3
972.75269	10.6
973.44232	10.0
975.06830	10.2
976.13007	83.0
977.47443	5.0
980.10352	24.3
984.03314	26.7
985.10175	5.4
985.95648	18.6
991.59686	32.0
992.26056	2.4
993.50897	5.5
994.94214	27.5
995.71710	2.6
997.15131	4.8
998.30786	6.0
1000.50922	22.3
1003.32220	9.5
1004.21143	16.7
1005.38574	12.4
1006.11700	17.5
1006.88965	35.1
1008.99023	18.8
1009.70074	27.4
1010.95734	20.9
1014.35809	9.4
1016.19977	6.1
1017.36475	17.5
1018.97827	4.6
1021.58942	7.2
1023.44678	2.0
1031.88953	23.3
1034.34839	5.0
1035.45886	3.7
1039.04004	18.4
1040.34668	6.6
1043.20215	1.8
1046.31665	15.6
1047.28955	4.4
1054.42664	4.8
1061.87085	10.8
1062.71631	20.4
1064.24451	4.4
1065.16711	4.6
1066.66248	14.9
1068.42603	8.4
1069.12109	4.1
1072.57935	5.9
1076.01453	6.6
1081.85205	42.4
1082.65820	2.8
1084.37622	13.5
1085.81763	8.5
1088.39795	18.9
1089.69055	22.0
1092.34924	5.0
1094.77344	15.4
1099.30078	10.8
1100.32300	33.4
1105.13232	13.0
1107.50732	2.5
1111.77124	19.9
1113.23181	13.3
1117.97717	3.3
1120.89661	9.2
1122.65784	30.7
1126.34460	12.3
1127.21631	2.4
1134.68677	7.7
1135.38062	31.9
1136.32593	21.3
1137.72083	7.7
1138.74756	10.3
1149.04517	30.5
1149.81091	13.3
1151.75879	6.4
1158.64282	15.8
1163.30591	18.9
1166.83777	2.7
1168.55017	10.8
1174.56104	16.0
1175.31836	4.8
1179.07886	7.7
1179.72473	21.0
1182.07617	5.0
1182.84998	8.1
1187.06299	15.5
1199.56860	2.4
1200.40991	33.2
1208.32776	8.3
1209.58337	2.2
1212.73767	2.9
1217.29724	23.4
1218.50684	23.8
1220.73230	11.9
1225.22461	7.0
1226.85974	10.8
1229.94165	10.0
1232.18274	10.9
1232.82373	13.7
1235.45776	8.0
1236.35388	8.9
1244.21399	8.4
1249.69202	24.8
1250.53601	22.5
1263.44495	12.3
1269.30383	5.9
1270.83337	4.4
1271.72803	11.3
1283.35168	8.5
1293.39563	19.9
1294.40796	7.7
1295.61536	11.7
1309.30212	4.2
1312.50085	17.0
1313.55823	16.1
1323.64514	8.0
1326.56287	2.6
1331.54163	13.4
1339.37305	3.2
1344.49609	19.6
1352.55664	10.5
1366.85095	20.8
1369.19568	33.6
1370.09753	41.7
1371.11511	26.3
1372.74109	10.7
1392.44617	9.1
1395.38391	15.0
1403.56799	12.4
1409.08447	15.6
1410.19006	10.8
1435.35779	11.9
1483.38074	7.4
1552.83337	13.4
1626.32043	16.6
1628.62219	13.7
1629.38928	13.6
1636.63928	12.6
1785.20483	3.5
1838.84985	16.4
1991.37146	3.1
