# Supplementary material for: Phosphoproteomic Analysis of Platelets Activated by Pro-Thrombotic Oxidized Phospholipids and Thrombin
Source: PLoS One. 2014 Jan 6;9(1):e84488. doi: 10.1371/journal.pone.0084488 (PMC3882224; doi:10.1371/journal.pone.0084488)
Supplement: Annotated Spectra S1 — (ZIP) [file pone.0084488.s004.zip › AKPSPSYINLQASSPPATFLNIQTTK_-7_2_148258.txt]

m/z	i	matches
285.27417	9.2
287.05798	7.0
293.28479	6.1
294.17584	5.8
295.34811	5.1
297.12500	11.7
297.88409	4.2
304.18665	6.4
312.07037	4.0
317.41748	11.4
319.25510	15.9
321.26254	10.4
322.52130	13.2
324.20590	2.5
327.53415	9.2
332.21082	57.6
333.24408	19.6
334.06281	16.3
337.41620	2.2
340.13095	5.9
341.21515	11.5
342.17316	6.0
345.24792	14.9
346.96631	4.0
349.86121	5.9
354.99701	11.3
359.37964	4.0
366.08255	17.1
367.11469	13.3
375.21475	6.2
378.63229	10.2
380.23282	12.8
382.25931	21.3
384.17633	18.5
384.99124	2.5
386.37350	4.8
401.10883	6.2
402.09778	59.8
403.18423	9.2
404.26398	4.2
406.82593	7.3
410.83966	23.7
411.88037	6.3
413.40875	6.0
414.47290	7.9
416.16119	4.5
418.79117	2.7
423.22296	2.9
425.51501	3.1
432.05634	17.7
433.36658	142.7	y (10) (3+), y (6) (2+)
434.29892	27.4
435.57251	4.6
440.91614	2.7
442.14209	11.4
444.15140	4.0
447.49182	23.0
449.37177	2.8
453.10352	10.9
456.04724	3.7
460.32208	11.0
461.46198	10.4
465.34106	4.0
466.29169	3.9
470.30084	7.2
471.40433	2.9
472.02356	6.5
472.86090	5.0
475.70203	9.6
479.31268	4.4
481.99942	12.7
483.38358	20.6
484.37552	3.7
485.57007	9.9
488.37592	4.8
489.29572	9.8
491.16763	2.7
501.26312	51.2
501.89014	8.2
503.24039	4.1
504.14127	16.6
506.42932	6.2
511.28223	4.0
516.06085	6.4
517.09174	26.0
518.26404	3.8
519.51349	2.9
520.12500	10.2
524.10303	23.7
526.56042	27.4
530.94727	3.1
532.14441	8.3
533.14404	6.2
534.51489	20.9
535.29041	3.5
535.98035	6.2
536.80188	19.5
538.59143	3.3
540.88837	3.5
544.32581	11.9
554.28284	6.8
555.18994	29.7
559.20532	2.9
560.13269	4.6
561.35339	18.5
562.43915	68.5
563.37915	63.0
569.06848	29.3
571.14832	17.9
571.91840	19.5
577.67267	3.6
578.90356	3.8
580.46716	7.0
581.30859	20.1
583.17865	5.1
584.14990	25.9
585.25256	14.1
586.43188	18.0
588.09302	12.4
591.90460	2.5
592.55066	9.9
593.34845	2.7
595.62561	3.8
596.27283	15.0
597.08704	8.4
598.04858	9.9
599.49628	11.2
600.30249	7.4
601.23462	24.4
603.15662	3.1
610.82300	2.5
613.28571	35.2
614.06763	4.9
615.10815	17.7
616.17157	76.3
617.07635	30.7
618.35425	9.0
619.41150	13.2
620.32312	16.9
621.18610	5.9
623.67474	11.3
630.59552	42.0
631.44611	43.5
632.57782	6.9
633.95471	13.5
636.16211	21.4
637.30060	3.3
639.58020	17.5
640.68591	12.4
641.43298	11.4
642.40405	8.0
645.91626	4.2
647.31671	21.6
648.61481	44.4
649.31506	487.6	y (10) (2+)
650.29871	154.5	y (6) (1+)-H2O-2P
651.50696	22.7
652.36633	4.2
652.99573	5.8
655.39465	3.3
657.13782	25.0
661.14667	20.0
665.46448	12.5
666.87323	12.5
667.49573	50.6
668.23877	15.2
669.43103	1.6
671.21613	8.3
675.25916	66.9
676.01807	38.5
676.89685	8.8
678.45593	10.2
680.18945	26.6
680.82172	4.9
682.36798	12.6
684.63672	20.3
685.43896	18.0
686.18091	19.8
687.57861	40.1
689.18427	4.9
689.88043	9.6
690.57104	3.6
693.01172	32.6
694.46198	9.8
695.37854	7.8
697.24097	14.0
698.72937	24.2
699.48450	18.2
702.53479	22.0
703.25885	10.7
704.18762	4.3
705.99890	10.9
706.95477	11.9
708.13232	6.9
709.15454	22.4
712.53998	16.1
713.44263	217.9	b (14) (2+)-P, b (7) (1+)-P, y (20) (3+)-NH3-3P
715.00659	39.4
715.84204	12.3
717.37317	9.2
720.00446	7.9
721.19684	5.2
722.18060	7.8
723.33203	2.5
724.15442	11.7
727.50574	14.5
729.44946	15.4
730.17041	5.5
731.16425	6.8
732.18237	14.2
733.34558	42.4
735.55469	11.5
737.32343	19.0
742.07880	15.0
743.51709	34.9
744.33356	13.2
745.34564	28.4
746.46338	13.9
748.38184	15.6
749.56616	20.3
750.28479	24.1
751.30103	33.6
753.39850	12.3
754.69958	60.7
756.76636	17.7
759.22058	19.1
760.35205	34.0
762.42773	410.6	b (15) (2+)-P, y (15) (2+)-NH3-2P, b (14) (2+)
763.63800	297.3	y (7) (1+)-NH3-2P, y (7) (1+)-H2O-2P
764.69769	12.0
770.23828	21.4
771.36969	18.2
772.17065	10.2
775.05164	13.9
776.44531	15.0
777.19849	18.5
778.25061	36.2
779.14465	28.0
781.12622	5.2
781.86926	14.6
782.49927	11.6
783.68738	31.0
784.57605	15.1
785.53674	43.5
786.27246	3.5
787.19617	15.2
788.14832	14.4
789.22888	40.9
790.04224	33.4
791.32813	70.1
792.69910	54.7
793.37109	6.6
794.73022	17.3
795.78967	30.2
796.44360	342.7
797.31750	173.6	b (23) (3+)-NH3-P, b (23) (3+)-H2O-P
798.32898	149.4
799.38123	19.5
804.07617	13.7
805.26172	32.0
806.08496	13.0
807.55884	20.8
809.16248	3.6
810.47852	25.7
812.32031	16.2
813.01013	6.6
814.30908	79.5
815.14526	48.3
816.58240	36.3
817.23926	29.5
818.74048	12.4
819.82947	4.0
820.68237	43.5
821.39539	19.3
822.57813	17.7
823.35901	7.3
824.96448	34.3
829.40369	5.3
830.24719	16.7
831.00500	14.4
832.33228	82.1
833.35669	91.1	y (14) (2+)
834.27991	22.9
835.35181	39.5
836.71411	63.6
837.85852	48.1
838.69360	13.7
840.54114	21.0
841.39368	11.4
842.46313	7.8
843.27515	7.9
844.21204	25.1
845.85889	93.8	y (6) (1+)-H2O, y (22) (3+)-P, b (17) (2+)-P, y (21) (3+)
847.65552	442.4	y (6) (1+)-NH3
848.41321	119.4
849.47729	97.8
850.42712	52.5
851.32007	100.0	b (16) (2+)-NH3, b (16) (2+)-H2O
852.34302	16.3
853.17432	43.3
854.27356	25.0
856.05896	7.4
856.96692	9.4
857.81921	3.8
858.68958	13.1
859.48291	20.7
860.09045	24.8
860.74609	96.4	y (7) (1+)-H2O-P
861.46350	7.7
862.59009	11.4
864.75989	61.9
865.92419	20.8
868.86877	94.0	y (24) (3+)-NH3-2P, y (23) (3+)-NH3-P, y (15) (2+), y (23) (3+)-H2O-P
869.63538	19.7
871.28650	18.4
872.66797	19.1
873.92078	32.8
874.94214	10.7
875.88379	32.3
876.53943	11.3
877.83569	59.8
878.94446	63.5
879.95483	84.5
881.22388	36.1
882.19250	7.6
883.43237	39.4
884.13672	7.6
885.40234	13.6
886.45728	45.1
887.32410	12.5
888.64929	611.1	b (18) (2+)-H2O-P, b (18) (2+)-NH3-P
889.76086	182.2	b (24) (3+)-H2O
891.42725	36.9
892.41187	9.0
893.38049	35.5
894.53870	13.7
895.32556	4.9
897.57922	1760.6	b (18) (2+)-P
898.51428	294.8
899.36963	147.5
900.52393	5.2
901.86890	25.3
902.84985	30.7
904.70459	32.4
905.50098	64.0
906.69507	25.9
907.82446	36.0
909.11694	22.0
909.96497	20.2
911.74243	12.4
912.85413	49.1
913.69153	3.8
914.37512	23.1
915.41589	12.5
916.80603	44.8
918.01587	106.3	b (25) (3+)-H2O-P, b (25) (3+)-NH3-P
918.80908	7.6
919.97119	43.9
920.61865	8.2
921.31628	40.7
923.15210	76.8
924.46777	45.6
925.47754	77.0
926.14172	20.7
926.79871	10.9
927.66260	17.3
928.40112	30.8
929.60083	33.8
930.75635	31.8
931.70361	54.2
932.55469	27.6
933.57861	18.9
934.66150	83.0
936.12524	11.7
937.60498	98.0	b (18) (2+)-H2O, b (18) (2+)-NH3
938.62073	70.4
939.95776	71.3
941.01660	84.4
942.09058	103.9
943.35461	368.1	y (25) (3+)-H2O-P, y (25) (3+)-NH3-P
944.50208	238.5
945.32837	75.4
946.49963	214.4	b (18) (2+)
947.50708	200.5	y (18) (2+)-2P
948.36462	65.1
949.64966	17.2
950.75317	76.9
951.43164	75.1
952.35681	21.6
953.32715	21.2
955.11658	75.5
956.21704	39.5
957.67139	40.4
958.91089	38.8
960.27747	49.1
961.15112	52.8
962.62976	113.3	b (19) (2+)-NH3-P
963.32227	23.1
964.04089	23.8
965.13403	75.8
966.11023	104.8
966.93359	142.6	[M+3H] (3+)-H2O-P, [M+3H] (3+)-NH3-P
968.17407	88.6
969.13403	66.3
971.40686	179.9
972.29810	94.0
973.11926	167.6	[M+3H] (3+)-P
974.22791	224.2
974.94287	118.1
975.79321	437.4	y (25) (3+)-NH3, y (25) (3+)-H2O
976.65845	353.5	y (7) (1+)
977.67834	111.2
978.48230	87.4
979.44482	46.1
980.30225	103.6	y (17) (2+)-H2O, y (17) (2+)-NH3
981.53027	117.3	y (25) (3+)
982.51489	98.8
983.43066	98.3
984.53430	66.1
985.44666	48.5
986.27319	386.7
987.12085	556.7
987.94897	137.9	y (18) (2+)-H2O-P, y (18) (2+)-NH3-P
988.60229	125.0
989.69202	164.0	y (17) (2+)
990.71948	65.9
992.29468	41.6
993.36365	29.5
995.20093	82.6
996.11426	64.3
997.90356	25.7
1011.34546	18.3
1013.39746	31.9
1021.83655	21.8
1023.09229	4.0
1025.11560	42.1
1026.32202	24.6
1029.12939	11.1
1030.48438	53.2
1031.33289	47.9
1032.50330	9.6
1035.08118	13.4
1038.07141	17.5
1039.93628	42.4
1041.18237	30.5
1044.24426	185.4	y (19) (2+)-H2O-P, y (19) (2+)-NH3-P
1045.09058	89.8
1046.16589	44.2
1047.18848	67.1
1048.24512	99.6
1049.17834	12.7
1050.42139	6.4
1051.39380	2.5
1052.59766	17.5
1056.05127	5.7
1058.10327	12.8
1059.36682	3.1
1064.73413	10.7
1065.45142	40.7
1066.33740	8.0
1067.12439	14.7
1068.44653	13.9
1071.10229	7.4
1072.25757	14.7
1073.49475	23.9
1074.22974	9.7
1077.43164	4.0
1079.64539	17.0
1082.29883	11.5
1085.02246	16.3
1086.09473	13.0
1088.62878	4.8
1089.67847	19.0
1092.99023	14.8
1093.96436	46.1
1094.85266	63.1
1095.53931	6.4
1096.41724	13.5
1098.31274	20.2
1099.79700	22.6
1100.44727	10.3
1101.52686	18.5
1104.78345	21.5
1105.47314	32.3
1106.69922	7.2
1108.42578	25.3
1109.60681	31.0
1110.25684	12.0
1113.34839	18.4
1114.29443	14.6
1117.77246	6.6
1118.54382	1.8
1121.12158	36.2
1124.67700	5.9
1126.30005	26.1
1127.35657	14.6
1128.46265	15.6
1129.10425	11.1
1130.54297	13.0
1131.74512	36.7
1133.39697	57.2
1134.54883	46.9
1135.24414	4.2
1136.41113	6.2
1137.68567	11.7
1138.60144	3.3
1140.36987	30.0
1141.67249	54.7
1142.46692	8.9
1143.07959	14.5
1144.55127	30.1
1145.26794	4.8
1146.69238	11.1
1147.64758	2.5
1148.47827	15.4
1149.45337	21.8
1150.44104	22.2
1151.47498	31.0
1152.62952	59.8
1154.00708	18.1
1154.64771	9.6
1156.53198	8.9
1158.38135	155.8
1159.38794	138.5	y (22) (2+)-H2O-3P
1160.50952	123.6	y (22) (2+)-NH3-3P, y (21) (2+)-H2O-2P, y (21) (2+)-NH3-2P
1161.48291	17.6
1163.20520	15.3
1163.86682	6.3
1164.67920	35.8
1165.95532	26.3
1167.23499	2.7
1167.84656	12.0
1169.13403	22.8
1172.02039	8.3
1172.85352	18.2
1173.77686	17.9
1176.19739	52.0
1177.22229	26.5
1178.44312	35.0
1179.33301	59.1
1180.03748	6.4
1181.26331	37.4
1182.48572	9.6
1183.56824	23.1
1185.02539	24.3
1185.81055	13.7
1187.23438	5.2
1189.15820	47.0
1190.32214	52.6
1191.44873	2.5
1194.34851	140.9
1195.26721	128.2	b (23) (2+)-H2O-P
1196.77124	23.4
1197.55017	19.2
1199.05005	27.5
1202.14514	9.3
1203.28296	26.2
1207.93628	38.5
1211.51416	22.5
1212.35120	46.9
1213.81763	20.0
1214.94897	41.5
1215.96045	4.7
1217.11401	40.9
1218.85974	24.3
1220.83875	44.3
1221.52148	5.4
1223.63794	6.8
1224.29236	5.7
1225.62598	38.5
1227.80786	9.6
1228.62329	9.0
1229.44482	8.5
1230.55164	11.1
1231.18481	2.9
1232.13867	14.8
1233.25513	8.2
1235.06433	7.1
1236.63696	8.9
1238.75012	15.2
1239.37817	10.0
1242.41406	18.4
1243.52808	9.2
1244.32678	22.5
1247.09521	116.8
1248.71509	75.3
1250.53394	20.2
1251.55444	35.5
1254.00977	15.9
1254.81458	15.6
1255.87939	62.1
1259.02356	6.3
1260.96924	21.6
1261.60449	5.6
1262.90881	7.8
1263.51318	2.2
1265.68921	17.3
1268.26685	3.1
1268.93506	29.7
1270.39771	11.0
1273.21704	48.9
1274.45667	53.4
1275.32544	17.5
1277.33032	12.6
1278.77124	12.8
1280.70178	14.4
1281.30652	12.3
1282.75391	23.4
1283.41565	7.5
1284.46313	35.3
1285.58447	34.5
1286.83923	9.8
1287.47791	4.1
1288.45947	34.7
1290.93860	14.9
1292.11731	16.5
1295.26514	12.2
1296.15637	7.4
1297.39844	37.2
1298.26001	28.7
1300.19751	16.1
1301.17407	21.2
1302.14441	16.6
1303.59851	12.5
1305.24634	230.0
1306.37500	75.0
1307.40955	32.0
1308.72766	17.1
1312.10803	31.1
1313.55261	11.5
1314.59412	30.6
1316.03491	153.7	y (22) (2+), y (25) (2+)-H2O-3P
1317.18567	216.8	y (25) (2+)-NH3-3P
1318.26343	40.8
1319.14233	5.8
1319.80676	15.3
1322.62219	8.9
1323.44958	63.4
1324.37292	26.7
1325.50085	85.0
1326.69946	55.2
1331.04346	8.5
1335.51465	12.9
1337.62939	11.3
1338.96619	83.9
1339.63879	14.5
1341.43689	93.9
1342.45996	157.1
1343.42029	25.4
1344.64282	81.8
1345.40173	20.4
1346.04639	15.2
1346.76746	2.0
1347.48608	17.3
1349.53479	33.0
1354.45142	5.1
1355.51062	29.8
1356.79675	22.3
1357.90881	12.3
1359.13806	113.8	y (24) (2+)-P, y (23) (2+)
1360.23120	30.6
1361.41614	38.6
1362.57068	11.4
1363.24939	27.3
1368.43677	48.0
1370.16272	34.0
1371.85181	25.5
1374.37024	36.2
1376.05457	96.1	y (12) (1+)-NH3-P, b (25) (2+)-H2O-P, y (11) (1+)-H2O, y (11) (1+)-NH3
1377.38379	16.5
1378.11133	26.5
1379.73779	11.0
1382.22083	8.5
1383.32239	7.4
1385.30432	23.0
1387.15076	13.7
1388.45166	12.0
1390.77148	3.7
1391.41687	8.4
1392.39832	157.1
1393.41919	181.5	y (12) (1+)-P, y (11) (1+)
1394.50159	72.6
1395.28333	43.1
1396.22815	18.8
1399.18311	15.5
1401.19800	2.7
1402.80432	14.7
1404.57629	20.1
1410.07153	14.2
1411.47449	36.9
1412.21558	53.4
1414.27283	15.8
1418.07080	9.0
1418.93958	3.5
1421.91956	9.0
1423.74805	7.5
1425.45959	11.3
1427.87012	3.5
1428.50879	17.6
1429.50574	33.4
1430.38196	105.0
1431.55481	20.1
1432.17017	199.2
1433.04553	52.6
1433.94934	37.9
1436.44690	3.5
1437.72864	10.7
1442.31567	7.0
1443.36047	12.7
1445.97449	67.5
1446.60999	2.9
1447.35645	7.9
1448.27234	25.7
1449.37537	19.6
1456.05408	27.9
1457.27039	22.9
1459.33752	30.4
1460.21106	9.8
1462.25537	44.8
1463.49280	5.7
1468.27393	2.7
1469.09424	5.9
1472.28821	9.2
1473.76807	4.0
1475.24487	6.2
1478.64392	26.5
1480.06189	5.8
1486.39709	234.3
1487.28284	199.5
1488.29675	125.5
1489.39709	92.4
1490.31372	28.7
1490.93494	8.7
1491.80151	26.1
1492.57922	10.2
1493.61926	3.1
1495.02954	34.9
1496.99475	56.4
1497.89453	74.8
1498.68567	18.1
1504.65955	19.1
1505.73792	7.7
1506.44507	18.6
1507.39746	131.6	b (14) (1+)-H2O, b (14) (1+)-NH3, b (15) (1+)-NH3-P
1508.23877	59.8
1509.09534	59.3
1510.44763	19.2
1515.40686	14.9
1517.50964	12.2
1520.58484	15.1
1522.37756	5.3
1529.07214	3.6
1529.68140	7.2
1530.32288	6.9
1533.09363	10.7
1534.47913	4.1
1535.43225	10.5
1536.45728	7.2
1539.17871	13.5
1540.35168	48.5
1541.86462	22.8
1548.24988	7.5
1557.04993	64.2
1558.43738	43.6
1559.42627	8.9
1563.05432	5.7
1564.67737	10.7
1567.16223	17.5
1570.52393	8.1
1572.49402	62.6
1573.61951	3.9
1574.82239	12.4
1576.21899	9.3
1578.38538	4.4
1585.28162	44.6
1586.37500	25.5
1587.38123	21.2
1588.49500	10.4
1589.31543	3.4
1590.21655	15.2
1591.51709	10.0
1592.66882	5.3
1593.27246	7.7
1600.17566	13.9
1604.20618	7.4
1606.62646	13.5
1608.53394	15.1
1614.30933	5.1
1616.61963	8.1
1620.96887	8.8
1622.24292	6.6
1623.39465	56.8
1625.47668	21.6
1631.02283	12.0
1632.32251	13.4
1633.31116	9.5
1636.23413	5.7
1638.33704	8.7
1640.59705	13.3
1643.64722	8.5
1647.48596	11.4
1650.36755	10.0
1657.80103	26.4
1658.51587	50.3
1659.53430	27.4
1660.64124	14.2
1661.30286	4.6
1665.34265	12.0
1671.23547	8.3
1674.87952	31.5
1676.00110	8.3
1677.02173	29.6
1679.00659	18.1
1679.87085	10.4
1681.44861	17.7
1682.37146	5.9
1683.22107	4.6
1698.43445	18.8
1699.15906	8.6
1701.72229	9.3
1706.40112	18.3
1709.77222	5.0
1715.08093	44.3
1715.99841	59.9
1717.31274	11.1
1718.43823	5.3
1719.34631	26.3
1725.67505	7.0
1726.97913	12.4
1730.35437	9.6
1733.42786	17.8
1735.64478	40.8
1736.76013	30.9
1737.67212	12.2
1738.78406	4.6
1739.97083	11.6
1741.84680	7.0
1755.37817	4.6
1759.49231	17.2
1768.14905	40.9
1768.90942	12.7
1769.96521	31.1
1770.70630	4.1
1775.68921	13.8
1776.64563	40.7
1777.40833	15.1
1786.39734	33.6
1787.34802	76.7
1788.11108	9.2
1788.78589	5.3
1792.96082	27.7
1793.60339	40.3
1794.54700	76.1
1795.63562	10.6
1797.68237	34.9
1799.95227	8.9
1802.45276	18.3
1803.74084	28.8
1804.42358	30.6
1805.35095	32.0
1806.89624	25.7
1807.78833	24.8
1817.65930	9.7
1829.53821	3.1
1836.18726	4.2
1837.63000	16.9
1844.90808	3.1
1845.85425	6.4
1847.27869	10.5
1850.45288	5.5
1851.73987	7.1
1861.85193	8.5
1862.49158	13.4
1863.97083	6.4
1880.61536	11.4
1881.32947	7.7
1882.04187	10.1
1919.83325	7.7
1927.74890	9.6
1929.02600	7.4
1961.71594	6.4
1968.36487	3.1
1985.83459	27.8
1988.02747	13.8
1989.02747	7.0
