# Supplementary material for: Phosphoproteomic Analysis of Platelets Activated by Pro-Thrombotic Oxidized Phospholipids and Thrombin
Source: PLoS One. 2014 Jan 6;9(1):e84488. doi: 10.1371/journal.pone.0084488 (PMC3882224; doi:10.1371/journal.pone.0084488)
Supplement: Annotated Spectra S1 — (ZIP) [file pone.0084488.s004.zip › AKTQTPPVSPAPQPTEER_-6_2_60069.txt]

m/z	i	matches
198.20332	98.2
200.15514	51.7
201.08624	25.9
207.01369	16.3
212.21613	16.7
217.10674	14.9
224.11053	14.9
226.05122	857.6
227.06216	63.2
230.16768	24.3
231.19118	12.7
238.02730	48.7
239.20868	11.0
240.22874	27.1
241.31673	14.2
241.99033	37.9
243.98938	10.0
245.49313	20.6
247.88219	34.1
251.99237	10.8
254.19913	8.4
256.14819	204.2
257.15616	27.3
257.85858	11.3
260.09116	49.4
262.24152	8.9
264.02887	6.2
266.17712	42.2
275.39520	28.6
276.49509	17.1
278.30585	9.1
280.96722	13.5
283.98730	20.5
285.67288	14.9
286.55338	26.3
287.25876	16.3
288.44766	18.1
289.48480	23.5
291.25656	17.7
292.04657	14.3
294.84732	69.6
296.10303	44.1
297.26196	73.9
301.19873	30.4
304.15485	1117.5	y (2) (1+), y (8) (3+)-NH3, y (8) (3+)-H2O
305.28394	184.8
309.07849	24.9
311.14551	30.7
312.41614	6.2
313.60797	58.9
316.57080	292.9
317.26947	19.0
319.13391	13.4
324.22382	36.5
327.18793	60.4
328.25006	31.0
335.97739	79.5
338.02386	18.2
343.07837	31.7
344.84970	68.0
348.27734	31.1
349.40295	11.3
353.88971	267.6
357.08344	42.5
358.25317	92.4
359.14423	38.3
362.73004	111.4
363.34448	33.7
365.28979	28.2
367.24823	32.5
368.29736	104.2
369.33759	30.8
370.21069	58.1
371.42432	101.9
374.29852	54.0
376.22888	120.0
377.34326	27.0
380.26355	35.0
381.35547	186.4
383.38507	41.1
385.98969	12.0
388.20453	317.8
392.94049	32.6
394.49463	336.7
395.52283	40.3
396.66162	47.1
397.69763	24.6
402.03033	15.3
403.21442	765.9	b (7) (2+), b (8) (2+)-P
404.15906	45.9
405.60809	39.8
406.51776	16.3
410.94543	181.0
412.17480	58.1
415.34308	127.4
416.29987	35.6
417.21368	12.5
418.18597	26.1
420.51227	1086.2	y (7) (2+)-NH3
421.28113	55.8
423.27472	29.0
425.37781	17.4
428.72870	7617.6	b (13) (3+)-P, b (4) (1+), y (7) (2+)
429.39465	3774.7
430.36896	209.0
431.41498	76.6
432.12695	84.9
433.20911	135.9
434.01587	76.6
434.77002	4.5
435.43805	34.0
438.11145	378.4
439.44415	21.7
440.40698	17.1
441.27637	116.9
442.04431	40.6
443.36951	138.3
446.81683	704.2	b (9) (2+)-P
447.71393	21.5
452.32129	255.8
453.10431	7.9
455.25665	172.2
457.44641	96.8
459.33313	101.3
460.20105	59.7
461.19989	68.9
461.84680	46.0
464.18915	333.7
467.07141	23.8
468.67236	47.6
469.36102	5.9
470.97388	41.1
471.66992	14.9
472.35693	57.1
473.42676	73.5
477.45996	80.4
478.18237	365.1
479.19604	43.4
481.22748	29.6
482.23724	34.0
482.93842	96.2
484.48456	100.0
486.87189	541.7	b (9) (2+)-NH3, b (10) (2+)-NH3-P, b (9) (2+)-H2O, b (10) (2+)-H2O-P
487.73126	174.5
488.33795	17.3
489.27399	75.7
491.00995	26.4
495.99689	665.2	y (14) (3+)-P, b (9) (2+), b (15) (3+)-P, b (10) (2+)-P, b (5) (1+)-NH3-P
497.03296	45.5
497.81195	22.0
498.42108	55.6
499.13934	107.1
500.35461	26.8
500.97858	60.3
501.84283	13.4
502.84418	24.9
504.02197	406.9
504.64447	27.0
509.17456	51.0
512.68408	6931.9	y (9) (2+), b (5) (1+)-P
513.33942	3097.7
513.95605	185.1
514.59314	54.9
515.81232	63.0
516.52582	71.5
518.45660	19.6
521.10565	57.8
522.13165	570.6	b (15) (3+)-NH3, b (11) (2+)-NH3-P, b (15) (3+)-H2O, b (11) (2+)-H2O-P
523.07190	42.3
526.28955	346.2
527.10034	248.2
528.12268	169.6
528.74908	17.5
530.11438	276.4
530.99237	3642.3	b (11) (2+)-P
531.86188	653.9	b (16) (3+)-NH3-P, b (16) (3+)-H2O-P
532.86694	9.1
534.70367	139.7
535.62354	339.9
536.66583	101.2
537.36603	45.0
538.30194	119.0
539.58105	20.6
540.96161	109.8
542.01929	116.7
543.01678	301.0
544.05127	882.7	b (10) (2+)
544.85834	199.1
545.59100	23.5
547.74615	141.9
549.13336	169.9
550.32220	43.5
551.46350	66.9
553.08875	192.7
554.30591	118.3
556.53375	4482.9	y (10) (2+)
557.49261	702.8
558.61560	30.2
561.55554	121.4
562.49274	782.5
563.25677	120.1
564.48022	7.0
565.68500	343.6
566.32690	346.0
566.93732	79.8
569.40253	86.3
570.82324	2276.0	b (11) (2+)-H2O, b (11) (2+)-NH3, b (16) (3+), b (12) (2+)-NH3-P, b (12) (2+)-H2O-P
571.66193	298.1
572.53839	41.5
573.17126	40.3
574.34241	29.2
578.12469	126.2
578.95410	356.7
579.89569	2693.2	b (12) (2+)-P, b (11) (2+)
580.91797	120.3
584.55341	62.4
585.31915	39.2
587.42981	111.9
589.19952	99.1
591.96320	352.5
593.80719	178.1
594.99982	72.8
597.64648	20.7
598.96838	31.4
599.82813	135.1
601.22430	205.3
602.19006	210.8
603.74182	67.8
605.08649	74.0
606.24469	334.3
607.04022	194.8
608.41620	82.2
610.04034	748.9	b (5) (1+), b (6) (1+)-P, y (17) (3+)-H2O-P, y (17) (3+)-NH3-P
611.17004	99.6
612.36072	198.5
613.64984	275.7
614.87445	184.8
616.57306	36.0
617.40411	23.2
619.30133	146.4
620.29187	160.9
621.86334	829.8
623.07037	840.8
623.99902	263.7
625.19818	197.4
626.55756	275.1
627.26764	83.6
628.00861	129.2
628.71857	231.7
629.81061	170.3
631.36102	6885.0	y (5) (1+)
632.33966	2166.3
633.69574	428.1
634.50531	203.6
635.34674	171.5
636.22021	362.7
636.87848	167.2
637.91669	483.7
638.95465	1073.5	[M+3H] (3+)-P
640.09784	605.9
641.34039	256.8
643.18549	1873.3	y (17) (3+)-NH3, b (13) (2+)-P
643.98938	715.5
645.16962	193.6
646.62189	271.3
647.34076	146.0
648.48816	202.7
649.79950	149.6
650.56952	617.9
651.41412	369.2
652.20428	139.5
653.20892	308.4
654.05902	636.3	y (12) (2+)
654.94824	615.9
655.93915	338.9
656.83990	718.8
657.96173	410.9
658.58240	1521.2
659.74298	705.0
660.58368	885.7	[M+3H] (3+)-NH3-H2O
661.93231	858.0
663.43921	2996.3
664.89319	1264.1
666.06641	119.0
668.43011	31.9
674.92883	46.9
677.14398	22.9
677.97424	81.5
679.02838	153.6
680.32300	186.0
681.80273	75.2
682.45892	70.4
683.52728	905.8	b (13) (2+)-H2O, b (13) (2+)-NH3, b (14) (2+)-NH3-P, b (14) (2+)-H2O-P
684.43512	327.7
685.77802	30.2
687.23126	142.1
688.62500	12.0
689.24200	29.6
690.22162	49.0
690.95306	49.7
692.45465	999.7	b (13) (2+), b (14) (2+)-P
693.60382	518.5
694.38586	52.3
695.24164	102.6
696.95721	27.2
697.64569	50.6
698.28961	80.0
699.62659	15.6
703.03253	4221.8	y (13) (2+)
703.97632	850.2
705.10449	335.9
706.80267	66.3
707.68665	55.8
708.45941	58.3
710.01764	18.9
711.30707	14.2
713.09271	44.0
715.11298	20.3
716.51715	15.6
717.39960	50.4
718.49908	10.5
719.39960	108.6
721.40985	165.5
722.50153	102.9
725.96722	17.0
731.71454	32.4
732.42975	44.1
734.85248	110.0
736.24274	34.1
737.14252	29.8
738.31183	21.4
739.29187	30.4
740.45508	52.3
742.11328	123.5
742.78918	48.7
743.49518	35.3
744.67505	103.9
745.54706	52.7
746.38843	49.6
747.33624	14.1
748.52118	52.8
749.83276	15.6
754.51031	27.8
756.20856	45.5
759.47980	419.0
760.24091	171.1
763.33661	122.1
765.03204	37.6
767.42883	97.7
768.42523	128.3
771.06183	143.5
772.98633	30.7
774.15753	66.2
775.52319	69.2
778.32556	31.1
781.67438	27.8
782.51459	11.3
783.17175	41.6
787.73151	167.7
789.03436	162.9
791.13263	157.4
792.17273	202.4
794.07440	263.8
798.11963	214.9
799.50543	63.2
802.22510	90.2
803.63910	97.9
804.71094	114.8
805.49298	487.9
806.62195	391.4
807.54199	238.9
808.62915	46.3
809.45660	32.0
810.26141	35.4
812.38068	47.7
813.77374	19.2
814.56567	31.1
815.37561	23.5
817.05194	67.0
819.06683	221.2
821.74762	59.4
824.39380	161.3
826.63745	231.1
827.73218	112.8
828.52185	31.1
829.82208	57.5
831.07135	77.9
832.57330	28.3
834.02386	46.3
835.28998	40.5
837.66400	10.6
839.52765	91.2
840.45184	16.5
841.32196	16.7
842.59851	58.5
844.46710	105.6
847.29572	205.3
849.62567	173.2
850.26489	32.7
851.49286	36.6
852.62756	26.8
853.49432	86.9
854.31207	47.2
856.38983	10569.2	y (7) (1+), b (16) (2+)
857.48407	3095.3	y (15) (2+)
858.34357	764.6	y (16) (2+)-P
858.94391	39.9
860.73737	47.6
861.53979	56.0
862.14130	22.6
864.57379	57.7
866.15558	22.9
867.39972	6.9
868.45074	77.6
869.90894	123.1
871.71582	97.2
872.54858	74.5
874.20294	118.6
875.45801	179.9
876.80585	99.7
883.59515	13.4
885.34442	130.1
887.01538	79.4
887.97150	24.2
888.95459	34.7
891.34082	85.3
892.35571	979.7	b (9) (1+)-P
893.49908	318.1
894.33618	18.5
894.97406	35.8
897.85187	40.5
899.93866	44.9
900.58514	28.5
901.43579	34.0
902.12671	44.1
903.28076	2431.4	b (8) (1+)
904.40228	1011.1
905.06696	33.7
907.88666	720.9	y (16) (2+)
908.75726	354.1
909.71088	54.0
911.14484	165.2
911.93451	145.5
913.16742	62.3
915.26764	39.8
918.91400	243.3
919.52277	104.5
920.34814	57.1
921.28149	317.6
922.32129	47.7
923.77100	20.4
924.76343	130.5
925.39679	183.7
926.25122	9.1
927.55304	993.8	y (8) (1+)
928.39899	131.9
929.59796	119.0
930.26544	36.9
931.58771	19.2
932.40582	138.9
933.65875	137.6
934.27753	17.8
935.25970	35.5
937.52631	15.3
938.94464	193.4
939.55475	228.6
941.03302	117.7
942.49457	64.9
944.04492	66.3
945.44452	98.3
953.87836	7.6
955.13226	101.2
957.43915	141.2
959.33936	165.1
960.35791	24.6
962.59790	14.2
969.75024	129.9
971.04883	22.7
972.26117	1435.2	b (10) (1+)-NH3-P, b (9) (1+)-H2O, y (17) (2+), b (10) (1+)-H2O-P
973.28839	734.3	b (9) (1+)-NH3
974.28564	202.4
975.47943	15.7
976.75928	16.3
978.70215	21.7
979.54584	27.0
981.25848	6.2
982.60254	29.7
985.64801	86.1
988.61938	27.7
990.25537	3725.1	b (10) (1+)-P, b (9) (1+)
991.25775	1582.8
992.28619	206.5
994.56146	20.0
998.45239	59.7
999.40692	55.8
1002.11719	17.9
1007.38971	33.3
1008.52319	23.2
1012.41364	216.3
1013.59186	50.7
1016.43744	84.0
1017.34937	135.4
1024.40210	1383.1	y (9) (1+)
1025.39429	1095.8
1026.41492	204.2
1029.28601	62.8
1030.24915	56.9
1030.99927	24.3
1031.71558	17.7
1034.64917	114.6
1035.72607	39.1
1042.42908	19.6
1043.35925	30.7
1051.08606	7.7
1052.12305	329.7
1053.16052	17.0
1054.36658	26.8
1056.33093	12.0
1060.30872	266.1
1061.50867	238.3
1064.81165	35.4
1065.56641	17.0
1069.38281	31.0
1073.53662	41.2
1077.88672	75.0
1079.06604	18.5
1083.28223	18.8
1090.38281	41.1
1097.36743	376.1
1098.32996	169.6
1099.21240	86.0
1101.48767	84.5
1102.35706	270.7
1104.03235	21.8
1111.61426	548.0	y (10) (1+)
1112.55566	399.1
1113.70996	78.8
1114.68481	12.7
1118.05774	33.2
1122.46997	17.7
1123.64502	14.1
1126.17651	36.9
1128.78320	10.3
1130.28564	49.2
1132.78040	82.4
1138.22046	32.5
1140.33521	304.2
1141.11011	179.5
1141.72168	15.9
1142.47705	176.0
1143.18652	45.4
1158.36157	5124.6	b (12) (1+)-P, b (11) (1+)
1159.40845	2566.3
1160.32202	479.1
1162.62183	7.7
1167.94324	40.8
1184.12512	29.0
1189.38403	47.6
1192.37952	40.4
1196.55078	6.2
1198.08398	51.2
1210.82776	20.6
1220.30359	10.5
1251.47205	16.9
1255.53162	51.4
1258.46008	20.6
1281.61780	20.4
1300.45874	42.6
1301.63135	22.0
1365.32874	25.2
1383.39880	213.6
1384.39539	133.1
1385.52625	48.6
1404.66431	102.6
1405.72620	16.0
1629.60461	122.5
