# Supplementary material for: Phosphoproteomic Analysis of Platelets Activated by Pro-Thrombotic Oxidized Phospholipids and Thrombin
Source: PLoS One. 2014 Jan 6;9(1):e84488. doi: 10.1371/journal.pone.0084488 (PMC3882224; doi:10.1371/journal.pone.0084488)
Supplement: Annotated Spectra S1 — (ZIP) [file pone.0084488.s004.zip › AKTQTPPVSPAPQPTEER_-15_2_68225.txt]

       m/z	          i	matches
 200.00409	       3.6
 216.92484	      13.7	y (3) (2+)
 226.00305	      10.3
 281.94345	       2.6
 305.29868	      14.2	b (5) (2+), b (6) (2+)-P
 316.26184	      19.4	y (5) (2+)
 337.14093	      14.6	y (9) (3+)-NH3
 369.21283	       7.7
 379.71179	      15.5	y (6) (2+)
 388.33234	       7.6
 394.23944	       2.6
 396.20343	       1.7
 403.39410	       4.1
 409.51764	       5.0
 410.19464	       5.3
 420.07062	       7.9
 428.83887	      83.6	b (4) (1+), b (13) (3+)-P, y (7) (2+)
 429.88763	      17.1	y (12) (3+)-H2O
 431.10565	       6.7
 437.82666	       9.8	b (9) (2+)-H2O-P, b (9) (2+)-NH3-P
 446.73376	      19.1	b (9) (2+)-P
 458.08240	       9.3
 460.12378	      17.6
 463.06464	       7.2
 487.87421	      21.0	b (9) (2+)-NH3, b (14) (3+)-H2O, b (14) (3+)-NH3
 495.77203	      14.8	b (10) (2+)-P, b (9) (2+), b (5) (1+)-NH3-P, b (15) (3+)-P
 497.89301	      12.9
 499.97974	       5.9
 500.94061	      13.9
 511.21832	       2.8
 512.69287	      30.5	y (9) (2+), b (5) (1+)-P
 513.72754	       9.5
 531.42059	      12.9	b (11) (2+)-P
 535.05737	       5.0
 538.98126	      16.9	b (16) (3+)-P, y (15) (3+)-P
 544.68353	       3.7
 554.24957	       8.7
 557.10651	      33.1
 561.30573	       9.9
 563.10925	      10.1
 571.11261	      41.9	b (12) (2+)-NH3-P, b (16) (3+), b (11) (2+)-H2O, b (11) (2+)-NH3, b (12) (2+)-H2O-P
 571.74493	       4.5
 574.63098	       9.8	b (17) (3+)-H2O-P
 582.90778	      20.3
 584.81464	       7.7
 587.41608	      25.8
 593.08978	      14.8	b (6) (1+)-NH3-P, b (5) (1+)-NH3
 595.31256	      20.0
 596.45233	      26.5	y (11) (2+)-H2O
 604.22443	      13.2
 605.19769	      21.0	y (16) (3+), y (11) (2+)
 605.92444	      10.0
 610.65680	      13.2	b (5) (1+), y (17) (3+)-NH3-P
 611.76831	       3.7
 614.06781	      15.8	b (17) (3+), y (5) (1+)-NH3, y (5) (1+)-H2O
 614.93677	       4.8
 621.43353	       7.2
 622.87494	      52.8
 623.67590	      23.9
 627.20850	      21.6	[M+3H] (3+)-NH3-H2O-P
 629.99982	      34.3
 631.31934	      42.7	y (5) (1+)
 632.40204	      31.1
 633.02692	      60.5	[M+3H] (3+)-H2O-P, [M+3H] (3+)-NH3-P
 635.30206	      30.9	b (13) (2+)-NH3-P
 637.17639	      12.0
 638.40619	      31.4
 639.36475	      23.3	[M+3H] (3+)-P
 640.38489	      37.6
 641.39911	       8.3
 647.59784	      19.6	y (17) (3+)
 650.67596	      14.7
 653.16461	     160.1
 653.88916	      79.1	y (12) (2+)
 654.68500	      18.8
 656.01550	      42.3
 657.82013	      29.6
 659.91107	      35.4	[M+3H] (3+)-NH3-H2O
 660.53857	      22.2
 661.88904	      54.0
 662.85101	       6.7
 663.72198	      14.2
 674.37750	       8.5
 683.11621	      16.2	b (13) (2+)-NH3, b (14) (2+)-H2O-P, b (14) (2+)-NH3-P, b (13) (2+)-H2O
 691.84863	       5.2
 692.70148	      18.8	b (13) (2+)
 694.24011	       9.8	y (13) (2+)-H2O, y (13) (2+)-NH3
 703.19159	      32.7	y (13) (2+)
 704.10968	      17.4
 707.99213	       8.7	b (6) (1+)
 714.25604	      14.7
 722.05811	       3.7
 732.24774	       2.4
 759.09650	       6.3
 775.36713	       6.0
 777.22253	      11.2
 791.27338	      14.6	b (15) (2+)
 794.56329	       4.6
 805.00848	       2.6
 806.72729	      11.4	b (16) (2+)-P
 823.28961	       4.6
 833.35431	      24.3
 840.66412	      11.1
 853.38593	       2.6
 856.47308	      93.2	y (7) (1+), b (16) (2+)
 857.36188	      44.5	y (15) (2+)
 858.43335	      22.8	y (16) (2+)-P
 892.52521	      15.8	b (9) (1+)-P
 903.19385	      13.4	b (8) (1+)
 911.91534	      13.5	b (17) (2+)-H2O, b (17) (2+)-NH3
 918.37494	       7.0
 920.14105	       6.2
 930.26202	       6.1
 954.49194	      11.2
 956.18604	      11.6
 972.19434	      21.2	b (9) (1+)-H2O, b (10) (1+)-H2O-P, y (17) (2+), b (10) (1+)-NH3-P
 989.76080	      22.7	b (10) (1+)-P
 990.71533	      28.4	b (9) (1+)
 999.33545	       4.4
1024.45618	      19.2	y (9) (1+)
1025.46509	       5.4
1037.35583	      11.8
1049.27087	       6.8
1062.47778	      10.7
1068.21143	      13.3
1071.01758	       4.4
1085.38599	       3.3
1092.25293	       6.9
1113.29358	      10.1
1126.67212	       9.3
1158.29663	     100.5	b (11) (1+), b (12) (1+)-P
1159.14270	       8.4
1159.89795	       3.9
1240.27905	       5.7
1266.41443	       9.3
1532.80872	       4.1
