# Supplementary material for: Phosphoproteomic Analysis of Platelets Activated by Pro-Thrombotic Oxidized Phospholipids and Thrombin
Source: PLoS One. 2014 Jan 6;9(1):e84488. doi: 10.1371/journal.pone.0084488 (PMC3882224; doi:10.1371/journal.pone.0084488)
Supplement: Annotated Spectra S1 — (ZIP) [file pone.0084488.s004.zip › AKTQTPPVSPAPQPTEER_-17_2_67798.txt]

       m/z	          i	matches
 198.04198	       2.2
 200.26569	       1.8
 226.15768	       5.7
 248.28474	       1.8
 254.19678	       4.6
 304.48798	      35.9	y (2) (1+), y (8) (3+)-NH3, b (6) (2+)-P, y (8) (3+)-H2O
 323.48947	       3.1
 359.38336	       7.4
 367.79346	       3.5
 374.15967	       7.5
 379.62073	      15.2	y (6) (2+)
 381.73468	       6.0
 384.26776	       8.8
 398.20636	       4.1
 403.98322	      12.9	y (11) (3+), b (8) (2+)-P
 428.84076	     118.6	b (13) (3+)-P, y (7) (2+), b (4) (1+)
 429.49603	      22.6
 430.46301	       6.1
 444.53143	      28.0
 447.05414	      22.0	b (9) (2+)-P
 453.27588	      13.7
 455.43732	       5.9
 461.16718	       6.3
 476.09290	      14.7
 486.57562	      15.4	b (9) (2+)-NH3, b (10) (2+)-H2O-P, b (9) (2+)-H2O, b (10) (2+)-NH3-P
 496.16571	      37.8	b (9) (2+), y (14) (3+)-P
 500.47430	       5.1
 501.64813	       7.2
 512.49158	     166.4	b (5) (1+)-P, y (9) (2+)
 513.29150	      66.3
 514.54199	      12.7
 518.79974	       4.2
 520.85828	       6.5
 521.69446	      12.4	b (11) (2+)-NH3-P, b (15) (3+)-H2O, b (15) (3+)-NH3, b (11) (2+)-H2O-P
 527.83014	       4.8
 529.87329	      16.1	y (14) (3+)
 530.94464	      99.3	b (11) (2+)-P
 534.78882	      26.8	b (10) (2+)-H2O, y (4) (1+)
 536.22803	       6.2
 536.91327	       2.9
 538.10242	       6.1
 548.21686	       7.0
 549.09351	       6.1
 555.21161	       9.1
 556.60736	     114.1	y (10) (2+)
 557.54871	      49.0
 558.84015	       8.5
 561.65271	      10.4
 564.10626	      19.4
 566.00641	      13.6	y (15) (3+)-H2O, y (15) (3+)-NH3, b (16) (3+)-NH3
 569.12665	      10.9
 570.89545	      37.7	b (12) (2+)-NH3-P, b (12) (2+)-H2O-P, b (11) (2+)-H2O, b (16) (3+), b (11) (2+)-NH3
 575.96063	      17.5	b (17) (3+)-H2O-P, b (17) (3+)-NH3-P
 579.87860	      18.2	b (11) (2+), b (12) (2+)-P
 580.55963	      14.0	b (17) (3+)-P
 583.85388	       8.1
 586.06305	      23.5
 587.41180	       4.0
 588.26471	      20.4
 593.44312	       9.8	b (5) (1+)-NH3
 599.09155	      11.4	y (16) (3+)-H2O
 602.55798	       8.1
 604.84650	      13.6
 605.49969	      14.4	y (16) (3+)
 606.42700	      16.2	y (11) (2+)
 609.55444	      23.8	b (6) (1+)-P, b (5) (1+), y (17) (3+)-H2O-P, y (17) (3+)-NH3-P
 610.28137	      21.3
 612.63098	      24.1
 613.80267	      42.7	b (17) (3+), y (5) (1+)-H2O, y (5) (1+)-NH3
 614.51428	      16.1
 615.35468	      14.8	y (17) (3+)-P
 617.71350	       4.2
 622.98950	      30.8
 624.02777	      11.5
 625.52032	       4.0
 627.32397	      14.0	[M+3H] (3+)-NH3-H2O-P
 628.28558	       3.9
 630.40045	       9.8
 631.41504	      79.1	y (5) (1+)
 632.44806	     103.1
 633.65448	      84.1	[M+3H] (3+)-H2O-P, b (13) (2+)-H2O-P, [M+3H] (3+)-NH3-P
 634.27942	       1.9
 637.75275	      35.3
 638.94177	     108.6	[M+3H] (3+)-P
 640.06042	      21.4
 641.98834	       4.0
 643.28705	       3.5
 643.94092	      19.5	b (13) (2+)-P
 648.65607	       8.0
 650.26019	      15.4
 653.07928	      41.0
 654.17767	     112.1	y (12) (2+)
 654.93378	      44.6
 655.67285	       6.6
 656.61877	      74.6
 661.25641	      50.9
 662.13977	      10.2
 663.18866	     111.5
 664.13367	      13.2
 684.15295	      13.1	b (13) (2+)-NH3, b (14) (2+)-NH3-P
 684.87445	      35.0
 692.01886	       7.2
 692.96222	      17.5	b (13) (2+)
 694.28125	      37.0	y (13) (2+)-H2O, y (13) (2+)-NH3
 703.09717	      38.9	y (13) (2+)
 703.81818	      13.7
 704.55243	      25.7
 712.42963	      27.7
 714.86121	       2.7
 734.32654	       6.7
 740.76239	      11.8	y (6) (1+)-H2O, b (14) (2+)
 742.77429	      21.4	y (6) (1+)-NH3, b (15) (2+)-P
 749.22546	       4.8
 759.63812	       4.2
 760.64252	      12.5
 778.69165	       5.2
 805.49536	      10.4	b (8) (1+)-P
 806.47595	       2.2
 807.52014	       9.9	b (16) (2+)-P
 822.47443	       8.3
 838.16315	      34.3	y (7) (1+)-H2O
 839.52905	      14.4	y (7) (1+)-NH3
 847.19855	       6.8
 856.40759	     125.0	b (16) (2+), y (7) (1+)
 857.51215	      17.0	y (15) (2+)
 858.44629	      14.1	y (16) (2+)-P
 875.13348	      21.0	b (9) (1+)-H2O-P, b (9) (1+)-NH3-P
 885.78979	      10.2	b (8) (1+)-H2O, b (8) (1+)-NH3
 903.36676	      18.7	b (8) (1+)
 904.50171	      16.5
 905.41754	      18.7
 908.07416	       4.5
 926.33594	       9.1
 930.36420	       6.8
 933.30194	      10.9
 934.45233	      12.6
 936.22174	      20.8
 942.44391	       7.0
 950.95135	       3.7
 959.62701	      13.5
 972.39258	      15.9	b (9) (1+)-H2O, y (17) (2+), b (10) (1+)-NH3-P
 990.26447	      65.0	b (10) (1+)-P, b (9) (1+)
 991.32880	      17.4
1012.24579	      13.1
1016.36713	      11.8
1024.40063	      20.9	y (9) (1+)
1025.60620	       7.0
1040.41309	      14.8
1111.76917	      12.9	y (10) (1+)
1113.61731	       4.0
1122.45886	      28.9
1140.22144	       5.5
1158.00867	      22.9	b (12) (1+)-P
1158.61536	      31.7	b (11) (1+)
1159.51038	      56.5
1160.37085	      27.7
1161.47839	       5.1
1285.65063	       5.8
1321.22009	       3.7
1383.37659	      17.6	b (14) (1+)-P, b (13) (1+)
