# Supplementary material for: Phosphoproteomic Analysis of Platelets Activated by Pro-Thrombotic Oxidized Phospholipids and Thrombin
Source: PLoS One. 2014 Jan 6;9(1):e84488. doi: 10.1371/journal.pone.0084488 (PMC3882224; doi:10.1371/journal.pone.0084488)
Supplement: Annotated Spectra S1 — (ZIP) [file pone.0084488.s004.zip › AKWDTANNPLYK_-2_2_50568.txt]

m/z	i	matches
214.94075	10.7
226.29132	29.7
227.82901	20.3
229.28629	8.5
230.10431	8.1
239.03516	7.5
240.41623	7.2
243.33362	20.4
246.39000	4.5
254.44305	8.5
258.02411	4.9
259.19983	9.9
261.24283	7.6
262.27539	6.0
263.41019	13.7
269.28406	5.9
269.98453	5.4
276.16971	15.2
280.20514	5.9
283.21545	16.5
285.20386	3.1
292.06024	2.1
293.87653	25.9
295.71555	5.3
297.49829	7.4
300.28485	11.8
306.51736	16.4
307.13257	15.5
308.15778	36.8	y (5) (2+)-P
309.22958	6.2
311.98108	6.4
313.73169	11.2
318.95251	2.3
323.36597	4.2
330.62531	4.3
337.39780	5.8
338.31226	7.3
339.96930	10.5
341.12024	54.6
343.38043	5.5
350.29663	4.2
351.50818	8.6
353.80249	19.3
354.43671	15.2
356.30292	15.4
358.31268	25.1
360.41968	7.2
367.93402	20.2
368.76013	34.8	b (3) (1+)-NH3
369.43829	3.4
372.23700	7.3
377.04248	14.4
379.24823	3.4
381.38397	16.8
383.32501	4.8
386.41956	126.2	b (3) (1+), b (7) (2+)-NH3
387.38452	9.4
390.18463	282.1	y (2) (1+)
391.44318	19.0
398.15833	18.7
403.29108	55.0
404.54041	41.0	y (3) (1+)-P
406.44080	9.3
412.20313	2.9
413.08746	23.1
414.12219	25.9
415.50732	5.3
416.38611	25.7
418.27289	13.6
419.20898	9.5
420.82581	6.8
421.68573	7.9
423.43420	6.8
425.12793	2.1
428.18140	15.2
430.43976	14.0
431.15234	29.4
434.21246	3.8
436.46735	23.7
438.18756	24.6
439.31567	5.3
440.43372	31.3
442.20142	3.1
446.47375	21.2
448.91620	4.1
450.42834	21.5
453.38721	30.0
454.57214	13.6
455.80444	67.1
457.43286	2.1
458.31317	12.3
459.51361	19.7
461.55267	45.3
463.31158	31.4
465.20105	5.1
467.14813	10.0
470.22717	31.0
472.34729	9.6
473.12000	2.5
474.34521	33.4
475.48737	18.3
479.48004	12.8
480.25208	5.3
481.36639	32.2
481.96881	7.6
483.22504	8.6
484.37573	63.2	b (4) (1+)-NH3, y (4) (1+)-H2O-P
485.32892	2.3
487.70862	18.0
488.32068	2.8
490.33008	1.9
491.69617	16.8
495.17035	78.1
497.87604	24.6
498.79211	12.3
501.41681	268.6	b (4) (1+), y (9) (2+)-NH3-P, y (8) (2+)
502.44489	46.7	y (4) (1+)-P, y (3) (1+)
503.43555	27.0
508.32629	48.2
509.48499	19.8
511.43005	12.4
513.03156	22.5
514.45435	19.3
515.81702	24.6
518.08130	6.1
519.36969	34.6
520.20581	14.7
521.60535	52.1
523.22107	18.5
525.39795	35.2
526.41815	53.8
527.28931	10.9
531.15466	21.6
534.14484	7.3
535.35419	9.2
537.66644	8.2
540.53442	20.1
541.40820	16.4
542.11041	2.5
545.25500	4.7
545.93842	9.4
547.49347	15.8
548.51117	57.0	b (10) (2+)-NH3, y (9) (2+)-H2O
549.63904	6.8
552.03668	16.6
554.82086	28.4
556.43549	34.9	b (10) (2+)
557.17896	9.0
558.39319	17.3
560.10156	14.1
565.42218	27.6
566.26276	6.8
567.01630	23.4
569.12262	14.8
572.34320	10.6
574.09552	18.8
576.08038	22.6
577.74762	5.4
579.42877	8.2
580.23785	12.1
581.15045	21.9
582.16327	37.1
583.26361	34.1	y (4) (1+)-NH3
584.33795	97.7	b (5) (1+)-H2O
585.44702	33.9	b (5) (1+)-NH3
586.42407	14.1
587.43634	31.0
588.24146	22.2
589.14789	21.6
590.61346	27.5
591.47589	4.8
594.28113	2.7
595.34406	26.5
596.41840	24.6
597.26996	13.3
599.25708	14.5
600.41559	400.6	y (4) (1+)
601.29718	144.3
602.42499	104.8	b (5) (1+), y (10) (2+)-P
603.44568	13.1
604.52368	15.3
605.33258	6.5
605.96588	12.5
608.29230	13.4
610.16852	14.0
611.32916	34.8
612.60797	46.3
613.35516	26.0
614.10699	6.2
615.91724	47.4	y (5) (1+)-P
617.45380	53.2
618.07819	11.1
618.90009	5.2
619.79108	11.8
620.44794	14.4
621.40485	43.1
622.45648	5.5
623.52301	9.6
624.48260	15.8
625.85284	50.6
627.16833	17.4
628.28510	10.6
629.28992	70.5	b (11) (2+)-P
631.66364	39.1
632.70410	66.3
633.57959	4.0
634.58521	84.9
635.31464	45.3
637.42041	5.1
638.31195	56.9
639.94043	13.7
642.16461	83.5	y (10) (2+)-NH3, y (10) (2+)-H2O
643.28778	77.4
644.15613	14.7
645.20599	44.0
645.99921	13.8
647.25354	25.3
648.70404	40.5
649.45770	53.7
650.32770	48.3
651.45630	182.1	y (10) (2+)
652.45331	73.4
653.46820	20.3
655.40131	37.6	b (6) (1+)-H2O
656.42340	14.8
657.44598	18.6
659.22986	23.1
659.96686	31.5
661.28180	63.2
662.64935	46.3
663.28931	9.2
664.25751	32.8
666.14209	47.9	y (11) (2+)-P
667.48920	29.9
668.55414	66.6
669.34607	73.2	b (11) (2+)-NH3, b (11) (2+)-H2O
669.97748	33.6
671.41656	57.7
672.89764	135.5	b (6) (1+)
673.51300	8.8
674.58484	74.8
675.47363	70.1
676.43463	22.8
677.77142	97.5	b (11) (2+)
678.76813	37.4
679.71185	69.2
680.93011	166.3
681.78851	50.9
682.55304	29.7
683.93829	121.6
684.95416	155.0	[M+2H] (2+)-NH3-H2O-P
685.92969	94.2
688.81512	4.7
689.85553	59.9
690.54639	50.2
691.53717	104.3
693.06433	250.8	[M+2H] (2+)-H2O-P, [M+2H] (2+)-NH3-P
693.98901	84.1
696.42792	105.8
697.78418	58.8	y (5) (1+)-NH3
698.82025	188.4
699.72498	48.1
700.45245	37.4
701.66968	345.0	[M+2H] (2+)-P
702.71149	141.3
704.15363	70.9
704.80530	44.3
705.78876	18.0
706.46393	76.3	y (11) (2+)-H2O
707.22687	134.5	y (11) (2+)-NH3
707.91370	5.8
708.87164	40.6
709.95068	32.1
710.72711	213.8
711.67200	330.2	y (6) (1+)-H2O-P
712.79688	94.4	y (6) (1+)-NH3-P
713.63086	82.0
714.42603	251.2	y (5) (1+)
715.59637	269.6	y (11) (2+)
716.64899	283.6
717.50928	349.9
718.64441	367.9
719.68927	377.0
720.89813	197.8
721.80780	64.6
722.59729	97.4
723.86139	158.5
724.97382	463.5
725.88849	413.5
726.82770	92.7
727.72168	216.2
728.52301	43.8
729.69025	312.8	y (6) (1+)-P
730.77618	185.3
731.94855	301.0
733.00787	561.4	[M+2H] (2+)-NH3-H2O
734.11652	357.1
735.44006	329.6
736.61157	79.7
737.38837	213.2
738.15735	104.6
738.89319	97.4
739.76825	125.3
740.52777	139.8
741.77368	498.5	[M+2H] (2+)-H2O, [M+2H] (2+)-NH3
742.71490	225.4
743.53467	5.9
744.93158	6.0
745.59424	7.7
750.83057	2.7
751.69781	10.9
753.40637	10.7
754.07092	7.2
757.39020	9.4
758.36456	9.0
759.85638	16.0
760.61578	10.3
762.38855	66.4
763.27637	3.1
765.42871	45.3
767.47748	52.7
768.55518	59.0
769.74329	27.8
771.16913	93.9
772.46173	13.3
773.23688	3.2
774.44110	19.5
776.47772	31.2
777.33063	22.7
778.16888	42.5
779.11133	22.1
782.71765	21.5
784.30743	21.6
787.08008	83.3	b (7) (1+)
787.70355	12.6
788.43488	39.1
789.55212	6.6
791.38013	66.0
792.08612	50.2
794.70477	21.1
795.35199	19.7
796.18695	46.4
798.40436	10.1
799.55731	15.8
801.56317	5.4
804.01306	32.9
805.96442	8.1
807.50525	37.1
809.45844	17.4
811.36493	21.4
812.42950	99.4
813.54291	6.8
814.82739	15.3
815.90930	87.2
816.95758	7.5
817.90808	115.9
819.49591	5.2
820.64691	91.2
821.86646	65.1
824.55713	79.5
825.40222	33.5
826.36505	13.1
826.98273	54.1
827.78729	98.8
828.55420	269.4	y (6) (1+)
829.56549	91.3
830.44733	43.2
831.07349	39.0
835.19232	26.1
837.07251	18.7
839.37616	45.2
841.20490	46.1
843.77130	26.8
845.68500	50.2
846.99713	42.9
847.79828	31.9
850.12354	31.3
851.22577	9.8
852.40234	25.7
853.98090	83.1
855.40948	104.1
856.44684	67.9
857.59161	62.7
862.53265	15.0
863.76996	20.7
864.57721	5.6
866.19855	177.6
867.41400	69.3
868.21912	33.7
869.48303	25.1
870.28607	6.2
871.52472	15.1
872.89886	5.8
874.44812	46.7
875.19232	4.9
876.43976	41.9
877.53021	15.1
880.00995	36.2
881.38739	8.1
883.36420	34.9	b (8) (1+)-H2O
884.49243	124.0	b (8) (1+)-NH3, y (8) (1+)-H2O-P
885.34882	12.3
886.44611	38.2
888.98267	94.6
891.24707	85.8
891.86163	12.0
892.78436	127.4
894.29901	119.6
895.64990	90.0
896.45355	33.4
897.56104	47.7
899.31195	253.6	y (7) (1+)
900.62109	154.0
901.41534	203.8	b (8) (1+)
902.38507	140.2	y (8) (1+)-P
903.50763	87.5
904.22614	27.9
905.58453	13.0
906.60712	42.0
908.86298	96.0
910.61407	25.6
912.22485	11.6
913.05182	12.2
914.54437	139.7
915.37311	40.7
916.64496	25.2
918.06476	28.5
920.46295	60.1
921.48486	47.2
922.52765	9.9
924.42462	33.2
925.16431	18.1
927.28082	28.6
929.28802	13.9
930.09650	39.1
933.65698	4.5
935.17035	30.7
937.85687	3.8
938.84747	51.2
940.81201	40.1
942.04108	47.6
943.40454	9.6
944.53168	33.2
946.94415	90.9
947.70148	25.0
949.68964	10.1
950.64380	33.4
952.10382	76.9
953.06738	13.1
955.64282	89.4
956.82306	37.8
957.43042	1.6
958.83466	39.9
959.71051	29.3
963.67633	6.4
965.54395	24.8
966.88739	28.4
968.99603	20.7
969.80908	6.0
970.76178	93.5
971.52118	13.2
974.50366	64.1
975.63788	72.6
976.58038	19.6
977.56378	40.4
978.37689	9.4
979.33789	26.1
979.95801	19.9
981.14264	4.7
982.39581	8.1
983.43475	52.7	y (8) (1+)-NH3
984.43170	4.0
986.89111	115.7
987.74762	4.6
989.63599	10.4
993.71210	14.2
994.48676	23.2
995.71490	21.3
999.08173	22.8
999.97113	133.3	y (9) (1+)-H2O-P
1000.61115	573.4	y (8) (1+), y (9) (1+)-NH3-P
1001.63940	134.2
1002.47577	28.8
1003.24017	49.1
1004.41156	43.4
1005.47772	31.0
1006.62158	26.0
1007.33246	25.9
1009.08350	53.5
1010.46198	57.2
1016.35468	5.9
1017.52557	14.9
1024.91785	29.3
1031.29456	10.7
1032.09814	18.3
1035.26477	11.6
1038.67395	25.1
1039.90381	28.5
1042.00293	4.5
1043.39978	5.9
1044.61194	46.8
1046.71497	28.8
1047.93604	4.2
1048.55725	6.7
1049.46729	6.4
1050.29712	24.0
1052.25989	20.7
1055.33020	7.7
1058.03442	19.1
1059.32959	4.7
1060.28210	4.2
1065.46619	15.7
1066.55298	14.1
1070.66272	17.2
1072.52856	6.2
1074.94641	7.3
1076.42468	12.7
1077.36401	9.7
1078.79578	5.1
1080.17505	8.3
1081.43237	19.9
1085.45056	2.7
1089.15576	6.3
1092.12439	7.4
1094.03369	61.1	b (10) (1+)-NH3, b (10) (1+)-H2O
1094.82056	44.5
1095.59253	51.7
1097.24609	52.8	y (9) (1+)-H2O
1098.37646	55.6	y (9) (1+)-NH3
1099.42651	40.8
1100.47742	4.2
1101.24524	11.0
1102.26575	10.5
1106.25952	8.1
1110.47852	12.3
1111.46057	90.8	b (10) (1+)
1112.26672	67.2
1113.46362	52.4
1115.47900	311.4	y (9) (1+)
1116.33569	40.9
1117.44580	13.4
1118.42725	15.6
1119.42407	11.4
1122.60938	8.1
1124.09912	3.1
1127.53394	8.3
1132.97705	18.6
1134.18335	23.6
1135.74060	11.3
1138.44189	2.3
1141.21875	12.2
1142.26660	6.0
1147.16431	6.8
1148.52515	20.1
1152.60486	2.5
1155.16284	29.0
1156.67371	16.7
1157.45581	5.9
1161.87305	9.4
1170.44629	17.5
1171.47974	6.0
1183.64819	16.3
1184.62109	13.8
1188.25073	17.5
1192.63196	10.7
1195.28589	6.0
1196.47192	16.3
1201.55420	22.4
1202.18286	8.6
1203.06616	13.2
1207.42590	16.4
1213.84546	9.0
1214.66748	28.1
1222.56848	10.7
1223.43445	21.9
1228.48975	13.7
1239.87891	6.8
1241.31653	10.7
1243.82104	15.6
1247.53638	40.3
1248.54285	16.6
1249.26575	3.4
1254.29102	6.2
1256.72937	27.5
1257.40710	24.2
1258.65173	16.8
1264.71484	9.4
1267.61243	18.6
1274.57312	3.8
1275.44202	13.8
1276.10254	2.7
1283.31702	27.6
1284.35583	84.4	y (10) (1+)-NH3
1285.35266	62.7
1286.55286	28.9
1292.90271	11.2
1295.75793	19.0
1297.20227	25.5
1300.50342	29.6
1301.56519	254.5	y (10) (1+)
1302.56189	202.5
1303.42053	62.0
1304.52649	11.4
1319.47131	11.2
1321.03577	7.9
1322.59509	11.6
1327.67627	11.4
1332.36768	14.2
1336.38721	9.5
1337.34851	26.2
1338.40076	56.7
1354.53979	119.6	b (11) (1+)
1355.48071	157.7
1356.51196	11.6
1358.86536	16.9
1362.44470	12.4
1365.50720	6.9
1372.17859	17.6
1380.20007	3.2
1386.13501	12.0
1394.21167	5.9
1403.43274	2.7
1413.54944	21.3
1442.51648	3.6
