# Supplementary material for: Phosphoproteomic Analysis of Platelets Activated by Pro-Thrombotic Oxidized Phospholipids and Thrombin
Source: PLoS One. 2014 Jan 6;9(1):e84488. doi: 10.1371/journal.pone.0084488 (PMC3882224; doi:10.1371/journal.pone.0084488)
Supplement: Annotated Spectra S1 — (ZIP) [file pone.0084488.s004.zip › AKWDTANNPLYK_-22_2_69699.txt]

m/z	i	matches
217.43021	20.0
225.21194	14.8
226.21805	14.0
228.27495	6.1
235.30608	9.5
237.17375	5.3
237.86858	3.7
239.27547	66.9
241.62091	4.6
244.49591	11.0
245.38919	15.7
249.60834	19.2
251.93201	31.0
252.98224	6.9
254.42145	31.6
258.16571	6.5
259.28922	5.7
263.40332	3.8
266.32529	7.1
269.53317	17.8
270.24567	17.2
272.11499	7.0
273.14319	7.6
274.39484	8.8
275.25684	12.6
276.17517	11.2
278.34814	3.6
280.04321	11.4
283.22601	17.6
285.09961	20.0
286.12958	11.6
290.05991	13.5
293.18896	12.2
294.56543	6.8
297.15417	23.9
297.92123	22.9
302.06659	21.1
307.69211	15.4
310.21503	6.8
314.46411	4.5
315.12445	22.6
315.88086	3.1
321.43829	6.0
322.35486	7.1
323.22229	16.4
325.27179	21.1
327.11615	2.6
328.38715	5.5
329.27814	20.1
332.14197	1.6
340.56818	14.3
341.33716	12.9
342.58795	38.1
343.44238	20.5
350.56006	8.4
351.27673	9.4
353.14709	31.6
356.02789	29.0
358.11115	2.5
359.32294	14.0
364.49585	6.3
365.93848	6.5
367.22290	6.8
368.24188	15.7
369.20551	48.7
370.27588	12.9
371.36707	34.2
372.27319	10.6
379.21307	4.0
386.22290	206.7	b (7) (2+)-NH3, b (3) (1+)
387.32855	74.0
388.60168	7.6
390.28320	273.5	y (2) (1+)
391.32220	63.9
392.51263	42.4
395.16187	2.5
396.42981	8.5
397.22363	3.6
399.80585	13.0
401.21161	6.0
403.56171	37.3
404.98669	38.5
406.65210	4.3
409.10583	23.3
410.31439	16.7
412.31738	19.8
414.38818	13.6
417.47333	13.9
419.60651	7.8
420.89111	23.8
422.23401	6.9
423.33295	2.1
424.17261	6.0
425.24872	10.5
426.43079	74.8
427.49963	11.5
428.62317	2.5
429.47388	37.8
430.40308	30.0
431.67773	6.2
433.38531	4.9
438.13361	18.1
440.12317	27.2
442.35614	5.5
443.32330	8.9
446.81641	18.8
448.05365	6.4
450.74634	22.0
451.42773	9.7
453.15662	2.9
453.99323	20.1
455.11713	3.2
456.18732	41.3
457.59406	60.9
458.39325	76.9
459.35028	5.6
460.16388	6.3
462.11328	10.3
463.21985	14.2
464.78223	8.7
466.26276	15.5
467.38586	11.2
468.36731	8.8
469.18433	5.7
470.46570	13.2
472.30853	17.6
473.39783	8.7
474.09479	15.0
475.14990	1.9
477.24384	14.0
479.40814	34.9
480.52667	24.2
481.19196	9.6
482.56445	81.6
483.58484	42.9
484.46765	13.7
487.02039	18.6
488.72644	11.4
489.56226	8.3
490.19427	3.4
491.35663	12.5
493.47913	79.7
495.38318	3.6
496.30933	2.5
497.35419	51.8
500.20813	37.2
501.31879	499.2	y (8) (2+), y (9) (2+)-NH3-P, b (4) (1+)
502.37885	166.4	y (4) (1+)-P
503.46234	99.2
504.22943	29.6
508.45813	12.6
509.18866	6.7
511.30066	4.7
513.39490	18.7
514.06775	26.8
517.81207	20.3
518.89648	6.4
521.28546	8.3
524.29492	24.8
525.19946	38.9
526.36816	2.5
527.13971	1.4
530.98096	4.9
532.57635	4.8
533.38763	14.1
535.19702	10.2
536.09540	14.9
536.71759	14.9
537.54047	8.5
538.65216	45.1
539.53815	12.4
540.39832	13.2
541.14764	9.1
541.98486	22.3
543.24408	19.6
544.21466	23.2
545.81427	2.1
547.04175	15.1
547.77606	18.6
548.53253	5.9
549.55060	39.5
550.86859	13.7
551.63385	17.4
554.11078	46.6
555.24054	18.9
556.46320	34.4
557.45917	64.5
558.45465	48.4
559.45880	25.4
562.28918	3.5
563.06427	20.1
564.48517	10.5
565.10980	3.7
566.36090	74.0
567.20691	24.8
567.98969	8.7
569.20734	13.2
570.71887	47.2
572.19250	72.6
575.33270	11.1
577.11139	24.3
578.24677	5.8
580.54260	2.1
581.43665	1.9
582.29120	26.3
583.35687	15.2
584.37872	81.1
585.53662	67.9
586.52704	23.4
588.42120	12.6
589.84723	25.9
591.04608	34.6
592.62799	31.4
593.63312	34.7
594.39661	14.6
595.13232	29.4
596.12970	21.4
597.31244	116.1
598.14618	18.7
599.04938	33.1
600.35114	1032.9	y (4) (1+)
601.31134	315.6
602.21051	223.4	y (10) (2+)-P, b (5) (1+)
603.26215	75.9
604.09302	7.4
606.50323	23.2
607.26373	20.8
608.37042	16.4
609.84662	46.0
610.52789	9.7
611.33014	5.1
612.28302	41.7
612.96753	35.6
613.63800	16.4
614.32587	16.8
615.81421	12.8
617.44550	21.8
618.82355	47.0
619.43842	23.0
620.33203	74.7
621.27448	68.9
622.36133	30.1
623.89532	58.4
624.76361	39.7
625.57831	5.5
626.86682	15.3
627.95734	59.2
628.99506	32.5
630.40973	35.4
631.41370	64.4
632.31873	15.0
633.83948	176.2
634.73590	42.6
635.62592	41.3
636.86145	121.3
637.88141	21.9
638.49634	17.0
639.46667	42.6
640.69983	22.3
641.87079	60.1
642.96820	192.8	y (10) (2+)-H2O, y (10) (2+)-NH3
643.70966	18.3
644.49060	37.0
645.36920	92.1
646.37512	49.3
647.16815	29.0
648.09436	28.4
649.24091	25.5
650.36481	95.5
651.49750	305.8	y (10) (2+)
652.38702	44.5
653.36676	20.3
654.33881	104.9
655.29504	79.1
656.08685	48.4
656.78082	91.7
658.13019	63.3
659.15826	11.7
660.61243	64.9
661.40594	92.3
662.36908	61.4
663.22839	21.1
664.74103	89.6
665.51563	26.4
666.43561	79.1
667.30383	76.3
669.18683	194.8	b (11) (2+)-H2O, b (11) (2+)-NH3
670.24683	192.5
671.09344	76.4
672.00513	106.7
673.32794	156.4	b (6) (1+)
674.44775	188.2
675.27716	125.2
675.88403	25.7
677.34766	131.9	b (11) (2+)
678.24738	95.1
679.17633	96.1
680.00525	64.2
681.00031	212.5
682.04956	117.2
683.06561	64.5
683.83203	20.7
684.49005	81.5
685.58844	225.7
686.46704	110.4
687.30072	12.1
688.24017	50.1
689.10229	26.2
690.28680	124.9
691.27509	31.9
692.11121	131.0
693.22083	473.5	[M+2H] (2+)-NH3-P, [M+2H] (2+)-H2O-P
694.06897	272.7
694.84332	3.0
695.78107	17.6
696.79358	192.4	y (5) (1+)-NH3
697.68671	134.5
698.87250	288.2
700.20819	217.8
701.18195	551.3	[M+2H] (2+)-P
702.09076	531.7
702.94336	359.2
703.66980	316.0
704.48273	82.4
705.14313	18.4
706.01636	137.2	y (11) (2+)-NH3, y (11) (2+)-H2O
706.95056	122.1
707.58148	57.4
708.21277	55.6
709.22955	52.2
710.37543	80.2
711.09454	387.3
712.07819	212.6
713.02838	268.6	y (6) (1+)-H2O-P, y (6) (1+)-NH3-P
713.63727	229.2
714.35443	435.6	y (5) (1+)
715.43311	235.7	y (11) (2+)
716.17834	133.0
717.14154	365.7
718.33295	296.6
719.38470	1402.4
720.51428	194.3
721.33093	278.4
721.99152	165.1
723.39667	147.1
724.65094	127.0
725.64459	108.6
726.33301	162.6
727.71655	112.0
728.48834	140.9
729.48370	212.8
730.22620	213.2	y (6) (1+)-P
731.05511	189.7
732.19965	523.1
733.20581	908.8	[M+2H] (2+)-NH3-H2O
733.95428	560.8
734.72296	222.4
736.15894	235.8
737.47113	194.6
738.30597	535.0
739.60016	344.2
740.96320	1023.1
742.08002	2499.9	[M+2H] (2+)-H2O, [M+2H] (2+)-NH3
743.01721	326.8
743.79584	18.6
745.70776	3.4
746.60291	4.2
747.97052	11.5
750.75140	11.7
751.59308	17.4
752.63055	17.6
753.36646	3.3
757.47443	20.8
760.35815	36.1
761.15057	18.1
763.05865	34.5
764.48248	19.4
765.39594	11.8
767.38446	20.7
768.35760	17.4
769.74799	56.4
770.48535	160.8	b (7) (1+)-NH3
771.43030	50.2
772.42554	24.8
773.19672	6.5
774.31158	13.9
776.37347	2.1
778.12976	41.8
779.36676	39.0
780.33765	9.5
783.19366	6.1
784.22504	30.8
786.13855	4.9
787.26520	86.7
788.23145	71.8
789.90552	18.0
791.35956	33.8
792.78845	53.2
793.51196	47.8
794.19379	3.4
795.32275	21.6
796.45013	39.2
797.46832	13.7
798.26630	22.4
799.34991	13.3
800.38477	11.5
802.56372	20.1
803.44073	8.1
804.32312	28.2
805.36676	17.9
807.38141	19.2
808.22937	14.0
809.09955	97.0
809.84668	13.2
811.54425	93.7
812.47534	50.6
814.46893	21.0
815.23706	26.3
815.88116	9.9
816.83051	10.7
817.43713	18.7
818.57452	13.3
819.37292	43.2
820.73553	52.2
821.44159	9.3
822.51752	22.0
823.58630	62.0
824.45593	14.8
825.15009	8.1
826.13263	6.0
827.08197	33.8
828.40613	319.7	y (6) (1+)
829.43182	74.2
830.15265	89.0
831.25653	17.4
831.91913	38.0
833.48285	14.8
834.65399	27.3
837.62115	11.2
838.54486	30.2
839.31769	17.8
840.23633	23.1
841.78333	38.3
843.45496	15.9
845.88739	41.8
846.77655	18.2
848.38452	9.6
849.68512	101.3
850.62744	10.3
851.66565	43.7
852.44226	24.5
854.37323	39.6
855.39618	60.1
856.74811	37.1
857.72131	31.8
858.44153	36.9
859.25708	11.9
860.33844	13.7
863.45856	99.6
864.43591	45.8
866.42188	136.0
867.59027	116.1
868.34235	56.8
869.79468	49.3
870.41351	17.1
871.98981	80.6
872.64270	8.5
873.33276	17.0
874.92847	43.7
876.49133	38.9
877.31738	18.9
878.31866	105.8
879.86334	46.8
880.55157	35.0
881.27045	61.6
881.89948	17.7
883.04218	82.6
884.22333	192.5	y (8) (1+)-H2O-P, b (8) (1+)-NH3
885.12274	110.4
886.30634	18.8
887.47858	52.3
888.27997	8.3
889.14850	8.3
890.29492	39.8
891.70428	3.8
893.42181	13.2
895.11542	42.6
896.44385	127.6
897.37494	23.1
898.18042	16.4
899.41632	400.7	y (7) (1+)
900.43597	180.9
901.33618	259.1	b (8) (1+)
902.37769	191.2	y (8) (1+)-P
903.42871	122.6
904.06396	24.9
907.39429	7.5
908.72266	18.0
909.70746	39.9
910.42285	11.3
911.84888	54.5
913.55963	6.7
914.65186	57.9
915.44305	51.7
917.24835	35.8
918.39447	55.1
919.07965	15.4
920.36066	47.0
921.93475	92.1
922.60944	16.4
923.83966	15.5
924.52545	2.5
925.71191	9.1
926.70264	5.1
927.47638	28.7
928.28394	30.9
929.64093	56.4
930.65973	13.8
934.40411	31.9
935.31146	22.4
936.79028	69.0
937.73114	28.9
939.60034	14.0
940.26544	15.3
941.26117	73.7
942.93066	34.6
943.66266	63.2
944.31445	2.8
945.84644	108.9
946.90015	94.0
947.96014	75.2
948.95605	18.3
949.95038	65.7
952.99115	16.9
954.17792	19.6
955.47260	13.4
956.75348	118.9
957.78082	20.6
958.59888	15.9
959.54376	58.2
960.41107	41.7
961.80231	23.3
963.71039	58.4
964.57880	7.9
965.18304	9.2
966.23114	34.4
967.61987	18.5
969.53107	10.0
970.73407	80.0
971.50421	6.5
973.17523	40.3
973.87769	52.0
977.72272	17.4
980.57025	28.2
981.48346	42.1
982.42438	60.1
983.44684	71.0
984.36932	37.8
986.08710	35.7
986.95551	33.3
987.76343	26.8
992.13434	28.3
993.22296	55.4
994.06403	58.3
995.18555	75.1
997.34308	25.5
998.92242	29.0
1000.36700	877.9	y (9) (1+)-NH3-P, y (8) (1+)
1001.43317	558.9
1002.49762	150.6
1003.33392	29.6
1004.39233	6.1
1005.56592	81.1
1006.60718	19.5
1007.32886	6.4
1008.73077	24.4
1009.78070	16.3
1012.60236	9.2
1014.25458	149.5
1015.37518	16.9
1017.74042	58.9
1020.80914	8.7
1022.35809	7.4
1024.52637	1.9
1025.43164	4.2
1027.98279	27.9
1029.25647	35.4
1030.14001	9.1
1031.83325	44.8
1032.74487	23.7
1033.63379	11.3
1035.55322	29.2
1036.74512	26.4
1037.92700	11.8
1042.72388	29.3
1043.45483	27.0
1044.22192	9.2
1045.98340	5.8
1046.61353	3.1
1047.61035	2.3
1049.34387	12.6
1050.31104	20.7
1051.33423	12.1
1052.59717	6.0
1053.53491	4.3
1054.15967	7.8
1055.29932	11.3
1056.27246	12.1
1057.59985	25.6
1058.78027	50.9
1060.14893	14.0
1061.60303	12.9
1062.62842	24.6
1063.61316	57.6
1064.43115	28.2
1065.25977	4.6
1067.33569	29.9
1068.70715	20.3
1069.54126	2.9
1071.66760	28.7
1074.47632	36.3
1075.36487	3.4
1076.27393	14.8
1077.27515	35.1
1078.46167	17.1
1079.64246	37.1
1080.53442	19.5
1081.42212	10.1
1082.55469	9.8
1083.43921	6.4
1084.47070	14.8
1085.44592	3.0
1088.59863	3.6
1090.26685	26.3
1093.79590	38.4
1094.55322	98.0
1095.60315	29.5
1096.56091	35.5
1097.47327	38.5
1098.38574	113.8
1099.47107	45.9
1100.44971	3.0
1101.82080	17.6
1102.61475	7.0
1103.30469	8.0
1104.89307	3.0
1108.41431	17.4
1111.46106	253.9	b (10) (1+)
1112.60083	50.7
1113.51038	58.3
1115.43359	462.7	y (9) (1+)
1116.42664	150.2
1117.21423	84.4
1118.31323	17.9
1119.67786	11.3
1122.41724	8.0
1123.96057	16.2
1126.55908	6.1
1129.17834	9.8
1130.34888	2.2
1133.97534	17.4
1136.67688	10.2
1138.35559	27.3
1139.80054	4.7
1141.65625	5.1
1144.53992	11.1
1149.31714	24.4
1152.04456	10.0
1152.98889	45.7
1154.34570	18.1
1155.37268	50.6
1156.94312	4.8
1158.90576	11.1
1162.51709	25.5
1164.10803	4.4
1166.43481	4.4
1168.76416	8.1
1169.43774	7.0
1170.35620	2.2
1171.04980	8.7
1174.26611	28.3
1175.51062	4.9
1183.38770	10.9
1186.27942	13.5
1187.37976	32.3
1189.44226	7.9
1190.37891	2.7
1191.37427	18.1
1192.82434	27.7
1193.68604	28.4
1196.49756	15.7
1197.65930	5.9
1199.65161	7.4
1201.08313	6.9
1203.45142	8.2
1205.28796	12.4
1206.27991	5.0
1208.16235	6.9
1212.60156	13.1
1215.39819	13.7
1216.95093	6.8
1218.32031	14.0
1219.57983	8.6
1222.45190	13.1
1224.32092	43.2
1226.19836	8.9
1229.04211	10.9
1231.74573	7.5
1234.33838	6.0
1236.24524	6.6
1240.90430	29.3
1246.54822	6.6
1247.56799	41.1
1250.99866	25.7
1252.65857	28.0
1253.59314	7.6
1256.42029	29.3
1257.07019	24.4
1257.78821	21.9
1258.86536	2.7
1260.63025	18.4
1261.33044	15.2
1266.17102	17.8
1267.17053	17.8
1268.52576	4.6
1273.52942	14.4
1274.38586	33.8
1275.66626	23.1
1278.76831	7.8
1281.29028	10.7
1283.02161	35.5
1283.94507	128.4	y (10) (1+)-H2O, y (10) (1+)-NH3
1284.64368	54.0
1285.59631	29.2
1286.70630	9.5
1292.55042	5.5
1298.35767	10.9
1301.42542	744.5	y (10) (1+)
1302.36829	480.3
1303.38660	186.7
1304.59961	58.7
1308.92383	25.9
1311.70935	12.2
1313.23645	7.8
1318.13049	12.5
1319.87085	2.7
1324.80615	2.7
1326.19177	17.9
1334.14893	6.5
1336.60083	51.3
1337.46667	25.4
1338.45691	37.0
1343.09021	12.4
1344.58936	3.8
1346.11072	2.1
1349.45007	25.4
1354.44019	85.9
1355.48962	102.9
1356.54810	44.0
1357.68591	17.0
1368.80164	6.1
1372.36951	31.9
1373.33081	10.8
1374.27844	5.7
1378.65149	2.1
1382.86548	28.5
1390.30310	4.7
1415.35229	18.2
1424.50061	6.7
1430.74915	16.8
1457.52332	6.1
1462.38757	7.9
1472.56360	6.3
1478.87146	1.6
1480.49243	14.4
1486.56506	6.6
1512.76660	3.9
