# Supplementary material for: Phosphoproteomic Analysis of Platelets Activated by Pro-Thrombotic Oxidized Phospholipids and Thrombin
Source: PLoS One. 2014 Jan 6;9(1):e84488. doi: 10.1371/journal.pone.0084488 (PMC3882224; doi:10.1371/journal.pone.0084488)
Supplement: Annotated Spectra S1 — (ZIP) [file pone.0084488.s004.zip › AKWDTANNPLYK_-23_2_71217.txt]

m/z	i	matches
212.20773	7.3
228.32208	4.1
229.32281	14.7
231.18222	1.7
235.24989	1.7
239.26738	12.8
240.08051	3.0
244.23369	7.7
244.99060	11.4
249.27882	8.4
254.23770	4.3
261.42978	5.0
263.32199	3.5
266.12302	9.7
267.88242	7.0
269.04242	11.3
270.25391	16.5
271.43158	3.9
272.21838	9.9
273.39676	2.6
281.39978	7.3
282.06824	3.7
283.38495	16.4
285.14139	56.9
286.41022	4.8
292.11066	6.0
294.45676	13.6
296.09299	10.7
296.97424	5.6
299.21146	10.7
302.14856	34.0
303.06750	5.0
304.18292	4.7
307.26303	10.8
309.39883	1.7
310.16803	3.4
312.32889	5.7
314.14642	8.4
315.40860	7.0
316.19672	4.7
319.27350	6.3
322.17883	7.3
323.00287	5.0
324.71045	7.9
325.41565	13.2
326.65039	32.9
327.32104	12.4
328.21747	20.1
329.44757	7.2
332.56970	3.6
337.32947	9.6
339.04449	3.4
340.15363	9.4
341.32111	44.3
342.67773	14.8
343.67487	8.0
344.61859	11.7
345.22223	2.8
347.44077	10.5
349.24884	22.9
351.20148	4.9
352.28625	2.4
353.49258	8.1
354.98541	6.5
357.23978	9.1
358.21704	19.3
359.57477	16.5
361.33582	16.5
366.22095	11.9
367.52576	42.0
368.31830	47.1
369.43774	2.4
371.59375	6.1
372.40198	31.7
373.17712	3.0
374.33960	5.8
374.99109	4.6
376.31665	14.7
378.61652	30.5
380.29913	12.0
381.15204	8.2
382.54932	6.9
384.15436	20.9
386.27734	216.0	b (3) (1+), b (7) (2+)-NH3
387.54303	13.3
388.58209	23.4
390.18732	433.3	y (2) (1+)
391.30145	165.0
393.24518	12.1
394.10437	16.4
395.38434	14.0
396.34161	1.9
397.41437	24.1
398.19080	3.2
400.39337	6.6
401.41284	9.4
402.09625	7.8
404.32495	6.8
406.23389	8.1
408.20087	24.3
410.28259	20.6
412.34973	30.1
413.36560	14.3
414.35663	1.7
416.09473	7.1
419.26007	4.6
421.27588	4.7
422.40686	34.2
423.58307	2.8
426.03961	13.8
426.72607	8.4
427.60364	8.6
428.54364	23.6
429.31946	12.9
430.34283	33.6
431.29840	14.4
432.08893	31.1
434.23792	41.8
437.70178	14.5
438.35071	17.2
439.04822	17.3
440.34644	32.9
441.13019	58.7
442.68457	36.7
443.48456	4.1
446.05353	33.8
447.73755	11.9
449.15546	8.5
449.98999	6.6
451.37543	28.7
454.21643	39.2
455.20172	25.1
456.24103	23.2
457.24792	20.4
458.44159	56.5
459.16730	17.3
461.06628	14.3
464.66846	34.4
466.21808	46.0
467.79779	14.4
470.35107	15.1
471.48853	14.7
472.41193	32.3
474.02002	65.9
475.39838	35.0
478.34650	14.3
479.19476	31.8
480.53217	7.4
481.37201	5.1
482.96027	12.7
483.88489	71.5
484.64832	54.8
485.44037	18.4
486.22186	17.1
488.46234	13.3
489.16962	3.9
490.46277	17.9
491.64764	31.3
492.62744	7.3
493.57581	8.7
497.23639	40.9
498.47412	9.8
499.49207	33.0
500.10815	6.8
501.38879	520.0	y (9) (2+)-NH3-P, y (8) (2+), b (4) (1+)
502.37268	130.9	y (4) (1+)-P
503.50153	89.7
504.41595	26.8
505.20624	11.0
506.74353	10.7
507.39520	11.7
508.11157	11.4
509.10455	4.5
510.14044	8.6
511.45551	5.3
512.12323	27.8
513.40479	19.6
515.27362	8.4
515.90021	12.9
517.41833	19.1
518.66937	23.6
520.17139	64.7
521.05664	14.3
522.40790	49.2
523.03259	12.9
524.00037	6.5
525.27258	27.9
529.10596	10.2
532.08984	14.2
534.41144	9.3
535.20758	14.3
536.27301	4.0
537.35632	11.7
540.02350	33.1
540.62988	18.0
541.48950	18.6
542.53491	8.8
543.18268	15.7
545.36731	36.7
546.33563	15.8
547.75757	78.8
549.22284	13.8
549.90582	7.7
551.34821	2.1
552.92010	14.3
554.01978	18.8
556.43219	20.7
557.26544	3.7
557.97180	15.3
558.96808	8.6
560.19861	28.2
561.98395	6.9
562.80426	3.9
564.34320	23.9
565.17120	1.5
566.01160	93.8
567.19708	36.8
568.27606	80.1
569.36536	44.5
570.16876	4.1
571.20563	8.7
571.83905	27.7
572.64581	3.2
574.80255	21.6
576.44757	27.9
577.24347	36.0
578.29095	17.7
579.18732	22.3
582.26898	85.2
583.12744	10.6
584.33301	253.8	b (5) (1+)-H2O
585.22687	26.3
587.30011	19.8
588.30341	27.9
589.25494	13.0
590.42596	37.0
591.88666	15.6
592.96295	14.0
593.89728	46.0
595.20526	11.8
596.06256	7.2
597.57355	2.2
600.31451	947.5	y (4) (1+)
601.32599	281.8
602.34113	222.0	y (10) (2+)-P, b (5) (1+)
603.19098	51.1
604.64227	2.2
605.31769	8.2
606.29755	10.8
607.31970	50.6
608.86108	74.4
610.04089	25.6
611.13501	43.0
612.16010	86.6
612.84161	10.2
613.66034	81.0
614.69415	43.8
615.39374	24.7
616.35681	27.7
617.89325	21.9
618.62933	51.2
620.02289	15.3
620.80927	12.3
622.54156	22.9
623.19690	4.6
625.72571	73.7
627.07501	63.1
628.17474	35.0
629.31000	46.1
630.45618	13.7
631.39069	78.3
632.63556	94.8
633.63873	80.1
634.39374	90.4
635.53900	68.1
636.61725	84.3
637.56256	66.5
638.78259	40.4
639.75867	21.1
642.02802	77.9
642.93329	252.6	y (10) (2+)-H2O, y (10) (2+)-NH3
643.78674	19.7
645.24603	114.7
646.17206	66.0
647.21362	29.2
647.98907	22.8
648.88226	22.8
650.04614	5.4
651.43665	321.6	y (10) (2+)
652.30035	84.9
653.18134	55.3
654.08746	101.9
655.32312	112.3	b (6) (1+)-H2O
656.04211	78.3
657.08197	76.8
658.33490	75.9
659.28363	3.2
660.46027	174.9
661.76123	18.7
662.88562	105.6
663.83014	70.5
664.82574	22.7
665.81110	17.6
668.58710	65.5
669.34723	149.4	b (11) (2+)-NH3, b (11) (2+)-H2O
670.16718	31.3
671.07587	53.0
672.10870	89.6
673.37183	123.4	b (6) (1+)
674.38409	107.6
675.20514	40.3
676.54126	97.6
677.75732	245.0	b (11) (2+)
678.40381	126.8
679.68207	76.0
680.56891	287.4
681.27960	42.6
682.57928	129.7
683.32416	67.4
684.26837	107.6	[M+2H] (2+)-NH3-H2O-P
685.23883	115.9
685.98676	109.5
687.25153	97.9
688.06866	43.5
689.50171	66.9
690.50085	31.6
691.49152	178.0
693.09283	449.1	[M+2H] (2+)-H2O-P, [M+2H] (2+)-NH3-P
694.16034	132.6
696.34918	116.5
697.35834	181.9	y (5) (1+)-NH3
698.71893	263.6
699.49213	106.7
700.59039	791.3
701.71802	725.5	[M+2H] (2+)-P
702.53802	596.9
703.41705	109.7
704.86359	142.4
705.96466	216.2	y (11) (2+)-H2O
707.12170	83.3
708.48969	132.6
710.06897	153.5
711.01880	548.2
712.03094	204.6	y (6) (1+)-H2O-P
713.18225	121.1	y (6) (1+)-NH3-P
714.36609	604.9	y (5) (1+)
715.51886	598.2	y (11) (2+)
716.46771	465.7
717.43097	655.7
718.30829	346.5
719.04468	439.0
720.09283	171.3
721.06439	273.8
722.26874	174.4
723.30536	77.8
724.45624	339.2
725.52155	114.7
726.56610	43.0
727.68378	118.2
728.61469	287.1
729.56293	317.2
730.35706	74.2
730.96564	98.1	y (6) (1+)-P
731.56567	389.5
732.49323	503.8
733.47675	985.3	[M+2H] (2+)-NH3-H2O
734.51025	352.0
735.13629	136.2
735.92798	551.6
736.88348	100.7
737.76123	432.0
738.65594	271.8
739.53412	87.2
740.51617	969.3
741.40894	619.2
742.12885	1823.0	[M+2H] (2+)-H2O, [M+2H] (2+)-NH3
743.29327	21.6
744.66028	15.2
746.82452	5.4
748.31903	9.9
751.93665	13.6
752.76270	24.9
756.10132	12.9
758.00549	63.4
760.58704	2.4
763.06281	14.1
764.19867	2.7
765.65631	25.0
766.50214	11.2
768.45966	20.8
769.48651	38.8
770.41724	108.9	b (7) (1+)-NH3
771.32642	31.8
773.45490	25.5
774.33704	17.3
775.12482	4.0
776.21240	6.4
776.93256	35.8
778.28381	7.3
779.78772	51.6
782.00293	67.8
783.09393	11.4
784.73041	38.0
786.16412	41.2
787.40466	194.9	b (7) (1+)
788.48456	62.0
794.06744	14.8
795.44446	104.8
796.63800	55.9
797.90778	36.6
798.63043	27.0
800.47858	13.2
801.07977	11.2
802.41687	5.4
804.30511	18.9
806.50897	4.9
807.57477	6.0
810.66016	24.7
811.48236	41.9
812.45203	31.4
815.25116	19.2
816.18951	30.1
817.41895	8.1
818.40118	6.2
819.61298	126.1
820.55341	26.2
821.61432	99.6
822.26477	7.0
823.39886	30.8
824.76935	123.6
825.51971	7.3
827.57520	131.2
828.36627	417.2	y (6) (1+)
829.24640	133.0
830.33490	74.5
831.52783	16.7
836.31128	3.9
837.89703	2.1
838.73761	27.1
839.93097	32.8
840.53748	27.9
841.40363	16.9
842.19586	42.0
842.86603	27.2
844.06433	25.4
845.16193	15.5
846.66034	30.1
847.91510	26.5
849.15497	33.8
850.08405	22.8
850.99811	34.5
852.02826	49.3
852.96320	34.6
854.60236	87.5
855.62842	49.1
856.44916	32.7
857.25702	38.8
858.35699	8.1
859.06714	3.1
860.81390	26.7
862.52582	39.8
863.51508	35.5
864.30988	77.6
866.24231	136.5
867.35309	78.8
868.35120	35.9
869.17578	38.5
870.43329	22.4
871.88361	20.7
872.72046	24.8
873.90997	20.4
874.97418	33.2
876.48322	113.2
877.45416	14.0
878.35687	75.8
880.71100	101.5
881.75580	41.5
882.68066	54.6
883.57202	68.6
884.31317	162.9	y (8) (1+)-H2O-P, b (8) (1+)-NH3
885.49829	83.2
886.25659	32.4
887.54718	25.0
888.92163	47.8
889.55566	5.2
890.51617	24.0
892.55365	37.8
893.94287	69.3
894.62769	19.8
895.65283	3.8
896.52155	29.7
897.42218	7.8
898.25824	51.8
899.40753	503.7	y (7) (1+)
900.24780	200.3
901.29291	336.3	b (8) (1+)
902.47681	220.8	y (8) (1+)-P
903.19781	69.3
904.20477	7.9
906.06689	33.4
907.62286	11.4
908.52264	10.3
910.55975	8.6
911.41211	14.9
912.14087	21.9
912.85376	13.3
914.31769	24.4
915.18683	15.3
916.06781	20.3
917.31372	27.5
919.06134	22.4
920.12726	11.8
921.40448	13.3
922.54584	13.2
925.18073	23.1
926.53693	37.3
928.12262	3.9
928.80243	23.7
929.56866	13.7
931.44293	2.7
932.22504	42.4
932.99835	9.5
934.12933	6.0
936.22980	73.2
938.05682	73.8
938.76923	100.2
939.72876	28.5
940.52100	9.9
941.40131	12.1
942.80072	57.6
943.76788	46.2
944.71069	34.6
947.38135	149.1
948.18896	25.5
949.12311	52.2
950.89032	16.2
951.64972	13.8
952.52216	15.7
954.72711	22.8
956.27002	46.2
957.22784	13.3
960.22699	6.3
962.07227	17.5
963.85431	6.2
966.37183	35.2
967.74365	9.6
969.38477	9.3
971.92328	20.7
973.55365	20.0
974.96997	8.8
976.08380	21.6
977.33551	12.8
979.03516	22.3
980.25446	16.4
981.74170	54.9
982.61670	82.0
983.51996	40.9
984.30231	15.8
986.06683	3.6
987.10028	34.5
987.88409	32.5
989.22778	38.6
989.91895	12.0
990.90033	22.8
992.03265	12.2
993.58026	59.0
994.39691	75.9
995.42108	24.9
997.01764	16.9
998.60333	31.1
1000.35541	1245.1	y (8) (1+), y (9) (1+)-NH3-P
1001.40845	443.9
1002.43231	95.0
1003.57806	33.8
1004.39697	11.8
1005.46149	32.3
1007.47845	26.8
1010.30060	21.6
1011.93353	12.1
1012.55420	10.8
1013.84674	37.5
1014.57086	2.8
1016.99274	11.8
1017.59735	9.0
1019.25580	23.4
1021.63226	54.5
1023.58130	46.3
1024.43860	4.7
1026.51611	11.0
1027.52148	9.9
1028.58521	5.6
1030.49780	57.4
1031.48401	2.8
1032.13232	18.9
1032.86389	13.6
1033.48120	20.0
1034.13696	6.4
1034.74536	36.3
1036.24194	10.0
1037.47632	6.6
1038.62512	27.0
1039.53320	11.2
1040.37708	11.6
1041.79565	27.5
1042.62427	7.7
1043.63989	58.1
1044.27197	5.1
1045.23657	13.4
1046.22510	55.0
1046.89575	22.5
1048.88782	3.5
1050.53149	24.1
1051.61780	34.4
1052.48218	7.9
1054.32288	27.3
1055.47119	23.2
1057.52979	4.9
1058.45459	12.9
1060.04175	25.1
1060.78699	11.9
1061.55835	6.0
1062.37939	19.1
1063.02295	28.2
1067.70569	28.9
1068.85498	6.3
1070.58679	22.4
1073.33057	14.5
1074.21533	13.6
1075.33618	2.8
1076.60681	25.9
1077.46240	11.9
1078.33154	19.9
1079.38428	25.1
1080.34949	7.7
1081.44824	6.4
1083.41553	14.8
1084.43506	14.4
1086.47729	26.4
1089.52539	28.2
1091.82422	15.6
1093.29688	13.8
1094.54358	109.7	b (10) (1+)-NH3
1095.60352	42.3
1097.39209	131.8	y (9) (1+)-H2O
1098.28613	107.3	y (9) (1+)-NH3
1099.36523	30.4
1100.31323	7.9
1108.09814	1.5
1109.14136	3.9
1111.34631	253.6	b (10) (1+)
1112.33289	148.2
1113.17725	84.0
1115.38940	532.7	y (9) (1+)
1116.35083	279.8
1117.68127	56.9
1119.48828	13.5
1122.68115	9.9
1124.32361	16.6
1125.62769	26.3
1126.93945	12.2
1129.73438	11.4
1137.94238	38.7
1141.72534	20.8
1143.13635	4.5
1143.98999	6.9
1146.15210	30.6
1147.11938	27.0
1150.05298	34.6
1151.39966	2.5
1152.66968	7.1
1154.59009	12.1
1155.41455	29.1
1156.33899	20.1
1157.16394	10.4
1160.56226	9.0
1163.69580	9.9
1165.16309	16.3
1170.40881	6.4
1172.11511	10.6
1172.90405	14.1
1173.82080	3.2
1175.63025	1.9
1177.72424	4.6
1178.97424	9.4
1185.29736	1.7
1190.66687	8.5
1191.46887	15.4
1192.59814	12.3
1196.27393	20.9
1197.45166	3.8
1198.48938	8.1
1200.60229	11.7
1203.77869	23.5
1204.42603	46.8
1205.96960	6.8
1211.63281	6.2
1212.60303	7.7
1214.37146	27.4
1217.26685	14.3
1219.23523	4.1
1222.60583	31.3
1223.21375	6.2
1226.12024	7.5
1227.40247	17.4
1228.34692	10.8
1230.40308	14.3
1239.20935	8.2
1240.05676	16.5
1245.44885	4.9
1246.86548	63.2
1247.73047	15.8
1250.23792	4.5
1251.31873	2.3
1253.49890	12.8
1256.86609	88.4
1258.00122	13.3
1266.32898	49.0
1267.41577	21.4
1273.89063	2.1
1274.59338	44.1
1275.39600	29.1
1283.36670	132.9	y (10) (1+)-H2O
1284.34802	112.2	y (10) (1+)-NH3
1285.21399	72.2
1286.43616	4.2
1288.62122	9.2
1290.39392	31.3
1294.27271	4.0
1301.37927	1031.6	y (10) (1+)
1302.36389	537.5
1303.39636	109.7
1307.47803	5.6
1316.59338	17.6
1318.60156	10.6
1319.61023	15.4
1320.58582	35.5
1325.54321	12.9
1326.94202	11.4
1330.76794	9.7
1336.21399	69.9
1337.48254	120.8	b (11) (1+)-NH3
1338.45349	35.9
1341.05750	5.3
1352.50183	12.5
1354.32910	322.7	b (11) (1+)
1355.48950	208.3
1356.73987	20.7
1357.36047	4.1
1372.83948	24.0
1373.67358	24.7
1374.87720	8.2
1382.55164	5.1
1383.79065	7.1
1407.47876	2.2
1425.55408	22.4
1438.94824	14.7
1456.18982	4.9
1465.50940	14.7
1482.57043	6.1
1507.77283	5.8
