# Supplementary material for: Phosphoproteomic Analysis of Platelets Activated by Pro-Thrombotic Oxidized Phospholipids and Thrombin
Source: PLoS One. 2014 Jan 6;9(1):e84488. doi: 10.1371/journal.pone.0084488 (PMC3882224; doi:10.1371/journal.pone.0084488)
Supplement: Annotated Spectra S1 — (ZIP) [file pone.0084488.s004.zip › AKWDTANNPLYK_-24_2_73223.txt]

m/z	i	matches
216.29213	15.1
222.20114	4.1
226.30223	6.4
228.10152	12.4
233.22827	17.8
237.42947	3.3
239.00345	21.6
240.12906	26.8
242.96646	6.5
244.07631	18.7
245.13792	8.5
246.46204	12.5
249.12189	13.9
252.41801	17.5
254.23541	20.7
263.36334	4.2
264.41736	7.8
265.41150	12.0
268.31146	1.6
269.23404	10.5
274.11563	6.5
275.39597	16.3
279.31573	8.5
282.56772	16.1
284.24536	5.1
285.41376	23.8
287.36252	9.1
288.28195	1.6
290.37000	45.6
291.11359	11.3
292.43546	4.2
294.23206	13.3
297.47711	2.0
299.92645	2.0
301.26434	1.8
302.45151	11.2
303.08685	7.1
307.83484	2.9
310.17798	4.2
311.52832	11.9
312.52847	11.5
314.26083	11.0
315.35162	12.8
318.24948	16.5
319.26569	17.6
323.74695	11.3
325.44635	2.4
329.21161	33.7
332.07703	9.9
333.20404	44.4
337.34863	20.4
338.62903	8.1
340.19733	8.2
341.13623	39.2
342.32672	1.8
343.16473	12.6
345.20892	6.7
345.89417	10.2
347.34357	10.3
350.95190	5.2
351.84973	6.1
353.56293	10.0
355.31799	2.0
356.04944	2.0
357.06088	9.3
358.08258	7.2
360.38000	10.3
367.12622	9.5
368.12280	24.6
369.17474	34.4
371.14252	14.7
372.16974	12.6
373.18958	2.2
375.50879	35.0
377.39532	6.1
379.41248	4.4
380.39313	13.8
382.36572	8.7
383.08490	3.9
384.14716	4.9
385.60913	12.8
386.42596	124.9	b (7) (2+)-NH3, b (3) (1+)
387.29242	36.1
390.31061	268.2	y (2) (1+)
391.29669	61.5
392.24445	4.6
393.46466	15.4
394.15338	4.0
395.44739	11.0
396.13129	9.5
402.59650	14.2
403.36029	21.4
404.43488	4.8
405.24414	5.1
407.99640	4.6
409.41498	3.9
410.06140	7.2
411.03625	17.2
412.35046	36.8
413.13477	15.0
414.30792	24.0
419.49030	2.9
422.32574	15.9
424.42523	8.3
426.39758	22.0
427.54669	7.1
429.03668	37.3
430.46942	21.7
432.66956	20.3
437.50165	26.5
438.15503	23.5
439.38123	20.7
441.25861	7.9
442.12103	11.6
444.25220	5.5
445.25079	24.2
446.29962	11.9
450.21796	11.9
451.28516	11.9
452.50208	6.8
454.39301	34.8
455.16821	18.1
456.49994	12.9
457.13727	6.0
458.26996	37.3
459.22430	23.7
462.54205	4.1
463.27344	6.5
464.47021	16.9
466.09363	20.1
467.95660	8.4
469.77502	25.6
472.07819	18.9
473.06622	4.4
474.19507	13.8
475.47870	4.4
477.04663	22.9
478.18469	10.3
479.15607	2.9
480.65344	24.3
482.29999	30.0
483.41724	23.8
484.43823	38.8
485.33179	11.1
489.16229	21.0
490.10822	10.2
490.93140	2.6
493.53461	32.3
495.37854	8.2
496.44702	11.7
497.39581	55.2
498.47424	24.4
499.89337	24.5
501.23871	406.9	y (8) (2+), y (9) (2+)-NH3-P, b (4) (1+)
502.15814	57.6
503.37927	42.5
504.31830	3.1
506.05005	56.9
507.34131	41.4
508.23389	5.5
509.98059	43.1
511.10846	61.8
512.41626	6.5
513.41876	24.2
515.54346	13.8
516.15515	11.1
520.52417	33.7
521.93958	9.3
523.27905	25.7
525.94745	35.9
527.36365	21.2
528.86334	30.5
530.02612	3.5
532.58923	7.2
533.42938	8.9
535.34509	8.7
536.22424	3.3
537.85632	41.7
539.60834	31.8
540.62390	10.9
541.71753	39.5
542.48859	22.9
545.04254	4.3
546.35260	19.3
547.73065	41.0
549.13904	6.5
550.07550	2.5
550.96478	16.8
552.82794	29.1
555.29822	35.9
556.68073	17.4
557.45221	17.3
558.38757	31.5
559.37329	53.5
560.44440	3.5
562.58771	42.4
564.21124	11.7
564.87000	18.0
566.16748	25.3
567.41412	18.6
568.35687	22.2
569.45233	13.2
571.41187	2.4
572.36066	41.7
573.04694	19.9
574.35254	23.2
575.16656	21.6
576.16180	72.1
577.07471	58.8
579.37128	4.3
580.11273	13.2
580.87402	24.3
582.49689	24.6
584.45557	165.4	b (5) (1+)-H2O
585.37726	25.4
586.29608	29.6
588.00275	17.4
588.92279	4.8
590.51056	29.7
591.42340	21.5
592.84485	12.0
593.73712	27.0
594.67517	74.0
595.90167	25.6
596.92847	38.6
597.66278	2.3
599.18585	23.2
600.29462	816.9	y (4) (1+)
601.34625	186.6
602.30853	156.5	y (10) (2+)-P, b (5) (1+)
603.23792	25.1
604.06903	35.6
605.32111	42.1
606.30231	6.8
606.97015	23.3
608.07623	39.3
609.18347	24.8
610.37653	24.0
611.59723	48.7
612.41449	21.5
613.43744	111.0
614.58862	117.9
615.34454	3.1
615.97693	34.4
616.74994	23.4
618.72833	20.4
619.87518	34.5
620.74811	13.2
621.85022	49.1
623.02917	9.1
624.29340	69.7
625.38397	59.8
626.42218	86.3
627.17438	10.1
628.21472	36.8
629.55438	30.0
631.17572	22.0
631.79749	18.8
633.88226	106.3
635.03290	34.0
636.20770	98.4
636.97021	78.3
637.96716	32.2
638.96979	21.9
640.41992	27.5
641.33362	37.8
642.79724	285.9	y (10) (2+)-NH3, y (10) (2+)-H2O
644.01154	65.8
644.81665	81.8
645.60822	8.9
646.92755	13.6
648.32251	16.4
649.61267	46.9
650.40680	34.4
651.30353	188.7	y (10) (2+)
652.50696	77.8
654.06525	82.8
654.73798	61.8
655.39142	92.4	b (6) (1+)-H2O
656.58453	101.7	y (11) (2+)-H2O-P, b (6) (1+)-NH3
658.07074	45.9
659.36725	44.4
660.57532	31.0
661.29926	63.3
661.95837	42.6
662.98505	86.9
664.57709	43.6
665.73627	151.4	y (11) (2+)-P
666.52380	7.8
667.20483	16.6
669.02448	248.5	b (11) (2+)-H2O, b (11) (2+)-NH3
669.88904	88.5
670.62994	28.3
671.71436	22.7
672.84033	152.8
673.70801	167.8	b (6) (1+)
674.59723	113.6
675.70563	68.6
676.36469	41.2
677.59857	115.9	b (11) (2+)
678.32159	98.0
679.57855	74.6
680.38434	109.7
681.20721	102.5
682.00079	114.1
682.83148	35.1
684.08820	70.2
685.56812	143.4
686.66089	50.2
687.72369	37.7
688.99561	35.4
689.61505	3.2
690.53137	65.1
691.49738	81.1
692.66199	450.4	[M+2H] (2+)-NH3-P, [M+2H] (2+)-H2O-P
693.56757	355.1
694.28705	14.1
696.30426	155.1
697.22943	98.7	y (5) (1+)-NH3
698.64001	292.8
699.52863	170.1
700.57184	404.4
701.68268	981.2	[M+2H] (2+)-P
702.52692	197.4
703.21033	87.1
704.05164	269.6
705.20807	185.5
705.98486	323.6	y (11) (2+)-H2O
707.06744	169.8	y (11) (2+)-NH3
708.00970	165.3
708.67377	2.3
709.35504	3.3
710.75433	291.7
711.72125	155.8
712.75995	169.6	y (6) (1+)-H2O-P
713.70709	171.7	y (6) (1+)-NH3-P
714.45184	531.5	y (5) (1+)
715.41901	396.5	y (11) (2+)
716.71405	259.3
717.76788	346.2
719.00647	343.3
720.30103	212.2
721.24756	268.1
722.52631	162.6
723.34039	57.0
724.06464	155.6
725.25446	212.7
726.71082	296.0
727.69513	115.1
728.56781	208.2
729.51093	233.7
730.63281	79.5	y (6) (1+)-P
731.68512	452.5
732.52533	562.2
733.36395	408.4
734.12531	416.1	[M+2H] (2+)-NH3-H2O
735.58801	244.9
736.24994	403.9
737.22137	146.5
738.02509	580.0
739.19067	254.7
740.47821	1323.1
741.70300	1411.6	[M+2H] (2+)-H2O, [M+2H] (2+)-NH3
742.47559	581.2
743.58746	29.2
744.46106	6.5
746.31274	22.5
749.00031	6.4
750.91803	20.7
752.49365	9.3
755.39301	11.1
757.10919	2.4
757.72253	38.1
759.87189	6.8
761.45758	6.7
762.14276	10.7
763.41113	9.5
765.40161	2.5
766.65143	4.6
768.12390	38.2
769.24493	95.7	b (7) (1+)-H2O
770.54962	127.4	b (7) (1+)-NH3
771.63617	17.6
772.55084	19.2
774.48352	38.1
775.20758	11.1
776.12476	35.4
777.28198	21.3
778.30707	21.5
780.59003	17.4
782.24554	18.4
782.92847	26.8
786.34027	23.4
787.42651	104.4	b (7) (1+)
788.36011	17.1
789.29657	23.0
790.38293	12.0
795.32288	5.3
796.28040	28.0
797.05042	5.4
799.38312	39.4
801.20245	6.7
802.94238	43.1
805.69336	14.4
808.24756	5.1
809.84247	14.9
811.10870	59.3
812.26654	55.2
815.01331	5.2
816.49457	8.3
817.98041	41.8
819.11444	31.3
819.72321	54.3
821.45782	43.5
822.23956	23.7
823.20129	31.6
824.08008	15.4
825.40729	15.4
827.44794	88.3
828.38751	276.3	y (6) (1+)
829.25116	112.9
830.18286	18.7
831.65393	75.4
832.43542	5.7
833.90613	38.5
835.05188	46.6
835.97363	31.6
837.54724	11.8
838.20416	10.4
839.10303	23.5
840.54065	48.4
842.28320	19.3
843.48224	17.3
844.18890	15.6
845.48169	35.6
846.12396	47.9
846.74713	9.0
848.02191	21.1
849.11169	7.8
850.36481	67.5
851.02252	22.4
852.72473	17.4
853.58612	41.9
854.90607	47.1
855.73566	26.1
857.04688	19.9
858.10272	16.4
859.21063	6.7
861.12970	8.2
863.55231	13.6
864.32806	12.2
866.17993	72.0
867.38922	46.5
868.20117	19.0
871.11432	48.3
872.23340	69.1
873.19928	45.6
875.45636	15.2
876.40765	4.4
877.43372	21.0
878.71832	9.2
880.22998	65.2
881.80981	71.0	y (7) (1+)-NH3
882.42914	4.7
883.22699	33.4
884.48785	136.7	y (8) (1+)-H2O-P, b (8) (1+)-NH3
885.51337	56.8
886.19281	8.9
887.03070	26.7
889.82281	4.8
891.37006	37.6
892.35431	11.2
893.45703	4.4
894.53394	74.4
895.17828	5.4
896.51642	82.3
898.31915	15.6
899.37946	399.0	y (7) (1+)
900.37152	204.9
901.42792	295.1	b (8) (1+)
902.46771	135.7	y (8) (1+)-P
903.44452	28.9
905.50311	68.1
906.52643	2.6
907.81476	18.9
909.18732	30.9
910.27484	10.4
912.32135	95.2
913.21967	40.6
914.72589	21.0
915.35480	5.4
917.91461	17.5
919.04126	29.9
919.73175	7.3
920.71729	90.9
921.52930	16.5
923.03082	4.8
924.68677	6.9
926.30518	11.5
929.15118	64.0
931.26715	54.0
932.21875	18.5
934.22852	24.4
935.15558	4.9
936.63135	14.5
937.37323	22.4
938.06451	37.3
939.73004	48.4
940.92163	11.7
941.71552	32.9
942.36700	9.7
943.29340	25.5
944.28265	34.6
945.02985	31.6
946.34528	39.7
947.19684	24.9
949.69220	26.8
951.37445	19.1
952.58130	47.5
953.69427	22.5
955.11224	30.5
955.86432	10.3
956.48627	33.3
957.54272	13.8
959.80737	7.9
961.76459	41.5
962.45874	22.0
963.54272	7.8
964.32672	4.9
965.54657	16.2
966.50415	11.4
968.43317	61.8
969.40228	49.5
971.29071	49.9
974.35663	9.8
977.37427	12.6
978.41730	5.5
981.11102	33.3
982.18140	84.1	b (9) (1+)-NH3, y (8) (1+)-H2O
983.45532	59.8
984.64606	23.3
985.38849	9.8
985.99603	13.1
987.25098	35.0
989.62091	5.9
991.08575	21.6
992.55511	45.4
993.87433	106.3
994.82007	133.5
995.62109	49.6
996.90356	20.7
997.55542	7.8
998.49164	31.0
1000.31903	751.0	y (8) (1+), y (9) (1+)-NH3-P
1001.39740	359.4
1002.42230	83.9
1004.00946	76.2
1005.62256	46.6
1007.43915	8.5
1012.80927	14.3
1013.56372	16.1
1014.56708	5.4
1017.27386	44.4
1018.59198	6.3
1023.86078	32.4
1024.52356	27.5
1025.45288	15.6
1026.52661	7.5
1028.14014	43.8
1029.45654	20.2
1031.51233	54.2
1033.63452	14.1
1035.54675	20.5
1036.50562	7.9
1038.54175	7.6
1040.22437	28.1
1043.37744	37.3
1045.65454	14.7
1047.46289	9.2
1048.44751	9.3
1049.38208	5.9
1050.80457	4.1
1051.72607	31.4
1052.43970	18.5
1053.54724	37.4
1054.70935	5.9
1058.55396	5.1
1060.34106	15.8
1061.31189	21.1
1062.94080	39.1
1063.56360	11.1
1064.42090	24.8
1065.04956	23.5
1067.63037	17.2
1068.46301	10.8
1072.35376	44.2
1074.83105	3.7
1076.38477	8.9
1077.24426	8.3
1079.12012	5.0
1080.18042	21.9
1080.81030	8.9
1084.23425	7.9
1085.07776	48.3
1087.04395	22.6
1089.33081	5.5
1091.08130	19.2
1093.41382	65.6
1094.32861	100.4	b (10) (1+)-NH3, b (10) (1+)-H2O
1095.27661	56.7
1096.03076	18.3
1097.37573	73.2	y (9) (1+)-H2O
1098.56177	59.0
1099.77759	4.1
1100.58203	10.1
1103.83057	20.5
1108.08093	3.9
1109.31006	14.2
1111.46924	208.1	b (10) (1+)
1112.61719	219.6
1113.44800	44.3
1114.78101	47.6
1115.43799	379.3	y (9) (1+)
1116.36792	284.9
1117.59277	18.0
1120.79150	5.2
1124.08264	12.8
1125.14807	3.4
1125.83789	18.7
1128.58264	10.0
1129.65088	3.1
1137.15527	13.3
1139.25793	27.9
1143.40637	21.4
1144.89075	22.8
1146.01892	5.0
1147.88379	5.7
1149.20618	13.9
1151.52759	15.9
1154.16748	11.8
1155.15527	25.7
1156.27075	2.0
1158.47388	7.5
1159.23413	5.6
1160.34924	10.6
1161.69580	3.3
1173.17773	11.5
1174.18909	7.8
1176.12756	16.9
1180.90735	7.7
1184.90088	9.0
1185.66870	24.3
1187.61279	10.6
1190.33130	5.9
1192.73157	6.7
1193.53467	11.1
1195.78491	11.0
1196.52026	15.2
1203.20117	31.5
1204.50830	31.9
1206.60522	23.0
1208.31726	14.7
1210.38318	5.4
1212.15466	8.7
1221.44666	5.7
1223.38232	4.8
1224.37756	7.0
1226.41907	23.8
1228.83826	7.9
1233.78857	8.7
1234.78162	9.5
1236.42712	1.8
1239.96924	40.3
1242.59265	5.9
1243.85022	10.0
1245.83887	5.0
1246.51965	29.2
1247.82410	6.8
1248.82654	26.4
1250.21252	11.5
1253.61560	6.3
1256.47974	65.2
1257.26770	2.2
1258.81226	21.5
1263.92468	18.5
1265.98962	38.5
1266.63000	11.0
1267.76465	4.6
1269.07117	2.2
1274.42932	39.2
1275.53491	9.6
1276.25818	17.1
1279.84424	5.2
1282.56189	5.5
1283.43298	93.2	y (10) (1+)-H2O
1284.40710	200.0	y (10) (1+)-NH3
1285.61157	33.2
1297.38660	2.4
1299.43384	2.6
1301.41956	689.1	y (10) (1+)
1302.41382	263.6
1303.26819	40.6
1304.76843	5.4
1307.65063	15.9
1308.73328	4.0
1315.56433	7.6
1326.31799	21.6
1327.63123	6.7
1335.36816	6.8
1336.88647	88.4	b (11) (1+)-NH3, b (11) (1+)-H2O
1337.72253	38.2
1338.48584	19.1
1341.92017	25.6
1344.86768	10.6
1346.36267	5.7
1350.27576	11.7
1351.96094	8.4
1354.40027	142.1	b (11) (1+)
1355.48010	166.9
1371.93030	13.6
1373.04224	18.6
1396.93213	10.9
1410.37976	6.7
1418.89355	15.9
1426.46228	13.2
1432.44849	10.0
1439.09717	3.7
1453.32141	8.5
