# Supplementary material for: Phosphoproteomic Analysis of Platelets Activated by Pro-Thrombotic Oxidized Phospholipids and Thrombin
Source: PLoS One. 2014 Jan 6;9(1):e84488. doi: 10.1371/journal.pone.0084488 (PMC3882224; doi:10.1371/journal.pone.0084488)
Supplement: Annotated Spectra S1 — (ZIP) [file pone.0084488.s004.zip › AKWDTANNPLYK_-25_2_70624.txt]

m/z	i	matches
212.11572	13.8
215.32819	4.0
221.24176	9.9
222.34943	3.5
223.17096	2.0
226.23517	3.1
235.31384	10.3
239.27898	9.6
239.88765	7.6
245.12120	17.8
251.08426	2.5
254.23198	28.5
258.12231	2.7
263.95743	3.9
266.33777	4.6
267.09015	6.5
270.13956	18.9
272.22598	11.2
275.36835	10.2
276.31839	6.6
280.47015	2.2
282.07690	15.6
283.22150	4.1
285.10849	31.4
286.41064	10.0
287.14551	2.2
290.25421	8.5
292.27649	9.3
294.08203	22.5
294.99109	14.6
296.96786	14.1
299.28885	4.2
300.38568	3.6
304.55762	24.7
307.18219	8.1
308.13440	3.9
310.27023	4.4
311.24850	21.4
312.06372	4.5
313.04437	8.9
316.09778	20.8
317.65140	9.9
319.43692	7.6
321.35110	8.3
323.42572	9.0
324.20129	2.7
326.26044	2.5
327.27670	12.6
329.35529	15.1
332.20081	8.8
334.15668	7.2
336.84039	18.6
339.52441	29.9
341.18671	15.0
343.31390	44.1
344.99741	23.2
346.45294	24.8
347.16315	21.6
349.09222	2.5
350.13470	9.7
350.89520	12.2
352.05475	7.6
352.68402	25.4
354.08801	13.7
355.09485	5.2
356.46750	8.0
357.44098	13.3
358.36371	18.6
360.38092	3.6
362.38220	8.5
368.39178	12.3
369.27081	16.6
372.41046	12.7
374.30499	11.6
380.49072	8.9
384.07672	3.5
385.55859	50.3
386.38702	152.4	b (3) (1+), b (7) (2+)-NH3
387.32300	48.8
388.53955	5.8
390.27789	332.1	y (2) (1+)
391.24884	58.0
393.26556	26.8
394.20746	16.6
396.14941	3.8
397.42365	22.5
401.32715	17.3
402.22058	2.2
402.93494	17.0
403.56555	4.6
404.53058	10.5
408.11462	8.2
410.00391	15.7
411.99689	14.8
412.92639	5.9
416.27777	6.8
417.34082	4.1
426.27332	14.3
427.74902	4.8
429.19904	12.3
430.99231	28.2
436.33026	10.5
437.78027	21.2
439.20746	23.3
439.97113	16.9
441.28278	7.1
443.25867	12.4
445.48523	11.4
449.44049	4.0
451.65210	35.0
452.37274	7.1
454.21729	37.2
455.35645	3.1
456.50671	55.1
457.30707	8.7
458.29663	41.4
459.33160	75.6
460.45435	24.7
462.13751	2.8
463.31836	13.9
467.34796	18.2
468.32452	17.1
471.78796	26.5
472.41016	19.9
473.31091	31.8
474.18335	4.8
475.31989	7.0
476.49847	12.5
478.78253	17.1
480.36755	3.1
481.21381	13.2
482.52161	39.7
483.17828	18.5
484.07703	46.2
485.20215	5.3
486.21515	49.7
487.45917	21.1
491.43152	7.2
492.03833	6.3
494.37469	7.1
495.19989	9.1
496.44458	26.4
497.35419	23.3
498.43384	18.8
499.22357	11.1
500.15082	14.3
501.27252	415.6	y (8) (2+), y (9) (2+)-NH3-P, b (4) (1+)
502.39880	173.9	y (4) (1+)-P
503.29755	51.8
504.80182	48.8
505.51886	4.9
507.19061	24.9
508.30713	25.1
510.14447	6.2
511.44733	53.1
512.35663	13.2
513.47882	51.7
516.05969	4.0
516.96094	29.7
518.80902	15.7
519.68732	11.2
520.36865	24.2
521.48053	7.0
522.52136	12.4
523.65112	13.6
525.36896	7.3
526.44580	8.5
527.49585	45.3
530.97217	21.2
534.40613	10.8
535.57013	2.0
538.66504	40.8
541.30426	23.8
542.72552	39.8
543.59094	28.8
544.85846	12.7
546.03204	48.7
547.72040	17.5
548.66425	15.1
549.44604	8.5
550.40253	19.4
551.43121	18.6
552.15594	15.5
553.49164	33.7
554.63409	54.9
555.35333	16.7
556.34869	26.5
557.31183	5.0
558.00122	8.5
559.68005	26.5
560.41431	5.6
561.84961	64.9
563.90033	36.4
564.90497	20.3
565.61768	5.4
566.47333	4.6
567.37311	9.5
568.15594	9.2
569.32043	10.0
570.05914	16.7
571.29242	2.4
572.40131	8.3
574.32111	55.8
575.42035	10.6
576.20300	16.6
576.81836	11.9
580.81696	7.0
582.28668	41.4
583.21674	50.7
584.30957	139.4	b (5) (1+)-H2O
585.29633	3.3
586.31683	14.3
587.01581	7.4
587.94391	38.4
589.22284	16.8
590.94971	38.7
591.86157	33.5
593.95172	20.7
594.78149	15.6
597.22601	31.5
598.30499	42.8
600.35071	878.4	y (4) (1+)
601.36188	202.6
602.41003	163.8	y (10) (2+)-P, b (5) (1+)
603.23132	29.8
604.14465	14.6
605.56305	16.4
606.21399	31.6
607.54572	54.0
608.86371	7.8
609.99475	11.0
610.93359	11.1
612.34070	48.5
613.27930	116.3
614.22412	104.4
614.98334	44.4
616.26465	77.5	y (5) (1+)-P
617.17670	32.0
618.04901	37.8
618.90411	53.5
619.54333	13.9
620.29913	72.8	b (11) (2+)-H2O-P, b (11) (2+)-NH3-P
621.50079	38.5
622.56378	7.8
624.21216	36.0
625.48883	42.8
627.35504	9.8
628.41687	74.4	b (11) (2+)-P
629.18134	41.6
630.01794	24.0
632.33649	26.1
633.85852	66.0
635.60779	151.1
636.75311	59.6
637.44440	5.9
638.34515	14.1
639.42462	45.2
640.38666	8.3
642.46698	312.2	y (10) (2+)-H2O, y (10) (2+)-NH3
643.48254	114.7
644.37347	124.7
645.19269	119.6
646.13098	96.2
647.01190	18.1
648.23138	24.5
649.29376	11.9
650.35168	23.8
651.19989	192.7	y (10) (2+)
652.10925	96.7
653.17474	71.4
654.42047	17.3
655.44379	96.1	b (6) (1+)-H2O
656.45624	57.1
657.49774	71.0	y (11) (2+)-NH3-P, y (11) (2+)-H2O-P
659.04230	13.1
660.37921	68.8
661.34192	44.8
662.25208	53.6
663.06891	45.6
664.12427	26.1
665.41534	30.7
666.42981	46.7
667.58026	80.9
669.03412	185.0	b (11) (2+)-NH3, b (11) (2+)-H2O
670.11249	103.3
671.16638	126.8
672.26221	50.1
673.36664	215.1	b (6) (1+)
674.19574	68.5
675.10840	108.2
676.54626	51.7
678.08441	158.0	b (11) (2+)
679.92926	297.6
680.90131	128.4
682.11810	17.9
683.15033	72.3
684.05133	62.7
684.94672	50.1
685.63519	115.0
686.84406	84.9
687.94049	32.7
688.90845	105.8
690.29419	111.8
691.12134	20.9
692.12494	127.5
693.02600	603.0	[M+2H] (2+)-NH3-P, [M+2H] (2+)-H2O-P
694.09314	128.5
694.75690	12.3
696.16754	53.7
697.03583	103.8	y (5) (1+)-NH3
698.36041	251.0
699.37372	185.5
700.69836	538.8
701.73590	779.4	[M+2H] (2+)-P
702.56311	345.3
703.41656	165.8
704.30994	187.3
705.19769	197.9
706.47906	132.1	y (11) (2+)-H2O, y (11) (2+)-NH3
707.68060	96.6
708.42987	66.3
709.10504	57.7
710.73425	227.8
711.48016	219.0
712.44873	86.5	y (6) (1+)-H2O-P
713.47693	251.0	y (6) (1+)-NH3-P
714.34039	310.9	y (5) (1+)
715.28760	260.6	y (11) (2+)
716.35455	417.6
717.36517	377.7
718.14337	202.5
719.14313	265.4
720.43823	254.7
721.62506	389.1
722.75311	156.8
723.70123	108.1
724.65497	274.8
725.55078	171.9
726.44354	105.4
727.37897	52.7
728.41626	90.1
729.60492	433.5	y (6) (1+)-P
730.50568	184.1
731.51074	273.5
732.18439	310.7
733.12677	776.8	[M+2H] (2+)-NH3-H2O
734.23260	474.0
735.10504	115.7
736.02582	333.1
736.97821	206.9
737.93561	339.1
739.31110	348.3
740.51471	1260.2
741.82770	1305.5	[M+2H] (2+)-NH3, [M+2H] (2+)-H2O
742.55286	320.3
743.73688	33.6
744.72247	17.8
746.80029	18.7
748.81018	6.4
750.09210	3.5
751.99969	2.5
753.92670	11.2
754.63007	6.2
758.97113	23.0
760.33966	13.7
761.90912	39.2
762.59540	13.8
763.40918	12.0
764.46136	24.3
766.57306	40.2
769.12958	36.2
770.21210	33.9
770.87036	41.2
771.47839	60.7
774.21088	19.4
775.49371	15.3
776.41901	35.0
779.02795	31.9
781.17932	13.3
782.09491	17.4
783.26740	33.5
783.95184	9.2
785.23999	10.7
786.38611	50.7
787.38123	106.7	b (7) (1+)
788.38379	98.6
789.55688	43.0
790.47906	10.5
791.59247	27.7
793.54803	24.5
794.20551	3.9
796.36957	21.7
797.56665	35.4
799.78766	1.6
800.57532	21.9
801.52570	17.3
802.39984	41.5
803.59406	33.2
804.53198	5.5
805.72852	41.3
806.84265	22.5
808.10797	41.6
811.29205	55.9
813.71472	9.1
814.32275	12.6
816.01758	12.2
817.16998	1.9
818.57739	8.7
819.29083	5.4
820.28510	111.9
821.12042	12.5
821.97992	30.0
823.35797	22.0
824.19757	17.1
827.75970	46.7
828.40906	349.0	y (6) (1+)
829.20453	109.4
830.45856	75.1
832.18683	8.3
833.21399	39.8
834.01300	10.8
836.54865	14.3
837.52417	40.9
839.69293	56.0
840.82996	29.5
842.03821	93.5
842.65875	2.2
843.50165	41.9
845.04401	41.9
845.66168	54.2
848.84210	65.4
849.66913	67.7
850.35590	25.6
851.02448	2.0
851.89612	25.9
854.27386	2.2
855.79138	32.3
856.51263	6.3
857.45715	51.0
858.65533	13.7
860.28070	15.8
861.34967	5.3
862.14581	15.7
863.49133	22.7
866.19653	88.7
867.33307	26.4
868.36212	18.8
869.22418	11.9
869.99506	41.1
872.10504	73.1
872.97455	32.3
873.97058	6.8
875.92828	84.9
877.09149	39.9
878.16913	11.6
879.57880	44.0
880.77716	97.7
882.50806	26.8
883.33160	54.0
884.39166	130.7	y (8) (1+)-H2O-P, b (8) (1+)-NH3
885.46100	146.8	y (8) (1+)-NH3-P
886.56396	26.1
888.32928	54.0
890.14966	8.2
891.46313	42.5
892.44293	28.4
894.28345	59.6
895.30463	24.9
896.15503	118.2
896.90240	12.2
898.41162	17.2
899.42871	397.2	y (7) (1+)
900.47223	158.0
901.31818	342.9	b (8) (1+)
902.33685	228.7	y (8) (1+)-P
903.91034	94.2
905.36151	14.8
906.77020	18.8
907.41595	4.1
908.44904	7.2
909.45599	25.7
910.42743	65.9
911.54218	9.3
912.18799	17.3
913.74261	33.1
915.55219	34.1
918.27393	31.6
919.87866	54.0
920.91425	20.3
923.26642	6.1
924.94562	6.3
927.15625	12.5
928.07593	15.7
929.77704	11.5
933.26019	7.8
935.06177	16.0
936.86261	38.3
937.57471	28.2
938.62665	41.3
939.55341	60.7
942.77148	15.7
944.50238	113.2
945.48651	20.5
946.30664	19.8
947.50543	13.7
948.59320	28.5
949.38116	23.9
950.48535	46.5
952.21002	107.7
955.78265	32.4
956.54663	3.4
957.67261	51.7
962.36090	63.1
963.38922	19.9
964.31891	30.6
966.25909	80.8
967.52118	19.7
969.56683	3.3
970.78998	28.9
972.43475	3.8
975.16553	12.3
977.72296	11.9
979.08325	13.8
980.01202	20.5
981.70221	44.8
982.37885	59.0
983.47437	144.7	y (8) (1+)-NH3
987.25220	65.4
991.40381	23.6
993.52802	79.4
994.58148	45.3
995.60248	15.7
996.51776	43.6
997.97296	46.2
1000.46478	965.1	y (8) (1+), y (9) (1+)-NH3-P
1001.38251	278.6
1002.35480	21.8
1003.44525	16.9
1004.41925	21.2
1005.24219	27.1
1006.38361	13.4
1007.11688	11.9
1008.23560	12.2
1009.55365	6.8
1011.31494	42.5
1012.54645	13.6
1013.45233	6.9
1015.42865	30.7
1017.70660	18.7
1018.64337	22.6
1019.44897	27.7
1020.06763	4.2
1021.09930	7.8
1022.26587	51.6
1023.93896	52.6
1025.07642	29.8
1025.73218	10.8
1026.47656	8.1
1027.98633	17.3
1029.99609	18.5
1030.68115	6.6
1034.77356	29.1
1035.43652	2.5
1036.44666	16.5
1037.48706	10.9
1040.68762	9.5
1041.76514	28.2
1043.06421	9.3
1044.52283	13.5
1045.45825	10.3
1046.39478	3.1
1048.73035	10.4
1049.82886	16.0
1051.19238	42.3
1052.54907	6.9
1053.33350	30.5
1056.48975	15.2
1058.63049	7.2
1061.06421	16.1
1062.67639	44.9
1063.69934	7.1
1064.47021	5.6
1066.43433	8.5
1068.55371	11.4
1070.30322	8.4
1072.50366	18.0
1074.14551	10.7
1076.62256	21.8
1077.24841	14.5
1078.51807	15.3
1079.18518	2.5
1080.40979	27.3
1081.71692	8.2
1083.58728	2.9
1084.93066	4.2
1092.48901	2.7
1093.73901	19.9
1094.38232	63.8
1095.71423	36.0
1096.96680	44.6
1097.87573	32.4
1098.52026	30.9
1099.31116	21.1
1100.35278	13.0
1104.22058	9.7
1107.52600	9.1
1108.19287	20.6
1109.32129	8.4
1111.21875	171.4
1112.27942	191.7	b (10) (1+)
1113.58850	46.6
1115.38684	342.1	y (9) (1+)
1116.43604	283.9
1117.16052	10.6
1117.82813	3.5
1119.46863	9.9
1120.56458	15.3
1121.51733	35.0
1122.62549	13.2
1123.87280	8.0
1124.65234	5.0
1127.22778	7.0
1132.04907	4.3
1134.01953	6.8
1137.52576	21.2
1138.38110	2.9
1139.42883	18.4
1144.31360	9.3
1147.20032	24.6
1148.39087	6.7
1150.50342	19.1
1152.49414	22.8
1153.46826	22.8
1154.95337	19.9
1155.76660	5.1
1157.07227	12.5
1159.56396	27.4
1166.95776	7.3
1172.53345	9.1
1173.40479	13.2
1174.86987	13.4
1177.99438	11.2
1179.54602	8.6
1186.71667	8.4
1187.62500	2.6
1188.79468	7.8
1190.35254	24.5
1192.58667	8.5
1196.57715	14.5
1199.40674	2.3
1203.53809	59.8
1204.90210	2.7
1205.59351	16.2
1207.36597	4.1
1209.37891	29.2
1210.92456	8.7
1215.36597	3.0
1216.75244	3.8
1219.34473	5.9
1222.32434	33.9
1227.32983	2.2
1233.10876	5.6
1237.88123	5.9
1238.91284	47.7
1241.21301	6.9
1244.17847	10.6
1246.49304	60.9
1247.74011	30.3
1250.14636	15.8
1252.47949	13.3
1256.37244	35.0
1257.35413	45.5
1259.28479	14.1
1266.52039	13.6
1267.63269	7.9
1273.38367	5.9
1274.63245	70.0
1275.37036	7.4
1282.64893	11.8
1283.52124	85.4	y (10) (1+)-H2O
1284.40259	71.5	y (10) (1+)-NH3
1285.35364	32.9
1286.69812	8.0
1288.24426	8.4
1289.25024	3.7
1294.31799	13.8
1295.23669	10.8
1299.61597	9.3
1301.44568	645.4	y (10) (1+)
1302.48303	405.0
1303.49475	53.0
1313.54504	15.0
1314.61621	4.1
1317.31885	7.5
1320.44934	11.5
1321.52747	16.9
1325.26086	23.7
1326.51086	4.6
1327.65820	9.3
1331.17407	9.4
1336.47107	91.4	b (11) (1+)-H2O
1337.45959	77.9	b (11) (1+)-NH3
1338.50098	22.8
1342.41565	7.7
1343.93152	14.3
1346.39063	8.1
1354.43494	133.5	b (11) (1+)
1355.44165	48.2
1356.30701	28.3
1357.78979	8.2
1370.99695	12.6
1371.80127	16.2
1372.75061	18.7
1373.54712	16.3
1392.48523	13.6
1399.00256	6.3
1403.28479	13.0
1411.38477	11.9
1415.58936	6.8
1416.44067	3.0
1425.63733	13.0
1483.76331	15.1
