# Supplementary material for: Phosphoproteomic Analysis of Platelets Activated by Pro-Thrombotic Oxidized Phospholipids and Thrombin
Source: PLoS One. 2014 Jan 6;9(1):e84488. doi: 10.1371/journal.pone.0084488 (PMC3882224; doi:10.1371/journal.pone.0084488)
Supplement: Annotated Spectra S1 — (ZIP) [file pone.0084488.s004.zip › AKWDTANNPLYKEATSTFTNITYR_-22_2_106374.txt]

m/z	i	matches
281.01202	7.4
282.04434	1.8
284.20816	6.1
285.12439	2.8
288.42126	4.6
295.42346	6.4
298.22205	1.8
308.16959	3.7
314.41745	7.4
315.22406	9.9
319.25897	5.7
321.34232	9.9
325.59180	7.9
331.52484	10.7
332.38535	9.1
337.27170	13.9
338.34296	87.1	y (2) (1+)
339.14349	28.0
340.34265	2.5
341.46320	2.5
345.13254	9.5
347.22028	4.3
350.10684	4.2
353.43433	5.0
354.43396	1.4
355.08917	5.9
362.25372	3.9
369.29211	6.0
371.36737	5.2
373.26654	9.2
375.45389	3.9
376.33759	4.1
384.33508	4.4
389.31042	5.1
392.31073	5.5
399.44830	5.2
401.31766	14.8
403.54889	2.7
409.23087	15.3
412.51019	21.6
413.17505	11.2
416.62982	3.1
418.20984	4.3
419.30728	8.0
421.30762	5.7
422.38727	4.5
424.15363	6.9
425.14587	6.6
428.35828	13.4
429.53979	2.0
430.25580	23.6
431.16449	9.0
434.36951	12.3
435.49146	13.6
439.41852	213.7	y (3) (1+)
440.38922	49.4
441.55585	10.4
444.12787	5.6
446.17499	5.2
449.31775	10.6
450.46307	11.0
451.44788	9.1
452.40643	10.0
454.42645	7.6
455.42047	10.2
460.26691	15.5
462.41718	27.2
463.45557	9.7
464.28015	19.8
466.07336	22.7
467.54553	6.0
470.52161	7.9
471.38306	8.3
474.25354	3.5
477.15253	6.7
478.08063	12.3
479.15552	8.5
483.15277	15.3
485.26172	15.0
487.37738	7.1
488.42529	14.5
494.52246	7.2
499.22058	49.7
500.06366	10.4
501.17267	44.7
502.34113	13.1
503.44806	2.2
504.12689	2.9
504.94763	36.6
508.94031	20.3
510.28973	35.4
513.30670	26.0
514.55109	26.5
517.24878	5.9
518.47644	11.0
522.29633	3.0
523.44849	19.3
524.18146	7.9
529.51501	3.1
530.26398	7.2
531.21631	17.9
533.92572	2.3
534.98828	27.1
536.30090	24.4
536.97443	15.1
538.42010	20.1
539.29553	6.5
540.89545	14.3
542.32263	16.0
543.49481	43.7
544.59845	14.7
546.29633	7.3
549.16962	4.4
550.49731	2.7
551.86987	17.5
552.48688	140.3	y (4) (1+), y (9) (2+)
553.49231	52.5
554.27716	24.4
555.27277	30.5
557.51306	3.8
558.38904	4.4
559.35681	21.4
563.50983	4.4
566.14386	7.2
568.43341	6.9
569.50031	5.3
571.02014	1.6
572.32904	70.9
574.83185	3.2
577.22516	34.1
578.19513	68.6
579.61078	7.3
581.22125	5.3
582.04407	4.1
584.31006	25.9
585.01581	9.9
585.62738	6.1
586.54962	6.2
587.37286	10.2
588.55225	15.7
589.30005	8.0
591.58856	6.8
593.21014	38.3
594.15839	12.4
595.51520	4.0
596.23431	22.5
597.40344	4.6
598.36389	6.6
600.22626	6.8
601.02026	28.1
602.19867	24.9
603.66125	7.8
604.44977	9.9
605.60303	2.9
607.47778	4.0
611.70966	12.3
612.74628	13.2
614.32709	2.5
615.05505	13.0
615.98529	10.9
616.82037	17.4
617.94476	44.7
618.93164	22.7
620.32581	11.3
622.64758	16.3
624.34991	8.5
625.52106	15.7
627.44366	19.9
628.79822	61.7
631.90594	15.1
632.52759	24.0
636.34247	3.6
637.89813	34.9
638.74768	5.7
639.79547	11.0
640.43018	3.3
641.23785	9.3
642.28693	8.0
649.22748	34.7
654.62384	18.8
655.53882	46.3
657.21521	56.1
658.92548	3.7
660.69568	55.0
662.57001	3.6
663.59503	39.8
664.96527	1.9
666.36871	292.0	y (5) (1+)
667.43451	98.5	y (17) (3+)-P
668.78955	62.3
669.77344	30.7
670.81403	7.0
671.91779	23.4
673.29083	98.0	b (6) (1+)
674.33026	24.7
675.46716	7.6
676.45367	14.5
677.59418	18.7
678.54449	2.2
679.24432	12.4
680.51678	5.6
682.62396	48.8
683.57397	31.3
685.17035	17.5
688.74561	28.6
689.77679	15.0
690.44537	6.3
691.38062	78.2
694.11151	10.6
695.49414	19.1
696.12762	23.4
697.05280	10.4
698.94220	13.2
700.64697	17.6
702.59436	33.2
708.14392	35.7
709.52740	8.1
711.67761	16.5
712.89575	41.7
713.69342	16.2
715.04706	34.3
715.98395	29.3
716.92072	46.6
718.00403	29.9
721.04913	4.5
721.90198	23.6
722.88068	13.2
724.51465	9.2
725.76849	17.4
727.33850	22.8
729.50513	8.4
730.33984	28.6
731.23065	6.1
732.38519	24.7
733.93945	35.6
734.96515	11.1
735.85846	29.3
736.73413	18.3
737.53662	21.4
740.30951	27.5
741.92041	9.9
742.54535	9.3
743.38959	31.9
744.76227	11.1
747.39246	14.4
748.46661	34.3
749.45215	23.4
750.38104	20.4
751.40125	5.4
752.51257	9.6
753.31012	30.5
754.45905	4.1
755.27496	40.8
756.59167	19.5
757.71790	78.9	y (13) (2+)-NH3, y (20) (3+)-NH3-P, y (20) (3+)-H2O-P, b (13) (2+)-P, y (13) (2+)-H2O
758.59808	53.8
759.54211	41.5
760.59967	21.0
761.40497	2.7
762.44934	39.0
763.14819	8.0
764.45355	7.8
765.44647	6.7
766.54504	137.3	y (13) (2+)
767.43439	685.2	y (6) (1+)
768.36212	174.0
769.38904	52.4
770.23749	21.7
771.55646	16.5
772.18207	22.3
773.30188	16.8
774.05145	9.4
775.68451	22.0
778.38385	113.0	b (21) (3+)-H2O-P, b (21) (3+)-NH3-P, b (20) (3+)
779.41925	5.1
780.49426	65.9
782.17902	87.6
782.80029	11.5
783.52423	23.7
784.56134	68.8
785.48676	13.6
786.19598	20.8
787.65521	100.2	b (7) (1+)
788.40466	34.4
789.48834	77.3	y (20) (3+)-H2O, y (20) (3+)-NH3
790.40338	35.1
791.25812	42.7
792.15723	28.3
793.01837	51.0
793.93317	41.4
796.22046	26.4
797.23505	15.3
797.93341	107.2	b (13) (2+)-NH3, b (13) (2+)-H2O
798.88654	69.3
800.19165	17.6
802.68115	24.9
803.31665	15.9
804.69476	11.7
805.45050	1.8
806.71344	400.3	b (13) (2+)
807.86829	98.4
809.08856	73.7
809.91559	10.2
810.77313	21.4
812.58856	104.9
813.44958	9.5
814.57709	28.9
815.58459	23.6
817.46735	23.1
818.52979	9.9
820.19958	82.4
821.22729	13.0
822.11029	26.9
824.03687	75.7
825.21149	67.9
825.97345	80.2
826.94977	70.5
828.21466	149.4	y (21) (3+)-H2O, y (21) (3+)-NH3
829.32123	57.9
830.09412	41.1
831.21442	41.0
832.77545	170.9	b (14) (2+)-NH3, b (14) (2+)-H2O
833.69305	122.2	b (15) (2+)-H2O-P, y (21) (3+)
834.65002	42.5
836.00995	17.1
837.00507	21.9
837.64087	7.0
839.08362	34.7
840.26575	12.7
842.07489	989.0	b (14) (2+)
843.08655	469.8	b (15) (2+)-P
844.28833	54.7
845.07214	13.7
845.83624	9.2
846.77411	16.9
847.67773	43.0
848.87915	111.1
849.83148	13.3
850.62994	5.7
851.24365	15.1
852.36493	56.7
853.80164	77.9
854.52289	7.4
855.49664	29.2
856.66730	14.0
857.86786	87.7	y (22) (3+)-NH3-P, y (22) (3+)-H2O-P
858.67596	10.7
859.29266	16.3
860.71240	43.2
861.57233	61.9
862.56439	13.0
863.95679	33.2
865.00317	59.7
865.86560	55.6
866.77728	32.1
867.86945	59.0
868.80768	25.8
869.67810	93.4
870.95313	62.1
871.61713	26.5
872.83209	12.3
873.57904	18.8
874.85150	92.4
876.06427	23.9
878.09064	39.5
879.09320	159.3	y (14) (2+)-H2O, y (14) (2+)-NH3, b (16) (2+)-NH3-P
880.58130	48.0
881.24957	11.4
882.20880	48.2
883.49591	484.9	b (15) (2+)-H2O, b (8) (1+)-H2O, b (15) (2+)-NH3
884.36200	407.0	b (8) (1+)-NH3
885.24622	146.1
886.41510	218.8	b (16) (2+)-P, y (15) (2+)-NH3-P, y (15) (2+)-H2O-P
887.37933	208.1	y (14) (2+)
888.36322	174.8
890.02130	179.1	y (22) (3+)-NH3, y (22) (3+)-H2O
890.77484	11.3
891.54352	101.9
892.67242	867.0	b (15) (2+)
893.55072	266.8
894.63037	105.9
896.34222	181.1	y (22) (3+), y (7) (1+)-H2O
897.35266	52.4
898.35504	101.4	b (23) (3+)-H2O, b (23) (3+)-NH3
899.24042	6.6
900.48370	135.1	y (23) (3+)-NH3-P, y (23) (3+)-H2O-P
901.35181	193.9	b (8) (1+)
902.32111	22.3
903.83673	179.5
905.09351	287.7	b (23) (3+)
906.17145	107.0	y (23) (3+)-P
907.02173	86.1
908.43671	319.2
909.24408	71.3
909.86761	158.4
910.63678	192.8
911.70831	880.9
912.72644	373.4
913.78253	698.3	y (7) (1+)
914.54047	685.9
915.50555	399.2
916.66278	356.8
917.97516	403.5	[M+3H] (3+)-NH3-H2O-P
918.60571	152.2
919.35022	186.8
920.73639	206.2
921.89471	123.7
923.13611	281.0
924.22046	724.7	[M+3H] (3+)-H2O-P, [M+3H] (3+)-NH3-P
925.14050	189.2
926.70575	285.3
927.49933	362.0	b (16) (2+)-H2O, b (16) (2+)-NH3
928.50580	355.4	b (17) (2+)-H2O-P
929.50238	866.0	[M+3H] (3+)-P, b (17) (2+)-NH3-P
930.47662	598.5
931.28802	155.6
932.33673	219.4	y (23) (3+)-NH3, y (23) (3+)-H2O
933.16675	167.1
934.29614	311.3
935.19623	478.2	y (16) (2+)-H2O-P
936.17328	674.6	y (16) (2+)-NH3-P, y (15) (2+)-NH3, b (16) (2+), y (15) (2+)-H2O
937.25781	1371.9	b (17) (2+)-P
938.20410	247.4
938.96722	733.0	y (23) (3+)
939.84790	282.6
940.79242	220.0
941.65424	186.0
942.71973	379.7
944.18781	981.1	y (16) (2+)-P
945.05780	1284.6	y (15) (2+)
945.72443	651.2
946.60767	262.9
947.34674	182.7
947.98212	127.5
948.75421	79.9
950.39893	1427.9	[M+3H] (3+)-NH3-H2O
951.29395	1017.0
952.42163	77.3
953.25214	57.8
954.33795	41.2
961.32538	7.7
965.30560	4.0
966.35663	25.3
968.74896	105.3
969.48755	6.8
970.40576	61.3
971.13336	13.6
972.65137	37.5
975.12311	32.4
976.54419	13.6
977.26001	57.0
977.89307	133.9	b (17) (2+)-H2O, b (17) (2+)-NH3
978.88867	33.7
979.57013	108.4
980.34918	42.5
982.42596	64.2
983.03613	19.0
984.37640	26.9
985.33990	32.3
986.60712	349.7	b (17) (2+)
987.63129	202.6
988.54346	98.5
989.35406	5.2
990.05756	110.5
991.27271	24.7
992.98004	106.8	y (16) (2+), y (17) (2+)-NH3-P
993.88916	13.9
994.95538	74.6
995.65063	21.4
996.25397	78.9
997.49469	54.3
998.57343	60.2
999.55957	152.4
1000.36053	127.2	y (17) (2+)-P
1001.08173	3.6
1002.15546	30.8
1003.26874	107.2	b (18) (2+)-NH3-P
1004.27930	25.6
1005.07819	11.3
1005.79388	5.6
1006.39789	8.1
1007.30096	54.4
1009.16962	58.0
1011.26007	10.5
1011.89764	9.2
1014.05347	7.5
1015.49384	417.9	y (8) (1+)
1016.46606	194.5
1017.44849	50.7
1018.73151	51.0
1019.71417	23.1
1020.48798	7.1
1021.11322	12.4
1022.04614	6.8
1023.42316	120.4
1024.91406	4.0
1025.58691	33.3
1026.60376	5.1
1027.92383	5.9
1029.27222	76.6
1030.56653	72.3
1032.35999	20.4
1033.47803	116.6
1034.31299	65.4
1035.32739	35.6
1036.70911	25.3
1037.62195	64.4
1038.64966	101.1
1040.22925	31.9
1041.47363	73.1	y (17) (2+)-H2O, y (17) (2+)-NH3
1042.52393	167.0
1043.60840	126.6
1044.90979	24.6
1046.05103	53.0
1049.08923	27.3
1049.96326	91.7	y (17) (2+), y (18) (2+)-NH3-P
1051.33789	432.7	b (18) (2+)-H2O, b (18) (2+)-NH3
1052.17749	89.4	b (19) (2+)-H2O-P
1053.07654	5.3
1054.18701	47.8
1055.56885	53.8
1056.71265	52.7
1057.64551	63.3
1058.38879	15.1
1060.04980	668.7	b (18) (2+)
1060.97766	226.0	b (19) (2+)-P
1061.71606	27.7
1063.49829	76.1
1064.28955	55.6
1065.15698	16.6
1066.46924	234.7
1067.32886	139.1
1068.33997	62.3
1070.43591	23.3
1071.65796	11.3
1072.44458	11.9
1073.16650	40.2
1074.17126	24.9
1075.79260	39.8
1076.91040	52.5
1078.21484	81.0
1078.90601	27.9
1080.14990	58.1
1081.37964	19.3
1082.58594	58.1
1084.14600	176.4	y (9) (1+)-H2O, y (19) (2+)-H2O-P
1084.88135	79.6
1085.65393	89.1	y (19) (2+)-NH3-P, y (9) (1+)-NH3
1086.71667	91.5
1088.73291	19.2
1089.61682	50.7
1090.59827	20.2
1091.34912	25.4
1092.63647	86.0
1093.53760	129.2	b (10) (1+)-H2O, y (19) (2+)-P
1094.46582	31.3
1095.70203	38.8
1096.62964	111.1
1097.35181	10.8
1098.10059	75.3	y (18) (2+)-H2O, y (18) (2+)-NH3
1099.31836	37.5
1100.30701	62.5
1101.59729	266.6	b (19) (2+)-H2O
1102.53638	580.2	y (9) (1+), b (19) (2+)-NH3
1103.49695	276.0
1104.84595	73.5
1105.69543	53.6
1106.38123	70.2
1107.74695	70.3
1108.71301	49.5
1110.32434	162.6	b (20) (2+)-H2O-P, b (20) (2+)-NH3-P, b (19) (2+)
1111.03772	150.5
1111.65234	250.8	b (10) (1+)
1112.49353	137.5
1114.21606	32.5
1115.59790	63.2
1118.67139	65.4
1119.42334	4.6
1120.68323	21.4
1121.96924	68.0
1123.17542	80.8
1124.10352	47.1
1125.13794	49.8
1128.27478	139.6
1130.02466	7.8
1131.35486	66.7
1132.58069	27.9
1133.80542	21.4
1135.59058	49.4
1136.57202	26.6
1138.02344	82.4
1139.26770	100.2
1140.57312	37.0
1141.40967	8.3
1142.40588	64.9
1143.29102	235.4	y (19) (2+), y (20) (2+)-P
1144.36926	34.1
1145.19385	62.4
1148.24670	87.3
1149.37646	171.6
1150.81714	196.2
1151.90820	26.1
1152.68738	30.6
1155.05200	65.4
1155.88892	3.7
1156.98389	45.0
1158.06628	36.6
1159.18457	113.2	b (20) (2+)-H2O, b (20) (2+)-NH3
1161.05493	48.7
1161.65588	16.2
1162.44971	37.3
1163.27344	23.1
1166.84741	34.3
1167.70630	264.8	b (20) (2+)
1168.57446	118.2
1169.60620	48.7
1171.28064	15.4
1172.36682	49.9
1173.26501	58.4
1175.42236	162.9	b (21) (2+)-P
1176.14209	8.7
1177.09473	33.0
1179.54175	18.9
1180.31152	52.0
1181.88586	24.7
1182.67139	6.1
1183.36060	21.3
1184.31934	160.6	y (20) (2+)-H2O, y (20) (2+)-NH3
1185.47852	91.1	y (10) (1+)-H2O
1186.54907	8.8
1187.80151	90.5
1188.54834	26.2
1189.31409	22.4
1190.72900	75.4
1191.54028	50.0
1192.84863	213.4	y (21) (2+)-NH3-P, y (21) (2+)-H2O-P, y (20) (2+)
1193.45166	205.6
1194.54224	147.6
1196.35779	25.9
1197.29968	78.6
1198.21106	52.2
1199.36279	56.4
1200.39514	118.2
1201.00146	3.7
1202.03552	26.2
1203.56836	437.1	y (10) (1+)
1204.53528	365.2
1205.48157	126.7
1206.79285	85.7
1207.61438	7.8
1209.02954	63.9
1210.22241	57.6
1210.85181	1.4
1213.01294	43.9
1215.20752	547.2	b (21) (2+)-NH3, b (21) (2+)-H2O
1216.14014	70.2
1217.26794	112.9	b (22) (2+)-H2O-P, b (22) (2+)-NH3-P
1218.22510	7.9
1219.16992	56.3
1220.34473	15.1
1220.95044	10.2
1222.38855	59.9
1224.11377	552.2	b (21) (2+)
1225.11084	298.7	b (22) (2+)-P
1225.90967	88.5
1227.13135	43.9
1227.96704	8.3
1228.65222	37.7
1229.50159	27.0
1230.26965	32.4
1231.29138	81.8
1232.28125	30.0
1232.93457	30.5
1233.89600	29.6
1234.83887	41.5
1235.51636	10.8
1236.81079	9.7
1238.26074	103.6	b (11) (1+)-H2O-P
1239.40393	41.5
1240.62598	28.9
1241.42236	3.8
1242.44653	63.5
1243.49768	100.7
1245.10486	20.0
1246.31470	9.1
1248.04565	39.0
1249.39429	77.5
1250.37781	46.7
1251.08130	78.4	y (21) (2+)
1251.73340	42.3
1253.22998	87.5
1254.01318	2.9
1254.87158	49.1
1255.86890	134.7	y (11) (1+)-H2O, b (11) (1+)-P
1256.83142	115.8	y (11) (1+)-NH3
1257.75916	101.9
1259.26489	24.8
1260.35950	2.5
1261.75977	6.8
1262.51318	7.9
1264.18970	2.0
1265.69519	155.7	b (22) (2+)-NH3, b (22) (2+)-H2O
1266.50818	97.4
1267.51636	94.4
1268.90527	61.2
1269.60168	5.2
1270.34045	3.6
1271.50916	11.1
1272.46240	15.8
1273.49719	19.2
1274.76086	556.2	b (22) (2+), y (11) (1+)
1275.61768	394.9
1276.68201	67.5
1277.63672	90.1
1278.40674	6.2
1280.75049	4.3
1282.49597	3.7
1283.46082	9.5
1285.62878	40.9
1286.61975	40.2
1287.92615	4.4
1288.85864	7.8
1291.46228	24.6
1294.74500	63.1
1295.52490	40.6
1296.65784	54.9
1297.65540	14.2
1298.29871	25.8
1301.73743	28.6
1303.65967	56.8
1308.06079	5.4
1309.00403	3.6
1310.17761	12.6
1310.90100	28.5
1311.88647	11.8
1313.23645	25.1
1315.48181	49.1
1316.68774	25.3
1318.80823	11.4
1320.02344	17.3
1321.98486	19.5
1323.68689	57.0
1325.19385	23.8
1325.91809	9.9
1327.03735	82.0
1328.07336	55.8
1329.65051	36.2
1330.53723	2.2
1332.43799	62.3
1333.18530	35.9
1334.77600	150.8	y (22) (2+)-H2O, y (22) (2+)-NH3
1335.50854	39.9
1336.72852	41.0
1337.34204	9.7
1338.14746	22.6
1339.85620	48.9
1341.94592	24.7
1342.56921	5.8
1343.65747	125.5
1344.29187	288.6	y (22) (2+)
1345.18005	75.5
1346.62830	21.2
1347.92603	115.7	b (23) (2+)-NH3
1348.72144	63.4
1350.67468	40.2
1352.89429	50.3
1354.37231	148.2	b (11) (1+)
1355.39087	116.1
1356.67871	308.7	b (23) (2+)
1357.62476	51.1
1358.33252	6.5
1360.81750	7.8
1362.06055	8.1
1363.05017	16.7
1363.90845	3.1
1366.39392	18.7
1367.67322	44.6
1368.47595	4.9
1369.62573	22.7
1370.56201	87.9
1371.78088	17.8
1372.40784	14.2
1373.48889	2.7
1374.27771	28.7
1376.34216	29.7
1377.57568	9.3
1380.33398	16.9
1383.38257	8.8
1384.11829	6.0
1385.41309	19.6
1386.03296	5.8
1386.97388	9.3
1388.91956	37.8
1390.43640	10.8
1392.60706	11.5
1395.83191	14.3
1396.50281	13.6
1400.31604	11.1
1403.52026	33.9
1404.39282	72.8	y (12) (1+)
1405.67786	17.0
1407.83740	23.7
1410.75061	12.3
1411.93640	32.0
1412.63916	16.0
1419.19958	39.6
1422.55981	4.6
1423.53296	14.0
1424.60815	18.7
1425.64270	14.7
1429.30603	9.3
1430.16162	8.3
1431.01550	13.2
1431.98157	8.7
1434.32727	4.3
1437.07288	42.7
1440.38672	21.7
1442.47571	43.1
1443.73511	6.0
1447.43335	7.6
1450.15833	20.9
1457.86169	3.1
1458.98315	8.0
1460.50513	10.8
1464.34875	3.1
1470.22107	11.0
1479.08386	25.2
1480.69360	8.4
1481.88293	16.7
1482.72180	55.9
1483.81995	49.4
1484.67859	8.4
1486.47522	14.0
1488.19641	12.6
1488.80652	4.9
1490.77661	6.3
1492.45032	5.0
1493.14929	22.8
1495.64514	9.9
1496.79810	14.6
1497.83875	10.7
1500.06091	5.2
1502.80225	28.5
1506.24402	10.4
1508.28333	31.0
1510.66443	9.7
1512.56897	4.7
1513.60938	4.5
1519.39734	55.5
1525.57410	17.8
1531.67444	9.0
1532.85559	13.5
1534.04126	10.2
1541.47424	19.8
1544.16614	21.4
1546.67078	22.0
1548.87573	42.0
1552.68982	11.7
1555.58435	5.1
1561.57788	7.7
1562.66443	24.5
1563.66248	5.7
1567.36804	20.3
1569.15784	10.6
1570.58984	6.8
1571.39355	6.6
1574.52649	3.9
1576.64172	17.4
1579.25916	13.4
1582.92273	22.3
1584.87231	9.7
1586.34338	5.3
1592.85242	3.2
1593.59900	9.3
1594.25549	12.4
1595.46460	9.1
1596.55725	13.5
1598.59583	4.6
1600.28735	7.2
1602.26233	34.1
1603.84033	13.6
1605.28870	7.1
1608.87561	6.7
1611.72668	6.8
1612.88074	10.7
1615.91150	19.5
1617.90271	9.8
1618.65198	2.4
1622.40308	4.0
1626.38074	23.5
1628.31995	2.4
1629.59106	5.3
1631.66492	11.4
1633.12268	17.2
1636.09778	10.0
1636.74133	13.3
1638.87317	6.4
1641.45874	3.5
1645.54529	19.5
1647.70081	8.2
1649.67688	3.1
1655.43323	12.6
1665.63745	4.8
1666.44263	13.1
1672.76794	25.5
1673.89099	5.0
1674.52600	10.2
1682.56384	7.7
1683.56824	19.4
1685.14270	12.6
1689.84460	5.4
1690.48315	16.9
1692.10120	5.4
1695.66284	7.8
1697.19653	7.1
1700.40662	32.3
1713.99146	8.6
1718.76575	29.5
1722.32263	1.8
1724.55725	13.2
1726.94897	9.8
1738.04797	16.4
1740.88074	12.5
1742.95007	11.5
1748.50952	16.2
1749.98938	1.8
1756.51099	7.1
1765.00208	7.9
1768.03357	17.9
1771.54028	3.3
1774.49133	9.1
1778.41187	21.0
1781.23462	11.8
1783.38684	16.9
1784.17212	8.8
1785.21326	23.4
1786.04309	6.7
1829.18384	4.2
1833.81775	2.5
1842.74182	8.4
1845.33521	10.1
1863.87036	4.2
1873.20825	8.1
1878.99939	7.2
1888.03748	20.6
1906.00134	11.9
1948.21252	15.8
1973.08240	11.0
