# Supplementary material for: Phosphoproteomic Analysis of Platelets Activated by Pro-Thrombotic Oxidized Phospholipids and Thrombin
Source: PLoS One. 2014 Jan 6;9(1):e84488. doi: 10.1371/journal.pone.0084488 (PMC3882224; doi:10.1371/journal.pone.0084488)
Supplement: Annotated Spectra S1 — (ZIP) [file pone.0084488.s004.zip › AKWDTANNPLYKEATSTFTNITYR_-23_2_107354.txt]

m/z	i	matches
285.51147	8.8
294.36295	3.1
304.28528	21.7
308.24118	12.4
309.31049	18.7
311.17117	4.0
312.29501	6.8
321.09464	23.3
325.22556	10.2
327.22485	11.9
337.06674	10.8
338.25708	106.6	y (2) (1+)
339.06989	16.9
341.22137	4.9
345.39258	31.7
353.26111	7.1
354.57608	6.4
356.00262	23.9
359.38092	8.9
361.54547	5.7
363.10007	3.8
366.39978	9.0
367.00546	4.4
368.41693	6.8
371.99872	21.8
373.16562	29.7
378.04993	12.0
380.67181	4.9
383.71527	8.2
386.15567	29.9
387.13367	4.9
388.81308	6.6
391.24835	6.8
402.23068	4.9
406.16693	14.5
407.21924	7.9
411.69354	9.1
412.57721	10.5
416.34238	2.9
417.49008	10.7
418.38809	8.5
420.50623	17.4
421.33105	6.9
422.28119	28.6
425.12793	7.1
428.56390	6.9
430.17828	59.7
430.97858	3.8
439.34320	221.8	y (3) (1+)
440.43024	118.2
441.35260	7.0
442.49768	12.1
443.26843	5.1
444.37390	19.4
445.29498	2.5
448.68781	17.1
449.34698	4.5
451.47430	13.3
452.23016	14.0
454.52905	17.3
455.16809	3.8
456.17963	2.9
457.14124	8.5
458.33057	12.4
459.22235	12.9
462.99695	8.9
463.93762	19.5
466.41791	5.7
467.12000	16.8
472.36786	5.7
473.34393	3.2
474.08722	2.7
475.99579	2.3
477.26001	16.7
481.44525	4.4
483.01471	8.4
484.32422	6.2
486.13171	10.5
490.16736	4.3
491.16541	8.4
492.24512	8.8
495.43518	11.2
496.50287	1.9
498.28357	9.2
500.02002	32.6
501.40991	49.2
502.45087	30.2
504.55878	19.6
507.41754	12.5
508.28021	24.7
510.08105	5.1
512.05237	10.8
513.11444	5.3
516.00446	7.1
517.08862	10.6
518.22913	15.2
519.45477	11.8
520.94092	21.0
522.38483	8.3
525.47870	23.8
528.36267	7.7
530.57843	2.5
531.19427	16.7
532.18915	8.2
533.12195	9.6
533.83820	12.6
534.91681	3.8
537.27380	8.8
538.20575	4.0
538.90479	19.0
539.61273	10.7
542.21143	3.1
543.56494	11.0
544.17383	3.4
547.11713	14.4
549.33362	33.5
549.98047	7.5
552.22937	71.5	y (4) (1+), y (9) (2+)
553.78333	43.8
554.62799	13.2
556.35406	17.7
557.46387	37.6
558.19733	8.5
560.12183	35.5
563.37177	12.2
564.35278	8.1
565.46387	7.6
570.66058	8.1
571.30402	9.1
572.17212	31.1
573.45605	43.3
574.12909	10.0
574.93054	3.1
576.58063	5.5
577.51196	31.7
579.55292	10.3
580.27350	27.3
582.01086	16.8
583.14417	22.7
584.42816	39.2
586.18427	23.6
587.36572	10.5
588.25574	17.8
592.42200	8.4
593.64520	60.9
595.12286	5.3
599.37531	7.2
600.79163	15.2
602.38995	31.0
603.63428	22.6
605.38434	38.4
608.70374	15.0
609.30444	6.6
611.64594	14.9
612.30542	5.1
614.39392	5.1
617.39893	12.5
618.23004	32.4
620.87201	32.6
622.02911	15.3
623.22260	5.6
624.02454	2.0
625.05444	6.6
628.67755	19.6
629.56793	39.0
631.18304	18.3
632.18689	9.4
632.91083	11.4
638.34711	10.5
639.05475	11.0
640.05298	23.1
640.96869	63.4
641.59509	1.6
643.08386	49.5
647.38812	5.5
649.21161	54.9
651.49249	39.3
655.52338	39.7
656.47827	28.7
657.31128	20.6
658.13483	5.9
660.93530	8.8
662.29791	22.4
663.27203	9.0
664.35510	48.4
666.36102	236.2	y (5) (1+)
667.43982	164.1	y (17) (3+)-P
668.32379	34.1
669.20905	15.5
670.32318	5.5
672.39502	9.6
673.33148	54.7
674.50153	23.4
675.32727	17.6
677.83911	18.8
678.74823	39.3
680.68042	7.1
681.58734	25.1
684.30304	38.9
685.26361	7.8
686.42261	10.4
687.47931	13.3
690.29779	15.3
691.42212	4.9
692.36615	49.2
693.67432	5.8
694.46436	30.8
695.08942	3.0
696.47357	3.3
697.52100	22.8
698.30084	13.4
701.23712	28.5
702.50153	9.5
703.74323	15.2
704.49945	10.6
705.98358	9.2
706.75751	61.7	b (18) (3+)
707.90802	21.5
709.36029	15.1
710.98651	50.3
712.96234	77.5
713.61938	22.7
714.48480	27.9
715.23297	26.0
716.28357	12.3
717.62811	12.0
718.47302	8.4
719.55127	16.6
720.55170	6.8
722.05145	6.9
722.99182	20.2
724.48065	6.2
725.27991	6.4
726.51666	4.2
728.15643	5.7
729.06598	57.5
730.00995	49.0
731.13770	36.6
732.31049	6.4
733.32892	29.5
734.08435	58.3
735.00055	4.4
736.29138	5.7
738.60077	16.8
739.33240	6.1
742.01807	30.0
744.48358	3.6
747.26813	40.1
748.92352	8.2
750.58142	51.0
751.70477	10.8
752.76703	50.2
753.61792	52.3
754.50488	6.6
757.39294	24.9
760.20862	97.2
761.77252	2.5
762.73578	8.3
764.60327	20.1
765.84949	74.6	y (13) (2+)
767.35144	707.1	y (6) (1+)
768.46387	275.0
769.38538	66.8	b (7) (1+)-H2O
770.41608	44.4
771.38196	2.5
772.34882	13.0
773.15643	14.7
774.89301	46.4
775.82672	60.1
776.45868	8.4
777.50140	11.8
778.98553	61.9	b (20) (3+)
781.04291	11.6
782.36194	69.6
783.47003	73.1
784.49426	82.5	b (14) (2+)-NH3-P, b (14) (2+)-H2O-P, b (21) (3+)-P
785.97717	16.5
787.20990	57.8
788.58612	26.8
789.41473	36.9
790.45880	24.4
792.54755	52.8
793.62140	63.7	b (14) (2+)-P
794.77808	28.1
796.15094	21.9
797.36078	42.1
798.16998	75.6	b (13) (2+)-NH3
798.77222	14.7
799.58740	21.8
801.30310	32.1
802.21979	90.0
803.39001	5.5
806.17627	167.9
807.03314	305.1	b (13) (2+)
808.05463	33.3
809.44464	21.9
810.14825	8.8
811.87347	38.3
812.50226	5.7
813.41785	38.4
815.55060	72.9
816.18774	10.2
818.14783	36.8
819.85175	66.4
820.52515	14.9
822.67340	80.6
823.98450	44.4
825.45593	155.6
826.40082	28.1
827.64960	55.7
828.63373	49.4
829.52161	73.7	y (14) (2+)-H2O-P
830.16742	35.3
831.46466	45.6
832.79651	119.2
833.46222	179.3	b (14) (2+)-H2O, b (14) (2+)-NH3, y (21) (3+)
834.15430	98.5	b (15) (2+)-H2O-P, b (15) (2+)-NH3-P
835.05402	80.1
836.21881	29.0
837.38794	49.1
839.34607	28.9
842.03455	720.0	b (14) (2+)
842.85553	417.4	b (15) (2+)-P
843.67206	98.5	b (22) (3+)-NH3, b (22) (3+)-H2O
844.54999	25.5
846.18573	56.3
847.35919	56.6
848.47699	36.4
849.60022	53.6
850.39178	10.9
851.64874	40.1
852.64197	33.5
853.58612	30.1
854.47150	14.0
855.50958	16.8
856.54102	4.4
857.59564	50.8
858.38226	33.6
859.14874	15.6
861.07941	40.0
862.19141	72.9
863.77014	60.4
864.68988	65.2
865.47510	45.2
866.31097	60.7
867.25385	55.9
868.21826	28.5
869.28186	10.2
870.53442	54.4
871.43604	25.5
872.13458	41.1
873.92242	51.8
874.84308	68.1
875.88690	88.2
876.87994	56.4
878.52374	73.3	b (16) (2+)-H2O-P, b (16) (2+)-NH3-P, y (14) (2+)-H2O
879.28937	3.5
880.10455	60.8
881.22314	92.9
882.05896	123.2
883.43060	505.4	b (15) (2+)-H2O, b (15) (2+)-NH3, b (8) (1+)-H2O
884.28491	322.8	b (8) (1+)-NH3
884.94952	40.6
885.71777	82.8	y (15) (2+)-H2O-P
886.44012	54.2
887.35846	190.3	b (16) (2+)-P, y (15) (2+)-NH3-P, y (14) (2+)
888.51904	152.6
889.86786	135.9	y (22) (3+)-NH3, y (22) (3+)-H2O
890.85089	79.4
892.32318	804.6	b (15) (2+)
892.92426	351.0
893.67297	127.7
894.43091	25.0
895.34515	70.6
896.13885	120.9	y (22) (3+), y (7) (1+)-H2O, y (15) (2+)-P
897.27924	138.7	y (7) (1+)-NH3
898.47375	48.1
899.62524	143.4	y (23) (3+)-H2O-P
901.35748	241.5	b (8) (1+)
902.41986	182.7
903.51654	125.3
904.45135	165.0	b (23) (3+)
905.31506	198.6
906.29675	95.9	y (23) (3+)-P
907.80109	27.3
908.94305	220.1
909.73651	72.7
910.93622	62.8
911.70074	1084.4
913.22430	479.7
914.47235	908.1	y (7) (1+)
915.50897	332.7
916.39215	189.2
917.81116	183.4
918.71942	396.7	[M+3H] (3+)-NH3-H2O-P
919.57257	34.3
920.94330	168.3
922.38544	205.7
923.90753	526.0	[M+3H] (3+)-NH3-P, [M+3H] (3+)-H2O-P
924.83679	498.5
925.83124	246.3
927.14368	455.0	b (16) (2+)-H2O, b (16) (2+)-NH3
928.96802	531.6	b (17) (2+)-H2O-P, b (17) (2+)-NH3-P
930.05426	874.8	[M+3H] (3+)-P
931.06952	418.3
932.42444	254.3	y (23) (3+)-NH3, y (23) (3+)-H2O
933.12030	168.6
934.20734	260.7	y (16) (2+)-H2O-P
935.09320	238.4
936.11737	863.4	y (15) (2+)-NH3, b (16) (2+), y (15) (2+)-H2O, y (16) (2+)-NH3-P
937.31329	1210.8	b (17) (2+)-P
938.54645	528.4	y (23) (3+)
939.55389	314.4
940.19287	178.7
940.92944	295.4
942.13055	368.7
942.90387	182.5
943.96686	283.6	y (16) (2+)-P
944.98822	1223.7	y (15) (2+)
946.09131	591.3
947.04492	168.0
948.03290	218.3
948.84186	148.1
950.31812	792.6
950.93878	1206.0	[M+3H] (3+)-NH3-H2O
951.55908	359.0
952.31439	89.3
953.07880	111.0
953.85254	24.2
955.87653	19.7
961.53314	5.0
962.93335	11.6
967.40088	5.5
968.75537	57.3
970.29987	37.3
971.17792	40.7
971.97137	7.5
973.57343	57.6
974.72003	24.4
976.12018	16.6
977.53198	113.5	b (17) (2+)-NH3, b (17) (2+)-H2O
978.23560	57.1
979.04126	20.8
979.71307	18.0
980.51447	22.4
981.40967	4.0
982.44312	32.6
984.50653	87.0	y (16) (2+)-NH3, y (16) (2+)-H2O
986.21246	297.8	b (17) (2+)
987.39240	278.1
988.34393	155.1
989.54932	88.9
990.20880	43.6
992.93292	103.1	y (17) (2+)-NH3-P
993.70941	164.4	y (16) (2+)
994.82965	66.6
995.48334	28.6
996.46539	14.8
997.54449	55.9
998.61090	111.4	y (8) (1+)-NH3, b (9) (1+)
999.41095	36.7
1000.58594	73.2	y (17) (2+)-P
1002.30194	147.0	b (18) (2+)-NH3-P, b (18) (2+)-H2O-P
1003.27008	39.1
1003.88666	22.0
1005.32977	35.3
1006.21796	95.7
1007.84039	38.4
1009.06390	19.5
1011.82098	2.0
1013.38080	7.6
1014.75751	182.2
1015.46094	349.5	y (8) (1+)
1016.51239	146.0
1017.60791	137.5
1018.57123	10.5
1020.46362	32.4
1023.56714	28.3
1025.27637	36.1
1026.09326	32.4
1026.72302	15.4
1028.98523	44.1
1029.97510	6.0
1031.87048	36.6
1032.81958	23.1
1033.45679	122.8
1034.53662	22.9
1035.95288	19.4
1036.85840	38.3
1038.61792	2.5
1039.33740	4.2
1041.72498	120.3	y (17) (2+)-NH3, y (17) (2+)-H2O
1042.39294	133.0
1043.03357	106.6
1043.64673	11.1
1044.95459	88.4
1045.84985	11.9
1046.91260	7.8
1047.89709	33.9
1048.99377	28.0
1050.69727	173.4	y (17) (2+)
1051.31189	238.0	b (18) (2+)-NH3, b (18) (2+)-H2O
1052.15576	232.7	b (19) (2+)-H2O-P
1052.95422	24.8
1053.56152	25.9
1054.18628	10.1
1054.94482	14.9
1056.71997	32.2
1057.60828	18.0
1060.13501	466.4	b (18) (2+)
1061.15137	160.3	b (19) (2+)-P
1062.12573	9.7
1063.10449	21.6
1064.66846	14.4
1066.36963	227.0
1067.43945	109.7
1068.57703	39.5
1069.61792	67.9
1070.26660	9.9
1071.37476	56.9
1073.62695	11.8
1074.50073	10.8
1075.31738	8.5
1076.67163	68.2
1077.33508	7.8
1079.74341	44.8
1080.49011	5.3
1081.32886	40.4
1082.11804	7.9
1083.36316	70.2
1084.27576	94.7
1085.07837	115.7	y (19) (2+)-NH3-P, y (9) (1+)-H2O, y (19) (2+)-H2O-P
1086.02600	120.3	y (9) (1+)-NH3
1087.00781	14.4
1088.24890	37.0
1089.50720	48.6
1091.27136	4.7
1092.83398	69.7	b (10) (1+)-H2O, y (19) (2+)-P
1093.49048	49.6
1094.46826	93.0	b (10) (1+)-NH3
1095.95630	51.0
1096.67480	7.1
1098.58801	191.9	y (18) (2+)-NH3, y (18) (2+)-H2O
1099.37195	17.9
1100.88184	55.1
1102.22327	890.7	b (19) (2+)-H2O, b (19) (2+)-NH3, y (9) (1+)
1103.42212	402.6
1104.56348	113.4
1105.57788	19.9
1107.47266	35.2
1108.28369	54.1
1110.62842	406.3	b (20) (2+)-NH3-P, b (19) (2+)
1111.77271	198.9	b (10) (1+)
1112.94238	148.5
1114.47595	14.0
1115.43091	38.0
1116.46667	56.1
1118.42566	71.2	b (20) (2+)-P
1119.67041	29.5
1120.47473	8.9
1122.03528	48.2
1123.30371	31.6
1124.25745	34.5
1125.27490	7.1
1126.32202	48.9
1127.47070	23.4
1128.61401	147.5
1129.29736	50.9
1130.38708	67.2
1131.31677	9.0
1132.40637	13.9
1134.28748	25.4
1135.54797	60.9
1136.71777	15.0
1137.75024	71.5
1139.44543	66.2
1141.03760	43.7
1142.95654	121.7	y (19) (2+)
1143.93311	82.9	y (20) (2+)-P
1144.76099	66.2
1145.59583	24.4
1146.48279	44.4
1147.66492	66.2
1148.79041	72.3
1149.96716	91.9
1150.66309	76.3
1151.60681	52.8
1152.24780	23.6
1153.16821	30.1
1153.97266	10.3
1155.30518	11.8
1156.75586	5.4
1158.08643	58.1
1158.85522	133.7	b (20) (2+)-NH3, b (20) (2+)-H2O
1160.20093	93.2
1161.42419	11.5
1162.39294	34.9
1163.27405	10.3
1164.34985	64.0
1165.27441	61.5
1166.49243	66.3	b (21) (2+)-NH3-P, b (21) (2+)-H2O-P
1167.58167	350.2	b (20) (2+)
1168.69409	158.8
1169.65906	45.7
1170.98010	80.1
1172.04993	8.3
1172.89331	58.1
1174.70251	13.7
1175.66443	73.6	b (21) (2+)-P
1176.57715	152.8
1177.63696	4.4
1178.64600	81.0
1180.48157	24.7
1181.61060	46.9
1182.45972	67.9
1184.02673	104.6	y (20) (2+)-H2O
1185.00659	221.0	y (10) (1+)-H2O, y (20) (2+)-NH3
1186.12537	110.6	y (10) (1+)-NH3
1186.90698	104.8
1187.74585	64.5
1188.90503	18.1
1189.65747	45.1
1190.60327	38.7
1191.22327	53.0
1191.97034	38.0
1193.01563	111.1	y (21) (2+)-H2O-P, y (20) (2+), y (21) (2+)-NH3-P
1193.89709	154.7
1194.75488	54.2
1195.41040	6.6
1196.84595	30.3
1197.78003	9.2
1198.55811	48.9
1200.13208	5.3
1201.22107	84.9	y (21) (2+)-P
1202.02808	30.6
1203.41846	591.8	y (10) (1+)
1204.50537	270.5
1205.68091	149.8
1206.79492	108.2
1208.92383	30.6
1209.91406	57.6
1210.83179	29.1
1211.75122	43.4
1212.67896	41.1
1213.71582	55.8
1215.17664	339.8	b (21) (2+)-NH3, b (21) (2+)-H2O
1215.90686	194.2	b (22) (2+)-H2O-P
1217.11658	89.8	b (22) (2+)-NH3-P
1219.01404	42.6
1220.34717	5.1
1221.40918	13.6
1222.57617	29.4
1223.88940	333.4
1224.71887	466.1	b (21) (2+)
1225.60278	163.2	b (22) (2+)-P
1226.85596	10.9
1229.36084	13.3
1230.71997	4.2
1232.85876	32.8
1233.58521	58.1
1235.23291	11.9
1236.16956	16.0
1238.16016	9.9
1238.79712	86.6	b (11) (1+)-H2O-P, b (11) (1+)-NH3-P
1239.65796	40.4
1240.91040	45.7
1242.53406	78.4	y (21) (2+)-NH3
1243.54175	56.9
1244.20398	23.7
1245.42773	36.1
1247.45618	36.1
1248.12146	46.7
1249.28650	52.8
1250.59351	39.5
1251.86072	81.8
1252.52271	5.1
1253.13269	5.1
1255.03113	59.0
1256.42761	78.5	y (11) (1+)-H2O, b (11) (1+)-P
1257.55835	115.3	y (11) (1+)-NH3
1258.31079	34.6
1260.22034	12.0
1261.41162	4.7
1262.89209	44.5
1264.42078	4.8
1265.83484	209.5	b (22) (2+)-NH3, b (22) (2+)-H2O
1266.70874	64.4
1267.74023	52.3
1268.51843	14.8
1269.32178	77.5
1270.59473	10.5
1272.88562	30.6
1274.69604	344.3	b (22) (2+), y (11) (1+)
1275.57776	173.2
1276.31006	48.1
1277.38770	19.4
1278.32007	26.9
1280.52893	8.5
1282.51978	14.6
1283.72107	8.9
1286.13867	101.2	y (22) (2+)-NH3-P, y (22) (2+)-H2O-P
1287.22961	26.1
1290.21948	34.0
1291.90088	5.1
1293.10889	40.0
1293.94861	4.4
1295.17200	77.5	y (22) (2+)-P
1296.32751	19.6
1297.47083	52.0
1299.39075	22.5
1301.28394	7.2
1302.29651	18.3
1304.25293	14.4
1306.18823	11.8
1309.69055	13.7
1311.11707	15.5
1312.28430	48.5
1313.52527	37.4
1315.76208	4.4
1319.61633	14.4
1321.12500	67.7
1323.61414	18.6
1324.27124	4.4
1325.18481	30.8
1326.31714	55.9
1327.44092	33.4
1328.63489	57.7
1329.77698	40.9
1331.68823	40.7
1332.76624	54.9
1334.25476	74.7
1335.28406	218.9	y (22) (2+)-H2O, y (22) (2+)-NH3
1336.41321	97.4	b (11) (1+)-H2O
1337.28699	35.3
1338.25842	23.5
1339.80676	14.3
1340.49670	35.9
1341.32031	5.5
1342.45142	8.5
1343.95715	390.0	y (22) (2+)
1344.88379	87.2
1345.66724	22.9
1347.45789	46.8
1348.61145	46.0
1350.68542	34.6
1354.32849	181.0	b (11) (1+)
1355.37854	79.6
1356.14758	197.5	b (23) (2+)
1357.18433	252.9
1358.24683	19.8
1359.74121	26.8
1360.43787	14.2
1361.23669	17.7
1362.64722	17.3
1366.72485	55.2
1367.88196	5.5
1368.79504	39.5
1372.12756	14.4
1372.74500	8.3
1373.78479	42.1
1374.94666	5.7
1375.87903	9.8
1376.69531	10.5
1378.65515	21.3
1379.95532	17.0
1380.60059	6.6
1381.94238	4.8
1384.85608	37.2
1385.57483	31.8
1386.53748	13.0
1387.30896	8.1
1388.19507	12.2
1389.56262	8.5
1391.21814	9.0
1392.35095	4.0
1394.47278	42.1
1395.66736	27.0
1403.51428	46.2
1404.80774	16.7
1410.75769	20.1
1412.47327	30.1
1413.32471	2.9
1417.79004	10.9
1421.47131	20.2
1423.97217	5.7
1424.92664	24.3
1430.80383	9.4
1436.53943	17.8
1438.38391	8.2
1442.51575	5.1
1443.66882	16.9
1446.39282	10.3
1448.94922	7.6
1450.70837	19.5
1452.44189	33.8
1455.04944	2.7
1460.38831	14.2
1461.33582	7.3
1462.45288	16.8
1463.58618	14.8
1465.03711	12.8
1465.82190	6.3
1468.50049	8.9
1473.47717	39.3
1479.82690	21.5
1483.60193	27.3
1484.65308	13.5
1485.76379	26.1
1492.16199	3.6
1496.27478	3.4
1504.49060	3.0
1507.90979	15.8
1521.64893	13.9
1522.57300	3.8
1529.38977	6.6
1530.45520	11.8
1533.80969	7.5
1538.32117	8.0
1541.71423	4.4
1546.47791	2.9
1549.27454	21.7
1550.99402	1.6
1552.61035	7.7
1555.28845	4.0
1557.80872	6.6
1559.32690	8.3
1562.05652	9.2
1563.12769	27.5
1564.86365	4.0
1566.09924	12.3
1572.60364	19.8
1573.76855	8.8
1582.69690	31.1
1584.77307	7.0
1585.58435	22.7
1586.36353	15.1
1590.75720	14.1
1591.65796	2.5
1594.42859	17.0
1596.82422	19.0
1600.85559	4.2
1602.20642	5.1
1607.63086	6.8
1609.50549	17.9
1610.98450	3.9
1611.75403	24.3
1612.43164	10.4
1617.00757	8.6
1620.36255	10.1
1631.58240	19.7
1634.67542	10.7
1635.68640	29.6
1643.41956	15.5
1645.53589	30.8
1646.59558	12.7
1648.61609	10.7
1651.93530	9.8
1653.64038	6.0
1654.53979	13.1
1658.62268	11.8
1660.49622	11.0
1672.75354	4.4
1677.47302	22.1
1682.88806	14.2
1683.53967	7.6
1688.23425	11.6
1695.27222	13.5
1696.47302	6.8
1698.68591	4.7
1700.47766	14.3
1702.81433	4.0
1703.44690	7.5
1709.91638	1.8
1721.54419	8.7
1729.21057	5.1
1731.02698	5.1
1737.26880	23.5
1738.50708	9.9
1758.66626	12.5
1767.99158	13.6
1774.37964	15.2
1775.26440	12.7
1776.66980	6.1
1783.89661	15.7
1792.15222	15.4
1802.37622	5.3
1811.39197	2.3
1815.91956	4.0
1852.26587	6.8
1854.75696	3.4
1862.04431	5.7
1871.93030	8.3
1887.89441	9.1
1888.88208	6.8
1919.01978	7.0
1934.51831	26.7
1935.57336	16.9
1949.02893	16.1
1967.86951	29.4
1972.12927	8.7
1985.10364	7.3
1985.78979	3.7
