# Supplementary material for: Phosphoproteomic Analysis of Platelets Activated by Pro-Thrombotic Oxidized Phospholipids and Thrombin
Source: PLoS One. 2014 Jan 6;9(1):e84488. doi: 10.1371/journal.pone.0084488 (PMC3882224; doi:10.1371/journal.pone.0084488)
Supplement: Annotated Spectra S1 — (ZIP) [file pone.0084488.s004.zip › ALDYYMLR_-2_2_52031.txt]

m/z	i	matches
175.14888	96.5
179.06606	5.4
181.04156	16.3
183.13692	5.0
185.05757	269.6	b (2) (1+)
185.90930	14.0
188.05721	11.0
192.33386	4.2
194.93932	4.8
196.08318	6.4
197.24484	14.2
199.13872	10.2
201.93608	2.5
208.25200	15.5
210.18498	23.5
216.30051	32.3
218.15955	11.1
226.29657	22.9
227.28528	3.6
228.14336	2.9
229.02554	12.2
233.30386	4.3
235.40453	5.5
237.27280	10.5
239.24110	3.6
240.12616	10.5
240.96063	3.1
242.38705	2.5
243.42542	27.3
244.33011	13.9
253.19791	16.4
254.36319	16.8
255.30124	5.0
257.28888	26.2
260.23129	19.6
261.14774	3.8
262.20148	16.0
263.24008	14.3
264.30353	4.2
267.27295	9.2
268.11237	17.2
271.17780	15.2
272.16724	12.2
274.63568	11.1
276.26407	10.6
277.23712	17.3
278.92612	2.3
282.15247	36.6
283.31174	26.1
285.29675	56.6
286.05585	27.5
287.04102	15.3
288.31549	160.4
290.38287	6.6
291.38458	3.1
295.84116	5.3
300.18054	149.8
305.90955	15.7
308.22473	6.6
310.81860	9.2
312.00439	13.4
313.20764	7.8
314.23297	4.0
315.01474	2.7
317.97229	4.9
323.25555	22.5
324.27905	5.9
325.08179	11.6
326.20782	12.3
327.03931	10.2
331.15485	60.0
332.29950	17.3
333.68054	9.5
338.82410	10.9
340.01910	11.7
341.08899	24.2
342.02893	8.3
343.38422	11.4
344.98303	6.4
347.18048	11.5
348.35162	41.5
349.13501	15.9
350.26538	9.1
352.26941	9.7
354.36835	20.1
355.62244	16.4
356.35675	15.8
357.05200	12.4
358.28308	24.8
359.08490	213.6
360.07086	9.1
361.17322	38.5
362.31995	4.0
363.13470	25.9
364.22754	26.5
366.56451	48.5
367.30554	12.8
368.87616	4.2
370.52893	9.9
371.57397	8.3
375.27905	15.8
376.61761	22.3
379.19080	4.6
382.89117	57.0
384.84863	13.8
385.48181	24.0
388.30402	30.6
389.51672	8.3
391.06274	2.0
393.00433	20.9
394.28528	17.6
395.19165	5.5
396.63776	18.7
398.11993	34.0
399.54974	9.4
401.00214	43.0
401.99237	23.1
402.59534	5.3
405.27185	7.7
406.20636	38.4
409.07806	13.7
409.89941	45.3
411.00696	20.8
412.37164	16.2
414.07745	9.8
415.43390	35.0
417.38104	3.3
418.10767	9.9
419.17273	6.8
420.07770	17.6
421.51489	11.9
422.84802	64.4
423.46088	3.1
424.30487	54.2
425.14856	29.8
426.92065	12.3
428.20825	10.5
429.69006	6.2
430.61041	11.8
432.84991	9.4
435.32220	235.6	y (3) (1+), b (7) (2+)-P
436.35614	63.1
437.32794	30.6
438.42633	27.4
440.19403	23.4
440.88751	11.9
442.21338	1.8
445.39313	12.5
446.69348	41.6
447.66431	20.9
448.30682	26.9
449.39386	13.6
450.51538	45.0
452.52997	15.0
453.42987	24.1
454.06177	8.1
456.90985	61.6
458.31561	98.1
459.32220	37.8
460.47308	109.9
462.37952	24.5
463.20734	5.7
464.56122	34.5
466.02924	14.3
467.22754	65.7
469.13739	58.1
470.15198	39.7
471.07556	114.8
471.85803	9.8
473.28772	17.8
474.68457	80.0
476.00311	61.0
478.69391	1689.2	y (6) (2+)
479.59741	77.5
480.30841	9.9
481.06952	47.8
482.35126	45.5
483.55750	67.2
484.44104	24.1
485.32990	11.4
487.14734	54.4
488.44165	69.6
489.56616	41.2
490.39960	62.2
491.48535	28.4
492.18109	3.0
493.31152	8.2
494.18561	56.1
495.12115	34.8
496.05347	40.4
497.32965	33.7
499.27728	59.9
500.17993	115.3
501.16034	7.0
501.97992	9.7
503.20966	40.8
504.18268	96.8
505.31879	120.0
506.01947	45.9
507.14349	21.3
508.56378	36.9
509.33392	11.0
510.97998	80.9
511.80621	36.4
512.60492	98.6
513.89484	60.3
516.20709	5.8
516.97711	11.8
518.28815	10.7
520.46124	56.1
521.58533	118.2
522.66327	70.7
523.38354	24.1
524.04852	97.4
525.36163	92.7
526.24451	108.3
526.93945	6.2
527.59100	16.7
528.93878	79.4
529.89081	21.2
531.43683	276.1
532.46082	123.9
533.49908	59.2
534.54175	154.0
535.38458	483.3	y (7) (2+)
536.38770	27.3
537.53522	575.2
538.67267	584.8
539.32013	111.6
540.00079	6.4
541.30084	142.9
542.30084	99.8
543.12292	374.6	b (4) (1+)
544.09918	120.3
544.98022	199.1
545.65314	138.9
546.62726	70.7
548.13861	238.9
549.10651	160.1
550.18750	140.1
551.31580	1125.8
552.34052	524.5
553.22211	519.0	[M+2H] (2+)-NH3-H2O
554.23267	109.6
555.06610	117.9
556.07318	98.6
557.35681	149.0
558.55420	206.6
559.36652	83.7
560.97510	531.9
561.69189	820.3	[M+2H] (2+)-H2O, [M+2H] (2+)-NH3
562.35370	110.3
563.34674	23.0
563.96521	26.9
565.32831	4.7
567.03534	9.2
569.76935	12.6
570.88922	60.6
572.02228	4.0
579.56073	87.0
580.17267	103.7
581.60345	57.0
582.51202	14.3
583.64056	34.1
584.50458	17.9
585.20374	37.0
587.18384	36.1
588.88611	5.3
592.04486	19.4
593.13971	60.5
596.52637	7.0
598.24750	968.2	y (4) (1+)
599.24872	180.0
600.12964	8.7
605.25116	14.3
608.14929	37.9
610.00641	23.9
613.56122	10.5
614.20929	3.1
617.04852	195.3
617.85254	88.6
619.83008	26.3
621.31732	12.4
622.61029	40.6
624.17999	12.6
626.11829	17.7
627.98602	30.2
630.67004	19.1
631.32031	29.9
632.40521	25.2
633.26123	22.2
634.66254	9.5
635.61340	31.0
637.69647	21.3
638.87347	13.7
640.96783	37.8
644.75397	7.1
645.36017	7.5
646.79047	69.4
648.47565	21.6
651.12579	47.6
652.07898	16.7
652.74683	14.5
653.56915	18.5
654.72906	14.3
655.44061	29.4
656.16425	4.0
657.40314	36.4
658.19543	54.6
659.43719	46.7
660.56232	58.6
661.54510	3.1
662.36774	40.0
663.15411	15.8
664.42438	18.2
665.98169	11.6
666.87335	41.4
667.61670	18.9
668.67932	90.7
671.11993	16.3
672.41656	64.4
673.19623	4.2
674.66266	48.4
675.86774	41.7
678.27527	88.5
679.32678	46.9
680.62701	22.8
681.42767	20.3
683.66235	62.4
684.72687	4.5
687.41943	24.1
691.39648	29.5
692.96124	23.3
694.60864	59.5
695.61652	43.9
696.73163	5.7
698.59302	65.9
700.04730	45.2
701.47394	49.8
702.78534	11.5
704.47687	20.4
705.44379	12.5
706.19830	100.3
707.37042	60.8
708.81970	67.7
710.04681	25.9
711.43994	157.2
712.42102	56.4
714.05463	5.4
717.53857	40.6
718.30017	3.1
719.13824	4.9
719.83673	30.2
721.32892	26.8
724.68774	37.7
727.04175	3.5
727.82239	21.3
728.51251	33.7
731.95856	27.1
733.51257	52.6
734.28802	37.2
736.33881	17.6
738.21967	13.5
739.47968	14.0
740.44580	28.7
742.84509	23.2
743.52728	11.5
745.36212	11.6
746.26581	10.4
747.31909	19.2
748.53143	15.6
749.21478	10.4
751.60931	4.6
752.36786	19.9
754.20172	53.7
755.80829	11.3
756.77557	43.0
760.47797	22.6
761.15112	11.9
761.91034	65.9
764.38110	3.1
766.65955	40.7
767.42072	25.2
769.02228	11.8
772.91443	11.7
774.41943	33.0
775.72266	8.3
776.50305	32.5
777.46893	36.2
780.41058	9.7
782.29102	27.5
784.15808	11.8
784.94806	27.3
787.27930	26.7
789.05768	33.2
790.25067	17.2
791.96234	29.5
793.19855	30.2
797.38397	2.7
800.19635	19.6
806.98615	17.2
810.15851	8.8
811.28119	20.9
812.28442	12.0
813.48743	9.6
814.33435	12.9
818.72247	11.3
822.53668	24.9
825.47925	25.8
826.17084	3.6
827.36420	3.3
828.67853	4.9
829.62762	6.6
832.45392	5.2
834.98041	15.2
839.48712	9.1
841.31592	934.2	y (6) (1+)-NH3-P, y (5) (1+)
842.41595	98.5
844.57928	5.8
845.73584	10.5
850.28375	10.3
851.38849	86.8
853.14478	129.9
854.12115	74.7
855.02032	2.9
856.75763	18.7
860.33429	9.5
862.40961	6.4
872.32080	8.5
874.20099	17.7
880.49976	26.8
884.60236	14.7
891.89380	19.2
892.54395	27.7
893.34650	23.3
894.48853	29.5
901.92456	14.8
905.25043	8.2
906.26801	24.0
907.63300	4.2
908.67090	7.4
910.81885	12.4
911.67236	23.0
912.87866	12.0
915.20190	18.7
916.89215	13.8
919.53467	8.5
921.39093	7.6
931.03937	6.3
933.35815	2.5
938.24359	31.6
939.29242	28.4
946.38898	20.7
948.28760	57.9
949.15961	31.2
953.19611	15.4
956.31268	4394.3	y (6) (1+)
957.39325	656.0
962.22290	30.4
963.39014	6.7
966.18994	441.1	b (7) (1+)
967.29956	18.5
972.45380	9.6
975.54828	27.1
992.09186	10.2
992.92725	6.4
1000.16315	7.9
1009.39380	12.0
1011.31543	8.9
1027.56494	17.7
1042.61621	8.7
1049.06506	4.6
1069.35498	3.8
1070.61633	11.8
1073.69629	7.0
1079.32495	90.0
1080.34204	13.3
1089.81506	11.3
1103.09082	5.5
1143.54846	5.5
