# Supplementary material for: Phosphoproteomic Analysis of Platelets Activated by Pro-Thrombotic Oxidized Phospholipids and Thrombin
Source: PLoS One. 2014 Jan 6;9(1):e84488. doi: 10.1371/journal.pone.0084488 (PMC3882224; doi:10.1371/journal.pone.0084488)
Supplement: Annotated Spectra S1 — (ZIP) [file pone.0084488.s004.zip › ALDYYMLR_-2_2_66675.txt]

m/z	i	matches
170.98320	46.5
175.11432	725.6	y (1) (1+)
176.14828	136.4
178.09183	32.6
182.19942	8.6
183.32861	60.0
184.90944	1190.1	b (2) (1+)
186.18234	141.8
187.23608	28.6
190.02972	15.0
191.07449	22.4
195.28813	42.5
207.09874	50.6
208.33282	11.5
209.32291	39.7
214.07648	26.0
215.98085	11.4
219.32231	13.2
222.09518	24.9
224.06085	9.6
226.04431	35.7
228.63757	57.3
232.06668	42.9
234.27675	52.8
234.99931	11.4
236.38690	59.2
240.14946	46.5
241.19199	24.0
242.28583	32.9
246.22298	61.5
251.10577	69.1
253.23279	55.1
255.34706	60.7
256.21613	14.0
257.34418	14.1
259.01544	23.1
260.11273	75.2
264.12897	10.5
266.30072	8.6
267.37616	60.1
270.26141	121.9
271.36136	139.9
271.98032	32.8
276.10880	31.7
282.37018	174.6
283.28506	35.7
284.31012	30.2
285.16797	101.9
288.27573	2036.9	y (2) (1+)
289.34766	300.4
293.86615	27.5
295.82532	34.3
296.43042	25.9
298.92096	30.8
300.20236	693.4	b (3) (1+)
301.29169	109.6
302.39764	15.9
303.09818	24.0
305.28766	13.2
306.98993	82.6
309.12106	23.9
310.11017	39.2
312.12946	46.8
313.29468	17.5
316.27417	23.1
318.62177	59.8
323.04712	15.2
324.35535	58.3
328.16364	22.5
329.32532	89.6
331.26306	66.9
334.21021	14.0
335.43048	81.4
336.35748	54.7
339.25873	53.7
341.46234	10.4
349.46246	54.5
350.09796	28.6
350.94476	46.5
352.82330	35.1
353.83710	16.8
357.19000	17.7
359.21301	279.3
359.90259	87.2
361.49957	86.7
365.15106	36.8
366.04822	21.2
369.23108	57.4
370.36243	21.3
372.26221	15.9
373.40845	16.1
374.74030	63.6
375.36542	7.1
376.32098	19.6
377.29523	48.3
378.08118	57.9
380.94861	166.0
382.31860	46.0
382.94104	43.8
384.44098	64.7
385.08075	27.1
388.38055	710.5
389.57678	46.9
391.36047	51.7
394.76636	23.5
395.96753	56.4
398.39899	237.9
399.29431	60.9
400.11023	47.5
406.90912	76.5
408.01764	80.4
408.92438	45.3
411.12488	84.0
413.16583	26.2
413.80078	110.7
415.45074	61.0
417.37952	35.6
419.21332	1018.2	y (3) (1+), b (6) (2+)
420.52338	362.0
421.24768	115.4
423.83771	111.2
425.11102	92.6
426.05304	48.3
427.41644	153.1
428.22583	65.9
429.57080	196.6
432.19849	55.6
433.16187	108.1
435.10468	33.9
436.27289	42.0
437.93451	93.0
439.15155	26.1
440.40192	77.2
441.15442	9.7
443.78888	89.7
445.39642	62.5
447.78540	215.4
450.21417	24.7
450.94110	64.6
452.03186	11.4
453.32703	30.7
455.33282	28.0
456.22931	149.0
457.17175	170.9
458.07532	142.6
458.88391	63.3
459.64752	46.5
460.33759	83.7
461.58228	73.8
462.41565	62.8
463.09241	65.1
464.20160	103.5
465.31335	221.6
466.15063	47.6
467.21198	14.1
469.34967	55.1
470.65320	1367.4
471.47760	1456.8	y (6) (2+)
472.81506	124.8
474.32800	106.5
475.46930	112.2
477.27368	34.8
478.19513	56.5
479.07245	42.6
480.22540	59.7
481.35352	84.4
482.09711	533.2
482.70502	113.1
483.53870	279.9
484.64099	55.1
487.16791	57.7
489.15411	105.1
490.48425	73.9
491.71716	18.7
492.65442	85.9
498.26801	91.3
498.86908	95.7
499.70624	143.4
500.78998	154.6
501.47040	182.9
502.36139	62.1
503.16559	84.3
503.96063	216.6
504.95276	499.0
505.80664	97.8
506.76233	141.6
509.14294	255.0
510.17950	172.8
512.58112	102.8
514.18036	124.5
515.08893	311.8
516.04596	23.1
518.07343	638.9
518.67413	70.9
519.31677	94.4
520.37299	179.7
524.66034	27.4
525.87433	123.7
527.15253	3013.5	y (7) (2+)
528.06885	1301.2
529.30096	186.5
530.09625	90.3
532.29187	381.9
533.93744	197.2
534.56464	390.1
535.42657	198.3
536.48895	28.8
537.13409	131.6
537.87567	59.1
538.98822	74.5
539.84979	197.2
540.49084	58.7
541.27997	123.5
543.12946	1292.4	b (4) (1+)
544.59882	2099.1
545.24365	5544.6	[M+2H] (2+)-NH3-H2O
546.18658	2384.7
547.11957	195.5
548.28479	231.5
549.61066	126.2
550.42267	86.3
552.11163	141.4
553.18622	1589.2
554.01410	1766.2	[M+2H] (2+)-NH3, [M+2H] (2+)-H2O
555.01422	637.8
555.75812	4.2
557.25488	112.4
558.63794	60.2
562.41693	31.5
564.97595	134.3
568.59418	70.7
570.38312	67.2
575.81171	69.0
580.11127	102.2
580.93848	89.9
582.36456	1830.3	y (4) (1+)
583.48218	421.4
584.28979	147.4
585.70380	15.8
588.27411	42.9
590.33136	24.5
591.90710	88.6
593.11847	204.3
596.64777	26.0
597.53131	10.5
600.51343	15.0
602.23468	18.7
602.86456	165.7
603.60516	55.7
604.74084	326.5
605.44397	10.5
606.98212	62.5
607.77753	63.8
609.88672	37.0
614.31732	100.0
616.25262	16.2
619.48309	256.9
621.52423	29.3
623.54108	109.7
624.33240	70.4
630.01935	100.8
632.39862	83.4
640.25739	288.1
642.30890	122.9
645.87323	124.7
648.16113	12.4
652.05115	141.4
653.30408	33.0
656.51074	199.3
660.31854	41.9
661.28833	27.6
662.43512	166.9
663.37256	133.4
664.25421	40.0
666.32343	234.4
670.23163	112.0
672.64618	49.5
674.01532	187.9
676.30072	21.2
677.95496	243.5
679.02515	354.7
680.87878	9.5
682.85321	53.2
684.22595	108.8
688.43158	99.5
689.39612	195.6
692.95642	223.4
696.35046	35.7
697.82886	20.6
699.43103	138.2
700.74170	116.0
702.93054	183.6
705.26617	392.1
706.28479	691.4	b (5) (1+)
707.29401	364.5
708.45068	82.7
710.41168	137.5
712.16998	51.0
716.22223	65.6
716.87579	10.5
719.36212	58.2
720.41382	46.5
721.54565	264.2
723.58984	93.9
724.51599	96.0
725.53534	130.0
730.60846	194.8
731.62140	146.0
735.38068	36.9
740.77557	169.5
744.58698	40.8
745.25146	130.1
746.37433	21.2
753.38300	26.7
754.43323	47.4
758.91107	9.0
760.18481	62.8
761.11554	60.5
762.22961	12.4
763.28510	85.9
764.25500	38.7
766.08960	187.9
771.07123	80.1
773.05420	72.5
775.53979	382.3
779.80426	173.6
780.91229	91.2
785.36523	21.2
786.69562	203.7
788.41217	11.7
789.28119	66.5
791.14581	12.4
796.49585	17.1
797.34991	18.6
798.87433	42.9
799.56079	48.9
801.48352	70.7
804.04553	41.0
807.27509	52.2
808.26337	49.3
809.23083	65.7
810.28510	116.1
815.32684	281.5
817.92670	49.8
819.18512	203.0
819.89746	23.3
825.30511	1883.6	y (6) (1+)-NH3-P, y (5) (1+)
826.39471	944.1
827.35834	452.4
828.29449	35.9
835.22241	69.6
836.07990	20.9
837.13599	2288.5	b (6) (1+)
838.25385	659.5
839.05267	97.1
847.67163	34.5
848.43207	78.2
853.26385	240.0
853.90973	18.7
854.69159	12.3
865.23236	62.4
871.26001	51.4
874.19098	65.6
877.54028	45.6
878.33075	23.6
880.19141	35.6
888.23468	38.4
892.16937	17.7
893.59894	69.5
897.65057	69.8
907.51392	22.2
913.86230	189.5
914.52423	38.3
915.63190	76.2
916.69019	17.7
921.30646	71.0
922.31274	596.7
923.28326	116.9
924.01758	37.5
928.46307	51.2
930.12335	7.7
932.23199	281.8
933.04498	204.3
933.96216	36.4
940.39380	13533.0	y (6) (1+)
941.36969	5681.3
942.35626	2501.8
943.40863	298.9
947.68213	25.8
950.21075	2361.6	b (7) (1+)
951.20044	544.3
951.86603	165.8
952.46930	155.5
976.49237	38.1
979.25348	26.8
980.42926	7.8
990.03033	43.4
993.36182	108.7
1005.29468	55.5
1024.40222	12.3
1053.41772	62.7
1059.49243	123.4
1062.50024	35.3
1063.13525	7.8
1064.44214	55.6
1065.78931	13.2
1086.27991	70.1
