# Supplementary material for: Phosphoproteomic Analysis of Platelets Activated by Pro-Thrombotic Oxidized Phospholipids and Thrombin
Source: PLoS One. 2014 Jan 6;9(1):e84488. doi: 10.1371/journal.pone.0084488 (PMC3882224; doi:10.1371/journal.pone.0084488)
Supplement: Annotated Spectra S1 — (ZIP) [file pone.0084488.s004.zip › ALDYYMLR_-3_2_54702.txt]

m/z	i	matches
169.19936	33.5
175.21420	689.5
176.20248	43.5
183.44714	20.9
185.03094	1144.1	b (2) (1+)
185.88408	141.1
187.03064	10.6
188.20518	10.1
196.05588	34.3
197.13515	26.8
200.34076	19.7
210.20935	26.9
212.16693	22.1
213.33772	21.9
224.14912	23.4
228.32864	75.5
229.27158	90.7
230.27638	18.7
233.33018	13.1
234.16873	16.0
239.23351	22.0
242.40868	68.4
248.05141	19.5
252.07747	12.4
253.24840	72.1
254.44159	72.5
258.99670	30.0
261.22321	30.8
262.91406	56.4
265.13824	97.8
268.29208	48.2
269.96237	49.2
271.34378	126.3
276.09201	5.8
280.32227	35.4
282.98383	44.0
285.29663	82.8
285.96301	28.2
288.25494	2469.3	y (2) (1+)
289.20673	173.6
290.10706	71.1
293.38580	12.4
296.28534	35.6
297.28552	26.8
300.20490	664.9
301.23370	81.6
304.42169	30.1
305.41406	47.5
309.58447	142.5
311.20746	11.3
313.38794	32.2
319.63348	51.1
321.29077	9.2
325.01379	39.7
326.17114	7.2
327.15308	98.5
329.09406	107.8
331.35089	49.7
332.71436	56.7
336.51898	34.2
338.11603	76.2
339.20758	18.7
340.11530	31.1
343.35614	43.5
345.05115	89.3
347.27332	5.7
348.38245	41.2
349.27673	72.3
351.26666	130.9
353.03680	41.3
354.20941	88.8
354.89435	54.0
356.15613	9.9
357.44946	230.5
358.99188	249.8
359.78296	29.0
361.36792	75.1
362.62457	105.1
363.38940	27.8
366.07605	19.1
367.09497	41.9
369.15710	127.1
373.28961	30.5
376.81952	86.5
377.68420	18.2
378.29474	14.5
379.45813	59.0
382.51495	10.9
383.13593	29.4
384.44922	27.6
385.11951	23.1
386.20972	15.3
388.47296	1293.9
389.74841	164.9
391.42487	87.1
394.74963	12.4
395.94611	8.7
398.14655	32.9
399.11279	29.1
401.48492	82.2
405.34167	54.2
406.69287	57.1
407.49115	37.2
408.13519	15.9
409.02203	77.7
409.91162	42.3
413.28650	75.3
414.15265	109.6
416.02472	126.0
417.23590	28.2
418.01874	46.5
419.32587	960.4	b (6) (2+), y (3) (1+)
420.29022	320.6
421.36633	154.1
422.18402	21.2
424.48389	69.4
425.18219	49.7
426.36780	8.4
427.32831	127.2
428.14209	11.4
429.16925	37.6
430.08673	26.9
431.36633	47.5
432.30908	58.9
433.51947	24.2
435.21814	185.4
435.93427	149.1
436.65649	40.8
438.32019	104.2
439.17029	34.0
439.88800	51.4
441.39539	92.2
442.94940	9.2
443.68707	48.2
444.43188	22.7
445.36731	24.4
446.39935	17.6
447.20471	181.4
448.27747	101.9
449.24017	272.7
450.48340	10.9
451.66675	13.9
452.89740	95.0
454.36536	23.9
455.26660	29.0
456.60370	82.6
457.80200	549.9
458.86157	154.2
459.68103	60.6
460.42401	38.5
461.42657	176.9
462.25708	70.3
463.19598	69.6
464.14282	58.6
465.27069	152.5
467.27332	18.0
468.40015	10.2
469.43158	40.9
470.68201	1980.2	y (6) (2+)
471.50305	1955.1
472.66522	29.5
473.33386	25.4
474.38776	128.3
475.53485	175.5
476.96777	109.6
477.63593	38.6
478.46796	89.7
480.86639	11.4
482.56372	373.7
483.43060	65.6
484.30908	182.5
487.41223	176.0
489.33142	79.6
491.42615	60.6
492.43500	32.7
493.45160	7.2
494.23859	189.2
497.18958	55.6
497.94641	122.5
499.15704	22.4
500.00305	61.1
501.19635	219.3
503.38434	122.2
504.35309	83.3
505.37317	265.5
506.49176	100.1
507.37994	182.5
509.12555	102.8
511.02521	451.2
513.61163	62.3
515.21246	231.5
516.11060	139.2
517.18176	26.1
518.00763	158.8
519.29547	277.6
520.47070	164.2
521.80109	243.9
522.45544	40.1
523.17999	47.9
524.25195	28.0
525.41852	348.6
527.23096	2904.0	y (7) (2+)
528.21039	1751.8
529.20746	319.9
530.03107	55.5
531.15259	128.7
531.84753	262.6
532.97565	73.1
534.06036	199.8
534.80585	103.4
535.41882	189.0
536.61682	202.8
537.37201	10.8
538.86053	303.1
540.47797	115.3
541.69446	133.2
543.14594	1569.5	b (4) (1+)
544.35095	1581.1
545.19269	7414.1	[M+2H] (2+)-NH3-H2O
546.18188	3781.0
547.20776	934.9
549.66388	336.5
551.37183	246.2
552.22540	911.2
553.62555	2035.8	[M+2H] (2+)-H2O, [M+2H] (2+)-NH3
554.47382	1636.7
555.47565	554.7
556.22247	35.5
557.66571	14.6
558.41608	29.7
563.00104	47.6
564.95819	38.7
569.91150	43.1
575.28986	19.4
576.25293	223.0
577.07904	37.2
578.23407	53.6
579.41168	6.5
580.44098	12.8
582.50885	2213.6	y (4) (1+)
583.47028	563.4
584.50287	263.4
585.32611	72.1
586.98492	90.0
590.55707	17.6
595.20294	84.2
596.93488	107.9
604.44012	162.2
605.65411	17.4
609.37103	45.9
610.33093	24.2
614.15472	10.2
619.34521	73.6
620.51520	107.2
621.31439	38.7
622.39941	7.3
623.20715	6.5
625.88336	150.7
626.65259	15.2
627.45178	182.2
628.35657	12.4
629.38989	18.3
631.56757	32.1
632.27118	140.2
633.30200	91.9
635.58356	16.9
642.76410	156.3
644.81171	11.5
645.76813	98.4
647.04181	130.3
651.63007	186.3
652.43445	84.4
653.08350	65.1
655.02728	210.9
655.85773	17.2
661.91840	138.8
662.58875	311.7
664.23083	44.7
666.26221	250.2
667.96198	16.2
669.08295	84.4
672.69257	125.0
673.72485	55.5
674.44098	40.1
676.56134	77.3
677.97870	328.1
679.08087	187.0
681.49750	127.5
682.35864	29.0
685.94006	64.4
687.08038	55.6
688.11835	45.1
689.05243	87.6
689.98322	67.6
691.10565	32.0
694.42523	75.6
695.11298	17.3
696.75714	80.7
697.74988	75.9
701.91644	76.3
702.78674	97.1
705.40802	341.4
706.13336	354.3
707.22607	616.8
708.23883	143.1
709.54108	180.8
711.15521	146.5
712.97754	60.0
716.55560	128.5
719.34241	176.7
720.13788	6.3
721.57135	81.7
723.28760	17.2
724.48083	103.5
726.31635	20.5
727.49615	30.2
729.01233	154.5
730.06531	76.4
730.77191	60.9
731.69708	27.9
737.99298	89.9
740.84595	65.9
742.16864	128.7
746.53790	95.8
748.11676	35.0
749.63123	13.1
751.98389	115.8
752.60095	43.1
754.01563	72.6
756.09479	12.4
757.24402	66.3
758.35150	93.8
760.54633	83.3
761.23779	79.5
763.08978	282.2
764.21735	8.7
768.21021	15.3
769.26770	47.3
771.59369	54.8
773.53619	8.0
775.58881	659.3
776.92499	237.5
778.87592	187.1
779.94940	123.1
781.38409	171.9
784.10345	35.7
787.64984	84.2
791.20929	82.1
793.39154	67.9
798.25946	100.8
802.54462	17.3
807.03088	15.1
808.35443	21.0
810.25012	22.0
811.51257	101.9
815.20355	293.1
816.50726	66.1
817.38293	44.1
818.50085	152.8
819.20593	185.2
820.47308	38.0
821.20764	10.9
822.23297	27.5
825.26288	1761.5	y (6) (1+)-NH3-P, y (5) (1+)
826.36090	995.5
827.50623	523.4
833.43414	10.2
835.28418	93.1
836.13031	215.0
837.14777	1765.6	b (6) (1+)
838.13135	701.5
839.10297	52.6
839.93622	77.7
841.62067	35.7
847.84930	21.0
853.37482	352.3
854.57623	17.6
858.01837	32.7
863.06000	14.5
866.61481	171.6
869.55292	57.4
874.46625	52.2
878.23260	17.7
879.27545	62.1
892.64819	96.5
895.22028	38.3
896.07806	92.3
896.68744	31.0
898.31635	40.2
903.38940	35.2
904.30902	8.7
905.21918	25.7
906.05511	15.8
908.88159	10.1
910.37860	20.4
914.49530	293.3
915.48737	91.8
920.53949	15.8
922.21039	180.6
923.24591	236.3
923.86304	102.7
924.66718	74.0
925.45233	34.2
932.05444	170.8
933.20404	62.2
940.38397	15657.7	y (6) (1+)
941.34515	6833.3
942.38135	2459.9
943.36151	544.5
944.33319	31.6
947.41656	38.4
950.20190	2493.5	b (7) (1+)
951.23151	751.5
952.36774	334.3
953.30792	80.8
960.35297	43.1
962.03326	46.8
964.73932	10.9
965.82471	103.2
967.80029	33.4
972.29510	48.9
989.80463	36.8
991.60718	10.2
992.26080	8.0
993.50775	152.3
1020.37531	34.9
1035.54541	31.9
1063.36401	76.3
1064.48254	30.5
1066.80591	36.1
1102.43481	50.5
