# Supplementary material for: Phosphoproteomic Analysis of Platelets Activated by Pro-Thrombotic Oxidized Phospholipids and Thrombin
Source: PLoS One. 2014 Jan 6;9(1):e84488. doi: 10.1371/journal.pone.0084488 (PMC3882224; doi:10.1371/journal.pone.0084488)
Supplement: Annotated Spectra S1 — (ZIP) [file pone.0084488.s004.zip › ALDYYMLR_-4_2_68463.txt]

m/z	i	matches
175.15250	906.8	y (1) (1+)
176.16205	59.9
179.96280	6.9
182.20540	6.7
185.03586	1255.8	b (2) (1+)
185.97139	97.9
187.02461	17.1
198.15140	7.6
200.82146	35.4
202.04553	25.7
206.93097	23.1
210.37015	26.4
212.22952	50.0
215.04445	12.1
216.23013	29.4
217.40906	18.1
219.21808	38.7
220.93883	24.0
222.06206	79.5
223.10777	11.9
226.31689	13.8
228.88515	80.5
230.17389	36.1
231.21165	8.6
232.14993	27.4
234.99246	15.1
236.95959	48.3
239.92578	119.8
243.91786	26.2
245.30064	17.3
246.11664	79.2
250.29465	97.8
251.17963	23.5
252.15640	5.7
253.13713	10.4
254.47589	26.3
257.11636	11.4
260.93958	5.7
262.58328	25.2
263.24707	46.3
264.52069	95.6
265.20355	57.1
266.26178	25.5
268.26285	62.8
269.17160	9.2
270.35300	24.0
271.17474	82.1
273.32501	15.1
275.35992	41.4
278.49527	24.5
280.06906	11.6
285.31680	28.8
288.29016	1551.1	y (2) (1+)
289.25958	184.8
290.19000	31.5
294.56671	11.5
297.30048	21.0
298.33435	9.2
300.05396	555.8
301.30261	70.6
303.81683	6.9
306.11249	56.9
308.71283	18.4
310.13205	82.3
310.74472	35.2
312.81537	55.2
315.22513	28.5
316.39789	35.1
318.84338	72.1
320.30780	17.3
321.23090	23.1
323.03210	8.5
324.19092	43.7
327.26025	24.3
328.48340	33.6
329.20074	8.0
330.32330	154.6
331.22473	90.0
332.30438	69.8
333.17535	60.4
336.40009	20.1
339.52118	46.3
340.20367	18.9
343.36115	33.9
344.54144	11.3
345.18030	46.7
347.38324	38.8
349.27228	35.6
351.05389	61.5
352.14532	27.1
353.28235	8.6
354.30353	4.6
355.38202	12.7
357.28497	22.3
358.23279	23.8
359.17523	245.2
360.32501	30.6
361.21619	56.9
362.74493	38.5
365.16876	58.9
366.65967	6.5
369.73132	88.6
370.47192	71.1
372.82166	52.0
375.58661	39.6
377.23065	40.2
378.17505	30.2
380.25702	20.2
381.03784	7.8
383.27161	52.4
384.61298	9.8
385.42517	30.0
387.58728	55.9
388.33728	776.2
389.09418	8.5
391.30511	217.5
392.11383	68.5
392.90051	44.6
394.43292	64.5
395.39795	145.0
396.07843	33.4
397.02350	48.6
398.39478	107.8
400.42914	67.9
401.32379	5.9
402.22778	15.5
403.15912	7.0
403.78540	50.7
404.47034	10.9
405.62903	37.3
406.69293	35.0
407.44153	46.9
408.07416	64.5
409.97156	121.6
411.16846	9.2
413.22235	73.0
414.39832	20.9
416.70630	39.7
418.03833	67.9
419.35559	1079.4	y (3) (1+), b (6) (2+)
420.50067	326.9
421.41400	41.5
424.86035	19.4
427.29620	38.4
429.31012	27.2
430.89178	29.3
433.36786	127.5
435.06061	43.0
436.40558	9.2
437.26178	10.4
438.02374	69.8
439.09814	45.7
440.20142	21.1
441.02856	51.3
443.36578	106.2
444.01776	14.9
445.18042	167.9
446.57587	85.4
447.46503	33.5
448.29211	33.3
449.29541	30.3
450.50995	19.7
451.39313	25.0
453.44507	73.6
457.47437	779.2
458.13379	173.6
459.15027	96.2
460.21948	45.3
461.67096	48.5
462.43384	56.5
463.37158	151.3
464.32861	50.7
465.36578	64.4
466.29736	248.2
468.43079	35.5
469.55804	95.7
470.68738	1603.5	y (6) (2+)
471.35938	1280.6
472.23969	94.0
473.57294	115.4
474.25568	239.3
475.09094	126.5
476.72601	66.0
477.77789	47.4
478.98016	60.4
480.39600	40.6
482.26099	45.8
483.34058	157.7
485.24994	106.0
486.29675	75.7
487.19940	42.5
489.07166	26.8
490.53363	63.8
491.35052	59.7
492.46820	163.7
494.08734	148.3
496.77625	104.8
499.01587	57.8
500.21185	193.5
501.21997	198.0
502.32574	173.4
503.48969	106.9
504.45160	48.2
505.30280	239.0
506.40759	152.2
507.21881	17.3
509.21466	239.6
510.40314	50.9
511.05054	34.9
513.38123	199.6
514.24304	9.2
515.01886	33.1
516.46881	75.5
517.47552	46.8
518.36481	259.3
519.29956	156.8
522.02045	132.4
524.14392	283.4
524.86566	33.8
527.16608	3456.3	y (7) (2+)
528.12012	1623.2
529.15570	179.1
530.02490	345.4
531.21796	111.9
532.42389	110.4
533.30139	42.5
534.30499	20.5
535.16296	80.4
536.59454	78.5
537.86780	163.9
538.71899	310.6
539.61194	237.7
540.46771	39.6
541.78412	102.8
543.04810	1527.3	b (4) (1+)
544.38239	1781.0
545.17133	6790.6	[M+2H] (2+)-NH3-H2O
546.08282	1723.1
547.21942	218.4
547.95990	138.9
549.33478	120.9
550.40527	176.0
551.73053	886.6
552.86792	727.1
553.64459	1849.1	[M+2H] (2+)-NH3, [M+2H] (2+)-H2O
554.45654	1532.8
555.28131	45.5
556.29242	213.6
558.99725	11.0
562.98865	26.2
564.85663	36.2
568.83490	42.8
573.37201	40.2
574.38354	27.7
576.12482	194.5
577.55023	101.0
580.15411	17.5
582.37488	1924.0	y (4) (1+)
583.42737	712.2
584.23859	85.9
589.03204	99.4
591.01404	125.4
592.54950	48.2
593.22430	50.6
595.28717	119.6
606.12518	5.7
608.40771	41.2
609.31854	37.4
610.06134	62.5
615.31268	30.5
616.55334	141.5
618.00909	8.6
618.82990	76.7
620.38458	28.8
621.41571	28.6
627.41071	201.9
628.29529	41.7
629.31586	37.5
632.61066	84.5
633.53479	12.5
634.25848	95.9
637.51843	95.9
642.96283	44.0
644.13336	19.0
645.13098	12.6
650.13702	55.5
651.39264	59.3
652.96637	64.2
655.62598	115.1
658.00708	17.3
658.80798	31.7
659.88666	120.6
661.39398	48.5
662.51471	72.9
663.50793	44.4
664.23248	62.9
665.81934	124.8
668.20587	25.2
669.62970	40.7
670.61664	54.4
672.36938	6.9
674.49939	22.5
678.08234	211.9
679.12195	52.6
680.29364	13.2
682.69086	45.4
687.24042	71.6
688.20709	21.7
689.07013	169.1
690.12476	73.4
694.85413	26.9
699.11664	213.4
700.35571	12.5
701.76886	28.8
705.38385	163.2
706.21515	1008.3	b (5) (1+)
707.19562	242.9
707.98309	57.4
708.64386	47.9
710.32990	28.0
711.22601	13.2
712.51886	16.0
713.15765	24.6
714.31226	23.9
719.77985	77.6
720.75848	37.9
721.51825	27.5
722.29871	308.9
724.07715	190.5
724.68549	58.1
725.48199	34.6
726.50879	90.3
727.41376	19.3
728.41705	54.9
729.11896	9.6
730.44281	261.4
731.34467	30.9
732.59351	38.8
734.00946	55.3
737.61273	29.3
743.52301	20.6
744.96588	29.3
746.97351	69.4
748.56128	43.8
749.63593	68.8
751.36084	19.4
752.69464	123.6
757.43988	35.2
758.28241	19.4
759.42743	6.3
761.29230	70.8
762.49823	135.5
766.42682	56.6
767.05927	39.5
768.02216	42.8
771.22394	133.3
772.42853	26.8
775.38715	911.2
776.00714	6.9
777.17065	17.9
780.16681	276.4
781.15619	7.4
783.92633	33.9
784.97150	97.4
788.43707	6.9
791.98236	110.8
793.18182	10.9
795.36377	88.7
797.26044	92.9
799.47235	40.9
803.49249	34.0
805.43292	35.1
807.47217	42.3
809.15277	89.0
811.03461	25.8
812.82318	32.5
813.52441	25.8
814.13812	23.5
815.13013	496.8
816.29974	68.6
818.36523	146.4
819.43744	100.2
820.54144	77.0
821.29303	15.4
825.37579	1938.1	y (6) (1+)-NH3-P, y (5) (1+)
826.31281	832.6
827.39703	344.7
828.10767	18.2
831.35547	12.5
835.16058	89.4
837.08423	1780.2	b (6) (1+)
838.24042	287.0
839.07782	83.2
842.12378	49.3
853.29144	146.3
861.21417	21.9
862.96753	41.9
866.27032	9.0
874.41772	23.1
875.48145	19.9
879.48956	62.7
881.43475	7.5
886.34442	82.7
892.43878	14.2
896.31445	17.3
897.13623	17.9
904.71442	53.0
907.88525	54.9
914.24780	679.9
916.04956	27.5
919.15259	46.5
922.28253	476.2
923.55426	266.3
924.36456	58.3
932.35394	349.3
933.41998	122.0
934.25079	55.5
938.53632	30.4
940.32178	13794.6	y (6) (1+)
941.35980	6819.8
942.39288	1832.3
949.47723	13.4
950.18353	2408.3	b (7) (1+)
951.16217	1307.2
952.38275	143.3
955.54663	65.9
966.53174	52.3
979.21313	13.8
988.28204	8.6
993.75787	49.2
994.43646	12.5
1004.49762	17.4
1005.41290	26.3
1023.69238	11.9
1035.54297	22.5
1053.38208	62.5
1054.25073	38.3
1060.31128	122.1
1063.35742	72.3
1064.96143	32.9
1105.51855	8.6
1110.21619	24.0
1188.72510	6.4
1227.18579	30.5
1286.50085	15.0
1330.32117	6.9
1344.36572	12.0
1389.51428	13.1
