# Supplementary material for: Phosphoproteomic Analysis of Platelets Activated by Pro-Thrombotic Oxidized Phospholipids and Thrombin
Source: PLoS One. 2014 Jan 6;9(1):e84488. doi: 10.1371/journal.pone.0084488 (PMC3882224; doi:10.1371/journal.pone.0084488)
Supplement: Annotated Spectra S1 — (ZIP) [file pone.0084488.s004.zip › ALDYYMLR_-5_2_53819.txt]

m/z	i	matches
173.96445	38.3
175.19026	542.9
176.99048	49.6
182.94759	19.1
185.03220	698.9	b (2) (1+)
186.27336	69.2
191.10300	8.8
193.26242	6.9
195.04657	4.1
199.29068	16.2
201.30110	22.0
203.17068	16.0
204.13019	6.4
204.88666	14.1
206.92230	13.8
208.89441	16.2
210.22278	25.9
211.16078	8.4
213.22388	19.9
215.10788	18.1
215.93150	9.7
216.55762	29.3
217.19603	33.7
219.19778	30.8
222.23955	28.0
226.22610	5.9
229.27510	12.8
230.43427	6.4
232.23328	26.4
234.92943	11.1
236.31749	59.6
239.19499	16.3
240.18544	4.5
249.16986	15.0
251.46872	5.5
253.26401	29.2
254.10583	58.6
255.29129	52.4
257.24847	42.4
261.19107	22.9
262.94659	133.7
263.65686	29.4
264.93604	46.8
265.80774	28.8
269.34357	41.0
270.17645	21.5
271.28708	89.5
272.13861	5.0
273.12183	5.5
275.03931	34.7
278.84161	15.7
280.17465	22.6
283.33112	44.6
284.14258	33.2
285.10876	125.3
288.34668	1140.1	y (2) (1+)
289.25079	137.6
291.07703	27.7
292.34036	9.5
295.43970	28.1
296.23413	27.0
297.34937	26.8
300.09796	318.8
301.26575	126.6
302.42334	11.7
303.29401	32.2
304.12970	13.6
305.13730	59.3
306.98523	61.3
308.60620	24.1
309.34454	9.2
311.14581	41.2
314.36206	11.1
315.27026	27.1
316.13153	52.9
319.13239	33.7
319.74860	22.9
321.10944	14.7
322.17493	31.9
323.10590	16.9
323.97467	95.8
325.29150	28.8
326.37518	97.4
327.06885	25.4
328.77881	7.4
331.24402	29.8
332.45685	20.8
333.17499	20.3
335.25916	53.5
336.53882	80.0
337.42102	60.9
338.32111	36.6
339.25012	70.3
339.92444	7.8
341.23584	50.8
342.33099	41.9
343.15826	9.5
344.76636	34.0
346.27197	74.6
347.27197	56.2
348.47290	18.5
349.68097	26.0
350.60883	17.6
353.34100	65.8
355.20898	43.9
356.25714	49.3
357.00317	54.1
359.13318	286.6
359.97327	35.9
361.33405	108.4
362.05151	48.2
363.29376	12.0
364.38080	71.6
365.30914	42.9
366.29272	12.5
367.02631	43.2
369.47992	9.3
371.50195	38.8
373.47906	53.9
374.34418	63.8
375.63470	33.7
376.54437	88.6
377.33466	25.0
378.48285	18.2
380.30359	9.7
382.93268	80.6
385.16278	9.8
387.23572	13.2
388.39984	22.6
389.40118	14.8
390.41290	52.7
391.28900	123.9
393.12469	150.6
394.10254	26.8
394.91693	51.1
396.18951	23.7
397.29346	17.9
398.38647	140.8
399.76154	17.6
400.78717	6.8
401.51697	33.7
402.40491	43.0
403.38269	36.1
405.17645	120.8
406.19379	7.8
407.04303	25.7
409.47162	35.6
410.26147	22.7
411.20569	36.9
411.86444	44.0
413.00262	25.5
415.37097	12.0
417.12012	16.3
419.36920	795.1	b (6) (2+), y (3) (1+)
420.66412	70.1
421.36823	7.4
422.14093	20.5
423.42859	40.1
425.42462	68.9
426.49176	22.8
427.49164	32.4
429.34857	65.1
430.80469	48.8
433.20471	121.9
434.03845	5.0
435.14844	75.5
437.13214	45.1
439.23273	14.5
440.10126	23.3
441.31818	7.0
442.16193	17.1
442.86090	6.0
443.52466	94.0
444.28864	14.8
444.96808	159.5
446.28235	39.1
447.42712	152.0
448.12695	95.1
448.89520	50.5
449.78314	8.7
450.94598	58.6
451.60400	25.0
452.21332	23.4
453.90198	38.1
454.58386	42.9
455.30414	23.3
456.09991	27.1
457.18506	47.2
458.40863	84.7
459.29272	92.4
460.32166	14.7
461.48413	129.2
462.22369	51.8
463.14069	34.1
464.13770	45.5
465.45697	8.3
467.29840	29.8
468.36267	169.5
469.30420	57.5
470.88678	2093.8	y (6) (2+)
471.98712	94.8
473.17914	92.0
474.47034	89.0
475.50751	15.6
476.56567	16.5
478.14917	90.2
478.92590	102.2
480.19098	20.0
481.15021	46.9
482.28357	106.6
483.66083	208.1
484.47321	18.0
485.24225	32.1
486.22028	49.3
487.15570	45.4
488.47870	125.8
489.39130	75.4
490.17865	45.2
491.34393	194.1
492.75861	28.8
494.10846	169.3
494.82355	9.8
495.86578	8.7
497.22845	124.6
498.11127	30.8
498.84271	100.8
499.54828	60.4
500.16669	165.8
501.19208	305.9
501.98981	88.1
503.61615	233.7
505.17938	331.3
506.68536	103.0
507.51715	60.7
508.63678	231.9
509.60638	206.6
510.28430	31.8
511.00104	10.7
512.94940	208.9
514.19012	17.7
515.22345	84.0
516.44476	83.5
517.41986	288.3
518.52087	127.4
519.41724	147.7
522.34991	175.9
523.42206	49.6
524.62946	233.1
527.17987	4131.3	y (7) (2+)
528.04340	562.3
529.21832	632.7
529.99445	211.8
530.73657	109.7
531.45325	244.1
532.47357	218.9
533.25165	18.1
534.20984	239.1
535.40472	140.2
536.35992	123.0
537.27094	8.8
538.58734	265.6
539.90802	314.8
541.13495	316.5
543.09296	1466.6	b (4) (1+)
544.16772	1083.5
545.21295	7573.0	[M+2H] (2+)-NH3-H2O
546.36499	249.3
547.05731	89.4
547.91412	63.8
549.53339	123.1
550.29706	527.5
552.21326	1133.0
552.90881	1700.5
553.92505	1714.7	[M+2H] (2+)-H2O, [M+2H] (2+)-NH3
554.69940	76.6
555.50702	15.8
556.14764	8.8
557.07660	31.7
569.57025	44.0
572.40631	10.8
575.64349	20.2
576.39294	15.9
577.42230	24.6
579.63226	12.5
580.60437	9.7
582.34039	1588.6	y (4) (1+)
583.26550	180.9
589.33331	47.0
592.86798	101.2
593.85333	8.8
596.72668	68.3
598.37183	67.7
599.53912	85.8
600.34039	47.6
603.01825	53.2
606.24677	41.3
609.01929	16.3
612.39258	51.3
613.40533	12.3
615.94781	25.6
616.56012	117.9
618.47406	31.7
619.32587	68.7
620.98853	35.8
623.38000	16.5
626.77264	5.5
628.85547	125.5
631.69598	55.1
632.36444	8.7
633.43719	98.4
635.15002	37.1
640.79230	11.1
642.31866	6.1
642.94513	29.0
643.96222	15.8
646.91461	32.7
647.92047	20.3
648.68036	36.3
649.97174	85.9
650.98383	73.4
653.11603	44.0
654.47968	38.1
656.45978	129.0
659.48425	23.5
660.45807	30.3
661.23212	27.7
663.06342	45.8
665.28894	20.0
666.18201	109.2
667.06567	45.2
671.80463	142.9
673.17798	198.7
674.11676	67.3
674.94763	19.6
677.09125	115.3
678.28021	315.0
679.25903	44.8
681.47107	31.7
682.61719	100.4
685.06506	55.8
686.19330	122.4
687.55243	35.8
688.77490	65.3
689.57782	18.2
690.18884	10.5
693.00299	19.6
694.59082	12.1
696.00439	35.9
698.00745	7.4
698.87543	75.3
699.63025	20.4
701.68927	21.9
706.05450	316.8
707.56464	37.9
710.28595	14.8
711.25946	69.7
712.13245	90.7
714.14624	35.1
716.36572	25.7
721.76837	113.8
722.61328	6.0
724.15448	51.7
725.75311	84.5
729.29962	55.7
730.47491	98.9
731.09406	76.7
732.65851	134.0
733.85480	32.3
736.65033	7.0
737.93280	50.1
739.02374	53.6
741.66357	13.3
742.87592	3.6
744.16119	17.2
745.19769	15.3
749.42529	33.3
750.95709	57.0
751.64471	80.9
754.58368	10.3
755.92108	48.4
756.59369	5.0
757.55695	50.0
758.45038	43.3
759.51996	23.3
761.00745	85.2
761.66901	158.9
763.56537	6.0
764.17841	57.9
765.01154	37.4
766.12347	19.5
767.55670	31.3
769.45392	51.6
770.98254	18.5
773.08112	92.3
774.32617	99.4
775.35193	41.3
776.23767	12.4
777.01892	20.5
779.67438	110.5
780.59015	24.9
781.74664	24.1
784.21399	29.8
785.17987	11.1
786.38837	20.0
788.14679	4.2
790.24097	16.6
792.20288	40.7
792.95117	19.8
795.10315	21.0
796.34839	47.2
797.95941	37.2
799.68512	9.7
800.69153	17.7
806.84937	64.7
809.18951	114.9
810.44360	8.3
811.70013	34.7
812.78033	6.9
816.72949	11.3
819.16925	151.1
820.65674	12.4
823.31989	28.9
825.36127	1502.8	y (6) (1+)-NH3-P, y (5) (1+)
826.32172	356.8
829.69238	29.3
834.25214	14.1
835.46832	29.8
837.09454	996.5	b (6) (1+)
838.21613	212.4
839.66357	18.9
841.15723	52.6
842.59790	68.8
848.26752	12.5
852.65302	27.6
853.32837	7.8
855.28345	11.6
861.90839	6.0
865.52118	14.4
871.14893	44.5
877.09967	5.0
880.14307	31.5
888.28052	21.9
890.19708	8.3
891.70270	54.0
892.52899	30.0
893.35419	10.6
895.47369	9.3
896.20990	16.7
904.20099	56.9
905.34131	15.8
906.47089	4.1
908.85638	6.0
910.41528	10.7
919.38031	30.4
922.15692	282.3
923.50079	23.7
924.75580	71.4
932.20709	276.4
933.41461	120.0
940.29004	10969.6	y (6) (1+)
941.32037	2385.5
941.99976	53.6
943.10938	30.4
943.80817	9.8
945.31543	27.5
947.21924	15.4
950.04120	1389.0	b (7) (1+)
951.01996	310.8
951.70459	15.3
956.47241	8.2
957.65997	13.3
958.48077	22.7
967.31793	12.8
980.77496	6.0
984.55792	41.4
988.47632	6.1
990.35229	32.3
994.34393	43.1
1003.62799	29.9
1006.39532	37.9
1028.44324	6.4
1035.67700	44.6
1042.34534	29.9
1047.68933	6.4
1053.53259	31.1
1054.35925	42.7
1056.38806	23.9
1059.55457	33.4
1063.20947	80.7
1064.40100	58.2
1066.52173	7.8
1075.44141	6.0
1077.77173	7.8
1113.91394	9.7
1158.39441	28.1
1185.44153	19.6
1218.64758	19.0
1239.17737	16.8
1243.35449	6.9
