# Supplementary material for: Phosphoproteomic Analysis of Platelets Activated by Pro-Thrombotic Oxidized Phospholipids and Thrombin
Source: PLoS One. 2014 Jan 6;9(1):e84488. doi: 10.1371/journal.pone.0084488 (PMC3882224; doi:10.1371/journal.pone.0084488)
Supplement: Annotated Spectra S1 — (ZIP) [file pone.0084488.s004.zip › ALDYYMLR_-22_2_88192.txt]

m/z	i	matches
158.97600	22.9
167.10913	15.7
170.20555	10.4
173.18304	29.2
175.12167	310.9
175.72488	7.4
181.12108	6.8
185.01678	397.6
191.05626	23.6
195.96567	11.4
198.27493	24.0
199.49512	25.3
201.20317	6.5
213.39043	32.8
216.13544	153.5
216.96793	17.4
218.23691	16.3
219.00490	9.6
223.23993	67.2
225.10118	7.0
226.94469	6.5
228.48260	15.8
229.39789	22.3
235.14220	54.1
235.94391	10.2
239.32330	18.6
241.21899	61.3
243.12415	40.8
244.45863	24.9
248.37122	17.2
250.07599	5.0
251.01208	20.3
253.05228	18.7
254.45279	10.9
258.12180	176.1
259.12802	23.9
260.32770	29.2
261.09424	67.9
262.42188	9.6
263.13763	16.4
264.63779	19.0
268.27264	17.7
269.71939	36.0
270.33514	7.0
271.20740	53.3
272.80521	76.6
273.93069	8.1
275.11932	42.4
275.96906	14.3
277.10693	25.0
279.36844	7.3
280.38510	20.2
281.29779	14.5
282.22684	9.1
284.00421	38.6
286.09564	80.9
288.33130	994.8	y (2) (1+)
290.07635	42.9
291.15280	8.2
294.20526	55.5
295.19696	6.0
297.22430	18.2
298.22751	63.1
299.73016	79.9
300.34802	127.1
301.21576	57.0
302.31476	35.7
304.16882	14.4
304.86975	50.8
307.08429	46.0
309.01190	13.8
309.87616	8.9
311.51343	7.6
312.59375	7.0
313.47406	8.6
314.44965	5.5
317.39258	14.8
320.12830	13.8
323.08698	34.2
324.08948	51.4
325.37323	4.4
326.22064	22.0
326.99457	46.4
329.75726	80.1
333.28082	36.0
340.17590	11.2
341.47083	34.2
343.18549	106.7
345.50513	29.5
346.44263	32.4
347.30609	36.3
348.62567	34.9
349.37988	17.7
350.27991	54.1
351.32349	44.1
353.11829	14.8
355.06500	11.8
356.51929	18.4
357.44562	57.5
359.04596	126.7
359.75397	12.2
361.39703	99.8
363.43268	6.5
365.46185	19.8
367.02075	25.5
367.80078	34.8
369.58832	37.9
371.02344	12.0
373.11621	14.1
374.11890	31.8
375.40417	63.3
376.24969	68.4
377.17065	69.5
378.54492	63.0
383.13293	42.4
385.27100	66.6
387.45251	20.3
389.41003	18.1
390.07739	47.4
391.10706	13.6
392.35669	83.1
395.42810	11.4
398.58630	23.1
399.33246	41.1
400.77777	66.0
401.53021	19.7
402.64539	36.6
405.08899	106.1
407.43524	20.3
410.24524	17.0
411.11450	27.2
414.29144	10.9
415.21185	12.1
416.64337	49.3
417.28595	27.6
418.27069	41.1
419.44635	277.1
420.75781	56.0
422.43689	16.2
423.22070	25.3
424.10028	108.1
425.34222	59.5
426.41162	67.2
427.16254	47.0
428.28137	71.8
429.27380	29.3
430.20288	7.0
430.91632	76.1
433.60742	31.2
434.34540	27.3
435.33148	10.6
437.32220	10.1
438.24377	26.3
440.05231	6.0
441.30896	29.8
442.04291	65.8
443.25195	84.7
444.24237	48.1
445.24579	92.4
446.73700	71.6
447.45349	200.5
448.78186	76.3
449.48584	28.0
451.37970	30.3
454.07208	11.7
455.23523	52.3
457.23645	119.3
458.26526	27.1
459.23688	24.9
460.09326	109.6
461.84100	229.5
463.32739	7.6
464.46967	50.6
465.35815	71.5
466.29065	39.3
467.25684	65.6
468.90149	71.0
469.82416	42.5
470.82300	1408.2	y (6) (2+)
472.16144	53.3
473.36365	215.1
474.43469	63.6
475.34747	108.1
476.44617	31.8
477.21686	39.7
478.06195	16.8
479.14648	17.0
480.26410	158.0
481.16882	116.3
482.12531	146.2
483.54480	70.2
484.24207	18.7
485.38647	225.6
486.22076	117.2
487.27875	98.3
488.27728	30.8
489.44189	131.7
492.64447	102.1
493.45953	21.0
495.00348	119.5
497.29834	35.5
497.98163	80.3
499.25177	189.9
500.28192	45.9
501.41949	154.6
502.17694	45.0
503.29382	126.5
504.20129	10.9
505.34607	89.6
506.32202	27.3
507.76666	153.1
509.52771	225.8
512.20636	551.1
513.20386	77.4
514.14557	97.2
515.59393	91.9
516.40192	171.4
517.36353	279.6
518.08478	102.1
519.12909	166.4
519.96143	163.1
520.78839	101.0
521.43103	107.6
522.28790	6.2
523.59668	118.4
524.60254	318.1
525.35168	230.3
526.50336	250.0
527.31439	1192.8	y (7) (2+)
528.41705	211.8
529.45026	355.9
530.54254	94.5
531.34735	183.8
532.66821	815.7
533.69073	124.4
535.08545	284.9
536.25366	371.3
536.99573	1583.9
537.66315	271.1
538.60571	184.4
540.23724	597.1
541.36102	88.2
543.14124	1351.3	b (4) (1+)
544.25806	1261.6
545.24310	1580.3	[M+2H] (2+)-NH3-H2O
546.49493	410.1
547.64081	388.5
548.60419	158.8
549.98328	996.3
550.96252	141.8
551.81073	1147.4
552.72754	3314.7
553.87152	1113.6	[M+2H] (2+)-NH3, [M+2H] (2+)-H2O
555.12897	240.2
556.21497	48.1
558.22876	12.6
558.97284	30.2
561.10175	69.1
562.56671	4.5
563.56744	13.7
567.47137	23.4
568.55023	49.3
570.16388	46.9
573.21246	31.7
574.56055	103.7
575.78461	10.4
576.86273	92.1
577.61945	66.3
579.65961	3.9
581.20538	122.0
581.82751	42.6
582.47406	832.9	y (4) (1+)
583.68988	183.0
585.65497	172.9
586.43732	13.3
587.93170	39.2
590.23914	41.0
591.14752	93.8
593.12946	147.5
594.63922	66.9
598.14484	132.1
599.45422	35.9
602.77606	315.0
604.74353	35.8
606.30389	4.9
608.25256	59.1
609.11298	104.9
612.00543	46.8
612.99872	27.4
614.20190	78.6
615.68231	130.3
616.55151	50.9
617.51880	79.8
618.46680	20.6
620.48297	361.4
624.00922	136.5
624.97223	15.1
626.75812	191.8
627.56610	434.2
629.88727	11.0
631.26544	242.8
632.59113	64.8
633.26971	43.9
633.92499	25.9
635.97223	138.1
637.27802	268.8
638.26935	140.7
640.12567	6.0
641.60260	135.4
642.20398	112.0
642.96460	46.4
644.79297	392.6
646.06146	119.9
647.02289	307.5
647.87482	97.9
648.89417	1599.4
649.64166	176.0
651.20197	190.4
652.28583	271.7
653.60858	344.0
654.47205	24.8
655.69696	247.1
656.64990	665.6
657.73926	209.9
658.81415	133.3
661.23145	378.0
662.48022	187.6
663.61957	9.6
664.80060	35.9
665.52533	104.1
666.33563	357.2
667.01636	50.4
667.76331	188.9
669.89838	849.4
670.99609	250.1
672.16766	285.4
672.84637	129.5
674.03387	526.3
675.13562	572.1
675.94678	41.2
676.62787	589.9
677.81458	264.0
678.62805	150.5
679.29266	117.9
680.40118	6.5
681.21112	70.8
683.32190	174.5
685.05768	63.4
686.84326	35.3
688.25177	199.8
689.04700	41.1
690.00348	39.6
691.42529	204.5
692.12531	98.0
694.26257	216.8
695.47528	24.4
696.97418	114.0
697.84625	200.3
699.11395	543.5
700.42365	76.0
702.32629	9.0
704.51251	17.5
705.46216	366.3
706.71216	245.8
707.57324	36.4
708.44641	3.9
709.28424	46.5
710.34808	14.9
711.77789	185.4
713.24036	66.7
714.17029	44.9
716.27936	38.3
717.42401	11.7
718.32971	13.8
719.75916	30.6
720.66809	60.9
721.44391	91.7
722.35022	41.0
723.05463	35.5
724.09705	27.1
725.90985	42.4
727.88104	42.3
729.69989	114.8
731.56525	123.0
732.19305	102.3
735.03888	43.2
735.73773	26.2
737.27826	358.7
738.59857	40.4
740.94415	46.3
741.55609	13.2
743.57721	66.3
745.47211	138.3
746.86810	112.0
749.00415	55.6
754.95844	24.6
757.35968	60.9
759.38495	62.0
761.13580	143.3
763.59796	54.5
765.35339	67.9
766.61383	12.0
769.68164	473.3
770.44952	136.5
771.91345	44.6
774.35693	34.8
775.27045	28.1
776.99957	28.1
778.13153	38.8
779.14142	26.8
788.49371	12.0
789.39832	88.6
790.89288	10.7
792.22784	32.7
793.75787	12.8
795.38055	10.7
799.00281	102.3
802.52850	27.8
803.46313	98.2
804.34998	54.5
808.96899	98.4
809.83295	134.6
811.82849	36.8
814.14386	65.1
815.11127	34.6
816.92670	36.0
819.24896	302.2
821.54968	105.7
823.54694	12.2
825.34711	1501.7	y (5) (1+), y (6) (1+)-NH3-P
826.11011	117.1
827.73309	86.1
830.51074	143.9
831.44067	24.0
832.96802	55.0
834.40234	46.0
835.51221	163.1
837.15375	952.7	b (6) (1+)
837.96240	159.3
840.60327	11.0
842.02557	59.9
843.70941	32.9
844.98853	38.5
846.59186	7.0
854.53070	14.6
856.39764	50.2
858.74542	53.1
859.46539	34.2
861.20404	94.7
861.94647	19.3
864.89349	70.4
867.44354	22.5
868.24750	8.6
869.61273	7.6
871.46216	49.0
880.01898	25.1
883.53711	39.1
884.31616	26.3
885.80023	87.2
886.58197	7.0
887.47015	13.8
894.94342	75.2
899.76758	10.5
904.54169	31.2
909.53473	15.6
910.85400	56.1
917.29224	28.8
922.43414	270.8
923.39569	38.8
931.06061	21.7
932.19086	41.8
938.30566	12.9
940.34589	8473.0	y (6) (1+)
941.34991	191.5
942.20435	38.2
950.21759	772.2	b (7) (1+)
951.41895	14.3
952.22284	29.2
958.58911	19.7
959.30988	13.5
969.67255	18.5
973.61816	7.0
975.33136	40.6
976.39471	52.6
976.99933	10.7
979.26471	8.4
983.71631	7.1
988.79565	16.9
991.39960	44.6
993.47388	5.1
999.03693	21.9
1001.21631	20.3
1005.61182	6.0
1007.90228	7.1
1017.60278	20.5
1022.25531	44.9
1023.43610	6.5
1035.35132	28.7
1052.36401	24.0
1053.57837	27.7
1063.36145	67.9
1070.46008	21.4
1088.55139	4.4
1103.84509	10.7
1105.98267	46.6
1115.92065	8.6
1133.95166	16.7
1178.81421	30.0
1198.93567	9.1
1205.36536	4.4
1226.22510	14.0
1232.33313	25.3
1264.07898	37.0
1322.07874	19.1
1358.33459	6.0
1365.46375	44.8
1374.84070	13.1
1416.59546	18.3
1677.52124	15.7
