# Supplementary material for: Phosphoproteomic Analysis of Platelets Activated by Pro-Thrombotic Oxidized Phospholipids and Thrombin
Source: PLoS One. 2014 Jan 6;9(1):e84488. doi: 10.1371/journal.pone.0084488 (PMC3882224; doi:10.1371/journal.pone.0084488)
Supplement: Annotated Spectra S1 — (ZIP) [file pone.0084488.s004.zip › ALDYYMLR_-23_2_89124.txt]

m/z	i	matches
170.16452	16.0
172.98785	5.8
175.15121	711.0	y (1) (1+)
176.28162	19.5
177.31267	49.5
182.98715	8.5
185.01682	1078.3	b (2) (1+)
186.11235	87.8
190.32765	8.5
192.11760	8.5
198.90878	16.0
204.96793	35.0
208.93364	48.0
212.21994	40.2
213.85297	20.9
217.18549	18.1
218.99989	32.6
220.34193	7.4
221.18159	6.3
222.86278	13.4
229.17194	37.5
230.30522	24.2
234.06503	7.9
236.34085	51.5
241.13643	27.9
243.14468	28.5
245.09499	30.4
247.27422	20.2
248.54779	26.9
249.20464	39.2
253.28601	18.4
254.62057	32.4
256.10959	14.5
259.90491	11.8
263.10693	7.4
264.92108	54.3
265.81509	18.4
267.30298	52.0
270.16132	47.0
271.27924	102.8
272.16888	71.8
275.29108	6.8
277.15228	8.5
279.99121	13.0
282.13885	42.2
283.07312	46.4
286.18564	51.5
288.23853	1949.2	y (2) (1+)
289.36896	124.4
290.20694	18.4
293.22369	13.0
294.41785	23.7
296.04340	14.5
297.18579	23.5
297.97079	23.0
300.18323	431.9
301.04886	4.0
302.18268	19.7
303.27106	50.9
304.07269	38.7
307.01727	76.0
307.75949	11.3
308.53064	34.1
310.21600	14.5
311.34686	16.3
312.26349	26.4
316.02875	14.5
324.34778	19.7
327.34351	7.4
328.76794	52.0
329.38971	13.5
330.37299	19.0
331.28833	13.9
332.37317	38.0
333.33691	58.1
334.24866	57.5
338.42645	37.9
341.51776	14.7
342.42969	7.4
344.02246	22.9
346.21155	15.2
347.37042	111.4
348.38605	35.1
349.18823	42.7
350.41980	18.4
351.13379	16.8
352.28473	14.5
353.30322	26.9
355.46289	22.3
359.10107	216.7
360.03748	36.2
361.50458	77.7
362.50824	89.7
363.27667	20.2
363.94318	30.2
365.29614	10.8
367.09320	32.4
369.52582	48.5
371.46289	62.7
372.42084	17.4
373.37933	6.4
375.35870	41.7
379.41364	10.2
382.74408	12.5
384.34442	31.8
387.38501	11.3
388.29547	45.9
389.19989	70.8
390.04004	7.8
391.97314	8.5
393.33856	27.7
394.53107	46.5
395.34174	32.7
396.30206	18.5
397.60516	30.6
398.99097	23.4
399.65271	53.2
402.17645	9.6
403.86945	54.3
409.38147	5.1
409.99298	16.0
411.18353	89.3
412.61401	22.0
413.50604	42.3
415.14081	5.7
416.44409	50.8
417.19843	45.1
418.03790	50.4
419.17194	802.8	y (3) (1+), b (6) (2+)
420.30096	378.2
421.26648	15.2
424.20972	74.3
425.11267	33.0
426.43970	186.3
427.22058	150.4
429.37701	8.9
430.26904	48.6
431.59216	38.7
433.09741	70.3
434.30011	116.5
438.28253	15.1
439.19281	15.3
440.20197	21.3
441.67383	52.1
442.71936	57.0
443.35748	4.0
444.88708	90.8
446.33893	27.8
448.55548	101.9
449.34473	218.3
451.30756	31.8
452.28735	29.1
453.84155	51.9
455.56256	21.5
457.41711	183.5
458.47540	122.6
459.32654	93.3
460.18616	19.0
461.25220	98.7
462.10205	181.8
463.33032	9.7
464.22180	45.7
465.63153	66.4
466.33252	95.2
467.20599	83.2
467.91034	18.3
468.73621	13.0
469.98999	158.8
470.92303	1592.7	y (6) (2+)
471.79871	199.8
472.41711	94.7
473.10352	123.3
473.92145	65.1
475.52448	85.3
476.27393	51.9
477.44720	135.5
478.19904	89.4
479.60321	35.8
480.54919	49.0
482.33167	141.8
483.17059	143.1
483.95514	3.9
484.71814	67.6
485.72327	47.9
486.94641	112.9
488.57501	179.3
489.40356	112.3
490.13745	69.0
491.75745	98.6
492.94305	53.8
494.48828	324.4
496.08081	6.9
497.17450	38.6
498.52429	245.5
499.47394	29.6
500.27148	180.4
501.14618	188.0
502.32721	45.3
503.31598	140.4
504.22040	82.5
505.08368	160.1
506.26306	114.2
509.16229	69.6
510.42578	63.6
511.59161	49.4
513.33612	189.4
514.08795	24.2
515.18268	146.2
516.38879	102.2
517.46185	77.7
518.20612	234.0
519.02472	214.1
520.11566	134.9
520.74048	18.9
521.77716	165.8
522.86346	137.4
523.52600	62.0
524.46631	296.7
525.29742	134.9
527.05737	1137.2	y (7) (2+)
527.79608	679.4
528.50690	92.1
529.86676	320.7
531.25592	192.8
532.49860	334.3
533.54871	89.5
534.39630	236.8
535.61407	213.3
536.40704	333.8
537.02362	59.2
537.72522	194.6
539.15491	243.4
540.19574	21.8
540.82880	178.8
542.46167	279.7
543.11249	1010.3	b (4) (1+)
544.11700	1009.8
545.10699	2322.9	[M+2H] (2+)-NH3-H2O
546.21063	758.8
547.65100	96.3
548.44489	122.3
549.38593	188.0
550.56726	608.4
551.41388	178.4
552.64886	1119.4
553.85223	2344.7	[M+2H] (2+)-NH3, [M+2H] (2+)-H2O
554.81439	444.1
555.69489	471.4
557.02313	33.4
557.85352	37.8
558.66766	23.7
562.78064	50.3
563.52789	43.9
566.23157	51.3
568.65369	27.0
569.44208	17.3
570.60736	90.5
575.06122	14.8
576.00055	40.0
576.89563	97.1
578.78619	63.4
579.58905	12.4
582.27460	1711.8	y (4) (1+)
583.36285	613.9
584.27301	67.8
586.53583	6.3
587.37640	9.6
592.07056	31.8
593.46533	94.2
594.28619	40.4
595.33447	88.9
596.08435	31.9
597.01904	22.4
597.78644	61.7
599.89740	123.0
606.46283	134.2
608.98602	147.5
613.47150	54.1
614.66644	15.2
615.32831	28.9
616.31055	56.6
617.24579	30.1
619.34216	15.2
620.36420	253.6
624.07086	40.4
625.10529	100.3
626.51776	63.8
627.23792	162.4
628.08148	35.2
630.01843	120.5
632.35114	10.2
633.71582	35.0
636.97009	103.0
638.18793	84.7
639.48212	133.9
640.46796	40.8
641.75342	67.3
642.64227	23.0
643.80750	105.3
644.63116	50.3
645.49420	190.3
646.85046	102.4
647.61627	85.0
648.67145	248.5
649.59363	253.2
651.23883	102.3
652.09052	335.8
653.91425	13.0
655.17194	15.2
656.57135	180.8
657.65979	93.2
658.50189	45.2
660.12170	100.6
661.15802	30.9
662.12885	65.8
662.98999	373.9
664.58234	49.8
665.36945	53.0
666.61456	298.2
667.84601	63.4
669.92432	111.2
670.56458	150.1
671.26758	85.8
672.83643	148.3
673.72760	18.0
674.69141	322.2
675.86084	123.7
677.35779	78.4
678.08807	456.4
678.99945	64.3
680.12146	100.7
681.17603	189.3
681.93536	27.1
683.98828	11.9
686.38470	71.7
688.23230	40.5
689.13208	137.7
690.26495	32.0
694.26581	106.7
695.79974	66.5
696.99628	67.9
697.73090	37.0
699.18903	352.1
699.81464	25.3
700.94812	5.2
704.11224	67.0
706.13959	975.4	b (5) (1+)
707.12909	150.4
708.21503	74.2
712.29822	81.2
713.36615	20.7
714.48077	18.8
715.26624	7.9
716.35028	53.2
719.78357	59.4
721.85443	146.8
722.66583	68.2
723.71466	205.9
725.02679	29.7
726.68817	43.0
729.55719	73.2
730.59662	118.3
731.46881	52.0
732.24823	134.7
734.40021	36.4
735.93719	41.5
736.72986	16.4
742.20270	48.4
744.47833	95.4
745.23505	6.3
749.74603	31.9
750.55133	47.3
757.99872	20.3
760.68292	61.8
761.66119	9.6
762.64557	20.3
763.76691	97.7
765.03741	92.6
766.05438	14.6
767.51758	31.3
768.20233	35.8
769.62708	20.1
772.41541	91.6
774.11865	30.2
775.28107	82.2
776.00482	38.4
777.22260	114.8
783.46832	46.2
787.01202	26.3
789.38904	57.1
790.15131	28.6
792.16559	74.6
793.07373	62.5
795.54242	43.7
798.23053	37.3
800.70203	51.2
808.79144	104.7
810.48022	38.9
812.98578	14.8
815.65015	6.4
817.53925	24.0
819.19098	174.9
820.62811	118.8
821.55103	16.7
825.36694	1680.2	y (6) (1+)-NH3-P, y (5) (1+)
826.36713	769.1
827.48004	71.8
829.22192	69.3
831.35352	20.7
832.43842	42.0
833.56683	30.4
835.44678	49.8
837.13434	1557.7	b (6) (1+)
838.15033	626.0
839.05786	256.7
839.70148	30.1
840.64935	9.6
841.44708	35.5
842.51776	5.7
843.33887	5.7
849.03955	9.6
849.90216	42.0
854.19757	65.1
855.34906	74.4
861.00903	92.1
862.24738	36.9
863.29486	63.3
866.46295	80.3
868.38257	27.9
874.45557	10.0
878.87354	20.1
881.61224	20.2
890.55573	14.1
891.30591	14.7
892.50122	68.0
894.86865	47.0
902.09814	21.2
905.02930	4.0
907.16852	17.5
912.47168	15.9
914.50751	30.2
917.38019	16.9
922.17804	227.2
923.51196	133.4
924.52472	55.8
926.21753	34.5
930.79791	18.6
932.21552	205.9
933.20367	153.9
934.12842	76.3
935.46783	7.4
938.74884	14.2
940.31622	11727.1	y (6) (1+)
941.32916	4978.5
942.40106	1309.0
950.24884	1574.9	b (7) (1+)
951.25659	824.2
952.16998	272.2
953.33746	33.1
956.65851	26.3
959.29730	32.9
962.40131	7.4
965.03564	40.3
968.46552	23.6
973.53351	20.7
976.61627	35.8
984.76294	37.0
994.17871	26.3
996.49396	10.2
1021.57788	77.5
1033.51343	13.0
1036.25562	24.2
1045.56079	33.1
1054.38806	5.7
1063.21606	55.6
1064.08569	42.9
1064.96460	37.6
