# Supplementary material for: Phosphoproteomic Analysis of Platelets Activated by Pro-Thrombotic Oxidized Phospholipids and Thrombin
Source: PLoS One. 2014 Jan 6;9(1):e84488. doi: 10.1371/journal.pone.0084488 (PMC3882224; doi:10.1371/journal.pone.0084488)
Supplement: Annotated Spectra S1 — (ZIP) [file pone.0084488.s004.zip › ALDYYMLR_-24_2_91393.txt]

m/z	i	matches
159.18315	32.6
168.08025	33.6
173.20660	18.6
175.16016	474.5
175.92108	115.1
177.08063	16.2
182.00856	12.9
183.25868	30.4
185.05859	828.0	b (2) (1+)
185.99603	23.1
196.19601	11.6
199.09537	68.2
205.16867	21.9
205.85629	25.5
211.05397	18.8
212.15575	7.6
215.15140	42.5
216.15279	36.5
219.16095	60.3
220.23999	39.9
221.19284	45.4
223.32544	8.0
227.86755	139.8
229.10660	76.3
232.26700	9.1
233.48041	5.4
236.11041	27.2
242.18457	12.3
246.30946	42.5
247.12532	6.4
250.67627	12.9
252.09564	42.1
255.32649	21.5
256.13568	20.9
257.20807	16.6
258.42398	41.1
260.51318	82.0
261.38947	66.1
262.81131	32.6
264.43079	38.4
265.28564	30.4
267.06250	23.4
270.08826	40.2
271.49927	69.7
275.24243	59.7
277.05212	22.0
278.25049	47.7
280.23248	28.4
285.19681	51.9
286.10706	29.9
287.04456	30.6
288.28198	1023.2	y (2) (1+)
289.11353	113.3
291.40042	59.1
293.18716	42.7
294.07794	5.9
295.17120	15.5
298.92950	25.8
300.06720	458.0
301.41016	50.7
304.94275	12.7
306.16858	51.0
307.43781	11.3
308.78638	77.6
309.54791	14.1
313.67877	75.7
314.33047	8.5
316.46326	18.4
319.07605	14.1
321.03516	16.5
322.39435	88.6
323.22961	7.5
324.06348	30.4
325.29156	64.0
327.53876	22.9
330.82544	49.4
331.54224	35.6
332.64655	9.7
337.02130	51.8
338.52863	11.1
344.21954	25.1
347.50659	18.9
349.04468	15.0
350.18231	7.0
350.96118	40.8
352.37592	26.9
354.38300	54.0
355.63684	27.1
359.05255	343.0
360.42810	20.6
361.18042	88.1
362.37390	23.1
363.99890	50.0
368.97345	7.0
371.36139	27.7
373.34167	54.2
375.08954	21.2
375.87842	70.3
377.62140	33.7
380.04529	35.2
381.31403	21.8
383.41803	45.5
387.18481	53.0
389.28247	16.5
393.36163	71.8
394.11243	37.2
395.10858	44.3
397.31219	62.8
399.36420	8.1
401.24481	19.6
404.52618	19.6
407.18280	13.9
409.11200	37.0
410.44556	22.9
412.20758	86.4
417.32251	24.6
418.35413	20.3
419.23865	750.0	y (3) (1+), b (6) (2+)
420.26880	238.5
420.96417	66.2
421.57117	81.4
422.28400	4.8
423.39642	12.3
425.47437	52.0
426.56848	57.0
427.26904	93.1
428.21552	28.3
429.52319	57.5
430.63397	89.6
431.47021	40.0
433.81519	162.3
435.61902	76.6
437.21796	24.6
438.14545	46.3
439.39581	42.2
440.57605	30.6
441.52332	58.9
442.25543	48.5
443.45905	7.0
444.52374	47.6
445.38574	68.9
446.36365	93.8
448.25494	120.9
449.11755	131.0
450.32037	23.0
451.02612	26.7
452.33319	51.2
452.95288	40.0
454.11133	158.5
454.87128	49.1
456.49408	39.9
457.23370	9.1
458.47076	128.4
459.19147	205.8
460.18341	29.9
462.12274	57.0
463.38721	117.3
464.20398	7.9
465.09918	25.0
466.60004	229.6
467.33020	121.4
468.05396	19.3
469.22540	80.2
470.68958	1129.8	y (6) (2+)
471.45782	653.1
472.43732	61.1
473.23651	176.2
474.36017	92.8
475.15527	170.8
476.11023	13.8
477.02747	45.2
480.41461	10.8
481.35144	28.8
482.31885	208.9
483.37970	14.4
484.29193	64.5
484.97443	29.0
486.25171	98.5
487.34064	8.6
488.40466	29.5
489.33307	142.4
491.61725	79.1
492.58002	98.1
493.82806	159.8
494.52325	13.0
495.21350	18.6
495.88666	90.2
497.03656	26.1
497.86420	165.7
498.55829	61.6
500.21637	229.4
501.11224	80.5
502.11823	99.4
503.06543	70.7
504.51141	145.1
505.60712	153.5
506.61890	8.6
508.27899	49.1
509.15643	136.8
510.38672	31.7
513.08929	295.1
514.65930	257.5
516.43585	187.6
517.50043	147.5
518.30969	224.8
519.38092	246.2
520.26233	321.0
521.64539	151.9
522.40826	21.2
523.25507	32.4
524.62598	83.4
525.38519	62.1
527.21112	1362.8	y (7) (2+)
527.91986	634.1
529.35748	189.9
530.32391	175.8
531.26556	219.4
533.01917	356.5
534.03912	269.4
534.65460	40.1
535.89789	86.7
536.82343	284.4
537.77985	431.2
540.01251	235.0
540.86395	84.0
541.51636	77.9
543.00409	1014.3	b (4) (1+)
544.17181	941.6
545.18121	2794.6	[M+2H] (2+)-NH3-H2O
546.07648	480.4
547.24774	122.5
548.93231	376.8
549.88257	146.5
550.75629	141.3
551.88275	179.6
552.85614	1487.2
553.86841	2526.2	[M+2H] (2+)-H2O, [M+2H] (2+)-NH3
554.94775	554.2
555.73523	120.9
556.94904	12.7
561.31854	40.4
562.37079	30.3
563.47052	5.9
565.27209	15.6
570.50360	17.2
571.65619	47.5
572.74445	43.6
575.88605	115.7
578.10370	37.5
578.87689	12.1
580.03076	22.4
580.64594	80.4
581.61743	145.4
582.39502	1638.6	y (4) (1+)
583.42206	383.3
584.31097	65.0
588.60040	14.5
590.13617	21.4
591.75757	59.2
593.08832	231.5
593.79181	70.1
598.31335	23.3
600.23206	37.3
602.99329	7.5
606.48535	10.8
607.62378	10.2
609.50140	33.6
613.47882	44.3
614.43774	15.9
615.96295	62.2
617.46100	87.1
619.48724	10.8
620.28613	10.2
621.74432	38.1
622.97101	59.8
624.81342	20.0
628.05035	67.6
629.16730	22.8
632.21808	324.4
633.37421	88.3
636.22614	41.1
639.40997	17.2
641.60071	125.8
643.56592	10.8
644.92450	145.3
645.72186	26.3
646.38385	12.9
647.40155	172.5
648.10089	17.2
649.13617	123.7
649.85858	89.0
650.52106	16.4
651.87030	102.0
652.91907	43.8
657.74316	74.5
658.78510	133.5
659.60211	10.2
660.32642	17.5
661.09894	35.3
662.47784	41.1
663.37927	76.9
664.55853	8.6
666.07123	34.1
667.15045	300.3
667.89819	37.1
669.63879	212.7
670.37482	51.3
671.30103	146.0
672.05377	103.5
673.04834	55.4
674.82916	133.3
678.28644	435.0
679.35468	234.5
680.35736	36.3
681.32501	119.7
682.17633	69.7
683.21606	37.1
684.27881	26.1
685.52411	53.9
686.34686	22.1
687.21008	131.0
688.29822	41.1
689.26459	43.8
690.09540	84.5
691.02515	31.4
693.64874	96.5
694.38684	37.7
695.51996	111.1
697.34149	50.6
699.17010	177.1
701.56549	31.0
705.46210	116.8
706.20160	587.2	b (5) (1+)
707.46222	276.6
708.35419	27.8
709.04523	30.3
712.66187	56.8
713.99011	21.1
715.50165	95.5
716.79730	13.4
717.42944	35.8
718.90027	29.4
720.79047	132.2
721.77954	20.3
722.60156	240.1
723.29993	8.7
724.46222	88.4
726.61194	25.6
728.47797	30.1
729.12689	11.8
730.83801	176.6
731.98712	153.0
732.85809	109.4
733.94647	41.6
735.40619	10.8
736.89423	98.6
737.55981	107.0
738.20099	43.5
742.42786	32.0
743.95593	46.7
744.63202	77.2
745.99390	38.5
747.56915	40.3
749.48004	18.3
750.10217	12.7
750.80023	58.6
754.12762	19.1
755.85626	62.6
757.71344	9.1
758.87054	35.8
759.80206	70.9
761.23346	107.9
762.34619	69.3
765.14178	27.6
766.05243	46.4
766.88300	66.0
768.43341	82.5
770.52716	83.0
772.61108	128.1
774.34863	9.1
775.53253	20.2
776.88104	24.1
778.64032	103.5
779.77765	99.2
781.02618	27.8
783.30157	50.5
785.36383	16.5
787.41632	18.4
788.61597	17.5
789.59039	97.5
790.93365	19.1
791.73407	54.1
793.35571	9.1
796.88989	28.4
807.23248	19.9
808.40753	36.5
809.36786	116.8
814.81732	27.9
815.62115	28.8
819.16113	191.5
820.07770	112.6
821.07867	11.8
822.45636	36.4
824.36560	16.0
825.38269	2110.3	y (5) (1+), y (6) (1+)-NH3-P
826.45721	754.6
827.38605	247.0
828.71753	93.2
831.29193	18.1
833.80469	15.9
835.49316	74.1
837.12982	1442.5	b (6) (1+)
838.10370	603.9
839.39673	59.0
840.42529	16.6
841.61670	49.9
843.52472	54.2
845.64655	23.3
849.27399	138.9
850.34149	34.2
854.70514	10.0
858.44171	7.5
860.97827	123.0
863.46558	44.7
864.14496	36.8
864.96637	15.5
865.92596	30.6
873.33307	15.6
874.29913	18.7
875.08038	71.9
878.30640	34.7
879.45685	14.3
885.52509	12.2
890.11621	14.9
897.39966	9.1
903.53973	9.7
904.57513	73.4
905.49365	73.6
908.44843	13.8
909.27783	35.1
917.98676	70.8
920.34735	21.8
922.15601	262.8
923.45215	82.0
924.68597	7.0
928.49933	26.7
932.14764	418.1
933.25677	27.2
934.16754	51.0
940.31866	10762.5	y (6) (1+)
941.33423	5014.8
942.47308	1037.3
943.48029	11.2
944.52118	16.4
950.10181	1942.2	b (7) (1+)
951.18042	866.7
952.31958	170.1
955.55804	14.5
959.64447	52.8
960.79865	15.9
962.09937	135.0
962.76538	38.7
968.25562	24.5
971.13885	19.4
974.89575	42.7
975.73828	11.3
976.43073	28.3
977.30151	21.3
978.15747	74.3
979.30127	121.8
985.90521	27.1
987.80768	16.8
990.16284	59.2
993.31146	6.9
994.48773	69.7
996.25726	16.0
1004.20459	36.3
1016.08942	18.1
1021.88947	23.7
1022.59564	13.8
1024.19788	31.2
1026.47363	11.9
1029.60767	7.4
1037.15601	10.7
1044.60583	11.1
1053.42810	45.2
1059.61707	15.4
1063.40369	127.8
1082.64038	11.4
1086.52979	54.1
1087.93127	63.9
1101.36609	11.8
1123.46436	40.3
1127.09302	10.6
1137.33667	17.5
