# Supplementary material for: Phosphoproteomic Analysis of Platelets Activated by Pro-Thrombotic Oxidized Phospholipids and Thrombin
Source: PLoS One. 2014 Jan 6;9(1):e84488. doi: 10.1371/journal.pone.0084488 (PMC3882224; doi:10.1371/journal.pone.0084488)
Supplement: Annotated Spectra S1 — (ZIP) [file pone.0084488.s004.zip › ALDYYMLR_-25_2_89030.txt]

m/z	i	matches
158.83678	17.0
165.08350	6.1
168.22307	31.1
172.51245	24.8
173.19084	8.4
173.88811	42.8
175.18645	780.4	y (1) (1+)
176.29335	128.2
181.23593	40.1
184.97751	1334.9	b (2) (1+)
186.26054	24.5
199.36823	7.6
203.27934	15.0
209.26707	57.2
211.08795	18.2
214.97656	27.9
215.98737	10.8
218.25676	18.7
219.20355	47.5
222.26093	26.8
224.14655	15.7
225.09592	21.1
227.46915	19.6
228.79135	129.9
230.29608	14.4
231.19063	13.9
237.27162	15.6
239.22903	29.0
241.93912	29.4
249.04501	42.8
251.23242	4.4
257.35468	27.1
258.25543	45.3
260.34061	43.2
261.48639	5.9
262.37585	34.5
265.41394	38.8
266.32181	40.0
268.20700	9.5
270.28329	79.3
271.43088	6.1
272.98499	21.1
275.24561	34.9
278.38971	33.7
279.00037	21.1
281.03375	8.4
283.82816	24.8
284.85269	43.9
286.10770	11.3
288.30798	1634.9	y (2) (1+)
289.29013	330.3
290.11127	36.6
291.15521	38.4
295.55426	29.9
297.31104	33.1
297.99567	14.9
300.28027	890.1	b (3) (1+)
301.12860	82.5
302.27960	27.7
303.46326	38.0
305.44125	27.2
307.12372	42.0
309.59698	37.3
310.56909	21.6
312.21750	53.7
313.29016	24.8
314.08984	34.6
315.32510	55.8
321.55725	28.5
322.43634	39.2
324.33270	13.1
327.36292	16.8
328.32074	32.9
330.31848	67.5
331.17346	107.6
332.07288	16.7
334.36121	30.0
335.32391	38.6
337.45825	89.5
338.19489	28.9
339.54291	8.4
340.44061	26.6
341.65436	5.5
343.32971	28.8
343.96063	36.3
347.36285	32.6
349.38391	70.9
351.20557	57.2
352.55872	5.5
353.16040	23.6
354.63556	49.1
355.29474	8.7
358.11005	12.1
359.11328	332.3
360.17023	43.9
361.41589	27.0
362.08002	11.2
363.56036	17.4
364.37201	5.5
365.86139	53.1
367.12085	57.4
368.14844	6.1
369.44934	20.5
371.39160	52.1
372.18408	52.4
373.10742	27.0
374.43951	54.2
376.50690	23.3
377.49207	11.7
380.28149	65.1
381.51154	35.2
382.55939	74.3
383.47815	32.7
385.25220	61.2
388.29962	26.4
388.97925	16.2
390.51569	14.1
392.08087	22.3
393.29120	138.3
394.43298	38.0
395.28625	16.2
396.37183	30.5
397.35962	13.1
399.63251	16.7
402.02655	32.3
404.59668	18.8
405.39813	39.7
407.05377	32.0
409.26477	60.0
411.18695	78.4
412.41736	8.4
413.28937	26.9
414.22662	30.1
415.23523	40.8
416.29596	6.6
419.25275	1324.2	y (3) (1+), b (6) (2+)
420.53027	98.4
422.46564	56.9
424.36731	45.7
427.23920	338.0
428.34851	30.9
429.79614	44.0
431.32904	22.9
432.11200	31.5
433.52911	57.0
434.52979	82.3
435.45752	49.0
436.29401	38.8
438.12317	14.4
439.70233	39.3
441.19464	63.0
443.72021	64.8
444.99670	27.9
446.00580	8.4
447.00977	44.1
449.03979	179.9
449.75952	3.2
450.37494	69.4
452.26672	158.7
453.02277	17.0
454.00824	53.6
454.93427	42.9
456.13080	35.0
457.37482	115.9
458.25104	53.7
459.30145	237.9
460.88843	40.8
462.03943	207.8
465.83783	165.1
466.60931	65.9
467.31909	20.5
468.12866	144.0
469.34052	45.4
470.83313	2763.1	y (6) (2+)
472.21973	221.8
473.18146	93.8
473.82410	83.5
474.55176	107.9
475.44446	21.2
476.37006	67.3
477.32056	58.3
478.27661	38.7
480.08801	18.8
480.90576	7.7
482.28253	407.5
483.38031	33.5
484.26288	29.7
485.47333	131.0
486.07910	56.6
487.53619	174.2
488.70819	48.4
489.35785	46.5
490.13074	58.4
491.23700	24.7
492.55573	74.0
494.18665	96.4
495.12177	60.6
496.02795	28.8
497.52209	230.5
498.39026	25.9
499.82208	189.4
500.70844	105.3
501.60834	65.0
502.39178	89.7
503.39508	188.6
504.41815	133.0
505.52081	31.2
507.14648	142.9
509.24780	37.3
510.06769	6.0
511.11475	25.9
512.21826	109.6
513.21143	65.3
514.07147	165.6
514.80963	195.8
515.41083	116.5
516.32648	164.7
517.50031	188.4
518.44281	181.6
519.15643	34.0
519.84009	216.4
520.71735	192.8
522.10040	126.5
523.05560	58.8
524.44330	231.6
525.47791	18.6
526.60791	210.5
527.52429	1251.5	y (7) (2+)
528.35846	128.4
529.63721	135.4
530.81641	204.8
532.20923	357.8
533.21277	442.5
534.08344	255.0
535.11945	339.0
536.23065	298.7
537.31256	290.2
538.58368	275.1
539.83966	428.6
540.60834	12.6
541.46191	88.1
543.10956	1296.7	b (4) (1+)
544.35321	1128.9
545.23468	2856.8	[M+2H] (2+)-NH3-H2O
546.18610	813.8
547.75507	236.8
549.03503	206.7
550.23456	265.0
551.04205	69.4
552.48029	800.5
553.60956	2527.6	[M+2H] (2+)-NH3, [M+2H] (2+)-H2O
554.48285	1328.1
555.45972	396.0
556.29462	117.1
557.24927	79.2
558.20367	22.2
562.25983	54.6
563.14740	8.9
563.89496	23.8
569.59308	29.4
572.18073	65.2
573.44904	8.4
575.95715	172.7
577.30780	155.9
578.39685	52.7
580.49493	37.6
581.60040	83.4
582.35364	1872.2	y (4) (1+)
583.60419	733.9
584.59821	43.5
585.37573	19.0
586.47028	124.2
587.91705	16.8
589.26538	27.7
590.20184	12.2
591.68524	25.9
593.05756	64.2
595.93988	83.2
596.88440	53.8
598.80756	134.7
600.93274	86.3
601.75629	95.2
603.89032	157.3
607.90723	150.7
608.87988	60.5
609.75256	91.3
610.48969	43.5
612.51715	24.3
613.58990	57.1
614.82355	86.3
616.42218	69.4
617.42462	24.5
618.93030	104.3
619.94073	102.2
620.68365	5.0
621.52191	31.8
622.59540	15.1
624.31757	97.3
625.01746	48.5
626.78168	13.9
627.65680	245.1
630.03430	60.3
631.24591	32.4
632.32343	312.1
633.42017	29.2
636.63904	132.8
637.98016	30.9
638.60010	127.3
639.74078	5.7
640.68896	56.5
641.69800	81.7
643.22430	94.6
644.85858	342.2
646.48065	35.3
647.13794	19.5
648.63678	290.2
649.62604	407.4
650.90399	95.4
651.75763	142.5
652.39386	254.2
653.30719	124.4
654.70428	19.1
657.12360	431.0
658.30585	47.2
659.02423	6.1
661.08618	93.6
662.85938	179.7
663.66016	74.0
665.09772	62.7
666.42395	315.0
667.11859	317.2
667.85388	11.4
668.72980	96.6
669.46332	46.0
670.38403	45.6
671.03094	47.4
671.89929	54.0
673.20758	46.7
674.26019	228.3
675.48853	320.4
676.22192	61.8
677.23920	28.9
678.34943	509.1
679.38922	220.5
680.39215	36.3
681.75708	29.4
682.39484	9.5
684.08807	20.5
685.34906	45.9
687.69135	6.7
689.11536	260.2
690.03534	21.3
691.61951	84.9
692.30585	33.9
694.35632	131.2
695.02954	143.8
695.69452	3.5
697.34698	26.4
698.68829	461.6
699.51111	506.3
700.29596	80.8
701.22772	140.0
702.41083	33.9
703.06512	31.2
704.65442	10.2
706.17181	562.7
707.08759	232.0
708.26831	41.3
709.82251	32.6
711.05780	10.2
713.40875	145.4
714.85461	11.0
715.74701	14.8
716.53271	56.9
720.37518	49.5
722.01935	96.5
722.78693	47.5
723.92279	43.3
725.09198	36.6
725.77173	39.3
726.54291	24.2
727.46924	36.9
729.89099	203.5
730.78693	7.8
732.00702	354.0
732.95557	46.4
735.04926	101.7
735.73126	77.1
736.39490	7.2
737.33142	311.4
743.52057	12.4
744.90070	104.6
746.25842	39.2
747.14630	10.3
748.10242	48.5
749.95038	69.4
752.51575	60.1
757.36517	7.2
761.36182	145.6
762.43372	105.5
765.82684	52.2
767.03882	85.6
767.89325	6.1
769.98486	163.1
775.62067	66.8
777.78711	15.0
778.47284	112.2
779.88745	120.3
781.37463	11.3
786.29126	36.1
787.43860	88.5
789.09644	95.9
791.21234	36.0
792.44196	16.8
800.42792	14.2
803.05371	49.8
803.86688	100.6
808.78168	148.9
809.61237	14.8
810.53821	28.1
819.18481	245.1
820.17206	214.7
821.10602	17.4
823.58649	17.6
825.34729	2395.9	y (6) (1+)-NH3-P, y (5) (1+)
826.40759	1231.4
827.46704	236.5
828.67529	120.0
831.23651	30.4
835.79590	49.8
837.11981	2007.5	b (6) (1+)
838.23431	399.5
839.15137	22.8
841.71967	88.4
844.75684	59.9
848.30341	86.9
849.21802	16.3
850.14453	62.6
851.77466	70.2
853.40259	84.6
855.06158	33.5
860.95044	42.7
863.58099	73.2
864.81519	94.6
865.45483	25.4
866.41754	70.8
868.25043	109.1
870.77686	17.9
871.93158	36.9
874.15723	39.8
880.36615	19.1
881.85590	13.9
882.46191	29.6
890.34521	39.3
892.56024	50.8
896.19843	22.6
905.13251	63.6
911.12054	28.9
912.59113	57.3
922.35773	259.5
923.32202	169.8
924.10968	80.8
930.46802	20.8
932.18488	208.0
933.32184	153.6
934.71313	41.4
940.32404	13868.4	y (6) (1+)
941.36005	6212.9
942.43115	1032.9
946.26007	65.9
950.13287	2435.5	b (7) (1+)
951.15961	905.2
952.20135	38.9
953.20062	8.1
962.19537	84.9
963.04492	15.8
975.34540	46.2
977.36841	182.6
978.94122	81.9
979.63239	8.8
984.82538	22.7
994.26825	11.3
995.16754	30.1
996.56689	28.8
1009.31104	76.9
1014.54565	31.9
1023.20111	28.3
1028.52820	23.1
1034.85193	45.0
1053.36157	46.9
1054.73376	16.1
1056.50989	30.0
1059.26111	68.6
1062.02454	12.7
1063.16003	72.0
1064.33252	84.4
1071.75928	10.1
1091.95520	18.7
1093.46838	20.9
1100.70667	57.9
1104.70996	33.5
1137.94202	8.2
