# Supplementary material for: Phosphoproteomic Analysis of Platelets Activated by Pro-Thrombotic Oxidized Phospholipids and Thrombin
Source: PLoS One. 2014 Jan 6;9(1):e84488. doi: 10.1371/journal.pone.0084488 (PMC3882224; doi:10.1371/journal.pone.0084488)
Supplement: Annotated Spectra S1 — (ZIP) [file pone.0084488.s004.zip › ALENGDADEPSFSDPEDFVDDVSEEELLGDVLK_-8_2_149665.txt]

m/z	i	matches
346.40237	10.2
354.54449	5.9
359.29681	8.6
365.11789	8.6
368.24716	6.1
370.27991	10.3
371.37479	12.7
381.07550	12.1
385.13016	6.6
394.02621	15.7
395.85699	6.9
400.03058	4.6
416.55603	5.2
424.26440	4.3
427.22183	15.7
429.13589	15.6
432.34344	14.6
433.29791	6.3
435.24936	9.0
436.99060	18.0
441.53830	26.2
453.24280	11.2
455.56067	14.0
457.68054	7.2
466.43329	16.6
469.08707	4.9
472.25116	4.9
474.26044	123.7	y (4) (1+)
476.22162	18.7
483.03293	3.1
484.15857	4.9
493.10083	5.8
497.61981	10.6
499.35544	23.8
501.37271	11.2
506.25940	9.9
509.07935	8.0
510.02142	21.5
511.31573	15.6
513.59009	7.8
516.31238	15.4
518.76880	22.1
522.73090	29.7
524.40430	18.4
525.36682	35.4
530.70050	6.9
531.37775	193.8	y (5) (1+)
532.45947	144.2
533.32159	4.3
536.33856	11.1
539.07996	27.6
545.38885	14.7
548.15125	7.5
552.26764	6.9
554.42664	5.2
557.21667	4.0
560.26917	18.0
562.18677	11.2
566.48785	25.2
567.33765	10.2
569.56812	6.4
573.99866	13.5
579.38672	3.7
583.18787	7.1
584.14270	8.0
588.19836	5.0
589.37000	3.4
594.29041	5.6
595.44885	15.0
596.31342	49.6
597.47644	9.3
598.25085	2.2
600.57166	26.9
601.36096	7.3
604.14105	10.5
607.06854	6.3
608.55078	23.3
611.11963	6.5
613.52283	17.4
615.29791	52.9
620.61151	3.4
625.29480	9.6
628.16516	14.4
636.58917	18.2
638.23853	73.6
638.92920	3.5
643.29236	13.6
644.38867	62.5
645.40259	15.2
647.66650	16.4
650.87427	29.7
651.62561	8.6
652.43823	11.8
654.10376	97.7	b (7) (1+)-NH3
655.44489	25.1
657.33948	23.2
660.54645	9.2
662.89905	7.2
665.24481	17.3
669.12805	6.9
670.11737	4.7
671.39862	47.7
673.26965	29.0
674.06219	7.0
679.22107	29.5
680.26721	18.3
681.23962	18.5
687.75317	9.0
688.55859	12.5
698.45190	5.2
701.15619	25.0
702.49255	13.1
703.33844	4.9
709.33600	8.3
713.21454	11.2
722.54089	7.2
723.60754	5.3
725.33887	8.7
726.41815	24.4
728.41107	13.0
729.57983	12.4
735.64441	13.4
739.43927	12.4
741.43152	17.1
742.15253	19.6
742.99866	30.4
743.88000	14.0
751.11157	59.1
752.88000	21.6
754.34436	24.0
757.56329	82.3
758.56256	129.5
760.40076	9.1
762.52686	28.4
765.34326	27.4
766.47192	28.7
768.26453	18.4
769.08887	105.7	b (8) (1+)-H2O, b (8) (1+)-NH3
770.54962	25.7
771.33002	23.7
772.27344	19.9
774.11047	33.5
779.38361	12.5
780.50183	5.2
781.98761	42.8
784.23389	25.4
786.33551	203.2	b (8) (1+)
787.48560	118.6
788.80231	66.1
797.46240	6.3
799.09668	31.0
801.31177	13.5
803.06854	7.2
804.01227	32.3
805.54370	8.0
806.52490	16.3
808.09369	6.7
812.46130	9.7
816.29144	6.0
819.43317	9.0
821.40430	2.8
824.28192	46.9
826.46680	21.4
828.04974	19.9
829.03876	2.2
831.12488	31.7
833.04865	11.2
834.14691	12.2
838.28503	23.9
839.08093	65.4
840.40601	5.5
844.04211	15.5
847.76331	12.1
848.39270	4.6
851.41248	6.1
852.18518	5.8
854.46387	7.5
855.56836	11.8
856.43933	10.9
859.62402	7.2
861.94531	33.6
862.78149	4.2
863.44922	19.9
868.21069	45.8
868.99231	4.0
869.92102	35.2
870.72839	33.6
871.51953	25.0
872.53613	8.6
873.45764	45.9
874.14771	21.9
880.11597	19.6
881.11072	37.3
882.37280	25.6
884.22888	24.5
885.01135	3.1
886.52795	102.9	b (17) (2+)-P, y (8) (1+)
887.19604	7.8
888.72290	6.1
890.11096	16.0
891.48279	27.7
892.93982	30.0
895.43091	8.9
896.41602	12.6
897.46375	233.3	b (9) (1+)-H2O
898.22913	239.2	b (25) (3+)-P, b (9) (1+)-NH3
899.14185	155.8
900.33337	58.4
901.38916	17.2
903.55212	33.3
904.37683	70.8
905.11060	8.0
906.80786	12.8
907.54236	6.8
908.14282	14.4
911.29224	10.2
915.12634	1010.6	b (9) (1+), y (24) (3+)-H2O, y (24) (3+)-NH3
916.23877	499.2
917.32922	72.8
918.20532	39.5
921.15173	3.2
923.56201	6.0
924.42346	2.8
926.36292	17.1
929.11096	14.8
930.38892	22.5
934.81311	50.7
936.16724	25.8
937.25684	9.9
938.23792	14.2
939.45618	7.7
940.68945	35.9
941.72424	18.5
944.15247	67.9
945.20178	64.7
945.82458	13.5
946.72644	11.4
949.31348	29.2
950.48999	12.4
951.58191	9.8
953.33752	43.7
954.47913	22.3
955.29810	31.2
956.41211	2.2
957.78662	28.6
960.16992	40.3
961.05603	10.7
961.86328	47.6
962.53723	39.8
964.45850	27.4
967.00757	84.8
967.77148	54.8
968.41162	18.1
969.27527	31.5
970.49780	26.4
971.32910	11.8
972.75000	13.8
974.26196	23.9
976.97974	3.7
977.86499	43.8
978.78650	9.5
980.33032	30.5
981.68311	47.9
982.66333	17.1
984.24353	133.1
985.26062	33.6
986.62878	14.2
987.51123	26.3
990.66431	6.1
992.07813	12.6
993.78760	11.2
995.36499	47.6
996.73779	45.1
997.73328	70.7
998.52173	6.9
1000.30505	73.0
1001.20728	56.1
1002.36450	8.0
1003.45776	8.3
1004.31360	10.6
1005.20984	3.7
1009.18262	120.6	b (18) (2+), b (19) (2+)-P
1010.07581	39.6
1011.14331	18.6
1012.18677	14.1
1013.39001	19.1
1014.41492	4.3
1015.30261	168.2	y (9) (1+)
1016.39490	177.3	b (28) (3+)-P, y (18) (2+)-H2O
1017.35974	48.3
1018.28406	28.7
1019.34607	43.5
1020.58826	14.4
1023.24316	16.6
1024.30591	31.5
1025.44714	5.2
1026.61768	22.8
1027.36206	6.8
1028.17078	37.9
1030.37549	29.9
1031.07532	7.6
1032.12451	50.3
1033.31641	26.7
1034.58850	6.1
1036.29907	19.9
1037.77722	88.2
1039.20630	28.7
1040.16418	24.6
1041.11877	2.8
1042.41174	31.0
1043.03015	4.1
1044.38501	49.7
1045.42322	7.8
1046.46765	13.3
1047.75708	24.0
1049.09473	5.8
1049.69739	34.7
1050.56873	51.3
1052.14746	2.9
1054.48523	3.1
1056.49463	40.8
1058.12207	228.5	b (20) (2+)-H2O-P
1058.76807	315.1	y (28) (3+)-NH3, b (20) (2+)-NH3-P, y (28) (3+)-H2O, b (19) (2+)
1059.44226	24.9
1060.44238	23.8
1061.39258	2.6
1064.39624	4.1
1066.14111	44.6
1067.25220	25.4
1067.91602	19.5
1068.53540	141.0	b (29) (3+), b (30) (3+)-H2O-P, b (30) (3+)-NH3-P
1069.35400	10.2
1071.10608	39.2
1072.48608	17.9
1073.40662	163.1	b (30) (3+)-P
1074.30298	76.9
1075.48303	121.9
1076.27344	29.0
1081.32983	65.6
1082.24951	28.6
1083.84082	36.5
1084.99927	18.0
1085.81201	62.2
1086.52588	17.3
1087.58301	63.7
1088.74390	26.0
1090.68848	30.0
1093.31238	10.3
1094.66211	18.3
1095.61646	81.4
1096.70337	10.6
1098.76648	55.8
1099.40649	207.1	b (11) (1+)
1100.28979	49.9
1101.23022	39.6
1102.46472	125.3
1103.53418	66.1
1104.46899	13.2
1105.37830	41.3
1106.07043	14.3
1107.53345	14.0
1108.56665	50.5
1109.39075	60.5
1110.23242	64.8
1111.38245	54.0
1113.21802	9.8
1114.34448	14.2
1116.33508	112.0	y (30) (3+)-NH3, b (20) (2+), b (21) (2+)-NH3-P
1117.42236	83.6
1120.38452	49.2
1121.00183	11.1
1122.29944	10.7
1124.87158	71.6
1126.42102	854.0	y (31) (3+)-NH3-P, y (10) (1+)-H2O, y (31) (3+)-H2O-P
1127.47681	744.1	y (10) (1+)-NH3
1128.45459	182.4
1129.56812	63.0
1131.94165	50.9
1133.73560	32.6
1135.24792	121.2
1136.14478	19.4
1137.85168	6.8
1138.67908	14.8
1139.30859	31.9
1140.47290	42.0
1141.65198	7.9
1144.02588	36.7
1144.70874	41.2
1145.54407	21.6
1146.74683	43.5
1148.44019	109.2
1149.28125	11.9
1149.96460	15.3
1150.77393	112.3
1152.09082	66.3
1154.52075	43.5
1155.56274	11.7
1156.51904	63.2
1158.09497	31.7
1158.84912	99.2	y (31) (3+)-H2O, y (31) (3+)-NH3
1159.45984	41.2
1160.19373	73.6
1161.16248	333.9
1161.95374	202.8
1162.67310	3.2
1163.38281	12.5
1164.35645	39.6
1165.59717	87.3
1166.57776	216.6	y (21) (2+)-P
1167.60437	143.5
1168.53235	108.7
1169.77148	208.5	y (32) (3+)-P
1170.38354	105.3	b (32) (3+)-H2O
1171.05750	24.9
1172.07031	12.5
1172.93945	107.0
1173.98853	135.6	b (21) (2+), b (22) (2+)-P
1174.94434	151.7
1176.04736	143.5
1177.08484	95.2	b (32) (3+)
1178.24365	112.4
1179.23779	41.4
1180.77234	55.0
1181.62463	46.6
1182.41528	94.0
1183.39551	82.7
1184.55591	89.3
1185.51880	14.2
1186.41187	93.8
1187.44116	217.9	[M+3H] (3+)-H2O-P, [M+3H] (3+)-NH3-P
1188.26270	148.4
1189.18213	167.6
1190.80444	88.9
1191.57349	15.0
1192.85364	347.9
1193.80566	1212.0	[M+3H] (3+)-P
1195.12085	243.9
1196.32104	228.4	y (32) (3+)-H2O, y (32) (3+)-NH3
1197.16309	128.2
1198.30103	168.9
1199.46057	158.1
1200.45593	336.9
1201.50659	242.2	y (32) (3+)
1202.34363	11.7
1203.37158	118.9
1205.01855	216.6
1206.70435	260.1	y (21) (2+)-H2O
1207.53296	582.0	y (21) (2+)-NH3
1208.58057	181.6	b (23) (2+)-H2O-P
1209.38037	434.9	b (23) (2+)-NH3-P
1210.31177	562.6
1211.17896	113.0
1212.03174	38.3
1212.65857	49.6
1213.63818	21.2
1214.69116	24.1
1215.82068	33.6
1217.26807	16.5
1218.23193	28.6
1225.35022	3.1
1229.05298	19.4
1231.47705	17.7
1233.63110	10.7
1234.50220	2.2
1240.89063	10.5
1246.27014	130.4	b (12) (1+)
1247.41858	138.7
1249.43372	16.5
1250.93250	26.5
1252.57397	55.7
1253.26501	9.5
1257.92542	63.4
1258.60327	21.8
1264.27625	42.8
1266.38599	24.1
1267.08643	18.6
1271.90576	44.6
1272.65747	78.6
1273.50891	51.0
1274.19226	38.7
1275.11865	6.4
1276.57373	8.7
1277.67358	19.6
1278.42004	54.9
1280.45691	20.3
1281.83655	96.5	b (24) (2+)-P
1284.46704	27.1
1287.90955	18.2
1288.76587	50.4
1289.60132	97.7	y (22) (2+)
1290.45874	22.4
1291.12109	27.1
1292.22070	18.4
1293.25159	31.1
1294.39478	20.3
1297.61060	38.9
1298.36230	5.3
1299.32153	11.5
1301.25903	20.9
1304.05042	7.7
1305.09143	19.8
1306.33276	18.2
1307.03052	27.0
1308.77930	37.1
1310.07117	22.1
1316.45679	41.8
1317.28406	88.7
1318.24170	34.5
1319.66406	9.9
1321.86108	40.1
1322.90894	66.7
1324.44116	11.0
1325.65637	22.5
1327.84253	36.7
1330.62256	45.3
1331.51978	27.9
1332.94629	358.2	y (23) (2+)
1333.78015	43.1
1335.11072	28.3
1336.77417	33.7
1337.79004	24.2
1338.54089	14.2
1343.70642	24.1
1345.00647	30.1
1346.62207	29.0
1349.49939	9.6
1350.50745	6.9
1352.48022	48.4
1354.17004	36.1
1355.03320	13.3
1355.89685	8.1
1356.86169	28.4
1358.00024	1.6
1360.15100	33.5
1361.24426	7.8
1364.04980	37.1
1368.30713	86.4
1369.19910	17.9
1369.79932	6.6
1372.30249	169.7	y (24) (2+)-NH3, y (24) (2+)-H2O
1373.03931	87.9
1378.27917	4.0
1381.20386	1780.4	y (24) (2+)
1382.00720	1043.6
1382.70129	706.3
1383.49133	51.5
1385.37805	69.9
1386.79724	59.9
1387.52124	2.4
1388.97009	13.3
1391.42053	48.1
1392.41833	14.8
1395.49438	35.0
1396.23254	16.5
1396.96350	24.3
1402.64319	18.7
1404.38550	82.7
1406.46594	19.2
1407.61121	34.1
1410.05249	4.6
1411.33728	42.4
1412.14709	36.7
1413.12988	4.0
1414.23657	32.1
1415.22473	61.3
1417.58679	14.5
1418.51770	56.6
1419.95166	8.4
1421.76013	58.4
1424.22449	11.1
1425.05872	9.1
1426.14038	20.9
1427.61877	30.7
1428.64893	6.1
1431.32129	70.4
1432.42932	109.5
1433.47571	22.7
1434.46143	89.5
1435.45801	8.9
1436.10791	17.8
1437.56482	33.2
1445.40747	115.2	y (26) (2+)-H2O-P
1446.28381	346.6	y (26) (2+)-NH3-P, y (25) (2+), y (13) (1+)
1447.07910	30.9
1447.72180	30.3
1448.63586	4.8
1449.91968	48.8
1451.00647	4.9
1453.64392	25.5
1454.65625	12.3
1455.34778	9.5
1456.65881	51.6
1457.41516	16.0
1458.66199	10.2
1460.39990	112.6	b (26) (2+)
1461.04407	74.7
1463.27734	48.8
1465.54065	15.0
1466.16272	24.7
1467.58362	57.7
1469.29053	226.3
1470.45422	104.3
1471.08850	19.6
1472.08984	14.5
1474.35168	18.3
1477.29480	18.8
1478.11243	32.2
1479.96851	8.4
1484.01685	47.5
1485.73767	25.4
1486.37695	5.1
1487.45093	20.5
1489.20911	88.8
1489.96155	29.4
1490.85974	5.7
1491.47571	31.9
1492.12842	44.7
1494.30359	48.3
1497.67041	4.3
1499.54712	9.3
1500.48083	85.6
1501.78870	71.1
1502.90320	60.7
1503.82642	193.3	y (26) (2+)
1504.72742	29.0
1506.21838	21.7
1507.28357	12.7
1508.30579	134.4	b (27) (2+)-H2O, b (27) (2+)-NH3
1509.16479	22.9
1509.91968	80.9
1510.80908	24.8
1511.64246	6.9
1512.89441	4.0
1514.59058	4.0
1516.15808	151.4	b (28) (2+)-NH3-P
1517.28259	312.3	b (27) (2+)
1518.11987	38.9
1518.78662	19.5
1519.60706	16.0
1522.83850	13.6
1524.40515	158.4	b (28) (2+)-P
1525.14600	213.7
1526.15356	18.7
1528.09680	38.7
1528.87537	47.6
1529.48645	36.5
1530.54150	95.9	y (27) (2+)-NH3
1531.55261	26.1
1532.26428	31.2
1532.94080	9.2
1536.43616	8.3
1538.46204	23.9
1539.80542	141.2
1541.64258	12.9
1542.82300	11.4
1544.10632	12.8
1545.16760	46.5
1545.91772	8.3
1547.59460	56.4
1549.22742	19.3
1550.45105	24.5
1552.73535	114.2	b (29) (2+)-P
1554.04016	64.3
1555.57556	53.9
1556.70154	27.4
1557.37268	20.7
1560.43616	278.5	y (14) (1+)
1561.43542	234.8
1562.55823	115.6
1564.08484	138.8
1564.88135	161.0	b (28) (2+)-NH3, b (28) (2+)-H2O
1566.10217	20.2
1567.40320	24.2
1570.68494	60.4
1573.16003	793.9	b (28) (2+)
1574.14551	388.9
1574.96155	42.4
1575.85095	36.0
1580.59680	32.3
1581.49329	10.2
1584.52905	15.4
1585.32678	9.6
1587.12512	96.9	y (28) (2+)-H2O, y (28) (2+)-NH3
1588.42249	63.3
1589.23938	3.1
1589.85400	5.1
1590.52771	11.0
1592.48975	67.7
1593.82385	107.6	b (29) (2+)-NH3
1595.17737	19.2
1596.79883	49.6
1597.48792	22.8
1598.69092	57.6
1599.45471	8.7
1601.57947	153.9	b (30) (2+)-H2O-P
1602.24390	253.7	b (30) (2+)-NH3-P, b (29) (2+)
1603.00745	62.2
1604.50208	22.0
1605.26355	22.3
1606.44690	7.1
1610.05432	11.3
1610.92871	31.1
1612.12366	54.9
1615.05029	19.0
1615.72717	20.4
1616.45923	35.8
1617.39563	38.5
1619.03784	27.0
1619.75024	12.2
1621.24268	9.0
1625.51746	64.1
1626.32690	6.5
1627.96082	19.7
1629.00757	16.0
1632.49939	4.0
1633.90344	15.2
1642.04456	23.7
1642.79993	8.6
1647.11438	16.6
1649.16174	16.1
1650.28772	39.6
1651.35730	39.5
1652.01221	2.2
1655.89661	35.3
1656.74365	38.1
1658.76624	43.8
1659.67505	69.8
1660.54297	68.5
1661.56165	92.3
1662.46912	5.7
1664.74353	31.7
1665.37927	4.3
1667.03894	18.0
1668.61169	8.9
1671.88440	28.7
1672.56360	21.6
1673.49158	13.4
1680.64807	9.3
1681.27869	23.0
1682.45996	97.8	y (30) (2+)
1683.09827	7.1
1684.42932	36.6
1688.35510	17.8
1689.82642	14.3
1691.23071	55.8
1692.29065	5.8
1695.92664	33.9
1697.12268	16.5
1699.32837	19.1
1699.99109	8.0
1700.75159	101.4	b (31) (2+)-NH3
1702.79797	6.5
1707.42493	5.7
1708.73694	230.9	b (31) (2+)
1709.52991	324.3
1710.21838	15.8
1710.85522	13.9
1711.83533	30.4
1713.63757	3.7
1714.31274	11.7
1715.97302	4.5
1716.76245	17.4
1717.67273	16.6
1719.52234	13.0
1722.22595	6.3
1723.48901	7.2
1727.47327	3.1
1728.71362	29.3
1729.78650	24.2
1730.51782	10.4
1736.38550	32.0
1737.45398	46.2
1738.42847	11.6
1746.51599	2.3
1747.21667	7.1
1748.88989	63.3
1749.67615	26.5
1753.04407	32.1
1754.42651	58.9
1755.80542	109.5	b (32) (2+)-H2O
1757.05676	136.8	b (32) (2+)-NH3
1758.11267	69.7
1763.25208	10.9
1764.97827	221.7
1765.90833	376.7	b (32) (2+)
1766.65930	288.2
1767.41736	76.7
1769.73523	29.3
1774.30750	6.9
1775.85046	20.2
1778.81238	3.7
1782.31409	8.4
1786.06714	18.7
1789.74182	12.8
1794.46277	15.5
1798.48657	29.5
1799.90686	45.0
1800.89917	7.0
1801.95337	59.8
1802.95300	15.2
1803.66077	17.9
1807.58875	14.4
1809.53967	30.8
1811.49133	9.6
1814.61658	17.5
1815.49255	10.3
1816.55359	6.2
1820.15405	15.6
1820.81128	3.4
1825.13293	17.4
1828.83972	18.3
1833.24036	23.2
1834.27429	6.3
1845.67749	22.6
1846.58557	3.4
1851.12415	17.4
1853.11938	25.5
1857.53162	11.3
1859.88171	57.7
1864.49109	3.1
1867.79602	9.2
1869.65259	163.8	b (17) (1+)
1870.77625	133.1
1871.82300	9.7
1874.06567	15.6
1875.96497	45.2
1876.77991	26.0
1878.56213	6.1
1893.67126	10.4
1897.22925	8.2
1898.86877	28.3
1900.83374	34.9
1902.40356	15.0
1905.13538	31.1
1905.89856	8.7
1913.00916	18.1
1918.64978	5.5
1919.46069	44.3
1923.62671	10.1
1924.23206	2.8
1933.07043	13.2
1933.94568	22.7
1936.23621	9.7
1939.41541	21.0
1945.06140	12.4
1950.83679	8.9
1957.86987	13.4
1966.60706	5.1
1969.41858	9.2
1971.22156	10.6
1974.05493	10.0
1977.30969	22.1
1978.16394	30.9
1983.84558	12.1
1984.88745	4.9
1988.55115	3.1
1991.54077	11.0
1998.60608	6.6
1999.53003	3.7
