# Supplementary material for: Phosphoproteomic Analysis of Platelets Activated by Pro-Thrombotic Oxidized Phospholipids and Thrombin
Source: PLoS One. 2014 Jan 6;9(1):e84488. doi: 10.1371/journal.pone.0084488 (PMC3882224; doi:10.1371/journal.pone.0084488)
Supplement: Annotated Spectra S1 — (ZIP) [file pone.0084488.s004.zip › ALENGDADEPSFSDPEDFVDDVSEEELLGDVLK_-9_2_148969.txt]

m/z	i	matches
353.42972	13.7
357.27631	24.8
359.27646	50.5
367.20160	19.0
373.06494	6.8
383.06525	6.0
385.51587	2.9
387.28696	3.1
388.32599	20.7
392.13181	6.4
393.50354	4.0
395.03986	17.0
396.42218	14.0
398.37695	5.4
404.28406	14.5
410.15588	41.7
411.11258	3.1
416.19669	16.1
417.47742	5.1
421.44861	15.6
424.77664	5.7
426.31830	29.6
428.23792	48.6
429.34735	16.1
435.18497	20.6
437.32611	26.7
438.34793	6.2
444.35736	3.9
452.25912	21.7
453.47275	2.8
456.30615	8.3
457.36023	17.7
467.28601	32.2
468.18320	16.2
469.30835	12.6
471.33612	8.8
474.35632	129.0	y (4) (1+)
475.35657	33.0
476.11261	7.1
481.68152	7.1
482.37216	16.6
484.66003	8.0
485.51913	5.4
488.09689	3.6
490.15479	5.7
495.30438	6.4
498.35483	30.0
501.19061	10.8
502.25494	10.2
507.23141	17.3
510.14270	8.5
513.31079	25.7
516.30054	32.0
521.58813	15.1
526.36157	14.2
528.25903	3.1
529.21899	10.7
530.51373	9.8
531.35663	363.0	y (5) (1+)
532.31128	54.9
533.09436	81.0
534.08606	6.5
537.29944	23.8
540.30273	21.2
544.47229	29.8
545.15106	7.1
546.45679	3.7
547.28455	9.4
548.27161	36.3
552.26440	3.9
553.45148	2.8
556.06409	25.1
558.70337	2.0
562.46954	3.7
563.20782	25.2
565.39325	12.1
567.47424	15.6
571.33386	8.5
573.87915	18.7
576.21741	15.1
579.46222	37.4
580.43530	22.7
581.21460	20.7
581.97778	4.5
583.03723	10.5
583.94092	9.4
586.45465	12.7
587.31482	5.5
588.49609	15.7
589.51355	7.1
593.10254	24.5
600.37616	116.9	b (6) (1+)
602.03198	11.9
603.14099	5.6
607.00061	30.5
608.66614	22.7
611.66357	13.2
612.29297	10.7
613.59619	10.8
614.34070	20.4
615.47546	4.2
616.20325	9.3
616.92468	12.3
618.35364	21.7
619.83691	27.8
622.59821	18.9
623.75391	10.2
626.46912	4.8
627.24573	13.3
629.37799	12.1
631.25635	3.7
633.13696	39.9
633.85974	11.8
635.31512	5.7
638.69788	15.1
644.47247	106.7
645.33679	58.3
647.19348	17.5
648.47296	13.9
651.24664	27.9
652.91785	17.4
654.28485	82.2
655.58246	61.9
656.27368	24.3
657.53259	19.5
658.14807	5.7
660.83667	5.3
663.34949	16.3
664.25757	3.6
665.56592	14.5
671.02130	41.9
671.76550	3.1
673.26166	18.7
674.34436	2.9
676.23376	32.8
683.12323	6.2
684.33844	39.5
685.13171	13.0
688.15332	19.2
689.47137	19.5
690.39453	2.6
692.23718	11.4
693.27832	16.2
696.39197	7.1
699.64453	14.3
701.39197	58.4
703.49500	25.4
705.49054	17.6
707.43463	16.9
710.15112	9.7
711.61182	5.4
712.49622	16.8
713.24194	48.0
714.34570	15.7
715.23682	2.3
716.05096	12.7
717.10333	29.5
721.25342	11.4
724.52081	6.3
725.22375	3.7
729.56543	8.0
731.21924	19.5
732.55371	18.4
738.33911	9.4
740.47052	6.8
742.08185	6.6
743.33630	21.2
744.19250	5.7
746.48053	10.2
748.58899	31.9
749.73895	51.4
751.11432	23.8
754.18329	16.5
756.18274	4.3
757.45288	101.9
758.55243	34.3
759.28522	18.7
760.44812	32.0
763.19238	8.2
764.31696	11.3
768.61914	69.6
769.39557	38.4
770.16730	7.3
772.19336	26.7
774.33960	11.7
778.03973	17.0
780.29633	4.3
781.60229	33.8
782.59393	35.4
783.45111	14.7
784.64307	27.9
786.13580	294.2	b (8) (1+)
787.02771	47.6
788.26984	10.0
789.51025	35.5
790.15894	18.5
791.08850	7.3
792.28223	64.1
793.38086	3.4
794.30212	8.1
795.29175	11.3
799.47656	8.5
800.87115	8.2
802.09277	26.0
804.20105	24.3
805.39978	5.1
806.36023	17.9
808.60345	29.0
814.78827	13.6
816.08691	14.0
817.10535	4.8
818.15625	8.3
819.20422	10.1
821.57758	7.8
825.50647	14.0
827.03088	13.3
828.15912	9.9
829.30249	13.9
830.50409	12.6
831.63635	13.6
832.83588	8.5
833.53674	4.5
835.25500	6.2
837.28467	19.5
838.49438	55.0
839.43738	10.0
840.09521	13.5
841.61951	23.5
844.19458	64.3
844.87048	10.1
847.41187	35.3
849.15906	28.0
852.30591	35.2
853.36072	9.6
858.17444	11.7
860.25256	71.7
861.21887	17.0
862.07581	25.4
863.29431	12.2
864.44849	10.2
865.86353	18.4
867.07593	28.5
868.62732	22.6
869.64160	47.4
870.34045	101.4
873.41370	11.1
877.29297	27.8
879.28333	9.6
880.36230	17.9
881.12671	37.4
882.23950	11.9
882.89355	13.8
884.86145	6.0
886.24683	97.6
887.11292	62.7
887.73120	39.6
888.43994	19.6
890.40332	4.8
894.67053	7.1
895.94641	11.8
897.20190	150.2	b (9) (1+)-H2O
898.17139	362.1	b (25) (3+)-P, b (9) (1+)-NH3
899.28870	91.9
900.24744	37.9
901.29773	11.8
902.42859	33.7
903.27441	51.1
904.29504	51.7
905.42786	3.4
906.54053	13.6
908.60693	23.1
909.81921	24.7
912.97644	40.2
915.18018	1020.8	y (24) (3+)-NH3, b (9) (1+), y (24) (3+)-H2O
916.13147	537.0
917.39917	156.9
918.29858	17.8
919.23694	3.7
920.43945	9.1
924.75818	7.3
926.09814	50.8
927.18188	35.0
928.13965	3.4
931.87354	5.9
933.40320	17.5
935.33704	67.2
936.48987	24.9
937.46790	19.0
938.62097	11.0
941.44604	14.7
943.51294	23.5
944.33447	40.2
945.49548	41.1
946.50623	3.1
949.61731	6.7
950.86658	14.7
953.59863	29.6
954.22571	12.2
955.09790	94.0
956.27039	10.5
958.19141	4.3
959.53882	35.2
961.04053	61.7
962.03003	37.6
963.60205	9.7
965.10474	13.6
966.94299	100.2
967.55212	138.5	b (26) (3+)-H2O, b (26) (3+)-NH3
968.29358	12.1
969.49597	7.1
971.36877	33.6
972.03528	70.8
977.61121	3.4
978.33667	3.4
980.46338	7.0
982.85425	26.3
983.51514	1.6
984.33875	61.3
985.39441	106.5
986.30334	24.1
986.91895	3.6
991.55884	11.6
993.41101	6.8
994.26416	63.6
995.40210	57.2
996.50476	28.4
997.39893	44.4
998.22961	19.6
999.87329	78.8
1000.68396	5.0
1001.95203	65.7
1002.72583	27.1
1005.99719	41.2
1007.30237	33.4
1009.10193	84.7
1009.92627	140.8	b (19) (2+)-P, b (28) (3+)-H2O-P
1010.53687	12.2
1012.63745	49.2
1013.35559	25.8
1014.80225	102.0
1015.55469	95.9
1016.47534	29.4
1017.29590	3.1
1019.30811	13.1
1021.66748	16.8
1022.93323	18.8
1024.62646	13.2
1025.46143	5.9
1026.51392	24.6
1027.48755	46.4
1028.25586	3.9
1029.23657	35.6
1030.83240	32.3
1032.01563	33.3
1033.31787	9.7
1035.42590	40.6
1036.87427	55.2
1039.44800	52.3
1040.31995	20.7
1041.61792	20.1
1043.05347	5.1
1043.94812	15.4
1045.35156	8.3
1045.99561	19.1
1048.14868	39.8
1049.30054	61.1
1049.90210	48.5
1050.82495	31.6
1051.67798	35.9
1052.84351	32.4
1053.98315	23.4
1055.79993	66.1
1058.55640	405.1	y (28) (3+)-NH3, y (28) (3+)-H2O, b (20) (2+)-H2O-P, b (20) (2+)-NH3-P, b (19) (2+)
1059.61169	35.8
1060.33435	8.0
1061.38159	9.0
1063.28809	22.0
1065.55640	93.7
1066.45264	36.5
1067.83105	58.2
1068.55615	120.2	b (30) (3+)-H2O-P, b (29) (3+), b (30) (3+)-NH3-P
1069.42065	77.2
1070.03870	7.4
1072.32129	11.6
1073.63330	40.0
1074.61572	95.8
1075.34656	130.6
1076.34436	84.2
1079.89600	24.8
1081.68652	99.9
1082.35449	37.6
1083.62378	25.4
1084.56714	60.5
1085.38354	17.3
1086.16370	16.4
1087.58215	62.7
1089.70642	27.4
1091.53198	26.7
1092.55981	8.0
1093.76050	55.1
1094.84937	23.3
1097.13049	35.5
1098.89795	58.7
1099.65747	70.5
1100.70227	37.5
1101.50110	82.1
1102.97998	64.8
1103.94824	29.2
1106.71606	12.7
1108.51758	61.2
1109.54297	110.8
1110.45471	41.5
1111.54944	18.0
1112.74255	118.7
1114.18762	57.1
1115.55957	58.6
1116.62366	54.1
1117.39624	110.6
1118.05762	10.3
1120.43604	42.5
1121.49194	84.2
1123.58081	33.7
1124.67651	106.5
1126.36011	1228.1	y (31) (3+)-NH3-P, y (31) (3+)-H2O-P, y (10) (1+)-H2O
1127.42407	836.9	y (10) (1+)-NH3
1128.45837	272.7
1129.30762	117.3
1130.62231	52.8
1131.76831	67.0
1132.49341	78.8
1133.34192	52.1
1135.30444	82.9
1136.85803	39.7
1138.55310	31.5
1139.28381	25.1
1140.50159	57.5
1141.92285	35.9
1142.55359	10.2
1144.39990	178.5	b (32) (3+)-P, y (10) (1+)
1145.36572	64.2
1146.91333	22.2
1148.26965	20.9
1149.08081	27.3
1150.28577	145.7
1151.07690	23.4
1152.33008	32.3
1153.76123	9.1
1154.72168	51.7
1156.83521	78.8
1158.20605	111.0
1158.86414	10.4
1160.05176	82.2
1161.19580	538.4	b (11) (1+)-H2O
1162.39331	4.9
1163.66272	24.3
1164.97241	118.9	b (21) (2+)-NH3, y (31) (3+), b (22) (2+)-H2O-P, b (21) (2+)-H2O, b (22) (2+)-NH3-P
1165.89380	72.9
1167.02051	66.6
1167.88013	36.5
1169.89526	215.2	y (32) (3+)-P
1170.64966	73.5
1171.61572	58.6
1173.24792	93.5
1173.93384	163.8	b (21) (2+), b (22) (2+)-P
1175.25098	143.3	y (21) (2+)
1176.11621	113.1
1177.08789	53.7
1177.91370	154.3	b (32) (3+)
1179.03467	63.2
1179.94873	84.3
1180.94250	68.8
1181.55847	60.8
1182.49182	78.3
1183.39441	63.5
1184.67944	140.4
1185.50293	26.4
1186.80566	282.4	[M+3H] (3+)-H2O-P, [M+3H] (3+)-NH3-P
1187.65320	237.8
1188.92578	182.5
1190.34839	64.8
1191.72437	258.1
1193.37500	865.8	[M+3H] (3+)-P
1194.03162	505.7
1194.67383	106.1
1195.60938	134.9
1196.21631	136.7	y (32) (3+)-NH3, y (32) (3+)-H2O
1197.49512	85.3
1198.47852	113.5
1200.08447	322.7
1200.99792	117.5
1202.21509	160.8	y (32) (3+)
1203.24609	97.2
1204.61023	103.8
1206.13647	261.1
1207.05237	441.8
1208.24438	195.9	b (23) (2+)-H2O-P
1209.54529	691.3	b (23) (2+)-NH3-P
1210.26514	227.0	b (12) (1+)-H2O-P
1211.18750	55.6
1212.31567	24.0
1213.11243	5.7
1213.73242	45.5
1214.80396	26.7
1216.27783	25.4
1217.59399	63.2
1228.14514	19.7
1229.07996	12.2
1229.80310	16.7
1231.33740	82.5
1233.35962	14.3
1235.81995	35.8
1237.59277	11.5
1238.76270	9.4
1241.81873	16.2
1246.27124	138.8
1247.35510	116.7
1248.51160	26.0
1249.54980	34.5
1250.33459	23.8
1252.42456	12.0
1255.28809	32.9
1257.84399	64.5
1259.92065	21.9
1262.74658	6.5
1263.67004	57.9
1264.39966	21.3
1265.37390	48.6
1266.05884	41.2
1266.76135	41.4
1267.59460	19.4
1268.24182	11.4
1269.40674	36.9
1271.59302	49.3
1272.90881	37.3
1273.81909	25.7
1276.14185	62.3
1277.33472	25.5
1278.41577	8.5
1279.76611	8.8
1280.57275	5.6
1281.43250	52.9
1282.72546	18.2
1285.45349	10.2
1286.06982	43.7
1287.73730	26.4
1288.67090	39.3
1289.82886	139.8
1292.88208	9.0
1293.70129	8.5
1294.99341	45.1
1296.70093	29.8
1297.55469	24.3
1298.73279	68.8
1299.51196	30.4
1300.26953	33.3
1307.57983	58.4
1309.25354	17.3
1312.48059	9.4
1313.55859	35.0
1314.49231	9.1
1315.22375	43.9
1316.33691	75.0
1317.43823	41.1
1318.33740	48.8
1319.20862	15.3
1320.32959	13.3
1321.85254	37.0
1322.84314	64.4
1324.30554	39.9
1326.31079	5.4
1327.49146	16.6
1328.40881	18.6
1330.33862	93.9
1331.24231	35.3
1332.04077	70.5
1332.85376	116.5	y (24) (2+)-P, y (23) (2+)
1333.45654	31.6
1337.31494	44.5
1337.99426	48.5
1340.23169	8.0
1343.87427	42.2
1345.84937	51.0
1347.05615	159.2	b (25) (2+)-P
1348.40625	17.1
1349.36633	13.3
1350.62732	18.4
1352.20618	12.4
1353.53503	17.3
1354.37805	50.4
1355.21912	38.5
1356.01013	16.9
1363.17798	20.5
1365.42542	18.6
1366.43835	110.0
1367.67334	77.5
1368.52100	109.4
1370.33508	13.3
1372.52563	280.8	y (24) (2+)-H2O, y (24) (2+)-NH3
1373.16492	56.5
1373.78748	8.5
1374.47876	14.7
1375.37378	31.2
1376.85852	62.7
1377.50842	64.2
1380.56409	103.1
1381.29431	2327.1	y (24) (2+)
1382.13025	1251.8
1382.95435	23.6
1384.07849	2.9
1385.49658	135.3
1386.53003	44.8
1388.59888	8.5
1389.58875	12.3
1391.05969	6.8
1392.35889	4.8
1394.99756	17.9
1395.95093	109.8
1396.70349	41.8
1397.86328	19.7
1399.51624	18.0
1400.39307	2.8
1401.53943	18.1
1402.51746	37.9
1403.60095	11.1
1404.72180	5.4
1406.04871	7.0
1407.73535	11.0
1408.57385	18.3
1410.98059	44.2
1411.79053	46.3
1412.85364	12.1
1413.56970	16.2
1414.29370	99.8
1415.34436	43.2
1416.64172	35.6
1417.78845	29.0
1419.36462	18.8
1421.30334	29.0
1423.60693	4.0
1426.49915	5.7
1427.67615	80.1
1429.72058	18.8
1431.05969	52.8
1431.67371	110.1
1432.54626	21.9
1433.71704	52.0
1435.37268	15.6
1436.61682	27.5
1438.27148	12.0
1443.08362	6.9
1445.63428	556.8	y (26) (2+)-H2O-P, y (26) (2+)-NH3-P, y (13) (1+), y (25) (2+)
1446.57397	127.4
1447.35181	87.1
1448.33972	81.7
1449.32581	20.9
1450.70361	193.4	b (26) (2+)-H2O
1451.56555	41.1
1452.29919	55.7
1453.35486	24.4
1454.09888	27.0
1455.29614	37.3
1456.38782	27.7
1457.46399	18.4
1458.42847	20.6
1460.04797	136.1	b (26) (2+)
1460.88391	32.4
1464.08337	13.9
1466.28430	22.4
1467.42126	71.2
1468.57336	37.7
1469.38367	239.7
1470.49561	115.0
1479.93213	43.1
1481.17480	5.4
1483.00220	17.0
1483.68201	19.8
1485.45227	20.2
1486.28174	35.9
1487.66248	4.0
1488.30481	13.6
1489.63782	28.5
1491.32922	28.2
1492.41907	11.2
1493.21521	19.2
1494.99255	54.5
1496.01660	3.1
1497.30188	74.8
1499.38855	93.7
1500.45129	27.3
1501.32080	108.4
1502.59216	34.6
1503.53918	246.2	y (26) (2+)
1504.80359	96.3
1506.17065	16.1
1507.50818	228.3	b (27) (2+)-NH3, b (27) (2+)-H2O
1508.43799	63.6
1510.27759	72.3
1511.23474	7.3
1512.39343	38.4
1513.79993	8.1
1514.79919	41.1
1516.07617	144.9	b (28) (2+)-NH3-P
1516.91589	546.9	b (27) (2+)
1517.86462	90.2
1518.98547	43.3
1520.72144	17.3
1521.34851	39.6
1523.59973	39.7
1524.82104	33.5
1525.62097	3.6
1528.20093	152.7	b (15) (1+)-P, b (14) (1+)
1529.29602	150.1	y (27) (2+)-H2O
1530.28625	146.4	y (27) (2+)-NH3
1531.36987	40.7
1532.10693	72.2
1534.03992	8.7
1536.24023	22.6
1538.72876	276.4	y (28) (2+)-NH3-P, y (27) (2+), y (28) (2+)-H2O-P
1539.98035	116.0
1542.98743	61.2
1544.03040	52.4
1546.43652	49.3
1547.17761	10.0
1548.14880	47.4
1549.33459	4.8
1550.69678	32.8
1551.40979	24.9
1552.47754	103.7
1553.51282	32.6
1555.37280	107.7
1556.30139	24.0
1557.07715	17.2
1557.76575	3.7
1560.22620	276.0	y (14) (1+)
1560.99207	149.5
1561.61023	105.4
1562.58801	41.4
1563.96606	167.6	b (28) (2+)-H2O
1564.95032	263.0	b (28) (2+)-NH3
1565.90613	25.6
1566.89026	21.7
1569.53723	20.5
1570.32312	4.0
1571.35046	7.7
1572.72693	452.1
1573.49988	1167.2	b (28) (2+)
1574.50671	94.9
1575.20422	9.8
1576.09082	65.1
1577.08777	21.0
1577.96851	2.6
1579.90808	31.0
1581.26794	29.8
1582.59143	28.9
1583.47595	20.9
1584.21973	55.4
1587.55432	36.3
1588.83411	26.9
1590.22314	49.1
1591.21313	23.8
1593.01062	131.4	b (29) (2+)-NH3, b (29) (2+)-H2O
1593.83264	5.0
1594.59021	41.2
1596.51965	5.1
1597.42908	22.6
1599.08984	60.1
1599.78284	9.5
1601.21130	141.7	b (30) (2+)-H2O-P
1602.04504	524.1	b (29) (2+), b (30) (2+)-NH3-P
1603.13477	115.5
1603.86560	9.6
1604.76990	24.8
1606.16882	6.6
1609.13098	77.4
1610.04919	112.0
1612.97473	16.4
1615.59692	14.8
1616.66272	70.6
1617.65442	40.4
1620.24353	28.0
1623.22656	14.1
1624.25684	29.6
1625.09790	240.3	y (29) (2+), b (15) (1+)
1626.87292	7.9
1627.65833	27.6
1629.91565	6.5
1632.23340	8.8
1633.54260	9.9
1634.95496	19.0
1639.39685	14.7
1641.30383	21.6
1643.22815	34.5
1645.46826	17.8
1646.19226	21.8
1647.79163	4.3
1650.43420	31.4
1651.09351	5.7
1651.76575	22.6
1653.02527	5.9
1654.51477	21.7
1656.80945	21.2
1657.44360	11.6
1658.38562	22.5
1659.63916	111.7
1660.52869	70.4
1661.59607	33.9
1662.53284	25.6
1666.30151	15.8
1667.26746	10.5
1670.40430	10.0
1671.59045	32.4
1674.61707	21.8
1675.40027	16.3
1677.22314	9.3
1678.45068	22.5
1681.68420	125.2	y (30) (2+)
1682.79553	51.8
1684.25171	20.1
1686.62683	22.7
1687.84680	29.0
1688.88916	35.1
1690.16858	31.9
1691.80835	27.0
1692.81653	5.1
1695.30310	14.7
1696.83215	15.4
1697.71838	14.7
1699.98071	86.4
1700.82214	11.9
1703.98462	19.2
1705.44324	37.4
1706.69067	5.7
1707.78833	37.1
1708.75220	336.3	b (31) (2+)
1709.52527	261.8
1710.66467	23.5
1712.03333	3.9
1714.23914	19.1
1716.27942	131.6	b (32) (2+)-P
1717.23071	31.1
1718.37537	18.2
1719.90662	2.9
1721.49255	12.2
1724.28003	32.9
1726.55054	19.0
1728.68542	28.4
1729.36096	27.6
1730.51978	20.4
1732.85095	15.8
1735.22546	44.5
1736.02515	9.6
1738.29712	6.0
1746.45129	7.6
1747.33704	26.6
1753.60413	11.1
1754.53821	37.3
1755.36169	54.0
1756.39075	161.1	b (32) (2+)-H2O
1757.44617	190.9	b (32) (2+)-NH3
1758.30359	11.8
1759.91345	9.8
1760.84607	11.7
1762.14124	42.2
1763.98425	12.0
1765.21948	526.9	b (32) (2+)
1766.26257	553.1
1771.41174	22.8
1773.37769	5.7
1774.55896	22.7
1775.70862	41.9
1777.80994	32.0
1779.63684	11.1
1782.50867	26.7
1783.61023	8.1
1785.38989	32.8
1787.51770	20.0
1790.16223	14.9
1794.01355	7.4
1795.40344	19.9
1798.61304	48.6
1799.95520	9.3
1802.66138	21.2
1803.67175	9.1
1814.62866	10.8
1815.49011	45.5
1816.73889	28.6
1818.15991	10.3
1820.29797	11.9
1821.76099	80.2
1826.65991	11.6
1830.94543	13.0
1832.02869	5.9
1835.58728	18.7
1846.09009	6.3
1849.49048	3.5
1850.50562	32.9
1851.68860	19.1
1853.36902	13.0
1857.52966	35.5
1858.66870	9.5
1860.44409	2.6
1863.41138	5.2
1864.16968	8.0
1869.29919	33.5
1870.32825	95.3
1871.07214	12.2
1874.22693	23.1
1875.33508	58.1
1876.50159	42.1
1887.06311	8.8
1888.18286	4.8
1890.64587	16.6
1892.02173	11.0
1895.27966	6.2
1900.62048	7.3
1901.55920	6.0
1903.22229	17.8
1908.68298	19.0
1913.06030	12.4
1918.54614	7.0
1920.65796	33.2
1921.42456	29.0
1922.83044	16.4
1923.69885	41.8
1932.79456	3.5
1935.00415	3.7
1941.12146	14.7
1945.56335	7.7
1946.66809	19.0
1953.56421	25.8
1956.57141	27.6
1957.78552	7.3
1967.59851	9.4
1974.85022	3.7
1976.68628	4.0
1986.62439	34.0
1988.67639	8.8
1989.69275	15.0
1994.73804	5.4
1998.81335	18.8
1999.48669	16.1
