# Supplementary material for: Phosphoproteomic Analysis of Platelets Activated by Pro-Thrombotic Oxidized Phospholipids and Thrombin
Source: PLoS One. 2014 Jan 6;9(1):e84488. doi: 10.1371/journal.pone.0084488 (PMC3882224; doi:10.1371/journal.pone.0084488)
Supplement: Annotated Spectra S1 — (ZIP) [file pone.0084488.s004.zip › ALESPERPFLAILGGAK_-6_2_131199.txt]

m/z	i	matches
183.95547	3.5
185.00937	100.5
186.15656	4.6
199.14713	67.2
200.25958	16.7
201.13066	12.8
205.25865	13.0
212.08701	11.4
216.88013	32.7
218.95602	30.3
224.26062	5.1
227.17986	18.1
229.23515	23.1
230.03772	6.7
231.28485	7.0
232.80872	27.3
235.54602	9.3
240.15735	7.2
241.04138	40.3
245.16104	30.9
250.17848	24.2
251.20732	13.1
253.32968	7.2
256.21606	17.3
260.93622	25.0
264.21768	24.2
266.12201	16.5
271.98251	10.4
275.34659	23.7
276.25507	94.9
277.03604	10.1
278.90768	19.6
279.87955	10.2
282.52087	7.5
287.10065	33.9
287.94299	82.6
289.12961	31.2
290.74463	10.4
291.90533	9.2
296.02338	57.1
299.30225	47.2
301.49371	18.0
302.58502	23.3
304.43155	35.6
305.37378	46.1
308.04718	31.8
309.32043	15.0
310.22736	7.7
312.84680	32.7
314.05737	20.7
315.45111	29.4
316.33990	46.9
317.23798	10.8
319.20590	27.7
324.18860	15.4
329.15216	25.5
332.21619	452.5	y (4) (1+), b (9) (3+)-NH3-P
333.23199	116.7
338.99725	68.6
340.55646	46.6
343.56293	78.6
347.43433	29.7
348.10632	18.1
349.94330	27.7
351.06915	45.0
353.19696	47.1
353.89563	15.0
355.17456	41.6
356.95593	6.1
358.42535	79.2
359.36066	105.2
365.27655	77.0
370.49982	10.4
371.50885	26.1
373.63922	74.0
375.33118	157.6	b (7) (2+)-NH3-P, y (11) (3+)-NH3, b (10) (3+)-P
376.59937	30.7
377.45593	98.4
378.32782	5.1
380.20978	20.7
383.12476	299.1	b (4) (1+)-P, b (7) (2+)-P
384.30914	25.0
385.09222	19.4
388.23840	41.9
389.16168	63.7
390.57220	72.8
391.22192	31.8
392.17834	89.1
394.39191	21.8
395.23212	3.5
396.14355	36.4
397.39789	15.2
398.47137	86.2
399.39160	14.1
401.25562	93.3
402.32678	57.8
403.38043	14.1
404.25488	48.0
405.18127	92.0
405.78204	15.5
408.09015	45.9
409.45782	20.9
410.37897	8.9
411.52930	41.6
412.22614	16.7
416.08661	5.1
417.80872	29.1
418.55383	12.9
423.39215	32.5
424.37427	17.4
425.22296	47.4
429.11389	176.9
430.38464	96.4
432.11127	121.7
433.42926	22.1
434.56250	63.3
435.50586	7.7
437.06860	9.8
437.76990	35.6
438.93787	26.2
442.08295	124.1
442.90265	23.8
444.25690	30.0
445.34528	452.6	y (5) (1+), y (9) (2+)
446.44470	268.2
447.50690	76.3
448.44397	8.3
450.25854	15.7
454.44037	22.4
455.55109	11.4
457.02136	57.2
458.09015	27.0
459.55865	18.3
460.69885	13.9
461.33026	25.4
462.22351	31.8
463.02948	19.7
463.94189	51.0
465.11456	21.3
465.94635	15.9
466.94867	46.8
467.69385	11.2
469.93524	45.8
471.57001	35.9
474.64539	37.2
477.93011	28.0
478.69464	6.6
480.56146	182.3	b (5) (1+)-P, b (8) (2+), b (4) (1+), y (14) (3+)-P
481.18793	9.5
483.18640	37.4
485.39655	57.6
486.05579	6.1
487.61816	61.0
488.41162	70.4
489.42072	67.9
490.22546	25.1
491.66901	67.6
493.92786	980.2	y (10) (2+)
495.04236	93.0
496.62439	95.6
497.33807	22.9
498.97821	39.9
500.25525	63.4
501.18146	53.0
502.16577	59.2
503.20404	54.8
504.35657	60.2
505.36652	134.8
510.23602	56.1
511.11359	48.8
511.72455	17.7
512.39667	12.1
513.34796	36.1
514.89423	27.9
515.80499	25.2
517.39557	302.0	y (15) (3+)-H2O-P, y (15) (3+)-NH3-P
518.50745	50.5
519.24664	77.2
520.95465	157.6
522.06134	117.4
523.23969	292.1	y (15) (3+)-P
524.27606	35.6
525.18585	14.9
526.16388	52.2
527.48187	32.0
528.30249	54.1
529.30902	53.1
530.40948	26.7
532.75897	23.5
533.44061	24.5
534.82343	21.7
536.28516	87.9
537.19110	22.3
538.86084	40.0
540.35602	89.2
541.21136	133.1
542.76324	239.1
543.68176	62.1
544.35638	23.4
545.21527	132.6
548.05725	63.1
548.86902	13.9
549.93964	320.4	y (15) (3+)-H2O, y (15) (3+)-NH3
551.44989	89.0
552.50323	157.7	b (10) (2+)-H2O-P
554.03503	220.4	b (10) (2+)-NH3-P, b (9) (2+)
555.06549	267.4	y (16) (3+)-NH3-P, y (16) (3+)-H2O-P
555.92902	1333.4	y (15) (3+)
557.95612	229.7
558.64868	375.2	y (6) (1+)
559.48883	156.0	b (5) (1+)-H2O
560.21564	144.2
561.80920	676.3	b (16) (3+)-H2O, b (10) (2+)-P
562.60742	61.2
563.76617	364.4	y (11) (2+)-NH3
564.92279	20.4
567.46674	282.1
568.45148	156.5	b (16) (3+)
569.36926	80.9
570.31793	137.9
571.41083	47.6
572.18140	340.5	y (11) (2+), [M+3H] (3+)-NH3-H2O-P
572.92993	209.3
573.60913	116.4
574.25409	47.8
575.09155	122.2
576.68829	29.9
577.62012	162.5
578.65839	519.5	b (5) (1+), [M+3H] (3+)-H2O-P, [M+3H] (3+)-NH3-P
579.71063	170.1
580.79193	98.3
581.41864	325.3
582.66022	103.6
583.71838	331.3
584.50220	2223.7	[M+3H] (3+)-P
585.63776	183.2
586.53363	7.7
587.68530	78.2
588.64355	37.9
589.62476	139.7
590.53992	220.3	b (6) (1+)-H2O-P
591.42682	114.5
592.15607	96.2
593.05298	102.7
593.76813	4.0
594.47479	92.4
595.65442	327.9
596.94159	481.2	b (11) (2+)-P
598.27008	692.7
599.25531	778.0
600.42480	210.4
601.69757	228.4	b (10) (2+)-NH3, b (10) (2+)-H2O
602.49713	69.2
604.20209	474.2
605.28375	347.2	[M+3H] (3+)-NH3-H2O
606.11841	147.2
607.03522	348.0
608.01886	723.0
608.81897	144.1
609.94257	141.0
623.89679	6.7
627.57190	22.8
628.47925	73.1
629.35364	501.5	y (7) (1+)
630.46509	128.6
632.04950	95.2
633.99359	123.2
636.66644	164.8	b (11) (2+)-H2O, y (12) (2+)
638.23230	59.6
641.58466	12.8
642.34863	39.3
643.11322	43.0
644.18292	55.5
644.93890	59.3
646.22980	242.0	b (11) (2+)
647.03412	231.8
648.59381	42.4
650.34235	42.0
651.24677	43.6
652.39069	28.4
653.71729	148.4
654.60150	68.5
655.62372	30.4
657.27057	7.5
658.26654	259.3
659.26508	49.7
660.32379	50.7
661.41876	51.9
662.27911	20.2
663.22223	9.2
664.36407	22.9
666.50226	39.4
667.21942	77.5
668.95453	11.2
670.98920	61.8
672.52374	18.6
673.55475	48.8
675.28802	34.0
676.56940	47.3
679.07574	164.8
680.24298	80.1
681.21967	81.3
682.35712	8.5
684.03363	111.2
685.11676	830.6	y (13) (2+)
685.98938	98.4
687.70551	66.7
690.35651	29.9
691.58386	151.2
692.63226	14.1
694.22260	16.0
695.23383	30.5
697.37006	52.7
698.97980	52.6
699.58630	14.1
700.48798	237.7
701.38116	56.5
702.06476	111.9
703.03162	556.7	b (12) (2+)
704.09308	32.6
705.26935	36.1
706.95746	136.5
707.74805	72.6
708.39520	39.3
709.98047	145.4
710.63446	110.8
712.03162	18.7
714.29578	110.4
715.85767	61.6
719.71777	138.3
721.21692	106.4
722.39056	70.5
724.18677	94.7
725.08618	42.0
725.83124	28.1
727.42517	375.8
728.36206	76.9
729.29590	9.3
730.18256	20.8
731.08923	18.6
734.82715	33.4
736.36713	66.3
737.05902	21.2
738.82098	108.9
742.10370	207.0	y (8) (1+)
742.70831	30.0
744.36755	58.8
745.69824	121.8
747.37946	46.1
748.16125	72.4
750.06824	7.4
750.79803	11.4
751.88812	15.7
753.72821	56.4
755.03815	8.8
757.36334	3.5
759.37622	480.2	b (13) (2+), b (15) (2+)-NH3-P, y (14) (2+)-H2O, y (14) (2+)-NH3
760.25085	133.4
760.85284	15.3
762.16266	33.4
765.54694	81.4
766.63837	61.5
767.30316	37.2
768.56146	971.8	y (14) (2+)
769.42963	158.0
771.30426	90.7
772.16986	73.0
773.46191	151.5
774.54907	138.6
775.29083	335.3	y (15) (2+)-H2O-P, y (15) (2+)-NH3-P
776.52911	149.2
779.63007	63.5
780.73669	306.2
781.47504	49.4
782.45221	50.3
784.13007	1046.7	y (15) (2+)-P
785.17462	149.1
786.78503	35.6
788.21930	137.8
789.60919	12.8
791.35150	35.9
792.42072	81.3
793.32379	88.4
801.22656	19.0
802.62042	84.0
803.63837	78.4
805.40900	34.0
807.90155	44.3
808.51410	57.7
809.42883	59.5
811.84515	51.1
812.91382	34.3
813.84222	14.6
815.06989	17.0
816.87085	66.6
818.00507	68.3
818.90070	41.7
822.10968	44.3
822.90961	90.3
824.06549	2971.2	y (15) (2+)-NH3, y (15) (2+)-H2O
825.03198	188.7
826.48682	67.1
827.28528	76.3
830.66223	47.1
831.43768	51.0
833.08777	1534.6	y (15) (2+)
833.98981	133.5
835.08368	57.1
836.20929	64.4
837.05975	85.6
837.67657	4.9
840.31128	78.3
841.61530	38.7
843.50513	134.0
844.39215	185.5	b (8) (1+)-H2O-P
845.24921	145.8
846.89227	16.7
850.31635	61.5
851.63177	104.6
852.38062	32.5
854.18280	73.4
855.16748	43.5
857.59302	5.1
858.50140	86.9
859.41083	18.9
860.71088	41.8
861.47363	12.3
863.31732	1074.1	b (7) (1+)
864.34735	179.4
866.58276	23.1
867.30121	8.2
868.34058	41.2
873.41364	16.2
876.37939	32.3
877.41992	27.8
879.98187	36.2
887.48114	17.0
889.30719	122.7
890.00311	53.0
892.71240	27.8
896.72516	62.2
898.11383	13.9
899.05109	7.7
901.37701	62.7
903.43140	36.5
905.28827	55.0
907.42383	86.0
908.79083	18.1
913.22046	16.6
914.31647	16.7
923.22296	18.4
923.96533	54.8
925.36865	18.0
927.53369	3.5
928.31494	12.3
929.35986	104.8
930.22260	13.1
931.30841	82.6
934.22565	6.2
935.44452	30.9
936.22632	7.2
937.48859	44.6
942.49512	40.0
948.29199	21.5
949.29224	23.1
950.36786	4.0
951.43042	21.8
953.43256	42.5
956.50372	7.2
957.54938	3.5
960.32733	47.7
961.31403	5.6
973.37158	17.0
974.65961	79.8
976.20361	16.5
978.25824	18.3
985.91779	10.4
986.60474	165.9	y (10) (1+)
987.56226	43.3
988.49658	36.8
991.44385	54.1
992.29297	73.2
1000.53180	44.1
1004.66693	23.7
1007.53339	23.4
1009.57153	23.7
1015.56122	63.1
1016.89990	32.4
1018.51172	40.8
1019.23016	11.5
1021.80719	34.4
1030.75745	18.4
1033.13196	8.8
1037.27979	23.1
1041.49731	17.3
1049.54175	22.0
1054.39771	14.9
1055.24011	6.8
1056.78809	20.3
1060.28320	37.2
1063.30823	57.7
1084.39392	9.8
1087.37561	17.1
1088.81348	25.6
1089.46948	57.3
1094.86938	6.4
1100.46118	24.7
1103.12878	57.0
1105.32837	42.4
1106.22180	8.8
1107.49854	96.8
1108.25854	47.8
1122.62073	4.0
1123.40063	5.1
1144.71765	9.8
1154.41919	13.0
1160.36694	12.8
1177.46313	20.2
1189.26172	15.5
1202.31091	32.0
1209.60022	26.1
1210.59314	34.0
1211.49487	17.8
1221.37170	7.7
1243.54260	11.4
1270.51965	15.0
1271.83435	23.9
1278.05945	5.6
1291.49646	21.0
1292.16431	42.8
1293.47522	65.0
1315.59912	13.9
1338.03015	7.5
1402.36340	5.1
1421.44287	3.5
1492.94165	11.8
1572.35266	36.2
