# Supplementary material for: Phosphoproteomic Analysis of Platelets Activated by Pro-Thrombotic Oxidized Phospholipids and Thrombin
Source: PLoS One. 2014 Jan 6;9(1):e84488. doi: 10.1371/journal.pone.0084488 (PMC3882224; doi:10.1371/journal.pone.0084488)
Supplement: Annotated Spectra S1 — (ZIP) [file pone.0084488.s004.zip › ALESPERPFLAILGGAK_-10_2_114512.txt]

m/z	i	matches
176.29242	5.7
178.95045	6.9
184.27977	6.0
185.08298	11.0
192.30942	10.0
198.23880	9.4
199.02245	24.4
200.96869	27.0
201.97359	4.8
207.02510	3.0
208.24435	15.6
212.05722	6.0
213.17635	16.6
218.09612	12.9
225.13089	4.2
226.07248	10.2
227.21121	4.2
228.13477	12.5
229.19107	11.0
233.29030	9.2
235.22195	28.8
242.01056	8.4
243.12729	43.4
244.12479	35.2
245.11481	25.0
246.41493	13.1
248.06812	6.7
251.07806	30.3
254.65457	3.9
261.24649	23.0
262.92053	4.1
266.76608	35.3
269.25494	5.1
272.44705	30.2
273.14212	37.6
275.25497	5.4
276.08173	8.7
278.95886	41.9
279.90421	3.9
283.04022	4.5
286.35382	6.6
287.25470	18.4
288.16425	45.5
289.08527	29.9
291.91519	6.8
293.88593	3.0
298.92535	21.1
301.27966	18.2
303.34882	30.2
303.97858	12.4
305.15692	4.8
307.51227	38.5
310.20358	6.9
314.56418	9.8
316.18549	9.0
319.15424	5.1
320.25186	27.0
325.99329	16.1
326.82721	62.6
327.80585	14.8
329.57208	58.2	y (10) (3+)
331.27380	19.6
332.26550	187.5	y (4) (1+), b (9) (3+)-NH3-P
333.17950	40.3
337.56781	14.6
339.15680	24.5
340.29083	60.4
341.01434	4.1
342.02753	6.9
343.16370	23.2
346.93994	32.3
348.35474	22.0
349.16003	24.2
350.15619	13.2
353.07452	7.2
355.35492	6.6
358.03265	29.1
359.27966	75.8
360.56445	18.5
363.81738	150.6	y (8) (2+)-NH3, b (9) (3+)-H2O, b (9) (3+)-NH3
364.55402	30.9
371.04047	84.6	y (8) (2+)
372.26019	25.5
375.25238	26.6
376.23700	14.9
377.18176	50.8
378.83038	6.8
382.15930	37.7
383.21112	185.6	b (4) (1+)-P, b (7) (2+)-P
383.97784	71.8
385.03912	9.2
386.06104	22.2
387.30298	47.8
388.40259	12.6
389.43909	25.6
391.23602	41.2
392.08887	12.5
393.14764	16.4
394.19318	19.4
397.03430	28.7
398.60217	5.4
400.43164	6.6
402.61243	20.8
403.33502	8.7
403.99408	21.6
406.72015	27.6
409.15033	5.1
410.38635	17.6
412.28973	13.4
417.29175	40.3
418.44324	3.6
419.38342	59.4	y (12) (3+)-NH3, y (12) (3+)-H2O
421.22852	5.1
423.28412	42.9
424.23492	25.6
426.03241	12.6
427.25275	18.2
428.10455	30.5
429.39612	23.9
430.49829	40.6
431.29126	73.9	b (12) (3+)-NH3-P, b (11) (3+), b (8) (2+)-P
432.23627	48.7
433.60565	10.1
434.79865	3.3
435.44275	3.6
436.44690	17.9
437.43909	16.6
439.20233	6.0
440.49506	16.3
441.14789	13.7
441.97766	21.2
442.86804	46.5
444.46252	33.2
445.43585	56.8	y (9) (2+), y (5) (1+)
446.39496	89.1
447.25360	43.4
449.31580	18.0
449.99542	11.6
452.25677	58.9
454.53918	24.5
456.21893	2.7
459.33124	26.7
460.48944	67.8
461.33282	25.3
463.21417	31.2
464.23657	10.5
467.16925	10.5
470.20001	89.1
471.89111	57.7	b (8) (2+)-H2O, b (8) (2+)-NH3
473.27710	12.3
474.19354	47.2
475.08215	21.5
477.34473	19.5
479.48059	31.0
480.70447	128.5	b (4) (1+), y (14) (3+)-P, b (8) (2+), b (5) (1+)-P
483.26617	9.3
484.25037	49.1
487.43530	10.8
489.22125	23.7
490.42218	17.8
492.36786	25.7
493.73407	317.4	y (10) (2+), b (14) (3+)-P
494.64392	88.9
496.26910	14.4
496.95428	24.0
498.11371	7.4
498.88696	13.5
500.20227	24.5
501.56049	79.7	b (13) (3+)-NH3
502.36493	64.2
503.26593	52.5
504.27240	8.4
505.13812	59.7	b (9) (2+)-P
506.12036	34.2
506.76196	23.4
509.68610	122.1
510.90717	16.6
512.38184	64.4	b (15) (3+)-P, y (14) (3+)
515.09344	106.2
516.29315	18.7
516.92761	8.3
517.57025	17.4
519.23615	177.4	b (14) (3+)-NH3, b (14) (3+)-H2O
520.23334	38.9
521.44818	3.9
522.95380	91.3	y (15) (3+)-P
524.44952	51.9
525.40656	68.1	b (14) (3+)
526.67975	5.1
527.69025	7.8
529.20123	74.8	b (16) (3+)-H2O-P, b (16) (3+)-NH3-P
530.20386	38.9
531.13495	43.5
532.11847	3.6
533.12054	8.1
534.10895	9.6
535.10785	9.9
535.73926	4.8
537.41296	34.0
540.49274	81.2
541.25702	42.0
542.20911	40.1
543.04486	29.9
543.83380	68.6
545.18152	103.5	b (9) (2+)-H2O, b (15) (3+), b (9) (2+)-NH3
546.13135	35.3
547.05389	12.2
548.79767	43.7
549.57227	53.6
550.22986	38.5
551.91705	76.9
552.65735	85.1
553.30933	92.7	b (10) (2+)-NH3-P, b (10) (2+)-H2O-P
554.40588	182.6	b (9) (2+), y (16) (3+)-H2O-P
555.67230	392.5	y (16) (3+)-NH3-P, y (15) (3+)
557.07037	105.4
558.36053	172.6	y (6) (1+)
559.30817	119.7
560.05963	74.5
560.94067	101.4	y (16) (3+)-P, b (5) (1+)-H2O
561.96765	303.2	b (10) (2+)-P, b (16) (3+)-NH3, b (16) (3+)-H2O
563.31451	24.4
564.13177	5.0
564.95715	31.4
565.98004	22.0
567.43335	659.3
568.42413	277.1	b (16) (3+)
569.48340	90.8
570.28107	91.8
571.75311	211.3
572.65295	290.4	[M+3H] (3+)-NH3-H2O-P, y (11) (2+)
573.43701	150.5
574.37164	26.8
575.37311	64.5
576.28333	4.2
577.24609	63.2
577.96240	86.1
578.66791	270.7	[M+3H] (3+)-H2O-P, [M+3H] (3+)-NH3-P, b (5) (1+)
579.42145	63.2
580.37640	14.7
581.37653	112.5
582.03992	82.0
583.37335	290.7
584.34113	1121.4	[M+3H] (3+)-P
585.69977	186.1
586.75690	163.7	y (16) (3+)-H2O
587.58795	74.2	b (11) (2+)-H2O-P, y (16) (3+)-NH3
588.37994	29.8
589.37476	63.5	b (11) (2+)-NH3-P
589.97894	44.6
590.59888	58.0	b (6) (1+)-H2O-P
592.09064	50.6
593.11188	121.6	y (16) (3+)
593.76434	89.5
595.43896	208.8
596.97760	201.6	b (11) (2+)-P
598.43134	493.3
599.30823	475.6
600.21918	95.1
601.22601	91.0	b (10) (2+)-H2O
602.38702	3.6
604.27521	465.1
604.98383	236.1
605.84552	240.6	[M+3H] (3+)-NH3-H2O
607.46753	394.6
608.32831	63.2
608.97906	65.6	b (6) (1+)-P
610.31134	18.6
611.50885	22.8
615.75323	19.6
622.11383	14.2
623.32593	33.6
625.80414	12.8
628.13678	28.7
628.76453	26.5
629.38977	225.9	y (7) (1+)
630.49811	21.5
634.15936	27.0
635.22394	89.5
636.28003	49.5
640.32208	21.2
641.11023	21.8
643.11047	12.6
646.27661	281.1	b (11) (2+)
647.15497	82.8
647.76733	15.6
649.17279	2.7
650.08551	23.7
652.70520	56.9
653.52191	55.1
654.41150	9.8
655.60809	32.4
656.42682	71.5
657.58563	71.4
659.62781	78.8
660.54718	31.6
661.45319	37.5
662.36798	13.1
663.54510	30.7
665.09735	34.2
667.70160	8.4
668.30841	24.5
669.26819	30.9
671.65485	21.7
673.65753	40.6
674.74036	35.4
676.28217	30.0
677.25702	21.7
679.17657	45.1
680.19183	20.9
682.14905	19.8
684.98682	322.5	y (13) (2+)
686.01831	24.0
687.02155	55.2
688.08295	18.0
688.91827	6.9
689.73071	3.6
691.15186	26.0
691.77850	24.2
693.90973	5.7
696.28473	8.9
699.14642	55.6
700.24884	15.8
701.06177	190.4	b (13) (2+)-H2O-P
702.74500	174.0	b (12) (2+)
703.34503	1.4
704.52979	21.2
705.18964	16.2
706.00574	62.8
707.08002	12.0
710.53650	83.9	y (14) (2+)-H2O-P, y (14) (2+)-NH3-P, b (13) (2+)-P
711.55255	10.1
712.83447	36.1
713.49554	30.6
716.87592	10.4
718.92926	88.1	y (14) (2+)-P
719.94104	31.2
720.65594	27.9
722.22174	74.7
724.12122	30.2
726.53485	272.5
727.40558	117.4
728.38165	13.1
730.95349	11.3
731.84906	22.2
733.06854	7.8
734.01288	49.4
735.08203	5.1
736.19336	59.0
737.11615	62.9
738.98883	56.5	b (14) (2+)-P
740.61737	13.3
742.25385	103.4	y (8) (1+)
744.43671	30.3
745.37482	28.4
747.15106	19.6
751.59454	4.5
752.21332	3.9
753.80609	15.7
756.32745	13.2
758.15643	26.5
759.35144	234.9	y (14) (2+)-H2O, y (14) (2+)-NH3, b (15) (2+)-NH3-P, b (13) (2+)
760.13348	23.4
761.47174	4.8
765.44470	28.7
766.67133	5.1
768.31036	232.9	y (14) (2+)
768.91284	150.9
770.58221	7.5
771.43036	13.2
772.07098	46.0
773.34729	57.2
774.21625	8.6
775.03314	22.4
775.90698	34.2
776.62000	14.0
777.88190	46.3
779.55219	178.6	b (14) (2+)-NH3, b (14) (2+)-H2O
780.29401	3.1
781.47723	22.2
782.09491	11.6
782.81720	12.3
784.09857	325.9	y (15) (2+)-P
787.82990	111.3	b (14) (2+)
789.25458	8.7
791.43378	67.6
792.24469	30.6
793.26965	5.4
793.87305	16.4
795.00201	17.4
796.64630	4.2
798.15631	60.8
799.25671	15.1
800.74628	29.5
801.56372	26.2
802.59967	48.6
803.55426	37.7
804.60669	141.9
806.89716	6.3
809.40869	44.3
810.53680	23.0
811.96973	13.1
815.29865	5.0
816.83441	29.1
818.70789	62.7
820.33960	13.1
822.53827	12.5
823.88354	735.3	y (15) (2+)-H2O, y (15) (2+)-NH3
824.53790	17.4
825.30151	9.5
827.13751	53.0
827.78461	21.1
830.08466	38.9
831.70087	13.2
832.83630	843.3	y (15) (2+)
833.81512	10.9
835.44012	4.5
836.27582	62.7
837.85956	69.5
838.93652	37.9
840.38556	33.2
841.60919	28.5
842.28656	28.6
843.21295	2.7
844.33032	87.5	b (8) (1+)-H2O-P
845.34009	128.3	b (7) (1+)-H2O, b (8) (1+)-NH3-P
846.83228	44.9
848.34766	6.6
850.33844	31.2
851.11945	12.6
855.42548	24.3
856.64844	24.5
857.54779	17.6
858.45020	36.1
859.19922	8.6
860.60431	21.7
862.54974	68.9	b (8) (1+)-P
863.37213	299.1	b (7) (1+)
864.38934	11.9
866.17578	17.9
870.57196	12.8
871.76971	7.2
873.22211	13.9
874.60724	19.7
879.51764	18.0
880.58392	3.3
883.27289	9.9
886.97809	28.0
888.20898	25.7
889.35919	121.3	y (16) (2+), y (9) (1+)
890.94946	25.7
894.25708	32.4
896.53448	19.8
903.75073	30.3
905.14502	60.5
910.28278	11.0
913.12994	16.1
914.50104	29.7
915.45941	13.1
916.37134	9.2
918.28436	9.8
920.82080	19.2
924.00653	50.0
927.38507	3.3
928.26978	4.8
930.38910	6.8
931.33105	43.8
932.10553	12.9
935.85236	12.0
938.71777	40.9
941.24200	4.2
943.51788	9.0
947.96527	5.2
950.37042	17.6
951.25983	5.1
952.41278	13.8
954.03363	26.3
955.24310	8.4
956.48267	38.0
957.53973	9.8
958.59619	12.4
959.43329	7.2
961.57172	20.6
967.21533	17.6
969.75311	20.4
974.73853	4.2
976.38251	26.3
981.90503	22.9
986.29449	64.9	y (10) (1+)
987.42236	37.4
989.71680	17.3
991.31683	26.0
992.26154	5.1
994.69000	36.1
1003.29547	4.7
1006.57452	42.8
1007.23657	37.6
1010.54492	3.2
1017.67407	18.9
1018.52081	12.3
1036.08521	30.6
1038.15649	7.6
1040.29871	9.8
1042.27124	30.7
1042.96338	5.9
1044.91626	9.7
1046.33228	6.6
1048.81104	15.2
1054.28674	19.1
1055.39111	17.4
1060.66321	20.0
1068.37610	12.7
1070.59058	20.3
1073.12024	24.2
1075.53662	4.7
1082.53564	14.0
1094.24048	3.9
1103.32153	42.0
1104.56641	15.2
1105.53784	25.5
1106.45569	26.6
1107.34412	17.0
1108.59827	23.4
1117.47351	22.3
1120.51501	9.6
1121.66077	38.0
1132.57263	22.7
1136.89734	34.4
1150.29504	4.2
1151.37512	27.2
1170.42163	9.9
1171.71948	38.3
1173.39355	2.4
1174.66272	21.6
1187.77905	22.9
1188.63391	24.8
1191.35632	35.0
1197.55347	8.6
1202.21472	24.2
1203.04663	7.1
1209.82800	55.1
1210.65747	2.7
1212.66858	22.1
1222.55139	6.8
1228.71973	8.1
1275.47522	8.1
1321.57532	8.8
1342.22107	3.9
1359.65491	3.1
1404.85291	8.4
1420.48718	11.2
1500.28064	25.5
1518.46448	44.3
