# Supplementary material for: Phosphoproteomic Analysis of Platelets Activated by Pro-Thrombotic Oxidized Phospholipids and Thrombin
Source: PLoS One. 2014 Jan 6;9(1):e84488. doi: 10.1371/journal.pone.0084488 (PMC3882224; doi:10.1371/journal.pone.0084488)
Supplement: Annotated Spectra S1 — (ZIP) [file pone.0084488.s004.zip › ALESPERPFLAILGGAK_-11_2_113326.txt]

m/z	i	matches
176.14011	11.4
185.18350	4.7
198.17935	3.6
199.19629	2.8
202.06990	8.1
209.04420	4.1
210.05371	3.7
213.14163	15.5
216.22830	4.9
217.20761	15.5
223.31369	7.0
226.17068	11.0
226.78065	9.2
228.16656	17.5
229.17554	10.1
231.27811	7.9
232.11676	18.6
233.03076	11.7
235.09262	4.7
236.56491	4.2
242.18344	7.1
258.52591	14.5
259.17072	4.9
260.16617	8.5
262.29175	2.3
264.02338	2.3
270.06122	6.0
271.05695	11.9
272.20166	25.1
274.99115	41.8	y (3) (1+)
278.70947	42.9
279.46783	12.3
282.17365	12.1
285.22339	9.7
286.09338	6.5
287.76105	6.0
289.24420	13.2
290.10352	3.9
296.15707	2.6
297.65445	18.7
299.84167	4.2
303.18030	17.1
307.17609	6.5
309.53488	20.2
312.14093	9.3
314.03741	5.4
317.30585	6.3
322.28033	14.5
324.24152	13.1
326.23596	2.8
328.26758	4.9
329.96283	44.2	y (10) (3+)
332.34924	52.1	y (4) (1+)
333.21454	11.0
339.91693	7.1
341.26410	10.4
343.92273	24.0
345.19189	9.2
347.09967	5.4
348.11584	36.5
350.08496	41.3
353.35925	18.2
355.14276	9.8
357.21240	17.4
359.26996	16.4
360.56183	18.0
361.33459	6.3
362.41132	2.0
363.68445	44.8	y (8) (2+)-NH3
364.28796	79.3	b (9) (3+)-H2O, b (9) (3+)-NH3
366.34479	3.4
369.22510	5.8
370.20239	16.0
371.45892	20.1
372.59900	25.8
373.50470	22.8
374.28058	15.2
375.17395	27.2	b (10) (3+)-P, b (7) (2+)-NH3-P, y (11) (3+)-NH3
376.44104	8.6
377.26471	66.6
381.36603	4.7
381.98596	3.6
383.24713	25.5
386.62976	15.5
387.41498	25.6
389.34216	37.8
390.45929	15.7
391.44116	9.3
392.22772	20.0
393.41211	11.2
395.41791	13.4
396.56702	49.7
397.27136	3.6
398.80487	24.0
400.28992	24.4
402.05286	2.8
403.36877	8.3
404.22833	10.0
407.35992	21.7
408.41541	8.4
409.15521	17.7
411.11517	6.0
412.26581	5.8
413.27008	23.3
415.29443	7.5
417.45978	9.9
419.06757	108.3	y (12) (3+)-NH3, y (12) (3+)-H2O
421.56226	41.1
423.48590	15.9
425.92712	22.5
427.20062	21.7
428.18469	26.4	y (5) (1+)-NH3
430.24628	35.4	b (12) (3+)-NH3-P, b (12) (3+)-H2O-P
431.32288	17.8
432.23108	24.0
435.15247	4.7
436.19757	19.6
439.08044	16.4
440.54700	4.9
441.38165	15.6
442.35431	11.9
443.17896	15.5
444.37262	9.4
445.33124	58.6	y (9) (2+), y (5) (1+)
446.32367	36.0
447.39185	20.0
447.99463	20.2
449.05072	5.8
451.26343	6.5
453.17096	23.0
454.86060	4.9
457.01672	23.2
461.01910	10.1
462.12891	79.9	b (12) (3+)-H2O, b (5) (1+)-H2O-P
462.81006	40.6	b (12) (3+)-NH3, b (5) (1+)-NH3-P, b (4) (1+)-H2O
463.60785	5.1
466.20728	18.1
467.29578	3.8
468.30762	16.8
469.52380	6.0
471.11688	79.3	b (8) (2+)-H2O
473.53223	7.0
474.24884	10.2
475.51947	36.7
476.20441	34.1
477.32135	23.1
477.96802	7.2
479.30420	11.2
481.19989	51.7	b (4) (1+), b (8) (2+)
482.03473	18.0
484.18121	16.7
486.11554	43.1
487.18225	24.7
488.13617	45.2
488.99219	26.0
490.01019	20.2
491.04541	3.8
492.83600	3.9
493.89850	98.9	y (10) (2+)
494.96857	40.6
496.44537	33.3	b (9) (2+)-H2O-P
497.22986	57.4	b (9) (2+)-NH3-P
497.90887	9.1
499.88422	17.7
501.04126	27.4	b (13) (3+)-H2O
501.64764	34.2	b (13) (3+)-NH3
502.78314	40.4
504.27789	34.5
504.97809	28.2	b (9) (2+)-P
508.11127	10.5
509.25269	15.9
510.19415	18.9
511.16284	18.8
512.08777	26.7	b (15) (3+)-P, y (14) (3+)
513.48743	31.4
515.27881	53.1
516.38385	9.9
517.51324	66.0	y (15) (3+)-H2O-P, y (15) (3+)-NH3-P
519.21625	99.1	b (14) (3+)-NH3, b (14) (3+)-H2O
520.02472	35.9
521.10547	5.2
522.24036	22.0
523.16193	28.6	y (15) (3+)-P
524.48682	32.1
525.31561	4.9
526.13806	3.1
527.56940	45.1
528.22382	25.4
529.07318	28.4	b (16) (3+)-H2O-P
530.59528	18.8
533.13373	45.7
535.35699	12.6
536.27838	35.6	b (16) (3+)-P
537.44995	4.1
538.62561	26.2	b (15) (3+)-H2O, b (15) (3+)-NH3
540.19385	25.9
541.39178	37.8	y (6) (1+)-NH3
542.54865	50.8
543.80865	36.1
545.25873	124.6	b (9) (2+)-H2O, b (15) (3+), b (9) (2+)-NH3
546.48816	54.7
547.32098	18.4
548.31970	2.3
550.03650	64.0	y (15) (3+)-H2O, y (15) (3+)-NH3
551.28180	71.0
552.48212	94.0	b (10) (2+)-H2O-P
553.28046	20.7
554.28925	70.3	y (16) (3+)-H2O-P, b (9) (2+)
555.48608	153.9	y (16) (3+)-NH3-P, y (15) (3+)
556.33234	32.7
557.15533	34.2
558.22394	115.9	y (6) (1+)
559.19464	133.5
560.02106	95.8	y (16) (3+)-P, b (5) (1+)-H2O
561.12256	77.6	b (10) (2+)-P
561.95343	52.0	b (16) (3+)-H2O, b (16) (3+)-NH3
562.68439	33.5	y (11) (2+)-NH3
564.74121	4.4
565.48749	14.8
566.51971	6.8
567.42560	401.2
568.07513	87.8	b (16) (3+)
569.39899	22.2
570.12793	17.7
571.48926	49.7
572.46271	148.8	[M+3H] (3+)-NH3-H2O-P, y (11) (2+)
573.48938	150.2
574.74799	4.7
575.36572	32.5
576.33185	52.7
577.62579	269.9	b (5) (1+), [M+3H] (3+)-H2O-P
578.33411	121.4	[M+3H] (3+)-NH3-P
579.20056	15.2
580.21783	27.1
581.23163	82.4
582.30432	41.4
583.61340	210.5
584.28827	468.2	[M+3H] (3+)-P
585.25555	118.6
587.10370	173.9	y (16) (3+)-NH3, y (16) (3+)-H2O
588.40271	53.0	b (11) (2+)-NH3-P, b (11) (2+)-H2O-P
590.11469	64.9
591.71753	147.3	b (6) (1+)-H2O-P, b (6) (1+)-NH3-P
593.62280	51.8	y (16) (3+)
594.33002	67.8
595.11328	59.5
595.72101	46.4
596.70221	56.8	b (11) (2+)-P
598.27490	363.5
599.16180	362.3
600.54437	76.0
601.56958	109.6	b (10) (2+)-H2O, b (10) (2+)-NH3
602.35370	40.0
603.92310	227.0
604.69623	146.4	[M+3H] (3+)-NH3-H2O
605.29846	14.2
607.54230	516.8
608.49005	58.5	b (6) (1+)-P
609.19446	33.1
609.93396	18.6
616.85345	36.5	[M+3H] (3+)-H, [M+3H] (3+)+H, [M+3H] (3+)
617.76971	9.3
621.36371	12.3
628.41077	14.0
629.48547	81.2	y (7) (1+)
630.61383	8.6
631.69916	15.5
632.33508	6.0
633.03857	16.0
634.36273	23.4
635.35315	28.1
636.37958	35.4	y (12) (2+)
637.20477	19.5
638.23151	22.7
640.99597	29.7
642.21173	3.3
643.46564	6.2
644.79315	3.9
646.28461	24.5
648.37012	14.7
649.33112	3.1
650.27240	21.7
652.32806	39.4
653.11456	23.6
655.18604	4.7
656.70148	2.5
660.52728	25.4
661.29138	2.8
662.70209	29.9
671.07739	11.8
674.05353	16.6
676.65271	53.0	y (13) (2+)-H2O, y (13) (2+)-NH3
677.43506	2.3
679.29706	3.1
680.01563	5.2
680.92450	29.0
683.56616	23.1
684.98834	163.3	y (13) (2+)
686.23309	39.9
687.13477	19.1
688.57526	24.4
690.60919	12.8
691.82983	34.9
693.72882	4.1
696.33911	15.1
697.20422	24.7
700.43262	73.3
701.09418	27.0	b (13) (2+)-H2O-P, b (13) (2+)-NH3-P
702.82477	65.0	b (12) (2+)
703.78009	7.3
705.17804	4.4
706.94775	21.9
708.18732	6.8
709.85492	15.0
710.74689	41.3	b (13) (2+)-P, y (14) (2+)-NH3-P, y (14) (2+)-H2O-P
712.40411	24.3
717.53473	8.1
718.28027	18.1
722.64996	15.7
723.61322	35.8
726.63214	166.8
727.52258	56.3
728.48004	22.1
730.36981	105.8	b (14) (2+)-H2O-P, b (14) (2+)-NH3-P
733.81427	61.2
734.65533	27.8
735.63422	34.4
737.29926	58.9
738.04840	68.9
739.21100	17.9
740.78595	9.9
742.26031	30.3	y (8) (1+)
744.30951	13.6
745.34320	31.1
746.03973	19.4
748.42865	5.5
749.84467	30.4
751.14716	35.9	b (13) (2+)-NH3, b (13) (2+)-H2O
754.56915	37.9
755.34662	11.1
757.53802	31.1
759.74011	78.9	y (14) (2+)-NH3, b (13) (2+), y (14) (2+)-H2O
760.52252	8.6
761.38751	10.2
763.56934	59.7
765.47784	42.5	b (7) (1+)-P
766.29602	24.9
767.04944	18.9
768.36163	244.6	y (14) (2+)
770.52460	9.9
772.62335	76.9
773.49017	28.7
774.27643	91.3	y (15) (2+)-H2O-P
775.59674	69.4	y (15) (2+)-NH3-P
778.56592	35.2	b (14) (2+)-H2O
779.96838	89.1	b (14) (2+)-NH3
782.29120	7.0
783.99139	131.5	y (15) (2+)-P
787.30914	16.0
788.22894	38.5	b (14) (2+)
789.72046	5.2
791.06360	9.2
792.03961	40.4
792.71130	9.5
794.97552	43.6	b (16) (2+)-NH3-P
800.26080	9.5
803.08978	20.4
804.47711	14.1
805.60742	2.3
806.71411	10.7
808.14020	15.2
811.28955	44.1
814.05872	11.9
815.02606	18.6
817.02350	20.9
818.32452	31.0
818.96240	11.5
823.82275	445.8	y (15) (2+)-H2O, y (15) (2+)-NH3
824.43787	6.9
827.54767	59.3
829.43787	15.5
830.91608	6.5
832.88995	329.6	y (15) (2+)
833.72925	11.3
836.51727	121.7
837.38721	16.0
838.40826	26.3
840.05640	14.7
840.68262	32.1	y (16) (2+)-P
841.81769	31.2
843.46539	19.6
844.54205	59.1	b (8) (1+)-H2O-P
845.47095	40.0	b (7) (1+)-H2O, b (8) (1+)-NH3-P
846.61273	11.0
849.33203	12.7
851.66071	4.9
854.32782	25.1
855.37421	41.7
857.25018	45.0
858.50250	22.2
859.66779	6.6
860.31177	20.8
863.27118	128.5	b (7) (1+)
867.55786	20.1
868.40021	20.2
869.40137	35.0
873.20929	6.2
877.25458	14.3
878.44189	27.4
880.56934	20.1
887.38184	30.8
889.25848	7.9
897.47992	9.7
901.93805	8.9
904.14160	14.6
905.37787	5.4
917.17267	26.9
918.57965	10.1
923.21802	21.6
924.76630	29.6
928.47095	26.1
931.05231	9.7
940.58331	12.8
942.26929	14.0
944.44354	2.3
945.42676	7.4
950.05005	3.9
951.20947	4.1
952.59424	43.5
955.82324	24.2
956.80902	39.5
959.20953	4.6
960.46051	24.4
965.27002	11.3
968.32892	17.7
975.37250	15.4
987.45441	9.4
991.10889	25.8
992.56567	29.4	b (9) (1+)-NH3-P
1003.36737	22.0
1005.25543	22.3
1007.12524	17.5
1021.29169	3.6
1021.98737	17.3
1032.37646	3.3
1036.49561	3.6
1037.61511	19.4
1040.08093	15.7
1052.59875	25.1
1055.01135	6.0
1057.05225	22.3
1060.50635	5.5
1062.40259	7.6
1064.39441	15.0
1065.45129	14.4
1066.46912	7.0
1085.97058	7.3
1086.57629	10.5
1103.56433	3.6
1104.52319	38.5	b (10) (1+)-H2O-P
1105.47607	22.9
1131.34644	9.5
1132.48901	5.2
1152.19177	5.2
1158.32739	14.3
1165.96350	5.5
1188.09229	2.3
1192.72351	29.1
1209.72632	13.1
1210.57776	20.1
1211.43970	24.7
1213.55627	6.8
1238.05359	2.3
1274.30701	11.8
1291.15845	12.5
1339.32141	2.9
1348.33533	7.5
