# Supplementary material for: Phosphoproteomic Analysis of Platelets Activated by Pro-Thrombotic Oxidized Phospholipids and Thrombin
Source: PLoS One. 2014 Jan 6;9(1):e84488. doi: 10.1371/journal.pone.0084488 (PMC3882224; doi:10.1371/journal.pone.0084488)
Supplement: Annotated Spectra S1 — (ZIP) [file pone.0084488.s004.zip › ALESPERPFLAILGGAK_-14_2_158485.txt]

m/z	i	matches
259.59879	15.0
268.21649	19.9
272.33334	42.5
275.39178	46.1
278.28763	15.0
279.59888	4.5
280.30954	5.5
282.96640	10.4
284.43915	31.8
285.40958	30.4
294.06244	12.9
296.03036	29.9
300.49609	5.5
302.21829	35.5
309.14685	22.7
313.14746	10.5
314.08804	6.0
315.26929	4.5
317.29739	7.0
323.99200	48.4
326.12360	25.9
328.37250	16.9
330.33377	17.4
332.27338	249.6
334.23349	5.5
338.60150	15.4
340.03009	48.4
342.05023	44.0
344.60889	29.5
345.38358	29.2
350.14182	61.2
351.33673	21.5
354.44690	19.1
357.24911	12.5
358.23303	32.1
364.12830	8.0
364.99350	44.5
369.48590	4.5
370.20914	70.9
373.38306	81.3
374.38815	10.3
375.80466	13.9
376.45319	49.7
380.04675	17.4
381.39026	8.9
383.48901	61.9
384.35345	30.3
388.39798	24.9
389.29456	8.0
390.29742	14.8
391.33914	16.0
392.41278	19.5
393.12689	18.9
394.45703	83.8
395.23657	17.0
396.36652	23.4
398.24878	17.0
401.48077	31.4
402.34161	21.4
403.40387	45.8
407.22754	45.4
407.86926	19.1
409.18063	47.0
410.06897	5.0
411.20953	8.3
413.26703	11.5
416.22815	19.2
420.31647	15.4
421.23907	25.3
425.25464	43.9
426.23676	39.6
427.27209	54.3
428.89038	169.7
429.64832	14.7
430.30194	57.8
431.09570	21.6
432.14838	23.1
433.01404	6.0
436.28400	20.1
437.56067	7.0
439.24091	62.2
440.05432	50.6
442.39172	26.0
443.46008	59.2
445.35663	99.0
446.20081	102.4
447.39307	109.7
449.36328	26.5
451.23041	23.3
453.31281	45.0
455.16364	98.1
456.28156	44.2
458.00909	39.8
459.41113	43.3
462.17334	43.2
464.14886	21.2
465.76703	22.6
467.32507	46.1
470.36383	4.0
473.20947	17.9
474.33228	32.2
477.26056	5.5
478.49652	35.0
481.27148	68.9
482.31293	11.5
483.28271	8.5
484.31323	41.3
485.28888	112.5
486.14227	14.8
487.30420	16.6
491.26917	18.1
492.46753	40.0
494.19427	17.3
495.28522	36.6
497.14825	27.7
497.88721	12.5
499.63989	16.6
500.63446	23.3
501.68671	93.6
502.46277	52.4
503.22180	18.5
504.24945	18.5
507.15570	5.0
507.92078	21.0
508.55188	19.4
511.36041	50.4
512.41577	15.5
514.33521	65.4
515.60535	17.6
516.28839	9.5
517.05298	6.0
518.25671	13.0
519.98895	48.7
521.18304	7.9
522.18573	24.6
523.52832	93.9
526.41547	13.9
527.65601	16.6
528.59583	26.9
529.37128	33.7
531.40247	19.1
532.43805	77.2
533.24634	15.4
535.55927	52.7
536.46918	8.3
537.39783	12.6
539.26813	24.8
540.23376	17.8
541.13379	58.0
542.37750	18.9
543.43994	21.6
545.21576	29.9
546.15631	29.9
547.20441	82.8
549.31177	20.5
550.24384	43.9
551.24780	72.1
552.36951	44.0
553.29358	52.6
554.18793	4.9
555.37280	77.0
556.25537	37.0
557.19226	45.0
558.41187	95.2
559.51569	61.9
560.28650	119.9
561.42273	44.3
562.19098	7.9
564.48773	57.4
565.62982	34.9
568.16119	18.9
569.13422	17.4
571.79352	163.5
572.60724	36.1
573.51239	20.1
574.20770	61.5
574.91840	75.5
576.41913	35.5
577.33075	4.0
578.50598	92.3
579.36096	17.1
582.92474	17.6
584.41071	16.0
585.57440	29.2
587.28021	133.4
588.48993	33.7
589.75757	22.8
591.09491	11.0
592.52063	25.1
594.28174	21.4
595.39496	66.1
596.42841	84.9
597.72943	118.8
598.51190	9.9
599.68188	70.1
601.39996	36.7
603.14063	11.1
604.22882	59.8
606.28949	65.0
607.37048	12.8
609.25586	392.5
610.49719	157.0
611.29608	34.4
612.61676	59.0
613.34576	2.7
614.29437	14.9
617.25226	58.0
618.19354	15.0
619.00568	18.1
620.25165	6.5
622.32892	13.9
623.22443	5.1
624.61932	26.0
626.05670	40.3
626.71985	21.9
627.63708	78.9
628.38751	44.6
629.31055	129.0
630.58148	53.3
631.42169	99.2
632.64716	64.2
633.49023	40.5
634.66010	75.6
635.60065	58.3
636.54608	42.7
637.53943	34.4
638.38293	121.6
639.25555	65.2
640.12024	15.4
641.09888	49.7
642.28766	49.1
643.62457	41.9
644.31903	73.1
645.33234	123.8
646.51263	166.7
647.29816	22.6
648.95087	52.1
649.82745	21.9
651.10565	33.3
652.86371	110.3
654.14142	70.5
654.81616	21.9
655.56464	62.0
656.47321	8.0
657.33606	84.6
658.57867	48.2
659.37946	15.4
660.15558	38.4
661.46631	11.0
662.34747	91.7
663.57159	89.1
664.51410	33.9
665.39630	10.0
666.92963	96.3
667.84698	43.6
669.31647	45.2
670.09454	57.1
671.20001	117.8
671.81439	25.9
672.67847	20.6
674.10248	9.9
675.75354	108.4
676.55756	173.7
677.45001	153.7
678.32629	56.4
679.65656	70.9
680.46173	15.3
681.68939	64.4
682.79102	18.4
683.73071	46.9
685.19208	2886.4	y (13) (2+)
686.39532	99.8
688.91772	74.0
691.34485	47.9
693.05786	105.6
694.44348	51.7
695.38507	74.8
696.21490	70.5
697.80005	7.3
698.51447	67.4
699.47943	86.2
700.35510	84.3
701.03595	38.0
701.75488	46.4
702.68268	69.0
703.53827	45.0
704.41620	27.1
705.18268	62.7
706.26709	128.3
707.25458	251.4
708.28363	80.1
709.03455	35.8
710.55182	84.6
711.73926	221.7
712.40778	73.6
713.28961	14.8
714.84442	52.9
715.89868	86.9
717.09460	154.4
718.58649	73.7
719.56342	654.3
720.22931	187.0
721.48492	53.1
722.71448	134.9
723.59296	76.4
724.37634	209.6
725.07477	19.4
726.20172	106.9
727.21759	152.3
728.63184	140.4
729.30890	2.7
730.33801	49.9
731.70111	21.8
732.38910	149.1
734.14557	101.7
735.26459	110.1
737.55511	67.5
738.70471	197.2
739.66266	74.4
740.55463	46.7
741.78998	207.8
742.55414	63.4
743.40912	140.4
744.61609	30.9
746.02008	221.2
747.17267	6.5
748.10931	72.5
749.46344	14.1
750.62976	126.7
751.49762	198.5
753.01086	26.7
753.74371	75.3
754.63586	103.1
755.36249	105.4
756.43524	177.2
757.51385	114.7
759.71753	613.6
760.69952	140.7
761.69379	20.1
762.49231	58.4
764.15448	159.0
765.35120	986.7
766.52740	386.7
767.71191	248.7
768.60223	701.8
769.35797	61.0
770.62231	38.4
771.27802	19.6
772.15131	85.1
773.38837	140.3
774.75665	195.4
775.50739	150.1
776.47198	360.5
777.27887	373.9
778.22705	160.7
779.16174	129.4
780.51569	208.9
781.21869	26.8
782.24225	23.2
783.12640	83.9
783.95984	368.3
784.65656	119.0
785.49335	93.0
786.49982	116.7
787.52094	211.8
788.79303	264.8
789.66473	51.5
790.86603	79.7
791.71326	177.7
792.70300	74.8
793.75592	319.4
794.77173	53.6
795.74017	75.4
796.45123	80.4
797.20953	48.0
798.55182	91.8
800.31989	161.1
801.64435	215.2
802.94263	675.8
803.69135	517.3
805.01288	354.3
805.86438	105.9
807.21442	127.9
808.38153	168.0
809.57208	384.1
810.53931	106.5
811.48340	259.0
812.31683	399.3
813.41370	191.7
814.82727	197.6
815.76520	84.6
816.36584	348.9
817.43903	170.9
819.62091	71.3
820.59009	69.9
821.51324	158.6
822.64459	139.1
823.86890	270.9
824.75488	371.9
825.56427	211.4
827.61041	45.7
828.50964	106.8
829.32220	119.0
830.59943	278.3
831.70074	58.6
833.30457	366.8
834.20142	214.4
835.21844	94.8
836.43085	733.5
837.31940	459.2
838.16266	174.8
838.94525	173.5
840.23016	202.3
842.06232	36.2
842.71222	91.5
843.47333	247.9
844.37640	143.1
845.20166	112.0
845.99738	244.2
847.07220	354.1
848.15875	137.5
849.28705	250.0
850.59021	105.6
851.92719	253.4
853.00366	361.1
854.35236	979.6
854.95746	499.1
855.68933	373.3
856.44928	236.3
857.10364	167.7
858.22797	364.8
859.06018	231.1
860.36188	193.1
861.17194	547.5
862.31250	199.3
863.40399	1357.0	b (7) (1+)
864.20282	240.7
865.66583	953.3
866.78400	2013.2	[M+2H] (2+)-NH3-P, [M+2H] (2+)-H2O-P
867.55725	1314.0
868.36688	193.8
869.54523	204.0
870.39691	165.0
871.61426	275.1
872.58405	19.1
874.39899	2431.6
875.98279	25326.1	[M+2H] (2+)-P
876.65924	18462.6
878.34906	428.7
879.36395	570.2
880.33295	524.3
881.33832	320.6
881.94049	186.4
882.86945	229.1
883.93817	366.3
885.14124	1681.3
885.93542	498.9
886.81183	535.1
888.30353	351.4
888.95526	265.1
890.04352	337.6
890.71832	503.8
891.59827	1501.8
892.37469	631.1
893.14703	2089.9
894.20593	1532.5
895.34625	912.8
896.35925	537.9
897.50580	688.0
898.49860	208.1
899.22943	1063.7
900.35480	733.5
901.35651	168.5
902.09900	252.5
902.90753	315.7
903.81049	333.5
904.89569	250.4
905.57349	322.0
906.44769	762.2
907.09528	630.1
907.72650	904.2
908.72028	513.1
909.91913	488.3
910.80988	152.9
911.66058	423.1
912.71204	915.6
913.80603	346.4
914.74347	611.3
915.66229	243.7
916.68036	72.6
917.45245	23.9
925.71387	4.0
926.44012	8.0
927.43573	45.5
929.75464	68.7
931.08014	34.0
933.74738	104.3
934.78442	12.9
935.92279	46.4
937.47266	10.3
938.27362	32.5
939.08051	131.0
940.28693	68.6
941.07306	23.2
941.99512	104.0
943.11139	172.9
944.31281	100.2
944.94269	63.6
945.63629	157.4
946.34448	19.9
947.78198	146.9
948.59381	20.2
950.26630	202.3
951.00665	133.8
952.05109	167.8
953.65039	287.8
954.51202	119.1
955.50806	9.4
956.51849	74.0
958.15454	49.3
959.40771	69.0
960.41309	96.7
961.62811	82.1
962.69360	10.5
963.57489	23.6
965.25708	138.1
966.68170	100.2
967.97778	87.5
968.66162	51.0
969.81378	125.5
970.55389	78.5
972.03339	157.5
972.81641	98.9
973.82813	26.2
974.48431	118.2
975.63849	80.8
976.40283	175.1
977.23779	61.3
978.35913	109.0
979.36627	52.3
980.27124	26.4
981.37555	50.1
982.81012	207.5
983.89374	43.9
985.47577	381.3
986.49823	1947.9	y (10) (1+)
987.54352	727.7
988.49536	137.7
989.25067	47.9
990.42047	57.0
991.93213	102.9
993.49017	143.0
994.20874	134.5
995.47748	163.3
996.45068	36.9
997.60211	102.1
998.49799	111.6
999.48627	37.6
1000.43439	136.4
1001.20801	69.9
1002.89825	22.2
1005.35327	46.8
1006.80878	84.4
1008.29718	42.6
1009.47906	149.0
1010.32318	152.1
1011.71576	85.9
1012.90356	70.6
1013.99176	46.4
1014.75397	46.4
1015.53809	223.8
1016.45923	245.4
1017.96094	48.5
1019.03693	121.0
1019.67255	76.2
1020.64575	91.1
1021.68579	195.2
1023.59698	102.2
1024.25171	66.4
1025.23291	39.4
1026.38135	62.6
1027.40613	40.5
1028.90308	180.5
1030.09204	151.8
1031.04980	31.5
1032.14099	53.8
1033.06824	65.8
1034.42395	135.3
1035.24158	399.5
1036.41089	100.8
1037.45752	177.2
1038.51489	186.2
1039.40479	169.3
1040.34424	109.6
1041.72058	201.6
1042.84473	145.2
1044.16968	112.8
1045.10107	54.8
1046.74353	61.6
1047.61829	383.3
1048.60913	36.3
1049.23633	197.4
1050.58167	7.1
1051.86414	76.3
1052.70288	19.4
1054.28296	228.0
1055.50928	263.3
1056.29846	17.2
1056.92200	20.1
1058.14185	215.5
1059.22986	164.5
1060.23926	198.6
1061.23657	30.0
1062.69763	249.8
1063.35425	20.6
1064.23438	58.0
1065.72083	101.5
1066.64185	82.7
1067.49475	25.1
1068.31360	50.5
1069.45630	70.7
1070.54541	118.2
1071.53442	336.3
1072.63159	180.2
1073.36694	28.0
1075.16577	136.0
1076.58594	51.4
1077.61890	94.9
1079.93188	183.0
1082.11182	286.5
1083.10718	50.1
1084.25684	152.9
1085.50732	7.5
1087.28723	158.1
1088.01440	345.4
1088.89478	16.0
1089.98828	93.3
1090.71338	47.2
1091.67834	152.5
1092.42493	21.4
1093.21143	17.9
1094.11658	58.0
1095.00354	45.4
1095.67993	202.3
1096.41296	61.8
1097.50659	158.9
1098.97327	162.3
1099.93640	162.0
1101.00183	64.4
1102.51758	203.8
1104.47131	198.2
1105.80432	165.0
1107.35645	277.5
1108.51733	122.9
1109.59253	12.2
1110.63257	130.7
1111.46582	76.6
1112.18311	135.7
1113.35901	32.5
1114.30688	134.2
1115.18628	46.7
1116.02271	29.1
1117.86292	14.3
1118.64722	257.9
1119.59326	125.5
1120.40698	100.4
1121.21936	24.9
1122.77930	68.6
1123.74500	462.7
1124.60645	102.1
1125.65283	201.4
1126.56177	54.8
1127.80908	223.5
1128.48035	38.9
1129.13745	15.3
1129.85571	45.5
1130.54004	54.8
1131.21387	146.4
1132.27942	46.5
1133.04517	99.4
1134.18433	19.4
1134.86267	78.4
1135.72180	54.3
1136.99072	186.0
1137.78174	8.4
1138.78870	33.5
1139.48865	74.9
1140.66650	33.1
1141.69995	92.2
1142.67944	1033.1
1143.73279	825.8
1144.66589	16.2
1145.29590	14.8
1146.48999	168.7
1147.92981	163.2
1148.60278	5.4
1150.76196	195.9
1151.63000	168.5
1152.64063	31.1
1153.70923	36.5
1154.31445	33.8
1155.71167	72.5
1156.32605	26.4
1157.61035	26.0
1158.63269	72.5
1159.34302	85.5
1161.90405	28.6
1162.88525	171.3
1163.56616	20.3
1165.32690	241.6
1166.41394	71.2
1167.43250	5.0
1168.10571	81.5
1169.48010	126.9
1170.33716	105.3
1171.64941	52.3
1172.43884	26.7
1173.46741	38.2
1174.08142	30.9
1174.70020	159.8
1175.46143	114.8
1176.91431	139.7
1177.96545	27.4
1179.01086	106.9
1179.63586	8.6
1180.65234	22.9
1181.93579	84.3
1182.93750	54.6
1184.38501	45.9
1185.11499	42.0
1186.11450	74.8
1187.15283	55.6
1187.82568	56.3
1189.40063	16.3
1191.61328	52.4
1192.35156	37.1
1193.52783	405.6
1194.54370	54.1
1195.37683	177.2
1198.13782	72.8
1199.24927	132.0
1200.19055	121.8
1201.41943	140.8
1202.61719	173.0
1203.69861	114.0
1204.47266	29.7
1205.09106	63.2
1205.99829	23.9
1207.35828	79.4
1208.14429	46.7
1208.82446	11.5
1210.36133	9.5
1212.57715	120.8
1214.07837	211.6
1217.19531	47.9
1218.42615	73.9
1219.54492	65.4
1220.51563	227.4
1221.48535	132.1
1222.95996	176.0
1223.96594	40.6
1225.46643	51.6
1226.55981	242.5
1227.74658	95.0
1228.44702	67.7
1229.42920	138.6
1230.58179	10.5
1231.26013	9.4
1232.50916	11.5
1235.16028	175.1
1236.30835	100.0
1237.04639	100.2
1237.72595	28.0
1239.13062	152.9
1239.89502	54.4
1240.77417	50.3
1241.98267	113.6
1242.66064	43.9
1243.53967	67.1
1244.47888	126.8
1245.46545	14.4
1246.26514	21.8
1246.87842	6.4
1247.55664	41.3
1249.65283	103.0
1250.39221	57.0
1251.38879	28.5
1253.43494	48.4
1254.56116	59.8
1255.84814	70.4
1256.75610	9.9
1257.66980	12.6
1258.91626	13.6
1260.26172	87.3
1261.50500	27.4
1262.11499	48.8
1263.66003	59.7
1264.76074	8.0
1265.55774	88.6
1266.42383	18.9
1267.32275	21.2
1268.64294	81.0
1270.57239	48.0
1271.76184	162.0
1272.50977	252.1
1274.58936	147.8
1276.07800	91.4
1277.34045	32.4
1279.06677	30.8
1279.93604	132.4
1281.17981	39.9
1282.71155	27.8
1283.85437	27.0
1284.66833	82.0
1285.51819	126.6
1286.23438	23.5
1287.14209	56.9
1287.81091	16.9
1288.61523	6.0
1289.35852	61.5
1290.76453	12.9
1291.67615	261.8
1292.58228	173.8
1293.62439	278.1
1294.62817	79.2
1297.48962	130.7
1298.31982	22.2
1301.01709	39.2
1302.08435	13.6
1302.74231	133.1
1304.10291	27.1
1305.25635	189.3
1306.67761	277.1
1307.69128	96.6
1308.82910	22.9
1310.37512	66.7
1311.80859	158.3
1312.65491	46.8
1313.48779	105.4
1315.57507	6.5
1316.26428	17.7
1317.63147	45.8
1318.67786	63.4
1320.56287	203.6
1321.53821	30.9
1322.27136	30.0
1323.82568	7.0
1324.97705	73.2
1325.72083	36.2
1326.87183	58.3
1328.48022	107.1
1329.52930	16.4
1330.38257	11.7
1331.23938	6.0
1333.70483	6.0
1335.18420	56.9
1335.89563	17.9
1337.00513	109.4
1338.31628	15.5
1339.50745	61.8
1340.63672	15.5
1342.14612	28.9
1346.31946	170.7
1347.25085	51.8
1348.11145	27.6
1351.65930	46.4
1352.32117	38.8
1356.70740	16.4
1358.75159	10.0
1360.46436	20.3
1361.77026	13.0
1362.84094	6.5
1363.87427	42.8
1364.55371	77.7
1367.07263	38.8
1367.97681	79.2
1369.02600	347.0
1369.82532	85.0
1370.66272	41.5
1372.78723	27.4
1374.26306	21.6
1376.29187	11.8
1377.33411	78.7
1379.35046	41.5
1381.56165	13.0
1382.39160	8.0
1383.61218	42.6
1384.55566	68.5
1385.34753	24.1
1386.37439	11.3
1388.35938	11.0
1389.88831	23.6
1390.98267	24.9
1392.58289	22.8
1395.77881	8.5
1397.22083	27.8
1399.55579	19.6
1402.52148	196.8
1404.10449	191.2
1404.75098	122.8
1405.50525	162.7
1407.23364	72.8
1408.09729	24.4
1409.30212	15.4
1410.64368	43.3
1411.34338	6.5
1416.89404	101.3
1418.30688	23.0
1419.04468	11.8
1420.00354	211.9
1421.03308	194.9
1427.86707	12.4
1430.92969	99.7
1435.30908	28.7
1436.46570	10.0
1437.80945	106.8
1438.42786	16.8
1439.69763	31.0
1440.58459	81.3
1442.01965	5.5
1445.73120	18.4
1447.26978	10.5
1448.17029	20.6
1449.52539	20.9
1455.25879	40.4
1456.36121	66.0
1456.97363	23.5
1458.84094	142.9
1459.96667	73.8
1460.64453	27.5
1461.73950	8.6
1463.30945	58.0
1464.44324	7.5
1465.55042	130.8
1466.80798	20.1
1468.41821	4.5
1471.85327	61.8
1473.30762	170.2
1473.93079	3.1
1475.71582	11.0
1476.63757	164.9
1477.68188	139.8
1484.25391	5.5
1487.43799	10.0
1489.63428	7.5
1492.84229	36.9
1495.04932	49.5
1495.70142	40.4
1496.61316	14.9
1497.72144	24.1
1498.96350	9.3
1499.57666	30.4
1500.64246	38.2
1501.30334	35.9
1502.47839	16.0
1504.97107	50.1
1505.65051	142.4
1506.45313	22.4
1513.40674	58.7
1516.17920	9.5
1517.64917	493.1
1518.58630	257.1
1519.63330	24.9
1522.21179	21.4
1524.61731	9.4
1531.60278	39.4
1533.67834	72.1
1534.84900	70.8
1535.48535	16.7
1536.75891	21.7
1537.92249	19.6
1538.98315	43.0
1539.84766	9.0
1540.93347	9.0
1544.44531	68.3
1545.20227	31.4
1545.90271	7.4
1551.67493	12.5
1555.45142	31.5
1556.49500	51.4
1557.73840	13.7
1559.37292	73.1
1560.15613	25.8
1561.85620	55.9
1566.93286	50.4
1570.40125	19.1
1573.91321	90.9
1575.02112	109.8
1575.89050	70.1
1576.88623	105.3
1577.77966	55.4
1578.63855	28.0
1579.52332	11.0
1580.43347	7.0
1584.03137	23.0
1588.97253	25.1
1593.26453	28.1
1600.54956	78.5
1601.86804	45.1
1602.86597	55.2
1603.85852	14.9
1604.54810	57.6
1605.38440	111.0
1606.94250	10.9
1607.75085	14.5
1608.61340	5.0
1614.27698	23.9
1615.75305	17.1
1622.88708	118.8
1623.76343	30.0
1627.13000	15.3
1631.02698	26.8
1631.93433	5.0
1632.73547	90.9
1634.65466	8.0
1636.60364	34.5
1653.51843	36.5
1654.77478	24.4
1660.49792	22.3
1663.33960	13.5
1667.87024	55.6
1669.62952	20.4
1672.73352	32.9
1682.33411	13.6
1683.77026	18.2
1686.76819	14.9
1687.51343	27.1
1696.61609	12.4
1697.37610	60.1
1702.60718	66.7
1703.64783	105.2
1712.33911	17.1
1720.75452	64.9
1729.07092	37.0
1745.79028	40.5
1768.79712	9.0
1776.56909	23.8
1791.79956	39.5
1792.79517	5.9
1838.31360	14.9
