# Supplementary material for: Phosphoproteomic Analysis of Platelets Activated by Pro-Thrombotic Oxidized Phospholipids and Thrombin
Source: PLoS One. 2014 Jan 6;9(1):e84488. doi: 10.1371/journal.pone.0084488 (PMC3882224; doi:10.1371/journal.pone.0084488)
Supplement: Annotated Spectra S1 — (ZIP) [file pone.0084488.s004.zip › ALESPERPFLAILGGAK_-16_2_139379.txt]

m/z	i	matches
265.22598	11.8
275.48419	35.4
276.21075	21.2
278.15967	28.8
283.26532	99.5
285.11234	18.6
289.32831	30.4
291.15259	9.1
295.30682	20.5
296.13489	26.7
299.19290	35.5
301.88132	9.1
303.13849	5.7
304.55713	22.1
313.64774	27.0
317.30872	53.5
320.16248	11.9
327.22958	10.5
330.18524	25.5
332.23730	114.3
335.08673	66.6
339.29535	23.2
340.28503	53.0
341.32159	9.1
345.44034	6.4
346.45526	9.1
347.75214	29.5
349.27109	28.4
353.65488	46.7
355.38870	30.1
356.33020	66.8
360.66019	7.1
366.26984	15.9
368.70557	51.0
370.49390	62.8
372.27542	25.3
376.21649	45.6
379.19714	26.6
380.88361	9.8
383.65387	54.9
384.83130	8.5
397.15747	5.8
398.26282	33.8
399.16241	11.1
401.47687	41.3
407.10120	22.7
410.51941	47.9
411.77838	19.3
415.07660	54.6
416.31769	54.3
417.45172	27.2
419.13531	76.0
422.29236	6.4
426.09247	8.5
427.23151	49.3
427.92944	24.2
428.93036	92.5
429.70831	19.5
431.49390	8.5
433.98431	32.9
435.13831	21.2
438.00519	18.0
440.94232	40.5
445.51471	200.7
446.59753	52.7
447.42816	122.7
448.55609	11.2
451.22687	41.0
452.01074	28.5
453.61481	95.3
454.39923	31.6
455.61493	134.7
457.50940	84.8
462.35846	8.5
463.20544	95.9
467.41693	61.2
470.05823	25.0
473.46716	53.3
474.93579	32.1
478.32599	59.0
480.28998	118.0
481.54541	73.6
483.22003	53.4
484.16541	32.6
485.35315	345.6
486.26984	70.9
487.38654	24.9
495.27130	14.5
496.15778	29.1
496.98932	90.7
504.11365	17.8
505.70105	56.8
508.21350	25.9
510.37091	7.8
512.25848	74.0
514.33459	140.0
517.10614	29.3
520.24915	86.4
524.30713	19.1
525.47192	7.8
527.97168	33.1
528.71710	15.8
531.15125	30.0
535.25476	33.8
537.28265	88.4
538.28790	54.5
539.12518	11.7
540.19629	68.4
542.47162	73.6
543.31604	56.2
546.11230	30.0
547.27344	29.4
549.72437	25.3
553.36389	83.7
554.62408	105.7
555.52948	12.4
556.45685	120.7
557.60248	73.6
558.62683	213.4
559.64148	99.1
561.23145	85.6
562.58734	32.4
563.58191	11.2
568.22577	30.1
570.89276	163.9
571.73151	30.4
572.44080	33.1
573.62305	82.9
574.38623	36.5
575.34442	20.4
577.20135	70.2
578.59583	84.6
581.62823	8.4
584.34796	92.2
586.32062	122.3
589.44244	19.2
590.51892	52.0
592.31525	97.5
597.30530	65.5
599.34058	11.2
599.96912	27.4
601.74988	139.1
602.38593	19.7
604.29486	11.7
605.41632	47.9
606.21478	21.2
607.15570	11.2
608.23004	112.8
609.20831	466.9
610.20587	65.4
611.86188	18.8
612.48114	57.7
613.48035	80.5
614.14453	16.6
616.70306	175.5
617.42517	56.0
618.19098	60.3
618.88947	32.7
620.11945	38.8
621.39703	22.0
622.10138	27.3
624.38934	43.5
626.61383	22.6
627.50031	102.6
628.47784	48.8
629.50946	130.1
630.23932	38.1
632.48529	141.9
633.32513	11.9
634.48669	9.1
635.84888	78.4
636.82678	106.8
640.41638	7.1
641.07867	24.2
641.70441	42.1
644.06671	78.5
644.78741	28.0
646.33063	309.0
647.10242	55.4
648.22565	145.4
649.31372	59.5
652.00189	6.4
652.86060	53.2
653.88422	113.8
654.53839	26.4
655.18372	38.5
656.47192	35.3
657.70532	54.8
658.42706	12.1
660.33783	54.5
661.56281	129.6
662.69684	26.6
663.30573	24.0
664.31293	66.9
665.34985	99.3
666.15314	97.2
667.22943	137.3
668.33881	9.9
669.76672	30.1
670.89789	38.6
672.62543	22.8
673.47815	40.8
675.74438	130.5
676.72443	219.9
677.50769	91.1
678.48792	29.0
679.11310	23.9
680.97546	32.0
681.79596	29.3
682.88885	75.0
685.18866	3865.9	y (13) (2+)
686.16089	133.2
688.30243	13.2
689.05084	30.1
691.02118	38.3
693.43951	142.0
694.42621	36.6
695.32813	13.3
696.32874	35.1
697.11005	119.7
698.41132	10.4
699.29041	11.1
700.55414	118.0
701.72650	144.5
702.72833	167.5
704.00177	365.5
705.25922	62.5
706.37048	14.4
707.17853	113.6
708.88580	182.0
709.99109	22.1
710.95880	166.3
711.86932	25.2
712.97498	118.2
714.26282	125.1
716.53473	119.7
718.04224	285.4
719.60968	760.6
720.66107	142.8
721.66510	45.5
722.48932	97.4
724.31549	152.5
725.02325	7.4
727.09814	17.9
728.04999	6.4
728.70862	50.9
730.04205	30.0
731.40045	47.1
732.60345	44.0
735.56854	14.4
736.64844	76.5
737.38324	20.5
739.12976	331.2
739.86176	116.2
740.64984	30.0
741.88287	88.8
742.78528	97.0
743.70453	42.8
744.61652	60.8
745.73822	75.8
746.57880	35.2
748.05530	41.7
749.21228	24.5
750.63690	63.6
751.96362	92.1
753.20563	94.3
754.19373	148.4
755.23529	221.3
756.33942	109.2
757.21161	73.7
758.37897	208.4
759.52777	623.0
760.97638	144.2
761.81012	63.3
762.42981	111.1
763.77435	90.0
764.42792	112.8
765.41089	1372.3	b (7) (1+)-P
766.59576	348.4
767.72821	338.5
768.35870	371.7
769.00201	474.4
770.65027	40.8
771.25122	10.5
772.12488	92.2
773.78009	139.9
775.70520	374.3
776.53131	63.4
777.80408	144.2
778.95313	185.5
779.63190	53.2
781.14746	55.7
782.06635	48.5
782.84064	13.8
784.16754	622.2
785.20569	367.4
786.14069	146.2
787.24762	128.3
788.48108	166.1
789.42987	591.3
790.57050	18.7
791.62726	235.5
792.26337	32.8
793.31110	71.1
795.34106	135.2
796.09357	158.9
797.00867	61.7
798.18561	52.3
800.03455	180.0
800.76031	142.5
801.55518	200.5
803.08630	603.4
804.09528	151.9
805.10883	176.1
807.56561	174.2
808.33649	16.8
809.74951	505.4
810.77136	105.5
811.93439	136.4
812.69586	189.9
813.45709	110.6
814.56024	158.4
815.93945	190.9
816.90784	218.1
818.11554	53.6
820.24896	172.6
821.11353	48.5
822.67499	27.0
823.78247	239.6
824.63519	381.6
825.31305	61.6
827.35681	339.9
828.20728	135.6
829.52936	51.8
830.46515	158.7
831.45636	139.4
832.39740	91.3
833.80243	665.3
834.92529	273.3
835.85431	118.7
836.77936	470.0
837.88629	305.5
839.21362	190.7
840.09515	84.8
841.21100	49.4
842.58600	197.6
843.70416	193.3
845.28516	281.8
846.04047	656.5
846.81738	196.2
847.53064	51.4
848.15320	246.8
849.39984	68.1
850.14380	88.4
851.84467	226.4
852.77167	186.5
854.31799	723.5
855.17743	583.1
856.38800	250.5
857.85779	402.6
858.96393	389.4
859.87726	433.2
860.97491	187.6
862.08734	33.0
863.30176	1498.0	b (7) (1+)
864.43121	611.6
865.63617	882.6
866.79126	978.8
867.57355	1572.9	[M+2H] (2+)-H2O-P, [M+2H] (2+)-NH3-P
868.57343	103.6
869.92938	212.7
871.09906	219.1
872.25519	38.7
874.58295	2524.6
875.98077	23922.1	[M+2H] (2+)-P
876.61060	23774.4
878.03424	944.0
879.06177	305.1
879.80377	715.7
880.54657	326.1
881.64154	265.2
882.35797	13.4
883.00018	26.4
884.19452	297.2
885.40289	1934.9
886.56390	605.0
887.90485	400.4
888.67578	187.1
889.32837	675.9
890.03302	158.2
890.67365	293.4
891.69336	1260.6
892.46204	869.6
893.09760	1156.8
894.33112	1282.8
895.37695	872.2
896.26361	142.1
897.07251	219.2
898.20453	320.5
899.27948	349.0
900.63910	153.5
901.70197	328.0
902.34369	263.5
903.26764	140.5
904.03009	327.9
905.70947	1088.2
906.54395	611.0
907.35577	1196.6	[M+2H] (2+)-NH3-H2O
908.31909	327.3
909.17438	205.5
909.98456	511.3
911.21295	357.8
912.18805	631.1
913.11517	748.7
914.29022	346.0
915.05853	283.6
915.96100	151.4
917.05499	154.1
919.06036	42.8
921.10852	27.3
924.34576	22.0
928.50055	30.5
931.34235	26.2
932.30121	11.1
932.93335	54.4
934.57330	71.6
935.59479	61.0
936.65204	50.0
938.04688	80.7
939.53119	35.3
940.69110	104.4
941.82227	92.1
943.04169	30.0
945.44000	41.6
947.18262	72.9
950.39410	24.0
954.28522	139.0
954.94049	15.0
956.25732	87.3
957.99731	127.4
959.37714	43.5
961.48242	36.0
962.25482	11.8
963.08685	33.1
964.48615	27.0
965.30878	74.5
966.22748	388.4
966.92792	10.1
968.42377	116.2
969.70093	218.9
970.63470	62.4
973.12006	178.8
974.27594	137.1
975.43115	196.3
976.42645	35.9
977.76050	278.0
978.44940	48.0
980.41187	70.7
983.15253	266.7
984.44049	168.6
985.97784	754.7
986.62476	2057.2	y (10) (1+)
987.63202	850.2
988.67938	129.1
989.32843	84.2
990.84479	139.8
991.62842	212.8
992.53784	79.9
996.82587	177.2
998.04645	72.2
999.15656	52.5
1000.67670	103.9
1001.48969	78.7
1002.20337	32.7
1003.76270	152.1
1005.36420	146.8
1006.02899	62.5
1007.00464	132.0
1007.91650	85.1
1009.95111	271.4
1011.10358	80.8
1013.40753	256.5
1014.43878	302.1
1015.09131	6.8
1015.95990	327.2
1017.07526	96.6
1018.17340	35.7
1019.11322	121.3
1019.96320	155.9
1020.99146	116.8
1021.77808	60.1
1022.44989	52.8
1023.11450	64.6
1024.09204	55.9
1024.79175	34.6
1026.63159	59.9
1027.32788	21.6
1028.33398	94.2
1030.42969	58.7
1031.09680	37.6
1032.76831	231.6
1034.02844	91.4
1034.93481	33.4
1036.44714	110.5
1037.32617	250.4
1038.78760	177.7
1039.77075	243.9
1040.72375	104.1
1041.76489	181.3
1042.62134	155.9
1044.55920	5.8
1045.23120	19.4
1047.10706	419.0
1047.81934	190.1
1048.50867	26.6
1049.37561	119.5
1050.67944	143.7
1051.36353	28.6
1052.00500	83.0
1054.23340	191.1
1055.14709	169.8
1055.83887	55.7
1056.58899	53.7
1058.45142	259.9
1059.38477	73.4
1060.42639	89.2
1061.89990	114.2
1063.08069	160.8
1064.79858	113.4
1067.00134	59.9
1067.92847	49.3
1068.62219	25.9
1069.56445	19.9
1070.29065	19.8
1071.15039	100.1
1072.27026	142.5
1073.26733	240.4
1074.31384	32.8
1075.11609	21.9
1076.18579	80.3
1077.10339	34.1
1077.81433	192.7
1079.42236	128.3
1080.53125	109.3
1081.88098	315.1
1083.17615	211.6
1084.48450	120.7
1085.51538	135.6
1086.57935	8.5
1087.68750	459.7
1088.61829	281.1
1089.68201	46.6
1090.75476	176.9
1091.36475	50.2
1092.26782	81.9
1093.31201	159.8
1094.46399	62.5
1095.13721	18.6
1095.90332	109.4
1096.89648	178.4
1098.15552	184.4
1098.96851	29.1
1100.45557	193.7
1101.43286	96.5
1102.06274	123.6
1104.38135	139.0
1105.82178	106.2
1106.63184	141.2
1107.37891	401.8
1108.37891	107.5
1109.24976	47.2
1110.52820	221.0
1111.48828	40.9
1114.09937	47.0
1115.81714	11.9
1116.73279	106.1
1117.39624	52.1
1118.83740	265.3
1120.14038	106.6
1121.89587	167.4
1122.76648	150.4
1123.68323	61.1
1124.79126	234.4
1125.65601	128.8
1126.38379	29.3
1127.40723	176.4
1128.40283	80.5
1129.04517	36.5
1131.53760	193.3
1132.35669	171.5
1133.66870	71.4
1134.54224	83.4
1136.63696	39.4
1137.30371	133.7
1139.89746	92.1
1141.15112	60.1
1142.58960	942.6
1143.54358	305.5
1144.65454	159.4
1145.82202	79.9
1146.80566	42.5
1147.46814	54.3
1148.98340	61.9
1149.95801	109.7
1150.65967	33.4
1151.72803	141.2
1152.42114	52.2
1153.19348	22.9
1154.23169	45.8
1155.15698	125.7
1156.07922	74.7
1157.16724	163.0
1158.18579	31.3
1158.85962	204.8
1159.49780	34.6
1161.02869	115.0
1161.74365	31.1
1162.78638	88.0
1163.79785	65.1
1165.64014	121.6
1166.55884	138.7
1167.74707	65.0
1169.40796	181.3
1170.27380	61.8
1171.61597	297.1
1172.45239	81.6
1173.08374	64.6
1174.76270	44.5
1175.61499	64.2
1176.32690	102.2
1177.64941	38.4
1178.52026	117.6
1179.18750	55.5
1182.17932	37.0
1183.37915	128.9
1184.48499	134.9
1185.28711	28.0
1186.39624	177.4
1187.22119	57.7
1188.64478	116.9
1190.91821	62.2
1191.87622	55.6
1192.66589	30.5
1193.68860	226.6
1194.61523	148.4
1195.60779	137.8
1197.23730	9.9
1198.03821	71.6
1199.14941	107.9
1200.55444	24.7
1201.65308	116.3
1202.28882	107.2
1203.08728	155.0
1203.86377	111.4
1204.90149	239.8
1208.66516	119.6
1209.63403	143.4
1211.52197	83.2
1213.44019	28.0
1214.27124	39.5
1217.99805	126.0
1218.80591	41.0
1220.37598	296.7
1221.19165	52.6
1222.40967	104.2
1223.26172	139.0
1223.91553	14.4
1226.38477	69.4
1228.06860	76.5
1228.86584	13.4
1229.53625	27.2
1232.04541	206.0
1232.88464	29.3
1234.56311	26.6
1235.29565	41.4
1235.97192	7.8
1236.89966	215.9
1238.17053	118.8
1238.87500	120.9
1240.34290	32.5
1242.09424	73.0
1243.39429	130.8
1247.48718	72.4
1248.66602	87.2
1249.74890	59.5
1251.89636	49.7
1252.66760	33.9
1253.74268	75.5
1254.74390	67.7
1257.82275	144.1
1259.25488	47.1
1260.93176	37.5
1261.83765	20.0
1263.38135	76.7
1265.76538	136.1
1269.81897	88.1
1270.67676	181.6
1271.54932	316.0
1272.93726	99.2
1274.47083	58.5
1275.08264	16.0
1275.79114	130.3
1276.77917	126.4
1278.91736	24.9
1283.50598	15.9
1285.49573	85.9
1286.99927	53.4
1287.70300	65.1
1288.44006	22.7
1289.61792	69.8
1290.34290	22.6
1291.56982	415.1
1292.37231	235.3
1293.52625	182.6
1294.74939	24.3
1296.77686	76.1
1297.75269	12.5
1299.39001	24.6
1301.31458	24.9
1302.40320	72.2
1303.43188	83.9
1304.19373	44.2
1306.48755	389.9
1307.47705	106.5
1308.64465	143.2
1309.88342	8.4
1310.50696	21.5
1311.48352	141.4
1312.18372	10.5
1313.36584	22.6
1314.17249	98.8
1316.04004	19.8
1316.66516	22.3
1318.55762	38.0
1319.85608	72.6
1321.43555	113.2
1324.41199	72.5
1325.85486	135.4
1327.11462	143.7
1328.12756	14.3
1329.60876	44.9
1332.29724	72.2
1332.96545	78.8
1333.76929	32.0
1339.77759	19.2
1341.13501	138.5
1344.65930	31.9
1345.62537	30.2
1346.41357	333.1
1347.56104	109.1
1348.50305	96.1
1350.82678	60.8
1351.69470	32.3
1361.51892	67.8
1364.27820	166.0
1364.95593	100.5
1365.65625	40.7
1368.59155	203.0
1369.75232	83.5
1370.83594	32.8
1372.65210	100.8
1373.44629	19.8
1376.54602	31.0
1377.28833	8.5
1378.27563	33.1
1380.71008	19.2
1381.56714	72.9
1382.49719	19.3
1383.89514	62.4
1384.95325	96.4
1385.96887	65.7
1389.70532	72.2
1390.78796	91.9
1391.83191	59.2
1392.66467	170.5
1393.74524	154.3
1395.77258	38.1
1400.70129	31.4
1402.57910	87.3
1403.38989	48.0
1404.43726	517.0
1405.26233	47.2
1406.37854	129.8
1407.60632	94.5
1408.79126	34.0
1409.88000	14.5
1411.86877	76.7
1414.99158	31.9
1416.55652	7.1
1417.61853	31.4
1419.69983	263.1
1420.60889	255.5
1421.60596	32.2
1424.40466	80.3
1425.34119	42.3
1429.45288	136.6
1430.44568	9.8
1431.96667	84.5
1433.96387	42.8
1435.54260	18.3
1436.49695	57.1
1437.46545	26.9
1438.28491	57.0
1440.48254	17.4
1442.61047	29.3
1443.74097	202.9
1444.60498	74.9
1446.20654	49.6
1447.17175	53.4
1451.77893	19.2
1455.29236	46.0
1459.55640	44.8
1460.80212	52.7
1465.83362	49.1
1466.44983	83.4
1467.75061	88.7
1468.92505	47.6
1470.16736	28.2
1475.00256	35.3
1475.73132	79.0
1477.01575	125.9
1478.23303	34.9
1479.11145	13.1
1483.97742	11.2
1486.88867	31.0
1490.81738	19.7
1493.50537	72.6
1494.86951	62.4
1495.93750	20.5
1498.17664	15.9
1499.02100	7.1
1504.36829	14.4
1505.82361	39.8
1511.71594	30.0
1517.51233	236.0
1518.30383	182.5
1519.71228	16.1
1520.41211	20.3
1525.39172	11.7
1528.81238	12.8
1534.58911	8.5
1535.85486	256.9
1538.64282	52.4
1539.46179	40.7
1540.79175	17.3
1547.63159	15.8
1548.97644	46.4
1555.06567	6.6
1557.11011	68.9
1560.45349	15.8
1565.01270	97.0
1567.80737	23.6
1569.24756	15.4
1572.08752	31.6
1573.50342	49.9
1574.59070	130.1
1575.52039	40.6
1576.99927	20.1
1587.88904	33.5
1591.62512	19.2
1593.50549	56.2
1600.47986	60.5
1601.70154	60.3
1602.59326	44.5
1604.61975	157.3
1605.83215	224.0
1606.44666	35.7
1609.95984	9.8
1613.37439	14.4
1615.83618	90.1
1619.48572	26.4
1622.80005	26.8
1623.70044	39.0
1625.17346	43.3
1631.32288	20.2
1632.56091	212.0
1652.49927	15.2
1654.86108	15.8
1657.44519	7.8
1676.70044	47.6
1684.31970	79.5
1685.48889	27.6
1686.40881	23.7
1688.73901	22.0
1692.40173	32.9
1700.73462	45.3
1702.89172	279.0
1703.56323	44.2
1705.95642	22.0
1720.78601	8.4
1721.59631	102.3
1743.10803	7.1
1749.46692	13.8
1768.85217	38.1
1790.02319	30.7
1794.90857	26.3
1812.27869	26.0
