# Supplementary material for: Phosphoproteomic Analysis of Platelets Activated by Pro-Thrombotic Oxidized Phospholipids and Thrombin
Source: PLoS One. 2014 Jan 6;9(1):e84488. doi: 10.1371/journal.pone.0084488 (PMC3882224; doi:10.1371/journal.pone.0084488)
Supplement: Annotated Spectra S1 — (ZIP) [file pone.0084488.s004.zip › ALESPERPFLAILGGAK_-17_2_147521.txt]

m/z	i	matches
267.26132	21.1
271.28821	35.6
283.28735	7.0
284.37115	20.7
285.40869	26.5
296.01486	18.3
298.02704	18.5
299.20752	9.9
301.15213	18.6
304.11618	8.8
310.25098	28.7
311.48120	7.7
314.45297	37.9
315.49609	28.0
316.29779	25.5
317.56073	42.3
322.31482	13.7
324.37607	7.0
327.13327	47.0
330.47205	31.1
332.19995	197.4
333.38351	10.7
334.13480	13.7
337.28329	13.3
339.50223	117.3
343.54312	9.5
346.00244	12.9
349.48764	27.8
350.34235	17.4
355.18375	10.7
357.17725	64.1
358.49072	65.6
359.36401	32.3
362.28836	37.1
363.24854	54.9
367.12381	22.2
369.45752	18.5
370.34784	63.9
371.10089	27.4
373.62488	17.7
376.28638	146.5
382.31635	22.1
383.17993	199.5
384.11212	12.5
386.79431	60.2
389.21594	15.9
393.29486	44.5
394.65689	9.0
396.10587	38.6
398.06732	55.3
402.27100	37.1
406.89838	56.3
407.68018	26.3
408.32086	26.3
411.21100	40.8
415.24329	81.9
419.09924	12.2
423.29468	16.3
425.48688	18.9
427.54858	11.4
428.29785	41.5
429.16650	69.1
430.09552	34.6
431.58502	21.9
433.90186	81.3
437.23657	42.4
438.42554	44.2
445.38513	282.2
446.36652	90.5
453.57501	62.9
454.39392	19.6
455.45593	71.2
456.40143	125.1
458.51050	33.6
462.11725	19.9
463.30292	33.4
465.26459	54.5
467.31757	115.6
468.40253	16.2
469.48657	12.3
471.74988	42.2
474.32849	10.7
478.08582	76.1
480.05304	31.5
480.95770	53.3
482.00726	24.1
483.50348	17.4
485.35297	345.2
486.43201	28.1
489.20898	26.7
489.91406	62.0
492.34845	42.8
493.48083	28.7
495.29034	23.6
496.23883	32.1
497.12988	44.9
498.72217	35.9
500.15771	42.7
500.83374	27.7
503.22699	68.3
504.39868	13.8
505.20612	28.9
508.25757	7.0
509.28137	92.3
510.09979	48.3
513.54547	8.4
514.57648	27.4
521.73315	24.7
524.10278	24.1
525.02380	29.0
527.52295	5.5
528.92700	270.0
531.91455	45.3
537.31702	44.5
538.44373	7.0
539.17596	51.7
540.26721	10.7
541.62170	80.8
542.40955	78.7
543.97137	33.0
546.41815	20.3
547.41956	66.3
548.94629	22.9
549.56506	12.1
550.38727	74.5
551.34485	55.4
552.18750	72.1
553.02325	92.3
554.43652	10.7
556.03644	51.8
557.10474	18.5
558.54590	136.7
559.42041	114.1
560.24152	99.6
561.86664	99.1
563.19586	79.6
564.41858	69.9
565.56610	9.7
566.74451	35.6
567.88208	42.2
568.55640	62.3
571.26532	14.4
571.95709	233.4
573.04828	60.8
575.40668	125.8
576.52155	168.5
578.05560	18.9
583.96222	40.7
585.41132	11.4
587.50110	285.1
588.42139	100.4
590.43945	25.9
592.03790	90.2
593.61493	20.7
594.25897	18.9
595.05695	91.7
596.11273	157.8
597.53967	105.6
600.68439	12.9
601.87079	52.0
603.13690	38.5
604.51630	43.8
607.46979	25.5
608.37372	13.3
609.45209	273.3
610.41321	110.7
611.12262	113.9
611.86414	58.6
612.48456	24.8
613.39850	23.9
614.30487	30.0
615.31537	31.7
615.92010	46.7
619.48138	130.5
622.59528	36.7
623.70197	198.7
624.74530	63.2
625.61475	23.9
627.15625	113.8
629.49005	279.9
630.40350	51.7
631.19141	34.0
632.44647	130.5
636.16705	275.8
637.12592	111.3
637.80682	13.5
638.77435	34.1
640.23785	29.8
640.89453	26.3
642.77087	159.5
643.46515	51.8
644.12354	31.1
645.31635	12.9
646.26190	171.0
647.21954	238.2
649.46259	73.5
651.37665	59.8
652.50629	26.3
654.34619	68.5
654.96466	158.7
655.63702	26.3
656.57904	118.5
657.33398	63.0
658.40436	12.1
659.36450	46.8
660.32855	10.7
662.40375	91.3
665.52655	220.0
667.71198	98.4
669.17798	96.1
672.38275	21.8
673.50244	25.7
674.37189	102.9
675.95001	179.6
676.65692	108.7
677.94025	251.1
679.12738	37.0
680.22723	71.7
681.97784	170.7
682.80255	210.0
685.20062	4375.6	y (13) (2+)
686.14386	633.4
687.16699	110.4
689.24689	70.7
690.39526	200.1
691.48718	32.8
692.73651	114.6
695.23175	53.9
697.02887	36.4
698.45306	34.8
699.25128	58.0
700.80341	128.1
702.97034	439.8
703.78107	143.7
705.43207	14.4
706.97382	316.0
708.12360	121.2
708.97357	140.5
710.78949	282.0
711.59821	94.8
712.37616	86.5
713.25128	25.6
714.45996	11.2
715.43127	151.5
716.79388	227.0
717.46698	97.8
718.47449	31.8
719.40753	594.9
720.33844	357.3
721.93359	64.2
722.78131	17.7
723.85486	40.2
724.56030	22.2
726.07269	10.6
727.20264	31.9
727.81219	50.5
728.64313	46.8
729.44440	110.8
730.55151	266.7
731.53961	192.6
732.42816	34.8
733.99591	13.0
735.28705	16.3
736.04633	75.1
737.78711	105.5
739.27356	70.3
740.82220	54.9
741.57196	57.1
742.47601	42.0
743.72552	89.0
745.76331	71.9
746.36633	23.2
747.23981	35.7
747.94232	151.3
748.72595	13.8
749.75836	18.9
751.13562	67.4
752.30927	153.4
752.91901	17.1
753.95538	149.9
755.34283	262.6
756.54901	77.2
757.56738	11.7
758.31720	44.7
759.53082	530.0
760.36676	356.4
761.22406	154.1
762.44220	144.1
763.48584	85.8
765.42340	1089.1
766.52411	459.0
767.45752	319.0
768.48724	1301.1
769.35748	138.4
770.07404	85.1
770.83063	192.3
772.08649	133.4
773.38684	66.0
774.49500	139.0
775.74481	588.2
776.67261	332.9
777.56543	205.6
778.42932	51.0
779.34790	38.0
780.44623	106.5
781.96649	122.3
782.87305	14.2
784.30933	683.7
785.23608	289.3
785.84949	30.8
786.56293	72.6
787.33783	30.8
788.24591	209.5
788.89642	401.5
789.86639	158.1
791.36261	147.8
792.26770	18.6
793.01776	9.2
794.51410	443.7
795.35712	59.8
796.43109	105.9
797.51648	67.8
798.53943	25.2
799.33368	234.3
800.66211	157.9
801.89673	166.4
803.21454	808.4
804.01746	28.8
804.67535	40.3
805.59601	40.6
806.60559	133.6
807.31378	90.1
808.38397	65.6
809.54425	682.7
810.46552	142.0
811.48438	273.8
812.32697	536.0
813.48505	236.9
814.41162	185.8
815.31342	164.8
817.29785	160.9
818.59308	146.0
819.21631	85.2
820.18616	177.9
821.23761	143.6
822.22864	144.8
823.79498	750.5
824.47125	411.5
825.37177	135.9
826.23260	146.8
827.63428	338.5
828.70715	20.8
829.33698	59.4
831.20795	198.0
832.39966	218.0
833.52216	352.0
834.54395	270.6
835.57294	118.9
836.87787	437.6
837.52600	63.6
838.14545	197.5
839.61713	280.8
840.81720	182.3
841.63031	52.6
842.32489	203.8
843.42291	333.2
844.12323	121.1
845.43262	394.5
846.38177	557.5
847.42206	438.3
848.22211	243.8
848.85773	14.8
849.62189	122.0
850.27734	62.6
851.76740	187.5
852.38129	218.2
853.11627	155.1
854.51978	1062.8
855.31622	859.1
856.14117	80.9
857.10547	177.1
858.17438	432.5
859.05786	193.5
859.85553	110.7
860.88324	262.7
861.70599	134.0
863.26801	1739.6	b (7) (1+)
864.17963	544.0
865.12720	322.3
866.32196	984.9
867.20758	2300.7	[M+2H] (2+)-NH3-P, [M+2H] (2+)-H2O-P
868.23901	759.5
869.90991	158.2
870.62225	16.9
871.28729	131.4
872.45276	78.5
873.65375	261.5
875.85571	27252.6
876.74469	32649.5	[M+2H] (2+)-P
878.70892	406.9
879.37982	370.4
880.39020	441.0
881.42560	442.7
882.53241	236.4
883.54803	187.4
884.89227	1236.5
885.51947	691.1
886.19647	637.7
887.15845	275.0
888.07190	609.3
889.18970	403.3
890.53473	993.8
891.81061	1797.7
892.93585	3684.5
894.12238	1010.1
895.15082	897.4
896.32965	735.5
897.54413	126.3
898.14435	275.1
898.75940	304.1
899.45721	311.2
900.34882	467.7
901.53705	375.6
902.70233	97.9
903.68787	510.4
904.95160	141.2
905.94403	369.4
906.84222	606.2
907.52545	726.4
908.17511	1396.7
909.32593	428.8
910.51678	370.1
912.03851	1099.5
913.05396	251.7
913.95013	487.9
914.85193	506.5
915.76093	370.4
916.55536	148.8
918.73407	72.7
920.94550	14.8
929.56421	8.5
934.61011	17.8
936.98053	36.6
938.68896	250.5
940.18915	52.3
941.40411	126.3
942.03790	28.8
944.26910	71.0
946.29492	178.9
947.34204	130.2
948.38727	51.5
950.45758	48.2
953.24335	99.9
954.27472	128.4
954.89307	120.1
955.64838	63.9
956.40552	16.6
957.56976	140.8
958.24371	246.5
958.95972	102.0
959.59357	132.0
962.71735	50.7
963.44244	63.5
965.60083	208.1
966.26099	7.3
967.28156	31.9
968.38623	126.0
969.60132	184.6
970.48364	67.0
973.41864	38.9
974.31616	147.3
975.53394	127.9
976.39508	12.4
977.50909	580.9
978.39648	31.6
979.11810	17.8
980.01923	30.4
981.04980	187.7
982.47119	223.3
983.57391	124.1
984.41876	51.1
985.85229	524.8
986.50903	1701.5	y (10) (1+)
987.46533	781.8
988.81451	394.9
989.71991	136.9
991.62280	49.2
992.54083	37.0
994.60052	32.7
995.71533	156.8
996.52814	15.2
997.85150	72.1
999.30194	193.9
1000.17334	48.3
1002.46704	100.9
1003.21417	34.5
1005.61133	103.6
1007.18750	180.7
1008.32782	34.0
1009.82050	390.6
1010.76752	104.5
1012.33478	79.3
1013.65063	192.6
1014.84064	104.4
1015.58856	89.0
1016.44141	77.8
1017.74921	124.0
1018.55585	48.7
1020.11725	249.3
1021.19940	304.0
1021.90381	91.5
1022.65179	50.9
1023.85791	47.2
1025.02368	46.0
1026.53699	258.7
1027.36707	145.6
1028.33350	241.7
1029.40430	126.5
1030.75525	216.8
1032.33105	178.0
1033.35876	72.9
1034.69641	75.0
1035.55469	240.0
1036.52258	61.4
1037.51904	112.2
1039.02979	340.0
1040.02734	165.9
1040.96631	261.0
1042.05444	43.8
1043.38452	79.8
1044.30933	163.1
1046.31995	84.6
1047.51392	188.1
1048.50989	191.2
1049.57764	168.5
1050.26147	37.2
1051.75244	52.6
1052.35620	126.3
1053.73926	24.5
1054.50342	112.9
1055.57959	131.7
1056.30823	226.6
1057.08472	166.2
1058.37549	218.9
1059.29028	195.7
1060.11853	107.5
1061.47681	106.1
1062.51685	49.1
1063.58215	123.5
1064.38538	172.0
1065.96875	103.9
1068.93848	71.2
1071.11658	222.9
1072.26892	195.1
1073.58447	184.6
1074.70679	16.1
1076.10938	90.4
1079.00977	103.5
1079.64099	61.4
1080.55493	14.1
1081.35229	7.0
1082.56079	102.5
1084.29614	467.9
1085.75806	55.5
1087.92529	341.7
1088.61047	15.5
1089.92322	204.8
1091.06665	278.5
1092.26392	46.8
1093.31604	140.0
1094.77051	80.4
1095.49524	116.5
1096.86450	297.6
1097.57471	85.7
1098.80298	45.8
1099.76416	46.1
1101.07629	407.9
1102.03809	25.9
1103.22534	106.7
1104.61951	33.3
1105.58374	124.4
1106.93530	285.1
1107.79297	101.0
1108.79480	103.3
1110.40771	92.6
1111.68152	116.4
1112.41602	17.4
1114.38208	176.3
1115.17578	104.5
1115.78247	52.4
1117.50488	30.4
1118.56592	135.7
1119.40625	55.4
1120.80640	81.4
1121.68677	61.8
1122.73999	154.3
1123.53613	88.5
1124.51050	38.3
1125.51855	42.0
1126.67041	153.5
1127.36792	9.8
1128.63354	283.0
1130.35815	17.0
1131.35938	41.6
1132.24182	34.3
1134.81860	198.5
1135.61792	11.3
1136.21899	205.1
1137.36902	58.9
1138.59717	456.1
1139.93628	220.1
1141.07080	227.7
1142.58545	1463.9
1143.80310	810.4
1144.83655	59.2
1145.56799	8.3
1146.70557	49.1
1147.94617	99.7
1150.32678	377.6
1151.36121	69.3
1152.46045	154.2
1153.94653	197.7
1156.24121	225.6
1157.63257	9.9
1158.72009	111.3
1160.30664	42.1
1161.53760	73.4
1162.54749	131.6
1164.21863	128.9
1164.96399	101.5
1165.57593	40.7
1166.49536	38.7
1167.16650	331.9
1169.11792	185.8
1170.60327	157.0
1171.43823	56.9
1172.43298	68.2
1174.44775	112.2
1175.53662	47.7
1176.61084	123.8
1177.67664	34.0
1178.51770	56.4
1179.88953	152.8
1182.55005	48.2
1183.81494	131.6
1186.28662	31.2
1189.13672	29.5
1189.97571	10.1
1191.53003	76.1
1192.77344	194.4
1193.60852	304.2
1194.86133	180.5
1195.47803	55.3
1196.15649	29.5
1197.52197	52.7
1199.62231	32.1
1200.31921	65.5
1201.74719	69.5
1202.63403	81.4
1203.95142	46.9
1206.15234	113.8
1207.20508	113.9
1208.34937	102.0
1209.56836	172.5
1210.21985	31.2
1211.46753	15.1
1212.53052	19.3
1214.19653	28.2
1215.60474	9.2
1216.82910	29.5
1217.64722	39.5
1218.37219	55.0
1219.00134	42.5
1220.24500	332.3
1221.09839	71.9
1221.89697	65.1
1222.73779	130.5
1223.68591	46.9
1225.64722	10.5
1226.58203	24.1
1227.49841	175.8
1228.41174	201.9
1229.43140	36.6
1230.89783	49.9
1232.51892	24.5
1233.54834	84.9
1235.08875	106.5
1235.96484	48.6
1237.75122	57.3
1239.45520	63.2
1240.34680	46.2
1241.71887	91.4
1243.19775	115.6
1245.29211	17.4
1247.97595	65.3
1248.91394	67.0
1250.00244	150.2
1250.71045	40.5
1252.79297	37.1
1254.08862	283.9
1255.12439	32.2
1255.75757	39.3
1256.75403	78.7
1257.36597	27.2
1258.43506	14.1
1260.46106	155.4
1262.10815	43.8
1262.88525	10.1
1263.54504	18.8
1264.38745	31.3
1265.27966	152.2
1265.89905	35.7
1268.22034	18.7
1270.34985	91.8
1271.40662	89.4
1272.35950	60.9
1273.06799	84.9
1274.49573	81.7
1275.50159	66.0
1277.20618	38.6
1278.27502	130.2
1279.34192	122.5
1280.06433	14.4
1280.70837	34.9
1281.59729	39.5
1283.01355	35.7
1285.25562	290.0
1285.89124	38.9
1287.28821	69.3
1288.37134	43.8
1289.31482	241.7
1290.57507	30.6
1291.52283	176.1
1292.79382	261.6
1294.00574	118.8
1294.69812	88.0
1295.56531	45.5
1296.16589	97.1
1296.94470	17.8
1298.09680	69.4
1299.85608	19.3
1301.54456	9.2
1303.58362	13.7
1306.24182	376.8
1307.29175	371.3
1308.86511	117.5
1310.32251	35.4
1311.03821	28.2
1313.07520	170.0
1314.96338	99.2
1315.58960	67.1
1316.47778	22.2
1320.19812	46.3
1321.40796	108.3
1323.49524	63.4
1324.69995	95.0
1325.72253	46.0
1328.42261	80.6
1329.39185	208.5
1330.88904	166.2
1331.68298	10.6
1333.83313	7.7
1335.17163	29.7
1342.35303	174.6
1345.91833	167.9
1346.72314	131.8
1347.62317	101.8
1348.42566	113.9
1349.65540	77.7
1351.38245	19.9
1352.65784	34.5
1356.34558	19.2
1357.98828	73.4
1359.28967	34.5
1360.53687	48.3
1361.37878	7.6
1363.67053	13.7
1364.33069	107.1
1365.58240	129.6
1366.95898	114.3
1367.75281	45.0
1368.72412	263.0
1369.75012	299.0
1370.77307	60.0
1372.69153	10.0
1374.05005	43.7
1376.23853	141.7
1378.29907	6.3
1383.49792	119.6
1384.44446	12.2
1385.73523	46.0
1386.52478	64.7
1387.63306	123.4
1390.05054	95.3
1391.00452	43.8
1391.62146	49.5
1392.80359	76.8
1393.49426	14.4
1395.33899	91.5
1396.43030	10.4
1401.05640	48.3
1402.61658	129.6
1403.68579	123.2
1404.47070	281.9
1405.51416	255.4
1406.68933	66.7
1411.83362	18.1
1415.32227	10.0
1416.67395	47.4
1418.05676	30.0
1419.49841	213.8
1420.55432	294.7
1423.70300	9.2
1424.48352	31.9
1431.66235	94.1
1437.80688	33.3
1438.55176	62.4
1439.21960	13.4
1440.65894	19.0
1442.03284	29.8
1443.54053	47.1
1445.63489	42.2
1447.48157	40.9
1449.35449	11.9
1450.37048	31.7
1452.72986	46.4
1453.56238	31.7
1454.65662	20.0
1456.19519	62.6
1458.94031	46.3
1460.68909	35.8
1466.87585	7.7
1470.26575	20.2
1471.85474	99.7
1473.01355	90.4
1475.09241	71.1
1476.73511	107.8
1477.84607	17.8
1482.73938	37.8
1484.76038	16.3
1488.53186	23.0
1491.06299	43.9
1492.36121	8.5
1495.64050	7.1
1499.58765	12.9
1501.63916	11.4
1505.48462	101.8
1506.63367	25.3
1508.04517	42.3
1515.21619	27.4
1517.53333	341.7
1518.51978	241.7
1519.74622	69.2
1520.37292	39.3
1521.59900	61.2
1522.39368	36.8
1524.76965	87.0
1528.33459	54.8
1530.33386	41.0
1531.48938	21.9
1533.90686	101.3
1534.88049	117.6
1535.90906	116.1
1536.81873	20.2
1539.87866	20.7
1542.87476	44.8
1543.69836	20.4
1547.91272	92.6
1550.88220	19.2
1551.81848	8.5
1556.18591	10.0
1558.56555	10.4
1560.60681	35.9
1562.38623	36.1
1566.99524	34.3
1568.66418	64.7
1570.60791	22.3
1573.14001	42.6
1574.70386	46.2
1575.35962	27.4
1576.71057	52.3
1578.70691	51.9
1580.06030	16.6
1587.99243	32.2
1598.77893	18.9
1600.62146	79.7
1601.54456	57.0
1602.85535	17.1
1604.02551	53.2
1605.01184	211.0
1605.80737	116.7
1606.92932	24.6
1613.81067	42.2
1616.26355	4.8
1619.32849	12.9
1620.56042	15.5
1622.81677	160.8
1623.78137	67.8
1624.63318	40.7
1629.54504	29.6
1631.44702	9.2
1632.82629	53.7
1633.79846	34.1
1634.48303	22.0
1641.47839	11.9
1644.85901	28.3
1645.76746	50.8
1652.70728	23.7
1667.40491	37.0
1669.49573	6.2
1677.08862	12.2
1678.22083	22.9
1684.37427	14.4
1702.07922	139.8
1702.95081	100.6
1704.12476	132.4
1704.88049	63.9
1705.74719	46.8
1710.94360	9.2
1721.04919	20.0
1722.78101	71.5
1740.71057	25.1
1765.05396	38.8
1767.94250	17.8
1770.03186	18.9
1770.82874	57.7
1775.39819	10.4
1785.57642	14.4
1791.32214	17.3
1800.17053	17.8
1860.99536	9.2
