# Supplementary material for: Phosphoproteomic Analysis of Platelets Activated by Pro-Thrombotic Oxidized Phospholipids and Thrombin
Source: PLoS One. 2014 Jan 6;9(1):e84488. doi: 10.1371/journal.pone.0084488 (PMC3882224; doi:10.1371/journal.pone.0084488)
Supplement: Annotated Spectra S1 — (ZIP) [file pone.0084488.s004.zip › ALHSFITPPTTPQLR_-8_2_92064.txt]

m/z	i	matches
175.12396	14.3
187.47986	21.3
191.34663	106.0
196.07715	17.8
199.29195	32.8
201.23062	76.0
203.14018	25.4
209.16464	49.3
221.43169	25.4
225.49738	12.1
226.19946	57.6
228.22697	134.1
229.13632	44.1
234.36240	35.0
237.15216	44.7
238.24521	89.9
240.10052	128.2
241.42459	31.2
242.08592	107.4
246.18854	23.4
249.31927	82.9
254.06236	21.3
257.30188	97.7
260.10718	244.8
261.16132	22.0
264.41623	33.4
265.24493	20.8
266.71887	12.0
267.35446	41.1
269.04419	20.5
270.18713	45.2
271.40042	52.6
272.32608	256.3
273.19809	84.1
274.29767	17.1
275.37241	34.1
276.21124	97.7
277.38098	29.7
278.36777	12.1
279.16144	18.7
284.27884	30.8
286.54803	13.5
288.17136	421.8
289.04874	25.4
292.59363	46.7
295.30566	77.2
296.30396	100.3
298.22418	55.7
299.10901	48.2
299.88840	66.3
302.82758	39.8
309.43039	12.1
311.28232	100.6
313.12738	68.9
318.35693	70.7
319.14008	27.3
320.39716	84.3
321.35486	21.3
322.26794	122.2
323.08075	102.0
326.19080	42.1
329.12036	53.4
331.53833	73.7
332.42639	34.7
333.47913	65.7
335.24072	199.1
336.76050	53.3
338.21698	104.8
339.12750	141.8
340.28992	144.6
341.06818	41.1
343.19885	99.1
347.78564	310.3
349.25952	62.5
350.25201	54.0
352.17395	86.8
353.28918	20.5
355.16565	116.2
355.99969	23.6
356.90582	50.2
359.20563	64.2
360.48291	196.7
361.13916	155.1
362.32690	140.9
363.22772	97.6
364.46442	14.1
365.31952	386.2
366.27362	118.7
367.16064	23.9
371.06494	31.1
372.28619	33.9
374.41541	167.4
375.63953	42.9
376.72418	194.5
377.55109	152.0
379.19421	99.6
380.07434	122.4
380.68561	76.8
381.37701	18.5
383.41656	10.0
384.11694	21.6
385.32013	481.0
387.11517	101.6
390.83868	28.3
391.46301	131.7
392.37036	83.8
393.41705	78.3
398.33478	30.4
399.65393	25.2
400.92548	45.3
401.94916	80.5
405.16559	49.0
406.59979	72.6
407.24176	70.2
409.14380	370.2
410.00360	24.8
411.96545	98.4
413.85742	48.3
416.37714	256.7
417.23199	138.2
419.46545	72.0
421.38220	120.6
424.40625	96.6
425.43884	744.0
426.44775	69.8
427.65546	76.0
428.54376	38.4
429.25800	96.3
431.23737	102.3
433.72186	49.4
435.33704	16.8
437.02283	2000.5
438.69946	97.5
439.53998	12.0
440.48236	79.0
441.24109	43.7
442.31195	161.3
444.39532	221.5
445.46283	73.5
446.80780	539.3
447.46393	170.7
450.40826	174.1
451.21704	104.5
455.31354	103.5
456.57056	76.5
457.26270	124.4
458.44568	93.3
459.10742	218.0
459.86340	80.5
463.39496	57.8
464.29797	57.2
465.21338	111.3
467.10370	57.3
467.89600	22.7
472.49713	40.8
473.45099	114.1
474.56763	233.6
475.17499	31.0
476.21472	26.7
477.09796	140.2
478.12476	229.5
479.10547	109.0
480.53156	13.3
481.28058	49.3
483.36176	98.8
485.39514	12.2
486.50586	1561.2
487.60419	53.9
488.39746	10.0
489.58813	107.7
491.22906	33.1
492.08752	23.1
492.80847	96.5
495.45856	11960.1	y (8) (2+)
496.37372	461.4
497.27557	63.6
498.31409	100.8
499.82831	102.5
501.05597	171.9
501.68842	12.0
503.31866	51.7
504.27325	126.0
505.02533	40.3
506.94519	115.6
508.01581	2200.0
509.06354	430.5
509.82404	205.7
511.77032	42.5
513.43683	2767.7
514.46545	531.8
515.88226	552.0
516.59735	7.8
517.20123	49.4
518.15045	63.8
519.57532	211.5
522.21857	212.3
523.34821	184.7
524.61713	856.7
525.45569	155.4
527.48334	210.7
528.43420	306.8
529.55676	65.4
531.40930	288.6
532.41302	38.6
533.90491	418.5
534.59949	20.4
535.29456	62.6
536.80292	3269.4
537.52234	937.7
538.48224	162.2
539.53827	54.4
541.16119	212.5
542.19067	596.5
543.12451	277.3
546.43622	495.8
547.98834	76.5
548.85345	1035.9
549.98877	259.9
550.89008	47.5
551.63702	252.4
552.77521	383.6
553.53235	276.8
554.53461	179.7
555.35913	468.8
556.73016	1914.4
557.53528	790.0
558.55695	49.0
559.42474	446.4
560.23389	247.1
561.68060	141.4
562.51318	116.9
563.91357	3721.4
564.94000	2299.8
565.77899	975.0
566.43976	1586.2
567.55060	352.4
569.26459	1307.5
570.16681	129.4
571.31989	248.7
572.05621	79.9
573.35431	878.4
575.17810	18911.1	[M+3H] (3+)-NH3-P, [M+3H] (3+)-H2O-P
575.85211	945.6
576.68402	1460.8
577.96979	226.7
578.70197	261.3
579.85883	388.1
581.24701	81872.1	[M+3H] (3+)-P
582.31604	1973.3
583.46448	486.2
584.49103	424.3
585.66510	4420.0	y (9) (2+)
586.33820	1248.3
587.08722	258.4
587.85248	418.9
588.54999	305.6
589.39978	455.9
591.03497	80.7
592.60693	712.3
593.33057	332.0
594.66010	537.2
595.35498	2160.5
596.49713	1776.0
597.58600	753.2
598.43939	299.4
599.49957	539.4
601.19562	1108.2
602.11853	1676.7
602.95331	290.4
603.86005	1148.9
604.61584	988.5
605.67413	483.0
606.49066	181.4
607.10004	26.0
608.50580	24.4
611.46759	53.4
613.79352	69.6
616.48315	22.0
617.90656	12.6
618.52179	54.4
621.65460	51.3
628.42725	145.6
631.54315	25.2
632.42950	56.5
633.97052	149.5
637.42444	102.5
639.02502	174.2
642.02893	779.6
642.95764	261.8
643.88458	36.5
647.29553	30.0
651.34302	241.5
652.28833	103.6
653.51849	118.2
654.41864	118.8
655.23468	92.5
656.09186	15.1
658.48492	24.9
660.26202	121.6
661.44580	173.2
662.24298	11.0
663.94904	232.8
664.80927	77.9
665.71741	81.3
667.04120	31.9
669.30298	2892.5
670.32690	1135.9
671.35040	120.7
675.51819	67.9
676.32831	55.1
677.13184	110.9
677.79047	64.4
679.35321	83.9
680.38837	169.7
683.05542	165.6
686.56183	77.7
687.34967	43.0
692.33466	120.7
693.38947	259.0
694.27826	973.1
695.47162	468.7
696.67517	131.2
697.74530	83.7
698.40881	34.7
699.44769	42.2
700.69037	59.7
701.55927	152.2
703.28033	45.3
706.42444	80.5
707.28900	33.9
708.60052	65.8
709.59344	193.0
710.49365	175.3
711.78503	161.2
712.78766	34.9
713.99829	26.0
715.78796	118.2
716.39587	10.7
717.50549	476.0
718.50787	241.5
719.38593	32.3
721.10089	247.1
722.05292	21.3
723.86890	55.2
724.47144	81.7
725.55994	110.0
727.50726	658.4
728.44537	146.2
730.73944	47.1
732.28278	75.0
733.12061	11.0
734.62689	46.2
735.48138	28.5
736.29193	13.1
737.36871	115.1
738.87939	34.6
740.78821	388.7
742.37909	274.4
743.01129	20.5
743.68262	18.5
745.31860	36.2
746.76947	192.9
748.56696	62.4
749.91101	74.8
750.59625	326.4
752.21490	4716.9	b (7) (1+)-P
753.31525	1420.0
754.05157	117.5
756.07397	13.1
759.05762	69.3
759.84290	149.8
760.91608	305.0
762.15594	63.9
762.80798	19.8
764.30670	23.6
770.51831	27.7
771.45416	68.7
772.61481	39.1
773.21777	124.5
774.35754	177.4
775.11725	142.6
776.04828	538.9
777.00592	132.4
777.66229	48.7
779.29523	279.7
780.01855	27.8
781.30457	101.4
782.60590	19.5
783.79730	771.8
784.46185	637.3
787.93475	677.1
788.56989	1372.3
789.61761	414.4
790.52380	143.2
792.28217	83.2
792.89893	38.9
794.61951	273.8
795.42236	636.8
796.44550	98.4
797.59985	31.9
801.59650	47.3
802.37183	187.2
803.54114	26.4
804.55988	9.1
805.24316	42.0
806.50153	55.2
808.48059	210.9
811.20221	32.9
811.88977	31.8
812.87177	60.7
814.49609	57.1
816.57935	19.5
819.08795	29.6
819.77765	96.2
822.11218	50.5
824.05756	331.6
827.31616	38.9
828.54620	333.3
831.48822	97.2
832.55621	390.0
833.24707	511.4
837.68732	40.2
838.61066	153.2
839.70331	153.7
841.20563	11.0
842.37299	445.8
843.09906	18.7
848.55151	60.6
849.37689	118.8
850.32684	629.9
851.32275	357.8
852.49390	108.7
853.17914	26.4
854.28973	188.3
855.21948	233.8
856.33667	19.3
857.12695	65.1
857.88354	39.7
859.47662	42.6
861.16168	33.6
861.87909	39.1
865.96094	100.5
867.19183	14.4
871.71655	83.1
873.54633	26.4
874.56250	47.3
878.52814	82.6
880.70538	50.4
882.96777	18.2
883.86896	93.5
884.65375	24.3
886.98505	16.7
889.70404	20.5
892.50165	612.6
893.52002	140.1
894.29706	100.4
896.99396	84.6
898.32007	57.8
898.95319	80.2
900.07593	191.1
902.81244	73.6
917.69556	81.9
919.34015	104.3
924.11859	12.0
929.47729	69.1
931.75470	65.8
937.29053	25.4
940.12347	189.5
944.49976	56.0
947.50708	61.6
948.50385	49.7
949.63947	21.9
950.81787	26.0
953.00165	271.6
954.28973	65.4
956.95953	29.7
957.60809	59.7
958.44171	74.0
960.07813	47.5
961.69946	41.2
965.12469	476.7
966.42877	53.6
972.25897	97.1
980.26410	316.1
981.23364	145.3
982.42963	79.9
983.43701	14.4
989.15594	244.1
990.27856	53.1
993.28058	133.1
994.43237	47.3
996.41791	126.2
997.41724	15.1
998.41016	185.9
999.83325	36.8
1001.22778	15.9
1007.09503	25.4
1008.62726	73.2
1010.40308	66.9
1022.27008	80.3
1022.87769	23.4
1024.73877	15.1
1035.56689	11.4
1052.36768	44.3
1059.18921	34.3
1061.05737	59.5
1069.73083	23.1
1078.16443	700.3
1079.56360	229.9
1080.60767	151.6
1081.26587	7.0
1084.37732	40.1
1096.75952	62.9
1099.70654	37.7
1100.49658	31.6
1109.41602	33.7
1126.52271	49.4
1138.64758	24.1
1144.44287	71.0
1145.68652	47.4
1174.58167	32.6
1189.61499	16.2
1205.23914	28.2
1228.74866	48.4
1326.36145	95.8
1327.24365	32.9
1328.26599	20.6
1589.27026	33.0
