# Supplementary material for: Phosphoproteomic Analysis of Platelets Activated by Pro-Thrombotic Oxidized Phospholipids and Thrombin
Source: PLoS One. 2014 Jan 6;9(1):e84488. doi: 10.1371/journal.pone.0084488 (PMC3882224; doi:10.1371/journal.pone.0084488)
Supplement: Annotated Spectra S1 — (ZIP) [file pone.0084488.s004.zip › ALHSFITPPTTPQLR_-9_2_91235.txt]

m/z	i	matches
175.15308	74.9
177.91592	18.1
182.83305	25.9
199.14250	9.3
200.03888	13.2
203.21844	7.4
216.20731	13.2
217.22705	20.9
218.40009	31.3
223.45123	8.7
227.04721	53.3
228.39441	26.4
230.06268	27.1
233.31009	15.1
234.16757	38.8
235.25258	11.1
239.91196	6.7
241.00417	10.4
242.37106	17.4
243.12494	41.1
245.09448	17.6
255.23520	65.3
257.70145	127.4
258.33566	11.0
260.24835	218.8
261.49298	51.1
262.19461	11.9
267.26459	20.1
271.22180	54.2
272.15170	328.4
273.26697	85.4
274.45880	71.2
275.66272	29.9
276.81519	19.0
278.33237	10.3
281.12994	32.9
283.92218	13.0
285.21561	16.1
286.12006	42.0
287.09445	8.0
288.16357	132.7
289.20929	26.9
295.26025	72.1
297.25684	11.0
297.96674	39.9
298.78751	28.3
300.22620	22.0
304.29443	35.3
306.54755	11.5
308.18451	20.1
311.18469	142.8
313.25439	152.6
316.98328	25.3
318.07831	61.0
321.08783	10.4
322.21619	163.8
323.41595	32.8
326.29315	8.0
327.21240	44.8
328.40039	18.3
330.70776	5.5
331.37659	45.9
335.14185	127.5
336.42908	30.1
337.18085	52.5
337.95941	60.5
338.84711	46.4
340.29517	187.1
345.29883	15.4
346.22528	16.7
348.09125	11.8
352.31921	128.9
353.23114	7.4
354.26770	21.4
359.16138	105.0
359.98431	83.4
361.10431	35.6
363.37280	19.9
364.57275	116.4
365.26587	158.3
366.54144	20.0
368.00574	35.0
370.12201	25.0
371.00238	39.5
372.67218	88.9
373.43744	16.2
375.13562	67.9
376.76245	107.3
377.47101	58.6
378.46124	27.7
379.34943	15.8
380.44373	44.9
382.15106	15.8
383.28497	48.3
384.04767	62.6
385.26563	129.4
387.22003	13.7
388.18958	8.7
389.50073	21.6
390.35925	23.5
392.35474	21.3
394.48151	62.6
395.09308	9.8
397.85529	26.5
399.26245	11.0
400.04712	13.5
403.36096	13.2
406.23480	5.4
407.75201	11.1
408.79504	199.4
410.10638	10.6
411.03369	102.3
412.44031	67.5
414.19208	45.2
415.15875	6.1
416.24164	227.7
417.13434	133.0
418.56091	37.4
419.23584	62.7
421.50293	88.5
422.15845	26.8
424.06598	47.3
425.13068	367.8
426.02478	184.9
427.34448	75.8
428.37665	96.3
429.12463	29.0
430.33356	27.3
431.20709	12.2
433.14874	61.4
434.43469	14.3
435.18744	48.7
437.11035	1492.1
438.00018	266.5
439.14514	50.0
440.48541	83.0
441.25171	25.6
442.04297	99.9
443.13348	127.1
444.34448	194.6
445.32361	55.6
446.65594	493.6
447.43579	64.7
449.19659	24.8
449.93634	29.9
451.30200	17.5
452.15723	54.6
453.28400	14.5
454.34509	38.8
455.36615	49.6
457.29486	46.3
458.84448	56.2
460.17566	6.8
461.18646	78.6
462.46295	10.9
463.30780	35.9
464.30859	111.6
465.39429	132.8
466.01147	78.9
466.92175	49.3
468.21594	11.2
469.64972	13.8
470.35010	40.2
472.31805	59.9
473.99268	265.2
475.12701	27.6
477.12268	95.7
478.04889	91.4
479.09271	22.2
480.01080	68.8
481.10028	18.1
481.97620	18.1
483.08179	110.6
484.96594	83.6
486.49835	1169.8
487.40839	82.4
488.25659	16.8
490.23334	61.5
491.39105	88.2
492.92114	6.8
493.54254	23.8
495.38855	6654.8	y (8) (2+)
496.49396	326.4
497.46179	92.2
498.97095	37.6
500.12152	125.9
500.86859	7.6
503.16022	11.9
504.05322	91.9
504.73474	63.2
505.41400	85.9
507.93378	1967.8
508.82153	244.1
509.46198	80.7
510.75330	90.4
511.72589	37.5
513.33710	1065.1
514.27740	264.4
515.26678	163.2
516.25848	71.4
517.11462	22.5
518.19586	112.1
519.48914	309.2
520.46014	63.3
521.86932	130.3
523.04810	123.4
524.50983	349.0
525.30176	240.3
526.98474	57.9
528.11127	55.7
529.34821	112.3
530.36896	74.9
531.40430	337.8
532.80774	26.8
533.65448	162.6
536.93402	1356.8
538.31146	77.8
539.42816	148.6
540.32245	58.0
541.74042	165.5
542.51886	331.0
543.85962	108.4
544.64355	30.1
545.27124	22.7
546.46075	282.7
547.57764	230.0
548.58368	302.2
550.14984	145.3
551.21033	140.0
552.29083	303.7
553.32227	25.4
555.07635	525.3
556.51178	769.9
557.55121	387.1
558.52039	96.9
559.50275	179.6
560.54712	451.6
561.89917	124.0
563.82233	2417.0	b (10) (2+)-H2O
564.49518	1351.2
565.58392	1000.5
566.41870	1670.9
567.69788	197.0
569.13153	332.0
569.77911	382.9
570.68353	281.9
571.61707	88.6
572.84320	289.4
573.90375	469.1
575.20453	10008.7	[M+3H] (3+)-NH3-P, [M+3H] (3+)-H2O-P
576.24719	149.2
577.45935	221.1
578.98981	669.1
580.35223	2427.5
581.20691	43496.0	[M+3H] (3+)-P
582.89490	618.3
584.27704	607.7
585.00189	57.5
585.72931	3229.6	y (9) (2+)
586.99066	304.5
587.61151	229.1
588.71698	184.8
589.50726	143.2
591.33893	75.0
592.57196	454.3
593.23920	260.1
593.86292	330.8
595.25299	1476.0
596.18085	987.0
597.19098	374.3
598.56915	359.1
599.47223	404.8
600.82288	650.0
601.85931	1490.3
602.68048	3.2
603.67889	381.3
604.39069	674.4
605.47809	463.7
606.37213	65.2
608.66174	28.0
613.20233	83.0
614.65863	17.5
618.44989	48.4
619.34711	15.1
620.21954	50.0
621.22858	21.3
622.05792	13.2
623.42065	70.8
624.06085	17.0
625.91852	65.5
627.12817	34.4
628.98505	67.5
631.40582	87.8
633.63464	15.4
635.34802	29.8
636.30328	36.0
638.36664	52.1
639.03967	14.8
640.06140	34.7
641.42603	33.8
642.23346	107.5
642.93774	70.4
650.13617	15.4
651.23456	45.0
652.23584	72.0
653.72235	36.8
654.99176	33.8
657.31348	19.9
658.37885	32.8
659.36139	61.0
661.93848	60.4
663.65057	239.1
664.43671	102.0
665.74298	23.3
667.07275	73.7
669.24023	1574.8
670.40265	498.8
672.66351	19.5
673.70905	33.4
676.06421	274.0
677.27240	67.0
678.15631	27.7
679.27777	70.2
681.69171	107.6
682.30841	14.2
686.77582	92.0
689.58240	54.1
690.79138	33.5
692.63257	92.4
694.12103	452.6
695.23230	164.7
696.24603	30.9
697.83936	141.0
699.73749	51.7
701.68243	100.7
702.77997	183.1
703.94501	135.4
705.05481	29.7
706.06805	45.2
706.70538	57.0
707.55341	76.3
708.68024	60.6
709.57874	22.5
710.68817	179.6
712.01990	22.8
713.37787	91.6
714.24066	150.3
715.32550	293.8
716.26178	234.4
717.39227	443.9
718.37512	147.7
719.23602	27.7
720.64362	95.4
721.92389	128.2
726.11096	38.6
727.50177	59.3
728.49298	112.5
729.78314	37.4
730.56323	31.8
731.66974	80.2
732.70221	73.3
734.21808	151.3
735.85541	88.3
736.49811	35.1
739.23480	15.4
740.74481	45.5
741.79803	52.7
742.40204	113.9
744.16583	14.4
744.84918	20.7
745.45404	48.2
746.07111	87.1
748.00580	19.4
749.34692	87.2
750.43634	311.4
752.34796	1924.0
753.33014	713.2
754.32220	48.5
755.26416	63.1
756.23492	54.8
758.77924	62.7
760.13422	99.9
761.37262	337.6
762.29156	96.9
764.82318	102.8
765.45068	46.2
767.97620	225.1
770.38196	209.1
771.39777	108.6
773.31183	63.2
775.09967	132.1
776.38763	454.9
779.06561	77.9
780.14874	62.0
781.39911	76.6
782.56964	63.0
783.90735	685.1
784.92358	86.9
787.21216	154.4
788.35468	1398.8
789.34576	601.7
790.51910	38.4
794.43658	20.4
795.28119	146.6
796.23615	53.0
797.34943	25.5
798.24799	23.5
799.14783	17.0
801.30621	21.5
802.20337	90.0
802.84039	46.4
803.51068	15.1
804.47241	136.2
805.74738	171.3
807.44897	69.0
809.44464	22.5
811.45532	204.7
812.55536	103.3
813.37378	33.4
815.28870	34.7
818.87201	54.2
820.36578	18.7
822.31683	39.2
823.72296	208.8
824.42828	33.6
826.37640	30.2
828.20551	186.2
832.55597	163.3
833.35864	195.2
836.16937	78.7
837.06598	49.5
838.35150	76.0
839.28540	31.5
840.26215	25.2
841.15485	174.6
842.29205	238.5
848.05908	17.7
849.54272	210.0
850.30902	188.7
851.09619	236.5
851.71869	41.6
852.87323	47.5
854.59381	98.0
855.49927	253.2
856.41919	55.2
858.36768	122.0
860.25238	39.8
862.40057	23.2
865.80621	59.8
867.04535	63.3
867.71393	16.7
868.33380	21.5
873.27606	10.6
874.50970	56.8
875.82178	46.4
881.33350	43.8
883.96680	41.1
884.68719	48.0
887.26178	8.0
892.33905	444.5
893.20996	164.3
893.90472	11.3
897.48120	68.5
899.57330	21.3
900.42743	10.6
902.45239	27.7
908.80621	100.4
909.67798	26.5
910.69244	25.1
916.74683	9.8
918.21735	29.4
923.19464	24.5
927.00702	25.5
930.33575	48.8
933.09106	10.6
934.47809	12.5
935.30475	149.7
936.35846	144.3
937.12909	41.7
940.12701	58.3
942.44061	29.6
947.26587	138.8
948.07349	22.7
952.97101	48.4
953.62012	36.8
954.51740	15.1
955.12964	42.5
962.09882	100.0
964.95166	394.0
966.15082	424.4
967.09406	58.0
969.27026	24.4
972.84650	42.2
973.62103	31.6
974.78998	35.4
976.54462	7.7
979.31177	25.7
979.99469	43.8
981.37738	50.5
982.07220	87.1
982.71539	11.7
987.86621	23.8
989.26813	145.2
990.58612	126.3
997.57935	66.7
998.49341	98.9
999.25342	35.7
1000.17865	41.6
1001.33868	9.3
1008.70294	97.0
1010.24365	20.9
1017.58789	85.5
1021.77863	18.0
1025.67822	11.3
1034.02576	25.8
1040.55518	22.2
1050.03223	19.2
1052.24756	8.7
1053.20520	110.1
1060.19543	92.1
1060.90881	123.9
1072.60352	75.4
1078.13074	494.9
1079.04810	269.1
1080.16455	132.8
1081.62878	16.7
1095.24585	27.3
1096.32813	25.5
1110.71387	20.6
1112.56482	29.6
1113.55884	45.5
1125.47986	27.7
1127.49475	10.4
1137.74329	12.4
1152.28174	10.9
1153.24194	66.6
1157.24744	53.0
1163.59570	20.2
1167.68689	47.6
1169.55164	20.2
1178.59204	10.0
1180.47192	25.1
1188.29797	32.8
1189.35315	18.3
1202.08630	58.8
1204.72034	91.8
1206.18384	49.0
1228.62708	14.8
1252.92871	29.3
1254.47876	30.9
1306.13403	28.0
1326.22302	8.7
1326.87390	10.6
1351.33984	39.2
1416.30090	6.1
