# Supplementary material for: Phosphoproteomic Analysis of Platelets Activated by Pro-Thrombotic Oxidized Phospholipids and Thrombin
Source: PLoS One. 2014 Jan 6;9(1):e84488. doi: 10.1371/journal.pone.0084488 (PMC3882224; doi:10.1371/journal.pone.0084488)
Supplement: Annotated Spectra S1 — (ZIP) [file pone.0084488.s004.zip › ALINSMDQNMFR_-12_2_102090.txt]

m/z	i	matches
217.22401	81.4
225.36694	29.6
227.05719	113.9
228.01302	122.0
228.64905	65.3
237.08008	102.7
245.14893	88.4
253.14639	711.2
253.86465	124.5
254.46823	63.4
255.17694	62.6
262.09521	31.4
269.91489	37.1
272.12250	131.6
272.96152	27.8
273.98016	51.5
280.12943	130.3
287.38062	57.4
288.39780	364.4
290.36591	14.4
294.34686	67.8
297.45825	256.1
298.15295	419.6
299.05441	83.5
299.89804	39.0
305.03076	268.6
306.18701	34.0
315.39124	108.2
317.43048	91.7
320.32544	41.4
322.22415	5972.0	y (2) (1+)
323.34113	1539.9
324.25253	69.4
326.55029	49.1
333.23193	41.4
341.20496	101.4
343.40155	54.5
344.91904	49.9
354.43890	24.5
356.86737	128.6
357.81769	42.4
361.21643	158.0
362.72360	131.6
363.94836	60.0
366.25140	53.3
367.28430	181.6
368.18915	251.2
368.97546	242.9
371.36255	32.2
374.26373	257.6
381.93280	124.6
384.08624	265.7
385.06055	288.2
385.70520	31.1
389.26190	35.6
393.23315	39.5
395.08447	96.5
402.28094	113.8
405.44006	35.7
409.25592	74.4
411.00854	17.8
412.16406	581.1
413.15363	680.3
415.93805	19.5
417.03424	54.9
418.32233	71.5
420.12567	19.4
421.28046	45.5
430.44745	31.3
432.75317	115.3
434.46729	37.1
436.14398	81.4
436.93506	47.3
438.19525	311.8
439.21106	181.4
440.18469	42.6
443.47839	27.9
445.31421	118.4
447.41925	54.3
451.94940	29.6
453.35364	2836.1	y (3) (1+)
454.27631	901.1
455.31012	436.4
456.30560	403.1
456.94025	28.6
463.01709	7.8
464.21771	224.4
465.14520	133.9
466.32349	44.8
467.80756	21.2
471.06506	63.1
477.22021	77.7
479.13519	19.4
480.27362	163.1
481.28162	693.4
482.17389	468.1
483.08966	211.0
483.71149	20.3
487.33795	54.2
489.35986	45.8
491.28571	46.9
494.15942	54.3
497.98450	602.0
498.93762	306.9
500.09790	25.5
501.29468	322.8
502.61664	99.8
506.47211	75.2
511.15479	60.7
511.86115	181.7
521.41699	99.9
524.28766	17.7
528.13849	674.2
528.89594	675.8
530.26563	22.9
531.88098	145.2
534.06293	67.5
536.35168	502.1
537.40094	164.5
538.73004	151.4
539.34869	238.0
541.39996	48.2
543.58502	22.8
545.27283	112.3
546.04755	41.2
549.96240	326.5
550.68323	213.1
551.37006	101.3
552.52814	78.3
554.86365	412.8
555.69171	81.9
557.64172	37.5
561.94458	327.7
562.78784	1080.8
563.40991	2144.5	y (9) (2+)-P
564.50311	340.4
565.22736	54.0
567.35150	6398.0	y (4) (1+)
568.31415	2162.9
569.35144	758.7
570.16339	44.5
575.23151	21.1
576.00269	81.5
577.87555	156.0
579.00873	79.9
580.22198	47.3
581.20245	164.4
584.48358	145.0
585.80072	242.5
586.43500	105.6
588.08594	258.5
589.29987	229.5
590.87872	284.2
592.44684	44.3
594.52026	507.0
595.29553	572.4
596.22760	606.7
596.85663	87.9
600.40771	153.8
603.05206	307.4
604.15247	446.6
606.39044	104.0
607.87817	145.3
609.71436	45.6
611.27899	2961.3	y (10) (2+)-NH3-P
612.48981	9542.8	b (6) (1+)-P, y (9) (2+)
614.18073	412.4
615.32068	273.1
616.65131	214.6
618.07184	374.1
619.49878	5922.0	y (10) (2+)-P
620.57758	1389.4
621.27332	18.9
621.88428	14.4
624.98584	220.4
625.92798	112.0
627.10266	317.4
627.90826	59.9
629.23785	71.8
630.81659	436.8
631.82190	173.0
632.72443	477.7
633.35815	57.9
634.56921	352.6
635.55017	356.4
637.13721	57.9
637.90204	336.6
641.47644	370.2
642.31512	97.2
643.72742	129.1
645.50153	713.4
646.43341	653.1
647.29834	331.3
650.14899	26.2
650.91339	67.6
651.99860	232.3
653.38782	135.8
654.23871	41.4
655.27094	120.7
656.18396	180.1
657.34717	37.6
658.23425	56.6
659.61884	1789.8	y (10) (2+)-H2O, y (10) (2+)-NH3
660.53241	1528.0
661.67279	251.6
663.32672	783.8
664.05902	486.2
664.70349	61.0
665.45349	61.0
668.48425	13908.3	y (10) (2+)
669.24634	2563.3
669.87030	1548.6
671.11145	208.3
672.27411	212.3
673.26862	96.0
673.90930	39.5
674.55902	484.4
675.75055	378.0
676.67651	226.3
677.49335	97.8
678.46442	1353.4
679.35565	126.3
680.24957	124.1
681.20355	385.3
682.18634	227.2
683.08002	362.1
683.94110	285.0
685.33270	426.6
686.35236	458.8
688.31671	181.1
689.29163	206.9
690.77844	556.5
691.55487	944.9
692.83838	643.7
694.07251	1346.5
695.33801	6702.2	y (5) (1+)
696.47815	2572.8
697.37250	1318.3
698.23608	115.4
698.89435	46.6
700.96368	131.2
702.69073	11872.6	[M+2H] (2+)-H2O-P, [M+2H] (2+)-NH3-P
703.49915	8383.3
704.54547	3257.8
705.93170	133.8
706.95258	374.2
707.59735	202.2
708.59613	195.0
709.61859	332.1
711.25861	25558.1
712.07916	28964.7	[M+2H] (2+)-P
713.05939	5999.5
714.42322	1674.0
715.20178	99.3
716.29089	516.6
717.11603	589.9
718.05707	535.6
719.27783	382.5
720.04089	221.8
721.11603	662.9
722.04803	92.8
723.15179	569.8
723.77362	311.7
724.84332	500.2
725.71539	1264.1
727.10992	2053.9	b (7) (1+)-P
728.03156	1750.6
728.85651	628.7
729.45654	1339.8
730.15680	899.5
731.25775	180.7
732.46027	395.6
734.24896	362.2
736.15442	299.9
737.19147	138.0
737.85651	660.7
738.86664	158.7
740.59814	975.5
741.25140	8.8
742.34491	2759.9
743.35864	4837.7	[M+2H] (2+)-NH3-H2O
744.23694	1275.5
745.21259	198.3
746.76538	368.8
747.91614	106.9
748.63251	474.5
749.29791	596.1
749.94849	104.1
751.62891	5594.1	[M+2H] (2+)-NH3, [M+2H] (2+)-H2O
752.40436	1330.2
753.45282	260.0
755.81818	63.3
757.51617	19.5
760.60278	229.8
762.84351	148.8
764.72662	69.7
767.31787	51.6
769.60919	130.4
770.93195	205.8
782.16241	69.3
784.43781	90.1
785.14520	29.2
786.21942	33.8
786.92548	23.0
792.10162	1365.5
793.10114	994.3
793.96600	238.5
794.74664	776.6
795.46686	120.2
796.64063	103.3
801.21503	22.2
803.09875	87.0
804.00348	758.9
804.80334	812.4
805.44830	163.6
807.34381	322.2
808.25671	118.6
810.32104	7651.0	y (6) (1+)
811.46222	3240.5
812.47821	1316.5
813.31329	313.4
814.69049	24.5
815.38953	390.9
816.47083	62.5
818.36938	189.9
820.38208	32.2
821.42584	56.4
822.41290	43.1
823.62518	111.4
825.10931	3310.6	b (7) (1+)
826.18854	774.4
827.39093	211.8
828.43787	112.3
830.22290	317.7
830.93573	230.0
834.25385	129.3
835.51752	76.9
836.35547	29.6
837.18353	240.4
837.89935	245.7
838.50592	335.8
839.47516	256.8
840.52521	60.8
841.22156	210.5
842.58698	77.5
844.17657	73.4
846.37714	271.6
847.38599	223.1
851.81409	143.7
854.22046	123.0
855.31940	3657.7	b (8) (1+)-P
856.27502	1286.7
857.39886	268.2
858.66486	38.1
860.50812	291.6
861.50946	102.6
863.16266	193.0
865.06134	134.0
867.91241	96.6
872.52356	165.8
875.11462	49.8
878.14819	86.5
883.38898	164.0
884.61334	41.4
887.32770	140.4
888.42993	83.9
889.94458	73.5
893.11041	63.0
894.51520	47.9
898.32007	132.5
900.07269	113.2
901.73193	175.2
904.05566	106.5
905.94440	50.7
907.19012	245.8
909.38556	99.9
911.52570	108.9
912.19293	111.9
913.26459	105.2
914.24146	123.1
916.31927	144.5
917.41132	121.7
918.30804	36.3
924.21564	69.2
925.64996	422.5
926.40326	24.5
927.80463	24.5
930.44897	60.0
931.46704	21.1
932.10809	22.8
933.22363	81.7
934.51880	283.1
935.40308	78.2
936.14191	730.6
937.18164	243.6
938.09351	71.9
939.16620	39.3
941.50909	2820.5	y (7) (1+)
942.44531	423.0
943.33234	524.4
944.58252	24.7
950.36749	335.0
952.42267	927.4
953.17548	1534.2	b (9) (1+)-NH3-P, b (8) (1+)
954.21527	732.3
954.86554	138.5
956.30420	489.4
957.06329	74.9
958.15485	237.2
961.23193	94.6
963.03784	113.2
965.02417	398.4
969.31689	1489.5	b (9) (1+)-P
970.36249	255.3
971.45630	181.1
972.38110	162.1
973.36493	130.7
975.64209	54.4
976.58447	282.7
977.58252	81.8
983.39471	84.9
987.89520	364.7
991.25946	133.4
992.32147	55.5
993.38330	194.0
994.66113	222.7
995.48944	62.8
996.70160	498.4
1002.18140	110.6
1004.78198	40.5
1005.53925	89.5
1006.35333	58.1
1007.23553	276.2
1010.38202	1797.3	y (8) (1+)-P
1011.46265	1082.8
1012.77338	698.1
1013.76099	309.4
1015.38239	192.5
1020.67401	41.1
1022.38647	66.8
1024.18274	52.8
1026.51245	49.4
1030.02612	52.9
1031.45532	121.8
1032.54333	145.6
1033.23364	127.7
1034.44287	48.2
1035.35950	44.8
1038.55029	64.1
1045.68018	86.9
1048.36536	67.5
1050.27759	492.7
1051.33105	278.8
1052.52954	17.7
1055.09717	186.7
1056.48022	235.8
1058.39282	111.3
1059.40454	57.5
1060.25513	157.6
1061.55737	199.2
1063.39819	170.0
1064.15625	81.1
1065.34204	121.3
1066.35266	296.4
1067.07422	1356.6
1068.20190	728.5
1069.20654	194.4
1070.48071	163.2
1072.59448	101.1
1074.29272	37.2
1077.31909	155.5
1080.31396	88.7
1082.23975	123.0
1083.30920	465.8
1084.44189	243.0
1085.41602	171.5
1088.63074	119.9
1089.32776	107.0
1090.53040	284.5
1091.47339	114.8
1092.43115	246.2
1093.17749	111.4
1094.62097	135.1
1098.22449	89.8
1100.27393	1676.0	b (10) (1+)-P
1101.40820	786.1
1102.42749	242.5
1103.55713	54.8
1106.44885	265.9
1107.46533	575.0
1108.25146	3768.1	y (8) (1+)
1109.28149	2304.1
1110.40991	754.6
1111.32910	329.4
1112.55664	187.2
1117.14392	47.9
1120.14368	10.9
1124.39648	2497.1	y (9) (1+)-P
1125.39990	1838.8
1126.54541	669.8
1127.57874	129.3
1128.34521	87.7
1133.63831	200.4
1135.37781	27.8
1144.08618	187.6
1151.38586	32.1
1158.79004	102.3
1160.82678	402.6
1162.41919	452.1
1163.97974	65.0
1165.39648	76.9
1166.44360	135.2
1171.59192	87.3
1177.68860	223.7
1178.36902	164.9
1180.72827	648.3
1181.38672	1763.5	b (10) (1+)-NH3
1182.19067	660.9
1183.11841	139.1
1184.31628	118.3
1185.22266	75.4
1188.37378	39.0
1189.23059	89.6
1195.37415	25.4
1196.25183	77.0
1197.44202	205.0
1198.14392	3242.4	b (10) (1+)
1199.09766	1302.7
1200.10718	939.2
1201.28467	183.7
1203.00317	144.2
1204.57593	92.1
1205.72522	914.1
1207.28552	515.0
1208.21094	241.4
1211.36890	59.2
1212.17212	220.4
1213.92273	118.7
1215.30518	64.2
1218.19568	132.6
1220.06689	39.7
1220.72217	29.6
1222.22449	6780.1	y (9) (1+)
1223.33569	3444.1
1224.31909	2426.4
1225.42957	656.7
1229.54846	242.0
1230.45410	265.0
1231.43469	162.0
1232.53894	114.2
1233.40405	261.9
1234.08447	16.3
1236.07922	17.8
1237.35059	621.7
1238.30347	62.5
1247.35620	1082.2
1248.24512	739.6
1249.41907	700.2
1250.39954	64.2
1251.52380	143.1
1257.23474	60.0
1258.06042	69.3
1270.80701	116.5
1274.62732	17.7
1275.50989	99.4
1276.34863	38.1
1277.22827	54.9
1279.23401	118.8
1285.09949	136.5
1290.36450	381.2
1291.36047	233.4
1292.39307	75.2
1297.68542	42.7
1301.28381	55.9
1310.97241	57.4
1312.25977	220.8
1313.90906	135.9
1316.69604	27.9
1317.77014	213.1
1318.41467	106.0
1319.24414	142.3
1327.05957	72.6
1328.22009	888.4
1329.15845	780.1
1329.99622	623.8
1330.91687	37.5
1334.37781	97.9
1335.49438	420.3
1336.50720	333.7
1337.39478	649.9
1338.16614	35.6
1345.14575	2099.6	b (11) (1+)
1346.10706	1084.7
1347.24329	610.0
1348.66101	74.3
1349.53918	206.0
1354.73889	74.7
1355.46558	106.3
1361.26880	27.9
1376.39941	21.1
1443.61597	45.7
1460.69775	24.5
1462.37805	25.4
