# Supplementary material for: Phosphoproteomic Analysis of Platelets Activated by Pro-Thrombotic Oxidized Phospholipids and Thrombin
Source: PLoS One. 2014 Jan 6;9(1):e84488. doi: 10.1371/journal.pone.0084488 (PMC3882224; doi:10.1371/journal.pone.0084488)
Supplement: Annotated Spectra S1 — (ZIP) [file pone.0084488.s004.zip › ALINSMDQNMFR_-13_2_96009.txt]

m/z	i	matches
217.12054	39.5
226.18416	57.9
227.10155	38.9
228.01556	57.1
236.84859	17.5
237.49030	76.6
244.05551	23.8
253.08890	795.9
253.95773	268.0
255.21335	62.7
256.19980	144.8
260.18665	74.0
262.22894	34.2
263.20831	51.1
267.26205	64.3
269.77411	134.3
271.95462	74.7
274.29205	130.7
276.05048	25.3
277.33926	38.7
280.30341	77.6
281.30649	13.3
282.39594	192.3
285.16919	38.8
287.30075	39.0
288.23816	71.2
289.26349	59.5
297.90051	656.2
298.60864	46.4
299.39557	39.2
300.30936	17.5
303.37714	45.9
304.20102	332.2
305.34308	176.6
306.32376	74.8
313.46075	58.9
314.33224	25.4
315.18719	58.0
317.18585	90.6
318.15649	70.7
322.23242	5513.8	y (2) (1+)
323.26093	1028.4
324.10162	243.6
327.11542	31.7
328.92761	27.7
333.23761	22.2
339.27963	51.5
341.41122	62.8
350.66333	120.0
355.20728	41.7
357.48248	238.1
360.16418	92.9
362.68927	14.4
363.37280	48.9
364.31384	163.3
366.72211	30.8
367.92719	279.3
368.53943	125.0
369.35126	170.0
374.84772	157.2
376.38055	17.5
379.98407	52.4
381.97406	113.6
385.26184	610.0
386.12762	30.8
387.25989	35.9
389.14990	127.2
390.29584	81.1
393.02283	110.0
394.76306	91.4
397.27368	35.6
398.25787	134.5
401.21118	28.5
407.36676	25.4
410.18951	31.7
412.10852	573.2
413.13055	404.5
414.69354	15.9
416.22107	29.8
418.41943	18.2
422.59253	113.9
424.98999	64.4
428.07898	120.5
430.21729	54.4
431.22205	27.7
434.92505	19.3
436.35107	70.6
438.29089	58.4
439.26959	23.8
445.00189	53.0
450.05127	44.9
451.27069	281.5
453.30975	3893.5	y (3) (1+)
454.29492	1087.7
455.30988	206.7
456.12488	51.2
457.16833	28.7
458.21863	166.4
464.11261	501.3
465.17700	180.5
466.15820	149.0
468.88123	32.3
473.65436	11.3
474.27631	52.2
475.98877	45.2
477.22168	23.8
478.56525	204.1
480.64026	242.5
481.28082	1043.5
482.22864	431.1
483.25433	194.0
484.50323	65.9
485.28601	41.8
488.57959	31.8
490.26636	133.3
493.56982	74.2
495.55219	60.3
498.07666	532.6
498.95026	178.4
499.86487	276.7
501.22498	115.3
502.38141	20.6
503.24121	205.1
504.19287	19.1
504.81952	38.0
505.82550	156.4
510.34070	38.8
511.59833	55.0
512.31232	28.8
514.95624	97.9
516.05359	172.7
517.64935	92.0
519.16656	24.6
520.02185	72.3
526.15045	139.9
527.85559	400.5
528.54846	83.2
529.46631	24.5
530.78192	122.0
535.99408	400.7
539.01007	214.9
541.57135	11.2
543.43225	14.4
544.15808	186.1
549.22021	87.3
550.03485	386.7
550.70789	21.3
551.53180	82.7
552.19366	34.8
553.38043	17.5
554.18500	730.9
555.09796	303.5
557.88440	81.0
560.56451	41.7
561.25964	69.3
562.94525	2858.0	b (5) (1+)-NH3, y (9) (2+)-P
563.89850	445.5
564.58783	104.0
565.38281	62.2
566.00458	31.1
567.30695	4985.7	y (4) (1+)
568.32605	2029.9
569.26935	208.6
570.56470	119.0
572.61859	47.4
575.42133	249.9
576.22748	117.5
577.66217	86.2
579.05890	220.8
580.53027	60.8
582.13080	30.7
584.33209	458.0
584.94623	73.4
586.29907	183.4
587.29193	37.0
589.41760	214.9
590.31323	271.5
591.60925	195.4
594.40442	116.7
595.24005	1080.3
596.16809	489.4
597.06573	47.4
598.24609	246.5
600.55798	82.6
602.12323	261.6
603.53540	377.0
605.11261	174.4
606.14777	70.9
609.36780	57.4
611.58466	5131.9	y (9) (2+), b (6) (1+)-P
612.33142	3982.2
613.32709	2290.9
614.45685	548.4
615.28790	134.8
617.82349	98.4
619.53162	6207.0	y (10) (2+)-P
620.55133	944.2
621.33069	214.6
622.24127	79.3
624.12091	158.2
625.65277	41.1
627.34515	130.2
630.26215	178.6
630.99872	77.0
632.71686	14.3
633.35614	153.0
634.33026	68.7
635.41602	123.0
636.43365	116.5
637.43811	278.7
638.82220	150.3
641.19586	437.0
642.09113	234.9
643.25031	98.3
645.29254	776.0
647.17822	96.5
648.22614	59.0
650.71069	49.6
652.27271	50.0
653.16418	180.3
653.99396	150.6
655.41608	211.5
656.13287	63.2
657.52643	119.7
658.47180	322.9
659.45135	985.9
660.18524	1565.5	y (10) (2+)-NH3
661.50482	333.4
662.12079	97.5
663.10638	502.4
663.89001	240.0
664.64825	67.5
665.27063	160.8
666.95227	164.9
668.42535	13275.5	y (10) (2+)
669.49908	3214.6
670.31006	896.0
671.13788	374.3
672.02826	194.1
673.21741	385.0
676.07666	223.1
677.34418	297.7
678.35779	1079.7
679.31366	305.4
680.53217	179.4
681.46442	405.3
682.30817	182.6
683.89124	199.8
685.13641	434.7
685.82642	159.7
686.82208	421.8
688.12195	463.1
689.01483	808.4
689.93256	541.3
691.16425	728.1
692.19012	395.7
693.18756	594.5
694.06848	1561.1	[M+2H] (2+)-NH3-H2O-P
695.36035	5290.1	y (5) (1+)
696.46259	1971.3
697.76642	668.7
698.80902	522.9
699.66827	49.5
701.05200	358.3
702.64728	8460.2	[M+2H] (2+)-H2O-P
703.41913	11123.5	[M+2H] (2+)-NH3-P
704.49329	2087.7
705.49023	59.9
706.30322	263.1
707.08984	39.1
708.05688	24.9
709.30389	494.7
710.17810	987.3
711.24536	25071.5
712.02112	28749.5	[M+2H] (2+)-P
713.00592	6336.5
714.18121	755.8
715.44482	447.2
716.31842	686.4
717.27606	931.8
718.38751	370.4
719.59930	223.4
720.70288	408.3
721.75116	691.9
722.65021	77.4
723.56024	407.0
725.34094	1527.8	y (11) (2+)
726.47479	599.2
727.36224	1250.0
728.82202	2225.2
729.59930	1089.7
730.60870	881.3
732.15619	712.6
733.21130	210.7
734.13202	220.1
734.83429	194.3
735.77386	225.8
737.25098	48.4
738.20337	663.2
739.31219	336.9
740.18597	337.1
741.07001	64.0
742.48083	3495.3	[M+2H] (2+)-NH3-H2O
743.26343	2375.0
743.97015	2114.0
745.53247	391.2
746.82892	166.3
747.95007	197.6
748.66571	221.2
749.38416	433.8
751.25739	2535.0	[M+2H] (2+)-NH3, [M+2H] (2+)-H2O
752.02179	2222.4
753.21545	191.7
753.82611	34.0
768.87500	24.5
769.84308	86.8
770.91028	14.3
773.99188	245.5
774.79791	71.6
776.22961	65.5
785.36267	79.6
787.41949	88.6
788.22229	110.1
788.83630	145.6
792.15411	667.1
793.34186	512.5
794.39740	261.1
795.48407	114.7
796.34973	116.0
801.13873	17.5
803.88788	1353.9
804.92462	142.7
806.08514	21.7
807.92010	304.9
809.69446	366.8
810.36523	6319.0	y (6) (1+)
811.41333	3687.6
812.55438	840.0
813.44830	333.7
814.12463	212.6
818.68152	482.1
820.03717	26.0
821.09406	237.0
821.91071	34.9
825.10742	3291.4	b (7) (1+)
826.32928	656.1
827.58984	556.6
828.46759	32.0
830.05603	83.8
831.21332	26.0
831.94678	55.9
835.20459	141.2
837.44763	127.8
838.16785	645.0
840.28687	281.3
841.09991	327.1
843.37677	64.9
844.16498	105.8
846.52252	169.0
849.53217	110.2
854.28619	215.2
855.34113	2203.3	b (8) (1+)-P
856.30084	1161.1
857.43390	253.0
859.39673	27.0
860.45392	93.8
862.56055	318.2
864.37982	54.3
865.83807	208.2
868.47241	97.2
870.88165	76.4
875.33380	176.7
875.98822	219.7
877.02081	20.7
880.86969	84.2
884.46417	83.5
885.37067	64.4
886.19043	17.5
894.50043	55.1
895.73993	163.3
897.95825	98.5
899.31268	173.3
900.19464	70.8
901.27789	135.3
902.47900	122.5
904.15399	60.6
905.53192	181.5
906.58569	34.5
909.40942	34.9
910.36469	203.6
913.07477	133.7
913.99731	156.9
916.13599	159.7
917.13641	69.5
918.03571	129.0
919.00092	119.2
920.84186	71.0
921.59430	241.4
924.40411	178.0
925.50970	301.8
926.39532	36.2
929.33221	110.4
930.13702	19.0
931.86847	90.5
933.31421	102.5
934.91846	87.4
935.55688	125.4
936.27411	239.2
937.19391	292.2
937.96381	126.4
939.45380	141.8
941.28485	1983.8	y (7) (1+)
942.24371	981.2
943.44653	277.3
944.43256	126.1
946.86768	245.3
948.86176	81.1
950.63580	526.0
951.94464	380.5
953.22943	1557.8	b (8) (1+)
954.20917	543.2
955.25171	209.4
956.36945	163.8
957.15820	11.3
963.38898	27.9
966.78693	195.5
968.47784	129.8
969.31940	953.7
970.01801	365.4
971.24054	251.4
972.09808	270.0
973.35333	53.1
975.59888	45.3
976.38892	38.6
978.63373	226.5
980.70770	263.9
985.99493	212.6
987.04901	31.6
987.77094	149.6
989.54541	34.1
992.45044	22.2
993.38086	204.4
994.35425	144.7
996.51001	187.3
998.12042	48.1
1003.14301	412.3
1004.33649	20.7
1005.27533	311.2
1006.42999	48.6
1007.37823	57.8
1010.40399	2408.6	y (8) (1+)-P
1011.34351	956.3
1012.27960	974.6
1013.08887	446.8
1014.39014	124.5
1016.00958	66.5
1017.30542	48.5
1018.96295	26.0
1020.03912	37.0
1022.26141	91.7
1023.02423	78.0
1031.03247	17.5
1032.24805	25.8
1033.48169	163.7
1034.79932	118.8
1040.66394	80.3
1043.53918	63.9
1045.44263	42.7
1049.12012	82.8
1050.27563	1023.3
1051.24219	362.9
1052.30249	267.2
1053.73218	28.5
1055.89624	45.8
1058.06250	165.1
1064.27026	61.1
1065.49097	66.3
1066.49243	442.2
1067.23975	1616.1	b (9) (1+)
1068.25684	1243.4
1069.20007	237.1
1070.25171	229.6
1071.57825	112.8
1072.81738	118.7
1081.75708	178.4
1082.79504	411.4
1083.86316	355.9
1084.82080	183.1
1085.47815	179.4
1086.52222	45.9
1088.41663	172.3
1090.36523	207.5
1091.56335	144.9
1092.54810	19.0
1093.92505	136.5
1096.02295	63.9
1100.17871	2418.8	b (10) (1+)-P
1101.14417	1225.9
1102.31958	527.3
1103.45520	73.3
1106.27271	223.0
1106.88379	67.2
1108.22534	3315.1	y (8) (1+), y (9) (1+)-NH3-P
1109.30640	1583.0
1110.29248	944.1
1111.24121	169.0
1112.41064	203.5
1113.24670	17.6
1116.18457	84.8
1116.79651	21.2
1117.61475	95.4
1122.49890	174.0
1124.27783	2879.8	y (9) (1+)-P
1125.38574	1350.1
1126.38464	751.6
1127.47070	277.5
1128.58716	179.1
1129.49316	14.4
1133.46851	29.2
1135.70032	33.2
1142.85400	58.4
1145.41772	126.1
1147.27368	86.3
1153.11328	19.1
1155.75720	80.6
1159.46631	23.7
1161.18457	118.0
1163.33704	446.8
1164.06726	146.5
1164.84595	45.7
1166.41064	59.7
1167.40869	125.8
1168.91138	77.4
1175.16016	22.5
1177.50439	95.6
1178.36279	205.2
1180.60132	526.1
1181.30139	1203.5
1182.24609	966.8
1183.26074	183.9
1186.71594	16.7
1190.09375	47.5
1196.68030	34.9
1198.16345	4067.1	b (10) (1+)
1199.06384	1092.2
1200.32568	690.9
1201.24280	54.8
1203.28369	48.1
1204.00879	69.4
1205.39172	1388.4
1206.47119	486.3
1207.24634	311.0
1210.32788	37.5
1212.85791	66.9
1214.28516	248.1
1215.34839	50.6
1219.62036	203.2
1220.86389	44.3
1222.24805	7725.6	y (9) (1+)
1223.18469	3516.0
1224.31226	2444.9
1225.33008	753.3
1226.44653	199.0
1230.04700	182.5
1231.36340	333.6
1232.33032	143.8
1233.09119	42.3
1234.20764	22.9
1236.51526	38.0
1237.66638	128.6
1239.78210	33.2
1240.52881	126.8
1247.18030	1041.3
1248.15405	570.7
1249.30896	420.4
1250.31995	92.1
1251.39917	63.8
1258.48022	99.4
1260.62146	79.7
1264.52600	33.3
1266.57532	249.7
1267.56775	42.6
1273.33960	31.0
1276.15613	144.6
1277.15320	56.4
1278.26904	176.1
1281.35352	85.9
1284.36633	12.8
1286.96985	214.3
1290.47205	253.7
1295.89832	114.1
1297.74988	94.1
1302.48376	124.2
1305.60803	46.6
1307.55090	74.9
1308.69153	87.7
1309.30017	52.0
1310.40588	66.5
1311.21936	125.5
1312.10535	218.9
1313.32874	19.2
1316.79480	23.8
1317.46594	34.4
1319.53357	341.8
1320.37549	192.3
1328.13843	1239.3
1329.23499	670.8
1330.33813	135.9
1331.56628	57.6
1334.40649	101.4
1335.66956	738.5
1336.44275	21.3
1337.50940	47.1
1338.49707	157.1
1345.21545	1519.6
1346.17224	1922.7	b (11) (1+)
1347.09717	963.6
1348.28479	438.6
1349.45825	108.3
1354.43347	11.2
1356.48340	96.2
1357.77490	50.2
1364.60681	68.6
1368.61865	84.4
1369.45020	178.2
1379.86023	139.3
1396.45801	59.0
1432.77905	49.7
1444.40881	34.4
1446.24939	101.7
1459.24194	33.5
1460.45959	84.3
