# Supplementary material for: Phosphoproteomic Analysis of Platelets Activated by Pro-Thrombotic Oxidized Phospholipids and Thrombin
Source: PLoS One. 2014 Jan 6;9(1):e84488. doi: 10.1371/journal.pone.0084488 (PMC3882224; doi:10.1371/journal.pone.0084488)
Supplement: Annotated Spectra S1 — (ZIP) [file pone.0084488.s004.zip › ALPQNDDHYVMQEHR_-22_2_64374.txt]

m/z	i	matches
185.07008	11.6
200.79047	2.5
216.19176	5.3
226.16862	15.1
227.50294	3.9
231.76804	6.0
236.07288	8.8
240.12898	5.6
251.17784	3.0
251.98318	4.5
256.34265	10.8
257.74286	11.0
260.26669	4.2
264.21490	1.7
276.72781	43.9
290.11908	10.9
304.35196	10.3
305.46695	19.9
306.26422	5.1
309.22467	2.9
309.83844	3.6
312.20975	49.4
314.91315	26.9
316.12030	16.1
322.74438	15.0
329.88049	10.9
332.22571	7.0
339.38470	2.5
340.22760	22.1
341.30682	6.2
346.21143	5.7
350.63629	14.0
354.25989	3.0
365.20923	8.1
369.17352	21.4
372.57227	6.5
374.08478	10.6
387.25427	6.4
390.49164	3.2
391.32544	8.5
394.15112	6.6
396.41058	24.2
402.26788	15.6
403.31464	3.6
410.36041	12.5
412.01935	17.3
413.76819	5.3
415.21759	11.8
418.60938	2.3
427.34753	1.9
428.70709	25.8
431.04333	17.6
431.96576	2.7
441.47351	79.2
446.38995	4.7
447.21344	3.6
448.40106	6.1
452.39685	7.5
454.14642	42.5
455.12103	24.6
456.63800	4.9
460.31409	2.5
463.41046	8.0
464.66534	4.7
465.99658	4.0
468.21960	8.4
470.43469	5.8
472.18079	6.2
474.40796	18.2
476.02759	44.0
477.17328	11.7
480.51917	5.6
482.02228	9.5
484.31317	5.0
493.04498	43.4
493.85406	8.6
496.07684	18.4
504.05328	35.8
505.30383	2.1
506.89716	4.1
508.83978	52.3
510.09918	30.2
511.28766	7.4
512.62311	57.4
513.74469	28.1
515.47644	12.0
516.91663	21.0
518.02203	21.4
519.27679	14.7
520.12140	16.6
522.01190	14.5
523.11090	29.1
524.47015	8.6
525.53662	20.8
527.00037	16.6
529.30084	2.7
530.49890	157.1
531.42816	65.1
532.08270	14.7
533.24725	4.3
534.56189	12.8
535.39355	5.3
538.34869	46.0
539.65863	81.0
540.70209	25.4
545.54474	76.9
546.46771	31.0
547.84857	36.8
548.49933	42.7
549.63953	17.2
551.15320	234.7
551.97736	98.4
553.00861	27.4
554.37012	13.7
555.79901	7.9
558.85565	26.7
561.51288	25.3
565.08807	11.2
566.16486	59.0
567.04346	9.6
568.40106	67.8
569.68677	97.1
570.51300	1.8
571.11493	10.3
572.14771	65.5
572.75342	31.2
573.83685	39.3
575.36804	12.7
577.90167	604.3
578.62592	157.6
579.50275	25.6
580.42340	65.7
581.90198	62.2
583.35052	743.8	y (14) (3+)-H2O-P, y (14) (3+)-NH3-P
584.00671	12758.9	y (13) (3+)
585.76489	94.0
586.71637	142.6
587.76471	24.0
588.82056	32.7
590.17957	173.5
591.05292	68.8
591.85138	45.2
593.69757	49.5
594.40204	20.7
595.89667	59.4
596.50867	70.0
597.39325	169.1
598.38391	85.0
599.15460	95.4
600.20349	83.4
601.19733	89.5
603.01532	74.8
604.23535	29.5
605.10419	12.6
606.39142	126.3
607.41412	102.4
608.59448	46.2
609.36896	103.6
610.29407	8.0
611.51788	259.8
612.31622	336.8
613.21509	240.1
614.31781	24.4
616.18652	390.3
617.27026	118.6
618.48090	67.5
619.41486	60.7
620.10760	52.4
621.22675	163.4
622.60193	152.6
623.41400	39.2
624.08228	3.2
625.08160	286.4
625.90021	273.1
626.79712	278.2
627.67200	70.8
628.50226	109.0
629.48120	123.4
630.51910	172.5
631.71039	654.5
632.48987	417.9
633.73090	238.3
634.94952	151.2
636.25323	1811.9
637.03271	194.0
637.73193	42.4
641.61383	31.0
644.23877	24.0
645.70728	10.9
646.64142	7.1
654.41199	3.4
657.20807	56.8
658.90326	40.3
660.61761	8.5
661.37634	18.7
662.39642	47.2
663.58215	26.7
668.86902	33.3
670.75916	10.4
674.42151	21.8
679.23730	22.5
680.41144	1.7
681.57660	4.1
682.55682	16.0
683.40924	30.5
684.47357	9.5
687.68146	20.9
688.98798	15.2
690.90533	30.4
692.63373	18.6
694.05359	10.4
696.88324	19.1
697.52429	38.0
700.26947	158.6
701.50226	52.0
703.14417	19.5
704.59277	54.7
705.50568	70.2
706.52307	18.1
708.44617	17.9
709.63995	14.4
714.19489	41.2
716.64459	35.9
720.33392	15.1
725.33368	15.4
727.51855	5.8
733.15857	80.5
735.90778	21.4
739.59033	31.9
744.20197	15.0
744.95502	13.1
747.79376	11.4
748.65796	24.6
749.45221	11.8
750.11749	7.2
754.00879	42.8
756.67413	21.3
759.51147	4.9
762.63745	228.0
763.46881	68.0
766.23798	5.8
771.62775	5.7
772.37634	26.1
773.37695	57.9
774.10284	1.9
777.34888	40.4
778.65039	11.0
779.59344	2.3
781.44775	44.1
783.07483	42.9
787.56390	23.8
789.15192	21.8
790.20892	34.8
793.77252	23.7
794.68488	9.7
797.42682	12.0
799.51776	42.2
801.07050	49.1
801.69281	2.4
805.25751	46.3
806.32196	65.6
806.92767	2.3
809.26642	23.3
811.26624	83.3
811.94879	84.4
814.32141	4.9
815.70154	43.9
816.39789	10.9
818.01709	138.4
818.89569	39.3
820.14148	34.1
821.81708	12.2
826.02252	198.7
827.09967	149.5
828.17010	7.1
829.35718	10.5
831.30255	13.6
833.83875	7.5
836.37634	10.0
837.53693	15.4
840.83453	16.1
844.65967	6.0
846.27319	67.3
847.18231	7.7
857.44019	112.0
858.19409	76.1
866.19159	332.1
867.10931	87.9
868.02539	49.5
871.48163	6.0
874.79761	2012.8	b (8) (1+)-NH3
875.57245	2737.1	y (13) (2+)
876.52802	501.8
877.39594	55.3
878.25714	9.2
878.96124	20.2
880.53613	24.3
881.19800	17.0
885.27252	25.2
885.98627	27.1
889.43573	9.2
890.74554	21.5
893.82416	5.6
894.95148	39.4
897.06158	12.2
899.54962	23.2
902.55328	13.7
903.26392	17.1
907.46051	4.0
910.46411	4.7
911.56989	4.0
918.85791	11.6
930.13910	8.3
931.56982	10.9
934.04974	8.5
934.97467	4.8
936.17700	9.3
937.22321	9.7
938.12451	14.8
939.96930	5.0
941.44409	17.9
945.34955	26.8
946.20343	35.9
947.46722	13.9
948.63751	3.8
949.76520	22.5
951.32977	16.0
961.41632	5.3
964.46417	9.2
967.46173	26.9
972.21069	10.2
975.44409	10.3
987.98492	8.8
996.26410	6.0
998.95380	5.9
1006.66925	23.3
1020.62280	12.9
1026.16174	10.6
1039.27075	4.1
1042.24841	22.0
1045.50867	40.7
1049.14233	16.9
1050.37793	3.1
1053.51062	4.5
1061.63330	5.8
1067.93701	3.6
1070.68677	37.1
1083.40747	9.9
1094.21570	2.3
1098.55884	3.4
1101.67847	8.0
1113.62988	14.6
1114.63037	8.8
1120.04370	9.6
1135.39880	25.6
1136.11890	4.2
1143.71179	31.0
1145.49597	3.6
1154.34595	6.0
1155.48755	4.3
1159.92175	15.7
1179.58142	5.4
1181.59790	8.6
1232.56799	13.1
1233.31409	19.3
1235.23889	3.4
1236.64172	10.5
1254.13977	3.4
1269.38550	3.0
1273.56409	6.9
1294.14722	28.1
1295.51941	7.3
1296.26160	9.9
1359.40393	4.1
1413.23108	8.0
1440.45642	3.8
1494.84607	17.5
1556.57935	2.4
1687.27405	4.6
