# Supplementary material for: Phosphoproteomic Analysis of Platelets Activated by Pro-Thrombotic Oxidized Phospholipids and Thrombin
Source: PLoS One. 2014 Jan 6;9(1):e84488. doi: 10.1371/journal.pone.0084488 (PMC3882224; doi:10.1371/journal.pone.0084488)
Supplement: Annotated Spectra S1 — (ZIP) [file pone.0084488.s004.zip › ALPQNDDHYVMQEHR_-23_2_58700.txt]

m/z	i	matches
186.02789	8.6
187.13727	9.7
188.49011	5.7
203.39825	17.0
207.16228	4.0
226.17412	11.8
246.10495	9.9
258.12012	7.6
275.93774	6.3
294.31348	9.6
304.44330	8.9
312.17725	43.0
313.48303	9.4
316.12796	9.3
319.49109	6.8
320.81387	11.7
323.21207	8.0
336.52527	8.4
342.81732	15.5
344.95673	5.8
347.35193	6.5
350.88049	39.4
352.55945	9.9
355.80347	14.1
357.03772	5.6
362.57697	7.8
369.36444	3.2
373.88330	15.6
377.33850	4.8
381.34430	5.4
382.31989	4.8
383.18750	2.2
384.38892	12.3
385.73718	12.8
386.93323	13.6
412.22803	14.3
423.09698	5.4
424.26215	12.0
428.41913	5.7
430.83417	35.1
441.50555	5.9
442.33038	20.5
444.28638	3.9
444.91772	13.8
446.71692	24.5
455.30573	8.9
455.94012	5.6
460.36426	3.0
463.17377	22.3
473.09039	11.0
478.15338	4.6
488.46417	8.6
492.34253	9.5
495.37982	8.6
497.94122	3.9
499.06781	3.7
507.25153	21.1
508.88025	71.1
509.84357	23.5
510.62921	13.8
512.82886	17.7
514.56256	6.8
515.39185	4.7
517.12140	38.0
518.19183	4.7
520.67926	44.6
522.11700	28.1
525.60870	48.2
529.57672	9.8
530.88348	161.3
531.81555	35.6
538.78760	26.8
540.00647	2.4
541.29523	20.5
543.57471	12.4
547.80273	16.8
548.94263	83.1
549.74054	21.8
551.36920	214.3
552.18677	9.8
554.57733	26.5
557.88239	8.3
560.09088	25.4
561.13263	3.6
563.58618	22.4
564.63269	18.6
566.24365	44.1
567.95270	24.8
569.17572	110.4
570.01422	16.7
571.32141	14.1
572.62769	62.3
574.14813	48.7
577.92181	299.4	y (13) (3+)-H2O, y (13) (3+)-NH3
578.67279	49.2
579.44586	24.7
580.29193	10.2
582.23688	37.8
583.87842	5559.5	y (13) (3+)
584.74738	607.8
585.82562	70.9
587.09064	62.0
588.09613	28.1
588.89142	8.6
590.21985	49.2
591.53705	2.6
594.27911	8.0
596.18408	109.1
597.15924	21.4
597.87860	69.3
598.82263	27.1
600.06824	68.5
601.16486	66.6
602.61920	16.6
603.58075	46.1
606.05963	95.0
606.85522	8.2
607.48260	41.3
608.81061	65.8
609.67731	49.2
612.18054	154.3
612.94122	172.5
613.64398	98.8
614.33551	4.4
615.04205	21.2
616.21521	20.6
617.63593	11.7
618.97876	19.6
619.64551	39.4
621.06903	29.6
622.09393	93.7
622.89136	81.7
623.51080	3.4
624.52228	31.6
625.85638	52.4
626.64594	144.6
627.72980	240.9
628.69275	13.1
629.83057	44.6
630.43500	13.4
631.56305	106.0
632.63080	136.0
633.36621	149.6
634.18707	127.9
635.76587	145.6
636.59991	119.1
637.58771	55.4
645.29077	72.2
646.93091	15.3
648.98615	19.0
654.53955	23.2
671.37732	7.1
672.52917	5.4
673.19794	11.9
678.61328	5.2
682.70123	56.2
683.87714	16.7
689.33765	18.1
690.31970	11.1
692.42175	13.5
697.27740	7.8
700.59686	29.5
701.52557	18.2
702.48102	5.5
705.65399	121.8
710.33118	3.7
716.14313	38.7
724.48651	31.4
725.56793	7.7
727.75763	20.4
731.74261	12.8
733.37482	56.2
734.79254	11.0
736.00714	81.1
738.14008	15.5
745.79755	20.9
746.60840	13.4
747.56372	2.8
755.26563	20.6
756.84131	26.6
758.99457	24.4
760.74176	21.6
762.32813	90.1
763.18402	50.3
763.89227	4.9
764.49847	15.9
765.79803	32.6
766.71429	13.8
768.04840	25.0
773.23450	52.6
774.02386	14.7
781.87360	8.4
785.40729	2.7
788.10291	21.1
790.59491	8.2
793.78784	38.3
797.65601	24.1
800.00336	33.5
803.46741	2.4
806.19855	61.1
809.09100	30.3
809.72180	58.3
811.46252	30.2
813.31384	26.1
814.30548	13.2
815.92310	16.7
817.13812	26.2
818.10272	46.3
818.87946	5.4
820.44879	3.7
821.49805	31.4
822.15265	13.4
822.78076	2.2
824.13580	14.5
826.12573	179.2
827.01093	28.0
827.95367	21.7
830.44781	3.0
836.15356	13.2
844.27484	9.7
845.55969	8.3
846.31555	11.5
847.29547	9.3
848.12378	9.8
853.23462	7.4
856.30811	19.3
857.71149	6.7
866.44501	160.4
867.20679	58.4
872.95551	26.4
875.10529	2296.4	b (8) (1+)-NH3, y (13) (2+)
876.00092	561.5
877.19696	30.0
879.24628	4.9
880.25763	42.1
881.66217	5.7
886.65839	46.1
891.08783	22.7
894.63031	20.9
909.04321	14.3
911.94122	25.8
921.42480	8.9
929.32300	4.4
947.61932	5.0
956.28998	8.9
959.88141	21.1
969.17523	5.7
972.47534	13.3
987.46631	5.2
995.34637	5.2
997.08795	7.0
998.00641	14.5
1001.33746	10.2
1020.72656	12.2
1040.49377	5.4
1043.47046	6.7
1045.28650	11.1
1047.22314	24.7
1049.30457	5.3
1074.02209	13.4
1075.17065	16.1
1098.26270	5.9
1099.94580	7.8
1117.18799	7.1
1121.70850	13.5
1140.16394	18.7
1145.53394	4.5
1176.61340	3.7
1179.59387	23.5
1180.75342	16.5
1215.18542	15.4
1218.37463	3.3
1347.66492	2.0
1402.52966	3.7
1437.23938	6.5
1439.31885	3.3
