# Supplementary material for: Phosphoproteomic Analysis of Platelets Activated by Pro-Thrombotic Oxidized Phospholipids and Thrombin
Source: PLoS One. 2014 Jan 6;9(1):e84488. doi: 10.1371/journal.pone.0084488 (PMC3882224; doi:10.1371/journal.pone.0084488)
Supplement: Annotated Spectra S1 — (ZIP) [file pone.0084488.s004.zip › ALPSLNTGSSSPR_-8_2_68926.txt]

m/z	i	matches
200.19586	5.4
202.21962	21.8
214.97362	14.2
221.09697	18.3
226.57401	27.9
230.90395	5.4
238.46428	9.0
239.10904	8.4
244.22855	55.8
245.10657	23.6
252.30119	5.4
253.25613	6.6
254.22644	9.6
258.21918	6.0
272.26678	1585.5
273.34320	134.6
279.10602	50.2
280.10049	139.7
281.99448	28.2
285.30725	20.0
286.52374	20.1
298.09177	14.4
307.20734	26.5
312.13333	48.2
314.08319	14.4
315.34125	11.7
321.19409	43.0
323.21542	36.5
324.13245	49.8
326.58640	11.7
329.23669	50.7
330.32928	54.4
331.29285	28.4
332.26965	13.5
335.01147	42.1
341.51373	59.7
342.35107	9.3
343.15402	23.4
345.37296	11.6
346.26575	85.0
348.25549	6.0
349.48547	11.4
350.27405	20.7
351.27295	80.0
352.06793	31.3
354.14783	21.8
356.70905	28.3
357.37952	50.7
358.26892	65.8
359.30853	16.5
360.38037	6.0
361.15594	36.2
363.04688	40.0
363.98853	16.1
367.08850	68.7
368.73431	185.5
369.49548	75.1
370.33594	38.0
375.25323	4.9
377.51288	7.2
380.94159	14.4
382.50250	29.5
383.40448	17.4
385.43890	51.7
386.32971	22.5
391.09949	88.5
392.04291	10.4
394.73505	31.8
396.80353	17.6
404.27899	23.9
406.07861	41.7
410.40155	43.3
411.14862	66.2
412.29193	216.9
413.48102	74.9
414.25824	28.2
415.37018	20.6
416.18695	40.9
418.18555	33.5
420.43683	35.4
421.19836	44.8
425.22217	14.0
426.27771	49.1
427.21118	6.6
428.43060	209.6
429.15381	41.3
430.12286	17.6
431.58105	12.1
432.27570	6.6
434.14008	56.9
436.09937	151.8
437.16827	19.4
439.25757	1016.8
440.35382	180.4
441.49023	55.8
442.24957	6.9
444.49481	7.2
446.42786	24.6
450.64429	20.8
451.27216	39.0
452.01422	18.3
454.23053	52.0
455.18762	57.3
457.24866	12.3
459.26385	4.2
460.36115	19.8
462.02020	42.4
464.23132	1085.7
465.12421	245.8
466.38361	174.0
468.39526	23.6
476.45386	62.5
477.34961	22.1
479.44672	9.6
480.27728	96.0
481.73462	61.3
482.34015	869.1
483.34821	376.2
484.53516	92.6
487.98779	64.6
491.86804	74.9
493.38678	16.9
494.76367	18.5
495.49512	18.9
496.56860	75.1
497.23682	16.1
498.21454	27.8
499.58856	29.4
500.71075	9.8
504.26343	15.4
505.96893	8.6
510.36267	28.9
512.75079	57.8
513.40192	66.8
514.56036	73.9
515.25256	61.2
516.95837	31.5
518.15930	23.7
520.79077	20.5
521.85974	157.4
523.56262	26.7
524.99408	118.2
526.21918	770.0
527.17242	47.4
528.32599	62.5
530.69989	29.5
532.35498	65.9
534.06854	1794.1
534.86719	302.0
535.52350	34.8
536.46729	89.7
538.20850	24.7
539.18427	41.9
540.02338	71.2
540.79120	17.0
543.08954	1269.9
544.11584	181.1
545.38690	91.5
548.76398	38.0
549.40326	58.7
550.32166	93.9
550.95001	26.5
552.14319	77.9
553.23749	5.4
553.92133	69.0
555.43127	94.8
557.07867	30.1
557.72504	26.5
558.65070	13.3
559.25177	30.6
559.88080	19.6
561.40338	99.0
562.21912	7.4
563.14117	23.8
564.14355	14.4
564.99969	127.6
566.34674	81.8
567.51630	86.8
570.01111	184.8
571.09064	130.5
572.32190	45.7
573.81903	370.9
574.71417	189.2
575.66028	12.6
577.25018	69.8
578.32104	112.7
579.18262	405.8
580.24451	117.2
581.23761	39.7
583.03888	5182.4	y (11) (2+)-H2O, y (11) (2+)-NH3
583.98962	2564.0
585.05408	325.4
586.39148	233.7
587.34357	99.9
587.98999	41.1
588.81134	49.8
589.84393	220.2
592.00037	69472.5	y (11) (2+)
592.96478	9769.9
594.24640	730.7
595.23126	224.1
596.16168	860.7
597.28217	536.5
598.58142	350.2
599.42535	138.5
600.14728	29.2
601.18494	121.4
602.16449	52.1
603.63220	233.7
604.80695	194.6
605.79938	33.7
607.08832	102.8
608.06714	183.1
609.20953	113.9
609.83759	17.6
611.82983	73.1
612.62561	139.2
613.36847	816.9
614.45282	191.9
615.50403	170.5
617.29816	560.4
618.18915	200.5
619.92230	97.5
621.14844	217.4
622.48798	22.7
625.68390	2702.2
626.34082	2762.2
627.40942	466.3
628.53363	207.4
630.37476	176.1
631.16534	145.0
631.81403	32.1
632.59393	136.6
633.53845	65.7
634.68671	1836.1
635.55927	1476.4
636.47321	1343.1
637.74237	101.7
638.38019	10.3
639.11670	287.3
640.71655	208.4
641.71832	13.4
642.59247	254.6
643.35461	7.1
644.74969	1017.1
645.73444	59.3
646.77008	337.3
647.57996	79.0
648.43036	114.6
649.13971	100.0
650.37592	160.9
651.07239	1352.1
652.02252	752.3
653.03180	458.4
653.85657	125.9
655.03400	211.3
655.84937	118.0
657.11273	268.8
657.98151	188.8
659.22467	406.1
660.37549	147.1
661.54559	465.0
662.37103	691.5
663.41199	184.8
664.27728	420.4
665.64557	2262.0
666.25720	2640.1
666.94659	1375.8
667.92896	290.6
669.29169	685.4
670.22919	2675.9
671.62292	1017.7
672.67181	839.4
674.73541	6530.1	[M+2H] (2+)-NH3, [M+2H] (2+)-H2O
675.44165	4997.6
676.49823	150.9
677.24408	34.7
678.88000	9.8
679.66174	20.1
680.41742	12.8
681.81647	18.0
684.71094	80.9
687.89252	65.6
692.11627	19.4
693.15070	37.2
694.96613	40.9
695.56903	21.6
697.32141	228.4
698.33966	57.7
699.20624	20.6
700.37579	18.8
701.70184	62.0
702.94971	132.5
704.63342	44.0
707.85620	46.9
708.70294	54.1
709.71326	78.9
712.33612	134.1
713.22021	29.4
714.08148	81.6
715.21027	85.6
718.30865	26.9
720.21100	66.6
723.27496	42.4
725.37286	55.7
726.32794	29.8
727.19672	84.4
733.05963	28.3
733.74933	6.0
735.56464	133.8
736.33759	198.1
737.41113	139.5
738.30396	133.3
739.24719	12.9
740.72705	17.0
741.49615	17.8
742.78992	29.5
743.98151	32.8
748.46265	17.6
752.34033	43.5
753.71350	100.0
754.40729	243.3
755.65424	50.5
756.37366	36.7
757.57025	10.2
758.47729	28.8
759.30585	80.5
760.58160	40.9
761.57410	33.9
762.61389	12.6
764.05841	17.0
765.18378	20.4
766.26935	102.7
769.51715	150.6
771.22925	1670.0
772.32587	547.0
773.46497	138.2
774.56970	53.3
775.29877	29.5
778.27411	101.7
779.48621	31.7
780.15302	85.0
781.42981	76.1
782.14545	24.0
785.88812	17.8
787.49176	131.2
788.25177	71.1
789.22607	27.2
794.78595	24.7
795.70990	220.9
796.66943	72.7
797.75513	69.5
798.70258	31.9
799.58551	46.9
802.58612	19.0
803.85181	76.0
805.11554	33.8
805.98737	38.7
806.60364	50.4
807.64301	94.0
808.33313	121.7
810.07513	98.2
813.28693	355.6
814.33411	83.0
815.14435	116.1
816.03815	10.4
816.98297	21.0
822.32355	7.8
823.39032	192.6
824.28754	348.6
825.50757	35.9
826.40729	220.2
827.28693	66.5
828.83307	93.1
830.42084	4.5
834.92682	7.8
837.35297	18.6
841.29309	599.1
842.56183	139.7
843.47699	205.7
844.13513	15.5
845.53424	94.2
846.22137	34.5
847.44891	36.1
848.47272	15.0
849.87091	66.7
850.59442	33.6
853.02026	151.2
854.64569	25.3
861.11395	58.4
862.44415	28.9
863.71942	16.5
864.63507	38.4
865.66943	69.7
867.40771	495.3
868.27191	205.2
869.30792	215.9
870.56610	206.0
871.86157	86.5
873.03448	62.8
874.49908	124.5
875.15094	57.1
876.38556	9.0
877.26807	54.2
880.40912	19.6
881.20013	39.1
882.77716	161.2
883.49603	308.1
885.28009	3627.3	y (8) (1+)
886.39307	1252.3
887.44940	278.9
888.30658	38.9
888.95966	69.0
892.03491	36.5
892.97650	107.6
894.33417	128.4
895.45575	41.4
896.78644	83.3
899.04388	34.4
900.43646	131.7
901.57697	85.8
903.85443	98.6
905.77271	50.3
906.48199	27.1
910.26099	511.6
911.40186	394.7
912.29926	68.8
913.32990	44.9
915.46539	42.1
916.26099	33.1
918.18512	7.8
920.40552	9.2
923.21808	73.3
926.18268	33.4
928.19257	777.7
929.29150	278.7
930.36353	53.2
932.06323	27.8
933.79242	34.6
935.26245	160.4
936.05304	11.4
937.34845	70.9
938.75116	79.9
939.65436	14.8
940.27759	60.8
948.33667	74.0
949.30426	14.4
951.49042	32.3
952.22919	38.6
954.52954	61.3
957.24786	83.9
958.75537	6.0
960.58917	64.6
962.10767	66.9
963.40918	34.0
964.37518	9.9
967.41571	63.7
968.33990	40.7
969.42163	85.7
971.55914	8.4
974.45978	26.0
975.24951	214.5
975.85254	3.7
976.52313	67.4
977.34222	54.3
978.81049	100.2
979.52295	295.3
980.41241	127.9
981.39642	144.5
982.48212	38.1
985.05737	50.1
987.51447	101.3
988.67163	33.0
989.84741	15.0
991.51300	46.1
992.33148	34.3
993.24872	16.1
994.87665	45.3
995.91388	30.7
997.35822	583.4
998.36426	705.4
999.36627	275.0
1000.67212	111.2
1003.29803	25.3
1005.66241	66.4
1006.61237	130.7
1007.52643	7.8
1008.54730	7.5
1010.45245	34.3
1011.34637	31.2
1015.39935	7.2
1019.08380	63.1
1020.14600	12.0
1021.10406	29.3
1021.84113	16.6
1022.84448	101.8
1023.74518	70.5
1030.32349	20.6
1031.10706	21.2
1035.20325	11.0
1036.68091	75.2
1038.60449	68.9
1039.54980	12.2
1040.31177	21.0
1047.01709	31.4
1048.10022	54.4
1050.19263	33.2
1054.34497	47.7
1058.06812	35.5
1059.31775	12.9
1064.50562	39.0
1067.40356	47.5
1068.84253	18.2
1075.89990	41.9
1077.13196	144.9
1078.14929	139.7
1078.99512	28.9
1085.21814	357.6
1086.36060	216.7
1087.37744	74.7
1088.31250	46.1
1095.14258	315.0
1096.18628	353.2
1097.09521	114.8
1097.71167	23.5
1098.66919	23.9
1116.52344	45.3
1117.75598	73.4
1121.53931	33.2
1122.45068	10.4
1123.77771	30.7
1132.70801	9.2
1137.69348	8.4
1140.24231	39.7
1146.81897	33.9
1148.31482	18.3
1161.81836	18.9
1164.40015	131.0
1165.63232	55.7
1166.29443	12.2
1167.43872	16.8
1174.32568	13.1
1176.10229	51.5
1176.92139	22.1
1179.33789	25.8
1180.49756	20.1
1182.38477	2295.1
1183.35632	1141.7
1184.49316	632.2
1185.53198	204.8
1192.39209	67.5
1193.29968	27.7
1194.31836	6.0
1195.71643	24.1
1197.25330	53.3
1199.65735	38.0
1201.46118	52.4
1202.18359	25.4
1203.44556	39.2
1207.25891	33.1
1216.86401	37.4
1217.73853	12.5
1221.69287	41.4
1222.93506	44.0
1223.59875	40.8
1235.27942	39.8
1236.10461	54.9
1245.09070	12.0
1253.73474	12.4
1255.08972	23.9
1272.28918	14.0
1292.73535	10.9
1322.43420	38.9
1329.28821	4.8
1338.32312	24.0
1359.30188	18.0
1376.23987	14.9
