# Supplementary material for: Phosphoproteomic Analysis of Platelets Activated by Pro-Thrombotic Oxidized Phospholipids and Thrombin
Source: PLoS One. 2014 Jan 6;9(1):e84488. doi: 10.1371/journal.pone.0084488 (PMC3882224; doi:10.1371/journal.pone.0084488)
Supplement: Annotated Spectra S1 — (ZIP) [file pone.0084488.s004.zip › ALPSLNTGSSSPR_-9_2_58268.txt]

m/z	i	matches
202.20963	10.4
214.13406	14.2
218.12744	22.2
224.81367	50.8
229.22516	31.5
230.22755	52.0
237.17285	13.5
243.31853	27.4
244.11269	46.5
251.34819	37.8
252.35504	28.0
255.44406	11.3
260.19168	20.8
267.09033	16.5
270.04883	19.6
272.22076	1106.3
273.20670	259.0
274.28366	58.9
276.23962	56.1
280.16385	208.9
281.31381	134.6
282.13190	90.8
284.07910	30.6
285.39236	45.8
286.25842	31.2
287.10217	9.8
288.36383	63.7
289.00272	35.4
289.95792	37.7
297.24011	21.6
298.13367	98.8
299.14697	60.4
300.16907	9.4
303.28265	92.1
304.48621	37.0
305.33209	29.3
313.40375	58.8
321.36264	24.4
323.17822	58.9
324.38568	21.0
329.37885	25.1
330.22113	83.8
331.10724	5.4
333.19012	27.4
339.71674	16.0
341.22559	103.1
342.26984	38.7
343.21249	14.8
345.91174	10.0
349.15509	49.5
351.44171	64.7
352.21753	15.5
353.44867	48.7
355.97021	18.5
357.64093	38.2
359.37946	53.0
363.16296	15.9
364.57440	55.3
367.10980	17.2
369.08087	159.5
370.09595	31.3
374.28162	10.5
379.57373	15.0
380.40961	15.8
386.28137	14.9
387.16785	8.6
388.34344	41.2
390.36719	32.5
391.18970	54.6
392.13989	49.4
393.31628	53.5
394.91010	7.7
398.27478	23.7
399.75592	13.5
402.16205	38.3
403.22583	24.4
408.41870	41.1
409.35309	11.3
410.26105	40.1
411.37329	47.2
412.28925	174.9
413.23486	16.4
414.10754	92.2
415.29218	27.3
419.39337	27.3
421.28235	37.1
423.19763	10.5
428.31342	116.4
430.20819	98.0
433.30786	49.4
436.29828	113.5
437.53967	77.0
439.16473	1327.6
440.28595	92.5
441.16046	16.0
442.23987	75.1
446.11774	8.4
449.23071	21.8
451.26434	14.3
451.91211	32.9
453.10767	7.6
454.35065	95.4
457.04187	33.9
458.36743	7.6
463.60730	62.9
464.22675	764.3
465.30359	380.7
466.51593	10.6
469.99628	36.8
471.15747	26.8
471.77069	70.0
472.39276	67.6
473.49994	11.3
476.94934	45.8
479.31714	44.1
480.36206	20.7
481.57434	150.2
482.24866	1056.7
483.20026	380.1
484.49438	160.7
485.59479	13.5
486.33191	10.6
489.63147	43.6
490.48816	20.3
492.30212	50.5
493.33582	12.0
495.65851	9.9
496.35193	10.6
497.33997	172.4
499.16876	149.7
501.22070	40.7
502.44177	12.8
503.16266	12.1
503.94519	197.0
505.27942	17.1
506.95502	89.2
507.94012	59.9
509.20972	36.9
510.74304	36.8
511.37524	17.8
513.20087	27.0
514.11957	168.8
516.05011	40.1
518.05804	58.9
521.10419	124.5
522.04626	9.1
524.38239	19.2
525.24823	44.3
526.25909	999.2
527.35687	138.2
528.22156	82.2
529.29865	58.0
530.48730	12.2
531.37213	102.5
533.22321	217.1
534.20044	1107.6
534.94910	207.1
536.73126	63.9
537.53729	14.8
538.33240	81.2
539.54248	20.7
540.36334	84.2
543.03217	1433.2
543.94928	177.7
547.35852	306.9
547.95917	41.3
549.51263	12.8
550.35284	95.0
553.12677	17.8
554.76361	64.0
555.36884	16.3
556.09674	58.9
557.50342	12.9
558.20093	20.0
559.65338	101.3
561.11285	52.2
562.55481	133.2
563.51178	98.7
565.02545	127.7
566.10626	72.1
567.61633	16.3
568.29059	146.4
569.65289	307.3
570.89063	183.2
572.47736	105.6
574.11353	826.1
574.90082	361.8
576.08282	97.8
577.33356	37.5
578.15485	182.2
579.13916	319.6
580.19305	19.0
580.82355	32.3
583.08612	5803.5	y (11) (2+)-NH3, y (11) (2+)-H2O
583.80511	1652.8
584.52960	335.3
585.69073	141.9
586.31195	63.8
587.76294	81.8
588.56122	31.7
590.01276	66.7
591.99603	70207.4	y (11) (2+)
592.96918	9159.4
594.01990	326.1
594.85321	560.8
596.18689	789.2
597.40845	495.0
598.82623	122.4
600.31451	60.7
601.47931	260.8
603.10333	128.8
604.11639	90.0
604.81903	129.3
606.78583	587.0
607.77448	229.8
609.32147	18.8
610.31335	60.7
611.73022	177.6
612.49646	335.3
613.27777	913.1
614.29388	342.3
615.51422	412.4
616.99945	805.7
618.13660	236.1
618.85022	86.0
620.06824	426.0
621.04877	152.9
622.36774	230.4
623.30902	142.3
624.30365	204.2
625.73932	3065.3
626.35834	3206.1
627.46942	1158.7
628.19495	50.7
629.03040	14.1
629.89056	155.3
631.08771	287.4
631.71045	40.9
633.26447	144.7
634.79150	1992.4
635.66443	2431.3
636.51971	2195.8
637.57220	262.0
639.11682	496.6
640.47870	165.1
641.20532	53.7
642.99689	323.4
645.02557	1051.3
645.96301	140.4
647.08490	212.9
648.34729	233.7
649.20715	95.2
651.07233	2379.1
652.25909	567.5
653.00897	891.7
653.86053	384.7
654.59613	216.5
655.91522	239.6
657.02374	224.9
658.84576	94.5
659.68475	104.7
661.54846	330.1
662.64569	254.0
663.25940	608.1
664.46100	349.9
665.58844	1374.2
666.38135	3709.6	[M+2H] (2+)-NH3-H2O
667.26691	999.6
667.97955	108.2
669.04565	651.1
670.23773	2260.4
671.30316	401.9
672.30548	942.5
673.40118	447.6
674.78131	8641.4	[M+2H] (2+)-H2O, [M+2H] (2+)-NH3
675.40118	4457.0
676.66583	536.5
677.58661	160.3
678.69415	24.6
680.18402	46.5
681.43829	30.3
692.88281	30.3
694.16345	30.1
695.26544	22.4
697.19501	359.5
698.23419	60.6
700.53149	37.0
703.36353	124.4
704.47870	65.8
705.32330	120.2
707.81860	24.1
709.21808	117.9
710.63074	20.1
712.20135	82.3
713.19006	72.3
714.23358	126.8
715.56226	54.4
717.56207	12.9
719.22736	13.5
720.27020	194.7
721.33990	49.2
722.37164	12.7
723.53528	10.6
724.24396	9.9
724.87354	101.7
726.63214	128.0
727.41205	112.2
729.44421	111.9
730.67450	45.4
731.39484	71.9
732.13690	12.8
735.88922	113.3
736.55463	43.2
737.25061	250.8
738.21771	12.8
739.59149	69.3
740.40387	63.9
742.11560	20.8
742.84540	44.5
743.73041	37.4
745.79840	28.8
746.57422	90.8
747.56189	42.2
748.25867	18.7
749.80841	76.6
751.35388	66.4
754.33252	145.4
755.37701	125.2
756.88965	144.2
757.50189	12.0
759.02716	119.7
760.23779	32.9
761.40320	15.8
762.90076	168.0
765.43146	35.5
766.82660	111.1
769.47180	208.9
770.59918	155.5
771.23236	1459.0
772.29504	382.0
773.03217	92.1
774.47937	77.0
776.14594	39.9
777.39142	11.3
778.27368	183.3
778.88885	138.8
779.57056	105.7
781.97791	122.5
782.85358	39.1
783.48065	34.7
784.38519	26.0
787.28046	145.9
788.36047	142.1
791.07214	7.0
793.94763	24.4
796.15808	92.9
797.33636	56.2
799.51593	30.3
800.16284	50.4
803.26752	61.2
805.35870	219.2
807.20715	47.3
807.94379	100.5
809.38879	20.1
810.07031	99.6
811.23395	43.0
812.29181	24.1
813.19983	111.5
813.83710	160.2
814.47302	15.1
815.24408	113.0
821.50195	63.7
822.60968	76.8
823.34747	78.7
824.21075	100.1
825.42511	266.9
826.57770	129.6
827.46283	50.7
828.15936	61.5
830.75061	102.4
832.00360	34.0
836.89545	46.1
841.27338	505.2
842.29248	227.1
843.14520	34.1
843.92950	50.3
847.71997	61.1
849.03033	156.7
850.72015	104.4
851.32941	178.4
855.20355	89.4
856.28247	10.4
857.37933	134.2
859.37677	103.8
862.37360	95.4
863.33472	29.2
865.43488	50.9
867.23798	189.1
868.11823	204.9
869.41473	360.8
870.52466	85.9
871.61353	37.7
872.95917	36.9
873.65063	51.0
874.66449	247.3
875.43359	97.2
876.38104	25.3
877.35913	78.4
879.84937	83.0
880.61578	120.5
882.46320	84.1
883.23431	428.9
884.80005	946.3
885.40234	2994.3
886.25006	1407.4
887.29901	860.4
888.26007	167.0
889.31366	34.8
892.47479	254.3
893.45660	107.3
895.24976	72.3
899.28082	14.1
900.66779	41.1
901.77618	87.3
907.55933	12.9
910.20795	716.2
911.15985	725.8
912.17383	109.7
913.54974	67.2
914.49872	14.3
916.74579	78.0
917.86481	53.9
921.20697	85.4
922.15228	20.4
923.62067	21.5
928.27765	679.6
929.36304	472.2
930.18121	76.9
931.20123	133.6
932.89648	112.0
934.56696	48.5
935.29370	14.2
937.35760	31.8
939.27362	113.3
940.88788	120.7
941.53613	16.2
945.05444	89.7
946.42303	23.8
948.88385	46.4
949.69208	111.9
951.39777	52.3
952.54193	71.5
953.25555	36.1
957.15594	62.7
958.74463	69.8
962.30127	72.7
963.45734	28.1
966.96478	26.6
969.13763	181.3
969.91846	11.9
970.69489	10.5
974.56342	32.2
975.24658	44.2
976.14874	21.9
979.06439	249.5
980.04572	151.3
980.93427	235.3
981.74493	85.1
982.60150	6.8
983.37592	55.2
988.39423	117.4
989.37689	26.0
991.80804	6.9
992.95416	37.8
995.46021	27.6
997.40155	686.5
998.31561	1043.8
999.18280	341.5
1000.02710	85.8
1001.11792	68.4
1005.43994	63.6
1007.12482	102.6
1008.28265	28.1
1011.34644	28.1
1014.35333	37.6
1016.35834	15.6
1018.91333	24.0
1019.78717	38.4
1020.86743	113.1
1022.27924	101.4
1023.12860	121.5
1023.97186	35.3
1025.02600	112.3
1029.48022	20.3
1031.02942	22.2
1033.76147	85.8
1036.79163	164.2
1037.81763	74.0
1038.96021	28.9
1040.82300	66.3
1043.46606	53.6
1047.29456	17.7
1048.24133	35.0
1054.51123	63.4
1061.05566	45.7
1064.60876	47.0
1066.66895	144.0
1067.56384	87.8
1069.68384	9.1
1076.64282	48.5
1077.98804	130.8
1079.46887	6.2
1084.35205	57.9
1085.35266	595.3
1086.39233	185.0
1087.70361	54.0
1088.46899	28.9
1093.49255	41.5
1095.06555	371.4
1096.25110	208.1
1097.14734	94.1
1100.73950	18.1
1108.01782	23.7
1114.89172	26.0
1118.25024	39.6
1128.34863	51.2
1147.63464	77.2
1149.27332	68.5
1151.53857	19.3
1164.35803	209.9
1165.32349	30.9
1166.20435	17.8
1167.41479	31.4
1175.39343	20.9
1179.28137	12.7
1182.42029	2266.4
1183.51855	1041.2
1184.45972	211.4
1185.36353	57.0
1186.52722	7.7
1193.76294	40.7
1195.04187	6.9
1195.66211	19.6
1196.34790	9.9
1197.24365	18.2
1198.98633	37.8
1213.53979	16.3
1214.75842	168.8
1216.40845	54.6
1217.47424	100.7
1219.12463	27.4
1222.18115	12.8
1223.18958	14.9
1225.73962	25.7
1232.59692	37.7
1236.31433	18.2
1252.56348	30.1
1266.95496	12.8
1316.50916	41.4
1321.06750	32.6
