# Supplementary material for: Phosphoproteomic Analysis of Platelets Activated by Pro-Thrombotic Oxidized Phospholipids and Thrombin
Source: PLoS One. 2014 Jan 6;9(1):e84488. doi: 10.1371/journal.pone.0084488 (PMC3882224; doi:10.1371/journal.pone.0084488)
Supplement: Annotated Spectra S1 — (ZIP) [file pone.0084488.s004.zip › ALPSLNTGSSSPR_-12_2_54081.txt]

m/z	i	matches
199.10944	4.9
200.38576	14.4
210.10599	8.6
211.96625	8.4
214.17419	11.3
222.96765	12.1
226.32013	15.9
230.23206	51.2
239.15323	41.0
244.15646	20.6
251.17899	6.3
254.41693	29.8
255.61272	87.7
258.05573	7.1
261.14182	5.5
262.17261	17.5
265.46661	17.3
267.33752	13.1
269.11411	18.0
270.11566	25.2
272.17017	1163.8
273.31689	125.8
274.24188	19.8
278.10251	15.9
279.93387	18.6
282.34503	4.5
283.36069	14.2
285.42587	42.7
286.14670	38.3
287.65256	45.8
288.36710	83.6
298.13574	3.5
299.31335	9.1
300.33029	26.6
303.43625	4.4
304.38184	91.3
307.13885	13.2
312.35199	29.1
314.00092	22.0
321.29047	6.8
322.12555	44.3
323.32397	18.9
324.25946	5.9
327.22372	5.8
329.29907	122.0
330.19562	72.7
330.88617	7.4
334.67572	8.9
335.40167	11.0
338.46167	5.2
339.21155	7.2
341.29718	79.4
344.54797	5.7
346.18414	6.2
351.08417	87.2
352.24426	18.9
353.09442	5.2
355.24384	71.4
356.08374	44.0
358.16345	43.3
359.33221	10.4
360.18799	34.2
363.13190	51.6
364.49298	335.5
365.24786	55.8
366.32996	47.8
367.21313	10.0
367.91809	9.6
369.49982	124.7
370.44421	34.0
374.53174	45.9
379.35669	4.9
386.01306	19.5
391.30304	69.6
393.27185	6.3
395.65863	7.7
396.72302	8.4
398.12555	35.7
401.59589	5.7
403.03088	3.5
404.62610	27.2
405.28668	26.7
408.41766	22.5
410.36053	68.5
411.62506	23.6
412.39984	91.9
413.75024	43.4
415.18964	77.0
416.04333	4.4
417.51617	14.7
422.27856	64.6
423.17987	129.7
424.17450	39.2
428.13458	83.0
430.44910	57.1
431.05713	18.7
431.95355	63.6
434.29413	217.1
435.63293	43.1
436.45477	69.1
437.19537	74.2
439.22473	719.5
440.29877	135.4
442.67029	14.0
444.50146	38.0
445.28967	12.6
446.69049	10.3
447.44983	19.6
448.31305	11.0
452.29730	27.8
453.59589	18.6
454.47290	88.8
455.41376	63.3
456.12762	4.0
457.15826	6.3
458.39624	46.5
459.50922	16.4
460.90021	12.9
463.51746	56.0
464.26678	574.0
465.30609	108.3
466.42511	6.2
469.30505	39.5
470.40155	51.3
471.00958	8.9
472.52399	13.2
474.13776	14.0
476.51050	19.8
478.40387	22.8
479.49884	55.9
480.31488	175.0
481.35095	107.5
482.20422	589.0
483.21741	159.4
484.65582	17.5
486.35895	40.4
487.48889	12.6
488.53131	61.2
489.82623	48.9
492.23077	55.7
495.34143	4.5
497.16803	237.5
498.19281	300.7
499.40033	112.6
500.36169	28.9
503.52039	15.7
505.23572	72.8
506.32935	58.1
507.84039	26.7
511.38641	105.4
512.27911	87.8
513.14355	107.1
514.08722	79.0
515.48639	43.8
518.16986	10.8
519.14606	70.0
520.71576	112.2
522.55420	22.0
524.30701	79.2
526.04407	519.3
527.27393	23.3
528.18549	78.4
529.41412	30.8
532.14807	23.9
533.16785	184.5
533.81317	1082.8
534.47809	310.6
535.40167	116.8
536.18628	36.9
537.25543	176.3
538.25311	74.9
539.06073	64.4
541.40314	89.7
542.98022	911.5
543.90216	80.7
544.54034	8.2
546.19843	41.3
547.48401	74.5
548.93103	57.3
550.47662	111.4
551.35468	66.1
552.45007	159.9
554.32513	130.1
555.31421	61.4
556.51398	52.4
557.65515	91.2
558.36481	48.7
559.14191	28.0
560.97998	132.3
561.89447	49.8
563.34058	62.8
564.16437	33.8
565.10101	21.5
566.13159	206.4
567.03076	154.3
568.85193	217.4
569.88916	81.2
570.69733	102.9
572.17169	103.5
572.83746	46.1
573.92303	601.0
574.82196	204.8
575.97516	47.3
577.09180	98.7
578.33063	216.4
579.61206	120.0
580.83112	178.9
582.74481	2753.6	y (11) (2+)-NH3, y (11) (2+)-H2O
583.46735	2736.4
584.44580	644.6
585.41168	167.2
586.32343	359.4
587.31177	130.8
589.17188	4225.3
589.98285	2629.9	y (12) (2+)-H2O-P
591.97455	38395.5	y (11) (2+)
593.01398	706.0
593.97650	403.8
594.91156	322.0
596.12299	827.6
597.29834	295.5
598.26642	86.6
599.33136	127.6
600.63672	44.6
601.67078	109.5
602.56708	47.9
603.50336	221.3
604.32709	244.4
605.16327	52.5
606.12274	26.7
607.59570	108.0
608.37183	46.1
609.24103	87.3
611.45697	227.4
612.44275	265.4
613.35339	410.6
614.26642	190.0
615.69476	222.3
617.11780	877.0
618.26086	561.2
619.16193	89.8
620.15387	258.2
621.10406	206.4
621.83856	38.4
622.48254	74.4
623.54041	549.4
625.07843	819.9
626.01617	3529.9	[M+2H] (2+)-NH3-P, [M+2H] (2+)-H2O-P
627.01172	625.3
627.68402	106.0
628.33136	118.8
629.16321	144.7
630.19916	177.6
631.10803	24.5
631.99139	32.2
633.58331	1636.1
634.63837	3464.6	[M+2H] (2+)-P
635.53906	1066.6
636.77148	173.9
638.47223	445.5
639.43390	234.6
640.42151	109.0
641.51953	82.0
642.73334	67.0
643.46063	54.5
644.15302	1175.7
644.88159	767.9
645.78302	97.7
646.54688	34.1
647.38385	112.0
648.31390	134.7
650.25574	5649.4
651.25092	1701.0
652.59247	317.9
653.37750	337.3
654.33221	162.8
655.70367	180.3
656.71161	348.7
657.55634	216.1
658.53180	230.1
659.43115	64.8
660.89215	308.9
661.67535	667.8
662.72223	667.8
663.59528	95.0
664.51270	444.4
665.55341	2333.0	[M+2H] (2+)-NH3-H2O
666.46307	1538.6
667.58246	289.3
668.40533	578.2
669.63776	691.5
670.34271	720.1
671.35901	583.6
673.06671	862.1
673.98126	1564.9
674.83197	2295.8	[M+2H] (2+)-NH3, [M+2H] (2+)-H2O
675.78333	222.9
676.52759	61.4
678.97345	35.0
688.89771	96.7
689.61041	12.2
691.38922	72.3
692.07422	23.3
693.65436	28.0
694.79340	17.4
695.53473	32.0
697.11029	177.0
697.85223	66.3
698.89447	25.3
700.93549	83.4
701.67932	137.2
702.45197	161.0
705.37994	29.3
707.31146	66.9
708.36487	20.9
709.90680	36.4
711.29572	5.4
712.21185	44.2
713.33795	40.0
714.23944	126.4
715.43719	37.6
717.13330	93.3
718.16852	76.7
719.26984	12.4
720.42767	36.3
721.19269	24.0
723.25201	129.5
724.64893	65.6
726.43939	56.1
727.33649	37.7
728.12384	17.2
731.68243	113.3
732.59668	98.0
733.50055	21.9
734.36877	26.6
735.40424	17.5
736.33539	145.5
737.22858	73.9
738.19208	36.8
738.83514	25.8
739.66638	92.6
740.99500	105.5
742.04669	124.7
743.58417	94.9
744.47559	30.2
746.13599	5.2
747.38293	7.9
748.93829	147.5
749.92426	64.1
751.79449	60.3
753.23413	149.2
754.39398	135.0
755.25952	74.2
757.03326	189.6
758.17853	246.4
759.05023	71.6
760.59943	42.8
761.38623	17.1
761.99158	10.5
765.81836	58.6
766.46234	32.1
767.75201	90.3
768.35388	9.0
769.42133	86.2
771.21008	841.1
772.35138	345.4
773.46027	18.5
775.59137	41.1
777.51758	66.6
778.53387	157.7
779.43622	99.6
780.37976	87.6
781.55878	187.2
782.72662	67.3
784.43121	76.0
786.18988	35.1
787.29419	106.3
789.14056	206.6
790.04382	40.2
790.87653	50.0
793.42084	62.5
794.56775	137.3
795.37958	131.9
796.52673	31.3
797.48907	75.7
798.37451	25.7
800.62976	70.6
801.30963	8.7
802.35065	58.2
803.76068	112.9
805.61749	20.2
806.80450	119.3
807.61066	84.3
808.28668	34.5
809.12384	13.5
810.41125	61.9
811.39899	32.2
813.27924	187.1
814.30261	103.1
815.72644	34.2
817.22479	9.6
818.32123	32.2
819.20599	71.1
820.64886	32.4
821.92743	139.9
823.10052	144.9
824.17035	69.4
826.16583	22.4
827.33154	29.7
828.33600	19.5
829.11237	36.6
830.21667	18.9
831.23407	98.1
832.27002	9.3
833.60193	46.6
834.98956	55.0
838.41815	16.9
840.83759	40.8
841.45709	344.4
842.42072	264.2
843.22333	68.2
845.06769	64.8
846.11975	15.8
847.16895	27.8
848.42133	13.0
849.30969	45.7
850.41644	84.4
851.25256	17.8
851.90930	28.2
854.15399	40.2
856.94330	38.5
858.49213	161.7
859.63745	62.3
860.39349	21.4
861.35504	20.7
862.29346	81.1
864.03912	49.1
865.22345	150.4
866.33185	550.0
867.32269	855.7
868.42975	337.3
869.36182	103.5
870.14423	18.5
871.65448	139.9
872.83691	7.6
874.19141	189.5
875.12848	39.8
876.41351	38.5
877.17230	40.0
877.85260	27.7
879.36237	37.8
880.13794	100.2
880.79486	46.5
881.42065	67.6
882.48248	69.9
883.75439	240.2
885.33356	1816.2
886.42755	471.3
890.41327	7.3
891.47137	104.2
892.31500	90.9
893.18939	89.7
894.31476	156.8
895.56641	33.2
900.41260	207.1
901.19360	60.3
902.40155	20.6
903.38690	8.6
905.33929	8.5
906.57367	34.9
907.54999	79.7
908.31793	106.0
910.14215	794.7
911.22113	743.5
912.41010	88.9
913.25830	30.6
914.27173	38.9
915.73145	24.0
919.63037	7.9
921.77057	25.9
922.72217	37.3
923.40625	18.4
924.33844	46.5
926.21271	58.2
927.03253	14.9
928.25433	353.9
929.36383	136.9
930.60443	21.7
932.48322	71.6
933.24078	13.9
934.26898	27.4
936.37543	50.6
938.86908	46.7
939.76709	64.9
940.48395	115.7
941.42627	26.1
942.20868	126.5
943.81671	27.8
944.72925	22.1
946.37994	6.5
947.00616	7.1
948.26172	14.1
949.40387	46.8
950.32391	198.0
950.98859	5.4
952.25439	30.5
952.88013	5.7
957.35492	94.6
958.40356	60.0
959.54694	49.3
961.15533	49.0
962.26147	10.5
963.71509	56.1
965.78784	105.9
966.56561	75.4
967.42194	63.1
969.76764	53.6
971.15338	86.8
972.02875	31.5
974.09564	341.3
975.30133	161.6
976.23187	44.6
977.23834	6.6
979.14801	191.7
980.15472	231.6
980.80273	12.2
981.60126	16.0
983.51685	7.2
984.57330	28.1
987.46661	52.1
988.48340	6.3
992.21753	106.6
994.80298	22.3
995.64301	24.0
996.64020	104.0
997.29132	232.6
998.34717	317.9
999.36176	146.1
1000.15350	4.3
1001.56683	55.9
1003.54980	14.4
1004.69922	8.4
1005.46942	27.9
1009.59052	28.3
1010.24274	17.9
1017.09698	22.4
1018.41498	11.8
1019.39551	83.8
1020.64398	58.0
1022.00537	27.0
1022.79144	28.9
1026.63293	5.8
1032.38013	41.0
1033.46899	5.8
1034.69373	89.7
1035.89392	94.6
1036.82703	49.4
1038.09338	15.5
1039.53638	19.1
1042.81177	21.3
1045.49255	11.7
1046.24072	16.0
1047.46069	13.5
1048.97803	28.9
1049.84448	19.4
1050.48108	11.3
1056.12158	77.8
1058.57983	7.3
1062.33301	28.3
1065.22070	52.4
1066.21509	7.2
1067.52271	99.9
1068.38135	14.9
1071.55334	8.6
1074.12939	4.9
1077.17773	129.5
1078.32642	19.8
1079.39844	40.4
1080.98132	50.1
1081.62769	20.8
1085.11133	318.6
1086.44373	205.0
1089.38696	32.6
1090.88806	12.0
1094.04285	109.3
1095.42627	144.5
1096.35205	120.3
1098.50269	37.6
1100.66931	18.0
1101.37793	20.7
1102.29639	72.6
1104.09424	18.4
1106.64038	14.2
1108.89319	20.7
1110.08264	8.0
1117.33093	4.5
1120.47107	8.2
1121.15356	8.7
1124.15076	14.0
1129.08191	34.2
1132.65491	10.8
1133.81860	13.3
1135.36609	10.7
1137.06079	31.0
1138.71680	41.2
1140.89465	8.6
1143.36560	31.2
1146.55176	67.4
1149.23193	50.3
1151.79590	29.3
1161.52637	19.1
1163.24829	41.1
1164.33521	276.2
1165.19141	163.1
1167.14868	47.3
1169.96240	18.2
1171.32556	12.7
1175.10107	15.2
1176.45776	28.4
1177.63806	56.2
1179.52454	28.4
1180.13281	45.6
1182.37915	1397.3
1183.47327	555.4
1185.41919	5.0
1186.77795	38.2
1189.36523	32.2
1191.80859	23.8
1196.06360	19.2
1198.28833	7.9
1199.54700	4.4
1203.49463	7.8
1210.89954	16.8
1213.14185	58.7
1214.19373	34.5
1216.01648	27.3
1219.37720	83.6
1220.55750	32.6
1222.10803	68.5
1222.82898	10.9
1225.30103	19.6
1228.47534	14.7
1230.01013	12.3
1231.53809	5.4
1240.03040	20.8
1244.40466	20.7
1253.07288	33.3
1256.70789	43.9
1300.21692	6.6
1305.89648	9.1
1312.71057	5.7
1319.38123	9.5
1320.04675	18.2
1321.31409	25.2
1327.21167	42.6
1342.27258	20.0
1357.31580	19.8
