# Supplementary material for: Phosphoproteomic Analysis of Platelets Activated by Pro-Thrombotic Oxidized Phospholipids and Thrombin
Source: PLoS One. 2014 Jan 6;9(1):e84488. doi: 10.1371/journal.pone.0084488 (PMC3882224; doi:10.1371/journal.pone.0084488)
Supplement: Annotated Spectra S1 — (ZIP) [file pone.0084488.s004.zip › ALPSLNTGSSSPR_-13_2_57574.txt]

m/z	i	matches
197.38199	31.1
199.08583	13.9
210.17580	22.5
213.07382	19.0
214.07446	11.4
229.06769	35.7
230.03716	40.9
233.48358	21.0
237.23410	31.5
238.36127	26.8
239.04826	20.1
250.03941	10.4
254.18936	93.0
256.37222	21.5
261.30316	51.4
263.20264	36.5
264.16144	11.1
267.07974	39.1
272.20209	1437.6
273.08051	181.6
274.57111	32.6
276.12170	12.1
278.78314	24.1
280.15216	96.6
281.31882	17.1
284.89661	14.8
287.45844	24.1
288.23236	24.3
289.51144	13.0
297.83911	159.8
298.84839	55.5
312.77734	47.8
314.12640	63.7
319.06567	37.8
322.98636	35.2
324.31036	28.0
326.05353	25.3
330.22461	110.9
332.21851	12.1
333.07489	44.2
334.19440	42.3
336.08417	100.9
341.34879	191.3
342.53830	48.8
344.60388	39.0
346.17340	11.3
348.03662	14.4
350.13153	59.1
351.29938	159.7
353.13263	19.8
356.66101	55.7
358.43164	89.7
364.34851	249.5
365.35413	43.5
366.08319	36.9
366.95807	54.5
369.25330	173.5
370.41528	32.1
371.08679	54.6
373.06183	24.5
375.19714	54.2
376.44147	49.7
382.38739	34.4
384.67401	95.0
385.40796	11.4
388.21149	8.6
390.59265	11.3
391.28809	178.7
392.19617	98.7
393.39276	12.2
397.62122	20.6
399.33405	47.0
403.23157	79.7
406.32977	42.5
407.40833	36.0
408.53027	54.2
410.30609	30.6
411.15643	42.6
412.33435	136.7
414.19940	41.8
415.98059	41.3
419.47662	17.4
421.40161	42.9
422.35529	14.8
423.79224	180.6
428.39270	64.8
429.30127	150.5
430.09180	113.6
432.25531	29.0
434.42041	117.6
436.05920	99.9
439.24023	996.5
440.16772	277.5
441.41492	16.4
446.25970	18.3
448.20050	34.7
449.98425	25.8
451.16882	19.2
455.35687	54.6
456.21893	7.7
457.38702	63.3
458.09668	108.0
459.58344	68.5
464.21448	701.7
465.34253	377.5
466.70538	186.0
467.66144	19.2
469.18536	93.6
471.98553	44.1
473.36823	22.4
474.19507	13.6
477.05963	87.5
479.30688	26.2
481.25800	81.4
482.18866	1155.0
483.01477	84.3
484.39526	35.9
486.90240	31.8
489.28381	134.2
495.41254	101.2
496.16223	41.9
497.20612	46.1
498.22675	19.2
500.26746	36.6
503.61163	48.5
505.24176	58.8
508.19098	274.7
508.96533	75.7
509.64520	44.5
511.70538	16.5
513.04071	345.1
514.54553	12.1
516.19977	108.7
520.48901	87.8
522.16278	58.0
526.10095	574.4
527.05219	110.8
528.25775	13.0
529.38031	39.5
530.72186	108.6
531.42328	97.9
532.29474	58.4
534.02374	1411.3
534.85120	269.3
536.48090	61.2
537.31714	39.7
538.40222	43.6
539.45062	163.5
540.49463	31.9
541.44720	75.8
542.07416	39.9
542.92719	1442.8
543.69696	1201.7
544.81793	88.8
545.79547	18.8
547.88477	37.3
550.30328	61.1
552.19818	100.0
553.41541	82.2
554.43634	84.2
555.43317	11.3
556.48969	39.0
558.78632	52.2
559.90338	90.5
560.73883	12.1
561.84180	75.2
562.51996	48.8
563.56879	76.3
564.41663	49.5
566.31427	16.6
567.50177	58.6
568.46600	69.7
569.47369	132.5
570.18329	113.9
570.97894	74.1
572.34833	56.2
573.72949	328.5
574.64044	326.9
575.34894	67.9
576.31635	17.1
577.15332	23.6
577.77521	46.2
578.46863	116.2
579.42828	19.2
580.05182	26.8
581.36200	136.7
583.06519	8020.6	y (11) (2+)-NH3, y (11) (2+)-H2O
583.96564	1135.8
585.18542	228.3
586.02478	204.7
587.03638	418.8
588.42902	209.0
589.67365	383.9
590.49341	296.5
591.99066	62864.2	y (11) (2+)
592.92316	6155.5
594.39081	487.3
595.36285	487.3
596.27258	393.1
597.42413	510.8
598.47791	166.1
599.28424	15.3
600.32013	231.9
601.38336	354.0
603.38733	78.7
605.09003	108.0
606.60529	126.9
607.71893	313.2
608.75665	157.1
609.99695	88.2
610.86682	325.1
612.21881	215.5
613.22144	1281.7
614.32257	560.5
615.32153	73.6
617.04120	420.3
617.71820	191.5
618.63702	255.6
619.54108	376.2
620.29791	136.1
621.11975	184.2
621.93414	60.2
622.72510	94.8
623.76849	112.1
624.68549	238.2
625.87079	4607.5	[M+2H] (2+)-NH3-P, [M+2H] (2+)-H2O-P
626.67487	1725.9
627.51178	542.1
628.19318	207.8
628.99426	268.9
630.30219	272.0
631.09534	126.8
632.03149	177.1
634.26331	1238.3
635.06964	2694.4
635.76862	1044.8
636.48029	1457.4
637.89386	411.4
638.89514	246.3
639.72821	97.4
640.48083	206.2
641.50543	265.9
643.18512	159.3
644.55896	1795.1
645.42682	831.4
646.97260	56.1
648.08832	237.6
649.12378	458.1
650.46313	3844.2
651.39423	1463.3
652.62848	805.2
653.51715	729.0
654.67249	440.5
655.55566	97.7
657.06989	221.0
657.78412	180.6
658.42023	120.8
659.20306	92.0
660.59064	408.2
661.49243	660.7
662.36334	734.5
663.18243	348.5
664.05927	61.2
665.50671	2889.6
666.41449	3064.2
667.37067	940.6
668.86792	813.6
670.17957	1473.2
671.21722	983.6
672.12775	780.0
672.93207	778.5
674.66583	6098.0	[M+2H] (2+)-H2O, [M+2H] (2+)-NH3
675.42554	2058.0
676.34961	173.0
677.07300	30.1
679.18976	14.8
681.63702	67.8
682.25916	36.8
682.98883	5.9
688.03351	8.6
691.41498	37.3
695.93909	43.5
697.27728	196.9
698.25690	48.9
700.95734	98.1
701.95398	57.7
704.02106	25.9
705.64130	59.8
707.60681	56.8
708.28351	166.6
709.42828	49.3
712.35150	44.5
713.11267	111.9
714.33344	82.3
715.83441	39.8
716.52942	22.4
717.16779	27.1
720.47815	23.6
722.19440	173.0
724.57709	38.0
726.26337	137.8
727.45966	70.7
733.39026	119.5
736.27820	194.7
737.31854	355.8
738.28674	106.6
739.25061	179.9
742.34912	247.1
743.24066	21.8
746.44708	16.2
748.95624	102.8
750.28760	70.0
751.22284	19.2
752.30719	195.3
753.10559	102.7
754.19952	512.9
755.16168	179.7
755.94586	31.1
757.15948	143.8
758.34503	55.0
759.83490	27.9
761.41571	77.1
762.76996	145.0
764.05029	102.4
764.99207	48.1
767.33746	33.5
768.11664	77.1
769.41248	171.3
770.57666	148.6
771.33289	829.4
772.26697	668.8
773.21680	287.6
775.72272	13.9
777.39484	10.4
778.40656	112.2
779.22772	93.2
782.35034	48.8
785.30927	26.7
787.47980	117.7
788.59241	92.1
789.19806	5.8
790.27783	9.1
790.89319	44.6
794.41522	291.4
795.56311	72.8
796.53485	17.1
797.94733	161.3
798.84705	225.2
804.10101	52.7
807.90790	21.8
810.30634	31.4
811.37115	30.3
812.55994	63.5
813.35419	473.3
814.29059	350.7
815.29150	31.2
816.39691	8.7
817.57050	147.9
820.51801	101.1
822.52814	99.1
824.17291	243.1
825.24713	114.9
826.31427	48.7
827.28754	76.7
828.07996	183.1
829.00726	94.2
830.96442	230.7
832.31549	70.4
833.70734	29.4
835.32739	15.7
837.71582	88.0
839.47290	103.4
840.12085	22.3
841.34320	242.0
842.37030	124.8
843.28516	55.1
843.99597	56.7
845.60895	116.5
849.39984	66.9
850.52448	24.2
851.36359	80.5
853.20172	12.7
854.28333	45.3
859.70819	123.2
861.60675	197.4
862.23651	14.6
864.38568	92.8
867.24335	500.2
868.20355	449.9
869.30005	158.0
870.48285	67.8
871.56451	90.7
872.83228	177.5
873.43872	123.8
876.03223	25.0
876.98584	53.9
878.04694	44.3
879.27618	68.8
880.64899	139.1
882.83569	82.1
883.49896	52.2
884.14948	59.7
885.41376	3553.0	y (8) (1+)
886.35785	697.3
887.19727	402.8
887.86615	38.8
890.77716	129.1
891.46429	39.7
892.44452	62.2
893.23236	67.4
894.28021	147.6
895.50775	163.3
896.31085	28.7
900.93237	36.3
902.13715	106.1
903.89917	116.4
905.25977	30.3
909.35547	202.1
910.44995	797.7
911.37695	182.1
912.16827	105.5
913.37280	33.8
914.22650	54.0
915.98383	60.7
919.58795	21.0
924.24249	19.1
925.08990	102.0
926.33331	49.3
928.38104	669.5
929.32953	159.4
930.51978	185.2
931.48627	118.9
933.07275	12.9
934.22955	30.8
937.12109	82.0
938.14575	202.2
939.43365	36.4
940.76660	70.5
941.97778	22.0
945.03558	18.8
947.16498	49.0
949.48969	25.4
951.26196	95.6
952.48151	218.8
953.92432	10.4
954.54828	87.1
955.49854	48.0
956.43872	78.9
957.60059	13.9
958.80463	50.9
962.81049	68.1
968.08319	63.9
969.35596	44.3
970.12665	40.8
971.54657	156.8
972.19409	48.3
975.16791	316.3
976.12140	45.2
977.41211	38.1
979.14203	200.4
980.28571	297.3
981.39532	145.4
983.02875	87.1
987.35895	11.3
991.31293	32.4
992.61841	11.2
995.21533	8.6
997.30444	824.1
998.28998	827.6
999.21417	667.0
999.97858	134.0
1000.76270	59.2
1002.24316	25.4
1005.28156	48.8
1008.06110	21.9
1013.51459	83.2
1015.78271	18.3
1017.07147	16.0
1019.51764	54.6
1021.01593	83.9
1021.71484	77.2
1022.80615	64.8
1026.46582	60.2
1027.49829	58.4
1035.28870	127.6
1036.79236	85.1
1037.86987	61.0
1038.77808	79.5
1039.59363	14.8
1049.44971	19.7
1053.44666	43.6
1056.32129	159.5
1063.42651	50.6
1066.45532	57.2
1067.12488	80.6
1068.18433	56.9
1069.36060	22.4
1073.50623	9.5
1075.50708	30.7
1077.31445	158.0
1078.38684	58.6
1079.08972	62.3
1083.24744	52.0
1085.27820	300.4
1086.18738	235.9
1087.23950	113.5
1089.21826	57.2
1093.21216	94.1
1095.29956	361.5
1096.09937	327.1
1097.28943	29.4
1098.72925	29.2
1102.16553	178.2
1104.22095	29.7
1110.52649	13.0
1118.04272	40.9
1119.00330	22.7
1120.37830	47.0
1122.36853	9.5
1127.44250	32.1
1130.45801	52.3
1133.39587	67.3
1138.69458	48.9
1141.33618	25.4
1147.55505	41.4
1148.25415	38.6
1150.93091	23.3
1151.85327	29.8
1160.14746	41.1
1161.44043	11.3
1164.22437	437.8
1165.15015	142.9
1165.86462	29.1
1168.28503	20.1
1175.09619	25.1
1177.49487	53.8
1181.20923	76.5
1182.36987	1216.9
1183.40161	1325.5
1184.39282	214.5
1190.16064	31.7
1193.23608	31.6
1196.16089	80.0
1199.61731	28.6
1204.46838	22.3
1210.38757	22.8
1212.53125	35.7
1213.53418	28.9
1214.84326	93.4
1216.60120	18.8
1220.11414	10.9
1221.01306	23.3
1222.60608	19.8
1224.31421	39.1
1245.67249	6.0
1256.94507	18.0
1289.31396	10.7
1312.57141	34.0
1314.87878	19.1
1319.37952	56.3
1320.77759	17.4
1324.83215	15.6
1339.87610	89.7
