# Supplementary material for: Phosphoproteomic Analysis of Platelets Activated by Pro-Thrombotic Oxidized Phospholipids and Thrombin
Source: PLoS One. 2014 Jan 6;9(1):e84488. doi: 10.1371/journal.pone.0084488 (PMC3882224; doi:10.1371/journal.pone.0084488)
Supplement: Annotated Spectra S1 — (ZIP) [file pone.0084488.s004.zip › ALPSLNTGSSSPR_-18_2_82999.txt]

m/z	i	matches
200.84784	12.7
211.21701	22.2
212.10960	30.0
222.45105	22.2
228.26328	21.6
244.76736	25.9
251.14331	55.3
254.22801	55.1
255.24855	18.5
255.96100	16.1
257.30988	18.7
259.29480	7.2
260.25165	17.9
264.01505	32.5
270.14517	16.5
271.10489	42.9
272.22086	927.8
273.48764	105.2
274.41711	8.9
279.39084	18.6
280.44427	95.6
281.18567	10.4
285.19977	38.5
289.42310	49.1
294.50305	44.7
295.28375	10.4
297.79129	62.7
298.42154	129.4
299.18921	11.9
300.38391	8.5
303.22552	19.4
307.25873	6.6
308.13495	25.4
309.13849	13.8
311.13596	8.0
312.98187	8.1
318.37579	33.6
321.47339	52.3
322.22839	32.9
323.23566	27.9
332.18628	21.7
335.21243	22.2
339.55688	19.6
341.03900	172.2
342.51520	25.5
343.34680	20.0
344.07184	40.5
348.24579	59.9
351.15802	140.6
355.19220	75.9
357.28101	28.6
359.50360	18.5
360.56183	33.0
363.15411	52.9
364.59131	206.5
365.41968	206.2
367.26477	57.0
369.25739	180.6
371.08691	162.7
373.19141	25.3
374.35626	49.9
375.31897	61.1
377.89648	50.6
379.42773	28.1
380.20862	16.9
381.26312	6.0
383.25018	20.9
390.35077	16.1
391.28400	53.3
392.32764	117.4
393.22723	8.8
394.15497	42.8
395.91687	11.6
398.53845	18.4
400.90210	38.8
403.35016	93.8
404.64624	74.1
405.35931	10.4
406.54779	13.0
409.17120	5.8
410.58545	97.7
412.44946	157.2
413.42761	114.9
417.08673	48.9
418.39758	34.1
419.31293	14.2
420.93695	17.2
421.67792	32.5
423.33447	14.0
425.52197	70.0
428.00934	30.2
428.63562	14.9
429.91766	16.2
431.16278	29.3
433.32941	12.4
434.35565	84.9
435.22864	39.0
436.42700	36.2
439.15546	1283.7
440.21594	183.6
441.45782	74.0
442.32013	56.3
446.34943	38.7
448.26245	54.2
449.39227	12.5
450.09570	86.2
451.08087	11.2
453.27509	60.5
454.50378	150.0
456.85712	53.7
463.37958	7.7
464.24316	472.6
465.29419	293.6
467.06470	57.5
469.33411	12.0
470.80597	14.9
471.85559	63.2
473.93445	48.1
475.69299	89.7
479.31177	13.4
480.95636	29.8
482.17200	1063.5
483.30847	156.1
484.58435	164.1
485.26385	17.6
490.18231	67.0
494.57709	13.9
495.79248	102.1
497.11249	32.2
498.31067	88.9
499.27197	90.2
500.39661	34.0
501.92456	35.7
503.21716	20.7
504.20001	35.9
506.38934	110.3
507.39703	65.6
508.38306	184.0
510.99164	177.9
511.90845	78.2
513.37653	188.0
514.19745	226.3
515.10211	16.4
515.89246	104.8
517.20477	55.7
519.87872	70.9
521.00653	63.0
523.33856	31.8
524.92157	84.8
526.11792	451.7
527.32068	152.0
528.31128	14.2
529.46356	111.5
530.34607	11.1
532.79907	133.1
533.98657	1391.2
534.94360	70.2
536.11993	61.7
537.39655	13.4
538.26062	50.4
539.40436	35.9
541.71265	67.6
543.04010	1659.3
543.76147	22.9
545.22125	80.6
546.00385	6.7
546.87732	71.7
547.64276	75.1
550.16034	58.3
551.08002	14.3
552.18768	104.7
553.41156	137.5
554.54352	131.3
555.45453	6.5
556.46045	47.7
557.48535	28.6
558.10162	23.3
560.98541	305.9
562.05847	142.7
564.69336	51.1
565.33691	158.2
566.10529	48.0
568.29028	108.4
569.70496	319.4
571.23651	326.0
572.45056	49.5
574.00018	763.8
575.52124	86.4
577.36017	78.8
578.47528	335.0
579.37848	104.9
580.66022	39.0
581.75250	434.9
582.73383	4165.0	y (11) (2+)-NH3, y (11) (2+)-H2O
583.46906	3828.3
584.48444	488.6
585.36188	123.1
586.55267	179.3
587.32941	79.4
588.42499	146.3
589.63574	949.4
590.68646	278.0
591.99756	55189.6	y (11) (2+)
592.86725	2078.8
593.89178	558.2
594.81793	528.5
596.27008	1077.8
597.44397	378.7
598.28815	119.4
599.35089	54.4
600.50616	128.5
601.20801	256.7
602.33710	168.3
604.22095	181.7
605.29517	157.3
606.09357	96.0
606.99506	23.9
607.82452	66.8
609.27252	57.0
610.28326	66.0
611.15930	148.0
611.96332	78.6
613.42499	953.7
614.45886	114.7
615.09949	129.7
616.46564	629.0
617.50299	960.2
618.28918	688.2
619.50323	470.3
620.68121	564.9
621.68726	189.5
622.40765	81.7
623.06818	160.8
623.71777	328.5
624.57581	277.3
625.91626	5797.3	[M+2H] (2+)-NH3-P, [M+2H] (2+)-H2O-P
626.94293	1586.5
628.02655	129.7
629.93500	184.4
630.58618	141.6
631.24554	106.2
632.08881	179.0
632.79150	81.2
634.25983	2727.0
635.07245	4155.5	[M+2H] (2+)-P
636.13202	906.2
636.87714	54.6
637.54169	73.1
638.39435	412.5
639.41528	139.1
640.59589	288.6
641.30286	111.9
642.68939	400.9
644.43304	902.4
645.20361	793.5
646.34344	218.0
647.40375	158.6
648.60211	312.9
649.29755	28.9
650.46857	4834.9
651.18695	3117.5
652.24731	1034.1
653.35309	452.8
654.10150	382.4
655.33661	205.4
656.47314	339.5
657.45343	540.5
658.24603	30.8
659.11603	283.5
660.16132	295.3
661.41547	348.9
662.40912	551.0
663.36963	329.0
665.59442	2763.8	[M+2H] (2+)-NH3-H2O
666.40234	2254.9
667.45099	743.8
668.45917	312.9
669.11865	301.1
670.06610	2240.1
671.20538	1277.8
672.23541	577.5
673.54028	473.7
674.71564	6005.3	[M+2H] (2+)-NH3, [M+2H] (2+)-H2O
675.51685	1780.8
676.38672	109.1
678.45557	101.1
691.80927	8.1
693.37018	104.6
694.57355	53.5
695.50311	242.7
697.34241	227.6
698.24347	314.9
699.46130	26.0
700.51471	100.3
701.13104	58.7
701.85284	47.7
702.75433	196.4
704.24341	13.2
705.33990	43.1
705.97693	22.6
706.65198	40.5
707.60962	162.0
708.63544	169.3
710.31598	110.4
712.30463	163.3
714.01849	132.5
718.32806	143.4
720.08795	174.4
722.23785	25.4
723.40460	29.2
725.07196	98.8
725.97235	147.5
728.46442	15.3
730.77789	47.4
733.39484	69.0
735.22412	18.7
736.47394	109.0
737.32605	518.1
738.42133	172.6
739.92297	93.0
740.72656	43.5
741.59845	68.5
742.48712	74.5
743.60785	256.6
744.30524	37.7
745.14557	37.7
747.04724	27.5
748.47681	55.4
749.41376	66.6
752.54456	7.3
754.00293	337.5
755.65057	33.8
757.19586	236.3
758.15814	199.2
759.40045	13.8
764.52142	50.0
765.25177	9.6
766.45612	51.9
767.24738	18.7
769.21539	222.2
771.20563	1147.5
772.35797	290.9
773.41632	15.6
774.93201	46.4
777.61993	9.6
778.52289	252.5
779.41418	86.8
780.45947	144.3
781.47882	81.2
782.55707	20.3
785.47357	6.6
787.57098	147.0
788.53253	10.3
790.24567	48.6
791.81335	38.5
793.55756	96.3
794.84845	61.8
795.60175	322.8
796.38373	121.0
798.00604	323.7
799.12225	93.8
800.37811	35.9
803.16608	248.9
804.24457	91.8
805.62964	14.6
806.48749	130.6
807.30280	280.9
808.33429	43.5
810.55743	8.1
812.13397	190.0
813.41864	452.9
814.56720	106.0
816.39642	18.7
819.59009	37.9
822.24359	201.5
823.80249	120.4
824.48792	30.6
825.44855	42.5
826.67896	83.2
828.42352	37.0
830.59869	206.5
831.74982	188.0
833.85120	140.7
835.20673	130.1
836.38202	8.1
838.46411	88.1
839.69843	56.5
841.27094	365.9
842.33453	239.6
843.32867	135.5
848.26245	96.1
849.08002	117.0
850.51031	97.9
851.41412	26.4
855.17920	14.2
856.60614	25.6
860.00555	28.5
862.49921	17.9
863.27863	19.5
867.19019	619.9
868.43506	348.1
869.55524	60.2
870.30499	52.0
871.30499	31.4
872.17865	44.2
875.31122	43.5
876.56494	57.7
877.25226	95.4
878.48218	62.6
880.18237	154.8
881.48022	146.9
882.27850	19.5
883.37616	152.7
885.31415	2534.7
886.24658	1161.8
887.31635	210.5
888.52155	63.2
889.22711	58.0
890.01636	66.7
891.47998	25.2
892.26617	13.4
893.50830	141.4
895.05707	228.1
900.39728	55.1
901.75269	15.7
908.79346	23.0
910.16144	425.0
911.23438	362.9
912.15814	177.0
912.94440	53.6
913.93066	35.0
914.86914	75.2
917.68536	72.0
922.59448	186.6
923.40509	65.3
924.41913	151.4
925.41302	17.2
928.36084	444.4
929.29865	157.3
931.57983	196.8
932.30609	97.9
934.09357	80.7
937.72925	150.7
938.57391	193.6
940.23193	119.3
940.87103	14.6
942.50909	44.0
943.54102	8.1
945.56152	148.2
946.18896	28.3
947.20953	45.0
951.91766	92.9
952.67487	6.6
956.27075	103.1
957.33978	151.9
967.11249	39.0
969.55463	168.6
970.51733	9.6
973.74371	17.9
974.36395	445.1
975.17169	328.5
976.21600	92.1
977.62494	26.0
979.25885	96.1
979.96387	58.8
981.35846	72.1
982.69171	128.4
986.07208	21.0
986.96771	17.6
987.59039	106.4
988.33154	95.9
988.95258	16.9
991.18121	24.1
993.48560	25.5
994.49854	63.4
996.68134	206.3
997.37622	285.0
998.46136	698.4
999.42554	89.2
1000.43774	61.8
1002.68842	19.5
1005.04205	48.1
1005.65338	22.5
1007.15674	38.4
1008.37213	27.5
1009.43359	50.4
1013.64996	55.9
1017.21582	28.4
1019.72357	24.8
1020.82709	76.1
1022.63153	14.1
1024.60376	16.5
1036.76636	10.4
1041.63354	88.8
1042.26953	11.1
1049.54980	17.9
1052.45190	13.9
1060.24512	67.4
1063.24475	82.2
1064.48901	18.7
1065.80579	58.0
1066.46326	54.9
1067.14917	47.3
1068.36182	84.0
1076.71021	20.7
1077.36084	179.6
1078.29614	81.2
1079.55847	43.3
1084.56860	233.0
1085.52026	502.0
1086.50867	137.6
1087.11780	37.4
1088.46338	73.3
1089.23132	35.1
1094.36157	82.8
1095.34253	273.0
1096.35303	136.7
1098.06470	58.7
1102.53125	22.2
1106.54932	17.2
1110.65527	30.3
1112.60107	25.6
1113.77490	20.7
1114.45496	8.5
1116.60217	51.9
1118.34253	56.4
1119.56787	33.2
1130.24011	43.2
1133.47131	71.3
1137.86597	73.9
1138.56995	82.9
1147.88538	23.7
1151.33960	20.2
1152.13135	8.1
1156.56104	62.5
1159.23657	16.0
1164.99573	124.2
1165.72144	70.5
1173.26294	49.9
1175.49744	34.4
1178.65234	54.8
1182.38391	1940.4
1183.39160	1174.6
1184.60376	176.5
1186.47729	22.4
1194.00659	38.6
1208.36194	49.0
1218.17810	82.3
1220.02124	47.4
1222.25366	58.3
1224.73132	21.6
1229.43689	14.2
1234.64343	76.5
1253.45239	134.1
1270.27673	19.2
1271.31604	19.4
1291.31091	38.2
1303.28625	8.9
1321.63562	24.1
