# Supplementary material for: Phosphoproteomic Analysis of Platelets Activated by Pro-Thrombotic Oxidized Phospholipids and Thrombin
Source: PLoS One. 2014 Jan 6;9(1):e84488. doi: 10.1371/journal.pone.0084488 (PMC3882224; doi:10.1371/journal.pone.0084488)
Supplement: Annotated Spectra S1 — (ZIP) [file pone.0084488.s004.zip › ALPSLNTGSSSPR_-19_2_84599.txt]

m/z	i	matches
207.05144	60.6
209.12778	18.6
211.85402	8.1
213.27892	49.0
228.24829	15.0
231.60828	41.8
232.28040	33.5
241.09766	41.5
242.57881	29.5
244.86635	21.9
254.25665	37.4
258.41235	33.4
260.27298	31.9
265.00604	30.3
267.06110	44.9
269.51767	60.9
272.25562	2536.0
273.34488	298.7
276.15616	70.8
279.26434	18.1
280.23349	30.9
281.19995	35.9
281.88275	80.6
282.48822	29.3
283.95728	8.1
287.06247	51.1
292.21542	28.9
297.83783	61.9
299.20010	43.5
302.30377	34.1
306.41174	18.0
309.12335	8.1
311.27411	26.9
313.11127	43.8
317.61523	9.1
323.98889	10.1
327.45111	28.9
335.26376	101.7
336.04535	86.0
341.28986	350.8
342.70984	11.7
350.31921	104.0
351.13666	62.2
352.34753	35.2
353.84271	49.3
356.24890	86.6
363.07477	78.5
364.56598	303.8
365.36578	14.5
366.43750	21.1
369.15808	151.4
370.34442	35.4
373.12097	27.9
374.19025	52.5
378.72650	22.1
382.35199	65.2
384.39471	22.2
385.09393	20.2
388.45477	18.9
391.39752	373.8
392.35034	48.9
394.13416	158.1
395.35303	181.0
398.37213	56.0
404.37207	61.2
405.83929	98.5
406.98602	53.7
407.70215	80.1
408.62726	22.1
410.39520	56.8
412.15411	136.6
413.10693	27.9
416.48401	7.3
421.06940	136.8
425.33545	52.8
428.22223	226.9
429.00189	130.0
430.47961	21.0
433.63660	29.1
436.41736	28.5
437.79950	34.1
439.28717	1307.4
440.24536	122.6
441.37482	40.2
442.41418	39.4
443.23438	11.1
450.44830	23.9
451.14117	157.6
454.33435	163.8
455.19409	35.5
456.29437	90.0
456.98419	88.5
459.27692	67.0
460.38165	37.1
461.18970	43.0
464.20331	1031.1
465.26843	288.3
465.98108	20.7
474.57220	185.6
476.90015	35.4
477.58429	8.1
478.37183	22.8
479.16119	40.9
481.02924	83.9
482.26477	950.4
483.17157	198.2
485.93597	44.0
488.03613	349.9
489.24219	11.1
490.27472	48.0
493.25262	56.1
495.41296	197.5
496.85773	97.9
498.42792	43.9
499.58386	139.6
500.18689	11.9
501.48785	54.1
502.76080	130.0
504.22162	62.3
505.24377	17.1
506.58038	9.1
508.37225	19.1
509.01483	57.0
511.15015	80.2
513.44403	115.1
514.31293	106.5
515.49146	151.0
516.50787	59.4
521.08905	136.9
524.53204	37.9
525.28314	11.1
526.27435	830.4
527.30902	158.9
531.45349	8.1
532.31427	80.9
533.99872	2467.9
534.97211	252.6
535.97491	33.9
536.58801	37.6
537.51874	43.0
538.60065	38.9
539.49005	14.2
540.85120	120.0
542.99335	2668.3
544.23560	265.0
545.11359	27.9
547.66010	153.9
548.55884	45.1
551.29370	91.0
552.33246	115.0
554.29736	50.3
555.79651	30.8
556.74017	196.5
559.54926	54.0
561.05536	426.0
562.31012	29.9
564.27667	15.8
565.16101	207.9
566.48138	42.8
567.17017	26.2
568.30792	38.9
569.43262	365.3
570.48853	440.1
571.36462	16.6
572.21997	276.5
573.95624	1153.8
574.90607	280.8
576.31750	162.3
577.55731	311.0
578.25769	194.0
579.05884	194.6
580.04443	318.2
583.04730	8857.5	y (11) (2+)-NH3, y (11) (2+)-H2O
583.94427	1807.1
584.98322	175.2
585.71832	506.9
586.97845	357.3
587.81030	117.3
588.88458	59.9
589.78583	97.2
590.42029	274.1
591.78766	57126.1	y (11) (2+)
592.45575	33979.2
593.95319	1399.9
594.92035	267.0
595.78894	133.5
596.39240	1056.5
597.56830	498.2
598.22699	32.6
600.48395	112.6
601.32733	80.6
602.97858	91.0
603.81244	286.1
605.25946	341.3
607.89819	98.4
610.55426	129.3
611.90680	265.2
613.17889	1138.4
614.23975	332.8
615.97906	419.8
616.87244	959.6
617.86371	1182.0
619.34552	208.2
620.35010	134.9
620.99432	401.7
621.95929	135.5
622.99371	400.6
623.74408	168.1
624.38971	152.1
625.69189	4473.6	[M+2H] (2+)-NH3-P, [M+2H] (2+)-H2O-P
626.56708	4122.1
627.45209	554.5
628.35480	27.9
629.96759	546.4
631.73419	631.8
632.71356	38.1
634.56085	5487.8	[M+2H] (2+)-P
635.61066	1907.0
636.50238	750.3
638.84204	854.6
639.76147	61.4
640.81836	547.4
642.49152	711.3
643.52594	235.0
644.54156	1688.6
645.25983	309.0
646.69293	184.3
648.51984	799.1
649.40320	114.5
650.37445	4673.5
651.27094	1522.3
652.11475	652.9
653.10144	556.0
654.25867	134.6
655.04724	231.6
656.31256	336.0
657.08850	439.6
657.95563	263.4
659.50134	499.5
660.50269	403.6
661.54755	605.7
662.43134	433.9
663.09113	818.4
664.20380	176.0
665.11609	521.4
665.74469	2372.3
666.41986	3472.8	[M+2H] (2+)-NH3-H2O
667.28510	500.1
668.34534	531.2
669.29303	996.7
670.28986	2807.4
671.35333	1787.2
672.68445	304.1
674.67865	7118.1	[M+2H] (2+)-NH3, [M+2H] (2+)-H2O
675.36530	3009.2
676.26776	587.2
677.09271	135.9
680.90643	27.2
686.13818	23.1
691.32538	89.5
693.22394	20.2
695.40747	146.1
696.01178	32.2
697.33917	453.4
698.18134	230.5
699.27606	50.0
700.53326	114.3
702.23535	100.5
703.00067	213.5
704.23016	83.4
705.62274	237.4
706.48358	33.6
707.55133	18.1
708.75433	285.3
709.44641	35.4
711.69208	98.0
714.06104	46.3
718.35419	56.1
720.23853	31.6
723.07062	76.2
726.37042	90.2
727.90973	155.9
733.38367	69.4
735.50934	302.9
736.31696	122.3
737.34845	435.9
738.16437	62.1
739.92877	65.0
741.19330	175.5
742.33344	231.7
743.69611	157.5
748.45288	144.6
749.85620	341.0
751.33221	52.7
752.27917	96.4
753.19458	143.4
754.30402	252.8
755.35040	309.1
756.20160	12.1
757.47504	129.8
758.36255	218.5
759.19159	84.2
760.74091	42.0
762.90668	64.1
767.27838	124.8
768.07977	361.5
769.44794	151.7
771.26935	1863.0
772.35565	493.4
773.36023	140.2
776.47827	29.2
777.36688	41.2
778.52985	201.3
779.34045	42.8
780.57806	141.5
781.36835	16.8
782.78668	19.2
784.72833	44.8
786.49323	147.5
787.22559	423.0
788.37830	32.1
789.52045	47.0
790.56317	18.5
794.56946	23.6
795.56769	145.2
796.63623	440.1
798.34845	47.3
799.65015	178.0
800.35132	65.5
802.09924	97.3
802.73077	50.2
805.24506	122.7
806.25854	47.0
807.31964	103.3
813.36511	545.5
814.08813	241.9
815.02948	144.4
823.25946	406.8
824.25592	317.0
825.79126	26.0
827.82343	123.1
831.29303	223.9
832.44733	53.5
834.40204	57.6
835.17462	20.2
838.17938	30.2
839.62097	107.5
840.61102	146.6
841.56177	302.6
842.44598	290.5
843.73987	67.5
845.57330	23.4
847.52960	109.8
849.01044	42.0
849.71307	45.1
850.51544	21.2
851.85175	127.2
852.59058	96.6
854.68488	42.0
856.20734	94.1
857.42889	60.1
858.88861	21.3
860.53082	33.9
863.18115	40.0
865.59723	118.7
867.30591	705.0
868.31366	236.3
869.32202	143.2
870.63617	41.9
872.54291	48.9
875.24786	121.1
875.87103	48.8
877.44019	21.9
878.40186	25.3
880.58545	453.6
881.30475	144.1
882.28131	142.9
883.87988	81.5
885.37598	5206.8	y (8) (1+)
886.29755	1324.0
887.31592	446.3
892.21405	172.7
893.35309	158.9
895.34698	80.7
898.93378	92.2
900.46021	82.6
901.63275	211.3
906.44727	16.8
907.56403	17.4
908.57666	89.5
910.19440	486.9
911.38068	1030.6
912.30347	276.0
913.62646	35.8
914.54706	30.1
915.56006	42.9
917.48145	30.5
918.93921	47.6
920.91449	39.1
923.02789	68.1
928.31122	932.5
929.33734	586.6
930.34857	257.3
931.61737	314.5
933.13861	205.1
934.78546	49.0
936.51294	21.9
938.75543	215.5
940.24219	52.9
941.81519	76.9
943.23340	36.9
944.33112	43.1
946.12671	65.9
947.64911	27.3
949.26392	62.0
950.38068	69.9
951.50397	111.8
956.32111	25.5
957.26471	201.7
958.62152	47.0
962.29498	90.8
967.06781	96.9
969.45758	18.4
970.36578	32.9
971.42926	79.7
974.34113	365.8
975.40796	654.4
976.37500	360.0
977.67584	132.6
979.49561	260.6
980.30322	147.5
981.50537	179.4
982.39410	13.2
983.30396	24.4
987.42877	128.9
988.28632	32.8
989.32373	12.4
997.37360	1563.7
998.27533	1402.0
999.39252	276.0
1000.32281	12.1
1005.59473	74.1
1009.55719	17.4
1014.07745	58.6
1017.18597	73.1
1018.42780	44.0
1020.47028	46.9
1036.44226	24.9
1042.30249	13.1
1047.59009	21.2
1049.73511	20.1
1051.34985	100.8
1059.46277	16.1
1066.53198	112.8
1067.64063	139.0
1068.39294	58.7
1070.52490	31.0
1077.26099	335.5
1077.95679	161.8
1080.44092	53.0
1081.05920	34.1
1085.35913	703.4
1086.30737	232.6
1087.31299	47.3
1089.37305	87.0
1093.25269	60.3
1095.39001	644.0
1097.83337	71.6
1103.03772	24.9
1107.57507	73.6
1131.92761	32.9
1133.55664	54.4
1136.65503	63.3
1146.48926	42.9
1147.22705	11.0
1148.16016	89.1
1149.54480	79.6
1150.72095	39.4
1151.80444	30.2
1156.86121	35.0
1164.36267	197.8
1165.39612	293.5
1166.24805	159.2
1169.38635	43.9
1170.16382	11.1
1177.43140	166.0
1181.10303	119.2
1182.50159	2453.2
1183.46289	998.3
1184.27222	207.2
1192.07690	202.7
1207.38904	70.5
1220.16809	37.2
1221.31189	177.3
1225.43982	60.2
1236.70618	34.9
1239.45813	66.9
1252.67542	18.2
1253.55249	122.9
1260.02051	12.1
1302.20081	30.9
