# Supplementary material for: Phosphoproteomic Analysis of Platelets Activated by Pro-Thrombotic Oxidized Phospholipids and Thrombin
Source: PLoS One. 2014 Jan 6;9(1):e84488. doi: 10.1371/journal.pone.0084488 (PMC3882224; doi:10.1371/journal.pone.0084488)
Supplement: Annotated Spectra S1 — (ZIP) [file pone.0084488.s004.zip › ALPSLNTGSSSPR_-20_2_78772.txt]

m/z	i	matches
202.08794	10.6
212.17194	39.4
227.26294	14.8
228.01123	37.6
230.10303	43.8
232.05313	7.5
243.11998	27.4
249.05652	77.9
251.26495	40.6
252.09837	6.8
253.00327	7.5
253.84848	22.3
255.26166	13.5
260.22681	18.7
264.42487	35.7
272.16989	1486.1
273.43878	184.8
276.02814	50.7
278.21399	26.7
280.15131	136.6
282.18912	105.9
283.22119	27.4
284.31735	26.1
288.32620	50.4
289.31366	124.7
290.06046	27.2
293.09375	29.2
294.26541	114.6
297.98798	18.7
301.35748	16.5
303.78021	24.7
306.31390	11.2
309.12585	15.5
315.34241	15.7
324.20831	12.7
332.29620	128.8
333.23193	8.3
334.47498	27.7
337.27277	13.5
339.44043	21.7
340.13861	23.3
341.34186	215.7
342.19827	43.0
343.17059	55.0
346.45166	23.2
350.76837	57.5
351.37683	83.5
355.05750	28.9
357.07550	140.4
359.16370	10.5
363.45325	81.1
364.26300	31.4
365.14575	68.9
366.33716	55.9
367.27759	28.2
368.50446	56.5
369.10760	172.7
370.43018	44.4
373.40173	33.2
376.49176	9.0
378.22144	17.0
381.03119	37.6
384.22302	15.7
389.94330	51.2
391.38025	91.5
392.47437	17.1
393.47968	38.6
395.08960	8.9
398.40405	44.3
399.35272	123.5
400.23779	55.8
403.38269	43.1
405.38635	10.5
410.24554	115.0
412.32697	159.4
413.29004	131.9
414.32330	63.8
415.40363	12.7
417.46899	71.2
418.45905	20.0
421.40363	41.7
426.34222	17.8
427.12762	64.8
428.16687	203.8
429.14337	22.2
429.75732	26.9
434.30493	219.8
435.53223	41.6
436.54755	208.9
437.21704	37.1
439.09302	1213.4
440.22040	215.4
442.25726	21.0
443.37592	9.0
444.44232	47.9
446.33215	8.3
451.30481	31.2
454.39526	86.4
455.29596	69.8
456.86084	35.1
463.27167	64.1
464.20789	802.3
465.29138	194.6
466.15887	33.3
468.41742	11.1
469.47687	30.5
470.70233	46.7
472.41278	9.8
473.54785	52.6
474.25342	87.4
477.25214	63.0
478.01160	9.0
480.19226	44.4
482.21991	738.3
483.25995	243.6
484.24414	71.5
486.33649	35.1
487.49347	96.5
488.37305	14.0
489.61786	74.6
491.14453	94.2
493.89923	46.6
495.12897	10.5
496.83459	166.4
497.63055	45.4
499.42480	41.2
502.17200	36.4
503.05267	144.1
504.14020	43.9
505.45050	145.6
507.53461	20.8
511.80573	128.7
513.46179	458.9
515.00293	69.5
515.90894	64.2
517.57971	34.4
518.41736	24.6
519.36554	123.0
520.64044	138.9
521.53864	29.7
522.82635	19.5
525.19659	171.7
526.26910	1013.1
527.31097	252.1
528.21283	139.6
529.47821	27.7
530.24371	80.2
531.34808	45.0
531.96448	37.1
533.41998	139.6
534.02814	2133.5
534.82196	69.6
536.45782	56.2
538.38361	96.7
539.81134	234.9
540.68945	20.2
542.97729	1969.2
543.91852	106.5
544.75269	34.5
545.41504	35.0
546.91028	27.6
547.57220	9.8
548.84607	48.1
550.84576	156.1
551.80994	69.8
553.10071	42.3
554.20673	142.4
555.51923	45.9
556.30444	35.4
560.26221	206.2
561.28571	113.4
563.05511	22.2
564.73840	234.1
565.94226	211.4
566.66144	74.9
567.44537	25.6
568.38800	64.5
569.10901	55.1
569.99255	212.2
571.42621	114.9
573.87231	1228.8
574.60028	212.8
575.45764	58.4
576.47870	23.7
577.71637	231.2
578.83380	527.6
579.90405	196.7
580.55182	13.8
581.22711	89.4
583.01825	8046.4	y (11) (2+)-NH3, y (11) (2+)-H2O
583.94226	1709.1
584.73615	36.1
585.41681	237.2
586.40912	67.8
587.17889	8.3
589.60333	747.9
590.62854	375.9
591.76178	51025.1	y (11) (2+)
592.43573	26377.3
593.77161	873.4
594.59863	358.1
595.49091	123.1
596.43243	1066.6
597.30951	57.4
598.05353	335.6
598.82111	40.1
600.32825	70.1
601.51105	82.9
602.35846	115.4
603.53149	176.9
604.76935	102.9
605.72095	32.0
607.01935	272.7
609.54248	110.6
610.16150	139.3
611.44220	220.3
612.30341	450.4
613.29834	1078.3
614.36450	454.9
615.32794	227.9
616.57416	675.1
617.30078	407.4
617.92456	699.1
619.03912	26.0
619.85431	128.0
620.65472	195.2
622.00085	216.3
622.97968	38.9
624.53430	340.1
625.73065	3906.8	[M+2H] (2+)-NH3-P, [M+2H] (2+)-H2O-P
626.46063	2705.5
627.36200	413.8
629.19183	150.6
629.92993	177.8
630.65479	174.7
631.83795	154.2
634.16071	2729.2
635.11816	2958.3	[M+2H] (2+)-P
635.88495	1526.2
636.52209	303.3
637.67084	129.2
639.19269	562.9
640.20752	128.8
641.16742	120.8
642.67987	252.7
643.55377	243.8
644.44159	959.8
645.20453	390.0
646.24493	175.5
647.01398	29.1
648.51617	229.8
649.29779	24.5
650.45422	2901.6
651.14563	536.9
651.86414	908.6
653.07831	677.3
654.41772	177.4
655.24200	196.6
656.03204	85.9
657.10028	326.4
657.96307	52.2
658.89508	200.0
659.70477	102.3
661.63422	347.8
662.40149	519.3
663.20178	338.1
664.46686	164.1
665.65552	2941.5	[M+2H] (2+)-NH3-H2O
666.41656	2030.9
667.32196	578.0
668.23389	330.1
668.90509	229.5
670.21234	2079.1
671.38165	1233.0
672.50336	454.0
674.21136	2533.7
674.96136	6937.1	[M+2H] (2+)-NH3, [M+2H] (2+)-H2O
676.45654	175.0
677.27484	48.3
678.39703	54.6
679.11249	18.6
680.22321	32.7
681.24762	7.5
682.19922	45.4
685.04773	89.5
690.25464	28.7
691.16748	150.8
693.27167	126.6
694.45770	136.6
695.52112	46.5
697.41028	242.3
698.27600	211.0
701.47955	35.0
702.41156	98.0
703.29089	28.2
703.93024	127.2
706.44281	70.6
707.25360	32.2
708.49347	193.4
709.32813	30.0
710.56134	22.4
711.35187	9.8
712.51758	64.3
713.23694	33.7
714.33752	96.0
715.09222	190.0
717.88116	52.0
719.38818	56.1
722.85260	53.1
726.48639	46.6
728.22516	58.0
730.78119	20.0
732.22430	36.6
733.53394	62.8
734.50543	73.1
736.40070	272.1
737.28693	395.6
738.29663	67.8
740.75513	30.2
741.38989	15.1
742.51752	132.7
744.26471	28.5
745.13763	149.9
747.30377	118.5
748.43170	39.7
750.43219	98.7
751.46588	58.4
752.89697	51.8
754.25555	417.7
755.27484	104.2
757.37103	91.5
758.32141	353.2
759.44574	7.5
760.26471	29.1
761.50543	18.7
762.40680	38.2
765.95001	23.7
767.23138	180.4
767.95392	46.9
769.42267	67.4
771.29730	2133.7
772.41510	374.7
773.35150	72.3
775.08282	67.5
776.49261	98.9
777.32452	18.8
778.58514	216.8
779.61768	31.6
781.55475	31.2
783.37213	68.9
784.31628	48.4
786.25903	128.9
787.46118	83.4
789.49054	80.9
791.06366	47.5
792.23090	72.6
793.57056	133.3
794.29120	28.1
795.40167	244.9
796.26221	147.6
798.30371	91.2
799.04730	85.9
800.97296	107.9
803.37213	8.3
804.15057	48.2
805.26917	75.5
806.58112	130.7
808.09113	150.8
811.49683	56.2
813.24518	394.6
814.35425	132.6
815.45410	18.5
819.11932	12.5
820.64740	95.8
821.72107	75.0
822.62390	185.7
823.31708	211.6
824.14911	401.4
824.98541	59.4
825.76190	104.9
827.34955	8.3
828.49640	16.5
831.69745	91.6
833.48376	45.2
834.63873	230.0
835.45166	49.4
836.31433	94.4
837.56543	67.5
838.53552	25.9
839.37195	67.6
841.43414	512.7
842.46796	341.1
843.81616	12.7
847.20789	91.2
848.20758	28.2
849.58972	135.1
850.29846	9.1
854.89294	106.7
856.16595	34.1
859.83612	47.8
861.68597	9.8
867.05988	465.4
868.28979	475.7
869.46826	189.5
871.21631	141.8
872.20117	68.5
872.86884	56.5
873.90900	100.9
874.57794	54.6
876.64453	211.0
878.10651	74.5
879.83112	67.1
880.50659	291.8
881.37201	67.1
882.90527	106.7
883.50824	104.1
884.26447	83.5
885.34491	3783.1	y (8) (1+)
886.30878	1225.7
887.13623	433.3
887.84082	36.5
889.26068	40.7
890.30939	74.2
891.89813	227.0
892.93805	59.5
893.56122	353.2
896.32422	23.9
897.68896	72.3
900.42480	130.5
901.58832	130.5
904.39362	9.0
906.66351	43.2
907.70795	6.8
910.27814	605.3
911.37823	607.6
912.76099	94.3
913.37817	10.1
914.18378	132.7
915.63019	17.8
917.32257	14.9
918.33844	21.9
918.96124	67.7
923.35303	106.1
925.91742	10.5
928.19415	484.1
929.26733	340.1
930.34735	83.6
931.77325	80.9
934.26996	95.3
937.94977	79.7
938.56647	27.6
940.53882	117.5
941.44171	61.1
943.21069	136.6
945.30341	15.0
946.39459	38.1
948.68475	16.5
950.86578	77.2
952.02960	144.8
953.18170	271.4
957.33392	128.1
958.16455	53.2
958.81158	20.1
961.46613	39.4
962.48682	14.3
964.84967	80.2
966.42120	44.6
967.19220	62.5
968.56586	78.9
969.49445	146.0
970.55267	16.5
974.38641	508.7
975.39325	422.3
976.43457	188.1
977.31610	25.9
979.38776	324.6
980.53253	254.8
981.33856	48.9
982.72650	43.4
984.47559	61.5
987.92010	85.9
990.26538	123.2
994.71893	14.2
995.44183	15.7
996.71954	135.3
997.55511	727.2
998.28339	1031.3
999.45996	266.7
1000.20905	20.4
1001.55200	23.2
1003.04926	18.7
1005.71655	69.2
1009.07983	29.6
1010.31177	20.2
1012.63519	23.2
1013.39093	111.2
1014.30170	61.8
1019.09894	46.5
1022.28558	31.2
1025.40771	18.7
1026.37891	40.1
1028.69165	52.9
1035.94873	38.1
1038.05835	21.0
1039.10327	34.2
1049.56030	80.8
1050.76587	52.1
1051.75720	43.7
1062.59180	37.6
1063.56274	172.2
1064.41113	33.8
1066.59668	124.0
1067.70898	40.4
1072.63269	15.0
1074.28711	43.1
1077.19373	25.9
1078.24585	154.8
1081.63428	57.0
1085.26929	613.1
1086.35242	272.2
1088.12585	56.7
1094.88037	132.8
1095.50061	460.5
1096.49805	101.9
1099.46936	26.8
1101.83240	42.3
1116.98389	37.5
1118.35620	21.0
1120.50183	9.0
1122.67151	43.1
1125.81274	44.7
1136.36072	52.9
1137.83594	123.9
1140.62366	40.2
1145.32593	20.2
1146.59302	35.8
1147.67761	15.0
1150.17749	21.7
1150.83423	124.8
1153.54297	6.8
1164.24707	233.5
1165.43408	167.9
1166.56616	18.7
1167.43457	31.1
1174.52930	22.2
1177.16956	20.4
1182.43408	2259.3
1183.41699	1173.0
1184.54932	355.5
1189.58862	13.5
1192.57739	31.7
1197.42188	47.2
1201.44800	12.7
1202.27197	29.7
1221.12390	11.0
1222.53906	17.7
1223.58289	52.4
1228.73608	25.5
1240.44336	23.0
1252.24451	86.6
1259.61133	12.7
1265.54846	15.0
1288.37512	37.2
1320.45557	37.5
1347.45605	83.3
