# Supplementary material for: Phosphoproteomic Analysis of Platelets Activated by Pro-Thrombotic Oxidized Phospholipids and Thrombin
Source: PLoS One. 2014 Jan 6;9(1):e84488. doi: 10.1371/journal.pone.0084488 (PMC3882224; doi:10.1371/journal.pone.0084488)
Supplement: Annotated Spectra S1 — (ZIP) [file pone.0084488.s004.zip › ALPSLNTGSSSPR_-21_2_83211.txt]

m/z	i	matches
194.12840	13.8
196.26996	31.4
201.12552	5.4
212.28830	11.0
219.20200	4.9
222.24699	6.0
227.43790	55.3
228.39409	10.6
238.12144	14.3
244.20169	24.3
251.22705	35.7
252.12485	17.3
264.41687	25.8
272.21570	621.0
273.34430	66.5
275.76089	5.4
280.06787	31.1
282.11218	6.7
283.31549	12.5
285.23593	20.7
286.39154	18.2
288.67102	122.3
289.47424	17.3
301.96759	8.2
305.30963	23.8
308.35400	24.3
314.85303	10.6
324.26410	6.3
325.21347	21.9
330.20221	22.4
335.66284	24.1
336.41620	34.9
341.21344	63.5
342.90076	34.7
351.35333	43.1
353.27875	22.4
359.24634	10.7
361.45319	52.1
363.19781	46.6
364.29681	99.7
365.07544	139.9
367.87036	8.1
369.26556	43.2
370.36273	8.6
371.54120	8.7
375.15991	20.5
376.27142	9.7
378.23193	56.7
379.42810	38.4
380.22522	37.0
381.37775	19.4
382.18170	25.7
382.86469	8.6
385.01324	5.4
388.30457	13.9
389.05554	26.2
390.21033	41.3
391.25848	220.7
392.27228	64.1
393.33191	5.4
395.13202	26.1
397.36218	9.6
398.20270	10.0
401.84814	68.0
405.57220	17.0
408.13287	15.2
410.32391	65.9
411.30737	52.6
412.30078	28.9
412.99896	15.0
414.12573	40.7
415.16663	3.0
421.96423	6.8
423.12543	29.0
424.17926	15.4
425.28601	28.6
426.78369	43.7
428.36456	56.8
432.35950	24.1
433.30353	16.9
434.36572	196.1
435.78247	63.0
436.51324	92.2
437.41467	34.4
439.23645	428.1
440.29578	59.2
441.55884	61.1
442.36371	12.9
444.19147	11.9
445.89453	13.0
448.08820	13.0
449.29565	7.7
451.06293	13.0
452.27380	25.6
454.15759	60.9
455.52179	36.0
457.63068	21.4
458.31989	7.8
461.28558	20.5
461.90759	19.0
463.16644	9.9
464.29303	269.3
469.24579	120.4
473.49927	16.7
474.38934	7.3
476.23938	25.4
479.06860	6.3
480.36975	23.8
482.29901	467.9
483.30652	26.7
485.37421	19.8
487.28259	68.3
487.96136	15.3
488.90692	53.5
492.29547	56.7
495.38525	50.3
496.82385	42.6
497.51465	40.6
498.57678	24.6
499.41931	77.0
501.25433	14.9
504.46893	17.1
505.20422	7.8
506.49384	21.5
508.15784	11.1
510.32977	7.4
512.09113	92.7
513.20380	76.2
514.30707	89.4
515.13751	71.3
516.04651	49.2
517.42499	25.6
519.48077	140.1
520.43011	17.3
521.07434	49.9
522.58807	12.1
524.49823	9.2
526.32764	230.0
527.20068	15.6
528.40393	20.0
529.38696	26.6
530.48413	71.5
531.49432	59.3
532.58942	84.7
533.80786	591.1
534.43671	126.3
535.22015	58.3
536.29956	54.6
537.20825	80.5
538.03937	22.3
541.30536	16.7
542.85120	769.2
543.82410	61.9
545.21454	61.5
546.46277	48.5
547.64557	37.0
550.16071	63.4
551.30652	30.7
554.30927	28.0
556.17804	39.4
557.30963	28.8
559.00421	15.4
560.75824	202.7
561.41852	140.9
562.92169	82.9
564.34027	103.1
565.63281	47.3
568.51355	127.9
569.50995	224.6
570.24554	44.1
571.45074	122.4
572.21490	69.5
573.01251	54.0
574.10754	477.9
575.15631	112.6
575.91241	8.6
576.52844	36.2
578.02917	81.9
578.92804	61.8
579.91052	28.7
581.17255	17.8
581.87140	51.4
582.98401	2439.9	y (11) (2+)-NH3, y (11) (2+)-H2O
584.13751	114.1
585.23584	195.4
586.29730	206.3
587.72449	77.1
588.73724	58.5
589.98248	985.2
591.82104	23668.7	y (11) (2+)
592.50177	2595.7
593.63232	104.2
594.44482	244.1
595.87018	214.9
596.61169	273.3
597.24646	49.1
598.25323	94.0
600.12701	67.2
601.06659	57.9
602.61249	119.0
603.40607	27.3
604.53778	152.5
605.47406	175.3
606.12817	12.5
606.88153	117.8
607.67560	200.3
608.92841	56.1
610.18982	62.3
610.82513	65.2
611.78497	250.9
612.53082	136.6
613.28290	396.1
614.11609	136.9
616.21063	277.3
616.94208	197.2
617.80371	568.2
618.87079	281.8
620.31561	147.2
621.39972	150.2
622.85089	124.5
623.90399	113.9
625.26813	526.7
625.91791	2313.5	[M+2H] (2+)-NH3-P, [M+2H] (2+)-H2O-P
627.03772	744.4
627.87384	149.7
629.41644	24.2
630.32739	34.4
630.96436	172.0
632.07129	75.0
633.20947	39.3
634.60901	3769.7	[M+2H] (2+)-P
635.50574	988.1
636.57794	261.7
637.81738	88.2
638.95355	252.0
640.03015	176.5
641.26355	152.6
642.63428	286.6
643.50775	19.9
644.63501	1545.6
645.55457	139.5
646.26849	93.0
648.10364	212.5
649.10724	222.9
650.48901	3404.6
651.25201	862.9
652.24994	205.4
653.37708	359.7
654.96069	255.6
655.93622	102.7
657.00513	196.9
657.81305	30.5
658.77313	140.8
659.42987	77.0
660.38977	107.5
661.65631	491.6
662.54865	657.4
663.37189	131.3
663.97717	9.1
665.61163	2635.1	[M+2H] (2+)-NH3-H2O
666.43256	966.7
667.44244	503.3
668.93085	368.5
669.64398	134.2
670.24677	839.0
671.03168	401.2
671.90192	405.3
672.83478	270.3
674.68250	4465.7	[M+2H] (2+)-NH3, [M+2H] (2+)-H2O
675.50909	581.5
676.45886	132.6
677.82196	97.9
678.71283	27.0
682.76483	9.7
683.65369	11.3
684.83905	59.6
686.21088	7.3
690.20514	14.3
692.08673	22.8
692.69397	20.0
693.88013	96.6
697.37787	160.7
698.05463	42.4
700.75031	9.7
702.57599	214.5
704.62323	11.0
706.19537	21.1
707.18011	272.2
708.15961	99.5
709.33820	36.1
714.25256	59.7
716.36261	14.8
717.51062	72.1
719.14374	39.6
722.75049	50.3
725.25085	49.0
726.15778	117.7
727.64539	106.4
728.57904	19.5
731.82941	78.8
733.26544	50.9
734.64667	91.7
735.62103	6.8
736.45770	13.8
737.41516	49.3
738.25134	14.5
739.31702	100.0
740.56421	70.6
741.66968	32.4
742.55310	14.2
743.68475	19.1
744.32635	31.0
745.83295	45.3
746.55554	9.8
748.04211	107.7
749.29230	54.0
750.31897	118.4
751.30493	13.4
753.08960	77.6
753.69623	12.7
754.33209	62.6
755.29657	26.4
757.66394	208.6
758.31476	39.8
759.02490	39.1
760.09570	54.6
760.76630	17.6
761.67133	6.8
765.36108	24.3
766.11346	11.9
767.02222	92.6
768.64972	82.9
769.48749	153.3
771.42603	739.5
772.33856	113.5
773.35406	36.2
774.78577	8.1
776.59753	41.7
777.52924	63.8
778.74042	122.7
779.55560	92.7
780.36371	6.8
784.36676	86.9
786.77838	25.1
787.65118	92.1
789.11731	5.9
789.93744	84.3
790.63257	47.8
792.21808	89.0
795.32928	67.1
796.38281	141.5
798.00873	47.2
799.51080	145.5
803.01312	33.5
805.04535	18.1
807.36920	145.9
808.58075	21.1
811.19550	31.5
812.34021	76.0
813.40070	260.0
814.05438	15.0
815.93121	24.8
818.27228	8.6
819.36505	148.3
821.78888	22.8
822.47797	26.0
823.82080	168.3
824.46405	47.1
825.69647	36.8
826.32141	16.1
827.57733	27.3
828.56500	30.6
830.24304	39.4
831.23083	183.1
832.33344	15.9
833.58173	26.3
835.12549	51.5
836.77075	21.9
837.62836	7.7
839.22601	24.6
839.83203	15.1
841.33173	411.7
842.91248	62.6
843.63837	14.5
844.47144	12.4
847.85425	24.1
849.45337	29.2
850.41266	7.8
852.45355	70.3
853.14301	11.7
855.54095	90.2
856.55853	19.6
858.65765	104.3
859.61749	6.7
860.37915	34.6
863.13446	29.0
864.30811	15.0
865.35254	76.2
866.65997	106.6
867.35004	228.0
868.36798	191.6
870.54443	59.2
874.37140	83.3
876.28564	56.3
877.40619	64.2
879.72772	23.3
880.40747	219.6
881.49957	60.0
882.48273	52.3
883.54242	110.4
884.73096	159.5
885.37701	1692.6	y (8) (1+)
886.28131	175.3
891.89771	82.5
893.49005	185.2
894.24878	23.1
896.79071	16.3
900.07739	8.7
908.93829	48.3
910.16602	155.2
911.11768	278.0
912.39136	74.9
913.40723	55.1
914.47314	11.2
917.41309	35.1
918.14575	8.4
920.28131	17.6
921.18744	21.5
922.27979	24.3
923.54071	27.2
924.91675	67.8
926.04510	24.7
926.69574	27.2
928.45905	444.6
929.50024	31.2
931.45868	141.1
932.60303	71.1
935.96997	14.4
939.98193	104.7
942.30804	49.1
943.44165	54.2
945.46460	29.0
947.11865	13.4
949.59106	58.2
950.32715	14.6
951.43524	95.1
952.33105	87.8
953.34418	19.1
954.46161	25.7
956.36273	5.0
957.61945	24.3
958.57910	12.8
963.83746	47.5
967.21240	29.3
968.25165	21.1
969.47711	117.0
971.28168	14.3
974.40460	231.9
975.24121	198.2
976.39722	123.2
978.11621	24.8
979.33759	97.1
980.48486	26.0
981.49347	34.3
982.97601	40.3
984.11499	5.9
985.57208	10.4
987.64410	29.2
988.27106	21.9
994.32422	20.9
997.39642	279.5
998.48053	432.9
999.36572	17.2
1004.45264	9.6
1005.12897	108.4
1006.61224	12.4
1007.40070	6.1
1008.69659	66.1
1011.53534	28.1
1015.30200	55.2
1019.49469	33.8
1035.53613	35.7
1048.68787	18.6
1052.13733	20.6
1055.45667	13.4
1058.38379	70.7
1059.26709	58.7
1065.35168	7.8
1067.04456	47.6
1067.79321	63.8
1068.70691	9.7
1074.94409	24.9
1077.17603	77.5
1078.56372	33.9
1079.81531	38.6
1081.92688	10.6
1085.30920	284.2
1086.17798	53.2
1087.18250	16.2
1094.13000	88.8
1095.19629	142.6
1096.00549	61.7
1096.74390	25.2
1097.57410	14.4
1105.54102	17.2
1107.28369	25.7
1118.37305	15.3
1137.34546	48.9
1138.51855	57.1
1146.09766	6.3
1148.74329	13.9
1150.27368	21.5
1156.94678	10.0
1163.27466	9.1
1164.37280	112.4
1165.34546	66.3
1166.45850	20.5
1174.18628	5.4
1176.16357	13.0
1178.19080	8.3
1179.60938	13.4
1180.29858	19.6
1182.44995	1157.7
1183.32312	70.6
1184.27588	10.0
1191.53857	15.2
1192.15332	58.7
1193.24097	16.3
1194.71863	91.7
1195.72742	19.5
1214.26807	18.1
1214.88550	26.4
1218.45471	12.4
1220.14185	8.4
1222.26550	4.0
1234.49109	8.2
1239.18445	14.3
1245.51062	22.4
1252.20447	18.6
1302.51782	17.6
1318.95349	4.9
1320.26697	103.1
1322.61340	10.5
1328.67639	7.3
1340.43738	3.5
1341.85083	15.3
1348.84729	68.3
1366.52783	22.4
