# Supplementary material for: Phosphoproteomic Analysis of Platelets Activated by Pro-Thrombotic Oxidized Phospholipids and Thrombin
Source: PLoS One. 2014 Jan 6;9(1):e84488. doi: 10.1371/journal.pone.0084488 (PMC3882224; doi:10.1371/journal.pone.0084488)
Supplement: Annotated Spectra S1 — (ZIP) [file pone.0084488.s004.zip › ALQQYPSER_-7_2_37416.txt]

       m/z	          i	matches
 169.29189	       4.1
 185.09537	       5.2
 186.93224	       3.1
 202.09660	       4.6
 226.91275	       2.4
 244.08853	       4.8
 254.19035	       4.8
 267.21143	       7.0
 272.46613	       9.7
 274.18384	       2.8
 303.29236	       2.2
 308.11865	       6.9
 310.38196	       3.3
 313.17328	       2.6
 316.26923	       1.5
 321.54340	       6.7
 327.12183	       8.0
 328.18652	       7.6
 335.30444	       2.8
 339.15820	       3.0
 340.17529	       4.1
 345.09918	      19.7
 355.21313	      16.8	y (3) (1+)-H2O-P
 360.98511	       4.4
 371.96533	       8.9
 372.89539	      10.4	y (3) (1+)-P, y (6) (2+)-NH3-P, y (6) (2+)-H2O-P
 379.37543	       4.9
 393.31842	      11.6
 394.92920	       6.5
 409.27948	       1.5
 412.81244	       2.8
 420.17126	       4.8
 424.94189	      17.8	b (4) (1+)-NH3, b (7) (2+)-H2O
 426.10992	       5.8
 427.41443	       8.8
 435.40771	       4.2
 439.41986	      10.6
 441.38824	      17.0	b (8) (2+)-H2O-P, b (8) (2+)-NH3-P, b (4) (1+)
 442.26453	       5.9
 443.41278	      18.6
 450.61566	       3.1
 453.50543	       5.9
 454.93341	      12.3
 460.28522	      10.4
 463.35669	      38.8
 467.74597	       5.7
 468.44598	       7.1
 469.48090	       2.2
 470.13098	      21.6	y (4) (1+)-P
 470.98871	       5.5
 472.66107	       3.3
 475.36481	       3.5
 483.11200	      13.0
 487.29993	       7.0
 489.66345	      18.4	b (8) (2+)-H2O
 490.69458	      11.0	b (8) (2+)-NH3
 494.06506	      10.1	y (7) (2+)
 498.09137	      20.6
 500.20844	       5.4
 505.81085	       5.9
 506.61395	       4.7
 509.10529	       8.4
 518.97125	      33.7	[M+2H] (2+)-NH3-H2O-P
 520.03223	       7.3
 520.93018	      28.8
 523.07300	      15.8
 524.24713	      27.6
 525.48004	       2.2
 528.06000	       2.0
 529.13922	      11.2	[M+2H] (2+)-NH3-P
 530.31000	      13.0
 531.78278	       5.0
 538.15192	       5.4
 538.87994	       2.2
 539.93195	       9.7
 540.98883	      65.1	y (8) (2+)-H2O
 542.35321	      60.9	y (8) (2+)-NH3
 543.15662	      16.1
 544.37616	      68.6
 545.09247	      15.6
 546.53485	      66.9
 548.64215	      14.3
 549.66180	      27.9
 550.37250	      52.1	y (8) (2+), y (4) (1+)-H2O
 552.38879	       5.9
 553.77960	      83.2
 554.65076	      10.6
 555.42200	       9.9
 556.25189	      35.4
 558.73914	      15.5
 559.48248	      24.2
 560.71191	      47.6
 561.52032	      35.1
 563.50677	      20.0
 565.37659	      29.2
 567.25128	      70.3
 568.11603	     167.4	[M+2H] (2+)-NH3-H2O, y (4) (1+)
 569.08099	     145.4
 570.76636	      51.1
 572.33600	      31.9
 573.70581	      47.8
 575.32318	      16.0
 576.49811	      93.9	[M+2H] (2+)-H2O
 577.33124	      47.0	[M+2H] (2+)-NH3
 578.03827	      16.3
 579.42560	      37.7
 584.63788	      10.2
 586.43878	       9.5	[M+2H] (2+)-H, [M+2H] (2+)+H, [M+2H] (2+)
 587.62463	       5.0
 602.20941	      10.0
 604.11957	       6.5
 604.77179	       3.5
 605.68243	       2.6
 615.32928	       2.8
 620.37512	       2.2
 635.27570	      21.1
 640.99573	       3.5
 650.45013	      13.9
 653.74652	       7.5
 661.64032	      14.2
 681.54114	       8.2
 692.42804	       7.2
 697.15717	       2.6
 700.27515	       8.0
 701.54205	      30.0	b (6) (1+)
 711.16949	       8.0
 738.34027	       2.0
 746.70026	       4.5
 747.34088	      11.8
 749.22296	      12.6
 758.02704	       8.0
 760.26215	      20.0
 780.55963	       5.5
 788.74731	       3.1
 795.87671	      12.1
 796.48828	      18.5
 815.12555	       6.2
 836.36444	      22.3
 927.54059	       5.7
 941.45563	       4.4
 994.21222	      12.8
1014.78168	       2.8
1024.83093	       7.2
1147.72705	       8.1
1335.70154	       6.1
