# Supplementary material for: Phosphoproteomic Analysis of Platelets Activated by Pro-Thrombotic Oxidized Phospholipids and Thrombin
Source: PLoS One. 2014 Jan 6;9(1):e84488. doi: 10.1371/journal.pone.0084488 (PMC3882224; doi:10.1371/journal.pone.0084488)
Supplement: Annotated Spectra S1 — (ZIP) [file pone.0084488.s004.zip › ALQTVIFFLLLCAVYFLSIMISVWSFGSLENKPVFMFCK_-10_2_147378.txt]

m/z	i	matches
234.31900	12.9
240.17245	2.7
246.35291	10.8
257.40744	7.2
259.26654	7.3
262.53735	3.6
264.08081	4.3
270.39551	3.2
272.30157	5.6
275.08813	13.2
279.25598	6.0
281.50510	4.1
284.28143	7.5
287.04062	15.3
292.08182	5.5
297.23456	10.9
298.23663	5.2
302.28229	2.5
308.39636	5.6
312.26208	12.6
313.81912	16.7
322.48715	2.8
326.83411	4.0
330.44354	6.8
331.32068	40.4
332.03464	3.4
333.66949	4.0
341.23297	6.9
342.33875	6.9
349.31671	11.3
354.53339	14.5
356.28564	9.8
357.36151	6.6
358.40750	19.2
359.40155	4.7
361.45499	2.5
365.95984	4.4
368.51001	8.0
369.33722	9.2
370.30325	5.8
370.96298	4.5
371.90945	13.6
374.35205	7.5
376.28131	34.3
378.31519	18.9
381.11145	6.6
382.07062	20.4
382.79346	3.4
384.92969	8.5
388.45660	6.0
393.09631	3.4
394.74573	9.8
395.95972	21.7
397.17865	12.0
398.64514	3.6
400.29596	14.5
401.11224	5.5
402.52405	17.0
404.41125	3.2
405.38171	5.0
406.23779	12.3
407.35455	8.7
410.18250	3.0
411.20117	5.8
412.98004	6.4
418.06995	3.5
421.35596	4.5
422.27539	4.9
423.91431	27.4
425.52258	3.6
430.33868	9.1
432.73157	11.5
434.37317	4.9
435.19354	14.6
436.25110	13.1
437.56049	58.9
439.95624	6.2
441.05939	33.3
442.11115	16.6
443.72302	8.7
444.50055	9.7
445.27209	5.5
447.29578	5.5
450.42126	9.1
453.23163	13.9
454.06885	5.8
456.43048	5.1
463.93768	11.0
464.83441	12.6
465.86835	13.5
467.27313	24.6
469.21478	4.9
470.42218	6.8
471.25568	11.4
472.40863	2.7
474.62158	7.1
475.35321	11.9
479.17328	5.4
480.28717	13.2
482.48260	2.1
483.26721	4.9
484.12158	14.9
487.23553	8.0
488.55945	11.0
489.44470	8.8
492.47388	2393.6	b (8) (2+)-NH3, b (8) (2+)-H2O, b (21) (5+)-P
493.46240	178.1	b (4) (1+), y (12) (3+)-NH3-P, y (12) (3+)-H2O-P
494.33337	13.3
495.07825	8.7
495.84375	30.5
497.22913	26.3
500.51483	40.6
502.74420	18.3
504.36639	7.4
505.21503	8.1
506.36792	25.0
507.27484	7.7
508.49146	14.6
509.36469	9.9
510.33508	3.8
512.30536	1.2
513.31732	16.5
514.08276	11.2
514.71832	9.9
516.16882	20.5
520.01978	32.5
521.59485	16.0
522.51099	2.3
523.61340	40.7
525.31396	23.6
526.24487	24.7
526.90308	14.3
527.67590	13.7
528.82574	31.9
530.46375	3.8
532.41089	22.7
533.21179	7.3
534.08252	24.9
535.30280	14.4
538.08929	32.6
539.21979	9.9
541.19574	2.3
541.93567	10.9
543.43042	10.0
544.41046	8.8
545.51892	46.7
546.26825	1.4
546.92395	13.5
548.84485	24.5
549.46375	4.0
550.79022	10.5
551.58545	20.4
552.19220	13.6
552.87994	17.1
556.63867	10.6
557.32404	6.5
559.21588	6.2
560.19879	5.8
561.45392	4.7
563.05505	48.2
563.80322	37.5
564.79840	7.6
566.14276	19.0
567.42108	10.2
568.81305	14.9
569.56433	3.6
571.28833	6.4
574.25262	70.4
575.29437	73.3
575.93048	9.4
576.59155	38.8
577.64655	6.5
579.19788	9.0
580.33405	58.6
582.39655	8.0
583.17133	4.9
584.40649	38.8
585.17487	8.0
587.35870	3.0
588.27075	9.0
590.31342	16.5
592.00580	15.8
592.85846	18.1
593.51135	12.5
595.45502	6.0
596.91608	12.8
598.48334	44.9
599.44830	68.5
600.27588	4.0
602.09589	65.7
603.54700	49.6
604.42706	4.0
605.81183	24.7
606.97339	18.8
608.18475	79.4
609.14136	18.8
610.18707	225.5	b (20) (4+), y (25) (5+)-P, b (32) (6+)-H2O-2P, b (21) (4+)-H2O-P, b (32) (6+)-NH3-2P, b (21) (4+)-NH3-P, b (26) (5+)-NH3-P, b (26) (5+)-H2O-P
611.02222	69.9
611.88678	29.1
612.96906	24.0
615.14410	47.9
617.01825	21.0
619.30402	29.8
620.18506	5.1
621.37720	2.7
623.82269	17.5
625.02386	21.3
625.87030	17.2
628.28473	25.9
629.60736	45.8
630.47821	34.5
631.66974	7.1
632.32111	26.9
633.23950	44.5
633.96198	8.2
635.12604	4.5
635.88202	19.8
637.65948	13.4
638.77716	40.0
639.78259	6.1
641.23535	32.5
643.58881	7.1
644.27740	54.7
645.68512	30.2
647.99561	13.0
649.59369	7.7
650.54755	36.8
652.02264	12.9
653.16473	70.5
654.22266	15.4
655.24847	68.7
656.05023	86.8
656.89813	14.0
658.04810	82.8
659.21307	92.6
660.33740	143.2	b (17) (3+)-H2O-P, b (16) (3+), y (32) (6+), b (17) (3+)-NH3-P, y (27) (5+)-H2O, b (22) (4+), b (23) (4+)-P, y (27) (5+)-NH3, b (29) (5+)-2P
661.37030	103.8
662.04956	7.0
663.49487	10.6
664.61176	40.0
665.54474	15.7
666.78723	144.1	b (35) (6+)-H2O-2P, b (35) (6+)-NH3-2P, y (33) (6+)-NH3-P
667.56348	15.1
668.49017	28.1
669.27704	38.5
670.24615	31.7
671.13654	19.2
672.12982	7.7
673.12506	28.6
674.16229	31.9
675.15253	28.0
676.25385	68.7
677.55011	118.1
678.37823	142.4	b (34) (6+)
680.01581	17.7
681.23096	9.8
682.34473	33.7
683.61206	59.7
684.53326	58.7
685.35736	6.1
686.44940	23.2
687.29596	73.8
688.58990	42.7
689.37115	45.7
690.10632	31.4
691.15936	22.3
693.81018	26.3
695.55707	41.9
696.69623	52.4
697.34967	9.0
697.96259	9.7
699.78119	46.8
701.09198	50.3
702.16290	41.8
703.67059	31.1
704.49188	66.8
705.84491	29.0
707.10565	147.7	y (11) (2+)-NH3, b (24) (4+)-P, b (6) (1+), b (30) (5+)-P, b (36) (6+)-H2O-P
708.22308	130.6	y (23) (4+), b (36) (6+)-NH3-P
709.16626	35.0
710.18292	159.1	b (31) (5+)-2P, b (36) (6+)-P
711.67688	35.2
712.37231	13.0
713.16290	30.3
714.31030	80.1
715.34753	54.1
716.38934	39.7
717.48364	348.2	y (24) (4+)-NH3-P, y (30) (5+)-NH3-P, y (29) (5+), y (35) (6+)-NH3, y (35) (6+)-H2O, y (36) (6+)-2P, y (30) (5+)-H2O-P
718.31952	29.9
719.11993	77.6
720.31403	35.9
721.47150	31.9
722.28619	70.8
723.22321	103.2
724.36261	26.2
725.24323	2.6
726.54858	40.9
727.75000	365.0	b (36) (6+), b (24) (4+)-NH3, b (18) (3+), b (13) (2+)-NH3-P, b (24) (4+)-H2O, b (13) (2+)-H2O-P
728.53564	61.8
730.15356	100.6
731.12653	135.8	y (5) (1+)-NH3, b (32) (5+)-NH3-2P, b (32) (5+)-H2O-2P, y (36) (6+)-NH3-P, y (36) (6+)-H2O-P
731.82867	25.4
732.69830	17.3
734.05548	45.3
735.62006	14.4
736.52930	91.0
737.69873	89.1
738.80908	30.7
739.44464	4.4
740.26587	31.3
741.58118	45.0
742.66992	15.6
743.68976	150.2	y (31) (5+)-P
744.54193	120.5
745.22534	130.8	b (31) (5+)-H2O, y (24) (4+), b (31) (5+)-NH3, b (38) (6+)-2P
745.90735	111.1
746.71088	5.5
747.51196	32.1
748.70337	205.3	y (18) (3+)-NH3, b (37) (6+)-H2O, b (25) (4+)-H2O, b (31) (5+), y (12) (2+)-P, b (37) (6+)-NH3, y (5) (1+)
749.41119	25.4
750.40912	78.9
751.71014	60.1
752.94415	568.0	y (37) (6+)-NH3-P, y (19) (3+)-H2O-P, y (37) (6+)-H2O-P, y (19) (3+)-NH3-P, y (18) (3+)
753.93781	282.7	b (33) (5+)-2P, b (25) (4+)
755.04608	105.4
755.88531	230.1	y (37) (6+)-P, y (38) (6+)-H2O-2P, y (38) (6+)-NH3-2P, b (7) (1+)-P
757.02081	295.7	y (25) (4+)-H2O-P, y (25) (4+)-NH3-P
758.26007	118.4
759.43097	577.8	y (31) (5+)-NH3, y (19) (3+)-P, y (31) (5+)-H2O, b (19) (3+)-NH3, b (38) (6+)-H2O-P, b (19) (3+)-H2O, b (38) (6+)-NH3-P
760.15771	78.6
760.88849	96.5
761.83551	42.4
763.10114	425.1	y (31) (5+)
764.35797	103.6
765.06195	165.6	b (19) (3+)
766.51611	410.7	[M+6H] (6+)-H2O-2P, [M+6H] (6+)-NH3-2P, b (26) (4+)-P
767.92035	100.0
769.10394	289.1	y (37) (6+)-H2O, y (32) (5+)-H2O-P, y (37) (6+)-NH3, y (32) (5+)-NH3-P, y (13) (2+)-H2O-P, y (13) (2+)-NH3-P
769.88300	201.1
770.64569	229.8	b (33) (5+)-NH3-P, b (34) (5+)-NH3-2P, b (34) (5+)-H2O-2P, [M+6H] (6+)-2P, b (32) (5+)-NH3, b (33) (5+)-H2O-P, b (32) (5+)-H2O
771.85583	262.9	y (38) (6+)-NH3-P, y (37) (6+), y (38) (6+)-H2O-P
772.91986	324.6	y (32) (5+)-P
774.16302	358.9	b (32) (5+), b (34) (5+)-2P, b (33) (5+)-P, y (38) (6+)-P
775.06018	129.1	b (38) (6+)-NH3, b (20) (3+)-H2O-P, b (38) (6+)-H2O, b (20) (3+)-NH3-P
776.81250	1126.3	b (13) (2+)-NH3, b (14) (2+)-H2O-P, b (13) (2+)-H2O, b (27) (4+)-NH3-P
777.58557	107.6
778.29932	146.8	y (13) (2+)-P, b (38) (6+), b (14) (2+)-NH3-P
779.16565	70.0
779.96704	117.6
780.57568	191.5	b (27) (4+)-P
781.28387	410.6	[M+6H] (6+)-NH3-H2O-P, y (25) (4+)-H2O, b (20) (3+)-P
782.53094	134.1	y (25) (4+)-NH3, y (26) (4+)-NH3-P, y (26) (4+)-H2O-P
783.37573	40.6
784.35742	392.6	[M+6H] (6+)-NH3-P
785.30438	286.3	y (19) (3+)-H2O, b (13) (2+), y (19) (3+)-NH3
786.12384	53.5
787.15485	117.8
787.83923	143.8	y (38) (6+)-H2O, y (38) (6+)-NH3
788.76001	43.6
789.65167	238.0	y (12) (2+)-NH3, b (33) (5+)-NH3, y (32) (5+)-H2O, b (34) (5+)-H2O-P, b (33) (5+)-H2O, y (32) (5+)-NH3, y (12) (2+)-H2O
790.97833	216.6	b (34) (5+)-NH3-P, y (19) (3+), y (38) (6+), b (26) (4+)
792.81006	151.6	y (32) (5+)
793.56610	183.1	b (28) (4+)-H2O-2P, b (33) (5+), b (28) (4+)-NH3-2P, b (34) (5+)-P
794.66187	65.2
796.22906	13.0
797.09570	8.4
799.97821	20.2
801.73865	18.4
804.90063	25.3
807.34613	7.5
807.95490	5.1
810.97296	29.8
813.72449	47.1
814.91107	78.6
820.02588	31.0
821.13757	25.5
822.33551	13.5
823.32654	19.3
825.10687	30.9
825.90387	56.2
827.56158	21.8
828.63226	45.9
829.40210	35.4
831.09772	74.9
831.72552	56.0
832.45721	26.9
833.38593	10.7
835.63397	178.6	b (7) (1+)-NH3, b (7) (1+)-H2O, b (14) (2+)
836.38361	51.2
837.29224	21.6
839.23535	51.7
840.02118	53.4
842.71655	30.8
843.61786	40.9
844.44562	104.7
845.46399	255.2	y (21) (3+)-P, b (29) (4+)-H2O-P, b (21) (3+)-NH3, b (29) (4+)-NH3-P, b (21) (3+)-H2O, y (35) (5+)-P
846.24976	83.4
847.24042	14.6
848.20673	19.0
848.88348	16.6
850.36395	73.8
851.67279	2.1
852.62030	31.2
853.45123	96.6
854.60779	56.8
855.67560	13.7
856.80780	23.1
857.44183	17.4
858.66431	21.5
859.61639	33.3
862.28473	11.2
863.45990	6.4
864.42865	58.6
865.44623	5.3
866.74927	12.5
868.10571	2.7
868.80750	3.9
871.01520	37.1
873.93292	197.5	y (22) (3+)-P
875.22797	110.7
876.07355	38.0
876.83398	19.3
878.61389	19.5
879.92499	330.3
880.64191	65.0
881.38898	15.6
882.99396	7.0
884.63873	33.0
885.68524	80.1
886.60394	127.7	y (15) (2+)-NH3-P, y (37) (5+)-2P, y (15) (2+)-H2O-P, b (31) (4+)-2P
887.38806	107.8
888.22058	53.1
889.69519	38.4
890.93872	4.9
892.10406	29.8
893.06915	18.8
894.67480	6.7
895.31934	52.5
898.12347	132.1	b (37) (5+)-NH3, b (37) (5+)-H2O
899.38062	82.4
900.65814	30.5
902.08185	231.1	y (22) (3+)-NH3, b (37) (5+)
903.24640	331.0	y (37) (5+)-H2O-P, b (8) (1+)-P, b (30) (4+)-NH3, b (30) (4+)-H2O, y (37) (5+)-NH3-P
904.34845	74.3
905.15546	52.0
906.02222	3.8
907.25055	17.8
908.33527	2.7
909.52222	106.2
910.39276	47.3
911.23944	18.9
913.11938	25.9
914.11200	52.8
915.11035	17.5
917.43903	5.1
918.45313	69.6
919.20923	40.9
920.31372	57.1
921.17743	171.9	y (30) (4+)-NH3, y (30) (4+)-H2O
922.63873	154.3	y (37) (5+)-NH3, y (37) (5+)-H2O
923.72833	64.2
925.01904	557.7	y (30) (4+), y (31) (4+)-H2O-P, y (38) (5+)-H2O-P, y (31) (4+)-NH3-P
925.83527	131.4	y (37) (5+), y (38) (5+)-NH3-P
926.76422	19.8
927.43378	7.5
928.43768	11.7
929.11749	71.3
929.84546	220.3	b (38) (5+)-NH3, b (38) (5+)-H2O, y (31) (4+)-P, y (38) (5+)-P
931.19360	50.2
932.83600	11.4
935.55200	62.9
936.53949	21.6
937.56866	25.2
938.81500	6.9
939.96387	22.2
941.96735	71.9
942.74927	45.4
944.05078	134.5	y (15) (2+)
945.07294	189.1	y (38) (5+)-H2O, y (23) (3+), y (7) (1+), y (38) (5+)-NH3
946.50366	236.1
948.90356	549.5	y (38) (5+), y (31) (4+)-H2O, y (31) (4+)-NH3
949.96442	41.7
950.93060	32.6
952.51764	383.4
953.42218	647.6	y (31) (4+)
954.30121	93.0
955.73981	49.0
957.66559	145.2
958.46118	97.9
959.36792	7.0
960.50787	49.5
961.74603	25.4
962.97052	46.6
963.70941	33.4
964.38409	112.5
965.12909	42.9
966.26532	36.7
968.23932	5.6
969.46265	96.4
970.18427	456.5	b (24) (3+)-H2O, b (24) (3+)-NH3
971.41553	288.1	b (25) (3+)-P
972.33783	15.7
973.01666	23.6
974.52545	46.2
975.35956	13.6
976.62238	26.4
978.28253	18.8
979.89801	38.8
981.11847	18.8
981.94977	102.8
983.39667	909.3	b (8) (1+)-NH3
984.46899	380.4
985.65796	123.2	y (32) (4+)-H2O, y (32) (4+)-NH3
986.77441	61.6
987.79047	133.3	y (24) (3+)-NH3, y (24) (3+)-H2O, b (34) (4+)-H2O-P, b (33) (4+)-H2O, b (34) (4+)-NH3-P, y (16) (2+)-P, b (33) (4+)-NH3
988.63898	57.2
989.97266	12.8
991.50586	41.4
992.54755	23.1
993.71313	28.8
996.22852	49.9
997.01630	55.0
997.90479	264.0	b (9) (1+)-H2O-P, b (9) (1+)-NH3-P, y (33) (4+)-H2O-P, b (17) (2+)-P, y (33) (4+)-NH3-P
998.83978	19.7
999.55548	10.3
1000.51996	11.2
1001.23712	4.7
1002.17780	19.2
1003.80817	245.1	b (35) (4+)-2P
1004.72241	79.3
1005.62207	20.5
1006.84686	124.9
1007.55688	26.4
1008.91724	28.5
1011.08014	7.7
1011.80444	9.2
1013.14288	4.1
1014.36835	5.3
1015.72314	26.9
1016.99408	33.3
1018.43011	1.9
1019.71259	45.4
1022.05664	6.6
1022.98944	4.6
1024.88123	23.7
1025.76685	32.0
1027.06213	11.5
1028.05286	10.1
1029.58069	103.2
1030.42554	60.2
1031.05139	19.4
1032.33398	6.8
1033.45667	41.6
1034.85840	191.4	b (27) (3+)-H2O-P, b (27) (3+)-NH3-P
1035.76648	236.2
1036.41895	29.5
1037.64966	20.2
1038.82983	20.1
1039.56799	5.3
1040.87073	43.7
1041.59155	61.2
1042.28235	50.6
1043.15369	15.1
1044.08252	15.9
1046.40027	12.2
1050.33508	9.9
1052.26929	251.3	y (35) (4+)-NH3-P
1053.60791	83.1
1055.07739	30.1
1056.79358	39.0
1060.57312	62.8
1061.36145	12.9
1062.48657	27.7
1063.34326	9.0
1064.61719	19.9
1065.38171	49.8
1066.00378	10.8
1066.91821	16.4
1067.72913	20.2
1071.44604	24.5
1073.26831	16.2
1073.96948	44.3
1075.71082	10.3
1076.83618	15.4
1077.85632	24.6
1078.55798	4.7
1079.62134	34.2
1080.34387	53.4
1081.02905	23.1
1081.81128	13.6
1083.10107	15.8
1084.27551	11.7
1086.89624	47.8
1088.38049	32.7
1089.83459	24.9
1090.85669	36.4
1091.88794	26.0
1093.71973	12.6
1094.42065	16.9
1095.10059	52.2
1096.64502	57.8
1098.08594	57.2
1099.01819	9.0
1100.26538	15.6
1101.01587	3.4
1102.17651	32.0
1103.49878	19.5
1106.06750	26.2
1107.43445	36.3
1108.75500	6.7
1112.60889	52.9
1113.35254	2.6
1114.63159	9.0
1115.42297	23.2
1118.23035	34.3
1118.85156	10.2
1119.52075	19.0
1120.81335	26.9
1122.73792	5.1
1123.66699	5.1
1124.53467	11.6
1129.40173	4.1
1130.13733	80.9
1131.20483	6.9
1132.68042	35.6
1133.32397	5.1
1134.09375	11.3
1134.99976	24.3
1138.02588	30.1
1141.45508	30.9
1142.74805	23.4
1144.36243	8.1
1145.48181	11.2
1147.29785	7.1
1148.40894	7.5
1149.04846	15.7
1156.42700	32.5
1157.14441	14.1
1158.26025	5.1
1159.48792	8.5
1161.10425	47.4
1161.75562	44.2
1164.32629	13.2
1165.13330	39.0
1167.21399	65.5
1167.91882	24.6
1169.48975	28.2
1170.49524	50.2
1171.63647	12.4
1172.67578	11.1
1173.41736	12.0
1174.34607	10.4
1175.23608	7.0
1175.99805	9.3
1177.39185	19.3
1178.21680	25.1
1181.08240	38.5
1182.10889	18.3
1183.60706	36.0
1185.26050	30.0
1188.21167	32.4
1189.02393	46.8
1189.73877	9.8
1190.49097	59.3
1191.36633	4.9
1192.19971	73.5
1193.33203	87.8
1193.95728	5.9
1194.76465	15.2
1197.42798	9.5
1198.10510	6.4
1199.88354	7.7
1201.95496	12.3
1204.80164	11.2
1207.52393	6.2
1212.06934	32.6
1213.45850	1.9
1216.28650	6.0
1219.62830	95.2
1220.34253	27.1
1221.07703	25.2
1224.51855	45.6
1226.19775	10.5
1227.33875	131.7	y (30) (3+)-NH3, b (10) (1+), y (30) (3+)-H2O
1228.10815	32.4
1230.46265	13.7
1232.71362	64.7
1233.33838	535.0	y (31) (3+)-NH3-P, y (31) (3+)-H2O-P, y (30) (3+)
1234.18494	4.0
1238.95642	235.7	y (31) (3+)-P
1239.65369	115.9
1240.37244	30.8
1242.79016	15.7
1246.62830	9.0
1248.39063	4.5
1250.16394	3.0
1254.95081	10.6
1255.83459	12.9
1258.23279	10.1
1259.50012	20.2
1262.28162	41.7
1263.43799	38.6
1264.95215	31.3
1267.38550	9.1
1270.15002	4.3
1271.13171	19.1
1271.83997	5.5
1272.53186	14.0
1273.41052	2.9
1275.44543	5.6
1276.96741	17.7
1278.19739	14.5
1283.57507	45.2
1284.48914	11.1
1286.23755	12.5
1287.58508	35.4
1295.47302	4.1
1297.08594	73.8
1298.63757	6.5
1300.73669	13.0
1302.68152	4.1
1306.49255	4.0
1308.88806	3.8
1311.24902	12.8
1314.60535	12.1
1316.34216	18.8
1317.10632	8.6
1320.68860	35.2
1321.71350	9.5
1325.25476	11.9
1332.48950	37.8
1333.31006	15.1
1334.75391	14.2
1336.01843	14.0
1343.07300	13.1
1344.57739	6.4
1348.12000	13.2
1354.38293	10.7
1355.22327	49.9
1356.30554	15.7
1357.90247	18.6
1359.22815	6.4
1360.41992	11.2
1362.58252	21.3
1369.42212	27.9
1372.78882	10.5
1374.60156	12.1
1376.27966	5.3
1377.19690	14.8
1379.75891	2.5
1384.20325	13.3
1385.03479	12.7
1387.21448	6.2
1391.66492	17.6
1402.10876	3.2
1403.18274	4.3
1406.38953	8.5
1410.45056	1.7
1414.33435	8.4
1430.60828	3.2
1432.86572	5.6
1434.45935	21.4
1441.59387	4.7
1442.70630	9.5
1443.51172	7.9
1454.61707	19.7
1456.66931	6.7
1457.43311	2.7
1459.75415	28.7
1460.38269	15.8
1466.88684	12.4
1467.55115	13.3
1475.12378	7.3
1480.84753	6.0
1489.53442	10.1
1496.55457	22.0
1505.21057	14.2
1513.37939	16.6
1525.49890	5.8
1538.91003	4.0
1548.48645	6.5
1549.63525	9.9
1550.89185	13.0
1556.73157	11.1
1561.99512	16.8
1566.57556	3.0
1575.49915	13.5
1576.36389	12.8
1578.81213	5.2
1580.55591	14.7
1581.50085	37.6
1582.58020	19.4
1583.86499	32.5
1601.18970	10.8
1641.63855	3.0
1652.05530	27.5
1662.28821	4.9
1671.45837	3.4
1689.58069	3.8
1708.58630	15.8
1715.65979	8.8
1741.69080	8.8
1835.17273	14.5
1836.32410	8.4
1849.60278	13.9
1870.66663	11.2
1871.79895	7.7
1924.34827	14.3
1930.99292	4.3
1961.31921	9.5
1993.09802	7.1
