# Supplementary material for: Phosphoproteomic Analysis of Platelets Activated by Pro-Thrombotic Oxidized Phospholipids and Thrombin
Source: PLoS One. 2014 Jan 6;9(1):e84488. doi: 10.1371/journal.pone.0084488 (PMC3882224; doi:10.1371/journal.pone.0084488)
Supplement: Annotated Spectra S1 — (ZIP) [file pone.0084488.s004.zip › ALSCPGQPSNCVTIPR_-21_2_74909.txt]

m/z	i	matches
263.22513	197.8
264.26321	63.4
268.93002	20.6
273.19305	238.8
274.13757	52.4
286.25568	93.5
287.31665	39.6
291.46173	75.7
292.37521	64.1
304.28717	1004.5
305.19058	80.6
307.49200	45.8
308.23181	11.1
313.22827	31.6
317.55768	71.4
318.40112	224.9
327.68088	94.2
331.09674	36.0
335.28888	6294.0
336.19760	604.2
337.25333	158.7
360.08496	98.5
367.31897	64.9
371.21310	21.7
405.30804	17.0
406.24011	113.3
411.12683	26.4
415.27966	276.7
417.51141	46.6
433.22504	2710.6
434.15680	305.5
435.43872	27.7
464.28680	52.3
474.60809	55.9
486.69836	73.6
500.34930	51.2
501.28522	33.3
518.32373	55.7
530.22949	25.3
531.49634	15.9
534.33649	39.7
541.42804	21.7
543.32843	26.7
547.01642	89.0
556.50574	80.3
558.46130	19.3
571.25653	110.1
572.27618	48.8
579.43970	40.5
586.47125	35.7
587.42285	26.9
589.42993	153.8
595.05060	51.4
600.33698	122.5
607.33472	56.4
608.52850	48.8
613.32391	125.8
614.19940	21.6
615.44244	47.6
617.07269	365.9
618.17670	108.2
618.89130	48.0
623.90753	91.3
626.81744	20.7
628.41687	19.4
630.28217	53.5
631.40448	1876.3
632.33771	249.1
633.76727	68.9
635.93024	114.7
646.13745	154.0
647.57397	122.2
648.35046	27.7
656.97754	154.8
665.92682	148.4
671.71704	9.9
676.33752	42.3
677.53955	17.0
684.14264	307.6
684.86359	17.2
687.89502	105.6
690.07867	228.5
691.89984	104.9
693.39587	42.2
694.49854	18.2
696.42645	394.6
697.49847	465.0
698.63947	452.3
699.48615	230.0
701.70996	66.3
703.75012	32.4
705.19049	5623.1
706.14056	993.3
707.63483	46.0
710.30377	14.6
711.25897	134.1
713.94183	28741.6	b (7) (1+)
714.65100	24922.9
716.27142	342.1
717.62811	84.5
718.45026	75.8
719.34406	105.8
726.24713	1559.7
727.44427	499.5
728.35052	217.4
729.14526	76.1
733.47687	31.4
735.47742	81.8
738.14252	237.9
740.20062	79.6
741.38300	321.3
742.33118	115.8
744.11884	17.0
745.05481	231.0
746.39032	871.5
747.26221	1261.6
747.90839	26.8
752.56567	13.7
754.10815	2257.1
755.59076	4528.3
756.61334	1014.5
761.65802	136.6
763.24213	154.4
764.62152	522.7
770.04761	48.6
772.55792	50.3
773.34796	83.1
778.05463	157.3
779.84857	128.7
781.41943	39.1
782.51117	130.1
783.48041	49.9
786.16125	14.7
787.65118	510.4
789.93427	94.5
791.18817	89.0
795.22101	1315.6
795.82666	180.5
796.44208	1558.7
797.51764	64.2
798.43781	423.5
802.34100	34.8
804.29889	1285.6
805.24451	757.5
807.31854	30.4
810.31036	23.1
811.24945	344.9
812.54169	27.6
813.43817	488.5
814.45605	220.8
817.56982	191.0
819.68414	445.4
820.39484	183.7
821.71039	20.5
823.59662	154.2
824.88739	242.2
826.54095	277.1
827.53461	24.1
828.34772	254.4
830.96954	435.9
833.66949	1400.7
834.68127	198.2
835.34711	14.9
836.73932	113.4
838.84631	447.1
839.99915	375.2
840.60291	143.9
842.65692	84.3
843.86688	857.5
844.60138	29.3
846.22833	63.2
847.07196	38.9
848.08978	1741.5
848.87579	2668.4
849.86700	307.5
851.66046	287.6
852.56720	405.3
853.54181	638.5
854.98578	62.9
856.31030	2233.9
857.43634	749.7
858.23517	123.6
860.93036	4853.1
861.69287	9663.8	b (9) (1+)-H2O-P, [M+2H] (2+)-NH3-P, [M+2H] (2+)-H2O-P
863.02814	211.4
864.14313	50.5
865.70410	53.4
866.64795	59.6
867.28400	20.6
870.21307	100572.7	[M+2H] (2+)-P
871.06366	24074.7
872.29718	501.8
873.14105	153.0
873.98920	199.5
875.52179	381.2
876.27460	22.2
879.09076	3326.9
880.13635	968.9
881.26147	84.2
883.68329	129.0
884.50586	261.2
888.12433	405.9
889.25720	549.5
890.20721	30.9
892.73273	1853.0
893.98029	324.9
895.52399	171.5
896.86578	1509.6
897.68042	1863.6
898.63287	33.1
900.87067	2031.6
901.72552	2129.6
902.49200	109.4
904.09222	206.2
904.81458	237.8
907.12103	127.9
908.28839	46.3
909.84833	676.7
910.57861	369.3
911.43408	95.0
928.36273	41.7
929.60406	42.9
934.99042	49.0
936.32788	26.5
937.45001	129.0
939.12689	36.9
947.43085	23.0
948.23779	13.9
952.29340	45.3
953.32813	305.1
954.53802	59.7
955.78729	25.3
957.72192	43.9
962.46680	75.8
963.44702	193.5
964.26202	34.6
965.26245	46.4
966.19049	35.7
975.01422	115.2
977.18207	82.5
978.11749	33.4
981.39032	1592.2
982.51563	498.6
983.32257	258.5
986.37799	35.9
987.55267	108.7
994.64264	23.6
998.51910	22.7
999.77594	22.8
1001.49463	90.7
1005.47198	47.2
1006.19476	100.3
1008.32098	74.6
1009.48700	76.7
1013.61987	33.4
1014.76337	48.8
1017.50677	43.1
1018.41046	67.9
1024.44763	1812.4
1025.45728	1175.5
1026.72717	100.9
1028.44006	46.5
1034.72327	14.9
1035.63733	34.8
1037.16101	133.0
1039.51355	370.2
1040.21436	15.8
1040.89294	108.8
1043.83838	87.8
1051.75977	91.7
1054.62109	59.4
1055.51135	105.0
1056.40723	25.8
1060.40137	16.1
1062.47339	140.8
1072.47839	16.1
1074.45203	51.2
1075.83203	78.1
1076.51013	80.6
1078.56897	14.0
1080.15186	23.6
1080.86523	57.1
1083.85461	84.3
1086.27124	64.2
1092.50903	118.2
1093.26331	164.1
1094.12207	70.1
1095.61584	257.8
1104.58374	17.0
1105.68359	63.3
1107.25391	70.3
1108.35559	308.2
1111.55762	1310.8
1112.52881	695.2
1113.68201	153.6
1115.59717	82.3
1116.54639	95.0
1118.75671	67.7
1122.75586	61.8
1123.65234	616.2
1124.58984	631.3
1125.84229	404.1
1126.65869	89.4
1127.71313	34.9
1128.54260	74.7
1133.40479	13.5
1135.18945	89.1
1138.74805	42.4
1143.45557	45.1
1151.41919	12.3
1153.74683	26.5
1155.61548	34.6
1162.77026	74.9
1164.18591	22.8
1168.79663	112.4
1173.41492	37.1
1174.91772	106.6
1182.94958	52.4
1188.48291	149.0
1189.27893	27.4
1190.52612	38.2
1191.47534	171.3
1192.56604	173.4
1193.81580	85.9
1206.29529	1063.9
1207.47925	1032.2
1208.58337	210.2
1210.63232	431.2
1211.58057	307.2
1212.85864	13.5
1213.56262	118.6
1214.58044	44.3
1215.50488	96.0
1220.68994	53.6
1224.53247	63.0
1225.64551	132.4
1230.51147	89.9
1231.46606	13.4
1235.68359	103.3
1248.20105	33.4
1249.79248	66.6
1251.33691	57.2
1252.43396	389.3
1253.40649	782.0
1254.52234	110.5
1269.34656	15.9
1270.50488	208.7
1272.59265	23.0
1279.58801	24.1
1283.77197	18.3
1284.89001	45.9
1291.84607	52.5
1293.56885	26.7
1296.41479	48.4
1304.77722	159.6
1305.69849	124.2
1306.31543	47.8
1306.96570	37.0
1307.63831	180.4
1308.71667	338.0
1322.61755	38.2
1324.95898	7.5
1333.13586	31.3
1337.77783	13.3
1343.92957	35.9
1345.45935	26.5
1348.83411	46.6
1361.80115	47.7
1362.55823	12.3
1368.73901	14.7
1370.48694	54.7
1377.44592	25.1
1386.65027	1203.8
1387.61926	803.9
1388.73083	645.7
1389.40552	33.3
1390.19153	18.1
1391.69641	27.7
1400.03943	52.3
1404.64355	17498.5
1405.65674	10167.5	y (12) (1+)
1406.65100	3708.4
1407.75574	308.9
1408.46875	71.1
1410.12805	364.3
1414.54346	25.2
1415.18115	18.3
1416.41846	104.9
1417.81274	18.2
1419.30664	61.6
1420.66919	46.4
1422.97083	33.7
1423.64795	53.4
1427.44861	93.0
1428.65649	54.3
1435.55249	457.3
1436.71765	621.4
1438.00940	120.6
1446.93091	16.9
1448.46472	75.8
1451.31372	86.0
1453.73279	161.1
1455.74866	240.8
1470.68909	62.1
1472.54712	114.9
1490.72473	74.9
1491.75854	105.2
1492.58923	60.7
1499.22217	36.3
1506.26355	28.8
1507.56360	186.7
1508.59253	22.8
1509.23425	59.3
1510.03015	88.6
1510.99500	69.2
1515.44226	273.6
1516.78516	278.2
1517.67664	98.7
1526.76990	20.5
1529.46008	54.6
1533.41638	956.9
1534.57361	523.2
1535.39734	466.2
1536.15833	33.4
1546.55701	47.5
1553.54663	75.9
1564.58618	99.2
1565.88977	306.3
1566.79785	40.4
1567.69031	89.2
1583.40613	160.1
1584.09509	7.0
1590.81506	57.6
1600.51245	61.2
1601.96155	18.2
1607.84314	59.7
1616.69104	26.4
1618.63318	40.4
1619.55530	39.6
1644.85730	65.7
1645.62439	53.5
1646.67322	56.0
1648.50903	60.8
1662.66333	826.9
1663.69348	502.6
1664.58240	101.7
1674.73462	40.9
1680.19446	31.1
1681.44653	62.0
