# Supplementary material for: Phosphoproteomic Analysis of Platelets Activated by Pro-Thrombotic Oxidized Phospholipids and Thrombin
Source: PLoS One. 2014 Jan 6;9(1):e84488. doi: 10.1371/journal.pone.0084488 (PMC3882224; doi:10.1371/journal.pone.0084488)
Supplement: Annotated Spectra S2 — (ZIP) [file pone.0084488.s005.zip]

Archive with 999 entries (999 files):
- IYQFTAASPK_-2_2_37643.txt
- IYQFTAASPK_-3_2_34389.txt
- IYQFTAASPK_-4_2_37956.txt
- IYQFTAASPK_-5_2_32163.txt
- IYQFTAASPK_-22_2_66205.txt
- IYQFTAASPK_-23_2_67259.txt
- IYQFTAASPK_-24_2_69640.txt
- IYQFTAASPK_-25_2_66829.txt
- IYTQQIQSK_-24_2_73808.txt
- EFITGDVEPTDAESEWHSENEEEEK_-6_2_95201.txt
- EFITGDVEPTDAESEWHSENEEEEK_-7_2_85850.txt
- EFITGDVEPTDAESEWHSENEEEEK_-11_2_86809.txt
- EFITGDVEPTDAESEWHSENEEEEK_-14_2_122191.txt
- EFITGDVEPTDAESEWHSENEEEEK_-15_2_122497.txt
- EFITGDVEPTDAESEWHSENEEEEKLAGDMK_-2_2_72176.txt
- EFITGDVEPTDAESEWHSENEEEEKLAGDMK_-6_2_108322.txt
- EFITGDVEPTDAESEWHSENEEEEKLAGDMK_-6_2_112077.txt
- EFITGDVEPTDAESEWHSENEEEEKLAGDMK_-7_2_89270.txt
- EFITGDVEPTDAESEWHSENEEEEKLAGDMK_-7_2_93317.txt
- EFITGDVEPTDAESEWHSENEEEEKLAGDMK_-10_2_91833.txt
- EFITGDVEPTDAESEWHSENEEEEKLAGDMK_-10_2_95514.txt
- EFITGDVEPTDAESEWHSENEEEEKLAGDMK_-11_2_90249.txt
- EFITGDVEPTDAESEWHSENEEEEKLAGDMK_-11_2_94438.txt
- EFITGDVEPTDAESEWHSENEEEEKLAGDMK_-14_2_139056.txt
- EFITGDVEPTDAESEWHSENEEEEKLAGDMK_-16_2_120078.txt
- EFITGDVEPTDAESEWHSENEEEEKLAGDMK_-17_2_128296.txt
- EGEEPTVYSDEEEPKDESAR_-2_2_36923.txt
- EGEEPTVYSDEEEPKDESAR_-3_2_33669.txt
- EGEEPTVYSDEEEPKDESAR_-4_2_37366.txt
- EGEEPTVYSDEEEPKDESAR_-5_2_31593.txt
- EGEEPTVYSDEEEPKDESAR_-6_2_69401.txt
- EGEEPTVYSDEEEPKDESAR_-7_2_50212.txt
- EGEEPTVYSDEEEPKDESAR_-10_2_52533.txt
- EGEEPTVYSDEEEPKDESAR_-11_2_51761.txt
- EGEEPTVYSDEEEPKDESAR_-14_2_85682.txt
- EGEEPTVYSDEEEPKDESAR_-15_2_85756.txt
- EGEEPTVYSDEEEPKDESAR_-16_2_77121.txt
- EGEEPTVYSDEEEPKDESAR_-17_2_84337.txt
- EGEEPTVYSDEEEPKDESAR_-22_2_66475.txt
- EGEEPTVYSDEEEPKDESAR_-23_2_67676.txt
- EGEEPTVYSDEEEPKDESAR_-24_2_69700.txt
- EGEEPTVYSDEEEPKDESAR_-25_2_67448.txt
- EGGQYGLVAACAAGGQGHAMIVEAYPK_-9_2_146399.txt
- EGILNDDIYCPPETAVLLASYAVQSK_-6_2_148155.txt
- EGILNDDIYCPPETAVLLASYAVQSK_-7_2_129780.txt
- EGILNDDIYCPPETAVLLASYAVQSK_-8_2_142407.txt
- EGILNDDIYCPPETAVLLASYAVQSK_-9_2_131990.txt
- EGILNDDIYCPPETAVLLASYAVQSK_-10_2_131690.txt
- EGILNDDIYCPPETAVLLASYAVQSK_-11_2_130712.txt
- EGILNDDIYCPPETAVLLASYAVQSK_-12_2_128753.txt
- EGILNDDIYCPPETAVLLASYAVQSK_-13_2_132791.txt
- EGILNDDIYCPPETAVLLASYAVQSK_-18_2_157164.txt
- EGILNDDIYCPPETAVLLASYAVQSK_-19_2_158345.txt
- EGILNDDIYCPPETAVLLASYAVQSK_-20_2_154521.txt
- EGILNDDIYCPPETAVLLASYAVQSK_-21_2_158057.txt
- EGPVEIGLPCSIK_-12_2_87888.txt
- EGPVEIGLPCSIK_-13_2_91662.txt
- EGPVEIGLPCSIK_-18_2_118173.txt
- EGPVEIGLPCSIK_-19_2_119258.txt
- EGQPSPADEKGNDSDGEGESDDPEK_-6_2_59669.txt
- EGQPSPADEKGNDSDGEGESDDPEK_-7_2_48276.txt
- EGQPSPADEKGNDSDGEGESDDPEK_-10_2_50773.txt
- EGQPSPADEKGNDSDGEGESDDPEK_-11_2_48558.txt
- EHNSMWASLSSPDAEAVEPDFSSIER_-6_2_113533.txt
- EHNSMWASLSSPDAEAVEPDFSSIER_-6_2_127825.txt
- EHNSMWASLSSPDAEAVEPDFSSIER_-7_2_104429.txt
- EHNSMWASLSSPDAEAVEPDFSSIER_-7_2_108959.txt
- EHNSMWASLSSPDAEAVEPDFSSIER_-10_2_96754.txt
- EHNSMWASLSSPDAEAVEPDFSSIER_-10_2_111112.txt
- EHNSMWASLSSPDAEAVEPDFSSIER_-11_2_105546.txt
- EHNSMWASLSSPDAEAVEPDFSSIER_-11_2_110086.txt
- EHNSMWASLSSPDAEAVEPDFSSIER_-14_2_140326.txt
- EHNSMWASLSSPDAEAVEPDFSSIER_-14_2_145023.txt
- EHNSMWASLSSPDAEAVEPDFSSIER_-15_2_161452.txt
- EHNSMWASLSSPDAEAVEPDFSSIER_-15_2_180733.txt
- EHNSMWASLSSPDAEAVEPDFSSIER_-16_2_121908.txt
- EHNSMWASLSSPDAEAVEPDFSSIER_-16_2_136259.txt
- EHNSMWASLSSPDAEAVEPDFSSIER_-17_2_139651.txt
- EHNSMWASLSSPDAEAVEPDFSSIER_-17_2_144121.txt
- EHNSMWASLSSPDAEAVEPDFSSIER_-23_2_110183.txt
- EIELLCQEHGQENDDLVQR_-14_2_107670.txt
- EIELLCQEHGQENDDLVQR_-16_2_99212.txt
- EIESQGSIPGFLISSGMSSHK_-12_2_3299.txt
- EINDVAGEIDSVTSSGTAPSTTVSTAATTPGSAIDTR_-7_2_104169.txt
- EITALAPSTMK_-6_2_5755.txt
- EITALAPSTMK_-8_2_31394.txt
- EITALAPSTMK_-8_2_73285.txt
- EITALAPSTMK_-9_2_72067.txt
- EITALAPSTMK_-12_2_67932.txt
- EITALAPSTMK_-13_2_71714.txt
- EITLLQEFGDHPNIISLLDVIR_-14_2_164581.txt
- EKAEERPTFDYLQSVLDDFYTATEGQYQQQP_-2_2_105785.txt
- EKAEERPTFDYLQSVLDDFYTATEGQYQQQP_-3_2_101727.txt
- EKAEERPTFDYLQSVLDDFYTATEGQYQQQP_-4_2_108693.txt
- EKAEERPTFDYLQSVLDDFYTATEGQYQQQP_-5_2_102523.txt
- EKAEERPTFDYLQSVLDDFYTATEGQYQQQP_-22_2_138694.txt
- EKAEERPTFDYLQSVLDDFYTATEGQYQQQP_-23_2_139504.txt
- EKAEERPTFDYLQSVLDDFYTATEGQYQQQP_-24_2_142490.txt
- EKAEERPTFDYLQSVLDDFYTATEGQYQQQP_-25_2_139492.txt
- EKEPEEELYDLSK_-2_2_55924.txt
- EKEPEEELYDLSK_-3_2_52783.txt
- EKEPEEELYDLSK_-4_2_57575.txt
- EKEPEEELYDLSK_-5_2_52098.txt
- EKEPEEELYDLSK_-22_2_85755.txt
- EKEPEEELYDLSK_-23_2_87044.txt
- EKEPEEELYDLSK_-25_2_87059.txt
- EKLCYVALDFEQEMATAASSSSLEK_-2_2_101857.txt
- EKLCYVALDFEQEMATAASSSSLEK_-3_2_89832.txt
- EKLCYVALDFEQEMATAASSSSLEK_-5_2_99017.txt
- EKLYDFVK_-5_2_48393.txt
- EKVSSIDLEIDSLSSLLDDMTK_-6_2_148385.txt
- EKVSSIDLEIDSLSSLLDDMTK_-6_2_165308.txt
- EKVSSIDLEIDSLSSLLDDMTK_-7_2_129880.txt
- EKVSSIDLEIDSLSSLLDDMTK_-7_2_147563.txt
- EKVSSIDLEIDSLSSLLDDMTK_-10_2_131740.txt
- EKVSSIDLEIDSLSSLLDDMTK_-10_2_149273.txt
- EKVSSIDLEIDSLSSLLDDMTK_-11_2_130642.txt
- EKVSSIDLEIDSLSSLLDDMTK_-11_2_147813.txt
- EKVSSIDLEIDSLSSLLDDMTK_-14_2_165901.txt
- EKVSSIDLEIDSLSSLLDDMTK_-14_2_198776.txt
- EKVSSIDLEIDSLSSLLDDMTK_-16_2_156870.txt
- EKVSSIDLEIDSLSSLLDDMTK_-16_2_175977.txt
- EKVSSIDLEIDSLSSLLDDMTK_-17_2_165325.txt
- EKVSSIDLEIDSLSSLLDDMTK_-17_2_187162.txt
- ELEDATETADAMNR_-11_2_48098.txt
- ELFDDPSYVNVQNLDK_-2_2_71889.txt
- ELFDDPSYVNVQNLDK_-4_2_74491.txt
- ELFDDPSYVNVQNLDK_-5_2_69196.txt
- ELLENPVQPINDMSYFGCLDSVMENSK_-8_2_132014.txt
- ELLENPVQPINDMSYFGCLDSVMENSK_-9_2_131099.txt
- ELSDQATASPIVAR_-8_2_67400.txt
- ELSDQATASPIVAR_-9_2_56851.txt
- ELSDQATASPIVAR_-12_2_53088.txt
- ELSDQATASPIVAR_-13_2_56690.txt
- ELSDQATASPIVAR_-18_2_82309.txt
- ELSDQATASPIVAR_-19_2_83679.txt
- ELSDQATASPIVAR_-20_2_77882.txt
- ELSDQATASPIVAR_-21_2_82401.txt
- ELSQVLTQR_-8_2_85064.txt
- ELSQVLTQR_-12_2_70107.txt
- ELSQVLTQR_-13_2_73977.txt
- ELSQVLTQR_-18_2_100219.txt
- ELSQVLTQR_-19_2_101484.txt
- ELSQVLTQR_-21_2_100537.txt
- ELYLLMEEEEINAQHSDNKACTGDSWTQNTPNEYIK_-25_2_67598.txt
- EMLASDDEEDVSSK_-2_2_38828.txt
- EMLASDDEEDVSSK_-3_2_35874.txt
- EMLASDDEEDVSSK_-4_2_39116.txt
- EMLASDDEEDVSSK_-5_2_33432.txt
- EMLASDDEEDVSSK_-8_2_56066.txt
- EMLASDDEEDVSSK_-8_2_67059.txt
- EMLASDDEEDVSSK_-9_2_51808.txt
- EMLASDDEEDVSSK_-9_2_54865.txt
- EMLASDDEEDVSSK_-12_2_47968.txt
- EMLASDDEEDVSSK_-12_2_50842.txt
- EMLASDDEEDVSSK_-13_2_51679.txt
- EMLASDDEEDVSSK_-13_2_54631.txt
- EMLASDDEEDVSSK_-18_2_64204.txt
- EMLASDDEEDVSSK_-18_2_81879.txt
- EMLASDDEEDVSSK_-19_2_65069.txt
- EMLASDDEEDVSSK_-19_2_82286.txt
- EMLASDDEEDVSSK_-20_2_58693.txt
- EMLASDDEEDVSSK_-20_2_77822.txt
- EMLASDDEEDVSSK_-21_2_64479.txt
- EMLASDDEEDVSSK_-21_2_80438.txt
- EMLASDDEEDVSSK_-23_2_69284.txt
- EMLASDDEEDVSSK_-24_2_71717.txt
- EMLASDDEEDVSSK_-25_2_69364.txt
- EMLASDDEEDVSSKVEK_-6_2_71152.txt
- EMLASDDEEDVSSKVEK_-6_2_75098.txt
- EMLASDDEEDVSSKVEK_-7_2_65638.txt
- EMLASDDEEDVSSKVEK_-10_2_68019.txt
- EMLASDDEEDVSSKVEK_-11_2_54451.txt
- EMLASDDEEDVSSKVEK_-11_2_67193.txt
- EMLASDDEEDVSSKVEK_-14_2_100925.txt
- EMLASDDEEDVSSKVEK_-15_2_101069.txt
- EMLASDDEEDVSSKVEK_-16_2_82740.txt
- EMLASDDEEDVSSKVEK_-17_2_100325.txt
- EMLASDDEEDVSSKVEK_-24_2_74732.txt
- EMSTQMSTLSQVIPMVHILNR_-14_2_237268.txt
- EMTSLRAFAIYTSISIFMNTAIPIAAVLITFVGHVSFFK_-13_2_209687.txt
- ENENIHNQNPEELCTSPTLMTSQVASEPGEAK_-14_2_108000.txt
- ENENIHNQNPEELCTSPTLMTSQVASEPGEAK_-16_2_99262.txt
- ENENIHNQNPEELCTSPTLMTSQVASEPGEAK_-17_2_107522.txt
- ENIWDGVTTKTFCGTPDYIAPEIIAYQPYGK_-6_2_134329.txt
- ENIWDGVTTKTFCGTPDYIAPEIIAYQPYGK_-7_2_125785.txt
- ENIWDGVTTKTFCGTPDYIAPEIIAYQPYGK_-10_2_127611.txt
- ENIWDGVTTKTFCGTPDYIAPEIIAYQPYGK_-11_2_126697.txt
- EPEKQQLYDIPASPK_-4_2_40580.txt
- EPEKQQLYDIPASPK_-5_2_35078.txt
- EPGEELLIPCTVYFSFLMDSR_-14_2_9380.txt
- EPLIPASPK_-8_2_65653.txt
- EPLIPASPK_-12_2_51332.txt
- EPLIPASPK_-13_2_54591.txt
- EPLIPASPK_-19_2_78991.txt
- EPTPSIASDISLPIATQELR_-8_2_127079.txt
- EPTPSIASDISLPIATQELR_-9_2_116285.txt
- EPTPSIASDISLPIATQELR_-12_2_121935.txt
- EPTPSIASDISLPIATQELR_-13_2_126037.txt
- EQDLPLAEAVRPKTPPVVIK_-6_2_95621.txt
- EQDLPLAEAVRPKTPPVVIK_-7_2_86440.txt
- EQDLPLAEAVRPKTPPVVIK_-10_2_88993.txt
- EQDLPLAEAVRPKTPPVVIK_-11_2_87839.txt
- EQDLPLAEAVRPKTPPVVIK_-14_2_122831.txt
- EQDLPLAEAVRPKTPPVVIK_-16_2_113536.txt
- EQDLPLAEAVRPKTPPVVIK_-17_2_121792.txt
- EQDSPPMKPSALDAIR_-6_2_91057.txt
- EQDSPPMKPSALDAIR_-7_2_71657.txt
- EQDSPPMKPSALDAIR_-10_2_73941.txt
- EQDSPPMKPSALDAIR_-11_2_73025.txt
- EQDSPPMKPSALDAIR_-14_2_106920.txt
- EQDSPPMKPSALDAIR_-15_2_107428.txt
- EQDSPPMKPSALDAIR_-16_2_98572.txt
- EQDSPPMKPSALDAIR_-17_2_106722.txt
- EQQAEHFLEVTVTDGGPSPK_-24_2_14917.txt
- EQTFVFTDSPDKGLQERLGSPDSSSLLQGPTLWSP_-23_2_137986.txt
- EQTYPCYSGASGLHPKNLLPK_-15_2_4913.txt
- ERLYEWISIDKDEAGAK_-22_2_88112.txt
- ERLYEWISIDKDEAGAK_-23_2_89554.txt
- ERLYEWISIDKDEAGAK_-24_2_91793.txt
- ERLYEWISIDKDEAGAK_-25_2_89340.txt
- ERPAEPLTPPPSYGHQPQTGSGESSGASGDKDHLYSTVCKPR_-2_2_51601.txt
- ERPAEPLTPPPSYGHQPQTGSGESSGASGDKDHLYSTVCKPR_-3_2_48126.txt
- ERPAEPLTPPPSYGHQPQTGSGESSGASGDKDHLYSTVCKPR_-4_2_51541.txt
- ERPAEPLTPPPSYGHQPQTGSGESSGASGDKDHLYSTVCKPR_-4_2_53441.txt
- ERPAEPLTPPPSYGHQPQTGSGESSGASGDKDHLYSTVCKPR_-5_2_47396.txt
- ERPAEPLTPPPSYGHQPQTGSGESSGASGDKDHLYSTVCKPR_-5_2_47946.txt
- ERPALALLDPQPAPWPPLSFSLSLYFLPFSVILFLVTVK_-23_2_3435.txt
- ERPISLGIFPLPAGDGLLTPDAQK_-6_2_134279.txt
- ERPISLGIFPLPAGDGLLTPDAQK_-7_2_125645.txt
- ERPISLGIFPLPAGDGLLTPDAQK_-10_2_127491.txt
- ERPISLGIFPLPAGDGLLTPDAQK_-11_2_126377.txt
- ERPISLGIFPLPAGDGLLTPDAQK_-13_2_132063.txt
- ERPISLGIFPLPAGDGLLTPDAQK_-14_2_161981.txt
- ESEDKPEIEDVGSDEEEEKKDGDK_-2_2_37996.txt
- ESEDKPEIEDVGSDEEEEKKDGDK_-3_2_34469.txt
- ESEDKPEIEDVGSDEEEEKKDGDK_-4_2_36716.txt
- ESEDKPEIEDVGSDEEEEKKDGDK_-5_2_31063.txt
- ESEDKPEIEDVGSDEEEEKKDGDK_-25_2_58727.txt
- ESFPVPTVLSPLPSPVVSSDPGSVPDGEVLQNELR_-8_2_163198.txt
- ESLKEEDESDDDNM_-8_2_56256.txt
- ESLKEEDESDDDNM_-9_2_52058.txt
- ESLKEEDESDDDNM_-12_2_48288.txt
- ESLKEEDESDDDNM_-13_2_51789.txt
- ESLKEEDESDDDNM_-18_2_64547.txt
- ESLKEEDESDDDNM_-19_2_65482.txt
- ESLKEEDESDDDNM_-21_2_64678.txt
- ESNLTSTLSGGGGGATADSLGGK_-14_2_68215.txt
- ESVSVYELVVTAR_-23_2_25788.txt
- ETPHSPGVEDAPIAK_-6_2_60819.txt
- ETPHSPGVEDAPIAK_-11_2_49768.txt
- ETPHSPGVEDAPIAK_-14_2_70463.txt
- ETPHSPGVEDAPIAK_-15_2_69724.txt
- ETPHSPGVEDAPIAK_-16_2_60945.txt
- ETPHSPGVEDAPIAK_-17_2_69355.txt
- ETTCSKESNEELTESCETK_-6_2_59699.txt
- ETTCSKESNEELTESCETK_-7_2_48151.txt
- EVEELEQLTQQLMQDMEHPQR_-6_2_129445.txt
- EVEELEQLTQQLMQDMEHPQR_-7_2_110709.txt
- EVEELEQLTQQLMQDMEHPQR_-10_2_112702.txt
- EVEELEQLTQQLMQDMEHPQR_-11_2_111786.txt
- EVEELEQLTQQLMQDMEHPQR_-14_2_163011.txt
- EVEELEQLTQQLMQDMEHPQR_-16_2_121968.txt
- EVEELEQLTQQLMQDMEHPQR_-16_2_137069.txt
- EVEELEQLTQQLMQDMEHPQR_-17_2_139971.txt
- EVEELEQLTQQLMQDMEHPQR_-17_2_161741.txt
- EVGDYGQLHETEVLLK_-4_2_69484.txt
- EVQTPQYLNPFDEPEAFVTIKDSPPQSTK_-11_2_113016.txt
- EVQTPQYLNPFDEPEAFVTIKDSPPQSTK_-14_2_148084.txt
- EVQTPQYLNPFDEPEAFVTIKDSPPQSTK_-16_2_139439.txt
- EVSSRPSTPGLSVVSGISATSEDIPNKIEDLR_-6_2_129805.txt
- EVSSRPSTPGLSVVSGISATSEDIPNKIEDLR_-7_2_110849.txt
- EVSSRPSTPGLSVVSGISATSEDIPNKIEDLR_-10_2_113112.txt
- EVSSRPSTPGLSVVSGISATSEDIPNKIEDLR_-11_2_111926.txt
- EVSSRPSTPGLSVVSGISATSEDIPNKIEDLR_-14_2_147091.txt
- EVSSRPSTPGLSVVSGISATSEDIPNKIEDLR_-16_2_138269.txt
- EVSSRPSTPGLSVVSGISATSEDIPNKIEDLR_-17_2_146331.txt
- EVTLIHSQVALADK_-12_2_21634.txt
- EVVTETLK_-6_2_22568.txt
- EVVTSEDGSDCPEAMDLGTLSGIGTLDGFR_-8_2_127619.txt
- EVVTSEDGSDCPEAMDLGTLSGIGTLDGFR_-8_2_128719.txt
- EVVTSEDGSDCPEAMDLGTLSGIGTLDGFR_-8_2_131464.txt
- EVVTSEDGSDCPEAMDLGTLSGIGTLDGFR_-9_2_126918.txt
- EVVTSEDGSDCPEAMDLGTLSGIGTLDGFR_-9_2_127676.txt
- EVVTSEDGSDCPEAMDLGTLSGIGTLDGFR_-9_2_130499.txt
- EVVTSEDGSDCPEAMDLGTLSGIGTLDGFR_-12_2_123275.txt
- EVVTSEDGSDCPEAMDLGTLSGIGTLDGFR_-12_2_127087.txt
- EVVTSEDGSDCPEAMDLGTLSGIGTLDGFR_-13_2_127397.txt
- EVVTSEDGSDCPEAMDLGTLSGIGTLDGFR_-13_2_131121.txt
- EVVTSEDGSDCPEAMDLGTLSGIGTLDGFR_-18_2_156003.txt
- EVVTSEDGSDCPEAMDLGTLSGIGTLDGFR_-19_2_157267.txt
- EVVTSEDGSDCPEAMDLGTLSGIGTLDGFR_-20_2_138313.txt
- EVVTSEDGSDCPEAMDLGTLSGIGTLDGFR_-20_2_151871.txt
- EVVTSEDGSDCPEAMDLGTLSGIGTLDGFR_-21_2_153232.txt
- EVVTSEDGSDCPEAMDLGTLSGIGTLDGFR_-21_2_156834.txt
- EYVNVSQELHPGAAK_-6_2_76396.txt
- EYVNVSQELHPGAAK_-7_2_66938.txt
- EYVNVSQELHPGAAK_-10_2_69457.txt
- EYVNVSQELHPGAAK_-11_2_68343.txt
- EYVNVSQELHPGAAK_-14_2_101997.txt
[truncated: 699 more entries]
