# Supplementary material for: Phosphoproteomic Analysis of Platelets Activated by Pro-Thrombotic Oxidized Phospholipids and Thrombin
Source: PLoS One. 2014 Jan 6;9(1):e84488. doi: 10.1371/journal.pone.0084488 (PMC3882224; doi:10.1371/journal.pone.0084488)
Supplement: Annotated Spectra S2 — (ZIP) [file pone.0084488.s005.zip › IYQFTAASPK_-2_2_37643.txt]

m/z	i	matches
175.27142	9.3
185.03723	9.9
194.94003	8.8
201.20389	7.5
202.39343	4.6
205.01485	5.3
210.36076	5.8
211.97224	9.7
214.15582	5.7
216.05209	171.7
217.09218	7.7
218.33688	8.4
222.29471	13.4
226.14404	125.7
227.33258	16.9
230.32578	18.5
231.04556	6.9
233.28467	7.9
240.23836	13.6
240.96021	4.3
244.19322	626.1	y (2) (1+)
245.21994	65.9
246.14037	5.9
248.04941	2.4
249.44032	3.5
250.35449	38.5
257.38177	5.2
258.22971	14.1
259.13879	18.6
260.95612	13.4
261.98343	29.0
265.14584	5.9
267.36520	7.0
268.43365	7.1
272.62558	2.4
276.15967	34.5
277.26263	12.3
279.37601	11.0
281.18018	18.9
282.61942	8.5
283.65729	33.3
284.37802	17.0
285.10037	40.4
287.86737	60.9
291.09393	20.2
294.74432	9.5
295.34555	22.9
298.01581	16.3
299.42303	2.2
300.07159	2.6
301.22937	23.9
302.30130	6.6
303.33319	2.4
304.16528	7.3
311.06042	16.7
313.40118	28.1
314.19244	20.4
315.34338	13.5
320.12170	6.1
322.42926	15.3
323.21570	5.2
325.11377	7.5
326.06702	15.7
327.30457	6.1
329.14777	610.2
330.09204	101.7
331.26184	1407.2	y (3) (1+)
332.39417	145.9
333.10193	6.6
337.45178	3.5
339.21167	14.8
340.04242	14.5
341.20740	34.7
342.23126	11.1
343.51385	11.1
344.27747	20.9
345.11914	31.0
346.48779	14.6
348.27051	11.6
355.23395	17.7
357.10461	2112.2	b (2) (1+)
358.12952	511.4	b (5) (2+)-H2O, b (5) (2+)-NH3
359.14880	141.7
360.32574	3.8
363.22437	6.8
365.53381	17.4
367.04913	2.6
370.37494	4.8
372.06958	102.2
373.51373	43.0
374.26605	99.4
375.13556	14.6
377.27014	10.0
378.07941	3.8
379.82361	19.1
382.18555	48.5
384.21448	364.5	y (4) (1+)-H2O
384.83008	33.7
385.51776	84.1
386.96790	4.7
387.80463	7.1
389.34381	24.0
390.37158	6.5
391.00623	14.2
393.55475	39.5
396.08160	10.4
398.29407	11.2
400.07794	115.2
400.86774	4.7
402.06415	534.8	y (4) (1+), b (6) (2+)
402.75629	7.6
403.44006	124.3
404.93079	33.3
407.19836	52.9
407.94043	27.5
408.82025	18.1
409.84668	25.4
411.30737	5.1
412.16895	2.9
413.29443	3.7
414.32092	33.1
416.40070	68.3
417.13080	10.8
418.30627	6.5
420.29065	19.4
421.25232	2.2
422.65826	6.2
423.26434	5.1
425.63733	54.0
426.29987	19.0
427.04907	11.3
428.18182	58.3
429.24200	30.1
430.06403	52.4
431.04242	30.4
432.29510	48.5
433.57416	21.7
434.85052	17.1
435.84296	4.9
437.11292	22.4
438.30359	16.2
440.04071	36.6
440.96234	8.5
442.24408	26.9
443.09637	13.6
444.58826	50.1
445.47180	16.0
446.11389	40.4
447.32135	20.1
448.21777	2.6
449.10480	32.4
450.42017	4.0
451.23370	19.3
453.03168	17.4
454.28571	42.0
455.26862	140.0
456.55243	60.9
457.19293	90.2
458.26422	78.0
459.12500	13.8
459.94409	4.0
461.19196	50.8
462.68317	22.5
463.63879	7.1
464.36859	9.0
465.11938	49.8
465.89575	19.5
467.25903	6.7
468.19427	6.8
468.95673	8.6
470.33832	7.3
473.22900	1288.6	y (5) (1+), b (8) (2+)-NH3, b (9) (2+)-NH3-P, b (8) (2+)-H2O
474.28186	279.0
475.24078	139.2
476.55945	22.0
479.47955	8.6
480.40735	14.7
481.03418	8.1
482.31812	22.0
483.99432	65.6
485.14203	1502.9	b (3) (1+)
486.23309	271.1
487.26062	64.0
488.13202	70.9
489.22815	54.3
490.36877	12.3
491.23187	33.1
493.77277	19.7
494.87170	47.9
497.05994	9.7
498.50616	99.1
499.29773	38.0
501.28461	41.7
502.28845	88.3
503.28485	128.8
504.50446	26.2
505.33380	68.8
506.65009	44.9
509.09088	111.1
509.77032	260.4
510.66248	39.1
511.36938	14.5
512.58429	91.9
513.60687	116.1
514.28638	22.5
515.31226	52.3
516.51678	27.9
519.18585	128.7
520.23883	32.1
521.25159	54.5
521.86627	80.4
522.50446	9.8
523.55878	29.2
524.81378	84.9
526.13330	92.9
527.29980	38.9
528.06256	34.7
529.44849	159.8
530.28271	60.9
531.12311	73.6
531.75031	67.8
533.03589	43.9
533.75409	28.6
534.41431	20.1
536.09540	63.1
537.35297	147.2
538.57764	146.1
539.38824	10.4
540.40338	51.7
541.26825	26.1
542.25397	22.3
543.49847	112.9
544.57025	57.9
545.38312	12.2
546.46027	93.6
547.25952	151.2
548.02777	29.6
549.49500	78.4
550.53778	102.7
551.47711	172.4
552.93964	23.8
554.45782	64.8
555.22113	70.0
556.19006	217.4	y (6) (1+)-H2O
557.23840	27.3
558.02832	146.1
559.18756	56.1
560.18915	86.3
561.60175	104.2
562.61920	110.6
563.66400	79.7
564.38495	119.7
565.36572	39.7
566.45020	32.3
567.20410	16.4
568.01801	35.8
569.70654	331.7
570.60004	580.1
571.55487	277.2
572.83966	54.2
574.29645	1726.1	y (6) (1+)
575.30823	699.4
576.59467	80.7
577.50964	92.1
578.40479	538.4
579.41248	553.8
580.33063	126.4
581.33820	79.8
582.89392	1038.9
583.67548	98.2
584.34918	119.3
585.05511	224.3
586.15845	688.4	[M+2H] (2+)-NH3-H2O
587.36584	298.7
588.22699	174.8
589.06036	19.7
590.24689	290.0
591.51611	356.8
593.12408	186.6
594.57904	4242.8	[M+2H] (2+)-H2O, [M+2H] (2+)-NH3
595.44580	950.6
596.50800	63.4
597.22162	48.5
598.78522	20.4
600.00702	6.0
600.65033	5.3
601.64496	11.3
603.81146	41.3
605.91412	2.9
609.43109	9.5
612.05554	8.9
613.41766	11.7
614.68164	27.7
616.10376	26.5
617.39185	38.3
618.55707	17.1
619.89252	59.6
620.51135	2.3
621.37402	26.7
622.21869	15.6
623.78204	45.0
624.79688	43.0
626.73938	39.3
627.38495	2.9
628.40094	38.9
629.72485	101.6
630.40497	123.3
632.16046	720.7	b (4) (1+)
633.20776	116.2
634.17017	78.0
636.05762	10.6
636.77350	12.4
639.29498	23.3
641.87885	2.9
643.45667	42.5
644.21332	6.0
645.34930	40.3
646.15448	80.8
647.22980	4.4
648.31256	34.0
648.95508	37.7
651.70966	72.4
653.00928	66.1
654.64868	60.7
655.82922	13.6
657.42010	34.6
658.36896	7.9
659.93848	37.0
661.42224	40.0
662.84344	53.0
663.68066	30.6
665.57104	25.3
666.21930	6.0
668.66711	80.2
670.01013	111.7
671.15253	27.8
672.10822	20.0
673.20935	18.3
674.48944	53.0
675.43317	49.6
676.35657	82.6
677.30609	10.4
678.02551	3.3
679.37689	57.1
680.74451	55.0
682.17468	2.0
682.83563	18.6
684.04333	42.5
685.25006	24.8
686.11481	35.3
687.68744	89.2
688.44092	28.6
689.50482	49.9
690.69208	39.2
691.46863	41.3
693.54266	61.1
694.50653	80.7
695.69171	35.6
696.90100	67.1
698.22357	129.2
699.31464	66.3
700.26154	33.7
701.42328	66.3
703.39948	152.1
704.38861	117.7
705.51935	115.6
706.43372	33.2
707.34680	7.1
709.40399	20.0
710.65033	77.3
711.86719	43.2
712.65918	17.7
713.75537	42.9
715.18494	341.2	b (5) (1+)-H2O
716.09863	140.9
717.07538	177.0
718.39850	22.4
719.26923	17.1
720.04913	24.7
721.36304	1789.7	y (7) (1+)
722.38263	735.5
723.47009	199.4
724.24847	32.5
726.29706	44.2
727.20380	61.8
728.31567	15.6
729.34143	5.6
730.64392	11.7
732.32208	32.3
733.24933	284.9	b (5) (1+)
734.30878	99.4
735.17035	39.6
736.78864	22.5
738.52075	54.6
739.79993	31.0
740.41168	17.6
741.13177	30.9
741.77716	55.6
743.01337	9.8
744.52893	42.3
745.66864	9.2
746.72119	44.2
747.45575	30.1
748.84863	44.1
752.54535	18.1
753.44812	120.7
754.62927	152.1
755.43793	5.6
757.43323	61.0
758.45959	117.7
759.11224	4.2
759.75903	67.0
760.78650	22.7
762.20996	163.5
763.30621	42.1
764.14410	41.9
765.23920	14.5
766.27411	19.3
768.13745	74.2
768.98297	70.5
771.34607	11.4
772.94110	72.7
773.60248	5.4
774.43976	17.5
775.64111	66.3
776.42303	6.7
777.57599	4.6
778.59186	54.5
781.77130	35.9
782.72516	36.5
783.73810	27.5
785.15985	15.2
786.18726	353.0	b (6) (1+)-H2O
787.27673	144.3
788.64813	102.2
790.22424	11.7
791.27618	6.6
792.07684	12.5
795.24591	15.3
796.43610	13.6
797.13135	10.0
797.83710	78.1
799.53320	2.4
802.59735	52.2
804.09882	410.6	b (6) (1+)
805.10577	95.3
806.33521	24.9
807.27979	4.4
808.33771	23.2
809.04993	37.2
809.85748	13.0
810.51874	25.5
811.45673	23.3
812.49750	29.2
813.31696	20.1
814.35388	59.0
815.76721	27.8
816.86768	58.5
817.83923	14.5
819.02148	40.3
820.13306	36.6
822.35736	32.0
822.97565	18.3
823.91766	40.8
824.68585	35.9
825.98840	77.0
829.34894	48.8
830.08307	23.5
831.47705	235.2	y (8) (1+)-H2O
832.40521	439.1	y (8) (1+)-NH3
833.35455	131.9
834.30261	50.8
835.29645	11.7
837.29401	8.6
838.28241	3.1
839.27661	31.4
840.07568	17.0
841.24725	55.6
842.03241	2.4
845.41290	19.0
847.05591	122.8
847.97607	34.3
849.34741	3230.6	y (8) (1+)
850.39795	1311.2
851.46869	387.5
854.48682	37.8
855.11377	51.0
856.12482	15.6
857.07941	348.7	b (7) (1+)-H2O
857.72528	57.0
858.35626	358.2	b (7) (1+)-NH3
859.34210	27.8
860.39386	14.8
864.16431	8.6
865.51019	25.8
867.13788	15.3
873.46283	45.9
875.26410	503.7	b (7) (1+)
876.24188	146.2
877.33276	43.4
878.28314	5.5
882.15576	11.5
883.04883	23.6
884.03778	3.1
888.20428	6.1
889.74579	27.4
890.91302	30.5
892.71899	8.7
897.19067	7.7
898.07275	10.9
899.27539	5.2
900.42236	22.2
907.00293	13.9
909.22729	11.5
911.71454	9.4
913.45892	34.2
914.81836	14.0
916.08514	15.7
916.70709	19.3
917.45825	29.6
918.42114	20.2
920.24213	3.3
920.97015	12.1
926.13281	118.7
927.14532	84.1
928.36530	26.0
929.41577	71.5
930.46338	22.5
932.26776	24.6
934.27228	26.9
935.39374	10.6
937.76923	11.5
941.55365	41.8
944.18658	396.4	b (9) (1+)-NH3-P, b (8) (1+)-H2O, b (9) (1+)-H2O-P
945.22504	241.4	b (8) (1+)-NH3
946.08441	63.1
946.99414	17.4
952.23602	7.2
953.47003	21.0
962.35724	434.6	b (8) (1+)
963.37372	73.7
964.24811	17.0
965.25726	10.2
970.26740	4.0
977.49487	4.0
978.20538	5.5
979.40216	4.0
981.25415	10.3
985.04608	8.2
988.31958	3.8
989.21075	14.3
994.20282	5.2
996.75482	38.1
998.33936	13.2
1004.07904	12.3
1010.94263	2.6
1016.19702	20.1
1017.39545	26.0
1019.30658	26.0
1022.55518	5.3
1025.86438	2.9
1027.05139	7.9
1027.95337	11.0
1028.57031	7.3
1030.45361	3.7
1031.28271	2.7
1033.00366	8.9
1042.34790	47.3
1043.06909	12.8
1044.26831	8.8
1049.18286	29.6
1050.48035	44.9
1051.44922	19.1
1052.27625	26.8
1055.63806	10.6
1056.70166	25.2
1057.59644	23.8
1059.51855	63.5
1062.49170	8.8
1063.98438	9.6
1069.85962	26.5
1073.04468	12.1
1074.36157	56.8
1075.45129	24.8
1076.27917	19.4
1080.44641	2.0
1084.33765	21.7
1086.57495	25.2
1092.33569	774.7	y (9) (1+)
1093.39197	429.4
1094.16748	84.7
1097.47278	13.8
1102.32275	34.8
1103.33643	9.9
1104.37866	9.0
1114.57703	5.3
1117.55188	11.5
1150.47119	20.5
1155.53687	10.6
