# Supplementary material for: Phosphoproteomic Analysis of Platelets Activated by Pro-Thrombotic Oxidized Phospholipids and Thrombin
Source: PLoS One. 2014 Jan 6;9(1):e84488. doi: 10.1371/journal.pone.0084488 (PMC3882224; doi:10.1371/journal.pone.0084488)
Supplement: Annotated Spectra S2 — (ZIP) [file pone.0084488.s005.zip › IYQFTAASPK_-3_2_34389.txt]

m/z	i	matches
175.43530	12.2
184.92212	6.1
188.94435	6.9
197.10370	8.7
198.13551	6.9
199.32220	5.2
204.87949	2.4
209.00415	17.4
209.62419	5.7
216.11304	146.7
217.08987	14.5
218.27457	7.8
219.20265	4.3
220.87219	13.6
221.98289	3.9
226.22598	70.2
227.10774	15.8
227.99911	16.9
229.97809	5.0
231.47887	21.4
238.03981	13.4
244.21796	358.9	y (2) (1+)
245.35469	24.9
249.19196	17.1
253.88402	5.8
255.90721	4.6
260.28384	3.0
261.23248	35.4
262.17755	15.5
270.96988	6.1
274.31067	2.6
276.17523	20.0
277.13229	17.3
279.13467	16.2
284.13593	30.6
288.33838	8.1
289.04999	4.7
290.14935	20.3
291.71619	13.0
292.57043	12.0
293.29980	3.5
295.24136	19.2
298.09821	10.4
299.16473	7.4
300.97998	53.5
302.81976	27.0
304.33643	18.3
306.09656	5.0
307.26215	5.6
310.15717	13.8
313.23108	8.4
314.21912	17.6
316.09314	14.5
322.58075	3.4
329.12140	363.6
330.11432	25.1
331.32672	907.7	y (3) (1+)
332.24194	89.5
333.03021	8.0
338.11047	3.9
339.12659	19.9
341.19708	11.5
344.34619	10.7
345.45020	15.4
347.31226	12.1
349.41852	12.8
350.22626	5.0
351.30060	5.2
354.13623	21.9
355.28314	4.9
357.12354	1173.3	b (2) (1+)
358.09167	164.2	b (5) (2+)-H2O, b (5) (2+)-NH3
359.89453	32.7
363.07880	3.0
367.32001	15.1
368.23309	5.0
369.49731	10.0
370.74396	28.8
372.08044	99.6
373.40375	24.5
374.19434	93.7
375.07495	36.6
377.25012	21.9
379.85522	26.9
382.15051	27.5
384.20990	144.5	y (4) (1+)-H2O
385.33490	82.3
387.63202	16.9
388.89313	27.5
390.39404	11.7
395.09668	19.4
397.31757	30.5
399.31299	6.3
400.35052	69.1
401.40161	14.2
402.35638	238.2	y (4) (1+), b (6) (2+)
403.35236	36.2
404.21106	5.4
405.26788	15.1
406.16284	28.5
408.38800	7.8
411.49829	8.0
412.45050	22.7
413.16705	2.2
414.21838	30.9
416.40479	110.1
417.34387	2.8
419.30188	32.2
421.06952	13.9
426.05841	21.8
428.24060	58.3
431.17395	9.9
431.97974	23.8
433.45551	14.0
434.69781	36.2
435.99298	21.8
436.82648	35.9
438.24707	40.0
438.87250	28.6
440.32019	23.6
442.32147	15.8
444.06042	21.6
445.05585	4.3
446.35016	19.2
447.18982	27.1
448.19965	3.4
450.87476	77.1
453.15826	11.8
455.13617	42.8
455.99310	38.7
456.99921	111.8
458.01031	35.9
458.64990	20.2
459.48792	10.1
461.21716	9.9
462.35205	16.4
463.50006	17.7
467.16882	27.1
468.14984	15.1
471.36304	4.6
473.37238	794.7	b (8) (2+)-H2O, b (9) (2+)-NH3-P, y (5) (1+), b (8) (2+)-NH3
474.44690	263.6
475.13367	31.5
476.27130	53.8
476.93262	2.6
478.11987	16.2
481.93658	43.3
483.31476	3.7
485.11591	918.5	b (3) (1+)
486.23315	201.4
487.32495	28.1
488.10876	16.8
490.12067	6.9
491.37067	8.0
492.79987	18.6
493.40546	9.0
494.30475	9.5
497.13892	8.2
499.51752	21.1
500.79791	48.1
501.98724	78.3
502.76410	89.4
503.51996	101.3
504.70825	26.4
505.45819	3.0
509.40161	355.6
510.10284	28.8
511.99915	28.2
513.65155	30.8
514.55151	15.1
515.57190	111.9
516.93842	14.5
519.24249	74.7
520.33038	25.7
521.16620	2.8
522.24121	21.2
523.32880	42.6
526.05377	60.8
526.68585	4.4
527.41003	10.0
529.11835	75.8
530.21228	157.7	b (9) (2+)
531.36627	74.7
532.35248	27.3
533.21527	9.4
535.16919	34.0
535.96564	29.4
536.61554	14.5
537.54498	40.0
538.26428	54.9
538.88495	31.6
540.22314	56.2
541.31207	42.6
542.35748	3.9
543.94006	80.7
545.53632	53.1
547.01178	89.5
548.12726	41.0
549.71429	44.8
550.99292	85.1
551.74225	61.6
552.37567	10.5
553.19019	14.9
554.00287	38.2
554.73541	21.7
555.97766	89.2
556.80273	60.7
557.79797	29.0
558.65039	87.3
559.40027	132.7
560.76154	36.0
561.41663	26.9
562.09369	18.8
563.59674	226.9
564.78070	57.0
565.52716	18.2
566.13562	13.2
567.18494	67.9
568.44806	104.3
569.44958	350.1
570.30951	203.1
571.30499	135.8
572.32263	54.8
573.12408	146.5
574.37067	1078.9	y (6) (1+)
575.40503	304.5
576.33087	32.1
578.02612	244.0
578.96210	610.4
580.14191	126.9
580.94446	244.1
581.79980	142.4
582.43073	2102.7
583.10791	493.4
584.25580	249.1
585.18054	232.0
585.89423	350.8	[M+2H] (2+)-NH3-H2O
586.53644	66.8
587.48639	57.2
588.60345	66.0
589.49762	103.8
590.58118	216.5
591.43933	235.8
592.27130	176.5
593.21014	306.9
594.49152	2364.9	[M+2H] (2+)-H2O, [M+2H] (2+)-NH3
595.39600	343.0
596.44641	26.0
597.36053	4.5
598.70233	4.9
603.32660	20.0
605.18500	6.3
606.31512	18.4
610.02606	3.7
611.40167	39.8
613.51520	27.4
614.26526	29.4
615.25299	4.1
618.68805	50.1
620.30511	37.9
621.24200	12.5
622.83759	10.3
625.10712	49.4
626.10938	57.0
626.76569	34.8
629.63904	17.9
630.38861	37.8
631.15637	5.0
632.18982	400.2	b (4) (1+)
633.26617	136.1
634.20667	12.9
634.93121	65.1
636.44531	28.9
637.18243	17.3
638.66565	13.4
640.48407	19.2
642.61316	5.1
643.84479	19.2
644.73383	18.0
646.39044	89.0
647.99359	25.7
648.87207	24.7
649.69708	4.9
651.54541	42.4
653.01117	34.7
653.74054	57.7
656.03265	21.7
657.09094	50.9
658.31610	125.3
659.26337	8.5
660.32159	74.0
661.47424	31.6
662.75311	94.1
664.14740	22.1
665.28680	20.9
667.23956	18.3
668.14081	3.0
669.78302	47.3
670.49957	170.3
673.24310	85.9
673.99805	43.4
675.12140	9.1
676.79486	11.7
679.28320	35.7
680.21759	5.4
682.63245	8.6
683.46198	138.2
684.64752	17.4
685.72095	48.0
687.04523	161.5
687.68903	20.4
688.46216	34.0
689.19440	3.5
691.33179	55.3
693.13080	42.9
693.75824	24.5
694.78741	2.2
695.54260	19.7
696.93585	56.5
697.97650	78.6
698.75482	61.7
699.47968	26.7
700.48132	4.1
701.96283	22.6
703.29272	218.4	y (7) (1+)-H2O
704.54614	36.4
705.39581	47.2
706.63513	20.0
710.00201	37.1
710.82654	72.8
711.74139	21.8
714.34161	21.5
715.21246	300.3	b (5) (1+)-H2O
716.26233	87.0
717.08545	31.7
718.41351	18.8
719.20599	32.8
720.39722	94.0
721.38214	908.2	y (7) (1+)
722.28888	290.3
723.55096	27.6
728.00751	79.8
728.91626	8.7
731.29620	15.0
731.97589	7.8
733.13092	121.8	b (5) (1+)
734.42126	32.9
737.96936	17.6
739.13361	19.9
741.45502	16.2
742.48138	65.8
744.63373	34.5
746.72845	33.3
747.33624	9.0
748.38885	15.2
749.25159	7.9
751.23566	24.3
752.51892	30.9
753.37653	47.9
754.16113	21.5
755.16492	11.9
756.22833	44.6
758.29498	7.1
759.33185	106.2
760.29688	30.8
762.19720	33.7
762.97644	8.4
763.57745	14.2
765.89410	23.4
767.69629	8.2
769.34161	18.8
770.30194	19.6
771.56989	28.1
773.35730	9.0
775.38660	13.2
776.16327	9.9
777.13220	9.6
778.45392	4.7
779.75043	44.3
782.39056	34.7
785.69037	22.1
786.29791	197.9	b (6) (1+)-H2O
787.14832	18.9
789.29779	7.6
790.26831	7.6
791.25665	5.9
792.18799	27.7
793.08960	45.7
795.20050	29.6
796.60333	17.1
797.20721	15.1
798.92883	49.9
800.04895	27.1
802.50055	16.7
803.15863	5.5
804.23236	192.0	b (6) (1+)
805.21576	59.4
808.94891	22.9
810.11835	15.7
812.31860	15.0
813.99408	27.8
815.29321	33.5
820.18445	7.1
821.64233	13.8
822.60858	44.8
823.39764	27.1
824.38922	16.4
827.21112	5.0
828.21631	28.6
830.40143	5.9
831.64911	122.8	y (8) (1+)-H2O
832.47357	339.7	y (8) (1+)-NH3
833.51953	86.3
838.05524	36.2
839.30902	11.4
840.18750	46.2
841.51019	20.5
842.36432	9.5
844.21124	8.0
845.63818	26.3
847.40698	45.7
849.35590	1464.8	y (8) (1+)
850.32153	526.9
851.40717	29.4
852.99579	18.1
855.26617	59.1
856.25098	29.9
857.28583	190.5	b (7) (1+)-H2O
858.32550	101.7
859.63116	78.9
861.40039	5.4
864.39423	17.4
865.37799	4.5
866.55743	11.1
869.05609	11.6
869.68652	19.7
872.86212	15.6
875.29852	305.5	b (7) (1+)
876.34320	110.7
890.04950	5.6
893.12994	19.6
895.56268	3.9
896.30011	28.7
899.15991	21.6
900.42920	10.8
901.61237	11.9
904.43927	28.2
909.07831	25.9
910.27570	14.6
911.31659	15.9
913.39648	13.6
915.02313	3.9
915.75922	11.7
917.63043	7.8
920.45111	24.0
921.58643	22.7
926.26831	50.5
927.17310	9.5
932.49152	12.7
933.63043	7.5
934.61078	20.2
935.60260	17.1
937.54272	4.1
941.06110	2.4
944.22357	239.2	b (9) (1+)-NH3-P, b (9) (1+)-H2O-P, b (8) (1+)-H2O
945.05243	119.6	b (8) (1+)-NH3
946.15411	54.8
949.63159	7.7
950.29095	8.0
952.07990	3.7
953.26440	25.9
957.33105	22.5
958.31647	12.1
959.43878	6.5
961.93408	86.5
962.55176	136.2	b (8) (1+)
963.35065	90.3
965.16876	6.4
973.70477	12.4
983.46411	17.8
990.71356	4.1
993.52313	7.5
994.34955	18.6
996.40454	19.7
998.17480	2.8
1002.27905	8.9
1003.48419	33.7
1005.73859	3.7
1011.45905	5.4
1012.53937	20.6
1014.46393	7.8
1017.42633	27.4
1021.27124	21.0
1023.64966	4.9
1040.28711	3.0
1041.37817	21.4
1044.23254	16.6
1047.92261	6.3
1049.75684	21.4
1050.41296	8.3
1052.35132	8.2
1057.60791	7.1
1058.53650	32.4
1059.42371	20.2
1066.18384	11.2
1073.11694	3.0
1074.26025	18.6
1075.27783	23.1
1080.80676	4.3
1092.33728	392.5	y (9) (1+)
1093.39624	258.3
1102.46936	14.0
1103.07642	9.7
1104.05176	4.6
1137.67566	30.6
1143.67261	1.7
1155.91223	8.1
1158.35083	11.7
