# Supplementary material for: Phosphoproteomic Analysis of Platelets Activated by Pro-Thrombotic Oxidized Phospholipids and Thrombin
Source: PLoS One. 2014 Jan 6;9(1):e84488. doi: 10.1371/journal.pone.0084488 (PMC3882224; doi:10.1371/journal.pone.0084488)
Supplement: Annotated Spectra S2 — (ZIP) [file pone.0084488.s005.zip › IYQFTAASPK_-4_2_37956.txt]

m/z	i	matches
180.85225	6.9
181.93404	3.7
183.14970	7.6
185.31339	28.5
204.08403	3.8
209.12138	38.1
210.84335	5.2
216.10616	236.8
216.95505	30.5
218.79478	4.9
222.38223	8.8
222.99580	11.5
224.24596	2.6
225.10265	35.6
226.16400	152.1
227.11116	11.0
228.13834	7.9
230.34628	3.4
231.96371	7.0
233.21588	5.3
239.20816	13.9
240.26015	29.0
244.22853	515.7	y (2) (1+)
245.33353	59.6
248.25351	8.1
249.13692	16.7
254.15166	2.8
258.24112	23.3
259.07059	3.2
260.03821	21.0
261.10602	20.4
267.58466	8.7
268.99667	6.7
270.34546	4.7
272.63330	2.7
274.05917	13.5
275.94467	47.2
277.25635	40.8
278.11493	30.8
283.17175	12.4
284.24026	29.5
286.34473	13.7
288.33722	16.8
289.08896	27.5
290.04504	16.1
291.12646	15.1
295.23581	13.6
297.07764	7.1
298.31659	12.9
299.22943	6.9
300.04547	4.9
301.07910	20.6
302.28046	15.2
304.39496	12.2
313.55566	23.2
314.23401	31.4
315.44611	3.7
316.85797	23.8
320.30594	5.8
321.55991	7.1
323.09802	6.1
324.17947	3.9
325.72247	5.8
326.34296	4.5
329.24500	560.3
330.36743	205.1
331.24463	1419.9	y (3) (1+)
332.31403	246.1
333.30109	25.5
335.18433	2.1
340.64471	9.9
341.36615	10.6
344.13049	15.5
345.33765	8.1
346.24072	22.6
347.41754	4.9
348.12646	8.1
349.01239	43.4
349.77911	11.8
351.70911	40.1
355.12805	55.4
357.10217	2166.4	b (2) (1+)
358.21448	354.4	b (5) (2+)-H2O, b (5) (2+)-NH3
359.25385	78.9
360.19287	25.7
362.21112	15.3
364.31799	5.4
366.41223	3.5
367.27930	21.5
368.61627	20.5
370.36823	4.5
372.19476	174.3
373.50006	10.4
374.21552	63.6
375.24579	42.2
377.36743	14.5
380.34467	2.8
380.98425	23.8
382.13147	24.0
382.98120	25.9
384.28687	291.0	y (4) (1+)-H2O
385.23889	114.3
386.30884	26.4
387.41443	20.5
393.80884	45.5
396.72827	9.6
399.12134	16.4
400.14532	184.7
401.82837	231.7
402.49664	308.7	b (6) (2+), y (4) (1+)
403.24530	82.1
404.45020	8.3
405.22491	9.6
409.09589	6.0
410.33588	3.0
411.51495	10.5
412.75787	2.1
413.66650	14.0
414.29816	10.5
416.52301	84.9
417.28687	7.9
418.33154	38.1
425.66168	30.4
426.38477	14.4
427.46649	11.9
428.17035	6.5
429.27692	2.6
429.98505	26.0
431.01154	23.6
432.19183	14.6
433.31274	10.1
434.19440	13.2
436.48547	23.8
439.37317	18.9
440.26807	31.0
440.99872	7.4
442.11072	27.8
442.86481	4.3
443.96613	25.0
445.49634	37.8
448.00781	59.0
451.16321	1.9
453.68463	32.8
455.08740	61.2
456.18536	52.6
457.12402	151.8
457.97742	52.7
458.88953	18.3
460.44226	1.5
462.40515	27.5
463.29327	2.7
464.74487	8.9
467.31976	12.6
468.51917	10.2
469.42493	7.2
470.34229	3.4
473.31036	1310.6	b (8) (2+)-NH3, y (5) (1+), b (8) (2+)-H2O, b (9) (2+)-NH3-P
474.26709	288.0
475.29755	72.9
476.89868	23.2
478.12976	6.6
479.17444	5.8
481.73822	5.4
482.74664	39.8
483.90338	91.1
485.10913	1399.1	b (3) (1+)
486.18811	326.7
487.29980	66.3
488.80566	19.1
490.16833	9.6
491.20392	36.3
492.25708	9.8
492.99719	14.5
493.61395	10.7
495.08881	19.4
496.54602	19.8
498.26312	11.7
499.13171	10.3
500.46637	71.5
501.86371	95.0
503.40228	100.0
504.33362	42.4
505.83978	27.4
506.44373	22.4
507.45917	2.6
509.90631	23.7
510.51202	25.6
513.34277	24.8
514.28748	53.1
515.11346	44.5
516.19714	36.2
516.92725	13.3
517.64044	15.5
519.02252	66.7
520.27307	69.6
521.29279	35.3
521.90460	18.7
523.78491	27.9
524.94806	48.8
525.63153	69.6
526.29749	41.8
526.94147	28.4
528.24994	20.2
529.28168	99.8
530.12079	132.9
530.96008	133.6
531.66437	21.5
532.99078	3.5
533.78815	54.9
535.12128	112.7
535.87067	56.7
537.20117	62.2
538.20282	126.4
539.00616	39.7
539.84357	35.9
541.35052	16.3
543.06653	44.6
544.19293	68.3
545.09479	23.8
546.61993	97.5
547.25220	180.5
548.29797	72.2
549.58868	41.9
551.29376	102.0
552.36871	31.9
553.01849	9.9
554.53149	43.5
555.38464	179.0
556.27124	166.0
557.60406	35.9
558.33661	122.8
559.31976	80.7
560.34937	78.2
561.35486	40.6
562.52612	26.8
563.77856	92.2
564.51093	93.9
565.43250	142.9
566.53827	110.4
567.20227	43.2
568.19391	37.3
569.80573	312.0
570.76013	210.3
571.45422	260.0
572.35614	47.3
574.30481	2006.1	y (6) (1+)
575.38348	725.7
576.27283	209.5
577.28394	72.2
578.38416	355.6
579.27771	265.7
580.05048	133.2
580.93549	140.4
582.19202	157.5
582.94147	562.5
583.95422	157.3
584.88348	41.8
585.66461	610.9	[M+2H] (2+)-NH3-H2O
586.49677	281.4
587.30652	157.7
588.61493	348.9
589.68378	57.0
590.84900	139.5
592.64905	163.2
593.42963	244.1
594.61212	3751.9	[M+2H] (2+)-NH3, [M+2H] (2+)-H2O
595.45172	681.6
596.36255	20.0
597.13861	9.0
597.80951	25.2
598.54718	4.8
600.61102	23.6
601.55872	2.4
606.13153	21.3
607.34467	16.4
609.19165	17.3
610.33282	21.0
614.86627	40.3
615.85205	56.6
616.54669	27.3
618.54205	34.5
619.98480	30.4
627.20459	10.1
628.73859	2.6
630.36346	119.4
632.15588	892.2	b (4) (1+)
633.08429	267.4
633.98199	56.1
634.64008	4.4
639.03839	14.3
640.51117	45.4
641.38550	19.0
641.99658	14.1
644.37585	19.7
645.95453	28.9
647.46661	6.5
648.54498	6.4
649.42847	6.4
650.36639	19.6
654.01935	10.2
655.20038	12.6
655.81946	18.5
657.32794	27.7
658.15656	36.4
659.44507	94.7
660.78644	16.3
662.36456	17.2
663.07043	13.1
663.92035	33.6
665.46265	3.4
666.42151	2.4
668.14063	26.7
669.30035	4.4
670.27252	38.8
671.15710	13.2
671.90009	31.4
673.03076	35.6
673.95917	24.5
674.71991	21.5
676.15173	11.1
677.17358	78.3
679.84229	67.4
680.66351	2.9
684.16718	70.8
685.63837	55.4
686.33008	24.7
687.02057	16.0
688.37518	115.5
689.45160	17.4
690.61163	47.0
691.61652	100.2
692.28192	37.2
693.21686	39.3
694.63696	13.0
697.62817	99.1
698.55731	95.2
699.27228	8.8
701.07440	58.8
702.28937	16.2
703.40826	144.3
704.88702	109.3
705.67389	28.6
707.15576	16.8
708.35449	10.8
709.53949	28.8
711.07928	48.1
712.15601	4.5
713.73822	11.4
715.07568	327.4	b (5) (1+)-H2O
716.03448	143.3
716.83020	20.2
717.80475	41.2
719.92151	19.7
721.27673	1823.9	y (7) (1+)
722.36102	852.6
723.34937	109.1
724.40619	13.9
727.11969	17.2
728.35077	20.5
730.24176	23.2
731.95166	28.4
733.37555	339.3	b (5) (1+)
734.41864	50.9
735.47125	52.1
737.31873	32.4
738.09784	14.8
741.15765	11.6
742.69757	84.5
743.42804	34.7
744.08014	3.0
745.02820	31.2
746.06543	14.0
747.69220	60.1
748.61823	20.0
753.54718	21.4
755.28296	21.5
755.92731	10.9
757.67175	53.6
758.51788	38.7
759.13843	20.2
760.48517	20.2
761.24066	27.2
762.25201	79.1
763.44818	47.0
765.08466	5.4
766.82404	3.3
769.21564	77.8
771.52264	21.5
772.76654	26.3
773.55975	7.3
776.24054	82.7
777.16956	8.3
779.91986	6.6
781.02826	18.2
783.22772	42.6
784.71655	8.4
786.26367	269.9	b (6) (1+)-H2O
787.24420	146.5
788.25201	50.8
790.06049	21.0
790.75739	13.2
791.67590	100.6
793.07306	127.1
794.22711	49.9
795.44452	34.1
796.11713	12.7
797.01300	55.5
797.75720	66.9
799.68250	5.6
801.17456	4.6
802.58771	40.2
804.33582	333.2	b (6) (1+)
805.48187	56.5
809.36188	4.3
810.37427	10.3
812.39001	32.5
813.41522	10.7
814.49060	50.9
815.45270	8.8
816.19519	18.8
817.29419	23.4
818.14166	19.4
818.96149	24.9
824.91376	25.6
827.24432	16.1
827.94250	8.5
829.50128	11.1
831.32440	275.0	y (8) (1+)-H2O
832.39069	361.8	y (8) (1+)-NH3
833.51959	194.2
834.71155	55.2
837.57733	19.0
838.74762	31.9
839.96606	65.9
841.27130	28.6
842.51367	1.7
843.94098	26.4
845.25098	16.3
846.91406	4.5
847.98779	74.3
849.35944	2820.4	y (8) (1+)
850.38385	1224.3
851.39087	356.4
852.35156	6.5
855.21356	41.6
856.14813	57.0
857.30927	354.9	b (7) (1+)-H2O
858.26935	219.5	b (7) (1+)-NH3
859.31079	93.5
862.12769	6.7
864.96881	19.2
870.58746	3.0
873.32965	78.5
874.01807	4.3
875.17084	565.9	b (7) (1+)
876.06769	197.1
877.25299	44.7
883.30682	10.7
885.40668	9.6
891.36115	5.5
896.31342	2.8
900.34344	25.6
904.31079	26.2
905.02100	19.0
905.93066	23.7
907.39502	11.0
909.35016	17.9
910.45673	24.4
911.26263	2.4
912.99731	20.2
916.06854	8.9
917.18774	30.9
926.73895	106.6
927.57635	20.1
928.23096	11.4
929.13507	26.3
934.18500	10.7
935.45044	33.9
936.38861	5.4
938.10522	7.1
944.20239	369.1	b (9) (1+)-NH3-P, b (8) (1+)-H2O, b (9) (1+)-H2O-P
945.20209	286.9	b (8) (1+)-NH3
946.42096	121.2
947.21265	8.8
948.44806	10.7
962.16193	246.9	b (8) (1+), b (9) (1+)-P
963.31207	73.3
964.50848	33.5
968.36725	9.0
969.04291	6.4
975.46118	10.7
979.21198	6.2
986.35101	12.1
992.45978	8.6
999.80200	19.8
1001.92963	10.6
1003.43903	5.6
1006.44781	23.1
1013.27148	4.3
1015.82330	3.0
1020.52374	5.1
1022.94012	23.7
1029.14795	23.9
1040.48108	6.7
1041.23206	22.2
1043.26489	19.7
1048.73840	4.2
1050.49536	14.9
1051.39722	5.4
1055.20972	8.4
1057.21216	31.5
1060.05493	61.7
1060.77515	30.1
1061.51538	25.8
1069.16516	10.0
1074.93091	22.9
1075.66626	11.9
1077.17883	19.7
1085.44568	14.5
1089.67505	6.1
1092.30359	685.7	y (9) (1+)
1093.36426	540.8
1094.43579	84.6
1102.22144	27.9
1103.18811	24.7
1110.46887	20.4
1125.66492	20.6
1142.47729	25.4
1159.37158	10.5
1163.24329	5.9
