# Supplementary material for: Phosphoproteomic Analysis of Platelets Activated by Pro-Thrombotic Oxidized Phospholipids and Thrombin
Source: PLoS One. 2014 Jan 6;9(1):e84488. doi: 10.1371/journal.pone.0084488 (PMC3882224; doi:10.1371/journal.pone.0084488)
Supplement: Annotated Spectra S2 — (ZIP) [file pone.0084488.s005.zip › IYQFTAASPK_-5_2_32163.txt]

m/z	i	matches
173.20065	7.7
181.17937	7.3
182.23230	2.7
185.10803	15.7
192.25519	5.3
192.96170	5.3
199.93741	20.1
202.96234	12.7
209.24059	13.5
210.18146	10.6
212.31891	7.7
216.08879	137.7
217.09587	63.0
218.38081	4.8
219.93135	6.0
226.14725	119.4
227.13278	5.4
228.24942	9.9
229.30484	9.4
230.30499	3.1
231.02203	3.4
234.11302	8.3
244.25822	601.0	y (2) (1+)
245.30981	115.5
246.04822	14.8
247.37845	9.8
250.27365	4.9
253.14384	22.5
257.06390	4.8
259.36630	31.3
260.17822	6.2
261.06329	6.7
262.28088	9.9
265.29385	8.8
267.24091	11.4
268.15967	8.6
269.96759	27.1
272.68185	20.7
276.17151	27.7
276.94391	7.1
282.43158	5.8
284.29218	52.7
288.39853	5.4
289.15027	22.0
295.05890	10.8
296.37341	32.1
299.34119	8.7
301.08411	63.5
302.11206	26.1
307.52454	10.3
313.29132	31.1
314.90790	43.2
316.31476	21.3
322.65582	23.8
324.30164	2.9
325.05725	6.2
326.05920	10.2
327.16510	28.4
329.07428	531.7
330.16620	92.3
331.23273	1492.3	y (3) (1+)
332.25781	220.0
333.43750	16.7
338.99963	6.0
341.09082	10.1
341.99640	4.0
344.65424	10.5
345.40186	30.1
346.50385	10.1
347.31189	7.6
349.37689	5.5
353.36548	21.4
355.18927	40.1
357.10602	2093.2	b (2) (1+)
358.14178	317.3	b (5) (2+)-H2O, b (5) (2+)-NH3
359.19415	36.7
360.16486	21.6
362.63544	2.7
363.37439	14.8
364.17462	12.8
366.39307	22.8
367.39319	18.5
368.24335	8.8
369.92456	6.9
372.06982	189.5
373.59631	137.9
374.24200	58.7
375.20459	55.8
376.32233	9.5
377.27228	44.7
379.60205	10.8
382.15820	79.3
383.01843	25.8
384.18530	353.9	y (4) (1+)-H2O
385.32727	36.3
386.30450	18.8
387.70605	24.4
392.91895	14.6
395.44305	7.6
396.50653	9.1
397.40192	7.7
398.93243	30.5
400.15125	89.2
402.11676	403.7	y (4) (1+), b (6) (2+)
403.26837	41.1
405.13403	27.9
408.18341	21.1
409.97729	19.6
411.20337	15.7
413.38879	41.0
414.35846	5.3
415.34650	9.0
416.31934	74.4
416.97882	70.8
419.40900	4.7
421.05536	4.7
421.88672	19.2
424.37378	2.5
425.42383	9.1
428.18939	48.9
429.03607	74.7
430.47302	41.2
431.26843	16.0
432.17072	9.7
434.52759	4.0
435.80426	33.2
438.18329	38.0
438.96704	9.8
440.00232	22.8
442.17847	9.5
443.17102	8.4
444.30713	21.6
445.25366	13.6
446.39777	27.8
447.11273	38.9
448.04785	32.9
449.97937	4.2
450.62402	41.1
451.34021	52.4
455.09723	96.6
456.02014	15.6
457.03168	179.5
458.41736	93.1
459.28888	10.2
459.90344	5.5
460.73669	8.4
462.37946	8.3
465.63599	19.4
467.28052	33.3
468.13971	23.5
470.25745	8.6
473.34821	1501.7	b (8) (2+)-H2O, b (9) (2+)-NH3-P, y (5) (1+), b (8) (2+)-NH3
474.32953	306.7
475.35901	42.8
478.83044	8.3
480.24347	28.2
481.36237	14.7
485.09381	1332.0	b (3) (1+)
486.28430	212.6
487.25897	34.8
488.02258	82.3
488.86566	23.7
489.94525	29.3
490.91980	8.4
492.26996	14.3
493.45587	12.4
496.40039	21.6
497.45367	6.6
498.21210	18.9
499.45715	44.7
500.67493	27.1
501.73590	52.8
502.46844	88.6
503.33002	25.1
505.20026	54.0
506.18726	44.5
510.12067	5.1
511.29993	84.6
514.30762	14.5
515.10883	22.3
515.96893	21.3
516.79871	41.6
517.97137	11.2
519.10498	87.3
520.35919	38.9
521.25317	66.7
522.52209	59.5
523.86206	36.4
524.72253	7.1
525.92889	43.3
527.05914	5.0
528.42487	2.3
529.26459	43.9
530.24487	193.1	b (9) (2+)
530.85748	8.1
531.46484	40.3
532.47797	30.4
534.29993	9.3
535.28461	45.0
536.28467	15.3
537.15277	24.2
538.47339	108.4
540.41150	32.4
541.49786	41.3
542.78400	35.9
543.96277	18.4
544.93201	22.3
545.80560	42.2
547.07269	179.4
548.12231	100.2
549.53259	33.4
551.58221	66.8
552.36975	17.6
553.31622	85.2
554.38788	127.1
555.36798	166.9
556.49200	143.5
558.15814	84.3
559.00183	78.5
559.70551	15.9
560.54730	3.4
561.42902	13.0
562.47797	65.3
563.89246	256.2
565.23981	224.0
566.28870	65.5
567.33142	39.4
568.20258	22.3
569.26129	49.0
570.76385	287.2
571.70825	368.8
572.40167	55.6
574.22931	1487.8	y (6) (1+)
575.33990	692.0
576.40607	97.5
577.04541	76.8
578.08734	212.6
578.95575	292.8
579.74677	40.0
580.69458	222.4
581.49121	43.8
582.82355	616.0
583.91730	86.2
585.18073	283.3
586.07355	535.4	[M+2H] (2+)-NH3-H2O
587.09949	96.5
587.80731	108.2
588.92340	111.8
589.57520	15.9
590.45007	213.2
591.44989	221.0
592.91400	203.5
594.54419	3764.3	[M+2H] (2+)-NH3, [M+2H] (2+)-H2O
595.47253	965.8
596.61835	44.5
598.21741	3.6
599.13342	10.0
599.80023	3.8
601.93597	16.1
603.48883	30.1
613.19403	21.1
614.57697	18.1
615.30292	108.1
616.05328	16.7
617.21649	12.4
620.12952	32.1
620.98828	25.8
621.65399	11.8
622.43280	35.5
624.56232	7.5
625.68640	4.2
626.40826	9.6
627.30023	11.8
628.44061	11.4
629.70038	46.1
630.30920	19.0
632.17279	622.0	b (4) (1+)
633.41705	167.5
634.61627	80.4
635.28290	20.8
636.50806	21.6
637.61273	22.7
638.26971	9.5
638.93237	20.2
639.86816	36.1
642.14166	10.7
644.10437	6.4
647.31213	60.9
648.15228	11.9
651.25287	9.9
655.49207	7.5
657.49347	85.1
658.52753	16.1
659.24670	28.5
661.49054	51.4
663.27710	65.0
664.78815	36.0
665.91406	26.0
667.35712	51.9
670.11597	17.6
670.73047	18.0
672.08856	27.4
673.05151	4.4
675.42169	3.4
676.15118	10.1
677.57520	12.9
679.46942	30.0
680.07538	13.6
680.95917	39.0
682.03766	37.8
683.08612	13.2
683.99377	55.7
684.92731	27.9
685.82233	7.9
686.52582	7.1
687.33392	32.7
688.87079	71.0
690.05121	2.8
691.15570	71.9
692.97119	59.4
697.35083	21.1
698.06366	97.9
699.26666	46.8
700.38049	2.1
701.48682	29.1
702.50867	34.5
703.41754	143.6
704.35944	86.8
705.18359	48.8
706.29266	32.0
707.48395	81.9
709.47076	15.5
710.91321	31.3
712.10516	4.9
712.98663	21.2
713.88641	39.4
715.23602	455.1	b (5) (1+)-H2O
716.17865	119.4
717.25476	97.7
718.32214	39.0
719.09149	39.2
721.36578	1911.6	y (7) (1+)
722.39081	827.3
723.43964	182.5
725.86383	8.6
728.42529	41.5
729.84589	93.0
731.28625	15.8
733.11169	358.5	b (5) (1+)
734.05713	74.3
735.26917	22.7
737.13300	5.7
738.04156	15.5
739.19861	25.7
740.70844	34.1
741.86774	13.9
743.00604	88.7
744.77155	24.4
745.83173	27.8
746.61761	18.6
747.22662	59.0
748.05121	7.7
750.96515	6.4
754.90240	53.7
755.61493	17.1
757.21869	33.9
757.99805	30.2
760.61414	14.3
761.76007	90.0
762.43134	2.5
763.29401	26.7
764.07355	34.6
765.96533	44.3
767.38507	15.1
768.43878	28.2
769.79932	32.8
770.54138	21.6
771.17975	6.6
773.31360	7.3
774.33960	31.1
776.98804	15.3
779.14642	22.9
782.16718	12.4
784.04651	57.0
786.16125	245.4	b (6) (1+)-H2O
787.15436	61.8
788.60193	29.7
790.27325	6.3
791.77191	22.3
793.24390	15.6
793.87885	6.2
795.39996	9.3
797.54352	31.9
798.48901	17.9
799.57550	7.7
802.07538	33.8
803.68933	92.8
804.37213	146.4
805.26373	150.4
806.22137	56.1
807.65839	24.4
808.47955	10.0
809.69714	18.1
811.14801	17.8
812.69354	68.0
813.41064	42.0
814.38586	45.1
815.45831	35.4
817.35120	21.7
820.52362	33.4
822.54938	10.0
823.58307	9.1
826.31519	1.4
828.30981	23.3
829.30389	22.5
831.30707	360.1	y (8) (1+)-H2O
832.39893	342.2	y (8) (1+)-NH3
833.38226	180.9
834.33917	77.1
836.50043	16.7
838.05682	29.3
839.10822	6.2
842.64697	12.7
844.79254	16.3
846.50739	10.2
847.22638	37.0
849.35455	2956.8	y (8) (1+)
850.46210	1057.3
851.40997	232.5
852.70636	7.0
853.41553	58.2
855.13336	136.3
856.06470	91.1
857.31525	348.3	b (7) (1+)-H2O
858.27313	232.8	b (7) (1+)-NH3
859.17749	46.5
859.91083	5.8
861.22504	13.3
862.38824	12.7
868.21576	39.8
873.14014	34.6
875.19336	762.8	b (7) (1+)
876.24927	189.0
877.21295	46.3
880.18964	3.8
882.95831	17.6
884.93341	12.3
885.82953	42.0
889.39532	16.1
891.14886	9.2
894.34906	9.7
895.67993	37.1
898.36725	5.7
899.57202	26.4
907.05341	15.8
910.03278	15.5
911.20709	31.4
916.41724	14.5
917.39716	19.7
926.15240	69.0
927.35767	110.1
928.32709	41.6
929.32184	6.8
930.30988	22.4
932.18158	7.3
934.31268	6.7
936.62750	29.9
941.98029	3.6
944.23486	413.9	b (9) (1+)-NH3-P, b (9) (1+)-H2O-P, b (8) (1+)-H2O
945.19281	183.6
946.21771	52.1
947.31049	14.3
950.53436	7.9
951.75360	6.6
953.16113	21.9
956.49127	19.9
962.15625	332.0	b (9) (1+)-P, b (8) (1+)
963.36285	159.6
964.49731	26.1
989.25348	10.5
1000.39178	9.8
1002.49738	22.4
1003.40924	3.2
1006.55615	1.6
1008.12006	9.9
1010.56061	9.8
1021.61353	11.3
1023.23932	7.5
1023.89227	6.3
1025.57458	7.8
1030.33154	5.4
1032.63196	13.1
1039.79749	4.4
1041.24524	33.7
1042.69556	14.5
1044.70703	10.5
1050.40967	9.9
1057.45435	63.8
1059.36865	12.2
1060.20215	55.5
1061.42004	40.0
1074.45959	67.2
1075.58862	46.2
1076.71558	36.8
1082.09485	23.9
1084.24011	26.0
1092.48389	793.4	y (9) (1+)
1093.40210	268.9
1094.32678	83.3
1095.01099	2.4
1103.17432	29.9
1110.96973	9.1
1116.20984	10.9
1127.37854	9.0
1193.49182	17.1
1213.51001	3.4
