# Supplementary material for: Phosphoproteomic Analysis of Platelets Activated by Pro-Thrombotic Oxidized Phospholipids and Thrombin
Source: PLoS One. 2014 Jan 6;9(1):e84488. doi: 10.1371/journal.pone.0084488 (PMC3882224; doi:10.1371/journal.pone.0084488)
Supplement: Annotated Spectra S2 — (ZIP) [file pone.0084488.s005.zip › IYQFTAASPK_-22_2_66205.txt]

m/z	i	matches
186.37845	3.5
195.10231	8.9
198.44180	8.5
207.09650	9.9
209.25772	15.4
216.17310	184.5
218.98219	9.8
226.18727	76.4
227.34575	33.4
231.44072	28.3
233.29274	14.5
234.37920	6.3
239.25534	21.9
241.30385	8.7
244.15509	442.6	y (2) (1+)
245.14168	59.1
246.09351	22.5
249.17894	8.9
255.27521	4.0
259.02100	14.0
259.68607	6.6
261.34335	2.3
265.73468	4.1
266.92471	8.1
272.26837	10.1
276.25620	6.4
277.25986	17.6
278.28485	3.0
280.32751	5.2
284.19604	41.4
289.18323	22.5
293.52823	31.4
295.22717	32.3
296.37848	9.2
297.19763	4.2
300.10504	2.6
301.26202	15.8
303.15845	6.9
304.39172	10.6
305.38239	15.3
306.20673	9.1
311.18225	10.6
313.31494	28.2
314.19238	14.0
316.40967	8.7
319.28625	3.3
322.31610	9.3
327.04492	9.5
329.27692	283.2
330.17590	47.0
331.24072	1205.8	y (3) (1+)
332.25226	109.2
333.24713	17.1
338.23651	21.6
339.03912	25.3
340.07739	7.6
340.94208	16.4
342.17078	38.6
342.91235	11.4
344.40656	5.6
351.74738	17.6
353.38489	21.6
357.09076	1788.6	b (2) (1+)
358.16144	232.5	b (5) (2+)-NH3, b (5) (2+)-H2O
359.14124	33.7
360.18158	18.6
361.35022	7.9
361.95258	7.2
366.29150	24.8
369.85052	2.3
372.18402	214.0
374.08856	95.5
375.25348	33.3
376.13770	13.5
377.72137	13.3
379.84113	16.2
382.33740	73.9
384.15625	210.7	y (4) (1+)-H2O
385.21649	84.6
385.94012	3.0
388.28809	3.2
392.21967	18.9
396.27325	7.7
397.59869	20.3
398.40601	21.2
400.05475	133.9
400.79156	9.5
402.27869	482.7	b (6) (2+), y (4) (1+)
403.31482	35.7
404.38300	22.6
406.23596	3.9
407.72601	53.3
411.45691	2.3
412.29596	5.8
413.45782	14.5
415.18121	8.6
416.44824	85.3
418.54785	4.1
421.80225	32.5
424.13470	19.1
426.28186	70.5
427.34753	23.0
428.42029	36.8
429.05865	16.4
430.09735	4.9
431.14972	68.7
432.40082	15.8
433.71637	15.3
434.91248	12.8
436.12134	2.7
437.41266	6.5
439.58551	19.5
440.33496	10.7
441.26910	19.0
443.96198	7.1
446.49042	9.5
448.59509	15.5
450.44543	14.8
452.31836	2.3
453.01270	43.7
455.30786	67.6
456.08453	26.5
457.20697	153.4
458.16504	21.4
458.97583	10.4
459.92554	41.7
460.56567	19.3
466.65857	37.0
467.48895	5.0
468.11926	15.1
468.74255	32.9
469.98523	3.8
470.93103	13.5
471.74133	26.6
473.33405	1167.9	b (8) (2+)-NH3, b (9) (2+)-NH3-P, y (5) (1+), b (8) (2+)-H2O
474.40717	146.8
475.20654	70.3
476.17651	7.6
477.28656	2.8
484.11865	45.7
485.19843	1334.6	b (3) (1+)
486.18750	225.6
488.00391	14.9
488.89856	29.7
490.13275	45.6
491.47577	16.7
492.13281	6.8
497.52844	5.2
498.29559	25.5
499.24030	38.3
500.98334	21.3
502.10620	109.5
503.95660	86.8
507.44635	16.1
508.98688	18.5
509.74530	32.0
510.77325	23.1
512.14532	22.7
514.46307	9.5
515.32562	13.3
516.23682	5.4
517.07013	10.3
519.27625	114.5
520.48071	93.7
521.31934	46.5
522.10150	7.0
523.53583	49.4
525.06329	57.7
526.34161	11.0
527.87421	66.6
529.25714	54.1
530.21002	44.9
531.13129	30.0
532.73328	22.3
533.74652	49.0
538.34900	3.9
539.95520	5.5
540.60114	6.9
541.52686	3.1
542.82166	58.3
544.16187	32.2
544.76367	17.7
545.47992	19.9
546.95020	144.3
548.22321	63.5
549.18231	16.1
550.64508	5.1
551.37775	9.0
553.49164	6.6
554.59460	200.4	[M+2H] (2+)-P
555.72034	61.7
556.48975	79.7
557.28998	51.9
558.28394	57.2
559.17285	77.9
561.24176	83.0
562.04810	46.0
564.33356	109.0
565.20923	57.8
566.08008	17.5
567.06122	96.1
568.05151	6.1
569.96613	286.8
571.04034	228.2
572.44983	50.6
574.36603	1142.4	y (6) (1+)
575.46564	477.0
576.32733	30.0
577.39252	11.5
578.88458	65.9
579.96411	72.1
581.20691	106.0
582.13763	245.9
583.02618	104.9
584.27710	58.1
585.27728	407.9	[M+2H] (2+)-NH3-H2O
586.20612	167.8
587.19989	67.6
588.19366	246.8
589.60229	8.7
590.79462	63.2
591.82141	104.3
593.01154	39.5
594.56592	2949.6	[M+2H] (2+)-H2O, [M+2H] (2+)-NH3
595.39514	841.4
596.06757	48.0
597.17914	65.3
598.45294	7.7
601.07684	8.5
604.74396	15.8
615.12256	7.5
616.07709	11.0
619.40381	21.9
620.29156	8.4
620.90552	9.9
622.17462	38.5
623.19061	12.0
625.21326	13.5
627.24982	10.2
629.04156	10.5
630.00415	27.6
632.22046	691.2	b (4) (1+)
633.33167	103.9
634.08759	7.8
634.92987	13.2
638.77838	15.0
639.87744	28.2
641.80365	28.8
642.78534	43.0
648.15350	15.7
652.30206	23.0
654.49762	3.9
655.13983	23.7
657.12469	8.2
658.30109	26.0
659.04938	13.8
661.06537	15.0
661.80566	29.9
662.47192	16.8
667.20734	11.5
670.20337	12.6
670.98785	14.0
672.86481	89.3
674.02240	27.7
676.48462	13.5
681.51117	20.5
684.58282	6.0
685.18396	20.5
688.22345	59.8
689.03961	24.8
691.36420	38.9
692.65521	17.8
693.43976	2.1
695.78021	15.0
697.73132	86.6
698.92480	61.8
699.62701	16.1
701.19989	12.7
702.06049	33.3
703.33295	104.7
704.28046	16.5
705.25610	17.2
706.29028	16.2
710.15961	38.8
714.67291	11.2
715.30084	465.8	b (5) (1+)-H2O
716.25665	200.1	b (5) (1+)-NH3
717.28693	35.7
719.71222	8.0
721.36133	1435.0	y (7) (1+)
722.43683	596.9
723.41132	97.3
725.09192	67.7
726.97607	44.7
728.20551	14.2
729.54358	18.0
730.36707	4.7
731.12756	9.8
733.16266	161.3	b (5) (1+)
734.41150	86.5
736.40363	19.2
740.96918	24.3
742.46155	21.4
744.33746	7.1
745.36414	13.9
749.32599	4.4
751.14545	28.6
751.86237	52.9
753.82007	3.1
758.33875	56.0
759.22943	32.4
760.31525	22.7
762.28278	71.6
763.28723	35.0
764.03894	22.4
764.67645	14.3
765.38971	11.9
766.98071	3.1
769.29205	5.3
772.20782	46.6
774.84320	28.3
775.82526	2.8
777.38361	8.8
778.83685	10.0
779.70337	28.7
781.78900	21.6
782.70502	51.0
784.17084	9.2
786.16522	190.2	b (6) (1+)-H2O
787.17596	142.7
788.07196	32.6
789.76465	27.3
794.89093	12.9
796.10895	24.8
797.76752	28.0
802.18427	9.5
804.14435	245.3	b (6) (1+)
805.21533	103.3
806.70905	9.6
808.13385	10.3
810.29156	30.8
812.03461	55.2
813.37726	45.0
814.42474	44.4
815.62115	56.6
816.27289	4.4
816.98035	10.7
818.39655	8.0
826.91541	8.3
829.28894	14.5
830.30322	36.2
831.56720	258.5	y (8) (1+)-H2O
832.38629	286.6	y (8) (1+)-NH3
833.42731	146.1
834.40820	8.7
837.39771	5.8
838.16217	4.1
839.53003	14.3
841.45117	6.5
846.14648	13.0
847.10962	25.9
849.33258	2330.8	y (8) (1+)
850.38336	917.2
851.40179	139.5
852.47363	12.2
855.25586	59.3
856.23773	31.0
857.27411	398.8	b (7) (1+)-H2O
858.36035	170.2	b (7) (1+)-NH3
859.27631	50.7
860.01129	7.2
861.24835	5.6
862.47614	11.9
869.33545	15.8
870.55267	8.5
873.22626	63.2
875.23431	558.8	b (7) (1+)
876.16095	155.4
877.37286	21.6
883.51508	18.0
886.97949	3.6
891.04034	10.5
898.81934	4.3
900.25928	18.2
903.38776	7.0
909.07379	47.8
912.80151	14.2
916.43768	69.6
917.30371	6.4
918.99872	17.3
925.30743	28.3
926.21906	83.5
927.22809	52.5
928.36963	13.7
934.03571	8.0
944.32843	362.0	b (8) (1+)-H2O, b (9) (1+)-NH3-P
945.25812	220.2	b (8) (1+)-NH3
946.32721	18.5
947.19965	4.9
947.81769	12.4
950.71613	9.8
962.20197	220.5	b (8) (1+), b (9) (1+)-P
963.29071	141.3
964.28546	32.9
970.94727	2.1
972.44122	6.5
976.35150	3.6
1013.59546	11.7
1020.39575	6.1
1021.56622	28.4
1022.82129	15.3
1042.01733	3.6
1043.47144	17.7
1049.20715	8.9
1052.67139	14.3
1057.42529	23.8
1058.41309	8.3
1074.33496	44.3
1075.36353	13.2
1076.57385	4.3
1077.43103	61.6
1092.34302	677.1	y (9) (1+)
1093.34326	198.3
1094.11328	13.1
1102.44092	9.3
1115.03381	5.5
1193.71033	9.8
1198.39575	8.7
