# Supplementary material for: Phosphoproteomic Analysis of Platelets Activated by Pro-Thrombotic Oxidized Phospholipids and Thrombin
Source: PLoS One. 2014 Jan 6;9(1):e84488. doi: 10.1371/journal.pone.0084488 (PMC3882224; doi:10.1371/journal.pone.0084488)
Supplement: Annotated Spectra S2 — (ZIP) [file pone.0084488.s005.zip › IYQFTAASPK_-23_2_67259.txt]

m/z	i	matches
181.07968	2.2
197.27237	2.6
198.11293	4.7
203.06004	2.8
205.11458	6.4
209.16464	9.9
212.01999	12.1
216.12332	202.5
217.27037	17.1
224.38751	4.1
226.21773	84.0
227.31796	28.1
229.42371	7.6
231.01071	4.8
241.00264	12.2
242.43134	1.7
244.19046	263.8	y (2) (1+)
245.02435	18.5
248.98991	5.2
250.07333	4.1
252.04594	7.5
260.98944	2.6
264.04871	31.2
276.33597	19.1
277.01434	15.2
278.29282	7.3
280.77661	9.7
281.49835	4.9
282.31418	4.9
284.44000	17.5
285.29434	2.0
289.26926	3.2
292.20825	6.6
294.14197	8.0
296.34570	23.7
298.04846	4.1
300.36945	9.0
301.44568	6.6
304.24072	3.1
305.42322	13.5
307.13428	9.9
311.17859	5.6
313.12750	16.7
314.08194	7.5
319.00745	7.2
327.21906	13.2
329.15387	375.0
330.56549	91.3
331.28351	575.3	y (3) (1+)
332.37518	90.8
333.32391	16.5
334.13208	6.5
339.45306	19.9
341.14771	10.4
342.13165	6.5
343.13525	15.9
344.39148	15.9
345.75604	9.5
350.88977	16.3
355.33685	6.1
357.14880	1268.6	b (2) (1+)
358.18958	195.2	b (5) (2+)-NH3, b (5) (2+)-H2O
359.23041	28.5
360.46082	18.3
362.40997	10.5
364.91583	4.1
366.06104	6.5
367.67334	6.3
372.02582	73.0
373.30450	39.2
374.26025	43.1
375.31018	13.5
377.31445	15.1
379.82776	19.8
382.15540	25.2
383.17230	24.4
384.29944	250.6	y (4) (1+)-H2O
385.45032	29.2
389.46173	38.8
390.94556	8.4
392.01959	11.2
393.40771	10.8
395.26825	13.8
398.89240	8.2
400.15485	31.5
400.96484	32.2
402.27197	262.0	y (4) (1+), b (6) (2+)
403.39081	20.1
407.51501	48.5
408.47388	12.7
411.49963	3.7
413.09937	2.2
414.43488	2.8
416.75305	34.5
418.34393	9.6
424.41766	6.5
426.00037	22.4
427.95349	23.5
428.80121	12.6
429.70538	13.3
431.29150	9.5
432.22729	26.3
435.34253	3.7
436.42621	16.2
439.82379	75.5
443.30090	14.4
444.48969	9.1
445.34729	3.5
447.88220	54.0
449.38898	35.8
450.32556	9.7
450.96265	22.8
453.37415	25.2
454.80664	31.9
455.49994	63.5
456.24438	22.8
457.38318	127.3
458.13055	2.8
460.17322	6.5
460.91034	51.8
463.28363	9.0
466.99658	46.8
468.31287	15.3
469.17438	36.4
469.78571	2.5
470.66718	19.0
472.71448	138.1	b (9) (2+)-H2O-P
473.34631	714.5	b (9) (2+)-NH3-P, b (8) (2+)-NH3, y (5) (1+), b (8) (2+)-H2O
474.52588	199.9
475.16095	10.3
476.53345	5.3
477.26007	57.7
478.09735	10.3
481.10992	8.4
485.07660	1030.1	b (3) (1+)
486.10529	164.1
487.16705	4.3
488.38348	26.5
489.91809	5.2
490.93719	3.7
497.04291	7.5
498.87762	42.5
500.96710	21.6
502.09283	50.6
503.29999	37.8
504.17419	21.1
504.84717	11.2
506.10901	27.0
507.28210	45.2
509.32367	29.3
510.10419	17.9
511.40967	15.2
512.26343	12.5
514.44049	4.9
515.16486	16.7
516.41339	4.1
517.08014	57.1
519.08722	79.2
520.75293	20.4
521.99915	3.2
522.86786	35.4
524.58917	31.8
527.69098	32.7
529.13348	58.6
530.34802	70.7
531.88452	32.5
533.45563	15.8
535.85754	13.6
538.53278	42.5
539.18738	2.3
540.66290	30.1
541.88849	40.8
544.16705	87.6
545.28589	85.6
546.41498	55.1
547.27911	82.1
548.10004	8.8
549.62085	62.7
550.26324	10.7
551.31525	12.0
551.91815	24.0
552.57703	2.8
553.88580	22.6
554.49701	12.8
555.13147	37.2
556.17743	73.5
557.19440	20.7
557.92456	46.2
559.01154	12.3
560.00397	26.9
561.32825	32.3
563.80426	104.3
564.45978	50.5
566.89398	60.4
567.66144	53.5
569.13196	40.4
570.13397	239.7
570.99274	157.7
572.37384	136.9
573.16998	23.6
574.30853	960.4	y (6) (1+)
575.36749	300.4
576.35223	79.0
578.04828	85.0
579.29584	13.8
581.08771	99.3
581.82971	29.1
583.83679	27.8
585.14331	319.6	[M+2H] (2+)-NH3-H2O
586.12372	285.9
587.31549	100.5
588.12762	106.9
589.03473	36.0
590.34387	56.6
591.24017	96.5
592.03259	61.5
594.53156	2177.0	[M+2H] (2+)-H2O, [M+2H] (2+)-NH3
595.39349	477.5
596.38623	14.0
599.94061	7.1
602.40204	34.1
603.67572	31.6
605.07831	5.9
612.93427	31.6
615.40607	17.0
616.28900	11.3
616.89380	27.1
619.90747	3.0
627.28125	33.8
627.94629	17.5
629.33075	44.2
630.26031	11.1
631.71021	96.7
632.31732	284.9	b (4) (1+)
633.18390	45.6
634.30713	8.4
635.94299	22.0
638.75574	3.2
639.45642	8.4
640.15430	3.3
642.76794	27.2
643.65369	37.2
646.34747	8.4
648.57306	4.3
651.47052	11.6
652.07349	9.4
655.03693	10.8
656.53558	2.7
657.47284	25.3
658.23969	19.3
659.27203	2.6
660.57343	36.8
661.59906	12.5
663.43524	23.0
664.17645	35.9
664.94427	17.5
665.79071	12.5
666.40741	9.9
668.05426	16.4
670.20300	8.5
671.35809	9.5
672.23419	7.9
673.34906	12.7
674.22394	19.2
675.01691	7.3
676.17609	28.8
677.41412	1.7
679.26471	19.1
680.70465	23.8
683.41522	7.4
684.44098	18.0
685.47388	5.4
686.74402	30.8
688.24426	42.2
689.40594	5.9
690.06573	36.9
693.05096	15.9
696.80188	57.1
697.94818	18.5
699.01703	9.9
701.53912	26.2
702.32855	11.0
703.32379	78.8
704.40771	49.4
705.23456	11.8
706.71460	26.4
709.05023	35.4
710.49408	15.0
711.81006	21.4
713.04517	5.6
713.81500	33.4
715.25092	239.3	b (5) (1+)-H2O
716.28009	70.3
717.23285	19.6
718.18915	35.4
721.34424	1037.4	y (7) (1+)
722.34528	350.5
723.29694	65.3
725.22437	33.0
725.97876	3.9
728.23834	32.3
729.36499	49.1
732.51324	9.5
733.22443	164.6	b (5) (1+)
734.20087	89.1
741.14288	28.5
744.01251	38.4
745.22034	20.4
746.45544	4.9
747.25354	5.4
752.05945	20.2
757.56891	10.8
758.27466	16.5
759.43469	38.1
761.28699	29.4
762.10425	17.2
763.33698	29.0
764.87390	5.0
765.54346	8.4
766.70673	11.6
767.75018	25.6
769.16406	38.1
769.89441	3.8
773.04095	11.0
778.91705	6.1
780.85754	5.8
782.16071	21.5
783.24298	27.7
784.17297	3.9
786.19611	107.5
787.10004	63.8
788.28357	17.2
790.51587	2.8
791.29230	17.2
793.01001	25.6
802.71265	21.2
804.24554	203.4	b (6) (1+)
805.17712	73.0
806.30933	9.5
806.94275	17.3
809.45099	10.3
812.14063	76.2
813.59283	21.0
814.30579	21.5
815.41083	26.0
816.38434	9.0
819.56866	5.5
822.31195	11.0
826.02521	43.6
827.77032	17.8
829.18951	9.3
830.15149	24.6
831.45264	153.1	y (8) (1+)-H2O
832.46735	326.3	y (8) (1+)-NH3
833.26343	86.4
833.86542	9.1
835.45929	9.0
838.36871	8.6
840.27618	27.3
841.13141	26.0
841.82910	5.9
844.67206	2.6
847.16168	41.2
849.36163	1868.8	y (8) (1+)
850.38989	714.3
851.51172	131.8
853.67487	6.1
855.14398	32.1
856.32861	24.5
857.32568	215.5	b (7) (1+)-H2O
858.27167	95.0
859.39081	13.4
861.35522	6.2
865.56683	26.0
874.06842	39.6
875.19989	375.4	b (7) (1+)
876.25604	133.4
877.23273	42.8
880.37946	12.8
883.44897	9.0
900.43707	6.0
902.23578	19.7
906.47778	6.8
909.07697	24.0
911.23724	6.8
912.25195	3.7
916.43964	22.3
926.22919	78.0
927.18549	46.0
928.02728	21.8
933.85840	35.5
935.15723	21.6
944.25787	279.4	b (9) (1+)-H2O-P, b (9) (1+)-NH3-P, b (8) (1+)-H2O
945.31085	87.9
946.12225	6.0
950.11749	4.5
951.23755	4.1
962.24896	245.4	b (8) (1+), b (9) (1+)-P
963.16876	96.6
964.19702	19.0
966.04224	14.2
982.84003	14.3
983.78961	18.2
994.31903	16.8
1001.18115	4.8
1003.24847	10.9
1005.17206	7.6
1021.63177	3.9
1030.96362	8.2
1033.30566	8.2
1034.20044	2.8
1042.25757	11.4
1047.99561	15.2
1050.22290	4.6
1058.60962	21.5
1060.33838	3.2
1063.63013	10.2
1074.58618	37.3
1075.23303	7.2
1076.49316	4.1
1083.22583	12.5
1092.32727	452.9	y (9) (1+)
1093.32715	212.5
1094.46851	54.4
1104.43530	18.3
1105.30713	12.3
1120.37561	11.2
1183.21948	10.8
