# Supplementary material for: Phosphoproteomic Analysis of Platelets Activated by Pro-Thrombotic Oxidized Phospholipids and Thrombin
Source: PLoS One. 2014 Jan 6;9(1):e84488. doi: 10.1371/journal.pone.0084488 (PMC3882224; doi:10.1371/journal.pone.0084488)
Supplement: Annotated Spectra S2 — (ZIP) [file pone.0084488.s005.zip › IYQFTAASPK_-24_2_69640.txt]

m/z	i	matches
181.17468	33.9
185.18530	9.0
198.00099	4.4
202.27716	2.3
203.08112	8.4
209.13417	11.8
212.25296	3.7
213.44992	4.5
215.81798	89.4
218.05438	11.4
226.24611	56.6
227.44009	22.6
230.17342	16.6
236.17532	4.6
244.14671	307.2	y (2) (1+)
245.16864	25.0
246.03355	4.3
250.18997	5.2
253.46800	8.4
254.44170	4.3
256.39148	14.7
259.10004	7.9
267.05460	1.7
267.80927	5.2
268.99222	8.9
272.39624	5.0
276.21561	14.0
277.17670	4.6
278.95657	6.8
280.78534	3.2
284.32211	35.7
289.11224	25.3
295.15863	36.4
299.89606	12.6
301.19205	4.5
304.32813	8.4
306.39142	20.1
310.95990	4.1
318.17920	16.5
323.24261	15.2
327.01111	4.3
329.12958	286.6
331.25977	781.4	y (3) (1+)
332.27234	140.2
333.54419	15.9
339.17535	3.3
339.95331	8.5
345.52643	4.8
346.15991	6.5
348.63110	4.3
350.47266	12.6
351.46356	17.4
355.22723	33.8
357.08014	1360.7	b (2) (1+)
358.10059	143.2	b (5) (2+)-H2O, b (5) (2+)-NH3
359.23645	15.8
359.98767	12.7
361.65601	4.4
364.86041	4.3
369.46063	3.9
372.12415	119.7
373.00037	3.0
374.18085	13.6
375.38507	29.7
376.23621	4.2
379.71594	110.8	b (7) (2+)-H2O-P
382.20490	68.6
382.99640	33.8
384.26129	157.2	y (4) (1+)-H2O
385.54230	60.1
386.36877	2.9
387.07983	10.6
388.57532	5.7
389.89722	18.7
390.98938	18.5
393.79895	19.9
398.24219	7.8
399.00415	6.4
400.04401	92.4
401.15167	10.0
402.20178	337.9	b (6) (2+), y (4) (1+)
403.31293	43.9
404.32318	2.6
405.40051	3.0
406.26929	6.3
407.21375	16.4
408.01019	67.8
411.47754	5.0
413.35199	43.5
416.42181	44.5
419.71985	4.1
425.21405	15.9
428.25366	14.2
429.37390	4.5
430.15509	13.4
431.10431	13.3
436.29236	4.1
438.39899	30.9
439.39105	11.0
440.19952	3.4
441.26147	9.5
441.89386	9.9
444.40271	4.5
445.19360	22.9
446.27551	34.7
446.87616	9.8
453.77655	27.5
454.97552	26.1
457.05249	46.7
458.09290	30.9
458.90009	15.3
459.76752	10.4
461.99792	46.9
465.46283	16.2
467.08319	64.0
468.03265	40.0
469.01093	43.7
471.32446	14.4
472.06592	34.1
473.37128	768.0	b (8) (2+)-NH3, b (9) (2+)-NH3-P, b (8) (2+)-H2O, y (5) (1+)
474.41382	178.2
475.56158	7.7
476.47900	13.3
478.24756	32.1
485.07361	875.5	b (3) (1+)
486.05444	172.2
487.29248	24.3
488.56580	61.0
489.48785	19.1
490.59161	7.7
492.95837	3.7
493.81592	28.2
498.28961	11.0
499.59882	27.0
501.45892	55.4
502.28040	67.1
503.84625	34.0
505.08368	5.5
505.72461	10.3
506.38025	15.1
507.29358	18.5
508.29657	25.8
508.92767	14.4
510.78412	61.6
512.09863	9.0
512.74835	21.6
513.50024	8.5
514.63544	41.3
515.79974	64.7
517.15729	11.9
517.95831	67.5
519.03064	54.4
522.23157	23.2
525.51904	5.2
526.38239	7.7
528.16504	9.8
529.37097	54.1
530.12817	4.7
531.25842	44.2
532.30389	29.0
532.96283	6.9
535.87103	59.4
537.58459	60.2
538.93732	4.3
540.70026	7.0
542.25848	8.3
543.41388	40.0
544.41461	9.8
545.48798	40.0
546.41046	140.9	[M+2H] (2+)-NH3-P
547.26727	163.9	y (9) (2+)
548.30157	43.4
549.32898	53.7
550.21143	24.5
550.95367	2.9
554.48456	78.9
555.23651	124.0
556.26666	70.0
557.20880	15.2
559.01550	90.4
560.95154	21.6
561.90302	9.9
563.99609	28.4
564.97894	174.6
565.67126	16.8
566.64105	36.2
567.62885	20.1
568.32086	31.9
570.11371	290.0
571.29529	171.2
572.66455	105.0
573.71283	141.5
574.32458	724.1	y (6) (1+)
575.31482	216.0
576.37238	73.8
577.23822	9.4
578.05145	21.5
579.78180	144.2
580.81232	27.4
581.69897	39.3
582.55005	88.1
584.15302	134.1
585.13660	240.1
586.13348	272.2	[M+2H] (2+)-NH3-H2O
587.27692	67.3
587.96582	152.6
588.85272	11.3
589.54340	43.8
590.87585	134.3
591.76288	62.6
592.67645	47.0
594.15662	1170.8
594.99097	1905.5	[M+2H] (2+)-H2O, [M+2H] (2+)-NH3
596.05774	78.5
596.99792	60.3
597.82587	3.4
602.74115	17.8
614.05469	19.3
615.10651	52.3
616.22955	2.5
619.83875	15.1
620.93341	7.0
622.43390	9.2
627.22284	8.5
630.31207	28.6
631.42712	37.8
632.25763	347.7	b (4) (1+)
633.16193	62.3
634.36420	14.8
639.19165	7.2
641.79199	4.1
642.92511	37.1
648.10223	14.1
649.52502	3.9
652.29742	8.8
660.32263	20.8
662.15430	9.0
667.33551	22.0
668.31586	17.5
669.31927	34.8
670.28735	2.3
670.96661	7.2
671.60211	12.8
672.95056	34.8
675.96381	24.1
681.15656	3.7
684.19391	16.8
686.99518	30.3
688.20966	3.2
689.65033	5.7
690.99615	18.6
692.06976	50.0
693.22919	5.9
694.72583	12.0
695.85474	29.9
697.53778	43.5
698.14209	11.4
699.16199	5.7
700.75739	18.2
701.38635	22.4
702.49420	2.1
703.44708	111.5	y (7) (1+)-H2O
704.37543	37.5
705.26013	20.0
710.66974	26.3
711.91388	62.9
715.30292	193.5	b (5) (1+)-H2O
716.09979	130.2	b (5) (1+)-NH3
717.33795	30.0
719.31567	17.0
721.36316	1121.2	y (7) (1+)
722.50031	308.9
723.44733	38.6
724.49713	28.5
725.44672	2.7
726.16052	2.1
727.38293	8.1
729.14252	12.7
731.79681	11.9
733.25732	138.6	b (5) (1+)
733.99725	32.5
736.69373	8.8
738.40704	5.5
739.81244	29.7
741.40118	4.8
742.78534	49.3
743.87128	34.5
744.86633	25.4
745.55835	11.5
746.57068	10.4
747.91803	12.7
751.37286	21.9
753.43439	17.7
758.41559	55.1
760.97748	12.4
762.22772	72.2
762.97455	7.5
764.19348	22.3
766.62000	21.0
767.69830	24.4
768.40527	14.2
769.36981	10.3
770.24121	3.7
771.45282	12.8
774.77667	3.2
776.31433	12.7
778.61371	9.6
780.60077	7.2
783.14655	7.5
784.20282	9.9
785.03326	16.8
786.29480	113.4	b (6) (1+)-H2O
787.25177	93.8
788.29681	71.7
789.99445	7.6
791.49890	6.2
794.40009	15.9
796.26630	38.6
797.04193	11.9
800.54205	7.2
802.25110	36.9
804.27094	232.0	b (6) (1+)
805.29517	46.3
806.07281	8.3
810.44940	18.9
812.11072	7.3
814.71014	30.2
815.77014	16.0
816.58917	11.3
820.29828	14.5
821.74835	2.5
823.19452	4.1
827.63794	7.7
829.47119	4.8
831.50311	197.5	y (8) (1+)-H2O
832.30579	212.1	y (8) (1+)-NH3
833.41095	109.1
838.15265	13.2
839.34515	30.4
840.63763	14.3
841.26807	13.0
845.40039	59.0
847.31055	41.1
849.37225	1435.3	y (8) (1+)
850.43939	602.6
851.56879	66.7
852.50806	15.5
853.19580	29.8
855.17456	50.2
856.61285	50.6
857.33301	151.6	b (7) (1+)-H2O
858.26776	126.3	b (7) (1+)-NH3
859.20050	45.5
861.14362	20.1
873.38507	45.3
875.17059	478.7	b (7) (1+)
876.11249	35.0
877.30933	2.8
881.02277	7.2
888.68829	21.1
892.25708	3.9
899.53583	4.6
908.97845	3.0
912.49738	13.6
915.23065	20.0
916.24774	16.1
919.08698	10.6
925.98932	21.6
927.36597	75.5
928.11035	17.3
934.57739	14.0
937.39331	7.5
944.23956	218.4	b (8) (1+)-H2O, b (9) (1+)-NH3-P, b (9) (1+)-H2O-P
945.21484	83.8
946.16113	17.7
946.84344	3.0
950.69580	3.4
951.42206	9.0
952.37915	8.8
956.54681	4.3
958.71484	11.0
962.18085	180.6	b (8) (1+), b (9) (1+)-P
963.12872	88.7
977.49420	6.1
986.23364	14.7
998.00195	10.0
1001.37616	14.8
1004.83203	19.1
1015.70996	17.1
1020.15692	8.1
1030.30225	13.0
1034.85706	5.6
1035.81726	13.1
1041.40234	33.4
1057.15796	15.2
1058.30884	6.2
1059.08691	19.9
1059.93164	10.8
1062.19373	2.5
1071.90771	6.3
1074.34839	62.0
1075.42700	42.7
1082.05725	10.9
1092.38940	417.2	y (9) (1+)
1093.35352	242.1
1094.26855	17.7
1100.25830	11.9
1102.25806	1.4
1103.38818	5.9
1109.12061	5.9
1120.64587	8.7
1134.53394	3.2
1145.79492	3.2
1182.23572	18.3
