# Supplementary material for: Phosphoproteomic Analysis of Platelets Activated by Pro-Thrombotic Oxidized Phospholipids and Thrombin
Source: PLoS One. 2014 Jan 6;9(1):e84488. doi: 10.1371/journal.pone.0084488 (PMC3882224; doi:10.1371/journal.pone.0084488)
Supplement: Annotated Spectra S2 — (ZIP) [file pone.0084488.s005.zip › IYQFTAASPK_-25_2_66829.txt]

m/z	i	matches
175.30785	16.8
180.05795	6.2
185.01938	9.4
198.32933	8.9
203.28537	3.7
203.96739	9.1
209.19550	2.2
216.18930	80.0
226.21259	115.3
227.97736	11.4
230.88177	17.4
234.31549	12.5
243.28438	5.7
244.24298	349.3	y (2) (1+)
245.19348	13.0
248.27153	42.0
253.22751	25.1
254.00052	16.3
256.32715	5.7
257.29617	7.4
261.09927	8.2
265.83588	16.7
276.30420	9.5
277.41940	17.1
280.24066	10.4
283.67224	32.7
284.28467	8.8
289.02850	14.2
295.00891	27.1
296.34503	10.3
300.84888	13.0
302.42828	8.5
304.41678	12.1
313.17572	29.9
315.21014	28.1
318.16296	12.5
322.93704	14.9
329.10272	184.8
331.22095	713.3	y (3) (1+)
332.17389	87.6
338.87964	9.1
339.57904	13.8
341.93127	14.8
348.30554	4.0
353.09967	8.7
355.13843	5.4
357.09259	1003.7	b (2) (1+)
358.17426	158.8	b (5) (2+)-H2O, b (5) (2+)-NH3
359.31696	17.6
361.35236	3.7
363.86829	14.4
366.18372	7.9
371.99097	54.7
373.47089	30.5
374.14954	35.5
376.20221	3.4
377.00568	18.8
379.89484	28.9
382.17859	41.1
383.26770	5.4
384.28839	194.2	y (4) (1+)-H2O
385.08521	61.6
385.69653	13.0
389.46680	3.4
391.21478	8.1
393.92157	14.9
395.42584	43.1
397.33423	10.0
398.39862	4.2
400.00470	55.1
401.58112	82.4
402.27307	142.1	y (4) (1+), b (6) (2+)
403.26166	19.8
404.28833	23.1
405.13947	6.9
406.48492	38.9
407.64203	13.9
408.42926	3.7
410.35199	18.5
412.18152	38.6
413.19269	35.0
416.41443	86.4
417.56738	17.4
419.42017	3.0
423.31769	33.4
425.50940	76.4
426.90601	13.0
428.22406	106.6
431.20367	50.6
433.03094	43.7
437.19403	12.1
440.13507	5.4
441.10773	41.6
443.06549	17.9
444.43219	14.1
445.11420	3.0
446.32471	35.6
447.52606	3.7
448.21423	21.4
451.17743	10.8
455.16571	81.3
455.96570	6.9
457.07489	45.6
457.98804	26.0
458.60052	12.8
459.47717	16.1
467.24152	61.6
468.62799	4.9
471.46674	23.3
473.31769	824.6	b (8) (2+)-NH3, b (9) (2+)-NH3-P, b (8) (2+)-H2O, y (5) (1+)
474.38049	70.9
475.36761	13.4
476.23096	12.6
477.00757	20.6
478.05109	3.2
482.95612	4.2
485.10742	807.4	b (3) (1+)
486.18372	218.0
487.44464	9.4
488.74658	7.2
489.92059	22.8
494.60071	31.6
495.90991	10.5
496.90607	37.0
498.33112	11.1
499.29486	52.2
501.21356	36.6
502.05414	37.7
503.32251	23.7
504.38910	25.0
505.40912	20.3
506.48645	8.2
507.37152	33.9
509.88977	16.2
511.05450	12.6
513.41669	49.0
514.71692	53.9
516.17645	33.8
517.70679	43.3
519.05035	51.2
520.25800	49.4
521.10828	35.3
521.86115	27.3
525.53857	34.3
526.37872	24.7
529.34113	70.2
530.17780	47.9
530.94073	24.9
532.89410	13.2
534.13385	6.2
535.19489	45.0
537.32831	65.6
538.25153	52.2
539.54028	29.9
540.37872	30.8
541.33057	28.2
542.87885	11.7
544.77350	35.2
546.25580	44.8
547.23553	55.2
548.16461	24.1
549.06049	7.2
549.67072	7.3
554.69714	83.0
555.36249	3.9
556.46637	59.4
557.62799	15.5
558.33752	18.2
559.52881	45.9
561.00568	17.4
561.91266	7.0
564.17346	115.4
565.15430	73.7
567.27844	76.2
568.19037	58.4
569.05444	58.3
570.10553	423.3
571.17255	187.3
572.05511	74.3
573.01996	65.1
574.36621	882.1	y (6) (1+)
575.31158	339.1
576.11194	58.1
578.17181	135.5
578.95020	2.2
579.91650	34.4
581.48248	132.1
583.00348	77.0
585.07794	239.1
586.14960	240.7	[M+2H] (2+)-NH3-H2O
587.31738	68.8
588.21136	46.5
589.15643	49.4
590.93225	55.3
591.99207	114.5
593.07965	34.1
594.29364	1439.9
595.00171	1724.7	[M+2H] (2+)-H2O, [M+2H] (2+)-NH3
596.16193	33.8
597.20355	18.9
598.39398	12.9
602.27905	7.1
604.51056	4.7
605.82678	10.3
611.43994	4.0
613.39056	4.7
620.28204	37.6
621.48914	25.6
624.10461	40.4
627.87012	12.1
632.09344	345.0	b (4) (1+)
633.34528	100.3
635.52179	15.2
639.21893	10.6
642.89789	5.7
649.62457	3.5
655.26373	5.7
656.07965	2.2
657.29266	15.4
658.48358	10.6
662.80872	5.2
664.25995	7.2
666.57916	20.7
671.05341	31.3
672.70715	21.3
673.85870	12.0
675.20880	19.6
676.20245	9.1
677.28021	8.9
681.30841	2.2
682.39240	37.1
683.37152	31.8
684.17365	20.5
686.11469	13.4
687.78668	30.0
688.48517	9.9
689.25879	12.5
690.10315	3.5
691.37500	23.0
692.99945	63.1
694.76935	4.0
697.41321	23.8
698.21136	50.9
699.24280	8.3
700.28351	38.3
701.50568	61.1
703.45587	60.1
704.35846	23.1
705.11639	47.6
706.23346	2.2
710.51520	21.1
714.52417	16.1
715.47137	353.8	b (5) (1+)-H2O, b (5) (1+)-NH3
716.37823	106.3
717.82483	109.5
718.54816	9.3
720.75580	98.9
721.41724	933.4	y (7) (1+)
722.44910	333.5
723.54596	23.8
724.81189	56.6
725.78400	36.6
728.29279	13.6
732.84039	61.7
733.44080	154.5	b (5) (1+)
734.14819	34.8
741.48572	11.2
742.24805	12.3
745.34570	25.1
747.07324	15.1
752.23175	61.0
755.65509	30.4
756.69250	22.7
758.10327	8.1
759.26923	15.7
760.13312	17.4
762.16931	75.4
762.96027	5.3
764.15857	11.7
765.18878	18.4
765.90765	32.7
768.18353	8.5
769.42645	58.3
770.42468	2.7
772.30103	15.9
774.11884	10.6
775.35883	8.4
777.53851	54.1
782.20215	37.0
783.05048	25.2
786.32251	176.8	b (6) (1+)-H2O
787.39276	48.8
793.81989	30.8
795.42181	4.3
797.78009	54.7
801.33783	35.5
802.16449	2.5
802.92358	10.3
804.11005	153.6	b (6) (1+)
805.13898	19.6
808.46674	42.4
810.18811	9.3
811.16882	17.3
812.29834	31.6
813.26776	27.1
814.47797	16.0
816.03802	15.9
817.55072	13.6
818.39215	22.2
820.73560	35.5
829.41754	7.3
830.81146	50.9
831.50439	133.4	y (8) (1+)-H2O
832.38635	113.0	y (8) (1+)-NH3
833.34882	80.1
834.52216	11.3
837.51459	13.0
838.59271	21.7
839.41815	17.8
840.63605	7.3
841.36554	25.3
844.07520	6.8
845.48920	27.7
846.22559	20.4
849.42651	1793.5	y (8) (1+)
850.49780	623.9
851.62769	9.1
853.73932	8.0
854.42889	32.2
855.27832	42.0
857.21283	236.2	b (7) (1+)-H2O
858.16064	201.5	b (7) (1+)-NH3
859.33942	25.4
865.56128	7.5
872.74493	10.9
875.29132	315.2	b (7) (1+)
876.38885	46.8
877.35742	27.3
884.33258	39.8
885.94696	7.1
891.40656	6.0
898.43512	21.9
899.29816	8.4
907.34473	16.4
909.18018	6.5
916.08374	30.1
917.22076	10.9
917.86884	4.4
922.21271	18.6
925.93158	27.8
927.28876	38.6
928.55670	21.7
934.34863	9.5
939.40863	3.5
942.39362	11.1
944.30975	169.6	b (9) (1+)-NH3-P, b (8) (1+)-H2O
945.20294	91.0	b (8) (1+)-NH3
946.33197	27.4
962.23169	221.3	b (8) (1+), b (9) (1+)-P
963.24799	24.2
970.30255	7.7
989.43414	6.0
994.04932	8.4
1016.48804	13.9
1021.30121	10.7
1041.67554	8.0
1042.66443	32.4
1050.27869	7.1
1051.39673	14.5
1068.45337	6.6
1074.40967	44.6
1075.29773	19.5
1077.45508	10.9
1079.77795	14.0
1092.35461	455.2	y (9) (1+)
1093.40991	213.6
1094.51514	51.8
1102.42529	44.6
1103.52954	2.2
1104.24438	3.7
1214.28833	6.1
