# Supplementary material for: Phosphoproteomic Analysis of Platelets Activated by Pro-Thrombotic Oxidized Phospholipids and Thrombin
Source: PLoS One. 2014 Jan 6;9(1):e84488. doi: 10.1371/journal.pone.0084488 (PMC3882224; doi:10.1371/journal.pone.0084488)
Supplement: Annotated Spectra S2 — (ZIP) [file pone.0084488.s005.zip › IYTQQIQSK_-24_2_73808.txt]

m/z	i	matches
174.92993	7.1
183.16682	3.1
187.14421	47.2
190.20148	6.6
191.81888	7.0
197.98132	33.3
199.19490	18.1
206.77864	15.1
213.18359	6.8
214.89923	28.6
216.04224	52.8	y (2) (1+)-H2O
217.23309	23.6
221.09616	9.9
228.06999	6.0
230.13470	11.6
234.19461	70.2	y (2) (1+)
235.17532	38.1	b (4) (2+)-H2O-P
236.28349	37.5	b (4) (2+)-NH3-P
241.91089	4.2
244.29045	4.2
245.52060	5.7
246.25720	2.3
252.35797	4.7
254.41656	16.8
258.20297	3.6
263.98358	8.2
265.13953	9.0
266.28046	32.5
267.11017	14.2
270.10767	4.7
274.85669	14.8
277.02448	16.0
281.09393	2.3
284.28479	3.8
285.37616	13.2
286.23718	8.8
287.15485	4.4
292.16431	7.1
295.03397	5.9
300.27924	6.9
301.12439	2.7
303.88696	18.8
308.24960	13.9
309.02020	4.0
310.15503	1.8
312.73755	14.5
315.87079	2.3
322.13324	7.5
326.16400	10.5
327.08270	30.1
328.86169	142.0
330.20605	70.6
332.04291	5.9
334.91980	2.5
339.72760	6.2
341.33667	11.0
343.49097	18.4
344.23639	56.3	y (3) (1+)-H2O
345.30347	74.9	y (3) (1+)-NH3
346.26776	28.0
347.83612	34.3
348.99152	9.7
352.66473	3.4
353.46155	9.0
356.30835	17.1
357.13586	316.8	b (5) (2+), y (6) (2+)-H2O, y (6) (2+)-NH3, b (6) (2+)-NH3-P, b (2) (1+)
358.11475	63.6
359.08417	32.0
360.05194	7.7
362.18298	146.6	y (3) (1+)
363.48920	20.6
365.92676	6.4
369.10767	8.0
372.21167	16.0
374.85309	6.4
379.34058	8.2
380.23505	6.2
383.05078	23.2
383.65326	5.7
384.52057	16.6
390.24487	4.3
391.24750	16.8
395.39240	10.1
397.19702	13.6
399.36841	6.4
401.54407	4.2
403.17163	16.8
404.52142	17.6
406.40662	3.1
407.95886	6.9
412.73486	5.8
414.18634	5.3
415.10883	12.7
418.21960	10.7
419.12805	4.0
421.33148	5.9
422.66791	12.0
427.32489	18.3
430.40289	31.8
431.22314	18.9
432.44080	13.3
433.43066	20.6
434.12537	11.4
435.34125	4.4
439.23248	9.4
441.95264	26.0
442.94202	32.5
444.02515	19.4
444.97180	7.7
446.27905	11.3
447.24182	4.2
450.35883	10.6
451.36981	46.6
452.41119	20.2
453.36115	9.6
456.44586	40.1
457.19635	13.7
457.94019	18.1
458.79810	35.7	y (4) (1+)-NH3, b (3) (1+)
459.43182	14.5
460.09399	13.5
462.21558	3.4
463.17163	3.4
464.42285	7.6
465.19348	17.4
466.37927	11.8
470.13904	32.3
471.48822	46.6	b (4) (1+)-NH3-P
472.18475	133.4	b (8) (2+)-P
473.27454	29.4
473.93884	27.2
475.41669	385.0	y (4) (1+)
476.39697	140.9
477.41766	62.7
478.38959	13.9
479.14246	29.3
479.85229	73.0	y (8) (2+)-H2O-P
480.96576	32.3
482.17609	9.1
484.20142	5.5
485.15930	7.4
487.40070	9.2
488.27429	28.0
489.41223	26.8
490.48474	3.6
491.63507	7.5
493.21185	3.7
494.28815	21.3
496.31512	6.6
498.39825	25.9
499.71503	33.4
501.59766	43.1
503.90942	3.8
505.40363	12.9
507.37585	33.9
508.25165	19.9
509.52960	7.9
510.26935	21.9
511.49207	9.1
512.16931	5.8
513.30994	21.3
513.99084	30.1
516.09698	34.9
517.41248	46.8
518.31488	21.4
519.07770	39.5
520.36920	30.3
521.28864	20.3
524.50519	62.2
526.85785	39.6
528.46442	6.7
529.09265	27.7
530.78979	16.7
531.44958	8.5
532.59430	24.5
533.78998	12.1
534.49823	20.3
535.61346	26.2
537.29218	39.3	[M+2H] (2+)-NH3-P, [M+2H] (2+)-H2O-P
537.98462	11.2
539.24768	43.9
540.32880	29.0
540.99689	2.5
542.13776	28.9
544.27618	62.2
544.99982	89.5	[M+2H] (2+)-P
545.80206	66.2
546.76660	37.1
547.53613	28.8
548.29346	48.0
549.24176	31.7
550.21759	35.9
550.83496	15.5
551.46014	79.9
552.11798	21.8
553.83319	26.8
555.11249	76.7
556.01361	3.7
556.96375	13.9
558.14667	45.6
559.12469	105.6
560.88623	23.6
562.37744	72.6
563.06409	16.9
564.02032	14.8
564.79706	65.2
565.66205	33.3
567.15961	19.5
567.91437	17.5
568.88214	53.0	b (4) (1+)-H2O, b (4) (1+)-NH3
570.83978	99.7
572.03839	53.7
572.69226	67.2
573.45044	20.9
574.39008	37.8
575.50397	75.7
576.36566	253.4
577.26874	228.3	[M+2H] (2+)-NH3-H2O
578.52576	95.8
579.81958	55.0
582.86755	58.6
584.09735	94.5
584.94330	114.3
586.02393	339.8	y (5) (1+)-H2O, y (5) (1+)-NH3, [M+2H] (2+)-H2O, [M+2H] (2+)-NH3, b (4) (1+)
587.31207	47.5
588.17578	46.2
588.78973	6.0
589.74017	14.4
601.24792	212.8
602.36981	28.8
603.45337	9.6
604.30621	7.3
606.44330	10.0
612.51642	10.7
614.19434	6.4
622.24237	9.7
626.29059	8.1
628.53265	7.7
629.18744	22.9
629.99622	3.2
631.67731	9.5
632.46808	7.9
635.52997	11.1
637.43597	21.0
638.97925	20.8
642.84393	12.7
652.05743	70.7
653.31122	2.5
653.91614	23.8
655.58398	32.2
663.01703	13.6
668.06427	33.0
669.11761	2.1
670.23517	4.4
671.15845	56.2
671.83557	116.0
672.49072	20.3
673.33954	11.5
677.05292	7.4
678.42645	8.1
679.67468	10.6
686.01636	55.8
687.34204	61.4
688.12720	19.8
691.50330	5.1
692.75311	8.0
695.04376	5.3
695.97498	29.2
696.79041	6.6
698.18402	43.7
700.18066	41.0
700.78088	56.4
701.51599	14.2
702.29340	10.7
705.02826	53.5
706.02924	31.0
706.82330	4.4
708.33594	5.8
710.95209	11.8
712.16290	4.0
714.03387	143.3	b (5) (1+), y (6) (1+)-H2O, y (6) (1+)-NH3
715.12897	47.4
715.87860	35.0
717.31140	113.7
718.48792	32.4
719.54669	27.0
724.40161	14.4
726.83032	15.6
728.45349	90.0
729.23242	7.7
731.44403	32.9
732.38629	6.0
734.27405	30.5
734.93091	19.2
738.81952	3.4
740.50800	11.9
741.34180	6.2
742.45374	32.2
743.51306	14.2
752.33356	6.7
755.19250	43.4
756.47028	11.8
759.66095	15.6
761.37372	68.4
764.74200	17.1
765.43719	45.3
766.40338	4.5
769.67084	43.4
773.79791	46.6
776.94513	68.7
777.86823	2.3
782.15436	14.0
783.06024	7.5
784.28595	13.5
785.91559	657.6
786.83893	11.0
788.29382	5.7
789.40302	35.4
790.03906	4.2
792.08514	5.1
793.67084	22.0
797.87872	30.6
799.38763	23.0
800.10303	5.9
801.64960	28.7
803.44220	37.7
808.63531	41.3	b (6) (1+)-H2O
809.50867	13.6
810.52295	63.4	b (6) (1+)-NH3
813.11249	22.0
814.56848	29.5
815.64050	25.3
816.30963	53.5
817.63525	26.9
818.50684	18.3
820.04749	10.9
826.16949	10.1
827.09955	78.0
828.11255	119.9	b (6) (1+)
828.77277	29.0
832.31555	592.9	y (7) (1+)
833.43866	200.7
834.38794	53.8
835.41577	31.7
838.81696	35.0	b (7) (1+)-H2O-P
840.50177	5.5
843.54437	4.6
850.31415	52.4
851.74780	3.8
857.41620	9.5
870.45099	2.5
883.19147	16.4
884.41510	24.9
895.96954	16.1
898.43774	13.5
899.71417	6.4
908.02686	17.9
913.11920	12.0
923.50043	5.6
924.59277	13.9
927.65649	35.1	b (8) (1+)-NH3-P
928.50580	10.2
931.56451	8.5
938.30957	16.8
939.26318	19.1
942.80133	12.9
944.24677	4.7
954.18146	2.7
955.38409	28.9
956.52399	69.9
957.42303	21.5
960.27759	5.5
962.60419	5.5
969.75372	6.7
975.39777	8.4
976.32104	3.1
980.56451	12.2
981.50128	5.5
997.56317	6.7
1002.16766	9.5
1004.27075	29.6
1007.01166	6.4
1012.45856	8.4
1013.60529	6.2
1015.32642	5.6
1016.36664	10.7
1022.76935	19.0
1024.55713	7.1
1025.67285	18.2
1036.70557	34.6
1043.32373	12.2
1044.13477	16.5
1048.33691	14.2
1051.27576	6.6
1059.38574	21.9
1062.33240	19.2
1075.45020	85.0	y (8) (1+)
1076.52686	132.7
1077.36731	64.5
1086.47046	28.9
1087.44482	9.0
1114.45605	5.3
1172.27808	7.0
1177.94165	10.9
1194.64465	13.3
