# Supplementary material for: Phosphoproteomic Analysis of Platelets Activated by Pro-Thrombotic Oxidized Phospholipids and Thrombin
Source: PLoS One. 2014 Jan 6;9(1):e84488. doi: 10.1371/journal.pone.0084488 (PMC3882224; doi:10.1371/journal.pone.0084488)
Supplement: Annotated Spectra S2 — (ZIP) [file pone.0084488.s005.zip › EFITGDVEPTDAESEWHSENEEEEK_-6_2_95201.txt]

m/z	i	matches
282.81973	39.9
298.87292	12.4
299.51617	95.6
300.19757	87.0
304.27469	12.0
316.27090	12.9
317.48260	44.1
318.13141	21.6
329.91718	44.3
334.08853	20.6
336.34055	71.8
342.33368	12.9
344.02655	110.4
345.31580	75.5
346.19788	69.1
355.32190	16.3
356.00659	85.1
357.99606	10.9
367.24417	34.5
372.22476	148.8
373.17487	187.2
378.29791	40.2
385.14368	52.1
387.29120	211.7
388.27005	90.5
390.25180	160.0
398.05164	53.7
399.24518	19.0
400.60150	28.6
401.33215	114.4
402.24646	47.4
403.04593	19.5
405.25403	93.8
406.25577	54.0
408.79150	35.8
411.16525	20.1
425.16333	32.0
426.97650	52.0
428.28339	20.5
434.52979	46.6
435.25830	58.8
438.27148	38.3
445.05835	161.9
449.29443	18.7
450.20670	20.5
453.41885	36.5
455.12708	99.6
456.29575	57.1
457.37213	36.6
459.40948	76.9
461.08093	26.3
466.17584	56.6
467.06049	26.9
468.29779	31.2
472.28958	42.9
473.27081	751.2
474.36011	114.3
476.11154	20.5
477.61301	62.6
478.36792	26.8
480.48740	28.3
481.10742	9.3
484.17938	161.6
485.48141	69.6
486.26233	79.2
489.68839	168.2
491.35974	181.6
492.01654	14.6
496.30890	43.6
500.38910	39.0
501.60565	101.5
502.29831	294.3
503.31317	42.3
504.12033	83.2
508.40051	43.7
511.48068	32.9
512.14844	209.0
513.44641	54.6
514.39001	70.3
515.13013	55.1
516.29779	184.6
517.93958	49.3
520.27502	79.0
527.61481	20.5
530.03992	196.3
531.10803	85.5
532.21033	89.7
534.20630	71.1
535.13306	53.7
536.35046	147.1
538.93372	30.9
541.80493	29.0
543.12872	48.3
545.26526	50.8
547.51038	35.2
548.19189	154.3
549.22705	60.0
555.42249	22.8
556.94794	130.2
562.98792	12.2
564.37097	12.4
565.18451	25.5
568.36584	24.1
570.16443	14.7
571.09937	20.1
584.97656	164.0
586.64282	40.7
592.64563	13.0
596.04968	49.6
597.40222	62.8
598.87708	113.5
599.57458	26.4
601.32068	54.1
602.24347	55.9
603.01892	16.5
604.00623	10.2
606.30518	81.4
607.99512	216.3
609.00348	71.1
610.31433	72.3
613.22510	25.5
615.29846	317.3
616.69043	170.3
618.13196	44.9
620.57874	22.7
624.76117	21.9
626.40186	199.2
627.28076	170.4
628.27307	61.6
631.30273	200.5
632.30640	26.4
633.33246	14.7
635.43854	14.7
637.28302	18.7
643.17584	32.7
645.06287	1271.6	y (5) (1+)-H2O, b (6) (1+)-H2O
646.06500	331.4
647.22461	57.0
649.32343	47.1
650.37158	15.6
655.46167	29.9
658.40186	135.3
659.40448	21.2
661.28406	101.9
663.39838	385.4
664.36920	93.8
668.71777	37.1
678.41046	7.5
682.93958	120.2
684.53882	19.7
685.52087	76.3
688.21838	48.5
690.96173	104.8
692.25006	66.6
695.46637	29.9
697.92151	56.9
698.90576	344.4
699.89191	291.4
701.33887	39.9
706.09528	146.2
713.52527	26.9
714.46204	30.7
715.33142	17.3
716.30353	131.7
717.12036	82.2
717.83978	41.7
720.51599	79.5
722.98212	51.9
726.42456	208.9
727.14502	136.0
728.26312	44.8
729.26630	73.1
730.34058	37.1
731.22241	61.3
734.44531	80.9
738.16663	19.2
739.32178	349.6
742.35431	98.6
744.17712	1271.6	b (7) (1+)-H2O
745.30359	828.0
746.27875	198.6
747.42432	37.2
752.69141	39.4
753.62646	27.2
754.76074	448.3
756.28571	104.9
757.84100	128.9
758.66437	30.6
759.88599	19.2
760.60046	19.2
762.23779	633.6
763.27295	452.8
764.12653	9.6
770.32471	12.5
771.31909	9.5
773.69928	55.5
774.56787	64.6
776.44177	52.9
777.35999	230.5
778.29871	187.3
779.32593	125.5
782.10718	84.7
784.01746	90.0
791.23071	135.2
793.26697	7.5
794.18384	47.5
797.49170	61.0
798.73206	106.8
799.83386	21.8
802.43909	25.9
806.84778	850.7
807.80750	59.2
808.75549	51.5
809.63855	21.0
810.40369	21.2
812.32947	39.6
813.06995	66.9
813.86926	44.8
814.53113	157.0
815.64270	214.1
819.07837	32.9
823.43298	139.0
824.36804	93.1
826.46167	66.9
827.16455	12.8
832.18848	103.1
833.80981	65.2
835.33130	160.7
836.85510	46.6
837.58398	108.8
841.23999	37.4
843.29895	236.1
844.22522	178.7
846.09619	131.2
848.98206	43.8
850.50134	37.1
851.41943	63.5
854.48523	311.3
855.30286	287.9
856.11792	41.5
856.93518	61.0
858.11230	106.4
858.71570	108.9
859.43787	32.2
862.48938	72.4
863.11755	262.5
864.27393	135.9
865.39734	35.8
867.69104	14.2
868.73572	42.2
870.01501	210.0
870.75000	172.7
871.93140	213.2
873.14380	1104.9	b (8) (1+)-H2O
874.24341	382.5
875.63867	165.5
876.54797	1904.2	b (23) (3+)-NH3-P, y (22) (3+)
877.26904	832.6
878.28101	363.9
878.92688	9.3
880.54541	128.6
881.57861	551.0
882.18469	24.2
882.98840	49.4
884.14441	41.2
885.16479	94.4
888.06384	218.4
890.10913	112.1
891.25537	694.3
892.30249	318.3
895.14734	32.7
897.37671	35.3
898.37769	19.1
899.05542	108.4
899.97644	48.9
901.43286	56.5
902.74719	113.9
905.03296	223.2
905.67773	121.0
906.81287	1232.6	y (15) (2+)-H2O-P, y (14) (2+), y (7) (1+), y (15) (2+)-NH3-P
907.63025	365.9
908.51282	495.9
909.22534	138.8
909.98828	61.4
912.70593	15.6
914.36084	2394.4	y (23) (3+), b (23) (3+)
915.06042	342.0
915.72974	80.3
916.60510	153.1
918.30383	77.7
919.04138	51.2
920.20862	183.8
921.37231	10.2
922.97217	90.0
925.70667	43.3
927.86768	26.8
929.48181	73.3
930.28308	33.1
930.94336	60.7
931.89490	20.9
933.26770	100.1
935.62866	68.0
936.69922	434.0
938.18762	153.1
939.32654	110.8
940.09875	204.3
941.79382	38.0
942.79382	77.8
944.38269	52.3
947.10522	337.6
948.01099	90.8
949.17114	50.4
950.79102	63.1
952.99316	359.1
953.92017	54.9
956.35742	539.3
957.31787	1465.6	y (24) (3+)-H2O, b (24) (3+), y (16) (2+)-NH3-P, y (8) (1+)-H2O-P, y (24) (3+)-NH3, y (16) (2+)-H2O-P
958.12036	270.1
959.33875	63.9
960.27539	210.6
961.30396	283.0
962.72266	250.4
964.21179	649.6
965.04395	454.0
965.88086	150.8
966.51648	224.6
967.50757	355.3
968.40942	277.4
969.76221	180.4
970.57947	275.5
972.33044	519.3
973.30408	556.9
974.02698	744.1
975.22620	284.4
976.97437	9.3
977.61841	20.5
979.38562	261.7
980.34521	166.8
981.46973	68.0
983.28772	424.6
985.04138	380.8
985.93860	99.2
986.82629	289.0
988.19849	1231.4	b (9) (1+)
989.10889	234.4
990.21301	187.2
994.17456	573.6
994.90051	182.3
995.93738	34.1
996.65173	49.4
1009.68701	29.5
1014.65869	2136.7	y (16) (2+), y (17) (2+)-P
1015.65881	770.6
1017.50354	30.9
1019.87744	66.6
1023.55054	63.0
1032.66992	119.3
1034.80493	80.6
1035.47510	28.8
1036.52942	12.0
1037.41711	38.0
1038.69263	62.0
1045.79883	212.3
1047.13525	33.9
1053.67200	16.5
1054.91724	1122.7	y (17) (2+)-NH3, y (8) (1+)-H2O, y (17) (2+)-H2O
1055.99622	95.2
1057.20850	27.5
1059.95410	61.0
1063.65051	18002.0	y (17) (2+), b (19) (2+)-NH3-P
1064.54712	2618.8
1065.42200	6.9
1066.06689	65.1
1067.93396	23.2
1068.66113	65.3
1070.35986	627.3
1071.05640	115.6
1072.28027	273.2
1073.07300	188.7
1079.03479	939.1	y (18) (2+)-P
1080.01270	114.6
1081.31860	57.7
1082.23999	56.7
1085.50000	29.1
1088.17224	151.6
1089.35205	73.8
1090.06848	50.7
1093.99414	108.9
1096.55725	42.3
1100.29736	72.1
1103.70105	145.3
1105.27930	12.9
1106.78125	107.0
1108.24829	138.9
1109.88159	682.1
1110.67310	531.9
1111.43286	53.8
1112.39294	253.1
1113.62305	159.5
1114.70984	8.4
1118.79272	5243.6
1119.50720	9434.3	y (19) (2+)-H2O-P, y (18) (2+)-H2O, b (20) (2+)-H2O-P, y (19) (2+)-NH3-P, b (20) (2+)-NH3-P, y (18) (2+)-NH3
1120.92114	276.8
1121.67822	8.0
1123.10522	90.9
1126.39417	69.5
1127.85315	3891.8
1128.70996	5560.1	y (18) (2+), y (19) (2+)-P, b (20) (2+)-P
1130.33289	143.4
1131.30908	50.0
1133.69043	20.6
1136.42285	34.9
1137.42798	42.9
1141.19592	114.8
1142.03430	149.1
1143.19397	23.2
1144.90308	115.8
1145.84802	23.3
1146.65210	45.8
1148.58386	36.9
1150.10742	80.1
1152.07996	7.5
1154.08008	88.2
1156.01440	34.9
1159.53015	170.5
1161.81396	14.4
1164.84009	84.4
1166.29199	31.5
1168.94629	483.5
1169.98547	94.8
1177.64099	7932.7	y (20) (2+)-NH3-P, y (20) (2+)-H2O-P, y (19) (2+), b (20) (2+)
1178.40454	1625.2
1179.50671	115.7
1180.40503	22.7
1181.38599	142.3
1183.29639	51.4
1184.95447	177.1
1185.84863	408.1
1186.61279	495.2
1188.44128	26.8
1190.07837	86.3
1190.68372	39.4
1194.62463	35.8
1200.14722	74.3
1201.31152	20.9
1202.23633	53.9
1204.17188	48.4
1205.56360	244.5
1206.23730	53.9
1207.19495	310.5
1208.15442	83.1
1210.12390	312.3
1214.27515	372.1
1215.10339	1330.3	y (21) (2+)-P
1216.20752	69.0
1217.29553	38.9
1222.92737	69.8
1224.26111	81.1
1225.77368	169.0
1226.87134	128.9
1229.00464	43.8
1230.44312	50.3
1232.34253	110.9
1233.50085	242.5
1235.06055	4796.6	y (20) (2+)
1235.98340	988.0
1236.96375	10.9
1240.92529	127.5
1242.03931	431.6
1242.84741	51.2
1243.90552	87.9
1245.94238	16.1
1247.30200	44.8
1247.96460	23.2
1249.64526	50.3
1250.30371	30.5
1251.48901	47.6
1252.59668	17.0
1254.30298	296.3
1255.15076	1199.8	y (21) (2+)-H2O, y (21) (2+)-NH3
1256.37744	1186.3	y (22) (2+)-H2O-P, y (22) (2+)-NH3-P
1257.60681	251.8
1259.03259	100.3
1263.68359	14120.6	y (21) (2+)
1264.45020	2241.4	y (22) (2+)-P
1265.23364	2065.2
1266.14600	733.3
1268.44800	18.8
1269.07642	85.3
1271.05981	130.7
1275.92468	44.8
1282.06177	71.7
1283.17053	98.7
1284.28992	43.9
1285.81567	120.5
1287.23474	20.5
1289.12585	77.4
1292.78772	87.6
1296.53845	85.0
1297.49817	233.3
1299.14050	397.9
1300.35364	339.8
1301.39941	67.9
1302.17371	24.1
1305.02161	927.8	y (22) (2+)-H2O, y (22) (2+)-NH3
1306.15820	413.6
1307.88879	26.2
1309.18005	42.2
1310.03772	38.9
1313.85632	7793.0	b (23) (2+)-NH3-P
1314.62305	10803.9	y (22) (2+)
1315.55005	424.9
1316.42322	55.0
1317.64075	69.6
1319.12097	189.6
1320.01355	70.1
1322.25916	597.7
1325.01904	33.2
1327.16418	22.8
1330.31213	17.9
1333.38855	13.9
1337.64600	63.5
1339.96130	49.9
1341.69458	12.0
1344.22571	47.2
1346.37732	36.7
1348.23132	322.4
1349.36316	261.7
1351.34216	18.3
1352.61169	44.9
1353.64111	60.0
1355.32227	127.6
1356.83020	1093.2
1357.77502	551.2
1358.45911	36.2
1361.77454	644.0
1362.60388	136.7
1363.72021	40.2
1365.15515	114.6
1366.79675	12.5
1367.42712	97.6
1370.25366	1041.4
1370.94739	2659.3	y (23) (2+), b (23) (2+)
1371.66077	1419.2
1372.71143	61.5
1376.53674	40.3
1379.14868	41.0
1380.74268	31.7
1386.05701	182.0
1388.18091	68.7
1389.94983	23.7
1396.16516	102.0
1397.07568	32.0
1399.24341	17.4
1400.68005	18.8
1405.02258	183.2
1406.56970	72.6
1411.40173	58.8
1418.35974	68.3
1419.83533	123.8
1422.18201	20.6
1423.60461	55.8
1427.73291	30.1
1431.94360	120.3
1435.91943	162.6
1438.62000	38.9
1442.84021	26.9
1443.70349	95.0
1445.78528	48.4
1446.56665	16.5
1447.31311	34.7
1450.49146	57.9
1452.76965	45.8
1456.74731	12.0
1457.47180	19.6
1458.35828	44.5
1460.48010	47.5
1461.32373	82.3
1463.63721	184.7
1464.48401	29.0
1466.36780	32.3
1473.21399	144.1
1476.43835	477.2
1477.36633	261.3
1481.47717	21.4
1489.58594	102.8
1491.87488	160.2
1493.27209	21.5
1495.79602	42.9
1505.81689	12.0
1508.35022	298.9
1514.45410	6.6
1520.33435	75.2
1522.74585	18.3
1530.37805	39.6
1535.67517	11.6
1538.50317	44.8
1542.70813	48.3
1546.56665	55.6
1548.68921	12.9
1555.90686	90.1
1563.71875	81.5
1566.32751	49.7
1575.75867	24.2
1577.92517	83.3
1584.19995	27.8
1589.50256	28.7
1595.16931	23.3
1596.57544	14.7
1604.43884	25.1
1605.25024	26.8
1612.47253	121.0
1613.54712	123.7
1614.36169	26.0
1617.42517	33.3
1621.50525	34.0
1623.42676	72.1
1624.33679	27.8
1626.31018	17.1
1628.67175	23.4
1641.26331	45.9
1643.28406	34.0
1656.12817	56.4
1673.97083	56.6
1676.00330	40.4
1677.86792	55.6
1682.88562	86.6
1685.36389	78.5
1697.36316	61.2
1701.61450	18.8
1702.77856	33.2
1703.57507	37.0
1704.33569	32.2
1714.53870	11.1
1715.73755	17.4
1719.19788	8.4
1721.61951	138.9
1722.33435	16.5
1735.48962	36.8
1736.25159	30.0
1738.79749	83.3
1741.43225	49.5
1742.97302	9.3
1748.88208	69.8
1750.24744	77.0
1764.89563	28.0
1771.19373	86.2
1786.86023	41.4
1790.72278	47.4
1795.52966	21.5
1796.48657	22.4
1812.38416	258.7
1813.44348	152.3
1815.53101	31.8
1822.41296	32.7
1830.73596	23.2
1832.19641	20.6
1847.65442	75.2
1848.99097	52.8
1850.50305	41.3
1851.78674	95.1
1863.32593	63.4
1865.70349	96.2
1881.47961	12.9
1896.49573	24.6
1900.10876	39.6
1921.35632	18.8
1928.99744	56.5
1949.99060	50.6
1959.63367	63.6
1961.52063	51.2
1963.81458	23.2
1981.79456	43.3
1992.89172	103.2
1993.91821	29.6
