# Supplementary material for: Phosphoproteomic Analysis of Platelets Activated by Pro-Thrombotic Oxidized Phospholipids and Thrombin
Source: PLoS One. 2014 Jan 6;9(1):e84488. doi: 10.1371/journal.pone.0084488 (PMC3882224; doi:10.1371/journal.pone.0084488)
Supplement: Annotated Spectra S2 — (ZIP) [file pone.0084488.s005.zip › EFITGDVEPTDAESEWHSENEEEEK_-7_2_85850.txt]

m/z	i	matches
293.92270	18.1
303.98486	13.8
309.34500	22.0
310.24716	22.6
312.06519	77.0
313.82675	66.2
315.07611	46.8
318.03107	44.7
321.26639	31.3
326.34924	27.2
333.88556	44.6
339.24219	17.9
342.75922	10.7
344.32834	124.9
345.29858	14.6
346.30753	37.8
354.38354	29.1
355.33832	51.2
357.39145	44.5
358.02008	20.0
359.97079	13.7
362.41602	47.9
372.00403	156.4
373.13336	61.1
378.30124	23.1
385.31992	32.3
387.21811	205.0
390.32599	310.5
391.31726	34.4
394.35861	65.5
399.14569	85.4
401.10437	58.2
403.44400	89.3
405.34982	115.4
410.28391	27.2
411.77298	27.2
416.21582	24.9
419.86255	39.0
425.45303	18.8
426.29938	67.1
428.12769	14.6
434.86279	60.6
436.41901	73.3
438.25403	23.1
439.41187	20.8
440.20862	31.1
443.12866	32.1
444.10934	37.5
445.42819	38.8
448.10547	48.3
453.38388	29.6
455.12518	277.5
456.33475	119.3
458.14218	56.8
464.37805	22.8
465.38824	51.9
467.22910	69.9
468.04944	92.2
470.19727	58.8
473.21552	986.2	b (4) (1+)-H2O
474.33289	274.0
479.85980	47.9
482.70016	36.3
484.01736	442.9
485.32520	117.0
487.41663	164.5
491.22675	430.4
493.25620	13.9
498.79230	105.5
499.60147	24.2
500.22095	16.0
501.36078	72.7
502.28558	516.4
503.26837	205.9
505.39294	34.2
512.16730	337.7
513.49005	75.7
514.21423	122.3
516.27649	210.1
517.41064	24.0
518.98059	28.5
520.27100	139.3
521.32605	34.5
530.26563	144.7
531.15741	110.1
532.19336	82.9
534.14307	216.1
535.68469	155.3
537.18176	53.2
539.08942	83.2
540.42084	9.7
547.47095	19.9
548.54620	123.5
549.96387	40.9
552.59595	32.1
554.31671	57.9
557.13647	33.2
568.06189	26.7
573.84351	200.4
576.13293	12.7
577.34485	43.0
580.21075	62.2
583.21887	12.7
587.10205	34.6
591.56738	42.6
594.27759	15.8
597.26929	158.9
598.18103	83.5
599.42798	90.6
600.83130	67.1
602.56116	32.2
606.23022	205.0
606.93811	104.0
608.35999	203.3
609.24237	162.3
610.82410	59.0
615.16693	263.3
616.35547	88.2
617.21130	33.1
619.15100	55.2
620.04303	17.7
622.33911	20.1
625.01361	15.8
627.23846	504.6
628.04443	47.3
629.32037	20.0
630.16296	18.9
631.29773	276.3
633.32324	72.4
635.13110	39.3
636.12183	43.4
638.26099	133.3
641.29004	15.8
642.93512	87.1
645.12292	1384.0	b (6) (1+)-H2O, y (5) (1+)-H2O
646.15027	452.0
647.28882	19.8
648.14136	126.9
649.07324	114.2
650.24988	23.3
656.17737	46.3
659.26965	28.3
661.56989	20.0
663.30688	538.6
664.58966	52.9
667.72290	30.3
680.71417	127.9
681.41608	72.8
683.47498	34.4
696.43494	25.1
697.92651	36.8
699.05444	459.4
699.73743	46.0
700.70917	159.6
703.05164	13.7
705.69598	64.2
706.45660	64.0
709.43524	26.4
710.41547	18.1
712.96539	13.3
715.80261	382.3
716.54504	204.1
717.27515	73.7
718.29449	111.3
721.49109	39.6
724.80139	72.6
726.08905	246.4
727.18823	170.1
729.50470	36.8
730.12408	11.7
732.72968	30.3
734.19159	187.7
737.73096	56.3
738.85986	183.8
739.54626	274.8
740.46924	57.0
744.16895	1958.3	b (7) (1+)-H2O
745.24951	782.2
746.06079	53.1
747.24310	69.9
748.95551	128.3
752.26599	65.8
754.42957	138.1
755.56946	102.2
757.27911	93.7
758.30713	269.8
760.39056	50.8
762.14691	991.3	b (7) (1+)
763.24408	632.9
764.41547	75.9
766.47485	42.4
770.34351	31.5
773.76959	140.0
775.41638	41.8
777.42419	296.8
778.49158	119.9
779.16687	86.4
780.28223	29.2
782.47375	7.6
783.46216	10.0
785.18652	106.9
790.28809	26.0
791.53687	16.7
792.74927	169.7
794.67139	46.3
797.05164	87.8
798.68030	264.0
800.12537	77.7
800.72778	99.2
801.90515	121.3
803.05615	17.9
804.66699	27.2
806.95752	1273.0	y (12) (2+)
807.84265	193.8
810.50024	51.7
812.81970	33.4
813.90942	32.1
815.36340	153.8
818.48047	177.0
819.24768	74.6
823.33020	29.4
824.06714	217.5
824.72375	8.0
825.62146	70.4
827.11377	59.2
828.47961	27.2
829.18018	10.7
830.08862	72.7
832.10791	53.1
833.09253	213.2
833.85510	61.8
837.89343	203.4
838.60840	38.6
839.36536	124.1
842.57532	410.7
843.86194	965.2	y (22) (3+)-P
845.12219	166.7
846.27209	53.9
847.40405	245.8
848.09790	138.9
848.98755	108.6
850.86902	119.0
852.26306	15.9
853.28247	80.4
854.16443	67.5
855.27393	223.7
856.18359	347.3
856.95190	182.9
857.80798	55.7
859.29102	90.4
860.57324	193.2
862.32886	404.5
863.21582	341.3
864.26599	98.2
865.35022	119.5
866.29639	38.6
867.45996	54.8
870.49182	608.9
871.34448	195.7
872.27991	258.8
873.30896	1062.3	b (8) (1+)-H2O
874.32104	819.0
876.50964	2836.0	y (22) (3+), b (23) (3+)-NH3-P
877.25940	909.8
878.51282	27.2
879.74683	379.3
880.42395	22.7
881.67139	325.3
882.53015	22.6
885.07104	68.7
886.00122	66.0
887.80957	90.8
889.15601	84.0
890.10828	232.5
891.29639	956.4	b (8) (1+)
892.26990	624.6
893.53625	116.2
894.93518	48.1
896.80261	58.5
897.87122	97.1
898.88257	171.8
900.11560	74.4
903.05444	11.7
906.14197	431.8
906.95996	2024.7	y (15) (2+)-H2O-P, y (7) (1+), y (15) (2+)-NH3-P, y (14) (2+)
907.76001	703.2
908.57996	712.8
909.60217	56.2
912.53723	178.2
914.30627	4208.4	b (23) (3+), y (23) (3+)
915.55884	492.7
916.54590	115.0
917.49597	125.6
918.25916	18.0
923.54419	240.6
925.11157	54.8
927.62024	215.5
929.42273	48.1
931.83350	10.8
933.36377	121.5
934.47778	49.4
935.16125	48.0
936.68420	370.2
937.80664	122.1
939.22754	39.8
940.35962	117.9
941.90576	130.3
942.84851	198.8
943.66687	151.7
945.61072	86.8
946.49609	244.7
947.19556	181.9
948.08533	289.8
948.86060	114.6
949.68738	90.4
950.91223	309.4
951.52271	31.7
952.28662	238.5
955.58704	324.4
956.60938	790.7
957.24011	2151.7	y (24) (3+)-H2O, b (24) (3+), y (16) (2+)-NH3-P, y (8) (1+)-H2O-P, y (16) (2+)-H2O-P, y (24) (3+)-NH3
958.26746	860.6
959.05457	28.2
961.14282	527.7
962.06421	137.4
964.55835	1155.5	y (15) (2+)
965.44653	24.9
966.80737	139.0
967.55164	124.3
968.26147	63.8
969.17737	50.3
970.15894	399.1
970.76746	154.6
971.46790	31.4
972.17444	166.8
973.44629	519.7
974.13623	1075.2	[M+3H] (3+)-P
975.49316	130.4
976.85583	183.8
977.69055	104.3
979.19592	346.1
980.00732	217.9
981.23633	65.1
982.31396	26.1
982.94836	113.3
983.82825	82.3
984.62524	51.0
985.67896	747.9
987.14917	533.4
987.94873	429.2
988.57642	434.5
989.18774	446.9
990.26245	274.3
991.21301	172.8
992.41516	389.2
993.18823	341.5
994.22095	618.1
994.82544	202.8
995.82629	112.9
996.84302	32.6
999.13245	60.9
1014.79736	2322.2	y (16) (2+), y (17) (2+)-P
1015.70789	226.8
1019.86206	118.5
1023.65930	148.3
1024.79077	14.6
1027.07080	40.5
1028.51416	86.3
1029.40674	128.5
1030.58960	18.1
1037.37939	28.1
1042.46033	125.2
1045.61145	279.2
1047.06763	136.6
1047.85791	81.7
1049.08130	64.8
1050.01257	76.2
1053.15967	202.4
1054.87170	1788.8	y (17) (2+)-NH3, y (17) (2+)-H2O, y (8) (1+)-H2O
1056.10461	233.3
1058.38257	147.5
1060.82568	63.0
1063.59790	18358.5	b (19) (2+)-NH3-P, y (17) (2+)
1064.40613	3323.1
1065.14246	141.6
1066.22791	91.6
1067.33228	15.9
1070.12646	1183.3	y (18) (2+)-NH3-P, y (18) (2+)-H2O-P
1071.04614	398.9
1072.25928	46.9
1073.42285	248.8
1074.34058	115.4
1076.26135	28.4
1079.15295	1416.9	y (18) (2+)-P
1079.95728	183.8
1080.78735	27.9
1081.56262	56.8
1086.49084	12.9
1087.77368	61.0
1089.00366	11.0
1091.81445	15.8
1093.02734	121.2
1094.02661	40.4
1097.94067	363.4
1099.08154	152.2
1099.92700	107.6
1101.32153	39.6
1104.14905	41.2
1104.77881	51.8
1108.88550	23.8
1110.14063	556.9
1111.01172	222.3
1114.54907	45.2
1117.64343	43.0
1118.78552	9666.2
1119.53760	9880.9	y (19) (2+)-H2O-P, y (19) (2+)-NH3-P, b (20) (2+)-H2O-P, y (18) (2+)-NH3, b (20) (2+)-NH3-P, y (18) (2+)-H2O
1120.48376	469.2
1121.37036	126.4
1121.98840	41.7
1122.97205	84.0
1125.14697	115.2
1126.38525	91.4
1127.77173	4081.3
1128.54932	6505.0	y (18) (2+), b (20) (2+)-P, y (19) (2+)-P
1129.42139	513.7
1130.08472	57.6
1131.16077	108.2
1133.11206	198.3
1134.05554	172.7
1136.66333	161.2
1140.28943	23.9
1141.46667	470.7
1142.51135	66.9
1146.95813	106.2
1148.33447	10.0
1150.86487	49.6
1152.63000	75.3
1153.71631	67.9
1155.36743	102.3
1156.65259	48.9
1157.41895	87.2
1160.01392	194.4
1162.57336	47.1
1163.33313	74.5
1165.23267	30.4
1167.05029	132.7
1167.72900	12.6
1168.77075	112.8
1169.59155	223.0
1170.36694	53.8
1177.51819	8745.4	y (19) (2+), y (20) (2+)-NH3-P, y (20) (2+)-H2O-P, b (20) (2+)
1178.42920	3287.4
1179.56946	37.6
1180.26477	99.9
1182.07703	60.9
1183.42285	189.6
1185.80432	364.0
1186.65625	364.3
1187.60742	110.6
1191.04358	75.5
1193.01733	76.5
1194.21973	95.8
1203.43481	114.4
1204.34009	104.8
1205.35095	126.9
1206.28638	198.7
1208.62854	49.6
1210.26489	126.5
1211.35303	109.2
1212.65747	58.6
1214.46741	2191.0	y (21) (2+)-P
1215.41443	358.1
1216.11377	161.8
1221.23267	105.0
1223.63391	314.4
1224.70374	39.4
1225.69189	462.0
1226.35718	93.2
1226.98462	280.6
1227.58984	232.6
1228.56006	78.2
1231.07495	75.8
1232.80420	219.0
1233.57898	212.7
1235.12659	6758.7	y (20) (2+)
1235.94983	1532.2
1237.03430	78.3
1239.40833	32.7
1240.49023	157.6
1241.63672	299.1
1242.57129	151.6
1243.69165	68.2
1244.48120	15.9
1246.13525	42.4
1249.70215	142.0
1251.29907	29.1
1252.07788	102.2
1253.70801	334.2
1254.64209	680.3
1255.65540	916.9
1256.75476	1348.5	y (22) (2+)-NH3-P, b (22) (2+)-P, y (22) (2+)-H2O-P
1257.53638	354.3
1259.80554	58.6
1263.62708	15760.7	y (21) (2+)
1264.46631	5812.3	y (22) (2+)-P
1265.41553	1583.0
1266.08728	356.3
1267.52588	219.6
1269.45935	82.5
1270.90845	95.0
1273.47571	30.3
1275.24976	64.7
1280.23499	124.4
1283.64001	130.5
1286.25269	156.7
1290.48865	74.6
1292.42603	25.1
1296.94641	137.6
1298.41125	125.1
1299.50476	207.0
1300.33704	330.9
1301.33569	108.1
1305.15649	1084.1	y (22) (2+)-H2O, y (22) (2+)-NH3
1305.88989	255.8
1306.77539	60.1
1309.92749	58.2
1312.80127	52.1
1314.17957	18931.4	b (23) (2+)-NH3-P, y (22) (2+)
1314.95227	5580.7
1316.09460	219.0
1317.16150	62.0
1320.59180	38.5
1321.96277	803.3
1322.89929	55.2
1327.86560	79.5
1328.78113	44.6
1330.65576	11.8
1331.61462	66.2
1332.43835	41.4
1336.96082	70.3
1342.34009	21.3
1344.47034	30.1
1347.76733	657.3
1348.43115	158.9
1349.80481	39.8
1350.93823	41.4
1355.64587	289.8
1356.87793	1532.3
1357.62317	584.5
1358.55481	120.1
1360.30847	116.7
1361.67200	433.0
1362.70386	167.2
1363.87964	194.9
1365.53235	17.9
1367.46008	82.4
1368.59863	42.7
1369.34973	13.8
1370.35608	2280.9
1371.12378	2847.0	y (23) (2+), b (23) (2+)
1371.98401	328.7
1372.72729	278.9
1373.78455	74.5
1374.61328	35.3
1375.97949	60.9
1377.00903	21.0
1380.48767	20.1
1381.50781	32.4
1382.67981	49.9
1385.27527	70.4
1386.33911	81.5
1387.23535	271.9
1389.47131	44.4
1397.37805	123.6
1400.50330	33.7
1404.42615	82.2
1405.25623	123.9
1408.27466	191.6
1410.04065	77.5
1413.53528	240.9
1417.32483	42.2
1418.07825	9.7
1418.88586	222.2
1424.46204	21.3
1427.21863	100.2
1428.11438	27.0
1435.44568	267.5
1436.25000	72.4
1439.32776	31.8
1443.35168	60.0
1444.48376	10.7
1448.37341	27.0
1448.99011	11.7
1454.33167	81.2
1457.70129	111.6
1458.38416	34.4
1459.95532	18.0
1460.60376	39.6
1461.35876	27.5
1462.03809	45.6
1463.35876	22.0
1465.57214	76.5
1466.40784	12.1
1472.12634	52.7
1474.33630	108.6
1474.94299	30.7
1476.38647	382.0
1477.32666	296.6
1485.39038	31.3
1486.74365	50.8
1488.28357	105.1
1489.62744	30.2
1490.27747	66.2
1491.63977	24.1
1492.43787	51.1
1496.70044	43.5
1504.74731	47.6
1507.66931	25.1
1514.33459	66.3
1515.45056	35.3
1516.18958	66.6
1524.69348	55.9
1526.20190	18.7
1533.47229	87.5
1545.25330	29.3
1555.60596	117.7
1561.96375	35.5
1563.32068	77.2
1564.16260	27.7
1566.53906	16.9
1567.46204	134.8
1570.49158	32.8
1577.14197	57.9
1583.04370	34.3
1583.98718	18.2
1587.28394	22.9
1592.30029	182.7
1602.55115	43.6
1607.21448	59.1
1611.93579	61.9
1612.76025	269.8
1613.43640	33.5
1621.17346	98.2
1622.52649	45.6
1624.71106	27.1
1626.44263	36.3
1642.42786	23.1
1643.42151	28.2
1653.82532	61.0
1671.71082	30.4
1680.45789	15.6
1683.79993	32.1
1698.89148	66.1
1702.55884	56.2
1703.32727	46.6
1704.43921	15.7
1715.71985	34.4
1721.68872	100.0
1722.44836	80.2
1723.62720	25.1
1725.55640	34.2
1726.33655	28.2
1727.69116	30.1
1728.57825	24.6
1735.23938	28.7
1737.44788	18.7
1741.85461	17.9
1743.46057	61.3
1749.49622	9.7
1751.75134	42.0
1752.59058	28.2
1758.68396	15.8
1772.96277	46.5
1781.35681	20.9
1782.73596	11.7
1795.17896	40.4
1806.39526	119.5
1809.89966	34.9
1812.61108	258.8
1813.51147	353.1
1814.37952	191.9
1815.75110	26.2
1821.64563	35.2
1824.29187	19.9
1829.31775	19.1
1830.67566	54.1
1832.09827	60.0
1833.03845	10.7
1850.45520	155.4
1851.21863	36.2
1855.37476	29.4
1863.53003	80.4
1865.91870	51.9
1894.94641	35.3
1912.97729	19.1
1927.74231	37.3
1935.51794	54.8
1962.38647	44.5
1963.06628	20.5
1966.06812	12.1
1982.01477	44.5
1993.55640	48.6
