# Supplementary material for: Phosphoproteomic Analysis of Platelets Activated by Pro-Thrombotic Oxidized Phospholipids and Thrombin
Source: PLoS One. 2014 Jan 6;9(1):e84488. doi: 10.1371/journal.pone.0084488 (PMC3882224; doi:10.1371/journal.pone.0084488)
Supplement: Annotated Spectra S2 — (ZIP) [file pone.0084488.s005.zip › EFITGDVEPTDAESEWHSENEEEEK_-11_2_86809.txt]

m/z	i	matches
288.03726	31.7
299.17383	47.3
300.29208	84.4
301.13251	54.5
306.56104	17.6
314.26001	100.1
321.06702	15.1
327.64703	42.1
333.53265	21.4
334.36227	15.8
338.83673	43.8
343.95053	222.5
345.25760	10.4
347.22656	12.5
349.27374	21.4
355.10172	11.2
361.13641	10.4
366.10867	38.1
368.37161	90.5
369.30719	24.1
372.01202	390.8
372.82446	147.7
373.46597	132.6
377.97495	11.2
385.30957	20.5
387.24677	119.0
388.20435	46.5
389.29657	24.9
390.18396	183.3
393.23163	22.9
394.49191	48.6
398.01709	9.5
399.05899	29.7
401.17120	19.5
403.17661	53.1
405.50629	65.0
414.33130	15.0
417.16333	48.4
419.10641	14.1
421.06223	22.6
427.21338	21.3
429.56595	9.5
432.38477	21.3
437.68692	38.4
439.00055	32.6
445.18030	19.5
445.95673	51.6
447.45178	39.0
452.45245	22.3
454.90662	316.8
455.51337	26.6
456.21042	80.0
457.38953	88.6
460.27435	18.6
461.23645	39.3
463.03885	112.1
466.06079	44.2
467.20026	35.2
468.42609	41.0
471.74326	132.9
473.13922	941.1
474.05365	362.1
475.14459	37.6
480.31042	52.7
481.18689	16.8
484.05847	283.7
485.27435	28.1
486.37747	8.6
488.10144	38.3
491.01178	371.3
495.18124	22.4
496.08850	42.8
502.23831	443.8
503.24710	26.7
504.33017	82.0
511.62061	91.1
512.34216	320.6
513.16052	44.8
514.01379	61.3
515.89130	55.2
516.64594	101.5
520.46820	179.3
527.11102	35.6
530.17786	228.0
531.35071	62.4
532.02478	15.1
534.04596	30.1
535.24939	80.9
540.48236	21.5
544.25305	32.6
548.33984	286.3
549.21362	59.2
556.89856	14.1
557.89978	31.9
564.27014	32.7
566.08533	47.4
569.51270	12.3
570.38452	71.2
579.31409	19.7
581.00159	23.2
582.40631	53.7
586.23120	23.7
587.16028	49.0
591.19495	45.0
592.19788	14.1
597.47620	40.3
598.85266	267.6
600.20422	125.8
601.11829	60.6
606.13409	248.7
608.48517	63.1
609.36426	152.2
610.94000	26.3
613.53510	43.7
615.20691	449.1
616.51935	148.6
617.45203	18.7
618.22321	70.7
620.07727	68.5
621.19348	22.4
622.37811	19.6
625.07037	34.7
627.19025	209.3
628.32953	71.6
629.45135	112.5
631.16565	70.5
632.40674	23.4
633.05200	19.4
635.31158	34.6
638.70007	47.4
639.97919	60.4
643.07404	42.8
645.05920	1189.6	b (6) (1+)-H2O, y (5) (1+)-H2O
646.08917	398.5
647.16681	83.3
648.19965	8.6
648.85425	43.9
659.19946	15.0
663.17102	425.1
664.19788	190.2
664.81299	46.8
665.70660	38.8
670.22522	17.3
677.31696	18.8
679.16382	53.7
682.15607	48.4
684.63318	53.6
689.66003	52.3
691.61694	28.9
692.55194	77.3
693.56146	58.8
694.30066	22.2
695.29297	14.1
697.21790	47.1
698.51294	181.4
699.36078	297.8
701.17609	15.0
702.34192	40.9
703.20941	12.4
711.08899	20.6
713.34424	18.8
714.38861	49.1
716.12701	135.1
717.26831	201.9
718.30194	96.8
718.95605	18.5
720.24133	43.8
720.89075	55.3
726.18616	399.0
727.44922	46.4
728.41931	31.7
729.09259	22.4
731.32391	38.5
734.23340	103.3
735.30048	80.5
737.28967	102.7
739.12988	22.2
740.21588	97.2
742.47302	44.4
743.44885	341.7
744.21088	1451.9	b (7) (1+)-H2O
745.20190	763.5
746.19727	55.3
746.92395	35.5
748.38855	11.3
751.32642	37.3
755.01263	99.7
757.71558	207.5
759.20044	70.0
760.29205	140.0
760.97729	47.7
762.24219	1118.9	b (7) (1+)
763.28149	498.2
764.12561	88.2
764.80829	60.9
766.66626	66.6
768.27026	17.7
770.36127	113.4
771.42212	15.0
773.92535	100.6
776.93176	141.6
778.16760	155.8
779.18005	90.6
780.18286	68.0
782.88916	122.2
786.28308	34.3
787.53918	25.9
788.99756	85.3
792.10803	32.6
794.41345	74.3
795.96423	42.6
800.54810	51.8
801.76709	43.9
805.10193	115.3
807.06543	958.3
807.97083	74.6
808.82666	41.7
810.20154	95.2
812.80066	226.5
814.07019	170.3
815.54871	73.1
816.73853	123.8
818.19165	29.8
819.69592	88.9
821.43225	60.0
822.43469	125.8
823.30151	122.6
824.82336	121.1
826.73730	52.9
827.62805	28.7
828.89160	73.5
830.28455	32.4
832.73267	22.5
836.81299	55.2
838.91345	126.0
839.97937	91.3
842.77026	45.2
843.52698	23.5
844.51709	167.6
845.22900	12.3
845.94141	154.1
847.35205	127.2
849.05469	82.4
850.86755	173.9
853.09900	26.3
855.25757	371.6
856.14990	189.1
857.69568	131.4
858.93884	35.5
859.58594	73.8
863.28247	308.0
864.29419	39.0
865.01379	29.9
866.04150	9.5
869.35315	148.3
870.65991	464.0
871.46899	121.8
873.20190	913.9
874.07593	311.1
875.09473	51.5
876.58521	2234.8	y (22) (3+), b (23) (3+)-NH3-P
877.32947	675.4
878.24329	294.0
879.13489	17.7
879.86597	81.4
882.12927	82.7
883.30615	68.5
886.07861	17.7
888.51355	215.1
889.15881	30.5
890.45557	124.0
891.20935	997.7	b (8) (1+)
892.36548	363.3
893.39722	23.9
894.49976	29.8
895.50818	34.7
898.08240	138.3
899.08142	99.5
899.82971	33.3
902.07080	121.4
902.68347	151.8
904.68298	27.0
906.00342	106.3
907.18811	1219.3	y (14) (2+), y (15) (2+)-NH3-P
908.13452	452.9
908.74585	444.1
909.85010	108.4
912.60767	16.0
913.94873	956.7
914.60510	2189.8	y (15) (2+)-P, y (23) (3+), b (23) (3+)
915.89868	645.6
917.06140	131.2
917.78076	47.7
922.07397	243.0
924.88342	179.9
925.50806	112.3
926.84680	55.7
927.48584	26.8
928.46765	133.7
929.41309	82.1
931.21338	41.7
933.86926	51.1
934.95605	186.4
936.21863	58.3
937.39246	506.9
938.75549	270.2
939.63318	383.9
941.19958	68.5
942.11438	38.1
943.25330	252.2
944.22632	51.6
945.02283	96.0
945.91125	88.1
947.18787	606.0
948.68347	886.7
949.59595	148.5
950.37854	58.3
952.73645	50.3
953.99890	367.0
955.75171	450.6
956.79126	1162.1	b (24) (3+), y (24) (3+)-NH3, y (24) (3+)-H2O, y (8) (1+)-H2O-P, y (16) (2+)-H2O-P, y (16) (2+)-NH3-P
957.84692	791.4
961.40796	128.6
962.20862	229.0
963.27979	301.7
964.30933	448.2
965.11768	628.2
965.79529	24.3
966.68152	200.2
967.85815	919.9
968.82178	216.6
969.84204	120.7
970.78052	100.6
971.43384	145.6
972.80579	449.9
974.01245	1564.9	[M+3H] (3+)-P
975.01953	77.3
975.90527	101.8
977.30457	118.9
978.89746	381.2
979.98743	341.1
981.61255	146.9
982.66138	214.7
983.39771	71.1
984.92163	301.0
987.23511	632.0
988.34106	1077.0	b (9) (1+)
989.16284	412.8
990.16870	192.2
991.09131	303.4
992.27075	468.6
993.15674	29.4
994.36023	1365.6	[M+3H] (3+)-NH3-H2O
995.25391	364.2
996.76685	150.4
997.39233	65.5
1003.88257	19.7
1009.79688	8.6
1014.66980	1950.6	y (16) (2+), y (17) (2+)-P
1015.55054	728.2
1016.61536	69.1
1024.31445	71.5
1025.59180	59.0
1027.87402	16.7
1031.24463	80.9
1039.51392	21.6
1040.14063	141.2
1042.37109	49.5
1043.01086	60.0
1043.61267	58.3
1046.46216	42.6
1047.11487	104.4
1048.03369	100.9
1050.28589	16.9
1054.61182	1388.6	y (17) (2+)-H2O, y (8) (1+)-H2O, y (17) (2+)-NH3
1055.37146	485.8
1056.08984	41.0
1059.20654	8.6
1062.11401	66.0
1063.56885	19281.6	b (19) (2+)-NH3-P, y (17) (2+)
1064.53027	5190.2
1065.68323	164.1
1067.11206	18.7
1068.39478	31.8
1069.65356	383.3
1070.91846	260.0
1071.73755	257.0
1073.34253	408.5
1074.41052	66.2
1075.32715	158.3
1077.05603	9.5
1078.74268	525.6
1079.59155	1186.4	y (18) (2+)-P
1080.57214	165.8
1082.85791	140.0
1084.89673	173.3
1087.81934	137.8
1088.65137	160.9
1090.23633	62.0
1092.61719	53.9
1094.37720	142.4
1096.79309	41.6
1099.46179	39.8
1100.68506	43.9
1102.13550	10.4
1103.04504	104.7
1104.30713	142.4
1105.31604	33.3
1109.33411	132.0
1110.20752	278.9
1111.27808	169.2
1113.72485	155.4
1114.35498	73.5
1115.58716	49.6
1117.60596	65.1
1119.03088	12166.4	b (20) (2+)-H2O-P, y (18) (2+)-NH3, y (19) (2+)-H2O-P, y (18) (2+)-H2O
1119.95093	3262.5	y (19) (2+)-NH3-P, b (19) (2+), b (20) (2+)-NH3-P
1121.10107	80.8
1122.14209	113.6
1123.23169	46.5
1125.27136	89.0
1127.76050	3000.6
1128.64160	5536.4	y (18) (2+), y (19) (2+)-P, b (20) (2+)-P
1129.60913	170.0
1131.57959	55.9
1133.04834	25.0
1134.34766	100.2
1135.53357	150.5
1136.70679	10.4
1137.74719	103.6
1138.93896	119.3
1141.86304	181.8
1142.51587	58.4
1143.54541	14.9
1146.07471	138.7
1148.47729	77.4
1152.82104	132.8
1154.06702	81.7
1156.18323	102.7
1159.72656	89.5
1160.83752	61.5
1164.39966	120.6
1165.68042	17.8
1166.64478	27.4
1168.75439	403.6
1169.43127	82.6
1170.56470	80.7
1172.39917	96.9
1173.41577	39.2
1177.26758	3340.0	y (20) (2+)-H2O-P
1178.04663	6314.3	b (20) (2+), y (20) (2+)-NH3-P, y (19) (2+)
1179.01001	729.4
1179.71436	106.9
1181.27856	10.4
1182.53906	69.8
1186.53735	493.8
1187.42700	11.2
1188.19678	131.3
1191.29407	238.8
1192.72241	173.6
1193.64697	41.9
1198.92017	55.1
1199.94641	7.6
1201.50781	31.9
1204.61646	141.5
1205.33984	189.6
1206.49695	214.4
1207.26831	133.9
1208.32019	29.9
1209.17932	63.7
1210.44568	95.8
1211.14795	46.5
1212.58118	98.5
1213.28259	28.8
1214.80664	1499.9	y (21) (2+)-P
1215.68774	869.6
1217.59729	20.7
1220.31128	24.3
1222.44104	41.9
1223.20959	28.8
1225.30225	141.2
1226.15771	240.9
1226.88428	246.9
1227.84595	133.9
1232.54382	66.8
1233.23096	50.2
1235.12793	4587.3	y (20) (2+)
1236.12292	2038.5
1237.25488	107.1
1238.98633	53.8
1239.90430	98.2
1241.45691	93.7
1243.82300	92.7
1244.91321	28.2
1246.91711	30.1
1249.43018	135.7
1251.50806	65.8
1254.03564	114.6
1254.89990	673.1
1256.29456	208.5
1257.19983	326.8
1263.62085	13795.8	y (21) (2+)
1264.67651	6939.9	y (22) (2+)-P
1265.83789	2023.6
1266.62720	216.0
1268.84155	140.7
1271.46838	92.0
1273.41577	14.0
1275.10193	60.8
1279.42859	19.7
1280.20081	14.1
1280.86597	66.6
1283.66016	261.1
1287.21582	86.9
1287.93945	99.2
1289.44617	74.1
1290.91699	23.6
1293.28491	37.9
1295.06433	53.2
1296.68640	506.6
1297.61243	48.1
1298.52991	90.0
1299.49817	182.7
1300.36279	201.8
1305.47229	1177.5	y (22) (2+)-H2O, y (22) (2+)-NH3
1306.45081	220.4
1307.15735	22.8
1309.05566	21.5
1310.42688	17.8
1314.12439	11846.0	y (22) (2+), b (23) (2+)-NH3-P
1315.00696	7389.5
1316.08716	343.4
1316.88196	66.4
1317.90466	159.1
1319.38220	83.8
1320.68176	29.0
1321.93774	201.3
1322.65857	100.1
1334.52832	45.4
1338.72229	16.2
1342.44861	73.7
1344.47839	90.5
1345.66272	44.0
1346.70459	38.9
1348.75891	41.7
1349.39014	31.5
1357.24463	544.8
1358.01892	309.1
1358.82520	115.5
1361.79602	569.1
1362.59314	81.6
1363.71790	47.4
1364.42200	16.9
1367.66345	34.6
1368.33850	29.0
1369.32166	92.3
1370.72095	3026.5	y (23) (2+), b (23) (2+)
1371.59509	1717.7
1372.56628	66.1
1373.42566	83.3
1374.91479	86.4
1376.43616	56.7
1384.25110	127.6
1385.70129	292.5
1387.73206	64.8
1389.87000	22.2
1393.06287	142.4
1395.13708	13.1
1396.81506	281.4
1397.93018	192.6
1398.63306	33.9
1399.34082	34.6
1402.24695	14.0
1404.18030	67.7
1405.22107	13.2
1406.22375	59.4
1410.13879	63.2
1411.37061	171.7
1412.67126	100.0
1413.83557	21.6
1417.04919	108.2
1418.34509	23.4
1419.53540	118.2
1420.58301	80.6
1426.25854	47.8
1427.01501	12.3
1427.67358	95.5
1428.30261	107.3
1435.31104	68.7
1436.24365	16.8
1437.03040	114.8
1441.01599	56.0
1446.08313	18.8
1447.50977	75.2
1452.26636	32.8
1454.36072	166.0
1460.50879	9.5
1461.54602	12.2
1464.16589	67.7
1472.83337	100.7
1474.70325	26.0
1476.33655	93.3
1477.18152	40.0
1478.44226	65.8
1480.29919	44.4
1490.46179	28.7
1491.31360	100.8
1492.43665	92.0
1496.45813	31.5
1498.80383	19.7
1502.09729	69.2
1508.33020	52.7
1509.31726	101.2
1517.32910	59.2
1521.59155	101.7
1535.38074	24.1
1541.20703	21.3
1545.61462	22.3
1566.29431	10.5
1568.65820	15.2
1572.32556	46.8
1574.93091	39.9
1577.30212	48.1
1587.32190	13.2
1588.33215	36.1
1602.50269	39.6
1604.24683	15.1
1612.59985	103.8
1613.55188	27.9
1614.44580	129.2
1620.80713	21.8
1621.53662	22.2
1622.30212	57.3
1625.83191	60.3
1627.43274	46.3
1644.79016	78.6
1655.38745	7.6
1666.92151	24.6
1678.79956	59.2
1683.41589	96.3
1693.56848	20.4
1704.37488	66.8
1706.53333	68.6
1709.73083	73.4
1714.24292	71.8
1721.12573	58.3
1722.55457	15.0
1735.51746	63.9
1738.70813	15.8
1741.39966	30.7
1750.58386	47.0
1753.60571	91.0
1770.77356	28.9
1778.78796	44.5
1785.50134	19.5
1787.70496	38.0
1788.79407	36.1
1792.49792	71.3
1794.75806	15.1
1796.04480	59.2
1797.49963	44.5
1806.24646	141.8
1808.54309	40.7
1812.49817	203.5
1813.65808	134.2
1814.41870	54.6
1826.43042	103.3
1832.03308	69.5
1833.60083	128.0
1835.41809	10.5
1845.35583	49.1
1847.97241	52.7
1849.21692	8.5
1850.61218	52.2
1851.82983	125.1
1852.70093	39.8
1863.66614	36.7
1891.13293	36.1
1896.17883	18.8
1925.32336	39.2
1928.73132	63.6
1932.68152	110.5
1948.95398	31.5
1951.59143	15.1
1962.77405	65.1
1964.87659	54.6
1977.66003	48.9
1979.32507	11.5
1980.41968	25.4
1981.17114	19.8
1992.87927	16.8
