# Supplementary material for: Phosphoproteomic Analysis of Platelets Activated by Pro-Thrombotic Oxidized Phospholipids and Thrombin
Source: PLoS One. 2014 Jan 6;9(1):e84488. doi: 10.1371/journal.pone.0084488 (PMC3882224; doi:10.1371/journal.pone.0084488)
Supplement: Annotated Spectra S2 — (ZIP) [file pone.0084488.s005.zip › EFITGDVEPTDAESEWHSENEEEEK_-14_2_122191.txt]

m/z	i	matches
296.12332	35.1
300.48569	18.2
314.11456	8.9
315.18256	82.2
318.10370	113.6
329.33154	16.9
333.46515	19.1
335.15085	43.1
337.30634	53.2
338.04053	28.2
338.93958	29.4
343.22162	44.9
344.24921	106.9
345.50076	80.6
346.41492	39.3
347.41168	43.7
350.29984	50.4
355.32828	132.0
356.15686	133.7
358.24072	14.8
359.36649	43.1
363.45822	99.9
365.29358	30.5
368.11865	18.0
371.09222	74.7
372.02792	388.9
373.16843	420.7
374.11905	51.1
375.65634	49.8
378.44424	38.5
379.93185	50.0
381.03162	29.3
385.23813	69.0
387.30313	237.9
388.31622	25.3
390.18253	109.5
396.07373	26.3
397.09616	61.5
398.90497	55.6
402.27982	8.9
403.40164	22.4
405.76782	85.7
410.25641	19.2
413.90811	70.8
417.38773	72.8
419.18140	80.1
420.44095	39.7
422.09833	31.7
424.18655	81.4
425.14914	43.9
427.33099	18.0
428.35172	47.7
435.26334	42.0
441.99426	12.7
445.02310	67.1
446.40222	21.9
447.46375	92.9
448.21082	82.9
455.07040	233.8
456.23730	85.3
458.53113	90.3
462.56003	57.9
463.45093	28.2
465.33444	104.2
466.36774	121.5
467.36444	26.0
468.47888	24.0
469.48199	21.5
470.37073	175.5
471.22699	55.5
473.24670	1046.3
474.20026	268.1
475.83539	100.5
478.42850	43.6
484.26605	442.8
485.03259	106.8
486.30621	52.9
487.26367	40.9
489.28937	94.2
491.32642	470.5
492.22437	113.3
494.23343	44.9
498.27496	77.8
499.18292	36.3
500.72510	30.6
502.39465	755.5
503.50635	247.1
506.12811	41.9
511.60141	194.1
512.33893	341.9
513.02032	50.6
514.14667	119.8
515.18774	57.3
517.85547	226.0
518.59338	60.5
520.56268	28.5
527.58118	13.5
529.05334	26.0
530.18207	303.3
533.45862	85.1
534.30518	247.6
536.28461	248.0
537.05664	123.2
542.38159	117.3
544.04364	26.0
547.07813	21.9
548.07080	245.1
551.04932	51.0
553.28662	54.3
554.01440	165.9
556.61218	69.4
562.33997	39.7
563.20984	20.3
567.15961	97.6
569.06256	14.6
571.39380	9.1
572.37817	36.2
573.13599	39.7
577.36914	24.8
581.41260	35.8
582.03503	47.7
583.38208	36.4
585.14478	26.3
586.27405	14.6
587.33655	79.4
591.50574	36.3
592.48871	47.1
593.21912	25.9
594.64453	164.8
597.46106	31.6
599.03796	141.4
600.01526	106.4
601.33203	100.5
602.16553	15.8
603.98706	114.6
605.76917	636.8
606.44897	33.9
607.46875	68.1
608.37201	536.8
609.25781	119.1
612.07288	13.5
613.19794	64.8
614.62128	188.0
615.36444	174.5
616.21173	85.2
617.14380	28.3
618.22083	21.4
620.38031	29.4
626.76294	127.4
627.50165	85.2
628.32556	147.1
629.44818	22.6
630.55798	53.3
631.25897	214.1
632.29492	78.2
634.04462	134.0
635.49780	31.4
641.40491	47.2
642.82300	153.2
644.16180	68.3
645.15308	2024.1	y (5) (1+)-H2O, b (6) (1+)-H2O
646.27747	829.9
647.25476	84.4
649.07104	39.2
650.14282	176.5
651.84033	30.6
654.26001	19.2
657.51978	62.5
660.71484	27.3
661.64014	43.1
663.25592	707.4
664.27698	164.0
670.90002	44.4
675.36060	110.6
676.29645	54.1
677.44183	61.4
678.30457	13.4
681.40948	47.6
684.59259	76.0
690.38550	197.0
692.39111	46.8
694.21387	80.5
697.34058	61.9
698.59265	297.1
699.61328	152.0
700.75555	133.5
701.53119	151.2
703.87610	57.9
708.14209	121.1
710.58691	44.0
712.22668	109.4
714.43799	134.4
715.45386	91.4
716.13550	434.7
717.13348	145.0
724.14014	59.9
726.08112	167.9
727.16321	67.6
728.36884	195.1
729.32391	23.1
730.04004	292.6
731.12274	116.9
734.91077	103.3
736.06525	66.9
737.67273	96.9
738.90204	26.9
739.67554	8.9
740.69098	111.4
742.51544	88.2
744.28687	1776.7	b (7) (1+)-H2O
745.22083	906.1
746.09125	49.4
747.23004	118.3
748.56592	80.7
750.20972	54.4
751.44061	53.5
752.54437	16.8
754.74487	167.9
756.35571	91.3
758.12915	300.7
759.25549	105.1
760.30060	51.4
762.24756	650.4
763.35236	555.6
764.51862	161.3
766.11230	15.8
767.51331	180.5
768.48657	245.2
773.69519	171.5
775.96826	93.8
776.62030	46.3
777.36499	327.4
778.37756	161.0
780.07690	270.2
782.45703	15.7
783.39502	45.1
784.66699	65.6
786.16101	107.5
787.49585	65.0
788.45618	79.6
789.69507	67.1
792.78491	31.7
794.81775	80.4
798.40588	64.4
799.01062	41.5
801.08618	19.2
804.46472	49.9
806.99207	1528.7	y (12) (2+)
807.79260	508.5
808.55945	82.2
809.65686	312.2
810.93884	57.5
813.92944	179.6
815.22961	173.5
816.42651	44.3
817.39380	122.4
819.10620	44.3
823.20313	74.0
824.53687	149.4
826.91919	302.7
827.53662	29.3
828.68176	281.4
829.47693	46.0
830.45703	79.5
832.18201	423.4
833.48926	131.7
838.32214	161.5
839.21106	243.9
839.82227	59.6
841.37915	273.7
842.68811	215.2
843.39795	254.2
844.14563	209.2
845.25806	306.1
846.40210	825.8
847.57336	829.5
848.57837	151.1
849.41101	239.1
850.09338	137.3
852.79761	68.2
853.84534	153.0
855.33521	407.2
856.29871	148.9
858.26196	988.8
859.14905	225.7
860.72375	64.3
861.33704	191.9
862.56982	171.7
863.46851	319.6
864.49255	204.3
865.46362	126.0
866.55005	95.3
868.92419	184.3
870.38867	470.2
871.25830	461.8
872.59485	118.1
873.22888	1158.4	b (8) (1+)-H2O
874.32874	463.1
876.58569	4219.6	y (22) (3+), b (23) (3+)-NH3-P
877.23877	1038.4
878.01526	56.2
879.16187	220.5
880.40906	147.5
881.60437	1098.7
882.59583	58.0
885.47546	368.4
887.26306	14.6
888.17114	97.7
889.06165	122.7
890.05933	128.4
891.29724	1635.5	b (8) (1+)
892.33801	277.2
893.27808	106.0
894.25293	346.0
895.50549	96.6
896.67798	299.2
897.69409	18.0
899.12463	121.9
900.40918	151.3
903.46997	70.2
904.69983	64.3
906.74292	2131.2	y (14) (2+), y (15) (2+)-H2O-P, y (15) (2+)-NH3-P, y (7) (1+)
907.42676	692.2
908.26270	1291.1	b (23) (3+)-NH3, y (23) (3+)-H2O, y (23) (3+)-NH3, b (23) (3+)-H2O
909.10242	368.2
910.89185	351.3
912.40527	33.8
913.09558	94.6
914.43469	5140.9	y (23) (3+), b (23) (3+)
915.57690	557.8
916.59521	294.3
917.79321	136.7
918.59216	308.8
920.10754	230.2
921.09436	204.9
922.75940	70.5
923.39429	35.6
924.48474	379.5
925.63367	303.4
926.76172	64.2
929.36536	64.2
930.59277	141.6
931.64185	37.0
932.97107	116.7
934.72998	713.7
935.99133	668.7
937.01074	172.2
937.65149	185.6
938.41138	23.0
939.16809	251.8
940.20020	475.8
941.42419	370.1
942.68494	539.4
943.92334	92.1
944.76123	83.0
946.85510	501.8
947.93787	984.0
949.02185	800.4
949.85449	45.0
950.69470	57.3
951.70850	426.8
952.67261	330.7
953.65576	247.3
954.33643	50.2
955.83533	686.8
956.86377	5288.5	y (24) (3+)-H2O, y (24) (3+)-NH3, y (8) (1+)-H2O-P, y (16) (2+)-NH3-P, y (16) (2+)-H2O-P, b (24) (3+)
957.81543	3959.9	y (8) (1+)-NH3-P
958.54126	108.4
959.66931	271.0
960.39746	41.9
961.60925	411.3
962.29724	804.4
963.51904	362.1
964.32910	1276.1	y (15) (2+)
965.25000	781.3
966.44287	467.3
967.89709	740.6
969.08496	178.7
969.94702	214.8
971.11230	296.8
972.33203	652.4
973.54529	1039.8
974.19336	910.3
975.77698	479.0
976.69592	72.2
979.05127	771.6
979.83228	130.8
980.72363	440.4
981.65234	188.6
983.08789	427.3
984.15637	399.9
984.95898	196.0
985.76416	130.5
987.05090	425.3
988.19092	3192.4	b (9) (1+)
989.21021	1221.4
990.46729	732.7
991.44971	53.1
993.70813	729.2
994.52112	830.6
995.40820	214.1
996.03101	49.4
1000.62170	16.8
1008.65234	55.8
1009.32104	77.0
1014.30249	753.3
1014.91296	1814.3	y (16) (2+), y (17) (2+)-P
1015.68555	684.3
1016.34277	17.6
1018.31323	65.3
1022.60596	15.7
1025.05273	54.4
1027.34521	78.6
1028.56921	18.0
1030.42725	88.6
1034.61743	11.2
1035.51453	61.4
1036.66370	72.6
1038.78516	112.2
1040.70129	74.8
1043.39795	73.4
1046.22717	272.8
1046.99561	55.6
1048.20239	51.1
1049.70142	275.5
1051.70789	174.7
1052.92578	19.2
1053.78296	292.3
1054.69019	2156.2	y (17) (2+)-H2O, y (8) (1+)-H2O, y (17) (2+)-NH3
1055.44543	940.1
1056.06799	150.9
1058.29065	45.7
1061.98682	151.7
1063.63428	22666.1	y (17) (2+), b (19) (2+)-NH3-P
1064.54004	5694.0
1065.44763	189.6
1066.22949	26.4
1067.15833	152.6
1068.39221	302.5
1069.94995	881.9
1070.83447	479.6
1071.62744	82.7
1072.59619	345.5
1073.35193	712.5
1074.07373	22.0
1075.24487	38.0
1076.07617	252.1
1077.53979	174.0
1078.71863	250.1
1079.62964	1411.7	y (18) (2+)-P
1080.46448	62.0
1081.43848	39.7
1085.36133	362.3
1086.21204	29.3
1087.08435	44.7
1088.52344	166.4
1089.45703	162.8
1090.14319	74.5
1090.95483	35.1
1092.53149	34.0
1094.29529	189.3
1096.37378	96.7
1098.31250	263.6
1099.76477	40.8
1101.37756	95.3
1102.47864	95.9
1104.92712	194.6
1106.96851	272.9
1109.89209	904.1
1110.79883	740.6
1111.61816	406.6
1112.59497	83.6
1113.60547	153.0
1115.13965	169.4
1116.60571	37.4
1117.37769	13.4
1119.24695	16397.2	y (19) (2+)-NH3-P, y (18) (2+)-H2O, b (20) (2+)-NH3-P, y (19) (2+)-H2O-P, b (20) (2+)-H2O-P, y (18) (2+)-NH3
1120.08801	5444.4	b (19) (2+)
1121.26611	316.3
1122.15588	188.4
1123.33142	243.3
1124.64111	82.5
1125.33691	171.8
1127.08521	810.2
1128.25366	10320.0	y (18) (2+), b (20) (2+)-P, y (19) (2+)-P
1129.01489	2924.1
1129.70276	798.8
1130.38159	126.6
1131.49585	13.5
1132.22900	49.8
1132.99023	127.0
1136.42920	116.2
1137.79175	75.0
1141.10034	48.6
1142.08875	53.5
1143.57471	70.5
1145.08704	86.0
1146.07666	113.7
1147.16296	276.4
1147.77722	11.3
1149.15942	41.0
1151.25562	148.6
1152.99854	108.7
1153.76929	281.9
1155.60547	44.3
1157.76733	77.3
1160.06335	126.0
1163.15063	76.3
1164.77539	169.4
1165.38623	37.5
1166.38037	171.6
1168.38489	239.0
1169.30322	135.8
1170.55322	35.2
1171.73877	28.9
1177.03455	681.7
1177.75012	9056.7	y (20) (2+)-H2O-P, y (20) (2+)-NH3-P, y (19) (2+), b (20) (2+)
1178.52368	3413.3
1179.21399	635.1
1180.25647	11.2
1182.47131	171.8
1184.85657	24.9
1186.01770	621.2
1187.70728	18.0
1188.39722	118.3
1189.24768	149.3
1190.54114	136.3
1191.56897	47.8
1194.95715	33.7
1197.60779	59.2
1199.36780	67.2
1201.79736	165.5
1202.71631	129.6
1204.39490	99.2
1205.75879	240.3
1206.41663	81.6
1207.30933	22.2
1209.16138	186.0
1210.06702	84.9
1211.77942	135.8
1212.64868	129.5
1214.71094	1809.1	y (21) (2+)-P
1215.50171	1063.4
1216.18860	267.6
1217.47766	100.1
1219.44360	20.3
1220.30127	16.8
1222.54688	101.4
1223.79053	205.9
1224.97351	170.2
1226.46191	769.1
1227.61023	367.9
1228.53687	34.9
1229.30200	54.4
1230.70728	40.8
1232.19556	241.1
1233.42188	597.8
1234.93042	2582.5
1235.64612	5437.4	y (20) (2+)
1236.55444	434.6
1237.34314	11.2
1240.98071	127.1
1241.93152	224.9
1243.16504	66.7
1246.24988	174.9
1248.36035	97.8
1249.83777	103.9
1251.30786	70.4
1252.41064	148.1
1254.03931	59.1
1254.95605	391.1
1255.76392	670.0
1256.87146	639.3
1258.62439	47.1
1259.81201	180.3
1260.60767	67.3
1261.48340	25.2
1263.77954	20671.5	y (21) (2+)
1264.78101	8326.5	y (22) (2+)-P
1265.52637	1337.9
1266.14575	1797.7
1267.08118	91.0
1268.70801	100.9
1270.36987	23.7
1271.57959	20.3
1273.53552	131.3
1274.26538	26.0
1276.49780	31.7
1278.44556	59.3
1279.90625	54.1
1281.80713	217.4
1283.22449	158.9
1284.82080	41.8
1286.31689	14.9
1288.96130	204.2
1289.62439	77.7
1291.44397	47.8
1293.85315	46.6
1296.10242	305.2
1297.30847	218.8
1298.38464	140.9
1299.97546	211.1
1300.76782	76.4
1302.48669	25.2
1305.40710	1358.8	y (22) (2+)-NH3, y (22) (2+)-H2O
1306.24475	423.7
1307.59265	47.8
1308.47546	26.5
1314.20667	20024.6	y (22) (2+), b (23) (2+)-NH3-P
1315.12878	9155.1
1316.12134	162.1
1316.80310	17.2
1317.58875	174.8
1318.56604	11.6
1319.35779	24.9
1320.51978	104.0
1322.18298	661.8
1322.98328	114.1
1328.39160	108.3
1331.09265	205.1
1332.50732	31.7
1333.41150	70.4
1334.49719	66.8
1335.63586	75.2
1338.54846	133.1
1340.62146	15.7
1342.58386	54.6
1344.47009	38.9
1346.55591	78.9
1347.19421	119.8
1348.12866	128.4
1349.30347	341.1
1350.59753	22.6
1351.47900	26.7
1354.01624	16.9
1357.43420	340.1
1358.18848	17.2
1361.40149	147.4
1362.43811	544.3
1363.19666	73.1
1365.14197	122.9
1366.56531	11.1
1368.80737	342.7
1370.81189	4273.5	y (23) (2+), b (23) (2+)
1371.77576	2737.7
1372.66467	96.1
1373.72913	31.5
1374.64148	23.0
1378.62683	195.2
1379.73743	91.5
1380.46960	18.0
1381.92395	63.7
1382.59607	82.3
1384.60388	30.6
1386.36926	972.7
1387.54749	483.4
1388.66235	191.9
1391.44775	39.8
1392.08093	131.4
1394.26355	193.0
1395.29468	135.0
1396.45483	225.1
1397.47217	218.6
1399.39026	99.5
1401.63879	45.8
1402.89563	124.7
1403.74695	48.0
1404.37610	63.7
1405.67590	136.5
1406.53870	32.8
1407.73108	79.4
1408.64893	41.5
1416.33496	137.4
1417.62976	56.7
1418.69019	132.4
1420.15271	19.2
1423.81543	67.7
1425.74817	78.3
1427.05725	190.3
1431.68701	207.9
1435.42346	195.7
1436.07996	118.1
1438.51831	82.3
1441.90063	20.3
1445.21497	92.0
1449.79114	50.0
1453.41931	48.2
1454.96863	80.5
1455.70618	12.3
1457.63416	23.8
1458.72083	133.5
1459.56189	149.4
1460.40344	80.7
1461.35803	114.6
1463.65198	19.2
1464.45740	231.3
1468.02576	82.3
1473.56519	82.0
1474.74756	110.1
1475.82263	150.4
1476.59143	1058.6
1477.56946	798.7
1478.99438	90.3
1479.68152	38.6
1480.55627	46.8
1481.30701	37.6
1481.96741	47.6
1483.59375	14.6
1491.71741	11.2
1492.72021	35.0
1496.57532	43.7
1499.36609	39.7
1500.40894	125.2
1502.59900	109.2
1508.74329	65.8
1511.54138	58.8
1512.50989	44.3
1515.12610	162.8
1516.16443	32.5
1516.87854	89.8
1518.45300	48.9
1525.04211	46.5
1525.84680	55.5
1526.56409	53.4
1530.73633	132.0
1531.95154	14.6
1533.38293	15.7
1537.06750	19.2
1539.96631	53.3
1543.35498	26.1
1549.33569	65.9
1550.47412	84.1
1552.17810	34.1
1553.52576	55.9
1554.49426	160.7
1559.68372	99.6
1567.60449	20.3
1569.37097	50.4
1570.46826	20.3
1571.55432	27.7
1574.06921	57.8
1575.19983	21.4
1577.90503	12.3
1583.58484	35.1
1584.25049	53.4
1586.35913	12.4
1587.66785	107.7
1588.64624	121.8
1589.30066	66.9
1593.68237	100.0
1594.48547	87.4
1595.69897	133.7
1598.30261	90.9
1600.17444	19.2
1601.64282	10.0
1609.52539	42.2
1612.42249	95.9
1614.91553	88.3
1617.61316	13.5
1619.64502	23.8
1620.34827	78.7
1621.56592	25.4
1624.61719	134.2
1636.21216	32.8
1643.65979	74.1
1650.44702	31.8
1660.09143	11.2
1666.34448	119.0
1667.29773	50.8
1668.74524	81.9
1694.99792	86.6
1697.42407	144.0
1702.58167	167.6
1703.68811	67.9
1707.78503	36.3
1713.48706	28.6
1715.63611	105.4
1717.91077	58.7
1721.49866	256.9
1722.40198	93.0
1723.72253	69.3
1733.26575	22.6
1735.26001	93.5
1742.57495	13.5
1771.20813	99.0
1777.41882	47.7
1787.51941	25.0
1788.69031	14.6
1790.01208	16.9
1791.08289	23.7
1794.02576	108.1
1795.80310	48.8
1796.73840	32.2
1807.72583	27.1
1808.90015	81.3
1810.51929	41.0
1812.35754	239.5
1813.33667	256.4
1814.49426	342.0
1822.92224	50.1
1829.01978	103.0
1832.64587	52.1
1833.47827	25.1
1834.32800	69.9
1836.72131	104.5
1838.98108	16.9
1847.28333	77.0
1848.79614	80.9
1852.79456	43.1
1887.99060	62.3
1898.90063	57.3
1924.61890	58.1
1950.89026	20.6
1955.17102	41.0
1962.94836	102.0
1963.91675	21.4
1967.22156	59.8
1979.74133	45.7
1980.94592	24.9
1981.74390	98.9
1992.69397	26.1
1996.93677	22.6
