# Supplementary material for: Phosphoproteomic Analysis of Platelets Activated by Pro-Thrombotic Oxidized Phospholipids and Thrombin
Source: PLoS One. 2014 Jan 6;9(1):e84488. doi: 10.1371/journal.pone.0084488 (PMC3882224; doi:10.1371/journal.pone.0084488)
Supplement: Annotated Spectra S2 — (ZIP) [file pone.0084488.s005.zip › EFITGDVEPTDAESEWHSENEEEEK_-15_2_122497.txt]

m/z	i	matches
286.44708	14.2
288.00793	37.4
294.25876	21.9
309.96561	31.8
311.36798	11.2
314.86496	61.5
328.19943	32.9
331.57605	22.2
334.19205	8.1
339.37177	64.4
340.28571	17.6
342.12891	40.5
343.97003	63.4
345.46417	17.9
352.33289	107.7
353.05072	9.1
355.35046	43.2
358.05023	25.2
359.24261	11.6
360.16434	29.3
362.91980	100.9
366.23288	38.5
367.48987	25.3
372.05463	232.1
373.22552	181.8
376.17645	9.2
377.29431	27.7
378.20587	83.7
379.03204	18.7
383.34747	53.6
385.13434	18.3
386.38452	111.9
387.50128	92.8
390.19891	133.4
391.48978	10.9
398.27597	20.7
398.97388	24.4
400.98059	37.2
403.25546	65.8
405.38574	111.0
406.14667	22.3
408.21185	32.9
411.43610	62.0
413.35367	58.0
416.63492	32.1
419.28900	13.1
423.45840	17.6
424.20099	228.9
426.54312	51.2
429.32410	74.0
430.46384	36.9
432.27765	62.6
433.28925	22.7
434.11072	12.6
438.33783	56.6
439.29181	16.8
441.97345	21.3
443.51407	54.2
445.14362	90.2
446.39590	9.2
448.20654	17.3
454.86206	244.3
455.82690	82.0
456.48151	57.4
463.18793	43.7
468.15839	100.8
473.26669	1266.8	b (4) (1+)-H2O
474.36728	222.0
475.74127	21.2
476.57141	31.4
478.28128	52.2
481.29517	22.0
482.23639	21.9
484.30176	113.2
485.28485	80.4
486.11353	41.1
488.32526	28.6
489.08640	25.0
489.95752	14.6
491.24316	81.2
492.15887	8.4
493.31537	30.4
496.52539	43.1
498.13232	24.0
502.15994	592.6
503.68457	146.1
505.50192	51.2
508.36533	16.6
510.99835	107.0
512.23297	314.3
513.31268	63.9
514.22754	96.2
515.13324	86.0
517.92755	51.2
519.05933	52.6
520.50671	85.2
526.60449	22.0
530.22498	156.1
531.02161	60.4
532.37750	44.0
533.07520	56.5
534.16199	217.1
535.30786	191.1
536.24377	312.3
537.42780	55.8
538.35291	108.1
539.31299	69.7
540.30328	17.3
542.38269	30.7
544.12451	66.6
548.34033	186.4
549.39294	133.0
553.97827	19.9
555.53992	104.9
557.46765	34.8
560.33313	16.9
562.26636	26.4
562.91211	111.4
566.36182	195.7
571.86353	57.3
573.39917	63.6
574.41284	23.1
575.72162	19.3
579.04810	20.7
581.40723	133.9
582.45142	43.1
586.25476	32.5
591.37708	223.9
592.14447	24.9
597.57648	22.1
599.57068	23.3
600.37976	77.4
601.37073	44.0
602.24634	76.8
603.38440	35.5
606.16077	105.1
607.42456	56.8
608.45203	188.4
609.24316	144.1
613.19885	88.3
615.31122	157.5
616.49011	30.1
617.27740	31.2
619.11786	31.9
620.31726	62.5
621.51520	110.1
624.34637	49.1
626.49457	117.3
627.55676	105.6
628.21844	251.7
631.31207	117.7
633.41345	78.2
635.28162	282.4
636.39233	102.7
641.54602	161.3
643.23090	67.7
645.08984	1851.6	y (5) (1+)-H2O, b (6) (1+)-H2O
646.24377	381.0
646.86511	37.1
648.37067	26.8
649.38367	237.5
650.28204	53.0
651.21405	30.4
653.43463	65.1
654.54468	138.5
660.88611	55.1
662.48773	55.6
663.38000	367.9
664.22021	186.6
674.31104	24.7
676.33191	11.2
680.41870	22.8
683.13684	35.5
688.38574	74.7
689.61658	86.6
690.33722	160.2
693.19861	99.0
695.44012	89.4
698.51062	533.6
699.26587	223.8
700.33630	128.6
701.57550	12.2
704.27216	136.1
705.31653	50.2
706.57031	27.2
707.29321	21.6
712.23755	18.9
714.36554	106.1
715.79413	178.4
716.47925	155.1
717.43011	93.6
718.26416	16.3
723.12610	193.0
724.33807	67.9
726.38782	219.0
728.27423	11.2
730.93665	30.9
733.24762	51.9
734.53149	66.4
735.49451	29.4
738.88745	51.1
740.52502	167.8
741.60254	57.3
742.87585	131.5
744.23853	1509.2	b (7) (1+)-H2O
745.22101	697.8
746.26697	39.2
746.90076	33.3
748.28839	25.8
750.41229	19.3
751.54504	30.8
753.41479	60.4
754.10364	31.9
755.03510	181.3
756.20178	69.4
757.24377	200.0
757.99316	29.2
758.71423	389.5
760.04602	187.3
760.99719	66.3
762.33203	651.9
763.46655	134.8
764.35962	80.7
765.54834	73.0
766.58606	51.5
768.64612	32.4
769.63147	96.7
770.72186	87.6
771.64282	77.5
773.61047	19.7
775.07318	123.1
777.34448	472.1
778.31543	235.3
779.13049	20.3
779.97803	41.4
781.47327	54.3
782.51440	27.5
784.36401	14.6
792.11096	207.5
793.98242	13.5
795.76208	114.9
796.48291	57.1
798.56616	228.4
800.62354	31.0
807.13928	662.6
807.96399	307.7
810.08167	82.2
811.77515	21.7
813.01465	97.2
813.92639	124.9
815.10767	176.8
817.62634	14.2
820.82019	136.7
822.32813	31.3
824.59009	79.0
826.18640	190.2
828.55176	69.3
830.09583	93.9
831.34412	81.4
833.06055	54.1
835.54102	39.2
837.55322	296.9
839.06995	620.2
840.52112	161.3
841.51196	81.7
842.17090	26.4
843.14221	288.3
844.27771	629.0
845.20313	46.1
846.15869	113.6
847.72705	434.9
848.59216	54.2
849.93848	164.4
850.82532	50.0
851.54395	36.4
852.50220	122.7
853.60254	86.4
854.93762	135.7
855.68835	255.7
856.59119	9.1
857.88525	125.8
858.51489	26.8
859.85083	20.3
861.34692	52.2
862.52039	240.0
863.31970	95.7
864.39941	325.5
865.47241	179.3
866.53979	364.5
867.70313	718.8
868.54834	45.7
870.07300	174.9
870.94580	562.3
871.89697	154.4
873.31287	708.9
874.18054	452.9
875.57446	401.9
876.49023	1816.9	y (22) (3+), b (23) (3+)-NH3-P, y (23) (3+)-NH3-P
877.11609	1749.5
878.02380	232.5
879.47754	251.5
880.60132	33.9
881.40527	90.8
882.10559	345.2
883.13428	34.6
883.73889	85.5
884.68005	219.2
886.87305	78.3
887.52222	100.9
888.92529	43.7
890.70581	235.7
891.35669	813.7	b (8) (1+)
892.45935	590.2
893.34766	149.2
894.00000	77.9
895.12122	214.2
896.28113	217.1
897.37122	193.6
898.49316	93.0
899.50427	62.1
903.63892	47.0
905.40540	79.4
906.69617	970.4	y (7) (1+), y (15) (2+)-H2O-P, y (14) (2+), y (15) (2+)-NH3-P
907.74268	674.2
908.68591	311.9
909.76050	119.0
911.88086	163.4
913.10437	93.7
914.30969	3877.6	b (23) (3+), y (23) (3+)
915.27429	853.0	y (15) (2+)-P
916.34338	134.6
917.57532	90.7
918.26404	77.3
919.22424	102.6
920.26453	196.5
921.81177	67.5
922.98669	475.3
923.93005	172.1
924.66858	49.6
925.47144	193.0
926.95020	414.7
927.61169	23.5
928.62708	119.1
929.60718	164.5
930.78235	353.1
932.34424	106.3
933.28540	116.2
934.47961	415.4
935.61121	259.0
936.46069	137.4
937.51477	237.9
938.55566	222.9
939.21753	444.2
940.08862	115.7
941.04517	39.0
942.80457	75.6
944.44360	110.8
945.93140	125.5
947.86438	1764.3
948.78662	619.6
949.49756	383.1
950.66211	195.4
951.34351	30.4
952.34302	62.2
953.17090	94.9
954.03027	199.0
956.02551	1348.9	y (15) (2+)-H2O, y (15) (2+)-NH3
956.84241	2903.3	y (16) (2+)-NH3-P, y (24) (3+)-NH3, b (24) (3+), y (16) (2+)-H2O-P, y (24) (3+)-H2O, y (8) (1+)-H2O-P
957.68921	2747.3	y (8) (1+)-NH3-P
958.49658	732.0
959.98499	11.3
961.59277	410.9
963.03638	453.9
964.06958	191.3
964.92871	418.4
966.00696	152.7
967.29663	429.3
968.16199	727.0
969.10059	147.2
970.34473	81.5
972.00073	678.8
972.73535	282.2
973.42969	1426.7	[M+3H] (3+)-P
974.21338	1110.4
975.43555	449.3
976.37317	74.3
977.13940	95.6
978.43555	21.8
979.38208	345.6
980.24121	433.3
980.87158	172.1
981.98547	113.8
983.24426	188.9
984.16345	334.2
985.18433	136.5
985.94702	10.3
987.30078	325.1
988.25000	1045.4
989.05347	1509.0	b (9) (1+)
990.17664	99.5
991.20996	179.5
991.96851	436.0
993.19031	193.7
994.35437	1719.7	[M+3H] (3+)-NH3-H2O
995.36377	249.4
996.13635	53.1
1014.74048	1373.3	y (16) (2+), y (17) (2+)-P
1015.42102	555.5
1016.08398	132.5
1017.05444	31.3
1022.34326	32.5
1025.51575	65.9
1027.88281	22.3
1028.58069	21.2
1041.08191	7.1
1045.53589	13.8
1046.74292	79.6
1047.40991	91.6
1049.16504	28.5
1050.82886	19.3
1052.10693	42.1
1053.84619	185.9
1054.70264	855.6	y (17) (2+)-H2O, y (8) (1+)-H2O, y (17) (2+)-NH3
1055.56323	363.4
1056.88794	36.2
1060.80554	101.5
1061.60266	75.7
1062.26624	111.2
1063.67444	16219.0	y (17) (2+), b (19) (2+)-NH3-P
1064.74512	6195.8
1066.15027	22.2
1066.89709	129.1
1067.81763	35.0
1068.90906	122.4
1070.00952	187.7
1070.89185	370.0
1072.31885	568.9
1073.38708	961.1	y (8) (1+)
1074.43909	325.9
1076.82507	68.3
1079.11401	636.7
1080.10962	627.6
1080.89514	153.8
1082.35706	218.9
1087.41833	20.3
1088.21570	74.6
1088.99951	95.3
1089.68494	8.5
1090.43225	14.2
1091.38489	37.2
1094.16870	261.5
1095.84753	168.7
1097.52722	74.6
1098.56616	25.4
1100.43848	111.5
1104.49658	6.1
1105.29846	51.1
1106.90503	110.4
1109.91089	292.9
1111.00830	462.9
1112.41443	33.6
1113.38745	155.5
1114.58960	96.7
1115.36023	139.2
1116.63477	101.8
1117.41467	37.5
1118.85913	4366.0
1119.61365	11221.8	b (20) (2+)-NH3-P, y (19) (2+)-H2O-P, y (19) (2+)-NH3-P, y (18) (2+)-NH3, y (18) (2+)-H2O, b (20) (2+)-H2O-P
1120.56128	1833.1	b (19) (2+)
1121.67297	68.4
1122.71387	133.6
1124.49829	52.3
1125.44983	62.5
1126.89990	161.0
1127.87817	3520.5
1128.70691	7383.0	y (18) (2+), y (19) (2+)-P, b (20) (2+)-P
1129.64453	986.5
1130.77344	254.1
1132.37524	41.4
1136.47083	39.9
1137.28943	38.0
1138.66821	187.6
1141.08105	8.1
1142.36047	54.3
1143.52063	426.3
1144.42944	422.5
1145.31909	127.6
1148.27588	84.6
1149.70630	143.5
1153.61865	25.8
1155.71436	56.8
1156.64966	97.0
1157.38428	96.4
1158.73804	32.8
1160.40576	94.3
1162.51318	39.0
1168.28040	265.9
1169.31250	416.2
1170.10278	21.5
1173.29919	35.9
1177.60632	6505.9	b (20) (2+), y (20) (2+)-H2O-P, y (20) (2+)-NH3-P, y (19) (2+)
1178.57520	4066.1
1179.58716	301.8
1180.88525	25.4
1181.57861	37.9
1182.70703	95.9
1186.17468	354.7
1186.91235	102.0
1190.91333	182.4
1192.16907	138.2
1194.44910	39.1
1195.08508	191.9
1198.36365	220.0
1202.70459	120.3
1204.32898	13.2
1205.19580	27.9
1206.21545	175.6
1208.05371	46.4
1211.29395	112.9
1212.02295	96.0
1213.37036	44.1
1214.86304	1369.0	y (21) (2+)-P
1215.81714	305.5
1216.58960	483.5
1217.69958	70.9
1219.37390	77.6
1221.39502	150.1
1222.45361	38.0
1224.28906	72.5
1226.65771	455.1
1227.50293	186.8
1228.64954	100.0
1231.14038	68.7
1232.32983	48.9
1233.03357	151.7
1233.83337	113.9
1235.16956	3906.6	y (20) (2+)
1236.24316	1390.6
1237.20520	62.8
1239.74915	48.6
1240.55591	58.3
1241.55273	137.0
1242.27783	346.8
1243.13977	26.1
1244.12903	63.2
1244.87695	47.2
1246.38660	25.1
1248.13098	604.9
1249.24146	261.3
1250.21204	80.9
1251.66577	67.9
1252.44958	167.2
1253.85510	164.9
1255.10181	833.2	y (21) (2+)-H2O, y (21) (2+)-NH3
1255.84753	53.6
1256.53809	296.5
1257.19629	86.8
1258.15991	250.2
1259.26001	31.8
1261.81848	49.3
1263.52124	6773.8
1264.19995	9612.3	y (21) (2+)
1265.04907	2874.6	y (22) (2+)-P
1265.83264	1458.1
1266.63232	621.3
1268.39563	22.1
1271.46143	125.3
1272.47437	93.3
1276.20703	140.9
1277.15442	231.5
1277.92468	53.2
1279.06714	86.8
1279.92065	27.4
1281.45801	64.7
1285.20288	145.1
1286.26465	88.0
1290.96472	93.7
1292.53479	17.3
1294.14880	98.4
1295.20422	54.4
1296.79785	205.5
1297.51624	124.0
1298.23206	58.9
1299.20544	13.2
1301.94104	20.7
1303.43494	61.5
1304.78430	382.3
1305.76465	563.8
1306.46338	277.4
1307.33496	112.3
1310.10840	31.9
1311.22961	35.9
1314.24207	16108.1	y (22) (2+), b (23) (2+)-NH3-P
1315.22290	9043.7
1316.07129	580.7
1317.97986	46.4
1321.03870	56.5
1321.98401	76.4
1322.70752	177.2
1323.82410	25.2
1325.54224	48.7
1326.71204	61.3
1328.86621	47.2
1329.81555	11.7
1331.50732	60.0
1333.31335	46.4
1338.31995	63.0
1342.63025	111.0
1345.83228	68.3
1346.53650	95.8
1350.79480	79.5
1351.45447	122.1
1352.30432	118.1
1353.56580	62.7
1354.26038	163.0
1354.91528	29.4
1356.48914	100.0
1357.19128	17.9
1357.97131	51.5
1360.65320	59.2
1362.04346	310.8
1363.64429	27.3
1365.62268	48.2
1366.50183	18.3
1368.25037	125.4
1370.68604	1918.8	y (23) (2+)
1371.46167	2647.4	b (23) (2+)
1372.34009	590.2
1373.09912	10.2
1377.56152	49.3
1379.90930	49.0
1383.55127	42.0
1384.42126	16.3
1386.31604	395.9
1387.29211	414.1
1388.11414	53.3
1389.78674	22.3
1391.12573	67.4
1392.21399	23.3
1395.83142	107.9
1396.51343	7.2
1397.36646	260.7
1398.63623	27.0
1401.20691	14.2
1404.59387	206.6
1405.64856	57.2
1406.38318	42.3
1408.15710	12.3
1409.27197	26.9
1410.50598	46.1
1422.20862	83.7
1425.55310	68.0
1426.46558	151.1
1427.55139	136.7
1432.75378	16.3
1435.35657	117.9
1436.05237	85.7
1437.66199	24.4
1443.40015	77.4
1444.28870	77.5
1445.17566	52.2
1446.55396	201.1
1448.49536	43.9
1454.72168	15.4
1457.56628	26.8
1460.72839	58.2
1461.39001	143.8
1463.62366	38.6
1464.44055	51.3
1466.29895	28.7
1467.36487	58.5
1468.70837	115.4
1476.24304	754.0
1477.42981	681.4
1478.66553	313.3
1479.31860	41.6
1480.79565	89.4
1485.32678	54.2
1486.13953	227.8
1490.72522	35.1
1492.22559	43.0
1493.74097	193.2
1494.81689	31.0
1506.94214	97.1
1510.35681	15.6
1514.22925	68.8
1525.69226	36.1
1527.65356	82.7
1528.98621	44.7
1530.70972	34.9
1535.78479	36.6
1545.30823	19.1
1547.41345	27.5
1551.33289	32.5
1555.65295	68.2
1558.58557	36.0
1559.33179	48.4
1560.29675	105.9
1563.39319	37.9
1565.68408	12.2
1566.51697	58.5
1567.53442	51.8
1570.15906	34.6
1573.50562	83.4
1575.36951	30.0
1576.71838	34.8
1578.77551	119.2
1579.59753	105.7
1581.42273	54.3
1582.16638	33.9
1587.42639	9.2
1588.24280	31.3
1588.85291	66.9
1591.26013	22.8
1593.05212	52.4
1594.67542	16.3
1600.98340	67.9
1604.14966	62.3
1608.00928	29.9
1612.49939	122.0
1613.73291	99.5
1614.62146	17.1
1615.61755	44.7
1620.55115	75.5
1623.62366	49.1
1624.59082	85.5
1625.68750	20.8
1629.04675	20.3
1646.47107	35.2
1655.72107	44.5
1658.61707	40.6
1662.88269	49.0
1665.62378	44.0
1666.95789	173.6
1671.68921	34.2
1675.34290	44.2
1676.69751	35.0
1677.68250	9.6
1686.07532	51.9
1700.72107	116.0
1701.74731	61.9
1702.63831	78.5
1707.43103	47.4
1716.47546	57.8
1717.34692	31.1
1721.48865	110.7
1722.18127	107.8
1723.27112	11.3
1724.46802	14.9
1726.01697	36.1
1731.65405	33.0
1734.90002	90.1
1741.38159	111.0
1742.12268	25.2
1774.76672	24.9
1812.55603	210.5
1813.60864	14.3
1814.54858	52.1
1824.58191	14.2
1828.24353	23.4
1832.86206	63.7
1838.97864	10.2
1847.39771	81.4
1849.39734	79.8
1850.46082	61.6
1851.65601	90.9
1864.22241	35.4
1866.01013	10.6
1866.89526	10.2
1883.13745	8.3
1884.95618	29.4
1914.22473	8.1
1927.65906	42.7
1949.73950	29.9
1961.59644	60.6
1962.94617	16.7
1964.33850	44.3
1964.94214	88.2
1981.11401	141.8
1991.93140	42.2
