# Supplementary material for: Phosphoproteomic Analysis of Platelets Activated by Pro-Thrombotic Oxidized Phospholipids and Thrombin
Source: PLoS One. 2014 Jan 6;9(1):e84488. doi: 10.1371/journal.pone.0084488 (PMC3882224; doi:10.1371/journal.pone.0084488)
Supplement: Annotated Spectra S2 — (ZIP) [file pone.0084488.s005.zip › EFITGDVEPTDAESEWHSENEEEEKLAGDMK_-2_2_72176.txt]

m/z	i	matches
262.38348	5.2
266.01843	16.5
274.16876	27.5
277.14703	139.3
278.25046	70.3
282.19983	13.7
298.18893	11.2
302.27478	11.2
308.13232	18.6
310.16479	53.4
315.84338	6.7
318.14838	17.5
328.08823	11.1
330.07953	17.1
337.24451	10.1
341.13330	10.5
344.08945	33.3
345.08167	23.0
352.12128	4.5
353.91290	6.7
355.32379	6.7
357.60461	5.6
359.21915	8.8
363.36798	6.3
364.32776	3.8
365.11951	8.4
366.04688	27.7
367.09085	21.3
368.28870	16.1
370.47198	18.6
372.23627	31.3
373.29840	24.0
383.36407	55.2
384.20905	16.5
387.00928	35.4
390.07990	41.4
391.20605	20.0
401.09586	8.0
402.18085	14.5
405.49451	13.1
407.54260	11.9
408.57446	3.5
412.20532	3.4
415.23041	29.8
416.06384	15.7
428.24133	23.9
429.99738	58.7
434.43408	84.2
438.53094	12.2
439.62750	4.1
445.08124	23.8
446.12134	59.5
449.36218	8.7
453.44916	13.3
455.28516	46.1
457.11987	8.4
458.42279	39.5
459.07513	100.5
460.20209	11.9
463.44562	35.0
467.28180	9.1
471.36047	4.1
473.16748	368.6	b (4) (1+)-H2O
474.08575	30.5
474.71411	69.8
475.44910	62.0
478.46796	6.6
482.53748	12.6
484.34924	29.1
485.04041	26.8
486.49438	4.2
489.12329	38.6
491.40143	92.8
492.09192	22.4
493.12329	5.5
494.24841	4.9
495.14734	39.3
497.20612	12.4
500.00122	3.8
502.10706	144.7
503.22632	28.4
503.83514	25.3
504.58679	42.1
510.75909	18.5
512.23865	68.2
513.25543	99.7
514.54425	11.9
520.26837	44.6
521.48700	79.0
523.04907	5.5
523.68274	16.9
526.12402	24.3
531.53522	46.1
534.41510	17.5
537.22150	5.9
538.87762	36.1
543.29639	34.0
545.19897	18.6
546.42999	5.9
547.09772	11.2
548.01288	15.4
549.21619	8.7
558.23181	11.9
564.25146	54.6
565.00934	20.6
565.93469	37.2
569.36206	16.5
570.11914	4.9
572.00391	21.7
574.14105	17.8
575.40338	30.4
577.14038	50.5
578.96814	12.4
580.13501	29.0
582.59247	31.9
589.45831	7.0
592.69330	6.3
593.32751	8.5
594.26263	52.6
595.43005	20.2
597.26001	14.8
599.19391	6.3
600.25458	32.9
603.36713	10.8
604.01349	17.8
605.33429	15.9
606.76849	28.1
609.30829	35.5
610.17450	10.6
611.35809	92.0
613.20520	4.8
614.19745	10.8
614.79987	11.5
615.52637	11.2
616.60175	31.6
618.53522	20.0
619.42377	117.8
620.47241	50.1
621.37988	6.3
622.63141	9.4
623.46967	4.8
627.45099	14.9
629.33398	14.5
631.04608	32.6
635.63757	46.8
637.81854	39.9
639.75616	39.5
640.69952	6.2
641.61823	33.3
643.10126	32.0
645.09357	202.6	b (6) (1+)-H2O
646.21259	36.3
647.38263	14.7
648.48248	12.3
649.48444	4.9
650.63654	43.1
657.32697	15.3
658.22784	5.2
661.60748	36.5
662.51434	17.0
664.44977	14.7
666.99835	5.3
671.02020	15.7
673.62097	20.3
676.49030	46.1
677.25476	19.5
679.02612	21.9
680.66656	53.3
684.14178	17.1
686.64417	12.2
690.20612	90.2
693.75378	16.2
694.71179	47.9
695.60632	43.9
697.07031	20.0
697.73425	31.2
698.43817	10.8
700.61578	22.5
701.31775	17.4
703.40796	53.6
704.45197	35.2
706.45819	54.7
708.16315	5.2
711.11108	60.4
712.28912	6.6
713.76282	117.8
714.52814	32.2
715.88940	29.2
716.72015	19.4
717.46381	13.7
718.28241	12.2
719.65839	55.8
720.65948	12.0
724.50397	30.7
725.44794	11.9
727.35431	18.3
728.27057	100.7
730.39081	37.4
733.07086	6.7
734.53589	4.5
735.37726	11.1
736.51648	47.5
737.30713	31.4
739.35345	18.2
741.73987	7.8
742.51971	8.7
744.14886	372.9	y (7) (1+)-H2O, b (7) (1+)-H2O
745.55750	140.5
746.52368	56.0
747.24878	8.5
749.62903	34.9
750.38739	12.2
751.22516	85.6
752.34296	39.5
754.01556	95.7
755.65662	36.8
757.23584	43.8
757.87231	43.8
758.59930	12.6
759.85461	57.7
761.79248	141.7
762.50183	101.6
763.36615	37.7
764.59937	179.5
766.70844	42.4
768.88031	11.7
769.80658	16.4
770.72168	58.2
772.38708	37.9
773.30255	74.3
774.69928	29.8
775.81866	35.4
778.25153	73.1
779.11151	71.0
780.51300	17.5
781.21509	77.8
782.94189	47.4
785.27716	23.5
786.40143	10.7
787.23969	15.8
789.78638	100.1
790.40363	23.2
791.41998	24.6
792.29822	120.1
793.06525	154.1
793.95660	54.3
795.72809	64.5
796.65100	111.0
797.44678	34.2
798.64655	28.1
799.88159	30.9
800.78644	211.7
802.41913	101.1
804.69434	50.6
805.70441	20.0
806.66815	66.2
807.63354	112.4
808.50665	11.5
809.40253	40.2
810.26251	179.8
811.42944	805.7	y (28) (4+), y (29) (4+)-NH3-P, b (15) (2+)
812.11102	341.1
813.42377	38.6
814.99841	24.5
816.16937	159.0
816.90430	87.6
818.86273	112.6
820.14374	53.0
821.31805	65.4
822.12982	57.8
823.42352	118.8
826.33398	68.2
827.24274	144.5
828.20441	66.3
829.48602	175.2
831.55573	152.2
832.51001	67.0
833.51630	102.6
834.68414	137.3
835.48016	215.0	b (29) (4+)-NH3, y (29) (4+)-H2O, y (14) (2+)-H2O, y (29) (4+)-NH3, b (29) (4+)-H2O
836.26385	51.3
838.11963	4.5
838.82196	9.6
840.11243	362.0	b (29) (4+), y (29) (4+)
841.35693	57.0
842.69611	115.0
843.55853	99.3
844.88275	166.8
845.51654	14.2
847.08899	50.1
848.25031	64.0
849.52350	285.2	y (22) (3+)-P
850.39545	248.2
851.39563	150.6
852.05609	33.9
852.80103	172.4
854.38855	367.7
855.17432	64.3
856.01324	16.5
857.33093	189.8
858.93707	257.3
859.85474	210.4
861.01904	213.5
862.50439	188.7
863.72198	62.3
864.55908	271.3	y (15) (2+)-P, b (22) (3+)-H2O
865.44592	81.3
866.22754	80.5
867.07257	13.5
868.58069	198.3	b (30) (4+)-NH3
869.95416	406.5
870.78998	133.1
871.74884	149.4
872.84210	189.3	y (30) (4+)-NH3, b (30) (4+)
873.65753	233.1	y (8) (1+)-H2O, y (8) (1+)-NH3, b (8) (1+)-H2O
874.37976	11.5
875.77216	244.2	[M+4H] (4+)-NH3-H2O-P, y (22) (3+)-NH3, y (30) (4+), y (22) (3+)-H2O, b (23) (3+)-H2O-P, y (23) (3+)-H2O-P, y (23) (3+)-NH3-P, b (23) (3+)-NH3-P
876.56238	222.0
877.39679	124.4
878.39081	501.9
879.54224	201.6	[M+4H] (4+)-NH3-P, [M+4H] (4+)-H2O-P
880.48218	191.8
881.47089	284.6	b (23) (3+)-P, y (23) (3+)-P
882.56085	755.2	y (22) (3+)
883.23907	445.5
884.22528	212.5
884.92181	227.7	[M+4H] (4+)-P
885.60455	616.0
886.65979	310.6
887.80817	408.3
889.20978	1275.0
890.21350	228.7
891.15179	358.9	y (8) (1+), b (8) (1+)
892.36041	303.6
893.06354	534.4
894.17957	348.4
895.47107	378.0	b (16) (2+)-H2O
896.39764	701.1
897.05682	78.6
897.66986	260.4
898.54779	142.2
899.28699	85.4
908.58191	15.0
909.80981	50.2
910.51648	31.8
911.88489	6.3
914.36481	26.3
915.17603	124.6
915.88049	10.8
918.27350	51.8
919.37292	181.9
920.04163	14.0
924.13892	46.3
925.14178	173.5
927.67700	57.3
928.33740	58.0
930.35870	26.0
931.47095	57.3
932.57758	39.4
933.76202	103.3
936.15601	7.5
938.20770	10.1
940.03363	80.8
941.20013	11.2
942.34698	33.3
943.29492	30.5
944.33588	43.4
945.19257	103.8
946.31268	53.3
947.97223	106.9
951.47150	1319.0	b (24) (3+)-H2O, y (25) (3+)-NH3-P, y (24) (3+)-NH3, b (24) (3+)-NH3, y (24) (3+)-H2O, y (25) (3+)-H2O-P
952.14380	712.9
952.92133	71.8
953.70892	34.4
954.43945	29.8
957.76782	1935.1	y (16) (2+)-P, b (24) (3+), y (25) (3+)-P, y (24) (3+)
958.72656	492.7
959.44263	17.0
960.54962	12.9
961.15668	117.0
961.90948	45.4
962.74976	58.8
964.63629	63.2
965.93188	104.2
967.78204	147.4
969.00824	101.5
969.79517	29.4
971.07330	7.5
971.87982	53.8
972.60699	180.6
973.23578	25.6
974.92560	83.0
975.82343	146.5
976.84155	142.0
977.98224	54.1
980.66913	65.6
983.09644	50.4
984.24194	16.1
985.49390	14.6
986.38519	179.8
987.72064	40.3
988.49921	46.7
989.18555	24.2
990.79688	1911.5	y (25) (3+), y (26) (3+)-H2O-P, y (26) (3+)-NH3-P
991.72168	462.7
992.53644	115.9
993.17316	36.2
994.08661	73.6
995.38403	43.8
996.18195	96.3
997.00775	92.2
998.36481	23.0
999.17163	113.4
1000.04681	54.8
1001.42261	416.0
1002.09320	4.0
1004.16113	106.5
1005.18408	125.1
1006.24078	28.7
1007.84283	50.0
1008.49786	26.8
1009.36810	117.5
1010.59747	111.1
1012.82324	218.3	y (17) (2+)-NH3-P, y (17) (2+)-H2O-P
1015.65161	303.0	y (27) (3+)-P
1016.83575	142.9
1018.33832	25.2
1019.42157	121.8
1020.18231	122.1
1021.05524	83.9
1022.53168	190.8	y (26) (3+)-H2O, b (27) (3+)-H2O-P, y (17) (2+)-P, y (26) (3+)-NH3, b (27) (3+)-NH3-P
1023.45734	147.2
1027.89075	186.1
1029.39539	1107.9	b (27) (3+)-P, y (26) (3+)
1030.33496	198.0
1032.09937	149.2
1032.76904	51.1
1033.61243	123.5
1035.21143	32.3
1036.04297	47.9
1037.23401	59.4
1037.92883	80.8
1039.46118	169.3
1041.36414	155.7
1042.05957	312.1	y (27) (3+)-NH3, y (28) (3+)-H2O-P, b (28) (3+)-NH3-P, y (27) (3+)-H2O, b (28) (3+)-H2O-P
1043.31372	120.4
1044.75415	338.7
1045.80591	159.2
1047.60742	1094.6	b (18) (2+)-H2O
1048.32056	2935.0	b (28) (3+)-P, y (27) (3+), y (28) (3+)-P
1049.36206	836.3
1050.37634	31.1
1051.88647	1043.3
1052.96533	289.0
1053.63684	53.8
1054.38477	84.2
1055.90820	141.9
1056.63245	822.9	y (18) (2+)-NH3-P, b (18) (2+), y (18) (2+)-H2O-P
1057.47437	158.7
1058.23438	47.9
1059.02527	9.4
1060.44800	93.4
1061.33240	174.7
1062.19397	79.9
1063.01782	192.3	b (19) (2+)-NH3-P, b (19) (2+)-H2O-P, y (17) (2+)-NH3
1063.68555	11.2
1065.62451	174.7
1066.43848	126.5
1067.28345	176.8
1068.24915	527.3
1069.45300	448.3
1070.32251	328.4	y (17) (2+)
1071.99048	771.0	b (10) (1+)-H2O, b (19) (2+)-P
1072.71558	241.2
1073.34155	4.6
1075.04932	434.0	b (28) (3+)-NH3, b (28) (3+)-H2O, y (28) (3+)-H2O
1076.39014	1525.3	y (28) (3+)-NH3
1077.11060	1316.5
1078.02368	166.3
1079.18774	110.9
1080.20264	589.0	b (29) (3+)-H2O-P
1081.14355	2808.8	y (29) (3+)-NH3-P, b (28) (3+), y (29) (3+)-H2O-P, b (29) (3+)-NH3-P
1082.02783	3780.1	y (28) (3+)
1082.95386	677.1
1084.07568	226.5
1085.68628	668.1	y (29) (3+)-P, b (29) (3+)-P
1086.81372	261.1
1087.68262	40.3
1088.41870	39.6
1089.01953	25.2
1089.65125	38.7
1090.88708	20.6
1091.97485	37.4
1094.82642	61.4
1095.46973	121.3
1098.89160	28.3
1100.11023	66.6
1101.19446	29.9
1101.98779	46.8
1102.98157	74.8
1104.16553	43.6
1106.12720	148.5
1107.03650	226.7
1107.87964	29.0
1109.40845	115.1
1110.50171	10.5
1111.33289	25.0
1113.92285	64.4
1115.65625	25.4
1116.67725	21.0
1117.30237	83.5
1119.06958	730.1	y (29) (3+), b (29) (3+)
1119.95227	881.6	b (19) (2+), b (20) (2+)-NH3-P, b (20) (2+)-H2O-P
1120.91406	55.0
1122.24854	143.5
1123.02222	9.1
1124.64673	8.2
1125.32556	23.4
1127.15991	47.6
1129.71887	73.3
1132.88489	200.6	y (10) (1+)-NH3
1133.65173	256.6
1136.51221	38.5
1138.40210	45.6
1139.18494	83.6
1140.58374	64.8
1141.26929	73.7
1142.42017	40.7
1143.30518	82.4
1144.55371	49.5
1145.29053	38.6
1146.62695	20.9
1149.09229	73.3
1149.77832	96.5
1151.34058	56.2
1152.49805	10.3
1153.38379	11.0
1155.16699	109.9
1157.03748	69.1
1158.15845	9.7
1159.23804	62.3
1160.12427	18.2
1161.53943	27.0
1162.53943	5.2
1165.36816	23.9
1166.14478	17.1
1167.27563	40.7
1168.78052	139.8
1170.94031	128.4
1172.55713	37.4
1174.63330	55.4
1177.42188	80.0
1179.35339	176.1
1180.54346	153.6
1183.55945	55.8
1184.39343	179.5
1185.15796	195.6	b (21) (2+)-NH3-P
1186.53955	49.1
1187.42358	51.3
1188.14063	21.3
1189.30798	108.0
1190.12769	21.6
1192.17566	13.2
1193.57544	10.1
1194.21277	22.3
1199.82556	26.2
1200.55042	31.2
1201.41602	12.0
1202.87500	59.8
1203.93311	69.6
1204.91052	216.0	y (20) (2+)-H2O, b (11) (1+)
1206.10071	35.8
1207.63965	25.1
1208.25732	20.6
1209.15527	13.2
1210.31079	31.5
1210.99866	92.4
1213.38757	103.0
1214.56079	49.9
1215.71814	73.9
1217.44470	143.6
1218.28296	124.2
1219.19421	4.0
1220.77002	27.5
1222.99548	30.8
1224.34277	29.7
1225.09473	12.6
1227.41309	45.7
1229.87207	20.8
1230.65417	22.3
1231.66589	68.0
1232.62280	213.3	b (21) (2+)-H2O
1233.96997	87.0
1234.87915	53.5
1237.18115	10.1
1238.04773	60.7
1239.68408	71.4
1242.78613	16.1
1244.85205	32.2
1246.82520	8.6
1248.49634	24.4
1249.30945	62.3
1251.62195	81.2
1252.40063	4.9
1253.60400	14.4
1255.59497	22.8
1257.14844	39.4
1258.81714	10.8
1259.56677	109.2
1260.19775	37.2
1260.98242	28.8
1266.13196	87.4
1268.12317	32.6
1269.36182	27.5
1272.05066	24.0
1273.24304	55.6
1278.23743	7.1
1278.99963	59.7
1280.15100	66.3
1283.68591	126.0
1286.58777	36.5
1288.22131	63.8
1289.05554	50.5
1293.08167	28.8
1296.68298	102.5
1297.56506	8.4
1298.62830	16.8
1301.54602	72.8
1302.42944	33.4
1305.60754	26.3
1308.57446	13.8
1310.35754	20.7
1312.73376	15.3
1315.40979	30.3
1316.34045	50.2
1317.02917	8.6
1319.70142	18.2
1321.70203	79.4
1322.35718	74.1
1323.21997	17.2
1324.87634	5.9
1326.88440	15.0
1327.70251	10.1
1328.38257	61.7
1331.02380	26.7
1331.79980	46.1
1334.37610	150.1
1335.06738	128.4
1335.81592	23.1
1336.44299	16.5
1346.70679	50.0
1348.52625	138.3
1350.28662	22.1
1351.89124	28.1
1355.37878	134.0
1359.24939	54.7
1360.12415	34.5
1361.61377	48.0
1362.80750	45.7
1363.41394	11.7
1364.24109	27.2
1368.43408	23.0
1369.77563	5.9
1371.28894	315.3	b (23) (2+), y (23) (2+)
1372.43091	219.1
1373.28943	46.8
1375.02039	31.6
1378.60034	39.9
1384.46021	29.6
1386.86975	122.2
1387.52014	52.2
1389.79761	44.2
1391.69324	59.1
1393.18713	13.7
1394.25989	43.6
1396.52271	16.5
1397.61169	21.7
1399.30957	14.9
1404.60828	65.0
1407.71399	27.1
1409.66357	44.2
1410.93860	8.4
1412.26831	21.8
1413.75012	13.8
1419.24841	7.0
1425.11047	25.3
1432.49536	23.9
1433.65247	183.4
1435.19958	110.5
1436.34363	47.2
1437.33362	27.3
1443.75391	48.0
1444.71948	28.5
1451.33057	32.5
1455.56775	13.7
1460.52783	10.8
1461.52637	37.9
1464.69641	37.2
1466.60339	4.9
1467.72253	20.8
1468.71277	34.0
1478.80518	6.0
1481.34290	9.4
1482.68494	64.9
1483.57568	70.9
1484.61902	52.9
1499.58484	3.4
1512.94653	6.6
1514.72021	6.6
1522.24500	106.8
1525.00610	56.7
1537.69885	11.5
1539.63245	65.6
1540.55457	35.3
1542.73523	29.4
1553.42908	41.7
1578.62354	11.2
1581.80371	27.1
1585.17749	32.2
1587.43616	35.3
1588.64856	4.9
1592.57068	27.6
1605.87769	14.3
1616.92896	18.6
1636.10620	9.4
1651.76929	42.8
1652.52063	4.1
1666.24451	21.3
1694.61597	32.4
1698.77332	8.0
1699.93774	40.6
1709.22339	7.7
1710.41614	20.7
1714.81714	30.7
1718.03967	10.1
1723.42883	17.9
1726.81580	7.8
1727.53333	10.8
1737.52954	25.0
1741.94116	5.9
1753.72742	18.2
1765.78015	5.2
1771.02454	19.0
1832.88318	22.7
1838.98755	9.3
1842.29407	15.0
1849.67798	20.4
1850.54028	19.6
1868.69739	26.7
1888.66150	27.4
1899.28540	9.8
1904.22595	30.6
1941.84021	14.4
1960.83411	34.0
1980.66858	29.0
