# Supplementary material for: Phosphoproteomic Analysis of Platelets Activated by Pro-Thrombotic Oxidized Phospholipids and Thrombin
Source: PLoS One. 2014 Jan 6;9(1):e84488. doi: 10.1371/journal.pone.0084488 (PMC3882224; doi:10.1371/journal.pone.0084488)
Supplement: Annotated Spectra S2 — (ZIP) [file pone.0084488.s005.zip › EFITGDVEPTDAESEWHSENEEEEKLAGDMK_-6_2_108322.txt]

m/z	i	matches
259.02759	65.0
260.97391	37.0
272.09943	136.5
274.08942	161.8
275.15964	10.4
277.22656	176.2
278.21198	80.5
281.20911	26.2
282.39618	16.1
288.12296	7.9
294.11572	118.3
295.29224	7.1
296.50824	28.1
299.03171	12.0
300.32413	44.8
305.23001	40.0
311.29004	10.9
320.40836	48.2
325.31665	41.2
326.17624	20.1
327.06183	17.6
334.21280	18.1
334.82446	36.8
344.05078	60.0
345.22372	74.6
354.49561	41.5
355.22971	12.8
357.15814	10.4
358.19919	7.2
362.38116	22.5
364.21484	10.3
365.97687	57.7
372.07947	105.9
372.78534	120.5
373.42340	42.3
374.13904	33.5
377.24063	24.8
384.91547	18.6
387.41037	60.9
389.56647	118.3
390.37805	144.2
391.14612	90.6
393.25150	11.2
398.49176	109.0
399.18787	18.2
401.92609	36.3
403.18231	34.4
406.30457	211.8
407.21497	134.3
415.93170	55.4
423.66608	38.2
425.08105	112.9
425.83533	99.9
434.22864	31.1
435.29755	11.1
436.08661	6.7
438.30072	29.7
439.42352	20.9
441.14929	14.9
443.12537	59.9
445.11804	34.4
449.10767	40.8
450.21686	31.7
452.10144	33.6
453.25623	16.0
453.99805	22.5
455.32013	176.6
456.23572	20.7
459.22119	60.1
460.54431	34.9
461.43396	27.4
462.41852	128.5
465.65594	186.2
466.38776	43.2
467.22772	18.5
468.39709	41.3
470.45111	8.8
471.53479	10.9
473.21472	741.2	b (4) (1+)-H2O, b (16) (4+)
474.32050	315.8
475.32489	29.2
484.21661	90.5
486.04376	36.7
488.21649	50.4
489.17743	34.2
490.35541	114.0
491.16638	119.0
494.42297	24.1
496.07629	108.4
497.18036	56.4
500.12286	45.3
502.17188	65.8
503.32800	203.6
510.23431	11.2
512.10254	256.5
513.07941	129.5
514.28033	70.2
517.46991	34.4
518.93457	189.2
519.70612	52.8
520.99945	131.9
521.80847	35.6
523.22278	29.4
526.06262	27.5
527.38562	76.7
529.23059	57.2
530.21826	265.5
531.37195	17.3
532.35376	18.5
533.50537	138.4
534.16119	8.0
535.08466	16.9
536.17059	31.6
537.48737	97.9
539.07562	44.6
540.33398	12.8
541.06665	21.0
542.71790	30.2
548.21368	126.7
549.63251	62.6
552.99646	26.9
554.30634	59.5
555.38586	49.3
560.08032	16.9
561.48785	31.8
562.46100	51.7
564.56689	31.8
568.32306	6.3
571.37579	24.6
573.23413	22.2
575.89648	107.8
577.53973	27.8
578.38086	44.9
580.60852	28.7
581.84589	16.9
582.46210	37.0
583.62695	164.7
584.54364	48.9
585.38080	24.8
590.19183	26.3
595.42151	69.2
597.36969	22.2
599.35510	151.5
600.70074	23.0
601.33063	20.1
602.42889	49.0
605.23810	59.3
608.95123	9.6
611.07159	109.1
611.72369	62.6
613.96039	160.3
614.67389	40.3
615.49878	131.2
616.32758	38.1
617.65521	55.8
622.42883	15.2
623.52838	53.0
627.06012	91.9
628.38287	20.1
629.61432	10.1
630.49457	36.4
631.17169	114.8
633.44623	140.9
637.51666	14.4
641.01349	16.8
642.17816	47.1
643.10211	38.4
645.16144	734.1	b (6) (1+)-H2O
646.37665	132.4
647.43506	77.2
648.65417	27.6
650.26233	20.7
650.96136	23.0
651.58765	12.8
657.19586	94.7
658.19147	211.1
659.22723	226.7
660.14172	44.8
661.58014	31.2
663.25275	145.7
664.61682	62.1
665.63104	28.6
666.54559	128.3
668.45618	77.9
669.95898	111.6
671.04034	203.9
671.65009	106.1
674.41821	105.2
675.41962	27.6
676.53497	81.5
679.36847	330.3
680.31195	105.9
681.18689	62.2
682.27374	57.2
684.28778	7.9
686.16425	48.9
687.50159	36.5
690.09155	72.8
691.37555	296.9
695.86462	81.2
697.27606	26.3
698.29474	198.4
699.38727	71.1
700.20587	53.8
702.25690	131.3
703.73639	11.3
705.20074	55.2
706.50592	12.0
710.17181	159.7
712.33942	26.6
713.20551	71.3
714.55725	18.4
716.73285	75.7
718.30597	33.5
719.21906	25.1
724.24164	100.8
725.64276	115.3
726.61279	211.8
727.52606	46.3
728.31897	40.8
729.85510	63.5
730.59491	20.9
731.87030	78.9
733.06207	91.8
733.95282	40.0
734.78546	50.9
736.95892	97.6
738.11182	131.6
739.17114	21.6
740.95361	34.4
742.73700	71.2
744.17535	891.7	b (7) (1+)-H2O
745.25934	167.4
746.57697	47.5
747.20770	67.6
748.80695	99.3
749.52557	171.5
750.69012	75.1
751.89008	109.9
752.63745	94.0
754.60614	63.5
755.30292	106.9
756.98602	73.1
758.44952	42.2
759.64819	52.1
760.43768	123.5
762.20154	389.2
763.41534	664.0
764.42865	208.0
766.51117	239.5
767.89313	133.6
768.73688	17.0
770.23340	43.4
772.12744	28.9
773.43506	188.2
774.33820	144.6
775.09973	36.8
776.26434	90.2
777.52405	314.1
778.49310	28.0
779.30353	41.7
781.90186	240.9
782.60614	100.7
783.38654	69.1
784.51581	95.7
785.23932	49.0
786.37079	187.9
787.38361	22.5
788.44696	30.3
789.52100	38.4
790.85065	340.6
791.61237	11.7
793.59332	79.5
795.74365	38.5
796.52130	14.4
797.41608	51.2
798.97845	83.5
800.27405	250.6
801.41394	48.1
802.33362	24.1
802.97723	71.9
803.89246	238.2
805.11920	316.4
806.70184	139.9
807.44855	295.5
808.76093	151.2
809.50085	117.6
811.36505	208.5
812.31848	30.2
813.56555	86.6
814.16608	59.4
815.75287	3758.3	y (21) (3+)-NH3-P, y (21) (3+)-H2O-P, y (28) (4+), y (20) (3+)
816.70587	349.2
817.40991	291.7
818.53955	95.3
819.64185	127.5
820.47919	75.5
821.63007	118.5
822.54755	227.4
823.37738	22.9
824.59076	39.8
825.36841	185.6
826.22699	26.7
827.44025	8.0
828.30200	51.8
829.72992	71.8
830.61218	39.4
831.45575	29.5
833.08417	25.9
834.01514	30.3
834.80719	81.6
836.27081	188.6
837.46515	113.6
838.26605	49.6
839.13440	157.2
839.74841	416.3
840.60339	89.4
841.61188	188.3
842.33051	34.3
843.39539	479.5
844.15564	1379.9	y (29) (4+)
845.49310	729.6
846.18561	54.9
847.05127	119.5
849.17963	130.9
850.02203	69.9
851.01697	34.2
852.17828	183.7
852.78766	129.5
853.73199	387.7
854.48029	585.8	y (22) (3+)-P
855.66663	434.5
856.32416	30.9
857.09149	199.7
857.92963	122.6
858.81647	523.3
859.67981	285.9
861.05084	237.6
862.45331	277.5
863.11707	508.1
864.04694	800.4
864.94757	1004.2	b (22) (3+)-NH3, b (22) (3+)-H2O
865.76727	16.1
866.90137	161.5
867.78400	146.4
868.72394	249.8
869.74847	484.8
870.94562	190.0
872.12708	39.1
873.26776	624.2	b (8) (1+)-H2O, y (15) (2+)-NH3
874.38910	1020.5
875.43073	352.8
876.13647	9.6
877.21637	129.5
878.09845	23.8
879.18665	433.1
880.12927	1374.6	y (30) (4+), [M+4H] (4+)-NH3-H2O-P
881.02789	1249.4	y (22) (3+)-H2O, b (23) (3+)-P, y (23) (3+)-H2O-P, y (23) (3+)-NH3-P, y (15) (2+), y (22) (3+)-NH3
881.82281	222.0
882.95978	74.3
884.56177	463.5
885.69812	311.5
887.29095	727.7	y (22) (3+), y (23) (3+)-P
888.17029	422.6
889.26416	420.8
890.45428	87.3
891.34894	233.7
892.25964	289.4
893.45947	445.9
894.33160	349.5
895.35809	689.2	b (16) (2+)-P
896.14093	234.6
897.08527	167.7
898.62964	461.9
899.61420	161.0
900.37604	7.6
901.61572	104.3
902.74780	296.3
903.63702	20.8
905.09155	132.3
908.59357	61.9
910.56628	59.6
919.99908	1008.0	y (23) (3+)
920.86627	18.0
922.07935	17.7
924.50604	742.0	y (24) (3+)-NH3-P, y (24) (3+)-H2O-P, b (24) (3+)-P
928.29974	184.3
930.61469	437.6
931.35034	8.2
932.64673	200.9
933.80756	163.6
934.45459	90.1
935.41034	129.8
936.37042	88.5
937.78973	99.6
938.58478	40.0
939.66937	215.8
950.57709	130.9
951.54352	169.7
952.27094	53.5
953.18188	158.5
953.81689	147.4
954.47284	85.0
955.31488	68.4
957.11188	7020.7	y (25) (3+)-H2O-P, y (24) (3+)-NH3, y (25) (3+)-NH3-P, y (24) (3+)-H2O, b (24) (3+)
958.35480	619.2
959.92072	77.5
962.68433	990.7
963.29053	3804.7	y (25) (3+)-P, b (17) (2+)-P, y (24) (3+)
964.22656	491.5
965.76343	303.1
966.68402	149.3
967.88678	67.4
968.80219	81.3
971.10333	101.8
972.67633	181.1
973.53094	8.8
975.45135	293.9
979.95880	71.5
980.90497	24.3
981.82855	52.8
983.77838	240.2
984.49164	58.8
986.30127	90.1
989.82373	157.4
990.68475	61.5
993.07489	106.2
993.83203	29.8
995.74091	2557.0	y (26) (3+)-H2O-P
996.53217	3850.7	y (26) (3+)-NH3-P, y (25) (3+)
997.43414	106.3
998.09430	145.6
999.18976	287.0
1000.05682	162.1
1001.46045	1009.8	y (26) (3+)-P
1002.38763	89.8
1004.60815	202.9
1005.48383	445.7
1006.41284	145.7
1007.25830	73.3
1008.16083	148.6
1011.19916	48.1
1012.97797	150.8
1016.03412	121.7
1017.20734	273.1
1018.43286	417.3
1019.64398	57.4
1020.87671	910.2	y (27) (3+)-P
1021.86768	110.1
1022.92804	115.9
1024.36975	111.1
1024.97351	105.2
1026.72974	304.3
1028.21484	68.8
1028.98901	251.9
1031.10547	102.2
1031.92773	62.7
1032.96570	213.2
1034.37109	4132.5	y (26) (3+)
1035.33093	797.6
1036.46045	206.2
1037.16040	16.9
1038.12170	81.3
1038.88184	136.5
1039.98242	173.2
1041.63940	61.4
1042.96204	75.6
1044.26819	217.6
1044.88904	67.6
1045.80371	78.8
1047.18958	662.2	y (27) (3+)-NH3, b (18) (2+)-H2O, y (27) (3+)-H2O, b (28) (3+)-P
1048.04773	488.3	y (28) (3+)-NH3-P, y (28) (3+)-H2O-P
1049.31372	165.1
1050.34521	143.3
1051.64844	124.9
1053.37292	9495.8	y (27) (3+), y (28) (3+)-P
1054.18518	3116.7
1055.32751	719.8	b (18) (2+), b (27) (3+)-H2O, b (27) (3+)-NH3
1056.36304	124.6
1057.00659	48.8
1058.04150	31.4
1058.74634	33.6
1059.59729	166.5
1060.75916	284.7
1061.91479	70.4
1063.19519	64.2
1065.62598	37.0
1068.10498	88.0
1069.15881	84.8
1071.59961	189.1
1072.35547	27.5
1073.15698	171.1
1073.84033	35.8
1074.64673	90.8
1075.43115	59.4
1076.43091	178.9
1079.02502	44.1
1079.77612	53.8
1081.06567	971.9	b (29) (3+)-NH3-P, y (28) (3+)-H2O, y (28) (3+)-NH3, b (28) (3+)
1081.73364	142.2
1082.57544	128.1
1083.96924	20.6
1085.58557	70.8
1086.87915	7588.8	b (29) (3+)-P, y (28) (3+), y (29) (3+)-NH3-P
1087.65869	6212.4
1088.65161	372.6
1089.67920	66.0
1090.36963	23.8
1091.73975	399.8
1092.48706	419.5
1093.54626	186.0
1094.71997	50.6
1095.32422	192.1
1096.69385	63.2
1097.80835	221.1
1099.40796	55.7
1100.82129	88.5
1102.78577	27.9
1103.38745	19.3
1104.29138	198.5
1105.74097	166.6
1107.09229	211.2
1107.73914	220.5
1108.91431	67.7
1110.27502	93.4
1111.09570	36.7
1112.33252	20.1
1113.46863	133.0
1114.59900	94.7
1115.53687	51.3
1118.96729	570.3	b (20) (2+)-H2O-P, b (29) (3+), y (29) (3+)-H2O, y (29) (3+)-NH3
1119.71997	156.4
1120.40686	60.4
1122.61011	243.7
1124.39380	1522.5
1125.07446	1848.7	y (29) (3+)
1125.93262	390.7
1127.10132	125.1
1128.20178	328.5
1129.33203	71.0
1129.95886	48.0
1130.74683	183.2
1132.80188	44.9
1133.93823	106.1
1134.96240	69.4
1135.77075	5.8
1136.40759	181.1
1138.13989	33.3
1139.29553	78.3
1140.61816	49.0
1145.01672	202.8
1146.19067	146.8
1146.99072	200.7
1148.39063	126.1
1149.28149	150.5
1151.37805	53.4
1152.77429	67.5
1154.70972	194.1
1155.35242	54.9
1157.80176	60.4
1160.38599	94.2
1161.58179	105.2
1162.53345	154.9
1163.31311	46.0
1164.07922	117.8
1164.83911	28.7
1165.45264	32.8
1166.96411	42.9
1167.75684	32.0
1169.06555	130.7
1171.09155	49.8
1172.06165	227.8
1174.00317	187.1
1179.06665	216.9
1181.43103	115.2
1183.53418	319.2
1184.45508	191.0
1185.21851	11.0
1186.38855	123.1
1187.16394	72.7
1188.41797	89.0
1189.90686	165.1
1191.86865	208.4
1192.91919	76.6
1194.67749	55.4
1195.43750	77.4
1196.56543	33.5
1197.60083	10.4
1198.62256	73.9
1199.26331	204.9
1200.45044	52.2
1201.12463	23.0
1203.44250	194.1
1207.38745	273.0
1208.60718	40.9
1209.92969	156.8
1210.57434	55.3
1213.27808	30.4
1216.72119	67.6
1222.55176	487.6	y (20) (2+), y (21) (2+)-NH3-P, y (21) (2+)-H2O-P
1223.46265	271.1
1224.21167	91.4
1225.20093	58.5
1226.19995	23.0
1229.36743	33.6
1231.93262	111.8
1232.53845	80.2
1233.73608	97.5
1237.94983	41.7
1239.52905	109.7
1240.45361	27.1
1241.20947	159.5
1242.70386	31.1
1246.51160	22.3
1248.05225	62.2
1250.89978	29.2
1251.57861	56.2
1252.44250	41.7
1254.58911	110.5
1255.49207	98.1
1261.42310	28.5
1263.48706	47.3
1264.57361	56.3
1267.38831	92.0
1270.38293	24.1
1278.38977	40.5
1279.70935	149.5
1281.56299	134.6
1282.34851	78.6
1284.38428	155.9
1285.43140	230.3
1287.05225	58.5
1288.29651	170.4
1288.92981	41.2
1290.88171	117.5
1295.42786	27.5
1296.78027	195.7
1298.22424	64.3
1302.51843	66.8
1304.15210	93.1
1305.08264	164.5
1306.38318	21.6
1312.60437	32.7
1313.39294	10.4
1316.53076	44.1
1318.31897	79.1
1319.72302	13.3
1321.20081	48.3
1322.04065	70.8
1327.20630	32.2
1330.08972	131.5
1330.74792	204.2
1332.64392	42.5
1336.15234	128.0
1337.50659	187.3
1338.65735	57.0
1341.32507	13.6
1344.47253	33.2
1345.23267	14.4
1346.16370	123.4
1347.44641	176.4
1348.15442	12.0
1349.28198	109.7
1359.48840	48.6
1360.51526	136.3
1361.45203	71.9
1362.45349	251.5
1366.21582	102.9
1370.27930	154.2
1371.13916	157.2
1371.92773	33.6
1372.98230	61.0
1376.36279	7.7
1378.66248	340.9
1379.48889	568.3	y (23) (2+)
1380.35754	531.1
1381.11938	109.1
1384.51416	32.2
1385.29382	7.9
1388.35559	24.8
1395.55237	84.0
1397.43372	36.0
1399.90784	168.5
1401.28650	45.6
1402.50452	71.6
1404.30347	41.6
1405.25940	167.7
1406.50061	38.4
1407.55457	21.5
1414.31653	21.6
1416.34680	41.7
1418.34094	158.4
1419.35278	220.9
1423.35193	80.6
1424.50989	68.6
1427.03748	19.3
1432.10706	193.4
1433.25159	76.8
1433.98767	35.2
1434.60254	39.4
1435.49255	238.5
1436.33142	46.4
1441.72620	27.9
1443.30115	100.7
1444.19458	45.1
1447.26331	10.4
1448.52747	65.0
1450.08472	29.5
1451.65161	75.1
1453.87073	33.6
1454.80212	69.3
1459.39673	11.2
1463.12122	28.7
1465.27808	24.0
1469.38000	62.5
1471.99377	29.8
1473.79138	10.4
1478.38672	54.5
1483.08594	326.0
1486.37805	24.9
1488.90076	8.0
1491.50574	19.8
1492.16895	58.6
1494.87219	82.2
1498.17664	15.8
1501.72437	80.6
1504.91956	45.7
1506.01843	18.3
1518.60437	19.1
1520.76575	14.2
1526.43750	13.6
1533.17310	19.3
1540.06409	84.7
1540.66492	61.3
1542.97351	28.3
1553.49329	34.6
1558.94055	26.4
1562.27576	24.7
1563.75952	69.7
1575.17834	23.1
1578.66772	70.0
1588.26318	66.4
1589.04895	40.6
1601.32654	82.9
1607.44446	26.5
1608.42151	10.4
1618.62231	67.5
1620.39294	16.1
1628.41150	4.7
1647.61389	11.2
1648.32056	12.8
1651.75818	13.4
1659.84058	56.2
1661.13538	73.9
1662.59290	35.3
1675.48254	32.5
1677.57104	129.6
1678.42554	44.9
1679.46277	89.2
1680.83533	9.6
1701.49402	66.2
1708.48718	26.7
1710.67102	82.1
1721.58240	17.6
1732.54797	30.3
1744.87134	22.5
1753.73645	14.4
1771.38062	29.5
1779.19495	52.4
1790.67932	11.8
1852.70874	56.6
1865.11011	28.7
1884.70325	8.0
1930.66345	44.8
1939.55383	51.1
1969.96558	40.7
