# Supplementary material for: Phosphoproteomic Analysis of Platelets Activated by Pro-Thrombotic Oxidized Phospholipids and Thrombin
Source: PLoS One. 2014 Jan 6;9(1):e84488. doi: 10.1371/journal.pone.0084488 (PMC3882224; doi:10.1371/journal.pone.0084488)
Supplement: Annotated Spectra S2 — (ZIP) [file pone.0084488.s005.zip › EFITGDVEPTDAESEWHSENEEEEKLAGDMK_-6_2_112077.txt]

m/z	i	matches
344.30182	20.1
345.13971	103.5
354.31461	57.2
361.18512	112.2
366.03439	79.7
367.19165	105.3
373.19778	125.3
374.96841	74.3
376.13629	74.3
380.89331	105.7
382.92368	191.6
384.15442	42.9
385.22473	94.6
386.34570	98.2
387.18958	240.5
393.13422	64.4
394.37048	162.2
399.21613	134.7
400.99594	32.5
404.41095	50.8
406.17987	61.4
407.36237	105.8
414.95883	58.0
417.08322	68.4
425.51111	183.9
427.31256	26.7
428.60626	69.0
429.52716	143.6
430.98526	44.5
431.78513	34.2
432.38730	364.3
434.52448	77.6
435.33783	46.3
441.41605	113.0
442.11182	118.8
443.45953	122.9
444.70764	29.9
450.44879	479.2
452.13187	79.6
455.24545	137.7
459.46622	151.7
463.41013	249.5
467.20721	41.5
470.29965	66.6
471.24066	37.2
473.07755	921.8
473.85114	26.0
474.45453	504.1
476.13712	336.0
484.21796	452.3
485.23172	35.4
486.20724	112.7
488.27051	24.6
489.09491	126.4
491.11566	279.8
492.70822	177.2
496.02521	117.2
498.01376	240.4
502.09393	1296.2
503.25977	381.3
504.16794	70.5
506.51611	57.1
507.43469	52.7
510.41440	107.6
511.69022	507.1
512.41779	210.1
513.52972	125.3
514.27106	645.2
514.99115	183.5
516.48700	228.0
518.23218	59.2
520.73541	182.5
521.38409	233.5
522.63538	154.8
529.57849	25.4
530.27423	60.2
531.46881	86.7
532.26453	46.3
534.11066	184.3
534.74438	56.7
548.20911	538.7
551.47339	152.1
557.59521	146.8
560.24084	79.1
566.97955	65.4
570.37317	219.1
572.23291	281.4
575.20984	27.9
578.16699	50.2
583.03339	143.2
588.13965	87.3
589.35352	84.1
595.36121	33.2
596.63562	124.1
598.69531	47.3
600.32739	294.1
601.20715	71.0
612.22461	70.0
612.98749	31.6
614.30298	107.3
615.32092	481.8
616.64453	493.9
617.57166	41.6
618.20667	234.3
619.30200	110.9
620.51807	118.8
625.23633	127.4
627.18018	488.8
628.28229	299.9
629.70093	116.6
631.32220	360.6
633.08093	566.8
634.34790	786.4
635.25031	281.9
636.64063	74.4
640.07141	67.9
643.28845	108.0
645.11487	2465.8	b (6) (1+)-H2O
646.03455	733.5
649.25708	342.9
650.14624	173.3
656.17383	113.2
659.88098	41.9
661.16980	85.3
663.22992	197.9
664.16321	181.3
665.32294	73.2
666.19312	108.0
672.24091	70.1
675.28375	38.6
677.21082	58.0
683.23859	61.8
689.64465	44.2
696.94843	362.6
697.81372	109.4
699.35193	63.6
700.43726	91.1
705.58325	26.8
708.03674	71.2
709.08301	83.8
712.41895	59.3
714.15295	304.8
716.09570	706.8
717.10291	479.6
717.71497	59.9
718.41779	81.4
720.39447	61.1
726.01990	581.0
726.86316	168.5
730.32019	438.6
731.33044	100.3
732.14935	158.2
732.94397	86.3
734.25983	192.1
735.24597	90.0
737.26538	61.4
740.33899	70.1
741.41443	31.1
742.37604	83.1
744.22406	3663.7	b (7) (1+)-H2O, y (7) (1+)-H2O
745.28436	594.6
746.44196	156.1
750.16022	94.7
752.93677	464.8
753.62024	314.0
755.44214	373.0
756.34180	236.8
757.17944	76.6
758.18848	122.8
759.75317	240.1
760.56531	111.3
761.68323	316.3
762.35852	1050.8
763.65906	639.8
764.46667	75.9
765.40234	86.0
768.41022	28.9
769.43683	73.3
770.98413	32.6
774.50793	93.9
775.40454	65.4
776.54132	31.0
778.48553	190.9
787.54517	193.0
791.93048	138.3
795.88147	299.6
796.62610	779.1
797.33765	66.3
801.85913	174.8
809.92310	89.6
815.28064	490.5
819.38983	114.2
822.52264	31.1
827.43823	26.8
828.81061	42.4
831.83887	70.1
835.01343	131.8
837.18140	13.8
838.36487	220.3
839.46472	137.7
845.10425	882.2
845.94641	804.0
847.22729	212.9
855.42969	980.7
856.24768	74.1
858.33289	55.0
863.43237	489.9
864.59814	194.3
865.25488	397.7
868.44922	18.1
872.91101	1348.7
873.70251	1046.5
874.31409	776.1
875.14136	810.3
875.91663	249.7
882.22400	20.7
886.28625	62.5
890.09631	46.3
891.34131	1825.7	y (8) (1+), b (8) (1+)
892.54248	421.7
894.22961	85.7
895.29492	125.1
896.99146	161.0
897.67126	120.1
905.99756	57.1
913.99011	881.9
915.06104	1157.5
916.13196	156.3
918.52185	214.5
923.21033	456.3
925.44177	99.4
927.27563	43.0
929.17700	245.1
930.62622	120.8
937.36865	131.9
938.65454	145.7
939.34302	28.9
947.93530	60.4
952.62195	216.2
957.64270	2039.2	b (24) (3+), y (25) (3+)-P, y (24) (3+), y (16) (2+)-P
958.45764	991.9
961.87817	194.4
966.26965	168.9
968.05725	78.5
970.20508	171.8
973.64868	396.2
976.35852	448.3
978.67249	54.9
980.89978	80.3
982.12708	130.4
984.53699	41.6
985.17139	528.1
986.43384	39.8
988.29785	85.4
990.94507	877.1
993.03931	318.8
995.73230	51.2
997.88464	369.2
1001.35413	165.3
1002.38806	86.6
1003.82117	54.7
1004.64282	82.9
1005.70801	39.0
1006.59595	1490.6
1007.26929	1202.7
1007.92554	305.0
1009.37012	264.9
1010.25269	109.4
1013.25989	372.4
1014.20557	110.1
1015.61475	138.3
1016.75537	39.8
1020.50415	756.9
1021.78296	1036.9
1023.27283	156.3
1024.35852	77.7
1026.38196	81.8
1027.08374	182.8
1028.85168	188.5
1031.22681	32.6
1032.20386	114.4
1033.73792	56.4
1035.23193	110.0
1037.78125	140.5
1039.73840	68.1
1042.09448	599.2
1042.82544	293.5
1043.78687	36.4
1045.38794	65.1
1046.16870	31.1
1048.06799	1314.5
1049.02856	1278.6
1050.20093	96.0
1053.33850	315.6
1055.22937	117.0
1058.14014	117.9
1059.53296	180.3
1062.20630	245.2
1063.55920	274.2
1065.29138	1173.6
1066.21875	489.9
1067.25000	383.1
1069.94092	174.3
1071.64990	341.8
1072.42920	329.9
1073.25427	131.1
1074.65259	73.3
1076.23267	1347.0
1076.92126	31.5
1079.18213	303.0
1080.13037	904.0
1081.59241	3359.7	y (29) (3+)-NH3-P, y (28) (3+)
1082.37305	2321.6
1083.19287	142.0
1083.79468	124.5
1085.05908	102.0
1086.78320	1583.8
1087.73389	530.2
1088.74792	83.0
1089.41333	242.2
1090.44446	101.9
1091.23267	264.8
1093.16943	182.2
1094.40332	126.1
1097.54468	942.7
1098.35962	48.7
1100.63135	451.0
1103.91760	181.4
1106.62744	158.7
1107.43335	496.7
1110.70117	231.4
1111.34485	60.4
1112.27954	22.4
1113.47473	1489.8
1114.36255	4106.5	y (18) (2+)
1115.26367	2588.5
1115.97266	256.3
1118.15820	205.8
1119.22070	2122.4	y (29) (3+), b (29) (3+)
1119.96606	3078.5	b (20) (2+)-NH3-P, b (20) (2+)-H2O-P, b (19) (2+)
1121.13428	748.5
1121.84631	515.6
1123.31396	244.6
1124.26050	97.2
1125.09277	162.4
1128.10071	99.4
1128.98633	390.0
1130.25720	178.7
1131.06506	525.6
1131.78406	279.3
1134.02661	71.2
1135.27539	502.5
1136.20947	656.1
1138.94312	128.6
1139.64331	164.5
1142.66638	181.1
1146.99951	235.8
1148.02881	460.3
1149.60120	386.8
1150.63477	330.9
1152.38843	902.2
1153.60254	341.6
1154.69800	232.1
1156.23657	434.4
1157.34302	1533.1
1158.47437	489.9
1160.95728	1271.1
1161.59351	150.7
1162.43372	202.8
1163.39880	66.4
1165.23877	1228.7
1166.16211	3260.9	y (20) (2+)-P
1167.25928	5756.4	[M+3H] (3+)-NH3-H2O-P
1168.44971	1465.5
1169.11060	128.3
1169.98242	463.4
1170.83716	735.0
1172.05664	1718.4
1173.00647	35440.2	[M+3H] (3+)-NH3-P, [M+3H] (3+)-H2O-P
1174.36804	1672.7
1175.64771	1082.6
1176.43042	14.0
1178.16467	1163.6
1179.19800	27869.1	[M+3H] (3+)-P, y (19) (2+)
1181.49707	354.6
1182.63306	258.8
1183.54456	300.2
1184.17249	280.2
1185.08911	363.9
1186.40430	640.0
1187.21143	168.3
1187.91162	104.0
1190.80591	260.1
1193.27673	3523.3	b (21) (2+)-P
1194.16455	957.4
1195.07336	219.5
1195.72546	31.6
1196.73633	68.6
1199.14453	533.7
1199.91162	693.2
1201.01025	159.2
1209.80347	156.4
1214.45813	224.9
1215.50342	507.2
1216.51746	127.7
1221.38562	71.5
1223.53931	898.1
1224.61902	365.5
1225.61670	127.7
1226.48828	139.6
1227.36536	66.9
1231.06030	117.4
1232.67224	2228.5	b (21) (2+)-NH3, b (21) (2+)-H2O
1233.49756	1487.1
1235.06738	93.7
1237.42834	136.0
1238.15076	77.3
1239.50488	806.2
1240.51807	205.7
1241.94031	316.3
1242.99988	209.5
1245.63623	144.2
1246.69263	66.7
1249.11609	212.5
1251.31421	194.3
1252.01172	75.0
1254.20044	45.2
1255.98352	127.7
1257.23181	264.8
1258.51196	907.4
1259.71338	354.6
1260.35864	241.4
1261.65479	123.1
1263.05591	469.0
1263.68872	187.2
1265.05811	67.1
1269.65942	20.2
1270.30713	35.2
1272.30847	1176.1
1273.02893	136.3
1273.97925	110.5
1275.28638	348.8
1278.54517	402.5
1279.58008	272.1
1282.23181	48.6
1283.35303	103.9
1287.37671	91.6
1288.21082	434.1
1289.40576	44.0
1290.31799	92.8
1295.74158	71.9
1296.47827	86.1
1297.16577	175.7
1298.68262	899.4
1300.00146	206.5
1305.11389	36.5
1306.33179	435.5
1307.13770	147.9
1308.07788	680.0
1310.53149	125.7
1313.54016	2226.9	y (23) (2+)-NH3-P, b (23) (2+)-H2O-P, y (23) (2+)-H2O-P, b (23) (2+)-NH3-P, y (22) (2+)-H2O, y (22) (2+)-NH3
1314.41345	728.8
1315.18286	892.6
1315.80640	64.2
1317.72363	303.4
1318.50269	120.2
1322.15942	14744.0	b (23) (2+)-P, y (23) (2+)-P, y (22) (2+)
1323.08362	7523.3
1324.15112	951.3
1325.57544	39.6
1327.12219	57.1
1331.39233	182.0
1332.35059	559.8
1333.05859	112.2
1335.62134	66.8
1337.13928	185.5
1343.96399	79.7
1346.61414	453.9
1347.41931	216.9
1348.42468	231.5
1349.10266	80.0
1351.22986	31.1
1353.08008	641.8
1354.14648	717.7
1355.78577	264.7
1356.42761	43.1
1358.46423	101.2
1359.07825	136.2
1360.42493	144.9
1362.42761	6008.1	b (23) (2+)-NH3, y (23) (2+)-H2O, y (23) (2+)-NH3, b (23) (2+)-H2O
1363.40662	1357.0
1364.11316	272.2
1365.27039	152.4
1367.28723	82.1
1369.87585	715.8
1371.26367	26411.1	y (23) (2+), b (23) (2+)
1372.08118	10666.6
1372.79810	5479.2
1373.66943	300.7
1374.56506	137.0
1377.41248	2000.1	b (24) (2+)-H2O-P, y (24) (2+)-H2O-P
1378.01428	1852.3
1378.61572	4027.0	y (24) (2+)-NH3-P, b (24) (2+)-NH3-P
1379.46594	128.8
1381.33337	46.2
1384.69141	373.5
1386.68860	3579.2	b (24) (2+)-P, b (13) (1+)-H2O, y (24) (2+)-P
1387.64526	3497.9
1388.66614	612.7
1392.63696	557.6
1393.42273	242.0
1394.29309	193.3
1395.43372	170.9
1396.12537	147.0
1396.95007	480.5
1400.93372	111.8
1402.30066	80.0
1404.34717	1212.9
1405.25366	592.2
1406.38269	190.7
1407.41956	26.8
1408.79944	89.0
1410.07043	131.3
1411.92761	344.3
1417.86121	1461.7
1418.88770	1220.8
1419.56836	327.6
1420.83289	212.5
1421.96497	216.6
1423.59143	268.5
1425.23523	448.8
1426.42432	4905.7
1427.11011	10364.1	b (24) (2+)-H2O, b (24) (2+)-NH3, y (25) (2+)-NH3-P, y (24) (2+)-H2O, y (25) (2+)-H2O-P, y (24) (2+)-NH3
1428.02283	1617.8
1428.68384	234.9
1431.17126	228.5
1432.86694	1233.7
1434.17456	597.9
1435.54236	4571.8	b (24) (2+), y (24) (2+)
1436.56750	8565.2	y (25) (2+)-P
1437.62158	1540.3
1438.37683	94.3
1439.31091	108.2
1439.93005	130.1
1440.82434	50.8
1441.53430	144.7
1446.58459	186.0
1448.96936	329.3
1449.66638	501.6
1450.75513	246.7
1451.35645	40.1
1452.03503	149.0
1456.16956	22.4
1459.67517	184.2
1461.97205	242.7
1466.40564	110.8
1473.22290	43.5
1474.09436	437.8
1474.77014	20.3
1476.18005	651.3
1476.83435	160.0
1477.68909	577.8
1478.56299	234.2
1482.27563	535.9
1482.92090	198.4
1483.81299	413.1
1485.21033	8407.0	y (25) (2+), y (26) (2+)-NH3-P, y (26) (2+)-H2O-P
1486.12292	6943.9
1487.00818	771.2
1487.71838	51.5
1490.24854	91.6
1490.87830	209.5
1491.90454	382.0
1493.85669	1276.3
1494.90771	271.4
1498.98547	586.4
1500.08789	719.1
1500.86536	52.3
1503.46057	282.0
1505.58923	173.1
1506.50159	177.1
1510.45935	72.1
1513.84460	618.0
1516.46741	107.8
1518.62744	140.3
1520.20752	134.0
1522.24353	4077.7	y (27) (2+)-P, y (13) (1+)
1523.19861	3119.5
1524.15735	228.4
1525.80225	104.0
1531.39392	384.5
1532.62573	260.2
1533.46887	133.6
1534.11169	1055.9
1535.38757	478.6
1536.09216	74.9
1538.05432	120.8
1538.69885	559.9
1539.99500	392.7
1541.56543	127.2
1542.72058	2120.5	y (26) (2+), b (27) (2+)-P
1543.64221	1182.8
1544.40063	330.3
1546.91907	977.0
1547.55237	561.1
1548.33203	724.5
1548.95642	286.9
1549.72937	136.5
1550.62512	121.8
1551.50940	276.2
1552.88574	290.6
1554.78674	188.8
1555.92334	114.9
1556.62622	408.6
1557.32898	128.7
1558.89319	331.2
1562.86340	1308.9
1563.51819	387.9
1564.41260	820.7
1565.97473	115.7
1567.01208	77.9
1570.11670	35.4
1571.31165	6791.1	y (27) (2+), b (28) (2+)-P
1572.25403	6097.4	y (14) (1+)-H2O-P, y (28) (2+)-P
1573.07458	2657.8
1573.75769	3812.9	y (14) (1+)-NH3-P
1574.57910	676.8
1575.25330	69.1
1576.37134	86.4
1578.08447	65.7
1581.18958	62.3
1582.73523	1896.6	b (27) (2+)-NH3, b (27) (2+)-H2O
1583.57617	899.1
1584.45789	135.2
1585.22742	67.5
1591.31287	420.0
1592.01575	1391.0
1592.73132	510.9
1593.59302	184.5
1595.28784	80.8
1595.96472	300.5
1597.62659	86.2
1602.59583	537.2
1604.12781	181.5
1605.09045	342.6
1606.01245	60.6
1609.81458	54.4
1611.41028	130.7
1612.67371	1001.2
1613.70691	596.1
1614.40588	166.7
1620.40918	3714.0	b (29) (2+)-NH3-P, y (29) (2+)-H2O-P, y (29) (2+)-NH3-P, b (15) (1+), b (29) (2+)-H2O-P, b (28) (2+)
1621.82996	9293.2	y (28) (2+)
1622.76086	5616.8
1623.60498	1067.5
1624.26001	38.6
1625.27441	174.4
1625.93347	113.0
1629.16443	2067.8	y (29) (2+)-P, b (29) (2+)-P
1630.37317	1055.3
1631.18640	222.4
1632.98828	59.3
1635.75916	60.4
1637.38794	78.4
1647.48474	140.6
1650.68494	84.1
1652.11633	90.8
1653.12305	89.4
1655.98462	49.2
1656.98083	149.4
1657.70007	88.6
1659.49951	1007.1
1660.85901	1677.9
1661.59509	30.8
1662.29712	94.8
1668.73999	9227.7	y (29) (2+)-H2O, b (29) (2+)-NH3, b (29) (2+)-H2O
1669.85059	6154.0	y (29) (2+)-NH3
1670.59741	1027.2
1671.40833	117.7
1672.08875	45.1
1672.93372	60.5
1674.89172	166.3
1677.34924	1003.3
1678.22534	5304.0	y (29) (2+), b (29) (2+)
1679.14978	1263.5
1679.78479	817.0
1681.42163	82.1
1682.82117	146.6
1683.98901	96.4
1685.65027	251.9
1686.63538	51.7
1688.34827	455.7
1689.10559	24.6
1690.50549	69.0
1693.59509	58.3
1695.42883	171.6
1696.53357	228.9
1700.62756	103.2
1704.00708	75.2
1704.98303	158.4
1712.57605	121.2
1715.36206	62.9
1717.86365	57.1
1718.73657	55.1
1720.27136	64.8
1720.94788	108.1
1723.05786	211.0
1726.05969	350.6
1727.29578	170.5
1728.48645	209.7
1733.75891	195.8
1734.56140	247.6
1735.52795	219.3
1736.34363	18.0
1740.08411	177.4
1743.15405	59.3
1744.32971	849.8
1757.57397	39.8
1765.65759	63.4
1766.53259	67.9
1767.83411	81.9
1768.47827	140.3
1770.19031	36.8
1789.87708	233.0
1806.16809	143.3
1807.01880	149.6
1809.09741	240.2
1812.69128	54.0
1818.43433	38.8
1825.53015	88.8
1827.74792	225.6
1831.00549	50.7
1834.59509	127.9
1835.73364	40.4
1845.83911	50.7
1850.63293	88.3
1853.64343	170.4
1857.62170	82.2
1860.41345	460.0
1865.33228	100.3
1866.69360	82.6
1875.38257	64.8
1882.21326	71.0
1899.75110	136.1
1908.45044	53.9
1914.24097	22.4
1925.73059	105.2
1927.08459	228.9
1927.77454	127.4
1929.32642	44.1
1932.88562	146.7
1943.95813	106.4
1944.70325	57.0
1945.66638	97.1
1949.55444	50.0
1950.80164	101.3
1951.78638	102.5
1965.07544	292.9
1966.06470	33.2
1979.57874	250.6
1980.43152	24.6
1983.56848	107.4
1985.84509	58.3
1988.91614	81.9
1992.96155	52.6
1994.77087	171.9
1995.54968	40.7
1996.30505	195.0
1997.65930	111.4
