# Supplementary material for: Phosphoproteomic Analysis of Platelets Activated by Pro-Thrombotic Oxidized Phospholipids and Thrombin
Source: PLoS One. 2014 Jan 6;9(1):e84488. doi: 10.1371/journal.pone.0084488 (PMC3882224; doi:10.1371/journal.pone.0084488)
Supplement: Annotated Spectra S2 — (ZIP) [file pone.0084488.s005.zip › EFITGDVEPTDAESEWHSENEEEEKLAGDMK_-7_2_89270.txt]

m/z	i	matches
259.26050	50.1
269.93222	30.3
272.25757	70.9
273.90070	424.3
274.51019	167.5
275.18240	103.0
277.12152	102.2
277.96124	52.4
282.19922	42.0
288.35596	50.1
294.23480	593.6
295.23526	99.6
301.12106	70.3
305.42694	25.9
317.15262	51.3
323.14429	39.3
337.63187	120.2
340.35776	85.2
344.38629	200.4
347.78006	58.4
349.22968	43.7
352.32779	257.1
361.98737	27.5
367.34650	63.3
369.89124	289.2
371.24554	299.0
372.17554	202.7
373.23059	179.4
374.21442	45.2
378.25781	115.4
381.98431	62.8
385.01776	197.3
387.12231	168.0
389.27271	119.7
390.01343	283.4
394.20685	21.3
395.26166	34.8
397.61047	100.2
400.77936	180.0
401.86716	45.0
407.66388	15.4
408.89282	171.5
411.30121	18.4
412.25403	23.3
417.25891	43.8
418.23199	105.9
419.51923	19.9
420.24670	88.5
425.18152	202.5
426.79956	15.4
433.27240	25.9
439.28796	77.7
440.28052	15.4
445.03235	97.2
445.95117	58.3
447.25793	84.4
455.14966	109.9
456.01923	132.5
457.06348	12.5
459.48315	38.0
461.19312	128.3
462.19684	61.3
465.29803	41.9
466.17908	13.9
467.38531	69.0
470.16382	38.5
473.15125	959.7
474.29816	498.1
475.17023	67.3
478.24481	73.3
481.11810	19.9
484.41815	306.1
485.53644	164.4
486.14380	78.1
488.06519	68.2
489.23340	68.7
490.48987	17.2
491.09265	314.2
492.33990	211.7
497.30066	139.4
501.54279	76.4
502.36353	745.5
503.94617	47.9
506.38226	86.7
507.29169	146.0
510.71649	297.4
512.03943	630.2
512.84369	11.2
514.28687	208.8
519.40619	133.9
523.29108	74.8
528.26416	198.2
529.30493	73.9
530.38971	12.4
536.22125	67.5
537.16376	152.2
538.45404	118.9
539.09186	66.1
541.04382	28.8
543.29358	28.8
545.17328	81.4
548.06970	44.2
549.15710	149.9
551.18439	46.7
556.36920	46.4
560.39789	30.4
564.25598	502.5
566.04254	79.2
572.19232	117.4
575.78394	121.7
579.16260	27.8
580.11542	103.1
580.93695	56.9
583.14423	198.5
587.43738	53.9
588.42108	19.9
590.98340	64.0
594.22705	40.5
595.02673	79.3
597.49170	115.0
598.93896	57.7
599.92004	35.0
602.38593	55.7
604.00555	25.9
605.24536	53.6
608.10974	25.6
611.48022	122.3
612.09668	39.3
615.35333	195.5
616.56293	148.6
618.22174	137.9
624.05133	60.1
627.29559	354.3
628.58905	28.9
629.56140	86.9
630.35895	42.0
631.22925	38.3
632.48016	19.9
633.18732	159.9
636.32361	103.8
637.23956	24.6
639.31183	73.7
640.03204	94.2
641.26660	27.4
642.20941	49.3
643.31793	85.9
645.11176	1215.9	b (6) (1+)-H2O
646.43341	195.3
647.30688	49.4
649.27423	89.1
650.13483	131.6
651.45294	180.1
652.88708	346.3
654.60895	49.5
657.64630	278.1
658.54584	315.1
659.52985	107.9
660.36218	112.4
662.52618	69.7
663.24438	152.1
664.56061	18.4
667.43390	39.3
668.62189	33.0
670.96216	91.9
677.72101	33.3
679.20636	125.7
680.48059	495.1
681.21100	82.8
684.39899	28.8
689.92712	209.0
692.13910	34.8
693.52899	134.5
695.38312	15.4
699.59351	121.2
700.50873	126.9
701.23773	78.6
705.12500	245.9
709.76434	63.9
711.65637	49.2
713.51935	22.9
714.44537	256.7
716.16425	226.3
717.38593	101.3
717.98950	115.0
719.54388	98.5
720.30328	246.8
721.50110	33.6
723.82196	82.5
724.46362	229.1
725.30115	337.0
726.35272	140.1
727.46063	49.3
728.40240	134.7
729.32654	149.2
731.19183	206.5
733.37592	144.4
734.40076	180.9
737.48108	91.2
738.62378	143.8
740.48633	156.0
741.50317	188.5
744.11945	1565.2	b (7) (1+)-H2O
745.41626	277.3
746.21002	167.0
747.11469	85.3
747.73315	295.0
748.93884	600.6
749.67944	145.0
751.39081	336.1
752.13733	334.7
753.00330	221.0
753.87805	32.9
755.34808	261.0
756.15021	73.3
757.27881	80.1
758.63458	121.9
760.12665	63.1
760.87219	259.6
762.21246	463.7
763.32916	1246.7
764.16791	157.3
767.68134	411.1
769.42780	124.4
770.43384	168.1
772.72894	45.3
773.92047	376.8
774.95496	170.2
776.00531	180.9
777.07977	165.3
778.55157	263.5
779.48822	26.4
780.82172	108.1
782.72479	238.3
783.34442	7.2
784.47717	83.7
785.49365	176.3
786.31732	241.2
786.99292	87.0
788.48572	30.8
789.16693	115.4
790.49432	206.6
791.66858	183.1
795.63922	225.2
796.88678	262.6
797.74237	97.5
798.81769	186.5
800.31744	123.3
801.12140	144.6
802.04657	61.5
803.88397	61.6
805.04504	76.5
806.50317	495.0
807.40076	323.7
808.30957	146.8
809.40521	215.8
811.05695	978.8
811.85968	402.9
813.10980	249.5
814.20886	317.5
815.72363	4896.9	y (20) (3+), y (21) (3+)-NH3-P, y (28) (4+), y (21) (3+)-H2O-P
816.72565	323.7
817.86176	159.9
818.58093	100.3
820.77826	16.6
821.98248	23.1
827.74329	253.0
828.38391	94.0
829.02753	51.0
832.39233	329.6
833.74042	149.8
835.48999	76.2
836.23596	378.9
837.29340	275.0
838.14691	534.3
839.39319	360.7
840.59680	246.0
841.96808	15.4
843.75592	3660.6	y (29) (4+)
844.51263	991.7
845.71405	117.5
849.00238	435.9
850.14728	588.3
851.77057	404.1
852.77814	190.1
854.15350	698.4
855.06641	760.7
855.87567	352.1
856.97345	189.3
858.29175	662.8
859.42371	528.7
860.22247	393.4
861.29962	27.3
862.40021	1411.2
863.23370	678.0
864.14020	469.2
864.90741	737.2
865.70050	28.5
866.86267	160.0
868.64520	340.8
869.57770	298.1
870.56708	279.1
871.71875	182.7
872.63190	490.6
873.38287	693.7
874.14771	438.0
874.89917	311.5
875.73969	124.7
876.87152	306.2
877.53754	44.9
879.00214	392.4
880.10162	1362.2	y (30) (4+), [M+4H] (4+)-NH3-H2O-P
880.99524	1231.0	b (23) (3+)-P, y (22) (3+)-NH3, y (15) (2+), y (22) (3+)-H2O, y (23) (3+)-NH3-P, y (23) (3+)-H2O-P
881.93207	247.2
882.78156	225.8
883.69940	590.5
885.14844	202.6
886.14270	600.1
887.26569	520.8
888.10852	1766.8	[M+4H] (4+)-P, y (22) (3+)
889.60675	252.8
891.23212	1402.0	b (8) (1+)
892.30286	691.4
893.07056	721.7
894.20844	1580.9	b (16) (2+)-P
895.49182	874.9
896.30304	586.6
897.91840	685.5
899.34595	729.9
900.12396	238.2
900.97498	406.3
902.65411	570.6
903.67358	308.4
904.40088	96.2
913.59357	27.4
919.52710	783.8
920.56525	1104.9
921.26007	417.3
924.81616	899.2
925.52252	99.0
926.89362	61.9
930.22858	185.9
931.32697	202.1
932.14117	102.6
934.18018	145.1
935.42645	530.1
936.56000	199.0
937.34912	50.9
938.77252	101.5
940.76349	94.2
941.70313	456.2
943.23090	186.5
943.98688	76.2
945.51532	53.9
946.20416	56.9
947.11249	40.8
949.65326	76.7
950.54816	173.9
951.52753	716.2
952.46857	146.5
953.07520	26.1
953.94281	222.3
954.72479	27.1
957.09430	10997.0	y (25) (3+)-H2O-P, y (24) (3+)-H2O, y (25) (3+)-NH3-P, b (24) (3+), y (24) (3+)-NH3
957.99335	1989.3
959.05518	204.9
959.74316	81.0
961.23236	90.8
962.38885	214.5
962.99799	6923.5	y (24) (3+), y (25) (3+)-P, b (17) (2+)-P
963.88800	3208.0
965.00897	173.4
966.48145	73.2
968.35358	137.6
971.73383	38.6
972.57568	386.7
973.42316	163.1
976.14081	39.5
978.37549	58.3
979.18427	28.9
980.88898	346.9
982.66754	96.5
983.82007	254.8
984.51398	370.7
986.68732	226.4
988.47870	259.7
989.29083	461.6
990.56738	242.3
991.30804	100.4
992.80176	153.4
994.45483	83.2
996.06128	10609.2	y (25) (3+), y (26) (3+)-NH3-P, y (26) (3+)-H2O-P
996.99237	2132.0
998.29517	626.4
999.36615	184.8
1000.28094	514.3
1001.26044	932.2
1002.06342	548.9
1004.11182	40.5
1005.27875	271.1
1006.70416	255.4
1007.48785	106.5
1009.17743	55.5
1012.13452	262.5
1013.49152	44.3
1014.24603	417.9
1015.13525	175.9
1016.13104	237.4
1017.25897	186.2
1018.10077	210.4
1019.61395	97.2
1020.67261	2484.1	y (27) (3+)-P
1021.38519	666.1
1022.29828	153.7
1023.02661	136.2
1025.69604	22.9
1027.13647	471.2
1028.19006	316.1
1028.93689	229.9
1031.76416	761.4
1033.09351	180.6
1034.36194	7827.5	y (26) (3+)
1035.39600	1256.6
1036.77551	276.0
1037.79272	543.4
1039.07715	415.3
1040.89636	215.7
1041.55432	180.8
1042.23621	159.0
1043.35156	25.7
1044.20935	343.8
1044.87891	76.7
1046.33569	272.7
1047.24902	715.3
1048.00610	851.7
1049.09155	794.2
1049.93665	98.5
1051.23169	442.5
1052.15991	825.9
1052.77271	1038.1
1053.51782	21462.6	y (27) (3+), y (28) (3+)-P
1054.48682	4377.2
1055.39978	730.2
1056.48193	491.6
1057.35583	63.9
1057.97241	42.6
1058.71655	163.3
1060.05151	433.9
1061.02515	22.9
1061.88928	166.6
1063.38916	540.2
1064.18408	17.2
1065.96509	572.7
1067.58252	301.8
1069.07031	234.4
1070.19617	73.4
1071.09241	110.9
1071.95313	121.1
1073.34558	524.0
1074.33472	240.9
1075.32910	253.3
1076.27319	300.3
1077.08020	95.9
1078.06909	283.4
1079.45251	152.3
1080.34277	257.2
1081.28394	1927.5	y (28) (3+)-NH3, y (28) (3+)-H2O
1082.07764	434.0
1084.18970	74.4
1085.19714	28.5
1086.81934	14155.9	y (28) (3+), y (29) (3+)-NH3-P, b (29) (3+)-P
1087.65137	13372.9
1088.93481	475.5
1090.08789	518.1
1091.05701	50.1
1091.89709	449.3
1092.97375	726.8
1093.63770	113.1
1094.31519	47.3
1095.61340	410.2
1096.77478	386.4
1097.66846	51.8
1098.55469	28.9
1100.99719	165.7
1102.24976	317.8
1103.33020	87.1
1105.56604	184.1
1107.00586	1180.7
1108.04175	258.1
1110.15308	93.4
1110.83301	159.2
1113.21533	180.2
1118.63611	1164.6	y (29) (3+)-NH3, b (29) (3+), y (29) (3+)-H2O
1119.50977	556.5
1120.88501	51.5
1122.81592	358.1
1124.49146	3046.7	y (29) (3+)
1125.39490	4065.3
1126.30322	136.8
1127.26855	407.8
1128.40918	383.2
1129.11951	108.9
1130.35938	149.3
1131.35559	583.0
1132.11963	107.2
1133.46021	46.7
1134.21704	141.0
1135.29211	368.7
1136.27832	225.9
1137.34863	216.8
1137.98340	183.6
1139.55066	154.0
1141.45703	46.4
1142.16431	58.0
1143.05237	34.8
1144.76453	199.3
1146.55273	478.6
1147.25916	16.0
1147.92883	12.5
1148.78638	16.9
1150.38721	35.4
1152.74658	92.1
1154.63892	140.5
1156.13770	37.4
1161.35791	148.1
1164.36182	342.2
1165.39673	122.2
1166.20825	42.2
1167.48450	21.4
1169.64856	205.3
1173.39893	67.5
1174.21838	453.9
1176.97632	155.7
1178.61230	434.6
1181.43311	242.0
1183.52881	530.8
1184.45325	77.1
1185.85474	62.5
1187.77734	278.3
1188.58496	46.7
1189.49512	118.2
1190.37915	67.2
1191.43848	247.3
1193.30127	76.2
1194.44812	107.5
1195.71216	102.0
1197.27771	24.4
1200.68481	18.4
1202.90051	580.5
1206.67676	148.1
1207.54956	291.0
1208.19287	182.7
1210.20105	118.9
1213.47021	54.2
1214.28052	100.1
1215.02734	30.1
1215.89758	222.8
1216.54492	190.3
1217.86328	31.6
1220.41638	269.4
1222.55090	409.5
1223.20215	167.0
1223.86450	37.8
1225.06763	96.0
1226.16113	182.4
1227.97021	91.0
1228.94861	134.6
1231.00537	162.4
1231.98828	917.4
1233.04846	786.0
1233.91260	105.6
1234.56934	56.8
1235.51721	70.4
1239.53870	221.4
1241.55688	27.5
1248.39160	69.9
1250.17944	80.9
1251.29175	186.9
1252.07080	121.5
1253.22827	86.3
1255.17273	52.5
1257.32275	55.9
1260.18384	118.3
1260.98364	47.2
1261.71252	13.9
1264.95740	167.2
1265.91956	52.7
1266.60364	145.1
1269.45447	121.1
1276.55920	146.8
1277.29138	24.3
1280.01270	77.9
1281.54907	264.2
1287.94727	882.0
1289.10437	22.7
1290.44666	181.1
1292.46716	104.4
1294.89612	147.9
1296.72156	319.8
1297.90674	117.8
1298.76624	168.2
1300.75049	74.8
1303.94470	115.3
1305.17932	63.0
1307.18298	51.0
1309.43567	40.6
1312.47791	128.5
1313.56323	42.7
1318.88123	65.7
1321.50842	74.8
1330.01379	327.3
1331.26929	453.6
1333.59290	40.5
1336.41003	42.3
1338.25256	308.4
1339.75781	84.5
1340.58972	75.9
1341.21436	80.5
1344.41125	79.7
1345.47717	65.5
1346.21399	165.4
1347.75598	183.1
1350.57556	83.2
1352.95886	138.3
1353.67505	33.4
1355.07458	213.6
1357.81067	116.1
1360.37341	297.8
1361.46936	339.7
1362.34827	333.5
1363.08813	209.3
1364.55371	70.4
1367.43970	42.1
1369.89661	51.4
1370.88611	260.2
1371.75842	107.7
1372.41003	111.5
1374.28699	74.7
1376.19934	33.3
1376.90222	56.7
1378.88794	766.9
1379.63013	1401.6	y (23) (2+)
1380.61707	319.2
1384.23804	357.1
1386.04065	69.0
1387.70276	16.8
1389.39758	27.0
1392.50879	88.3
1393.68201	69.3
1395.61218	33.3
1396.68396	34.6
1397.39563	39.6
1398.18225	21.4
1400.37976	157.3
1401.00867	68.9
1402.11829	111.1
1404.00818	175.8
1405.51404	115.4
1413.26794	18.5
1415.96631	129.7
1418.85632	55.7
1419.72595	80.2
1421.51465	110.1
1422.55493	25.5
1423.26575	33.1
1432.31018	20.0
1433.52185	804.2
1434.91455	944.0
1436.39709	67.4
1437.88733	64.3
1438.85669	18.1
1443.76819	267.8
1444.48181	272.0
1445.46692	33.6
1449.60620	59.9
1450.29773	129.8
1451.63562	303.1
1452.72278	34.5
1453.35718	24.4
1460.48010	44.0
1461.30945	41.0
1463.76428	67.6
1465.46912	137.2
1466.83289	54.2
1474.60229	58.6
1476.79504	226.7
1478.26001	65.7
1483.12769	691.5
1484.00134	154.0
1485.40747	30.3
1490.23083	91.1
1493.73389	504.3
1495.72803	112.1
1499.74329	51.4
1503.92920	45.0
1506.41418	75.1
1512.64465	60.8
1517.96118	36.2
1521.34680	67.5
1524.22168	64.5
1528.36633	36.1
1538.34583	58.6
1551.57544	120.5
1552.43054	128.2
1553.69043	25.6
1556.50342	42.2
1562.52344	66.1
1563.54749	56.8
1564.63879	155.1
1578.32190	289.1
1579.86536	58.3
1581.00842	88.5
1582.18616	88.5
1590.65344	70.8
1602.36902	68.9
1612.68713	127.7
1619.11462	81.7
1623.71948	58.3
1626.48523	31.8
1634.35083	45.1
1635.51587	84.1
1649.42834	31.7
1658.89490	47.3
1659.82507	48.7
1660.55054	64.2
1661.84106	24.4
1670.75952	90.0
1675.04370	33.3
1677.33289	172.2
1679.61316	37.8
1681.87463	109.7
1684.25452	19.9
1689.55945	102.9
1691.33423	22.9
1694.74500	37.8
1696.60474	66.2
1709.33484	30.3
1717.95325	19.9
1728.92664	81.0
1732.06812	46.4
1739.54333	62.8
1750.58716	76.3
1759.59412	25.6
1768.82300	22.9
1770.44861	52.5
1775.26550	61.6
1793.64331	42.7
1812.71887	22.8
1835.35730	88.4
1848.49231	72.4
1850.78979	122.4
1891.25806	40.5
1900.37524	33.3
1905.52942	49.5
1916.79504	67.1
1919.66956	76.3
