# Supplementary material for: Phosphoproteomic Analysis of Platelets Activated by Pro-Thrombotic Oxidized Phospholipids and Thrombin
Source: PLoS One. 2014 Jan 6;9(1):e84488. doi: 10.1371/journal.pone.0084488 (PMC3882224; doi:10.1371/journal.pone.0084488)
Supplement: Annotated Spectra S2 — (ZIP) [file pone.0084488.s005.zip › EFITGDVEPTDAESEWHSENEEEEKLAGDMK_-7_2_93317.txt]

m/z	i	matches
342.27170	26.5
344.52155	28.0
345.21249	9.7
346.38766	58.8
357.87646	35.0
360.63498	80.0
364.50998	9.8
367.23270	16.3
370.46960	40.4
371.69989	236.2
372.46060	68.0
373.16168	91.8
374.94891	44.0
382.99295	74.9
385.19501	147.8
387.22943	67.3
389.00266	60.3
390.42773	107.6
391.18015	6.4
393.15030	183.4
397.29996	26.5
399.19373	21.4
401.14664	54.9
403.14111	67.2
405.20413	25.9
408.30899	35.6
418.86206	58.4
420.53915	51.8
425.16711	64.0
425.87982	44.2
428.35419	41.5
429.25320	9.8
431.42505	84.4
432.77777	44.1
436.22910	142.6
437.22577	29.1
438.28894	117.7
439.19489	275.6
441.14935	104.2
443.09723	12.3
450.19601	292.9
455.23984	270.5
456.18237	130.0
457.18353	16.2
463.45367	27.2
464.43155	35.6
466.41092	315.5
470.23560	20.4
471.98938	21.2
473.29236	1167.6
474.34937	198.1
475.13208	39.1
484.24780	390.3
485.09808	174.3
486.09854	168.5
487.30612	31.7
488.38953	70.0
489.26410	68.4
490.72345	122.6
491.39813	99.1
492.52832	41.4
493.18939	69.4
496.27832	162.1
497.18021	21.0
497.87646	28.5
498.54202	26.5
502.23749	755.2
503.21494	76.9
504.36450	55.7
505.25281	67.1
508.49072	16.1
511.90424	496.5
512.66333	52.7
514.34973	521.6
515.50031	41.7
516.45709	123.0
517.34686	49.8
518.10492	29.1
519.11707	20.8
520.67639	106.2
521.43176	387.3
522.34912	30.4
530.33557	315.4
531.77106	157.0
535.27478	90.6
536.16461	17.4
542.39288	78.2
544.66425	90.9
548.17969	172.9
549.25281	78.7
552.54791	107.1
553.43506	47.9
556.35925	35.0
558.04272	31.6
566.55273	109.6
567.76953	26.6
568.97723	42.3
570.10046	18.8
573.22754	111.7
575.40790	72.7
578.96472	47.8
580.86743	81.5
582.19006	27.3
583.92297	115.7
586.05627	87.9
588.00085	46.2
590.58337	57.9
592.24414	53.3
593.12952	41.2
594.51611	20.1
596.04395	129.8
597.49182	85.1
598.24097	125.9
599.94299	219.2
600.64233	36.3
602.30188	36.4
603.68518	79.0
604.31152	122.8
609.29883	58.6
611.36694	86.1
613.40796	323.8
615.29004	590.5
616.33453	333.8
617.38440	81.4
618.18640	159.6
619.21478	29.1
623.14270	53.3
624.96021	32.4
627.11255	669.3
627.94409	260.8
629.31604	166.2
631.01465	167.8
632.30444	155.1
633.71674	332.9
634.34802	631.6
635.27002	219.2
636.60291	22.7
640.06616	236.4
641.14380	26.2
643.30957	123.6
645.06885	1874.4	b (6) (1+)-H2O
646.15918	259.6
646.87915	28.8
649.32288	139.4
650.35657	108.4
653.18079	118.9
663.08704	251.5
664.43689	291.8
665.27740	19.4
667.29065	21.3
671.06378	85.6
672.17126	46.1
673.17621	20.1
673.84424	66.7
682.40442	95.2
683.27448	80.8
687.42181	38.2
691.46460	63.3
695.10754	45.2
697.21338	659.7
698.06207	201.0
699.21497	49.7
700.12177	76.8
700.97321	84.6
703.36743	32.4
704.00635	136.4
705.61517	93.9
707.62671	70.4
708.39380	125.7
709.34637	92.5
714.33411	185.7
714.97711	41.5
716.55798	227.3
717.56836	388.8
726.40106	276.8
727.28784	17.5
728.33881	33.0
730.39264	133.9
733.32874	16.2
734.35419	357.2
738.02380	28.5
738.94824	59.7
739.90759	67.6
744.16968	2987.8	b (7) (1+)-H2O, y (7) (1+)-H2O
745.21802	1046.7
746.22565	299.1
749.86914	98.3
750.57593	71.1
753.12689	367.7
754.09680	95.8
756.22485	180.7
757.45001	69.2
758.38403	58.2
760.14771	211.0
761.54456	912.2
762.43976	1500.6
763.41333	689.2
764.21906	275.2
766.23114	50.1
769.05566	24.0
773.51892	90.7
774.26196	44.1
775.27148	24.0
776.61798	86.7
778.49915	279.5
783.36975	60.9
785.65955	112.2
787.86646	340.8
789.57068	39.8
792.50854	102.5
796.15851	443.6
797.12622	464.7
799.22852	23.8
800.42682	170.4
804.66382	55.6
806.47485	127.6
808.07483	32.9
809.15369	117.0
812.23962	149.3
815.17322	436.9
818.40808	64.0
827.60608	32.5
829.12366	31.5
834.45593	61.1
835.92358	52.8
837.43066	64.8
838.12817	16.2
840.61011	13.6
843.49866	32.7
844.68896	357.5
845.65002	590.0
846.51428	226.9
847.24817	91.5
848.37317	12.5
849.80664	75.3
854.29028	94.0
855.13879	422.4
856.18945	385.6
857.09497	181.9
858.64307	100.9
859.56372	39.2
860.49524	104.6
863.37854	91.3
864.47021	1093.0
865.23242	715.8
867.57727	171.2
870.13501	42.8
872.50317	311.7
873.22571	1976.0	b (8) (1+)-H2O, y (8) (1+)-H2O
874.35608	671.8
875.49500	328.2
877.56628	48.9
878.52087	49.2
882.48682	191.0
886.44287	41.5
889.41870	25.3
891.24646	2929.0	b (8) (1+), y (8) (1+)
892.30530	998.2
893.14856	213.9
893.83142	55.9
896.40955	16.2
898.23389	28.0
899.13794	67.4
903.38855	34.9
904.41553	59.5
905.58740	75.6
907.96655	63.3
913.57727	990.3
914.65613	537.3
915.44934	323.2
917.46631	138.6
918.38757	108.9
920.21338	23.9
922.38110	132.7
923.99084	69.2
926.68152	49.3
927.46704	105.4
928.63110	124.4
931.63831	86.7
932.75366	215.8
933.98730	53.0
935.20996	33.0
938.95178	8.5
939.61951	61.9
940.66711	156.5
941.87891	94.9
949.20264	100.4
952.12134	123.5
953.89185	12.4
957.54956	991.3
958.32898	1063.3
959.02856	227.8
960.40698	110.9
966.38916	125.0
967.58142	49.0
970.34839	177.1
971.16443	60.6
972.75037	243.8
974.39441	34.9
979.13660	85.3
981.47766	46.3
983.37988	101.8
985.70654	138.1
987.93848	90.7
989.54407	101.6
990.64087	1460.2
991.49158	538.0
992.18372	44.1
993.42761	102.8
994.33020	77.4
995.44678	240.3
998.29443	460.8
999.46069	83.8
1000.73975	79.5
1002.16650	136.5
1003.14819	42.0
1004.48975	21.4
1006.71631	2397.5	y (16) (2+), b (18) (2+)-P
1007.60596	927.8
1010.26025	258.4
1010.86230	51.8
1012.84717	57.0
1013.87305	138.4
1015.18494	271.4
1016.18188	201.2
1019.48474	160.7
1020.45605	554.6
1021.67053	357.7
1022.69714	388.6
1023.70728	116.4
1025.99561	196.0
1028.06116	43.8
1028.81616	272.4
1029.79138	650.4
1031.96057	185.0
1032.70667	104.8
1035.38708	91.8
1037.04761	110.4
1037.74353	26.3
1038.44543	181.4
1039.28076	50.5
1042.41406	424.1
1043.28333	114.3
1043.90662	152.4
1045.55298	40.7
1046.48853	158.6
1048.03076	1351.3
1049.09912	2570.2	y (28) (3+)-P
1050.22852	599.2
1051.73022	28.3
1053.24634	237.9
1054.23682	273.2
1057.62891	228.3
1058.41455	70.4
1060.75732	60.9
1062.73120	553.2
1063.38843	35.7
1064.31104	110.9
1065.41724	720.9
1066.25635	607.5
1067.32568	194.1
1069.32642	74.8
1070.21191	172.5
1071.22827	798.0
1072.11108	273.0
1074.23022	126.5
1076.17041	1616.5	y (28) (3+)-H2O, y (28) (3+)-NH3
1077.75342	35.6
1079.37561	141.2
1080.53479	620.0
1081.67102	4542.8	y (28) (3+)
1082.37842	2092.1
1083.36182	410.4
1084.02771	30.8
1084.77783	42.0
1086.69849	1593.4	y (29) (3+)-P, b (29) (3+)-P
1087.49768	600.6
1088.46045	258.5
1089.34155	140.2
1090.57861	314.8
1091.70264	366.1
1092.96826	412.9
1094.43018	80.3
1096.29663	78.9
1097.33752	51.1
1097.96436	170.3
1099.00317	14.9
1100.66260	67.6
1102.44995	24.0
1103.20471	279.8
1105.46533	592.6
1106.59546	167.9
1107.75330	344.1
1109.19043	252.3
1110.51538	471.8
1111.46521	60.7
1112.18420	82.9
1113.39697	1276.6
1114.54102	3690.4	y (18) (2+)
1115.54260	1910.3
1116.45142	117.7
1117.57263	34.6
1119.23267	3155.3	y (29) (3+), b (29) (3+), b (20) (2+)-NH3-P, b (20) (2+)-H2O-P
1120.00562	1194.9
1120.98193	313.7
1122.24646	120.1
1123.93799	169.2
1125.32410	45.3
1126.07874	134.3
1126.81262	208.3
1127.82898	241.8
1128.70410	162.0
1129.55566	148.9
1130.40942	351.0
1131.24805	535.7
1132.47180	85.8
1134.53577	143.5
1135.71277	137.5
1139.74072	29.9
1142.31311	50.5
1143.00659	222.7
1144.00366	69.7
1145.21277	254.7
1146.26599	248.7
1146.92688	190.8
1149.17480	440.3
1150.48999	508.3
1151.99841	283.7
1152.85474	151.9
1153.53943	86.9
1154.82056	154.7
1155.70728	137.9
1157.13403	928.7
1158.10083	207.9
1158.77710	88.8
1159.88562	177.9
1160.83582	894.5
1161.74695	726.4
1162.54810	69.0
1163.53589	552.8
1165.73438	3806.7	y (20) (2+)-P
1166.61084	3875.3
1167.34082	3978.8	[M+3H] (3+)-NH3-H2O-P
1168.43140	1224.1
1169.23254	831.8
1170.01965	946.6
1171.01147	847.9
1172.07349	1965.4
1173.07190	31416.8	[M+3H] (3+)-NH3-P, [M+3H] (3+)-H2O-P
1174.61865	1509.3
1175.74268	368.4
1176.67432	465.8
1178.60376	13187.5	[M+3H] (3+)-P
1179.40271	15427.9	y (19) (2+)
1180.56213	1237.3
1181.63660	717.9
1182.56836	446.2
1183.96521	627.4
1184.73157	647.7
1185.63464	748.0
1186.38354	743.6
1187.76282	433.4
1188.48120	143.8
1189.73486	152.4
1191.35303	415.8
1192.83606	1034.7
1193.94922	2394.7
1194.62427	513.7
1195.28589	52.6
1196.15149	154.0
1199.20923	492.9
1199.99292	330.7
1200.96338	93.6
1201.79590	68.5
1209.47388	73.8
1214.77576	162.0
1215.73083	124.9
1221.06323	115.1
1222.88318	261.4
1223.94312	605.1
1224.64807	304.4
1225.33545	170.6
1231.06592	34.2
1232.59363	1400.1
1233.55298	646.9
1234.52710	133.0
1239.46460	380.7
1242.08228	183.7
1243.58813	29.1
1244.96960	43.4
1248.07568	58.0
1249.67737	247.2
1252.51953	170.3
1254.18054	62.2
1255.03491	398.6
1256.85425	161.7
1257.90845	439.0
1258.64294	62.2
1259.54248	109.9
1262.14111	46.2
1262.87732	48.4
1263.90002	306.7
1265.10889	170.3
1265.73425	36.9
1266.63574	120.8
1268.84351	27.9
1269.96436	58.2
1271.78137	581.0
1272.43018	1000.1
1273.24390	197.1
1274.05884	115.1
1275.09058	495.0
1276.26465	220.7
1278.34155	252.7
1279.75500	298.6
1280.68091	42.7
1282.20435	131.6
1285.05200	47.2
1287.70459	153.4
1288.73926	448.8
1289.61023	134.6
1290.54822	63.3
1291.42761	20.1
1295.77832	243.3
1297.21826	832.7
1298.14453	720.3
1299.10706	355.1
1299.92944	187.7
1300.58960	209.6
1304.64502	138.3
1305.80713	401.8
1306.70972	171.4
1307.78979	272.1
1308.43579	456.2
1313.07532	1552.9
1314.16663	1023.4
1314.91968	203.1
1315.73267	158.6
1316.38696	86.6
1318.48584	234.3
1322.27185	9820.2	b (23) (2+)-P, y (23) (2+)-P, y (22) (2+)
1323.15625	7072.8
1323.77173	987.8
1325.02271	120.8
1327.00342	43.4
1328.40015	20.1
1329.44629	49.1
1331.03186	312.1
1331.93994	560.6
1333.07788	190.4
1337.29041	119.4
1343.96973	50.5
1346.93640	484.8
1347.63013	534.5
1348.87671	164.0
1350.25781	31.8
1352.60229	265.6
1353.52991	316.3
1354.54919	100.3
1355.50623	349.1
1356.80774	164.8
1360.71228	203.5
1362.24792	3486.5	b (23) (2+)-NH3, y (23) (2+)-NH3, y (23) (2+)-H2O, b (23) (2+)-H2O
1363.22424	2693.5
1364.11743	161.3
1367.36316	123.9
1368.47400	272.7
1369.47241	707.1
1370.93726	9575.7
1371.72803	23750.4	y (23) (2+), b (23) (2+)
1372.73376	3548.2
1375.12427	146.6
1376.34851	202.9
1377.86035	4117.9	b (24) (2+)-H2O-P, y (24) (2+)-H2O-P, y (24) (2+)-NH3-P, b (24) (2+)-NH3-P
1378.84570	2926.7
1379.88635	156.2
1380.56873	58.5
1381.25476	75.1
1382.16943	39.6
1383.78259	424.6
1384.51855	303.5
1386.35754	2490.7
1387.22754	4852.0	b (24) (2+)-P, b (13) (1+)-H2O, y (24) (2+)-P
1388.26990	2187.7
1391.43311	45.5
1392.48462	153.8
1393.50928	130.6
1394.52588	450.5
1395.95410	181.6
1396.99048	133.8
1401.11975	280.3
1402.47852	37.1
1404.16943	622.9
1405.22290	871.0
1405.86121	66.5
1406.59167	232.5
1408.67346	103.5
1409.66443	569.5
1412.12878	238.4
1412.92029	54.3
1413.80078	117.2
1417.58899	778.3
1418.29114	323.3
1419.28284	538.3
1420.15784	34.2
1421.71204	231.1
1426.78296	9845.2	b (24) (2+)-NH3, b (24) (2+)-H2O, y (24) (2+)-NH3, y (24) (2+)-H2O, y (25) (2+)-H2O-P
1427.75476	4797.4	y (25) (2+)-NH3-P
1428.63306	336.2
1429.46558	24.2
1432.25073	471.3
1433.36145	1180.7
1434.59387	465.5
1435.76526	6638.4	y (25) (2+)-P, b (24) (2+), y (24) (2+)
1436.46387	3219.8
1437.11877	3434.7
1437.89197	636.8
1438.69177	147.7
1439.73877	51.8
1440.34241	53.3
1441.34106	33.7
1443.26306	210.7
1444.92566	131.3
1446.27429	121.1
1448.76526	144.3
1451.43921	215.2
1454.26282	42.8
1456.05298	69.8
1456.85034	19.7
1460.69141	27.4
1463.59912	97.9
1464.55859	39.6
1466.36804	38.2
1467.44885	446.4
1468.19336	31.2
1469.19751	61.1
1470.49841	117.1
1471.11157	45.3
1472.09155	85.6
1473.28796	104.6
1474.45007	153.0
1475.96008	906.3
1477.01697	731.6
1478.00256	198.0
1483.14075	862.3
1484.71484	3908.3	y (26) (2+)-H2O-P
1485.62756	9115.1	y (25) (2+), y (26) (2+)-NH3-P
1486.58496	2524.0
1487.38220	283.0
1488.86121	75.0
1490.65735	738.0
1491.79993	345.2
1493.61169	855.5
1494.76147	1069.2
1495.46216	708.4
1496.63464	58.1
1497.78162	259.5
1499.83960	256.3
1500.60071	75.4
1504.82666	38.4
1505.73804	228.9
1507.07129	288.7
1508.12317	241.5
1509.67932	9.8
1512.96008	255.6
1513.79382	603.0
1514.91980	148.3
1515.55493	85.8
1516.19617	57.1
1522.31091	2608.7	y (13) (1+), y (27) (2+)-P
1523.17456	3712.8
1524.09351	336.8
1525.11108	183.0
1526.86438	91.0
1528.22449	17.5
1530.89258	71.7
1531.76770	48.2
1534.13477	600.3
1534.84460	165.1
1535.50061	52.4
1537.97375	376.5
1539.19092	578.7
1540.01184	500.3
1540.86792	35.1
1543.03723	3042.8	y (26) (2+), b (27) (2+)-P
1543.95203	1567.8
1544.83118	181.7
1545.61389	49.6
1547.65247	1034.3
1548.86389	286.6
1549.47583	94.0
1551.39063	130.8
1552.35449	110.4
1553.46924	121.3
1554.30554	150.8
1555.02795	71.4
1555.79041	316.6
1556.83020	148.3
1558.03406	182.9
1558.91028	54.9
1562.71252	700.6
1563.56995	1138.4
1564.57520	533.5
1565.25159	30.8
1566.52893	186.1
1567.40674	41.6
1568.96948	637.0
1571.29675	5769.5	y (27) (2+), b (28) (2+)-P
1572.25232	6804.9	y (14) (1+)-H2O-P, y (28) (2+)-P
1573.30933	5553.1	y (14) (1+)-NH3-P
1574.41943	1365.3
1575.23596	202.1
1576.47388	65.1
1577.54993	74.9
1578.17737	94.5
1580.48132	18.8
1582.67737	1176.3
1583.40369	1224.6
1584.25867	97.0
1584.92786	52.6
1586.97546	19.8
1588.27075	17.0
1590.37000	103.7
1591.89746	659.2
1592.59253	443.6
1593.53870	107.7
1594.43738	79.0
1596.27051	79.4
1600.62939	22.6
1601.48083	25.6
1603.02649	588.7
1603.65698	66.4
1604.50720	151.2
1605.15332	36.4
1609.05237	67.9
1610.37427	357.0
1611.36951	180.7
1612.25696	641.8
1613.19812	1202.5
1613.81458	89.1
1617.15979	180.0
1619.47253	1010.9
1620.43689	1923.6	y (29) (2+)-NH3-P, b (29) (2+)-H2O-P, y (29) (2+)-H2O-P, b (28) (2+), b (29) (2+)-NH3-P, b (15) (1+)
1621.57214	6475.5	y (28) (2+)
1622.45313	5855.2
1623.15503	1433.4
1623.86389	80.2
1624.71033	35.5
1626.88074	50.5
1628.88782	1104.8
1629.78308	1612.8	y (29) (2+)-P
1630.85046	63.1
1631.74036	173.2
1651.00037	232.7
1651.62781	80.9
1652.62537	93.2
1653.59326	31.3
1659.61401	1079.5
1660.77380	1356.3
1661.81628	282.9
1664.06616	27.8
1666.39880	55.6
1667.20850	165.7
1668.78394	7404.3	y (29) (2+)-H2O, b (29) (2+)-H2O, b (29) (2+)-NH3
1669.68774	7025.6	y (29) (2+)-NH3
1670.56482	836.0
1671.22363	148.7
1671.89026	105.7
1675.51196	115.4
1677.78796	4158.9	y (29) (2+), b (29) (2+)
1678.55750	2582.8
1679.16284	1702.8
1679.97571	463.3
1680.73108	53.8
1686.13000	322.3
1688.23035	374.8
1689.30530	283.1
1690.57532	215.1
1693.87000	89.0
1694.67358	111.8
1695.42212	46.7
1696.03235	81.8
1696.75476	182.7
1697.59143	37.4
1700.03577	45.3
1703.29614	80.1
1704.25256	125.8
1705.05505	117.6
1706.15173	27.4
1707.46765	49.2
1710.78003	54.6
1712.72205	105.2
1714.35388	26.1
1715.50134	45.4
1717.02454	60.3
1717.75757	115.3
1718.54858	120.3
1721.34595	198.2
1722.39917	36.9
1723.37000	97.7
1724.54651	57.0
1727.87720	272.6
1728.68323	276.4
1729.88733	40.2
1730.50659	29.9
1733.25403	108.4
1734.19543	231.2
1735.18884	253.7
1736.33289	107.8
1737.85657	21.4
1738.52576	16.2
1743.45496	790.4
1744.16614	177.9
1745.14270	14.9
1751.69104	20.9
1752.35339	58.7
1760.80872	77.6
1763.19495	67.0
1770.66711	69.9
1776.58801	89.3
1777.44202	110.5
1778.90906	74.2
1780.18774	250.9
1781.63147	44.0
1783.63928	13.5
1788.60999	114.5
1789.46655	118.8
1792.85486	106.2
1794.20911	30.4
1795.73059	24.0
1796.58533	34.3
1806.35266	379.8
1807.58093	209.9
1809.31238	196.5
1809.92554	7.4
1811.80298	55.6
1812.40442	51.1
1817.85571	52.2
1825.76355	86.6
1826.84534	50.8
1828.75427	63.5
1832.35376	105.6
1833.52820	239.1
1836.40857	74.8
1839.69861	87.0
1845.70203	16.2
1846.73059	40.9
1850.69995	173.2
1852.64001	31.4
1853.39636	38.9
1854.61255	25.3
1864.44019	66.5
1865.74890	80.2
1869.89709	77.2
1882.48853	114.7
1891.89514	32.9
1892.92993	16.3
1894.70349	86.6
1895.37134	73.8
1896.84302	83.7
1898.97644	73.4
1903.03247	35.6
1913.71936	76.7
1914.73645	89.8
1917.03601	110.4
1925.86926	404.0
1926.90833	111.4
1927.79675	131.9
1929.60388	22.1
1938.05481	13.2
1943.42908	128.1
1944.14075	54.4
1944.89294	332.8
1945.60413	125.7
1946.98694	44.7
1950.84753	67.8
1951.54224	96.8
1952.79529	26.5
1953.51990	97.0
1961.88733	143.7
1963.00110	16.2
1976.72058	127.9
1978.56042	15.3
1979.75073	94.9
1981.69946	58.8
1982.38123	69.8
1984.12195	33.0
1988.90442	44.4
1995.02649	34.0
1995.85095	76.5
1996.83606	44.1
1998.65857	38.4
