# Supplementary material for: Phosphoproteomic Analysis of Platelets Activated by Pro-Thrombotic Oxidized Phospholipids and Thrombin
Source: PLoS One. 2014 Jan 6;9(1):e84488. doi: 10.1371/journal.pone.0084488 (PMC3882224; doi:10.1371/journal.pone.0084488)
Supplement: Annotated Spectra S2 — (ZIP) [file pone.0084488.s005.zip › EFITGDVEPTDAESEWHSENEEEEKLAGDMK_-10_2_91833.txt]

m/z	i	matches
262.00903	15.1
262.79242	30.7
265.82855	59.7
270.01727	12.2
270.94815	36.2
274.05237	77.9
276.71344	54.6
277.32199	122.9
278.20374	38.3
279.17990	19.3
285.13135	21.8
286.74802	13.3
288.23117	20.3
291.55103	31.5
292.30396	34.9
294.22943	316.2
295.04904	24.5
304.11319	29.9
307.18561	38.8
308.95877	46.4
316.12692	35.9
318.33728	29.9
319.94208	69.6
321.06860	17.7
322.61148	31.7
323.38156	11.5
325.95068	112.9
326.71609	23.5
327.40463	21.2
333.35278	25.6
334.30276	12.1
336.44333	23.8
340.27069	76.1
342.19797	25.6
344.05725	131.5
345.25378	8.1
346.31555	12.4
354.20920	53.7
360.93918	15.0
365.06607	30.7
366.15335	83.6
367.32983	63.1
370.15524	33.5
371.94366	493.5
372.85657	75.0
374.25415	80.7
375.42023	42.3
377.33118	38.5
378.17358	29.1
385.21686	57.6
386.47125	11.5
387.12457	44.7
388.47870	110.9
389.98486	217.1
391.14557	87.0
393.39215	10.0
394.97827	25.8
396.31512	75.5
398.51627	38.9
399.19571	73.2
400.18652	44.1
401.21069	55.3
403.13770	60.5
404.30783	31.6
405.64545	26.7
406.32904	32.8
407.43506	22.0
412.87823	15.9
414.27032	54.4
418.37866	19.1
421.10315	18.4
427.03961	78.6
428.07916	47.3
429.12219	56.1
430.96069	30.0
433.34772	10.7
440.03821	37.6
442.09076	52.2
443.81439	22.2
449.12158	50.2
450.04785	57.9
451.30896	13.3
454.49536	52.4
456.41644	67.0
458.00201	11.5
459.25555	46.8
460.93634	34.2
461.91199	54.8
463.26300	24.7
464.97534	159.6
466.59619	118.1
467.65015	139.2
469.18121	13.2
471.48895	42.9
473.27686	1116.5	b (4) (1+)-H2O
474.28412	218.8
474.99042	91.8
477.14954	17.7
478.19745	94.3
481.66931	31.8
484.22742	171.9
485.41693	38.5
487.28070	117.7
487.99792	29.8
489.31384	29.2
491.25354	218.6
494.32672	21.4
496.29791	14.1
497.38666	14.7
500.16016	116.3
502.15692	259.9
503.60101	66.7
505.12164	8.9
509.33722	35.3
512.16681	348.3
513.51056	250.3
514.33746	9.6
519.05682	84.6
520.43481	108.5
521.30304	17.8
522.22522	33.6
522.86316	24.6
524.47205	39.7
526.26630	50.8
527.28302	21.2
528.16553	43.7
529.64069	169.7
530.36578	50.0
531.29102	145.8
532.24097	42.3
534.01300	19.3
537.38678	167.6
538.26794	23.7
539.15680	77.9
540.13306	12.4
543.63696	68.6
549.30829	81.1
552.06396	42.1
554.58356	35.3
555.55194	18.3
556.34363	44.0
557.27313	11.5
559.14984	15.9
561.65692	30.9
564.16864	31.6
565.32336	56.7
567.28345	44.6
568.13232	13.3
569.08441	38.5
570.11255	105.0
571.30756	53.5
573.35199	40.7
575.01630	86.7
576.83386	41.5
580.15417	19.4
581.41785	39.7
583.41534	109.4
585.35175	22.1
587.40430	125.4
590.85962	46.4
592.22778	56.7
593.75842	111.3
594.47076	10.1
595.20404	35.0
596.12115	8.0
599.45660	121.0
600.10980	48.4
602.39386	65.2
603.53333	158.8
604.26697	67.3
607.36597	8.9
608.07581	110.4
609.20795	44.7
610.50574	25.5
612.56342	15.9
613.33722	23.7
615.06122	134.6
616.60321	135.5
619.29401	11.5
620.77368	15.0
624.09131	10.7
625.47614	15.0
626.94476	192.7
627.58148	12.6
629.56335	42.6
631.25616	52.0
631.93250	16.6
634.60480	10.6
635.26215	28.3
636.93744	55.3
638.35626	45.9
640.47638	21.0
643.27954	153.8
645.07611	622.9
646.07947	254.1
646.96960	124.7
647.98413	51.4
648.62634	35.0
649.52899	77.5
651.51074	79.8
653.92297	23.0
656.25714	113.9
657.25214	23.0
658.44653	42.9
659.36945	67.4
660.54803	36.7
662.46484	101.6
663.64508	165.8
664.35809	14.8
665.38812	29.2
666.21027	26.2
667.28424	91.3
670.90656	480.3
671.77899	107.9
673.03772	7.1
674.30145	79.1
675.31561	95.8
677.46234	50.8
678.75134	33.7
679.47198	90.2
682.35901	38.8
683.00354	12.3
683.81122	29.8
685.33411	85.4
686.98627	78.4
689.08380	88.8
690.75488	82.5
691.37360	18.5
692.18317	63.4
692.94855	68.9
694.00024	111.0
695.88794	161.4
697.34540	16.9
698.72711	68.1
700.64911	61.3
701.64435	99.4
705.30792	108.6
705.99054	44.4
707.70636	11.5
710.46313	238.4
711.21423	23.5
713.50262	160.8
714.97308	198.7
715.80292	72.0
716.56201	147.1
717.92767	66.4
719.12848	79.7
720.16571	262.1
723.15125	57.1
725.07416	135.0
726.17444	101.1
730.86945	89.2
731.92712	43.4
733.32452	174.5
734.44769	165.2
735.31561	72.0
737.85468	47.6
738.98871	64.9
741.52661	41.4
742.28125	82.9
743.10645	45.7
744.22638	1032.5	b (7) (1+)-H2O
745.31757	426.8
746.19177	75.4
747.05231	175.5
748.54755	110.7
749.19360	48.6
750.15387	110.0
751.38281	30.6
753.00970	110.2
754.21930	57.4
756.42645	45.0
757.40143	19.4
759.13824	208.8
760.67230	127.7
762.01251	279.5
762.79773	165.8
763.58990	291.1
764.75616	153.7
765.58124	34.5
767.17401	135.6
768.36658	70.9
770.10693	67.0
772.58612	75.7
774.32428	96.6
775.42407	174.8
776.36261	160.1
777.33850	90.3
778.42389	333.4
779.59521	55.1
782.84540	328.8
783.50873	43.9
784.26880	68.1
785.54413	273.8
786.58319	52.9
788.04620	38.5
789.04565	178.8
790.36847	19.4
791.41223	134.5
792.41089	44.0
793.69421	94.2
795.50446	222.1
796.65643	78.5
797.51477	109.2
798.33911	59.5
799.03595	208.8
800.33466	121.7
801.26019	85.0
803.79907	239.7
805.24408	149.6
806.56219	90.0
807.35596	226.4
808.28778	20.1
809.06720	182.9
810.56207	69.9
811.40485	402.4
812.39563	253.9
813.62744	97.1
815.02905	538.8
815.86517	3489.9	y (20) (3+), y (28) (4+), y (21) (3+)-NH3-P
817.31647	83.4
818.03741	125.3
819.46497	193.1
820.25110	32.8
821.37061	15.0
823.32147	43.8
825.40015	150.1
826.50916	67.2
827.34576	16.8
828.38080	317.8
829.25421	38.2
831.26666	134.1
832.51306	355.9
834.04132	127.6
836.30725	143.9
837.41949	174.5
839.55560	423.2
840.39203	487.0
841.63434	560.8
842.90082	204.8
843.82611	1873.1	y (14) (2+)-NH3, y (14) (2+)-H2O, y (29) (4+)
844.71442	451.5
845.53461	255.8
846.44342	192.0
848.06500	161.6
849.05969	136.0
850.73334	269.2
851.50970	236.4
852.90820	529.7
854.25323	1029.3	y (22) (3+)-P, y (21) (3+)
855.30511	725.9	y (30) (4+)-P
856.33270	536.0
857.37360	64.0
858.70978	625.4
859.43689	773.2
860.75793	469.3
861.60309	212.7
862.97528	1018.6	y (15) (2+)-H2O-P
863.93549	841.8	y (15) (2+)-NH3-P
864.85010	1082.0	b (22) (3+)-H2O
865.86749	591.9
866.91547	277.7
868.11200	161.0
869.67395	349.3
870.80707	158.9
871.88782	138.1
872.50446	85.6
873.33636	631.0
874.41241	529.5
875.44916	578.3
876.54877	456.6
877.54761	267.8
878.68195	615.7
879.63483	812.2	[M+4H] (4+)-NH3-H2O-P
880.81873	2672.0	y (30) (4+), y (22) (3+)-H2O, y (23) (3+)-NH3-P, y (23) (3+)-H2O-P
881.69391	809.0	b (23) (3+)-P, y (22) (3+)-NH3
882.79614	617.7
883.77924	369.6
885.10077	353.1
886.22833	138.6
887.25964	760.1	y (23) (3+)-P, y (22) (3+)
888.19543	1352.1	[M+4H] (4+)-P
889.62457	1040.1	y (8) (1+)-H2O
890.47968	187.8
891.20428	318.8
892.26068	352.3
893.18005	168.5
894.43158	535.2
895.18597	1022.8	b (16) (2+)-H2O
896.39777	761.6
897.29828	473.6
898.29742	498.6
899.55457	1301.6
900.70862	316.9
902.01691	665.4
903.12677	761.8	b (16) (2+), [M+4H] (4+)-NH3-H2O
903.94135	326.9
904.62640	29.3
906.18768	37.9
908.73645	37.0
917.05304	95.7
919.04236	9.7
919.90240	1048.4	y (23) (3+)
920.64752	454.2
921.50824	149.8
923.29346	74.2
924.21753	175.8
924.82990	148.0
925.65619	41.3
926.50763	14.1
927.42596	45.4
929.31781	71.3
930.64447	252.6
931.65924	75.5
934.43927	201.4
935.39185	336.8
936.31732	94.7
937.38623	46.9
939.04938	42.9
940.03558	71.6
941.61151	84.9
942.45770	74.8
944.34351	149.9
945.49170	83.7
946.23492	77.3
946.92010	7.1
948.43115	188.2
949.53180	166.2
951.01337	508.4
952.32617	90.1
955.28876	501.3
956.73468	2862.1	y (16) (2+)-H2O-P
957.46246	4408.7	y (24) (3+)-NH3, y (24) (3+)-H2O, y (25) (3+)-NH3-P, y (16) (2+)-NH3-P, b (24) (3+), y (25) (3+)-H2O-P
958.69867	280.6
962.86743	3718.1	y (25) (3+)-P, b (17) (2+)-H2O, y (24) (3+)
963.52472	3414.5
964.25629	609.2
965.44849	109.2
966.07758	60.2
968.32770	30.0
969.22504	30.6
970.17670	67.6
971.53607	27.4
972.92578	119.6
973.62256	83.6
974.28290	40.4
975.21259	74.6
976.48053	66.4
978.20709	104.5
980.11591	207.1
981.60089	355.2
982.37909	134.3
984.68341	92.6
987.01129	60.1
988.05609	1250.8	b (9) (1+)
988.98212	35.4
989.94897	592.5
990.58472	52.1
991.25421	9.8
992.71185	100.1
993.77521	231.1
994.67487	160.2
995.78107	3668.5	y (26) (3+)-NH3-P, y (26) (3+)-H2O-P, y (25) (3+)
996.42865	3571.0
997.27948	743.5	b (18) (2+)-H2O-P
997.90179	269.6
998.77081	142.2
999.83301	234.7
1001.16852	143.2
1001.80859	441.4
1003.46533	110.3
1004.10083	12.8
1005.03351	82.9
1006.36627	418.2
1007.13770	155.9
1008.14203	37.7
1009.14056	105.2
1010.95386	273.1
1013.23761	145.6
1014.05121	10.1
1014.98822	126.8
1017.91656	146.1
1018.52832	167.5
1020.73224	1914.9	y (17) (2+)-H2O-P, y (27) (3+)-P, y (17) (2+)-NH3-P
1021.50360	688.8
1022.45288	162.4
1023.64526	111.1
1025.38477	122.1
1026.84790	245.4
1027.89868	148.4
1028.51465	175.5
1029.30884	72.0
1030.96704	115.7
1031.82202	244.8
1032.51904	295.7
1034.25586	4975.4	y (26) (3+)
1035.31616	1451.5
1036.04883	222.9
1037.11145	98.2
1037.74280	67.7
1038.61365	26.5
1039.60828	77.0
1042.05701	99.8
1043.16699	14.9
1044.60364	111.8
1047.45142	782.1	y (27) (3+)-NH3, y (27) (3+)-H2O, b (28) (3+)-P, b (18) (2+)-H2O, y (28) (3+)-H2O-P
1048.75854	89.7
1049.85486	219.8
1050.57385	158.7
1051.36548	213.0
1052.06274	446.3
1053.40405	13930.9	y (27) (3+), y (28) (3+)-P
1054.28931	4700.7
1055.27734	295.2
1056.03772	311.1
1056.85486	59.3
1057.89575	320.9
1058.78748	44.3
1059.68335	103.9
1060.81226	88.1
1062.34717	128.5
1063.85791	826.8	y (18) (2+)-H2O-P
1065.06958	30.0
1065.83777	133.0
1066.97839	283.0
1067.64990	48.3
1069.10229	103.0
1069.76489	21.0
1070.38989	121.6
1071.55115	189.9
1073.18872	331.3
1073.92712	7.6
1075.52002	506.0
1076.39526	341.9
1078.46948	47.4
1079.48755	129.6
1081.45300	642.1
1082.18750	157.9
1083.19800	240.8
1083.94934	97.9
1084.72168	72.8
1085.33289	52.5
1086.89001	6541.8	b (29) (3+)-P, y (29) (3+)-NH3-P, y (28) (3+)
1087.81177	11233.6
1089.80176	365.1
1091.25842	311.9
1092.40820	279.7
1093.47144	60.8
1094.50452	381.4
1095.72949	155.3
1096.75073	267.1
1097.37061	142.1
1098.05151	49.8
1100.08325	88.7
1101.39148	38.0
1102.74390	61.1
1103.95911	52.6
1104.72461	40.8
1107.04297	876.7
1108.18701	111.5
1110.56860	73.5
1111.57568	117.5
1112.84473	97.0
1113.49658	125.8
1114.12305	144.1
1115.17908	37.6
1115.88477	65.9
1117.41565	38.7
1118.89307	919.5	b (29) (3+), b (20) (2+)-H2O-P, y (29) (3+)-NH3, y (29) (3+)-H2O
1119.63086	194.5
1120.32910	38.1
1121.67554	44.9
1122.52844	655.4
1123.61243	243.2
1124.71960	1670.8	y (29) (3+)
1125.38965	1088.0
1126.28589	630.6
1127.14209	105.8
1127.99719	52.6
1129.27930	56.0
1129.93237	65.4
1132.27356	111.9
1132.98389	34.1
1135.12268	922.6	y (30) (3+)-H2O-P, b (30) (3+)-P, y (30) (3+)-NH3-P
1135.81738	120.0
1136.50073	235.4
1137.25903	97.0
1139.53577	47.9
1140.86755	138.1
1141.82214	39.7
1143.23132	88.4
1143.92493	34.7
1146.58643	46.6
1147.73584	223.5
1148.83191	48.5
1150.59302	50.4
1155.64160	74.0
1157.06201	47.6
1158.25537	134.6
1159.31787	166.2
1160.42761	64.4
1161.13135	185.3
1162.16211	81.9
1163.96155	144.6
1164.58093	72.9
1166.58472	52.2
1167.64587	262.2
1169.05371	92.5
1171.67664	21.2
1174.76294	188.1
1175.48474	67.3
1176.28503	64.8
1177.01379	23.0
1179.02051	59.2
1180.08154	153.1
1183.64380	682.0
1184.33594	132.3
1184.96948	48.5
1186.44189	329.8
1187.14490	32.5
1187.88330	22.8
1188.89575	47.8
1190.39893	349.5
1191.66553	329.9
1192.35425	53.4
1193.90576	87.8
1194.61987	64.8
1196.53137	49.6
1197.97681	37.5
1198.91492	149.3
1199.74219	87.0
1200.54102	213.8
1202.20410	17.4
1203.29370	229.3
1204.37781	15.7
1205.80688	51.7
1206.46704	16.2
1207.57178	111.3
1210.35962	85.6
1211.06958	40.2
1213.29321	190.3
1214.35693	149.5
1216.21655	266.5
1217.40723	150.2
1218.55188	68.3
1220.41821	97.6
1221.25623	32.9
1222.69849	121.8
1223.53101	187.0
1224.71045	43.7
1227.13831	119.2
1228.88879	136.6
1229.85266	56.5
1230.65894	137.5
1231.30896	53.5
1232.71802	265.2
1233.69360	208.8
1234.29370	45.6
1235.02856	88.8
1236.06494	8.9
1237.50464	168.6
1238.15503	9.8
1239.15625	119.7
1240.35986	244.4
1241.14819	54.5
1242.38843	51.2
1243.05115	23.4
1243.73401	146.5
1244.69727	92.3
1245.61218	22.1
1247.86621	85.7
1250.11670	143.0
1251.16748	21.2
1252.70264	59.8
1253.38647	22.7
1254.68433	27.4
1255.76099	31.9
1257.71387	109.5
1259.51062	89.7
1260.44556	64.1
1261.38049	15.1
1263.42432	22.8
1265.47595	50.5
1267.12537	38.6
1268.77161	115.8
1272.00830	22.7
1274.26245	23.7
1275.83618	39.5
1278.81116	140.6
1280.24365	167.0
1281.52307	130.3
1282.99109	297.7
1284.52405	134.9
1285.45032	96.0
1288.08240	324.0
1288.94556	204.5
1289.89453	42.9
1291.18896	37.0
1293.14722	55.0
1294.93042	23.9
1296.08972	90.9
1296.84399	200.6
1297.66443	203.8
1298.46387	158.9
1300.63611	44.7
1304.23083	147.0
1305.54431	103.9
1306.29114	18.4
1307.34192	39.9
1312.16052	89.9
1313.52063	14.2
1318.85876	9.8
1319.61694	9.8
1320.72632	130.4
1321.57166	167.8
1323.27148	20.3
1326.86560	75.6
1330.25696	151.5
1330.96790	197.7
1334.30774	44.9
1336.48047	73.4
1337.68237	55.9
1339.88354	241.1
1340.71387	10.0
1346.64539	84.0
1347.29834	144.7
1348.24817	167.7
1349.03796	22.7
1350.32996	123.8
1352.54163	44.7
1353.95593	82.5
1356.09814	88.4
1356.76843	64.5
1358.37463	15.6
1360.42163	20.3
1362.62695	173.9
1371.75134	11.5
1377.27698	22.1
1379.29578	826.3	y (23) (2+)
1380.34302	766.6
1381.51477	227.6
1382.62622	42.9
1383.56335	38.3
1386.47412	48.2
1388.54797	14.1
1392.29236	26.2
1395.71594	70.7
1396.98230	66.4
1398.50403	11.5
1400.50647	42.7
1403.06482	52.7
1404.40735	15.2
1405.46423	85.9
1410.71155	28.8
1412.31287	64.3
1416.70178	103.6
1417.52087	22.7
1418.22083	172.0
1426.67590	42.3
1432.53271	287.3
1433.67163	217.6
1434.54358	239.6
1435.50842	199.9
1436.38770	107.3
1439.25098	99.0
1440.69397	44.6
1441.78162	126.0
1443.41016	265.3
1444.33191	317.0
1447.34290	52.3
1449.14368	43.0
1450.32971	78.3
1453.59583	10.6
1454.91553	76.6
1463.90588	95.3
1466.22571	60.8
1468.77380	27.9
1475.48926	26.6
1478.17297	55.2
1480.83154	65.7
1482.78809	105.9
1483.74792	198.2
1484.82800	183.5
1490.54016	21.8
1491.97351	136.4
1497.38489	64.8
1502.35828	18.6
1505.17761	25.6
1506.19885	36.7
1517.43164	30.0
1523.66626	56.7
1534.36047	45.6
1536.53491	21.0
1540.20056	120.3
1541.19897	108.0
1544.41870	32.8
1547.83948	74.3
1549.60181	47.1
1550.27502	73.0
1554.11389	28.9
1555.41980	9.8
1556.61707	13.9
1560.48328	80.8
1563.55457	65.3
1564.61304	80.0
1568.41748	26.8
1571.82703	8.9
1573.76477	78.9
1577.18518	33.5
1578.47253	125.3
1579.07532	79.1
1587.53418	55.3
1590.24792	36.4
1594.90759	63.1
1606.71375	35.2
1607.62830	15.0
1621.17468	42.4
1621.81848	14.9
1627.50037	145.2
1630.60327	11.5
1631.28882	20.9
1632.57690	35.4
1640.74426	10.7
1642.69861	21.0
1654.58386	13.3
1676.37280	42.1
1677.62024	77.3
1678.68591	110.5
1679.47156	13.4
1682.92517	56.1
1695.49731	8.9
1697.09009	61.3
1724.59949	26.3
1727.35999	38.6
1733.30432	69.3
1748.65540	14.2
1751.31946	98.3
1756.75159	43.6
1765.62878	43.8
1772.21460	23.5
1810.71301	27.1
1815.86584	22.7
1830.27942	58.0
1833.29919	32.4
1837.51343	101.4
1843.87573	39.4
1852.80603	37.9
1854.30200	52.0
1860.57788	47.4
1861.77563	23.6
1864.77332	43.8
1956.67456	52.2
1967.71399	25.3
1974.95959	30.6
1975.98499	63.2
1977.56042	57.9
1980.99866	97.8
1994.90198	51.7
