# Supplementary material for: Phosphoproteomic Analysis of Platelets Activated by Pro-Thrombotic Oxidized Phospholipids and Thrombin
Source: PLoS One. 2014 Jan 6;9(1):e84488. doi: 10.1371/journal.pone.0084488 (PMC3882224; doi:10.1371/journal.pone.0084488)
Supplement: Annotated Spectra S2 — (ZIP) [file pone.0084488.s005.zip › EFITGDVEPTDAESEWHSENEEEEKLAGDMK_-10_2_95514.txt]

m/z	i	matches
342.29941	35.6
355.27682	42.2
356.29730	35.5
362.07724	116.8
363.32074	29.3
369.37659	53.6
371.65735	62.5
373.16806	69.9
374.29102	17.4
375.98169	52.2
378.20892	29.0
386.07422	41.1
386.93369	164.5
389.61237	29.0
391.16348	36.1
393.37219	89.4
401.18701	157.7
402.94568	76.8
419.07211	71.3
422.04434	15.8
425.40686	107.2
432.11798	81.5
435.27661	69.7
436.25955	29.0
438.14874	20.8
438.96490	50.5
439.67508	72.8
441.10034	70.3
444.91614	95.5
450.03079	304.8
451.11176	102.6
454.24054	71.1
455.45026	20.7
457.42468	123.4
459.48346	35.6
460.40277	107.9
467.45062	325.3
470.54459	27.3
473.16809	663.8
474.40186	130.5
476.44666	53.6
477.10400	47.2
480.19415	77.8
483.99744	502.8
485.24799	159.3
486.25351	52.7
487.18350	71.8
488.06104	142.5
489.48438	29.3
491.27237	37.3
495.37924	109.6
496.29916	29.5
497.79700	83.9
499.41974	40.9
502.23718	686.7
503.40997	95.9
511.43201	124.8
512.15430	379.2
513.14691	54.3
514.06506	259.7
515.40118	211.4
516.40088	35.9
521.28918	601.5
522.51135	48.1
523.47980	151.2
526.11389	86.6
530.29504	242.9
531.51270	332.7
532.32349	93.8
534.16394	22.4
535.39435	38.9
543.28864	65.2
544.17267	80.8
548.08972	87.4
552.95190	35.4
557.41748	78.5
560.54242	89.9
566.69324	62.7
568.19489	47.1
570.49573	88.3
572.46545	116.2
573.92456	50.5
575.47723	279.3
576.16644	38.7
581.17065	102.7
582.45349	109.8
583.06531	21.0
584.16785	42.8
585.73621	39.5
590.64154	78.3
596.15771	21.0
597.44312	139.7
601.07245	29.6
601.96960	22.4
603.13074	41.0
604.35632	53.7
609.24170	49.7
612.92035	231.5
614.17725	158.7
615.40002	403.1
616.36646	43.7
617.53015	323.0
618.30359	80.2
619.42798	70.4
621.11139	56.9
625.09222	58.8
625.99731	80.2
627.23718	375.9
628.29724	258.7
629.71350	83.2
631.44385	158.0
633.34644	133.7
634.23792	334.9
635.17346	217.3
635.85376	80.1
638.37592	32.1
639.21985	80.8
640.70544	244.9
643.28333	215.9
645.11987	2085.4	b (6) (1+)-H2O
646.25952	856.8
647.16455	158.8
649.20947	264.3
649.87634	42.0
651.22986	40.9
661.33807	42.8
662.98499	499.9
664.15173	47.8
673.10620	53.6
674.16272	153.7
675.64465	99.7
677.66339	77.8
688.49463	135.9
690.18823	167.5
697.21729	1126.5
698.24066	300.2
699.33368	44.8
700.23206	167.0
701.00598	106.1
702.55646	174.1
708.64056	66.8
712.24768	139.3
713.49414	17.5
714.09558	29.0
715.83154	526.0
717.09900	478.9
719.45026	147.7
725.02808	22.2
726.06549	358.3
727.33942	203.3
728.21765	40.5
729.12903	112.9
732.40808	44.5
734.57635	111.7
739.39136	29.0
740.40747	136.2
741.41724	46.7
743.45850	230.1
744.28131	2066.2	y (7) (1+)-H2O, b (7) (1+)-H2O
745.14758	584.4
746.25055	315.0
750.35541	47.0
751.32715	22.7
754.56567	133.4
756.40021	356.4
757.17383	55.2
760.50916	101.2
761.74127	669.8
762.82300	868.4
763.64569	219.7
764.54865	23.1
767.31653	224.0
769.36884	75.1
770.47375	63.7
771.87775	55.1
774.20483	335.1
777.81268	54.1
783.34003	56.1
784.70142	42.0
789.06323	205.7
790.79028	27.3
791.48480	170.1
792.37866	74.7
793.14948	67.6
795.99451	319.2
797.29816	434.8
798.25952	60.8
799.57660	135.9
808.51898	192.7
811.37396	50.2
812.49213	60.0
814.04816	46.6
815.18988	32.2
816.00867	252.5
820.57410	100.2
823.67493	48.9
824.53082	42.0
827.65210	182.4
836.13000	98.0
837.16125	85.6
838.26282	179.7
842.06848	53.1
844.88098	685.0
845.90552	90.0
846.94458	270.4
848.24707	24.7
849.97034	12.5
851.29443	68.4
855.27612	473.1
856.33496	196.6
857.36768	53.6
859.88403	83.5
863.42871	85.9
864.52795	1787.6	y (15) (2+)-P
865.31091	142.0
866.36133	101.3
873.23999	1909.4	y (8) (1+)-H2O, b (8) (1+)-H2O
874.28699	939.4
875.34204	218.5
875.98364	88.6
877.25513	29.0
879.81995	92.0
880.66003	134.5
881.96960	275.6
882.63501	177.8
883.70239	40.3
887.08252	50.5
888.24854	94.7
891.29492	2411.8	y (8) (1+), b (8) (1+)
892.21167	694.5
893.44519	363.7
905.69727	349.7
906.34875	46.6
908.21362	215.3
913.75232	1461.7	y (23) (3+), b (23) (3+), y (15) (2+)
914.71423	303.7
918.34766	71.8
918.97546	79.2
919.59827	139.2
920.64966	24.4
926.28796	34.0
927.06543	102.2
927.77454	334.8
931.50659	29.0
932.60522	81.6
933.54126	177.9
934.39624	92.6
937.66235	125.9
944.80933	54.5
948.20837	131.6
951.78296	205.9
955.81128	146.5
957.15271	341.1
958.26538	897.7
959.02747	58.6
964.76758	129.9
970.22583	61.3
971.23035	51.2
976.02661	252.0
982.80103	120.9
986.22021	107.8
988.45801	88.3
990.50342	1241.4	y (26) (3+)-H2O-P, y (25) (3+), y (26) (3+)-NH3-P
991.39270	496.3
993.40125	307.7
997.92920	202.3
998.63501	112.9
999.46704	114.6
1002.06299	330.7
1003.92224	14.1
1006.53821	2100.0	b (18) (2+)-P, y (16) (2+)
1007.74683	631.5
1013.59937	237.2
1014.71069	180.4
1015.57141	47.9
1016.53833	231.3
1018.14795	390.5
1020.44055	696.3
1021.54370	146.9
1022.44373	213.0
1023.79175	179.2
1024.74146	67.7
1026.99512	118.3
1027.73267	83.5
1029.06360	292.1
1030.81787	37.7
1038.58105	173.5
1039.86816	116.9
1040.66064	137.7
1042.20874	313.7
1043.78394	790.5
1045.18079	22.4
1047.65430	1301.2	b (18) (2+)-H2O, y (27) (3+), b (28) (3+)-P
1048.61597	1553.0	y (28) (3+)-P
1049.62378	712.0
1050.54211	77.5
1051.34106	73.7
1054.23438	392.5
1056.38184	80.2
1058.13330	265.6
1059.85522	60.3
1061.95752	148.8
1062.63684	137.4
1063.64258	166.4
1065.53552	558.7
1066.83289	297.4
1068.17944	114.8
1068.80615	38.4
1071.39209	388.0
1072.13794	144.1
1073.17505	117.8
1075.77869	781.9
1076.53687	592.1
1077.29041	14.4
1078.78320	93.4
1079.78467	262.5
1080.62354	585.3
1081.79639	4768.3	y (28) (3+)
1082.97876	772.5
1083.76074	223.4
1086.31140	115.5
1087.50452	659.5
1088.20996	57.0
1089.18408	192.1
1090.28687	112.1
1092.96814	99.3
1093.65356	50.2
1094.34802	178.8
1098.95959	58.7
1100.10620	100.1
1103.24902	27.4
1105.89844	645.8
1106.79858	89.3
1108.48328	103.1
1109.25854	107.0
1113.32471	885.6
1114.32898	1751.6	y (18) (2+)
1115.12549	1686.5
1116.41455	653.3
1119.48511	2738.5	b (20) (2+)-H2O-P, y (29) (3+), b (20) (2+)-NH3-P, b (29) (3+)
1120.41504	785.0
1121.57080	296.0
1122.37451	183.4
1123.44800	12.5
1125.05615	19.4
1128.35071	97.0
1129.92322	245.7
1130.66223	358.3
1131.95691	262.0
1133.05713	264.0
1135.83667	56.4
1136.89661	383.2
1138.34253	24.1
1140.65576	70.1
1141.91382	63.2
1144.26379	186.7
1146.93408	325.1
1147.97119	337.1
1149.46631	522.8
1150.83984	316.6
1151.58948	155.6
1152.69641	174.5
1153.99731	902.2
1154.89429	71.6
1155.56030	79.3
1156.38123	140.1
1157.30151	541.7
1158.07715	306.8
1159.85742	146.5
1161.07947	1466.5
1161.80762	156.6
1162.58118	946.2
1163.35962	297.9
1165.40845	2216.7	y (20) (2+)-P
1166.56519	6366.2	[M+3H] (3+)-NH3-H2O-P
1167.41675	1519.0	y (30) (3+)
1168.38599	451.9
1169.10498	603.7
1170.35486	577.5
1171.33105	100.3
1172.82373	22689.0	[M+3H] (3+)-H2O-P, [M+3H] (3+)-NH3-P
1173.74597	10244.7
1174.60339	1738.2
1175.70911	874.8
1176.63208	267.8
1177.55640	432.0
1178.29639	1705.1
1178.90869	15814.9	y (19) (2+), [M+3H] (3+)-P
1179.63843	9846.6
1180.61914	1344.8
1181.54333	375.7
1182.99011	495.5
1184.23804	1646.9	b (21) (2+)-H2O-P, b (21) (2+)-NH3-P
1185.61609	673.3
1186.77271	189.9
1187.57239	188.2
1188.25586	143.8
1189.72803	222.7
1190.65515	135.1
1191.87329	807.7
1193.47900	1825.1	b (21) (2+)-P
1194.67871	1077.8
1195.92542	153.8
1198.30896	274.9
1199.14746	1218.6	[M+3H] (3+)-NH3-H2O
1199.88086	1006.6
1201.00403	48.9
1202.18494	183.3
1202.96777	57.2
1204.31934	49.9
1214.45813	30.7
1215.60474	68.6
1217.22131	180.2
1223.13098	304.6
1224.34790	801.7
1226.26855	50.4
1229.23230	18.1
1231.05005	196.9
1231.75195	285.3
1232.52136	1407.9	b (21) (2+)-H2O
1233.55518	1100.8
1235.49292	127.3
1240.05127	467.9
1241.04272	106.3
1241.78479	90.1
1242.56958	30.1
1244.40210	161.3
1248.26855	62.0
1250.63647	35.6
1252.38782	36.1
1254.57153	48.6
1255.63525	122.6
1256.66992	93.5
1258.23022	736.5
1259.77173	71.9
1261.39856	26.1
1263.30029	253.9
1263.99829	156.1
1268.30029	70.0
1269.30115	35.2
1272.04358	400.5
1272.95386	771.2
1273.97632	214.5
1275.38403	243.2
1276.18530	333.4
1278.66040	430.6
1279.82141	89.6
1281.69653	20.8
1287.69617	65.3
1288.61255	441.4
1289.73694	181.6
1290.51733	79.9
1292.23389	25.8
1293.08948	27.2
1294.39014	42.5
1297.08423	1120.2
1298.29834	165.6
1299.75122	140.9
1300.95850	121.3
1302.02307	33.9
1303.84021	269.9
1305.07178	393.7
1305.88501	87.1
1307.29407	296.1
1308.09912	129.6
1310.06494	75.2
1313.11584	1147.5	y (23) (2+)-H2O-P, b (23) (2+)-H2O-P
1314.23840	1471.7	y (23) (2+)-NH3-P, y (22) (2+)-H2O, y (22) (2+)-NH3, b (23) (2+)-NH3-P
1315.00122	368.8
1317.01025	65.3
1319.30481	194.0
1320.33350	221.4
1322.27466	9010.8	y (22) (2+), b (23) (2+)-P, y (23) (2+)-P
1323.29077	6590.5
1324.44116	426.6
1325.72656	162.1
1331.51062	27.4
1337.86938	263.3
1338.67603	102.0
1339.84839	116.5
1340.65845	53.2
1346.46057	451.1
1347.24280	615.8
1348.47815	53.3
1349.53955	142.4
1350.51233	126.5
1351.24841	70.4
1353.26331	207.0
1354.02332	562.7
1355.93884	127.9
1361.05579	50.9
1362.46497	5845.7	y (23) (2+)-NH3, b (23) (2+)-H2O, y (23) (2+)-H2O, b (23) (2+)-NH3
1363.55383	947.9
1364.48059	228.5
1366.80493	22.5
1368.42029	571.3
1369.28198	167.9
1371.16638	17291.0	y (23) (2+), b (23) (2+)
1371.94373	13800.2
1372.84314	2891.0
1373.55481	414.9
1374.66956	274.0
1375.31995	137.3
1376.42126	100.6
1378.08533	3339.5	y (24) (2+)-H2O-P, b (24) (2+)-NH3-P, y (24) (2+)-NH3-P, b (24) (2+)-H2O-P
1379.11267	1728.7
1380.10266	240.4
1381.22607	109.7
1384.25549	109.9
1385.98376	704.7
1386.85193	4257.5	b (24) (2+)-P, y (24) (2+)-P, b (13) (1+)-H2O
1387.65955	2193.0
1388.57202	321.5
1389.32007	95.8
1390.32935	91.2
1392.22559	243.8
1393.62317	103.2
1394.55164	177.3
1395.64661	449.2
1396.86328	219.4
1397.88123	65.1
1400.32556	215.5
1403.82544	82.4
1404.93591	808.8
1405.54602	154.5
1406.40625	47.9
1410.21973	116.1
1411.90393	249.8
1414.92712	61.8
1417.39795	821.2
1418.29321	666.6
1418.96008	599.6
1420.20935	141.8
1421.37048	72.9
1423.74475	310.8
1426.70435	6822.3	y (24) (2+)-NH3, y (25) (2+)-H2O-P, b (24) (2+)-H2O, b (24) (2+)-NH3, y (24) (2+)-H2O
1427.58252	4880.4	y (25) (2+)-NH3-P
1428.55261	1070.9
1429.85205	65.5
1432.49023	288.0
1433.61072	559.2
1434.32886	442.8
1435.68494	4415.2	y (25) (2+)-P, y (24) (2+), b (24) (2+)
1436.40613	3939.9
1437.06311	4047.8
1438.01843	258.8
1439.02844	10.9
1439.63379	25.6
1441.72131	384.6
1442.34497	184.7
1444.44739	70.4
1449.45276	45.5
1451.94836	136.2
1454.94324	95.2
1456.17310	35.7
1458.76062	157.3
1460.99500	68.5
1462.48083	76.2
1463.52722	58.9
1464.15930	74.2
1466.38049	139.1
1467.34253	128.2
1468.39221	164.9
1469.46021	208.4
1470.76001	153.6
1471.71045	240.5
1473.27161	40.5
1474.50659	123.6
1475.49792	115.5
1476.59863	490.8
1478.04126	244.5
1478.91101	42.8
1481.39319	85.0
1483.15332	337.6
1484.39734	1925.9	y (26) (2+)-H2O-P
1485.45667	5846.3	y (25) (2+), y (26) (2+)-NH3-P
1486.35559	4502.4
1487.34534	355.3
1492.48425	159.3
1493.46326	176.4
1494.33789	939.0
1495.67053	437.7
1496.38342	187.3
1498.24121	71.1
1499.30920	222.1
1500.12439	230.4
1501.32068	80.7
1502.87683	134.2
1504.14307	88.2
1508.11572	152.8
1510.89441	20.7
1512.49170	45.9
1513.76135	146.5
1514.46704	76.2
1515.59705	152.8
1522.32312	3677.8	y (27) (2+)-P, y (13) (1+)
1523.30139	1642.2
1524.22400	139.0
1525.30835	179.3
1529.53967	90.1
1531.17883	234.5
1531.81799	210.2
1533.77393	635.1
1534.85461	466.2
1538.38708	526.3
1539.76367	232.2
1540.63928	397.5
1541.36023	82.2
1542.91956	3314.3	b (27) (2+)-P, y (26) (2+)
1543.77002	2171.8
1544.59192	323.1
1547.18298	891.0
1548.50134	284.3
1549.24963	294.8
1549.95703	190.5
1551.62341	86.8
1552.37878	29.0
1554.31458	218.0
1555.86560	53.8
1556.69873	105.1
1557.30920	74.0
1560.79407	24.0
1562.52966	1608.9	b (28) (2+)-H2O-P, y (27) (2+)-NH3, b (28) (2+)-NH3-P, y (27) (2+)-H2O
1563.23755	577.1
1564.03113	334.3
1564.76208	189.6
1565.56140	296.0
1566.36096	20.2
1568.64343	24.1
1571.28320	5708.9	b (28) (2+)-P, y (27) (2+)
1572.20117	5053.9	y (28) (2+)-P, y (14) (1+)-H2O-P
1573.15735	4428.4	y (14) (1+)-NH3-P
1574.09412	2118.9
1575.09656	420.1
1576.59119	60.4
1582.65613	373.9
1583.46338	647.7
1584.54333	137.2
1585.20422	77.6
1585.93396	48.9
1586.56360	86.6
1590.49988	80.1
1591.53308	421.2
1592.50037	730.5
1593.56067	128.4
1594.68262	24.0
1596.23633	56.4
1602.20251	214.6
1603.00842	227.1
1603.67505	134.4
1608.07996	83.0
1610.86218	290.3
1612.42273	581.4
1613.18066	1118.9
1614.02722	1046.7
1614.87781	252.4
1619.67883	834.5
1620.73132	1739.6	y (29) (2+)-NH3-P, b (15) (1+), b (29) (2+)-NH3-P, b (28) (2+), y (29) (2+)-H2O-P
1621.72998	6697.1	y (28) (2+)
1622.62659	3880.8
1623.46057	1111.6
1624.13782	178.0
1624.87476	48.8
1625.73169	24.1
1627.50085	14.2
1628.79163	1570.5	b (29) (2+)-P, y (29) (2+)-P
1629.87720	1223.9
1630.74292	219.6
1631.74207	119.4
1632.57385	66.7
1637.35120	92.1
1639.36072	132.1
1643.03564	86.8
1648.65979	247.3
1651.46948	151.5
1652.52332	70.5
1655.96680	86.5
1659.84180	1514.3
1660.66052	1055.6
1661.43640	711.0
1665.55286	78.5
1666.56665	66.8
1668.69983	5690.4	b (29) (2+)-H2O, b (29) (2+)-NH3, y (29) (2+)-H2O
1669.58032	5156.1	y (29) (2+)-NH3
1670.29102	1649.3	y (14) (1+)-H2O
1670.98596	1037.3
1671.60193	28.7
1672.50513	27.4
1673.63855	42.6
1675.84497	103.7
1677.48755	1707.2
1678.17676	3322.8	b (29) (2+), y (29) (2+)
1679.02332	1243.3
1680.20593	505.1
1685.44568	20.8
1686.26575	107.4
1688.62659	247.7
1689.65808	221.1
1690.59680	210.8
1694.33618	53.6
1695.51782	290.9
1696.44409	125.4
1700.05286	53.6
1704.80444	164.0
1709.22144	67.9
1711.44214	68.9
1716.61340	52.1
1721.40796	70.2
1725.36853	206.8
1727.52063	20.9
1729.08386	50.5
1732.20300	182.8
1733.96558	220.6
1734.70190	1001.8
1735.48474	36.1
1736.37537	194.1
1742.88062	463.2
1743.74878	542.7
1744.36108	55.3
1751.23511	73.0
1752.73706	116.5
1753.60266	56.0
1754.42993	164.3
1756.42151	83.7
1758.81458	66.2
1774.67273	42.2
1778.20532	58.5
1779.59460	32.3
1788.46497	86.6
1789.58337	150.0
1793.02112	40.7
1794.28052	60.5
1796.76147	102.1
1797.53650	32.3
1805.65564	88.0
1806.69409	228.0
1807.54480	59.2
1810.11060	54.0
1815.65552	122.3
1821.16101	149.6
1825.91663	206.2
1835.24231	137.0
1848.00696	17.5
1850.15747	87.4
1851.00525	25.6
1851.84827	58.1
1853.09436	111.2
1863.29907	58.4
1864.75793	65.8
1865.64136	20.6
1866.78345	67.0
1872.63000	71.6
1880.60095	127.6
1881.23950	54.3
1882.54041	141.2
1883.75867	163.4
1885.67908	33.9
1907.49744	57.1
1914.05017	148.3
1914.67114	86.7
1915.77856	200.3
1919.86365	64.5
1925.61414	320.0
1926.91187	207.4
1934.37463	42.2
1943.46887	46.9
1944.24158	86.1
1945.15637	89.3
1947.08704	111.6
1949.89929	123.6
1951.52673	42.2
1952.68628	24.1
1961.84778	33.9
1962.93250	126.9
1963.96936	27.3
1965.15613	64.6
1979.60815	68.2
1980.21545	130.3
1981.95325	65.3
1982.66919	137.6
1991.89221	150.2
1994.88660	35.3
1997.09363	39.0
