# Supplementary material for: Phosphoproteomic Analysis of Platelets Activated by Pro-Thrombotic Oxidized Phospholipids and Thrombin
Source: PLoS One. 2014 Jan 6;9(1):e84488. doi: 10.1371/journal.pone.0084488 (PMC3882224; doi:10.1371/journal.pone.0084488)
Supplement: Annotated Spectra S2 — (ZIP) [file pone.0084488.s005.zip › EFITGDVEPTDAESEWHSENEEEEKLAGDMK_-11_2_90249.txt]

m/z	i	matches
259.28308	25.4
264.40494	24.8
268.16296	52.5
270.45749	45.1
272.08478	31.6
274.14450	153.7
277.11038	403.0
278.16943	33.6
279.33508	23.9
283.37717	18.3
284.34869	31.4
285.27509	24.5
294.24503	394.8
295.31317	67.4
302.19476	87.9
307.49307	57.8
312.40509	13.3
313.14749	41.3
318.91980	23.1
322.74213	34.3
323.78250	71.2
324.76056	18.4
330.46881	114.7
332.25464	19.3
333.05420	20.2
334.41864	13.6
344.04169	313.8
345.19568	214.9
347.39899	44.6
348.11810	43.1
352.22742	8.1
355.13315	28.3
356.51196	16.5
357.26251	53.8
357.96423	19.3
362.32025	16.4
364.10046	52.5
370.16443	81.5
372.04260	311.5
373.10822	148.8
373.90631	19.1
375.26407	24.9
384.61572	10.0
385.33246	80.8
387.11023	306.8
388.21924	24.6
389.95175	263.9
390.80414	8.5
391.91296	26.8
395.40613	60.1
396.18781	15.5
399.20203	23.5
401.50424	16.5
402.31689	39.0
403.31708	22.7
406.09247	32.4
411.24518	34.6
414.29486	20.7
415.28943	81.2
417.36414	99.3
419.03186	10.0
421.25208	42.1
425.08362	44.7
428.22980	90.7
429.32953	71.3
430.40204	37.7
437.42169	54.2
440.54510	24.9
442.38318	9.9
443.52264	44.1
445.20532	35.7
446.16901	39.1
449.54596	24.5
450.24225	46.6
455.27618	360.1
456.32758	71.8
457.11426	18.9
458.40668	57.3
460.04822	40.3
460.89215	60.9
462.46948	140.7
466.05011	150.3
467.26929	58.9
468.16919	263.2
469.32471	40.3
470.63660	134.7
473.22467	1212.9	b (4) (1+)-H2O
474.21405	310.9
475.24036	77.1
478.40552	119.8
479.44116	19.3
481.40442	55.3
484.00232	125.4
486.15118	91.8
487.23615	20.1
491.47253	273.6
492.41913	104.7
493.35754	40.5
500.36395	59.1
502.28394	331.7
503.16614	34.1
504.26031	42.7
507.22797	19.9
510.29260	29.1
512.13428	671.9
513.57861	62.4
514.44037	188.5
515.17969	51.1
516.46997	16.5
518.04810	100.5
519.30780	175.0
522.20343	35.8
523.27795	47.8
524.17340	30.5
526.52997	12.7
527.68964	65.0
529.28271	176.0
530.27441	209.6
530.92603	42.2
531.55042	29.5
532.51270	45.1
537.33405	114.2
539.06702	52.1
540.57001	17.2
548.05591	25.8
550.20050	48.8
555.07373	60.8
557.02209	30.1
559.35773	59.5
562.24396	22.3
564.54846	48.7
567.19891	55.8
568.49139	99.6
569.45435	48.8
571.17297	8.1
572.22223	38.0
576.55762	114.7
577.35205	66.6
580.11517	24.5
580.73334	73.2
582.08014	21.1
583.44385	150.0
584.22015	14.8
585.21924	50.6
587.40723	107.2
591.37732	76.7
592.57751	41.2
593.24170	17.1
594.62006	19.8
597.03094	114.7
598.07361	19.1
601.15350	49.5
603.58575	15.6
604.31818	49.2
607.56604	213.4
609.56622	31.5
611.51050	33.3
612.57581	27.9
614.24713	44.3
615.10236	175.5
616.44232	87.2
617.38354	54.0
619.41742	102.1
620.95502	240.7
625.21997	198.4
627.42004	107.9
628.36206	171.9
629.35419	206.4
630.53595	27.3
631.18152	33.3
632.02960	34.9
633.22443	55.0
634.67981	151.2
635.69794	51.1
639.06500	23.0
640.15936	47.8
641.50262	27.8
642.35089	15.6
643.07166	16.3
645.05823	820.3	b (6) (1+)-H2O
646.09967	462.3
647.52142	193.8
648.45551	36.7
650.34430	131.2
652.03882	146.8
654.64972	69.4
656.45343	66.6
657.20135	91.1
658.55121	157.0
659.34204	46.1
662.18054	94.2
662.95795	20.3
664.45355	54.8
667.53802	130.4
668.37164	166.8
670.79498	488.8
671.94086	98.4
672.54242	114.1
674.65942	53.7
675.26654	46.0
677.04340	245.0
679.34351	90.3
680.02966	176.2
680.70496	73.6
683.21979	81.9
685.17902	21.4
687.13733	63.4
688.30426	132.7
690.83179	54.1
691.70331	30.1
693.18634	170.3
694.73065	17.4
697.14227	35.3
698.33575	166.3
700.56134	10.9
705.57361	222.1
706.90082	152.8
707.53961	31.3
708.62561	24.4
709.35797	82.5
711.44904	92.2
712.12836	90.9
713.10718	26.4
714.21320	358.5
715.68988	215.1
716.39838	46.9
717.18793	76.1
718.13452	83.8
720.28778	18.9
721.13788	115.0
724.94061	231.6
726.27972	64.1
727.76428	150.6
728.46271	19.2
731.43915	51.6
734.27032	192.8
735.14142	40.6
737.23566	29.7
738.54877	35.1
739.73694	165.6
742.31250	109.4
744.23102	1495.0	b (7) (1+)-H2O
744.86810	267.3
745.48248	58.0
746.33588	68.5
747.19110	54.7
748.71375	397.4
749.39038	234.9
751.40802	256.6
752.16229	107.5
754.52814	101.2
755.24347	104.4
757.27478	109.4
757.88397	45.2
758.51111	63.1
760.34430	146.6
762.13416	336.7
762.94867	415.2
763.74152	483.3
764.39771	322.2
765.73114	108.9
766.40833	36.4
767.29236	355.0
768.88666	61.5
769.84314	117.4
770.48553	70.3
771.63068	38.9
773.25055	212.5
773.92926	85.1
774.66156	195.3
775.41760	76.5
776.66022	68.8
777.32391	504.2
778.46313	258.6
780.95819	130.6
782.71136	265.8
783.49432	41.3
784.72400	61.5
785.94073	289.6
786.54932	49.6
788.20526	127.7
789.45984	233.0
792.74261	269.5
793.59930	86.7
794.50574	34.2
795.78217	218.1
797.19623	294.9
798.76947	188.0
800.13446	87.9
801.10950	149.8
804.81403	260.2
805.90216	235.7
807.96973	127.5
809.12769	172.4
811.80768	22.1
812.67126	218.0
815.50659	3287.0	y (20) (3+), y (29) (4+)-NH3-P, y (21) (3+)-NH3-P, y (28) (4+), y (21) (3+)-H2O-P, b (29) (4+)-P
816.23743	1461.0
816.91046	729.1
817.90143	107.2
818.74756	59.6
819.55133	207.9
822.10004	248.2
823.22662	227.3
824.35864	299.7
825.60516	242.7
826.49811	61.0
828.88605	507.6
830.26611	27.3
831.67645	206.3
832.83807	306.6
833.52435	30.1
834.25714	46.4
835.30597	118.2
836.44360	327.8
837.18549	86.7
838.03607	21.7
839.20660	1090.7	y (29) (4+)-H2O, b (22) (3+)-P, y (29) (4+)-NH3, b (29) (4+)
840.01434	296.1
840.85431	130.0
841.63605	73.4
842.48779	79.2
843.38867	278.8
844.16449	3194.7	y (14) (2+)-NH3, y (14) (2+)-H2O, y (29) (4+)
845.14447	715.7
846.37000	355.2
847.20654	110.4
848.12671	126.1
849.10724	62.1
850.37958	382.4
851.49371	220.9
853.26495	488.8
854.13074	356.7
855.03375	1055.8	y (22) (3+)-P
856.02460	349.7
857.16943	157.6
859.12433	268.4
859.92365	9.0
860.52899	112.5
861.32111	79.6
862.89874	1757.9	y (15) (2+)-H2O-P
864.18835	1546.4	y (15) (2+)-NH3-P
865.01312	1037.5	b (22) (3+)-NH3, b (22) (3+)-H2O
866.90039	99.2
868.27863	129.5
869.37323	366.9
870.50433	307.7
871.80731	411.6
873.13171	579.5
874.35016	554.3
875.40381	851.2	b (30) (4+), y (30) (4+)-NH3, y (30) (4+)-H2O, b (23) (3+)-H2O-P, b (23) (3+)-NH3-P
876.10956	40.9
877.00519	138.0
878.38312	383.4
879.79352	914.4	[M+4H] (4+)-NH3-H2O-P
880.88361	2088.6	y (23) (3+)-H2O-P, y (23) (3+)-NH3-P, y (22) (3+)-H2O, y (22) (3+)-NH3, y (30) (4+)
881.51019	369.8
882.17438	284.2
883.62769	229.5
884.63855	532.1
885.65454	62.2
887.40448	998.7	y (23) (3+)-P, y (22) (3+)
888.28168	1478.9	[M+4H] (4+)-P
889.53937	550.7
890.73517	474.8
891.54730	85.5
892.32898	192.6
893.57745	880.6
894.56793	712.9
895.36609	505.2
896.32587	304.4
897.33746	512.1
898.60657	508.1
899.65430	334.6
900.76263	86.6
901.37219	241.4
902.38312	57.2
903.34961	616.3
904.15021	123.9
904.95758	56.6
917.48309	49.4
920.10541	1673.1	y (23) (3+)
920.83722	151.9
921.47144	219.0
924.59839	102.3
926.21259	42.6
927.00366	37.1
928.46564	85.7
929.99268	306.5
931.02020	170.6
933.23730	97.1
934.27448	188.0
935.67157	345.9
936.33447	170.0
937.96783	104.2
938.84894	116.2
941.31647	85.3
942.22778	73.5
942.87939	69.3
944.33356	308.6
945.54486	229.9
948.61792	86.3
949.72876	159.2
950.78839	175.3
951.75958	109.3
952.60962	105.1
954.61420	146.3
955.40167	191.6
957.11383	11458.5	y (25) (3+)-NH3-P, y (24) (3+)-H2O, y (25) (3+)-H2O-P, y (16) (2+)-H2O-P, b (24) (3+), y (16) (2+)-NH3-P, y (24) (3+)-NH3
958.09027	1202.7
958.87140	196.9
959.67865	34.3
960.56903	13.7
962.63873	1688.1
963.38794	8988.9	y (25) (3+)-P, b (17) (2+)-H2O, y (24) (3+)
964.34796	326.8
965.42609	49.8
966.08270	75.3
967.11768	31.9
967.82391	18.4
968.56079	72.6
970.54517	37.9
972.71387	43.5
974.10651	72.0
975.37860	49.7
976.95215	21.2
977.96222	66.4
979.07574	122.2
980.66913	363.1
981.91742	392.5
983.80646	475.6
985.37695	257.0
986.38574	85.1
987.77954	914.2	b (9) (1+)
988.79364	163.8
990.10107	887.2	y (25) (3+)-H2O, y (25) (3+)-NH3
991.81689	89.6
994.54980	285.9
995.89679	6372.8	y (25) (3+), y (26) (3+)-NH3-P, y (26) (3+)-H2O-P
996.68945	4720.3
998.29297	240.7
999.24933	115.3
1000.19220	301.8
1001.12036	229.1
1002.07330	266.2
1002.96356	156.6
1005.20148	144.0
1006.09137	160.4
1006.92731	66.6
1007.86542	66.6
1009.19684	88.8
1010.93634	83.0
1012.23553	89.5
1013.24194	188.3
1014.56757	254.7
1015.33447	395.0
1016.35645	104.4
1017.49780	182.0
1018.48828	55.4
1020.64240	1149.2	y (17) (2+)-NH3-P, y (27) (3+)-P, y (17) (2+)-H2O-P
1021.82196	429.7
1023.07666	229.1
1024.47375	12.8
1025.42944	45.3
1026.62830	66.2
1027.63416	13.6
1028.67590	372.9
1029.34717	201.5
1030.02966	54.5
1031.78552	37.6
1032.48230	370.7
1033.79358	1340.9
1034.42847	3932.7	y (26) (3+)
1035.16699	2103.6
1036.34277	598.5
1037.24316	180.1
1037.87573	65.1
1038.98010	39.5
1039.94226	103.2
1041.87402	89.3
1043.04443	48.7
1044.21680	96.3
1045.51367	133.9
1046.65527	221.5
1047.51123	931.7	b (28) (3+)-P, y (27) (3+)-H2O, y (27) (3+)-NH3, b (18) (2+)-H2O, y (28) (3+)-H2O-P
1048.37500	505.4
1050.33093	380.7
1051.45691	634.9
1053.29236	15842.4	y (27) (3+)
1054.12109	11897.0	y (28) (3+)-P
1055.40430	845.8	b (27) (3+)-NH3, b (27) (3+)-H2O, b (18) (2+)
1056.16211	372.4
1057.38855	283.5
1058.45947	38.7
1059.71973	77.4
1060.37622	75.0
1061.33069	117.3
1062.56763	114.0
1063.70435	497.3
1064.90259	177.7
1065.72632	150.9
1066.71582	165.6
1068.58875	195.1
1069.30786	137.3
1071.36792	92.9
1072.20630	85.7
1073.10559	162.9
1074.05774	122.2
1075.25415	101.3
1076.74255	52.8
1077.78284	251.2
1079.03662	134.1
1079.89014	20.0
1081.21265	1160.7	b (28) (3+), y (28) (3+)-H2O, y (28) (3+)-NH3, b (29) (3+)-NH3-P
1082.05359	719.9
1083.09106	152.5
1084.10522	127.9
1084.95691	37.4
1086.95117	12303.7	y (28) (3+)
1087.71619	13200.1
1088.98706	848.9	b (10) (1+)
1089.89697	497.0
1090.91699	238.5
1091.88953	141.5
1092.74011	654.8
1094.06519	56.3
1094.79907	152.6
1096.91052	252.1
1098.56274	25.5
1099.33215	36.9
1100.72668	83.9
1102.63428	29.2
1105.08594	176.3
1107.02979	497.7
1108.02051	132.1
1109.63025	71.6
1110.47437	45.8
1111.07776	92.9
1112.11682	304.8
1113.09985	182.0
1114.63501	296.3
1115.74365	139.4
1116.49255	36.3
1118.64722	746.6
1119.47705	1120.1	b (20) (2+)-NH3-P, b (29) (3+), b (20) (2+)-H2O-P, y (29) (3+)-NH3
1120.15686	271.0
1120.86304	33.0
1121.51709	114.8
1122.41638	56.2
1123.48071	137.5
1124.81726	5562.1	y (29) (3+)
1125.82031	1343.2
1126.57019	222.5
1128.10376	463.9
1128.98889	65.3
1130.40723	27.9
1131.46985	361.7
1132.66467	520.0
1133.72485	99.6
1134.45667	113.4
1135.10559	393.4
1136.29089	279.1
1137.20361	80.8
1137.88684	151.6
1138.94507	24.5
1139.79272	137.0
1140.61194	157.6
1142.30347	326.6
1143.66919	10.9
1145.03625	73.9
1146.09167	34.7
1147.31763	62.6
1148.18164	148.7
1149.04492	30.5
1150.30713	117.3
1156.67969	36.7
1157.71765	110.8
1158.89294	126.2
1160.65222	158.7
1162.02197	234.4
1162.72290	310.1
1163.93994	353.3
1164.92822	100.5
1166.20056	110.4
1167.46570	95.5
1168.37122	13.7
1169.51001	71.3
1170.26880	79.9
1171.89746	89.5
1172.74548	17.4
1174.10315	340.2
1175.11035	59.9
1176.16345	222.1
1178.62500	661.3
1179.36450	95.8
1181.45361	54.4
1182.39709	34.8
1183.77466	98.7
1184.69214	195.5
1186.06592	39.3
1187.36914	20.8
1188.07776	15.5
1189.29297	116.0
1189.99353	77.7
1191.21631	88.1
1192.44897	17.9
1193.73975	105.8
1194.48804	82.2
1195.61743	98.4
1197.32813	68.2
1198.41089	158.9
1199.50317	33.9
1200.88635	142.0
1201.53174	59.5
1203.63110	163.0
1205.79028	47.5
1206.94116	87.7
1207.54248	236.4
1208.74756	89.2
1209.45850	93.2
1211.52295	10.9
1212.51599	8.1
1216.34180	169.1
1217.17651	10.2
1218.03076	38.6
1219.38770	144.4
1220.57178	25.9
1222.53333	288.9
1223.36914	360.8
1224.12708	675.5
1225.07520	67.8
1227.24841	52.0
1228.48328	51.0
1229.76392	59.1
1230.54907	143.1
1232.18152	154.5
1233.45544	81.6
1234.31750	154.4
1237.30103	125.5
1239.48730	629.1
1240.32446	515.4
1241.25378	35.6
1242.28101	88.1
1243.45435	20.9
1246.61597	19.8
1248.83057	282.5
1249.45959	38.5
1251.32031	77.7
1257.74023	131.7
1258.43372	10.4
1261.54932	177.4
1263.35376	154.9
1265.72961	98.8
1270.39539	37.3
1271.54358	22.1
1272.17224	48.8
1274.72998	43.1
1278.45508	115.8
1279.88623	40.5
1281.30652	46.5
1282.25647	196.5
1283.07300	69.6
1286.90088	21.1
1287.78760	413.5
1288.45251	14.7
1289.49719	260.4
1290.20886	54.4
1293.70251	37.6
1295.09998	112.7
1295.95605	51.0
1297.32031	234.5
1298.39966	267.6
1299.50574	43.2
1304.04919	121.6
1304.91663	122.9
1305.96423	202.2
1306.77100	26.4
1307.70117	67.6
1311.61877	44.7
1312.68408	27.4
1313.53455	57.9
1317.22021	51.2
1320.07312	65.1
1321.39368	22.9
1324.97998	138.4
1326.60962	65.7
1329.90735	266.9
1330.67908	172.6
1331.67175	214.0
1332.86841	78.0
1334.72900	21.5
1335.47278	13.2
1336.47229	109.5
1337.53613	49.3
1338.97864	49.9
1341.42810	53.6
1346.65356	113.0
1347.82739	64.8
1348.62268	121.2
1349.57117	20.2
1351.40527	26.9
1352.31763	55.2
1354.53723	69.4
1355.26428	76.2
1360.30151	64.6
1361.26990	98.0
1361.96887	97.2
1362.83948	350.7
1363.47083	144.5
1367.34436	24.9
1368.39856	38.7
1374.17395	24.0
1376.16895	25.8
1377.68555	100.1
1379.36340	1265.8	y (23) (2+)
1380.22327	939.7
1381.47205	140.8
1385.21155	165.8
1386.77075	142.6
1388.53247	20.8
1391.06775	10.9
1393.26636	42.3
1394.25830	57.3
1395.56812	23.9
1397.78455	150.6
1399.49585	27.7
1401.30542	17.9
1402.08679	33.3
1404.66528	417.4
1405.40356	70.0
1409.08044	138.8
1413.34790	12.4
1417.31067	20.7
1418.36584	127.5
1419.70203	64.8
1421.97717	17.3
1424.71436	295.5
1426.09570	148.4
1427.86035	47.1
1430.78137	134.7
1433.10242	329.5
1433.92883	9.9
1435.38171	248.2
1435.98206	84.9
1437.24854	143.2
1439.39990	52.5
1440.50989	98.6
1443.49304	65.5
1444.34851	164.4
1445.93872	104.7
1448.70825	47.8
1451.28015	41.3
1454.26477	16.1
1460.24524	39.8
1462.40210	48.6
1463.41614	49.1
1464.62073	23.0
1465.64807	117.3
1466.96082	37.5
1469.65125	41.4
1475.37708	58.7
1477.36304	131.6
1479.87903	61.8
1483.57166	981.7	y (25) (2+)-H2O
1484.81018	246.2
1490.05835	252.8
1490.93396	91.0
1492.40283	105.3
1493.63440	118.8
1495.36377	48.9
1508.15356	143.3
1509.39502	21.7
1511.48572	49.3
1515.95508	66.8
1519.48450	89.7
1521.31506	32.5
1529.57996	21.2
1530.32117	57.9
1537.75598	41.4
1542.81958	19.3
1546.44031	8.1
1548.37561	34.7
1549.58618	55.1
1550.68274	81.2
1553.55432	11.5
1554.52502	33.9
1560.16052	13.6
1561.63074	24.5
1564.45764	55.8
1565.35400	20.8
1566.37830	82.3
1567.56458	23.7
1573.24304	13.7
1579.63672	158.6
1584.80261	25.3
1596.53772	46.4
1608.26733	16.1
1609.64722	23.8
1613.31189	17.0
1623.39001	25.6
1637.82837	34.2
1640.44019	30.3
1649.44080	158.1
1652.87805	49.7
1658.54126	41.7
1660.55334	28.1
1663.58813	54.4
1664.38220	48.7
1674.17603	17.0
1677.25964	102.1
1678.53882	46.3
1680.51257	9.0
1692.26282	10.9
1693.06421	19.9
1694.05591	34.7
1696.43274	17.1
1704.63342	61.8
1710.45154	20.2
1713.32556	37.1
1719.56091	17.9
1728.43274	22.7
1734.68640	39.7
1735.66516	84.0
1746.43872	33.2
1750.38904	39.4
1751.32288	28.8
1758.41785	15.2
1762.55884	27.7
1794.69495	22.1
1812.82581	35.8
1823.47595	45.1
1832.57141	23.9
1837.85266	18.0
1854.55237	10.5
1860.89709	33.0
1861.60535	15.6
1864.84875	38.7
1883.63110	58.5
1907.46411	57.8
1913.42224	31.1
1948.85913	25.5
1962.36658	24.5
1964.05798	30.9
1966.98694	44.5
1983.95032	27.3
1992.96765	21.6
1997.67212	27.4
1998.44031	39.6
