# Supplementary material for: Phosphoproteomic Analysis of Platelets Activated by Pro-Thrombotic Oxidized Phospholipids and Thrombin
Source: PLoS One. 2014 Jan 6;9(1):e84488. doi: 10.1371/journal.pone.0084488 (PMC3882224; doi:10.1371/journal.pone.0084488)
Supplement: Annotated Spectra S2 — (ZIP) [file pone.0084488.s005.zip › EFITGDVEPTDAESEWHSENEEEEKLAGDMK_-11_2_94438.txt]

m/z	i	matches
342.16229	22.6
345.31476	32.5
355.35919	14.4
362.35760	71.8
363.21948	62.6
368.29678	49.7
369.33139	26.6
371.25055	44.9
371.94128	26.4
373.36328	191.5
375.43744	168.4
376.15176	152.2
383.18060	44.5
383.98569	24.2
385.17334	117.7
387.39655	30.0
390.10843	224.8
393.26617	72.3
394.42496	37.3
400.00946	48.2
401.44388	29.6
402.13745	48.0
403.08823	79.7
406.10239	101.4
412.94714	15.6
425.11252	52.5
432.50775	56.6
437.26889	66.9
440.33447	93.0
445.27533	38.0
446.49146	42.7
447.39893	100.6
448.15234	34.8
450.17676	115.3
451.33447	146.6
455.15424	142.4
456.18472	40.5
457.27252	22.8
458.81708	78.8
460.23196	60.6
461.44714	34.5
464.48309	57.8
465.54236	12.0
468.46170	32.0
469.61768	9.6
473.17194	532.5
474.39069	50.1
476.79248	135.6
484.22440	219.2
485.38245	80.0
486.12222	85.2
487.30524	56.0
490.36444	15.2
491.52051	64.6
492.51740	24.0
496.23013	27.7
499.78955	17.6
502.07190	520.1
503.26926	172.6
504.26102	40.8
507.36163	24.9
508.81271	50.0
512.08423	292.0
514.22400	70.6
515.32379	38.6
521.18323	305.7
522.09119	49.4
523.19153	20.4
527.86841	21.2
530.11139	255.8
531.29602	71.6
532.11383	8.4
533.11041	24.0
534.15808	36.2
545.58624	15.6
546.42908	82.8
548.23077	186.3
549.23309	31.4
552.27148	34.4
553.42419	53.5
560.33777	19.2
562.19781	48.9
565.58899	73.9
569.10376	36.1
571.15015	168.3
572.19568	117.1
575.31256	27.6
576.56177	183.5
578.22607	25.2
581.46375	131.2
582.20477	121.0
583.57104	152.8
584.24365	19.2
587.25067	37.5
588.49707	20.4
596.43616	160.9
597.19543	55.1
598.17554	18.0
599.40845	66.3
600.37634	116.1
601.03857	45.3
604.03040	13.2
609.23926	26.4
612.75415	30.2
613.50159	84.1
614.51880	146.3
615.20190	301.4
616.13135	230.4
620.35815	62.3
621.30267	75.6
623.09918	32.4
627.32117	189.2
628.13208	237.7
629.25659	43.3
634.24255	427.8
635.61823	129.5
640.12903	144.4
641.19751	65.1
643.57587	64.9
645.17450	1144.8	b (6) (1+)-H2O
646.24817	201.7
647.10852	40.5
648.12671	40.0
649.23932	210.7
655.14880	50.1
656.30768	59.0
657.39600	39.7
659.40973	63.3
663.22314	259.1
663.98621	73.9
665.52795	75.5
666.96198	84.8
669.15405	27.7
672.09949	26.4
672.85022	135.4
678.75159	69.3
684.15710	48.9
688.80408	64.4
690.50525	72.9
694.47620	45.3
696.82971	258.6
698.63354	80.8
701.28180	130.3
702.58362	27.9
703.29510	42.8
712.08374	91.8
714.04077	242.9
715.18524	22.8
715.97827	72.0
716.94482	65.8
718.40271	14.4
722.83276	101.3
726.41492	503.5
727.24011	117.8
728.17950	135.1
729.49976	26.3
730.37488	79.3
732.40009	42.5
734.74243	140.6
735.41443	20.5
736.05475	13.2
738.29901	27.6
741.40399	33.7
744.19019	2056.9	b (7) (1+)-H2O, y (7) (1+)-H2O
745.32574	331.9
746.27399	128.4
751.36084	85.6
756.00336	40.9
757.03131	26.1
761.54059	292.0
762.31519	873.3
763.28979	189.8
764.48114	174.4
774.35083	53.6
778.45410	193.7
779.08960	22.3
783.70471	57.3
787.32697	68.2
788.37274	60.9
792.39453	64.1
793.25018	52.3
795.88403	696.0
796.85657	274.3
801.00146	38.7
806.07965	24.1
809.66467	19.2
811.64551	13.4
814.18890	25.2
815.17554	49.6
816.05078	96.0
819.69196	67.0
823.27161	42.9
827.06201	90.7
828.33948	84.2
829.35486	26.4
830.43268	46.4
835.12048	50.0
835.97192	89.6
837.63245	81.2
838.41968	105.1
844.86084	443.5
846.18921	168.5
847.17297	268.2
848.55090	30.0
849.32922	27.9
855.13306	437.1
855.91125	32.7
858.88733	54.8
861.24048	91.3
863.41943	95.3
864.52234	460.3
865.44604	250.0
871.67200	44.5
873.13477	1257.1	b (8) (1+)-H2O, y (8) (1+)-H2O
874.18176	599.5
875.37317	66.0
876.66699	179.5
877.28125	41.6
882.01465	106.7
882.75403	44.5
886.65991	72.6
888.30835	124.1
891.21655	1556.0	y (8) (1+), b (8) (1+)
892.43091	588.3
893.32666	75.7
894.20825	29.9
896.29431	92.0
897.56934	54.8
898.42053	39.9
901.55896	62.9
904.41211	21.6
905.44897	40.5
910.04248	114.9
911.24646	14.4
914.13831	395.9
915.23254	292.0
916.58496	28.8
920.44116	52.5
925.05591	61.1
927.04028	39.2
928.39355	80.8
929.02161	102.5
931.43665	72.9
932.59265	180.5
933.56970	12.3
939.56250	126.5
940.21851	59.8
942.35828	56.2
944.24609	33.7
946.42786	96.6
947.58301	103.1
948.92651	130.1
950.21338	83.6
951.22974	129.7
957.49316	509.0
958.43347	39.2
967.01489	196.0
969.36682	22.4
970.17273	37.3
975.31287	62.0
977.81360	222.4
978.65369	104.7
984.43005	117.0
985.20703	116.8
988.52185	50.3
989.42688	266.3
990.63489	700.4
991.39709	44.1
992.33142	34.7
997.17627	369.9
999.43762	22.8
1001.37915	78.7
1002.37720	119.6
1003.05359	33.4
1004.37646	27.6
1006.23694	870.9
1007.16309	509.5
1008.72510	193.3
1012.85193	79.1
1013.76855	243.1
1014.87500	83.7
1016.44653	44.1
1018.88916	300.1
1020.59155	411.4
1021.56067	218.4
1022.20667	68.9
1023.17407	150.6
1024.19360	45.3
1027.07056	167.7
1028.08960	125.4
1029.17261	249.9
1030.74023	165.8
1031.36963	81.3
1033.10815	160.5
1034.22534	64.0
1036.36230	20.1
1038.11292	154.6
1040.13696	20.4
1040.92834	79.0
1042.53162	286.5
1043.37805	92.8
1045.37219	34.5
1046.15540	204.5
1047.85181	985.7	b (28) (3+)-P, y (27) (3+)
1048.84937	657.9
1049.63696	579.3
1050.62769	377.7
1051.67212	118.3
1052.53577	173.1
1053.37231	190.0
1054.54834	366.4
1055.69604	122.4
1057.30493	145.4
1062.05713	241.8
1062.89917	41.6
1064.72705	113.7
1065.47559	677.4
1066.30688	149.9
1067.10938	186.9
1068.30725	61.8
1069.57947	109.6
1070.89075	277.0
1071.54602	293.4
1072.52710	87.7
1073.37292	170.3
1074.44897	80.2
1075.81787	890.7
1076.56714	65.5
1080.40723	59.3
1081.47949	1437.9	y (29) (3+)-NH3-P, y (28) (3+)
1082.09448	1001.1
1083.09985	135.9
1084.16077	227.4
1084.92847	81.2
1086.98413	957.7	y (29) (3+)-P
1088.17920	169.4
1089.19653	292.5
1090.04492	46.6
1092.43042	94.3
1093.93445	68.2
1097.38574	179.8
1100.10815	59.8
1101.04761	114.8
1102.15283	168.5
1104.00500	78.7
1105.50195	157.7
1106.75269	456.5
1108.05225	71.7
1111.52576	35.7
1112.80249	124.9
1113.55591	9.8
1114.31714	1044.3
1114.94165	1260.5	y (18) (2+)
1115.64661	700.5
1116.38037	30.9
1117.92871	80.0
1119.47351	1863.3	b (20) (2+)-H2O-P, y (29) (3+), b (29) (3+), b (20) (2+)-NH3-P
1120.28271	529.4
1121.92017	130.0
1122.92444	230.9
1123.96826	45.1
1125.89941	198.5
1127.20410	70.6
1128.05664	43.3
1130.06641	733.9
1130.97632	81.7
1133.34863	48.9
1134.16028	284.7
1134.94849	179.2
1135.87317	297.5
1139.57788	155.3
1141.53955	336.2
1142.24634	97.5
1144.27563	230.9
1145.54456	66.3
1147.36523	30.9
1148.14014	421.8
1149.25488	349.7
1150.31555	351.4
1151.36462	192.9
1152.22217	203.7
1153.34644	151.4
1154.32861	97.5
1156.27112	396.3
1157.02588	525.0
1157.97485	242.6
1159.53894	437.2
1160.18701	548.6
1161.00317	253.6
1162.31519	467.7
1163.21851	393.9
1164.39648	131.0
1165.65869	1910.5	y (20) (2+)-P
1166.69995	2413.6	[M+3H] (3+)-NH3-H2O-P
1167.38745	1696.0	y (30) (3+)
1168.20593	346.2
1169.74072	238.6
1170.86938	629.1
1172.17114	894.0
1172.98901	18415.2	[M+3H] (3+)-H2O-P, [M+3H] (3+)-NH3-P
1174.60730	1070.8
1175.75806	350.9
1176.57446	124.4
1177.69019	467.2
1178.80115	13496.5	[M+3H] (3+)-P, y (19) (2+)
1179.58167	2923.3
1180.65991	515.4
1181.35168	256.1
1182.25977	529.6
1183.36792	177.9
1184.21936	370.8
1184.99585	92.2
1186.08179	131.3
1186.97827	109.1
1187.66528	58.1
1188.50049	44.0
1189.70703	53.7
1190.32336	170.6
1190.98145	54.2
1192.32129	702.4
1193.37549	2273.0	b (21) (2+)-P
1194.04932	472.5
1195.04492	189.5
1196.32861	113.6
1198.88489	202.9
1199.53992	107.6
1200.28076	113.9
1202.16626	129.3
1213.60254	145.0
1214.87036	182.4
1215.76587	68.4
1220.08203	161.9
1223.10669	392.4
1224.49719	254.9
1225.49878	48.0
1231.13818	124.6
1232.59229	710.8
1233.76050	481.7
1234.54211	113.2
1235.38379	41.9
1237.63770	55.8
1239.12012	52.6
1240.36584	143.8
1241.25146	109.8
1242.44617	62.1
1243.05518	50.9
1246.36938	109.5
1247.19556	17.7
1248.01563	111.0
1248.64771	114.1
1250.02942	136.3
1251.36633	63.8
1254.26807	116.5
1255.33325	315.1
1257.45789	363.1
1258.47827	307.9
1260.23145	190.3
1260.84741	159.0
1261.78064	191.9
1263.44897	307.3
1268.59241	56.1
1270.84180	133.6
1272.07715	583.7
1272.79175	188.5
1274.33594	166.7
1277.72595	109.0
1278.88696	126.2
1279.62439	329.5
1281.87195	51.3
1282.79590	73.6
1288.51831	795.1
1289.43018	86.3
1290.79480	70.4
1296.65771	222.0
1297.65552	695.6
1298.29932	67.9
1298.91553	42.0
1299.54871	22.8
1304.66040	297.8
1305.55347	54.8
1306.38916	149.5
1307.46948	31.3
1312.64661	218.0
1313.60010	816.1
1314.62830	606.0
1317.37915	82.4
1318.02637	53.8
1318.83423	58.1
1320.07642	171.4
1321.88062	2810.6
1322.66882	9736.8	b (23) (2+)-P, y (23) (2+)-P, y (22) (2+)
1323.57178	1251.4
1324.32178	80.4
1327.10083	112.9
1330.77393	219.6
1331.41943	150.9
1332.68555	158.9
1334.77673	79.2
1336.61743	27.3
1337.82617	180.0
1341.32861	61.8
1344.54822	124.4
1346.69470	407.7
1347.54822	141.8
1348.39075	142.0
1349.06165	51.1
1350.28345	26.1
1350.90967	33.7
1352.10474	107.3
1353.35706	763.2
1354.13416	128.0
1355.81531	293.4
1356.70691	64.0
1361.97913	1698.9	b (23) (2+)-H2O, y (23) (2+)-H2O
1362.89099	2883.2	y (23) (2+)-NH3, b (23) (2+)-NH3
1363.86304	203.0
1364.80908	41.2
1366.62537	44.7
1368.82971	456.2
1369.56873	173.4
1371.20056	16038.5	b (23) (2+), y (23) (2+)
1372.15344	5823.8
1373.21057	273.0
1375.53174	22.5
1376.53918	25.2
1377.74792	1939.0	y (24) (2+)-NH3-P, b (24) (2+)-H2O-P, b (24) (2+)-NH3-P, y (24) (2+)-H2O-P
1378.60156	954.7
1379.34265	7.2
1380.35754	14.4
1384.71985	51.5
1386.63928	2656.4	b (13) (1+)-H2O, y (24) (2+)-P, b (24) (2+)-P
1387.50256	1283.3
1388.16760	900.8
1389.04089	80.5
1391.86389	69.3
1393.13977	407.5
1393.93396	79.8
1395.58801	126.6
1397.86047	44.2
1400.34998	27.3
1401.13843	119.8
1402.57532	88.9
1404.46362	429.8
1405.30261	19.8
1406.21716	60.9
1408.55298	155.3
1409.43591	30.9
1411.25952	82.5
1412.43445	88.0
1413.57556	82.7
1417.68018	446.1
1418.41638	1063.2
1419.18372	47.0
1421.00696	13.2
1422.02087	61.2
1426.47046	2697.2
1427.27979	4674.3	y (24) (2+)-NH3, b (24) (2+)-NH3, y (25) (2+)-NH3-P, b (24) (2+)-H2O, y (24) (2+)-H2O, y (25) (2+)-H2O-P
1428.15979	253.0
1428.82556	34.0
1430.65735	39.6
1433.04504	741.9
1433.86096	35.1
1434.68152	248.3
1436.06689	5414.6	y (25) (2+)-P, b (24) (2+), y (24) (2+)
1437.12427	2789.5
1439.76343	35.7
1443.64758	86.6
1448.36182	52.7
1450.59033	66.4
1451.38025	99.8
1454.46387	125.7
1461.89636	82.5
1463.39197	24.8
1465.53308	17.7
1466.93616	109.8
1467.82825	162.6
1469.02307	99.7
1470.24524	97.7
1473.21472	28.7
1474.95068	109.2
1476.72375	873.5
1477.48669	87.7
1483.20520	199.8
1483.81799	457.6
1485.22913	4693.1	y (26) (2+)-H2O-P, y (25) (2+), y (26) (2+)-NH3-P
1486.00574	2507.5
1486.62976	602.9
1487.23303	113.2
1487.95715	70.4
1489.32227	193.8
1490.15503	9.5
1491.38000	388.3
1492.04089	81.3
1493.86157	1371.0	y (26) (2+)-P
1494.67920	168.3
1496.72229	61.4
1498.56152	16.0
1499.84338	353.8
1504.94446	93.6
1505.61438	75.3
1506.71863	27.6
1509.20422	41.7
1513.56458	263.7
1514.74634	36.0
1516.17334	83.7
1522.04785	2268.7	y (13) (1+), y (27) (2+)-P
1522.87073	2021.6
1523.63672	1247.8
1525.12891	240.4
1525.73547	32.3
1530.48218	152.9
1533.06677	111.9
1533.69604	314.1
1534.70935	128.4
1535.35510	86.3
1537.34241	35.7
1538.01709	53.9
1538.98547	288.2
1540.03650	534.4
1541.78137	92.4
1542.68945	1785.7	y (26) (2+), b (27) (2+)-P
1543.74158	1068.3
1546.78406	295.0
1548.04578	274.8
1548.75000	216.1
1550.65991	10.7
1552.49365	191.3
1555.50598	195.3
1556.61829	102.9
1557.44690	125.7
1562.13000	793.2
1562.91589	682.8
1563.68738	197.3
1564.56360	440.1
1565.59790	259.9
1566.93616	88.5
1568.04346	70.4
1569.37842	110.8
1570.92297	1691.1
1571.70532	4060.4	y (27) (2+), b (28) (2+)-P
1572.64661	2914.5	y (28) (2+)-P, y (14) (1+)-H2O-P
1573.43567	831.5
1574.13892	700.3
1575.15710	170.2
1579.39819	30.2
1580.94189	75.7
1582.05310	321.1
1583.13000	943.5	b (27) (2+)-H2O, b (27) (2+)-NH3
1583.93091	21.7
1585.03040	149.1
1590.38574	28.5
1591.83972	196.0
1592.50500	321.1
1593.94202	42.9
1595.10095	152.7
1595.94275	108.2
1597.31799	77.8
1598.14185	37.1
1601.19666	123.6
1602.40991	102.0
1605.77893	37.0
1609.52942	64.8
1612.39319	429.0
1613.23547	659.2
1616.61853	48.9
1619.42578	245.5
1620.43335	1185.2	y (29) (2+)-NH3-P, b (28) (2+), b (15) (1+), b (29) (2+)-NH3-P, b (29) (2+)-H2O-P, y (29) (2+)-H2O-P
1621.78284	4014.3	y (28) (2+)
1622.69922	2895.1
1623.45203	44.7
1624.16919	24.0
1625.68860	27.4
1627.08862	187.7
1629.18616	1406.0	y (29) (2+)-P, b (29) (2+)-P
1630.10388	414.5
1632.30554	62.4
1639.69702	75.5
1643.56970	21.6
1651.16125	114.5
1652.55408	90.4
1659.71790	531.3
1660.59363	938.3
1661.26953	30.6
1666.42163	69.2
1667.96814	166.4
1668.66431	2359.8	b (29) (2+)-H2O
1669.57056	5489.7	b (29) (2+)-NH3, y (29) (2+)-H2O, y (29) (2+)-NH3
1671.02124	98.4
1671.85144	116.3
1674.94421	40.6
1676.47778	54.6
1677.79602	2760.0	y (29) (2+), b (29) (2+)
1678.62622	1334.6
1679.49084	237.0
1680.79724	48.8
1686.08081	21.6
1688.47498	58.4
1689.53113	49.9
1690.43384	97.1
1692.18860	98.7
1694.64026	75.1
1699.64270	13.2
1701.56079	57.9
1703.76184	85.0
1704.88159	102.8
1705.52917	17.7
1709.92566	219.2
1711.64001	40.4
1721.69202	217.3
1722.35229	32.1
1723.28833	25.2
1725.15649	35.8
1727.67175	116.9
1728.66760	168.4
1734.19177	215.4
1735.46277	370.3
1736.36707	79.0
1742.89514	424.5
1743.93201	291.0
1744.72083	236.7
1747.39758	37.6
1754.75720	29.7
1756.71814	71.7
1777.16687	10.8
1780.62964	22.4
1782.27551	13.2
1787.28064	31.0
1788.15198	142.5
1790.10999	80.8
1792.91235	9.6
1795.78503	57.4
1806.55286	251.8
1807.78088	38.1
1808.64319	59.3
1825.39539	73.1
1826.71960	21.4
1832.63464	126.8
1833.35669	37.8
1835.78162	26.1
1849.64832	21.3
1850.73157	17.7
1851.59143	80.7
1852.77173	130.7
1853.57654	37.5
1863.83582	100.4
1864.49158	59.4
1865.96655	30.8
1868.00989	28.4
1877.54663	9.6
1881.62878	76.3
1882.65417	47.0
1883.77429	130.3
1899.62134	239.5
1901.79578	50.8
1915.33118	114.9
1926.16382	294.7
1927.08118	103.3
1928.37781	118.2
1932.01477	51.4
1934.21887	112.4
1939.68762	13.3
1943.51978	120.9
1944.89050	144.0
1945.71667	89.6
1950.30579	18.8
1951.00891	10.8
1951.63220	19.1
1952.36316	33.4
1955.88586	96.9
1962.70618	214.5
1963.46448	151.0
1975.07153	19.5
1979.84363	139.9
1980.87183	268.7
1984.61646	35.7
1991.66528	68.1
1992.82239	40.9
1995.64270	104.1
1997.17126	15.6
