# Supplementary material for: Phosphoproteomic Analysis of Platelets Activated by Pro-Thrombotic Oxidized Phospholipids and Thrombin
Source: PLoS One. 2014 Jan 6;9(1):e84488. doi: 10.1371/journal.pone.0084488 (PMC3882224; doi:10.1371/journal.pone.0084488)
Supplement: Annotated Spectra S2 — (ZIP) [file pone.0084488.s005.zip › EFITGDVEPTDAESEWHSENEEEEKLAGDMK_-14_2_139056.txt]

m/z	i	matches
340.24548	106.5
343.79300	86.1
345.26059	81.1
353.86371	175.4
358.12955	17.5
361.53308	30.7
369.41010	88.6
372.23380	74.2
376.84857	96.5
378.40192	162.3
380.38885	17.4
381.18472	97.9
387.66791	19.7
390.28705	126.2
396.53287	35.1
400.08350	30.7
402.26373	145.4
405.12759	39.4
413.46994	65.7
414.29047	167.9
416.19928	51.9
419.25677	35.1
422.92273	39.5
424.92459	41.7
429.10147	24.1
434.28278	36.6
438.64813	85.5
440.48077	21.9
442.54959	94.5
445.53021	87.0
447.34402	112.2
450.11182	286.5
452.43988	82.6
455.13974	487.9
457.36212	112.2
458.47656	61.4
461.19977	45.4
462.82864	34.8
466.27905	56.3
467.49554	30.4
468.20157	45.4
471.45917	76.3
473.06860	1000.4
474.21640	402.9
481.35388	139.8
484.09686	54.8
485.20850	340.6
486.15402	97.8
489.27490	370.1
490.39368	68.0
491.36990	120.0
492.12415	93.5
494.00427	19.7
496.29956	151.5
498.41968	26.3
501.11346	74.0
502.24567	712.0
503.40710	201.6
510.58984	234.8
511.96371	278.7
513.10736	272.9
514.28918	469.7
515.27301	69.6
516.28284	251.1
517.29004	47.4
518.93518	139.2
520.41614	239.7
521.32629	524.4
522.24921	75.0
523.47858	61.4
524.64191	21.9
529.60034	174.3
530.32336	326.3
532.34302	126.2
533.45837	29.9
539.30212	46.0
548.23254	156.3
551.52661	100.3
553.44617	67.4
555.32544	42.0
561.66431	64.0
567.47852	202.2
570.18506	150.0
575.71112	296.5
576.39990	47.9
578.40228	43.9
583.06567	112.9
586.16736	267.5
590.29980	118.2
594.44086	56.4
598.26318	106.9
600.31604	41.4
601.44189	114.0
609.38000	45.9
610.32349	48.6
615.20642	482.8
616.12671	78.2
617.13116	372.8
618.22699	91.3
625.05884	61.4
626.43823	67.3
627.51416	223.4
628.34863	232.1
629.39795	71.6
631.33582	261.0
632.54492	75.9
633.21240	179.4
634.55780	571.6
635.31311	185.3
641.26123	35.1
643.35651	53.0
645.09167	2552.1	b (6) (1+)-H2O
646.30261	792.9
647.20959	106.8
649.28271	142.5
650.29492	26.2
656.69153	115.3
657.56647	64.0
661.10034	141.4
663.41986	128.3
677.44733	190.4
679.83191	220.2
686.54633	83.2
688.17719	41.7
696.88214	686.1
697.67700	488.1
698.29321	215.5
699.25299	255.8
700.09180	48.3
701.07971	60.0
702.38330	217.9
704.24023	66.2
705.02539	38.8
706.86194	39.5
712.45563	60.6
716.04712	344.8
717.48376	91.7
718.48798	119.6
719.25360	57.0
726.31628	181.8
728.62524	50.3
731.08606	191.1
733.40057	52.7
734.39636	195.4
735.54956	141.7
738.65564	55.3
740.30811	127.2
743.71594	534.1
744.42889	1458.5	b (7) (1+)-H2O, y (7) (1+)-H2O
745.28540	538.2
746.20508	121.3
752.60193	173.0
757.37207	183.4
760.38861	163.0
762.33032	2591.1	b (7) (1+), y (7) (1+)
763.33936	547.5
764.18842	161.5
766.32001	75.0
767.35693	87.2
772.59375	79.0
774.28040	67.1
777.00391	52.7
779.18915	176.6
779.89899	155.9
787.93872	403.4
794.26520	72.4
795.11951	125.2
796.35168	241.9
798.63733	24.1
800.42633	109.7
807.26727	249.5
814.69781	28.5
815.37024	30.0
817.49658	142.0
827.36798	219.5
828.33838	81.2
841.39856	109.1
845.04675	786.2
846.08411	420.1
847.16846	192.7
849.13477	46.0
852.58228	100.0
854.41785	92.3
855.04980	103.2
856.03247	166.8
858.72815	269.8
860.69116	62.9
863.43091	168.4
864.49109	1738.7	y (15) (2+)-P
865.37427	527.3
866.25281	139.9
868.28674	88.2
873.25964	1755.3	b (8) (1+)-H2O, y (8) (1+)-H2O
874.17419	1684.6	y (8) (1+)-NH3
874.84692	81.5
875.49170	248.1
876.79956	396.9
878.94324	128.9
886.46863	24.0
887.39001	227.9
891.31409	2579.5	b (8) (1+), y (8) (1+)
892.29810	1532.8
893.34058	483.0
894.83777	161.1
895.52588	91.5
905.06921	154.2
913.47949	195.9
914.98608	802.3
916.00586	276.2
916.70911	214.2
917.88928	126.4
918.55981	30.8
920.92554	48.3
926.11023	206.3
927.64136	67.9
928.26538	199.2
941.09167	284.6
943.78162	135.2
948.41602	225.1
950.33398	61.6
951.55432	265.2
953.14038	75.0
955.43176	165.8
956.39343	134.7
957.44629	588.4
958.39990	679.3
959.21484	221.7
962.12488	160.5
963.24255	368.4
967.35034	148.4
968.54126	55.3
971.59460	170.6
976.48120	170.3
977.29272	117.7
981.46448	156.2
983.64050	103.3
984.75769	238.6
985.53955	161.7
986.29724	111.3
990.18347	773.4
991.11084	1382.7	y (25) (3+), y (26) (3+)-NH3-P
993.13696	47.7
993.89807	58.0
994.52527	71.6
995.81482	403.3
996.56958	213.7
997.57849	735.6
1001.45044	102.4
1003.05371	151.4
1003.72803	207.0
1006.63647	3823.9	b (18) (2+)-P, y (16) (2+)
1007.67786	1292.9
1013.29541	869.8
1015.24109	1002.0
1016.43567	107.0
1017.50439	779.2
1018.33521	831.8
1020.40881	590.6
1021.40454	866.3
1022.07910	372.0
1023.29395	275.6
1027.18079	270.9
1028.01758	80.3
1029.61646	443.3
1032.39331	112.0
1034.35156	473.2
1036.88928	303.0
1038.19165	169.8
1039.56519	119.0
1040.89282	57.2
1042.65234	293.0
1043.36304	47.9
1047.98438	1531.4	b (28) (3+)-P, y (27) (3+)
1048.77539	1739.3	y (28) (3+)-P
1049.75391	1665.6
1051.24048	490.7
1052.01831	361.7
1052.89404	316.0
1054.22290	88.3
1055.87524	179.2
1056.94702	407.5
1061.87964	352.3
1062.90259	565.4
1064.75720	39.5
1065.83545	1860.1	y (18) (2+)-P
1066.59595	512.2
1067.25330	321.0
1070.91187	529.5
1071.98315	273.0
1072.72559	138.2
1073.35791	67.5
1074.43091	240.8
1075.89233	1208.0
1076.72607	37.0
1077.82471	441.7
1078.59155	50.5
1080.48438	107.5
1081.42944	3122.4	y (29) (3+)-NH3-P
1082.12500	3266.8	y (28) (3+)
1082.76367	811.8
1083.66150	796.8
1084.93872	289.0
1085.90063	64.6
1086.74438	1742.5	b (29) (3+)-P, y (29) (3+)-P
1087.46252	848.5
1088.20520	284.9
1089.26538	474.2
1090.24072	209.4
1090.86963	64.2
1094.03967	196.0
1094.72217	438.0
1096.15552	215.6
1097.75549	838.8
1098.61304	201.9
1099.50232	808.4
1100.61194	26.3
1101.74133	1128.5
1102.77075	104.9
1105.32373	4181.9	y (18) (2+)-H2O, y (18) (2+)-NH3
1106.66785	590.6
1107.96118	111.8
1111.60022	76.2
1113.37451	1250.2	y (29) (3+)-NH3, b (29) (3+)-NH3, y (29) (3+)-H2O, b (29) (3+)-H2O
1114.42505	4563.0	y (18) (2+)
1115.25745	2796.7
1116.16260	340.1
1118.35132	69.6
1119.50220	3513.8	b (29) (3+), b (20) (2+)-H2O-P, y (29) (3+), b (20) (2+)-NH3-P
1120.32373	673.5
1121.37793	518.9
1122.45410	36.6
1123.42822	308.3
1124.21265	102.9
1126.08752	139.0
1128.21240	211.8
1130.20056	413.3
1130.89404	634.7
1132.68274	260.0
1134.29297	163.0
1135.55615	175.7
1144.49268	481.8
1145.23340	118.4
1147.26074	254.7
1148.85840	350.4
1149.60620	42.4
1150.53198	209.0
1151.66748	274.4
1152.82227	637.8
1153.49951	297.6
1154.48413	262.9
1155.18311	137.5
1156.56421	932.5
1157.19385	448.0
1158.31421	655.3
1159.75073	483.6
1161.18018	1666.7
1162.05798	1194.8
1163.32751	1220.6
1165.78015	4779.0	y (20) (2+)-P
1166.87585	5937.5	[M+3H] (3+)-NH3-H2O-P
1167.82385	1765.2	y (30) (3+), b (20) (2+)-H2O
1168.95142	925.0
1170.08459	765.6
1170.97876	803.0
1172.79590	24812.0	[M+3H] (3+)-NH3-P, [M+3H] (3+)-H2O-P
1173.46948	12894.3
1174.46765	1842.7
1175.34375	696.1
1176.04810	118.1
1176.95142	120.1
1178.57495	11347.3	[M+3H] (3+)-P
1179.38794	16709.2	y (19) (2+)
1181.21094	1283.2
1182.18726	430.2
1183.47681	773.1
1184.46533	709.5
1185.37793	117.9
1188.55493	361.3
1189.38745	539.7
1190.64282	400.9
1191.74451	254.2
1192.35938	291.4
1193.45874	1562.6	b (21) (2+)-P
1194.23926	1221.5
1194.94043	194.9
1198.18262	115.7
1199.26489	741.1
1201.09351	186.8
1202.12463	233.1
1214.97632	321.9
1222.99268	172.6
1224.04272	797.9
1224.67383	17.7
1225.52539	163.9
1226.27112	148.6
1230.04199	57.0
1230.67065	109.8
1232.82666	1268.2	b (21) (2+)-NH3, b (21) (2+)-H2O
1233.60950	1249.9
1234.30762	94.9
1239.09998	131.2
1239.89587	505.7
1241.67407	35.1
1243.55688	88.7
1246.38611	45.8
1247.21082	109.5
1249.23938	639.7
1249.99817	260.6
1251.37939	121.0
1254.22534	68.1
1255.03418	67.4
1255.80139	106.5
1257.31860	729.9
1258.15259	198.4
1259.04529	39.4
1260.32776	602.3
1263.37793	460.9
1264.85071	168.5
1268.08643	74.6
1272.26611	1132.5
1273.24500	866.3
1274.40930	231.2
1275.13257	91.3
1277.43262	293.9
1279.04858	312.9
1280.01172	113.6
1280.64441	36.4
1282.59021	35.1
1285.56897	46.3
1288.22363	256.0
1288.99548	1259.4
1289.77661	647.9
1294.11755	210.9
1297.25244	939.5
1297.91809	522.8
1298.52649	539.4
1302.35999	126.5
1304.01172	252.6
1304.84814	347.2
1307.13135	122.0
1308.69727	203.1
1311.66504	217.8
1312.94556	1003.0
1313.77734	1156.8
1314.39465	1100.4
1315.10571	629.4
1317.84888	189.0
1319.68750	245.7
1322.28333	11247.0	b (23) (2+)-P, y (22) (2+), y (23) (2+)-P
1323.20459	7590.2
1324.33655	553.1
1325.19946	89.3
1329.41455	28.5
1331.32886	834.4
1332.10852	400.3
1334.43469	76.2
1337.52759	469.0
1338.33496	114.2
1339.91919	150.0
1340.57971	255.5
1344.72205	501.8
1347.05310	307.5
1348.01660	362.0
1349.42932	529.2
1353.63782	933.0
1354.80469	420.9
1356.65906	21.9
1357.93835	17.6
1359.01843	124.8
1360.48889	53.3
1362.22168	3881.0	b (23) (2+)-NH3, b (23) (2+)-H2O, y (23) (2+)-H2O
1363.31946	4306.6	y (23) (2+)-NH3
1364.88196	208.8
1365.71753	195.8
1368.77612	649.7
1369.79773	339.4
1371.23792	21610.8	y (23) (2+), b (23) (2+)
1372.17761	12007.7
1373.06091	455.1
1373.85596	43.2
1375.40393	445.6
1376.96521	265.2
1377.98706	6119.2	y (24) (2+)-NH3-P, b (24) (2+)-H2O-P, b (24) (2+)-NH3-P, y (24) (2+)-H2O-P
1379.21375	802.2
1380.11267	257.6
1382.08276	130.3
1383.28406	76.2
1383.99231	121.6
1384.68835	319.5
1385.28882	91.4
1386.88916	3823.1	b (24) (2+)-P, b (13) (1+)-H2O, y (24) (2+)-P
1387.61304	1985.9
1388.35022	1004.7
1389.87561	78.8
1392.60803	316.2
1393.86682	192.6
1394.71216	19.7
1395.42224	122.2
1396.88562	697.8
1397.84216	582.0
1399.25220	41.7
1400.78589	126.7
1402.18481	230.2
1403.64929	456.2
1404.57654	857.2
1405.48889	328.5
1406.88245	137.8
1408.65173	216.1
1409.33484	288.9
1417.82312	1012.0
1418.87109	1173.3
1421.43225	439.2
1422.48413	151.6
1423.49426	32.8
1426.60010	5200.1	y (24) (2+)-H2O, b (24) (2+)-H2O
1427.37463	9360.7	y (25) (2+)-NH3-P, y (24) (2+)-NH3, y (25) (2+)-H2O-P, b (24) (2+)-NH3
1428.01965	1256.0
1428.62512	304.5
1432.90784	273.5
1433.59814	442.4
1434.68323	690.8
1435.93713	5143.1	b (24) (2+), y (24) (2+)
1436.74182	6183.6	y (25) (2+)-P
1437.61401	1274.0
1440.75281	79.0
1445.29370	154.1
1446.98413	157.4
1450.79907	388.1
1451.64050	115.0
1458.28088	138.0
1460.60242	286.6
1461.27478	103.3
1464.62561	331.8
1466.24084	139.0
1467.89087	185.1
1470.34412	94.0
1471.53589	870.8
1476.36829	1473.6	y (25) (2+)-NH3, y (25) (2+)-H2O
1477.45703	713.2
1480.48804	41.7
1483.11414	1513.7
1484.49353	1548.8
1485.34900	8567.8	y (26) (2+)-NH3-P, y (25) (2+), y (26) (2+)-H2O-P
1486.27039	5572.0
1487.00647	31.1
1489.26807	247.0
1490.96838	1320.3	b (25) (2+)-H2O, b (25) (2+)-NH3, b (14) (1+)
1491.79602	166.6
1494.25012	2334.1	y (26) (2+)-P
1495.01050	599.9
1495.61780	79.6
1498.28528	495.2
1499.49255	513.2
1501.88855	20.0
1502.58557	102.5
1503.55432	78.7
1504.42834	342.1
1506.84094	240.6
1507.96924	106.6
1512.43091	427.5
1513.96741	668.8
1514.68066	39.8
1516.68677	608.9
1517.96155	233.1
1522.26282	3705.2	y (27) (2+)-P, y (13) (1+)
1523.28845	3400.3
1524.03711	1682.7
1528.42175	210.0
1531.06116	260.7
1531.74805	76.7
1534.26611	1204.7
1535.08142	196.5
1536.48596	57.4
1539.37109	153.7
1540.27100	368.2
1541.67810	19.8
1542.76306	1561.9	y (26) (2+), b (27) (2+)-P
1543.57788	1471.9
1544.20447	438.9
1545.18469	36.8
1546.68689	837.9
1547.71167	1295.8	b (26) (2+)-H2O, b (26) (2+)-NH3
1548.71594	1658.5
1549.66077	158.2
1550.82397	139.2
1551.75452	52.6
1552.49744	46.1
1555.09851	295.2
1556.18542	789.8
1556.82288	93.0
1557.43176	78.6
1558.46069	240.3
1560.75769	35.1
1562.58459	697.5
1563.45044	812.9
1564.27356	143.0
1565.23535	294.3
1567.54285	250.7
1569.34558	380.3
1571.25232	6256.3	b (28) (2+)-P, y (27) (2+)
1572.26489	6886.3	y (28) (2+)-P, y (14) (1+)-H2O-P
1573.40417	5368.2	y (14) (1+)-NH3-P
1574.30652	1384.0
1575.73267	75.3
1578.26172	263.8
1578.87744	45.1
1582.74695	90.0
1583.73401	318.3
1584.88171	203.1
1586.28723	219.6
1587.86084	32.9
1589.84192	120.2
1591.54871	326.9
1592.20691	1345.9	b (27) (2+)
1593.21252	682.7
1593.84717	55.0
1594.78247	285.7
1595.41162	213.9
1596.16541	201.9
1599.85632	45.7
1601.39587	214.0
1602.44666	432.9
1604.10266	276.3
1605.72693	319.7
1609.16003	274.8
1611.85754	414.8
1612.63025	518.2
1613.73828	1242.9	y (28) (2+)-NH3
1614.60486	788.9
1618.04163	194.2
1620.11597	4347.3	b (28) (2+), b (29) (2+)-H2O-P, b (15) (1+), b (29) (2+)-NH3-P, y (29) (2+)-NH3-P, y (29) (2+)-H2O-P
1621.68323	7000.0	y (28) (2+)
1622.73303	6811.6
1623.87512	129.2
1624.65393	149.6
1628.79651	1746.7	b (29) (2+)-P
1629.66052	1778.7	y (29) (2+)-P
1630.32727	657.6
1631.86731	142.4
1634.62854	196.7
1638.57410	59.7
1641.41724	21.9
1648.39441	77.1
1651.45105	544.3
1657.05664	264.9
1657.66724	527.8
1658.96484	62.9
1660.25183	2331.0
1661.05566	768.6
1661.65735	418.4
1666.91846	175.0
1668.95435	9956.4	y (29) (2+)-H2O, b (29) (2+)-NH3, b (29) (2+)-H2O, y (29) (2+)-NH3
1669.84656	9027.1
1671.17273	584.6
1672.00012	87.1
1673.06238	163.7
1677.60925	1767.0	b (29) (2+)
1678.53320	5049.8	y (29) (2+)
1679.23840	337.1
1680.40295	80.9
1682.46948	89.2
1688.40955	192.5
1689.70691	179.6
1690.66174	145.3
1692.59192	140.3
1693.39380	140.0
1694.45129	84.6
1698.35901	87.5
1700.87415	115.3
1701.87756	104.5
1703.47339	213.4
1706.37280	200.1
1707.36548	129.1
1708.10486	63.3
1715.52258	208.2
1718.31079	144.6
1721.44751	210.5
1722.81238	221.9
1728.20532	305.7
1729.38403	100.0
1733.51550	22.0
1734.31750	879.7
1735.31628	788.6
1736.30103	37.2
1738.66577	109.0
1742.74243	563.5
1743.58704	1049.6
1744.54114	401.8
1745.36450	160.3
1752.67029	324.5
1753.89221	189.5
1755.72107	37.4
1780.95044	30.7
1788.34656	67.5
1789.70935	59.1
1790.77112	186.7
1791.91589	46.1
1792.82507	272.8
1793.92786	46.7
1797.49939	144.2
1806.53442	311.6
1807.30457	120.0
1816.27478	136.1
1821.81384	37.3
1825.87390	70.0
1826.51587	91.4
1834.71350	171.4
1847.69153	191.2
1850.30798	130.9
1851.82153	146.5
1852.82922	24.1
1853.98132	48.1
1861.16577	214.0
1864.88989	283.6
1865.66833	30.7
1872.97327	91.8
1875.09644	83.1
1875.85999	172.7
1881.38684	288.5
1884.15613	106.2
1886.04663	97.4
1891.25122	102.4
1896.93347	107.3
1900.34607	226.4
1906.22424	105.7
1913.90198	158.4
1914.87378	65.5
1919.94165	74.3
1921.05359	147.2
1925.90784	291.0
1926.60217	221.2
1928.12329	28.5
1928.94897	39.5
1935.96960	137.3
1943.95276	100.4
1945.01306	94.1
1946.87024	21.9
1949.01587	116.2
1951.85754	120.6
1953.04626	187.4
1960.08472	48.2
1961.25769	236.5
1963.00464	74.2
1965.32788	109.7
1965.97290	110.4
1969.19666	74.1
1977.80505	36.5
1979.11646	224.4
1980.11829	238.9
1982.25159	46.0
1989.07874	59.2
1994.86987	259.7
