# Supplementary material for: Phosphoproteomic Analysis of Platelets Activated by Pro-Thrombotic Oxidized Phospholipids and Thrombin
Source: PLoS One. 2014 Jan 6;9(1):e84488. doi: 10.1371/journal.pone.0084488 (PMC3882224; doi:10.1371/journal.pone.0084488)
Supplement: Annotated Spectra S2 — (ZIP) [file pone.0084488.s005.zip › EFITGDVEPTDAESEWHSENEEEEKLAGDMK_-16_2_120078.txt]

m/z	i	matches
343.88309	133.3
354.98224	67.9
357.40247	133.7
362.08725	41.3
364.93359	63.0
372.01575	487.1
372.86166	72.5
375.05667	65.3
382.86862	77.7
384.90527	273.4
387.02319	132.7
390.35995	270.2
391.15250	93.6
393.31384	42.3
401.37289	116.8
418.14871	132.3
419.36200	48.6
420.32184	63.2
424.94342	49.8
432.32745	29.3
435.20221	28.2
436.34143	48.6
439.25229	292.5
441.21823	51.0
442.23578	57.7
444.32178	20.4
445.19208	152.5
446.30719	111.9
448.08783	41.3
450.28311	421.9
451.40295	48.2
455.32706	665.8
456.24500	133.0
457.49557	47.8
458.24753	70.4
460.95441	61.6
465.39368	72.0
467.39130	144.6
473.20065	839.1
474.37799	78.2
477.31030	74.9
480.46747	122.1
484.15466	138.4
485.95462	329.0
486.72009	189.8
488.51520	116.0
489.44351	80.9
491.22830	204.9
494.26031	103.8
497.97559	301.2
498.98041	40.3
502.16162	852.5
503.22882	58.9
511.34473	127.7
512.17181	249.3
512.92371	114.9
514.37878	518.6
516.28491	40.1
516.96448	69.0
521.69757	649.0
522.35632	104.7
525.66498	152.0
529.97241	445.7
530.60693	78.7
531.64667	29.6
534.08612	73.8
535.25208	83.2
540.26099	112.4
543.33972	82.1
544.12793	28.7
548.21997	173.3
550.11206	66.5
554.28381	29.5
559.50897	91.8
562.35529	155.3
566.82056	218.2
573.24182	139.0
574.40521	171.8
575.42993	231.9
579.61279	179.2
580.80432	98.8
581.75787	24.7
582.58398	48.2
583.25854	89.4
586.99219	432.2
590.35718	195.1
591.19226	24.7
594.39917	53.0
595.41309	106.8
596.33057	134.4
597.01587	151.3
598.37268	47.3
599.10876	24.7
601.45715	48.6
602.58093	87.7
605.65955	50.6
613.17212	331.8
615.05450	353.0
617.69690	73.7
618.39581	48.8
621.22083	73.5
625.28156	153.7
626.46545	178.3
628.34290	370.3
631.15674	272.8
632.15112	60.6
633.35242	315.9
634.41565	644.6
635.62231	179.9
636.35266	59.0
640.23688	126.0
645.08441	3133.2	b (6) (1+)-H2O
646.20459	582.0
649.26208	296.3
658.71265	36.5
661.00073	91.8
663.11523	439.7
664.17731	31.9
680.73724	41.1
687.41083	24.7
688.70752	159.5
693.49689	33.9
695.03479	61.8
697.42371	673.7
698.26123	107.6
699.60925	352.0
705.66626	109.3
715.74780	323.7
716.53760	169.0
717.17902	158.4
722.17896	147.1
726.31909	276.7
730.37775	62.9
732.35498	126.6
733.88745	628.6
740.09869	51.0
742.34619	195.0
744.26013	2178.8	y (7) (1+)-H2O, b (7) (1+)-H2O
745.27087	441.3
746.15234	208.2
749.56525	101.7
751.28583	19.9
758.12097	130.9
760.27600	29.5
761.61615	656.1
762.56396	1030.7
763.50476	325.5
764.39282	260.6
772.53101	207.4
775.77765	124.6
778.53430	403.3
787.62921	241.8
790.42053	83.8
791.42883	58.2
796.61743	710.3
797.49939	201.6
801.16235	258.0
804.48395	113.8
805.81653	200.1
809.52539	29.5
811.08685	113.0
812.29279	405.4
815.28583	259.5
816.09033	324.2
819.40424	88.2
822.23059	40.0
824.32306	165.7
826.38721	46.2
827.57684	161.0
837.94214	240.9
838.86157	109.8
841.63635	22.2
843.76904	293.8
845.09070	1123.5
846.04370	575.2
847.46960	22.2
848.17517	180.8
850.41626	75.1
854.00916	77.4
855.47241	252.0
856.63574	290.7
863.12158	343.3
863.72327	36.7
864.75586	844.6
865.94214	45.0
872.65454	415.9
873.26306	1723.6	y (8) (1+)-H2O, b (8) (1+)-H2O
874.30969	1161.7
875.69958	133.7
880.36975	31.8
881.93140	27.1
884.69580	31.9
891.26306	2873.3	y (8) (1+), b (8) (1+)
892.41382	1084.8
893.30481	165.8
893.97461	161.2
896.78406	59.3
905.90479	410.6
911.76990	92.9
913.53857	543.8
914.55579	743.9
915.32263	498.7
917.49133	34.4
919.89465	229.9
924.94800	445.6
927.20068	249.4
928.20654	673.2
932.18359	59.8
935.70984	22.2
940.05176	197.2
944.39795	116.2
949.37793	571.8
950.16919	342.8
951.49316	302.9
957.48877	414.3
958.11536	967.8
966.74414	409.8
967.38586	79.6
969.22607	405.2
974.48132	43.6
976.03101	162.3
976.89514	103.9
978.59729	355.3
981.12720	441.4
982.78149	184.1
983.61743	322.9
984.60583	293.1
986.48547	177.9
989.10925	234.6
990.45935	457.7
991.09009	620.4
992.68481	102.0
997.97559	537.9
999.70081	172.1
1001.45508	78.4
1002.63098	150.9
1003.78540	291.8
1004.81592	55.6
1005.48132	243.2
1006.49524	2643.3	y (16) (2+), b (18) (2+)-P
1007.29626	595.7
1008.15527	152.6
1011.02002	296.6
1013.51904	37.8
1015.29785	825.6
1016.16187	310.3
1017.42358	65.4
1019.53235	204.1
1020.48962	1155.7
1021.38062	303.3
1022.23535	38.8
1023.36670	174.4
1027.63745	698.9
1028.91943	457.3
1032.09082	229.3
1038.88049	167.2
1039.67554	390.4
1043.32092	704.0
1044.39355	292.4
1048.14990	3537.9	b (28) (3+)-P, y (28) (3+)-P, y (27) (3+)
1049.36377	3061.7
1050.12952	218.1
1050.93005	297.6
1051.63220	160.1
1053.42078	275.3
1054.22461	428.4
1054.84668	26.4
1055.47986	119.6
1062.28589	1010.4
1064.27808	221.0
1065.74902	1405.9
1066.63635	747.1
1067.65674	116.8
1068.32007	112.0
1069.16443	160.0
1070.93579	954.2
1072.17212	278.6
1073.02710	203.2
1075.32605	616.4
1076.59277	1488.8
1078.59973	66.5
1079.50720	107.3
1081.54834	4742.1	y (28) (3+), y (29) (3+)-NH3-P
1082.35205	1193.6
1083.12891	934.4
1084.13171	193.2
1085.01306	265.6
1086.14795	150.1
1086.87354	1092.3
1087.79541	324.8
1088.62744	198.0
1089.81299	205.7
1090.57751	78.9
1092.31372	82.4
1093.51111	87.0
1094.23413	305.7
1095.82422	371.2
1097.34058	355.6
1098.29297	372.1
1099.43433	831.1
1101.87134	422.2
1105.21558	6843.4	y (18) (2+)-H2O, y (18) (2+)-NH3
1105.93860	347.1
1107.26050	535.7
1108.34021	363.0
1109.11096	29.5
1111.08911	55.8
1111.89624	127.4
1113.36621	3087.0	b (29) (3+)-H2O, y (29) (3+)-NH3, y (29) (3+)-H2O, b (29) (3+)-NH3
1114.63916	3639.1	y (18) (2+)
1115.70093	1968.8
1116.52563	107.1
1118.12207	116.9
1119.57092	6240.3	b (20) (2+)-H2O-P, y (29) (3+), b (29) (3+), b (20) (2+)-NH3-P
1120.50720	900.7
1121.42456	164.7
1122.10144	161.0
1122.84863	17.5
1125.40820	186.2
1126.73914	344.8
1128.37817	375.9
1129.98511	40.0
1130.59692	174.4
1131.58167	218.0
1132.36096	121.7
1132.97485	435.1
1133.59790	148.2
1135.27734	250.7
1136.22900	121.6
1138.40625	424.4
1139.20630	176.8
1139.97546	28.8
1140.97595	39.3
1142.51465	131.3
1146.16663	95.5
1148.29578	160.6
1149.31836	545.9
1150.56726	230.0
1151.89038	920.7
1152.56982	325.8
1153.26563	545.7
1156.17358	1187.1
1157.12830	710.0
1158.39868	122.1
1159.66028	3007.9
1160.83069	2945.4
1161.80627	825.4
1162.52954	846.6
1163.96875	803.8
1165.66064	4590.5	y (20) (2+)-P
1166.75964	7482.9	[M+3H] (3+)-NH3-H2O-P
1167.62231	4082.0	y (30) (3+)
1168.93701	1958.9	b (20) (2+)-NH3, b (20) (2+)-H2O
1169.81519	863.9
1170.58252	936.9
1171.41150	662.6
1172.63684	19909.8	[M+3H] (3+)-H2O-P
1173.43921	19956.1	[M+3H] (3+)-NH3-P
1174.57446	563.3
1175.88696	915.4
1177.60815	1013.0
1178.67554	12467.8	[M+3H] (3+)-P
1179.40259	13025.4	y (19) (2+)
1180.49268	887.6
1181.43457	913.4
1182.38599	251.2
1183.44092	1033.7
1184.11572	566.3
1185.01074	946.3
1186.37524	135.3
1188.13794	111.8
1189.13501	911.8
1191.63086	357.1
1192.40649	624.4
1193.43677	3719.8	b (21) (2+)-P
1194.33911	602.3
1195.36487	265.1
1196.00269	29.5
1196.74561	131.5
1197.70129	48.1
1199.18665	300.7
1212.39038	96.7
1214.83167	698.0
1215.84326	464.1
1219.42969	121.7
1223.51648	660.4
1224.12622	63.6
1225.13208	332.9
1226.31982	334.6
1228.36194	44.9
1230.78723	184.5
1232.06250	595.9
1233.08252	1788.0	b (21) (2+)-NH3, b (21) (2+)-H2O
1234.78674	199.8
1237.10303	172.3
1239.70471	574.4
1241.32324	354.9
1242.54370	417.0
1244.45654	109.6
1245.36206	244.4
1246.77686	198.4
1250.40259	70.9
1252.69873	43.9
1253.38611	60.6
1254.38696	255.3
1255.76758	469.6
1257.18262	851.4
1258.11438	286.6
1259.05762	129.8
1260.58960	66.5
1265.78491	496.3
1267.66846	542.3
1269.19348	310.1
1272.18372	561.7
1272.91797	420.7
1274.01440	1499.6
1275.75684	148.6
1276.53735	50.8
1278.00818	456.2
1278.62573	258.2
1279.58582	335.4
1282.99951	51.0
1285.10815	131.4
1287.77246	650.5
1288.45593	325.4
1293.87573	41.4
1296.34668	73.8
1297.39185	770.4
1298.64673	1241.1
1299.34875	95.0
1300.16309	283.1
1305.67139	1013.9
1306.46509	266.1
1309.05042	436.3
1311.12964	292.3
1313.36462	2194.7	b (23) (2+)-H2O-P, y (23) (2+)-H2O-P
1314.27563	2202.3	y (22) (2+)-NH3, y (22) (2+)-H2O, b (23) (2+)-NH3-P, y (23) (2+)-NH3-P
1315.00806	484.3
1318.46216	55.7
1320.44922	51.0
1322.32983	13187.1	y (23) (2+)-P, b (23) (2+)-P, y (22) (2+)
1323.23523	8969.0
1324.41870	722.7
1326.36890	119.4
1327.45984	72.5
1331.32886	840.5
1337.15625	230.3
1339.96753	217.2
1341.24792	308.8
1347.00574	623.3
1347.63818	174.4
1350.50916	202.8
1353.02869	239.3
1353.94836	403.7
1355.29419	144.5
1357.85168	37.8
1358.60217	104.7
1362.37158	4573.0	b (23) (2+)-NH3, b (23) (2+)-H2O, y (23) (2+)-H2O, y (23) (2+)-NH3
1363.29297	1003.0
1363.96216	234.8
1365.68347	383.3
1368.45166	397.2
1369.05603	164.8
1369.80396	84.2
1371.34814	31093.2	b (23) (2+), y (23) (2+)
1372.33630	11577.4
1373.09167	2026.1
1374.79565	324.8
1375.73376	148.0
1376.34558	39.0
1377.69775	3012.8	b (24) (2+)-NH3-P, b (24) (2+)-H2O-P, y (24) (2+)-NH3-P, y (24) (2+)-H2O-P
1378.71753	1327.0
1379.52625	736.4
1380.40662	130.6
1383.41663	464.7
1384.73608	318.4
1386.25549	699.4
1386.86853	3605.2	b (24) (2+)-P, b (13) (1+)-H2O, y (24) (2+)-P
1387.69690	3812.6
1388.60229	173.2
1389.25830	105.0
1390.89258	154.2
1391.90710	303.4
1392.53772	85.8
1393.80603	87.0
1394.72351	101.4
1395.44104	35.4
1396.63379	607.3
1399.58313	63.0
1401.70374	208.6
1404.29968	573.9
1405.46582	125.3
1409.03845	546.8
1409.68054	494.9
1412.58484	134.6
1415.60876	83.5
1417.63086	1025.8
1418.51135	126.2
1419.12683	1060.3
1419.81055	121.4
1421.75659	253.7
1426.49402	6098.8
1427.29468	7948.6	y (24) (2+)-NH3, b (24) (2+)-H2O, y (25) (2+)-H2O-P, b (24) (2+)-NH3, y (25) (2+)-NH3-P, y (24) (2+)-H2O
1428.26282	3087.0
1430.03943	96.5
1431.16418	209.0
1433.00500	663.0
1433.68958	827.7
1434.79736	561.3
1435.81653	7630.4	b (24) (2+), y (24) (2+), y (25) (2+)-P
1436.65649	5855.3
1437.64197	1700.8
1438.29541	665.7
1439.23279	325.0
1441.90442	594.3
1442.66052	36.6
1443.68506	631.4
1444.62561	89.2
1446.20032	196.4
1448.07434	113.2
1448.94836	129.0
1450.86121	593.2
1451.54785	114.4
1454.52466	271.7
1455.13000	354.7
1455.86572	299.1
1457.65186	33.9
1459.81165	1072.1
1460.62756	288.9
1462.43604	100.0
1464.56152	24.7
1466.57288	70.3
1468.78955	224.1
1469.83875	396.2
1471.01233	78.7
1473.20032	244.4
1474.00256	75.0
1475.57556	951.8
1476.70740	1275.7
1477.78455	967.5
1481.80774	184.3
1483.18835	1088.0
1483.97034	490.0
1485.31128	8918.1	y (25) (2+), y (26) (2+)-NH3-P, y (26) (2+)-H2O-P
1485.96594	5601.5
1486.78625	1405.0
1487.43945	119.7
1488.97314	76.0
1491.04871	236.2
1492.09937	802.4
1493.57288	459.6
1494.44836	515.3
1495.12634	501.1
1496.40088	65.4
1498.57019	543.4
1499.45215	520.2
1500.19177	276.4
1501.98621	439.8
1503.11389	248.8
1504.52393	284.2
1506.88696	141.8
1508.49390	93.4
1512.00916	141.1
1513.39539	904.8
1514.56262	780.2
1515.62952	41.4
1516.59363	786.4
1521.94714	2357.1	y (13) (1+)
1522.73450	5562.0	y (27) (2+)-P
1523.47388	2132.3
1524.14075	1419.5
1525.15356	235.8
1527.88000	162.0
1529.26379	229.0
1534.34094	922.3
1535.54675	787.3
1537.16931	19.9
1538.63086	468.3
1539.66040	208.5
1540.33569	288.5
1541.38318	564.0
1542.63000	2661.5	b (27) (2+)-P, y (26) (2+)
1543.62964	1728.1
1544.47424	55.8
1547.04089	528.8
1548.14636	999.7
1548.75085	421.8
1549.76282	319.1
1550.81604	296.2
1552.19397	437.7
1553.28235	320.9
1554.23010	646.8
1556.62952	785.4
1558.69629	265.4
1562.42871	1093.1
1563.39001	1803.9	y (28) (2+)-NH3-P, b (28) (2+)-NH3-P, y (28) (2+)-H2O-P, y (27) (2+)-NH3
1564.25037	739.8
1565.14282	841.3
1566.13916	176.5
1569.42102	66.5
1571.26733	2178.0
1571.89099	6995.9	b (28) (2+)-P, y (14) (1+)-H2O-P, y (28) (2+)-P, y (27) (2+)
1572.78186	5267.6
1573.44324	2715.1
1574.18909	2958.7	y (14) (1+)-NH3-P
1575.02478	274.5
1576.06396	140.4
1580.55322	691.3
1581.21936	48.6
1582.14343	346.2
1583.15393	1157.1
1583.86584	430.8
1585.14221	254.8
1586.32385	172.5
1590.73816	254.2
1591.84314	1107.0
1592.86169	568.5
1594.00720	662.9
1595.00391	299.2
1595.72266	159.8
1599.91052	31.8
1601.16089	456.2
1603.50110	249.9
1604.58411	92.8
1605.23755	107.0
1608.65808	122.6
1609.77234	172.3
1610.96545	456.6
1612.47839	751.8
1613.20740	626.9
1614.06213	609.3
1615.17639	64.4
1618.20276	65.3
1619.90955	1746.7	b (29) (2+)-H2O-P, b (28) (2+), b (15) (1+), y (29) (2+)-NH3-P, y (29) (2+)-H2O-P, b (29) (2+)-NH3-P
1620.58545	1719.8
1621.53699	5059.8
1622.19507	5857.4	y (28) (2+)
1622.83765	4007.5
1623.68774	400.7
1624.83240	131.2
1627.90051	103.0
1629.21838	1894.0	b (29) (2+)-P, y (29) (2+)-P
1630.14038	1252.0
1636.63403	253.4
1637.70251	212.6
1639.11877	66.8
1641.86511	74.0
1649.21667	142.5
1651.49451	84.6
1653.92493	201.4
1655.04675	402.4
1657.48132	2135.7
1659.38562	489.6
1660.12952	502.9
1660.88025	686.7
1662.25793	224.2
1668.83240	9156.7	b (29) (2+)-H2O, y (29) (2+)-H2O, b (29) (2+)-NH3
1669.75659	6726.0	y (29) (2+)-NH3
1670.81580	330.6
1672.44104	416.7
1676.22620	166.6
1677.70154	3255.0	b (29) (2+)
1678.72949	3515.9	y (29) (2+)
1679.55725	1379.2
1680.65637	183.2
1683.02991	29.5
1685.52209	751.1
1687.04919	168.2
1688.47278	265.9
1691.46411	116.6
1692.33521	73.6
1697.01501	363.7
1699.70593	164.5
1707.31360	31.4
1709.65295	129.3
1712.79016	110.2
1716.37805	298.6
1717.60034	35.5
1721.77625	52.5
1722.80090	54.5
1726.54065	434.8
1727.51050	219.8
1729.07166	29.5
1730.15735	83.0
1734.57141	666.2
1735.38782	707.8
1736.15942	107.6
1737.31409	48.6
1738.30054	144.9
1742.67456	423.9
1743.50806	276.9
1744.53979	326.2
1751.77368	196.7
1755.42517	50.0
1759.33179	262.7
1767.47449	29.4
1770.50610	147.2
1774.63147	59.2
1779.16870	29.4
1784.21838	143.3
1788.73523	51.0
1793.77905	69.2
1795.80676	245.0
1806.64526	240.9
1815.93713	368.7
1827.66333	65.4
1829.66272	141.4
1834.78406	82.1
1841.43628	27.3
1846.80688	50.2
1848.08813	31.8
1851.56702	215.1
1853.27454	48.7
1856.56409	77.4
1880.56384	126.0
1884.69739	114.9
1906.75708	41.5
1913.62683	135.7
1915.93030	79.0
1925.57361	96.6
1926.87683	416.8
1927.88782	160.5
1931.44812	59.5
1933.01453	59.5
1935.96118	36.6
1937.30737	27.3
1939.89087	72.4
1941.12573	31.8
1943.86121	354.1
1945.02332	59.2
1952.11560	207.1
1953.90601	114.3
1956.11157	36.6
1961.76843	24.8
1963.34351	161.5
1964.78821	172.0
1976.84595	45.1
1977.86499	85.8
1979.02234	110.9
1980.09656	376.3
1980.72278	129.2
1981.84985	27.2
1994.93982	45.0
1996.79041	102.4
1998.21606	159.6
