# Supplementary material for: Phosphoproteomic Analysis of Platelets Activated by Pro-Thrombotic Oxidized Phospholipids and Thrombin
Source: PLoS One. 2014 Jan 6;9(1):e84488. doi: 10.1371/journal.pone.0084488 (PMC3882224; doi:10.1371/journal.pone.0084488)
Supplement: Annotated Spectra S2 — (ZIP) [file pone.0084488.s005.zip › EFITGDVEPTDAESEWHSENEEEEKLAGDMK_-17_2_128296.txt]

m/z	i	matches
340.31857	107.9
342.18738	78.9
345.33368	226.7
360.51837	33.7
367.23499	33.8
370.36179	140.2
371.29144	31.1
372.44559	68.8
373.25043	26.6
376.04517	106.8
378.17667	120.5
378.99078	43.4
387.27008	192.8
393.28674	117.8
394.41443	45.7
395.30350	140.4
398.22440	71.7
401.01868	122.9
402.40158	66.8
404.42444	132.4
406.03040	31.3
412.12567	45.0
414.11249	59.4
416.41739	128.0
417.32797	48.8
419.19220	178.8
420.29901	71.7
425.01758	31.4
441.23129	167.9
443.01422	48.0
444.81290	95.3
450.10492	1129.0
453.28613	128.4
455.15033	416.0
456.48077	257.2
457.27628	152.8
458.27197	121.6
460.07867	82.5
466.34717	86.1
467.35571	218.4
471.14633	152.1
473.27441	1287.7
474.47839	407.0
475.41113	111.7
478.05939	93.1
484.20221	769.8
485.32538	61.9
486.02795	168.8
487.11423	83.1
488.29971	140.7
489.12805	54.4
490.71060	48.0
491.44611	334.1
492.11691	92.2
496.27576	157.5
498.69458	56.8
502.15363	1166.9
502.89685	232.3
507.20825	33.1
510.99417	267.8
512.14075	427.9
513.14832	255.8
514.46747	302.8
515.34625	207.7
521.20605	432.0
522.46216	122.5
523.17926	105.6
524.20630	168.8
526.04169	83.6
530.09338	69.5
531.99841	213.2
532.94519	31.3
534.18469	246.2
537.47284	50.3
545.31189	83.8
549.17261	132.4
552.90973	335.2
558.56061	137.8
560.37805	93.1
561.06897	45.4
563.21869	114.5
565.18518	31.4
569.38629	239.1
570.17810	98.2
571.33130	184.9
573.24207	104.4
574.10590	35.6
575.61060	442.9
577.35852	176.5
578.94788	180.4
583.16748	39.0
583.95129	161.8
585.30762	48.0
588.16675	70.0
589.05676	239.2
590.89795	218.6
594.51465	71.8
595.48169	185.2
596.46338	91.2
597.63220	147.8
598.36890	96.6
599.11475	117.2
600.14807	252.0
601.69617	89.3
609.26105	125.7
611.63000	87.6
614.16516	208.5
615.49158	196.9
616.14099	338.9
617.59229	72.0
619.58777	204.1
627.40381	505.9
628.14526	146.8
629.31958	136.3
631.02307	64.1
632.10266	116.2
633.27722	265.4
634.44745	414.8
635.47021	839.2
636.43896	26.6
643.31152	233.9
644.51099	189.9
645.21570	1941.8	b (6) (1+)-H2O
646.09412	1020.4
647.53784	40.8
651.29626	133.5
652.89343	178.3
655.44434	228.8
656.60925	49.8
660.21228	68.9
662.02979	102.1
663.22321	665.4
664.33923	542.2
665.22034	92.6
666.36847	30.8
669.30725	253.5
679.45935	368.1
684.21191	78.7
686.10168	50.4
688.41583	140.6
689.14465	389.5
691.27948	36.1
694.12750	26.6
696.88129	357.6
698.31055	112.8
699.37805	210.5
700.42413	244.8
707.17322	204.5
708.66528	39.1
712.08649	139.8
713.28827	38.4
714.52222	61.7
715.39911	100.5
716.19641	626.2
717.25500	553.9
718.18787	315.7
722.11548	255.7
726.35272	797.9
727.31494	319.6
730.19043	204.3
731.23303	117.2
734.45355	279.1
741.25549	129.6
742.26788	36.1
744.12982	3724.1	b (7) (1+)-H2O, y (7) (1+)-H2O
745.28528	1681.6	y (7) (1+)-NH3
746.24023	332.7
747.51208	38.5
752.89423	201.8
756.37665	140.0
757.42816	155.5
758.29608	64.6
759.12494	33.6
760.35657	164.1
761.41248	541.9
762.32849	1786.3	y (7) (1+), b (7) (1+)
763.41577	1470.1
765.02667	54.6
767.46179	229.1
769.79089	54.5
772.59253	40.9
773.28943	47.5
778.59668	209.9
779.65747	228.7
780.54364	103.6
783.17505	184.7
787.75037	150.4
788.61096	35.6
790.53955	239.4
791.38416	143.9
795.72803	627.2
796.56464	80.9
798.07300	43.1
805.37665	123.4
807.54907	235.4
808.27753	214.8
808.93140	64.7
812.34607	48.0
815.37067	143.5
816.81458	193.3
818.03284	219.4
819.75916	303.9
825.87402	102.1
827.31104	488.7
829.32501	145.9
831.06201	27.1
832.29126	97.3
834.08984	109.9
841.77808	97.4
845.06506	1431.6
846.06702	723.9
846.74341	211.7
847.78577	87.9
848.42737	137.9
849.11890	59.3
855.26233	636.7
856.30823	497.1
857.39526	282.5
862.41272	145.5
864.55737	1989.0	y (15) (2+)-P, b (22) (3+)-H2O
865.30371	843.4
868.76123	163.2
869.50854	124.2
870.86340	145.1
873.24719	3340.0	y (8) (1+)-H2O, b (8) (1+)-H2O
874.33899	673.5
875.29980	319.1
876.42102	79.7
879.97034	291.5
881.40198	226.3
882.98608	466.8
887.23352	286.1
888.25952	95.6
891.35291	1952.2	b (8) (1+), y (8) (1+)
892.47778	973.8
893.34753	488.0
896.43384	130.0
905.69446	261.5
906.73669	224.1
910.09058	50.4
912.54272	17.1
913.81274	331.4
914.45007	649.2
915.36218	28.9
916.30066	298.2
917.65527	65.0
918.90735	116.2
919.87939	412.4
925.81189	112.5
926.83459	113.4
930.04236	206.8
938.02380	29.0
940.51050	201.5
941.65979	21.8
946.30371	288.6
948.31787	323.9
949.40002	161.7
951.77173	45.7
957.42529	683.9
958.61475	61.7
959.57324	124.2
960.82800	218.3
964.25415	90.9
966.56909	207.7
969.38977	76.4
970.22986	74.9
976.76343	270.1
983.69617	215.6
984.33545	124.7
988.04382	92.5
989.24158	294.7
990.75452	1355.7
993.18201	121.3
994.57373	164.7
996.67249	107.6
998.21973	297.6
999.14709	191.5
1002.68945	93.7
1003.54016	57.5
1004.47278	118.3
1006.73645	1494.1
1007.47656	128.1
1008.37378	149.6
1013.06775	94.8
1014.32397	26.6
1016.51245	285.6
1017.47192	54.9
1019.36206	104.5
1020.50366	247.9
1021.40002	452.7
1022.31201	602.0
1023.00879	18.1
1024.47900	92.0
1027.18652	148.0
1028.06421	120.5
1029.20166	1200.7
1029.84753	23.9
1031.14075	86.4
1034.22729	264.3
1037.42346	67.1
1039.31494	987.8
1040.71362	412.3
1042.32336	650.9
1043.38269	910.2
1045.50403	148.0
1047.56201	655.1
1048.41687	2992.6	y (27) (3+), b (28) (3+)-P
1049.38062	3709.1	y (28) (3+)-P
1050.06628	263.4
1051.14355	330.2
1052.89282	653.1
1054.31958	131.4
1055.45789	367.6
1057.56030	614.7
1062.12451	390.6
1062.89661	494.4
1065.83337	2090.9	y (18) (2+)-P
1066.61938	580.8
1067.22168	110.6
1070.11890	1001.6
1071.04407	407.2
1072.83069	381.2
1073.47961	57.9
1074.98242	413.8
1076.17993	1935.1	y (28) (3+)-NH3, y (28) (3+)-H2O
1076.94702	521.4
1078.01990	161.9
1078.87952	649.8
1081.24023	3733.3	y (29) (3+)-NH3-P, b (29) (3+)-NH3-P, y (29) (3+)-H2O-P, b (28) (3+)
1082.09180	4160.6	y (28) (3+)
1082.72351	558.9
1083.54614	154.9
1084.56030	222.7
1085.95520	173.3
1086.91187	2989.5	b (29) (3+)-P, y (29) (3+)-P
1087.89966	733.5
1089.35571	761.0
1090.14185	138.7
1091.56396	126.2
1092.48975	158.6
1095.00586	71.9
1095.77783	408.5
1097.62500	361.9
1098.98389	655.3
1099.60693	1158.7
1100.31042	397.8
1101.56323	175.6
1102.97412	236.4
1105.32190	7508.8	y (18) (2+)-H2O, y (18) (2+)-NH3
1106.09180	3226.8
1106.92676	171.8
1109.52881	71.3
1110.87622	185.8
1112.48828	263.6
1113.43945	490.7
1114.66138	4446.0	y (18) (2+)
1115.42944	2660.2
1116.51782	574.8
1117.91748	93.6
1119.51440	3922.9	y (29) (3+), b (29) (3+), b (20) (2+)-NH3-P, b (20) (2+)-H2O-P
1120.29626	993.4
1121.79761	571.3
1122.51550	342.7
1123.67065	62.3
1124.31335	464.4
1125.78845	173.6
1127.47766	441.7
1128.44104	76.1
1129.45056	480.9
1130.38635	961.8
1131.18530	538.5
1132.27612	519.9
1133.18347	38.5
1133.99951	282.7
1135.57690	404.2
1138.59619	73.7
1139.91248	427.6
1141.09033	346.8
1141.89673	261.3
1144.28589	326.6
1146.22241	76.0
1147.25110	218.4
1147.96716	138.2
1149.31311	645.2
1150.21069	137.1
1151.49316	307.4
1152.13635	293.0
1153.18530	358.9
1154.27417	375.4
1154.88062	232.3
1155.92993	143.8
1156.73010	1061.7
1157.33411	231.3
1158.79346	118.6
1159.89294	2932.7
1160.92188	1899.2
1161.78662	712.1
1162.80652	560.8
1163.57788	1116.7
1164.38281	391.7
1165.56787	2940.0	y (20) (2+)-P
1166.35767	6677.5	[M+3H] (3+)-NH3-H2O-P
1167.07080	2019.6
1167.81689	1693.9	b (20) (2+)-H2O, y (30) (3+)
1168.63684	605.4
1169.66699	1659.1	y (19) (2+)-NH3, y (19) (2+)-H2O, b (20) (2+)-NH3
1170.58057	1321.8
1172.56250	19705.3	[M+3H] (3+)-H2O-P
1173.44275	24611.5	[M+3H] (3+)-NH3-P
1174.68042	1897.9
1175.52441	920.4
1176.45984	399.0
1177.35059	946.5
1178.11328	1009.8
1178.84448	18005.3	[M+3H] (3+)-P, y (19) (2+)
1179.68616	8411.8
1180.95325	1782.4
1181.65247	523.8
1183.36353	1112.8
1184.16431	265.1
1185.25964	320.8
1186.46094	148.8
1187.15906	178.9
1188.20068	333.3
1188.94324	326.0
1189.60400	42.7
1191.18774	637.7
1193.73193	3703.0	b (21) (2+)-P
1194.76709	506.0
1196.44592	158.7
1197.45703	186.5
1198.97290	1193.5
1199.87720	315.7
1201.46069	55.1
1215.30371	517.3
1216.14038	233.8
1223.17773	753.6
1224.33606	112.6
1224.99243	404.9
1226.06006	46.4
1229.28955	190.3
1230.04224	728.3
1230.91626	187.6
1231.57190	406.1
1232.63232	1749.4	b (21) (2+)-H2O
1233.45068	1355.9
1234.17651	175.9
1236.00012	45.7
1239.41821	407.2
1241.33325	497.8
1242.34265	406.6
1243.77014	548.2
1244.63147	345.3
1245.33765	68.8
1248.15759	293.8
1249.49536	272.3
1250.10938	195.2
1251.57593	78.7
1252.71252	502.2
1255.19531	147.6
1256.70093	662.1
1257.51404	458.1
1258.63098	398.4
1260.93433	123.7
1262.45850	83.2
1263.77148	176.2
1264.54138	75.9
1269.90771	82.0
1272.28650	847.2
1272.96191	1201.9
1273.88318	747.2
1274.74609	194.5
1275.73303	107.2
1276.54712	21.8
1277.63135	230.6
1278.76929	461.1
1280.62244	852.8
1285.92676	111.8
1287.00134	296.5
1288.36743	546.9
1289.30322	429.4
1290.12769	279.4
1291.79053	43.2
1293.27051	138.8
1296.16663	255.7
1297.57642	863.3
1298.26013	475.6
1298.98376	447.8
1303.40381	25.7
1305.03162	414.1
1307.26196	352.7
1308.93311	378.2
1311.35120	57.1
1312.11121	162.1
1312.91602	1433.7
1313.63074	1487.0
1314.35181	1090.3
1315.06079	67.2
1317.28735	391.5
1318.26526	45.0
1319.80884	312.2
1321.86829	4602.8
1322.54565	9136.0	y (23) (2+)-P, b (23) (2+)-P
1323.25122	9464.3	y (22) (2+)
1324.15845	1220.3
1325.32605	56.5
1326.15222	337.8
1330.07397	160.4
1331.54688	475.1
1337.24756	281.5
1342.12878	325.1
1347.26013	1104.2
1347.93188	69.2
1348.68030	42.8
1350.16406	276.5
1354.19409	697.2
1356.88232	223.1
1362.16785	5166.4	y (23) (2+)-H2O, b (23) (2+)-NH3, b (23) (2+)-H2O, y (23) (2+)-NH3
1363.19641	3429.5
1364.11804	414.1
1365.63489	118.2
1366.32446	205.2
1367.54517	59.6
1368.39954	184.7
1369.30188	705.3
1370.90356	14417.0
1371.74609	31793.7	y (23) (2+), b (23) (2+)
1372.62024	6010.4
1373.43762	1104.7
1374.34473	376.1
1375.30872	99.2
1376.42773	36.2
1377.91016	4663.4	y (24) (2+)-NH3-P, b (24) (2+)-NH3-P, y (24) (2+)-H2O-P, b (24) (2+)-H2O-P
1379.13098	2859.8
1380.30872	243.1
1385.26404	697.0
1386.73486	4423.6	b (24) (2+)-P, b (13) (1+)-H2O, y (24) (2+)-P
1387.61804	1871.5
1388.36670	933.5
1389.09949	36.3
1390.73059	167.5
1391.34595	215.6
1392.49866	251.4
1393.61609	512.4
1395.21167	172.6
1396.47107	552.8
1400.00183	102.7
1403.96326	371.7
1404.76550	430.2
1406.09985	570.0
1407.41345	105.2
1409.41248	1035.3
1410.62988	41.2
1412.65222	171.7
1414.33691	218.8
1417.68359	1572.4
1418.56262	1529.2
1419.49304	533.6
1421.66443	189.6
1422.67834	149.8
1425.39441	99.1
1426.81262	12749.1	y (25) (2+)-H2O-P, b (24) (2+)-NH3, y (25) (2+)-NH3-P, b (24) (2+)-H2O, y (24) (2+)-NH3, y (24) (2+)-H2O
1427.68445	7456.9
1428.70789	1773.6
1429.50208	41.3
1433.36731	1023.6
1434.16931	411.8
1435.21167	672.0
1435.82166	6743.0	y (24) (2+), b (24) (2+)
1436.74988	8015.3	y (25) (2+)-P
1437.85291	2826.3
1438.73425	149.8
1439.74255	251.1
1440.83179	166.0
1442.28943	159.4
1443.38831	200.4
1444.34424	101.7
1444.99146	84.1
1448.50793	478.9
1450.58386	319.8
1452.13416	176.5
1452.89124	169.2
1455.42493	72.2
1457.91785	93.2
1458.76331	121.6
1459.79602	2391.2
1460.61853	362.3
1462.00647	300.0
1463.92114	119.7
1464.59546	28.9
1467.14099	338.5
1470.38000	97.2
1472.15735	117.0
1473.39465	370.4
1474.66357	506.7
1475.34778	31.2
1476.01929	133.3
1476.66223	2093.3	y (25) (2+)-H2O, y (25) (2+)-NH3
1478.05432	1168.5
1481.45020	100.1
1482.14807	367.1
1483.32898	1314.3
1484.88049	5344.2	y (26) (2+)-H2O-P
1485.77869	9204.5	y (25) (2+), y (26) (2+)-NH3-P
1486.62317	3596.0
1487.73230	294.9
1488.94299	69.1
1489.57898	200.0
1490.33325	507.3
1491.43665	505.1
1492.06030	47.3
1494.04980	1338.8
1494.89661	452.3
1495.61389	224.3
1498.08533	171.8
1499.64514	379.4
1501.42139	304.7
1503.86975	169.5
1505.59534	138.8
1507.84448	402.4
1508.59961	183.4
1509.45984	149.2
1511.25964	278.8
1512.52405	283.5
1513.81042	1350.1
1514.83997	466.9
1515.75378	137.1
1516.69067	941.5
1517.37854	124.5
1518.01672	50.0
1521.91003	1026.0
1522.69519	3413.6	y (27) (2+)-P
1523.39905	2309.6
1524.09827	583.1
1525.59924	696.1
1526.25989	69.0
1527.19275	374.7
1529.73132	24.2
1530.72534	105.8
1532.31982	236.6
1533.98816	571.0
1535.08582	885.6
1537.12634	477.7
1538.40125	655.4
1539.36353	40.5
1540.11316	136.1
1540.93225	414.7
1542.45947	1739.8
1543.29736	4983.9	y (26) (2+), b (27) (2+)-P
1544.15125	1177.1
1547.26489	1160.5
1548.08289	887.0
1548.73047	330.9
1549.74890	88.4
1550.67236	656.1
1553.23840	489.0
1553.90857	94.1
1554.51184	118.7
1555.61902	187.5
1556.62512	402.6
1557.24817	330.0
1559.83899	251.5
1562.36023	2142.1	y (27) (2+)-H2O, y (27) (2+)-NH3, b (28) (2+)-H2O-P, b (28) (2+)-NH3-P
1563.46289	1981.5	y (28) (2+)-NH3-P, y (28) (2+)-H2O-P
1564.93579	1177.7
1565.80493	220.1
1567.23560	218.8
1568.74377	125.3
1570.04602	258.8
1571.33118	8318.3	y (27) (2+), b (28) (2+)-P
1572.31665	7403.0	y (14) (1+)-H2O-P, y (28) (2+)-P
1573.00647	4621.7	y (14) (1+)-NH3-P
1573.85767	4390.6
1574.86633	1066.9
1575.54187	106.8
1576.49951	190.4
1578.05261	128.1
1579.34790	104.5
1580.29993	63.9
1582.71667	1147.7
1583.62793	486.9
1584.35034	539.3
1585.19287	501.9
1586.61609	144.2
1588.63684	242.8
1589.38611	17.3
1590.65320	199.8
1591.91321	1110.9
1592.59607	759.3
1594.28186	225.6
1599.09412	52.3
1601.33093	160.0
1602.03381	209.8
1603.32849	1245.6
1604.88550	202.2
1605.68152	152.7
1607.68823	84.1
1609.71863	149.4
1611.89050	691.7
1613.27258	1075.4
1614.34290	464.9
1615.04651	396.8
1619.75879	1988.2	b (28) (2+), y (29) (2+)-H2O-P, b (29) (2+)-NH3-P, b (29) (2+)-H2O-P
1621.22937	4121.1	y (29) (2+)-NH3-P, b (15) (1+)
1622.35376	12210.0	y (28) (2+)
1623.24280	3182.7
1624.07971	146.4
1624.70044	459.1
1629.25647	2742.7	y (29) (2+)-P, b (29) (2+)-P
1630.46985	1556.6
1631.29871	129.2
1632.23340	257.4
1636.85693	98.0
1638.19373	287.5
1639.23083	82.0
1645.65161	36.1
1649.33386	530.5
1650.45667	220.3
1652.28833	132.9
1655.74719	178.6
1657.32800	2064.2
1658.24963	652.0
1659.06311	566.9
1660.22888	2381.0
1661.10413	1115.3
1661.98560	468.0
1662.71838	125.8
1664.11682	71.3
1667.60535	117.0
1668.89856	9600.1	b (29) (2+)-NH3, y (29) (2+)-NH3, b (29) (2+)-H2O, y (29) (2+)-H2O
1669.89929	8748.4	y (14) (1+)-H2O
1670.75171	700.9
1671.58240	239.7
1672.98010	65.1
1677.91711	3735.8	b (29) (2+), y (29) (2+)
1678.84094	1802.2
1679.86011	2022.7
1680.50940	55.1
1681.61121	461.0
1686.66956	417.0
1688.77991	55.2
1689.39807	25.1
1690.52661	205.2
1691.92908	206.2
1694.06018	266.8
1695.76135	199.7
1698.73706	90.8
1702.53589	78.6
1703.98303	251.7
1704.97668	205.7
1705.58459	192.8
1708.01440	74.0
1711.00708	24.3
1715.11731	102.7
1716.28113	353.5
1717.58521	48.0
1718.67078	255.3
1719.80603	209.0
1721.48315	79.8
1725.67004	95.1
1726.63904	33.1
1727.77551	189.3
1729.96912	92.0
1730.57678	279.5
1734.59241	389.6
1735.25952	454.6
1736.73450	188.5
1743.20837	405.9
1744.27759	314.5
1745.41541	169.0
1750.65515	71.8
1752.59546	119.4
1759.42004	451.0
1770.54944	242.6
1773.83179	136.2
1787.17896	95.5
1788.59094	206.9
1789.61145	315.7
1790.98206	134.6
1795.45337	28.9
1801.79675	113.3
1804.81970	89.5
1805.50769	123.9
1806.53723	318.1
1808.71021	43.2
1823.85034	31.5
1825.55383	92.7
1827.05237	116.8
1827.80872	302.8
1828.93530	148.3
1830.67456	176.8
1833.11353	88.3
1834.51050	126.3
1845.50769	210.1
1850.78577	209.2
1851.46741	288.0
1853.95544	45.6
1856.94202	83.5
1858.66724	211.7
1863.04565	97.3
1866.90747	93.9
1871.12927	62.1
1871.87366	29.0
1874.00305	52.8
1877.33167	102.8
1879.55981	123.6
1880.44788	138.4
1883.60718	116.3
1889.98218	42.8
1898.84143	158.8
1901.92065	161.9
1908.16907	80.7
1908.87317	61.8
1913.55103	138.8
1915.05493	281.9
1915.97302	243.6
1925.60291	587.0
1926.70911	483.3
1928.13159	203.2
1928.80261	167.9
1933.76099	160.0
1943.69104	356.2
1948.04968	178.2
1950.80066	167.0
1952.79663	104.3
1960.60962	55.2
1962.76501	132.0
1964.82349	38.5
1967.38110	43.1
1977.38586	35.4
1979.38220	315.1
1980.37183	132.9
1982.95044	59.6
1989.12561	104.5
1990.58728	76.0
1993.77991	54.9
1995.04285	167.9
1995.71521	24.1
1997.05151	130.5
1998.05933	195.2
