# Supplementary material for: Phosphoproteomic Analysis of Platelets Activated by Pro-Thrombotic Oxidized Phospholipids and Thrombin
Source: PLoS One. 2014 Jan 6;9(1):e84488. doi: 10.1371/journal.pone.0084488 (PMC3882224; doi:10.1371/journal.pone.0084488)
Supplement: Annotated Spectra S2 — (ZIP) [file pone.0084488.s005.zip › EGEEPTVYSDEEEPKDESAR_-2_2_36923.txt]

m/z	i	matches
227.17949	6.3
234.07703	27.2
241.17181	182.4
242.22549	24.4
243.34071	18.5
252.13083	42.6
257.19357	11.2
259.14517	91.3
260.01520	25.7
262.07108	21.2
270.12454	34.5
271.26758	34.1
274.36102	9.7
275.17572	32.1
279.88736	29.5
281.40903	27.3
284.31290	22.4
288.02414	4.0
292.47180	3.5
298.10229	445.5
298.78891	4.1
301.31622	39.3
310.16199	29.5
311.31458	4.0
316.18015	116.2
318.16061	14.5
320.19867	29.1
333.45755	14.2
335.35831	23.2
336.90002	10.8
338.17377	31.8
340.09741	11.2
344.13904	31.9
347.44043	30.9
351.43256	21.4
354.35562	18.1
356.34320	57.2
357.19464	25.8
358.45355	4.0
363.38751	4.0
365.06079	16.6
376.18365	5.3
378.38452	16.9
380.49921	24.4
381.10529	44.9
382.10468	46.3
388.96484	12.8
391.17438	55.0
393.26331	11.2
397.40930	17.6
401.84155	507.6	b (11) (3+)-NH3-P, y (7) (2+)
402.82416	75.2
406.83380	30.8
409.10364	365.4
410.45587	26.8
411.11273	28.7
412.87360	13.7
414.25116	9.9
417.17767	41.2
417.85986	31.4
420.20593	30.0
421.56183	29.1
427.14691	436.6
428.12646	122.2
429.17633	18.4
431.78864	4.9
439.37384	8.5
441.57025	17.3
443.44342	5.4
444.47589	124.8
445.24005	351.2
446.16681	34.2
447.27344	25.4
450.18573	12.4
455.24762	34.8
456.64087	4.9
457.70966	468.2	y (8) (2+)-NH3, y (8) (2+)-H2O
458.62103	5.5
460.79779	13.9
462.12195	138.5
462.75165	6.9
463.35956	78.3
464.56305	23.4
465.42200	29.7
466.75092	188.3
468.66907	9.8
473.63672	6.7
475.44977	9.2
478.21832	35.1
479.15778	25.1
481.52618	9.7
487.34985	31.8
506.46875	15.7
512.37756	36.6
513.56024	7.2
518.40552	51.0
520.20044	50.7
521.75726	175.9
522.52045	50.7
523.59229	8.1
524.42126	37.5
525.06805	11.2
527.58594	17.7
530.05963	27.0
531.12988	83.0
531.79779	41.1
534.31781	38.3
539.36914	27.5
541.22473	27.7
542.00146	25.5
543.46320	6.7
544.32886	39.4
545.99677	29.3
548.20313	16.7
549.12244	20.0
550.45337	52.8
558.88013	22.4
559.56250	8.4
563.41309	6.2
571.15460	41.0
572.16565	32.8
575.37000	32.2
577.32166	128.6
578.09198	56.1
579.51776	64.9
581.35748	37.7
586.31622	29.6
587.13452	36.3
588.89630	178.6
589.51447	11.7
590.89191	138.7
591.68109	3.7
593.27740	13.8
595.49359	451.7	y (10) (2+), b (15) (3+)-NH3
596.34723	133.3
597.58118	10.3
600.96747	48.3
605.90533	101.3
607.04059	770.7	y (15) (3+)-H2O, b (16) (3+)-P, y (16) (3+)-NH3-P, y (15) (3+)-NH3
608.10779	195.8
609.10297	5.8
612.25696	763.5	y (15) (3+), y (16) (3+)-P
613.49823	82.5
614.47754	41.6
616.27930	16.9
618.34546	39.1
621.48993	11.7
623.42645	25.2
625.20459	198.1
626.04175	72.3
627.16742	80.9
631.41034	20.9
634.38385	31.9
636.84271	79.0
638.72736	355.9
639.36462	233.7
641.59473	68.7
642.35065	11.2
643.17719	63.1
644.89056	6942.2	y (11) (2+)-NH3, y (16) (3+)
645.82391	782.3
646.66266	16.0
647.30884	152.5
648.50610	19.1
649.77386	90.2
650.49884	3.5
652.59070	76.1
653.46075	75.1
655.51776	53.5
656.43304	30.0
658.09357	52.7
659.93939	85.9
661.37421	6.7
662.31061	9.4
663.49518	10.9
664.33142	42.2
665.24506	4.0
667.62988	14.8
669.01788	12.8
669.88153	44.4
670.99200	12.3
674.14703	9.3
675.52643	51.7
676.27612	12.4
678.07379	158.2
679.06262	93.1
679.82593	44.5
681.81989	254.6
682.51111	5.3
685.91901	46.8
687.51215	1006.4	y (6) (1+)-H2O, y (12) (2+)-P
688.38751	1012.3	y (17) (3+), y (6) (1+)-NH3
689.16766	134.9
690.04059	88.5
691.35925	40.7
692.57123	76.6
695.56213	11.1
696.19440	94.1
698.51556	22.8
700.11511	12.4
701.24072	26.8
703.56177	27.6
704.22968	45.7
706.12415	1970.8	y (6) (1+)
707.17383	762.7
707.96741	149.3
708.75952	3.5
710.91302	101.1
711.97705	77.4
712.66290	135.4
713.62201	86.6
717.64288	22.5
718.35358	50.3
718.98456	9.4
720.75647	39.8
723.52716	92.2
724.21088	535.0	b (7) (1+)-H2O, y (18) (3+)-NH3, y (18) (3+)-H2O
725.26129	502.8
726.44025	165.7
728.24194	40.0
729.44257	15.6
731.14819	316.6
732.12427	74.8
735.24695	384.6
736.55353	3527.5	y (12) (2+)
737.46661	473.9
739.27814	142.8
740.40521	30.7
741.18976	73.2
742.37268	456.2	b (7) (1+)
743.36102	372.7
744.28180	58.9
745.13171	70.6
746.65143	46.8
748.03833	349.2
748.83099	154.0
749.82172	243.9
750.71600	241.2
751.96381	41.8
753.17352	89.1
754.17438	1288.5	[M+3H] (3+)-NH3-P, [M+3H] (3+)-H2O-P
755.16815	258.1
756.28558	182.6
757.48712	70.8
758.75983	295.6
759.37952	614.1
760.32043	3200.6	y (13) (2+)-H2O-P, y (13) (2+)-NH3-P, [M+3H] (3+)-P
761.51660	642.1
762.23065	154.8
763.25751	281.8
764.31171	173.6
765.44861	80.2
766.26721	122.7
767.86145	191.0
769.12018	8075.7	y (13) (2+)-P
770.17169	1506.8
771.27582	525.3
772.23309	120.9
772.88593	91.1
774.53448	572.6
775.54443	195.0
776.51086	236.7
777.48010	244.7
778.50494	326.0
779.51141	97.6
780.92621	3191.1	[M+3H] (3+)-NH3-H2O
781.79108	833.7
782.85687	152.0
783.53656	180.9
784.36310	81.5
793.16510	12.6
795.84528	13.3
801.03046	16.5
802.42950	328.7
803.46466	73.5
804.34808	17.8
805.52899	22.7
809.07489	102.2
809.97363	75.2
810.86798	40.4
811.54541	42.1
814.36456	12.9
815.40033	88.0
816.55658	78.9
818.09088	6453.0	y (13) (2+), y (14) (2+)-P
818.90076	1692.5
819.60895	403.8
820.55713	25.6
821.25684	6.7
825.73407	52.4
828.67505	26.6
829.43341	21.0
833.08179	16.8
838.78644	14.7
842.54291	15.0
844.37469	67.8
845.49274	34.5
861.09943	100.2
863.93268	25.5
865.19727	54.3
867.54620	1376.1	y (14) (2+)
868.52472	600.9	y (15) (2+)-P
869.43634	303.7
870.26459	71.7
871.28235	19.6
872.18231	14.7
874.23114	13.2
874.88654	27.3
881.98993	20.7
883.86182	83.7
887.42621	233.3
888.37811	131.1
889.24585	15.9
891.70795	13.3
894.17010	8.1
895.51215	12.9
897.03485	45.0
897.65649	68.5
899.18243	72.5
902.72900	29.5
903.44708	29.1
904.21484	18.0
905.52686	170.8
906.49976	28.7
908.36285	71.2
909.11279	257.0
909.90594	5.8
910.84198	31.3
912.95917	45.3
913.81323	18.3
914.52423	4.0
917.74152	3514.6	y (16) (2+)-P, y (15) (2+)
918.43628	1293.3
919.11725	727.7
920.17975	25.5
921.41119	66.2
922.70416	30.0
923.35980	173.4
925.55957	20.9
926.56927	55.4
928.56079	39.5
929.54498	15.2
930.48639	80.0
931.72931	22.3
934.02856	7.2
937.00732	67.7
937.72882	61.5
938.60040	37.2
939.73346	20.7
940.60138	19.6
941.46234	36.0
944.98969	59.0
947.32416	36.2
948.71631	16.1
953.90399	75.1
955.42480	66.7
957.42999	1334.3	y (16) (2+)-NH3, y (16) (2+)-H2O, b (16) (2+), b (9) (1+)-NH3-P
958.44769	355.4
959.30713	54.0
959.99237	36.7
963.93872	87.8
964.53906	46.9
965.34473	35.0
966.36859	7478.9
967.08429	8937.8	y (16) (2+)
967.99591	1335.7
968.90399	148.1
969.98407	35.4
971.07202	58.6
973.17413	253.8
973.99902	303.3
976.24030	38.9
976.89209	22.3
978.23358	40.2
982.42651	63.1
983.21808	104.8
985.24274	58.8
988.47119	65.9
989.19629	4.5
995.43964	74.6
1004.37451	18.0
1005.45197	40.3
1010.57721	61.0
1013.03180	35.7
1013.71442	67.4
1014.39435	15.4
1016.07544	64.3
1018.47260	40.1
1022.28510	1759.7	b (17) (2+), y (17) (2+)-NH3, y (17) (2+)-H2O
1023.34198	113.9
1024.23462	36.6
1025.06689	35.8
1026.52820	58.5
1028.98389	35.4
1030.35034	13.2
1031.08984	234.9
1032.37964	117.7
1033.45178	55.3
1034.47339	32.5
1036.07434	8.6
1042.88110	20.9
1047.62866	23.8
1050.20837	18.9
1051.32715	11.3
1054.05493	15.6
1069.17090	18.0
1069.80371	26.1
1071.34253	22.3
1075.40247	20.6
1077.79858	24.1
1085.40991	28.8
1086.50415	185.3
1087.52551	124.8
1089.39563	37.4
1092.24768	26.2
1096.21484	12.9
1099.37573	33.3
1104.81738	8.5
1113.84558	35.4
1118.74609	30.2
1119.81885	18.3
1122.73389	17.5
1128.31311	93.2
1128.93628	11.9
1130.17065	176.3
1130.85107	79.9
1131.66089	35.4
1133.18774	27.3
1153.57983	109.0
1156.48914	10.3
1157.45410	67.3
1158.42334	11.7
1159.88916	54.5
1161.55139	48.8
1169.35376	42.7
1171.18188	44.9
1173.32129	43.1
1182.27856	19.7
1184.60388	32.7
1189.20984	58.8
1189.84741	10.3
1190.62207	36.9
1191.62915	5.3
1200.85498	79.9
1204.13135	9.4
1205.33936	12.9
1213.50098	25.2
1216.14600	31.1
1218.81152	32.9
1219.73486	14.9
1220.49268	6.7
1228.92859	6.7
1246.72009	6.2
1257.36499	15.2
1259.68970	9.3
1260.99109	26.4
1276.61682	17.0
1285.13086	22.3
1286.53271	34.6
1287.72693	10.4
1294.05701	11.7
1299.20886	13.9
1302.39880	28.8
1303.28650	35.0
1305.38782	3.2
1306.11743	23.3
1310.29651	44.2
1315.61414	17.4
1316.59106	29.5
1329.72131	8.5
1330.54846	11.2
1337.81885	8.1
1344.83435	9.4
1347.71973	35.3
1356.48010	35.4
1357.45325	26.7
1358.10852	4.9
1371.38232	17.4
1372.63977	12.3
1373.53992	5.3
1374.42590	12.1
1382.74170	20.8
1387.83826	15.1
1389.09485	26.8
1398.54749	13.4
1429.46033	4.0
1440.02454	49.4
1444.92090	23.2
1446.06470	25.1
1458.46301	11.5
1459.11145	15.2
1470.19910	24.3
1471.52124	47.0
1472.23938	16.1
1473.58545	19.6
1474.43787	39.2
1476.33704	20.1
1489.60364	12.9
1504.87109	16.6
1514.63757	40.4
1518.55090	31.3
1520.21008	8.9
1535.97913	42.1
1538.27356	20.2
1539.44055	26.2
1540.05554	19.8
1547.17627	13.8
1557.42676	7.6
1574.15442	123.5
1575.13599	14.2
1576.34338	45.0
1599.40491	15.1
1636.68433	4.9
1660.11365	15.6
1662.45581	18.3
1757.62000	5.3
1790.41858	21.0
1869.35571	20.6
