# Supplementary material for: Phosphoproteomic Analysis of Platelets Activated by Pro-Thrombotic Oxidized Phospholipids and Thrombin
Source: PLoS One. 2014 Jan 6;9(1):e84488. doi: 10.1371/journal.pone.0084488 (PMC3882224; doi:10.1371/journal.pone.0084488)
Supplement: Annotated Spectra S2 — (ZIP) [file pone.0084488.s005.zip › EGEEPTVYSDEEEPKDESAR_-3_2_33669.txt]

m/z	i	matches
234.22649	6.8
241.20288	328.1
242.09488	20.6
243.16608	12.9
247.98050	5.9
250.83896	12.3
253.13242	14.0
254.18927	10.6
255.50841	8.8
259.23810	138.5
260.08676	20.1
264.21808	5.3
267.46503	5.2
269.27158	5.5
270.09549	75.5
276.98444	16.4
280.13959	43.4
282.30289	2.7
287.99786	3.3
292.23471	3.5
298.13434	180.3
298.95355	13.8
303.14856	4.0
309.25528	13.2
311.24966	2.4
316.08752	70.1
324.94342	7.6
327.23172	7.2
328.19458	21.5
329.52646	3.5
333.29755	26.0
334.38589	24.6
335.07330	4.6
338.26099	36.6
341.36383	14.0
343.41382	11.3
354.11267	13.3
356.06610	56.3
360.23572	7.9
362.19025	5.9
363.51489	5.3
364.23010	15.9
364.88052	8.7
367.58997	2.7
369.91266	3.7
381.14423	64.8
386.69440	22.3
388.98663	2.0
391.12823	60.9
392.63226	8.9
399.26520	18.1
400.19635	16.1
401.90417	252.8
402.90265	48.3
404.90771	9.7
406.28827	4.1
407.13135	6.7
409.17761	349.4
410.31287	2.0
410.95398	3.9
414.84772	10.9
417.40179	4.8
418.26660	12.8
420.94415	21.6
421.67725	22.8
425.39667	4.0
427.06610	190.5
428.12097	109.0
433.29480	11.3
434.73071	15.1
437.33624	5.5
442.82782	21.2
445.12024	310.0
446.02399	20.4
446.62805	2.6
447.46954	5.3
448.65027	27.4
449.49872	3.3
450.91901	12.7
456.08942	14.4
457.55701	260.8
458.60437	29.6
460.33148	33.3
461.19788	8.7
462.44830	160.1
463.37323	25.8
464.00616	13.9
465.37573	3.7
466.67914	133.1
467.44586	18.2
470.13776	16.0
473.49158	2.7
477.31671	11.7
478.84521	3.7
480.33502	10.4
483.65668	21.0
487.26886	23.6
487.87067	4.3
490.16870	28.9
492.68463	12.4
495.86755	12.6
499.04852	13.4
501.58630	25.5
503.49927	5.1
506.55646	49.3
510.16632	6.2
511.04443	10.4
512.88483	18.0
514.29694	12.0
515.05157	7.9
515.66614	12.1
520.10803	26.3
522.28687	10.9
524.01764	44.2
524.89575	37.0
528.21729	8.2
530.79840	113.0
531.44165	54.9
532.06415	13.7
538.01923	17.5
538.99969	24.4
539.65125	8.3
541.66296	39.8
543.03027	34.9
550.39478	7.9
554.11212	18.5
559.51434	7.0
563.36047	9.1
565.04071	45.2
570.25305	7.9
571.40277	40.1
572.19171	63.8
576.43414	8.0
577.44354	145.1
578.92102	26.9
581.19244	50.4
582.57391	27.3
585.70770	17.0
586.37506	37.9
587.14221	33.9
589.06573	98.9
590.28143	40.9
595.29218	139.3
595.97748	73.3
597.08051	32.6
597.96381	12.9
599.04346	12.8
604.73254	60.8
607.21185	349.6
608.11035	176.0
609.24927	10.4
610.37213	71.0
612.32977	791.5	y (15) (3+), y (16) (3+)-P
613.08344	213.6
613.68976	17.1
616.16589	23.6
617.73700	5.4
619.97675	13.7
622.46771	3.7
623.13031	33.7
624.09302	27.0
625.23999	190.1
626.13361	38.2
627.53528	31.7
629.50964	3.7
630.45386	18.0
632.49469	15.4
634.29437	4.4
636.38403	16.1
638.07245	7.4
638.87201	241.6
639.69360	16.2
642.13824	36.1
643.12701	65.6
645.06488	4876.8	y (16) (3+), y (11) (2+)-NH3
646.99274	66.7
647.74567	55.4
648.97760	48.5
649.73993	2.2
651.02399	38.0
653.07666	215.1
653.88989	19.5
654.81964	60.3
655.77106	3.1
660.12799	20.5
661.19330	4.2
661.99286	3.5
665.52515	4.4
669.69037	43.8
670.45593	4.5
672.08936	14.2
672.89777	8.4
673.70801	21.0
674.53644	20.0
675.64532	37.7
678.31561	108.2
679.12543	57.2
680.36127	49.2
681.71216	27.4
682.80560	84.6
684.54291	34.4
686.14191	32.1
687.74469	1174.9	y (6) (1+)-H2O, y (12) (2+)-P, y (6) (1+)-NH3, y (17) (3+)
688.54510	146.7
689.40179	84.6
690.33112	29.0
691.47992	22.0
692.48920	85.2
693.53387	29.1
694.46149	11.7
695.37921	47.0
696.65424	93.7
697.76880	66.7
698.85193	15.2
700.02887	6.1
700.92273	61.9
702.00098	30.7
706.11359	1296.4	y (6) (1+)
707.18469	251.9
708.23523	66.5
709.46918	42.6
711.29999	70.3
713.41559	34.3
714.65839	83.5
715.59796	18.1
716.85657	46.9
718.15643	28.8
719.23389	27.2
720.69025	85.1
722.00775	12.1
724.33057	323.2
725.32190	212.7
726.52588	180.4
727.43347	90.4
728.24756	71.9
730.78351	121.0
731.82776	26.9
733.32990	21.1
734.90009	130.8
736.50604	1723.4	y (12) (2+)
737.42444	238.6
738.47784	43.1
739.36609	34.2
740.23755	13.0
741.33612	47.7
742.30066	458.7	b (7) (1+)
743.51630	254.7
744.86871	110.4
745.72382	8.0
746.54620	9.4
747.56024	85.2
748.56024	463.4	[M+3H] (3+)-NH3-H2O-P
749.43207	32.5
750.73322	29.9
751.67499	43.1
753.25421	218.8
754.08527	647.0	[M+3H] (3+)-NH3-P, [M+3H] (3+)-H2O-P
754.94861	255.5
755.87616	162.2
757.32269	32.1
758.56982	159.2
759.85529	1235.5	y (13) (2+)-H2O-P
760.72858	1431.1	[M+3H] (3+)-P, y (13) (2+)-NH3-P
762.03058	81.1
763.08008	307.4
763.98108	160.8
765.50934	103.7
767.72858	281.0
769.07751	4811.1	y (13) (2+)-P
770.04901	1250.5
771.10718	96.1
772.53448	270.8
773.27924	30.7
774.82367	242.3
775.60333	235.2
776.73413	51.8
778.44824	65.7
779.82367	201.0
780.98743	1569.1	[M+3H] (3+)-NH3-H2O
781.59308	344.6
782.19757	88.0
782.83368	107.3
783.69452	36.4
784.90302	55.4
785.73474	23.1
793.94501	6.7
801.24152	14.4
802.51691	208.2
803.36652	68.5
804.82111	2.7
808.81061	50.2
815.80682	35.2
818.07672	4042.8	y (13) (2+), y (14) (2+)-P
819.05139	1093.0
820.12677	59.0
824.26898	4.1
826.48956	26.3
827.33795	15.6
833.17474	12.6
834.50629	15.0
835.15411	5.1
836.12653	3.8
838.17938	2.9
841.66626	39.2
842.44647	10.4
843.46869	6.3
844.68903	19.4
845.30750	39.6
846.12964	25.4
849.15619	10.4
858.39093	11.6
859.02502	4.6
860.04108	58.6
862.17249	27.5
865.70752	25.9
867.31146	564.8
867.97455	696.6	y (14) (2+)
869.15833	253.2
870.16156	20.5
872.20343	29.4
873.13989	18.6
873.97498	21.1
878.53821	23.7
879.85321	22.6
883.68060	26.3
884.52606	25.4
887.18323	287.4
888.25879	51.2
889.52661	62.4
890.45166	3.3
895.58984	25.2
896.68799	30.4
897.45343	5.7
899.78461	7.5
901.88593	76.2
902.54254	28.3
903.41864	10.9
905.06024	116.0
906.31494	25.1
908.61591	57.9
909.38232	77.9
910.19946	9.9
912.61084	7.2
913.56000	12.4
914.26434	7.2
914.96655	18.9
917.68604	2127.9	y (15) (2+), y (16) (2+)-P
918.62061	853.5
919.48193	135.2
924.07471	28.8
925.23285	27.0
926.41718	11.8
928.69794	3.5
929.92993	3.3
931.58307	80.9
932.54932	45.1
934.08917	42.6
936.72729	25.2
939.38599	16.3
940.93384	13.5
941.56268	6.2
943.72150	6.1
944.48456	25.8
945.11676	13.3
946.25153	27.7
947.92255	39.1
949.40771	4.0
952.45605	12.4
957.60773	751.0	b (16) (2+), b (9) (1+)-NH3-P, y (16) (2+)-H2O, y (16) (2+)-NH3
958.47394	189.1
959.26343	56.5
960.66827	43.8
961.46918	19.4
962.66455	23.4
963.47919	51.9
966.61743	7424.8	y (16) (2+)
967.60425	2689.0
968.73199	229.7
969.37823	29.7
970.60651	23.2
972.14594	58.1
973.03473	134.7
974.17877	39.4
975.12616	52.7
976.42267	9.8
978.89844	2.5
980.08173	38.7
980.89154	13.6
981.97461	72.1
982.63135	22.9
983.23779	50.6
984.11530	42.6
987.01117	5.3
987.65631	10.7
989.42432	30.5
992.65485	40.0
995.49445	37.7
998.62256	3.1
1001.05890	15.6
1002.44135	38.8
1003.06787	10.7
1004.93610	19.4
1006.34515	8.7
1010.32819	9.7
1011.44342	13.5
1012.19855	2.0
1013.08105	71.6
1014.11383	30.0
1014.85199	15.0
1016.53033	8.5
1017.58270	2.0
1020.54987	14.7
1022.13696	817.6	b (17) (2+), y (17) (2+)-H2O, y (17) (2+)-NH3
1022.93365	208.0
1023.61761	56.6
1024.93555	53.2
1029.44641	11.8
1031.07422	116.3
1032.45728	89.4
1033.36401	58.1
1034.78394	43.6
1035.62451	26.9
1037.04541	32.3
1038.38098	63.3
1042.03210	33.4
1043.59192	17.4
1046.95508	15.6
1048.54871	2.0
1049.62207	20.6
1050.79004	32.4
1058.85535	18.9
1060.33496	31.3
1061.45117	44.1
1062.41504	18.5
1066.46899	28.3
1069.01501	10.2
1069.63257	11.9
1070.80518	12.3
1072.22791	7.1
1074.51416	15.2
1075.27930	21.7
1079.75500	4.4
1080.49744	61.9
1081.20422	2.0
1084.77844	3.0
1086.54590	46.0
1087.72949	42.2
1088.69275	20.9
1090.96289	18.5
1094.10645	17.4
1095.77808	16.8
1096.45483	76.0
1097.50769	42.3
1101.73621	31.1
1104.13208	5.3
1106.00684	13.8
1107.10291	15.9
1108.44775	14.1
1111.89429	6.5
1112.59619	18.6
1114.05103	42.8
1115.90808	41.1
1117.39075	54.1
1122.70813	32.3
1123.88159	60.1
1125.51465	47.6
1130.33569	65.1
1131.27515	22.3
1132.39319	29.8
1133.25293	23.5
1136.24976	4.0
1137.91638	10.8
1140.66870	10.3
1143.15149	14.0
1151.44080	3.5
1153.07532	17.1
1159.63623	10.1
1161.83374	16.8
1165.23047	3.6
1171.40771	17.8
1172.48022	30.1
1173.56409	16.5
1174.48462	20.4
1175.49158	37.8
1179.24390	9.7
1182.53711	7.2
1186.18787	4.8
1187.37085	35.4
1188.43799	35.7
1189.60974	18.9
1190.54858	27.0
1191.82202	16.4
1193.88123	4.8
1194.48743	14.7
1200.44250	4.6
1201.68872	5.0
1204.19043	19.3
1205.27344	11.1
1206.23914	10.2
1208.60120	15.9
1214.51465	16.3
1218.33521	15.0
1219.26831	12.2
1220.11768	42.9
1258.06311	6.3
1265.50220	18.0
1274.24634	7.7
1276.92151	18.0
1287.77820	14.6
1295.46423	7.6
1296.21033	14.7
1302.36414	20.0
1308.29102	14.3
1312.83801	9.6
1316.21497	15.6
1317.12292	5.4
1318.38025	5.5
1321.43420	7.6
1329.19397	29.6
1330.53162	21.6
1334.71631	15.9
1339.28064	11.2
1352.63220	10.0
1355.82007	16.1
1356.93701	2.2
1358.52551	2.4
1360.39807	4.9
1373.33545	21.4
1402.04236	17.4
1403.36584	6.1
1408.52405	2.9
1409.66541	9.8
1428.70117	10.3
1441.69690	11.6
1445.69128	6.8
1446.32996	15.8
1447.38477	16.3
1448.83594	24.2
1453.69983	7.8
1457.90747	17.7
1459.38452	9.5
1460.32739	22.7
1461.70081	16.8
1463.48914	24.5
1496.84973	2.9
1498.86914	17.9
1514.13220	4.6
1520.16785	3.7
1538.17529	3.5
1538.85815	26.5
1556.00415	16.3
1574.51257	41.7
1575.29761	5.7
1583.84460	10.4
1599.17151	21.9
1600.40686	3.5
1601.48840	5.3
1619.81018	2.9
1629.47400	8.4
1654.34973	8.3
1661.72278	3.5
1688.19458	2.0
1736.39148	13.6
1745.97131	6.8
1758.32544	19.6
1770.18140	4.4
1775.52600	3.9
1827.71265	7.4
1954.93591	5.0
