# Supplementary material for: Phosphoproteomic Analysis of Platelets Activated by Pro-Thrombotic Oxidized Phospholipids and Thrombin
Source: PLoS One. 2014 Jan 6;9(1):e84488. doi: 10.1371/journal.pone.0084488 (PMC3882224; doi:10.1371/journal.pone.0084488)
Supplement: Annotated Spectra S2 — (ZIP) [file pone.0084488.s005.zip › EGEEPTVYSDEEEPKDESAR_-4_2_37366.txt]

m/z	i	matches
227.16003	1.5
233.93867	10.1
235.09058	5.4
241.06451	246.1
242.03494	86.5
243.38788	13.2
246.35689	19.4
252.25482	8.4
253.08621	3.0
255.44220	7.3
258.41229	29.0
259.21310	126.0
260.19800	3.4
261.07037	10.7
263.18909	7.8
270.18259	50.6
271.24820	9.7
272.14355	4.5
275.96689	21.0
277.99399	28.4
279.98013	61.6
280.93884	34.4
282.08545	2.6
285.19470	9.1
287.38474	4.0
292.48068	18.3
298.14294	235.1
299.20764	29.9
300.84528	10.6
310.27866	10.6
313.17975	12.6
315.67996	17.8
316.29028	79.7
317.71027	17.2
320.13681	13.3
326.33954	21.6
333.21201	37.7
335.12839	12.4
338.19513	8.0
341.00842	23.1
342.06696	25.4
343.10001	18.3
344.23026	6.7
345.12646	2.8
347.28021	6.0
349.18048	6.9
355.26129	17.9
356.64725	28.4
363.04633	31.1
364.77545	10.9
365.40381	6.9
370.06400	22.8
372.55029	14.6
381.20160	60.9
382.28027	38.5
383.38953	12.6
384.33563	2.6
391.17352	54.2
392.24518	6.6
393.16522	14.2
395.05206	13.9
396.34827	9.3
398.48303	5.2
399.26465	17.6
401.69006	375.7	b (11) (3+)-NH3-P, y (7) (2+)
402.46082	123.3
403.30859	17.5
407.47449	9.3
409.19208	213.4
410.12244	57.0
412.75323	10.9
417.28522	22.9
419.82501	10.5
421.55438	4.4
424.38062	10.7
427.07434	438.1	b (4) (1+)-H2O
428.04163	40.8
429.20313	15.7
434.32312	10.3
439.10474	6.1
440.29657	7.5
445.20306	373.9	y (4) (1+)-NH3, b (4) (1+)
446.25897	54.2
448.58093	15.2
449.33008	11.4
452.14679	10.2
457.22711	190.1
458.01257	204.4
460.27521	15.5
461.09546	15.6
462.19855	68.2
463.28674	10.3
466.32385	160.2
467.40741	27.9
468.33514	12.8
470.22992	7.9
475.19641	1.9
476.36188	16.1
480.85498	16.5
486.60840	1.7
492.10822	2.6
496.77417	11.3
498.14288	3.9
499.41064	15.6
500.38605	5.1
501.05847	4.5
505.60992	25.1
506.21960	13.6
507.32318	11.4
509.47070	6.8
510.41071	3.2
511.74390	11.5
512.36176	2.1
516.22028	6.8
517.29303	3.6
520.19153	25.3
521.09070	3.2
521.83240	49.2
522.49261	9.3
523.85376	61.1
524.46490	12.6
525.35980	19.6
530.78296	69.3
531.92242	9.8
533.05066	22.5
538.15942	31.7
540.24933	3.0
543.02527	8.2
544.71399	25.4
546.39185	12.7
549.50262	6.9
550.25708	9.7
551.70502	20.9
554.27936	1.7
556.92365	8.2
559.55878	9.5
560.49255	20.3
561.56116	8.2
562.48853	23.2
567.81116	11.6
570.91992	22.8
572.05615	39.4
573.22803	4.5
574.50134	4.1
577.34851	61.2
578.73608	52.6
579.77960	57.5
580.42694	19.3
581.24719	28.6
586.50250	13.3
589.15155	153.1
590.22485	77.1
591.35950	34.0
592.28577	9.6
595.47723	274.4
596.49457	35.8
597.19196	92.4
598.22601	32.5
599.43964	19.0
602.52106	8.6
603.18024	12.5
606.14142	85.7
607.17670	534.2	y (15) (3+)-NH3
608.06024	89.7
609.05591	71.7
610.37030	7.3
612.01978	299.2
612.62891	419.2	y (15) (3+), y (16) (3+)-P
613.66766	5.8
615.18408	61.2
616.12640	33.1
617.25201	7.3
618.33246	38.9
619.04034	5.2
621.94586	10.1
623.39722	16.0
624.61700	70.9
625.25146	128.9
626.27155	71.6
627.26886	54.8
628.53137	22.1
630.28656	10.3
631.63068	3.8
632.77277	24.4
633.53461	3.2
635.08307	1.7
638.87921	120.0
639.80347	41.4
643.25586	49.2
644.98566	5899.4	y (11) (2+)-NH3, y (16) (3+)
646.20819	90.8
647.10651	21.0
647.72052	14.8
649.04498	147.3
649.76288	34.6
650.50867	57.3
651.21112	28.5
651.88995	15.9
652.87555	147.8
653.49219	229.4
654.23346	28.6
655.25226	5.6
659.12982	28.2
660.30206	30.4
661.02606	16.3
661.88263	11.4
663.29663	5.3
664.29938	45.8
664.95758	18.8
667.44739	7.7
669.04584	34.8
670.15820	17.4
671.22711	80.8
674.26373	23.8
675.22687	14.3
676.21259	9.9
676.92584	17.0
678.16699	117.9
678.93707	36.8
680.17255	34.5
681.95166	210.7
682.74664	24.3
683.55969	54.5
687.71967	879.6	y (6) (1+)-NH3, y (12) (2+)-P, y (17) (3+), y (6) (1+)-H2O
688.42096	147.7
689.24274	105.6
690.28094	27.2
691.09918	14.5
692.13770	51.4
693.19464	46.4
694.04877	33.3
694.94263	35.6
696.01581	73.2
697.32904	5.6
699.27789	34.5
701.26123	71.0
702.12134	5.7
704.10175	15.6
705.58173	363.6	y (6) (1+), b (18) (3+)-H2O, b (18) (3+)-NH3
706.20306	1482.1
707.13678	816.7
708.20026	53.9
709.53735	81.0
712.25433	12.6
713.50128	10.6
714.44940	17.1
715.65509	19.0
716.35626	27.8
717.29681	14.0
718.68890	19.6
719.46844	89.4
720.22003	37.2
722.27423	39.9
723.77667	232.1
724.48682	356.5	y (18) (3+)-NH3, b (7) (1+)-H2O, y (18) (3+)-H2O
725.24670	348.7
726.70172	74.5
727.63190	158.0
728.48999	41.4
730.64679	149.3
731.30084	131.1
733.92395	66.2
734.97260	54.6
736.28046	1253.0	y (12) (2+)
737.09174	1156.6
738.46454	37.0
739.33368	15.9
740.31531	14.9
742.27777	294.8
743.19598	285.7
744.07330	211.9
744.75403	146.7
745.78455	2.8
746.59399	39.7
748.30566	672.2	[M+3H] (3+)-NH3-H2O-P
749.47797	126.5
750.49823	62.4
751.34637	19.2
752.23584	12.6
753.26062	95.1
754.07635	760.5	[M+3H] (3+)-NH3-P, [M+3H] (3+)-H2O-P
754.70795	212.9
755.37360	31.2
756.10413	29.5
756.88763	9.0
757.51819	11.9
759.08014	552.7
760.25604	2425.3	y (13) (2+)-NH3-P, [M+3H] (3+)-P, y (13) (2+)-H2O-P
761.19171	650.5
762.71783	225.1
763.77209	22.2
764.86725	81.8
766.39978	45.9
767.82294	198.3
769.11395	6327.9	y (13) (2+)-P
770.05255	1397.2
771.02374	96.4
772.62830	137.0
774.47449	116.2
775.50061	268.8
776.44989	24.2
777.87286	109.6
779.09088	105.7
780.53217	1027.9
781.21729	1620.0	[M+3H] (3+)-NH3-H2O
782.04938	92.8
783.21588	228.5
784.00128	76.1
784.84314	11.4
785.92474	19.4
799.32330	18.7
802.37616	173.9
803.46283	70.7
804.17334	44.2
806.25232	3.0
809.24042	107.5
814.52765	8.8
815.56421	51.2
816.52039	39.4
817.99896	4714.0	y (13) (2+), y (14) (2+)-P
818.87555	900.8
819.59949	328.9
820.73340	44.5
822.33716	4.9
824.29895	69.2
825.41388	21.5
827.73309	22.9
832.79700	5.3
837.84656	14.1
841.43060	70.1
843.45819	83.7
844.44891	7.5
848.74780	35.9
849.39758	25.3
855.82458	19.6
858.84601	6.4
860.68121	62.2
865.13788	14.6
866.50757	59.1
867.57196	1393.6	y (14) (2+)
868.69867	517.5	y (15) (2+)-P
870.08148	83.5
871.46014	77.3
873.80035	56.1
874.46045	13.7
877.36597	11.6
878.38861	9.0
880.80951	17.4
887.13300	246.8
888.23334	92.1
889.37030	49.0
895.72406	19.3
896.46124	3.6
897.58966	2.1
900.68799	45.4
901.67627	6.7
902.81219	41.0
904.31232	10.1
905.27118	132.7
906.29547	104.1
907.24707	15.1
908.66144	234.5
909.65509	219.0
910.34564	7.2
911.31927	20.5
912.22607	54.3
913.42719	5.4
914.27924	27.5
915.41016	12.9
917.25897	609.1
918.03540	2198.8	y (15) (2+), y (16) (2+)-P
919.00928	444.3
920.17017	96.4
921.34393	8.4
922.05695	10.2
922.74884	21.8
923.60040	15.4
924.54120	63.9
925.72101	6.5
926.59479	16.3
927.27808	5.7
928.30475	11.8
929.18439	62.2
930.21075	37.3
931.68341	76.1
932.66754	41.2
933.93500	11.0
938.29498	8.8
944.46094	10.9
945.74066	25.6
948.45697	29.2
949.72748	23.3
954.91650	13.3
957.38654	556.3	b (16) (2+), y (16) (2+)-H2O, y (16) (2+)-NH3, b (9) (1+)-NH3-P
958.22833	485.1
959.28931	69.6
960.30023	45.5
963.16095	20.4
964.38824	4.1
966.38818	5026.0
967.08862	6779.9	y (16) (2+)
968.13940	925.5
969.71240	97.7
971.90228	20.5
972.92377	97.9
973.84735	82.3
974.46661	36.7
975.36420	31.5
976.43915	7.9
979.34448	2.8
979.99274	58.5
982.01343	132.0
983.07916	48.4
983.91644	21.5
988.91431	41.6
990.21881	7.0
994.36176	26.1
995.64777	31.5
996.29999	11.8
997.47357	33.7
1002.13092	18.7
1003.63397	27.5
1004.32227	48.4
1004.98346	15.7
1006.31451	6.3
1007.53534	66.3
1008.55396	3.9
1012.64258	74.8
1013.46729	14.0
1014.15253	18.6
1015.66943	12.6
1018.16144	9.6
1019.33893	2.4
1021.76929	618.2	b (17) (2+), y (17) (2+)-H2O, y (17) (2+)-NH3
1022.57153	526.8
1023.41364	130.3
1024.22095	32.1
1025.12256	34.4
1027.13062	14.2
1031.16577	254.0
1032.16797	78.7
1033.21289	31.9
1034.10815	49.1
1037.46680	9.2
1042.49341	13.4
1043.33643	4.3
1048.86182	17.7
1050.04187	12.1
1050.71802	21.9
1052.31641	18.0
1058.45544	3.8
1059.57507	2.6
1060.77539	25.4
1061.88562	5.5
1062.69971	8.4
1065.75952	12.0
1069.70483	21.8
1072.04919	3.2
1073.83569	50.7
1075.74756	11.8
1077.72632	50.3
1078.48511	5.4
1086.89417	114.1
1088.39783	35.8
1089.23633	17.3
1092.41809	6.1
1095.25012	7.2
1098.08972	48.1
1098.85535	36.2
1107.74841	16.9
1110.43323	18.3
1112.30713	2.4
1113.80786	11.7
1123.98352	52.0
1125.17700	36.9
1129.44531	35.2
1130.49316	50.5
1131.25085	8.6
1132.19434	7.5
1140.21912	15.5
1145.24805	11.5
1146.15552	2.7
1148.37012	22.0
1153.23315	31.0
1154.47656	11.4
1159.63672	16.6
1162.96008	61.5
1169.17004	22.7
1171.51404	5.3
1173.29736	3.2
1178.54956	10.1
1182.07788	8.4
1187.16504	37.5
1188.82422	9.0
1189.64832	46.1
1190.55176	32.4
1191.26367	9.9
1192.00818	15.2
1200.68384	3.2
1201.49878	11.8
1214.90942	3.4
1218.59961	69.4
1219.90796	47.4
1221.38513	7.6
1228.36938	20.3
1230.35901	7.3
1235.97595	6.7
1236.77112	18.8
1244.66724	28.6
1245.96545	17.8
1262.66870	27.5
1273.04431	2.8
1278.14673	13.2
1283.23401	10.9
1285.44714	2.6
1288.62366	10.3
1292.36792	13.1
1301.40442	14.1
1304.26660	2.4
1305.67578	15.3
1308.31006	9.4
1311.49182	23.9
1316.02893	8.7
1316.69299	12.3
1319.58704	12.7
1330.34863	6.3
1331.35022	34.2
1341.53442	11.2
1343.16882	8.2
1347.64026	21.9
1349.56995	17.5
1355.67065	12.9
1357.06665	21.8
1358.04700	13.2
1359.97717	3.9
1363.54285	11.4
1371.60474	19.5
1374.19226	25.5
1376.42114	5.8
1378.55359	15.1
1383.55078	6.9
1394.19470	5.1
1402.29810	5.4
1409.18494	11.4
1412.32446	11.6
1416.81580	5.6
1426.70679	21.3
1427.40930	14.0
1429.93115	13.4
1439.33508	26.6
1445.39758	14.0
1446.32373	42.5
1454.34387	15.9
1458.44678	16.8
1459.15186	7.2
1470.35144	20.6
1475.87512	6.6
1476.52258	6.0
1480.62659	5.5
1492.09045	9.3
1518.95813	1.9
1520.40515	17.6
1521.25085	23.5
1524.54333	3.9
1536.51526	30.3
1537.67639	34.2
1538.28723	2.4
1556.41980	52.9
1557.10034	1.5
1558.43616	3.4
1574.43616	20.3
1575.84802	27.1
1577.22571	14.8
1581.60315	15.1
1599.85437	4.7
1602.56555	9.9
1635.12659	15.2
1645.11108	31.7
1661.84985	8.6
1737.12195	4.7
1738.07581	13.9
1748.82581	5.7
1757.29382	10.5
