# Supplementary material for: Phosphoproteomic Analysis of Platelets Activated by Pro-Thrombotic Oxidized Phospholipids and Thrombin
Source: PLoS One. 2014 Jan 6;9(1):e84488. doi: 10.1371/journal.pone.0084488 (PMC3882224; doi:10.1371/journal.pone.0084488)
Supplement: Annotated Spectra S2 — (ZIP) [file pone.0084488.s005.zip › EGEEPTVYSDEEEPKDESAR_-5_2_31593.txt]

m/z	i	matches
232.21524	2.3
234.20729	12.1
241.08484	333.3
242.20578	27.4
246.03458	3.2
253.32047	12.0
259.12482	200.9
260.32480	31.8
263.25854	5.7
268.13043	18.3
270.05280	71.5
272.46777	16.3
277.09045	4.6
280.19775	37.6
284.29578	11.7
292.06256	28.5
293.05872	6.3
298.06351	155.8
299.28308	40.0
309.43057	6.4
310.41071	22.0
312.07297	10.3
313.10455	4.1
315.08945	6.6
316.25500	57.7
327.25674	2.1
327.95496	6.1
330.86417	28.3
331.81281	2.8
333.31592	74.7
335.33929	15.2
336.99683	3.7
338.30780	20.6
343.37256	27.5
344.63318	10.5
348.30966	6.6
353.56894	79.2
354.88461	11.6
356.06989	18.0
357.14410	5.5
359.36969	3.0
360.30121	14.0
363.43799	24.5
364.24393	5.1
367.34302	8.8
368.21594	3.2
376.02051	8.4
381.10541	127.5
382.24756	16.7
384.40082	29.1
388.66687	13.3
391.19702	44.6
392.18060	25.0
393.20288	3.9
398.53656	41.4
400.30548	11.4
401.93719	293.3
403.40833	23.0
409.14850	317.2
410.16241	31.6
411.09204	7.0
412.80469	14.0
413.93549	33.5
414.92419	3.0
416.42499	11.8
417.24915	22.8
419.36761	6.7
421.72369	5.9
427.08484	394.4	b (4) (1+)-H2O
427.94055	35.8
429.24432	14.8
433.92737	4.1
439.21277	18.7
440.30359	9.5
442.84509	2.6
445.30865	285.9
446.23041	42.8
447.02301	9.9
449.43011	10.8
456.45111	12.5
457.48804	468.1	y (8) (2+)-NH3, y (8) (2+)-H2O
458.51929	27.0
459.26398	7.9
460.15350	27.0
461.02136	18.4
462.29156	198.4
463.31726	34.8
465.14264	12.5
466.58124	96.6
467.29858	35.6
469.17828	3.2
470.26489	13.8
476.97955	12.5
478.29602	16.6
480.15668	22.7
481.12103	10.1
486.22546	4.7
487.23822	19.0
488.31482	4.1
491.97583	8.3
495.34589	23.2
498.08905	2.8
501.18231	13.4
502.45093	14.3
506.16870	77.4
508.43164	9.1
510.33136	1.7
512.50592	10.9
513.63574	8.3
514.74634	7.2
518.34839	20.6
520.14771	27.0
520.97162	4.3
521.97290	93.3
523.05829	7.9
524.26831	9.0
525.26196	15.1
530.93127	182.8
531.85162	36.9
534.00531	30.0
537.29932	18.7
538.32733	36.0
540.76489	6.1
544.20081	12.1
547.13824	18.1
553.57794	21.6
554.37146	4.5
555.90570	22.5
556.66058	7.5
558.26617	9.1
561.80151	6.9
562.92548	5.3
565.48981	6.6
566.48218	39.2
571.43103	44.9
572.16913	18.9
573.16711	12.9
574.41931	21.0
577.36591	138.6
578.34369	43.5
579.28180	22.1
580.22876	24.5
581.13196	42.2
582.26178	34.3
583.19122	29.5
586.48145	41.5
587.08490	39.1
588.40723	34.4
589.16522	194.4
590.31110	95.9
591.55670	53.8
592.22540	7.1
595.53253	268.8
596.39276	79.7
598.23444	3.9
600.32861	26.2
602.34265	7.1
606.42017	57.7
607.14545	471.8	y (15) (3+)-NH3
608.11053	155.0
609.33008	48.0
612.29700	630.6	y (15) (3+), y (16) (3+)-P
612.99213	257.1
613.90717	30.8
615.42426	41.4
616.47528	44.8
617.47400	5.6
618.90448	6.8
625.24866	179.5
626.65863	56.7
627.62067	3.9
628.32587	21.8
630.54095	18.3
631.42493	6.1
633.08075	26.2
635.31305	25.6
638.47845	25.1
639.16901	224.5
639.95935	60.2
641.11621	34.5
642.04169	5.4
642.70618	18.5
643.42316	79.0
644.97882	5503.1	y (11) (2+)-NH3, y (16) (3+)
646.11798	50.6
646.97467	53.3
647.78308	64.9
649.49469	157.7
650.35577	6.0
651.42279	48.0
652.07086	3.4
653.02911	125.9
653.78143	48.6
654.49176	4.6
655.75641	55.3
657.30914	7.0
659.86389	16.8
661.70496	14.3
662.81201	12.1
664.16693	35.1
665.68842	20.0
668.22528	11.0
669.60260	17.5
670.55048	25.6
671.88263	13.6
672.85028	27.5
674.44641	17.7
675.78308	53.1
676.46405	58.9
677.38177	46.9
678.16125	156.3
679.17804	73.4
680.13232	60.2
681.40533	58.7
682.25977	153.3
683.13251	32.1
683.73895	5.0
685.00879	37.7
686.41718	25.8
687.62146	769.6	y (6) (1+)-H2O, y (6) (1+)-NH3, y (17) (3+), y (12) (2+)-P
688.31195	395.1
689.16815	81.9
690.02765	13.0
690.71497	8.0
691.46368	16.9
692.53986	74.9
694.34723	14.9
696.15283	55.7
697.38763	24.7
698.27405	52.4
699.89545	5.4
701.71570	131.0
702.49292	7.6
703.54022	33.9
704.40948	14.5
706.14374	1691.9	y (6) (1+)
707.19550	490.0
708.05670	129.5
709.38165	17.5
710.51251	4.8
712.44202	21.9
713.71436	32.5
714.79468	10.5
716.98181	40.4
718.88965	69.5
719.96710	54.3
720.83575	31.9
721.86908	41.8
722.87018	17.9
724.11914	371.0
725.25360	307.7
726.60248	103.3
727.40991	125.7
728.09918	21.8
729.27631	17.0
731.03314	60.4
733.57410	79.1
735.15356	192.6
736.48529	2230.7	y (12) (2+)
737.42596	416.3
738.35406	45.9
739.30981	8.3
740.38715	3.0
741.52313	57.2
742.19281	427.1	b (7) (1+)
743.09888	231.5
744.10474	219.5
744.89264	10.0
745.85284	48.0
746.87787	56.7
748.18304	669.0	[M+3H] (3+)-NH3-H2O-P
748.91046	293.6
749.92511	303.3
751.26782	148.7
752.39227	24.7
753.57037	132.8
754.31262	1468.1	[M+3H] (3+)-H2O-P, [M+3H] (3+)-NH3-P
755.17651	309.6
756.30536	28.8
757.30762	25.9
758.06964	63.7
759.39313	384.1
760.30664	2730.7	y (13) (2+)-NH3-P, y (13) (2+)-H2O-P, [M+3H] (3+)-P
761.29645	635.8
762.36969	312.9
763.31500	75.8
764.35693	74.7
765.33124	11.3
765.97357	8.9
767.05017	40.9
767.89856	67.7
769.13861	6340.8	y (13) (2+)-P
770.07385	1084.2
770.85962	168.1
772.00983	156.4
773.06488	92.8
774.28986	189.4
775.27130	320.2
776.21210	95.3
777.86902	78.1
779.92279	120.0
781.01398	2914.0	[M+3H] (3+)-NH3-H2O
782.37439	119.9
783.47809	165.5
785.05463	22.0
786.35107	27.1
788.30884	11.1
791.78802	15.6
797.13123	8.7
798.10248	15.3
802.32111	218.1
803.57367	82.8
804.55292	10.1
805.42664	26.0
807.18536	26.7
808.70422	112.3
809.74603	74.6
811.31879	4.1
816.02216	14.6
817.84924	3343.8	y (13) (2+), y (14) (2+)-P
818.53229	2650.6
819.46918	514.7
820.39899	9.1
822.52557	49.6
823.44617	74.3
827.33765	22.5
828.54510	21.5
830.60944	21.5
831.55774	33.3
832.94299	36.9
834.02594	17.4
834.72314	4.2
838.28766	32.8
839.67908	28.7
840.67133	33.6
841.59875	20.5
842.59607	73.1
843.35614	12.5
844.64514	37.2
847.35986	54.2
852.23877	4.3
856.40594	5.5
858.15863	9.3
860.29102	7.0
861.35748	14.1
865.30389	18.2
867.59406	1442.5	y (14) (2+)
868.65399	461.9	y (15) (2+)-P
869.49567	45.2
870.25293	28.0
870.87628	12.1
872.45422	94.1
873.88922	28.3
874.67932	32.4
876.51923	2.8
877.28595	20.0
879.41895	4.6
882.68665	25.5
883.85919	15.4
885.36566	11.2
886.55115	48.6
887.26959	200.2
888.01337	139.9
889.30957	53.8
890.66901	8.2
891.87091	14.3
892.64160	7.2
893.92017	32.7
895.46088	22.1
899.75714	4.6
900.48291	16.5
901.38605	35.7
902.31299	8.5
904.11932	12.5
904.89868	53.8
905.50336	57.6
906.42853	67.3
908.70190	251.7
909.39795	46.7
910.01904	59.0
911.02338	21.4
914.03540	25.4
915.56854	4.6
917.67432	2145.0	y (15) (2+), y (16) (2+)-P
918.59930	1413.7
919.77997	118.7
920.64209	16.9
922.98022	32.9
924.72113	36.8
925.53339	5.0
926.66797	40.6
927.42731	14.2
928.17316	63.8
929.91388	13.0
931.46356	111.2
932.53217	30.3
933.43970	10.5
936.40570	12.7
939.17255	33.5
940.08014	26.3
940.89868	7.0
944.32465	11.8
945.35785	26.1
949.63580	5.7
950.60651	7.7
951.27759	8.7
952.82568	19.3
954.21661	7.0
956.35944	2.3
957.40179	560.1
958.06012	588.9	b (16) (2+), y (16) (2+)-NH3, b (9) (1+)-NH3-P, y (16) (2+)-H2O
959.03912	153.2
960.44257	79.5
961.28931	11.5
962.51172	11.6
963.81348	21.7
966.41144	5794.6
967.06598	7658.2	y (16) (2+)
968.10547	1106.6
969.09052	56.3
969.72363	36.3
970.44916	13.8
971.11176	17.2
972.08807	22.6
973.09845	279.2
974.00385	123.5
975.27374	18.5
976.59528	3.0
977.48236	6.1
978.45209	50.7
979.33197	12.5
981.81744	67.9
982.72998	123.0
983.41040	35.6
985.28442	6.8
989.60724	7.4
992.44794	17.6
995.14471	14.5
1001.46918	39.7
1007.01740	7.2
1010.29327	11.4
1012.65070	60.8
1013.27631	4.0
1015.73102	12.9
1018.53864	6.7
1020.42072	26.2
1022.23871	1139.7	b (17) (2+), y (17) (2+)-NH3, y (17) (2+)-H2O
1023.11334	366.9
1024.18591	19.8
1025.17285	7.9
1026.12000	18.5
1027.33301	13.0
1029.10718	35.6
1031.22437	325.3
1032.17749	55.7
1033.22388	63.0
1034.13611	54.7
1036.52661	16.5
1037.69727	31.6
1042.37598	14.0
1043.67383	30.4
1047.26819	51.1
1049.53027	5.9
1051.26685	68.0
1051.97266	24.1
1053.68115	7.0
1055.54248	30.3
1058.08740	6.4
1060.08118	26.0
1061.73804	5.3
1062.46082	2.3
1063.90466	30.2
1067.14551	17.0
1069.07141	17.8
1069.99121	13.4
1071.69385	12.4
1072.85107	17.5
1076.52441	18.2
1077.86206	28.6
1079.15308	2.3
1082.10828	5.2
1086.81323	25.9
1087.74365	96.3
1089.31287	36.7
1089.97607	58.0
1094.32031	10.1
1096.77271	9.6
1098.33618	51.4
1099.16650	8.7
1101.18066	8.1
1102.63306	16.1
1109.22266	7.8
1112.26233	5.0
1121.93726	11.4
1123.65576	36.0
1129.66602	29.9
1130.41577	61.4
1131.34387	8.3
1132.61731	5.0
1134.28186	22.6
1143.83569	2.4
1144.67480	27.0
1146.64478	4.1
1148.24097	20.6
1151.66296	17.6
1154.18164	25.2
1158.04517	4.7
1161.54480	16.1
1163.42029	11.2
1169.28931	20.4
1170.45996	4.3
1171.54126	45.3
1172.30151	7.4
1173.57642	2.8
1176.11865	7.2
1177.52344	9.4
1182.02734	3.7
1183.20288	14.1
1187.24377	2.6
1189.45081	42.3
1190.80188	20.1
1191.45386	6.5
1192.16516	7.1
1193.23633	14.7
1194.99609	2.8
1200.28979	1.7
1201.53467	2.6
1209.82214	19.3
1212.71704	15.9
1218.54614	6.5
1222.57263	11.2
1227.34485	11.7
1228.03918	2.5
1233.78516	6.1
1241.07043	6.9
1258.68591	6.8
1259.45300	5.2
1260.30237	6.5
1270.81299	3.4
1274.85181	20.1
1284.33679	26.1
1285.55579	27.3
1293.14661	20.7
1294.09460	4.8
1296.41492	8.7
1297.73413	8.1
1299.05725	13.7
1300.44324	9.9
1302.34119	8.6
1304.74817	29.3
1305.63025	8.7
1306.45667	16.0
1310.70276	14.7
1314.43408	4.1
1316.35803	12.6
1326.73694	2.6
1327.52136	7.4
1329.50085	36.3
1330.57458	25.9
1331.71277	10.1
1346.42334	4.8
1347.21667	11.4
1357.22229	15.2
1365.65686	5.7
1366.66736	4.8
1367.51843	23.2
1372.69031	6.3
1373.61914	27.0
1376.63574	11.3
1392.82556	5.7
1401.66980	16.4
1402.90051	7.3
1409.06079	1.5
1410.34875	9.4
1427.03625	8.1
1428.21155	25.1
1441.67554	9.1
1445.28174	15.3
1446.44226	46.4
1448.12927	7.4
1448.96826	9.2
1453.25037	15.3
1456.69250	13.0
1457.53540	30.9
1458.50769	5.9
1460.25720	5.2
1468.01196	7.0
1468.82263	3.0
1470.75818	28.9
1471.57849	12.5
1472.83484	43.9
1489.46094	7.6
1501.70447	3.0
1520.78723	10.7
1536.38562	43.5
1537.25769	25.0
1540.55432	8.1
1542.35986	16.3
1556.06726	24.4
1556.67859	7.0
1574.28308	45.1
1574.97083	3.8
1575.95874	16.8
1576.55969	11.8
1578.38452	19.3
1600.50562	11.3
1632.00647	11.3
1634.46204	6.5
1635.24500	7.6
1637.67358	8.3
1688.73547	13.0
1720.23560	6.4
1728.16382	8.4
1736.90991	10.0
1738.49084	5.3
1757.61560	13.2
