# Supplementary material for: Phosphoproteomic Analysis of Platelets Activated by Pro-Thrombotic Oxidized Phospholipids and Thrombin
Source: PLoS One. 2014 Jan 6;9(1):e84488. doi: 10.1371/journal.pone.0084488 (PMC3882224; doi:10.1371/journal.pone.0084488)
Supplement: Annotated Spectra S2 — (ZIP) [file pone.0084488.s005.zip › EGEEPTVYSDEEEPKDESAR_-6_2_69401.txt]

m/z	i	matches
226.02402	119.5
227.15285	25.3
234.20421	87.3
241.21332	3684.4
242.16034	167.9
244.13879	780.4
245.10966	82.3
246.22354	120.8
252.23203	49.2
253.05243	51.6
254.19380	47.7
259.04398	870.4
260.16385	275.0
261.11823	39.7
269.98419	587.8
271.17096	277.0
280.28558	288.6
281.07632	67.1
285.34442	240.8
286.99167	86.2
291.96777	67.6
297.05319	74.1
298.14056	1358.8
299.10913	227.8
299.92856	83.7
301.18973	122.5
303.22260	108.7
310.28860	365.5
312.38065	92.7
316.01770	773.1
316.99988	90.0
317.82684	208.6
326.18597	83.6
327.54581	157.0
330.87595	42.3
333.44055	165.4
335.03491	53.0
337.80530	30.4
338.43390	96.9
341.30859	99.5
342.14566	138.3
342.91849	197.2
344.46466	78.2
348.26587	51.7
349.74219	245.0
354.27853	45.0
356.09241	91.2
357.17407	54.4
359.33185	72.2
362.93097	145.1
370.97137	115.4
373.24625	28.3
381.24774	805.4
382.27441	58.3
383.44879	58.3
384.19623	30.5
386.10193	59.7
387.24353	219.1
388.34796	127.7
389.31226	165.3
391.31165	367.6
392.03406	74.3
393.34930	141.7
394.87500	42.3
395.85577	82.3
399.55426	27.7
401.67865	2049.9
402.46594	1615.1
403.50134	43.3
404.13287	58.3
406.11420	98.3
407.44269	85.0
409.13568	2463.7
410.13257	814.1
412.24091	30.4
414.11462	369.1
415.39612	71.2
416.00262	178.8
417.09369	200.2
421.32849	81.3
422.26434	217.9
424.90765	54.0
427.05328	4027.2	b (4) (1+)-H2O
428.24127	858.9
429.28931	111.6
443.15613	110.9
445.16077	3374.3	y (4) (1+)-NH3, b (4) (1+)
446.19916	558.8
447.27783	63.7
451.36395	119.6
456.06940	245.8
457.52765	3360.5	y (8) (2+)-NH3, y (8) (2+)-H2O
458.59753	292.9
461.28320	430.2
462.31390	1985.7
463.46857	267.7
464.33936	126.7
465.22968	54.5
466.25848	1058.3
466.96655	371.9
470.33850	191.3
471.51172	208.8
474.29376	990.0
475.31207	570.9
479.20850	186.0
480.36377	211.6
482.50543	35.7
492.96790	72.9
499.22656	66.9
500.22833	123.1
503.20148	66.4
504.10040	38.4
506.11963	100.8
512.07526	118.1
513.97107	138.5
515.18964	74.3
516.11414	85.0
517.15051	40.3
520.06244	171.4
521.80426	831.9
522.62610	525.3
524.11310	653.4
525.09760	341.7
530.00201	89.1
530.86365	1206.8
532.05176	109.8
533.36841	31.7
534.96362	46.2
538.06732	112.1
538.74835	73.1
541.10059	17.1
542.14191	90.8
543.39624	43.7
544.24805	43.7
545.04755	54.2
546.30859	67.6
550.43402	401.8
555.45441	54.3
557.31207	133.9
559.06934	58.9
560.39832	239.2
561.30225	176.1
563.33710	33.1
569.56451	28.4
571.65302	257.7
572.41333	123.9
575.44562	779.1
576.44098	637.3
577.31647	670.3
578.35089	557.8
579.37677	324.7
580.86127	124.1
582.12286	50.9
584.05914	25.3
586.40814	1018.9
587.45374	45.0
589.17719	902.2
590.26959	108.0
591.29095	26.9
592.32831	95.8
595.56671	2322.0
596.35754	170.5
597.09454	81.0
598.31793	65.5
601.73389	89.5
603.53119	151.6
604.28772	98.1
605.27783	79.6
606.59186	1201.4
607.31348	3166.7	y (15) (3+)-NH3
608.29144	797.7
609.23981	454.3
612.22418	7112.5	y (16) (3+)-P, y (15) (3+)
613.19330	780.2
617.16583	84.2
617.79968	151.8
625.19354	2557.3
626.18268	168.8
627.12640	307.3
628.35583	377.9
632.18951	89.9
633.35773	318.8
634.25470	261.3
635.18530	63.8
636.25928	102.3
639.01312	1239.1
640.10895	258.1
640.93707	191.8
643.16199	898.2
644.97687	44551.4	y (11) (2+)-NH3, y (16) (3+)
646.15240	3897.7
646.94830	97.5
647.96625	190.5
648.87750	659.6
650.05511	447.2
650.95416	247.5
651.83441	119.3
652.91937	1939.9
654.15424	449.4
655.24982	342.2
656.72552	311.4
658.40381	94.2
659.24829	62.4
660.45294	158.0
661.31018	58.9
662.14655	40.7
663.02795	572.8
668.15588	129.8
670.10437	788.4
671.33051	195.9
672.63861	359.8
673.47656	65.2
674.50427	434.2
675.47113	146.1
676.73456	642.9
677.97052	1177.1
679.10577	637.7
680.26495	902.9
681.21442	252.5
682.19446	376.8
685.39392	101.9
686.12701	572.7
687.74658	8177.2	y (6) (1+)-H2O, y (6) (1+)-NH3, y (17) (3+), y (12) (2+)-P
688.62799	1309.5
689.50519	765.8
690.67450	455.5
692.01141	124.3
693.11981	327.2
696.09888	899.2
698.28888	903.7
699.13739	1375.7
700.45844	335.8
701.11639	77.1
701.95630	184.4
702.64789	133.9
704.38055	316.2
706.12592	13946.6	y (6) (1+)
707.20306	5532.6
708.09796	1554.9
709.30017	272.4
712.41058	214.3
713.08813	233.4
715.96655	399.6
718.99927	389.9
720.04352	167.1
721.97504	138.7
724.15985	3389.7	y (18) (3+)-NH3, y (18) (3+)-H2O, b (7) (1+)-H2O
724.98499	926.9
725.96246	826.3
727.23309	267.0
728.37469	459.8
729.09888	672.3
729.78241	449.6
730.88519	734.2
732.26117	334.0
733.30914	47.0
734.93463	1777.4
736.23199	10656.2	y (12) (2+)
736.93610	9663.5
738.02258	499.9
739.06848	533.2
740.59406	461.7
742.24500	2503.6
743.21558	891.4
744.14740	8487.4	y (19) (3+)-H2O, y (19) (3+)-NH3
745.11127	1972.2
748.26807	4397.8	[M+3H] (3+)-NH3-H2O-P
749.15210	1785.4
750.13196	1127.9
751.20441	30.3
752.05017	245.5
753.95306	8748.3	[M+3H] (3+)-NH3-P, [M+3H] (3+)-H2O-P
754.81628	4117.5
755.68304	233.6
757.21368	129.4
758.67084	215.6
760.14331	13084.9	[M+3H] (3+)-P, y (13) (2+)-NH3-P, y (13) (2+)-H2O-P
761.01807	6199.2
761.98621	103.1
762.73169	539.0
764.49713	172.4
765.30402	114.2
766.26544	102.9
766.95551	52.8
769.00201	42876.1	y (13) (2+)-P
769.92291	9707.0
770.86786	821.4
771.77167	938.0
773.02704	125.1
774.26678	813.1
775.08978	2318.8
775.81244	338.1
776.77142	331.5
777.44617	279.8
778.61993	109.5
780.57794	9533.6
781.22339	11950.8	[M+3H] (3+)-NH3-H2O
782.31958	1357.0
783.66718	1051.3
784.68079	351.9
799.30792	128.1
802.19977	1715.1
803.00269	535.6
803.65955	137.5
804.73236	276.5
809.05493	994.7
813.26019	158.7
816.00482	62.4
817.76044	25961.8
818.50250	26340.1	y (13) (2+), y (14) (2+)-P
819.33282	4174.1
820.27997	382.3
821.87701	169.7
825.06354	121.1
829.42865	275.8
831.16461	233.2
833.43353	342.5
834.14813	229.1
834.91656	182.4
835.94537	74.3
841.59576	273.1
849.95758	393.8
851.32745	253.9
852.35626	173.4
860.35980	154.4
861.65619	59.5
864.49957	315.8
867.39655	8180.9
868.04926	9590.7	y (14) (2+)
868.97369	1912.5
870.04498	801.2
870.97675	91.3
872.43695	30.4
873.31018	342.6
873.95599	124.9
875.63245	40.9
877.09589	82.4
881.48785	25.1
882.50800	193.9
883.66144	59.5
885.35010	19.8
887.00885	1253.1
887.93268	173.1
889.33173	62.4
892.28101	211.7
893.39038	48.8
894.22406	242.2
900.47491	220.5
901.10284	54.4
901.78467	185.0
903.35236	154.9
905.26215	950.5
906.83698	361.5
907.76312	71.7
908.48993	439.6
909.74927	480.4
910.77948	310.0
911.44550	700.3
912.30591	239.0
913.53027	184.0
914.62677	114.0
915.86523	33.1
917.68073	18085.2	y (16) (2+)-P, y (15) (2+)
918.55914	8212.6
919.64056	642.9
920.49829	62.2
922.51373	484.6
924.16412	1137.4
924.91211	163.8
926.98877	64.6
930.39264	120.0
931.30463	352.7
932.57318	199.4
940.15625	398.3
941.04193	74.2
944.41034	527.7
948.52240	50.4
950.56537	57.3
951.73395	355.6
953.13403	190.1
954.01239	284.9
956.14630	103.6
957.25220	4729.2	y (16) (2+)-NH3, b (9) (1+)-NH3-P, y (16) (2+)-H2O, b (16) (2+)
958.06879	4668.7
958.99414	1568.2
963.09521	119.7
964.11700	27.7
966.34235	38920.0
967.01373	53817.6	y (16) (2+)
968.05762	8002.6
969.16309	540.6
971.61493	69.0
973.11115	1489.3
974.20673	417.4
975.32446	349.0
976.89276	254.5
977.89850	68.0
980.19092	133.0
981.34351	112.7
982.35248	558.2
983.10419	579.1
989.15527	148.5
992.35968	101.9
993.14789	106.3
994.47626	184.4
1000.93890	230.6
1006.18799	143.5
1007.24115	178.2
1008.31183	462.9
1009.36084	598.6
1010.17169	1046.0
1011.47266	408.2
1012.42474	249.5
1013.14850	580.5
1014.30731	139.3
1016.83057	70.4
1019.40332	33.1
1021.74359	2055.0
1022.44800	7008.0	b (17) (2+), y (17) (2+)-H2O, y (17) (2+)-NH3
1023.25946	1942.5
1024.01794	230.8
1025.70569	74.2
1028.92114	114.3
1031.15796	1867.7
1032.12744	463.6
1033.21582	369.9
1045.30737	49.3
1051.43188	47.8
1058.19873	53.0
1060.58105	179.1
1061.67676	215.8
1072.44165	273.6
1073.40002	17.1
1075.17212	139.0
1079.39136	110.6
1081.15796	180.1
1086.42700	1365.4
1087.97168	312.4
1089.31030	45.2
1093.31580	227.5
1094.23633	254.1
1095.10559	127.0
1096.31348	292.0
1098.28870	122.2
1109.22144	308.2
1110.20654	521.5
1111.33704	477.7
1112.20996	196.2
1117.25830	109.0
1124.86694	316.1
1128.90015	197.1
1129.65625	551.2
1130.45605	481.8
1131.33313	76.2
1132.39880	187.5
1133.20972	43.7
1134.99365	296.9
1140.11584	111.7
1151.65430	46.2
1152.57617	488.9
1153.52087	175.4
1160.48755	127.5
1161.13257	100.8
1169.04053	103.5
1169.93665	677.2
1171.26538	358.5
1172.25024	357.3
1173.21558	85.4
1181.99182	115.2
1187.23181	407.9
1188.34961	58.5
1189.30078	70.1
1190.56677	205.8
1191.52539	182.8
1194.69336	34.4
1197.44922	55.8
1200.32458	76.0
1208.19324	133.3
1209.35071	53.1
1216.03442	73.0
1219.30688	128.0
1220.10608	109.1
1224.79114	698.6
1225.52148	326.2
1226.36096	69.0
1227.58228	499.6
1228.76172	202.0
1240.28186	101.1
1241.24182	360.4
1242.02136	79.1
1243.35730	474.3
1244.55139	533.8
1245.98523	276.2
1258.99219	27.7
1267.42175	109.0
1278.72156	89.2
1287.14270	37.5
1296.28613	215.2
1297.43958	30.4
1298.72083	41.0
1302.23193	411.9
1305.64612	216.5
1306.44739	204.7
1307.26990	47.9
1311.50403	123.8
1314.02197	101.3
1316.27551	279.5
1317.70496	104.9
1319.28479	38.0
1323.71838	153.4
1325.20911	346.4
1326.41809	46.4
1329.09167	140.8
1330.26587	103.9
1341.36731	3132.0
1342.35315	2684.8
1343.49646	1139.8
1344.40637	292.7
1347.86121	154.6
1349.06079	148.7
1354.75208	119.6
1355.60352	265.1
1356.51099	267.5
1359.09692	269.4
1360.47253	69.3
1361.92102	75.6
1363.08582	230.2
1364.26538	109.3
1373.12000	348.8
1420.34448	136.0
1421.51001	53.3
1422.34985	45.2
1427.15466	286.0
1429.00610	369.3
1430.71936	90.7
1436.64661	42.8
1438.02209	195.3
1438.62695	126.3
1439.31592	38.4
1440.61011	133.4
1445.18945	652.7
1446.71216	167.1
1452.41467	141.4
1458.32092	728.5
1460.23889	224.5
1461.23816	102.0
1462.38452	66.4
1468.41394	94.7
1470.72864	201.6
1471.39026	74.7
1476.29248	164.5
1477.55566	106.9
1480.06396	49.0
1487.69763	187.2
1519.13232	74.7
1519.73340	186.1
1536.54785	201.7
1537.53711	22.4
1555.42883	38.6
1556.39539	48.5
1557.31396	101.8
1558.36060	160.4
1574.27673	190.5
1575.21960	215.4
1576.97986	160.7
1578.45813	135.4
1588.51685	159.6
1601.36218	70.3
1635.99048	362.9
1753.04175	119.2
1755.36401	160.2
1757.40076	30.4
1771.04419	27.7
