# Supplementary material for: Phosphoproteomic Analysis of Platelets Activated by Pro-Thrombotic Oxidized Phospholipids and Thrombin
Source: PLoS One. 2014 Jan 6;9(1):e84488. doi: 10.1371/journal.pone.0084488 (PMC3882224; doi:10.1371/journal.pone.0084488)
Supplement: Annotated Spectra S2 — (ZIP) [file pone.0084488.s005.zip › EGEEPTVYSDEEEPKDESAR_-7_2_50212.txt]

m/z	i	matches
332.99359	46.5
378.47937	93.7
383.44275	10.4
391.34235	47.5
398.27341	75.4
409.06406	62.2
414.30908	10.4
415.38800	49.3
416.33801	35.4
426.95663	44.2
428.11377	69.3
434.44583	30.5
442.15167	31.0
444.71729	346.6
445.51755	89.0
446.49933	53.3
452.74045	65.0
458.98056	98.7
460.04071	23.6
462.25305	1686.8
463.37589	218.8
464.46472	64.4
475.39908	20.2
480.35663	43.2
501.28665	19.4
507.26602	55.6
523.38849	109.7
524.12622	30.5
525.34094	55.9
538.31384	58.8
543.02417	14.5
546.52209	82.0
550.43604	88.9
551.48035	16.0
558.15747	61.3
559.93555	44.4
560.64703	35.9
561.77618	50.1
563.88611	59.9
576.39453	20.2
577.31409	978.8
578.22113	142.3
579.18347	194.5
589.11499	153.6
591.08777	39.6
594.95288	37.5
599.43591	29.8
601.17078	46.6
607.13806	604.6
608.29468	196.6
609.23438	24.6
610.48584	161.1
612.25232	42.2
625.24182	278.3
628.31567	194.2
629.50671	27.1
643.15607	60.7
644.47992	51.9
645.40173	106.6
646.40833	93.8
663.11377	191.3
664.35809	63.7
676.41461	32.3
678.31744	96.1
679.33197	76.1
680.46594	44.6
686.00739	20.1
687.56067	82.5
688.88239	160.7
690.21082	62.5
697.19653	20.8
701.41821	41.0
704.56030	58.3
706.09631	3225.8
707.18542	1260.7
707.98999	53.0
714.44751	25.0
716.20673	10.4
717.51843	13.1
722.98340	75.7
724.02502	825.2
724.93726	438.6
726.41064	39.4
731.36401	25.0
735.22009	149.7
739.41144	15.9
742.35065	410.3
743.27673	516.7
744.34039	25.7
745.82825	73.7
750.32422	24.1
752.89233	74.7
757.30914	22.5
762.18286	34.8
766.86707	47.3
768.33417	57.4
768.94177	83.0
770.00989	59.1
774.19458	285.3
774.83423	122.2
784.50659	421.3
785.26129	78.4
786.65961	209.9
790.40582	174.4
793.21130	35.3
794.09424	49.3
800.17981	77.9
802.40723	9970.3	y (7) (1+)
803.41443	2817.1
804.47272	912.8
805.45764	13.1
808.78613	54.2
810.12897	44.3
818.28430	206.2
820.97156	18.8
828.51733	31.2
832.79529	216.4
834.20300	51.5
835.29199	117.0
838.09888	122.2
840.94910	136.0
854.56580	106.7
858.78711	35.0
864.13062	45.7
868.85645	50.5
870.28918	105.6
871.26001	245.9
872.06580	76.5
873.29150	45.8
874.44617	60.2
882.07813	429.0
883.09021	172.9
884.08435	91.7
885.33289	50.6
887.16919	1146.9
888.00610	443.7
889.02344	299.1
892.66064	148.0
893.48865	61.3
901.04480	54.7
902.34180	146.2
903.67078	357.2
904.61755	278.4
905.54895	368.9
906.50903	74.5
908.48584	24.2
909.47937	551.1
910.09741	23.9
912.35156	94.7
913.45654	462.0
914.29309	100.2
915.25464	108.6
917.78613	4333.8	y (16) (2+)-P, y (15) (2+)
918.96631	628.6
919.65906	30.0
920.43140	14.5
922.73645	188.4
923.42224	37.8
924.48193	39.5
927.85132	36.1
931.42957	2582.3
932.51929	912.6
933.27393	58.4
933.89539	18.6
934.65417	169.6
935.31140	104.9
943.76038	14.5
945.16211	15.9
946.38818	120.0
948.60498	107.2
949.42761	40.3
956.08496	129.2
957.35901	1275.8
958.26965	755.6
959.08594	93.4
962.36658	43.1
963.94275	13.2
966.40735	8113.8
967.06567	8629.5	y (16) (2+)
967.87952	1570.4
968.52979	118.4
972.93091	309.6
973.87146	379.4
974.65112	204.1
977.48853	78.3
981.87292	323.7
982.86682	537.1
986.22791	100.2
986.95935	65.2
988.35413	115.1
991.29871	156.5
1000.13989	45.0
1001.27124	558.1
1002.37317	47.2
1004.04565	47.1
1006.57471	440.2
1013.15137	79.2
1014.11792	95.1
1016.23950	96.7
1020.62793	58.3
1022.22949	2926.8
1023.03979	1467.0
1030.93164	988.9
1031.88062	1096.8
1033.28442	372.7
1034.31152	242.3
1036.49438	67.8
1037.64526	155.6
1038.74487	219.0
1042.46777	138.3
1043.36780	114.1
1046.88586	272.7
1047.58594	104.8
1049.12280	104.8
1052.53088	51.5
1054.90393	56.2
1055.64575	21.9
1056.41870	43.8
1060.44238	1479.0
1061.53955	677.5
1062.70081	164.3
1069.67249	43.8
1070.60376	14.5
1071.31763	425.7
1072.37439	250.8
1073.42944	150.7
1075.01855	173.8
1075.71082	407.9
1078.27039	33.4
1079.74072	47.6
1086.73120	1625.3
1087.52734	218.1
1089.51538	507.1
1090.42139	96.0
1091.41382	233.4
1092.40942	536.4
1095.53418	268.2
1096.62476	59.0
1102.55640	32.9
1107.41357	195.8
1109.05884	138.4
1113.56873	13.1
1114.71289	62.2
1115.39990	65.2
1121.69727	3474.4
1122.71680	1396.6
1123.69019	484.9
1124.51709	363.7
1125.30322	169.6
1127.44409	22.2
1128.30835	31.5
1128.94019	23.6
1130.70874	85207.0	[M+2H] (2+)-NH3-P, [M+2H] (2+)-H2O-P
1131.70496	38093.4
1133.28735	1357.4
1134.27197	1010.1
1135.02051	400.7
1135.95386	93.6
1136.66577	98.7
1137.50867	71.2
1139.66541	29308.2	[M+2H] (2+)-P
1140.65625	13365.5
1141.58289	1831.9
1142.95288	353.6
1144.23767	97.3
1145.75537	151.4
1148.27966	80.6
1149.74585	204.3
1150.43347	117.3
1151.19897	76.6
1152.23486	142.5
1153.16992	125.2
1153.84912	106.5
1155.52563	47.3
1158.26416	145.4
1159.23853	38.4
1161.23816	409.4
1162.21997	295.8
1165.71997	65.6
1169.16309	832.5
1170.24097	9826.5
1170.91724	12913.1	[M+2H] (2+)-NH3-H2O, y (10) (1+)-H2O
1171.59827	8688.7
1172.43982	2592.3
1173.59192	235.0
1174.34692	27.1
1175.57275	217.0
1176.63074	32.5
1177.80737	123.1
1180.12903	83.7
1182.93652	124.3
1184.17908	24.3
1190.60352	43.1
1200.32617	157.7
1201.90137	80.1
1204.32654	31.2
1218.35669	232.3
1231.47803	64.4
1240.68823	116.5
1241.95044	34.8
1245.38477	32.6
1250.83154	15.9
1257.34631	66.8
1259.20251	301.3
1260.07312	178.6
1261.04236	82.4
1262.30835	36.7
1268.53479	142.2
1277.15381	20.1
1279.84399	87.1
1281.23157	25.8
1286.28320	149.5
1287.14990	38.0
1297.83679	321.1
1298.83801	178.2
1299.80200	25.6
1301.06824	54.2
1304.42847	1190.4
1305.43079	877.5
1306.64673	339.1
1307.65662	24.5
1310.96802	47.2
1312.10022	95.8
1313.06201	40.0
1315.91650	56.1
1316.52759	275.1
1329.48767	268.7
1330.10095	229.9
1331.36682	40.4
1338.78467	48.7
1347.77014	238.2
1349.50696	77.9
1356.15283	207.2
1357.54102	192.5
1371.00842	100.0
1372.53552	97.2
1373.59106	419.2
1374.46167	658.6
1375.43982	339.4
1381.16516	74.3
1387.57166	25.7
1388.57532	45.2
1391.49365	86.2
1408.43689	25.1
1409.08557	92.1
1410.33728	116.9
1427.23486	201.4
1428.46069	399.3
1429.42700	53.6
1430.45813	97.2
1442.16467	69.2
1444.94495	232.1
1445.55994	260.7
1446.41846	269.2
1452.11267	31.3
1454.05774	40.5
1454.73547	73.7
1455.58289	69.3
1458.18909	1239.3
1459.44287	563.9
1460.17383	390.6
1461.07922	154.4
1470.31494	17.3
1471.43054	1379.5
1472.41187	1202.6
1473.62402	357.1
1474.61438	152.4
1476.26147	228.1
1477.74255	196.5
1479.39246	59.3
1484.49670	64.6
1485.32971	32.6
1490.74268	65.0
1492.08411	98.9
1495.18140	37.7
1501.24731	53.7
1518.38635	194.1
1528.78259	27.1
1530.49353	101.1
1535.07629	40.2
1536.52966	1114.9
1537.48914	1149.8
1538.56079	1116.4
1539.71545	114.1
1540.49634	52.1
1541.23340	28.0
1554.32385	46.7
1556.10339	1270.3
1557.13013	1175.2
1558.37781	209.0
1559.43542	125.5
1560.67761	20.2
1561.38171	29.1
1564.58582	63.9
1574.29016	768.3
1575.30676	627.8
1576.46484	598.4
1577.51978	138.5
1583.63745	31.8
1599.23010	37.3
1600.44397	22.2
1601.58008	50.3
1616.42615	210.8
1618.87610	49.6
1632.61121	21.0
1634.37476	2599.9
1635.44958	2250.0
1636.73987	626.1
1637.64429	179.7
1638.68469	20.9
1667.20129	27.0
1670.70300	72.5
1701.21936	157.9
1704.43982	50.4
1719.02014	32.1
1723.08630	30.6
1733.58362	251.6
1734.33179	144.1
1736.71265	79.1
1738.29565	118.8
1739.41528	245.0
1740.24487	78.7
1757.44067	117.6
1758.52112	62.7
1762.72046	53.4
1763.53625	119.5
1764.56775	139.8
1777.61780	31.2
1781.00476	84.4
1781.61938	47.3
1782.82068	241.1
1788.88367	24.2
1793.94470	15.3
1798.38586	478.8
1799.33167	536.7
1800.60522	289.4
1801.86633	125.8
1803.70691	93.7
1810.20447	125.7
1816.21619	226.5
1817.66125	53.4
1819.83069	53.5
1822.98364	39.9
1824.95911	59.7
1825.77612	45.5
1833.66187	163.7
1834.64807	240.7
1892.43298	32.1
1896.62512	1009.2
1897.63391	922.9
1898.56665	320.2
1899.35291	190.9
1914.54968	121.5
1915.24048	102.1
1927.72620	222.7
1928.65198	94.9
1930.68726	22.3
1931.68372	194.0
1932.66394	122.0
1946.20105	89.3
1947.86218	18.2
1971.01111	60.0
1996.45911	104.3
1997.85583	85.3
