# Supplementary material for: Phosphoproteomic Analysis of Platelets Activated by Pro-Thrombotic Oxidized Phospholipids and Thrombin
Source: PLoS One. 2014 Jan 6;9(1):e84488. doi: 10.1371/journal.pone.0084488 (PMC3882224; doi:10.1371/journal.pone.0084488)
Supplement: Annotated Spectra S2 — (ZIP) [file pone.0084488.s005.zip › EGEEPTVYSDEEEPKDESAR_-10_2_52533.txt]

m/z	i	matches
333.18613	215.1
334.16324	17.5
340.45795	22.0
356.31616	31.0
357.16003	15.9
363.91119	28.8
383.10468	40.9
384.10806	33.4
391.96774	33.8
409.26648	82.9
423.08865	31.4
427.22827	241.3
435.15457	100.7
444.47552	80.7
445.11432	27.0
447.60956	17.2
452.15726	8.7
462.43192	2084.0
463.36749	247.1
471.20773	20.8
473.41626	14.9
475.41742	32.8
478.53104	152.3
493.68011	41.0
506.18512	94.8
513.87738	30.9
520.16309	23.9
521.62964	20.8
523.95868	40.8
530.03967	48.4
531.44275	32.2
538.35815	17.1
546.81622	17.2
571.93494	180.9
576.09583	70.3
577.28430	710.1
578.44348	100.0
579.30035	71.5
589.10541	260.9
589.97107	43.5
594.95508	88.6
606.45215	80.8
607.24548	271.5
608.30188	157.0
615.36340	19.7
625.37280	679.6
626.48315	49.1
628.30151	208.6
643.24182	42.0
645.35870	247.9
646.72119	49.2
653.34119	15.9
654.13782	176.3
657.45197	47.2
659.19336	23.4
660.07019	42.4
665.88092	92.0
678.16260	59.2
680.49207	110.3
688.07886	351.1
690.19604	22.1
696.33862	155.7
697.12854	24.6
700.32983	35.4
705.40149	228.1
706.10486	2285.8
707.33923	369.7
707.98718	83.1
719.40546	17.2
724.13690	1164.0
725.19025	255.9
730.28101	27.1
731.15991	153.8
735.19427	146.1
736.22083	102.2
737.09082	60.9
742.27808	550.8
743.32458	366.5
744.41803	59.3
745.20374	30.6
753.43372	20.9
754.48529	27.7
756.16479	40.3
757.58612	90.5
761.08856	91.9
769.19836	134.7
784.42676	363.8
785.87476	44.6
786.67004	61.2
789.64685	102.9
792.27222	19.7
799.98553	30.4
800.75757	39.8
802.44116	8949.4	y (7) (1+)
803.44824	3012.7
804.45325	378.8
805.21619	102.7
809.45593	50.9
813.30115	214.7
818.37280	135.3
829.92322	156.8
832.49036	144.7
833.23425	151.8
834.18787	192.0
835.33154	59.3
838.33337	90.3
843.52063	29.6
851.16675	150.9
853.99951	12.1
854.98926	79.0
867.42810	231.6
868.22437	123.2
869.24451	155.2
870.33362	81.1
871.03064	15.9
872.15051	195.6
873.30225	185.6
875.43567	126.8
877.70581	237.6
880.99182	192.2
882.40637	159.7
883.76111	14.7
887.00391	690.3
888.11035	421.2
889.43420	148.9
890.85205	45.9
892.64221	262.8
898.64636	39.2
903.46484	96.8
904.87793	174.6
905.57690	180.1
906.47131	118.5
908.51819	362.2
909.53503	195.9
910.34900	18.4
911.88953	121.5
913.40698	135.2
914.36047	95.2
917.65845	3236.5	y (16) (2+)-P, y (15) (2+)
918.38721	615.2
920.19690	107.5
921.20654	136.2
923.43066	52.2
928.59460	82.9
929.97888	57.0
931.39514	2667.6
932.45764	1189.7
933.39014	26.9
934.19739	72.3
937.32056	45.3
938.34814	133.1
946.65833	20.9
948.77551	130.6
956.16174	135.9
957.53284	2023.5
958.44775	253.8
961.44446	14.7
964.78735	294.5
966.06592	379.1
966.69934	13300.9	y (16) (2+)
968.56213	256.7
969.28235	70.6
971.88684	149.7
973.18860	792.6
974.27637	340.5
975.41980	84.9
976.52466	28.4
982.11145	771.9
983.12915	68.2
984.43127	18.4
990.73193	139.9
997.64380	40.3
1001.48840	227.3
1002.27930	57.8
1003.63550	49.6
1006.23145	18.5
1010.96777	167.0
1013.15295	338.9
1014.04150	35.8
1014.89160	33.5
1019.68103	156.9
1022.10986	3374.5	b (17) (2+), y (17) (2+)-H2O, y (17) (2+)-NH3
1022.92200	375.8
1026.57520	90.6
1029.51196	63.5
1030.90576	520.6
1031.99146	595.8
1033.14746	198.0
1034.17725	89.0
1035.45496	37.2
1037.44043	205.6
1042.46375	157.4
1043.40442	35.5
1046.37354	171.5
1047.04541	211.9
1054.38281	77.1
1055.50269	65.4
1056.52356	13.4
1060.02881	93.3
1060.66199	659.9
1061.47522	292.2
1062.63123	68.2
1066.50476	15.9
1071.11084	648.9
1072.21753	160.8
1072.94824	62.3
1073.72424	110.0
1074.50171	65.2
1075.66089	328.4
1077.88770	95.0
1081.53516	22.1
1084.97583	32.3
1086.66589	806.7
1087.38391	258.5
1088.40442	313.1
1089.42627	321.0
1090.28040	481.9
1091.42383	19.7
1094.19653	78.6
1095.40527	50.3
1096.15381	719.6
1099.53491	87.2
1108.45825	246.8
1112.45483	399.2
1113.44849	162.8
1114.05859	87.6
1115.72144	125.3
1117.93530	62.4
1121.65942	3989.9	[M+2H] (2+)-NH3-H2O-P
1122.51709	1257.2
1123.83752	605.7
1124.63770	328.0
1126.10681	37.1
1130.44629	43662.7
1131.07300	56675.6	[M+2H] (2+)-NH3-P, [M+2H] (2+)-H2O-P
1132.21765	2651.3
1133.22998	1095.2
1134.21594	397.6
1135.71069	103.3
1136.65820	30.3
1138.24854	97.6
1139.37280	12248.3
1140.04358	20156.8	[M+2H] (2+)-P
1141.14526	828.6
1142.18164	246.7
1142.99255	93.0
1144.69458	198.1
1146.34583	278.3
1148.87988	177.2
1149.60156	146.1
1151.54260	118.9
1152.86963	265.2
1155.26733	53.5
1157.64209	138.1
1161.15015	100.6
1162.11255	604.5
1163.63916	324.0
1165.01685	207.9
1166.80615	64.1
1167.62573	104.5
1168.34277	104.6
1169.24707	475.7
1170.63452	20974.0	[M+2H] (2+)-NH3-H2O
1171.52539	3397.0	y (10) (1+)-H2O
1172.68298	470.3
1173.36035	165.2
1179.58105	9.6
1189.49731	147.8
1190.23120	30.1
1200.51526	115.1
1201.23218	18.8
1218.35107	34.7
1219.36060	130.4
1223.42224	34.7
1225.51660	56.0
1227.93823	49.8
1231.00781	48.5
1256.31030	119.8
1257.68652	49.7
1259.17322	295.8
1260.26868	176.1
1262.14124	53.2
1263.75806	17.2
1265.87830	25.9
1269.81079	103.1
1276.86060	149.7
1280.34106	214.0
1286.49915	51.4
1287.61853	39.7
1292.32471	58.6
1297.82483	105.1
1298.44897	33.4
1299.90332	249.6
1301.19617	61.1
1304.48828	629.5
1305.60974	163.1
1306.44312	72.1
1311.42969	44.2
1316.79980	123.3
1319.80103	35.9
1329.26013	410.0
1329.86011	115.4
1330.47290	54.9
1336.41418	58.4
1337.94629	120.5
1346.08618	49.8
1347.41663	617.1
1348.41174	112.8
1349.09485	47.3
1355.38086	93.2
1356.79724	330.6
1357.59570	18.3
1363.63611	102.2
1364.27515	39.7
1370.06091	48.4
1373.55750	884.0
1374.74353	139.7
1375.98071	96.5
1388.96204	85.6
1392.44019	86.4
1398.41223	49.8
1411.48035	22.5
1426.72412	228.7
1428.01697	252.4
1429.38867	27.0
1440.07373	45.0
1441.23352	60.6
1442.29187	38.4
1445.10449	212.9
1446.21191	275.1
1447.52368	88.5
1451.44958	41.0
1452.52429	106.6
1453.27649	118.4
1454.49475	36.6
1458.19495	1274.9
1459.31458	657.0
1460.46375	191.4
1470.20691	61.9
1471.30310	1569.5
1472.35974	1007.1
1473.66260	266.7
1476.28748	784.7
1477.27258	467.6
1478.45911	164.2
1484.54565	77.1
1485.72437	115.5
1494.01062	97.5
1495.27283	39.6
1499.22339	46.9
1507.10217	75.1
1512.71375	33.0
1518.64233	254.2
1519.90369	153.8
1521.18225	90.3
1526.47375	51.8
1528.11975	38.4
1531.72290	56.5
1536.44666	1756.9
1537.41101	1146.0
1538.36694	568.9
1539.51990	152.9
1547.34766	12.2
1554.62390	127.0
1555.96765	1261.2
1557.12341	321.8
1558.02417	100.2
1574.14783	734.0
1575.26709	657.3
1576.48157	78.6
1583.54614	65.9
1598.91907	71.0
1599.86609	29.7
1605.30505	87.4
1608.64282	20.8
1617.13464	68.4
1617.84131	74.9
1634.31409	2002.5
1635.33557	1664.7
1636.24548	612.4
1637.14880	85.7
1642.70410	13.4
1653.40295	10.9
1660.67896	58.7
1665.59509	51.2
1683.66858	124.3
1684.28113	57.3
1687.51233	20.9
1693.25354	64.7
1702.08167	120.5
1704.76941	94.1
1705.56018	50.3
1707.52222	172.6
1709.53833	33.4
1712.33032	34.7
1728.60083	27.3
1733.44116	428.2
1734.72668	148.7
1737.35583	113.5
1738.93201	51.2
1739.68787	87.6
1740.74548	90.6
1754.15051	75.0
1761.23938	17.2
1762.66125	181.7
1781.49768	27.2
1782.35193	200.9
1786.06030	17.1
1788.28650	91.7
1793.61316	59.9
1798.35364	315.4
1799.59888	263.1
1804.25403	249.4
1806.69836	62.4
1816.50696	536.3
1817.48022	130.2
1818.59595	161.3
1826.57886	25.9
1834.70984	186.4
1835.95129	71.8
1860.16626	74.8
1878.56519	127.2
1880.00903	87.5
1896.54065	997.3
1897.68420	560.0
1898.65637	162.3
1899.95630	53.5
1914.73132	240.6
1916.45337	37.2
1927.68372	78.9
1928.59875	224.2
1929.55383	126.2
1932.10632	22.2
1937.83484	42.2
1945.70178	30.9
1947.00952	80.1
1995.72058	31.0
