# Supplementary material for: Phosphoproteomic Analysis of Platelets Activated by Pro-Thrombotic Oxidized Phospholipids and Thrombin
Source: PLoS One. 2014 Jan 6;9(1):e84488. doi: 10.1371/journal.pone.0084488 (PMC3882224; doi:10.1371/journal.pone.0084488)
Supplement: Annotated Spectra S2 — (ZIP) [file pone.0084488.s005.zip › EGEEPTVYSDEEEPKDESAR_-11_2_51761.txt]

m/z	i	matches
226.22868	643.3
227.21674	76.2
237.12408	71.8
241.05847	2795.1
242.22433	322.9
244.24933	1722.7
245.25580	175.4
253.94319	65.9
259.16153	1098.0
262.21417	82.0
270.06860	461.4
271.31525	301.5
272.27625	65.9
280.03464	443.6
284.27631	182.4
289.27795	513.0
293.23285	59.1
298.12912	1855.5
299.08255	168.5
300.97702	209.7
303.12775	120.0
307.74390	295.0
310.15454	382.3
311.39709	206.3
313.40137	170.6
316.09351	354.0
317.36069	45.2
324.28656	140.8
327.70187	258.3
333.49023	230.1
334.30121	204.2
335.31064	251.5
338.18396	103.9
341.15570	189.7
343.02783	92.7
344.46686	240.6
345.43661	52.2
353.38171	456.9
355.15759	264.7
358.04932	48.5
359.29059	325.3
364.20261	61.4
369.55350	72.8
370.33118	199.7
374.95987	64.8
381.15814	365.8
382.30530	93.4
384.86505	44.3
387.35217	631.0
389.36206	76.3
391.24750	524.3
393.39130	103.8
397.14862	69.5
398.31189	339.8
399.23248	285.3
401.74524	1222.5
402.50055	1307.3
409.13611	2849.4
410.20361	447.2
414.18744	168.6
415.32947	131.6
417.44995	75.3
418.34668	110.8
421.87671	92.6
427.07446	3701.5	b (4) (1+)-H2O
429.22559	247.6
432.32159	171.1
433.43475	265.0
434.45770	123.3
442.55005	100.3
443.34186	97.0
445.17310	2971.4
446.10492	445.7
447.15491	28.6
448.38531	213.0
456.26337	358.8
457.28180	1593.5
457.98761	1300.8
459.32758	208.7
459.96307	195.2
461.16791	414.2
462.39001	1636.8
463.28406	477.1
466.38330	1571.8
467.53131	258.9
474.34143	1405.5
475.31512	561.5
477.17242	185.0
479.02197	279.0
484.01233	128.1
485.18536	45.3
495.98785	223.7
503.74658	151.0
505.72180	501.6
514.53363	82.2
520.12933	186.6
521.89532	324.0
524.22327	271.2
525.23053	349.4
530.17139	153.0
530.90985	897.5
532.07520	380.3
538.31720	177.6
540.63617	93.4
542.25110	72.5
543.51349	202.1
544.54218	309.6
546.47284	86.6
548.54401	52.0
549.58905	116.9
550.40192	193.0
556.75769	216.8
559.76874	363.1
560.43866	69.1
561.55310	308.3
563.53760	127.1
566.48517	62.2
567.27887	44.3
568.04932	138.2
569.55975	68.3
571.37201	106.4
572.27264	101.7
574.90472	974.3
575.56885	608.3
576.43878	135.0
577.41785	1296.3
578.52393	673.8
579.20721	71.0
579.99872	111.6
581.18494	38.3
582.31036	86.7
586.49487	467.2
587.43451	169.4
589.18549	1983.6
590.23676	364.4
591.10431	28.0
592.10699	65.9
592.89130	133.8
594.05035	120.0
595.36017	3068.6	y (10) (2+), b (15) (3+)-H2O, b (15) (3+)-NH3
596.41998	234.6
597.27771	303.8
598.17731	28.0
600.43927	137.5
603.22809	515.2
604.22052	198.5
604.96417	31.3
605.86212	643.8
607.01111	4519.2	y (15) (3+)-NH3, y (15) (3+)-H2O, b (16) (3+)-P, y (16) (3+)-NH3-P
608.04803	1343.2
609.04968	334.7
612.16656	6719.7	y (15) (3+), y (16) (3+)-P
613.11566	1286.7
613.78247	23.7
625.20789	1398.0
626.31006	388.1
627.20209	369.2
629.83563	326.4
630.49652	93.8
632.98157	345.9
633.79871	288.8
638.70923	3123.4	y (16) (3+)-NH3, y (16) (3+)-H2O, b (16) (3+)
639.48602	621.5
640.94385	223.9
642.28400	363.0
644.06561	2455.1
644.86969	48267.0	y (11) (2+)-NH3, y (16) (3+)
646.28424	418.3
646.94202	323.8
648.39642	525.3
649.55402	1188.3
651.66547	128.4
652.88806	1038.9
653.65912	621.7
655.05853	312.1
655.66071	87.5
656.37683	141.1
658.23315	471.8
660.78503	116.7
662.17871	270.3
664.42432	72.9
665.42902	171.9
668.56561	52.8
670.03491	325.6
671.72131	133.8
673.10651	154.9
674.33783	997.1
675.44952	705.2
676.15460	62.2
677.71747	2478.4
678.78394	703.4
680.04828	1028.3
681.01123	244.8
681.67517	554.7
682.33722	136.4
683.41284	498.5
685.46735	158.9
686.41266	127.1
687.28363	3707.5
687.96643	6236.2	y (6) (1+)-H2O, y (17) (3+), y (12) (2+)-P, y (6) (1+)-NH3
689.17450	1826.1
689.84723	1554.2
691.19678	677.4
692.31171	237.7
693.63141	664.1
694.42596	364.4
695.44397	99.6
696.23260	206.8
698.19995	3586.1	y (18) (3+)-P
699.05585	962.8
700.07068	383.6
701.14142	311.1
703.76849	45.2
704.47461	55.3
706.10284	12775.8	y (6) (1+)
707.11188	5235.1
708.18475	598.6
712.03162	326.8
713.53815	203.0
716.15186	780.9
718.26532	120.2
719.07819	348.8
720.05206	183.7
722.30341	131.4
724.24420	1697.4
725.32489	1034.5
726.30042	346.2
729.21490	1126.4
730.62897	176.6
731.95209	315.7
733.08539	235.7
734.79730	3291.6	b (19) (3+)
736.18268	10420.3
736.91144	13402.5	y (12) (2+)
737.78949	34.8
738.85541	917.7
739.77472	346.6
742.07172	3033.9	b (7) (1+)
743.17969	3673.0
743.95093	14200.7	y (19) (3+)-H2O, y (19) (3+)-NH3
744.96259	420.8
745.63483	380.3
746.86078	571.8
748.25580	5457.2	[M+3H] (3+)-NH3-H2O-P
749.71161	771.1
750.46277	56.8
752.05634	638.2
753.00037	320.4
754.19525	9010.4	[M+3H] (3+)-H2O-P, [M+3H] (3+)-NH3-P
755.05756	555.6
756.46332	469.8
757.27118	357.2
758.33740	534.6
760.05963	16339.5	y (13) (2+)-H2O-P, [M+3H] (3+)-P, y (13) (2+)-NH3-P
760.75183	3143.4
761.60974	698.2
762.51215	401.8
763.23846	690.0
765.22748	215.1
765.91125	210.1
766.82330	124.6
767.60553	147.5
769.03375	59734.4	y (13) (2+)-P
769.88104	6694.3
771.47510	818.4
773.23444	770.9
773.89636	795.9
774.96021	576.5
777.62286	265.0
778.93506	500.0
780.11859	1078.5
780.97815	16596.9	[M+3H] (3+)-NH3-H2O
781.85101	562.0
782.75873	2332.6
783.56488	777.8
784.68719	312.2
785.40222	132.1
787.54474	69.2
802.41632	1725.5
803.08142	185.7
803.75146	490.9
807.75739	780.2
809.08575	1061.5
813.47064	170.1
815.24969	220.6
817.98871	41635.4	y (13) (2+), y (14) (2+)-P
818.97516	6783.2
821.60211	216.8
824.37158	79.5
825.33124	332.2
831.29840	380.4
833.17914	263.5
834.27716	234.3
835.25250	210.1
838.15533	197.6
842.36859	185.9
844.40479	38.3
845.55731	130.5
847.07831	100.2
851.37219	203.0
855.30237	182.0
858.87311	286.2
859.96625	185.4
861.38727	121.0
863.79291	58.9
867.44452	11928.6	y (14) (2+)
868.54529	3990.5	y (15) (2+)-P
869.43878	2568.6
870.47845	470.8
872.30750	228.3
874.05591	284.4
875.10846	304.9
876.34271	97.0
880.23468	272.3
881.36542	137.6
882.76147	127.2
883.55719	571.5
885.19324	533.9
886.41840	204.3
887.17059	1858.6
888.22186	912.1
892.32465	249.7
893.69220	303.6
895.76978	503.3
896.74091	231.6
900.18774	748.6
901.03516	407.1
901.96222	119.9
903.29913	271.6
905.30225	130.4
906.40936	294.0
908.60748	1607.6
909.34564	830.6
911.51642	400.5
912.46710	1255.6
913.50317	388.3
917.67407	25131.8	y (16) (2+)-P, y (15) (2+)
918.48480	7319.9
919.76324	369.0
920.76349	93.6
923.19092	1248.3
926.19971	44.2
926.85986	99.5
927.57861	206.9
929.73724	289.2
931.14209	537.7
932.58417	788.1
944.38068	201.7
945.38989	767.3
949.39984	168.9
955.21198	275.1
956.26263	161.5
957.21289	3675.3
957.93146	6335.3	b (16) (2+), y (16) (2+)-NH3, b (9) (1+)-NH3-P, y (16) (2+)-H2O
959.10596	598.4
961.60962	203.3
963.10260	397.6
964.26483	261.8
966.29926	49169.3
967.00604	52385.6	y (16) (2+)
967.86383	1494.8
969.49762	557.2
970.36523	130.6
971.80347	89.0
973.15472	967.3
973.93896	381.1
975.17084	176.9
980.00195	97.1
980.89771	115.2
981.92657	872.7
982.60931	755.7
989.70148	151.4
993.29126	31.4
1000.60760	144.6
1001.35297	137.5
1004.50903	253.6
1005.14374	259.9
1006.30737	707.5
1007.05170	541.7
1008.23724	164.8
1010.24469	2365.6
1011.23029	783.3
1012.24982	350.5
1013.40680	169.7
1020.80231	182.8
1022.11542	8401.5	y (17) (2+)-NH3, y (17) (2+)-H2O, b (17) (2+)
1023.07379	993.5
1028.39844	293.1
1029.27466	325.7
1030.79590	264.4
1031.39697	269.1
1032.84265	111.8
1037.35229	597.2
1042.83301	215.9
1048.60474	78.9
1053.12451	573.4
1054.53564	140.8
1060.69116	179.2
1062.52173	68.5
1067.44104	158.5
1069.01184	147.9
1070.36060	51.1
1071.90356	315.5
1073.36353	38.4
1074.64575	152.2
1075.26147	1023.7
1076.31763	381.1
1077.77344	295.2
1079.29895	134.8
1081.36987	55.8
1082.51172	34.9
1087.56421	307.6
1088.92249	254.9
1090.80688	107.7
1092.19788	1749.5
1093.06299	613.0
1093.76196	144.3
1095.27087	144.6
1096.20874	245.3
1098.27246	52.2
1109.11230	602.7
1110.09021	605.5
1111.10352	227.0
1113.39832	356.7
1114.32593	183.7
1116.75879	48.7
1117.83447	83.3
1122.90076	282.3
1124.11658	82.3
1128.16528	265.3
1129.70142	1310.7
1130.33301	922.8
1131.22571	87.1
1132.10559	317.5
1138.88757	83.6
1143.12866	148.6
1146.18311	151.5
1151.36108	65.0
1152.49316	777.2
1153.66052	87.0
1156.65491	104.4
1163.47510	170.3
1167.09326	333.0
1169.12305	1596.1
1170.35620	770.6
1171.31348	230.5
1172.35107	173.1
1183.87378	116.7
1187.13782	194.9
1188.04468	158.8
1189.42603	494.1
1190.82568	214.0
1194.50830	185.9
1198.73181	276.2
1199.49976	145.3
1205.32227	45.2
1208.82178	432.8
1213.11865	177.6
1218.06921	213.8
1224.98401	83.5
1226.23889	500.1
1227.54895	230.7
1230.49939	76.3
1239.89893	378.1
1241.07788	552.1
1243.34180	1291.9
1244.09058	1103.8
1246.30310	137.3
1246.90991	72.7
1260.40515	373.7
1273.37000	79.7
1283.15271	72.5
1286.23645	161.5
1287.60840	203.0
1292.81592	218.9
1296.38635	79.1
1297.31750	376.0
1301.95398	103.8
1304.63696	324.2
1312.77869	61.5
1316.46033	107.2
1323.53772	466.2
1324.38269	58.0
1329.14197	92.6
1330.52869	269.4
1331.87854	275.1
1337.68933	89.4
1338.78015	355.5
1340.60559	817.6
1341.38916	6411.4
1342.40955	2919.8
1347.43518	85.9
1348.51233	296.9
1349.82642	69.4
1355.04041	96.8
1356.47693	60.6
1357.40869	100.5
1358.47827	468.2
1359.49915	349.7
1372.92761	54.8
1375.96692	96.0
1383.27136	31.5
1401.31616	67.5
1402.60779	38.4
1410.29309	165.8
1419.06226	345.3
1427.19006	34.9
1428.94055	62.6
1436.16248	191.6
1436.79382	164.6
1438.55945	156.5
1445.21655	556.7
1446.61169	306.2
1447.88428	239.1
1456.72937	199.4
1457.86829	309.3
1458.56909	280.1
1459.32813	125.3
1460.15808	69.4
1470.16882	312.8
1476.35632	128.9
1477.32458	134.8
1484.67065	161.6
1489.67786	86.0
1492.44275	204.1
1520.78491	120.3
1536.55273	262.4
1538.21765	250.6
1574.28723	45.2
1575.03040	346.8
1576.21228	377.3
1582.52698	55.6
1636.69312	52.2
1737.15259	169.6
1739.86206	65.9
1746.75061	196.2
1758.39172	28.0
