# Supplementary material for: Phosphoproteomic Analysis of Platelets Activated by Pro-Thrombotic Oxidized Phospholipids and Thrombin
Source: PLoS One. 2014 Jan 6;9(1):e84488. doi: 10.1371/journal.pone.0084488 (PMC3882224; doi:10.1371/journal.pone.0084488)
Supplement: Annotated Spectra S2 — (ZIP) [file pone.0084488.s005.zip › EGEEPTVYSDEEEPKDESAR_-14_2_85682.txt]

m/z	i	matches
226.30289	387.1
226.99683	120.0
229.01483	327.9
235.79395	172.5
241.21812	4652.1
242.09961	899.4
244.04083	567.5
245.30215	441.1
251.75591	64.6
259.22726	3463.0
260.26508	573.6
261.42471	149.4
263.03867	59.6
270.27124	542.1
272.30261	54.7
275.18869	148.1
280.13281	497.7
282.12488	206.8
289.11633	181.6
296.45990	162.6
298.20905	5800.4	b (3) (1+)-H2O
299.23242	490.3
300.97717	132.9
305.50684	76.7
310.25446	205.3
311.13037	90.2
316.05103	735.6
317.37653	148.0
320.34204	74.4
322.27945	285.4
323.40808	106.1
333.19159	1240.3
334.36340	74.3
335.21631	130.3
337.24567	81.0
339.06573	105.4
341.24042	729.0
343.22070	587.8
343.90436	201.1
353.31750	277.1
359.18835	340.9
365.04437	83.8
366.19617	207.0
369.51831	40.1
381.20068	1396.5
382.38440	296.3
386.41943	96.4
387.40265	338.7
391.18793	667.3
394.20325	158.1
395.31555	168.9
399.15112	714.5
400.05713	69.4
401.77405	6413.1	b (11) (3+)-NH3-P, y (7) (2+)
402.42889	2664.6
403.53009	69.4
409.08453	3156.7
410.19312	720.3
411.27472	382.9
414.13055	197.1
414.95038	510.2
417.26367	289.6
418.75549	444.0
420.99469	225.7
424.18066	128.1
427.16473	7442.7	b (4) (1+)-H2O
428.27716	1743.0
429.08118	156.6
434.12561	55.2
435.21649	260.1
440.14148	45.0
443.28979	284.6
445.22418	4200.0
446.22296	776.6
447.15955	175.4
450.04425	157.7
452.29376	668.5
456.25214	519.4
457.37781	1903.4
458.14264	2782.4
461.13287	149.9
462.22455	2756.7
463.37592	456.5
466.43353	3309.0
468.09503	49.9
469.33423	130.7
473.07367	55.5
474.29681	1076.0
475.38068	961.3
476.57867	235.6
477.46143	90.1
478.20355	49.9
487.98438	135.5
502.13513	254.9
506.39160	109.2
512.23120	338.8
513.02045	654.8
513.63373	714.1
517.61664	148.1
520.19293	419.1
521.00696	234.2
523.47919	31.0
524.20679	69.7
525.32526	46.8
528.47955	102.1
530.91968	2203.6
531.99445	107.1
533.58521	226.0
534.42999	79.3
538.54663	617.6
539.32275	769.0
543.96118	658.1
545.11493	89.5
547.06671	134.3
548.79480	116.8
549.67853	478.4
551.17712	182.0
556.13812	665.1
557.37714	687.5
558.99817	250.4
563.50732	137.9
571.29193	293.4
572.34967	1175.0
573.24054	830.7
575.37445	1353.6
576.44806	402.8
577.48315	2584.4
578.39362	1530.6
579.50623	363.7
581.14752	252.9
584.18121	679.0
585.07019	432.2
587.36938	94.2
588.55377	480.1
589.24792	1544.6
590.20294	192.3
591.07117	111.2
595.41803	5557.6	y (10) (2+), b (15) (3+)-NH3
596.16052	1287.1
596.90851	743.2
597.52820	145.7
603.04535	2000.5
607.12152	9447.5	y (15) (3+)-NH3
608.28723	1696.9
609.07697	740.1
610.20630	54.7
612.23895	11541.4	y (16) (3+)-P, y (15) (3+)
613.26910	640.0
614.39288	531.0
615.71863	411.6
616.75488	209.9
618.45935	816.3
622.50470	364.2
625.27643	3391.3
626.17816	1211.5
627.96582	137.7
629.49408	117.0
631.33545	125.2
632.19385	324.5
634.53748	245.9
635.17981	103.7
635.87598	84.2
638.92133	4522.5
639.52783	1676.8
640.20203	221.3
642.46832	162.2
643.22717	484.5
644.63849	35282.5	y (11) (2+)-NH3
645.24396	60657.4	y (16) (3+)
646.07019	2227.8
647.21185	2365.6
648.13458	597.7
648.88977	1178.9
649.59467	2204.0
650.48230	204.9
651.63019	188.3
652.79865	3413.3
654.00305	382.8
654.80170	275.1
655.73578	411.5
656.56683	533.7
661.34442	439.3
662.89850	846.1
667.56110	134.9
669.43115	1039.2
670.60303	434.6
671.60345	94.4
674.21722	471.2
675.24573	789.8
676.09601	486.1
678.13690	2504.7
679.15997	857.3
680.15802	989.9
681.73749	3033.6
682.63580	798.5
685.88110	702.2
687.62128	12606.0	y (6) (1+)-NH3, y (12) (2+)-P, y (17) (3+), y (6) (1+)-H2O
688.30750	7298.9
689.28717	2800.2
690.02271	178.0
691.04102	770.2
692.18121	1419.1
692.98663	1291.6
694.26898	795.5
696.65424	846.7
698.64752	3263.1
699.39386	681.8
702.36664	443.8
703.85052	723.2
706.15192	24833.9	y (6) (1+)
707.24640	8580.4
708.09961	2044.8
708.78253	278.3
709.43671	197.4
710.64679	149.6
712.77704	559.0
713.46326	245.4
714.93854	250.3
719.52338	202.0
721.33179	64.6
723.65057	918.9
724.43756	6893.9	y (18) (3+)-NH3, y (18) (3+)-H2O, b (7) (1+)-H2O
725.19562	2476.6
726.25806	862.3
727.39117	960.0
728.85779	882.4
729.85748	593.1
730.97479	3982.9
732.84705	519.9
733.95917	187.1
735.33777	3839.0
736.30493	16897.2
737.00140	22574.8	y (12) (2+)
738.02386	3537.5
738.94244	817.8
739.81116	870.0
740.46881	191.5
742.20929	8889.0	b (7) (1+)
743.60425	13094.9	y (19) (3+)-H2O, y (19) (3+)-NH3
744.51239	6460.0
745.49982	1827.5
748.22479	7365.4	[M+3H] (3+)-NH3-H2O-P
749.46637	2840.6
750.55969	964.7
751.95758	280.1
752.74786	734.5
754.07147	9422.3	[M+3H] (3+)-NH3-P, [M+3H] (3+)-H2O-P
754.79034	6512.7
755.59509	1799.8
756.22260	464.7
757.21399	938.7
760.14539	29506.3	y (13) (2+)-H2O-P, y (13) (2+)-NH3-P, [M+3H] (3+)-P
761.07269	20035.3
761.87201	6374.8
762.80206	672.1
763.91357	442.7
764.72797	736.1
765.43915	451.6
766.32330	760.6
767.21234	313.4
769.12054	101883.8	y (13) (2+)-P
770.09589	24941.3
771.33557	2345.2
771.96869	732.3
772.92188	1128.3
773.95789	1280.7
774.92365	6205.0
775.85986	599.8
776.59857	437.1
777.89966	374.4
779.42725	172.2
780.67535	16075.9
781.29254	22413.9	[M+3H] (3+)-NH3-H2O
781.95880	1603.1
782.89398	752.2
783.92914	2655.3
784.60809	257.8
785.89777	255.6
796.23151	412.5
799.49701	220.8
802.48096	2788.6
803.52979	1435.8
804.32764	98.8
805.95953	318.8
809.55524	1522.4
813.20868	108.4
816.30634	470.8
817.78583	48889.8	y (13) (2+), y (14) (2+)-P
818.47064	46724.3
819.30353	6537.7
820.11566	1459.3
821.37042	93.9
822.69019	84.5
824.35577	104.1
827.80133	411.2
834.46960	69.1
836.00940	664.2
838.24591	79.3
843.29285	138.2
844.54999	299.5
845.91620	324.5
847.85864	182.5
851.80695	1136.5
852.60492	309.3
858.45636	1231.3
859.93750	374.9
861.46783	495.0
867.65924	20359.2	y (14) (2+)
868.48151	5902.8	y (15) (2+)-P
869.37054	5661.6
870.23602	955.2
870.90845	226.7
873.16266	667.9
874.50507	188.9
875.56903	56.8
877.51581	221.5
878.59857	216.8
880.66254	276.0
881.48151	62.5
883.11316	128.8
885.70197	172.7
886.33411	154.7
887.30701	2768.3
888.45172	385.1
889.51416	417.0
890.33490	175.2
891.08038	122.2
892.38843	157.8
893.49432	342.1
895.56030	171.9
896.58374	231.9
899.29901	409.8
900.63165	323.9
901.51801	119.1
903.08472	189.0
904.28632	59.6
905.47174	515.0
906.64618	905.9
907.37445	142.1
909.06842	2298.3
909.87646	230.1
911.39282	482.1
912.30182	679.8
913.40485	198.6
914.57495	279.4
916.07733	560.1
917.36621	18499.1
918.14142	40540.9	y (16) (2+)-P, y (15) (2+)
919.07794	7600.7
919.96136	554.2
920.59894	236.5
921.53882	138.2
922.69012	1059.8
923.47650	464.9
927.04791	176.9
929.57690	351.4
930.48291	378.6
931.53558	1713.7
932.36053	796.9
933.62433	322.8
934.27490	114.0
935.23047	383.2
941.28900	118.2
942.36304	148.3
947.63776	120.3
949.15039	133.8
956.22028	243.2
957.63379	15426.5	y (16) (2+)-H2O, y (16) (2+)-NH3, b (9) (1+)-NH3-P, b (16) (2+)
958.78168	4161.8
959.64398	903.9
960.94391	397.3
962.89227	426.2
966.39862	91475.8
967.06250	110707.6	y (16) (2+)
968.10303	20691.0
968.98395	729.6
972.89594	1025.8
973.87091	1203.8
975.50128	170.4
982.34033	1930.5
983.35205	182.4
986.28680	118.8
992.45996	118.1
997.16840	159.7
1001.23462	559.7
1002.05963	549.4
1006.77301	676.5
1007.60382	556.7
1010.45502	2089.6
1011.42676	738.2
1013.17926	1564.4
1014.07465	1200.5
1015.38281	396.9
1016.34357	133.7
1018.77008	177.9
1022.09784	16260.8	b (17) (2+), y (17) (2+)-NH3, y (17) (2+)-H2O
1022.90021	3380.0
1023.58252	1527.3
1024.24866	1305.7
1025.57910	857.3
1029.94324	35.3
1031.01196	1107.8
1032.01379	1488.0
1033.42810	153.0
1036.38281	563.2
1042.42041	530.0
1046.28064	158.2
1053.53748	80.9
1056.94653	69.9
1060.28918	945.6
1061.55969	602.6
1065.84607	172.9
1066.95117	143.4
1075.30640	219.3
1076.30664	121.5
1077.71106	362.9
1086.80469	1872.7
1088.09753	317.8
1088.75415	582.4
1089.41138	427.0
1092.24072	759.5
1093.29114	985.2
1094.46143	427.3
1099.49402	98.8
1102.23645	401.9
1110.22632	82.2
1111.10779	350.7
1112.25659	89.1
1113.29407	382.9
1114.60974	335.9
1115.53235	251.3
1116.32568	76.5
1124.71509	343.0
1128.48804	325.1
1130.22766	3928.4
1131.35730	248.3
1132.15698	202.3
1133.55029	69.9
1145.56055	461.0
1146.49829	209.5
1147.39758	101.7
1148.29004	147.6
1151.20667	147.6
1152.51587	156.3
1157.97778	202.0
1167.09229	79.3
1169.66187	720.2
1170.52832	705.5
1171.56348	275.0
1172.21899	266.4
1173.27368	576.8
1174.18140	156.4
1181.16565	191.6
1185.36682	251.4
1187.18164	318.9
1188.52979	638.3
1189.34412	741.9
1190.43372	1451.2
1191.53308	394.7
1192.27136	241.9
1198.29883	113.2
1200.96118	533.8
1205.48242	688.0
1218.49194	470.3
1220.85352	55.0
1226.37158	531.6
1227.18164	69.5
1228.52881	266.2
1231.33752	280.2
1240.57458	610.1
1241.38855	218.2
1242.47473	179.9
1243.55908	1136.3
1244.62964	534.1
1245.44031	148.6
1246.55310	242.5
1254.23035	66.4
1257.44263	173.1
1259.41675	93.8
1260.16638	833.6
1263.74255	125.3
1268.20349	295.3
1271.44128	99.5
1272.34473	403.4
1291.69250	138.7
1293.64746	271.1
1296.79333	255.6
1297.45313	147.6
1298.23376	320.6
1304.18054	205.2
1307.48645	238.1
1315.41296	238.6
1316.36072	358.8
1338.42261	143.4
1339.35730	450.5
1341.39648	4168.8
1342.28552	2801.0
1343.36084	1075.3
1345.22546	56.4
1348.79895	553.5
1351.37561	265.2
1356.60071	256.4
1357.42249	406.9
1359.00867	241.7
1374.74524	215.2
1389.44324	584.4
1392.58789	280.1
1402.54956	182.2
1409.30652	393.9
1410.08337	319.2
1411.25208	45.0
1423.16077	128.2
1436.93713	114.4
1441.44189	59.8
1444.76978	178.1
1446.47668	169.4
1449.53406	114.2
1458.70581	442.2
1459.53516	907.9
1470.98157	134.3
1471.68188	275.3
1476.47021	836.4
1502.83289	177.1
1503.61865	98.7
1515.03406	143.2
1536.38782	287.1
1537.38806	133.7
1538.69958	280.8
1555.98523	291.2
1557.46375	123.7
1572.20093	226.5
1575.41687	187.8
1576.35120	202.4
1577.44263	85.2
1598.72339	243.8
1599.41785	98.8
1600.24731	275.4
1633.93774	64.6
1760.13806	98.9
1843.32202	238.8
