# Supplementary material for: Phosphoproteomic Analysis of Platelets Activated by Pro-Thrombotic Oxidized Phospholipids and Thrombin
Source: PLoS One. 2014 Jan 6;9(1):e84488. doi: 10.1371/journal.pone.0084488 (PMC3882224; doi:10.1371/journal.pone.0084488)
Supplement: Annotated Spectra S2 — (ZIP) [file pone.0084488.s005.zip › EGEEPTVYSDEEEPKDESAR_-15_2_85756.txt]

m/z	i	matches
226.13666	126.3
227.04034	59.6
229.28925	226.5
241.26274	3194.3
242.22398	303.9
244.29196	2356.4
246.89900	54.3
252.14615	121.9
254.15083	151.6
259.24484	1503.5
260.20639	129.0
264.35300	152.0
267.17877	54.0
270.23221	538.6
271.03345	245.1
272.28619	41.7
276.21930	169.8
280.18744	824.7
281.17725	326.6
285.44318	145.6
288.24045	226.8
289.30783	456.5
292.18152	136.0
298.21997	4979.7
299.07114	147.0
306.37537	92.5
310.42838	306.1
314.23334	386.1
316.22791	1142.6
317.12500	116.9
323.45572	137.5
324.53705	145.2
325.14960	126.6
328.29309	82.4
330.45624	112.8
331.96664	90.6
333.32980	219.0
334.65680	281.2
336.21906	160.0
338.28680	186.2
341.41187	148.2
343.04327	130.2
344.58948	107.1
345.36951	100.8
350.33728	152.9
353.21924	772.6
354.83154	286.0
357.32446	69.5
358.28674	71.9
359.42798	135.7
362.91690	49.9
365.07916	295.8
368.30518	429.7
378.28754	113.0
379.44080	354.1
381.23151	888.2
383.08856	103.1
384.19983	207.0
386.33032	39.2
387.31165	121.6
388.50958	258.8
391.25092	889.9
392.37360	58.1
399.13550	502.4
401.72778	5028.0	b (11) (3+)-NH3-P, y (7) (2+)
402.60059	1045.9
403.86121	104.9
407.32416	239.9
408.93256	3321.7
410.06573	944.8
411.14465	139.2
413.17291	213.7
414.37891	169.5
417.72906	107.0
421.27063	125.0
427.14771	5429.3	b (4) (1+)-H2O
427.96381	1405.7
428.88831	128.8
430.24847	132.6
433.19641	190.7
439.50317	210.9
440.29163	92.4
442.08594	33.6
443.74585	176.8
444.61316	503.2
445.30255	4631.7
446.25073	590.8
447.28815	92.6
454.16241	65.4
457.19824	2329.6
457.89844	2197.3
460.41541	281.0
461.56964	540.9
462.28479	1736.4
463.24597	904.7
466.52875	2465.1
474.31653	1490.2
475.37671	433.6
476.20618	514.9
478.39075	391.7
479.06873	102.8
481.20966	248.8
488.37793	41.6
492.14838	243.4
498.06439	93.4
503.26245	430.0
506.11755	113.0
506.79944	379.9
512.93915	857.0
520.18506	480.1
521.89893	1095.3
523.06940	408.0
524.33289	518.8
525.04993	462.9
526.31525	139.6
530.83453	2205.8
532.15149	477.8
533.08484	101.6
537.22186	274.5
538.17462	265.8
539.15247	115.1
542.30414	98.8
543.31549	152.6
544.36505	337.8
555.17218	169.6
558.75757	126.8
559.54352	137.1
570.32013	424.6
571.43951	182.6
572.36346	103.7
575.29004	1722.1
576.96344	1626.4
577.58868	588.8
578.42963	498.8
579.30286	494.9
579.90991	50.9
581.57538	179.9
582.41144	98.8
584.50397	184.7
586.44281	466.6
587.06696	280.0
589.20337	1844.0
590.39313	1017.3
591.25018	278.0
593.78589	174.5
595.37396	844.0
596.08990	1167.1
597.36414	595.4
599.19525	124.9
602.69989	2250.5
603.37927	161.5
604.11346	343.3
606.58209	833.9
607.18872	5482.0	y (15) (3+)-NH3
608.24298	2876.4
609.35052	65.9
610.38190	140.0
612.11774	5808.5	y (15) (3+), y (16) (3+)-P
612.90179	4012.8
613.52338	240.1
614.79028	223.2
625.13898	2434.0
626.19818	500.5
627.35547	518.9
629.31726	205.3
632.07855	119.3
634.62183	76.2
638.88446	3018.0
639.52057	465.7
640.49774	140.5
642.03253	121.7
643.10602	630.5
644.96027	70915.1	y (11) (2+)-NH3, y (16) (3+)
646.80865	1166.3
647.93530	750.5
649.06061	1729.1
651.13397	240.8
652.21143	137.2
653.11530	3873.1
653.84808	635.3
655.52344	1525.0
656.46198	610.8
658.47668	102.3
659.37006	411.4
660.42377	718.6
665.96490	567.3
666.61053	403.0
667.37897	141.1
669.70087	554.1
671.43109	127.6
674.39471	518.1
678.09808	2267.6
679.28558	2538.8
680.45319	1267.4
681.45105	1452.5
682.28497	1147.5
683.12689	528.6
684.86328	80.3
686.05878	895.4
687.36047	5353.1	y (12) (2+)-P
688.10614	12072.2	y (6) (1+)-NH3, y (17) (3+), y (6) (1+)-H2O
689.37482	2430.8
690.75366	278.4
693.42755	429.3
694.25366	371.0
694.91980	127.6
696.38849	537.6
698.32404	1791.1
699.41418	1276.9
701.04498	1429.4
701.67493	244.6
703.09808	777.8
706.12646	22871.9	y (6) (1+)
707.22345	7178.3
708.23511	1594.9
709.48395	538.4
710.41632	447.9
714.41241	203.0
716.29279	198.1
717.56097	522.6
718.31256	103.5
718.91815	587.9
720.16522	562.2
722.09009	163.7
724.23804	6947.9	y (18) (3+)-NH3, b (7) (1+)-H2O, y (18) (3+)-H2O
725.29108	417.9
726.33038	467.3
727.56317	953.7
728.57526	758.3
730.84308	3286.4
731.67413	547.6
732.57184	303.4
735.00153	3574.2
736.33685	19431.9	y (12) (2+)
736.95758	13660.8
738.09174	3199.7
739.16693	1935.7
740.12189	131.5
741.79968	970.6
742.47546	6854.7	b (7) (1+)
743.62439	8007.7	y (19) (3+)-H2O
744.55115	9792.4	y (19) (3+)-NH3
745.72699	1366.6
746.86823	404.8
748.19537	8905.7	[M+3H] (3+)-NH3-H2O-P
749.38086	885.1
750.08398	808.4
751.36310	986.6
752.79254	856.9
753.89014	6062.5
754.65167	7951.5	[M+3H] (3+)-NH3-P, [M+3H] (3+)-H2O-P
755.65186	277.8
756.57489	285.4
758.18591	207.0
760.13916	29894.8	y (13) (2+)-NH3-P, [M+3H] (3+)-P, y (13) (2+)-H2O-P
761.10529	10275.9
761.81238	3398.2
763.04852	1032.6
764.16461	793.4
765.27875	1118.7
766.14081	808.4
766.87646	352.3
767.51074	677.9
769.12170	80281.9	y (13) (2+)-P
770.05157	25958.4
770.93671	2232.2
771.85132	367.7
772.54346	438.1
774.12244	1306.0
774.97351	2994.1
776.26471	1385.1
777.04041	187.0
777.81732	310.8
778.63977	524.3
780.83783	22935.3	[M+3H] (3+)-NH3-H2O
781.50812	7443.2
782.30109	2830.3
783.21777	2343.2
783.88995	1182.4
784.64996	59.2
785.61957	637.2
787.52588	268.5
801.29553	173.0
802.52271	2483.3
803.64178	1884.4
804.50519	474.8
806.03827	56.6
808.95013	264.3
809.93292	1009.1
812.80597	421.6
814.75934	70.4
817.78619	39412.7	y (13) (2+), y (14) (2+)-P
818.39911	24246.3
819.05908	11166.3
820.26141	750.7
821.45428	121.2
824.11072	558.1
829.29028	52.5
831.50775	329.2
833.33942	501.9
834.17340	969.9
842.81042	135.8
846.62158	133.5
848.40497	78.7
853.02484	158.1
854.21826	37.5
856.36371	58.1
858.83893	540.4
860.47290	333.5
861.30115	294.5
864.28577	219.4
867.68097	17286.1	y (14) (2+)
868.78271	1843.7
869.43658	1010.2
870.73651	547.2
872.05768	316.3
874.07086	357.7
877.51874	288.8
878.82697	156.4
880.52448	64.0
881.22601	417.0
884.48065	663.3
887.25549	2043.5
888.37158	316.6
889.44843	61.6
890.40680	58.3
891.62677	245.7
892.47778	99.7
893.51538	281.0
894.62225	62.1
896.51685	207.4
900.45282	297.9
901.51776	117.4
903.01019	589.4
905.51337	511.4
906.38580	934.6
908.63916	3102.0
909.50604	1318.8
910.12891	577.9
911.45233	135.5
912.59937	117.3
913.52130	392.5
916.01099	377.0
917.40643	11881.8
918.14838	33097.2	y (15) (2+), y (16) (2+)-P
919.21039	5107.2
919.87140	1511.5
920.83820	402.1
921.60547	162.1
922.92163	461.9
924.86908	117.1
928.43018	757.1
929.04785	234.9
931.53320	1630.9
932.59882	319.4
933.57965	123.7
934.48077	86.9
935.29840	338.6
936.13666	386.8
941.36841	256.2
945.24872	107.2
946.22284	138.4
948.55511	270.9
949.42108	212.9
950.69287	178.7
957.32831	9492.2	b (16) (2+), y (16) (2+)-H2O, y (16) (2+)-NH3, b (9) (1+)-NH3-P
958.11206	8066.5
959.09351	1503.1
960.21246	263.5
963.79242	267.9
966.35815	61506.9
967.07367	100359.0	y (16) (2+)
968.15869	10229.8
969.29449	735.2
970.26855	302.7
972.72137	552.1
973.70557	1572.0
974.59686	932.4
981.30933	328.7
982.21515	1232.4
982.86670	412.5
983.46906	132.1
984.10150	62.2
988.30219	231.0
992.99432	248.9
1001.08856	945.1
1002.34180	479.8
1003.27460	125.4
1006.13092	763.9
1007.17047	969.6
1008.44562	266.3
1010.35382	2497.9
1011.43158	1271.7
1012.16992	170.0
1012.93195	90.8
1013.80133	397.8
1015.78375	125.3
1022.13019	14000.9	b (17) (2+), y (17) (2+)-H2O, y (17) (2+)-NH3
1023.16693	4819.2
1026.93457	121.2
1031.27588	4079.0
1032.54150	1103.4
1033.41724	387.4
1034.47485	365.2
1035.69397	166.3
1037.81494	64.2
1042.73511	693.4
1043.76428	113.2
1047.50366	41.8
1048.51526	72.2
1050.70776	161.9
1052.54810	90.4
1060.46887	305.2
1061.61145	469.6
1062.75037	58.1
1066.86035	260.6
1072.52344	84.5
1074.99268	287.4
1076.12036	1052.1
1080.50830	131.7
1081.36938	113.0
1084.02197	199.1
1086.90710	178.6
1087.72913	1444.6
1089.24878	287.5
1091.82544	256.0
1093.39111	315.9
1094.51904	181.7
1095.47998	295.2
1097.47827	125.0
1103.38403	422.8
1108.37012	157.9
1109.44556	447.5
1110.18933	76.3
1111.19458	182.7
1112.13489	328.0
1124.15393	408.6
1124.95691	216.2
1129.87415	1068.6
1130.61450	226.8
1131.41809	180.7
1132.62183	114.0
1135.87878	178.2
1141.37427	135.6
1149.82324	324.6
1152.59302	421.2
1154.46216	227.2
1155.48767	191.4
1161.39294	65.7
1164.51819	82.7
1169.46106	463.9
1170.47693	197.9
1171.30945	383.5
1173.56116	111.3
1175.49780	205.6
1179.71875	86.5
1180.91248	326.0
1187.36035	125.4
1188.80212	190.7
1189.47534	322.4
1190.51331	279.2
1191.62415	400.3
1204.67456	127.6
1206.36584	178.8
1218.68774	158.1
1219.56262	55.8
1222.71533	134.1
1226.51782	225.8
1227.13708	205.1
1228.16235	296.9
1235.35022	513.7
1242.77625	219.5
1243.66150	553.6
1244.55603	364.3
1245.85144	154.2
1257.62244	248.1
1260.47058	187.7
1272.64014	164.3
1275.66833	219.1
1286.65137	106.4
1287.70117	98.9
1293.77979	203.5
1296.66858	86.7
1297.86292	673.4
1298.60339	235.9
1299.34778	45.9
1303.02283	45.9
1305.04700	137.2
1306.75464	301.8
1307.48352	145.4
1316.39917	665.9
1317.74402	161.4
1320.55103	98.8
1326.51404	322.0
1327.50305	174.2
1330.63977	58.7
1339.40454	45.8
1341.54236	3517.8
1342.64001	2135.2
1343.44348	535.0
1344.53674	225.8
1355.49707	367.9
1356.96692	161.5
1357.97693	68.5
1370.17883	236.1
1373.55823	106.7
1374.42554	80.5
1387.51685	153.9
1391.55054	92.4
1398.87048	133.5
1409.30542	131.7
1410.11963	107.0
1419.42700	228.1
1420.44348	186.7
1436.24768	640.4
1437.38025	41.7
1442.07092	236.6
1446.39978	412.7
1447.55334	255.3
1449.62207	147.8
1453.08264	168.4
1456.30176	178.0
1458.25537	199.0
1459.16833	672.3
1460.15857	168.6
1468.40588	285.9
1470.64099	378.1
1471.58813	484.7
1475.70374	284.8
1476.30750	117.6
1483.52356	207.9
1504.35486	146.2
1514.17847	117.4
1518.62463	255.6
1519.97644	242.8
1538.88892	141.0
1539.53564	190.6
1540.15369	102.3
1556.11499	393.3
1557.06384	33.6
1574.32642	786.8
1575.07581	446.8
1575.79504	225.6
1598.69690	98.9
1599.42444	82.7
1631.80652	209.9
1633.01050	64.3
1636.47961	114.7
1711.26282	96.5
1719.68774	129.8
1758.19702	259.4
1758.93860	93.1
