# Supplementary material for: Phosphoproteomic Analysis of Platelets Activated by Pro-Thrombotic Oxidized Phospholipids and Thrombin
Source: PLoS One. 2014 Jan 6;9(1):e84488. doi: 10.1371/journal.pone.0084488 (PMC3882224; doi:10.1371/journal.pone.0084488)
Supplement: Annotated Spectra S2 — (ZIP) [file pone.0084488.s005.zip › EGEEPTVYSDEEEPKDESAR_-16_2_77121.txt]

m/z	i	matches
226.26077	125.5
233.91815	36.5
237.31125	44.1
241.09088	4120.1
242.10443	886.1
243.46271	40.3
244.26678	168.0
246.31622	76.6
249.97644	48.1
251.88162	48.0
259.09128	1960.6
260.07745	425.0
270.21942	685.8
272.17822	102.2
276.98779	129.3
278.46027	404.3
280.13962	581.0
282.89862	84.2
289.20197	149.6
298.20166	3382.3
299.15445	166.6
300.35791	32.9
303.24069	141.8
312.25793	40.4
316.13928	910.7
328.14609	339.7
333.30646	272.7
334.18182	436.0
335.30048	101.6
338.19275	155.4
339.27386	145.4
341.09808	331.3
342.47937	480.8
347.20764	261.0
353.31293	427.5
355.45331	86.9
356.32410	182.2
363.31454	258.1
367.27521	94.5
370.21167	135.3
380.69843	32.6
382.06927	337.7
383.45636	146.7
388.22955	63.7
390.97949	761.0
399.32898	119.6
401.84967	7043.4	b (11) (3+)-NH3-P, y (7) (2+)
402.77130	506.5
405.36340	74.9
407.82623	269.7
409.09253	5554.6
410.15076	784.1
411.07239	201.5
413.49823	232.3
415.05298	64.4
417.33270	137.6
420.01599	196.5
421.18207	197.1
427.15997	5109.1	b (4) (1+)-H2O
428.08362	1184.5
429.37799	546.0
434.29742	245.4
445.27673	4025.4
446.18921	486.5
452.45740	90.8
454.62677	59.7
456.17468	262.7
457.32013	3730.9
458.02917	1438.7
459.24994	276.9
460.30481	153.4
462.21747	2115.2
463.23962	766.2
466.36676	1690.3
467.19025	63.1
470.29834	132.8
474.13397	1083.0
475.34644	234.6
476.63159	48.0
483.64014	29.8
488.31152	442.3
502.41858	187.7
503.31250	272.8
506.42120	483.4
507.31940	87.0
511.45264	149.1
520.04065	865.6
521.70502	976.6
522.74939	764.1
524.09619	232.7
526.65930	319.7
529.33685	79.3
530.81915	2176.7
531.44324	444.0
532.04987	303.6
533.04639	121.2
533.81702	202.4
536.42444	235.2
537.31421	112.3
540.87177	546.2
542.36597	634.7
543.65491	28.6
544.41089	219.5
545.25897	28.9
554.49518	397.2
557.17743	122.0
559.12433	184.1
560.31769	252.4
561.03900	793.8
562.13678	195.5
563.35114	110.7
565.67645	329.8
566.38263	160.2
568.29053	340.1
571.05603	903.5
572.28693	114.1
574.15991	44.1
575.18256	319.5
576.56757	149.6
577.27454	1807.9
578.47101	334.4
579.22589	416.2
580.25739	94.4
581.10089	530.8
586.49664	729.6
589.09277	1319.4
590.04395	497.8
590.98260	667.4
595.27930	3570.7
595.98932	1883.0
597.29956	325.4
600.69562	102.5
602.94391	1384.2
603.79523	842.3
604.42670	243.6
606.27734	940.4
607.11542	5854.9	y (15) (3+)-NH3
608.23627	1571.4
608.96051	404.2
610.16394	36.4
610.92700	293.5
612.41333	9008.6	y (15) (3+), y (16) (3+)-P
613.34644	235.9
615.08234	537.1
616.17889	137.8
618.41870	262.1
620.08130	327.4
620.90015	253.3
625.12256	2278.8
626.20795	1412.7
627.54242	51.9
630.43127	575.4
633.62262	694.0
635.00836	353.6
636.44672	168.8
637.98907	281.7
638.87164	1666.6
640.20355	269.6
640.90936	415.3
642.88507	52.0
643.62128	1223.7
645.02679	74113.7	y (11) (2+)-NH3, y (16) (3+)
646.74542	1542.0
647.45245	102.8
649.15851	1712.6
650.36176	774.8
651.11255	125.9
651.86566	143.9
653.18677	4460.0	y (11) (2+)
653.80365	282.3
654.80170	785.7
655.70526	222.3
658.29901	385.2
659.17401	164.9
660.15704	160.9
661.73151	403.8
662.39551	94.7
663.28839	28.7
664.13373	292.2
666.35541	44.3
668.51831	336.1
670.40582	270.8
674.21863	637.5
675.45917	729.8
676.65112	631.7
678.12787	1342.9
678.94110	1486.9
679.75909	345.1
680.38367	557.6
681.31201	800.0
682.17499	811.2
682.91888	295.4
685.94983	340.8
686.96045	747.9
687.91675	14692.4	y (6) (1+)-NH3, y (6) (1+)-H2O, y (17) (3+), y (12) (2+)-P
689.11462	2826.6
690.05975	836.0
692.13043	894.9
692.99341	325.0
694.45422	518.3
695.71167	109.5
696.56500	178.2
697.46240	307.6
698.65704	2304.8
699.59528	954.0
701.42389	223.1
702.19891	48.1
703.14642	326.9
706.15723	25653.0
707.28442	5830.2
708.28522	1762.9
709.31000	204.6
711.10236	91.2
712.46014	260.7
713.25110	300.5
714.18390	738.6
715.18610	37.0
718.93610	1605.7
720.32184	315.8
720.96222	90.0
723.05402	303.7
724.28363	6355.7	b (7) (1+)-H2O, y (18) (3+)-NH3, y (18) (3+)-H2O
725.19867	2000.4
726.18451	489.6
727.50641	1788.6
728.58563	450.3
729.64789	555.6
730.55194	1363.0
731.19843	511.9
734.12708	144.6
735.01904	3911.6
736.25623	20024.5	y (12) (2+)
737.00494	12669.1
737.93207	2284.3
739.11493	1060.8
740.63165	873.1
742.23114	4226.5
742.89471	1880.1
743.60205	16128.2	y (19) (3+)-H2O, y (19) (3+)-NH3
744.69037	5387.4
745.67023	2198.0
746.52045	144.6
748.16730	3899.9
748.88776	3488.2
749.80237	961.0
750.70953	1244.0
751.56610	238.2
752.21265	652.8
752.95056	244.6
754.02936	7774.8	[M+3H] (3+)-NH3-P, [M+3H] (3+)-H2O-P
754.79407	5258.6
755.65320	320.4
756.57953	102.7
757.83173	410.7
760.27997	30208.1	y (13) (2+)-H2O-P, y (13) (2+)-NH3-P, [M+3H] (3+)-P
761.35809	6578.2
762.12616	1610.6
763.03119	1403.5
763.88171	744.8
764.76630	117.8
766.29144	121.2
768.76611	45103.3
769.59509	46931.6	y (13) (2+)-P
770.60895	6657.2
771.97723	432.4
772.66302	468.7
774.76141	1937.4
775.38330	1837.7
776.47430	367.5
779.29486	549.2
780.88452	24732.0	[M+3H] (3+)-NH3-H2O
781.60852	6456.4
782.30463	546.6
783.30139	1906.1
784.26141	820.1
785.63928	188.0
786.35779	129.9
802.46124	1592.0
803.59650	1639.8
804.36243	102.6
808.60278	1451.1
809.42603	1114.6
810.08606	1128.5
813.81000	79.2
817.78088	36610.4	y (13) (2+)
818.72742	44952.3	y (14) (2+)-P
821.47736	107.8
827.91992	540.4
832.36804	239.6
834.71716	171.6
840.43292	275.5
843.52899	141.4
846.45996	82.9
851.18750	455.3
852.15167	336.2
857.61017	75.4
858.89056	527.2
860.02533	606.8
860.83978	267.8
867.75763	18392.7	y (14) (2+)
868.84113	3719.9
869.82794	1546.2
870.75372	797.1
872.29053	133.1
873.92816	130.3
875.10028	367.8
876.85895	40.4
878.19531	176.4
879.03796	183.3
884.36761	175.3
885.75244	44.3
887.19818	1681.6
888.22656	1738.5
889.68842	374.3
891.16656	36.8
892.34546	354.5
893.54913	207.5
894.49976	484.3
898.08765	110.3
905.30011	1077.7
906.37817	607.4
908.26910	986.1
908.99561	888.4
909.65375	1213.8
910.50116	165.3
911.48944	382.8
912.57007	324.5
914.03778	567.0
915.57196	265.7
917.67847	28631.4	y (16) (2+)-P, y (15) (2+)
918.39325	8445.0
919.04956	8752.1
919.95166	234.6
921.19415	349.8
923.14471	87.0
924.01929	1281.9
925.10400	235.6
926.38678	352.1
931.39642	562.4
932.31329	82.7
934.34906	251.8
943.18158	193.5
944.40216	106.5
949.34125	296.7
955.70313	98.6
957.70966	14592.6	b (16) (2+), b (9) (1+)-NH3-P, y (16) (2+)-H2O, y (16) (2+)-NH3
958.47174	4393.0
959.27026	1315.7
959.92603	44.0
961.64032	409.7
962.85229	189.0
964.60571	67.8
966.38086	67850.1
967.09058	86360.6	y (16) (2+)
968.06982	15354.1
969.01971	1404.5
971.27802	172.4
973.59351	561.2
974.35913	246.5
975.75385	173.4
982.04865	1598.5
982.75568	410.3
983.38776	228.0
987.93286	405.3
991.18842	79.2
992.94379	353.5
993.64301	67.3
994.26276	55.9
1000.47833	160.1
1002.44043	256.2
1006.21289	136.8
1007.02466	425.4
1008.41895	268.0
1009.04346	218.0
1010.63531	262.7
1011.55518	98.9
1012.39056	110.2
1013.22308	538.3
1013.97852	605.4
1021.01581	98.7
1022.14087	14909.8	b (17) (2+), y (17) (2+)-H2O, y (17) (2+)-NH3
1023.35370	2205.5
1024.17444	461.7
1025.43164	765.1
1028.25464	134.3
1031.14722	1706.4
1032.11279	753.7
1033.06140	113.4
1034.29785	304.0
1035.09448	197.6
1038.53003	241.4
1042.63354	578.5
1044.66138	515.3
1053.53308	174.1
1055.15186	246.2
1056.53076	241.1
1060.42859	462.8
1061.56665	369.1
1062.98425	160.9
1067.30701	302.0
1072.69031	52.0
1074.38086	48.0
1075.40479	245.6
1077.50879	480.0
1078.39258	130.8
1086.76135	402.9
1087.58838	281.8
1088.41064	238.3
1089.56543	504.6
1090.48193	106.3
1091.57910	137.2
1092.47485	619.1
1093.43872	172.9
1094.09033	248.2
1095.60828	1334.0
1096.96045	90.2
1098.42236	52.3
1102.41687	220.6
1104.43726	106.7
1111.16895	56.0
1124.75610	256.8
1125.68286	233.8
1130.41968	1623.9
1131.36499	175.5
1132.13989	83.4
1136.29285	55.3
1137.72083	86.6
1146.22046	209.6
1150.81970	199.8
1156.17236	198.2
1169.33252	509.1
1170.38892	619.5
1171.31409	851.0
1172.95459	442.0
1173.61206	500.8
1174.75781	144.6
1179.54370	249.5
1182.53613	71.4
1183.97900	36.5
1187.21814	362.2
1188.44336	250.6
1189.34778	828.9
1190.38794	59.6
1199.23938	442.8
1200.05225	56.4
1201.35571	133.7
1204.40918	114.7
1206.59888	52.1
1208.66553	110.8
1219.51514	225.1
1223.57080	261.2
1226.70813	300.0
1240.60559	195.9
1241.28845	144.6
1242.78381	259.6
1243.43689	353.2
1244.72327	459.5
1257.28601	90.2
1260.42786	142.3
1261.50745	174.3
1272.50818	84.9
1277.28284	87.0
1281.89258	122.1
1295.48938	183.5
1296.57971	160.0
1297.62878	532.5
1299.55652	314.4
1300.37646	86.2
1301.73071	190.0
1309.18506	133.7
1318.21375	152.3
1320.04712	48.0
1320.94897	342.9
1323.42688	75.4
1324.52319	161.6
1330.06909	525.5
1331.40186	160.9
1338.65906	114.4
1339.36902	86.5
1341.41174	1684.7
1342.41235	1777.9
1347.35242	90.9
1354.53040	59.8
1355.26672	185.0
1356.52844	148.4
1357.79492	67.6
1371.61548	521.9
1374.13098	249.3
1375.70776	59.4
1376.77917	163.7
1405.39075	207.6
1410.42639	40.4
1427.18079	588.9
1428.25012	235.3
1437.16577	98.9
1440.49084	141.6
1444.94482	428.0
1446.16504	142.1
1447.59778	87.2
1449.00549	98.9
1452.37134	55.8
1453.78064	129.0
1454.82471	193.1
1458.32263	215.1
1459.74939	71.7
1461.25110	706.2
1463.08948	87.7
1471.39539	241.7
1478.00208	79.0
1480.56750	90.9
1536.73474	506.2
1537.51697	439.0
1555.69238	350.6
1556.51624	145.4
1557.56140	572.2
1574.12378	1246.1
1575.56958	665.1
1578.50403	118.8
1582.46667	64.9
1600.43591	164.8
1655.83813	56.0
1710.67859	224.8
1739.35291	172.8
1759.44165	353.4
1802.71228	241.7
1869.59973	110.4
1965.13806	346.4
