# Supplementary material for: Phosphoproteomic Analysis of Platelets Activated by Pro-Thrombotic Oxidized Phospholipids and Thrombin
Source: PLoS One. 2014 Jan 6;9(1):e84488. doi: 10.1371/journal.pone.0084488 (PMC3882224; doi:10.1371/journal.pone.0084488)
Supplement: Annotated Spectra S2 — (ZIP) [file pone.0084488.s005.zip › EGEEPTVYSDEEEPKDESAR_-17_2_84337.txt]

m/z	i	matches
226.12685	84.1
227.05539	159.8
241.07864	5666.2
242.00275	550.3
244.40146	876.9
245.70364	78.3
259.14871	4247.4
260.19937	131.6
262.07013	159.8
263.02127	454.6
270.05734	545.1
271.14236	276.9
275.13748	240.9
277.33362	58.0
280.14136	679.9
281.42163	92.5
289.34705	253.5
293.26376	221.4
297.39951	253.3
298.09390	6758.5
298.89618	687.8
303.34036	263.5
316.32144	2088.6
317.09015	961.0
325.23923	194.4
328.00357	601.2
329.31982	559.2
333.33585	1556.4
334.11517	482.2
335.00800	335.4
338.28156	249.4
339.31137	185.9
349.09424	262.7
356.17194	106.0
359.16498	189.5
363.20367	181.6
364.20959	232.3
365.24036	215.8
373.41339	443.5
381.08118	989.7
382.12677	409.4
383.01398	418.0
391.14465	1080.7
392.26074	256.7
393.27869	104.8
397.29144	299.7
399.16357	86.7
400.17554	165.8
401.98846	11964.4	y (7) (2+)
402.95337	2248.5
409.04700	5729.9
410.18994	1558.9
410.99866	903.4
414.20258	509.3
415.10144	266.9
417.21252	835.7
421.36505	262.9
427.15186	8149.2
428.22229	1545.7
428.97125	685.1
443.31879	350.3
445.14862	9965.8	b (4) (1+), y (4) (1+)-NH3
446.15906	920.8
447.10565	1152.1
449.39990	98.5
450.16534	312.9
453.03003	145.0
456.50037	216.7
457.49994	6293.3
458.63177	2057.7
459.24518	72.8
459.99268	330.3
460.96741	961.3
462.33655	3115.7
463.57428	1961.1
464.30792	118.5
466.27722	1750.0
467.07684	1853.5
470.07910	359.8
474.29327	413.1
475.21838	225.3
478.31232	656.7
479.08331	216.7
506.16968	826.5
507.41113	526.6
509.46637	127.3
511.29620	570.3
512.08826	105.1
516.59723	328.6
519.96936	199.3
521.74243	250.5
522.95319	863.8
524.01801	342.8
531.06128	1930.8
531.93683	350.1
536.08826	323.9
538.21741	663.5
542.30908	603.9
544.69250	506.4
545.48291	620.2
546.87836	360.0
551.50580	194.9
560.40234	187.9
561.23889	970.1
566.53485	64.7
569.57971	367.0
571.49182	722.1
572.23248	772.3
575.71417	807.3
577.27917	2847.9
578.20355	326.3
579.54248	1020.5
580.36481	98.3
581.02692	705.2
582.26459	206.3
583.90320	571.1
586.97321	393.7
589.25903	3017.1
595.27655	2427.4
595.93732	3144.2
597.07727	1516.6
603.64026	1523.9
607.07922	10766.0	y (15) (3+)-NH3
608.20648	3713.7
609.14124	399.4
612.44812	21393.4	y (15) (3+), y (16) (3+)-P
613.45227	303.5
623.65997	276.7
625.20758	4531.1
626.21313	348.5
627.34802	833.6
628.37396	78.0
632.15533	92.7
633.04388	362.8
634.08893	1149.4
639.43445	3054.9
640.23407	160.8
643.35602	937.0
644.30133	3022.0
644.90887	113490.5	y (11) (2+)-NH3, y (16) (3+)
645.73029	17910.1
646.79718	3285.5
647.69733	1946.2
649.19531	949.9
650.03656	2268.4
651.38525	208.1
652.90546	4544.0
653.85480	197.1
655.45392	975.4
656.12421	197.4
660.26813	708.9
663.45087	225.7
664.40411	235.3
667.39539	152.3
670.33875	1101.6
671.01959	117.5
673.19275	415.2
673.88153	265.8
675.53937	1302.3
676.59369	431.9
678.22369	3513.3
678.99054	409.4
680.26776	827.9
681.64111	5138.7
682.70624	735.0
684.86407	78.1
687.63074	17288.2	y (12) (2+)-P, y (6) (1+)-H2O
688.28253	17962.8	y (6) (1+)-NH3, y (17) (3+)
689.28180	2928.2
690.55530	561.0
691.45465	232.3
692.32416	394.4
695.52985	347.3
696.21893	535.0
697.02686	232.2
698.08893	255.8
699.19769	977.0
700.99432	161.3
702.05914	830.4
705.54077	2553.6
706.19379	36524.8
707.15326	12501.0
708.11700	5383.1
709.27625	1504.0
710.35443	104.8
712.99896	518.0
719.65204	865.0
721.37823	132.1
722.04822	459.8
722.78113	131.2
724.12946	10730.6	y (18) (3+)-H2O, b (7) (1+)-H2O
725.03265	4003.5
725.83954	399.6
727.12299	1577.4
727.89624	917.5
730.48688	2791.6
731.19354	2036.3
732.54938	520.6
735.12994	4036.9
736.50348	60753.4	y (12) (2+)
737.42450	9503.6
738.33990	4530.5
742.24835	10547.3	b (7) (1+)
743.39172	4445.8
744.44830	4049.2
745.20453	556.5
746.47021	835.3
748.32635	15451.3	[M+3H] (3+)-NH3-H2O-P
749.25739	2933.1
750.00586	1594.8
750.83112	501.9
751.53333	453.3
752.59058	1192.3
754.27631	32939.7	[M+3H] (3+)-H2O-P, [M+3H] (3+)-NH3-P
755.32574	4592.6
756.27594	1425.5
757.00458	1002.4
758.31195	803.4
760.38104	58924.5	[M+3H] (3+)-P, y (13) (2+)-NH3-P, y (13) (2+)-H2O-P
762.03119	13707.9
762.79047	96.0
764.51740	145.5
765.20953	111.6
765.96698	244.7
768.82477	73120.8
769.52966	93404.3	y (13) (2+)-P
770.37256	12341.4
771.32330	2418.7
772.28558	627.6
773.36835	313.7
774.44836	1990.4
775.30933	5299.8
778.15094	2549.2
778.85382	1346.8
780.96735	85919.6	[M+3H] (3+)-NH3-H2O
782.00555	3980.0
782.85614	1075.8
783.89020	1728.5
786.62360	279.5
800.37158	869.9
802.51508	3154.4
803.38379	2097.0
804.54071	362.7
808.75830	363.8
809.82062	271.3
817.74847	79642.2
818.59375	92080.2	y (13) (2+), y (14) (2+)-P
820.13690	3006.2
820.82666	748.6
822.88239	830.5
824.47504	388.3
825.28131	588.7
827.26080	98.4
830.32892	167.2
831.67603	263.7
832.99390	161.5
834.73138	373.4
836.98383	106.3
841.04602	124.0
843.25287	254.9
846.29474	272.1
851.43646	744.7
854.32166	334.2
858.54822	1114.6
864.26849	441.7
867.11615	3960.0
867.77936	30501.3	y (14) (2+)
869.08423	3907.4
869.95819	2768.8
872.23553	482.8
875.14374	173.6
878.67676	165.9
879.55743	850.5
881.34497	340.5
883.39264	562.1
885.69513	259.8
887.24786	4370.5
888.23273	1809.9
889.13641	231.8
890.63068	315.6
891.89825	598.3
895.00653	284.1
898.68292	455.1
903.86578	158.3
905.32007	3362.1
906.30719	634.2
907.29987	477.0
908.71198	4335.4
909.57391	2252.0
910.33350	610.0
911.24371	437.8
913.24286	370.8
915.30243	185.8
917.32843	22926.5
918.18549	59939.6	y (16) (2+)-P, y (15) (2+)
919.09912	9362.8
919.93335	2471.2
920.62042	213.8
921.23651	65.9
922.17023	405.5
923.24805	2221.2
924.24805	346.2
925.14258	172.7
929.67603	307.5
930.68115	475.1
931.46613	169.1
932.43024	1361.7
933.70465	340.4
935.68188	1004.1
938.96997	487.9
949.32471	740.9
950.20929	205.2
952.56207	209.8
953.21686	138.7
957.28223	13180.0
958.04956	19132.0	b (16) (2+), y (16) (2+)-H2O, y (16) (2+)-NH3, b (9) (1+)-NH3-P
958.89581	4158.5
959.82813	804.9
962.14386	676.8
964.40900	593.2
966.33502	120030.4
967.11993	197375.5	y (16) (2+)
968.59076	12194.9
969.39697	619.1
970.50592	849.1
972.93213	1990.8
973.69000	941.1
974.35748	1264.4
976.46509	192.5
978.34766	212.9
980.97626	99.6
982.23456	881.9
982.84515	1387.3
983.50067	1288.1
988.30048	367.5
994.31537	356.0
1001.35272	568.2
1002.53296	158.5
1003.28375	139.0
1006.65948	555.8
1007.57660	752.6
1009.37201	78.1
1010.45612	688.1
1011.53619	138.1
1013.40381	3260.3
1014.65363	458.4
1022.22260	22926.4	b (17) (2+), y (17) (2+)-NH3, y (17) (2+)-H2O
1023.03033	11153.3
1023.84253	2447.2
1031.41565	5781.2
1032.51514	300.0
1036.09399	572.3
1037.59375	421.5
1039.34644	353.8
1043.64539	252.8
1048.23889	105.2
1051.74268	132.1
1058.25745	58.0
1060.55176	1681.6
1061.36328	115.3
1062.14636	126.6
1087.51123	1578.4
1088.23718	453.2
1089.51880	118.7
1091.21021	252.9
1094.72778	1046.1
1095.61914	721.8
1106.52905	198.8
1108.28723	78.1
1110.12573	909.2
1112.88025	306.9
1118.33398	428.5
1124.18555	455.7
1125.04883	715.6
1128.47498	205.1
1129.69360	1466.5
1130.41968	1485.7
1134.59717	185.5
1135.34912	381.1
1137.30664	648.7
1144.11035	171.9
1146.52405	138.1
1151.52869	171.9
1153.68066	138.9
1154.30225	111.7
1162.38623	84.7
1167.44214	353.9
1168.38281	420.4
1169.64746	433.7
1171.39795	1691.9
1172.79675	259.5
1173.47168	769.7
1174.54175	252.3
1177.26831	219.1
1181.55762	393.3
1182.35718	165.0
1187.20068	1609.9
1188.38281	84.6
1189.59058	1088.1
1190.31458	331.4
1199.11206	405.9
1205.80774	387.8
1214.36194	71.5
1215.30566	186.3
1222.64307	608.9
1225.67017	515.3
1228.61206	293.5
1229.35303	320.4
1240.99377	1103.7
1241.74207	175.0
1243.32642	273.7
1244.35730	743.7
1249.54993	528.2
1251.53894	185.3
1257.21716	51.2
1259.43323	367.6
1260.17957	327.1
1268.55994	126.9
1272.18921	91.7
1274.12878	261.7
1286.86316	239.6
1287.76819	118.7
1291.48792	93.4
1301.70898	227.0
1304.52808	381.2
1308.16394	263.4
1309.59021	231.1
1312.09375	318.0
1321.96545	199.0
1322.63843	599.8
1323.72717	529.3
1324.43616	721.9
1330.18420	178.9
1341.44250	3794.1
1342.58508	1354.6
1343.35974	453.3
1344.42566	621.2
1351.37549	253.2
1355.35022	855.1
1358.28516	179.7
1373.70178	354.1
1380.75842	919.1
1384.14026	85.0
1401.62122	145.5
1402.55139	171.9
1415.43164	172.1
1416.24512	341.5
1427.98633	407.1
1428.75842	85.0
1429.97351	471.9
1439.26355	334.3
1440.27783	138.5
1444.33313	263.2
1445.28247	2021.1
1446.26038	671.4
1448.49670	272.8
1450.53467	388.2
1458.81555	79.4
1460.03845	260.0
1461.62292	239.2
1462.50964	232.6
1470.85291	482.7
1471.51086	987.4
1476.36694	691.7
1478.76855	112.0
1482.67578	547.5
1519.73523	333.9
1536.74341	237.6
1537.69702	2062.7
1538.72388	367.2
1540.25989	428.6
1541.09436	152.6
1556.00452	881.7
1557.20081	192.8
1558.36609	687.7
1559.50610	313.5
1574.42908	1114.3
1575.73645	666.0
1580.19360	78.2
1582.51343	239.8
1583.66089	159.1
1599.97278	399.0
1602.68982	483.0
1618.78101	158.4
1661.35852	118.3
1714.62610	145.3
1759.66431	177.3
