# Supplementary material for: Phosphoproteomic Analysis of Platelets Activated by Pro-Thrombotic Oxidized Phospholipids and Thrombin
Source: PLoS One. 2014 Jan 6;9(1):e84488. doi: 10.1371/journal.pone.0084488 (PMC3882224; doi:10.1371/journal.pone.0084488)
Supplement: Annotated Spectra S2 — (ZIP) [file pone.0084488.s005.zip › EGEEPTVYSDEEEPKDESAR_-22_2_66475.txt]

m/z	i	matches
241.12912	135.4
241.99411	10.5
244.23718	9.0
245.26683	9.3
250.70267	9.2
251.85747	2.1
259.20645	146.3
260.49249	17.3
261.15082	6.6
270.34326	3.7
270.99585	4.6
280.18771	16.5
281.47595	22.4
283.12384	3.0
288.29800	14.2
289.46265	12.5
292.37979	12.8
298.13818	104.5
299.21124	7.2
313.82217	4.6
314.47250	14.3
316.16055	37.9
316.97125	11.3
320.24371	8.5
328.29132	5.8
330.33517	4.7
333.35327	33.4
336.44818	12.4
341.18530	8.0
353.95728	3.9
355.54633	3.2
356.24524	2.7
359.34882	10.5
361.29919	4.8
363.38739	16.2
365.16241	5.5
367.12869	13.5
370.23358	5.0
371.05142	12.0
372.29688	12.8
373.28595	9.2
374.19550	10.8
378.45453	2.8
381.25494	33.1
382.35870	7.2
383.32013	5.5
391.29126	27.1
393.11090	4.7
394.18286	11.9
395.56006	43.0
396.64282	7.8
397.49426	5.7
398.95709	14.7
400.67859	15.8
401.98016	409.4	y (7) (2+)
403.01520	38.8
404.30035	11.6
407.76941	9.2
409.19989	183.4
410.28259	57.8
412.46545	6.9
418.03473	21.1
420.29626	4.7
421.13971	25.8
427.06213	258.0
428.10028	38.8
430.24091	21.5
434.16992	7.1
439.41986	7.1
443.64758	4.6
444.57813	88.4
445.24286	173.9
446.14941	6.6
449.22473	32.3
450.34613	14.1
453.34192	20.0
456.25702	6.1
457.30402	180.9
458.25568	50.1
459.72717	12.1
460.78137	13.2
461.42957	29.1
462.31567	105.3
463.41034	18.7
466.43958	106.2
467.19781	12.7
468.19232	6.1
472.25409	8.4
473.22473	9.9
474.40979	9.6
475.99872	4.6
478.21246	10.0
480.36707	7.0
482.35718	27.5
486.55835	18.4
488.20691	9.4
488.96313	3.0
494.03265	4.5
495.33063	10.6
498.32098	10.5
500.23694	151.5
501.20972	42.8
506.34656	5.5
507.13623	31.5
512.24219	20.2
516.39301	17.8
518.04083	5.4
520.40594	27.0
521.73816	51.0
522.37415	6.7
524.29181	18.7
525.11487	6.1
526.77789	12.7
528.99231	26.5
531.16168	71.8
532.09558	19.4
536.90167	14.0
538.16382	24.8
539.02142	10.0
542.34766	31.7
543.96356	26.1
545.34625	9.4
546.29376	3.5
548.33936	3.9
549.03833	14.7
550.15521	46.8
554.26886	16.2
561.73889	29.8
563.33801	6.1
564.82196	21.2
565.58685	14.8
567.06042	20.8
568.69720	15.8
570.26202	6.2
571.24713	38.9
574.99597	6.6
576.69904	14.9
577.47150	83.6
578.54401	23.8
580.07941	31.7
581.33624	35.8
582.90985	11.5
583.94769	15.1
585.25952	25.7
586.39899	62.7
587.03436	3.1
589.13300	48.6
590.20837	38.1
592.63251	27.8
595.40045	328.7	y (10) (2+), b (15) (3+)-NH3
596.10181	16.6
597.39874	31.4
599.21704	16.0
600.80231	36.8
602.82953	19.4
603.69751	30.9
605.02045	14.5
607.13373	342.0	y (15) (3+)-NH3
608.13470	52.9
608.79578	20.7
609.55402	40.5
610.61407	14.7
612.25134	480.2	y (16) (3+)-P, y (15) (3+)
613.20660	32.6
614.39374	43.3
615.03876	5.9
616.94073	12.0
617.74835	10.9
618.88373	2.5
619.53906	27.7
620.54333	11.7
622.41272	20.0
623.97656	18.6
625.09253	122.8
625.72760	7.9
626.36914	25.6
627.18323	31.8
628.03119	29.3
629.29846	32.7
630.70709	3.6
633.42255	29.8
634.16565	20.4
635.74261	12.4
637.29156	7.9
639.00336	199.9
639.82861	5.6
640.57660	7.1
642.32269	6.6
643.25433	38.0
644.95966	3730.1	y (11) (2+)-NH3, y (16) (3+)
646.33447	126.7
647.92523	35.4
648.93152	66.3
649.61298	9.2
651.05426	21.4
652.00262	13.4
653.09271	158.2
653.86017	80.2
654.59613	4.3
656.02582	22.1
657.60303	44.7
658.74091	16.9
660.04950	43.4
661.09216	19.8
664.41797	9.1
665.18817	3.0
667.27936	3.2
667.88873	32.6
669.11761	43.9
670.23102	56.6
671.06952	25.5
672.82880	23.3
673.54193	4.6
675.88568	74.4
676.73615	82.8
677.93732	58.4
679.08966	151.3
680.18939	46.2
681.87872	164.3
682.56641	60.9
683.79791	31.8
684.45123	5.8
687.71942	684.6	y (6) (1+)-H2O, y (12) (2+)-P, y (6) (1+)-NH3, y (17) (3+)
688.36420	153.1
689.03815	112.9
690.23553	11.8
692.44617	43.7
693.63959	13.8
694.31232	40.5
695.27722	25.4
696.10010	67.0
696.90747	33.9
698.06256	75.3
699.08856	43.8
699.91388	18.7
700.68866	30.8
702.41986	42.3
703.30170	50.1
704.69183	48.6
706.16888	1064.2
707.27026	530.9
708.22650	58.1
709.51965	58.5
710.49445	44.4
711.56879	41.2
712.55609	19.8
713.38281	48.8
714.40131	48.4
715.72198	52.1
716.72028	24.6
717.34058	7.1
719.02570	196.1
721.37988	70.3
722.22748	53.8
722.89392	36.6
724.15295	247.7
725.32501	161.6
726.81830	148.0
727.60919	99.9
728.46857	31.6
730.69928	167.0
731.33429	52.7
732.64618	109.7
733.98651	14.1
734.83521	70.0
736.22687	947.4	y (12) (2+)
736.97827	677.2
737.93842	92.4
739.66351	22.5
742.40692	464.4	b (7) (1+)
743.31171	81.9
744.16437	466.5	y (19) (3+)-NH3, y (19) (3+)-H2O
745.32556	355.6
746.57831	93.9
747.66602	171.2
748.61090	383.7	[M+3H] (3+)-NH3-H2O-P
749.48157	50.3
750.95428	190.4
752.29028	104.2
754.15479	687.9	[M+3H] (3+)-H2O-P, [M+3H] (3+)-NH3-P
755.03986	308.4
755.84198	103.4
756.78949	119.6
758.13141	145.9
759.20905	329.8
760.30243	1498.4	y (13) (2+)-NH3-P, y (13) (2+)-H2O-P, [M+3H] (3+)-P
761.47534	914.9
762.70563	207.7
763.77802	88.1
764.98840	72.0
766.12689	155.3
767.06244	159.6
767.80597	17.4
769.09149	4225.5	y (13) (2+)-P
769.99786	1235.0
770.98163	165.8
772.24243	321.6
773.53210	172.9
774.87372	371.1
775.82727	92.5
777.11481	157.9
778.22418	389.2	b (14) (2+)-H2O-P, b (13) (2+)-H2O, b (14) (2+)-NH3-P
779.04681	74.0
780.00067	439.9
780.88660	1378.7	[M+3H] (3+)-NH3-H2O
781.75397	473.8
782.94208	231.0
783.73322	31.8
784.55975	62.1
785.32159	15.4
786.34064	3.5
788.06122	11.0
791.65015	7.6
794.70282	3.0
802.11078	48.2
802.73846	31.2
803.53033	49.6
804.47327	26.1
805.38458	63.2
807.48260	1.7
808.81354	54.5
809.73199	18.2
811.19861	27.3
812.16083	11.7
812.98010	5.7
814.13550	16.2
815.62817	44.8
817.80780	1697.5
818.56146	2006.9	y (13) (2+), y (14) (2+)-P
819.85596	83.1
821.04120	13.2
821.67157	4.6
823.53571	112.6
824.34149	1.8
826.29974	26.1
827.70996	19.7
828.60541	36.0
830.54517	56.6
831.52155	15.4
832.55298	108.6
833.25488	59.9
834.66534	60.4
835.39728	19.1
836.25201	21.6
836.97955	19.5
837.61743	20.0
839.43048	11.3
842.03650	82.9
842.70367	10.2
843.70618	4.6
844.38007	22.6
845.51263	18.1
847.16064	109.7
850.06445	58.0
851.07617	105.6
852.32776	78.7
853.87579	10.6
854.72321	23.4
855.70868	34.7
858.44806	48.5
859.22168	4.5
860.87140	11.5
861.64105	5.3
863.25293	10.7
864.52411	12.2
866.11450	22.5
867.62152	1010.0	y (14) (2+)
868.62140	294.0	y (15) (2+)-P
869.58759	99.0
870.48236	2.8
871.35406	6.5
872.12909	6.4
873.26617	43.0
875.40973	11.1
876.46539	14.4
882.02466	26.9
882.72748	22.2
883.39899	25.4
884.00494	7.8
887.11072	163.1
888.36987	44.0
889.89349	18.6
892.53619	18.6
895.55487	26.6
896.49432	26.9
897.47931	6.4
899.38898	38.4
900.76190	50.9
903.69000	53.9
904.87012	42.4
905.70557	24.0
906.31470	16.0
907.47833	8.5
908.58392	70.3
909.46515	85.2
910.22504	36.4
911.33099	31.6
913.00336	17.0
914.07135	41.4
917.69659	1741.2	y (16) (2+)-P, y (15) (2+)
918.66901	686.3
919.29663	197.3
920.52521	32.1
921.91449	9.4
922.80737	12.3
923.83234	12.4
924.57611	3.0
926.88812	22.9
927.55011	1.7
929.07837	20.3
931.42169	14.1
932.17407	19.5
933.01050	9.9
935.45306	4.6
941.66693	3.9
942.91364	22.6
945.23285	16.7
947.04150	58.3
951.38812	51.8
953.56030	33.5
955.67535	27.3
956.29907	2.7
957.63623	636.7	y (16) (2+)-H2O, y (16) (2+)-NH3, b (9) (1+)-NH3-P, b (16) (2+)
958.57037	285.7
959.71558	104.7
960.55347	10.2
961.35895	4.0
964.89850	72.7
966.65424	5768.4	y (16) (2+)
967.54828	2167.1
968.59027	289.0
969.44806	25.3
970.74603	36.1
973.16217	101.7
974.21729	115.1
975.82208	79.1
976.77100	25.5
977.54535	30.6
978.98785	35.4
980.21735	14.9
982.06396	136.6
982.68219	40.5
983.62531	2.8
985.49469	3.9
986.95721	49.3
988.42108	21.0
989.10187	21.5
995.62445	10.1
998.60791	40.1
1000.31714	2.8
1001.59863	175.2
1003.65863	2.3
1007.82343	72.6
1008.56781	12.3
1010.38214	26.6
1011.22906	15.9
1012.79010	38.7
1013.51343	1.5
1015.90582	9.7
1020.18213	9.0
1021.94940	464.3	b (17) (2+), y (17) (2+)-H2O, y (17) (2+)-NH3
1022.76495	461.0
1023.82910	72.3
1025.47363	10.3
1027.89941	46.6
1029.13562	51.4
1030.97375	161.8
1031.93420	20.5
1032.85474	39.7
1033.47559	39.2
1035.58191	78.8
1037.04626	51.7
1038.16882	41.2
1039.02783	102.7
1040.48706	167.3
1042.73962	12.7
1044.34521	21.5
1045.50891	13.8
1046.86841	41.2
1047.54224	43.9
1048.85132	47.1
1051.37476	11.6
1053.17126	13.9
1055.04932	8.1
1057.52466	4.9
1060.41785	35.5
1061.06860	9.0
1061.93994	44.0
1062.83862	13.8
1065.86035	28.5
1069.24780	8.7
1070.25708	24.0
1071.35742	2.7
1075.60083	53.7
1076.43286	15.9
1077.38098	23.6
1078.53760	5.2
1079.39795	15.5
1080.84509	42.0
1084.41272	7.0
1086.07910	51.4
1086.68591	25.0
1087.87244	33.7
1089.01880	40.6
1091.84595	33.6
1093.25732	21.2
1095.60559	24.6
1096.50208	11.4
1102.41113	18.0
1103.30078	14.5
1104.18835	52.8
1107.96069	23.8
1109.20569	7.8
1111.14331	2.7
1111.79688	19.9
1114.18433	14.3
1116.88037	39.2
1118.86047	7.2
1122.27637	15.8
1123.73303	14.9
1124.73438	24.6
1125.58020	3.5
1126.62134	3.5
1129.39600	36.5
1130.55298	38.0
1131.48267	32.7
1132.44141	7.2
1137.53210	7.2
1140.90222	10.4
1142.90283	5.3
1144.26501	19.2
1147.56506	4.6
1153.73572	10.4
1155.61646	11.7
1157.48901	5.2
1159.40503	11.1
1161.19641	4.2
1162.50012	22.6
1164.64600	2.6
1165.46191	16.5
1166.12366	24.6
1169.45239	31.1
1171.75562	17.0
1172.36926	24.3
1173.14087	34.3
1174.28479	17.9
1175.24585	16.0
1186.64978	15.5
1187.46606	42.5
1188.37280	11.3
1189.47314	40.9
1191.04932	49.1
1191.89917	21.5
1194.32910	30.2
1195.12012	25.2
1197.64063	31.0
1200.20679	18.5
1201.57361	2.6
1206.56042	20.8
1207.42444	13.3
1208.79187	8.4
1209.47498	3.5
1210.54639	24.5
1211.37134	14.7
1219.19482	5.2
1219.84351	24.2
1222.21448	17.5
1226.25488	25.1
1232.34094	7.0
1235.25598	12.4
1237.69983	24.1
1238.55176	10.4
1239.68811	7.2
1241.18909	12.8
1243.68396	3.4
1244.62024	1.9
1246.16223	25.0
1254.37488	3.0
1255.39575	7.9
1260.49231	5.9
1264.53650	10.8
1269.37390	9.5
1270.64038	28.6
1279.94653	9.7
1281.68640	28.7
1283.49939	25.4
1292.42688	4.5
1294.78015	2.6
1297.68079	3.9
1302.19958	3.5
1304.16394	19.5
1305.62305	8.4
1306.71997	4.5
1307.70227	7.1
1316.30493	36.5
1323.64978	9.5
1324.63293	13.8
1329.65918	23.1
1333.28662	17.2
1333.93396	11.3
1337.68506	3.4
1339.63428	7.0
1341.32397	72.9
1342.37268	45.5
1343.35779	50.7
1344.76550	6.8
1346.11816	8.3
1355.52258	6.3
1356.30737	7.8
1357.70654	2.3
1362.33850	4.4
1372.95215	6.4
1373.77820	7.2
1382.27112	13.2
1386.05286	6.1
1389.17749	9.7
1397.93921	3.0
1403.65991	6.0
1407.22888	3.6
1409.04126	12.6
1417.25232	10.8
1427.17944	6.8
1434.85779	26.7
1438.52820	2.7
1445.53394	12.2
1446.31946	26.4
1449.13855	9.8
1453.75061	6.2
1458.95142	12.4
1460.41418	11.4
1461.51904	2.3
1470.44910	6.1
1471.53113	5.2
1473.56348	36.1
1479.08862	24.4
1502.93982	4.5
1520.53748	15.6
1521.73218	8.1
1536.50122	18.9
1537.47522	9.6
1538.10767	4.3
1540.57397	11.9
1554.34692	11.5
1556.80542	21.3
1564.82019	6.6
1574.73352	15.8
1575.56213	18.8
1593.73755	6.2
1600.53540	12.7
1601.71912	13.6
1737.68225	15.8
1764.53589	10.5
1874.66089	9.6
