# Supplementary material for: Phosphoproteomic Analysis of Platelets Activated by Pro-Thrombotic Oxidized Phospholipids and Thrombin
Source: PLoS One. 2014 Jan 6;9(1):e84488. doi: 10.1371/journal.pone.0084488 (PMC3882224; doi:10.1371/journal.pone.0084488)
Supplement: Annotated Spectra S2 — (ZIP) [file pone.0084488.s005.zip › EGEEPTVYSDEEEPKDESAR_-23_2_67676.txt]

m/z	i	matches
234.20674	10.9
241.19754	166.2
242.36047	7.2
244.15958	41.3
245.06204	4.4
246.29611	4.9
248.10872	7.1
252.37581	27.2
253.65198	11.9
254.28067	5.0
259.09518	119.7
260.08685	4.5
261.37323	4.7
270.04333	39.3
271.38461	4.9
280.20895	5.6
281.23792	16.0
283.34113	2.6
285.28235	4.5
292.50342	32.5
297.08698	8.8
298.14148	180.6
299.30923	37.4
305.64761	8.9
310.25589	13.0
314.10272	9.8
316.18622	49.4
317.79321	16.4
320.76563	23.2
322.09134	11.9
327.76276	7.3
330.20746	5.5
332.23798	9.5
333.23663	44.2
334.80865	5.3
337.97653	4.8
341.04395	2.9
342.30115	12.0
345.05707	10.7
349.07684	2.4
352.49548	13.1
353.16626	3.7
355.18134	4.7
356.40332	9.1
357.31525	10.3
363.22729	19.3
367.52704	7.1
381.24054	28.2
382.02795	18.0
388.10931	8.2
391.09637	37.3
392.43030	25.6
399.28186	56.2
400.33209	7.0
401.99414	335.8	y (7) (2+)
402.97040	46.2
409.03174	105.3
410.16925	22.0
410.88306	5.0
412.23633	5.8
413.52496	43.2
415.08685	10.4
416.92560	6.2
421.90143	27.6
426.97101	213.1
427.86584	36.0
428.49005	5.2
429.15759	6.9
432.05634	28.8
433.31781	8.0
436.17114	13.3
437.41370	4.9
440.14441	6.4
442.30713	11.0
443.34497	24.8
445.20654	192.0
446.33337	11.8
447.33087	7.8
448.81061	36.6
449.86621	18.1
452.34045	12.4
454.34027	2.4
457.51758	324.9	y (8) (2+)-H2O, y (8) (2+)-NH3
458.49762	29.8
461.19385	10.8
462.37671	210.2
463.24512	8.8
466.49457	108.1
467.65289	29.1
468.56378	12.6
470.48676	13.6
471.15680	15.6
473.40613	11.6
477.69672	21.4
482.30005	4.7
484.34473	15.7
485.38727	27.3
488.22705	10.4
496.43182	12.2
498.67780	1.9
500.22052	74.9
501.03595	8.7
501.81030	11.5
505.39740	5.0
508.24786	11.9
509.36664	5.7
510.48926	9.4
516.61066	23.8
517.42419	8.5
520.85168	23.9
521.83655	28.0
522.46887	15.5
524.28424	52.1
525.09595	17.2
529.17664	12.2
530.75317	51.5
531.46332	143.5
534.17719	7.6
538.42194	16.1
540.97052	4.2
542.23450	19.3
542.93884	8.0
546.44489	6.7
547.06171	9.0
550.22089	10.3
551.37225	7.5
552.78998	1.7
554.41205	7.3
556.07214	4.3
557.20160	4.7
559.40857	16.5
560.55231	7.3
561.86572	3.2
562.76080	32.4
564.43744	11.7
565.31110	6.4
567.30103	39.5
568.33313	8.9
569.56067	21.3
571.30048	10.0
572.21161	7.4
573.42609	27.4
574.19366	3.0
575.74133	51.3
577.26288	84.6
578.32355	32.4
579.81085	12.5
581.35468	50.3
582.18207	12.9
584.15961	13.3
586.19849	20.0
586.95111	1.7
588.96771	94.4
590.13409	13.6
595.29236	177.8
596.27008	41.3
596.87848	5.8
597.64221	30.0
600.29169	22.8
602.13495	15.1
602.87238	9.4
604.29828	9.4
605.35443	9.7
606.45215	41.4
607.18427	247.1
608.17310	49.8
609.65576	42.4
610.28485	6.1
612.07117	255.5	y (16) (3+)-P, y (15) (3+)
613.07245	98.4
613.78546	12.7
614.66254	11.5
615.82874	23.9
618.60883	3.9
619.31036	6.0
621.41022	1.5
625.31110	224.6
626.23511	54.9
626.94598	13.1
627.54974	7.1
632.53998	6.4
634.28668	4.5
635.10138	8.7
637.59296	49.0
638.95746	108.5
641.16974	11.6
641.94647	7.3
643.30072	55.6
644.54730	1043.2	y (11) (2+)-NH3, y (11) (2+)-H2O
645.21222	2175.4	y (16) (3+)
646.31158	88.0
647.58350	48.0
648.23798	13.6
649.34015	60.5
650.15253	70.0
651.06720	17.5
653.12537	248.6
653.88239	67.9
654.58496	12.2
655.39532	22.0
656.77313	23.4
657.90491	81.5
658.77850	9.4
659.88501	9.6
661.29346	60.2
662.74225	7.6
663.37787	29.8
664.52698	39.2
665.48944	22.5
666.50616	24.9
667.32404	9.7
669.25690	7.2
672.97028	13.3
674.53619	30.1
675.51025	37.3
676.33691	7.4
677.69464	104.5
678.68152	194.1
679.74976	68.7
680.58087	6.2
681.95844	114.0
682.83636	19.0
685.29626	2.6
686.39532	9.3
687.30792	148.1
688.02655	412.9	y (6) (1+)-H2O, y (12) (2+)-P, y (17) (3+), y (6) (1+)-NH3
688.93915	18.3
689.69940	6.8
692.33447	29.4
694.74280	20.5
695.70758	65.5
696.86273	53.2
697.77502	28.5
699.27155	73.1
701.06488	39.6
701.87518	50.6
704.11871	19.4
705.49579	109.8
706.17780	1011.6
707.13800	365.4
708.21820	77.9
709.21442	64.2
710.98737	12.8
712.60382	11.2
713.80609	31.9
714.70502	57.4
715.57538	22.1
716.97559	77.6
718.30182	69.6
719.74146	16.1
721.11505	47.8
722.39606	24.1
724.15057	304.0	y (18) (3+)-H2O, b (7) (1+)-H2O
725.22058	143.7
726.17462	122.7
727.02460	102.5
727.91193	34.0
729.06360	76.9
730.80988	198.9
731.78180	41.7
732.83923	4.7
735.00140	124.9
736.28424	1077.0	y (12) (2+)
736.98004	648.3
737.84448	98.3
739.00439	87.8
739.90814	43.5
740.92468	10.4
742.17804	180.7
743.24774	292.6	y (19) (3+)-NH3, y (19) (3+)-H2O
744.35468	224.5
745.51685	248.5
746.78290	54.8
747.42896	23.3
748.40564	444.9	[M+3H] (3+)-NH3-H2O-P
749.22583	72.6
750.25201	118.7
751.27466	68.0
752.59906	92.7
753.89850	417.4
754.60754	507.7	[M+3H] (3+)-NH3-P, [M+3H] (3+)-H2O-P
755.59644	312.3
756.62988	57.5
757.35974	21.8
758.49860	68.6
759.92596	843.9	[M+3H] (3+)-P, y (13) (2+)-H2O-P, y (13) (2+)-NH3-P
760.58929	647.4
761.57318	855.1
762.70081	89.4
763.58148	98.9
764.68951	221.4
765.59235	53.8
766.85474	92.1
767.85101	251.8
769.03101	3381.9	y (13) (2+)-P
769.84576	849.7
770.57159	324.8
772.18060	263.3
773.43060	80.8
774.64294	399.0
775.60510	214.4
776.65833	94.5
777.33160	32.2
778.42487	178.2
779.74359	226.1
780.94006	1800.0	[M+3H] (3+)-NH3-H2O
781.93933	310.0
783.03998	48.5
784.09540	73.2
784.70148	25.4
785.53369	26.6
786.24957	8.6
791.71582	6.6
792.83099	5.4
800.70062	31.0
802.42694	87.2
803.46484	56.9
804.12555	45.4
804.78351	22.3
805.56555	2.6
807.47089	6.5
808.64868	45.2
809.35614	13.3
810.64227	25.5
811.71179	4.4
815.47546	59.7
818.05719	2995.0	y (13) (2+), y (14) (2+)-P
818.90826	911.7
820.55353	9.9
822.59784	12.6
824.47003	32.3
825.47162	31.5
827.22028	55.0
829.59637	32.8
830.66107	49.0
831.88947	45.5
835.07306	7.6
835.93707	35.3
836.85065	21.8
838.22565	3.7
838.91949	26.5
846.63599	11.0
848.29303	26.7
851.08258	59.6
852.59326	88.7
853.94342	6.8
855.37836	7.5
856.23309	18.1
857.21002	37.8
858.68231	33.9
860.05731	24.7
865.21539	8.3
867.60089	653.2	y (14) (2+)
868.47003	336.0	y (15) (2+)-P
869.39252	69.4
870.32343	63.0
871.39471	45.3
872.16748	16.3
873.85028	3.9
876.40424	23.1
877.56769	40.2
880.88507	8.2
881.89185	31.4
882.50641	63.4
887.02148	121.2
888.13892	24.3
889.43536	17.1
890.80640	13.3
893.87183	3.2
896.84619	58.6
899.59717	33.5
901.90973	45.0
903.17377	14.4
905.26752	24.0
906.16486	5.6
908.69745	86.5
909.54272	59.3
911.06122	37.6
912.24390	12.2
914.47772	12.3
915.72852	33.2
917.64801	1291.3	y (15) (2+), y (16) (2+)-P
918.57764	749.1
919.62750	40.9
921.33124	6.1
922.64600	31.5
923.66357	69.3
924.54181	7.8
925.58673	16.2
926.98364	23.4
928.78149	23.6
930.20752	11.8
931.52173	74.6
932.37201	60.5
933.47955	15.0
935.93829	23.8
945.03497	11.9
946.05316	15.3
947.14032	3.2
948.60870	39.4
949.50018	13.4
950.31171	22.4
951.66644	6.1
953.96112	13.1
954.82404	5.1
956.34247	24.6
957.80231	865.4	b (16) (2+), y (16) (2+)-NH3, b (9) (1+)-NH3-P, y (16) (2+)-H2O
958.69287	181.5
959.81274	21.0
961.71246	4.2
962.65009	15.5
964.56500	70.4
966.56061	5102.9	y (16) (2+)
967.37543	1673.5
968.02655	723.9
968.84637	49.7
969.87579	62.2
971.37665	48.9
972.90704	114.6
973.53497	173.9
974.29498	11.1
975.39557	3.2
976.07513	17.0
976.94623	43.3
978.37207	5.3
979.42139	31.2
980.70117	18.1
982.38580	92.2
983.66681	40.0
985.75250	11.5
988.67072	23.7
990.29962	14.6
992.41608	71.8
995.28082	21.4
997.49664	5.8
1000.32428	4.9
1001.46558	11.1
1002.62030	72.4
1003.60352	35.9
1005.60889	14.0
1007.04852	116.9
1007.97876	22.4
1009.41046	33.5
1010.72882	66.8
1011.63232	13.5
1013.42145	65.2
1014.32318	7.6
1016.76483	42.6
1020.41357	14.5
1021.81024	348.4	b (17) (2+), y (17) (2+)-NH3, y (17) (2+)-H2O
1022.76324	343.3
1024.12744	27.3
1027.22852	31.1
1030.08899	49.4
1030.88562	36.2
1031.68628	94.3
1032.46362	24.6
1033.24341	59.0
1035.31750	44.9
1036.71484	36.2
1038.39563	18.0
1039.27539	138.4
1041.01343	32.9
1042.90637	3.0
1043.72656	20.0
1044.56238	4.5
1046.61804	17.9
1048.12842	7.0
1051.05164	17.9
1052.02954	49.2
1057.88110	45.4
1061.60474	19.8
1063.03247	5.3
1068.09766	12.6
1071.29419	25.8
1073.09399	5.4
1074.19324	7.5
1075.07129	14.4
1077.62024	13.8
1078.91577	7.6
1086.58057	37.4
1087.40674	23.2
1093.19141	5.2
1095.96985	8.8
1096.67505	33.8
1108.89880	14.0
1113.69031	11.0
1116.19727	24.9
1117.68872	8.6
1119.36255	5.5
1123.95813	28.4
1124.60205	13.3
1127.39697	10.3
1128.42065	66.5
1130.33435	74.4
1131.19629	7.7
1139.30994	23.4
1140.54578	4.5
1144.43262	19.3
1145.03613	6.8
1146.80164	10.9
1148.15393	18.4
1150.59778	11.5
1153.51880	25.2
1155.65527	21.9
1165.13586	21.0
1167.24438	18.0
1168.74194	12.1
1170.73926	23.6
1174.11804	27.4
1178.79626	14.8
1181.58032	7.2
1182.89063	33.6
1183.80554	15.3
1186.20679	12.7
1187.40808	11.6
1188.49817	22.0
1189.46130	33.0
1190.83105	24.5
1192.03088	10.4
1195.84082	15.2
1199.78906	8.6
1207.52820	4.5
1210.14380	31.1
1210.99121	8.9
1214.24683	4.8
1220.10840	25.3
1225.53650	13.6
1226.44482	38.7
1229.47900	21.0
1235.55347	8.0
1240.66809	4.3
1241.28821	5.8
1243.84363	12.4
1253.71252	8.8
1279.72668	5.2
1281.05481	4.1
1287.58862	17.3
1289.73157	4.8
1290.37354	6.4
1305.60828	10.5
1308.56677	13.5
1313.30261	6.6
1314.14709	6.1
1316.80042	12.6
1317.41919	6.6
1318.38440	18.8
1320.15442	16.5
1320.75928	11.1
1321.79395	11.3
1323.07410	26.7
1324.26599	8.2
1337.64648	16.5
1338.37817	9.4
1340.73877	6.0
1341.41882	124.5
1342.41760	40.8
1343.19739	16.2
1344.87659	7.0
1345.54419	9.9
1347.38379	9.0
1351.00696	5.2
1355.19836	3.8
1356.61426	16.7
1363.61670	9.9
1366.85278	6.0
1374.38831	20.0
1376.76025	13.0
1379.15906	17.2
1394.30212	7.1
1401.69666	1.9
1408.65552	10.3
1417.04578	13.8
1418.10583	6.0
1427.37683	22.6
1430.39636	11.3
1431.36633	6.0
1437.39258	18.5
1440.60657	18.3
1441.50085	5.4
1442.95911	6.0
1444.85071	8.8
1445.47693	13.5
1446.25818	31.2
1447.51086	3.9
1449.40405	5.0
1452.64954	5.2
1457.43909	9.4
1458.33972	13.5
1459.72021	5.8
1460.42224	5.5
1472.10950	33.3
1477.55249	14.4
1480.70178	3.4
1501.41211	13.5
1503.31079	45.4
1504.47424	13.3
1518.85925	4.7
1528.30530	24.7
1536.68225	5.8
1537.52380	1.3
1556.30957	10.3
1574.47632	28.9
1575.57385	28.8
1576.49329	15.0
1578.58679	22.8
1579.72681	10.6
1599.51538	11.2
1600.87927	16.1
1662.50806	13.1
1758.11194	10.8
1773.90125	10.3
1834.44421	11.8
