# Supplementary material for: Phosphoproteomic Analysis of Platelets Activated by Pro-Thrombotic Oxidized Phospholipids and Thrombin
Source: PLoS One. 2014 Jan 6;9(1):e84488. doi: 10.1371/journal.pone.0084488 (PMC3882224; doi:10.1371/journal.pone.0084488)
Supplement: Annotated Spectra S2 — (ZIP) [file pone.0084488.s005.zip › EGEEPTVYSDEEEPKDESAR_-24_2_69700.txt]

m/z	i	matches
226.27306	15.7
230.17508	5.3
236.20187	4.6
241.04092	158.7
242.26007	7.7
244.32600	31.0
250.72812	4.0
252.12515	6.8
254.19116	3.8
259.27423	30.1
260.23718	4.2
270.10483	9.6
274.49664	3.6
280.35425	11.4
281.39648	8.1
281.99774	3.4
298.37769	73.0
299.26770	2.8
301.25418	10.6
311.26135	3.6
312.24994	2.7
316.00275	46.6
317.28076	13.9
318.32016	6.6
324.76477	4.6
326.39130	19.3
328.04861	4.8
333.09741	14.5
334.46875	13.9
337.43912	15.8
341.37653	13.5
353.26764	12.3
357.23444	6.5
357.98700	22.0
359.30130	13.6
363.14886	7.1
364.00293	15.0
368.63147	7.8
381.34961	19.8
382.27240	8.1
383.14252	3.1
391.37415	16.5
394.29260	3.3
395.12604	3.1
397.33820	4.4
399.65137	7.7
400.30396	24.9
401.81006	141.2
402.84955	44.7
403.71143	19.0
409.02338	139.0
410.26276	51.4
410.94482	11.1
417.17523	20.1
419.39453	7.0
421.44495	13.3
427.15137	206.9	b (4) (1+)-H2O
428.16974	38.5
431.47217	3.1
433.57782	17.1
434.36572	2.9
440.23987	8.0
441.22211	8.3
441.93518	18.3
444.92871	84.1
446.04828	43.8
449.38965	9.8
452.22137	9.6
457.37567	41.1
458.32581	26.0
460.20209	3.8
462.38135	150.1
463.48566	24.3
466.50122	106.8
467.40851	4.9
469.50824	8.5
470.35651	15.8
475.27618	19.8
482.94751	12.2
489.45557	2.5
497.55573	5.5
500.26721	111.0
501.33148	30.3
502.66290	8.0
503.26587	2.7
506.11560	12.6
511.92096	9.0
513.04681	3.5
515.04688	3.4
516.37860	2.5
517.25482	8.2
520.14154	29.6
522.04492	58.4
523.37280	7.4
524.33105	9.1
525.24933	4.9
526.57373	8.6
527.44141	11.3
530.98877	77.6
536.62842	5.2
538.28882	20.3
540.20819	16.3
541.84546	22.7
542.46295	3.7
545.14642	9.4
545.79108	7.8
549.25684	8.0
553.34845	2.5
554.47894	10.5
556.29266	5.0
557.76898	52.1
559.12848	3.7
560.13263	19.8
563.80499	6.8
565.39130	11.1
567.21747	16.6
571.35071	33.4
571.98480	8.5
575.25696	33.6
577.18604	36.8
578.20654	35.6
581.32904	18.1
582.23242	7.3
584.20905	2.0
586.43817	46.0
587.17340	6.6
589.13470	77.3
590.67487	31.2
591.94110	13.3
593.75629	43.8
595.52216	109.0
596.36365	40.7
597.21582	17.7
597.85474	10.1
599.62714	4.0
601.24969	10.9
602.07648	14.9
603.64496	13.1
607.07422	282.6	y (15) (3+)-NH3
608.18274	79.3
608.95447	5.3
612.22284	358.2	y (16) (3+)-P, y (15) (3+)
613.02545	80.3
616.11456	48.2
619.24451	30.7
620.21857	7.7
621.26117	3.1
625.08966	142.6
626.45502	45.8
628.70282	34.6
629.51190	10.7
632.17712	12.7
633.61383	13.5
635.27509	12.4
637.22192	4.0
638.89471	84.7
640.22125	18.7
641.45770	9.8
642.22681	6.6
644.86700	2883.8	y (11) (2+)-NH3, y (16) (3+)
645.78058	349.9
646.96765	21.6
648.07086	49.5
649.17865	86.2
650.01233	9.3
651.25281	3.3
652.27429	59.0
652.95148	85.4
653.97894	3.5
655.22705	40.4
655.87567	81.3
656.78082	38.6
657.67804	73.3
659.61511	59.1
660.47784	13.0
661.69928	35.4
662.39020	9.7
663.31439	9.6
664.78326	17.1
666.87408	19.1
669.04224	34.5
671.59259	33.2
672.36420	5.9
673.35242	3.1
674.52118	13.8
676.32153	6.8
677.67609	195.6	b (18) (3+)-P, y (12) (2+)-H2O-P
678.56195	47.6
679.37433	55.1
680.25360	4.2
681.84454	124.0
685.72852	8.3
686.55237	35.3
687.77820	546.5	y (6) (1+)-H2O, y (12) (2+)-P, y (17) (3+), y (6) (1+)-NH3
688.54974	82.2
689.17035	36.4
690.06061	27.8
691.54559	10.0
692.94208	11.2
695.17413	90.2
696.30273	128.5
697.13202	40.0
697.80688	20.6
698.40759	49.3
699.36743	64.8
700.50409	27.9
702.21973	15.8
703.29071	7.0
704.35492	58.3
706.15631	809.9
707.32916	241.2
708.31598	79.7
709.16931	75.3
710.12964	33.3
711.53687	56.3
712.51605	31.7
714.11035	64.1
714.80792	16.9
715.42035	3.7
716.10138	3.3
717.73132	27.1
720.41541	40.0
721.55981	90.9
722.36719	27.2
724.11707	218.6	y (18) (3+)-H2O, b (7) (1+)-H2O
725.18695	77.6
726.26605	187.2
727.29584	40.5
728.59857	118.8
729.87634	45.0
730.69598	55.0
731.38861	31.7
732.86060	21.4
734.33539	97.8
735.02484	148.1
736.33490	1437.2	y (12) (2+)
737.10138	391.5
737.87561	74.1
739.10858	42.2
740.63324	43.2
742.24139	244.9	b (7) (1+)
743.18268	91.0
744.09906	259.7	y (19) (3+)-H2O, y (19) (3+)-NH3
745.29022	200.0
746.34906	25.7
748.22852	452.3	[M+3H] (3+)-NH3-H2O-P
749.26190	41.4
750.20398	50.8
751.20758	183.6
751.98322	129.3
753.07880	109.6
754.06219	328.5	[M+3H] (3+)-H2O-P
754.86060	379.7	[M+3H] (3+)-NH3-P
755.63867	140.0
756.36969	96.9
757.51654	68.8
758.39502	103.2
759.45709	134.3
760.26770	996.2	y (13) (2+)-NH3-P, y (13) (2+)-H2O-P, [M+3H] (3+)-P
761.28809	586.7
762.27496	175.9
763.10577	70.3
763.99603	196.2
764.94171	141.3
765.77240	7.2
766.40430	69.2
767.56567	39.4
769.02716	3335.3	y (13) (2+)-P
770.01288	840.6
771.11780	124.8
771.93311	137.7
772.75714	195.9
774.23474	316.2
775.15619	368.3
776.25885	164.1
777.06317	118.1
777.70593	89.3
778.73553	395.1	b (14) (2+)-H2O-P, b (14) (2+)-NH3-P, b (13) (2+)-H2O
779.94214	200.4
780.77191	738.5	[M+3H] (3+)-NH3-H2O
781.51978	260.5
782.59943	309.5
783.47687	150.3
785.12744	35.6
793.78577	10.7
797.03894	11.3
798.16663	9.8
800.99103	20.6
802.42285	143.8
803.51587	91.2
804.30756	7.5
805.04913	17.4
808.09454	10.9
808.89862	18.2
809.92670	8.1
813.33411	29.0
818.05542	2611.4	y (13) (2+), y (14) (2+)-P
818.93750	557.6
819.96228	100.9
820.77600	22.6
821.52106	4.4
822.51794	10.0
826.80945	21.7
827.99933	28.8
829.08868	1.6
830.30518	29.4
832.03790	35.2
832.87726	52.8
833.69348	26.9
835.82733	27.3
839.38593	14.2
840.72870	35.3
841.57867	21.3
845.85748	35.0
846.73975	72.1
847.72284	4.6
849.78577	139.3
850.90460	39.7
851.59869	94.7
852.20526	16.1
853.01996	28.7
854.18439	34.9
854.84283	45.4
855.44318	23.3
860.77539	8.9
862.59473	18.8
863.27484	4.8
867.61847	468.8	y (14) (2+)
868.55402	206.9	y (15) (2+)-P
869.58490	78.7
870.38013	6.7
871.42957	10.3
873.16669	5.3
874.74542	38.8
875.39850	3.1
878.09717	9.9
880.22571	13.3
882.60028	10.6
886.35834	19.8
887.23187	133.8
888.41547	49.7
890.54785	16.0
896.81317	11.0
898.17511	55.5
899.44244	22.2
903.75830	48.2
905.17242	46.9
906.12286	43.9
909.04883	140.1
910.90582	22.4
911.60858	6.6
912.32367	22.0
917.51849	905.3	y (16) (2+)-P, y (15) (2+)
918.30292	674.5
919.09399	193.9
919.92584	30.1
921.45313	23.0
922.71503	53.1
923.39252	38.8
924.88141	27.0
926.49121	31.6
927.26508	1.6
928.23541	31.0
931.48163	76.2
932.34369	48.3
933.41797	23.4
934.12836	6.7
934.76050	14.9
935.42212	4.6
936.56012	10.7
937.49017	80.1
939.72656	15.6
945.53906	5.9
948.00342	40.9
949.02710	55.8
949.69537	1.5
952.04199	29.0
953.42065	56.3
955.36493	6.3
957.28833	232.1
958.14398	364.0	y (16) (2+)-H2O, y (16) (2+)-NH3, b (9) (1+)-NH3-P, b (16) (2+)
958.92731	64.5
960.83185	5.0
961.49677	4.4
962.25336	4.9
963.39355	30.7
964.15790	22.6
966.37579	2702.9
967.04633	2802.0	y (16) (2+)
967.96582	402.9
969.07257	31.8
972.29150	6.2
973.15936	82.0
974.20355	85.6
975.75970	47.4
978.75562	4.1
979.47101	28.3
982.00824	86.0
983.01996	9.6
984.80231	10.9
985.66791	26.5
986.31683	17.8
988.65387	57.1
990.50470	7.3
992.07690	17.5
993.13190	36.1
994.53198	38.2
995.45673	19.8
997.57294	70.8
1000.40399	47.0
1001.16400	106.8
1002.50604	59.6
1003.11432	8.7
1003.93890	43.5
1006.33545	5.9
1007.11115	77.7
1008.77789	29.5
1010.51288	40.5
1011.64642	8.4
1012.87006	7.4
1013.53680	24.3
1014.54352	4.6
1016.21704	12.6
1017.37860	4.6
1019.65259	12.5
1020.68433	28.1
1022.14844	483.6	b (17) (2+), y (17) (2+)-H2O, y (17) (2+)-NH3
1022.83173	130.9
1023.83057	63.0
1024.94043	14.2
1027.22363	46.1
1029.02271	45.5
1031.08545	81.8
1032.54468	16.4
1033.27100	6.6
1035.35181	72.0
1036.39111	39.5
1037.45581	45.9
1038.27979	26.4
1040.51172	106.5
1046.18298	17.7
1047.11597	1.8
1049.39648	55.6
1050.75964	26.8
1053.47095	14.6
1055.50757	3.1
1058.46655	25.4
1060.48242	31.1
1061.34070	6.6
1063.12976	15.0
1063.80493	13.4
1065.19751	34.7
1066.60571	22.4
1067.57825	9.3
1070.37671	5.1
1072.16870	9.9
1073.72998	13.9
1075.44946	34.1
1079.48950	11.4
1081.15015	26.5
1086.08337	53.1
1087.03296	35.8
1087.90588	3.6
1089.77319	11.3
1094.20923	3.3
1095.75537	15.9
1096.48730	7.1
1101.22278	21.3
1102.80127	19.3
1104.41687	12.6
1108.60645	15.9
1110.83887	25.7
1113.45557	6.5
1115.26709	5.9
1117.22412	13.9
1126.07776	10.5
1129.34290	32.8
1130.16162	60.6
1131.25452	19.3
1132.55200	6.4
1143.55457	17.6
1146.88074	11.1
1148.42432	6.2
1151.12439	14.6
1154.35767	13.3
1156.28027	4.4
1157.26160	10.9
1159.45361	10.9
1161.02710	7.2
1168.05530	17.2
1168.82666	8.9
1170.58618	19.4
1173.19751	38.2
1182.54260	14.3
1183.71326	5.9
1185.05713	3.6
1187.24414	20.1
1188.68506	16.8
1189.62476	34.7
1190.39758	19.0
1191.35974	46.1
1192.32080	11.1
1204.50952	36.6
1209.92639	14.9
1210.77844	2.5
1217.00354	15.4
1222.41406	3.6
1225.14844	7.0
1225.82471	8.3
1236.50940	12.9
1239.09558	4.9
1241.93884	3.1
1243.66797	5.3
1255.59290	7.2
1260.59973	5.0
1267.18958	14.2
1272.33386	4.9
1275.82385	12.2
1279.07166	4.0
1279.97729	10.7
1286.66675	2.3
1288.57227	5.6
1298.71265	13.5
1299.59863	4.0
1301.87842	2.2
1303.04346	14.4
1305.52539	7.4
1306.58313	7.3
1311.43323	16.2
1316.61145	26.0
1317.83069	18.8
1320.43713	7.6
1321.87903	27.3
1329.13684	10.4
1338.44019	2.7
1341.59009	45.0
1342.59619	28.5
1343.88745	17.1
1351.75891	5.9
1356.63879	14.1
1362.50964	11.8
1363.54993	5.1
1370.83459	15.4
1372.49915	14.8
1378.76526	11.3
1388.20911	15.3
1388.95544	12.6
1426.94470	6.1
1428.40735	20.0
1431.11877	16.4
1445.42639	19.1
1446.71399	10.0
1449.62000	7.7
1457.75623	10.9
1462.40491	8.7
1469.72046	15.8
1470.50757	8.3
1474.19519	5.5
1477.72620	4.7
1479.46472	6.1
1480.48059	40.7
1489.58594	6.2
1536.32874	25.7
1537.42468	12.4
1538.77136	18.3
1539.38733	8.1
1556.64612	5.6
1557.69714	3.3
1575.03918	8.5
1578.46643	14.1
1591.21509	10.4
1599.22144	5.2
1636.59387	15.5
1689.84644	2.7
1711.40759	14.7
1737.62756	17.6
1746.78931	5.3
1779.67151	12.2
