# Supplementary material for: Phosphoproteomic Analysis of Platelets Activated by Pro-Thrombotic Oxidized Phospholipids and Thrombin
Source: PLoS One. 2014 Jan 6;9(1):e84488. doi: 10.1371/journal.pone.0084488 (PMC3882224; doi:10.1371/journal.pone.0084488)
Supplement: Annotated Spectra S2 — (ZIP) [file pone.0084488.s005.zip › EGEEPTVYSDEEEPKDESAR_-25_2_67448.txt]

m/z	i	matches
241.18500	185.8
242.22089	14.1
243.18405	6.2
245.43886	10.7
252.31009	7.4
253.20866	3.3
257.27252	6.5
259.21411	191.1
260.49133	6.8
261.16940	9.2
267.20322	3.3
268.29367	5.9
270.02234	111.5
272.13733	10.0
279.14133	12.9
280.21588	18.5
280.88638	16.1
283.24817	3.6
298.12836	221.3
299.12881	78.9
300.33789	14.7
306.87952	5.3
313.88797	25.0
316.20428	120.4
317.02930	5.2
320.15033	34.5
328.00684	12.7
333.32715	157.5
334.38196	9.1
335.36713	4.2
336.90021	20.2
339.36389	10.5
342.38104	7.9
344.15350	12.7
353.26288	64.0
354.26996	14.8
355.23193	12.0
357.34686	7.1
358.45361	18.5
359.34528	11.1
363.40546	16.2
365.28207	6.7
371.25183	7.4
373.23996	11.5
375.99988	15.3
377.35272	3.9
381.19440	139.7
382.07483	10.7
383.25195	21.1
384.21948	7.4
391.45032	68.0
399.21680	21.5
400.93225	17.4
401.89374	530.7	b (11) (3+)-NH3-P, y (7) (2+)
402.82611	87.7
403.42847	4.9
409.15076	397.1
410.08698	87.2
411.39410	16.4
413.58124	8.3
415.12335	10.1
417.05798	9.1
418.22559	2.5
418.96472	6.2
420.52527	5.6
427.14264	339.3
428.12830	93.1
429.06567	49.2
431.28381	3.3
432.11725	3.0
441.42316	28.4
443.36700	5.8
445.09808	351.8
446.06415	60.7
447.31036	19.3
448.42499	94.1
449.38788	59.4
450.35986	34.4
452.28204	32.9
456.00391	8.2
457.66748	242.7
458.31909	13.6
461.13416	13.0
462.32526	193.0
463.37262	48.9
466.34253	125.1
467.01477	9.4
471.40179	15.9
477.31879	15.7
479.08105	32.1
479.81927	21.2
482.62854	15.6
483.23535	13.6
486.50745	14.2
489.08911	4.2
493.49115	10.4
495.47760	9.0
500.41327	102.5
501.41779	7.1
504.53400	6.4
506.16632	23.8
508.13477	11.4
509.18219	2.7
511.17316	10.1
512.95789	12.0
520.72461	31.9
522.05286	102.6
522.96783	28.0
524.08405	56.4
524.96130	22.9
528.39624	18.3
530.03925	6.4
530.86261	184.8
531.67444	59.4
537.27740	25.6
538.30884	3.6
539.27618	29.9
542.61066	9.6
544.09814	33.8
546.82745	24.0
549.67389	7.1
552.05438	32.6
553.40851	37.6
555.86823	35.8
556.58856	17.2
559.64478	7.4
561.23444	3.6
562.41260	23.7
564.41449	9.5
568.00452	65.0
571.41760	30.4
573.01709	7.5
575.29626	6.9
577.31366	98.0
578.87701	26.9
579.60114	2.5
581.06641	45.4
581.69543	6.5
582.34338	3.3
584.36469	15.1
586.79291	83.4
587.45660	3.7
589.07446	51.4
589.96600	45.5
591.31415	29.7
593.91949	5.1
595.67487	208.3
596.45850	107.3
597.23895	15.6
598.38483	17.1
599.63251	16.9
600.41681	8.6
602.23309	24.8
603.43054	23.2
604.22125	7.1
605.77942	9.7
607.08331	483.0
608.11682	110.0
609.07538	32.9
610.52722	14.2
611.26038	18.1
612.28876	718.0	y (16) (3+)-P, y (15) (3+)
613.35266	92.2
614.51300	27.4
616.45471	11.9
620.24451	51.8
621.31464	8.2
622.32294	19.4
623.84497	5.4
625.19171	223.1
626.17639	54.6
627.26190	28.3
629.29395	10.7
630.63318	14.6
632.40240	2.8
634.61414	32.0
635.39349	8.0
637.32574	30.7
638.78119	407.4
639.53784	77.2
641.00922	80.0
642.11780	42.4
643.19489	9.0
644.82410	3955.5	y (11) (2+)-NH3, y (16) (3+)
645.49335	1535.9
646.59760	82.2
647.41028	40.7
649.18976	135.4
650.26447	16.5
651.54327	22.1
652.98993	182.0
654.59363	122.8
656.22168	14.1
657.39655	34.5
658.64392	61.6
660.97479	51.5
662.00208	11.7
663.05524	23.5
663.71960	17.4
665.62598	39.9
667.50519	22.0
670.65631	49.5
671.30023	13.3
672.68915	78.0
673.62469	37.3
675.93585	46.7
676.75256	19.3
677.51508	39.5
678.19135	78.8
679.01935	114.6
679.79755	48.9
681.24945	75.8
682.38757	131.2
683.49542	2.7
684.71790	21.3
686.10699	27.4
687.43195	499.6
688.19757	780.2	y (6) (1+)-NH3, y (17) (3+)
689.06403	132.3
690.07025	35.7
691.02423	6.3
692.16052	60.0
692.77649	14.1
694.32880	156.6
695.50000	56.5
696.12085	92.0
696.88611	69.8
697.98407	24.6
699.10126	103.9
700.90637	16.3
701.79993	61.5
703.94293	30.9
705.33459	189.8
706.16846	1625.5
707.23132	606.1
708.20209	184.4
708.99933	31.4
709.78876	68.5
710.47626	7.8
711.11786	73.8
711.72089	14.8
712.41174	19.5
713.70148	59.7
714.49213	85.4
716.45752	34.8
718.75806	62.4
719.80200	105.2
721.57892	86.5
722.51349	31.8
723.42432	159.4
724.25470	457.3
725.27716	294.4
726.54535	220.2
727.22137	123.5
728.37860	74.8
730.35815	178.7
731.11761	62.4
732.12347	13.0
733.88684	151.5
736.25897	1719.1	y (12) (2+)
736.99969	1355.5
738.13251	83.3
739.77557	165.6
740.77850	52.4
742.29010	439.5
743.65924	403.4
744.76801	501.0
745.54846	357.6
746.45795	78.7
747.99438	455.4
748.79492	375.2
749.84528	203.5
750.99304	97.0
751.95111	67.4
753.31232	142.1
754.25201	1178.6	[M+3H] (3+)-NH3-P, [M+3H] (3+)-H2O-P
755.11371	177.4
755.87885	258.7
757.14233	54.9
758.14557	82.7
760.09149	2075.7	y (13) (2+)-NH3-P, y (13) (2+)-H2O-P, [M+3H] (3+)-P
760.99249	880.3
761.91156	1652.8
763.08496	269.4
764.14557	36.3
765.06342	24.5
766.44177	162.8
767.61212	50.2
769.05518	6461.6	y (13) (2+)-P
770.10663	1509.1
771.08942	225.1
772.17743	220.8
773.04431	122.7
774.21216	356.5
775.16852	686.1
776.28723	284.3
777.49152	160.8
778.69958	608.4	b (13) (2+)-H2O, b (14) (2+)-H2O-P, b (14) (2+)-NH3-P
780.55884	1448.5	[M+3H] (3+)-NH3-H2O
781.22754	1363.2
782.04340	215.2
783.09180	344.4
784.03510	73.2
785.81927	40.3
786.62866	9.1
789.25372	25.1
792.62140	27.2
793.78741	34.8
798.09552	6.8
800.35626	37.5
802.56506	117.8
803.53058	68.4
804.48541	66.4
805.53967	107.3
808.98779	99.3
809.87177	51.4
810.57867	62.7
812.19006	24.5
816.18530	38.9
818.02728	5828.6	y (13) (2+), y (14) (2+)-P
818.98956	1425.2
819.98999	233.3
820.64276	17.8
823.20984	18.3
824.19873	14.8
825.42389	16.1
828.02966	3.2
829.44330	15.1
830.69623	76.8
832.74921	102.7
833.95465	44.6
836.89362	50.0
837.78461	70.5
840.32635	52.1
841.82709	6.0
843.05420	40.0
844.12665	13.7
845.16223	75.8
847.23169	16.9
848.86450	79.3
849.59473	38.7
850.57550	36.6
851.78363	18.0
852.45892	7.4
853.81036	4.9
858.99353	27.7
861.67273	20.3
865.73163	17.8
867.57056	1326.3	y (14) (2+)
868.60931	527.9	y (15) (2+)-P
869.39923	137.6
870.20984	106.2
871.11108	19.9
872.06488	89.9
873.21796	2.4
874.10858	7.5
875.45502	66.8
876.31586	4.0
877.31348	4.2
879.13019	15.6
880.02820	4.3
882.05658	71.6
887.13556	161.2
888.11493	68.5
889.28345	39.4
890.62085	8.7
892.15179	56.7
893.43610	42.3
894.23297	4.8
895.39764	7.7
897.19946	42.4
899.40649	5.1
901.44360	34.8
902.74170	16.2
903.72894	14.4
905.21362	135.0
906.12885	32.3
907.05573	24.5
908.29449	199.8
909.19049	240.6
910.09174	10.6
911.18262	19.2
912.64111	8.8
914.38312	50.7
917.74872	2898.7	y (15) (2+), y (16) (2+)-P
918.66406	1138.1
919.42963	278.7
920.50146	10.3
921.86060	91.5
923.12799	69.6
924.73102	73.9
926.45996	28.4
928.70801	81.4
930.48755	36.6
931.64288	61.1
932.30548	30.0
933.05786	10.0
934.27606	66.2
938.77472	39.8
940.13678	14.9
941.31952	12.5
948.00269	79.5
948.94208	35.4
952.10712	15.4
953.21771	29.4
956.22015	57.8
957.66327	471.6
958.44928	243.5
959.47809	81.3
960.85590	76.0
961.84131	38.3
963.92108	2.2
965.02094	38.4
966.66260	10443.7	y (16) (2+)
967.65680	2516.7
968.63617	398.3
970.28174	39.9
971.09845	33.3
972.27399	24.6
973.16461	164.3
974.32428	82.7
979.52069	18.9
981.73901	61.9
982.70221	81.8
983.39655	35.0
984.54004	18.2
995.42944	38.6
997.90552	52.1
999.94482	25.9
1001.46075	174.4
1003.30811	5.6
1007.67017	109.7
1010.88800	83.6
1013.38763	106.3
1013.98993	26.7
1015.28394	31.8
1016.82684	96.4
1018.65039	7.1
1019.62518	14.3
1022.05597	1021.1	b (17) (2+), y (17) (2+)-NH3, y (17) (2+)-H2O
1023.09149	302.6
1024.02966	69.3
1025.09009	11.2
1028.24622	27.5
1030.82617	135.7
1031.52356	139.7
1032.31946	67.5
1033.28662	123.9
1037.47363	3.6
1039.01624	88.2
1039.72949	16.9
1040.71924	4.5
1042.02393	53.0
1043.77563	23.0
1044.66260	8.3
1047.48486	16.3
1049.55225	16.9
1052.62805	13.3
1054.93945	36.2
1056.09741	46.0
1058.13354	18.2
1059.66089	81.4
1060.57544	44.0
1061.22180	24.5
1062.29785	26.1
1063.00732	25.7
1064.37231	28.7
1071.26794	6.4
1072.42859	14.5
1075.20483	64.5
1077.28015	47.8
1077.93176	30.4
1085.51611	38.6
1086.88403	129.1
1088.09131	34.8
1089.18872	14.5
1091.30920	13.0
1092.94897	28.1
1093.56152	32.3
1094.34143	52.4
1095.28687	15.1
1096.09875	16.0
1097.24878	15.0
1097.86475	11.3
1100.86353	3.0
1102.44116	13.3
1103.48022	8.6
1109.44446	18.5
1111.41577	3.9
1113.47766	27.4
1115.22192	3.6
1123.31079	33.0
1128.28247	2.2
1129.15308	3.9
1129.96655	45.2
1131.39844	32.5
1132.22058	4.5
1135.54285	6.8
1139.10815	5.8
1140.43604	21.5
1150.64783	5.7
1151.46497	17.4
1154.39209	4.0
1157.27490	7.3
1158.53369	17.1
1159.69678	9.3
1160.49121	26.0
1162.67896	31.4
1164.22852	3.1
1168.81421	48.5
1169.69922	5.8
1171.86047	21.5
1173.23804	18.5
1178.58301	7.4
1180.48535	23.1
1185.47180	7.5
1186.59241	15.1
1187.23584	10.4
1189.49390	76.1
1191.78662	18.7
1192.85718	14.8
1207.22217	6.5
1210.51135	4.5
1216.47620	25.0
1219.60107	4.9
1223.43921	9.3
1227.66724	2.7
1238.36572	9.0
1239.45886	17.1
1240.23120	16.1
1242.06482	3.9
1243.18860	7.3
1253.28308	5.8
1255.54407	4.2
1261.58240	32.3
1263.55286	7.2
1270.00659	18.0
1273.10925	10.2
1274.07129	10.4
1278.37292	9.1
1280.28137	5.2
1297.88477	5.3
1302.47107	35.3
1303.79565	9.9
1309.30798	7.5
1312.22278	13.4
1315.34192	5.1
1316.40417	26.3
1317.56421	20.6
1318.53552	2.5
1319.47754	5.5
1320.24133	17.0
1321.87891	4.2
1324.23547	16.5
1325.50342	8.4
1328.88098	3.0
1331.97412	12.0
1334.05920	12.3
1341.35046	56.4
1343.63953	6.7
1344.91321	46.1
1347.56091	7.0
1349.06067	8.0
1356.46753	15.1
1358.75122	13.1
1363.37219	16.1
1372.70300	4.4
1378.50037	18.2
1385.70447	17.4
1393.40210	32.0
1394.45911	13.9
1399.59009	10.7
1409.19324	5.8
1409.98840	7.1
1411.61133	11.0
1413.62659	8.0
1423.47742	8.5
1427.39709	3.3
1428.21423	16.1
1430.79309	17.2
1441.34485	5.8
1445.55139	51.7
1449.59766	16.7
1450.78967	21.5
1452.61499	7.1
1454.38843	2.7
1459.14697	21.6
1461.47656	13.8
1462.45081	12.2
1469.55042	26.4
1470.66248	22.2
1471.68884	7.9
1473.26648	20.4
1476.66345	25.9
1480.77063	11.1
1481.62122	27.6
1482.69666	6.4
1484.00330	3.6
1484.89844	24.7
1502.97266	9.8
1536.52686	13.6
1538.33118	42.8
1556.23706	10.3
1557.06738	34.1
1560.49768	19.1
1561.59509	12.2
1562.88281	5.5
1568.77307	11.1
1574.42493	17.3
1575.61841	76.3
1576.32776	13.3
1578.28198	28.2
1579.54407	11.0
1580.84485	6.7
1599.45142	24.3
1600.58130	4.2
1635.72351	13.0
1675.53113	7.3
1728.61853	9.1
1738.44836	2.5
1780.31067	19.2
