# Supplementary material for: Phosphoproteomic Analysis of Platelets Activated by Pro-Thrombotic Oxidized Phospholipids and Thrombin
Source: PLoS One. 2014 Jan 6;9(1):e84488. doi: 10.1371/journal.pone.0084488 (PMC3882224; doi:10.1371/journal.pone.0084488)
Supplement: Annotated Spectra S2 — (ZIP) [file pone.0084488.s005.zip › EGGQYGLVAACAAGGQGHAMIVEAYPK_-9_2_146399.txt]

m/z	i	matches
270.39505	7.7
276.37924	7.0
288.07297	3.7
292.19391	12.8
293.48273	21.7
297.13641	4.9
300.25803	4.9
306.04254	2.7
314.45654	3.8
316.39319	13.1
322.60333	14.7
326.12354	6.2
328.90149	3.8
330.20782	15.7
331.38013	11.4
332.49084	19.9
336.49609	3.4
338.19043	6.6
343.51086	9.5
345.16074	18.1
346.22324	13.1
347.23315	35.6
349.95126	2.5
351.85739	27.3
354.25131	11.6
357.43481	13.4
358.08493	2.4
360.00363	2.5
362.30884	6.0
366.17603	16.5
369.27219	4.5
372.88391	15.0
374.32928	54.5
376.28787	5.3
379.29370	3.2
381.30707	10.5
385.40637	2.3
388.34729	2.3
390.21039	4.4
391.03000	3.4
393.67572	6.7
394.44586	14.1
395.34662	12.2
396.21320	5.0
397.38837	11.1
398.05084	6.9
399.30542	9.6
402.24237	11.1
403.08633	11.1
405.15234	30.7
406.48053	13.7
407.19556	2.9
408.40094	3.6
413.29840	12.1
414.42920	35.9
416.29694	2.5
417.46030	10.1
418.46283	12.2
419.36136	3.3
420.52032	26.5
421.51459	11.8
424.87634	6.6
427.24268	20.2
428.32477	20.5
430.43854	34.2
431.12366	3.2
432.43079	15.3
437.34943	45.7
438.21783	25.9
440.12549	1.9
441.59106	6.6
442.50238	33.2
444.62500	13.7
446.33838	65.5
447.31982	9.7
448.55927	16.6
450.57788	19.9
451.35919	4.9
453.19379	15.9
455.23053	1.9
456.30615	16.4
457.93927	20.0
459.38043	10.1
461.75488	2.3
463.24811	17.4
464.62616	3.8
465.41681	15.3
467.32739	2.4
468.21973	11.7
469.38629	7.9
470.19678	25.8
471.34338	6.6
472.71716	30.0
474.56818	4.5
475.81354	1.9
476.51428	17.4
477.28668	3.2
478.85541	45.0
481.28235	3.2
485.19647	14.7
488.48419	12.0
490.39667	6.4
491.86902	12.1
492.86835	19.5
495.40729	28.2
496.27673	20.7
497.40356	5.4
499.31512	5.1
501.63501	9.2
502.36609	2.5
503.29755	55.8
504.40784	17.0
505.05975	19.3
507.08203	23.2
509.32831	2.6
510.38025	19.0
513.46045	27.2
515.92682	5.9
516.77002	17.0
518.41162	14.9
520.88550	8.9
521.82599	36.1
522.97833	22.3
523.58533	19.8
525.42358	33.9
526.30225	28.5
528.00775	4.5
529.54071	9.0
531.36633	30.8
532.38165	9.6
533.25323	29.9
535.20978	58.9
536.33154	12.2
537.28625	4.2
538.12378	6.2
538.75562	16.7
539.39020	21.3
541.32709	17.1
542.95502	21.7
543.57776	7.6
545.06409	431.4
546.05701	18.5
547.29773	42.8
549.07355	10.0
550.36646	6.6
551.11255	20.2
552.46649	19.8
553.41943	10.0
555.49225	26.9
559.49957	12.6
560.16046	20.3
561.26135	2.1
562.12000	7.5
563.19354	2.3
566.96478	13.8
568.19012	13.7
573.85065	15.4
574.51917	2.0
575.74652	30.8
576.60876	32.1
577.30676	4.2
579.71057	45.4
581.26508	22.3
582.18921	24.8
584.11053	45.6
585.46045	8.1
586.30231	3.6
587.44635	13.1
589.67450	8.9
590.56665	7.8
592.00092	33.4
593.17151	6.0
594.04077	12.9
597.19971	8.7
598.27094	29.1
600.15906	88.0
601.35547	35.0
603.45526	16.0
604.23090	36.7
605.26422	15.4
606.50568	14.9
607.16132	3.4
608.20673	2.3
609.51923	71.7
610.17670	1.9
611.12299	22.0
613.89575	10.7
615.42279	61.5
616.27148	161.7
617.34796	56.3
618.58234	28.3
619.27173	8.8
620.17328	27.3
620.93658	7.5
622.43774	16.7
623.40704	3.2
624.33392	18.9
625.85565	7.5
627.75079	78.4
628.56293	14.5
630.46130	22.8
631.54108	2.1
633.34302	89.3
634.41498	56.6
635.32465	11.3
636.69067	35.2
638.30133	14.9
639.37860	50.1
640.37097	34.8
641.31940	6.5
642.60193	4.2
643.26007	6.9
644.73712	14.1
647.51917	12.1
648.47211	10.9
649.38409	2.9
650.51007	3.4
651.34271	32.5
652.35742	30.5
655.37225	49.9
656.01575	2.9
657.48474	45.2
658.38074	12.8
659.48444	10.9
660.53308	4.2
662.35156	6.4
663.51556	10.2
664.34857	5.7
667.28833	24.9
668.59467	25.2
669.46094	68.1
670.42023	27.5
671.37683	11.4
672.61469	123.9
673.46246	48.9
674.63324	23.6
675.38562	31.6
676.30383	14.6
677.40985	7.6
678.51227	13.1
681.35004	32.3
682.87140	21.8
683.74127	24.8
685.56262	8.7
686.34473	11.5
687.08881	16.0
688.27429	43.6
689.31464	52.1
690.23041	18.3
690.87659	15.9
691.58112	37.2
692.84021	28.4
693.52826	24.7
694.20294	5.3
695.15314	12.0
696.26184	53.2
697.08331	12.6
698.23517	21.8
699.63647	3.6
700.32013	35.8
701.50018	6.0
702.28204	24.3
703.06805	10.5
703.87390	30.0
705.60339	23.8
706.76227	31.2
707.92303	28.3
709.19769	21.2
710.15387	10.6
711.06000	10.8
712.35474	53.3
713.75897	50.7
714.54773	35.0
715.83917	51.6
716.47064	42.7
717.46051	8.5
718.31293	11.8
719.19257	28.1
720.52802	45.8
722.63159	32.1
723.43292	27.3
724.94086	40.3
726.29742	10.7
727.30255	39.9
728.39398	8.9
729.64441	16.7
730.29431	20.1
731.27020	60.3
732.27838	35.1
733.31476	24.7
733.93060	21.1
734.65649	66.5
736.36920	12.0
737.40857	37.6
738.26312	31.1
739.20728	12.4
740.54425	49.1
741.48505	29.9
742.09399	1.2
742.81110	31.9
744.12415	14.4
745.44598	179.7
746.34192	50.1
747.31122	62.7
748.65082	39.1
749.44519	7.5
750.52460	4.9
751.35889	33.2
752.60266	35.1
753.53851	5.5
754.54529	11.9
755.39337	37.3
756.35004	29.9
757.35114	15.3
757.95392	3.0
759.33582	11.9
760.27728	42.6
762.02948	64.7
763.61694	40.2
764.55023	4.4
765.52936	21.4
767.22852	50.0
768.10071	21.2
769.42010	25.8
770.37628	6.8
771.21234	7.3
772.32013	38.3
773.69067	23.0
774.68335	64.1
775.53406	18.3
776.44598	43.6
778.42114	69.9
779.98938	77.9
781.20441	45.3
782.56476	39.8
783.52246	44.9
784.24200	5.5
785.07806	12.8
785.99945	44.1
786.71375	16.0
787.59235	29.5
788.89740	364.5
789.59601	180.7
790.32324	41.8
791.31287	48.5
792.38165	58.6
794.39801	42.1
795.35699	37.5
796.21942	30.5
797.38525	14.1
798.18250	13.3
799.47003	33.3
800.46368	56.2
801.46021	48.6
802.73187	55.5
803.64343	17.7
804.68445	8.6
805.67523	39.3
806.29852	14.0
808.60199	14.6
809.23022	2.8
810.15204	24.9
811.67041	7.1
812.56598	81.4
813.38922	19.2
814.29413	26.5
815.34576	19.1
816.17841	59.3
817.04089	141.3
818.71405	30.1
819.60974	38.8
820.46558	126.7
821.27802	12.2
822.20477	15.6
823.54803	31.5
824.48828	32.4
826.25507	108.3
827.35577	38.8
828.35425	123.6
829.31293	111.0
830.52118	29.2
831.82843	56.3
833.01276	57.9
833.65582	81.1
834.29755	18.2
835.34711	97.4
836.22101	80.5
837.42877	83.0
838.19806	204.1
838.94012	139.9
839.79681	17.4
840.69415	20.7
841.43909	20.1
842.49921	90.6
843.49005	70.5
844.33508	31.1
845.31598	100.7
846.47980	201.4
847.47345	64.1
848.33875	42.6
849.28333	59.4
850.37195	121.8
851.41870	78.2
852.45795	81.1
853.27667	76.1
854.04645	117.0
855.21979	96.3
856.27496	113.5
857.29340	38.2
858.40143	283.0
859.37128	101.9
860.54077	146.0
861.59491	246.0
862.28888	586.9
863.38300	75.5
864.65009	52.2
866.05829	82.8
866.83911	11.9
867.87512	32.4
868.73785	9.8
869.63135	58.5
870.81909	168.3
871.60974	53.8
872.55072	153.7
873.49475	56.0
874.38806	143.0
875.42786	115.1
877.18549	114.4
878.26947	14.0
879.41699	110.4
880.55206	74.5
881.55933	91.6
882.50726	88.1
883.58588	54.0
884.51147	38.5
885.56439	122.5
886.53503	69.2
887.89990	30.9
889.13171	91.0
890.38373	77.1
891.41455	108.0
892.39276	67.6
893.49249	245.1
894.55383	371.5
895.29083	197.6
895.93250	130.4
896.57922	201.4
898.86566	116.2
899.95959	124.9
901.02728	23.2
902.05170	119.6
902.88190	314.4
903.87500	383.8
904.96771	96.6
906.21899	8.2
907.22638	85.3
907.98602	14.4
908.69788	112.3
909.62463	100.1
911.12933	215.2
912.41785	565.3
913.28217	353.9
914.66034	303.0
915.67084	13.9
916.28314	20.1
917.32660	186.6
918.17889	70.9
919.30481	229.4
920.39447	84.3
921.56793	367.3
922.39435	462.5
923.05353	1274.9
923.83685	384.4
924.67725	141.7
925.57819	118.0
927.50934	1832.5
928.21027	678.9
928.98053	27838.1	y (17) (2+), b (10) (1+)-P, [M+3H] (3+)-P
931.14276	979.2
932.55914	743.6
933.47528	593.1
934.58740	397.4
935.41595	250.4
936.27710	262.0
937.06964	182.2
938.31610	168.4
939.25732	160.3
940.10590	94.8
940.78522	191.3
942.33698	564.7
943.31744	444.9
944.38867	169.3
945.36652	136.9
946.18512	43.3
947.14337	79.2
948.24042	302.8
949.09320	141.7
950.02069	112.7
950.78613	45.1
952.20367	60.7
952.85358	15.7
953.63721	6.4
954.50677	6.9
960.95795	10.9
964.29523	37.5
966.81152	10.0
967.53540	90.9
968.72772	30.3
969.70630	68.5
971.28632	35.0
972.15204	7.2
973.58807	23.3
975.09418	101.7
975.87866	30.8
976.87982	20.7
978.84064	76.2
979.47827	55.1
980.52856	40.6
981.29150	26.4
982.38721	111.4
983.24194	4.7
984.63922	47.4
985.61310	84.6
986.41571	23.2
987.19464	7.5
988.10492	50.0
989.09912	6.4
991.14722	51.5
992.46576	31.2
993.07037	2.5
993.86066	27.2
995.01715	102.4
996.16040	51.0
997.13104	11.2
999.03241	21.4
999.91016	74.6
1000.97504	25.2
1001.58649	21.0
1002.85254	57.4
1003.56158	117.4
1004.34082	118.6
1006.34253	83.1
1007.26910	28.4
1008.42120	21.5
1009.75732	66.3
1010.91113	253.7
1011.97150	31.5
1012.96313	58.7
1014.29327	12.5
1015.00983	40.3
1016.16034	22.7
1017.21246	85.7
1017.97394	50.5
1018.65155	92.4
1020.08551	142.3
1021.44629	81.6
1023.00995	46.3
1023.98541	61.5
1025.21606	123.5
1025.96094	75.9
1027.21997	111.9
1029.20508	45.8
1029.97290	60.0
1031.72266	7.4
1032.81934	49.3
1033.43127	34.9
1034.12000	16.4
1034.94519	109.2
1036.10693	34.7
1036.83972	54.5
1037.55774	4.3
1038.71436	103.4
1039.62744	78.7
1040.49646	6.2
1041.10168	28.8
1042.46472	45.4
1043.41357	62.9
1044.25720	134.1
1045.37280	163.9
1046.40405	133.6
1047.59656	23.9
1048.57385	16.9
1049.39697	29.7
1050.66895	20.6
1051.31091	50.2
1053.47290	43.5
1054.19360	6.8
1055.30701	55.9
1056.10291	2.6
1057.10840	20.8
1058.41052	3.6
1060.27075	46.3
1061.50635	65.0
1062.84326	61.5
1064.01636	94.6
1064.91357	47.8
1065.98901	133.5
1067.04773	290.9
1067.95593	93.1
1069.07910	96.4
1070.02954	95.1
1071.37769	19.6
1072.48560	38.9
1073.51514	41.4
1074.71875	27.7
1075.94678	52.1
1076.88733	66.7
1078.26904	119.4
1078.99561	58.7
1080.83960	38.4
1081.85388	101.6
1083.42126	29.4
1084.32593	185.9
1085.07520	30.2
1085.68213	152.4
1086.31482	62.7
1087.45142	51.8
1088.61157	151.2
1090.16479	175.6
1090.94177	144.8
1091.83398	10.9
1092.66895	112.3
1093.51526	7.5
1094.41821	34.7
1095.86768	3.1
1096.47754	7.2
1097.17529	6.8
1098.84216	36.8
1099.84180	14.7
1100.46814	24.2
1101.20923	24.6
1102.35693	29.8
1103.08411	61.8
1103.95654	75.5
1104.73193	40.3
1105.72144	94.1
1106.45007	101.2
1107.49597	89.7
1108.72644	42.9
1109.38965	26.8
1110.09326	9.2
1111.42834	26.4
1112.52148	41.0
1113.44360	52.2
1115.66064	26.9
1116.46118	6.6
1117.23193	2.3
1117.97815	17.9
1118.87512	55.2
1119.51685	18.9
1121.29541	39.8
1122.25928	41.2
1124.15442	24.0
1125.52490	348.2
1126.53320	166.1
1127.33313	54.0
1128.44385	30.9
1129.52429	40.8
1130.51685	43.6
1131.28406	36.1
1131.99939	90.5
1132.85571	35.2
1133.78882	95.8
1134.45483	35.1
1136.03198	115.1
1137.14124	137.9
1138.35535	82.3
1139.26538	48.1
1139.94983	83.5
1141.06226	44.4
1142.14709	70.7
1143.36475	40.6
1144.87598	39.1
1145.81409	32.8
1147.09668	52.2
1147.99927	7.9
1149.29041	72.2
1150.15320	68.5
1151.29102	36.3
1153.20447	8.3
1154.36401	30.2
1155.33569	44.3
1157.71436	14.6
1159.16895	70.8
1159.97119	40.4
1161.19507	21.4
1162.09570	42.9
1163.34705	41.7
1164.49878	94.2
1165.64197	88.1
1166.59631	44.5
1167.77942	82.1
1168.74707	88.2
1169.98291	120.6
1171.04395	51.8
1171.92493	51.8
1173.20483	113.8
1174.40393	32.8
1175.02417	13.7
1176.30554	37.1
1177.29370	22.9
1178.92773	120.0
1179.65137	169.1
1180.60498	17.0
1181.55957	54.1
1183.08765	145.9
1183.91052	57.0
1184.99158	36.4
1186.00525	177.6
1187.62866	126.0
1188.63989	128.6
1189.90588	115.5
1190.96423	104.5
1192.40417	58.1
1193.97461	202.0
1194.84961	29.3
1195.58459	5.2
1196.67676	41.5
1197.51123	96.1
1198.35168	23.4
1199.28430	43.5
1200.34949	52.4
1201.19067	23.7
1202.77380	100.4
1203.75745	57.3
1204.51526	41.2
1205.90942	263.8
1206.77295	219.6
1207.50476	222.8
1208.56653	165.4
1209.47668	54.8
1210.52686	2.5
1211.71521	32.8
1212.84155	157.7
1214.09912	122.7
1214.91125	37.0
1216.39722	25.9
1217.21655	92.7
1217.89063	97.9
1218.80542	72.8
1219.54578	12.9
1220.82935	4.9
1221.71118	81.9
1222.78381	20.5
1224.07056	76.6
1225.09595	52.7
1225.73206	65.9
1226.33618	53.8
1229.33301	69.1
1230.54919	121.4
1231.55908	66.1
1233.19116	22.1
1234.44897	35.4
1235.18091	188.7
1235.92627	4.3
1237.21533	23.3
1237.87793	82.8
1238.77832	256.3
1240.01196	46.6
1240.65723	7.4
1241.83008	12.3
1242.46411	25.8
1243.50562	10.1
1244.30273	13.2
1245.52100	100.6
1246.55322	56.1
1247.45435	53.7
1248.05469	45.9
1249.08801	141.4
1250.52258	86.8
1251.52844	26.7
1252.72156	214.2
1253.73999	76.9
1255.18628	166.8
1256.14893	46.2
1257.31128	85.0
1257.97253	55.8
1258.76343	88.4
1259.92163	23.1
1260.70032	68.0
1261.74268	51.6
1262.71997	301.2
1263.79272	44.2
1264.62329	10.7
1265.42676	6.9
1266.86108	59.4
1267.50964	31.7
1268.83398	91.2
1270.69250	20.3
1271.69824	9.9
1273.77100	33.4
1274.43469	21.9
1275.22241	11.5
1276.16174	46.3
1277.17468	32.5
1278.28064	4.7
1279.60083	24.1
1281.32568	37.4
1282.23328	28.0
1283.25305	77.8
1284.08752	181.2
1284.98010	71.4
1285.80286	56.5
1286.67017	70.1
1287.64783	10.3
1289.51978	61.7
1290.35608	14.2
1291.22791	30.1
1292.52429	274.7
1293.25696	1.6
1293.96851	3.6
1295.49792	10.7
1296.44788	49.8
1297.66516	15.0
1300.34338	18.9
1301.33533	40.0
1302.83337	32.6
1303.56189	9.7
1304.61560	20.9
1305.69031	60.5
1306.80554	54.2
1307.79956	11.8
1308.67151	11.0
1309.54504	54.4
1310.57458	62.1
1311.63257	106.6
1312.97986	78.2
1316.12537	30.7
1317.03687	6.2
1317.82434	50.7
1319.19360	349.2
1319.93457	265.6
1320.88879	65.7
1322.36316	28.6
1323.32837	65.7
1324.56702	7.0
1325.43713	39.5
1326.26282	17.0
1327.62695	55.1
1328.45374	122.9
1329.68201	57.0
1330.75574	11.8
1331.37476	7.5
1332.49670	46.2
1333.34851	23.5
1334.96167	53.6
1335.80920	39.4
1337.41150	26.5
1338.31665	42.7
1339.31689	69.7
1340.11340	3.9
1341.72107	70.2
1342.68103	21.4
1344.74622	35.1
1345.46362	54.2
1346.40479	30.6
1347.32104	12.7
1348.18054	40.3
1348.95764	31.4
1349.71777	49.7
1351.34094	9.8
1352.92053	18.3
1353.55920	20.2
1354.56653	9.6
1355.33704	39.0
1356.81335	40.8
1358.06128	30.2
1359.00305	40.0
1360.14880	60.0
1361.26624	6.4
1362.52332	31.7
1363.66101	35.4
1365.61768	9.7
1366.74109	140.6
1367.85925	107.3
1368.56116	162.9
1369.21460	12.7
1370.50952	16.5
1372.17322	14.4
1373.94641	8.4
1375.12378	35.2
1376.59070	44.2
1377.29260	7.4
1379.04834	6.6
1380.45349	17.7
1381.93958	14.7
1382.78662	9.5
1384.11157	32.1
1385.28406	34.2
1386.03992	11.4
1386.80579	10.0
1387.98328	14.7
1392.35999	10.3
1393.44922	2.3
1396.18274	12.6
1397.68384	33.4
1399.38440	20.3
1400.37854	8.6
1403.88269	16.1
1404.95410	17.3
1406.64905	31.3
1407.62122	3.8
1408.79224	7.5
1410.60522	5.3
1411.58667	13.2
1412.35486	19.8
1413.56946	6.1
1420.45105	39.0
1421.26111	8.9
1422.74194	29.7
1423.50647	10.1
1424.44861	14.4
1426.50000	13.6
1427.50305	18.1
1428.18323	13.3
1431.67920	64.4
1432.67273	41.1
1433.53149	45.1
1434.14221	8.8
1439.04114	25.1
1439.80469	82.0
1440.80920	26.3
1441.46497	18.1
1442.48645	13.8
1443.35425	3.8
1444.37219	18.1
1445.05579	8.2
1446.43323	3.8
1449.55945	5.4
1451.73413	47.4
1452.69324	17.1
1453.63306	16.3
1455.67908	26.9
1456.81299	2.1
1458.74512	13.9
1459.74915	21.7
1463.74207	36.0
1466.95105	19.5
1468.38831	58.0
1472.13831	20.4
1473.15881	17.5
1474.61414	19.2
1476.08704	54.1
1478.72583	8.5
1480.67664	4.9
1481.38745	18.1
1483.33069	12.9
1484.83167	14.8
1490.69678	12.7
1492.67847	27.8
1494.95056	3.6
1496.15271	28.5
1499.33044	31.2
1499.94861	42.8
1502.41626	17.5
1510.77393	14.1
1512.95142	12.0
1515.25256	67.9
1516.45154	35.4
1517.49060	26.6
1518.23059	8.6
1520.98840	13.2
1522.32874	16.1
1523.38733	13.5
1532.27795	10.6
1534.97449	29.9
1535.62891	5.0
1536.29871	37.4
1537.24915	10.0
1538.19348	26.9
1539.27954	13.0
1541.54187	12.7
1545.53699	28.6
1549.28284	12.9
1551.51892	10.1
1554.58215	56.4
1555.49963	3.2
1556.54333	38.4
1557.59839	5.1
1558.60046	6.4
1560.56116	56.3
1561.43787	27.2
1563.09338	24.2
1564.38782	30.0
1565.67126	16.2
1567.62976	6.8
1570.58435	13.1
1572.22986	5.9
1573.56506	14.7
1574.96008	5.8
1578.58337	12.8
1581.46069	8.8
1582.98376	20.2
1587.93372	5.3
1591.11853	57.6
1601.70984	10.3
1603.89063	2.4
1604.79480	3.4
1605.82996	40.9
1606.54700	4.3
1609.69275	7.3
1613.13562	18.3
1614.25305	17.7
1623.78259	8.6
1625.92651	3.6
1626.54968	2.7
1628.30334	9.2
1629.19214	11.5
1631.34265	22.8
1632.49780	34.6
1635.79810	4.7
1636.75085	7.9
1639.82788	24.7
1640.44507	29.9
1642.03247	8.4
1643.83472	11.8
1645.90076	8.0
1648.68494	6.6
1649.65161	31.6
1650.43811	67.8
1652.59680	9.9
1653.29358	43.4
1653.98376	5.8
1655.04028	7.5
1657.00037	12.2
1658.66199	14.4
1659.39087	20.2
1660.60718	2.8
1662.01843	40.0
1663.23120	49.7
1663.92407	9.4
1664.88611	8.4
1674.37524	11.1
1675.28101	2.9
1676.62000	28.5
1677.98669	5.0
1680.23792	16.7
1686.05591	3.4
1686.74475	23.9
1689.46375	12.0
1692.60474	4.7
1693.61353	2.7
1694.59827	4.9
1697.34790	3.6
1702.65271	15.0
1705.29187	25.6
1706.50940	4.9
1709.32092	5.4
1712.27673	22.9
1713.80310	30.0
1721.62683	26.8
1723.41589	19.0
1724.86060	3.6
1726.49731	9.9
1727.76404	2.3
1731.50793	30.7
1740.67224	9.5
1742.73328	18.9
1745.57397	3.8
1748.83044	5.3
1749.81604	4.2
1753.56311	16.4
1755.50574	2.5
1758.64575	9.6
1759.77625	12.1
1761.51257	9.7
1767.73401	11.0
1769.55298	2.3
1773.13538	6.7
1781.99207	11.3
1785.84753	7.4
1789.13391	14.6
1790.99426	48.6
1792.02954	104.4
1792.99084	35.4
1793.77307	16.8
1795.62878	4.2
1804.94604	4.7
1807.02124	3.4
1812.59644	2.9
1813.55652	2.1
1815.69702	10.0
1818.74670	7.1
1820.99817	3.4
1824.73889	6.9
1826.53882	27.6
1830.92810	3.4
1836.09558	3.2
1837.66626	4.7
1838.82690	12.1
1841.69019	15.8
1842.86743	7.1
1843.81165	15.1
1844.85803	36.1
1850.07056	4.5
1855.46545	2.9
1858.95337	4.0
1876.24146	2.3
1883.52759	11.9
1884.47864	12.5
1886.21423	9.0
1890.87170	8.5
1896.90100	6.0
1899.70276	13.1
1900.98889	2.7
1902.08020	105.2
1903.18628	3.6
1909.94495	17.4
1917.66467	4.0
1923.00317	8.2
1946.91711	7.5
1953.27271	10.4
1967.20093	7.3
1973.64661	5.7
1999.28491	5.1
