# Supplementary material for: Phosphoproteomic Analysis of Platelets Activated by Pro-Thrombotic Oxidized Phospholipids and Thrombin
Source: PLoS One. 2014 Jan 6;9(1):e84488. doi: 10.1371/journal.pone.0084488 (PMC3882224; doi:10.1371/journal.pone.0084488)
Supplement: Annotated Spectra S2 — (ZIP) [file pone.0084488.s005.zip › EGILNDDIYCPPETAVLLASYAVQSK_-6_2_148155.txt]

m/z	i	matches
274.15573	7.2
287.12946	5.3
296.83456	5.9
300.22470	8.2
301.15747	25.5
303.78952	10.1
308.66910	5.4
309.31400	3.5
312.01224	3.2
316.25116	5.6
320.45337	5.5
321.06628	14.5
324.28613	37.3
325.64871	7.7
326.40723	15.5
327.45801	14.4
328.34735	18.0
332.34094	2.6
334.09094	5.8
340.33075	30.8
344.11877	116.1	y (3) (1+)-H2O
345.20563	86.5
346.36441	10.4
352.25311	4.1
353.15384	2.4
357.15067	9.9
362.27112	300.6	y (3) (1+)
363.26538	40.8
364.11279	4.2
365.20953	3.0
367.23035	8.7
371.20950	14.9
372.39575	10.8
378.55914	2.4
382.20612	6.8
383.20013	11.1
384.97614	12.9
386.54510	2.8
388.36093	8.2
389.19370	7.1
395.42465	3.2
396.29999	19.3
397.07724	11.6
399.83459	10.4
402.93628	18.9
403.53665	6.4
404.30005	8.4
408.17575	25.1
409.41992	31.9
414.28070	4.2
416.02802	3.0
417.26831	30.0
425.61743	5.7
426.64264	5.6
428.22162	12.0
429.91754	5.0
431.39301	3.4
432.34680	15.5
435.44305	7.1
437.02045	8.6
439.40167	4.5
443.54730	37.5
444.43250	21.3
445.79248	20.3
447.20129	19.4
451.10974	3.2
452.21185	19.6
456.26672	6.8
458.26666	12.0
459.38306	4.5
461.28784	722.3	y (4) (1+)
462.41821	71.0
463.55267	35.2
468.02344	10.8
472.44275	3.6
474.08411	35.2
477.29370	18.6
478.16766	15.6
478.90753	10.1
482.59705	4.7
485.82324	9.1
487.67017	10.7
489.02087	7.0
491.70856	7.3
492.41199	23.3
493.16766	13.1
493.79291	4.0
494.80109	15.6
496.28455	8.3
497.62775	30.0
498.31799	13.8
499.36725	4.7
502.08533	15.6
506.10931	4.7
507.52545	1.9
509.32214	5.3
509.95721	7.1
512.44824	17.7
514.48438	14.0
515.43774	65.5
516.34210	9.2
517.42712	29.8
523.05518	8.1
524.26196	11.7
528.08588	11.5
530.29987	18.8
532.32532	282.2	y (10) (2+)-NH3, y (5) (1+)
533.23718	107.5	b (14) (3+)-H2O
534.29883	41.4
535.43610	5.8
537.48029	7.7
542.95868	12.5
543.93542	5.1
549.53070	8.8
551.06097	3.4
553.33362	5.4
558.91577	9.2
559.97278	14.6
562.35687	31.3
565.24890	20.5
567.37329	10.4
568.49475	12.6
570.08661	2.6
571.25012	12.7
572.03870	8.2
573.26764	6.1
573.89618	7.2
575.00452	21.3
576.31281	15.6
577.21344	7.0
581.18939	7.5
582.77625	11.4
583.47626	6.3
587.54370	29.6
589.42407	7.8
590.87140	36.4
595.27142	69.3
599.64288	7.7
600.40778	12.0
601.22919	35.3
601.96149	11.7
603.06610	2.6
605.23297	46.5
610.61035	12.7
611.48700	20.5
612.66132	7.1
613.49780	4.7
614.40900	18.2
618.56622	10.0
620.39716	15.7
621.06573	3.9
623.53040	8.4
624.19989	7.7
625.39581	8.3
626.32587	3.2
628.55872	1.3
631.46454	10.7
632.22797	3.4
635.05988	18.7
637.27716	3.0
638.17078	12.1
639.12726	21.3
641.44904	24.8
642.23615	14.7
642.96240	3.2
644.48047	13.1
647.11737	4.5
649.26349	6.1
652.15424	7.8
653.12494	15.3
654.54510	3.9
655.49445	10.3
656.51721	29.1
657.65765	5.0
659.39203	3.4
660.10406	11.5
661.06146	21.5
663.50201	19.9
664.37610	1.9
666.65466	17.9
667.34039	34.4
668.51624	6.1
674.11395	9.7
675.32324	15.6
676.57642	61.2
677.36902	169.1	y (6) (1+)-H2O
678.35309	38.2
679.47919	5.8
680.59033	6.9
681.63037	3.9
683.51398	5.0
684.97662	4.1
686.39075	30.8
689.30902	11.0
690.51880	50.8
691.31421	15.1
693.21161	24.8
695.41791	478.5	y (6) (1+), b (19) (3+)
696.46857	107.0
697.63702	28.8
698.67474	24.6
700.15277	15.7
700.77747	6.9
702.19037	12.0
703.10834	4.0
704.24182	57.5
706.41138	14.0
707.66815	18.1
708.37225	179.1
709.35864	45.7
710.64081	23.3
711.42059	19.5
712.33649	29.2
713.35620	5.1
714.57532	23.9
715.91956	49.6
717.62927	8.2
719.29535	28.2
720.53717	42.8
723.15991	39.8
723.77075	3.6
724.76160	10.8
725.43469	9.5
726.44965	6.6
727.62323	4.0
729.52106	62.5
730.85535	13.7
731.90820	7.4
733.10242	36.1
733.75348	46.9
734.68915	4.4
736.25726	30.2
737.10266	20.6
738.79352	81.8
739.42938	16.5
740.35309	26.3
742.64423	70.8
744.57355	10.2
745.24579	3.0
746.97363	21.5
748.15625	10.6
749.37927	25.4
750.37744	12.7
751.92090	32.6
753.27728	22.4
754.53253	20.5
755.37567	49.6
756.43103	31.4
757.18585	24.1
758.36194	4.5
759.06042	36.4
761.01575	5.4
761.66370	35.3
763.50909	66.5
764.60675	58.1
765.42609	43.2
766.20245	10.3
767.21472	25.0
768.21118	38.5
769.08142	21.4
771.33215	70.4
773.56708	31.9
774.87512	62.9
776.02496	26.7
776.99030	37.5
778.10632	25.9
779.12872	21.2
781.12811	21.7
782.35583	586.6	y (7) (1+)
783.45245	156.0
784.36261	5.3
785.37573	19.7
786.26465	5.3
787.87531	18.0
788.73834	13.3
790.42230	43.1
791.35138	8.6
792.14368	14.2
793.13531	39.3
799.44672	4.5
800.65192	58.4
801.38629	43.6
802.60626	20.5
803.55914	63.0
804.25897	8.2
805.51910	37.5
807.19940	45.2
808.14191	27.6
809.31219	68.5
810.21698	99.0
811.06940	17.8
811.96759	11.2
812.69855	14.7
814.15851	30.0
815.50885	20.6
816.25067	11.4
817.35736	45.5
818.48071	14.0
819.48724	41.2
821.56647	103.7
822.56335	42.7
823.54596	27.5
825.44098	35.2
826.63910	7.9
828.19598	153.4	y (16) (2+)-H2O, y (16) (2+)-NH3
829.00439	150.2	b (23) (3+)-H2O
829.70746	19.6
830.67786	29.0
831.98480	35.5
832.69745	27.3
835.40607	306.0	y (8) (1+)-H2O, b (15) (2+)-H2O, b (23) (3+)
836.30182	283.1	b (15) (2+)-NH3, y (8) (1+)-NH3
837.44257	434.1	y (16) (2+)
838.24066	286.3
839.39594	90.5
840.57941	64.3
841.31134	21.2
842.34491	115.1
843.35840	78.8
844.91113	254.6	b (15) (2+)
845.87372	137.9
846.56378	12.5
847.65326	76.8
848.87006	56.4
849.78613	7.7
851.07672	74.8
851.98541	76.5
853.29510	559.4	y (8) (1+), b (8) (1+)-NH3
854.39667	191.1
855.36682	20.5
856.19244	70.6
857.38214	49.1
858.57404	55.0
859.54254	13.4
860.76428	53.6
861.74316	44.6
863.30450	30.1
864.30841	26.2
865.22784	18.9
866.21759	14.1
867.21460	82.9
868.42853	71.6
869.45526	36.9
870.26556	206.3	b (8) (1+)
871.39197	94.0
872.31104	41.1
873.62378	38.4
874.62030	2.9
875.57550	21.4
876.24390	10.0
877.36365	13.6
878.61615	64.1
880.04681	36.6
880.82013	40.7
882.63666	6.8
883.60565	36.4
884.28400	6.7
885.39667	49.9
886.66956	103.5	b (16) (2+)-NH3
888.17810	190.2	y (24) (3+)-H2O, y (24) (3+)-NH3
889.16437	90.7
889.87744	43.7
890.56152	22.6
891.88837	47.3
892.52106	69.4
893.44525	175.4
894.41699	743.0	b (16) (2+), y (24) (3+)
895.21539	107.5
895.91022	76.7
897.37146	221.6
898.37848	30.1
899.30560	157.2
900.03424	12.7
900.76959	18.6
901.75592	52.1
902.44012	83.6
903.23615	33.8
904.16272	89.3
905.49213	106.3
906.50006	261.1	y (25) (3+)-H2O
907.58185	206.3	b (25) (3+), y (25) (3+)-NH3
908.37891	88.4
909.47839	281.4	y (17) (2+)-NH3
910.35089	16.6
911.29962	132.2
912.17511	63.0
913.66730	100.7
914.56610	44.1
915.43170	43.7
916.48895	135.0
917.38873	207.9	y (17) (2+)
918.46552	268.9
919.67590	141.7
920.53259	75.9
921.76611	109.0
923.03986	392.9
923.83893	82.8
924.65979	95.0
925.93732	122.2
927.18927	391.4
928.25946	319.0
929.45398	173.6
930.53320	209.3
931.50018	267.5
932.84766	280.0
934.17853	206.7
935.04248	38.8
935.87158	164.6
936.58496	36.1
937.28033	315.4
938.23334	423.5
939.28223	145.8
940.14893	323.0
941.37994	223.1	b (17) (2+)-H2O
942.31342	52.2
943.43115	35.3
944.34515	96.5
945.06927	87.9
946.20343	118.5
947.23041	100.3
948.06195	27.5
948.69684	15.7
949.70624	7.1
952.81036	2.4
955.92188	12.8
956.80127	10.1
958.23236	5.7
961.77667	36.8
962.58936	13.3
964.80322	17.8
966.24493	37.6
967.17407	35.1
972.08075	21.0
973.44183	1.7
975.24774	2.8
977.54486	21.3
979.49170	62.2
980.57941	32.3
981.39386	29.2
982.38495	20.1
983.59766	78.1
984.87701	32.0
986.84589	2.1
987.52118	59.6
989.08661	61.5
989.94995	142.1	y (18) (2+)-H2O, y (18) (2+)-NH3
990.84052	37.1
992.21906	58.3
992.95026	12.0
996.79596	71.7
998.38336	98.7
999.17456	146.4	y (18) (2+), b (18) (2+)-H2O, b (18) (2+)-NH3
1000.05536	46.5
1000.72021	13.6
1001.66876	5.4
1002.51666	12.7
1003.70856	49.2
1005.50586	15.5
1006.87128	51.5
1007.50140	1640.2	b (18) (2+)
1008.42236	360.2
1009.38617	15.3
1010.63983	10.0
1012.00250	60.2
1015.12140	98.0
1016.15698	72.5
1017.43842	18.3
1018.91840	26.2
1019.89063	106.0
1021.67480	21.5
1026.10986	13.2
1028.35059	26.3
1030.17651	36.4
1031.16321	36.7
1032.78687	114.3
1033.42480	262.0	b (9) (1+), b (19) (2+)-H2O
1034.22937	167.2	b (19) (2+)-NH3
1035.13477	50.7
1036.89771	15.7
1038.25061	41.9
1042.92871	1671.6	b (19) (2+)
1043.77893	584.7
1046.52161	63.6
1047.59302	18.8
1050.43896	43.3
1051.41260	53.5
1052.10742	34.3
1053.12146	46.7
1054.26904	11.6
1055.27734	27.1
1056.48303	12.6
1057.39026	3.9
1058.38281	16.3
1059.16528	32.3
1061.32935	53.7
1062.18555	4.2
1063.34546	82.7
1064.09302	50.1
1064.69519	27.9
1066.09595	21.6
1068.06372	46.1
1069.79395	3.9
1072.36694	81.1
1073.13208	30.8
1075.32861	15.8
1077.10083	335.7	b (20) (2+)-H2O
1077.87842	236.6	b (20) (2+)-NH3
1079.28040	164.5	y (10) (1+)
1080.47559	102.1
1081.34473	16.2
1082.46741	24.7
1083.69946	55.8
1084.57507	49.3
1085.26697	11.8
1086.20715	401.6
1086.97778	884.0	b (20) (2+)
1087.87756	79.9
1089.46216	42.7
1090.38367	13.5
1091.72046	18.9
1092.53638	12.1
1093.88208	44.8
1094.68481	9.8
1095.43933	9.7
1096.81592	13.3
1097.92065	25.8
1098.56152	24.9
1101.65637	35.8
1102.58289	8.1
1104.01282	123.1	y (20) (2+)-NH3, y (20) (2+)-H2O
1105.39502	14.3
1106.73547	48.6
1109.39661	85.3
1110.46265	82.6
1111.19495	54.9
1112.05615	45.8
1113.38330	58.3
1114.03003	3.8
1115.11438	18.6
1116.58752	60.8
1117.80396	71.7
1119.00793	48.9
1120.12366	27.8
1121.61328	24.0
1122.37427	22.5
1123.03674	5.5
1124.09241	27.2
1124.69958	9.0
1126.34155	66.0
1127.74194	45.4
1128.47498	72.3
1130.64478	6.6
1131.24731	15.5
1133.27539	3.6
1135.67847	68.9
1136.34119	1.2
1137.47778	42.9
1138.36670	12.9
1139.48120	51.2
1140.59338	19.9
1141.84387	28.2
1142.48047	7.8
1144.35681	64.0
1145.63892	24.2
1147.20483	4.0
1148.18738	2.4
1149.30591	53.1
1150.04517	27.0
1151.25977	4.9
1152.14697	8.3
1153.04309	30.7
1154.15771	22.3
1156.87109	19.1
1158.65881	872.5
1159.40137	1557.2	b (21) (2+)-NH3, b (21) (2+)-H2O
1160.40186	104.5	y (11) (1+)-H2O
1161.11804	44.4
1161.75049	14.9
1162.50354	36.4
1163.60303	70.6
1164.78723	17.8
1165.96069	39.0
1167.82397	148.0	b (21) (2+)
1168.58960	69.9
1171.80200	18.0
1172.64697	42.8
1174.65466	69.3
1176.06641	151.0	b (10) (1+)-H2O, b (10) (1+)-NH3
1177.20264	58.2
1178.28613	61.9
1179.41138	25.3
1180.10046	38.4
1180.80713	41.3
1181.67456	37.6
1182.91064	34.2
1184.43347	8.6
1185.30225	18.4
1186.67725	6.0
1187.60107	34.5
1188.72839	71.6
1190.19470	8.8
1191.15039	22.9
1192.34351	77.2
1193.21411	952.4	b (10) (1+)
1194.24646	648.8	b (22) (2+)-H2O
1195.28101	145.9	b (22) (2+)-NH3
1196.14355	36.9
1197.08374	41.4
1198.46826	9.6
1199.39014	52.3
1200.75562	54.5
1203.22729	1247.2
1203.82751	2052.3	b (22) (2+)
1204.66577	803.0
1205.87305	8.9
1206.47656	18.4
1207.43713	18.8
1208.14478	26.4
1209.07471	14.8
1210.50220	18.5
1211.14954	12.4
1213.54199	84.9
1214.45630	46.9
1216.08215	25.2
1217.77673	21.2
1218.51733	27.2
1219.13171	2.6
1219.91821	28.5
1221.20520	16.7
1223.36182	29.2
1224.03027	11.0
1225.51904	68.0
1227.74402	107.7	y (22) (2+)
1228.51392	34.5
1232.79211	17.1
1233.69128	24.8
1234.99927	119.1
1235.92126	65.3
1236.92798	27.3
1239.31482	20.3
1241.33447	34.2
1242.47693	8.0
1243.55042	90.5
1244.57788	79.7
1247.21448	34.8
1247.96448	9.5
1249.33325	28.5
1249.95325	15.8
1250.88757	24.3
1252.92676	2037.3	b (23) (2+)
1253.70593	1520.9
1254.90271	42.6
1256.01953	44.3
1257.26831	67.6
1258.82910	44.8
1260.26489	15.2
1263.26501	18.6
1264.13025	27.1
1265.00000	3.0
1266.18799	26.9
1267.45288	17.0
1268.98535	8.1
1270.13379	41.8
1273.25037	17.9
1275.45447	11.6
1276.12537	12.5
1277.21619	6.6
1278.36194	2.1
1279.13806	9.5
1280.21716	38.7
1281.71741	5.4
1282.31775	11.6
1283.81677	39.2
1284.48657	25.3
1285.78711	30.0
1286.76868	21.8
1288.22034	25.8
1289.55078	43.3
1290.46765	14.3
1292.08655	5.0
1293.22803	2.4
1298.57751	14.5
1299.50110	6.0
1300.35486	24.7
1302.81653	5.9
1303.81848	12.3
1304.64014	22.7
1306.32959	9.3
1308.19861	10.0
1309.29846	25.0
1310.07874	17.6
1311.15417	24.8
1312.34753	46.0
1313.48279	64.6
1314.56372	31.0
1316.41833	16.0
1317.29175	79.4
1318.24109	32.3
1319.07507	13.9
1325.57922	10.2
1327.46985	6.2
1328.45117	27.1
1329.41199	10.3
1332.45154	16.9
1333.46570	35.0
1335.18628	5.3
1336.23157	11.6
1339.14368	6.3
1343.30261	10.0
1347.57678	5.4
1348.53076	4.2
1350.37903	41.7
1351.38416	35.9
1352.70898	20.2
1353.34607	12.7
1355.02600	18.5
1356.81152	26.0
1357.44153	2.3
1359.30518	2.8
1360.83301	644.4	y (25) (2+)-H2O, y (25) (2+)-NH3, b (25) (2+)
1361.73999	127.6
1363.15894	10.3
1364.83093	7.9
1366.85986	22.2
1367.84180	14.5
1368.51880	9.7
1373.24500	46.3
1373.94128	3.5
1375.15637	5.4
1380.53772	2.7
1381.53101	4.7
1383.74609	9.1
1385.90161	5.8
1387.29236	23.7
1389.08215	10.2
1391.53906	17.2
1394.36877	16.0
1396.28186	3.7
1397.24866	10.4
1398.54736	8.6
1400.49695	32.9
1402.36511	6.1
1406.26270	10.3
1411.25793	21.3
1412.02917	4.0
1415.38916	7.7
1416.61707	3.4
1417.57458	12.5
1420.16248	23.6
1423.49487	12.4
1424.73059	34.4
1427.35510	4.5
1429.02698	3.4
1434.20020	4.5
1435.53821	10.1
1438.02039	10.1
1440.60571	205.7
1441.94641	73.7
1443.35339	22.4
1446.23584	6.7
1447.56897	48.1
1452.79187	5.4
1454.97351	2.4
1456.88184	19.4
1464.99304	13.9
1466.36438	4.3
1468.06262	28.2
1471.05762	8.4
1472.09570	28.9
1472.77075	2.2
1473.55139	16.6
1478.28882	14.7
1481.98010	3.9
1485.44470	3.2
1490.49097	6.4
1494.34705	10.8
1499.37683	11.0
1505.76184	2.8
1508.28601	6.7
1509.30627	15.5
1511.28711	17.5
1516.25964	68.5
1517.33484	68.9
1518.46289	47.2
1523.57922	5.4
1524.79700	20.3
1525.82129	9.2
1533.70642	7.8
1535.54602	5.5
1537.21082	12.7
1541.83435	17.3
1547.30212	9.0
1552.55994	18.0
1559.44226	7.1
1560.42480	14.1
1561.56042	4.5
1563.10120	4.0
1566.24561	1.7
1578.33606	8.6
1579.44653	5.4
1584.07080	15.3
1586.31335	16.7
1589.78748	7.1
1597.21399	3.9
1600.59277	43.6
1601.53796	70.6
1602.63000	11.7
1603.71643	6.2
1609.14502	3.2
1613.71826	22.1
1614.57776	5.2
1617.54309	32.2
1618.20886	32.9
1622.30249	8.4
1624.40735	7.1
1634.49841	15.9
1635.31531	8.6
1636.47986	6.0
1637.79163	10.1
1639.42346	11.0
1640.06189	7.1
1643.70764	6.9
1650.50610	4.0
1652.27966	12.9
1653.64575	5.8
1658.14673	13.3
1661.96655	23.2
1669.51038	14.1
1673.62659	12.0
1674.33850	3.4
1678.78723	5.8
1687.49890	23.0
1688.50208	57.8
1689.55188	32.2
1690.50122	13.9
1694.91931	3.2
1697.77759	8.4
1700.35962	9.1
1702.64441	5.7
1704.39465	5.4
1715.74866	2.4
1723.98267	4.1
1724.65405	3.9
1741.52625	18.2
1753.86108	11.9
1763.57239	40.9
1764.44275	6.0
1765.69751	6.4
1776.02649	8.4
1783.44946	7.5
1787.44421	85.1
1788.25562	46.5
1788.95435	16.2
1789.70483	4.3
1795.38257	6.8
1796.04517	22.5
1809.10242	5.1
1852.97546	13.0
1860.88501	14.2
1864.03601	9.0
1864.81213	6.1
1869.55701	2.6
1870.79504	12.8
1874.19641	5.1
1882.23511	5.9
1888.60559	4.3
1894.38977	12.4
1900.66125	50.6
1901.33826	34.0
1902.04749	16.3
1903.43872	3.2
1918.95532	17.4
1935.87463	29.5
1956.06018	5.0
1972.75012	8.2
1981.09485	11.0
1994.83020	15.3
