# Supplementary material for: Phosphoproteomic Analysis of Platelets Activated by Pro-Thrombotic Oxidized Phospholipids and Thrombin
Source: PLoS One. 2014 Jan 6;9(1):e84488. doi: 10.1371/journal.pone.0084488 (PMC3882224; doi:10.1371/journal.pone.0084488)
Supplement: Annotated Spectra S2 — (ZIP) [file pone.0084488.s005.zip › EGILNDDIYCPPETAVLLASYAVQSK_-7_2_129780.txt]

m/z	i	matches
284.19574	9.3
314.21619	5.4
314.92603	6.0
320.35272	2.8
324.18381	21.0
326.42743	20.0
331.15942	10.3
333.14175	5.4
337.26300	8.1
341.35596	9.3
342.94019	12.2
344.26474	50.5
345.17590	138.4	y (3) (1+)-NH3, b (9) (3+)
346.41101	10.4
351.22412	4.3
355.21561	6.4
360.23270	18.5
362.19330	278.3	y (3) (1+)
363.22937	41.1
372.23578	8.4
373.66760	4.0
375.92850	9.7
383.95782	9.0
389.22375	18.5
392.63501	9.0
393.28500	16.2
395.97629	4.8
403.04309	19.3
406.04044	8.9
407.40027	16.1
408.16614	14.6
413.10114	8.7
413.98248	9.6
416.16824	7.0
421.60101	6.0
424.22144	5.7
426.73627	12.4
431.36084	4.8
433.43176	5.2
435.26129	6.0
437.32837	14.8
439.52069	10.8
443.64056	30.9
444.57727	5.4
447.36609	13.7
451.21936	4.3
453.16211	7.8
454.24579	10.3
456.58685	22.7
457.68951	11.4
459.50269	18.7
461.28296	806.0	y (4) (1+)
462.39630	96.7
463.17499	7.2
471.38983	25.6
474.54187	20.9
477.18518	6.3
478.39642	9.1
479.28906	4.8
480.70856	3.4
485.25006	11.5
488.47937	17.0
491.01044	12.1
491.97766	7.8
493.24347	3.1
494.06824	10.8
496.34955	32.2
498.28070	3.4
500.15533	16.8
500.85803	21.7
502.26563	22.7
505.17133	18.4
506.07843	5.2
506.76398	5.7
508.02875	14.0
509.58771	8.8
514.36609	46.9
515.27411	52.6
518.45978	23.3
520.32617	11.5
522.01068	4.9
524.23230	32.0
525.39050	3.4
527.39697	10.7
528.41223	16.5
531.15302	7.5
532.36377	371.8	y (10) (2+)-NH3, y (5) (1+)
533.26917	77.9
538.12158	3.4
541.48560	9.3
544.01611	15.0
548.39008	4.3
556.00165	5.8
561.06763	19.6
562.50031	3.4
565.13116	9.0
567.46295	23.8
569.39148	6.9
571.06067	16.2
572.16760	7.9
573.20398	15.5
575.18518	13.5
576.24274	15.8
580.55609	6.6
582.50256	9.1
584.38849	21.0
586.20239	13.1
588.12366	9.0
590.19519	30.8
592.28998	3.4
595.22974	79.4
596.09601	15.8
597.26105	12.7
601.15033	20.1
602.03003	5.4
603.39600	7.2
604.41644	30.2
606.41492	3.1
607.63312	16.1
610.26367	9.7
612.97931	46.2
617.20856	3.3
619.48975	46.4
620.34814	17.0
621.17700	10.0
622.12042	25.0
625.44952	18.3
626.39166	21.3
627.16205	7.6
631.01910	11.0
633.75800	22.7
638.09473	19.2
639.47211	18.9
640.86627	24.9
642.27191	29.4
643.30011	37.3
645.32367	13.6
647.56622	8.4
649.18860	18.3
650.10480	21.5
651.49481	7.9
656.46350	17.9
657.67706	20.5
662.02948	3.4
663.93317	11.7
666.40979	25.5
669.29456	17.1
670.36493	25.7
671.36853	6.0
671.98383	32.6
673.11823	4.0
674.29962	7.2
675.62463	14.3
676.70105	13.4
677.46100	37.3
678.27277	64.9
679.28986	5.1
681.19519	4.0
684.04309	16.5
685.12354	3.9
688.58246	16.7
691.59100	20.5
693.47968	8.7
695.30829	432.1	y (6) (1+), b (19) (3+)
696.28308	204.2
697.23749	32.8
700.24121	32.8
704.77203	32.5
706.49994	6.0
707.24603	19.1
708.31348	61.4
709.49237	18.0
710.96844	29.3
712.10931	23.1
714.15936	15.9
715.43097	12.2
717.55450	50.4
721.19452	11.0
722.23718	7.6
724.13940	49.3
725.24036	42.4
726.92908	12.0
728.04028	43.8
729.23926	29.2
730.69281	34.5
731.97040	6.6
732.96600	10.1
735.17035	9.4
737.37384	32.4
738.08746	3.1
739.03912	26.6
740.62885	40.9
742.35419	15.2
746.54108	8.6
747.34564	21.4
748.25562	5.7
749.77222	24.7
751.56061	9.6
752.93036	37.5
754.30975	29.1
755.19305	74.2
756.78961	42.0
757.41608	9.9
758.48859	32.5
760.21967	32.8
764.48297	138.9	y (7) (1+)-H2O
765.48248	66.2
766.20294	26.0
767.55231	102.6
770.07166	90.2
771.23914	13.4
772.09235	22.2
773.18256	26.2
774.09497	40.1
776.41693	42.7
779.26154	9.6
780.58679	31.8
782.40704	632.5	y (7) (1+)
783.36432	220.8
784.37042	35.5
786.73083	50.4
787.80609	42.8
791.04803	55.6
792.37659	30.9
794.30640	24.0
795.83258	12.4
799.16687	46.2
800.77100	25.1
801.84637	6.9
802.46832	2.2
804.31757	11.9
805.27802	21.8
807.32794	39.2
808.52100	31.6
809.59509	42.1
810.22186	42.9
811.46899	22.4
812.30109	62.9
813.71246	24.1
814.91547	14.0
815.87762	22.3
817.55444	92.2
818.71350	31.2
819.93097	35.5
821.26501	171.4
821.91425	15.9
822.61353	28.3
823.75159	13.0
824.58765	16.8
825.31342	13.0
826.68719	20.1
828.64178	229.8	y (16) (2+)-NH3, y (16) (2+)-H2O
829.34723	31.0
830.16113	16.7
831.35687	63.7
833.56647	50.2
834.23059	5.8
835.43939	284.8	b (23) (3+), b (15) (2+)-H2O, y (8) (1+)-H2O
836.31982	254.8	b (15) (2+)-NH3, y (8) (1+)-NH3
837.29541	111.3
838.08160	355.0	y (16) (2+)
838.93158	9.4
840.38855	25.6
841.30731	41.0
842.40509	62.2
843.41217	15.9
845.09149	159.1	b (15) (2+)
845.99030	34.0
847.27509	35.7
848.31482	27.1
849.23407	39.8
850.29095	11.2
850.93842	67.7
852.11804	170.3	b (8) (1+)-H2O
853.25909	629.8	y (8) (1+), b (8) (1+)-NH3
854.36298	132.3
856.06256	9.9
857.19324	11.0
857.83112	9.4
858.54724	90.2
859.71564	54.6
860.76068	15.2
861.93536	55.1
862.98260	14.3
864.07635	10.9
864.78827	6.9
866.27014	119.8
867.75861	34.7
868.55139	14.1
869.58368	129.5
870.50983	100.7
871.32532	38.4
874.28314	65.5
875.39398	10.2
877.78705	90.0
879.20294	51.1
880.29840	69.5
881.12195	88.4
882.71912	11.7
883.86194	31.6
884.88422	14.6
885.63824	18.4
886.86938	41.6
887.75793	12.0
888.78619	175.1	y (24) (3+)-H2O, y (24) (3+)-NH3
889.83716	40.5
890.75671	13.8
891.45697	9.2
892.49567	181.8
894.02649	992.6	b (16) (2+), y (24) (3+)
894.80133	585.4
895.56519	148.8
896.26898	19.3
897.28876	114.0
898.30878	67.6
899.20966	195.6
899.99359	81.1
901.63971	101.1
903.36566	85.1
904.06244	27.2
905.11835	13.0
906.35895	211.2
907.20026	340.6	b (25) (3+), y (25) (3+)-NH3, y (25) (3+)-H2O
908.25366	190.0	y (17) (2+)-H2O, y (17) (2+)-NH3
908.92828	98.4
909.64026	28.4
910.53076	91.8
911.41730	52.8
912.43915	85.2
913.30450	86.9
914.26154	66.3
915.45587	17.4
917.32611	420.3	y (17) (2+)
918.49310	218.5
919.37622	118.4
920.15424	25.5
921.77753	55.1
923.24573	270.4
924.07233	102.1
925.00226	92.5
926.44684	181.7
927.09955	113.7
927.81024	346.8
928.62878	121.4
930.21594	128.8
931.55011	198.0
932.46136	236.6
933.71332	238.6
934.48907	67.0
935.23438	94.0
936.37396	140.6
937.30859	215.6
938.37604	338.8
939.44141	234.1
940.44379	94.0
941.69720	74.2
942.80170	74.5
944.37067	118.4
945.29108	3.3
946.47192	154.7
947.12579	96.8
947.90033	37.9
955.47577	8.4
956.69775	27.4
957.69440	26.2
959.45172	12.2
961.20697	4.3
963.40363	21.2
966.63531	51.2
967.32880	8.8
968.01263	15.1
970.64056	24.3
974.41064	8.5
976.22382	23.3
979.17560	40.3
980.15692	29.5
981.63226	29.0
982.27222	19.7
983.38281	86.6
984.56708	52.0
986.92377	72.9
988.26361	20.0
989.91357	197.8	y (18) (2+)-H2O
990.94415	233.5	y (18) (2+)-NH3
991.60010	10.3
992.44293	17.5
994.14874	24.0
994.81964	18.8
996.91180	80.6
998.78876	184.2	b (18) (2+)-NH3, b (18) (2+)-H2O, y (18) (2+)
999.57135	115.5
1000.73444	45.2
1002.74481	3.7
1005.64014	27.7
1007.32935	1150.3	b (18) (2+)
1008.18872	561.0
1009.01825	91.6
1009.65509	20.0
1011.04901	3.1
1012.26190	29.0
1014.70502	50.3
1016.15308	97.7
1016.90302	4.5
1019.15228	19.5
1020.79510	62.6
1021.60248	29.5
1023.97852	20.6
1024.93994	6.3
1027.37842	26.5
1028.26758	25.9
1029.23035	19.5
1029.84680	31.3
1031.11011	62.3
1032.26563	86.6
1033.33154	316.7	b (9) (1+), b (19) (2+)-H2O
1034.32825	229.0	b (19) (2+)-NH3
1035.34741	27.1
1037.94360	5.7
1039.68164	18.3
1040.32703	7.6
1041.13721	28.5
1042.99878	2092.8	b (19) (2+)
1043.93579	582.3
1044.84412	21.0
1047.02209	75.7
1049.81250	81.1
1051.14771	33.0
1052.48950	29.0
1053.45325	25.6
1054.30322	16.3
1055.41919	52.9
1056.40027	8.6
1061.22864	47.0
1062.08618	67.3
1063.21216	13.2
1064.18726	80.8
1064.97388	18.5
1066.76794	19.2
1068.34839	20.2
1069.27612	42.7
1072.49695	21.9
1074.69580	2.5
1077.42590	254.0	b (20) (2+)-NH3, b (20) (2+)-H2O
1078.43250	244.6
1079.28760	134.3	y (10) (1+)
1080.01843	60.5
1081.34875	94.4
1082.43823	5.7
1083.23914	8.8
1084.28064	14.4
1085.37305	5.7
1086.61938	693.6	b (20) (2+)
1087.45117	407.1
1088.52563	7.8
1090.52283	55.4
1091.93311	46.1
1092.54810	51.5
1094.95618	13.1
1096.23438	14.0
1097.01440	43.2
1099.17419	25.4
1100.48633	3.1
1101.60938	51.9
1103.34204	6.3
1104.68408	10.6
1108.15149	34.2
1110.30298	22.8
1111.56360	48.5
1112.76660	14.3
1113.76343	14.4
1114.51807	5.5
1115.76367	56.8
1117.55408	11.2
1118.51172	49.6
1120.54211	13.7
1121.41748	10.8
1122.29102	16.4
1122.98340	4.9
1124.17285	33.4
1126.51953	6.3
1129.51929	10.5
1130.32507	19.2
1131.36987	6.6
1132.32617	26.9
1134.49536	4.6
1136.84363	3.1
1138.33179	12.4
1143.87952	29.7
1144.96362	84.8
1145.76990	38.1
1146.45898	15.8
1148.58228	42.5
1149.97217	47.5
1152.81934	33.4
1153.97949	4.3
1157.12756	55.7
1158.92041	1872.2	b (21) (2+)-H2O, b (21) (2+)-NH3
1159.86206	630.2
1161.31641	112.9
1162.63745	51.8
1163.30078	38.3
1163.91553	50.3
1166.75781	21.1
1167.86108	93.5
1168.85156	29.2
1170.49072	63.2
1171.21484	28.8
1174.54382	15.8
1175.65015	122.6
1176.73364	115.7
1177.37866	17.6
1178.34851	42.7
1179.69006	41.5
1180.51404	41.3
1181.44153	39.9
1182.23999	92.4
1183.23071	27.0
1183.85181	33.8
1184.52661	3.9
1185.57397	62.6
1186.76477	17.0
1187.54028	36.3
1189.26563	35.7
1191.59106	14.9
1192.35474	27.1
1193.33362	966.9	b (10) (1+)
1194.45740	522.1	b (22) (2+)-H2O, b (22) (2+)-NH3
1195.26709	186.6
1196.02222	56.1
1197.40588	27.4
1199.36743	31.3
1200.17517	4.0
1202.05017	55.0
1203.58057	2372.4	b (22) (2+)
1204.34937	1272.2
1205.99438	103.4
1206.82605	12.1
1208.47339	28.6
1209.54297	12.5
1212.12927	71.9
1213.37341	55.1
1214.60425	117.5
1215.59045	16.7
1216.34595	36.5
1217.25110	76.7
1218.74182	28.7
1219.35608	8.0
1220.97607	41.3
1223.68713	44.3
1225.25574	13.8
1226.71191	16.6
1228.22583	37.5
1231.64185	6.4
1232.56787	21.2
1235.80017	19.9
1237.63696	28.2
1239.29883	29.7
1243.39575	23.8
1244.36035	4.8
1245.37061	28.0
1246.33337	16.3
1248.32104	4.4
1250.72522	19.5
1252.60669	734.4
1253.48462	2518.9	b (23) (2+)
1255.09180	20.8
1256.55945	13.0
1258.70227	14.6
1261.62036	21.8
1264.69885	11.1
1266.28564	3.7
1267.39331	5.5
1268.35388	23.4
1269.40479	31.3
1271.38818	10.8
1272.29199	19.6
1273.14453	18.0
1274.61023	51.0
1275.65247	32.9
1277.31580	10.1
1281.89233	7.0
1284.17358	19.0
1285.55505	11.4
1293.73621	39.3
1296.25330	74.6
1297.70081	11.3
1299.33313	36.9
1302.37427	18.5
1303.87415	20.6
1304.63330	24.1
1305.59631	8.1
1308.30115	27.6
1309.36389	21.7
1312.38965	106.3
1313.48169	87.9
1314.51135	23.9
1315.55798	32.6
1316.44275	9.3
1317.29761	74.3
1318.12854	44.2
1318.90027	26.6
1321.34949	8.7
1322.58997	36.4
1323.30286	4.9
1324.83875	37.2
1328.60071	23.5
1331.50623	13.2
1338.63489	44.6
1342.69373	14.6
1348.65320	15.3
1349.69055	19.1
1350.54333	26.1
1351.60730	44.5
1352.82153	21.6
1353.46545	15.0
1355.10120	10.8
1360.71606	443.5	y (25) (2+)-NH3, y (25) (2+)-H2O, b (25) (2+)
1361.72083	271.6
1362.81189	3.6
1365.55383	19.7
1369.31506	23.1
1371.63733	9.9
1372.25134	8.7
1373.37366	43.6
1375.47803	21.4
1376.36707	17.6
1377.37195	9.0
1381.14575	9.7
1383.53992	8.2
1387.20715	3.7
1390.34448	5.7
1393.35974	13.5
1396.96936	24.5
1398.28650	9.5
1399.74866	10.6
1404.51917	5.7
1405.35022	12.6
1416.86023	27.3
1418.72827	14.9
1424.66187	8.6
1429.60205	18.4
1431.46191	5.4
1438.22009	3.4
1440.73767	87.9
1441.69812	45.4
1442.75012	14.2
1443.45117	13.2
1453.62170	11.9
1458.41553	4.6
1459.76501	47.2
1463.22742	6.4
1465.78760	6.0
1466.46423	33.5
1467.35706	2.8
1472.53723	65.8
1473.37097	42.9
1474.12903	19.9
1478.53955	10.2
1482.34497	20.9
1487.93152	3.3
1488.78870	3.4
1495.55322	7.6
1499.81140	10.0
1510.40552	8.2
1512.43103	6.0
1516.19128	34.1
1517.64319	40.7
1518.39880	11.7
1521.15454	22.9
1529.64258	17.0
1531.97681	11.6
1535.77612	26.6
1537.02844	5.1
1540.55469	7.6
1541.39197	12.8
1556.21875	5.7
1558.03552	14.1
1567.55798	12.7
1568.54138	17.8
1574.32739	8.5
1575.80493	19.8
1583.52478	12.6
1584.66785	8.1
1588.50647	9.0
1590.50159	6.3
1595.29260	6.0
1597.99670	19.4
1598.97522	31.6
1600.59717	26.5
1601.22229	3.7
1602.51660	31.9
1604.73071	2.6
1617.30139	29.0
1618.38757	20.7
1619.48950	32.5
1622.03625	2.8
1629.32605	11.4
1631.99109	15.8
1637.68127	12.6
1640.23608	23.9
1642.28992	15.2
1653.57104	17.8
1656.44714	20.3
1662.05579	8.1
1671.38940	4.6
1673.40051	17.9
1675.17664	8.7
1688.03503	2.2
1690.00647	10.8
1697.77185	6.9
1698.51648	37.1
1700.48352	11.3
1706.90942	9.9
1719.44995	9.6
1750.56238	17.9
1763.93469	9.6
1764.82886	24.3
1767.04700	22.6
1784.87903	14.9
1787.73425	131.0	b (16) (1+)
1788.76184	17.9
1789.96362	28.7
1833.56262	8.9
1840.62476	26.7
1849.96204	2.5
1851.47449	6.0
1865.06372	53.9
1872.49573	16.3
1875.01086	9.0
1889.39380	37.0
1890.12000	6.5
1890.80396	27.8
1891.43347	4.9
1900.78406	41.5
1901.77454	34.6
1936.64172	16.0
1966.04529	7.2
1976.90271	3.6
1995.65405	3.1
