# Supplementary material for: Phosphoproteomic Analysis of Platelets Activated by Pro-Thrombotic Oxidized Phospholipids and Thrombin
Source: PLoS One. 2014 Jan 6;9(1):e84488. doi: 10.1371/journal.pone.0084488 (PMC3882224; doi:10.1371/journal.pone.0084488)
Supplement: Annotated Spectra S2 — (ZIP) [file pone.0084488.s005.zip › EGILNDDIYCPPETAVLLASYAVQSK_-8_2_142407.txt]

m/z	i	matches
277.29242	9.5
303.14899	16.1
307.30600	34.0
308.47726	51.8
310.45200	33.8
315.54651	20.7
320.05237	26.7
321.95724	20.6
326.28671	59.8
342.17484	14.7
343.97153	63.3
345.29315	139.1
346.24915	33.7
359.85468	5.5
362.20279	292.7	y (3) (1+)
363.34238	110.6
375.43430	14.6
384.76556	32.2
391.28833	27.1
392.15955	15.9
395.87146	6.7
407.31604	8.8
409.02863	6.4
413.97668	43.4
417.25446	19.2
418.31860	16.0
420.31461	53.5
421.31824	13.0
426.49786	80.4
427.28522	54.3
438.09308	16.2
443.41010	101.5
444.39276	32.0
445.15485	29.1
448.31342	11.4
453.04425	13.7
455.12598	30.2
461.25775	765.4	y (4) (1+)
462.41882	146.7
463.44586	89.4
465.28369	7.3
466.25061	11.7
473.15692	6.0
474.20685	15.1
476.08502	7.4
476.90619	10.2
480.35394	30.4
482.49866	4.1
483.91254	31.4
486.32623	20.6
488.33722	15.6
492.19940	73.2
494.40094	17.4
498.69623	38.7
506.52222	37.2
508.22180	19.8
509.00598	15.2
514.28510	11.5
515.46228	34.7
516.23364	23.5
525.40063	10.1
526.25049	22.0
527.31604	45.8
527.97784	5.0
531.80438	88.6
532.44110	416.0	y (10) (2+)-NH3, y (5) (1+)
533.29614	65.6
534.39447	17.8
537.35419	47.9
540.33636	8.7
543.21838	17.8
544.75317	41.2
547.49463	51.2
548.25421	12.9
550.08453	9.2
552.07776	11.2
553.23242	14.8
559.54803	16.1
564.28613	27.6
565.93420	16.4
567.19653	51.4
568.10889	8.6
570.22443	20.1
571.48920	53.7
574.05676	18.9
575.16742	3.6
581.81873	12.8
583.31219	12.4
588.26935	19.6
591.51752	8.7
592.14655	4.2
594.48285	26.5
595.38293	189.4
596.24213	32.1
601.39630	20.2
606.03448	10.9
612.61646	19.3
613.36298	77.9
615.99622	27.1
618.22406	9.6
619.21161	38.9
620.19202	30.8
621.16553	30.7
624.06177	58.6
627.95764	12.7
629.65570	13.0
630.58716	8.7
633.56213	15.2
637.51660	9.2
642.30389	27.0
643.00507	18.0
645.03583	34.7
649.06427	10.1
658.49713	6.0
664.21259	30.9
665.74359	9.6
667.65338	13.5
669.15009	7.9
673.58356	22.9
675.00244	11.6
676.48590	9.3
677.41956	133.1
678.40027	62.6
681.79938	12.0
686.42047	53.1
688.11603	26.2
689.51892	32.1
690.52258	75.9
691.46991	45.0
693.00653	26.7
695.32080	549.4	y (6) (1+), b (19) (3+)
696.48724	246.4
697.31024	73.6
708.46820	209.2
709.29132	171.2
714.23346	13.9
715.56775	7.4
716.66180	8.3
717.33594	44.6
719.37457	33.1
723.05554	31.2
725.30200	11.5
727.24652	11.6
729.75568	20.4
730.51721	50.6
732.61633	26.6
735.49536	30.8
739.53406	52.3
740.23969	40.8
744.28113	80.4
747.66852	55.5
748.35358	8.3
750.97888	7.3
753.33868	70.2
754.51001	12.9
755.35809	92.1
756.27869	25.1
757.25885	129.0
758.37103	56.1
758.98596	41.7
760.26160	110.4
764.11261	90.8
765.39801	143.1
767.34747	45.8
769.16199	6.0
773.15277	37.3
780.11792	15.5
781.21863	63.8
782.38019	530.4	y (7) (1+)
783.19012	259.6
784.36292	103.8
786.55646	46.0
787.82410	61.5
788.59039	18.9
789.38000	30.6
790.35205	102.9
791.04614	7.3
792.29315	56.0
792.98151	54.8
795.03955	4.1
796.56287	14.6
798.66010	18.1
799.30743	28.7
800.88281	45.4
801.51862	3.1
802.70233	22.5
804.32611	27.1
805.38739	36.3
806.42969	38.2
807.23053	15.9
808.40448	10.2
809.66266	83.5
810.30353	146.9
812.94647	17.9
814.42975	25.7
816.20258	13.2
816.92236	10.1
818.86621	6.0
820.16656	151.9
821.51886	328.6
822.35358	5.0
823.56744	26.6
824.19635	36.7
825.41229	30.4
826.80841	50.2
828.27893	169.7
829.30005	106.9
830.29437	40.0
831.20325	35.5
834.27435	53.2
835.70178	410.6	b (23) (3+), y (8) (1+)-H2O
836.55658	426.6	y (8) (1+)-NH3, b (15) (2+)-NH3, b (15) (2+)-H2O
837.67767	681.5	y (16) (2+)
838.65485	303.8
842.59961	30.8
843.42505	43.5
844.49005	35.0
845.25519	232.1	b (15) (2+)
846.18549	56.2
848.85101	34.1
850.53217	43.2
851.49591	105.9
852.41571	110.8
853.40118	968.2	b (8) (1+)-NH3, y (8) (1+)
854.47333	295.3
855.28448	104.4
856.20825	439.4	y (23) (3+)
857.08429	118.2
858.56573	324.1
859.35785	180.0
860.31061	6.0
861.37140	79.1
862.70294	8.1
864.36371	4.1
867.34186	28.0
868.63751	16.9
869.79974	85.1
870.62384	194.1	b (8) (1+)
871.37323	187.0
872.46832	29.2
873.55768	9.7
876.95184	47.6
878.65887	57.6
879.68512	63.7
880.44232	40.4
883.48724	46.7
884.76691	152.6
885.92603	104.9
886.67590	21.1
887.32007	66.5
889.23792	5.4
890.43402	201.5
891.58417	96.8
892.69757	96.1
894.30707	982.4	b (16) (2+), y (24) (3+)
895.39801	573.1
896.67114	112.4
897.61456	44.9
898.69086	113.1
899.77991	301.4
900.87512	100.7
902.01782	26.2
903.31769	11.2
904.50824	113.8
906.23755	86.0
907.32208	57.3
908.31848	31.7
909.17194	216.7	y (17) (2+)-H2O, y (17) (2+)-NH3
910.12640	166.6
911.20630	22.2
912.37091	49.1
913.09772	69.8
914.18701	121.7
915.27478	38.3
917.35553	141.6
918.21808	468.6	y (17) (2+)
919.08423	69.5
920.74347	157.9
921.53430	18.3
922.59540	151.3
923.56305	265.0
924.40417	186.8
925.36981	148.7
926.25842	55.5
927.64227	266.7
928.36383	293.3
929.25726	19.1
929.87152	24.4
931.69196	56.5
932.41089	53.2
933.06549	260.7
934.07056	127.0
935.21405	54.5
937.26422	102.0
938.29547	590.6
939.27466	491.8
939.92828	12.7
941.06152	74.7
941.68280	55.2
943.00592	67.2
944.60016	100.9
946.97784	122.1
947.95648	58.8
950.30200	15.2
957.27362	40.3
958.03058	16.5
960.51959	26.2
961.14410	24.1
961.93512	7.4
962.72174	136.0
967.07764	21.8
968.39227	5.1
972.27002	21.6
973.32147	20.6
974.46613	40.8
979.55103	22.8
980.71899	83.1
982.99701	62.5
984.88477	33.7
990.08868	151.9
990.72412	123.3
991.67719	29.0
993.55035	38.9
995.40411	24.0
998.56732	140.9
999.33514	302.0	b (18) (2+)-NH3, y (18) (2+)
1000.13190	63.6
1001.03180	14.6
1003.61920	36.9
1007.09717	666.7
1007.71051	1197.3	b (18) (2+)
1008.49774	885.4
1009.43195	82.0
1010.77368	13.7
1011.56445	50.0
1014.75519	82.7
1015.44037	77.8
1016.17188	94.8
1017.51959	126.2
1021.61005	25.7
1023.92328	9.2
1026.82520	74.0
1027.53699	41.4
1029.38086	27.0
1030.15210	93.6
1031.58777	8.3
1033.07935	404.9	b (9) (1+)
1034.31519	182.6	b (19) (2+)-H2O, b (19) (2+)-NH3
1035.22998	104.9
1038.62671	54.6
1040.26099	18.8
1041.33533	71.0
1042.72302	1465.8
1043.49695	1852.6	b (19) (2+)
1044.36353	458.3
1045.25146	12.3
1047.62585	20.1
1050.61377	5.0
1051.75708	12.9
1052.45740	8.3
1053.70508	30.2
1055.04907	110.0
1056.32288	12.7
1058.97913	23.5
1061.86316	51.2
1063.54187	18.3
1064.20947	60.9
1065.41553	41.2
1066.69019	12.3
1067.90100	54.7
1072.73901	18.4
1073.81445	43.1
1075.44849	38.2
1077.60120	198.8	b (20) (2+)-H2O, b (20) (2+)-NH3
1078.44434	163.0
1079.50903	223.9	y (10) (1+)
1080.53784	173.2
1081.45972	48.0
1084.97729	74.6
1086.69812	1445.3	b (20) (2+)
1087.59241	466.7
1088.53418	80.0
1090.56506	24.3
1091.86133	75.1
1092.72900	51.2
1096.28503	17.4
1097.49243	28.3
1098.53162	31.3
1102.52319	89.3
1104.60193	33.6
1105.69604	23.5
1106.63428	86.4
1108.24255	28.5
1109.02344	57.9
1110.70923	44.9
1111.59033	25.7
1113.51294	85.7
1115.69141	38.7
1116.67493	42.9
1118.56982	21.2
1121.55054	19.2
1123.07996	20.5
1123.78003	23.9
1124.40088	95.3
1125.06140	35.1
1126.62622	17.1
1127.77197	137.1
1130.04175	28.5
1131.76123	76.1
1132.88623	16.6
1133.80933	26.0
1135.37183	16.4
1137.66199	40.8
1139.04468	23.4
1140.56274	15.4
1142.70374	11.0
1144.31543	71.6
1146.18652	51.0
1147.66382	17.6
1149.02686	45.0
1149.66565	41.7
1150.43103	51.5
1154.81628	27.4
1156.90686	10.4
1157.66284	20.1
1158.56165	216.8
1159.16187	1583.5	b (21) (2+)-H2O, b (21) (2+)-NH3
1159.88208	727.6	y (11) (1+)-H2O
1160.58630	321.3
1161.59790	62.7
1163.23828	36.5
1163.89832	52.6
1165.02173	18.3
1167.03076	14.6
1168.01086	199.3	b (21) (2+)
1169.01636	65.7
1171.70361	49.0
1172.58130	29.2
1173.19312	20.5
1174.53723	73.0
1175.57947	120.5
1176.70789	208.1	b (10) (1+)-NH3
1177.90308	111.5
1179.36353	76.4
1180.38843	70.0
1181.14502	48.5
1182.23682	34.8
1183.37988	11.5
1184.43042	32.7
1187.68762	30.8
1188.99963	28.9
1191.91040	14.7
1193.20764	1194.2
1194.18115	1244.7	b (10) (1+), b (22) (2+)-H2O
1195.23450	383.1	b (22) (2+)-NH3
1196.26331	109.5
1196.89185	59.3
1198.13989	40.6
1202.19812	40.2
1203.71521	3531.3	b (22) (2+)
1204.60791	1449.8
1205.34375	159.4
1206.06494	6.5
1213.49780	131.5
1214.45605	45.7
1217.63379	12.4
1218.68848	11.8
1224.09265	38.6
1225.17676	64.4
1227.84692	35.5
1228.59204	11.8
1230.11096	88.2
1231.52295	21.8
1238.34521	44.3
1239.38892	10.3
1240.03369	35.5
1244.08118	55.4
1245.06738	31.1
1245.67993	16.1
1246.28540	74.2
1248.29175	39.1
1252.09338	44.5
1253.12842	2689.5	b (23) (2+)
1253.99231	1658.1
1255.09082	132.0
1255.91760	55.9
1257.36096	48.5
1259.06653	9.7
1260.50000	40.6
1262.38208	95.2
1263.16772	13.8
1264.11255	18.7
1270.47998	18.4
1274.96692	57.9
1279.15027	41.3
1281.40710	76.6
1282.06824	28.8
1283.48413	83.9
1284.35144	104.2
1288.33301	31.2
1290.58362	40.1
1292.92151	34.2
1297.75061	31.7
1299.05505	18.7
1301.72253	55.9
1303.12073	44.5
1304.42395	23.0
1305.38782	42.3
1308.40503	62.5
1309.22095	10.1
1310.09436	18.3
1311.36279	16.0
1312.50330	96.9
1313.33557	73.7
1314.62341	63.6
1315.36975	23.6
1316.56311	46.1
1317.76379	179.6	b (24) (2+)
1318.57153	84.2
1321.50989	29.4
1324.78137	10.0
1328.35938	16.5
1329.13025	56.0
1331.98254	35.3
1332.75354	78.9
1342.94678	16.0
1346.22498	47.7
1347.73157	69.9
1351.92371	144.5
1353.01001	5.5
1358.69702	18.8
1360.38379	76.5
1360.99548	437.2	y (25) (2+)-NH3, b (25) (2+)
1361.66248	341.7
1362.29724	96.7
1363.40222	28.5
1364.63794	11.9
1365.61865	34.7
1366.97375	19.4
1368.49475	12.5
1373.54968	36.0
1374.68530	49.3
1375.29773	126.0
1379.60547	8.6
1380.51587	4.6
1388.74548	5.0
1389.61194	9.7
1397.42834	10.9
1405.51001	14.1
1413.68738	68.3
1426.72095	14.6
1428.18396	10.5
1440.49231	206.4
1441.49133	282.6
1442.68079	45.1
1447.39709	5.5
1448.59119	34.1
1454.39282	36.0
1455.12158	38.9
1462.15735	12.9
1469.14392	4.6
1472.39026	7.4
1473.45911	24.8
1474.10535	4.9
1488.54529	21.5
1491.12561	63.0
1497.25732	15.5
1502.71814	16.9
1503.70947	8.7
1510.52966	6.4
1512.31787	62.6
1513.63049	20.1
1515.19470	5.5
1516.62109	88.5
1517.40906	66.4
1518.50464	33.0
1522.65723	71.4
1527.88635	56.6
1529.91614	43.7
1533.39050	8.1
1535.30676	15.7
1536.19409	11.4
1537.22803	48.7
1538.81970	34.7
1541.38953	7.9
1545.62109	11.5
1547.24304	14.1
1556.16724	25.3
1558.34424	32.2
1559.36951	24.9
1569.87085	18.9
1573.94861	29.2
1589.69543	22.1
1597.69177	8.6
1599.25537	8.6
1601.29358	60.7
1602.33008	41.4
1603.10461	69.8
1603.95349	28.5
1617.63647	10.9
1618.30884	71.6
1633.37170	28.0
1635.79077	4.6
1637.43481	26.7
1642.11060	21.1
1652.18970	30.0
1655.57397	12.0
1656.55237	30.9
1657.36682	29.8
1659.59558	31.0
1660.31873	34.6
1663.00134	17.8
1672.32092	20.7
1673.08533	8.8
1674.60779	13.3
1688.63110	34.6
1689.52673	55.7
1690.24524	31.9
1691.79944	7.3
1720.39221	18.0
1736.35266	14.7
1752.64832	46.4
1763.63782	34.8
1764.88342	45.3
1787.49695	39.5
1788.57629	56.8
1789.42737	40.5
1790.93872	7.2
1832.08167	7.3
1849.48120	14.8
1874.96301	28.4
1901.00500	25.3
1901.85046	44.1
1902.46167	28.2
1904.14832	46.0
1951.07898	36.0
1997.94897	33.2
