# Supplementary material for: Phosphoproteomic Analysis of Platelets Activated by Pro-Thrombotic Oxidized Phospholipids and Thrombin
Source: PLoS One. 2014 Jan 6;9(1):e84488. doi: 10.1371/journal.pone.0084488 (PMC3882224; doi:10.1371/journal.pone.0084488)
Supplement: Annotated Spectra S2 — (ZIP) [file pone.0084488.s005.zip › EGILNDDIYCPPETAVLLASYAVQSK_-9_2_131990.txt]

m/z	i	matches
280.49045	35.5
281.18478	29.7
290.61612	50.5
295.61859	37.7
297.12854	65.5
298.30710	59.0
300.48044	87.9
301.11426	9.7
302.18454	49.8
303.17780	49.8
303.94180	50.4
306.25449	7.7
309.13916	25.4
315.57440	12.3
316.25891	81.5
324.12387	157.5
326.30695	267.8
327.32974	207.2
328.21237	50.8
329.58356	13.5
337.04733	28.8
344.23361	517.8
345.37268	963.7	b (9) (3+), y (3) (1+)-NH3
346.37045	169.3
352.79810	28.3
362.21231	2370.6	y (3) (1+)
363.23169	190.0
364.40692	99.4
366.68494	34.5
369.02509	34.3
374.51260	16.9
382.88873	98.3
386.58154	225.8
392.99524	29.8
394.67297	13.5
396.41614	39.1
399.13794	42.5
402.29681	14.5
403.08987	69.8
404.67725	22.9
407.14581	36.3
408.31927	87.9
413.26752	161.8
414.04593	58.5
420.99225	47.0
422.39679	27.3
424.76910	60.3
425.65930	143.8
426.39618	253.5
427.38116	24.0
428.21790	44.5
430.50830	37.0
431.20502	12.2
433.86700	91.0
443.24042	311.3
444.29938	456.0
445.18042	8.3
446.38977	99.0
453.32404	16.9
454.89648	88.2
456.07263	11.1
458.32654	109.4
461.23535	4201.4	y (4) (1+)
462.37152	1388.2
463.35309	230.3
468.52332	73.4
470.16809	106.5
471.24042	51.3
472.41730	50.8
473.83246	36.8
478.41638	169.3
479.26794	38.2
480.21387	34.3
481.44690	27.7
484.27246	75.0
484.97034	33.1
492.37805	41.1
493.28259	35.4
496.63690	11.0
497.25739	137.8
498.16565	20.4
503.30798	20.4
506.22363	145.0
509.24335	42.6
509.89221	28.4
514.33112	402.6
515.50250	184.0
516.20679	50.8
517.59314	22.8
523.29858	78.1
526.12927	43.3
527.37500	8.8
531.26971	16.9
532.29456	3552.1	y (5) (1+), y (10) (2+)-NH3
533.40106	557.0
534.39392	149.6
536.06445	31.8
543.14539	40.1
547.45544	157.0
548.88104	53.5
550.09650	139.9
552.52307	200.8
553.41772	30.9
554.37158	38.7
558.67328	38.2
564.77423	100.2
567.17987	106.0
568.06787	103.8
569.83966	137.5
570.82819	19.3
575.54187	70.1
577.54993	16.7
582.80267	20.9
586.26605	11.1
590.39496	32.0
595.31165	488.9
596.25574	186.8
598.31061	34.5
602.25867	77.0
610.29126	48.0
610.99518	49.6
613.05701	42.9
618.41925	39.5
619.12183	22.5
621.05487	166.5
622.32837	39.0
625.17328	176.1
626.48627	12.3
627.21979	66.7
629.63208	97.8
631.57172	45.8
636.61786	26.0
638.39856	53.3
639.15588	13.4
641.26807	73.0
642.24719	40.4
643.27948	166.7
644.81085	56.3
645.56537	66.3
647.87109	80.1
650.06696	106.5
656.32288	25.0
660.44012	25.0
666.28290	20.3
667.22357	115.9
667.83569	156.2
669.01807	177.2
674.52979	14.6
677.46655	541.6
678.35730	268.1
679.11676	144.8
682.36951	49.1
683.74707	74.3
684.92529	71.8
688.27301	131.4
689.56067	12.3
690.51447	146.1
691.34003	108.0
695.32214	3589.9	y (6) (1+), b (19) (3+)
696.36121	1735.1
697.38605	388.8
698.47858	27.7
699.47455	44.7
704.37299	60.7
705.24530	104.6
708.34637	1177.9
709.32281	198.2
710.43005	142.7
711.15204	76.4
712.26471	21.6
714.43170	75.0
715.03510	108.7
715.80560	61.2
717.65924	58.8
718.41571	234.6
722.26544	129.6
723.33154	74.5
726.67285	20.6
728.14020	20.4
734.01508	212.0
734.91437	35.8
737.52625	49.3
738.98407	132.1
740.04840	246.3
741.19843	128.0
742.20313	88.2
745.29456	64.3
746.19208	43.6
747.39557	108.6
749.09283	22.7
750.42438	85.2
751.63434	12.2
755.44507	356.3
756.35773	28.3
757.17072	138.2
759.08905	133.9
759.77509	235.6
764.04071	431.3
765.22919	124.6
766.29480	162.7
768.52185	26.2
772.04907	50.3
773.33978	49.9
782.38623	3356.3	y (7) (1+)
783.38873	2576.1
784.37836	782.9
785.48810	164.3
786.86810	102.2
789.01050	137.8
793.58142	12.3
794.53973	30.6
795.67053	63.9
799.34149	20.5
800.45160	51.5
801.50372	136.9
803.35345	40.1
804.86566	63.7
807.44843	128.6
809.82477	375.8
810.73126	133.3
812.25452	54.1
813.06158	45.8
814.64337	255.9
817.47144	69.4
818.38898	86.7
820.21552	18.0
821.12573	436.4
821.98895	550.8
823.02325	98.4
823.67535	124.3
824.40887	47.9
826.27374	16.9
827.46619	30.8
828.74677	1297.2	y (16) (2+)-H2O, y (16) (2+)-NH3
829.56079	565.1
830.42950	108.0
831.38171	25.0
833.36853	64.4
835.60303	1889.8	y (8) (1+)-H2O
836.44464	2870.8	b (15) (2+)-H2O, b (23) (3+), b (15) (2+)-NH3, y (8) (1+)-NH3
837.70697	3470.8	y (16) (2+)
838.50519	858.3
839.37921	38.8
842.31061	70.4
843.69598	151.4
844.85217	1554.4	b (15) (2+)
845.81720	321.3
846.48883	229.6
847.34033	89.6
850.77240	464.1
852.16779	772.3
853.35779	3855.9	y (8) (1+), b (8) (1+)-NH3
854.35345	1738.3
855.31476	835.4
856.00647	101.2
856.62610	191.0
858.21082	518.4
859.23248	396.0
860.39630	90.3
861.56494	63.1
863.08942	35.8
864.89532	55.1
867.34674	343.6
868.35431	496.9
870.05548	1495.4	b (8) (1+)
871.19623	356.7
872.42096	130.1
874.34332	161.7
875.87897	325.2
877.38336	25.0
880.08496	76.8
880.76160	67.1
881.98187	124.7
883.06842	143.1
884.63361	20.2
886.25677	372.9
887.27826	130.1
888.13574	130.7
890.23370	188.2
891.63879	261.3
892.50043	738.1
893.66858	1317.5
894.65375	6664.8	y (24) (3+), b (16) (2+)
895.61743	1761.4
896.51324	137.5
898.65906	124.0
899.34735	83.6
900.12781	154.9
901.94818	44.6
905.26569	307.9
906.45782	126.6
908.30585	817.6
909.11914	786.5
910.12354	262.0
910.82233	265.0
911.99396	72.6
912.75323	72.1
913.50793	30.2
914.53888	90.5
916.21130	119.8
917.88892	1433.3	y (17) (2+)
918.75775	566.9
919.62793	397.5
920.88721	116.2
921.77692	125.5
922.49677	134.1
924.44086	152.3
925.19928	277.6
927.21735	172.6
927.95355	496.5
928.82776	464.5
929.73285	211.0
930.94843	257.4
932.18176	31.0
933.28143	478.7
934.17816	215.2
934.99689	19.6
937.05878	56.6
938.60229	689.3
939.66382	369.9
940.30475	128.3
941.42365	178.5
942.58789	340.5
943.85675	275.9
944.45721	409.0
945.11157	257.5
947.14508	89.0
948.45978	239.0
956.74689	33.4
957.93799	99.5
961.37714	235.2
962.52417	99.9
963.92889	76.8
965.94751	104.2
966.61597	204.4
967.39374	42.1
968.52661	212.2
969.49103	22.9
971.47583	117.1
973.48438	58.3
975.88678	100.2
979.58978	181.8
980.51105	75.7
981.45776	232.4
983.49896	264.1
985.05243	188.4
986.75922	129.4
987.47137	27.3
989.03497	60.9
990.14349	844.8
991.01349	1296.2	y (18) (2+)-NH3
992.56854	46.0
997.22809	103.5
998.06152	201.7
999.09821	1222.5	b (18) (2+)-H2O, y (18) (2+), b (18) (2+)-NH3
1000.05762	544.2
1000.96149	172.9
1003.30542	39.0
1005.22101	172.9
1007.54297	8630.3	b (18) (2+)
1008.39917	5229.3
1009.38800	700.3
1010.20923	19.6
1011.36420	80.8
1012.22467	28.5
1013.98541	263.3
1015.31342	533.0
1016.19049	938.6	b (9) (1+)-H2O, b (9) (1+)-NH3
1017.26569	259.1
1018.21436	132.7
1019.16754	52.4
1020.85040	66.8
1022.49152	25.2
1023.34369	41.8
1024.02295	57.4
1028.96497	26.1
1030.41541	15.8
1031.45410	151.9
1032.33643	165.4
1033.17700	2141.7	b (9) (1+)
1034.15161	1779.7	b (19) (2+)-H2O, b (19) (2+)-NH3
1035.30212	683.7
1036.09314	225.7
1037.59131	33.3
1042.61499	3681.2
1043.50330	13187.5	b (19) (2+)
1044.55566	2947.4
1045.40210	110.6
1046.30737	115.7
1047.15137	119.9
1047.82605	62.3
1049.58228	129.4
1050.27490	128.2
1052.34106	113.4
1053.30969	274.3
1054.30811	196.6
1055.20874	33.7
1055.89294	16.8
1059.25977	171.3
1061.34570	78.7
1062.42969	64.9
1063.61560	249.3
1064.27051	273.6
1065.39990	56.7
1066.46045	71.1
1067.60950	140.3
1069.19531	116.6
1070.22375	54.0
1072.99048	288.8
1074.43359	89.2
1077.46777	2602.8	b (20) (2+)-H2O, b (20) (2+)-NH3
1078.21509	1088.7
1078.82068	823.6
1079.64673	833.8
1080.55725	487.8
1081.49585	575.7
1082.45776	108.1
1084.23132	77.3
1085.33252	188.3
1086.64270	6542.8	b (20) (2+)
1087.49634	4988.1
1088.40466	623.7
1089.37756	22.4
1092.58276	23.0
1094.06909	70.8
1095.13794	50.8
1103.18042	116.9
1104.51538	190.7
1105.64160	14.6
1106.48132	30.8
1108.78418	69.0
1109.70105	149.9
1110.61755	15.8
1111.44678	74.7
1112.87378	19.2
1113.53369	317.2
1114.52319	99.2
1116.57080	156.3
1117.29614	199.9
1118.22974	129.2
1121.36694	48.1
1122.83167	15.8
1124.10107	285.1
1125.35352	135.1
1126.29712	43.4
1127.44287	82.7
1129.35400	109.9
1131.76563	71.4
1133.53882	34.2
1135.71680	86.2
1136.98950	79.2
1137.83142	87.6
1139.10229	279.2
1139.74609	202.7
1142.46997	159.9
1144.21924	134.4
1145.08716	155.0
1146.17334	53.5
1146.82410	129.3
1147.45129	14.6
1148.59680	270.3
1150.45239	218.2
1152.67004	157.1
1157.15381	41.4
1159.04053	8193.4	b (21) (2+)-H2O
1159.91418	9411.7	y (11) (1+)-H2O, b (21) (2+)-NH3
1160.76563	2002.2
1162.00439	571.7
1163.11951	33.0
1167.50854	151.4
1168.49683	1210.8	b (21) (2+)
1169.27441	174.6
1169.93652	163.4
1171.25806	99.2
1175.20654	219.8
1176.26001	1067.1	b (10) (1+)-NH3, b (10) (1+)-H2O
1177.48999	632.9
1178.33899	499.7
1179.48730	269.3
1180.41785	214.6
1181.51282	45.1
1183.88318	52.7
1184.88074	30.7
1190.02808	173.4
1191.01196	26.2
1191.70508	62.7
1193.18384	6094.1	b (10) (1+)
1194.23999	5417.6	b (22) (2+)-H2O
1195.25269	2665.4	b (22) (2+)-NH3
1196.27710	900.6
1197.30383	372.3
1198.31982	56.0
1199.61304	13.4
1203.14587	4602.0
1203.75488	12330.6	b (22) (2+)
1204.55469	17265.8
1206.00671	166.6
1207.23291	340.4
1208.16345	44.0
1209.55786	72.4
1210.66052	147.9
1211.31970	68.7
1213.27808	996.3
1214.66333	144.4
1215.35999	406.2
1216.09570	116.5
1216.76660	98.3
1217.57983	22.9
1219.03040	214.3
1220.61890	66.5
1221.39209	70.5
1223.14893	15.8
1225.31909	95.6
1228.09229	199.2
1229.32861	208.4
1230.40649	104.9
1232.10547	195.8
1235.28625	123.7
1236.13245	107.1
1238.54663	15.7
1239.74060	208.5
1241.46875	47.0
1243.92090	172.6
1245.00916	341.6
1245.83911	57.1
1248.92896	79.3
1249.79712	48.0
1253.15015	14545.5	b (23) (2+)
1253.96777	11676.9
1254.83215	2136.2
1255.56677	185.7
1256.50415	49.9
1257.66357	119.5
1260.54285	184.4
1261.70044	101.6
1262.53333	12.2
1266.28101	86.1
1267.23926	15.9
1274.11084	42.2
1275.10339	78.7
1279.66235	51.2
1283.89307	90.0
1284.64392	185.0
1285.42444	247.0
1286.45435	12.3
1287.62854	192.0
1291.64587	36.6
1299.50500	32.2
1301.54651	103.6
1302.40076	65.1
1303.08459	11.0
1304.01917	53.9
1304.71399	58.4
1305.75989	12.3
1306.51990	215.8
1308.43286	210.5
1312.42615	192.5
1313.50684	440.6
1314.41028	330.2
1317.19409	1982.9	b (24) (2+)
1317.95166	1098.0
1319.25684	147.4
1320.01184	104.9
1323.50696	45.3
1324.71289	94.3
1326.46313	69.2
1329.48389	132.6
1331.72058	60.8
1333.82178	10.4
1339.10339	21.5
1340.54565	67.7
1344.31970	58.4
1345.94678	247.8
1347.73645	189.7
1349.49780	30.0
1351.34924	141.1
1352.26477	273.2
1352.91467	213.4
1354.07324	218.4
1354.88635	35.0
1356.32764	32.4
1360.80774	1996.8	b (25) (2+), y (25) (2+)-H2O, y (25) (2+)-NH3
1361.63733	3461.3
1362.59753	889.9
1364.11584	32.9
1366.44958	149.5
1368.89661	65.0
1370.09473	147.7
1371.64197	11.1
1374.29285	211.7
1375.38562	162.9
1376.40759	67.0
1377.11182	33.0
1377.86877	16.9
1380.22937	41.6
1381.49817	227.7
1382.24475	23.1
1390.30603	54.6
1392.21130	19.0
1398.48340	21.7
1404.65796	46.5
1410.64417	20.4
1420.20020	51.6
1428.20789	9.9
1430.66589	78.0
1440.38660	1390.9
1441.49097	1173.6
1442.43445	281.9
1443.55542	70.5
1445.71655	75.0
1456.33948	321.8
1458.08313	10.5
1461.51917	101.9
1466.47327	64.1
1472.20349	170.2
1473.28882	217.1
1475.37317	102.5
1490.57715	93.4
1491.36218	21.5
1504.52026	87.6
1508.69727	16.9
1511.49756	66.8
1512.21912	44.5
1514.31592	102.0
1516.44336	447.7
1517.30554	426.0
1518.37415	151.3
1519.01221	47.9
1519.68616	76.0
1522.41431	11.1
1524.97595	57.3
1528.60742	78.3
1529.63440	9.9
1530.66174	86.9
1536.49695	30.3
1537.34253	121.5
1538.00415	30.8
1538.61597	69.0
1540.72644	46.1
1541.52454	74.9
1559.52100	148.3
1560.57495	92.9
1561.43188	81.1
1562.38208	71.8
1576.98547	33.6
1578.80017	54.0
1586.26147	61.6
1588.77722	39.9
1599.49902	82.3
1600.68860	176.6
1601.50378	516.9
1602.71228	104.3
1604.53320	43.8
1608.71936	22.7
1617.14233	40.6
1618.14319	165.0
1619.61401	110.1
1625.49292	53.7
1626.43054	20.4
1631.64026	51.5
1633.62341	46.9
1635.37585	54.0
1636.45959	125.1
1654.65051	43.4
1655.93872	29.5
1658.28943	79.4
1671.81775	132.7
1672.84143	106.0
1673.56018	15.4
1685.00842	63.0
1687.86206	27.3
1688.46997	159.3
1689.64722	303.7
1690.37048	118.6
1691.67078	54.5
1692.30933	150.2
1695.72253	42.3
1697.60608	56.2
1721.36218	72.4
1726.87231	31.8
1748.49524	22.7
1759.76111	23.9
1762.01550	51.2
1762.91284	11.1
1764.13208	146.9
1765.32202	83.5
1771.51428	37.7
1772.24438	26.4
1787.16431	192.2
1788.38000	472.6
1789.54224	529.1
1790.88831	11.1
1809.55237	49.2
1832.24963	39.4
1850.80005	11.1
1852.04309	49.2
1874.60120	16.9
1878.55603	32.9
1883.85413	49.2
1884.75574	28.5
1900.86450	334.3
1902.64880	215.6
1904.18030	144.6
1904.78052	55.9
1911.79419	69.1
1984.62170	40.0
1997.44653	67.9
