# Supplementary material for: Phosphoproteomic Analysis of Platelets Activated by Pro-Thrombotic Oxidized Phospholipids and Thrombin
Source: PLoS One. 2014 Jan 6;9(1):e84488. doi: 10.1371/journal.pone.0084488 (PMC3882224; doi:10.1371/journal.pone.0084488)
Supplement: Annotated Spectra S2 — (ZIP) [file pone.0084488.s005.zip › EGILNDDIYCPPETAVLLASYAVQSK_-10_2_131690.txt]

m/z	i	matches
272.04358	7.1
273.04919	14.8
290.55667	11.7
291.20410	13.5
297.54861	5.0
300.24689	14.8
305.21228	3.1
307.21878	24.7
307.86856	5.0
309.46594	3.3
310.18378	6.3
311.01901	17.0
315.22351	20.5
324.28168	4.1
325.41882	14.8
327.84073	10.0
328.45886	11.0
340.14862	6.6
341.41364	12.0
343.09442	22.5
344.32080	173.6
345.25879	75.8
346.37714	22.8
347.29382	19.7
351.30151	15.7
362.28699	385.6	y (3) (1+)
363.33118	48.8
366.74744	12.5
372.52002	20.9
374.28308	6.5
374.99707	30.7
378.45032	22.9
382.51300	9.3
384.27283	6.1
385.42902	12.5
393.38406	25.5
394.89197	8.2
400.21539	5.2
401.18143	19.8
403.35126	7.1
407.32547	7.7
408.12070	8.7
410.14624	11.6
411.49350	5.2
413.45221	3.3
415.21948	9.0
421.09003	5.0
422.35309	4.4
425.27820	28.0
426.07904	36.0
430.57294	15.2
434.21240	47.9
434.88654	4.8
439.14777	13.8
443.24176	58.9
444.17419	27.1
447.51764	10.6
454.49933	4.5
457.67682	5.8
459.38251	7.0
461.30853	580.4	y (4) (1+)
462.32318	159.5
463.31067	11.9
465.25787	5.1
467.41296	8.0
469.13898	6.0
475.37903	14.8
476.26605	16.3
477.00171	13.1
477.83575	24.4
479.32794	8.0
480.32727	20.0
483.06024	11.1
484.06799	44.3
488.00342	6.6
491.08093	2.8
492.52118	3.3
493.20563	3.1
495.61139	9.5
496.37305	35.5
497.96484	17.8
500.00873	10.7
507.42719	9.1
509.13367	19.4
509.74994	8.1
511.23645	17.2
513.48663	12.4
514.35236	30.9
517.07898	5.8
518.62891	5.7
521.37061	4.7
522.59070	8.8
527.12024	19.9
531.29474	10.4
532.34387	429.1	y (5) (1+), y (10) (2+)-NH3
533.29883	101.0
534.14935	4.1
537.08655	3.6
538.63245	2.6
540.35938	22.6
543.15674	8.8
545.35370	8.7
547.84662	12.6
549.04919	47.6
554.52142	17.0
555.38617	11.0
556.43866	13.8
560.29517	2.0
567.44977	27.9
568.34003	5.0
569.24976	18.6
570.40247	10.9
571.56311	6.7
572.63269	18.3
576.38098	8.8
581.44489	10.3
582.10724	10.6
583.06024	10.0
584.21436	22.4
585.27112	43.5
586.06525	2.8
588.82983	4.4
590.52142	6.3
593.28815	28.9
595.25061	144.6
596.40155	45.9
597.30035	16.5
598.10492	16.4
598.78101	7.9
599.41266	17.2
601.87506	29.0
603.25000	5.8
604.36969	19.5
605.45575	41.3
609.39301	6.0
611.86121	3.9
614.68793	50.5
617.04309	7.3
618.16333	4.2
620.17102	43.4
621.30054	26.9
623.26910	33.7
624.16339	3.1
626.47736	13.8
628.19464	12.4
629.27264	10.7
630.58105	12.8
631.48615	6.3
636.19696	13.0
638.35229	40.2
639.60114	16.6
640.98834	15.3
642.05341	10.4
643.93781	9.8
646.15509	8.5
649.84625	30.2
652.11493	6.0
653.03003	30.3
654.34680	25.1
656.56110	31.7
657.25415	11.6
659.40594	59.0
660.37164	19.9
662.30157	6.6
664.50806	10.4
665.58099	13.7
666.21326	5.5
667.27203	6.3
670.25879	9.4
672.31116	8.6
675.32245	10.7
677.01575	31.6
677.64417	23.9
681.24420	10.7
682.33344	6.9
684.65942	29.8
685.63849	6.5
690.21381	10.1
691.91211	25.5
693.48755	3.9
695.33582	485.3	y (6) (1+), b (19) (3+)
696.34320	186.1
697.32062	21.1
698.38361	6.4
699.66107	12.6
702.11908	54.1
703.87488	25.2
708.39606	155.3
709.40619	54.7
711.12915	4.4
712.46710	16.4
713.91229	18.6
716.29974	8.7
718.41766	17.0
719.45966	33.7
720.66302	8.5
721.26965	20.8
725.63599	46.1
728.48730	11.0
732.11401	19.4
733.17944	15.1
734.34222	16.9
735.57953	4.2
737.31921	5.0
738.22314	35.5
739.26752	87.8
740.74261	3.7
741.92688	22.5
743.40143	36.9
744.86115	8.4
746.56720	45.1
748.04504	91.5
751.46997	19.9
752.70428	4.4
753.92139	6.9
755.26691	38.0
756.32562	33.5
756.97125	28.8
758.35999	68.1
760.00018	9.1
761.05243	10.3
761.82983	10.8
764.30499	162.0
765.31030	77.6
766.33966	53.9
768.46637	14.7
769.22888	2.8
771.48242	8.2
774.05261	19.0
775.63702	13.6
776.35687	29.2
777.28119	14.1
780.42084	35.9
781.26398	60.5
782.36224	817.0	y (7) (1+)
783.35553	163.0
784.52350	27.5
785.49817	50.6
786.49603	26.4
787.62970	15.4
788.47052	15.6
790.06464	15.3
791.18188	69.6
792.61688	21.9
795.50970	9.3
797.21741	6.2
798.94312	69.1
800.10492	22.9
801.12286	43.4
802.16522	40.5
803.26227	2.5
804.39490	24.8
805.66333	18.9
807.62775	25.1
809.77356	136.8
810.40051	31.9
814.60077	78.6
816.39075	12.6
817.38580	25.7
818.33594	6.3
819.49176	44.2
821.19214	95.2
822.16626	83.0
823.46820	11.4
824.36890	19.0
825.36932	3.9
826.25946	3.3
828.63354	74.9
829.49066	46.8
831.62775	5.7
832.77972	5.7
835.12561	170.6
835.99298	501.2	b (15) (2+)-H2O, y (8) (1+)-H2O, b (23) (3+), b (15) (2+)-NH3, y (8) (1+)-NH3
837.06500	81.0
837.66809	512.5	y (16) (2+)
838.40387	100.1
839.29633	37.3
840.61786	18.1
841.95184	46.2
843.16168	31.8
843.89258	38.1
844.98993	181.7	b (15) (2+)
845.94061	98.4
847.60077	17.7
848.39655	23.7
849.54669	55.5
850.50824	46.9
851.46991	70.1
852.25922	154.6
853.36676	666.7	y (8) (1+), b (8) (1+)-NH3
854.47424	190.1
855.42242	55.7
856.87335	11.7
857.65558	62.2
858.35297	71.3
859.04169	22.4
860.71808	39.8
861.88257	23.6
863.06049	52.2
864.71942	6.5
865.88727	103.3
868.37463	44.6
869.22284	113.2
870.36932	164.7
871.34283	71.1
872.53162	10.0
874.11475	37.2
875.32758	65.4
876.08698	42.6
876.98529	69.9
877.83777	18.6
878.44727	6.3
879.32251	5.3
880.09613	20.7
880.97675	71.9
883.67993	62.0
885.19562	16.4
885.81134	49.0
886.69305	88.8
887.35144	27.2
889.47260	205.2
890.18188	62.2
891.29865	37.6
892.51154	138.3
893.91760	260.0
894.68500	764.7	y (24) (3+), b (16) (2+)
895.43268	248.7
896.13861	57.6
897.51697	119.0
898.71246	162.9
899.62628	207.6
900.57825	77.3
901.69769	52.0
902.58453	85.8
903.97925	54.4
904.84662	24.1
906.38739	351.5
907.45050	484.1	y (25) (3+)-NH3, b (25) (3+), y (25) (3+)-H2O
908.70422	275.8	y (17) (2+)-H2O, y (17) (2+)-NH3
909.58246	23.4
910.84113	117.0
911.74310	82.4
912.86859	93.2
913.78375	16.2
914.58179	46.9
915.47333	35.1
917.02509	399.2	y (17) (2+)
917.81708	155.1
918.48218	128.3
919.20172	97.9
920.23358	45.6
921.47784	134.8
922.34644	239.3
923.14984	375.6
924.28046	109.1
925.53668	181.7
926.51538	253.7
927.47754	161.4
928.46588	110.8
929.36664	196.4
930.66132	194.2
931.70782	548.4
932.75519	88.6
933.90552	153.4
934.77295	64.4
935.39258	46.9
936.59283	43.0
937.25848	197.2
937.96759	239.1
938.88287	183.7
940.11572	246.4
941.16998	155.2
942.36823	162.6
943.92963	98.4
945.24298	69.9
946.00604	9.0
947.16852	77.7
948.33563	18.8
956.01019	2.8
957.38165	22.2
958.84424	23.2
960.50848	9.8
961.47510	22.6
962.75732	6.6
964.79108	5.5
965.95386	25.2
967.36426	84.4
968.84930	28.5
970.24854	6.1
971.30542	10.3
971.91095	25.7
973.07080	4.7
974.02277	13.8
975.12677	16.1
978.27563	9.9
979.22308	46.8
980.44092	38.8
981.44220	32.8
982.50952	7.9
983.95728	7.3
985.56708	12.6
986.48633	19.4
987.44629	26.1
988.18652	3.6
989.66815	145.8
990.29572	44.9
990.90894	59.5
991.53271	68.6
992.52826	4.4
994.45728	9.7
995.50067	15.4
996.78418	42.0
997.52802	9.2
998.20190	51.9
999.10791	218.0	b (18) (2+)-H2O, b (18) (2+)-NH3, y (18) (2+)
999.84894	11.0
1000.46753	10.6
1002.15253	42.6
1003.30402	7.5
1007.48590	1752.9	b (18) (2+)
1008.36328	476.4
1009.30182	41.9
1011.40460	83.7
1013.25244	64.1
1015.05389	113.1
1016.01740	44.5
1017.09613	70.6
1020.85132	8.3
1021.88251	7.1
1023.12018	14.1
1024.06616	42.1
1025.33179	71.9
1027.64783	24.5
1030.17334	5.2
1031.67993	23.5
1033.19958	399.6	b (9) (1+)
1034.07666	294.4	b (19) (2+)-NH3, b (19) (2+)-H2O
1035.05151	28.2
1036.15955	5.8
1037.04248	6.3
1041.32776	27.7
1042.66675	810.6
1043.28821	1281.0	b (19) (2+)
1043.99133	893.2
1045.24573	33.3
1046.56152	16.0
1047.49329	63.8
1048.38086	12.6
1049.29077	12.2
1052.19995	52.1
1053.06238	43.2
1054.15515	43.6
1055.24048	40.3
1056.32617	19.3
1058.00806	55.9
1058.90540	13.2
1060.00488	29.4
1060.72253	28.3
1062.07874	57.1
1062.78491	29.9
1063.55237	47.2
1064.39099	14.7
1065.07251	27.2
1066.07861	15.7
1069.06567	59.2
1069.79321	112.3
1071.17078	8.0
1072.30933	74.7
1073.16907	11.8
1074.39111	8.7
1075.93958	26.3
1076.99976	111.3
1077.78711	445.7	b (20) (2+)-H2O, b (20) (2+)-NH3
1078.53491	92.8
1079.59155	135.1
1080.61682	19.1
1081.26990	34.0
1084.12854	47.0
1085.09497	43.1
1086.21313	689.3
1087.08704	819.7	b (20) (2+)
1087.94604	16.8
1089.95251	42.6
1091.06238	43.7
1092.19434	21.3
1093.19922	32.3
1093.82178	4.5
1095.06274	10.8
1095.69946	50.5
1096.33044	30.8
1097.54102	25.6
1099.17993	38.1
1100.21289	42.6
1102.83130	14.3
1103.93140	129.7
1105.10815	50.4
1105.77490	2.5
1106.47168	26.5
1107.62964	23.7
1110.03174	47.1
1112.11877	54.9
1113.17261	73.3
1113.92249	4.0
1114.63525	11.1
1116.17310	63.6
1117.24304	55.0
1118.51636	11.6
1120.22559	48.9
1121.75122	12.3
1122.90698	28.1
1124.02551	13.8
1125.50635	15.8
1126.73645	57.6
1128.02759	14.6
1129.22888	58.4
1129.86780	21.7
1131.12012	38.6
1133.74341	111.8
1134.49658	35.3
1135.11230	23.2
1135.75256	20.6
1137.01880	64.2
1138.03564	59.0
1139.62622	5.8
1141.87756	41.6
1144.57751	120.1
1145.37817	3.9
1147.42358	9.1
1148.87817	128.5
1149.93176	39.4
1150.96570	29.0
1153.37024	5.0
1157.29590	30.4
1158.94434	2002.3	b (21) (2+)-H2O, b (21) (2+)-NH3
1159.81177	633.6
1160.48071	60.6
1161.65039	75.4
1162.45581	52.9
1163.13440	21.4
1165.01111	36.5
1166.09229	85.7
1167.69678	123.9
1168.55029	109.5
1172.32935	16.3
1173.91919	24.7
1175.22717	53.3
1176.28784	120.3
1177.38770	69.3
1178.01294	30.5
1178.63123	29.3
1179.82617	31.3
1180.85498	46.9
1181.87659	12.1
1182.79199	17.5
1183.52771	45.8
1186.09229	53.5
1187.58264	66.8
1188.20874	19.8
1188.95605	42.1
1189.84082	41.8
1191.68115	39.3
1193.18970	1049.1	b (10) (1+)
1194.22363	438.0	b (22) (2+)-H2O
1195.33521	213.5	b (22) (2+)-NH3
1196.20349	8.9
1197.99487	30.2
1199.61279	43.0
1203.54089	3487.2	b (22) (2+)
1204.38599	1339.5
1205.44946	42.8
1207.49915	25.1
1208.12061	4.3
1210.26672	21.9
1211.46375	45.8
1213.20801	190.8
1214.21606	64.8
1215.45166	72.4
1216.73474	43.3
1218.27979	34.0
1221.51880	65.9
1224.62683	38.8
1225.43420	24.3
1226.37720	18.6
1228.12927	19.6
1229.19385	8.4
1230.60645	21.0
1231.21460	71.1
1232.56726	2.6
1233.25574	31.4
1236.31958	101.5
1237.70581	37.5
1240.40088	4.5
1242.28162	7.6
1243.82605	16.0
1244.77869	153.2
1245.53723	10.8
1246.22546	21.6
1247.48181	4.0
1249.53699	55.4
1250.61011	32.9
1253.06018	2701.8	b (23) (2+)
1253.86304	1484.5
1255.01599	32.2
1256.84851	63.9
1257.99023	52.5
1259.38757	38.1
1260.78418	45.0
1262.29565	65.3
1263.05322	8.2
1264.51184	45.8
1265.28162	9.8
1266.44946	10.0
1267.40674	23.6
1268.55396	7.1
1269.56812	31.6
1272.36426	25.6
1273.33325	44.8
1275.78528	6.8
1281.46497	11.0
1282.17407	32.6
1283.57227	11.6
1284.59143	31.9
1285.49695	21.4
1286.38184	17.9
1288.16748	42.5
1290.06213	2.8
1291.20679	37.5
1294.45935	25.1
1295.72961	4.4
1296.62268	13.5
1298.67749	6.3
1300.35498	36.8
1302.18018	21.8
1303.49146	8.8
1305.32385	17.3
1307.95911	69.2
1308.74097	30.6
1309.95972	35.9
1312.33655	101.1
1313.40051	72.5
1314.43933	32.9
1316.87244	158.9
1317.92664	163.6
1320.53650	2.8
1321.79089	43.3
1323.86047	19.4
1325.71106	13.2
1328.26514	8.4
1329.68542	38.7
1330.53638	6.8
1332.71375	19.4
1338.72595	17.4
1340.03015	25.6
1342.80457	28.4
1344.23181	11.1
1345.80151	49.2
1348.31921	16.8
1349.59705	48.0
1350.39050	8.3
1351.31567	40.1
1352.30933	19.7
1352.93579	25.4
1353.61609	7.1
1356.01599	23.8
1357.12646	24.5
1359.33948	15.0
1360.63623	520.8	y (25) (2+)-NH3, b (25) (2+), y (25) (2+)-H2O
1361.44812	322.0
1362.23694	116.8
1362.93018	3.2
1363.66382	28.8
1367.55054	16.2
1369.71460	18.3
1372.47974	61.3
1373.30432	12.7
1374.02112	19.8
1376.28491	4.4
1377.47717	9.1
1387.55713	18.6
1388.53894	24.1
1391.66418	13.5
1399.74414	10.5
1401.84509	5.2
1408.54309	8.2
1410.56238	28.9
1411.63660	33.3
1415.24878	5.2
1416.51868	7.6
1417.44934	20.8
1418.06555	5.0
1420.50208	6.6
1424.98291	27.0
1425.71802	13.3
1427.75085	13.4
1428.83386	17.5
1431.32190	38.3
1434.43469	7.9
1435.58325	17.7
1438.81213	4.5
1440.37854	209.6
1441.57007	132.7
1442.85144	23.2
1444.23584	7.3
1447.39221	9.5
1448.39795	4.2
1453.23816	3.6
1455.36401	7.9
1459.58167	9.6
1470.32434	3.6
1472.43433	15.9
1473.86829	42.9
1480.23450	5.6
1481.92725	20.0
1484.35840	28.1
1489.28333	19.5
1491.58521	28.3
1492.63123	13.5
1494.61340	11.7
1497.94958	9.5
1501.93250	2.3
1504.30212	21.2
1507.62842	14.0
1509.13147	18.3
1511.51038	5.0
1512.56506	31.8
1513.44861	9.0
1515.72119	12.0
1517.33826	46.0
1518.20471	11.6
1520.20129	16.2
1522.15430	5.4
1524.80273	18.9
1529.44861	28.7
1533.42383	14.1
1536.93835	24.8
1538.47949	4.8
1540.62927	13.2
1544.70325	19.7
1547.61475	3.6
1548.30383	10.6
1550.71045	7.7
1558.07422	5.5
1561.56360	8.6
1578.51843	12.2
1585.29260	26.3
1590.52209	9.5
1600.31799	59.4
1601.62231	82.7
1602.41223	18.7
1604.62415	15.2
1606.55933	30.8
1608.56262	4.2
1618.12231	9.0
1619.59058	83.2
1623.45837	11.7
1630.22571	3.7
1639.22290	5.2
1644.23706	3.9
1649.89294	12.4
1651.24744	18.0
1654.88599	37.6
1657.80933	11.1
1659.48560	3.9
1672.94666	7.4
1673.65564	24.5
1674.77014	45.4
1675.65588	11.9
1685.84290	19.0
1687.32361	5.6
1688.43921	19.2
1690.12415	5.3
1691.03821	19.4
1692.83716	17.5
1693.79089	2.3
1699.71899	10.8
1703.37378	15.9
1705.25867	13.9
1727.75073	10.4
1760.35864	10.0
1762.69165	8.7
1764.12964	12.2
1765.13416	29.1
1770.52405	3.8
1787.09216	65.9
1787.99646	80.5
1788.82935	41.9
1789.60278	7.3
1790.83472	35.8
1814.03967	3.6
1816.94299	9.5
1829.57336	3.9
1876.36938	7.3
1881.47034	11.9
1883.34753	6.5
1891.10706	25.1
1892.80396	9.8
1900.91724	44.6
1901.78113	18.6
1967.78821	5.2
1979.81750	10.3
1997.08923	11.1
1999.22766	11.6
