# Supplementary material for: Phosphoproteomic Analysis of Platelets Activated by Pro-Thrombotic Oxidized Phospholipids and Thrombin
Source: PLoS One. 2014 Jan 6;9(1):e84488. doi: 10.1371/journal.pone.0084488 (PMC3882224; doi:10.1371/journal.pone.0084488)
Supplement: Annotated Spectra S2 — (ZIP) [file pone.0084488.s005.zip › EGILNDDIYCPPETAVLLASYAVQSK_-11_2_130712.txt]

m/z	i	matches
271.10120	4.5
272.28445	5.3
273.32513	2.3
280.17236	1.8
283.07642	2.9
285.15677	2.5
299.80493	13.9
310.21027	4.1
319.27567	9.6
320.36334	10.2
324.29694	15.5
326.39203	39.5
327.48782	11.9
332.35809	4.4
337.55957	2.7
338.16602	14.0
344.16901	120.5
345.18829	125.6
346.62085	6.6
349.36356	4.0
352.21484	3.9
357.46915	5.6
360.40613	15.6
362.22934	464.5	y (3) (1+)
363.22742	56.8
363.82953	1.8
366.01553	6.2
372.34497	16.2
381.30817	6.7
385.00464	4.9
386.49344	8.2
387.20959	20.9
389.43823	15.3
390.46255	5.1
393.19812	19.0
394.76770	2.3
395.38110	4.7
396.47412	4.0
401.29401	8.8
403.26923	6.5
403.98572	12.5
407.56732	10.9
408.58807	12.4
413.22150	8.2
414.34549	10.3
420.95074	19.3
421.69427	10.8
422.30231	6.6
424.40295	23.3
425.49231	18.6
426.33441	43.8
427.14496	3.8
438.18555	3.2
439.29474	4.0
443.29175	68.6
444.29138	45.7
450.39600	14.3
452.31677	9.4
456.35986	23.3
459.13745	5.6
461.32806	712.2	y (4) (1+)
462.26038	87.4
463.25806	15.1
468.12073	20.9
470.63007	22.4
471.30945	3.2
475.30048	7.4
478.30157	46.3
479.09741	1.7
482.48035	3.2
484.31421	7.5
485.19330	7.4
486.26575	5.4
487.37457	11.3
489.02991	5.5
490.61505	6.0
492.17474	30.2
492.96063	11.6
495.44885	2.3
496.27155	34.8
498.44531	6.4
501.18280	25.3
501.97009	10.9
504.30249	20.5
507.71051	3.9
512.67487	2.5
514.39246	34.0
515.35626	15.2
516.34796	17.0
519.68011	5.6
521.46844	28.6
524.33722	7.6
525.21857	12.2
527.43622	19.5
528.43890	27.4
532.32092	281.5	y (5) (1+), y (10) (2+)-NH3
533.39856	83.7
534.50952	42.9
538.39807	8.3
542.24408	3.6
544.40253	3.6
547.37317	3.6
549.30548	53.8
551.50842	23.2
552.39001	10.2
553.32819	41.7
556.15216	11.3
559.27930	2.7
560.40125	3.7
561.62610	2.4
567.32935	5.2
568.39215	8.4
569.28265	6.6
574.28516	7.1
575.11566	7.8
576.12140	14.2
577.42584	13.2
581.10767	24.6
584.52936	10.9
585.20227	25.7
586.69128	16.5
589.22375	18.7
590.38818	24.3
592.19025	2.5
594.46655	23.8
595.33533	80.5
596.27655	21.7
597.36810	3.2
598.25946	7.6
600.12103	6.0
600.97235	2.5
602.21094	3.8
603.45758	23.9
604.19849	12.4
604.89752	5.2
606.01245	9.4
609.53894	6.6
614.77118	6.7
617.20502	7.8
619.27051	70.5
620.07361	6.9
621.20612	3.3
622.35907	14.2
623.18384	8.6
624.39545	25.7
627.34637	18.8
628.23669	3.7
629.12659	17.6
635.36346	3.6
637.37909	5.8
638.18964	10.6
643.53998	41.4
644.15039	14.0
645.40125	4.7
647.41290	13.1
651.44910	3.8
655.07330	5.4
656.39044	8.4
657.46259	6.4
658.95905	27.8
659.60846	1.8
661.29828	10.2
665.37195	18.2
666.39423	48.8
667.14099	11.7
674.13635	10.1
677.42358	61.7
678.16095	17.1
679.94202	5.5
683.17242	10.8
684.59631	40.1
685.31439	3.8
686.45685	13.5
687.17596	7.4
689.28534	16.9
690.26666	4.9
691.35736	16.9
692.88916	17.0
695.26880	551.3	b (19) (3+), y (6) (1+)
696.30322	215.2
697.31171	60.4
700.14600	4.1
701.47540	13.3
702.77313	19.0
707.20032	15.4
708.26276	175.8
709.35150	47.6
710.44678	17.8
711.69757	44.7
713.83099	48.8
716.26288	36.5
717.11816	2.9
718.79828	15.6
719.56989	26.9
724.99548	13.4
726.34589	25.8
727.64008	9.2
729.24115	3.2
731.36188	19.5
732.76782	57.2
733.51276	20.5
734.46710	9.0
735.25214	5.2
737.39331	19.5
739.15210	53.0
740.05316	18.5
742.86725	13.5
744.45233	7.8
745.75836	29.5
747.30060	36.2
749.60114	5.8
751.55829	18.5
753.33411	29.9
754.19684	2.9
755.62225	65.3
756.97357	130.7
757.65997	41.4
758.90759	42.8
759.77832	24.5
760.50250	8.0
761.71594	32.9
763.33258	27.8
764.32275	42.4
765.43951	79.3
766.44617	3.5
767.25946	9.4
768.14288	26.8
769.19531	12.8
770.50476	45.5
774.33038	12.2
775.93604	47.3
777.33038	3.4
778.84381	3.6
779.56439	10.4
781.00610	17.7
782.33838	490.8	y (7) (1+)
783.34467	379.5
784.39325	71.6
785.51105	43.5
787.17523	58.1
790.91193	43.3
792.60577	31.5
793.38184	2.0
795.50275	33.1
796.63751	26.7
800.19452	30.0
800.84027	25.0
801.81799	11.7
802.77533	39.5
804.00250	48.9
805.34875	10.2
807.23438	36.6
808.45258	31.9
809.44208	87.8
810.27417	40.5
812.74823	34.9
814.73126	54.4
815.46478	9.5
818.24115	41.5
820.98065	87.4
822.03497	153.4
823.07385	22.6
823.70703	36.2
824.33075	10.1
826.24402	63.5
827.20294	22.6
828.75055	246.2	y (16) (2+)-H2O, y (16) (2+)-NH3
829.97382	90.8
831.07416	13.4
832.14362	5.0
833.34039	7.1
834.26691	23.9
835.97632	505.0	y (8) (1+)-H2O, b (15) (2+)-H2O, b (15) (2+)-NH3, y (8) (1+)-NH3, b (23) (3+)
836.84906	158.4
837.46478	166.5
838.18549	270.8	y (16) (2+)
838.88208	77.8
839.86298	39.7
840.69183	27.6
841.54266	25.2
842.44635	96.4
843.63782	24.0
844.81464	177.1	b (15) (2+)
845.51263	128.1
846.28033	67.8
847.39612	73.4
848.01593	8.1
848.64484	8.6
849.45740	28.6
850.68677	44.8
852.20575	121.5
853.34796	696.4	y (8) (1+), b (8) (1+)-NH3
854.49506	253.7
855.26080	13.0
856.36560	29.5
857.86346	41.4
859.10046	51.7
861.43805	95.2
862.19208	127.7
863.71771	22.1
865.22333	26.6
866.43890	38.0
867.35492	135.8
868.34564	92.6
870.14581	227.1	b (8) (1+)
871.12299	97.3
871.91876	58.6
872.54730	64.8
873.51776	29.8
874.71863	24.8
875.70013	13.5
876.36823	2.7
877.11078	58.2
879.08600	19.9
880.57037	47.3
881.60565	42.8
882.69318	43.0
884.09552	60.0
885.10144	54.5
885.77417	55.5
886.48810	22.1
887.47656	39.6
888.52319	44.6
889.67883	90.8
891.11176	56.3
892.61859	208.6
894.41260	951.8	y (24) (3+), b (16) (2+)
895.15936	285.7
896.29913	76.4
897.36731	146.7
898.25360	81.1
899.08942	126.5
899.95044	46.4
900.91058	38.8
902.06732	76.8
903.64209	69.5
904.60779	82.3
905.76282	16.0
906.56354	446.2	y (25) (3+)-H2O
907.67816	250.2	b (25) (3+), y (25) (3+)-NH3, y (17) (2+)-H2O
908.61554	247.9	y (17) (2+)-NH3
909.43317	10.5
910.04181	47.4
911.00879	82.9
912.49603	63.6
913.82806	252.7	y (25) (3+)
914.70197	31.4
915.35980	22.2
915.96265	58.2
917.33356	228.2	y (17) (2+)
918.14325	193.0
918.92010	49.8
919.85938	2.3
921.19293	126.1
922.46857	136.3
923.80688	397.6
924.59784	159.3
925.31689	175.7
926.01862	169.7
927.21014	168.0
928.13177	228.6
929.12598	75.8
930.31024	37.3
931.45782	561.1
932.56531	313.6
933.45697	8.8
934.21820	40.0
935.10480	96.2
936.18854	53.4
937.41217	160.5
938.67719	302.2
939.37695	205.1
940.14185	192.7
941.55884	99.2
942.76703	144.4
943.67096	96.5
944.88568	93.0
945.53735	32.9
946.33301	44.7
947.38525	102.8
948.11652	102.2
949.08221	22.7
954.93726	9.5
955.69891	11.6
958.61890	4.1
961.83594	68.7
963.62061	7.3
964.28668	14.4
965.09497	21.0
966.62061	27.7
967.27008	20.3
968.12372	7.6
969.46680	37.9
971.39227	56.1
972.35718	3.2
973.01831	4.0
974.77399	29.3
977.31915	10.2
977.96918	42.6
979.41632	43.9
980.12616	27.5
981.35553	72.5
982.21478	17.0
984.09528	27.4
985.61566	4.9
986.37592	15.6
987.07422	2.6
987.90845	8.5
989.94061	272.9	y (18) (2+)-NH3, y (18) (2+)-H2O
991.11505	72.6
992.78906	80.6
993.39191	40.2
996.75153	2.9
998.12567	69.9
998.91266	97.6
999.87286	83.3
1000.69879	18.0
1001.47015	18.3
1002.21906	5.6
1004.66132	66.5
1006.81598	57.9
1007.57758	1337.0	b (18) (2+)
1008.37158	748.6
1009.43353	52.8
1010.57306	12.9
1015.47681	209.3	b (9) (1+)-H2O
1016.39081	60.6
1017.39648	100.0
1018.55109	17.7
1020.79950	12.8
1021.50372	11.9
1023.00757	5.6
1024.06616	41.4
1025.34204	60.9
1026.58337	71.3
1027.94775	16.8
1030.45227	6.0
1031.80762	21.9
1033.14209	315.8	b (9) (1+)
1034.32947	165.0
1035.21814	54.3
1035.84790	15.4
1036.54041	16.4
1039.05981	10.9
1040.20288	8.5
1041.39038	10.1
1042.78979	1254.6	b (19) (2+)
1043.42981	1018.3
1044.09595	611.4
1045.06006	24.5
1046.60669	85.5
1048.63464	34.6
1050.32898	74.5
1050.93372	4.2
1051.80811	80.9
1052.65222	87.7
1056.03784	74.5
1058.36938	12.1
1060.93994	29.5
1061.68262	3.8
1062.51147	38.1
1063.95166	100.9
1064.98340	5.0
1065.63940	6.1
1067.24048	11.7
1068.16846	31.3
1069.71851	46.4
1070.99072	22.3
1073.28772	40.3
1077.37952	296.5	b (20) (2+)-NH3, b (20) (2+)-H2O
1078.23389	258.8
1078.94275	82.7
1079.55908	159.9
1080.62769	47.4
1081.29614	8.1
1082.83777	74.1
1084.37537	31.2
1086.46460	1138.5	b (20) (2+)
1087.42664	582.8
1088.32227	43.6
1089.79639	11.9
1090.41187	8.8
1091.52026	33.4
1092.31665	6.8
1093.66479	27.8
1095.10596	22.4
1096.41858	28.7
1097.47998	11.3
1098.36157	20.9
1099.80640	2.1
1103.05908	55.9
1103.94910	37.5
1105.31836	81.8
1106.03638	12.2
1106.67407	6.3
1107.83777	44.6
1108.78711	8.3
1110.77881	19.8
1112.38220	21.6
1113.55066	11.3
1114.37878	26.2
1115.44043	22.5
1116.87891	92.9
1118.23157	45.1
1119.01038	1.8
1120.61182	67.4
1121.50598	43.4
1122.59827	40.7
1123.61255	19.8
1124.71521	45.4
1125.45728	83.7
1128.56226	69.3
1129.98840	58.1
1131.28418	3.4
1132.53833	57.4
1133.52100	35.6
1134.86987	26.5
1136.03052	26.5
1139.45776	56.1
1140.46692	44.3
1141.51270	2.7
1142.48071	14.8
1144.83142	21.3
1145.90503	54.4
1146.58228	21.6
1147.48914	12.3
1148.16943	13.9
1149.62280	71.5
1151.06348	46.1
1151.97180	5.7
1154.23584	20.0
1158.60352	857.2	b (21) (2+)-H2O
1159.25317	834.2	b (21) (2+)-NH3
1159.90039	780.9	y (11) (1+)-H2O
1161.25110	52.8
1162.41260	59.9
1163.57446	14.5
1166.00208	25.7
1167.63428	64.4
1168.47656	115.5
1169.59460	5.8
1170.27075	14.7
1171.33765	48.1
1172.46790	12.1
1174.56079	68.5
1175.37769	100.0
1176.16492	177.1	b (10) (1+)-H2O, b (10) (1+)-NH3
1177.40601	67.4
1178.40247	64.7
1179.56128	49.5
1181.19263	9.1
1182.03125	37.3
1183.88892	25.3
1185.38660	29.6
1186.02246	34.7
1187.01526	13.5
1189.46838	6.1
1190.55310	24.4
1193.22974	941.9	b (10) (1+)
1194.21252	677.4	b (22) (2+)-H2O
1195.26782	272.2	b (22) (2+)-NH3
1196.19958	44.9
1197.37695	22.3
1198.06714	14.6
1199.94934	28.5
1203.05127	433.6
1203.69702	3303.3	b (22) (2+)
1204.50049	1261.7
1205.50439	44.6
1206.53442	47.4
1207.63599	17.2
1209.79272	7.8
1210.68286	6.7
1211.34839	17.0
1213.35840	211.2
1214.56299	78.4
1215.50647	58.5
1216.80090	23.0
1217.67651	3.4
1218.62207	27.1
1219.36047	43.8
1220.00903	27.8
1220.82373	13.3
1221.73145	20.2
1222.46851	7.6
1224.40112	34.4
1227.18005	43.2
1227.97986	33.3
1228.66614	17.4
1229.34021	6.5
1231.55994	7.4
1232.93237	21.1
1233.68896	55.7
1235.04590	27.8
1236.37256	23.9
1237.06055	21.0
1239.47400	26.5
1240.49829	6.5
1243.97717	145.1
1245.59290	81.3
1246.27222	5.5
1247.08801	16.1
1249.85156	6.2
1251.52246	50.4
1253.07910	2775.2	b (23) (2+)
1253.99390	1534.6
1254.89893	111.2
1255.97681	22.7
1256.76563	15.2
1258.46021	38.2
1259.58228	15.6
1260.62244	24.6
1262.47009	15.3
1264.28125	58.5
1266.24585	27.0
1266.89673	5.2
1269.29565	16.4
1270.97339	5.8
1275.36743	14.5
1278.37878	2.3
1280.70276	8.9
1281.93860	14.0
1284.45679	49.4
1285.46472	31.4
1286.37634	11.5
1289.17346	14.6
1290.86316	12.8
1291.63892	15.4
1295.15930	25.8
1296.27380	25.7
1298.53699	17.2
1299.57532	30.2
1302.40466	14.6
1305.59937	23.5
1306.34021	17.3
1306.97058	10.0
1308.29626	11.5
1309.50476	9.1
1311.29395	23.0
1312.67065	75.0
1313.51917	72.8
1314.45300	6.7
1316.83606	97.7
1317.74744	342.1	b (24) (2+)
1318.66028	15.6
1319.29712	28.5
1322.31873	4.5
1325.23975	13.8
1326.26172	13.5
1328.30579	6.8
1329.29138	10.8
1330.39685	32.4
1331.51514	2.9
1332.39734	14.6
1333.71960	9.8
1334.49963	6.5
1335.50867	8.9
1338.67407	10.0
1339.85889	45.5
1342.79712	21.8
1343.75696	70.8
1347.41626	6.7
1348.27405	15.5
1349.36450	9.1
1350.50452	20.3
1351.50256	20.3
1352.75696	41.9
1357.38635	8.0
1360.65698	665.6	y (25) (2+)-NH3, y (25) (2+)-H2O, b (25) (2+)
1361.81555	232.0
1362.60535	8.1
1363.45056	4.9
1365.55042	6.0
1366.59705	18.4
1369.33777	9.7
1370.52197	4.2
1371.22522	3.4
1373.38367	53.4
1375.14221	25.2
1376.00403	9.6
1377.49890	7.1
1379.56836	8.8
1387.53943	10.4
1388.99780	30.7
1390.09656	2.9
1394.28711	8.2
1401.28162	5.1
1402.41760	4.3
1406.12585	21.0
1411.87415	10.4
1413.51099	19.8
1416.44312	4.0
1418.66052	7.6
1421.27478	2.7
1433.86389	5.1
1436.61292	16.7
1440.45984	148.7
1441.60266	172.6
1442.57666	68.0
1443.59839	28.6
1448.40369	4.1
1453.59900	5.3
1461.46753	13.6
1463.06274	25.8
1464.24988	43.6
1466.95032	5.1
1468.57776	12.6
1472.75049	14.0
1473.36536	16.4
1474.49524	10.4
1475.60046	2.3
1489.19800	10.7
1491.43567	10.2
1492.48230	23.7
1495.38855	6.7
1498.58423	10.0
1499.55896	19.9
1502.02917	5.6
1509.66492	19.5
1510.40833	8.5
1512.63843	31.7
1515.39880	30.0
1516.59473	28.6
1517.34570	28.6
1517.98645	28.1
1519.43982	9.8
1521.76624	13.8
1526.96118	10.6
1527.60535	12.5
1528.33875	20.8
1536.36865	27.6
1538.59192	18.0
1540.21692	2.1
1541.62903	4.5
1542.63684	8.9
1555.44434	14.0
1558.52490	2.7
1564.22278	6.2
1567.33459	5.4
1576.93042	12.4
1579.30054	10.1
1585.68176	17.3
1588.72107	5.4
1591.67029	6.9
1593.58960	13.1
1595.76917	4.0
1600.13293	48.9
1601.35938	64.9
1602.59827	42.7
1612.47729	7.4
1617.43335	67.4
1618.83557	13.9
1619.52026	22.0
1624.58960	9.5
1627.88989	6.0
1630.60535	2.9
1632.22180	3.8
1635.57410	1.8
1637.55786	8.0
1641.45300	8.3
1646.57141	5.1
1655.51099	11.8
1659.48718	10.3
1663.52515	9.3
1669.70532	8.7
1673.04517	35.9
1673.99841	34.5
1675.66467	12.6
1676.62195	4.7
1681.35681	26.4
1684.53186	7.3
1688.22668	35.5
1689.51929	29.1
1690.21765	5.5
1690.83899	15.5
1691.50952	4.2
1692.40027	11.7
1695.74194	2.9
1699.25427	4.0
1707.17212	10.6
1709.20337	7.3
1724.43469	27.2
1725.67322	6.0
1733.85620	9.4
1739.04456	19.0
1741.30847	10.5
1745.72986	5.0
1747.47449	2.3
1748.84253	12.9
1749.79028	23.4
1757.05640	5.6
1764.45276	32.5
1765.94299	15.6
1767.06213	13.6
1770.07288	7.2
1771.92078	4.3
1782.70776	25.6
1783.84216	4.0
1787.60681	43.1
1788.74426	22.2
1790.00256	19.9
1791.26160	10.9
1796.26160	2.7
1812.72778	20.0
1830.79419	15.0
1833.63306	9.5
1851.64246	9.2
1880.29993	6.6
1882.97144	15.7
1889.48499	3.6
1890.85315	9.7
1900.45251	55.0
1901.36926	19.7
1901.99597	6.0
1910.83606	8.2
1981.83264	4.7
1995.69202	8.9
