# Supplementary material for: Phosphoproteomic Analysis of Platelets Activated by Pro-Thrombotic Oxidized Phospholipids and Thrombin
Source: PLoS One. 2014 Jan 6;9(1):e84488. doi: 10.1371/journal.pone.0084488 (PMC3882224; doi:10.1371/journal.pone.0084488)
Supplement: Annotated Spectra S2 — (ZIP) [file pone.0084488.s005.zip › EGILNDDIYCPPETAVLLASYAVQSK_-12_2_128753.txt]

m/z	i	matches
280.30365	17.9
284.56213	43.7
296.33313	67.4
299.36682	25.6
308.48538	23.1
309.37988	26.5
310.20963	33.0
315.28824	14.5
322.19104	46.5
324.28836	100.0
325.38596	8.2
326.11523	256.4
327.36542	51.8
334.46133	11.2
344.22781	642.3	y (3) (1+)-H2O
345.32779	389.1
346.24408	26.1
362.24817	1395.3	y (3) (1+)
363.30603	142.3
363.96063	41.7
367.20422	6.8
372.98367	17.3
375.22208	33.3
385.14563	37.6
392.62061	19.7
395.25189	26.8
397.15826	43.8
398.35889	10.5
401.68652	30.7
404.11243	12.0
407.26306	57.8
415.14777	16.9
418.64935	29.0
421.72046	21.4
423.99896	12.7
425.12903	89.1
426.31256	124.1
427.03522	37.5
429.97925	18.2
434.38593	29.0
441.34235	29.0
443.29486	156.5
444.34723	145.8
445.33380	19.9
449.21558	42.8
457.59045	10.5
458.20062	13.0
461.27765	2877.3	y (4) (1+)
462.27728	667.3
463.28302	45.1
465.09576	22.2
466.49872	44.3
467.99792	8.3
470.19775	24.8
471.50409	24.5
478.27185	31.5
479.25507	8.3
483.39716	41.3
484.41565	59.7
489.21613	36.0
492.23590	35.1
493.60828	71.5
496.08038	36.8
497.41193	9.0
498.46869	17.9
502.43109	49.2
504.14142	24.9
506.09528	29.6
509.49823	73.8
510.15839	78.1
514.06494	40.3
515.13239	49.5
516.55292	37.4
517.80292	39.0
522.42322	26.5
524.19629	18.9
526.14990	15.3
527.39551	73.4
528.43872	30.1
530.39655	5.4
532.39014	1821.6	y (10) (2+)-NH3, y (5) (1+)
533.34338	438.1
534.57629	29.3
535.62433	24.1
540.24811	77.6
547.34155	47.2
549.38818	75.7
550.15082	16.2
551.33606	20.8
552.30292	11.2
553.26953	68.7
557.39551	13.4
558.40967	64.7
560.60950	8.2
561.57892	52.4
562.45050	9.7
567.56488	82.4
569.22589	57.7
577.30365	38.4
577.93732	63.1
585.38446	18.2
587.12195	24.1
588.74170	28.4
589.80396	60.3
595.53387	218.5
596.20416	50.0
597.04779	30.8
601.21521	53.1
604.55225	39.2
610.90979	10.2
618.03503	8.5
619.38727	68.0
620.17535	15.7
620.88483	65.6
623.63855	54.8
624.57690	55.4
625.31769	61.6
627.92657	39.3
629.30640	6.8
630.45087	9.0
637.60498	32.3
638.44708	76.3
642.09320	36.0
642.81921	13.3
644.27325	23.4
644.98773	21.7
650.60681	7.5
655.97589	12.0
656.58832	24.6
660.16559	19.1
667.31476	35.8
669.53912	39.7
673.69952	36.0
675.38226	27.5
676.13116	57.6
677.34369	180.7
678.65436	59.3
680.22913	12.8
684.11481	54.6
690.14056	187.3
691.30133	41.9
692.58344	83.5
695.30841	2037.3	y (6) (1+), b (19) (3+)
696.44781	615.6
697.39819	110.6
698.22253	72.1
699.33356	140.5
700.44940	61.2
701.56940	21.6
702.65765	50.4
703.34570	95.9
704.22662	13.4
705.71106	10.5
708.35309	581.0
709.47491	329.7
710.28217	97.3
711.78198	28.6
715.86200	33.0
716.70233	46.4
718.22650	60.7
722.01740	28.1
723.39063	16.6
726.03046	72.4
730.73370	6.8
731.34595	24.6
732.35614	88.8
733.10321	48.5
733.99933	83.2
735.23566	33.5
738.94086	82.9
740.40936	65.1
744.50867	16.4
747.36761	121.0
750.07062	30.9
755.55560	99.3
756.32550	34.6
757.15558	135.7
758.41193	197.9
761.21600	5.3
762.41852	143.7
764.20624	331.4
765.48163	187.7
766.17633	33.5
766.99554	11.7
768.83978	48.9
769.56317	22.4
771.16547	32.0
772.28351	87.1
778.63409	41.1
779.88519	36.0
781.40802	29.3
782.35815	2378.9	y (7) (1+)
783.46191	899.1
784.71063	176.1
785.43610	42.6
786.59442	20.1
787.83441	30.6
788.54041	10.1
789.83173	83.1
793.35529	55.4
794.80933	54.2
795.65118	76.6
797.95331	54.6
800.14697	24.7
801.22125	113.4
802.15466	46.5
804.36853	111.3
805.01270	43.4
806.17468	137.6
808.73041	12.0
810.03381	105.2
811.43909	14.5
812.77155	33.1
815.29584	22.3
816.11902	8.5
816.98505	24.7
819.32318	68.3
821.38831	463.2
822.42706	450.6
823.45404	299.2
824.15710	112.9
826.32813	11.1
827.53369	75.6
828.99359	805.4	y (16) (2+)-NH3, b (23) (3+)-H2O, y (16) (2+)-H2O
830.03510	70.0
830.93060	62.6
833.45959	36.7
835.09430	323.3
836.17780	1610.5	b (23) (3+), b (15) (2+)-NH3, b (15) (2+)-H2O, y (8) (1+)-H2O, y (8) (1+)-NH3
837.06165	1087.4	y (16) (2+)
837.86292	1049.9
838.62018	482.2
840.28497	73.7
841.98346	66.0
844.97333	430.5
845.76587	247.4
846.40204	85.1
851.22589	83.0
852.32245	569.8	b (8) (1+)-H2O
853.39099	1977.4	y (8) (1+), b (8) (1+)-NH3
854.43878	940.3
855.63141	203.6
856.50702	5.3
857.20880	51.2
857.87616	59.8
858.54803	1075.8
859.69745	444.3
860.41022	7.2
861.19922	21.0
861.80597	43.2
865.47784	7.5
868.32904	207.9
869.42206	163.9
870.21289	475.8
871.23157	243.9
872.36823	47.3
873.48615	133.6
876.46680	14.2
877.77692	221.7
879.29071	27.8
880.29346	68.6
881.33679	244.3
882.61188	38.5
885.45624	288.3
886.25677	144.8
887.21918	203.6
888.23041	59.4
889.64508	40.9
890.73810	55.1
892.36914	860.7
893.24194	367.2
894.44391	3721.0	b (16) (2+), y (24) (3+)
895.42438	1301.8
896.53906	157.8
898.43048	384.8
899.83691	431.9
900.75867	153.9
901.40289	65.6
902.36517	69.8
903.14349	10.4
904.07660	148.7
907.55310	393.5
908.78192	1875.4	y (17) (2+)-NH3, y (17) (2+)-H2O
909.61017	354.9
910.32996	131.9
911.07013	125.5
912.04865	70.7
912.65509	37.2
913.56787	95.5
914.34802	79.1
917.62335	710.3	y (17) (2+)
918.43610	194.7
919.81940	99.5
920.90631	132.8
921.54321	22.3
922.80408	124.3
924.14905	660.0
925.33502	191.3
926.92572	237.8
927.89471	157.2
929.51727	62.8
930.28809	219.2
931.14618	142.3
932.17365	301.5
933.19556	391.3
934.16797	58.6
935.01465	10.5
936.05347	198.8
936.88739	87.3
938.38647	381.7
939.43555	400.4
940.37469	56.0
941.27814	24.9
942.09344	128.8
943.59344	400.5
944.66852	43.2
945.30096	23.1
945.98779	33.9
947.07153	103.2
948.03241	59.4
956.64624	54.2
958.96161	30.7
961.51660	87.9
962.30389	111.2
963.66876	67.2
965.48004	11.0
966.41284	102.8
967.12701	32.2
969.94806	15.2
973.61542	63.5
977.49164	85.8
979.48218	261.9
981.20575	328.7
981.88672	80.7
983.16040	27.7
985.11566	50.0
986.35333	101.0
987.26434	192.0
988.66406	23.0
990.13959	782.2	y (18) (2+)-NH3, y (18) (2+)-H2O
991.11206	324.5
992.28326	22.6
993.93317	71.5
995.30536	114.2
998.32648	297.4
999.40131	676.1	b (18) (2+)-NH3, y (18) (2+)
1000.17548	416.7
1002.81934	53.8
1005.38873	117.8
1007.47534	4575.4	b (18) (2+)
1008.40869	2376.3
1009.20465	63.1
1011.40869	64.4
1012.02069	21.8
1013.98584	8.3
1015.30859	446.6
1016.20062	276.4
1017.35577	251.3
1018.30151	60.3
1022.38599	62.7
1030.73291	174.6
1031.43835	43.4
1033.24768	1322.5	b (19) (2+)-H2O, b (9) (1+)
1034.24768	528.6	b (19) (2+)-NH3
1035.10327	410.1
1036.46338	90.5
1039.63208	65.9
1041.13574	73.8
1043.02197	6034.8	b (19) (2+)
1043.80640	2901.6
1044.46973	1124.1
1045.97278	100.4
1046.86963	282.7
1047.93201	140.0
1049.54126	26.6
1050.44067	80.2
1052.02539	152.7
1053.16028	54.4
1054.29285	25.3
1055.65271	336.1
1056.72998	58.4
1061.01001	93.3
1061.75537	79.4
1062.42200	38.6
1064.06702	240.4
1064.72205	78.0
1065.47241	30.4
1066.42261	27.8
1067.58081	17.8
1069.13879	65.9
1071.20605	195.9
1073.05835	277.8
1077.02795	681.6
1077.86865	1491.0	b (20) (2+)-NH3, b (20) (2+)-H2O
1078.77576	97.2
1079.61621	408.3
1080.57239	266.5
1081.64941	73.6
1082.53198	38.3
1083.22290	46.5
1084.08691	6.8
1085.05859	98.3
1086.17871	1594.4
1086.93921	2282.0	b (20) (2+)
1087.89258	1230.4
1089.14539	86.6
1090.19214	48.0
1091.47302	9.8
1092.51245	10.5
1093.53320	17.4
1096.58679	12.7
1097.63892	59.9
1098.28503	59.7
1102.65942	32.7
1103.79248	197.9
1105.23535	76.2
1106.00732	30.0
1107.68103	11.2
1113.24561	422.0
1114.49890	49.6
1117.53589	16.0
1120.40515	68.2
1121.07605	75.8
1122.30225	13.5
1123.97241	219.3
1124.75146	78.6
1127.14612	31.5
1128.78430	98.3
1133.33350	63.9
1134.70728	9.0
1137.21484	96.3
1139.37036	17.2
1140.26587	88.1
1142.44360	32.0
1143.98547	20.3
1145.22632	49.9
1145.96814	68.6
1146.68469	35.4
1147.32422	10.5
1148.58301	126.2
1149.44543	6.5
1150.65503	220.2
1151.45166	201.2
1152.21985	45.0
1154.18542	128.7
1158.99609	6641.9	b (21) (2+)-H2O, b (21) (2+)-NH3
1159.83130	2509.0
1160.57129	1244.3	y (11) (1+)-H2O
1161.41064	206.0
1162.48376	133.2
1163.40808	17.0
1166.15784	46.6
1168.13464	919.8	b (21) (2+)
1168.93677	259.4
1169.95068	224.5
1171.00488	83.4
1172.44348	65.0
1174.86279	210.7
1175.51929	415.0
1176.30786	412.2
1177.35364	248.6
1178.39221	161.3
1179.31946	74.7
1181.00159	118.4
1187.76294	146.4
1188.55127	67.2
1189.69482	24.6
1190.87805	66.7
1193.25208	4062.9	b (10) (1+)
1194.30908	2807.6	b (22) (2+)-NH3, b (22) (2+)-H2O
1195.30322	1254.7
1196.04578	499.6
1197.22351	250.1
1198.47363	55.5
1202.99048	1224.0
1203.63647	9991.3	b (22) (2+)
1204.49109	5909.9
1205.45398	727.5
1206.27637	85.8
1208.48877	20.2
1210.75317	38.3
1211.45435	40.8
1213.27881	435.7
1214.46448	497.0
1215.48047	50.2
1216.09814	21.7
1218.17896	124.1
1218.81714	102.4
1219.44897	179.2
1220.21313	91.8
1223.05054	58.9
1227.31140	114.4
1228.09534	131.4
1228.71655	23.6
1231.48376	47.6
1234.55566	23.8
1236.72534	20.8
1238.84387	20.1
1239.55420	70.9
1244.38770	386.0
1245.90735	132.9
1246.50793	55.3
1247.66064	12.7
1248.47375	7.5
1249.45410	16.0
1251.34119	90.9
1252.82593	4833.5
1253.45776	6738.7	b (23) (2+)
1254.27893	3158.4
1255.45789	256.7
1256.22864	24.3
1258.08008	34.7
1259.72668	31.5
1261.26440	91.3
1262.58508	147.0
1265.51843	49.5
1267.49854	119.7
1268.87585	92.6
1269.57104	26.8
1271.46460	52.8
1274.88757	18.3
1275.78308	44.4
1276.60620	33.5
1278.43518	53.9
1282.02161	62.8
1284.86536	134.1
1286.01880	35.4
1289.51611	75.6
1290.83325	69.1
1291.47864	14.9
1292.52283	63.6
1297.40344	138.2
1300.03674	40.6
1304.19922	9.3
1307.98059	371.0
1309.21423	134.1
1309.86755	128.1
1311.23120	15.5
1312.33459	287.9
1313.37415	233.2
1314.40979	258.7
1316.98303	1049.2	b (24) (2+)
1317.99841	368.7
1319.70178	22.7
1325.56787	29.9
1332.71985	42.2
1335.87463	29.3
1344.47412	30.1
1347.44031	49.4
1350.61438	79.5
1351.35217	78.1
1352.31067	96.5
1353.60596	132.2
1355.43066	48.6
1356.63757	13.3
1360.88843	2730.0	y (25) (2+)-H2O, y (25) (2+)-NH3, b (25) (2+)
1361.76453	1076.9
1362.57422	473.7
1364.10327	65.9
1365.07715	10.5
1366.64526	45.2
1369.45203	21.9
1372.30188	34.0
1373.28442	163.0
1374.44250	7.8
1375.39417	37.0
1376.36475	53.2
1377.89026	17.1
1380.42712	21.2
1384.45605	53.4
1391.07739	61.4
1391.87036	18.6
1392.70239	13.4
1403.69714	30.9
1412.63013	54.8
1413.80383	42.9
1414.87378	32.5
1423.05139	72.5
1425.45691	75.1
1429.98328	18.6
1440.48779	716.9
1441.57361	643.1
1442.49573	186.9
1443.64575	32.8
1444.38245	78.9
1447.10254	39.1
1447.94592	92.6
1458.46997	21.1
1462.88147	70.8
1465.30359	90.3
1466.47021	14.9
1471.17957	13.8
1472.39734	195.9
1473.29480	31.1
1474.92395	29.7
1482.22400	25.1
1485.81775	25.6
1488.11267	25.7
1489.37585	130.6
1490.56970	39.0
1497.74939	37.8
1501.43030	11.2
1506.23303	15.7
1506.89294	7.5
1512.35596	33.2
1516.36414	141.3
1517.17212	8.8
1518.65393	9.7
1523.07361	62.2
1524.33899	24.2
1525.72803	8.3
1528.34753	19.0
1530.03821	13.4
1538.02039	63.5
1544.82922	48.3
1545.81555	12.2
1557.41333	6.8
1559.49023	45.7
1561.40906	44.4
1575.60437	18.3
1576.69226	13.1
1577.54724	11.9
1583.13000	18.9
1585.97607	42.3
1594.72400	19.0
1595.73047	46.4
1600.47668	212.2
1601.53882	105.0
1614.18713	30.2
1617.51379	25.6
1618.52576	147.6
1619.57068	62.7
1621.40662	46.9
1636.34338	95.1
1648.89685	62.0
1652.62097	30.5
1655.59045	10.5
1656.62024	25.3
1658.52026	14.5
1660.77576	13.8
1662.41284	91.6
1663.36890	25.7
1673.76257	51.1
1674.69397	100.8
1688.40991	207.1
1689.22437	79.7
1690.38684	115.1
1691.05334	40.5
1691.70178	16.4
1699.11584	27.1
1704.46130	71.9
1742.50171	24.1
1748.95740	7.5
1751.22156	11.5
1753.04163	47.0
1762.37671	35.2
1764.71851	154.5
1765.41333	41.1
1766.71594	11.9
1767.93140	28.0
1771.74500	38.5
1785.05493	21.9
1787.40881	291.4
1788.35291	160.6
1789.05798	115.4
1789.72864	8.5
1814.63123	32.2
1825.19995	27.2
1832.43982	33.7
1851.89441	38.0
1854.34851	28.7
1865.11755	12.0
1877.71948	23.2
1880.52844	17.9
1884.15503	36.2
1901.15442	191.0
1901.78235	21.9
1902.68823	67.4
1903.74585	13.4
1911.87000	24.2
1953.18250	39.9
1964.90112	14.2
1994.87805	37.4
