# Supplementary material for: Phosphoproteomic Analysis of Platelets Activated by Pro-Thrombotic Oxidized Phospholipids and Thrombin
Source: PLoS One. 2014 Jan 6;9(1):e84488. doi: 10.1371/journal.pone.0084488 (PMC3882224; doi:10.1371/journal.pone.0084488)
Supplement: Annotated Spectra S2 — (ZIP) [file pone.0084488.s005.zip › EGILNDDIYCPPETAVLLASYAVQSK_-13_2_132791.txt]

m/z	i	matches
281.29965	36.6
285.16107	8.9
296.05212	16.0
297.44687	25.1
298.19208	37.8
300.00659	24.8
309.13565	10.8
313.29718	29.3
316.61371	18.4
324.34833	16.2
325.35175	16.8
326.38507	60.2
327.13559	108.5
328.14789	21.4
341.07016	31.7
343.10446	48.2
344.31946	566.6
345.25931	590.6
346.38110	35.0
347.97760	67.5
350.24579	47.2
355.31677	29.5
361.17749	25.8
362.25409	1060.5	y (3) (1+)
363.30847	221.8
364.82428	44.8
372.16394	26.6
373.24176	46.3
375.03860	24.1
378.39200	79.9
379.22516	14.0
383.98309	95.9
384.99396	15.5
387.56683	102.3
389.04224	58.7
393.12906	89.9
395.31750	17.0
396.26620	74.1
397.03699	38.0
397.68805	19.2
399.37750	63.2
403.32684	17.5
405.04028	30.0
407.36847	45.5
408.25757	39.7
410.08923	8.2
412.85718	86.2
415.35651	23.5
417.11050	17.7
418.18530	21.3
421.96930	11.8
423.07397	36.4
425.29834	64.2
426.16821	149.0
427.46039	121.2
430.18170	7.4
438.37671	74.9
440.95129	25.6
442.87329	121.5
443.62115	187.8
444.43927	166.7
445.35797	39.8
447.88318	13.2
449.87103	11.0
457.98669	76.8
461.30890	3205.5	y (4) (1+)
462.23016	725.8
463.53113	25.8
474.09943	44.0
474.90643	51.6
475.83356	8.1
478.05310	44.8
480.02936	19.2
481.01532	56.7
483.99847	48.4
485.30951	14.7
487.28363	8.1
491.75922	36.6
492.51068	42.2
493.23315	22.9
497.26508	67.4
498.28912	20.6
501.15619	68.9
503.43518	25.0
506.22766	107.3
508.24799	12.6
509.21478	91.5
510.51868	17.0
512.20032	83.4
513.20782	21.8
514.47247	175.3
515.50171	143.4
516.70923	33.7
519.32019	22.1
523.14990	52.9
524.13855	38.6
525.82227	25.1
528.16156	16.1
530.15588	55.4
532.24170	1349.9	y (5) (1+), y (10) (2+)-NH3
533.44873	773.6	b (14) (3+)-H2O, b (14) (3+)-NH3
534.30762	59.1
535.15057	36.8
535.82166	27.3
543.08649	8.0
547.02448	30.6
550.00439	22.1
551.98047	42.0
553.50342	78.5
556.39642	33.1
557.74457	31.5
566.65692	46.3
567.43024	22.6
568.09564	9.6
570.06915	24.3
571.96539	89.9
572.66400	45.0
574.32037	35.9
577.40186	98.8
579.43597	14.0
580.86414	24.1
585.86066	86.8
588.20099	69.9
589.90662	32.3
595.30426	533.6
596.35437	112.9
597.68268	28.8
599.31519	31.0
600.34869	40.6
602.26031	14.6
607.56476	33.7
611.15564	43.8
612.42480	25.0
613.58167	25.0
614.42981	16.9
617.71307	9.6
620.30267	98.7
621.40021	54.3
624.21552	75.4
625.07605	76.4
636.14240	19.3
637.46820	38.3
638.37982	21.8
640.20721	22.6
642.06244	67.1
643.37201	98.7
644.31104	11.7
647.97589	58.3
649.77081	49.4
650.40485	42.6
653.40228	28.5
656.12476	24.8
658.21515	31.7
660.48590	70.5
669.15265	6.7
671.28424	23.3
674.23431	62.4
676.04169	61.9
677.47614	110.8
678.52625	197.7
679.31134	38.9
682.64355	77.6
683.35651	41.5
685.68646	32.5
687.39532	22.2
690.01996	257.8
693.90497	41.9
695.28699	1804.4	y (6) (1+), b (19) (3+)
696.38556	1474.7
697.40546	100.2
698.43982	83.3
699.37225	28.5
701.13141	75.2
706.35181	6.6
708.33704	642.5
709.34235	339.1
710.29657	83.3
713.49744	26.7
714.47821	40.6
717.43927	28.9
718.18158	55.4
719.07550	70.8
720.38214	48.4
722.42627	23.7
725.41461	7.4
726.36139	30.8
730.24567	22.1
731.85663	113.7
733.46436	121.8
734.25555	31.7
735.81067	32.7
736.54706	11.5
737.55475	88.1
738.40833	85.1
739.24426	51.9
740.52496	56.1
741.38855	51.6
744.77521	43.8
746.26337	41.9
747.44604	99.2
751.59698	42.4
752.30292	13.2
753.09174	18.4
755.44257	182.1
756.40839	63.2
757.21124	80.3
758.09930	100.9
759.05835	10.2
759.74384	6.7
760.35742	215.1
762.01276	16.2
764.40540	179.0
765.32208	199.6
766.21893	169.5
767.46161	75.7
768.28192	81.6
769.29303	35.9
771.21875	54.5
774.27582	61.7
775.62683	42.2
777.88074	43.1
778.57526	29.5
779.43048	72.2
780.99951	171.7
782.36505	2258.7	y (7) (1+)
783.32526	1591.2
784.38568	359.5
785.48035	33.7
787.79498	80.2
789.03094	41.9
790.22736	78.9
790.95831	10.9
792.97357	59.7
794.51031	23.3
795.24261	13.4
796.91620	36.0
799.23907	106.8
800.14557	55.3
801.42078	65.3
802.08215	29.7
803.44330	23.3
805.52423	9.6
807.37451	66.4
809.08508	118.8
810.19714	163.4
810.79926	82.7
811.78278	59.5
812.62787	30.7
813.89435	51.6
814.80713	45.5
815.88812	84.8
817.52020	32.5
818.59662	48.2
821.39587	628.6
822.31360	322.4
823.00470	138.9
823.85413	52.0
825.03644	38.9
826.42419	74.9
827.46448	167.0
828.66772	778.4	y (16) (2+)-NH3, y (16) (2+)-H2O
829.48895	585.9
830.14081	226.9
830.86530	95.6
834.64233	287.1
835.59033	1108.4	y (8) (1+)-H2O
836.44781	1430.7	b (15) (2+)-NH3, b (23) (3+), b (15) (2+)-H2O, y (8) (1+)-NH3
837.61591	1920.6	y (16) (2+)
838.85284	695.5
839.90240	107.5
840.85663	33.0
842.54669	26.9
843.21759	70.4
844.82623	852.0	b (15) (2+)
845.66669	644.5
846.32440	56.6
847.09607	14.7
848.58368	17.7
851.36505	328.8
852.59137	897.8	b (8) (1+)-H2O
853.39569	2337.8	b (8) (1+)-NH3, y (8) (1+)
854.31549	1352.4
854.92004	85.8
855.56232	356.4
856.47260	230.6
857.32086	322.0
858.48755	460.3
859.50226	233.7
860.52545	41.1
862.52692	39.8
863.48425	103.3
865.95526	30.1
867.58295	57.7
868.38373	59.1
869.24139	118.1
870.21552	640.6	b (8) (1+)
871.30164	422.2
872.35333	64.1
874.83698	48.9
876.75494	76.4
879.14941	163.5
880.54767	35.9
881.37695	49.8
882.66138	7.4
884.26245	19.2
885.37604	146.8
886.28192	234.1
887.25916	60.2
888.64172	81.2
889.46295	33.9
891.21881	276.1
892.15637	550.3
893.28192	328.7
894.61249	3988.6	y (24) (3+), b (16) (2+)
895.67548	450.7
896.60675	159.6
897.55908	44.0
899.09351	170.8
899.97015	151.0
900.62653	20.3
901.26996	8.9
903.26190	115.5
904.21307	8.1
905.44476	38.9
906.34784	63.3
907.72473	537.4
908.49176	338.0
909.11755	1217.2	y (17) (2+)-NH3, y (17) (2+)-H2O
910.14020	270.2
911.97931	49.7
913.13361	26.3
913.97565	124.7
916.10175	22.9
917.79364	1653.6	y (17) (2+)
918.93048	709.2
921.28467	13.8
922.07489	14.7
922.70624	138.5
924.10645	652.0
925.15234	396.6
926.17603	11.8
927.66907	467.3
928.85907	319.1
929.66296	55.8
930.57550	158.2
931.34088	156.6
932.52368	108.0
934.65460	91.7
935.64819	56.7
936.31689	72.4
937.85309	266.6
939.02661	788.2
940.16595	90.1
941.20819	189.5
941.98535	20.4
942.82129	201.4
944.30206	418.3
945.15381	172.9
946.10895	83.3
948.18921	444.9
949.41388	33.6
950.46014	45.7
956.60736	58.9
961.56757	35.8
962.40936	33.0
963.56665	28.7
967.53418	21.2
972.18365	57.3
978.54126	36.7
979.53522	297.6
980.46045	231.5
981.47192	278.6
982.23071	56.1
984.48560	120.3
986.50397	63.8
987.40161	57.5
988.03180	56.2
988.98492	55.1
990.10406	917.7	y (18) (2+)-NH3, y (18) (2+)-H2O
991.41046	289.4
992.40387	79.9
995.87299	120.6
997.36206	27.8
998.37695	239.9
999.21735	944.9	b (18) (2+)-NH3, y (18) (2+), b (18) (2+)-H2O
1000.02374	330.8
1000.88232	40.4
1002.94073	100.3
1005.33185	95.4
1007.53485	5825.8	b (18) (2+)
1008.56488	4151.3
1009.69336	120.9
1010.51532	77.3
1012.49835	45.5
1013.50214	17.0
1014.40338	23.0
1015.04706	734.1	b (9) (1+)-H2O
1016.15649	416.8
1017.31403	497.9
1018.25610	93.6
1022.58276	29.6
1023.61835	12.5
1024.92725	42.6
1027.03491	60.2
1029.65564	46.6
1031.16919	78.0
1032.56287	291.9
1033.25659	1074.3
1034.20703	1496.5	b (19) (2+)-H2O, b (19) (2+)-NH3, b (9) (1+)
1035.27832	627.6
1036.56714	66.2
1038.06140	80.5
1041.30786	20.6
1043.04321	8259.4	b (19) (2+)
1043.98120	6062.2
1045.60437	120.7
1047.20532	383.2
1048.02271	184.0
1049.99609	101.3
1051.06604	52.1
1052.53101	313.8
1053.30225	52.7
1054.12781	27.6
1054.88635	109.9
1055.55225	42.0
1056.16089	28.2
1057.55566	25.2
1058.44238	29.3
1061.39624	147.2
1062.43066	34.9
1064.82813	525.7
1065.66833	89.6
1068.70386	36.7
1070.10315	287.1
1071.92578	27.5
1072.86072	29.3
1073.76013	48.2
1077.15820	266.3
1078.02295	1303.7	b (20) (2+)-H2O, b (20) (2+)-NH3
1079.14673	983.4	y (10) (1+)
1080.33118	253.9
1081.29492	197.7
1082.88208	76.8
1084.39026	34.2
1085.86194	776.6
1086.51343	2991.4	b (20) (2+)
1087.17981	2316.1
1087.94324	537.5
1089.18188	87.0
1090.15881	19.2
1090.76624	39.2
1093.82153	151.3
1097.56323	112.8
1098.62964	31.4
1100.97144	44.2
1102.03662	24.1
1104.17004	180.5
1104.86938	46.9
1105.55115	61.7
1113.22852	34.7
1114.45325	97.8
1116.31799	61.5
1117.56128	62.9
1118.41675	25.9
1119.55164	23.6
1122.16479	65.2
1123.88843	56.4
1124.67725	104.1
1125.57739	144.5
1126.44861	119.1
1127.27930	42.4
1128.07129	16.1
1129.79395	37.4
1131.71887	155.2
1132.74963	138.6
1134.41797	45.1
1136.12744	49.9
1138.77368	78.2
1139.40820	19.9
1140.47241	102.1
1141.15698	119.5
1142.50073	50.8
1144.10864	209.5
1145.51660	41.6
1146.48840	66.8
1147.88513	15.2
1149.01489	17.7
1151.13135	83.0
1152.68896	166.2
1154.59570	38.9
1159.12915	7408.8	b (21) (2+)-NH3, b (21) (2+)-H2O
1160.06323	3790.2	y (11) (1+)-H2O
1161.19067	618.5
1162.14172	388.8
1163.23999	151.4
1164.53601	151.5
1165.47681	62.7
1168.09070	807.2	b (21) (2+)
1168.92334	653.4
1169.52356	69.4
1170.75879	321.1
1171.41479	128.9
1172.13062	16.7
1173.41772	19.9
1174.96289	503.2
1176.15942	721.5	b (10) (1+)-H2O, b (10) (1+)-NH3
1177.27600	330.5
1178.22571	209.0
1179.64111	142.7
1181.84058	87.7
1183.58521	31.3
1184.61047	72.0
1186.90564	339.3
1189.88330	226.3
1193.21094	3980.6	b (10) (1+)
1194.26123	3655.5	b (22) (2+)-H2O
1195.26526	1738.1	b (22) (2+)-NH3
1196.27942	473.9
1197.11157	153.3
1198.31641	35.3
1199.70776	165.7
1201.55798	76.0
1203.71460	12423.2	b (22) (2+)
1204.34509	6900.9
1205.09180	3013.0
1206.26001	6.8
1207.30688	47.1
1209.41968	10.4
1213.39917	695.4
1214.39514	473.4
1215.49634	311.9
1216.23853	150.2
1217.56226	173.6
1218.59631	100.5
1219.58423	157.9
1220.98230	38.7
1221.67175	48.6
1223.05933	37.4
1225.83374	11.8
1226.87976	88.5
1228.31812	165.2
1229.20471	32.9
1229.86987	33.7
1232.21387	107.4
1233.09546	45.8
1234.40784	27.6
1238.44995	121.0
1239.29944	37.3
1242.21033	69.9
1244.20667	238.9
1245.51892	97.4
1248.33911	94.6
1249.50110	63.0
1250.20056	11.5
1252.51965	933.0
1253.23303	8452.0	b (23) (2+)
1254.17383	9489.5
1256.14355	178.0
1257.11060	155.9
1257.82178	23.0
1259.26001	13.3
1260.20630	17.5
1264.55872	80.3
1265.75586	33.8
1268.76978	27.1
1274.69995	39.1
1275.67822	144.4
1276.66272	79.8
1278.53479	8.8
1280.42603	18.5
1284.17627	183.6
1285.29260	327.4
1288.37329	35.9
1290.86755	21.9
1294.17480	93.9
1295.88086	38.2
1299.49365	19.4
1300.55542	13.3
1301.26111	36.5
1303.08569	67.8
1304.25403	52.7
1306.86328	89.5
1307.75232	146.7
1308.43970	125.3
1309.30554	127.7
1310.04700	16.7
1311.27856	75.4
1312.40833	318.0
1313.56323	433.4
1314.26062	47.0
1315.21887	30.1
1317.17542	702.2	b (24) (2+)
1318.11243	701.3
1319.13342	163.1
1321.11487	69.9
1322.46167	91.7
1325.74060	45.7
1331.32288	11.9
1332.52478	37.5
1334.45740	44.6
1338.06921	109.1
1340.50256	30.3
1342.17590	58.8
1344.79944	48.1
1346.74036	11.3
1347.44104	19.2
1348.50696	40.9
1349.35596	33.7
1350.12891	70.4
1351.72302	32.2
1352.32507	133.8
1353.48145	86.3
1355.31702	43.5
1357.49475	15.6
1360.64514	1378.3	y (25) (2+)-H2O
1361.33789	1410.5	b (25) (2+), y (25) (2+)-NH3
1362.18616	1444.9
1363.34216	163.6
1364.54419	15.5
1365.76709	7.4
1370.65588	52.3
1371.58289	48.2
1373.39160	146.6
1374.41882	109.0
1375.42175	151.3
1376.69910	47.4
1378.32397	42.0
1379.46033	21.2
1383.60486	19.7
1388.57349	22.0
1389.71960	34.4
1392.71680	16.2
1402.02551	18.3
1405.71179	11.0
1410.14539	57.3
1412.02966	20.4
1416.40137	38.7
1420.19275	30.0
1421.16345	5.9
1423.37683	25.6
1425.41089	52.3
1427.50500	21.4
1431.29077	55.9
1435.81421	25.2
1437.51050	36.9
1439.81848	55.8
1440.52234	796.4
1441.41895	498.7
1442.54932	286.8
1443.50256	56.6
1444.60632	121.1
1445.66943	38.1
1447.33972	66.8
1464.72510	29.3
1472.40540	227.9
1473.39563	105.2
1474.50403	45.1
1477.60278	11.1
1482.09863	33.0
1487.66284	104.6
1488.58594	113.8
1489.94177	104.8
1490.61560	18.5
1497.38159	22.8
1498.95422	35.6
1501.96252	32.1
1505.35229	27.8
1516.09387	106.5
1516.75574	45.9
1518.17786	99.9
1519.25220	51.9
1524.53479	68.2
1527.62708	23.3
1528.43054	18.5
1529.48767	38.1
1530.71082	37.3
1536.58423	9.6
1537.57959	80.5
1539.74817	11.2
1545.60681	95.9
1551.62390	25.6
1556.66345	11.1
1558.59619	38.9
1563.68457	28.5
1569.23218	64.0
1577.10132	44.1
1578.33850	37.9
1579.50562	7.4
1580.53687	15.3
1586.14111	77.4
1587.56799	30.6
1588.27124	19.7
1589.37659	32.9
1598.12268	34.5
1600.17053	105.9
1601.30725	181.6
1602.64258	166.7
1603.68347	73.3
1604.69177	138.7
1617.19116	62.9
1618.41663	240.2
1619.36902	90.4
1620.63062	41.8
1626.54016	27.1
1628.48999	20.1
1635.56775	14.8
1636.64343	15.5
1637.42493	49.6
1643.53601	50.0
1647.60278	6.7
1650.04773	70.2
1651.13843	20.6
1651.95190	12.3
1652.66333	74.8
1655.96130	23.9
1657.80945	10.3
1658.81812	8.9
1670.05542	26.3
1670.87769	34.6
1673.93140	49.2
1675.18542	24.4
1676.24988	23.9
1684.52625	20.4
1685.93323	17.0
1688.12720	104.8
1689.50122	91.2
1690.63025	145.7
1691.41235	44.1
1692.29602	68.4
1701.72009	51.1
1742.28455	100.9
1749.62683	24.1
1760.11682	9.4
1762.72388	37.1
1764.38733	201.2
1765.63586	102.9
1766.52173	74.6
1771.56763	97.2
1773.03455	17.5
1787.45007	352.0
1788.40015	156.3
1789.00415	33.0
1790.18445	100.0
1791.68445	65.5
1798.44958	42.7
1836.90796	10.3
1865.24622	34.5
1874.97095	61.0
1880.85120	40.4
1883.87830	57.6
1900.82922	142.6
1902.42737	293.6
1903.93591	31.5
1904.71326	45.3
1905.96362	22.6
