# Supplementary material for: Phosphoproteomic Analysis of Platelets Activated by Pro-Thrombotic Oxidized Phospholipids and Thrombin
Source: PLoS One. 2014 Jan 6;9(1):e84488. doi: 10.1371/journal.pone.0084488 (PMC3882224; doi:10.1371/journal.pone.0084488)
Supplement: Annotated Spectra S2 — (ZIP) [file pone.0084488.s005.zip › EGILNDDIYCPPETAVLLASYAVQSK_-18_2_157164.txt]

m/z	i	matches
284.21844	20.5
290.30939	8.7
296.41150	14.4
297.73022	12.7
300.30731	40.7
301.38739	26.4
304.30838	4.9
306.61880	8.7
308.42633	11.2
309.12817	66.4
315.17883	9.3
322.33719	20.8
323.03586	13.0
324.48090	33.9
325.74219	25.2
326.88440	103.7
327.84836	63.8
330.38028	14.3
332.15906	43.6
333.20560	21.5
337.58783	4.9
344.27087	372.9
345.33121	286.4
346.14304	66.3
347.22009	24.1
348.14996	12.6
350.37695	24.9
354.31384	6.8
355.29517	31.8
362.24649	904.7	y (3) (1+)
363.15466	245.6
364.34039	5.4
365.12766	63.2
367.07013	31.7
371.23911	38.2
379.07404	20.9
383.04266	8.6
385.19766	37.9
386.11029	22.1
389.54968	6.7
390.26007	6.4
391.57257	21.1
393.99579	14.8
395.24472	27.7
396.04517	5.9
403.13855	22.2
405.08331	7.8
407.29486	62.4
408.56879	13.0
410.36511	16.4
412.95407	109.5
416.42847	47.4
419.34183	21.6
421.14563	42.7
423.18433	6.4
424.94403	70.5
426.37762	159.1
427.23645	64.1
428.37091	10.6
430.25360	13.6
437.16357	8.3
441.01379	17.8
443.29797	383.3
444.50140	85.5
445.55005	13.3
455.24463	19.1
456.32391	19.1
457.46442	5.4
458.16541	12.2
459.04028	15.3
461.26752	2566.9	y (4) (1+)
462.34198	431.1
468.90747	20.3
472.39160	33.0
474.05402	27.8
475.09521	37.7
478.25677	74.1
480.80389	7.3
483.18652	15.0
484.22302	15.5
485.29120	18.2
489.37848	45.3
493.34106	33.8
496.27283	115.7
497.37457	14.8
502.14966	24.6
503.90607	111.7
506.25104	6.4
508.16058	28.2
509.27930	29.3
511.15485	29.8
512.91589	22.2
514.36108	203.7
515.32379	61.4
516.15424	61.8
517.47662	9.2
518.64056	27.3
527.31390	23.6
528.55176	9.3
529.66638	4.5
532.26270	1324.3	y (10) (2+)-NH3, y (5) (1+)
533.37720	344.8
534.20880	9.1
536.48535	10.7
540.36285	17.3
541.20905	39.7
542.46429	6.3
546.26501	20.0
547.14569	26.4
549.12640	42.7
550.15466	73.3
552.12244	4.9
553.18457	8.8
554.39294	8.7
557.72290	10.8
560.62213	26.3
562.64886	17.7
563.36975	28.2
565.20313	4.9
567.10126	55.2
568.49255	37.8
569.28119	13.9
571.17975	12.0
572.03540	77.3
573.19702	50.6
574.30536	9.2
575.42273	15.6
577.21155	5.9
583.47815	20.1
585.32208	44.9
587.35443	14.5
589.44434	37.4
593.38232	17.4
594.36133	55.8
595.31085	276.4
596.47137	212.0
597.65088	32.3
599.33911	20.5
600.74847	17.9
602.39221	8.7
605.07184	21.5
607.37317	33.8
608.50220	30.5
609.17157	16.1
613.16974	92.2
617.30841	71.9
619.52155	8.3
620.39752	157.4
621.82349	39.2
624.43231	21.1
625.35913	56.4
626.45398	14.4
631.58514	65.8
632.99927	84.4
634.19025	14.9
635.16351	18.8
636.57855	16.0
637.90015	25.4
639.36920	26.8
641.27350	18.8
642.14606	51.0
643.07159	44.3
643.98822	18.7
645.52899	14.0
646.75409	6.9
647.40179	5.9
651.48956	24.4
654.32611	15.5
655.95258	64.0
659.14569	64.1
660.60651	16.0
661.28717	12.5
664.55560	54.2
665.21552	23.1
667.42474	34.4
668.04346	21.0
675.42902	12.6
676.44940	80.3
677.37488	131.8
678.26361	170.5
681.15979	27.1
683.54706	36.3
684.29010	13.4
687.35913	41.5
688.18353	13.0
689.37256	8.3
690.44489	297.6
691.41614	17.3
692.54156	8.3
695.34839	1715.4	y (6) (1+), b (19) (3+)
696.29486	358.7
697.12970	135.1
697.84314	5.7
700.20679	7.2
705.78271	46.7
706.71313	42.2
708.40973	570.0
709.63251	167.4
710.51373	53.8
711.50507	39.3
713.23956	48.7
715.05127	8.9
715.69672	19.6
717.52899	28.2
718.50507	26.9
719.21729	7.2
721.11456	46.8
722.59076	57.2
723.47784	62.3
725.07233	25.9
726.33221	5.0
727.49146	25.6
728.41846	22.9
729.57190	72.7
731.02222	25.8
733.43127	110.5
734.50128	40.2
736.39270	28.9
737.51935	37.0
739.10248	159.9
740.28644	49.2
741.40399	82.7
742.40381	125.5
743.37805	9.1
745.21539	10.2
745.89227	13.3
747.39630	35.3
751.21362	17.7
753.50812	63.4
755.13690	175.9
756.06097	139.3
757.18652	267.8
758.43243	69.8
759.33221	94.0
762.31830	12.1
763.63470	43.6
764.35779	390.7
765.36090	350.6
766.64471	42.6
767.99188	9.3
771.57806	15.5
773.66168	14.1
774.29242	35.3
776.34741	53.9
777.08514	5.9
777.98804	37.7
781.70941	501.9
782.43610	1739.7	y (7) (1+)
783.50592	722.5
784.25946	11.6
785.24780	74.3
786.18896	20.1
786.81158	40.9
789.19019	66.7
791.39526	22.1
795.28088	75.3
796.66675	12.0
798.31622	21.8
800.07294	210.3
800.75385	60.3
802.17474	46.5
803.73163	60.6
804.48468	114.7
805.73553	77.6
807.25165	66.3
809.28802	45.6
810.31598	39.2
811.09485	18.2
811.86346	66.5
815.38507	10.1
816.64874	29.7
817.30078	31.6
818.27374	96.7
819.44147	26.8
820.42487	40.8
821.53156	330.6
822.32147	179.7
823.18011	78.0
824.21509	33.8
824.83807	72.7
825.86938	11.5
826.67487	17.4
827.39178	87.6
828.45477	303.9
829.32831	308.5
830.13739	21.9
831.26093	69.9
833.63855	106.3
834.49487	16.1
835.56757	1182.4	b (23) (3+), y (8) (1+)-H2O, b (15) (2+)-H2O, b (15) (2+)-NH3
836.58893	856.7	y (8) (1+)-NH3
837.44891	811.9	y (16) (2+)
838.30133	1282.0
839.65247	16.9
841.46094	77.0
842.23096	23.7
843.09259	33.3
844.78577	709.6	b (15) (2+)
845.81146	117.9
846.63104	32.2
847.25623	41.5
848.29590	126.9
849.43036	11.6
850.55945	79.1
851.96716	289.2
853.34979	1778.4	b (8) (1+)-NH3, y (8) (1+)
854.42651	951.5
855.46716	268.2
856.23175	410.2
857.18408	140.9
858.47003	448.3
859.42468	232.6
860.11249	65.6
861.77594	26.8
862.45270	4.9
864.29083	55.8
866.67902	139.0
868.14081	398.7
868.97382	44.5
869.58618	194.5
870.45715	443.9	b (8) (1+)
871.36176	244.8
872.48016	105.2
873.33929	9.2
874.17554	79.3
876.88776	21.6
879.43622	117.9
880.65070	43.3
881.60449	37.8
882.55334	21.8
883.33868	61.2
884.34662	88.6
885.47504	233.8
886.62689	50.8
888.50848	130.2
889.30579	105.2
890.31097	53.6
891.17841	105.7
892.26746	318.5
894.10553	1903.8	b (16) (2+), y (24) (3+)
895.02216	1769.6
896.31158	87.7
898.05145	141.7
898.81543	217.1
899.42999	9.4
900.47394	105.0
901.35797	77.8
902.31024	98.1
904.08588	30.7
905.28387	101.2
906.58722	144.0
907.45026	182.4
908.20477	306.5
909.32397	329.7
910.42169	55.2
911.12433	39.9
912.06622	3.5
912.69257	42.8
913.73560	95.4
915.23199	83.2
916.92584	241.6
918.03473	969.1	y (17) (2+)
919.11029	223.7
919.78461	115.8
920.69531	32.7
921.42578	64.9
922.04620	25.3
923.24121	292.4
924.51038	398.5
925.43036	48.9
926.19128	125.1
927.00092	20.3
928.04901	139.7
929.05377	167.7
929.70398	48.7
930.86829	130.8
931.65558	32.0
932.61731	178.8
933.57886	59.1
934.34766	66.0
935.59448	176.7
936.67944	16.4
937.59882	260.5
938.49615	371.6
939.34491	291.6
940.48651	83.1
941.61163	252.1
942.42914	44.3
944.20209	187.2
944.94989	130.1
946.62817	76.5
947.63428	76.9
948.48657	63.7
961.44989	127.1
962.24432	66.8
963.41718	8.8
965.54761	9.7
966.48193	57.6
967.62933	89.4
968.76154	8.3
969.96576	41.0
972.47943	64.8
974.26416	23.2
975.54175	9.1
977.01752	98.9
978.10883	76.7
979.47363	132.8
980.99091	113.2
982.34106	92.9
983.15741	6.4
985.39093	66.9
986.91766	115.1
989.70929	394.4
990.45734	347.4
991.17804	139.4
993.69141	47.6
996.55499	22.7
997.94403	78.8
999.05817	703.1	b (18) (2+)-NH3, y (18) (2+), b (18) (2+)-H2O
999.93915	390.0
1005.59296	11.6
1007.54297	4898.3	b (18) (2+)
1008.42084	1723.1
1009.60327	36.0
1012.91797	64.3
1013.85303	40.5
1015.34088	261.8
1016.22565	409.2
1017.29559	130.4
1018.46167	124.2
1019.40790	19.8
1022.37848	6.2
1024.19031	32.5
1025.27002	53.7
1025.97131	33.0
1027.10229	16.4
1028.41736	10.8
1029.33667	100.5
1031.55273	63.7
1032.79736	318.0
1033.46033	1160.3	b (9) (1+), b (19) (2+)-H2O
1034.36096	748.9	b (19) (2+)-NH3
1035.22339	305.6
1036.46130	22.5
1040.87793	34.7
1042.73145	2735.4
1043.58606	6090.7	b (19) (2+)
1044.84290	14.1
1046.55542	228.5
1047.60767	41.1
1048.81970	80.9
1049.74072	72.1
1050.51001	48.8
1052.07910	94.2
1052.96216	35.0
1053.62891	55.8
1054.55542	13.2
1056.06348	116.8
1060.06958	49.2
1061.54211	138.3
1062.48547	56.4
1064.14087	273.9
1065.34229	128.3
1066.44055	16.8
1068.40820	21.8
1070.87671	25.8
1071.96497	15.1
1073.09082	60.5
1073.71704	15.1
1074.87769	67.3
1076.42041	40.1
1077.18567	1123.8
1078.04419	1204.1	b (20) (2+)-H2O, b (20) (2+)-NH3
1079.40967	496.3	y (10) (1+)
1080.57556	282.1
1081.53076	56.4
1082.21826	42.8
1083.26990	40.3
1084.52734	156.1
1086.17017	1294.6
1087.02026	2447.8	b (20) (2+)
1088.07202	185.6
1088.77979	56.0
1089.61108	17.2
1091.29956	42.5
1093.74243	48.5
1094.80151	28.6
1096.48120	49.0
1097.41736	162.6
1098.66699	52.2
1099.73352	20.2
1100.93726	59.8
1102.21484	41.0
1103.89856	168.9
1104.82397	74.4
1105.46863	43.7
1106.33374	109.6
1111.56641	20.7
1112.41492	34.3
1115.08997	14.0
1117.69067	25.4
1118.38489	75.6
1119.64758	19.2
1121.39771	88.9
1122.40527	39.7
1123.63416	66.3
1124.62329	87.0
1125.33057	64.7
1126.71411	39.7
1128.20203	88.7
1130.23804	20.1
1131.24927	25.7
1132.20776	48.2
1133.64294	48.4
1134.56323	14.5
1139.47754	89.9
1140.40125	69.4
1141.41382	29.9
1143.45068	112.1
1144.37964	176.8
1145.57910	25.7
1147.12634	180.4
1148.28442	27.2
1149.61572	116.8
1150.56860	93.5
1151.39771	49.8
1152.06445	14.0
1154.41138	22.9
1155.46130	46.7
1159.13611	6511.5	b (21) (2+)-NH3, b (21) (2+)-H2O
1159.98877	2100.1	y (11) (1+)-H2O
1160.76404	87.8
1161.76929	378.8
1162.79431	127.1
1164.88867	56.2
1165.77173	38.3
1167.82471	148.0
1168.86792	332.0
1170.21021	112.1
1171.14038	135.0
1172.63818	86.3
1174.46423	148.2
1175.32190	312.9
1176.29639	412.3
1177.20410	202.9
1178.65247	314.6
1179.68555	252.7
1180.44458	31.3
1182.24597	126.3
1183.94360	41.2
1185.34106	52.0
1186.35767	93.5
1187.60901	40.6
1188.63525	8.3
1190.56934	18.9
1192.70081	274.3
1193.36011	3487.9	b (10) (1+)
1194.29602	2325.7	b (22) (2+)-NH3, b (22) (2+)-H2O
1195.34473	985.0
1196.36426	109.8
1197.42456	16.8
1198.20251	50.5
1199.48865	16.1
1203.57202	8273.5	b (22) (2+)
1204.28979	4398.1
1204.89966	937.4
1205.82788	51.8
1206.60022	78.0
1207.29138	57.7
1208.79053	15.3
1209.76453	33.6
1212.95544	290.4
1213.68640	237.7
1214.65393	237.0
1215.44214	147.3
1216.50269	95.5
1218.53357	77.9
1219.20947	241.7
1220.30920	45.8
1221.68542	4.9
1224.43982	69.4
1225.43823	32.0
1226.20093	87.8
1227.77979	78.0
1228.90625	36.7
1229.86255	6.8
1232.53052	104.5
1233.79761	4.9
1235.28479	22.5
1238.43640	97.0
1239.64404	296.5
1243.88477	92.8
1245.22510	139.2
1246.06909	17.2
1247.23328	35.9
1248.00342	18.0
1249.43005	64.8
1250.78125	12.5
1252.76514	3191.4
1253.42432	6747.1	b (23) (2+)
1254.08960	3267.5
1254.97156	36.4
1255.98755	127.4
1258.06567	127.7
1258.88123	7.8
1261.20129	131.8
1262.25549	24.3
1264.54370	39.6
1265.43262	20.8
1266.14990	22.9
1270.38940	67.8
1271.44910	85.6
1273.27075	28.2
1275.25867	87.9
1277.38977	20.7
1278.64563	23.3
1280.76892	34.9
1281.47888	65.3
1283.65784	124.3
1284.82642	157.6
1285.63843	21.9
1290.09583	26.9
1291.37219	37.7
1292.50305	9.7
1294.67432	63.4
1295.33093	48.7
1298.08459	93.1
1299.42444	31.6
1300.73132	83.8
1302.65149	8.3
1303.76111	16.4
1304.59607	70.9
1305.56580	41.0
1307.72546	183.6
1308.37866	100.3
1310.82178	12.7
1311.52698	15.8
1312.52991	316.3
1313.45947	231.3
1314.45935	102.5
1317.01709	301.7
1317.91565	467.2	b (24) (2+)
1318.86487	2.8
1331.50342	39.5
1332.53943	16.3
1334.26428	113.0
1338.62646	115.1
1339.60461	38.0
1342.92090	63.8
1344.96863	121.6
1346.99329	29.3
1349.56641	39.2
1350.43079	16.9
1352.08252	127.8
1353.36292	17.1
1354.63477	37.5
1356.58142	15.7
1360.13672	503.5
1360.87280	1616.7	y (25) (2+)-H2O, y (25) (2+)-NH3, b (25) (2+)
1361.76660	1010.5
1363.03528	17.0
1364.39929	8.3
1368.53992	110.5
1369.35510	14.4
1370.02356	23.0
1371.58069	13.6
1372.54553	90.0
1373.62097	124.5
1374.74927	155.0
1375.62195	54.8
1378.62195	90.0
1384.84229	66.2
1387.50281	51.9
1388.28259	7.8
1389.88525	23.0
1391.29980	13.4
1391.91516	12.2
1397.45007	13.0
1402.70837	4.9
1404.24756	115.2
1408.79614	43.4
1409.45398	11.5
1411.50647	79.3
1415.51807	18.2
1417.46594	27.0
1418.85303	59.7
1424.62146	42.0
1425.47864	40.3
1427.30579	42.0
1428.45496	65.5
1437.75769	43.4
1440.52893	510.2
1441.63171	368.9
1442.71741	102.1
1443.53943	79.2
1445.90100	13.6
1447.30408	58.4
1448.36096	66.9
1449.46948	6.8
1452.69385	32.5
1454.02295	24.9
1458.83411	28.1
1461.19067	13.4
1466.15295	5.9
1468.10706	7.8
1472.23352	177.5
1473.22668	46.6
1474.58789	89.3
1475.51550	8.7
1479.56165	21.8
1481.08618	36.0
1481.83887	41.3
1485.45374	38.9
1487.90906	20.6
1488.71155	17.7
1489.72083	30.9
1490.73853	11.8
1500.42590	21.8
1502.43323	28.2
1503.45190	16.8
1506.49316	6.8
1508.05969	19.6
1509.45532	13.9
1512.76917	14.8
1513.72742	11.1
1514.58875	12.1
1516.18408	181.1
1517.37305	233.6
1518.35876	16.1
1527.68616	18.2
1528.79956	39.6
1536.61682	5.4
1537.48315	45.1
1538.72424	55.8
1540.82446	13.1
1542.70459	36.8
1557.89941	9.4
1559.19263	18.2
1561.83948	22.1
1576.77563	5.4
1577.68433	14.5
1579.57654	34.8
1582.63367	37.4
1584.43250	66.4
1600.57019	62.0
1601.65759	216.5
1602.65442	110.5
1617.42737	74.5
1618.31360	36.1
1619.62830	53.7
1627.42554	30.3
1635.47791	34.6
1636.58533	133.9
1637.71301	11.1
1641.68127	16.8
1642.47620	18.4
1649.59119	24.0
1650.87976	28.4
1656.55737	15.3
1659.49841	12.7
1669.97974	14.1
1670.58618	13.1
1671.48718	67.8
1672.78784	78.9
1673.62561	20.5
1674.76868	75.5
1675.89343	25.9
1680.74341	50.4
1688.52649	140.1
1689.55347	81.1
1690.69861	92.8
1691.94458	8.4
1699.51892	33.5
1709.87659	50.5
1716.11389	17.9
1721.33325	35.2
1724.40271	77.3
1726.34973	20.6
1755.31018	8.8
1759.46021	19.1
1761.38599	24.7
1763.75842	115.0
1765.10559	44.5
1765.73962	53.3
1769.42175	30.1
1771.31372	40.2
1786.99292	73.5
1788.13953	135.1
1789.12231	80.5
1790.22095	21.7
1793.94983	13.0
1800.45239	31.6
1804.70093	13.9
1809.83923	19.7
1830.70129	6.4
1832.46204	18.6
1837.02136	6.4
1873.47424	14.8
1877.91272	12.8
1883.12585	20.2
1885.95422	17.7
1887.43091	18.3
1889.87036	13.9
1891.96179	21.7
1895.59631	35.4
1900.19275	6.8
1900.90637	225.6
1901.53845	41.9
1902.57483	88.0
1903.99976	50.5
1910.00330	17.8
1911.50989	47.1
1920.78137	23.0
1993.72046	60.6
1994.46790	18.8
1995.71558	32.0
1996.42407	50.7
