# Supplementary material for: Phosphoproteomic Analysis of Platelets Activated by Pro-Thrombotic Oxidized Phospholipids and Thrombin
Source: PLoS One. 2014 Jan 6;9(1):e84488. doi: 10.1371/journal.pone.0084488 (PMC3882224; doi:10.1371/journal.pone.0084488)
Supplement: Annotated Spectra S2 — (ZIP) [file pone.0084488.s005.zip › EGILNDDIYCPPETAVLLASYAVQSK_-19_2_158345.txt]

m/z	i	matches
272.21439	10.0
273.44131	13.5
283.42126	12.3
292.33328	69.4
297.63220	94.5
307.29367	15.7
311.19815	25.7
325.25772	85.4
326.21027	56.4
327.13852	38.5
328.55450	39.6
330.20398	58.8
344.16876	1090.8	y (3) (1+)-H2O
345.31189	691.5
346.51721	160.3
355.05502	25.6
358.06302	14.5
362.24237	2028.7	y (3) (1+)
363.39276	610.5
364.59525	23.5
367.72437	15.8
370.47174	32.6
374.68219	40.6
385.10101	15.4
392.98883	79.2
395.28265	36.3
397.91803	23.7
407.42554	114.6
408.21350	27.8
409.29663	111.3
410.36493	10.0
413.09515	52.7
414.47430	65.9
417.54706	21.4
425.38049	49.6
426.37787	136.4
427.66321	94.2
428.47943	33.1
442.28461	37.5
443.42554	135.9
444.35620	261.8
445.39276	75.4
446.73785	29.5
452.43896	63.6
454.35187	13.5
458.09900	32.7
459.04803	65.5
461.31476	3479.3	y (4) (1+)
462.26544	1127.9
463.13690	46.6
463.75623	32.9
478.12335	196.0
480.42194	33.7
483.18970	57.3
484.29291	53.8
487.49377	73.0
492.32416	91.4
493.17798	29.2
494.36847	10.0
496.02124	40.8
497.29346	30.1
498.61829	56.9
499.50629	18.9
504.06000	38.9
506.29926	141.8
509.51367	82.5
511.51837	80.2
514.36157	21.5
516.03870	76.8
517.30927	17.8
527.20233	56.6
527.87378	25.5
532.28790	2483.8	y (5) (1+), y (10) (2+)-NH3
533.34448	696.6
534.31073	156.5
538.05615	14.6
544.56622	56.1
547.85596	43.0
549.40771	131.3
551.17688	15.8
552.19312	29.3
567.30267	13.0
568.48151	83.0
573.21411	14.7
576.38538	117.9
578.63287	90.7
580.11475	20.3
583.05304	43.1
586.68896	81.9
587.41376	71.4
588.45062	64.6
590.37744	64.4
595.38165	319.2
596.30048	212.8
597.23688	128.6
598.20026	11.2
601.22437	70.0
602.23480	99.3
605.51099	39.3
606.55536	69.8
612.33893	78.6
617.61487	79.6
619.18701	192.8
620.29810	97.0
624.02850	207.0
625.56403	32.8
626.53607	45.4
629.39240	124.0
634.51196	50.0
635.33020	38.2
638.38550	155.7
642.32184	165.3
643.97235	180.4
645.70978	167.0
655.88104	21.4
657.30225	324.1
659.47345	34.0
660.28900	45.0
667.34625	57.6
674.16052	15.7
677.38477	206.9
678.32300	209.6
686.02234	28.1
688.92194	104.1
690.54498	152.6
695.32550	3394.1	b (19) (3+), y (6) (1+)
696.36859	1322.1
697.41614	334.3
698.47876	76.4
699.62347	11.1
700.71460	51.9
702.64941	147.6
703.48663	72.9
704.53839	275.4
708.35559	736.8
709.33569	413.1
710.40021	86.5
718.50555	41.7
720.96063	17.6
721.75977	46.7
724.14020	45.7
725.29926	97.6
727.40057	38.6
728.29645	126.0
730.92926	26.9
733.26770	67.4
735.03748	190.9
736.19812	8.9
737.29602	26.7
738.36957	10.0
739.40039	165.6
740.54279	187.9
741.33051	66.4
742.73340	66.2
744.67340	51.2
745.71741	48.8
747.39764	27.2
748.47699	57.1
755.38959	363.8
757.07190	206.8
757.75781	68.8
758.37177	44.8
759.15753	213.8
759.80670	76.4
761.65289	102.9
764.41809	812.9
765.46039	462.8
766.41486	71.8
768.42316	18.2
771.17859	82.3
772.30621	14.6
775.46008	24.5
777.20856	146.6
778.55988	22.6
781.17139	108.5
782.28094	2744.8	y (7) (1+)
783.41278	1476.5
784.60858	294.7
785.43817	107.0
786.88409	60.8
788.11572	84.7
789.44080	36.1
790.67377	101.1
795.84473	45.3
798.54919	15.4
799.85779	215.3
804.28046	11.2
808.29706	85.6
810.12299	218.4
810.93658	45.4
811.82666	22.6
813.42487	61.6
817.55707	61.6
818.26703	54.6
819.22052	13.4
820.94879	373.9
821.64386	609.6
823.39258	533.4
824.30389	137.3
827.30243	80.5
828.83844	1262.7	y (16) (2+)-NH3, y (16) (2+)-H2O
829.66888	332.8
830.65228	159.5
832.71143	94.4
834.26154	142.4
835.53241	1500.8	y (8) (1+)-H2O
836.47540	1887.0	b (15) (2+)-H2O, b (15) (2+)-NH3, b (23) (3+), y (8) (1+)-NH3
837.18683	1153.5
837.89301	1912.7	y (16) (2+)
838.60931	584.4
839.33600	266.0
840.17853	123.8
842.11945	139.6
842.73999	49.6
844.81012	781.6
845.60278	439.8
846.62476	301.4
847.39777	105.2
850.72382	225.3
851.95148	437.4
853.27588	3458.1	b (8) (1+)-NH3, y (8) (1+)
854.50085	1129.9
855.40015	425.1
856.51483	97.6
858.32343	319.1
859.39679	190.1
860.66937	55.8
864.71136	43.3
866.50641	29.4
868.53540	134.5
869.29614	118.9
870.37555	742.6
871.48895	312.5
874.47815	50.7
876.14490	67.1
877.32538	155.6
880.66956	104.1
881.91479	70.6
882.76788	46.5
885.91534	671.2
887.14301	103.3
888.71399	215.9
889.90704	359.1
892.45673	779.3
894.34216	5277.4	b (16) (2+), y (24) (3+)
895.21112	3537.7
896.14288	843.8
896.94031	114.2
898.43774	23.8
899.55420	359.4
900.35345	102.0
903.74164	112.5
905.21216	371.6
906.89313	245.7
908.27484	1229.6	y (17) (2+)-NH3, y (17) (2+)-H2O
909.08636	464.1
910.12799	253.2
913.28888	229.7
914.12823	155.4
915.46173	149.4
917.72101	814.0
918.47974	1097.0
919.19946	164.2
922.52600	36.3
923.29260	243.4
924.06519	427.1
925.46716	128.5
927.03894	578.2
928.03778	40.2
928.96588	217.8
930.49164	116.1
931.53845	564.7
932.77985	34.0
934.02728	94.6
935.23682	119.3
936.33038	241.3
937.45990	644.7
938.64130	616.9
939.36694	362.9
941.41302	379.1
942.16382	178.4
943.00897	110.2
944.35895	636.6
945.22687	591.9
946.33136	140.1
947.57111	44.3
948.35516	294.6
961.71722	40.4
962.66602	290.9
964.46509	88.4
966.53467	284.6
967.62915	26.7
969.40503	71.5
973.01984	24.7
979.66132	612.3
981.14746	159.1
982.28369	102.1
986.21759	52.9
987.98102	50.3
989.89648	971.2	y (18) (2+)-H2O, y (18) (2+)-NH3
990.78741	197.1
991.55658	271.2
992.25684	121.2
993.43719	120.3
997.15582	64.5
998.13739	205.6
999.06317	798.5
999.96655	272.0
1000.95117	119.0
1003.44073	15.7
1004.89435	268.6
1007.60327	8782.1	b (18) (2+)
1008.57819	3423.4
1009.44305	402.8
1011.18793	48.8
1013.70465	69.1
1015.27393	194.3
1016.19659	1082.9	b (9) (1+)-NH3, b (9) (1+)-H2O
1017.42413	356.9
1018.86603	128.7
1020.31354	18.0
1021.80499	32.8
1024.32410	132.0
1027.92310	32.4
1031.53345	171.1
1033.28027	1628.8	b (9) (1+), b (19) (2+)-H2O
1034.27905	983.1	b (19) (2+)-NH3
1034.95569	697.2
1035.65979	107.5
1042.78979	3632.9
1043.50122	10265.3	b (19) (2+)
1044.49463	2933.1
1045.87134	265.2
1047.14453	257.9
1048.61792	130.4
1050.90869	173.6
1052.23901	77.9
1053.44629	60.5
1054.25073	29.2
1055.64392	288.6
1058.61719	34.7
1059.52954	151.1
1062.08801	203.7
1063.45154	146.4
1064.86523	95.0
1065.59570	16.7
1066.95972	35.9
1072.82214	62.2
1074.50098	83.6
1077.59766	1429.5	b (20) (2+)-H2O, b (20) (2+)-NH3
1078.72778	974.0
1079.64075	658.9
1080.63831	680.9
1081.50854	88.7
1082.73254	69.4
1083.83020	73.6
1084.96021	49.6
1086.42810	3017.2	b (20) (2+)
1087.14111	2859.2
1088.13989	1266.9
1088.93408	99.7
1092.24023	327.0
1096.15625	81.1
1102.06055	54.4
1103.52319	225.4
1104.49780	210.6
1106.71863	23.2
1109.11121	171.1
1111.40381	98.8
1113.15796	232.9
1113.84607	31.6
1114.91113	268.5
1117.27014	34.0
1120.77710	87.1
1121.44604	50.8
1122.30200	93.4
1124.22913	323.7
1125.34644	426.6
1126.53552	147.0
1127.70337	123.9
1131.11243	100.9
1137.18433	79.0
1139.31750	252.6
1140.18262	19.1
1143.49170	65.0
1144.52002	33.5
1145.86133	322.6
1146.67126	60.4
1147.52686	106.5
1148.43921	97.5
1149.53479	62.4
1150.64172	57.6
1151.62573	86.2
1153.71448	71.2
1154.90491	143.0
1156.04114	172.2
1158.63696	2152.0
1159.46741	8121.6	b (21) (2+)-H2O, b (21) (2+)-NH3
1160.53784	2980.5	y (11) (1+)-H2O
1161.56250	139.2
1162.57996	156.9
1163.38623	294.0
1165.57617	24.6
1167.64905	225.6
1168.29712	994.6	b (21) (2+)
1169.16235	137.1
1170.90552	185.4
1172.84839	99.9
1173.51208	39.8
1175.76685	532.0
1176.50525	605.2
1177.34204	440.7
1178.38135	166.2
1179.44116	392.8
1180.50720	127.4
1181.41235	53.5
1185.06860	41.1
1185.90039	174.9
1189.23779	81.8
1191.10437	39.6
1193.22974	5823.5	b (10) (1+)
1194.29346	3531.3	b (22) (2+)-NH3, b (22) (2+)-H2O
1195.20337	2284.6
1196.27502	394.2
1197.10303	208.7
1198.27686	64.1
1199.64111	169.3
1201.35181	171.2
1203.30188	7780.9
1204.12036	16717.5	b (22) (2+)
1205.11987	4760.5
1205.88574	195.7
1206.64722	31.5
1207.47668	17.5
1208.91309	10.1
1210.39148	131.8
1211.44397	139.8
1213.41724	564.7
1214.68945	296.8
1215.42651	264.1
1216.37219	140.4
1217.47266	152.9
1218.95483	336.3
1220.28198	32.4
1226.92651	311.1
1227.63794	282.2
1229.05396	146.9
1231.71338	38.1
1232.62085	54.2
1235.08069	108.1
1239.08545	264.6
1241.77332	43.1
1244.29285	127.1
1245.36426	323.4
1249.59448	100.7
1250.23584	38.6
1251.07434	25.7
1253.07324	12420.2	b (23) (2+)
1254.01038	7732.7
1254.98608	717.5
1257.61987	16.5
1259.96021	99.9
1261.23901	53.5
1262.96167	35.8
1268.13623	67.8
1274.31384	41.0
1275.11975	26.7
1282.06433	58.1
1284.14185	327.7
1285.11243	248.4
1286.21143	251.6
1291.42212	15.4
1296.51855	35.9
1302.49939	116.4
1306.62512	98.1
1307.82666	149.4
1308.44250	215.4
1311.08386	110.3
1311.72131	34.6
1312.39905	443.6
1313.52893	169.3
1314.26025	175.6
1316.95667	1328.2	b (24) (2+)
1317.91321	356.7
1318.55286	232.3
1319.61047	182.5
1320.63489	31.6
1321.55786	34.4
1322.19226	91.5
1330.05273	8.8
1333.52039	21.5
1339.38574	24.9
1343.54651	49.6
1345.79968	91.8
1348.15491	30.7
1351.52112	126.5
1352.48206	61.7
1355.12366	51.8
1357.93079	29.5
1360.80042	3061.7	y (25) (2+)-NH3, y (25) (2+)-H2O, b (25) (2+)
1361.74695	1852.0
1362.66504	447.9
1363.80127	62.3
1369.39978	111.4
1370.48352	62.2
1373.48694	138.0
1374.40955	76.5
1375.51050	233.4
1376.54065	105.8
1377.15527	161.7
1389.79443	101.8
1392.52917	66.8
1403.25232	14.6
1404.38611	10.0
1405.73401	56.0
1414.17639	60.3
1422.40344	26.0
1423.45227	103.5
1425.24390	161.7
1429.50293	67.9
1440.62708	1450.1
1441.60632	655.4
1442.50562	389.5
1443.49084	95.9
1444.10266	128.1
1447.04053	64.4
1447.68506	55.5
1450.54675	31.4
1453.73022	66.7
1455.61975	259.3
1461.78333	46.2
1464.34961	11.2
1472.63879	111.6
1473.69812	78.6
1474.70862	60.8
1477.51428	15.7
1480.61755	13.4
1488.64734	65.8
1490.40247	110.3
1499.47327	34.8
1506.23230	34.0
1506.95911	25.5
1509.59412	48.2
1513.25281	99.0
1514.64856	40.5
1516.16418	264.9
1517.18982	311.2
1518.36536	175.7
1527.89917	104.6
1529.73926	40.6
1531.62683	17.8
1534.29480	47.3
1536.79211	65.6
1537.65906	83.8
1538.30920	40.9
1538.96204	70.0
1545.77112	24.9
1546.64001	93.6
1554.65015	56.4
1557.03296	27.2
1571.40637	44.5
1573.46619	47.4
1577.48059	46.8
1580.57971	26.2
1584.74792	124.1
1600.90540	105.7
1601.56897	84.5
1602.73975	100.1
1603.45728	22.2
1610.73767	14.8
1617.36975	135.8
1618.36890	285.5
1619.86462	32.1
1620.77075	38.6
1630.77710	77.1
1635.68762	99.5
1639.68250	38.6
1646.68176	109.8
1648.60681	27.2
1651.59973	93.6
1652.45203	19.1
1655.92932	44.2
1656.71362	60.8
1660.62280	41.6
1668.29285	117.6
1671.05798	112.8
1673.52075	165.4
1674.41968	163.1
1675.73181	86.1
1676.59009	147.6
1687.78540	49.1
1688.75183	145.7
1690.14026	84.5
1692.30383	32.7
1699.89172	43.4
1710.57214	16.8
1721.81921	31.6
1739.72644	18.0
1761.89673	62.6
1763.78772	81.5
1764.86011	49.5
1765.93738	72.3
1769.70154	43.0
1787.77515	454.1
1788.69714	320.5
1789.53638	112.5
1790.53979	354.8
1811.84204	33.8
1813.80884	74.1
1814.43433	112.9
1834.88440	62.0
1854.80261	181.6
1880.48621	55.7
1900.46802	275.8
1901.36011	246.1
1901.98303	126.4
1902.65710	145.6
1903.47742	94.3
1913.76404	32.9
1919.21838	31.2
1961.90662	25.9
1999.08508	55.9
