# Supplementary material for: Phosphoproteomic Analysis of Platelets Activated by Pro-Thrombotic Oxidized Phospholipids and Thrombin
Source: PLoS One. 2014 Jan 6;9(1):e84488. doi: 10.1371/journal.pone.0084488 (PMC3882224; doi:10.1371/journal.pone.0084488)
Supplement: Annotated Spectra S2 — (ZIP) [file pone.0084488.s005.zip › EGILNDDIYCPPETAVLLASYAVQSK_-20_2_154521.txt]

m/z	i	matches
275.24130	12.7
279.39041	17.4
281.07321	6.3
284.24905	6.7
285.36105	12.6
286.20502	11.4
293.59372	21.7
298.19730	15.2
300.05377	15.2
302.17407	23.9
305.38135	10.9
307.13782	21.1
310.16315	28.7
312.12115	6.7
314.40265	8.3
315.12088	13.6
324.15396	62.7
325.36646	8.3
326.25195	31.6
328.11810	76.8
334.47534	8.8
337.31812	8.4
341.07932	9.3
344.32690	371.8	y (3) (1+)-H2O
345.28830	170.3
346.57642	63.8
353.22760	13.1
355.11603	38.9
359.41006	15.0
362.33261	913.2	y (3) (1+)
363.31885	60.8
366.93561	13.6
368.47693	27.3
380.27585	11.0
380.90808	7.7
386.00183	26.3
392.16534	59.5
393.35712	15.2
397.25989	27.3
399.48892	38.8
404.51733	29.1
407.47241	18.9
409.32568	12.2
412.33527	12.8
413.18274	28.7
413.93225	42.4
414.87854	7.2
417.12543	8.2
418.35016	18.7
419.25018	109.1
421.04407	22.6
426.26477	148.0
430.19507	9.9
431.41534	26.7
434.39722	22.3
437.15698	19.0
439.23956	8.5
443.31213	195.2
444.21686	128.0
446.47809	8.2
451.89789	21.2
455.95923	23.4
459.27783	32.3
461.28772	1239.4	y (4) (1+)
462.24066	388.4
463.19556	66.5
464.38904	25.9
466.19165	15.7
467.34985	11.0
473.09497	65.3
474.50958	7.8
478.30377	7.2
479.67761	25.6
480.30237	29.5
480.95197	28.0
482.58685	12.6
485.51215	6.7
489.40057	9.5
496.11060	122.3
497.41132	22.4
498.10553	28.5
500.48914	12.2
507.20251	44.4
508.48334	59.1
509.21979	17.1
510.39093	54.7
514.31744	118.2
515.41907	56.0
516.08978	15.7
517.97485	17.9
519.45288	11.4
521.99060	21.0
523.62341	28.2
528.25623	52.8
530.20087	36.5
532.26923	905.1	y (5) (1+), y (10) (2+)-NH3
533.32233	106.8
534.25244	31.9
535.95874	33.8
538.46307	7.2
543.52765	32.8
545.34827	69.7
547.63300	23.7
548.26331	31.2
549.16455	130.2
551.40796	9.0
552.01892	26.4
553.55621	18.4
554.41266	26.7
555.15363	21.4
558.43701	23.7
564.41425	11.6
565.23926	15.0
566.32922	10.7
567.47766	107.5
569.24683	16.3
571.28143	37.8
573.33478	26.8
576.67413	26.0
577.36761	25.3
578.31299	8.3
580.23138	16.5
582.35474	10.4
583.47333	16.6
586.11737	33.2
586.87164	20.0
589.12280	37.6
590.02509	73.2
595.17664	316.6
596.54736	40.1
597.66309	73.5
600.47968	19.6
601.35553	9.4
602.27747	7.8
604.86053	13.0
607.64764	13.9
611.09930	46.1
613.42523	101.7
615.31171	22.9
619.29736	49.4
620.16498	152.3
621.31549	18.1
624.17487	66.8
625.31122	76.8
629.27679	42.4
631.85559	42.9
633.18829	19.5
637.57037	5.2
638.54919	77.3
639.57813	7.3
641.01746	50.5
642.50885	37.3
644.06372	15.4
645.44501	135.1
646.35474	38.7
648.73688	22.1
650.38757	26.9
657.44305	34.4
659.41486	55.3
660.58856	104.3
662.62219	19.4
663.97223	52.9
671.33221	8.3
672.23712	32.9
675.20734	31.8
676.55725	76.8
677.36627	87.1
678.17090	83.9
680.95013	103.2
682.72308	31.8
685.22748	40.2
687.06097	119.8
688.44183	21.1
690.40582	158.8
691.21771	47.2
691.92871	24.8
693.72113	32.6
695.32562	1280.6	y (6) (1+), b (19) (3+)
696.32098	429.7
697.42957	118.2
698.80627	42.9
700.38666	22.1
701.42993	5.1
704.40417	7.3
705.67065	18.6
706.63300	31.7
708.23792	413.0
709.33276	119.8
712.17975	57.6
712.97095	37.0
714.24304	5.7
715.37543	40.8
718.69427	37.0
720.12445	22.1
722.71307	51.1
723.55957	11.5
725.32874	6.7
726.24017	25.9
727.62415	42.2
729.44208	100.5
730.22272	39.8
733.22296	133.1
734.26044	85.3
736.16492	43.4
738.90900	16.2
739.72748	101.7
740.47375	85.7
745.51141	56.9
746.68640	36.5
751.31305	41.3
752.39899	92.2
754.96497	93.3
755.66229	48.1
756.43463	217.0
757.28253	165.8
758.30206	144.0
759.36200	93.3
761.27704	24.2
764.18707	475.1	y (7) (1+)-H2O
765.41150	169.9
767.19000	38.0
769.39368	20.6
770.73871	32.1
773.13629	17.9
776.34344	34.5
778.27325	105.0
779.45447	101.6
780.95636	201.5
782.34454	1367.8	y (7) (1+)
783.36133	636.8
784.37878	24.8
785.09857	21.1
785.73395	7.9
787.19025	34.9
789.36646	123.3
790.44659	26.0
791.57660	6.2
792.82721	89.7
793.64832	24.5
794.75574	91.2
795.68054	42.8
796.54938	40.1
797.23303	76.6
798.28546	88.8
799.41724	87.0
800.37921	99.6
801.56335	74.2
802.51898	111.3
803.73938	39.5
804.73724	103.7
808.08850	20.1
808.76239	30.9
809.44299	128.4
810.50311	319.2
811.76459	30.7
813.33325	74.0
814.37366	13.6
815.57056	47.6
816.60742	68.8
817.32343	123.9
818.46930	118.1
819.79022	146.0
821.03052	179.2
821.82422	271.7
822.73132	346.7
823.46765	19.3
824.12994	137.6
825.30017	24.8
826.24677	152.7
827.67755	58.1
828.78540	607.5	y (16) (2+)-H2O, y (16) (2+)-NH3
829.72125	116.3
830.49048	11.1
831.99677	63.4
835.67950	950.5	y (8) (1+)-H2O, b (15) (2+)-NH3, b (23) (3+), b (15) (2+)-H2O, y (8) (1+)-NH3
836.44000	823.7
837.44916	1033.5	y (16) (2+)
838.27155	518.1
839.60400	66.4
840.74152	96.8
841.72479	99.5
842.61932	24.3
844.36157	54.4
845.03107	270.8
846.11206	128.3
846.73492	23.1
848.04089	38.9
848.80133	55.4
849.58923	68.4
850.81665	174.1
851.54712	109.0
852.24103	339.2
853.41132	1787.9	y (8) (1+), b (8) (1+)-NH3
854.54480	551.1
855.40851	140.1
856.33063	400.5	y (23) (3+)
857.13531	206.1
858.44690	686.2
859.63287	270.5
860.53912	66.6
861.46600	93.1
862.09351	55.1
864.03278	66.1
865.68854	73.7
866.41553	26.1
867.45465	75.2
868.23431	181.7
869.35455	135.7
870.23883	141.9
871.24042	505.6
872.36456	75.3
873.39496	136.5
875.32184	123.3
876.72260	133.1
877.95532	14.7
878.84259	66.0
879.85864	15.2
880.58783	54.7
881.81879	52.6
882.58160	125.2
883.30042	48.7
883.94794	46.6
886.14105	150.0
887.17047	90.1
888.03137	63.7
889.39459	103.5
890.62823	117.5
891.85266	200.3
892.54156	257.2
894.17084	1225.3	y (24) (3+)
895.02203	2406.8	b (16) (2+)
895.87402	189.1
896.74139	49.7
897.38873	115.8
898.54364	307.0
899.62006	194.4
901.43884	140.4
902.63800	69.1
903.63715	65.9
904.67999	80.8
906.36505	389.1
907.47180	528.6	b (25) (3+), y (25) (3+)-H2O, y (25) (3+)-NH3
908.44647	262.0
909.92719	196.4
910.92700	37.6
911.68329	426.4
912.60419	123.5
913.91516	118.5
914.58643	48.6
916.50293	233.1
917.35315	552.1
918.14923	797.0	y (17) (2+)
919.15027	206.1
920.04584	69.9
921.69061	255.3
922.80634	567.0
923.88293	305.9
924.56866	299.2
925.78888	131.2
926.59052	226.9
927.40118	156.8
928.54218	193.0
929.18536	42.0
930.52179	336.0
931.57654	425.9
932.54749	118.5
933.78271	108.3
934.74005	86.2
936.01367	125.5
936.83490	226.8
937.79541	228.2
938.67645	766.7
939.69305	217.7
940.68414	159.1
941.66425	44.6
943.78546	263.2
944.95697	236.2
946.75586	186.5
947.44965	94.8
948.60400	26.1
958.75195	43.5
961.45172	140.0
962.60065	16.3
966.48340	70.3
967.34796	4.6
968.89447	34.6
970.46429	37.3
975.15265	39.1
979.33112	205.2
980.67084	167.4
981.48798	74.9
983.17169	107.5
985.12457	21.0
987.29767	36.4
988.53400	141.6
990.13007	351.6	y (18) (2+)-H2O
990.99445	405.7	y (18) (2+)-NH3
991.67303	6.4
996.65448	92.4
998.08862	113.8
999.19025	401.6	b (18) (2+)-H2O, b (18) (2+)-NH3, y (18) (2+)
1000.31787	163.4
1001.60846	123.2
1003.67438	26.4
1004.64673	17.9
1005.67670	31.7
1007.65424	3262.5	b (18) (2+)
1008.38495	1660.4
1009.03931	121.7
1009.74530	26.7
1010.37714	42.9
1011.96881	29.8
1012.87036	53.7
1013.62482	61.7
1015.26343	157.2
1016.17877	163.5
1017.09906	38.7
1018.07977	44.4
1018.93390	26.2
1020.24170	20.1
1022.10254	25.4
1023.91718	34.8
1024.65308	110.2
1025.75049	85.1
1026.50281	16.3
1027.56299	134.4
1028.61072	82.8
1029.44934	5.1
1030.44934	16.3
1031.51062	123.2
1033.22241	355.9	b (9) (1+)
1034.33081	766.1	b (19) (2+)-H2O, b (19) (2+)-NH3
1035.37366	230.3
1036.47180	123.0
1038.26001	54.7
1039.30664	10.6
1040.12158	15.1
1043.13623	3910.2	b (19) (2+)
1043.91003	2133.7
1044.66821	320.7
1045.49414	15.8
1046.40747	117.8
1047.74463	91.5
1049.68726	45.1
1050.46436	118.9
1052.73645	42.1
1053.40430	55.1
1054.59668	101.4
1055.73169	11.2
1056.64185	59.5
1059.02136	32.8
1059.72070	12.0
1061.57349	70.3
1062.50952	54.2
1063.36475	82.9
1064.49866	139.6
1065.24414	80.0
1066.13806	47.1
1067.34912	97.4
1068.26318	69.5
1070.62854	37.1
1072.25903	41.6
1073.63342	150.6
1074.35156	59.0
1077.07935	445.4
1077.81885	1025.6	b (20) (2+)-NH3, b (20) (2+)-H2O
1078.66760	229.6
1079.60901	202.2
1080.62573	115.1
1081.89905	63.5
1083.08911	72.6
1084.30432	148.6
1086.46753	1680.9	b (20) (2+)
1087.22864	1535.2
1088.11377	202.0
1089.14136	181.5
1090.48853	52.0
1092.69714	19.5
1095.51868	24.3
1096.46326	176.9
1097.84888	50.1
1098.74243	34.6
1099.36548	53.5
1100.54077	115.5
1102.69458	94.3
1104.14331	60.4
1105.88110	26.3
1109.82397	48.9
1110.86841	61.5
1112.28857	39.7
1113.08740	42.0
1113.94312	14.1
1114.56714	67.9
1115.36914	66.3
1117.45654	15.8
1118.49146	24.1
1119.79004	5.1
1121.44873	69.4
1122.85010	145.0
1124.35657	129.5
1125.37500	76.1
1126.63208	78.7
1127.36084	32.3
1129.06152	64.1
1130.18262	30.2
1131.75537	72.4
1132.90479	25.8
1133.94141	21.1
1135.59863	144.4
1136.54028	100.9
1137.30298	83.7
1138.20898	22.6
1139.09790	95.2
1139.86353	30.5
1141.77747	11.5
1142.65991	16.7
1144.24316	7.3
1145.23682	103.6
1146.29883	41.7
1147.53809	54.9
1148.43518	52.1
1150.22583	217.4
1152.50903	42.4
1154.30298	29.7
1155.59436	109.5
1158.42041	133.0
1159.13574	3989.8	b (21) (2+)-NH3, b (21) (2+)-H2O
1160.00562	2765.1	y (11) (1+)-H2O
1161.22693	185.5
1162.02856	179.2
1162.82031	14.5
1163.99585	96.2
1164.82983	24.0
1166.40674	42.6
1168.11011	304.6
1168.85962	368.0	b (21) (2+)
1169.59888	187.6
1170.37280	63.3
1171.27844	121.7
1173.32983	43.9
1174.43774	41.5
1175.57544	255.9
1176.57788	647.1	b (10) (1+)-NH3
1177.68152	129.4
1178.96948	116.0
1180.03931	153.7
1181.23560	107.4
1182.02417	72.3
1184.10986	20.6
1185.17603	96.9
1188.14709	78.7
1188.81177	24.6
1193.22412	1591.9
1194.19800	1632.4	b (22) (2+)-H2O, b (10) (1+)
1195.28003	943.2	b (22) (2+)-NH3
1196.40503	137.1
1198.17847	51.3
1199.46619	240.6
1200.21802	15.5
1200.89209	17.0
1201.57422	37.7
1203.55469	4920.9	b (22) (2+)
1204.25208	4136.4
1204.92395	1530.6
1205.75183	49.6
1206.54688	47.5
1207.70435	126.9
1208.64307	13.3
1209.89819	64.6
1211.73450	17.8
1213.28833	435.8
1214.42969	266.6
1215.28442	202.3
1216.33435	92.3
1217.20972	120.5
1218.30530	103.4
1219.54382	111.7
1221.22229	38.4
1223.10645	7.8
1225.45264	799.1
1226.38525	63.7
1227.43945	168.0
1228.43018	147.0
1229.55200	125.7
1230.72546	55.6
1232.02124	51.9
1237.58423	28.5
1238.83862	61.6
1239.69263	49.4
1244.02893	170.9
1245.20215	243.5
1245.97644	11.5
1247.45349	89.7
1248.75208	34.7
1249.69751	5.1
1251.30627	62.0
1252.81616	1828.6
1253.60913	6961.6	b (23) (2+)
1254.42041	1207.2
1255.18262	15.0
1255.94934	55.3
1256.69421	96.8
1259.82544	82.4
1260.62109	36.4
1262.37024	74.7
1263.96777	17.4
1267.78613	75.4
1270.50378	127.6
1271.38403	5.1
1274.57092	6.7
1275.81299	54.5
1278.58911	72.2
1279.87915	43.3
1281.03235	56.8
1282.25952	152.8
1283.01172	13.3
1284.13416	156.8
1285.17261	241.0
1285.95300	21.7
1286.80457	11.4
1290.42859	30.2
1291.70813	22.1
1294.63171	92.5
1296.72583	8.4
1300.63025	97.8
1301.85901	24.9
1302.59448	98.5
1303.42090	79.8
1307.72974	162.6
1308.64392	162.4
1310.73889	10.2
1312.49670	207.1
1313.39319	127.7
1314.43140	76.4
1316.95886	251.1
1317.84912	335.4
1318.68164	5.6
1321.14172	28.3
1324.21985	47.1
1326.06201	26.2
1327.22253	33.9
1328.10059	50.6
1329.64612	16.2
1330.91980	41.5
1331.93665	7.3
1332.55298	14.1
1334.62292	48.2
1336.16626	70.6
1336.79578	15.1
1338.06213	36.0
1338.84814	98.2
1343.55469	104.1
1344.75964	17.6
1349.47412	44.3
1351.61609	80.2
1352.60254	164.7
1353.86975	16.3
1354.61340	18.4
1358.13013	129.0
1360.81384	1330.4	y (25) (2+)-NH3, y (25) (2+)-H2O, b (25) (2+)
1361.61853	751.6
1362.53137	68.1
1363.25891	10.2
1364.48181	35.7
1366.81116	203.7
1367.71411	177.8
1368.43237	12.9
1369.23059	22.9
1373.75098	35.1
1374.67542	123.1
1377.21973	19.0
1379.27039	25.4
1381.65991	45.4
1386.46094	44.6
1388.28101	9.4
1389.36755	41.5
1390.48022	61.0
1391.94104	28.1
1402.66650	45.1
1411.07764	24.5
1422.09680	16.8
1430.19824	11.0
1431.96692	34.4
1435.26074	20.0
1436.04822	18.9
1440.64929	330.4
1441.68579	386.7
1442.69495	117.8
1443.33240	8.2
1446.22839	56.3
1447.39441	8.5
1448.72644	49.4
1451.52478	96.7
1452.83435	25.3
1455.49475	20.5
1457.26685	32.9
1464.92712	38.8
1465.60486	28.1
1470.57581	37.5
1471.32117	26.9
1472.49963	122.4
1474.15710	26.9
1475.76086	15.7
1477.45337	20.5
1479.44666	92.6
1487.51843	40.2
1489.68567	7.8
1498.27039	32.4
1503.87341	12.0
1508.28442	11.5
1512.69812	40.6
1516.38452	67.0
1517.51770	48.2
1519.44641	7.7
1526.59094	19.5
1528.52600	77.0
1529.38196	3.6
1536.55676	39.6
1537.83472	26.1
1540.50195	19.4
1557.32361	42.8
1562.11084	15.3
1571.42029	25.3
1576.64014	34.3
1577.84436	43.6
1579.68799	52.1
1582.11877	31.2
1584.74744	24.8
1585.63025	13.1
1589.10059	15.8
1594.30066	39.1
1595.93030	15.3
1600.54626	227.3
1601.61902	102.4
1602.68945	47.8
1610.53381	16.3
1615.62439	13.6
1617.18665	42.6
1618.18567	27.7
1619.46509	78.6
1622.62366	25.2
1625.80286	19.9
1633.24036	9.4
1635.82349	30.9
1636.61389	54.1
1637.43958	30.7
1638.51501	21.7
1640.88452	71.5
1644.61438	7.8
1651.05530	54.2
1655.59436	9.3
1656.46838	12.0
1657.64832	14.9
1659.43738	15.3
1661.99780	24.3
1662.70154	13.6
1664.71899	30.6
1666.43250	49.5
1667.30493	14.1
1670.56824	86.8
1671.59058	12.6
1673.72424	68.9
1674.75061	4.1
1675.63586	37.0
1681.58716	15.3
1684.25305	14.2
1687.58911	53.8
1688.56384	125.0
1689.49524	144.2
1690.59314	82.0
1691.72144	13.7
1692.77405	24.9
1694.09949	15.3
1699.30579	30.1
1715.58044	29.6
1719.38062	42.6
1723.45300	8.3
1725.50183	42.4
1734.02319	20.1
1746.48804	14.5
1762.73071	7.8
1763.34448	29.6
1764.75330	79.0
1766.28113	34.5
1773.25793	28.6
1781.08618	37.1
1781.70874	58.3
1782.47498	20.5
1787.69861	109.5
1788.93323	240.4
1789.96716	34.4
1792.52209	10.5
1812.52795	18.5
1819.96936	17.3
1826.40076	25.6
1833.95569	57.7
1864.42517	40.5
1866.59167	22.7
1879.44543	8.9
1889.47400	19.1
1901.03186	104.8
1901.78333	85.5
1902.55090	55.5
1903.94250	31.3
1911.73767	36.0
1985.51526	25.9
1993.54663	8.8
1994.95959	39.6
1995.77222	61.7
