# Supplementary material for: Phosphoproteomic Analysis of Platelets Activated by Pro-Thrombotic Oxidized Phospholipids and Thrombin
Source: PLoS One. 2014 Jan 6;9(1):e84488. doi: 10.1371/journal.pone.0084488 (PMC3882224; doi:10.1371/journal.pone.0084488)
Supplement: Annotated Spectra S2 — (ZIP) [file pone.0084488.s005.zip › EGILNDDIYCPPETAVLLASYAVQSK_-21_2_158057.txt]

m/z	i	matches
277.13022	4.0
278.38458	13.5
281.27139	8.3
289.20834	19.6
296.28375	11.0
297.14990	55.2
300.29788	19.8
301.16611	4.0
304.09207	11.6
310.20398	9.6
315.95346	7.5
321.81635	24.8
324.33029	14.0
326.20389	37.6
327.22226	27.6
328.41245	15.8
330.31177	22.1
340.35596	10.7
343.13336	17.4
344.31366	254.3
345.34695	239.7
346.38794	27.1
362.20386	736.0	y (3) (1+)
363.33142	105.5
364.28119	9.6
367.05399	22.0
373.96902	11.2
374.96323	15.3
377.19708	23.6
382.21634	7.8
383.31421	26.7
385.40448	41.6
389.19995	2.9
391.64954	15.7
393.19342	3.9
394.22336	27.8
395.13412	5.4
399.22650	8.9
401.27362	17.2
407.42181	14.1
408.43842	17.4
411.45660	19.2
413.15533	29.9
418.27716	23.7
421.20270	19.9
422.14166	7.5
425.28339	31.7
426.30627	62.7
427.44824	3.2
430.29315	15.0
432.50940	41.2
434.25354	23.8
438.49097	22.6
439.28058	9.3
442.98578	17.7
443.61481	95.3
444.37994	112.6
445.69019	17.9
446.40784	24.8
447.24109	18.9
450.29126	3.3
452.62262	9.6
457.61859	16.0
458.35352	7.5
459.25610	13.0
461.29840	1802.4	y (4) (1+)
462.36237	338.4
463.29370	12.9
464.35968	12.8
468.24438	3.7
471.54065	9.3
472.48932	11.1
476.16882	33.8
478.24304	44.1
480.10504	8.6
482.40393	50.9
483.33618	13.4
484.11401	16.0
485.26752	10.3
486.14722	25.3
490.26953	16.5
492.47369	8.4
495.45374	30.3
496.49707	18.9
498.30963	4.3
499.30688	12.1
500.51227	6.4
501.25989	22.8
503.21417	4.0
505.16028	7.6
506.07019	14.2
508.39496	79.4
509.23853	46.2
510.46765	31.6
511.45862	12.1
514.32587	139.7
515.48224	53.2
516.23236	6.4
517.26788	15.4
520.67786	8.6
525.24329	5.8
526.27386	10.3
528.19714	28.8
529.81750	19.9
532.30737	992.8	y (5) (1+), y (10) (2+)-NH3
533.47937	231.7
534.32098	36.5
535.87622	16.8
537.39404	8.2
540.22498	3.6
541.26526	19.1
542.48352	6.8
544.49506	18.8
549.27289	30.9
550.39111	13.2
551.33160	10.9
552.10358	22.1
558.15594	8.7
560.09320	29.5
564.37781	11.0
567.40680	15.6
568.52631	33.1
569.63165	66.4
572.12933	15.8
573.56738	17.1
574.37860	18.1
577.36816	18.8
578.54889	18.2
580.16327	7.2
581.00024	14.9
585.31006	52.9
587.10352	12.8
593.14398	76.1
595.34454	273.6
596.20361	35.2
597.27985	42.2
598.67542	18.9
600.31158	20.7
602.15582	7.9
605.35876	7.8
606.25446	28.9
608.67200	18.7
611.43646	7.5
612.21918	43.3
613.89124	13.2
614.85529	20.7
615.48071	17.1
619.17059	19.1
619.86627	9.3
621.39325	33.4
622.65778	28.8
624.13739	66.3
625.20477	55.7
626.26117	58.5
629.11029	34.5
635.96271	22.7
637.17493	3.9
637.90143	12.8
639.11841	4.6
642.41315	23.5
643.89459	77.7
644.52496	3.7
645.18909	9.3
646.15381	37.9
651.58771	31.1
652.23456	11.8
653.09332	11.9
654.16150	29.4
656.16205	7.9
657.24298	46.8
660.51398	147.9
661.63593	40.0
664.52338	26.2
667.44525	11.4
668.86835	4.0
670.94653	20.7
672.40912	6.2
673.53009	18.9
676.14996	19.6
677.28766	119.0
678.32349	56.5
680.51550	9.0
681.80164	12.1
682.65570	39.9
683.33185	36.9
685.58112	24.3
687.41150	12.7
689.34100	15.9
690.43604	263.3
691.42474	27.4
693.20813	18.5
695.35419	1087.1	y (6) (1+), b (19) (3+)
696.48920	389.2
697.35272	78.8
698.18378	80.8
699.60614	34.3
700.36072	13.9
701.48663	10.4
704.34485	45.5
705.46661	3.2
706.56390	36.3
708.27472	381.6
709.42963	113.8
710.72327	51.3
712.25299	79.5
713.56873	30.9
714.32245	50.3
715.16754	7.3
716.54498	13.2
718.37872	78.1
719.20331	8.9
720.04962	22.3
721.83569	65.4
722.44507	42.9
723.37378	23.8
725.62231	25.6
726.41376	11.6
730.08997	25.2
730.71844	11.1
731.40045	39.2
732.88947	90.3
733.50299	38.2
734.53619	36.3
736.38031	10.7
737.59210	77.3
739.19037	114.3
740.34033	108.6
741.79651	18.4
743.41693	17.7
744.47638	40.8
745.34637	30.9
746.47778	31.7
747.50165	141.5
748.35822	32.7
749.24255	5.0
750.44440	17.8
751.41644	14.9
752.41595	7.2
753.33063	12.0
755.38153	115.9
756.44379	90.4
757.33136	82.8
758.08868	12.5
758.93170	59.5
760.00397	8.7
761.36774	6.1
762.82062	30.3
763.73053	32.2
764.46545	222.7
765.49567	100.4
767.32367	18.1
768.13580	6.8
769.29895	7.5
769.90668	26.2
770.51581	62.8
771.27887	5.0
773.28412	29.1
774.25836	69.2
776.27789	50.4
777.39551	89.6
778.78656	27.8
780.65125	26.7
782.41180	1323.2	y (7) (1+)
783.42645	696.2
784.63666	84.6
786.16913	81.7
787.36188	75.3
790.17310	131.9
791.66284	125.3
792.37140	8.5
793.60919	45.1
794.51880	27.7
795.45624	13.2
796.47565	25.0
797.21356	36.3
797.90253	33.7
799.60999	74.3
800.42633	91.2
801.36542	57.9
802.38214	9.6
803.52362	24.2
804.43994	29.9
806.32947	33.7
807.48456	59.4
809.63751	266.7
810.32184	149.3
811.36932	13.9
812.39197	35.1
813.07422	29.3
814.33771	20.0
817.10645	66.2
818.16986	29.5
818.88806	43.3
820.24658	81.3
821.29437	329.5
822.46185	118.6
823.58252	82.8
824.38434	73.2
826.43530	69.1
827.78796	26.3
828.71405	367.0	y (16) (2+)-NH3, y (16) (2+)-H2O
829.50458	102.1
830.43988	23.7
833.14874	11.8
834.73108	150.8
835.84412	1075.6	b (23) (3+), y (8) (1+)-H2O, b (15) (2+)-H2O, y (8) (1+)-NH3, b (15) (2+)-NH3
836.62311	455.2
837.77118	937.4	y (16) (2+)
838.71283	249.3
839.53101	20.6
840.27014	69.6
841.00739	63.0
842.69318	67.7
843.51099	11.5
844.85394	332.5
845.69073	138.3
846.60266	57.8
847.45013	19.6
848.45361	41.8
850.61444	125.8
851.99451	326.2
852.81769	191.7
853.43195	1293.0	y (8) (1+), b (8) (1+)-NH3
854.45563	485.2
855.56384	181.5
856.29718	303.0
856.95007	221.6
858.49615	645.1
859.56403	222.3
860.56519	30.6
861.42853	23.0
862.10468	17.8
862.71594	16.3
863.57263	55.5
864.40942	33.7
865.41364	15.7
866.11816	77.8
868.24036	222.6
869.61786	203.6
870.43500	339.8	b (8) (1+)
871.51208	190.4
872.44952	24.8
873.32550	59.2
874.04266	13.2
874.73767	28.1
875.57526	80.2
876.94806	57.8
877.73041	109.9
878.59369	5.4
879.37726	6.8
880.23956	161.3
881.49658	42.2
882.15472	30.1
883.25909	28.5
884.39935	72.4
885.46271	111.0
886.17847	184.1
886.87793	53.7
888.13666	103.4
889.26941	46.9
890.46625	110.9
891.39777	12.1
892.41870	268.2
893.57965	154.6
894.47900	2077.9	y (24) (3+), b (16) (2+)
895.26379	468.7
896.27917	133.5
897.43854	75.2
898.77307	162.9
899.87762	140.2
900.73621	35.9
901.35394	20.7
902.14679	113.3
903.40070	33.0
904.56805	65.0
905.42279	64.7
906.56793	258.1
907.45319	237.4
908.30084	389.6	y (17) (2+)-NH3, y (17) (2+)-H2O
909.18927	161.5
910.33459	161.0
911.25342	98.1
911.86621	17.8
912.58746	75.6
913.58838	60.3
914.36713	5.0
915.30359	120.4
916.81470	104.8
917.59747	234.3
918.20917	435.4	y (17) (2+)
919.44293	107.0
920.42889	43.8
921.30377	5.4
922.95648	641.8
924.14539	395.5
925.22040	120.0
926.43799	200.3
927.38611	165.3
928.59528	206.8
929.37585	26.3
930.68866	112.2
931.64886	37.3
932.29987	69.7
933.36884	96.5
934.17731	146.0
935.35321	52.3
936.16705	35.2
937.21393	234.7
938.15210	435.1
939.06812	528.2
940.10132	62.5
941.10663	32.9
942.01825	113.2
943.44232	170.0
944.60553	217.3
945.83392	6.8
947.03119	107.4
948.39081	61.6
961.32764	32.3
962.40424	32.1
963.99396	30.2
966.55426	43.4
967.47919	50.0
970.99878	7.3
972.11322	9.8
973.44244	38.1
976.50757	72.2
979.17017	176.0
980.51685	58.0
981.73798	112.9
982.75922	51.4
984.44672	24.5
985.22852	22.1
987.64679	101.1
988.25922	8.0
989.24579	70.2
990.12500	245.7
990.90045	142.7
991.50464	107.9
992.44141	24.1
993.74945	30.0
996.02313	16.8
998.80225	352.0	b (18) (2+)-H2O, y (18) (2+), b (18) (2+)-NH3
999.93256	204.4
1001.62189	7.9
1003.78925	54.9
1005.02368	32.5
1005.90594	33.1
1007.49945	3132.7	b (18) (2+)
1008.39160	676.4
1009.26440	44.8
1010.15063	24.0
1012.04102	43.6
1013.45270	35.7
1015.13092	202.6
1016.12372	214.3
1017.34277	147.4
1018.16437	50.3
1018.88153	20.0
1019.51801	10.3
1021.25757	75.3
1022.74188	16.0
1023.44659	21.7
1024.27832	55.9
1025.77991	33.8
1026.61621	90.6
1027.26660	76.8
1029.40759	56.4
1030.81335	33.6
1031.61816	78.1
1032.68567	121.9
1033.28760	562.7	b (19) (2+)-H2O, b (9) (1+)
1034.31665	541.1	b (19) (2+)-NH3
1035.15649	169.0
1036.51550	101.9
1039.30115	20.6
1042.77954	2193.2
1043.59216	3117.3	b (19) (2+)
1044.52539	234.1
1045.19116	60.4
1046.84839	112.0
1047.89746	109.6
1048.82483	39.3
1049.63965	19.9
1051.49841	25.8
1052.57239	99.4
1053.67236	74.3
1055.29382	130.4
1056.58350	51.8
1058.89233	27.0
1059.54871	35.5
1060.23010	6.8
1061.50488	174.9
1062.55688	60.7
1063.66748	62.8
1064.30396	104.6
1065.49976	18.5
1066.72192	37.7
1067.50842	42.9
1068.36609	36.2
1069.26563	16.7
1070.09546	32.7
1071.37769	4.6
1072.91968	56.2
1074.17261	7.4
1075.70679	41.2
1077.57593	1046.7	b (20) (2+)-H2O, b (20) (2+)-NH3
1078.25391	373.4
1079.52100	318.2
1080.59900	118.9
1081.51392	85.3
1082.11902	4.6
1084.06909	51.8
1084.76929	71.9
1086.24756	1224.8
1087.04346	2154.2	b (20) (2+)
1087.85071	124.2
1088.62341	24.2
1091.41956	29.2
1092.40381	13.5
1093.33643	36.4
1096.60571	17.1
1098.07373	34.1
1099.12512	12.1
1099.94946	6.1
1103.15747	96.6
1104.56055	176.8
1105.95361	48.4
1109.59253	19.9
1111.50610	7.6
1112.57471	5.8
1114.52161	43.1
1115.61035	4.3
1116.31848	23.2
1117.29224	53.9
1118.50403	3.6
1119.44336	12.5
1120.25208	34.1
1121.67944	70.0
1122.38916	78.5
1123.29297	84.6
1124.57788	99.5
1125.73572	36.6
1126.86316	25.3
1127.58545	19.6
1130.31116	12.2
1131.44128	89.9
1132.07349	33.5
1133.11499	164.4
1135.03931	49.2
1136.27808	47.0
1138.82239	14.4
1139.54492	23.1
1140.46851	21.0
1141.70142	73.7
1142.68237	14.0
1143.55615	42.0
1144.27795	48.9
1145.13843	104.1
1146.46191	26.3
1147.11487	51.6
1148.12402	39.4
1149.00439	3.9
1149.61621	30.5
1150.28467	19.5
1153.38892	43.4
1155.11987	15.0
1157.08765	25.4
1158.74780	1746.2
1159.41724	2913.7	b (21) (2+)-NH3, b (21) (2+)-H2O
1160.32983	431.8	y (11) (1+)-H2O
1161.34619	119.1
1162.09204	171.2
1163.25928	34.3
1164.26440	21.7
1165.71057	40.6
1166.46582	57.4
1167.61292	298.9
1168.42480	315.1
1169.22803	162.7
1170.27783	109.4
1171.39697	45.9
1175.22241	351.8	b (10) (1+)-H2O
1176.31738	283.2
1177.18359	280.2
1177.98376	75.9
1178.67041	234.4
1179.45166	256.2
1181.90967	50.8
1183.57336	3.3
1185.16003	53.4
1187.37280	29.5
1188.33301	18.6
1190.08228	25.9
1190.77954	24.6
1193.21497	2250.1	b (10) (1+)
1194.35486	1758.9	b (22) (2+)-H2O, b (22) (2+)-NH3
1195.39673	614.5
1196.29065	38.5
1198.52905	16.8
1199.35779	7.9
1200.30688	20.3
1201.36060	36.2
1202.15967	2.6
1203.28625	3396.4
1204.16260	6702.7	b (22) (2+)
1205.52026	22.2
1206.43872	36.1
1207.52271	29.8
1210.76123	56.6
1213.56238	203.2
1214.39966	86.6
1215.58740	126.8
1216.32837	12.9
1217.40771	15.2
1219.19580	164.8
1220.83606	17.8
1222.85156	24.6
1224.70410	138.8
1225.84119	56.5
1226.81006	208.7
1227.56409	72.2
1228.33203	24.3
1229.45911	21.7
1230.64807	27.9
1231.51794	20.7
1232.78894	12.8
1236.18188	44.0
1237.51892	5.7
1238.38123	83.6
1239.53088	36.3
1240.24670	17.9
1243.98669	24.0
1245.01221	149.9
1245.64893	20.3
1250.13574	88.2
1253.08374	5319.0	b (23) (2+)
1254.07056	2766.7
1255.40637	82.1
1256.43762	69.1
1257.40308	54.5
1258.03467	9.7
1259.02246	3.6
1260.56897	157.5
1261.61475	80.0
1262.42212	57.6
1263.09729	22.3
1263.88672	18.5
1264.67627	59.7
1265.59485	77.8
1266.37085	6.0
1268.93359	17.5
1272.91162	8.3
1275.12524	3.2
1276.01819	46.2
1276.67871	33.6
1280.48145	58.9
1281.98987	62.2
1283.09094	35.2
1284.00867	84.1
1284.81702	115.5
1285.77612	67.3
1290.93774	24.0
1291.56555	20.0
1294.07190	13.5
1295.05933	45.8
1298.68750	26.7
1300.40491	19.0
1301.83130	16.3
1302.83252	50.1
1303.81897	19.3
1306.62549	38.9
1307.67761	45.9
1308.66125	142.6
1309.49194	12.2
1310.77991	26.1
1312.56384	248.6
1313.63391	124.7
1314.48450	24.4
1315.56262	7.6
1317.11353	429.1	b (24) (2+)
1317.84167	124.4
1318.55969	115.6
1319.23035	46.9
1320.48962	18.1
1323.94885	15.0
1326.01404	6.1
1328.57043	57.7
1329.75342	14.0
1331.52478	31.6
1333.96045	36.3
1338.56934	37.3
1342.44946	25.7
1343.24426	70.0
1346.65076	68.6
1351.82825	75.9
1352.60791	101.4
1354.09436	22.5
1355.74243	20.4
1356.86511	18.9
1358.90125	40.5
1360.77344	1135.0	y (25) (2+)-NH3, y (25) (2+)-H2O, b (25) (2+)
1361.56433	1099.9
1362.50220	28.4
1363.57483	30.2
1365.84277	27.1
1368.86987	54.2
1371.66541	62.3
1372.44690	22.0
1373.32935	115.3
1374.32422	63.0
1375.90735	58.5
1377.47791	18.2
1380.00745	17.5
1380.69690	13.6
1381.78088	3.9
1383.69348	51.5
1384.56067	21.6
1386.09058	15.0
1390.11414	35.6
1394.64795	10.9
1396.46692	17.8
1397.74341	21.1
1398.36292	7.6
1403.70947	7.1
1405.30542	28.8
1406.08643	18.5
1411.20300	35.7
1412.07117	113.0
1416.31116	43.1
1420.90967	29.2
1422.29590	10.3
1430.48511	10.0
1436.14844	20.7
1437.97180	7.1
1440.54736	466.6
1441.51794	188.5
1442.66089	80.9
1443.38416	7.2
1444.78125	29.5
1445.60376	20.7
1448.03882	53.7
1449.64905	17.5
1457.34314	42.0
1458.59631	20.0
1460.13867	18.6
1461.48840	10.2
1466.31921	27.0
1469.93237	29.6
1471.68164	47.9
1472.47327	56.2
1473.22180	29.9
1474.69824	3.6
1479.51379	8.6
1482.55042	13.5
1484.20032	5.0
1487.24951	10.5
1488.46252	14.0
1489.84851	73.5
1490.55615	40.4
1491.46924	9.6
1496.95325	22.1
1498.21106	17.4
1499.56506	17.1
1501.55286	8.9
1503.01563	29.2
1504.76501	12.5
1507.93323	11.8
1509.31628	35.2
1510.28308	7.9
1511.36292	21.4
1512.76538	15.0
1514.76111	25.2
1516.45618	111.5
1517.55957	113.5
1518.34131	43.4
1519.47009	20.3
1520.57788	13.8
1521.47119	6.4
1522.78857	9.6
1527.72668	15.9
1530.47668	2.9
1533.48828	10.2
1536.57654	18.4
1537.95801	15.8
1541.48499	14.2
1548.52783	15.7
1551.66248	12.3
1555.41846	11.4
1558.62207	13.9
1562.11475	29.4
1565.50671	17.6
1566.61902	17.8
1568.54834	9.3
1572.68835	35.3
1577.95056	27.4
1579.71924	5.0
1583.69629	17.1
1586.82910	7.8
1587.72449	27.8
1589.56116	9.7
1593.44885	98.9
1594.71729	14.6
1600.56580	73.5
1601.43091	116.0
1602.49402	22.4
1608.07153	3.6
1611.10791	11.4
1612.30969	42.4
1614.47717	9.8
1618.53796	61.4
1619.53979	29.9
1620.41443	16.8
1628.02405	8.6
1635.89661	43.2
1636.89343	26.3
1637.72522	23.7
1640.06519	15.7
1642.17981	37.1
1643.00354	21.3
1650.60144	11.1
1651.71521	12.8
1654.55261	8.3
1657.35669	46.9
1658.78979	18.2
1659.81580	13.9
1668.69263	2.9
1670.62073	11.4
1671.69702	3.6
1672.50671	14.3
1673.71790	25.6
1674.66956	44.7
1676.02307	25.7
1676.99329	46.8
1684.54114	3.2
1686.11157	8.9
1687.15247	57.0
1688.45935	125.8
1689.39343	135.4
1690.94446	36.6
1694.21375	10.3
1698.95569	8.6
1701.35425	19.1
1716.74915	32.8
1723.36841	6.4
1724.48108	24.2
1748.82886	12.7
1761.51868	3.2
1763.31812	81.7
1764.19226	80.5
1765.01404	36.2
1766.56860	11.6
1767.28870	9.6
1769.00818	12.7
1770.06140	28.1
1771.60876	50.9
1776.69714	20.3
1787.22620	135.3
1788.03687	60.8
1788.65466	99.6
1789.67944	65.1
1790.32007	11.6
1796.65808	7.6
1798.47620	12.2
1805.42065	22.6
1811.34460	30.3
1813.11658	16.8
1848.82556	12.8
1874.81702	13.4
1876.70093	8.6
1879.72351	14.4
1880.77612	22.4
1884.97595	25.7
1890.58801	3.9
1897.04028	17.8
1900.40942	57.7
1901.08667	82.2
1901.92004	42.9
1902.85815	8.9
1904.06091	25.8
1908.42761	7.1
1955.16089	23.2
1991.64685	35.9
1994.33850	18.0
1996.23950	26.2
