# Supplementary material for: Phosphoproteomic Analysis of Platelets Activated by Pro-Thrombotic Oxidized Phospholipids and Thrombin
Source: PLoS One. 2014 Jan 6;9(1):e84488. doi: 10.1371/journal.pone.0084488 (PMC3882224; doi:10.1371/journal.pone.0084488)
Supplement: Annotated Spectra S2 — (ZIP) [file pone.0084488.s005.zip › EGPVEIGLPCSIK_-12_2_87888.txt]

m/z	i	matches
211.20381	20.2
215.00861	6.9
228.32715	21.8
229.11391	19.0
242.23352	28.2
243.56329	31.6
244.88783	11.1
248.01083	33.5
251.51656	18.3
252.33420	12.0
254.24463	13.8
255.22878	47.3
258.09247	33.2
260.38025	67.8
263.03418	16.0
265.00195	13.2
265.99084	131.0
267.07578	35.1
269.00369	20.0
272.09253	24.1
275.03885	16.0
276.18729	17.1
278.06964	24.1
283.09225	52.5
283.87323	6.3
284.94104	11.8
285.77460	43.1
287.02576	29.7
289.21909	23.1
293.01456	6.9
294.25513	10.5
295.25580	37.5
297.98590	15.6
300.86386	5.7
301.61270	7.6
303.14435	28.5
304.00012	17.6
305.36115	11.2
306.62943	39.9
308.37799	12.4
312.10419	44.0
313.14777	19.1
315.47415	16.8
316.40894	30.6
318.33716	43.7
319.96472	38.1
321.03223	7.6
326.34769	178.8
327.18579	33.6
328.32233	43.6
329.49756	25.7
331.15485	27.3
334.09479	23.3
336.53455	20.5
337.19531	1048.8
338.12436	48.8
340.44922	44.6
342.85782	37.8
345.28561	6.3
346.75275	76.5
348.18106	26.3
351.30826	35.1
353.20135	86.0
354.29495	121.1
355.33850	142.2
356.19049	14.7
357.28796	68.8
365.02002	737.0	b (4) (1+)-H2O
366.08539	212.2
367.12659	78.9
369.33185	15.0
369.96277	16.7
371.21210	27.9
371.82166	35.6
373.28491	40.3
374.37231	40.6
375.47278	32.5
376.16663	9.3
377.16486	28.6
381.25000	134.0
383.27631	111.5
384.13153	16.7
385.56964	24.7
387.34058	33.3
389.53656	28.5
391.09827	13.5
393.00977	45.7
394.16547	39.7
395.11560	68.2
396.24493	6.9
399.06812	13.3
400.44495	42.6
401.18549	72.1
403.90741	18.7
407.61566	35.9
409.20471	53.6
409.99628	37.1
411.16058	137.0
412.25610	25.1
413.49475	38.3
415.09833	65.7
417.29517	12.4
419.40448	33.9
421.01843	57.7
422.02960	51.4
423.27808	31.2
424.01288	70.1
426.26306	54.1
427.19836	192.8
428.16901	72.6
429.17578	38.8
430.28870	79.2
432.72229	41.6
433.54315	9.3
436.81921	90.4
437.58154	62.0
439.45062	89.8
440.24188	79.5
443.99390	37.5
444.89410	16.0
446.53265	56.3
447.64746	22.0
448.38452	46.3
449.27930	30.7
450.28387	22.6
451.42169	6.9
452.27826	47.8
453.16400	55.9
454.15729	58.2
455.42877	14.1
458.44238	115.9
459.22900	24.4
461.02673	22.5
462.37854	16.6
463.98370	38.0
466.08752	171.1
467.37146	53.6
468.27136	50.9
470.43146	58.6
476.38873	33.4
477.15833	19.2
478.10626	23.2
478.74847	7.5
479.36530	15.4
480.61395	93.1
481.48114	94.1
483.17480	83.0
484.16937	43.0
485.91571	25.5
487.38251	32.8
488.30365	59.9
489.48352	120.9
490.28247	9.4
492.40942	45.3
493.42987	255.0
494.14453	2215.9	b (5) (1+)-H2O
495.34290	560.8
496.24957	169.8
497.46045	38.4
500.91321	45.3
501.59473	18.3
502.36932	17.1
503.22827	21.5
504.02924	6.9
505.25745	57.1
506.39227	26.9
508.50494	86.0
509.22534	18.9
510.60962	9.9
512.27216	627.2	b (5) (1+)
513.31390	307.5
514.25085	64.7
515.15643	66.9
516.66028	176.4
517.43945	64.2
518.19452	57.5
519.67200	54.7
520.41290	41.5
521.86981	53.2
522.71185	84.7
523.76697	124.3
524.84247	12.9
525.46997	22.3
528.04358	60.5
529.48889	102.2
530.40894	132.2
531.99866	61.7
533.25726	21.1
535.36859	50.4
536.49475	30.5
537.43066	112.9
538.50720	13.5
539.35175	73.0
540.45306	72.8
542.09723	43.1
543.20215	60.2
544.17072	94.9
545.30768	24.5
547.47803	50.0
548.78119	115.2
550.23328	44.9
551.33954	35.2
552.07184	7.7
553.36139	72.9
554.35101	36.3
555.25452	87.3
556.49915	48.9
557.14050	72.0
558.27893	98.3
559.44525	42.4
561.16284	352.0
562.33527	46.8
563.39899	129.3
564.40808	19.3
565.60266	48.3
566.42163	9.3
567.64209	53.4
568.74786	128.4
569.36151	13.5
570.35138	115.3
571.05920	8.8
571.97858	36.1
572.67480	22.5
574.17474	24.5
575.22614	99.1
576.48480	49.7
577.96289	108.9
579.08752	157.6
580.63599	152.5
581.57892	293.9
582.61859	52.7
584.06317	8.3
586.32318	582.2	y (5) (1+)-P
587.14764	277.2
588.46478	280.4
589.11163	773.7	y (10) (2+)-H2O, y (10) (2+)-NH3, y (11) (2+)-H2O-P, y (11) (2+)-NH3-P
590.05756	290.0
591.11322	63.0
592.46631	110.3
593.30585	62.8
595.80536	167.3
597.27136	503.8
598.32892	294.9
599.47546	120.9
601.29700	71.2
602.35040	61.6
603.91034	179.1
604.70978	13.5
605.56549	53.4
607.12238	1163.4	b (6) (1+)-H2O
608.23676	318.8
609.18866	144.2
610.23907	86.4
613.26300	107.2
615.69623	21.0
616.32324	10.8
618.15149	68.6
619.00616	14.1
620.44141	82.1
622.05042	120.4
623.08685	114.2
623.96802	135.3
625.23773	944.6	b (6) (1+)
626.30518	328.9
627.69611	8.7
628.30737	20.8
629.80072	62.7
631.61560	66.1
632.45685	98.4
633.87366	363.4
634.67664	57.3
636.35181	512.2
637.08856	442.5
638.14691	149.8
638.81006	48.3
639.58838	47.1
640.61719	262.0
641.38196	25.6
642.35199	49.7
643.21442	96.4
644.59515	42.5
645.46759	1113.9
646.46185	618.8
647.18097	822.6	y (11) (2+)
648.07721	245.6
649.03473	233.3
650.71893	106.2
651.44818	198.8
652.66425	241.3
654.33368	531.4
655.36859	94.5
656.72772	35.3
658.15436	168.2
659.08087	233.8
659.72430	116.7
660.59692	131.2
661.38727	52.6
662.51611	180.1
664.19464	2112.0	b (7) (1+)-H2O
665.46735	565.9
666.54327	279.6
667.48627	72.2
668.32532	24.6
669.45624	115.8
670.61847	50.4
671.87799	236.9
673.21368	415.2
674.24408	59.3
675.05505	202.8
676.00122	135.6
676.89258	155.3
678.23309	284.6
679.37207	299.4
680.35986	404.5
680.98560	442.2
682.18536	1254.8	b (7) (1+), [M+2H] (2+)-NH3-P, y (6) (1+)-NH3-P, [M+2H] (2+)-H2O-P
683.17932	269.0
684.31689	10218.9	y (5) (1+)
685.35938	1827.7
686.29657	158.9
686.99969	85.4
688.18060	132.5
689.55145	1895.3
690.92065	5236.9	[M+2H] (2+)-P
692.12421	363.0
693.17621	204.8
694.37762	536.8
695.54309	537.8
696.40753	329.4
697.04572	152.8
697.79279	75.0
698.69727	101.4
699.54456	308.8
700.15289	91.9
700.88629	1737.8
701.73016	561.4
702.53656	173.2
703.28510	159.7
704.35571	275.2
705.95172	1838.4
707.30957	1506.0
708.23944	557.4
709.12592	218.1
709.75531	300.7
710.89124	214.2
711.52051	367.6
712.52960	418.0
713.44440	174.8
714.24756	168.3
715.44916	267.1
716.63409	177.6
717.53448	441.4
718.58234	487.2
719.42706	79.6
720.31659	366.4
721.25970	1356.9
722.42157	1232.1	[M+2H] (2+)-NH3-H2O
723.43561	1053.6
724.57135	674.9
725.87836	478.7
726.56879	352.2
727.52203	412.0
728.44220	643.7
729.31573	1029.6
729.98389	578.3
730.99390	528.5	[M+2H] (2+)-H2O, [M+2H] (2+)-NH3
731.78473	18.7
732.47675	17.4
733.34045	63.3
734.06671	8.8
744.49261	52.1
747.84052	29.6
749.39746	73.1
750.30243	109.5
751.20496	112.7
753.37921	192.7
754.50439	154.7
756.17938	242.0
757.17444	242.3
758.32898	72.4
759.33258	106.1
760.43121	61.8
761.35327	23.2
763.64032	37.7
764.56561	56.1
765.70831	61.3
766.73029	155.9
767.33392	284.8
768.37256	510.5
769.24725	91.0
770.33533	9.3
771.59705	50.4
772.84869	80.1
773.87518	18.1
775.05511	76.0
777.22406	2113.0	b (8) (1+)-H2O
778.14642	376.6
778.81555	102.4
779.60138	6.9
780.32361	34.1
782.29803	14.0
783.54187	36.0
785.23804	34.6
786.60620	48.6
787.44366	99.1
788.45013	93.3
789.35559	112.4
790.24469	64.0
791.24518	100.2
792.39838	57.6
793.22949	60.4
795.23077	2357.6	b (8) (1+)
796.36188	636.9
797.30975	1029.3	y (6) (1+)
798.28857	348.6
799.58331	28.0
800.61725	29.8
801.71338	18.7
803.85120	33.4
806.33569	84.2
807.48450	110.3
808.31488	102.8
809.18933	29.2
811.34308	70.2
812.89655	118.0
813.93488	133.5
815.41083	199.6
816.38806	75.3
817.58514	102.2
819.59149	137.4
821.19598	134.3
822.84924	25.2
823.97235	19.1
825.38312	112.4
826.13855	63.7
827.54181	17.8
828.39233	44.6
829.12000	164.3
830.59094	434.1
831.36859	145.4
832.41693	67.2
833.30206	72.1
834.75909	64.6
835.84454	57.0
836.59515	43.3
837.49298	38.9
840.31293	29.4
841.00867	10.5
842.38055	8.1
843.23291	81.3
844.20770	25.5
845.15851	79.2
846.23151	53.8
847.36127	49.8
848.11566	33.2
850.02673	22.5
850.70331	19.0
852.87213	28.6
854.28284	5867.0	y (7) (1+)
855.25336	2054.6
856.43219	93.3
858.27551	5.1
860.97626	22.3
861.79749	38.7
863.05878	94.9
864.21051	175.3
865.34613	13.0
866.36737	52.6
868.68335	135.5
869.47394	269.6
870.55560	142.3
871.28131	8.8
871.92090	45.9
873.27588	97.4
874.39740	31.8
876.27460	31.2
877.92267	140.7
879.33417	92.3
880.31854	184.0
881.33881	465.2
882.37006	148.9
885.24933	187.9
885.87109	20.4
887.45679	458.1
888.54688	122.8
889.32123	8.0
891.58887	34.5
892.65259	142.0
893.57037	208.5
894.98590	5.1
897.29419	145.4
898.55988	32.2
899.44214	36.3
901.48175	123.8
902.15356	34.9
903.42438	162.7
906.39972	100.2
907.24414	39.7
908.29150	30.4
909.44775	52.5
910.11346	33.9
911.47339	32.9
912.79852	84.6
913.44165	50.5
914.38666	156.4
915.57465	88.7
919.75513	6.3
920.67755	67.0
921.58124	100.0
922.33942	96.3
923.41473	45.6
924.50922	26.2
925.55811	95.6
927.23517	102.7
928.12360	31.2
929.72675	7.5
930.93921	162.9
931.60376	29.6
932.88751	146.6
935.11450	27.6
937.24078	125.5
938.31421	39.3
939.33514	80.0
940.19165	48.0
941.33368	58.1
942.96112	20.8
945.96735	66.0
947.70721	85.8
949.25116	48.7
951.05884	106.2
952.51196	6.9
953.30078	15.3
953.91528	74.5
954.68732	40.5
955.79828	79.4
957.01459	122.5
958.41144	164.5
959.62921	109.1
960.65228	47.4
961.44867	128.6
962.71442	64.7
963.58423	66.6
964.67413	36.4
966.65576	358.9
967.40179	3335.9	y (8) (1+)
968.35565	1150.4
969.30328	166.0
970.20502	172.3
974.73151	119.6
976.67950	93.2
977.44672	4.9
978.27350	20.2
979.36346	64.3
980.36371	139.2
981.02216	44.2
983.99945	37.2
985.87616	140.2
987.40839	109.6
989.25006	89.7
990.06329	39.9
991.20410	37.0
993.01489	54.4
994.48926	330.4
995.56085	93.2
997.16724	70.9
998.00000	6.3
998.64240	35.7
1001.28656	50.9
1002.34076	99.6
1004.34479	42.5
1006.99170	88.5
1008.42773	79.9
1009.18506	162.4
1009.97125	38.6
1011.71307	224.0
1013.51978	65.2
1015.16486	179.0
1016.63354	26.1
1017.67017	29.6
1018.82782	26.8
1019.44189	64.5
1020.73828	184.8
1021.58008	44.1
1022.25140	118.4
1022.90692	46.9
1023.69769	36.5
1025.62610	144.7
1027.18652	13.0
1029.11230	46.0
1031.54651	35.3
1032.46338	65.5
1034.07043	90.9
1035.10303	100.1
1035.83789	59.9
1036.70288	37.8
1037.52063	35.8
1039.56677	7.2
1041.90747	43.9
1042.94165	146.9
1044.13745	8.8
1044.89563	89.6
1047.57080	75.8
1048.55847	62.8
1050.85437	38.0
1052.11926	147.5
1053.27002	97.2
1056.39087	13.1
1059.44092	11.2
1060.41821	24.7
1064.65234	57.8
1068.17200	42.8
1069.14966	37.0
1070.00122	33.5
1071.67041	36.4
1073.21729	28.5
1074.08557	35.8
1076.11414	43.3
1078.32617	814.2	y (9) (1+)-H2O
1079.55542	219.6
1080.62073	69.5
1082.43738	119.6
1083.34436	99.4
1087.68945	19.2
1089.38013	74.0
1090.46826	122.9
1091.53516	60.5
1093.66650	24.6
1094.38696	7.5
1096.36523	1101.4	y (9) (1+)
1097.46277	367.8
1102.84949	80.9
1103.69714	6.3
1105.03455	115.9
1105.67908	69.1
1107.32983	18.2
1110.60144	40.9
1113.26489	17.2
1114.57385	21.8
1120.70630	12.9
1121.53613	56.6
1122.15088	93.2
1123.18176	63.6
1126.18896	56.2
1129.32068	28.6
1130.29114	12.3
1136.78882	13.7
1143.50293	24.3
1144.59717	30.4
1147.30078	26.1
1148.18286	55.5
1149.47363	27.3
1150.29504	39.9
1152.09204	98.2
1153.36072	6.3
1156.57422	32.7
1157.95764	26.0
1159.31006	26.8
1161.79114	19.6
1164.33301	12.9
1170.75818	50.4
1172.30505	16.2
1173.47241	55.0
1174.77283	6.9
1176.32312	86.9
1177.39111	9.4
1178.67358	63.0
1180.00134	24.9
1182.16528	18.3
1184.36292	8.2
1186.59985	38.2
1191.24194	58.7
1193.70825	50.9
1194.52832	6.9
1195.41846	91.3
1196.58020	28.2
1198.44861	21.0
1199.95227	34.0
1204.23926	6.3
1205.37036	16.0
1206.44287	57.8
1211.03711	51.9
1212.45679	12.3
1215.79846	195.5
1216.79077	122.4
1218.40222	25.6
1221.19519	33.4
1222.60632	5.1
1223.53125	6.9
1224.62817	27.9
1225.54407	21.2
1229.25500	11.1
1230.70605	23.4
1233.61548	137.4
1234.40320	185.8
1235.22375	95.1
1243.77856	17.8
1249.42688	16.0
1251.45276	54.4
1258.62268	17.2
1267.09265	15.9
1275.34119	34.6
1288.34705	13.0
1293.55603	27.7
1296.19177	10.0
1301.50745	27.1
1307.24390	24.1
1315.46130	32.7
1319.27319	22.1
1330.43787	146.2
1331.61218	53.9
1332.35974	201.0
1333.11584	88.4
1334.55920	44.1
1338.19141	53.1
1353.99500	26.7
1358.46631	12.3
1366.20630	30.8
1372.00439	22.6
1386.59570	13.0
1429.68591	37.7
1459.16187	14.1
1484.53723	17.8
1488.15747	25.8
