# Supplementary material for: Phosphoproteomic Analysis of Platelets Activated by Pro-Thrombotic Oxidized Phospholipids and Thrombin
Source: PLoS One. 2014 Jan 6;9(1):e84488. doi: 10.1371/journal.pone.0084488 (PMC3882224; doi:10.1371/journal.pone.0084488)
Supplement: Annotated Spectra S2 — (ZIP) [file pone.0084488.s005.zip › EGPVEIGLPCSIK_-13_2_91662.txt]

m/z	i	matches
217.98813	23.6
222.35887	17.7
222.97720	16.9
227.10013	11.6
227.96719	64.2
229.12399	77.2
229.91458	49.1
232.47202	16.8
234.66882	39.4
236.07591	6.8
237.07742	87.8
240.33604	6.0
242.22043	16.0
245.23970	35.3
247.18619	11.6
249.03455	26.8
251.07693	19.6
252.21642	9.2
254.14131	79.9
258.69833	26.4
259.73834	10.0
260.46378	109.7
263.03311	13.2
265.99658	85.3
267.51282	52.0
269.26160	8.1
270.23062	9.2
272.09488	6.0
272.99695	97.4
274.25427	7.6
282.17853	7.6
283.77460	23.6
285.40091	62.9
286.34354	45.2
287.26410	21.0
288.48059	28.5
292.32452	42.0
298.33167	22.9
300.38669	51.6
301.21619	20.0
303.55420	51.6
307.35144	6.8
311.49564	28.4
312.16690	17.0
314.39594	11.6
315.42075	12.4
317.31171	46.0
318.15308	22.8
318.98334	18.0
320.11270	48.3
321.12552	43.2
322.17761	29.0
323.28232	22.4
326.19141	251.1
327.20718	72.1
329.32605	51.8
331.16449	81.6
333.39404	19.3
337.19836	1147.8
338.29529	339.7
339.30219	47.6
340.01227	11.4
340.99591	6.8
342.05298	20.0
344.30176	6.0
345.05121	9.2
347.51074	88.4
348.45270	76.5
349.36353	73.2
354.29602	8.4
355.04944	109.1
357.27106	72.3
358.01501	7.7
359.27795	37.1
365.09290	905.1	b (4) (1+)-H2O
366.14233	242.1
366.96936	95.5
370.16302	10.0
371.30609	62.2
377.07202	26.8
381.22321	116.4
383.01453	113.1
383.64032	92.6
385.12238	61.7
386.18939	61.9
389.31659	48.1
390.48492	24.8
391.58630	34.5
392.98260	63.3
394.42230	55.7
395.20032	106.7
398.03754	72.0
399.41571	23.4
405.54736	10.4
409.09021	10.9
411.09937	220.6
413.68256	88.4
415.23676	56.1
416.15918	70.0
416.95349	87.2
419.32214	60.5
421.48187	81.2
423.60669	13.0
424.94666	39.4
426.16364	61.0
427.15845	246.2
428.23358	14.9
429.10187	41.1
431.29846	44.4
432.96204	39.8
434.89935	67.6
436.48529	18.0
437.27771	25.9
438.24292	18.0
439.46698	142.7
440.28625	102.7
442.34747	20.0
443.35809	73.0
444.36493	102.8
445.21631	63.0
446.40491	26.2
447.09344	10.1
448.44507	173.8
449.10583	71.1
450.25348	41.7
451.24457	19.2
453.35724	18.6
456.35803	153.3
457.34186	17.8
458.38007	254.8
459.26013	51.8
460.10950	25.2
461.41425	68.3
463.23706	63.7
466.20587	473.5
467.15613	181.6
469.62183	73.1
471.73553	22.8
473.30493	41.2
474.19165	19.4
475.03613	30.9
477.26788	121.3
477.99536	124.3
480.45306	60.4
482.14520	35.7
484.10510	101.5
485.27411	25.9
486.10297	26.7
487.09222	10.6
490.58557	131.6
491.39502	106.9
492.15649	40.0
494.14307	2330.1	b (5) (1+)-H2O
495.26447	590.0
496.36469	148.8
497.23505	39.6
499.36823	201.5
501.85516	21.2
502.55023	54.4
504.38959	86.6
505.29370	88.0
506.65985	94.2
508.02191	25.8
512.18872	456.7
513.44501	172.7
514.37866	26.7
515.07111	16.4
516.05518	127.6
516.97211	167.3
517.61871	87.4
518.73792	175.4
519.40198	69.0
521.22900	211.1
522.17621	79.1
523.57550	8.4
524.35138	146.1
525.02466	7.9
525.98248	29.7
528.47064	35.9
530.51025	29.2
533.15631	77.8
534.47052	22.4
536.12653	30.4
537.09082	71.3
538.20123	40.6
539.37524	250.7
540.02612	165.8
541.06689	44.1
542.59833	11.6
543.64075	10.4
545.35486	82.7
546.31891	89.3
547.06635	31.6
547.92670	26.0
548.85162	14.6
550.13727	24.1
551.30664	20.9
552.17712	16.9
553.30115	200.9
555.35956	23.4
556.15704	133.4
557.47540	40.8
558.23529	48.4
559.28070	15.6
560.76917	189.4
561.77264	54.1
562.51984	42.5
563.20770	27.2
564.63702	14.4
566.34747	15.4
567.68121	10.5
568.39136	27.4
570.42572	18.6
571.77222	167.2
572.56219	79.1
574.04871	56.0
574.79669	76.9
576.24963	95.2
577.31030	46.9
579.17609	203.2
580.28363	74.1
581.03436	235.7
582.21393	68.9
582.88635	33.6
585.71649	113.9
586.43109	1041.7	y (4) (1+), y (5) (1+)-P
587.52008	72.1
588.87152	871.1	y (10) (2+)-H2O, y (11) (2+)-H2O-P, y (11) (2+)-NH3-P
590.16595	235.9
591.22589	84.2
591.94684	140.7
593.57672	78.3
594.27728	46.3
595.27838	80.7
596.01685	34.9
597.45447	390.1
598.36487	423.0
599.20428	47.6
599.82831	51.3
601.35022	80.0
602.16718	29.8
603.29596	18.4
604.19000	101.6
605.64130	29.1
607.19550	1491.1	b (6) (1+)-H2O
608.31781	525.6	b (12) (2+)-H2O-P
609.32892	147.0
610.87268	76.0
612.02881	69.5
613.45203	12.4
615.18518	132.5
616.61749	156.9
618.75903	114.5
619.67828	51.3
621.03204	147.7
621.83771	48.5
622.77740	38.3
623.47150	166.4
624.34015	203.3
625.22980	1763.2	b (6) (1+)
626.37653	442.2
627.87811	292.0
631.37036	47.0
632.20087	207.7
633.57581	518.0
634.78278	210.1
635.42096	10.7
636.47467	266.8
637.59729	131.7
638.32483	195.5
639.18011	29.1
640.56622	564.3
641.55780	245.2
642.42560	23.6
643.21930	80.8
644.09949	30.1
645.61920	907.9
646.78345	984.7	y (11) (2+)
647.90222	176.7
648.70087	54.5
649.80444	213.6
651.33020	184.5
652.16272	81.6
653.16998	62.3
654.21600	377.6
655.22040	126.4
656.04260	125.8
657.20398	36.8
659.85663	333.0
661.60809	103.0
662.35968	9.7
663.43115	188.0
664.11804	1790.6	b (7) (1+)-H2O
665.29230	897.6
666.39478	513.1	b (12) (2+), y (12) (2+)-NH3, y (5) (1+)-H2O, y (12) (2+)-H2O
667.46362	166.4
668.75531	363.1
669.45239	88.1
670.62720	88.6
671.83624	307.2
672.93121	436.4
673.76776	70.8
674.52502	137.0
675.36804	295.7
676.63031	388.3
677.42010	283.7
678.54041	535.0
679.64520	233.1
680.56854	325.8
681.63397	259.4
682.28802	849.5	y (6) (1+)-NH3-P, [M+2H] (2+)-NH3-P, b (7) (1+), [M+2H] (2+)-H2O-P
683.07941	571.2
684.20605	9930.1	y (5) (1+)
685.26758	2693.0
686.20343	711.6
687.90509	262.5
689.46283	1949.1
690.74817	4573.1	[M+2H] (2+)-P
691.65845	2838.9
693.04675	725.5
694.14374	501.3
695.21198	332.4
696.21057	272.2
697.26807	225.9
698.13190	163.6
699.08868	272.9
699.82404	392.9
700.65613	1707.7
701.53735	1030.2
702.62494	282.8
703.37433	216.4
704.67694	353.0
705.60486	488.6
706.72131	1335.2
707.46808	1181.4
708.22607	159.7
709.09503	422.8
709.97437	453.6
711.25073	823.3
712.34222	389.0
713.39941	86.8
714.12408	114.6
715.48639	520.6
716.39264	158.7
717.24445	486.3
718.03125	655.3
719.03656	266.7
720.16779	322.4
721.41302	1523.5
722.23767	1002.9	[M+2H] (2+)-NH3-H2O
723.22675	810.4
724.34796	495.2
725.59906	603.6
726.59973	732.3
727.58929	1000.5
728.64264	863.5
729.72046	730.7
730.47333	352.7
731.46613	62.4
732.75409	19.4
734.44012	13.2
740.54926	12.8
741.25677	39.3
746.37592	123.4
748.67792	96.5
749.61151	37.8
750.29987	24.8
751.15289	63.8
752.22516	25.8
753.41547	382.5
754.30457	327.6
756.25623	418.4
757.12079	119.0
759.31378	45.2
763.60400	49.3
764.28619	20.1
765.43634	225.8
767.04388	276.9
768.20074	503.5
769.44598	304.6
770.18036	37.0
771.54681	11.6
775.51758	49.9
777.17291	2084.1	b (8) (1+)-H2O
778.27087	847.0
779.89105	72.8
780.65277	69.2
781.26141	29.3
782.57355	105.3
784.60187	93.4
785.61829	30.4
787.15356	48.5
788.47760	21.2
791.05634	47.7
791.93439	60.5
793.07336	59.5
795.23010	3028.3	b (8) (1+)
796.27448	1273.4
797.33881	1515.3	y (6) (1+)
798.64288	540.9
799.53064	9.5
800.46246	188.3
801.88702	60.9
802.51117	61.7
803.52405	97.2
804.56439	68.8
805.22028	12.8
807.56805	127.1
808.71222	91.5
809.34406	230.4
814.04224	203.3
815.18671	45.8
816.29834	15.2
818.47052	29.2
820.41797	81.7
821.63538	201.9
822.40363	36.5
823.25800	49.9
824.37677	72.7
825.04529	73.5
825.72919	26.8
826.45874	82.7
827.54486	100.4
828.56708	6.8
829.91962	330.4
830.75208	186.8
832.19049	36.7
833.39471	212.1
834.23608	48.5
836.65302	135.8
837.31415	103.2
838.74359	45.1
839.85931	50.9
841.54510	106.8
843.08850	15.4
843.90442	108.1
844.55737	37.8
845.95514	99.4
847.36469	109.5
848.56598	15.6
849.38446	13.8
850.35535	54.0
851.16681	43.1
851.88916	91.1
853.57996	375.5
854.23962	5682.4	y (7) (1+)
855.24542	1959.1
856.26764	827.6
857.53632	18.8
858.19513	63.3
859.43762	30.6
860.63519	132.5
861.24860	41.7
863.15344	30.8
864.21265	147.2
865.40607	31.6
867.56934	229.4
869.21906	404.5
869.85370	197.1
870.64862	44.3
871.81384	147.0
872.63519	8.7
874.11542	68.2
875.40057	93.8
876.55981	34.9
877.34790	81.7
878.38208	59.9
880.64819	163.2
881.28906	313.1
882.32544	304.7
883.31470	124.0
884.12775	20.0
885.75073	110.2
886.48956	206.1
887.58978	346.0
888.59515	128.3
890.57886	135.0
891.51971	66.0
892.54938	106.0
895.31561	17.8
896.09113	134.2
897.30396	36.3
900.75177	70.0
902.60870	72.9
903.71967	55.2
905.17798	37.2
906.15704	27.5
907.45929	213.8
908.54175	31.2
909.42120	40.4
911.04028	204.7
911.89215	24.3
912.66852	60.5
914.44897	156.1
915.32013	40.8
916.40948	89.6
917.23419	26.0
918.31390	177.4
919.30121	121.6
920.76300	135.3
921.43695	15.2
922.26227	117.6
923.47955	98.5
924.60760	65.6
925.53876	96.4
927.95874	285.3
929.58429	101.3
933.12817	102.8
935.29718	10.8
936.80731	166.1
937.40778	77.8
938.62323	56.7
939.29706	72.8
940.29535	11.7
943.68335	43.7
944.69806	24.0
945.71429	40.0
947.07513	418.6
948.01514	114.0
949.39453	142.4
950.75726	18.8
953.21637	26.8
954.29218	56.3
956.04620	23.9
956.98926	6.8
958.07611	333.9
959.29272	231.9
960.79108	71.2
961.51300	134.8
962.73950	46.0
964.43768	75.5
965.20441	42.6
967.27167	3702.5	y (8) (1+)
968.38971	1452.7
969.44385	236.5
971.36224	139.7
972.10693	110.7
974.14160	113.3
975.36597	91.1
977.16229	33.2
979.19049	80.3
980.20551	19.3
981.06293	105.5
982.24487	86.1
982.91010	28.3
985.00732	182.0
985.77618	42.8
986.38940	134.9
987.13916	77.1
987.93036	93.7
991.23480	31.2
992.30206	44.1
993.66949	233.0
994.73578	221.5
996.11859	58.4
997.27472	195.8
998.52490	53.6
999.54865	30.9
1000.47369	99.9
1001.24628	20.4
1003.04834	64.0
1004.85077	48.9
1006.92120	117.8
1008.42706	165.0
1009.10480	139.7
1009.98242	88.1
1011.39771	85.1
1012.22186	47.7
1014.66083	57.4
1018.06549	275.3
1018.91266	160.8
1020.77252	91.9
1022.52246	141.8
1023.55902	22.9
1024.59265	108.8
1025.95532	213.0
1026.66956	31.6
1028.14661	9.2
1030.49146	10.5
1031.90039	78.9
1033.32202	45.9
1034.07397	87.3
1034.78442	29.5
1035.49756	278.7
1036.25574	17.0
1037.83728	62.6
1040.07361	49.8
1041.70544	305.3
1042.62939	186.0
1044.15112	150.3
1045.86548	10.5
1046.93872	56.4
1049.30664	162.7
1052.15613	139.6
1053.30383	98.0
1054.43750	76.2
1056.53271	18.5
1058.52673	46.2
1060.66699	22.9
1061.57874	13.0
1063.33960	64.8
1064.69385	40.3
1065.69958	26.5
1067.67554	10.8
1068.29285	163.5
1069.10315	28.5
1072.05396	45.5
1075.95020	24.9
1078.46387	655.5	y (9) (1+)-H2O
1079.58252	204.1
1080.90771	37.1
1081.75269	67.8
1087.42749	72.8
1088.59253	96.1
1090.30615	190.5
1091.25977	104.7
1096.36304	993.6	y (9) (1+)
1097.46472	414.2
1098.51575	140.0
1102.06372	41.2
1103.62354	44.0
1105.98840	86.2
1107.45557	31.3
1109.95886	16.8
1113.55164	36.0
1114.24780	9.0
1115.47583	89.8
1118.50977	110.6
1120.48218	43.4
1121.39795	313.6
1122.36353	247.7
1125.00635	40.6
1126.35352	18.0
1127.94678	19.6
1137.09436	53.6
1141.67603	12.4
1143.08948	157.9
1144.34155	28.5
1148.32312	23.5
1158.17346	86.0
1159.33630	59.5
1163.37415	10.8
1167.47021	66.6
1168.10095	17.2
1168.83655	44.0
1170.99939	34.9
1171.99915	6.9
1173.21948	53.6
1174.31836	9.2
1175.37598	73.3
1176.27527	90.3
1177.60889	28.9
1181.28821	16.0
1186.26721	15.6
1187.14795	18.0
1192.47241	98.1
1195.32031	107.5
1196.28687	19.2
1198.33179	34.0
1199.60876	49.6
1202.10107	53.3
1203.22498	30.0
1203.95081	31.3
1205.29565	38.4
1206.04443	49.6
1207.03137	35.9
1207.90039	36.1
1216.00378	61.0
1216.67371	65.1
1217.95569	49.7
1223.50647	73.7
1225.44714	19.6
1233.22095	22.8
1234.40955	226.0
1235.36194	209.0
1238.17761	75.3
1239.70605	32.0
1245.97168	6.8
1247.24475	43.2
1249.63306	63.2
1251.41663	37.4
1252.33875	27.6
1257.37146	16.8
1270.32239	18.7
1274.73645	21.0
1275.49902	7.5
1281.57666	9.9
1285.02185	115.2
1297.26318	50.0
1301.15686	21.1
1304.87097	20.0
1312.04675	30.3
1312.96790	17.6
1313.89490	81.4
1316.25854	173.2
1329.61462	11.6
1332.27771	159.3
1333.20703	102.5
1333.91370	80.4
1334.52332	12.3
1347.39526	39.2
1356.20508	40.8
1363.23547	36.2
1388.42908	17.2
1390.26013	26.8
1407.76013	84.3
1437.70715	45.7
1438.77954	114.5
1455.51917	25.2
1468.17102	9.2
1488.75964	21.9
