# Supplementary material for: Phosphoproteomic Analysis of Platelets Activated by Pro-Thrombotic Oxidized Phospholipids and Thrombin
Source: PLoS One. 2014 Jan 6;9(1):e84488. doi: 10.1371/journal.pone.0084488 (PMC3882224; doi:10.1371/journal.pone.0084488)
Supplement: Annotated Spectra S2 — (ZIP) [file pone.0084488.s005.zip › EGPVEIGLPCSIK_-18_2_118173.txt]

m/z	i	matches
212.23996	12.5
227.16379	4.0
229.98367	24.8
234.22267	19.1
235.20599	4.3
236.35779	11.5
238.27501	24.7
247.27142	13.8
249.28265	30.9
250.16087	19.2
259.07919	8.3
260.01074	66.4	y (2) (1+)
262.41620	20.5
265.19128	15.6
268.90277	15.8
271.93155	11.7
273.43488	5.1
276.20990	10.3
281.15604	10.7
286.27869	4.3
287.13947	26.7
288.09790	7.2
293.28391	6.1
306.35812	21.4
307.01245	9.2
308.12534	8.6
310.85294	16.0
313.24435	23.1
315.09314	3.9
316.07526	15.1
318.32245	7.1
322.17297	28.9
324.27713	7.8
326.20135	12.1
330.28601	23.5
337.19025	27.2
342.01013	9.2
344.07141	9.9
346.15796	19.6
349.41547	15.1
350.65234	13.7
352.40112	18.3
353.16751	13.4
354.43945	49.7
355.49677	22.0
357.76538	9.6
358.56024	29.6
361.42047	34.9
364.50232	48.1
365.16943	49.5
366.12939	11.2
371.36206	5.5
372.16571	7.2
379.82452	18.8
381.47253	14.2
383.33612	105.2	b (4) (1+)
385.04718	11.7
386.26929	15.6
387.12164	28.0
389.45807	20.6
392.37256	7.8
394.83997	13.1
395.49188	21.8
398.21948	11.3
404.38116	22.7
406.50952	35.9
407.23633	28.3
409.15619	47.2
411.41724	21.3
414.97858	18.6
416.45978	24.7
418.26880	22.2
419.34692	17.1
424.12335	24.3
427.54413	35.4
432.97449	27.9
434.20593	73.4
435.44891	51.2
440.42542	29.6
442.47443	28.7
444.24036	81.0
446.35223	29.2
448.29730	22.4
451.37860	10.9
454.99738	20.1
455.97968	13.2
457.39581	3.9
458.32526	12.4
459.71320	65.0
461.72736	64.1
462.46661	6.8
463.40503	23.8
464.34113	49.1
468.25787	32.1
469.13971	17.3
470.56189	30.0
471.82269	23.8
477.38983	39.1
478.15015	22.1
479.62231	62.1
481.03748	14.8
484.62085	27.2
485.30231	3.0
491.47369	25.1
493.24957	22.5
494.22101	181.9	b (5) (1+)-H2O
495.20221	75.6
496.03711	68.2
497.45410	43.1
499.41248	55.6
501.95233	109.4
503.26782	24.6
506.21570	29.5
508.40173	22.6
509.28619	65.0
512.28473	51.6
514.05414	11.3
515.46631	30.4
517.25189	8.3
520.12860	52.4
523.62518	16.0
526.88770	25.5
527.61102	32.2
528.33765	5.1
529.42834	18.4
530.43488	65.9
531.27686	6.4
533.86243	90.6
536.20990	46.1
537.82147	35.9
538.69537	120.3
539.53577	3.3
540.99255	43.7
541.94745	8.6
544.34869	53.2
547.28943	11.9
551.39935	50.9
552.38531	5.9
553.15308	71.1	b (11) (2+)-NH3-P
554.30487	42.2
554.96637	54.6
556.27509	22.6
557.05499	38.5
557.90326	3.1
560.04962	57.9
561.18695	89.3	b (11) (2+)-P
562.46649	16.4
563.90216	20.8
565.32416	31.9
566.60480	111.4
567.42621	20.0
568.54364	37.1
570.29034	52.4
571.26068	30.9
572.39630	59.9
573.31781	9.9
574.53705	46.6
575.14783	27.3
575.79083	19.3
576.44647	56.1
579.06165	18.7
580.15796	39.5
581.18933	19.3
582.05853	12.7
584.50482	9.6
586.17120	13.7
587.13428	83.0	y (4) (1+)
589.22931	62.5
590.05133	48.1
591.38361	43.9
592.03558	11.5
593.13568	65.4
594.29541	21.1
595.27960	4.7
597.46210	29.2
598.30243	43.0
599.34967	36.7
600.12299	53.7
601.58911	42.8
605.04266	64.9
606.32422	18.3
607.56964	54.4
608.95825	31.3
609.64545	20.5
611.44849	65.5
612.54388	30.5
613.28247	15.5
615.12927	7.1
620.25031	9.2
621.82574	9.6
623.37384	56.3
624.48651	126.1
625.54327	107.4	y (12) (2+)-P, b (6) (1+)
626.16840	57.5
627.54443	13.1
628.30975	13.5
633.54810	156.3
634.55524	24.4
635.25403	71.0
636.77917	242.6
637.50800	4.0
638.30182	15.8
639.49323	74.7
640.32990	90.3
641.35455	100.3
642.49652	128.1
643.37213	25.5
644.45844	47.6
645.50525	93.5
646.54919	74.0	y (11) (2+)
647.31580	11.1
649.48547	9.7
650.70087	49.3
652.77307	32.1
654.10919	89.9
655.59741	80.2
656.54938	20.3
657.92615	39.6
658.64417	17.8
660.03876	23.8
660.86218	21.8
662.02753	54.6
663.34772	6.3
664.17206	380.2	b (7) (1+)-H2O
665.48334	4.7
667.35034	172.9	b (12) (2+), y (12) (2+)-NH3, y (5) (1+)-NH3
668.38989	158.4
672.27362	327.4
673.17633	297.5	[M+2H] (2+)-NH3-H2O-P
674.30487	110.8
675.13568	118.8	y (12) (2+)
675.97168	57.5
677.51178	86.9
678.63605	48.0
680.60822	323.5	y (6) (1+)-H2O-P
681.52362	185.8	[M+2H] (2+)-H2O-P
682.56903	53.6
684.19000	558.5	y (5) (1+)
685.06500	97.3
686.58142	61.1
687.81427	12.0
689.33087	1144.7
689.99805	1298.8
690.82440	428.0	[M+2H] (2+)-P
691.75360	281.0
693.25934	80.0
694.42035	137.4
695.63202	145.7
696.69513	59.0
697.41528	31.8
698.42047	41.7
699.83722	409.8	y (6) (1+)-P
700.60040	227.2
701.82782	38.2
703.75446	65.2
704.79718	137.2
705.81781	619.0
706.56195	575.4
707.47858	257.2
708.56348	170.6
709.17310	2.6
710.42963	116.7
711.63068	83.4
712.48517	58.5
714.37506	87.4
715.21515	16.6
716.67828	170.8
717.41803	133.1
718.14069	86.3
719.43164	268.9
720.26715	249.8
721.25714	564.3
722.24762	241.7	[M+2H] (2+)-NH3-H2O
723.46698	353.0
724.71387	308.2
725.84808	190.8
727.23364	103.7
728.26727	623.3
729.43335	727.4
730.47479	375.1	[M+2H] (2+)-H2O
731.78528	13.9
733.07635	10.0
744.04999	18.7
749.55170	18.9
751.80573	37.5
752.94958	60.8
753.59906	9.1
758.42029	28.8
761.50391	32.1
764.30707	50.4
765.11176	11.5
766.48065	20.1
767.53259	55.5
768.76459	19.3
771.11749	9.0
774.48828	15.2
777.03790	93.6	b (8) (1+)-H2O
777.67072	47.4
778.64264	59.9
779.32452	37.8
780.76697	33.8
781.74872	41.8
785.61407	81.0
786.38922	26.0
788.49542	21.8
790.36017	14.1
794.03455	18.1
795.27118	163.8	b (8) (1+)
797.13531	4.7
797.91113	25.0
798.82568	80.8
800.18683	12.4
801.23743	7.1
807.13556	51.3
808.31891	14.7
808.97809	38.5
809.59717	37.9
812.15460	25.3
814.74182	32.7
815.35968	7.0
816.57562	29.5
818.19391	38.0
820.12378	51.2
821.50964	39.1
822.47308	52.2
825.36890	23.3
827.59662	107.5
828.67273	75.0
830.29828	34.1
831.34808	150.4
832.27155	12.8
833.12799	65.0
836.30298	83.0	y (7) (1+)-H2O
836.94147	26.4
837.81152	54.8
841.50299	15.4
844.04913	10.9
850.11108	18.9
853.17902	38.2
854.31323	419.5	y (7) (1+)
855.20087	87.9
856.73535	90.4
859.12518	49.2
860.38202	58.2
861.57379	57.9
865.29590	66.4
866.32758	101.8
867.20660	20.2
868.74854	29.7
869.66571	36.9
870.41455	10.0
872.07587	71.2
874.56982	15.7
875.33270	48.7
876.66998	7.2
877.64349	26.6
878.83185	16.2
879.54688	11.5
881.25879	16.7
882.29150	52.2
883.04034	68.3
883.64447	8.7
884.56396	40.1
885.72882	40.7
887.14752	81.3
888.21234	111.7
889.99762	24.0
890.64136	38.6
891.79144	24.3
892.70929	11.6
894.06000	31.4
897.69403	149.5
898.35382	4.0
899.19550	65.2
901.33295	8.8
902.76385	26.4
903.50830	28.9
905.48291	26.0
906.31396	49.3
909.47296	50.7
914.36395	42.9
915.51196	21.9
916.61847	11.5
917.62555	95.0
918.35620	29.3
920.62115	90.6
921.70160	22.5
923.16034	28.1
925.55591	9.9
929.49713	64.7
930.50238	220.8
932.19586	49.5
933.61426	23.6
935.70233	65.8
936.35455	108.2
938.88129	63.0
940.45978	28.8
942.71967	99.9
944.75592	83.6
948.29437	20.5
949.34467	56.4
951.43121	30.7
954.13739	24.5
956.76337	32.9
957.82300	364.9
958.59637	50.2
960.01471	47.9
960.88678	26.7
961.51312	18.1
962.58490	36.9
965.37177	50.8
966.88214	66.9
967.49420	205.1	y (8) (1+)
968.73730	61.5
971.10638	11.2
974.22906	8.8
975.47015	8.0
976.53143	45.7
977.60431	23.1
978.32440	92.7
985.37531	37.0
986.53345	170.5
987.58234	35.8
991.16705	29.6
992.99286	37.7
994.89740	25.7
999.33838	71.3
1000.45135	38.8
1002.06635	47.5
1003.18707	10.7
1006.23517	69.9
1007.75494	126.0
1008.45624	37.5
1009.49896	43.5
1011.76630	44.7
1013.37964	49.5
1014.79785	32.9
1015.43555	3.2
1021.14862	90.9
1021.75977	4.1
1023.05219	20.4
1024.80786	53.1
1025.69299	48.9
1026.45862	67.4
1027.59265	18.1
1028.24963	16.6
1029.96350	29.6
1030.83252	39.7
1033.10205	40.3
1034.59180	228.5	b (10) (1+)-H2O
1035.41797	21.9
1037.02185	23.6
1037.71021	15.4
1042.02539	26.0
1043.43823	331.6
1044.50537	172.3
1046.47510	23.7
1047.09399	10.0
1054.19470	16.9
1060.38013	19.7
1061.23889	5.9
1063.49438	7.2
1065.10132	24.0
1068.19080	74.3
1072.96167	17.5
1078.44897	28.6
1081.46167	34.7
1083.28101	5.1
1086.47168	51.7
1088.64343	63.5
1092.31799	4.4
1093.28711	9.4
1096.50452	81.5	y (9) (1+)
1107.59814	5.5
1110.60400	25.6
1111.44104	8.6
1113.49756	31.2
1114.70532	32.2
1115.60962	25.1
1119.38379	32.0
1121.28882	25.4
1122.81787	10.2
1126.32690	113.2
1131.52783	8.6
1134.55078	19.0
1137.60779	34.3
1149.66797	11.0
1155.12280	43.0
1158.60352	41.6
1170.73804	11.3
1174.35449	14.8
1178.66614	23.8
1182.15137	17.1
1188.28247	9.9
1193.52966	14.4
1197.35168	11.9
1199.42407	43.2
1204.34546	20.8
1214.76868	17.0
1223.59448	13.2
1225.02673	11.1
1234.55139	11.9
1236.43384	20.6
1243.49414	11.3
1245.78979	19.7
1249.76416	14.8
1252.76318	14.4
1258.54333	16.8
1272.73840	18.3
1279.18640	5.1
1292.76660	42.1
1293.94006	8.6
1301.28796	62.2
1326.24597	40.2
1327.14905	51.1
1329.37097	6.8
1334.52942	17.3
1344.64099	11.2
1345.60266	14.1
1347.39221	28.2
1349.88782	6.6
1357.23181	15.6
1428.20667	14.8
1437.43860	6.1
1438.51917	26.5
1454.67859	4.7
