# Supplementary material for: Phosphoproteomic Analysis of Platelets Activated by Pro-Thrombotic Oxidized Phospholipids and Thrombin
Source: PLoS One. 2014 Jan 6;9(1):e84488. doi: 10.1371/journal.pone.0084488 (PMC3882224; doi:10.1371/journal.pone.0084488)
Supplement: Annotated Spectra S2 — (ZIP) [file pone.0084488.s005.zip › EGPVEIGLPCSIK_-19_2_119258.txt]

m/z	i	matches
226.54430	4.2
247.13800	11.3
252.13901	20.1
253.01712	27.2
254.04672	36.3
257.28152	7.7
260.38007	10.1
262.96463	14.2
265.89990	76.5
268.10751	33.8
270.05249	24.1
273.22156	17.5
276.28876	19.0
280.74158	12.8
287.07663	10.8
291.05585	18.0
292.02164	8.7
299.12134	26.0
303.90768	4.6
306.07434	24.2
309.95044	9.1
313.65140	8.1
315.31732	12.2
317.30371	12.8
318.25385	45.1
319.37952	9.7
325.54675	19.4
326.40131	71.1
329.27579	11.1
330.54517	6.6
331.25064	10.3
332.47006	16.3
333.30511	20.1
334.09497	21.1
337.07648	216.9
337.95490	17.9
344.30777	35.8
347.37366	33.8
349.95114	6.5
352.32916	17.6
355.19775	7.2
359.36359	8.7
360.49884	22.4
364.99432	180.2	b (4) (1+)-H2O
366.08881	28.9
367.75049	11.3
371.40643	78.3
377.55157	23.1
380.13226	15.8
381.37000	39.7
382.94788	39.5
383.83136	13.4
385.24060	15.2
386.95868	7.2
388.33740	31.3
389.24292	26.1
393.18799	42.1
394.25159	18.9
395.39404	25.0
398.04083	49.6
401.22491	5.1
402.01379	17.5
403.62598	20.9
404.62579	39.2
406.42920	20.1
409.48169	24.0
410.17493	29.8
411.18878	45.2
413.00983	22.1
416.73181	38.8
420.35687	23.5
421.25891	44.0
423.20349	5.1
426.13617	44.7
427.02386	91.9
433.40179	13.4
438.13568	20.6
439.40656	45.0
441.37317	71.3
442.93414	15.4
443.68512	18.4
449.95447	18.3
450.88293	17.0
455.43280	76.4
457.39294	17.8
458.59155	131.3
459.74854	14.6
461.24200	34.5
462.12799	86.9
463.67877	52.2
466.15021	60.5
468.18488	39.7
469.32880	36.5
470.35699	59.4
472.27924	28.7
474.28253	4.1
475.18567	11.3
478.08575	69.1
485.26862	30.2
486.18982	7.2
490.17761	29.8
491.36176	53.3
494.13501	353.9	b (5) (1+)-H2O
495.33545	34.4
496.47260	53.1
497.45782	18.9
501.16815	6.7
504.40295	51.4
505.27441	18.5
507.43707	24.1
508.98358	64.8
509.83014	7.2
511.85840	68.5
512.46863	59.8
513.13965	3.6
514.33160	30.6
517.21484	10.8
518.31683	30.2
521.52759	23.5
525.46387	28.1
526.38086	20.3
527.22552	15.9
528.16119	23.6
529.03619	18.9
530.40393	40.6
531.20819	4.1
533.19647	23.4
535.43073	49.4
536.45416	10.6
538.13153	31.5
540.45691	22.9
541.12738	37.7
544.12427	28.6
548.47980	35.5
549.33734	44.8
550.00659	10.8
552.08600	56.0
553.32745	39.8
554.95282	11.1
556.31573	144.2
557.15173	17.2
558.42883	116.3
559.19592	5.6
560.23102	18.9
561.09094	112.9	b (11) (2+)-P
563.13727	82.3
564.21515	8.2
565.01947	45.2
566.38971	24.9
567.32343	8.1
569.42725	117.0	y (5) (1+)-NH3-P, y (4) (1+)-H2O, y (4) (1+)-NH3
570.46417	11.3
572.42511	62.3
573.52368	11.7
575.05853	105.9
576.35583	65.6
577.36426	8.5
577.98212	8.7
578.93378	18.9
580.55615	18.4
581.83154	27.4
582.43848	3.7
585.18915	46.8
586.40814	205.3	y (5) (1+)-P
587.29901	67.0
588.03595	31.6
589.06964	231.9	y (11) (2+)-H2O-P, y (10) (2+)-NH3, y (11) (2+)-NH3-P, y (10) (2+)-H2O
590.03516	48.0
590.76764	20.4
592.09552	95.4
593.33453	179.9
594.25580	151.5
594.96582	53.1
595.83734	34.6
596.45087	18.7
598.03571	187.6	y (10) (2+), y (11) (2+)-P
598.96503	38.6
600.30743	24.5
601.23584	36.7
602.91962	16.0
604.28949	98.4
605.60339	74.9
607.33514	152.7	b (6) (1+)-H2O
608.40784	32.1
609.53571	102.0
610.39246	36.2
611.28418	22.0
613.37604	91.3
614.42554	34.0
615.20264	23.9
616.03223	73.4
617.36798	56.1
621.27710	60.7
622.42596	5.1
623.13928	25.1
624.44135	197.5
625.33612	340.9	b (6) (1+)
626.15265	42.9
627.87213	27.7
628.66003	19.2
629.31195	31.7
631.93402	22.0
633.78021	470.4
634.99896	167.3
636.31989	185.7
639.26202	56.8
640.05670	80.4
640.80591	98.7
642.70197	60.8
643.66296	16.1
645.22424	268.6
646.00140	84.7
647.00653	189.6	y (11) (2+)
647.66650	67.0
649.48700	72.0
650.16724	10.8
651.15796	49.1
652.47662	78.0
653.52985	164.5
654.97272	75.9
656.52142	59.0
657.45844	23.5
658.45306	25.5
659.14227	28.4
661.76385	105.2
663.08380	283.2
664.16998	586.7	b (7) (1+)-H2O
665.30865	127.2
666.31696	171.4	y (5) (1+)-H2O
667.10345	202.5	b (12) (2+), y (12) (2+)-NH3, y (5) (1+)-NH3, y (12) (2+)-H2O
668.33881	47.7
669.58832	94.9
671.10693	66.2
672.49011	79.5
673.65485	230.5	[M+2H] (2+)-NH3-H2O-P
674.57037	59.1
675.70990	105.5
677.12433	39.7
677.99799	34.2
679.59576	45.5
680.24023	124.7
680.94153	182.0
681.63934	352.6	[M+2H] (2+)-NH3-P, y (6) (1+)-NH3-P, [M+2H] (2+)-H2O-P, b (7) (1+), y (6) (1+)-H2O-P
682.42413	65.6
684.15863	2152.4	y (5) (1+)
685.19257	322.3
686.31586	102.5
687.40027	123.1
689.43298	1784.4
690.56042	1808.2	[M+2H] (2+)-P
691.50568	135.6
692.11810	67.9
693.25317	105.3
694.06348	92.6
695.35071	119.9
696.12555	149.3
697.52887	96.7
698.24713	51.9
700.22162	702.4
701.22467	181.3
702.11841	44.7
703.18286	105.0
704.49323	249.8
705.83331	875.0
706.74609	818.6
707.62738	256.5
708.69092	184.4
709.50922	216.4
710.68347	184.5
711.64258	105.7
712.41180	82.9
713.64575	328.1
714.50104	90.4
715.23395	58.6
716.55835	266.6
717.48163	341.0
718.89825	297.4
720.10291	457.8
720.97089	483.3
722.05341	506.6
722.99908	546.5	[M+2H] (2+)-NH3-H2O
724.17755	206.0
725.26190	217.7
726.80438	311.5
727.87537	290.9
729.03278	615.6
730.01746	816.3
730.82025	189.3	[M+2H] (2+)-NH3, [M+2H] (2+)-H2O
734.51422	45.2
736.62976	24.9
752.24493	8.7
753.76312	63.6
754.71283	38.4
755.93610	91.0
756.55676	70.5
757.44324	44.6
759.53705	20.4
760.27155	6.2
761.31964	90.3
765.28540	67.3
766.10559	23.5
767.24725	125.4
770.15900	8.7
773.45343	11.6
774.32831	7.2
775.15399	29.0
777.20575	372.7	b (8) (1+)-H2O
779.15509	94.5
781.75922	51.6
783.12030	46.1
785.06873	35.8
786.47247	110.9
787.37897	19.5
789.69849	27.1
790.38348	21.1
791.56262	11.2
793.01935	91.7
795.26758	682.6	b (8) (1+)
796.36163	15.3
797.40057	120.7	y (6) (1+)
798.68311	172.5
800.94678	33.2
801.94806	25.6
806.35553	56.2
811.10553	39.0
812.66034	75.2
813.77026	34.1
815.06097	26.9
816.65070	9.4
817.34882	64.8
818.45868	29.9
821.40771	65.1
822.35083	81.3
824.64978	30.1
826.33295	9.8
827.72607	21.8
830.27374	53.3
831.12689	18.0
832.64154	37.2
836.36566	69.2
837.74432	13.3
840.49536	69.0
841.11304	19.4
842.06946	27.2
842.85651	5.1
845.41974	27.4
846.19354	5.1
851.95862	17.1
852.58020	17.7
854.31812	1190.2	y (7) (1+)
855.17981	160.1
856.01489	140.8
856.73260	42.3
858.78766	35.9
860.94476	82.7
862.73248	19.4
863.73981	18.7
864.57727	9.2
865.56464	59.9
866.39154	30.6
867.38586	15.3
868.01813	5.1
870.15070	24.2
883.71509	19.7
885.14569	146.8
885.86957	67.6
886.62518	48.7
887.69598	240.5
888.52753	65.5
890.17963	5.6
891.41705	13.4
892.63190	131.3	b (9) (1+)
897.86090	8.0
899.14136	25.0
900.85889	34.4
901.83911	30.5
902.63898	18.6
903.55231	14.4
905.71246	26.0
911.38794	12.4
912.53320	7.6
913.92303	14.4
915.94092	53.8
917.32422	23.9
920.76166	198.6
921.51837	69.0
923.13226	40.3
924.42627	105.5
926.14240	16.5
927.56055	56.1
929.11871	53.8
929.94629	4.5
932.08954	30.3
933.81854	34.3
936.78754	55.0
938.14453	41.1
939.81757	14.9
943.40179	52.6
946.60645	26.1
948.89667	9.8
953.57794	45.1
954.19891	28.0
956.21680	59.7
957.29584	189.4
958.42816	195.4
964.05524	17.5
965.61597	26.6
967.28375	899.3	y (8) (1+)
968.95190	69.4
970.15375	57.9
971.19159	42.7
972.19000	30.8
977.25165	70.3
977.98834	19.6
979.95142	67.6
981.35156	19.3
983.94073	79.5
986.30322	98.7
987.47369	18.0
991.32501	79.2
992.77264	19.9
995.09235	104.5
996.45294	26.6
998.45270	63.2
1001.46490	32.7
1002.74921	28.5
1004.43073	33.3
1005.24219	24.4
1008.32990	96.1
1012.87354	21.0
1013.61322	19.9
1014.40088	7.1
1017.71613	55.7
1019.21533	49.6
1020.37134	118.5
1022.25629	7.2
1023.27753	17.4
1025.36682	7.7
1026.05481	13.3
1027.21558	13.9
1028.00745	61.2
1028.91064	76.8
1033.62415	52.7
1034.54211	158.6	b (10) (1+)-H2O
1035.45544	44.0
1036.42261	14.9
1041.53052	18.4
1042.37109	39.5
1043.44275	263.2
1044.18567	199.7
1045.11694	11.8
1046.36914	15.3
1049.01904	47.8
1052.55310	49.8
1054.40540	6.1
1060.00195	26.3
1062.81372	6.8
1065.23779	8.7
1066.33594	14.4
1069.39441	17.5
1071.20239	13.2
1072.15613	13.0
1074.19153	6.7
1077.75806	42.0
1078.52783	189.9	y (9) (1+)-H2O
1079.26208	53.0
1081.53845	37.6
1082.57434	41.3
1086.08057	30.0
1089.72485	6.3
1091.25903	17.3
1092.66895	17.0
1094.67773	27.7
1096.30176	110.9	y (9) (1+)
1099.00732	27.7
1100.38745	37.5
1102.03906	20.4
1105.29370	39.2
1109.81226	54.8
1113.71326	36.2
1121.25159	93.3
1125.05249	16.8
1126.58838	19.6
1130.53552	11.3
1131.56592	5.6
1135.61597	10.6
1136.99365	23.8
1144.36279	24.1
1146.40161	10.7
1152.46252	18.5
1154.09058	19.4
1157.44348	13.7
1158.14819	8.8
1160.66724	35.1
1164.51477	36.4
1165.28906	42.8
1166.45581	19.0
1169.94519	21.5
1173.66675	20.6
1178.64795	20.9
1180.29150	37.7
1181.22498	12.0
1183.10962	16.3
1188.55859	23.4
1192.61841	22.0
1195.28455	45.3
1196.33081	12.8
1201.72583	6.8
1205.36072	28.2
1209.74878	23.2
1211.65625	18.3
1213.34912	24.0
1214.31433	19.8
1218.61133	11.2
1219.26563	9.8
1232.55066	21.4
1234.52783	130.8	y (12) (1+)-NH3-P, b (12) (1+)-P
1235.15955	36.6
1244.61707	11.3
1259.98718	18.1
1268.52527	12.7
1273.57275	29.6
1286.41431	13.4
1291.20886	24.7
1300.89392	19.3
1304.28870	16.3
1305.63684	22.5
1311.82996	8.2
1326.03198	35.5
1327.68079	24.1
1330.07983	43.9
1331.72522	5.6
1332.48389	27.5
1336.08801	18.8
1348.52246	6.5
1360.49011	10.8
1383.61951	33.4
1392.51038	59.8
1418.22620	12.7
1428.42688	16.9
1489.45605	15.3
