# Supplementary material for: Phosphoproteomic Analysis of Platelets Activated by Pro-Thrombotic Oxidized Phospholipids and Thrombin
Source: PLoS One. 2014 Jan 6;9(1):e84488. doi: 10.1371/journal.pone.0084488 (PMC3882224; doi:10.1371/journal.pone.0084488)
Supplement: Annotated Spectra S2 — (ZIP) [file pone.0084488.s005.zip › EGQPSPADEKGNDSDGEGESDDPEK_-6_2_59669.txt]

m/z	i	matches
258.23758	11.9
275.95773	3.2
289.97018	2.9
297.30753	10.4
313.46417	2.2
315.14581	22.6
335.61465	26.7
355.33704	2.1
373.13980	81.5	y (3) (1+)
374.36734	4.5
389.21967	9.4
413.30017	10.2
417.97388	6.7
462.90314	23.2
468.15942	4.2
481.21570	10.2
482.36084	12.8
483.04132	3.8
488.20337	37.9	y (4) (1+)
489.23712	9.1
499.18921	6.9
515.23767	2.3
523.25562	8.8
525.30652	2.5
542.17615	5.3
559.62408	4.5
594.42072	7.3
597.09589	4.2
603.48682	2.7
608.53412	28.8
609.39282	15.2
618.38678	8.8
624.14307	8.4
644.93134	11.3
647.96045	7.0
649.17365	22.7
663.13409	11.0
664.63354	21.8
667.35608	4.8
680.87079	18.5
683.29309	6.4
690.29871	20.9
710.51373	1.8
724.28149	9.1
725.39355	7.8
728.64288	16.7
731.30304	24.5
731.97150	8.0
737.89795	7.1
741.51501	16.5
745.10638	29.9
746.39191	19.2
752.80634	7.8
753.80963	24.1
758.79907	25.6
780.02679	41.1	y (22) (3+)-NH3, y (22) (3+)-H2O
781.14532	2.0
783.30847	13.2
786.08954	174.3	y (22) (3+)
786.80072	48.9	y (14) (2+)
790.77643	24.6
792.88000	9.2
801.50909	5.1
816.04523	94.4	y (15) (2+)
821.83240	26.3
823.21356	25.8
824.01349	9.5
827.56403	19.0
828.89093	31.7
831.70807	16.9
835.15485	20.3
836.02844	2.9
838.30780	4.8
840.05084	26.9
840.93402	30.3
841.56268	7.0
844.33990	29.3
845.64789	6.1
846.51276	37.2	[M+3H] (3+)-NH3-H2O-P
847.54254	20.8
851.81433	130.7	[M+3H] (3+)-NH3-P, [M+3H] (3+)-H2O-P
852.53986	38.1
853.74762	10.4
857.90741	291.5	[M+3H] (3+)-P, y (8) (1+)-H2O
859.20337	16.1
862.42291	11.4
868.32098	10.2
871.03693	42.6	y (16) (2+)-NH3, y (16) (2+)-H2O
873.25262	34.1
876.41205	58.8	b (18) (2+)-P, y (8) (1+)
877.22827	56.9
878.70929	65.1	[M+3H] (3+)-NH3-H2O
880.22107	37.9	y (16) (2+)
919.23004	5.8
927.22321	6.5
932.18634	13.2
934.31915	14.1
935.37555	28.5
944.16919	14.7
951.25464	10.5
954.46063	17.9
968.97125	12.2
992.09717	8.9
994.86139	13.0
996.24139	6.2
1002.48590	15.9
1005.45190	5.8
1009.97943	49.9
1011.26996	16.7
1012.99200	12.5
1014.99567	4.9
1016.21289	17.9
1018.41724	5.3
1021.42407	5.3
1025.44897	77.8	b (20) (2+)-NH3, b (20) (2+)-H2O
1028.01538	19.4
1028.81567	17.2
1030.83752	23.6
1033.75415	54.4	b (21) (2+)-NH3-P, b (20) (2+), b (21) (2+)-H2O-P
1035.40369	34.5
1037.09204	82.9	y (19) (2+), y (20) (2+)-P
1037.98999	29.2
1039.52417	7.6
1040.17773	7.5
1045.48889	2.5
1062.57190	41.2	y (10) (1+)
1063.29346	12.6
1065.53711	3.2
1069.06519	7.1
1077.17725	6.1
1078.01318	37.2	y (20) (2+)-NH3, b (11) (1+)-H2O
1078.75635	4.2
1082.97241	23.1
1085.99255	272.4	y (20) (2+)
1086.89832	87.6
1087.65015	25.9
1091.00293	47.8	b (22) (2+)-NH3-P, b (22) (2+)-H2O-P, b (21) (2+)
1091.92725	9.3
1092.95837	20.1
1120.78955	23.7
1124.55432	12.8
1127.43628	6.9
1129.08032	195.1	y (22) (2+)-P, y (21) (2+)
1129.89063	80.3
1130.77551	29.4
1135.68860	6.9
1139.47388	10.6
1148.96851	66.8	b (22) (2+), b (23) (2+)-P
1149.90259	26.2
1151.59473	20.4
1154.20154	15.4
1169.59277	76.8	y (22) (2+)-NH3, y (22) (2+)-H2O
1170.45715	70.9
1172.38232	7.2
1177.75562	294.4	y (11) (1+)
1178.55420	698.1	y (22) (2+)
1179.59814	232.0
1180.44373	5.9
1184.00806	1.4
1192.64990	7.7
1199.35046	8.7
1205.03906	7.6
1234.40442	26.2
1290.36377	16.7
1293.10120	28.6
1296.45959	8.5
1305.61145	3.5
1309.40613	4.4
1310.81885	12.8
1313.22388	22.8
1326.76819	6.7
1344.30139	22.2
1345.82776	7.0
1378.29626	5.5
1385.61121	2.3
1388.46521	14.3
1419.00671	2.0
1460.38013	6.5
1479.72058	15.1
1533.66187	9.6
1589.35315	16.8
1627.45923	16.1
1630.38635	20.2
1787.26453	2.7
1800.24475	11.5
1868.63953	10.7
1885.56726	20.6
1887.86804	17.4
1983.14832	12.1
