# Supplementary material for: Phosphoproteomic Analysis of Platelets Activated by Pro-Thrombotic Oxidized Phospholipids and Thrombin
Source: PLoS One. 2014 Jan 6;9(1):e84488. doi: 10.1371/journal.pone.0084488 (PMC3882224; doi:10.1371/journal.pone.0084488)
Supplement: Annotated Spectra S2 — (ZIP) [file pone.0084488.s005.zip › EGQPSPADEKGNDSDGEGESDDPEK_-7_2_48276.txt]

       m/z	          i	matches
 269.36041	      13.7
 280.07062	       5.8
 284.22147	       5.7
 297.17706	      22.8
 314.82816	       8.0
 371.50775	       3.4
 373.24420	      19.1
 405.35944	      12.0
 446.18573	       4.5
 446.91138	       8.3
 450.30792	      15.6
 460.32349	      10.6
 463.44751	      22.1
 464.15790	      11.1
 468.27393	      35.8
 471.48523	       3.9
 481.21320	      25.0	b (5) (1+)-H2O, y (13) (3+)-NH3, y (13) (3+)-H2O
 487.98248	      39.1	y (4) (1+)
 500.29266	       6.1
 526.28613	       2.1
 534.82697	       4.0
 560.06787	      10.2
 564.32312	       3.0
 565.17688	      23.6	b (17) (3+)-P
 597.63440	       6.8
 603.32642	      24.2	y (5) (1+)
 605.26581	      13.8
 627.11414	       2.7
 645.17499	       4.7
 649.16486	       6.9
 655.38550	       8.6
 665.10321	      17.0
 682.77313	       6.8
 690.32013	      23.1	y (6) (1+), b (20) (3+), b (21) (3+)-NH3-P
 693.40619	      24.1
 707.40741	       4.5
 724.77521	       4.0
 740.30865	       7.9
 741.46869	      18.9
 747.71698	      15.2
 753.41095	       7.5
 767.00177	      27.7	b (22) (3+), y (15) (2+)-P
 767.96832	      19.7
 776.04584	      39.4	b (16) (2+)-NH3-P
 780.85614	       6.3
 783.38116	      22.6
 785.60120	      30.6
 786.20398	     155.7	y (22) (3+)
 786.89563	       4.6
 794.51563	       7.1
 799.31244	      23.2	b (23) (3+)
 802.56561	       2.8
 807.25800	      47.8	y (15) (2+)-H2O, y (15) (2+)-NH3
 809.30597	       9.6
 813.20441	       4.6
 815.27734	       4.2
 815.90533	      11.4
 817.08148	      17.3
 820.35022	      11.1
 822.54950	      37.2	y (16) (2+)-NH3-P, y (23) (3+)-NH3, y (23) (3+)-H2O, y (16) (2+)-H2O-P
 823.25043	       9.1
 828.35065	      19.2
 832.35278	       8.9
 833.88556	      17.5
 840.15887	      37.5	b (17) (2+)-NH3-P
 845.51898	       9.0
 846.72003	      33.0	[M+3H] (3+)-NH3-H2O-P, y (24) (3+)
 851.73615	      83.3	[M+3H] (3+)-NH3-P, [M+3H] (3+)-H2O-P
 852.71576	      82.8
 853.39435	      23.9
 854.90503	       7.8
 857.63068	     114.4	[M+3H] (3+)-P, y (8) (1+)-H2O
 858.46356	      27.5
 859.22028	      19.9
 861.07062	       2.9
 870.29681	      68.1	y (16) (2+)-H2O
 871.31537	      44.5	y (16) (2+)-NH3
 872.78839	     145.0
 874.40869	       6.3
 875.35333	      15.6
 876.56921	      29.5	y (8) (1+)
 877.38580	      38.5	b (18) (2+)-P
 879.17358	      32.3	[M+3H] (3+)-NH3-H2O, y (16) (2+)
 880.96460	      55.0
 895.95819	       3.6
 899.62396	       8.9
 918.47479	      31.3
 923.97992	       5.2
 932.50317	      13.3
 935.33698	      43.0	y (17) (2+)-NH3, y (17) (2+)-H2O
 936.27399	       4.0
 944.54608	      22.5
 952.17163	      10.7
 953.58051	      16.2
 966.88519	      20.1
 972.31024	       8.4
 974.15009	      11.3
 981.72461	       9.8
 988.62158	      15.0
1001.81512	      79.1	y (18) (2+)
1002.95343	       8.7
1006.43158	      11.5
1012.32904	      34.1
1013.55859	      13.8
1015.72736	      25.6
1028.68079	      13.7
1037.02454	     105.6	y (19) (2+), y (20) (2+)-P
1038.13440	       5.8
1039.20093	      33.7	b (10) (1+)
1062.22925	       5.6
1063.55884	      12.2
1067.14795	       7.8
1076.83594	      10.5
1077.54004	       5.0
1081.87134	      11.3
1083.09351	      17.4
1086.07935	     315.6	y (20) (2+)
1087.18042	      78.3
1091.31213	       9.0
1092.26904	       7.9
1100.23511	      11.9
1103.33203	       3.2
1116.80811	      38.4
1120.42041	      24.1	y (22) (2+)-H2O-P, y (21) (2+)-NH3, y (22) (2+)-NH3-P, y (21) (2+)-H2O
1128.32800	      13.3
1129.54688	     175.8	y (22) (2+)-P, y (21) (2+)
1130.86865	      38.0
1139.93774	      26.7	b (23) (2+)-H2O-P, b (22) (2+)-NH3, b (23) (2+)-NH3-P, b (22) (2+)-H2O
1144.52844	      44.3
1148.65552	      35.8	b (23) (2+)-P
1149.51660	      80.6	b (22) (2+)
1160.59412	      33.1	y (11) (1+)-NH3
1161.34326	      22.2
1166.15149	      23.8
1169.30115	     100.6	y (22) (2+)-NH3, y (22) (2+)-H2O
1174.86084	       2.6
1178.13354	     460.1	y (11) (1+), y (22) (2+)
1179.03735	     340.7
1180.13062	      35.6
1197.61792	       4.3
1199.77234	       7.9
1248.16748	       6.4
1254.90576	       2.0
1262.98022	       7.2
1275.18335	       7.6
1277.39771	       3.8
1283.45410	       4.4
1293.62610	       5.8
1307.53918	       9.9
1308.29346	       4.7
1344.32751	      21.2
1345.17346	       5.6
1401.63745	       5.1
1460.07214	       2.7
1481.34119	      13.3
1493.13708	       5.4
1495.31323	       6.1
1520.43408	       5.0
1573.24634	       2.3
1574.22998	      17.6
1589.28235	      11.2
1607.43372	       3.7
1644.35229	       7.7
1660.51575	       6.4
1666.12341	      10.9
1701.28552	       5.0
1734.89771	       9.0
1749.51111	       3.2
1759.47668	       8.5
1832.07153	       8.7
1884.41931	       9.7
1886.66089	       8.7
1903.90637	      13.3
1983.53784	       5.7
1985.58582	       3.6
