# Supplementary material for: Phosphoproteomic Analysis of Platelets Activated by Pro-Thrombotic Oxidized Phospholipids and Thrombin
Source: PLoS One. 2014 Jan 6;9(1):e84488. doi: 10.1371/journal.pone.0084488 (PMC3882224; doi:10.1371/journal.pone.0084488)
Supplement: Annotated Spectra S2 — (ZIP) [file pone.0084488.s005.zip › EGQPSPADEKGNDSDGEGESDDPEK_-10_2_50773.txt]

       m/z	          i	matches
 252.47250	       9.0
 297.07092	      16.9	b (3) (1+)-H2O
 298.26279	      14.2
 315.28339	       5.3
 366.15100	       5.3
 373.17548	       9.2
 374.23090	       2.7
 375.39584	       4.7
 404.05438	       6.3
 405.39868	       6.4
 452.51825	       2.0
 463.14838	      33.5
 469.35284	       7.5
 481.23950	       5.9
 486.31628	       7.2
 488.37256	      20.5	y (4) (1+)
 499.30640	      14.1
 556.95007	       9.8
 560.05591	       9.5
 579.40332	       7.0
 625.59149	       8.1
 645.84052	       6.6
 647.33209	       7.2
 649.05054	       8.1
 672.19946	       7.4
 673.09467	       5.7
 676.33899	       9.7
 689.34448	       2.7
 690.30731	      23.4	y (6) (1+), b (21) (3+)-NH3-P, b (20) (3+)
 690.95428	       5.2
 693.56549	       2.2
 723.47894	       2.7
 741.35815	       9.0
 747.38135	       9.1
 753.40448	      74.9	y (21) (3+), y (22) (3+)-P
 754.06171	      33.0
 761.14362	       3.6
 780.32672	      35.7	y (22) (3+)-H2O, y (22) (3+)-NH3
 783.38959	      14.0
 785.84369	      86.4	y (22) (3+)
 787.37415	       4.1
 795.87817	       4.1
 801.32367	       9.9
 804.83026	      12.7
 810.26105	      11.5
 813.19519	      11.6
 822.89093	      32.8	y (23) (3+)-NH3, y (16) (2+)-NH3-P, y (23) (3+)-H2O
 823.89557	      70.1	b (16) (2+)-NH3, b (16) (2+)-H2O
 828.29523	      30.3	y (23) (3+)
 830.61237	      23.0	y (16) (2+)-P
 831.79364	       4.4
 833.33221	      44.8	b (16) (2+)
 835.90912	      13.3
 841.54535	      28.8	y (24) (3+)-NH3, y (24) (3+)-H2O, b (24) (3+)
 845.35016	      16.9	[M+3H] (3+)-NH3-H2O-P
 847.03284	      38.6	y (24) (3+)
 849.54724	       2.0
 851.57526	      80.9	[M+3H] (3+)-H2O-P, [M+3H] (3+)-NH3-P
 852.28876	      38.1
 853.04608	      11.7
 858.37109	      49.7	y (8) (1+)-H2O, [M+3H] (3+)-P
 869.35602	       7.5
 872.52197	     110.9
 873.43170	      16.2
 876.50824	      55.5	b (18) (2+)-P, y (8) (1+)
 877.55005	      33.8
 878.70380	     104.3	[M+3H] (3+)-NH3-H2O
 879.99640	      20.1	y (16) (2+)
 880.84241	      23.7
 924.45038	      32.8
 932.72858	      15.4
 935.24310	      11.5
 936.39825	      25.8	y (17) (2+)-NH3
 944.34137	      41.0	y (18) (2+)-NH3-P, y (18) (2+)-H2O-P, y (17) (2+)
 945.02808	      11.1
 974.73663	       5.7
 990.23163	       8.5
 993.18597	      11.8
 994.00580	       2.5
 994.71051	      11.1
1002.13354	       3.8
1002.98163	      11.6
1020.97638	       9.7
1028.18823	      11.9
1034.01355	      15.2
1037.49146	      57.7	y (20) (2+)-P, y (19) (2+)
1040.10583	       4.2
1043.02502	      10.8
1048.34351	      33.0
1062.08325	      22.0	y (10) (1+)
1063.31055	      11.1
1064.20691	       2.7
1065.14795	      11.7
1066.21936	      12.0
1074.36304	       4.6
1077.01440	      33.1	y (20) (2+)-NH3, y (20) (2+)-H2O
1085.92786	     162.7	y (20) (2+)
1087.12488	      95.2
1088.18555	      11.7
1091.46704	       3.1
1111.82129	       5.0
1120.87305	       5.9
1122.09741	      18.5
1128.95068	      52.6	y (22) (2+)-P
1130.02417	      60.5	y (21) (2+)
1132.09045	       9.7
1134.59534	      20.5
1148.74683	       7.7
1149.52991	      16.6	b (22) (2+)
1160.84375	      17.8	y (11) (1+)-NH3
1162.43750	       2.7
1169.04651	      74.9	y (22) (2+)-NH3, y (22) (2+)-H2O
1169.75586	      25.5
1170.88733	      14.9
1174.04419	       8.3
1178.10217	     315.6	y (22) (2+), y (11) (1+)
1178.76099	     255.3
1179.63013	      76.2
1184.15869	      13.9
1195.43689	       5.9
1247.49854	      16.8
1258.65222	       3.3
1262.06116	      23.0	y (24) (2+)-H2O, b (24) (2+), y (24) (2+)-NH3
1294.32532	      17.4
1295.85010	      13.8
1297.26733	      10.1
1301.91040	      17.0
1403.46106	       6.7
1480.99390	      34.5
1493.57678	      16.5
1569.24133	       3.8
1603.49634	      13.2
1614.83521	       3.6
1648.27502	       9.4
1661.02014	      11.8
1666.13806	      13.8
1701.38196	       5.3
1790.29333	       2.3
1798.32874	       6.2
1867.69812	      16.6
1868.42078	      16.5
1887.63293	       6.1
1896.66187	      11.6
1966.03833	      20.8
1983.01331	      12.4
1984.82581	      16.0	y (18) (1+)-H2O
