# Supplementary material for: Phosphoproteomic Analysis of Platelets Activated by Pro-Thrombotic Oxidized Phospholipids and Thrombin
Source: PLoS One. 2014 Jan 6;9(1):e84488. doi: 10.1371/journal.pone.0084488 (PMC3882224; doi:10.1371/journal.pone.0084488)
Supplement: Annotated Spectra S2 — (ZIP) [file pone.0084488.s005.zip › EGQPSPADEKGNDSDGEGESDDPEK_-11_2_48558.txt]

m/z	i	matches
279.83240	14.6
297.09094	66.5	b (3) (1+)-H2O
298.05179	1.9
299.22256	2.0
315.03854	2.6
316.20917	11.3
327.12070	24.5
353.05579	10.1
366.34955	5.0
373.31592	69.2	y (3) (1+)
383.27228	7.0
461.13000	7.5
462.90826	21.2
463.56067	6.1
467.76349	15.7
468.43597	5.2
471.17560	14.6
480.87891	23.1
481.53467	30.9
487.27515	14.7
488.31720	32.5
492.08533	14.0
499.27881	9.9
512.42377	3.0
541.36603	12.7
542.16418	5.0
579.22821	8.4
590.84796	15.3
598.46124	14.3
599.43201	7.9
604.13245	6.2
623.71216	7.5
626.01031	9.4
626.76782	3.0
646.07605	12.5
648.26520	13.7
649.06500	3.3
651.37939	4.5
654.05005	6.4
664.14606	13.5
665.81610	6.4
667.15009	27.6
672.48212	13.1
673.22247	4.5
682.82544	8.7
690.33636	29.4
691.78278	8.6
710.81262	10.4
724.85675	37.4	y (20) (3+)
729.40912	5.9
731.79022	21.4
733.22614	20.4
739.01843	28.8
747.26392	9.2
753.00854	33.1	y (21) (3+), y (22) (3+)-P
753.94507	26.1
755.24738	12.4
764.38275	22.1
767.24762	18.6
774.09430	55.2	b (16) (2+)-H2O-P
774.85229	11.3
779.43402	11.3
780.42688	36.6	y (22) (3+)-NH3, y (22) (3+)-H2O
782.29633	16.3
785.84406	205.7	y (22) (3+)
786.77289	52.7	y (14) (2+)
788.54761	13.4
790.23511	13.6
791.72333	8.0
792.97247	2.6
794.84900	15.0
800.57831	34.0	y (7) (1+)-H2O
802.06952	8.4
813.66119	6.3
816.35553	48.5	y (15) (2+)
818.02228	19.3
819.69232	8.4
821.34186	2.2
822.28351	16.7
823.66052	45.8	b (16) (2+)-NH3, b (16) (2+)-H2O
824.41199	3.1
828.21454	37.6	y (23) (3+)
828.96454	16.6
831.50555	5.0
833.78912	17.0
839.43896	27.8
840.65302	19.0
842.67487	46.9
846.22931	69.4	[M+3H] (3+)-NH3-H2O-P
847.37433	30.6
851.89630	177.2	[M+3H] (3+)-NH3-P, [M+3H] (3+)-H2O-P
852.72290	47.7
853.90942	27.5
856.28601	35.8
857.55756	91.6
858.40173	146.7	[M+3H] (3+)-P, y (8) (1+)-H2O
859.28339	23.7
861.53943	4.9
862.62927	14.7
863.44238	10.1
867.06134	13.6
868.24561	6.1
871.55096	12.9
872.36401	9.7
874.11322	10.4
876.40851	74.5	b (18) (2+)-P, y (8) (1+)
877.30115	54.0
878.43268	43.9	[M+3H] (3+)-NH3-H2O
880.31604	19.8
910.24420	13.4
925.75861	6.9
927.40814	14.3
930.15747	7.4
935.76660	3.7
936.39038	6.5
941.74908	25.4
944.49390	14.4
945.52765	13.0
953.23688	16.1
982.76190	27.9
987.48676	6.7
988.75848	32.6
990.39752	4.1
991.57422	6.4
992.87250	27.3
994.32080	6.8
996.92041	8.1
999.41351	16.9
1002.30542	2.2
1005.36652	20.5
1010.27881	16.2
1011.37738	16.7
1013.32953	4.8
1023.05463	2.0
1028.23608	11.5
1029.00049	9.4
1034.83789	26.6
1037.05774	107.3	y (20) (2+)-P, y (19) (2+)
1038.09363	61.2
1043.23364	25.8
1045.54553	7.1
1052.22290	8.2
1062.11670	9.3
1063.13208	11.5
1063.94739	65.3
1065.20203	12.8
1068.29077	4.7
1076.81152	27.0
1077.62964	55.9	y (20) (2+)-NH3, y (20) (2+)-H2O
1078.23315	7.8
1080.69592	13.8
1082.76172	47.9	b (21) (2+)-H2O, b (21) (2+)-NH3
1085.89063	209.7	y (20) (2+)
1086.62671	137.9
1087.34827	30.3
1088.00342	9.9
1091.34155	50.7	b (22) (2+)-H2O-P, b (22) (2+)-NH3-P, b (21) (2+)
1091.99792	13.9
1099.93884	35.2	b (22) (2+)-P
1101.14612	2.0
1102.05054	2.4
1105.41016	37.6
1109.64087	10.5
1119.08643	7.2
1120.74731	29.8
1128.90015	117.0
1129.61658	223.6	y (22) (2+)-P, y (21) (2+)
1130.61951	27.8
1131.82983	2.8
1139.05762	2.0
1148.92090	17.2
1160.56396	12.7
1163.20764	8.0
1169.37988	56.9	y (22) (2+)-H2O, y (22) (2+)-NH3
1170.02588	6.4
1176.30298	6.7
1177.51599	69.9
1178.13159	661.6	y (22) (2+), y (11) (1+)
1178.87231	215.3
1179.51563	10.0
1180.82275	4.6
1196.31641	8.9
1198.24951	6.8
1199.08093	5.2
1229.61035	5.4
1244.61523	12.5
1253.83594	19.6
1254.53809	14.1
1263.34277	20.2
1266.63269	7.4
1289.05530	3.5
1293.44128	7.1
1295.51575	10.4
1308.38672	13.8
1344.13672	18.6
1345.21680	21.2
1386.68701	12.8
1387.33020	4.6
1458.10583	2.4
1463.30408	6.1
1465.39075	15.8
1479.49353	9.2
1482.60803	3.3
1612.38586	19.2
1771.12341	4.5
1887.41809	4.6
1890.91296	12.9
1967.38855	14.8
1983.73511	17.8
