# Supplementary material for: Phosphoproteomic Analysis of Platelets Activated by Pro-Thrombotic Oxidized Phospholipids and Thrombin
Source: PLoS One. 2014 Jan 6;9(1):e84488. doi: 10.1371/journal.pone.0084488 (PMC3882224; doi:10.1371/journal.pone.0084488)
Supplement: Annotated Spectra S2 — (ZIP) [file pone.0084488.s005.zip › EHNSMWASLSSPDAEAVEPDFSSIER_-6_2_113533.txt]

m/z	i	matches
283.15948	29.3
284.23264	23.6
292.07150	4.2
296.37445	13.9
300.21960	39.4
301.25760	18.9
304.38580	68.2
306.34280	4.1
324.47491	79.8
326.48914	8.2
332.41763	52.7
335.28439	51.2
339.25177	22.0
344.16812	29.3
347.19977	5.2
348.04449	50.0
349.28387	26.6
350.05457	40.7
351.22327	23.6
352.14059	20.6
353.02637	57.5
353.90710	12.9
356.00302	26.2
358.23630	24.0
366.16864	35.8
367.31470	27.1
369.72665	17.7
370.38467	17.1
371.29266	42.2
372.26147	89.3
375.15997	76.0
376.07898	8.8
377.12833	12.1
380.09616	22.0
381.04034	31.6
382.20248	28.7
383.43301	50.7
385.28696	6.8
387.37830	38.7
387.98764	9.9
388.60193	15.9
389.78976	14.5
392.76700	34.6
394.18512	31.1
396.29037	22.9
400.34103	55.2
400.96747	11.1
402.30981	28.1
403.35660	20.3
404.87122	16.9
406.19876	22.2
411.28421	32.0
412.33731	31.6
413.26917	50.0
417.34274	101.1
420.35028	30.2
422.30161	117.2
423.22086	31.2
424.27518	40.7
425.16046	30.5
426.92206	27.3
429.31354	33.0
432.16727	13.5
436.67191	25.8
439.13348	27.6
440.03561	36.4
442.52484	68.7
443.17160	66.5
447.10333	109.8
448.18918	24.6
450.12347	8.8
451.19891	80.4
453.84814	12.9
455.04886	28.7
456.54379	9.7
457.88104	53.3
459.32025	31.0
460.37662	18.6
463.39938	23.8
465.86517	27.6
466.87988	76.2
470.77512	39.7
474.32047	39.9
475.78857	354.4
476.50232	116.8
477.29297	29.3
478.05957	31.9
479.71341	11.1
481.29059	22.2
482.36115	152.9
483.04498	11.1
484.29144	111.1
485.19467	18.1
486.27356	55.8
486.98456	52.3
489.41595	9.4
491.80576	28.1
492.50540	13.7
494.36060	53.4
496.20734	35.1
497.38501	88.6
498.14651	45.1
501.98520	250.2
503.27982	153.9
504.52530	347.6
505.53235	48.0
506.33984	70.0
507.80911	31.7
510.48718	7.0
512.58173	40.6
513.83893	46.5
515.60339	42.2
516.50452	10.0
517.99548	36.8
518.95648	102.1
520.86646	4.6
522.31299	35.1
523.39709	55.0
525.15845	7.0
526.86176	35.8
527.71497	64.3
528.34363	94.3
530.26617	11.2
531.12549	23.3
533.03003	32.9
534.03882	11.1
535.24585	30.3
536.00305	34.7
536.63123	19.4
538.30920	41.7
539.20477	8.6
540.87537	71.5
544.27649	12.1
545.25952	51.2
546.59351	46.6
551.31097	224.4
552.53430	171.4
553.97534	38.8
555.24146	17.1
555.89685	8.8
557.21277	31.0
558.30573	101.4
562.12329	25.5
563.01721	16.5
566.53784	65.5
567.21045	29.8
568.35876	22.8
569.29260	82.5
570.47461	60.5
571.39160	41.3
573.14453	14.7
574.13025	48.5
575.68274	23.0
577.63611	93.7
579.72119	70.4
580.41699	151.7
581.23114	56.3
582.04883	14.1
583.26697	41.0
584.61896	61.3
585.31934	74.6
587.38989	110.5
588.29358	88.6
589.26233	17.7
589.88660	31.9
591.44250	379.2
592.33667	146.3
594.70172	30.3
596.32727	81.5
597.19257	241.4
598.01904	94.0
599.15308	87.1
601.48737	84.3
602.27032	33.5
603.35840	14.5
604.28662	58.2
604.96924	90.5
605.75519	23.5
606.39972	36.6
607.21436	66.6
608.14856	23.7
609.59088	41.3
610.47656	17.6
611.34375	34.2
613.85657	128.5
615.22705	382.7
616.18958	21.3
617.17114	8.2
618.44135	144.5
619.98981	285.1
620.92554	37.8
622.30316	282.5
623.04132	9.0
624.20782	50.5
625.15747	18.6
625.99603	23.6
627.32739	29.1
628.16779	46.5
629.29993	38.6
630.30774	8.2
632.41467	59.0
633.53131	52.4
634.98816	69.9
637.65961	68.9
638.47491	108.8
640.15002	168.3
642.09644	188.4
642.76459	6.4
644.01685	126.1
645.05908	66.7
647.27417	9.8
648.21460	23.7
649.27966	64.7
650.16345	9.4
651.20520	220.6
652.48804	114.9
653.31854	60.8
654.51593	25.0
657.23840	19.7
659.26233	53.0
660.08289	12.3
661.13452	30.8
663.16193	157.4
664.37158	158.0
665.56012	46.6
667.06818	306.5
667.82788	57.8
669.07642	14.7
669.75891	56.1
670.57898	5.2
672.25562	46.0
673.47614	11.2
674.31580	28.0
675.43445	19.3
676.43469	92.9
677.47369	128.2
679.08911	69.5
680.82397	18.0
681.96198	73.8
683.25848	26.6
684.54321	41.1
685.50134	42.7
686.16064	53.4
688.58710	60.9
690.18958	48.0
690.87158	37.6
691.89624	48.6
692.98157	9.5
693.68683	44.0
694.72882	58.1
695.49646	71.1
696.09753	20.3
696.93237	41.4
698.14319	41.2
699.10596	28.8
700.42163	109.4
702.48486	90.0
703.90515	190.5
706.10547	73.2
707.30524	75.6
708.44958	49.0
709.37109	65.2
710.71063	145.5
712.03918	336.6
712.96173	220.6
713.86755	8.7
714.66791	86.9
715.69031	29.4
716.69104	89.3
717.29724	43.0
718.40997	48.0
719.62054	47.1
720.24548	23.1
721.29224	198.7
722.23694	156.2
723.31805	33.9
724.46191	159.1
725.42841	161.8
726.42310	212.7
727.89551	44.4
729.07971	138.9
729.83557	36.4
730.94836	112.4
732.30005	20.0
733.29694	224.9
734.51373	178.9
735.58130	15.6
736.27197	78.0
737.79321	192.6
738.49847	597.9
739.31689	421.7
740.24969	210.2
741.31805	54.3
743.65881	168.8
745.38605	231.1
746.46069	127.2
747.81287	500.7
748.97992	165.0
750.05603	211.6
751.30066	239.2
752.19574	79.0
753.33154	135.8
754.26532	61.8
755.20581	139.6
756.47955	211.9
757.18903	23.7
758.35632	23.2
759.34540	64.3
760.12024	66.0
761.48260	165.4
762.20496	169.3
763.12158	109.4
764.16553	63.9
764.82629	9.4
766.77661	209.8
768.08472	94.9
769.26166	186.5
770.39929	124.4
771.19635	67.4
771.87122	105.6
772.73889	19.2
774.44238	37.1
775.43384	8.2
776.64124	183.1
778.18213	68.2
779.49292	362.2
780.44873	57.2
781.64893	371.2
782.43323	209.9
783.33899	332.1
784.38892	160.4
785.32813	137.8
786.32336	183.9
787.31323	113.7
788.44678	243.1
789.37415	240.8
790.55334	317.3
792.13892	196.5
793.39685	53.8
794.50842	220.7
796.11902	375.4
797.15137	494.7
798.25757	122.2
799.21204	98.9
800.37183	224.4
801.34961	647.5	y (22) (3+)-H2O-P, b (6) (1+)
802.42188	345.0
803.40930	442.2
804.61487	272.7
805.45264	199.3
806.23511	187.3
807.20886	131.9
808.09753	81.5
809.02551	52.9
809.95142	164.7
810.58667	62.5
812.08923	975.2	b (15) (2+)-H2O-P, b (15) (2+)-NH3-P
812.99243	286.9
814.33020	31.7
815.56592	53.5
816.17090	34.8
816.96985	38.5
817.80334	77.4
819.14941	62.4
821.05408	333.1
822.34302	232.1
823.63660	30.4
824.45667	183.5
825.37671	191.8
826.20020	138.5
827.40344	163.5
828.38562	293.0
829.44653	193.2
830.55945	34.9
831.56348	1632.4	y (23) (3+)-H2O-P, y (23) (3+)-NH3-P, y (15) (2+)
832.52808	557.2
833.95313	272.1
835.16882	351.8
836.17712	39.5
837.26904	436.4
838.51733	1044.6
839.32068	517.5
840.16858	447.3
840.80383	115.8
841.51794	141.8
842.88477	216.1
843.74072	257.2
845.42603	226.9
846.83496	837.4
847.70813	1443.4	b (16) (2+)-NH3-P, b (16) (2+)-H2O-P
848.90771	277.5
850.18689	613.2
851.57617	375.7
852.46411	738.6	b (23) (3+)-NH3, b (23) (3+)-H2O
853.44177	648.8	y (7) (1+)
854.42175	586.3
855.48071	408.3
856.37744	449.1
857.73291	265.2
858.76294	74.7
859.51282	51.3
860.67432	828.4	b (15) (2+)-NH3, b (15) (2+)-H2O
861.45337	762.4
862.35413	348.2
863.21655	262.9
864.16003	173.0
865.39990	260.3
866.71582	691.2	y (16) (2+)-NH3
867.55847	294.6
868.50281	34.9
870.05383	806.6	y (24) (3+)-NH3-P, b (15) (2+), y (23) (3+)
870.80762	514.2
872.16443	1715.0	b (7) (1+)
873.20862	429.3
874.22546	563.6
874.88293	199.9
875.52625	6.4
876.21899	29.3
877.35425	105.9
878.41382	222.2
879.11560	208.9
880.01648	375.1
880.76440	321.5
881.82263	348.9
882.68188	416.4
883.61511	491.8
884.74414	77.6
885.95398	254.1
887.73315	1816.5
888.44043	1335.2
889.41968	631.1	b (24) (3+)-H2O, b (24) (3+)-NH3
891.07532	452.3
892.35547	202.0
893.03052	143.0
894.19617	154.5
895.23755	664.4	b (24) (3+)
896.22510	1900.0
897.03845	3110.7	b (16) (2+)-H2O, b (16) (2+)-NH3, b (17) (2+)-NH3-P, b (17) (2+)-H2O-P
897.97998	1373.6
899.23047	1478.8	b (25) (3+)-H2O-P
900.10144	771.1	y (17) (2+)-NH3-P, y (17) (2+)-H2O-P, b (25) (3+)-NH3-P
900.96167	229.1
901.88159	410.7
903.13171	165.6
904.14624	75.2
905.16321	1206.8
905.88867	2434.2	b (17) (2+)-P, b (16) (2+), b (25) (3+)-P
906.77979	287.4
908.21472	78.4
908.97766	180.2
910.01831	347.7
910.99072	188.2
911.87817	274.2
912.72473	86.9
913.95557	316.7
914.86914	590.3
915.93408	261.0
916.66187	32.2
917.32971	122.0
918.05005	165.5
919.35486	269.3
920.27686	313.5
920.89990	153.6
922.27942	332.1
923.51440	407.7
924.38770	189.2
925.91052	271.2
926.96436	154.6
927.98206	182.1
929.20447	425.9
930.24658	273.1
931.23962	349.2
932.09399	504.1
932.85620	367.7
933.67590	526.3
934.76794	53.1
935.60876	298.6
936.67529	778.8
937.50525	1744.0
938.43860	1407.5	b (25) (3+)
939.44019	283.6
940.65381	699.2	b (8) (1+)-H2O
941.47424	633.1
942.34583	859.4	b (8) (1+)-NH3
943.27979	260.7
944.02075	315.1
944.74365	214.3
945.70166	2630.1
946.53284	4142.3	b (17) (2+)-H2O, b (17) (2+)-NH3
947.71790	400.0
948.55298	628.9
950.36426	12466.0	y (17) (2+)-NH3, y (8) (1+)
951.47986	5055.1	[M+3H] (3+)-NH3-H2O-P
952.53906	3103.8
953.60999	721.7	y (25) (3+)
954.95239	4096.6	b (17) (2+)
955.89795	1532.0
957.12427	1642.8	y (18) (2+)-H2O-P
958.07385	3861.5	y (18) (2+)-NH3-P, y (17) (2+), [M+3H] (3+)-NH3-P, [M+3H] (3+)-H2O-P
959.04883	1494.3	b (8) (1+)
960.21191	550.6
961.64758	2475.0	b (18) (2+)-NH3-P, b (18) (2+)-H2O-P
963.05017	6262.8	[M+3H] (3+)-P
964.27539	4143.3
965.33301	538.5
966.38123	460.6
967.20264	214.6
968.48779	121.1
969.35413	382.9
970.48975	1038.1	b (18) (2+)-P
971.56299	458.7
972.56543	753.2
973.56519	75.7
974.67822	599.7
975.64209	469.1
976.30432	244.1
977.24146	364.4
978.14758	723.2
978.84961	1240.0
979.72217	399.0
980.82410	245.5
982.02039	274.0
982.93872	354.1
984.01587	359.1
984.85840	328.1
985.62769	114.0
986.73047	55.0
992.31543	59.3
993.37219	27.0
998.13770	7.6
999.07703	11.2
1000.37866	22.8
1001.31738	229.8
1001.98523	124.1
1002.79492	52.6
1004.08240	23.9
1005.66821	270.4
1007.62866	57.5
1009.41479	26.8
1010.61047	1220.4	b (19) (2+)-NH3-P, b (18) (2+)-NH3, b (18) (2+)-H2O, b (19) (2+)-H2O-P
1011.28101	175.5
1011.99609	81.6
1013.41064	203.2
1014.57458	469.5
1016.00977	347.3
1017.48730	72.4
1018.36816	109.1
1019.57568	1848.0	b (19) (2+)-P, b (18) (2+)
1020.46033	713.8
1021.28711	86.5
1021.96362	74.6
1024.44275	22.3
1026.39453	156.3
1027.54077	112.5
1028.53748	8.8
1029.61890	109.5
1030.38049	364.1
1031.18604	241.4
1033.57166	28.0
1036.32227	314.5
1037.17310	263.2
1038.08203	232.6
1038.90405	50.5
1040.00073	21.9
1041.15674	40.5
1042.82214	210.3
1043.54431	94.3
1045.21265	82.4
1046.56433	64.9
1049.21289	71.1
1050.16772	85.7
1051.68579	173.2
1052.51733	80.2
1054.18860	678.5	b (9) (1+)-H2O
1055.30151	302.0
1056.64526	80.1
1058.25354	779.8	b (19) (2+)-H2O, y (19) (2+)
1059.16724	717.6	b (19) (2+)-NH3
1060.07813	213.0
1061.47229	1032.7	y (9) (1+)-H2O
1062.37134	257.8
1063.12988	278.1
1063.96094	57.7
1065.11243	65.1
1066.51685	29.9
1067.59106	50.2
1068.22925	242.2
1068.99316	49.7
1070.33777	141.6
1071.24963	262.3
1072.26917	1018.2	b (9) (1+)
1073.38940	882.3
1074.43726	255.9
1075.43616	22.9
1076.49268	69.9
1077.35034	31.2
1079.38586	8743.9	y (9) (1+)
1080.42847	4220.6
1081.48608	729.6
1082.25781	49.8
1084.00952	70.1
1084.82739	67.1
1085.98145	169.7
1086.71252	47.6
1087.56335	14.4
1088.34888	88.5
1089.21082	32.8
1090.37097	64.4
1091.43799	11.6
1092.26038	15.7
1093.42444	74.6
1094.19019	363.1
1095.16064	52.0
1096.39709	228.1
1097.41760	58.1
1098.69678	267.7
1099.59058	32.9
1100.33789	168.0
1101.36426	18.6
1103.52039	92.1
1104.23364	16.5
1105.13208	67.1
1106.25317	243.5
1107.17114	24.3
1108.15991	91.5
1110.08203	49.7
1111.75024	80.7
1113.55823	47.2
1115.43896	133.1
1116.58826	108.5
1117.38770	29.2
1117.99121	23.5
1118.85620	32.2
1119.66846	58.6
1121.36853	188.2
1122.58521	176.9
1123.94897	194.3
1125.32397	454.3
1126.40454	275.9
1128.73071	497.7
1129.60815	275.6
1130.35217	41.3
1131.53027	128.4
1132.73535	150.1
1133.76099	155.8
1134.67004	66.8
1137.16260	336.3
1137.84326	12.9
1139.25745	184.7
1140.19727	153.9
1141.39014	448.3
1142.17920	53.6
1143.14673	152.9
1144.70117	214.7
1148.37463	694.0
1149.45898	346.8
1150.95520	97.6
1151.85938	63.1
1153.00476	210.3
1154.78589	146.5
1155.68506	294.3
1156.99756	104.2
1158.59314	479.7
1159.34705	782.9
1160.32800	399.0
1161.31860	687.2	y (10) (1+)-NH3, y (10) (1+)-H2O
1162.03906	653.3
1163.08740	212.9
1164.27661	231.2
1165.27734	5.8
1166.38977	192.5
1167.34729	181.7
1168.16321	100.4
1168.86694	51.7
1170.93408	96.2
1171.95776	212.7
1172.95142	139.3
1173.81250	45.0
1175.74207	86.7
1177.61816	348.4
1178.46936	1989.6	y (21) (2+)-NH3, y (21) (2+)-H2O, y (10) (1+)
1179.49365	867.6
1180.48865	253.7
1181.32886	114.1
1182.60474	205.7
1183.37402	186.0
1184.66602	267.6
1185.63940	379.2
1186.39526	217.0
1187.11133	243.6
1187.98682	253.1
1189.08691	90.5
1190.22729	81.4
1191.55115	77.5
1192.46802	165.1
1193.15601	143.0
1194.01648	164.4
1194.75635	16.5
1196.33203	65.6
1198.23474	211.7
1199.25659	602.4
1200.22437	202.3
1201.54492	142.7
1202.63525	92.2
1203.38574	42.9
1204.59680	279.1
1205.37695	231.5
1206.48755	111.5
1207.54028	37.7
1208.44946	164.4
1209.35181	182.5
1210.27454	329.0
1211.28796	311.6
1212.46948	219.7
1213.75488	101.9
1215.06982	119.9
1215.85645	80.4
1216.54590	51.8
1217.84839	9.8
1219.20471	230.4
1220.10168	193.7
1221.91687	177.2
1222.69141	32.6
1224.38306	145.2
1225.23242	33.7
1226.39954	143.1
1227.31335	82.5
1228.31104	569.7
1229.47510	281.4
1230.64270	90.0
1231.42236	130.6
1233.47754	319.4
1234.43921	204.1
1235.26086	259.2
1236.65271	221.5
1238.23523	135.6
1239.55835	66.2
1240.27124	71.9
1241.13208	11.7
1242.28662	256.3
1243.13745	299.5
1244.07813	108.3
1245.14478	397.6
1246.23096	211.2
1247.15259	313.2
1248.25269	85.9
1249.38232	1216.1	y (11) (1+)
1250.40991	916.5
1251.55286	413.5
1252.46948	101.2
1253.26636	139.3
1253.86792	346.6
1254.90869	654.5	y (23) (2+)-P
1255.56250	147.0
1256.43164	59.7
1258.10840	208.2
1258.78052	8.8
1261.28625	72.5
1262.95581	13.6
1264.30151	48.4
1265.01221	305.8
1265.65881	33.9
1266.58813	71.1
1267.50391	32.6
1268.30627	56.7
1269.57849	113.0
1271.00195	119.4
1271.96423	17.6
1273.09741	150.2
1274.13037	47.6
1275.63403	215.6
1276.49402	47.1
1277.62402	12.2
1278.94397	174.8
1280.09717	94.5
1282.19080	52.3
1283.97461	22.8
1284.67346	92.3
1285.68274	121.0
1286.63025	48.4
1288.29224	359.0
1289.36829	240.2
1290.44568	91.5
1291.43188	160.2
1292.10291	11.0
1293.04211	94.6
1293.78186	8.7
1294.84387	30.0
1295.49036	81.3
1297.49023	75.1
1298.39246	163.5
1300.43982	125.7
1301.55237	45.6
1302.55945	59.7
1303.64648	361.7
1304.52332	106.8
1305.99207	29.4
1306.90588	118.7
1307.80566	51.3
1308.49817	30.0
1309.70813	26.1
1311.03772	110.0
1311.97375	15.0
1313.29211	63.2
1314.54822	272.4
1316.58899	112.3
1317.51636	115.7
1318.94470	25.9
1319.96753	105.4
1321.20264	27.8
1322.24927	112.2
1323.24976	52.5
1324.75830	56.7
1325.74768	65.8
1326.44348	98.5
1327.32605	98.3
1328.17554	80.9
1329.48157	303.3
1330.27795	209.2
1332.69812	125.4
1333.81885	109.0
1334.45337	103.4
1335.27100	82.4
1336.05554	61.3
1338.19641	277.5
1339.23462	193.0
1340.19641	239.6
1341.51355	38.9
1342.67688	131.0
1343.29517	38.5
1344.09790	23.5
1347.02332	290.3
1348.10571	159.8
1348.77234	34.4
1349.63855	188.9
1350.56628	75.5
1351.66663	159.5
1352.46899	6.4
1354.18079	103.8
1355.36108	113.0
1356.67236	208.3
1357.50195	57.2
1359.50134	26.0
1360.71899	99.8
1361.48047	123.8
1362.27234	72.2
1363.68420	20.5
1366.17786	60.5
1367.12708	22.4
1369.80200	8.2
1371.48987	78.5
1372.68103	278.4
1373.63745	132.8
1374.40784	14.0
1375.11035	18.7
1376.21448	6.4
1377.08728	47.1
1378.60925	759.1	y (12) (1+)
1379.72180	162.0
1380.41687	75.4
1381.38672	19.4
1382.92761	65.4
1384.95789	21.8
1385.87854	25.1
1387.11243	138.8
1388.96973	103.4
1390.91907	28.4
1392.21936	52.3
1393.32751	19.6
1396.25903	12.7
1396.88904	24.4
1398.77795	44.7
1399.61072	39.6
1400.49854	88.7
1401.12085	30.0
1402.57898	24.8
1403.65369	52.5
1405.59875	213.6
1406.60901	289.6
1407.25867	331.9
1408.30920	175.3
1410.32422	70.2
1412.70825	112.2
1414.94495	59.4
1415.96130	24.5
1416.73669	21.8
1417.85461	18.7
1418.96399	84.0
1419.90051	10.8
1420.59412	11.8
1421.65576	169.4
1422.45288	84.2
1423.24072	68.6
1423.91504	25.4
1425.45667	24.1
1426.28357	74.5
1427.64685	88.5
1428.94189	5.6
1429.92810	56.1
1433.32556	11.8
1436.00793	49.6
1438.18530	19.4
1439.35388	22.3
1440.41626	37.7
1441.73535	27.4
1443.70862	47.9
1445.68799	86.6
1446.43103	5.3
1447.43347	76.4
1448.30322	141.9
1449.37805	152.5
1450.27014	168.4
1450.87109	19.6
1453.46655	40.0
1454.93665	31.0
1455.63098	41.4
1456.28674	89.5
1457.93884	9.2
1460.08777	83.2
1460.95081	61.4
1461.66345	15.8
1462.53113	90.2
1464.22888	117.2
1465.13574	62.0
1466.10657	19.3
1469.23242	53.0
1471.29504	83.2
1472.33289	33.6
1473.26123	43.7
1474.58020	34.9
1475.66321	208.6
1478.17590	63.8
1482.55054	15.1
1484.58923	41.8
1485.30957	13.4
1486.06567	18.3
1487.49902	131.2
1488.21509	145.6
1489.20374	90.9
1490.14673	132.4
1491.78308	100.4
1493.45227	69.9
1494.54871	14.1
1499.44421	21.1
1500.59387	15.2
1502.22449	36.4
1504.38342	34.0
1506.55823	29.8
1507.41638	88.0
1511.17126	29.2
1512.22961	45.0
1513.38086	64.1
1517.56299	24.6
1519.12659	36.4
1520.32385	141.3
1521.46094	79.7
1522.50513	5.8
1529.05237	23.5
1532.28418	16.4
1534.13464	31.8
1536.23303	127.9
1537.20642	44.2
1538.09790	151.6
1539.02966	174.9
1539.72400	5.8
1541.40295	73.3
1543.34680	17.5
1547.65063	86.6
1549.33215	63.5
1550.29651	13.5
1551.32922	27.9
1552.61731	37.8
1553.28833	16.3
1554.42615	13.4
1555.68103	5.3
1556.31055	37.7
1557.84509	54.1
1559.61780	18.7
1561.11450	21.1
1562.01135	25.2
1562.62439	38.5
1563.27393	12.4
1564.45264	77.5
1566.45007	39.6
1567.35559	84.5
1568.83765	21.6
1569.84802	48.5
1572.54993	15.6
1574.32166	56.3
1575.10950	135.0
1576.43066	10.6
1577.41748	42.4
1578.22498	37.8
1580.42322	28.3
1582.09021	16.4
1584.56409	17.4
1589.47620	7.4
1591.82117	120.5
1592.62329	106.3
1595.56555	10.1
1596.44604	31.3
1597.80261	66.9
1598.54272	5.8
1602.10474	26.6
1604.74719	36.7
1609.32080	88.6
1611.23462	26.1
1614.73865	22.7
1616.20984	95.8
1617.78870	66.9
1619.06201	12.3
1620.80298	18.1
1624.61633	58.3
1625.33972	71.5
1631.06384	105.0
1633.10339	74.2
1634.49292	11.2
1635.56030	16.7
1638.14465	47.5
1639.16003	62.6
1640.36340	16.9
1642.13953	7.4
1644.03040	7.6
1644.69299	4.6
1650.94556	11.6
1651.61121	15.8
1654.59546	31.4
1656.15466	10.6
1661.89038	36.4
1662.71204	18.4
1663.66235	86.7
1664.67114	27.0
1669.31909	43.0
1675.10913	58.6
1675.82751	24.8
1687.39771	36.5
1690.74084	5.2
1694.65515	22.2
1699.11792	23.5
1700.06909	41.9
1701.68237	7.4
1703.70032	89.5
1704.62366	37.1
1706.22888	18.7
1707.72632	40.0
1710.59351	13.3
1712.57288	11.8
1713.47388	27.4
1716.34924	39.8
1717.91516	56.5
1720.28186	51.3
1721.22058	76.6
1721.97595	113.3
1727.03735	35.9
1728.02844	13.4
1730.12866	24.2
1732.08093	53.5
1733.77209	11.0
1738.34900	168.3
1739.15015	53.3
1739.99353	15.3
1744.60718	24.8
1745.32288	35.9
1746.74329	21.3
1747.61023	10.0
1752.65198	20.6
1761.63550	5.8
1766.75562	16.9
1767.51624	22.3
1769.25159	21.0
1771.38684	60.1
1774.57043	29.7
1775.36060	36.3
1776.41101	32.5
1781.29944	25.8
1782.00696	29.4
1783.96033	21.6
1787.67395	37.3
1788.77039	26.2
1789.37329	53.2
1790.85767	38.5
1791.76233	22.9
1792.36414	31.1
1799.72156	68.1
1800.35706	9.4
1800.98206	15.4
1809.66296	82.3
1810.69250	24.7
1811.55847	72.7
1826.59631	15.2
1827.45935	111.7
1828.71570	21.6
1829.67798	74.2
1830.38586	20.9
1830.99524	14.1
1843.47278	14.8
1844.55286	40.4
1846.63562	38.9
1847.61255	131.0
1849.34546	21.7
1872.75269	38.0
1874.79602	7.6
1877.00916	19.3
1890.54321	135.5
1891.58093	166.9
1892.66370	91.7
1908.43372	77.7
1909.22205	6.6
1910.00940	88.7
1910.83777	20.8
1917.75806	70.5
1923.95886	16.5
1999.84680	8.1
