# Supplementary material for: Phosphoproteomic Analysis of Platelets Activated by Pro-Thrombotic Oxidized Phospholipids and Thrombin
Source: PLoS One. 2014 Jan 6;9(1):e84488. doi: 10.1371/journal.pone.0084488 (PMC3882224; doi:10.1371/journal.pone.0084488)
Supplement: Annotated Spectra S2 — (ZIP) [file pone.0084488.s005.zip › EHNSMWASLSSPDAEAVEPDFSSIER_-6_2_127825.txt]

m/z	i	matches
284.26572	44.6
287.93610	23.1
300.26013	378.9
304.04791	233.8
305.26141	137.7
310.29211	37.2
315.06729	33.8
317.91415	87.7
322.09470	72.5
327.07846	31.8
328.11340	272.2
335.39621	71.5
338.77026	236.9
340.00208	42.0
341.73233	44.1
351.33032	61.9
353.11249	111.4
356.82202	84.3
359.17786	82.7
360.94342	69.6
362.11230	86.6
363.11786	90.6
364.04767	60.9
369.56018	199.1
371.02679	20.9
378.14731	112.7
380.86301	273.5
383.01395	106.8
387.54092	18.8
390.99283	116.8
397.21274	65.9
399.60120	42.4
405.26111	214.3
410.00333	157.3
411.19608	161.7
412.72626	118.7
413.50961	145.6
414.29831	114.1
417.40073	221.4
419.32050	19.2
421.88583	255.1
426.18011	142.0
427.09021	105.8
427.98822	36.7
431.19400	192.5
431.97491	131.8
433.11929	122.8
437.14404	128.5
437.92224	59.6
440.53708	101.0
443.02640	111.3
445.86734	20.9
447.38193	80.5
450.25629	64.5
451.27954	48.3
452.19659	429.6
454.23941	96.6
455.11414	41.6
456.33368	76.6
458.38080	71.4
462.35114	33.8
466.55432	128.6
467.17386	262.1
468.07269	234.2
476.02747	2571.7	y (8) (2+), b (13) (3+)-P
477.27963	302.6
478.10712	153.4
482.44324	242.5
484.48611	215.7
485.23129	23.2
489.59225	85.3
491.68021	156.7
494.19226	114.6
501.38800	323.9
502.14291	140.9
504.21060	1296.6
505.23804	719.1
507.46021	29.4
510.10443	97.5
511.22803	77.9
512.78528	30.8
513.77075	240.9
515.22272	75.3
518.23358	42.0
519.92017	388.5
522.70856	32.9
523.33594	73.5
524.26648	146.7
525.38135	42.3
526.12720	171.1
527.07996	251.4
528.95752	273.3
531.61316	502.5
533.45044	125.4
534.18359	54.5
536.62732	238.0
537.32233	108.3
538.23779	129.8
540.13086	114.3
541.09338	232.3
544.19080	75.9
549.41174	100.9
551.25970	325.9
552.14319	71.8
553.05298	92.9
554.03809	56.6
555.44019	20.9
556.08362	44.8
557.50415	89.6
559.37402	47.0
561.44843	25.2
562.37646	231.2
563.19189	476.4
564.49652	25.2
569.16974	605.7
572.78772	460.6
573.49731	227.2
575.58276	220.7
579.22968	71.6
580.52502	466.4
581.19202	822.3
583.00049	219.5
583.86401	69.0
584.63489	44.5
589.18408	48.8
589.78882	120.8
591.35315	2082.8	y (5) (1+)
592.49292	505.4
593.25623	137.2
593.95874	58.6
597.45032	114.5
598.14990	127.3
599.09375	995.1
600.23389	402.4
601.56165	148.4
602.48938	259.5
603.21631	53.0
605.18915	344.2
606.27496	244.8
607.12195	43.6
608.46289	55.2
610.47327	185.7
613.41711	58.1
615.39099	27.4
617.11523	78.1
619.28607	88.8
620.45612	39.4
622.20135	328.8
623.07422	271.1
624.01715	219.8
625.39221	992.3
626.34180	116.1
627.19769	79.5
628.00647	137.9
630.37585	337.8
631.49072	159.6
633.77307	187.6
634.53607	134.4
638.50146	197.0
640.21552	192.6
641.36536	358.9
643.05261	46.6
644.65289	59.9
651.26038	371.8
652.08655	96.3
653.01904	286.8
656.34253	27.4
659.21680	145.3
661.16724	102.8
661.81921	32.5
664.29504	313.0
666.37512	458.7
667.21790	363.1
667.97052	36.2
669.31836	278.4
672.28369	69.5
675.11841	130.1
676.26422	187.5
677.22058	167.6
678.39868	186.4
681.01691	453.7
682.46143	120.9
683.47369	67.2
684.76117	219.2
688.29016	382.1
689.80908	465.2
690.65497	366.7
691.53278	354.3
693.28320	124.7
695.29437	225.1
697.15240	55.9
698.41888	157.7
701.39160	74.5
702.32623	141.5
703.84619	209.4
705.45447	52.3
710.44818	141.3
712.35852	940.9
713.50110	480.6
714.71191	247.9
715.96570	33.7
716.65039	149.6
717.86572	63.0
720.14697	260.8
721.37207	787.7
722.18817	365.6
723.12341	842.7
723.87207	76.9
724.85870	101.1
725.62378	730.1
726.28003	192.1
727.03870	341.9
728.34058	107.7
730.28534	615.8
733.16132	312.9
735.17499	501.4
736.93640	93.1
738.35333	1510.7
739.40088	1298.7
740.23108	857.4
740.87463	88.0
741.72058	146.8
743.63989	226.6
745.25903	237.8
746.20331	158.8
746.96362	225.9
747.75177	519.3
749.11621	27.4
750.26105	594.4
751.44946	1151.5
752.21021	288.0
753.27686	224.9
753.95575	35.9
754.66315	95.0
755.56732	164.0
756.47083	151.1
757.35327	121.9
758.76178	153.2
759.61926	407.4
761.35779	523.0
762.66321	168.3
763.43896	141.9
764.94006	367.5
765.85303	199.8
767.20410	890.0
768.26111	586.4
769.13989	202.7
769.93726	951.4
773.63171	289.8
774.39160	491.5
775.38843	53.2
776.66101	199.5
777.55823	110.1
779.41052	170.5
780.46057	653.5
781.65723	497.3
782.45813	313.8
783.15063	23.2
783.77307	189.9
785.16931	2021.2	b (22) (3+)-H2O-P, b (22) (3+)-NH3-P, b (6) (1+), y (21) (3+)-H2O
786.26135	903.5
787.56543	884.2
788.38196	509.6
789.17175	401.3
790.12427	199.0
791.04260	77.9
793.21960	234.9
795.13196	2032.2
796.42224	686.6
797.50195	231.1
798.37439	325.7
800.26050	223.1
801.75317	664.7
802.68115	295.3
804.00647	1885.4
805.07788	1542.4
807.59302	31.7
808.66321	136.3
809.52344	231.4
810.30859	274.0
812.08386	734.3
813.05908	535.0
814.05786	98.1
814.81702	293.7
815.53735	56.4
816.86133	95.4
817.90308	262.0
818.93628	294.2
820.25024	1422.0
821.30347	633.3
822.43567	965.5
823.39746	1495.8
824.39258	387.1
825.05261	150.2
825.68384	212.0
826.45349	189.4
827.52100	33.0
828.36548	337.6
830.76123	3774.7
831.84009	4864.1	y (15) (2+), y (23) (3+)-P
832.58838	1101.2
833.51453	1136.0
834.60486	507.2
835.80347	368.1
836.64563	489.5
837.85449	1955.9
839.02979	2913.8	b (7) (1+)-H2O
839.72229	3804.3	b (7) (1+)-NH3, b (16) (2+)-H2O-P, b (16) (2+)-NH3-P
840.82422	1422.8
841.68933	409.1
842.29590	114.8
844.55969	1119.4
845.57275	245.9
846.29395	448.8
847.60791	751.6
848.69470	1448.4
849.62976	804.7
850.46350	575.5
851.47449	164.5
852.44116	1014.7
853.47034	4148.0	b (15) (2+)-NH3, y (7) (1+), b (15) (2+)-H2O
854.36743	1214.1
855.34180	435.7
856.26636	3451.9	y (16) (2+)-H2O-P, b (7) (1+)
857.29053	2481.4	y (16) (2+)-NH3-P, b (24) (3+)-P
858.62561	1446.5
859.69324	127.8
860.45325	101.4
861.91174	3997.7	b (15) (2+)
862.90393	1302.3
863.67126	271.0
864.55859	220.1
865.82629	193.9
867.19897	830.7
868.17761	1082.8
868.93933	27.3
870.07849	751.4
871.23914	1132.8
872.03943	1252.6
872.94690	486.5
873.78101	498.0
875.22900	1504.2
876.48840	222.6
877.38391	70.3
878.96228	872.5
879.98352	7019.1
880.89221	2381.2
881.79724	598.0
882.62378	328.0
883.56580	686.4
884.75085	1152.2
885.50000	176.8
887.06152	519.4
888.22998	4039.0
889.04053	17967.0	b (17) (2+)-H2O-P, b (17) (2+)-NH3-P, b (16) (2+)-NH3, b (16) (2+)-H2O
889.98425	3813.0	b (24) (3+)
891.07288	745.8
892.09021	70.3
892.90137	768.0
893.69788	558.4
894.94177	747.9
895.61304	87.0
897.52722	8460.8	b (16) (2+), b (17) (2+)-P
898.37012	4850.5
899.28247	2445.8
900.46545	729.3
901.62720	163.6
902.57483	366.7
903.38110	559.5
905.58948	650.6
906.28052	459.2
907.35205	537.4
908.30017	134.9
910.13379	1667.6
910.99487	358.3
911.85889	187.7
913.15784	193.5
914.23389	306.9
915.23376	3206.6	y (16) (2+), y (25) (3+)-P
915.98425	917.2
916.68555	552.0
918.07507	911.6
920.09167	433.6
920.76038	290.2
921.52405	285.4
923.30981	550.9
924.26794	399.2
925.12073	486.2
926.05774	546.2
927.52234	1721.9
929.23474	4195.7
930.31824	1414.3
931.76514	1377.0
932.98682	2111.1	b (25) (3+), y (8) (1+)-NH3, y (8) (1+)-H2O
933.87683	1133.7
934.82190	312.4
935.81897	870.8
936.56152	1016.7
938.04773	14115.7	b (17) (2+)-H2O, b (17) (2+)-NH3
939.12866	4589.6
940.59473	424.5
941.51709	259.9
943.15076	1635.1
944.44727	4895.0
945.62451	2607.2
946.95923	12765.3	b (17) (2+), [M+3H] (3+)-NH3-H2O-P
947.85596	6515.4	y (25) (3+)
948.58179	2137.9
950.43579	39213.1	y (8) (1+), y (17) (2+)-NH3
951.40442	19692.5
952.52173	11581.5	[M+3H] (3+)-H2O-P, [M+3H] (3+)-NH3-P
953.34119	11068.6	b (18) (2+)-H2O-P, b (18) (2+)-NH3-P
954.15479	5748.2
955.18530	866.3
955.97852	620.2
957.35596	793.2
958.27979	4029.8
958.92029	6526.7	y (17) (2+), [M+3H] (3+)-P
959.96191	1566.3
960.89221	85.7
962.58044	2191.5	b (18) (2+)-P
963.57495	754.8
964.63452	679.0
966.26074	607.6
967.53906	599.3
968.35474	1105.7
969.78125	861.1
970.83667	733.7
971.96948	50.2
973.31445	1362.6
974.21997	1864.1
975.39111	719.8
976.28333	298.7
977.44849	536.0
980.00134	327.0
980.62109	159.1
982.38196	143.4
994.53247	248.4
995.15784	301.3
997.17065	101.2
998.76086	139.6
1001.15234	290.5
1002.51038	4107.9	b (19) (2+)-NH3-P, b (19) (2+)-H2O-P, b (18) (2+)-H2O, b (18) (2+)-NH3
1003.42749	1161.6
1004.15747	728.1
1004.85840	189.7
1006.44250	50.2
1009.20117	891.6
1010.24097	406.0
1011.50439	7660.4	b (19) (2+)-P, b (18) (2+)
1012.37854	2545.0
1013.41418	744.5
1014.06311	21.3
1014.95959	1094.4
1015.89075	435.4
1016.61914	239.9
1018.17908	114.5
1019.27173	451.7
1020.30908	1643.1
1021.29248	768.4
1022.25000	247.0
1023.39331	171.4
1025.59595	187.0
1026.64978	298.8
1027.54834	23.0
1028.94678	29.5
1029.99048	27.4
1032.31519	95.6
1033.51709	99.7
1034.61328	112.5
1036.59253	373.6
1038.19507	1373.2
1039.23499	807.6
1040.03076	51.9
1041.47705	516.6
1042.33069	24.6
1045.38086	628.7
1048.19104	69.6
1049.80420	498.2
1050.61694	255.8
1051.44995	432.4
1052.07117	33.1
1054.69946	257.0
1056.26392	4233.3	b (9) (1+)
1057.29504	1616.0
1058.60645	6155.1	y (19) (2+)
1059.52649	959.2
1060.50854	647.9
1061.31531	1952.9
1062.27197	1270.1
1063.39453	188.4
1064.41577	170.1
1065.33789	159.1
1066.40234	75.5
1068.36060	219.4
1069.47888	525.7
1070.52258	149.2
1072.43359	178.0
1073.19128	63.1
1075.28955	188.1
1076.15076	78.1
1077.40491	64.8
1079.44983	23975.3	y (9) (1+)
1080.43408	13391.1
1081.38293	3962.3
1082.39697	1416.4
1083.18262	237.7
1084.38977	901.6
1085.34717	335.7
1086.53027	25.3
1088.05823	62.7
1089.40283	38.2
1090.40784	349.7
1091.33838	84.5
1092.15698	29.5
1094.11792	2480.6	y (20) (2+)
1095.22070	867.0
1096.22278	281.8
1096.85229	67.4
1097.47681	108.3
1102.78687	540.2
1103.64636	31.8
1105.18701	26.6
1106.42969	42.4
1107.39172	213.9
1108.30652	354.6
1109.47644	200.5
1112.74866	300.8
1114.20605	90.9
1115.27405	224.9
1115.99194	108.1
1117.55713	960.8
1118.83093	487.7
1119.53308	333.6
1120.26526	252.2
1123.99292	145.7
1125.13110	1077.1
1126.27661	425.8
1127.23425	534.4
1128.61987	180.0
1129.86646	238.2
1130.52075	360.5
1132.49341	302.7
1133.99524	42.7
1135.39600	84.4
1137.85840	461.5
1138.83411	428.2
1139.50684	396.0
1140.97852	23.2
1141.94006	241.0
1143.25342	3654.6	b (10) (1+)
1144.30823	1990.4
1145.40735	272.7
1146.32922	42.1
1149.40771	316.1
1151.10889	177.5
1155.58203	647.3
1156.43677	215.0
1161.17896	164.5
1162.37524	114.6
1163.35938	125.6
1164.44116	194.5
1166.16406	498.3
1167.24316	953.7
1168.09827	222.4
1168.80261	334.2
1169.64111	171.3
1170.28857	57.2
1173.90527	47.2
1176.18774	879.8
1176.97900	269.3
1178.43933	8201.9	y (21) (2+)-NH3, y (21) (2+)-H2O, y (10) (1+)
1179.52734	4138.5
1180.57886	1711.0
1181.47705	500.2
1182.34070	738.6
1184.14343	358.3
1184.76062	21.4
1185.81104	55.6
1187.39624	1960.3
1188.31470	409.4
1189.03430	221.4
1190.21973	511.7
1191.12122	1309.5
1192.10376	363.8
1192.73645	52.8
1194.11328	1240.7
1195.13770	1623.8
1196.12903	1144.2
1197.28906	584.2
1198.19824	41.7
1200.29883	153.4
1201.29724	173.4
1202.44653	106.2
1204.27759	125.6
1207.90698	16.6
1209.24463	233.8
1209.91943	225.1
1210.91125	155.8
1212.29565	1469.4
1213.34106	836.8
1214.38489	290.2
1215.28833	50.2
1216.94409	341.9
1219.38452	175.9
1220.44775	41.7
1221.85706	170.5
1222.53333	266.8
1224.06470	49.2
1225.61755	796.7
1226.52661	818.9
1227.56079	53.0
1229.55835	130.2
1230.57007	332.0
1231.46790	77.3
1232.74548	182.7
1233.61743	103.2
1234.38208	253.8
1235.04602	1150.4
1237.40759	488.1
1238.99536	165.4
1240.31689	96.6
1243.41309	46.7
1249.43042	5010.4	y (11) (1+)
1250.44971	3955.9
1251.44482	1466.9
1252.19897	518.3
1252.97974	546.3
1254.03052	374.2
1260.45984	276.2
1261.10657	141.8
1262.71875	176.3
1265.30896	89.9
1266.32019	187.1
1267.30981	193.9
1268.01367	396.2
1269.76318	194.9
1270.77490	101.9
1272.52820	40.3
1277.40247	190.6
1278.25122	328.0
1279.65210	455.1
1283.34790	256.2
1284.99353	571.3
1285.70862	462.9
1291.31982	215.7
1292.22791	806.8
1293.11206	111.8
1293.79614	187.1
1294.73706	176.8
1296.38782	417.8
1297.44128	325.5
1299.28540	86.8
1301.95618	66.4
1304.36255	101.5
1307.71960	158.1
1310.09741	275.5
1310.95276	419.7
1311.59436	95.9
1312.28308	151.0
1312.93250	142.3
1316.71936	138.7
1317.71680	160.0
1318.40369	203.4
1320.36096	104.1
1321.36023	88.0
1324.30737	621.3
1325.64990	734.4
1326.63171	681.6
1329.30017	118.6
1330.69214	61.1
1331.37781	40.2
1332.09485	186.0
1333.22437	39.5
1334.67761	614.7
1335.42200	189.8
1336.53821	101.7
1339.36975	194.0
1341.49695	422.4
1344.03906	112.4
1344.72656	29.8
1346.23340	240.7
1347.81519	68.8
1348.74609	133.8
1349.49194	247.8
1350.66199	177.2
1354.56531	94.2
1355.83008	267.5
1356.52893	486.6
1357.18066	24.1
1358.34131	18.8
1360.60559	30.9
1363.48938	92.0
1364.78198	234.1
1367.33582	205.7
1370.53601	125.5
1371.50159	55.3
1375.38257	136.6
1376.41211	444.1
1378.37976	581.8
1379.50574	955.3
1380.49915	581.4
1381.55945	205.8
1382.72815	191.0
1383.52185	242.6
1387.55518	103.6
1390.69910	69.0
1393.48169	94.6
1395.51294	54.6
1398.91748	742.9
1399.91565	819.2
1400.88257	260.7
1402.48975	181.3
1404.98499	53.0
1405.76624	138.6
1406.51697	161.1
1407.29712	44.8
1414.42786	60.9
1422.59924	223.1
1424.59167	253.4
1425.60388	165.2
1426.43762	31.0
1428.16150	104.7
1431.59790	93.5
1432.38684	129.8
1435.30505	26.8
1438.63171	82.1
1439.84729	120.7
1442.44507	117.2
1443.73669	107.9
1448.17468	140.1
1449.15027	92.2
1449.82703	103.8
1450.48083	732.8
1451.37732	697.7
1454.76746	56.8
1458.29114	106.1
1460.41614	90.9
1461.58435	711.6
1462.40210	232.0
1463.42773	414.8
1464.41064	148.8
1465.14124	37.7
1467.25671	65.3
1474.60742	90.6
1476.83167	375.4
1477.84595	80.9
1478.51233	248.3
1480.71033	180.8
1481.51233	131.1
1484.54846	67.1
1486.97961	243.4
1488.36011	132.3
1490.09180	104.0
1493.22400	100.4
1494.23254	334.5
1496.39685	120.6
1498.82776	44.6
1504.14294	346.0
1504.97693	66.2
1505.65271	76.7
1507.84631	204.0
1511.46008	111.2
1512.25549	48.8
1513.37390	69.5
1517.00867	142.7
1518.49207	44.6
1522.75293	236.6
1523.48340	273.7
1525.29517	282.1
1526.72424	42.0
1529.89868	238.9
1532.49670	125.2
1534.84705	192.5
1539.40356	89.6
1540.27673	16.7
1542.13159	67.3
1543.50891	102.0
1547.23901	190.1
1549.66992	131.7
1550.30188	137.9
1554.98694	214.3
1557.73499	96.9
1559.26050	41.8
1560.33679	246.8
1561.38733	197.3
1567.28186	155.4
1568.65906	125.8
1572.77686	97.9
1575.47180	151.0
1576.39697	355.9
1577.32947	145.5
1591.00549	51.0
1593.23181	843.3
1594.50903	725.0
1595.57458	181.1
1597.99817	63.0
1602.42725	16.7
1608.73315	112.6
1612.00818	54.3
1619.47852	35.7
1622.60205	44.0
1625.38599	97.8
1629.71277	144.4
1634.64392	153.2
1635.52368	97.3
1636.37671	152.8
1639.66101	66.0
1654.73865	56.8
1660.80334	215.1
1661.47229	184.9
1662.93347	269.4
1674.26868	155.2
1678.27209	102.1
1680.45081	50.9
1687.16223	155.0
1690.00037	80.2
1693.22864	65.3
1696.41833	140.4
1699.17542	123.5
1701.72498	78.3
1704.31958	469.4
1705.53015	299.7
1706.53943	281.6
1707.31995	171.9
1708.16284	53.1
1722.07263	152.5
1723.38757	733.9
1724.80640	530.0
1725.60864	19.2
1729.92053	38.2
1731.61145	66.0
1737.33728	46.8
1738.84387	164.7
1744.62561	40.2
1746.60461	115.2
1747.88989	32.1
1748.73547	65.3
1751.30981	44.0
1756.73645	131.6
1757.63342	42.3
1758.91138	133.9
1759.60730	29.6
1763.79126	99.7
1766.63098	41.7
1767.58081	187.5
1769.80286	159.4
1771.81580	77.0
1775.33508	628.4
1776.53943	156.4
1778.59973	160.7
1793.86841	93.3
1795.29944	238.5
1796.58081	31.6
1799.74329	201.6
1800.74768	55.3
1801.55981	57.2
1811.26355	110.6
1812.14221	94.4
1813.08752	84.6
1817.82141	135.1
1822.20251	16.6
1825.48596	135.2
1827.02502	119.0
1828.79382	80.1
1830.41638	296.3
1831.07263	47.6
1835.42688	56.9
1837.01892	246.2
1838.79651	58.5
1839.54871	131.4
1857.61462	76.7
1870.21899	250.7
1871.58240	121.0
1875.65686	145.6
1877.73950	106.9
1888.42444	74.1
1892.84949	519.0
1893.76929	709.6
1895.00159	287.7
1906.16479	74.6
1906.97339	90.8
1942.11780	169.5
1943.55359	132.0
1962.11304	57.4
