# Supplementary material for: Phosphoproteomic Analysis of Platelets Activated by Pro-Thrombotic Oxidized Phospholipids and Thrombin
Source: PLoS One. 2014 Jan 6;9(1):e84488. doi: 10.1371/journal.pone.0084488 (PMC3882224; doi:10.1371/journal.pone.0084488)
Supplement: Annotated Spectra S2 — (ZIP) [file pone.0084488.s005.zip › EHNSMWASLSSPDAEAVEPDFSSIER_-7_2_104429.txt]

m/z	i	matches
296.14484	17.5
300.34262	95.2
304.42999	30.0
305.13342	14.6
309.07700	14.6
315.25949	16.5
322.06985	99.1
325.43906	48.2
326.68420	18.5
332.30038	10.6
334.13815	16.1
336.25403	93.9
338.16751	28.4
338.88776	29.1
343.17715	26.0
346.34753	20.2
348.47327	32.1
350.45935	63.6
353.45575	15.5
354.33612	25.5
363.23398	41.0
365.90503	234.3
367.29907	13.5
369.32358	18.6
371.24670	123.6
374.33395	10.3
375.75961	172.8
377.37909	24.0
381.29395	36.8
385.99710	28.4
388.43805	52.3
394.76166	46.3
396.22122	22.4
402.62653	30.2
405.85117	25.4
409.40265	50.7
410.19174	16.5
413.21912	46.7
414.18414	33.2
415.27893	31.3
417.35284	29.6
419.48639	30.0
423.24863	86.7
424.31659	47.4
427.03613	19.1
431.32495	134.6
432.30896	93.7
433.21198	96.1
435.13620	88.2
437.12457	35.0
441.84155	18.4
442.90613	17.6
448.67456	130.8
451.12772	32.9
451.96060	21.1
452.56464	46.8
453.33627	63.1
456.29202	65.1
457.60953	27.4
460.29034	10.6
463.41748	35.4
464.48904	95.0
465.39392	26.3
466.20184	91.8
466.93802	133.8
468.04483	44.6
469.56079	38.0
472.10419	33.3
473.91028	16.4
476.14212	486.5
476.77008	34.7
479.38052	28.9
480.20514	11.6
481.20212	30.0
482.46503	30.1
483.23846	38.8
483.99139	145.0
486.11224	50.7
490.39618	22.0
491.17841	91.3
492.37549	26.0
493.98712	44.8
496.64331	275.3
497.50531	26.3
499.14227	32.2
500.28845	11.6
501.68024	59.6
503.37167	242.4
504.31830	316.3
506.09430	109.0
511.28381	20.1
515.94031	107.8
517.28717	16.2
517.91541	116.1
522.21155	24.0
523.21411	30.9
524.30530	44.9
526.34766	100.3
528.41241	17.5
530.36182	70.5
531.35034	69.5
534.17236	87.2
536.09619	63.8
536.79065	93.0
540.18286	50.3
544.35620	17.5
547.30347	118.8
548.38220	83.3
549.31628	19.5
551.26208	248.7
552.38525	41.8
553.53760	27.0
555.20850	212.9
556.27985	44.8
562.11450	74.4
562.98413	55.1
566.52271	31.3
567.55139	32.9
569.32813	163.7
570.75787	68.3
571.94312	46.8
580.09015	105.4
581.07050	94.7
583.13318	112.0
586.70227	114.7
588.16345	57.2
589.66577	10.8
590.40088	73.9
591.44458	265.7
592.53076	118.0
593.29364	13.5
594.49524	29.0
596.94977	371.3
598.12305	228.5
599.39709	61.4
600.35168	30.4
601.28442	67.5
602.43555	107.0
603.66406	13.7
604.35730	28.4
607.14056	137.0
611.54553	11.2
612.34033	19.5
613.05530	29.9
614.12628	57.1
615.07471	279.7
615.88989	36.3
617.46869	39.0
619.16022	119.1
620.14807	27.1
622.24640	153.7
623.16992	177.8
624.41327	20.4
625.49298	157.5
626.31616	203.8
628.14099	117.1
630.22253	24.5
631.25574	50.6
632.01575	39.1
632.75439	61.1
633.51428	136.6
634.83368	161.2
636.09741	18.6
638.31940	111.0
639.18842	64.5
640.53534	189.2
642.85468	34.5
643.68530	85.9
644.62024	73.7
646.71582	150.2
649.45703	105.9
651.06061	187.7
652.36017	123.6
652.97876	77.1
654.37524	76.0
655.03870	98.9
656.32080	88.2
657.33179	51.0
658.39935	60.6
660.09760	82.4
661.09644	60.2
662.59985	53.1
663.60266	58.1
664.29175	66.6
666.06024	9.6
667.19348	297.6
669.13965	21.5
670.43597	102.0
672.33789	11.6
676.01471	354.0
676.85083	171.9
677.88306	117.3
679.38879	172.5
680.60925	61.6
681.30103	18.5
682.35083	58.9
686.99896	17.7
688.37885	40.8
690.77393	60.4
693.67615	88.4
694.53687	166.9
696.55298	38.1
698.44104	86.0
700.14862	43.0
701.25446	41.5
702.02972	54.4
704.19446	194.9
705.16968	43.2
706.90869	90.5
711.37653	175.0
712.33844	331.6
713.30908	106.5
714.72455	109.7
715.54071	35.7
716.31403	155.0
717.83508	50.4
719.82336	89.0
721.14099	171.5
722.10577	81.2
723.09180	8.6
724.45135	95.4
725.46045	440.2
726.40417	182.6
728.09650	143.1
729.08997	55.2
730.50439	47.6
733.33911	94.1
734.09363	70.0
734.76898	71.4
736.18701	44.2
737.32666	59.6
738.42413	561.2	y (6) (1+)
739.33813	321.2
740.44946	200.6
742.33826	43.4
743.35797	46.7
743.97186	58.6
745.06226	233.5
745.84668	249.4
746.75018	222.3
747.73169	126.3
748.92651	10.6
749.83630	119.2
751.25623	213.4
752.35486	196.9
753.02563	48.2
753.86682	55.8
755.19434	340.3
756.40594	122.9
757.29102	28.7
758.04095	220.2
759.20111	130.6
760.04041	49.5
761.03027	283.3
762.29211	26.6
763.29132	85.9
764.22229	45.5
766.22760	185.8
767.43878	43.8
768.17328	19.5
769.41046	332.8
770.14856	334.9
770.90631	278.0
772.14221	191.4
773.29529	221.9
774.29321	92.9
775.70288	121.0
777.41956	11.6
778.38501	24.4
779.27625	41.9
780.22131	58.7
781.19873	136.2
781.85559	80.7
783.17444	443.3
783.97852	208.0
784.83032	52.5
785.66284	230.9
786.67920	162.3
787.47070	20.8
788.12463	290.1
788.77759	177.5
789.60767	126.9
791.00134	205.4
791.69861	16.0
793.06006	96.9
793.92542	127.4
794.60364	134.4
796.01404	331.8
796.95923	456.7
797.90259	533.0
798.86011	136.9
799.90503	163.2
801.14478	528.1	b (6) (1+)
802.17065	196.2
803.29980	852.0
804.46680	226.0
805.32629	215.9
805.93274	259.9
806.67188	144.4
807.59790	58.2
808.50464	201.2
809.43958	334.5
810.11304	15.5
811.72864	822.1	b (15) (2+)-NH3-P, b (15) (2+)-H2O-P
812.36731	357.8
813.46350	59.9
814.31824	126.8
815.46570	29.9
816.48254	56.8
817.63940	356.6
818.91504	25.6
819.51709	8.6
820.67810	64.6
822.25476	286.7
823.42444	217.5
824.54932	83.4
825.38025	373.9
826.60266	316.7
827.44983	40.4
828.53113	437.2
829.46021	204.6
830.40039	70.9
831.61096	1068.0	y (23) (3+)-NH3-P, y (23) (3+)-H2O-P, y (15) (2+)
832.64087	495.9
833.27185	43.2
834.19983	94.7
834.94360	143.4
836.35168	460.9
837.46826	328.7
838.26538	384.9
838.98071	560.9
839.90808	448.0
841.01843	122.7
841.76172	33.1
843.10815	266.3
844.43604	119.8
845.48572	193.6
846.34985	259.4
847.45593	1271.8	b (16) (2+)-H2O-P, b (16) (2+)-NH3-P
848.21948	362.8
848.85803	31.8
849.70825	210.0
850.37915	200.5
851.60791	290.8
852.47766	416.5
853.45789	356.7
854.29272	500.9
855.25208	515.5	b (7) (1+)-NH3
856.27368	665.5	y (16) (2+)-H2O-P, b (16) (2+)-P, b (24) (3+)-NH3-P, b (24) (3+)-H2O-P
857.29614	112.4
857.97266	110.0
858.93787	113.8
860.89954	1413.8	b (15) (2+)-H2O, b (15) (2+)-NH3
862.07202	524.8	b (24) (3+)-P
863.24182	247.9
863.85767	34.8
865.83765	171.9
867.20825	1227.7
868.36584	312.5
869.71863	602.7	y (23) (3+), y (24) (3+)-NH3-P, y (24) (3+)-H2O-P
870.55127	738.5	b (15) (2+)
871.63989	278.8
872.36035	1074.1	b (7) (1+)
873.48730	748.7
874.31946	329.7
875.28247	34.9
876.66138	173.4
878.60913	274.1
879.75647	640.7
880.57092	304.1
881.62231	163.6
882.45313	143.0
883.39551	332.3
885.05884	45.9
886.33728	229.5
887.44666	480.8
888.12866	1467.3
888.98645	1147.1	b (24) (3+)-H2O, b (24) (3+)-NH3
890.25330	294.3
891.47388	494.2
892.80127	247.7
893.58813	434.0
894.41064	16.2
895.21851	396.3
896.11304	780.2	b (24) (3+)
897.00781	2871.3	b (16) (2+)-NH3, b (16) (2+)-H2O, b (17) (2+)-H2O-P, b (17) (2+)-NH3-P
898.02795	1611.6
899.39392	1863.2	b (25) (3+)-H2O-P, b (25) (3+)-NH3-P
900.33411	623.4	y (17) (2+)-NH3-P, y (17) (2+)-H2O-P
900.99487	73.2
901.59521	230.9
902.78711	60.0
905.35193	2576.6	b (17) (2+)-P, b (16) (2+), b (25) (3+)-P, y (16) (2+)-H2O
906.33960	615.3	y (16) (2+)-NH3
907.03491	352.5
908.01917	243.9
909.56201	369.4
910.28137	144.2
911.02917	174.8
912.25366	239.3
913.74060	90.7
915.10669	780.5	y (25) (3+)-H2O-P, y (25) (3+)-NH3-P, y (16) (2+)
915.98315	134.5
916.69470	91.6
919.49084	422.8
920.93726	466.3
921.62061	181.8
923.33374	797.6
924.58691	195.1
925.31531	83.3
928.18579	511.5
928.90015	652.6
930.29590	660.4
931.58643	664.2	b (25) (3+)-H2O
932.36084	514.9	y (8) (1+)-H2O, b (25) (3+)-NH3
933.25244	506.7	y (8) (1+)-NH3
934.50549	117.0
935.58887	159.2
937.40930	2204.0
938.44409	1761.1	b (25) (3+)
939.36926	433.5
940.52209	610.4
941.63623	1559.9	b (8) (1+)-NH3, b (8) (1+)-H2O
942.40649	637.4
943.64844	723.4
944.81958	430.4
945.68909	1637.1
946.46326	2722.3	b (17) (2+)-H2O, b (17) (2+)-NH3
947.44482	515.0	y (25) (3+)-H2O
948.22913	542.0	y (25) (3+)-NH3
949.11218	99.2
950.41736	10042.8	y (17) (2+)-NH3, y (8) (1+)
951.44238	4899.6	[M+3H] (3+)-NH3-H2O-P
952.40051	2604.1
953.21667	1174.1	y (25) (3+)
954.66125	1862.1
955.46619	2442.2	b (17) (2+)
956.53650	939.3	y (18) (2+)-H2O-P
957.26050	654.4
958.22852	4423.5	y (17) (2+), [M+3H] (3+)-H2O-P, [M+3H] (3+)-NH3-P, y (18) (2+)-NH3-P
959.43677	1106.5	b (8) (1+)
960.38159	461.9
961.58960	1662.7	b (18) (2+)-H2O-P
962.57593	2532.8	b (18) (2+)-NH3-P
963.18201	3317.5
964.26917	3761.4	[M+3H] (3+)-P
965.38501	287.8
966.32275	460.9
967.24512	311.3
968.71301	511.5
969.99463	984.8
971.01611	1071.6	b (18) (2+)-P
972.04541	1437.7
973.17297	292.6
974.29358	126.0
975.11499	559.3
975.90076	462.5
977.34753	629.4
978.29871	808.0
979.41382	1211.1
980.45825	303.6
981.21118	138.8
982.28503	39.9
982.98962	91.1
984.09033	309.6
985.13403	258.7
986.08667	104.7
986.75757	241.4
988.19617	30.0
995.96411	11.5
997.54810	35.7
1000.45422	36.9
1001.10156	27.4
1001.94031	428.2
1002.78186	190.9
1004.37695	18.5
1010.51807	1787.8	b (18) (2+)-H2O, b (19) (2+)-NH3-P, b (18) (2+)-NH3, b (19) (2+)-H2O-P
1011.18713	331.5
1012.15869	42.3
1012.95288	103.2
1014.43848	255.2
1015.53845	101.5
1016.34033	12.6
1018.38037	16.5
1019.45361	1505.4	b (19) (2+)-P, b (18) (2+)
1020.33008	644.2
1021.21655	34.9
1023.30151	109.0
1026.82373	154.2
1028.35962	97.4
1029.26819	80.5
1030.29028	103.0
1031.41785	299.0
1032.50708	249.2
1033.76270	137.2
1035.33582	155.0
1036.32202	93.9
1037.19141	233.6
1038.28357	96.4
1039.54370	80.3
1040.25366	137.9
1041.04163	60.7
1042.25757	114.3
1043.47925	181.6
1044.29248	14.1
1044.92480	94.3
1047.99512	222.9
1048.70776	107.0
1049.48914	283.4
1050.55408	72.6
1051.50293	72.9
1054.28833	467.6
1055.21362	247.2
1056.47717	57.7
1057.63013	96.0
1058.31091	1125.7	b (19) (2+)-H2O, y (19) (2+)
1059.31665	419.0
1060.34033	84.9
1061.12012	198.8
1061.77844	309.3
1062.60669	185.6
1063.27368	17.3
1064.54163	27.1
1068.40833	42.1
1069.25830	44.9
1070.35718	35.8
1071.18481	14.6
1072.39502	728.9	b (9) (1+)
1073.50195	488.5
1074.42468	88.4
1075.68018	58.0
1077.01538	39.6
1079.42993	7656.0	y (9) (1+)
1080.38513	3109.1
1081.28040	1502.9
1082.32153	230.1
1084.12756	22.4
1085.00464	179.0
1085.84497	48.2
1088.46265	22.4
1089.64111	20.5
1090.82068	43.6
1092.20850	158.0
1093.69897	52.5
1094.81714	185.4
1097.47266	33.0
1099.42358	94.5
1100.45361	213.4
1101.12646	123.1
1102.50366	124.0
1103.77087	131.7
1105.36255	27.0
1106.72180	185.5
1107.95752	29.9
1109.40369	53.5
1110.64001	163.6
1112.45825	42.9
1113.06543	9.7
1113.67871	19.5
1115.23975	113.2
1116.12988	31.9
1116.97119	95.7
1118.04517	160.9
1118.71289	54.5
1120.44543	9.6
1121.20020	144.8
1123.12451	328.8
1124.13794	204.6
1125.83704	133.0
1126.78711	31.0
1128.48767	516.3	y (21) (2+)-H2O-P
1129.80896	278.2
1130.44653	48.2
1131.40796	120.6
1132.32727	51.3
1133.12085	152.2
1134.64087	29.9
1138.44312	128.5
1140.06104	176.5
1140.74561	157.3
1141.44727	333.4
1142.32397	138.7
1143.24072	219.0
1144.14136	77.0
1146.28088	143.9
1148.34143	964.0
1149.39136	203.5
1150.42566	62.3
1152.34180	109.4
1153.41821	25.2
1154.57849	140.0
1155.45422	250.5
1156.93604	188.9
1157.87122	53.9
1159.35449	684.5	b (10) (1+)
1160.35034	257.0
1161.57532	2459.8	y (10) (1+)-NH3
1162.49719	141.9
1165.52209	65.6
1166.49585	166.0
1167.27124	7.1
1167.91992	180.2
1169.27124	106.1
1171.29150	188.6
1172.37378	477.6
1173.19067	127.2
1175.00085	76.9
1176.49756	40.4
1178.41138	1585.2	y (10) (1+), y (21) (2+)-H2O, y (21) (2+)-NH3
1179.52954	971.5
1180.77026	261.6
1181.61426	8.6
1183.67969	59.1
1185.06665	252.7
1185.89600	437.1
1186.80396	486.0
1188.01660	191.2
1188.87207	63.0
1189.74109	197.2
1190.50781	26.4
1191.25598	71.9
1192.35522	130.8
1193.72144	103.6
1194.93677	314.2
1196.11792	111.2
1197.35339	146.9
1198.20349	125.5
1198.99438	341.7
1199.87988	336.7
1200.77319	50.8
1201.73621	153.3
1202.42200	62.0
1203.87903	208.9
1205.38452	142.6
1208.38501	32.2
1209.47852	252.1
1210.31067	622.9	b (11) (1+)-H2O-P
1211.14307	165.3
1212.20654	227.4
1213.18628	139.1
1214.96887	271.0
1215.71301	371.1
1216.55518	147.9
1217.36914	115.5
1218.28650	32.0
1219.48840	477.8
1220.19092	112.7
1222.03418	426.6
1224.10803	95.8
1224.85278	192.4
1225.52917	113.0
1226.41589	91.0
1227.88989	645.5	b (23) (2+)-H2O-P, b (11) (1+)-P, b (23) (2+)-NH3-P
1228.61279	318.9
1229.29932	464.2
1230.22656	302.0
1231.17944	42.1
1232.45068	94.5
1233.78906	85.3
1234.63550	88.7
1235.94336	305.8
1237.16895	133.8
1238.70227	140.7
1242.29150	364.1
1243.09021	538.1	b (22) (2+)
1243.93958	297.3
1245.10657	423.1
1246.39111	451.1
1247.22559	232.3
1248.22620	68.8
1249.43652	1447.6	y (11) (1+)
1250.45239	1043.3
1251.31262	415.1
1252.67737	154.3
1254.01123	786.4
1255.08960	671.7	y (23) (2+)-P
1257.28613	13.2
1258.37354	36.9
1259.32825	28.5
1262.61304	120.0
1264.70435	22.1
1265.45068	215.9
1266.28479	188.1
1266.93872	70.8
1268.16528	144.4
1268.77368	39.8
1269.47119	70.0
1270.64575	45.3
1271.76074	188.0
1275.93872	362.9
1277.03491	53.8
1278.97949	92.0
1280.43604	70.6
1281.28564	101.7
1282.56104	91.9
1283.70239	10.6
1285.65613	220.2
1287.11206	10.6
1288.30444	273.5
1289.35706	163.5
1290.74915	171.5
1291.84827	105.2
1293.12952	197.9
1293.96497	46.5
1295.15820	265.3
1295.94470	227.7
1298.28088	90.8
1299.87732	363.0
1300.67957	80.8
1302.46936	82.2
1303.35217	80.4
1304.57458	332.4
1306.97815	56.7
1307.79285	149.9
1310.79932	41.7
1312.52661	122.7
1314.02722	370.8
1315.64380	142.6
1316.38330	14.5
1317.48950	39.7
1318.57544	231.8
1320.15442	124.7
1320.84363	7.4
1322.94641	69.5
1325.24353	95.4
1326.40417	145.5
1327.34460	156.0
1328.38171	71.7
1329.79443	160.7
1330.76111	271.1
1333.44983	227.3
1334.61133	394.3
1336.33777	114.4
1338.06018	244.1
1339.01208	204.6
1340.19006	270.8
1341.06287	27.5
1341.94946	160.4
1343.03296	165.2
1344.41064	232.6
1345.30164	67.0
1346.63318	38.8
1347.99329	452.7
1348.94910	157.2
1349.64514	24.4
1351.38867	189.6
1352.12781	23.4
1354.09595	119.6
1355.77185	79.9
1356.70056	358.9
1357.95801	143.9
1359.15027	81.1
1360.81091	17.6
1362.34790	98.5
1366.71484	184.9
1367.38245	39.0
1372.32483	298.7
1373.24756	15.6
1374.05920	97.6
1375.12878	76.6
1378.35803	688.3	y (12) (1+)
1379.46008	307.2
1380.78394	110.9
1383.12244	35.9
1385.57202	31.9
1386.31775	11.8
1387.99377	11.6
1390.99695	59.7
1394.55615	31.1
1396.66479	46.8
1397.77405	215.8
1399.14343	46.0
1400.22913	100.0
1401.26050	29.4
1403.63281	138.8
1404.68127	212.9
1406.10559	272.8
1407.58569	268.7
1408.63489	108.5
1409.72217	62.6
1411.48010	260.0
1413.41394	58.7
1415.19458	94.4
1417.36169	68.1
1418.02698	22.1
1420.20911	69.7
1421.28894	33.9
1422.17175	223.9
1423.74585	200.9
1424.73157	25.4
1426.29175	142.7
1427.72571	50.4
1430.42627	40.9
1431.30481	25.0
1434.33887	24.5
1440.55017	41.1
1441.64417	210.2
1442.47827	97.2
1447.18420	131.1
1448.34631	294.9
1449.57678	200.9
1450.37964	73.5
1451.28113	26.0
1454.65662	70.1
1456.40027	39.6
1459.99304	100.5
1460.63196	49.5
1462.01697	39.0
1463.56531	28.7
1467.49268	33.0
1468.26624	71.2
1472.91626	106.3
1473.70642	20.1
1474.77222	77.5
1476.32361	258.0
1480.33801	41.9
1482.50134	106.6
1485.47229	59.3
1486.37378	28.4
1487.35901	33.0
1488.36243	38.9
1489.81775	65.1
1490.53052	261.0
1493.04846	58.7
1495.63049	14.5
1499.35413	99.6
1501.98230	42.9
1502.97363	75.5
1505.08484	62.9
1507.10144	28.0
1508.16931	24.5
1510.75867	15.6
1512.38770	29.4
1518.64014	20.5
1520.46912	93.0
1523.08655	69.3
1524.51135	31.0
1527.33582	124.3
1528.49377	29.6
1530.13110	81.5
1531.12830	20.5
1533.45435	64.6
1536.46301	54.9
1537.14514	50.2
1538.03186	63.1
1539.35229	132.1
1540.34863	12.6
1546.07019	62.8
1549.87732	46.1
1554.47363	73.2
1559.30994	41.4
1560.38916	19.3
1561.60608	16.5
1564.94641	148.6
1565.85510	65.6
1567.61108	42.9
1569.39978	23.7
1575.45618	22.3
1577.80579	60.8
1580.69629	12.2
1584.66870	28.4
1586.33850	57.0
1587.30591	108.5
1591.22375	123.9
1592.95154	197.4
1593.83838	62.9
1595.93616	29.0
1598.59216	35.0
1599.24854	70.9
1601.50891	19.5
1602.86487	28.0
1605.97314	55.6
1607.31555	63.1
1608.61182	57.7
1609.43811	159.4
1610.54810	190.5
1612.27075	34.0
1613.44299	79.5
1616.58167	115.1
1618.59656	52.1
1619.26147	72.5
1624.39392	24.5
1629.20239	43.9
1630.96887	33.1
1633.57458	66.7
1637.57043	58.2
1640.31702	46.0
1645.03455	95.3
1647.30798	44.4
1650.86108	122.1
1652.70520	18.5
1653.65845	40.7
1660.39075	75.8
1662.85315	106.1
1670.68274	26.1
1673.02563	60.7
1675.13879	66.3
1676.26147	64.1
1680.17224	31.4
1682.60779	23.1
1684.02673	19.1
1693.74548	36.8
1695.42651	7.7
1699.86462	109.2
1706.36646	132.3
1709.89819	53.2
1711.80310	46.0
1717.79358	244.5
1718.65454	47.8
1720.28845	196.4
1721.35315	105.9
1729.70911	38.2
1734.58679	49.2
1738.41907	157.0
1739.36011	42.9
1740.45618	77.6
1742.46216	7.6
1744.55054	34.0
1746.02698	145.1
1746.75305	13.2
1748.89124	26.4
1755.69214	39.9
1763.74329	32.6
1766.18738	21.1
1767.63452	67.4
1774.52014	63.7
1787.27478	71.3
1791.45581	160.7
1792.42273	111.5
1801.83960	21.5
1810.13635	73.9
1813.06775	48.3
1816.05676	166.5
1826.74011	17.5
1827.67224	62.7
1829.71228	33.5
1837.75757	39.3
1843.23804	106.5
1844.62622	87.2
1845.40735	44.7
1846.46167	143.3
1847.63806	72.6
1850.39905	41.8
1867.29761	18.5
1870.30164	33.0
1873.35364	63.7
1883.79956	19.4
1888.18640	40.9
1891.48230	36.7
1892.40894	37.3
1893.53650	39.9
1896.64624	19.2
1909.16724	138.9
1910.00037	165.7
1910.77258	35.3
1917.00989	53.7
1954.01050	13.6
1968.93140	40.9
