# Supplementary material for: Phosphoproteomic Analysis of Platelets Activated by Pro-Thrombotic Oxidized Phospholipids and Thrombin
Source: PLoS One. 2014 Jan 6;9(1):e84488. doi: 10.1371/journal.pone.0084488 (PMC3882224; doi:10.1371/journal.pone.0084488)
Supplement: Annotated Spectra S2 — (ZIP) [file pone.0084488.s005.zip › EHNSMWASLSSPDAEAVEPDFSSIER_-7_2_108959.txt]

m/z	i	matches
292.29559	45.8
304.22583	191.4
307.26733	31.3
310.35849	19.1
315.74988	56.4
324.16656	155.7
324.83813	53.7
326.82367	71.2
328.27631	33.7
330.37469	17.5
334.23663	13.1
335.26498	92.0
337.26489	14.6
339.03458	104.5
343.43253	54.2
344.64722	180.0
345.29959	95.3
346.23120	34.0
347.20685	50.5
349.30066	59.5
352.20883	36.7
353.20810	163.8
357.15720	106.1
362.41299	40.7
363.36261	30.6
365.21124	29.0
367.10962	79.4
370.12677	56.5
371.24924	68.0
375.92633	71.0
385.02148	42.0
386.37421	47.4
389.11578	35.3
392.45636	32.1
397.07916	17.6
400.07748	65.4
405.40280	31.1
411.21228	14.5
412.12012	24.5
413.19034	235.3
414.03952	27.4
417.51584	77.9
423.06668	40.1
424.11096	62.5
427.71274	31.2
432.34705	133.2
433.24277	42.3
434.39346	136.5
439.37708	75.7
443.03317	41.3
446.89871	100.2
448.33923	123.7
450.02722	87.6
451.17480	364.5
452.40564	11.8
456.43344	48.1
459.13568	207.2
461.95743	19.1
464.13229	58.6
465.18469	178.2
467.40390	54.0
468.35443	42.0
471.79474	179.7
474.25873	77.4
476.17355	894.2
477.03235	63.0
477.73007	22.1
482.98203	307.6
484.11307	314.3
485.43701	30.6
486.28659	22.2
487.13226	80.1
488.23447	70.2
489.14145	132.7
492.26193	89.2
494.54529	49.0
495.22485	85.5
501.99420	186.5
504.26822	927.2
505.31476	159.0
506.39597	105.3
518.10620	109.4
520.11584	231.7
520.96259	67.6
522.36133	44.4
523.15344	43.6
526.00964	29.8
530.15393	160.3
531.22815	129.7
532.35522	50.5
534.32397	71.0
535.22449	53.9
536.21082	29.7
540.44568	510.9
541.25354	66.5
542.19568	41.4
543.61224	126.9
545.57507	19.2
550.32001	94.7
551.29980	546.7
552.64661	340.2
553.35168	310.8
554.37970	52.0
555.34955	79.5
558.27954	96.6
560.12372	31.3
562.10327	124.0
563.21234	86.9
564.48608	123.1
565.37073	53.5
569.03149	116.3
572.15240	48.2
573.54932	288.8
574.38513	175.3
578.34729	200.2
580.16650	119.2
581.37372	323.5
582.21875	117.7
583.15454	601.0
585.20569	33.6
586.33411	31.4
587.67419	37.5
589.51721	202.1
590.20825	36.8
591.35565	1724.9	y (5) (1+)
592.26489	366.3
595.28296	55.1
596.27161	36.8
597.52148	134.6
598.27844	71.8
599.27063	595.8
600.20117	45.9
601.25879	93.1
602.35510	35.2
604.10645	30.6
606.56671	241.1
608.31073	361.8
609.39642	77.2
610.87518	56.5
611.73755	94.7
613.42493	164.3
614.70325	190.1
616.50000	66.3
617.77686	35.2
622.16486	514.0
623.34680	316.0
625.32703	276.0
626.20325	25.2
627.53400	29.0
628.77271	76.4
629.87183	159.7
631.55853	180.4
633.17682	72.6
635.19806	104.1
636.48242	55.9
638.19812	137.5
639.26166	148.4
640.37158	263.3
641.56213	111.5
643.38538	96.1
646.43317	156.9
647.07080	19.2
649.46979	126.9
651.26428	174.0
652.35291	153.1
653.03546	141.9
653.88232	59.5
657.37036	74.9
661.14911	125.2
662.04553	46.5
663.81934	94.8
664.54498	209.4
667.22278	381.4
668.18250	321.5
669.79895	187.9
673.33954	111.9
674.27911	111.6
675.98267	69.7
677.46057	135.7
680.60669	196.9
681.22388	172.3
682.54272	230.0
683.32916	119.5
684.21454	162.3
685.33246	188.0
685.94910	46.4
686.56573	52.8
687.40894	65.6
690.52765	42.9
691.96448	163.1
693.09375	130.6
694.41223	77.7
695.31805	54.6
696.20624	119.5
699.19489	183.5
700.56189	89.7
701.41626	149.0
702.26776	38.3
703.51581	135.5
704.26013	134.2
707.36511	36.7
708.17004	108.3
709.31995	38.9
710.50439	340.3
711.38354	332.4
712.40039	493.9
713.20605	207.9
714.69812	42.9
715.48450	146.7
716.24463	29.7
717.28564	300.2
717.96320	51.8
720.17480	214.1
721.29224	803.8
722.09344	27.9
723.26477	453.6
724.89264	131.9
725.77441	476.8
727.15405	19.5
728.45337	199.7
730.47766	601.6
731.67236	50.1
732.30859	68.0
733.04443	235.9
734.32458	44.0
735.01746	235.6
735.76184	138.8
736.96582	86.9
738.53271	1125.9
739.56427	991.6
740.61707	411.8
741.47119	307.9
743.87195	33.2
745.30524	222.0
747.23828	277.2
748.25195	231.6
748.86023	126.6
749.62402	85.4
751.44922	507.8
752.18665	15.3
753.17365	222.6
754.20654	176.7
754.82782	189.7
756.30103	102.2
757.05896	102.2
757.94714	89.2
758.88837	154.1
761.60187	252.9
762.50342	326.7
763.77734	512.3
764.60278	28.8
765.23596	110.6
766.28607	234.7
767.20111	437.6
768.11621	555.2
769.75391	126.4
770.47729	117.1
771.33643	145.3
772.18018	219.2
772.98145	102.6
773.78967	256.0
774.84155	479.8
775.60095	55.6
778.29651	84.7
779.79028	548.3
780.96204	454.1
782.26111	252.3
783.35437	341.5
784.67273	566.3
785.43848	1047.6
786.37134	128.6
787.41858	339.3
788.30737	609.4
789.44971	331.4
790.16541	522.9
791.85303	16.1
793.81396	59.2
794.66821	280.0
795.60022	935.5
796.27112	232.3
797.43164	693.1
798.38000	66.3
799.58923	34.4
800.64673	163.4
803.76404	875.9
804.91260	953.1
805.83691	495.3
807.87512	87.1
809.46899	198.1
810.19666	350.2
811.27026	309.9
812.66077	578.6
813.51709	215.2
815.39734	320.0
816.46094	73.2
817.17676	178.9
818.51807	276.8
819.60059	661.9
821.06226	350.6
821.92212	478.3
823.00366	1332.9
824.05408	853.2
824.75977	144.0
825.40735	138.7
826.88818	266.1
828.35437	168.6
829.96289	1289.8
830.88098	1652.9
831.83972	3149.6	y (15) (2+), y (23) (3+)-P
833.05652	1155.2
834.19873	755.2
835.18274	302.9
836.22876	78.5
837.59790	432.6
838.25769	1633.8	b (7) (1+)-H2O
839.44299	4133.2	b (16) (2+)-NH3-P, b (16) (2+)-H2O-P, b (7) (1+)-NH3
840.41882	803.7
841.35217	117.1
843.63440	483.9
844.50330	845.6
845.57886	251.4
846.86572	215.9
848.46887	1182.8
849.34875	493.8
850.25000	375.3
851.26111	226.6
852.77844	1890.4	b (23) (3+)
853.58777	2465.5	b (15) (2+)-H2O, y (7) (1+), b (15) (2+)-NH3
854.63928	595.5
855.38220	513.2
856.30811	1951.1	b (7) (1+), y (16) (2+)-H2O-P
857.52283	1241.2
858.45728	208.3
859.56531	220.5
860.65710	59.3
861.78748	1657.3	b (15) (2+)
862.56787	1052.4
864.16418	478.5
865.12097	370.7
866.67126	615.8
867.62793	259.3
868.33826	344.7
869.18030	45.1
871.02014	1035.2
871.94922	215.2
872.85669	317.6
873.88989	109.9
875.13916	982.4
876.00061	72.5
876.81360	49.8
878.03894	165.1
879.44934	1862.8
880.32825	4647.5
881.32288	1285.9
882.35327	207.1
883.37988	291.3
884.73755	251.5
885.40796	192.9
886.18762	165.5
888.20422	2765.8
888.92017	4201.8	b (16) (2+)-H2O, b (17) (2+)-NH3-P, b (16) (2+)-NH3, b (17) (2+)-H2O-P
889.65015	3293.7	b (24) (3+)
890.48657	406.8
891.35815	71.5
892.21960	456.9
893.82288	461.9
894.71692	209.6
895.45325	18.5
896.62256	767.0
897.27039	2536.5	y (24) (3+)-NH3
897.91858	4136.8	b (16) (2+), b (17) (2+)-P
898.59753	1626.7
899.32251	1131.1
900.39734	289.4
901.24890	654.8
902.89771	784.8
904.61975	361.8
905.27515	104.1
906.52209	654.0
907.57813	281.7
909.06543	521.1
909.90576	309.3
910.84351	330.0
911.61877	424.4
912.44849	145.6
913.73328	299.4
915.10681	3001.4	y (25) (3+)-P, y (16) (2+)
916.04419	810.1
916.70300	241.3
917.94128	360.9
918.77417	232.3
920.13379	378.8
921.04956	357.0
923.28503	739.8
924.07813	1358.9
925.02783	804.6
926.19812	266.8
926.95264	694.7
928.18738	724.3
929.00293	1448.6
929.83118	661.4
930.56519	452.4
931.46619	137.0
932.61438	1526.0	y (8) (1+)-H2O
933.42883	1791.6	b (25) (3+), y (8) (1+)-NH3
934.35193	445.1
935.43530	871.9
936.36511	203.4
937.99951	9446.8	b (17) (2+)-NH3, b (17) (2+)-H2O
938.95020	2401.1
939.77734	496.6
941.24414	344.6
941.97974	558.9
943.18604	938.7
944.60291	2726.1
945.28662	1181.2
946.09680	1600.3
946.94629	10583.4	b (17) (2+), [M+3H] (3+)-NH3-H2O-P
947.87061	5482.7	y (25) (3+)
948.83813	397.6
950.45361	28248.8	y (8) (1+), y (17) (2+)-NH3
951.41309	12041.6
952.50415	9892.5	[M+3H] (3+)-NH3-P, [M+3H] (3+)-H2O-P
953.40979	8028.7	b (18) (2+)-NH3-P, b (18) (2+)-H2O-P
954.42065	1565.7
955.86255	602.6
956.81726	183.0
957.66052	1472.8	y (18) (2+)-H2O-P, y (18) (2+)-NH3-P
958.51025	7558.0	[M+3H] (3+)-P, y (17) (2+)
959.81323	513.3
960.91284	344.2
962.51880	1399.8
963.19006	486.8
964.13245	314.7
965.40002	144.6
966.20105	442.1
967.36206	172.8
968.25244	271.0
969.60376	279.6
970.35999	220.5
971.35205	354.5
973.20239	1148.4
974.50366	787.9
975.71655	637.5
976.76563	246.5
978.15186	184.2
978.99695	848.3
980.38196	298.8
981.54651	164.8
982.94690	152.4
984.35339	111.7
989.27563	102.5
991.12451	13.0
993.52734	187.1
995.11182	260.9
996.76514	101.9
997.81409	68.2
1001.45410	37.5
1002.35974	1522.1	b (19) (2+)-NH3-P, b (19) (2+)-H2O-P, b (18) (2+)-NH3, b (18) (2+)-H2O
1003.24915	880.5
1004.07153	65.3
1006.90454	61.2
1009.37488	175.4
1010.27466	269.9
1011.16333	1418.8	b (19) (2+)-P
1012.05334	3868.3	b (18) (2+)
1013.37427	376.6
1014.24121	130.7
1015.14575	723.7
1016.04834	326.9
1016.96692	134.1
1020.11719	318.2
1021.07324	413.0
1022.07129	277.8
1023.21118	61.7
1026.75195	164.9
1028.21606	100.0
1029.32910	37.5
1030.18750	97.9
1031.57434	59.7
1032.69238	59.7
1034.24023	26.7
1036.20947	483.7
1037.25049	183.7
1038.26904	773.3
1039.17712	876.3
1040.26001	376.1
1040.88062	105.8
1042.03723	307.4
1044.18872	29.2
1045.43555	66.5
1047.50488	69.5
1050.30420	128.0
1051.31250	159.7
1053.14819	229.3
1054.27808	166.8
1055.10522	187.3
1056.36597	2417.0	b (9) (1+)
1057.27856	1703.1
1058.38843	3100.0	y (19) (2+)
1059.52405	1565.8	b (19) (2+), b (20) (2+)-NH3-P, b (20) (2+)-H2O-P
1061.12622	1160.2
1061.88159	687.4
1062.55994	265.7
1063.62134	282.9
1064.57263	99.9
1068.11768	194.5
1069.69775	253.3
1070.31018	88.5
1071.58984	43.6
1072.40479	168.8
1073.41211	58.2
1074.46729	81.7
1076.01709	261.4
1077.47339	216.8
1079.37695	15680.5	y (9) (1+)
1080.43481	9251.9
1081.53369	2882.0
1082.35291	507.9
1083.01294	33.7
1083.64880	106.6
1084.35510	178.4
1085.08508	60.0
1086.54919	141.8
1087.24670	19.1
1088.51794	44.4
1090.11597	45.9
1091.27173	32.2
1092.93237	243.9
1093.76782	941.6
1094.52307	601.7
1095.29004	898.0
1096.13879	118.1
1099.38293	20.8
1100.65771	142.1
1101.55481	56.9
1102.36450	197.4
1106.02148	76.5
1107.13965	416.1
1108.47473	211.8
1109.25928	248.5
1110.84082	558.2
1111.91809	224.9
1113.24438	14.6
1114.44824	42.8
1115.29614	293.0
1117.57886	500.5
1118.27954	515.4
1118.89539	71.8
1120.76428	29.1
1122.05298	235.8
1123.31799	331.9
1124.26050	442.9
1125.22607	783.9
1126.13135	102.8
1127.29968	809.8
1128.64551	381.1
1129.83167	296.0
1130.62964	31.1
1131.55115	25.2
1132.56323	137.1
1133.40747	26.8
1134.34216	85.8
1137.12048	36.9
1138.02832	110.8
1138.64880	120.6
1140.26001	85.6
1142.02466	153.0
1143.40332	1946.2	b (10) (1+)
1144.31567	692.0
1145.25928	470.4
1146.46985	628.3
1147.88184	468.8
1148.62561	75.4
1150.54565	29.8
1151.42993	24.6
1152.28662	43.6
1154.13452	353.1
1154.88831	38.2
1155.48840	392.1
1156.52661	701.6
1157.62085	247.6
1158.36353	41.4
1159.79785	237.5
1160.61145	176.9
1161.50500	325.7
1162.10767	58.4
1164.43701	216.9
1166.22742	247.8
1167.44629	638.7
1168.40649	175.6
1169.43311	157.3
1170.61230	121.3
1171.46558	48.9
1172.08667	57.3
1172.81641	190.1
1174.26050	280.2
1175.82910	85.4
1176.68091	254.6
1177.71655	936.7
1178.46997	3929.3	y (21) (2+)-H2O, y (21) (2+)-NH3, y (10) (1+)
1179.44189	3092.1
1180.46729	869.7
1181.58447	348.3
1183.14075	204.6
1185.59912	135.1
1187.02759	1045.6
1187.96362	1145.0
1188.87280	55.3
1190.86450	752.3
1191.83545	308.5
1193.51978	303.0
1194.34766	1047.5
1195.18604	667.7
1196.24023	572.4
1197.06152	396.2
1198.53369	13.0
1200.42139	51.8
1201.46252	212.7
1202.97900	83.5
1203.97656	34.6
1205.80701	451.8
1206.60669	110.0
1207.40747	182.6
1209.70740	110.1
1210.39722	66.0
1212.15137	906.6
1213.61963	452.4
1214.49194	247.0
1215.52686	284.9
1216.15808	93.4
1217.25012	51.3
1217.85657	59.5
1220.08997	50.4
1221.03296	76.5
1223.07043	170.7
1224.35596	62.8
1225.56323	782.8
1226.52673	260.8
1227.64697	35.8
1229.01465	67.4
1231.58154	133.5
1232.25671	120.9
1233.29053	255.7
1234.52051	433.9
1236.42041	307.8
1237.76514	266.8
1238.69360	52.1
1239.37549	254.9
1240.55713	17.0
1241.67896	120.9
1244.47119	46.3
1245.14758	84.2
1246.34119	407.6
1247.06531	272.3
1249.46973	4210.5	y (11) (1+)
1250.49731	1850.0
1251.49573	1029.6
1252.49121	353.3
1253.41675	278.0
1254.37341	52.5
1256.14575	13.4
1260.95520	35.9
1262.85840	99.5
1263.56628	37.6
1264.91418	19.1
1267.54517	115.9
1268.68347	89.7
1272.26440	64.8
1274.58313	342.6
1276.71802	111.7
1277.52258	144.6
1278.72229	139.4
1279.42615	137.5
1280.27209	50.6
1281.78467	147.9
1284.54321	244.2
1285.25378	105.3
1288.14917	128.2
1289.31360	233.3
1290.48291	119.7
1293.43274	309.8
1294.52368	553.7
1295.16455	242.1
1297.00037	145.7
1300.16541	37.4
1301.26282	25.3
1302.13855	23.7
1302.98169	84.9
1304.30273	56.5
1305.68555	101.5
1307.23230	88.3
1309.89392	429.2
1311.11890	175.1
1312.42542	119.7
1313.44910	91.9
1314.59558	36.8
1315.80359	104.3
1316.72498	163.6
1317.50684	78.0
1318.28748	105.4
1319.44958	97.9
1320.34753	94.3
1321.24573	121.5
1325.28955	654.2
1326.16394	252.9
1326.85974	415.8
1327.55603	170.5
1334.47937	235.2
1335.23889	163.7
1336.12195	132.1
1337.46216	52.6
1338.54858	62.8
1339.21033	89.8
1341.17419	16.1
1342.21960	46.4
1343.88379	258.8
1344.73523	119.2
1346.36951	52.7
1347.85669	159.0
1348.50146	115.2
1349.91577	139.8
1351.34814	282.6
1352.33655	165.0
1353.28711	172.2
1354.80725	569.2
1355.51001	23.2
1356.17102	13.0
1359.45715	87.7
1361.49658	163.8
1363.49939	252.5
1365.64075	20.9
1366.58203	228.8
1367.31580	263.4
1369.34021	93.9
1371.04431	162.2
1372.25427	97.8
1374.24353	99.6
1376.31458	286.4
1377.26477	16.1
1378.15100	254.4
1378.79187	681.8
1379.69617	293.6
1380.56799	337.3
1381.93359	227.6
1382.75171	177.4
1385.02820	95.6
1389.76208	269.1
1390.49207	48.5
1391.83228	70.4
1392.79102	64.8
1394.48975	159.8
1395.11304	24.6
1396.18384	58.2
1399.06042	920.6
1400.22229	394.6
1400.93347	33.8
1404.42761	67.3
1405.72009	32.9
1406.54993	174.2
1412.10144	29.2
1412.97046	43.0
1414.39673	57.5
1415.57703	40.5
1419.16760	28.3
1421.27625	165.3
1421.94226	17.6
1423.15515	125.1
1424.51855	233.9
1427.53760	373.8
1432.61450	37.5
1437.20581	122.8
1439.40112	76.1
1442.58350	170.2
1443.56287	38.7
1448.59070	250.9
1449.30933	544.4
1450.12769	105.5
1450.75891	37.3
1451.52539	142.2
1452.62854	80.1
1456.19946	197.0
1457.27161	40.0
1458.74817	17.6
1459.39246	19.1
1460.67493	408.2
1461.78699	890.9
1462.48389	190.1
1463.50159	397.7
1464.32935	91.1
1467.67139	55.1
1468.40222	141.1
1470.55847	81.1
1471.40222	38.2
1473.73596	55.8
1474.95923	100.3
1476.35913	213.1
1477.24927	428.5
1477.95447	141.6
1479.20361	233.7
1480.26697	65.7
1482.31836	20.7
1486.06848	143.0
1487.23572	40.2
1490.33813	34.4
1495.18018	59.6
1498.42639	31.6
1500.55847	77.7
1503.82996	260.1
1504.58789	292.0
1505.47327	374.3
1506.41125	69.9
1507.29822	102.1
1513.19006	73.8
1520.72632	58.7
1522.20496	197.6
1523.43665	279.8
1524.42273	138.3
1525.64282	224.7
1533.64355	94.3
1536.27588	14.7
1537.30701	70.3
1539.84534	272.7
1540.74658	48.1
1541.77893	65.9
1545.93860	29.3
1547.03406	53.6
1548.44995	59.7
1549.23547	76.4
1550.79163	61.8
1551.44653	75.2
1553.67371	17.6
1554.35291	20.7
1557.04602	74.8
1557.99878	26.8
1560.40808	74.0
1561.37341	200.7
1563.96204	155.1
1565.89575	78.6
1574.44751	50.6
1575.29858	407.7
1576.40808	218.7
1578.29041	73.5
1581.33765	22.2
1582.38904	24.9
1585.55554	151.8
1587.56311	76.3
1590.38135	28.2
1591.66089	87.1
1593.53381	330.1
1594.41528	248.4
1595.73462	194.4
1596.80908	130.1
1597.52722	59.8
1604.50488	26.8
1607.55762	73.8
1609.06189	112.5
1612.45154	64.9
1613.51428	39.7
1614.72522	69.4
1615.44275	214.9
1617.17004	149.7
1618.30334	120.8
1624.71765	79.4
1625.69617	110.2
1630.17847	44.7
1635.40027	22.2
1639.50220	181.7
1641.24146	119.5
1643.43103	119.8
1644.30969	96.4
1645.22937	28.3
1647.54309	119.6
1652.07837	48.1
1654.54321	99.7
1661.80981	139.0
1663.00024	74.9
1664.57117	43.6
1671.58618	124.9
1673.00354	90.4
1674.09937	14.7
1675.61536	33.9
1677.34924	115.1
1681.69763	84.2
1683.74109	114.3
1686.26355	101.4
1687.85913	26.2
1695.00720	16.1
1697.28406	62.9
1704.53577	457.2
1705.59448	295.3
1706.31909	559.7
1719.79187	70.2
1722.34070	326.3
1723.37976	375.2
1724.24646	171.6
1741.56616	99.3
1742.32410	85.1
1743.67175	56.6
1755.26550	91.4
1766.62463	131.9
1767.71509	127.1
1775.50793	273.9
1776.53748	60.3
1778.19348	103.8
1782.72046	90.6
1785.37671	132.6
1789.56042	14.8
1793.78381	140.3
1795.94519	31.3
1798.34558	79.9
1799.80188	256.1
1801.92419	50.5
1811.49634	52.7
1813.05725	43.3
1817.60779	93.6
1819.62634	28.2
1829.42126	13.1
1833.70593	209.2
1834.72546	49.3
1835.72229	72.9
1837.69495	37.5
1838.52466	121.9
1839.35034	49.0
1858.12720	42.7
1865.97571	43.2
1870.53967	50.5
1874.27332	157.8
1875.22095	157.4
1875.96521	80.7
1891.12317	55.7
1892.62439	359.8
1893.40393	178.7
1894.10278	25.3
1895.09802	92.3
1905.74231	22.2
1906.67859	33.8
1907.31226	48.3
1915.81726	20.6
1923.74475	8.5
1956.24194	61.9
1986.64148	33.9
