# Supplementary material for: Phosphoproteomic Analysis of Platelets Activated by Pro-Thrombotic Oxidized Phospholipids and Thrombin
Source: PLoS One. 2014 Jan 6;9(1):e84488. doi: 10.1371/journal.pone.0084488 (PMC3882224; doi:10.1371/journal.pone.0084488)
Supplement: Annotated Spectra S2 — (ZIP) [file pone.0084488.s005.zip › EHNSMWASLSSPDAEAVEPDFSSIER_-10_2_96754.txt]

m/z	i	matches
295.08810	205.4
297.24487	68.4
301.67334	207.8
303.14774	39.0
304.21201	591.1
317.85684	34.4
323.31534	55.3
328.30582	167.8
331.23474	46.8
332.37305	15.7
334.06506	51.0
335.98590	65.5
339.10864	90.1
341.55991	53.0
350.53918	170.7
351.17233	172.3
352.21594	89.3
353.05246	55.3
355.47382	83.2
357.48541	58.5
360.12228	27.4
362.17313	86.8
368.31702	230.1
369.15063	72.4
375.69562	78.5
378.42142	41.4
379.37653	69.1
380.96704	76.2
384.24094	25.1
385.28491	32.0
386.84103	119.5
388.21210	48.1
395.29739	186.0
396.16641	143.7
402.47183	29.7
405.21820	27.4
406.23541	112.7
412.72229	82.8
413.48404	27.7
414.46191	78.4
415.86487	90.6
417.47443	34.3
422.22980	157.0
423.17816	94.3
424.42810	102.5
428.58133	77.5
430.48358	92.4
438.44980	43.6
439.86478	194.9
440.84641	43.7
443.33200	74.5
451.00552	157.4
452.49295	42.2
453.33621	67.0
456.08139	39.1
457.98926	134.1
459.15366	56.9
466.77423	66.9
469.26019	39.0
470.02765	57.5
471.10785	746.1
472.06458	51.0
475.95471	1702.5	y (8) (2+), b (13) (3+)-NH3-P, b (12) (3+)
482.13763	187.0
483.13474	120.4
485.26971	245.3
486.38861	273.8
487.54199	22.7
489.56735	32.4
492.48773	140.4
494.23694	130.2
497.42883	32.0
498.58826	53.0
500.82205	155.2
501.56516	77.3
504.27200	1965.9	y (4) (1+), b (14) (3+)-P
505.14856	46.0
506.84705	177.5
508.82919	29.7
509.61078	32.0
511.43179	92.5
512.10413	118.0
514.28351	52.8
516.02112	134.3
517.36053	25.0
518.11682	292.6
519.89539	232.5
523.22131	395.3
524.04022	233.5
525.25513	233.6
527.29797	72.7
528.15900	163.5
530.61133	143.8
531.29846	163.2
533.27771	146.1
534.03369	187.1
535.07520	344.0
536.40979	98.2
537.48590	63.2
538.19324	122.8
539.37720	145.9
540.60193	593.9
541.63257	302.5
551.40747	411.1
554.03943	114.8
558.14587	241.4
559.00916	43.7
560.19019	71.6
561.32532	25.1
568.98828	251.0
570.11682	34.4
572.01221	419.0
573.07068	729.2
576.16785	39.1
577.55884	209.1
579.07635	93.9
580.04114	433.2
581.04504	1027.5
583.05969	263.2
584.21985	115.8
585.31824	212.9
587.11584	96.4
588.04407	36.6
590.13135	348.9
591.42896	1545.7	y (5) (1+)
592.44708	625.9
593.38721	256.0
594.33167	32.6
595.46301	404.1
596.48596	217.1
597.32898	272.7
598.41357	180.9
599.14563	359.4
600.28809	188.1
601.31146	20.4
602.91333	67.9
604.19739	93.0
605.91901	340.3
607.61945	331.4
611.09387	76.3
613.26398	106.4
614.30188	201.6
615.33618	790.9
616.43579	370.8
617.34796	200.6
618.03430	69.1
619.52954	147.1
622.26636	587.9
623.47876	177.9
624.35309	83.2
625.38733	359.5
629.08344	170.6
631.15137	106.2
632.62427	25.0
635.76978	160.0
637.92725	168.3
640.59961	154.8
641.31311	117.2
642.29004	328.4
650.02502	126.5
650.77509	354.3
651.64032	205.8
652.60327	387.7
653.54645	120.2
654.37592	217.3
655.44965	25.1
656.76141	111.1
657.45728	190.1
658.08362	50.7
660.17737	174.6
663.11255	59.9
663.95544	59.9
667.43579	221.6
669.22638	128.4
671.20654	159.5
674.86670	52.9
676.68060	492.7
677.30652	106.3
678.36786	200.3
679.78235	66.8
682.20996	973.9
684.20972	75.9
685.42896	135.6
687.30859	36.7
690.22900	116.4
692.44568	946.4
693.30206	243.6
694.41431	96.4
696.11646	321.8
698.95923	61.5
701.28522	104.2
703.22797	280.5
704.08191	204.9
707.39581	154.7
708.16498	56.0
712.25195	852.8
713.24670	964.2
714.19580	115.9
714.88422	77.9
716.60040	356.9
719.46558	125.4
720.34033	805.3
721.08661	634.9
722.36890	436.3
723.59546	160.6
724.45789	278.0
725.76904	769.0
728.26404	918.4
729.38220	799.8
730.49689	117.4
732.05280	121.1
732.65515	231.3
734.00061	431.6
735.25159	231.5
736.08197	96.0
737.41034	484.8
738.47314	2791.5	y (6) (1+)
739.39307	571.8
740.18628	195.8
741.06964	146.3
743.34131	430.6
744.12561	342.7
745.67407	383.5
746.60181	652.1
747.64142	1372.3
748.55554	223.3
750.37292	370.0
751.41699	229.7
752.75513	196.5
753.62225	479.7
754.65942	335.5
755.53998	36.4
756.39526	695.3
757.25299	130.5
759.22278	104.0
760.40503	175.2
761.41431	524.0
763.03015	220.9
764.06616	205.8
765.69312	174.0
766.30139	50.6
768.01880	526.0
769.21204	915.7
770.42487	737.5
771.29932	167.9
771.92291	380.1
773.28784	129.8
775.26733	113.4
776.57190	773.1
778.52209	693.1
779.57556	348.7
780.26355	74.6
781.62048	612.3
782.77844	481.1
783.44702	507.5
784.18799	653.1
785.18750	29.7
786.15051	324.8
787.63879	577.7
788.39258	90.5
789.20496	338.3
791.34094	1035.6
792.90259	308.5
793.74634	369.7
795.18701	669.1
796.70752	2345.5	b (14) (2+)-H2O, b (14) (2+)-NH3, b (22) (3+)-P
797.61963	936.6
798.32080	96.5
801.39282	998.0
802.48987	1355.7
803.21252	847.1
803.99268	1484.3
805.32861	613.6
806.32080	1096.0
807.15747	604.1
808.27527	734.1
809.27173	818.0
810.35291	250.1
811.85315	1370.8
812.93909	1486.3	b (15) (2+)-NH3-P
814.28491	240.6
814.95056	157.8
815.67737	143.7
816.99048	394.7
818.20691	342.6
819.43225	118.1
820.68188	1166.5
821.64038	344.6
822.48096	503.5
823.21997	276.1
823.85034	100.3
825.03040	948.1
826.08691	527.4
826.78540	330.3
827.43408	333.2
828.27698	1177.6
829.57300	1104.8
830.58411	386.8
831.61633	4506.4	y (15) (2+), y (23) (3+)-H2O-P, y (23) (3+)-NH3-P
832.55969	1022.6
834.40759	570.3
835.75720	25.1
836.61743	573.5
837.43323	435.9
838.60107	2578.3
839.56409	3239.0
840.72400	426.3
841.38916	373.1
842.04272	469.0
843.10657	269.2
843.92603	191.8
844.62012	507.9
845.87415	1603.9
847.15051	2654.7
848.00073	4293.3	b (16) (2+)-H2O-P, b (16) (2+)-NH3-P
849.03577	970.1
850.15576	984.7
851.16528	741.9
852.05920	1383.5
853.02783	1706.1
854.05542	4754.5	b (7) (1+)-H2O, y (7) (1+)
855.21667	968.3
856.08411	1401.5
856.69543	1302.5
857.51880	688.6
858.22900	239.6
859.28491	286.1
860.93079	5032.8	b (15) (2+)-H2O, b (15) (2+)-NH3
861.77625	2107.7
862.44653	621.7
863.25977	397.5
864.27234	266.1
866.54993	591.7
867.26660	163.4
868.25769	276.8
869.94983	5598.2	b (15) (2+), y (24) (3+)-NH3-P, y (23) (3+)
870.81177	837.9
872.36243	4837.8	b (7) (1+)
873.25671	2163.0
874.01477	540.4
875.02600	315.4
876.10681	280.7
877.35413	171.9
878.35461	547.3
879.36328	1787.7
880.14978	1013.8
880.88672	179.0
882.89783	330.1
883.83362	309.0
884.47485	384.8
885.27148	188.2
887.05725	1675.2
887.96997	5908.3
888.86377	3264.0	b (24) (3+)-H2O
889.92310	636.3
890.81860	150.0
891.67896	281.7
892.39478	207.1
894.29297	318.6
895.93848	3420.6	b (24) (3+)
896.93469	13793.2	b (17) (2+)-H2O-P, b (16) (2+)-H2O, b (16) (2+)-NH3, b (17) (2+)-NH3-P
898.03748	4696.3
898.84937	340.8
900.01990	1676.2	b (25) (3+)-NH3-P, y (17) (2+)-H2O-P, b (25) (3+)-H2O-P
900.93457	683.0
902.46948	521.0
903.46936	259.7
905.33643	5524.1
906.10693	6658.3	b (17) (2+)-P, y (16) (2+)-NH3, b (16) (2+), y (16) (2+)-H2O, b (25) (3+)-P
907.01416	1398.5
908.21802	945.1
909.47546	317.6
910.40308	851.7
911.79565	769.6
912.57141	117.2
913.27588	337.0
913.98511	405.8
915.02783	1304.5
915.75378	1471.0	y (25) (3+)-NH3-P
916.51978	512.1
918.11426	154.5
918.72583	52.9
920.24609	672.6
920.98889	281.1
922.38000	278.1
923.32910	1598.9
924.20557	327.1
925.11768	723.2
926.22180	474.6
927.40442	177.3
928.51355	1540.4
929.55615	445.8
930.33313	80.2
931.67322	836.7
932.45093	829.9
934.01440	465.1
935.48926	660.9
936.56384	570.7
937.27148	2892.1
938.16846	3407.5	b (25) (3+)
939.15479	1012.1
940.48694	1605.0
941.26611	3218.6	b (8) (1+)-H2O
942.87988	1233.7
944.00317	1347.8
944.70190	116.1
945.66370	5039.0
946.36987	9638.8	b (17) (2+)-H2O, b (17) (2+)-NH3
947.06470	3587.3	y (25) (3+)-NH3, y (25) (3+)-H2O
947.95190	1866.5
948.98828	909.5
950.44385	29386.9	y (8) (1+), y (17) (2+)-NH3
951.40515	17242.6	[M+3H] (3+)-NH3-H2O-P
952.44580	10763.9
953.39673	2708.3	y (25) (3+)
954.59741	6813.6
955.43237	11412.5	b (17) (2+)
956.37305	1324.8
957.95935	12008.3	y (18) (2+)-NH3-P, y (17) (2+), [M+3H] (3+)-NH3-P, [M+3H] (3+)-H2O-P
958.65356	7913.8	b (8) (1+)
959.52283	3106.5
960.50671	1045.5
961.42896	4339.9
962.03662	4503.9	b (18) (2+)-H2O-P, b (18) (2+)-NH3-P
963.18323	3299.6	[M+3H] (3+)-P
964.34802	2617.8
965.13330	713.8
965.91272	650.0
966.77759	355.8
967.43188	1001.8
968.21851	117.0
969.15540	87.9
970.10303	632.9
971.18091	568.3
972.09167	787.5
973.44531	677.4
974.19434	110.6
975.38135	140.1
976.36108	184.9
977.65991	184.8
978.62646	1201.6
979.77905	419.3
980.70740	1006.4
981.42273	153.4
982.27319	43.7
983.14038	866.3
984.64111	1553.2	[M+3H] (3+)-NH3-H2O
986.41479	351.8
987.01953	138.5
987.72241	151.6
988.48596	303.8
1000.36572	80.9
1001.16895	152.5
1002.62378	1284.3
1004.56323	34.6
1005.39343	967.8
1006.72729	519.5
1008.20471	73.3
1009.49854	70.1
1010.60449	4744.0	b (19) (2+)-NH3-P, b (18) (2+)-NH3, b (18) (2+)-H2O, b (19) (2+)-H2O-P
1011.43079	1648.6
1012.24438	193.8
1012.86450	39.0
1015.52197	897.1
1019.49963	7345.3	b (19) (2+)-P, b (18) (2+)
1020.53125	2516.4
1021.54773	59.4
1022.17297	248.1
1023.06592	113.7
1025.23962	290.4
1026.15930	170.9
1027.30981	37.1
1030.19006	167.7
1031.23010	359.4
1032.17932	69.4
1035.46802	247.2
1036.59924	569.7
1037.23706	646.6
1038.17725	362.1
1039.57104	65.8
1042.05518	87.7
1042.66968	211.6
1044.39307	105.8
1045.49438	352.4
1047.41541	291.1
1048.87268	120.5
1050.28809	1183.3
1051.11646	25.3
1052.28027	73.9
1053.24170	112.4
1054.22180	1527.3	b (9) (1+)-H2O
1055.49194	605.7
1056.23779	575.1
1057.27637	59.9
1058.55493	4680.0	b (19) (2+)-H2O, y (19) (2+)
1059.46838	2209.6	b (19) (2+)-NH3
1060.75220	756.4
1061.44812	1271.1
1062.56287	1205.1
1063.30688	149.1
1064.16956	329.4
1067.84570	601.5
1068.44617	224.8
1069.44092	665.3
1070.34082	199.0
1071.39819	198.2
1072.18701	3319.4	b (9) (1+)
1073.30505	1796.2
1074.28186	714.4
1075.32971	101.0
1077.27136	343.0
1078.06335	137.4
1079.39978	22170.8	y (9) (1+)
1080.47180	12781.1
1081.44751	3269.2
1082.28296	1039.3
1083.62659	403.7
1084.70190	165.4
1085.37695	208.3
1086.12720	763.2
1087.17993	362.2
1088.26526	784.1
1090.35144	78.5
1093.77148	833.6
1094.52014	543.7
1095.48755	245.7
1096.23340	34.4
1097.11865	59.8
1098.51453	151.8
1099.37415	145.9
1100.42261	118.8
1101.58337	213.2
1102.46338	329.3
1104.16064	411.6
1107.29150	205.9
1108.07813	117.6
1109.31299	268.2
1110.52100	167.9
1111.15466	67.7
1113.68945	188.3
1117.43994	302.1
1120.10840	123.8
1122.95166	898.5
1123.78284	1029.2
1124.50110	471.6
1125.19617	1747.2	b (20) (2+)
1126.03320	1320.1
1127.07446	458.6
1127.84399	113.5
1129.16016	53.0
1132.02539	320.6
1134.49988	128.1
1135.21252	156.8
1138.18164	742.5
1140.36353	245.7
1141.26001	1220.4
1142.37537	345.6
1143.70593	435.6
1145.60132	238.2
1146.47729	70.5
1148.52368	522.7
1149.34900	345.9
1150.22021	230.0
1151.07446	231.6
1152.70435	141.7
1153.66577	72.4
1154.42896	193.0
1155.59534	966.2
1156.45557	66.6
1157.29980	29.7
1159.49194	2321.8	b (10) (1+)
1160.54565	948.4
1161.74536	329.5
1162.42969	486.3
1163.78271	216.2
1166.33350	476.2
1167.14966	480.2
1168.35742	244.2
1169.06445	121.1
1171.46948	302.3
1172.64673	256.7
1175.46033	110.6
1178.40430	8300.5	y (21) (2+)-H2O, y (21) (2+)-NH3, y (10) (1+)
1179.49219	4627.8
1180.46704	1280.9
1181.45752	492.5
1182.34619	354.7
1183.44580	45.9
1185.46448	161.8
1186.62366	1291.6
1187.63489	854.4
1188.49316	291.8
1189.74951	597.8
1190.59302	643.7
1191.49170	382.0
1192.54565	181.4
1193.47607	82.7
1194.54761	840.8
1195.57507	384.9
1196.73621	189.9
1198.13538	496.7
1199.44958	1416.0
1200.26294	866.6
1201.22070	282.8
1202.73413	298.7
1203.40002	290.4
1204.08008	254.5
1208.15430	51.4
1210.07214	1176.7
1211.25757	819.4
1212.35889	316.8
1213.49927	154.3
1215.94434	111.3
1219.10327	643.7
1219.94788	98.8
1221.22681	271.5
1222.21094	381.1
1224.32751	96.0
1225.52930	312.0
1227.46606	336.3
1228.34998	1166.2
1229.33069	1092.1
1230.33911	290.1
1231.39612	357.2
1232.58301	216.2
1233.78113	274.6
1234.44470	119.2
1237.16296	554.6
1238.39893	85.2
1239.29541	286.2
1240.38940	114.5
1242.16211	726.9
1242.98755	697.7
1243.90942	63.9
1245.42578	177.0
1247.11987	558.6
1248.30750	184.8
1249.43298	4609.4	y (11) (1+)
1250.47339	4001.1
1251.42334	778.6
1252.43896	260.6
1253.90405	648.6
1255.35999	674.7
1256.64038	376.8
1258.30396	129.4
1259.59424	106.7
1261.22278	92.8
1263.08301	124.6
1264.81897	122.8
1266.25073	41.4
1268.18713	39.0
1270.05432	240.6
1271.39856	251.3
1274.79858	110.8
1275.52002	337.7
1277.06494	80.1
1277.80542	48.7
1279.35010	29.7
1281.65967	25.0
1283.36243	104.4
1284.39844	738.9
1286.14001	157.4
1287.30652	234.1
1288.24500	419.7
1289.39111	225.5
1290.28406	287.4
1292.13379	197.1
1294.04370	85.5
1296.70313	148.5
1297.85046	62.2
1299.58252	99.6
1301.24451	107.2
1303.46021	203.2
1304.25391	662.4
1305.01770	148.7
1307.48035	29.7
1309.23022	240.7
1310.17688	377.0
1311.31628	36.9
1312.56555	68.3
1315.25012	22.7
1316.17639	201.6
1318.07751	98.8
1319.15076	81.0
1320.74524	84.4
1323.10315	321.4
1323.97046	256.1
1325.66919	896.3
1327.23584	525.1
1328.32166	96.6
1329.02869	53.0
1330.60034	171.7
1331.22852	113.2
1333.76270	303.7
1334.53674	48.9
1336.05347	596.4
1338.20886	145.9
1339.37683	34.3
1340.28528	67.0
1341.70288	131.6
1343.23499	1227.3
1344.71240	140.0
1345.51758	53.0
1346.51941	453.7
1348.28357	163.4
1349.03967	106.4
1350.06995	244.7
1351.09094	92.5
1352.52258	169.8
1354.70056	83.3
1356.61975	46.0
1357.71057	85.5
1358.94250	233.5
1360.87097	714.8
1361.83447	62.2
1365.69971	62.3
1366.62634	187.3
1370.51428	130.4
1372.52063	287.9
1374.29761	208.5
1375.74451	64.7
1376.34521	120.8
1378.42151	1407.2
1379.47083	856.9
1380.55579	326.4
1381.17102	131.6
1383.10767	203.7
1384.25366	83.3
1390.39392	121.9
1395.05945	621.4
1398.78247	587.0
1404.33301	466.5
1405.20837	241.2
1406.09973	53.0
1407.16968	783.7
1408.08130	426.2
1412.32043	229.4
1414.45642	50.6
1418.23596	301.6
1421.79626	27.3
1422.46399	594.7
1423.39490	103.7
1424.11499	95.0
1429.17261	125.1
1430.14587	199.9
1430.92346	246.3
1433.41296	109.6
1435.72083	259.0
1438.40857	223.7
1440.93164	50.7
1442.24829	55.3
1447.13025	103.1
1448.04065	173.5
1449.56738	1437.4
1451.12744	175.6
1452.39038	83.5
1456.22498	119.1
1460.56470	260.4
1464.55750	36.7
1465.33630	189.2
1467.73206	470.3
1470.79871	66.7
1473.56653	27.4
1474.26379	160.9
1475.01599	46.1
1475.65393	205.3
1477.41223	41.3
1482.43518	357.2
1488.48499	143.9
1489.98792	94.4
1490.62634	219.6
1491.25293	219.4
1492.50244	1917.0
1495.74792	210.0
1496.45117	97.4
1499.38245	62.1
1502.33801	499.0
1504.44958	71.7
1507.17053	43.7
1511.26416	127.6
1512.40442	98.6
1513.81030	34.4
1520.05066	458.4
1521.75452	62.3
1522.43433	81.5
1526.68042	55.5
1528.48157	154.6
1533.87341	43.6
1536.52844	60.0
1537.21667	110.9
1538.22571	130.9
1539.53345	472.0
1540.44934	74.0
1541.65112	98.5
1551.59094	144.0
1558.33740	136.7
1564.28735	81.0
1565.32166	25.1
1572.52722	97.7
1573.50256	175.6
1576.04187	117.8
1588.84363	85.4
1591.39526	117.3
1592.50476	186.3
1593.95874	73.8
1595.14990	164.5
1598.52063	29.7
1602.47424	129.3
1609.57874	292.2
1610.41479	154.2
1611.36340	146.6
1612.32251	438.7
1615.45984	140.3
1616.59021	181.8
1620.12915	111.3
1626.55310	140.9
1634.51440	174.4
1637.39172	91.1
1640.60706	189.0
1650.22046	57.7
1651.02869	79.0
1654.25952	219.9
1660.13293	80.7
1661.63550	140.3
1670.92273	95.1
1676.77502	128.0
1677.62805	118.0
1680.41467	98.4
1681.52417	138.9
1683.39136	115.5
1694.62854	32.0
1700.85730	65.0
1702.39685	72.2
1703.26917	78.9
1704.23157	108.3
1705.52844	151.4
1719.71985	51.6
1721.10217	249.2
1721.81238	117.7
1725.19324	151.2
1725.88098	61.9
1731.89392	152.9
1738.31470	310.0
1739.38208	162.5
1740.84998	369.0
1741.77258	149.1
1762.88489	55.6
1764.73596	53.0
1765.78247	46.0
1775.10815	137.5
1776.19836	83.5
1783.97388	31.9
1785.73035	105.9
1791.18835	326.7
1792.54468	291.1
1793.69263	58.0
1795.41077	99.6
1797.50903	102.3
1801.71008	27.3
1809.66199	157.5
1810.52966	246.0
1811.68970	179.6
1814.35901	43.8
1828.28015	74.0
1829.44006	88.2
1830.57996	183.3
1846.37952	129.5
1849.29553	62.5
1855.29749	113.2
1863.51843	97.8
1872.68762	62.6
1873.37585	127.2
1874.22253	55.8
1877.80115	46.0
1886.58826	76.1
1890.64368	352.7
1891.56274	227.8
1892.68079	124.6
1893.62048	122.8
1900.80310	106.5
1908.57825	394.9
1909.65955	453.5
1910.62048	273.6
1911.60620	153.9
1917.90601	63.3
1922.94470	106.9
1933.26453	43.8
1941.86841	276.5
1959.48218	37.2
1969.99426	108.9
1976.59705	107.0
