# Supplementary material for: Phosphoproteomic Analysis of Platelets Activated by Pro-Thrombotic Oxidized Phospholipids and Thrombin
Source: PLoS One. 2014 Jan 6;9(1):e84488. doi: 10.1371/journal.pone.0084488 (PMC3882224; doi:10.1371/journal.pone.0084488)
Supplement: Annotated Spectra S2 — (ZIP) [file pone.0084488.s005.zip › EHNSMWASLSSPDAEAVEPDFSSIER_-10_2_111112.txt]

m/z	i	matches
288.29688	134.8
299.89691	192.4
300.59335	114.1
304.14786	935.8
305.00635	109.4
309.99771	170.4
317.58206	52.9
321.14728	141.7
322.67569	35.7
327.09183	268.1
334.05170	314.6
336.39081	209.6
339.05875	195.0
341.20715	47.6
342.38303	194.9
344.19104	274.2
345.34207	54.1
346.26163	122.1
353.71664	109.3
355.26691	408.6
357.16806	273.7
364.13092	455.1
366.31433	49.4
368.07220	250.4
369.76175	220.8
371.08340	161.3
381.37158	793.2
386.58371	67.3
387.57956	68.0
389.20999	482.6
392.46716	255.2
393.38208	220.6
396.03946	44.8
399.41550	166.0
400.30124	117.4
405.22641	104.8
407.78711	333.3
413.23529	730.1
414.27798	114.0
415.24487	48.4
417.17096	773.9
418.27048	178.3
421.37146	98.4
422.07718	311.4
429.10339	492.3
430.42084	418.5
431.26563	86.4
432.18137	187.9
437.13062	102.6
439.19952	49.4
440.24707	243.4
442.81226	123.2
448.88828	95.5
449.94815	54.3
451.26993	329.6
452.06488	204.3
455.18207	275.7
458.13739	411.6
466.03812	63.2
467.32153	816.3
468.24585	66.2
469.10742	81.7
470.11594	255.5
471.29352	416.7
472.23721	85.9
476.29620	2427.9
477.52393	489.9
481.96918	971.2
485.35800	305.7
487.29382	93.6
488.29291	213.4
489.47223	246.3
492.08710	226.8
495.81177	172.3
501.06625	319.7
504.30231	3366.0	y (4) (1+)
505.27081	769.4
506.26599	274.4
512.20764	56.8
515.90759	108.9
520.05243	690.9
520.95959	90.9
523.23059	212.8
524.19226	311.3
531.68457	250.6
533.14093	782.3
535.35754	317.7
536.92889	420.4
538.30371	49.4
540.54016	1578.3
541.34314	131.3
542.29175	337.3
544.36212	231.5
551.06824	695.0
551.94873	62.6
553.05127	1190.3
554.23438	249.8
555.08691	260.4
556.14355	67.9
556.90552	99.1
562.20813	428.5
563.23755	641.0
564.52332	351.9
569.28479	767.6
570.44751	154.9
572.23792	103.7
573.54858	340.4
574.55176	146.2
580.20068	853.7
581.02545	760.2
582.34875	202.0
583.32581	100.4
583.96948	213.8
590.12305	694.4
591.41547	5640.5	y (5) (1+)
592.54346	1889.0
593.26721	374.6
593.95935	63.1
598.00476	874.6
599.52991	2157.7
600.33386	321.0
601.51184	498.1
604.69055	733.5
605.30524	141.6
606.36768	515.7
607.20569	372.3
608.46057	426.0
611.43823	58.7
613.41052	202.2
614.39587	475.9
616.95044	453.3
622.24011	2180.2
623.31860	635.4
624.36182	218.5
625.13495	215.8
625.80688	387.5
627.87549	204.4
633.39709	117.6
634.97485	937.4
638.27698	218.2
640.01221	602.5
641.26672	193.7
642.31055	139.7
645.17175	582.5
647.18329	213.8
650.74023	797.0
652.15588	945.3
653.10364	796.5
654.23071	196.6
655.58521	239.7
658.40967	298.1
659.57751	99.9
660.33679	285.3
661.48804	745.5
664.10388	213.6
665.30725	147.7
666.01086	169.5
667.20325	1372.6
668.11780	382.3
669.45520	524.2
670.44421	606.9
674.19910	365.6
675.56561	77.1
678.65723	272.5
682.33594	228.3
684.40027	84.7
689.61078	259.5
690.63690	1019.1
691.57800	45.8
695.38251	693.5
697.31494	140.0
698.68604	209.1
701.23187	153.8
703.62720	676.8
704.26086	479.0
705.14197	355.0
708.15320	192.8
712.09277	1515.5
713.30597	252.8
714.09473	397.3
719.01910	1073.1
719.64148	68.3
720.49640	165.9
721.21680	765.8
722.15350	893.2
722.96533	188.2
724.41272	862.6
725.70404	1016.4
726.49731	326.2
727.21069	520.6
728.03607	204.5
728.89240	181.5
729.70972	361.2
730.86469	890.4
731.90320	926.2
733.13635	747.6
733.76465	574.3
735.48853	452.0
736.58362	127.6
738.25842	2818.1
739.40771	4468.9	b (20) (3+)-H2O, b (14) (2+)-H2O-P, b (14) (2+)-NH3-P, b (20) (3+)-NH3
740.21661	996.6
741.10687	1195.8
743.44751	338.4
745.09650	1103.4
745.93457	174.8
746.72430	250.3
747.58173	624.1
748.77136	560.0
749.48688	750.1
750.26147	465.0
751.24493	871.4
752.42590	2176.5
753.11450	903.8
753.78180	148.8
754.94922	757.8
756.13904	459.4
757.01031	275.3
759.88403	607.7
762.40747	1311.2
763.64343	304.6
764.54022	149.2
765.78308	130.3
767.28723	1359.1
768.48987	973.8
769.36316	1378.7
770.36310	525.6
771.06934	160.6
772.52600	254.9
773.97839	575.6
775.08411	354.5
776.20410	103.0
778.48682	320.3
780.06934	567.3
781.35266	980.2
782.63928	1581.0
783.72510	347.9
784.65955	1745.9
785.35620	3426.6	y (21) (3+)-H2O, b (6) (1+), y (21) (3+)-NH3, b (22) (3+)-NH3-P, b (22) (3+)-H2O-P
786.32874	2447.3
787.23669	2324.6
788.27295	2281.1
788.95935	1861.5
790.50793	86.4
791.45215	440.4
793.32043	467.0
794.81299	2395.9
795.72278	3356.7
796.69446	1608.4
797.64282	1339.9
798.69958	1606.2
799.54761	365.0
801.73132	345.7
803.55737	2603.8
804.54443	4066.1	b (15) (2+)-H2O-P, b (15) (2+)-NH3-P
805.37073	827.3
806.09326	556.9
809.13013	1244.4
811.00916	945.9
812.34241	577.0
813.06470	567.7
813.72827	272.2
814.56934	871.0
815.48865	185.1
817.71484	144.9
818.71008	1913.2
819.41724	1569.1
820.40674	2113.0
821.43933	717.4
822.27002	1193.4
822.96179	272.4
823.66406	1274.5
824.48352	1819.5
825.22473	113.7
826.65491	213.5
827.36877	31.1
828.58948	458.2
829.56860	608.9
830.56079	4361.7
831.53528	10868.1	y (15) (2+), y (23) (3+)-P
832.64246	3009.7
833.72705	615.0
834.60449	1271.1
835.35803	369.5
836.30774	772.9
837.13721	677.0
838.51038	5517.3	b (7) (1+)-H2O
839.79529	11800.9	b (7) (1+)-NH3, b (16) (2+)-H2O-P, b (16) (2+)-NH3-P
840.74158	4018.0
841.99048	374.8
843.04700	916.8
843.84912	1263.1
844.72168	2558.4
845.70691	1667.8
846.89758	411.7
848.00671	2369.8
848.90564	2553.4
850.13623	2696.0
851.23450	2383.3
852.57446	3020.9
853.49109	8443.5	y (7) (1+), b (15) (2+)-NH3, b (15) (2+)-H2O
854.60278	3242.2
856.25269	6168.2	b (7) (1+)
857.31360	2132.1
858.22058	1937.2
859.63501	841.9
860.54517	729.9
861.91992	3863.4	b (15) (2+)
862.75586	4983.3
863.79041	619.5
864.95300	1598.8
865.68140	353.3
866.34729	581.4
867.28210	1135.3
868.27991	1276.1
869.10352	738.9
870.23596	913.5
871.00781	1717.0
872.23157	1835.2
872.88049	776.0
873.83911	1570.4
875.09290	1493.3
875.99866	1949.0
876.81177	522.8
879.42578	3609.6
880.17700	9623.5
881.04395	7500.2
882.06970	2278.7
882.94897	686.1
884.03320	664.8
885.34570	763.4
888.64490	21358.2	b (16) (2+)-H2O
889.51868	25325.7	b (16) (2+)-NH3, b (24) (3+), b (17) (2+)-H2O-P, b (17) (2+)-NH3-P
890.53333	5119.1
891.36792	326.5
892.96008	509.1
894.33679	586.6
895.05212	240.2
897.46411	13244.8	b (17) (2+)-P, y (24) (3+)-NH3, b (16) (2+)
898.10413	9188.1
898.76147	6862.8
899.69519	531.9
900.38794	1672.4
901.28748	273.5
902.01416	1013.8
902.74719	588.8
903.55835	889.6
904.33777	1474.6
905.62402	301.4
907.23804	1466.3
908.14600	561.9
909.37378	803.5
910.06934	707.9
911.28296	1119.8
912.31030	103.9
914.52698	769.7
915.13635	2714.1
915.75037	1694.8
916.90955	960.2
917.94482	559.8
918.77563	697.8
919.84851	561.3
920.46106	858.6
921.14087	666.4
921.88770	839.2
923.48535	542.5
924.72998	3256.2
925.53772	2250.9
926.58618	2380.8
927.41553	30.8
928.75720	3164.1
929.59375	5827.5
930.61536	1840.8
931.55115	75.1
932.57336	1719.6
933.39294	3603.6	b (25) (3+), y (8) (1+)-NH3
934.34729	1576.8
935.87805	5622.2
936.60132	83.5
937.41895	4821.5
938.16040	23005.5	b (17) (2+)-NH3, b (17) (2+)-H2O
938.78809	14455.9
939.66553	4052.6
940.39587	219.4
941.43994	607.5
943.05823	2687.2
944.71094	7457.0
945.53247	5459.9
946.69910	11271.3
947.51489	24215.3	y (25) (3+), b (17) (2+), [M+3H] (3+)-NH3-H2O-P
948.56445	7501.5
950.36218	66663.6	y (8) (1+), y (17) (2+)-NH3
951.39453	51258.3
952.70740	43384.7	[M+3H] (3+)-H2O-P, [M+3H] (3+)-NH3-P, b (18) (2+)-H2O-P
953.67432	19589.5	b (18) (2+)-NH3-P
954.37207	7199.5
955.13855	4077.7
955.82654	763.2
957.38135	554.2
958.07507	1073.2
958.89575	12008.0	[M+3H] (3+)-P, y (17) (2+)
960.04053	3772.2
960.98328	1015.5
962.19934	3457.6	b (18) (2+)-P
963.03931	2470.1
964.06445	1068.9
966.22766	1826.5
967.17981	1164.2
968.54370	421.5
969.51318	104.8
971.31104	524.9
973.57007	911.1
974.69861	705.3
975.61938	424.7
977.88159	1343.8
979.43860	2245.4
980.12390	169.0
982.27380	508.5
994.96301	49.3
996.62622	176.6
998.49377	508.7
999.45996	136.8
1000.64380	802.5
1001.25806	157.7
1002.28247	2162.5
1003.11584	5283.5	b (19) (2+)-NH3-P, b (18) (2+)-H2O, b (18) (2+)-NH3
1003.79578	3495.6
1004.45544	229.0
1005.33203	178.6
1006.56567	885.5
1007.42920	344.2
1008.94019	1055.8
1009.96143	235.1
1011.56934	12327.0	b (18) (2+), b (19) (2+)-P
1012.44006	6659.4
1013.23669	920.3
1013.97412	1432.6
1015.06726	2153.4
1015.74976	1312.0
1016.69031	387.3
1018.88794	693.4
1020.33459	1503.5
1021.28394	2275.2
1022.13403	715.9
1023.16504	368.7
1027.32922	567.4
1028.39954	326.0
1029.69763	121.3
1032.07068	54.1
1033.41296	404.0
1035.97461	210.0
1037.28577	1022.0
1038.25684	4173.6	b (9) (1+)-H2O
1039.36743	3165.4
1040.21545	1048.1
1041.36084	575.8
1044.51782	278.6
1046.27307	830.2
1049.61060	84.5
1050.36572	509.4
1051.32947	987.9
1054.55029	779.5
1056.25781	4694.9	b (9) (1+)
1057.27466	6538.5
1058.33093	2714.8
1059.13269	7908.9	b (19) (2+), b (20) (2+)-H2O-P, y (19) (2+)
1060.06775	2844.2
1061.25330	3568.3	y (9) (1+)-H2O
1062.44751	3368.1	y (9) (1+)-NH3
1063.35242	930.0
1064.56140	292.5
1065.82227	397.9
1070.86499	389.5
1071.46497	190.3
1072.56677	455.8
1074.57043	203.2
1075.48889	179.5
1076.16138	288.7
1077.23120	82.5
1079.39661	40716.1	y (9) (1+)
1080.41565	33402.0
1081.41577	14305.1
1082.51770	2317.9
1083.40283	476.9
1084.41309	567.3
1085.23608	110.2
1086.56763	507.8
1088.38684	31.2
1092.65247	62.5
1094.10779	4644.7	y (20) (2+)
1094.88184	2641.6
1095.81848	478.0
1096.82446	816.0
1097.48584	62.5
1098.44495	129.8
1099.44617	238.7
1101.36377	386.8
1102.54626	177.0
1103.89563	40.6
1105.09558	555.5
1107.24988	912.2
1108.05383	295.4
1109.35413	494.4
1110.38916	136.9
1111.24878	109.5
1117.79126	2251.4
1118.89343	927.2
1119.58569	170.2
1120.35474	367.4
1121.98242	693.8
1123.18909	484.5
1124.26123	528.4
1125.27100	1283.1
1126.28943	927.1
1127.20129	279.1
1128.21521	154.9
1129.69336	481.9
1131.25171	156.4
1132.22241	187.7
1133.38330	708.1
1134.48914	557.5
1135.35364	417.0
1136.71252	112.4
1139.06348	917.5
1140.28052	470.3
1141.28442	371.9
1141.97131	409.3
1143.29858	3321.3
1144.39526	3011.7
1145.40332	2032.3
1146.52307	193.4
1148.49817	232.8
1150.51013	58.7
1152.61255	305.5
1154.37585	307.8
1155.45654	1461.9
1156.69507	2497.0
1157.51379	69.0
1160.61646	200.1
1161.56042	462.8
1162.22217	566.1
1164.36731	172.4
1166.21948	1043.0
1166.91443	614.8
1167.57202	218.4
1168.32568	54.1
1173.40161	180.3
1176.69043	1345.5
1178.39087	19308.6	y (21) (2+)-H2O, y (21) (2+)-NH3, y (10) (1+)
1179.45459	11148.9
1180.48926	3104.3
1181.52783	1072.4
1182.76746	875.9
1184.94275	791.0
1187.09302	4206.8	y (21) (2+)
1187.98376	4907.9
1188.76428	59.1
1189.68896	701.4
1190.44983	64.9
1191.38745	4212.2	b (21) (2+)
1192.08081	2068.5
1192.80261	1438.9
1194.16333	1635.0
1195.17590	2251.8
1196.27197	1828.2
1197.41077	1009.6
1198.53638	412.7
1200.44629	357.2
1203.55725	283.3
1206.71191	127.8
1212.14807	3285.1
1213.23132	4682.3	b (11) (1+)-P
1214.29370	1239.0
1215.72559	231.0
1216.86755	518.3
1218.03406	268.4
1220.04224	332.2
1222.36353	269.1
1224.32617	761.2
1225.26294	893.2
1226.25562	651.9
1227.36865	719.6
1229.17249	146.4
1230.73901	443.1
1231.63635	321.4
1232.73901	516.5
1234.80933	2466.6
1235.53076	952.0
1236.60107	210.0
1237.33252	545.8
1238.20862	953.9
1238.82495	572.4
1239.48804	760.5
1240.25244	276.6
1241.69434	195.5
1245.49097	209.8
1248.46960	162.7
1249.47021	8439.2
1250.38293	9310.9	y (11) (1+)
1251.32568	3645.4
1252.50671	927.8
1253.51880	480.7
1254.21631	222.3
1255.14063	175.5
1257.09802	123.4
1260.56543	527.4
1262.08923	121.7
1263.84839	444.2
1267.39893	303.2
1268.36987	209.1
1269.26526	301.1
1273.12537	228.4
1276.99927	391.0
1277.73950	462.9
1278.45215	841.2
1282.24524	77.3
1285.91394	926.4
1286.92847	287.7
1291.22278	132.5
1292.19739	72.6
1293.54944	125.8
1295.15955	396.2
1296.26770	965.9
1296.93884	342.9
1297.90930	190.6
1300.45374	214.8
1307.55139	275.8
1310.11951	445.0
1311.21350	798.1
1312.36121	462.1
1313.19861	1077.1
1314.47693	357.1
1318.07947	439.7
1319.40564	82.8
1320.44336	292.2
1325.01868	802.5
1325.97620	1727.0
1326.72742	814.9
1327.33765	169.6
1328.64868	207.0
1331.08533	160.4
1334.87317	812.1
1335.67126	131.9
1336.36621	40.3
1337.45154	279.0
1338.15271	185.2
1340.53235	41.2
1341.35730	68.0
1342.45911	648.8
1344.02661	61.4
1345.35242	263.5
1349.32300	40.3
1355.22656	330.6
1356.08215	385.7
1356.89856	176.8
1359.43713	191.0
1360.58240	101.7
1361.60010	253.8
1363.13477	336.6
1364.57410	334.0
1365.64392	430.1
1367.36926	66.5
1368.71765	329.8
1376.57324	345.0
1377.38733	278.0
1378.41516	1473.7
1379.55396	1297.9
1380.83667	1146.9
1382.27283	93.9
1386.48376	58.9
1388.85608	862.8
1390.27832	149.2
1397.34717	315.7
1398.59033	854.9
1399.66492	3437.3	b (25) (2+)
1400.59998	1750.8
1405.60608	399.3
1406.28125	364.3
1407.88098	649.0
1408.61780	702.8
1409.68152	103.1
1412.80847	204.3
1413.41699	131.2
1414.89526	857.2
1419.40833	216.7
1422.84167	779.1
1424.58728	833.9
1425.45178	524.0
1426.34644	116.9
1430.89343	239.7
1433.78430	283.3
1434.64880	252.5
1441.05908	182.5
1443.15112	163.1
1444.61096	70.7
1448.45520	287.6
1449.46912	940.7
1450.37366	663.8
1451.23621	1036.0
1452.47949	121.6
1453.20911	162.8
1458.83044	146.4
1461.41809	248.4
1462.29895	136.8
1464.01831	283.4
1465.38074	162.8
1466.42151	516.6
1470.58557	100.3
1471.41492	1016.4
1477.49255	321.7
1478.17297	99.7
1479.25562	164.9
1487.64502	114.1
1488.42859	77.2
1490.63293	333.3
1498.14050	170.0
1502.57104	81.7
1504.15613	340.4
1505.53528	49.5
1508.20349	353.9
1517.72961	71.7
1518.70728	90.9
1519.48364	282.0
1522.39978	1102.2
1523.45459	383.8
1524.46521	578.1
1527.03992	137.1
1530.27332	68.1
1537.56421	236.2
1538.29797	241.0
1543.52844	40.3
1547.60522	371.7
1548.35437	205.0
1553.38416	250.2
1556.32190	1073.6
1557.47546	44.7
1558.46887	135.0
1562.09314	63.4
1567.59351	152.2
1568.40125	81.8
1570.12524	127.8
1574.78552	121.7
1576.40186	611.2
1577.52673	126.3
1578.55676	890.1
1579.56274	265.4
1591.47546	90.7
1594.03064	902.7
1595.15210	724.5
1596.23767	481.4
1597.53772	49.4
1600.15002	223.4
1601.07959	197.2
1603.59094	292.5
1605.05139	328.6
1612.32690	201.7
1614.26843	209.6
1624.31702	153.4
1629.37622	100.1
1635.71301	370.4
1637.17957	267.8
1644.57642	81.7
1645.39709	176.2
1646.54419	53.9
1648.36011	91.1
1651.49585	371.4
1652.86877	75.5
1655.46716	103.2
1658.28442	177.3
1662.82410	627.2
1664.08325	58.6
1665.15417	362.4
1669.30505	91.4
1671.54919	90.8
1677.30383	511.2
1678.84204	177.1
1688.11316	71.0
1692.33997	114.2
1704.23889	597.0
1705.32507	960.6
1706.22778	225.3
1707.15540	103.8
1708.49402	136.3
1722.27991	1571.8
1723.30188	1642.7
1724.18823	850.5
1726.53601	84.7
1732.35461	280.9
1733.41638	91.0
1738.25903	813.1
1741.44006	399.8
1749.73840	142.6
1752.55457	131.4
1758.29504	142.9
1760.01697	135.5
1760.81323	137.5
1766.33142	100.1
1775.44031	1234.2
1776.70581	983.7
1777.63708	270.0
1780.20276	121.4
1793.25122	235.5
1794.43591	215.0
1795.56531	263.3
1801.38318	112.3
1804.90515	383.7
1813.55591	374.3
1817.66980	232.2
1818.36560	153.9
1829.49292	243.1
1832.63586	222.6
1839.46655	403.2
1857.71521	621.9
1874.46008	409.0
1875.59851	794.2
1877.17981	267.9
1878.45886	155.4
1892.68005	607.6
1893.64441	362.4
1894.78674	887.5
1895.85083	251.5
1904.97986	297.2
1908.17786	100.3
1928.91809	132.5
1942.83020	367.9
1961.95874	319.9
1971.31177	541.2
1985.96362	155.2
