# Supplementary material for: Phosphoproteomic Analysis of Platelets Activated by Pro-Thrombotic Oxidized Phospholipids and Thrombin
Source: PLoS One. 2014 Jan 6;9(1):e84488. doi: 10.1371/journal.pone.0084488 (PMC3882224; doi:10.1371/journal.pone.0084488)
Supplement: Annotated Spectra S2 — (ZIP) [file pone.0084488.s005.zip › EHNSMWASLSSPDAEAVEPDFSSIER_-11_2_105546.txt]

m/z	i	matches
282.19034	98.6
287.53830	62.3
304.15839	158.0
311.27896	68.0
313.22882	191.6
318.45535	56.8
322.26907	73.6
324.10461	168.6
333.89206	341.8
337.95007	23.5
349.20923	120.4
355.41675	32.1
359.28708	51.3
362.29370	50.9
363.05618	45.5
364.19040	138.2
368.11847	209.3
369.29675	119.0
370.41846	43.2
373.14136	211.5
375.37402	77.3
381.01401	173.0
383.04620	48.0
386.39972	37.4
393.31381	20.7
395.22861	76.0
402.10764	194.9
411.00568	294.8
413.11197	84.7
417.50226	135.8
422.06091	244.4
424.64615	76.3
427.89017	48.5
429.33081	79.2
432.18085	294.2
433.23639	153.9
439.75348	248.4
448.10870	129.5
449.20682	159.1
450.34894	127.2
451.33386	76.4
456.19827	45.7
458.01019	289.2
460.22836	274.9
463.84335	73.9
468.42233	211.0
470.35980	23.5
471.16644	129.1
472.18155	158.3
476.18915	838.3
479.45758	23.5
481.34479	52.9
482.27509	262.2
483.22632	107.9
484.18579	454.5
488.31366	323.8
489.18091	91.5
491.20880	228.0
492.13226	166.9
493.80658	486.9
496.38885	139.7
500.25101	29.1
500.85834	263.5
502.46118	391.2
503.73456	287.8
504.39529	1523.9
505.54956	207.8
506.18057	56.9
508.41946	96.7
509.81210	163.2
510.71075	126.0
513.27136	112.6
518.06018	271.8
519.32983	51.2
521.22900	68.0
522.55518	314.6
528.41437	301.1
531.44550	205.9
533.40222	70.8
535.99316	62.5
536.97339	279.8
538.02118	220.8
539.17957	92.5
540.45526	586.0
541.14569	142.6
543.10327	112.6
544.07227	128.8
545.74841	121.7
547.41870	62.8
551.38269	209.7
552.26514	295.7
553.27124	84.7
555.35864	440.1
557.64600	81.9
560.21826	90.8
562.02917	167.8
563.24744	65.6
566.04736	37.3
567.17413	107.9
569.61719	398.7
570.84668	189.1
572.00232	362.7
573.02954	98.5
574.18445	165.2
575.35034	43.0
576.34338	96.7
577.13147	29.0
579.27283	230.4
580.69263	670.1
583.11475	392.4
584.16479	243.9
585.30151	159.6
589.52985	253.7
590.50012	535.1
591.37781	1702.6
592.00696	63.2
593.43469	51.4
595.08008	138.2
597.13013	813.3
598.44287	288.9
600.44666	62.4
603.85223	326.7
605.47937	133.7
606.31030	78.8
607.46484	497.8
608.35022	87.9
613.80688	51.3
614.99530	668.3
616.21655	441.3
617.40637	82.0
618.32227	98.4
620.33978	45.6
622.21436	347.1
623.16254	201.8
625.11823	1148.7
625.94189	420.7
627.00159	40.5
627.95526	220.0
630.32794	51.2
632.27039	90.6
632.90009	195.5
634.20892	430.7
635.43066	406.9
638.75409	172.7
639.46820	114.6
641.04944	166.1
641.96594	42.9
642.58557	49.2
645.73315	123.6
646.85785	336.4
647.46918	107.6
649.39307	91.2
651.32465	455.9
652.38165	431.9
654.36792	395.0
656.49420	91.0
657.41016	29.6
659.99243	610.3
660.91974	79.9
662.17102	99.6
663.40771	67.9
664.43378	431.8
667.20227	706.6
667.86066	286.7
670.38806	135.3
671.29523	147.4
673.99963	85.7
674.97144	80.6
675.73260	39.9
676.36450	200.5
680.36639	81.8
682.11816	271.8
686.23352	182.9
688.45612	112.0
690.15051	101.4
691.14172	54.1
692.23059	1020.8
693.34668	85.7
695.45734	194.0
696.31677	118.1
697.59381	138.8
702.86255	251.0
703.69019	732.7
705.33081	38.0
708.35852	101.1
710.20905	164.9
711.46490	156.3
712.16223	567.3
713.21399	470.1
715.19623	84.7
716.29504	271.0
717.72144	283.1
720.69202	212.2
721.33246	1463.9
722.41553	239.3
724.51758	425.5
725.43909	720.6
726.18286	185.8
727.10486	417.9
728.68225	245.2
729.35828	139.9
730.84857	126.6
732.71100	137.1
733.83130	54.2
738.22272	1973.8	y (6) (1+)
739.24939	2812.3
740.39160	585.0
741.92877	250.8
744.23413	128.7
745.27014	191.1
746.58484	990.7
747.63654	742.8
748.43726	419.9
749.12421	242.4
750.17236	799.7
751.17773	150.3
752.15778	128.8
752.83496	91.1
754.89331	322.1
755.91919	774.2
757.76154	68.8
760.00696	882.3
761.10815	679.1
761.98633	514.6
763.41193	282.4
764.56433	244.4
765.34015	110.8
767.11694	142.7
768.46826	621.3
769.07458	115.7
769.98486	862.2
770.76221	40.2
773.98816	92.9
775.53699	268.1
777.36047	184.2
778.69849	483.8
779.63147	105.6
780.42566	314.4
781.45569	807.9
782.48096	285.0
783.24707	1705.2
784.37561	789.9
785.75317	401.7
787.13965	224.7
788.97742	773.6
790.15198	300.3
792.07263	376.4
792.96521	369.3
793.94641	317.6
794.80908	898.7
795.79285	508.2
796.97681	2274.4	b (14) (2+)-H2O, b (14) (2+)-NH3
798.39929	602.4
799.45337	212.2
800.37549	89.9
801.36487	948.6
802.29358	1074.7
803.18176	1631.8
804.24231	330.7
805.28333	907.7
806.20667	1223.9
807.26160	532.6
808.30872	387.2
812.04810	3279.7	b (15) (2+)-NH3-P, b (15) (2+)-H2O-P
813.42529	318.9
814.64136	70.7
815.51599	401.5
816.27502	90.4
816.89795	194.8
818.19788	256.9
819.28625	94.0
820.09814	200.3
820.86804	969.3
822.13171	442.3
823.35376	295.4
824.08899	253.7
824.86841	179.1
825.88904	574.5
826.87024	194.6
828.57141	1290.7
830.09058	590.6
831.59949	4167.7	y (23) (3+)-NH3-P, y (23) (3+)-H2O-P, y (15) (2+)
832.32178	1768.6
833.46765	413.0
834.43213	572.1
835.72583	441.3
836.78992	372.4
837.64038	599.5
838.60413	3815.6
839.27893	2882.0
840.00024	1069.1
841.38599	857.3
843.07886	375.4
844.00073	678.9
845.52002	687.7
846.47058	483.6
847.36108	3204.2	b (16) (2+)-NH3-P, b (16) (2+)-H2O-P
848.03296	2415.9
848.90979	890.8
850.25830	499.7
851.36292	1499.4
852.48364	2118.3	b (23) (3+)-NH3
853.29846	1148.7
854.20605	2568.6	b (7) (1+)-H2O
855.22021	2248.3	b (7) (1+)-NH3
856.52515	1095.7
857.68030	1156.1
858.34521	58.8
859.17395	43.0
860.43030	1052.7
861.41321	6001.3	b (15) (2+)-H2O, b (15) (2+)-NH3
862.38904	1406.6
863.84180	431.4
864.98450	492.4
865.75061	111.0
866.78064	1577.1
867.84741	811.5
868.77930	230.1
870.11975	5415.0	b (15) (2+), y (23) (3+), y (24) (3+)-NH3-P
871.14111	1025.1
872.24561	3933.6	b (7) (1+)
873.26770	1564.9
874.19360	1069.8
874.90259	236.0
876.06653	311.9
876.92773	116.8
879.06030	1574.1
879.89429	1354.5
880.58704	325.1
881.56213	901.3
883.00220	1047.4
884.19092	455.4
885.04590	474.4
885.65808	237.5
887.72314	4194.2
888.66321	5155.4	b (24) (3+)-H2O
889.85974	1131.7
891.24426	1054.0
892.82654	581.2
893.56787	479.3
894.68298	222.6
896.23486	5526.6
897.02051	13640.2	b (17) (2+)-NH3-P, b (16) (2+)-NH3, b (17) (2+)-H2O-P, b (16) (2+)-H2O
898.16943	3045.8
899.09412	1695.9
900.28308	734.4
901.08997	1108.6
902.12451	853.5
902.73511	299.5
903.83984	543.4
905.30835	3061.4	b (16) (2+)
906.25879	6841.8	y (16) (2+)-NH3, b (25) (3+)-P, b (17) (2+)-P, y (16) (2+)-H2O
907.38965	784.3
908.21802	290.9
909.28174	506.0
910.06018	392.5
910.91394	157.9
912.09607	682.2
912.73633	56.9
913.65552	320.5
915.48474	2505.1	y (16) (2+), y (25) (3+)-H2O-P, y (25) (3+)-NH3-P
916.62354	684.3
917.71484	268.9
918.53174	430.4
919.26855	307.7
919.92480	273.7
921.06055	553.6
922.30652	596.9
923.14685	1239.0
924.29077	835.3
925.20032	214.6
926.42383	789.2
927.43225	115.9
928.23938	269.9
929.65222	700.4
931.30530	811.5
932.35181	1617.7
933.30371	462.5
934.79028	392.4
936.56653	2439.1
937.22522	1250.4
938.07275	2324.2	b (25) (3+)
938.99866	1347.0
940.01074	570.1
941.06372	3061.6	b (8) (1+)-H2O
941.87866	1216.2
943.13037	1388.1
944.04382	1749.7
945.68665	4447.4
946.31335	9123.8	b (17) (2+)-H2O, b (17) (2+)-NH3
947.14063	3788.3	y (25) (3+)-NH3, y (25) (3+)-H2O
948.16870	1277.0
949.17456	956.5
950.38940	37326.0	y (8) (1+), y (17) (2+)-NH3
951.47498	19232.0	[M+3H] (3+)-NH3-H2O-P
952.44849	8935.5
953.26929	5619.9	y (25) (3+)
954.64758	11080.4
955.47791	13347.9	b (17) (2+)
956.50635	1795.0
957.42603	1887.6	y (18) (2+)-H2O-P
958.14587	14694.2	[M+3H] (3+)-NH3-P, [M+3H] (3+)-H2O-P, y (17) (2+), y (18) (2+)-NH3-P
959.09363	7475.9	b (8) (1+)
960.45532	716.8
961.58960	4504.2	b (18) (2+)-NH3-P, b (18) (2+)-H2O-P
962.49634	3666.8
963.42151	3519.1
964.54175	4342.1	[M+3H] (3+)-P
965.63831	596.8
966.40869	469.4
967.36060	231.6
968.27917	391.3
968.98535	708.0
970.58765	3268.8	b (18) (2+)-P
971.53662	655.7
972.45520	451.2
973.30847	678.3
974.82202	472.1
975.88782	1207.3
976.65259	60.6
978.07349	709.5
979.17212	632.0
979.89905	1874.7
980.66113	1083.8
982.36914	45.3
985.14624	1666.9
986.47070	1372.4
987.42505	235.4
988.49609	151.0
997.24634	63.0
1001.22058	298.2
1002.08606	590.2
1002.87048	304.0
1006.17554	795.6
1007.06592	150.9
1008.40540	75.2
1010.27380	4010.9	b (18) (2+)-H2O, b (19) (2+)-NH3-P, b (18) (2+)-NH3, b (19) (2+)-H2O-P
1011.07922	3445.6
1012.27112	865.9
1014.00269	71.8
1015.03467	721.8
1015.83325	69.0
1016.56543	164.7
1019.51990	7767.8	b (18) (2+), b (19) (2+)-P
1020.31738	3445.5
1021.03906	2014.8
1025.84277	122.2
1026.69165	68.0
1027.95435	184.6
1030.69116	292.3
1031.67065	348.1
1036.11279	930.9
1037.17603	1151.8
1038.63159	144.1
1042.34265	131.3
1043.38525	216.7
1044.49768	276.2
1045.29419	139.9
1049.61182	729.3
1050.79346	452.1
1052.04126	98.2
1054.11353	2007.4	b (9) (1+)-H2O
1055.15540	1105.6
1056.13086	84.9
1057.32349	285.0
1058.53027	3954.9	b (19) (2+)-H2O, y (19) (2+)
1059.48096	1902.7	b (19) (2+)-NH3
1060.29846	194.0
1061.29956	1966.4	y (9) (1+)-H2O
1062.42053	635.2
1063.79541	539.0
1064.67896	127.4
1066.33911	125.4
1067.30396	45.7
1068.30786	164.8
1069.39905	462.1
1070.04626	386.9
1070.70825	162.1
1072.27734	3516.9	b (9) (1+)
1073.44775	3256.9
1074.40710	428.2
1075.24756	488.0
1077.12964	18.0
1079.37500	23891.8	y (9) (1+)
1080.37085	15192.1
1081.36951	4072.7
1082.53003	1260.0
1083.81226	382.0
1084.60254	300.4
1085.76477	622.9
1087.40869	1741.0
1088.53381	807.3
1092.99292	250.5
1094.00281	829.2
1095.38306	641.8
1096.17981	87.5
1097.26733	18.0
1098.26880	156.9
1100.27759	233.7
1101.07080	71.7
1101.68030	82.5
1103.05017	898.5
1105.87549	123.2
1106.88733	274.1
1107.56079	107.0
1108.45740	440.7
1109.23877	128.8
1115.12622	59.7
1120.23450	23.6
1121.57117	74.7
1123.11914	149.5
1124.50269	270.0
1125.10474	737.6
1126.11719	791.7
1127.24597	727.2
1128.44788	70.4
1130.13379	716.4
1132.12805	114.2
1133.07861	304.4
1137.22070	212.3
1138.25244	405.8
1139.30017	68.0
1141.37769	2267.4	b (10) (1+)-H2O, b (21) (2+)-H2O-P, b (21) (2+)-NH3-P
1142.34961	957.8
1143.19995	537.6
1144.14453	147.6
1145.15540	167.2
1146.65601	225.8
1147.35107	81.9
1148.18091	237.3
1149.03296	266.5
1150.30200	369.0
1155.42065	37.4
1156.44067	523.9
1157.23755	450.9
1159.29346	1990.6	b (10) (1+)
1160.44141	1800.9
1161.54065	986.5
1162.47400	327.1
1163.17126	358.5
1164.25757	54.1
1165.88208	729.9
1166.65869	1088.4
1167.56958	60.1
1168.42346	83.1
1169.61951	272.9
1170.69446	29.0
1172.05347	391.0
1175.67065	480.1
1176.91406	158.0
1178.45911	8906.9	y (21) (2+)-H2O, y (21) (2+)-NH3, y (10) (1+)
1179.51440	3939.0
1180.57080	1111.5
1181.76587	566.9
1182.44214	24.5
1183.28113	204.0
1184.42798	178.4
1185.34326	527.7
1186.69092	738.2
1187.49902	1309.7
1188.43884	1137.1
1189.52319	514.1
1190.13257	83.9
1192.16846	602.9
1195.51758	59.7
1197.75525	505.4
1198.76404	589.4
1199.71826	869.3
1200.61755	160.9
1201.52734	367.9
1202.71216	384.5
1207.40454	311.0
1210.31360	1600.1
1211.26550	180.7
1212.16309	60.0
1213.33044	43.3
1214.39917	380.7
1218.32178	79.8
1219.73181	435.4
1220.82800	447.5
1221.43713	171.0
1223.17065	90.6
1224.43005	352.2
1227.08740	189.5
1228.06055	966.6
1228.69434	718.5
1229.42053	1109.4
1230.31079	231.9
1231.44165	82.3
1232.41650	229.4
1233.23535	695.1
1233.86377	385.3
1234.96436	578.7
1237.34546	563.4
1238.22668	192.2
1239.31335	70.7
1240.45313	123.3
1241.26147	68.0
1242.23071	1004.1
1243.47534	476.6
1244.68848	186.2
1245.32288	184.0
1247.20581	103.7
1248.84448	2366.9
1249.56543	4508.6	y (11) (1+)
1250.50342	2846.3
1251.44910	1406.7
1252.60571	228.3
1253.79077	354.2
1256.40991	94.6
1257.37598	48.0
1259.47913	553.5
1261.74231	161.7
1262.87756	164.7
1267.69360	695.3
1268.55933	299.0
1273.27808	162.3
1275.84143	240.9
1276.88306	128.3
1281.18701	212.4
1284.34607	529.0
1285.30554	279.8
1286.15674	54.9
1286.79541	164.8
1287.50842	271.6
1288.18958	231.8
1290.36804	151.4
1291.60071	204.8
1293.56775	153.2
1295.46191	131.3
1297.28723	78.7
1301.16150	194.1
1303.85571	778.8
1304.51331	77.2
1307.19812	26.3
1307.98645	107.7
1309.34070	130.0
1310.22742	43.0
1310.99561	405.9
1313.26990	109.3
1316.63245	196.6
1317.41235	162.6
1318.54492	111.7
1320.79785	170.2
1322.86121	254.7
1325.10962	432.5
1326.16980	470.1
1327.34241	410.8
1328.50146	314.1
1329.49609	50.9
1330.39026	348.6
1331.37976	230.4
1332.14148	37.4
1333.36511	635.0
1334.94763	461.2
1335.69495	579.9
1336.43835	106.1
1337.37085	232.0
1339.11108	785.2
1341.18958	145.5
1342.57019	1112.2
1343.48157	231.8
1345.49426	55.3
1346.22034	282.7
1347.72437	129.8
1350.11145	117.8
1353.00146	60.7
1353.76013	190.1
1354.52258	271.9
1356.29272	279.2
1358.35107	330.9
1360.43591	56.9
1361.80872	189.8
1366.24866	207.6
1367.15637	142.0
1369.37537	171.9
1371.45203	349.8
1372.45166	187.0
1373.30542	150.9
1375.63440	92.4
1377.30872	79.1
1378.48914	1182.5
1379.45740	565.1
1380.78882	104.6
1381.50574	116.6
1384.45020	273.6
1385.41516	183.6
1386.04773	31.2
1387.20349	156.6
1388.16333	174.9
1389.30371	314.2
1394.05823	131.4
1399.23108	178.5
1400.41394	69.3
1403.66821	384.5
1404.54285	319.2
1405.34875	262.8
1406.93860	617.2
1408.00061	1312.2
1409.49451	199.8
1411.23657	32.3
1414.93030	279.6
1415.72229	180.9
1416.69812	200.1
1417.39575	95.8
1418.57300	77.6
1421.29529	165.8
1422.31287	565.2
1423.21033	397.2
1424.24377	132.9
1425.40491	511.4
1426.32874	205.4
1432.23816	46.6
1435.53503	101.2
1436.18372	68.0
1438.19983	209.2
1443.96448	65.1
1445.09265	113.4
1448.40906	531.3
1449.42554	125.3
1450.58850	447.8
1452.71985	148.5
1454.03333	78.7
1456.31323	56.9
1457.19861	126.1
1460.45837	376.5
1461.70020	56.4
1462.44568	45.4
1464.60535	224.4
1465.33118	353.1
1466.21960	65.2
1469.37146	42.6
1479.46362	101.3
1481.16052	143.4
1483.67224	334.0
1484.51978	70.1
1488.41626	165.7
1489.05823	160.2
1491.05554	79.1
1492.25989	1757.7
1493.11084	419.5
1502.38245	203.6
1504.23901	80.5
1506.44934	106.7
1508.46692	477.5
1510.61963	103.8
1511.35645	296.1
1513.87720	173.1
1520.33459	796.6
1521.19312	170.9
1522.48621	168.8
1527.29553	76.1
1528.26965	149.0
1536.34973	192.8
1537.50867	132.5
1538.57324	569.5
1539.49231	495.6
1540.46338	467.1
1542.46472	62.4
1548.64783	164.2
1551.46521	45.6
1554.19543	92.7
1559.75183	99.5
1573.57458	111.6
1576.63513	170.6
1582.26953	92.6
1583.55896	121.7
1584.34753	51.3
1590.86169	42.6
1592.28760	487.2
1592.97961	128.2
1594.55017	151.3
1604.67175	26.3
1607.55762	250.9
1609.59656	303.7
1611.46301	176.5
1616.29407	411.1
1617.09290	59.5
1621.49817	241.0
1623.30408	253.1
1627.29871	194.2
1630.99963	94.1
1650.40540	248.4
1652.64282	137.1
1657.54285	195.2
1659.34583	73.6
1661.62183	388.4
1663.52234	67.6
1667.60559	26.3
1683.51038	107.0
1689.28992	101.0
1695.51355	76.4
1700.07361	145.5
1706.53235	78.7
1719.97229	361.5
1720.83191	600.8
1721.63892	292.7
1722.47205	444.7
1723.33411	163.2
1726.48254	88.9
1739.64673	416.5
1745.53687	62.0
1749.81165	57.4
1767.74792	99.6
1772.81860	94.4
1773.74341	71.8
1775.18225	106.6
1788.46362	222.9
1791.46216	207.7
1792.29272	123.1
1794.03186	39.8
1800.73157	94.4
1802.94812	23.6
1803.81873	145.4
1810.26648	137.1
1811.04565	171.6
1824.40051	24.0
1828.58264	262.8
1829.52087	48.2
1844.54480	175.9
1845.67212	123.7
1847.68201	201.3
1848.78210	78.7
1890.40833	341.1
1891.42310	70.3
1892.10474	29.0
1892.74146	45.8
1897.66724	81.0
1908.76428	376.0
1909.60962	242.8
1910.84399	327.3
1912.11292	101.0
1917.12878	220.3
1921.45251	73.2
1941.78247	84.4
1952.98169	217.0
1954.87427	62.3
1990.55200	193.3
1997.99878	85.7
