# Supplementary material for: Phosphoproteomic Analysis of Platelets Activated by Pro-Thrombotic Oxidized Phospholipids and Thrombin
Source: PLoS One. 2014 Jan 6;9(1):e84488. doi: 10.1371/journal.pone.0084488 (PMC3882224; doi:10.1371/journal.pone.0084488)
Supplement: Annotated Spectra S2 — (ZIP) [file pone.0084488.s005.zip › EHNSMWASLSSPDAEAVEPDFSSIER_-11_2_110086.txt]

m/z	i	matches
277.40775	80.2
292.92465	134.5
294.27136	70.1
302.49835	35.5
304.20248	578.8
311.09531	164.3
316.18246	302.2
334.16058	99.3
335.84537	129.6
346.31940	94.4
349.42175	85.0
351.59250	896.5
353.38644	139.2
357.82391	458.8
364.30511	252.9
365.95313	68.6
370.32910	124.0
371.03210	98.5
378.09760	208.7
381.37784	317.9
384.50131	230.9
398.89865	60.4
412.99731	546.9
415.36731	50.3
416.92474	289.7
418.99915	110.0
422.03723	60.1
423.16705	239.4
424.26559	198.8
428.10760	552.5
429.38821	601.0
432.30188	139.2
436.96027	355.5
438.06662	194.7
440.27948	462.7
442.37689	277.5
443.14407	83.8
444.44580	306.5
450.25159	129.0
451.57034	83.8
454.00449	90.2
456.00446	90.2
458.20712	562.7
460.32193	50.3
463.45255	93.4
465.31165	222.8
468.40546	653.1
469.10394	70.1
471.40369	89.5
476.16861	3355.2
477.11670	1246.2
480.35614	286.1
482.07294	508.2
483.18250	129.5
484.08615	368.3
485.24011	45.4
487.06958	65.3
488.25806	250.0
489.48135	173.5
491.19086	380.6
492.24469	94.4
498.14624	218.8
500.06195	406.7
501.25418	316.0
502.52271	99.8
503.35394	99.8
504.40637	3714.6	y (4) (1+)
505.27155	1331.4
506.16583	115.7
508.30832	45.3
511.01831	169.1
513.17578	434.0
516.29822	130.6
518.26929	144.3
520.11786	877.7
521.04858	45.1
523.16443	341.6
527.06946	200.5
527.85461	167.9
531.50037	793.2
532.81586	114.2
534.08777	55.3
535.33594	109.8
536.29572	358.7
537.20422	838.0
538.10400	637.8
540.35364	558.1
541.28308	508.4
542.42334	219.7
547.40247	155.3
551.22107	625.4
552.20374	143.2
553.35205	1410.9
554.18158	603.7
558.45313	705.3
562.29102	70.0
563.34290	525.6
566.31396	224.5
569.30652	393.6
570.25220	520.9
571.42200	558.1
573.44202	286.6
576.19092	153.1
577.30261	467.5
578.32129	155.3
580.25165	783.1
581.22162	2757.8
582.39502	1037.8
583.42224	461.2
584.23425	409.9
588.04126	261.7
590.00476	136.4
590.85413	1210.3
591.61548	2889.8
592.42676	2519.9
595.30872	712.1
596.51508	221.0
597.23975	156.1
598.42670	458.7
599.22180	2782.3
600.13208	172.8
601.40503	591.2
603.57043	83.8
607.29663	119.2
608.27997	103.6
614.25867	203.8
618.49469	135.7
622.19971	1023.9
623.37073	1023.8
624.27411	371.0
625.73413	1273.8
633.23523	135.6
635.90161	302.0
637.17535	233.9
637.82227	64.0
639.31567	291.3
640.12262	88.6
641.21655	172.4
642.20490	937.2
643.35187	316.5
647.32898	55.7
649.20013	410.4
650.52783	502.2
651.28772	409.8
652.20233	752.2
653.28412	481.9
654.29834	198.5
655.95630	113.1
656.60748	182.7
660.93176	385.6
661.57593	575.9
665.33405	205.8
667.08789	1572.2
668.61841	747.9
669.67834	623.0
671.29163	65.1
676.48132	90.1
680.44434	296.8
681.28503	449.5
682.05487	808.4
687.23950	329.5
688.56372	238.6
689.95526	405.4
690.75159	74.9
693.35315	232.3
694.01031	253.3
694.61469	613.4
695.23608	640.7
703.37817	1076.8
704.20386	693.2
705.17688	766.7
709.19189	747.4
711.22852	89.5
712.11230	2106.7
713.16138	516.5
714.35272	40.4
717.48859	564.4
718.23560	252.6
719.69513	988.1
720.33557	811.8
721.59253	1692.7
722.26227	47.3
723.34198	557.3
724.63055	504.2
725.77734	1989.2
727.36511	1395.0
728.52362	467.6
730.11267	60.2
730.83997	575.8
731.84796	612.1
733.22363	400.9
735.85382	251.7
736.51636	55.3
738.44482	3721.2	y (6) (1+)
739.51270	3302.4
740.43573	770.2
741.32080	645.6
743.61792	581.9
745.05286	75.0
746.00262	1188.3
746.67126	260.3
748.59631	575.8
749.52863	468.3
750.18591	506.8
751.35583	1095.8
752.52264	1036.7
754.09326	305.6
754.76440	1156.7
756.19189	125.4
757.39154	413.9
759.41211	172.1
760.49780	834.1
761.54926	259.1
762.25970	378.3
763.05310	428.3
765.53174	227.4
767.22485	2274.7
768.27625	1435.4
769.08813	238.7
770.21753	1309.1
771.30707	177.7
772.53638	407.7
774.94360	797.0
776.60022	340.6
777.20215	405.1
778.62537	384.7
780.87463	2199.2
781.54993	1054.0
782.22278	799.9
783.52844	2001.9
784.21655	94.4
785.23486	5035.8	y (21) (3+)-H2O, b (6) (1+), b (22) (3+)-H2O-P, y (21) (3+)-NH3, b (22) (3+)-NH3-P
786.39490	3989.9
787.22693	1502.3
788.52173	2695.4
789.70276	749.3
790.69861	457.2
795.18884	2421.4
796.04248	1988.7
796.72595	1136.5
797.62292	1923.2
798.68225	371.0
800.10510	326.6
801.52124	1102.4
802.53796	1880.7
803.50244	2124.7
804.18921	5363.1	b (15) (2+)-H2O-P, b (15) (2+)-NH3-P
804.91589	2535.1
805.53748	295.8
806.29468	510.7
807.70422	361.4
808.86487	751.8
809.80139	1975.1
810.95886	698.6
812.11194	1193.8
812.98975	975.5
813.69849	851.3
814.51794	1052.4
815.37244	313.5
817.53491	982.3
818.20081	58.9
818.93237	1346.9
820.06677	994.2
821.16504	798.6
822.21802	2306.0
823.36755	1570.3
824.45337	1974.4
825.57764	811.6
827.96655	170.9
828.76489	179.3
829.40515	152.4
830.68774	5914.5
831.73657	12858.0	y (23) (3+)-P, y (15) (2+)
832.54846	4558.8
833.30945	1162.7
833.99451	791.3
835.05078	403.3
835.65271	608.6
837.13953	656.3
838.29163	4013.1
839.10791	6967.8	b (7) (1+)-H2O, b (16) (2+)-H2O-P, b (7) (1+)-NH3, b (16) (2+)-NH3-P
839.77332	2716.4
840.49023	1752.5
841.23596	622.4
842.06287	219.0
843.32495	791.9
844.36597	2718.3
845.69189	1682.3
846.73718	1003.3
848.04944	1488.0
848.79736	3129.4
849.62195	1275.2
850.32239	1851.0
851.07959	1028.4
852.37952	1769.0
853.43127	13309.6	b (15) (2+)-H2O, y (7) (1+), b (15) (2+)-NH3
854.39832	4167.7
855.26245	1087.6
856.38245	8846.4	b (7) (1+), y (16) (2+)-H2O-P
857.49719	3670.3	y (16) (2+)-NH3-P, b (24) (3+)-P
858.28284	1951.1
859.16016	955.2
859.96240	274.7
860.71594	524.0
862.01440	9711.3	b (15) (2+)
862.86475	4622.9
863.59338	156.3
864.21216	94.5
865.49255	255.3
866.52209	588.2
867.64233	1269.0
868.42725	25.3
869.19153	1215.8
870.79126	948.9
871.54907	1045.4
872.61963	1229.1
873.25024	369.3
874.08203	748.8
875.95374	1650.6
876.90894	1115.0
878.32031	541.6
879.55945	8206.3
880.43347	13343.6
881.24939	2257.6
882.15637	2878.7
883.13562	331.6
884.19434	2059.8
886.12329	747.5
888.20667	7714.2	b (16) (2+)-H2O
889.14807	32770.0	b (16) (2+)-NH3, b (17) (2+)-H2O-P, b (17) (2+)-NH3-P
889.90796	11560.9	b (24) (3+)
890.98633	1800.9
891.74036	891.3
892.61267	232.3
893.51892	1063.5
894.27295	964.0
894.96863	1053.1
896.06226	874.7
897.19922	7697.8	y (24) (3+)-NH3
898.02588	22197.7	b (17) (2+)-P, b (16) (2+)
899.20776	4193.0
900.46887	3172.7
901.18628	227.5
902.84131	2080.6
903.86401	490.0
907.42358	894.2
908.26892	259.6
909.47400	736.9
910.16028	108.6
911.66541	779.6
913.40295	667.1
915.08435	7678.7	y (16) (2+), y (25) (3+)-P
915.97144	1969.6
916.97485	486.5
917.74695	569.4
918.86890	1070.2
920.36523	2245.5
921.27698	2495.4
922.41980	298.6
923.89233	1165.3
925.03699	3142.0
925.98914	1811.8
927.53857	1138.2
928.66638	3722.6
929.51050	4350.7
930.57153	3448.6
931.55908	252.4
932.95935	7838.4	b (25) (3+), y (8) (1+)-H2O, y (8) (1+)-NH3
934.19446	3094.1
935.65466	4137.6
936.28491	1879.4
937.74036	12658.4
938.45618	24121.6	b (17) (2+)-H2O, b (17) (2+)-NH3
939.49329	6406.1
940.43347	842.8
941.09204	784.1
943.15112	3099.5
944.44434	8780.9
945.35840	9633.6
946.59131	17314.3
947.40747	33679.9	b (17) (2+), [M+3H] (3+)-NH3-H2O-P, y (25) (3+)
948.36035	6502.7
949.30652	3680.7	y (17) (2+)-H2O
950.43384	70325.7	y (8) (1+), y (17) (2+)-NH3
951.39453	55431.7
952.58887	35004.1	[M+3H] (3+)-H2O-P, [M+3H] (3+)-NH3-P
953.44189	31666.6	b (18) (2+)-NH3-P, b (18) (2+)-H2O-P
954.48438	13761.6
955.42773	518.8
956.42114	672.5
957.34912	385.9
958.63428	12244.4	[M+3H] (3+)-P, y (17) (2+)
959.58423	4005.8
960.50757	2346.5
962.09827	1099.5
962.94556	2713.1
963.74084	2037.3
964.51440	32.1
965.50684	149.4
966.44971	1660.9
967.46973	1935.1
968.33374	514.0
969.33557	710.5
971.13379	373.7
973.32690	918.9
974.47083	1170.6
975.36914	1764.4
976.13208	1157.1
979.57422	2352.6
980.20068	182.4
981.36401	762.5
994.25098	209.4
995.07813	302.1
997.51965	650.3
998.55859	383.2
1000.15308	284.1
1001.19556	60.2
1002.58569	7742.8	b (18) (2+)-H2O, b (19) (2+)-NH3-P, b (19) (2+)-H2O-P
1003.54297	8733.1	b (18) (2+)-NH3
1005.24390	332.4
1007.51001	298.0
1009.17261	1204.9
1010.24536	738.3
1011.34912	12099.7	b (19) (2+)-P
1012.03894	12375.9	b (18) (2+)
1012.88306	1182.1
1013.58142	521.8
1015.25415	3760.8	y (18) (2+)
1015.96289	663.8
1020.42163	2302.5
1021.33435	2691.6
1022.54248	385.5
1023.53101	306.3
1026.66699	366.8
1027.40063	227.0
1028.19080	346.5
1032.42468	487.9
1035.50159	561.3
1036.45996	291.1
1037.30957	624.7
1038.22717	2920.5
1039.27905	2327.1
1040.46851	620.5
1042.65552	589.7
1044.33875	383.1
1046.14709	252.4
1047.72534	161.7
1048.54541	205.6
1049.75525	1881.4
1050.37891	667.4
1053.39087	492.7
1056.39941	7954.0	b (9) (1+)
1057.45935	4990.0
1058.28345	4572.3
1059.17017	17508.0	b (19) (2+), y (19) (2+), b (20) (2+)-NH3-P, b (20) (2+)-H2O-P
1060.89014	443.4
1061.54431	2165.5
1062.31311	2265.9
1063.15063	424.9
1064.64563	100.5
1066.26196	940.1
1068.51611	314.6
1069.86462	468.7
1071.12793	444.4
1072.04492	164.4
1075.94275	147.6
1078.12378	690.8
1079.37488	46114.2	y (9) (1+)
1080.41650	38211.1
1081.44727	16105.7
1082.43201	3894.7
1083.91541	433.5
1085.02722	1525.4
1085.65808	213.6
1089.57544	110.5
1091.07813	611.9
1092.37451	197.4
1094.25549	6549.5	y (20) (2+)
1095.18604	2655.8
1098.10413	944.2
1099.97754	467.6
1102.34766	123.3
1107.09351	483.3
1107.81543	139.6
1108.84143	1081.9
1109.55945	327.8
1115.48120	697.2
1116.73987	673.5
1117.91455	3396.0
1118.71716	2329.3
1119.42603	376.1
1124.01855	1402.3
1125.35815	2399.8
1126.47754	2346.7
1127.45313	516.7
1128.36719	400.1
1129.58167	274.0
1130.69189	411.1
1131.81287	201.4
1133.18359	725.3
1133.82666	321.2
1138.35376	192.8
1139.28162	447.7
1139.97681	81.2
1140.94971	325.8
1143.31543	2976.8
1144.28772	3117.6
1145.30640	1002.9
1146.43384	252.2
1147.10767	273.3
1148.32410	736.6
1149.36377	167.3
1150.13123	1006.7
1151.29639	344.1
1152.43237	647.2
1154.53113	177.9
1155.56836	930.3
1156.30591	2701.1
1157.27222	510.4
1158.37891	549.7
1161.36206	872.7
1165.97009	987.8
1166.92468	830.4
1167.89014	645.7
1168.95313	452.5
1171.12402	495.6
1173.68665	169.4
1176.13184	1281.6
1177.08911	1789.5
1178.45935	13510.3	y (21) (2+)-H2O, y (10) (1+), y (21) (2+)-NH3
1179.47998	12403.6
1180.49023	4356.4
1181.57959	2269.9
1182.52588	702.6
1184.35400	511.0
1187.12854	4669.4	y (21) (2+)
1188.06543	1825.9
1189.31299	354.3
1190.65540	1390.1
1191.58325	3031.5
1192.54236	351.8
1193.16724	119.5
1194.28955	1656.7
1195.34180	2599.7
1196.25696	720.5
1197.17798	1005.6
1199.44531	73.9
1203.04883	507.1
1207.25195	45.4
1209.28381	301.0
1210.48779	366.2
1212.39990	2928.7
1213.29041	1885.3
1214.13135	1449.0
1214.76233	378.4
1215.60913	70.2
1220.25989	75.1
1221.36340	258.3
1225.89563	1964.8
1226.53906	82.5
1227.52429	1000.2
1228.23352	241.0
1231.32068	793.6
1232.44385	517.7
1234.37415	893.2
1235.25366	365.2
1236.14587	894.8
1236.99097	730.1
1238.10413	2214.2
1239.19385	736.5
1242.35803	83.9
1243.89331	600.0
1247.21521	129.2
1248.15283	581.5
1249.57043	8401.5	y (11) (1+)
1250.55249	7417.2
1251.58130	3402.6
1252.54907	1797.6
1253.65051	846.1
1254.39136	95.1
1255.52063	133.6
1259.09497	404.5
1261.30249	340.6
1262.06201	285.4
1265.21082	355.2
1266.26025	345.9
1267.14136	134.4
1268.69971	769.9
1271.58984	351.0
1272.23975	541.2
1273.80432	204.1
1277.45190	163.1
1278.46143	678.9
1279.43604	426.2
1282.44116	247.6
1284.68225	109.9
1285.54382	600.7
1289.46057	99.7
1290.20630	178.8
1291.13770	332.2
1292.20251	118.3
1292.85828	173.4
1294.22449	680.7
1295.44092	629.1
1296.63513	521.8
1301.45837	45.3
1302.79163	79.9
1303.98169	393.5
1305.87488	124.4
1307.39575	205.6
1308.49890	119.5
1309.62366	967.6
1310.52478	581.4
1311.28223	220.8
1312.75916	424.9
1313.37012	77.7
1315.20227	334.0
1317.98157	248.5
1319.49548	306.6
1322.08435	759.2
1325.19446	653.3
1325.87756	592.5
1326.68079	1164.6
1328.36365	1097.5
1330.15173	520.8
1331.79126	94.7
1332.56873	435.2
1333.53210	143.4
1334.94885	1208.4
1335.97815	433.3
1337.54236	782.9
1338.50000	465.9
1340.13159	321.7
1342.01563	233.2
1343.51233	152.9
1344.25281	139.4
1345.42493	144.5
1348.26440	202.8
1350.22107	717.6
1351.65613	402.3
1353.60437	1312.9
1356.88342	979.6
1357.61536	127.4
1360.49597	119.6
1362.36084	1071.9
1365.52185	45.5
1367.49060	143.7
1372.42664	202.8
1376.20142	227.6
1377.52649	108.8
1378.50134	1037.0
1379.50159	1498.7
1380.38831	921.5
1381.34644	874.1
1383.28723	98.6
1384.68384	582.3
1388.49756	109.5
1389.44556	148.6
1390.37952	614.8
1395.18774	485.1
1396.92542	240.3
1398.80408	671.2
1399.70947	1721.4
1400.92456	560.9
1401.65491	119.1
1404.18884	312.5
1406.03406	296.8
1409.11414	98.5
1418.54895	177.7
1421.98792	362.6
1423.46899	675.7
1424.34094	455.5
1426.28467	301.6
1427.62805	187.4
1428.97229	202.2
1430.14368	449.4
1431.40442	375.6
1435.48328	432.8
1437.24280	388.9
1440.32898	154.8
1441.69312	163.3
1447.31824	297.0
1448.78210	1307.0
1449.52087	826.1
1450.40039	642.9
1451.61597	319.9
1452.70618	45.3
1453.69836	202.2
1460.36487	371.7
1462.22510	65.0
1463.71204	65.1
1464.74548	553.6
1471.38416	417.1
1472.06311	133.1
1478.37354	1344.2
1481.36145	83.8
1486.05627	256.6
1489.43298	460.3
1492.59424	83.9
1494.96741	538.0
1496.18054	366.9
1499.05298	93.4
1504.44287	1423.3
1505.25671	271.7
1507.57788	65.0
1510.31042	436.9
1520.41846	157.9
1522.71277	650.4
1523.44702	72.7
1524.62244	772.4
1531.52588	94.3
1532.56714	145.1
1533.37183	252.0
1549.42981	301.8
1555.41211	193.9
1557.42126	296.5
1559.14856	85.0
1561.39172	55.8
1562.11511	99.8
1568.42297	173.5
1573.20276	258.0
1575.20715	295.8
1576.17566	329.4
1577.24719	458.7
1588.16907	306.6
1593.80579	890.4
1594.59729	352.1
1595.63269	114.3
1596.32190	546.6
1598.49365	188.9
1603.89136	191.2
1605.46057	197.3
1607.00378	246.9
1617.39856	234.8
1619.24561	595.0
1620.78381	139.3
1624.22144	142.8
1630.19714	65.1
1635.04956	167.5
1637.44409	65.1
1638.20984	211.2
1640.47961	119.0
1643.75867	223.3
1646.78040	94.8
1657.53748	299.7
1660.78137	307.3
1662.66089	192.8
1664.03235	89.9
1665.95251	218.4
1673.63062	289.6
1675.38794	352.3
1676.39868	71.6
1677.52124	153.7
1678.40442	173.9
1684.32263	277.4
1687.36743	276.9
1704.06311	265.9
1705.44995	1853.0
1706.31799	1096.4
1711.41248	45.3
1714.87439	139.2
1717.44299	88.8
1722.39087	292.9
1723.49536	844.7
1724.39197	654.4
1725.50952	222.9
1743.34265	108.6
1757.25574	174.1
1759.68762	268.2
1775.61316	327.7
1776.48157	420.9
1777.85388	223.3
1793.48865	264.7
1794.31189	154.2
1795.23450	330.9
1796.87512	221.8
1799.66956	566.4
1803.22058	105.3
1828.30823	590.6
1834.52771	392.6
1860.76648	129.1
1869.51196	103.9
1875.59143	229.1
1876.82166	187.8
1884.18188	65.3
1888.36169	108.6
1892.10193	188.6
1893.23413	594.4
1894.36682	935.3
1895.57056	242.1
1915.94324	370.5
1917.07874	55.3
1918.77234	94.0
1954.31421	250.8
1960.76111	83.9
1987.08569	311.4
1998.08679	79.9
