# Supplementary material for: Phosphoproteomic Analysis of Platelets Activated by Pro-Thrombotic Oxidized Phospholipids and Thrombin
Source: PLoS One. 2014 Jan 6;9(1):e84488. doi: 10.1371/journal.pone.0084488 (PMC3882224; doi:10.1371/journal.pone.0084488)
Supplement: Annotated Spectra S2 — (ZIP) [file pone.0084488.s005.zip › EHNSMWASLSSPDAEAVEPDFSSIER_-14_2_140326.txt]

m/z	i	matches
291.91565	80.2
293.27350	132.6
302.07523	105.4
303.91428	220.7
305.14386	165.7
311.14615	27.3
321.37924	90.0
331.67072	50.6
334.15637	75.2
335.16702	52.5
337.33139	52.7
342.32959	90.8
345.45447	172.6
351.54980	135.5
352.27838	106.5
358.35248	76.2
360.38791	129.3
367.26172	50.2
368.22961	365.6
369.22607	290.8
375.32632	116.4
376.60028	103.0
378.34555	31.6
382.05365	31.5
394.95761	22.5
396.97382	101.4
398.89774	94.3
403.37817	31.5
404.80002	65.9
405.47141	114.4
412.91205	180.6
414.21210	39.2
415.37634	123.2
417.30298	120.3
418.89258	106.8
421.88770	308.8
423.19028	207.7
427.73224	60.4
428.34290	199.2
429.23425	52.7
432.29047	100.7
433.01617	201.8
437.20953	281.8
440.07715	159.3
441.21771	135.7
443.08319	46.0
446.79187	37.1
450.17514	91.7
451.32593	182.6
452.04346	62.5
455.14905	111.2
455.86105	46.4
457.72290	43.7
458.41553	97.9
459.41388	184.9
465.07855	59.3
466.26483	80.6
468.35901	23.1
471.07941	41.9
471.95581	119.7
475.81952	658.5
476.52283	260.1
478.38208	62.5
483.10803	256.5
484.17307	238.2
485.47308	314.9
486.33081	125.3
487.51807	92.5
488.18091	73.7
488.90247	76.0
492.40063	325.8
493.12216	156.9
496.92984	245.0
497.79037	114.8
500.21124	73.1
501.06592	31.6
501.98834	54.2
503.38345	271.5
503.99414	120.3
504.62100	434.3
505.39209	375.4
506.18396	44.3
507.39468	153.8
513.24243	84.5
519.00427	168.7
522.12878	17.0
525.99316	42.0
527.17444	234.7
527.93640	286.7
531.30176	125.9
534.02869	133.9
535.05566	387.5
535.80804	226.3
536.76672	99.3
538.18372	242.6
539.37915	27.3
540.38550	115.3
542.55743	222.1
544.60333	107.7
546.60681	95.0
551.34088	256.2
553.36035	83.2
554.38184	133.5
555.44019	120.6
556.12842	123.8
559.39551	16.8
562.20007	101.7
564.24341	75.8
565.93427	138.3
567.25250	76.6
569.09277	215.0
570.55090	37.3
572.34290	179.1
573.50122	149.5
574.56311	107.0
576.32251	170.1
577.11401	16.8
578.43396	84.1
579.89209	430.7
580.54150	551.5
581.35974	190.9
585.32104	101.2
587.33539	265.0
589.93701	465.1
591.39514	1507.7	y (5) (1+)
592.26074	224.2
595.11975	21.0
596.99280	381.3
598.31104	500.1
599.22510	102.8
600.53778	26.6
604.02319	291.3
604.89667	109.0
606.23694	210.2
608.69672	42.1
609.95062	142.0
610.73822	39.9
611.64136	239.8
614.25256	136.1
615.06067	282.3
615.92163	95.9
617.55182	86.3
618.65918	35.9
619.31128	27.3
620.31995	168.9
621.65839	155.5
622.46613	108.3
625.24750	467.3
626.09302	521.2
627.31836	126.1
630.95721	189.8
632.09015	201.5
634.36523	52.0
634.97900	67.5
636.00171	194.2
637.51575	253.6
638.98987	408.3
640.16071	279.6
641.38507	240.6
643.01343	29.5
643.65039	139.4
645.04425	165.2
649.21381	452.6
650.17883	157.1
651.25610	401.3
652.27124	256.3
653.52332	165.0
654.35590	76.0
656.37787	140.0
657.31165	138.8
659.89917	75.2
660.84509	105.8
661.55902	175.1
662.62982	121.6
663.77563	196.2
664.50549	106.0
665.39441	216.6
666.80774	101.1
667.61896	197.8
668.36707	98.6
669.55042	56.7
670.34851	200.4
673.33875	347.9
674.31116	221.8
675.81311	335.1
676.41565	88.9
677.25476	160.4
677.90515	206.0
678.71429	181.4
679.65234	152.9
681.48901	122.5
682.22302	72.8
685.30408	75.7
686.43506	232.7
687.49042	141.3
689.45764	232.0
693.86218	73.6
694.47308	150.4
695.12488	35.0
697.34937	131.6
698.36389	229.2
699.15802	49.8
700.76001	181.4
702.19336	485.2
703.48749	426.3
707.51910	188.5
709.37030	134.6
712.43445	120.3
713.66821	413.7
714.92432	162.0
716.40192	195.7
720.27338	216.9
721.08844	632.1
722.42267	499.7
723.39551	392.9
724.21368	798.8
725.29590	255.8
726.14874	374.4
727.13971	54.8
728.98657	101.8
729.80225	322.4
730.68640	78.5
732.59204	70.1
734.87183	486.5
736.42108	68.0
737.47095	69.9
738.52087	1903.9	y (6) (1+)
739.47656	1063.4
740.25592	451.3
742.58850	168.1
743.25519	98.0
744.57501	395.0
745.26483	392.1
746.27679	666.0
747.50952	1262.9
748.59790	145.6
750.37531	303.9
752.09314	1003.9
752.80603	92.9
753.97302	361.8
755.34680	218.4
756.49738	585.6
757.27789	208.8
758.66144	216.9
759.85187	189.8
761.33691	823.0
762.65283	422.0
763.58826	102.0
765.02649	48.5
765.88123	116.2
766.91962	706.7
768.05701	46.4
769.47375	609.3
770.18909	386.2
771.23724	537.6
772.11646	395.0
772.77393	186.0
773.63367	279.1
774.53259	40.0
776.63000	332.5
778.06213	316.6
779.32581	157.5
780.19043	109.0
781.67822	445.6
782.95569	1094.7
783.68726	50.3
784.32166	327.1
786.32776	162.5
787.76501	226.5
788.82007	38.0
789.59119	136.3
790.81372	239.7
792.36328	33.7
793.35767	94.3
794.52563	269.9
795.51758	212.8
796.45447	1365.3
797.53040	1093.5
798.67163	764.5
800.62549	345.2
801.39001	1201.2
802.54956	913.6
803.25891	294.0
803.96191	374.4
805.29883	640.6
806.16724	71.2
807.52246	174.1
808.17188	110.5
809.60083	539.8
810.28540	37.0
811.55054	1333.6
812.46082	1494.5	b (15) (2+)-NH3-P, b (15) (2+)-H2O-P
814.97449	618.6
815.72241	245.1
817.23657	556.2
818.06177	134.5
818.88281	282.8
819.91174	549.2
820.76062	650.5
821.44702	372.6
822.61218	236.6
824.32166	255.1
825.42102	601.9
826.69556	796.6
828.16101	830.0
829.14746	635.5
830.01538	640.4
831.56006	3637.2	y (23) (3+)-NH3-P, y (23) (3+)-H2O-P, y (15) (2+)
832.54236	2384.8
833.53528	754.4
834.21350	286.8
836.38611	343.5
837.52051	933.7
838.55371	2224.7
839.63184	287.7
840.53821	252.9
841.78418	355.3
842.74817	180.2
844.21460	185.5
845.32556	594.3
846.49658	802.6
847.54626	4677.6	b (16) (2+)-NH3-P, b (16) (2+)-H2O-P
848.53577	639.8
849.32629	274.4
850.27759	684.4
851.61426	1686.5	b (23) (3+)-H2O, b (23) (3+)-NH3
852.66199	987.4
853.41162	1454.5
854.20142	1484.1	y (7) (1+), b (7) (1+)-H2O
855.27148	1420.7	b (7) (1+)-NH3
856.18030	1270.7
856.83398	489.7
857.52979	220.2
858.38843	102.4
859.45630	118.2
860.86938	2531.2	b (15) (2+)-NH3, b (15) (2+)-H2O
861.78247	798.7
862.41504	249.0
863.05835	536.9
864.16528	287.4
866.12000	631.0
867.09949	423.5
868.17395	298.3
869.81177	2990.9	y (24) (3+)-H2O-P, b (15) (2+), y (24) (3+)-NH3-P, y (23) (3+)
870.74207	247.8
871.73560	1559.9
872.51599	3316.2	b (7) (1+)
873.50110	1512.6
874.89185	434.0
876.45020	851.3
878.17664	326.7
879.18884	1311.4
880.10669	1405.6
881.04370	627.6
881.93030	654.8
883.49451	583.5
884.39294	277.1
885.59875	273.5
886.69287	256.3
887.75037	2864.3
888.66199	3551.0	b (24) (3+)-H2O
889.37512	1161.0
890.83789	1262.7
891.79883	649.1
892.62708	127.8
893.59460	493.4
894.27100	66.6
895.07690	660.5
896.21008	3047.5
897.10950	6829.1	b (16) (2+)-H2O, b (17) (2+)-NH3-P, b (17) (2+)-H2O-P, b (16) (2+)-NH3
897.94189	1545.2
898.66077	618.1
899.51978	693.9
900.36951	767.3
901.64709	530.0
902.40161	197.9
903.11890	178.8
903.84131	137.1
905.53662	4724.3	b (25) (3+)-P, b (17) (2+)-P, b (16) (2+), y (16) (2+)-H2O
906.30237	1776.2	y (16) (2+)-NH3
906.93640	33.9
907.88184	272.0
909.19580	488.9
909.97498	568.7
911.07837	82.1
911.88916	201.1
912.52478	237.2
914.19568	968.4
915.28894	1617.6	y (25) (3+)-NH3-P, y (16) (2+), y (25) (3+)-H2O-P
916.48779	518.3
917.09631	12.7
918.56396	349.1
919.50232	346.7
920.42200	1452.4	y (25) (3+)-P
921.35034	363.6
922.12183	186.5
923.08838	994.3
923.90186	640.6
924.85559	413.1
925.82300	898.3
927.03528	206.9
928.33069	362.6
929.08032	607.8
929.74695	380.8
930.65796	768.0
931.53271	608.4
932.31982	415.0
933.39709	463.5
934.82104	732.6
935.58923	332.8
937.13171	3056.7
938.17322	4161.0	b (25) (3+)
939.04968	1571.3
939.65503	129.7
940.82288	2097.8	b (8) (1+)-H2O
941.59912	583.1
943.24365	1119.4
944.48706	1003.2
946.15576	10137.6	b (17) (2+)-H2O, b (17) (2+)-NH3
947.05688	3853.3	y (25) (3+)-H2O, y (25) (3+)-NH3
947.94165	1738.9
948.96875	965.7
950.45093	28229.7	y (8) (1+), y (17) (2+)-NH3
951.52612	14478.7	[M+3H] (3+)-NH3-H2O-P
952.53369	9249.4
953.62463	2427.4	y (25) (3+)
954.81750	5202.9
955.59131	8555.2	b (17) (2+)
956.68091	1652.6	y (18) (2+)-H2O-P
957.95056	7425.6	[M+3H] (3+)-H2O-P, [M+3H] (3+)-NH3-P, y (18) (2+)-NH3-P, y (17) (2+)
958.97852	4738.5	b (8) (1+)
960.40259	1278.7
961.56653	3518.7	b (18) (2+)-H2O-P
962.48218	4745.5	b (18) (2+)-NH3-P
963.30786	1989.3
963.93262	2526.2	[M+3H] (3+)-P
964.76868	1163.8
965.96741	484.9
966.58313	326.0
967.23279	470.0
968.23364	398.5
969.88403	335.3
970.71716	601.5
971.78296	758.9
972.79883	382.5
973.46875	250.5
974.61511	591.5
975.61963	743.2
976.66956	904.9
977.74207	481.2
978.55969	2472.5
979.73730	726.3
980.79956	177.6
981.84094	190.6
983.35779	802.9
984.60254	1425.5	[M+3H] (3+)-NH3-H2O
985.29736	110.1
986.48755	162.6
999.13965	199.1
1000.97302	99.2
1001.61218	490.1
1002.51538	558.1
1003.41724	100.2
1004.17236	72.4
1005.33228	330.3
1005.97351	578.4
1007.40063	114.0
1008.66040	448.8
1009.56189	25.3
1010.42871	2030.4	b (18) (2+)-NH3, b (19) (2+)-H2O-P, b (18) (2+)-H2O, b (19) (2+)-NH3-P
1011.38989	1713.8
1012.01526	120.7
1013.05615	236.4
1014.57227	564.2
1015.22791	79.9
1016.11584	290.3
1016.84705	54.9
1017.62305	24.4
1019.55713	3553.4	b (19) (2+)-P, b (18) (2+)
1020.49097	798.4
1021.53552	427.6
1022.64941	127.8
1023.31250	182.0
1025.34436	530.6
1026.28564	31.6
1027.56274	142.9
1028.50073	151.9
1029.40479	167.7
1030.49609	184.2
1031.42249	707.8
1032.39087	254.0
1033.51685	123.6
1034.24329	135.8
1036.04749	1107.5
1037.30139	447.8
1038.17212	255.3
1041.74573	213.2
1043.41919	459.1
1044.39905	150.0
1048.20642	71.0
1049.23828	297.2
1049.84082	213.9
1050.91138	382.1
1051.71790	52.7
1053.99597	617.6
1054.94824	899.2
1055.83899	365.9
1057.07764	389.9
1058.72229	2926.2	y (19) (2+), b (19) (2+)-H2O, b (19) (2+)-NH3
1059.61963	818.1
1060.87061	415.9
1061.56604	948.9
1062.57300	1138.5
1063.51355	85.3
1066.39172	142.9
1068.28491	449.5
1069.76050	90.4
1071.16846	29.4
1072.40698	2400.5	b (9) (1+)
1073.30945	1349.1
1074.43909	247.9
1075.89038	127.3
1077.55627	354.5
1079.45337	19692.5	y (9) (1+)
1080.46558	9080.4
1081.53442	2231.2
1082.47302	1054.9
1083.32153	247.8
1085.09717	723.1
1085.88501	239.8
1087.40283	89.9
1088.37573	154.7
1092.06091	330.2
1092.95386	267.1
1094.11829	558.8
1095.54834	376.3
1097.26733	98.6
1098.46436	62.4
1099.69263	456.6
1100.33325	362.7
1103.84729	57.0
1106.39038	27.3
1107.33228	226.0
1108.97302	123.6
1109.81079	122.2
1114.46777	79.4
1115.35034	260.8
1117.18579	310.5
1117.89319	71.7
1119.47168	119.5
1121.45142	166.0
1122.83130	404.8
1123.50867	209.2
1125.09692	904.6
1125.86328	358.5
1126.61743	132.1
1127.43469	210.2
1129.56824	98.5
1131.05347	92.8
1132.09399	225.7
1132.94800	24.5
1135.92017	122.6
1137.12720	843.8
1139.63135	33.6
1140.93506	1601.9	b (21) (2+)-NH3-P, b (21) (2+)-H2O-P, b (10) (1+)-H2O
1142.16663	1089.6
1143.10315	380.8
1143.71338	35.5
1145.36829	18.9
1146.66858	50.6
1148.41968	2196.0
1149.37524	411.7
1150.79712	420.8
1151.79468	211.7
1153.18408	114.7
1154.56006	130.2
1155.47534	182.5
1157.34290	62.0
1158.31921	457.2
1159.45776	1322.4
1160.42957	1792.1	y (10) (1+)-H2O
1161.66528	552.1
1162.85510	270.1
1163.71851	98.4
1164.82935	563.8
1165.73389	103.8
1166.36951	563.2
1167.51685	286.9
1168.27075	46.3
1169.19336	398.6
1169.86328	39.0
1172.61206	493.8
1173.22363	310.9
1175.71887	175.2
1176.63257	84.2
1177.32715	469.2
1178.45093	7065.7	y (21) (2+)-H2O, y (21) (2+)-NH3, y (10) (1+)
1179.41846	3852.3
1180.60425	886.0
1182.41418	95.0
1184.06409	539.9
1185.05334	800.3
1186.13818	676.4
1186.97998	1282.2
1188.03601	575.5
1189.43201	173.6
1190.43848	84.7
1192.21790	211.0
1193.22192	249.4
1194.47876	144.7
1195.12463	24.4
1196.46277	313.1
1198.09644	883.3
1199.29224	1112.7
1200.13562	90.7
1202.70007	820.9
1204.04688	54.0
1206.80762	104.8
1208.79419	402.7
1210.34912	2262.5	b (11) (1+)-H2O-P
1211.41016	509.0
1212.40479	477.2
1215.56897	502.5
1217.47925	129.8
1218.23450	115.5
1219.40234	880.7
1220.36987	497.0
1222.57434	92.1
1226.59937	204.5
1228.17334	1909.1	b (23) (2+)-H2O-P, b (11) (1+)-P, b (23) (2+)-NH3-P
1229.17224	638.4
1230.42310	732.1
1231.34351	431.8
1232.10620	62.5
1232.99133	170.8
1233.91870	735.7
1234.64063	202.6
1235.68835	185.5
1236.65735	423.1
1237.87817	131.2
1239.45166	31.5
1242.74768	870.1
1243.89294	157.9
1244.58630	120.2
1245.62988	327.9
1246.61353	180.9
1248.50940	388.7
1249.58276	5111.3	y (11) (1+)
1250.52197	2260.9
1251.70874	1027.6
1253.49561	202.0
1254.84937	345.0
1255.83215	508.1
1256.55396	17.5
1257.63086	168.0
1258.87292	286.2
1261.11426	598.7
1263.45105	25.3
1266.01648	297.6
1267.43384	188.4
1269.42175	100.6
1270.84619	29.5
1272.62512	161.8
1276.28467	203.3
1276.96851	179.1
1278.39917	292.3
1285.68689	172.8
1286.46448	132.4
1287.56189	355.6
1288.19373	403.6
1290.58997	147.0
1292.46643	60.4
1293.76221	303.2
1295.50867	112.2
1298.35217	73.3
1299.74792	44.3
1300.45129	138.9
1301.69641	49.9
1304.62903	229.9
1305.39929	338.4
1306.51770	193.9
1307.78723	161.5
1309.62427	22.5
1311.83398	140.2
1314.79211	261.3
1315.62561	234.8
1316.73962	165.5
1317.70911	87.5
1318.98694	307.3
1321.41528	119.8
1322.49670	50.3
1324.93567	102.9
1326.11755	670.1
1327.13855	208.7
1328.48560	139.5
1329.50696	199.9
1331.42065	96.3
1333.33789	1173.4
1334.60645	517.9
1335.33765	294.0
1336.02405	215.3
1337.93494	730.5
1338.76086	173.6
1340.24158	152.2
1341.12305	169.0
1342.33801	772.8
1342.97522	282.7
1343.86816	180.1
1344.48523	205.2
1345.44934	167.9
1347.36987	351.4
1348.85986	267.7
1350.22595	27.1
1352.40369	270.0
1353.83643	140.4
1355.06140	308.7
1357.01624	96.5
1358.62097	321.6
1359.29089	126.1
1360.98157	840.4
1361.62402	115.0
1363.34875	126.3
1367.59497	100.8
1368.21118	54.0
1372.05591	413.6
1372.68347	165.5
1374.29761	132.7
1375.67822	84.5
1378.56897	1869.4	y (12) (1+)
1379.81042	930.1
1380.46655	237.0
1381.27319	79.6
1383.68164	185.3
1385.04089	165.0
1389.42810	90.1
1392.54456	149.0
1393.84778	219.5
1394.55652	166.3
1397.36536	134.7
1398.76550	463.0
1400.94275	521.5
1402.33630	97.7
1403.38440	105.4
1404.25220	111.8
1405.14270	149.7
1405.77332	168.3
1406.40173	35.5
1407.32336	423.9
1408.25732	404.8
1409.40540	74.7
1411.50012	78.3
1412.13672	42.1
1412.74756	85.7
1415.49805	27.3
1419.66321	65.2
1420.85437	215.4
1422.39661	31.7
1424.80969	42.2
1427.65796	31.7
1428.49487	64.2
1429.49451	387.1
1430.72119	257.8
1434.12866	27.3
1436.73254	47.2
1440.63586	16.8
1442.59924	107.1
1444.45264	235.4
1445.39966	222.7
1447.42834	1584.0
1448.15149	365.1
1448.85986	595.6
1449.67700	183.8
1450.67542	398.1
1451.64246	240.6
1452.63513	117.4
1455.31873	112.5
1456.00061	52.8
1456.82141	23.1
1459.60815	88.2
1462.48645	64.5
1463.44958	117.7
1464.31213	27.8
1466.23718	44.4
1467.51855	115.5
1468.92896	71.1
1470.58032	52.8
1472.93079	128.5
1473.67700	462.2
1474.55042	268.4
1475.36633	106.8
1483.66455	127.2
1484.55090	338.5
1486.22205	87.9
1487.39221	51.1
1490.46350	597.0
1491.60095	191.5
1493.70178	35.1
1496.46704	221.7
1502.61975	186.4
1507.50964	163.9
1508.89502	67.3
1510.95178	126.7
1511.79944	94.9
1512.62439	123.8
1513.58215	82.5
1520.10999	293.4
1521.51880	220.3
1522.37048	42.1
1525.30420	73.6
1527.52185	58.4
1528.35950	77.5
1529.35242	107.2
1533.92224	129.9
1534.91040	35.9
1535.66516	89.3
1538.11047	280.9
1539.53284	143.2
1541.17993	90.2
1543.64319	69.5
1545.41199	25.2
1546.74268	305.2
1547.67517	109.2
1551.03357	83.9
1555.55737	252.0
1560.61328	327.2
1563.31860	87.9
1566.99255	141.6
1573.71765	151.3
1576.28687	54.2
1582.47107	102.8
1583.72668	85.3
1586.61243	98.7
1588.66760	61.4
1591.32666	152.4
1592.44910	269.9
1593.43042	125.0
1599.60193	225.9
1601.92090	98.1
1605.29651	139.3
1608.49878	305.6
1609.17834	203.4
1610.11096	260.7
1610.86243	343.8
1618.63000	245.6
1619.29907	52.6
1621.78809	141.0
1624.16724	156.6
1631.56262	124.6
1632.49353	53.3
1636.67468	160.4
1640.67126	95.1
1642.02710	33.0
1643.98743	54.2
1644.63940	99.8
1646.72144	62.5
1649.00464	57.0
1654.72046	231.9
1656.69250	166.6
1659.33618	73.6
1661.45093	66.9
1662.74011	68.9
1663.46716	169.5
1664.39319	48.2
1665.53442	75.4
1666.18579	39.4
1667.75793	27.4
1670.59204	117.7
1671.29919	115.3
1673.23792	126.4
1676.66589	65.6
1680.83130	52.8
1688.17053	87.2
1698.30969	68.1
1701.80884	146.3
1704.56323	127.2
1709.62769	65.3
1718.20251	102.9
1719.75317	57.0
1720.44751	1205.0
1721.20471	31.6
1721.83191	217.4
1722.56970	175.7
1734.40601	66.4
1738.56433	116.8
1739.42542	432.5
1740.47046	125.5
1741.67993	129.9
1743.28308	212.7
1746.30969	76.9
1747.07397	57.1
1750.29382	94.2
1753.90442	61.8
1759.59485	132.5
1760.42993	212.2
1761.29382	42.0
1762.78699	234.2
1763.64038	381.9
1769.13342	18.8
1771.00610	59.1
1774.28943	43.6
1776.17126	57.0
1777.03247	58.4
1779.07605	132.8
1782.32495	33.9
1786.65991	135.0
1792.63989	364.2
1793.60376	122.1
1794.75720	172.2
1798.69739	73.3
1799.78674	282.9
1801.68738	228.2
1803.47827	133.1
1807.32361	107.6
1810.01355	108.1
1811.34888	57.0
1812.30286	170.3
1818.88208	27.3
1828.53943	27.3
1829.41614	190.4
1830.55884	129.5
1846.77429	88.2
1847.40503	164.0
1857.85632	79.7
1873.10913	26.6
1890.91248	63.1
1903.86108	102.7
1908.86157	318.2
1909.70007	27.4
1916.42993	98.7
1917.81067	39.8
1922.05237	168.4
1925.42407	295.4
