# Supplementary material for: Phosphoproteomic Analysis of Platelets Activated by Pro-Thrombotic Oxidized Phospholipids and Thrombin
Source: PLoS One. 2014 Jan 6;9(1):e84488. doi: 10.1371/journal.pone.0084488 (PMC3882224; doi:10.1371/journal.pone.0084488)
Supplement: Annotated Spectra S2 — (ZIP) [file pone.0084488.s005.zip › EHNSMWASLSSPDAEAVEPDFSSIER_-14_2_145023.txt]

m/z	i	matches
282.49951	92.0
296.33014	123.4
298.36395	296.1
304.21396	1269.9
312.26663	349.1
315.28174	271.5
318.24042	166.3
324.29379	98.9
325.18958	107.5
326.04285	137.6
327.31583	577.0
329.34064	166.2
341.47540	307.9
342.29013	98.9
343.85974	99.1
351.31619	480.3
352.07013	550.0
357.35281	57.4
363.04254	296.0
365.85416	391.6
368.29507	388.2
369.40762	124.6
370.53952	536.9
380.23224	288.6
380.99280	284.3
382.20929	73.7
383.35056	400.4
385.38840	132.4
387.70856	212.8
393.34100	1240.4
395.03510	196.3
405.42816	191.4
410.53149	330.3
412.41565	619.6
413.23706	349.2
417.15060	2277.3
420.79178	896.8
422.14063	825.0
424.42343	421.3
429.10931	238.2
430.27090	124.2
432.22791	379.6
435.41772	234.3
436.08173	352.4
439.77274	140.8
440.53601	132.4
447.02612	944.7
448.28113	341.1
450.18262	1064.5
451.30276	107.4
454.44073	107.4
458.43121	415.7
459.27869	696.3
464.44305	297.0
468.01355	561.1
468.94995	385.7
470.25620	384.8
471.83392	378.7
475.80704	4096.2
476.47229	595.3
480.57092	309.6
482.53040	522.4
484.06244	291.2
485.65665	320.2
489.53329	149.1
494.22299	338.0
497.29724	124.0
499.86768	454.4
501.71631	404.7
504.37491	4035.4
505.40710	2187.7
506.26166	1083.3
507.40625	139.3
509.29071	238.1
510.37231	90.6
511.19891	311.6
513.52405	405.4
516.34607	385.0
517.50293	457.5
518.43347	274.7
520.21747	304.5
521.28833	296.8
523.06494	945.5
524.25708	216.7
527.82117	379.8
528.99438	179.9
529.63361	145.9
531.27008	516.9
532.05005	662.7
535.14410	756.9
538.30048	297.9
539.36646	531.0
540.88379	1899.4
545.26636	349.9
551.30505	1433.8
551.93958	145.7
553.23523	847.3
553.94360	564.8
555.84192	1444.9
557.17053	874.0
558.12341	960.2
563.19641	3039.3
564.36316	263.4
565.15576	368.3
568.44916	554.9
569.75244	336.1
572.14417	627.2
573.17285	951.2
573.83807	300.6
576.31946	82.8
579.51733	952.6
580.41205	2310.0
581.28833	692.3
582.16205	766.4
583.07043	1071.0
584.61121	561.1
586.35370	74.0
588.30536	190.9
591.40723	8798.8	y (5) (1+)
592.35706	2552.4
593.29620	1655.0
595.11316	1837.5
595.76953	188.7
597.26208	99.2
597.86334	589.5
599.30627	4061.8
600.35156	1208.4
601.21240	353.2
602.24005	461.6
603.74695	346.4
605.40491	114.3
606.11182	196.5
610.06018	659.5
615.12659	579.8
616.06702	375.6
617.80591	331.0
622.26465	2916.8
623.41522	723.8
625.18719	1736.4
626.55310	1307.0
627.32117	141.3
628.92584	705.3
631.43170	182.7
633.88000	133.2
634.96167	1219.1
639.58868	933.8
640.94495	584.7
641.97620	444.8
643.41986	947.7
646.89465	1368.3
648.35553	483.1
649.05957	595.3
651.30695	649.1
652.32739	1473.4
653.40436	1207.5
656.28821	848.6
658.12915	380.1
659.24524	344.7
662.37793	713.5
664.10913	950.4
665.04089	827.0
666.98621	3461.8
668.53833	355.2
670.63727	174.2
674.06342	2134.6
674.67688	129.4
677.52887	104.5
682.42291	324.6
683.11658	263.4
684.52942	865.8
685.16357	1473.2
686.43091	400.1
689.88129	3097.9
690.52618	140.0
691.13623	257.7
692.01355	294.7
693.14789	249.3
694.03918	82.3
695.20862	1148.9
702.51428	438.0
703.62262	1268.1
704.67676	1453.8
706.41846	513.2
709.22101	831.3
710.49561	318.6
711.42560	480.1
712.46161	2507.9
713.56268	2029.4
714.25830	727.2
715.36383	389.2
716.19226	455.8
717.48346	1158.5
718.66077	912.3
720.55322	1238.6
721.36652	3446.1
722.22229	1995.0
723.22559	903.1
724.80774	859.7
725.51105	1071.5
727.36041	137.9
728.17438	1810.5
729.30597	362.0
730.63910	1539.4
731.83508	1821.2
733.35828	246.2
734.03809	1116.7
734.97925	1337.3
736.02649	1187.8
737.87030	1036.2
738.49963	8578.2	b (20) (3+)-H2O, y (6) (1+)
739.50140	7344.7
740.73816	3715.3
742.01074	594.7
744.62061	816.8
745.47900	406.7
748.66113	1689.2
749.80829	2161.2
750.48615	604.0
751.93872	700.3
753.07007	1789.9
754.55774	2545.9
756.30121	528.5
758.14825	349.5
759.75446	199.5
760.48120	637.7
761.73755	4781.6
762.79626	1832.9
763.48865	105.4
764.25732	768.3
765.29120	538.1
767.44910	4008.6
768.42358	945.4
769.17242	1006.0
770.46356	487.9
771.30511	892.9
772.21008	488.3
774.92456	1288.7
775.92688	306.0
778.53113	104.7
779.24756	539.6
780.26172	1955.7
781.17786	3066.1
782.96838	858.2
785.31055	9240.1	b (22) (3+)-NH3-P, b (6) (1+), y (21) (3+)-H2O, b (22) (3+)-H2O-P, y (21) (3+)-NH3
786.46643	6447.1
787.54932	1413.7
788.83716	6078.2
789.60034	239.8
790.28882	825.5
791.08337	976.8
792.48950	1839.6
795.00293	5660.6
795.63452	3885.8
796.75989	4124.6
798.06873	4431.7
801.28198	1084.8
801.91150	104.5
802.53979	154.3
803.92126	6491.7
805.05725	2869.4
805.73132	3126.4
806.70801	1713.8
807.49670	1607.0
808.55383	1763.3
809.25403	909.7
811.19836	840.7
812.82104	2558.9
814.07507	2423.8
814.91309	574.4
815.85449	288.4
816.73828	286.7
817.79529	1127.0
819.12170	2238.5
819.99744	1118.7
820.91882	999.8
822.10095	4793.6
823.13953	3612.9
824.08484	588.4
826.27197	296.8
827.51746	1254.8
828.53516	2137.8
829.20007	98.6
830.26575	4107.6
831.09070	11112.1
831.92029	20489.1	y (23) (3+)-P, y (15) (2+)
832.82336	2797.6
833.80701	2523.8
834.92822	3843.3
836.01074	1119.8
837.05554	508.3
838.28979	11334.3	b (7) (1+)-H2O
839.26111	10216.1
839.99548	11687.8	b (7) (1+)-NH3, b (16) (2+)-H2O-P, b (16) (2+)-NH3-P
840.81653	4181.9
843.10986	530.6
844.05579	3683.7
844.99524	4777.1
846.05518	708.2
847.40283	1864.4
848.56287	12020.3	b (16) (2+)-P
849.39636	6001.8
850.18774	3332.8
851.26489	1997.6
852.78284	13565.4	b (23) (3+)
853.58130	13979.7	b (15) (2+)-NH3, y (7) (1+), b (15) (2+)-H2O
854.62512	5119.6
856.19019	17485.8	b (7) (1+), y (16) (2+)-H2O-P
857.36328	8169.7
858.51294	3429.5
859.24817	269.4
859.90601	485.0
861.90186	11732.6
862.53992	16425.0	b (15) (2+)
863.38110	6138.0
864.18298	119.4
865.32593	395.5
866.21228	4071.2
867.19678	2719.8
870.04785	797.0
871.25464	5705.9
872.15955	3624.7
872.87231	762.0
873.54529	1227.0
875.39294	3306.7
876.35645	991.4
879.17639	6996.2
880.14417	33788.1
880.94250	9843.4
881.58362	2870.6
882.76453	1847.2
883.71228	4464.0
884.43201	1417.7
885.78027	1521.0
886.49194	370.3
887.52966	2093.1
888.68262	30280.0	b (16) (2+)-H2O
889.58862	35906.2	b (16) (2+)-NH3, b (24) (3+), b (17) (2+)-H2O-P, b (17) (2+)-NH3-P
890.48608	1866.1
891.52124	1692.3
892.72620	987.6
893.73157	653.9
894.90625	878.2
896.10400	455.9
897.59155	35943.8	b (17) (2+)-P, b (16) (2+)
898.48657	15714.4
899.37305	1634.3
900.24023	4647.3
901.33252	2587.9
902.09741	1101.6
903.48267	3387.2
904.28149	246.3
906.08276	6236.5
907.25330	334.6
909.46094	4097.4
910.32935	3354.1
911.50964	2065.2
913.16113	685.1
914.68250	566.0
915.30872	7684.1
916.10437	3069.9
917.18665	656.5
918.25159	697.9
919.45386	1048.5
920.29993	4424.7
921.32104	884.6
921.94971	1546.3
923.97290	9035.7
924.87207	2681.0
925.97302	3012.4
926.86987	1578.0
927.66504	794.8
929.06152	12110.6
930.04846	9282.3
930.87256	993.0
932.56433	6119.4
933.64661	8813.5	y (8) (1+)-NH3, b (25) (3+)
934.48010	3326.2
935.52014	4121.9
936.39258	2568.7
937.35974	4213.5
938.11548	58960.7	b (17) (2+)-H2O, b (17) (2+)-NH3
938.99731	21646.1
939.86646	2434.3
940.97498	6234.1
941.76746	1382.4
943.19983	7017.8
944.58630	25784.8
945.46826	10002.9
946.83679	44797.2
947.50793	57883.3	y (25) (3+), b (17) (2+), [M+3H] (3+)-NH3-H2O-P
948.67065	7891.7
950.42114	167156.6	y (8) (1+), y (17) (2+)-NH3
951.46228	87184.6
952.65430	75465.9	b (18) (2+)-H2O-P, [M+3H] (3+)-NH3-P, [M+3H] (3+)-H2O-P
953.46045	30767.6	b (18) (2+)-NH3-P
954.17981	25478.3
955.26855	4053.6
956.21924	1400.4
958.61694	27120.1	y (17) (2+), [M+3H] (3+)-P
959.49365	7985.7
960.21265	4249.3
961.42969	845.2
962.86108	6421.4
963.71680	3899.0
964.48877	1918.4
966.13110	3311.3
967.27393	3136.1
968.77917	817.0
970.56299	139.5
973.46130	2779.1
974.07495	2659.1
975.16211	2859.1
975.93970	779.9
977.05212	433.0
979.17676	6389.2
979.83130	2064.7
980.75073	182.8
981.87695	279.4
993.80713	530.2
994.42651	817.2
995.06152	696.4
996.39941	317.8
997.84253	2488.7
998.60071	55.7
1001.04517	198.8
1001.86560	1208.7
1002.60400	16721.4	b (19) (2+)-NH3-P, b (19) (2+)-H2O-P, b (18) (2+)-NH3, b (18) (2+)-H2O
1003.48425	3970.5
1004.24133	1489.7
1005.16614	449.2
1009.45496	889.5
1011.26672	13665.3	b (19) (2+)-P
1012.07178	17318.3	b (18) (2+)
1012.90283	833.5
1013.68359	2401.4
1015.10815	6236.0
1016.16919	2668.6
1019.74731	2997.6
1020.63647	1194.6
1021.39075	864.2
1022.44165	915.9
1023.22534	962.7
1027.50757	2002.3
1028.65808	277.5
1029.27527	473.3
1030.24780	311.0
1031.27075	305.0
1032.47375	874.5
1033.42334	149.3
1034.55688	107.4
1035.79456	484.9
1037.09546	2896.8
1038.34009	6515.6
1039.12659	2288.3
1040.46533	2598.3
1041.35876	824.2
1042.85913	630.2
1049.64807	1276.9
1050.50806	2804.0
1051.12573	180.9
1052.32434	336.1
1055.40369	814.9
1056.42517	13509.4	b (9) (1+)
1057.37500	11317.0
1058.64868	23503.9	b (20) (2+)-H2O-P, y (19) (2+)
1059.25720	3091.2
1059.90918	6908.7
1061.38782	12345.7	y (9) (1+)-H2O
1062.54932	3302.5
1063.60669	1631.6
1064.53271	772.7
1065.89478	289.9
1066.68115	174.4
1067.40393	188.4
1068.42041	2151.4
1069.17932	2151.8
1070.47290	326.3
1072.20618	1350.6
1073.34106	808.9
1074.38928	347.0
1075.75732	792.4
1079.42236	99731.7	y (9) (1+)
1080.45068	67517.8
1081.40845	18309.5
1082.48340	7507.6
1083.82874	2248.5
1084.52649	401.2
1085.23853	1567.1
1086.13892	2737.8
1086.87183	299.3
1087.95703	263.3
1088.64160	405.5
1090.94336	542.6
1094.15527	13626.4	y (20) (2+)
1095.03711	5240.8
1096.40137	1500.9
1097.91577	746.5
1100.40808	228.9
1104.32739	324.9
1106.80286	1291.8
1107.50916	975.6
1108.46008	835.5
1109.37183	1211.5
1110.26514	1063.2
1113.02515	571.4
1115.01843	369.7
1116.38757	732.0
1117.47974	3311.2
1118.42383	920.0
1119.48071	570.9
1121.17773	573.0
1122.08789	107.5
1123.32300	115.9
1125.25586	4964.2
1126.35229	2616.8
1127.43518	698.6
1128.39600	879.4
1130.05969	360.3
1131.44592	1087.8
1132.13708	1133.4
1133.48242	346.0
1134.11450	2004.9
1136.01978	893.8
1137.82166	537.2
1139.33960	283.2
1142.83618	2208.0
1143.60876	9164.0	b (10) (1+)
1144.51941	4811.7
1145.41858	2358.0
1146.51929	547.0
1147.57446	1443.6
1148.20459	447.1
1149.46973	866.8
1153.82727	945.7
1155.39075	2850.1
1156.19580	1296.0
1159.68237	305.5
1160.66748	661.7
1162.24084	226.3
1163.47229	565.6
1166.17358	3593.0
1167.32910	4758.9
1168.30237	1485.4
1169.56299	156.4
1170.28357	989.0
1171.69067	1308.1
1173.30176	1549.0
1174.00330	82.0
1175.05591	563.6
1176.06567	2319.5
1177.84814	6707.7
1178.58240	30186.1	y (21) (2+)-H2O, y (21) (2+)-NH3, y (10) (1+)
1179.54492	20903.8
1180.65649	10594.4
1181.59644	1671.6
1182.25671	2910.8
1183.19727	1034.2
1185.03003	868.3
1185.63989	158.1
1187.15308	5970.0
1188.00708	3727.6
1188.62903	1610.9
1191.05762	5556.1
1192.04517	4745.5
1194.27319	3804.1
1195.34888	5201.5
1196.44543	2732.9
1197.84827	952.1
1198.86292	154.5
1202.54431	1811.0
1204.22705	854.9
1207.46313	332.4
1209.21118	246.1
1210.11987	221.3
1212.47168	7043.3
1213.50183	5764.9
1214.35266	1580.6
1216.61926	149.1
1217.46057	367.9
1219.96008	343.0
1221.55493	173.3
1223.92175	510.8
1225.92847	2739.5
1226.68225	1794.0
1227.97241	296.9
1229.32324	300.1
1230.28711	330.4
1231.75574	696.2
1232.63269	1027.7
1234.89355	2894.7
1235.70972	808.8
1236.90967	2053.2
1237.63635	301.1
1238.56909	569.6
1239.39197	448.7
1240.88342	851.9
1243.11023	65.9
1244.53101	363.7
1245.80127	1275.7
1248.43994	546.7
1249.54102	29863.0	y (11) (1+)
1250.50806	21312.0
1251.53845	5312.3
1252.51978	1081.6
1253.36133	865.9
1254.08276	601.6
1257.58057	1009.9
1259.44946	238.7
1260.36316	363.7
1261.66504	727.4
1265.30066	274.3
1266.63965	465.4
1268.13977	1737.7
1269.94250	1745.8
1273.53442	221.7
1274.50549	241.4
1275.94434	968.8
1277.07422	1140.4
1278.22791	1154.9
1279.68726	404.7
1284.08716	825.7
1284.99597	814.5
1286.17004	1736.5
1287.12952	455.1
1288.63684	601.9
1292.18250	3102.6
1293.70691	531.1
1294.59998	815.0
1295.53552	1207.3
1296.52014	380.8
1299.22083	198.0
1301.64392	514.7
1307.23193	321.5
1309.06177	361.7
1309.68066	1611.4
1310.56506	2902.4
1311.35242	2912.7
1312.95471	1503.4
1313.68042	102.4
1314.38232	739.7
1317.15149	405.1
1318.50366	308.3
1320.53979	447.9
1321.53857	413.8
1322.58008	273.7
1324.24866	721.5
1325.48669	1636.8
1326.36511	3375.7
1327.08545	454.7
1327.92017	1083.3
1328.54126	270.3
1334.57336	707.7
1335.41650	928.3
1336.04944	952.5
1337.49915	530.9
1338.54102	233.2
1340.77686	600.9
1341.40540	447.1
1342.49426	1294.9
1345.42590	673.2
1346.12305	238.1
1347.90283	511.5
1350.08936	1179.9
1350.86633	286.6
1355.38257	310.9
1357.61194	394.3
1358.36890	246.2
1360.62488	90.7
1364.57788	403.1
1371.19751	213.4
1378.59485	5787.7
1379.61658	3557.7
1380.25305	1970.7
1381.37390	329.4
1384.49109	754.9
1388.95740	241.0
1390.29993	1261.4
1391.87891	388.2
1394.70032	297.2
1396.51099	773.7
1399.31848	8287.3
1400.08911	2367.5
1401.04150	992.4
1402.21130	215.8
1408.24280	510.0
1408.96863	315.4
1412.61169	829.0
1413.49426	364.5
1414.55798	505.4
1416.66760	1007.4
1423.30908	874.7
1424.76746	371.4
1427.13879	610.7
1429.25208	243.6
1430.26367	199.6
1432.93225	335.9
1435.58044	506.6
1436.62781	461.9
1439.73230	922.4
1441.47961	305.1
1444.36780	548.5
1445.78687	464.1
1448.33923	663.7
1449.57800	803.3
1450.20239	1677.7
1450.85217	760.3
1452.27478	2089.4
1456.70239	405.8
1459.53381	297.2
1461.65515	796.4
1462.65234	1151.9
1464.62317	731.8
1465.24500	198.6
1466.58923	1489.6
1468.29700	1024.6
1469.51233	330.4
1470.29956	496.5
1473.44653	246.9
1477.27600	138.0
1478.51221	818.6
1479.38452	348.2
1484.68237	614.5
1486.64807	517.1
1489.14905	848.5
1493.57581	107.5
1496.37231	464.1
1497.53333	754.4
1498.36401	297.2
1501.62329	630.9
1502.90161	148.2
1503.50623	166.1
1504.36511	264.0
1505.44312	432.0
1506.97900	124.4
1507.83801	422.2
1509.42651	132.7
1511.11169	220.8
1511.75403	341.7
1515.50891	487.6
1523.28113	3009.4
1524.53394	1012.3
1525.75159	1115.5
1528.57349	1039.6
1530.45276	255.3
1532.26843	171.5
1534.52759	138.2
1537.55261	440.3
1538.30408	263.9
1545.37268	422.2
1546.68298	498.2
1549.64001	615.3
1552.22449	1070.0
1557.70276	481.3
1558.56018	530.7
1563.61511	191.2
1565.76929	196.9
1575.39465	3199.2
1576.65076	1294.4
1577.26941	288.7
1578.10803	121.4
1579.41663	308.0
1587.56128	395.6
1591.32776	672.5
1593.36133	1400.0
1594.30298	1703.6
1595.41687	1272.5
1596.60950	330.8
1597.46643	436.1
1599.21460	107.2
1601.80774	261.5
1606.41541	561.8
1616.70483	99.1
1618.73242	462.4
1619.52991	481.9
1620.56165	455.1
1624.69006	364.6
1627.20081	90.8
1637.69214	197.1
1640.30591	114.1
1641.82739	233.0
1644.61743	90.8
1645.21960	355.7
1649.58362	358.1
1652.63464	207.5
1661.46460	747.0
1662.54724	1359.3
1664.27563	356.4
1674.48462	259.4
1678.19714	163.2
1687.38843	1250.8
1689.76489	237.8
1698.17163	388.7
1704.46851	2065.6
1705.35120	2177.4
1706.32104	1549.0
1707.28882	1030.9
1711.39038	427.6
1716.91199	291.8
1722.34216	2275.3
1723.55725	1447.7
1725.07898	402.1
1727.58435	383.2
1729.37488	421.5
1737.88928	608.4
1757.14929	181.1
1758.44421	230.3
1759.73169	412.3
1766.59204	548.5
1768.04187	1104.8
1775.26013	609.4
1776.69641	1529.6
1777.77661	994.4
1781.62329	305.0
1782.99792	594.4
1794.70105	798.6
1795.43884	288.8
1799.30835	143.7
1800.90027	166.0
1801.99426	609.9
1802.74915	277.1
1812.76831	347.8
1814.61108	481.5
1822.69019	874.2
1829.77209	180.2
1830.61096	745.0
1855.39282	198.9
1874.67859	1663.1
1875.49524	387.1
1876.28772	468.1
1877.63196	876.5
1886.55432	413.2
1887.24060	608.5
1892.70129	4688.3
1893.65198	164.2
1894.80298	1972.6
1896.29517	829.3
1906.33435	341.7
1942.77087	155.0
1972.20813	82.3
1986.32104	243.0
1996.20154	380.8
