# Supplementary material for: Phosphoproteomic Analysis of Platelets Activated by Pro-Thrombotic Oxidized Phospholipids and Thrombin
Source: PLoS One. 2014 Jan 6;9(1):e84488. doi: 10.1371/journal.pone.0084488 (PMC3882224; doi:10.1371/journal.pone.0084488)
Supplement: Annotated Spectra S2 — (ZIP) [file pone.0084488.s005.zip › EHNSMWASLSSPDAEAVEPDFSSIER_-15_2_161452.txt]

m/z	i	matches
282.38354	29.4
287.83115	36.6
293.19934	11.5
300.01019	29.2
310.23468	35.8
311.90445	28.6
316.05096	45.2
321.40503	35.4
322.53140	31.3
324.42969	34.3
325.69012	29.9
327.23270	18.2
330.31250	9.1
331.91647	21.2
332.88260	48.7
335.16327	27.2
338.62723	13.8
344.15619	32.6
349.38193	46.5
351.31415	36.8
352.28119	23.5
353.28131	58.6
357.48770	26.5
358.16544	12.5
365.08362	65.0
367.29102	12.0
369.40588	66.3
375.35785	10.5
377.21741	49.4
379.29117	24.8
380.13889	9.8
380.95395	16.8
382.53116	20.2
384.44418	44.3
385.19955	52.0
386.25946	15.7
387.11859	30.1
395.11426	105.9
398.20026	74.1
400.17468	16.9
404.68225	14.5
406.17609	6.5
409.35654	26.8
410.28177	10.9
411.23178	13.8
412.14636	30.2
413.44632	65.7
414.41968	5.2
415.02686	19.5
417.40869	35.3
418.10764	12.5
419.55426	109.0
421.04379	13.1
422.36908	129.8
423.37561	37.8
424.04614	16.8
425.60181	21.1
427.16138	63.0
429.24503	65.9
432.28488	22.6
433.20001	73.8
435.40802	36.6
436.57385	12.5
440.08148	17.7
443.54306	55.7
447.48334	32.3
448.20041	32.1
449.07062	15.7
450.18408	60.6
451.35306	91.5
452.10297	50.6
455.42548	93.1
456.18610	24.8
457.45572	36.9
465.42194	17.1
466.59695	46.0
468.35800	75.6
468.99353	7.2
474.36652	9.6
475.99057	282.6
476.78833	76.0
480.73688	42.7
482.42758	26.5
483.23993	48.9
484.32202	68.6
485.87271	30.2
487.23975	11.8
491.46649	18.3
492.46796	51.0
495.40497	15.0
497.60025	73.6
498.32480	29.9
499.39050	7.8
500.43927	14.2
501.39850	9.2
503.62256	99.0
504.48645	294.1
505.25467	98.2
509.80984	22.2
512.31989	13.8
513.95770	49.9
515.77863	15.5
517.12805	26.7
523.29028	159.7
524.19910	56.3
526.88171	36.0
527.54797	60.8
528.45618	35.8
532.65613	97.2
533.54834	36.3
534.58728	107.8
535.60999	91.7
536.98938	75.7
540.29675	169.5
541.11621	140.6
541.76099	5.9
543.96887	5.8
545.30408	67.1
546.28088	61.9
549.19507	30.1
551.41553	279.8
552.61426	102.7
553.30835	189.8
554.33533	28.8
555.32227	63.3
556.51868	58.3
558.29895	46.8
560.28955	36.0
561.40515	75.7
562.69287	95.9
564.10095	8.5
565.30920	82.8
566.67444	43.2
568.83411	38.4
570.03522	18.1
571.19824	63.0
572.57703	35.6
576.57495	90.2
577.38550	103.6
579.39600	34.2
580.53650	194.4
581.35474	170.3
582.46875	73.7
583.42090	45.8
586.18970	56.5
590.12988	8.3
591.36902	231.7
592.22058	43.4
593.61255	22.8
594.37140	9.8
597.15356	276.4
598.19702	49.3
599.21582	551.7
600.46619	296.2
601.37817	49.5
602.63837	47.9
604.21161	28.7
605.79602	107.5
606.74817	66.1
608.84851	51.7
610.27795	31.2
611.41010	109.6
612.27185	7.2
613.25592	36.3
614.48749	113.3
615.51440	57.2
617.13269	70.1
619.09265	25.0
620.63672	48.4
622.33649	83.5
623.27991	45.8
624.34192	40.5
625.36066	74.0
626.20618	20.7
631.16895	13.8
632.46387	90.9
633.69128	101.4
634.82031	56.7
638.48474	44.8
639.69434	112.1
640.39050	28.9
641.41254	26.8
643.49091	84.1
644.10699	33.4
645.29913	23.2
646.04065	23.4
649.20673	27.4
651.29187	32.1
652.46136	384.7
654.64496	23.1
658.52521	97.7
660.36035	11.1
661.24438	7.2
662.81116	21.8
664.08618	41.3
665.10919	43.9
667.19482	263.2
668.24866	12.5
669.04309	49.6
669.88910	5.8
671.12048	31.4
671.96045	16.8
674.62238	29.3
675.74835	117.7
677.15308	215.6
677.79480	44.8
680.20367	103.9
681.82800	75.7
683.18402	59.4
684.46216	17.0
685.20721	8.9
686.85736	32.8
687.52429	32.1
689.35565	63.3
690.45288	182.1
691.56555	38.5
692.55145	48.4
693.61768	95.4
695.09747	151.0
696.60748	18.8
697.59106	33.0
702.65576	222.4
704.30121	31.7
705.63959	19.5
706.45972	26.7
708.05750	11.8
709.47314	45.9
710.44177	21.5
711.46570	77.4
712.33228	257.0
713.08759	26.5
713.95007	109.0
715.00311	76.3
716.84644	152.6
717.44983	9.3
719.06897	94.6
720.21606	148.7
721.37726	322.9
722.31964	13.7
724.48267	23.8
725.47260	166.8
726.39026	84.0
729.06726	154.8
729.89117	56.9
730.94208	63.9
732.43445	26.2
735.48499	104.9
736.26782	55.3
738.38220	1127.6	y (6) (1+)
739.27808	288.8
740.18823	222.5
741.06531	35.3
743.30237	230.8
744.16919	57.2
745.59729	60.7
746.58374	199.4
747.43640	218.3
748.35413	57.3
750.42963	164.8
751.19312	173.7
751.90771	215.0
752.70642	147.6
753.97949	322.8
756.18872	136.8
756.98608	90.9
758.33978	51.0
760.22827	175.0
761.17450	108.4
762.05273	127.3
762.96924	140.4
764.41626	50.4
766.42188	27.7
767.88965	161.6
769.29382	362.7
770.51654	200.6
771.95300	162.0
772.71997	7.2
773.38855	97.8
774.21838	49.9
776.23523	32.7
777.72778	14.1
778.39465	97.4
779.52942	41.9
781.42297	293.8
783.11230	489.0
783.93945	205.1
784.92285	31.7
785.53137	120.7
787.05981	145.5
787.85962	38.4
788.56104	261.1
789.95691	49.3
790.94592	75.0
791.83496	52.9
794.16663	441.3
795.11340	112.0
795.76013	149.7
796.62500	584.2
797.43567	306.7
798.39404	76.6
799.23413	8.7
801.12964	337.4
802.26477	85.5
803.12158	395.4
804.09216	326.4
805.27197	156.2
806.33215	25.9
807.55542	146.5
808.54175	100.9
809.30969	59.9
810.19275	140.3
810.79333	20.6
812.00964	633.8	b (15) (2+)-NH3-P, b (15) (2+)-H2O-P
813.16016	263.2
814.07739	111.8
816.18103	290.2
817.32861	156.6
819.29846	157.9
820.75342	291.6
821.41577	214.9
822.22351	49.5
823.06702	62.1
824.14526	213.2
825.58997	81.6
827.15552	480.9
828.14575	159.2
829.68176	252.5
831.59070	1296.4	y (23) (3+)-NH3-P, y (15) (2+), y (23) (3+)-H2O-P
832.51758	435.0
833.17090	174.3
834.19409	170.2
835.18945	164.7
835.88843	16.2
836.62854	590.8
837.63696	271.1
838.63220	994.6
839.39258	73.0
840.45605	168.6
841.20630	152.3
841.95276	42.1
842.94580	63.3
843.86072	77.4
844.77209	101.0
845.38074	131.1
846.89392	294.5
847.53369	861.1	b (16) (2+)-H2O-P, b (16) (2+)-NH3-P
848.71667	202.0
849.44165	131.2
850.46399	202.0
851.29651	159.0
852.30322	969.8	b (23) (3+)-NH3, b (23) (3+)-H2O
853.66956	395.5
854.48376	527.3
855.42029	605.3	b (7) (1+)-NH3
856.50769	565.8
857.45776	10.2
859.87476	76.4
861.06775	969.4	b (15) (2+)-NH3, b (15) (2+)-H2O
861.88721	529.4
863.08142	137.8
863.94141	44.7
864.75793	74.5
865.47656	110.6
866.53149	103.4
867.47534	57.9
868.35962	185.1
869.95203	1101.5	b (15) (2+), y (23) (3+), y (24) (3+)-NH3-P
870.89685	404.7
872.16760	1344.9	b (7) (1+)
873.36475	634.1
874.29431	124.0
875.28552	55.5
877.06982	83.6
877.70581	50.9
878.64258	277.0
879.63843	701.0
880.44958	207.1
881.25208	69.2
882.11536	224.1
883.23401	194.1
885.33655	233.5
887.71130	1865.2
888.53174	1117.8
889.49207	686.9	b (24) (3+)-H2O, b (24) (3+)-NH3
890.38403	143.3
891.34900	97.2
892.48254	153.3
893.79541	210.2
895.16687	166.8
896.58887	3498.5	b (16) (2+)-NH3, b (16) (2+)-H2O, b (17) (2+)-H2O-P, b (17) (2+)-NH3-P
897.58228	1676.2
898.70630	135.3
899.70215	31.1
901.60791	441.3
902.87500	488.0
903.54736	20.3
904.46106	276.2
905.51978	1801.8	y (16) (2+)-H2O, b (16) (2+), b (25) (3+)-P, b (17) (2+)-P
906.71240	1059.1	y (16) (2+)-NH3
907.52100	28.6
908.95337	321.1
909.75281	49.5
910.52185	226.2
911.56335	72.4
912.33447	43.4
913.21326	124.9
914.57837	228.0
915.43811	825.4	y (25) (3+)-H2O-P, y (25) (3+)-NH3-P, y (16) (2+)
916.92871	196.4
917.93823	279.4
918.71558	86.3
919.73621	135.2
920.81030	66.9
921.59082	54.6
923.03125	698.4
924.38391	106.8
925.30225	103.8
926.69409	116.1
927.43542	43.9
928.91333	327.4
929.80603	196.7
930.73218	244.9
931.55908	209.8
932.69019	292.9
933.48145	268.8
934.81238	62.6
936.68811	469.1
937.76465	1877.4	b (25) (3+)
938.47192	1437.7
939.16333	918.4
940.09314	207.2
941.08350	1075.8	b (8) (1+)-H2O
942.12109	88.8
943.25513	246.2
944.24744	260.2
945.73401	1375.2
946.65540	3571.8	b (17) (2+)-H2O, y (25) (3+)-H2O, b (17) (2+)-NH3
947.41724	832.9	y (25) (3+)-NH3
948.32813	455.9
950.44434	11960.3	y (8) (1+), y (17) (2+)-NH3
951.50098	5210.4	[M+3H] (3+)-NH3-H2O-P
952.54041	2192.2
953.47656	803.1	y (25) (3+)
954.78552	2004.7
955.57605	2249.0	b (17) (2+)
956.92151	397.5
958.08521	3928.9	[M+3H] (3+)-NH3-P, y (18) (2+)-NH3-P, [M+3H] (3+)-H2O-P, y (17) (2+)
959.15381	1432.2	b (8) (1+)
960.42822	240.4
961.28113	986.4	b (18) (2+)-H2O-P
962.24902	1888.0	b (18) (2+)-NH3-P
963.38489	1144.4	[M+3H] (3+)-P
964.30713	733.5
965.47729	121.9
966.31616	302.6
967.61230	117.3
968.36353	281.3
969.69287	367.6
970.84033	212.7
972.12988	195.4
972.78882	24.1
973.46277	21.7
974.60608	276.2
975.47888	487.2
976.39648	88.0
977.48718	99.3
978.63672	574.8
979.58228	650.1
980.35522	40.6
981.77917	139.4
983.51001	312.0
984.42407	212.2
985.46375	80.3
986.43433	80.4
987.27698	22.8
997.20459	30.1
1000.95935	331.4
1001.94739	164.4
1002.84009	94.4
1003.62305	24.3
1004.61584	60.9
1005.55896	55.3
1006.44189	102.8
1007.54358	13.1
1008.20630	17.7
1009.86560	586.8
1010.60022	721.4	b (18) (2+)-H2O, b (18) (2+)-NH3, b (19) (2+)-H2O-P, b (19) (2+)-NH3-P
1011.20044	380.3
1011.91394	268.5
1013.35376	24.8
1014.29602	190.1
1015.14734	66.0
1017.31470	7.2
1019.50049	1980.2	b (18) (2+), b (19) (2+)-P
1020.53235	1316.4
1021.37451	40.6
1024.40454	43.8
1025.13220	71.8
1026.03931	21.7
1026.99683	21.2
1029.41113	57.2
1031.34033	131.4
1032.36353	141.5
1033.77344	103.4
1036.12366	320.3
1037.13452	216.0
1038.23230	94.4
1040.98633	55.3
1043.44666	71.5
1044.58740	81.3
1045.24097	169.0
1046.42676	13.8
1047.50684	24.6
1049.67383	267.0
1050.54065	41.5
1051.59070	131.2
1054.19373	613.1	b (9) (1+)-H2O
1055.00500	63.3
1055.70557	239.0
1056.60596	127.7
1057.39868	18.5
1058.58777	947.3	b (19) (2+)-H2O, y (19) (2+)
1059.50598	284.5
1061.48755	740.9	y (9) (1+)-H2O
1062.74182	189.6
1063.56494	101.5
1064.41089	41.7
1066.06616	59.6
1067.41943	192.5
1068.32312	37.4
1069.62085	11.8
1070.77393	25.6
1072.36707	1119.7	b (9) (1+)
1073.36743	911.2
1074.46802	246.0
1075.49194	7.2
1077.27637	73.6
1079.50891	7271.4	y (9) (1+)
1080.53101	3578.6
1081.52283	750.0
1082.62061	62.4
1084.26038	211.6
1086.11963	6.5
1088.24146	53.7
1089.16663	38.5
1090.34497	17.0
1091.25610	58.3
1091.99023	126.4
1092.61279	7.2
1093.73816	111.3
1094.65442	307.3
1095.80298	65.8
1098.60962	148.2
1099.53784	159.7
1100.50049	44.5
1101.92163	35.4
1102.66614	28.5
1105.60205	71.5
1107.14502	77.3
1109.02405	58.9
1110.09912	31.4
1111.39600	33.4
1112.48413	33.9
1113.56201	30.1
1114.43445	52.4
1116.28723	38.1
1117.80640	89.7
1118.45581	10.0
1122.13135	29.4
1122.92126	136.5
1123.76318	183.0
1124.61523	58.4
1125.49463	262.9
1126.33765	61.8
1127.35437	18.9
1128.09424	81.9
1129.23267	174.6
1130.14844	36.3
1131.39905	67.9
1133.24023	72.7
1134.54016	7.2
1136.82349	54.6
1137.43066	41.2
1140.22412	84.6
1141.07654	300.8
1141.82471	64.7
1142.87549	253.1
1143.62402	36.1
1145.57471	55.1
1147.89209	119.5
1148.66138	278.7
1149.57922	103.8
1151.49255	17.7
1153.46716	56.2
1155.15283	35.6
1156.40601	23.5
1158.80688	340.3
1159.45496	611.6	b (10) (1+)
1160.46851	618.1	y (10) (1+)-H2O
1161.38721	270.8
1162.42749	6.5
1163.06128	48.6
1164.42749	17.5
1165.25500	20.4
1166.17688	222.9
1167.33472	126.8
1168.36646	42.6
1169.32593	59.1
1170.25513	68.7
1171.32043	102.2
1172.55469	24.4
1173.39722	81.2
1174.21936	27.0
1175.04761	74.7
1176.48535	72.2
1177.25439	256.0
1178.44141	2447.2	y (21) (2+)-NH3, y (21) (2+)-H2O, y (10) (1+)
1179.51868	1398.8
1180.56262	411.0
1181.64844	152.4
1182.28271	43.8
1184.47510	77.2
1186.29492	1434.1	y (21) (2+)
1187.29150	702.2
1188.36938	92.8
1189.80176	57.3
1190.88245	87.8
1191.67297	84.6
1192.41577	114.3
1193.40210	142.6
1194.96680	356.5
1195.72070	57.6
1196.47437	11.9
1197.17444	113.5
1199.13879	148.8
1200.05884	87.9
1200.73633	29.2
1206.49390	20.6
1209.73608	63.9
1210.33801	337.7
1211.63550	28.8
1212.48413	108.0
1214.82385	43.3
1215.80444	135.1
1217.53467	24.8
1218.61377	13.1
1219.34204	86.8
1220.55408	149.5
1221.61060	10.5
1222.64600	84.6
1223.33179	28.3
1224.25745	4.5
1225.23999	88.7
1226.24121	122.9
1228.28638	499.3
1229.27429	182.5
1230.57117	244.0
1231.55518	83.0
1232.43274	20.2
1233.95605	318.0
1236.81738	210.1
1237.56152	229.1
1238.39307	157.2
1239.32642	27.1
1240.47827	29.2
1243.01782	432.3
1243.70007	169.8
1245.77722	18.2
1248.99756	410.5
1249.70020	1498.9	y (11) (1+)
1250.60327	725.4
1251.49841	201.1
1252.28687	310.6
1253.26685	99.0
1255.56372	9.2
1258.07471	34.9
1260.25659	79.9
1261.09399	61.5
1265.41174	83.8
1266.67285	15.1
1267.62280	141.0
1268.36206	79.5
1269.21729	76.8
1270.08362	168.4
1272.08789	42.5
1275.11145	73.7
1276.33020	32.8
1276.93677	12.9
1279.84717	61.5
1281.39893	21.8
1283.24353	22.5
1284.83215	93.4
1287.20178	40.8
1288.48071	55.4
1291.58801	105.7
1292.24524	104.7
1293.09766	94.8
1294.14087	199.0
1295.48267	69.9
1297.59839	34.1
1298.35608	32.1
1299.52588	17.6
1300.39978	83.7
1301.33423	99.8
1302.74597	25.1
1304.08264	37.5
1304.85291	9.8
1306.35730	70.5
1307.39417	47.7
1308.37146	45.3
1309.73816	9.2
1310.58765	131.5
1311.43921	35.4
1312.20300	44.1
1314.62585	20.4
1315.30701	17.5
1317.47546	28.7
1318.40491	30.7
1319.50378	14.4
1320.20911	20.4
1321.41858	80.7
1324.22644	160.5
1325.12976	49.5
1326.46057	166.4
1327.24658	108.0
1328.22717	47.3
1329.48108	51.0
1331.55457	37.3
1333.35950	333.0
1334.32727	341.0
1335.70325	39.3
1338.56323	55.0
1342.74451	44.5
1343.36890	125.9
1344.55713	35.6
1347.62000	94.1
1348.50134	55.4
1351.90515	73.7
1353.53186	68.8
1356.39563	62.4
1357.28357	57.3
1359.80273	68.0
1361.19080	143.5
1362.19324	119.0
1363.11853	18.7
1366.29395	60.2
1370.89001	89.8
1371.51868	35.3
1372.51587	29.7
1373.68909	15.6
1376.41968	83.1
1377.30933	45.7
1378.56628	467.4
1379.44226	266.9
1380.28809	11.9
1382.72388	76.2
1384.14294	38.5
1387.26282	47.4
1390.73218	17.2
1394.75269	120.0
1395.48108	78.3
1399.83618	55.3
1400.44690	32.2
1401.07837	43.9
1403.01941	60.2
1404.02209	109.8
1404.72754	45.5
1405.75415	101.7
1407.12854	322.3
1407.93958	273.8
1408.73389	34.9
1413.38782	78.0
1416.57288	60.1
1417.94897	26.8
1420.67004	136.1
1422.58972	26.1
1423.47693	5.2
1424.50159	128.3
1425.27271	10.2
1426.23230	16.4
1427.43933	37.5
1429.55237	32.7
1432.43909	47.7
1439.42920	15.6
1440.57996	20.4
1441.88953	10.2
1443.73572	8.5
1445.28503	108.8
1447.59961	88.9
1448.36267	115.3
1449.62256	339.8
1450.72729	80.8
1451.64124	18.1
1454.24377	18.4
1455.60559	67.3
1456.40796	45.2
1459.86853	27.7
1460.58875	69.5
1464.54016	109.1
1466.53735	25.5
1468.31873	59.2
1473.78064	74.0
1476.33704	32.9
1477.58728	17.1
1478.72083	38.9
1481.52954	18.9
1483.84216	37.7
1485.28430	25.3
1486.61438	17.8
1488.22253	17.6
1489.52307	46.8
1490.55127	93.7
1491.51282	21.6
1494.67883	66.3
1496.71777	54.0
1499.40149	21.0
1500.59778	60.1
1502.25391	16.4
1503.19006	7.2
1504.21521	7.8
1508.39954	48.2
1509.33765	54.1
1510.59766	47.1
1520.79675	84.3
1521.70203	69.4
1522.52747	15.1
1523.25867	21.5
1525.40967	22.4
1526.26770	30.2
1529.44116	77.9
1532.40833	38.5
1538.31726	72.6
1539.01025	24.2
1539.64294	12.9
1540.98376	40.7
1541.76135	33.5
1546.88049	36.0
1548.11511	13.8
1549.49548	38.6
1550.52332	16.3
1551.74316	17.8
1553.55286	6.5
1555.56897	42.3
1556.43787	8.5
1559.48022	33.4
1560.46753	25.4
1561.18567	72.8
1563.33411	67.2
1564.17322	15.8
1565.46570	9.1
1573.25891	53.5
1574.83875	59.3
1578.44287	33.5
1583.20410	81.0
1585.18054	22.9
1588.67590	22.9
1589.47620	51.9
1592.20251	175.1
1593.47058	18.1
1595.67322	23.5
1596.58801	35.2
1603.10449	18.2
1606.37683	11.8
1609.79626	91.7
1610.88208	88.9
1612.53870	42.6
1614.36475	41.8
1615.72156	10.9
1616.68152	10.3
1617.55383	17.0
1618.66956	147.3
1619.87012	42.4
1622.36768	37.1
1631.84631	27.6
1633.40845	70.1
1640.56360	50.7
1642.56580	23.5
1645.43201	38.9
1654.73901	9.2
1661.58911	111.6
1662.84692	81.4
1663.90100	9.3
1674.37903	14.4
1675.68469	89.9
1678.44299	36.9
1680.12195	97.1
1693.43469	31.4
1695.80396	83.9
1697.49097	13.1
1699.72253	23.0
1700.49670	61.9
1701.81958	44.5
1702.72498	24.3
1703.63391	25.3
1705.82544	44.3
1709.64380	24.9
1717.74634	109.3
1718.69312	31.5
1720.51099	83.3
1721.37231	243.2
1722.01599	14.2
1723.25134	73.7
1727.46704	11.8
1730.39661	9.2
1738.84253	86.5
1739.56128	9.5
1740.61560	49.2
1742.24939	19.1
1745.81702	47.4
1747.41382	13.8
1756.73059	9.0
1757.68372	47.6
1763.07642	33.4
1764.10535	22.3
1766.65063	15.2
1771.74768	21.7
1777.63208	6.5
1778.40320	15.1
1781.22498	41.8
1788.21899	38.6
1790.61975	36.2
1792.41736	65.9
1795.77307	23.6
1796.57361	33.8
1801.54468	6.5
1802.19983	16.4
1804.95959	68.8
1806.73987	25.7
1809.21753	8.2
1810.80701	150.5
1811.57886	5.2
1816.68713	16.3
1817.35901	9.8
1819.32556	24.4
1819.93530	22.2
1820.57837	10.5
1824.72046	11.1
1826.97302	29.0
1827.74487	51.5
1828.60864	48.5
1829.49048	31.1
1830.48401	29.4
1833.38892	6.5
1844.03357	36.8
1845.41223	5.2
1846.61975	163.9
1847.74939	83.3
1850.69055	9.6
1853.02747	34.4
1857.92114	33.4
1875.67407	22.9
1886.69250	37.5
1890.76477	110.7
1891.85901	141.8
1892.80737	35.8
1908.76208	153.4
1909.66736	119.6
1911.07605	36.5
1922.97632	18.3
1930.62415	37.9
1944.09949	15.7
1985.10754	39.5
1993.83142	42.5
