# Supplementary material for: Phosphoproteomic Analysis of Platelets Activated by Pro-Thrombotic Oxidized Phospholipids and Thrombin
Source: PLoS One. 2014 Jan 6;9(1):e84488. doi: 10.1371/journal.pone.0084488 (PMC3882224; doi:10.1371/journal.pone.0084488)
Supplement: Annotated Spectra S2 — (ZIP) [file pone.0084488.s005.zip › EHNSMWASLSSPDAEAVEPDFSSIER_-15_2_180733.txt]

m/z	i	matches
283.35974	106.8
287.34131	48.2
304.31503	338.0
305.13153	106.4
308.52649	77.1
310.58960	54.8
316.15860	144.9
317.88693	48.9
322.18436	113.2
327.24103	442.4
327.88141	68.2
339.38400	73.4
340.97955	71.8
343.18091	69.9
348.55377	48.5
349.15903	18.5
351.14426	72.4
354.34161	72.5
360.45187	71.8
363.22256	90.8
363.98285	84.8
366.33929	34.1
369.23615	214.6
370.17352	108.5
371.29541	156.9
373.53668	106.7
379.29724	92.7
381.24469	161.9
382.33896	111.9
383.04651	92.7
395.37195	210.9
396.47668	141.8
399.13428	42.8
401.55017	62.9
402.90326	97.0
407.31354	84.9
410.35641	41.1
411.40198	131.0
412.07678	42.6
413.43091	138.6
414.20956	38.4
416.28503	75.2
417.45581	98.4
418.41064	37.7
419.11761	13.1
421.30353	39.3
422.24786	100.8
426.48074	58.6
429.27112	146.7
430.37015	163.0
433.32993	58.3
435.09497	37.6
440.42307	55.3
441.17172	145.3
442.83765	128.4
444.23047	28.8
446.90152	60.4
448.06717	50.0
450.15912	67.7
453.97159	41.1
462.22653	101.5
466.21912	174.1
467.79541	153.3
471.22925	206.9
472.20465	57.7
472.87738	92.8
474.14160	112.7
475.75467	1023.3
476.46606	570.4
477.26251	138.5
480.23547	171.0
482.36212	306.3
484.40582	328.0
485.25650	111.7
487.16132	171.2
490.89169	73.9
492.33401	121.3
500.20947	100.4
501.40002	86.6
502.29858	198.4
504.32153	1239.1
505.35999	445.2
506.66974	140.6
510.67514	56.8
513.42328	58.3
514.04858	56.2
516.95959	35.0
518.01221	20.1
519.67029	49.6
522.22839	98.0
523.30420	152.4
528.05884	178.3
530.05017	88.0
531.65393	41.1
532.79761	47.2
534.26794	139.4
535.30994	226.6
540.74396	388.5
546.27905	247.8
548.32629	35.8
550.65186	205.7
551.50800	246.7
553.38135	223.1
554.32764	20.2
555.15149	28.3
562.34473	58.6
564.04932	73.4
567.12115	44.6
569.82544	238.4
570.50916	86.2
571.33398	24.8
572.54651	185.9
574.42065	130.4
577.26978	129.6
579.27881	119.1
580.01025	42.5
581.20319	497.0
582.13281	249.3
583.23248	156.8
584.55164	227.6
585.76733	105.1
589.23267	102.1
590.14160	244.9
591.38330	2296.1	y (5) (1+)
592.33643	708.4
593.48938	70.7
594.50269	248.9
595.60254	67.0
596.32538	104.9
597.17053	33.6
599.28406	847.5
600.38367	211.8
602.24280	90.9
605.39209	252.8
606.16895	39.1
608.80035	132.7
609.66687	250.8
615.30798	28.8
617.11243	135.2
620.26050	104.2
621.60242	97.2
622.35638	452.8
623.50354	255.8
624.16724	32.4
625.24573	149.7
626.14056	49.3
629.18390	148.9
630.66510	89.7
631.89441	230.9
634.54565	313.7
635.15546	127.0
636.26813	83.7
640.10583	50.8
641.09888	111.6
648.30267	32.3
648.97473	186.2
651.21179	974.5
652.22418	83.9
653.34851	189.7
654.29242	117.9
655.93213	179.2
656.70190	43.8
657.75989	73.4
658.86523	110.3
664.14001	111.2
665.05402	106.7
665.68445	175.1
667.23090	232.6
667.88043	100.0
668.87433	31.5
670.07886	272.5
671.12183	97.6
673.97089	129.0
675.34058	157.6
676.23761	76.4
678.08997	130.8
679.63379	73.4
680.95959	148.6
682.37982	250.9
683.49438	63.5
684.45306	63.5
685.32898	244.4
686.00397	72.2
690.60132	452.8
691.87268	38.5
692.95868	380.5
695.54260	195.0
697.61023	36.8
698.37244	162.3
699.46271	36.7
700.22595	140.9
702.55200	41.0
704.04413	187.7
704.70593	24.5
706.15430	258.6
709.49701	133.3
712.41931	547.5
713.48224	404.6
714.15509	316.5
715.43811	129.6
716.31628	70.6
718.27515	172.7
720.16431	149.6
721.33423	372.3
722.58783	547.7
723.69836	89.2
725.36896	595.1
726.12805	125.8
727.23358	388.2
728.15759	53.7
729.33490	48.2
730.43964	492.0
731.28967	410.3
732.25525	174.9
733.94678	108.4
735.51001	211.3
736.63043	178.9
738.34619	2189.7	y (6) (1+)
739.39880	2145.5	b (14) (2+)-H2O-P, b (20) (3+)-NH3, b (20) (3+)-H2O, b (14) (2+)-NH3-P
740.45972	717.8
741.07922	83.8
742.65277	15.2
743.66339	138.7
744.35291	59.6
746.28864	68.2
747.40283	139.1
748.87061	822.8
749.69763	228.8
750.33911	286.7
751.15210	412.3
752.14331	447.5
753.41919	334.2
754.39777	444.2
755.18408	70.1
756.10535	108.6
759.80042	141.9
762.27753	677.8
763.03070	520.5
764.15485	103.4
765.25659	54.7
767.15936	383.8
768.42078	719.4
769.15387	230.0
770.37402	160.9
771.16833	113.3
773.21167	63.9
774.37305	211.0
775.29944	391.0
776.44202	97.9
777.60474	287.8
778.57532	85.8
780.19727	569.6
781.29626	192.6
782.34534	248.5
783.81543	220.9
785.23547	1426.4
786.23352	1056.9
786.94702	263.7
788.13647	1044.3
789.03369	1566.2
790.25134	310.7
790.96692	27.0
792.37524	307.8
794.86719	1083.2
795.73462	487.1
796.47144	18.7
797.96509	1246.6
798.85095	121.8
800.44775	270.8
801.66187	61.0
802.62048	238.0
803.60449	1518.5
804.29639	1616.8
805.12231	840.5
805.82239	303.3
806.52307	141.9
808.29260	165.2
810.33057	237.1
811.30505	468.3
813.35144	1103.0
814.19067	82.6
815.02759	570.8
816.48157	170.6
817.56787	525.9
818.43835	500.9
819.11365	431.7
820.18127	39.4
820.88049	134.8
821.57715	94.6
822.63599	1117.8
823.33789	267.0
824.45862	413.0
825.43628	587.4
826.33289	97.3
827.98108	150.6
829.29028	55.9
830.51758	926.5
831.62170	5084.1	y (15) (2+), y (23) (3+)-P
832.55457	2504.2
833.45020	340.5
834.92603	328.0
835.54089	70.7
836.65222	98.9
838.21423	1575.2
839.25330	3249.9	b (7) (1+)-NH3, b (16) (2+)-H2O-P, b (16) (2+)-NH3-P
840.12329	2620.6
841.03381	253.8
842.65039	567.7
843.80505	627.5
844.52661	677.4
845.28711	312.6
846.16248	60.5
847.48792	369.1
848.44177	1116.9
849.24194	1179.3
850.17932	598.4
851.28723	166.3
852.87891	2551.8	y (7) (1+), b (15) (2+)-H2O, b (15) (2+)-NH3, b (23) (3+)
853.63074	2342.2
854.53040	1180.0
856.33472	2640.9	y (16) (2+)-H2O-P, b (7) (1+)
857.35449	1414.6
858.11841	517.9
859.82190	536.1
861.47144	1460.6
862.53943	2934.9	b (15) (2+)
863.50110	211.6
864.89368	245.8
865.63281	152.4
867.05774	774.2
867.77100	89.7
868.43408	266.5
869.33777	208.2
870.24878	319.9
870.89661	279.4
871.52588	600.1
872.89648	391.9
873.76721	228.1
874.64856	667.4
875.43091	596.7
876.20386	269.5
877.39038	151.1
877.99219	59.3
879.30334	2226.1
880.24194	5349.1
881.08655	2388.2
882.16919	458.3
882.81458	290.2
883.99744	588.0
884.97351	504.6
888.49731	5349.9	b (16) (2+)-H2O
889.17627	7605.6	b (16) (2+)-NH3, b (17) (2+)-NH3-P, b (17) (2+)-H2O-P
890.00281	3405.7	b (24) (3+)
890.73267	1256.7
891.49902	179.2
893.14575	258.2
894.16406	219.7
895.31848	129.5
895.93872	112.1
897.02209	670.8
897.67358	7612.0	b (16) (2+), b (17) (2+)-P
898.33203	2488.5
898.99719	1882.3
900.32874	786.0
901.03979	482.9
902.45215	639.8
903.12610	124.4
903.85010	99.0
905.01868	226.4
906.47937	808.6
907.35791	129.1
908.11389	238.1
909.52075	312.9
910.29114	463.9
911.28674	266.3
912.04578	60.5
912.70557	463.0
913.52466	193.2
914.99036	1603.5
915.72974	1240.2
916.50378	773.8
917.93958	85.5
918.67957	105.1
920.16687	500.5
921.41638	370.9
922.37720	262.4
923.45642	533.3
924.75610	733.1
925.58032	612.6
926.45154	47.7
927.39697	358.0
929.12744	3598.6
930.06885	1959.0
931.34167	491.5
932.99707	1481.5
933.96973	721.1
934.96375	535.3
935.66699	1867.7
936.58789	391.7
938.01758	12264.2	b (17) (2+)-H2O, b (17) (2+)-NH3
939.02295	4743.8
940.01233	894.8
941.39087	234.6
942.29321	484.9
943.34546	1035.9
944.23218	3204.9
945.07886	4240.5
945.98535	1099.5
946.81287	7824.0	[M+3H] (3+)-NH3-H2O-P
947.63806	8978.3	b (17) (2+), y (25) (3+)
948.94678	1211.3
950.44531	33485.9	y (8) (1+), y (17) (2+)-NH3
951.47266	17249.2
952.54761	13337.1	[M+3H] (3+)-NH3-P, [M+3H] (3+)-H2O-P
953.24939	7359.0	b (18) (2+)-H2O-P, b (18) (2+)-NH3-P
954.02966	6707.6
954.83276	890.4
955.88855	626.4
956.77051	165.7
958.27661	2557.0
959.04504	3492.9	y (17) (2+), [M+3H] (3+)-P
960.14160	834.7
961.12793	311.3
962.06763	897.9
962.75586	1590.9
964.01013	823.0
965.07495	52.6
966.01099	355.5
966.96558	286.0
968.26343	931.6
969.13965	83.8
970.65015	536.0
971.80054	498.5
972.57971	123.3
973.56909	1219.6
974.54578	971.2
975.34485	166.4
976.75110	528.0
978.34131	302.1
979.00232	572.6
980.35376	1086.9
982.04907	95.0
984.95886	205.3
991.79419	42.8
994.64111	170.9
996.06055	74.3
996.95581	150.5
997.95776	329.6
998.72607	57.7
999.42493	91.5
1002.57739	3027.2	b (19) (2+)-NH3-P, b (18) (2+)-NH3, b (19) (2+)-H2O-P, b (18) (2+)-H2O
1003.58826	1297.0
1004.44983	169.8
1005.09937	66.6
1006.65527	352.4
1008.29944	46.3
1009.36084	132.5
1011.49097	5984.8	b (18) (2+), b (19) (2+)-P
1012.43970	3924.5
1013.46973	457.3
1015.25281	1031.6
1016.60364	574.9
1019.50146	133.2
1020.46484	742.2
1021.44897	551.4
1023.27124	148.0
1027.27393	292.4
1030.16602	25.4
1031.57935	91.0
1032.55298	173.9
1033.21350	48.7
1036.65857	156.1
1037.41870	208.2
1038.31787	461.4
1039.37378	1015.4
1040.59070	383.3
1041.51196	50.5
1042.31409	83.9
1045.19885	297.1
1048.31165	122.4
1049.35840	276.0
1050.13757	292.0
1051.11279	198.7
1052.80737	350.3
1054.49219	266.1
1056.30872	3794.6	b (9) (1+)
1057.31921	1726.4
1058.64502	2917.5	y (19) (2+)
1059.69678	1328.3
1060.84229	563.2
1061.66858	1168.8
1062.34900	532.8
1063.32703	239.4
1064.65112	22.0
1065.36157	180.9
1066.37524	83.4
1067.25220	102.0
1068.46008	87.4
1070.29297	293.1
1072.23853	200.1
1073.55933	52.6
1075.42004	60.0
1077.80542	107.2
1079.43616	22310.2	y (9) (1+)
1080.53174	10912.1
1081.48633	3671.6
1082.37695	727.6
1083.47070	315.6
1084.10669	57.5
1085.69409	157.4
1086.43506	59.6
1091.32727	32.3
1093.31140	42.7
1094.05493	1088.1
1095.14392	1067.8
1100.38037	113.8
1102.28491	64.8
1105.66882	83.8
1106.41748	206.6
1107.31006	322.0
1108.24927	1247.0
1109.43579	433.2
1110.29358	62.9
1111.54089	140.0
1114.73669	32.2
1116.13062	18.3
1117.20618	1101.2
1118.05444	480.5
1118.74170	391.3
1119.98486	337.6
1123.24084	27.0
1124.90063	401.0
1126.16772	923.0
1127.39490	356.0
1128.18726	35.9
1129.27148	285.0
1129.88232	77.2
1130.87976	156.8
1132.40930	136.3
1134.19336	240.3
1134.82947	28.9
1136.38940	52.9
1137.44531	42.0
1138.48926	83.6
1140.49622	295.5
1141.69568	294.5
1142.53137	669.3
1143.42847	1244.8
1144.33057	1157.1
1145.02319	435.9
1145.83765	240.9
1147.03137	163.3
1148.13794	37.7
1149.08032	110.8
1150.51172	152.4
1151.72168	257.3
1154.97705	259.0
1155.82715	96.3
1156.54419	210.9
1157.37781	105.0
1158.43188	87.7
1159.33728	62.9
1160.50586	72.7
1161.29028	92.8
1162.33545	104.6
1165.27905	54.4
1166.17224	1136.7
1167.20288	62.9
1168.27881	710.9
1169.39355	83.9
1170.06128	60.3
1173.14282	87.4
1174.83215	76.7
1176.28589	1229.7
1178.45117	7724.3	y (10) (1+), y (21) (2+)-H2O, y (21) (2+)-NH3
1179.52332	3369.0
1180.51331	1189.4
1181.59387	349.7
1182.45447	371.2
1183.46472	275.4
1185.10815	215.8
1187.14563	2186.5	y (21) (2+)
1188.19238	487.3
1189.20459	535.3
1191.28113	826.6
1192.16614	448.0
1192.85205	252.2
1194.17627	1245.7
1195.29907	1303.0
1196.39832	529.3
1197.21313	88.2
1197.94739	74.0
1199.88403	212.5
1201.23096	180.6
1203.68164	100.8
1207.69775	152.5
1209.02881	331.2
1212.28345	706.4
1212.95178	189.2
1213.66748	288.1
1214.58179	213.2
1215.50781	119.5
1217.38318	135.3
1218.12817	55.0
1219.03540	33.2
1220.94141	299.2
1225.42261	523.3
1226.32886	77.1
1227.23511	119.0
1227.91455	273.0
1228.80884	81.6
1230.38806	52.1
1231.38403	342.0
1232.52014	61.3
1235.45508	518.1
1237.31702	459.3
1238.38916	386.7
1239.16699	155.2
1239.85791	58.8
1241.41492	34.1
1242.52942	21.0
1244.19641	30.7
1245.01123	135.0
1247.51733	75.4
1248.25452	18.4
1249.54846	5978.4	y (11) (1+)
1250.54053	2662.4
1251.56604	1113.5
1252.45642	588.1
1253.18408	30.4
1254.12354	176.7
1254.79004	113.8
1256.00879	150.7
1257.33899	364.2
1260.39038	364.0
1261.68835	163.9
1264.00366	156.6
1266.30933	310.8
1268.53735	343.4
1269.68323	142.5
1270.78064	345.9
1273.34546	157.9
1276.38916	203.8
1277.39233	157.5
1278.78796	243.8
1279.64160	99.4
1285.30322	237.8
1289.79272	243.1
1292.30090	180.2
1293.70300	30.3
1295.64539	278.5
1299.53003	47.3
1302.65186	64.5
1307.34717	110.5
1308.04309	385.5
1309.16248	165.8
1309.87927	466.3
1310.61426	240.0
1311.55579	120.3
1312.51233	136.7
1313.37134	50.8
1314.33203	228.5
1315.45081	45.5
1317.56433	313.4
1318.95642	113.5
1320.32043	73.6
1322.68994	75.5
1325.13196	167.3
1325.91101	362.0
1327.34460	454.4
1328.23792	23.6
1330.49939	53.4
1331.46765	61.8
1334.37952	331.3
1335.18237	402.8
1335.97400	562.9
1336.78711	98.4
1337.73816	142.5
1340.86963	433.4
1342.66028	39.0
1345.54053	18.3
1346.69995	43.8
1349.28247	35.0
1350.58911	344.0
1351.48425	94.6
1353.92847	365.0
1355.35596	186.7
1356.41846	155.5
1359.41479	46.4
1360.94519	112.9
1362.01062	59.6
1364.34912	162.4
1367.39392	25.5
1368.17395	48.2
1369.01953	110.9
1370.70752	98.7
1371.84949	71.9
1375.99109	49.9
1376.62878	39.3
1378.04834	211.0
1378.80518	1094.1
1379.77063	404.3
1380.68372	380.0
1381.59314	164.8
1382.52075	208.0
1388.78845	157.7
1392.15784	85.9
1396.56348	183.5
1399.18164	430.0
1400.12146	788.1
1401.21008	39.3
1405.53638	20.1
1406.40845	74.7
1408.34375	74.0
1409.00989	68.1
1409.74304	55.1
1414.71423	65.5
1415.40942	172.7
1416.75452	120.4
1417.75842	34.1
1421.62659	107.4
1423.29724	253.7
1424.49719	366.3
1425.60925	98.3
1429.65149	184.8
1433.34558	93.0
1434.25354	42.9
1435.03284	100.0
1436.56677	152.9
1437.77197	75.2
1438.62732	65.5
1439.60266	61.5
1442.35608	56.1
1443.24524	108.8
1445.53943	21.8
1448.55835	362.1
1449.85413	710.4
1450.65808	449.6
1451.74158	320.9
1452.61731	56.1
1453.49683	30.6
1454.48059	129.2
1456.52051	192.7
1460.25037	780.3
1461.56653	57.4
1462.41492	78.4
1463.15332	364.2
1464.28064	52.6
1466.36633	21.9
1468.59583	98.2
1469.70630	138.9
1476.09460	233.1
1477.21045	259.9
1478.25879	273.1
1478.92822	11.1
1482.49902	67.4
1483.80310	30.1
1486.22754	51.7
1487.37537	134.7
1488.76941	43.9
1490.34973	23.6
1491.57104	27.1
1493.06055	208.8
1494.62366	258.7
1496.49646	164.8
1502.21887	150.4
1504.18481	132.8
1505.49512	169.9
1507.34949	47.4
1509.43396	20.2
1511.92664	87.6
1512.89404	169.3
1513.59912	157.6
1514.27356	258.0
1518.28577	139.8
1520.30920	115.1
1521.48303	162.1
1522.46130	230.2
1523.53516	304.5
1525.21350	383.0
1532.53418	57.9
1534.16626	143.4
1535.69946	16.6
1536.34753	36.9
1538.47156	223.9
1546.35083	16.6
1547.37598	84.4
1549.60388	38.5
1550.61426	89.7
1551.49182	113.8
1556.49500	120.7
1558.39514	51.7
1559.65588	71.1
1564.16467	134.2
1565.34363	68.1
1566.17004	41.1
1567.26514	76.2
1574.90417	114.1
1575.61133	483.1
1576.53552	96.4
1577.62976	321.5
1578.57312	107.2
1581.78113	29.8
1583.73584	222.6
1585.21228	28.8
1589.71008	87.4
1593.13977	481.1
1594.18665	508.6
1595.25818	158.7
1596.62097	62.3
1607.21851	50.5
1607.86768	158.0
1608.56042	91.2
1616.49158	18.3
1621.84692	73.7
1625.54602	23.5
1626.95874	63.8
1639.46228	14.8
1641.72144	43.7
1642.54175	76.0
1643.74524	18.3
1646.04480	44.5
1646.73218	267.6
1648.04553	102.0
1652.41272	197.9
1660.41199	55.4
1661.44861	63.2
1662.72339	37.6
1663.36743	11.4
1686.40210	26.6
1687.22546	58.8
1688.53992	104.1
1693.14868	121.7
1696.71497	42.8
1698.33411	76.2
1703.85388	18.4
1704.73901	249.4
1705.44458	101.2
1706.37964	172.7
1707.20862	226.7
1708.31775	104.4
1710.18958	42.1
1719.16577	20.1
1722.53015	314.4
1723.70056	381.9
1724.81726	77.5
1725.62036	83.3
1740.81531	21.4
1744.68140	196.8
1747.69397	14.9
1756.39465	58.4
1757.68079	334.6
1759.57703	127.3
1766.83264	282.9
1767.54761	127.2
1776.39526	642.0
1777.50854	246.7
1778.48669	120.9
1785.86853	44.6
1793.65356	267.3
1794.62732	247.5
1796.56726	55.2
1800.66467	57.2
1801.99524	117.2
1810.85132	22.8
1819.62427	84.8
1821.67505	91.1
1828.88501	155.7
1840.10376	135.4
1856.80701	146.2
1872.79089	75.3
1874.15417	225.2
1875.19934	146.1
1876.63440	364.1
1887.69324	54.5
1889.46350	51.5
1890.53601	53.4
1892.64624	327.4
1893.73938	443.2
1894.85852	502.0
1895.66968	176.0
1899.87463	54.2
1905.94348	59.8
1907.42310	123.6
1930.94397	119.6
1944.25916	70.2
1969.94800	108.5
1985.70544	57.8
1986.93188	49.2
1989.08240	108.0
