# Supplementary material for: Phosphoproteomic Analysis of Platelets Activated by Pro-Thrombotic Oxidized Phospholipids and Thrombin
Source: PLoS One. 2014 Jan 6;9(1):e84488. doi: 10.1371/journal.pone.0084488 (PMC3882224; doi:10.1371/journal.pone.0084488)
Supplement: Annotated Spectra S2 — (ZIP) [file pone.0084488.s005.zip › EHNSMWASLSSPDAEAVEPDFSSIER_-16_2_121908.txt]

m/z	i	matches
288.50861	42.9
299.43372	54.2
300.28073	84.0
301.16956	47.2
303.31219	13.6
304.22791	184.1
305.24780	44.2
308.57321	77.6
309.19113	38.8
316.26151	13.7
317.92392	103.9
320.07230	76.2
324.67596	20.3
329.86005	50.0
332.19812	20.6
337.35599	83.8
339.32471	86.8
341.89734	37.4
343.04126	38.3
346.24182	86.0
349.22379	43.5
351.21289	45.1
352.97614	27.6
356.16187	14.9
357.21887	21.5
360.28345	59.8
362.28320	23.4
368.21820	167.6
370.44754	75.6
371.94388	55.4
375.61136	44.5
377.26672	85.6
379.19208	22.0
380.32129	37.5
381.40338	177.9
386.23999	98.7
392.55298	87.8
393.54901	66.3
395.29764	179.5
397.59525	138.3
398.22791	36.0
402.45654	141.1
405.34229	24.5
406.30310	29.8
410.84930	152.0
412.13489	185.3
413.35797	83.9
417.18286	35.7
418.27347	174.2
419.53711	64.2
420.48029	86.7
421.35419	25.9
422.32126	100.8
425.44684	58.5
426.44260	42.7
429.35596	24.5
430.43469	139.0
432.40582	69.2
436.61157	47.3
438.42950	221.2
440.26465	42.9
448.07480	48.1
450.33240	25.6
452.43558	38.6
453.09711	22.0
454.07867	73.6
458.48175	34.6
459.16138	81.6
461.51953	49.9
464.60699	49.6
466.63367	116.4
469.50763	119.3
470.22266	236.0
471.10614	131.1
473.27728	148.9
474.33707	46.0
475.82993	859.8
476.70883	118.9
478.43393	33.1
480.28760	84.0
482.32648	53.1
483.89655	169.4
488.48178	40.3
491.97345	74.7
493.39584	22.0
496.50928	77.0
498.35950	54.3
500.32919	60.9
501.36127	29.0
502.34045	81.4
503.21310	55.1
504.29379	223.8
505.17572	387.7
506.12302	42.4
508.31143	37.4
510.21460	132.1
514.08478	46.8
516.14771	72.2
523.26727	40.3
526.55664	17.2
528.77075	96.7
529.38318	91.5
531.24451	137.4
533.42969	85.4
534.19556	151.3
535.18359	280.2
536.18213	156.0
539.16077	26.4
540.52039	211.5
544.53491	28.5
547.50183	30.3
551.06873	290.6
552.22766	29.0
553.35883	38.3
555.26660	43.7
561.28900	20.6
562.38293	313.8
563.48059	42.4
564.40594	51.5
566.29169	117.1
568.68030	251.2
569.65015	12.2
570.73059	63.5
572.13782	67.7
573.16400	75.2
574.66174	18.0
575.66516	51.4
578.49109	63.6
579.25659	163.5
580.14453	319.7
580.93555	160.3
582.29614	66.3
583.29956	180.6
584.39868	82.9
586.34875	59.9
587.20984	150.1
588.83862	25.8
591.36267	675.1
592.38306	612.3
593.44757	144.4
597.06860	469.3
597.69348	16.2
598.83313	281.5
600.20251	160.4
601.03314	40.2
604.33899	404.7
605.35132	99.4
608.57092	228.9
610.43982	62.6
611.22864	228.7
612.42236	48.7
614.23132	161.0
615.58795	303.4
616.46155	108.2
617.08868	31.7
619.51154	161.1
620.64008	68.3
622.20209	291.7
623.48053	229.9
625.47302	382.8
626.26617	93.7
628.00922	23.2
629.93835	23.4
631.50507	168.1
632.31158	80.4
632.99683	122.3
634.35352	252.3
636.22791	26.2
637.09265	91.4
638.31952	162.3
640.22180	94.2
641.20984	86.6
642.34216	184.0
644.52637	144.6
646.99957	44.3
649.47552	157.3
650.10120	69.9
651.08295	147.7
652.17969	254.3
653.37854	100.9
654.47058	127.5
656.36511	173.0
659.59949	221.9
660.47913	117.9
661.26880	34.7
662.13666	208.1
662.92407	16.7
664.43445	102.7
665.12817	79.1
667.24988	321.4
668.38910	151.8
669.18268	97.0
673.25696	26.1
674.04431	19.2
674.99438	69.4
675.99658	149.0
677.46716	131.0
678.58667	12.4
681.34631	123.8
682.24036	209.2
684.34656	215.3
685.94379	195.2
688.46106	52.2
690.06543	343.3
691.14447	354.4
692.60669	164.6
693.33813	81.1
694.45813	70.5
696.21118	108.3
697.47729	118.6
699.17236	48.9
700.58301	132.5
702.39288	29.9
703.22858	545.1
704.19562	73.4
705.91699	112.7
707.40674	83.9
711.68909	579.8
712.43726	16.4
713.18933	160.7
714.22693	192.8
715.56940	88.3
717.29077	53.9
718.10193	172.9
719.02264	99.4
719.96509	209.7
720.59607	164.3
721.23785	249.6
722.43176	501.2
723.26074	89.4
723.87042	62.1
725.06213	402.9
726.69891	136.6
727.70184	72.0
728.53217	59.2
729.46399	143.2
730.08740	105.6
731.06177	221.3
732.33307	162.6
733.55652	354.6
734.22107	140.4
735.19440	387.7
736.22375	24.8
737.76776	354.4
738.53955	953.9
739.45251	358.7
740.54236	230.4
741.34863	68.3
742.82104	269.4
743.56201	495.2
744.24536	100.0
745.58691	46.1
746.68298	639.7
747.57697	503.2
748.45441	201.9
749.06781	76.4
750.41846	124.8
751.46136	209.6
752.31531	105.8
753.57507	498.7
754.36548	360.0
755.21985	161.2
756.28357	247.3
757.11841	285.3
758.21008	321.2
759.62708	55.1
760.45135	48.7
761.60840	668.4
762.52722	204.2
763.22461	26.4
764.41895	132.9
765.43811	51.4
766.60754	113.5
767.59436	82.8
768.49316	41.6
769.32062	195.4
770.28552	261.4
771.27173	168.4
772.01715	37.2
774.19495	389.0
776.51807	333.7
777.19775	300.4
778.09277	84.5
779.19958	370.8
780.51050	103.7
781.30273	509.5
782.89490	664.0
783.60278	118.5
784.76978	291.5
785.92053	512.3
787.06531	66.1
787.77502	271.5
789.23242	115.6
791.09473	414.0
791.70032	63.9
792.51733	315.1
794.68408	40.3
796.49731	574.9
797.70020	970.1
800.37878	96.5
801.47644	568.2
802.28333	431.1
803.25171	1041.8
804.12244	178.6
805.14355	330.6
806.28271	288.3
807.23767	312.8
808.46216	591.3
809.35706	33.3
810.18396	188.0
811.60522	1174.5	b (15) (2+)-NH3-P, b (15) (2+)-H2O-P
812.53662	1080.6
813.26929	145.1
814.43433	267.4
815.96362	415.9
816.86499	437.4
817.74951	427.9
818.37842	150.5
819.61670	73.3
820.75647	716.9
821.53662	506.4
822.52844	343.7
823.31348	310.1
823.96411	90.8
824.88550	345.4
826.15356	387.4
827.23340	334.8
827.93372	519.4
829.34888	523.0
830.02246	488.5
831.67749	2905.3	y (15) (2+), y (23) (3+)-NH3-P, y (23) (3+)-H2O-P
832.77026	773.6
833.48523	82.6
834.23206	328.4
835.09363	33.0
836.38367	420.8
837.19897	534.0
838.12512	1373.1
839.17834	1687.7
840.53027	676.7
841.37329	264.5
842.38452	57.8
844.30823	495.5
845.14771	349.8
845.83069	492.2
846.94641	636.0
847.54944	2391.3	b (16) (2+)-NH3-P, b (16) (2+)-H2O-P
848.48218	174.3
849.23584	221.4
850.31970	1045.1
851.22998	930.9
852.55005	515.2
853.34814	694.8
854.19690	2135.1	y (7) (1+), b (7) (1+)-H2O
855.18323	684.3
856.25732	806.1
857.07813	388.2
857.82703	203.4
858.89441	108.5
860.47546	799.7
861.42078	2463.1	b (15) (2+)-NH3, b (15) (2+)-H2O
862.37598	350.7
863.22827	307.6
864.61633	309.7
865.56958	280.1
866.28491	378.5
866.95374	310.2
867.77869	52.3
869.76245	1840.2	b (15) (2+), y (24) (3+)-NH3-P, y (23) (3+), y (24) (3+)-H2O-P
870.50342	1351.5
872.24194	2357.9	b (7) (1+)
873.47351	733.3
874.21594	75.8
875.61523	335.9
876.35034	117.3
877.42737	125.3
878.14771	281.2
879.03503	622.1
880.11572	694.2
881.56274	605.8
882.53088	443.9
883.59668	288.4
884.35974	21.9
885.93872	162.7
887.79468	3693.4
888.95667	2099.6	b (24) (3+)-NH3, b (24) (3+)-H2O
889.89563	298.3
890.55029	277.3
891.42505	262.9
892.89844	521.1
894.17505	152.6
895.30579	163.2
896.62720	7020.5	b (16) (2+)-H2O, b (17) (2+)-H2O-P, b (16) (2+)-NH3, b (17) (2+)-NH3-P
897.49438	6426.0
898.46021	417.9
899.20044	564.3
899.95654	1622.3	b (25) (3+)-H2O-P, b (25) (3+)-NH3-P, y (17) (2+)-H2O-P
901.26074	956.3
902.12366	301.3
903.50195	555.9
905.54504	4709.4	b (25) (3+)-P, b (17) (2+)-P, b (16) (2+), y (16) (2+)-H2O
906.47754	2420.8	y (16) (2+)-NH3
907.45068	252.6
908.49060	154.3
909.30847	113.9
910.36194	575.3
911.31787	242.9
912.20740	335.0
913.69983	352.9
914.88635	1230.8	y (25) (3+)-H2O-P, y (16) (2+), y (25) (3+)-NH3-P
915.74451	998.4
916.75183	469.3
917.36340	129.8
918.63525	271.9
919.42053	224.6
920.35205	284.8
921.67834	282.0
922.89026	365.9
923.65076	431.3
924.60925	240.6
925.39600	122.6
927.69189	210.8
928.63904	942.5
929.59595	325.7
930.45508	77.5
931.63708	918.7
932.67419	659.6
933.86755	406.4
934.60535	178.2
935.50537	235.3
937.21082	1356.7
938.24072	5574.8	b (25) (3+)
939.19678	2008.7
940.51331	1546.1
941.38660	1128.1	b (8) (1+)-H2O
942.27417	369.5
943.17456	733.3
944.31262	590.3
946.01160	5281.2	b (17) (2+)-H2O, b (17) (2+)-NH3
946.87842	1987.4
947.68567	2818.4	y (25) (3+)-H2O, y (25) (3+)-NH3
949.05286	562.7
950.41748	20259.0	y (17) (2+)-NH3, y (8) (1+)
951.51563	10179.9	[M+3H] (3+)-NH3-H2O-P
952.57654	4161.1
953.56921	1172.7	y (25) (3+)
954.90503	7214.6	b (17) (2+)
955.63477	3021.0
956.70410	1193.0
957.73706	3899.2	y (18) (2+)-NH3-P, y (18) (2+)-H2O-P
958.41943	6414.8	y (17) (2+), [M+3H] (3+)-H2O-P, [M+3H] (3+)-NH3-P
959.41333	1578.6	b (8) (1+)
960.71265	1277.5
961.66333	2878.8	b (18) (2+)-H2O-P, b (18) (2+)-NH3-P
962.51819	1617.5
963.37183	2670.2	[M+3H] (3+)-P
964.35156	1970.7
965.11157	834.1
966.33423	1545.0	y (18) (2+)-P
967.31812	178.4
968.15710	515.0
968.97400	84.4
969.75073	789.1
970.85620	979.2
972.26611	575.2
972.97656	182.2
974.52527	635.6
975.52930	734.9
976.52332	418.2
978.00537	2128.8
979.17908	1474.2
980.17310	313.6
981.14893	285.4
981.87744	493.4
983.15869	699.0
984.35303	1019.0	[M+3H] (3+)-NH3-H2O
985.23694	165.0
986.70093	672.2
987.63293	569.6
992.99255	37.4
1000.43896	278.7
1001.91284	216.9
1003.03333	241.5
1006.17407	428.9
1007.18262	23.4
1008.43506	253.2
1009.36108	72.0
1010.60107	3097.1	b (18) (2+)-H2O, b (18) (2+)-NH3, b (19) (2+)-H2O-P, b (19) (2+)-NH3-P
1011.50916	1057.8
1013.62769	248.0
1015.07788	289.7
1015.87842	438.6
1016.61328	205.8
1018.30981	77.5
1019.57385	4094.5	b (18) (2+), b (19) (2+)-P
1020.42578	1612.1
1021.24585	184.6
1022.14648	305.9
1023.84998	49.5
1025.17065	46.0
1027.26099	128.7
1029.07043	51.3
1029.67273	30.3
1030.59741	172.3
1031.65063	342.1
1032.53101	69.2
1033.29224	298.4
1034.23096	222.4
1035.12952	207.7
1035.92822	305.9
1036.90002	875.3
1038.18201	681.0
1039.01990	109.0
1040.52063	144.8
1042.21606	569.1
1043.58411	165.1
1045.19104	123.2
1049.68115	370.2
1050.46875	23.6
1051.43555	311.1
1052.37451	122.8
1053.44849	133.8
1054.36609	1517.3	b (9) (1+)-H2O
1055.29980	136.6
1055.92456	87.4
1056.57788	105.7
1058.49500	2495.6	b (19) (2+)-H2O, y (19) (2+)
1059.55396	565.0
1061.34314	1036.2	y (9) (1+)-H2O
1062.49365	1348.3	y (9) (1+)-NH3
1063.57019	176.5
1064.40308	117.4
1066.29138	202.0
1067.35242	399.2
1068.33130	290.7
1070.16882	27.8
1072.34277	1956.0	b (9) (1+)
1073.39734	853.3
1074.39490	549.0
1075.22583	305.8
1076.71741	94.3
1077.41577	55.4
1079.45154	16722.6	y (9) (1+)
1080.50671	7331.9
1081.49658	2991.4
1082.50195	242.5
1084.38843	195.3
1085.38574	40.6
1086.20325	120.2
1087.35999	24.8
1088.50342	181.4
1090.79675	153.8
1091.40479	136.4
1092.27832	42.5
1093.80249	434.6
1094.69336	353.7
1095.67505	462.2
1096.69946	402.4
1097.57666	83.8
1098.58777	54.3
1099.54932	65.2
1100.52368	360.4
1101.47986	147.7
1102.66736	230.4
1103.33228	248.7
1105.29004	122.1
1106.28540	173.1
1107.17065	364.8
1108.52930	340.7
1109.34741	44.6
1110.25208	190.0
1111.55566	20.6
1114.20337	144.3
1118.60303	138.1
1121.28552	109.6
1122.49255	38.4
1123.37317	377.9
1124.62134	480.7
1125.39233	747.3
1126.34253	258.0
1127.48584	154.6
1128.57019	400.9
1130.28516	102.7
1132.17798	111.1
1132.95361	62.2
1135.15002	43.6
1137.26880	81.0
1137.87866	48.2
1140.26855	210.0
1141.30078	932.3
1142.32983	679.6
1143.62915	283.0
1144.51880	24.8
1145.86145	88.1
1147.05835	330.4
1148.39734	640.1
1149.55969	446.8
1150.28247	228.8
1151.27686	396.6
1152.51172	125.3
1153.25024	84.6
1154.33167	39.6
1155.08752	142.0
1156.14990	38.9
1156.86597	43.9
1158.28210	49.6
1159.43604	1139.9	b (10) (1+)
1160.28455	396.0
1161.06140	372.4
1161.83887	664.1
1163.13806	305.8
1164.08337	122.5
1164.75195	12.2
1165.43652	185.5
1166.37524	111.9
1167.10913	122.1
1168.37378	255.3
1169.38635	66.2
1170.34131	71.6
1171.67407	46.7
1172.34375	235.4
1173.67273	159.0
1174.40674	79.7
1175.21753	59.5
1176.46155	42.4
1178.37524	4045.1	y (21) (2+)-H2O, y (21) (2+)-NH3, y (10) (1+)
1179.55151	3952.3
1180.43164	840.8
1181.45703	265.3
1182.33838	291.6
1183.12622	36.8
1183.98535	145.2
1184.83276	466.3
1186.07227	1077.7
1187.18115	548.9
1188.16113	661.1
1188.89099	178.6
1189.52258	80.5
1190.72791	249.7
1192.52222	170.8
1193.80713	422.7
1194.71191	174.7
1195.45996	46.7
1197.43677	332.9
1198.84021	385.5
1199.64429	101.6
1200.55334	148.8
1201.42358	228.9
1202.64819	158.2
1203.82202	209.8
1204.53088	434.3
1205.65784	60.3
1206.58191	338.8
1207.66431	225.5
1209.21948	29.0
1210.34656	377.9
1211.21362	783.0
1212.22107	635.7
1212.95020	364.0
1214.51208	42.9
1215.81958	43.3
1217.24231	15.0
1219.40894	91.7
1220.25415	95.2
1221.98047	38.5
1224.59326	311.6
1225.77881	527.4
1226.42737	25.5
1228.41479	614.9
1229.54529	858.6
1230.52747	278.5
1231.49866	101.9
1233.52063	189.2
1234.43787	215.3
1236.41785	107.5
1237.83215	162.6
1239.11768	70.5
1240.38525	115.0
1241.06177	138.7
1242.21899	231.2
1243.32007	435.8
1244.68994	463.8
1245.70789	34.1
1246.54126	246.3
1247.29321	157.7
1249.57446	3763.3	y (11) (1+)
1250.50757	1483.0
1251.36621	172.2
1252.20679	226.3
1253.90308	130.4
1254.76904	168.1
1256.29944	72.6
1257.68909	147.9
1259.74658	494.2
1260.70569	139.0
1261.86060	271.4
1263.08435	247.7
1264.42932	122.6
1265.54492	88.5
1266.64307	81.7
1267.49280	80.2
1269.26270	131.1
1271.35620	27.6
1272.23071	104.9
1273.24597	389.2
1274.83228	313.2
1275.80664	176.9
1277.13000	221.9
1278.03772	69.0
1279.59229	182.2
1280.72656	293.5
1281.33594	105.4
1282.26001	38.9
1284.24988	96.8
1285.44421	70.6
1286.10388	229.5
1287.31604	161.8
1288.55811	413.4
1289.36792	97.1
1291.05750	175.4
1292.56836	271.1
1294.17688	93.9
1296.01208	132.8
1297.30481	93.7
1298.08289	46.2
1300.42944	145.3
1301.59265	68.7
1303.65295	176.9
1304.60437	311.5
1305.73413	47.6
1306.59607	92.7
1308.32996	380.0
1309.14966	35.7
1310.18665	147.1
1310.99011	54.8
1313.67297	30.5
1314.68579	227.7
1316.06702	245.6
1316.98889	22.3
1318.28723	143.4
1321.72192	66.9
1322.45667	339.9
1323.16235	165.9
1324.67493	213.3
1326.26306	349.7
1327.03906	267.6
1328.00513	171.2
1330.04089	139.9
1331.47034	190.2
1333.69495	351.3
1334.56604	221.3
1335.74548	460.5
1337.71082	27.6
1338.67273	337.9
1339.72168	267.0
1340.42957	21.3
1341.43530	60.8
1342.73401	102.1
1344.11902	184.9
1347.19763	235.9
1348.03162	539.9
1348.79199	41.1
1349.81299	181.1
1351.07190	717.6
1352.02356	34.6
1354.31421	503.4
1355.00708	7.9
1355.92896	55.7
1356.81677	24.3
1357.45886	118.4
1358.69568	58.0
1360.46851	106.3
1361.54346	101.3
1362.63196	264.9
1363.38196	52.2
1365.27014	41.7
1366.48743	13.6
1371.38745	227.3
1372.31165	59.3
1373.20142	174.0
1374.66541	33.3
1375.30042	72.6
1376.44922	131.1
1377.91003	272.7
1378.66870	479.5
1379.48706	504.7
1380.73792	524.1
1381.50330	84.6
1382.45935	127.6
1387.48816	35.7
1389.44409	243.0
1390.96179	91.8
1392.10913	152.4
1394.45251	77.0
1395.98450	20.7
1397.95691	252.4
1399.29065	350.6
1399.95740	117.1
1404.28552	118.4
1405.54529	88.7
1406.15210	326.8
1407.61670	264.1
1408.98181	276.5
1412.15027	136.5
1415.30884	135.5
1417.93616	24.8
1419.67468	40.3
1420.73389	174.9
1421.79114	109.9
1422.78430	192.1
1423.68250	99.3
1424.59583	416.2
1428.46204	50.8
1429.82825	182.9
1431.48706	38.8
1434.41052	68.1
1438.57898	53.7
1439.94604	69.3
1440.66443	77.6
1443.41638	89.0
1444.23621	82.4
1445.77942	106.2
1446.43530	138.0
1447.48755	352.8
1448.23840	135.5
1449.57117	342.5
1450.43042	333.3
1454.13660	113.3
1456.35022	48.1
1457.35657	48.2
1458.50110	16.4
1459.91260	93.4
1460.71912	74.5
1461.80115	129.6
1463.28406	69.3
1464.70557	112.5
1467.90002	199.4
1470.03284	42.5
1472.27722	107.2
1476.86145	93.2
1478.60486	46.7
1479.57385	79.0
1480.44482	70.3
1485.71960	69.1
1486.41760	51.6
1487.57654	53.5
1490.00793	233.7
1491.02319	238.5
1492.66174	152.6
1493.45874	49.5
1495.43433	167.0
1497.48254	37.6
1500.58643	29.0
1502.69080	135.0
1503.97888	108.9
1504.72180	22.0
1505.79492	135.4
1507.39355	141.2
1508.27380	184.5
1509.34192	71.5
1514.00806	177.6
1515.11670	36.9
1520.21606	103.4
1521.36877	74.7
1522.50281	225.4
1524.28894	186.2
1525.30823	68.5
1526.72522	141.0
1527.76538	146.9
1528.44812	87.9
1535.35547	179.7
1538.52136	121.4
1539.66528	162.9
1540.54285	81.6
1542.73157	36.0
1543.76111	109.4
1551.69250	31.3
1557.82898	53.1
1560.49207	102.7
1564.99475	49.1
1566.01404	63.6
1568.57825	46.3
1569.96228	71.8
1571.57324	47.5
1575.37952	76.3
1577.53113	22.8
1581.33948	80.0
1589.44519	56.5
1591.24109	222.6
1592.42908	155.3
1593.37000	247.2
1594.47437	62.2
1597.42371	44.5
1601.48584	38.8
1608.47205	416.6
1609.08936	40.3
1610.27222	128.2
1612.96399	126.5
1614.48718	106.9
1616.45911	89.8
1617.98962	43.7
1620.25757	74.8
1625.41626	36.1
1630.20642	32.6
1634.19885	158.7
1635.51135	82.2
1638.99390	49.5
1643.67065	45.6
1651.11841	70.6
1655.39917	46.3
1656.72729	133.0
1661.41443	279.9
1668.15076	50.7
1671.48303	37.4
1672.91577	170.1
1673.82996	100.1
1675.53235	72.0
1686.93970	27.1
1692.15100	93.4
1698.49207	162.5
1699.46716	23.4
1700.72437	50.9
1701.78528	69.1
1702.60132	26.2
1705.77563	24.8
1706.40295	38.6
1709.71497	62.4
1710.68762	86.1
1711.58325	65.8
1718.07288	60.8
1719.06677	115.0
1720.54846	203.8
1721.43079	12.2
1722.67932	202.5
1723.60242	116.9
1725.13391	55.6
1731.25647	72.8
1737.43286	101.5
1738.44446	67.9
1739.78882	167.2
1740.64966	31.6
1741.75354	20.6
1749.75269	17.8
1753.65027	15.3
1758.23462	151.6
1763.83484	167.7
1764.67395	52.9
1773.21118	77.5
1775.99963	29.0
1776.78992	65.0
1781.42834	58.0
1783.68665	246.7
1787.78540	22.8
1791.08582	26.6
1793.55981	131.8
1800.45349	126.4
1801.14331	91.6
1802.76721	29.0
1804.54321	94.9
1809.75842	55.4
1810.65540	119.8
1811.59253	157.5
1812.39758	134.2
1827.53296	29.8
1837.37048	96.6
1839.24536	36.7
1847.94690	39.7
1879.61438	79.1
1886.89331	24.8
1888.46716	68.3
1890.85181	186.4
1891.67371	116.7
1908.59045	225.2
1909.93958	191.7
1912.05627	105.6
1912.74402	27.3
1915.44421	123.1
1922.68567	157.5
1939.56909	16.7
1940.61438	32.7
1942.50513	43.1
1965.99915	48.9
