# Supplementary material for: Phosphoproteomic Analysis of Platelets Activated by Pro-Thrombotic Oxidized Phospholipids and Thrombin
Source: PLoS One. 2014 Jan 6;9(1):e84488. doi: 10.1371/journal.pone.0084488 (PMC3882224; doi:10.1371/journal.pone.0084488)
Supplement: Annotated Spectra S2 — (ZIP) [file pone.0084488.s005.zip › EHNSMWASLSSPDAEAVEPDFSSIER_-16_2_136259.txt]

m/z	i	matches
281.90497	154.5
285.35785	101.3
298.37421	306.7
299.86374	218.8
302.35077	133.6
304.24792	620.8
310.53540	107.9
321.36935	199.2
324.31717	117.9
324.97748	176.6
327.12018	118.2
331.25806	184.8
332.33722	350.9
335.06769	118.3
337.22525	193.1
339.26453	62.1
344.01910	401.7
345.20114	137.9
351.10883	174.6
360.13065	775.5
361.29108	345.1
362.20688	335.7
366.58771	370.7
368.89163	272.8
370.42236	232.0
375.38074	505.0
377.51306	190.5
380.26495	383.9
381.14001	117.8
386.17865	476.8
388.11197	428.5
390.90253	193.4
394.43695	179.9
395.31500	102.3
396.26395	164.5
397.33823	87.7
399.88855	95.6
402.31415	218.3
413.20450	379.7
415.22354	135.0
417.46527	87.0
418.56030	363.8
419.16269	35.8
420.88968	195.8
421.92984	291.7
423.27545	66.6
426.18048	336.1
428.11945	204.0
432.21692	392.3
437.32184	133.8
440.66019	603.6
441.41614	500.4
447.59421	67.4
450.31915	202.5
451.35962	415.7
456.59399	122.4
458.18024	302.3
464.02332	621.9
465.56805	320.4
468.08490	602.3
469.25867	95.6
470.89197	67.5
472.34717	730.0
474.50601	61.9
475.91739	5697.5	b (13) (3+)-P, y (8) (2+)
476.85760	426.9
478.35779	128.7
481.41571	134.0
482.82025	229.0
484.22488	182.3
485.15195	320.9
486.18732	40.8
487.14572	373.7
498.19385	300.9
499.62805	132.2
500.24847	745.3
503.36230	267.4
504.43146	3674.7
505.42300	61.6
506.23080	290.1
512.14789	123.2
513.08386	112.3
516.32764	239.8
519.97815	1004.1
522.21448	71.6
522.93774	169.7
524.11194	123.4
525.41797	98.1
528.91272	219.6
531.41071	137.2
532.17786	216.4
535.49408	210.1
537.94714	343.9
539.05859	97.6
540.43481	967.8
541.07355	381.6
542.27411	172.6
543.15466	202.3
546.28406	219.6
551.42773	862.0
552.64856	331.3
553.39246	325.0
554.31470	615.8
555.39648	403.8
556.39783	287.8
558.31140	640.5
561.93933	171.2
563.22894	1331.1
565.32782	351.2
569.13647	127.5
570.23267	164.1
572.11841	179.0
573.26129	768.1
577.74451	138.8
580.22571	1708.0
581.21790	1120.7
582.56030	558.3
583.24780	148.4
584.22833	696.1
586.43823	514.2
587.38391	199.8
588.85852	395.4
589.83630	538.6
591.41321	5107.5
592.46655	2141.2
593.47144	599.4
595.05115	220.9
596.32050	207.5
597.12061	102.6
599.42432	3555.9
600.87903	730.9
601.90411	204.0
603.34509	196.6
604.53418	82.0
607.25745	321.4
608.14764	66.6
609.42065	51.3
610.48083	97.6
613.22534	400.4
614.24933	247.1
615.77112	215.6
616.42126	133.3
622.15289	679.7
623.05505	216.7
625.37268	636.7
626.07782	646.4
627.01648	710.2
627.77356	76.8
628.71191	549.8
630.81018	359.6
631.88788	215.1
634.25128	558.2
637.19043	128.7
638.64111	128.4
639.38910	77.9
640.15552	272.0
643.43164	216.3
644.37164	107.8
645.29138	173.3
647.07758	414.7
649.37622	489.4
650.02325	251.9
651.15808	1509.4
652.26086	953.1
653.15387	761.4
655.87750	277.1
656.67029	112.3
657.91840	67.2
660.24670	257.0
661.51709	378.2
665.44720	648.9
667.00104	709.8
668.18628	969.1
669.32458	1597.7
670.43518	66.6
671.22498	53.9
674.32983	169.2
677.09296	62.0
678.04260	250.4
681.50031	87.9
682.85272	472.8
686.26538	702.4
687.62457	76.7
689.97180	1052.1
692.41864	441.0
693.53357	169.1
694.97449	477.8
696.25171	294.6
698.36871	82.0
701.90143	379.9
703.35101	794.6
704.95422	595.9
711.21790	307.2
712.60913	2226.5
713.43768	723.4
714.30432	909.3
715.56024	689.0
716.49768	158.8
717.76538	168.8
718.80023	454.4
719.61121	484.1
720.29370	549.3
721.12378	1585.0
722.21631	1108.8
722.96240	85.4
723.87506	356.8
725.32349	555.9
726.43152	409.7
727.55188	260.1
728.53284	644.5
729.41479	299.3
730.21832	999.8
730.96600	1517.0
732.44031	221.6
733.49915	231.7
734.92084	186.0
735.70251	152.4
738.43127	4912.4
739.63989	4316.1
740.61969	249.7
741.41016	108.0
742.15210	548.2
743.58600	190.7
744.37402	361.2
745.17297	925.5
746.31696	635.3
747.40515	670.9
748.44604	2571.8
749.63879	665.4
750.49048	273.5
753.52112	424.1
754.35901	627.4
755.39258	352.9
756.20789	343.6
758.20404	235.7
759.45117	1031.0
760.58606	560.9
761.19342	1403.4
762.27576	1059.4
762.95996	163.6
763.57446	180.3
764.33386	383.9
765.15826	66.6
767.42334	2535.2
768.67920	470.3
769.52405	557.9
771.30701	261.4
772.34448	1197.7
773.69275	698.7
775.22949	1176.4
776.38147	229.8
778.22607	209.6
779.07007	584.9
780.07996	1843.1
781.33228	393.9
782.27881	358.9
782.97876	306.7
783.89844	159.1
785.21948	4361.2
786.21899	3924.1
787.32678	1541.9
788.37573	1614.8
789.58435	1600.1
790.25122	159.6
791.23108	579.6
794.04907	45.8
795.43408	2893.6
796.69153	1854.4
797.48486	1015.3
798.57031	1492.1
801.30444	895.5
802.38904	618.7
804.20166	6678.7	b (15) (2+)-NH3-P, b (15) (2+)-H2O-P
805.12561	1443.8
806.67603	107.6
807.88000	410.9
809.40442	617.8
810.17639	2379.5
810.98730	289.6
811.87671	249.0
813.27820	1545.1
814.25708	503.8
816.00134	1982.0
816.93201	105.9
818.25500	299.3
818.88660	1662.9
819.57996	1267.6
821.31116	1804.4
822.41504	2085.4
823.39600	3428.3
824.55554	382.9
825.86487	570.5
826.48975	150.2
828.20435	393.0
829.67664	345.9
830.59180	5883.4
831.50134	7366.6	y (15) (2+)
832.18713	7441.7	y (23) (3+)-P
833.16724	3608.9
833.99377	942.5
834.95972	224.7
837.46521	1279.7
838.51978	1527.0
839.23779	5689.3
839.97473	9696.4	b (7) (1+)-NH3, b (16) (2+)-H2O-P, b (16) (2+)-NH3-P
840.91919	1998.1
841.63489	210.2
842.26990	346.4
843.09875	339.8
844.79761	2300.3
845.73645	2591.3
847.35303	695.8
848.71362	7255.1	b (16) (2+)-P
850.00183	1504.7
851.36658	1621.1
852.53979	7009.7	b (23) (3+)
853.51843	10871.8	y (7) (1+), b (15) (2+)-NH3, b (15) (2+)-H2O
854.44080	4655.7
855.41589	796.9
856.34277	6205.1	b (7) (1+), y (16) (2+)-H2O-P
857.47607	4787.7
858.45142	1853.4
859.56055	1304.2
860.33118	804.0
861.78271	5673.3
862.61682	6195.4	b (15) (2+)
863.56335	2039.9
864.57397	737.5
865.31567	938.0
866.59680	886.4
867.49377	3253.4
868.29614	720.0
869.54785	1448.8
870.79407	1608.1
872.11084	1583.7
873.49731	2689.1
874.46387	1155.5
875.81177	1549.7
876.74146	280.8
877.37256	157.3
879.17969	4306.8
880.21545	15091.1
881.10681	10755.2
882.01514	560.7
882.65857	932.1
883.36389	1451.0
884.09241	1728.1
885.14746	1032.9
885.95862	193.3
886.63391	575.7
888.15381	8188.4
889.06433	23748.9	b (16) (2+)-H2O, b (16) (2+)-NH3, b (17) (2+)-NH3-P, b (17) (2+)-H2O-P
890.00159	10807.8	b (24) (3+)
891.19324	2191.5
891.86597	193.8
892.95874	1298.9
894.45679	2380.3
895.70654	106.3
896.83557	875.4
897.62512	21113.8	b (16) (2+), b (17) (2+)-P
898.47192	14685.9
899.50891	5592.1
900.45068	2718.1
901.17957	677.6
902.19910	1824.0
903.72058	546.6
904.32983	138.1
905.32520	654.7
906.05127	1314.7
907.24060	1911.1
908.36584	617.1
909.82275	3843.1
910.53979	466.4
911.55115	924.5
912.34656	2141.4
913.37024	400.9
915.08215	7973.0	y (16) (2+), y (25) (3+)-P
915.94104	2818.7
916.88599	571.6
918.45703	484.4
920.73682	940.3
921.38171	702.5
922.38342	641.2
923.71997	2498.4
924.65601	2274.0
925.45117	2596.5
926.75024	580.2
928.91187	5263.2
929.64136	4320.5
930.67896	1252.7
931.59473	1166.1
932.82324	5908.9	b (25) (3+), y (8) (1+)-NH3, y (8) (1+)-H2O
933.77136	5038.5
935.68689	3796.9
937.15442	3105.6
937.81726	17188.5
938.63440	26707.6	b (17) (2+)-H2O, b (17) (2+)-NH3
939.48022	8252.3
940.61572	746.3
941.53088	931.8
942.43701	289.2
943.46167	4661.9
944.37671	9079.8
945.18848	8709.4
946.05200	1896.5
946.80054	23444.9	[M+3H] (3+)-NH3-H2O-P
947.61304	28643.8	b (17) (2+), y (25) (3+)
948.52490	6130.5
950.38843	107252.0	y (17) (2+)-NH3, y (8) (1+)
951.46838	46583.6
952.56348	44334.2	[M+3H] (3+)-NH3-P, [M+3H] (3+)-H2O-P
953.50977	30587.5	b (18) (2+)-H2O-P, b (18) (2+)-NH3-P
954.52051	6163.4
955.32947	2747.1
956.25684	1119.6
957.28247	3647.1
958.46863	6282.0	y (17) (2+), [M+3H] (3+)-P
959.29517	9494.4
960.26904	752.4
961.16394	262.9
962.95703	4248.3
963.77368	471.1
964.79492	173.0
966.23572	3823.9
967.26147	3870.7
968.10742	1495.7
969.30603	871.7
970.75916	401.7
973.60071	3342.7
974.72168	1353.3
975.55615	84.9
976.34192	261.3
977.63367	121.4
978.57092	113.1
979.50659	3630.3
980.33789	1476.6
981.25269	395.5
982.00940	659.0
994.35913	323.0
995.55579	174.7
997.58069	684.4
998.42139	945.3
1002.25476	3537.1
1002.94897	10771.1	b (19) (2+)-NH3-P, b (18) (2+)-H2O, b (18) (2+)-NH3
1003.85742	2212.5
1004.62683	260.9
1005.42590	286.3
1007.46033	51.0
1009.26160	1329.2
1010.22412	495.2
1011.14929	5230.3
1011.79346	13244.9	b (18) (2+)
1012.66479	7211.9
1013.61169	877.2
1015.32227	5239.4
1016.39587	238.8
1017.13757	672.0
1018.28540	118.2
1020.19788	4203.2
1021.25464	1978.0
1022.37305	1377.9
1023.58862	35.7
1026.25500	117.3
1027.19104	424.7
1028.29529	223.6
1029.69409	393.1
1030.71887	869.6
1031.60669	309.1
1032.66870	274.8
1033.52332	241.7
1036.36108	700.4
1037.69482	1654.7
1038.46802	2726.1
1039.23596	2138.1
1040.45435	1661.7
1042.81506	323.7
1045.09680	803.3
1046.70850	127.2
1049.98145	1888.4
1050.76367	543.3
1052.21594	61.2
1053.02905	266.3
1054.32202	384.0
1056.26221	8828.0	b (9) (1+)
1057.45117	6552.6
1058.46423	10246.2	y (19) (2+)
1059.48413	8292.0	b (19) (2+), b (20) (2+)-NH3-P, b (20) (2+)-H2O-P
1060.63770	958.7
1061.45923	5515.5	y (9) (1+)-H2O
1062.40161	3632.2
1063.38940	763.6
1065.30103	214.5
1066.59131	316.3
1067.64905	692.3
1071.04834	220.1
1072.15479	326.1
1073.34375	133.2
1074.76416	467.2
1075.47278	234.2
1076.72058	162.8
1077.55115	292.1
1079.46228	56364.6	y (9) (1+)
1080.45947	35626.8
1081.48071	13708.2
1082.58594	2142.9
1083.44409	408.3
1084.56274	1562.8
1085.71387	988.8
1086.43359	414.2
1089.09351	159.7
1090.30176	958.9
1090.96667	85.5
1092.23035	301.5
1094.06445	6031.1	y (20) (2+)
1095.01685	1645.8
1097.44238	446.9
1101.32678	46.2
1103.08777	502.0
1104.74536	672.7
1106.30066	928.9
1107.70117	842.0
1108.57544	1037.1
1109.68457	118.3
1110.78979	142.0
1113.52808	467.9
1114.88306	998.1
1117.45105	3180.2
1118.38135	766.1
1119.27954	1386.5
1120.01050	362.8
1121.33228	197.1
1123.10376	247.5
1124.16772	368.8
1125.43860	2769.9
1126.43982	475.2
1127.95325	305.4
1128.88257	723.9
1130.44775	198.9
1133.14917	1252.6
1134.36377	488.3
1136.21045	261.2
1137.63831	235.3
1139.24866	249.4
1140.74060	113.3
1143.38562	9793.5	b (10) (1+)
1144.41333	3288.6
1145.27502	1415.8
1146.39063	952.1
1147.92383	668.7
1148.59033	118.4
1149.51660	363.5
1150.40967	982.5
1153.43042	118.4
1155.21387	208.8
1155.87451	2664.6
1156.66846	1985.1
1157.97693	528.4
1159.01624	1270.8
1160.05261	513.9
1160.69922	56.0
1161.49512	780.9
1162.30554	232.8
1163.47168	268.5
1165.91016	121.8
1166.53699	563.5
1167.77551	2536.3
1168.43884	181.1
1169.18945	228.9
1170.48584	585.1
1171.63000	74.9
1172.77576	340.0
1176.35632	1958.3
1177.77356	3870.3
1178.54431	18018.0	y (21) (2+)-H2O, y (21) (2+)-NH3, y (10) (1+)
1179.46765	16404.5
1180.56873	4843.6
1181.47461	1922.3
1182.56177	1491.1
1183.56201	40.8
1184.41602	175.9
1187.01538	3775.7
1187.87451	4563.5
1188.82715	2003.7
1189.84863	286.3
1191.27295	3303.3
1192.14722	1852.1
1192.90942	997.2
1193.68994	751.5
1194.51831	1484.3
1195.59717	1862.1
1196.50635	667.5
1197.39844	305.3
1198.74463	1056.6
1200.38794	250.6
1201.07129	475.6
1202.69922	178.4
1203.33789	270.9
1204.66162	123.0
1211.26086	46.0
1212.48059	1662.1
1213.36621	1866.6
1214.09094	255.3
1214.71375	324.2
1215.60974	271.4
1216.39795	211.3
1217.47827	424.4
1218.36792	193.9
1220.22620	580.7
1221.20386	1303.2
1222.45654	204.1
1223.76611	216.7
1225.75781	355.9
1226.61621	1745.4
1227.91699	926.6
1231.56665	469.6
1232.63660	441.5
1234.67896	989.9
1235.68079	2197.6
1237.45410	895.4
1238.77905	1253.5
1240.62695	457.5
1243.43457	128.7
1245.85352	963.4
1248.14038	853.7
1249.49634	9863.3	y (11) (1+)
1250.48218	11362.1
1251.58826	2672.5
1252.68359	1100.2
1253.74121	924.2
1254.63770	314.2
1259.84448	494.4
1262.30286	217.7
1264.59412	149.5
1266.46216	81.0
1267.54224	951.8
1269.12988	2022.2
1269.85669	227.4
1272.27661	465.4
1273.43872	144.2
1274.73181	418.8
1276.61853	696.7
1278.31238	621.4
1279.95056	370.4
1283.35693	576.6
1285.86389	2155.6
1286.66577	977.9
1288.86462	733.5
1290.39465	216.4
1292.37512	704.4
1293.03687	409.2
1294.88489	285.6
1295.84424	273.1
1298.74939	166.3
1299.62952	279.5
1301.69714	301.6
1304.84729	139.0
1307.76294	523.4
1309.60657	1258.9
1310.48608	1261.3
1311.55835	744.7
1312.43213	516.9
1317.42285	1442.0
1319.16101	596.5
1320.26233	514.5
1321.93494	709.9
1322.79553	183.6
1323.56604	224.9
1324.29541	255.9
1325.40002	1234.3
1326.04297	2447.5
1328.74451	41.6
1331.54431	590.8
1335.27039	642.0
1336.04968	271.1
1337.44397	664.5
1339.40369	118.5
1340.98730	278.9
1342.23132	527.1
1344.68176	144.2
1348.49548	56.4
1349.34778	123.7
1352.02637	726.2
1355.24475	1126.4
1357.44971	333.8
1358.42590	197.3
1360.55286	895.0
1361.43481	828.9
1362.20605	821.9
1363.87341	173.1
1364.52185	422.1
1365.64270	160.1
1366.78540	111.2
1367.57422	93.3
1369.91125	376.6
1370.75391	77.3
1371.81677	673.5
1373.31628	267.1
1376.41492	792.8
1378.43372	3598.2
1379.61267	2303.4
1380.46545	1457.9
1381.39368	445.2
1382.63318	92.9
1385.44092	154.4
1387.63379	128.5
1388.88123	40.7
1391.24841	317.8
1398.97864	1853.5
1399.76819	3607.8
1400.78455	582.6
1402.40137	866.6
1403.47083	651.2
1406.29041	261.2
1407.46912	305.0
1408.63806	188.6
1413.15332	598.1
1417.65198	186.6
1423.15845	797.3
1424.32642	930.8
1425.24622	210.9
1426.68152	431.7
1427.34595	206.6
1428.55542	76.9
1431.26135	101.1
1432.85205	266.6
1433.54138	218.4
1437.00818	656.6
1438.67798	447.2
1440.29053	281.9
1443.54712	624.7
1444.56299	429.4
1448.36633	214.8
1449.53540	865.6
1450.62512	1066.3
1451.70227	1306.1
1452.38013	144.1
1457.51831	211.4
1458.27661	240.8
1461.27942	173.6
1461.88196	144.0
1462.48547	362.3
1463.90027	305.5
1465.17139	113.6
1465.78333	80.4
1473.97595	247.3
1475.98035	689.2
1477.50977	580.0
1479.83997	151.4
1481.59192	144.2
1482.87732	81.9
1486.72742	214.5
1493.23340	123.2
1494.45215	563.7
1497.66724	812.0
1498.50562	138.8
1499.64758	124.0
1502.43225	92.5
1504.08337	513.0
1504.91028	180.9
1505.61951	1048.5
1506.52405	321.6
1507.48999	326.2
1508.20996	623.2
1512.69202	128.6
1516.44006	193.9
1518.37097	126.6
1519.53418	85.6
1522.39697	1168.8
1523.02625	509.8
1523.72937	868.7
1524.40662	393.2
1525.55225	97.5
1527.77026	170.0
1530.12451	223.9
1535.26624	456.7
1538.44080	147.4
1546.41272	218.5
1548.18396	307.8
1549.33240	365.3
1554.85962	323.6
1558.11292	71.7
1565.06116	175.1
1565.73816	233.2
1568.38855	242.1
1569.68542	154.5
1573.62292	209.6
1575.21338	760.4
1576.41833	1557.2
1577.46423	1226.6
1578.27002	425.8
1589.60364	190.4
1592.98425	293.8
1593.64307	1381.2
1594.57922	620.5
1595.64734	770.8
1596.89685	215.6
1597.95837	416.1
1600.32751	76.1
1609.44458	446.0
1613.74536	124.8
1619.52563	620.8
1624.20117	71.8
1626.85718	261.2
1631.23450	264.3
1634.56372	149.5
1636.60278	405.6
1640.72595	51.1
1648.54700	276.0
1651.61499	426.8
1653.23413	41.8
1654.62341	142.5
1655.32654	172.1
1661.78735	542.4
1662.49438	182.5
1664.63464	490.4
1665.52063	369.3
1673.18152	170.0
1676.32947	335.2
1681.49500	129.3
1686.24097	261.2
1687.75903	374.7
1704.49536	858.7
1705.47986	576.5
1706.47974	665.0
1719.25549	51.2
1722.35278	775.5
1723.32837	1004.3
1724.23804	1344.0
1724.88367	121.9
1726.22351	509.1
1734.52747	261.5
1739.42029	616.8
1747.74841	166.2
1754.62085	239.9
1755.23962	244.5
1756.37366	219.7
1757.42419	246.6
1758.32166	513.2
1763.55261	180.1
1766.78284	194.0
1771.19995	87.3
1775.24719	321.8
1776.54016	800.4
1777.42322	367.5
1778.41809	306.3
1779.34314	316.2
1780.49878	47.7
1783.49377	220.2
1794.05981	510.2
1795.08411	930.2
1795.85730	406.0
1796.45911	255.9
1799.57690	902.3
1800.42419	211.1
1802.22498	427.0
1804.87708	552.7
1809.51929	497.8
1817.58069	181.7
1826.66687	432.8
1828.53040	723.3
1829.71155	343.2
1839.45667	71.7
1859.85754	61.5
1860.78796	497.8
1865.47205	395.3
1874.91980	373.0
1875.76331	1046.4
1876.72388	295.8
1877.94958	731.3
1892.81470	1321.5
1893.87366	768.1
1894.64417	344.8
1895.99963	503.2
1906.92322	541.9
1908.76782	194.4
1915.53650	137.4
1920.62463	95.8
