# Supplementary material for: Phosphoproteomic Analysis of Platelets Activated by Pro-Thrombotic Oxidized Phospholipids and Thrombin
Source: PLoS One. 2014 Jan 6;9(1):e84488. doi: 10.1371/journal.pone.0084488 (PMC3882224; doi:10.1371/journal.pone.0084488)
Supplement: Annotated Spectra S2 — (ZIP) [file pone.0084488.s005.zip › EHNSMWASLSSPDAEAVEPDFSSIER_-17_2_139651.txt]

m/z	i	matches
288.12674	63.7
300.81815	103.6
304.44519	197.1
308.27698	129.2
316.09421	27.0
325.36847	68.1
327.95490	15.2
334.13574	99.4
339.24084	49.8
343.39600	51.7
344.29718	23.8
349.24463	20.6
354.62292	184.0
360.15637	55.5
366.46558	36.9
368.03070	39.4
369.18854	42.9
370.31537	53.7
372.19998	45.3
374.33191	86.4
376.37872	37.0
378.51184	56.4
380.04120	73.3
387.76501	110.3
389.24658	40.9
395.24097	133.0
396.17523	65.5
397.19998	151.2
399.16705	79.3
401.65680	75.1
402.30841	89.0
403.37134	43.9
406.20792	131.2
409.66296	39.3
412.44263	46.3
413.33957	100.0
417.47241	414.6
421.41833	193.8
422.11212	122.1
423.21820	19.3
424.28589	38.7
425.44873	107.8
431.48087	13.5
433.34338	162.0
435.99173	49.5
436.65375	140.7
440.30612	209.8
444.65204	30.7
448.41669	20.6
449.05804	76.7
450.08176	208.0
452.16351	48.2
453.42236	76.0
456.77411	155.7
457.38477	80.7
458.55457	136.8
459.34088	53.2
462.96115	116.5
465.40543	108.3
467.24072	108.8
468.25800	58.7
470.83279	32.3
471.75470	86.4
472.44791	32.2
473.34177	98.5
474.38229	180.4
475.90671	404.7
476.66388	113.9
482.67920	15.2
483.38821	34.2
484.36966	207.2
485.53552	137.4
486.28394	29.0
487.46869	210.9
490.28339	35.9
491.90790	206.7
492.82147	51.1
496.36966	189.3
500.33826	80.3
501.90073	16.9
503.41165	195.9
504.47375	210.9
505.11890	15.2
508.46399	126.0
509.37427	26.6
513.29254	116.5
514.31201	74.5
515.43933	106.1
520.00208	69.2
521.08130	13.7
523.36053	241.5
526.25800	49.9
527.28900	40.4
529.66412	89.9
531.69495	129.6
534.35437	55.0
535.05469	214.8
535.79639	23.2
536.81799	359.8
537.43970	65.3
539.16614	63.8
540.20734	75.1
541.20972	133.3
542.30359	324.6
543.11890	42.2
544.53088	203.1
546.25549	315.8
549.18518	72.0
551.11230	594.4
552.26965	70.5
553.37207	322.9
554.82031	269.6
555.61902	127.5
558.10425	113.0
559.07037	44.6
561.21716	88.7
562.52881	42.8
563.45264	38.7
564.76672	42.6
565.53333	111.9
569.46082	31.8
571.23218	126.1
572.31934	71.5
573.20972	111.5
575.06689	142.4
576.12445	38.7
577.17529	20.2
578.79114	80.2
580.09692	538.3
581.16370	177.0
582.52820	43.8
583.39514	49.7
584.23352	195.4
586.39581	74.4
588.49670	34.4
589.57324	139.8
590.33386	48.0
591.35120	1230.7	y (5) (1+)
592.63831	366.5
594.10187	387.7
597.32886	348.7
598.89258	372.7
602.45105	39.4
604.26062	131.7
605.11761	128.6
608.22699	76.7
609.45569	57.8
610.43176	15.2
613.49951	130.2
614.72278	266.2
615.37793	382.6
618.93689	99.7
622.31689	229.5
623.30121	300.9
624.48492	137.2
625.17505	214.8
631.11328	86.0
632.79688	219.5
634.27307	112.0
638.66711	22.6
639.37866	126.7
641.05005	295.5
642.42694	108.6
644.55432	22.1
645.37439	159.3
647.31726	118.2
648.20056	29.0
649.34302	358.5
650.20099	267.6
651.43658	492.3
652.45819	305.9
653.10553	157.6
654.27100	82.5
657.36841	52.7
658.44238	233.3
659.38440	210.3
662.19055	15.2
662.81335	151.3
664.26807	163.8
665.24036	46.1
666.32697	99.4
667.38550	191.7
668.45325	342.5
670.38385	52.5
671.33325	20.2
672.44952	15.2
673.09875	204.5
676.05945	310.8
677.35760	222.6
678.01068	77.5
679.52777	77.9
680.41022	85.6
681.24817	256.4
684.44861	160.7
685.46851	54.3
686.31006	120.9
686.98767	360.6
687.87317	47.3
688.59576	75.1
690.04572	397.7
690.90698	80.6
692.17603	41.4
693.44336	174.9
694.26764	77.4
696.50513	177.4
697.43512	20.4
698.22388	51.5
699.13965	58.4
703.30847	326.5
704.46533	111.2
705.34918	156.8
712.03650	371.3
713.09399	145.7
714.05017	267.1
715.26770	103.4
716.18451	128.8
717.63202	283.4
718.30096	159.4
719.88739	164.2
721.02307	841.7
721.77954	464.6
722.97601	362.1
724.20679	323.6
725.52698	377.9
726.83398	173.8
728.00714	101.0
729.43622	188.1
730.34387	90.0
731.50269	39.2
732.27582	273.6
733.13000	179.6
733.87128	162.9
736.02283	84.7
737.37811	546.4
738.36084	1254.4	y (6) (1+)
739.32166	861.5
740.37598	383.6
741.33539	51.8
742.10785	109.6
743.41956	172.1
744.55121	199.5
745.39319	115.2
747.59009	738.3
748.20190	221.3
750.12970	400.1
751.33130	101.1
752.06824	118.5
752.82892	30.6
754.04260	175.1
755.07086	310.4
756.39941	138.7
757.45850	234.8
758.54065	27.3
759.52356	209.9
760.40015	160.7
761.34119	178.1
762.42072	603.4
763.09631	28.5
764.16614	96.8
765.49664	277.8
766.71240	28.3
768.52997	224.9
769.50977	435.4
770.57507	402.2
771.52075	105.9
772.51782	561.0
773.36621	282.2
774.28809	508.7
775.28589	59.5
776.11719	338.9
777.38977	156.6
778.80933	325.9
779.82556	294.9
780.57324	48.3
782.06006	701.3
783.08667	542.6
785.38708	133.4
786.56909	279.8
787.20984	23.4
788.04175	598.8
788.80225	221.9
789.73157	59.5
791.25586	165.8
792.60095	822.0
793.24902	84.1
794.22351	414.9
795.47925	485.1
796.59973	896.0
798.03931	477.7
800.49365	42.9
801.30090	332.2
802.55017	1294.1	y (22) (3+)-H2O-P, y (22) (3+)-NH3-P
803.54578	1486.5
805.62683	747.3
806.34253	8.4
806.96033	142.4
807.56116	383.3
808.84460	186.6
809.71008	378.9
810.65515	278.4
812.10083	1341.0	b (15) (2+)-H2O-P, b (15) (2+)-NH3-P
813.06946	423.3
813.89026	174.3
816.64856	98.8
818.16846	247.7
819.03845	511.6
820.62927	738.2
821.61316	562.6
822.48743	138.0
823.10681	222.0
824.32068	123.6
825.00928	86.1
826.08508	259.2
826.98511	434.4
827.88257	397.6
828.85547	352.5
829.80774	494.3
830.62207	90.4
831.60583	3157.6	y (15) (2+), y (23) (3+)-NH3-P, y (23) (3+)-H2O-P
832.64465	800.0
833.98572	666.9
834.83350	661.7
836.74976	223.1
838.05176	920.5
838.96802	1582.3
840.07935	450.9
841.19263	416.4
842.28137	167.7
843.36841	18.7
843.97998	158.9
844.58594	65.7
845.38586	193.8
846.46704	873.1
847.69788	1701.7	b (16) (2+)-NH3-P, b (16) (2+)-H2O-P
848.40332	953.5
849.59570	557.3
850.30042	677.3
851.50562	472.8
852.35193	804.1
853.44031	1249.2	y (7) (1+)
854.34167	1303.4	b (7) (1+)-H2O
855.32703	1414.4	b (7) (1+)-NH3
856.44763	1348.7	b (16) (2+)-P, b (24) (3+)-NH3-P, y (16) (2+)-H2O-P, b (24) (3+)-H2O-P
857.37292	812.6
858.29236	248.6
859.52771	204.7
860.93677	2012.8	b (15) (2+)-NH3, b (15) (2+)-H2O
861.92383	1270.4	b (24) (3+)-P
862.81226	370.2
863.54077	27.1
865.63721	415.5
866.52283	297.3
867.59338	771.3
868.35132	8.9
869.61401	1331.1	y (23) (3+), y (24) (3+)-NH3-P, b (15) (2+), y (24) (3+)-H2O-P
870.44678	1193.7
871.37561	585.7
872.38867	3083.9	b (7) (1+)
873.38110	1358.2
874.41711	597.8
875.65674	390.3
876.72534	186.8
879.06287	1176.2
879.92566	427.5
880.64307	978.2
882.11316	977.6
883.06982	634.9
884.03955	648.2
884.65503	150.0
885.71143	106.9
887.29956	1732.9
888.19727	3880.1
889.23157	1582.4	b (24) (3+)-H2O, b (24) (3+)-NH3
890.52661	496.1
891.19226	551.3
891.97351	669.8
893.24084	794.0
893.96509	287.4
894.77356	56.0
896.07117	1832.4	b (24) (3+)
897.00647	7361.3	b (17) (2+)-NH3-P, b (16) (2+)-NH3, b (16) (2+)-H2O, b (17) (2+)-H2O-P
898.11621	2042.2
899.27917	1440.2	b (25) (3+)-NH3-P, b (25) (3+)-H2O-P
900.29346	577.8
901.32605	370.1
902.15466	168.0
903.22119	126.8
905.62952	5460.3	b (16) (2+), b (25) (3+)-P, y (16) (2+)-H2O, b (17) (2+)-P, y (16) (2+)-NH3
906.45288	1822.6
907.35596	664.4
908.12390	95.2
908.74426	51.6
909.58545	400.1
910.56006	878.1
911.41980	71.2
912.24426	194.5
913.14185	459.3
914.78333	1150.8	y (25) (3+)-NH3-P, y (25) (3+)-H2O-P, y (16) (2+)
915.86658	591.4
917.31067	73.9
918.19641	182.7
919.35291	375.7
920.37671	158.6
921.02808	321.7
923.14563	1002.4
924.49084	561.9
925.31921	260.5
926.16675	258.1
928.59534	245.8
929.27136	137.7
930.11914	647.9
930.97791	115.0
932.28357	1495.0	b (25) (3+)-NH3, b (25) (3+)-H2O, y (8) (1+)-H2O
933.63123	722.3
934.42273	228.2
936.92505	1965.4
937.84998	1319.4
938.62268	2982.6	b (25) (3+)
939.60657	2074.7
940.61902	950.6
941.47729	930.7
942.20593	564.2
943.11243	447.6
944.01978	751.2
944.84485	660.4
945.98608	8044.4	b (17) (2+)-NH3, b (17) (2+)-H2O
947.16675	4619.8	y (25) (3+)-H2O, y (25) (3+)-NH3
948.06458	1004.7
948.90820	1279.2	y (17) (2+)-H2O
950.46802	19669.7	y (17) (2+)-NH3, y (8) (1+)
951.53088	10605.9	[M+3H] (3+)-NH3-H2O-P
952.55273	3657.4
953.39624	1844.4	y (25) (3+)
954.88562	8060.3	b (17) (2+)
955.78467	3907.9
956.59033	1223.8
957.53784	2091.8	y (18) (2+)-NH3-P, y (18) (2+)-H2O-P
958.42456	8290.0	[M+3H] (3+)-NH3-P, y (17) (2+), [M+3H] (3+)-H2O-P
959.51050	2221.5	b (8) (1+)
960.49133	648.9
961.18726	2165.4
962.05627	2546.9	b (18) (2+)-H2O-P, b (18) (2+)-NH3-P
962.83252	2002.4
963.62036	3231.7	[M+3H] (3+)-P
964.64539	3705.2
965.54614	751.9
966.41418	624.4
967.42651	145.5
968.81445	157.8
969.61304	353.5
970.72107	898.2
971.86694	445.0
972.53796	469.1
973.18823	249.9
974.27173	289.1
974.99487	507.5
975.91748	492.0
978.43433	936.5
979.28040	1351.9
980.27515	551.1
981.55884	116.0
982.69141	120.1
984.12598	873.4
985.11267	492.1
985.92224	107.1
986.86169	97.5
1001.18555	570.1
1002.27417	814.5
1005.07178	95.6
1005.85815	39.4
1006.68848	159.8
1008.24573	22.0
1009.29871	121.9
1010.28101	879.9
1011.14111	1923.1	b (18) (2+)-NH3, b (19) (2+)-NH3-P, b (18) (2+)-H2O
1012.17310	659.5
1013.05249	214.8
1014.30029	209.9
1015.40137	111.7
1019.61328	3778.8	b (19) (2+)-P, b (18) (2+)
1020.33325	1617.8
1021.33484	589.3
1022.37085	499.4
1023.48120	101.7
1026.29077	98.8
1027.40088	86.2
1028.11304	85.4
1029.29053	66.2
1030.02905	75.0
1031.20325	131.4
1032.23535	369.4
1033.19580	80.3
1033.97705	95.7
1035.09192	114.5
1036.39636	593.4
1037.39197	624.5
1038.54297	439.3
1042.45972	156.1
1043.33069	121.3
1044.27319	194.5
1045.35962	98.3
1047.80151	681.6
1049.10059	70.6
1050.26392	271.6
1051.34961	68.8
1052.50110	76.1
1054.14014	1214.3	b (9) (1+)-H2O
1055.16516	220.8
1056.32056	238.7
1058.14600	1292.8
1059.12061	1482.6	b (19) (2+)-NH3, y (19) (2+), b (19) (2+)-H2O
1059.97778	367.1
1061.32715	1376.8	y (9) (1+)-H2O
1062.02051	125.2
1062.63135	562.9
1063.94580	358.9
1065.05884	164.1
1067.83264	416.8
1068.78784	163.7
1071.87622	780.9
1072.54858	1830.1	b (9) (1+)
1073.41455	872.7
1074.44861	518.2
1075.25537	282.0
1076.73120	114.7
1078.05042	241.2
1079.45166	15293.1	y (9) (1+)
1080.48755	9341.9
1081.52100	1974.6
1082.54297	360.6
1084.34351	146.3
1085.19263	165.9
1087.90088	129.3
1089.04541	67.6
1089.72644	106.0
1090.54443	26.9
1091.48328	79.3
1093.89526	1321.8	y (20) (2+)
1095.02234	266.3
1096.18848	30.8
1097.55115	83.6
1098.52173	69.8
1100.94568	184.4
1101.64844	68.4
1102.59827	114.7
1106.26660	178.3
1107.60950	299.6
1108.38440	134.0
1109.37427	155.2
1111.58044	137.2
1112.35999	173.7
1114.03711	262.3
1115.45239	140.7
1116.63696	46.3
1117.62683	156.0
1120.19043	251.2
1123.22168	623.0
1124.11523	77.3
1125.14893	285.3
1126.05640	887.9
1126.78503	278.8
1127.94189	56.0
1129.49512	298.5
1130.15210	328.0
1131.79395	149.6
1132.71472	188.1
1133.54529	226.6
1134.52478	274.6
1136.00391	217.7
1137.45691	78.4
1138.30652	177.8
1138.99268	82.2
1140.96204	396.0
1142.12280	1062.9	b (10) (1+)-H2O, b (10) (1+)-NH3, b (21) (2+)-NH3-P
1143.21387	324.5
1144.21375	173.9
1145.42358	29.0
1147.80627	218.9
1148.56287	1259.8
1149.58655	578.5
1150.77209	69.8
1153.07922	318.6
1155.71399	244.7
1157.21362	38.6
1159.26062	1480.4	b (10) (1+)
1160.39893	790.4
1161.59326	2190.4	y (10) (1+)-NH3
1162.79565	276.5
1164.33801	65.6
1166.39905	146.8
1167.30835	232.7
1168.82056	37.6
1170.56055	99.5
1173.28662	99.1
1174.15527	69.3
1175.94019	69.4
1177.49365	167.0
1178.51978	3822.6	y (21) (2+)-NH3, y (10) (1+), y (21) (2+)-H2O
1179.63049	2762.0
1180.46997	829.7
1181.63208	506.6
1182.57373	248.8
1184.53113	417.6
1185.94775	458.1
1186.77710	788.0
1187.91479	497.2
1188.78662	197.8
1190.36133	101.1
1191.20935	171.9
1192.68005	214.1
1193.31873	330.0
1194.24402	57.4
1194.96851	20.3
1195.63293	397.8
1196.42896	116.8
1197.55493	115.4
1199.07446	539.5
1199.72034	131.5
1200.49329	104.7
1201.34729	227.2
1204.09851	229.5
1208.40430	325.5
1209.39551	108.1
1210.38489	534.4
1211.39209	282.0
1212.27820	142.2
1213.08838	172.7
1213.84546	86.8
1218.30298	95.7
1219.67346	948.6
1220.43311	61.8
1221.35315	73.3
1222.42493	66.7
1223.43567	64.7
1224.15613	16.9
1225.37415	33.5
1227.08374	320.9
1228.32324	1362.6	b (11) (1+)-P, b (23) (2+)-H2O-P, b (23) (2+)-NH3-P
1229.36304	514.1
1230.38354	471.0
1231.53979	572.5
1233.06616	266.3
1234.06445	286.4
1236.00610	583.3
1238.04456	625.1
1239.56421	93.3
1241.56641	82.1
1242.19482	141.7
1243.02588	392.6
1244.50098	477.4
1245.49219	136.6
1246.17847	462.4
1247.44971	111.5
1248.30310	277.0
1249.51697	3320.7	y (11) (1+)
1250.54749	2736.8
1251.61206	604.2
1252.81348	391.4
1253.71130	436.5
1254.82739	677.6
1255.56018	87.1
1257.27051	307.5
1258.26343	144.4
1259.21863	227.4
1260.58398	362.8
1261.66992	46.6
1263.17676	44.6
1264.42944	126.1
1265.30640	237.7
1266.18860	93.2
1267.47327	325.1
1270.27258	352.7
1271.00049	33.6
1272.41016	78.8
1274.17944	406.0
1275.54688	318.7
1276.47510	61.1
1278.11536	248.9
1279.47290	313.7
1280.28564	50.9
1280.90234	228.6
1282.15674	25.6
1284.54651	81.8
1285.21960	41.1
1286.08960	169.6
1286.76282	108.7
1287.71082	43.8
1288.48840	99.2
1289.43958	259.5
1290.46533	61.8
1291.74182	48.6
1292.64453	44.9
1294.02087	524.8
1296.31226	93.2
1297.65210	151.1
1299.16479	37.7
1300.59924	194.0
1301.62537	25.5
1303.17664	37.3
1304.26599	517.7
1305.72913	81.4
1307.39600	129.8
1308.38342	57.8
1309.54163	320.7
1311.34912	127.0
1312.11096	290.9
1316.80139	251.3
1319.32458	60.7
1322.84216	319.2
1324.42041	53.3
1325.52136	194.7
1326.60498	485.6
1327.54089	240.2
1328.41687	233.4
1329.17371	585.2
1330.39929	220.2
1332.48242	35.6
1333.42554	458.9
1334.46436	82.6
1336.26672	333.5
1338.31885	222.4
1339.31714	166.2
1340.10828	125.1
1341.41077	127.0
1342.51111	211.8
1344.88916	51.5
1345.87891	179.4
1346.50354	72.6
1348.06494	475.5
1349.79785	106.4
1353.92151	424.7
1355.51489	159.3
1356.70117	358.2
1357.51184	306.9
1358.25159	100.1
1360.87915	56.5
1361.92517	291.5
1364.35315	199.1
1367.37610	49.5
1370.83362	95.9
1371.54578	84.5
1372.39563	41.1
1374.01770	293.7
1375.73108	130.1
1376.57349	121.0
1378.41809	1307.8	y (12) (1+)
1380.13171	407.9
1380.95837	206.9
1387.88501	195.3
1389.48572	18.7
1390.82727	114.1
1391.44312	64.8
1392.35840	127.1
1394.61975	28.3
1395.31409	175.9
1396.67798	421.9
1398.59302	44.6
1399.63342	83.5
1404.13818	318.5
1407.16394	90.2
1408.10217	332.7
1410.75269	13.5
1411.57788	235.0
1412.75293	29.0
1415.89526	75.3
1416.73035	87.0
1417.83594	170.4
1420.82495	77.2
1421.66968	140.2
1424.07251	55.6
1425.65051	310.4
1428.60693	261.4
1429.84924	468.3
1430.93896	129.2
1437.82617	83.6
1438.51184	170.2
1440.41333	90.8
1443.27625	64.0
1447.11914	246.5
1447.90808	384.7
1449.09082	299.3
1450.53992	292.2
1451.34631	10.8
1452.23645	88.3
1453.47180	71.9
1458.26489	95.9
1459.91663	49.8
1461.41858	62.2
1462.57739	105.2
1464.70361	164.5
1465.79797	192.7
1467.36133	73.4
1471.86780	215.4
1472.86194	197.8
1473.90613	190.7
1475.04932	65.2
1475.70349	179.8
1476.42444	112.3
1478.11218	22.1
1478.88416	87.0
1480.14917	94.2
1481.02551	109.8
1482.37988	62.8
1483.40015	50.4
1484.50232	65.4
1485.53674	130.5
1487.56189	153.3
1488.72070	87.0
1490.44812	233.6
1491.45020	621.1
1492.37329	54.3
1494.65247	78.7
1501.66907	149.7
1502.61670	208.1
1504.72778	75.7
1507.27881	78.6
1508.70728	111.3
1511.09631	32.5
1513.31042	42.6
1516.35291	123.5
1520.39185	49.5
1521.43787	83.8
1522.14075	151.3
1522.77942	63.0
1523.62854	97.4
1527.09900	177.6
1529.64258	17.0
1532.25598	74.0
1537.92017	141.0
1538.76672	167.0
1539.42712	86.9
1543.16162	40.9
1544.76086	56.7
1547.63708	70.2
1558.30566	179.7
1560.30396	50.0
1562.50696	213.6
1564.54431	107.4
1565.58228	111.3
1567.93323	66.4
1570.11401	93.2
1572.50317	32.5
1574.57434	40.4
1577.67981	95.9
1580.03552	38.7
1582.52649	76.9
1584.51343	89.1
1585.65686	204.7
1587.64429	24.0
1588.71045	56.6
1590.46204	265.6
1591.14478	247.0
1592.28662	57.9
1593.53528	232.6
1596.50330	39.4
1597.40088	129.5
1601.12354	23.8
1605.70862	86.1
1607.45178	106.3
1608.15576	27.4
1609.74585	253.3
1610.54553	221.9
1611.81250	76.7
1616.23364	170.5
1618.61584	113.3
1626.44788	33.6
1634.98315	20.5
1636.73462	52.2
1638.69617	98.1
1639.56421	18.6
1641.61145	59.5
1644.55139	81.8
1647.74670	99.6
1649.32214	39.8
1650.65662	34.2
1651.91003	53.0
1658.92981	178.5
1660.55481	13.5
1662.55298	84.2
1664.13977	100.3
1668.71594	78.5
1670.66089	55.1
1672.70349	39.4
1674.27478	73.4
1676.49817	74.4
1677.65442	32.9
1680.38538	98.8
1686.57581	126.2
1688.37097	85.5
1689.36353	16.9
1691.42810	141.7
1697.60120	106.3
1700.55286	216.0
1702.76941	59.5
1704.44556	45.7
1705.68616	83.4
1706.46985	148.1
1718.67712	263.8
1720.42456	197.8
1721.22009	110.3
1722.72668	60.8
1736.64978	217.6
1739.02478	105.8
1739.64136	40.9
1740.79077	56.7
1741.71460	207.1
1742.72192	99.9
1748.50806	87.2
1752.52356	31.9
1757.69568	26.6
1758.95972	66.8
1761.09900	49.2
1762.23157	39.8
1766.00867	125.2
1772.39124	38.1
1773.82886	49.5
1775.86926	71.6
1777.53748	59.5
1784.57739	57.4
1791.66870	56.7
1792.87122	99.4
1794.16809	91.1
1800.09302	42.9
1800.83679	200.1
1801.98352	321.5
1802.89880	97.5
1810.73157	47.3
1811.95740	94.1
1831.04016	52.5
1832.10974	141.9
1840.94812	73.4
1846.05688	102.0
1846.68237	111.1
1847.76013	212.9
1848.60461	235.2
1872.81421	78.8
1886.67957	63.0
1889.77307	52.7
1890.82690	211.7
1892.53882	135.3
1893.68677	40.6
1898.56677	60.5
1903.95007	73.4
1904.96509	220.3
1909.10229	270.1
1909.96704	106.9
1911.92615	76.8
1923.84497	20.4
1940.16882	115.6
1943.29285	167.7
1981.20764	29.0
