# Supplementary material for: Phosphoproteomic Analysis of Platelets Activated by Pro-Thrombotic Oxidized Phospholipids and Thrombin
Source: PLoS One. 2014 Jan 6;9(1):e84488. doi: 10.1371/journal.pone.0084488 (PMC3882224; doi:10.1371/journal.pone.0084488)
Supplement: Annotated Spectra S2 — (ZIP) [file pone.0084488.s005.zip › EHNSMWASLSSPDAEAVEPDFSSIER_-17_2_144121.txt]

m/z	i	matches
282.16528	25.8
300.17920	147.1
304.34219	534.8
312.18692	214.7
323.20010	420.0
326.87741	479.5
328.27423	85.0
340.76172	169.8
345.41486	84.7
346.62308	25.6
348.30234	48.5
351.35104	70.1
353.56357	242.1
360.39941	715.5
361.14734	85.8
363.17065	147.9
367.46860	43.4
369.26080	132.4
370.24280	159.5
372.25659	200.9
379.30441	128.2
380.84555	77.6
381.48279	145.5
382.38644	78.9
383.31055	284.7
385.07596	113.6
387.04437	134.4
388.25110	153.0
389.27301	123.7
392.00620	229.8
395.23669	25.6
398.14441	123.5
401.19977	575.7
403.39310	110.4
414.79288	231.8
417.34814	152.4
423.53265	205.5
429.61551	145.5
432.16150	29.4
433.02069	68.6
437.35593	231.8
443.09668	391.4
444.17990	92.3
449.21240	102.2
450.68518	400.5
451.73529	254.5
453.34689	85.1
464.42834	591.6
466.30661	152.0
467.35504	228.5
468.62115	456.6
469.71164	127.1
470.54941	155.6
475.83463	3687.3	b (13) (3+)-P, y (8) (2+)
476.48230	866.0
477.16653	250.7
479.16183	372.4
482.26428	817.8
483.15552	109.2
484.22903	271.9
485.26501	208.0
486.55762	43.5
496.12585	238.0
500.05029	308.0
502.19717	171.1
503.64905	333.5
504.42261	586.1
505.38116	764.9
508.47330	80.7
510.73328	150.7
520.10547	331.6
521.15076	186.4
522.38806	285.4
524.20007	126.9
525.34241	190.4
526.09119	32.8
527.43481	519.1
531.24890	196.5
532.64044	645.7
534.86646	120.3
536.21741	415.7
537.45648	339.9
538.26477	59.8
540.16882	263.4
541.20190	856.0
545.15198	112.8
551.32397	743.7
552.37512	138.1
553.24158	1106.0
554.12244	87.1
558.17017	296.0
562.38361	307.7
563.32288	452.6
564.17688	229.3
565.40906	180.7
566.53027	341.3
569.31409	523.7
570.64008	75.6
571.40515	57.8
572.42706	70.2
573.49622	200.9
579.92310	300.0
581.17194	1435.1
582.45471	1348.9
583.37598	258.1
584.36328	255.8
586.14355	98.8
587.41626	283.4
589.92303	509.0
591.37915	4451.7	y (5) (1+)
592.44727	258.4
593.41138	160.9
597.75012	401.5
599.19910	1588.8
600.33496	313.4
601.46002	200.6
603.36456	86.3
604.22632	155.6
605.14990	412.1
606.15906	88.0
608.32397	209.2
613.43323	207.7
615.32129	267.3
616.11304	29.1
617.03900	130.8
618.22668	50.7
622.14246	1014.4
623.46796	464.3
624.41846	49.1
625.41455	335.5
626.65308	187.9
627.43115	182.7
630.20850	105.5
631.45844	473.3
633.16309	84.1
633.89899	61.4
634.53906	245.0
635.35632	187.0
636.11407	127.1
637.00793	363.8
638.73834	226.7
640.01672	800.4
640.62799	274.0
641.38873	189.4
643.97217	395.9
646.41125	152.3
647.31134	276.9
649.34949	84.9
651.11646	1132.3
652.34027	355.7
653.89368	172.5
657.08752	81.7
658.01129	47.1
662.39679	148.5
663.27448	195.9
665.23468	107.8
667.28394	1636.7
668.11829	463.8
669.14148	239.2
670.08020	917.0
673.46460	162.8
675.40967	121.0
676.98993	75.6
679.19507	535.0
680.47217	241.7
681.33405	121.7
682.34668	107.0
684.38037	502.4
690.91357	1078.0
692.98071	214.4
694.08691	325.1
694.74426	222.2
695.74817	647.1
696.50073	515.4
700.07111	568.5
701.50342	63.4
703.61340	286.9
704.71442	598.7
706.50598	285.3
708.24005	328.6
709.60822	234.5
710.31262	303.2
712.16809	949.2
713.61475	365.2
714.39471	356.1
715.90204	415.3
717.25793	659.9
718.71716	84.2
720.45227	901.0
721.41296	1404.4
722.19653	872.4
724.37677	284.3
725.21124	699.4
726.27997	726.3
727.36060	360.8
728.05743	171.9
729.97229	978.3
730.73694	1692.2
731.60059	635.4
732.34216	351.7
733.34460	355.0
734.73914	506.4
736.35193	584.5
738.29114	3909.0	y (6) (1+)
739.45947	2521.0
740.25183	1285.3
741.45587	719.7
742.43457	142.8
743.06006	290.7
744.58453	55.9
747.01599	470.4
748.28711	859.7
749.47046	790.4
750.68793	1047.3
751.53033	724.3
752.44836	321.6
753.31036	550.1
754.08606	749.9
754.97919	678.5
755.97717	244.9
756.76556	475.8
757.42224	62.9
758.50940	107.1
760.25848	738.7
761.82599	1800.8
762.85840	154.9
764.17517	65.0
765.15295	675.5
767.18323	2374.0
768.41876	2265.3
769.49567	708.5
771.69379	577.9
773.36304	603.3
774.53271	1085.4
775.90613	102.8
778.02466	154.3
779.48132	1511.1
780.40601	519.4
781.40833	265.3
782.12195	307.7
783.11536	472.4
785.19751	4808.8	b (6) (1+), b (22) (3+)-NH3-P, y (21) (3+)-H2O, b (22) (3+)-H2O-P
786.21851	918.9
787.28918	1312.4
788.49548	1802.3
789.47888	969.0
790.31140	596.7
791.31592	219.9
792.50940	154.0
794.79773	2011.4
796.12622	2094.5
797.16748	2593.8
797.92212	216.7
799.07141	102.3
800.08435	606.3
801.58582	581.7
803.62573	765.3
804.23792	2344.7
805.05481	1312.0
805.70203	152.8
808.79358	242.3
809.69946	152.1
810.30188	302.5
811.29321	466.6
813.28406	2770.8
814.06958	494.8
814.70386	598.7
817.88013	1755.0
818.97119	837.9
820.02100	1360.9
821.11157	946.6
821.99609	1337.3
822.85876	766.8
823.53186	3596.5
824.52405	736.0
825.59985	680.8
826.88000	479.5
827.84241	363.8
829.14270	615.7
829.87000	376.1
830.71069	2775.0
831.44397	3929.1
832.08215	7040.9	y (23) (3+)-P, y (15) (2+)
833.51392	962.4
834.84314	805.4
835.68469	575.3
836.53735	1397.2
838.13330	1758.3
839.33459	8257.8	b (16) (2+)-NH3-P, b (16) (2+)-H2O-P, b (7) (1+)-NH3
840.22217	4524.3
840.90552	766.2
841.54431	1156.7
844.01929	1924.8
844.89478	1019.0
845.94604	286.3
847.50745	1701.6
848.25195	2188.8
848.86255	1113.5
849.72717	2398.9
850.68787	1758.6
851.80566	520.4
852.75317	2048.1
853.36328	3632.8
854.25281	4134.0
855.29468	1147.4
856.32544	4079.5	b (7) (1+)
857.26453	2712.1
858.65649	1646.9
859.37854	529.6
861.36426	1918.9
862.00037	6834.6	b (15) (2+)
863.13977	2971.6
864.62769	968.4
865.83459	133.0
866.48523	1448.7
867.18872	2224.3
868.26172	380.3
869.25806	344.1
870.26978	944.1
871.34314	579.4
872.41016	724.6
873.31848	377.1
874.40771	347.2
875.45007	2266.3
876.30457	428.7
877.33838	465.7
877.97937	91.5
878.95166	159.3
879.67847	9816.6
880.33191	5172.4
880.95532	6715.4
881.71631	1353.6
882.74292	1415.0
883.47742	317.7
884.09399	1006.1
884.77246	653.5
885.77209	773.5
886.43921	1052.9
888.05444	6397.5
889.00940	18457.5	b (17) (2+)-NH3-P, b (16) (2+)-H2O, b (17) (2+)-H2O-P, b (16) (2+)-NH3
889.76941	6722.0	b (24) (3+)
890.56995	1484.7
891.31201	646.5
892.53113	163.0
893.55408	867.1
894.67822	376.3
897.24097	9341.9	y (24) (3+)-NH3
897.89478	14786.8	b (17) (2+)-P, b (16) (2+)
898.64905	3664.6
899.62476	1306.6
900.76782	914.7
901.64001	138.2
902.39624	125.6
903.28125	1044.2
906.38831	935.7
907.07947	126.1
908.38538	860.7
909.76538	1176.1
910.66736	689.5
911.46143	166.2
912.06274	436.2
912.92603	203.8
914.94958	5871.7	y (25) (3+)-P
916.01147	1643.6
917.17175	1044.3
918.21228	318.1
919.21692	635.3
920.21973	364.0
921.16040	1442.9
922.31921	1004.8
923.55322	1873.5
924.61572	1558.7
925.44788	330.6
926.50964	500.6
927.37524	439.9
928.08484	792.4
929.31641	6084.4
930.38037	953.9
931.11267	429.3
932.57971	4470.9	b (25) (3+), y (8) (1+)-H2O
933.59351	2266.0
934.51416	343.7
935.61621	2051.1
936.51465	1025.8
938.06909	21529.2	b (17) (2+)-NH3, b (17) (2+)-H2O
939.03271	10524.9
939.92871	1608.3
940.68372	273.9
941.95618	1929.6
943.34814	2435.9
944.28601	4786.6
945.04126	7742.5
946.59424	15859.6	b (17) (2+), [M+3H] (3+)-NH3-H2O-P
947.31445	15089.9	y (25) (3+)
948.28479	6917.5
950.41333	73098.8	y (8) (1+), y (17) (2+)-NH3
951.45728	29243.7
952.49585	29614.6	[M+3H] (3+)-NH3-P, [M+3H] (3+)-H2O-P
953.38147	17640.8	b (18) (2+)-NH3-P, b (18) (2+)-H2O-P
954.40820	2087.5
955.21802	1312.0
956.34119	722.4
957.08960	209.0
958.44434	11002.0	y (17) (2+), [M+3H] (3+)-P
959.18274	4937.7
959.87866	2387.2
960.66882	32.9
962.11499	1288.1
963.25012	2039.9
964.20361	586.2
965.45129	588.1
966.20557	1351.6
967.29724	906.3
968.35449	857.7
969.32910	961.4
970.29077	376.4
971.43750	229.3
972.71411	1224.8
973.54712	1635.9
974.43237	551.7
975.65308	906.8
976.63867	2109.0
977.41394	168.8
978.94080	761.0
979.69702	2350.5
980.45776	806.5
981.92285	158.2
995.02197	1206.7
996.26855	43.5
997.40723	995.2
998.90430	303.4
1000.84155	548.0
1002.40173	3700.6	b (19) (2+)-NH3-P, b (19) (2+)-H2O-P, b (18) (2+)-H2O
1003.24451	5594.4	b (18) (2+)-NH3
1004.64001	359.9
1009.60596	894.9
1011.32764	7841.3	b (18) (2+), b (19) (2+)-P
1012.29041	7825.6
1013.35583	788.1
1015.09753	2794.4
1016.01221	1039.1
1017.57568	266.3
1019.40381	849.2
1020.31372	1012.8
1021.09595	1165.4
1021.84985	1394.1
1022.68054	57.8
1023.53662	127.1
1024.41992	131.0
1026.36719	196.1
1028.61047	474.5
1029.52710	216.6
1030.71130	101.5
1033.17236	529.2
1034.20740	84.3
1036.21863	227.4
1037.40430	1200.0
1038.40125	995.3
1039.43115	1443.2
1040.11792	427.0
1041.26831	354.4
1042.19409	804.0
1043.36450	155.8
1044.21826	186.0
1045.70825	84.0
1046.47339	132.3
1049.43127	120.7
1050.16956	323.2
1052.24780	255.5
1056.32263	6096.4	b (9) (1+)
1057.41772	3361.1
1058.61621	9468.7	y (19) (2+)
1059.66394	3127.9
1060.38245	369.4
1061.31506	2812.5
1062.51624	1444.4
1063.46814	368.5
1064.23291	417.6
1065.35205	749.2
1066.61182	184.1
1068.21082	387.9
1069.98572	326.2
1071.04431	169.9
1071.72998	314.1
1072.49976	284.0
1073.63184	155.5
1074.44995	554.5
1075.42773	408.1
1076.84009	273.7
1079.47327	40489.6	y (9) (1+)
1080.48096	22081.8
1081.52295	7040.3
1082.50757	2094.7
1083.39331	536.2
1084.15784	125.6
1085.43835	434.7
1086.29089	130.7
1087.63513	538.4
1088.89380	228.8
1090.04382	425.0
1091.71838	120.8
1092.54907	255.4
1093.97351	2826.2
1094.82007	1600.6
1095.50977	27.5
1097.57019	160.9
1098.39478	54.2
1100.09802	125.7
1100.69873	288.2
1102.78394	273.9
1104.18591	184.6
1105.82117	146.3
1107.05859	442.4
1107.98901	683.7
1109.79443	1105.9
1110.53271	414.3
1111.60767	125.8
1114.75513	480.0
1117.23682	1822.9
1118.09326	297.3
1121.68787	211.8
1122.46667	491.4
1124.07129	185.8
1125.43408	1368.6
1126.33337	394.8
1127.36426	307.3
1128.43396	215.1
1129.18933	1299.4
1130.14966	149.3
1131.34314	65.0
1132.86621	80.8
1133.64600	865.0
1135.84973	438.7
1137.21997	129.2
1138.28394	932.0
1139.55273	57.8
1141.74792	158.4
1142.76074	1395.3
1143.40613	4129.0
1144.21924	2001.3
1145.35181	1542.3
1148.34607	396.7
1150.86951	209.5
1152.70264	255.9
1155.43225	1055.2
1156.28223	764.6
1159.85461	370.1
1160.58948	203.0
1161.27478	184.3
1162.45532	495.5
1163.81055	593.7
1164.48865	200.0
1166.05981	1876.0
1167.44971	248.2
1168.32837	1136.2
1169.23291	88.6
1170.39380	352.0
1173.77271	268.3
1176.49646	1015.7
1177.27393	290.9
1178.42712	12173.9	y (21) (2+)-H2O, y (10) (1+), y (21) (2+)-NH3
1179.45190	8392.6
1180.42432	2299.7
1181.76929	596.9
1182.70093	1214.2
1183.93945	188.2
1185.41113	652.6
1187.08203	3441.5
1188.04834	1517.5
1189.39087	282.6
1191.11963	1866.8
1191.85559	925.8
1192.52820	676.0
1193.81396	395.5
1194.43066	1547.0
1195.30444	1473.8
1196.28101	1014.9
1197.44897	61.4
1198.12585	266.2
1198.93018	408.9
1205.52148	434.9
1207.00830	67.7
1212.42810	1660.5
1213.34949	1490.2
1214.45044	761.1
1216.62354	530.3
1217.38123	102.2
1219.14856	450.2
1221.71985	168.5
1224.27466	1058.6
1225.71655	474.1
1226.69019	1119.5
1228.61328	513.0
1229.53796	246.2
1231.51782	227.3
1232.79297	62.8
1233.47314	679.0
1234.37402	874.4
1234.98267	1366.6
1236.66833	551.6
1237.46533	367.3
1238.31348	369.0
1239.21753	603.7
1240.59204	428.6
1241.32275	56.4
1242.64600	184.6
1246.45691	893.8
1249.38428	6964.6	y (11) (1+)
1250.53174	6704.8
1251.53210	2669.0
1252.63892	1205.1
1253.69250	221.2
1254.51880	177.2
1255.28979	285.1
1257.64502	155.6
1258.55615	197.0
1259.68359	591.2
1260.34961	535.7
1261.48962	356.2
1264.82117	81.5
1268.27856	127.3
1269.60059	213.0
1271.54834	304.0
1273.04895	86.3
1275.42126	309.2
1277.43689	248.7
1278.16895	365.6
1278.95129	95.1
1279.77808	244.9
1282.12976	524.8
1283.43579	180.8
1284.43018	833.7
1285.73792	758.8
1289.23242	85.6
1291.54370	50.6
1293.45032	145.2
1294.45349	170.1
1295.64429	956.1
1297.07654	192.8
1298.20081	258.7
1299.69226	1038.0
1302.38208	353.8
1303.23181	255.0
1305.19031	61.4
1307.61292	47.1
1309.77454	355.4
1310.42896	1434.2
1311.27966	473.1
1312.49768	212.6
1315.15686	205.6
1316.52173	106.7
1317.38196	313.5
1319.56702	99.1
1320.28394	87.8
1321.79773	66.8
1323.64612	148.8
1325.57361	1148.2
1326.42517	380.1
1328.46082	99.3
1330.53894	746.2
1331.49048	144.1
1334.72852	924.8
1335.38623	266.1
1338.26978	486.9
1340.42371	338.6
1341.11011	307.3
1342.10120	142.9
1343.41418	203.1
1344.38794	219.6
1345.60938	57.8
1348.66528	795.9
1349.49023	57.5
1350.61829	130.9
1352.89001	423.9
1353.85486	291.6
1355.46521	481.1
1356.29272	137.0
1357.63123	79.6
1358.55713	160.9
1360.15967	130.8
1362.37463	313.3
1364.32019	415.5
1365.24854	386.7
1366.34485	147.5
1369.67749	65.0
1370.69910	196.4
1371.39587	95.8
1372.28210	377.0
1373.05225	143.4
1378.54797	1579.9
1379.50085	1338.3
1380.51819	1217.4
1381.12781	90.2
1381.90894	187.8
1383.59863	178.7
1385.60693	152.4
1388.63293	127.0
1391.57043	450.6
1397.32996	64.7
1399.12134	1253.0
1400.17310	938.6
1403.43359	212.1
1404.35632	155.8
1406.57043	111.2
1408.61682	644.7
1409.27832	311.4
1412.16614	144.0
1414.72717	152.1
1415.89270	210.5
1421.80237	778.5
1422.52454	98.5
1423.39673	459.7
1424.55835	417.0
1425.42346	280.4
1426.19580	43.5
1430.11072	355.8
1437.59290	122.2
1438.66882	104.1
1440.44214	32.8
1443.04663	172.6
1447.11267	285.4
1448.22986	156.7
1449.10095	643.7
1449.72046	906.7
1450.64050	1093.1
1451.59460	513.8
1456.31299	85.6
1459.18396	514.1
1460.84265	712.9
1461.73877	199.5
1463.19336	237.3
1466.74500	268.9
1474.50085	75.0
1477.42297	787.9
1478.44214	696.1
1479.44934	215.3
1480.81360	545.3
1484.43774	75.7
1485.30750	119.9
1486.47253	266.3
1487.57288	48.9
1489.32239	173.7
1493.70447	70.5
1494.38098	81.5
1496.26709	148.8
1498.46619	398.2
1499.69141	177.5
1501.85168	198.4
1502.72375	155.6
1504.49597	838.7
1505.30627	192.6
1507.50037	173.2
1508.18811	123.5
1512.44617	191.7
1513.05383	179.1
1516.08093	97.6
1519.35254	421.1
1522.37146	740.3
1523.25403	64.9
1526.78088	73.7
1527.73035	80.1
1530.65125	170.9
1534.74622	159.0
1538.39624	36.7
1540.88684	240.0
1545.90173	248.3
1547.29822	246.9
1555.64563	107.6
1556.62732	149.6
1558.18335	844.7
1564.53455	576.5
1566.34595	115.0
1568.58826	128.7
1569.84338	97.2
1574.89612	443.9
1575.79236	740.0
1576.50635	318.2
1591.56287	121.4
1592.67236	259.7
1593.50317	615.4
1594.67834	616.3
1595.66919	713.6
1596.63684	230.4
1597.41187	177.5
1601.40027	43.9
1603.83093	115.0
1607.85278	499.4
1608.53589	161.5
1609.49109	85.8
1619.09656	393.4
1621.60193	79.3
1623.36145	324.6
1624.56079	636.7
1627.31665	390.5
1634.01648	340.5
1635.32202	279.2
1644.36829	47.1
1645.59973	369.9
1646.28235	72.0
1648.40662	209.7
1650.52039	79.3
1656.12097	270.2
1661.62195	183.0
1664.64783	86.3
1666.54285	347.0
1671.17346	272.3
1672.32629	855.3
1675.01428	388.3
1684.47620	87.3
1685.40210	49.5
1688.67993	72.1
1692.74097	229.3
1699.85474	73.8
1704.60022	927.3
1705.55933	1324.7
1707.00964	516.0
1714.94299	113.0
1718.87866	131.5
1722.50598	331.2
1723.71155	1756.6
1724.52722	261.6
1726.07703	300.7
1731.01831	113.0
1731.69153	442.3
1739.59253	115.1
1747.65491	126.3
1749.57153	388.8
1751.68982	116.6
1758.05554	230.5
1758.88074	223.4
1765.67981	310.6
1766.69702	36.4
1775.40784	497.2
1776.55347	327.6
1777.30042	323.7
1777.94055	94.5
1793.52795	763.4
1794.84937	344.8
1795.54211	54.1
1796.15515	165.6
1799.48181	154.2
1818.54187	333.2
1828.98132	55.2
1830.68152	180.8
1847.86841	73.6
1856.90393	75.6
1865.80054	175.5
1874.40491	620.9
1875.64612	736.2
1877.35718	48.5
1887.87268	155.6
1888.87366	123.6
1892.62036	836.1
1893.68372	929.4
1914.50513	190.1
1926.10266	43.5
1928.03943	116.4
1941.54407	270.0
1944.89001	72.1
1985.63928	162.7
1994.84119	108.0
