# Supplementary material for: Phosphoproteomic Analysis of Platelets Activated by Pro-Thrombotic Oxidized Phospholipids and Thrombin
Source: PLoS One. 2014 Jan 6;9(1):e84488. doi: 10.1371/journal.pone.0084488 (PMC3882224; doi:10.1371/journal.pone.0084488)
Supplement: Annotated Spectra S2 — (ZIP) [file pone.0084488.s005.zip › EHNSMWASLSSPDAEAVEPDFSSIER_-23_2_110183.txt]

m/z	i	matches
285.22070	2.9
294.35800	3.9
298.17572	15.0
299.85187	10.6
300.49173	2.2
303.29462	7.8
304.32861	37.2
305.32193	18.1
315.28900	6.3
320.33484	3.1
321.65457	2.4
324.05960	8.5
325.56412	7.8
328.14743	2.4
342.23782	3.1
344.34695	15.9
345.41321	2.7
349.55624	6.6
351.34167	7.0
353.14975	5.3
354.49533	12.2
356.17950	4.8
358.24103	18.7
359.08633	4.6
363.35132	16.8
365.48535	4.6
366.22479	8.5
367.34790	5.0
370.46393	3.3
371.55530	7.1
372.49677	4.0
374.32391	17.5
378.85849	4.8
380.38483	9.5
381.16061	8.6
384.33804	5.9
386.25534	5.2
387.18765	13.7
390.23541	2.0
391.50800	5.4
393.27866	3.5
394.21857	9.0
401.04810	3.7
404.73691	4.6
405.44525	20.2
407.30334	4.6
409.25363	5.3
413.13498	30.3
414.23154	1.8
417.33920	22.2
420.90234	5.9
422.46185	14.3
424.88562	9.8
427.66214	2.5
433.21826	6.5
437.45447	3.9
439.28131	2.8
441.23260	3.3
442.22809	42.8
446.38474	8.9
448.20703	12.8
450.26831	32.2
451.39746	4.8
453.25980	7.8
455.33194	10.6
457.38660	5.0
465.38257	6.9
467.19522	2.2
468.31183	10.0
469.03564	13.9
471.31287	5.3
474.50836	2.0
475.89514	24.9
478.27286	10.4
481.84802	23.8
483.06140	50.8
484.31964	13.5
485.29184	7.6
490.49451	12.4
492.45874	3.1
495.40018	3.5
496.42981	21.4
500.25204	19.1
502.26385	16.5
504.08148	57.9
505.40427	24.5
507.35718	16.9
508.57990	9.5
509.92902	5.7
514.27246	6.5
516.62988	3.5
518.20752	2.9
519.63684	27.8
520.27539	34.7
522.36975	2.6
523.73108	24.2
529.37268	20.9
531.05029	18.2
531.86951	15.1
534.21533	14.5
538.40564	13.1
540.20972	8.3
541.47845	4.2
548.58545	34.1
550.54211	41.0
551.26208	14.4
552.10510	4.1
553.19434	18.0
554.37939	3.5
556.05811	149.5
558.39880	7.0
559.19055	13.0
560.33411	6.6
563.08032	27.9
563.72876	10.1
565.39252	4.4
566.93848	4.4
571.14417	17.8
572.61926	19.9
573.38037	10.7
575.15125	31.3
576.45178	24.4
577.13947	8.1
580.57446	32.6
581.27234	9.8
582.59058	18.2
584.67285	17.1
586.12134	12.4
587.19574	16.1
589.95801	21.3
591.29651	65.5
592.38501	20.4
594.74524	5.1
595.81702	3.1
596.45532	3.3
599.47351	18.6
600.41931	4.2
601.33923	20.5
603.09558	22.2
604.30591	1.8
607.40125	32.5
610.25769	5.7
611.19550	31.5
612.46973	14.5
614.18408	59.8
615.19556	14.3
616.54199	15.7
617.32782	10.5
620.80017	13.2
622.29572	33.6
623.29968	9.2
625.28467	9.0
626.39423	21.7
628.05658	17.9
630.12756	3.7
631.25879	9.8
631.97876	28.4
633.73267	7.0
635.20349	7.4
636.27625	11.2
637.18304	30.3
638.37537	5.2
640.00208	11.0
640.83459	4.0
641.81732	12.9
642.44373	17.6
643.05176	6.1
645.20477	8.9
646.05487	2.9
648.65271	16.6
649.32574	15.7
650.43225	23.5
651.20801	3.0
652.16962	32.3
657.18958	43.4
658.43335	23.0
659.78265	52.0
660.50604	26.7
661.39886	22.9
663.38507	20.9
664.04895	9.7
665.16833	16.2
666.62939	31.4
667.31335	10.3
668.76306	26.3
669.57385	30.5
672.20752	36.3
673.37360	35.0
675.25769	8.1
676.38641	17.4
677.73547	7.8
680.05963	46.9
681.21722	97.3
682.23297	14.2
683.90466	25.4
686.61584	7.8
687.31702	17.2
688.14905	9.3
690.37866	5.6
691.42609	23.6
693.46606	12.1
694.62170	7.4
695.38904	7.6
696.03656	39.3
697.58429	5.3
701.47430	30.2
703.06616	19.2
703.74768	31.6
704.67822	4.9
705.60175	24.9
707.43872	13.5
709.84033	56.5
711.12231	42.9
712.08777	34.0
713.27759	17.2
714.12085	28.3
716.18567	17.8
717.24524	42.4
718.48596	3.1
719.29053	7.6
720.65106	6.3
721.57678	52.7
722.31140	7.9
723.36206	23.8
724.61353	12.5
725.21698	50.7
726.20129	32.1
729.19128	94.8
730.22534	66.8
731.44568	51.5
732.21124	12.4
733.45215	40.1
735.25122	24.4
736.54114	25.4
738.44647	128.6	y (6) (1+)
739.56232	106.0
740.42804	33.8
741.37659	18.7
742.84448	49.5
744.63330	20.5
746.47772	4.9
747.55249	13.0
748.18567	66.1
749.50671	35.5
751.76367	494.2
752.70099	185.6	b (13) (2+)-H2O, y (21) (3+)-NH3-P, b (13) (2+)-NH3, y (21) (3+)-H2O-P
753.96497	44.9
754.78674	19.7
756.17529	3.5
758.44696	1.8
759.66449	37.2
760.80408	58.9
762.23303	10.3
763.64282	30.3
764.58276	16.8
765.50775	18.0
766.88959	122.9	b (6) (1+)-H2O
768.13690	33.9
769.38177	38.3
771.36285	19.5
772.28455	34.0
773.68469	119.8	y (14) (2+)-H2O, y (14) (2+)-NH3
774.43469	37.4
775.78210	18.1
778.07227	35.1
778.95129	12.4
780.20813	16.5
781.19067	91.5
782.80908	47.3
783.50537	7.0
785.24304	163.8	b (6) (1+), b (22) (3+)-NH3-P, y (21) (3+)-NH3, b (22) (3+)-H2O-P, y (21) (3+)-H2O
785.96252	25.2
787.21436	49.2
788.46423	101.4
789.50854	42.8
790.36841	58.8
791.60620	16.5
792.22998	13.5
793.33228	27.2
794.62415	61.9
795.38806	43.1
796.13367	45.4
797.21777	30.4
798.00146	60.3
799.53650	7.2
800.99231	10.5
802.21387	16.5
804.05188	34.7
804.85608	116.1	b (15) (2+)-NH3-P
806.06018	6.7
807.23083	96.8
808.18896	45.9
809.77197	48.5
810.83960	7.7
811.95520	27.4
812.68262	49.1
813.42554	21.5
814.36157	92.1
816.00037	13.8
817.32178	58.7
818.12817	29.5
819.17798	45.0
820.32422	9.5
821.12952	45.7
822.25574	150.8	y (15) (2+)-H2O, y (15) (2+)-NH3
823.18726	89.5
823.95886	39.6
825.23669	88.4
826.42163	29.3
827.75952	18.8
828.45239	4.3
829.54102	52.3
830.37939	137.2	y (22) (3+)-NH3
831.34937	336.2	y (15) (2+), y (23) (3+)-P
832.56140	66.9
833.46692	32.8
834.68530	23.3
835.49817	54.9
836.20032	14.2
836.96179	14.3
838.36084	126.3	b (7) (1+)-H2O
839.25842	136.9	b (7) (1+)-NH3, b (16) (2+)-NH3-P, b (16) (2+)-H2O-P
840.16772	101.1
841.01709	19.1
842.24902	61.3
843.32629	152.2
844.36877	161.9
845.47681	39.8
846.54419	23.2
847.40796	32.0
848.50391	56.8
849.84729	91.1
850.52515	24.6
851.43713	51.6
852.71985	204.8	b (23) (3+), y (7) (1+), b (15) (2+)-H2O, b (15) (2+)-NH3
853.60071	113.1
854.55615	100.3
856.22998	161.4	y (16) (2+)-H2O-P, b (7) (1+)
857.34143	115.7	y (16) (2+)-NH3-P, b (24) (3+)-P
858.30627	40.3
859.39417	51.6
860.51331	11.1
862.00940	186.5	b (15) (2+)
862.98889	130.3	y (24) (3+)-H2O-P
863.61255	27.1
864.80457	48.5
865.91077	153.8	y (16) (2+)-P
866.87170	102.9
867.48254	8.9
868.28748	13.5
869.61804	59.1
870.92529	71.4
871.59973	27.0
872.52698	57.0
873.23364	8.5
875.33691	57.3
876.54980	116.2
877.31909	37.5
877.93909	8.5
879.23315	34.6
880.17224	330.4
880.98218	255.2
882.27295	84.5
883.39111	90.0
884.73425	122.7	b (24) (3+)-H2O, b (24) (3+)-NH3
885.75378	158.2
886.75330	100.3
888.58008	618.9	b (16) (2+)-NH3, b (17) (2+)-NH3-P, b (17) (2+)-H2O-P, b (16) (2+)-H2O
889.52441	387.5	b (24) (3+)
890.69922	41.0
891.42517	90.7
893.56091	45.4
894.58618	69.6
895.68738	33.4
897.17847	202.6	b (16) (2+), y (24) (3+)-H2O, b (17) (2+)-P, y (24) (3+)-NH3
898.14819	154.3
899.35022	34.6
900.25635	169.0	b (25) (3+)-P, y (17) (2+)-H2O-P, y (17) (2+)-NH3-P
901.24719	55.9
902.39587	44.3
903.32007	33.6
905.30151	13.0
905.96252	83.6
907.51782	44.2
908.54968	106.6
909.44189	84.5
910.46008	162.7	y (25) (3+)-NH3-P
911.47742	113.4
912.13879	64.1
913.06567	95.4
913.77942	20.3
914.77673	255.7	y (25) (3+)-P, y (16) (2+)
915.49988	169.6
916.53760	178.1
917.77844	87.0
918.69995	28.1
919.35999	49.0
920.34534	130.2
921.03821	83.9
921.77148	42.6
922.42896	63.8
923.28064	40.5
924.20337	211.7
925.45288	118.4	b (8) (1+)-H2O
926.19434	52.3
927.16956	41.5
928.42395	109.0
929.60278	182.9
930.64063	198.7
931.34851	29.6
932.06738	278.3
933.22327	443.1	y (8) (1+)-NH3, b (25) (3+), y (8) (1+)-H2O
934.15771	309.7
935.26624	35.0
935.89941	89.7
936.69531	91.2
938.06689	538.7	b (17) (2+)-NH3, b (17) (2+)-H2O
938.87695	194.3
939.91199	150.8
940.94580	399.6
941.75122	411.1	y (25) (3+)-H2O
942.91028	903.4	b (8) (1+), y (25) (3+)-NH3
943.52942	327.6
944.32141	165.7
945.08960	257.4
946.16479	245.7
947.10034	1018.5	b (17) (2+), [M+3H] (3+)-NH3-H2O-P
948.08911	280.4	y (25) (3+)
948.78442	38.3
950.47156	2170.7	y (17) (2+)-NH3, y (8) (1+)
951.44751	632.9
952.37891	966.1	[M+3H] (3+)-NH3-P, [M+3H] (3+)-H2O-P
953.32959	514.1	b (18) (2+)-NH3-P, b (18) (2+)-H2O-P
954.23669	212.5
954.92639	200.3
956.20361	90.0
957.62939	656.6	y (17) (2+), [M+3H] (3+)-P, y (18) (2+)-NH3-P, y (18) (2+)-H2O-P
958.67883	623.7
959.55298	155.7
960.73059	63.2
962.12097	267.7	b (18) (2+)-P
963.17432	137.5
963.88306	47.5
964.51392	60.9
965.60852	188.7	y (18) (2+)-P
966.93542	292.5
968.07349	190.6
969.35437	200.6
970.50916	257.1
971.41626	158.0
972.34827	194.6
973.16382	339.6
974.02014	483.3
975.07373	442.8
976.32300	300.0
977.48438	166.2
978.37830	162.0
979.41028	300.0	[M+3H] (3+)-NH3-H2O
980.54761	136.8
981.76709	141.8
983.28625	9.1
984.20593	4.6
992.90430	3.3
994.52148	53.7
995.75830	20.3
997.86499	7.9
999.14453	14.9
1001.14893	39.6
1002.70654	189.8	b (19) (2+)-NH3-P, b (19) (2+)-H2O-P, b (18) (2+)-H2O, b (18) (2+)-NH3
1003.68115	66.8
1004.39001	16.9
1005.00586	17.2
1006.04297	42.1
1007.88013	29.0
1009.59790	45.0
1010.61816	33.5
1011.47424	109.6	b (19) (2+)-P
1012.10913	325.7	b (18) (2+)
1013.10938	106.4
1014.06274	30.3
1014.94458	105.5
1015.79321	78.7
1018.76904	41.3
1019.99719	47.9
1021.85083	103.2
1022.60718	4.6
1024.37329	11.3
1025.87158	18.9
1027.87256	63.8
1029.03394	9.3
1029.94556	64.8
1031.47754	19.1
1032.29688	89.9
1033.45166	50.2
1034.62463	65.4
1036.47559	27.4
1037.43872	40.5
1038.27283	72.2
1039.49719	39.2
1040.59644	9.1
1041.54688	66.2
1042.32080	78.4
1043.13818	54.2
1045.17395	58.7
1046.81616	57.6
1047.51587	4.0
1049.23535	101.9
1050.65234	22.9
1051.28821	6.1
1052.30298	55.0
1053.58215	73.1
1054.47583	44.5
1055.44250	17.0
1056.53479	168.1	b (9) (1+)
1057.32617	101.4
1058.48706	163.2	y (19) (2+)
1059.28955	78.0
1060.42493	20.4
1061.11145	22.1
1062.06421	86.2
1063.03906	103.3
1064.43628	34.8
1066.07715	123.2
1068.19397	61.2
1069.25879	39.2
1070.56433	52.6
1072.13684	41.8
1073.09619	31.2
1074.26929	55.1
1075.19226	53.6
1075.97729	42.0
1077.66272	4.9
1079.44861	1190.0	y (9) (1+)
1080.54492	753.7
1081.81421	177.5
1082.77673	35.4
1084.41382	19.3
1085.02490	17.8
1086.07678	46.9
1087.05542	38.7
1087.88733	60.3
1088.96790	48.2
1090.12231	28.8
1090.82239	70.4
1092.60547	49.1
1094.07874	196.4	y (20) (2+)
1095.32690	26.0
1096.57324	34.1
1097.61182	94.0
1099.04126	40.4
1100.44531	21.7
1102.17700	46.4
1103.37415	39.4
1104.00928	40.4
1104.74060	7.5
1105.80469	147.4
1106.44275	92.7
1108.31104	276.9	b (20) (2+)-H2O, b (20) (2+)-NH3
1110.20032	114.4
1110.85010	67.5
1111.94714	34.4
1112.84717	39.2
1113.55908	28.4
1114.52197	91.7
1115.43396	25.9
1117.45264	127.3	b (20) (2+)
1118.37573	147.6
1121.31763	46.4
1122.45459	66.4
1123.55029	66.7
1124.45117	105.4
1125.86487	158.7	b (10) (1+)-NH3, b (10) (1+)-H2O
1126.59033	112.6
1127.34839	1.7
1128.84619	76.2
1129.61047	77.1
1131.36218	75.0
1132.80518	49.4
1133.61011	29.6
1134.29175	31.2
1135.97827	182.5
1137.43970	30.3
1138.31226	38.4
1139.49438	36.2
1140.72949	39.0
1141.55872	14.5
1142.33984	63.8
1143.35254	142.5	b (10) (1+)
1144.54065	82.0
1145.54333	11.8
1146.35168	86.9
1147.53394	4.4
1148.76025	18.2
1149.45349	30.0
1151.05688	53.5
1152.94019	76.8
1153.77246	62.2
1154.66333	4.6
1155.77429	37.3
1156.51050	20.3
1157.41272	58.6
1158.49365	259.4
1159.26550	48.9
1160.13623	26.2
1161.71558	35.4
1162.56628	67.2
1164.49377	66.2
1165.91968	93.9
1166.61169	9.3
1167.80347	104.1
1168.51514	28.6
1169.62769	102.6
1170.52234	45.5
1171.74487	99.1
1172.71692	8.1
1173.57813	68.6
1175.31030	108.8
1176.25781	95.4
1177.01318	47.4
1178.52649	302.4	y (21) (2+)-H2O, y (21) (2+)-NH3, y (10) (1+)
1179.67554	167.7
1180.66223	132.9
1182.36438	94.8
1183.23706	10.0
1184.35071	23.5
1185.12073	128.2	b (22) (2+)-P
1186.60986	219.7	y (21) (2+)
1187.61572	105.2
1188.72339	25.7
1189.63501	51.2
1190.76038	28.5
1191.94019	89.6
1193.30542	59.2
1194.21143	48.6
1195.57178	3.3
1196.32788	40.6
1197.10522	18.9
1197.72607	22.4
1198.53540	37.6
1200.06287	53.0
1201.70911	59.4
1202.61694	10.4
1203.25903	12.4
1204.55237	228.7
1205.80762	59.0
1206.83984	31.8
1208.96558	62.9
1210.10974	61.1
1210.82349	76.7
1211.99194	17.1
1213.30200	109.8	b (11) (1+)-P
1214.00769	111.4
1214.68750	51.3
1215.50647	61.2
1216.17627	22.1
1217.19800	7.8
1218.61523	99.8
1219.34424	30.2
1220.35034	50.0
1222.13306	36.1
1223.44019	13.0
1224.62036	22.8
1225.54272	12.8
1226.21533	49.2
1227.26831	40.7
1228.12012	81.5
1229.20435	19.1
1230.36462	16.9
1231.13062	35.7
1232.89575	43.1
1235.05347	63.3
1235.71997	14.3
1237.15234	55.6
1238.16699	25.2
1240.06519	96.8
1242.37207	90.5
1243.47778	38.0
1244.12830	35.7
1244.82104	62.8
1246.04773	66.8
1247.62524	49.3
1248.54871	44.4
1249.55249	265.8	y (11) (1+)
1250.58740	169.6
1251.70349	62.2
1252.60388	30.9
1253.51453	94.8
1254.42896	59.9
1255.45813	41.0
1256.71484	70.9
1257.66772	14.4
1258.83972	35.9
1259.73352	13.4
1261.28125	10.7
1262.71936	12.3
1263.40051	18.4
1265.30383	30.1
1266.29785	99.8
1267.19604	9.1
1267.81262	5.3
1268.84094	27.5
1269.50500	23.2
1270.60254	30.9
1272.62512	32.0
1273.77734	33.6
1276.06592	119.0	b (24) (2+)-H2O-P
1276.80322	74.1
1277.56775	16.5
1278.67798	40.6
1280.50818	41.8
1281.95081	3.1
1283.36633	63.0
1283.99414	16.5
1285.04150	42.2
1287.79797	58.7
1288.65356	35.6
1291.10291	16.4
1292.39771	25.6
1293.25732	7.6
1294.25354	9.8
1295.93591	96.8
1296.93030	12.4
1297.96399	30.6
1298.64075	11.7
1299.56458	32.5
1300.42664	11.1
1302.13977	15.8
1304.26550	34.4
1308.28528	327.9
1309.22351	52.2
1310.76575	96.9
1311.75049	67.7
1312.52356	13.2
1313.75281	30.8
1314.75891	43.5
1317.13342	6.1
1319.40808	3.9
1320.93359	28.8
1322.25159	22.3
1323.58875	7.8
1325.15076	17.4
1325.99512	30.6
1327.08887	35.5
1328.04089	59.9
1330.57983	43.7
1332.35510	29.9
1333.14563	14.8
1334.52954	3.7
1335.24695	14.4
1336.64661	72.0
1337.69495	44.5
1338.53101	49.4
1339.62000	23.1
1340.42065	2.8
1341.64844	25.5
1345.31714	29.0
1346.12463	23.4
1347.15344	7.0
1348.61072	22.8
1349.53992	11.3
1351.53052	21.1
1352.60608	6.1
1353.95605	8.5
1355.65540	8.6
1356.85474	14.4
1358.51038	19.2
1360.32751	24.1
1361.56360	43.7
1362.44495	4.8
1363.37219	6.9
1364.49719	33.8
1365.90784	31.8
1366.91895	71.1
1367.61389	4.4
1370.78845	23.6
1372.36108	20.0
1373.50415	10.9
1375.74622	32.5
1378.68433	38.8
1379.55481	50.3
1380.54553	12.9
1381.49670	9.9
1383.39648	32.3
1384.20117	42.1
1385.22949	43.0
1386.57837	10.1
1389.87073	49.3
1392.42126	19.3
1393.33069	10.3
1395.26746	3.7
1396.65527	3.5
1398.21204	64.7
1398.92297	1.5
1399.72388	18.4
1400.52148	5.8
1401.68665	15.4
1403.58313	14.0
1404.86096	11.8
1405.73279	9.3
1406.64343	8.4
1408.17615	43.1
1409.59082	23.9
1411.13013	50.2
1411.78967	25.1
1412.61011	17.2
1414.35608	26.5
1415.59387	6.5
1416.45325	6.5
1417.81335	45.8
1418.73901	14.7
1420.32166	2.6
1421.31018	6.2
1424.06543	19.5
1425.67395	13.8
1426.70520	5.9
1428.42932	4.1
1431.09119	15.2
1431.76062	14.9
1433.45642	4.2
1434.96936	56.9
1437.03662	14.2
1438.88037	52.5
1441.35657	20.5
1442.10339	57.4
1442.77051	5.4
1444.91382	20.4
1448.27625	49.9
1448.89856	29.2
1449.78809	50.2
1450.61292	17.6
1453.32410	14.6
1455.48047	8.6
1456.55847	2.9
1457.67310	19.5
1458.65442	5.9
1459.37451	18.4
1460.35034	13.5
1461.05042	10.2
1461.88464	19.9
1463.75964	19.0
1464.44507	7.3
1471.47168	7.4
1472.73120	13.9
1475.33362	13.5
1476.20178	17.1
1476.93909	3.1
1478.01208	4.2
1483.78711	12.8
1484.74426	7.9
1486.86218	10.2
1488.37878	11.6
1491.58167	21.9
1492.75964	7.4
1495.46472	8.9
1496.75647	33.7
1497.40564	2.8
1503.16016	7.0
1504.27942	25.1
1505.29602	17.8
1506.57544	18.5
1509.04138	16.6
1512.62585	14.2
1513.51746	11.7
1515.86609	5.6
1517.45508	6.3
1518.06140	39.4
1518.78381	7.2
1520.60059	9.1
1522.08154	15.8
1522.83508	24.3
1523.45789	28.8
1524.63794	12.6
1525.66309	13.0
1526.49841	29.1
1528.20422	20.2
1529.42773	5.4
1531.65601	7.7
1535.08655	32.6
1536.27087	21.7
1544.28381	7.6
1545.16199	44.3
1547.38489	19.9
1550.48694	3.7
1551.08740	10.4
1554.84460	2.2
1555.68115	24.8
1557.27466	2.0
1558.53052	33.6
1562.88965	10.0
1563.61353	7.8
1564.36255	4.8
1565.22498	10.9
1566.03357	17.0
1567.94824	3.9
1570.43811	3.0
1574.57983	9.6
1575.58044	26.5
1576.25879	23.0
1576.88171	23.5
1580.67102	17.8
1583.32922	23.4
1588.95203	11.7
1593.69788	38.9
1594.96167	12.1
1607.40686	9.8
1610.75330	4.1
1614.44324	5.0
1619.47534	9.9
1626.00757	10.0
1630.73755	16.5
1634.49695	14.8
1635.74939	25.6
1637.15930	11.1
1638.91687	28.1
1640.43286	18.6
1641.35559	33.0
1642.56750	13.9
1645.24487	26.5
1649.55090	16.5
1651.81079	10.8
1656.03052	20.8
1659.43250	18.3
1662.87524	11.2
1663.89478	19.3
1665.94360	2.6
1669.32788	9.0
1680.72644	26.1
1684.67590	4.8
1687.24084	1.8
1687.84802	7.2
1689.31628	4.7
1703.26489	17.3
1704.50854	18.9
1705.61609	14.4
1708.77417	8.5
1712.33569	8.7
1717.58167	9.6
1722.29578	21.0
1723.62830	41.6
1725.25574	23.1
1728.56580	3.5
1733.05945	9.2
1735.03235	9.4
1745.93481	9.2
1756.69763	3.1
1757.53931	12.1
1758.20374	11.5
1758.84058	6.5
1760.42834	21.7
1761.33459	10.4
1764.14343	6.5
1768.66248	12.6
1775.07312	25.5
1777.33179	9.2
1782.58582	7.1
1784.49060	12.4
1786.65564	24.6
1790.73169	2.0
1794.09387	3.5
1800.92322	5.2
1804.72388	17.4
1805.49744	16.7
1811.70288	29.0
1815.69312	9.4
1831.60632	8.3
1840.83606	29.8
1842.23938	12.4
1849.38464	13.9
1850.98108	2.5
1853.52026	1.6
1854.47729	3.7
1856.08289	6.6
1865.16492	9.4
1871.55652	8.7
1883.86121	4.6
1892.59021	4.3
1893.99597	20.1
1897.83582	8.2
1905.22253	3.7
1913.58167	6.6
1915.55444	2.6
1941.67200	14.0
1960.06226	3.0
1963.42798	3.7
1981.71021	24.3
1984.69653	11.8
1991.89978	2.2
