# Supplementary material for: Phosphoproteomic Analysis of Platelets Activated by Pro-Thrombotic Oxidized Phospholipids and Thrombin
Source: PLoS One. 2014 Jan 6;9(1):e84488. doi: 10.1371/journal.pone.0084488 (PMC3882224; doi:10.1371/journal.pone.0084488)
Supplement: Annotated Spectra S2 — (ZIP) [file pone.0084488.s005.zip › EIELLCQEHGQENDDLVQR_-14_2_107670.txt]

m/z	i	matches
225.08716	358.4
225.76231	59.6
227.93620	36.5
230.80206	15.2
234.86543	16.6
236.19998	169.9
240.49686	91.3
241.91138	19.8
243.03004	636.3
244.00954	78.9
249.30801	120.5
251.08347	97.1
251.95676	19.6
258.13361	16.6
261.32455	48.9
262.42419	15.1
264.10571	145.1
265.32367	79.3
267.15912	140.2
268.51685	139.4
271.06061	51.8
272.40768	36.5
274.01755	48.0
275.11456	85.5
276.79767	31.8
278.34918	39.3
282.47852	18.1
285.48566	86.0
286.34146	199.9
287.25595	122.5
289.42941	105.1
290.48172	120.7
291.28592	102.3
293.13464	38.4
295.12497	92.8
299.92200	50.9
302.20557	74.8
303.31003	1837.4
304.29791	150.3
306.22964	70.0
308.46478	22.6
311.18048	37.1
312.89709	57.9
314.35226	61.4
320.24051	186.6
323.29523	154.1
326.23709	266.2
327.18964	19.7
328.20837	77.8
329.29242	60.9
332.39349	65.2
333.06140	41.1
333.80737	18.1
334.40784	53.6
336.96252	422.1
338.52930	28.8
339.60767	79.4
341.21533	21.2
342.24619	87.9
345.07544	68.2
348.12366	129.2
354.06641	1344.3
355.03442	448.6
356.29596	53.2
357.29095	148.4
358.38745	57.8
360.15674	42.9
362.01642	31.9
364.54315	30.3
366.28766	28.8
367.14865	37.8
371.37457	39.5
372.32269	132.7
373.17688	362.7
374.33893	80.8
377.33972	87.1
378.19281	79.4
380.18408	80.8
383.44708	22.7
384.34442	226.2
385.37897	117.0
387.20441	19.6
389.35077	61.4
392.90833	26.0
394.37469	62.5
396.21039	73.3
397.48169	59.1
400.67072	29.3
402.29395	2623.6	y (3) (1+)
403.44592	381.5
404.21765	45.4
405.39520	136.8
406.26410	77.6
408.07343	63.0
408.80731	96.1
409.72308	144.3
410.52734	113.6
414.37689	92.6
415.17090	13.9
417.27002	105.3
418.31580	24.3
419.37848	183.7
421.18555	393.7
422.20386	31.9
423.02399	60.7
424.31458	185.2
425.07605	180.6
426.20685	19.7
428.83301	121.8
429.98846	87.0
431.07721	377.1
433.14600	33.3
434.16083	56.9
435.50006	57.2
436.46643	34.8
439.05176	816.5
440.06860	99.2
441.16058	57.9
442.30609	442.5
444.24823	205.1
445.40656	123.7
446.19916	44.1
449.06647	280.5
450.19934	82.5
451.15259	58.0
452.55066	37.9
456.28455	337.1
457.06830	154.6
458.36548	53.4
462.82031	84.3
464.29364	164.3
464.99628	37.0
467.03717	6088.0	b (4) (1+)-H2O
468.07288	1712.6
469.39905	280.5
470.49536	26.0
471.36536	182.8
472.17493	29.0
473.30341	128.9
474.33240	107.4
475.29401	177.7
476.12585	20.9
478.90991	36.8
482.04480	47.2
483.19159	134.8
484.87439	583.8
485.57819	169.7
486.32306	318.2
489.21112	42.7
490.57886	12.4
493.22363	153.3
494.24316	84.2
494.87000	515.0
495.56207	21.2
496.24628	15.4
497.03082	73.3
499.20258	63.4
501.17804	167.1
503.67834	104.8
504.51031	318.5
506.09937	30.4
508.97693	44.2
511.25677	83.9
512.54907	56.3
514.27100	160.9
515.43188	1210.8
516.28333	421.4
517.03766	111.2
517.96179	222.2
518.79547	79.3
519.79602	324.9
522.11560	41.1
523.05927	569.2
524.08136	21.4
525.60742	73.2
527.03259	279.5
529.65137	336.0
530.33618	86.5
531.35297	94.3
532.07227	125.1
533.03473	67.0
534.12762	434.3
536.21594	31.8
537.26337	229.7
538.20648	243.2
540.32104	133.5
541.16559	125.4
542.32800	27.7
544.49579	133.4
546.09967	19.7
547.37488	143.2
548.39532	749.8
549.53296	75.8
550.46637	289.1
552.11945	629.6
553.33917	633.3
554.52008	473.2
555.26782	177.2
556.07135	18.1
559.15961	277.9
560.02368	181.0
561.12408	141.4
562.15851	199.1
563.43341	226.4
565.14301	460.9
568.65680	216.3
570.15131	150.7
571.17743	141.0
572.86456	330.7
573.49176	444.0
574.53595	205.4
575.15070	28.9
577.35779	143.3
580.16583	5767.3	b (5) (1+)-H2O
581.22931	1294.5
582.15887	172.7
583.13123	273.7
584.04822	57.8
585.09711	58.7
586.21014	160.4
587.27838	403.5
587.94501	357.2
589.25006	66.7
590.33533	251.0
591.31793	146.8
592.46478	99.8
593.63684	165.0
596.02594	1572.2
596.87592	442.2
597.76031	529.9
598.38190	1342.6
599.11957	283.9
600.20862	109.2
601.27081	110.6
602.17365	10.5
603.31561	272.6
604.06189	265.0
605.14764	802.5
606.13263	309.7
607.17328	257.4
608.71515	131.5
610.34888	290.7
611.47546	418.0
612.71527	257.5
613.42761	87.6
614.51642	1077.8
615.39471	228.6
616.32843	63.4
617.50952	223.8
618.61395	146.3
620.18488	171.0
621.08124	339.5
622.01544	73.3
623.16681	151.7
624.79053	76.1
626.46924	286.3
628.28296	127.7
629.18549	75.3
630.49487	2606.5	y (5) (1+)
631.52728	387.0
632.25104	457.0
633.40436	217.1
634.22028	115.9
634.83276	109.5
635.43744	193.7
636.43079	182.3
637.96075	80.8
639.81653	701.9
640.90387	30.7
641.65533	172.6
642.42371	47.7
643.46637	110.4
644.58008	191.7
645.28278	287.6
647.09888	1508.9
647.95959	479.0
648.56598	201.6
649.23053	376.0
649.99835	180.5
651.74194	1966.2
652.60742	1778.9
653.47992	126.7
654.37549	220.6
655.79053	2571.9	y (11) (2+)
656.56586	1203.5
657.22522	64.4
658.10565	55.1
659.11340	606.4
660.51166	648.0
661.52985	163.2
662.40277	78.0
663.43018	348.3
664.33624	57.4
666.28595	101.0
668.30560	516.2
669.41571	1777.0
670.27277	631.6
671.38324	169.1
672.35712	248.6
673.19708	42.6
673.99341	68.2
675.11285	493.8
676.23285	45.7
677.22968	368.7
678.09430	376.9
678.84979	456.3
679.61969	48.5
680.51654	290.4
681.29279	279.3
681.93451	22.7
682.74725	224.8
683.49792	212.8
684.17725	324.3
685.10858	275.9
686.48346	522.4
687.54474	207.6
688.77423	449.8
689.45221	1316.4
690.09729	337.7
691.33826	414.4
692.42883	357.2
693.39307	632.9
694.20428	575.3
695.33215	2289.4	y (17) (3+)
696.53021	503.6
697.36346	668.9
698.16217	409.1
698.98438	195.5
699.73639	260.7
700.38019	27.3
701.28760	197.1
702.29163	182.7
702.98773	1181.7
704.00665	576.9
705.96240	1170.2
707.09149	174.8
708.65289	802.4
709.58130	864.8
710.40271	119.3
711.62921	1693.9
712.33124	633.8
712.97974	394.0
714.80566	583.4
715.90076	705.8
717.02576	1388.7
718.06384	1477.7
719.21399	645.1
720.33258	2367.9	y (12) (2+)
721.10736	1846.6
721.97650	757.3
723.42645	174.2
724.72363	2238.4
725.47919	2616.6	b (12) (2+)-NH3, b (12) (2+)-H2O
726.67413	3842.2	y (6) (1+)-H2O, y (18) (3+)-NH3, y (18) (3+)-H2O
727.40417	1123.3
728.06000	628.9
728.84186	594.5
730.08594	138.9
731.28937	360.8
732.83575	5224.7	y (18) (3+)
733.98108	2023.6
735.04950	528.3
735.89252	716.0
736.71393	901.3
737.45319	242.2
738.30389	969.1
739.24603	232.5
740.24890	2429.6	b (6) (1+)-H2O
741.84900	5688.1
742.81744	2720.3
743.88483	2093.8
744.71057	1081.7
745.42938	2153.9
746.49554	750.3
747.43756	1436.5
748.29712	621.8
749.17609	1031.5
750.30750	1443.2
751.58228	770.3
752.49274	390.3
753.33038	1123.6
754.38354	1218.0
755.58887	1451.4
756.60101	1116.6
757.30701	859.4
758.25385	3510.0	b (6) (1+)
759.28503	1476.6
760.26239	1198.6
761.43073	1138.2
762.71576	870.0
763.92737	4123.9	[M+3H] (3+)-NH3-H2O
764.62567	1985.5
765.41949	2315.7
766.50861	2902.0
767.39850	1165.9
768.28668	272.3
769.29285	21.2
770.37726	28.8
777.65845	26.2
781.64056	369.1
783.16937	459.6
784.20129	326.3
785.20093	350.4
786.02356	28.5
788.43988	259.9
789.37073	24.2
790.61322	360.5
791.60541	160.8
792.40326	33.7
795.46002	129.7
796.11804	16.6
796.95502	65.3
797.99902	65.3
799.44940	30.4
802.15057	52.2
803.07306	97.7
804.29797	247.2
806.57452	586.8
807.43951	157.7
808.45703	33.4
810.70160	185.5
811.58148	269.0
813.26544	577.3
814.14008	32.9
815.81171	171.3
817.03149	182.5
817.90991	60.7
818.71771	335.4
819.90717	502.4
820.88361	175.1
822.25873	323.6
823.50519	179.2
824.35736	373.6
825.45758	294.5
826.74530	101.2
827.75885	522.1
828.57562	101.5
830.26288	308.0
831.17847	284.0
832.36554	260.7
833.31830	128.3
834.63916	74.8
835.67242	411.0
836.46350	39.5
837.55023	59.4
838.45465	351.3
839.38312	662.1
840.24060	699.7
841.59668	121.3
842.49701	72.8
843.67664	247.5
844.75183	34.3
845.81281	436.3
847.25061	1011.1
848.11841	997.9
848.88373	426.2
849.50037	363.9
850.75946	141.5
852.00250	372.6
853.19214	123.8
854.56683	601.6
855.75159	9213.1	y (14) (2+)-NH3, y (14) (2+)-H2O
856.59784	6460.8
857.83307	126.6
859.45331	3473.1	y (7) (1+)
860.54468	1879.6
861.36603	299.9
862.99701	359.6
864.62164	44290.0	y (14) (2+)
865.62323	9543.8
866.66107	221.1
867.50391	109.0
868.88470	582.3
869.81842	598.7
870.46869	411.9
871.69440	209.0
872.38666	91.9
873.55658	510.8
875.31171	269.6
876.13934	126.6
877.38080	498.8
878.27753	101.2
879.32892	77.5
880.10101	158.6
880.91437	223.2
881.78851	520.9
882.58594	159.8
883.45337	368.0
884.63800	69.2
886.14227	472.5
887.34375	262.2
888.26660	630.6
888.95404	601.6
889.81055	167.4
890.57251	239.7
891.34644	147.2
892.00861	163.0
893.68842	175.3
894.42169	13.6
895.37036	290.8
897.12567	1255.0
897.94135	385.6
898.56219	136.5
899.38690	93.9
900.39575	82.6
902.02368	194.2
903.27985	87.1
904.49469	749.7
906.31805	486.9
907.22046	737.3
907.86005	198.7
909.38214	42.1
910.62347	283.1
911.80817	635.5
912.65527	3557.7	y (15) (2+)-NH3, y (15) (2+)-H2O
913.53143	954.6
914.48639	85.2
915.34741	28.9
916.72632	76.3
917.84882	513.7
918.48682	74.6
919.81708	663.7
921.15430	25769.1	y (15) (2+)
922.07275	6063.4
923.43756	210.8
924.04791	77.5
925.30664	65.3
929.39014	168.0
930.25024	274.6
931.26691	130.6
933.47418	85.4
935.41693	147.5
936.14374	76.5
938.24976	151.2
939.47943	617.1
940.42480	25.4
941.17157	52.7
942.13525	75.4
943.47247	158.8
944.32672	171.8
945.15314	674.7
946.00128	456.8
947.07623	351.8
948.27588	319.0
948.89838	29.5
950.31641	568.1
951.20435	350.3
953.33112	1461.9
954.28027	1505.0
955.28760	274.1
955.90503	292.3
957.03766	10.5
958.46307	217.1
959.51117	401.4
960.34430	563.9
961.38812	77.8
962.49750	1389.2
963.74097	522.4
966.39178	600.5
967.98096	249.9
969.03314	1544.4
970.03314	302.3
971.40289	518.6
972.39478	56.4
973.35211	99.1
974.38275	13.5
975.27466	89.6
976.13531	50.3
977.13080	602.3
977.81403	8550.9	y (16) (2+)
978.57745	2343.6
979.38263	2860.3
980.36304	807.4
981.04779	145.7
982.30664	347.4
983.35522	639.8
984.31378	77.2
985.34357	357.5
986.14325	652.4
987.12323	101.9
988.58453	1590.7
989.55548	927.3
990.46576	315.0
991.52203	135.8
992.39154	33.4
994.11719	571.3
994.98285	389.3
995.60382	295.7
997.28247	689.7
998.08270	204.3
999.28644	519.1
1000.90070	49.6
1003.08636	3649.6	b (17) (2+)-NH3, b (17) (2+)-H2O
1004.10132	1382.4
1005.06671	363.1
1006.64899	82.0
1009.15729	446.6
1009.90460	245.2
1010.93915	31.9
1011.88751	1577.5
1012.61176	988.8
1013.34766	381.4
1015.17896	544.2
1016.24225	376.6
1017.55133	374.1
1018.43359	87.1
1019.58282	367.4
1020.60590	323.7
1021.55225	74.7
1022.37616	131.0
1023.66888	203.0
1024.40100	133.2
1025.45886	174.8
1026.79846	51.8
1029.86047	74.4
1030.46423	30.3
1031.15430	185.2
1031.87646	158.7
1033.25916	1457.8
1034.26257	476.8
1035.19653	506.0
1036.20166	102.2
1037.16174	52.1
1038.32764	174.4
1039.30640	45.7
1040.31091	68.9
1041.88647	6095.8
1042.72400	8583.8	y (17) (2+)
1043.57715	868.0
1044.62402	506.4
1045.40234	66.3
1046.29993	213.8
1048.17834	944.7
1049.14575	331.9
1050.20337	51.8
1051.36694	97.2
1053.75452	162.8
1054.66309	97.5
1056.53613	155.9
1057.63623	143.4
1058.34668	127.3
1059.10449	161.7
1062.54102	21.2
1065.16968	187.4
1066.88184	689.3
1068.10413	406.6
1070.65894	96.3
1071.44153	44.2
1072.49622	84.4
1073.90259	147.8
1076.12830	981.8
1076.93628	1258.9
1077.87402	19.4
1078.59875	16.6
1079.38330	39.3
1081.77148	191.6
1082.85083	134.6
1084.74194	43.5
1086.26904	59.5
1087.29517	50.9
1088.62329	67.1
1089.69495	141.8
1090.37109	24.2
1091.68286	93.2
1092.64148	24.2
1095.37122	111.9
1096.41919	28.9
1097.36462	85.5
1098.28882	404.2
1099.45728	168.1
1100.70471	249.3
1101.61267	72.7
1105.94092	24.3
1107.50513	141.2
1108.41577	21.2
1109.90137	85.6
1113.92114	122.9
1115.36450	120.8
1116.38037	476.4
1117.64563	75.3
1118.49988	106.2
1119.39612	80.8
1121.18579	194.1
1122.02612	119.3
1123.01550	102.2
1125.05530	21.2
1128.27319	36.5
1129.37085	25.8
1130.90295	20.3
1132.39648	197.7
1133.31470	505.2
1134.38770	462.0
1135.26611	250.7
1136.23169	101.3
1137.58386	121.8
1139.60522	22.7
1143.40186	37.2
1148.62036	93.1
1149.46619	94.3
1152.48218	284.1
1154.48193	237.9
1155.49121	46.9
1156.57971	710.2
1159.14429	56.4
1161.60425	24.3
1162.22949	84.1
1163.34790	148.5
1164.80188	112.7
1166.76611	99.0
1167.60022	79.2
1168.29846	24.2
1173.52026	658.3
1174.69897	250.5
1175.44666	112.1
1176.60327	113.2
1179.59180	315.1
1180.65527	109.9
1183.74658	269.8
1191.32227	289.2
1192.18884	31.9
1195.66724	41.1
1197.03809	65.6
1200.33228	243.2
1204.95496	47.3
1206.57788	105.4
1208.18481	45.7
1209.64221	24.3
1210.52197	99.4
1211.84778	167.9
1213.26477	339.5
1214.30396	125.0
1218.52673	173.8
1219.44202	73.3
1223.04590	66.1
1227.39172	149.3
1230.64783	193.8
1231.51379	188.3
1232.64221	58.1
1234.90039	29.0
1239.41260	33.5
1247.50806	59.5
1249.41101	28.3
1258.09460	138.5
1262.47998	46.4
1265.47961	153.3
1266.61438	19.7
1270.14697	125.0
1271.22241	91.5
1273.36218	31.9
1274.37854	13.5
1281.31226	123.4
1281.95642	17.9
1282.56323	200.3
1283.29749	53.3
1284.25012	52.6
1286.22693	87.0
1287.61023	32.0
1288.43396	119.4
1290.29443	35.5
1292.71716	85.4
1293.54968	96.2
1294.26489	166.9
1298.73206	59.2
1301.71423	122.2
1302.49072	118.7
1303.66113	123.1
1305.59839	50.4
1308.36414	39.6
1309.17651	84.9
1310.77039	100.3
1311.72620	160.5
1313.23914	27.8
1319.37317	545.8
1320.49475	566.5
1321.54773	101.9
1326.43164	131.4
1327.59387	225.2
1331.48145	84.2
1332.57336	64.8
1337.52783	55.9
1338.85474	65.7
1339.52991	61.1
1343.18787	67.2
1346.60071	53.4
1347.27905	36.6
1349.61292	212.9
1350.38074	42.2
1356.24731	67.4
1357.11621	45.8
1358.70129	64.2
1359.44324	142.5
1365.97217	12.2
1375.58630	65.4
1384.56580	97.5
1385.36145	15.1
1393.64490	21.5
1403.42847	176.0
1405.56018	80.7
1406.44177	48.8
1408.78955	15.1
1418.30554	99.7
1421.38269	77.2
1424.47498	225.0
1426.06531	173.9
1436.56311	20.2
1448.66772	180.8
1449.62561	542.3
1451.60815	180.5
1456.62683	51.7
1460.56750	84.6
1466.18298	83.6
1467.67834	76.0
1478.41187	139.1
1486.84485	166.4
1488.68420	21.2
1534.55408	39.6
1546.01160	36.6
1551.56470	56.9
1562.52405	45.7
1618.82007	183.8
1635.20740	103.8
1647.93323	36.6
1656.66809	100.8
1665.90503	84.4
1677.75769	38.1
1685.97424	112.9
1713.76343	65.7
1736.01794	30.1
1772.87573	114.5
1775.93689	12.0
1776.61853	28.8
1792.43469	85.0
1793.26184	85.6
1794.61316	146.4
1797.28625	31.9
1809.91968	146.6
1907.38000	88.0
1908.21606	67.1
