# Supplementary material for: Phosphoproteomic Analysis of Platelets Activated by Pro-Thrombotic Oxidized Phospholipids and Thrombin
Source: PLoS One. 2014 Jan 6;9(1):e84488. doi: 10.1371/journal.pone.0084488 (PMC3882224; doi:10.1371/journal.pone.0084488)
Supplement: Annotated Spectra S2 — (ZIP) [file pone.0084488.s005.zip › EIELLCQEHGQENDDLVQR_-16_2_99212.txt]

m/z	i	matches
224.95747	141.1
227.23210	69.6
228.67967	51.6
235.25375	53.5
240.16917	138.8
242.29419	21.8
243.05029	207.6
243.83476	43.0
244.50784	29.8
245.34351	20.6
249.43369	30.9
250.16290	75.2
254.29376	29.6
255.94218	15.4
258.26563	47.0
260.33771	25.9
261.40103	35.6
264.57599	16.7
267.17603	28.3
268.50735	14.1
269.16095	20.6
270.37787	57.4
274.01151	111.4
275.26489	11.5
278.65488	15.7
281.38953	29.6
282.16592	79.8
285.35657	37.4
286.37299	179.0
288.35968	30.5
289.14502	19.3
290.38208	37.3
291.13934	15.4
295.34430	162.1
296.46408	110.3
299.00507	28.3
300.04688	20.1
301.31845	46.2
302.09088	36.1
303.24860	1301.4	y (2) (1+)
304.18970	291.1
307.35864	250.1
310.29501	24.2
311.28845	56.3
312.24646	18.0
314.37173	31.8
315.14954	68.3
321.66534	34.3
325.38806	167.6
326.22491	138.0
327.12384	18.4
328.31396	34.2
329.11371	19.3
332.31476	46.9
333.96075	25.3
338.28809	86.7
339.25122	125.5
341.02484	93.2
343.64148	18.0
344.49557	45.7
345.48529	37.3
346.41364	12.8
347.54663	66.5
350.00146	54.7
352.40594	132.8
354.15799	1577.3	b (3) (1+)-H2O
355.11536	282.6
356.48364	160.0
357.46979	30.9
359.17761	65.2
360.21075	94.7
364.31207	96.5
366.25775	34.4
368.42029	107.3
371.23212	17.0
372.34985	338.3
373.32532	144.8
374.95172	33.1
377.14264	49.5
379.11761	13.7
380.23785	27.0
381.54651	120.1
384.31598	18.1
385.72107	20.6
387.09619	12.8
388.60352	55.0
389.44983	23.9
393.03827	30.5
398.11615	87.6
399.16650	46.6
400.55292	79.7
402.37006	1919.1	y (3) (1+)
403.28424	322.4
404.47321	96.2
406.26306	76.5
407.91565	159.5
409.38190	10.2
410.59943	15.4
412.39508	102.6
413.09119	32.1
415.12476	17.5
416.15320	80.0
418.59698	212.5
420.20630	49.8
421.27350	49.8
422.47076	150.5
423.21527	200.1
424.49463	30.7
425.27643	63.2
427.55762	75.6
428.27100	24.5
429.26465	64.1
430.52478	166.9
432.25995	220.1
433.28986	199.7
435.00708	71.4
436.43561	96.3
438.40570	132.4
439.02875	273.9
439.92480	169.7
441.25110	116.0
442.18427	93.5
443.85199	217.6
448.94458	242.2
451.09802	178.0
453.11639	60.2
456.44922	272.7
457.55316	86.8
459.37030	12.8
460.17999	38.7
461.07599	16.7
462.46143	33.0
463.42847	36.1
464.16956	41.7
464.78809	25.3
467.04877	2778.7	b (4) (1+)-H2O
468.11560	1276.6
469.18408	251.5
470.79590	40.7
471.57300	166.4
473.18774	80.7
474.21234	84.8
475.10748	54.4
477.61847	150.7
481.23688	46.7
483.24890	44.0
485.22302	528.4
486.06049	91.0
489.36432	84.8
492.35620	219.2
493.05475	206.6
495.13983	404.9
497.30200	73.5
498.33392	63.0
499.05310	55.1
499.93964	104.7
504.23682	65.8
508.65424	125.2
509.39850	40.1
510.30090	69.7
511.04260	39.5
514.36719	14.1
515.45996	652.3
516.10040	54.5
516.74744	57.3
517.72278	55.5
518.51086	30.9
519.92957	188.1
520.65021	40.2
522.04352	152.0
523.00061	361.7
524.25568	129.8
525.63068	275.3
527.38232	175.3
528.78497	110.8
530.32568	53.8
531.30939	243.7
532.65991	59.5
533.47394	66.6
534.58380	31.4
535.88666	43.8
537.30902	153.1
538.52612	100.8
539.27032	29.8
540.21106	153.0
540.94427	26.6
542.24188	103.3
544.06738	121.6
545.17535	134.6
546.27484	42.1
547.25214	159.0
548.66919	72.8
549.65948	180.9
550.28265	315.5
550.96356	69.1
552.30487	296.1
554.84222	283.9
555.80530	128.5
557.29370	179.6
559.15479	200.4
560.20245	43.4
561.45752	67.3
562.22821	274.2
563.47107	200.9
564.21210	149.8
565.87201	86.7
566.85297	141.7
567.77118	93.6
568.99084	238.0
569.59381	358.4
570.31525	173.6
571.27228	232.5
572.46478	834.6
573.24194	96.5
574.24988	26.9
575.53784	178.9
576.70856	231.4
580.11334	4160.7	b (5) (1+)-H2O
581.16101	1591.6
582.22809	37.8
583.06891	47.3
584.22418	95.5
585.02820	91.5
585.70276	25.2
587.32953	461.9
587.96906	84.1
588.96674	260.7
590.36768	47.3
592.37262	53.7
594.32184	173.9
596.04602	3719.7	b (10) (2+)-H2O, b (10) (2+)-NH3
597.25006	311.0
598.24207	1180.2	b (5) (1+), b (15) (3+)-H2O, b (15) (3+)-NH3
599.35858	356.8
600.21777	32.2
601.55865	88.5
603.17596	84.2
604.14679	277.6
605.35510	401.0
606.22650	147.4
609.18878	12.8
610.16241	144.7
612.11432	112.7
612.80878	131.6
613.66943	202.9
614.30023	235.3
615.07935	358.6
615.68597	187.3
616.36639	42.1
617.25757	287.3
618.26001	15.3
620.26141	94.7
622.61853	113.1
623.35773	16.2
624.96582	44.6
626.76782	118.3
628.14398	59.5
629.42963	51.2
630.47498	1898.8	y (5) (1+)
631.35498	530.3
631.97699	189.5
632.58435	116.2
634.30072	274.9
635.49945	188.4
636.48108	17.0
638.34283	100.8
639.21198	23.1
640.62213	133.3
641.56689	677.5
642.26215	26.9
644.03174	139.8
644.64471	46.3
646.42725	886.8
647.62128	834.8
648.74829	90.4
649.40625	75.4
650.01385	112.6
652.15845	2070.7	y (16) (3+)
653.15265	265.3
654.00293	304.9
655.21985	350.1
655.83234	1083.3
656.52045	1900.0	y (11) (2+)
658.08954	418.7
659.18762	179.9
660.07251	694.8
661.30951	784.1
662.17438	116.6
663.62671	153.1
664.39514	239.3
665.11523	10.1
666.48682	118.2
667.65204	684.4
668.31268	105.7
669.29895	989.0	b (17) (3+)-H2O, b (11) (2+), b (17) (3+)-NH3
670.08307	497.6
670.96320	188.2
671.86005	160.8
672.86664	313.0
673.75580	275.8
675.27655	518.0
676.18610	183.4
677.23383	95.7
678.46039	162.2
679.20819	100.4
680.32660	1356.3
681.26239	446.9
682.08246	231.2
683.35809	1199.6
684.10016	51.4
685.29498	395.6
686.68585	339.3
687.64941	202.7
688.59381	182.1
689.48511	758.9
691.32819	521.1
692.13947	378.7
693.25275	411.1
693.95569	138.2
695.20001	2256.2	y (17) (3+)
696.11432	292.3
697.32831	452.5
698.41467	26.1
699.22040	339.6
700.32281	139.8
701.50726	144.6
703.30548	219.3
704.78497	265.0
706.17432	317.2
706.88525	348.9
708.27643	289.7
709.18860	358.6
710.19025	226.8
711.09570	978.8	b (18) (3+)-H2O, y (12) (2+)-H2O, y (12) (2+)-NH3
712.09576	760.2
713.04572	604.9
714.28595	282.7
715.34833	200.0
716.42883	535.7
717.29279	606.6
718.40594	557.6
719.33954	561.8
720.63544	3148.8	y (12) (2+)
721.76599	401.2
722.37665	40.5
723.37372	109.9
724.75885	934.1
725.58307	2052.8	b (12) (2+)-NH3, b (12) (2+)-H2O
726.52704	1038.1
727.13385	1995.7	y (18) (3+)-H2O, y (18) (3+)-NH3, y (6) (1+)-H2O
728.26819	1014.3	y (6) (1+)-NH3
729.18573	315.1
730.26105	551.8
731.46259	310.4
732.37921	615.2
733.18896	2025.5	b (12) (2+), y (18) (3+)
733.99152	842.4
735.44397	910.2
736.90802	1836.9
738.19806	109.5
739.40472	995.7
740.31989	1664.4	b (6) (1+)-H2O
741.95142	5239.8
742.95062	2329.8
744.44659	904.3
745.56085	1107.6	y (6) (1+)
746.41095	509.9
747.64447	1298.3
748.91876	1037.2
750.38538	296.7
752.13678	814.9
753.17218	769.5
754.33398	229.3
755.48761	691.2
756.80951	1985.2
757.88641	859.2
758.51624	2274.4	b (6) (1+)
759.76715	424.5
760.43909	354.9
761.21906	76.9
762.34808	721.4
763.41766	2788.6	[M+3H] (3+)-NH3-H2O
764.38434	2384.2
765.49677	1126.9
766.72589	880.2
767.36169	1271.4
768.13501	208.0
768.85388	16.2
769.72571	27.3
771.41895	42.6
774.74371	193.5
779.33258	24.8
780.00262	120.8
782.44910	73.2
784.67310	1205.8	y (13) (2+)
785.35779	190.1
789.29138	114.5
791.41095	128.1
792.31494	45.6
795.27020	92.8
795.88007	38.6
797.22028	292.6
798.41858	143.7
800.61273	178.6
801.36163	10.2
802.33160	146.5
804.51300	38.3
805.57050	59.2
806.83374	828.5
807.89862	494.5
810.22919	352.4
811.37445	340.2
812.33264	103.5
813.12201	137.2
814.72418	70.1
816.04669	200.8
817.29352	27.0
818.53430	201.7
819.49957	161.6
820.19037	169.1
821.38806	251.1
822.34583	98.9
823.44916	312.8
824.48309	218.0
825.58740	324.7
826.54315	109.9
827.15790	40.5
828.51898	556.3
829.33203	322.2
830.12689	93.9
831.27325	169.6
832.36993	105.9
835.16205	91.6
836.28693	232.3
837.35858	136.6
838.37189	261.4
839.57385	1200.5	b (14) (2+)-H2O, b (14) (2+)-NH3
840.78833	261.8
842.55731	86.3
843.57019	88.2
844.23596	100.2
846.68268	245.4
847.57941	1208.3	b (14) (2+)
848.83856	897.6
849.71063	90.3
850.44141	233.0
851.43427	89.4
852.97052	78.1
853.96393	131.0
855.47491	1985.2	y (14) (2+)-H2O
856.21466	6542.7	y (14) (2+)-NH3
857.03387	1896.0
858.23566	118.0
859.48358	2173.7	y (7) (1+)
860.52960	1072.4
861.40021	566.1
862.86725	408.6
864.42926	17949.3	y (14) (2+)
865.13959	14259.1
865.93488	872.6
866.56732	976.6
867.58105	424.0
868.64954	608.8
869.54156	47.7
870.77869	148.9
871.66791	216.9
873.37152	48.6
875.16425	631.5
876.84247	228.1
878.15961	410.0
879.34326	313.4
880.20343	108.4
881.51318	458.9
882.37543	286.7
884.91455	118.7
886.34149	354.5
887.94403	482.9
889.00342	441.3
890.12421	831.7
891.10284	343.9
892.31616	128.1
893.40973	227.6
894.22266	41.3
895.04486	215.7
895.73053	80.8
897.08075	850.8
897.88159	420.0
898.79547	276.4
899.80670	170.4
900.66437	106.3
901.48737	148.3
902.48145	305.0
904.22070	294.8
905.32965	278.6
906.73322	1123.0
907.63062	191.9
908.66895	158.2
909.58014	51.7
911.90179	1039.8	y (15) (2+)-H2O
912.83252	1595.8	y (15) (2+)-NH3
913.75592	689.7
914.61676	106.4
915.53082	210.0
917.60504	128.9
918.38727	60.4
919.38989	140.6
921.20776	17592.2	y (15) (2+)
922.08154	4348.4
923.03998	106.4
924.02808	173.5
925.02588	295.0
926.71808	30.9
927.41083	28.7
929.15973	273.8
930.62402	671.1
931.57684	175.9
932.67798	116.1
933.80255	44.9
936.64215	75.3
937.44281	304.3
938.22821	428.1
939.12531	113.5
940.15527	245.9
941.20282	205.0
942.25848	147.9
943.33795	38.7
944.60858	314.4
945.50287	532.8
946.72656	678.3
947.77637	102.4
948.49756	556.6
949.18207	132.9
950.20093	1043.2
951.09784	242.6
951.79230	42.8
953.56891	1673.4	b (16) (2+)-H2O, b (16) (2+)-NH3
954.59723	839.6
955.70770	71.8
957.49261	134.4
958.17188	352.3
959.12445	42.8
960.32111	174.2
961.28192	184.7
962.65283	771.4
963.52148	233.3
964.18097	29.5
965.63153	102.2
966.29224	241.7
967.77051	125.1
968.96832	556.4
970.32623	506.6
971.34723	227.9
972.64618	219.0
974.15900	242.7
975.63995	459.1
977.66205	6975.0	y (16) (2+)
978.57623	3370.9
979.54248	1090.1
980.36615	447.8
982.41089	234.1
983.33905	272.4
984.96954	234.3
985.57910	813.2
986.42950	582.2
988.45819	1793.8	y (8) (1+)
989.45087	604.4
990.68359	102.5
991.58618	50.0
994.58893	185.9
995.37238	106.4
997.70892	466.4
998.41791	67.4
999.37189	200.7
1000.97095	79.0
1002.84625	1466.8	b (17) (2+)-NH3, b (17) (2+)-H2O
1004.07495	1432.6
1005.31470	260.4
1006.24554	119.3
1007.47516	67.6
1008.22479	198.9
1010.04688	48.9
1011.73267	779.0
1012.54718	897.5	b (17) (2+)
1013.26520	38.7
1014.40112	179.6
1015.22803	361.5
1016.48584	249.3
1018.00201	333.4
1018.79584	56.1
1019.80109	548.1
1020.40961	172.7
1021.11285	125.5
1022.21045	88.7
1023.33716	62.3
1024.63538	335.4
1027.59802	40.9
1031.93286	332.2
1033.22095	1205.5	y (17) (2+)-H2O, y (17) (2+)-NH3
1034.16626	637.0
1035.68445	171.8
1036.50671	99.3
1039.37329	136.8
1040.29163	181.5
1042.16809	7128.0	y (17) (2+)
1043.14319	2387.7
1044.42908	454.8
1045.38708	315.6
1046.48364	40.6
1047.94666	408.5
1048.79590	158.6
1049.86279	43.4
1050.57996	16.7
1051.24927	92.3
1053.71069	559.4
1054.75171	154.1
1055.89465	80.0
1056.58301	65.7
1057.81543	88.3
1058.92529	181.8
1059.92822	133.9
1060.88599	110.7
1062.97180	89.8
1064.37915	124.1
1067.02441	333.1
1067.84668	318.1
1069.39282	162.9
1070.25085	174.4
1071.64001	104.0
1073.12903	29.6
1074.33313	203.8
1075.99487	763.4
1076.96973	432.1
1079.15698	123.1
1080.52100	124.6
1082.00757	125.2
1083.56030	107.9
1084.86182	194.7
1086.82617	221.5
1089.29297	121.0
1090.18909	116.0
1091.40601	112.9
1092.19458	274.7
1094.56531	31.3
1095.40161	111.3
1096.32031	222.5
1097.67700	37.0
1098.60425	588.6
1099.77234	194.5
1100.53271	25.3
1101.17957	108.0
1101.94385	61.3
1104.61267	71.8
1105.68713	45.8
1106.31738	35.2
1107.20068	69.2
1108.24780	52.8
1111.94263	109.7
1113.88721	75.0
1114.58667	64.1
1115.66846	270.5
1116.50354	283.0
1117.54675	257.5
1118.53003	60.3
1120.45166	26.6
1122.21973	112.2
1123.36365	113.8
1124.61267	38.3
1126.31140	103.9
1127.20349	16.7
1128.05432	74.1
1129.86536	29.2
1132.19360	915.2
1133.38916	1027.0
1134.38635	240.6
1135.33606	298.3
1136.50586	130.3
1137.28076	122.9
1138.49426	101.1
1139.45166	52.5
1143.18213	96.5
1144.49512	55.8
1146.09424	140.3
1148.51404	337.3
1149.20776	9.4
1150.98926	122.2
1153.45728	51.2
1154.27747	21.5
1158.67554	90.0
1159.96973	47.6
1161.02222	20.6
1162.51001	37.4
1163.57397	58.1
1168.94482	21.9
1170.30347	88.1
1171.37573	45.1
1173.61194	562.6
1174.66956	65.8
1175.39185	44.6
1176.58057	68.5
1179.36035	250.0
1182.45874	14.1
1184.35022	100.4
1190.65540	196.5
1191.75977	130.8
1192.44275	42.6
1193.38940	23.0
1194.47351	141.2
1196.50574	74.1
1197.50671	71.6
1204.53320	133.0
1206.54590	70.4
1208.46704	63.5
1209.50562	104.8
1210.72729	35.3
1211.37573	129.3
1215.04663	80.7
1218.54565	106.0
1221.44214	50.0
1222.77087	90.7
1224.41675	50.1
1230.28772	43.5
1238.82336	274.1
1240.17346	85.3
1241.43860	60.4
1242.64600	180.9
1245.45569	48.5
1247.62585	246.8
1248.59558	154.6
1249.22290	52.8
1253.60974	29.3
1255.45459	35.7
1261.12305	46.0
1262.95459	94.0
1263.96716	16.7
1264.74487	43.8
1265.49365	16.7
1266.60718	62.6
1267.21692	54.7
1268.30310	34.6
1272.57349	42.9
1279.05969	14.1
1281.26733	230.0
1281.90759	91.1
1282.82275	137.2
1283.54675	147.4
1289.43677	15.5
1291.78186	73.3
1292.56140	31.1
1293.63098	40.7
1295.72754	21.9
1299.55042	62.7
1301.69031	82.4
1304.47205	21.9
1305.80432	31.7
1309.32520	154.5
1310.19934	79.8
1311.89441	14.3
1316.67029	24.5
1319.48083	475.1
1320.45447	602.0
1321.71863	51.0
1326.59485	68.6
1327.63000	52.4
1328.63098	52.3
1330.51379	37.0
1331.66492	121.8
1337.70520	276.3
1338.64429	49.5
1339.59314	192.3
1345.54675	15.4
1349.49780	83.1
1350.35315	61.8
1356.35010	61.9
1360.40125	41.2
1362.78455	20.6
1369.84644	14.2
1377.69458	79.6
1383.45679	37.0
1384.51208	65.5
1385.55481	29.1
1390.74207	65.3
1394.79309	140.0
1401.62097	38.6
1404.96997	27.1
1408.64490	16.4
1411.57471	100.9
1421.94128	32.0
1426.09705	30.5
1427.78870	24.4
1437.53455	59.1
1439.30530	24.2
1440.83337	106.2
1441.58240	142.2
1442.32031	61.2
1445.18945	77.4
1448.54907	416.1
1449.58325	247.1
1450.80457	67.0
1454.69873	126.3
1466.36926	35.7
1471.67334	32.2
1473.16833	11.5
1493.44116	42.3
1505.97156	89.0
1527.73645	40.8
1544.56714	72.6
1550.73987	43.8
1551.37463	60.1
1554.44824	81.2
1555.30591	20.1
1563.93213	47.6
1591.76892	91.7
1627.48035	47.1
1630.69360	53.9
1652.73901	66.1
1654.74634	43.8
1683.91040	71.6
1733.57690	48.0
1777.97351	15.5
1794.80090	52.3
1795.81079	61.4
1906.22144	21.4
1906.96216	66.5
