# Supplementary material for: Phosphoproteomic Analysis of Platelets Activated by Pro-Thrombotic Oxidized Phospholipids and Thrombin
Source: PLoS One. 2014 Jan 6;9(1):e84488. doi: 10.1371/journal.pone.0084488 (PMC3882224; doi:10.1371/journal.pone.0084488)
Supplement: Annotated Spectra S2 — (ZIP) [file pone.0084488.s005.zip › EIESQGSIPGFLISSGMSSHK_-12_2_3299.txt]

       m/z	          i	matches
 262.11511	       3.7
 269.13849	      14.4
 271.47046	       3.7
 287.08807	       8.3
 305.16278	      25.7	b (6) (2+)-NH3-P, b (6) (2+)-H2O-P
 337.63089	       5.7
 343.13846	      22.9
 354.33020	      10.0
 359.42389	       3.3
 360.48267	       9.4
 365.12701	      12.9
 369.09021	       2.4
 371.11133	      31.2	y (3) (1+), b (11) (3+)-H2O-P, b (11) (3+)-NH3-P
 372.24237	      40.7	b (3) (1+)
 375.86890	       4.0
 377.37744	       6.4
 378.34717	       6.7
 382.72076	      19.1
 383.44153	      24.2	y (8) (2+)-NH3-2P, y (8) (2+)-H2O-2P
 385.24567	       4.1
 386.20203	       3.6
 387.22174	       5.9
 388.49658	      12.7
 392.30914	       3.9
 393.25525	       4.0
 397.00623	       2.4
 398.36261	       1.5
 399.18115	      10.7
 400.23383	      26.5	y (12) (3+)-NH3-2P, y (12) (3+)-H2O-2P
 401.25970	      19.7
 406.26471	       3.3
 415.73962	       4.9
 418.55591	       3.3
 426.32483	       6.9
 434.10046	      10.6
 435.41388	      19.6
 440.29468	       5.9
 441.92664	      25.0	b (4) (1+)-P, y (4) (1+)-NH3, b (12) (3+)-NH3, y (8) (2+)-P
 444.36023	       5.1
 444.96393	      15.5
 445.61554	      25.7	b (13) (3+)-H2O-P, y (11) (3+)-H2O, y (11) (3+)-NH3, b (13) (3+)-NH3-P
 446.60156	      15.6
 450.30511	       5.9
 456.13495	       3.8
 466.17218	       9.6
 470.34387	       3.0
 470.98022	       7.7
 475.11517	      16.4
 483.25842	      13.5
 490.43573	      14.8
 493.08051	      11.8
 501.40167	      10.7
 505.30737	       2.4
 517.38458	       6.0
 524.48877	       4.3
 528.21375	       2.8
 534.24500	       5.8
 536.56598	       2.2
 539.17023	       4.3
 540.06403	       4.4
 540.94287	      34.9	b (14) (3+), y (14) (3+)
 542.05444	       3.9
 548.45422	       3.3
 557.35675	      10.5
 562.48920	      13.1
 563.18658	       9.5
 570.60907	      10.5
 574.33368	      29.3
 575.28143	      42.4
 576.43756	      25.5	b (16) (3+)-NH3-P, b (16) (3+)-H2O-P
 578.39264	       6.1
 579.32227	       9.6
 580.11377	       9.5
 582.14410	      11.6
 584.13574	      30.2	b (18) (3+)-H2O-3P, y (18) (3+)-NH3-3P, b (18) (3+)-NH3-3P
 585.32245	      12.0
 591.24268	       2.3
 596.53632	       6.2
 598.26080	      34.2	y (12) (2+)-H2O-2P, y (17) (3+)-P
 603.14807	       5.8
 604.44324	       5.7
 605.27838	      15.1
 606.41217	       3.4
 607.46619	       4.3
 609.45728	       5.7
 610.15198	      18.2
 611.27844	      13.7
 611.91730	       5.6
 614.34937	      13.1
 615.16730	      17.0
 618.66626	       7.6
 620.05969	      17.4
 624.50275	       9.3
 625.44330	      12.9
 626.29108	       9.7
 628.05444	       8.7
 633.41595	      73.7
 636.42438	      12.7
 645.43890	      71.1	b (19) (3+)-NH3-2P, b (19) (3+)-H2O-2P
 646.21222	      53.7	y (6) (1+)
 647.08844	       4.1
 647.89868	      15.0
 649.67218	      17.3
 655.38953	      39.9	y (18) (3+)-P, b (18) (3+)-P
 663.33160	      48.1	y (20) (3+)-H2O-3P
 664.64691	       6.5
 665.65271	       3.3
 666.46259	       3.8
 667.55865	      50.5	y (11) (2+)-H2O, b (13) (2+)-H2O-P, b (5) (1+)
 668.73969	      10.4
 671.45557	       6.0
 675.67682	       8.5
 677.12897	      20.4
 678.17719	      22.2
 679.59052	      11.9
 682.83929	       3.7
 684.53760	       6.6
 686.06567	      29.2
 687.26947	      15.5
 690.45581	       4.0
 696.89569	      24.8	y (13) (2+)-NH3-P, y (12) (2+)-H2O, y (20) (3+)-NH3-2P, y (19) (3+)-P, y (7) (1+)-H2O-P, b (20) (3+)-2P, y (12) (2+)-NH3, y (13) (2+)-H2O-P, b (7) (1+)-NH3-P, y (20) (3+)-H2O-2P
 700.14594	      14.2
 705.07587	       2.4
 705.82806	       8.9
 708.27484	      28.1
 709.92517	      20.1
 711.92206	      39.7	b (14) (2+)-2P
 713.06232	      57.7	b (7) (1+)-P, [M+3H] (3+)-3P, y (14) (2+)-2P
 714.27960	      25.7
 715.49902	       7.8
 719.17902	      45.3
 720.36963	       5.7
 721.94580	      12.7
 722.72589	      24.4
 723.78363	      42.5	b (20) (3+)-H2O-P, b (6) (1+), y (19) (3+)-H2O, b (20) (3+)-NH3-P
 726.13489	      98.5	b (13) (2+)
 727.70172	       8.8
 738.18402	      10.5
 739.12830	      35.4	[M+3H] (3+)-H2O-2P
 739.95282	      15.6
 743.17682	      64.6
 744.22540	      49.1
 745.18427	       3.5
 747.19031	       3.9
 749.21344	      22.0
 751.12842	      20.6
 752.03577	      16.3
 752.82306	      33.8	y (14) (2+)-H2O-P, b (14) (2+)-NH3-P
 754.00104	      58.1	y (14) (2+)-NH3-P, y (13) (2+)
 755.39386	      19.4
 758.26440	      11.9
 759.48346	      50.1
 760.82159	     452.6	b (14) (2+)-P
 761.69366	      71.7
 762.59534	     109.9	y (14) (2+)-P, b (20) (3+), y (20) (3+)-NH3, y (20) (3+)-H2O
 763.76349	      21.1
 764.49011	      23.5
 766.25641	      72.1	y (8) (1+)-H2O-2P, b (16) (2+)-NH3-3P, b (16) (2+)-H2O-3P, [M+3H] (3+)-NH3-H2O-P
 767.75476	      52.1	y (8) (1+)-NH3-2P, y (20) (3+)
 768.73102	      12.2
 770.81049	      15.8
 773.09924	      30.5	[M+3H] (3+)-NH3-P, [M+3H] (3+)-H2O-P
 773.73236	      17.4
 774.86371	      60.1	b (16) (2+)-3P
 775.83453	      14.0
 776.47705	      11.4
 777.52411	      13.8
 778.66583	      39.9	[M+3H] (3+)-P
 779.70905	      26.4
 780.65845	      14.3
 781.99823	       4.5
 783.12469	      34.6
 784.90472	      59.4	y (16) (2+)-2P, y (8) (1+)-2P
 785.87555	      60.2	b (15) (2+)-H2O-2P
 787.59186	      14.8
 788.35931	      16.3
 790.49353	      22.2
 792.03503	     208.9
 792.88458	      51.0
 793.74115	      59.2	b (7) (1+)-NH3, b (7) (1+)-H2O
 794.63159	      38.6	y (7) (1+)-H2O, b (15) (2+)-2P
 795.70306	      16.4
 796.48218	      44.4	y (15) (2+)-H2O-P, y (7) (1+)-NH3, y (15) (2+)-NH3-P
 797.68231	      32.2
 798.94232	      23.9
 799.90399	      43.1	[M+3H] (3+)-NH3-H2O
 801.23846	     107.9	b (14) (2+)-NH3, y (14) (2+)-H2O, b (14) (2+)-H2O
 801.87646	      10.3
 802.72076	       9.7
 810.39832	      12.6
 812.12750	       9.7
 823.88318	      13.1
 826.60944	      11.8
 829.82837	       5.6
 835.30011	      15.3
 835.92426	      52.8	b (15) (2+)-H2O-P, b (15) (2+)-NH3-P
 836.94812	      12.7
 839.19708	       2.8
 841.35394	       7.5
 843.48999	       2.8
 844.80377	     102.3	b (15) (2+)-P, y (15) (2+)-H2O
 845.74652	      39.8	y (15) (2+)-NH3
 849.36121	      23.9	y (17) (2+)-2P
 850.25714	      18.7
 855.58636	       4.1
 861.44098	       3.3
 865.42139	       6.0
 866.16364	       3.2
 870.89246	      13.6
 873.46686	      10.3
 875.02216	      36.7	b (18) (2+)-H2O-3P, y (18) (2+)-NH3-3P, y (16) (2+)-NH3, y (18) (2+)-H2O-3P, b (18) (2+)-NH3-3P
 876.21350	      51.7
 879.45758	       2.6
 880.41956	      12.9
 882.84558	      14.8
 889.24335	      33.3	b (17) (2+)-2P, y (17) (2+)-NH3-P, y (17) (2+)-H2O-P
 893.54083	       4.9
 898.55347	      17.5
 900.12970	      14.2
 901.31342	      10.2
 903.38495	      33.0
 905.46313	      12.9
 906.60651	      63.3	b (8) (1+)-H2O, b (8) (1+)-NH3, b (9) (1+)-NH3-P
 907.20868	      30.8
 908.12256	      13.8
 912.86383	      11.8
 915.42578	      13.5
 923.97516	      11.8
 926.44086	      18.1
 928.00659	      32.9	b (19) (2+)-3P
 928.61603	      10.9
 929.60522	      18.3
 931.13208	       4.3
 933.32690	       3.5
 935.75653	       6.3
 936.37329	       3.5
 937.95038	      83.3	b (17) (2+)-P, y (17) (2+)-NH3, y (17) (2+)-H2O
 938.70782	      56.5	y (19) (2+)-H2O-3P, y (19) (2+)-NH3-3P
 939.67023	       7.8
 941.36615	      34.4
 945.57843	      42.2
 946.34619	      30.5	y (17) (2+)
 947.06769	      26.3
 948.47943	      15.0
 951.67426	       5.4
 954.19489	      11.8
 955.37421	      12.6
 956.57416	       8.1
 962.50757	      10.6
 964.39648	      16.4
 965.36029	       4.0
 967.43646	      11.6
 969.28827	       7.0
 973.36646	      43.9	b (18) (2+)-NH3-P, b (18) (2+)-H2O-P, y (18) (2+)-NH3-P
 974.14508	      28.3
 980.79370	      13.8
 985.24554	       7.4
 986.47198	      39.4	b (20) (2+)-H2O-3P
 991.06244	      23.0
 995.63062	      28.0	y (20) (2+)-NH3-3P, y (20) (2+)-H2O-3P, y (9) (1+)-P, b (20) (2+)-3P
 999.33398	       6.7
1004.89789	      21.3
1007.59857	      13.1
1009.21387	       7.4
1011.93756	      21.6
1020.03766	       7.3
1022.29340	       3.0
1028.09546	      29.5
1029.17737	       7.0
1036.99231	      15.2
1037.70227	      10.5
1042.83643	      11.4
1043.52490	       7.9
1044.18835	      14.4
1045.49292	      22.5
1048.92529	      17.8
1049.62695	      11.7
1058.29065	       9.2
1059.27563	      15.7
1061.59277	       5.0
1069.32788	      10.8
1074.22656	      18.8
1075.39673	       8.3
1076.40393	      47.2	y (9) (1+)-NH3
1077.50940	      60.2
1078.36328	      23.1	b (10) (1+)
1079.31897	      16.1
1080.64343	      10.9
1085.45825	      30.7	b (20) (2+)-H2O-P, b (20) (2+)-NH3-P, y (19) (2+)-H2O
1086.44629	       6.0
1091.40222	       7.9
1092.41467	      18.4
1100.61475	      28.7
1105.37024	       7.5
1106.29321	      10.1
1112.01624	       9.4
1116.04309	       6.6
1119.35181	       9.0
1125.72974	       3.0
1127.78235	      53.9	b (11) (1+)-P
1129.57031	      10.3
1130.55090	       5.9
1132.20398	      11.4
1132.99695	       5.7
1136.08386	      12.2
1139.22742	       2.9
1140.84888	      40.5	y (11) (1+)-NH3-2P
1144.37146	       9.7
1150.11499	     103.2
1150.78381	      62.1	y (20) (2+)
1151.99426	      30.4
1153.87830	      13.3
1155.41504	       9.7
1156.65527	       7.9
1164.43188	       8.8
1173.06567	      11.9
1174.19519	       6.0
1188.38013	       7.6
1193.53503	       2.7
1197.21997	       7.0
1208.47961	       7.7
1222.42712	     234.7	b (12) (1+)-H2O-P
1223.60791	      84.1	b (12) (1+)-NH3-P
1230.22534	       3.8
1231.23267	       2.8
1238.63806	       9.3
1246.63672	      17.3
1255.31641	       8.3
1256.62488	      11.3
1266.11731	      10.5
1266.73096	      10.1
1275.13318	       2.0
1288.39734	      21.5
1299.15344	       2.2
1310.51990	      10.7
1328.14612	       4.5
1346.68872	       8.8
1347.50085	       3.7
1399.85596	      15.1
1444.29053	      12.3
1457.48669	       8.5
1469.58093	      10.6
1471.43262	      15.5
1543.23877	      12.2
1590.36890	      18.8
1594.66785	      20.5
1629.65076	       7.4
1688.02307	       6.2
