# Supplementary material for: Phosphoproteomic Analysis of Platelets Activated by Pro-Thrombotic Oxidized Phospholipids and Thrombin
Source: PLoS One. 2014 Jan 6;9(1):e84488. doi: 10.1371/journal.pone.0084488 (PMC3882224; doi:10.1371/journal.pone.0084488)
Supplement: Annotated Spectra S2 — (ZIP) [file pone.0084488.s005.zip › EINDVAGEIDSVTSSGTAPSTTVSTAATTPGSAIDTR_-7_2_104169.txt]

m/z	i	matches
277.15915	460.7
281.20792	43.5
291.14160	124.5
295.26187	53.3
296.25967	81.5
303.69525	52.7
306.08777	78.2
312.38235	13.7
315.28748	61.9
316.27087	101.9
322.07782	705.5
322.67828	18.5
323.30579	59.0
342.81927	21.2
343.50259	53.3
344.34174	166.8
345.26007	106.7
352.32898	103.6
353.00964	201.1
355.13605	65.1
363.32135	35.8
370.91821	35.1
384.39856	109.4
387.87256	96.6
394.84808	38.0
396.06915	144.0
397.29425	58.8
397.94855	31.8
404.62531	111.2
407.84549	83.1
409.98389	15.0
412.06342	47.2
413.43182	57.8
415.48022	124.5
418.76642	53.3
419.37476	58.4
421.40717	56.4
423.09344	25.7
425.18759	80.3
429.42712	38.8
440.97784	53.7
444.04224	31.2
448.19464	41.9
449.90723	215.9
458.31848	18.1
459.34778	25.7
462.14716	47.2
470.98993	161.8
473.04950	76.4
475.20709	29.6
479.24243	39.6
483.43311	36.4
493.59094	108.2
494.21320	30.2
498.11688	34.3
500.27057	155.1
501.02551	87.3
501.69684	13.4
502.39191	127.1
504.50116	45.3
507.40057	52.7
508.40405	279.3
512.13361	45.6
527.14172	79.7
539.56360	92.9
541.23053	82.7
542.07391	83.0
548.89215	64.9
552.82751	55.0
553.92084	273.4
558.82532	80.5
559.55585	152.4
571.43909	276.0
572.11102	479.6
573.19946	173.1
577.48608	113.4
582.36407	19.5
585.17230	242.4
586.67419	75.4
587.66528	24.2
588.61157	169.9
589.67511	31.8
592.13184	44.1
597.24567	53.7
603.18524	547.1
604.32489	150.9
605.30920	306.9
606.26862	140.7
607.21771	79.0
608.45923	291.7
612.26740	77.2
623.00641	83.3
624.13312	37.3
633.71466	83.3
640.42426	208.6
642.53461	319.1
643.25134	889.2
644.29297	146.5
644.98682	70.1
646.50726	89.0
648.74060	107.1
650.45135	14.9
651.37628	143.2
658.98926	64.2
671.54901	51.0
672.73700	122.0
673.84613	153.2
677.99548	24.0
681.55554	46.3
682.17047	23.9
683.50604	45.7
690.53882	40.5
691.60760	142.8
697.35413	206.3
697.97064	71.1
700.90546	193.0
702.26971	85.9
704.49921	40.5
709.02765	99.2
710.34338	286.2
716.66968	37.9
717.50781	106.5
718.35846	57.4
719.14319	130.9
722.83020	157.3
725.78766	143.6
726.50781	153.9
728.18945	146.3
732.14001	171.6
734.60083	84.9
735.59808	73.8
737.99835	86.7
741.87781	151.9
743.28766	154.5
745.32617	137.1
746.78253	58.7
753.90802	38.1
755.94586	204.0
756.65430	109.8
757.35693	317.7
762.27460	113.4
764.97638	540.4
767.29401	545.0
768.33081	381.0
769.58624	88.3
770.59894	86.5
773.09692	31.8
775.84686	275.7
777.08929	79.6
779.73578	487.8
782.66211	92.7
784.58490	112.3
789.73615	55.8
791.03192	266.0
794.96039	164.4
798.43805	109.7
799.46454	57.2
800.58270	45.0
801.40259	24.5
803.53284	163.9
805.74323	152.5
809.30786	448.0
810.09918	21.7
810.89557	56.1
812.42761	76.1
813.53986	112.6
814.20477	123.4
815.00977	51.8
816.30261	472.1
817.38129	48.5
818.55096	174.5
819.27264	47.6
820.24115	316.4
823.20441	22.0
826.01056	121.7
827.50775	121.7
828.64532	264.5
829.31781	26.0
830.45697	55.8
834.37268	287.2
837.38287	125.5
839.95355	307.4
840.78607	106.5
844.23419	349.2
845.86798	69.6
846.75116	76.9
848.38422	541.9
849.53558	114.0
850.37347	37.4
852.58240	391.3
853.29791	943.7
855.37213	641.2
856.20490	400.1
857.00189	335.2
857.63507	375.1
859.36676	52.7
860.26862	113.2
861.54388	239.3
862.38428	192.6
863.35254	246.6
864.01257	171.6
864.83893	176.6
865.46393	53.8
866.30524	74.1
867.91656	1067.2
868.90070	836.0
869.90106	181.2
870.50153	217.7
871.58124	88.8
872.76117	143.5
875.38507	130.4
877.25006	263.2
878.43903	48.1
879.39551	132.1
880.23322	381.2
881.85089	541.3
882.51508	43.0
884.23712	188.3
885.98370	583.0
887.39850	324.0
889.36926	331.5
891.20880	658.3
891.84808	1699.9
892.72284	296.1
894.22418	1231.8
895.71857	34337.6	y (17) (2+)-H2O, y (8) (1+)
896.56934	16584.9	b (28) (3+)-H2O-2P, y (17) (2+)-NH3
898.05750	2027.6
899.17352	529.4
900.40295	319.5
901.27557	222.8
902.12244	256.1
903.13849	47.1
904.28180	299.0
906.57135	108.0
907.41364	183.6
909.13556	411.9
910.32965	163.3
912.30359	330.6
913.33264	98.6
914.81659	144.3
915.79987	338.7
917.54230	462.9
918.52283	581.7
919.59357	286.7
921.39819	180.2
922.17291	92.8
922.92139	402.2
924.17871	157.1
926.92273	324.3
927.90808	362.2
928.75024	50.0
929.79059	266.4
930.58936	210.7
931.68536	663.2
932.59796	2853.4	b (36) (4+)
933.30591	1318.5
934.19568	223.4
935.01459	240.0
936.50562	29145.5	y (30) (3+)-4P, b (28) (3+)-P, b (30) (3+)-3P, b (29) (3+)-2P
937.34375	15145.6
938.40509	2961.3	b (20) (2+)-H2O-2P, y (36) (4+)-H2O, y (36) (4+)-NH3
939.55859	600.0
940.99078	615.1
942.94733	1975.0
943.58350	767.9
944.32520	4695.8
945.21362	202.7
945.95978	98.4
947.29791	607.7
947.95502	161.2
948.73712	104.2
949.71997	211.4
950.84967	593.8
952.44733	1065.2
953.40875	406.9
954.57355	178.8
955.68237	301.7
957.51263	938.1
958.57593	413.1
959.42853	347.0
960.48309	293.6
961.75269	420.0
963.23975	290.6
964.27100	683.5
965.87817	94.0
967.48651	26.7
987.19769	84.3
989.46924	17.9
990.44678	66.7
991.93628	247.0
993.62787	78.9
994.53497	34.4
995.56012	82.7
997.25470	515.0
998.48846	525.1
999.39178	205.3
1000.21552	186.8
1002.32050	282.9
1004.20343	14.9
1006.19781	161.5
1007.38574	184.1
1009.21515	74.7
1010.03119	68.2
1011.28271	66.4
1015.18457	190.4
1020.61646	293.6
1023.56274	259.3
1025.36255	327.2
1026.30908	18.1
1027.57007	130.1
1028.94434	1265.5
1029.70459	100.7
1030.30774	120.7
1033.80481	122.5
1036.11389	144.2
1037.12842	189.7
1039.31909	78.9
1040.10913	74.2
1043.94763	528.3
1045.20471	98.7
1046.01770	137.3
1049.27576	282.4
1050.55029	611.4
1051.15979	65.9
1056.03491	550.0
1056.70142	116.9
1057.80737	337.3
1058.87415	85.2
1062.02429	3499.6	y (10) (1+)-H2O-P, y (30) (3+)-NH3, b (33) (3+)-NH3-2P, y (30) (3+)-H2O, b (33) (3+)-H2O-2P
1063.18481	1161.5
1064.53345	272.3
1066.50293	67.4
1067.28711	274.4
1068.77539	43.6
1069.62012	69.6
1071.49280	290.7
1072.61658	260.8
1073.39307	95.8
1075.38843	77.3
1076.18726	83.5
1077.22400	80.2
1078.81421	36.4
1082.07800	199.8
1082.92163	31.9
1084.52783	18.9
1085.29761	59.4
1087.55493	235.6
1088.96802	87.9
1090.79517	68.5
1092.64111	86.0
1093.67969	388.2
1096.35974	731.0
1097.53613	273.7
1098.61230	198.2
1099.59131	3464.4	b (34) (3+)-H2O-2P, b (33) (3+)-P, b (34) (3+)-NH3-2P
1100.43396	3203.3
1101.56104	520.1
1102.32581	162.1
1103.11597	223.2
1104.20972	57.1
1105.77637	49.7
1107.90308	162.9
1109.00757	205.6
1111.89331	271.1
1113.62329	38.9
1115.93982	110.4
1118.44751	123.3
1120.25830	341.1
1121.43091	97.4
1122.23657	213.3
1123.32385	195.9
1124.90210	142.0
1125.80933	206.0
1128.16809	75.0
1130.26221	376.3
1134.88696	845.5
1135.67859	231.2
1136.55481	459.0
1137.18921	544.5
1139.71851	44.1
1141.56323	272.9
1142.49512	880.3
1143.40295	298.4
1144.54980	263.3
1148.77637	114.3
1150.15161	559.0
1151.47510	453.7
1152.48328	97.4
1153.64453	105.7
1154.58911	100.4
1155.48804	49.0
1156.80078	203.0
1161.49146	2177.5
1162.69922	2163.3
1165.13501	301.2
1168.15430	62.8
1169.03650	172.2
1170.32996	53.6
1172.72363	374.2
1173.74023	248.2
1174.79932	177.8
1175.59534	172.8
1176.65869	74.4
1177.91858	217.9
1178.72083	34.3
1180.02856	712.9
1181.17627	31.9
1182.98364	552.5
1183.62476	671.3
1185.21118	116.9
1186.77710	7796.7	y (36) (3+)-NH3-2P, b (23) (2+)-H2O, y (35) (3+)-P, y (23) (2+)-NH3, y (36) (3+)-H2O-2P, y (23) (2+)-H2O
1187.90295	3670.3	b (23) (2+)-NH3
1188.70508	2562.2
1189.64954	1023.8
1190.50684	34.9
1191.50977	158.8
1193.21143	3662.3	b (25) (2+)-2P
1193.88110	52574.4
1194.86816	40509.6	y (23) (2+)
1196.12830	1585.5
1197.22253	937.7
1198.08374	356.8
1198.85229	378.1
1199.85742	115.9
1201.49255	107.6
1202.49121	175.6
1203.85950	18.1
1204.79517	35.7
1205.72070	68.0
1206.40137	195.3
1207.43823	15.0
1208.21289	130.9
1209.31909	58.9
1210.60083	603.1
1211.58228	41.1
1215.19336	114.1
1217.05994	119.6
1219.05493	196.2
1219.68457	18.9
1220.29419	197.6
1221.37817	280.1
1222.73169	94.9
1224.32520	24.2
1226.07483	260.1
1227.18164	67.4
1228.05957	234.5
1230.45984	245.3
1231.32031	430.6
1233.77954	83.5
1234.54919	83.3
1235.46680	178.9
1236.15747	30.6
1237.35352	205.2
1238.14783	120.9
1240.46875	170.4
1241.36206	437.2
1242.05615	123.4
1243.07349	461.3
1243.81165	80.6
1245.02124	335.1
1248.25842	8564.5
1249.13489	4821.8	y (11) (1+)
1250.01184	1152.0
1251.02832	221.8
1252.02478	133.0
1252.74451	110.6
1253.46497	53.1
1255.03796	40.4
1256.23279	140.6
1257.05835	36.7
1257.75073	132.0
1258.95691	34.9
1262.96216	306.7
1266.03577	51.2
1268.03406	273.2
1269.16309	206.7
1271.09790	45.1
1272.19861	104.6
1275.58752	249.5
1276.39490	50.9
1278.74463	225.1
1279.72046	73.2
1283.33118	51.9
1284.34473	54.3
1285.11633	233.5
1285.84998	52.8
1288.35706	23.6
1289.28894	50.2
1290.77405	286.6
1291.72290	756.5
1292.80200	400.1
1294.00842	28.8
1294.87781	211.4
1298.50598	200.6
1301.98767	85.0
1302.83472	71.4
1305.00110	217.7
1306.31409	90.4
1309.22107	357.0
1310.30347	29.8
1312.97083	153.1
1315.43274	68.1
1317.39722	67.9
1319.99805	330.4
1322.91602	245.4
1326.28113	77.4
1327.30334	172.3
1328.90051	145.5
1329.57629	97.9
1331.33923	50.3
1332.76013	137.2
1333.58948	178.5
1335.64490	96.0
1336.85144	80.5
1338.65198	112.6
1339.64343	21.5
1341.11609	202.8
1341.88855	149.3
1342.54956	221.5
1344.52283	155.9
1346.82800	125.8
1347.45032	57.4
1351.51086	77.4
1353.70544	32.2
1358.49866	56.8
1360.36072	242.0
1362.66443	38.1
1365.86768	407.5
1366.68616	243.8
1367.62024	254.3
1369.07458	85.0
1372.58655	124.5
1377.23694	465.9
1378.89417	434.9
1379.54199	49.8
1383.42285	94.2
1384.36926	48.1
1386.49854	83.0
1389.35583	62.0
1391.01331	249.4
1392.51892	48.2
1396.53101	108.6
1397.37988	196.0
1399.79358	157.2
1401.09265	55.8
1402.29358	72.5
1403.39954	81.5
1405.52795	229.7
1408.46985	57.8
1409.72266	39.1
1414.72424	18.0
1418.89514	38.0
1420.29065	48.7
1421.77551	165.4
1423.96814	78.7
1425.55127	47.1
1428.89026	97.3
1434.90027	25.4
1436.98254	29.1
1440.48694	268.6
1445.38953	168.8
1447.34973	50.4
1449.13806	16.8
1449.90771	24.1
1451.51282	16.5
1452.18054	63.5
1453.58984	100.5
1459.73779	38.9
1465.71936	46.1
1468.50549	61.0
1471.17297	25.7
1474.41028	301.5
1479.92896	123.0
1482.29602	48.6
1484.77954	139.4
1487.24817	42.6
1488.31140	128.4
1490.63928	335.0
1491.99548	34.9
1493.07288	99.5
1494.76062	276.4
1495.78015	42.1
1496.88281	50.1
1498.47913	40.0
1499.80579	64.7
1501.07336	107.6
1502.34534	152.3
1503.50537	281.4
1504.62122	28.1
1507.57910	37.9
1508.83044	56.1
1511.46838	94.4
1512.20532	19.5
1519.04163	70.1
1523.90479	121.8
1530.40076	245.7
1535.07800	181.6
1545.60840	73.5
1550.30640	64.8
1551.31946	13.4
1553.70691	57.9
1554.80225	59.3
1562.60645	170.7
1569.32324	45.3
1574.43457	35.9
1585.23279	72.2
1587.63599	60.7
1594.50940	171.8
1595.44250	21.1
1596.33691	91.1
1600.48279	46.4
1602.63562	123.5
1604.93982	80.6
1629.47034	33.4
1630.60974	82.3
1635.19653	30.3
1639.59216	46.7
1640.69861	54.4
1644.46460	54.3
1645.37732	48.6
1648.88892	150.8
1650.53601	20.5
1652.53882	44.1
1669.97791	29.9
1688.76343	31.3
1702.89270	87.3
1707.48950	50.5
1716.51160	46.7
1717.78088	33.4
1719.44275	126.3
1722.05432	63.4
1725.96960	143.4
1731.30066	36.4
1741.38220	113.4
1743.26282	27.3
1754.96301	55.7
1755.86157	21.1
1764.40015	35.2
1766.35571	13.5
1770.30090	59.2
1772.40686	47.5
1780.40747	30.3
1782.46948	57.2
1785.79700	71.9
1787.94788	35.9
1798.33997	16.5
1829.27942	35.9
1831.05884	66.0
1837.30774	38.5
1839.62134	30.2
1844.88513	31.8
1846.90063	47.7
1868.02063	36.0
1868.72449	114.4
1917.21460	68.0
1922.63391	87.9
1924.93250	52.9
1930.26941	55.7
1932.07837	14.9
1937.47473	37.7
1943.11389	20.6
1955.05872	24.6
1959.93628	52.9
1962.82410	14.9
1965.70520	41.0
1985.02808	148.4
1992.93628	65.2
1996.23401	119.8
