# Supplementary material for: Phosphoproteomic Analysis of Platelets Activated by Pro-Thrombotic Oxidized Phospholipids and Thrombin
Source: PLoS One. 2014 Jan 6;9(1):e84488. doi: 10.1371/journal.pone.0084488 (PMC3882224; doi:10.1371/journal.pone.0084488)
Supplement: Annotated Spectra S2 — (ZIP) [file pone.0084488.s005.zip › EITALAPSTMK_-6_2_5755.txt]

m/z	i	matches
173.08018	8.0
175.26253	11.0
180.02344	2.5
182.95328	8.3
185.05411	14.8
186.90228	15.6
192.17896	4.7
197.13063	7.9
199.28772	7.7
203.07628	4.7
208.12907	7.2
209.00946	3.8
213.08351	2.3
215.03329	3.8
221.21490	8.7
222.29883	3.4
225.95512	4.4
227.04785	9.5
229.21094	8.1
231.18642	7.8
232.20187	19.6
240.58835	3.8
242.08464	2.5
243.03854	3.3
246.29143	2.8
255.51883	4.3
256.70062	9.3
260.03613	5.3
266.13080	13.9
268.15961	6.7
269.39764	4.3
272.43753	18.7
274.27148	13.9
278.03229	7.1
282.48438	4.6
288.06970	23.2
292.30957	3.0
295.31390	14.3
299.17621	7.4
301.39105	5.4
302.01382	4.5
308.13776	11.6
311.15070	10.3
312.06586	18.4
313.25299	19.0
314.04651	8.7
317.78760	10.5
322.59351	15.9
325.05884	9.2
326.90356	4.3
328.60150	26.6
330.01868	52.8
331.11627	4.8
331.85236	12.4
337.02759	5.1
339.82642	26.8	b (7) (2+)-H2O
341.04285	2.5
343.17322	2.5
344.18665	7.7
345.09985	15.8
345.92529	25.6
347.02759	2.5
350.13947	7.7
350.95178	16.9
353.30011	6.8
356.34979	9.0
357.39026	15.4
358.42383	11.9
359.47693	31.1
360.36646	37.7
362.33685	12.4
365.92426	5.3
366.71967	8.1
367.88336	6.4
369.21967	5.4
370.99976	3.2
372.22180	3.2
373.25873	29.0	y (7) (2+)-H2O, y (7) (2+)-NH3
375.19452	27.4
376.11224	15.7
377.27454	7.0
381.10797	9.2
382.27985	14.5
383.24847	9.4
384.07458	12.7
385.26154	1.9
387.30017	3.6
388.54034	12.4
389.75128	23.4
390.49567	15.6
392.16553	3.6
393.14508	15.2
395.08881	15.9
396.94940	61.3	b (4) (1+)-H2O
398.13892	36.7
399.04919	4.6
402.63788	21.6
405.03955	1.9
406.55396	5.4
407.36353	3.3
408.34924	16.7
411.39899	12.0
413.14722	7.0
414.35083	21.2
415.16132	18.7
416.15918	30.8
416.97241	28.0	y (8) (2+)
419.32306	10.0
421.18225	3.4
424.12628	21.6
425.26062	5.6
426.16602	3.6
427.09882	3.0
428.86633	14.6
433.20544	3.5
437.17285	4.9
439.77637	8.3
441.20734	2.1
443.07117	8.6
444.40137	19.3
446.17188	16.4
448.26080	2.1
449.13361	7.3
450.07642	22.0
451.40540	13.0
452.71667	7.1
456.10132	9.4
457.37427	31.3
458.13629	39.0
459.31238	38.7	y (9) (2+)-NH3, y (9) (2+)-H2O
460.23334	18.3
461.14667	24.7
461.77710	9.0
463.57416	20.3
464.43976	14.8
465.29401	17.3
466.29620	4.7
467.13373	6.6
468.18323	4.5
469.83063	32.0
471.33331	21.0
472.30121	28.8
473.28833	14.0
474.14539	48.9
475.34772	29.9
477.38043	9.4
478.95001	2.8
480.21283	3.0
481.73828	28.1
483.00085	43.5	y (4) (1+)
484.03333	7.7
485.32190	11.2
486.34528	27.1
487.25311	6.0
488.39117	41.2
490.00116	14.0
491.04041	54.3
491.78668	2.9
492.83374	33.9
495.04724	23.4
496.68317	21.1
497.58331	13.3
499.34277	32.6
500.12445	9.6
501.33997	15.2
502.30084	7.7
504.03772	14.4
505.12329	28.9
506.96423	27.9	b (10) (2+)-H2O
508.21039	16.1
509.61755	36.7	b (5) (1+)-H2O
513.22504	18.0
514.36139	5.3
515.15948	7.0
516.06409	7.4
517.24097	48.4
518.00909	15.1
519.01782	27.6
521.00378	35.0
521.72723	19.3
524.23163	9.8
525.14124	43.4	y (10) (2+)
526.12140	33.9
528.15985	98.3	b (5) (1+)
529.17969	24.6
530.35101	11.1
531.18976	32.1
532.10486	13.6
532.71417	8.8
533.81799	32.7
535.06366	22.5
536.14667	60.8
538.65509	3.5
539.97131	75.4
540.64722	57.5
541.33673	25.1
542.39130	60.6
543.52496	86.8
544.40033	30.2
545.22571	70.7
546.22192	30.4
547.31635	30.7
548.81171	46.0
550.08105	2.4
550.73712	50.7
552.06573	63.4
553.47980	115.5
554.39606	44.6
555.73889	62.0
556.90430	38.2
558.50482	50.2
559.61755	101.1
560.29022	10.1
561.54913	60.6	y (5) (1+)-NH3, y (5) (1+)-H2O
562.38147	11.4
563.40607	26.4
565.26263	57.8
566.53363	175.2
567.23175	119.7
567.85571	107.8
568.56506	9.3
569.52307	128.6
570.51080	331.5
571.36353	316.3	[M+2H] (2+)-NH3-H2O
572.26300	149.5
573.16315	106.0
574.24286	86.3
575.26099	90.9
576.27344	92.7
577.28473	89.8
578.53485	82.2
579.43536	491.4	y (5) (1+)
580.30707	250.7	[M+2H] (2+)-H2O, [M+2H] (2+)-NH3
581.32422	133.0	b (6) (1+)-H2O
582.50092	8.9
583.89752	5.7
585.89136	18.0
588.79803	58.5	[M+2H] (2+), [M+2H] (2+)-H
589.78027	12.3
590.85687	5.3
599.75909	4.6
601.40277	10.2
603.41046	12.9
607.28693	16.1
609.35992	23.5
610.29260	37.5
611.21295	6.0
614.17560	2.5
615.12469	5.9
619.40082	3.9
620.27625	6.8
621.99335	10.2
624.00165	3.4
628.23828	8.2
631.33789	6.7
635.50745	5.8
643.79053	34.2
647.48706	11.0
648.17377	9.5
649.60754	56.3
650.35706	107.7	y (6) (1+)
651.10809	17.0
652.12335	2.8
654.45355	16.4
655.31244	24.8
656.52893	13.0
660.14862	32.2
661.23425	2.5
664.71014	5.9
668.33411	18.7
669.42816	2.1
670.93451	1.5
673.99396	6.0
675.10309	12.3
677.94049	13.3
679.36316	15.4
680.06354	5.5
681.87372	14.0
683.13837	29.3
686.27795	15.6
689.47565	24.1
692.27081	8.5
696.59137	33.1	b (7) (1+)
697.31610	55.7
698.12659	41.1
699.25946	9.5
700.54822	4.7
701.39532	3.6
702.35767	7.2
703.96796	9.2
704.76947	2.1
708.21124	25.1
709.25842	23.3
713.27094	16.1
713.94537	4.2
715.28815	10.7
718.87903	15.7
720.57324	8.9
721.71411	17.5
723.14911	57.1
724.63934	14.6
725.48566	12.2
726.15289	8.6
727.31891	50.2
729.56134	4.9
730.57831	28.4
733.43317	12.7
734.14337	17.0
739.23041	19.9
744.93927	56.5	y (7) (1+)-H2O
745.87866	42.7	y (7) (1+)-NH3
746.54596	8.1
748.21515	3.2
750.47711	36.9
752.39313	9.0
753.34418	9.9
754.79022	18.8
756.39398	53.1
757.15851	12.9
758.58026	4.3
759.80328	25.6
761.54614	59.4
762.85724	31.2	y (7) (1+)
763.99988	28.4
768.50580	8.3
769.33392	9.2
770.25128	43.2
772.37274	23.4
773.18695	8.8
774.75946	12.6
776.74023	27.2
777.71240	15.3
778.36542	39.1
780.41418	13.8
782.44598	11.8
783.44135	33.5	b (8) (1+)
784.49072	14.0
786.14655	2.1
788.37854	34.7
789.30609	17.0
790.76361	24.6
791.69263	5.7
792.87933	24.8
794.13104	13.6
795.38611	5.1
796.43146	27.2
797.05988	3.0
798.44458	40.6
801.92181	26.5
804.11725	7.6
805.12482	4.9
806.47473	20.3
808.26447	51.5
809.09747	14.4
812.69415	19.2
814.16370	21.9
817.85480	13.7
820.54779	10.3
826.41058	3.4
828.23560	28.5
830.13281	10.1
832.07074	6.3
834.17291	27.4	y (8) (1+)
836.59308	12.1
837.29419	14.7
840.85083	15.2
844.08234	4.3
845.84741	12.0
850.41382	31.7
860.05939	4.8
861.61566	18.0
864.04010	2.3
865.30280	2.5
866.46185	9.2
870.38086	4.7
872.52814	31.2
878.15839	10.5
879.17694	50.5
882.16766	3.6
886.33978	11.0
887.50726	8.4
888.47821	6.9
892.92798	24.6
897.16461	11.1
898.29169	5.8
900.40143	5.4
902.20319	12.5
905.29248	5.0
908.22784	2.9
914.25470	8.4
915.35455	12.5
917.43530	20.5
918.38153	10.3
919.32440	15.8
926.37646	4.7
930.37592	8.6
931.52667	14.5
933.67633	19.1
935.39648	14.2
936.16071	20.7
937.70599	17.7
945.54468	12.0
948.66693	19.9
957.79523	5.9
961.76031	17.7
963.21515	8.2
964.27661	13.5
967.35059	11.8
972.76801	21.6
973.50629	8.8
978.25708	21.5
986.43390	6.6
988.56390	5.1
992.28058	10.1
1001.82916	4.9
1003.22601	5.0
1005.41254	23.6
1006.49030	3.8
1007.50201	8.4
1011.73993	22.3
1014.00470	5.2
1020.99652	19.8
1029.53882	10.7
1031.86011	8.5
1033.40588	3.2
1044.43335	3.8
1048.91724	3.4
1050.65112	12.3
1052.25403	15.5
1060.26538	1.9
1062.33203	7.1
1066.02612	8.5
1070.49597	7.0
1075.35425	6.8
1078.53662	8.3
1090.50269	8.9
1121.52588	10.5
1170.57349	7.4
