# Supplementary material for: Phosphoproteomic Analysis of Platelets Activated by Pro-Thrombotic Oxidized Phospholipids and Thrombin
Source: PLoS One. 2014 Jan 6;9(1):e84488. doi: 10.1371/journal.pone.0084488 (PMC3882224; doi:10.1371/journal.pone.0084488)
Supplement: Annotated Spectra S2 — (ZIP) [file pone.0084488.s005.zip › EITALAPSTMK_-8_2_31394.txt]

m/z	i	matches
175.09189	3.4
181.16011	12.6
185.45398	11.8
195.13087	1.5
219.08780	5.6
229.24413	11.0
231.14081	13.2
232.29547	5.5
236.17245	2.4
243.78358	10.1
246.83517	13.2
267.03107	3.5
284.28339	1.8
288.33218	9.9
289.39493	2.8
292.25571	3.0
292.96237	7.5
294.46014	6.8
298.43793	8.9
299.11566	10.5
303.30997	8.5
307.41299	9.9
308.21591	13.1
309.89404	12.6
312.16803	4.7
314.07507	3.4
315.34607	12.2
326.35504	16.2
328.08215	3.9
331.02258	2.4
339.79187	2.7
348.34387	8.2
352.74811	14.6
353.38232	5.4
354.24329	4.5
355.11072	15.1
358.08649	5.4
359.36261	11.0
362.76434	3.5
364.34778	12.6
365.24396	10.7
371.36194	5.2
372.21149	2.8
373.76935	11.4
374.52966	13.6
376.59625	17.2	y (3) (1+)-H2O
381.46136	20.5	y (7) (2+)
383.26373	7.1
384.24792	14.3
388.46869	9.2
391.40973	7.1
397.10645	45.0	b (4) (1+)-H2O
401.66321	7.2
402.62207	11.8
404.56293	2.2
406.47070	4.1
407.31696	17.8
409.25244	2.9
414.62524	13.7
415.32080	24.7	b (4) (1+)
416.62311	5.5
417.54492	2.3
420.39990	21.0
423.17700	12.2
424.37964	2.8
425.05890	6.2
426.08966	15.1
431.17194	10.7
435.87970	9.4
438.90314	4.5
439.96863	3.5
441.74042	4.7
445.03851	3.5
451.36011	13.4
454.59723	27.0
456.22412	5.3
458.14709	5.7
460.67920	2.2
463.41748	11.5
465.40247	11.9
468.08289	4.7
468.82251	11.2
472.51178	6.3
473.22614	3.7
474.44739	22.2
475.35938	31.6
477.00995	22.7
478.78186	4.6
480.03455	3.1
481.13080	6.8
481.96448	33.0	y (4) (1+)
484.30896	3.3
485.99139	2.6
488.42407	7.4
489.36108	3.5
490.87506	41.8
492.42877	31.2
493.49756	5.6
495.17706	7.4
496.27313	13.1
500.03314	15.3
506.06860	5.4
508.30078	6.0
510.13177	36.1	b (5) (1+)-H2O
511.06415	12.3
511.87158	11.2
513.93982	28.3
515.64105	22.8	y (10) (2+)-H2O
516.83356	30.7	b (10) (2+), y (10) (2+)-NH3
518.56531	62.9
522.39215	24.4
523.27203	7.4
523.94501	36.0
524.86084	29.9	y (10) (2+)
528.21234	58.3	b (5) (1+)
529.81598	3.7
530.85785	23.7
533.00372	7.4
536.49640	40.6
538.00677	27.0
542.30823	20.5
543.15564	23.2
544.15698	50.6
544.86597	28.1
546.62854	2.5
547.62939	11.6
548.75726	4.9
550.46851	39.5
553.53882	37.4
554.34955	8.9
555.15021	7.3
556.44305	10.0
558.81720	13.3
560.28357	14.4
561.31628	27.5	y (5) (1+)-H2O
562.35211	21.0	y (5) (1+)-NH3
563.43542	2.4
564.36786	5.5
566.56390	50.5
567.60992	38.2
568.31812	25.9
569.03674	20.6
570.52405	324.7
571.75671	199.9	[M+2H] (2+)-NH3-H2O
573.06030	42.1
575.13007	35.7
576.30963	18.5
577.62512	42.0
578.46027	42.9
579.44525	247.2	y (5) (1+)
580.59619	118.4	[M+2H] (2+)-H2O, [M+2H] (2+)-NH3, b (6) (1+)-H2O
581.23224	43.1
582.40436	14.0
589.50653	36.8	[M+2H] (2+), [M+2H] (2+)-H, [M+2H] (2+)+H
590.82422	1.8
599.23395	10.4
600.41669	13.3
606.12476	10.1
607.46753	3.6
609.71527	10.5
612.96210	11.4
615.42438	5.2
619.20404	3.7
621.48529	2.2
624.94855	11.2
626.25854	2.9
630.43372	32.9
631.60681	12.5
634.01575	8.3
637.44312	9.0
639.47186	6.5
641.30841	10.0
645.36847	18.5
650.27661	45.2	y (6) (1+)
651.53455	11.5
656.28699	18.6
666.25476	14.7
670.18408	14.5
677.96136	8.1
679.92828	1.5
694.24042	13.1
695.25647	16.0
696.56879	16.6	b (7) (1+)
697.27557	3.1
700.49646	14.9
704.70453	9.0
709.72296	7.5
711.45270	5.5
719.52539	6.1
721.01471	20.7
726.88312	16.9
732.20697	13.1
743.20508	36.0
750.98181	5.6
752.66925	10.8
763.70612	26.8	y (7) (1+)
764.63544	29.9	b (8) (1+)-H2O
766.27203	4.4
774.58990	8.5
776.27771	6.0
778.27167	16.3
782.09906	2.0
782.73401	7.8
783.75140	15.2
790.54327	10.3
791.16028	13.2
791.79401	2.8
792.53796	13.6
801.27124	4.6
814.19049	10.3
827.31567	9.1
832.54633	6.2
836.18988	6.4
843.18433	8.6
845.64453	7.5
857.52899	32.3
865.63031	3.3
869.58112	13.2
892.30225	2.8
897.95264	8.6
915.29047	5.3
916.73700	10.6
924.67114	16.2
927.33398	7.0
931.27808	10.5
935.09930	16.2
947.62207	9.9
957.51215	19.4
973.14520	6.7
980.44189	4.9
992.31940	3.0
1002.24152	7.2
1005.61603	1.3
1012.79681	5.8
1030.27026	12.6
1030.87158	3.6
1032.02698	4.9
1062.62915	10.1
1080.49609	1.8
