# Supplementary material for: Phosphoproteomic Analysis of Platelets Activated by Pro-Thrombotic Oxidized Phospholipids and Thrombin
Source: PLoS One. 2014 Jan 6;9(1):e84488. doi: 10.1371/journal.pone.0084488 (PMC3882224; doi:10.1371/journal.pone.0084488)
Supplement: Annotated Spectra S2 — (ZIP) [file pone.0084488.s005.zip › EITALAPSTMK_-8_2_73285.txt]

m/z	i	matches
183.27737	7.1
187.23734	41.4
194.16507	8.6
196.93015	43.9
199.05164	12.1
200.34909	22.8
202.19025	5.1
204.08766	7.6
206.87680	8.3
209.21376	53.6
213.08389	20.4
215.18896	196.9
217.22821	8.6
225.22305	89.9
225.94118	6.6
227.23093	51.7
229.13618	12.1
230.32469	11.4
232.15894	11.3
234.07343	41.0
238.25955	23.0
241.45529	47.6
242.73683	210.9
243.38528	44.8
244.17520	47.2
245.09637	23.0
245.74501	9.3
246.92802	12.7
250.12921	6.6
251.32410	49.2
254.28528	7.1
255.37775	61.2
259.99350	10.9
260.87646	10.1
262.28690	29.0
263.10553	13.2
264.13013	7.6
266.15500	20.7
267.19373	33.9
268.13437	48.6
268.85709	54.2
272.02795	62.5
278.41495	31.3
280.38867	24.2
282.10352	62.8
283.85266	27.9
285.03174	47.9
286.14291	20.2
288.15588	24.3
289.16461	41.8
290.39597	26.3
296.21399	11.7
297.43976	19.3
299.21948	29.3
300.53125	7.1
301.37604	15.2
304.30359	30.7
305.05164	26.8
306.43515	21.3
308.23724	56.5
309.90918	9.3
311.03760	34.4
313.32599	13.3
314.11444	7.1
314.79120	40.0
318.51300	20.6
319.23975	27.9
322.35162	16.7
323.37463	17.2
324.12555	12.1
326.19073	163.0
327.78003	67.8
329.37555	33.9
330.44476	45.1
331.48212	51.4
334.01666	17.7
335.10992	102.5
337.51746	42.0
338.25739	38.3
338.93811	15.2
343.27203	41.4
344.22992	25.3
344.90515	15.0
348.03741	30.0
349.20618	3.1
351.13635	138.3
353.11700	30.8
354.25153	19.3
355.43140	32.3
356.31757	94.4
357.28027	41.9
358.96265	96.6
359.62006	7.1
360.33545	45.7
361.36572	18.4
362.19537	9.7
366.38287	8.3
367.36951	27.9
368.09070	36.4
368.95477	52.9
370.04095	60.0
372.61530	25.8
373.54816	58.6
374.37323	34.8
376.82263	5.1
378.28217	33.5
379.20050	376.4	y (3) (1+)
380.31940	62.2
381.09052	16.9
382.58923	38.6
385.32465	17.5
386.64703	58.4
387.33362	57.0
388.01215	29.5
391.15112	18.5
392.30261	32.0
393.07043	85.5
394.25653	7.6
395.35114	21.8
396.99536	1215.0	b (4) (1+)-H2O
397.80347	113.8
399.62268	132.0
401.24133	45.0
402.42694	32.4
403.31842	40.0
404.34216	44.5
405.89789	65.2
407.32086	21.8
408.37805	10.1
409.30835	45.1
410.19452	10.6
412.53674	131.6
413.76410	60.5
415.19342	503.4	b (4) (1+)
415.98486	19.3
418.72906	55.5
420.08850	161.5
421.34357	78.7
422.37469	49.4
423.26978	13.8
424.77795	60.4
425.43915	74.2
427.31287	33.5
428.37921	72.9
429.02344	61.9
430.22089	17.7
431.29236	60.9
432.27399	31.8
433.16779	20.2
434.36584	66.2
435.52106	6.6
437.07452	135.0
438.15106	113.9
438.77313	39.6
440.24664	40.5
440.88904	34.7
442.99463	65.2
444.63330	52.9
445.74976	86.8
446.58966	59.6
447.38916	36.7
448.51715	35.9
449.19049	28.3
450.23688	9.4
451.47601	42.0
452.33276	19.2
454.95990	86.2
456.07269	27.4
457.20129	62.5
458.58752	35.8
459.40497	11.9
460.55157	64.8
461.36115	53.9
462.23181	50.1
465.13049	193.9
466.45178	66.3
467.41492	16.2
468.19324	59.8
469.33643	11.3
470.73914	17.2
472.73187	186.2
473.57831	131.9
474.50391	70.3
475.59247	35.7
476.88141	318.3
477.90558	26.2
479.25323	116.6
479.88989	52.4
480.74823	57.1
481.81854	212.6
482.45221	30.2
483.41345	77.8
484.53784	58.7
485.58875	155.9
486.25415	275.2
486.96088	81.8
487.91986	33.8
489.21979	130.8
490.23767	27.2
491.00073	153.0
492.31158	92.7
493.05579	26.7
494.17572	13.2
495.03662	120.0
495.72345	33.0
496.35223	43.6
497.17120	129.8
498.63708	80.6
499.40186	62.3
500.29755	440.0	y (9) (2+)
501.05646	156.5
502.18628	121.9
504.03015	90.1
504.63672	9.7
505.23956	156.0
506.33612	108.7
507.85797	236.0
508.58197	21.7
510.11346	2362.2	b (5) (1+)-H2O
511.21454	263.8
511.82391	75.0
512.54291	7.1
513.84930	110.5
514.65106	21.2
515.42725	27.8
516.33197	98.4
517.32153	180.1
518.07513	117.3
519.26331	214.2
520.02081	109.2
521.31042	78.4
522.04785	224.0
523.46930	162.6
525.25751	17.7
526.00702	59.5
526.79730	38.7
528.16290	1286.1	y (4) (1+)-H2O, b (5) (1+), y (5) (1+)-NH3-P
529.07367	226.6
529.75629	93.2
530.76648	29.0
531.67273	22.4
532.54877	72.9
534.22229	149.6
534.87555	116.0
535.92438	272.3
537.31683	62.7
538.02905	29.6
539.33063	70.9
540.55499	1064.8
541.55481	36.8
542.88098	346.4
543.81604	195.9
545.23218	1336.8	y (5) (1+)-P
546.35773	254.9
547.13080	54.5
548.74896	182.4
549.65173	214.2
550.34448	121.6
551.34796	174.2
552.35699	162.9
553.27045	165.7
554.37225	433.0
555.22479	806.4	[M+2H] (2+)-NH3-H2O-P
555.96686	206.3
556.96295	182.5
557.64557	85.1
558.68524	97.7
559.89832	80.3
561.15680	202.5
562.19983	267.5
563.22168	1577.6	[M+2H] (2+)-NH3-P, [M+2H] (2+)-H2O-P
564.13196	503.8
564.86548	99.2
566.09167	375.6
567.37238	260.3
568.22156	127.7
569.00854	31.9
570.73920	2092.9
571.59204	5510.6	[M+2H] (2+)-P
572.64325	3213.1
574.19257	315.0
575.34894	81.8
576.18561	226.2
576.98566	148.5
577.67047	105.9
578.32391	42.8
578.95081	7.6
580.69336	570.8
581.42719	2981.4	b (6) (1+)-H2O
582.58014	1101.8
583.34570	193.9
583.97076	349.7
584.97278	278.3
585.66803	120.6
586.35028	141.5
587.14813	221.3
587.83057	5320.5
588.73297	1092.4
589.54376	410.4
590.15997	994.3
590.90259	230.5
591.98920	287.9
593.21454	141.7
594.13800	102.3
594.78619	37.5
595.81543	103.8
596.89520	268.3
597.82019	251.6
599.23444	2703.9	y (6) (1+)-NH3-P, b (6) (1+)
600.13763	503.3
600.89716	276.9
602.01923	324.1
602.99469	1436.5	[M+2H] (2+)-NH3-H2O
604.00861	559.5
605.08258	432.8
605.80225	308.8
606.80231	504.1
608.41412	1565.5
609.20978	1037.2
610.09235	52.9
611.01654	1936.1
612.01257	1692.2	[M+2H] (2+)-H2O, [M+2H] (2+)-NH3
612.84784	133.4
613.53070	275.0
614.25897	45.3
615.73730	5.2
622.66583	22.0
623.39691	34.9
625.52216	11.2
628.74884	8.6
631.56696	50.9
633.20062	19.3
634.31824	688.0
635.15570	71.3
639.46283	12.6
640.42865	35.5
643.18085	5323.8	y (5) (1+)
644.28937	215.2
646.43463	33.9
649.99915	4.6
650.60822	5.1
651.60352	36.0
652.84546	96.3
653.61475	39.2
654.62531	44.0
655.88013	55.6
657.65735	35.9
659.42401	52.5
660.42719	312.4
661.25189	198.1
662.88776	17.2
664.89172	69.2
665.80359	88.2
666.63336	69.2
668.32843	99.8
669.41223	27.3
670.40436	477.4
671.13043	319.7
671.87921	83.3
674.51093	33.7
676.07709	103.6
677.98022	223.6
678.65668	175.8
679.31543	86.6
680.51990	140.0
681.17450	103.1
682.31610	156.4
684.15369	95.4
685.13458	57.1
686.26898	54.2
687.06750	35.8
689.75269	21.0
691.55927	28.1
693.96185	23.2
696.22095	139.3
697.29333	33.4
698.51080	59.0
700.14410	28.7
702.26910	24.3
703.11829	52.6
706.83374	51.4
707.50806	11.5
708.28705	70.5
710.28680	52.3
712.52441	37.6
714.22626	6386.6	y (6) (1+)
715.22992	351.4
716.05066	208.8
718.43475	71.8
719.65088	8.4
720.29272	39.5
721.42694	224.1
722.09979	11.3
722.72009	17.2
724.19843	26.9
725.69379	27.9
726.89014	21.8
727.74658	114.8
728.99231	164.7
730.05713	122.9
733.12109	71.9
733.95978	26.2
734.97668	119.5
736.32397	33.3
737.40363	20.2
738.49884	83.8
739.19379	76.8
740.88568	15.7
742.32275	74.3
744.66956	35.9
745.60736	41.2
746.88373	27.5
747.49658	100.4
748.65082	5.6
750.14972	208.1
751.32098	64.6
752.53687	13.1
755.06598	99.4
756.34406	102.1
757.46527	19.9
758.19312	53.6
758.80994	51.5
759.65192	73.0
760.27521	13.3
761.90253	56.9
764.97906	138.0
766.16779	63.2
767.53564	274.9
768.73102	58.0
769.57751	18.4
771.89655	13.9
773.34491	383.5
774.41736	197.2
775.84814	50.4
776.89166	43.4
778.45099	4.6
780.49219	49.0
781.92633	184.2
783.12158	81.7
784.25262	107.0
785.61932	30.4
786.40277	24.3
787.22845	33.4
788.25763	15.2
790.60980	38.0
792.25433	40.0
793.28198	44.4
794.40204	34.9
795.47784	97.4
796.31671	16.0
797.14508	59.2
798.24310	72.0
799.15192	145.8
799.92755	5.7
800.55634	92.3
802.31317	19.4
804.37579	16.7
805.24268	85.7
806.85992	45.6
808.22479	28.3
809.18683	68.5
810.12042	22.3
810.83929	19.3
811.68976	23.9
812.71649	104.5
813.57172	192.6
814.40234	138.2
816.36212	941.9
817.46246	366.7
818.15027	54.9
819.75946	17.2
821.22955	93.3
822.64490	341.1
823.35632	120.6
824.18677	14.6
825.08051	15.9
825.69720	22.3
827.25641	1360.1	y (7) (1+)
828.17871	26.3
828.86285	8.1
830.76190	90.0
831.51862	37.6
834.19452	7.6
835.22327	45.3
837.12598	49.6
838.23389	82.2
840.33569	50.7
842.03748	23.9
843.51752	161.8
844.98413	22.8
845.81152	154.7
846.54370	19.2
847.40765	227.5
848.56024	61.0
850.10236	28.4
852.00250	18.4
853.07208	16.2
854.46930	34.9
855.12653	51.1
856.26337	18.2
857.08014	157.4
859.47827	51.7
860.69287	41.0
862.23151	5.2
863.28351	32.6
863.89355	20.8
864.82452	27.8
865.71484	22.8
866.43170	38.5
867.34937	36.2
869.63629	134.7
870.43634	269.4
871.49811	23.3
872.37872	81.6
873.02905	27.2
873.87067	11.6
874.95099	72.2
876.35370	48.7
877.33124	76.2
878.34491	54.5
878.97784	70.5
879.96021	17.7
881.36743	27.2
883.47455	21.8
884.39545	34.5
885.09601	40.2
886.59503	47.9
887.82910	11.7
888.77704	9.7
896.09698	19.3
897.27417	15.9
898.38104	428.7	y (8) (1+)
899.23688	38.7
901.46686	57.5
903.42206	25.8
908.39526	5.3
910.27295	8.1
911.17194	279.1
912.11597	73.3
912.77618	13.7
914.17267	26.3
917.57391	31.2
920.15656	18.3
923.22095	12.1
924.31226	12.7
925.88446	7.1
928.63690	15.7
929.26221	13.2
930.32349	7.9
932.62866	28.3
934.26141	12.2
937.66425	40.1
939.69360	5.6
941.08124	46.3
943.46844	6.1
944.49634	53.5
946.41479	66.3
962.35297	21.3
963.19354	42.1
963.83276	26.7
968.36810	16.2
969.19159	36.9
970.83105	22.6
972.38055	11.2
973.35913	71.9
978.89752	104.0
980.32831	37.4
981.13214	32.1
983.30597	9.3
988.69049	14.7
990.41205	8.1
991.27759	28.4
992.46368	15.2
993.92694	15.7
994.64063	41.8
997.58807	48.1
998.71930	152.9
999.32843	999.6	y (9) (1+)
1000.07831	135.2
1001.88818	16.2
1008.15033	21.8
1009.28833	20.3
1010.95245	12.2
1015.35114	18.8
1017.38495	17.8
1023.36249	32.3
1024.54919	28.3
1025.41565	38.0
1028.60071	43.4
1032.87305	28.4
1034.51599	43.9
1036.13599	9.6
1039.56458	7.1
1042.66479	16.0
1043.53857	45.1
1047.59875	33.7
1050.35449	13.7
1051.04749	42.5
1060.35413	37.1
1062.34167	45.2
1064.47620	37.2
1065.31567	27.0
1066.20752	47.1
1067.07739	58.9
1068.35645	33.5
1077.47974	29.0
1078.08191	26.6
1079.67993	5.6
1083.21216	8.1
1092.27417	36.0
1095.43677	97.2
1101.14697	11.3
1103.06567	22.7
1113.45813	37.0
1118.16309	12.7
1133.54004	8.6
1136.94678	21.8
1143.22632	18.6
1146.52649	22.4
1159.97461	10.8
1184.22742	6.7
1187.26270	13.7
1197.61609	7.1
1200.25232	21.3
1205.27417	18.3
1215.67224	30.4
1223.11951	8.6
1242.69080	24.5
1253.64844	21.4
