# Supplementary material for: Phosphoproteomic Analysis of Platelets Activated by Pro-Thrombotic Oxidized Phospholipids and Thrombin
Source: PLoS One. 2014 Jan 6;9(1):e84488. doi: 10.1371/journal.pone.0084488 (PMC3882224; doi:10.1371/journal.pone.0084488)
Supplement: Annotated Spectra S2 — (ZIP) [file pone.0084488.s005.zip › EITALAPSTMK_-9_2_72067.txt]

m/z	i	matches
175.29274	38.6
179.27489	27.1
185.07240	41.9
187.21031	48.5
197.14487	112.1
198.14096	17.2
199.06947	66.8
201.08780	35.0
203.13243	29.2
207.97598	42.0
212.90065	29.9
215.00748	325.0
219.44693	132.1
221.51300	23.0
223.41806	43.8
225.01068	90.6
227.31708	51.6
229.25461	19.3
231.16560	54.8
241.13553	82.6
242.96341	185.3
244.25333	18.3
253.02991	22.7
256.05081	61.0
257.44376	10.3
258.40448	20.5
260.14984	84.7
261.35236	55.0
262.48001	292.6
264.18167	37.1
265.27112	79.4
267.21292	10.8
268.01196	16.8
269.44189	20.5
272.34283	73.4
273.15088	15.0
275.26611	20.2
280.39340	24.7
286.17050	48.4
288.21912	17.3
289.70758	8.4
294.93481	22.1
296.99786	29.6
298.10309	56.2
299.04343	10.6
304.04791	16.2
307.17456	10.3
308.20349	198.5
309.36469	25.5
313.04462	15.4
314.23767	33.9
323.05383	11.9
325.03510	90.6
326.11108	410.4
327.31403	15.9
329.32983	36.1
329.98062	9.4
331.13507	37.6
332.00018	103.9
333.17950	66.7
335.47101	95.4
336.16022	81.8
337.96741	15.7
342.19568	37.6
343.62939	296.6
344.30737	64.8
345.02979	35.3
347.28699	46.9
348.35712	101.4
349.95636	49.6
351.13019	32.0
353.35187	65.1
356.02655	70.0
357.09650	36.8
359.47937	56.6
360.15869	107.8
361.22601	79.2
362.09100	41.3
363.18573	80.5
365.01202	13.6
367.25562	22.2
368.38922	24.6
369.78802	164.9
371.48303	101.0
372.12689	140.7
372.97723	28.9
375.09753	29.1
376.33661	234.3
377.37836	121.0
379.18677	1033.6	y (3) (1+)
380.05823	28.3
380.79022	40.4
382.41040	22.1
383.50372	36.3
384.73376	66.5
386.81696	113.4
387.53687	14.9
389.19452	17.7
390.23187	35.4
392.49292	133.9
393.13910	86.9
394.43250	17.3
397.03070	2586.8	b (4) (1+)-H2O
398.00970	405.9
399.29022	284.0
401.08478	14.5
401.74548	14.1
405.20966	120.5
406.28021	181.9
408.48163	35.4
409.27820	75.0
410.75458	154.7
412.22937	12.2
413.19489	99.9
414.12921	50.6
415.14569	668.5	b (4) (1+)
416.05426	56.8
417.42102	25.1
418.72687	78.6
419.53009	42.3
420.49481	45.6
421.60504	51.3
422.46161	86.6
423.19641	34.8
424.09192	46.5
425.35535	171.5
427.46527	99.1
428.40479	9.9
430.01062	216.4
431.32178	239.4
432.41754	41.1
435.33862	12.6
437.19409	195.4
439.05939	151.1
439.98163	28.9
441.05518	70.4
443.10632	15.9
445.46484	55.3
446.75891	45.4
448.13873	45.0
449.98364	119.1
451.63678	53.4
452.32410	18.8
453.66302	76.1
455.17450	57.5
456.03485	37.6
457.17621	27.5
458.16376	83.9
459.13977	169.1
460.83832	61.6
462.61835	126.6
463.34015	11.2
465.34338	407.7
466.49878	171.9
467.21289	23.1
468.07825	247.3
468.77368	109.9
470.58179	244.5
471.19305	110.4
472.12268	41.3
472.81812	53.5
473.49835	238.6
474.48376	64.7
475.16815	35.7
476.97388	884.8
478.05225	115.0
478.87708	205.0
481.97485	528.5
482.61816	88.4
483.26874	59.9
484.07367	37.1
485.58350	278.4
486.36859	317.3
487.11896	129.2
488.59851	139.3
490.22247	226.0
491.24292	436.7
492.34528	210.7
493.42200	45.6
494.36340	22.4
495.11548	28.4
496.58655	17.3
497.78534	133.9
499.02435	137.4
500.30750	733.3	y (9) (2+)
501.23706	37.2
501.90967	55.3
503.57043	57.6
504.30804	56.8
505.10638	125.3
506.34143	196.1
507.74402	668.1	y (10) (2+)-P
508.92914	451.3
510.12354	4346.1	b (5) (1+)-H2O
511.20929	753.9
511.94965	234.6
512.83984	261.7
514.35553	176.3
515.24707	29.9
516.33807	100.2
517.25635	123.6
518.02771	200.9
519.09772	359.7
520.42877	151.5
521.88898	108.0
524.28888	231.6
525.16797	97.4
526.05597	287.4
527.41974	291.7
528.11493	1778.6	y (4) (1+)-H2O, b (5) (1+), y (5) (1+)-NH3-P
529.26794	405.1
530.75323	93.5
531.81903	93.7
532.45648	13.9
533.48828	50.3
535.03778	145.9
537.30536	76.0
537.93488	38.3
539.49762	425.3
540.49103	1002.1
541.56805	393.4
542.38275	397.0
543.38202	470.5
544.64886	336.7
545.30450	1918.0	y (5) (1+)-P
546.18048	1102.0	y (4) (1+)
547.13806	106.5
547.82574	25.8
548.93011	269.2
549.91327	305.4
551.24835	270.1
552.00659	132.4
553.79150	278.6
554.65314	305.9
555.45905	976.7	[M+2H] (2+)-NH3-H2O-P
556.18677	164.0
556.90808	124.6
558.30878	391.7
559.46454	77.8
560.24841	161.7
561.23932	432.6
562.46930	896.3
563.45490	2619.6	[M+2H] (2+)-H2O-P, [M+2H] (2+)-NH3-P
564.63800	519.7
566.03174	124.5
567.36365	184.7
568.60248	540.9
569.47662	64.5
571.19867	4932.7
572.26965	9525.4	[M+2H] (2+)-P
573.39966	1084.2
574.31598	166.9
575.01910	61.8
576.04315	573.4
577.23163	370.0
578.39154	440.8
579.22333	95.7
581.13660	5763.1	b (6) (1+)-H2O
582.09436	1371.2
583.12115	1451.7
584.34888	276.7
585.45978	173.3
586.31226	290.7
587.74042	6338.2
588.54138	2581.9
589.20331	426.6
589.80597	3198.8
590.67279	1169.8
591.49762	602.8
592.43256	41.3
593.27405	148.0
594.38770	84.1
595.79413	435.6
596.80219	296.0
597.45520	179.2
598.69366	1168.6	y (6) (1+)-H2O-P
599.32623	3602.4	y (6) (1+)-NH3-P, b (6) (1+)
600.19452	2012.0
601.01770	661.8
602.24042	830.7
603.37793	2786.5	[M+2H] (2+)-NH3-H2O
604.44440	839.5
605.93317	783.9
606.60870	878.2
607.31488	341.7
608.40216	1371.9
609.35980	1159.4
610.60052	259.1
611.44653	3205.0
612.44232	1615.4	[M+2H] (2+)-NH3, [M+2H] (2+)-H2O
613.47754	539.0
614.40875	31.4
617.57019	105.6
623.84662	134.0
625.13416	59.5
626.38892	10.3
628.27191	107.2
631.22339	27.7
632.78088	102.9
634.30823	1236.6
635.28888	219.1
636.90302	96.6
638.69659	121.5
643.16046	11234.8	y (5) (1+)
644.14148	1104.9
644.77435	18.9
646.65375	9.4
649.28705	68.2
650.94220	245.0
652.49780	165.8
653.52509	15.0
655.13959	14.9
657.53790	47.5
658.22168	61.9
659.28302	82.4
660.78943	630.7
661.69910	113.8
662.31433	42.2
664.03827	51.8
664.94000	196.5
665.63104	78.4
666.31573	87.7
667.72913	220.0
669.11371	211.4
670.58234	397.0
671.88519	167.0
672.97321	95.4
673.66626	22.1
675.47150	50.8
676.50366	68.4
678.36676	714.5	b (7) (1+)-H2O
679.56970	467.8
680.20496	60.6
681.22516	835.2
682.18530	72.0
682.88007	45.0
684.52399	259.7
685.56641	20.5
687.28632	25.6
689.18671	24.3
691.31842	105.3
694.21039	70.4
695.38599	86.7
696.39368	152.3
697.81641	49.0
698.94574	40.5
701.41144	143.3
704.55017	19.0
706.68317	160.2
707.48083	14.0
709.96869	269.8
710.59485	5.4
714.22180	10311.1	y (6) (1+)
715.23871	2037.5
717.83698	138.4
719.84369	53.4
720.54022	71.9
721.60504	286.1
723.35236	209.0
724.65570	17.0
725.77179	14.0
727.04010	200.4
728.43970	53.2
729.46393	389.8
730.61212	142.8
732.36749	20.9
733.64618	411.1
736.99139	116.0
738.68414	67.0
740.10901	100.3
742.03680	78.9
744.09930	76.7
744.70233	81.2
746.03381	115.2
746.92328	271.2
747.54828	373.3
748.25757	91.7
749.53009	286.6
750.80719	193.0
751.80920	102.6
753.20575	272.4
755.55304	61.8
758.29419	41.1
759.76233	70.1
760.54211	94.1
761.92310	113.3
762.53729	74.1
764.25531	107.1
765.21466	151.8
766.45294	81.5
767.40601	516.7
768.36859	230.1
769.08136	46.9
770.28760	308.2
771.41388	44.1
772.89020	176.3
773.98590	266.9
774.96442	127.7
775.92462	486.3
777.53979	29.4
778.81476	174.6
780.06403	171.7
781.13019	138.4
781.74335	45.3
783.09851	144.7
787.52655	110.2
788.48663	141.2
789.70569	82.8
790.83215	62.9
793.19348	69.8
793.84491	75.5
794.65619	128.4
795.33588	83.7
796.32355	74.6
797.86554	68.4
799.00238	103.5
799.84821	81.3
800.66467	65.4
801.84613	185.7
802.84180	206.0
803.73822	37.2
804.65277	106.7
805.34698	32.9
807.53552	203.0
808.91461	323.8
810.33551	33.4
810.94275	55.4
811.91083	109.8
813.10809	43.3
814.13361	226.9
814.89374	27.7
816.15088	1381.9
817.27948	431.6
818.25488	146.8
819.71198	12.8
821.02002	50.2
821.74939	68.2
823.32239	329.5
824.64380	190.9
825.28485	6.5
827.25610	2440.5	y (7) (1+)
828.27881	785.4
829.57397	196.5
830.31958	77.0
831.52643	141.1
832.51379	120.0
834.59888	93.2
836.03632	20.9
837.44598	48.0
838.04895	70.2
839.03485	184.0
840.05798	138.6
841.53033	12.2
843.21021	163.2
844.11603	99.9
845.97223	96.5
847.31952	33.1
848.23291	88.9
852.96112	43.2
855.21698	20.2
856.66083	302.3
857.35663	83.2
858.36890	138.7
859.32471	82.9
861.50415	41.2
863.70117	63.0
864.85034	58.8
865.99176	176.2
866.78949	8.4
868.67596	25.0
869.52252	32.1
870.70087	196.6
871.40991	44.3
872.48071	21.2
874.49750	32.1
877.60419	110.9
878.66608	76.4
880.50128	29.8
882.66534	60.1
887.57690	12.7
888.97308	38.7
890.92480	68.3
894.15009	10.3
897.87622	155.0
898.48517	733.4	y (8) (1+)
899.34039	310.3
900.16553	37.3
901.23688	162.6
901.90015	19.4
903.34576	30.8
905.06195	68.9
905.97870	34.1
909.16992	18.7
911.13824	169.0
912.37262	54.3
914.39838	6.7
915.59979	39.2
917.63013	10.3
921.32428	18.3
923.45453	87.8
924.53058	77.1
928.98932	50.4
936.82806	84.0
937.76471	94.5
938.52441	10.3
942.23187	33.2
946.41187	33.6
947.19501	27.4
948.15405	52.8
952.06793	44.0
954.45490	9.4
956.61322	38.6
957.33588	11.2
960.87744	111.3
961.93970	87.9
963.60980	73.6
964.44757	101.8
965.17377	27.1
966.90302	27.4
967.66949	21.5
968.50098	49.6
970.23218	83.3
972.16681	49.0
975.81110	73.7
978.22412	66.8
979.41846	68.3
981.03217	79.6
983.03351	25.6
984.47052	14.0
989.89063	11.2
990.76117	40.8
992.30048	35.4
996.43268	10.3
997.69727	35.8
998.79291	235.9
999.41730	1810.1	y (9) (1+)
1000.36847	316.2
1001.33917	64.7
1002.22943	111.5
1009.17767	65.2
1010.37067	124.1
1014.37665	29.3
1016.05878	80.7
1018.54761	46.0
1022.57379	37.4
1023.41718	70.0
1028.54492	82.6
1029.41479	11.2
1034.47095	96.5
1038.43774	23.7
1042.62683	48.7
1045.48999	23.3
1046.44946	105.8
1047.20752	24.6
1047.97900	31.5
1049.44580	28.4
1055.24292	35.4
1058.19983	26.5
1059.15820	17.7
1066.08911	132.0
1066.92725	34.3
1068.57764	10.9
1077.31177	29.5
1086.35962	21.8
1089.48682	70.7
1093.06982	54.0
1094.98206	84.1
1096.41370	72.6
1113.73218	86.0
1114.69519	45.1
1130.27441	13.5
1143.15247	16.6
1145.46533	96.6
1148.99329	9.6
1161.54321	36.1
1174.48633	15.7
1195.82544	11.2
1213.43054	61.4
