# Supplementary material for: Phosphoproteomic Analysis of Platelets Activated by Pro-Thrombotic Oxidized Phospholipids and Thrombin
Source: PLoS One. 2014 Jan 6;9(1):e84488. doi: 10.1371/journal.pone.0084488 (PMC3882224; doi:10.1371/journal.pone.0084488)
Supplement: Annotated Spectra S2 — (ZIP) [file pone.0084488.s005.zip › EITALAPSTMK_-12_2_67932.txt]

m/z	i	matches
179.22701	24.9
182.52458	16.8
184.92604	43.0
189.13197	31.7
197.27017	76.8
199.28572	88.8
205.10014	26.7
207.22154	19.5
212.59349	45.4
215.24324	195.9
216.17879	24.0
223.19089	67.6
225.06534	147.9
226.49817	32.3
228.09834	14.1
234.25443	28.6
238.14438	24.0
241.45413	18.2
243.02452	182.9
244.96225	23.6
251.10194	40.8
253.29933	34.6
255.36240	82.0
259.33270	12.3
262.00629	84.6
263.23608	97.7
263.92151	21.2
265.20490	29.9
266.33847	24.0
272.97559	9.7
274.13928	46.5
275.22968	29.2
276.14719	28.1
277.22931	27.3
280.16849	17.0
283.11444	8.7
286.78723	71.7
292.21576	42.5
293.22571	43.4
297.81592	9.4
303.62402	15.5
304.30280	168.1
308.21503	182.8
309.12183	32.2
309.76758	20.4
315.09424	39.1
318.28503	29.9
319.17627	45.4
322.41461	20.3
323.28912	23.6
326.16339	169.8
327.33337	57.3
329.93573	13.2
331.52295	29.1
332.37720	6.9
334.21552	14.1
335.23932	175.0
336.47760	18.6
338.53937	14.6
342.99591	51.5
344.17865	57.4
347.37250	14.7
349.45453	13.7
350.10675	135.9
350.99298	13.0
352.36560	82.9
356.14728	125.0
357.38367	27.6
359.52032	63.1
361.68451	23.1
363.28760	29.0
364.33557	71.8
365.55701	74.0
367.16071	70.0
369.20117	98.7
370.05432	24.0
371.16180	32.9
372.27454	82.0
373.40015	65.4
374.49823	152.3
375.37939	47.0
376.41718	14.0
379.07166	631.2	y (3) (1+)
381.13538	32.8
385.01740	32.5
386.03748	107.9
388.18695	75.1
388.85266	11.4
389.99725	12.3
392.37744	63.5
394.27612	56.1
395.68195	70.7
397.09094	1591.8	b (4) (1+)-H2O
398.17841	161.4
400.15717	27.8
401.38824	56.0
403.58929	37.7
405.88477	83.9
408.41034	145.8
409.81061	102.3
411.59436	86.4
412.34082	170.1
414.27789	220.5
415.22681	743.0	b (4) (1+)
417.39697	94.1
419.28955	37.1
420.34766	60.6
421.16803	85.7
422.41998	26.8
423.15656	90.4
424.09753	38.1
425.18530	78.2
427.73401	261.6
429.33441	53.5
430.71857	26.7
431.34583	81.4
431.99200	57.7
432.66797	10.5
434.32971	67.8
437.14911	61.8
438.48163	16.4
440.03510	47.1
441.52698	61.2
442.74115	49.9
443.41772	37.7
445.20917	43.3
446.53113	74.1
447.99182	47.0
448.84583	67.9
450.56970	28.6
451.47729	34.5
452.32501	46.6
453.15076	52.9
454.15997	37.1
455.34253	84.6
457.29846	56.6
458.86615	112.4
461.41852	47.5
462.55609	34.8
463.57031	42.5
464.80823	135.3
465.41162	245.5
468.23376	254.0
471.40466	27.7
472.93231	25.8
474.28906	58.8
475.40381	13.4
477.08563	437.7
478.47876	109.4
479.39008	159.2
481.55261	296.1
482.20325	483.2	b (9) (2+)
483.19476	189.8
484.38885	158.8
485.66187	238.7
486.50165	348.2
487.68604	181.2
489.21790	323.0
490.52728	382.6
491.73120	171.2
492.55963	49.4
494.27075	163.7
495.08679	171.1
497.85303	111.5
498.54388	104.0
499.22839	237.7
500.35211	604.5	y (9) (2+)
501.40161	144.3
502.15228	58.2
503.85883	150.4
505.42236	65.8
506.34058	124.9
507.33118	178.8
507.94098	391.0
510.08453	2997.6	b (5) (1+)-H2O
511.16321	491.9
512.07031	166.2
512.92957	149.0
513.55804	123.5
514.46033	100.6
515.21356	33.9
516.07611	269.4
517.22137	164.7
518.16364	196.8
519.26569	598.9
520.23798	134.0
521.41687	241.0
522.42950	256.3
523.43646	207.4
524.19159	14.6
525.42462	15.0
527.02197	118.8
528.11761	2063.4	y (4) (1+)-H2O, b (5) (1+), y (5) (1+)-NH3-P
529.38812	368.4
530.48669	83.4
531.63983	44.8
532.37408	37.9
533.32123	119.7
534.34155	84.5
535.28931	354.0
536.83069	33.4
538.34637	72.5
539.29218	28.1
540.51825	893.1
541.21149	375.7
542.34216	149.7
543.54407	298.6
544.62775	349.4
545.23041	2157.3	y (5) (1+)-P
546.19116	570.0	y (4) (1+)
547.38165	165.0
548.34100	97.0
549.19244	381.8
550.19714	262.2
551.26373	145.2
552.01202	65.9
552.98053	43.2
554.67462	1218.0	[M+2H] (2+)-NH3-H2O-P
555.78943	942.2
556.80157	301.6
558.15497	241.8
560.93378	491.8
562.04901	275.7
563.25385	2335.4	[M+2H] (2+)-H2O-P, [M+2H] (2+)-NH3-P
564.46442	406.9
565.23810	153.6
566.16229	302.7
567.32990	58.6
568.24091	393.5
568.90710	28.2
571.17389	4415.7
572.16382	6881.2	[M+2H] (2+)-P
573.58295	555.5
574.43494	130.5
575.43359	129.5
576.23993	247.1
577.06079	285.9
578.12299	498.6
579.25775	418.6
581.19440	4328.0	b (6) (1+)-H2O
582.12482	1581.3
582.87262	94.6
583.50885	298.6
584.45740	163.2
585.34308	228.6
586.29510	288.3
587.65228	7745.7
588.63159	3652.9
589.54486	1274.7
590.44427	1520.8
591.33148	259.4
592.34729	255.7
593.32037	153.4
594.40839	426.6
595.42694	201.2
597.62982	127.4
599.19855	2799.5	b (6) (1+), y (6) (1+)-NH3-P
600.12878	363.3
600.97632	189.9
602.07611	674.5
603.20215	2246.3	[M+2H] (2+)-NH3-H2O
604.34601	751.2
605.36975	396.7
606.22455	281.9
607.44397	698.8
608.48096	1639.2
609.34863	399.5
610.92761	1070.6
611.68390	1816.5
612.37909	2112.2	[M+2H] (2+)-H2O, [M+2H] (2+)-NH3
613.56659	850.3
616.79449	25.4
621.58978	14.1
630.48199	22.5
633.70129	117.2
634.42743	879.3
635.40833	72.8
636.46161	58.6
638.44543	68.3
639.95966	72.7
641.05200	42.9
643.21460	7607.8	y (5) (1+)
644.23834	449.8
645.15344	10.9
647.51160	84.3
649.05695	92.9
650.66315	169.6
654.07300	150.9
656.25018	25.8
657.40906	83.8
659.30457	92.2
660.94678	490.4
661.82898	240.4
662.45697	113.7
663.40070	25.8
665.03326	385.4
666.14496	46.7
666.82391	9.8
668.40399	44.2
670.46954	1055.0
671.60602	420.7
672.46356	228.7
673.38342	95.5
674.76569	86.6
678.33319	379.0
679.52234	317.4
680.57855	245.2
681.30627	237.7
682.29474	103.7
684.20398	91.8
686.24469	114.9
687.10370	196.8
689.90985	287.5
691.44006	240.0
693.50073	85.9
696.16846	215.4
697.21661	93.5
697.84711	157.9
700.20441	60.6
701.22943	33.3
702.87823	93.1
703.51306	34.8
705.02435	11.9
706.38641	60.1
707.41052	106.4
708.18768	99.9
709.88470	98.8
714.23572	8829.7	y (6) (1+)
715.29352	707.7
716.41266	38.0
718.25653	134.7
719.29059	61.4
721.58966	153.9
724.54413	74.7
726.84576	32.7
728.36548	205.3
729.22858	50.9
730.43835	104.0
731.23370	187.1
732.26202	67.9
734.46136	142.0
736.53119	180.2
737.32489	69.4
738.66052	41.3
740.05927	46.3
741.60052	45.8
742.29706	28.6
742.96259	36.6
745.15302	15.9
747.18134	293.3
748.52521	100.3
750.05219	145.3
751.07184	142.2
751.69446	67.6
752.30829	88.5
753.42078	37.5
754.27032	21.0
756.35626	103.0
758.53693	405.4
762.09296	42.0
764.89691	142.0
766.28198	314.7
767.39691	54.3
769.23785	372.1
770.05310	196.1
770.97418	113.1
773.14618	345.7
774.24792	406.2
775.08051	259.4
776.73401	145.4
777.64661	23.3
778.34521	273.9
780.56818	9.8
781.47223	88.4
782.25067	18.6
783.96692	136.7
784.88843	31.4
786.41248	116.6
787.23621	75.2
789.78052	7.8
791.06079	106.2
792.46729	113.3
793.59583	57.5
794.98737	79.0
796.22223	18.2
797.48920	8.7
798.39697	179.2
799.44000	231.4
800.39929	104.1
802.29279	73.1
804.68964	134.9
806.76483	67.8
808.06757	21.5
809.18115	67.4
810.37457	36.3
811.18335	43.5
813.27643	107.5
814.22064	110.6
814.93903	47.9
816.35919	1251.2
817.18854	256.9
818.40741	122.6
821.39435	31.4
822.43573	263.1
823.56055	1245.7
824.47742	506.4
825.51105	144.9
827.17059	2357.6	y (7) (1+)
828.25104	489.2
830.12616	191.0
831.06586	74.2
831.73169	15.7
832.35028	79.9
833.04022	15.9
833.68903	15.9
835.10736	211.8
835.83514	25.8
837.36786	43.5
838.34973	17.7
842.24701	41.8
843.29785	187.3
844.05865	225.1
845.36597	103.1
846.06030	63.5
847.25836	28.5
849.02313	136.8
852.28491	28.1
856.98846	82.1
857.88623	43.0
859.51422	87.6
861.18140	20.4
862.02222	150.1
865.84698	81.2
867.41455	49.7
868.40265	50.6
869.48615	67.5
870.27808	142.2
872.41400	32.1
873.40912	48.5
878.57861	15.0
879.62469	31.6
880.34137	121.5
881.30225	79.4
882.56854	126.6
883.33710	35.9
887.47662	115.6
888.19897	9.6
889.93799	56.1
893.57886	25.3
897.77588	263.6
898.54926	373.9
899.49835	96.0
900.22070	19.5
901.24310	216.4
901.87378	12.3
902.53912	38.1
904.19598	8.7
909.64288	52.2
911.16010	19.5
913.24945	21.3
914.60077	17.7
916.21088	110.4
917.58795	16.8
919.48395	102.2
928.86444	102.7
930.45441	63.3
933.89972	20.6
935.50708	14.1
942.29449	39.3
945.20532	10.5
946.46362	25.7
948.45532	52.5
950.37500	20.4
957.42651	58.5
958.28387	46.2
961.02460	33.6
962.38556	38.0
963.07880	46.0
964.54633	141.9
966.26593	16.4
970.45563	58.1
972.66888	65.5
974.35498	56.2
975.54425	56.0
976.93304	58.0
979.28296	65.1
980.46460	49.6
981.61224	13.7
983.23145	41.3
991.25439	61.7
993.27386	10.5
994.37262	71.7
997.11206	180.9
998.79694	216.9
999.42798	1313.2	y (9) (1+)
1000.63263	205.9
1002.57269	21.3
1003.34747	25.5
1009.08319	73.7
1010.69696	48.0
1014.24445	25.8
1017.51935	19.2
1018.28400	6.9
1019.36224	68.7
1025.34937	92.6
1026.60950	28.2
1032.60815	52.0
1034.33093	72.3
1037.19373	23.7
1041.74817	62.7
1043.30884	48.0
1044.24768	42.2
1047.91504	148.4
1048.64294	20.1
1057.09863	12.9
1059.31555	192.7
1062.22815	73.7
1063.32324	50.9
1065.30078	15.0
1066.40039	79.0
1067.33191	28.6
1074.89453	15.7
1076.90137	25.1
1091.35046	15.0
1092.45813	61.8
1095.48486	130.4
1096.37537	29.4
1104.49658	78.6
1109.87634	13.2
1112.61255	13.2
1115.58643	28.5
1118.53345	11.9
1120.80762	26.9
1194.36401	10.2
1198.27051	41.8
1201.76575	178.6
1205.63403	7.8
