# Supplementary material for: Phosphoproteomic Analysis of Platelets Activated by Pro-Thrombotic Oxidized Phospholipids and Thrombin
Source: PLoS One. 2014 Jan 6;9(1):e84488. doi: 10.1371/journal.pone.0084488 (PMC3882224; doi:10.1371/journal.pone.0084488)
Supplement: Annotated Spectra S2 — (ZIP) [file pone.0084488.s005.zip › EITALAPSTMK_-13_2_71714.txt]

m/z	i	matches
183.16345	23.2
184.56656	37.7
187.18254	125.0
188.31531	34.9
197.14835	48.0
198.18961	89.2
199.16078	28.5
200.27356	38.7
201.52725	48.5
209.14436	41.4
211.63785	29.6
213.07761	124.2
215.09711	310.9
216.20335	36.0
217.90117	61.3
225.06943	210.1
226.14658	22.6
226.97108	67.7
231.22940	57.8
232.04779	16.8
233.05148	52.8
237.34563	9.2
238.19070	28.7
241.05907	186.3
243.01279	218.0
248.24510	51.7
251.12167	63.4
255.34718	25.1
261.12170	52.9
262.11664	144.1
264.13873	36.9
265.32565	79.1
266.28516	40.2
270.05261	13.2
272.25854	61.7
273.09653	87.4
273.99744	76.5
276.36819	37.5
277.34570	14.6
279.20007	43.0
286.36423	41.7
288.33380	13.4
291.12366	27.6
293.31134	36.8
295.20758	21.1
296.01007	28.9
297.03107	38.5
298.13190	76.5
301.18561	36.0
302.23242	37.2
303.14078	26.3
304.20969	148.2
305.37634	64.5
306.32492	17.4
308.06000	242.2
309.25674	11.5
312.99384	60.0
315.15997	26.0
316.07578	28.7
317.29498	22.2
325.09253	120.5
326.24237	222.0
327.33063	91.7
329.27615	65.4
330.43280	90.7
331.33789	121.5
333.65021	63.3
334.52649	7.4
335.24634	19.2
337.05725	48.3
338.00116	52.9
339.13440	35.7
343.40277	34.0
344.26587	200.9
345.35443	55.8
346.40320	20.0
347.54462	43.8
349.26196	61.4
351.37665	17.8
352.47900	28.8
353.16388	74.1
356.26196	74.0
357.10437	80.4
359.08215	33.4
360.00006	56.5
361.35883	46.8
364.20044	134.0
365.18848	67.3
367.11047	56.4
368.16711	30.6
368.96503	29.2
370.27271	164.0
371.49121	107.0
372.16248	15.6
373.72198	33.2
376.27325	62.3
379.15894	538.6
380.41016	35.2
382.75366	29.8
384.88153	169.9
386.39154	118.1
387.54132	21.3
393.28882	80.0
395.02325	19.1
396.93884	2273.4	b (4) (1+)-H2O
397.86945	78.0
399.17041	51.5
399.91663	59.2
401.29883	60.8
401.96069	35.8
403.34979	51.5
404.11243	65.5
405.22510	86.3
406.28394	46.4
409.08740	33.5
410.72870	141.6
412.14893	58.2
413.90820	80.9
415.21173	471.3
417.40796	110.7
418.53583	30.3
419.31104	158.0
421.15387	99.0
422.10968	99.3
423.35364	29.8
424.13379	7.6
425.12903	150.9
427.36584	85.1
428.02002	26.9
430.14355	87.7
432.17889	71.9
434.22418	98.5
435.26337	22.5
439.02307	54.5
440.06909	25.5
441.10126	73.2
442.52429	8.3
444.83948	12.4
445.70300	81.6
447.53156	91.1
448.43097	28.6
451.42450	171.9
452.15289	61.1
453.77594	53.1
454.75934	17.8
455.71222	86.6
456.97473	194.7
458.40729	19.1
459.38843	118.5
460.95233	80.7
461.87299	81.8
463.12445	62.4
463.98096	86.0
465.24005	315.9
466.62811	204.6
467.28906	148.2
468.20215	98.8
470.39667	34.5
471.23358	28.2
472.70001	81.4
473.54547	33.9
474.33026	118.9
475.51855	82.8
476.16095	83.9
477.08435	462.0
478.06433	121.0
478.98505	59.6
479.93127	40.8
482.04456	215.4
483.12537	175.9
485.33386	76.1
486.23224	472.1
487.24115	172.1
488.72882	44.8
489.62341	72.3
490.74628	356.3
492.15045	359.3
492.87531	63.6
494.89453	85.9
495.57550	26.9
496.18634	16.3
497.40369	70.0
498.97729	199.0
500.22131	383.4
501.08960	108.8
502.16742	129.4
504.23944	93.2
505.54736	139.5
506.35052	143.5
507.86224	671.7	y (10) (2+)-P
509.97070	2797.9	b (5) (1+)-H2O
511.07593	237.2
512.48743	337.3
513.45502	86.2
514.37140	111.7
515.54327	236.6
517.14075	419.4
518.61823	425.8
519.22174	490.9
520.12811	318.5
520.84186	99.2
521.53693	644.3
522.62720	258.0
523.54193	91.5
524.43329	159.6
525.36639	46.8
526.45782	15.9
527.67908	466.2
528.30762	1387.2	y (5) (1+)-NH3-P, b (5) (1+), y (4) (1+)-H2O
529.36041	52.9
530.26239	84.3
531.58649	144.2
532.31323	112.3
534.15540	190.7
535.01208	78.4
536.89801	153.8
537.62817	14.0
539.58185	171.7
540.26782	341.5
541.28961	196.8
542.34222	81.5
543.22583	224.5
544.27313	305.8
545.31110	1634.6	y (5) (1+)-P
546.49298	426.8
547.72003	292.9
549.09576	475.1
550.17535	165.7
551.83685	273.8
552.59589	4.6
554.40070	897.6
555.06537	1070.0	[M+2H] (2+)-NH3-H2O-P
555.97144	227.3
556.72699	158.7
557.35724	77.8
558.51642	144.0
559.35925	206.3
560.88757	267.1
562.09875	715.8
563.03687	2460.2	[M+2H] (2+)-NH3-P, [M+2H] (2+)-H2O-P
564.11469	935.8
565.24371	286.3
566.16412	113.1
566.79828	268.9
567.49146	191.8
568.18091	90.3
569.21039	116.9
570.77502	1273.1
571.65851	5588.4	[M+2H] (2+)-P
572.50494	4378.9
573.45197	608.1
574.43903	442.1
575.28180	282.0
576.55487	491.4
577.56439	216.7
578.35309	305.7
579.21399	273.2
581.26056	5997.6	b (6) (1+)-H2O
582.52234	1034.0
583.26935	405.8
584.04999	140.8
585.00128	383.4
586.46783	342.5
587.49762	6696.3
588.18030	5847.7
588.92285	1753.4
589.88440	1525.4
590.66248	465.1
591.32507	316.0
592.22241	365.9
593.54584	324.5
594.37872	61.1
595.06415	166.1
596.08929	216.7
597.01727	121.7
598.61133	1044.5	y (6) (1+)-H2O-P
599.31305	3255.3	y (6) (1+)-NH3-P, b (6) (1+)
600.57678	642.1
602.05450	818.2
602.66663	455.3
603.32318	1584.0	[M+2H] (2+)-NH3-H2O
604.30450	731.8
605.56525	442.8
606.54492	1011.3
607.33380	334.9
608.36359	960.3
608.97070	498.8
609.59912	588.8
610.62280	968.3
611.49847	2021.6	[M+2H] (2+)-H2O
612.20972	1303.2	[M+2H] (2+)-NH3
613.03271	622.9
613.88605	408.8
615.28607	126.1
620.67731	37.1
624.96021	94.6
628.23724	53.3
630.05426	67.2
633.05664	132.8
634.30426	2108.1
635.38904	189.9
636.10010	31.7
638.32654	109.8
639.44208	26.4
640.27032	119.9
643.19318	7119.8	y (5) (1+)
644.09821	382.8
645.13708	42.1
647.57635	64.1
648.39728	66.1
649.27484	74.2
650.71893	55.0
651.39825	71.4
652.30249	22.4
654.03894	33.7
656.38776	236.5
657.44843	104.9
658.68359	45.8
659.63135	128.3
660.38214	134.0
661.11597	366.8
661.93024	66.9
664.36914	60.1
665.79364	103.2
668.46344	31.2
669.50818	102.0
670.27612	1212.9
671.13934	890.8
672.08337	135.4
673.33215	19.7
674.58905	7.4
675.64282	38.4
676.27008	37.7
677.23309	61.9
678.37994	502.3	b (7) (1+)-H2O
679.36273	147.7
680.31335	102.1
681.41425	474.3
682.39410	197.7
683.19141	65.5
684.51935	188.8
685.49323	45.5
686.11383	8.2
686.78571	152.1
688.46185	44.7
696.27435	184.6
697.18622	227.2
697.81482	112.7
701.49719	98.8
703.69867	75.3
704.79480	33.7
706.52875	17.3
710.42316	98.8
711.45093	147.1
714.18048	9450.2	y (6) (1+)
715.23157	600.4
717.18671	165.9
719.06970	152.4
720.14435	56.4
721.57562	11.6
722.42285	122.9
723.14484	20.9
724.31561	28.5
726.21033	43.9
726.98444	65.4
728.28265	363.7
729.21399	274.1
730.10577	316.4
731.43677	141.2
733.00287	26.3
734.34564	200.8
735.76837	26.4
739.47589	141.0
740.46417	74.2
742.14313	164.5
744.66022	77.0
745.95587	144.3
747.38391	366.1
748.42078	37.3
749.73358	129.0
750.59869	136.6
751.32404	197.3
752.41266	453.2
754.66290	145.9
755.75220	74.7
756.91254	230.7
759.48511	162.0
760.41669	25.2
763.46112	13.2
764.63593	345.1
765.63538	422.1
766.52844	32.4
767.92285	108.9
769.50787	165.3
770.44305	67.5
771.43024	29.8
772.19904	36.7
773.40613	657.2
774.41431	789.4
775.59900	162.6
776.48346	73.5
777.55121	161.8
778.29388	66.9
779.50848	127.6
780.87836	185.2
781.69000	62.8
782.45953	126.2
783.71771	16.2
784.85419	160.4
785.62244	91.4
786.58405	50.1
787.53107	39.3
788.92853	122.2
789.67627	57.2
791.94977	63.8
793.20490	33.1
794.85400	80.5
796.00024	94.3
797.17120	155.9
798.19977	72.4
799.13159	69.5
799.78601	17.7
800.45972	110.9
801.36121	104.6
803.25348	39.2
804.88544	55.1
805.55731	136.7
806.34760	51.4
807.33356	191.6
808.11151	147.4
808.94135	98.0
809.88214	25.1
813.16492	296.4
814.31122	33.6
816.22687	1261.7
817.04041	311.2
817.83936	211.6
818.46869	133.5
819.83435	100.3
820.51373	36.1
822.40326	562.0
823.41742	2321.5
824.35205	315.6
825.19501	256.9
826.00391	97.9
827.25610	1937.5	y (7) (1+)
828.40387	216.4
829.64911	284.9
830.62189	201.3
831.44580	24.1
832.38080	90.8
833.56879	228.4
835.29742	123.1
837.01312	21.9
837.81293	45.7
838.70807	127.5
842.46234	68.6
843.38910	165.1
845.17010	129.3
847.35791	79.1
851.22638	114.7
852.40936	13.5
853.02948	29.5
854.27765	81.9
855.08051	89.2
856.63434	64.8
857.91138	245.4
859.17749	37.4
862.45575	278.4
863.46753	39.3
864.21777	33.6
865.22150	92.3
866.63965	138.0
867.50024	68.6
869.39374	138.1
870.30200	41.4
871.18915	70.1
873.15533	142.9
873.94336	24.4
874.84552	45.0
876.35895	9.2
878.12012	10.1
880.20752	195.8
880.87555	29.2
881.49969	8.3
888.28302	75.9
889.40887	18.0
890.52081	21.9
894.34814	97.9
895.52240	50.2
897.34161	51.7
898.23511	506.9	y (8) (1+)
899.13281	159.0
900.43414	109.2
901.27979	167.4
902.99951	37.3
904.27679	61.7
909.24152	20.7
911.06122	66.8
912.36700	91.8
913.19122	25.0
917.21680	70.2
918.95288	74.1
922.10107	37.0
924.26349	67.2
926.49481	41.8
928.17261	39.8
930.31805	55.6
933.36261	35.8
939.38690	31.2
942.09491	21.9
944.23395	52.1
945.15619	11.2
950.12970	25.8
956.19769	56.4
957.39716	90.2
961.54852	15.9
962.23145	16.4
964.79047	27.6
965.90546	105.5
967.57465	121.2
968.17993	23.7
969.29706	18.2
971.37817	49.2
974.70752	52.9
978.27362	46.8
979.48077	44.3
981.58368	17.1
991.41791	10.8
993.43744	38.5
995.40796	36.4
996.17505	43.4
997.18219	54.8
998.65094	63.6
999.36725	2217.6	y (9) (1+)
1000.63281	14.6
1003.52661	10.1
1008.37531	16.9
1012.11896	87.9
1013.18866	57.0
1014.85809	95.3
1017.16888	21.8
1018.52435	21.4
1022.43353	53.8
1026.07031	38.2
1029.09204	26.3
1031.42981	16.4
1032.39368	77.2
1035.02893	9.2
1036.03259	25.8
1042.55664	22.7
1044.47095	16.4
1047.01660	46.8
1053.27246	33.9
1056.52979	10.1
1058.82922	144.6
1061.12915	21.3
1062.15503	80.2
1065.46924	21.9
1066.51978	44.8
1071.81335	74.0
1075.19507	54.7
1077.14355	35.7
1084.73962	8.4
1088.60693	41.2
1090.39075	26.3
1092.92322	23.7
1095.12695	98.1
1096.42871	15.5
1101.40381	28.3
1109.20093	35.8
1112.36938	43.8
1117.74854	21.8
1122.04395	48.3
1130.57312	75.0
1143.28088	24.1
1159.02393	53.1
1171.50513	38.8
1175.66272	48.7
1195.31311	50.5
1203.63074	22.2
1212.36121	48.4
1217.07263	56.0
1232.30688	61.3
1241.30017	48.5
