# Supplementary material for: Phosphoproteomic Analysis of Platelets Activated by Pro-Thrombotic Oxidized Phospholipids and Thrombin
Source: PLoS One. 2014 Jan 6;9(1):e84488. doi: 10.1371/journal.pone.0084488 (PMC3882224; doi:10.1371/journal.pone.0084488)
Supplement: Annotated Spectra S2 — (ZIP) [file pone.0084488.s005.zip › EITLLQEFGDHPNIISLLDVIR_-14_2_164581.txt]

m/z	i	matches
260.47699	38.7
283.21161	7.4
288.33057	11.5
291.11642	5.2
295.37488	16.5
299.82010	9.0
300.47107	15.8
307.31155	35.6
309.99152	26.1
315.28409	9.6
317.33640	37.1
318.40082	21.4
322.89929	31.7
326.08203	29.3
329.29135	13.6
332.81244	9.7
341.25909	49.3
341.94611	16.5
345.26526	32.7
346.35556	24.2
353.27338	91.2
365.26733	75.0
366.26715	19.7
370.23883	11.4
371.18890	15.1
372.21082	16.5
380.30200	22.2
381.05969	14.3
389.35657	9.7
393.85638	6.7
398.20013	223.1
399.60370	92.6
415.01440	27.3
421.36682	9.0
423.59937	22.0
424.47723	31.0
428.19012	24.2
431.44647	24.8
439.17468	19.4
445.19727	19.6
450.35474	26.5
452.49487	19.4
459.23114	87.9
468.08405	27.7
469.87115	8.9
470.95520	68.2
478.34827	12.0
480.38245	62.3
482.78632	10.5
494.30133	33.4
496.42212	90.5
497.26715	120.6
498.11053	55.9
499.08685	25.3
506.38660	25.0
507.41949	57.5
508.24915	43.6
511.57764	41.5
519.61603	19.6
524.44769	22.6
525.35266	20.4
526.16229	15.8
536.54852	30.2
539.07159	133.7
542.66791	30.7
543.41211	20.8
545.67206	27.5
554.33472	9.7
554.99927	26.1
560.01154	121.8
561.58173	36.1
563.80090	25.2
564.57947	37.1
567.03308	52.3
569.82312	11.3
572.56708	65.8
573.38519	29.5
574.19611	89.3
575.28577	40.6
576.78046	122.3
577.73792	26.7
580.41382	52.8
582.14728	25.4
583.48059	73.2
586.28809	29.5
592.71478	36.4
597.16437	30.8
599.14966	83.6
600.77985	9.7
603.49823	14.4
610.22943	19.6
613.48657	20.8
614.17340	18.1
614.80933	47.2
623.15851	119.4
624.32977	88.6
628.61029	24.2
632.89447	9.7
634.04974	20.4
635.85248	20.4
640.36523	152.2
641.03888	94.6
642.26727	21.2
645.43390	48.1
650.53339	63.2
653.21759	55.8
655.42291	18.9
660.22815	12.0
663.30621	7.5
664.06622	14.6
667.50397	58.2
672.30609	12.0
674.86096	48.7
675.46869	52.4
681.39410	16.6
682.44794	84.4
684.47772	16.7
685.37335	37.0
686.53827	30.3
688.65546	68.8
690.96301	89.2
691.77753	12.0
694.00586	35.4
695.07281	45.0
701.40057	109.5
702.60864	140.9
704.30414	8.2
705.31244	56.4
706.47260	11.2
708.10248	39.8
709.38690	37.4
710.64014	44.6
712.67548	9.7
715.58820	129.9
718.12598	132.1
724.39691	118.9
726.33380	65.1
727.33405	70.8
728.07312	31.6
731.47589	61.9
734.17072	32.5
735.05365	66.1
735.96472	35.6
738.91095	143.8
741.26434	26.6
742.96887	25.0
744.32422	61.2
746.84222	120.8
748.62030	34.1
750.09509	81.5
753.52405	18.1
755.22235	135.6
756.67340	22.4
757.33295	114.9
758.01471	24.2
759.43579	133.1
760.40448	63.0
761.36438	112.6
764.27533	106.9
764.87872	30.2
766.04755	68.9
766.71844	49.0
768.31659	202.1
770.12152	13.5
771.22095	87.9
772.43793	97.6
773.24994	35.5
774.53070	25.0
776.07813	16.9
778.53088	237.8
780.62042	22.7
783.54919	77.4
784.76294	204.9
785.38983	33.6
786.49982	129.0
788.27814	34.2
789.72009	271.9
790.38995	8.2
791.15649	14.3
791.94159	29.6
794.19543	800.3
795.08685	73.9
796.66498	31.1
797.57874	66.5
799.41412	79.1
800.27148	253.5
801.44434	74.1
802.21521	106.5
804.19366	44.1
805.87720	119.9
807.18756	159.3
808.30109	37.1
809.29681	21.9
810.51550	27.3
813.09058	1223.5	y (14) (2+)-NH3, y (14) (2+)-H2O
814.20013	127.8
814.91962	80.0
815.74200	95.3
816.55499	65.0
817.36865	16.6
818.66083	62.9
820.71130	256.8
822.03168	5520.2	y (14) (2+)
823.00714	1014.8	y (21) (3+)-H2O, y (21) (3+)-NH3
823.70984	617.3
825.07483	40.4
826.29187	94.5
827.52277	207.0
828.58417	114.7
829.56329	17.7
830.82898	253.6
831.79163	187.8
833.20551	320.4	[M+3H] (3+)-H2O-P
833.93536	94.6
834.58276	73.8
835.81049	40.1
836.46429	56.5
837.36072	92.5
838.97119	701.7
840.04907	369.9	[M+3H] (3+)-P
840.95319	234.7
842.54395	83.9
843.29053	42.4
845.10925	55.5
846.41608	92.1
847.26434	471.2
848.18127	316.4
849.11255	275.4
849.99231	86.7
850.63214	126.5
851.46936	250.9
853.54095	548.4
854.79327	458.7
855.61182	69.3
856.61530	192.7
858.75574	94.5
860.11700	235.8
860.87439	79.4
861.88226	551.3
862.57306	193.1
864.98578	10.8
871.54132	28.0
882.25317	42.2
883.24664	16.6
884.43195	24.2
888.12811	12.7
888.89252	17.5
889.97412	28.8
891.75732	64.2
892.99786	86.2
893.71655	37.2
894.78619	40.3
897.03247	34.9
899.21179	27.0
900.64777	50.2
903.48364	43.4
905.24377	68.7
907.16486	91.3
908.07025	16.9
909.92120	26.6
911.20331	61.5
914.56451	86.1
915.41412	24.5
916.07471	20.6
917.24432	8.5
920.59326	34.9
922.63501	45.5
926.53375	12.0
929.06696	106.3
934.40381	17.1
936.55737	41.3
937.48529	92.9
939.49628	73.2
940.15240	77.0
941.52856	66.6
942.99847	80.6
947.85004	30.3
950.57623	10.5
955.94037	69.4
958.34552	103.6
960.00226	432.7	y (16) (2+)
960.63818	160.7
961.37286	18.9
966.42889	104.0
970.15985	112.4
973.51239	42.6
977.45581	18.1
978.74854	81.0
981.71661	31.9
984.22272	60.3
988.48468	63.7
989.53760	24.7
990.30902	29.5
991.48529	38.2
995.37677	24.5
996.39136	20.3
997.04633	41.7
997.73761	15.4
1001.49554	31.7
1003.65924	69.1
1005.26666	18.1
1008.38397	43.2
1009.88458	285.0
1014.86914	69.0
1015.72406	70.0
1016.72827	61.4
1018.25928	90.4
1019.23236	24.7
1019.83429	14.5
1022.31744	96.4
1023.78339	164.4
1024.84473	86.2
1031.53223	89.5
1032.68433	37.2
1033.37476	94.6
1034.09937	90.4
1040.30200	69.2
1042.63135	76.8
1044.80762	93.5
1045.71899	140.3
1046.63794	35.9
1051.86597	88.3
1054.48413	27.2
1056.22253	72.6
1059.69141	39.6
1062.19849	87.4
1063.48853	44.5
1064.80200	71.3
1066.52783	105.0
1067.83997	106.5
1068.58545	25.0
1069.42639	20.4
1070.54236	51.7
1076.50171	74.4
1078.59790	19.6
1081.45044	13.5
1083.06738	93.1
1085.67896	31.1
1087.72144	116.7
1092.17151	90.9
1093.15918	68.4
1094.54724	116.7
1097.56836	44.0
1100.26355	89.7
1102.64282	77.0
1105.21875	242.7
1107.01245	6.7
1110.60034	13.5
1111.76147	184.4
1112.53296	153.0
1113.97803	271.8
1114.65918	17.1
1115.33411	89.1
1117.19678	30.4
1117.85767	28.0
1118.73083	30.2
1119.44812	9.7
1121.55005	34.8
1126.33862	35.0
1128.89624	85.6
1132.95898	37.2
1134.11194	64.4
1136.85254	80.6
1138.71667	25.0
1139.61646	51.1
1140.27075	73.1
1144.10034	26.5
1150.53662	16.6
1151.59729	71.0
1152.24109	51.6
1153.53174	15.0
1156.99731	37.2
1157.91064	85.2
1161.68982	107.0
1164.50000	179.0
1166.72998	155.0
1168.82520	16.2
1171.16724	65.5
1171.94653	31.9
1176.67017	387.4
1177.66028	27.7
1179.96606	72.8
1184.75049	57.4
1186.47314	29.1
1187.82532	67.7
1194.30530	29.1
1197.45850	90.1
1199.53906	71.3
1209.29248	30.3
1212.63684	125.8
1215.67896	46.4
1216.41333	20.4
1219.25146	45.0
1223.49744	26.9
1224.29382	57.0
1227.60596	109.6
1228.53845	30.3
1230.10864	18.1
1232.23914	91.2
1234.97607	359.6	y (21) (2+)-NH3, y (10) (1+), y (11) (1+)-P, y (21) (2+)-H2O
1236.09937	74.2
1239.38599	16.6
1240.37280	112.0
1241.67810	29.6
1243.62012	134.8
1244.69336	453.3
1245.72034	583.2
1246.57373	94.2
1247.89063	37.0
1250.03564	118.2
1254.51135	32.7
1256.43030	41.9
1268.78894	16.7
1269.77295	19.7
1270.66052	25.2
1273.47815	11.6
1281.61487	18.1
1283.70813	33.4
1287.21875	19.0
1298.33887	71.9
1304.01355	58.0
1305.93213	30.4
1306.58679	34.9
1308.69080	23.5
1323.85779	30.4
1324.84460	8.2
1328.97534	56.0
1330.47559	26.9
1336.55420	53.9
1337.66528	76.0
1338.94202	41.1
1339.57874	15.0
1340.38342	22.6
1356.40295	15.1
1359.77551	109.7
1361.17224	104.3
1374.89612	23.3
1379.75684	23.4
1383.70740	50.2
1395.26807	12.7
1410.50085	38.0
1414.54968	83.5
1418.11792	12.8
1427.88892	30.4
1428.69165	15.1
1435.49500	31.5
1443.85730	27.4
1445.01038	67.2
1447.47644	14.6
1459.94910	63.1
1468.50049	37.6
1469.14685	52.1
1470.71057	16.5
1472.78369	30.3
1480.56860	13.5
1488.53320	35.7
1497.26160	40.4
1498.39026	29.2
1501.80725	46.3
1509.89661	70.9
1511.64270	37.9
1527.77490	66.6
1528.68005	40.4
1550.17029	42.2
1567.49304	62.6
1576.44312	24.3
1584.86292	21.2
1594.03479	31.9
1606.64612	18.3
1607.49548	14.3
1626.59021	40.2
1631.73560	24.5
1637.00024	52.7
1718.29370	34.8
1719.92371	18.9
1763.52710	46.6
1871.97888	11.4
1902.94397	13.6
1931.53650	40.4
