# Supplementary material for: Phosphoproteomic Analysis of Platelets Activated by Pro-Thrombotic Oxidized Phospholipids and Thrombin
Source: PLoS One. 2014 Jan 6;9(1):e84488. doi: 10.1371/journal.pone.0084488 (PMC3882224; doi:10.1371/journal.pone.0084488)
Supplement: Annotated Spectra S2 — (ZIP) [file pone.0084488.s005.zip › EKAEERPTFDYLQSVLDDFYTATEGQYQQQP_-2_2_105785.txt]

m/z	i	matches
372.25616	30.9
376.36179	9.1
384.62546	3.7
389.15973	6.4
392.23029	10.0
395.72754	6.5
411.93304	5.7
415.26361	8.8
422.20319	3.7
424.29828	5.9
426.07709	3.8
427.39523	23.5
446.09042	4.0
450.08484	10.6
454.41156	2.7
458.16495	35.2
461.26389	24.7
464.14465	7.8
466.92255	13.7
473.49005	16.9
482.10031	13.5
483.29639	12.9
512.14807	4.2
515.05853	7.0
516.79895	9.1
520.25256	17.6
523.51904	7.8
526.57782	16.5
530.97198	8.5
535.99182	4.7
538.40649	9.5
539.26440	5.2
540.16998	22.0
542.03198	16.1
543.55713	12.9
545.39038	9.1
552.38470	7.2
557.13184	9.2
557.73865	8.2
569.56274	7.6
570.39911	6.7
572.60132	7.8
575.55719	30.7
594.07581	5.2
596.59204	9.2
597.43567	36.8
599.66736	24.6
603.46228	4.4
604.42188	22.1
606.19397	10.7
607.37244	2.6
611.23016	16.2
614.08649	7.6
628.09985	79.8
628.72888	9.5
632.10339	12.6
634.04297	24.7
640.10132	28.2
641.34338	15.3
644.22302	21.0
648.49445	21.7
649.97229	5.6
651.24854	82.2
653.24835	10.4
654.27966	6.4
654.96326	7.6
656.91907	9.3
665.91254	28.7
666.87598	12.2
668.35992	30.7
675.84436	19.0
676.91925	14.7
683.42932	13.0
684.15619	4.9
685.16644	39.3
685.96637	9.2
686.63000	37.8
691.53809	3.3
694.21619	20.8
702.20654	22.4
706.43274	9.4
708.61560	8.3
718.09778	23.3
719.16315	8.4
720.12219	3.5
721.55615	24.5
722.60907	27.9
725.42334	89.5
726.67664	7.5
727.47955	8.4
731.49786	48.9
732.20209	12.3
737.37585	6.4
738.41779	8.0
739.51752	26.8
740.59668	60.9
741.43475	27.9
743.39679	45.8
744.44220	38.6
746.45374	10.4
752.29871	11.1
752.91626	11.7
754.25458	15.3
755.32935	9.5
758.25574	9.7
759.75977	8.3
760.57581	11.7
764.59985	5.0
768.29138	11.9
769.09338	36.2
770.23633	2.9
772.29651	26.8
778.64551	35.1
780.60834	8.5
782.99072	17.4
785.33350	3.0
786.16266	9.5
786.95447	64.8
788.23474	14.0
790.72345	26.5
792.20984	2.6
795.24249	117.6
796.05688	151.8	b (13) (2+)-NH3, b (13) (2+)-H2O
796.79327	2.9
804.57556	352.9	y (20) (3+), b (13) (2+)
805.27771	7.9
806.70154	8.7
808.39832	17.8
809.19025	7.4
811.24731	2.7
813.07623	103.6	y (7) (1+)-H2O-P, y (13) (2+)-NH3, y (7) (1+)-NH3-P
814.24786	99.8
815.19678	2.2
816.21735	10.6
819.81732	18.4
822.28119	12.8
823.32208	10.9
827.28125	10.0
828.63293	20.2
829.82043	6.2
830.46411	4.8
834.11658	4.4
835.48279	14.4
837.54053	14.1
838.47180	3.3
839.53552	67.6
840.44049	4.1
844.73920	23.6
845.81653	24.2
848.08679	65.6
848.94727	15.7
850.39734	16.6
853.12463	8.9
856.63184	11.7
857.24170	12.1
861.02039	8.1
863.35449	13.1
866.48254	7.4
870.80908	28.8
872.13513	17.0
873.41492	11.2
874.34827	47.8
875.03821	20.0
876.46924	7.6
879.44531	68.0
880.18604	81.7
882.22729	29.3
884.98071	7.2
888.49072	214.4	b (15) (2+)-NH3, b (15) (2+)-H2O
889.14270	79.4
889.93860	22.2
891.21204	7.8
892.44995	2.2
894.08374	13.2
897.55066	514.8	y (22) (3+), b (15) (2+)
898.64038	70.3
899.35571	3.2
905.63086	59.5
908.33875	17.5
909.73596	13.1
911.14856	17.7
914.76404	11.7
915.38831	2.8
916.07471	3.1
918.61401	35.4
922.15979	16.9
923.46899	64.4
924.85034	28.5
925.64075	30.1
927.50537	40.0
928.35498	178.6	y (7) (1+)
929.14893	25.9
930.82922	42.9
931.59216	14.1
932.53845	37.6
935.49268	76.5
936.48914	20.9
938.03979	7.4
939.00342	18.0
942.44409	75.7
943.19775	9.4
945.04590	206.2	b (24) (3+)-NH3, b (16) (2+)-H2O, b (16) (2+)-NH3, b (24) (3+)-H2O
946.19080	50.6
948.93188	3.5
951.49463	13.9
952.28247	7.4
953.89648	267.1	b (16) (2+)
954.61108	244.9
955.56958	50.5
960.52075	23.4
961.33508	16.5
962.78577	18.4
963.60474	41.0
964.37085	6.1
968.23279	8.0
969.37842	8.2
970.33240	19.5
977.79382	12.8
979.46289	8.5
982.45276	16.3
984.67065	34.4
987.46582	8.2
989.87720	13.3
990.75146	9.9
992.47131	3.7
993.72266	60.6
994.60645	9.6
999.36548	10.0
1001.22046	12.9
1002.17590	32.9
1002.93103	102.1	b (17) (2+)-H2O, b (17) (2+)-NH3
1003.68982	22.9
1004.98389	44.7
1006.66113	6.4
1007.59766	26.8
1011.72217	394.8	b (17) (2+), y (25) (3+), b (26) (3+)
1012.54211	43.8
1013.21606	31.9
1014.76074	5.2
1019.25659	10.9
1021.60022	9.8
1023.87708	15.0
1024.59924	1.9
1025.44482	69.4
1026.48389	34.8
1027.12219	5.7
1027.82947	14.6
1031.56238	28.4
1034.72302	7.0
1038.11011	30.0
1040.58704	11.7
1041.59863	9.4
1043.08948	100.5	y (9) (1+)-NH3-P, y (9) (1+)-H2O-P
1044.22266	8.8
1046.99219	9.8
1051.45850	48.0
1053.81616	23.6
1056.20776	8.5
1057.18079	116.8	y (8) (1+)
1057.79663	6.8
1058.73206	23.5
1060.49280	60.4
1061.54248	34.5
1063.60620	6.1
1064.33826	7.2
1067.97974	10.2
1069.27808	400.0	b (18) (2+), y (27) (3+)-H2O-P, y (27) (3+)-NH3-P
1070.18213	245.2	b (9) (1+)-H2O
1071.09094	16.0
1072.57544	8.2
1076.84753	53.6
1079.99097	63.9
1081.13428	7.2
1083.19629	5.3
1083.87976	14.3
1084.93140	5.4
1087.29651	54.8
1088.39722	46.3
1089.62561	82.5
1090.36353	9.3
1092.01343	28.0
1093.35815	22.4
1095.22510	18.7
1096.49268	53.8
1097.85986	31.0
1098.84814	6.3
1101.62085	74.5
1102.56445	6.9
1103.30176	14.8
1104.16650	53.0
1105.61951	101.2
1106.83362	14.1
1107.89490	22.6
1109.53442	3.9
1110.59741	8.3
1112.35718	7.6
1114.31946	31.1
1115.41504	108.0
1116.15991	42.5
1116.76794	9.1
1117.64844	110.1	y (28) (3+)-P
1118.56018	84.3
1120.75476	13.7
1122.90662	53.2
1124.23706	105.5
1125.48657	56.6
1127.36011	25.8
1128.53894	28.6
1130.92554	24.4
1131.78613	95.4	y (10) (1+)-P
1133.40649	148.3
1134.06372	239.2	b (19) (2+)-H2O, b (19) (2+)-NH3
1134.78186	41.5
1135.67700	38.8
1139.44580	48.7
1140.31799	31.9
1141.21155	65.2
1142.42200	375.5	b (19) (2+)
1143.31165	200.9
1144.01318	6.6
1144.69470	65.9
1145.93750	17.6
1147.17810	54.9
1147.90454	25.7
1149.89990	70.6
1150.89050	29.2
1151.76855	50.3
1152.44385	41.7
1153.25024	31.0
1153.92725	12.0
1155.03809	64.0
1157.19385	30.7
1158.38293	156.4	y (9) (1+)
1159.53101	233.3
1160.28564	4.3
1161.10596	2.8
1162.18848	41.6
1163.26208	67.3
1165.84961	32.5
1167.08044	73.9
1167.68921	27.0
1168.91797	68.6
1170.71655	32.8
1172.57056	291.1	b (29) (3+)-H2O, b (29) (3+)-NH3
1173.56421	56.4
1175.55127	18.2
1176.22388	17.3
1177.57178	137.4
1178.60046	301.2	y (30) (3+)-H2O-P, y (30) (3+)-NH3-P, b (29) (3+)
1179.39465	102.4
1180.23010	20.5
1181.48718	89.1
1182.47729	138.3	b (30) (3+)-H2O-P
1183.59131	140.8	b (30) (3+)-NH3-P
1184.61182	389.0	y (30) (3+)-P
1185.64941	76.0
1186.72437	30.0
1188.31641	108.3	b (30) (3+)-P
1189.01196	37.9
1190.70776	6.2
1191.60706	90.4
1192.55591	108.6
1195.59253	4.4
1197.09448	33.0
1198.28125	94.1	y (20) (2+)-NH3
1199.54285	19.5
1200.66943	155.6
1201.53662	93.7
1202.69409	130.2
1203.58081	259.5	b (10) (1+)
1204.58643	67.7
1205.97852	146.3	y (20) (2+)
1207.06348	89.9
1209.52209	587.6
1210.31104	123.0
1211.32959	283.8	y (30) (3+)-NH3, y (10) (1+)-H2O, y (30) (3+)-H2O
1212.34180	169.3	y (10) (1+)-NH3
1213.86499	50.2
1214.90503	275.1	y (11) (1+)-H2O-P
1215.68115	1843.1	[M+3H] (3+)-NH3-H2O-P, b (30) (3+)-H2O, b (20) (2+)-H2O, b (30) (3+)-NH3, y (11) (1+)-NH3-P, b (20) (2+)-NH3
1216.54919	87.3
1217.20251	95.0	y (30) (3+)
1218.04053	43.2
1218.86975	7.9
1219.90759	84.8
1221.03540	694.8	[M+3H] (3+)-H2O-P
1221.78296	1743.6	[M+3H] (3+)-NH3-P, b (30) (3+)
1222.95874	57.0
1223.88037	325.0
1224.86511	526.5	b (20) (2+)
1225.99084	58.2
1227.27197	184.6	[M+3H] (3+)-P
1229.03955	278.2	y (10) (1+), y (21) (2+)-H2O-P
1229.88318	185.4	y (21) (2+)-NH3-P
1230.91321	276.0
1231.81079	42.8
1232.65112	49.0
1233.30823	52.9
1234.49890	92.1
1235.60010	72.8
1237.03564	74.9
1237.81116	30.9
1238.63770	47.2
1239.85229	36.7
1241.00562	210.2
1242.20898	252.2
1244.11914	34.3
1249.04541	20.6
1250.02222	128.2
1250.93701	39.6
1259.76440	22.0
1261.74731	45.3
1262.81763	5.8
1265.60376	7.4
1271.66504	13.2
1273.25928	30.2
1274.79700	37.6
1275.48462	41.6
1277.48743	19.0
1278.69165	3.9
1279.32361	10.4
1280.69458	9.4
1282.02759	19.0
1283.43274	13.3
1286.07397	16.7
1289.09155	12.2
1290.25708	11.5
1291.83557	70.3
1292.84326	141.1
1295.28564	32.9
1297.59814	12.2
1298.41809	2.6
1299.60876	21.7
1301.35498	125.7	b (22) (2+)-NH3, b (22) (2+)-H2O
1302.32751	32.2
1305.39771	18.4
1306.52734	4.6
1309.81104	147.3
1310.58740	257.6	b (22) (2+)
1311.85193	75.6
1312.49756	45.2
1313.30066	25.6
1314.27368	8.6
1314.98755	10.2
1319.20386	9.1
1320.45874	14.5
1322.75769	9.8
1326.41907	20.5
1330.28369	218.6	y (11) (1+)
1331.30212	93.4
1331.93506	74.0
1332.69885	40.2
1333.46313	22.6
1334.74634	79.0
1336.83008	18.7
1338.15820	41.4
1339.56018	15.8
1340.17871	13.9
1341.20679	16.5
1342.80786	89.5
1344.58325	19.5
1345.62512	7.6
1346.66882	6.3
1348.44580	78.9
1349.54126	12.0
1350.51538	11.9
1351.68286	127.3	b (23) (2+)-NH3, b (23) (2+)-H2O
1352.56714	31.0
1353.53052	37.3
1355.76904	10.2
1358.61548	11.1
1360.60583	246.6	y (23) (2+)-H2O-P, b (23) (2+), y (23) (2+)-NH3-P
1361.41626	99.8
1362.23108	21.5
1365.71985	55.9
1366.60022	31.6
1367.28906	6.7
1368.44861	24.5
1370.36194	14.6
1372.28723	22.6
1376.71680	24.5
1377.85999	63.2
1378.67395	19.0
1379.50928	38.7
1383.26355	55.9
1385.74023	23.6
1387.79993	17.2
1388.64294	2.5
1390.01306	2.2
1390.63135	22.1
1394.47900	57.2
1395.47693	24.7
1396.43994	10.5
1397.71570	72.4
1398.65417	123.8
1399.45325	27.2
1400.26953	22.7
1402.02209	25.9
1403.27405	18.0
1404.61670	9.4
1407.09192	51.0
1408.03357	53.8
1410.72668	28.0
1413.93274	1.8
1415.88562	69.7
1416.73145	383.8	b (24) (2+)-H2O, b (24) (2+)-NH3
1417.61072	7.6
1418.28894	7.2
1420.04785	10.4
1424.99048	267.0
1425.79980	433.5	b (24) (2+)
1426.96130	74.4
1429.74622	26.9
1431.73816	17.9
1432.43359	23.8
1433.41223	16.2
1438.76587	4.4
1440.36902	13.3
1442.04248	4.3
1444.67993	10.3
1445.42053	24.0
1449.66101	51.7
1454.37244	252.0	b (25) (2+)
1455.01440	5.4
1457.02136	62.2
1458.82300	36.2
1461.44128	52.6
1462.16882	37.4
1463.83459	8.0
1464.48914	33.0
1466.10657	23.2
1467.06787	30.6
1467.92615	9.9
1468.89124	8.6
1470.09375	3.1
1470.87634	11.9
1471.54993	16.3
1473.58533	16.3
1475.47961	23.3
1476.09583	28.8
1479.55212	136.6	b (12) (1+)
1480.64026	33.7
1481.62903	4.6
1482.29456	5.4
1488.58508	5.9
1491.25793	19.0
1492.27490	2.4
1493.38062	138.1	y (12) (1+)
1494.54846	84.4
1495.54309	17.8
1496.44128	11.4
1500.22156	38.3
1502.41321	14.7
1503.98669	23.7
1506.08801	38.5
1507.52942	6.5
1509.08496	201.7	b (26) (2+)-H2O, y (25) (2+)-H2O, y (25) (2+)-NH3, b (26) (2+)-NH3
1509.98645	52.9
1511.91370	36.8
1513.00403	11.1
1514.12354	7.8
1515.10437	13.8
1516.77039	26.1
1517.51843	77.6
1518.35925	160.7	b (26) (2+), y (25) (2+)
1519.01550	49.4
1519.92017	40.5
1520.55103	10.2
1521.19861	18.3
1522.03015	16.5
1523.97412	9.8
1525.27551	60.1
1526.70093	65.5
1529.41968	19.2
1530.31177	6.6
1531.96838	44.3
1532.66736	20.0
1533.83972	61.7
1535.36841	55.7
1535.97229	12.1
1537.41223	46.5
1538.71423	63.4
1539.36658	3.6
1542.13867	11.2
1543.58875	22.3
1545.40479	41.4
1549.47107	1.2
1552.90161	14.6
1556.40930	19.4
1561.44897	60.9
1562.61096	18.2
1564.60144	15.6
1567.58813	18.1
1568.49792	30.3
1571.61670	5.7
1573.43030	22.9
1577.69324	11.6
1578.80872	12.2
1584.04651	23.9
1585.18030	20.9
1586.71875	24.9
1589.97485	80.5
1590.61755	5.4
1591.49255	19.7
1594.17004	11.1
1596.03674	119.6	y (26) (2+)
1601.48352	34.5
1604.91296	41.2
1606.79260	17.4
1607.66968	51.6
1608.73596	4.9
1610.10754	12.0
1613.02600	75.0
1615.30310	7.5
1618.58862	19.5
1621.25134	31.3
1622.16382	55.8
1623.03406	4.3
1623.69995	14.3
1624.58813	20.7
1626.59668	2.2
1628.38086	53.2
1630.21045	36.6
1631.35449	16.9
1632.62634	32.4
1633.50293	28.7
1634.92114	10.0
1638.59546	24.9
1640.10413	231.9	y (14) (1+)-NH3-P, y (14) (1+)-H2O-P, y (13) (1+)
1640.80884	130.2
1641.63062	81.6
1643.46228	21.1
1645.21704	47.2
1646.08899	25.5
1647.89136	20.2
1649.71118	13.7
1652.54797	5.9
1655.02637	29.6
1656.01599	33.3
1660.20740	27.0
1660.85681	4.8
1661.71985	12.4
1664.49268	58.5
1667.84705	21.9
1669.26025	14.1
1673.96191	15.2
1676.08325	76.3
1679.81738	2.4
1680.98132	11.3
1682.56384	15.0
1685.90125	93.7
1687.50354	9.1
1692.16907	6.5
1692.87073	7.6
1694.44055	142.3	b (14) (1+), b (28) (2+)-NH3, b (28) (2+)-H2O
1695.23120	49.4
1696.21777	8.5
1701.60364	24.5
1703.30920	139.9	y (29) (2+)-NH3-P, b (28) (2+)
1704.19556	101.5
1709.80835	33.9
1710.99890	21.9
1712.31921	9.6
1715.53687	20.9
1717.62622	29.3
1718.66968	13.6
1719.48169	48.4
1721.18469	32.7
1736.42554	36.2
1737.43616	82.5
1738.39001	72.0
1739.56897	35.8
1740.68298	26.2
1741.83618	51.1
1743.44202	1.5
1744.60315	19.9
1749.42639	100.9
1750.03540	15.9
1750.93567	11.2
1751.93921	30.0
1752.65588	11.4
1755.40833	280.8	y (15) (1+)-NH3-P, y (15) (1+)-H2O-P, y (14) (1+)
1756.31824	68.7
1757.41443	129.4
1758.30347	247.5	b (29) (2+)-NH3, b (29) (2+)-H2O
1759.26978	183.7
1760.12854	69.1
1760.94934	105.7	y (29) (2+)
1762.32361	5.9
1764.59546	16.8
1765.49585	50.9
1767.10425	176.6	y (30) (2+)-NH3-P, y (30) (2+)-H2O-P
1768.03015	217.8	b (29) (2+)
1768.94299	58.0
1771.67700	9.4
1772.37561	1.5
1773.30481	16.8
1774.62292	13.9
1776.71448	8.9
1783.28333	9.6
1791.72583	35.2
1793.97717	8.7
1794.80212	3.9
1795.40649	3.5
1800.83142	3.5
1803.55554	16.6
1805.00134	30.7
1813.19934	10.7
1813.80310	51.2
1814.69360	103.4	y (30) (2+)-H2O
1820.99036	14.6
1822.59167	251.1	b (30) (2+)-NH3, b (30) (2+)-H2O
1823.36536	82.5
1825.59802	11.4
1831.24585	53.5
1832.04333	118.5	b (30) (2+)
1833.04956	6.5
1836.12561	6.5
1839.30652	6.7
1850.11450	10.7
1850.92065	29.0
1852.30310	18.5
1853.08484	26.3
1853.70435	12.2
1856.20007	10.5
1858.57397	7.9
1860.88196	11.3
1865.06433	7.1
1868.64172	96.2	y (16) (1+)-NH3-P
1869.93579	156.7	y (15) (1+)
1870.70984	110.5
1871.69360	79.5
1872.45813	17.8
1873.56335	22.5
1878.00610	7.4
1886.79871	4.6
1890.93616	2.2
1892.13257	4.4
1894.68396	5.7
1902.77966	8.3
1905.19470	19.0
1930.55444	6.9
1931.83032	24.2
1933.78735	22.0
1940.29480	19.3
1944.99841	37.0
1945.61987	6.2
1948.78064	13.1
1950.09216	18.9
1951.32800	27.2
1957.51685	15.6
1960.43347	2.4
1965.71167	15.2
1967.13464	56.4
1967.95483	3.6
1969.16150	31.1
1975.82288	14.1
1983.80542	145.8	y (16) (1+)
1984.83826	196.5	y (17) (1+)-P
1985.75940	42.2
1986.81238	12.6
1989.76196	31.6
