# Supplementary material for: Phosphoproteomic Analysis of Platelets Activated by Pro-Thrombotic Oxidized Phospholipids and Thrombin
Source: PLoS One. 2014 Jan 6;9(1):e84488. doi: 10.1371/journal.pone.0084488 (PMC3882224; doi:10.1371/journal.pone.0084488)
Supplement: Annotated Spectra S2 — (ZIP) [file pone.0084488.s005.zip › EKAEERPTFDYLQSVLDDFYTATEGQYQQQP_-3_2_101727.txt]

m/z	i	matches
372.32843	3.9
380.57614	6.9
385.31583	13.3
413.31409	5.8
415.22473	9.0
440.40186	8.2
458.38654	12.5
460.37961	8.3
461.33514	6.2
462.37259	6.4
465.23126	6.0
468.37418	7.0
471.86603	7.5
483.96042	9.2
488.07541	2.8
495.38870	2.1
497.25739	7.3
500.09085	11.4
501.25928	27.7
510.59167	22.1
512.12823	21.1
515.44446	18.1
522.27875	9.5
524.32239	5.0
531.13843	16.0
533.16235	6.7
541.30072	15.8
546.31226	4.5
551.87439	11.4
557.22949	7.5
558.89844	13.8
564.82416	27.2
568.89282	5.4
576.33167	2.4
593.46271	14.0
599.18420	5.4
601.54468	4.0
602.81409	10.6
606.10278	5.8
611.28802	2.1
614.58325	14.8
618.44434	23.2
619.73816	25.1
625.74231	21.2
627.69385	9.7
628.40039	3.4
631.21484	4.0
635.47644	1.5
639.45703	23.1
640.87976	18.9
642.18896	18.0
650.02667	31.0
651.19995	3.2
656.25354	13.2
658.96954	26.1
661.29395	4.9
667.03320	7.5
668.27441	11.9
670.05737	25.0
674.96484	19.3
675.78101	14.3
677.04108	11.6
680.36462	15.0
682.74292	21.2
683.97668	25.6
685.48560	39.4
686.17969	2.4
687.42175	16.7
692.44177	11.0
697.27808	26.6
698.81274	2.8
706.22968	7.0
706.87750	2.6
708.27808	6.7
709.50043	28.7
711.72266	8.6
713.04346	18.3
714.15479	12.4
716.44177	12.0
718.05817	13.0
722.07233	4.1
723.54364	22.0
724.64117	16.1
725.30530	7.9
726.36353	27.0
727.56555	10.4
730.10321	11.0
731.07208	61.0
731.87598	9.2
734.16412	4.0
736.92456	36.5
738.53070	5.8
739.41504	4.9
740.21155	28.3
740.86853	72.1
741.96295	8.3
743.43915	69.5
744.31396	18.6
750.17792	10.0
752.59106	8.9
754.34229	3.7
756.25061	22.0
758.79218	6.4
764.58783	20.7
769.09790	24.8
773.16846	24.1
778.07288	4.7
780.51990	5.6
782.28998	5.5
784.30042	4.0
786.91382	12.5
787.58228	14.0
790.25928	11.2
795.60406	173.5	b (13) (2+)-H2O, b (13) (2+)-NH3
796.26556	5.5
797.53485	14.4
804.75037	181.3	b (13) (2+), y (20) (3+)
805.90112	79.9
806.66327	26.2
809.40381	26.0
811.45306	5.5
813.21930	89.9
814.20850	56.9
815.39648	8.9
821.48926	11.6
823.24213	22.2
826.70135	22.6
831.06665	16.8
839.03003	21.8
840.14026	23.8
844.31628	12.0
847.83972	26.3
848.87988	17.4
853.34619	15.2
854.09534	3.0
858.73376	10.7
865.23706	17.5
866.32849	23.4
867.08838	3.2
868.48145	11.7
871.17322	12.9
874.49768	9.6
875.84009	36.5
876.50037	24.9
877.47668	9.2
879.65637	129.4
880.68445	59.1
881.39270	14.9
883.83813	42.3
888.55896	96.7
889.30884	108.5
890.22021	16.2
891.30847	12.8
892.17090	10.5
893.30396	8.3
894.64624	15.8
897.25562	174.5	y (22) (3+)
898.11816	209.9	b (15) (2+)
899.74573	24.3
901.34705	30.8
903.47339	10.7
905.85742	6.0
909.17334	6.3
909.77429	2.8
911.17419	33.6
912.00720	14.9
915.42847	58.6
916.13562	7.4
923.34998	24.0
924.58142	41.3
925.42346	44.2
926.52222	16.5
928.18958	107.8
929.73901	51.9
930.54895	4.9
935.95959	48.6
936.67896	41.6
938.60303	20.8
941.50134	8.9
942.42590	49.0
943.36243	20.7
945.01074	69.1
945.63916	64.8
946.43176	75.1
947.43909	22.2
948.52051	3.4
951.78113	7.4
953.00806	17.1
954.32605	372.4	b (16) (2+)
955.15454	71.0
956.00830	4.9
956.64136	14.9
961.51904	14.1
963.44299	22.9
964.42529	55.2
965.35364	19.6
966.58557	20.1
975.45313	13.5
976.58105	18.7
979.40686	11.3
980.47253	4.7
982.53296	49.8
983.77966	5.7
986.32483	27.3
989.32581	37.4
991.22888	10.3
994.49255	9.5
995.72083	6.3
998.85413	28.6
999.48462	7.1
1001.62000	3.8
1002.75159	135.2	b (17) (2+)-NH3, b (17) (2+)-H2O
1003.59253	20.0
1005.26575	88.1
1006.17529	18.8
1008.08093	19.1
1010.40295	7.4
1011.33130	73.8
1011.95520	175.0	b (26) (3+), b (17) (2+), y (25) (3+)
1012.66101	112.3
1013.37805	5.7
1017.51685	11.1
1019.43286	7.6
1022.74561	33.9
1024.66980	19.8
1025.54932	14.5
1027.31763	22.6
1029.42615	24.7
1038.33447	15.4
1040.25183	27.3
1041.92822	20.7
1043.37903	96.5
1044.29041	29.1
1046.40308	48.1
1048.50171	3.6
1051.25525	19.4
1052.42712	25.7
1054.26709	5.2
1055.44751	21.1
1057.33838	94.0
1058.46350	26.5
1059.49951	34.5
1060.43848	18.1
1061.14404	99.1
1062.08337	23.4
1065.88867	7.3
1068.75415	117.2
1069.65381	367.3	b (18) (2+)
1070.48926	75.2
1074.75183	18.3
1078.65869	22.9
1081.29736	3.9
1082.83630	19.8
1084.21484	17.2
1085.69409	89.2
1088.29065	43.4
1089.24329	30.8
1090.71606	10.4
1091.90649	30.3
1092.68970	84.4
1093.94409	6.2
1094.82349	10.0
1096.55286	33.4
1098.84973	58.3
1100.44653	13.3
1101.38501	8.4
1102.31982	14.5
1103.13330	27.4
1103.92407	12.8
1105.12866	7.7
1106.33997	3.8
1109.55811	50.6
1112.39526	47.3
1113.63098	19.4
1114.27808	48.0
1114.91687	53.2
1115.71948	15.1
1116.42664	11.6
1117.42102	7.8
1118.23401	49.0
1119.13782	3.6
1120.30603	36.2
1122.52222	58.1
1123.25342	35.9
1124.87695	72.8
1125.75781	16.9
1126.61877	6.8
1127.82886	71.9
1129.69910	12.7
1130.68225	32.9
1132.22034	17.8
1133.24048	25.0
1134.22278	48.5
1135.31665	54.0
1136.11584	36.6
1137.12817	42.6
1138.39636	38.7
1139.03406	18.3
1140.54187	38.0
1141.37573	28.5
1142.82654	343.8	b (19) (2+)
1143.73340	60.8
1144.38257	122.6
1145.50769	39.8
1146.49438	28.0
1148.61084	43.6
1149.23816	36.2
1149.90491	20.7
1150.56982	38.7
1152.44128	6.3
1153.64539	3.0
1155.15308	60.0
1157.60742	89.7
1158.38574	99.2
1159.56311	185.2
1160.50964	69.4
1161.77148	58.4
1163.96606	19.0
1165.35059	14.1
1166.91467	69.2
1168.00146	3.4
1170.25085	31.8
1171.44141	61.1
1172.54468	186.2	b (29) (3+)-NH3, b (29) (3+)-H2O
1173.46277	34.7
1174.17957	54.5
1175.40930	27.0
1176.63208	9.4
1177.25537	107.3
1178.59851	135.4	b (29) (3+), y (30) (3+)-H2O-P, y (30) (3+)-NH3-P
1179.71838	110.0
1181.04541	3.4
1181.97827	15.6
1183.12988	201.3	b (30) (3+)-NH3-P, b (30) (3+)-H2O-P, y (30) (3+)-P
1184.70630	222.3
1185.44934	105.7
1186.31360	27.7
1187.43970	66.0
1188.70044	21.1
1189.42737	32.7
1190.70068	11.8
1191.83911	40.2
1195.52222	77.1
1196.31824	10.0
1197.65271	201.6	y (20) (2+)-NH3, y (20) (2+)-H2O
1198.44897	23.7
1199.43896	11.0
1200.75806	41.0
1201.52368	70.6
1202.67871	100.4
1203.48901	155.7	b (10) (1+)
1204.51489	159.7
1206.43848	289.8	y (20) (2+)
1207.72827	23.7
1209.34949	524.2
1210.20935	284.8	y (30) (3+)-H2O, y (30) (3+)-NH3
1211.23389	258.5	y (10) (1+)-H2O
1211.99158	55.8
1212.96753	224.0	y (10) (1+)-NH3
1214.62817	373.6	y (11) (1+)-H2O-P
1215.65869	2657.8	b (20) (2+)-H2O, b (30) (3+)-H2O, b (30) (3+)-NH3, b (20) (2+)-NH3, y (11) (1+)-NH3-P, [M+3H] (3+)-NH3-H2O-P
1216.74292	405.5	y (30) (3+)
1217.98035	53.3
1218.58948	7.1
1219.91199	41.2
1221.30737	1158.0	b (30) (3+), [M+3H] (3+)-H2O-P, [M+3H] (3+)-NH3-P
1222.03979	1255.3
1222.93591	308.2
1224.48657	858.5	b (20) (2+)
1225.29663	272.5
1226.03076	178.3
1226.90723	67.4
1227.73364	72.2
1229.24585	177.6	y (10) (1+), y (21) (2+)-H2O-P
1230.43188	235.1	y (21) (2+)-NH3-P
1231.49219	155.8
1232.75513	87.3
1233.63318	92.5
1234.60010	36.9
1236.62671	156.3
1237.60071	29.0
1238.70728	72.1
1239.85022	93.7
1240.57935	9.9
1241.89160	185.3
1242.54358	185.9
1243.84277	79.7
1244.66870	61.5
1245.37439	12.0
1246.37427	12.0
1247.33496	19.0
1248.46228	72.8
1250.28943	55.6
1250.98132	16.1
1251.97693	38.0
1259.37622	24.9
1260.72144	10.9
1261.48230	5.1
1263.30811	11.2
1269.27539	12.7
1274.27075	26.3
1274.87244	8.7
1276.09863	49.9
1278.64868	26.2
1279.82153	35.9
1280.62280	5.1
1281.51550	8.6
1284.34204	57.5
1287.33289	34.2
1288.61206	17.9
1292.45313	91.1
1293.24548	29.0
1294.15674	14.7
1294.88770	9.9
1295.92212	18.5
1296.76709	14.9
1301.26001	257.6	b (22) (2+)-H2O, b (22) (2+)-NH3
1302.21130	91.5
1304.89136	20.5
1308.97693	20.7
1310.09326	207.4	b (22) (2+)
1311.07715	229.0
1312.14490	31.7
1312.95337	2.5
1313.97119	20.3
1315.41211	23.4
1316.53027	18.3
1317.59875	25.3
1318.53174	12.0
1319.35571	6.0
1322.08899	6.1
1323.65186	15.0
1324.97913	3.0
1326.03638	28.9
1329.60767	53.1
1330.27515	227.1	y (11) (1+)
1331.45459	85.4
1332.48584	113.5
1333.54346	28.6
1334.33228	7.8
1335.03687	23.2
1338.26025	4.1
1342.52844	37.4
1343.30444	22.7
1344.41602	21.5
1346.84192	24.9
1347.47717	12.5
1348.63306	45.3
1349.50635	41.1
1350.64148	56.6
1351.38879	112.3
1352.19348	38.3
1353.01099	22.4
1353.66406	14.0
1354.66296	50.7
1355.39758	13.3
1356.68359	21.4
1360.64734	102.6
1361.29504	73.7
1362.12036	118.1
1362.76111	14.0
1364.37463	3.8
1365.69153	9.6
1366.77795	7.2
1367.77112	17.9
1371.36060	11.4
1372.79333	21.2
1375.73962	9.4
1376.45007	84.4
1377.61926	20.3
1378.47327	44.1
1379.79675	41.2
1380.54944	2.5
1381.23145	4.7
1383.15710	33.6
1385.59534	7.1
1387.81482	16.8
1389.83252	50.6
1392.58948	22.5
1395.20520	10.7
1396.11609	38.6
1397.08044	12.1
1399.72009	4.9
1401.54272	18.5
1407.23206	66.0
1408.03113	36.4
1408.79419	14.8
1409.98865	42.7
1412.81653	62.9
1413.91028	16.5
1415.96350	77.6
1417.06360	214.1	b (24) (2+)-NH3
1418.30115	42.2
1418.93750	9.0
1419.75024	13.3
1422.66052	2.6
1425.15930	474.2	b (24) (2+)
1426.21350	291.9
1427.26172	55.9
1429.11218	20.7
1431.04456	21.6
1435.20813	17.3
1436.89417	19.9
1438.07031	34.5
1440.03979	2.3
1444.74976	35.9
1446.25891	11.3
1447.92102	20.4
1451.30103	16.2
1452.51428	60.9
1453.90039	45.3
1454.60254	20.3
1455.54932	18.4
1456.88770	6.0
1457.57373	6.9
1459.24390	34.4
1460.51428	29.9
1461.49548	29.5
1462.58606	28.2
1465.16003	11.2
1466.10266	17.6
1466.76746	11.2
1467.95862	12.5
1468.59875	60.4
1470.68665	11.4
1472.90881	54.3
1474.26746	37.4
1475.89294	44.9
1476.51147	9.9
1477.59131	9.1
1478.81616	6.4
1479.85022	22.4
1480.59192	36.2
1481.26880	6.0
1482.63220	56.0
1483.89270	47.2
1490.18909	17.5
1491.26123	67.0
1493.27771	94.2
1494.29724	70.7
1495.43640	63.9
1496.32568	8.5
1497.20911	4.1
1497.84009	33.4
1498.53772	9.6
1500.15393	65.7
1503.19983	46.3
1504.05725	48.9
1506.17737	6.7
1507.99182	43.9
1508.81067	99.9
1509.88440	77.8
1512.79004	20.4
1513.53931	7.7
1517.70947	144.0	y (25) (2+), b (26) (2+)
1518.75378	65.0
1519.45337	48.2
1522.01501	18.6
1524.73230	29.9
1527.35852	30.9
1529.79211	12.3
1531.46497	21.9
1532.64063	65.4
1538.42651	53.1
1539.60156	33.3
1543.38342	16.1
1550.30920	29.4
1552.13037	17.7
1555.20276	25.5
1556.14417	6.0
1557.33459	25.5
1560.57690	13.3
1561.18604	27.7
1561.85132	25.3
1564.44421	14.1
1567.41260	6.9
1573.08643	5.6
1573.74426	31.4
1574.72937	11.6
1578.07581	33.5
1585.23938	48.2
1586.70801	17.6
1588.14490	20.6
1589.73010	45.2
1591.34924	25.0
1594.68591	28.9
1595.62732	28.9
1597.62732	10.0
1601.85364	2.8
1603.14539	6.4
1605.30945	25.9
1607.82800	18.9
1608.90723	65.8
1612.25159	6.9
1613.29163	24.9
1614.06152	22.5
1614.77185	16.1
1619.50842	9.1
1621.32556	31.0
1622.45935	24.0
1623.60388	20.6
1624.30054	9.6
1626.74963	28.6
1627.38232	3.4
1630.46619	142.9	b (27) (2+)-H2O, b (27) (2+)-NH3
1631.85095	28.8
1632.55054	14.1
1633.29688	3.9
1634.25708	9.9
1635.94604	19.2
1639.44397	216.0	b (27) (2+), y (14) (1+)-H2O-P
1640.46436	121.2
1641.34875	83.2
1642.27869	49.6
1643.47034	28.6
1644.78223	23.5
1647.56848	26.6
1650.90405	3.8
1651.57813	14.7
1652.80383	10.9
1654.10046	34.7
1657.57300	16.6
1661.75073	9.6
1666.05444	8.8
1669.59583	65.0
1674.13147	3.6
1675.87805	4.5
1679.28369	18.9
1680.93457	5.4
1685.75989	39.3
1687.02319	79.6
1687.76282	16.8
1688.90698	20.3
1694.24329	149.1	b (28) (2+)-H2O
1695.22266	157.3	b (14) (1+), b (28) (2+)-NH3
1696.14612	38.6
1697.20374	27.7
1702.02905	35.8
1703.15552	11.6
1703.85913	127.9
1705.06726	30.2
1706.66724	2.1
1707.26978	15.3
1708.16284	14.5
1715.01929	24.4
1718.64270	42.0
1720.94666	8.8
1722.49927	11.4
1724.04675	8.8
1725.11951	25.4
1726.01379	48.6
1727.38843	6.0
1732.67358	10.0
1733.73950	10.5
1737.76965	2.6
1739.00696	16.2
1739.64612	5.3
1741.30603	44.3
1742.82886	8.7
1744.17456	41.4
1745.03821	12.6
1749.56567	58.9
1750.42810	80.7
1751.27454	5.9
1755.31482	78.3
1756.40002	54.3
1757.85266	131.2
1758.93103	246.7	b (29) (2+)-NH3, b (29) (2+)-H2O
1759.72961	59.5
1760.37878	73.2
1761.41040	29.2
1763.36877	8.5
1764.12231	8.6
1767.46851	160.6	y (30) (2+)-NH3-P, b (29) (2+)
1768.23376	212.6
1769.07397	126.3
1770.02319	108.0
1770.65247	18.1
1771.57593	17.5
1774.67615	27.2
1775.83069	50.3
1779.11877	34.3
1783.11292	33.7
1784.03821	12.4
1793.81372	5.6
1794.72961	26.2
1797.26489	24.3
1799.73950	11.0
1805.15503	34.7
1809.71216	16.3
1813.27991	34.6
1814.08240	125.9
1814.96545	30.7
1816.34900	8.8
1817.91870	6.0
1818.92603	11.3
1822.18335	122.0
1822.93481	116.1
1823.70972	122.6
1824.68445	22.8
1828.36047	10.3
1829.83875	2.3
1831.55884	100.9
1832.45032	127.1
1833.77600	87.8
1835.56702	39.0
1837.23462	26.8
1844.00842	11.3
1844.98889	29.2
1848.22876	7.2
1850.38220	20.0
1851.24158	5.4
1851.97229	16.5
1853.37231	48.7
1854.78345	38.7
1856.59119	26.9
1859.77258	11.6
1860.92981	4.3
1862.85876	6.8
1864.11926	9.2
1868.50940	15.2
1869.80884	108.9
1870.50012	102.2
1871.67517	84.6
1873.02563	34.4
1873.78577	24.2
1876.45325	14.0
1877.29382	3.7
1880.17981	23.3
1886.03845	5.3
1887.57556	4.7
1890.34644	15.9
1892.75916	3.4
1899.31274	15.5
1901.91284	2.8
1902.78784	5.1
1909.81030	4.5
1911.00500	4.3
1912.06799	11.4
1927.78406	5.5
1933.80054	7.8
1934.52954	15.7
1940.10083	18.4
1943.25610	11.0
1945.67322	7.3
1948.25415	5.4
1950.22571	19.5
1951.72986	18.1
1962.70386	2.6
1966.01050	37.0
1966.77405	17.4
1967.71594	46.9
1968.67542	19.9
1969.27563	13.6
1978.56335	4.1
1983.79382	90.6
1984.74890	202.0	y (17) (1+)-P
1985.65161	44.3
1986.90881	23.4
1987.88245	10.5
