# Supplementary material for: Phosphoproteomic Analysis of Platelets Activated by Pro-Thrombotic Oxidized Phospholipids and Thrombin
Source: PLoS One. 2014 Jan 6;9(1):e84488. doi: 10.1371/journal.pone.0084488 (PMC3882224; doi:10.1371/journal.pone.0084488)
Supplement: Annotated Spectra S2 — (ZIP) [file pone.0084488.s005.zip › EKAEERPTFDYLQSVLDDFYTATEGQYQQQP_-4_2_108693.txt]

m/z	i	matches
357.32806	7.9
361.42471	4.2
363.05096	3.5
372.05145	28.8
372.94577	1.8
377.28369	8.9
381.40405	15.8
391.16391	17.4
413.29501	3.7
421.12952	5.4
423.23584	12.2
425.12885	4.5
440.46899	20.7
445.28296	21.2
459.27295	17.8
461.33844	6.1
466.94690	7.2
469.36432	20.2
480.28754	5.2
482.68353	22.1
486.44171	3.9
492.39462	9.3
500.56979	14.7
502.45361	11.5
509.24106	8.5
510.28564	3.1
511.42810	11.2
514.09161	5.0
521.59277	6.8
522.20593	18.8
529.36829	9.1
540.33527	10.8
540.98022	12.7
545.44617	10.8
551.47510	5.7
553.98273	4.6
557.29071	3.1
558.15869	4.6
561.18610	5.4
569.16656	3.5
570.33783	11.2
578.32404	19.4
580.47174	9.6
583.74487	7.4
587.23425	4.4
588.14404	10.1
593.55798	13.0
594.79639	3.1
602.59827	18.2
607.37585	15.7
614.09326	9.4
617.25592	28.3
620.13428	5.9
628.19824	57.4
630.46423	2.8
633.26624	21.6
642.27625	7.2
648.63409	2.8
650.07385	16.9
651.06079	6.3
651.73468	16.2
659.07410	40.5
660.35205	18.4
668.00903	50.6
668.89148	16.6
672.49841	15.9
674.40161	14.9
675.82227	8.2
676.72009	2.5
677.92194	7.7
679.38977	9.2
684.11719	34.9
685.45129	40.9
686.21234	16.0
689.38629	4.1
693.19196	30.0
696.32507	19.3
701.75171	20.6
714.05347	16.7
718.44086	11.3
722.15320	4.2
723.33411	14.7
725.71899	13.3
726.38928	24.4
727.18964	11.8
731.15637	32.7
731.88879	44.1
733.48596	50.5
736.99475	32.3
737.87732	11.1
738.99200	55.5
740.18848	72.0
741.13354	48.7
742.13513	56.1
743.46216	101.9
745.01331	5.0
746.41724	13.9
747.15881	8.2
748.48907	7.6
750.12567	17.1
755.47632	21.6
756.18567	19.5
762.29144	11.0
768.01392	4.6
769.69299	31.7
771.28369	6.7
775.55225	18.0
776.55487	13.8
778.59711	6.6
780.30835	21.0
786.26379	16.8
786.92462	27.1
787.59399	3.5
789.03149	7.2
790.01685	6.5
790.95715	20.7
795.32452	54.3
796.05487	52.1
796.68823	45.5
798.24182	10.5
804.37262	155.8	b (13) (2+), y (20) (3+)
805.17499	82.4
806.54626	13.7
810.40326	41.7
813.15698	134.6	y (7) (1+)-H2O-P, y (7) (1+)-NH3-P
814.21411	43.2
815.93591	33.8
817.00732	16.7
822.54150	26.7
824.37219	29.9
824.99994	2.0
826.76465	69.9
830.65515	34.6
831.71106	27.2
835.12390	6.0
836.54932	9.7
838.90973	32.4
840.24182	31.1
841.53143	13.2
844.00269	7.5
845.46655	11.5
848.21741	44.6
849.05261	19.0
851.16394	24.8
855.05579	12.6
857.55981	42.4
858.32349	39.4
859.21350	12.9
860.14331	21.6
860.89050	20.8
862.65466	8.0
864.90735	39.0
865.52881	31.4
866.42761	3.3
867.59167	4.0
869.64111	8.6
870.57861	11.5
871.65369	18.4
874.07861	12.7
875.05505	24.5
875.69812	11.7
877.04614	26.3
878.38904	13.3
879.61890	154.4
880.71912	107.3
883.16919	12.6
884.33386	7.5
886.31018	16.7
887.60913	29.7
888.65417	282.3	b (15) (2+)-H2O, b (15) (2+)-NH3
889.44031	174.9
890.31152	32.9
891.90881	6.1
893.39795	12.6
894.32397	29.1
897.54724	288.1	b (15) (2+), y (22) (3+)
898.70679	85.0
903.39368	19.2
909.04443	6.7
910.25977	19.6
911.48499	19.8
912.42810	12.3
913.52539	29.6
915.50354	33.5
918.18945	9.4
920.84595	13.3
923.45313	8.2
924.51123	30.1
925.30701	33.2
927.33459	5.7
928.24402	213.3	y (7) (1+)
929.16309	37.5
930.96814	23.9
932.84119	4.2
934.24316	25.3
936.31152	49.4
937.03210	10.6
939.65820	10.7
940.37280	21.8
942.08557	82.9
945.11255	191.7	b (16) (2+)-H2O, b (24) (3+)-NH3, b (24) (3+)-H2O, b (16) (2+)-NH3
946.21582	77.3
947.47839	13.2
950.64624	18.8
954.07349	420.0	b (16) (2+)
955.06897	106.9
956.31152	72.9
957.62549	14.3
959.47437	15.5
962.55688	11.1
963.61987	24.5
964.24329	9.8
965.26245	9.6
967.33215	18.6
968.31177	2.8
969.48657	13.0
970.34558	16.0
972.21545	3.2
974.57776	24.0
976.62292	7.1
977.54077	45.8
980.52002	30.6
983.14441	15.6
984.94946	22.8
986.83606	35.2
987.55298	8.1
988.53589	23.6
992.05603	49.6
993.70569	5.4
994.35498	17.1
997.28235	6.0
1002.78906	98.2
1003.42163	136.8	b (17) (2+)-NH3
1004.89355	10.9
1005.70447	12.6
1006.46326	2.6
1007.11157	12.1
1009.24646	8.6
1010.57568	3.5
1011.47644	321.6
1012.12903	563.6	b (17) (2+), y (25) (3+), b (26) (3+)
1013.10022	6.6
1015.90540	17.6
1016.58459	5.5
1018.66479	9.9
1021.30396	6.0
1022.41602	30.1
1023.60706	18.9
1024.37158	13.7
1025.16663	54.1
1026.53955	23.9
1030.75757	8.8
1032.54663	43.0
1034.22534	11.9
1036.08044	38.3
1037.00757	4.6
1038.62793	19.9
1039.81519	26.9
1040.66541	19.8
1042.99231	53.1
1043.60938	14.8
1044.51074	109.2
1045.27539	14.3
1047.00171	24.1
1051.02637	7.3
1052.41675	20.9
1053.45972	25.1
1057.34033	37.1
1058.27429	19.8
1059.03040	21.9
1059.86096	29.7
1060.50342	8.1
1061.37097	19.5
1063.47473	25.4
1065.04199	16.0
1066.30151	32.6
1066.97632	37.0
1068.78003	79.6
1069.40381	235.3	b (18) (2+), y (27) (3+)-NH3-P
1070.19336	28.5
1071.26563	45.1
1072.57349	15.2
1074.02319	31.8
1076.81970	43.8
1077.50671	11.0
1078.12524	4.7
1078.78613	12.6
1083.39844	37.3
1087.15784	13.5
1088.37476	34.9
1089.32983	23.2
1090.34949	27.1
1091.56030	47.3
1093.96436	28.2
1095.07776	47.3
1096.49121	13.5
1098.01563	29.4
1099.43384	21.2
1101.32910	2.6
1103.56299	18.2
1106.43555	11.8
1107.45898	6.9
1109.30920	15.0
1110.37305	48.0
1111.55225	25.2
1112.33582	62.1
1113.53052	15.9
1114.61987	36.8
1115.48499	50.2
1116.63928	12.6
1118.08105	24.6
1118.68433	28.3
1119.31567	39.5
1122.05518	33.7
1123.30530	25.3
1124.33704	43.6
1124.96338	91.3
1126.03809	38.1
1127.23584	60.7
1128.85193	27.0
1129.52466	22.1
1130.33496	39.5
1131.12305	6.4
1132.57886	59.7
1133.36450	90.1
1134.18848	216.9	b (19) (2+)-H2O, b (19) (2+)-NH3
1135.00781	1.6
1136.12598	15.0
1137.67627	42.9
1139.28638	61.9
1140.71167	48.7
1141.90320	10.9
1142.70874	328.3	b (19) (2+)
1143.87793	70.6
1144.52148	67.0
1145.40674	9.4
1146.35486	23.2
1148.34009	4.2
1149.19641	4.4
1149.98901	3.8
1151.27466	18.2
1153.40259	25.4
1155.83862	12.9
1157.10303	53.6
1158.44434	180.4	y (9) (1+)
1159.31616	159.7
1161.01050	106.0
1161.94824	19.7
1163.98621	20.8
1166.39453	16.2
1167.69373	26.0
1171.27832	27.0
1172.72510	308.0	b (29) (3+)-H2O, b (29) (3+)-NH3
1173.59119	50.0
1175.07690	15.1
1176.27490	15.8
1177.03699	41.9
1177.98450	162.4	y (30) (3+)-H2O-P
1178.97412	319.4	b (29) (3+), y (30) (3+)-NH3-P
1180.30823	19.1
1181.34863	23.6
1182.59241	146.3	b (30) (3+)-NH3-P, b (30) (3+)-H2O-P
1183.62646	82.8
1184.40063	197.5	y (30) (3+)-P
1185.43115	211.6	b (10) (1+)-H2O
1186.47131	30.9
1187.64661	60.1
1188.57666	26.5
1189.76501	44.1
1191.03076	77.0
1191.91187	29.1
1192.95752	52.4
1193.78674	37.2
1195.18420	159.8
1197.28906	193.8	y (20) (2+)-H2O, y (20) (2+)-NH3
1198.72607	78.5
1199.55811	14.5
1200.80347	28.2
1201.58984	7.7
1203.42969	375.7	b (10) (1+)
1204.45996	175.8
1205.19775	23.3
1206.23853	71.8
1207.26257	106.1
1208.51074	38.3
1209.70410	627.1
1210.77783	259.5	y (30) (3+)-NH3, y (30) (3+)-H2O, y (10) (1+)-H2O
1211.79065	251.9	y (10) (1+)-NH3
1212.85986	140.0
1214.96179	667.8	y (11) (1+)-H2O-P
1215.81372	2361.4	y (30) (3+), b (30) (3+)-H2O, b (20) (2+)-H2O, y (11) (1+)-NH3-P, b (20) (2+)-NH3, [M+3H] (3+)-NH3-H2O-P, b (30) (3+)-NH3
1216.91870	136.7
1217.86865	32.2
1218.69531	34.8
1219.65723	22.6
1221.30176	1418.7	b (30) (3+), [M+3H] (3+)-NH3-P, [M+3H] (3+)-H2O-P
1222.06030	1005.6
1223.63855	463.8
1224.54956	472.2	b (20) (2+)
1225.30640	293.5
1226.04199	94.8
1227.04395	14.9
1227.66235	81.0
1228.35120	101.3
1229.47778	229.9	y (10) (1+), y (21) (2+)-H2O-P, y (21) (2+)-NH3-P
1230.34814	179.0
1231.31677	119.9
1232.30432	54.5
1233.34265	70.8
1233.97363	95.7
1234.72522	31.1
1235.87903	62.2
1236.86865	78.1
1237.59058	6.1
1238.39148	54.2
1239.83801	63.1
1241.25757	172.3
1242.17383	283.7
1242.82397	101.5
1243.43542	15.5
1244.39160	66.1
1245.10742	58.3
1246.11560	52.8
1247.69629	6.3
1250.09961	142.6
1251.55322	10.0
1256.04761	18.3
1260.55432	8.9
1261.38477	11.0
1262.62097	32.4
1263.27039	16.5
1265.94519	14.9
1267.23950	3.8
1268.71948	9.5
1269.78992	2.2
1271.26440	17.9
1272.74561	12.3
1273.58618	7.3
1275.10925	94.7
1275.99976	36.6
1277.70117	23.8
1279.31909	40.0
1282.63574	20.7
1283.48059	2.4
1284.23315	15.5
1285.26135	16.7
1286.77820	3.5
1287.80908	20.3
1288.57007	2.0
1290.12158	13.7
1291.12964	26.9
1292.86572	76.2
1293.47827	16.9
1294.25513	3.5
1296.27563	25.2
1297.48047	8.2
1299.03162	26.8
1300.18872	18.0
1300.92383	29.9
1301.67310	138.0	b (22) (2+)-NH3, b (22) (2+)-H2O
1302.74463	93.7
1303.67737	29.2
1304.48682	19.0
1307.98901	7.8
1310.33545	388.6	b (22) (2+)
1311.31763	85.2
1312.15430	74.7
1313.31995	11.2
1314.21265	5.5
1316.26074	39.3
1317.14380	21.7
1318.05005	1.5
1321.48303	8.8
1322.88110	8.1
1323.64453	7.4
1325.36597	25.3
1326.40393	4.4
1328.26575	9.2
1330.26648	234.9	y (11) (1+)
1331.42700	110.3
1332.43311	82.6
1333.52734	16.0
1334.37756	16.7
1335.61548	6.1
1337.20752	56.4
1338.49426	19.3
1339.12512	16.5
1339.94543	10.6
1342.39050	41.6
1343.13843	65.3
1343.97559	10.4
1348.25952	82.9
1349.58130	47.6
1350.48975	24.0
1352.12622	139.3	b (23) (2+)-NH3, b (23) (2+)-H2O
1353.02893	85.1
1353.76257	5.2
1354.52893	18.2
1356.94507	15.4
1357.65039	31.4
1358.92126	35.6
1359.80481	12.3
1360.61682	89.6
1361.86243	179.6	y (23) (2+)-NH3-P
1363.15479	9.7
1366.42126	8.8
1367.75366	31.3
1368.62634	5.7
1369.77722	10.2
1371.37231	19.0
1378.70569	91.5
1379.71667	29.7
1380.51086	2.9
1383.24402	2.7
1384.64844	10.7
1385.78491	37.8
1387.75916	90.4
1390.81506	48.6
1391.76782	49.9
1392.70984	10.0
1394.10852	38.8
1395.15271	21.1
1398.59131	24.2
1399.99146	4.1
1401.17102	22.7
1403.96667	38.1
1405.60828	6.7
1406.50476	14.3
1407.66760	114.8
1409.15881	64.9
1411.90613	17.4
1412.94592	11.7
1416.57861	174.7	b (24) (2+)-H2O, b (24) (2+)-NH3
1417.68665	139.5
1418.54810	18.8
1420.25671	25.4
1425.06531	268.1
1425.69165	361.2	b (24) (2+)
1426.53625	304.4
1427.68384	28.5
1430.19373	34.5
1431.23547	3.5
1434.52942	20.2
1435.13123	9.5
1441.15759	19.5
1445.52026	45.5
1446.25269	30.9
1447.10266	30.1
1447.82385	19.9
1451.15100	25.4
1454.26062	90.5
1456.73352	27.2
1458.33838	17.9
1458.95837	23.6
1459.94006	33.9
1461.26807	35.9
1462.43604	43.0
1463.65576	8.7
1464.29553	11.7
1465.32263	76.4
1466.15833	8.1
1467.24695	8.2
1468.01794	9.8
1469.82458	25.8
1472.73645	7.3
1475.23962	125.4	y (12) (1+)-H2O
1476.05334	33.4
1477.07190	16.9
1477.94348	7.1
1479.68054	53.4
1480.31482	34.0
1481.25964	55.4
1481.95129	16.0
1482.69604	38.9
1484.23816	30.0
1485.04785	6.5
1488.46167	5.4
1489.99524	9.3
1493.19019	125.3
1494.30200	159.0	y (12) (1+)
1495.50427	46.0
1497.22351	23.0
1499.22803	5.9
1500.45154	30.4
1502.26477	25.9
1505.69763	2.8
1506.58435	19.2
1507.50293	24.6
1509.14954	62.4
1510.81165	11.0
1512.11829	2.6
1513.88452	10.2
1516.88049	35.5
1517.51733	112.5
1518.40320	140.4	y (25) (2+), b (26) (2+)
1519.45007	100.0
1520.31494	31.2
1521.75427	3.9
1525.46082	8.0
1526.30969	41.3
1527.13501	8.6
1528.53748	21.3
1530.51489	23.6
1531.51086	12.3
1536.65173	16.5
1537.79712	6.5
1538.61633	33.7
1539.42273	24.4
1541.30554	7.2
1542.34973	23.0
1543.62671	11.7
1544.24890	20.9
1547.90552	21.7
1558.09058	13.9
1562.45227	9.1
1564.36719	2.9
1565.45508	2.0
1567.00964	11.3
1568.70032	16.2
1572.34058	25.2
1573.14026	19.7
1574.57751	3.0
1578.86462	6.5
1579.95581	15.4
1580.67896	6.8
1581.95837	8.7
1583.01379	13.4
1584.77942	4.1
1585.74280	30.4
1586.66602	11.3
1587.43384	45.1
1588.31519	26.6
1590.19458	29.5
1591.21716	42.2
1592.58240	20.6
1595.54565	54.7
1596.99963	100.9
1601.28015	13.0
1601.97742	6.1
1602.64124	1.8
1603.74011	110.8
1606.28369	31.1
1607.76233	10.2
1608.83813	25.0
1609.61633	3.0
1610.23840	9.9
1612.50256	36.6
1613.42236	15.3
1614.60352	5.2
1616.25818	20.3
1619.00891	19.9
1621.28748	5.4
1622.47327	75.7
1623.42432	37.8
1624.22302	21.3
1626.32874	4.2
1627.81921	22.0
1630.55481	160.1	b (27) (2+)-NH3, b (27) (2+)-H2O
1631.43311	26.8
1632.16760	67.0
1632.79309	5.6
1636.09241	8.5
1637.23352	9.1
1639.57446	169.1	y (14) (1+)-H2O-P, b (27) (2+)
1640.57385	143.6	y (13) (1+), y (14) (1+)-NH3-P
1641.47498	99.3
1642.32922	45.7
1643.55750	14.7
1644.20508	19.1
1648.47131	14.9
1649.24292	9.1
1650.62341	15.2
1652.22766	14.9
1654.44507	12.6
1658.41174	5.3
1660.19763	43.0
1661.13770	48.9
1661.92712	14.5
1663.42395	7.2
1664.04175	11.7
1667.14722	3.9
1668.21826	8.9
1673.74036	14.0
1675.00000	19.8
1676.79065	50.4
1677.59875	6.1
1679.23413	10.1
1682.02063	23.1
1685.51624	5.2
1686.33313	33.4
1687.27380	23.5
1688.47571	18.1
1692.10681	8.2
1694.42334	110.1
1695.19885	229.7	b (14) (1+), b (28) (2+)-NH3
1695.90552	25.1
1696.52527	26.7
1697.24023	2.9
1699.96521	10.7
1700.57397	12.2
1702.57019	61.6
1703.45471	59.8
1704.32898	108.0
1705.38306	42.7
1706.84363	7.6
1708.79675	24.0
1710.32410	15.3
1711.05042	19.3
1716.60974	9.4
1719.49622	23.4
1721.83911	50.2
1723.71399	44.2
1724.97729	14.4
1725.96265	22.9
1731.77698	5.8
1737.81091	78.0
1738.63013	8.4
1739.44470	25.0
1740.47681	9.9
1741.29761	35.6
1749.29993	40.8
1750.39563	62.1
1751.13745	48.6
1751.84021	20.0
1755.50305	135.1	y (15) (1+)-H2O-P
1756.37537	198.8	y (15) (1+)-NH3-P, y (14) (1+)
1757.12634	35.9
1758.16541	79.8
1759.10474	272.0	b (29) (2+)-NH3
1760.18396	193.9	y (29) (2+)
1761.19421	52.4
1762.40161	2.2
1764.71326	2.6
1767.64807	465.0	b (29) (2+)
1768.44153	223.8
1769.37854	102.6
1771.76086	14.7
1772.45422	18.4
1773.23645	27.5
1774.53235	4.1
1775.40308	8.5
1777.81519	5.5
1779.82507	20.0
1781.47449	12.8
1782.11633	10.6
1782.85095	11.2
1787.04480	14.4
1789.52368	5.4
1793.92493	9.6
1795.43921	27.8
1797.44934	21.1
1798.80884	14.7
1805.82068	13.2
1811.06714	17.2
1814.26917	84.3
1820.72388	3.9
1822.79700	124.0	b (30) (2+)-NH3, b (30) (2+)-H2O
1823.79016	90.4
1824.63342	69.0
1825.86792	10.2
1831.76965	141.4	b (30) (2+)
1832.66443	56.2
1833.42175	21.3
1835.49670	3.5
1840.98230	9.0
1850.39917	37.9
1851.60278	35.5
1852.84241	13.5
1855.39050	9.9
1856.69556	2.1
1863.92590	2.2
1867.97009	33.8
1868.65344	22.2
1870.45923	191.6	y (15) (1+)
1871.61218	96.4
1872.60864	44.7
1873.44324	32.2
1874.51880	3.4
1875.43494	10.4
1877.80457	23.1
1880.00476	8.1
1881.83411	16.2
1890.09204	10.0
1890.79700	5.7
1892.50891	13.3
1898.03479	13.0
1906.66663	7.1
1909.98132	8.6
1938.09741	10.2
1938.99158	3.1
1948.87476	2.0
1950.23767	8.0
1951.53162	6.7
1964.09241	18.8
1965.88074	24.8
1967.12134	17.1
1967.76111	18.5
1968.51501	32.8
1969.23230	4.4
1970.84143	11.0
1976.15637	16.1
1983.44934	64.2
1984.30774	78.3
1985.01538	136.7	y (17) (1+)-P
1985.87024	80.5
1986.92517	39.2
1994.01880	3.7
1996.82239	2.2
1997.98816	19.0
