# Supplementary material for: Phosphoproteomic Analysis of Platelets Activated by Pro-Thrombotic Oxidized Phospholipids and Thrombin
Source: PLoS One. 2014 Jan 6;9(1):e84488. doi: 10.1371/journal.pone.0084488 (PMC3882224; doi:10.1371/journal.pone.0084488)
Supplement: Annotated Spectra S2 — (ZIP) [file pone.0084488.s005.zip › EKAEERPTFDYLQSVLDDFYTATEGQYQQQP_-5_2_102523.txt]

m/z	i	matches
360.21866	11.0
372.06839	11.9
373.01404	18.1
389.20926	3.0
440.22150	4.5
443.02060	10.1
446.59668	4.9
458.05908	15.3
459.50946	8.3
468.31003	8.0
469.52069	14.9
482.21649	13.2
483.38879	6.5
486.29007	11.0
497.37561	5.1
500.45386	9.9
501.19025	25.4
513.08777	11.9
536.81982	4.9
537.52771	5.1
540.46118	7.5
542.22009	8.6
548.89880	5.4
550.35510	8.0
551.29675	5.3
561.12091	6.7
565.91345	8.1
569.27271	6.0
571.40906	13.2
573.44971	10.3
575.24615	3.5
579.50659	13.1
583.09991	4.1
589.35938	11.7
593.16602	7.9
594.19928	19.9
596.56091	11.9
599.34973	13.6
602.83087	67.6
611.04187	18.5
613.52264	15.3
618.26880	6.7
626.60864	20.5
627.56946	52.6
628.22522	64.0
640.30334	2.3
641.94379	8.1
644.20251	10.4
651.17102	10.5
653.14368	2.8
665.33557	10.5
667.02844	5.4
669.23193	21.0
674.11365	24.2
675.22955	19.2
680.73914	9.6
685.10065	21.9
686.51550	19.2
687.29059	9.5
693.85962	23.4
694.74658	35.3
706.04462	9.5
709.38025	13.1
714.85400	33.4
721.89807	13.4
723.80103	18.6
725.06659	33.8
730.43408	5.8
732.46722	6.9
735.40906	17.0
737.22058	10.1
738.72510	26.3
739.57135	20.1
740.55365	18.6
741.54346	12.5
743.32532	43.0
744.33911	24.3
745.72473	7.3
746.56860	4.6
747.50195	4.2
750.45874	2.8
758.84436	20.2
769.73230	5.6
770.64990	11.3
776.97418	11.0
778.29565	34.1
786.33441	9.7
787.08752	48.8
788.04877	4.9
795.70947	158.7	b (13) (2+)-H2O, b (13) (2+)-NH3
796.39160	89.6
797.36230	21.4
804.75110	206.3	y (20) (3+), b (13) (2+)
805.41608	36.5
808.84613	28.5
811.33569	44.3
813.08209	41.2
814.08502	85.9	y (7) (1+)-NH3-P
816.44568	8.6
821.05579	52.6
826.35883	4.3
827.46674	6.5
829.89612	34.4
830.95477	2.8
831.91077	12.2
834.38098	5.2
837.82617	9.2
839.06995	53.7
840.35693	17.0
842.30225	9.3
843.61713	2.1
848.51599	59.5
851.69385	38.5
853.74243	35.0
856.06653	4.3
863.00354	4.1
865.19385	3.6
866.23633	32.7
867.02710	11.7
868.11328	5.2
870.07092	56.1
871.01904	41.0
872.38416	3.2
874.94482	31.7
876.59802	7.3
879.50061	154.6
881.09290	29.0
884.51599	41.9
886.72339	2.8
888.74548	183.2	b (15) (2+)-H2O, b (15) (2+)-NH3
889.98828	46.3
891.72607	18.2
893.01978	3.4
894.93286	15.6
897.66125	469.7	y (22) (3+), b (15) (2+)
898.58374	144.0
899.42896	5.6
906.33179	4.6
907.35254	3.6
908.75574	40.3
912.41040	18.6
915.20068	31.8
916.20410	3.4
916.99109	8.3
920.70276	3.2
923.52795	2.8
924.85327	39.1
925.68640	2.0
927.62146	28.9
928.39807	33.7
930.72607	29.3
932.33472	23.3
933.29297	5.4
935.73755	16.1
937.26794	30.5
941.94128	68.6
942.85645	30.3
943.58105	8.7
944.23877	3.0
945.41528	185.8	b (24) (3+)-NH3, b (16) (2+)-H2O, y (23) (3+), b (16) (2+)-NH3
946.44946	20.7
948.34949	7.1
951.01721	26.3
953.94214	146.2	b (16) (2+)
954.91272	128.6
956.21436	32.1
959.24146	11.0
960.43274	11.2
964.28137	2.1
968.42102	30.1
969.39978	11.2
974.24878	9.9
978.80115	9.0
979.99243	33.7
983.54993	8.6
985.16785	19.2
989.39478	21.5
990.43237	5.2
994.43005	3.0
1002.32861	74.6
1003.12793	43.9
1004.14001	33.6
1006.05664	7.3
1006.94470	36.7
1008.30029	12.9
1009.70618	5.8
1011.73608	263.7	y (25) (3+), b (17) (2+), b (26) (3+)
1012.84460	25.4
1013.90112	1.9
1018.04456	14.3
1019.72961	4.7
1021.23267	19.9
1022.48108	37.5
1023.35974	24.1
1025.33997	57.0
1027.06128	16.5
1028.05664	51.2
1033.09058	12.0
1035.65161	39.7
1037.49780	3.9
1038.57129	20.1
1041.25049	8.3
1043.16431	139.8	y (9) (1+)-NH3-P, y (9) (1+)-H2O-P
1044.42505	38.3
1045.44214	20.8
1048.22363	13.3
1052.36987	3.0
1053.63159	8.8
1057.14441	48.2
1057.89783	24.3
1059.45874	42.0
1060.70264	135.3	b (27) (3+)-P, b (18) (2+)-NH3, b (18) (2+)-H2O, y (9) (1+)-P
1061.89587	31.8
1067.24170	18.9
1068.05225	5.8
1069.21082	252.3	y (27) (3+)-NH3-P, y (27) (3+)-H2O-P, b (18) (2+)
1070.06030	137.4	b (9) (1+)-H2O
1070.71436	76.7	b (9) (1+)-NH3
1071.39087	24.6
1072.47668	1.9
1074.99097	11.5
1077.95667	2.3
1080.28235	2.3
1081.62744	15.1
1082.61963	9.7
1083.43359	6.9
1084.44714	24.7
1085.58557	12.1
1086.49536	9.3
1087.51086	28.3
1088.40234	74.1
1089.68347	35.2
1091.03271	23.4
1091.66260	10.5
1092.74060	27.6
1093.88501	27.2
1096.51636	82.4	b (28) (3+)-H2O-P
1097.60522	17.6
1098.64551	49.5
1101.54443	23.9
1105.38672	46.7
1106.95032	23.0
1108.29443	6.2
1109.44458	17.3
1111.64001	22.9
1112.43677	8.6
1113.26990	9.1
1114.29053	86.6	y (10) (1+)-H2O-P, y (10) (1+)-NH3-P
1115.04395	38.1
1116.62061	3.4
1117.55981	58.2
1118.46973	10.2
1120.94092	56.4
1122.42700	65.3
1123.35938	19.6
1124.14294	16.3
1126.03381	22.7
1127.55713	7.3
1128.40271	57.5
1129.13782	11.4
1130.20020	36.1
1133.63696	159.4	b (19) (2+)-NH3, b (19) (2+)-H2O
1134.42822	72.9
1135.18530	15.5
1136.72998	3.9
1139.44714	15.5
1140.71960	29.6
1141.43127	19.4
1142.75806	284.7	b (19) (2+)
1143.77515	149.7	y (28) (3+)-H2O, y (28) (3+)-NH3
1144.69202	82.3
1145.85083	13.5
1147.02332	20.5
1147.69263	13.7
1148.42957	17.1
1149.24170	30.5
1150.60767	59.0
1152.05884	28.8
1153.99854	33.6
1155.52063	43.0
1158.31519	168.7	y (9) (1+)
1159.54163	137.5
1160.32190	53.5
1161.41699	37.6
1162.52551	25.1
1164.45398	25.8
1165.90527	37.7
1167.26892	28.4
1168.53796	13.1
1170.77441	7.8
1171.57056	16.3
1172.50891	154.2	b (29) (3+)-NH3, b (29) (3+)-H2O
1173.36279	129.9	y (29) (3+)
1174.19897	18.0
1176.11365	11.7
1177.35962	45.1
1178.57593	56.6
1179.24597	68.3
1179.93018	19.4
1181.23242	18.4
1182.64465	70.4
1183.86841	271.3	y (30) (3+)-P
1185.16296	185.1	b (10) (1+)-H2O
1186.17090	79.6	b (10) (1+)-NH3
1187.29919	44.6
1188.63037	47.6
1190.97693	4.3
1192.49292	43.3
1194.11804	77.5
1194.93677	9.2
1195.73560	47.2
1196.91382	39.5
1197.59375	1.3
1198.44617	12.8
1199.30664	67.5
1200.57593	45.6
1201.40857	78.0
1203.49292	235.5	b (10) (1+)
1204.14587	85.5
1205.37769	104.8	y (20) (2+)
1206.29858	74.9
1207.20117	37.7
1209.08057	95.5
1209.76880	452.3	y (30) (3+)-H2O
1210.45947	231.7	y (30) (3+)-NH3
1211.35828	61.6
1212.40759	195.4	y (10) (1+)-NH3
1213.55652	79.4
1215.17651	871.9	b (30) (3+)-H2O, b (20) (2+)-H2O, [M+3H] (3+)-NH3-H2O-P, y (11) (1+)-H2O-P
1216.02917	1319.1	b (20) (2+)-NH3, y (30) (3+), y (11) (1+)-NH3-P, b (30) (3+)-NH3
1216.98975	119.9
1217.65247	70.6
1218.77417	18.7
1219.74585	33.0
1220.96362	126.8
1221.62183	1531.0	[M+3H] (3+)-H2O-P, [M+3H] (3+)-NH3-P, b (30) (3+)
1222.64148	335.8
1223.87610	319.6
1224.78687	543.0	b (20) (2+)
1225.60828	119.9
1227.05127	64.2
1228.87671	100.9
1230.15906	262.7	y (21) (2+)-NH3-P, y (21) (2+)-H2O-P, y (10) (1+)
1231.42456	144.6
1232.68359	89.4	y (11) (1+)-P
1233.67383	111.1
1234.74622	17.4
1236.33362	70.6
1237.58386	27.8
1239.23560	45.2
1241.68921	254.5
1242.60815	143.4
1243.84778	12.4
1244.60388	24.0
1246.20679	6.8
1249.96790	18.4
1250.90112	31.9
1259.29761	11.5
1265.69446	69.0
1268.88843	29.9
1270.56323	6.6
1271.30945	6.3
1274.20569	4.3
1275.13220	47.4
1276.37476	9.2
1279.20044	33.5
1280.22998	14.3
1281.44971	7.8
1282.17480	19.3
1288.07947	5.9
1292.05347	81.2
1292.89197	89.7
1293.99780	9.5
1296.27368	11.2
1300.39624	22.3
1301.27417	110.4	b (22) (2+)-NH3, b (22) (2+)-H2O
1302.84924	64.0
1304.73254	44.3
1307.23987	7.6
1310.23950	213.9	b (22) (2+)
1311.04663	138.7
1311.93982	34.7
1312.59106	15.3
1313.45532	43.5
1314.38782	39.4
1315.05054	27.0
1315.67017	13.6
1318.51025	23.4
1323.52087	16.7
1325.92822	27.2
1326.68359	43.6
1328.16626	20.1
1330.31396	131.3	y (11) (1+)
1330.96399	55.8
1331.61108	29.0
1332.59644	5.0
1333.73755	40.9
1335.44397	27.0
1337.16919	8.6
1342.84106	106.0
1343.79614	96.5
1344.70764	41.4
1345.77356	29.8
1348.65173	5.5
1350.23206	108.3	b (11) (1+)-NH3
1351.07251	79.3	b (23) (2+)-H2O
1351.97375	32.0
1352.92920	37.7
1355.82996	13.2
1356.48364	2.6
1358.16321	9.4
1360.72876	357.0	b (23) (2+), y (23) (2+)-H2O-P, y (23) (2+)-NH3-P
1361.60352	40.5
1362.37292	54.7
1363.97888	12.9
1364.61987	3.2
1366.56128	64.8
1367.63660	15.9
1368.58093	11.1
1373.09119	3.0
1373.93481	4.1
1378.65039	61.4
1379.81567	15.1
1380.64441	18.7
1382.41016	62.9
1384.34924	15.4
1388.67175	21.5
1395.12195	59.3
1395.88733	22.1
1396.69751	17.6
1400.07922	2.1
1402.12683	8.8
1403.19092	53.0
1407.18665	50.2
1408.48926	39.6
1410.25183	7.9
1411.99719	40.8
1415.11194	5.1
1416.04980	66.3
1416.97266	70.6
1418.06238	59.6
1420.71631	31.4
1422.21582	32.8
1425.22278	207.9
1425.86072	257.5	b (24) (2+)
1426.68396	93.8
1427.62976	7.5
1428.34509	30.8
1430.03540	4.5
1434.89148	53.3
1436.90405	2.8
1439.71741	24.5
1442.22058	10.1
1447.37378	13.0
1450.65039	2.0
1453.17676	5.6
1454.63586	13.8
1455.82507	23.7
1458.93079	3.4
1461.41394	65.4
1462.03296	13.3
1462.72717	9.5
1466.66772	3.9
1469.39880	3.4
1470.46130	17.1
1472.70251	15.6
1475.37927	11.4
1476.70361	9.6
1477.44470	5.6
1479.12146	49.1
1479.76514	12.8
1480.67712	39.5
1481.48767	9.9
1485.02136	3.0
1486.08728	15.3
1489.11902	4.1
1490.26331	10.7
1491.52539	5.1
1492.79846	25.5
1493.45471	53.3
1494.39075	100.1	y (12) (1+)
1495.40295	23.2
1496.52991	35.3
1498.42847	15.3
1500.11755	29.5
1502.27527	6.9
1505.74878	20.0
1507.05505	4.6
1509.03308	75.3
1509.70081	103.8	b (26) (2+)-NH3, y (25) (2+)-NH3
1510.67773	40.6
1513.04736	24.2
1514.94812	46.8
1516.26526	17.2
1517.64648	11.4
1518.86011	56.5
1520.14795	12.4
1525.40027	42.4
1526.09656	11.0
1526.93250	10.3
1528.15649	11.2
1529.72693	26.2
1531.25342	7.5
1532.69897	30.3
1533.70874	19.1
1534.45032	39.4
1536.56470	5.7
1537.89209	15.1
1538.68945	38.2
1539.83130	54.0
1541.11414	1.9
1542.66821	63.7
1545.16882	2.3
1560.40283	35.1
1561.36816	5.5
1566.80737	11.2
1568.31018	18.6
1571.81677	3.4
1573.65076	5.7
1576.06311	11.7
1579.12036	27.6
1581.70508	9.1
1584.28137	2.1
1585.60596	8.6
1586.57385	12.0
1587.41406	25.9
1589.73743	1.9
1591.18250	29.7
1592.28589	12.5
1596.51489	34.7
1597.95105	16.0
1598.77197	11.0
1601.36060	8.3
1602.95496	16.2
1603.59094	35.1
1607.99084	17.4
1608.73718	11.7
1610.87952	28.6
1613.95813	17.5
1614.67737	1.9
1618.15955	26.0
1620.11609	4.5
1622.45276	77.9	y (13) (1+)-H2O
1623.37817	12.5
1624.20422	19.3
1625.37280	27.6
1626.65027	69.1
1629.93640	49.3
1630.65906	39.0
1631.69702	74.4
1633.75159	5.4
1634.93579	10.8
1637.19275	32.7
1639.41699	130.1	b (27) (2+)
1640.25720	203.6	y (14) (1+)-NH3-P, y (13) (1+), y (14) (1+)-H2O-P
1641.39075	36.6
1642.45190	44.6
1643.66016	16.0
1644.46301	5.8
1645.52942	34.8
1646.45618	7.3
1647.36707	14.7
1648.61438	12.1
1653.29907	7.3
1656.39063	42.1
1658.92908	4.5
1660.99878	25.8
1661.64636	25.6
1662.85266	39.2
1663.46069	19.7
1665.67371	16.7
1667.21118	17.9
1669.33142	25.0
1681.71924	6.7
1683.11792	5.2
1687.01831	27.6
1688.97290	8.1
1689.65515	9.0
1693.13440	8.7
1694.49500	79.9	b (28) (2+)-NH3, b (28) (2+)-H2O
1695.55798	115.1	b (14) (1+)
1696.65503	33.6
1698.81506	17.1
1703.16077	119.2	b (28) (2+), y (29) (2+)-NH3-P
1704.09973	38.4
1705.13123	13.2
1707.77307	3.9
1709.80090	6.0
1710.85767	3.6
1713.57556	26.9
1718.46167	2.1
1719.88940	31.4
1720.70032	2.3
1723.94604	21.7
1724.74878	7.8
1727.67371	7.3
1730.44373	13.5
1731.50024	40.1
1736.11975	7.3
1736.73010	6.8
1738.47327	38.2
1739.44897	19.2
1740.20715	12.5
1741.16626	57.8
1742.38452	11.4
1749.87976	128.4
1750.58191	10.2
1751.23694	40.1
1752.02649	32.4
1752.76147	25.2
1755.31238	88.5	y (15) (1+)-NH3-P, y (15) (1+)-H2O-P, y (14) (1+)
1756.53210	111.8
1757.49304	37.6
1758.84888	307.4	b (29) (2+)-NH3, b (29) (2+)-H2O
1759.70569	121.6	y (29) (2+)
1760.86169	99.6
1762.11340	46.1
1764.15930	5.8
1765.78406	3.9
1767.37524	80.5	b (29) (2+), y (30) (2+)-NH3-P
1768.48010	376.8
1769.32947	26.1
1770.44275	19.4
1774.40979	5.3
1777.23938	20.7
1777.84387	18.0
1778.88647	11.4
1789.15881	6.2
1790.40564	8.8
1797.64771	8.1
1800.44165	4.9
1804.82849	8.0
1807.39392	5.6
1812.02991	15.8
1813.94019	77.6
1815.85681	12.9
1822.80884	206.0	b (30) (2+)-NH3, b (30) (2+)-H2O
1823.88928	51.8
1824.74817	18.7
1826.63940	6.8
1830.67883	9.5
1831.73804	98.9	b (30) (2+)
1832.71558	101.5
1833.63831	13.3
1834.71167	11.2
1835.79431	16.3
1836.73743	9.7
1841.70056	11.0
1844.52795	37.9
1846.70630	6.2
1850.47815	3.9
1852.52429	41.5
1853.41101	16.9
1854.20911	6.2
1868.64001	81.6	y (16) (1+)-NH3-P
1869.30627	32.3
1870.63562	220.9	y (15) (1+)
1871.59290	111.8
1873.25854	5.2
1876.16882	24.3
1881.89709	15.1
1883.22229	12.3
1884.95435	15.8
1886.89282	25.1
1887.57751	17.5
1888.51208	8.0
1905.63074	9.7
1908.93970	13.2
1919.94116	9.1
1926.47009	10.9
1943.47107	2.4
1948.76685	5.8
1964.35486	13.7
1965.45227	3.2
1966.63806	29.4
1967.71460	24.5
1979.20837	15.5
1981.02356	27.2
1983.56653	82.2
1984.59021	170.7	y (16) (1+), y (17) (1+)-P
1985.58423	67.4
1986.82202	4.1
1989.23376	9.5
