# Supplementary material for: Phosphoproteomic Analysis of Platelets Activated by Pro-Thrombotic Oxidized Phospholipids and Thrombin
Source: PLoS One. 2014 Jan 6;9(1):e84488. doi: 10.1371/journal.pone.0084488 (PMC3882224; doi:10.1371/journal.pone.0084488)
Supplement: Annotated Spectra S2 — (ZIP) [file pone.0084488.s005.zip › EKAEERPTFDYLQSVLDDFYTATEGQYQQQP_-22_2_138694.txt]

m/z	i	matches
369.19415	2.2
372.09875	4.0
382.31760	2.5
393.25009	4.7
412.21347	8.3
415.11273	3.1
421.88315	5.6
424.53775	4.2
435.25580	14.5
440.46545	9.4
446.45184	14.6
458.40265	7.5
461.33243	2.9
467.46432	4.4
468.27475	6.6
470.31763	5.7
474.71259	14.1
478.33521	2.2
483.22192	4.4
494.37842	3.8
500.39981	12.7
502.62973	6.1
503.55530	10.7
509.38251	4.8
510.29395	3.9
511.51190	16.9
516.13379	19.3
518.32697	2.7
525.35522	6.2
533.04810	7.0
540.15857	11.6
551.81458	27.2
559.45081	10.5
568.07104	13.6
569.33142	3.1
571.46301	5.1
574.37799	18.8
585.47577	7.6
587.31476	6.6
589.41571	14.2
595.53174	4.4
596.33850	10.0
599.03992	2.0
602.50024	2.7
613.19849	35.2
614.07617	8.0
617.40564	3.1
621.51172	2.5
625.97839	4.2
628.09436	16.0
631.54749	6.1
634.10193	10.0
635.53564	7.0
642.36316	20.3
650.11853	5.5
652.11682	7.2
662.38281	9.2
666.50494	8.2
667.15039	3.4
668.23376	25.8
669.20874	13.5
670.26685	6.2
675.10437	7.8
675.97925	13.4
677.66809	7.0
679.43542	13.5
680.14575	5.3
682.43915	11.3
683.44360	10.0
684.22595	38.2
685.24335	27.5
686.44482	5.5
687.15894	21.6
688.04041	4.2
699.31055	17.0
702.84143	8.4
708.47961	5.8
712.50311	7.8
713.23358	18.5
717.46826	19.5
719.98077	4.7
722.30725	19.5
725.48669	30.4
726.62585	3.5
729.46564	7.4
731.33850	3.8
732.19543	27.7
738.72070	15.4
740.42053	29.6
741.44147	32.0
743.47803	21.8
744.48224	26.7
745.10413	2.4
746.35895	15.3
748.18726	3.3
752.99091	3.4
756.38037	14.4
757.31830	29.6
759.28760	2.0
761.55798	13.7
763.42224	2.2
766.19598	6.3
767.91992	2.9
770.51538	6.2
777.75671	19.8
778.71240	26.7
780.42047	12.5
786.82825	22.4
787.67896	31.5
788.60126	3.1
790.26251	7.2
791.91602	5.5
793.42737	16.8
794.09088	13.0
795.45813	58.9
796.24670	32.8
797.21521	32.4
798.21552	32.0
799.37219	5.7
802.37006	12.1
804.65295	127.3	y (20) (3+), b (13) (2+)
805.69141	64.2
806.73773	4.8
807.79333	8.5
810.95953	4.9
812.40460	9.2
813.32043	44.1
813.97888	9.4
815.30377	10.1
816.84729	3.6
819.12415	13.7
821.05243	7.7
824.78210	2.5
826.21948	6.4
830.16168	7.5
831.54895	20.4
834.63904	6.6
836.88513	9.2
838.72614	29.5
839.45898	51.5
841.15735	9.8
845.76373	9.6
848.49060	79.1
851.37610	3.3
853.68518	8.5
854.58386	16.7
858.21558	3.5
865.26379	34.2
866.87842	9.4
868.41467	12.9
871.05029	12.6
872.36755	25.9
874.66724	39.9
876.24829	12.9
878.56140	25.6
879.74536	115.2
881.16638	8.5
882.59692	3.1
886.60022	7.5
887.26050	8.9
888.74036	224.1	b (15) (2+)-H2O, b (15) (2+)-NH3
889.75342	105.9
891.88538	23.4
893.43250	4.4
895.97705	48.9
897.37756	176.8	y (22) (3+)
898.13696	184.8	b (15) (2+)
899.05273	28.2
900.12915	30.3
901.58606	3.8
906.33032	18.8
911.34155	19.0
913.84314	51.7
915.43811	17.4
916.89221	49.2
917.89111	4.0
919.42395	8.3
920.59558	20.7
923.57532	13.9
924.20288	13.4
925.11548	64.5
927.27490	3.5
928.28906	112.8	y (7) (1+)
929.44263	32.4
930.08240	19.9
931.22827	7.9
932.92651	28.6
933.89160	16.6
935.97632	55.2
936.61340	21.3
937.62830	28.2
939.85681	19.8
941.51489	33.2
942.22766	45.2
942.90796	14.6
945.07886	62.4
945.93689	74.6
946.63721	12.9
947.46375	9.2
950.35083	17.0
951.28101	15.2
952.39111	18.2
953.88013	102.8
954.69690	215.2	b (16) (2+)
958.67334	38.2
959.59033	69.3
961.17249	11.2
968.08618	11.7
969.27917	15.1
970.47937	25.8
972.41467	29.2
986.40283	37.2
988.96936	54.7
989.61194	9.9
990.26587	13.1
991.40894	14.7
994.11450	10.0
996.18689	18.7
997.37195	7.6
998.99146	8.3
1000.26233	18.9
1001.41614	30.3
1002.49609	83.7	b (17) (2+)-H2O, b (17) (2+)-NH3
1003.30835	65.4
1004.04114	7.6
1004.88806	10.9
1005.78357	27.2
1006.50354	14.8
1007.47778	31.3
1008.76379	53.0
1009.44214	5.1
1011.46851	229.0	b (26) (3+), y (25) (3+), b (17) (2+)
1012.29785	97.3
1012.91455	54.3
1014.41626	15.0
1015.91162	8.2
1016.52515	27.6
1018.91174	22.3
1022.84741	29.6
1026.33655	18.0
1027.33911	4.4
1029.32300	46.9
1033.36816	7.4
1036.19995	12.8
1037.21545	6.5
1040.37622	4.8
1041.35632	17.7
1043.25500	96.6	y (9) (1+)-H2O-P, y (9) (1+)-NH3-P
1044.39514	39.8
1046.39209	3.4
1047.71399	12.2
1052.41870	26.2
1056.18933	3.9
1057.14465	29.8
1058.72412	6.0
1059.98755	100.7	b (27) (3+)-P, b (18) (2+)-NH3, y (9) (1+)-P, b (18) (2+)-H2O
1060.87231	48.4
1062.39575	4.2
1067.67773	14.4
1068.99365	184.5	b (18) (2+), y (27) (3+)-H2O-P, y (27) (3+)-NH3-P
1070.11890	112.1	b (9) (1+)-H2O
1070.89124	29.3
1071.86914	17.3
1074.53943	23.8
1077.08594	48.8
1079.69214	14.6
1081.53149	8.1
1083.09497	73.9
1084.74976	24.3
1086.07336	20.8
1088.68555	18.1
1091.43481	28.9
1095.13184	34.7
1096.25037	99.4
1097.12976	61.7
1098.71509	16.9
1106.03931	41.6
1106.80688	4.2
1108.45642	16.6
1109.12158	10.9
1111.56274	11.6
1112.97571	9.7
1114.29309	52.0
1115.24878	44.8
1117.04321	95.3	y (28) (3+)-P
1118.17224	18.0
1120.40015	7.2
1121.68298	20.1
1122.67480	13.5
1123.63501	26.8
1124.81262	26.8
1125.61597	24.9
1126.59766	54.3
1129.14636	16.7
1130.02698	2.6
1130.71008	4.8
1131.42432	64.0
1132.54614	5.7
1133.71362	133.3	b (19) (2+)-H2O, b (19) (2+)-NH3
1134.63342	58.3
1135.63135	6.1
1136.53101	23.9
1137.97363	46.6
1139.97485	37.6
1141.18335	48.5
1142.40295	179.8
1143.34045	227.8	b (19) (2+)
1144.17554	1.5
1144.83923	19.6
1145.92114	74.0
1146.83447	6.6
1149.85547	21.2
1150.53271	28.4
1151.74121	33.6
1152.60205	25.0
1153.80298	100.5
1155.13440	7.4
1156.34863	48.7
1157.92529	124.2
1159.11243	276.1	y (9) (1+)
1160.14771	109.3
1160.87183	50.5
1161.53418	21.3
1163.61768	110.7
1165.48389	16.3
1166.68604	53.1
1167.83398	70.6
1170.24219	13.9
1172.24768	107.9	b (29) (3+)-H2O, b (29) (3+)-NH3
1172.92456	99.3
1174.06287	30.8
1175.42847	13.9
1176.34790	65.0
1177.71362	50.4
1178.52979	95.5	y (30) (3+)-NH3-P, y (30) (3+)-H2O-P, b (29) (3+)
1179.51794	132.1
1180.26025	9.3
1181.01099	29.1
1182.09045	64.1
1183.38916	158.0	b (30) (3+)-NH3-P, y (30) (3+)-P
1184.84814	213.6	b (10) (1+)-H2O
1185.63794	185.2
1186.76233	40.4
1188.13281	14.1
1188.90503	20.2
1189.70276	19.0
1191.77100	201.7
1192.67529	93.1
1193.44214	40.2
1194.45325	21.4
1195.34802	81.5
1197.32617	59.2
1198.34351	60.0
1199.57898	57.7
1200.42883	109.8
1201.11914	106.9
1202.22974	90.0
1203.03308	14.7
1203.91992	202.4	b (10) (1+)
1204.88379	157.8
1206.21436	113.0	y (20) (2+)
1207.31201	102.3
1208.12451	41.3
1209.54541	465.0
1210.62524	282.4	y (30) (3+)-NH3, y (30) (3+)-H2O
1211.34277	157.0	y (10) (1+)-H2O
1212.02649	122.4	y (10) (1+)-NH3
1213.02417	87.3
1214.20117	22.9
1215.05005	288.7	y (11) (1+)-H2O-P, b (20) (2+)-H2O
1215.90466	1477.5	b (30) (3+)-H2O, y (30) (3+), [M+3H] (3+)-NH3-H2O-P, b (20) (2+)-NH3, y (11) (1+)-NH3-P, b (30) (3+)-NH3
1217.33984	142.0
1218.29834	21.4
1219.85571	110.1
1220.52661	307.8
1221.57715	1671.8	[M+3H] (3+)-H2O-P, b (30) (3+), [M+3H] (3+)-NH3-P
1222.53186	536.9
1223.82471	341.2	b (20) (2+)
1224.81372	232.5
1225.57471	145.3
1226.56470	38.8
1227.18433	51.5
1227.78613	52.6
1228.77344	195.7
1229.75525	624.0	y (10) (1+), y (21) (2+)-H2O-P, y (21) (2+)-NH3-P
1230.85986	348.2
1231.88672	78.2
1232.93457	45.1
1234.06372	21.1
1235.45276	51.0
1236.52222	192.5
1237.26306	118.1
1238.03711	11.6
1239.34766	46.7
1240.37183	201.2
1241.27148	283.4
1242.03308	197.2
1243.45264	98.1
1244.17993	9.3
1245.28577	8.5
1246.15247	87.3
1246.81665	29.8
1249.44128	227.1
1250.25720	195.3
1262.33899	29.9
1271.16309	20.3
1272.55347	3.5
1275.09375	35.5
1276.25916	9.6
1277.72083	45.7
1278.48560	25.7
1279.23340	6.7
1280.09607	25.9
1280.77563	10.3
1282.15894	12.8
1283.47559	9.1
1284.17725	8.9
1284.82019	23.0
1290.03210	25.7
1292.39417	39.6
1293.27991	42.3
1294.15515	53.7
1296.65356	29.7
1298.68091	9.8
1299.71643	13.5
1301.30408	127.4	b (22) (2+)-NH3, b (22) (2+)-H2O
1302.75989	40.8
1305.28247	12.5
1306.32727	3.5
1307.29138	21.3
1310.25024	247.6	b (22) (2+)
1311.11975	103.9
1312.28931	28.4
1313.41431	11.8
1314.13232	20.8
1315.28491	2.2
1317.36475	5.9
1321.71924	11.3
1324.07825	17.4
1327.55713	18.6
1330.20239	199.0	y (11) (1+)
1331.50928	52.3
1332.30078	64.4
1333.43738	56.8
1334.40588	30.6
1336.38721	23.4
1337.59534	8.7
1340.66528	34.4
1342.49365	7.0
1343.89465	63.1
1344.57043	10.0
1347.80737	37.2
1348.65125	10.5
1349.90674	13.5
1350.65417	25.3
1351.90588	129.4	b (23) (2+)-H2O, b (23) (2+)-NH3
1352.84546	23.7
1354.01074	20.8
1360.13037	15.3
1361.18176	144.4	y (23) (2+)-NH3-P, y (23) (2+)-H2O-P, b (23) (2+)
1362.43030	32.8
1363.19043	8.7
1364.10730	7.2
1366.63342	52.1
1367.57874	7.3
1368.18152	6.8
1368.86035	8.1
1370.31555	22.8
1371.35864	6.8
1376.88770	5.9
1378.16895	10.3
1379.28564	37.3
1380.49036	8.8
1385.24524	55.7
1386.00696	11.8
1387.23047	20.7
1391.44458	16.8
1394.65698	8.4
1395.92981	22.9
1397.55603	8.4
1402.24500	14.6
1403.71179	6.6
1404.49988	23.5
1407.99988	20.0
1408.92529	17.1
1411.38611	26.3
1413.09558	18.1
1416.19495	131.0	b (24) (2+)-H2O, b (24) (2+)-NH3
1417.08020	128.4
1417.97449	43.1
1419.36462	6.8
1425.34766	259.3	b (24) (2+)
1426.38782	229.4
1427.39612	44.6
1432.72937	10.7
1436.05640	53.9
1437.22778	28.0
1439.51355	9.8
1442.51990	57.4
1444.56226	9.7
1445.31018	32.1
1445.96326	20.6
1446.95593	26.9
1450.85583	12.7
1453.76953	44.0
1454.66309	6.6
1456.39026	3.3
1457.52234	30.8
1458.68872	8.1
1462.01233	6.6
1462.78430	21.0
1464.91028	25.6
1467.07117	17.8
1468.40149	13.5
1471.88293	12.2
1474.68335	10.5
1475.59558	18.2
1476.36670	42.6
1477.33655	6.6
1478.56665	19.7
1479.53748	45.3
1480.73975	53.4
1482.65295	9.9
1485.78992	5.7
1488.81213	31.3
1489.95667	8.1
1491.51404	3.3
1492.75623	37.6
1493.68542	105.8	y (12) (1+)
1494.38171	56.3
1495.58606	30.3
1496.48560	45.4
1500.04285	19.0
1501.23120	6.3
1502.32739	15.9
1503.00793	25.5
1506.67517	26.9
1508.50964	34.1
1509.67139	17.0
1511.54590	16.4
1513.85645	9.0
1514.91223	34.3
1516.44775	4.8
1517.61804	108.2	b (26) (2+), y (25) (2+)
1518.76807	147.5
1519.78650	26.0
1521.70081	9.6
1522.93884	8.1
1524.88293	5.0
1525.87378	16.5
1527.00671	136.7
1528.28162	15.7
1529.60583	4.6
1531.05518	33.7
1536.33411	7.0
1537.02136	4.8
1538.99817	36.4
1539.68933	26.0
1542.13708	3.8
1544.45532	6.7
1548.19617	15.1
1550.80627	6.6
1553.56360	12.8
1559.00256	25.8
1559.88098	12.8
1565.64246	13.7
1566.46265	6.5
1567.82898	18.7
1569.44873	7.7
1571.74097	20.9
1573.40894	6.7
1574.51965	5.1
1578.50854	35.3
1579.55310	4.9
1581.93726	21.9
1582.55249	5.5
1583.95605	10.9
1585.25134	9.2
1589.36414	5.7
1590.44214	18.5
1591.08374	5.9
1594.60876	29.2
1595.59998	22.5
1596.80188	35.2
1598.44849	3.7
1600.28821	20.3
1601.95447	22.7
1603.66980	12.6
1604.32166	27.3
1607.41296	15.4
1608.56873	33.6
1609.51331	19.1
1611.31555	30.8
1613.07068	51.9
1614.67908	14.5
1616.54309	1.8
1617.28003	7.9
1620.60950	10.6
1621.65247	31.1
1622.74402	21.4
1623.44348	27.3
1624.08521	16.7
1624.79651	32.2
1626.50464	6.5
1628.72229	40.1
1629.75916	26.1
1631.03308	27.8
1632.04065	44.3
1634.27576	30.3
1636.01721	21.6
1639.74426	90.0	b (27) (2+), y (14) (1+)-H2O-P
1640.52393	126.3	y (13) (1+), y (14) (1+)-NH3-P
1641.50916	93.9
1642.38953	47.5
1643.73071	18.4
1645.50220	22.4
1646.75891	16.4
1647.58179	11.5
1650.85083	29.7
1653.65210	6.6
1657.60779	2.0
1660.06335	93.7	y (27) (2+)
1661.09338	64.8
1665.56213	12.0
1667.57996	14.4
1674.89807	28.4
1675.77332	4.4
1677.14661	66.9
1679.45569	16.5
1681.71533	2.2
1683.62036	4.6
1685.75183	66.5
1688.09766	14.0
1688.99219	5.3
1694.00085	79.2
1694.61035	116.3	b (28) (2+)-H2O
1695.27600	127.0	b (28) (2+)-NH3, b (14) (1+)
1696.17432	47.0
1697.92065	6.4
1699.94348	21.8
1701.57263	32.1
1703.07434	93.2	b (28) (2+), y (29) (2+)-NH3-P
1704.11365	75.4
1705.76306	22.9
1708.32849	15.3
1710.31311	2.9
1710.96851	27.4
1711.67603	8.7
1715.52612	13.7
1717.92004	12.2
1719.69641	22.5
1721.64807	4.4
1722.36060	2.6
1724.64832	34.2
1725.79187	49.7
1726.69312	2.3
1728.28931	6.8
1733.31860	8.7
1737.54089	36.3
1738.46252	29.6
1739.23303	29.3
1740.13806	1.8
1742.96155	11.7
1746.40588	21.9
1749.29065	20.0
1750.19299	48.7
1751.13196	6.3
1751.82727	11.4
1753.91125	10.7
1755.24646	118.0	y (15) (1+)-H2O-P
1756.42932	141.8	y (14) (1+), y (15) (1+)-NH3-P
1757.42651	62.9
1758.54370	225.5	b (29) (2+)-H2O, b (29) (2+)-NH3
1759.46033	198.0
1760.33533	40.9
1761.10718	63.3
1762.00122	20.9
1763.03088	24.6
1764.78748	11.5
1765.39954	2.9
1767.40405	201.6	b (29) (2+), y (30) (2+)-NH3-P
1768.24231	192.7
1769.00989	63.1
1769.81958	5.7
1775.83337	40.5
1778.63928	14.0
1780.47668	11.5
1781.86755	3.3
1783.95239	8.3
1787.88220	18.2
1792.69104	7.0
1794.72351	8.5
1798.39294	3.6
1801.45679	23.0
1805.17163	30.2
1805.87122	15.7
1808.75769	2.6
1814.06653	56.0
1814.79956	16.0
1815.71838	11.3
1817.86890	6.6
1822.16284	28.7
1823.14185	170.6	b (30) (2+)-NH3
1824.09583	12.2
1832.05042	132.4	b (30) (2+)
1833.19263	34.7
1834.07581	29.5
1835.15601	4.4
1838.71313	32.8
1850.17590	9.4
1851.82007	5.6
1853.03748	23.5
1854.70447	46.8
1855.90466	14.8
1858.97144	10.7
1859.75012	6.2
1862.87915	7.6
1868.34070	32.6
1869.38220	25.1
1870.62146	86.4	y (15) (1+)
1871.65210	107.2
1872.41931	34.9
1874.69763	10.7
1879.78552	7.9
1885.38757	68.4
1886.36023	12.5
1888.84851	10.3
1889.52917	6.8
1891.19604	5.7
1895.80774	19.8
1928.53723	19.3
1929.40930	3.3
1932.62537	18.3
1940.34485	2.2
1946.28394	3.1
1947.41516	9.2
1954.88989	8.5
1962.90051	3.1
1965.16711	7.2
1965.84143	9.6
1967.35291	3.1
1968.24036	22.3
1968.89099	8.5
1969.79065	14.8
1971.89038	11.8
1976.56116	14.8
1978.96594	7.2
1983.78894	91.1	y (16) (1+)
1984.60864	47.9
1985.82690	41.9
1986.79956	11.7
1998.63940	12.3
