# Supplementary material for: Phosphoproteomic Analysis of Platelets Activated by Pro-Thrombotic Oxidized Phospholipids and Thrombin
Source: PLoS One. 2014 Jan 6;9(1):e84488. doi: 10.1371/journal.pone.0084488 (PMC3882224; doi:10.1371/journal.pone.0084488)
Supplement: Annotated Spectra S2 — (ZIP) [file pone.0084488.s005.zip › EKAEERPTFDYLQSVLDDFYTATEGQYQQQP_-23_2_139504.txt]

m/z	i	matches
369.16248	8.1
372.51163	6.9
380.93533	4.0
404.90073	9.5
415.44180	7.1
421.18671	3.2
443.21814	9.2
458.16730	4.1
462.44098	2.8
465.11679	6.6
466.54260	5.5
483.22626	3.2
486.59760	9.9
494.24963	13.1
495.76941	4.7
500.35794	28.8
507.18289	7.4
508.50653	2.4
521.51202	8.7
525.43848	12.3
527.23859	7.1
528.32745	4.8
534.43713	4.7
539.00201	3.6
541.17792	4.1
544.12781	1.9
556.77094	3.7
557.37341	6.0
569.25574	15.4
570.13037	16.4
573.21179	3.8
578.89563	8.5
586.35168	5.4
593.68024	4.7
602.69275	14.3
606.19141	11.4
608.32697	23.5
611.63538	10.3
617.20776	3.2
622.63251	8.1
628.12561	12.3
635.26801	5.3
636.29901	20.1
636.99561	2.5
647.28589	17.0
655.62244	14.0
657.11060	23.2
658.75671	11.3
668.47302	5.3
677.35986	15.5
678.03235	4.5
684.20953	7.7
693.07678	17.0
695.26868	10.3
697.77368	12.8
701.50653	7.6
703.26257	7.6
706.18835	6.5
707.67310	14.2
710.65863	3.9
713.97131	3.7
716.27747	10.3
722.35596	8.8
723.13879	4.8
724.77283	12.3
725.96667	34.8
726.60474	10.0
727.34467	7.5
728.04205	3.2
730.63245	6.8
732.15479	32.3
740.83331	51.1	b (12) (2+)
741.72638	18.9
743.23193	37.1
744.57141	6.6
746.34247	20.6
747.48694	9.2
753.12097	16.8
754.60571	10.2
759.37177	33.3
768.93884	13.7
775.09546	10.4
776.36865	11.5
777.32483	23.9
779.55090	17.4
782.99518	56.4
785.35193	2.8
787.13684	88.6
792.29468	9.2
795.59863	51.4	b (13) (2+)-H2O
796.38593	54.3	b (13) (2+)-NH3
804.53998	158.0	b (13) (2+), y (20) (3+)
805.35199	22.0
806.11987	2.4
806.83423	3.4
808.11346	13.9
809.11072	4.5
813.22168	60.3	y (7) (1+)-NH3-P
814.11560	50.0
814.74701	7.3
815.70105	7.3
820.30273	12.7
824.54950	4.1
826.22302	2.8
830.73492	20.5
840.39124	28.8
841.96399	6.5
848.13501	19.3
849.94348	3.0
854.66711	3.9
858.45447	18.9
862.42468	15.8
863.53418	16.2
865.02832	23.5
866.41333	22.5
870.47070	15.6
872.20007	20.9
875.45496	23.7
879.73853	43.4
880.66663	13.4
888.22546	88.7
888.87610	123.4	b (15) (2+)-NH3, b (15) (2+)-H2O
889.75720	17.5
890.90344	25.8
893.24207	1.9
897.31274	98.5	y (22) (3+)
898.19189	117.6	b (15) (2+)
903.33435	6.5
904.62024	19.2
906.93298	2.4
907.58289	4.9
910.35669	5.4
911.34961	26.5
918.65759	21.4
921.55676	11.7
923.50806	5.9
925.73059	20.3
927.20300	2.1
928.24426	57.0	y (7) (1+)
929.29663	9.9
931.02185	27.1
933.44031	29.8
936.24890	17.8
937.54712	7.3
938.99402	9.1
939.68896	14.2
940.32202	9.3
941.52087	14.0
942.20361	12.0
945.18494	90.9	b (24) (3+)-NH3, b (16) (2+)-H2O, b (16) (2+)-NH3, b (24) (3+)-H2O
945.90869	15.3
946.55518	22.1
947.90320	18.3
949.44373	3.4
953.04309	9.8
954.14099	127.8	b (16) (2+)
955.05994	37.3
955.70178	26.3
956.54309	23.3
958.15649	20.5
964.47119	25.2
969.47766	12.5
974.29602	1.9
976.85449	8.2
977.91663	29.2
979.00610	5.9
980.50061	3.4
981.85242	3.0
984.59351	9.6
985.99146	3.4
987.05627	21.5
989.04480	11.8
989.71301	5.3
990.63660	10.5
991.29187	3.4
994.61194	16.6
995.86865	33.0
997.41467	4.1
1002.31384	18.3
1003.04053	51.6	b (17) (2+)-H2O, b (17) (2+)-NH3
1003.69458	33.8
1004.45337	19.1
1006.27124	6.7
1007.89990	18.3
1008.86646	5.6
1009.49414	8.3
1010.26990	29.0
1011.37280	58.2
1012.02087	117.1	y (25) (3+), b (17) (2+), b (26) (3+)
1012.82861	102.0
1015.26501	2.6
1019.50000	6.0
1021.36914	25.9
1023.42578	9.1
1026.08105	16.1
1027.24939	2.4
1028.49268	4.7
1029.50037	11.4
1035.71558	13.5
1037.28345	28.4
1038.29187	11.3
1039.14990	9.0
1040.57129	34.1
1042.74622	16.5
1043.37512	45.5
1044.50830	21.8
1046.33228	8.2
1049.76306	25.0
1051.03882	24.0
1052.02686	9.2
1052.83423	37.4
1054.49426	22.7
1055.29346	13.2
1056.48865	41.8
1057.39819	25.2
1058.19043	53.9	y (26) (3+)-H2O, y (8) (1+), y (26) (3+)-NH3
1059.16833	9.2
1060.56799	50.9	b (18) (2+)-NH3, b (27) (3+)-P, b (18) (2+)-H2O, y (9) (1+)-P
1061.22925	21.7
1062.10767	5.4
1062.79346	15.6
1064.65112	2.1
1065.65723	28.0
1066.34607	18.0
1068.97461	223.1	b (18) (2+), y (27) (3+)-H2O-P, y (27) (3+)-NH3-P
1069.68091	51.2
1070.52820	56.4	b (9) (1+)-H2O
1071.38135	9.8
1077.04504	15.1
1080.07617	9.3
1080.96411	36.0
1082.59766	9.9
1083.55042	30.6
1084.29565	4.6
1085.89661	21.7
1088.46240	82.2	b (9) (1+)
1090.25452	24.2
1092.28467	8.4
1093.45239	12.3
1094.42090	11.1
1097.38025	16.4
1098.17627	26.8
1099.27673	15.1
1105.75464	7.2
1106.70776	22.9
1107.56152	21.1
1109.59888	15.9
1110.66455	20.8
1111.47314	8.7
1114.28247	28.5
1115.77112	82.1
1117.07910	10.1
1119.22778	14.2
1121.38330	5.7
1123.46155	17.9
1124.77026	94.7
1125.46680	25.1
1126.63879	34.1
1128.39111	17.1
1129.58179	9.6
1131.05029	26.2
1131.66956	7.2
1133.22632	134.9	b (19) (2+)-H2O
1134.21667	75.5	b (19) (2+)-NH3
1134.90723	17.7
1136.07422	26.7
1138.03320	11.6
1140.00684	24.3
1141.49988	10.2
1142.69226	273.0	b (19) (2+)
1143.73193	145.8	y (28) (3+)-H2O, y (28) (3+)-NH3
1144.73853	19.7
1145.91479	30.1
1147.03894	36.8
1147.95178	55.1	y (20) (2+)-H2O-P, y (20) (2+)-NH3-P
1149.66479	27.3
1150.94434	50.4	y (28) (3+)
1151.60376	2.9
1153.16077	22.0
1153.78699	19.2
1154.63354	63.8
1155.51672	12.0
1156.16528	21.5
1158.55664	141.3	y (9) (1+)
1159.73047	21.9
1160.34644	2.4
1161.86072	41.5
1162.70117	20.4
1163.40637	20.8
1166.49695	48.6
1167.21973	77.7	y (29) (3+)-H2O
1168.16028	53.4	y (29) (3+)-NH3
1168.88745	15.3
1171.65247	93.9
1173.10742	94.7	b (29) (3+)-NH3, y (29) (3+), b (29) (3+)-H2O
1173.77002	66.1
1176.04102	89.5
1176.73120	52.4
1178.33105	42.9
1179.01294	30.2
1179.63464	30.1
1180.42395	75.5
1182.16357	111.8	b (30) (3+)-NH3-P, b (30) (3+)-H2O-P
1183.30469	44.6
1184.44714	82.1	y (30) (3+)-P
1185.41504	99.9	b (10) (1+)-H2O
1186.82910	100.0	b (10) (1+)-NH3
1188.44727	45.2
1189.72510	16.2
1190.54688	73.0
1191.50598	74.6
1192.12305	126.1
1193.32495	61.5
1194.14648	5.4
1194.81250	18.1
1195.90869	36.7
1197.04736	45.9
1197.80798	72.1	y (20) (2+)-NH3, y (20) (2+)-H2O
1198.83826	29.2
1200.14709	54.3
1201.03296	194.6
1202.10242	60.9
1203.42590	231.9	b (10) (1+)
1204.51953	153.1
1205.26099	32.0
1207.02246	103.2
1207.66614	50.9
1208.91089	46.3
1209.56104	411.9
1210.19604	156.5
1211.03442	202.3	y (30) (3+)-NH3, y (30) (3+)-H2O
1211.90479	263.2	y (10) (1+)-H2O, y (10) (1+)-NH3
1212.68079	35.2
1213.77820	63.8
1215.14136	518.8	y (11) (1+)-H2O-P
1215.77148	734.8	y (11) (1+)-NH3-P, [M+3H] (3+)-NH3-H2O-P, b (30) (3+)-NH3, b (20) (2+)-NH3, b (30) (3+)-H2O, b (20) (2+)-H2O, y (30) (3+)
1216.44238	168.3
1217.21240	15.0
1218.08862	16.8
1219.07629	126.6
1220.08081	165.2
1221.31750	937.0	[M+3H] (3+)-H2O-P, [M+3H] (3+)-NH3-P, b (30) (3+)
1222.21289	437.6
1223.20923	90.2
1224.00342	208.1
1224.76733	259.2	b (20) (2+)
1225.75354	143.4
1227.26746	124.0	[M+3H] (3+)-P
1228.43701	169.3
1229.38318	478.0	y (10) (1+), y (21) (2+)-H2O-P, y (21) (2+)-NH3-P
1230.22644	323.4
1231.15137	175.6
1231.99683	74.3	y (11) (1+)-P
1232.90710	30.7
1233.72156	71.0
1234.44885	45.6
1235.33228	77.8
1236.29944	56.6
1237.11768	30.5
1238.47925	79.1	y (21) (2+)-P
1239.54565	136.2
1240.34424	118.8
1241.29468	376.2
1242.17822	168.1
1242.94531	138.8
1243.66870	83.4
1245.16357	10.6
1247.28906	21.7
1249.51563	324.5
1250.74805	191.7
1251.52637	2.8
1265.71777	13.1
1266.67444	5.2
1271.48804	7.4
1272.46069	9.9
1275.36548	5.3
1277.61499	3.7
1278.52332	5.3
1280.42578	18.4
1281.45117	11.2
1282.74902	21.6
1285.32153	14.0
1286.40454	17.5
1292.12085	44.4
1297.20325	28.5
1298.40027	19.8
1300.73804	48.9
1301.59534	74.7	b (22) (2+)-NH3, b (22) (2+)-H2O
1302.64856	48.2
1304.44897	24.9
1307.12634	26.8
1310.09204	53.3	b (22) (2+)
1311.07666	73.5
1311.96826	40.1
1313.26392	18.9
1315.75635	8.1
1317.14636	23.6
1320.45898	4.3
1322.38428	57.2
1323.82361	16.0
1324.42944	15.5
1328.44995	4.5
1330.33960	49.3	y (11) (1+)
1331.45386	38.1
1332.41797	6.3
1333.38538	10.2
1334.83984	7.1
1336.28699	8.6
1342.21509	19.8
1344.57983	21.1
1347.34155	21.2
1349.14648	29.0
1350.26563	8.0
1351.60034	27.8
1352.33496	18.0
1353.10803	31.3
1355.05798	15.3
1356.31750	15.3
1357.28979	26.4
1359.12927	13.5
1360.33240	30.8
1361.18835	68.0	y (23) (2+)-NH3-P, y (23) (2+)-H2O-P, b (23) (2+)
1361.84412	1.3
1363.89697	20.1
1367.00769	6.7
1368.77563	33.7
1372.80310	47.1
1374.46411	9.4
1379.45935	4.7
1380.54041	49.6
1382.45837	2.9
1385.48218	8.0
1389.79285	4.7
1390.62292	20.7
1394.86743	15.5
1399.47290	22.9
1401.26306	9.1
1402.12268	20.3
1404.98230	4.6
1407.18909	12.9
1408.23181	11.3
1409.94080	16.0
1410.65002	29.8
1412.27209	19.7
1413.40637	25.2
1415.26892	2.8
1416.46472	48.5	b (24) (2+)-H2O
1417.28296	79.1	b (24) (2+)-NH3
1418.12146	21.1
1420.88293	30.3
1423.40173	3.2
1425.53967	214.3	b (24) (2+)
1426.29895	117.1
1427.04163	8.0
1429.12122	29.0
1431.45508	6.2
1436.29797	30.9
1439.65967	28.7
1441.18164	25.1
1442.36560	18.8
1443.44971	12.5
1447.10059	32.2
1449.30994	8.6
1453.41650	19.0
1454.42017	29.8
1458.21765	13.3
1459.40381	10.5
1460.43652	33.7
1462.31177	51.4	b (12) (1+)-NH3, b (12) (1+)-H2O
1465.60071	8.3
1466.43457	12.1
1467.08826	13.1
1471.40735	39.2
1473.65869	2.2
1475.32568	13.7
1476.50378	14.2
1478.47595	23.8
1480.62366	4.3
1481.71301	23.9
1482.84875	18.2
1483.53931	10.3
1488.56421	14.9
1493.48193	103.8	y (12) (1+)
1494.44141	64.1
1495.56189	19.4
1496.22388	22.8
1497.09460	2.6
1500.12512	11.1
1500.86511	28.4
1501.51111	21.9
1502.44946	14.0
1503.73218	51.9
1506.61890	2.7
1509.23083	97.9	b (26) (2+)-H2O, b (26) (2+)-NH3, y (25) (2+)-H2O, y (25) (2+)-NH3
1511.67371	12.1
1514.23718	17.7
1517.74988	41.6
1518.94775	61.1
1523.50037	18.4
1524.14941	5.4
1525.02380	17.4
1526.36194	45.6
1528.03223	17.5
1532.41174	3.4
1538.66577	16.9
1539.72522	9.9
1544.33801	1.5
1547.73914	23.2
1549.49390	4.6
1551.21667	27.1
1552.95313	9.9
1555.80505	30.9
1560.40161	25.9
1561.25012	19.4
1562.54089	34.9
1564.19336	2.9
1564.81409	7.4
1567.90344	2.8
1570.17188	3.7
1575.95398	7.1
1578.89905	10.3
1579.84436	13.3
1582.50134	8.8
1585.30432	24.4
1589.27991	5.1
1590.56604	4.1
1591.55640	29.8
1592.65649	18.0
1593.36719	6.2
1593.99561	18.8
1596.43762	3.2
1598.67126	8.4
1600.41211	2.2
1607.73962	8.8
1608.92627	16.9
1611.40967	8.2
1615.57129	7.6
1619.55176	13.4
1621.88684	17.6
1623.02673	47.4	y (13) (1+)-NH3, y (13) (1+)-H2O
1624.47791	3.7
1625.29504	24.7
1626.88513	16.9
1627.76855	15.9
1629.01086	25.4
1630.11902	25.9
1631.02551	51.7	b (27) (2+)-NH3
1632.35181	65.2
1636.78809	6.6
1638.49048	50.2	b (27) (2+)
1640.40991	107.3	y (13) (1+), y (14) (1+)-H2O-P, y (14) (1+)-NH3-P
1641.58447	52.7
1642.66516	16.8
1643.88501	15.5
1645.56323	6.1
1648.54614	23.7
1652.15356	12.5
1656.84705	36.0
1659.47815	3.2
1660.66711	35.9
1661.69238	29.3
1664.66882	8.5
1670.86780	28.0
1675.03540	28.6
1678.01892	3.4
1685.79236	18.7
1686.75134	15.9
1687.46130	9.0
1691.62463	4.7
1693.72705	20.6
1694.86731	131.8	b (28) (2+)-NH3, b (28) (2+)-H2O, b (14) (1+)
1695.92737	69.4
1699.72839	25.8
1701.46606	13.1
1702.54895	13.5
1704.75415	11.8
1705.45764	14.4
1706.26636	9.6
1709.65393	4.6
1711.46802	24.5
1712.90955	12.5
1715.91077	23.1
1718.28455	16.1
1718.99963	25.0
1719.90393	5.0
1724.42078	4.5
1727.45618	8.1
1730.27966	13.1
1732.75354	12.0
1735.30688	15.2
1737.36292	20.7
1738.34595	16.3
1740.65015	14.5
1741.40710	24.7
1742.40027	2.6
1746.70532	3.4
1748.18738	7.5
1749.87976	101.3
1750.62769	3.4
1754.40125	16.1
1755.52905	61.3	y (15) (1+)-NH3-P, y (14) (1+), y (15) (1+)-H2O-P
1756.59241	14.2
1758.50073	174.8	b (29) (2+)-H2O, b (29) (2+)-NH3
1759.27844	87.2
1760.54224	62.6	y (29) (2+)
1765.66516	21.1
1767.44263	186.3	b (29) (2+), y (30) (2+)-NH3-P
1768.25513	78.9
1768.97449	34.1
1770.26404	4.5
1771.08801	7.9
1773.45544	38.7
1775.29224	12.5
1789.77185	6.8
1795.01013	19.4
1799.70422	3.8
1805.80005	9.0
1810.57092	17.6
1814.48071	9.8
1815.41418	19.8
1821.09290	35.8
1822.26013	64.9	b (30) (2+)-H2O
1823.30835	77.8	b (30) (2+)-NH3
1824.38013	66.4	y (30) (2+)
1832.14905	53.5
1833.68933	28.3
1836.96277	5.4
1841.53638	22.4
1850.79016	32.0
1851.82190	17.0
1852.78210	12.9
1853.66833	2.8
1854.52112	15.3
1857.76538	14.0
1861.83240	18.0
1868.50415	21.8
1869.80298	64.1
1870.75610	41.5
1871.67566	36.0
1872.50696	19.3
1873.83020	28.1
1874.72278	8.4
1875.81274	1.9
1877.11206	9.0
1880.97595	13.1
1882.62439	4.3
1886.57678	10.7
1890.16296	21.9
1902.93958	5.1
1907.07068	3.7
1908.28113	5.3
1916.06433	5.9
1930.39124	16.6
1939.04810	6.5
1944.21204	9.7
1945.97437	17.6
1948.75610	14.9
1949.73608	1.7
1950.68054	8.0
1958.19495	8.4
1959.04211	10.7
1965.58582	6.1
1966.73376	26.6
1967.47485	33.9
1969.29321	17.9
1972.76880	5.5
1974.01721	14.6
1978.32458	4.8
1979.83655	26.5
1983.58215	78.9	y (16) (1+)
1984.63452	70.5	y (17) (1+)-P
1985.79712	22.2
1990.10266	6.8
1993.70105	14.0
