# Supplementary material for: Phosphoproteomic Analysis of Platelets Activated by Pro-Thrombotic Oxidized Phospholipids and Thrombin
Source: PLoS One. 2014 Jan 6;9(1):e84488. doi: 10.1371/journal.pone.0084488 (PMC3882224; doi:10.1371/journal.pone.0084488)
Supplement: Annotated Spectra S2 — (ZIP) [file pone.0084488.s005.zip › EKAEERPTFDYLQSVLDDFYTATEGQYQQQP_-24_2_142490.txt]

m/z	i	matches
363.19293	15.3
372.14059	22.1
377.23248	8.8
380.19467	16.8
381.06244	8.3
383.23804	7.3
392.31198	15.7
393.87729	5.0
396.26196	8.5
403.07349	4.9
405.04623	10.0
406.37784	13.9
409.36307	3.6
413.06403	7.0
422.16052	17.8
423.24719	3.5
424.22623	10.7
430.29538	18.0
440.33072	12.8
442.58353	3.8
447.39890	1.7
451.21945	6.4
457.42697	4.7
458.48587	2.5
462.90222	8.1
464.31995	25.5
479.07156	3.4
479.94409	6.5
482.30615	36.3
484.02631	9.4
485.43854	11.1
486.47437	22.8
492.67834	4.9
496.08743	5.3
497.84384	3.2
500.41409	51.4
509.60596	8.5
522.30939	36.3
523.17627	7.9
527.35913	5.3
528.05438	15.2
529.07739	15.3
534.84766	25.7
537.30737	11.7
540.54089	9.4
547.51868	7.2
550.33752	10.5
561.13599	7.7
568.41046	4.8
569.32703	5.0
573.07190	9.5
576.28558	2.3
579.75879	17.9
585.13593	12.7
586.97522	11.6
592.40698	12.0
593.93115	61.1
595.04895	8.2
596.43823	1.9
599.48486	2.3
602.31018	35.3
603.19189	3.5
607.32086	8.0
608.42834	5.1
610.38013	4.7
611.44653	16.8
612.32373	34.9
613.21777	14.3
614.39417	8.3
615.13635	5.5
616.83264	50.5
617.52264	9.7
618.78638	20.1
619.46130	25.0
624.51459	5.8
627.60767	5.0
628.44446	24.0
631.28833	11.1
634.26459	25.8
637.36108	12.2
640.58118	12.1
650.29150	4.2
659.25195	9.3
666.97961	4.2
668.44666	14.2
673.49854	5.9
674.80780	9.4
675.63074	6.3
677.02563	9.1
682.35425	13.7
683.86505	32.4
684.47052	29.6
685.33832	53.0
686.23810	10.5
687.30566	12.7
693.79254	3.9
696.17139	12.1
699.18091	7.3
700.64093	7.2
701.42395	11.7
702.20673	16.9
703.09363	6.0
705.49396	21.7
707.57672	21.3
708.82343	26.6
709.65558	26.7
712.26544	7.9
713.53101	5.2
717.54309	61.8
718.29449	10.6
719.10437	1.6
720.61194	16.6
721.32654	18.2
722.34161	44.0
723.03796	9.7
724.29181	2.9
725.22614	12.1
725.99780	38.3
726.85864	6.4
729.81390	8.6
730.55017	52.6
731.66577	60.2
732.89221	13.4
733.86157	17.0
736.22461	4.0
737.13898	18.9
738.28296	11.3
739.92511	114.0
740.71899	12.7
741.76837	8.3
743.52521	107.1
744.33807	12.3
746.72015	7.3
747.53967	3.5
749.86578	7.0
752.33057	4.9
755.43707	13.5
756.34875	17.5
757.43079	9.5
758.83679	24.2
760.31506	18.9
761.20038	39.3
763.12366	11.9
765.54053	4.4
766.15405	8.7
766.78979	1.6
768.11853	23.4
769.25293	48.1
772.25098	11.9
774.77600	46.1
775.55945	5.2
777.12244	3.9
778.00122	11.5
779.04517	28.8
779.79553	3.1
781.35852	38.9
785.46704	2.7
786.74976	26.3
787.66083	6.2
788.68378	5.7
789.74634	40.7
791.38354	52.2
795.70831	186.1	b (13) (2+)-NH3, b (13) (2+)-H2O
796.44598	100.0
797.10901	72.6
797.84662	16.0
804.64380	360.0	y (20) (3+), b (13) (2+)
806.38538	14.3
809.72614	10.9
811.09192	25.4
812.27466	2.1
813.24225	32.8
814.24609	16.4
815.63464	47.9
818.56274	5.9
819.34045	6.5
821.46655	10.2
823.36072	7.4
824.35815	44.4
826.17700	25.0
829.86755	43.1
833.98999	16.2
836.18219	21.6
836.96631	5.1
838.65265	44.3
839.55542	26.8
840.58990	18.8
841.82227	26.0
844.29175	12.6
846.16858	9.8
848.38123	152.6	b (14) (2+)
849.20239	21.1
850.42407	10.1
851.97717	20.1
852.65491	16.2
853.44580	25.9
857.81750	33.1
864.57690	3.2
865.46094	45.0
866.46240	10.6
869.23767	46.9
870.69556	16.9
871.96167	26.2
873.15405	7.8
874.23853	22.5
874.88635	25.9
876.12769	27.9
877.31812	2.7
879.77441	114.4
880.73218	4.6
881.61304	17.0
883.30713	21.3
884.17273	12.5
885.44788	14.8
887.28442	18.4
888.44177	283.3
889.08740	302.8	b (15) (2+)-H2O, b (15) (2+)-NH3
890.10217	28.7
891.06921	19.1
893.13953	4.9
894.37463	4.9
897.65479	554.8	y (22) (3+), b (15) (2+)
898.65955	126.7
899.42578	2.6
903.47083	10.0
905.18579	11.5
906.39063	6.1
907.06494	17.8
908.40857	5.6
910.58887	5.3
911.21021	5.8
912.64783	4.5
913.66150	14.8
914.85181	24.7
916.44153	16.6
917.24219	18.8
918.43799	42.2
920.36829	6.5
922.06604	14.6
923.06421	16.2
924.46973	132.3	b (8) (1+)-NH3
925.38745	10.2
926.35767	2.1
926.97168	16.9
928.27625	75.8
929.61182	41.8
931.30176	15.3
932.12256	5.9
935.64917	105.0
936.97498	46.8
937.59851	4.6
939.58069	9.8
940.35852	11.8
941.14783	5.5
942.12073	107.4
943.05652	11.5
944.91260	234.3	b (24) (3+)-NH3, b (16) (2+)-H2O, b (24) (3+)-H2O, b (16) (2+)-NH3
946.11011	111.1
948.19800	4.8
951.17725	50.0
954.25061	370.6	b (16) (2+)
954.99231	39.5
955.71948	52.8
958.49109	29.1
959.18481	20.6
960.20349	18.6
966.59680	23.3
968.71814	4.6
969.51917	16.6
970.12073	12.2
970.88318	11.9
974.59668	5.1
975.80957	10.4
979.74658	6.8
980.54175	14.9
981.42847	3.2
984.82434	20.8
986.55896	16.5
988.11182	21.3
990.85815	4.8
994.47083	54.7
1000.02893	14.0
1002.70435	43.6
1003.56335	50.1
1005.79346	16.4
1007.44458	11.5
1008.24316	25.6
1010.34912	38.4
1011.56738	454.0	b (26) (3+), b (17) (2+), y (25) (3+)
1012.35327	134.7
1013.21729	79.2
1014.48328	1.6
1015.26514	14.6
1019.87134	2.9
1020.50391	22.3
1021.28857	7.7
1022.44006	27.0
1023.29333	17.9
1025.31616	58.4
1026.63733	17.0
1027.97473	42.5
1028.97253	36.2
1030.08289	8.6
1031.51221	16.6
1033.87891	38.6
1035.11987	9.4
1037.01074	18.5
1039.39001	4.3
1040.36328	10.7
1041.43823	16.6
1042.84753	100.8
1043.63818	14.9
1044.41089	38.5
1045.74561	71.7
1049.17798	2.9
1051.42175	19.1
1052.29517	23.2
1053.69604	6.8
1054.58105	35.3
1057.25110	79.0
1058.49915	61.0
1059.21021	11.6
1059.97412	54.4
1060.63403	108.8
1061.33240	55.0
1061.95483	20.3
1063.41809	47.6
1064.27344	5.5
1069.28979	435.0	y (27) (3+)-NH3-P, b (18) (2+), y (27) (3+)-H2O-P
1070.16309	79.1
1071.30933	72.9
1072.53040	18.2
1075.27454	66.0
1076.67493	55.8
1078.05200	17.1
1078.89441	4.0
1080.66699	48.8
1081.94006	12.3
1083.59961	31.6
1084.63037	28.5
1086.52026	2.3
1087.30566	40.0
1088.55969	20.6
1089.47522	38.2
1090.41260	67.8
1091.44336	18.1
1092.48767	51.4
1093.23730	24.7
1094.97827	47.9
1095.74658	27.5
1096.35547	57.1
1098.50964	12.0
1099.54285	24.6
1101.68481	27.7
1102.63574	6.3
1104.19214	13.4
1105.21204	10.7
1106.60657	45.4
1107.91223	56.8
1108.86963	10.9
1109.48254	2.5
1110.10352	41.9
1111.68652	50.6
1112.57727	46.7
1114.43018	92.4
1115.28760	36.5
1116.19727	31.5
1116.99731	8.6
1118.80249	13.6
1121.47083	8.8
1122.13428	9.6
1123.13110	3.2
1124.63159	154.5
1125.67444	12.0
1126.88843	67.1
1127.84131	51.6
1129.01965	47.9
1129.62585	17.4
1130.56140	2.1
1131.39209	14.4
1132.42773	8.7
1133.58252	225.8	b (19) (2+)-H2O, b (19) (2+)-NH3
1134.72974	79.3
1136.02283	94.6
1137.03699	7.6
1139.48267	18.0
1140.22632	6.4
1141.01221	76.3
1141.90381	69.6
1142.74487	183.7	b (19) (2+)
1143.38037	246.1	y (28) (3+)-H2O
1144.14087	86.2
1145.32019	48.9
1146.02563	5.9
1146.79602	18.5
1148.09558	60.3
1149.42371	27.0
1150.91687	68.3
1152.27612	76.0
1153.60229	7.2
1155.29761	57.0
1156.44946	21.5
1157.74939	71.3
1158.35022	219.2	y (9) (1+)
1159.50684	130.7
1161.01440	120.0
1162.20300	39.1
1163.07642	24.5
1164.03430	27.9
1165.76001	122.3
1167.10107	68.2
1168.19214	54.4
1170.83484	87.0
1171.46509	23.6
1172.97009	268.3	b (29) (3+)-NH3, b (29) (3+)-H2O
1174.55566	89.7
1175.92761	37.1
1177.04065	64.1
1178.16626	110.4
1178.98389	209.9	b (29) (3+), y (30) (3+)-NH3-P
1179.76831	21.5
1180.60742	31.7
1182.51111	143.4	b (30) (3+)-NH3-P, b (30) (3+)-H2O-P
1183.70337	126.1
1184.57605	219.8	y (30) (3+)-P
1185.80029	133.6	b (10) (1+)-NH3, b (10) (1+)-H2O
1187.03467	18.2
1188.25989	42.1
1189.07849	84.9
1190.09375	33.8
1191.10217	82.6
1192.13977	153.9
1192.79932	36.1
1193.53711	61.0
1194.89429	22.3
1196.16577	28.9
1196.86975	74.9
1197.54834	127.2	y (20) (2+)-NH3, y (20) (2+)-H2O
1198.49817	173.4
1199.75366	84.0
1201.25073	47.8
1202.08325	138.2
1202.95532	127.1
1203.64600	279.6	b (10) (1+)
1204.52063	91.6
1205.89893	169.5
1206.71619	252.1	y (20) (2+)
1207.70996	105.5
1209.17041	352.1
1209.82092	553.0	y (30) (3+)-H2O
1210.57178	296.2	y (30) (3+)-NH3
1211.80347	173.7	y (10) (1+)-H2O, y (10) (1+)-NH3
1212.78394	171.3
1213.67871	52.7
1215.47095	2284.7	b (30) (3+)-H2O, b (20) (2+)-H2O, [M+3H] (3+)-NH3-H2O-P, b (20) (2+)-NH3, y (11) (1+)-NH3-P, b (30) (3+)-NH3
1216.35815	497.7	y (30) (3+)
1217.41553	54.3
1219.46448	82.2
1220.69482	371.2
1221.31702	991.3	[M+3H] (3+)-H2O-P, b (30) (3+)
1222.01465	1423.6	[M+3H] (3+)-NH3-P
1223.26453	187.9
1224.05786	311.6
1224.80908	491.1	b (20) (2+)
1225.67859	134.2
1226.96826	147.0	[M+3H] (3+)-P
1228.04834	270.4
1228.98254	261.1	y (10) (1+), y (21) (2+)-H2O-P
1229.81921	218.7
1230.47729	264.4	y (21) (2+)-NH3-P
1231.40381	218.7
1232.34717	219.6	y (11) (1+)-P
1233.43494	71.5
1234.20117	57.0
1235.22864	88.8
1236.39429	83.8
1237.38184	168.4
1238.21240	83.6
1240.20251	215.2
1240.91455	178.9
1241.60962	198.0
1242.85449	116.2
1243.55933	83.9
1244.61389	33.1
1246.46875	52.8
1247.62915	21.0
1248.60645	14.8
1249.51611	94.2
1250.78955	119.6
1251.66309	38.4
1255.73999	7.5
1265.50598	32.4
1266.56543	20.0
1268.44788	18.7
1269.53406	23.1
1274.58252	56.7
1276.16504	92.4
1278.47888	11.5
1279.08691	6.8
1280.36768	2.1
1281.19360	2.8
1282.10156	19.7
1283.56165	15.6
1286.84131	50.1
1287.48853	12.6
1288.21216	9.7
1289.98340	17.4
1291.89246	33.1
1292.56934	78.7
1293.22607	3.3
1295.18518	15.1
1296.55347	13.9
1297.27576	74.6
1298.69165	25.0
1301.37842	237.7	b (22) (2+)-H2O, b (22) (2+)-NH3
1302.07727	63.6
1302.91602	13.2
1303.57556	4.9
1305.09875	11.5
1307.21875	31.4
1309.01807	5.5
1309.80200	29.8
1310.54932	267.4	b (22) (2+)
1311.68677	143.2
1312.68701	39.4
1313.64502	30.5
1314.53882	14.0
1316.56470	5.2
1317.23145	29.6
1318.70972	11.4
1319.51013	21.1
1320.32605	5.3
1322.12683	13.0
1323.42700	41.3
1324.68298	17.5
1327.47363	43.7
1329.21973	5.5
1330.37695	280.2	y (11) (1+)
1331.43433	134.7
1332.51721	14.2
1334.13428	26.6
1334.85718	34.8
1336.27881	48.0
1337.52271	13.7
1338.58533	40.5
1339.20154	14.6
1340.41199	6.8
1342.07764	23.3
1342.79761	8.5
1344.28394	27.4
1347.32947	37.7
1348.07202	68.0
1349.94312	6.3
1351.02393	48.4
1351.82300	36.5
1352.55579	108.3
1353.35388	26.5
1355.67834	8.1
1356.42175	4.2
1357.79504	21.7
1358.44238	7.2
1359.50745	21.8
1360.55334	239.9	b (23) (2+), y (23) (2+)-NH3-P, y (23) (2+)-H2O-P
1361.30139	108.6
1362.02234	102.1
1363.49060	22.5
1364.50720	44.4
1365.49622	2.1
1366.49963	72.5
1367.50305	18.6
1369.30994	33.7
1370.29883	20.4
1371.20020	13.4
1374.69800	10.3
1375.44275	31.8
1376.76672	7.6
1378.33899	73.0
1379.28333	31.4
1380.68408	75.6
1381.40808	32.5
1384.13342	2.9
1385.12000	25.7
1385.81189	12.8
1388.65051	27.6
1392.72766	10.0
1395.13245	3.2
1396.09216	23.7
1397.05945	61.0
1398.35852	52.9
1400.12573	21.2
1402.59058	30.5
1403.21350	9.6
1407.15564	28.7
1408.38708	12.9
1410.01270	12.0
1411.37354	40.7
1412.00061	9.5
1413.69556	24.3
1414.77502	26.5
1415.91675	50.6
1416.55627	200.2	b (24) (2+)-NH3, b (24) (2+)-H2O
1417.55908	60.1
1418.18420	60.6
1419.44727	47.8
1420.12415	7.6
1422.71643	7.0
1425.35779	536.4	b (24) (2+)
1426.20715	293.6
1427.12622	42.2
1427.99976	2.3
1431.22351	10.2
1431.98645	8.6
1432.68140	9.0
1434.11719	19.1
1436.64246	19.8
1437.97888	55.4
1438.82947	22.8
1442.27502	32.8
1444.62427	44.4
1447.48376	11.3
1448.40100	13.5
1451.39783	16.2
1452.23938	8.8
1453.12000	13.1
1454.05640	71.1
1454.69641	82.7
1455.55798	3.3
1456.78357	36.0
1458.64636	19.7
1459.40173	2.2
1460.81116	46.7
1461.71594	46.6
1462.45593	50.1
1464.14307	17.8
1467.38989	24.3
1472.36694	26.1
1473.96179	10.4
1474.99121	42.9
1476.10706	23.6
1478.05310	9.4
1479.70520	46.3
1480.87207	46.0
1481.91272	61.0
1482.55774	13.3
1483.53430	8.3
1485.04199	29.0
1485.65564	45.7
1489.88855	19.4
1491.59290	26.2
1492.77795	16.3
1493.67737	167.5	y (12) (1+)
1494.47949	54.4
1495.49939	40.4
1496.73291	37.1
1497.68762	9.2
1500.46570	107.7
1501.49780	50.4
1502.56702	32.9
1503.71594	14.5
1504.34021	2.1
1505.49329	17.2
1508.53748	98.2
1509.59753	49.1
1510.46863	38.7
1512.00305	69.9
1513.61401	12.7
1514.31384	6.2
1515.05042	23.7
1518.09021	405.9	y (25) (2+), b (26) (2+)
1519.21863	34.5
1521.61218	16.3
1522.37805	2.9
1523.63318	12.7
1525.75854	25.2
1526.40881	68.9
1527.57568	23.7
1528.53296	54.8
1529.61353	66.2
1531.27747	37.2
1532.18250	48.4
1533.88904	46.7
1534.64954	20.8
1535.52612	2.9
1536.66687	27.3
1538.19043	58.9
1538.87341	3.3
1539.93396	47.6
1541.56421	8.8
1543.54443	9.3
1544.28516	10.3
1549.77478	22.5
1551.91272	31.1
1556.91479	12.1
1557.89868	7.5
1559.70642	7.7
1562.11572	59.9
1565.39783	8.5
1566.33972	3.0
1568.09070	33.5
1569.94177	22.0
1573.08850	11.1
1575.02417	2.5
1577.68420	10.9
1578.83667	12.8
1580.44031	14.9
1581.05701	15.7
1582.37671	26.0
1587.00427	50.3
1590.08289	17.0
1590.80774	71.6
1593.41895	10.9
1594.48853	23.4
1596.05994	66.6
1596.81433	27.9
1598.11682	11.0
1603.38220	8.3
1605.64880	2.5
1607.99866	23.8
1608.94971	27.7
1609.90515	5.0
1610.80164	34.2
1612.37097	12.8
1613.29773	35.2
1615.92456	16.8
1618.87463	47.6
1621.60437	102.5
1622.51038	39.8
1623.45032	13.5
1624.59509	32.7
1626.49207	16.8
1627.82751	20.2
1628.50452	8.9
1629.40503	17.5
1630.87219	157.3	b (27) (2+)-H2O, b (27) (2+)-NH3
1631.81531	23.6
1632.72107	12.5
1638.51111	37.4
1639.26086	130.3	b (27) (2+)
1640.21521	198.8	y (14) (1+)-NH3-P, y (13) (1+), y (14) (1+)-H2O-P
1641.27332	135.7
1642.43860	52.2
1645.69934	23.6
1646.59045	9.8
1649.04260	28.0
1651.17688	39.3
1652.49207	9.5
1658.60608	17.3
1659.41296	39.3
1660.13733	21.0
1661.27795	54.4
1661.93848	5.8
1662.69080	21.8
1664.03455	11.5
1667.34949	31.5
1671.45898	10.3
1673.11121	12.2
1674.17737	15.7
1677.25183	72.8
1680.23572	10.8
1680.89197	10.5
1682.35486	18.3
1684.67566	3.4
1685.30457	15.9
1686.01135	3.9
1686.84839	5.9
1687.95740	22.1
1690.20862	9.1
1691.01550	7.9
1694.38000	89.8
1695.13733	79.3
1695.94006	20.0
1696.84314	9.8
1701.72815	5.3
1703.41321	147.5	b (28) (2+), y (29) (2+)-NH3-P
1704.25415	107.0
1704.92419	16.9
1705.67212	29.9
1707.75330	2.3
1709.38354	20.4
1710.28528	11.8
1710.96570	11.3
1711.79675	20.5
1712.55652	2.7
1713.63696	12.4
1718.39722	64.7
1719.55164	13.0
1720.68140	29.8
1722.49255	8.6
1725.05481	123.2	y (28) (2+)
1725.70740	12.1
1726.48938	3.2
1727.53088	35.9
1732.17224	16.4
1737.28748	40.4
1738.38733	5.9
1739.82007	56.6
1740.76062	18.6
1745.82251	12.4
1747.01001	17.9
1750.27161	95.6
1751.17444	5.9
1752.53699	23.9
1753.98694	13.2
1755.52942	153.0
1756.40881	227.0	y (15) (1+)-NH3-P, y (14) (1+)
1757.83569	118.4
1758.58667	159.2	b (29) (2+)-NH3, b (29) (2+)-H2O
1759.29565	124.4
1759.90454	8.1
1761.09656	37.7
1762.30542	13.5
1764.88196	52.7
1765.78723	19.5
1767.52014	470.1	y (30) (2+)-NH3-P, b (29) (2+)
1768.46411	279.6
1769.58716	8.7
1773.75940	11.3
1775.38977	19.4
1777.24011	18.3
1778.80042	2.5
1781.26843	9.2
1782.92078	2.1
1784.26477	13.9
1786.11353	9.2
1788.38440	7.4
1789.01233	38.6
1789.71167	2.1
1791.67358	7.7
1794.80493	49.4
1795.96082	48.6
1798.15112	3.8
1799.39233	10.2
1805.24280	27.1
1806.08777	7.9
1808.98523	68.5
1810.12476	9.0
1813.28357	83.1
1814.09656	60.6
1818.23352	14.6
1818.85364	12.9
1820.17102	13.9
1822.47473	247.7	b (30) (2+)-H2O, b (30) (2+)-NH3
1823.52722	240.3	y (30) (2+)
1824.36597	8.3
1825.92603	2.5
1828.01331	5.9
1829.22473	18.9
1830.54858	4.6
1831.65063	117.9	b (30) (2+)
1832.51538	119.4
1833.48364	28.8
1836.43201	11.8
1837.68469	20.2
1840.54480	8.5
1850.36987	2.1
1851.58704	95.0
1852.51685	9.0
1853.62024	47.0
1854.31091	24.9
1855.46887	28.6
1857.84192	20.0
1858.62573	18.0
1860.76550	25.6
1862.13538	7.0
1864.30896	9.3
1866.68433	19.4
1868.30542	18.3
1869.40710	32.2
1870.84607	154.0	y (15) (1+)
1871.74097	128.3
1872.78357	27.2
1873.40906	14.5
1880.84595	9.2
1886.75122	20.3
1887.70190	18.8
1891.57703	7.1
1895.92261	10.9
1897.59338	4.2
1906.75867	14.0
1908.30188	20.6
1909.36340	19.0
1926.82166	30.7
1927.67749	7.4
1931.08667	5.7
1937.36023	2.7
1942.10828	10.5
1944.67993	6.4
1947.57349	7.9
1948.81702	17.4
1950.96497	3.9
1951.93372	9.4
1955.96399	3.2
1957.07788	40.7
1959.37366	2.3
1960.69958	2.5
1965.76428	47.9
1966.75366	74.1
1967.90308	29.0
1969.94910	4.5
1971.72876	12.1
1983.72241	104.6
1984.90686	232.7	y (17) (1+)-P
1985.94470	36.0
1986.93420	25.5
1987.56482	7.4
1988.33765	15.9
1995.09595	4.6
1996.78162	1.9
1999.77405	2.4
