# Supplementary material for: Phosphoproteomic Analysis of Platelets Activated by Pro-Thrombotic Oxidized Phospholipids and Thrombin
Source: PLoS One. 2014 Jan 6;9(1):e84488. doi: 10.1371/journal.pone.0084488 (PMC3882224; doi:10.1371/journal.pone.0084488)
Supplement: Annotated Spectra S2 — (ZIP) [file pone.0084488.s005.zip › EKAEERPTFDYLQSVLDDFYTATEGQYQQQP_-25_2_139492.txt]

m/z	i	matches
353.25101	6.8
356.31848	15.8
372.33829	10.4
375.80551	8.4
379.32605	22.2
382.21378	5.4
395.46185	2.3
409.99957	6.3
413.38770	16.4
430.33136	2.2
447.14087	16.7
452.95026	8.6
458.11884	21.3
461.38156	5.8
462.14786	9.3
483.28802	3.2
485.18781	6.3
491.04047	4.3
500.20395	10.6
501.21167	7.8
505.29715	17.4
507.34933	9.0
514.47742	3.1
536.30444	17.4
547.52362	18.6
551.68915	9.1
553.62231	21.3
556.15369	6.7
557.30017	2.0
566.32611	3.5
572.67676	3.1
576.65808	3.7
582.86475	10.7
585.30139	3.9
587.43225	6.5
593.29565	19.7
602.26245	2.2
604.27087	3.1
612.29395	7.1
614.59485	7.9
616.56213	9.6
617.34656	12.0
619.42444	5.2
624.08923	7.9
626.22888	35.7
628.36755	27.1
632.58960	10.5
641.42346	6.3
646.68115	9.4
654.64856	17.6
657.30457	6.6
663.46161	8.9
668.04651	7.5
669.29028	3.5
670.74036	12.0
673.36304	11.5
679.61188	8.9
682.39319	10.2
683.77344	25.0
685.04358	20.8
685.95886	11.7
688.53247	12.8
698.59680	4.6
699.64587	5.4
702.69556	25.9
706.27863	12.8
709.45868	26.8
712.34222	3.5
717.52106	4.4
718.78479	11.4
721.24353	3.3
725.39008	46.3
728.20178	5.8
730.89911	59.9
731.87537	26.4
732.49304	31.0
736.96179	3.7
740.61749	59.3
743.41040	32.1
744.34204	12.3
745.91827	15.4
747.53534	8.4
750.46307	8.2
756.39331	2.6
759.24139	22.4
760.46088	9.9
763.86584	19.9
765.79480	14.1
771.80786	32.5
773.39148	5.9
775.57227	4.8
778.09070	5.0
780.52393	24.6
781.63428	11.0
787.20471	5.2
790.25708	4.1
794.12146	45.6
795.26648	128.9	b (13) (2+)-NH3, b (13) (2+)-H2O
796.17572	50.3
797.01001	40.9
798.42334	2.4
801.65442	11.9
804.68207	220.0	b (13) (2+), y (20) (3+)
806.00256	9.5
809.42456	12.0
810.50684	7.6
812.17609	30.2
813.42578	69.7
814.05542	25.0
815.30164	13.6
816.00256	5.9
821.13831	6.8
822.05774	17.3
823.07104	19.3
823.93182	55.7
828.50159	6.6
830.15265	13.8
831.14722	78.8	y (7) (1+)-P
831.81494	18.4
834.98505	10.0
836.59497	6.6
838.54810	13.4
839.63361	49.5
840.31616	4.7
844.27356	14.5
847.30334	2.0
848.46948	40.2
849.21545	29.8
849.97485	14.7
853.63342	5.4
855.27856	19.9
857.43445	10.0
865.24878	18.2
866.13660	14.4
868.36255	8.4
871.74170	25.5
872.42761	10.3
873.48523	4.8
874.39270	14.2
876.27051	11.4
876.92615	7.6
878.64368	8.5
879.56604	99.7
880.48364	39.6
881.32922	8.8
882.62793	5.8
883.49915	5.3
886.16260	6.9
886.97473	10.3
888.49182	98.6	b (15) (2+)-H2O, b (15) (2+)-NH3
889.29956	34.6
889.99475	10.9
890.90417	3.5
894.88599	12.3
896.30127	14.1
897.58362	164.2	y (22) (3+), b (15) (2+)
898.60083	182.3
899.66064	23.6
901.16357	10.2
902.00232	5.3
904.60571	15.4
905.37354	21.5
908.23511	9.4
910.42627	26.3
911.36523	9.5
912.34290	17.9
913.82349	23.0
914.48010	16.7
915.40796	10.5
916.27759	15.4
921.30603	22.1
923.18335	14.3
924.64880	20.8
925.64563	28.6
926.78027	8.0
928.12903	117.1	y (7) (1+), y (15) (2+)-NH3
929.00208	53.6
935.50403	17.7
936.29407	19.0
937.91467	5.9
942.27917	41.2
945.27222	183.7	b (24) (3+)-NH3, b (16) (2+)-NH3, b (16) (2+)-H2O
946.25513	69.4
948.93909	16.0
951.53418	11.9
954.04980	177.1	b (16) (2+)
955.21082	106.4
962.46069	4.5
967.87354	25.0
971.74512	4.6
977.51697	17.6
982.10913	14.2
986.11487	5.2
986.85522	8.9
989.95032	23.8
992.65295	5.8
993.40295	9.7
994.41968	47.1
995.28284	5.6
996.65527	7.7
999.29956	17.2
1002.55127	90.6	b (17) (2+)-H2O, b (17) (2+)-NH3
1003.45813	39.8
1005.01941	2.0
1005.99841	13.1
1008.64502	54.5
1009.52124	18.4
1011.92590	284.3	y (25) (3+), b (26) (3+), b (17) (2+)
1012.76526	83.7
1013.63647	31.2
1015.66541	6.3
1020.05469	22.8
1021.93652	3.3
1023.17261	27.7
1024.72729	8.4
1025.48462	16.9
1026.38110	22.3
1028.22437	23.0
1029.58508	48.5
1030.19336	7.1
1031.64001	16.9
1033.38879	10.6
1037.81323	38.7
1038.56714	12.3
1039.71692	14.7
1040.38538	29.5
1042.82825	52.8
1043.62561	13.2
1044.45227	65.7
1045.45874	6.2
1047.42920	18.3
1049.84961	8.3
1050.86938	21.5
1052.82361	6.6
1054.53223	16.0
1056.79907	47.1
1057.52087	17.5
1058.49817	49.9
1060.35229	76.5	b (18) (2+)-NH3, b (27) (3+)-P, y (9) (1+)-P, b (18) (2+)-H2O
1061.53162	28.9
1065.32971	11.5
1067.52515	11.5
1069.17053	228.6	y (27) (3+)-H2O-P, y (27) (3+)-NH3-P, b (18) (2+)
1069.87256	27.4
1070.74304	17.9
1071.59717	3.1
1074.48096	10.0
1075.36865	19.6
1076.19507	7.1
1076.98083	5.5
1080.09424	31.5
1081.08081	50.7
1081.88757	33.8
1082.69458	2.0
1086.78906	30.6
1088.21533	59.9
1089.16113	11.8
1089.98975	20.0
1092.49341	23.4
1093.09692	54.1
1095.60388	29.2
1097.43311	12.5
1098.42554	15.3
1099.28101	8.4
1100.71619	9.5
1101.51892	4.8
1103.11108	28.7
1104.17627	15.8
1105.13306	3.7
1106.09082	6.8
1107.92847	51.1
1108.70911	7.6
1109.72754	19.7
1114.11377	48.0
1114.83936	12.3
1115.56213	18.1
1116.41003	64.0
1117.20703	3.9
1118.05530	15.8
1119.79150	33.1
1121.64355	34.5
1122.70215	42.3
1124.33203	70.7
1125.38049	48.2
1126.97961	11.6
1127.67017	7.1
1128.52747	18.5
1129.59766	10.2
1131.32874	22.8
1132.54199	27.4
1133.72363	108.0	b (19) (2+)-NH3, b (19) (2+)-H2O
1134.84924	142.7	y (29) (3+)-H2O-P, y (29) (3+)-NH3-P
1135.76221	9.1
1138.23828	32.9
1139.46973	84.3	b (29) (3+)-NH3-P, b (29) (3+)-H2O-P
1140.83667	50.3
1142.83325	423.6	b (19) (2+)
1143.86060	128.3	y (28) (3+)-H2O
1145.07056	148.6	y (28) (3+)-NH3, b (29) (3+)-P
1146.14624	15.3
1147.82446	10.1
1148.58276	34.3
1150.46484	41.2
1151.53979	26.7
1153.01855	13.2
1154.52734	26.8
1155.34546	49.2
1156.27136	74.3	y (20) (2+)-P
1158.14233	152.3	y (9) (1+)
1159.25830	77.9
1160.20947	66.7
1161.44629	29.0
1162.61487	107.5
1163.35205	12.7
1164.16992	35.9
1166.04041	39.9
1166.73608	19.4
1167.70435	52.9
1168.91345	3.9
1169.76563	17.8
1171.51123	21.1
1173.03784	135.4	b (29) (3+)-H2O, b (29) (3+)-NH3
1174.17822	29.7
1175.65662	35.3
1176.66260	29.5
1178.06860	47.8
1179.10425	65.2
1179.99170	25.0
1180.88135	73.3
1181.53577	32.6
1182.68909	38.6
1183.49561	90.9	b (30) (3+)-NH3-P
1184.59436	119.3	y (30) (3+)-P
1185.25366	110.6	b (10) (1+)-H2O
1186.37354	17.1
1188.32764	25.2
1189.01855	33.3
1189.74658	14.3
1190.90710	66.2
1192.81665	48.1
1193.67578	50.8
1194.46484	17.0
1195.14331	62.0
1196.51660	5.7
1197.50256	132.0	y (20) (2+)-NH3, y (20) (2+)-H2O
1198.44434	47.0
1199.43774	61.6
1200.42346	38.8
1201.18823	17.5
1201.83618	26.7
1202.75342	118.2
1203.56592	128.4	b (10) (1+)
1204.55664	161.1
1206.10669	161.0	y (20) (2+)
1206.79968	39.0
1208.13037	144.1
1209.64600	391.9
1210.36328	269.2	y (30) (3+)-H2O, y (30) (3+)-NH3
1211.38562	242.4
1212.21643	256.1	y (10) (1+)-NH3, y (10) (1+)-H2O
1213.44812	48.5
1214.60620	154.6	y (11) (1+)-H2O-P
1215.53992	1437.1	b (30) (3+)-NH3, [M+3H] (3+)-NH3-H2O-P, b (30) (3+)-H2O, b (20) (2+)-NH3, b (20) (2+)-H2O, y (11) (1+)-NH3-P
1216.40698	583.7	y (30) (3+)
1217.18420	153.5
1218.00940	8.6
1218.62683	3.0
1219.29089	30.4
1220.35254	183.4
1221.46021	1357.3	b (30) (3+), [M+3H] (3+)-NH3-P, [M+3H] (3+)-H2O-P
1222.28284	620.8
1222.99951	185.8
1223.71094	136.5
1224.34448	366.5	b (20) (2+)
1225.05322	262.2
1225.84106	74.6
1226.89575	87.7	[M+3H] (3+)-P
1227.92407	24.8
1229.35278	282.1	y (10) (1+)
1230.28833	391.3	y (21) (2+)-H2O-P, y (21) (2+)-NH3-P
1231.56775	247.4
1232.36816	91.9	y (11) (1+)-P
1232.99719	69.9
1233.75000	22.2
1234.38538	48.8
1235.52271	49.9
1236.60852	63.3
1237.61621	54.5
1238.65808	24.5
1239.70874	81.6
1240.66089	65.1
1241.68481	201.8
1242.69141	132.7
1243.54590	12.9
1244.57141	61.5
1245.42786	47.0
1249.10913	53.3
1249.99866	113.6
1250.76038	2.4
1252.17700	12.1
1265.67175	28.1
1270.46069	10.6
1274.83508	3.1
1276.04358	4.3
1278.74707	6.4
1279.83960	27.2
1280.63049	8.7
1282.06860	13.2
1282.98694	2.4
1284.97180	21.9
1285.80225	3.5
1288.20923	5.2
1292.78076	28.3
1294.05298	42.1
1295.45422	27.4
1296.82739	37.0
1297.44885	22.5
1299.26294	18.9
1301.30530	111.7	b (22) (2+)-NH3, b (22) (2+)-H2O
1302.48096	68.9
1303.26538	24.0
1310.77344	191.1	b (22) (2+)
1311.55383	89.8
1312.42700	17.8
1313.39453	67.4
1314.15845	45.4
1316.51099	32.4
1317.68445	5.6
1318.73450	38.7
1319.40430	30.8
1321.83276	6.5
1325.81274	27.9
1327.60205	8.6
1329.56689	32.7
1330.33313	136.2	y (11) (1+)
1331.45581	74.5
1332.66309	26.1
1334.45386	23.7
1336.53369	7.3
1339.47852	7.8
1340.68799	31.4
1343.43726	41.1
1345.33740	39.6
1348.08057	75.1	b (11) (1+)-H2O
1349.18115	14.6
1350.35742	37.6
1351.80713	86.5	b (23) (2+)-H2O, b (23) (2+)-NH3
1352.92297	14.7
1353.72974	49.0
1354.55811	17.0
1356.28589	4.3
1359.88123	49.4
1360.91528	127.0	y (23) (2+)-H2O-P, y (23) (2+)-NH3-P, b (23) (2+)
1361.70923	48.3
1362.83911	12.9
1366.14880	95.7	b (11) (1+)
1367.12048	10.6
1368.24072	24.9
1368.86877	10.1
1371.38367	18.0
1372.83728	33.9
1374.33984	20.9
1378.27112	52.6
1379.63281	9.3
1380.23450	31.5
1381.43066	7.4
1384.47766	13.5
1386.47058	56.9
1387.76660	15.4
1389.73743	10.4
1392.55554	11.5
1394.09363	21.8
1398.64587	23.2
1399.61389	92.2
1401.20105	28.6
1402.63757	66.9
1406.73401	9.7
1409.34094	44.1
1411.22180	14.7
1412.65686	17.5
1416.22717	104.6	b (24) (2+)-H2O, b (24) (2+)-NH3
1416.91577	60.4
1417.83728	23.5
1418.93860	35.6
1420.47449	63.0
1422.26257	9.9
1425.55530	400.5	b (24) (2+)
1426.59375	93.9
1427.75549	45.1
1430.61243	8.2
1431.78552	10.8
1434.87695	31.6
1436.89844	78.4
1438.02734	15.3
1439.42126	11.9
1441.43506	26.3
1443.67322	5.4
1445.72668	27.2
1447.05566	10.8
1449.47351	3.5
1450.11633	11.9
1451.43420	2.8
1453.75574	40.2
1455.27625	6.3
1459.63196	25.3
1460.36780	16.0
1461.76404	5.9
1462.61023	8.9
1463.38074	39.8
1464.28479	23.0
1465.12207	4.9
1466.63647	12.3
1469.73718	38.7
1472.81519	24.6
1473.46851	7.8
1474.16418	3.5
1475.80139	83.4	y (12) (1+)-H2O, y (12) (1+)-NH3
1476.77063	11.9
1477.42517	24.0
1479.61829	48.2
1480.46631	33.7
1481.16003	11.6
1482.26111	34.4
1483.06287	9.7
1485.38538	22.8
1486.94299	37.1
1487.81555	15.7
1489.75928	5.0
1492.91687	23.2
1493.62708	66.1
1494.51599	57.2
1495.43005	35.5
1497.82336	16.3
1500.34216	10.6
1501.17419	12.8
1503.82678	30.3
1505.38318	17.5
1507.94592	15.0
1509.03259	138.0	y (25) (2+)-H2O, b (26) (2+)-NH3, b (26) (2+)-H2O, y (25) (2+)-NH3
1509.92371	48.4
1510.95190	31.8
1512.39319	9.7
1513.43921	20.7
1517.77844	160.0	b (26) (2+), y (25) (2+)
1518.60547	62.1
1519.68201	101.4
1521.30774	3.7
1523.92224	14.2
1525.32422	22.6
1526.93494	10.8
1527.55188	14.6
1529.42688	15.3
1530.07776	2.8
1535.19739	4.3
1536.62488	11.0
1537.68030	14.9
1538.63196	48.8
1542.64990	12.4
1544.66541	14.5
1545.76147	10.2
1546.65405	11.7
1552.79968	9.6
1553.56335	3.1
1555.16272	5.2
1556.90723	3.2
1558.75696	41.7
1561.62415	13.4
1562.61206	14.1
1566.93359	8.9
1567.79602	7.2
1571.12439	5.7
1572.71448	11.4
1573.48657	3.1
1576.89478	32.8
1577.78247	10.2
1578.69202	3.3
1580.28992	22.3
1580.92407	28.3
1581.95520	8.2
1582.83569	15.6
1583.63562	11.9
1587.22168	10.5
1588.70825	23.8
1589.78333	7.8
1591.38586	16.2
1593.97864	10.5
1596.71777	14.9
1602.20764	9.3
1602.87415	9.1
1605.60254	5.5
1607.99792	43.7
1608.85779	22.1
1611.27930	19.7
1613.03479	28.1
1614.05457	14.6
1620.69568	3.6
1621.71423	29.3
1622.92920	47.7
1623.53064	4.6
1624.36755	10.0
1625.26721	16.7
1627.54797	33.7
1630.43970	34.0
1631.27307	39.2
1632.81262	9.2
1635.21716	33.3
1637.05005	23.1
1639.21716	25.9
1640.21375	138.8	y (14) (1+)-NH3-P, y (13) (1+), y (14) (1+)-H2O-P
1641.48730	144.0
1642.40417	14.7
1643.26477	7.0
1645.68811	15.9
1646.36890	9.3
1647.67346	46.3
1648.95740	23.6
1653.81726	4.6
1658.90283	13.1
1660.78918	48.2
1661.80176	52.9
1666.77649	7.3
1669.65845	7.9
1672.75842	29.3
1673.47888	16.6
1674.85461	26.1
1677.86072	13.4
1679.47913	4.8
1684.03650	28.2
1686.55505	38.8
1687.33228	13.7
1689.27100	14.8
1690.93896	9.7
1693.09143	2.4
1694.37537	58.7
1695.53308	174.8	b (14) (1+)
1696.27026	20.7
1701.93225	9.3
1703.29944	142.5	b (28) (2+), y (29) (2+)-NH3-P
1704.28772	72.6
1705.68860	42.8
1706.61438	5.0
1710.43127	19.5
1718.16687	16.4
1719.78503	19.1
1722.40405	18.0
1723.69653	9.3
1725.40942	27.0
1726.30896	9.6
1727.57300	10.0
1732.20874	10.6
1734.03296	4.3
1734.90540	13.3
1737.62415	20.2
1739.43677	30.3
1740.74683	17.0
1741.50574	6.5
1742.47974	2.2
1744.96887	5.8
1748.47009	23.1
1750.59802	17.1
1751.38208	30.3
1752.88354	31.1
1755.67590	64.7
1756.35706	61.6
1757.41125	46.9
1758.62378	153.3	b (29) (2+)-H2O, b (29) (2+)-NH3
1759.53394	73.9	y (29) (2+)
1760.30298	25.0
1760.97253	12.2
1764.62488	35.5
1766.05298	21.1
1767.59692	208.7	b (29) (2+), y (30) (2+)-NH3-P
1768.41724	163.9
1769.26233	43.0
1777.38757	5.9
1794.09998	9.3
1797.45154	18.2
1798.68860	16.9
1806.84924	13.9
1813.90894	57.7
1814.58972	36.4
1816.19739	23.5
1820.16724	11.4
1822.35461	78.3	b (30) (2+)-H2O
1823.42896	144.6	b (30) (2+)-NH3
1824.20837	20.3
1831.65295	166.0	b (30) (2+)
1832.44116	44.9
1836.09875	13.4
1837.17322	7.8
1838.78381	14.9
1840.73499	15.5
1843.78992	18.1
1851.12573	45.9
1852.68567	3.7
1853.56580	43.4
1857.72839	13.5
1869.06335	114.0	y (16) (1+)-NH3-P
1870.35901	131.6	y (15) (1+)
1871.51489	79.1
1872.29993	30.5
1873.75330	17.2
1874.62085	16.2
1877.97742	3.8
1879.91882	7.7
1881.00513	13.8
1885.95276	10.4
1887.90540	3.9
1889.86792	4.8
1894.90698	5.7
1908.37524	17.4
1928.62854	26.1
1929.65649	6.2
1931.56311	17.9
1939.59460	5.2
1945.61853	3.6
1947.12732	6.3
1947.97961	4.8
1954.57434	11.0
1956.94006	2.8
1964.16003	8.3
1966.13977	2.2
1968.05432	6.5
1968.72400	3.3
1983.69934	101.8	y (16) (1+)
1984.55884	65.6
1985.30493	46.0
1986.20337	60.8
1987.05090	6.3
1987.97131	6.7
1992.81531	3.3
