# Supplementary material for: Phosphoproteomic Analysis of Platelets Activated by Pro-Thrombotic Oxidized Phospholipids and Thrombin
Source: PLoS One. 2014 Jan 6;9(1):e84488. doi: 10.1371/journal.pone.0084488 (PMC3882224; doi:10.1371/journal.pone.0084488)
Supplement: Annotated Spectra S2 — (ZIP) [file pone.0084488.s005.zip › EKEPEEELYDLSK_-2_2_55924.txt]

m/z	i	matches
240.03238	76.6
241.24687	5.1
244.98622	3.2
259.00781	43.6
260.14905	8.3
260.95987	7.5
268.05295	21.4
271.18817	7.8
272.47339	10.9
286.25092	9.4
287.15704	15.0
288.08102	6.4
290.37201	4.5
295.35556	15.1
298.93079	22.5
316.21234	31.5
323.24359	44.4
324.19354	41.2
329.20374	23.9
332.40698	18.6
333.10373	7.8
336.44705	3.9
338.81030	58.7
340.23764	49.8
341.10135	20.5
347.38031	378.5
348.35840	69.8
351.20526	478.7
352.27118	96.2
360.24014	6.7
364.23462	20.0
369.27228	569.6	b (3) (1+)-H2O
370.39328	72.6
372.24753	35.3
373.00464	26.9
378.61694	3.2
380.40729	21.7
387.18488	311.6
388.23962	48.6
396.30060	42.4
397.14813	8.7
398.19458	8.1
401.25299	25.3
402.29626	8.2
403.23828	3.2
411.48334	48.1
412.20563	6.6
413.27136	12.8
419.24103	12.7
422.45520	8.5
424.23248	24.4
428.22339	6.3
429.22601	16.6
430.10419	38.1
433.37244	13.2
435.23236	46.6
442.01050	19.5
442.89331	47.9
444.27228	22.5
445.66290	4.0
447.20703	19.4
448.99390	4.3
457.45227	33.7
460.25977	14.5
462.40405	212.4
463.66113	4.0
466.10889	17.4
467.22748	19.8
471.56763	14.9
473.23846	26.9
478.34149	8.6
480.24951	44.5
481.02704	29.8
481.87054	54.7
482.53522	32.6
483.80444	13.2
484.42090	6.3
485.15161	6.4
488.19135	36.4
493.29474	23.7
494.92615	56.4
496.25684	6.7
500.25684	27.4
502.35358	48.1
504.04620	91.6
507.39215	52.4
511.55121	10.1
515.06677	39.3
520.32214	41.4
530.26526	10.8
533.22076	19.8
535.54639	8.6
536.42419	34.1
537.85419	29.1
541.19586	52.1
542.31274	14.8
543.56049	26.8
544.33929	9.1
549.53625	29.4
555.36548	53.6
558.35071	29.8
561.50555	6.3
567.11951	23.5
568.45557	63.7
569.29913	36.2
570.19574	17.3
571.31403	33.6
572.13995	18.9
572.87079	5.5
575.48657	24.9
577.52850	3.6
578.71295	22.4
579.53961	17.4
581.13025	19.6
584.49628	57.4
585.33557	186.3
586.22430	10.5
587.71100	63.2
589.84894	54.4
592.35400	18.2
593.24030	17.7
594.59106	21.5
595.28741	242.3
596.19647	121.5
596.79834	9.7
598.37738	50.0
599.23822	17.3
601.20923	64.9
603.44940	10.4
604.31647	28.8
607.16083	110.3
608.39459	48.1
609.21661	49.8
610.29413	36.7
611.17139	24.1
612.63129	57.4
613.42493	30.6
614.62793	7.8
615.27936	15.9
616.14063	51.0
617.34094	211.9
618.36255	60.0
620.34424	38.6
623.98315	26.5
625.28339	10.1
628.24811	27.6
629.21429	5.5
630.17944	10.1
631.53033	20.0
632.18494	17.0
633.24823	2.8
634.46558	8.2
635.24994	52.3
637.01837	23.2
638.13739	27.5
639.24200	58.5
640.68451	12.9
642.40979	7.5
643.56689	21.7
644.93292	11.7
645.80792	44.2
647.21405	5.5
648.55487	42.8
651.98126	552.7	y (10) (2+)
652.89508	48.1
653.72906	4.0
656.16699	9.0
658.35468	26.7
659.28180	19.3
665.07526	15.0
666.28680	4.7
667.55731	20.1
671.50696	12.6
672.15521	49.4
673.62964	60.9
674.68738	58.2
675.40228	9.9
678.60394	2.8
679.44989	7.7
680.70917	67.8
684.67377	65.6
685.41400	13.0
687.69293	113.9
688.43695	45.4
689.43781	27.7
690.73022	71.7
692.07697	39.0
693.33118	13.7
695.07379	3.3
697.63263	14.7
699.88666	98.4
700.55933	10.3
701.29938	3.5
702.22662	5.5
703.57733	37.1
704.41998	99.4
705.26324	375.2
706.23846	314.1
707.33624	149.0
708.05292	58.0
708.68054	44.7
709.43872	190.2
710.41180	17.8
711.13971	7.1
712.39240	14.7
713.09204	18.9
714.36890	8.1
715.32587	37.3
716.40784	506.7	y (11) (2+)
717.15814	46.5
718.30212	12.8
719.37341	72.0
720.43280	76.8
721.05737	123.3
722.00806	68.7
724.29156	526.6	b (6) (1+)-H2O
725.35504	128.9
726.56812	59.1
727.59821	104.8
728.84357	19.4
729.74017	125.4
730.38947	19.1
731.73767	13.5
732.72986	119.9
733.82654	82.5
736.54291	133.3
737.18921	13.5
738.47784	29.6
739.52228	45.2
740.59540	49.2
741.48474	57.2
742.52869	24.8
743.68542	14.3
744.47272	2.9
745.70953	48.5
747.26190	73.5
748.45844	27.8
749.98608	25.6
751.31598	34.0
752.25122	114.3
753.20062	53.0
753.92914	115.9
755.34583	430.0
756.58160	184.5
757.37170	38.0
758.19733	26.0
759.22662	40.5
760.46930	49.6
761.61127	47.5
763.18170	78.1
763.97327	35.3
764.71716	60.9
765.45300	61.8
766.61835	94.1
767.35223	10.1
768.01703	18.8
768.93036	166.2
769.57745	97.8
770.39221	32.1
771.47369	44.4
772.50128	43.4
773.40582	28.7
774.95129	246.6
775.73071	66.3
776.79309	162.7
777.95660	274.4
779.38153	169.5
780.49481	229.3
781.55267	180.1
783.32953	102.0
784.69934	4.2
785.75348	128.2
786.92560	1227.2	[M+2H] (2+)-H2O-P, [M+2H] (2+)-NH3-P
787.85352	67.5
788.78522	120.1
789.42719	14.8
790.47583	112.9
791.56909	165.6
792.75507	166.4
793.69098	151.6
794.79419	201.8
795.57892	250.8
796.31781	469.9
797.06500	310.7
798.03070	53.3
799.54291	45.1
800.50714	155.7
801.68695	94.7
802.83197	18.8
803.82495	92.6
804.61212	103.9
805.40350	362.3
806.66302	276.6
807.59857	80.7
808.57404	377.8
809.48053	187.7
810.53107	224.5
811.59039	296.3
812.40216	305.6
813.16412	316.0
814.22754	59.1
815.36749	242.4
816.68213	207.8
817.63708	379.4
818.30841	515.7	y (6) (1+)
819.47150	464.8
820.58679	225.2
821.46179	129.1
822.35724	141.3
823.85284	330.3
825.36938	76.2
826.71051	1673.7	[M+2H] (2+)-NH3-H2O
827.41077	1255.2
828.37146	441.6
829.37537	212.9
830.32391	171.0
831.17780	247.6
832.17938	257.4
832.82495	75.7
833.95520	266.7
835.96539	10047.6	[M+2H] (2+)-H2O, [M+2H] (2+)-NH3
837.17419	78.4
838.18317	110.0
845.65497	8.7
846.81598	18.1
847.70709	35.9
849.51923	131.0
851.19421	10.5
853.20026	190.6
854.46442	116.5
855.97577	14.4
857.73700	5.9
858.52222	26.9
860.24518	67.0
862.38916	5.5
864.69623	17.0
866.79437	71.8
867.89166	128.4
868.61884	85.4
869.51740	31.7
871.16119	44.2
872.54352	73.4
873.34131	174.5
873.98657	67.4
875.26965	19.8
876.20972	15.9
877.65936	15.4
878.36066	42.1
879.43848	87.2
881.10675	245.9
882.09198	24.4
884.30383	44.9
885.29279	38.3
886.37207	43.5
889.05341	69.4
890.80322	25.5
893.02838	80.9
895.49799	90.8
896.36163	17.0
897.13580	179.3
901.25897	14.6
902.62854	60.8
903.64496	19.4
905.19550	103.8
906.17914	141.6
906.78564	71.7
908.64502	115.7
909.57123	48.8
910.41998	31.7
911.83673	300.9
912.73755	40.3
913.47882	42.7
914.31207	63.2
915.57062	163.3
919.02924	437.4
920.07538	64.7
921.05927	172.0
922.00140	210.4
924.16351	354.3
925.09052	107.1
926.93262	86.2
929.42365	676.4	y (7) (1+)-H2O
930.33820	152.8
931.88593	85.9
934.02692	79.9
935.40204	12.8
936.91913	44.3
938.52515	165.0
939.26691	9.4
940.22290	65.7
941.34186	47.0
942.19971	22.1
944.99872	9.9
946.00708	121.5
947.49567	269.9
948.41864	149.6
949.37958	82.3
950.96466	67.4
951.80023	7.4
952.46039	14.4
953.23969	52.4
955.44659	12.0
956.15253	29.4
957.88208	133.6
959.59937	43.4
960.29803	76.3
961.46942	159.3
962.50250	182.5
963.22290	27.9
964.42847	52.8
965.07965	22.1
966.31006	473.5
967.36182	217.1
968.83856	132.4
971.82404	37.7
973.52423	55.7
975.68384	58.2
976.55573	39.1
977.66620	68.3
978.67157	45.3
980.50104	20.8
982.08453	77.0
983.19318	130.5
984.29352	20.8
985.69806	43.3
987.41046	44.2
988.38824	10.2
990.00250	315.2
990.69806	13.1
991.37433	77.1
992.48846	9.1
993.55981	31.1
995.27905	71.2
997.64331	38.8
998.57794	59.5
999.42047	27.6
1001.85321	133.1
1003.68610	24.0
1004.48663	25.7
1006.67505	71.0
1008.11621	177.2
1010.77490	22.5
1012.52570	32.9
1013.93237	19.0
1014.76031	22.1
1016.32758	142.3
1018.73114	38.5
1019.46753	54.5
1022.12482	229.1
1022.79663	25.8
1023.68335	144.3
1024.69043	50.0
1025.80957	17.4
1026.44897	67.4
1028.04443	324.6
1028.71753	71.2
1029.37537	19.0
1030.28406	129.2
1030.98120	99.4
1031.89258	35.2
1033.97644	52.0
1035.25732	63.3
1036.52197	20.9
1038.72925	112.9
1039.57104	56.2
1041.11914	57.7
1042.41553	17.3
1043.97205	54.2
1048.09595	125.6
1049.99707	54.9
1050.97144	143.5
1052.52026	244.8
1053.27173	106.6
1054.20386	73.6
1055.12939	19.8
1056.17554	32.6
1057.22729	20.2
1058.28931	266.0
1059.67932	191.0
1061.69543	169.0
1063.35645	78.0
1064.53003	79.4
1066.84363	25.5
1069.48682	124.0
1070.40149	80.0
1072.29883	6.6
1074.07251	125.0
1075.48730	79.3
1076.30518	159.8
1077.34924	109.8
1078.59180	5.9
1079.69995	17.4
1080.84644	31.8
1081.74500	38.2
1083.24744	5.9
1085.23352	101.0
1089.20569	84.5
1090.29688	36.5
1092.35791	140.2
1093.21521	36.7
1098.58569	117.9
1100.54272	16.4
1101.56079	7.9
1103.34399	12.1
1105.52319	12.4
1108.24365	83.3
1111.34021	124.7
1112.36365	12.0
1113.76636	73.2
1117.37939	11.7
1119.98035	45.0
1124.81433	149.9
1125.49756	9.9
1128.73608	110.4
1129.38794	78.8
1136.79871	35.1
1138.33569	26.3
1138.95825	18.3
1139.66443	31.2
1143.55774	62.4
1146.67236	4.3
1148.37817	32.4
1150.11755	91.2
1153.11389	9.3
1157.21509	57.4
1158.60229	79.9
1160.09558	77.7
1160.87378	69.8
1161.70630	22.1
1162.61719	66.6
1163.65955	23.8
1164.42285	12.8
1169.40552	65.6
1170.03979	30.8
1172.02466	40.6
1172.82471	32.4
1174.06519	22.1
1177.82837	39.4
1181.17285	50.7
1182.01392	60.4
1182.76587	34.5
1184.76587	12.9
1187.41992	96.3
1188.34106	56.5
1189.08740	18.7
1190.04578	38.5
1192.91309	62.4
1196.50562	9.7
1197.93286	24.7
1199.34082	19.0
1202.24060	7.9
1204.29138	16.0
1205.50537	100.7
1206.51367	5.1
1208.48230	47.5
1209.29102	113.9
1210.23108	174.4
1211.13538	32.1
1211.91565	15.6
1213.08789	70.3
1220.85010	4.3
1223.06445	102.4
1224.60034	78.4
1227.49341	63.7
1228.87732	15.2
1234.36084	28.3
1237.15991	21.2
1244.79993	88.7
1245.54138	73.1
1247.42688	47.1
1251.05078	54.0
1254.08044	45.7
1264.73962	32.9
1266.74719	41.6
1268.09998	5.4
1283.19141	21.8
1284.88000	70.5
1285.64478	19.1
1287.00671	44.2
1287.69812	5.8
1289.48499	10.3
1292.63074	27.9
1298.99121	53.7
1300.67981	3.6
1302.37952	2308.8	y (10) (1+)
1303.43604	1374.2
1304.55701	84.9
1308.37280	17.1
1308.99451	25.6
1313.43054	34.9
1314.63770	12.4
1322.44617	15.1
1324.24060	870.2	b (10) (1+)-H2O
1325.33984	464.7
1332.28015	30.6
1337.48022	4.9
1338.82642	15.0
1340.66589	5.5
1342.95276	28.5
1349.17957	16.7
1357.36548	76.2
1367.79163	17.5
1370.83569	46.6
1372.48523	59.5
1374.48596	17.3
1392.57544	19.2
1402.47913	24.1
1404.46545	9.7
1408.01587	8.6
1413.47400	306.6
1414.30334	130.7
1415.28015	15.1
1416.38611	40.9
1417.62756	15.2
1419.15271	73.2
1420.44324	75.3
1425.71191	30.2
1427.72546	15.9
1431.50757	376.8
1432.46228	186.7
1434.46045	44.0
1437.36792	386.2
1438.55750	126.3
1442.16858	46.2
1444.32434	31.9
1445.51550	4.4
1455.71826	3.5
1456.70459	17.0
1481.16797	13.1
1486.95276	7.4
1489.95471	7.0
1490.91040	10.9
1495.59119	26.4
1505.95850	24.7
1506.56445	14.3
1507.41992	48.9
1509.97058	9.8
1524.57996	145.6
1525.43494	86.8
1526.72180	12.0
1542.50171	201.8
1543.27869	88.7
1554.83301	36.7
1581.66150	13.7
1584.30151	16.6
1588.40466	10.1
1591.12964	23.6
1600.61023	9.8
1635.97253	14.0
1657.23254	61.4
1682.29114	24.3
1696.69690	19.8
