# Supplementary material for: Phosphoproteomic Analysis of Platelets Activated by Pro-Thrombotic Oxidized Phospholipids and Thrombin
Source: PLoS One. 2014 Jan 6;9(1):e84488. doi: 10.1371/journal.pone.0084488 (PMC3882224; doi:10.1371/journal.pone.0084488)
Supplement: Annotated Spectra S2 — (ZIP) [file pone.0084488.s005.zip › EKEPEEELYDLSK_-3_2_52783.txt]

m/z	i	matches
240.21033	50.9
248.27652	17.7
258.01382	11.1
260.21350	13.0
261.15515	7.7
268.36316	2.6
276.36890	10.1
282.22174	30.5
284.27612	26.3
286.45490	7.3
288.33640	15.1
290.04785	8.5
292.24500	8.7
302.45209	8.5
303.24429	4.5
304.36719	13.3
307.28302	16.2
308.28650	11.7
315.86517	6.1
323.24524	4.5
324.13794	16.5
329.10764	31.1
331.51465	38.1
333.15350	27.2
337.16788	13.5
338.32513	8.1
339.18082	25.4
342.33786	10.2
347.34970	299.1
348.44037	52.8
349.23651	6.7
351.26263	407.8
352.26703	102.2
356.21799	19.5
358.82037	8.3
361.51392	18.1
365.95398	86.1
369.23370	888.7	b (3) (1+)-H2O
370.25269	91.5
372.82813	7.0
387.29236	229.2
388.19116	35.7
397.28003	6.4
399.12817	13.9
405.21997	21.2
407.03259	19.0
410.40326	6.1
413.12897	6.1
416.47412	17.2
419.29364	7.3
421.22272	45.8
424.52008	26.3
426.43646	10.8
429.23273	24.4
430.32422	59.1
433.41486	29.5
434.40973	3.2
441.29810	17.3
444.37299	32.1
445.57568	21.6
446.44037	8.0
455.36243	14.9
456.14850	23.1
462.19934	161.4
463.51398	69.2
467.30847	29.2
469.98071	29.3
471.34839	8.0
472.45068	23.7
473.33484	29.3
474.31122	8.9
477.72302	41.9
480.30939	28.0
482.46277	7.3
483.12067	12.2
484.26965	27.5
485.37500	6.0
494.25446	7.4
498.97388	23.2
501.15881	10.2
502.29541	23.2
503.66205	86.8
505.38293	37.9
512.26776	25.4
516.03088	16.8
517.36005	6.1
519.26495	11.8
520.21521	11.4
521.27057	2.9
523.62415	16.8
526.01111	10.8
526.89581	105.5
528.51147	11.8
529.51056	29.2
530.54651	13.0
533.34540	32.5
540.53882	19.3
541.54865	14.9
542.54108	4.2
543.74585	49.5
551.30212	5.4
554.43213	16.9
555.96545	13.6
557.25537	3.9
559.34491	14.4
561.80609	27.8
562.89020	11.8
569.07428	41.9
573.43451	41.3
574.94049	9.8
575.82764	30.2
576.48871	10.6
577.26740	14.6
578.25146	95.5
579.47980	10.2
581.57739	33.1
582.60614	12.5
587.86993	55.0
588.53424	14.7
589.47284	21.5
593.67169	72.9
595.40955	226.8
596.55731	141.9
597.32623	39.2
598.12427	3.8
601.08435	12.2
602.93457	27.9
605.87396	7.9
609.17682	24.2
610.55981	33.6
611.93134	44.6
613.17004	57.1
615.14313	3.5
617.21179	133.2
618.33887	35.1
620.43390	83.0
623.28009	17.4
625.37018	30.7
626.43884	11.5
628.63196	12.0
629.54425	18.7
631.23950	53.3
632.76563	11.8
633.64899	16.2
636.46851	21.3
642.15546	61.2
643.28400	52.5
644.58618	20.8
645.62109	10.1
646.86920	18.1
647.47491	58.1
648.25476	62.6
649.81854	40.8
652.10760	212.7
653.23517	137.5
654.72968	13.0
656.10992	75.1
659.62848	57.4
660.39587	7.3
661.12195	5.1
663.82324	14.9
665.08746	5.2
666.45636	34.2
667.85529	15.2
669.46246	21.2
670.58240	19.1
671.84393	4.2
673.57648	43.9
674.47650	16.7
679.12445	16.2
680.16858	6.7
683.21368	105.2
684.08197	20.8
685.35419	44.6
686.43018	5.5
688.86151	26.6
689.78546	30.2
692.40607	38.3
693.04486	7.3
693.65247	27.0
695.50586	29.6
696.66895	47.1
697.62976	53.1
699.49084	47.1
701.09113	38.9
701.79553	8.2
702.89716	57.7
705.31873	478.6
706.24323	238.7
707.00958	68.7
707.61456	114.4
708.37756	5.7
709.50677	102.3
710.87061	35.0
711.57770	73.3
712.47076	75.4
713.59479	50.1
714.54816	21.7
716.50964	258.7
717.46466	61.7
718.50482	16.0
719.51263	27.3
720.63336	57.6
721.41156	35.8
722.33795	13.5
723.23846	15.4
724.30530	288.8
725.41040	170.4
726.33551	25.8
727.77924	44.9
729.09454	8.0
730.23627	46.8
730.89417	52.5
731.54773	92.7
732.16168	41.5
733.47314	12.8
736.99078	21.5
738.32062	39.2
739.40216	67.4
740.40125	14.9
741.45331	28.4
742.43066	195.7
744.27960	39.6
745.57782	61.7
747.52393	89.9
749.02460	96.1
749.94562	19.0
753.16888	6.4
755.01294	52.6
755.88342	126.6
758.03198	72.4
760.74982	100.8
762.00208	6.4
763.19397	118.6
764.30096	67.8
765.16382	20.9
765.89703	9.8
766.58551	3.9
767.87982	57.2
769.30322	108.9
770.16278	21.2
771.68115	72.2
772.63849	32.1
773.72211	97.1
774.52448	26.9
775.47949	55.3
776.69183	50.6
777.83405	94.9
778.75720	54.0
780.19489	166.2
781.12262	198.5
782.50055	44.0
783.69128	169.1
784.43927	4.4
786.17426	165.8
787.00745	337.2
787.69623	619.5	[M+2H] (2+)-NH3-P
788.55682	159.1
790.45685	16.4
791.87665	116.8
793.58344	83.3
794.40454	45.3
795.14758	217.7
796.16180	494.1
797.16083	92.4
799.46844	91.8
800.47797	141.1
801.67743	137.2
803.05603	33.9
804.46173	57.9
805.86224	250.1
806.59454	14.6
807.32709	115.7
808.49945	108.8
809.31158	100.7
810.24152	72.9
811.05597	82.0
812.09967	254.8
813.02325	246.3
813.72247	32.3
815.15857	190.8
816.02295	157.1
817.28680	184.9
818.25269	385.4
819.26178	201.4
820.39386	105.7
821.17950	184.5
822.44659	228.7
823.27301	78.5
823.98065	181.9
825.12982	70.9
826.77527	1212.4
827.39569	1445.0	[M+2H] (2+)-NH3-H2O
828.01978	556.0
828.81360	173.1
829.72638	253.5
830.70209	119.2
831.52325	196.4
832.77155	303.1
833.94476	148.4
835.81439	11256.5	[M+2H] (2+)-H2O, [M+2H] (2+)-NH3
836.54303	6926.5
837.53522	136.2
838.32385	67.3
839.19476	15.8
841.75171	4.2
844.57892	18.5
848.52972	5.4
850.37653	2.9
852.23615	32.0
853.29388	96.7
854.57947	140.4
855.20526	20.6
855.94550	12.4
856.60486	22.2
857.47357	15.6
858.13031	16.4
859.34558	9.3
860.58142	14.9
866.72736	4.5
868.42773	26.7
869.82581	11.0
871.46722	21.5
872.64923	10.6
873.80438	38.3
875.40344	28.4
879.64954	156.4
882.06360	22.1
882.88147	22.4
884.22205	56.2
884.89685	36.7
886.45551	11.4
887.33344	19.2
888.32373	30.7
889.88275	31.0
892.67310	47.9
894.60822	16.4
895.41064	31.9
896.33722	23.4
898.55865	165.1
899.94562	16.2
901.08893	9.2
903.14136	172.0
905.57306	7.1
908.31488	13.5
911.00214	66.1
913.11444	137.6
914.02002	15.5
914.97968	34.8
915.90283	94.0
919.67010	37.5
920.52386	20.2
922.23926	145.3
922.92065	176.8
924.60156	73.1
925.38885	175.5
926.56000	65.8
927.49506	58.6
929.04254	459.5
930.22882	229.5
931.38348	55.3
934.16064	21.1
937.49969	22.4
938.40308	4.2
939.68890	52.9
941.43646	47.6
943.36444	27.9
946.64032	36.7
947.46918	78.8
948.42377	68.8
949.51544	25.2
952.57758	30.1
953.24512	4.5
954.18024	26.3
955.24640	80.4
957.47198	73.6
959.11060	83.5
961.27191	113.7
963.61029	64.9
966.28680	254.6
967.43774	133.9
968.20819	12.8
970.87140	66.0
972.51080	26.2
975.61108	62.1
977.55670	72.9
978.38330	100.3
979.47162	16.4
981.44281	9.8
982.30200	40.7
982.99091	43.2
984.44318	5.7
985.39948	11.3
986.80811	304.4
987.47174	35.0
989.28296	107.8
990.21429	9.1
992.50677	43.4
993.51202	27.0
995.04199	23.0
996.32379	117.9
997.81079	26.8
999.10797	27.2
1000.57391	45.4
1001.45581	51.0
1003.25635	14.4
1004.81641	20.7
1008.11279	8.5
1010.05463	14.2
1012.37250	10.1
1018.93231	59.8
1020.39252	19.7
1022.40460	55.4
1023.44086	18.6
1025.05811	104.2
1027.48145	36.8
1028.32837	224.8
1029.83606	29.2
1031.21362	75.8
1035.04126	8.0
1035.77783	4.4
1036.54736	19.2
1037.44165	21.2
1039.94702	54.8
1041.98914	35.3
1043.01404	26.6
1044.94568	11.7
1047.43652	159.7
1048.54700	28.7
1049.56348	3.9
1052.74548	248.4
1053.39380	15.1
1054.43762	75.5
1055.66272	67.8
1056.28528	19.9
1058.36353	146.1
1059.40051	163.1
1060.27844	116.0
1062.45117	11.7
1064.66956	72.8
1065.44214	11.0
1068.07751	14.3
1069.28601	17.1
1070.36572	19.3
1071.76440	116.0
1073.98425	30.4
1075.30298	31.9
1076.38110	314.9
1077.30371	168.8
1078.39795	82.3
1079.72400	9.3
1081.90820	85.1
1082.57312	31.6
1084.34680	6.7
1086.06592	62.9
1088.41345	4.6
1089.49011	18.6
1091.66772	34.9
1094.07861	32.7
1094.99463	30.9
1099.12793	36.3
1100.41455	26.7
1101.30566	13.9
1102.70630	38.6
1104.21863	57.8
1111.41418	104.9
1112.16284	17.0
1113.09619	58.8
1114.47241	97.3
1116.65869	49.0
1117.46045	6.9
1120.72388	21.8
1124.63611	165.5
1125.50928	31.1
1129.16785	2.3
1130.85474	20.6
1135.48901	17.1
1138.27844	62.8
1142.47278	18.5
1143.47644	17.7
1145.45642	8.5
1146.75647	47.7
1148.53308	23.8
1151.65515	22.8
1152.62817	55.2
1153.54956	6.1
1156.33984	9.3
1157.43726	47.1
1158.53162	3.2
1159.54688	16.0
1163.45569	23.3
1164.55908	25.1
1168.41089	27.6
1169.75183	37.7
1172.38525	25.3
1175.36694	33.8
1178.79224	5.1
1180.63428	144.5
1181.45093	32.4
1182.24487	10.0
1183.89624	12.6
1184.52441	32.9
1185.48608	8.7
1187.08423	70.3
1188.47510	28.1
1191.45825	23.5
1192.48730	26.6
1193.38037	31.5
1194.63281	28.4
1195.27161	5.1
1197.29163	24.4
1198.67004	31.8
1200.29492	13.0
1200.92468	36.0
1201.80066	39.8
1204.31494	48.1
1205.38599	38.7
1206.31946	44.2
1207.49414	7.5
1209.63586	187.8
1210.81055	117.5
1211.59204	2.0
1214.06726	41.5
1216.25427	8.4
1217.40784	22.2
1220.59070	44.9
1222.15491	27.5
1224.51868	11.7
1227.64209	29.7
1228.57874	32.1
1241.90625	5.2
1242.65015	27.7
1243.38477	10.5
1245.20154	60.3
1246.17395	40.3
1247.39685	20.0
1249.04541	15.9
1251.30188	36.2
1252.51721	6.3
1256.68469	16.8
1261.81384	17.8
1264.07349	47.5
1267.72913	29.3
1268.69226	48.8
1276.06360	20.0
1277.61182	3.9
1278.66125	42.6
1279.44812	18.1
1280.62463	18.3
1282.16418	11.5
1284.35742	58.5
1285.68872	29.8
1289.29224	7.7
1290.24292	18.1
1293.59143	7.4
1299.66809	13.7
1302.39844	2369.6	y (10) (1+)
1303.39600	1499.3
1304.45374	517.7
1306.10510	23.8
1307.49377	26.4
1308.81604	24.7
1312.72583	8.4
1315.02051	63.9
1318.19812	12.4
1322.34863	17.1
1324.21008	733.6	b (10) (1+)-H2O
1325.33496	316.3
1326.45935	189.3
1329.45520	5.8
1330.35364	12.7
1331.94641	30.2
1333.68127	25.7
1339.48645	16.5
1342.10242	41.1
1343.47278	15.5
1357.75110	11.5
1358.77515	9.5
1359.45068	25.3
1363.02527	33.8
1364.58997	22.2
1367.02039	12.4
1370.99622	29.1
1376.35376	41.5
1391.16650	4.2
1395.92126	7.7
1401.42480	21.0
1403.50037	30.1
1404.22192	6.7
1409.26648	22.8
1410.34912	23.1
1413.28882	201.1
1414.16235	232.3
1415.01404	101.4
1415.83459	25.0
1419.49231	67.5
1420.51611	25.1
1422.51062	12.4
1423.72815	23.5
1426.07605	5.5
1431.32227	355.6
1432.14685	149.1
1433.02063	113.0
1433.69421	20.6
1435.70593	8.9
1437.26611	262.0
1438.26978	398.6
1439.39709	124.1
1441.43945	22.7
1446.37683	3.5
1455.55103	109.5
1457.13379	25.6
1461.67004	21.2
1463.68860	13.6
1470.27576	19.7
1478.11707	3.5
1492.46643	17.4
1498.40173	11.0
1504.84192	19.3
1506.34216	139.2
1507.41956	58.2
1508.27539	6.3
1524.43225	175.8
1525.54871	184.6
1526.47205	21.3
1529.46729	25.6
1531.73267	25.3
1533.15125	5.1
1540.35510	11.2
1542.23230	21.6
1543.23450	45.0
1543.84778	45.9
1554.47815	14.4
1559.05066	9.1
1563.76465	15.2
1570.57092	28.6
1619.54858	22.5
1628.47815	27.5
1651.34460	13.3
