# Supplementary material for: Phosphoproteomic Analysis of Platelets Activated by Pro-Thrombotic Oxidized Phospholipids and Thrombin
Source: PLoS One. 2014 Jan 6;9(1):e84488. doi: 10.1371/journal.pone.0084488 (PMC3882224; doi:10.1371/journal.pone.0084488)
Supplement: Annotated Spectra S2 — (ZIP) [file pone.0084488.s005.zip › EKEPEEELYDLSK_-4_2_57575.txt]

m/z	i	matches
240.09047	106.6
241.18297	14.8
243.09482	7.6
252.27515	16.8
257.96185	17.9
259.07776	5.9
270.12726	5.7
271.43671	5.6
286.24698	23.4
294.39569	11.0
299.07703	5.6
306.13226	12.7
308.11462	3.2
321.10431	14.0
323.16904	74.3
324.41788	15.1
326.13910	3.7
327.20590	8.1
329.31802	32.4
330.06998	9.0
331.14734	27.8
332.51950	21.2
333.38489	30.3
335.20929	4.5
338.40262	36.3
339.07397	9.7
341.33081	16.0
342.27917	7.5
347.34448	233.7
348.32098	84.0
350.21515	18.3
351.35846	356.0
352.35187	48.0
353.45245	13.4
355.11600	2.4
356.21619	40.5
357.04645	3.6
358.29700	5.9
359.04675	15.5
363.61707	18.4
365.14136	2.6
366.72156	11.4
368.02875	13.6
369.24515	614.9	b (3) (1+)-H2O
370.40259	57.3
371.14529	28.5
372.20737	1.9
375.22159	8.4
376.15363	10.0
377.96802	9.9
379.21509	11.1
385.98938	29.4
387.20538	184.9
388.17578	18.4
390.24850	9.1
392.53583	5.8
396.99060	3.7
398.05298	13.7
403.02484	2.4
405.02179	13.3
407.28815	4.4
407.95630	11.0
414.23218	25.7
416.28021	15.4
421.98608	4.4
425.39093	14.4
428.35724	15.1
429.40039	42.4
436.40607	5.2
437.21045	3.6
438.36096	33.2
439.35901	23.8
439.96106	13.0
442.36487	2.8
443.07727	3.9
444.13477	16.8
445.09515	8.5
448.19006	8.6
450.50647	26.0
451.94098	6.2
453.39740	21.7
456.02869	19.4
458.32886	7.0
461.16559	8.3
462.33136	237.0
463.08301	38.2
465.27087	23.5
466.40997	33.4
467.74054	45.7
470.93286	9.2
479.23358	14.6
480.23694	38.9
481.30371	30.1
482.17963	8.2
483.10156	22.5
485.09259	15.0
487.19757	11.6
489.37366	17.8
495.86890	8.8
497.50043	5.6
498.14941	25.3
499.46869	36.1
502.31927	28.3
503.45398	11.4
506.88184	8.4
509.12659	3.0
512.23602	14.9
513.45953	2.8
515.11304	21.7
517.44427	10.8
519.33771	2.6
521.39246	17.3
524.46405	6.6
526.59430	12.6
528.33514	4.8
529.17249	21.5
531.41205	4.6
533.31781	22.5
534.13867	9.5
538.02979	11.7
541.36768	12.8
544.37689	20.8
545.47388	13.1
547.31219	5.6
548.71423	4.3
550.88348	4.5
553.69000	33.3
554.39044	14.8
558.36694	35.9
559.30096	25.4
560.27917	1.9
562.26477	14.3
563.59357	27.8
564.62653	5.3
567.92175	7.2
568.72247	21.1
570.28534	7.6
571.51056	2.1
572.95483	11.3
575.00439	17.3
577.31189	86.2
578.47333	13.0
579.36700	12.4
580.20435	3.9
580.92926	4.1
584.02319	13.7
585.42944	33.2
586.19189	6.4
587.05389	7.3
588.05072	15.5
591.93341	2.8
595.19977	325.7
596.12946	137.4
597.03302	16.9
598.21613	27.0
599.08356	15.9
599.70178	3.2
601.69336	2.1
603.54816	35.6
607.25488	33.3
607.96100	3.4
609.20001	26.4
610.43842	4.2
611.28961	19.9
612.42145	17.2
613.05432	20.7
614.07880	37.4
615.84082	57.9
616.56830	8.9
617.44220	32.5
618.34381	15.9
619.25452	57.8
622.49341	12.4
623.21564	8.6
623.83203	25.9
625.47900	27.7
627.86218	22.9
628.57410	46.2
629.56561	13.4
631.89685	14.1
632.65680	28.9
633.37817	12.8
634.13544	26.6
635.76837	25.2
639.98651	70.4
640.60211	26.6
641.49048	43.1
643.20679	9.2
644.27466	69.4
645.04938	7.1
647.90723	26.4
649.86798	9.6
650.47638	7.9
651.86975	404.3
652.48041	157.9
653.29022	35.1
654.38739	14.3
655.39166	10.1
656.27814	4.4
657.65411	6.2
658.89972	17.4
659.67114	9.8
660.36700	63.6
661.49414	15.0
662.81757	14.2
664.84796	67.9
666.57904	27.8
667.38300	103.6
669.05731	21.6
670.65558	38.9
671.42682	27.3
672.16107	11.9
673.34167	10.6
674.46161	15.9
675.91010	15.1
677.60284	36.8
678.48230	8.1
679.35138	25.9
680.21338	13.1
681.88306	6.8
682.52924	5.5
683.37872	25.8
684.31732	31.6
685.65747	33.4
687.12390	9.4
688.31525	34.5
689.13641	3.0
690.45270	45.3
691.24921	31.3
691.99084	8.4
693.52850	6.2
694.84955	25.5
695.96216	41.8
697.35510	32.4
698.32623	25.1
699.45929	47.4
700.77252	18.2
702.43561	14.0
705.23865	422.2
706.32678	263.9
707.21252	79.4
707.91425	59.9
709.21960	92.5
710.11414	53.5
711.07990	45.2
712.07098	39.9
712.85101	9.3
713.94775	12.3
714.90326	4.1
716.59003	455.4	y (11) (2+)
717.50006	20.4
719.31561	27.5
720.74292	69.3
721.46808	38.0
722.47443	39.4
723.71075	47.0
724.37982	417.6
725.27985	109.8
726.49536	79.7
727.48383	24.9
728.52814	36.7
729.70020	137.8
730.59100	81.6
731.83856	85.9
732.52252	7.5
733.40161	56.4
736.00739	36.0
737.34204	39.6
738.73114	65.8
739.45233	64.5
740.42944	15.5
741.25531	33.6
742.51373	32.2
744.23456	3.2
745.48480	14.8
746.54120	56.3
747.50226	50.5
748.49786	4.5
749.99084	19.0
750.91235	19.6
753.84979	63.2
754.45270	23.4
755.38885	68.0
756.32330	32.2
757.20935	26.0
758.55212	27.6
759.82867	26.1
760.88300	15.1
762.03455	134.8
763.16699	35.5
764.05292	43.3
765.26849	31.0
766.19696	16.0
767.48047	138.4
769.32813	48.6
770.14850	18.5
771.01532	37.4
772.01080	15.6
773.10736	77.9
773.73901	47.2
775.06750	161.4
776.34393	74.4
778.02252	113.2
779.06976	105.5
779.93854	139.2
780.61963	245.5
781.85944	52.2
782.48615	26.1
783.40363	78.3
784.24060	22.6
785.56671	139.1
786.83124	619.7	[M+2H] (2+)-NH3-P, [M+2H] (2+)-H2O-P
787.47705	525.2
788.45050	65.9
789.49738	51.7
790.73785	48.2
791.56238	12.6
792.70087	45.6
793.97247	96.6
794.85406	133.4
795.49127	103.2
796.12592	445.8	[M+2H] (2+)-P
796.93939	15.1
798.14288	4.8
799.15283	90.9
800.29083	154.3
801.37250	79.0
802.63660	41.2
803.71063	39.6
804.60730	157.0
805.35541	201.7
806.37415	183.3
807.26599	41.6
808.11957	103.1
809.49335	107.1
810.47516	97.4
811.96643	542.4
812.87604	376.9
813.84039	49.0
815.05719	124.6
815.70782	19.2
816.67902	78.7
818.29974	692.5	y (6) (1+)
819.21417	506.3
820.00385	58.4
820.69232	19.8
821.74176	107.4
822.68744	216.1
823.87274	117.6
825.29108	195.5
826.25800	270.1
827.09967	3042.4	[M+2H] (2+)-NH3-H2O
827.97833	222.8
829.39404	186.8
830.58136	176.1
831.49225	253.9
832.40485	331.9
833.33710	97.3
835.33008	407.7
835.98639	8565.5	[M+2H] (2+)-NH3, [M+2H] (2+)-H2O
837.16821	176.4
838.31592	51.6
839.76678	40.2
845.86469	26.8
846.47314	8.7
847.12341	18.6
848.57227	8.5
849.55029	35.8
852.73157	19.8
853.38293	240.2
854.38678	98.1
857.46552	63.3
858.21625	21.4
859.72369	30.6
861.02167	57.1
861.80786	43.8
862.93610	18.3
863.63275	67.3
864.95917	1.9
867.47205	11.0
868.88470	42.3
869.65112	48.6
870.85101	45.6
871.59845	7.7
872.44983	52.4
873.76874	35.4
874.48761	4.8
876.15167	28.2
877.72760	20.9
880.62933	25.0
881.61432	4.4
882.49762	32.8
883.31891	5.2
884.68115	26.9
885.62177	29.2
886.51843	46.7
887.46625	28.0
888.41718	3.4
891.27014	68.0
892.62909	61.9
893.44727	7.7
894.50653	41.8
896.73712	24.0
898.45013	34.5
899.51886	15.4
901.34076	48.6
902.02521	26.3
903.08081	27.7
904.14777	38.8
905.86499	50.8
908.88641	45.5
910.23712	33.9
911.50946	29.8
912.89038	96.9
914.25269	170.9
915.31030	32.8
916.52905	37.8
917.84912	121.7
918.99384	47.0
920.06122	30.6
920.87280	11.0
922.22852	17.1
924.53003	113.5
925.17090	37.6
926.42554	17.9
927.21832	47.0
928.81439	116.3
929.42023	432.8	y (7) (1+)-H2O
930.41730	154.2
931.20331	9.5
934.29230	18.4
936.34546	43.0
939.26807	62.7
941.18793	14.1
947.29028	228.6
948.24078	61.0
949.17511	33.3
950.54102	4.0
951.57959	29.9
952.20264	5.2
953.06348	20.3
953.85724	21.5
955.16290	36.9
956.08258	44.3
958.38477	5.0
959.37018	17.3
960.74445	42.8
961.60370	30.0
966.19952	237.0
967.27460	277.1
968.54865	28.4
969.34198	35.5
970.64160	8.0
971.58429	7.6
972.97076	20.7
974.17035	29.4
976.61932	39.4
977.48431	5.0
978.41974	24.5
979.79266	21.3
981.10175	75.4
982.13788	37.3
983.64996	12.5
984.55524	44.8
985.16010	18.6
986.68701	79.3
988.23120	40.5
988.85394	15.3
990.49750	48.5
992.89520	11.0
994.87628	7.6
995.50220	20.0
996.43951	31.5
997.54938	6.7
999.32202	8.5
1000.03711	56.0
1002.89154	9.8
1003.73285	14.3
1004.70660	10.5
1006.22357	64.6
1007.27386	37.0
1009.20160	22.2
1010.03711	6.6
1011.91254	16.3
1013.27832	38.4
1014.07550	3.6
1016.20660	15.3
1017.99396	9.4
1019.95703	59.9
1020.63629	4.5
1021.91571	45.0
1022.52734	9.1
1023.32422	38.7
1024.96631	32.9
1028.79041	162.5
1030.54224	16.3
1031.26758	4.8
1032.40442	86.9
1034.28760	2.4
1036.75586	23.2
1037.96631	33.4
1040.37354	56.2
1041.61523	37.0
1042.54004	28.5
1043.51758	21.4
1046.97888	30.7
1047.97205	24.3
1050.27747	14.9
1051.28394	217.9
1052.12830	69.7
1053.21472	95.3
1053.93433	27.3
1054.61304	45.8
1056.44104	21.3
1058.28992	195.1
1059.55823	216.0
1061.11621	42.1
1062.03662	10.8
1063.13611	35.8
1065.01050	11.9
1066.06543	30.6
1066.76855	6.2
1067.75757	22.1
1068.87732	29.2
1069.61804	55.6
1070.78284	34.2
1071.52307	1.8
1072.44434	36.2
1073.42688	13.1
1074.38049	23.9
1075.32874	64.8
1076.39331	262.3
1077.35083	180.4
1078.07397	12.1
1080.03735	68.3
1081.36670	15.7
1082.20264	67.6
1085.16772	40.0
1086.28406	28.1
1088.15820	41.4
1089.78247	15.3
1093.13464	54.3
1095.07092	6.5
1097.79517	6.5
1101.56091	25.1
1103.47900	19.0
1104.72571	55.1
1105.45276	61.4
1106.71436	29.2
1107.87036	2.6
1111.30090	127.2
1112.08472	48.1
1112.85254	70.8
1113.79272	9.1
1114.62341	4.3
1115.67310	21.4
1117.93909	27.0
1119.16479	24.6
1119.96313	14.0
1123.42554	17.3
1124.87292	94.7
1125.55505	90.2
1126.18579	28.6
1127.40308	14.3
1129.08960	26.8
1130.17896	38.4
1131.75977	48.7
1133.70361	14.8
1135.97339	27.0
1138.27417	7.7
1140.73730	10.2
1142.21033	34.9
1143.50745	27.5
1144.72742	16.8
1147.80457	11.0
1153.40320	18.0
1157.53967	27.2
1158.28882	6.6
1159.14600	42.6
1159.93408	37.8
1163.35913	44.6
1165.86816	12.1
1166.51404	6.2
1168.53979	12.5
1169.20728	14.0
1171.00952	32.7
1172.64282	27.6
1174.22363	9.2
1175.40576	4.3
1177.32410	37.6
1179.17017	44.4
1180.24438	98.1
1181.15942	84.6
1182.21460	66.0
1183.37720	9.7
1184.30078	5.6
1185.28809	37.5
1186.54163	36.0
1187.72363	11.0
1188.77295	66.1
1189.76904	50.5
1191.29749	19.0
1192.11536	6.8
1193.09546	12.1
1194.98193	23.5
1196.77063	7.7
1197.96973	14.6
1199.88062	60.0
1204.75696	55.7
1205.51270	112.1
1206.56787	23.5
1209.35388	215.1
1210.53345	46.1
1211.42468	18.2
1213.74353	35.3
1218.19214	21.2
1221.12317	8.6
1222.32446	113.9
1222.93982	4.7
1223.54968	16.5
1226.38623	19.3
1227.11670	18.6
1228.19641	13.0
1229.39746	12.4
1231.69800	6.9
1238.81848	14.8
1239.76453	23.9
1241.60425	8.6
1243.47986	27.7
1244.36414	54.9
1245.13916	61.7
1246.99182	10.9
1252.53162	9.9
1253.48218	9.4
1263.44800	3.4
1266.56494	98.5
1267.50684	14.5
1268.14746	5.9
1269.40930	11.0
1273.37012	7.8
1275.73022	26.9
1278.34692	18.2
1279.42676	11.0
1280.37231	9.3
1281.02698	9.5
1284.34338	116.0
1285.39771	40.8
1286.55969	24.8
1287.28906	6.6
1290.03699	24.3
1292.03333	18.6
1294.32971	2.6
1297.15320	3.3
1302.39331	2767.1	y (10) (1+)
1303.39758	1839.4
1304.43762	41.6
1306.38123	18.8
1307.51953	20.9
1308.49353	10.7
1309.59460	8.6
1311.74585	13.1
1316.48511	22.5
1318.34351	11.0
1320.37610	13.3
1321.29053	13.4
1322.85181	21.6
1324.33057	791.7	b (10) (1+)-H2O
1325.41833	412.5
1329.54871	27.7
1333.13916	8.0
1338.53040	3.8
1339.24268	6.4
1340.23547	4.5
1341.02014	23.4
1342.45776	36.0
1343.36108	6.4
1345.13379	15.9
1347.31189	2.8
1348.35510	28.2
1351.32385	12.6
1352.74329	3.0
1355.91577	18.3
1357.34485	21.0
1358.33215	3.2
1359.73181	11.5
1361.46179	9.4
1363.96423	29.7
1365.33606	25.1
1366.10120	16.9
1367.01819	19.0
1368.83069	16.8
1370.12415	92.2
1371.38733	37.8
1372.95862	15.7
1383.26904	2.1
1391.60706	2.8
1393.26904	2.1
1394.37683	17.4
1396.13123	15.4
1410.11719	11.2
1411.36707	7.3
1412.28894	5.8
1413.46912	264.5
1414.24780	195.3
1415.08899	76.9
1415.93274	13.0
1416.85583	15.3
1419.47949	13.5
1420.52197	15.4
1421.27356	5.3
1425.71497	39.4
1428.15210	7.6
1431.49353	466.6	y (11) (1+)
1432.51453	322.8
1433.45215	62.5
1437.43994	417.6
1438.31909	182.0
1439.72791	8.3
1441.53967	9.3
1444.44861	11.2
1445.17249	23.2
1445.80627	24.6
1449.57385	14.2
1450.21265	15.4
1455.46521	62.9
1456.33081	29.8
1464.01160	9.5
1467.54626	14.2
1473.46851	6.3
1496.39001	33.1
1498.64490	23.0
1504.37219	11.3
1506.34912	93.6
1507.43225	22.1
1524.42297	260.0
1525.43457	172.7
1529.74768	21.3
1535.09583	7.1
1540.06287	12.3
1542.33301	87.6
1543.54626	45.1
1544.15808	19.1
1558.69409	3.7
1575.91296	15.8
1593.27466	9.2
1610.17542	2.6
1622.97668	14.1
1665.37476	6.9
1667.30652	13.1
1686.86694	11.2
