# Supplementary material for: Phosphoproteomic Analysis of Platelets Activated by Pro-Thrombotic Oxidized Phospholipids and Thrombin
Source: PLoS One. 2014 Jan 6;9(1):e84488. doi: 10.1371/journal.pone.0084488 (PMC3882224; doi:10.1371/journal.pone.0084488)
Supplement: Annotated Spectra S2 — (ZIP) [file pone.0084488.s005.zip › EKEPEEELYDLSK_-5_2_52098.txt]

m/z	i	matches
240.21266	98.5
241.18201	7.9
242.04440	21.5
244.23831	8.2
250.27989	7.6
257.52615	5.2
259.12308	26.9
261.07800	12.3
262.72519	22.1
272.79706	6.8
281.27499	4.4
282.37491	5.2
285.16400	18.6
286.38217	7.3
308.07349	10.7
316.98859	4.5
320.93726	24.0
323.27521	8.9
324.07074	11.2
325.27640	16.6
329.50739	37.9
331.40784	10.2
333.59042	31.1
338.13620	4.2
339.24841	4.2
341.56601	10.6
347.35739	347.4
348.39474	44.4
351.14664	358.2
352.21930	111.9
352.95148	10.4
355.09637	17.4
356.07959	10.9
357.28253	15.8
358.94971	16.1
361.17145	20.5
369.21667	622.9
370.27136	141.9
371.12268	5.0
372.29395	9.6
376.66467	9.1
385.50037	4.8
387.38733	255.6
388.21008	111.6
389.23096	29.2
391.23370	21.4
393.63104	9.7
398.19220	1.8
402.90698	2.6
409.39917	8.2
410.44574	3.4
420.34589	33.8
425.87842	10.8
427.21582	11.2
429.65009	37.9
430.35895	56.1
435.13727	4.4
436.49487	11.5
438.51837	20.1
439.32825	33.4
440.51569	3.4
443.25586	3.4
444.32922	14.8
447.18347	5.0
449.33295	7.9
450.40796	5.0
453.14105	11.6
455.45490	11.5
457.46588	9.7
458.52625	8.7
459.23846	12.3
462.35938	160.2
463.28778	84.7
464.31122	18.9
465.47015	6.6
467.20422	27.1
471.61902	4.2
474.12408	22.1
480.25006	16.6
481.39343	8.7
483.21582	19.0
484.44543	7.1
485.48981	6.4
493.38385	9.7
494.52368	8.1
498.00500	5.0
499.46307	6.5
501.11371	10.0
503.11871	7.9
504.43939	21.7
505.17151	12.3
509.86530	10.3
511.35474	30.2
512.12634	18.2
513.50977	13.5
517.15912	40.3
520.33124	8.6
521.46191	19.8
522.23291	12.3
523.58374	12.9
525.26971	6.5
529.29980	34.7
533.30243	7.9
534.63306	4.2
537.44836	17.2
541.17712	24.9
543.51788	4.7
545.39923	4.5
547.43585	6.6
548.97827	4.7
567.41071	39.2
570.79340	12.6
573.56195	11.0
576.36737	7.6
577.18872	37.6
578.14618	40.7
582.19781	15.2
583.45282	22.4
585.57343	6.1
589.22632	5.5
594.49988	29.5
595.23358	256.8
596.36871	171.9
597.42255	42.8
598.26239	9.5
599.44690	10.8
600.46204	12.0
601.46564	18.1
602.52411	15.0
603.92535	53.2
605.07343	17.9
607.45514	85.4
610.28424	8.7
612.26538	12.3
613.47705	112.2
614.24176	7.0
615.47406	14.2
616.13116	3.4
617.66058	11.3
618.39642	12.5
620.51843	28.4
625.20905	3.9
626.64935	16.3
628.30463	12.4
629.70679	6.8
631.00128	8.6
632.75848	41.4
634.03156	21.8
636.38763	18.1
637.02460	29.4
637.68073	12.1
638.49982	9.9
639.47327	16.0
643.12689	5.7
645.60352	13.5
647.51318	8.7
649.45789	12.6
652.01929	294.3
652.86896	79.4
654.55011	3.6
655.43195	5.5
657.28815	17.2
658.49127	14.1
661.67694	69.2
663.14850	97.5
664.48712	75.2
668.55072	21.9
670.41339	17.4
671.01996	6.6
671.74841	21.4
673.45142	55.1
674.31720	41.2
675.03082	49.3
675.78442	26.6
676.79077	11.1
678.22986	81.9
680.36334	30.2
682.76971	39.7
686.00629	56.0
686.78607	34.7
688.03741	47.6
689.20667	41.1
690.06378	69.9
692.25275	20.2
693.53369	44.9
694.60162	14.8
695.87830	6.3
697.00470	9.4
697.75311	20.4
698.46442	17.3
699.22314	9.0
700.21295	77.7
701.62384	64.7
703.47528	68.7
705.31830	424.0
706.38123	187.3
707.30121	94.6
708.44165	22.4
709.62915	67.3
710.27869	28.0
711.29077	17.0
713.91638	32.1
715.19098	20.9
716.36713	299.4
717.30072	53.9
718.29089	24.3
719.28815	44.8
720.14264	36.8
721.41113	26.2
722.39203	11.9
724.39716	282.9
725.49927	233.5
726.28729	8.4
727.31030	53.6
728.07660	29.0
729.15424	35.1
731.52057	56.7
732.46686	54.1
733.34467	20.4
734.47156	26.4
735.69537	46.1
736.99139	97.1
738.19653	45.5
739.30597	32.0
740.31512	14.0
742.26337	89.5
743.67047	35.5
745.84290	22.9
746.53546	60.6
747.47772	12.4
748.92627	22.1
750.11591	5.0
750.89526	18.5
752.14008	9.2
753.27472	51.9
755.26044	50.9
756.70502	130.6
757.62793	77.2
758.52350	26.2
760.09814	45.3
760.99762	11.0
762.04974	37.7
762.78107	119.3
763.39917	59.5
765.13141	72.0
766.89545	62.6
768.11865	10.8
769.14526	91.7
770.51349	29.9
771.40833	29.2
772.26996	6.5
773.56018	25.6
774.85474	14.7
775.58832	41.3
776.28497	8.9
777.38763	82.2
778.60358	93.8
779.53271	102.2
780.55267	318.1
781.41132	162.2
782.22461	82.1
782.98798	69.4
783.64709	53.5
784.40961	48.7
785.41095	3.4
787.07947	783.7
787.95270	453.0
789.25092	213.3
790.30963	90.0
790.98999	56.6
792.32928	117.4
793.21759	22.8
794.07178	59.6
795.65643	332.1
796.58319	492.3
797.68127	18.0
798.57471	26.8
800.25006	146.2
801.40259	58.4
802.74146	32.5
803.45892	15.0
804.83087	50.8
806.02277	238.6
807.03033	84.6
808.32458	99.1
809.14276	138.0
810.33356	34.6
811.67474	367.9
812.44012	199.0
813.31171	111.2
814.30969	134.9
815.75293	106.8
816.43121	32.2
817.64160	150.0
818.51862	547.3
819.57898	320.3
820.38995	78.6
821.09344	42.7
821.96771	91.4
823.08191	311.4
823.81024	87.4
824.43207	25.2
825.32709	201.7
826.79681	1628.1
827.65753	1985.3	[M+2H] (2+)-NH3-H2O
828.99249	138.0
830.46173	80.7
831.18671	81.7
832.22186	62.3
833.07245	52.5
834.18744	67.2
836.04303	18558.2	[M+2H] (2+)-H2O, [M+2H] (2+)-NH3
837.01678	813.9
838.36377	122.4
839.19305	16.6
840.15112	41.1
841.18188	14.5
842.45441	10.5
843.26709	10.3
846.20709	5.7
847.67462	6.8
850.34833	24.0
853.36212	208.5
854.28540	133.1
855.34161	71.1
857.53198	43.1
858.46094	22.0
861.35199	36.5
862.01935	4.6
867.36188	3.9
868.85950	124.7
870.03479	52.0
871.35193	14.9
872.38586	8.4
875.06305	31.1
882.02167	39.6
883.31860	88.7
884.13837	22.8
885.07172	25.5
886.52521	2.8
888.44141	48.4
890.80121	42.1
892.53833	99.8
895.46613	8.7
896.26709	50.1
897.08038	99.0
898.55530	26.9
902.38446	17.4
904.03156	9.7
904.67291	14.5
909.65649	48.7
913.35913	54.1
914.31049	26.4
915.09357	2.3
916.23993	17.0
918.29828	5.2
919.52979	50.2
921.28027	49.5
923.40448	4.4
928.17352	53.3
929.36353	302.1
930.33075	135.6
931.27069	106.3
932.22833	6.4
933.47681	70.8
935.60059	7.1
936.86499	14.8
937.81415	14.8
938.45648	26.4
939.66870	16.6
941.29053	40.7
942.97638	63.0
944.85938	6.3
945.86407	13.7
947.45880	83.1
948.40131	89.9
949.42279	54.2
950.62689	61.8
952.06708	55.2
953.89063	3.9
956.41840	63.8
957.44385	8.4
959.32562	7.2
959.95477	19.8
960.85260	6.0
961.65387	26.5
962.39081	13.1
965.72656	6.1
966.52765	309.2
967.39819	130.8
968.60089	63.3
970.50098	18.2
971.59283	9.0
975.60352	48.0
977.92773	33.6
979.35565	33.0
980.36005	8.4
981.50513	13.3
984.32745	87.6
985.51959	58.0
987.05542	16.7
987.79449	120.5
988.77386	30.6
991.82880	6.3
994.73309	19.9
995.89008	33.1
996.70844	60.6
997.81305	51.3
998.48969	7.8
999.61816	19.8
1000.71649	32.9
1001.59418	6.6
1002.45892	3.6
1003.68115	23.3
1006.96582	11.3
1008.42157	53.9
1009.53540	13.1
1010.31836	23.8
1011.03564	6.8
1011.74445	108.3
1012.44720	23.2
1014.73553	43.4
1017.88940	6.0
1018.92163	73.7
1021.39948	73.1
1022.46527	37.1
1023.45074	5.0
1024.54639	82.0
1028.06079	211.7
1029.24170	77.1
1033.33215	61.8
1035.47046	6.6
1036.54529	33.2
1037.30957	23.7
1041.04395	22.3
1042.03491	9.5
1042.72632	14.5
1046.79810	21.8
1048.36304	62.2
1049.40210	14.3
1050.25256	36.9
1051.47217	27.2
1052.19751	89.5
1053.20776	132.2
1055.34875	14.5
1056.26062	31.9
1056.99341	31.2
1058.30188	250.0
1059.42554	201.5
1060.53784	99.0
1062.73218	47.3
1064.13647	23.6
1068.65576	8.8
1070.38049	98.8
1071.25171	51.4
1072.29712	55.8
1074.04956	43.5
1076.33655	159.9
1077.31909	167.9
1078.47778	86.5
1079.55371	5.8
1081.39270	7.5
1083.14807	26.4
1085.25500	50.1
1086.03699	38.1
1087.70728	51.0
1090.50342	32.8
1094.52271	21.7
1095.99036	12.4
1099.13757	12.5
1102.76221	72.9
1104.93774	35.5
1105.79126	9.4
1107.16382	15.3
1110.76001	32.5
1111.48083	18.9
1112.58313	8.4
1113.93591	58.6
1116.90674	47.3
1118.45386	22.2
1122.22375	3.5
1124.61230	22.0
1125.28125	8.1
1127.90332	18.0
1129.64966	20.5
1130.63196	2.0
1133.35181	4.7
1135.30811	36.2
1136.13062	32.7
1137.11438	70.4
1138.29907	13.7
1140.13989	34.1
1141.42603	58.0
1142.46973	11.0
1144.21033	42.1
1146.50537	43.2
1147.70215	7.1
1148.88953	9.9
1149.86169	14.7
1152.70349	13.2
1154.07886	23.3
1157.16345	13.6
1157.77344	39.5
1158.63257	6.6
1159.60522	8.1
1165.17432	5.5
1168.26880	47.3
1173.10669	30.1
1174.30347	90.5
1175.57373	11.6
1176.56494	5.6
1177.77661	7.9
1178.49670	22.2
1181.10498	84.3
1182.19165	49.0
1185.32471	24.6
1187.05444	16.5
1188.22742	10.0
1189.48853	2.6
1190.72827	85.4
1192.72974	17.8
1195.09412	53.4
1199.35095	10.0
1202.36902	18.9
1204.19812	29.4
1205.41565	51.1
1206.41479	90.7
1208.42188	12.9
1209.35083	200.9
1210.37061	197.0
1211.56238	67.0
1219.41638	8.7
1220.22607	18.5
1220.84253	18.5
1222.61035	24.1
1223.54175	3.4
1225.48389	4.8
1227.39233	75.6
1228.55762	35.7
1231.10046	6.5
1235.58862	14.0
1251.98840	27.9
1262.31958	27.0
1265.87732	12.1
1266.53821	13.2
1267.16284	27.6
1268.56213	28.0
1279.83606	8.4
1284.23206	6.1
1285.54309	40.2
1286.49023	6.9
1287.62170	3.9
1290.10388	19.6
1299.55115	29.1
1302.39636	2292.5	y (10) (1+)
1303.48621	1691.1
1304.45593	665.4
1305.17224	17.3
1305.92932	26.3
1307.23157	46.6
1309.51782	26.8
1311.39270	9.9
1314.56653	13.3
1316.74927	24.9
1317.73926	4.4
1322.46521	14.7
1324.36255	548.2
1325.31348	577.3
1326.42493	149.1
1327.16223	10.5
1333.92004	67.1
1339.57190	23.3
1342.39038	184.4
1343.43005	18.0
1344.35095	32.8
1356.72803	12.5
1357.84583	15.1
1360.52673	7.4
1361.53027	8.7
1371.67566	6.3
1375.76929	21.4
1385.20410	10.0
1394.43176	5.8
1397.61731	14.0
1401.44958	8.4
1409.10461	28.0
1411.80542	9.3
1413.43970	265.6
1414.32129	118.5
1415.33337	82.1
1419.39111	17.9
1420.58374	14.9
1421.76184	20.1
1423.62219	12.7
1426.52051	5.2
1427.65100	3.4
1428.69409	17.2
1429.54065	11.3
1431.37585	289.0
1432.47974	268.7
1433.48792	130.7
1436.65137	5.9
1437.45471	225.7
1438.47400	220.0
1439.49329	113.7
1440.50452	6.5
1443.59949	6.3
1444.76782	50.5
1445.58069	10.5
1455.56628	102.9
1456.51465	47.6
1457.77307	8.4
1465.71289	6.8
1468.29663	2.6
1476.92236	14.8
1479.25769	6.0
1480.61560	7.3
1482.60266	2.8
1488.24438	9.7
1489.37488	12.9
1490.28662	8.7
1494.37122	8.4
1497.21118	8.1
1501.67383	14.3
1504.55920	3.4
1505.69019	15.7
1506.29443	100.9
1507.40271	118.8
1508.11682	26.3
1508.82068	13.6
1512.86145	16.4
1514.84302	12.2
1516.25061	10.3
1521.96606	15.5
1524.46436	146.2
1525.55530	267.4
1526.51892	110.0
1529.92920	8.4
1542.46704	29.6
1543.64734	65.3
1544.57898	62.4
1556.42700	12.6
1558.88770	12.0
1560.58630	11.6
1581.79297	9.7
1628.19604	19.8
1640.09094	9.5
1679.27710	8.2
