# Supplementary material for: Phosphoproteomic Analysis of Platelets Activated by Pro-Thrombotic Oxidized Phospholipids and Thrombin
Source: PLoS One. 2014 Jan 6;9(1):e84488. doi: 10.1371/journal.pone.0084488 (PMC3882224; doi:10.1371/journal.pone.0084488)
Supplement: Annotated Spectra S2 — (ZIP) [file pone.0084488.s005.zip › EKEPEEELYDLSK_-22_2_85755.txt]

m/z	i	matches
240.17578	70.2
257.21970	6.4
258.17902	24.0
269.02179	15.1
273.90399	3.0
276.36453	2.8
278.59119	12.9
284.20990	2.8
290.55811	27.6
291.35815	22.7
298.19907	26.0
309.45059	3.1
320.25620	9.0
323.43869	16.7
324.46423	10.9
327.33221	8.5
333.26184	5.2
338.24207	18.4
339.17191	7.0
342.22952	34.3
347.36575	235.7
348.28830	5.6
349.17841	11.4
351.33423	379.4
352.32849	46.4
353.37558	6.5
355.32660	19.8
356.29047	5.9
359.37323	3.3
369.17749	554.3
370.29614	106.6
372.75720	24.6
373.37885	4.1
377.00629	30.5
385.30237	10.8
386.28394	12.1
387.28052	153.1
388.28528	47.6
391.35339	27.1
393.33105	11.7
398.36823	21.1
402.26276	8.0
407.81567	16.2
413.12805	5.4
419.13141	27.8
421.69904	35.4
428.12750	8.9
429.79517	52.5
430.45874	6.2
440.37122	27.7
443.15271	12.0
444.55347	30.3
445.31201	26.6
450.83337	14.4
453.46826	12.2
454.08545	6.1
459.50159	5.8
460.55750	9.3
462.23700	110.7
463.30511	12.3
464.12848	7.7
466.25940	17.7
467.04047	4.9
472.26007	6.7
473.00183	7.3
474.92773	15.2
485.33649	24.6
486.10883	11.0
491.52679	25.6
492.33228	5.8
493.31708	5.5
494.14948	30.9
496.32758	7.4
501.42670	27.1
503.12982	7.1
504.20465	16.1
505.39301	25.8
507.16211	5.4
508.16528	6.3
513.66132	7.6
514.59460	8.1
516.33167	24.4
518.71002	8.0
520.28430	20.4
521.31201	7.7
528.15698	8.2
530.48676	4.5
532.65240	3.2
534.98511	2.8
536.48541	13.2
539.23401	30.8
541.27252	32.1
543.30640	18.3
546.68524	15.9
547.49548	13.6
548.15692	15.4
549.46167	5.5
556.07434	20.2
559.68530	18.8
561.04010	8.3
563.37238	28.1
565.12714	18.3
567.23541	7.3
572.49176	18.6
573.20624	31.2
576.61493	4.0
577.38538	86.8
579.06586	12.7
580.04926	31.6
581.11304	3.3
584.03027	6.8
586.11005	37.7
586.78064	5.6
588.33990	10.0
590.91803	9.3
591.55145	7.2
593.18823	26.5
594.20465	16.8
595.16882	154.5
596.14136	77.5
598.21954	15.7
599.23517	27.8
601.03705	45.8
602.12225	6.8
603.52747	15.7
604.46216	7.5
607.25299	10.8
608.22675	6.7
608.86493	18.3
609.64911	21.2
612.56903	9.4
613.24573	3.4
614.87463	30.9
615.57635	21.3
616.19916	26.2
617.12750	8.0
618.18274	5.8
619.61078	19.4
627.30023	20.9
631.32184	13.5
632.47388	3.4
633.35114	84.7
635.44781	24.3
636.44275	20.0
637.45593	3.6
638.40826	22.0
639.74170	70.7
641.24677	9.4
641.86823	14.5
643.19727	24.7
644.62921	10.5
646.41443	11.7
650.21954	27.0
651.99103	337.9
652.84869	31.3
653.49048	14.2
654.56775	3.8
656.24280	44.6
657.48242	25.5
658.45221	25.0
660.55463	23.9
663.17578	48.8
663.91217	13.0
664.75409	24.3
666.30139	57.9
667.36688	19.5
668.22491	17.1
669.56512	26.4
670.26300	65.4
671.20197	4.9
671.91736	21.5
673.32306	32.8
675.73224	21.6
676.49542	25.4
678.96442	35.6
679.61859	7.3
680.29730	4.9
681.88715	26.7
682.50226	13.2
683.23877	31.1
684.61151	13.5
686.03967	46.9
687.32001	13.7
688.25897	41.2
689.00696	7.0
690.36127	19.2
691.21991	25.8
692.36676	14.7
693.60455	18.4
694.50989	18.9
695.53571	7.7
696.73163	94.5
697.39606	67.3
699.49139	15.4
700.99457	13.0
701.82996	13.7
702.99323	60.5
704.34998	133.6
705.30164	209.8
706.28253	63.6
707.79150	135.0
708.43073	4.3
709.56433	48.1
710.34821	20.1
711.63879	27.6
712.47266	29.5
713.42609	10.8
714.55048	30.2
716.47418	266.3
717.33649	12.5
718.22089	31.4
719.09967	27.0
720.31586	5.2
721.39728	96.4
722.26129	65.0
724.13843	430.3
725.21088	186.7
726.28009	44.1
727.45917	77.5
728.43365	47.4
729.66168	56.5
731.08105	26.2
732.18378	23.5
733.27643	44.3
734.34875	21.7
736.39233	16.6
738.94751	187.4
739.78644	88.0
741.39374	27.4
742.55035	78.2
743.95062	27.2
745.49133	57.1
746.70331	10.5
747.55133	51.2
748.31104	59.3
749.10297	27.0
751.27460	154.8
752.10046	26.3
752.78668	18.3
753.99725	59.6
755.47595	37.5
756.62256	69.7
757.43097	64.9
758.28119	16.0
759.03857	79.9
759.71521	17.1
761.49908	7.3
762.18933	50.6
762.86169	41.8
763.87115	205.4
764.99097	77.6
766.34332	40.9
767.48682	16.2
768.35217	46.0
769.42340	57.6
770.11920	43.4
771.41559	186.7
772.32843	266.3
773.19995	134.2
773.94562	4.0
775.26862	150.7
776.30707	126.2
777.94794	22.2
778.67999	56.9
779.70160	142.8
780.64343	569.4
781.43475	278.1
782.27667	47.5
784.03961	77.6
784.93994	60.8
786.63495	544.6
787.53473	449.5
788.48163	123.7
789.21442	56.2
790.44476	53.7
791.55627	119.8
792.45880	20.1
793.86011	194.8
795.03998	779.0
796.09601	543.4
797.02203	284.8
797.74017	68.0
798.44983	25.3
799.97864	114.0
800.62787	14.9
801.52325	26.0
802.30090	36.1
803.55096	113.2
804.40167	64.1
805.89630	166.8
806.69037	75.9
807.60742	6.9
808.30328	140.9
809.25549	118.2
809.90533	22.7
810.52020	66.6
811.86847	963.9
812.97650	254.6
814.78723	335.1
815.73712	199.3
816.52789	108.6
817.72150	190.3
818.41693	372.6
819.33514	189.7
820.22479	191.7
821.19574	202.6
822.02533	134.0
823.45331	322.5
824.35748	188.6
825.47003	31.3
826.74615	1258.7
827.53076	2091.2	[M+2H] (2+)-NH3-H2O
828.46790	287.6
829.44556	224.9
830.54022	383.1
831.76245	247.7
832.92096	248.9
833.82666	114.1
835.83234	11513.3	[M+2H] (2+)-H2O, [M+2H] (2+)-NH3
836.52106	3386.3
837.96680	113.6
838.69672	5.2
839.41608	19.3
840.22601	8.8
841.39618	7.4
845.08411	17.3
845.81586	6.7
846.44171	14.6
848.35461	4.9
851.65625	13.3
853.36530	175.0
854.31305	23.6
855.12225	60.8
857.99078	26.9
858.92932	13.6
863.22974	3.7
864.83301	31.4
867.76190	40.6
868.55035	21.5
869.90112	16.9
871.56335	30.2
872.38336	17.1
873.32800	70.1
874.98364	29.7
875.60486	18.3
878.12891	36.8
879.90936	30.9
880.69751	22.8
881.45215	4.3
882.75714	39.4
883.62531	5.7
884.88147	40.2
887.78278	5.1
889.73291	13.6
891.30383	31.1
892.52008	47.9
893.62177	7.2
894.40491	16.4
895.41559	28.5
896.12573	24.2
896.98419	39.7
898.06189	6.0
898.95319	33.6
900.38416	41.0
902.57159	4.3
904.73438	5.2
906.52203	36.5
907.99579	6.4
909.23004	18.7
911.83636	24.9
912.71918	27.2
914.12543	85.3
915.32245	63.5
917.86981	15.4
920.15039	23.0
921.14819	10.4
922.27472	3.1
923.09235	36.9
923.87476	79.7
925.47919	23.8
927.33105	75.6
928.42487	30.9
929.31299	300.7
930.46942	152.8
931.81659	80.1
933.05682	66.5
937.06830	20.4
938.66211	42.0
939.38556	26.5
942.73322	36.1
943.47064	7.5
944.42084	22.4
945.62207	42.9
946.28497	5.4
947.37012	144.0
948.15326	67.1
948.97052	27.7
950.11371	76.3
951.64093	27.2
952.47760	46.4
954.62921	3.4
956.37799	24.5
957.60077	57.5
960.47284	100.1
961.91650	105.0
962.85175	38.1
964.44171	18.3
965.37085	37.5
966.36792	140.0
967.44775	117.2
969.52393	11.0
971.45123	6.4
972.75220	37.9
974.07349	38.1
975.41547	8.7
977.13385	22.1
978.54034	31.3
980.22418	37.5
981.74615	46.4
984.35645	38.1
985.37775	12.8
987.14209	54.2
988.65265	16.9
989.79688	64.8
990.53009	20.8
991.50958	58.1
992.65820	54.4
993.88745	28.7
994.52618	7.4
995.50812	73.5
996.18158	3.5
997.49701	187.8
998.21210	4.5
1000.12531	35.7
1001.23584	34.2
1001.98883	47.7
1003.08276	49.1
1004.78412	59.0
1005.46954	7.6
1008.15118	32.2
1008.77301	102.0
1010.38745	22.0
1013.95239	75.8
1014.60492	29.5
1016.69501	9.2
1018.73267	11.2
1020.52264	5.2
1021.73364	2.9
1023.97266	44.0
1024.61780	20.9
1025.24231	9.1
1026.54175	25.4
1027.15649	31.2
1028.16321	74.1
1029.53882	18.2
1031.87268	80.1
1034.24475	100.8
1037.48633	9.5
1038.25830	47.4
1040.73303	24.5
1041.51428	23.6
1043.44873	3.4
1044.59900	18.3
1046.48926	11.5
1047.54810	101.1
1050.54053	41.9
1051.38281	78.3
1052.21509	28.3
1052.93274	63.9
1053.69543	11.3
1055.43005	27.5
1056.48828	133.6
1057.91235	53.7
1058.58398	77.0
1059.47632	106.2
1060.62390	53.8
1061.47766	54.0
1062.22412	16.1
1064.83716	58.5
1065.73364	51.5
1066.38599	73.3
1067.35010	127.4
1068.29443	31.1
1069.08972	15.1
1070.16223	22.0
1071.54541	9.0
1072.37036	9.8
1076.25378	99.9
1077.41406	190.2
1080.69067	78.3
1081.43970	41.0
1083.76062	25.4
1088.67676	27.2
1089.66870	42.8
1090.60657	7.4
1091.25854	28.4
1093.14526	11.0
1094.20337	48.7
1095.45239	14.2
1096.16992	21.4
1098.53503	18.9
1102.65186	23.6
1104.93726	17.7
1107.54907	29.4
1108.52686	7.7
1109.99463	7.8
1111.30249	32.5
1112.31860	15.8
1114.09717	19.8
1114.84070	12.7
1115.90161	11.5
1116.71411	24.6
1117.46362	6.6
1120.46399	76.2
1121.50708	2.5
1124.73853	108.5
1125.93359	63.8
1128.88049	40.3
1129.75342	33.9
1131.33569	55.7
1134.39465	36.6
1135.64551	29.9
1138.11084	9.2
1139.22217	10.2
1140.22607	7.2
1141.89905	9.7
1148.00720	33.5
1150.70374	9.9
1151.62622	11.9
1160.41052	51.6
1162.40186	48.0
1165.52026	8.0
1166.44348	20.1
1169.41174	28.2
1172.38818	21.2
1175.16626	45.4
1176.44849	18.4
1177.83484	15.7
1180.89331	85.3
1182.07312	91.8
1184.33472	8.1
1185.27075	18.7
1188.58667	32.8
1191.56787	12.1
1192.80371	79.1
1194.53894	10.1
1195.54871	41.7
1197.51440	19.7
1198.24243	30.9
1199.06567	18.7
1202.38232	16.5
1204.54126	37.8
1205.41345	17.6
1206.20569	48.6
1208.76880	102.3
1209.63745	88.2
1210.50757	66.3
1211.31274	2.1
1212.48389	21.5
1216.92188	2.8
1217.61670	11.8
1219.40308	9.5
1220.44446	3.4
1223.59045	38.2
1224.96826	6.1
1225.96899	8.7
1226.91541	35.9
1228.44995	13.3
1229.46936	19.2
1230.47754	4.4
1232.14246	18.3
1238.12695	14.5
1244.70435	18.7
1249.81506	13.6
1254.30310	11.4
1260.99426	40.1
1262.56506	9.4
1264.37537	18.7
1266.48083	25.8
1268.72424	10.0
1279.20471	20.4
1285.12463	46.8
1287.57312	14.3
1293.76233	6.7
1301.81946	136.5
1302.46838	1540.9	y (10) (1+)
1303.41870	1145.2
1304.44812	195.4
1307.16028	4.0
1321.25671	26.0
1322.47058	5.7
1324.39001	491.8
1325.43616	233.5
1326.43201	78.0
1327.45227	3.1
1329.39648	17.9
1331.93225	36.9
1334.08435	61.6
1337.61670	5.2
1342.05225	20.7
1343.39185	11.1
1345.78064	5.2
1347.73828	36.2
1348.55249	10.6
1350.96729	23.6
1357.59094	8.1
1358.38745	16.8
1362.65149	18.4
1366.06116	8.8
1368.92981	28.1
1381.53088	18.7
1383.42615	18.7
1386.60266	38.4
1387.36877	9.2
1391.19604	2.2
1400.16382	11.4
1412.60730	6.6
1413.34949	158.6
1414.27100	51.6
1414.87561	73.8
1419.76868	26.0
1420.53381	3.0
1426.49304	5.5
1428.36804	6.6
1431.59705	275.6
1432.39795	297.6
1433.04114	23.1
1433.65552	23.2
1436.88196	18.6
1437.50574	210.6
1438.38940	95.1
1439.46350	53.6
1440.72400	3.7
1442.55444	7.4
1443.52441	6.8
1445.14819	5.9
1445.77698	11.9
1447.41602	12.7
1449.09924	6.6
1449.73889	9.3
1454.80334	8.3
1455.49500	50.9
1456.45837	34.6
1466.59827	15.4
1488.37561	18.6
1494.55029	10.1
1495.23828	7.5
1497.44348	8.0
1506.47278	61.6
1507.49695	82.3
1510.45520	11.4
1511.99158	11.4
1514.65442	15.5
1515.67261	6.4
1524.37341	122.2
1525.27026	146.5
1526.58606	17.7
1534.46448	2.2
1537.35950	16.0
1540.72339	4.5
1541.98193	19.1
1542.70654	35.9
1543.42786	20.9
1589.68616	6.9
1591.80835	4.0
1596.62341	15.9
1617.84583	15.2
1648.40210	16.5
1667.61926	10.1
1678.51184	5.1
1693.97229	7.1
