# Supplementary material for: Phosphoproteomic Analysis of Platelets Activated by Pro-Thrombotic Oxidized Phospholipids and Thrombin
Source: PLoS One. 2014 Jan 6;9(1):e84488. doi: 10.1371/journal.pone.0084488 (PMC3882224; doi:10.1371/journal.pone.0084488)
Supplement: Annotated Spectra S2 — (ZIP) [file pone.0084488.s005.zip › EKEPEEELYDLSK_-23_2_87044.txt]

m/z	i	matches
240.19461	24.1
243.35558	3.6
250.06992	2.8
258.26556	3.9
264.50702	4.3
278.36493	12.1
285.82324	91.3
286.42856	2.2
291.25980	4.5
293.31732	7.0
294.32953	14.7
305.14139	26.7
312.32446	10.8
316.09003	8.2
318.52161	29.3
321.36469	10.9
322.28687	7.8
323.35718	29.1
326.35638	8.1
330.17053	17.7
333.22375	9.0
339.30573	47.9
341.30167	7.8
341.99289	10.8
345.03021	2.2
347.34424	212.2
348.36237	61.0
349.47180	31.2
351.32410	291.3
352.31531	20.2
353.21375	19.1
356.15942	24.3
360.42285	4.5
365.15323	4.5
366.19659	2.2
369.14697	459.4
370.19211	84.1
371.15149	3.7
373.71295	6.7
374.77771	14.3
380.12750	6.4
382.39606	4.9
385.08685	8.9
386.35211	10.6
387.37225	63.0
395.25665	8.7
398.14331	2.2
401.00897	2.8
403.42029	10.9
409.86511	5.0
413.93890	9.0
419.12927	23.3
422.65155	16.6
429.42175	42.1
430.20337	19.1
432.52826	5.3
434.41956	4.7
436.50018	10.5
444.11462	12.1
445.30090	25.1
448.18085	7.6
451.78864	18.0
456.65955	20.9
457.42407	14.5
458.25812	2.8
459.31213	8.4
462.34607	160.1
463.29913	9.8
465.23914	11.1
466.05286	25.3
470.42969	16.2
471.48572	9.6
476.41980	3.9
480.24445	8.4
481.34601	15.2
482.22565	25.9
483.38483	14.2
484.70007	13.2
485.33722	19.6
487.17139	6.4
489.10223	5.0
494.06250	9.6
498.31384	28.8
499.17535	38.1
502.08167	8.5
502.96124	12.1
505.97748	23.5
510.61908	3.9
513.47369	20.8
518.05292	5.6
523.22473	22.5
524.01202	68.1
527.18945	6.1
529.43262	29.5
533.22717	16.7
536.46234	13.5
537.82306	23.9
539.42041	13.1
541.38708	27.0
548.35657	7.5
550.32404	7.4
551.40430	2.6
552.99219	24.0
556.14032	17.3
557.94879	30.7
559.51093	4.7
561.53333	12.7
562.81580	34.8
567.26843	6.1
568.53021	4.1
570.33820	19.9
573.04034	14.6
574.22430	4.2
575.07111	2.8
577.08826	44.9
578.34955	10.5
579.33728	20.6
581.34821	50.7
582.31293	11.3
583.52716	17.2
584.56305	21.3
587.33856	2.2
590.94196	16.9
592.56006	8.4
594.14215	8.4
595.45123	217.1
596.46924	53.2
603.08240	29.0
604.39667	8.5
606.55884	12.1
607.88562	16.6
610.00940	14.9
610.75055	23.2
612.49725	12.0
613.18439	65.3
613.80438	24.7
614.69043	22.8
617.29230	6.1
619.38470	37.5
622.77100	5.3
625.45197	16.3
626.13049	3.3
627.06183	12.2
628.14691	10.0
638.93036	43.1
642.07043	8.4
643.27191	36.1
644.15118	53.6
645.34747	10.4
646.65961	34.6
648.67206	26.3
649.46393	87.7
651.73700	188.5
652.40509	109.5
653.01965	5.9
654.33771	12.5
655.58441	5.6
656.91168	15.7
659.41974	48.4
660.43182	6.1
661.37640	7.5
664.02386	63.3
665.71100	5.8
666.34485	11.0
667.13428	15.2
669.32422	31.3
670.08203	29.2
672.35260	6.4
674.24561	52.6
677.71539	25.4
678.96808	106.8
680.11481	91.9
683.03638	14.6
684.24719	18.1
686.71613	19.5
688.16742	69.6
692.68854	6.4
694.37738	10.7
695.50946	16.4
696.19153	20.0
697.00507	17.1
698.65515	54.7
699.67761	5.6
701.64514	17.7
702.31885	50.5
703.41840	9.3
704.16663	59.9
705.38910	346.4
706.44781	74.3
707.39294	97.2
708.56720	54.9
709.17426	14.4
710.11890	23.1
710.75610	20.2
711.47559	19.8
713.03180	77.2
714.14996	61.2
715.96637	239.8
716.97040	220.6
717.61475	5.8
719.73456	9.7
721.29614	29.8
722.64667	38.2
723.27527	22.3
724.31110	398.5
725.34650	205.5
726.63605	84.0
727.80505	67.4
728.60150	23.3
729.43976	6.9
730.42474	47.1
731.43842	59.4
732.39825	19.7
733.01025	24.1
734.03094	3.6
735.23730	3.1
736.28253	42.0
738.30841	100.1
739.59601	90.1
740.26654	47.7
743.45459	132.2
744.57239	50.7
745.47577	29.2
746.47980	46.3
747.64435	28.4
748.54272	34.0
749.77576	69.4
750.55505	41.6
752.81256	42.7
753.68048	32.2
754.88776	83.2
755.70819	122.0
756.59082	96.6
757.25842	9.9
757.88788	6.7
758.75482	55.7
759.67303	40.0
762.71429	42.8
763.71246	45.2
765.70599	80.0
766.34186	86.0
767.72784	84.7
768.83966	41.2
769.56531	36.0
770.42572	31.4
771.38885	58.9
772.05548	168.6
772.90771	134.9
774.34528	75.4
775.40039	275.8
776.50641	107.1
778.24908	126.2
780.10675	587.3
781.04333	463.0
782.06476	87.5
782.78156	4.4
783.87543	120.4
784.50092	24.6
785.56598	47.1
786.82123	466.0
787.47217	600.1
788.37823	378.4
789.28461	25.5
790.97906	50.9
791.73859	114.3
792.88403	35.7
794.90686	821.1
795.84442	459.3
796.66937	501.9
797.59851	124.1
799.02374	132.0
800.55316	151.4
801.64459	34.8
802.53387	72.7
803.66675	66.0
804.81067	149.0
805.76160	206.7
806.82239	198.4
808.16656	137.3
809.43048	42.2
810.36151	58.9
811.53333	378.2
812.26672	748.0
813.13580	182.3
814.18805	212.8
815.03522	60.6
815.89032	55.3
817.93341	390.9
818.80334	380.2
820.00507	266.4
820.83313	166.9
821.73602	78.1
822.59772	38.0
823.28949	287.6
824.31464	209.9
825.13513	74.7
826.33600	637.0
827.14844	1633.5	[M+2H] (2+)-NH3-H2O
827.96429	605.6
828.89417	114.6
829.81720	117.2
831.34229	302.1
832.27655	165.5
833.55414	267.9
835.22845	956.9
836.00684	14491.0	[M+2H] (2+)-H2O, [M+2H] (2+)-NH3
836.91235	621.2
837.99945	42.7
838.72913	33.9
839.43054	16.8
843.19220	8.1
845.65466	9.8
849.37524	21.1
852.16193	36.4
853.24481	155.4
854.46625	104.5
855.36444	25.0
857.27460	55.7
858.90540	73.4
860.71570	59.5
862.41278	28.3
864.55457	23.6
865.71552	35.5
867.62872	67.4
868.71252	27.6
869.54401	26.9
871.63025	58.8
872.28699	7.6
873.55750	52.8
874.39911	13.8
875.75238	33.5
876.57111	38.1
878.47668	14.8
879.44305	38.7
881.82281	12.8
883.17859	41.2
886.30841	5.3
889.56152	17.2
891.39459	10.4
892.64124	45.1
894.15369	39.6
896.20630	51.8
897.70074	46.2
898.57562	45.3
899.33008	6.6
902.08643	85.2
903.06909	55.6
905.19214	13.2
906.68408	5.0
907.61542	20.6
908.65991	45.7
910.00098	89.2
911.38263	53.5
912.63458	64.1
914.21149	145.8
915.53687	36.9
916.53558	17.8
917.51709	54.5
919.02545	44.6
922.79590	18.6
923.88470	23.0
924.95044	53.9
926.47369	98.7
928.22699	13.4
929.33783	299.1
930.45880	177.4
931.41705	36.1
932.54004	124.8
935.52417	20.6
936.44147	11.5
937.45709	27.5
938.60645	104.9
940.37531	15.2
942.81879	25.0
945.48492	8.3
946.22540	16.6
947.36475	131.0
948.46613	90.2
949.15851	36.8
949.78094	17.1
950.77075	9.0
954.26025	26.1
956.21704	21.9
957.29565	50.6
960.55121	21.1
962.26080	53.7
964.23492	38.4
965.26202	36.4
966.44574	168.3
967.38715	150.4
969.54492	74.6
970.47028	40.0
971.51587	63.7
974.95996	58.0
976.02490	72.1
976.68268	21.7
979.56250	4.5
980.48267	29.5
982.60858	7.2
983.99640	149.8
985.52222	13.4
987.88281	9.5
989.44781	7.0
991.26123	15.5
992.56183	10.3
993.40179	32.1
994.61133	25.7
995.80182	104.5
996.48248	42.5
997.33838	43.8
998.55029	34.3
1000.10712	30.0
1001.00708	23.2
1003.88013	16.6
1004.91870	5.6
1005.68433	20.3
1008.03418	13.8
1009.88086	21.4
1010.53729	6.1
1011.45514	51.9
1012.32660	25.7
1015.24091	74.6
1017.63666	8.5
1019.15601	5.7
1021.04370	20.5
1022.39020	35.6
1023.63519	60.1
1025.12268	43.4
1026.04761	14.6
1029.27673	19.9
1030.37512	150.6
1031.10376	10.1
1032.26758	32.2
1033.68066	21.5
1034.76208	33.6
1037.18018	26.5
1040.74902	110.9
1041.49792	22.3
1042.55981	48.9
1043.65039	17.3
1046.61194	10.4
1048.25488	47.5
1049.41089	9.3
1051.24670	54.0
1052.42456	84.8
1053.72314	30.1
1055.95288	25.7
1056.72302	8.4
1058.36890	130.6
1059.54419	58.9
1060.39429	100.5
1061.05078	24.8
1063.10254	29.7
1065.18799	30.0
1066.60315	71.7
1067.21790	20.2
1069.44714	26.9
1070.30176	24.2
1071.40625	42.2
1072.01672	22.8
1072.73608	48.4
1074.46277	6.7
1076.27417	219.0
1077.28857	120.6
1078.35669	5.3
1079.57593	20.3
1080.50818	7.0
1082.57935	21.1
1085.28125	7.5
1087.40015	3.4
1088.53247	10.4
1089.76245	24.0
1090.82813	40.5
1092.90845	32.4
1094.28906	4.7
1095.10889	12.1
1100.60742	4.5
1101.46777	59.5
1102.79651	9.2
1103.73523	5.7
1105.11694	53.1
1105.88855	19.4
1108.18188	79.8
1110.70007	22.6
1112.77246	20.6
1114.41040	74.6
1115.47852	9.8
1116.38330	19.1
1121.06030	22.5
1122.81860	10.1
1124.88477	156.3
1125.65186	13.1
1126.29761	30.6
1127.47571	16.6
1128.09009	31.4
1130.27576	37.7
1131.29541	15.3
1132.56506	11.4
1139.57483	47.7
1142.19348	32.2
1147.83069	7.3
1148.74438	14.3
1149.46484	5.0
1151.96777	134.3
1152.60840	8.1
1154.57178	25.4
1155.45190	7.0
1156.35779	4.2
1158.52087	23.1
1159.52515	33.1
1161.96814	14.0
1163.79175	8.4
1165.54980	3.3
1166.34802	18.0
1168.03467	14.4
1168.67041	15.1
1171.61475	16.3
1172.50000	21.7
1179.04712	32.4
1181.18738	170.8
1181.93213	13.7
1183.91382	29.4
1184.84241	50.5
1185.80420	19.5
1186.54553	29.5
1188.05237	55.5
1188.68701	6.0
1189.46045	46.8
1190.73157	14.8
1191.96912	9.5
1194.22974	13.5
1195.27979	29.0
1196.49731	5.6
1201.38647	14.3
1205.47559	62.3
1206.46863	21.0
1207.67651	60.4
1209.07092	34.0
1209.83789	17.3
1210.49390	73.2
1211.49182	11.1
1215.78430	16.6
1217.94373	3.6
1220.47461	9.7
1222.40845	6.8
1226.47791	5.1
1227.58496	23.6
1229.37183	12.5
1230.64380	3.6
1242.15796	9.1
1243.08289	9.3
1244.31628	8.8
1247.27600	22.2
1250.28625	9.5
1257.86487	8.7
1263.37341	12.3
1266.03198	20.3
1270.55811	6.5
1275.54846	9.8
1280.68420	8.1
1283.24719	41.3
1284.16809	45.4
1285.36694	50.3
1286.45166	7.3
1291.80835	4.2
1293.92078	5.9
1296.48865	18.3
1299.39270	23.5
1302.47156	1380.7	y (10) (1+)
1303.49316	1035.1
1304.65491	138.8
1306.77563	70.1
1308.13708	10.0
1311.25330	6.7
1312.25098	16.6
1316.57983	31.3
1317.40295	3.6
1324.39526	595.0
1325.28088	217.4
1326.50452	158.5
1329.35522	14.1
1331.29626	14.0
1333.35083	32.0
1342.24890	39.2
1343.69360	34.4
1344.33826	4.7
1345.58997	17.4
1349.06213	10.5
1350.54041	12.1
1355.10864	37.1
1357.09265	18.7
1358.13318	4.7
1363.62939	5.9
1365.14966	47.6
1366.15662	9.3
1370.75232	26.5
1372.96021	31.0
1374.68506	5.9
1392.44104	9.8
1395.64343	5.4
1400.96838	10.4
1402.36597	11.5
1405.64685	14.6
1408.12891	22.0
1409.90906	63.9
1411.39392	22.6
1413.32349	131.4
1414.56262	150.7
1415.57898	11.5
1423.81311	8.0
1426.69116	21.7
1428.40564	16.8
1429.70471	9.8
1431.50757	401.9
1432.60327	112.5
1433.42517	62.3
1434.15869	8.2
1437.27612	229.4
1438.46240	110.2
1441.24023	18.0
1443.23718	10.3
1444.45972	63.9
1445.71667	12.6
1446.44568	15.5
1452.36975	4.7
1454.52771	30.0
1455.63782	38.9
1456.60071	37.0
1457.26331	32.2
1498.81360	3.6
1505.29663	20.2
1506.89514	73.4
1507.73157	13.6
1508.65540	13.4
1515.63879	10.7
1518.42383	8.7
1523.51770	13.6
1524.36804	135.0
1525.40442	145.4
1526.35327	35.9
1542.60364	17.9
1543.62109	60.5
1560.40601	7.3
1561.28723	3.3
1574.59790	20.7
1575.94360	8.1
1628.28723	38.0
