# Supplementary material for: Phosphoproteomic Analysis of Platelets Activated by Pro-Thrombotic Oxidized Phospholipids and Thrombin
Source: PLoS One. 2014 Jan 6;9(1):e84488. doi: 10.1371/journal.pone.0084488 (PMC3882224; doi:10.1371/journal.pone.0084488)
Supplement: Annotated Spectra S2 — (ZIP) [file pone.0084488.s005.zip › EKEPEEELYDLSK_-25_2_87059.txt]

m/z	i	matches
240.10657	50.6
241.27592	10.8
244.20528	14.8
253.07834	13.4
257.48251	4.3
258.43271	11.1
266.52646	9.5
272.24951	8.5
276.30713	6.5
284.32635	5.9
286.39337	6.1
287.28842	3.3
302.56485	10.6
321.24313	8.6
323.36243	24.9
328.55560	7.2
329.30652	53.0
333.26154	27.3
334.74451	12.5
338.34909	9.5
341.21243	22.5
347.31976	140.7
348.47589	61.3
351.35266	182.6
352.11008	7.6
361.28854	8.1
363.35211	2.5
366.46378	11.0
367.20535	16.3
368.72784	30.5
369.36478	267.8
370.28677	47.8
373.03522	5.4
383.15356	8.5
385.40686	18.2
386.17996	13.2
387.20798	86.6
388.40900	5.1
394.37225	13.1
397.26483	4.8
398.53821	25.4
402.53973	11.8
403.37207	14.4
407.49847	8.5
408.51520	2.8
410.53998	18.3
411.96356	6.5
414.34003	19.9
417.47076	6.1
419.53748	18.2
421.44324	3.5
422.95105	5.4
428.21289	31.5
429.33777	28.3
433.44843	18.6
438.31555	4.3
439.16980	33.9
444.18121	12.5
450.29309	13.6
453.03436	5.5
455.20752	23.7
456.40179	20.0
458.18097	12.7
462.19531	51.8
462.87311	13.9
474.47845	25.4
475.08441	7.7
480.24628	6.1
482.80902	10.8
485.92340	11.4
489.48041	29.3
490.49493	4.9
494.17480	17.2
499.64337	7.8
501.09515	39.9
511.20953	17.9
512.30023	3.7
513.53418	49.5
514.56927	14.1
517.39838	11.9
521.68835	9.3
524.16040	5.9
525.75684	5.3
527.41132	44.7
528.77008	4.3
529.45886	17.9
535.99701	26.6
542.36981	5.0
543.09100	16.7
551.06641	6.3
552.37054	11.5
555.74054	7.5
557.58813	5.8
560.61334	27.0
564.41504	4.6
567.23639	58.0
569.23639	3.5
570.00995	28.4
570.98376	66.2
571.88666	11.3
573.08942	7.7
577.41833	68.8
579.51764	3.3
581.39514	45.1
582.26520	42.4
585.40997	12.6
586.31573	9.5
588.02844	7.5
589.79132	2.5
591.26398	11.6
592.17108	3.3
595.30103	123.8
596.22729	22.6
597.31781	4.9
598.20337	33.1
599.29309	7.8
602.11127	59.1
605.61261	11.5
609.44879	8.7
610.20001	44.3
611.88458	12.5
613.30756	37.2
613.97089	10.3
615.19025	18.1
616.29675	5.2
618.04755	35.9
618.70337	6.8
619.96619	36.1
620.57306	7.7
623.91290	14.7
625.25665	34.4
626.34766	28.3
629.10046	18.5
631.20624	6.0
636.46350	25.7
638.94745	9.5
640.61963	26.5
641.40967	5.6
642.50677	50.9
643.35083	19.8
644.65405	12.9
647.14508	10.6
648.04291	16.0
649.99359	64.7
651.39557	74.3
652.32050	120.8
654.02393	23.1
655.17462	2.6
656.28998	22.2
657.36847	19.7
658.48395	23.8
661.63531	16.5
662.42780	43.5
664.36237	16.2
665.01532	2.9
666.46027	26.7
667.30554	11.6
668.20490	7.9
670.33246	25.0
671.88763	25.8
672.48785	19.6
673.67596	13.1
676.90991	26.1
677.61548	24.6
678.26215	13.0
679.45587	54.5
682.81903	36.5
684.42743	12.8
685.29059	10.2
687.62897	34.1
688.71454	145.2
689.86096	20.6
690.91003	21.4
692.36993	24.3
695.41132	13.2
696.62207	87.2
697.29785	9.6
698.48737	37.3
699.36926	9.7
700.25604	43.3
702.11420	2.5
702.89148	20.6
703.99127	38.5
705.27856	134.5
706.52472	53.9
707.41180	163.8
708.39661	58.7
709.06976	66.0
710.39117	12.4
711.18884	5.4
712.25934	2.5
713.97430	37.8
715.12109	36.4
716.37036	263.6
717.29205	89.0
718.59711	46.8
720.41614	41.0
721.80389	16.1
722.54572	196.5
724.27551	229.3
725.18823	77.6
726.33551	31.5
727.39014	4.8
728.47858	13.1
729.91846	32.2
730.90564	73.5
731.92224	4.6
733.20868	43.4
734.48029	16.9
736.21649	37.5
738.49957	61.8
739.42578	19.7
740.21924	17.2
741.97382	50.3
742.57440	59.5
743.93158	68.5
745.70477	8.6
746.66284	37.2
747.99219	44.4
748.73322	39.1
749.42126	3.8
750.82367	22.9
751.64978	26.8
752.71832	15.2
753.91656	39.4
755.34528	48.7
756.54803	66.9
757.57062	108.9
758.21051	21.5
758.92908	22.1
760.59027	21.6
761.44977	55.1
763.11041	91.2
764.20587	95.4
766.60779	68.3
767.22693	78.7
768.24487	84.9
769.16193	162.9
770.43573	130.0
771.71381	278.7
772.58234	24.1
773.47357	82.7
774.17755	23.4
775.43524	207.2
776.49005	48.3
778.24365	131.1
778.92377	5.3
780.17865	938.6	y (12) (2+)
781.26068	386.9
782.53381	123.3
783.86810	22.8
785.72382	220.4
786.71124	664.0	[M+2H] (2+)-NH3-P, [M+2H] (2+)-H2O-P
787.70386	427.5
788.49457	50.2
789.64441	77.6
791.19080	166.6
792.23206	84.5
794.65942	420.9
795.69733	1300.0	[M+2H] (2+)-P
796.58313	399.4
797.54059	81.6
799.03046	101.1
800.15875	238.2
801.18365	92.7
801.92938	1.9
802.70367	62.7
803.35883	88.8
804.75171	123.2
805.35553	103.0
806.03754	98.6
806.89581	124.6
808.01117	94.3
809.36407	209.6
810.14545	14.9
811.89178	785.7
812.83978	395.1
813.61896	56.7
814.78369	193.7
815.77551	87.6
817.42432	76.7
818.18829	245.7
819.16711	90.7
820.37567	140.1
821.21619	111.9
822.25787	95.1
823.30048	134.6
824.28851	375.6
826.09967	399.8
826.81396	1099.4
827.49475	1169.3	[M+2H] (2+)-NH3-H2O
828.62408	206.4
829.67926	207.1
830.58112	213.6
831.54846	123.2
832.23529	151.8
833.17908	155.9
834.01337	121.9
835.84625	8811.8	[M+2H] (2+)-NH3, [M+2H] (2+)-H2O
836.47705	2418.6
837.39032	152.3
839.05273	29.5
839.77875	18.3
840.81384	5.6
841.45123	13.8
845.44427	16.0
847.40649	8.2
848.79724	13.6
853.33344	122.2
854.43524	30.9
857.35858	183.5
858.27875	26.8
859.40436	3.3
860.55945	15.5
863.21686	4.8
864.26465	6.2
865.69037	52.1
868.57574	27.6
872.40283	13.0
873.52936	4.7
874.34589	12.9
874.96356	28.0
875.71179	3.4
877.24872	65.3
878.32623	10.6
879.98004	10.6
882.56219	32.8
884.69507	18.9
886.50427	31.0
889.23315	12.6
891.43176	32.5
894.17310	25.1
895.31183	50.6
896.31549	16.8
897.50482	30.0
899.32013	53.7
902.50293	18.4
903.89325	10.6
907.46167	3.5
908.82184	49.1
912.73480	12.5
914.17206	27.0
914.85028	9.3
917.48932	19.8
918.17188	31.7
918.80072	5.7
920.08307	43.9
923.05219	11.3
925.80072	69.4
926.48529	26.6
927.35785	25.4
928.87701	78.2
929.57892	105.1
930.44769	58.9
932.47467	22.2
933.35333	65.0
936.30426	37.9
937.53442	2.7
938.70923	17.8
939.63324	14.9
942.48846	9.4
943.68182	8.8
945.00568	50.9
947.23602	143.2
948.19122	31.1
948.82233	22.1
952.20099	10.4
953.95441	3.9
956.49542	41.7
961.39105	30.1
962.57318	51.7
963.93378	30.7
964.60791	8.8
966.10913	84.0
966.92896	163.1
968.00360	65.1
969.87622	30.6
971.44556	33.3
973.34161	20.2
975.20612	16.0
975.82050	20.7
977.04132	22.3
978.39697	20.6
979.87823	21.7
982.27301	40.3
983.09369	16.9
983.71051	28.8
985.34106	11.9
988.02637	10.5
988.73682	26.6
991.60376	32.9
992.74091	54.6
993.39825	31.8
995.82843	70.8
997.19360	66.3
997.86865	7.7
999.53589	21.6
1001.99677	76.3
1005.00195	34.6
1006.21368	23.2
1011.48242	10.0
1012.69952	67.4
1013.46271	17.5
1014.75836	4.6
1017.57489	22.2
1019.66559	19.6
1020.82837	4.0
1021.43549	17.0
1022.68719	24.0
1026.79663	7.1
1027.56641	42.8
1028.38623	22.5
1029.39648	26.6
1030.62085	6.5
1031.46948	27.2
1033.92773	6.7
1038.78296	7.9
1040.16443	81.0
1041.78687	77.7
1046.33984	30.1
1047.32935	4.0
1049.16882	34.8
1050.81946	63.8
1052.06067	73.5
1052.97131	130.0
1054.69287	25.5
1056.48413	2.5
1057.26807	12.2
1058.40527	111.6
1059.46143	108.2
1060.20703	92.0
1061.04663	24.2
1063.26086	29.8
1064.57532	45.5
1067.53491	26.3
1068.34216	6.7
1070.20557	20.2
1071.10022	11.7
1071.92114	61.7
1073.19446	11.3
1076.30432	113.5
1077.36572	54.0
1080.09326	10.1
1081.70471	35.9
1084.54871	32.8
1091.18982	13.1
1094.56714	9.4
1097.87549	39.5
1099.16663	13.3
1101.51208	18.3
1103.20630	24.8
1106.13489	14.7
1109.72815	12.9
1111.52686	6.6
1112.63879	9.5
1115.87427	23.7
1120.99463	22.1
1123.32605	5.0
1124.41602	82.2
1125.26990	51.6
1126.37427	76.6
1127.42358	4.0
1128.86914	29.5
1129.98718	21.9
1131.69849	18.5
1134.51270	7.7
1137.57410	3.0
1139.37061	22.0
1141.81970	21.1
1142.79810	23.0
1145.87720	3.9
1148.82300	12.8
1149.63818	20.2
1150.58716	48.7
1153.84314	16.7
1156.37988	9.8
1157.35193	22.0
1158.22571	5.6
1159.85095	89.6
1160.86023	3.8
1161.78638	26.4
1165.33765	18.5
1169.71460	5.1
1171.60803	13.4
1174.05908	32.9
1174.94934	42.8
1175.82788	2.8
1177.91113	21.7
1178.62817	73.5
1179.40430	5.9
1180.91724	112.9
1181.76782	98.4
1182.56335	57.1
1183.65356	35.2
1188.61841	3.8
1189.52051	40.9
1192.33984	10.6
1193.25171	38.4
1194.08948	18.2
1195.75342	20.2
1199.55151	12.6
1200.48010	29.6
1201.87671	14.1
1203.35571	24.1
1204.50073	31.1
1205.29419	5.4
1208.31641	9.7
1209.27515	22.6
1210.41553	59.1
1211.31274	3.8
1211.91980	5.1
1214.34985	15.5
1218.82495	2.5
1222.70032	18.6
1223.63000	20.0
1227.21533	49.2
1228.63806	11.5
1229.64905	6.1
1230.44556	24.4
1236.72876	8.8
1237.97070	26.4
1240.39026	21.5
1245.14587	6.2
1245.92175	3.5
1250.85486	13.4
1258.33923	5.9
1259.34485	8.3
1261.64612	27.8
1264.87988	17.3
1268.81934	50.9
1269.84729	9.0
1272.34167	24.7
1274.46240	9.7
1284.44629	26.4
1286.15198	19.9
1293.45618	6.3
1297.80371	9.0
1302.39807	1295.2	y (10) (1+)
1303.41309	532.9
1304.38318	118.7
1306.36584	24.1
1308.13220	12.3
1310.37244	23.1
1312.50330	26.6
1316.55249	16.2
1324.39526	309.6
1325.39832	200.7
1326.37268	10.0
1329.74036	4.8
1333.22266	14.4
1335.14832	9.7
1336.32617	3.2
1338.37903	4.0
1339.05090	16.3
1339.94678	10.2
1342.36389	56.0
1343.42273	15.6
1344.63232	19.1
1350.36462	13.1
1357.46326	13.2
1363.03503	14.2
1366.02136	20.4
1366.89636	43.9
1367.85571	3.3
1372.56140	39.0
1374.93445	15.4
1380.51868	12.1
1382.02808	17.6
1383.64490	6.1
1390.14270	7.5
1391.74915	13.3
1393.22327	3.5
1396.12634	8.4
1400.68933	9.2
1404.96155	15.8
1409.44775	4.2
1411.81226	15.7
1413.46716	83.3
1414.50256	84.5
1416.03601	12.3
1416.76550	16.6
1418.67603	13.5
1419.32898	16.4
1426.60535	22.3
1429.12781	47.5
1431.47461	126.5
1432.43164	96.7
1435.09485	2.5
1437.44128	234.1
1438.37122	85.0
1439.53101	27.2
1441.13074	20.3
1442.79004	4.3
1453.85962	15.5
1455.80347	38.3
1472.62634	6.6
1488.17908	13.0
1489.06128	20.5
1489.85144	53.2
1491.33118	16.0
1505.94470	12.6
1506.65906	19.9
1507.55530	34.2
1513.61023	4.6
1515.13623	8.5
1524.41687	76.8
1525.27197	50.6
1525.91919	15.2
1531.04810	3.8
1542.34070	47.0
1543.12988	10.0
1550.45947	7.1
1558.48730	35.7
1561.53308	24.9
1650.13318	18.4
