# Supplementary material for: Phosphoproteomic Analysis of Platelets Activated by Pro-Thrombotic Oxidized Phospholipids and Thrombin
Source: PLoS One. 2014 Jan 6;9(1):e84488. doi: 10.1371/journal.pone.0084488 (PMC3882224; doi:10.1371/journal.pone.0084488)
Supplement: Annotated Spectra S2 — (ZIP) [file pone.0084488.s005.zip › EKLCYVALDFEQEMATAASSSSLEK_-2_2_101857.txt]

m/z	i	matches
287.16138	11.5
313.38977	4.8
327.06647	11.1
339.22076	22.8
341.36240	6.5
343.08966	11.4
347.53329	4.1
351.35706	6.7
353.25958	16.5
356.50531	4.5
360.21555	3.9
361.60773	8.3
369.04486	12.6
370.23120	4.0
371.40112	3.3
372.15604	4.0
375.33078	12.4
379.46753	5.4
389.20874	10.0
390.10333	5.5
391.09070	12.6
391.95685	8.3
396.20535	8.0
399.35284	6.5
405.33124	12.0
409.44904	11.7
414.95990	5.9
417.26294	4.6
425.14832	34.6
459.32361	11.1
462.17841	9.9
463.32733	35.5	b (7) (2+)-H2O
466.50922	12.3
468.04498	3.3
475.81281	8.4
476.42285	114.9	y (4) (1+)
477.33960	23.1
480.28149	2.5
486.00769	18.1
492.34705	15.7
494.36676	21.9
501.00403	8.7
504.23859	9.1
510.28662	5.2
513.42792	3.8
516.09845	10.9
517.38849	15.0
522.29224	1.8
523.41040	9.1
525.69373	14.4
527.36908	1.6
530.42755	8.1
531.40399	4.5
534.18591	20.7
537.47784	5.3
541.14478	15.1
544.14978	2.5
545.16699	11.3
546.34393	1.8
550.01343	3.1
553.51880	7.2
554.88379	10.9
560.51196	20.6
561.46008	6.1
563.31250	149.4	b (13) (3+)-H2O, b (13) (3+)-NH3, y (5) (1+)
564.29211	2.9
565.35681	9.4
571.56775	4.5
572.42932	8.6
574.34088	16.5
578.76636	4.2
583.57599	17.0
589.40607	14.2
595.28705	10.3
597.20587	13.4
598.94836	21.2
600.36298	12.6
602.43561	18.9
606.40717	7.8
614.12946	9.1
616.45575	5.0
617.29669	12.0
620.89319	22.4
624.37994	5.0
627.14655	3.9
629.25238	36.9
630.31067	32.0	b (15) (3+)-H2O, b (15) (3+)-NH3
631.69672	3.7
633.09460	41.3	y (6) (1+)-H2O, y (6) (1+)-NH3
643.94354	13.1
645.29431	9.2
646.49005	10.3
649.14362	42.9	y (18) (3+)
649.94330	29.4
650.56592	147.6	b (10) (2+)-H2O, y (6) (1+)
651.49774	70.9	b (10) (2+)-NH3
652.50934	20.2
653.32001	6.4
654.04327	12.4
658.08380	20.8
665.46954	27.5
666.25946	11.6
667.24744	4.8
670.73651	2.5
672.40833	17.4
673.35565	3.7
675.55878	18.1
677.36859	8.7
680.36127	25.2
681.30292	13.8
684.17731	11.6
688.33704	11.7
689.34839	24.8
693.27612	9.6
695.04639	7.8
696.48004	18.5
699.51440	5.6
701.33868	17.3
702.87262	6.7
704.89844	3.1
706.25226	6.4
709.37579	11.1
710.28778	19.6
711.90576	6.5
715.29218	9.6
716.19171	11.8
718.65497	5.8
719.64471	11.2
721.32599	4.2
722.87738	32.8
723.63629	10.0
724.68878	6.8
726.37555	4.6
732.11011	12.6
736.25232	9.1
737.39398	279.9	y (7) (1+), b (20) (3+)-H2O-P, b (20) (3+)-NH3-P
738.45374	115.4
739.36005	11.3
741.25995	13.3
741.87299	21.9
743.73322	23.2
744.42694	42.3
745.13287	15.6
752.42316	28.5
755.15961	5.6
756.45978	33.3	b (5) (1+)-H2O
757.31903	27.5	b (6) (1+)-H2O-P, b (5) (1+)-NH3
758.29785	2.4
764.08368	12.2
766.79822	30.7	b (21) (3+)-H2O-P, b (21) (3+)-NH3-P
767.77161	3.1
768.52496	27.8
771.16998	21.8
772.19104	14.6
772.84027	2.7
774.89136	8.8
778.35559	20.6
779.72772	24.3	b (12) (2+)-H2O, y (21) (3+)-H2O, b (12) (2+)-NH3
782.50397	9.1
783.48505	7.6
784.80914	12.8
786.36353	3.7
788.38446	9.9
789.61035	40.1	y (8) (1+)-H2O, b (12) (2+)
790.56879	18.9
791.34509	11.6
795.66779	24.3	b (13) (2+)-H2O-P, b (22) (3+)-H2O-P, b (22) (3+)-NH3-P, b (13) (2+)-NH3-P
797.74310	2.0
799.37274	27.9	b (21) (3+)-H2O, b (21) (3+)-NH3
801.03717	19.7
803.47046	15.0
805.28876	11.1
806.35443	34.5	y (22) (3+)-P
808.30328	376.9	y (8) (1+)
809.49182	80.8
810.62006	18.5
812.08667	27.8
812.97681	34.6
814.86896	31.0
815.60614	29.0
817.54224	17.1
819.45013	10.1
820.18976	10.9
821.52435	20.5
823.65436	96.3
827.48401	8.0
829.19733	26.5	b (7) (1+)-H2O-P, b (7) (1+)-NH3-P
831.69110	2.5
832.65161	6.6
833.58722	18.6
834.51630	7.6
835.79877	14.5
836.45380	7.4
838.25555	17.7
839.35187	85.1	b (23) (3+)-P, y (22) (3+), y (23) (3+)-H2O-P, y (23) (3+)-NH3-P
840.27521	36.6
840.90106	46.0
842.80524	21.1
844.09930	39.6	b (13) (2+)-H2O, y (23) (3+)-P, b (13) (2+)-NH3
846.15118	7.9
847.34216	10.7
848.90802	81.4	y (16) (2+)-H2O
850.92633	24.9
852.90894	17.9
853.51251	51.5	b (13) (2+)
854.20081	4.4
855.36334	69.3	b (6) (1+)-H2O
856.13336	31.6	b (6) (1+)-NH3
857.39679	47.7
858.41669	13.5
860.50677	83.2	b (14) (2+)-H2O-P
861.55322	21.9
862.35620	38.7	y (9) (1+)-NH3
862.98572	26.9
864.77332	66.3	b (23) (3+)-H2O
865.97388	54.4	b (23) (3+)-NH3
866.82983	39.0
868.04700	32.7
869.11316	53.6	b (14) (2+)-P
871.62433	4.6
872.80896	27.0
873.88037	47.9	b (6) (1+)
874.59552	62.6
875.20337	21.2
877.30206	41.2	y (23) (3+)
879.19830	190.4	y (9) (1+)
880.28180	92.8
881.17487	32.6
881.86786	40.5	y (24) (3+)-NH3-P, y (24) (3+)-H2O-P, b (24) (3+)-P
883.44940	24.8
884.29791	52.2
887.72998	8.1
888.54523	11.3
890.02704	75.0
891.25562	64.9
893.49561	101.6
896.07684	14.3
896.95709	66.8	b (15) (2+)-NH3-P, b (15) (2+)-H2O-P
898.11328	33.5
898.85126	11.1
902.18817	22.2
903.13843	22.2
904.79718	47.2	b (15) (2+)-P
905.63617	40.7
906.45770	5.3
907.67590	83.6	y (17) (2+)-NH3, y (17) (2+)-H2O, b (24) (3+)-H2O
908.54767	54.4	b (24) (3+)-NH3
909.52191	10.0
910.81989	5.5
912.87677	50.4
914.10773	21.4
915.26550	142.6	y (17) (2+)
916.31958	38.6
917.11304	68.6
918.32367	122.3
919.28595	176.8	b (14) (2+), [M+3H] (3+)-NH3-H2O-P, y (24) (3+)
920.28357	84.6
921.48041	41.6
922.39990	80.2
923.21680	63.8
924.02936	96.9
924.64716	113.8	[M+3H] (3+)-H2O-P, [M+3H] (3+)-NH3-P
925.56476	126.0
926.41388	19.5
927.46686	97.5	b (7) (1+)-NH3
928.24091	30.3
929.53912	89.0
930.44110	70.9	[M+3H] (3+)-P
931.46906	34.8
932.43713	29.8
933.36737	158.2
934.16602	202.3
935.23083	137.3
936.07184	68.2
937.02319	48.4
937.93317	92.8
938.55804	94.5
939.37354	42.0
940.13177	60.9
941.20697	33.8	b (8) (1+)-H2O-P
941.86499	31.9	b (8) (1+)-NH3-P
942.59821	11.3
943.93866	166.2	b (7) (1+)
945.30225	484.6	b (15) (2+)-NH3, b (15) (2+)-H2O
946.27545	230.8	b (16) (2+)-H2O-P
947.07959	30.9	b (16) (2+)-NH3-P
948.31525	96.1
949.13763	89.2
950.77020	305.4	[M+3H] (3+)-NH3-H2O
951.53644	136.2
952.19928	13.7
953.08423	23.1
953.94171	73.7
954.68817	84.7	b (15) (2+)
962.70868	12.9
963.45831	30.5	y (18) (2+)-H2O, y (18) (2+)-NH3, [M+3H] (3+), [M+3H] (3+)-H, y (10) (1+)-NH3, [M+3H] (3+)+H
964.57928	11.3
966.15546	35.5
974.01813	10.7
974.99982	50.1
976.08051	11.0
977.97272	5.7
979.86053	64.6
980.62811	87.0	y (10) (1+)
981.68768	95.3	b (17) (2+)-H2O-P
982.54962	59.9	b (17) (2+)-NH3-P
983.56451	31.4
984.33820	113.4
984.94403	4.0
987.08087	66.1
987.95074	15.5
989.37848	14.5
990.70795	17.2
991.96954	5.3
993.46515	38.5
995.70898	60.9
996.71094	108.5	b (16) (2+)-NH3, b (16) (2+)-H2O
999.22607	5.3
1000.24512	43.6	y (19) (2+)-NH3
1002.21753	8.3
1005.14307	92.7	b (16) (2+)
1007.03180	21.2
1007.63354	15.6
1008.51904	46.2	y (19) (2+)
1009.57373	94.2
1010.42120	28.2
1012.32440	8.7
1012.97565	47.8
1015.61743	5.1
1018.09174	22.3
1019.19720	110.8	b (18) (2+)-NH3-P
1019.83392	56.7
1020.84033	9.6
1022.71222	116.4
1023.59180	12.2
1024.21838	19.5
1025.65405	2.9
1026.96313	78.6	b (18) (2+)-P
1030.28125	3.3
1031.73413	129.1	b (17) (2+)-NH3, b (17) (2+)-H2O
1032.69153	65.0
1033.48157	31.5	y (11) (1+)-H2O
1034.80688	3.5
1037.36145	5.7
1039.12329	45.2	b (8) (1+)-H2O
1040.67395	213.8	b (8) (1+)-NH3, b (17) (2+)
1041.65210	116.4
1042.27295	52.5
1043.26636	5.9
1043.92175	14.8
1045.40466	36.6
1046.51221	15.8
1049.00854	10.1
1050.66675	24.1
1051.55029	61.3	y (11) (1+)
1052.46753	20.0
1053.72437	78.7
1054.62000	19.0
1055.68896	5.9
1057.43188	40.4	y (20) (2+), b (9) (1+)-NH3-P, b (8) (1+)
1058.38574	8.5
1059.13403	90.0
1060.93701	25.5
1061.88904	48.1	b (19) (2+)-H2O-P, b (19) (2+)-NH3-P
1063.61450	64.5
1064.64307	32.2
1066.89734	106.7	b (18) (2+)-NH3, b (18) (2+)-H2O
1067.76233	34.4
1068.65271	20.3
1069.90198	24.0
1070.55554	8.6
1075.92932	172.7	b (18) (2+)
1077.28442	107.1
1078.20532	42.8
1081.90161	53.4
1084.44104	29.9
1088.22595	30.2
1089.39063	11.7
1091.18237	22.0
1092.71729	3.5
1093.58472	8.5
1096.69263	130.6
1097.88123	18.9
1098.66980	46.1
1099.32019	19.1
1100.77319	26.4
1101.69971	24.5
1102.75854	34.0
1103.90320	24.7
1105.53455	4.4
1108.82227	10.5
1110.28308	48.2
1111.26416	126.2	b (19) (2+)-H2O, b (19) (2+)-NH3
1114.01831	37.1	b (20) (2+)-P
1114.66785	22.6
1117.83020	47.1
1119.64856	272.7	b (19) (2+)
1120.68274	88.2	y (21) (2+)-H2O-P
1121.38318	21.1
1124.42969	19.1
1125.24390	20.9
1126.34497	11.5
1129.18164	13.5
1130.51440	42.1	y (21) (2+)-P
1131.28296	1.8
1133.30908	29.3
1134.90771	5.3
1135.98291	51.2
1136.98169	48.4
1138.81494	19.8
1140.12903	2.9
1141.23779	20.3
1142.60498	27.1
1144.42188	73.5
1145.63171	8.7
1146.57776	24.3
1147.21716	14.3
1149.29517	32.7	b (21) (2+)-NH3-P, b (21) (2+)-H2O-P
1150.45752	74.0
1151.11987	27.5
1152.77039	53.9
1154.35071	70.9	b (20) (2+)-NH3, b (9) (1+)-H2O, b (20) (2+)-H2O
1155.60071	58.8	b (9) (1+)-NH3
1156.27905	18.8
1157.48022	4.7
1159.76599	87.6
1161.20471	19.7
1162.91772	70.7	b (20) (2+)
1164.24902	51.7	y (12) (1+)-H2O
1165.02063	3.1
1165.73145	9.3
1166.72607	23.6
1167.68933	43.9
1169.40918	82.2	y (21) (2+)-H2O
1170.72314	19.0
1172.26208	33.0
1173.30347	55.8	b (9) (1+)
1174.35059	26.9
1175.26440	9.2
1178.33276	21.0
1179.09473	17.2
1180.01001	24.4
1181.54541	11.7
1182.44666	25.3	y (12) (1+)
1183.51953	9.4
1184.44263	4.6
1186.73315	16.0
1188.58057	68.8
1189.32813	30.5
1190.32593	35.8
1191.21509	17.6
1192.00183	54.0	b (22) (2+)-H2O-P, b (22) (2+)-NH3-P
1193.10547	16.8
1195.63318	34.5
1197.58447	206.5	b (21) (2+)-H2O, b (21) (2+)-NH3
1198.83594	37.1
1199.64490	4.0
1200.33716	31.9	y (22) (2+)-H2O-P, b (22) (2+)-P
1201.30896	30.3	y (22) (2+)-NH3-P
1202.52625	100.8
1203.27991	4.5
1206.42310	105.0	b (21) (2+)
1207.27014	44.4
1208.43066	37.1
1211.02002	20.4
1214.58118	53.7
1218.58765	19.9
1219.95874	39.2
1222.46826	12.2
1224.56201	15.8
1228.84766	6.8
1229.52405	28.0
1230.62805	5.3
1239.32886	6.4
1240.33704	17.6
1241.09412	62.6	b (22) (2+)-H2O, b (22) (2+)-NH3
1244.13232	2.2
1245.67468	11.9
1248.78223	28.0	b (23) (2+)-NH3-P, b (23) (2+)-H2O-P
1250.60120	86.6	b (22) (2+), y (22) (2+)-H2O, y (22) (2+)-NH3
1251.39185	30.2
1252.36450	26.4
1254.68115	7.7
1256.53882	10.2
1258.62830	53.8	y (23) (2+)-NH3-P, y (22) (2+)
1267.41614	40.3
1271.52185	13.5
1275.66711	32.4
1277.56470	16.0
1280.58069	4.6
1285.98108	2.5
1287.14026	38.9
1288.35205	37.8
1289.39429	82.8
1290.51282	63.7
1291.27649	3.8
1292.50281	18.9
1293.39099	27.8	y (13) (1+)-H2O
1294.98035	5.5
1295.97510	23.8
1297.56433	75.4	b (23) (2+)-NH3, b (23) (2+)-H2O
1300.46277	14.8
1301.29016	6.8
1302.45374	9.8
1304.04163	21.7
1306.67688	63.9	y (23) (2+)-H2O, b (23) (2+), y (23) (2+)-NH3
1307.34741	5.1
1307.98901	30.0
1311.39673	2.7
1312.34155	15.1
1313.92981	21.5
1314.81494	37.3	y (23) (2+)
1315.50598	3.8
1316.37061	6.9
1319.08984	22.5
1320.78918	10.9
1322.78772	20.4
1324.27551	4.2
1325.38110	36.2
1326.21716	3.9
1327.37415	10.4
1329.14319	8.9
1331.59595	28.8
1334.62317	1.8
1335.42712	11.8
1342.04407	7.9
1344.35535	9.4
1345.26526	8.3
1347.58923	15.0
1348.77258	22.9
1353.45618	4.0
1357.52429	7.4
1359.15125	9.1
1361.79517	46.0	b (24) (2+)-H2O, b (24) (2+)-NH3
1363.78760	9.8
1365.69812	3.3
1367.62500	11.1
1371.29602	251.6	y (24) (2+)-NH3, b (24) (2+), y (24) (2+)-H2O
1372.26355	56.8
1376.17761	20.5
1378.45581	1.8
1383.85803	19.0
1389.05017	31.3
1393.57068	12.0
1394.63831	9.4
1396.62476	14.9
1399.65771	11.8
1400.83997	11.1
1407.60620	18.6
1408.86438	19.4
1416.37939	10.8
1418.44592	5.7
1419.44287	7.0
1422.84851	9.2
1423.71509	12.4
1425.62109	8.3
1430.73132	15.3
1431.65247	4.8
1433.58350	3.1
1434.77039	32.6
1435.48987	9.3
1437.38525	7.6
1439.17712	4.0
1440.09387	14.2
1441.50964	12.8
1446.09875	7.0
1447.45105	30.3
1448.24670	9.6
1449.25403	10.7
1460.37134	14.6
1462.50305	4.2
1475.46838	3.7
1481.91931	4.4
1490.65442	6.3
1491.75549	9.2
1499.45178	15.4
1508.53333	26.7
1510.30017	18.5
1516.95190	20.3
1518.21741	10.2
1528.99536	16.5
1532.03479	11.3
1533.04150	8.5
1537.34460	15.7
1540.80554	7.8
1553.56067	10.8
1558.64734	12.4
1568.65222	40.8	y (15) (1+)
1571.50867	19.8
1581.55457	2.9
1610.18396	6.8
1613.50781	6.8
1629.89783	8.9
1641.41833	23.3
1647.59497	14.0
1648.80139	18.0
1649.51343	4.8
1653.44128	9.0
1660.64148	5.7
1662.20435	4.0
1668.55688	5.5
1681.97083	4.4
1687.51111	27.1	b (13) (1+)-H2O
1688.38928	10.2
1691.43823	15.3
1693.78625	12.0
1705.70398	22.2
1708.86401	9.4
1710.86609	11.4
1712.90051	16.3
1715.97876	4.7
1720.86499	7.0
1723.73059	2.7
1771.39246	4.1
1799.00598	8.2
1818.96985	13.2
1821.57300	7.4
1823.01636	14.5
1827.83765	12.8
1891.46704	6.9
1904.03430	16.0
1906.11584	5.9
1926.69458	4.6
1959.88245	5.7
1967.00940	11.8
