# Supplementary material for: Phosphoproteomic Analysis of Platelets Activated by Pro-Thrombotic Oxidized Phospholipids and Thrombin
Source: PLoS One. 2014 Jan 6;9(1):e84488. doi: 10.1371/journal.pone.0084488 (PMC3882224; doi:10.1371/journal.pone.0084488)
Supplement: Annotated Spectra S2 — (ZIP) [file pone.0084488.s005.zip › EKLCYVALDFEQEMATAASSSSLEK_-3_2_89832.txt]

m/z	i	matches
300.30438	8.5
307.30499	6.9
310.31042	6.5
341.35031	2.8
354.33322	20.9	b (3) (1+)-NH3
362.93262	5.4
371.36935	17.7
376.49146	10.3
383.47192	3.0
389.26880	12.0
390.10980	4.8
404.31897	3.9
421.68445	7.4
432.13806	8.3
447.23407	8.8
453.52570	17.1
465.35870	3.3
468.70093	8.4
476.10602	57.3	y (4) (1+)
477.37683	4.5
481.25891	3.1
487.28534	9.7
489.11035	2.6
499.29315	22.8
503.18475	2.2
504.21008	17.5
510.50189	16.6
511.55865	6.5
513.15735	10.7
515.05078	4.1
516.93787	4.7
526.14703	4.6
527.33826	4.5
528.48590	3.7
539.60510	4.6
544.25208	10.2
546.46082	2.4
547.23187	6.5
548.43610	2.6
553.16669	11.7
560.35669	3.0
562.59723	15.8
563.45221	76.4	b (13) (3+)-NH3, b (13) (3+)-H2O, y (5) (1+)
564.37341	18.1
569.17340	2.0
571.40759	3.3
577.13892	11.0
583.34247	12.0
589.80090	2.4
592.47040	24.5	y (12) (2+)
593.50848	7.4
595.05096	6.2
599.27838	12.2
604.05725	7.2
606.05548	15.7
610.92657	10.2
616.13300	10.8
619.90527	5.4
625.05402	6.4
631.45544	4.7
635.29852	6.9
637.48914	12.9
638.60046	3.5
639.46790	14.6
644.12946	19.3
650.34064	68.8	y (6) (1+)
651.58069	16.1
654.97955	18.8
657.74384	6.1
661.33685	3.5
662.04993	6.7
666.06738	8.5
667.47931	11.1
669.16180	13.6
670.66577	7.4
672.00043	7.4
678.25842	11.3
678.88727	4.8
684.04736	8.7
687.82172	3.7
695.40320	12.2
697.91742	31.6
699.49707	21.1	y (20) (3+)-H2O, y (20) (3+)-NH3
701.31122	29.9
702.13867	16.5
703.35046	4.5
707.49316	2.4
709.62976	3.8
711.36108	35.5	y (14) (2+)-H2O, b (18) (3+)-H2O, y (14) (2+)-NH3, b (18) (3+)-NH3
716.59363	16.4
718.25336	2.9
719.47662	5.2
720.30292	20.3	y (7) (1+)-NH3, y (14) (2+)
721.15607	9.1
721.87201	4.9
723.34576	4.6
726.94171	22.8
731.60883	14.4
737.35938	139.0	b (20) (3+)-NH3-P, b (20) (3+)-H2O-P, y (7) (1+)
738.42828	19.0
739.41022	20.4	b (12) (2+)-P
742.08881	38.2
745.75409	16.2
748.29034	6.0
749.34113	6.3
750.51172	9.2
751.39709	13.4
752.55115	5.4
753.31055	4.8
754.13190	2.4
754.81403	15.3
756.19781	32.4	b (5) (1+)-H2O
758.64185	20.7	b (6) (1+)-NH3-P
760.97174	8.0
762.51227	4.1
765.51312	11.9
766.98706	7.6
769.65674	5.0
770.61359	4.3
772.28088	20.2	b (21) (3+)-P
773.13837	13.5
774.09015	16.2
775.35309	9.7
776.88483	11.6
780.13177	17.6
781.60303	14.8
782.33759	19.8
785.07892	52.7	y (15) (2+)
786.04901	3.5
787.39703	8.8
789.50055	31.7	b (12) (2+)
790.54266	2.6
791.57910	68.5	y (8) (1+)-NH3
795.55042	23.2	b (13) (2+)-H2O-P, b (22) (3+)-H2O-P, b (22) (3+)-NH3-P, b (13) (2+)-NH3-P
797.84564	9.2
798.57025	14.5
800.14520	6.5
801.38922	11.7
804.07050	8.9
805.28851	3.9
808.37390	311.6	y (8) (1+)
809.36371	60.7
810.63239	27.3
813.31708	32.5
814.79163	11.0
815.53424	8.9
818.48206	5.0
819.19177	16.2
821.52271	13.9
822.40375	12.1
826.70905	60.8
828.12555	19.9	b (22) (3+)-H2O, b (7) (1+)-H2O-P, b (22) (3+)-NH3
831.24872	3.7
832.05133	12.3
833.52325	21.0	y (22) (3+)-H2O, y (22) (3+)-NH3, b (23) (3+)-NH3-P, b (22) (3+)
839.58624	18.2
840.53412	63.5
841.44940	20.7
843.80054	12.1
844.76868	56.1	b (13) (2+)-NH3, b (13) (2+)-H2O, y (23) (3+)-P
846.02216	32.8	b (7) (1+)-P
846.70746	4.6
848.50641	12.3
850.88763	12.8
852.57648	22.9
853.52838	81.8	b (13) (2+)
854.24762	28.4
855.13428	18.5
856.10956	34.0	b (6) (1+)-H2O, b (6) (1+)-NH3
857.36700	13.2
858.26819	34.3	y (16) (2+)
859.08893	27.1
859.97974	24.0
861.41901	21.1	b (14) (2+)-NH3-P, b (14) (2+)-H2O-P, y (9) (1+)-H2O
862.46625	9.9
863.13947	23.1	y (9) (1+)-NH3
864.22162	21.9
865.80933	20.2	b (23) (3+)-NH3, b (23) (3+)-H2O
866.47772	19.2
868.16730	9.2
868.86700	45.3
869.52679	4.4
870.99597	10.0
872.34576	23.5	y (23) (3+)-NH3
873.41650	81.1	b (6) (1+)
874.29950	6.1
876.81134	16.9
879.28400	64.6	y (9) (1+)
880.47522	40.2
881.90961	26.3	y (24) (3+)-NH3-P, b (24) (3+)-P, y (24) (3+)-H2O-P
882.86993	2.2
885.43353	29.0
886.17804	25.8
888.83490	35.9
890.33539	24.1
891.15723	9.7
891.96588	68.8
892.62439	60.5
895.66254	17.2
897.14154	50.4	b (15) (2+)-NH3-P, b (15) (2+)-H2O-P
898.58295	32.3
899.48663	39.4
900.67072	38.2
901.54486	16.9
902.20172	20.4
903.63550	17.8
904.66791	53.9	b (15) (2+)-P
905.74652	33.3
906.79028	39.1	y (17) (2+)-H2O, y (17) (2+)-NH3
907.56964	14.6
908.70819	20.6	b (24) (3+)-NH3, b (24) (3+)-H2O
909.82556	62.6	b (14) (2+)-H2O, b (14) (2+)-NH3
912.00006	35.1
912.83270	5.4
913.45844	72.3	y (24) (3+)-H2O
914.54681	41.9	b (24) (3+), y (24) (3+)-NH3
915.39423	13.3
916.60583	82.1	y (17) (2+)
917.66760	44.8
918.62244	93.5	[M+3H] (3+)-NH3-H2O-P, b (14) (2+)
919.30933	42.6	y (24) (3+)
920.43774	22.5
921.44440	54.6
923.10553	98.7
924.28625	47.8
925.05695	113.6	[M+3H] (3+)-H2O-P, [M+3H] (3+)-NH3-P
925.98450	144.0	b (7) (1+)-H2O
927.60577	101.4	b (7) (1+)-NH3
928.24023	3.7
929.28595	99.9
930.53149	94.8	[M+3H] (3+)-P
931.56342	123.5
932.83893	45.5
933.55554	59.7
934.38751	70.6
935.29840	57.6
936.26050	56.7
937.05835	33.9
938.00543	77.2
941.24750	35.9	b (8) (1+)-H2O-P
942.35083	51.1	b (8) (1+)-NH3-P
943.27167	38.1
944.34888	211.9	b (7) (1+)
945.24878	388.5	b (15) (2+)-H2O, b (15) (2+)-NH3
946.23358	175.6	b (16) (2+)-H2O-P
947.33246	138.3	b (16) (2+)-NH3-P
948.41315	5.8
949.22998	38.0
950.07837	129.8
951.05890	68.3
952.12231	85.5	[M+3H] (3+)-NH3-H2O
953.39435	93.8
954.39325	117.6	b (15) (2+)
955.64844	7.0
960.61359	7.1
966.03320	15.8
968.77008	13.1
970.25861	12.4
973.11859	6.5
973.84869	22.3
975.06342	77.8
976.99286	6.9
980.48724	91.3	y (10) (1+)
981.53363	6.9
982.76202	63.8	b (17) (2+)-NH3-P, b (17) (2+)-H2O-P
983.48413	13.0
984.55743	11.0
987.17218	43.4
989.09515	2.4
991.53009	55.0	b (17) (2+)-P
995.59845	17.5
996.59033	24.9	b (16) (2+)-H2O, b (16) (2+)-NH3
1002.43329	5.4
1004.08002	2.6
1005.19513	75.6	b (16) (2+)
1006.02655	12.5
1007.76221	15.0
1009.14703	187.9
1010.12933	21.6
1014.24738	4.8
1019.40912	17.8
1020.06134	43.8
1021.52069	11.3
1022.91821	69.5
1024.64246	9.2
1027.03674	141.3	b (18) (2+)-P
1028.21350	22.8
1031.69238	102.1	b (17) (2+)-NH3, b (17) (2+)-H2O
1032.81909	69.8	y (11) (1+)-H2O
1034.49097	37.2	y (11) (1+)-NH3
1035.24194	15.7
1035.85754	4.4
1036.62720	22.1
1040.48413	160.6	b (17) (2+), b (8) (1+)-NH3
1041.43848	35.3
1044.09790	10.3
1045.29639	72.7
1046.30249	14.5
1047.32739	50.4
1048.81458	14.5
1050.32764	32.8
1051.51526	44.2	y (11) (1+)
1052.55688	32.8
1053.50244	9.9
1054.75220	13.8
1055.68652	5.0
1056.45020	3.0
1057.49780	46.4	b (8) (1+), b (9) (1+)-NH3-P, y (20) (2+)
1058.51404	16.0
1060.54749	5.4
1065.37878	14.0
1066.49243	199.1	b (18) (2+)-H2O
1067.55640	145.9	b (18) (2+)-NH3
1068.45459	62.3
1069.26807	39.7
1070.62036	50.5	b (19) (2+)-P
1071.41589	5.7
1074.84192	24.5	b (9) (1+)-P
1076.13794	149.8	b (18) (2+)
1077.04443	143.3
1077.98071	38.5
1079.03735	31.9
1086.07666	6.5
1089.01550	41.8
1094.00330	38.7
1095.31274	10.1
1096.00403	6.6
1096.63220	27.1
1097.58850	59.3
1098.43494	11.3
1100.89502	29.7
1103.16699	8.3
1105.45422	6.5
1106.54041	34.1
1109.66736	2.6
1117.39819	16.6
1119.31396	132.9	b (19) (2+)
1119.95532	77.5
1120.88379	47.8	y (21) (2+)-NH3-P, y (21) (2+)-H2O-P
1124.09937	17.0
1127.73340	13.4
1128.39795	8.3
1129.76440	21.4	y (21) (2+)-P
1130.65112	17.8
1133.16162	14.2
1134.97510	20.9
1135.62341	29.8
1137.17188	50.9
1139.83301	68.3
1141.02161	16.4
1144.94727	54.4
1145.67371	46.0
1146.78369	35.8
1147.78894	23.8	b (21) (2+)-H2O-P
1150.28857	2.6
1151.58093	36.2
1153.50757	7.2
1154.48901	81.7	b (20) (2+)-H2O, b (9) (1+)-H2O, b (20) (2+)-NH3
1155.30627	9.5
1156.34741	9.4
1157.28992	4.9
1158.03943	8.6
1159.71533	9.9
1161.66284	2.6
1163.26233	61.5	b (20) (2+)
1164.13989	27.8	y (12) (1+)-H2O
1166.52271	35.4
1168.48560	42.7
1169.25195	2.2
1170.96436	38.6	y (21) (2+)-NH3
1172.08655	33.3
1172.85950	40.4	b (9) (1+)
1173.62781	21.8
1174.57056	31.3
1175.23975	5.6
1176.02393	21.0
1176.71851	12.9
1178.16504	7.8
1179.27002	12.0
1180.20752	17.7
1181.18970	9.1
1182.38770	10.9
1183.65479	14.8
1184.47900	10.7
1186.27698	38.7
1188.06885	18.2
1188.90759	36.9
1189.80664	29.2
1191.67554	19.0
1196.22034	79.8
1197.18237	53.2
1197.97534	59.7	b (21) (2+)-H2O, b (21) (2+)-NH3
1198.63037	31.2
1202.15820	35.0	y (22) (2+)-NH3-P
1205.38330	7.5
1206.44897	76.9	b (21) (2+)
1207.41565	20.3
1211.12219	10.6
1212.49597	18.9
1215.96069	21.8
1217.80383	10.4
1222.30688	21.0	b (10) (1+)-P
1227.28674	10.5
1228.53540	52.9
1230.37280	18.2
1232.46130	43.0
1233.93628	10.6
1234.74023	133.6
1236.00598	4.4
1239.69214	57.0
1240.95313	23.0	b (22) (2+)-NH3, b (22) (2+)-H2O
1241.78125	17.0
1243.66528	21.9
1244.48352	36.0
1250.03809	71.0	y (22) (2+)-NH3, b (22) (2+), y (22) (2+)-H2O
1250.69604	22.1
1251.43457	7.8
1253.73853	12.7
1255.73560	9.3
1260.77063	5.0
1269.36987	9.3
1275.88306	7.5
1277.47729	12.7
1279.43896	6.3
1283.22351	8.9
1284.79675	40.3
1290.12012	22.3
1290.85242	12.2
1291.46082	6.0
1293.34973	22.9	y (13) (1+)-H2O
1294.33081	12.3
1297.82874	91.2	b (23) (2+)-NH3, b (23) (2+)-H2O
1299.81360	37.1
1301.54663	11.9
1306.53552	150.2	b (23) (2+), y (23) (2+)-H2O, y (23) (2+)-NH3
1307.40051	57.2
1311.36108	26.9	y (13) (1+)
1312.39587	9.3
1315.20129	13.2
1316.30640	22.2	y (23) (2+)
1318.31689	5.4
1319.65906	3.1
1322.38074	25.9	y (24) (2+)-NH3-P, y (24) (2+)-H2O-P, b (24) (2+)-P
1325.48706	11.2
1328.43274	20.8
1330.73804	3.5
1332.16370	5.7
1339.15955	35.0
1344.40649	13.2
1346.27539	24.0
1353.34631	17.2
1354.34949	7.2
1358.89612	17.5
1360.80591	15.4
1362.44873	26.4	b (24) (2+)-H2O
1363.17493	35.2	b (24) (2+)-NH3
1366.48145	3.0
1371.06995	77.0	y (24) (2+)-NH3, b (24) (2+), y (24) (2+)-H2O
1372.06067	109.9
1372.74109	30.4
1375.08716	18.0
1378.57007	22.5
1404.24219	22.6
1408.02185	1.7
1409.27234	8.9
1413.29626	9.5
1435.05078	5.2
1438.70886	4.9
1446.45154	19.0
1456.85327	16.4
1464.33789	9.0
1467.58948	8.6
1482.56702	13.7
1486.99988	9.5
1489.47278	26.3
1492.87427	7.5
1513.68469	9.1
1524.29370	10.3
1525.77393	9.3
1526.75818	6.7
1535.22070	7.3
1543.73181	5.0
1552.41968	10.1
1561.22839	7.8
1568.55554	19.3
1576.25720	6.5
1577.74902	17.8
1579.33313	24.4
1580.55481	10.9
1581.42896	5.0
1594.38416	4.8
1597.86609	8.4
1616.66516	11.9
1625.52368	9.9
1638.36243	6.7
1651.51892	15.4
1671.76355	12.0
1687.65491	9.0
1689.40198	4.5
1703.42346	10.0
1707.30164	16.9
1714.07971	2.6
1715.49585	8.8
1753.27075	9.5
1769.46313	4.9
1778.45447	3.7
1779.30090	16.1
1830.14001	9.6
1833.63635	5.0
1845.78748	16.7
1846.94702	11.6
1847.82397	8.1
1857.70007	13.4
1889.08533	20.6	b (15) (1+)-H2O
1903.36780	8.0
1963.09607	11.1
