# Supplementary material for: Phosphoproteomic Analysis of Platelets Activated by Pro-Thrombotic Oxidized Phospholipids and Thrombin
Source: PLoS One. 2014 Jan 6;9(1):e84488. doi: 10.1371/journal.pone.0084488 (PMC3882224; doi:10.1371/journal.pone.0084488)
Supplement: Annotated Spectra S2 — (ZIP) [file pone.0084488.s005.zip › EKLCYVALDFEQEMATAASSSSLEK_-5_2_99017.txt]

m/z	i	matches
284.39130	5.1
290.11804	4.4
310.41208	8.2
313.17130	5.6
314.37280	4.0
331.12628	15.0
347.62100	10.3
350.11536	8.1
352.92737	9.1
359.25659	6.9
361.02383	10.3
370.36954	14.0
382.35132	6.9
387.25446	16.4
389.02460	32.9
398.47028	3.4
400.29474	9.9
403.42749	4.5
404.14191	3.2
412.31793	9.2
416.98517	34.6
424.92224	21.0
448.50958	3.6
452.14532	17.6
454.31628	3.4
455.23682	5.5
457.36200	9.0
458.30078	1.4
462.52173	3.4
468.18579	3.6
471.01941	7.9
473.49823	8.7
476.24359	87.6	y (4) (1+)
477.19244	2.1
479.58173	14.0
483.02142	8.0
484.04614	11.6
485.90338	5.0
487.06134	9.2
494.19196	2.3
496.17310	5.4
501.15350	4.9
502.31897	4.5
503.02344	3.8
505.42670	4.0
510.33820	17.4
514.49103	2.3
517.38641	5.3
521.18567	4.7
522.40149	20.8
529.63373	25.4
534.31519	9.7
543.59607	42.3
544.35590	8.1
545.13123	6.0
561.26324	3.8
563.27606	87.6	b (13) (3+)-NH3, y (5) (1+), b (13) (3+)-H2O
564.30005	19.0
579.58966	13.5
580.41846	6.7
582.58636	3.2
584.14777	9.4
587.61169	3.2
589.31592	9.6
590.54065	6.4
593.51459	11.4
595.00824	14.0
601.03339	5.7
604.26685	22.1
607.00537	8.1
610.00757	16.8
614.41138	29.9
620.46631	8.7
621.57104	6.6
624.55890	8.8
626.69196	4.5
631.59259	5.6
636.23303	12.7
639.15228	19.2
642.26642	6.8
642.92914	7.1
647.78888	12.1
650.13654	72.5	y (6) (1+)
651.58527	34.7
652.35577	10.0
655.05664	10.0
657.54498	15.1
659.57562	5.3
665.16180	18.0
666.52655	13.8
669.52875	14.2
674.63776	12.8
675.76263	4.5
676.60638	18.9
677.24921	13.1
683.34076	6.7
684.28876	7.5
685.36951	11.2
686.24835	35.7
687.32574	18.8
689.34338	4.0
695.87201	9.2
697.99866	11.1
700.52704	5.9
701.23315	15.9
702.82208	13.4
710.29016	3.6
712.46393	4.5
714.28131	5.9
717.43835	10.1
718.75653	32.7
719.57349	4.9
726.24799	24.0
729.38483	5.5
730.40350	5.8
731.97333	7.1
734.15765	37.6
736.05023	8.8
736.70166	3.6
737.43445	170.4	y (7) (1+), b (20) (3+)-NH3-P, b (20) (3+)-H2O-P
738.36365	87.1
739.20050	10.3
740.64209	16.0
741.85443	2.5
743.08502	3.4
744.48132	7.7
745.19501	2.5
748.96326	7.0
749.58154	3.4
750.44653	43.0
751.57611	1.9
752.40155	32.8
755.29468	11.5
756.29022	11.8
757.30798	21.7
757.93713	27.5
759.28839	4.6
762.42029	5.8
763.93011	21.7
764.81146	22.9
769.72174	17.7
770.56842	4.9
771.38824	16.0
772.45911	8.8
773.22845	43.9
774.89545	14.8
775.53271	2.3
776.43683	14.2
778.33160	12.0
780.59552	16.1
781.79669	32.4
786.53857	4.9
787.45813	25.5
788.75397	22.5
790.78229	9.4
791.58002	10.0
792.62256	6.4
794.60992	6.4
799.36688	35.4
800.66290	15.9
801.45844	26.1
802.62384	18.1
803.79633	4.0
805.91138	26.2
808.29022	133.2	y (8) (1+)
809.45392	66.0
811.04498	40.4
812.17963	12.7
816.76984	29.2
820.38483	5.3
823.13953	39.8
823.79327	37.1
824.72998	14.8
825.60901	8.3
826.97241	17.2
828.35565	35.8
829.46082	28.1
831.47083	12.9
833.40222	7.8
834.91040	27.6
836.31842	36.2
839.55939	19.6
841.00189	32.1
843.14063	13.6
844.51605	2.1
847.47937	8.1
849.06976	31.0
849.79865	25.5
851.55707	19.2
852.49371	2.1
853.34430	43.0	b (13) (2+)
855.27972	10.3
856.12714	24.0
857.09711	10.2
858.39594	45.2	y (16) (2+)
859.18829	21.8
860.54474	37.5
861.29974	29.1
863.48016	22.7
864.46875	22.4
865.72540	135.0	b (23) (3+)-NH3, b (23) (3+)-H2O
866.91620	12.6
869.27997	64.9	b (14) (2+)-P
871.94116	58.5	y (23) (3+)-NH3, b (23) (3+), y (23) (3+)-H2O
873.19073	25.6
874.49146	79.9
875.75336	2.9
877.26904	29.0
878.48712	22.8
879.57813	56.6	y (9) (1+)
880.40930	47.1
882.53925	4.0
883.83356	62.0
886.16235	19.9
887.91016	115.5	y (24) (3+)-P
888.63672	34.1
889.71484	48.8
890.74969	28.4
891.43597	11.9
892.18896	22.3
893.72589	29.8
894.41644	8.7
896.40887	70.0	b (15) (2+)-H2O-P
897.52850	77.7	b (15) (2+)-NH3-P
898.44904	266.8
899.54694	20.2
900.35077	11.1
901.47467	41.8
902.47119	56.1
903.68866	37.0
904.69916	245.2	b (15) (2+)-P
905.53699	54.5
906.38727	44.4	y (17) (2+)-H2O
907.04974	34.7
909.47339	81.7	b (24) (3+)-NH3, b (14) (2+)-H2O
910.28284	10.7
911.43701	51.0
912.25665	11.7
913.69672	5.7
914.35785	49.4	b (24) (3+), y (24) (3+)-H2O, y (24) (3+)-NH3
915.41492	73.6	y (17) (2+)
916.20831	27.4
917.16162	41.2
918.47076	104.2	b (14) (2+), [M+3H] (3+)-NH3-H2O-P
919.11530	15.4
920.14020	24.9
920.94110	17.3
921.96558	41.7
922.71588	25.8
923.82330	131.7
924.91473	212.8	[M+3H] (3+)-H2O-P, [M+3H] (3+)-NH3-P
925.85382	130.5	b (7) (1+)-H2O
926.67700	46.5
927.41968	69.5	b (7) (1+)-NH3
928.09296	36.2
928.95428	28.6
930.34155	128.1
931.18524	838.1	[M+3H] (3+)-P
932.22943	10.1
933.58374	141.6
934.93024	168.7
935.65448	40.1
936.62115	87.3
937.75073	74.6
938.54663	7.2
939.20026	46.9
939.96759	74.6
940.90070	63.6	b (8) (1+)-H2O-P
942.41895	52.8	b (8) (1+)-NH3-P
943.65839	53.6
944.45917	149.1	b (7) (1+)
945.39044	398.6	b (15) (2+)-H2O, b (15) (2+)-NH3
946.24249	195.3	b (16) (2+)-H2O-P
947.29987	45.3	b (16) (2+)-NH3-P
948.60620	20.9
949.70337	16.4
951.17529	314.0	[M+3H] (3+)-NH3-H2O
951.97925	75.0
953.61029	159.9	b (15) (2+)
954.74945	86.2
956.17773	7.9
961.02789	18.6
962.72241	4.2
963.86969	4.4
965.25439	58.6
966.75934	11.1
972.62524	10.9
976.38422	23.1
980.43964	29.3
981.39313	71.5
982.80548	34.6
983.52655	28.0
984.53632	25.9
987.29816	56.7
991.23511	9.3
991.85089	32.2
995.57281	13.6
996.68292	16.3
1000.94476	67.2
1001.72504	23.9
1003.11597	8.1
1004.35248	14.9
1005.46338	52.9	b (16) (2+)
1006.55835	17.0
1007.57349	48.3	y (19) (2+)
1008.43060	6.6
1009.29736	49.0
1010.13623	63.9
1011.17719	7.3
1012.35651	20.8
1014.51929	21.6
1019.08917	75.7	b (18) (2+)-NH3-P
1020.12427	77.6
1020.77051	7.0
1022.38361	108.3
1023.79803	8.1
1025.54932	16.1
1026.99023	68.9	b (18) (2+)-P
1028.16333	16.8
1029.58264	6.5
1031.53955	155.1	b (17) (2+)-NH3, b (17) (2+)-H2O
1032.35913	23.7
1033.32117	32.5
1034.02490	31.9
1036.11414	7.0
1038.15991	7.0
1039.05359	85.0	b (8) (1+)-H2O
1040.07751	74.6	b (8) (1+)-NH3, b (17) (2+)
1041.08191	45.9
1042.01489	32.3
1043.75244	3.4
1045.55969	22.1
1046.64502	26.3
1047.45044	54.6
1051.36292	74.3	y (11) (1+)
1052.29077	4.4
1053.39722	50.1
1054.97424	21.8
1057.40723	112.7	y (20) (2+), b (9) (1+)-NH3-P, b (8) (1+)
1058.83923	41.9
1061.81885	13.7
1062.63818	48.0	b (19) (2+)-NH3-P
1063.35791	5.3
1066.67993	19.8
1067.38232	15.9
1068.18494	71.4	b (18) (2+)-NH3
1069.62488	15.0
1072.15613	71.7
1075.24707	114.3	b (9) (1+)-P
1076.14673	124.6	b (18) (2+)
1076.98804	116.3
1078.18347	4.2
1082.95581	7.0
1084.93738	11.0
1089.39282	14.2
1090.95044	36.2
1092.86548	6.8
1095.82642	24.0
1097.61401	8.3
1100.53223	12.9
1101.71008	5.9
1103.02649	33.0
1107.80981	19.4
1108.70630	10.1
1110.44812	147.6	b (19) (2+)-NH3, b (19) (2+)-H2O
1111.39893	41.9
1115.44275	16.1
1116.57593	5.4
1118.47754	29.3
1119.64233	153.0	b (19) (2+)
1120.36475	127.7	y (21) (2+)-H2O-P
1121.73608	13.9
1124.37610	17.9
1126.73328	37.1
1127.93555	27.3
1129.61292	28.8
1134.31189	19.6
1136.18005	5.5
1137.14600	8.9
1138.32239	2.1
1141.15063	21.7
1141.99585	3.2
1143.38049	10.7
1144.75696	41.4
1145.48877	35.5
1146.12354	4.2
1148.12280	20.9
1151.52295	4.7
1153.92847	85.1	b (9) (1+)-H2O, b (20) (2+)-NH3, b (20) (2+)-H2O
1154.78613	33.4
1156.68091	21.2
1157.85144	10.5
1163.17517	45.6	b (20) (2+)
1164.39148	33.0
1165.26575	4.0
1166.21851	14.6
1172.60559	57.6	b (9) (1+)
1173.33813	19.6
1179.16064	47.8	y (21) (2+)
1180.44995	27.7
1182.54236	22.2
1183.37170	5.7
1185.30566	19.4
1188.54895	77.9
1189.43701	68.5
1191.87842	7.9
1192.48010	14.5
1193.91638	7.1
1197.63867	57.4	b (21) (2+)-NH3, b (21) (2+)-H2O
1199.15869	41.5
1200.13367	33.2
1201.70581	28.1
1203.65405	15.8
1206.18677	7.5
1207.11011	170.6	b (21) (2+)
1208.14124	88.4
1209.42798	13.6
1213.74536	19.0
1215.94153	31.0
1217.48584	14.2
1219.99939	4.9
1222.62085	43.6
1223.59131	17.2
1226.40735	20.8
1229.82410	4.8
1232.17200	51.9
1234.69983	30.2
1236.38770	53.4
1244.77002	28.8
1249.79590	28.7
1250.66113	50.3	b (22) (2+), y (22) (2+)-H2O, y (22) (2+)-NH3
1253.49829	34.8
1254.61108	8.6
1260.29407	4.5
1263.40283	9.5
1264.81580	12.1
1271.72046	29.3
1274.03516	7.0
1276.23767	31.5
1278.09753	29.3
1287.53113	9.2
1288.84058	10.9
1289.60730	12.5
1294.70593	10.5
1297.32520	27.7
1298.83606	63.9	b (23) (2+)-NH3
1300.23706	4.9
1301.63123	10.9
1305.95959	19.2
1306.75537	27.0
1307.98816	14.1
1311.18323	39.3
1311.79553	4.8
1317.30359	10.5
1329.17773	20.4
1331.14148	7.7
1336.47437	6.8
1337.39893	7.1
1344.65125	2.5
1345.41479	5.8
1346.88977	34.5
1353.52881	19.6
1355.62439	4.2
1356.52625	23.1
1362.41418	68.9	b (24) (2+)-H2O, b (24) (2+)-NH3
1363.55920	11.7
1371.20581	145.2	y (24) (2+)-NH3, y (24) (2+)-H2O, b (24) (2+)
1372.05188	74.7
1375.21716	18.0
1392.58411	2.5
1412.52344	17.3
1416.75757	8.2
1431.28796	9.6
1436.96118	15.0
1441.58362	12.4
1442.32813	10.7
1449.74915	23.1
1465.36755	3.6
1468.64563	7.1
1479.79333	5.8
1501.77429	2.5
1503.66956	11.7
1515.78857	7.7
1519.11658	31.7
1548.77478	18.4
1555.67480	9.6
1568.62927	14.2
1576.32068	14.3
1577.94763	6.6
1592.56213	13.9
1597.34387	15.5
1598.21545	2.9
1610.54993	6.6
1614.37366	15.3
1619.49976	9.6
1622.32043	12.8
1635.47009	8.7
1657.53442	10.5
1669.69019	8.6
1671.51794	4.7
1675.17688	20.5
1678.72815	3.5
1681.91760	2.5
1688.39612	3.4
1695.48108	5.2
1710.64429	18.5
1711.48059	8.0
1737.21960	4.9
1751.83557	9.7
1768.87659	11.5
1781.16052	10.0
1794.00208	7.1
1825.89246	5.8
1827.99768	5.3
1828.70984	4.2
1838.85327	6.4
1846.88599	27.4
1876.31372	2.5
1889.11194	11.0
1889.72766	12.5
1892.56274	2.9
1894.24207	2.9
1902.14709	9.6
1903.97485	22.6
1905.90466	43.1
1966.80640	46.8
