# Supplementary material for: Phosphoproteomic Analysis of Platelets Activated by Pro-Thrombotic Oxidized Phospholipids and Thrombin
Source: PLoS One. 2014 Jan 6;9(1):e84488. doi: 10.1371/journal.pone.0084488 (PMC3882224; doi:10.1371/journal.pone.0084488)
Supplement: Annotated Spectra S2 — (ZIP) [file pone.0084488.s005.zip › EKLYDFVK_-5_2_48393.txt]

m/z	i	matches
166.10768	9.9
171.22418	5.6
175.06737	11.0
176.16977	21.8
176.96545	9.9
183.04428	6.9
188.36084	27.3
191.17764	22.8
192.99602	15.5
194.09460	10.0
195.12263	5.1
202.06676	7.0
203.05478	18.2
210.21648	25.9
212.12738	21.1
213.13939	8.8
216.45523	8.1
218.11078	32.5
219.01300	22.0
222.07175	128.4
223.06668	5.8
225.21829	5.9
228.83913	11.1
232.14374	6.3
232.94382	11.1
234.32877	4.3
235.09161	24.3
238.33615	4.0
239.10284	23.1
240.07257	180.9
241.23186	5.1
242.11670	24.7
243.28421	24.8
245.60210	8.5
246.25024	8.1
247.53476	6.6
248.22995	13.5
251.22192	10.3
254.29059	5.5
256.04395	7.7
257.14154	9.2
258.15442	5.1
264.93744	18.7
266.21155	5.8
270.29333	10.6
271.57391	3.6
272.32043	25.4
275.25952	47.5
279.15472	26.3
280.18860	20.1
281.23108	16.7
283.50211	12.6
284.77222	15.2
286.87054	20.2
289.27203	16.0
294.89166	19.4
298.91748	18.2
300.08667	12.2
301.29745	2.9
302.87360	10.3
308.03418	16.6
310.32983	24.3
313.24011	26.5
314.73187	26.6
317.00458	13.0
319.19257	15.9
323.38104	33.1
324.98151	66.7
327.14447	36.9
330.14148	10.0
330.81012	11.1
333.32971	27.1
334.22052	9.2
335.45105	39.4
336.25580	34.5
337.41840	12.2
339.53601	5.8
342.26312	10.0
343.57379	22.4
347.28351	18.8
348.22571	31.5
349.25385	49.0
350.38092	11.8
351.27167	8.8
352.23889	45.3
353.43658	59.7
354.37164	34.1
356.42603	4.3
360.27350	33.2
361.40887	80.8
362.38660	8.0
363.99194	28.8
366.33069	26.4
367.39868	16.5
369.25293	14.8
371.16333	100.0
372.53046	4.4
373.99493	61.1
375.42255	4.4
385.44409	40.6
386.42285	56.3
387.22699	19.9
393.23083	522.7
394.21704	107.0
398.91315	27.4
400.18866	22.8
403.62445	80.0
405.52783	7.3
407.17468	5.9
408.96893	5.6
412.27722	11.8
415.06158	29.8
415.74969	15.6
417.54395	52.5
418.88715	12.0
420.39697	15.5
421.36298	6.2
422.35284	39.2
423.20721	27.4
425.28491	18.4
426.17352	22.0
428.15173	67.6
428.95160	25.1
430.48895	106.3
431.41968	41.5
432.15192	6.9
433.19989	32.9
434.39581	6.3
435.43585	8.8
437.19672	73.8
439.02936	6.2
440.57019	32.0
441.54608	9.9
442.45020	57.1
444.72864	29.1
446.32257	48.5
447.29358	51.0
448.23773	12.1
449.15436	27.9
451.99780	96.9
453.51923	20.1
455.10065	101.1
456.38049	5.8
457.36249	7.3
458.84497	30.9
460.33575	105.8
461.26660	31.9
461.87537	5.8
462.63538	26.7
463.36383	43.2
464.05499	27.2
465.96661	7.3
467.29535	67.2
468.17084	74.2
469.44379	82.3
470.07495	15.1
471.34460	8.9
472.12720	60.7
472.87860	36.4
475.26294	45.6
476.02863	14.6
477.33966	42.8
480.01843	75.3
481.60577	115.1
482.76025	8.3
484.23883	38.0
485.31104	61.0
486.15485	136.0
488.51788	47.0
489.43573	33.4
491.71259	39.3
493.71771	21.8
494.98022	64.0
497.06635	295.5
498.38214	28.0
500.30353	30.8
501.28442	35.5
502.34753	54.7
503.43402	177.8
504.76886	37.7
505.37378	3.6
506.23505	31.5
507.10931	129.2
508.45172	156.7
509.29114	77.6
509.91260	102.0
511.09924	75.0
512.09161	74.1
512.85541	28.3
513.49426	41.6
514.31549	95.7
515.23279	68.7
516.15277	141.1
517.70477	124.7
518.86383	68.5
520.08496	100.0
521.25983	151.0
522.10425	242.9
524.59174	150.8
525.25629	293.7
526.04706	48.5
526.77075	34.6
527.66907	1145.6
528.90277	62.3
529.73993	103.2
530.36737	34.8
531.54010	57.9
532.91162	75.4
533.65240	127.6
534.59088	105.2
535.53217	200.8
536.36945	93.3
537.65924	79.8
538.53992	39.1
539.30469	169.5
540.49286	208.6
542.39984	618.9
543.25702	1663.1
544.14221	622.2
544.78357	173.4
545.72174	83.3
546.55597	52.4
547.84351	92.4
548.66028	252.4
549.76892	75.5
550.70105	53.5
551.31635	469.8
552.47260	33605.3	[M+2H] (2+)-H2O, [M+2H] (2+)-NH3
553.37805	582.0
554.18732	261.3
555.07288	18.4
555.89984	20.0
557.40637	78.4
558.41962	6.8
562.23212	4.0
563.72382	13.3
567.82861	18.9
570.68921	31.4
576.47565	15.9
581.09155	6.6
581.80194	4.7
582.56580	21.3
584.96710	12.5
586.31158	19.2
587.10748	9.6
588.91223	52.3
591.22125	14.0
594.34399	34.2
596.04810	154.4
597.81732	42.3
598.88312	63.4
600.89441	40.6
602.36792	94.4
605.48450	25.3
606.39075	19.4
607.02234	17.1
608.30878	41.0
613.28693	91.0
614.52924	67.7
615.84821	279.0
616.47174	5.8
618.18140	148.7
619.33099	75.1
620.18707	38.1
622.08478	68.8
623.66473	13.5
627.43774	41.7
628.75140	21.3
630.34961	67.0
631.59161	16.4
632.33942	18.7
633.04620	21.1
635.30341	7.0
636.38849	3.6
637.08551	5.1
637.98132	25.4
640.57306	118.4
642.03217	15.7
644.06940	28.1
645.26776	13.4
646.38672	26.0
647.73700	52.1
649.42889	65.7
650.19043	54.0
653.36627	25.6
654.72711	8.9
658.27521	38.2
659.59265	45.4
660.48962	9.2
665.13483	14.8
666.88257	12.5
670.31116	16.2
671.73615	46.2
677.28088	45.3
679.04425	21.4
681.63007	78.3
682.39087	20.1
684.68927	104.4
685.39020	37.0
686.12103	57.9
689.93207	29.9
693.94263	88.3
694.62921	28.3
697.26617	57.6
698.07880	47.1
699.49127	46.5
700.52142	18.6
701.38782	53.2
702.36102	20.7
703.65027	19.3
705.60962	18.1
706.80145	10.3
710.65198	187.1
711.29346	437.5
712.44788	291.2
713.63525	9.1
714.67914	17.1
717.75537	33.8
718.92542	7.4
722.37598	161.7
726.26251	17.3
727.84235	46.0
728.58624	5.9
729.38531	65.6
731.19910	22.9
732.97540	104.9
734.67847	53.4
736.70795	7.7
737.72784	2.9
739.32227	16.2
740.38318	100.7
741.16278	6.2
743.31592	18.8
745.76093	51.7
747.04517	24.0
751.37769	346.6
752.29852	80.3
754.41833	44.7
755.15936	8.1
758.07623	54.6
763.54498	37.8
764.54108	10.6
765.30585	7.4
768.35413	62.2
770.08771	25.9
771.99243	34.2
774.72510	29.5
775.39496	59.7
781.34564	2.5
783.39685	76.3
790.30304	28.1
792.56824	43.7
806.51752	9.6
810.66394	7.7
815.53522	20.2
822.69208	8.4
827.71613	11.7
829.39551	20.6
830.17261	8.2
831.60211	41.1
834.34528	39.9
835.42456	8.5
837.35101	11.1
839.72998	24.8
848.27295	57.0
850.32965	5.8
856.86786	4.0
858.14557	17.3
864.34326	534.4
865.46393	74.1
871.28516	25.6
875.00977	20.2
875.89227	50.8
883.25677	17.2
884.33789	36.3
889.99976	50.5
890.61401	35.2
891.64258	46.6
892.44464	38.7
899.15924	9.6
904.63861	11.7
905.83667	35.6
907.92242	5.8
911.40094	33.7
912.07227	18.1
913.25385	19.5
919.22113	11.1
929.44379	32.6
931.32245	23.8
938.80249	106.0
939.44061	38.6
940.48096	30.7
944.27173	4.4
957.37622	420.1
958.39551	50.0
973.26752	22.8
975.43781	139.8
976.20612	21.6
977.98761	21.9
986.92993	7.7
988.69067	5.5
992.34869	30.3
994.80634	12.2
999.34479	9.6
1002.36823	5.5
1009.43555	8.1
1019.39844	11.4
1021.38165	21.1
1026.39514	13.1
1077.45837	18.1
1081.10254	26.0
1097.66382	8.1
1104.54785	12.9
1121.71826	21.8
