# Supplementary material for: Phosphoproteomic Analysis of Platelets Activated by Pro-Thrombotic Oxidized Phospholipids and Thrombin
Source: PLoS One. 2014 Jan 6;9(1):e84488. doi: 10.1371/journal.pone.0084488 (PMC3882224; doi:10.1371/journal.pone.0084488)
Supplement: Annotated Spectra S2 — (ZIP) [file pone.0084488.s005.zip › EKVSSIDLEIDSLSSLLDDMTK_-6_2_148385.txt]

m/z	i	matches
241.08153	57.1
243.33081	6.6
248.04272	29.6
251.36168	7.5
252.23083	28.6
258.35144	55.7
266.02997	6.0
271.29254	33.7
271.90414	19.4
272.99051	24.8
274.49747	7.9
275.49185	5.9
277.04742	17.1
289.36783	40.8
293.54700	19.0
298.67926	29.6
302.34363	16.2
304.63940	16.1
310.07199	9.1
316.06052	7.5
325.12842	5.5
331.38196	86.6
339.19769	9.4
349.49258	12.1
353.91022	18.7
355.22485	36.2
357.37384	46.6
358.40619	61.5
360.15179	4.5
362.74402	12.1
363.51074	52.2
365.32214	64.6
366.00317	14.7
367.77899	38.3
368.97626	16.6
371.28223	21.0
376.19611	23.2
377.22522	14.4
381.15576	37.3
382.39795	8.1
383.30103	49.1
385.26764	38.4
386.23547	38.0
388.26120	25.9
389.43439	9.6
390.40955	20.4
391.12439	19.4
393.92664	30.9
395.22919	158.3	y (3) (1+)
397.33374	25.5
401.11346	34.3
403.21820	28.0
403.97717	35.8
404.98102	24.0
406.37878	67.5
410.13617	7.0
410.86566	5.5
413.05792	23.2
417.49438	65.8
418.13733	13.1
419.45984	11.5
422.28979	6.9
423.95746	26.3
426.20636	34.8
427.12585	52.6
428.14783	13.6
429.45898	38.9
437.53290	15.0
445.63538	27.0
446.34442	82.4
446.97900	16.6
453.01678	5.0
454.79968	21.1
457.37134	38.8
459.26013	12.6
461.19690	61.7
463.47113	33.3
465.68121	31.9
466.60535	26.1
469.20758	47.7
471.32794	45.0
473.26660	46.6
475.15991	86.8
476.26630	17.7
479.18542	17.7
481.51477	55.9
482.42859	41.0
483.85992	13.5
486.57312	36.1
487.37695	10.4
490.21313	13.9
491.13037	61.2
492.34711	77.6
494.33905	44.4
496.31104	44.2
498.69244	16.0
501.37781	62.4
504.31165	17.0
506.07312	20.5
507.22137	23.4
508.11475	29.4
510.23456	536.5	y (4) (1+)
511.25726	74.7
512.11499	64.8
513.56781	31.7
515.33960	33.2
518.51398	32.5
520.03943	16.5
522.39587	34.7
523.12537	17.0
524.06226	26.1
525.41376	23.0
526.09406	15.1
527.24725	8.1
530.10785	28.6
531.58197	38.8
532.21057	8.4
533.20599	7.4
534.32446	12.6
535.58813	58.9
536.78082	63.4
537.68286	29.3
539.66693	37.3
540.27008	54.8
541.24933	14.6
542.43280	75.2
544.25629	22.5
545.77087	15.1
546.56348	31.2
548.33380	7.0
549.13293	39.7
553.28864	58.7
554.08746	7.6
555.25983	11.6
556.48682	66.9
557.45953	17.5
558.39276	84.5
559.09723	26.8
559.98596	8.0
560.81793	80.2
562.94159	82.6
564.21613	45.4
564.83136	44.8
565.81970	39.0
566.52704	16.9
567.26752	38.0
568.15753	29.1
569.14362	43.1
570.90704	9.1
572.42175	57.6
574.25830	148.2
575.29279	79.8
576.45422	18.0
578.65295	86.7
579.81006	34.7
580.80878	59.2
582.24963	54.7
583.26154	36.5
586.38190	17.1
587.23138	47.6
588.53485	33.2
589.44794	145.7	b (10) (2+)-H2O, b (10) (2+)-NH3
590.42493	135.4
591.50427	6.0
592.32489	11.1
593.62421	23.6
596.21307	234.7
597.30463	80.6
598.30450	43.4
601.20819	39.7
603.35352	79.4
604.36530	32.9
605.07202	36.2
605.90210	33.1
607.24896	247.4	y (5) (1+)-H2O
608.43408	209.3	y (5) (1+)-NH3, b (6) (1+)-H2O-P
609.23486	81.2
610.05670	31.8
611.48090	63.3
614.04095	140.6	y (11) (2+)
615.48627	13.7
616.24408	43.4
617.40997	25.5
620.48309	7.6
622.32782	46.9
623.49078	58.8
625.16296	2031.8	y (5) (1+)
626.32471	606.9	b (6) (1+)-P
627.37616	187.1
628.39001	36.5
629.26532	24.6
629.96442	20.5
631.09619	36.0
632.36029	77.5
633.75153	59.0
634.57214	53.3
636.09241	75.4
637.03851	100.3
638.00177	223.9	b (17) (3+), b (18) (3+)-NH3-P
641.08533	249.2	b (12) (2+)-NH3-P, b (12) (2+)-H2O-P
641.85913	108.0
642.59442	35.5
643.29407	63.1
644.29169	46.2
646.05231	32.6
647.94720	14.5
649.31525	36.9
650.20038	93.8
651.14087	37.4
652.95978	44.2
654.18585	46.5
655.33337	139.4	b (11) (2+)
656.11310	80.8
656.83215	29.9
657.73712	31.1
659.92596	25.8
661.14844	44.4
661.85260	70.5
663.31342	19.6
665.37201	98.1
666.09308	52.1
667.11859	96.4
668.40942	38.7
669.12903	12.4
670.95502	195.7	y (18) (3+), y (12) (2+)
672.07147	64.9
673.29651	31.6
674.13141	55.4
675.29242	37.0
676.83130	98.9
677.86682	9.9
680.16724	196.3
681.47705	118.9
682.43164	82.6
683.34552	64.9
684.28009	46.4
685.34076	45.0
686.25366	29.5
687.47748	151.1
688.43811	474.7	y (19) (3+)-H2O-P, y (19) (3+)-NH3-P
689.69531	406.8	b (12) (2+)-H2O, b (12) (2+)-NH3
690.40961	93.6
691.06384	18.9
692.12701	24.1
693.50250	196.3	y (19) (3+)-P
694.69025	109.2
695.91730	104.6
697.18286	126.8
698.07410	144.7	b (13) (2+)-NH3-P, b (13) (2+)-H2O-P
699.02588	335.7	b (12) (2+)
700.15649	26.2
701.06616	121.7
702.13336	69.0
702.93439	66.2
703.95172	28.3
705.04913	16.0
705.80438	73.7
706.53314	32.4
707.54810	102.2
708.61932	67.2
710.20422	42.3
711.19086	66.8
712.98224	31.5
714.55841	84.7
715.50342	87.6
716.44745	52.3
717.36737	59.8
718.34186	93.8
719.44525	74.0
720.33392	285.3	y (19) (3+)-NH3, y (19) (3+)-H2O, y (20) (3+)-H2O-P, y (6) (1+)-H2O
721.45288	179.8	y (20) (3+)-NH3-P, y (6) (1+)-NH3
722.55945	60.2
723.28766	131.9
724.17023	296.5	b (20) (3+)-NH3-P, b (7) (1+)-NH3-P, b (20) (3+)-H2O-P, b (6) (1+)
725.38300	85.5
726.15729	35.0
727.87006	366.4	y (13) (2+)
728.59332	113.5
729.26117	29.3
731.35547	30.2
732.55951	199.3
733.39478	93.3
733.99689	18.7
735.27911	172.5
736.04974	53.6
736.81573	42.8
738.24298	2144.2	y (6) (1+)
739.26410	1047.6
740.49799	336.7
741.38489	447.7	b (7) (1+)-P, b (14) (2+)-NH3-P, b (14) (2+)-H2O-P
742.05975	139.6
742.79639	12.1
743.40692	31.2
744.28497	23.9
745.05878	168.8
745.84729	97.1
746.51343	545.5	b (13) (2+)-NH3, b (13) (2+)-H2O
747.44348	156.2
748.64520	50.3
749.57648	78.9
750.22223	282.3	b (14) (2+)-P
751.12872	180.3
752.53174	1559.8
753.75464	332.2	y (20) (3+)-NH3, y (20) (3+)-H2O
755.07013	421.8
755.92670	564.3	b (13) (2+)
756.94672	139.4	b (20) (3+)-NH3, b (20) (3+)-H2O
757.87982	100.6
758.70453	127.0
759.39172	25.1
760.17010	9.1
760.93835	6.5
762.27777	81.0
763.24725	23.1
764.66290	88.6
765.62299	10.9
766.28473	61.9
767.06439	59.1
768.25146	180.7
769.37817	236.9	y (21) (3+)-P
770.75751	149.8
771.65991	261.3
772.54938	51.9
773.56012	60.7
774.42401	88.7
775.40887	150.7
776.45050	143.9
777.60834	154.3
778.39380	85.1
779.19080	205.7
780.64142	235.3
781.35126	40.2
781.99628	18.4
782.80585	78.0
783.87256	182.5	y (14) (2+)-NH3
784.64880	282.9	b (15) (2+)-H2O-P, b (15) (2+)-NH3-P
785.65802	175.3
786.52631	154.1
787.76880	321.0
788.56842	158.9
789.56482	323.2
790.22394	448.6	b (14) (2+)-H2O, b (21) (3+)-NH3, b (14) (2+)-NH3, b (21) (3+)-H2O
791.30707	266.1
792.29828	345.2	y (14) (2+)
793.25201	181.2	b (15) (2+)-P
794.02057	49.6
794.98590	112.5
795.62207	50.8
796.96289	264.1	b (21) (3+), y (21) (3+)-H2O, y (21) (3+)-NH3
797.82959	152.4
798.67676	165.3
799.59753	396.4	b (14) (2+)
800.53876	499.7	[M+3H] (3+)-NH3-H2O-P
801.31207	141.4
802.24188	226.5	y (21) (3+)
803.26245	217.1
804.57941	72.4
806.20416	251.2
807.01056	601.3	[M+3H] (3+)-NH3-P, [M+3H] (3+)-H2O-P
808.26953	695.0
809.24689	118.9
810.18506	137.8
811.81976	352.7
812.76617	417.4	[M+3H] (3+)-P
814.09552	367.2
815.28265	351.8
816.26984	481.2
817.42578	284.6
818.49896	504.3
819.40082	258.3
820.42542	82.1
821.53546	677.1	b (7) (1+)-H2O, b (7) (1+)-NH3
822.55737	199.6
823.34595	247.6
824.35425	1105.4
825.27728	145.8
826.66534	209.6
827.50189	1280.0
828.17902	621.0
828.81042	346.7
829.64587	103.6
831.17188	326.2
832.18604	356.7
833.32977	2726.0	b (15) (2+)-NH3, b (15) (2+)-H2O, [M+3H] (3+)-NH3-H2O, y (7) (1+)-H2O
833.97144	2046.3	y (7) (1+)-NH3
834.66656	493.2
836.03143	2425.7	b (8) (1+)-H2O-P
836.99237	367.9	b (8) (1+)-NH3-P
837.82050	127.2
838.55719	69.8
842.83270	45.2
844.90326	31.8
847.46826	7.0
850.10028	232.6	b (16) (2+)-P
850.85754	86.0
851.49536	15.1
852.46295	17.0
855.11627	78.1
856.97858	39.9
858.08533	71.4
858.68610	20.5
859.61395	11.9
860.76318	20.0
861.76257	21.2
862.53210	47.8
863.33081	26.7
863.93347	59.6
864.68213	27.2
865.60474	59.4
866.56561	93.5
867.18732	43.6
869.01813	31.7
870.29883	17.9
871.36456	60.5
872.25702	100.7
874.66101	49.3
876.32666	122.0
877.20563	24.6
878.22430	54.6
880.40271	466.9
881.62988	256.2
883.26697	45.1
884.93127	62.3
885.63281	44.7
888.68701	173.6
889.91547	598.3	b (16) (2+)-H2O, b (16) (2+)-NH3
890.53680	277.9
891.51862	109.1
892.28308	96.3
892.91339	25.4
894.81116	14.6
896.09857	38.8
897.58160	623.1	b (17) (2+)-H2O-P, b (17) (2+)-NH3-P, y (16) (2+)-NH3, y (16) (2+)-H2O
898.82629	1028.3	b (16) (2+)
899.88684	363.5
900.92072	88.4
902.14008	31.9
903.09302	84.4
904.58551	43.0
905.83014	53.3
906.72998	580.7	y (16) (2+), b (17) (2+)-P
907.59821	100.3
909.19806	19.0
911.99554	120.5
913.17474	65.0
914.47461	33.1
916.28760	7.9
917.02118	24.6
919.67194	155.6
920.38257	162.4	y (8) (1+)-H2O
921.31372	150.8	y (8) (1+)-NH3
922.35370	168.7
923.71234	71.0
924.94385	163.5
925.75641	38.7
927.08325	71.6
928.41022	43.3
929.30328	66.4
931.13348	37.0
932.13940	136.7
933.85345	43.1
934.66644	80.5
935.99530	124.0
936.98901	88.4
938.23260	653.3	y (8) (1+)
939.32251	244.9
940.16217	198.8
941.21381	68.8
942.73090	19.5
943.77374	30.1
944.69482	33.7
945.61066	69.1
946.44775	438.9	b (17) (2+)-H2O, b (17) (2+)-NH3
947.57562	162.7
948.45306	37.1
949.19507	24.0
951.28809	7.4
952.31763	180.2	b (8) (1+)
953.44830	137.0	y (17) (2+)-H2O
954.38019	139.9	y (17) (2+)-NH3
955.35382	730.4	b (18) (2+)-H2O-P
956.05292	1134.7	b (17) (2+), b (18) (2+)-NH3-P
957.00458	120.5
958.32501	198.5
959.36444	83.1
960.87994	70.2
961.70831	101.4
962.93573	14.9
963.69147	14.0
964.38574	25.1
965.15479	59.8
966.21613	69.7
967.25830	93.9
967.96088	20.2
969.18243	23.6
970.40240	41.5
971.49707	129.8
972.74603	111.8
973.75299	176.9
974.60345	40.2
976.13818	22.7
976.80621	14.1
978.99640	28.6
980.05786	448.3
980.95410	307.2
981.59100	32.7
982.46478	31.9
983.62891	41.4
984.60571	137.9
985.63983	46.1
986.55640	140.6
987.25586	40.9
989.26373	214.0
990.18280	113.5
991.42633	89.2
993.36371	56.9
994.45898	127.0
995.34454	81.5
997.00952	65.9
998.98682	137.6
1000.33984	126.3
1001.63239	86.2
1002.35809	52.4
1002.95880	28.1
1003.86066	37.8
1004.54083	46.8
1007.15527	311.6	y (9) (1+)-H2O
1008.12848	165.0	y (9) (1+)-NH3
1008.97754	39.4
1009.72754	31.8
1011.09491	21.1
1012.79376	616.6	b (19) (2+)-NH3-P, b (18) (2+), b (19) (2+)-H2O-P
1013.60455	477.5
1014.54614	171.1
1016.84564	88.5
1018.18512	124.3
1019.17072	26.9
1020.57330	5.6
1021.29004	24.8
1023.18677	38.4
1024.60706	152.0
1025.41150	851.8	y (9) (1+)
1026.36133	367.1
1027.54053	221.3
1028.72046	9.6
1029.56494	224.6
1030.43311	142.7
1031.20361	22.4
1031.85535	68.3
1036.15747	37.1
1036.92297	23.3
1038.23621	168.6
1038.94128	29.0
1039.76758	85.2
1043.28723	90.2
1044.38086	34.6
1045.34619	132.8
1046.42261	45.5
1047.50500	37.2
1050.48376	123.0
1052.53516	188.9
1053.73755	69.9
1054.80530	111.2
1056.20068	22.1
1057.44995	61.0
1059.19714	73.5
1060.19678	141.0
1061.19189	133.6
1063.34106	257.8	b (9) (1+)-H2O
1064.02734	130.5
1065.31201	30.8
1066.48975	28.3
1067.38354	172.6
1068.18750	100.6
1069.11377	47.4
1070.58240	390.2	b (19) (2+)
1071.46875	262.3
1072.43652	184.5
1074.23645	9.7
1074.99170	120.1
1076.66943	9.1
1077.66064	23.9
1079.19238	34.7
1080.41772	89.4
1081.39600	280.4	b (9) (1+), y (20) (2+)-H2O-P, y (20) (2+)-NH3-P, y (19) (2+)-NH3
1082.36206	215.7
1083.33643	71.6
1086.22693	83.5
1088.91992	117.8
1089.72021	23.0
1090.74268	28.7
1092.79834	144.7
1094.13696	223.4
1094.87097	135.8
1095.58972	31.4
1096.89624	92.0
1097.99170	47.0
1099.20361	68.6
1100.47131	61.4
1102.45313	19.5
1104.70166	79.0
1106.70142	101.6
1107.41577	42.0
1108.74719	20.4
1109.37610	48.1
1110.90137	64.2
1111.69019	45.7
1112.80664	50.7
1114.34753	20.4
1115.15173	75.5
1115.97522	10.7
1117.23218	57.5
1119.28821	131.9
1120.29004	75.1
1121.16724	109.7
1122.74097	155.9
1123.84094	78.1
1124.88135	149.1
1125.75977	454.9
1127.18481	206.6
1128.12524	455.0
1129.04309	191.6
1130.16528	137.3	y (20) (2+)-H2O, y (20) (2+)-NH3
1130.83423	14.8
1133.98877	98.1
1134.91162	157.8	b (20) (2+)-H2O, b (20) (2+)-NH3
1135.59692	112.6
1136.25720	123.4
1136.85962	7.5
1137.58057	23.8
1138.19763	37.1
1139.01196	90.4
1140.06030	76.6
1141.71082	32.9
1142.43213	35.7
1143.11890	48.3
1144.46033	396.4	b (20) (2+), y (21) (2+)-H2O-P
1145.38037	30.1
1146.24658	57.8
1147.20532	218.7
1150.59412	37.3
1151.77429	76.2
1154.77844	93.0
1155.74805	40.4
1156.55225	13.1
1158.67310	66.7
1159.35864	50.6
1161.44629	52.1
1164.13940	23.3
1166.20776	44.4
1166.99438	9.1
1167.81445	16.8
1168.59875	64.0
1172.02612	13.0
1176.41455	206.7	b (10) (1+)-H2O
1177.34131	174.6	b (10) (1+)-NH3
1178.33191	51.8
1181.63501	132.0
1182.58594	21.7
1184.12378	273.0
1185.65356	277.5	b (21) (2+)-H2O
1186.42480	324.7	b (21) (2+)-NH3
1187.34314	22.1
1188.11011	87.6
1188.97791	12.1
1191.43286	208.5
1193.38306	45.2
1194.15808	417.4	b (11) (1+)-H2O-P
1194.78003	484.6	b (21) (2+), y (21) (2+)-H2O, b (11) (1+)-NH3-P, b (10) (1+), y (21) (2+)-NH3
1195.49072	163.1
1196.33276	56.6
1197.02356	8.9
1198.01367	41.4
1199.19629	24.1
1200.56689	42.3
1202.62744	42.7
1204.62085	12.4
1206.43884	12.0
1207.23865	64.0
1208.43994	30.2
1209.39233	30.4
1210.86304	53.4
1211.54480	43.1
1212.17200	27.3
1213.64331	12.6
1214.53149	5.9
1215.39038	27.4
1222.58130	18.9
1224.44958	120.1
1225.61584	109.1
1227.35583	11.4
1228.52136	9.1
1229.56628	28.1
1235.09253	10.1
1239.21436	51.6
1241.46814	105.0
1248.45276	77.8
1249.07141	24.6
1250.10339	17.5
1254.23596	75.5
1256.26233	145.2
1257.29236	155.3
1258.38611	30.4
1259.92834	15.6
1260.68176	6.0
1263.40173	7.6
1264.48596	27.2
1266.13440	25.1
1267.41211	37.3
1268.57056	48.3
1270.86694	33.9
1276.61572	10.9
1277.31238	17.0
1279.28772	13.1
1281.60986	27.0
1283.27563	22.7
1284.16858	9.1
1285.49658	53.7
1292.34729	23.6
1298.95276	33.8
1299.59753	53.4
1302.27759	40.3
1302.96716	26.0
1304.19360	21.3
1305.53918	18.6
1307.18604	83.4
1309.31543	105.9
1310.43042	53.9
1313.54736	16.0
1316.59570	81.2
1317.46033	15.6
1322.44324	41.8
1323.24194	44.0
1325.28882	24.6
1330.22986	26.7
1333.21375	23.0
1336.75354	23.2
1339.34363	78.1
1340.21741	68.9
1340.95679	119.0
1341.73718	47.1
1342.52429	27.4
1346.60242	55.9
1349.97144	26.9
1351.84021	37.8
1357.26233	27.0
1358.83325	23.5
1359.65637	24.6
1360.40588	105.8
1361.19653	77.5
1362.78918	17.6
1363.42627	19.1
1366.43750	111.8
1368.73767	21.5
1370.20850	19.6
1378.29578	46.8
1379.26941	27.5
1382.36267	23.6
1390.19519	35.8
1393.45898	44.0
1394.42664	11.6
1397.47156	79.3
1398.37683	5.0
1401.05505	25.4
1403.90405	60.9
1409.50427	27.1
1410.86633	11.6
1412.70520	29.1
1413.36169	31.7
1414.27686	12.5
1416.34558	41.5
1417.13831	6.1
1420.35278	13.0
1422.12073	23.6
1422.80493	36.7
1426.44287	14.1
1427.36475	8.6
1429.08093	120.3
1437.84448	31.3
1439.41687	22.7
1441.56628	19.8
1443.52966	29.5
1444.44031	31.7
1445.54138	29.7
1447.92810	13.1
1453.92969	38.8
1456.73157	8.2
1458.85779	5.5
1466.04956	55.2
1467.11926	13.9
1472.11609	33.3
1473.27734	19.1
1480.25342	10.6
1482.17468	56.1
1484.60803	8.4
1485.39392	52.2
1490.48645	7.0
1491.49939	33.7
1494.46936	17.1
1496.01819	10.4
1501.13940	35.8
1504.77429	13.0
1509.85071	62.9
1510.52930	14.8
1511.56714	13.2
1512.46008	15.6
1514.45520	5.5
1516.47375	13.1
1517.89258	21.9
1525.16663	19.8
1526.25854	72.5
1534.15955	13.7
1534.81812	14.2
1539.44580	29.8
1542.51648	123.6
1543.76794	32.8
1546.50403	25.2
1550.68250	51.3
1555.54663	15.6
1560.38538	24.4
1561.03320	22.9
1564.23999	10.6
1565.48376	45.9
1570.51208	35.6
1577.91870	110.4
1589.39319	16.3
1597.52307	35.2
1610.97253	6.1
1613.69177	18.6
1615.12097	26.6
1630.61157	21.6
1638.35120	7.4
1647.47571	20.8
1650.87280	31.4
1657.44983	13.1
1658.87927	24.1
1666.43884	8.6
1670.60217	12.5
1678.49060	14.0
1679.61548	17.0
1682.39734	18.8
1684.68835	16.5
1687.14282	7.0
1692.91821	13.1
1699.09155	50.9
1699.88159	18.0
1706.92761	17.5
1726.59497	18.5
1727.50745	11.1
1743.42322	20.1
1744.59631	24.1
1761.21912	7.0
1766.73401	8.1
1778.66772	66.8
1782.07166	20.1
1796.04028	25.2
1797.20007	31.2
1839.56714	13.4
1847.16284	17.7
1855.64246	22.4
1891.78796	19.7
1892.75549	11.1
1900.39490	13.2
