# Supplementary material for: Phosphoproteomic Analysis of Platelets Activated by Pro-Thrombotic Oxidized Phospholipids and Thrombin
Source: PLoS One. 2014 Jan 6;9(1):e84488. doi: 10.1371/journal.pone.0084488 (PMC3882224; doi:10.1371/journal.pone.0084488)
Supplement: Annotated Spectra S2 — (ZIP) [file pone.0084488.s005.zip › EKVSSIDLEIDSLSSLLDDMTK_-6_2_165308.txt]

m/z	i	matches
357.33649	5.4
358.12399	12.1
379.34674	92.8
388.47632	12.4
390.35449	1.5
404.95923	23.0
406.30011	10.8
409.28882	2.6
423.11575	11.5
426.37555	11.0
427.02542	13.5
434.25629	2.2
445.20831	2.0
450.09949	9.1
457.35989	17.1
458.40918	10.0
461.48251	20.8
462.45325	8.0
463.28500	4.9
465.59506	8.7
469.71454	5.6
470.41766	6.7
474.29797	7.6
476.20648	49.4
477.57309	13.4
485.47382	14.5
492.19818	4.7
494.29947	257.4	y (4) (1+)
495.23236	53.2
496.24072	35.3
497.29156	4.9
498.24274	10.8
513.52979	22.5
514.31934	7.7
516.50610	12.5
521.46936	20.8
524.20062	5.8
526.02985	3.7
527.05157	22.1
536.51495	3.9
539.87073	2.2
541.24390	3.5
544.54321	4.3
556.09497	8.1
559.53992	3.4
560.24872	2.2
562.32031	7.5
563.46960	1.7
564.45880	8.0
565.47717	8.6
573.14606	17.7
574.57697	4.9
586.27570	2.0
588.74451	4.8
590.12604	52.2
591.16724	16.1
592.47058	15.6
596.23578	5.7
602.23865	3.1
604.33191	3.3
608.20776	136.0
609.31018	129.4
610.24915	42.6
611.60046	7.9
612.23096	6.7
616.20874	10.1
626.34393	20.8
628.17346	2.0
629.49548	8.6
644.51648	14.3
653.16150	3.5
654.41431	15.6
657.42761	5.7
668.52612	9.3
670.45093	3.6
675.34192	4.4
676.40088	13.8
678.41235	2.4
680.40503	2.3
683.67896	16.6
684.59180	15.2
687.26990	18.9
688.38452	8.9
689.91992	5.0
703.71729	9.6
704.49585	33.4
705.34131	64.6
706.35199	18.1
707.05676	22.9
708.22913	10.1
710.46021	9.3
713.67084	6.4
716.06494	3.3
719.05676	16.0
721.36340	27.0
722.23218	96.3
723.26367	62.6
724.25598	30.3
725.31775	10.4
726.24713	11.4
727.20343	6.9
730.52490	11.9
735.24762	4.8
740.27466	2.4
741.36646	24.9
742.31116	9.8
743.55450	15.6
746.98010	6.7
748.25049	18.7
754.53119	5.6
768.98828	11.0
772.44629	18.8
775.62305	7.5
778.91772	20.9
782.69012	4.1
787.59351	7.8
788.41895	6.1
790.84241	6.3
792.18549	20.0
800.39417	27.5
801.56348	12.1
802.42542	7.0
807.72473	4.4
809.19104	13.9
811.55414	6.5
815.48859	3.0
817.11871	3.0
818.31415	100.0
819.24182	19.1
821.32825	313.4	b (7) (1+)-H2O
822.41687	89.5
823.39966	17.7
828.38965	11.5
829.21844	4.3
832.30786	8.1
833.94629	19.1
835.47375	49.3
836.37915	28.7
837.39148	28.5
838.28748	6.9
839.26941	67.5
840.26929	68.2
841.40405	4.6
847.10181	1.7
849.30017	11.3
850.06775	4.6
853.31592	13.7
854.47546	28.9
855.17285	33.2
857.96094	2.0
861.35706	47.1
862.43286	5.4
867.32935	37.4
872.70581	4.6
876.04248	6.0
877.59009	10.0
878.24548	33.1
886.61401	11.9
888.57129	3.7
890.43066	7.8
893.29395	9.1
897.29004	2.3
904.56873	42.5
905.55225	22.5
906.64221	11.1
907.60132	24.0
909.02234	2.4
914.44873	6.7
916.11597	3.0
917.03333	6.0
920.21106	5.6
922.19604	179.0
923.36780	84.6
924.53345	27.2
925.49915	11.6
928.02722	5.6
929.66052	14.4
930.37415	3.7
932.43396	16.2
933.33582	6.9
934.23047	123.8
935.78296	32.0
936.96912	12.1
942.18555	15.4
943.27039	22.1
944.21533	17.9
947.24536	145.9
948.12891	37.1
949.16199	16.9
952.13000	50.7
953.53101	47.4
954.18530	2.8
955.64380	3.1
956.44031	2.2
959.07422	3.5
965.12708	87.8
966.58557	27.1
967.52234	17.8
971.87756	18.9
973.36792	23.9
975.13904	22.8
975.96936	12.7
980.64282	8.7
982.69495	9.8
983.41382	71.4
984.31152	31.2
985.07825	32.7
987.45251	28.2
991.48376	10.2
992.59448	39.2
993.67627	44.2
1001.17175	15.5
1003.20093	9.7
1004.24731	9.0
1006.85193	11.8
1009.37427	148.9
1010.42334	190.0
1011.72192	64.7
1014.62463	24.1
1016.84204	27.4
1018.29395	11.5
1020.62646	3.4
1023.61255	31.8
1024.61206	6.0
1027.15234	6.2
1028.19995	12.6
1030.56213	31.0
1031.30908	2.6
1032.19031	61.6
1035.47681	2.9
1036.95190	9.5
1038.01257	20.5
1042.36255	33.9
1046.39673	8.1
1048.59595	12.8
1049.51648	7.5
1052.14392	5.9
1053.53406	10.2
1055.73523	13.1
1060.31055	45.6
1061.35632	15.0
1063.16870	194.8
1064.39734	54.8
1065.32629	16.3
1066.06104	23.2
1068.71729	24.9
1071.52686	9.1
1072.58533	11.7
1073.47729	12.6
1075.99243	17.3
1078.23633	70.0
1079.32910	26.2
1080.25574	13.3
1081.46375	177.2
1082.27405	91.4
1083.52698	2.8
1084.43713	14.1
1085.71619	21.2
1087.06641	17.1
1087.91870	20.9
1088.68481	3.0
1090.95813	15.3
1091.61694	26.1
1092.37854	24.6
1093.60449	19.3
1095.90857	58.4
1096.56909	5.8
1097.64050	45.1
1098.81055	38.7
1101.52490	5.2
1103.29834	10.8
1104.53467	3.3
1105.13721	5.2
1106.08850	14.5
1107.46252	23.8
1108.32813	18.4
1110.43848	32.5
1113.47083	5.6
1114.37158	5.0
1116.87317	17.6
1118.29346	19.7
1120.14441	14.4
1121.28589	5.2
1122.25854	98.2
1123.22961	30.1
1124.25220	25.7
1125.61975	5.0
1126.35352	10.4
1127.68201	35.9
1129.46631	14.8
1130.99927	162.3
1132.08679	63.4
1133.15466	29.4
1136.10278	19.8
1138.09570	5.8
1139.40857	28.4
1141.23096	5.2
1142.30371	24.4
1143.29883	55.1
1144.69775	17.4
1145.34766	9.1
1146.36206	15.4
1148.35938	23.9
1149.32129	51.4
1150.07190	11.1
1150.90759	31.0
1152.20850	3.0
1153.88037	38.5
1155.06860	65.6
1156.63037	13.6
1157.28833	2.8
1158.63110	58.6
1159.55969	18.6
1160.92017	2.0
1162.04553	17.2
1162.70142	4.1
1163.62036	16.3
1164.79028	12.7
1166.34570	26.1
1166.95947	2.0
1168.46558	18.7
1170.17578	30.5
1171.75500	27.3
1172.36426	28.4
1173.78271	27.4
1175.45605	53.3
1176.36621	235.0	b (10) (1+)-H2O
1177.27808	142.5
1178.13452	28.8
1179.00623	32.0
1180.12231	19.4
1182.50159	6.1
1183.96753	149.7
1184.68286	3.6
1185.34973	77.6
1186.71350	202.0	b (21) (2+), y (21) (2+)-H2O, y (21) (2+)-NH3
1187.67444	69.6
1188.81763	19.2
1191.20898	25.2
1192.72949	1260.5	[M+2H] (2+)-NH3-H2O-P, y (11) (1+)-NH3
1193.59387	495.6	b (11) (1+)-H2O-P
1194.39893	293.6	b (11) (1+)-NH3-P, y (21) (2+), b (10) (1+)
1195.42920	176.3
1196.47986	98.3
1197.18762	23.7
1198.71509	13.0
1200.29773	58.4
1201.71802	3906.6	[M+2H] (2+)-NH3-P, [M+2H] (2+)-H2O-P
1202.81653	1958.1
1204.26465	40.6
1205.13062	9.3
1206.68945	4.3
1207.36829	8.9
1208.34033	23.4
1209.36938	487.0	y (11) (1+)
1210.62891	1936.9	[M+2H] (2+)-P
1211.48779	897.5	b (11) (1+)-P
1212.12280	226.7
1212.87646	65.1
1213.75537	52.2
1214.90283	60.8
1215.67725	21.7
1217.12244	25.1
1218.34216	22.8
1219.20691	67.5
1220.29126	120.1
1221.07080	139.4
1222.04004	155.3
1222.73511	36.7
1223.57983	76.9
1224.72705	43.6
1225.65649	5.0
1227.50586	147.4
1228.23438	44.8
1230.13281	327.4
1230.99817	74.3
1231.81433	102.7
1232.70044	255.2
1233.80579	151.3
1234.68628	27.7
1235.95288	77.1
1236.63672	49.1
1237.50427	50.7
1238.25598	24.1
1239.07568	108.3
1241.38257	658.1
1242.13574	1155.6	[M+2H] (2+)-NH3-H2O
1242.97437	323.5
1243.64063	44.1
1244.52478	21.8
1245.20947	1.3
1247.01477	42.0
1248.24023	26.0
1250.32166	52.2
1251.27136	19.2
1251.94604	12.3
1271.54736	10.8
1273.10571	1.7
1274.39172	13.0
1275.39038	2.8
1279.37048	4.9
1280.40747	9.3
1281.37231	13.5
1285.46924	14.0
1288.19080	8.7
1291.30078	293.8	b (11) (1+)-H2O
1292.24878	188.2
1293.40381	51.6
1294.55078	4.3
1298.28284	5.6
1299.57300	8.7
1301.53882	4.6
1303.65466	14.0
1306.33838	21.7
1309.60571	99.1
1310.52454	32.2
1311.61353	16.3
1313.33362	9.6
1316.47412	2.4
1318.07727	19.6
1319.06055	3.5
1322.75879	6.2
1324.45398	358.0	y (12) (1+)
1325.54907	208.0
1326.40149	115.5
1327.39587	22.9
1328.36987	8.4
1329.42090	5.7
1331.99951	8.2
1335.37378	13.0
1336.18115	2.0
1338.62561	20.4
1339.30261	44.9
1340.45850	9.0
1345.89917	14.2
1347.25610	42.2
1348.11084	14.3
1353.90857	8.4
1357.05029	9.9
1360.12390	8.0
1361.61096	29.5
1362.59460	14.5
1364.77490	11.8
1373.34912	6.0
1375.43811	22.5
1376.49463	9.9
1378.51221	13.3
1379.37451	21.3
1380.44238	3.6
1381.47229	15.6
1385.59521	29.9
1387.46875	20.9
1391.04602	24.5
1393.08533	4.6
1393.96082	29.6
1394.60815	4.3
1397.15320	12.1
1402.62964	5.0
1404.14868	15.6
1406.01489	5.6
1411.13074	28.5
1411.87170	4.0
1412.70007	28.6
1413.51428	6.5
1417.22278	22.4
1419.49915	68.3
1420.49158	2.2
1421.89880	4.6
1423.56482	3.0
1425.40002	33.4
1426.45813	10.5
1427.36389	10.8
1428.94202	21.2
1430.49231	6.5
1432.35242	9.7
1435.84436	31.2
1437.41992	504.7	y (13) (1+)
1438.57922	283.7
1439.72327	133.8
1440.70227	30.5
1444.31140	9.1
1446.17041	4.1
1448.39514	7.5
1449.54578	4.8
1453.31921	17.0
1458.48792	50.1
1460.53333	5.2
1462.69348	5.0
1463.47815	5.7
1465.03003	4.4
1466.50598	4.5
1467.39197	2.2
1470.74426	12.1
1473.32629	79.6
1474.31335	52.0
1475.27673	21.5
1477.57312	4.1
1479.72168	15.3
1480.88574	13.2
1482.00085	20.1
1483.45679	18.0
1485.78162	7.3
1489.38733	22.8
1491.56677	174.1
1492.37744	106.1
1493.54932	40.5
1501.81799	16.5
1503.86096	14.5
1506.61450	10.2
1510.07825	51.7
1510.87976	10.4
1511.50220	16.1
1513.24878	12.4
1515.42175	5.2
1518.15295	56.0
1522.40906	25.9
1528.70093	4.5
1530.56152	28.7
1536.54895	4.3
1539.34668	24.6
1542.07629	21.5
1548.35681	22.0
1549.19031	20.0
1550.25549	4.6
1557.34558	16.2
1558.86829	8.7
1560.26160	27.4
1561.52246	39.1
1566.48523	291.7	y (14) (1+)
1567.58801	214.0	b (15) (1+)-H2O-P
1568.72058	82.5
1569.59705	25.0
1571.03674	12.3
1577.81006	20.5
1578.51721	36.5
1579.28381	9.7
1579.98230	17.9
1580.73804	5.0
1584.30310	6.2
1587.14929	4.3
1589.82263	9.6
1590.66992	7.8
1596.35364	17.6
1597.52332	45.2
1603.36475	14.5
1609.75916	15.7
1610.54492	6.7
1611.63000	21.5
1614.45874	8.2
1616.02893	10.8
1617.56775	5.0
1626.47998	8.4
1628.86121	29.2
1630.53943	8.1
1632.26379	4.7
1634.04382	25.3
1637.94568	12.6
1638.66553	22.7
1644.88550	9.4
1645.95398	3.0
1646.92273	9.9
1649.23083	16.4
1650.01965	18.7
1650.88586	4.1
1651.93298	26.5
1660.24573	6.7
1661.60364	21.8
1662.47205	7.4
1665.21191	23.5
1666.64258	3.1
1668.36511	3.3
1669.59607	9.1
1671.13599	6.5
1671.89001	10.0
1675.13220	5.6
1676.15674	5.0
1677.51563	10.4
1678.84778	31.5
1679.65820	289.7	y (15) (1+)
1680.69592	221.6	b (16) (1+)-H2O-P
1681.70618	184.2
1682.72815	46.0
1689.61462	23.5
1698.62268	20.7
1701.01257	25.2
1704.35999	10.6
1713.55981	4.4
1715.78308	8.0
1716.45435	12.3
1717.21912	35.4
1725.35339	8.8
1726.78003	18.3
1728.21936	3.9
1729.86560	5.4
1734.74402	8.5
1740.58386	20.4
1742.74390	11.4
1743.90808	12.8
1750.00989	13.0
1753.63635	5.4
1757.57642	7.2
1759.21472	3.0
1760.58850	43.9
1761.85815	30.0
1763.32495	18.4
1767.33667	4.9
1772.37915	19.8
1775.18103	5.2
1776.00024	12.0
1776.72913	18.7
1777.61121	36.4
1778.52173	65.4
1779.47095	37.9
1780.89185	14.2
1781.73474	10.7
1788.42957	9.8
1793.92346	30.2
1794.58191	305.0	b (17) (1+)-H2O-P
1795.58521	324.6	b (17) (1+)-NH3-P, y (16) (1+)
1796.53894	107.3
1797.62683	62.4
1798.86926	18.8
1805.36060	11.5
1808.32361	9.8
1811.75464	25.9
1812.67212	14.0
1813.74438	23.3
1817.59583	13.0
1830.75073	15.1
1835.45447	22.5
1836.31409	3.7
1837.32300	1.5
1841.09595	8.2
1842.57104	3.7
1846.73352	3.7
1854.84448	19.8
1856.67212	10.8
1857.70911	9.0
1873.74622	28.7
1874.79260	14.1
1878.88708	20.1
1891.66345	34.9
1892.59985	53.3
1893.40247	4.1
1907.98987	32.7
1909.12231	163.0
1909.81531	113.8
1910.76868	38.4
1911.93982	21.2
1915.50281	7.5
1927.57703	22.9
1928.61536	13.2
1929.74011	9.5
1932.05896	5.0
1937.01672	14.6
1943.12219	7.2
1944.69983	11.2
1960.50269	12.6
1961.90540	20.5
1963.11316	2.6
1977.04041	16.2
1977.84924	7.8
1978.92065	18.7
1988.12854	13.8
1988.90698	14.7
1989.61926	12.6
1991.56519	4.1
