# Supplementary material for: Phosphoproteomic Analysis of Platelets Activated by Pro-Thrombotic Oxidized Phospholipids and Thrombin
Source: PLoS One. 2014 Jan 6;9(1):e84488. doi: 10.1371/journal.pone.0084488 (PMC3882224; doi:10.1371/journal.pone.0084488)
Supplement: Annotated Spectra S2 — (ZIP) [file pone.0084488.s005.zip › EKVSSIDLEIDSLSSLLDDMTK_-7_2_129880.txt]

m/z	i	matches
244.85461	37.9
248.31024	41.1
250.87480	34.4
254.32864	39.4
255.19098	4.9
260.09442	4.9
262.88919	18.6
267.88141	12.9
270.22400	36.6
272.08026	17.4
276.35992	17.2
279.17230	35.9
280.08691	39.0
283.17349	10.8
284.37997	23.8
285.07227	9.9
289.14737	27.9
294.44162	35.5
299.21649	7.0
300.13428	14.2
304.13626	23.7
310.08380	13.0
312.05365	9.7
313.28598	22.3
314.87482	20.7
316.23032	15.9
324.14789	18.3
325.40997	49.0
327.12100	16.5
330.34756	9.2
331.36017	26.6
336.04501	6.5
342.24649	15.6
345.29242	11.2
347.19879	8.0
349.25494	21.1
350.35730	44.6
352.04480	28.6
355.21155	12.3
357.52051	42.5
358.24414	51.3
359.02820	22.3
360.41476	7.1
368.05383	3.4
370.24060	16.6
371.32483	23.9
377.40549	54.8
378.36871	4.9
383.67392	18.6
386.34613	22.0
388.28497	31.6
389.20221	24.4
390.37305	31.3
391.16589	12.4
395.23907	122.4
396.43250	24.0
397.13208	13.1
398.04944	24.9
403.38324	45.1
404.13177	24.9
406.24432	35.0
407.17725	18.7
411.42462	43.7
412.16370	26.4
413.47070	42.6
415.42407	22.5
419.32587	25.0
423.10413	13.4
425.37610	39.8
426.11774	55.2
427.19562	29.6
429.18530	11.4
434.98535	22.1
440.28497	7.0
444.17078	47.6
445.21661	17.1
446.26263	118.6
447.26941	26.1
450.50500	21.6
452.29486	15.7
453.36682	69.9
456.54871	66.7
458.23730	34.0
461.04425	122.8
461.68964	7.0
462.35651	84.5
463.49969	24.4
464.70520	18.1
466.06952	46.7
469.32404	44.0
470.34924	40.1
471.70190	152.3	b (13) (3+)-P
472.45691	13.6
474.33234	11.9
475.47229	41.3
476.81293	72.5
479.23285	8.6
479.85748	44.5
480.53510	13.8
481.28052	26.5
483.39252	112.9
486.37616	15.9
488.21185	53.3
492.19501	149.0	b (9) (2+)-P, y (4) (1+)-H2O
493.24396	144.3
494.28430	22.6
496.95337	15.4
498.71069	106.4
499.56372	28.4
501.35040	21.7
502.00824	7.1
504.95673	35.5
510.31958	537.7	y (4) (1+)
511.17963	289.5
512.40906	44.5
513.48853	54.2
515.07831	8.6
516.02814	13.8
517.17529	38.4
519.63702	27.1
522.17645	24.7
523.49774	9.8
525.18353	44.5
526.24640	15.2
528.48755	15.2
529.47955	42.4
530.24225	44.2
531.90186	77.9
532.58789	10.2
535.33435	72.9
535.98761	23.2
538.63104	17.5
539.61945	93.3
540.80188	36.1
541.43524	30.9
543.01178	133.9
544.58716	55.2
545.41699	18.5
546.61591	11.7
548.78345	32.8
552.12152	38.7
553.59985	15.0
556.11127	38.1
557.43884	27.6
560.15601	34.1
561.39594	119.0
562.29242	37.5
563.78192	47.5
567.28937	47.2
568.76569	58.3
569.86761	14.3
571.28235	26.0
572.72900	65.7
573.39752	31.7
574.38458	38.4
575.12048	31.2
576.63464	99.4
577.32410	59.8
578.27832	86.9
579.02240	97.7
579.62567	40.8
580.76611	50.0
582.35504	20.2
583.49298	54.1
584.28577	26.5
585.35181	57.0
586.22174	22.2
588.50079	158.4	b (10) (2+)-NH3, b (10) (2+)-H2O
589.53009	129.8
590.56097	38.3
591.37335	41.2
593.26642	21.2
595.99652	277.5
596.92047	91.2
597.55573	64.6
598.46576	63.5
600.94153	70.0
603.03735	58.1
604.11755	63.9
605.08612	86.0
606.42108	99.0
607.25867	139.8
608.26941	72.2
609.28156	112.4
610.21710	116.5
611.23035	19.2
613.95068	37.7
615.70044	14.4
616.34546	18.2
616.99530	37.6
618.51434	17.5
619.83942	50.5
621.67084	80.8
623.57544	82.2
624.53839	127.1
625.28436	2042.1	y (5) (1+)
626.28369	584.5	b (6) (1+)-P
627.32477	514.2
628.28534	33.3
631.42224	36.5
632.05627	103.4
633.06793	310.7
633.77325	65.2
634.54840	23.8
635.33856	15.6
636.36493	47.3
637.48944	45.6
638.91656	41.1
641.41406	199.8	b (12) (2+)-NH3-P, y (17) (3+), b (12) (2+)-H2O-P
642.18353	84.9
643.09180	29.7
644.13995	77.4
645.25848	64.3
646.29718	32.3
646.99945	95.7
648.71991	56.4
649.80011	123.8
650.85040	74.6
653.08038	40.8
655.31500	184.1	b (11) (2+)
657.37457	16.4
658.66803	117.4
660.11261	69.3
661.05890	155.8	y (12) (2+)-H2O
662.26343	112.6
663.20691	10.7
665.28156	7.5
667.29218	17.5
669.59875	64.3
670.57117	147.5	y (12) (2+), y (18) (3+), b (18) (3+)-NH3
671.69403	105.2
672.37653	8.2
674.17889	131.3
675.78168	39.4
676.51001	60.6
677.55463	19.7
679.35693	121.0
680.54034	163.5
681.51263	139.0
682.42322	53.1
683.35217	84.7
683.98383	16.1
685.32202	145.1
686.83386	35.8
688.31403	343.4	y (19) (3+)-H2O-P, y (19) (3+)-NH3-P
689.30756	356.6	b (12) (2+)-H2O
690.02753	147.4	b (12) (2+)-NH3
690.79755	47.0
692.38464	92.3
693.52948	92.5
694.44720	200.3	y (19) (3+)-P
697.32355	301.2	b (13) (2+)-H2O-P, b (13) (2+)-NH3-P
698.20380	188.6	b (12) (2+)
699.39270	161.2
700.39789	11.4
701.33282	31.3
703.25848	80.1
704.44934	27.1
705.51526	48.2
706.40887	221.8	b (13) (2+)-P, b (6) (1+)-H2O
707.12854	19.6
708.01666	84.6
709.37970	14.9
710.44318	43.4
711.81317	33.9
712.41711	133.2
713.33978	145.4
715.11053	232.6
715.94904	143.0
716.61749	46.9
718.60712	270.9	y (13) (2+)-H2O, y (13) (2+)-NH3
719.59088	28.2
720.34644	408.8	y (6) (1+)-H2O, y (19) (3+)-NH3, y (20) (3+)-H2O-P, y (19) (3+)-H2O
721.36566	151.4	y (6) (1+)-NH3, y (20) (3+)-NH3-P
722.20209	27.2
722.93201	35.6
724.27411	199.3	b (6) (1+), b (20) (3+)-H2O-P, b (20) (3+)-NH3-P, b (7) (1+)-NH3-P
725.44928	95.3
726.22430	34.2
727.41949	294.3	y (13) (2+), y (19) (3+), y (20) (3+)-P
728.05463	143.3
729.24139	72.0
731.93878	63.1
733.24683	386.5
734.20197	67.9
734.82477	27.9
735.98871	23.9
738.31580	2612.6	y (6) (1+)
739.29474	956.0
740.35187	425.6	b (14) (2+)-H2O-P
741.07788	314.6	b (14) (2+)-NH3-P, b (7) (1+)-P
741.98590	230.2
743.37323	284.9
744.11432	24.5
745.14313	217.2
746.08276	218.4	b (13) (2+)-NH3, b (13) (2+)-H2O
746.85358	140.6
747.57690	161.2
748.33380	40.0
749.68390	301.2	b (14) (2+)-P
750.60352	145.7
751.44598	130.7
752.48639	1579.6
753.56097	416.5	y (20) (3+)-NH3, y (20) (3+)-H2O
754.56952	141.7
755.58270	207.3	b (13) (2+)
756.41876	465.3	b (20) (3+)-H2O
757.37421	82.9
758.38782	192.5	b (21) (3+)-H2O-P, b (21) (3+)-NH3-P
759.47711	187.5	y (20) (3+)
760.47418	24.4
761.84558	111.3
762.76428	80.7
763.49945	49.5
764.12067	119.2
765.22418	96.2
766.14343	61.9
767.03815	29.7
768.10638	296.1
769.11121	248.7	y (21) (3+)-P
770.14801	89.8
771.22186	98.7
772.07904	72.2
773.16333	158.4
774.39191	73.6
775.46381	280.9
776.38483	221.7
777.49072	88.3
779.23431	165.3
780.04169	86.4
780.90424	309.3
781.78394	269.8
783.11951	185.0	y (14) (2+)-NH3, y (14) (2+)-H2O
784.47101	316.5	b (15) (2+)-H2O-P
785.49640	357.3	b (15) (2+)-NH3-P
787.32690	573.8
788.26068	259.2
789.23956	266.9
790.07996	583.9	b (21) (3+)-H2O, b (14) (2+)-H2O, b (14) (2+)-NH3
791.10168	152.8	b (21) (3+)-NH3
791.85559	110.9
792.60199	422.7	y (14) (2+), b (15) (2+)-P
793.58881	276.4
794.91174	33.1
796.37842	133.3
797.13745	163.4	b (21) (3+), y (21) (3+)-NH3, y (21) (3+)-H2O
798.00226	198.3
799.05255	809.8	b (14) (2+)
800.07275	232.6
801.21045	479.2	[M+3H] (3+)-NH3-H2O-P
802.05463	190.6
802.90021	204.9	y (21) (3+)
803.63062	81.0
804.91467	269.1
806.73297	816.5	[M+3H] (3+)-NH3-P, [M+3H] (3+)-H2O-P
807.61884	528.2
808.62109	538.9
809.80566	82.4
810.87567	73.6
812.02356	226.4
813.02008	494.6	[M+3H] (3+)-P
813.88550	389.9
814.67175	249.4
815.54156	343.0
816.26337	556.0
817.27216	517.7
818.05249	515.7
819.01617	260.0
819.80164	227.5
821.05432	800.9	b (7) (1+)-H2O
821.89886	397.1	b (7) (1+)-NH3
822.63177	122.1
823.66174	328.9
824.29364	688.9
825.36621	283.1
826.21173	158.8
827.24860	889.3
828.08142	943.3
829.32397	321.8
830.54999	223.1
832.07690	599.4
833.08112	1589.7
833.72992	2933.9	b (15) (2+)-NH3, b (15) (2+)-H2O, [M+3H] (3+)-NH3-H2O, y (7) (1+)-H2O, y (7) (1+)-NH3
834.53375	860.6
835.94470	2335.5	b (8) (1+)-H2O-P
836.93176	864.4	b (8) (1+)-NH3-P
837.87665	230.4
838.72137	85.5
839.73798	55.4
841.54364	19.1
844.35681	47.1
849.76825	65.2
850.37146	105.6
851.34430	43.9
852.29468	95.7
853.07703	14.7
854.16156	115.4
855.94427	35.7
856.73065	15.9
858.77502	21.8
859.57983	9.2
860.77118	68.3
861.99762	31.3
864.10406	41.7
864.96649	22.2
867.56830	70.9
868.84247	71.9
870.09094	82.8
871.82111	159.1
873.09650	191.9
873.75964	80.5
874.55011	113.9
875.69781	173.6
876.62958	172.0
877.40674	62.8
878.03601	45.0
879.66974	189.6
880.64166	467.1
881.34149	396.9
881.98584	74.9
882.83380	24.8
884.74341	230.8
885.50433	138.7
886.26422	61.2
887.15247	61.9
888.63330	113.1
889.66736	581.7
890.40863	852.5	b (16) (2+)-H2O, b (16) (2+)-NH3
891.48114	64.8
892.43964	133.7
893.29846	25.0
896.42621	28.3
897.54211	937.8	y (16) (2+)-NH3, y (16) (2+)-H2O, b (17) (2+)-H2O-P
898.72571	1065.0	b (16) (2+), b (17) (2+)-NH3-P
899.75275	805.4
900.89117	226.3
902.38922	166.7
903.55664	25.9
904.31348	15.7
906.20728	535.8	b (17) (2+)-P, y (16) (2+)
906.94287	435.1
908.28247	110.0
909.05939	29.1
909.91315	17.3
911.26495	95.2
912.09662	43.5
913.29230	46.4
914.19629	94.4
914.89258	9.3
917.24579	21.4
917.94098	51.4
918.82251	58.6
919.63354	60.6
920.32281	250.2	y (8) (1+)-H2O
921.23236	210.7	y (8) (1+)-NH3
922.39868	64.1
924.48505	34.7
926.94794	265.8
927.66937	53.2
928.44415	55.6
929.14471	30.7
929.77344	84.0
930.48285	81.4
931.34644	35.2
933.16998	107.6
934.12744	36.7
935.50098	146.0
936.66986	80.1
937.61011	184.0
938.28741	888.6	y (8) (1+)
939.31256	422.0
940.32715	92.4
941.62091	143.6
942.77533	138.5
943.51465	8.6
944.46942	69.1
945.64990	153.1
946.84503	341.4	b (17) (2+)-H2O, b (17) (2+)-NH3
947.84332	265.6
949.36182	54.5
950.58563	128.0
951.58569	56.4
952.41479	153.9	b (8) (1+)
953.33490	90.2
954.22137	90.3
955.57257	1960.8	b (17) (2+), b (18) (2+)-H2O-P, b (18) (2+)-NH3-P
956.46259	462.5
957.34448	122.8
958.10321	174.7
959.71729	91.2
960.61957	36.1
961.57452	11.5
962.24420	27.0
965.33423	160.3	b (9) (1+)-H2O-P
966.88153	31.7
967.52960	37.7
969.63873	64.3
970.48492	13.6
971.72540	24.3
972.37402	87.8
973.31354	101.0
974.58929	39.5
976.39526	4.5
977.34100	6.5
978.43121	58.6
980.25189	336.5
981.22430	216.2
982.28375	101.5
983.04980	98.4
983.78375	31.2
984.69745	48.4
985.42407	27.4
986.37921	24.0
987.69995	57.0
989.27020	202.9
990.48438	213.4
991.35443	78.5
992.65424	39.7
993.54169	114.0
994.29541	57.5
995.71704	73.3
996.61774	129.3
998.35638	219.9
1000.32990	108.6
1001.18781	29.5
1002.29980	202.4
1003.46802	124.5
1004.46368	189.9	b (18) (2+)-NH3, b (18) (2+)-H2O
1005.42474	47.2
1007.32886	297.6	y (9) (1+)-H2O
1008.19849	217.1	y (9) (1+)-NH3
1009.29712	31.8
1010.22559	79.7
1011.42780	51.0
1012.93921	1333.3	b (19) (2+)-H2O-P, b (18) (2+), b (19) (2+)-NH3-P
1014.00214	822.5
1014.87262	6.7
1016.81305	41.1
1017.82440	187.0
1019.17511	88.7
1020.02386	31.3
1021.87451	95.2
1022.91156	68.5
1023.62775	10.8
1025.26465	772.2	y (9) (1+)
1026.19336	687.6
1027.52295	199.3
1028.46985	161.1
1029.82385	229.0
1030.81677	133.6
1031.45410	15.6
1032.34583	69.6
1035.48645	7.8
1036.47791	108.5
1037.37927	174.0
1038.49365	11.3
1039.52881	50.1
1040.35181	36.1
1041.39111	65.4
1042.57019	12.0
1043.54980	78.5
1044.78406	55.9
1046.16284	236.2
1048.12927	46.4
1049.65112	56.0
1050.83716	35.8
1051.57874	45.2
1052.51563	17.5
1053.51782	115.8
1054.86401	129.6
1055.79089	27.0
1056.96179	54.6
1057.84937	59.7
1060.17615	102.1
1060.82898	143.5
1061.51611	35.3
1062.62744	202.8	b (19) (2+)-NH3
1063.65771	85.3
1064.29346	90.0
1065.96851	96.8
1066.61792	46.8
1068.09814	41.6
1069.12280	32.3
1070.43115	481.0	b (19) (2+)
1071.31506	334.5
1072.27576	91.5
1073.13770	97.7
1074.30408	140.3
1076.07739	76.3
1078.19971	29.1
1079.32666	193.7	b (10) (1+)-NH3-P, b (10) (1+)-H2O-P
1080.49731	287.2	y (19) (2+)-NH3, y (19) (2+)-H2O, y (20) (2+)-H2O-P
1081.18237	152.6	y (20) (2+)-NH3-P, b (9) (1+)
1082.46704	134.4
1083.28088	167.7
1084.34277	91.7
1085.59204	127.5
1086.67578	68.8
1088.18530	31.9
1089.96582	23.0
1090.95557	33.8
1092.22217	144.5
1093.35498	172.9
1094.40161	234.7	b (20) (2+)-P
1097.06067	113.3
1097.68274	93.1
1098.73462	18.0
1099.53027	24.7
1100.42529	23.3
1101.63049	60.7
1102.38208	21.3
1103.60303	130.4
1104.42676	7.8
1106.10767	27.1
1107.74829	37.0
1108.91455	57.7
1110.18933	60.5
1112.06506	22.3
1113.12524	19.1
1114.43359	75.3
1115.60254	29.8
1116.45911	44.8
1117.10547	4.4
1118.03491	27.3
1119.61560	8.5
1120.38403	97.5
1121.37744	105.4
1122.19873	41.0
1123.64331	81.7
1124.83472	428.1
1125.84717	328.3
1127.61047	507.2
1128.45874	241.1
1129.18274	196.3
1130.16992	98.7
1130.97144	28.2
1132.02380	43.5
1133.35962	67.6
1135.27063	240.8	b (20) (2+)-H2O, b (20) (2+)-NH3
1136.52344	49.2
1137.33862	6.5
1138.39441	136.1
1139.27881	15.2
1140.97363	76.0
1141.99438	85.5
1143.45691	67.7
1144.20300	191.4	b (20) (2+)
1145.21643	84.0
1146.14014	15.7
1147.23743	9.2
1149.49512	47.6
1150.90930	61.7
1153.50488	136.7
1154.97437	39.5
1157.19751	57.4
1158.39880	5.7
1159.37598	34.1
1160.84119	34.5
1162.52734	5.5
1163.54602	41.7
1166.42932	49.0
1168.51123	85.7
1170.37292	13.4
1171.54724	20.3
1173.51685	196.0
1175.24329	159.4
1175.88098	38.7
1176.56763	237.7	b (10) (1+)-H2O
1177.60461	45.9
1179.74255	4.9
1181.50977	188.0
1182.97498	187.3
1184.42175	353.2
1185.48242	374.1	b (21) (2+)-NH3, b (21) (2+)-H2O
1186.12427	251.6
1186.79053	4.0
1187.50842	74.7
1189.12793	21.3
1189.78833	7.6
1191.80518	118.5
1194.34082	956.3	b (21) (2+), y (21) (2+)-NH3, y (21) (2+)-H2O, b (11) (1+)-NH3-P, b (11) (1+)-H2O-P, b (10) (1+)
1195.12024	502.0
1195.83630	48.2
1196.85742	35.4
1198.66760	33.6
1200.22827	35.9
1201.68005	7.1
1203.68286	46.3
1204.87134	39.5
1208.49487	49.0
1209.40454	16.8
1210.09546	38.2
1212.14172	35.6
1212.74976	16.0
1213.71472	18.1
1216.03613	17.0
1217.57617	10.7
1218.57300	9.7
1219.55383	19.3
1221.33716	45.1
1223.13062	43.9
1225.47400	59.4
1226.67651	56.3
1228.37769	25.0
1230.37866	57.4
1231.50586	95.3
1232.44897	39.3
1235.08618	44.4
1237.50366	39.2
1238.42419	129.8
1239.65039	17.9
1243.44836	40.4
1244.99524	12.3
1247.31091	27.9
1249.11853	15.4
1249.89331	24.9
1256.54456	200.8
1257.48682	42.8
1259.38867	124.8
1260.11462	81.6
1261.18689	92.6
1264.86426	73.5
1265.59448	9.9
1270.52112	27.7
1272.87170	20.7
1274.63879	5.5
1277.28113	10.8
1280.39880	90.2
1282.56531	41.1
1284.30701	8.3
1285.01538	21.8
1285.71838	11.2
1286.67249	14.5
1289.36511	97.8
1291.44153	60.6
1292.39038	5.1
1293.70215	35.1
1295.10876	30.3
1296.24475	13.9
1297.12219	33.6
1301.16907	41.5
1302.60449	23.3
1305.76697	28.4
1308.61731	39.0
1309.48108	18.3
1310.45020	103.9
1312.80579	67.7
1313.89417	17.0
1314.73987	22.1
1316.31287	40.7
1318.18201	15.0
1321.45703	30.3
1322.21289	47.0
1322.82043	32.1
1324.07031	36.9
1331.49792	103.6
1336.29846	15.4
1337.16785	39.8
1338.49744	25.9
1339.53320	50.9
1340.34949	37.3
1341.42896	158.2
1343.62781	65.6
1346.52087	46.5
1349.84656	16.0
1358.14856	24.9
1359.12634	66.7
1360.33997	50.7
1361.15405	6.0
1362.36450	12.3
1365.74414	34.0
1366.50134	28.8
1368.00854	12.9
1371.39954	12.1
1373.08765	18.7
1377.53516	9.7
1379.11755	86.2
1381.91284	9.2
1383.17822	31.7
1385.96948	33.9
1388.50720	9.7
1393.95630	36.8
1395.80750	58.5
1396.48962	40.2
1397.43298	18.6
1400.61169	6.0
1401.64478	23.4
1403.59644	18.1
1405.55115	33.6
1409.75964	52.8
1410.58606	33.7
1411.86047	12.3
1412.74890	49.3
1416.18274	26.3
1418.62634	10.2
1425.02966	80.7
1425.67993	13.3
1427.17786	16.1
1428.04102	37.9
1429.71863	19.1
1430.44592	25.0
1431.39087	7.0
1436.77795	13.9
1438.92749	34.2
1439.53210	19.2
1443.47766	75.0
1445.58679	27.1
1446.79736	51.1
1452.58044	26.2
1453.38440	82.0
1454.35266	39.9
1457.12585	45.3
1462.38831	19.3
1465.74207	9.2
1468.65417	27.0
1471.90759	22.8
1473.44519	13.4
1475.38879	53.3
1479.14856	22.8
1481.13354	15.4
1482.61267	4.9
1483.40417	17.9
1486.36328	35.7
1491.38574	19.1
1492.04749	12.7
1497.19666	28.2
1498.49219	23.6
1505.94910	11.8
1509.68713	5.0
1510.78650	15.1
1517.11414	9.7
1519.38574	9.1
1523.59033	19.2
1524.89978	24.7
1525.72766	55.0
1526.53235	7.0
1527.62390	15.7
1531.64148	16.0
1532.71228	27.5
1533.75183	39.2
1534.52478	21.3
1537.05408	33.6
1539.71289	11.7
1540.58752	54.9
1542.27917	107.5
1543.26807	9.2
1543.94495	87.2
1544.93274	8.1
1546.47009	12.7
1547.34448	17.6
1549.60803	29.9
1554.49255	21.9
1557.51599	18.7
1560.09094	24.5
1560.79993	11.2
1561.82153	20.8
1566.59827	25.1
1568.13440	34.4
1569.34827	26.0
1570.26746	4.4
1571.32410	36.6
1574.27332	97.3
1585.62805	20.1
1589.37366	26.5
1592.20337	22.3
1593.36694	13.9
1596.56628	28.9
1597.40540	40.3
1598.80261	30.7
1610.42517	13.9
1614.08228	39.2
1620.37183	68.1
1629.99036	17.6
1643.06909	14.7
1646.96167	64.1
1647.86829	25.5
1648.71960	36.6
1652.84448	27.7
1653.71252	14.4
1663.38049	30.7
1666.45435	19.2
1667.80042	23.5
1668.63269	19.6
1669.54663	18.6
1686.40125	37.8
1694.74500	19.2
1727.37915	18.0
1758.68384	12.3
1765.70227	20.3
1778.79724	60.7
1781.52551	39.0
1782.25842	18.7
1841.59705	19.2
1845.72620	6.0
1855.89294	65.0
1892.72742	16.7
1905.12805	15.5
