# Supplementary material for: Phosphoproteomic Analysis of Platelets Activated by Pro-Thrombotic Oxidized Phospholipids and Thrombin
Source: PLoS One. 2014 Jan 6;9(1):e84488. doi: 10.1371/journal.pone.0084488 (PMC3882224; doi:10.1371/journal.pone.0084488)
Supplement: Annotated Spectra S2 — (ZIP) [file pone.0084488.s005.zip › EKVSSIDLEIDSLSSLLDDMTK_-7_2_147563.txt]

m/z	i	matches
355.92804	2.1
379.47644	3.1
398.31992	4.2
405.29218	14.5
405.96613	5.1
438.42743	2.5
444.22696	4.0
452.09485	10.1
456.31958	17.5
460.49527	6.0
469.33380	13.0
474.12500	4.4
475.36090	5.7
477.46487	2.9
482.04010	4.2
484.11658	17.5
492.30414	8.3
494.39417	75.0
496.58096	8.7
498.43506	26.6
504.18127	25.1
513.64948	11.2
516.94116	9.4
521.41541	10.8
526.51294	8.1
529.09619	2.1
531.37360	5.5
538.25830	2.1
540.81311	6.9
542.88196	6.1
553.03802	13.1
559.52771	2.9
560.63715	4.7
566.79480	25.5
570.00159	15.9
571.23041	9.3
572.25818	10.2
573.19666	33.1
574.19110	14.0
575.33167	8.1
582.41956	10.0
584.76599	13.3
588.44159	6.2
590.18036	82.0
591.28101	43.3
592.54968	10.6
594.17969	14.4
599.11145	13.8
606.51221	16.2
608.23474	60.8
609.22791	26.0
610.22034	13.4
613.82397	14.3
619.50610	1.6
620.24304	2.9
626.33777	11.2
628.70557	5.5
631.42493	2.9
633.48218	6.2
638.23303	13.5
643.97803	5.1
644.61871	2.1
647.64117	10.5
651.10565	4.6
652.81934	10.4
657.01843	17.1
657.62878	10.9
658.33350	7.5
664.27942	7.7
668.34186	4.0
674.15015	12.9
677.40979	11.4
680.45776	24.0
682.32916	31.4
683.23981	26.9
684.35010	23.9
685.21680	10.3
686.35168	13.5
687.19495	7.8
691.15991	21.5
692.13086	22.3
693.21887	7.7
694.51044	19.6
703.39679	10.2
704.33105	13.4
705.37189	29.6
706.26947	13.9
707.45129	24.5
710.88721	3.8
714.00354	2.7
715.56635	6.2
719.86548	8.1
722.01868	32.6
723.18848	66.6
725.52222	13.1
726.21973	20.2
732.12909	8.6
733.46667	8.1
737.00317	2.7
739.37598	10.0
740.18506	4.9
741.23804	17.9
742.88269	23.7
744.51691	8.1
747.57733	5.3
752.03027	9.9
753.51385	24.7
755.35779	5.3
761.36536	5.5
765.26477	3.4
768.17871	12.2
770.27936	2.5
775.40118	4.3
777.24908	3.6
781.84723	7.5
784.49164	10.3
785.59253	1.6
787.15259	11.7
790.67242	6.0
791.53369	9.0
794.26111	36.5
804.84534	33.8
807.29932	15.4
808.97333	14.6
811.00317	1.6
812.26770	6.0
813.28040	2.7
814.12183	9.8
816.32855	14.4
818.32623	52.5
819.40594	10.2
821.21155	71.9
822.19202	51.3
823.25751	9.7
828.35327	8.6
829.32629	2.9
834.13977	13.6
835.43359	79.5
836.26807	93.6
837.58112	40.3
838.25568	13.0
839.25055	26.4
840.44116	8.1
842.56299	3.0
845.41138	13.2
847.97864	10.6
854.23743	11.5
855.24097	36.0
861.90039	8.5
865.78601	12.5
867.56665	7.6
868.55554	19.8
869.44543	6.4
875.47607	4.5
880.82141	8.8
885.40979	9.5
887.42163	9.8
895.67688	9.4
898.42139	10.1
899.31042	20.8
901.22827	26.7
902.29468	11.4
903.38367	12.0
904.36206	39.9
905.29272	10.3
906.48938	15.3
907.16040	14.9
912.08484	10.6
913.45984	5.8
914.41162	13.2
920.56567	9.0
922.53943	72.4
923.44067	41.2
924.38513	25.2
925.28711	15.0
926.98877	6.3
929.16211	17.9
930.43237	63.8
932.57104	13.3
934.37158	112.3	b (8) (1+)-H2O
935.62537	8.3
936.28821	16.6
937.56140	4.5
938.48914	13.6
941.38916	18.6
942.12866	8.4
947.18335	29.7
948.65918	34.0
952.45483	16.5
954.40381	20.5
956.44910	18.3
957.54199	4.5
958.50806	30.7
959.58032	10.2
965.38049	50.4
966.25879	5.0
967.33215	17.1
970.31519	12.3
971.12354	6.8
974.41956	2.7
975.72864	4.5
977.14600	4.1
979.45361	27.3
980.68982	3.1
982.05334	40.6
983.30762	37.1
984.35425	11.0
985.56360	24.6
989.51721	11.2
991.34399	31.9
992.23303	27.1
993.46826	11.8
994.47327	5.3
995.14453	9.4
998.67603	7.7
999.55945	4.1
1001.23608	2.8
1004.70923	5.3
1008.37427	12.4
1009.37366	243.6	y (9) (1+)
1010.41870	83.8
1011.16296	27.5
1012.06250	9.4
1013.99695	3.2
1018.89539	21.0
1020.02466	61.7
1022.81470	5.6
1026.08740	6.6
1026.95728	22.0
1027.83350	23.4
1028.88770	37.1
1030.41541	9.7
1031.40918	55.1
1034.22632	2.7
1035.30212	2.1
1037.93701	16.0
1040.23694	7.7
1041.93335	20.5
1043.44751	34.1
1045.68848	2.5
1048.79395	19.3
1050.47424	8.5
1052.87366	46.0
1057.97974	18.3
1060.52771	6.0
1061.50952	47.5
1063.10583	172.9	b (9) (1+)-H2O
1064.20654	50.7
1065.25134	23.2
1066.93188	19.5
1067.85437	17.7
1069.73145	4.9
1072.49402	13.2
1073.61523	50.9
1075.61060	40.2
1077.58118	10.9
1078.35522	10.5
1079.78674	32.7
1081.38306	154.1	y (20) (2+)-P, y (19) (2+), b (9) (1+)
1082.38550	27.8
1083.47522	3.8
1084.92175	9.3
1087.62988	10.4
1089.03760	27.0
1093.38269	9.0
1094.08167	22.8
1096.60938	36.0
1098.01746	13.9
1100.25891	16.7
1102.81543	43.0
1103.72058	32.3
1106.18555	11.2
1106.98730	14.3
1108.25757	13.4
1110.41711	18.1
1112.13037	64.7
1113.12524	16.4
1114.40112	35.2
1117.01050	6.5
1118.36035	52.4
1119.45142	24.4
1120.76929	5.3
1122.14001	103.8	y (20) (2+)-H2O, y (10) (1+), y (20) (2+)-NH3
1123.20679	28.9
1125.42065	3.2
1126.92664	30.8
1128.81519	15.0
1131.00781	29.9
1134.78345	5.7
1137.31323	54.0
1141.06714	45.4
1142.30664	54.8
1143.04041	10.0
1143.69678	32.1
1144.78247	44.9
1145.63843	53.2
1146.37781	86.2
1147.02539	5.9
1148.76611	22.6
1149.55566	10.5
1151.11462	30.0
1152.15161	6.2
1153.67419	38.4
1154.79895	8.1
1156.21521	69.8
1158.19116	4.6
1159.24438	31.5
1159.98315	34.4
1160.76367	15.9
1161.47363	22.1
1166.17944	25.7
1168.01599	40.4
1172.34668	12.2
1174.44373	32.7
1175.45093	14.5
1176.40637	94.1
1177.49512	113.0	b (10) (1+)-NH3, b (21) (2+)-H2O, b (21) (2+)-NH3
1178.21436	6.1
1179.07727	10.7
1183.56812	127.8
1184.59424	77.9
1185.43311	5.3
1186.71387	117.4	b (21) (2+), y (21) (2+)-H2O, y (21) (2+)-NH3
1187.39111	103.6
1190.99976	42.8
1192.31860	362.1	y (11) (1+)-H2O
1193.06738	692.9	b (11) (1+)-H2O-P, [M+2H] (2+)-NH3-H2O-P, y (11) (1+)-NH3
1194.37085	148.7	y (21) (2+), b (11) (1+)-NH3-P, b (10) (1+)
1195.79028	82.6
1196.60168	49.8
1197.34839	3.8
1198.45630	54.4
1199.55042	30.1
1200.67761	136.0
1201.44446	1558.9
1202.24487	2040.7	[M+2H] (2+)-H2O-P, [M+2H] (2+)-NH3-P
1203.22266	91.7
1204.84937	110.1
1207.86792	79.8
1209.44312	365.8
1210.39282	637.7	y (11) (1+)
1211.01978	1390.1	[M+2H] (2+)-P, b (11) (1+)-P
1211.75989	173.6
1212.48291	36.8
1214.80505	37.8
1216.00684	67.0
1217.32947	4.2
1219.90625	157.6
1220.64771	85.3
1221.61035	128.9
1222.77454	45.0
1223.42078	18.3
1224.35181	15.3
1225.77649	128.9
1227.16663	455.3
1228.18213	97.3
1229.56287	189.8
1230.18030	250.4
1230.91064	68.1
1231.83057	182.4
1232.84717	133.0
1233.70679	148.7
1234.38586	8.3
1236.89233	99.8
1237.53528	16.9
1239.12231	56.0
1239.74939	30.4
1241.40283	958.4	[M+2H] (2+)-NH3-H2O
1242.18408	727.1
1243.48438	21.9
1244.15259	7.6
1245.01270	6.6
1246.24084	63.1
1247.38062	8.3
1248.87573	14.6
1249.65283	56.5
1250.69971	70.6
1271.80554	15.7
1272.52991	3.0
1273.48303	3.4
1276.90649	3.8
1278.83569	11.7
1280.53186	9.2
1288.94775	25.3
1291.32385	155.5	b (11) (1+)-H2O
1292.39368	127.4	b (11) (1+)-NH3
1293.73315	26.3
1298.48706	8.9
1301.47632	27.9
1302.13855	21.5
1302.88477	4.9
1304.66138	8.8
1306.28186	23.4
1307.16333	34.7
1308.97668	13.7
1309.67371	20.0
1310.34790	4.0
1311.23352	9.0
1312.36938	26.8
1315.17261	1.8
1316.26123	9.6
1318.12012	4.2
1324.46753	281.2	y (12) (1+)
1325.50073	149.3
1326.49146	32.5
1328.94531	36.4
1332.80188	4.2
1334.79163	13.1
1335.80957	10.0
1338.56006	2.7
1339.48193	9.2
1343.66138	2.9
1347.45313	25.2
1350.84546	32.2
1355.44629	5.5
1356.43408	25.3
1357.30261	20.8
1359.57629	6.2
1368.33228	19.3
1371.72034	24.6
1374.13660	19.0
1375.13098	29.8
1375.78955	69.1
1376.55664	6.0
1377.77649	4.0
1379.07458	20.7
1381.34094	9.2
1382.38708	7.5
1383.26123	38.5
1384.41016	4.2
1387.54797	42.7
1393.28931	12.4
1394.50940	32.0
1396.30627	7.1
1400.27161	28.2
1401.43225	4.4
1404.27625	21.4
1406.39136	4.7
1410.39758	11.7
1411.54529	19.6
1412.42615	10.7
1414.54895	29.9
1417.93311	21.8
1419.76843	35.2
1420.53662	5.9
1423.13818	2.8
1427.04944	26.5
1429.57532	2.3
1430.37488	31.2
1433.22034	31.9
1436.77576	18.7
1437.43518	339.2	y (13) (1+)
1438.29089	76.4
1439.56897	40.2
1440.60852	4.0
1441.89490	4.3
1450.02600	3.6
1457.97986	7.8
1458.58240	2.1
1462.64209	36.8
1465.52283	4.0
1466.44043	15.6
1467.42712	15.5
1468.87744	31.4
1470.22107	23.7
1472.67456	21.6
1473.84351	27.7
1476.70496	14.9
1478.45813	17.6
1480.40076	3.8
1481.17017	3.8
1484.24475	31.7
1484.99158	36.5
1485.76172	13.4
1489.54431	9.0
1491.48975	122.2	b (13) (1+)-H2O
1492.43079	43.1
1493.59094	18.0
1498.52258	32.0
1500.35400	1.9
1501.24011	22.0
1502.42712	10.8
1503.28040	20.4
1504.09143	2.7
1504.83008	16.0
1506.70044	33.3
1509.50134	32.3
1510.51184	7.7
1511.42419	3.8
1512.48987	8.1
1515.80481	10.6
1524.01929	15.8
1525.73718	26.6
1530.28455	6.0
1532.17358	9.0
1539.36267	7.3
1541.22498	8.2
1543.64954	15.9
1544.60071	4.4
1545.82507	17.4
1548.28479	20.3
1549.00769	14.0
1555.63416	20.3
1557.83923	17.7
1560.98804	35.9
1561.70129	13.2
1566.49414	227.2	y (14) (1+)
1567.56897	158.9	b (15) (1+)-H2O-P
1568.59338	78.7
1569.34680	2.3
1573.54346	17.6
1576.06934	20.9
1577.60596	21.6
1578.20789	19.6
1579.37097	13.0
1582.11755	9.0
1585.72913	42.3
1586.63220	15.9
1587.41248	8.6
1590.41663	27.5
1591.77588	7.9
1596.17859	22.2
1596.84656	20.3
1597.96887	8.1
1599.48267	5.1
1601.01978	20.2
1602.92163	29.0
1616.52563	9.7
1626.68152	3.4
1628.45740	2.7
1629.37708	13.7
1630.32581	16.9
1635.40100	10.9
1638.34790	7.1
1642.27014	6.2
1645.67273	13.1
1647.97815	14.9
1653.28821	14.6
1655.77722	12.7
1657.19739	11.0
1660.93787	3.4
1661.66077	11.0
1663.04358	42.2
1665.52234	9.7
1666.41882	15.1
1670.60315	16.5
1671.88928	52.2
1676.36121	10.1
1679.66150	175.0	y (15) (1+)
1680.54749	109.2	b (16) (1+)-H2O-P
1681.68665	29.9
1683.70032	22.1
1684.69031	7.5
1685.86511	11.5
1688.22278	8.8
1694.08118	12.9
1698.97290	9.1
1700.29626	13.7
1703.74988	20.2
1705.18323	18.1
1717.76343	4.7
1718.63635	2.7
1719.38208	14.4
1721.39441	3.1
1725.30408	2.5
1726.50232	8.5
1727.20422	8.4
1729.65417	3.6
1730.76001	6.4
1731.64136	7.5
1733.54944	7.8
1737.83337	16.1
1738.67212	3.6
1744.11243	18.7
1746.85364	2.7
1748.27063	11.4
1758.47473	17.0
1760.50647	22.9
1761.47107	36.7
1762.23071	14.8
1765.70593	6.2
1771.58862	4.5
1776.46021	32.7
1777.08997	48.4
1777.80286	25.5
1778.75085	44.0
1779.67493	35.6
1780.49792	13.2
1790.55798	8.0
1791.38647	3.1
1792.66248	14.0
1793.69543	86.3
1794.54956	114.9	y (16) (1+), b (17) (1+)-H2O-P, b (17) (1+)-NH3-P
1795.18445	68.1
1795.79187	109.7
1796.78870	68.2
1797.46509	29.9
1798.06531	2.0
1804.31848	9.1
1806.72034	2.7
1808.02356	5.5
1812.11060	2.9
1814.81372	4.2
1815.75854	3.8
1819.59595	15.8
1826.95935	8.1
1827.57336	6.7
1832.26831	15.2
1833.28101	4.7
1834.22595	7.3
1849.72644	4.9
1856.05554	15.5
1856.82849	5.3
1860.94714	10.8
1863.08972	25.1
1864.03284	7.3
1873.39771	11.3
1874.76282	9.5
1875.59851	15.5
1888.92712	9.7
1891.64197	74.6
1892.78528	32.1
1900.81799	9.8
1904.38989	15.9
1907.62000	45.7
1908.93835	94.2
1910.65710	72.3
1911.56555	22.7
1922.81616	5.5
1923.85217	7.0
1926.82739	21.0
1928.18274	6.2
1935.82678	30.4
1942.74231	9.5
1953.86707	6.6
1956.98450	16.5
1958.74231	8.8
1964.70105	19.2
1970.90759	16.1
1977.04333	9.6
1988.92993	16.6
1990.07385	12.8
1990.94763	4.7
1998.97693	11.6
