# Supplementary material for: Phosphoproteomic Analysis of Platelets Activated by Pro-Thrombotic Oxidized Phospholipids and Thrombin
Source: PLoS One. 2014 Jan 6;9(1):e84488. doi: 10.1371/journal.pone.0084488 (PMC3882224; doi:10.1371/journal.pone.0084488)
Supplement: Annotated Spectra S2 — (ZIP) [file pone.0084488.s005.zip › EKVSSIDLEIDSLSSLLDDMTK_-10_2_131740.txt]

m/z	i	matches
244.42174	42.6
246.40721	26.9
248.27333	61.0
255.31961	10.0
261.96021	17.2
267.35770	26.9
270.06058	12.4
272.39554	18.1
275.04013	31.7
277.37387	9.2
287.93359	9.2
289.50189	46.5
290.22644	73.6
300.29779	11.6
302.13480	22.9
313.27792	53.5
316.30457	40.4
320.04254	20.3
331.18393	54.0
333.86078	50.2
338.83069	32.0
341.28342	93.1
342.37943	13.9
346.47318	37.1
349.63373	16.3
356.05786	6.0
357.59839	91.0
358.43091	113.8
360.21082	38.9
369.03848	17.9
373.31622	16.5
375.00189	24.0
377.30054	10.2
378.28625	29.9
383.21866	53.6
385.28351	34.8
388.31180	42.8
389.24292	66.7
391.76019	28.8
393.93530	40.2
395.27362	383.7	y (3) (1+)
396.38342	97.9
397.16217	30.2
402.67932	14.1
404.14087	20.3
405.37170	64.5
409.29004	58.4
409.92310	15.9
411.43860	17.3
414.34393	18.1
415.41888	29.0
419.17163	44.6
421.01764	144.5
428.10168	35.8
429.33521	36.9
432.59149	12.5
436.72546	59.3
438.55969	36.1
446.37872	177.3
447.06238	47.0
448.12134	34.1
451.01001	21.3
452.11243	8.4
456.23749	12.5
457.10229	87.3
457.79181	25.2
459.06409	61.8
460.86530	24.4
462.46039	17.1
463.07538	47.1
470.21466	15.5
471.26294	61.4
471.99084	32.9
481.28931	8.5
483.21442	65.4
485.34991	46.2
486.30878	53.3
488.55243	30.0
492.36218	162.7
493.16565	53.3
494.25757	10.8
497.53961	24.4
498.19489	67.6
499.44055	33.8
500.95673	100.4
504.07617	15.8
506.43079	57.2
509.30188	83.6
510.23181	1424.9	y (4) (1+)
511.42096	280.4
512.87915	198.9
516.19031	96.2
518.10529	58.7
519.24445	63.0
520.19037	64.5
521.10608	57.3
522.13245	28.4
529.48376	29.2
531.55823	55.3
532.41669	47.0
533.48364	21.3
538.51050	35.3
539.16107	81.2
540.20416	43.7
541.28894	29.5
541.97913	27.2
544.92651	41.2
545.56604	22.1
547.13464	32.4
552.35590	77.5
553.34027	101.0
555.03375	38.1
557.38086	21.1
559.05341	17.3
561.37408	110.9
562.48938	22.3
563.28510	97.9
564.03632	35.5
565.31799	23.1
566.64746	42.4
567.29785	21.0
568.15765	45.8
569.93976	39.8
571.60089	97.0
572.21838	53.2
574.13135	246.0
575.39862	36.4
576.04938	9.2
577.10724	136.2
578.63885	54.0
579.30402	94.8
582.16486	109.9
583.39911	43.8
584.05743	26.7
585.44037	83.7
586.37286	123.5
587.06494	62.1
589.21497	91.3
589.83844	44.8
590.79065	61.7
592.77490	78.6
594.50348	55.5
596.50568	97.9
597.23499	55.8
598.03522	102.8
599.07635	54.0
600.85944	31.4
601.82947	27.9
604.87683	119.6
606.14972	98.2
607.31561	446.0	y (5) (1+)-H2O
608.32092	285.3
609.23077	290.4
610.19440	66.0
611.05902	99.6
613.41852	58.3
614.65253	18.9
615.92804	55.0
617.21448	100.0
618.97992	22.9
621.03046	177.9
622.49670	38.8
623.61517	46.6
625.16504	4240.8	y (5) (1+)
626.23016	1843.3	b (6) (1+)-P
627.26947	632.9
628.37109	134.2
629.30133	80.7
630.37506	68.2
631.93597	29.5
632.81641	128.4
633.45428	8.8
634.38702	99.3
635.21252	75.3
637.32025	28.4
639.02899	220.4
639.81903	85.7
640.67181	123.7
641.64117	660.0	b (12) (2+)-NH3-P, y (17) (3+)
642.46735	45.5
643.19104	26.8
645.17291	184.2
646.14484	43.0
648.42932	53.8
649.65350	125.4
650.33917	178.1
653.10773	47.4
653.92694	33.5
654.61023	68.6
655.38702	177.2
656.22522	10.7
657.30615	57.4
659.19971	50.3
661.69843	157.8
662.83600	106.5
665.55084	72.8
666.53400	47.7
670.31934	32.7
671.75262	74.7
674.35333	42.9
675.53369	115.0
676.31219	99.7
677.67450	16.5
678.76935	77.7
679.70892	93.2
680.31305	57.7
681.15143	74.4
681.83716	150.6
683.54474	65.3
684.60510	50.8
685.53033	52.9
686.18835	32.4
687.22412	97.3
688.32385	430.3	y (19) (3+)-H2O-P, y (19) (3+)-NH3-P
688.93164	408.9
689.83929	400.9	b (12) (2+)-H2O, b (12) (2+)-NH3
690.67682	69.3
692.14154	82.2
693.23553	77.9
694.11237	158.3
695.04688	164.1
697.62128	1117.0	b (13) (2+)-NH3-P, b (13) (2+)-H2O-P
698.54358	479.5	b (12) (2+)
699.31012	306.8
700.09076	62.9
700.89093	111.2
702.15979	299.8
703.22461	77.3
704.15027	47.6
705.13116	80.0
706.20502	541.3	b (6) (1+)-H2O, b (13) (2+)-P
707.03546	119.0
708.16534	19.2
709.38556	129.3
710.24231	10.8
712.01007	25.5
712.82928	41.5
713.93585	76.9
714.75513	115.3
715.87378	436.6
716.64392	44.5
717.77094	140.6
718.47162	197.9
719.22906	81.1
720.16412	626.2	y (6) (1+)-H2O, y (19) (3+)-H2O
721.19873	240.3
722.31177	178.4
723.55261	297.1
724.50647	314.8
725.17883	9.3
725.96118	119.9
727.47247	648.7	y (13) (2+), y (20) (3+)-P
728.57709	302.9
729.22253	61.8
729.90985	25.7
731.15027	178.5
732.29376	623.7
733.38171	255.9
734.59912	26.9
737.68402	1063.4
738.36615	4796.2	y (6) (1+)
739.37994	1593.4
740.41254	843.9
741.46808	1217.0	b (7) (1+)-P, b (14) (2+)-H2O-P, b (14) (2+)-NH3-P
742.64227	457.0
743.64404	195.1
744.89703	114.2
746.41046	791.0	b (13) (2+)-NH3, b (13) (2+)-H2O
747.24426	288.9
747.93890	190.0
749.48016	369.8	b (14) (2+)-P
750.21320	263.9
750.85443	56.4
752.43646	1469.3
753.08972	796.5	y (20) (3+)-H2O
754.63031	98.0
755.49371	650.3	b (13) (2+)
756.38611	260.5
757.72150	237.4
758.57202	201.2
760.53442	14.8
761.24408	18.3
761.94794	88.7
763.25830	120.7
764.65900	217.5
768.32550	187.5
769.56671	136.8
770.42462	250.9
771.79071	126.2
772.96307	317.0
774.29681	19.8
775.25104	307.5
775.95477	284.6
776.88788	186.0
778.12396	185.4
779.21588	187.7
780.09454	39.9
780.79474	64.4
782.15582	46.9
782.79230	473.3	y (14) (2+)-H2O
784.04364	874.8	b (15) (2+)-H2O-P, y (14) (2+)-NH3
785.04059	434.2	b (15) (2+)-NH3-P
785.92719	175.1
787.19757	531.1
788.59039	693.6
789.88147	1107.7	b (14) (2+)-H2O, b (14) (2+)-NH3
790.90765	487.8	b (21) (3+)-H2O, b (21) (3+)-NH3
792.11163	343.5	y (14) (2+)
792.86743	179.3
793.77051	428.0	b (15) (2+)-P
794.73035	162.0
795.85956	288.6
797.22626	330.4
798.66571	1227.7	b (14) (2+)
799.59790	927.7
800.80157	498.2	[M+3H] (3+)-NH3-H2O-P
801.76703	84.3
802.84058	56.4
803.65668	126.0
804.76373	55.2
806.20306	435.8
806.86700	987.5	[M+3H] (3+)-NH3-P, [M+3H] (3+)-H2O-P
807.67096	672.2
808.78363	417.5
810.07581	156.6
811.03271	126.2
812.62006	731.9	[M+3H] (3+)-P
813.69147	729.3
814.91180	409.2
815.88910	392.4
816.96051	411.6
818.58594	718.1
819.72607	321.6
820.57928	304.3
821.43665	1322.8	b (7) (1+)-H2O
822.22443	416.3
823.09338	596.2	b (7) (1+)-NH3
824.15668	829.4
825.12408	606.1
825.96863	262.4
827.03278	925.4
828.08191	1935.1
829.03326	383.0
830.35260	274.6
831.41608	380.6
832.37408	819.9
833.43182	6745.1	[M+3H] (3+)-NH3-H2O, b (15) (2+)-H2O, b (15) (2+)-NH3, y (7) (1+)-H2O
834.22693	3998.2	y (7) (1+)-NH3
835.14178	315.1
835.88080	891.8	b (8) (1+)-H2O-P
836.60535	507.8
837.27521	213.4
838.13904	183.2
839.04639	75.1
841.81500	20.5
842.99414	85.6
845.54523	18.0
849.12231	26.8
850.41498	255.3
851.42676	28.4
852.79309	83.3
853.62622	10.0
854.36847	55.7
855.36615	81.1
857.62823	50.9
859.21021	27.5
860.82483	74.4
861.74310	28.2
863.03717	16.4
865.43713	24.5
866.64618	67.7
867.63458	35.8
868.25000	60.6
871.34991	225.3
872.16736	48.3
872.86139	203.3
873.89020	166.0
874.55835	71.3
875.83392	258.5
876.70197	236.0
877.65558	9.9
879.26678	101.7
880.22919	385.2
881.17200	908.3
882.00238	145.6
883.57526	205.8
884.72229	364.7
885.52185	208.8
886.47791	96.3
887.18378	160.9
888.02228	18.0
889.66962	1338.1	b (16) (2+)-NH3, b (16) (2+)-H2O
890.76617	689.5
891.80981	86.4
892.47906	13.1
894.04767	105.8
897.24054	949.6	y (16) (2+)-H2O
898.08173	1204.0	b (17) (2+)-H2O-P, b (17) (2+)-NH3-P, y (16) (2+)-NH3
898.87537	2545.4	b (16) (2+)
899.59674	1303.0
900.48669	254.1
901.77094	37.2
903.56757	75.7
904.81372	57.4
906.26740	618.2	y (16) (2+), b (17) (2+)-P
907.05756	449.2
907.85693	35.3
908.58002	87.3
910.36688	80.0
912.53082	14.0
913.54645	49.0
914.65314	14.9
915.69604	82.1
917.20343	41.3
917.96167	33.9
919.13922	44.5
920.30072	111.1
921.52051	137.0
925.01776	132.0
927.07080	82.5
928.28949	42.8
929.26904	83.0
930.46533	86.3
931.14081	34.9
931.78949	86.3
932.52728	235.3
934.02808	16.5
935.16803	116.8
936.57477	190.5
937.87958	664.2
938.49164	1578.9	y (8) (1+)
939.32538	776.4
940.29266	379.9
941.40131	447.5
942.54370	525.7
944.06476	402.7
944.77026	7.8
946.58636	1165.2	b (17) (2+)-H2O, b (17) (2+)-NH3
947.36407	154.4
948.64948	58.6
949.53937	139.6
950.53400	77.8
951.38373	39.6
952.25848	227.2
953.14825	317.4
955.41400	3389.0	b (17) (2+), b (18) (2+)-H2O-P, b (18) (2+)-NH3-P
956.53516	1026.3
957.63776	213.0
958.40924	31.4
959.27979	110.6
960.50977	236.0
962.85907	78.4
963.80206	131.1
964.58057	66.4
965.54767	123.1
966.39990	187.8
967.24457	53.4
968.28247	77.9
970.13599	35.2
971.13556	181.4
972.54395	322.7
973.58539	147.2
974.36029	106.5
975.40228	39.4
977.06854	8.6
979.56146	250.5
980.52905	325.1
981.56036	167.5
982.88495	176.9
983.64154	165.7
984.48480	27.8
986.36304	14.1
989.45923	380.3
990.32684	111.8
991.11444	197.6
992.28864	202.9
993.24658	134.3
993.89520	79.3
995.48956	126.2
996.17340	8.3
997.63239	206.7
1000.20978	112.9
1001.18188	91.2
1002.30084	101.1
1003.38348	99.1
1004.17816	194.5
1005.05908	113.9
1005.83984	23.1
1007.28662	490.0	y (9) (1+)-H2O
1008.33392	355.1	y (9) (1+)-NH3
1009.22388	340.9
1010.15332	149.5
1011.15674	65.0
1013.05249	2675.1	b (19) (2+)-NH3-P, b (18) (2+), b (19) (2+)-H2O-P
1014.01776	966.8
1014.91876	166.5
1015.91089	169.0
1018.27295	47.2
1020.07416	61.0
1021.38599	23.7
1022.34125	59.4
1023.10345	125.8
1023.99268	29.1
1025.32874	1961.7	y (9) (1+)
1026.31006	1105.1
1027.36792	449.8
1028.14246	94.7
1029.60608	419.0
1030.72729	268.5
1031.73438	99.9
1035.09717	30.3
1036.47241	49.7
1037.33032	196.9
1038.17029	24.8
1040.18274	45.9
1040.90491	93.7
1043.32935	90.0
1045.35291	73.2
1046.44348	129.1
1048.91992	29.5
1049.52747	23.6
1050.58643	24.0
1051.89624	79.2
1053.55701	30.1
1054.41541	48.8
1055.18835	27.6
1055.94385	80.7
1056.68018	66.2
1058.59900	133.0
1060.11694	142.4
1061.42139	225.3
1063.13782	549.1	b (9) (1+)-H2O
1064.09448	140.6
1064.70935	42.3
1066.66528	12.5
1067.47156	136.6
1068.32739	62.3
1069.02832	55.0
1070.44995	1276.3	b (19) (2+)
1071.18823	764.6
1072.17358	434.3
1073.12439	246.3
1074.34412	86.2
1079.16956	73.4
1080.80847	292.1
1081.41284	486.5	y (20) (2+)-NH3-P, y (20) (2+)-H2O-P, b (9) (1+), y (19) (2+)-NH3
1082.46436	230.0
1083.10461	147.7
1083.81372	89.4
1084.92627	72.5
1086.62866	508.6	b (20) (2+)-NH3-P, b (20) (2+)-H2O-P
1087.60925	57.1
1089.41675	89.2
1090.18030	36.5
1091.64185	42.0
1092.74963	71.8
1093.56726	86.9
1095.08105	424.4	b (20) (2+)-P
1096.24390	253.1
1098.83813	113.4
1099.80603	22.1
1100.64966	12.5
1101.84131	9.2
1103.04016	61.3
1104.04639	113.6
1104.65662	10.9
1105.48511	44.0
1108.47266	74.8
1109.57874	19.7
1110.47729	19.8
1111.47583	133.4
1114.56763	71.3
1115.48132	12.6
1116.24817	46.2
1117.08667	58.7
1119.22437	197.3
1120.14221	111.3
1120.94507	65.3
1121.78430	34.9
1122.45850	21.1
1124.67261	298.9
1125.86328	100.3
1126.48621	100.9
1127.69971	918.1
1128.59058	378.4
1129.79517	211.7
1130.83960	173.6
1131.47485	9.8
1134.30762	236.3
1135.12830	220.8
1136.07251	260.3
1137.21240	276.1
1138.26672	209.8
1139.01697	122.1
1141.14673	59.0
1142.56641	35.3
1144.06396	1267.1	b (20) (2+)
1145.22070	513.7	b (21) (2+)-P, y (21) (2+)-NH3-P, y (21) (2+)-H2O-P
1146.34363	136.5
1147.59448	135.7
1149.40588	38.0
1150.34985	146.6
1152.51733	103.0
1153.12085	45.8
1154.09949	68.1
1157.57227	47.1
1158.50171	17.5
1159.32764	52.7
1160.57336	23.3
1161.54688	29.0
1162.54688	58.8
1164.98389	24.8
1165.76563	185.0
1168.74451	266.2
1169.62695	21.9
1171.67212	87.0
1174.03992	117.6
1176.12134	399.1	b (10) (1+)-H2O
1177.25977	198.0
1178.28491	290.8
1180.21509	46.6
1182.22693	72.5
1183.12915	115.0
1184.62744	332.7
1185.58069	756.0	b (21) (2+)-H2O, b (21) (2+)-NH3
1186.56055	378.0
1187.33081	25.5
1188.00610	22.4
1189.37744	18.0
1192.89429	63.4
1194.16663	774.2	y (21) (2+)-H2O, b (11) (1+)-H2O-P
1195.09277	1286.8	b (21) (2+), y (21) (2+)-NH3, b (10) (1+), b (11) (1+)-NH3-P
1195.89148	430.4
1196.99731	97.0
1200.81152	78.0
1201.91907	54.9
1204.34399	97.4
1205.24902	55.8
1206.90625	30.4
1208.22351	40.4
1209.17773	27.7
1212.21216	109.1
1213.18799	102.3
1215.21753	68.7
1216.38123	141.9
1217.28882	20.3
1218.24707	44.1
1219.51880	40.5
1222.75513	74.5
1224.47058	34.9
1225.51172	223.2
1226.46997	74.1
1230.26965	49.2
1233.63367	10.0
1234.31714	9.4
1235.47815	37.2
1237.44287	30.1
1240.42102	85.8
1241.23560	62.3
1242.81812	19.7
1243.51904	17.3
1245.49646	34.3
1247.63391	88.4
1252.18079	45.8
1254.68665	15.7
1255.51843	18.1
1256.63342	85.0
1257.57227	130.8
1258.51416	79.1
1262.25769	23.7
1263.74255	34.7
1265.41260	18.9
1266.48962	10.3
1270.70361	65.4
1271.44226	27.6
1279.21350	40.3
1280.57471	25.7
1281.74719	62.6
1282.97156	39.6
1285.00916	139.8
1285.89832	59.8
1288.69177	111.3
1291.35571	122.3
1292.27771	103.0
1293.56799	9.3
1295.28723	77.4
1298.40295	73.1
1299.33496	89.7
1300.81482	100.4
1301.59851	10.1
1303.51575	36.5
1306.76599	82.3
1308.03333	34.0
1309.65369	96.1
1310.46326	87.7
1312.22302	109.4
1315.50598	84.0
1317.91296	20.9
1322.33362	107.6
1323.46753	51.5
1325.36194	78.9
1331.23206	38.8
1332.29211	30.0
1336.34180	86.1
1339.10876	13.2
1339.73071	20.8
1340.59192	96.6
1341.35583	183.4
1342.69348	103.5
1358.29382	37.6
1360.39417	190.8
1361.36218	187.6
1363.26160	40.2
1368.08557	24.0
1371.63684	21.3
1374.12720	21.2
1376.39270	84.6
1378.40930	56.3
1379.38904	83.5
1382.18176	74.3
1382.78479	18.0
1384.60022	17.3
1385.63757	45.2
1391.20789	14.0
1394.49268	17.3
1395.42383	20.5
1396.08240	16.0
1397.45532	9.3
1398.11804	39.7
1402.75208	20.5
1403.70520	28.4
1408.32629	67.5
1416.51794	57.7
1417.56714	7.8
1422.39954	15.8
1424.32947	41.3
1426.31689	14.4
1430.88928	59.0
1432.24316	29.0
1433.41687	26.1
1435.85132	35.9
1438.50745	33.4
1439.64587	29.8
1440.95935	85.0
1446.14978	68.9
1449.26709	39.5
1452.59875	68.9
1453.55981	15.0
1454.34802	111.5
1456.37292	14.7
1459.14856	23.9
1463.32886	24.2
1466.87061	19.7
1471.14111	69.8
1472.38916	27.7
1473.51892	18.1
1474.38147	37.3
1476.31165	10.2
1483.27856	39.7
1489.34961	56.6
1490.07300	25.9
1491.22375	54.2
1492.27441	64.1
1499.35254	29.2
1509.56824	120.0
1510.45752	11.6
1511.19324	14.0
1516.09485	36.3
1523.31189	57.7
1531.23816	37.5
1534.16663	26.1
1542.57849	50.1
1543.30933	28.9
1545.26843	113.9
1552.20081	61.4
1553.52075	8.4
1557.69019	37.3
1559.93860	62.1
1564.85974	33.5
1567.14441	64.9
1572.28638	22.8
1573.35388	20.4
1579.26929	35.7
1579.97205	15.9
1580.93848	10.9
1582.63147	50.3
1587.57690	15.7
1594.66516	28.9
1597.88745	26.0
1598.96228	34.0
1602.66199	14.9
1608.55798	11.8
1611.39478	22.7
1613.83130	22.3
1647.34705	116.4
1648.11804	25.2
1650.39880	52.4
1654.79712	38.8
1666.48718	39.8
1667.43237	64.0
1668.20239	12.4
1669.59070	51.1
1670.79370	38.1
1671.83081	41.2
1684.40698	21.0
1695.44751	13.3
1723.82361	12.6
1729.88733	72.2
1738.36938	6.8
1747.74426	23.2
1751.88196	10.0
1763.76111	14.9
1767.37769	23.9
1778.47668	9.6
1787.36804	9.2
1795.21411	31.7
1797.55591	31.1
1801.42126	30.6
1843.74207	18.6
1856.39185	7.7
1893.05994	59.6
1928.66345	44.9
1933.81970	25.8
