# Supplementary material for: Phosphoproteomic Analysis of Platelets Activated by Pro-Thrombotic Oxidized Phospholipids and Thrombin
Source: PLoS One. 2014 Jan 6;9(1):e84488. doi: 10.1371/journal.pone.0084488 (PMC3882224; doi:10.1371/journal.pone.0084488)
Supplement: Annotated Spectra S2 — (ZIP) [file pone.0084488.s005.zip › EKVSSIDLEIDSLSSLLDDMTK_-10_2_149273.txt]

m/z	i	matches
236.21277	11.8
243.31729	24.9
248.20575	221.7
249.00537	10.5
258.06326	12.7
266.09161	45.1
267.98111	26.3
270.09283	38.0
272.30194	26.4
279.23508	15.7
282.49121	41.5
288.11938	22.4
290.15723	18.2
295.01105	8.0
296.25046	17.3
297.94925	19.3
303.28568	13.2
310.28357	14.8
315.14417	49.9
316.31445	7.3
321.35309	11.8
323.12445	12.4
327.18692	49.2
327.93735	35.4
338.61551	26.2
341.28973	14.1
342.79224	22.1
345.43500	92.7
346.22824	22.5
347.20447	16.2
348.31329	30.4
349.14453	76.2
352.94623	8.0
356.23862	60.6
357.02075	74.8
358.19290	72.5
359.21149	36.0
361.23718	14.2
362.29382	71.4
363.19354	9.5
366.30054	43.0
367.25409	38.5
374.92255	59.8
379.07770	677.5	y (3) (1+)
380.07800	126.9
380.68774	68.0
382.29138	22.4
383.04568	9.7
384.57904	38.5
385.63300	50.9
387.34869	107.0
390.10141	60.0
400.61987	21.7
402.97656	86.7
404.34637	9.5
409.50232	14.9
410.41675	67.6
411.26312	10.2
412.18573	97.9
413.18451	89.0
414.29974	14.1
415.55743	28.2
416.75464	42.5
417.42224	91.7
423.40015	62.8
424.08215	33.6
425.38287	26.1
426.17834	31.7
428.85382	47.5
437.42218	13.4
439.19659	12.6
440.39020	39.6
442.32794	100.9
443.35931	25.4
444.16339	75.1
445.10382	43.0
446.24603	71.5
446.98187	21.9
450.13068	11.0
451.38770	83.0
452.59857	31.7
454.38452	21.6
455.13324	27.8
457.89801	17.2
458.58649	18.3
459.41229	18.3
462.68951	8.8
463.45490	22.3
468.16235	7.5
469.48407	364.9
470.46234	177.2
471.30188	59.9
472.37427	39.9
475.13715	45.3
475.92322	45.8
477.25543	113.9
478.26636	6.6
479.26440	21.6
480.42493	17.2
481.19073	41.4
482.30347	64.2
484.03674	74.3
485.57513	42.3
487.34424	107.4
488.34528	269.8
489.38531	32.8
492.30402	67.1
494.23706	1242.2	y (4) (1+), b (14) (3+)-NH3-P, b (14) (3+)-H2O-P
495.22681	395.7	b (5) (1+)-H2O-P
496.27448	320.4
497.59998	68.3
498.31970	8.8
501.11127	58.3
505.25745	64.1
505.93896	46.0
508.14917	6.5
510.94476	190.0
512.14636	25.8
515.86353	144.1
516.86523	49.9
518.30865	10.3
519.40131	13.5
521.43835	31.3
522.53558	28.5
523.90771	30.2
530.19592	27.7
531.16083	110.9
534.47968	10.4
535.87183	39.2
537.20154	134.7
539.68262	532.6	b (10) (2+)-NH3-P, b (10) (2+)-H2O-P
540.53937	405.3	b (9) (2+)
541.53748	94.8
543.70654	41.4
544.39911	8.2
545.37164	49.4
546.37360	19.6
548.76141	195.6
551.32239	7.3
554.01984	34.6
557.41846	91.7
558.33173	10.3
559.86646	106.3
561.47406	75.3
562.32776	75.8
563.55988	47.9
566.31610	73.2
566.95880	17.3
568.13678	48.4
569.47473	27.1
570.27411	23.2
573.28131	78.1
575.21722	217.0
576.05334	120.4
578.25372	14.1
579.40137	25.2
580.14154	33.3
580.83234	19.5
582.45917	19.3
583.98987	139.4
584.71216	152.6
585.64514	50.0
586.34460	44.7
587.00128	138.7
588.14453	111.6
588.94250	18.7
589.76398	105.4
590.52203	85.3
591.32593	502.1	y (5) (1+)-H2O
592.21509	82.1
593.11005	139.5
594.34045	34.2
595.49420	119.5
596.52344	93.4
597.70172	355.7	b (11) (2+)-NH3-P, b (11) (2+)-H2O-P, b (10) (2+)
598.79059	154.2
603.10052	30.8
603.95374	23.1
605.59113	72.8
606.30707	55.0
609.29364	5158.5	b (6) (1+)-NH3-P, y (5) (1+)
610.35248	1491.2
611.29388	323.5
612.70502	179.6
619.73615	55.6
621.07550	12.6
622.43738	69.2
623.60773	168.2
625.25970	19.4
626.46991	206.1
627.22351	172.7
628.12518	192.9
629.07208	108.7
629.77533	44.4
631.06238	57.1
631.99731	269.1
632.83258	80.3
633.49744	79.3
634.39911	56.7
635.27637	69.6
636.20966	91.6
636.92389	116.3
637.87103	67.3
639.32904	45.6
640.28387	153.5
641.51971	217.4
643.09637	58.9
644.86011	305.7
645.61688	42.2
646.31866	24.3
647.28217	39.0
648.11542	49.8
650.36743	34.8
651.11731	79.4
653.21582	285.6
654.76178	221.9
655.82788	224.9
657.44092	84.1
658.91437	155.2
660.26996	94.4
662.30621	132.0
663.36896	163.2
664.17596	34.3
665.59894	27.1
666.50665	36.5
668.42529	118.6
670.24408	105.1
671.45459	175.3
672.60352	39.9
673.30963	27.8
675.28754	212.1
676.27509	164.1
679.58868	183.1
680.64557	131.3
681.61090	67.0
682.46051	35.0
683.29559	154.7
684.05603	134.0
685.20068	132.7
688.25421	623.7
688.95087	776.6	y (19) (3+)-P
689.84064	569.3	b (12) (2+)-NH3, b (12) (2+)-H2O
690.87897	157.9
692.74561	261.6
693.91876	312.6
695.07678	101.5
696.05444	188.0
697.30536	664.7
698.11859	1149.2	b (12) (2+), b (13) (2+)-NH3-P, b (13) (2+)-H2O-P
699.02863	671.1
700.18304	79.4
701.30798	200.1
702.19745	54.4
703.38702	46.7
704.24603	145.1
705.17596	171.8
706.48859	576.3	b (6) (1+)-H2O, b (13) (2+)-P
707.28088	109.2
708.34674	33.4
709.06628	36.1
710.65833	331.0
711.65625	57.3
712.56830	73.9
713.37408	61.4
714.20306	166.9
714.90875	62.0
715.84686	133.9
716.57983	81.2
718.07465	266.0
719.00629	308.1
719.82379	344.1	y (13) (2+), b (20) (3+)-NH3-P
720.60852	28.2
722.27185	6195.3	y (6) (1+), y (20) (3+)-P
723.26300	1871.8	b (7) (1+)-H2O-P
724.31256	1214.8	b (7) (1+)-NH3-P, b (20) (3+)-P, b (6) (1+)
725.26349	266.0
726.26636	71.6
727.14111	82.0
727.74384	163.7
728.81073	132.5
731.58600	190.0
732.68512	785.1
733.63495	166.5
734.37421	337.3
736.27057	120.5
737.22723	356.3
738.26141	170.0
739.39386	79.1
740.02118	115.0
741.15582	1267.8	b (7) (1+)-P, b (14) (2+)-NH3-P, b (14) (2+)-H2O-P
741.78101	975.8
742.50360	473.6
743.75006	89.1
744.84485	127.5
746.46643	1715.1	b (13) (2+)-NH3, b (13) (2+)-H2O
747.53125	292.8
748.49414	33.1
749.23834	47.1
749.97626	516.4	b (14) (2+)-P
751.50543	177.9
752.68323	44.9
753.37128	160.0
754.69360	214.0
755.48572	1508.7	b (13) (2+)
756.59668	406.5
757.32587	179.3
758.60016	217.1
759.20856	39.1
760.75244	93.0
761.48102	274.2
762.51300	34.6
763.37958	64.5
764.14191	224.0
765.93964	73.1
767.23297	374.6
768.40680	147.0
769.54053	52.2
770.14642	19.5
771.65479	334.2
772.53381	106.3
773.20453	94.7
774.74158	360.5
775.54706	472.3	y (14) (2+)-H2O, y (14) (2+)-NH3
776.76978	341.9
777.51495	4.6
778.37964	158.9
780.07715	327.7
780.93939	101.9
783.04816	721.5
783.69653	102.0
784.31500	1132.6	b (15) (2+)-NH3-P, y (14) (2+), b (15) (2+)-H2O-P
785.18591	529.6	b (21) (3+)-NH3, b (21) (3+)-H2O
786.01697	389.7
787.40680	347.9
788.28864	212.4
789.70929	989.2	b (14) (2+)-H2O, b (14) (2+)-NH3
790.58447	733.6	b (21) (3+), y (21) (3+)-NH3, y (21) (3+)-H2O
791.30676	330.8
792.43872	153.1
793.65253	305.0
795.41534	470.2	[M+3H] (3+)-NH3-H2O-P
796.95062	481.8	y (21) (3+)
797.93024	487.6
799.04645	2446.2	b (14) (2+)
799.97937	367.6
800.82501	56.5
801.69409	858.2	[M+3H] (3+)-NH3-P, [M+3H] (3+)-H2O-P
802.55756	645.3
803.29559	445.1
804.24878	135.8
805.48907	288.3
806.47174	31.8
807.62970	1075.9	[M+3H] (3+)-P
808.98712	284.4
810.41266	258.6
811.47552	107.7
812.26538	44.5
813.40094	220.8
814.29572	105.6
815.14441	513.9
816.21515	365.5
816.98499	509.3	y (7) (1+)-H2O
818.01880	433.6	y (7) (1+)-NH3
819.23206	376.2
820.15826	253.3
821.77448	752.7	b (7) (1+)-H2O
822.39380	1466.1	b (7) (1+)-NH3
823.21503	676.9
824.07031	843.2
824.84918	782.0
825.83319	194.5
826.78668	261.4
828.20337	6724.3	[M+3H] (3+)-NH3-H2O
829.13446	2981.7
829.86487	758.4
830.91193	882.4	y (15) (2+)-H2O
832.01074	125.4
832.96796	129.1
833.85138	24.7
835.42798	37.6
838.16638	18.7
838.88977	22.5
845.06110	99.2
847.22760	72.0
848.44049	7.3
849.89142	974.5	b (16) (2+)-P
850.96112	279.2
851.85687	96.6
852.71332	38.3
853.70465	116.5
854.78131	162.3
855.40271	88.1
856.39716	93.5
857.67725	108.9
858.47668	57.5
859.46478	46.2
861.03046	86.0
862.07526	63.7
863.66016	41.9
864.81927	71.3
866.56683	78.1
867.62677	95.6
868.58319	15.2
869.97217	24.9
871.08606	153.6
872.09717	50.6
873.00482	27.8
873.87097	104.5
874.62567	36.1
875.85150	259.0
876.72540	120.4
877.71674	36.9
878.87469	176.6
880.55438	658.4
881.24396	1037.0
882.13757	204.8
883.08960	132.4
884.67303	407.7
885.37921	125.7
886.31610	98.9
887.04980	13.3
888.83380	571.8	y (16) (2+)-H2O
890.08380	3488.7	b (16) (2+)-H2O, b (16) (2+)-NH3, y (16) (2+)-NH3
890.96259	540.5
892.85968	67.3
893.98090	125.1
895.45813	16.3
896.42230	17.9
897.29413	811.2
897.96503	1288.6	b (17) (2+)-H2O-P
898.72235	3245.0	y (16) (2+), b (17) (2+)-NH3-P, b (16) (2+)
899.51984	2686.3
900.44672	547.8
901.54584	23.6
902.55463	52.0
904.32104	250.9
905.42523	122.9
906.26929	945.4
906.93707	1368.9	b (17) (2+)-P
907.99097	243.5
908.82977	103.0
909.87482	17.6
913.73096	31.6
915.48926	35.0
917.16846	155.7
918.56012	165.6
919.50952	178.1
920.19000	189.9
921.06281	63.7
922.34052	2297.7	y (8) (1+)
923.40942	1308.7
924.37866	301.6
925.03156	123.6
928.92334	37.6
930.68109	50.4
931.71143	196.8
932.64093	445.6
933.50946	177.0
934.41107	385.0	b (8) (1+)-H2O
935.47906	388.0	b (8) (1+)-NH3
936.67413	60.1
937.67072	142.1
940.11890	16.7
941.52557	417.0
942.25421	309.8
943.07886	164.5
944.59253	43.0
945.81769	145.3
946.50763	1433.4	y (17) (2+)-NH3, b (17) (2+)-H2O, b (17) (2+)-NH3
947.49213	410.6
948.32690	38.0
949.48218	119.8
950.29779	70.2
951.87109	178.8
952.50079	373.4	b (8) (1+)
953.24786	584.8
954.62384	1049.0	y (17) (2+)
955.31055	3255.4	b (18) (2+)-H2O-P
956.10858	4722.4	b (18) (2+)-NH3-P, b (17) (2+)
957.26874	603.6
957.87665	21.1
958.48688	28.3
959.42072	179.3
960.42047	36.6
961.77045	113.9
963.83490	276.7
964.78638	27.7
965.40723	94.5
966.28003	57.3
968.58374	52.7
971.22357	47.9
973.27631	209.2
974.55658	146.7
976.52808	49.9
977.40326	50.2
979.71600	62.7
981.10718	382.5	y (18) (2+)-NH3-P
982.06451	370.2
983.13275	98.4
984.22137	61.0
985.08075	43.2
986.90521	94.8
988.29639	70.0
988.91168	169.1
991.20697	357.7	y (9) (1+)-H2O
992.31659	254.2
993.06488	78.0
993.67950	26.5
995.05396	177.2
997.55023	32.3
999.26276	11.0
1000.81866	132.9
1003.98956	382.6	b (18) (2+)-NH3, b (18) (2+)-H2O
1005.01440	131.2
1008.11938	14.2
1009.34576	3344.4	y (9) (1+)
1010.33545	1798.1
1011.33246	638.4
1012.98138	4094.2	b (19) (2+)-NH3-P, b (19) (2+)-H2O-P, b (18) (2+)
1014.03949	2374.5
1015.20880	238.2
1015.82489	81.7
1016.68042	40.7
1017.56787	47.9
1018.49689	58.7
1019.56226	157.9
1020.40192	121.7
1021.55304	72.2
1022.21558	63.2
1024.84692	104.9
1025.54016	57.9
1026.66394	14.9
1027.59375	51.5
1028.54041	298.6
1029.46094	223.9
1030.59131	144.8
1031.49670	165.1
1032.38989	56.0
1034.50452	179.2
1035.51086	50.8
1036.78760	162.6
1037.82190	124.3
1038.76294	86.0
1039.84155	55.8
1040.83472	14.9
1041.81812	23.7
1042.58105	11.1
1043.84570	109.1
1045.21875	338.2
1046.05823	157.2
1053.05566	478.8
1053.84668	111.7
1055.05908	126.7
1056.88184	170.4
1058.17944	13.4
1059.47253	16.4
1060.37561	38.3
1061.73218	79.0
1063.04639	524.7	b (9) (1+)-H2O
1064.14355	423.8	b (9) (1+)-NH3
1065.45837	248.1
1066.50708	150.7
1067.44409	140.3
1068.65857	200.8
1069.37939	58.0
1070.50110	1794.7	b (19) (2+)
1071.76843	748.8	y (19) (2+)-H2O
1073.00513	119.9
1074.45032	156.0
1078.00659	377.0	b (20) (2+)-NH3-P, b (10) (1+)-H2O-P, b (20) (2+)-H2O-P
1079.22192	256.4
1080.01501	9.4
1081.19507	830.2	y (19) (2+), b (9) (1+)
1082.08545	367.3	y (20) (2+)-P
1083.07092	191.4
1084.02527	81.4
1085.17456	55.2
1086.91443	698.2	b (20) (2+)-P
1087.93311	511.8
1089.13330	148.6
1090.39941	128.0
1091.76514	85.7
1092.47412	15.9
1094.38928	40.8
1098.33289	154.7
1099.28235	13.4
1100.07935	72.5
1103.17065	42.3
1104.89575	44.1
1105.51770	80.4
1106.69189	49.1
1108.76782	22.4
1109.85181	88.4
1110.76196	13.4
1112.61401	203.6
1113.35400	144.1
1114.47009	13.5
1117.54590	246.8
1118.28784	79.6
1119.59985	287.4
1120.71350	187.5
1121.92065	372.3	y (20) (2+)-NH3, y (20) (2+)-H2O, y (10) (1+)
1122.71509	292.6
1123.47241	101.7
1124.50269	90.0
1127.05518	421.8	b (20) (2+)-H2O
1128.27466	736.7	b (20) (2+)-NH3, b (21) (2+)-H2O-P, b (21) (2+)-NH3-P
1129.26880	443.5
1130.13110	57.5
1130.77661	21.6
1131.64270	26.7
1132.44238	161.3
1134.07153	20.1
1135.64490	1157.3
1136.35498	2234.0	b (20) (2+), y (21) (2+)-H2O-P
1137.31152	1041.8	y (21) (2+)-NH3-P, b (21) (2+)-P
1138.28308	431.7
1139.23450	290.0
1140.43970	16.3
1142.85156	44.5
1143.53796	71.9
1144.37573	29.6
1146.06299	214.6
1147.45654	502.3
1148.09131	13.4
1149.27710	27.1
1150.30151	94.3
1151.06335	66.7
1153.33337	138.4
1154.71729	95.1
1155.66821	73.0
1158.41956	27.1
1159.46948	92.3
1160.29004	26.2
1161.09839	11.8
1162.20532	55.6
1165.13892	285.2
1166.34436	86.6
1167.49390	106.0
1168.43237	288.3
1169.34399	267.3
1169.98303	66.0
1174.22437	387.3
1174.95837	170.7
1176.25952	255.2
1177.52637	1148.6	b (10) (1+)-NH3, b (21) (2+)-H2O, b (21) (2+)-NH3
1178.40137	698.6
1179.21875	127.0
1180.39844	70.8
1181.32507	29.0
1186.08057	883.7
1186.73608	3601.0	y (21) (2+)-H2O, y (21) (2+)-NH3, b (21) (2+)
1187.76282	1304.9
1188.62305	202.3
1190.46143	50.0
1191.45764	21.7
1192.10681	59.9
1193.24524	20.9
1194.35803	493.1	y (21) (2+), b (10) (1+), b (11) (1+)-H2O-P, b (11) (1+)-NH3-P
1195.28015	246.8
1196.61353	64.0
1198.25903	23.2
1201.61511	34.6
1202.99731	65.1
1203.88477	156.9
1204.81445	146.3
1205.52686	38.3
1206.82629	52.2
1209.55444	278.5
1210.45532	151.2
1211.07385	66.1
1212.33105	41.7
1212.94250	22.4
1213.98853	39.2
1215.79785	84.7
1216.91101	164.4
1220.22290	38.0
1221.21851	73.3
1223.49976	37.8
1225.36426	13.3
1225.99805	22.5
1233.75635	25.7
1237.28711	78.6
1238.12207	10.3
1238.88953	29.5
1239.78918	64.5
1240.44812	53.0
1241.41943	73.6
1242.43213	73.9
1244.28540	54.0
1246.27454	23.2
1247.28870	45.2
1249.31458	114.9
1250.30554	126.2
1251.55139	51.3
1255.69189	9.5
1259.11743	53.4
1260.44885	29.3
1261.68018	98.0
1263.10852	30.1
1264.09387	79.7
1265.44971	11.1
1266.42517	101.1
1267.30774	12.1
1268.55640	61.3
1269.72595	66.4
1273.81995	4.9
1274.47852	24.8
1278.48315	16.7
1281.47168	17.9
1282.88770	16.4
1284.30066	179.2
1289.45874	23.2
1290.81934	60.9
1292.49365	35.1
1293.46289	40.9
1295.17261	47.0
1299.32581	13.7
1301.26624	36.1
1306.20264	228.7
1306.90723	106.9
1307.66467	68.2
1308.44885	213.4
1309.40747	194.8
1310.34851	195.1
1313.29675	40.6
1314.42615	20.9
1315.57996	116.5
1320.76184	136.8
1322.41467	28.7
1324.23743	500.1	y (12) (1+)
1325.43433	240.2
1326.54370	118.8
1327.49170	8.0
1333.15137	23.5
1341.13623	9.5
1342.17102	5.7
1343.20300	14.1
1346.20032	14.1
1346.89246	54.6
1347.53699	30.1
1350.09338	21.6
1351.44849	60.6
1352.28259	53.8
1353.33386	63.5
1354.25952	52.2
1358.54846	38.5
1359.79834	7.2
1360.52771	112.9
1361.69690	41.6
1362.68359	53.3
1363.66235	70.7
1368.30774	41.3
1370.15259	74.2
1376.51990	7.3
1377.48218	65.4
1378.15149	86.1
1379.76770	104.0
1380.59973	51.2
1381.60803	98.8
1383.45764	20.9
1384.58508	83.3
1385.55994	11.8
1393.46277	42.1
1394.26233	101.1
1396.28040	166.6
1396.89197	31.9
1398.55408	72.8
1399.35730	42.2
1401.03064	75.0
1402.54700	70.3
1404.55176	27.5
1410.27063	14.8
1414.54395	33.3
1419.57922	33.5
1420.46814	56.1
1421.12170	23.6
1422.19226	25.4
1425.34766	54.4
1426.59546	23.2
1427.21277	17.1
1428.22986	40.0
1429.44055	8.0
1432.34131	18.0
1437.26160	56.5
1438.49731	66.3
1439.29321	83.0
1444.78650	125.9
1445.56165	11.8
1448.07288	64.6
1454.43323	61.0
1456.93884	17.2
1466.36096	92.4
1469.54370	33.8
1473.32605	30.9
1473.94495	18.7
1474.68713	56.8
1475.32349	9.5
1477.30164	56.2
1479.46204	12.6
1482.88611	33.1
1485.47095	23.1
1487.60925	17.9
1491.48572	172.5
1492.29321	19.9
1493.18005	12.5
1493.98560	42.9
1497.61841	31.3
1506.38977	16.6
1507.33875	16.4
1509.58740	107.1
1513.51672	40.8
1517.72729	24.4
1519.41162	100.2
1520.49182	42.6
1529.87903	21.6
1535.21094	56.5
1538.04382	19.4
1541.08337	15.6
1542.31213	34.9
1544.51575	44.6
1548.27124	27.9
1550.42517	70.6
1551.32935	8.8
1552.46924	73.0
1556.01880	13.3
1556.67908	21.7
1563.26184	18.7
1565.56934	33.0
1566.54871	21.7
1568.50012	38.4
1569.26282	31.7
1570.67590	11.1
1577.03650	41.5
1581.41589	120.8
1586.60583	11.1
1593.07776	38.4
1595.37317	19.4
1604.53308	19.4
1605.44788	61.0
1606.94702	64.9
1617.51099	5.8
1629.33289	14.9
1634.62341	32.2
1635.65295	36.0
1642.77954	45.4
1647.31946	97.5
1648.37952	71.8
1649.39661	46.7
1651.42102	26.3
1653.60583	23.4
1658.98938	51.9
1662.66150	77.5
1666.18481	6.6
1669.43127	67.4
1683.50647	16.3
1689.23474	51.2
1696.88171	63.3
1730.08850	62.6
1734.42444	43.9
1755.18530	68.6
1780.58118	13.3
1783.52551	84.8
1785.25964	16.4
1794.54529	20.9
1805.60779	21.0
1823.30554	18.9
1887.58582	109.6
