# Supplementary material for: Phosphoproteomic Analysis of Platelets Activated by Pro-Thrombotic Oxidized Phospholipids and Thrombin
Source: PLoS One. 2014 Jan 6;9(1):e84488. doi: 10.1371/journal.pone.0084488 (PMC3882224; doi:10.1371/journal.pone.0084488)
Supplement: Annotated Spectra S2 — (ZIP) [file pone.0084488.s005.zip › EKVSSIDLEIDSLSSLLDDMTK_-11_2_130642.txt]

m/z	i	matches
249.18774	14.9
251.07556	25.8
253.04472	56.7
263.31454	40.8
270.00336	35.6
272.26004	6.1
274.11877	14.4
278.19577	20.2
279.00394	22.4
280.51569	6.1
282.07617	19.0
288.90390	10.2
290.27289	13.1
296.48663	39.5
306.33981	6.7
311.37320	33.7
312.10498	14.9
315.27319	15.6
324.38086	13.2
328.25635	11.9
330.99982	83.8
332.10803	6.1
339.06848	34.7
340.51093	40.4
342.46326	18.3
343.14139	6.1
355.96237	10.8
357.13623	12.4
358.19009	63.6
359.16266	25.5
365.18970	13.2
367.56714	10.8
371.57574	91.6
374.66492	16.7
375.32599	12.0
375.93530	7.2
377.09814	104.1
379.50812	6.7
383.37689	23.7
385.15833	34.1
386.36761	49.1
387.37589	16.0
393.13062	19.5
395.27686	279.4	y (3) (1+)
395.99615	74.0
397.51416	52.8
402.46002	18.4
403.23846	50.1
404.27637	13.8
405.30585	25.6
410.13196	13.6
411.04211	32.1
412.40051	28.8
416.12341	40.2
417.79486	60.3
422.30933	11.5
425.47058	14.3
426.43188	90.2
427.11047	26.3
428.29999	17.8
429.25623	57.7
430.38654	7.3
432.13513	38.3
434.28387	39.7
434.96216	31.4
441.35193	5.6
443.55505	20.5
444.19403	37.7
445.97345	153.4
446.88330	21.9
452.13196	7.3
455.10529	10.8
456.24957	22.0
457.42828	72.7
462.45947	29.0
469.37000	30.0
470.48401	85.9
471.09613	23.9
472.31482	26.4
473.02905	21.1
475.45038	61.3
479.29755	32.6
480.21710	9.6
481.76196	46.6
483.08398	93.0
483.90833	19.1
488.08820	44.3
489.78387	39.6
491.23114	14.2
492.11523	109.9
493.12787	145.9
493.95190	14.4
495.20502	29.1
497.05377	42.5
499.20068	50.2
501.56372	43.0
502.53760	16.1
504.30426	89.9
505.41083	50.3
506.60199	16.2
507.34998	37.3
509.28943	57.8
510.23206	728.9	y (4) (1+)
511.34814	130.7
512.43182	64.1
513.30371	223.3
515.06610	13.2
516.12756	130.2
519.31561	16.9
520.26733	17.9
521.03809	14.3
525.02692	17.9
525.80505	133.8
527.02252	16.7
527.85785	13.8
529.85217	6.7
531.19824	25.0
532.19604	10.8
533.24438	40.2
534.45282	7.2
536.76379	24.5
539.63879	169.8
540.36267	73.4
541.31207	67.4
542.02673	16.1
543.41846	14.9
544.46228	25.5
545.33099	28.0
546.55353	8.4
547.43353	9.6
548.27130	42.3
549.00055	81.0
555.08313	10.2
556.85120	48.3
558.77930	40.4
561.20142	73.6
562.25006	41.3
564.24652	26.1
565.48370	90.5
566.24084	23.3
567.37933	74.1
568.39008	34.6
569.16113	17.9
570.94574	73.0
571.57867	10.7
572.48749	31.8
574.24493	52.7
575.63446	23.1
579.46326	64.3
580.34833	11.9
581.31854	24.4
582.18939	7.9
583.26007	13.8
585.26318	43.9
586.01337	10.7
586.98883	72.5
588.80670	101.2
589.55707	117.1
590.36371	135.1
591.31708	21.6
593.48700	42.9
594.12164	14.5
594.85736	112.3
595.99921	80.0
597.15436	181.4
598.41742	63.6
599.41614	22.6
600.33600	7.9
601.20752	62.9
604.36066	79.7
605.47406	43.4
606.67590	118.7
607.30804	395.8	y (5) (1+)-H2O
608.33722	306.0	y (5) (1+)-NH3, b (6) (1+)-H2O-P
609.36505	178.1
610.22058	60.2
610.89496	18.3
613.53082	84.3
614.41162	182.1
616.25031	48.3
617.11700	9.0
618.22241	62.2
619.75934	75.2
622.07959	27.3
623.14203	41.7
625.22076	3916.3	y (5) (1+)
626.19189	829.5	b (6) (1+)-P
627.18616	549.5
628.38422	224.7
630.55029	45.0
631.89703	60.9
632.88788	209.5
633.90985	44.6
636.05444	62.6
636.94342	73.2
638.29333	32.5
639.96899	7.8
641.03265	116.3
641.84875	76.0
642.51563	146.3
644.63269	165.9
645.41010	16.8
647.90411	35.0
648.53314	13.8
649.56158	158.6
650.51178	101.1
652.20117	79.7
653.00238	31.1
654.68311	94.1
655.53815	96.0
656.45697	63.4
657.20123	29.5
658.19128	90.0
659.16455	12.6
660.37030	56.8
661.04108	66.2
662.57996	73.8
665.10956	98.6
665.89386	74.9
668.24200	82.6
669.55994	55.1
670.61426	80.5
671.29047	173.9
673.22211	20.9
674.60413	158.7
676.44293	96.0
677.40125	26.4
678.33795	16.1
679.82294	163.9
680.49353	29.3
681.60089	9.6
682.39209	58.6
683.58429	30.3
684.24176	81.5
685.53046	274.9
686.27472	127.8
687.17029	25.0
688.39117	545.6	y (19) (3+)-NH3-P, y (19) (3+)-H2O-P
689.64844	521.2	b (12) (2+)-H2O, b (12) (2+)-NH3
690.44379	28.2
691.11127	29.7
692.52386	19.2
694.19220	73.7
696.00104	92.4
697.48407	749.0	b (13) (2+)-H2O-P, y (18) (3+), b (13) (2+)-NH3-P
698.39490	352.6	b (12) (2+)
699.16425	129.2
699.80499	14.3
700.47614	72.2
701.48267	169.0
702.74725	65.4
703.98749	12.6
705.04950	34.0
706.26050	139.0
707.06512	212.8
708.34491	109.1
709.24463	62.9
711.44843	23.7
712.35187	61.2
713.10254	45.3
713.91779	19.8
715.13666	166.1
716.47729	67.4
718.23834	48.1
720.02948	429.3	y (6) (1+)-H2O, y (19) (3+)-H2O
720.71045	127.8
721.40424	120.9
722.50085	119.2
723.54688	141.3
724.22992	167.2
726.60724	119.5
727.38483	286.2	y (19) (3+), y (20) (3+)-P, y (13) (2+)
728.53491	149.8
729.41150	141.1
730.77795	217.0
731.52509	120.1
732.59576	227.7
733.40198	124.9
734.98895	71.0
736.02905	56.3
737.14069	287.3
738.24078	3836.9	y (6) (1+)
739.27838	1287.9
740.19647	353.3
741.11951	851.0	b (7) (1+)-P, b (14) (2+)-NH3-P, b (14) (2+)-H2O-P
742.08643	162.6
742.88269	98.9
743.50348	32.2
744.44171	17.8
745.25604	37.1
746.45447	854.0	b (13) (2+)-H2O, b (13) (2+)-NH3
747.75153	248.6
748.43805	16.1
749.14545	28.6
750.00696	199.0
750.71686	52.2
752.10272	957.6
752.80103	1200.0
753.98981	285.1	y (20) (3+)-H2O, y (20) (3+)-NH3
755.36340	936.9	b (13) (2+)
756.37872	393.1	b (20) (3+)-H2O
757.56506	326.9	b (21) (3+)-H2O-P, b (21) (3+)-NH3-P, b (20) (3+)-NH3
758.51508	189.3
759.39233	135.5
760.31531	30.5
761.07568	127.7
762.63214	74.9
764.05957	83.9
766.46075	10.1
767.31219	126.7
768.12909	114.2
768.99774	94.4
769.73743	28.3
771.17340	149.5
772.28998	137.8
773.03741	166.9
774.48004	219.3
775.42841	467.2
776.30731	370.3
777.39398	130.9
778.28412	75.3
779.09637	29.2
780.16852	54.4
780.84497	256.7
781.66376	201.8
783.24945	185.6
784.50885	814.4	b (15) (2+)-H2O-P, b (15) (2+)-NH3-P
785.45001	189.5
786.64838	299.9
787.44342	744.5
789.26691	375.5
790.12921	748.0	b (14) (2+)-H2O, b (21) (3+)-H2O, b (14) (2+)-NH3
792.04272	530.8	y (14) (2+)
793.09576	275.6	b (15) (2+)-P
793.73029	35.0
794.38641	24.5
795.40411	266.3
796.68475	425.9	y (21) (3+)-NH3, b (21) (3+), y (21) (3+)-H2O
797.70477	242.2
798.66418	814.9	b (14) (2+)
799.32025	359.6
800.56787	526.0
801.41602	563.7	[M+3H] (3+)-NH3-H2O-P
802.52838	161.6
803.30707	396.2
804.49432	170.3
805.26624	183.2
806.04218	162.4
806.80170	761.3	[M+3H] (3+)-H2O-P, [M+3H] (3+)-NH3-P
807.62091	557.4
808.28668	483.7
809.14655	132.6
810.44208	135.0
811.93915	978.4
812.89105	944.1	[M+3H] (3+)-P
813.84326	371.3
815.28448	594.1
816.25995	333.0
817.73663	485.1
818.51825	380.0
819.76501	336.7
820.67493	166.0
821.76288	1110.1	b (7) (1+)-NH3, b (7) (1+)-H2O
823.17053	502.9
824.24084	1185.7
825.09186	521.6
826.52142	450.3
827.52899	1799.6
828.49091	833.3
829.40314	265.1
830.17395	156.2
831.87189	1269.5
833.32037	4477.2	y (7) (1+)-H2O, b (15) (2+)-NH3, b (15) (2+)-H2O, [M+3H] (3+)-NH3-H2O
834.03473	3518.8	y (7) (1+)-NH3
834.83405	421.4
836.06171	937.9	b (8) (1+)-H2O-P
837.22229	177.6
838.03687	21.7
839.14130	13.0
848.64612	158.3
849.80756	70.9
850.56049	96.6
852.32813	23.2
854.15918	137.8
854.89636	24.0
856.36298	18.8
857.23395	48.3
858.30017	20.7
859.28815	36.9
860.39142	51.2
861.10840	19.1
863.22357	51.5
864.34521	79.6
865.29791	7.1
866.19635	71.5
867.30286	84.5
868.18384	58.6
870.09174	120.7
871.13092	100.3
872.29718	52.7
874.57990	26.2
875.70270	227.3
876.37299	140.3
877.25507	31.8
879.24200	51.6
879.84747	112.8
881.02661	659.4
881.89880	355.9
882.62384	21.5
883.62067	71.1
884.61578	295.2
885.52081	220.5
886.41064	32.2
887.55286	15.0
888.29767	172.4
889.02216	78.6
889.63434	670.9	b (16) (2+)-H2O, b (16) (2+)-NH3
890.31165	519.9
891.05750	412.4
891.77661	30.1
892.80243	42.0
893.99298	69.2
896.00385	22.2
897.49536	1444.2	b (17) (2+)-NH3-P, y (16) (2+)-H2O, b (17) (2+)-H2O-P, y (16) (2+)-NH3
898.73248	1095.0
899.41412	1098.6	b (16) (2+)
900.27838	224.7
901.06732	81.4
902.51703	78.9
903.94824	22.2
905.55176	115.4
906.19727	687.4	y (16) (2+)
907.00366	743.7	b (17) (2+)-P
907.80206	184.3
908.78375	15.4
913.44238	59.1
914.49756	36.6
915.90778	13.8
916.76605	28.1
918.25677	50.8
919.16583	43.7
920.44659	318.3	y (8) (1+)-H2O
921.35791	240.2	y (8) (1+)-NH3
922.27106	158.2
923.48822	39.0
924.31903	42.9
928.15137	214.2
929.51984	188.6
930.52155	48.5
931.63458	42.1
934.24530	314.9	b (8) (1+)-H2O
935.56177	230.8	b (8) (1+)-NH3
936.40131	94.1
937.34204	390.5
938.41119	1554.3	y (8) (1+)
939.44269	512.1
940.45428	243.3
941.43311	446.3
942.60748	195.0
943.36102	52.6
944.24170	65.1
945.24414	43.8
946.31934	905.6	b (17) (2+)-NH3, b (17) (2+)-H2O
947.14532	315.7
947.75690	132.8
948.54425	57.8
949.50592	59.9
950.75781	12.5
952.26410	419.6	b (8) (1+)
953.17206	225.5	y (17) (2+)-NH3, y (17) (2+)-H2O
954.21027	63.5
955.44977	2428.8	b (18) (2+)-NH3-P, b (18) (2+)-H2O-P, b (17) (2+)
956.60968	788.5
957.31366	63.5
958.72968	97.7
959.91547	144.9
961.52759	91.0
962.67267	58.1
964.22479	260.8	b (18) (2+)-P
964.91064	38.0
967.82843	81.6
969.55615	67.1
972.39551	288.9
973.27026	29.7
974.02301	17.9
975.44385	56.7
977.52997	233.8
978.29791	38.8
980.05780	346.3
980.99359	139.7
982.57404	93.8
983.51654	139.3
984.30444	9.3
986.62811	10.7
988.21088	6.1
989.23676	200.5
990.95551	230.2
992.11548	97.6
993.73145	31.4
995.05273	62.8
996.61859	48.9
998.98492	94.0
1000.01422	125.4
1001.39844	109.0
1002.33618	13.1
1003.73633	232.8	b (18) (2+)-H2O, b (18) (2+)-NH3
1004.51929	80.1
1006.33496	15.0
1007.24683	371.4	y (9) (1+)-H2O
1008.22559	165.6
1009.25323	106.9
1010.24774	88.0
1012.98273	1693.2	b (18) (2+), b (19) (2+)-NH3-P, b (19) (2+)-H2O-P
1013.96100	665.4
1014.92798	54.8
1016.60669	85.3
1017.83136	154.0
1018.83124	139.2
1020.25049	25.4
1021.01752	68.8
1021.69745	5.5
1022.86163	112.0
1023.70697	39.8
1025.32666	1326.1	y (9) (1+)
1026.42139	634.5
1027.25940	399.6
1028.28308	53.1
1029.39600	315.9
1030.25146	225.7
1030.92932	8.9
1031.87451	58.0
1034.15601	20.2
1036.39526	74.2
1037.26160	133.8
1038.52612	43.9
1040.15405	61.0
1042.06824	5.5
1043.95752	85.6
1045.33325	261.2	y (18) (2+)
1046.39941	116.1
1047.84766	57.4
1049.78491	31.4
1052.14233	70.2
1053.08875	49.0
1054.01758	167.4
1055.18799	89.3
1056.36914	73.7
1057.40405	168.7
1059.38794	99.9
1060.69458	222.2
1061.63892	46.3
1062.88354	259.7	b (9) (1+)-H2O
1063.93933	97.6
1065.15527	289.5	b (9) (1+)-NH3
1067.99915	73.3
1068.93713	36.5
1070.63696	837.8	b (19) (2+)
1071.57751	244.3
1072.49487	90.9
1073.38159	153.1
1074.56226	58.3
1075.46375	30.2
1077.34851	61.1
1078.25476	73.0
1078.94678	132.5
1079.87390	94.7
1081.13086	537.7	y (19) (2+)-NH3, b (9) (1+), y (20) (2+)-NH3-P, y (20) (2+)-H2O-P, y (19) (2+)-H2O
1082.09839	251.6
1083.19824	53.4
1084.57397	57.3
1085.79150	232.6	b (20) (2+)-NH3-P, b (20) (2+)-H2O-P
1086.63330	56.2
1087.37451	154.7
1088.49548	32.7
1089.22778	121.0
1089.93726	77.3
1090.65784	50.3
1091.38232	7.2
1092.55664	52.7
1093.42273	94.5
1095.20752	129.4
1096.41418	120.2
1098.17603	18.5
1099.58435	25.9
1101.17236	10.2
1102.46924	58.5
1104.60425	29.6
1106.37549	12.5
1107.32300	43.1
1110.09521	23.5
1111.23730	100.3
1113.72900	144.0
1114.48547	42.4
1116.41907	117.8
1117.03479	89.4
1118.54602	65.0
1119.74597	165.3
1120.71631	147.1
1121.39941	46.8
1122.55981	97.7
1123.19556	46.0
1124.50635	66.8
1125.67114	227.8
1126.80640	98.0
1127.79956	476.5
1128.76404	657.8
1130.00317	338.9	y (20) (2+)-H2O, y (20) (2+)-NH3
1132.25659	29.0
1133.70825	94.1
1134.44226	27.7
1135.29236	284.4	b (20) (2+)-NH3, b (20) (2+)-H2O
1136.48596	135.9
1138.35083	176.5
1141.45483	73.2
1143.68042	320.9
1144.38000	406.4	b (20) (2+)
1145.03699	524.2	y (21) (2+)-H2O-P, y (21) (2+)-NH3-P, b (21) (2+)-P
1146.15405	277.2
1147.04529	93.1
1148.31055	33.3
1149.07104	23.3
1150.71655	6.8
1151.53345	43.1
1152.25037	9.0
1153.44031	77.7
1157.33862	54.6
1159.16064	16.8
1161.46155	24.3
1163.57617	112.3
1164.33838	14.8
1166.36316	62.7
1168.10925	24.3
1169.00269	24.6
1170.20776	18.4
1171.30420	35.1
1173.98181	65.3
1175.43677	6.1
1176.38953	240.8	b (10) (1+)-H2O
1177.32397	61.1
1178.57739	5.6
1180.04053	45.0
1181.46179	110.9
1182.31653	36.0
1183.12988	40.3
1184.06616	120.0
1184.89526	131.5
1185.82031	618.1	b (21) (2+)-NH3, b (21) (2+)-H2O
1186.83606	149.1
1187.55347	23.0
1189.73303	20.8
1191.38281	45.9
1193.38086	17.2
1194.43994	1030.1	b (11) (1+)-NH3-P, b (21) (2+), y (21) (2+)-NH3, y (21) (2+)-H2O, b (10) (1+)
1195.20776	528.6
1196.14392	149.0
1200.37793	45.3
1201.06946	42.0
1202.45361	19.6
1203.86182	19.4
1206.96509	84.5
1207.90063	90.8
1210.23987	58.2
1211.52466	29.0
1213.46216	9.6
1217.16431	10.8
1218.29749	45.6
1220.70935	35.6
1222.01636	23.9
1224.41211	38.5
1225.19702	43.3
1228.22021	13.8
1228.91968	14.4
1231.05103	16.6
1233.65161	31.4
1235.06104	71.7
1235.92773	21.6
1237.54370	12.4
1239.42908	68.9
1240.34998	10.2
1241.37708	28.2
1243.43286	27.3
1246.32581	22.8
1248.15967	9.1
1248.95911	29.0
1249.65344	37.6
1252.42358	14.5
1253.61780	5.5
1255.08008	45.3
1257.34558	55.1
1259.48035	26.7
1260.11365	26.0
1262.47266	17.3
1264.05054	13.3
1265.15649	73.0
1266.19177	23.3
1267.43677	95.6
1269.70264	19.6
1270.38306	21.5
1271.29456	45.0
1272.62170	18.4
1273.30457	40.7
1279.28162	44.5
1281.44653	39.0
1282.27051	81.6
1283.14600	44.1
1284.35876	31.4
1285.26917	105.8
1287.02844	33.9
1291.15564	11.4
1292.58594	12.7
1296.18896	77.4
1298.31140	15.0
1302.27649	25.5
1303.28015	61.1
1304.38574	56.2
1307.22327	40.0
1308.22205	14.8
1309.38745	53.9
1310.60046	82.1
1311.51306	47.6
1312.64917	24.4
1315.71277	95.1
1322.39966	94.3
1323.32825	42.3
1324.71155	20.4
1326.02209	11.4
1330.98547	10.2
1334.93860	44.6
1339.20081	19.0
1340.43494	122.6
1341.52649	72.4
1342.89832	149.5
1343.98596	56.7
1353.38318	20.7
1354.34583	15.0
1356.39795	28.4
1360.26819	40.3
1362.34753	16.2
1363.47034	13.9
1366.46448	14.8
1368.20056	53.6
1369.40161	49.7
1372.61450	6.1
1374.40308	5.6
1377.27429	22.5
1378.30310	83.2
1379.13879	56.7
1382.48035	14.4
1383.65100	7.9
1387.41089	19.8
1388.44690	5.5
1394.17151	25.6
1396.63611	137.9
1397.52161	39.0
1399.59143	51.3
1409.20984	19.0
1410.87805	27.3
1416.71252	8.4
1418.67615	18.7
1421.45691	17.2
1429.52283	33.2
1430.34900	29.4
1436.55896	67.9
1438.62927	5.5
1440.53748	23.1
1442.60803	11.4
1443.28113	7.7
1445.31995	28.7
1451.21277	9.0
1453.28113	65.8
1454.43677	23.3
1457.85486	13.1
1463.27332	16.1
1468.49146	7.9
1469.41357	44.7
1473.99561	15.6
1474.76794	26.1
1481.47546	28.5
1482.55115	26.3
1487.09387	15.0
1491.27698	75.7
1492.43982	27.5
1493.72925	32.6
1509.28235	95.8
1510.66370	43.2
1514.56018	6.7
1515.71826	14.4
1521.10657	33.2
1527.19128	19.0
1529.57532	20.5
1537.30542	32.8
1540.51160	31.0
1542.24670	20.5
1544.97266	33.9
1549.32104	27.3
1554.24695	10.4
1560.40674	19.3
1561.55261	49.6
1572.54114	16.0
1573.32043	26.6
1576.72498	9.0
1579.14734	8.5
1597.63879	18.5
1598.98254	23.5
1629.41736	17.6
1630.26099	36.5
1642.77039	11.4
1646.81519	24.5
1647.61450	15.4
1648.38501	25.7
1652.50916	12.1
1656.39417	25.5
1664.72009	25.0
1666.43677	60.6
1667.12671	17.2
1669.77380	54.1
1672.66687	38.1
1683.26147	9.6
1684.26184	45.7
1698.95056	10.7
1777.18835	12.6
1781.21033	9.7
1781.87683	12.6
1799.33142	14.5
1803.45923	39.0
1823.98853	9.9
1843.23303	15.0
1846.87378	21.9
1849.82092	20.3
1856.00208	23.1
1884.78528	11.3
1894.68933	46.2
1901.00769	19.7
1910.30139	29.9
1917.15894	18.0
1983.83179	63.6
