# Supplementary material for: Phosphoproteomic Analysis of Platelets Activated by Pro-Thrombotic Oxidized Phospholipids and Thrombin
Source: PLoS One. 2014 Jan 6;9(1):e84488. doi: 10.1371/journal.pone.0084488 (PMC3882224; doi:10.1371/journal.pone.0084488)
Supplement: Annotated Spectra S2 — (ZIP) [file pone.0084488.s005.zip › EKVSSIDLEIDSLSSLLDDMTK_-11_2_147813.txt]

m/z	i	matches
239.56406	26.1
246.32262	30.6
248.20450	77.9
248.99509	65.5
256.22339	9.1
258.20609	22.4
258.99170	9.2
260.48886	18.2
264.13226	24.0
269.59070	9.7
270.45395	9.5
271.27896	25.1
281.13638	14.9
284.54718	35.0
285.15662	19.3
285.88641	14.0
288.30823	31.6
289.18503	19.3
292.65637	5.4
297.13004	4.9
297.88443	15.0
299.02515	7.5
300.14627	16.1
301.07532	13.4
302.29132	7.4
313.39404	16.6
314.05118	17.5
315.07721	32.5
315.97403	42.0
322.36816	49.2
323.09332	4.9
326.28003	17.0
330.28738	9.0
331.45197	7.4
336.71628	31.7
339.14600	71.3
341.30750	8.1
342.25977	25.9
343.21228	53.4
350.39569	20.4
355.43665	52.5
356.18945	21.7
357.49176	13.4
358.24902	57.7
360.29199	25.1
366.19525	20.6
367.27826	33.1
369.32059	10.2
371.50058	24.2
372.41180	27.4
373.35275	18.8
379.13779	316.5	y (3) (1+)
380.32880	7.4
381.06537	11.8
382.70905	30.4
386.51245	8.1
393.33734	16.8
395.73517	46.3
398.49103	18.8
403.36627	50.3
405.21722	36.5
409.09448	46.5
410.19672	23.4
411.03046	51.3
412.02655	18.2
417.24304	27.2
418.01392	27.4
419.99121	18.3
422.32635	38.8
423.21936	33.6
424.32983	40.0
425.14606	71.1
426.28992	108.0
426.95288	14.3
429.24310	38.5
430.29871	18.6
433.39807	20.8
435.06946	15.1
436.17542	41.7
437.38916	30.8
439.68536	96.8
440.44794	26.0
441.19647	20.2
441.93274	20.9
443.56451	45.1
444.49176	45.6
445.24506	27.1
446.44080	26.7
450.15576	35.3
451.44781	16.5
452.22430	24.0
453.33667	8.1
454.51898	11.3
458.27026	23.7
460.58124	11.8
463.69263	4.9
465.38208	13.3
467.02222	27.0
469.23425	156.0
470.48975	206.2
471.30194	85.7
472.04712	16.0
473.38251	15.9
475.37256	29.9
476.19318	17.8
477.33563	47.5
478.08295	18.3
483.40808	61.5
484.20050	24.5
488.00964	48.2
489.27600	20.3
490.40540	32.7
491.14789	42.7
492.23444	67.3
493.11902	51.0
494.26013	1211.7	b (14) (3+)-NH3-P, y (4) (1+), b (14) (3+)-H2O-P
495.10852	107.3
496.24835	131.9
497.30231	64.3
498.05511	19.3
498.99597	5.4
499.74738	62.5
501.65167	14.0
505.04309	28.3
506.44128	68.2
507.44800	15.8
509.28137	39.8
510.05560	10.8
512.40277	25.4
513.33606	5.6
515.80469	18.8
516.57465	9.1
517.32898	44.4
518.27228	19.2
523.08398	20.8
525.15161	6.0
526.47589	73.1
527.35120	22.6
528.37537	5.9
529.20465	29.1
529.84918	9.7
531.35461	44.6
532.19702	30.9
533.18054	11.3
534.01050	51.0
535.14056	42.8
537.15924	6.6
538.88123	7.5
539.90521	102.5
541.11755	169.9
542.39545	26.5
544.35449	85.3
544.96411	15.8
546.44727	20.2
547.52582	6.5
548.58759	80.5
549.19305	55.9
555.24536	37.2
556.03027	43.9
557.42932	99.3
558.20959	39.1
559.39923	32.4
561.72656	56.3
562.92078	21.1
566.28668	24.5
567.52502	19.2
569.07416	10.2
571.50232	16.7
572.91034	42.3
574.29205	17.5
575.06244	11.8
575.84015	8.7
576.45563	7.9
578.07007	6.5
579.16541	79.5
581.46069	9.5
582.43378	120.3
584.02716	85.0
585.31500	117.6
586.36591	62.8
587.96295	52.4
588.72565	129.0
590.05328	128.4
591.30334	387.1	y (5) (1+)-H2O
592.39630	73.0
593.27020	22.1
594.33289	37.8
595.45453	11.1
597.38141	161.1
598.21759	79.9
599.01434	49.3
600.16241	49.5
600.96753	22.4
603.27228	35.2
604.07764	63.3
605.91705	90.3
609.19745	2939.2	b (6) (1+)-NH3-P, y (5) (1+)
610.30096	1255.0
611.26300	229.0
612.35797	103.8
613.35626	25.2
615.79669	37.3
616.61041	12.4
618.80286	39.0
621.12177	11.2
622.08789	61.8
623.97070	71.8
624.89252	44.2
626.45892	246.3
627.33075	185.1
628.19086	141.5
629.24066	151.2
631.16412	111.7
632.52411	230.6
633.39124	84.9
635.54987	36.3
636.93195	32.0
638.45105	40.6
639.14264	12.4
640.22205	199.9
641.26208	93.7
641.87805	76.9
644.22888	80.9
645.46582	86.5
646.21149	35.5
648.87317	16.0
649.55554	14.0
653.12921	24.5
654.12585	252.8	y (12) (2+)-NH3, y (12) (2+)-H2O, y (18) (3+)-NH3-P, y (18) (3+)-H2O-P
655.33026	299.3	b (11) (2+)
656.18890	116.2
657.44891	98.6
658.09332	29.3
658.83429	103.4
660.29810	18.7
661.47833	11.9
662.88086	100.9
663.89032	135.1
665.12311	44.9
666.31903	38.4
666.95508	35.8
668.35449	41.7
669.33179	15.4
670.26672	7.6
671.56451	113.1
672.38269	13.3
673.31915	20.8
674.44537	127.5
675.61267	67.3
677.56677	24.2
678.85797	174.1
679.70648	15.0
682.21198	47.1
683.42346	39.5
684.15411	67.8
684.92773	15.6
685.59204	17.7
686.31982	18.8
687.04944	18.1
688.49261	709.7	y (19) (3+)-P
689.20856	550.4	b (12) (2+)-H2O
690.06598	180.4
690.84613	261.1	b (12) (2+)-NH3
692.08679	32.6
693.05823	165.2
694.20093	121.3
695.32623	46.0
697.29266	919.1	b (13) (2+)-NH3-P, b (13) (2+)-H2O-P
698.26300	397.7	b (12) (2+)
698.94366	143.0
699.55548	319.0
700.27057	5.9
701.12787	60.8
702.52661	34.1
703.23010	36.3
704.43048	292.4	y (6) (1+)-H2O
705.38385	110.0
706.28491	230.7
706.96466	229.4
707.80829	113.7
708.92310	26.0
710.75848	214.4
712.09833	59.0
712.75867	76.4
713.68890	93.8
714.34955	13.4
715.35107	56.9
716.09235	72.4
717.32703	37.5
718.00415	12.3
719.53430	300.7	b (20) (3+)-NH3-P, y (13) (2+), b (20) (3+)-H2O-P
720.34662	233.4
722.21783	3085.9	y (6) (1+), y (20) (3+)-P
723.27045	1394.1	b (7) (1+)-H2O-P
724.30328	1008.4	b (7) (1+)-NH3-P, b (6) (1+), b (20) (3+)-P
725.44940	128.5
726.32300	231.4
727.84979	246.1
729.30695	100.8
730.53094	26.5
731.55365	54.7
732.49298	210.1
733.59912	229.5
734.44836	131.2
735.28168	63.4
736.11438	25.0
737.39728	275.0
738.44672	75.5
739.12646	6.5
740.98529	1216.5	b (7) (1+)-P, b (14) (2+)-H2O-P, b (14) (2+)-NH3-P
741.91229	526.7
743.21210	139.7
743.95624	41.8
744.80377	94.8
746.31183	1009.7	b (13) (2+)-H2O, b (13) (2+)-NH3
747.23419	199.9
748.91486	177.0
750.01935	256.7	b (14) (2+)-P
750.98224	139.0
752.48083	106.5
753.38593	34.0
755.20013	925.6	b (13) (2+)
755.82410	191.7
756.48047	411.9
757.64008	50.8
758.37683	100.6
759.38666	183.3
760.09735	8.6
761.36993	12.2
762.44617	150.5
763.79749	40.0
765.17908	238.5
766.62067	184.8
767.49097	198.8
768.36670	6.9
769.11176	111.2
769.99078	83.8
770.62494	26.6
771.63666	193.4
773.57123	21.3
774.77753	302.8	y (14) (2+)-H2O
775.72943	373.2	y (14) (2+)-NH3
776.58179	140.4
777.41736	59.9
778.42139	53.4
779.25446	99.9
780.06635	88.9
781.08575	58.4
782.04395	277.8
783.54608	1161.5	y (14) (2+)
784.44116	897.3	b (15) (2+)-H2O-P, b (15) (2+)-NH3-P
785.28876	255.5	b (21) (3+)-H2O, b (21) (3+)-NH3
786.21570	165.3
787.07068	144.6
787.69501	201.6
789.04498	90.2
790.27087	949.9	b (14) (2+)-H2O, b (14) (2+)-NH3, y (21) (3+)-H2O
791.35022	575.8	b (21) (3+), y (21) (3+)-NH3
792.44733	121.9
793.30536	342.2	b (15) (2+)-P
794.21216	31.6
795.44647	290.0	[M+3H] (3+)-NH3-H2O-P
796.25623	218.7
797.20068	258.7	y (21) (3+)
799.01807	1188.3	b (14) (2+)
799.93774	415.6
801.20294	506.4	[M+3H] (3+)-NH3-P, [M+3H] (3+)-H2O-P
802.34381	454.2
803.41528	199.9
804.33405	85.2
805.20276	35.8
806.17090	31.4
807.67767	535.2	[M+3H] (3+)-P
808.56500	295.0
809.70135	287.5
810.65771	66.0
811.63593	200.8
812.67883	145.3
813.88300	373.4
814.90839	258.9
815.82800	468.4
817.04950	458.9	y (7) (1+)-H2O
818.16797	163.4
818.86090	87.5
819.82147	453.4
820.48163	65.6
821.43756	136.9
822.13733	1040.2	b (7) (1+)-H2O
823.06903	1723.3	b (7) (1+)-NH3
824.19202	753.4
824.99347	690.0
825.83893	322.9
827.24603	293.2
828.30438	5027.4	[M+3H] (3+)-NH3-H2O
829.16388	1004.3
830.18170	138.3
831.13483	288.8
832.03424	313.9	y (15) (2+)-NH3, y (15) (2+)-H2O
833.06854	62.2
833.76813	6.0
834.49048	27.8
843.22839	27.9
845.36206	63.5
846.41486	8.6
847.95490	14.4
848.89240	9.6
850.13806	801.4	b (16) (2+)-P
850.97809	215.9
851.57880	115.2
852.79364	32.0
854.39795	48.9
855.02692	7.4
855.81110	50.7
856.44922	45.0
859.29333	109.8
863.44788	74.3
866.03961	74.4
867.77222	159.4
868.49591	89.4
869.42010	116.1
870.89923	105.2
871.51483	3.8
872.78546	125.5
873.42902	67.1
874.19330	17.6
874.79736	14.5
875.89691	471.8
876.77386	85.1
878.26062	7.0
880.81940	397.4
881.52795	309.2
882.51501	130.2
883.28522	122.3
884.59955	240.9
885.34796	304.0
886.37506	56.4
887.90997	96.5
889.13531	310.5	y (16) (2+)-H2O
890.11566	1771.1	b (16) (2+)-H2O, y (16) (2+)-NH3, b (16) (2+)-NH3
891.23712	281.0
891.85101	126.1
893.29144	24.5
893.90741	20.6
895.61084	61.3
896.34943	72.0
897.28400	577.8
898.15778	1184.7	b (17) (2+)-H2O-P, y (16) (2+), b (17) (2+)-NH3-P
899.07733	2115.9	b (16) (2+)
899.99139	483.8
900.62506	249.2
901.56989	75.5
903.49359	94.1
904.40546	63.6
905.30573	66.9
906.32074	849.0	b (17) (2+)-P
907.12042	594.8
907.82642	191.0
908.68921	84.5
911.66779	12.4
912.36212	54.8
913.03473	35.8
913.67670	39.9
914.38354	20.1
915.08087	23.3
915.95148	24.0
916.58081	26.8
917.56915	23.1
918.43286	20.8
919.32343	73.3
922.37238	1199.5	y (8) (1+)
923.29486	517.0
924.38983	458.3
925.58716	30.8
927.68463	74.1
929.02521	340.3
930.03729	97.9
932.16583	630.3
933.22382	219.8
934.47266	106.2
935.60870	175.4
936.93091	61.6
938.09503	66.4
938.77191	15.9
941.65820	371.0
942.39703	84.1
943.55005	105.0
944.61517	35.6
945.60083	102.6
946.20294	519.0	y (17) (2+)-NH3, y (17) (2+)-H2O
946.89624	585.7	b (17) (2+)-H2O, b (17) (2+)-NH3
947.71100	156.3
949.61493	40.7
950.74091	54.4
952.09717	292.6	b (8) (1+)
953.41302	460.7
954.63031	395.0	y (17) (2+)
955.62213	4044.2	b (18) (2+)-H2O-P, b (18) (2+)-NH3-P, b (17) (2+)
956.46112	834.1
957.49139	203.7
958.14020	52.1
959.57501	127.0
960.50781	107.3
961.35571	29.7
962.68878	21.9
963.81390	66.3
965.16779	52.3
966.46094	35.4
967.07520	8.0
968.04370	93.4
970.18707	18.6
971.02460	55.0
972.47754	130.0
973.33746	177.6
974.13885	139.7
975.28571	210.5
977.27667	41.9
978.67822	93.9
979.96680	38.2
981.42798	277.1
982.13379	597.5
983.06812	120.0
983.99609	126.4
985.81396	75.8
987.36450	25.5
988.45313	119.5
989.40186	73.6
990.88525	157.8
991.51703	246.9
992.36908	119.6
993.21844	72.2
993.86969	58.7
995.48810	170.2
1000.27686	8.6
1001.21680	13.4
1002.95966	67.3
1003.77271	124.6
1004.54633	13.5
1006.64429	32.6
1009.23120	1789.8	y (9) (1+)
1010.33795	1089.6
1011.40558	310.0
1012.72308	1704.9	b (19) (2+)-H2O-P, b (18) (2+), b (19) (2+)-NH3-P
1013.38788	830.1
1013.99658	750.7
1014.81201	441.6
1016.22754	104.8
1017.76593	62.2
1018.52094	10.8
1019.93707	85.6
1021.64166	89.2
1022.53271	167.6
1024.18213	63.5
1025.92847	82.9
1026.86084	29.0
1027.75037	22.8
1029.24084	17.8
1030.72424	101.8
1031.75281	78.6
1032.79590	75.7
1034.37744	36.2
1035.22009	57.4
1036.67261	171.8
1037.65063	170.3
1038.28210	107.3
1039.20850	57.6
1040.16064	77.5
1043.42468	38.5
1045.62964	169.9
1046.81104	96.2
1047.96704	85.3
1049.16064	41.7
1049.95056	25.0
1050.96436	20.7
1053.02441	294.8
1053.62915	221.9
1054.75854	174.6
1055.95715	53.9
1057.02405	45.0
1059.37280	32.0
1060.32373	44.0
1061.33704	164.9
1062.58923	133.4
1063.45044	165.5
1064.34021	150.1
1065.21362	79.4
1066.59570	4.9
1067.48145	11.9
1068.44434	63.1
1069.44080	63.9
1070.53247	457.1	b (19) (2+)
1071.46948	456.5
1072.38513	127.9
1073.23657	37.5
1074.20068	14.6
1076.33374	15.1
1077.97595	490.5	b (20) (2+)-H2O-P, b (20) (2+)-NH3-P, b (10) (1+)-H2O-P
1079.34570	423.4	b (10) (1+)-NH3-P
1080.56958	169.6
1081.36243	644.1	b (9) (1+), y (20) (2+)-P, y (19) (2+)
1082.05554	219.0
1083.26196	36.2
1084.38257	100.7
1086.71265	281.6	b (20) (2+)-P
1087.55493	142.0
1088.33337	111.1
1089.73779	251.2
1090.59912	107.5
1091.48853	15.8
1093.00110	14.0
1096.03198	79.2
1097.67139	84.0
1098.32739	55.2
1099.13440	32.5
1101.35779	63.6
1104.16260	185.5
1105.94214	148.8
1107.03687	52.6
1108.77661	157.8
1109.89246	154.0
1111.82983	114.9
1113.20679	68.8
1116.03247	54.0
1117.69604	281.0
1118.40198	125.9
1119.44946	78.5
1120.31799	105.0
1121.57471	89.5
1122.38745	163.5
1123.35559	105.9
1124.27197	103.8
1125.58057	27.6
1126.76050	260.9
1127.40369	446.1	b (20) (2+)-NH3, b (20) (2+)-H2O
1128.32056	200.6
1128.93872	349.1	b (21) (2+)-NH3-P, b (21) (2+)-H2O-P
1129.75610	191.5
1130.44141	55.7
1131.32190	70.6
1132.30127	25.0
1133.71521	83.0
1136.03906	1885.9	b (20) (2+)
1137.01587	827.6	b (21) (2+)-P, y (21) (2+)-H2O-P, y (21) (2+)-NH3-P
1137.94031	321.6
1138.83643	118.5
1140.25073	47.9
1141.92163	12.9
1142.96216	28.1
1145.97095	419.4	y (21) (2+)-P
1147.01965	114.2
1147.73169	34.0
1149.24951	54.8
1151.35352	51.3
1152.06787	7.1
1153.25293	41.2
1154.20239	13.3
1155.56519	34.1
1158.65674	83.2
1159.39722	42.9
1160.52588	20.3
1164.37463	14.5
1165.27393	113.3
1166.10815	101.1
1168.38110	365.0
1169.16748	30.5
1170.03076	110.1
1171.14221	18.3
1172.83691	43.0
1173.47949	60.3
1174.46228	563.3
1175.41553	177.9
1176.38062	185.8
1177.64063	1181.6	b (10) (1+)-NH3, b (21) (2+)-H2O, b (21) (2+)-NH3
1178.47437	543.8
1179.34338	75.3
1180.58618	18.4
1182.22449	7.1
1183.12439	25.6
1186.41309	2090.3	y (21) (2+)-H2O, b (21) (2+), y (21) (2+)-NH3
1187.32690	1476.7
1188.38623	106.4
1189.30029	55.4
1190.86499	123.7
1191.49133	95.6
1194.35413	320.7	y (21) (2+), b (10) (1+), b (11) (1+)-NH3-P, b (11) (1+)-H2O-P
1195.40161	146.2
1196.13818	32.0
1196.79834	17.7
1198.38403	20.8
1200.40210	16.3
1201.48657	50.8
1203.29089	129.6
1204.39380	93.2
1205.02820	16.0
1208.77917	46.6
1209.73132	124.8
1210.63403	45.5
1211.49976	21.4
1213.03223	5.9
1214.71838	25.0
1216.09192	15.1
1222.24951	17.9
1222.94385	16.0
1223.55640	49.7
1224.50024	17.3
1227.00122	21.6
1229.18066	37.1
1230.48474	20.1
1231.58032	16.2
1237.14453	37.9
1239.59949	38.2
1240.42578	34.6
1241.46765	108.9
1242.20764	26.1
1243.95996	22.9
1245.21948	53.4
1246.13257	47.0
1247.39307	29.4
1248.35059	31.5
1249.88831	111.0
1251.42773	7.6
1252.25000	61.2
1253.36633	26.5
1254.34961	21.4
1259.20508	34.2
1260.61926	17.6
1262.59607	128.9
1263.33875	30.6
1264.64404	15.9
1265.31543	13.6
1266.42371	53.9
1268.67542	37.8
1272.16345	24.9
1273.26074	15.1
1276.81006	39.2
1281.43176	31.3
1282.53809	43.4
1283.24207	10.4
1283.85510	16.5
1287.87268	36.9
1289.31775	33.4
1290.16248	36.8
1291.26428	117.5
1294.12988	31.4
1296.37122	17.6
1298.58508	17.3
1299.45618	46.8
1300.22009	14.5
1301.26550	34.0
1302.18604	5.9
1306.25159	129.4
1307.33472	170.5
1308.14087	33.5
1309.37512	223.9
1310.50745	28.5
1311.84827	51.8
1312.91357	15.7
1313.57043	11.9
1314.18762	11.1
1320.56079	7.0
1321.53870	27.7
1324.28040	139.2
1325.38171	87.3
1327.36511	23.8
1332.53662	16.0
1334.25500	22.9
1335.45776	23.5
1339.63757	11.9
1344.27710	21.8
1346.59338	7.0
1348.44580	7.0
1349.05933	47.8
1350.32800	58.3
1351.49585	16.8
1352.12000	32.1
1355.24792	24.2
1357.60706	63.3
1360.19214	112.3
1361.28247	52.1
1362.60681	8.5
1364.24878	26.2
1371.57910	25.1
1373.26807	7.6
1378.09985	225.5
1379.35901	24.6
1380.78064	32.5
1382.29626	32.9
1391.34021	50.5
1394.40234	34.3
1395.77478	10.6
1397.20361	57.1
1398.03638	14.0
1399.90027	7.0
1402.39771	14.9
1403.48462	30.7
1409.46765	33.7
1410.75012	43.5
1428.29199	12.9
1432.18030	31.0
1437.63696	33.5
1438.61523	19.3
1439.61401	12.2
1442.22424	13.0
1443.33777	68.9
1444.79456	26.5
1445.57556	40.4
1448.39380	42.0
1451.28796	28.9
1453.16260	44.5
1454.38660	12.8
1454.99023	16.4
1457.71094	35.8
1459.56885	30.7
1466.18347	39.4
1471.30603	30.9
1473.32166	13.5
1474.45959	25.7
1491.25037	46.8
1492.15857	48.4
1493.24146	61.9
1494.23596	28.0
1499.27771	22.5
1505.39709	37.7
1509.42004	43.5
1510.37000	65.0
1511.33777	7.0
1511.94934	14.4
1515.23425	37.2
1517.83301	43.6
1519.87769	27.7
1520.98083	22.6
1529.60205	37.1
1534.50098	11.8
1540.30090	53.4
1546.12927	24.0
1547.16235	25.9
1550.99695	5.9
1552.42285	85.0
1553.39795	8.1
1557.25720	15.5
1560.59204	16.1
1567.04395	69.1
1569.53186	50.8
1579.23877	22.7
1585.55579	49.7
1595.67834	9.7
1596.54187	22.4
1597.34875	18.3
1608.43274	9.0
1612.39221	37.6
1615.61450	11.7
1624.61011	17.1
1629.53894	72.5
1630.79968	28.2
1643.44568	14.9
1645.48853	42.0
1647.10876	14.5
1648.56128	36.0
1658.85474	6.5
1659.74695	22.0
1669.68335	33.2
1684.41077	52.2
1733.75671	10.2
1755.49487	30.9
1768.71985	12.9
1779.53064	19.2
1781.48816	25.3
1785.57019	28.3
1795.30676	8.2
1804.32825	13.9
1833.35962	12.2
1842.29138	31.6
1845.50037	38.9
1856.58948	20.3
1883.85559	18.7
1927.95325	24.6
