# Supplementary material for: Phosphoproteomic Analysis of Platelets Activated by Pro-Thrombotic Oxidized Phospholipids and Thrombin
Source: PLoS One. 2014 Jan 6;9(1):e84488. doi: 10.1371/journal.pone.0084488 (PMC3882224; doi:10.1371/journal.pone.0084488)
Supplement: Annotated Spectra S2 — (ZIP) [file pone.0084488.s005.zip › EKVSSIDLEIDSLSSLLDDMTK_-14_2_165901.txt]

m/z	i	matches
359.32147	24.8
363.16766	10.4
364.37256	5.5
365.09604	6.3
375.04553	17.6
377.28937	14.7
378.58185	7.6
379.57034	22.8
395.35806	135.3
396.39816	50.5
405.28180	76.4
406.33600	8.8
408.58905	9.1
409.39075	6.7
415.21988	7.7
418.24448	15.3
422.03384	11.4
424.38367	11.0
426.58881	32.4
427.43298	12.7
428.08759	40.0
436.58002	2.5
444.05023	13.3
446.30466	59.0
447.50159	18.6
448.65723	21.1
452.16003	13.5
454.04822	5.3
456.48343	29.6
460.37814	28.5
461.22839	14.0
464.10541	10.5
466.98785	6.7
467.65735	9.7
468.52277	24.9
469.57657	12.9
471.33038	31.5
473.26541	10.1
474.24585	3.6
475.17468	22.6
478.11383	17.2
479.29007	25.0
480.19391	41.3
482.96350	13.5
488.31866	13.9
490.29065	6.2
491.80411	24.0
492.52795	6.0
495.28906	37.6
496.49796	13.7
502.47644	20.4
505.26050	53.8
507.66150	21.2
508.44958	20.4
510.25977	664.7	y (4) (1+)
511.33041	121.2
512.56543	39.5
513.22717	10.1
514.21252	13.1
519.56116	33.0
523.42224	7.7
527.34662	8.4
536.38165	6.2
539.19086	30.7
540.27667	13.8
540.99219	11.1
545.26373	42.0
549.50854	3.2
554.39935	38.7
557.45520	4.2
558.61304	6.9
561.54065	43.1
562.38898	45.4
565.01514	21.6
567.34601	21.7
568.33319	14.4
571.66809	49.8
572.38312	17.6
573.41846	32.5
576.42041	5.3
579.25421	4.9
581.27942	100.7
582.27991	28.3
588.09619	25.6
590.39844	197.5
591.38184	80.1
592.28381	68.5
593.17896	20.3
594.45129	8.3
595.33203	12.9
597.42700	15.3
598.24255	27.4
601.25659	52.3
607.48938	51.0
608.26636	393.1
609.30493	190.2
610.56097	17.4
615.48309	63.9
616.47913	21.5
619.40332	34.2
620.43542	13.2
624.00391	4.2
624.62390	8.3
625.27234	422.3
626.43909	153.1
627.30286	27.4
629.56958	15.6
634.58667	6.6
635.20679	27.2
636.25659	5.6
638.37561	6.9
641.46045	4.2
642.47656	19.1
643.17114	9.8
646.30627	10.1
650.86194	35.3
652.97632	16.4
654.20508	19.3
656.48608	10.7
657.56824	4.6
658.22693	9.1
660.83752	37.5
665.01440	44.3
666.31445	9.9
670.29688	4.9
671.79321	7.3
674.59436	32.3
675.24402	19.1
678.33051	11.1
679.62463	16.6
680.65259	16.0
683.62665	32.6
686.47388	12.1
687.50403	18.7
688.46362	7.6
690.30450	14.2
693.31177	46.2
695.78802	4.6
696.42200	30.4
698.22156	11.5
702.26288	19.3
703.33069	30.4
705.30066	170.9
706.31024	76.1
707.40210	14.2
708.50378	31.0
709.93616	12.2
711.26251	7.3
712.13525	20.1
715.15295	15.9
718.17450	28.5
719.61877	58.6
720.37024	52.7
721.20380	35.8
722.11420	66.3
723.27075	130.9
724.37903	159.3
727.23682	23.3
729.47150	23.1
731.40961	37.5
732.10608	9.0
736.57129	18.5
738.34454	196.0
739.26202	116.3
740.44757	63.8
741.33838	108.4
742.34100	58.0
744.36743	9.3
746.45178	15.5
747.28168	11.1
749.49786	18.8
750.29749	53.5
751.49524	30.9
752.59143	45.2
755.59045	7.3
756.56787	18.3
757.27887	8.4
760.24731	57.3
761.14526	36.8
763.98767	10.0
765.91327	23.4
772.47992	4.6
773.54041	57.7
774.68182	12.9
775.63489	6.9
776.31201	24.1
778.89001	22.3
783.30591	17.1
787.78870	14.5
788.46606	5.6
790.27069	6.0
791.93384	15.0
793.03979	109.4
797.21912	11.4
800.63959	64.1
801.54309	2.8
803.17700	38.3
803.96558	16.9
809.71863	89.8
810.60938	14.8
816.32837	65.5
818.34015	327.5
819.28351	73.5
820.64429	75.9
821.26196	448.5
822.05493	234.7
823.13318	37.3
823.93756	59.3
825.57300	19.3
827.31006	17.0
829.61365	54.0
830.37842	14.8
831.16101	21.7
831.85284	21.9
832.78528	20.2
836.29993	279.5
837.41852	39.9
838.31396	23.9
839.28015	177.3
840.19177	52.0
841.75275	18.3
843.44958	7.9
845.26746	3.2
846.62946	12.1
849.40625	13.0
851.35010	317.8
852.38513	16.2
853.19897	60.3
854.25598	49.5
854.88831	34.1
856.21033	35.6
858.67993	16.8
859.52271	19.9
861.80200	14.6
864.74756	5.2
866.56958	11.5
867.35034	21.9
868.43140	29.3
870.43323	37.7
872.37402	21.3
873.32556	10.8
874.55945	37.9
875.85095	23.5
876.47119	42.5
877.45874	46.0
878.11804	20.4
879.47986	45.4
880.77148	17.3
881.47046	9.4
884.55591	21.9
885.26379	32.0
886.89160	12.0
889.90076	69.7
890.79346	20.5
891.59204	14.7
893.43396	17.4
895.79822	31.9
899.47998	22.5
901.28210	10.7
902.47424	38.5
903.34009	43.5
904.05554	19.4
906.64111	42.7
907.46631	14.7
908.21228	12.4
909.41602	18.6
910.59558	53.1
911.59326	23.4
912.23108	9.7
916.35254	33.5
917.65881	10.9
918.45776	7.3
919.08459	8.8
920.31335	134.8
921.34460	11.6
922.01855	20.2
924.37158	25.6
925.93225	62.9
926.79150	44.0
929.48584	42.5
930.39075	21.2
931.46082	5.9
932.88135	16.2
934.35889	263.7
935.13391	57.1
935.99841	104.2
936.93970	49.2
938.39355	346.2
939.48010	118.7
940.28088	48.7
942.42139	63.6
944.19812	23.9
945.79260	53.3
947.42822	291.0
948.47534	155.2
949.53943	116.3
950.85559	31.9
951.59778	36.8
952.21021	48.8
953.40210	14.5
954.34473	15.3
956.66516	4.9
958.19287	11.7
959.46118	15.5
960.57629	53.7
961.60767	39.7
962.36731	6.2
963.51038	28.9
965.21570	212.8
965.96985	97.1
966.59705	61.6
967.49731	9.7
971.89880	8.4
973.40271	31.0
975.65210	3.6
976.63269	5.5
978.16333	4.6
979.20166	10.0
980.41638	15.4
981.23206	3.2
983.45508	15.9
984.08948	10.5
985.53308	5.6
988.69739	68.1
989.50769	46.0
990.85437	29.7
992.11584	70.7
993.51111	21.9
996.53247	42.4
998.60059	34.6
999.45898	63.5
1001.97974	49.7
1003.28503	14.9
1003.90186	2.9
1005.46350	35.9
1007.31921	117.7
1008.19336	124.1
1008.90344	19.5
1009.64856	6.0
1010.83252	94.3
1011.99719	11.3
1014.14685	33.5
1016.56836	41.5
1018.45825	33.4
1019.69043	40.8
1020.37183	43.9
1021.39600	21.9
1023.36890	13.5
1024.15771	32.2
1025.44336	856.6	y (9) (1+)
1026.42822	447.8
1027.38440	53.2
1028.37158	35.9
1029.51733	10.8
1031.38647	67.5
1032.93750	29.8
1033.89478	39.3
1034.56616	7.3
1035.44177	13.2
1036.83948	50.3
1037.49976	30.6
1038.16138	2.9
1040.31677	197.1
1041.46362	94.7
1042.24976	83.5
1043.93030	29.3
1045.17969	124.0
1046.12134	36.1
1047.16187	89.1
1048.18970	28.0
1050.62158	7.6
1052.05591	44.2
1054.91333	8.4
1055.72571	35.8
1056.38672	25.2
1057.41223	9.5
1060.14636	111.4
1060.82275	52.0
1061.45215	126.0
1063.25769	412.8
1064.38867	179.6
1065.37476	129.9
1066.29797	24.1
1067.53931	30.4
1068.94958	17.3
1070.62830	9.0
1072.00391	187.2
1073.24731	36.8
1074.94092	101.6
1077.18115	64.1
1078.64319	84.4
1079.54919	131.3
1080.69653	163.5
1081.37793	153.6
1082.25793	61.1
1083.61450	105.8
1085.05640	8.4
1086.57361	8.5
1088.22559	47.0
1088.96899	12.4
1089.68030	213.7
1090.87744	92.6
1091.63159	4.2
1092.83032	46.8
1093.44446	10.6
1094.41968	53.5
1095.21191	12.4
1096.69507	154.4
1097.66711	48.6
1098.78601	65.8
1100.18542	8.4
1101.84741	19.4
1102.56006	16.2
1103.50928	47.8
1105.30640	88.6
1106.58008	46.5
1107.31848	102.6
1108.38745	68.7
1109.47266	13.2
1111.26099	118.7
1112.27234	19.0
1113.22070	74.2
1114.77051	10.1
1116.24731	20.5
1117.26147	66.7
1118.47266	92.8
1119.33008	51.9
1120.89551	23.9
1121.66699	48.6
1122.94897	82.3
1123.81091	78.1
1125.81250	96.8
1126.77698	46.9
1127.56055	78.9
1128.27881	33.1
1129.51904	9.8
1130.79651	74.5
1131.40845	13.0
1132.57471	27.4
1133.51477	37.4
1134.61182	61.8
1136.14526	96.9
1137.20703	166.0
1138.50537	251.8
1139.49268	291.4
1140.72168	42.9
1141.43677	17.6
1142.47827	41.6
1143.37122	10.7
1144.83154	98.9
1145.69849	160.0
1147.20056	69.3
1148.02551	40.8
1148.65869	105.8
1149.93750	56.6
1150.69543	37.0
1151.57385	11.5
1152.71887	289.8
1153.44604	20.2
1154.39453	144.3
1155.50549	3.9
1156.66602	118.5
1157.85913	20.7
1158.86487	93.3
1159.91028	235.2
1160.95410	196.3
1162.65234	125.8
1163.51135	47.5
1164.35791	172.8
1165.11804	49.1
1166.07568	25.7
1167.43311	75.5
1168.77808	325.0
1169.87915	94.2
1170.87427	136.9
1171.91382	205.1
1172.79688	19.1
1173.68469	105.9
1174.31262	25.2
1175.12683	47.5
1176.31384	404.1
1177.42993	444.0
1178.48535	445.5
1179.15979	107.3
1180.14551	64.6
1180.97595	65.7
1181.71143	33.3
1182.61694	88.4
1183.32227	54.1
1184.69226	88.9
1186.61475	572.5	b (21) (2+)-NH3
1187.65515	330.2
1188.56189	19.9
1190.04468	43.3
1191.52551	245.1
1192.55042	86.8
1193.34521	232.1
1194.45410	755.4	y (21) (2+)-H2O, y (21) (2+)-NH3, b (10) (1+), b (21) (2+), b (11) (1+)-NH3-P
1195.36230	286.0
1196.09424	338.6
1197.14551	54.8
1198.06995	21.3
1200.86011	2818.0	[M+2H] (2+)-NH3-H2O-P
1201.88281	1918.0
1202.79712	184.6
1204.02319	359.6
1205.20288	90.0
1206.41943	92.4
1207.45313	159.8
1208.47095	319.1
1209.81372	9892.9	[M+2H] (2+)-NH3-P, [M+2H] (2+)-H2O-P
1210.75684	4340.9
1211.60840	1057.7	b (11) (1+)-P
1212.69141	242.1
1213.61133	151.7
1215.00500	96.7
1217.32776	339.0
1218.69006	4311.8	[M+2H] (2+)-P
1219.72058	2701.4
1220.93921	141.3
1222.00171	264.3
1222.89307	62.7
1223.93970	55.1
1224.98511	405.1
1225.60425	1152.4	y (11) (1+)
1226.47290	980.1
1227.31824	1664.9
1228.52417	793.6
1229.78809	346.7
1230.56006	72.5
1231.84387	201.9
1232.63330	37.9
1233.58423	236.1
1234.53577	949.3
1235.40808	736.9
1236.64575	438.3
1238.03101	90.4
1239.32886	102.4
1240.72314	769.1
1241.85144	419.1
1242.98010	64.9
1243.92346	80.6
1245.55627	335.2
1246.61621	95.5
1247.53003	100.6
1248.87109	873.0
1249.76807	3815.9	[M+2H] (2+)-NH3-H2O
1250.74939	2649.8
1251.93823	480.2
1253.07141	74.4
1253.81958	20.9
1254.49524	45.4
1255.13086	19.2
1256.93848	38.8
1257.55615	19.3
1258.17639	41.7
1258.84448	14.9
1260.90344	20.1
1267.60742	10.7
1268.96570	19.0
1270.68457	23.5
1274.29187	19.7
1276.56543	83.9
1277.89697	110.4
1279.33838	11.9
1280.74829	5.6
1282.02917	8.3
1282.95850	29.1
1283.69287	14.1
1291.27429	792.9	b (11) (1+)-H2O
1292.43298	355.5
1293.26099	209.1
1294.01489	4.9
1294.71753	40.6
1295.83276	69.5
1298.63428	2.2
1299.41382	27.8
1300.18115	13.8
1301.31396	49.8
1302.18408	70.8
1304.34924	18.3
1305.41162	62.7
1306.47998	27.9
1307.16724	9.5
1307.94897	21.8
1309.40198	403.7
1310.55212	150.8
1311.27380	19.7
1312.17810	40.9
1313.85242	11.1
1314.48035	6.0
1317.27710	26.6
1318.49146	35.8
1322.51135	57.6
1323.30347	41.1
1324.67725	19.4
1328.68726	11.5
1329.44922	39.0
1331.79309	23.0
1332.51025	25.7
1333.91052	20.1
1335.58936	10.5
1337.71301	31.0
1339.23767	28.2
1340.42163	872.4	y (12) (1+)
1341.49768	370.5
1342.48267	121.7
1343.73071	44.3
1344.35669	27.5
1345.81274	67.4
1347.60059	84.2
1349.69141	16.3
1350.30188	32.7
1351.45557	21.1
1354.85645	18.0
1355.58447	12.6
1357.35315	51.6
1358.28491	14.6
1359.84814	76.0
1361.09607	57.8
1363.63464	30.8
1364.76050	57.7
1366.57031	48.6
1367.43750	17.6
1368.56421	16.5
1369.35132	14.2
1370.33960	38.1
1371.60486	15.2
1372.20923	5.2
1372.98889	10.6
1374.63489	26.1
1375.53467	27.8
1376.45215	80.9
1377.29932	24.9
1378.38416	17.3
1379.77820	27.0
1380.56055	8.7
1382.39490	115.1
1383.54272	16.9
1384.51575	37.4
1386.49487	6.0
1388.36438	57.4
1389.80701	21.4
1390.81824	70.9
1391.74329	58.4
1392.99915	53.5
1393.86902	126.2
1394.61243	61.4
1395.61719	41.7
1396.31042	34.8
1397.20178	52.3
1397.80591	6.9
1398.60840	26.9
1399.68726	84.7
1400.42712	22.2
1401.84265	24.9
1403.40979	18.6
1406.60547	26.3
1407.48755	9.9
1409.36450	18.7
1411.64709	16.2
1412.81018	58.4
1413.68042	20.0
1414.79614	47.2
1415.60132	3.2
1417.12585	74.3
1418.64404	107.5
1419.39380	16.1
1420.69873	9.7
1421.72607	38.6
1422.36780	22.8
1423.50562	18.7
1424.34998	9.1
1426.42053	16.8
1427.37366	50.8
1428.51062	38.7
1429.57458	7.7
1430.63147	16.3
1431.26855	53.4
1434.77734	89.1
1436.10217	52.7
1436.82239	45.7
1438.01929	68.3
1438.78406	12.3
1441.99756	7.4
1442.75854	17.4
1443.56873	13.4
1444.25574	36.4
1445.97839	39.3
1449.71362	16.6
1450.53784	31.2
1453.58899	695.1	y (13) (1+)
1454.52905	435.0
1455.62219	283.2
1456.58521	58.5
1457.50146	11.9
1459.15466	10.3
1461.07703	73.6
1462.36560	9.3
1463.52832	66.7
1464.66052	73.3
1465.55933	56.6
1466.59521	7.7
1468.52551	16.9
1469.29797	48.6
1472.25232	40.9
1473.34082	213.8
1474.28186	62.5
1475.53247	21.0
1476.34521	50.9
1477.31018	13.9
1480.89929	74.5
1481.88599	3.2
1482.49390	33.4
1484.12549	10.4
1486.74451	48.8
1488.14014	28.1
1489.68030	14.2
1490.35449	3.2
1491.32751	138.8
1492.44568	370.6
1493.42773	81.9
1494.48682	75.1
1495.30408	44.1
1496.37195	42.0
1498.65125	47.8
1499.38928	147.8
1500.21997	34.9
1500.86731	13.5
1501.52246	10.4
1502.47876	24.9
1507.62830	11.8
1509.49023	108.6
1510.40100	67.6
1511.35535	57.8
1514.74927	31.7
1515.99280	56.8
1516.75940	13.2
1517.96448	59.8
1518.77795	30.4
1519.47559	115.4
1525.17798	20.0
1525.81213	11.2
1526.79614	16.5
1527.41821	10.1
1531.55078	43.4
1533.46985	74.1
1536.62219	12.4
1537.41785	37.6
1538.98083	57.7
1540.25293	19.1
1541.08228	10.2
1542.07715	90.2
1543.43555	61.6
1545.72961	34.4
1546.76172	73.8
1547.81750	6.4
1548.67664	4.6
1549.43970	21.6
1550.71899	103.7
1552.07776	46.7
1553.54358	13.2
1557.12415	81.2
1558.81018	66.4
1560.63403	31.0
1561.74219	39.7
1563.11377	21.8
1564.36719	142.0
1565.30383	190.8
1566.64929	24.3
1568.21216	74.3
1569.67017	14.3
1570.69495	22.6
1572.88074	21.7
1574.15881	41.0
1574.86243	8.6
1575.54395	7.7
1577.77148	29.2
1578.93274	31.7
1579.97546	85.7
1580.82349	28.5
1582.49463	439.4
1583.18738	470.6
1584.08313	265.4
1585.13403	101.5
1585.88586	54.1
1588.98108	3.5
1595.07715	31.9
1595.84216	116.0
1596.66870	158.6
1597.84277	41.6
1598.54175	7.6
1599.41772	14.8
1600.17505	27.7
1603.25818	29.4
1604.53174	24.5
1606.05969	23.4
1607.24854	45.2
1608.82214	21.7
1610.56482	50.3
1613.07532	39.5
1614.52209	26.6
1615.58289	36.4
1620.35547	25.5
1622.31213	14.3
1623.04565	10.8
1626.14221	28.6
1626.95703	37.9
1627.64136	15.8
1628.81018	41.0
1630.98474	118.9
1631.87463	61.3
1632.87744	82.6
1633.68579	26.8
1638.38293	10.4
1640.07800	14.8
1640.73755	5.6
1642.27246	11.9
1643.58765	56.5
1645.54968	94.4
1647.16016	84.5
1648.33447	17.6
1650.91418	14.4
1653.40979	57.2
1654.89514	13.0
1656.08289	50.4
1658.72522	41.7
1659.56116	25.0
1660.27966	11.1
1662.24805	48.2
1663.19250	13.4
1663.84558	60.1
1664.90466	85.1
1665.51404	25.6
1666.53564	12.1
1668.25061	43.2
1668.92371	18.3
1674.15613	68.6
1674.83313	36.3
1676.55359	18.6
1677.67139	81.7
1678.69128	24.7
1679.60095	64.0
1680.74377	18.0
1681.86047	53.7
1684.40796	32.3
1685.80225	27.2
1688.52405	38.0
1691.37976	16.3
1693.55212	20.2
1695.72363	849.2	y (15) (1+)
1696.72034	461.9
1697.83740	363.9
1698.77222	132.5
1699.80286	26.3
1700.76746	11.6
1701.76001	17.2
1702.77893	27.1
1706.73621	18.8
1707.38953	18.6
1708.32837	10.8
1710.87292	4.6
1713.85828	20.7
1715.17712	9.8
1719.05115	4.9
1719.71753	11.8
1722.55444	37.2
1725.04065	8.4
1726.37915	42.7
1727.29126	15.2
1727.89331	19.7
1730.10779	16.6
1736.82117	15.9
1739.52991	21.1
1740.96545	25.4
1743.54761	17.7
1744.86548	22.5
1745.75403	20.7
1746.36072	7.4
1747.07300	54.0
1747.89819	8.0
1752.06409	22.6
1757.34705	13.8
1758.13269	50.5
1758.80432	36.2
1759.70251	37.1
1761.01233	101.7
1762.05103	85.2
1763.09485	37.9
1763.80115	9.3
1764.90894	45.0
1767.63257	3.9
1771.59827	7.0
1772.97107	25.3
1774.49524	6.4
1775.71326	83.3
1776.83215	92.6
1777.93811	140.8
1778.86414	82.1
1779.76343	55.0
1780.76941	43.6
1782.47253	35.1
1785.81372	4.3
1787.15942	14.8
1789.24536	21.0
1792.50208	45.0
1793.35730	63.8
1794.19763	135.4
1795.63745	60.3
1796.73755	83.9
1797.91418	91.8
1799.03052	86.3
1802.61951	18.0
1805.04761	25.5
1806.11938	20.0
1807.85083	10.7
1810.66150	844.0	y (16) (1+)
1811.80554	803.1	b (17) (1+)-P
1812.90027	288.3
1813.75110	28.3
1814.72583	18.4
1820.17126	3.5
1820.78821	39.9
1824.07251	11.3
1825.26245	10.4
1826.69910	10.7
1828.62659	10.8
1833.74133	7.2
1836.85120	7.7
1839.14233	26.0
1840.87585	14.9
1845.52014	10.0
1849.38269	37.5
1850.58728	29.5
1855.72791	15.9
1856.74304	50.0
1858.82263	7.5
1860.94470	47.6
1866.49841	17.9
1871.00696	12.2
1872.73694	15.6
1873.69641	92.2
1874.67200	84.0
1875.74780	29.8
1876.98645	24.3
1882.59973	8.3
1884.15637	14.8
1886.04175	10.1
1888.63342	47.2
1889.88208	127.7
1890.83044	68.8
1891.90002	200.2
1892.72131	188.7
1893.85144	154.8
1895.08569	50.5
1897.86938	6.2
1899.97827	7.7
1904.97595	33.8
1905.76636	4.9
1906.93933	4.5
1909.20593	223.2
1909.98645	160.3
1910.87378	77.0
1911.78979	75.7
1912.91101	5.6
1913.91931	21.7
1920.81311	30.3
1921.76038	7.7
1923.61267	218.8
1924.70386	263.3
1925.79321	166.7
1926.43542	39.3
1927.09021	100.0
1928.61340	20.8
1929.23865	28.4
1944.75745	14.2
1946.02454	30.1
1946.84045	40.8
1948.28235	8.6
1953.92212	19.8
1954.58704	14.6
1959.77576	10.7
1964.24646	21.5
1965.72253	134.6
1967.29810	15.5
1970.88452	10.8
1973.97424	24.5
1977.13855	21.9
1978.33386	20.6
1983.14343	17.1
1988.80481	58.1
1990.17017	45.6
1991.11096	29.5
1991.88367	30.0
1992.91809	52.8
1994.06165	44.1
1998.92322	7.3
