# Supplementary material for: Phosphoproteomic Analysis of Platelets Activated by Pro-Thrombotic Oxidized Phospholipids and Thrombin
Source: PLoS One. 2014 Jan 6;9(1):e84488. doi: 10.1371/journal.pone.0084488 (PMC3882224; doi:10.1371/journal.pone.0084488)
Supplement: Annotated Spectra S2 — (ZIP) [file pone.0084488.s005.zip › EKVSSIDLEIDSLSSLLDDMTK_-14_2_198776.txt]

m/z	i	matches
357.49948	3.7
368.73517	5.2
370.10785	6.2
379.27063	21.3
385.35568	4.6
391.52393	10.9
406.21243	8.1
407.31348	3.1
409.36737	14.1
411.34015	16.4
412.84311	7.7
418.39355	11.2
423.68475	6.5
426.47195	28.1
427.19583	21.6
432.98282	7.1
440.52512	9.6
441.52731	12.5
444.06671	6.0
445.06613	10.3
449.49594	8.8
451.36386	21.2
461.30396	15.3
462.77835	4.6
469.41983	31.5
470.31607	6.8
471.24655	15.8
474.39313	7.5
476.23773	21.3
477.39856	14.1
478.48166	14.6
484.27765	7.0
486.50745	5.2
490.37753	4.6
492.39664	21.5
494.36176	203.3
495.27698	83.6
496.42377	38.0
498.06021	25.1
502.41080	28.1
504.16946	11.4
505.56409	14.9
507.69339	6.7
512.94934	3.3
514.37012	16.5
515.17261	7.7
517.57037	24.8
518.32031	27.8
521.47363	18.3
522.56659	26.4
523.26587	5.1
527.14307	23.3
528.45508	25.0
533.48248	3.9
537.42566	7.1
539.25098	22.6
539.85272	5.4
542.69464	7.3
544.20703	9.9
548.27393	8.8
558.02722	7.5
559.99133	3.1
561.42249	10.9
563.16486	16.0
564.18878	5.7
564.84711	9.1
566.45355	10.9
570.28418	8.6
571.33337	4.4
572.49316	6.4
573.46649	38.4
574.46033	5.5
582.38977	4.1
583.28259	24.9
586.09314	4.4
590.27478	42.2
591.34760	38.2
592.31226	38.3
597.46338	36.8
599.13391	11.5
600.52759	12.0
601.29834	4.6
607.18213	6.2
608.47876	220.1
609.26990	199.6
610.34717	11.2
610.99341	10.6
613.37317	12.0
622.52551	17.3
624.37903	7.8
626.48706	60.1
627.34839	12.5
628.24341	14.0
636.41797	8.5
637.31104	8.7
638.41528	8.7
642.24805	4.9
645.04956	7.0
648.24231	10.1
650.23926	2.0
651.51672	13.6
657.41223	19.9
658.23816	3.3
659.69177	6.2
665.38257	20.6
667.72119	15.2
668.56042	7.3
672.26685	13.3
675.43335	5.7
676.41785	32.2
680.43286	6.2
682.22961	18.2
683.40515	19.7
684.39563	6.5
685.59723	36.7
686.23053	10.3
687.49744	7.7
688.31763	6.3
690.11945	29.6
692.28394	6.4
694.38611	41.9
695.06470	5.5
695.75647	31.8
697.49567	4.4
701.30365	17.4
703.10858	8.9
704.83984	102.2
705.57715	43.1
706.49060	77.9
707.29773	8.5
710.58569	13.8
718.26343	8.7
721.46997	6.5
722.26898	96.0
723.25305	113.5
724.13928	101.4
724.93176	15.5
725.67523	20.3
728.32959	8.2
730.31848	18.1
737.52112	2.8
738.40332	14.2
739.39722	5.5
740.73999	19.5
741.41827	24.4
742.39545	3.1
744.36725	14.4
745.31537	7.7
748.06317	4.4
751.31622	14.8
755.22589	7.9
756.12457	4.1
757.14771	26.9
760.68994	24.5
766.16614	7.4
768.40808	14.0
771.21136	10.7
782.14594	6.3
783.41040	4.9
785.07788	6.8
786.56195	7.1
787.22833	5.8
790.15863	3.7
793.20972	14.8
794.40698	15.1
795.89453	16.2
800.00854	40.5
801.19983	40.1
803.68536	2.3
804.45270	11.0
805.58521	10.6
810.22882	13.5
813.18042	2.3
816.18219	6.2
818.29663	161.4
819.13062	44.8
819.77362	6.4
821.11890	221.3
822.08911	72.9
822.70447	2.5
823.47333	18.0
826.37793	6.5
827.31396	27.1
828.33997	17.5
831.20374	8.1
836.05054	109.6
836.94604	66.5
837.58832	31.2
838.29126	8.1
839.49390	64.2
840.79047	37.7
844.29065	14.0
845.85315	15.4
847.62036	15.3
852.35364	36.9
853.43445	55.6
854.47351	29.5
855.11353	2.5
856.47595	19.1
857.42334	12.8
858.59778	8.9
861.07922	5.9
862.11462	40.5
863.91064	31.1
866.03967	17.1
867.50684	49.2
870.53320	23.5
872.10498	2.3
873.08447	11.1
874.48743	15.3
877.48315	4.0
882.53821	4.6
883.62683	4.1
885.74048	26.5
888.50452	26.2
889.66772	6.5
891.17017	37.7
892.38965	7.2
893.46643	26.0
897.55737	13.0
901.71765	38.3
902.63330	18.4
904.41919	96.4
905.13782	7.8
906.40735	10.4
907.59460	11.5
908.93005	25.4
911.60754	7.8
912.30835	20.3
913.40637	8.5
914.77234	44.6
916.08618	15.4
916.70984	32.7
917.66687	25.0
919.59741	6.5
921.58813	30.5
922.37927	83.8
923.59436	54.6
924.75391	40.8
925.42651	2.2
926.09521	17.6
927.02124	38.5
928.55249	8.1
930.61328	11.8
931.34131	14.9
932.28809	3.1
934.10693	79.1
935.27856	49.8
940.10364	22.2
943.09192	12.3
944.90527	3.6
946.66980	22.4
947.43713	92.2
948.24890	18.3
950.57935	13.0
951.41907	30.1
952.35303	22.1
953.61035	71.2
954.66272	10.7
956.48706	27.3
957.63086	4.9
959.36609	7.5
961.29968	25.3
965.46753	106.8
967.54297	27.2
968.40515	29.0
971.14380	27.2
973.35779	34.9
974.65588	39.6
975.94055	10.7
979.31311	9.3
980.34045	12.5
981.59314	20.3
982.72998	51.9
983.52771	90.4
984.47607	20.6
986.72266	51.8
988.35242	33.2
991.23560	21.8
992.33057	13.6
997.30005	8.1
998.78308	25.1
1001.45911	12.5
1002.70337	15.7
1004.46313	44.8
1005.56763	46.6
1006.43005	8.9
1009.41370	275.3	y (9) (1+)
1010.41223	150.2
1011.36523	42.2
1015.14355	19.5
1015.84216	12.0
1017.63953	6.0
1019.20190	45.2
1023.48279	16.9
1024.47107	4.4
1025.75977	55.3
1026.64478	26.5
1027.45129	3.6
1029.42236	6.2
1030.60986	59.5
1031.66040	36.5
1032.67590	58.0
1034.20093	6.5
1035.12988	65.3
1036.57922	37.7
1037.33496	11.2
1041.71313	4.4
1042.70703	48.9
1043.46460	14.1
1044.32483	37.3
1045.13940	7.6
1046.41272	49.2
1047.03296	5.9
1049.66211	4.4
1051.45898	17.9
1052.31116	35.8
1053.29480	16.5
1053.93384	7.5
1054.56714	6.3
1055.59497	36.0
1057.27393	44.9
1058.34338	11.5
1058.95190	9.1
1059.66028	38.0
1060.43286	207.5
1061.18445	9.7
1061.81543	46.1
1062.75769	100.9
1063.72241	161.7
1064.92041	47.3
1065.91443	7.9
1070.14099	77.7
1071.04980	7.7
1072.51660	5.7
1073.56030	55.5
1074.37964	62.9
1075.44543	26.3
1076.07983	22.1
1077.72375	63.0
1078.46167	97.7
1079.65906	79.9
1081.60205	194.5
1082.81128	46.7
1083.70898	31.0
1084.74622	5.5
1086.45813	4.3
1087.38696	29.1
1089.75098	17.2
1090.37939	22.5
1091.48413	30.5
1092.88306	85.7
1093.55103	13.8
1095.38025	56.9
1096.36426	85.7
1097.45093	40.2
1098.29468	18.9
1100.57227	4.2
1101.27747	80.5
1102.19507	8.2
1103.97778	84.5
1104.89148	61.2
1106.45166	33.8
1108.80237	117.3
1110.17456	15.3
1110.95630	23.6
1112.00818	31.0
1113.85974	31.3
1114.55835	8.4
1116.00024	100.6
1117.03101	96.1
1118.55615	33.0
1120.27466	35.6
1121.37134	31.0
1122.53540	77.7
1123.59619	217.8
1124.47729	15.8
1125.23450	32.4
1126.45264	16.2
1128.37061	54.4
1130.46753	41.2
1131.62292	151.5
1132.63135	19.6
1133.31274	2.7
1134.58459	42.7
1136.33655	50.7
1137.31604	240.1	y (21) (2+)-NH3-P, b (21) (2+)-P, y (21) (2+)-H2O-P
1137.94556	54.6
1138.58569	16.2
1139.81152	48.4
1141.09094	60.7
1141.77075	19.2
1142.59070	25.8
1143.36499	60.4
1144.48755	10.7
1145.75659	112.4
1146.41443	23.4
1147.11206	82.7
1148.37109	32.0
1149.29150	6.2
1150.37000	12.1
1151.48242	45.4
1152.29321	64.9
1153.30762	71.1
1154.24268	18.9
1157.20776	77.6
1158.42798	32.5
1159.52905	74.5
1160.70215	77.7
1161.34155	3.9
1162.03516	39.2
1162.94983	32.9
1163.63110	7.0
1164.92676	133.6
1166.41455	67.0
1167.39844	18.5
1168.81592	47.3
1169.86621	78.9
1170.93286	61.0
1171.67798	7.7
1172.58191	42.2
1173.34753	3.1
1174.75781	58.9
1176.22839	325.7	b (10) (1+)-H2O
1177.36780	119.8
1178.08606	118.9
1179.08997	70.9
1179.71936	49.7
1181.45117	21.0
1182.29199	11.0
1183.45740	238.5
1184.37427	71.7
1185.45959	43.0
1186.59216	191.4
1187.48096	107.7
1188.17285	40.9
1189.55591	46.0
1190.84204	71.7
1191.70044	94.3
1192.72070	877.2	y (11) (1+)-NH3
1193.52234	1041.9	b (11) (1+)-H2O-P, [M+2H] (2+)-NH3-H2O-P
1194.40479	305.7	b (10) (1+), y (21) (2+), b (11) (1+)-NH3-P
1195.76514	262.6
1196.69543	39.3
1198.10950	22.7
1199.05054	55.8
1199.77527	111.8
1201.41321	2697.5
1202.28088	4482.4	[M+2H] (2+)-NH3-P, [M+2H] (2+)-H2O-P
1203.22766	636.6
1204.37781	100.4
1205.93738	122.3
1206.54175	48.7
1207.43066	96.2
1208.42798	37.3
1209.45410	629.9	y (11) (1+)
1210.71509	2601.6	[M+2H] (2+)-P
1211.64893	1229.3	b (11) (1+)-P
1212.54822	163.5
1213.71497	173.3
1214.52759	64.0
1215.58215	101.7
1216.45190	282.3
1217.57178	115.8
1218.60278	37.6
1219.93384	323.8
1220.87378	155.5
1221.85083	246.8
1222.84497	126.0
1224.04517	69.2
1225.13635	325.5
1226.04553	509.8
1227.21973	451.5
1228.12292	753.2
1229.40759	176.9
1230.26978	189.4
1231.30078	199.2
1232.87476	379.9
1233.67432	257.9
1234.53564	273.2
1235.59937	180.8
1236.66821	184.8
1237.41907	28.1
1238.74390	324.7
1239.79749	150.8
1240.79883	367.4
1241.47754	739.1
1242.21777	1980.6	[M+2H] (2+)-NH3-H2O
1243.22168	206.5
1244.52344	95.1
1245.42944	30.7
1246.30347	120.0
1246.92773	75.1
1248.00598	77.5
1248.73877	93.5
1249.79529	110.9
1251.97461	3.7
1258.75452	22.1
1260.91699	21.0
1266.07971	21.3
1272.65515	24.4
1273.28870	16.9
1274.38672	9.6
1275.11072	13.5
1276.18799	25.6
1277.56067	5.0
1280.19458	12.3
1284.69897	23.4
1287.25818	22.8
1288.62695	22.6
1289.62842	14.6
1291.36865	291.4	b (11) (1+)-H2O
1292.38672	253.8	b (11) (1+)-NH3
1293.50537	45.9
1294.50415	13.3
1295.14478	32.0
1298.37463	16.0
1299.93628	93.9
1305.38794	4.1
1306.39734	104.9
1307.42371	83.2
1309.20020	64.8
1310.23096	79.5
1311.16345	34.7
1314.87500	19.6
1320.02502	35.1
1322.53369	3.6
1323.87695	26.9
1324.52100	422.0	y (12) (1+)
1325.53784	332.1
1326.49670	130.3
1327.63257	14.5
1329.25464	6.5
1332.20825	28.8
1334.84375	8.1
1335.53101	30.6
1336.79980	7.0
1338.58105	16.4
1339.79443	25.3
1340.55579	30.7
1341.30566	7.6
1341.91528	16.7
1343.29517	88.0
1345.55066	18.3
1346.36414	41.1
1347.54053	6.7
1349.39380	36.0
1350.65723	22.8
1351.32263	17.9
1356.27515	28.3
1358.11060	30.7
1358.93628	32.9
1359.87732	17.3
1360.60693	3.3
1361.79187	13.6
1364.06970	4.6
1366.70093	22.1
1368.91492	16.3
1370.60413	12.7
1373.47937	27.1
1374.89587	59.5
1375.81677	47.4
1376.71008	62.5
1377.69568	47.3
1378.45825	11.0
1379.27625	40.6
1380.33057	41.4
1381.09546	28.5
1384.38025	27.2
1385.77478	21.0
1387.24744	11.9
1388.57605	4.5
1390.73413	9.6
1393.53625	95.0
1394.48376	30.5
1395.41382	10.4
1396.82825	44.5
1401.19019	7.7
1402.79382	25.3
1405.56555	2.4
1407.39587	13.2
1411.60400	23.4
1412.74231	13.8
1415.85974	9.4
1416.70886	7.8
1418.30139	16.2
1419.54919	38.7
1420.37549	7.4
1421.67578	41.6
1423.30457	2.8
1424.43689	17.2
1427.01355	3.9
1427.72253	5.2
1429.39270	5.0
1431.35046	8.6
1435.67468	20.5
1437.57263	415.6	y (13) (1+)
1438.56189	273.6
1439.59680	91.1
1440.81665	102.8
1443.34192	11.3
1444.81494	18.2
1445.70032	23.1
1448.71094	11.5
1450.10779	34.7
1451.89880	21.7
1453.09363	18.2
1455.11047	3.1
1456.02954	29.3
1457.57825	10.2
1458.46265	16.5
1460.51086	2.8
1461.79199	12.8
1463.72876	17.2
1469.31274	27.8
1470.62280	11.7
1471.69836	58.6
1472.59143	35.0
1473.61572	62.3
1474.51782	20.5
1475.75610	7.9
1476.50452	25.2
1477.70593	10.2
1480.42554	18.8
1481.52820	18.1
1482.59558	17.8
1487.14893	35.6
1487.90173	19.9
1489.47791	72.6
1491.46655	118.6
1492.25964	91.8
1493.57593	55.1
1494.76758	6.8
1497.54651	6.2
1499.34949	20.7
1501.55981	37.6
1502.47461	10.8
1503.97620	46.8
1506.65210	8.0
1507.46619	13.3
1509.55872	79.2
1510.37024	17.4
1511.40845	82.9
1512.01404	6.0
1512.68005	44.1
1513.58191	6.2
1516.66858	144.4
1517.56262	48.8
1521.75488	4.9
1524.12146	43.7
1525.41125	16.4
1528.48572	59.3
1530.10413	72.2
1531.30029	20.4
1534.93689	44.3
1536.61414	11.2
1539.12512	19.5
1540.43445	21.3
1541.43298	20.0
1542.28040	7.3
1544.45483	9.9
1547.10974	13.6
1547.71582	12.0
1548.38904	53.6
1549.53601	54.1
1550.28796	24.1
1552.50195	2.8
1554.80627	11.4
1556.37842	29.9
1557.11548	13.0
1559.76770	22.4
1560.44641	10.6
1561.26453	35.3
1563.42834	60.7
1565.23975	16.7
1566.60168	389.6	y (14) (1+)
1567.65198	334.2	b (15) (1+)-H2O-P
1568.41846	106.6
1569.19250	53.0
1570.72424	21.9
1571.56384	10.7
1574.44897	8.5
1576.66162	15.5
1577.75525	19.1
1579.12878	85.1
1579.77222	10.3
1581.29260	28.3
1582.46265	18.8
1585.43616	36.1
1586.29871	18.3
1590.19031	82.3
1591.43481	10.7
1592.69958	12.4
1593.63501	43.8
1594.55420	10.0
1596.71838	54.2
1597.71924	12.4
1598.54932	40.3
1601.49597	20.4
1604.49927	26.0
1605.70874	9.8
1607.01233	9.7
1608.21899	41.9
1609.79041	19.3
1612.88147	4.1
1614.95618	56.4
1616.24341	14.8
1616.85608	8.6
1617.49573	23.0
1623.48157	11.9
1627.62122	9.4
1628.83594	16.7
1629.44556	35.6
1630.64050	40.4
1637.96887	4.4
1639.14246	10.6
1643.59363	12.8
1644.55469	29.7
1645.20349	14.0
1646.20105	10.2
1647.30115	68.8
1648.63184	26.7
1649.54077	22.2
1650.76453	5.7
1652.27283	26.4
1653.51501	6.2
1656.44678	4.4
1659.18066	40.1
1659.84863	4.9
1660.72437	10.6
1662.09509	32.5
1662.93115	9.4
1663.66101	31.6
1664.63782	3.1
1666.02673	36.5
1667.34851	45.1
1668.57703	66.6
1671.82166	20.2
1672.89758	95.1
1676.91809	21.7
1679.41943	279.2
1680.44958	405.6	b (16) (1+)-H2O-P, y (15) (1+)
1681.53833	101.4
1682.70374	60.3
1684.00806	29.2
1688.67444	15.0
1689.55652	3.6
1691.53943	21.7
1699.07617	13.7
1699.77893	36.2
1703.34778	2.8
1705.23071	15.1
1705.94910	13.4
1708.59985	9.1
1709.74438	10.2
1712.00659	8.3
1713.52856	3.9
1716.92297	12.0
1717.86780	12.8
1719.41345	45.2
1729.04163	4.4
1729.85388	26.3
1730.57703	30.4
1733.53113	77.2
1734.97888	17.8
1736.66138	12.4
1739.37219	20.1
1740.22534	31.3
1746.76636	12.9
1749.84790	19.7
1756.28540	7.5
1757.49377	38.3
1759.45789	11.1
1760.08569	6.9
1761.50549	29.2
1764.55359	21.7
1765.79126	12.0
1767.24231	9.8
1771.46008	8.0
1773.21997	30.0
1776.42358	76.1
1777.75916	57.0
1778.42810	86.3
1779.13855	23.6
1780.54724	12.2
1782.18958	25.9
1784.99109	26.5
1788.83850	8.9
1790.75183	43.7
1791.69995	12.3
1792.72229	14.8
1793.64526	24.0
1794.75464	255.5	y (16) (1+)
1795.67310	328.5	b (17) (1+)-NH3-P
1796.78748	331.7	b (16) (1+)
1797.78540	63.5
1798.62903	23.4
1799.48206	4.8
1803.29358	17.5
1804.50854	8.9
1806.07886	10.2
1810.40100	4.9
1812.46960	40.5
1813.18103	8.5
1814.20728	13.6
1815.55994	41.2
1816.51282	4.9
1820.39807	20.6
1829.39929	12.8
1830.90747	50.1
1831.86218	69.4
1833.69751	27.2
1834.51978	25.5
1837.10022	10.5
1838.13989	27.3
1839.83655	17.9
1842.08374	17.5
1845.77063	3.3
1848.30505	3.3
1850.13306	18.3
1854.68579	6.8
1857.51392	2.8
1858.93042	15.8
1861.17395	8.1
1862.01794	16.9
1863.10608	7.8
1864.18774	16.8
1866.17944	23.1
1868.69836	10.2
1871.12146	7.5
1873.84314	37.3
1874.89722	28.6
1875.59692	18.4
1878.23694	43.8
1879.08472	30.2
1880.97095	21.1
1883.55054	3.1
1885.00073	8.0
1887.84363	3.6
1890.31824	29.0
1891.06799	55.4
1892.12268	37.0
1892.92700	27.5
1893.67603	5.4
1894.82544	12.1
1895.91516	21.6
1896.86890	31.2
1902.64856	6.0
1905.98669	11.1
1907.80164	78.2
1908.91003	121.0
1909.93274	157.2
1910.74866	80.1
1911.43372	7.8
1915.60706	7.6
1917.06824	5.0
1920.14441	37.7
1927.23645	38.9
1929.84851	8.1
1931.25208	21.5
1936.17554	29.6
1940.71179	7.5
1942.03113	20.8
1942.80969	32.0
1944.77820	3.9
1955.29663	10.2
1960.28381	11.8
1961.92249	11.6
1969.16077	7.5
1970.27234	21.9
1978.01282	30.6
1979.90454	4.4
1981.07068	34.8
1985.99634	12.0
1987.51868	3.6
1989.19275	55.4
1994.09045	24.5
1998.25806	9.1
