# Supplementary material for: Phosphoproteomic Analysis of Platelets Activated by Pro-Thrombotic Oxidized Phospholipids and Thrombin
Source: PLoS One. 2014 Jan 6;9(1):e84488. doi: 10.1371/journal.pone.0084488 (PMC3882224; doi:10.1371/journal.pone.0084488)
Supplement: Annotated Spectra S2 — (ZIP) [file pone.0084488.s005.zip › EKVSSIDLEIDSLSSLLDDMTK_-16_2_156870.txt]

m/z	i	matches
361.12216	24.1
377.52228	27.5
379.49509	32.0
385.43405	32.5
392.28555	27.3
395.31372	363.7
396.81815	62.0
398.35941	20.1
405.69159	84.4
409.37805	8.9
410.22488	18.7
414.96582	20.8
422.43137	17.9
423.23819	39.4
426.33344	133.1
428.64966	58.8
433.31329	48.4
444.20053	120.7
446.36774	399.9
449.17639	7.3
449.90424	14.3
451.32660	24.5
452.38385	54.8
454.25333	11.4
458.15472	39.3
461.29642	34.6
461.93414	37.1
464.64853	33.3
465.34375	27.6
469.87457	51.9
475.23618	17.9
477.51465	100.6
478.38211	30.3
481.32224	38.7
482.08215	19.5
490.35779	18.7
492.39709	196.1
493.37970	54.0
494.52448	15.4
495.41934	194.9
496.18640	24.9
500.36017	26.5
503.01682	20.3
504.18384	39.5
507.29593	28.1
510.32385	1444.3	y (4) (1+)
511.45850	191.2
512.35999	133.8
513.30157	173.4
519.51581	13.0
520.35864	19.5
521.28369	69.7
521.96173	78.6
524.30865	17.0
525.41498	49.5
528.98767	16.4
537.23181	18.7
539.43750	145.6
544.41589	67.6
547.55865	50.0
549.33533	19.6
552.71655	29.8
559.09369	17.7
561.43750	142.4
562.44202	68.1
563.31860	45.5
564.21582	21.1
564.81946	23.0
568.30396	12.2
571.37335	140.1
573.11780	196.0
574.25134	38.1
580.81470	39.7
581.79529	110.7
582.43829	44.5
584.20935	20.8
587.93896	34.6
589.33569	49.9
590.18372	70.1
591.34930	311.0
593.36206	119.9
594.11420	27.3
598.40027	12.1
602.29034	50.8
603.33167	9.8
607.05194	47.8
608.48877	970.6
609.40613	367.6
610.24243	37.8
611.45972	30.6
614.50305	15.4
618.22565	60.6
619.03345	24.1
622.26697	6.5
625.30157	806.1
626.27167	351.2
627.17017	166.6
633.06622	16.4
636.34082	8.1
639.47937	35.7
643.28674	10.5
646.44336	46.4
649.21924	44.0
650.77051	24.1
652.35431	23.5
653.32788	112.9
656.29840	76.7
658.14148	12.2
660.38062	19.5
661.64978	25.4
662.62646	11.3
668.21240	61.8
674.26367	165.6
675.11523	149.8
676.22156	56.5
677.20526	64.6
680.23553	14.1
681.17212	15.6
682.44702	11.1
684.32336	144.9
685.30792	20.0
687.37402	72.3
689.34039	40.7
700.44885	33.9
701.36090	75.2
702.52570	89.8
705.37433	331.1
706.45764	328.8
707.30286	97.6
708.19708	53.3
709.46216	68.3
711.20074	89.9
712.19897	12.7
713.41345	30.3
718.09113	57.8
719.37085	83.2
720.45374	59.6
722.64746	42.2
723.60156	142.8
724.27930	179.5
725.40906	158.2
726.79907	33.0
734.65747	39.5
738.31537	1107.4
739.33453	369.5
740.32947	117.2
741.33264	86.9
742.61420	28.2
745.66266	24.7
748.32422	12.2
749.37292	48.0
750.20123	8.1
752.20117	49.7
754.30090	41.5
755.75427	34.3
757.24670	13.0
758.26569	52.5
759.39178	13.8
760.76538	31.4
762.36169	29.8
764.44214	39.5
767.27130	38.7
769.29187	41.9
771.47900	40.7
775.52307	85.1
776.25049	26.0
777.23126	30.1
780.53680	14.6
783.02747	47.5
785.40088	44.8
786.35242	28.1
787.26135	76.4
788.34290	128.0
790.18445	17.6
792.31805	68.3
793.55798	110.9
794.88330	63.7
795.60419	6.8
799.50067	8.1
800.38770	89.7
801.41321	20.5
804.41467	71.0
808.46790	73.5
813.10089	32.2
818.40881	609.7
819.45947	297.7
821.26282	1293.9	b (7) (1+)-H2O
822.31903	238.2
823.28076	231.2
824.29053	29.0
825.30933	28.3
826.40027	10.7
827.30066	30.5
829.05975	66.8
830.74500	14.7
832.33569	63.1
835.28296	178.6
836.55414	369.7
837.76727	205.0
838.55481	53.4
839.39124	196.4
840.47174	73.1
841.36646	24.1
844.24152	22.6
845.67249	69.0
847.39282	9.8
848.39771	32.5
851.45471	669.1
852.82373	190.2
853.43457	19.6
854.61938	178.6
855.61670	130.0
857.26526	30.6
861.29431	53.3
862.37634	15.9
863.62793	73.5
868.78259	33.9
869.72742	49.7
871.49084	19.5
872.27209	32.2
873.48767	12.1
874.37805	155.7
875.56177	54.2
876.19763	9.5
884.23218	18.0
885.92786	73.6
888.27234	22.5
889.44214	33.9
890.55579	48.6
891.59460	28.4
893.21326	43.8
894.31482	68.3
897.18884	63.9
898.40527	25.5
903.17578	108.6
904.46204	69.1
905.25940	17.1
907.58398	24.4
911.29443	17.0
914.50879	46.3
917.79529	101.0
920.46667	231.2
923.58069	17.1
924.84351	11.4
929.47644	135.2
930.43689	215.1
934.18274	315.3
935.25000	140.7
937.67542	78.7
938.40515	588.5
939.37317	198.9
940.18701	50.7
942.47314	25.2
946.27698	50.4
947.24146	762.6
948.36890	249.4
949.41138	234.0
950.66736	29.2
952.28186	505.3
953.10034	130.9
954.45325	67.1
955.50403	44.1
956.47046	74.5
961.33899	184.6
962.64258	99.1
963.51904	42.0
965.48694	332.4
966.23083	56.4
967.33582	73.6
971.46216	15.4
972.60400	37.1
973.43054	13.8
975.33105	15.4
980.60107	40.4
981.95996	45.5
983.30444	295.9
983.97888	44.6
984.74158	107.9
986.95325	87.7
989.59314	225.1
990.82617	183.7
992.31238	140.6
993.86365	9.7
994.55920	16.1
995.32861	30.7
1001.36755	60.4
1002.31189	44.4
1003.32227	17.9
1004.38489	101.5
1005.49658	55.3
1007.19373	138.3
1008.37561	157.2
1010.98889	66.2
1014.28796	38.7
1020.91113	37.7
1025.40942	1429.9	y (9) (1+)
1026.48511	644.5
1027.39612	207.8
1030.20825	29.1
1032.45142	74.5
1035.13281	64.6
1036.71631	36.5
1037.33057	50.0
1038.44214	73.6
1039.29590	101.0
1040.56274	262.4
1041.39844	69.4
1042.27039	117.0
1043.31433	270.9
1044.29907	48.4
1045.48230	68.1
1046.34448	120.6
1048.92126	82.1
1050.52136	117.1
1051.67407	66.0
1052.87756	30.8
1053.49170	60.4
1054.23999	9.0
1054.94727	110.4
1055.88574	132.8
1057.04004	86.5
1058.52759	55.9
1060.22314	196.5
1061.51416	151.1
1063.29138	1255.4	b (9) (1+)-H2O
1064.34351	470.5
1065.25037	112.4
1066.27490	10.6
1067.60181	89.3
1068.49854	26.1
1069.73315	38.8
1070.92810	86.3
1074.39282	26.0
1075.85315	121.0
1078.21606	425.0
1079.26550	280.8
1080.81567	147.4
1081.49939	692.9
1082.51599	140.4
1083.38843	10.6
1087.62866	133.5
1089.56116	615.2
1090.75977	305.1
1091.75940	129.5
1092.36218	22.3
1094.59094	95.3
1095.84082	102.9
1096.65356	118.2
1097.79590	109.0
1098.64917	39.2
1099.29150	39.5
1099.92993	53.2
1103.37122	66.3
1104.91455	126.8
1105.59302	61.8
1106.98682	125.8
1107.94812	92.3
1111.66333	95.7
1112.26733	18.3
1114.54541	15.4
1115.45435	29.8
1118.44519	80.5
1120.64905	84.9
1121.41797	63.5
1122.61646	34.7
1125.37939	26.4
1126.81445	44.4
1129.94678	54.7
1130.81360	182.0
1132.71924	45.3
1133.45605	23.5
1134.37109	8.9
1135.39233	124.4
1136.73071	133.4
1137.47180	62.2
1138.51611	797.4
1139.49915	680.8
1140.57556	134.9
1141.80872	196.9
1142.67896	114.3
1144.40796	136.3
1145.72754	248.8
1147.07935	55.2
1152.61804	38.0
1153.66882	324.0
1154.47107	72.0
1155.26440	155.5
1156.26208	318.2
1158.27429	197.4
1159.95508	59.7
1161.17395	48.2
1163.21558	124.2
1164.22693	57.6
1164.83704	69.0
1166.28723	60.6
1168.05273	243.2
1169.00793	521.0
1169.61682	182.4
1172.03638	103.9
1173.55237	42.1
1175.59863	230.8
1176.53186	908.9
1177.53088	1256.3	b (10) (1+)-NH3
1178.54065	683.2
1179.69360	230.8
1180.51465	22.5
1183.25037	90.0
1185.33887	138.9
1186.39697	270.8
1187.12915	464.0
1187.75232	598.8
1188.49707	250.6
1189.45862	22.6
1191.79980	418.7
1192.97925	480.2
1193.83081	821.9
1194.59717	1064.4
1195.57080	896.5
1196.40271	257.7
1197.12756	108.2
1198.84814	62.2
1199.58032	135.9
1200.19824	161.0
1200.83789	4984.9	[M+2H] (2+)-NH3-H2O-P
1201.74878	4019.7
1202.77148	707.9
1203.46765	238.6
1204.48438	443.3
1205.50439	170.1
1207.12476	174.7
1207.83374	68.5
1209.80249	22468.5	[M+2H] (2+)-H2O-P, [M+2H] (2+)-NH3-P
1210.89124	14457.8	b (11) (1+)-P
1212.68604	443.7
1213.72339	127.8
1214.46802	8.2
1216.99939	75.9
1218.45654	5862.8
1219.24646	9661.3	[M+2H] (2+)-P
1220.27649	2222.3
1221.27173	191.6
1222.27759	424.6
1223.27100	183.8
1224.68616	159.4
1225.45996	2876.9	y (11) (1+)
1226.72534	4391.2
1227.55127	1634.0
1228.32886	621.9
1229.35547	235.8
1230.48267	168.0
1231.53687	181.8
1232.19348	184.6
1233.42297	212.4
1234.50488	197.1
1235.40430	870.7
1236.06616	369.7
1236.89929	347.7
1237.64893	331.1
1238.75488	54.8
1239.63647	20.2
1240.87891	1867.6
1242.00464	653.5
1242.76331	23.9
1244.33240	336.5
1245.44116	109.4
1246.42102	173.0
1247.20337	134.4
1248.58228	697.0
1249.74927	8972.1	[M+2H] (2+)-NH3-H2O
1250.87085	5374.2
1252.54358	38.5
1253.67090	233.5
1254.47510	50.2
1256.11328	88.5
1256.76160	56.6
1274.69446	34.7
1275.34167	61.5
1276.61206	69.2
1277.63391	102.6
1278.69495	8.9
1281.38757	33.1
1283.09863	37.2
1285.63208	27.3
1289.35840	111.4
1290.42041	100.6
1291.53699	1456.4	b (11) (1+)-H2O
1292.34424	952.2
1293.35474	341.2
1294.44482	33.5
1299.53430	168.7
1301.53979	36.3
1302.31372	17.3
1304.44971	77.0
1305.77087	90.5
1307.57947	66.9
1309.41650	665.7
1310.46619	206.1
1311.63989	68.2
1312.39404	60.7
1316.18481	68.4
1322.23193	161.1
1323.19873	109.9
1324.54736	19.4
1325.49097	13.0
1327.87549	48.4
1329.39917	72.2
1331.31042	17.1
1340.45825	1797.2	y (12) (1+)
1341.49341	1821.6
1342.49316	270.9
1343.32898	20.8
1343.94971	47.7
1345.75549	114.0
1347.52832	17.6
1352.45361	34.7
1355.18762	24.2
1357.58032	82.9
1360.03149	92.6
1361.39880	138.7
1364.65979	42.6
1367.60254	116.1
1373.47375	40.6
1375.47986	381.8
1376.60852	73.7
1377.20984	188.8
1378.38611	173.9
1379.47424	28.1
1380.77563	19.3
1382.60486	84.9
1383.59814	102.6
1384.38416	36.1
1386.46472	14.6
1389.56458	149.9
1390.32544	175.1
1391.37195	34.9
1393.39099	28.7
1394.47778	98.7
1395.09753	8.6
1397.77087	16.8
1399.54138	40.5
1402.17505	29.8
1405.24475	58.1
1411.59900	131.4
1412.68262	101.9
1413.58240	36.0
1414.35266	26.6
1415.96130	55.4
1418.82629	125.2
1421.50452	57.9
1422.26233	86.4
1424.66138	84.9
1426.63586	34.0
1427.54956	38.7
1429.32129	44.8
1430.76538	71.4
1431.44788	32.3
1432.62598	34.8
1435.79407	204.1
1436.58215	201.8
1437.39368	28.2
1438.39978	20.3
1442.95947	57.8
1444.38855	72.6
1445.72144	57.8
1446.42200	11.4
1451.21863	11.3
1453.49817	1967.9	y (13) (1+)
1454.45691	1330.1
1455.69287	645.4
1456.70386	160.0
1458.47156	22.6
1462.04565	62.6
1463.11194	58.1
1464.28870	86.7
1472.83423	167.0
1473.63904	244.9
1474.61975	77.5
1475.22510	15.8
1476.60107	53.8
1480.57446	149.8
1481.50061	82.8
1482.60657	106.5
1491.60950	618.7
1492.43848	323.1
1493.48828	163.6
1494.39368	7.5
1498.49817	51.0
1499.85474	41.5
1501.31580	20.3
1502.83630	50.1
1507.91992	7.3
1509.21790	86.0
1510.13416	106.4
1511.99231	150.9
1515.61987	10.6
1516.60168	34.0
1518.78882	16.8
1519.92371	46.8
1524.68542	159.9
1528.41003	180.2
1530.49280	51.2
1533.07239	22.7
1534.46960	95.0
1536.78735	221.5
1539.53918	13.8
1541.81360	119.0
1542.66760	105.3
1546.16846	239.6
1547.13916	69.2
1547.84058	19.3
1548.52039	42.1
1550.19617	56.0
1552.05688	29.9
1554.16272	64.5
1554.80994	130.1
1557.01013	31.4
1560.63855	303.3
1561.56750	17.9
1562.23352	97.9
1562.86963	26.0
1564.42224	293.1
1565.86487	224.1
1567.42639	93.0
1571.59973	38.0
1573.76990	18.5
1576.81262	182.7
1577.64917	100.8
1578.49146	309.6
1579.55371	155.4
1580.49731	137.0
1582.50867	1433.6	y (14) (1+)
1583.44067	1121.3
1584.50525	544.9
1585.31506	135.9
1586.73889	26.8
1587.51465	11.4
1594.36353	35.6
1595.45471	43.6
1596.87903	67.1
1598.75281	70.7
1604.28748	129.2
1606.80750	35.0
1607.66321	156.3
1610.76270	102.8
1611.91150	40.8
1614.35547	17.6
1620.61072	18.7
1622.46301	49.8
1625.76709	80.4
1626.81042	10.6
1627.47156	29.4
1629.61206	144.0
1630.87817	73.5
1631.74158	58.8
1632.78870	262.5
1636.30688	17.7
1642.31201	32.7
1643.37244	22.7
1644.55286	31.3
1645.67932	67.2
1646.49292	140.2
1647.55859	108.6
1648.28613	92.8
1649.47717	61.7
1650.32117	33.4
1651.29089	55.5
1660.60730	54.4
1662.88440	169.3
1663.59924	120.2
1665.03491	145.2
1665.75867	66.6
1668.13232	92.9
1670.18640	11.4
1672.03345	41.3
1676.04578	11.3
1677.41077	107.6
1678.63770	127.9
1680.15051	132.1
1680.77429	79.8
1683.22473	9.7
1684.59497	65.1
1686.53711	51.7
1695.74878	1810.8	y (15) (1+)
1696.75842	1070.6
1697.66528	909.1
1698.68188	312.2
1699.99695	66.3
1706.04846	47.6
1713.49231	32.5
1718.05493	27.7
1720.41968	24.1
1722.30774	75.3
1726.57202	46.6
1737.15161	46.6
1740.07544	20.3
1743.20496	99.1
1746.72925	168.4
1747.67297	87.4
1749.13989	28.6
1753.16907	46.0
1757.74524	94.7
1758.34705	99.9
1758.99011	29.2
1760.17700	102.2
1760.91528	216.7
1761.58118	214.8
1762.82629	125.4
1769.49243	37.9
1773.77771	35.6
1775.79517	106.8
1776.81812	39.8
1778.40149	226.8
1779.51489	133.8
1780.92712	129.2
1781.69751	120.3
1788.62781	71.9
1792.77356	208.7
1793.62390	234.5
1794.55237	289.2
1795.45300	60.8
1796.67322	299.6
1797.69153	264.9
1799.84705	86.1
1801.90076	42.5
1806.67798	40.5
1810.63464	1869.4	y (16) (1+)
1811.64819	1526.0	b (17) (1+)-P
1812.77173	581.4
1813.87671	437.1
1814.65442	38.2
1818.23547	73.4
1819.85535	35.6
1829.80847	147.1
1831.00793	38.8
1833.59216	55.0
1842.45959	16.2
1856.80701	119.5
1858.79382	63.5
1860.34143	16.8
1861.12000	9.7
1862.41125	47.4
1863.91565	52.5
1872.40833	45.6
1873.34241	51.7
1874.15796	62.8
1874.97668	67.3
1875.92297	41.2
1880.99292	34.1
1881.93823	39.8
1886.75610	13.0
1891.85046	321.1
1893.01843	308.0
1893.96448	242.4
1897.13159	89.5
1900.51477	28.3
1903.80823	30.8
1905.94348	21.7
1906.60510	12.0
1907.84070	68.7
1909.14478	420.9
1910.05286	260.8
1910.91772	547.8
1911.96497	199.8
1912.61243	31.0
1913.45569	28.4
1914.66028	48.5
1918.05383	48.4
1921.44653	42.1
1924.04724	467.3
1925.09802	213.2
1926.00708	264.6
1927.04126	258.2
1928.02759	193.2
1928.89087	11.4
1936.72888	38.4
1943.62463	7.3
1944.68030	29.9
1948.23328	32.7
1954.11365	33.0
1957.02625	39.9
1957.93079	63.4
1965.19299	27.5
1966.06384	47.6
1973.52844	14.4
1976.06873	23.6
1988.74194	148.0
1989.60864	85.0
1991.46399	46.8
1995.10217	93.3
1998.15906	11.4
