# Supplementary material for: Phosphoproteomic Analysis of Platelets Activated by Pro-Thrombotic Oxidized Phospholipids and Thrombin
Source: PLoS One. 2014 Jan 6;9(1):e84488. doi: 10.1371/journal.pone.0084488 (PMC3882224; doi:10.1371/journal.pone.0084488)
Supplement: Annotated Spectra S2 — (ZIP) [file pone.0084488.s005.zip › EKVSSIDLEIDSLSSLLDDMTK_-16_2_175977.txt]

m/z	i	matches
240.47169	57.3
243.07469	67.3
248.28972	639.7
249.27905	254.3
250.25708	126.7
258.41357	59.7
260.81778	67.8
279.16095	64.7
286.22559	53.8
296.13452	48.6
297.28592	48.7
298.27893	337.4
300.28851	105.8
303.58810	96.8
306.13336	36.4
311.22168	23.3
314.23218	162.5
315.73303	69.4
317.22437	44.3
321.16467	590.1
323.19806	109.7
324.34570	41.4
326.28613	41.6
330.20853	302.4
333.75464	152.6
335.50290	31.8
339.36136	123.0
340.29535	64.2
345.25513	70.5
357.13663	301.7
358.12152	390.4
361.25177	75.7
362.15240	119.9
363.44019	206.4
366.87970	201.7
367.53406	140.3
368.50891	33.6
369.16516	44.9
370.26147	41.4
373.87567	82.4
374.91351	44.7
377.21558	139.9
379.32916	988.7
380.26416	412.2
381.46805	333.5
382.40295	39.1
383.33368	34.5
385.33411	179.0
389.25180	37.1
392.23456	80.9
394.38623	124.3
398.24164	116.9
403.44788	64.4
409.29895	85.1
410.99915	204.2
412.34125	336.9
415.20966	82.4
419.02393	49.5
419.92548	348.1
425.28082	411.3
426.42896	181.2
427.95959	69.6
429.21893	362.1
430.21301	87.6
433.05414	36.4
437.45154	85.3
439.12665	255.5
443.17059	173.1
444.39392	324.9
445.12579	201.8
446.46057	158.4
447.42554	54.5
450.17462	110.3
451.47150	139.9
452.20630	80.1
453.87836	156.7
457.44659	236.8
458.25665	54.6
462.34766	175.7
463.16730	38.9
463.81885	221.2
467.38861	152.0
469.36877	658.0
470.72766	921.3
471.78296	69.2
472.45532	150.6
474.99603	378.7
476.45117	164.1
477.50793	214.9
478.26819	159.7
479.24390	43.8
480.19672	23.4
481.26941	179.0
483.37067	26.0
484.45526	69.6
485.19678	132.2
488.18536	995.8
489.12897	72.0
492.75201	204.6
494.26636	5946.6	b (14) (3+)-H2O-P, b (14) (3+)-NH3-P, y (4) (1+)
495.21619	2275.7	b (5) (1+)-H2O-P
496.44202	693.1
497.40228	609.5
498.37042	145.9
502.54730	61.6
504.44916	44.2
505.25555	385.4
506.17023	229.9
508.34161	43.8
512.31085	391.7
513.08038	650.8
514.31250	478.2
515.47620	90.9
516.34467	110.6
522.40894	110.0
526.99902	384.3
528.69513	260.9
529.89880	153.0
531.18231	540.1
532.04871	227.3
532.66614	38.9
534.66150	65.1
538.12115	87.9
540.14581	2233.0	b (10) (2+)-NH3-P, b (10) (2+)-H2O-P
541.33832	321.4
542.23682	193.3
544.24292	326.1
547.46875	70.4
548.90778	402.2
550.24481	258.2
557.23785	284.5
557.85370	235.6
558.74200	154.5
560.22174	85.5
561.66626	320.4
562.55310	247.7
563.37732	25.9
565.37775	66.9
567.15070	127.1
567.96558	140.1
568.65686	180.8
573.30145	116.5
574.10260	152.6
574.95612	291.2
576.27478	240.6
577.08405	152.5
578.15509	49.6
580.40839	115.3
581.41370	145.0
582.34393	266.7
583.80548	87.7
584.92175	726.6
585.99469	779.6
587.46515	371.5
588.60797	1291.2
589.49286	100.9
590.32697	183.5
591.43060	1309.5	y (5) (1+)-NH3, y (5) (1+)-H2O
592.45624	332.8
593.40063	416.6
594.44232	254.6
595.18146	367.9
596.72015	537.6
597.63434	956.0
598.61499	419.3
601.19299	73.0
603.31213	784.4
604.64563	418.3
605.39618	113.9
606.06110	211.8
606.84869	553.6
608.11664	461.7
609.21930	17784.7	y (5) (1+), b (6) (1+)-NH3-P
610.21783	7636.8
611.31366	3577.5	b (5) (1+)
612.42694	766.3
613.42487	324.2
614.33832	89.2
615.12408	56.5
617.19354	208.1
618.53894	110.8
619.20642	53.8
620.25098	36.5
621.18640	104.4
622.16937	107.8
626.69427	947.5
627.50574	528.5
628.38129	591.1
630.86371	142.7
631.68622	298.7
633.20343	657.1
634.34467	319.1
636.11981	41.6
637.59955	67.5
638.33038	57.9
639.34222	314.4
640.64886	1155.1
641.61151	435.7
642.58856	321.5
643.27362	44.1
644.91656	403.8
645.65985	47.1
646.42505	72.6
647.26953	521.0
650.12109	437.2
651.06226	91.3
652.88269	220.9
654.28937	95.8
655.37195	371.0
656.34698	502.1
657.25403	251.7
657.94727	254.2
659.51544	516.8
660.46832	94.1
661.13324	33.8
662.00977	26.0
662.96881	608.7
663.99988	517.4
665.37158	280.1
667.16919	415.4
668.40234	243.9
671.09833	481.4
673.77026	524.1
675.64111	713.4
676.53711	448.4
677.98981	201.3
679.82788	276.2
680.79492	740.5
681.86523	187.8
684.42841	482.3
685.07813	213.7
686.76666	318.2
688.74078	3597.0	y (19) (3+)-P
689.68170	1921.8
690.34717	1922.2	b (12) (2+)-NH3, b (12) (2+)-H2O
691.39398	368.1
693.40631	500.5
694.11591	133.6
694.84106	267.6
695.49908	1036.6
697.52179	7866.7	b (13) (2+)-H2O-P, b (13) (2+)-NH3-P
698.41779	1610.7
699.14178	2163.2	b (12) (2+)
699.97760	1497.0
700.96075	605.6
703.74030	386.7
704.34290	1380.2	y (6) (1+)-H2O
705.32495	372.5
706.64423	2544.0	b (6) (1+)-NH3, b (6) (1+)-H2O, b (13) (2+)-P
707.34473	562.6
708.24493	659.0
709.36957	159.8
710.64087	810.6
711.60553	454.5
713.16425	46.8
714.22687	119.1
715.52130	439.8
716.45807	415.7
718.17279	44.2
719.40747	1345.6	b (20) (3+)-NH3-P, b (20) (3+)-H2O-P, y (13) (2+)
720.24884	663.0
721.75385	3364.0	y (19) (3+)
722.41254	18864.1	y (20) (3+)-P, y (6) (1+)
723.33789	10601.3	b (7) (1+)-H2O-P
724.30695	4100.6	b (6) (1+), b (7) (1+)-NH3-P, b (20) (3+)-P
725.21533	1910.6
726.26147	1179.5
727.55493	800.1
728.48724	486.7
730.52142	617.5
731.74432	990.8
732.61053	1493.9
733.30396	674.7
734.24365	504.1
735.34338	252.7
735.95862	217.5
737.51093	2047.5
738.33881	610.4
739.10266	225.7
740.55939	2253.4
741.53363	5669.3	b (14) (2+)-NH3-P, b (14) (2+)-H2O-P, b (7) (1+)-P
742.60803	1433.8
743.35895	329.1
744.41290	348.5
745.12384	230.6
746.48920	4746.3	b (13) (2+)-NH3, b (13) (2+)-H2O
747.21167	1686.1
748.19165	307.2
749.64026	1349.6	b (14) (2+)-P
750.42401	1238.4
751.54193	198.3
752.33447	452.1
753.21997	334.3
755.17755	4170.4
756.12189	4990.8	b (13) (2+)
757.32843	659.3
758.30389	370.5
759.31207	566.3
760.46906	57.3
761.43494	65.2
762.93713	397.4
763.73248	120.2
764.50238	171.2
765.16339	808.5
766.39728	829.8
767.57983	1427.3
768.38171	951.6
769.39093	183.0
770.42499	229.2
771.61725	532.0
772.87860	781.1
774.60693	802.4
775.68134	3203.1	y (14) (2+)-NH3
776.66650	1268.0
777.57074	19.5
779.01349	253.6
779.90381	134.6
780.65240	687.2
781.48456	345.2
782.57709	40.9
784.26825	4058.0	y (14) (2+), b (15) (2+)-NH3-P, b (15) (2+)-H2O-P
785.15887	2428.0	b (21) (3+)-H2O, b (21) (3+)-NH3
786.08905	1220.7
787.02032	517.1
789.03137	512.5
790.22803	3568.7	b (14) (2+)-NH3, b (14) (2+)-H2O
791.25281	1567.0	y (21) (3+)-NH3, b (21) (3+), y (21) (3+)-H2O
792.27148	817.3
792.89899	80.3
793.68689	1547.3	b (15) (2+)-P
794.56598	270.9
795.90234	1891.2	[M+3H] (3+)-NH3-H2O-P
796.78619	1135.6
797.77228	900.0
799.11700	8479.0	b (14) (2+)
800.01721	1308.5
801.57800	4410.3	[M+3H] (3+)-NH3-P, [M+3H] (3+)-H2O-P
802.52655	2359.7
803.58606	1895.3
804.47729	365.8
805.72937	171.3
807.56342	3460.0	[M+3H] (3+)-P
808.66748	2924.1
809.52716	818.6
810.36261	516.0
811.18640	219.8
813.36493	573.0
814.12006	736.8
815.37915	2195.6
816.41266	871.6
817.74347	800.9
818.53217	551.0
819.46429	983.4
820.36224	313.0
821.12097	982.9
822.39532	6800.6	b (7) (1+)-NH3
823.39026	3532.2
824.40656	4879.7
825.38678	1742.8
826.21210	442.2
827.09235	1097.9
828.32367	26106.1	[M+3H] (3+)-NH3-H2O
828.98962	15972.5
829.78809	4164.8
831.24670	1970.8	y (15) (2+)-NH3, y (15) (2+)-H2O
832.17603	553.2
832.85315	38.7
838.12030	103.6
839.48798	75.2
848.47217	114.6
850.11029	4195.5	b (16) (2+)-P
850.89551	1577.5
851.54755	515.8
853.30621	236.5
854.42749	284.3
855.36371	213.9
856.53033	66.9
858.96814	279.2
860.22369	257.9
861.22931	250.9
863.29639	245.7
867.37616	985.1
868.37219	653.4
869.14905	111.9
870.26965	154.4
872.02100	354.9
872.94318	414.7
874.14764	160.1
875.71814	1027.4
876.55121	1257.5
877.31879	412.8
878.89160	274.8
880.15259	487.8
880.92291	3904.6
881.86292	1564.1
882.51514	786.2
883.80634	550.1
885.26007	2296.3
886.07416	694.9
887.08661	379.9
888.07062	344.0
889.17157	1854.6	y (16) (2+)-H2O
890.12720	8916.4	b (16) (2+)-NH3, b (16) (2+)-H2O, y (16) (2+)-NH3
891.09869	5208.6
892.02875	72.3
892.76099	667.5
893.60663	49.5
895.70392	141.1
897.69196	6303.2	b (17) (2+)-H2O-P
898.72418	9939.4	y (16) (2+), b (17) (2+)-NH3-P
899.53229	16683.7	b (16) (2+)
900.56207	2016.9
901.62079	589.9
902.24628	200.0
903.92407	152.5
904.85352	153.5
905.47260	457.3
906.83838	6387.8	b (17) (2+)-P
907.67847	2418.5
908.43463	599.9
909.63861	352.8
912.79352	192.0
913.85156	256.9
916.31836	67.4
917.57593	435.6
919.28931	201.3
922.41534	8849.8	y (8) (1+)
923.44281	6395.7
924.45239	1301.8
925.43903	680.7
926.26959	166.8
927.91132	502.5
928.52515	116.8
930.63312	179.0
932.19287	2622.7
933.21295	979.0
934.22687	1315.0	b (8) (1+)-H2O
935.02118	974.6
936.07990	175.4
937.54254	792.3
938.35522	246.2
939.30658	160.8
941.73682	1483.9
942.53174	215.9
943.22363	177.3
946.78558	4022.0	b (17) (2+)-H2O, b (17) (2+)-NH3
947.64752	1733.4
948.56787	207.3
949.47064	402.5
952.40790	2934.2	b (8) (1+)
953.36987	1323.4
954.24420	1881.3	y (17) (2+)
955.60199	22619.1	b (18) (2+)-H2O-P, b (17) (2+), b (18) (2+)-NH3-P
956.39404	8841.3
957.49097	2812.3
958.67535	417.5
959.60333	130.2
961.60760	148.0
964.26660	350.6
965.41504	604.3
966.10248	705.5
967.33527	427.0
968.41290	141.1
970.15924	512.2
972.37067	90.2
973.63770	1044.3
974.53424	507.9
975.64594	850.5
976.71417	195.8
977.99786	46.9
978.67987	214.5
980.52124	54.8
981.43719	863.2
982.59552	705.6
984.70929	103.4
985.40057	113.3
989.75018	393.0
991.30438	1489.3	y (9) (1+)-H2O
992.56348	2487.4	y (9) (1+)-NH3
993.50415	775.8
994.68243	506.9
996.70929	539.2
998.69110	108.8
1000.58301	151.6
1001.70850	91.2
1004.09833	1407.5	b (18) (2+)-H2O, b (18) (2+)-NH3
1009.39673	11709.0	y (9) (1+)
1010.45557	7753.3
1011.46674	3592.2
1012.83136	6995.7	b (19) (2+)-H2O-P
1013.66718	13264.7	b (18) (2+), b (19) (2+)-NH3-P
1014.70514	3105.3
1015.64722	458.3
1016.36664	129.7
1017.39069	201.9
1018.20630	167.6
1019.38007	95.5
1020.39648	462.0
1021.40112	613.3
1022.09564	271.1
1023.01410	295.7
1024.34106	184.0
1025.13953	145.0
1026.72009	476.6
1029.38379	351.0
1030.04211	77.2
1030.94177	399.8
1032.73645	216.8
1034.80273	189.1
1035.84326	702.8
1037.15918	366.8
1038.17627	321.4
1039.19775	553.2
1039.84521	45.8
1044.37598	684.2
1045.16748	268.9
1046.03418	204.8
1047.23511	116.8
1050.00110	193.8
1052.14722	220.5
1053.53064	402.8
1054.41125	732.0
1055.07788	1115.1
1055.75964	19.5
1057.11755	511.4
1059.24805	249.3
1059.94604	229.4
1061.22852	580.9
1062.49487	889.3
1063.59204	730.5
1064.53223	1121.1
1065.84998	590.9
1066.57471	92.6
1067.63672	109.5
1070.23682	1617.9
1070.93457	4241.9	b (19) (2+)
1071.65820	1886.4
1072.62695	398.4
1073.50757	1107.2
1074.45630	262.3
1075.66895	687.9
1076.95459	93.1
1078.22473	1593.9	b (20) (2+)-NH3-P, b (20) (2+)-H2O-P, b (10) (1+)-H2O-P
1079.28931	1097.1
1080.28052	187.9
1081.27612	2474.1	y (19) (2+), b (9) (1+)
1082.36108	2919.6	y (20) (2+)-P
1083.37964	1595.9
1084.54492	189.5
1086.65601	1489.4
1087.52539	1819.9	b (20) (2+)-P
1088.45593	1109.3
1089.39478	539.6
1090.01379	466.8
1090.90002	162.7
1093.45166	648.1
1094.56738	212.1
1096.01660	185.7
1098.21875	289.6
1099.79614	150.3
1100.95972	210.5
1105.81543	455.1
1106.56494	173.8
1109.62402	82.6
1110.52661	67.0
1112.35168	152.9
1115.31616	233.2
1116.25439	193.3
1118.05493	868.7
1119.56433	1796.0
1120.49341	341.2
1121.41772	794.7
1122.30273	1791.3	y (20) (2+)-H2O, y (20) (2+)-NH3, y (10) (1+)
1123.45044	673.1
1124.54553	366.6
1125.52551	226.4
1127.18652	2220.6	b (20) (2+)-NH3, b (20) (2+)-H2O
1127.82202	1611.4	b (21) (2+)-H2O-P
1128.84229	1473.7	b (21) (2+)-NH3-P
1129.65308	1008.7
1130.57581	265.6
1131.77112	511.1
1133.28821	53.9
1134.56445	133.4
1136.17529	8065.9	b (20) (2+)
1136.94312	6383.5	y (21) (2+)-NH3-P, y (21) (2+)-H2O-P, b (21) (2+)-P
1137.70996	3974.0
1138.58044	1811.8
1139.51660	210.8
1140.58728	309.3
1142.82617	428.4
1144.22205	74.6
1146.32300	3483.5	y (21) (2+)-P
1147.37134	1124.1
1149.28979	676.7
1151.10999	106.2
1152.59790	153.3
1153.56848	305.4
1155.06543	89.2
1159.42358	229.0
1161.44788	195.6
1165.28735	407.7
1166.07227	36.1
1166.75342	302.9
1168.76575	1056.2
1169.60315	1002.2
1170.39404	303.6
1171.12524	59.0
1175.14941	624.6
1176.32300	802.6
1177.55579	4862.0	b (10) (1+)-NH3, b (21) (2+)-H2O
1178.37769	6937.1	b (21) (2+)-NH3
1179.35608	974.5
1180.74170	394.7
1182.39343	65.2
1184.57739	340.9
1186.80481	12740.7	y (21) (2+)-NH3, b (21) (2+), y (21) (2+)-H2O
1187.55127	6117.6
1188.22314	2159.4
1189.02881	600.0
1189.84521	205.6
1191.67554	484.2
1192.49609	187.3
1193.40283	309.2
1194.35498	598.4
1195.24585	872.9
1196.13147	621.6
1197.36816	234.8
1198.62646	221.8
1201.29077	215.7
1203.20337	430.7
1203.96118	1130.6
1204.77258	792.0
1205.93591	350.5
1207.67163	83.6
1209.71960	1007.4
1210.48401	426.6
1211.57410	255.6
1212.54602	23.3
1215.60986	101.0
1217.68298	49.5
1218.74829	28.6
1219.40845	36.5
1220.34302	44.3
1222.41492	49.2
1223.54053	124.4
1224.20398	95.7
1229.71753	151.2
1233.88574	209.8
1235.60217	179.4
1239.40747	61.8
1241.74268	29.6
1242.70068	86.1
1243.30493	344.7
1245.57483	108.4
1248.81946	121.4
1249.52905	328.4
1250.37183	38.2
1251.90381	78.3
1252.94238	206.5
1262.22424	78.2
1263.23840	327.3
1264.05432	242.1
1265.53442	180.1
1266.42249	101.8
1267.31226	117.9
1270.73071	165.8
1272.62048	67.0
1273.77698	61.7
1276.44519	164.7
1277.31335	106.6
1280.54163	52.0
1281.47498	72.1
1282.51624	113.7
1284.66882	49.6
1285.27979	132.4
1288.41150	176.1
1289.48999	114.1
1290.50159	75.7
1291.18921	466.7
1292.11755	272.5
1293.47278	394.8
1294.80786	129.5
1298.34460	190.3
1299.42297	217.4
1301.51160	280.8
1302.38586	80.8
1303.49939	94.1
1304.63257	38.9
1306.31396	521.8
1307.52087	464.7
1308.51721	140.2
1309.62512	339.2
1310.49231	380.4
1311.44714	541.7
1312.42615	200.5
1316.15918	126.3
1318.50635	54.8
1324.47693	783.3
1325.48279	1012.1
1326.38342	555.0
1327.34534	173.3
1332.62024	61.7
1335.35925	51.3
1342.01404	108.1
1344.32153	84.5
1347.54956	173.8
1350.05151	229.4
1351.07263	140.0
1352.62793	126.9
1359.28210	108.8
1360.50720	339.3
1361.30261	287.0
1362.46521	20.7
1364.19958	194.2
1371.88953	61.8
1377.07678	23.4
1378.41992	707.5
1379.19312	176.6
1380.08008	146.6
1381.46765	500.0
1383.50012	121.0
1385.29822	180.0
1388.96997	145.1
1392.06409	124.1
1394.38147	116.4
1396.54150	419.5
1397.45288	274.1
1398.81799	291.9
1399.51355	93.1
1401.92065	276.9
1402.84607	147.8
1403.92212	322.7
1404.60278	52.2
1411.95032	67.0
1422.07654	251.4
1422.74133	133.5
1423.47778	213.9
1424.67188	141.2
1426.35596	261.5
1431.51807	69.6
1436.95959	146.1
1437.56909	386.7
1438.94751	331.7
1439.84167	210.2
1440.53162	425.0
1441.36340	340.1
1443.57385	86.8
1445.67761	183.2
1446.37097	56.4
1447.59216	86.2
1451.37854	155.5
1455.74817	182.7
1456.63171	127.7
1458.62695	95.5
1460.95203	121.7
1462.74109	116.5
1465.84167	92.7
1467.60327	129.8
1474.53491	129.8
1475.83960	176.0
1477.21472	145.1
1489.78210	108.9
1490.75073	177.2
1492.40491	1028.3
1493.21619	347.6
1499.26819	108.9
1502.32898	55.0
1505.87744	88.5
1508.79285	104.0
1509.66711	199.5
1510.43628	58.8
1524.23560	180.1
1525.70081	52.1
1529.93152	166.7
1534.32446	47.1
1535.15881	295.7
1539.80872	130.9
1547.58813	33.9
1554.79578	153.6
1556.61938	214.4
1567.09485	98.3
1571.72986	240.0
1572.45593	103.5
1573.53259	74.9
1578.67883	291.7
1581.16174	123.9
1581.89001	99.3
1585.90881	111.5
1586.54382	181.7
1589.51135	47.0
1596.52893	31.3
1622.37585	36.4
1625.46179	78.0
1631.31018	164.1
1638.27771	207.1
1648.25305	204.8
1649.94641	120.7
1658.98621	89.4
1664.51550	142.9
1665.40100	486.7
1666.16736	28.6
1667.19275	353.5
1669.22192	66.9
1683.71704	235.4
1685.21008	74.6
1686.68494	31.3
1743.65601	119.2
1758.26306	114.0
1773.90173	103.5
1775.63562	181.9
1779.52124	114.2
1781.53577	56.5
1782.39771	110.8
1783.73608	127.0
1786.92126	107.8
1796.80347	85.3
1799.67102	128.0
1808.39172	38.7
1890.30200	161.4
1903.71570	248.5
1904.39661	154.5
1913.15979	39.3
1945.84399	176.7
1986.53833	132.4
