# Supplementary material for: Phosphoproteomic Analysis of Platelets Activated by Pro-Thrombotic Oxidized Phospholipids and Thrombin
Source: PLoS One. 2014 Jan 6;9(1):e84488. doi: 10.1371/journal.pone.0084488 (PMC3882224; doi:10.1371/journal.pone.0084488)
Supplement: Annotated Spectra S2 — (ZIP) [file pone.0084488.s005.zip › EKVSSIDLEIDSLSSLLDDMTK_-17_2_165325.txt]

m/z	i	matches
357.13388	10.1
363.29645	4.8
371.23053	13.1
377.17902	13.6
378.37341	6.1
380.45108	15.4
382.40408	18.0
386.12878	5.1
387.68784	3.8
391.35480	7.9
394.70279	20.5
395.36313	302.6
396.23914	19.8
397.15659	44.7
400.17923	6.8
405.16736	100.7
407.28839	5.8
408.26431	15.3
411.20175	6.5
420.10739	27.5
422.21021	30.3
423.19348	35.8
425.32437	11.3
426.13309	38.4
427.42801	18.3
428.36346	6.8
429.23624	14.8
430.63867	9.6
432.85184	30.7
442.48279	17.2
444.40201	50.5
446.24796	79.5
447.35413	25.6
448.32437	8.5
451.48285	21.9
454.75497	11.3
457.39380	9.2
461.42859	5.8
463.08438	4.2
464.63589	12.8
467.54886	5.8
469.29343	3.6
470.60565	7.5
474.42203	52.6
475.19495	5.5
475.95807	14.5
477.52667	63.1
478.21362	14.4
479.08560	2.9
482.61261	13.5
484.32025	17.8
486.09259	5.8
490.96326	6.8
492.35907	41.1
493.34918	57.3
494.30194	6.8
495.37415	112.6
496.18231	12.3
497.26447	9.5
502.13876	6.3
504.17850	35.7
505.14667	24.3
507.86673	8.2
508.67197	10.3
510.23105	1123.9	y (4) (1+)
511.42126	190.0
512.47949	15.4
513.57501	7.3
514.43683	37.8
518.64771	7.2
522.32672	15.6
525.21490	38.0
526.57031	34.6
527.46265	3.8
528.42096	9.6
530.12683	9.8
531.29590	8.8
534.64636	14.5
536.40393	18.2
537.35974	6.8
539.20020	2.5
540.33374	8.6
541.13983	9.9
543.50793	19.1
552.66125	6.2
558.46442	13.8
561.28229	114.6
562.35980	39.1
563.47858	41.5
564.22620	14.4
567.57837	9.5
568.33435	16.9
571.19354	10.3
573.29492	28.0
574.23181	35.4
576.49902	4.9
589.19659	78.7
590.29797	225.5
591.30914	118.8
592.30273	47.1
593.28003	8.5
594.17529	27.8
595.23975	11.7
596.32996	11.9
597.97546	11.9
600.56604	9.8
601.56812	16.1
603.28357	3.2
604.17816	4.2
606.17236	33.5
607.42035	131.7
608.30774	626.6
609.18469	295.2
610.35229	43.1
611.33710	14.8
613.15918	12.6
616.53394	39.7
619.23547	30.7
621.06970	19.8
625.19153	547.1
626.45288	231.0
627.48926	79.1
628.42316	16.0
629.41980	3.8
633.04993	22.5
634.19971	4.5
635.34412	9.6
636.02673	12.1
638.48639	8.9
642.20526	9.1
647.48328	12.5
650.14551	23.6
656.43616	11.2
657.19690	19.1
657.97852	13.0
658.59082	11.6
659.58154	11.4
660.53345	20.5
662.17212	4.5
665.52783	19.9
666.56628	26.4
670.37634	4.8
672.59839	16.6
674.39124	92.1
675.62445	19.1
676.57916	15.7
677.48523	25.4
683.43872	16.1
684.40131	31.3
686.44159	8.8
687.30139	48.5
688.08209	15.4
688.72406	16.2
689.40558	19.3
690.37946	4.5
694.27972	7.7
696.60504	15.8
699.46973	12.7
701.24976	8.6
702.29669	4.0
705.37732	307.5
706.44885	92.2
707.34430	22.6
708.45166	30.5
709.57239	21.6
710.78802	33.4
716.44531	32.9
720.41809	21.1
721.43951	51.9
723.14233	222.2
724.31946	190.3
725.53247	53.3
728.22113	4.2
729.46680	17.4
731.01892	34.7
732.55634	8.8
735.29102	11.5
737.25232	13.0
738.32935	432.0
739.27673	111.3
740.38849	51.9
741.57617	56.8
742.66602	12.9
746.27136	6.5
747.48553	5.2
750.98621	45.9
753.07269	11.2
754.25653	15.3
755.76123	3.5
758.29370	23.9
759.40686	16.6
760.25781	26.2
761.13098	20.3
762.37335	18.4
763.50342	13.9
770.31592	7.8
771.29657	7.2
775.40002	100.1
776.42590	8.5
777.33746	25.5
778.21381	6.1
780.22778	25.9
782.48315	4.9
783.97485	82.9
784.80280	8.8
786.58063	55.2
787.22455	11.8
788.77124	23.6
790.60425	74.0
791.34491	32.4
792.23773	11.9
792.85132	18.5
793.78125	10.8
795.25293	39.6
797.40332	4.2
799.36145	2.8
800.35028	52.9
801.17816	53.2
802.90186	23.0
805.54443	4.5
806.48132	5.8
809.16046	79.5
811.25305	4.5
813.16821	14.6
815.57849	7.6
816.39606	17.8
817.44824	41.5
818.37476	335.4
819.36615	259.8
820.60645	102.2
821.32831	645.5	b (7) (1+)-H2O
822.35913	280.6
823.44995	124.3
825.33679	7.3
828.63898	10.5
830.20135	59.4
833.33264	9.3
834.52661	27.1
836.24792	396.8
837.35834	150.2
838.34686	6.2
839.25366	247.3
840.44452	109.8
841.52795	32.3
842.45447	21.5
846.70526	22.1
849.30750	53.9
851.39282	388.8
852.28979	166.0
853.42651	15.4
854.40906	137.0
855.53857	37.3
856.69312	7.8
857.43640	25.4
858.89917	18.5
859.95801	42.4
861.00830	45.7
862.63770	26.7
864.33984	26.5
869.15674	15.3
870.51050	16.6
872.05029	84.4
872.82813	6.5
873.46106	4.8
874.35645	60.1
876.71338	47.2
879.41492	9.7
882.27649	16.5
888.01160	7.2
889.31958	6.6
896.20679	5.8
897.11169	12.1
899.39209	62.0
901.08777	17.0
902.24231	14.6
904.07947	24.6
906.43835	33.4
907.15369	23.5
908.14417	16.6
911.44690	33.2
912.50037	20.2
916.45056	34.7
917.62598	28.8
919.59656	50.0
920.43726	56.1
921.47791	54.8
922.60767	44.4
923.69885	24.1
924.54724	28.4
925.53577	38.1
926.53711	18.9
929.15479	13.1
930.51099	47.2
934.30676	256.8
935.40503	193.6
936.40186	35.1
938.34106	688.8	y (8) (1+)
939.35547	227.4
940.40808	112.0
941.46106	3.9
942.06543	7.2
942.75244	14.7
943.36096	4.8
944.51453	15.5
945.12781	4.2
945.96191	13.1
947.31909	348.3
948.29504	211.6
949.32532	55.7
950.66394	11.9
952.15173	192.0
953.31921	96.1
954.36047	37.4
955.38477	92.2
957.46191	26.8
960.26514	13.8
961.54541	51.6
962.59644	96.7
963.49744	41.1
965.37341	429.7
966.38965	151.1
967.37891	36.0
968.40759	38.3
969.58838	33.4
971.97217	24.2
972.59741	4.0
974.50977	26.7
976.40479	25.3
981.34741	49.6
982.40125	17.3
983.29944	58.8
984.09460	38.7
984.99927	55.4
987.49878	26.4
988.31641	31.8
989.87671	18.5
990.87744	42.3
991.54761	16.0
992.42480	65.7
993.38879	34.6
994.89636	25.4
997.25537	30.2
1000.32776	10.1
1001.40186	45.6
1002.62000	49.3
1004.55664	59.0
1005.99890	39.6
1007.26221	150.7
1008.11206	122.4
1009.06677	32.6
1011.56055	15.2
1012.93127	62.8
1016.93640	31.2
1019.31555	127.9
1020.45166	9.8
1022.33875	34.7
1023.29358	9.1
1024.16541	94.4
1025.47815	1193.6	y (9) (1+)
1026.40527	457.5
1027.41602	201.2
1028.57397	5.9
1030.55151	51.1
1031.78088	106.2
1032.58826	26.6
1033.37134	10.1
1036.22314	20.5
1037.41699	31.0
1038.06641	22.3
1040.67102	153.5
1041.45874	110.4
1042.48877	77.9
1043.65515	75.7
1045.30847	90.4
1046.36401	66.9
1047.13525	99.6
1048.48145	4.8
1050.73975	19.8
1052.12366	26.2
1052.85156	25.2
1054.68726	15.8
1055.52014	13.1
1056.32935	47.0
1057.39941	16.5
1058.07739	20.7
1059.26270	30.9
1060.52014	255.4
1061.27295	140.4
1063.14331	783.1	b (9) (1+)-H2O
1064.30994	247.3
1065.59473	59.9
1067.37170	21.6
1068.18652	64.1
1069.71753	36.4
1072.16174	24.6
1073.58398	29.8
1074.65771	89.3
1075.45642	24.0
1076.45435	37.2
1077.10791	27.7
1078.26074	220.8
1079.48193	184.8
1080.73486	260.1
1081.54956	235.9
1082.28369	75.3
1083.33936	63.6
1084.49988	31.5
1086.21057	76.0
1086.97510	10.8
1087.68335	54.4
1089.60986	226.6
1090.50464	149.4
1091.68420	39.7
1092.47620	55.7
1094.21204	47.1
1095.00391	48.3
1095.75464	89.5
1096.78345	67.7
1097.70667	125.5
1098.99902	90.8
1100.12170	4.5
1101.60852	8.8
1102.57825	47.4
1104.55957	6.8
1105.62476	8.5
1107.61353	155.4
1108.71265	57.6
1109.57227	90.3
1110.64429	22.2
1112.55103	55.3
1113.64063	91.4
1114.80542	25.9
1116.13916	29.5
1116.96472	56.2
1119.23462	98.3
1120.60193	125.9
1121.37146	14.2
1122.50610	111.4
1123.61829	59.8
1124.72510	143.6
1125.83484	75.6
1126.65894	104.0
1128.14136	81.6
1129.05396	60.1
1130.08569	89.0
1130.85938	86.9
1132.44543	71.2
1133.44958	99.7
1134.81445	16.1
1136.78931	165.7
1137.45654	5.8
1138.57568	255.3
1139.53320	388.8
1140.41052	182.3
1142.95825	61.3
1143.65918	31.0
1144.27661	22.1
1145.34766	67.4
1146.39661	120.9
1147.38965	9.2
1148.52112	115.5
1149.59619	40.3
1150.32971	20.7
1151.16797	33.3
1152.40918	49.8
1154.05762	32.8
1155.24805	201.6
1156.22900	3.5
1157.20630	80.7
1158.77197	148.3
1159.71289	191.3
1161.16736	139.7
1161.85474	36.9
1162.63245	43.3
1163.52026	31.1
1164.67969	73.5
1165.48499	138.0
1166.45837	92.9
1167.62646	188.7
1168.57715	328.0
1169.49353	392.4
1170.57507	31.3
1171.84192	17.3
1172.71338	76.0
1173.41479	25.2
1174.01807	35.2
1175.70300	190.7
1176.42285	634.3	b (10) (1+)-H2O
1177.44421	582.8
1178.39294	706.5
1179.47070	74.4
1181.63892	67.9
1182.46558	48.5
1183.57397	192.4
1184.60132	46.5
1185.97583	292.8
1186.90930	460.3
1187.79199	183.6
1189.35193	103.4
1190.68433	91.8
1191.45898	151.3
1192.24072	457.1
1193.37793	644.9	b (11) (1+)-H2O-P
1194.70557	1042.1	y (21) (2+)-H2O, b (10) (1+), b (21) (2+), b (11) (1+)-NH3-P, y (21) (2+)-NH3
1195.72070	496.1
1196.63184	27.8
1197.43030	67.8
1198.25061	11.6
1200.46899	1657.4
1201.29321	3711.2	[M+2H] (2+)-NH3-H2O-P
1202.08826	844.1
1203.49109	432.2
1204.67725	354.4
1205.71582	15.2
1206.60718	98.2
1207.59314	95.6
1208.89319	780.5	y (11) (1+)-NH3
1209.82666	12573.1	[M+2H] (2+)-H2O-P, [M+2H] (2+)-NH3-P
1210.72668	8329.8
1211.99121	512.4
1212.90747	99.3
1213.70752	90.4
1215.00415	105.2
1215.60791	65.7
1216.72717	20.1
1218.75806	7965.1	[M+2H] (2+)-P
1219.78320	3275.9
1220.74487	383.5
1221.89661	274.0
1222.82837	41.5
1223.99133	172.1
1225.40662	2076.7	y (11) (1+)
1226.59985	2698.8
1227.59937	1571.4
1228.48438	338.2
1229.65039	286.9
1230.56226	160.9
1231.42993	153.7
1232.52417	229.8
1233.62622	196.2
1234.64587	476.9
1235.49451	222.4
1236.26306	585.4
1237.36890	137.0
1238.38074	160.5
1239.62036	182.3
1240.36987	419.3
1241.19153	951.5
1242.07422	238.9
1242.98877	104.6
1243.69543	46.7
1244.40649	220.4
1245.14551	206.6
1246.18774	231.2
1247.42053	111.1
1248.05322	47.9
1248.84717	712.8
1250.04858	7828.6	[M+2H] (2+)-NH3-H2O
1251.69153	436.1
1252.90747	87.1
1253.66699	22.2
1254.58203	57.0
1256.19373	32.8
1257.78003	17.1
1259.46582	44.3
1272.59131	11.9
1274.19727	18.5
1275.08362	6.2
1276.65210	13.6
1277.44409	5.1
1279.41174	18.5
1280.35889	13.3
1281.17603	15.3
1284.19897	12.1
1285.41211	31.5
1288.85193	23.2
1291.35864	1065.7	b (11) (1+)-H2O
1292.46350	616.5
1293.45093	123.4
1294.43787	55.0
1295.76221	12.5
1297.84460	44.1
1298.84021	67.8
1299.60925	14.9
1300.64624	10.3
1301.77026	30.5
1302.43762	4.2
1304.74109	22.2
1305.50500	30.1
1306.51538	26.5
1307.61865	5.1
1308.56885	95.3
1309.51733	352.3
1310.52893	130.0
1311.27478	23.6
1312.71118	19.3
1314.52148	12.8
1315.36340	12.1
1320.02271	20.8
1322.52783	167.9
1323.68530	70.2
1324.47900	33.5
1325.40857	4.7
1326.24500	23.6
1327.43652	61.6
1328.20374	7.1
1329.63428	18.7
1330.72742	16.3
1332.84961	54.6
1335.06238	11.6
1339.74866	113.9
1340.41443	975.3	y (12) (1+)
1341.49390	720.0
1342.45081	287.6
1343.52100	54.6
1344.14111	7.4
1344.77979	4.1
1346.62646	61.4
1347.73511	3.8
1349.69434	7.8
1350.64038	52.2
1351.50964	9.5
1352.90918	7.6
1354.75439	45.8
1355.50220	14.4
1356.38367	25.6
1358.70862	57.4
1360.21692	51.0
1361.46277	20.0
1362.43762	12.8
1364.42834	57.8
1367.51697	40.0
1372.22485	60.4
1374.21216	60.3
1375.18103	152.8
1376.16394	66.4
1377.43433	40.6
1378.56006	115.1
1379.48401	71.5
1380.86523	17.8
1382.47986	16.6
1385.73303	61.5
1386.83057	10.4
1387.58386	14.0
1388.39819	56.9
1389.67371	34.0
1390.29504	42.4
1391.57996	11.0
1393.20667	82.0
1394.36487	51.6
1395.57629	94.1
1396.50024	49.0
1397.45898	8.2
1398.06409	6.3
1399.75159	41.8
1400.63489	14.0
1401.76038	30.4
1402.40491	14.8
1405.45313	5.1
1407.46008	9.5
1408.52429	15.8
1411.75537	100.6
1412.55237	80.2
1413.41187	101.5
1416.56409	30.0
1418.26892	7.2
1419.25256	9.0
1420.45752	52.5
1421.40881	49.8
1422.88843	11.4
1423.96179	9.4
1426.40869	16.1
1427.56824	7.3
1428.59045	54.3
1429.66760	54.7
1430.63123	12.5
1433.46985	23.3
1435.44653	87.6
1436.51843	98.3
1437.33337	44.2
1438.58508	72.8
1440.91199	37.5
1441.62451	9.2
1444.81384	5.6
1445.66614	60.0
1446.72058	34.2
1448.49182	37.1
1450.99329	9.4
1451.79700	39.6
1453.60095	1224.7	y (13) (1+)
1454.59167	836.6
1455.51379	357.8
1456.32703	145.6
1457.15515	32.4
1459.61487	4.1
1462.53625	101.1
1463.38879	81.9
1464.17432	16.6
1464.80103	19.9
1467.30261	5.2
1469.18616	72.2
1471.67688	35.4
1473.66968	282.8
1474.70605	158.6
1475.62268	18.0
1476.70398	31.6
1478.67236	16.2
1480.30872	48.0
1481.58972	96.3
1482.56873	13.1
1484.47009	2.8
1485.61768	11.1
1486.43665	29.8
1488.22083	29.1
1491.30676	281.3
1492.14124	307.2
1493.03503	66.2
1493.70654	119.7
1494.67542	50.7
1496.45667	9.4
1497.58044	5.2
1498.63525	17.7
1499.72595	40.0
1500.78101	7.1
1502.71533	39.9
1504.15039	38.2
1509.12964	221.9
1509.91467	95.4
1510.60193	150.0
1511.61169	90.2
1514.73462	4.2
1515.61084	10.5
1517.14539	91.1
1519.14368	140.0
1521.62146	13.1
1522.25623	43.2
1522.89587	15.1
1524.14050	36.0
1525.53491	2.8
1531.54529	7.9
1532.67786	27.4
1535.50415	7.6
1536.20190	22.8
1537.12451	15.5
1537.88599	18.4
1538.56921	70.0
1539.82300	36.4
1541.83447	46.1
1543.06458	66.0
1544.44434	54.9
1546.55676	6.8
1549.69983	18.8
1550.66699	26.3
1551.54578	27.5
1554.63953	14.1
1555.98840	34.3
1559.19775	37.3
1560.39209	249.5
1561.50452	108.2
1562.14392	8.9
1562.86389	11.1
1564.50208	181.9
1565.56445	198.1
1566.40564	12.6
1567.48169	3.8
1568.59094	34.3
1570.98816	5.2
1572.86023	4.2
1574.07861	31.4
1575.43481	35.8
1577.69019	3.9
1578.64490	105.5
1579.45325	82.0
1580.53528	30.9
1581.58875	31.1
1582.56494	1020.8	y (14) (1+)
1583.68250	695.5
1584.57678	453.1
1585.47034	75.1
1586.21545	39.0
1588.56763	13.6
1590.01318	14.5
1590.80359	31.8
1593.40503	57.6
1594.44861	35.7
1595.22131	31.4
1596.46155	107.3
1597.45483	84.3
1599.01941	17.5
1599.78491	18.2
1603.61572	43.9
1604.49915	48.4
1606.09998	54.6
1606.74548	19.6
1607.80847	33.7
1608.63257	17.7
1611.65393	20.9
1612.84082	49.7
1615.46765	40.7
1616.33508	36.9
1617.16296	20.8
1621.53760	5.9
1628.88696	44.9
1629.58044	17.2
1630.43091	18.9
1631.64575	78.6
1632.68298	67.9
1633.58728	16.9
1634.62793	5.8
1636.20288	11.0
1636.80798	8.6
1638.42664	32.5
1639.94849	14.7
1641.38123	19.5
1642.15808	5.9
1643.22168	49.3
1643.91370	48.8
1644.54285	27.5
1645.62268	23.1
1647.49719	38.4
1648.91467	38.0
1649.58118	58.0
1650.68127	44.9
1652.80457	31.8
1653.63904	26.8
1654.91248	36.6
1655.62292	10.0
1657.16516	47.5
1658.55823	36.0
1659.48132	47.4
1661.08899	49.6
1662.26501	73.7
1663.43347	52.0
1665.45959	71.5
1666.69177	163.1
1667.41943	16.6
1669.68652	4.8
1671.17737	31.9
1672.27991	22.8
1676.92078	58.8
1677.77625	29.8
1678.94983	11.6
1680.27612	61.9
1680.94812	40.0
1682.64636	45.9
1683.81482	73.4
1684.72205	117.9
1685.46106	27.9
1688.56873	65.8
1689.66199	20.4
1691.26868	3.9
1691.87451	26.8
1692.60156	16.2
1695.52319	1120.9	y (15) (1+)
1696.65271	1193.3
1697.74084	419.4
1698.85852	89.3
1699.90857	38.1
1701.36340	9.7
1702.08179	23.2
1704.52380	5.2
1706.83374	38.8
1707.76831	30.8
1708.81567	9.0
1711.37830	36.9
1713.81653	26.3
1717.03796	16.8
1718.08374	25.0
1719.76917	23.8
1724.59827	2.8
1725.70239	3.8
1726.53137	13.1
1728.10193	34.3
1728.80945	24.9
1730.41638	34.4
1732.63489	13.2
1739.54370	12.2
1740.70398	43.8
1742.45007	25.5
1743.51990	18.2
1744.76233	20.3
1746.01868	30.1
1746.95251	110.9
1747.69519	9.3
1748.73694	27.0
1750.87378	6.8
1755.70398	4.4
1757.65735	115.5
1758.26550	21.9
1759.04468	22.0
1760.33582	113.1
1761.59045	107.5
1762.75940	64.2
1763.89514	32.5
1765.63403	21.4
1767.56921	3.9
1768.69910	3.8
1773.05945	10.6
1775.21411	93.3
1776.44214	107.9
1777.75891	89.7
1778.83948	282.6
1779.98132	129.8
1781.28699	6.8
1785.54419	12.4
1786.53979	17.8
1789.27368	10.5
1790.78931	10.8
1792.46252	76.3
1793.70691	220.2
1794.69067	132.8
1795.79358	16.6
1796.78552	157.3
1797.88489	88.3
1798.58215	19.2
1799.91272	58.6
1803.06848	36.6
1803.96277	13.5
1804.61438	64.1
1805.59851	6.8
1808.39246	17.0
1810.61365	1492.5	y (16) (1+)
1811.71802	1177.6	b (17) (1+)-P
1812.84094	651.5
1813.78870	118.9
1814.86804	31.2
1822.07300	63.8
1822.73804	13.2
1829.20337	2.8
1830.31848	15.9
1831.75598	31.8
1832.73901	39.2
1833.64221	4.9
1838.05383	9.2
1840.83386	42.4
1843.35022	6.8
1844.22327	11.6
1845.56970	14.7
1853.07336	19.7
1854.50366	10.2
1855.81555	69.6
1856.52759	30.0
1858.57214	8.1
1859.21899	27.4
1859.97498	6.2
1860.92590	24.5
1862.23169	20.6
1866.29041	17.5
1867.03235	23.2
1869.72290	25.2
1872.28784	13.5
1873.80286	46.8
1874.88879	195.9
1875.64368	56.6
1876.83777	29.1
1879.16101	6.5
1880.66284	7.4
1881.91467	32.1
1883.64856	9.0
1888.71252	19.1
1890.94836	148.7
1891.83459	255.6
1893.02954	196.0
1893.95789	48.2
1894.56165	5.9
1897.72668	15.3
1902.01501	8.1
1905.97681	25.0
1907.72693	8.3
1909.12024	142.3
1909.94995	250.7
1911.01880	142.7
1911.80151	98.9
1913.27185	74.4
1920.82874	13.4
1923.85657	244.3
1924.97192	241.8
1926.02515	134.9
1926.85669	156.4
1928.05261	77.8
1928.73035	14.5
1929.75757	42.7
1931.99207	18.5
1940.39331	19.1
1943.55542	13.2
1944.19897	2.9
1945.19397	33.4
1947.50659	31.6
1953.93909	12.2
1958.11169	16.3
1959.21619	3.8
1961.42444	19.2
1964.66394	30.4
1965.44470	5.9
1967.03491	18.2
1968.88293	43.4
1971.71167	18.8
1974.91589	9.5
1977.31897	22.5
1978.12000	9.1
1978.87622	28.2
1984.31531	5.6
1988.71497	24.4
1989.96106	20.1
1990.83167	80.1
1992.40588	16.9
1993.12219	19.4
1993.84351	44.3
1995.23425	18.0
1996.88062	11.1
