# Supplementary material for: Phosphoproteomic Analysis of Platelets Activated by Pro-Thrombotic Oxidized Phospholipids and Thrombin
Source: PLoS One. 2014 Jan 6;9(1):e84488. doi: 10.1371/journal.pone.0084488 (PMC3882224; doi:10.1371/journal.pone.0084488)
Supplement: Annotated Spectra S2 — (ZIP) [file pone.0084488.s005.zip › EKVSSIDLEIDSLSSLLDDMTK_-17_2_187162.txt]

m/z	i	matches
352.44937	1.7
357.28745	10.4
361.22656	11.1
377.18936	11.9
379.43845	40.6
380.45471	12.6
395.18759	7.9
401.54471	3.6
404.22675	2.3
405.19070	47.8
407.22708	2.3
409.24054	5.5
412.44064	13.4
417.19427	5.7
418.24042	16.2
422.32849	24.1
423.17456	10.5
424.38940	3.0
425.37512	4.3
436.15881	11.1
438.36816	8.6
439.63913	6.4
444.53696	2.7
450.21271	7.7
451.58392	3.7
452.41135	20.5
455.42752	2.8
456.42566	11.0
457.34521	18.7
461.21497	6.1
463.38818	17.0
468.27039	23.2
469.59967	14.6
470.40158	8.9
471.51129	3.7
472.37433	8.8
473.48294	4.3
474.29584	3.6
475.61682	1.9
476.84070	63.9
478.41168	6.2
479.53195	13.9
480.28214	14.9
481.22430	15.3
483.32584	5.5
484.29645	11.7
492.10352	2.8
494.23969	291.9	y (4) (1+)
495.33109	93.3
496.20612	28.5
497.26022	11.9
498.30255	6.8
502.24554	7.1
504.47586	30.5
505.56726	3.7
507.94669	5.2
510.16336	8.3
511.32965	21.6
513.26550	19.1
514.30853	19.5
516.34808	5.5
518.26080	4.1
519.37024	10.7
520.21832	3.4
521.19836	14.0
522.23090	16.5
527.70184	7.5
530.25623	7.1
531.72009	12.2
535.61639	7.2
537.02991	10.6
540.82794	13.1
541.49139	4.6
545.46313	5.9
547.56531	5.4
557.28149	7.2
559.31836	5.3
562.35602	47.7
565.19495	5.7
566.03595	5.0
570.83838	7.1
573.07379	53.3
573.70313	2.0
574.39697	4.2
575.59552	23.9
576.39929	9.9
579.38684	3.9
581.40033	21.5
582.22577	28.6
583.09644	15.6
584.19006	6.3
584.99243	2.4
587.70435	20.3
589.38208	44.0
590.49188	58.1
591.43176	46.8
592.27075	42.1
594.00012	9.6
595.21777	7.8
597.02081	8.6
598.72046	35.8
605.29688	15.2
606.64319	6.0
608.20911	247.7
609.26526	277.1	b (6) (1+)-NH3-P, y (5) (1+)
610.16223	61.1
611.38977	29.8
612.01740	2.7
616.75806	5.3
617.37366	4.8
622.29163	9.3
623.64050	4.1
626.29346	57.3
627.22693	26.3
628.71301	11.5
631.35767	8.6
636.41907	2.1
637.21545	19.8
642.55847	8.8
644.25806	36.9
649.99377	4.5
653.46985	10.9
654.45972	5.7
657.49817	6.5
659.57678	13.3
662.34814	9.5
663.24890	3.9
664.57922	16.6
665.32507	10.6
669.37573	56.0
673.48401	12.2
675.17554	19.4
675.91418	16.5
677.70593	4.8
678.33154	6.9
680.21722	11.0
682.78455	52.0
683.59753	21.0
684.42084	25.2
685.15393	23.2
686.50873	22.8
687.40875	57.6
688.20050	3.9
689.52502	15.0
691.47662	9.3
694.27039	61.1
695.10669	6.3
697.15942	12.9
704.37952	6.3
705.39807	109.4
706.31677	19.0
708.59741	9.0
709.47021	13.9
711.15503	7.3
711.96368	6.8
714.35187	6.3
716.46808	10.9
720.25854	22.5
722.28156	216.1
723.35608	201.1
724.29053	81.8
725.10205	2.1
727.23486	7.6
730.19543	10.1
733.37720	9.7
735.31195	11.0
737.17517	5.8
738.24347	3.7
739.39948	6.0
740.49518	10.4
741.37988	32.0
742.58099	10.1
744.91315	8.1
747.53442	7.5
752.13361	26.1
754.33356	5.0
755.40845	2.1
756.12762	6.1
759.63794	19.0
761.63324	15.6
763.05615	14.9
763.99066	2.6
765.79071	8.8
768.49365	19.3
769.41748	6.6
770.21759	16.0
771.31964	7.0
774.69617	11.5
776.26208	23.6
778.74866	5.7
780.57526	7.8
783.25598	14.1
785.19037	37.7
787.24060	38.5
788.25189	6.6
789.49841	14.0
790.73474	13.1
792.77661	9.5
794.37085	4.1
797.17908	20.5
798.24316	12.2
800.20630	5.7
801.24689	16.9
803.27258	23.7
804.47198	8.3
806.65961	34.1
808.52277	7.9
811.15857	49.1
812.45068	3.5
814.42310	15.0
815.25269	20.4
816.17517	5.0
817.48010	47.0
818.38123	192.7
819.32031	106.7
819.93750	35.4
821.26752	318.8	b (7) (1+)-H2O
822.35333	235.9
823.35919	23.0
824.40106	57.8
825.51025	10.1
827.41412	17.3
828.79297	6.8
829.65930	12.2
830.72363	23.3
833.48999	4.0
835.35193	157.0
836.31616	107.7
837.33557	110.6
838.41626	45.5
839.36499	75.5
840.45844	13.6
841.52545	17.2
842.53613	5.2
843.29224	14.9
845.02979	114.8
846.11829	35.7
847.54175	18.0
849.33411	9.4
850.34985	26.6
854.30774	28.6
855.34009	17.9
858.26111	5.9
859.07715	13.4
861.78101	7.0
864.86304	2.6
867.18140	21.3
868.52368	12.2
871.07397	6.3
872.21472	33.1
873.74878	36.2
874.70032	3.2
875.43433	7.2
883.37598	5.4
884.98059	3.7
886.38647	6.6
887.21472	12.6
888.44434	51.3
889.41040	17.1
890.13184	10.6
893.13586	27.4
894.41919	5.3
895.14600	11.5
896.57556	32.3
897.60022	9.7
899.65808	5.6
900.67932	15.8
901.65161	17.8
904.25427	6.2
905.28687	20.0
906.32947	11.7
907.23206	25.6
910.36694	13.2
914.46570	13.3
916.40161	15.9
917.90125	6.5
922.41968	270.9
923.48364	59.3
924.30273	7.1
925.26257	19.7
926.97192	15.2
929.55066	75.5
930.39612	6.4
931.21692	9.1
933.43140	9.7
934.53345	76.1
935.43262	45.2
938.22656	15.1
941.48560	7.4
943.60596	22.8
944.43506	3.9
945.30444	21.4
946.35535	21.4
947.45068	99.1
948.43018	63.2
949.37659	72.7
950.02502	25.6
952.32581	94.8
953.68286	22.6
956.07092	31.4
957.54810	14.9
958.80408	11.3
963.16846	46.4
963.93701	7.9
965.24988	172.3
966.41638	98.9
967.62073	61.3
968.62000	12.9
971.23547	31.6
972.39026	42.6
973.36328	37.1
974.35828	41.4
975.46924	18.2
976.61865	7.9
980.43445	3.2
981.68042	3.7
983.43127	94.9
984.63403	113.5
985.49939	58.9
986.60962	12.3
987.49194	12.1
988.74060	40.5
990.43372	8.8
991.21472	6.2
992.57935	31.1
994.89490	7.8
996.49854	47.2
998.40820	7.1
999.44067	25.7
1000.69995	4.3
1001.43762	5.4
1002.40417	6.5
1005.07324	33.7
1006.03113	8.1
1007.45190	12.6
1009.34375	562.1	y (9) (1+)
1010.36841	202.3
1011.38281	106.3
1012.44531	39.6
1015.14600	36.7
1017.54138	7.9
1019.11682	35.7
1019.93774	3.0
1021.55713	18.9
1024.53833	8.1
1025.47144	31.4
1027.23022	16.7
1028.95776	48.7
1030.58105	35.8
1031.21240	14.1
1032.67725	92.0
1033.44751	1.7
1034.41858	8.6
1035.34790	7.7
1037.38281	49.9
1038.43677	24.0
1039.37646	6.8
1041.15332	7.4
1043.98120	7.2
1044.84424	30.1
1045.73401	13.2
1046.41968	9.8
1047.40503	31.8
1048.47632	19.5
1049.29199	44.7
1050.98035	13.8
1052.17041	12.0
1053.68103	18.9
1054.84961	36.2
1056.99744	43.8
1057.66418	25.0
1058.32019	10.6
1060.46558	140.6
1061.41528	90.8
1062.70288	67.7
1063.41138	233.6
1064.39331	131.4
1065.26050	91.2
1066.07446	16.5
1066.78821	7.5
1067.69653	5.9
1069.53125	8.1
1070.63086	12.6
1071.55127	48.4
1072.56995	21.8
1073.39807	5.7
1075.55835	20.4
1078.22485	144.1
1079.17786	46.4
1080.01123	21.1
1081.54651	241.2
1082.46753	104.8
1083.36194	75.4
1084.26550	58.7
1084.92114	10.3
1086.30127	20.5
1087.44897	46.7
1088.60657	34.0
1089.80615	81.0
1092.19800	39.0
1093.55151	35.1
1094.40393	25.3
1095.47070	19.5
1096.41113	28.9
1097.51038	36.3
1099.49097	53.3
1100.41064	21.1
1103.74231	75.5
1104.60742	92.8
1106.57007	33.3
1107.78479	69.3
1108.78589	39.2
1110.12280	3.9
1111.47644	4.2
1112.64148	48.0
1113.31470	4.2
1114.68701	67.0
1115.50244	23.5
1119.39819	34.8
1120.50134	13.7
1121.63440	19.9
1122.59692	171.6
1123.38916	46.1
1124.39050	31.7
1125.66370	106.5
1126.93481	20.0
1128.24316	20.0
1128.99524	7.9
1131.13098	202.0
1132.20728	84.3
1133.04810	22.2
1135.44604	80.5
1136.76709	52.2
1137.79614	64.9
1140.67749	39.8
1141.58459	31.8
1142.19946	34.2
1142.81616	37.1
1143.44690	45.3
1144.41650	21.5
1145.69775	159.1
1146.55823	153.6
1148.51550	17.8
1149.12830	3.4
1150.34644	34.9
1151.75549	29.5
1152.81079	21.8
1153.91064	39.6
1155.47998	11.3
1156.33643	39.4
1157.32642	35.2
1158.37915	124.6
1159.30981	70.4
1160.22192	41.5
1161.28955	19.2
1162.17688	2.8
1163.55737	33.4
1164.64746	25.2
1165.40771	32.3
1166.42676	66.6
1167.10986	28.3
1167.81714	24.5
1169.62732	31.5
1170.68311	93.4
1171.90405	8.3
1173.22437	24.9
1174.35596	31.6
1175.56506	133.7
1176.48218	325.1	b (10) (1+)-H2O
1177.55261	302.4	b (10) (1+)-NH3, b (21) (2+)-NH3, b (21) (2+)-H2O
1178.59644	147.1
1179.90454	26.3
1180.70068	39.3
1183.98462	313.7
1184.94397	77.2
1186.73315	173.4
1187.90991	94.8
1188.51282	40.2
1189.49292	14.8
1190.99316	7.2
1192.42065	672.6
1193.23560	1995.9	y (11) (1+)-NH3, [M+2H] (2+)-NH3-H2O-P, b (11) (1+)-H2O-P
1194.26746	661.5	b (11) (1+)-NH3-P, b (10) (1+)
1195.44873	228.1
1196.60986	176.0
1197.32092	28.6
1198.12109	40.0
1198.77637	2.2
1199.38196	24.2
1200.95215	646.0
1201.76782	5448.4	[M+2H] (2+)-H2O-P, [M+2H] (2+)-NH3-P
1202.71533	4075.6
1203.73047	149.6
1204.97778	43.2
1205.78064	58.4
1206.65344	16.9
1207.72107	52.5
1209.39465	685.9	y (11) (1+)
1210.46045	1987.7
1211.27393	3438.0	[M+2H] (2+)-P, b (11) (1+)-P
1212.27991	499.9
1213.57263	103.6
1214.51440	119.3
1215.66187	162.0
1216.66443	83.6
1217.40137	19.9
1220.08313	57.6
1220.76917	38.8
1221.69067	80.9
1222.67480	75.3
1223.52539	35.2
1224.54163	147.9
1225.54138	23.9
1226.83472	327.2
1227.67810	296.1
1228.94128	173.1
1230.24097	148.0
1231.42700	137.4
1232.82800	358.9
1233.73096	269.8
1235.06335	112.5
1235.66785	60.9
1236.37549	101.9
1237.24792	82.6
1238.01123	17.3
1238.65076	81.2
1239.77429	169.7
1241.33203	1152.2
1241.99805	2176.7	[M+2H] (2+)-NH3-H2O
1242.81287	1085.8
1243.54541	133.4
1244.59619	11.5
1245.76477	44.0
1246.96118	59.5
1247.94043	26.6
1248.66101	56.3
1249.77368	100.3
1250.79956	8.9
1269.03882	17.5
1273.22681	61.0
1274.50513	9.9
1275.59106	5.3
1276.47070	14.3
1280.31641	13.3
1281.36475	26.0
1282.62341	6.6
1283.82874	3.0
1286.91748	37.3
1288.94971	4.3
1289.79724	5.9
1290.80298	100.0
1291.52051	570.7	b (11) (1+)-H2O
1292.43469	211.3
1293.44824	97.2
1296.63416	5.8
1297.83801	22.3
1298.49438	12.6
1301.32898	12.0
1302.37134	13.8
1303.46741	6.3
1306.45740	39.0
1307.75684	100.7
1309.15039	132.4
1309.84424	114.7
1310.53784	92.0
1311.56787	27.7
1312.57251	16.3
1315.13940	5.9
1316.35083	23.4
1321.04724	44.0
1324.37866	429.5	y (12) (1+)
1325.57275	270.2
1326.63782	64.3
1327.65125	26.7
1329.81763	24.5
1334.21948	10.4
1335.77734	39.7
1338.31982	3.2
1339.05408	61.1
1341.60059	7.1
1342.47461	13.7
1345.51672	25.5
1346.82788	3.0
1348.28662	40.2
1350.52441	6.6
1351.70703	19.5
1354.36792	4.5
1355.68530	9.7
1357.63879	30.4
1358.63110	8.6
1359.65479	22.8
1360.56604	10.0
1361.78381	19.7
1363.39099	22.0
1366.15857	4.6
1371.68787	29.1
1372.64978	5.9
1373.28601	12.4
1374.41980	18.0
1375.29773	40.7
1376.37976	52.0
1377.60950	28.6
1378.23389	36.1
1379.55798	28.1
1381.62683	5.0
1382.29651	5.2
1387.80725	4.2
1389.72180	16.2
1390.51575	15.2
1393.44482	44.3
1394.53870	79.0
1395.38684	20.1
1396.56787	39.9
1397.68970	32.9
1398.49109	11.9
1399.99316	48.9
1403.22607	14.6
1404.14697	8.6
1405.79285	26.5
1411.38257	37.8
1412.40222	75.8
1413.50378	3.4
1414.30286	16.7
1415.61609	5.2
1419.63489	17.6
1420.75354	57.7
1422.39063	38.2
1424.36902	9.0
1425.62366	19.8
1426.70715	22.5
1427.60120	22.2
1429.66895	12.9
1431.48572	10.3
1432.28430	43.4
1435.55798	3.3
1437.58948	630.4	y (13) (1+)
1438.60767	411.8
1439.72412	168.6
1440.61365	126.4
1442.14697	17.3
1444.22498	2.8
1445.62585	10.6
1448.42432	8.4
1450.43811	30.3
1452.00452	23.6
1452.61182	25.6
1455.45691	20.4
1456.32263	16.0
1457.61182	14.7
1458.83777	37.1
1461.07776	9.9
1462.16785	47.2
1463.55530	49.3
1464.18311	3.2
1464.85388	12.9
1465.73718	6.2
1466.73596	33.6
1471.99475	34.0
1473.24695	127.2
1474.12634	49.8
1475.26038	37.7
1476.56738	87.5
1477.53967	28.3
1480.57019	18.0
1481.46362	11.2
1482.12927	30.5
1485.60437	7.7
1489.67004	10.3
1490.90173	70.0
1491.56555	147.6
1492.64783	136.6
1493.71069	38.3
1495.53528	20.9
1496.21716	14.4
1497.09302	17.1
1499.44348	28.5
1501.40344	24.9
1502.78552	120.8
1503.73035	15.8
1504.51855	35.8
1509.41614	113.2
1510.48010	88.0
1511.72839	76.1
1512.65088	32.0
1514.53284	39.1
1517.22754	12.8
1518.74023	19.4
1519.75574	9.3
1521.91223	29.3
1528.09363	21.9
1530.02405	34.2
1531.82727	23.6
1534.84192	16.0
1538.58972	19.8
1539.44299	5.0
1540.34412	35.5
1541.81970	29.0
1543.25647	26.4
1548.72351	124.8
1549.54968	80.4
1550.55737	48.0
1551.72595	48.6
1553.29895	8.8
1554.67322	12.0
1559.06506	19.9
1560.46985	103.8
1561.64465	35.1
1562.74036	20.7
1563.71826	10.9
1564.76624	5.7
1566.53992	425.5	y (14) (1+)
1567.61230	277.9	b (15) (1+)-H2O-P
1568.61011	167.4
1569.60229	50.2
1570.66492	21.0
1572.99451	15.0
1575.07654	10.8
1577.13196	25.3
1577.75598	19.6
1578.52930	63.7
1579.47205	60.1
1580.61511	23.7
1581.72839	6.0
1582.48853	20.7
1585.52795	6.1
1587.68188	3.0
1588.43567	22.3
1593.98242	2.6
1594.58447	24.9
1596.19873	12.2
1597.11560	67.9
1597.92615	13.6
1599.19397	4.1
1600.49023	12.9
1601.28992	17.8
1606.39746	18.5
1607.67126	12.2
1611.38916	5.1
1612.63123	19.5
1613.26392	6.1
1614.27161	3.9
1615.10681	5.0
1615.81946	5.5
1617.77600	2.3
1619.95447	2.1
1625.12659	15.8
1625.89954	2.1
1627.85779	11.1
1628.73669	11.2
1630.73083	14.6
1632.25183	1.7
1633.69043	6.6
1638.40698	3.2
1642.07336	14.2
1643.88416	7.9
1644.87305	13.5
1645.79480	16.3
1646.63208	49.0
1647.67603	53.0
1648.53430	35.8
1649.51453	5.2
1650.65540	26.3
1652.61292	15.2
1654.76074	4.1
1658.00378	17.4
1661.55139	26.5
1662.59436	35.1
1664.31787	61.6
1666.09094	47.7
1668.71252	19.3
1671.05823	7.3
1673.27783	44.9
1674.77966	10.2
1676.37622	10.3
1679.66040	442.9
1680.60364	443.1	b (16) (1+)-H2O-P, y (15) (1+)
1681.76233	250.4
1682.67896	44.7
1683.56445	29.5
1685.66394	21.2
1686.89575	17.3
1688.87354	2.5
1691.02649	10.0
1697.69836	5.7
1698.61499	11.5
1699.83679	15.5
1701.11829	17.8
1707.54114	31.5
1710.24500	48.0
1717.02844	11.8
1717.78638	2.8
1718.69263	3.5
1720.58752	9.9
1724.67163	12.3
1725.90930	24.2
1727.56665	4.6
1729.91321	18.8
1730.87231	17.9
1733.47729	57.4
1740.73657	6.4
1742.18054	29.3
1742.90649	9.5
1744.07654	26.6
1745.09741	13.3
1748.66980	8.8
1749.80298	4.3
1751.83826	5.7
1753.63245	20.5
1755.65173	2.6
1758.29797	17.5
1759.83899	18.9
1760.72620	27.9
1761.42737	26.7
1763.78650	2.3
1768.95618	6.4
1775.36194	5.4
1776.38562	30.0
1778.10510	101.6
1778.88159	119.2
1779.86597	10.8
1780.61658	15.1
1784.63269	26.3
1790.81116	25.8
1794.21411	205.7
1794.96155	450.8	b (17) (1+)-NH3-P, y (16) (1+)
1795.76501	306.0
1796.78052	362.2	b (16) (1+)
1797.76099	77.5
1798.56604	28.5
1799.53357	12.0
1802.13306	27.9
1806.21509	5.9
1809.04944	11.5
1811.03638	5.7
1811.67651	16.2
1812.60913	16.0
1813.31580	6.2
1816.03101	8.2
1818.53284	24.6
1827.00500	9.0
1828.06824	2.8
1830.07166	2.8
1831.91187	21.4
1832.72937	3.0
1834.22534	43.8
1834.87134	17.0
1835.57922	24.4
1837.69519	4.8
1839.24829	8.8
1840.01343	8.8
1841.54504	25.0
1844.59399	5.7
1846.01147	2.8
1846.94031	7.9
1848.86987	13.1
1850.78699	16.7
1852.46997	4.7
1855.47095	13.1
1856.70251	58.6
1859.36829	21.3
1860.07410	11.8
1860.93091	3.6
1864.78162	15.4
1868.58862	28.2
1869.85278	12.8
1871.02820	12.2
1873.84216	14.9
1874.76453	5.9
1875.49207	32.8
1876.71448	3.2
1878.73364	18.2
1880.40393	18.1
1881.75159	6.8
1887.73376	12.5
1888.76038	25.1
1889.78638	9.3
1891.48462	104.9
1892.56274	145.9
1894.02356	63.0
1894.98645	3.2
1895.77698	22.2
1899.90588	17.0
1908.19763	96.6
1908.97302	158.7
1909.77600	128.9
1910.83728	81.1
1911.56287	53.2
1912.21509	6.6
1914.06128	38.3
1915.51978	19.9
1918.40759	6.8
1920.80591	2.5
1922.46521	6.8
1927.39124	87.8
1928.03821	48.5
1931.87488	11.9
1939.52466	20.8
1941.92017	5.2
1945.54407	13.3
1947.43274	37.8
1953.05627	7.7
1960.62463	9.5
1961.91687	14.2
1963.34753	8.3
1970.54419	16.6
1971.64771	10.2
1975.77209	7.7
1977.22913	15.4
1978.48218	7.8
1979.51868	12.2
1980.93872	6.4
1981.99011	10.4
1984.50916	13.5
1989.84644	43.3
1992.23218	4.1
1993.92224	12.9
1995.55408	30.1
1996.52600	8.2
1998.08777	12.4
