# Supplementary material for: Phosphoproteomic Analysis of Platelets Activated by Pro-Thrombotic Oxidized Phospholipids and Thrombin
Source: PLoS One. 2014 Jan 6;9(1):e84488. doi: 10.1371/journal.pone.0084488 (PMC3882224; doi:10.1371/journal.pone.0084488)
Supplement: Annotated Spectra S2 — (ZIP) [file pone.0084488.s005.zip › ELEDATETADAMNR_-11_2_48098.txt]

       m/z	          i	matches
 309.34238	       3.7
 316.29776	       1.8
 375.05615	       6.9
 419.51984	       9.2	y (3) (1+)-NH3
 437.21259	      14.1
 469.20850	      12.4	b (4) (1+)-H2O
 470.13660	       3.3
 496.35303	      11.3
 498.37689	       6.5
 507.36157	      17.1	y (4) (1+)
 509.38898	       6.3
 513.98151	       5.7
 531.97986	       9.2
 557.96869	       4.1	b (5) (1+)
 622.37866	      26.4	y (5) (1+)
 623.21625	      22.8
 625.24847	       5.0
 633.49500	       6.5
 667.39587	       9.8
 669.47052	      10.9
 678.09235	       8.6
 684.25348	       3.1
 693.17352	      23.0	y (6) (1+)
 694.88672	       3.0
 703.31946	       3.1
 719.22845	       6.1
 725.69104	      11.4
 730.15216	       7.1
 730.75360	       8.7
 738.72211	       4.8
 741.95856	      10.6
 742.82019	      11.1
 743.45215	       5.2
 746.14093	      23.6
 769.82452	      52.6	b (7) (1+)-H2O
 773.49103	      70.2	[M+2H] (2+)-NH3-H2O
 774.26465	      14.7
 775.17389	      37.1
 776.49750	      25.7	y (7) (1+)-H2O
 781.83051	      11.2	[M+2H] (2+)-H2O
 836.23340	       5.3
 853.36987	       5.4
 854.36316	      14.1
 871.40570	       9.8	b (8) (1+)-H2O
 889.45819	      17.7	b (8) (1+)
 923.55475	      15.9	y (8) (1+)
 924.50238	      18.7
 942.44281	      12.4	b (9) (1+)-H2O
1024.52283	      24.6	y (9) (1+)
1057.30017	      14.3	b (10) (1+)-H2O
1113.53003	      10.6
1129.14270	      13.9	b (11) (1+)-H2O
1138.01074	       5.7
1192.27478	       8.5	y (11) (1+)-H2O
1206.31689	       7.8
1211.41064	       7.9
1258.75159	       8.5
1318.25049	       6.6
