# Supplementary material for: Phosphoproteomic Analysis of Platelets Activated by Pro-Thrombotic Oxidized Phospholipids and Thrombin
Source: PLoS One. 2014 Jan 6;9(1):e84488. doi: 10.1371/journal.pone.0084488 (PMC3882224; doi:10.1371/journal.pone.0084488)
Supplement: Annotated Spectra S2 — (ZIP) [file pone.0084488.s005.zip › ELFDDPSYVNVQNLDK_-2_2_71889.txt]

m/z	i	matches
282.07907	11.0
297.93481	6.0
300.13242	61.2	y (5) (2+)-H2O, y (5) (2+)-NH3
301.18463	7.1
301.89023	2.8
311.95923	7.0
317.22217	15.6
338.57367	2.4
339.80420	16.2
341.98700	13.8
345.66553	6.3
352.28470	9.5
355.28180	3.7
360.26324	12.7
363.37967	7.5
371.47238	5.2
375.23199	27.1
376.52557	4.7
377.42993	11.9
378.36072	143.3
381.21088	3.7
385.02832	5.8
386.52209	7.8
389.83698	16.4
396.86133	13.4
397.52002	8.9
406.10120	15.4
410.07507	107.2
411.04977	15.6
415.12015	143.4	y (7) (2+)
415.99350	22.1
417.29922	28.0
419.41040	7.9
423.37546	9.1
427.15851	9.3
428.40475	9.7
429.07095	23.3
430.99155	6.3
437.33057	8.1
438.54376	16.2
441.05026	6.5
443.65979	23.5
444.44809	15.8
446.60632	5.4
449.31989	3.3
450.31888	5.0
453.14801	5.8
454.35501	19.8
462.03302	6.3
467.34952	13.1
471.19800	13.7
472.40710	33.5
473.42145	19.9
475.65610	6.3
478.23151	11.3
480.68185	10.2
486.96689	88.3	b (4) (1+)-H2O
487.85883	6.4
489.33170	188.4	y (4) (1+)
490.28839	38.6
499.64374	7.4
505.35834	5.6
506.49182	7.1
510.14142	17.7
511.09717	17.8
512.56049	5.2
519.41290	3.4
522.42847	13.3
525.24243	26.5
527.11243	41.5
528.84509	6.7
530.32983	18.8
532.38831	14.9
534.17297	23.3
542.69165	10.2
544.32190	9.9
555.28113	9.5
556.31592	19.9
558.21936	13.2
559.37109	4.7
561.42810	11.1
562.58643	7.0
565.61365	5.6
566.38782	11.2
567.49994	9.7
569.37451	8.8
571.52026	6.9
572.59674	16.3
573.58118	28.0
575.19824	15.8
576.40887	7.7
577.12994	3.4
579.87769	6.7
581.16986	22.3
584.20752	3.0
585.39551	18.1
586.33667	33.5
589.39294	15.3
592.17145	4.8
593.26294	4.1
596.94312	31.4
598.51636	10.0
599.45709	56.5	y (5) (1+)-H2O
600.37201	97.2	y (5) (1+)-NH3
602.16486	31.0
603.11438	12.2
606.40692	4.8
607.46692	10.6
610.43884	6.3
617.35425	217.6	y (5) (1+)
618.36957	83.2
620.19446	149.9	y (11) (2+)-H2O-P, b (5) (1+)
621.07306	5.2
624.95581	5.6
629.87714	8.0
631.43164	7.6
633.41699	50.5
634.08289	28.4
635.48523	3.5
637.19824	3.9
639.75391	30.1
654.44836	17.9
655.98590	35.8
657.08051	11.6
658.20819	4.5
659.74231	2.6
660.37830	4.3
661.40198	34.8
663.71979	17.3
665.37085	5.8
667.32886	11.2
668.54242	19.6
669.64215	26.4
670.35913	55.0	y (11) (2+)-NH3, y (11) (2+)-H2O
671.30682	6.9
671.91486	8.4
673.10400	24.1
674.03784	4.1
675.41461	12.8
676.42432	9.0
678.99872	376.2	y (12) (2+)-H2O-P, y (12) (2+)-NH3-P, y (11) (2+)
679.90564	11.2
683.33075	3.9
684.34192	9.0
685.84692	36.1
694.44220	14.5
696.24890	5.7
698.29443	51.5	y (6) (1+)-H2O
699.25793	103.0	b (6) (1+)-H2O, y (6) (1+)-NH3
700.38379	4.3
701.52136	19.1
704.26672	69.2
706.67926	10.4
708.28314	11.7
710.12347	12.1
714.96411	19.0
716.34399	144.0	y (6) (1+)
717.36542	92.6	b (6) (1+)
724.30176	16.4
725.70209	11.7
727.13696	2.1
728.37726	20.1
729.18347	42.7
730.98572	23.4
731.70203	29.8
734.54767	11.7
735.33136	13.2
736.49634	132.4	b (12) (2+)-NH3, y (12) (2+), y (13) (2+)-NH3-P, y (13) (2+)-H2O-P
737.34576	14.2
738.18707	10.0
740.49084	22.5
741.43799	16.3
742.31384	10.8
743.19617	17.4
747.00903	27.7
749.18872	7.4
750.07855	18.5
752.64014	56.7	b (13) (2+)-P
753.35510	32.5
754.35699	5.4
758.56378	2.6
759.43274	22.1
760.35339	14.7
761.63989	3.9
762.65479	58.4
765.41406	12.3
766.29590	15.6
767.59479	58.1
768.28058	17.2
769.10376	23.3
770.16553	12.4
770.88538	13.5
772.94458	38.2
774.17883	30.9
775.56165	17.8
776.41357	8.4
777.56799	33.3
780.03772	16.8
780.71729	48.1
781.62830	30.9
782.24988	14.9
784.04797	13.3
785.64355	75.5	y (13) (2+)-NH3
786.45203	88.4	b (7) (1+)-H2O
787.15857	51.1
788.86841	4.3
790.47327	8.4
791.52673	14.5
792.80884	5.6
794.36621	30.6
795.80994	32.8
796.50159	8.1
798.33606	19.8
801.26440	15.5
802.71277	28.1
803.44629	18.2
804.29700	13.2
805.58411	5.7
806.47229	4.1
807.28992	34.9
808.69824	46.4	b (14) (2+)-P, y (14) (2+)-H2O-P
810.65869	4.9
811.41699	29.2
813.21082	42.0
815.90857	13.4
817.17896	23.0
818.27588	36.6
819.29675	9.7
820.58179	43.2
822.70959	18.4
825.15271	38.4
827.53687	3.7
829.16687	154.7
830.37720	546.1	y (7) (1+)
831.56226	86.9
832.88708	10.7
833.50476	18.5
834.40625	8.4
837.35022	30.6
838.55188	225.1
839.30261	119.5
840.60315	20.8
843.20667	75.8
844.44971	30.4
846.73267	6.4
848.23096	79.1	b (14) (2+)-H2O
850.31104	26.4
851.12170	4.5
851.75916	20.1
853.92737	30.0
855.29309	21.5
856.45679	16.2
857.52734	71.0	b (15) (2+)-NH3-P, b (15) (2+)-H2O-P, b (14) (2+)
858.19507	21.0
859.06567	85.4	y (14) (2+)-NH3, y (14) (2+)-H2O
859.86963	7.0
861.39514	20.8
863.57263	29.2
867.31531	352.8	y (14) (2+)
868.00671	174.8
871.38757	5.9
872.06091	26.2
873.20874	12.7
873.81458	49.9
874.43372	21.3
875.12146	2.8
876.26343	39.9
877.82568	111.8
878.45752	11.1
879.34351	11.7
880.89185	52.4
881.93823	12.1
883.21704	46.6
884.55188	8.6
885.34302	11.7
886.72754	62.9
888.63757	38.6
889.48596	11.5
890.20349	30.6
891.25232	49.3
893.26868	22.0
895.64429	19.3
896.97644	23.5
899.12280	18.5
900.26245	28.5
901.57361	44.4
902.68140	20.2
903.76038	25.7
904.50598	81.1
905.63782	33.5
906.44861	18.4
908.37195	16.5
909.32764	176.4
910.39343	88.9
911.42102	66.0	y (8) (1+)-H2O
912.76221	191.7	y (8) (1+)-NH3
913.98438	96.1
915.26123	115.3	y (15) (2+)-H2O, b (15) (2+), y (15) (2+)-NH3
916.22693	77.9
917.40747	35.7
919.05664	104.1
920.13354	22.7
921.24133	558.5	[M+2H] (2+)-NH3-H2O-P
922.06348	553.2
923.06824	164.0
924.15259	3.0
925.87036	80.1
927.28699	21.0
928.83655	90.7
929.47864	358.5	y (8) (1+)
930.42053	500.3	[M+2H] (2+)-H2O-P, [M+2H] (2+)-NH3-P
931.20300	352.8	b (8) (1+)-H2O-P
932.27991	27.2
933.16113	67.8	b (8) (1+)-NH3-P
934.45129	24.6
936.05115	22.6
937.70361	50.7
938.82666	118.9	[M+2H] (2+)-P
940.27979	109.1
941.61536	34.8
943.14526	74.8
943.91211	25.8
944.65100	39.4
945.90186	61.3
947.60681	153.7
948.94067	146.8	b (8) (1+)-P
949.71997	83.8
951.33618	47.5
952.32153	89.7
953.48108	48.7
954.39697	125.8
955.39038	98.1
956.38245	32.2
957.00903	10.0
958.44727	153.2
959.42505	36.0
961.26538	177.5
962.75000	177.0
963.62085	63.4
965.10107	36.0
966.52527	107.6
967.85791	99.4
968.99414	131.7
970.28931	459.5	[M+2H] (2+)-NH3-H2O
971.08105	236.3
972.18298	189.9
972.91125	77.6
973.73499	140.4
974.72937	87.4
975.59314	131.0
977.57019	56.6
979.10352	26.6
987.66675	39.7
988.71912	16.6
989.68774	44.0	[M+2H] (2+)+H
990.45313	39.5
991.93579	5.2
993.28015	5.8
998.31128	10.6
1001.26709	3.7
1006.51367	16.3
1007.42896	4.7
1008.50879	13.3
1010.15808	26.5
1011.31335	76.2
1012.68433	88.7
1013.45642	15.7
1015.99487	14.1
1019.21899	34.5
1021.62415	89.0
1023.81055	59.9
1025.21069	6.7
1026.34253	19.4
1029.23633	54.6	b (8) (1+)-H2O
1030.17151	74.0	b (9) (1+)-H2O-P
1031.79480	52.8	b (9) (1+)-NH3-P
1032.85718	67.8
1033.86841	16.7
1037.57422	23.2
1038.76819	4.5
1040.61133	69.7
1041.60120	35.8
1043.99316	35.4
1046.69165	47.8
1047.33630	108.6	b (8) (1+)
1048.19214	87.9	b (9) (1+)-P
1049.52856	29.6
1051.87366	99.9
1054.46289	12.4
1056.32275	110.2	y (9) (1+)-H2O-P
1057.49280	77.8	y (9) (1+)-NH3-P
1058.73865	15.5
1060.20203	41.8
1063.61511	17.2
1064.34399	25.9
1065.20825	48.5
1066.32324	131.5
1067.05542	54.7
1068.04810	11.2
1068.65796	9.5
1069.39307	22.1
1071.15271	20.1
1075.24573	38.4
1078.14990	14.7
1079.34851	13.4
1082.30225	32.4
1086.42639	249.9
1087.80688	40.9
1089.36316	15.8
1091.60327	7.1
1094.11108	32.8
1095.79150	8.2
1097.06909	26.2
1098.06055	31.5
1099.53467	57.0
1100.49695	37.1
1103.16418	11.5
1105.26587	15.8
1107.01270	7.6
1108.50610	56.0
1110.19751	40.7
1111.75024	13.6
1114.39783	76.4
1116.11084	3.7
1117.31958	26.9
1118.34302	14.3
1119.56348	8.1
1122.98352	21.1
1126.30286	32.5
1127.58374	44.9
1128.28467	153.7	b (9) (1+)-H2O
1129.48865	12.3
1130.31775	5.7
1131.85266	15.0
1133.71204	35.9
1134.79260	21.0
1135.86072	28.3
1139.34851	52.8
1140.31604	83.0
1141.15771	23.9
1144.06250	12.5
1144.87244	41.8
1146.12061	221.8	b (9) (1+), b (10) (1+)-NH3-P
1147.19287	210.1
1148.02368	15.3
1151.56299	104.7
1154.72974	21.1
1155.46118	12.5
1156.80786	58.7
1157.49561	31.8
1158.49561	11.2
1160.62231	56.3
1161.22253	4.6
1162.87866	42.5
1163.75244	6.7
1164.39526	31.8
1165.97400	62.4
1167.51855	3.9
1169.91992	114.0
1170.99353	11.2
1172.15967	164.3	y (9) (1+)
1173.30579	99.5
1174.90027	31.4
1177.02344	15.6
1178.25928	17.5
1179.51685	41.7
1183.74719	21.6
1184.75720	15.4
1188.51880	40.8
1190.69775	21.1
1191.98279	27.4
1192.81738	41.3
1194.04858	27.3
1198.71509	1.7
1200.00696	31.8
1206.34253	32.3
1207.05066	13.8
1209.81763	30.8
1210.75757	26.0
1211.74756	4.5
1216.64795	17.1
1221.88330	9.7
1223.18652	5.0
1223.79932	14.3
1224.63525	21.9
1225.52002	5.8
1226.96497	44.4
1227.87280	18.9
1229.34314	6.3
1231.17542	17.1
1232.57910	38.6
1234.05884	44.9
1234.71130	10.6
1237.58569	23.5
1240.82544	9.6
1242.00122	53.8	y (11) (1+)-NH3-P, y (10) (1+)-H2O, y (10) (1+)-NH3, b (10) (1+)-H2O
1243.13477	20.6
1243.95959	42.7
1245.46362	19.2
1246.71289	10.8
1247.77832	48.3
1249.06482	42.1
1250.66541	19.5
1251.56335	2.8
1252.39111	16.1
1253.33252	18.7
1253.97388	3.0
1254.68457	8.0
1255.77136	38.2
1258.99658	115.8	y (11) (1+)-P, y (10) (1+)
1259.71313	13.6
1260.34814	61.9	b (10) (1+)
1261.33484	41.2
1262.18958	7.1
1263.24524	26.3
1271.28638	109.6
1272.68750	51.1
1273.73218	23.4
1277.17090	10.2
1279.84717	21.8
1281.53931	21.0
1282.39160	31.4
1284.16125	18.2
1287.79028	6.3
1288.58594	20.6
1289.73621	16.4
1292.22253	9.6
1295.13757	10.6
1297.55017	30.3
1301.44983	26.6
1304.36560	13.5
1305.32080	33.9
1307.21069	16.2
1313.15955	8.4
1315.72546	23.4
1319.98254	25.8
1323.60608	4.3
1324.62000	33.1
1325.42261	18.8
1326.68909	22.3
1327.86646	21.1
1329.11523	9.5
1330.33105	8.9
1331.19788	4.5
1331.99622	35.2
1332.99597	18.1
1334.33899	37.9
1338.43555	31.8
1339.49634	53.8	y (11) (1+)-NH3
1340.74207	25.9
1341.51318	194.5	b (11) (1+)-H2O
1342.49524	270.3	b (11) (1+)-NH3
1343.39612	87.0
1344.46765	8.9
1348.66345	10.2
1349.59387	17.4
1351.32861	6.7
1356.52148	868.5	y (11) (1+), y (12) (1+)-NH3-P
1357.48901	258.5
1358.34314	31.7
1359.27527	236.9	b (11) (1+)
1360.26331	146.0
1361.73157	2.6
1368.63306	21.9
1369.42358	31.7
1371.15796	27.5
1372.63733	10.6
1373.78015	11.3
1376.53503	6.5
1378.02649	2.6
1379.26746	17.6
1381.53174	13.2
1382.27734	30.8
1384.64551	18.0
1386.38025	7.8
1387.22180	5.4
1392.35986	38.5
1395.61609	15.0
1397.10400	24.3
1404.31433	47.3
1411.73132	9.0
1413.44031	127.5
1414.46594	79.1
1415.18237	39.2
1416.78381	12.1
1428.24585	3.2
1428.96802	12.8
1432.94580	4.3
1440.38586	12.3
1451.34509	19.4
1452.88074	58.0	y (12) (1+)-H2O
1454.39075	26.7
1455.71045	5.6
1460.25244	58.7
1463.45667	38.8
1465.55042	28.4
1467.25415	14.9
1469.36902	8.4
1470.76672	54.0	b (12) (1+)-NH3
1471.41223	199.2	y (13) (1+)-NH3-P, y (13) (1+)-H2O-P, y (12) (1+)
1472.54797	84.3
1473.49207	18.5
1476.72937	11.9
1487.29065	90.8	b (13) (1+)-NH3-P, b (12) (1+)
1488.92310	35.0
1491.92346	9.5
1495.79150	5.8
1500.33301	29.3
1504.32190	2.1
1510.00476	46.2
1516.43835	13.6
1523.25696	13.2
1534.73230	19.0
1542.22107	44.4
1543.81360	27.7
1545.22888	13.0
1545.94727	6.3
1547.47229	13.3
1548.62463	12.8
1552.14966	4.6
1553.67639	18.7
1556.68933	11.1
1560.39709	358.0
1561.33508	251.5
1562.41785	188.9
1563.76477	4.8
1566.82800	6.3
1567.43909	3.7
1570.45935	1.7
1578.80701	8.1
1584.92371	23.2
1586.51282	56.7
1587.40662	103.9	y (13) (1+)
1588.48169	29.1
1589.79016	28.2
1596.15283	14.2
1597.41687	13.6
1598.13855	17.2
1599.63708	3.2
1601.33362	23.1
1602.35193	26.8
1605.97668	21.5
1611.59082	8.9
1640.15210	24.6
1642.70227	12.6
1653.71399	20.1
1657.51184	49.7
1658.41223	92.2
1659.53821	32.5
1667.94104	29.8
1675.60339	769.0
1676.60852	362.8
1677.55554	250.1
1678.61450	23.8
1680.30017	14.9
1682.31030	10.1
1687.80493	11.9
1696.26831	57.9	b (14) (1+)-H2O
1697.54175	67.9	b (14) (1+)-NH3
1698.41809	10.3
1704.27991	5.6
1714.66772	52.4	b (15) (1+)-NH3-P, b (14) (1+)
1715.49097	36.5
1718.68579	7.4
1728.50464	17.8
1734.75500	4.7
1738.83142	18.0
1754.68188	7.6
1763.94324	4.8
1770.45203	8.9
1775.46643	16.2
1788.00793	10.4
1797.30432	11.1
1800.68042	4.3
1810.24744	11.7
1813.28735	10.2
1829.71594	43.4	b (15) (1+), y (15) (1+)-NH3
1830.83923	51.4
1848.23279	19.9
1888.21667	14.9
