# Supplementary material for: Phosphoproteomic Analysis of Platelets Activated by Pro-Thrombotic Oxidized Phospholipids and Thrombin
Source: PLoS One. 2014 Jan 6;9(1):e84488. doi: 10.1371/journal.pone.0084488 (PMC3882224; doi:10.1371/journal.pone.0084488)
Supplement: Annotated Spectra S2 — (ZIP) [file pone.0084488.s005.zip › ELFDDPSYVNVQNLDK_-4_2_74491.txt]

m/z	i	matches
285.32495	5.1
294.28345	14.1
300.27377	39.0
313.29016	4.9
324.99335	4.1
326.44489	12.2
327.85388	9.8
332.17694	10.5
336.94348	17.4
337.93433	33.6
338.99271	21.1
341.03745	18.3
341.82578	5.4
344.01462	10.5
345.13416	18.3
358.11838	17.1
360.16382	4.8
362.23846	7.8
363.44528	20.2
369.45862	4.3
371.81601	43.4
373.28564	3.8
374.30518	20.4
375.37915	47.7
378.21643	191.3
379.12332	5.2
383.11542	12.6
390.16406	23.0
393.55988	10.1
397.01410	25.5
400.37030	3.8
405.32651	12.5
406.24927	11.4
410.08057	65.6
411.06131	13.1
412.07010	2.9
413.83838	9.1
415.31039	17.1
416.29211	4.1
426.15027	3.5
427.66190	10.6
428.35471	25.9
428.98492	12.4
436.23465	5.6
440.16827	28.1
441.11172	11.0
442.09421	14.8
445.69958	4.4
453.22198	66.1
455.23956	14.7
462.39136	6.5
471.61859	49.5
472.50885	10.5
473.21011	5.0
478.39294	11.1
487.26831	114.5	b (4) (1+)-H2O
488.14166	21.9
489.33429	240.2	y (4) (1+)
490.41632	19.7
493.48035	6.3
497.20609	4.9
499.23578	8.7
500.19507	3.5
504.16940	6.8
505.11557	60.8
506.46899	14.7
507.23016	6.2
508.10840	38.5
509.68146	8.9
512.06091	20.6
513.02234	3.2
518.54590	9.8
519.37415	3.5
525.18164	27.7
527.16638	124.0
528.52356	5.3
539.10254	37.3
543.18140	13.8
544.39771	16.2
547.85596	18.9
549.26123	5.3
557.04993	14.2
560.75134	2.6
561.38379	10.1
563.01843	36.9
573.46338	26.3
574.21991	43.2
578.13025	4.1
581.17920	51.1
582.26465	19.2
584.16321	4.4
585.54871	14.6
586.37994	5.0
587.11670	20.5
592.32141	20.8
597.98407	56.3
598.67395	10.1
599.29224	147.9	y (5) (1+)-H2O
600.34509	180.1	y (5) (1+)-NH3
601.06470	15.3
602.20313	120.1	b (5) (1+)-H2O
603.39917	73.4
609.43127	12.3
615.26270	15.3
617.32379	682.6	y (5) (1+)
618.22504	72.7
619.56427	68.1
620.19971	148.0	y (11) (2+)-H2O-P, b (5) (1+)
621.25720	12.3
622.06256	24.6
623.04114	12.5
624.10077	5.3
627.31732	15.1
630.17603	16.3
632.11957	31.3
633.33118	16.2
634.82935	6.9
637.16138	6.3
638.88104	15.0
640.12219	70.0
641.43652	8.9
642.32953	38.4
642.96033	23.8
644.39465	44.7
652.41406	4.1
655.51733	21.4
657.53955	2.6
658.42798	10.0
661.11377	70.4
665.31567	6.0
666.74976	2.6
668.57953	9.4
670.27631	96.0	y (11) (2+)-H2O, y (11) (2+)-NH3
671.22015	33.0
673.12775	13.8
674.58679	6.2
676.40558	7.2
677.55518	28.6
678.88068	535.7	y (11) (2+), y (12) (2+)-NH3-P, y (12) (2+)-H2O-P
680.38959	39.7
681.29755	10.8
682.28333	20.8
683.35828	36.0
685.60535	5.0
687.15417	4.1
690.07623	18.8
691.63831	25.2
699.26270	53.0
700.24731	34.8
701.35510	9.8
702.98035	2.3
704.44873	74.6
711.96021	15.5
713.53455	90.7
714.45093	35.7
715.06293	10.6
716.36731	237.9	y (6) (1+)
717.36920	105.3	b (6) (1+)
721.51526	28.3
722.37073	14.9
723.49402	35.6
725.37183	23.8
726.14233	17.9
727.79041	77.9
730.30994	18.8
733.34296	16.1
734.84985	17.4
736.03186	56.7
736.75922	242.6	y (13) (2+)-NH3-P, y (12) (2+)
737.52588	59.7
738.53577	39.4
740.47314	62.1
741.69800	7.1
744.00848	9.9
744.92798	17.6
750.03784	19.3
751.68445	11.6
752.29285	142.2	b (13) (2+)-P
757.16870	44.0
759.19702	68.3
760.37952	10.4
765.10413	46.2
767.06604	91.4
768.04706	51.3
769.10010	53.9
771.31732	7.8
772.46912	85.0
773.09924	3.8
773.71570	14.4
776.04431	14.0
777.41345	6.6
780.89319	10.2
781.80701	29.1
783.16956	31.4
784.77600	36.7
785.63965	83.5	y (13) (2+)-NH3, b (7) (1+)-H2O
786.55237	39.1
787.26721	91.0
788.06714	25.7
789.31909	6.1
790.43335	34.5
791.98669	10.1
793.78625	112.8	y (13) (2+)
794.56836	42.1
796.20459	8.9
798.08484	82.9
799.03076	14.7
800.90857	8.5
802.99609	9.7
804.15637	92.4	b (7) (1+)
804.96228	9.1
806.11365	4.7
807.28528	7.8
812.25049	10.6
813.21301	103.6	y (7) (1+)-NH3, y (7) (1+)-H2O
814.72217	37.9
817.03772	34.3
818.10229	37.2
820.59387	18.3
821.43042	43.4
824.20410	6.1
824.94702	26.4
827.41772	4.1
829.06299	76.7
830.33618	1168.0	y (7) (1+)
831.40344	394.6
832.09766	10.1
832.84216	66.0
833.57019	9.7
836.67517	14.9
838.55200	106.0
839.28064	3.7
840.15137	11.0
841.12817	20.1
842.67249	19.2
844.48047	16.9
851.07996	49.2
852.20520	11.3
853.20935	8.0
854.47046	42.4
855.42883	36.3
857.85559	13.8
858.76074	47.5
859.37085	21.2
861.09229	5.6
862.14172	10.4
863.05994	9.5
865.12451	8.3
867.28357	687.6	y (14) (2+)
868.03369	290.1
869.30005	104.5
871.62866	5.9
872.62109	5.5
873.92542	40.6
876.36548	27.0
878.54321	9.5
880.11792	29.6
881.08081	17.4
882.02271	3.5
883.15247	32.9
884.43018	102.9
886.53552	64.2
887.56982	38.7
889.49805	81.4
890.17603	4.1
891.53662	16.1
893.73865	20.2
894.94104	71.2
900.12146	104.1
901.04944	47.4
902.54736	20.8
904.17615	112.9
905.27881	152.7
907.64734	61.3
909.15332	176.5
910.07764	112.6
910.89990	3.4
911.65637	41.9
912.47083	55.8
913.34277	89.2
914.74451	13.7
915.73474	34.0
916.42480	26.9
919.00659	25.9
921.36646	173.4	[M+2H] (2+)-NH3-H2O-P
922.24475	54.8
924.06543	49.2
925.35571	16.9
926.78687	34.0
927.55151	69.2
929.36328	842.4	y (8) (1+)
930.29810	502.7	[M+2H] (2+)-NH3-P, [M+2H] (2+)-H2O-P
931.19128	118.6	b (8) (1+)-H2O-P
932.23633	38.7
933.25916	73.8
934.85217	114.9
935.74219	95.2
936.59924	9.8
937.26672	18.4
939.23047	100.1	[M+2H] (2+)-P
940.47693	7.5
942.13220	20.7
943.22107	89.1
944.41821	93.1
945.34717	25.9
947.42957	44.9
949.31104	145.5	b (8) (1+)-P
950.61304	74.9
952.33057	108.7
953.33813	83.0
954.07947	40.8
954.90784	95.9
956.24585	130.2
956.97974	118.5
957.86597	46.4
959.26086	40.1
960.32324	45.7
961.77515	92.2
962.99658	337.3
964.04431	27.7
965.65967	177.3
966.87048	141.3
967.63184	27.1
968.47009	78.0
969.41650	264.4
970.58765	773.0	[M+2H] (2+)-NH3-H2O
971.41675	168.3
972.53992	38.7
974.06299	61.3
974.92065	56.3
975.60278	33.4
976.61279	153.9
979.15527	16.0
988.44312	22.8
989.49280	63.7
990.55444	101.7
992.85352	26.5
994.10315	11.6
996.61914	5.0
999.54846	22.2
1003.00464	16.4
1005.62451	38.8
1007.13403	45.5
1008.23022	56.3
1010.94568	150.0
1012.03796	126.5
1012.80005	44.0
1013.62524	29.9
1014.35168	29.0
1017.31812	16.0
1017.97449	31.9
1019.06116	10.9
1020.81042	81.4
1023.52246	21.7
1024.33203	17.8
1025.42090	13.2
1028.22009	118.9
1029.21191	159.6	b (8) (1+)-H2O
1030.27563	123.5	b (9) (1+)-H2O-P
1031.39197	11.5
1032.83264	69.9
1033.45251	7.7
1041.85327	37.7
1042.91772	37.7
1043.55054	28.3
1045.07617	44.6
1047.15918	327.8	b (8) (1+)
1048.28821	127.1	b (9) (1+)-P
1051.75244	137.5
1052.53442	112.8
1053.16846	30.3
1053.77771	33.3
1055.77271	67.6
1056.60132	28.6
1057.37866	43.6
1059.96619	27.7
1062.24902	16.9
1066.24622	55.9
1067.59241	24.7
1071.14160	14.4
1073.54163	56.9
1074.41162	23.9
1075.97803	22.1
1077.38293	23.4
1078.57129	30.1
1082.45667	25.6
1083.60425	24.8
1086.26538	5.3
1087.30542	148.7
1088.22449	34.6
1089.11646	9.8
1089.97095	20.6
1091.69604	49.8
1093.34680	30.8
1094.02649	9.2
1095.40271	51.0
1097.29248	18.7
1099.13892	12.2
1100.29028	19.6
1102.61401	33.5
1104.20410	87.3
1106.84058	34.2
1107.51074	22.9
1108.45020	10.7
1109.87744	36.0
1110.56299	8.8
1111.47913	13.1
1115.14026	33.9
1116.49377	41.6
1117.47131	66.0
1118.10999	51.3
1122.05054	3.9
1123.89966	30.3
1124.63818	30.0
1127.90320	229.8	b (9) (1+)-H2O
1129.02405	165.7
1130.12061	9.3
1132.03577	15.6
1134.50732	28.0
1135.32397	36.0
1136.03052	58.5
1140.91882	15.8
1144.51257	78.5
1146.14746	389.5	b (9) (1+), b (10) (1+)-NH3-P
1147.14661	208.1
1147.83911	31.2
1153.97290	82.4	y (9) (1+)-H2O
1156.35876	67.1
1158.10596	71.5
1159.11548	12.3
1160.62122	23.2
1162.43250	24.2
1163.51172	44.3
1164.78809	48.2
1169.95642	28.4
1172.29614	176.8	y (9) (1+)
1173.38660	62.6
1174.09668	21.1
1175.34192	11.0
1176.39136	59.3
1179.91321	9.3
1184.04761	93.8
1189.61035	43.5
1193.18518	13.5
1196.41431	6.2
1199.40491	12.3
1200.22070	26.1
1203.55066	25.2
1207.00574	52.9
1210.50903	16.9
1211.34680	23.6
1212.15332	8.4
1214.47046	10.7
1216.57764	5.3
1219.60571	8.9
1222.51318	20.7
1223.94983	46.7
1226.09802	37.4
1227.44263	43.6
1228.21924	25.7
1232.09814	94.1
1237.59521	18.4
1241.79224	8.3
1243.44788	37.7
1245.39893	29.0
1248.90747	9.0
1249.91797	30.1
1251.47815	5.6
1253.33960	17.8
1258.44067	100.3	y (11) (1+)-P
1259.77539	226.2	b (10) (1+), y (10) (1+)
1260.66150	75.5
1261.51416	33.4
1265.12012	25.4
1268.15845	59.0
1272.04346	17.7
1275.21069	45.0
1280.79810	22.6
1283.59021	81.1
1291.15540	23.3
1293.70081	7.7
1297.61951	10.7
1300.18250	22.3
1300.96545	8.3
1301.64319	43.9
1302.75391	6.8
1304.16040	23.6
1309.40051	8.4
1312.35046	4.4
1314.37415	39.9
1317.56506	7.5
1319.12134	14.1
1320.81152	31.5
1321.77454	8.0
1323.14417	65.5
1324.23401	6.3
1325.36755	96.1
1327.22900	8.8
1331.40930	28.0
1337.36011	26.5
1338.26917	57.9
1339.52039	16.3
1340.89087	195.1
1341.51257	454.3	b (11) (1+)-H2O
1342.34143	215.2	b (11) (1+)-NH3
1343.55371	89.2
1344.27283	3.7
1347.62646	9.8
1351.48596	13.4
1356.39136	1623.9	y (12) (1+)-H2O-P, y (11) (1+), y (12) (1+)-NH3-P
1357.37158	843.9
1358.66772	171.3
1359.50928	289.2	b (11) (1+)
1360.30872	195.7
1361.26270	2.9
1369.04041	5.9
1376.15979	12.4
1384.37915	27.7
1385.42505	14.1
1388.89990	25.4
1390.03381	45.5
1394.89087	3.7
1399.59851	18.6
1400.36926	29.8
1407.55127	34.7
1408.31519	11.5
1410.84241	36.7
1413.33557	36.7
1414.67529	18.7
1424.87952	25.3
1436.32214	21.1
1437.79126	14.9
1438.82495	28.2
1440.14270	18.0
1446.65051	10.9
1447.70911	76.4
1453.20251	26.3
1454.33435	59.3
1455.33630	30.7
1457.44580	6.2
1458.63831	61.0
1464.64758	22.5
1468.40894	2.2
1469.39941	40.5
1470.26038	74.6
1471.54211	409.1	y (13) (1+)-NH3-P, y (12) (1+)
1472.60059	150.4
1473.81848	20.7
1479.24670	23.9
1486.21985	14.3
1487.41516	143.0	b (13) (1+)-NH3-P
1488.32727	152.6	b (12) (1+), y (13) (1+)-P
1489.21960	13.2
1492.12500	41.1
1494.75159	23.4
1497.63879	27.4
1514.65173	17.1
1516.76941	29.6
1526.66882	17.6
1535.96765	2.6
1537.26367	20.9
1542.33496	16.5
1543.24915	9.9
1544.27380	4.4
1545.45618	7.4
1551.51111	11.4
1558.23962	20.4
1560.62671	120.3
1561.64453	103.7
1562.72180	35.0
1565.15271	12.7
1566.19299	7.7
1568.39197	13.6
1569.42932	4.3
1571.75500	5.6
1582.65881	3.5
1584.37268	38.5
1586.32654	149.5	y (13) (1+)
1587.62830	59.0
1588.41809	82.1
1601.27332	68.8
1602.42737	32.9
1604.52759	8.0
1615.98694	12.7
1620.67639	9.2
1623.46130	25.6
1627.32214	11.2
1636.94165	15.7
1641.58093	27.8
1643.37134	15.3
1646.83093	5.0
1657.66321	37.8
1658.57312	35.6
1659.54321	16.1
1662.46228	37.9
1675.68872	138.5
1676.71936	206.1
1677.79565	22.9
1679.20325	6.5
1680.40344	46.2
1681.42200	23.2
1687.18738	37.5
1696.66321	93.7	b (14) (1+)-H2O
1697.31482	50.8
1698.78650	6.2
1700.12756	28.4
1705.42468	15.9
1714.83423	55.9
1715.75110	113.7	y (14) (1+)-H2O
1724.77844	39.6
1728.05554	4.7
1733.87317	18.9
1762.79529	12.2
1789.44055	8.9
1793.41711	25.3
1795.14563	36.6
1811.92310	8.3
1812.60071	5.9
1827.42346	32.1
1829.52332	101.6	b (15) (1+), y (15) (1+)-H2O, y (15) (1+)-NH3
1830.77112	67.0
1854.37854	5.6
1874.66235	2.9
1888.01062	11.7
1898.90735	16.0
1916.22375	14.1
