# Supplementary material for: Phosphoproteomic Analysis of Platelets Activated by Pro-Thrombotic Oxidized Phospholipids and Thrombin
Source: PLoS One. 2014 Jan 6;9(1):e84488. doi: 10.1371/journal.pone.0084488 (PMC3882224; doi:10.1371/journal.pone.0084488)
Supplement: Annotated Spectra S2 — (ZIP) [file pone.0084488.s005.zip › ELFDDPSYVNVQNLDK_-5_2_69196.txt]

m/z	i	matches
285.09207	7.5
298.89316	7.4
300.26495	42.0
302.20844	6.4
308.38110	1.9
308.99936	9.0
315.28955	17.2
317.22348	5.3
321.12311	5.3
325.24173	5.1
326.50806	23.7
328.37439	6.6
330.67249	16.9
338.25900	6.6
339.04193	13.3
340.11859	12.9
342.14874	27.7
343.06732	8.5
343.82480	8.6
345.35745	3.8
345.96555	14.2
350.51498	3.0
351.13901	6.8
356.35193	2.9
357.40082	32.8
360.04956	33.6
361.29614	14.0
369.61603	17.0
372.23199	29.0
373.16663	14.9
375.36713	85.5	y (3) (1+)
376.34164	31.0
377.11920	13.8
378.22556	175.0
379.32513	41.3
382.29568	21.8
390.04425	17.9
391.90729	5.4
392.98355	9.5
398.69360	5.4
399.41928	5.9
410.04517	186.5
411.27170	39.5
412.10715	11.9
416.08884	3.5
420.33325	4.4
426.89090	4.7
428.27374	75.8
429.20016	24.0
430.35748	11.0
431.26324	3.4
437.08209	5.1
439.46631	2.9
441.73413	39.1
442.85071	9.9
446.38678	31.3
447.14087	27.4
448.71143	36.3
449.35062	11.5
451.34830	11.4
452.12192	10.2
453.55688	65.2
454.35944	2.5
455.12024	19.2
461.93390	9.7
465.48907	7.4
467.16547	7.5
470.29877	15.9
471.70581	26.3
472.43723	53.4
473.28531	54.7
474.57184	24.3
477.38245	5.9
484.27902	5.6
487.08972	59.6
488.23792	16.2
489.33035	266.6	y (4) (1+)
490.31567	69.5
491.38123	5.3
492.45084	30.6
500.05585	16.8
503.29172	2.3
505.20990	68.8
506.16998	8.1
509.18616	11.3
511.22806	5.7
512.46429	10.9
516.35797	20.1
518.03259	13.7
519.57483	16.1
520.43262	23.8
521.81396	19.5
524.43689	2.7
525.27722	12.0
526.07996	7.7
527.31702	83.8
528.21094	17.4
531.07556	29.6
533.37671	7.7
544.29114	20.1
545.24585	14.5
546.08990	9.0
550.76038	1.9
551.75317	10.3
553.12677	42.1
554.63354	6.1
555.35962	5.6
556.26294	37.5
558.30255	6.3
562.38538	53.4
569.15332	24.7
571.18311	6.7
572.81165	10.1
574.40680	37.6
575.30212	7.5
580.29218	16.0
581.37854	7.9
582.30408	7.8
583.92053	88.0
584.65955	17.8
585.27014	1.7
587.10815	11.6
589.36523	12.9
590.74976	46.2
592.30347	5.1
593.35779	32.6
597.27063	5.4
599.73340	103.0	y (5) (1+)-H2O
600.36902	327.6	y (5) (1+)-NH3
601.92462	273.4	b (5) (1+)-H2O
603.08539	50.8
603.90082	13.7
606.34485	23.1
611.28693	2.1
612.38477	17.4
615.29523	31.5
617.37097	802.9	y (5) (1+)
618.38849	254.7
619.47760	93.7
620.19312	349.1	b (5) (1+), y (11) (2+)-H2O-P
621.21729	111.4	y (10) (2+)-H2O, b (10) (2+)-H2O, y (11) (2+)-NH3-P, y (10) (2+)-NH3
623.26599	5.5
624.43817	11.8
626.49988	11.2
629.94629	7.1
630.91016	7.1
631.91840	13.4
633.17847	28.5
634.20966	40.1
640.15869	36.0
641.27930	27.7
642.39771	33.7
643.13239	24.3
645.53815	49.5
651.47864	36.1
653.13654	7.2
654.70941	10.0
659.17126	29.4
662.14764	15.0
668.29559	6.1
669.74951	18.3
670.74963	78.5	b (11) (2+)-H2O, y (11) (2+)-NH3
671.65332	40.3
673.23846	15.9
678.88574	495.9	y (11) (2+), y (12) (2+)-H2O-P, y (12) (2+)-NH3-P
679.59894	412.0	b (11) (2+)
680.32123	122.9
681.59485	46.1
683.06641	32.6
684.37341	12.9
685.61938	8.1
690.11475	20.4
694.26031	7.5
695.26733	36.4
696.30811	23.2
697.23407	10.6
698.96985	136.0	y (6) (1+)-H2O, y (6) (1+)-NH3, b (6) (1+)-H2O
700.11731	28.3
700.93402	4.5
702.18927	11.6
703.40564	9.4
704.30847	22.1
705.42053	24.1
706.12158	14.5
710.42578	1.4
711.42126	32.7
712.79956	9.3
713.87354	4.0
714.56885	11.9
716.44678	232.2	y (6) (1+)
717.54962	41.3
718.51611	41.7
719.20984	23.0
720.34698	9.9
722.29700	30.6
723.20911	15.4
724.31873	7.3
725.13416	6.1
726.07318	6.4
727.69556	71.5
728.48181	35.8
729.72180	6.8
730.97101	40.0
732.41699	8.4
733.76373	2.7
735.40808	3.2
736.66986	490.4	y (12) (2+), y (13) (2+)-NH3-P
737.52368	31.5
739.38855	29.7
740.27979	57.4
741.37262	20.9
742.62549	9.0
743.54077	6.6
744.42963	41.8
747.56885	29.7
749.08771	15.4
749.94794	5.6
750.61694	14.8
751.87622	195.5	b (13) (2+)-P
752.90070	15.1
753.58105	22.1
754.41376	11.9
756.13397	23.5
756.93939	27.5
758.13123	31.2
759.27484	28.9
760.32037	9.0
762.02795	12.2
763.34015	13.6
764.00110	8.4
765.58032	7.7
767.09180	10.0
768.06122	53.4
768.86377	13.5
769.50415	28.6
771.37622	7.8
772.02026	10.3
773.03918	3.1
774.21252	35.8
775.55750	29.1
776.68335	5.5
778.18164	21.4
779.96973	16.8
780.85632	7.5
782.09241	22.5
783.13013	5.3
784.79468	104.7	y (13) (2+)-H2O, y (13) (2+)-NH3
785.92358	71.9
787.29858	67.8
788.65100	13.4
789.39648	26.8
790.81201	28.3
791.98328	13.6
793.86084	195.7	y (13) (2+)
794.59583	5.2
796.09863	21.1
797.68762	22.2
798.45190	6.0
800.36499	23.7
803.65845	40.9
804.53589	47.7
805.24304	21.3
806.42175	22.6
807.15222	12.5
807.82605	21.9
808.77686	14.7
810.83643	12.0
812.40137	14.3
813.32898	70.3
814.37256	57.3
815.70581	12.9
817.39038	5.4
818.83801	9.0
819.69958	34.0
820.87158	5.9
822.05688	16.2
823.38940	20.5
824.33423	26.1
825.32581	18.5
826.95874	18.9
828.98523	24.4
830.46082	1060.4	y (7) (1+)
831.44568	357.7
832.26868	160.8
833.28992	91.1
835.42542	27.0
836.07446	18.0
836.98523	12.4
838.50427	151.9
839.42126	18.4
840.61011	33.3
841.30396	5.0
842.32739	38.1
843.68396	36.4
845.01050	29.0
847.57104	54.3
849.61450	12.0
850.30566	8.6
850.91235	28.5
852.42578	12.7
854.23218	46.2
855.11560	36.7
856.00342	5.1
857.31531	70.9
859.10950	75.9	y (14) (2+)-H2O, y (14) (2+)-NH3
859.82507	26.6
860.42615	7.5
861.29468	12.9
862.07727	20.3
862.72253	8.1
863.89014	18.8
865.25623	61.6
865.85901	6.8
867.52197	1039.5	y (14) (2+)
868.45520	180.0
869.14514	53.1
870.86023	26.9
871.69714	14.8
872.35999	1.9
873.80505	15.5
874.96570	3.2
875.67908	3.6
878.59155	8.6
879.94031	15.1
881.06250	62.9
883.31555	31.9
885.47949	38.7
886.20081	8.0
887.12732	13.5
888.34668	115.2
889.68518	25.4
891.42737	10.2
892.04980	7.2
892.68811	9.3
893.63086	37.9
894.54163	8.5
896.64209	14.4
897.53137	14.8
898.44495	44.6
899.60107	259.9
900.56909	62.8
901.37109	56.2
902.63220	17.2
904.57678	19.2
905.69202	8.6
906.39355	22.2
907.15356	32.6
907.93176	8.9
908.58105	29.9
909.48694	29.9
910.30884	23.4
911.61633	52.8
912.54688	124.9	y (8) (1+)-NH3
913.29309	59.9
914.81641	61.8
917.03174	22.8
917.81592	33.4
918.88184	28.4
920.04382	117.2
921.61206	184.8	[M+2H] (2+)-NH3-H2O-P
922.67151	174.9
923.62732	82.3	y (15) (2+)
924.62207	20.5
926.34070	55.6
927.65369	19.5
929.53125	1006.7	y (8) (1+)
930.46594	475.6	[M+2H] (2+)-H2O-P, [M+2H] (2+)-NH3-P
931.28064	249.5	b (8) (1+)-H2O-P
932.15063	160.9	b (8) (1+)-NH3-P
933.25085	58.1
934.53186	35.1
935.17749	56.9
936.81641	61.9
937.80090	20.2
938.80249	70.7
939.83081	77.4	[M+2H] (2+)-P
940.82617	97.0
941.99561	64.4
943.72742	92.5
944.67322	151.6
945.63086	8.5
947.15930	38.4
948.34058	52.7
950.29077	221.7
951.20874	176.2
952.15601	77.5
953.27710	63.4
954.63550	54.9
955.74316	38.7
956.71167	146.4
957.35083	87.1
959.10938	121.7
959.93262	4.0
960.67871	18.2
961.91309	151.3
962.67981	186.2
964.02686	164.0
965.00562	147.6
966.30005	106.7
967.30054	45.7
968.37292	156.9
969.06201	42.0
970.68079	537.7	[M+2H] (2+)-NH3-H2O
971.65076	358.6
972.46814	159.0
973.27673	252.7
974.27271	94.6
975.13806	52.2
976.37549	31.5
977.54309	114.6
978.23816	94.5
979.77734	82.5	[M+2H] (2+)-NH3, [M+2H] (2+)-H2O
981.11194	42.8
989.97192	9.9
992.95825	2.7
994.19336	21.7
995.36377	2.3
997.16333	15.7
999.32056	23.8
1000.27100	19.4
1001.46741	7.9
1003.49780	7.5
1009.06079	370.0
1009.78552	49.3
1011.01074	360.4
1012.01233	215.8
1012.94946	27.7
1013.55481	5.3
1015.27588	51.6
1017.40283	10.9
1019.11511	53.9
1020.29834	9.2
1021.44189	70.5
1023.63745	33.2
1024.89233	22.8
1026.52051	9.1
1027.88940	15.4
1029.07324	197.2	b (8) (1+)-H2O
1030.19946	78.8	b (9) (1+)-H2O-P
1031.53394	31.8
1032.27271	5.1
1033.01074	23.0
1034.10168	66.7
1034.97070	91.4
1036.39453	25.3
1038.01636	17.9
1039.08545	56.4
1039.90417	9.9
1041.56201	21.8
1043.81250	27.5
1045.77246	79.9
1046.69409	99.9
1047.41260	243.4	b (8) (1+)
1048.21191	218.3	b (9) (1+)-P
1049.13770	82.3
1050.50244	9.5
1051.83215	80.1
1052.75793	23.9
1053.81201	31.1
1056.49805	56.3
1057.58923	47.0
1059.91577	41.7
1061.13086	4.0
1062.42651	38.5
1063.35571	38.3
1066.54297	89.4
1067.35522	12.9
1068.37500	68.2
1069.92151	28.6
1070.63403	2.4
1071.58740	6.8
1073.36511	10.0
1074.84949	75.2	y (9) (1+)-P
1075.59253	31.7
1077.24182	21.5
1078.08948	43.2
1079.30396	12.0
1080.45129	12.4
1082.47412	3.2
1083.29578	37.7
1084.42834	12.7
1090.37354	16.8
1091.72998	63.3
1093.79736	21.1
1094.91968	7.3
1095.98926	52.4
1098.12341	18.9
1099.05127	34.2
1100.35706	7.5
1101.01001	14.2
1102.07190	84.2
1104.05249	7.7
1105.97095	47.0
1107.03870	65.6
1108.29126	31.5
1109.17664	39.2
1110.07544	40.2
1111.03821	23.5
1112.11902	51.8
1112.77173	10.1
1113.54358	28.1
1115.03650	4.0
1116.92468	13.8
1118.37842	42.1
1119.32007	32.7
1121.27319	28.1
1123.37292	32.0
1124.07910	28.4
1124.84058	13.0
1127.15759	60.2
1128.19287	235.7	b (9) (1+)-H2O
1129.22461	71.9
1130.45630	89.2
1131.21570	58.5
1132.18884	16.7
1133.40869	27.2
1134.58032	29.0
1136.58618	7.8
1139.32300	70.7
1140.18970	8.0
1144.02783	7.5
1144.66357	35.5
1146.40771	373.8	b (9) (1+)
1147.38281	179.9
1148.16516	67.8
1148.78320	28.1
1149.99023	89.8
1155.80347	86.8	y (9) (1+)-NH3
1156.49890	65.7
1157.61438	24.6
1158.24561	106.5
1161.56494	27.1
1163.62256	90.5
1164.43555	27.3
1166.02661	7.1
1166.82043	21.8
1167.86267	19.9
1169.83057	19.2
1172.42419	303.2	y (9) (1+)
1173.42871	236.8
1174.89697	67.6
1175.57202	12.6
1177.73303	47.7
1179.69775	23.6
1180.39380	14.2
1181.30054	20.4
1182.52490	28.9
1184.62036	53.9
1185.85767	19.1
1187.57788	34.8
1188.44165	14.8
1190.48779	33.5
1191.23230	40.2
1192.37036	2.1
1193.47302	16.0
1196.46631	29.1
1197.92981	31.8
1201.20056	17.4
1202.43823	9.6
1203.72815	10.1
1204.93018	8.2
1207.37305	22.0
1208.69812	103.6
1209.84277	91.6
1210.48938	125.5
1212.49695	15.6
1213.36938	19.4
1214.17358	83.6
1215.15845	18.3
1217.60181	14.9
1218.68701	12.9
1219.77551	21.5
1220.79736	49.0
1221.78479	39.4
1223.75476	51.1
1226.17114	43.3
1227.63135	37.1
1228.43713	23.3
1229.59204	73.2
1230.46436	4.9
1231.37036	16.5
1235.16187	27.6
1240.18958	14.9
1241.09290	16.4
1242.45276	27.6
1243.26929	16.2
1244.06067	30.0
1245.15503	19.6
1246.01660	22.8
1247.68140	21.9
1249.30579	39.4
1253.05615	20.8
1255.41309	17.6
1258.82178	66.5
1259.68738	204.3	b (10) (1+), y (10) (1+)
1260.40271	62.6
1261.24854	77.0	b (11) (1+)-P
1261.95239	24.7
1262.55261	4.8
1264.38696	5.5
1267.97144	39.1
1272.52954	14.8
1273.42139	22.9
1277.47681	16.6
1281.38574	19.5
1283.31494	17.5
1284.03015	22.2
1287.27808	1.9
1288.21301	28.0
1290.28174	27.2
1297.07678	6.4
1298.06531	8.7
1298.81409	41.4
1302.00427	45.5
1302.96741	27.8
1307.26868	24.4
1308.23523	179.7
1309.30420	25.6
1312.22351	9.7
1312.98364	10.0
1314.75610	10.7
1315.84717	2.1
1319.09167	2.7
1320.01550	19.2
1320.69788	14.1
1321.70605	32.8
1323.15869	54.7
1324.38538	63.1
1325.36267	47.3
1326.49915	6.7
1327.80505	2.1
1330.14233	57.5
1333.26477	29.9
1334.61902	2.2
1335.40442	20.2
1336.15369	26.5
1338.53796	125.1	y (11) (1+)-H2O
1339.56531	82.9	y (11) (1+)-NH3
1341.30334	924.5	b (11) (1+)-H2O
1342.48071	453.1	b (11) (1+)-NH3
1343.41980	314.3
1344.45227	68.8
1346.24304	14.6
1349.90076	25.1
1350.62573	39.8
1351.31665	16.9
1353.25574	11.3
1356.47180	1454.1	y (11) (1+), y (12) (1+)-NH3-P
1357.46204	1137.3
1358.51880	470.8
1359.39246	371.9	b (11) (1+)
1360.36792	284.7
1361.15613	120.2
1362.29846	18.5
1363.13342	5.2
1366.29504	11.1
1368.96863	37.8
1370.14990	20.0
1373.29395	9.2
1375.33044	15.3
1379.44275	15.0
1380.29724	19.4
1382.19299	8.7
1386.44299	7.9
1391.59827	9.1
1395.73560	43.4
1396.60156	4.8
1401.90881	14.8
1402.95300	14.8
1409.37195	5.9
1413.23230	100.4
1413.85034	5.4
1414.62756	12.7
1415.34387	16.1
1416.53796	14.3
1417.70642	3.5
1418.59692	13.4
1421.78125	14.8
1422.49915	2.6
1424.13354	19.2
1429.74890	3.8
1435.41028	20.2
1437.05261	8.9
1439.05554	23.7
1440.26416	8.6
1441.93713	28.3
1447.78796	12.6
1451.21362	9.6
1451.82239	8.2
1453.62805	15.2
1454.53479	55.6
1455.46753	7.5
1457.60107	5.1
1459.29016	10.9
1468.98792	9.9
1470.73877	57.0
1471.49573	474.4	y (12) (1+), y (13) (1+)-NH3-P
1472.58704	271.6
1473.63232	64.5
1474.69165	52.7
1475.58118	8.8
1487.49060	227.2	b (12) (1+)
1488.37708	48.8
1489.08484	13.1
1490.19202	24.8
1492.53174	7.9
1497.21667	18.7
1501.73621	7.3
1502.46106	5.9
1503.50354	7.8
1510.69666	4.3
1513.39856	13.6
1516.44739	12.9
1517.23279	6.7
1520.84314	27.3
1524.64221	23.0
1529.47839	20.4
1534.21985	21.4
1535.51953	1.9
1540.68127	5.1
1551.61902	8.7
1554.95618	14.1
1560.83569	79.0
1561.53662	144.6
1562.70886	52.9
1563.39905	26.2
1564.00793	12.1
1566.12292	19.4
1566.79480	3.9
1570.64758	23.4
1580.47583	5.1
1583.51978	29.8
1584.62012	16.7
1585.40698	13.5
1586.39001	155.6	y (13) (1+)
1587.51111	67.0
1588.41895	28.4
1589.57117	14.2
1590.93799	11.6
1594.36487	2.5
1596.53162	7.4
1600.94080	53.3
1601.56384	34.4
1602.54651	14.8
1603.15027	6.0
1614.64490	8.5
1615.42419	1.4
1620.56799	25.1
1624.02759	2.5
1630.13440	6.6
1632.61853	3.7
1635.38940	12.2
1642.90601	6.5
1657.32556	24.9
1657.97571	11.2
1658.91882	7.7
1659.53979	27.4
1662.47327	9.8
1663.71252	7.2
1669.80261	8.6
1675.50891	144.4
1676.53088	193.7
1677.60522	79.7
1678.55652	58.7
1680.08362	12.0
1690.87720	19.2
1696.48254	98.4	b (14) (1+)-H2O
1697.56812	138.9	b (14) (1+)-NH3
1698.72241	50.4
1699.74927	53.6
1701.67566	4.1
1714.31482	95.4	b (14) (1+), b (15) (1+)-H2O-P, b (15) (1+)-NH3-P
1715.34412	68.3
1716.43542	19.9
1717.25500	12.8
1734.62195	30.7
1736.41772	13.5
1750.59509	17.8
1764.94104	6.1
1786.34021	8.7
1788.40063	8.2
1789.80652	16.8
1794.54810	25.8
1811.95154	35.3
1812.86169	13.5
1820.54565	10.0
1829.46265	91.1	y (15) (1+)-H2O, b (15) (1+), y (15) (1+)-NH3
1830.64612	88.4
1832.06567	17.9
1832.75842	14.8
1847.66870	6.9
1848.55554	9.8
1859.26624	10.3
1860.98669	5.1
1872.60864	4.6
1883.59399	6.4
1889.33875	16.1
1904.00806	6.7
1916.89075	14.7
1959.35181	7.1
