# Supplementary material for: Phosphoproteomic Analysis of Platelets Activated by Pro-Thrombotic Oxidized Phospholipids and Thrombin
Source: PLoS One. 2014 Jan 6;9(1):e84488. doi: 10.1371/journal.pone.0084488 (PMC3882224; doi:10.1371/journal.pone.0084488)
Supplement: Annotated Spectra S2 — (ZIP) [file pone.0084488.s005.zip › ELLENPVQPINDMSYFGCLDSVMENSK_-8_2_132014.txt]

m/z	i	matches
294.87628	9.3
297.61319	10.6
302.37323	22.3
309.12317	5.4
311.27353	26.2
312.47061	16.7
316.12598	6.1
317.91003	17.7
325.04922	14.3
326.82074	7.6
328.16977	9.1
330.29321	15.1
330.92795	26.1
335.45517	12.1
338.26245	16.1
339.36804	10.0
340.48587	15.1
343.33313	14.6
348.30075	268.5
349.34106	32.0
355.39807	21.3
356.18738	45.7
357.05676	26.0
358.27795	13.5
359.21857	34.3
365.37491	6.8
367.14816	4.9
371.32120	39.6
372.31900	7.6
373.50354	5.2
374.96027	13.5
378.11627	32.2
379.29230	20.4
381.37698	15.7
383.02563	16.3
388.16702	5.2
389.31284	12.8
390.98236	6.9
394.56549	15.3
396.21222	8.7
406.14838	17.4
407.17285	11.2
409.38544	13.5
415.20685	7.5
422.24683	18.7
423.35855	22.0
424.40231	30.5
427.52341	3.1
429.07062	13.3
433.45496	8.6
436.91595	18.0
439.35748	55.2
440.50308	7.0
441.45572	34.7
442.48251	12.1
446.24463	9.7
447.33627	17.3
451.37064	18.5
455.64172	10.3
459.27655	146.5
460.45493	38.7
461.63474	12.9
463.05170	16.4
465.59558	21.8
467.14215	39.4
468.31497	9.1
469.65475	23.4
470.48239	17.5
471.61823	4.5
476.25629	7.6
477.34521	519.0	y (4) (1+)
478.45126	12.5
479.49173	23.5
481.01904	7.3
482.17026	27.4
485.16736	59.4
486.24277	16.0
487.29413	5.9
489.40814	2.7
490.68686	8.6
495.66077	5.2
497.52594	10.3
503.35992	17.6
506.00909	13.3
508.38843	14.0
511.57843	3.8
513.36920	41.9
514.02045	8.1
515.29956	10.7
516.30823	21.3
522.22626	5.2
523.29736	14.2
524.26477	27.4
525.38232	14.0
533.40076	23.9
534.60339	22.4
536.19629	36.4
539.24951	23.5
540.98944	10.5
542.98792	31.0
547.15198	15.9
549.45544	14.9
552.56055	17.0
553.24963	35.1
555.84827	10.6
560.54706	13.2
562.33911	15.6
563.23315	20.6
565.36926	11.8
566.26776	7.3
567.25403	7.7
568.24072	41.7
569.25098	33.9
571.07135	41.6
572.45752	32.2
573.29907	41.5
575.44543	29.8
581.24561	56.6
582.09131	49.2
582.91296	66.2
583.58881	25.1
584.52661	14.9
586.39215	8.8
588.30469	8.0
590.04492	69.4
590.98511	65.1
591.60974	121.7
593.25012	40.1
594.43970	10.3
595.07288	6.3
596.29199	21.7
599.04462	124.7
600.30908	92.1
602.72229	15.6
605.35352	5.8
608.34167	1032.7	y (5) (1+)
609.26056	261.2
610.32153	47.2
614.15906	11.1
615.17114	14.6
616.29584	13.3
617.23962	27.6
620.42767	116.7
621.25525	24.2
623.37256	4.1
625.21436	42.0
627.24585	5.5
628.39624	6.0
631.50635	6.6
632.60553	12.3
635.30212	8.7
638.01318	27.5
640.32605	32.0
644.37268	6.9
646.12329	28.8
649.61005	9.3
653.34338	29.2
654.05884	58.6
656.25623	52.4
658.46021	69.3
664.57123	14.9
666.23621	6.6
668.17688	3.8
669.45056	13.9
670.16833	18.0
671.68542	12.8
674.99817	36.1
676.49072	3.8
677.45642	17.4
678.40186	20.9
679.60394	17.0
680.66840	118.1
681.34753	83.7
683.43628	59.2
684.55798	4.5
685.46698	45.5
688.45593	28.4
689.32343	7.7
691.53943	18.5
694.13922	244.3
695.46460	33.5
696.12628	20.9
697.38318	59.0
698.22485	19.7
699.17822	30.1
701.38440	11.2
707.33423	225.6
708.59833	49.1
709.62000	3.8
710.50488	6.2
712.50525	3.4
714.10284	35.7
715.39893	3.8
717.10864	9.6
722.38232	31.9
724.60974	3.4
725.39966	7.6
726.42065	16.6
727.67603	10.8
728.28528	53.4
728.98206	8.0
730.77332	6.2
732.23218	16.0
733.65631	36.6
734.47314	14.9
739.44580	37.3
740.33893	26.6
741.11609	21.9
742.12439	17.0
744.27002	8.2
745.46002	56.9
746.91602	183.1
748.16119	125.3
749.24097	94.3
750.43884	39.4
751.08203	13.4
753.02277	27.0
754.15088	15.0
755.25757	51.1
756.90015	65.1
757.62500	26.5
758.31299	18.6
759.32959	20.9
761.48016	39.2
762.30054	15.3
763.63348	52.6
764.57025	29.2
765.79108	47.7
766.61133	15.6
767.23865	36.6
768.13782	17.6
769.20294	4.3
769.99463	28.3
773.27673	14.9
775.53229	169.0
776.61829	125.0
777.45587	114.2
778.37549	326.2	y (20) (3+), b (7) (1+)-NH3
779.32501	51.5
780.20825	28.7
782.68005	16.4
785.27856	25.2
789.36902	17.4
790.93372	23.3
792.06860	105.1
793.32336	26.0
794.37341	468.8	y (7) (1+)
795.34058	537.3	b (7) (1+)
796.37439	175.5
797.48645	44.1
798.27209	18.5
799.40015	14.2
801.40186	10.9
802.14453	19.9
803.43115	15.7
804.34521	15.8
805.37207	84.2
806.18555	8.2
807.47192	171.8
808.90967	96.5
809.63440	10.3
810.39990	89.3
812.46106	16.7
813.63269	14.2
815.32568	42.1
817.20837	73.1
817.99622	20.6
819.06543	312.0	y (14) (2+)
819.87378	31.1
820.72852	24.8
822.02148	93.8
822.84204	16.1
824.17053	43.6
825.23242	73.6
826.86377	35.2
828.61072	41.8
830.10608	24.0
831.44470	69.6
832.61938	4.5
833.30969	3.1
835.02649	46.6
837.20850	20.2
838.12842	51.2
840.51233	9.4
842.86401	20.6
843.81458	17.4
844.48193	5.8
846.27039	53.0
849.38708	33.8
851.84753	51.4
852.50342	29.3
853.25647	44.3
854.91760	14.8
856.09668	25.8
857.02051	28.7
858.42957	42.3
859.20850	26.9
860.21375	32.6
861.28430	63.5
863.13525	427.2	b (15) (2+)-H2O, b (15) (2+)-NH3
863.95923	72.5
864.61987	28.4
865.40161	50.1
866.09961	46.6
867.02271	63.2
868.41125	8.8
869.06238	57.8
871.87598	99.0
872.51196	137.4
873.38025	125.4
875.37610	25.9
876.04993	17.4
877.00366	25.0
878.56799	90.0
879.47852	22.0
880.28723	18.1
881.23889	31.7
882.04846	62.9
882.65515	16.4
883.48413	18.9
885.12537	147.7
886.40454	89.2
888.38843	37.0
890.15173	3.9
891.44702	80.8
892.69971	80.8
894.05139	53.5
895.34387	89.0
896.30554	41.6
897.64697	58.1
899.56323	120.0
900.60754	87.8
901.48718	41.4
902.63489	41.0
903.69067	24.1
905.33960	347.2	b (8) (1+)-H2O
906.43616	315.2	b (8) (1+)-NH3
907.19434	110.6
908.20496	130.2
909.35706	585.3	y (8) (1+)
910.37207	295.3
911.36670	103.8
912.64954	157.5
914.52637	66.2
915.36365	44.8
917.14270	31.3
918.10022	110.2
919.14807	4.6
922.20142	73.1
923.28271	3867.4	b (8) (1+)
924.33533	1405.5
925.42090	127.9
926.49097	112.9
927.20862	14.3
928.68079	19.7
929.49231	25.3
930.40210	21.5
931.66223	97.3
932.66968	38.9
935.29663	44.5
936.01501	55.9
937.15063	147.3
938.32336	38.5
940.55310	79.9
942.18445	212.0
942.88904	101.3
945.02771	132.0
945.86646	509.4	b (16) (2+)
946.70374	219.0
947.38586	88.0
948.83301	11.5
950.15833	61.2
951.48047	75.1
952.95996	24.6
954.25500	71.5
955.05493	22.3
955.67224	34.6
956.70581	21.8
957.62708	25.8
959.07336	41.8
960.45032	28.8
961.16211	15.6
963.75244	189.0
964.68884	38.8
966.62170	63.1
968.10840	77.4
969.38062	98.2
970.91797	52.4
972.16699	149.7
973.15417	60.3
974.49072	257.7
975.86633	181.7
977.23474	49.5
979.14441	23.8
979.76294	30.4
980.73462	87.7
981.57434	339.4
982.37476	32.3
983.77148	69.5
984.80029	178.1
985.58069	107.8
986.82581	95.0
987.63086	50.8
989.53540	54.6
990.22607	99.9
990.99768	82.5
991.75439	23.5
993.40747	183.5
994.28711	329.2	y (26) (3+)-H2O
995.19287	119.5
995.98047	357.4
997.15051	43.9
998.42529	188.1
999.40002	365.5	y (17) (2+)
1000.31885	87.5
1001.01074	3.7
1001.61951	24.3
1002.40283	137.5
1003.95544	281.8	b (9) (1+)-NH3, y (9) (1+)-H2O
1004.85596	38.4
1005.53943	50.8
1006.60730	97.9
1007.55615	60.3
1008.98657	243.8
1009.93433	201.3
1010.69617	134.9
1011.80884	102.3
1012.59680	145.2
1013.58838	115.6
1014.47437	141.5
1016.03186	62.0
1017.04810	179.9
1018.12891	209.7
1018.94238	22.0
1020.30908	53.4
1021.48071	142.5
1022.34741	359.1	y (9) (1+)
1023.18213	172.3
1024.43237	182.0
1025.48584	255.9
1026.34302	298.1
1027.18408	104.1
1028.28516	128.3
1029.06592	430.0
1029.93127	67.4
1030.97461	258.1
1032.16479	166.0
1033.35547	97.1
1033.97192	8.9
1035.00830	8.4
1042.53101	12.5
1050.44507	5.0
1054.13171	87.7
1054.89197	69.8
1056.80371	31.7
1058.22278	18.0
1059.14648	18.3
1061.86292	4.5
1065.58545	149.8
1066.44727	41.3
1067.69385	28.0
1069.93970	35.3
1072.52112	34.2
1074.30176	23.2
1077.79517	53.7
1079.56030	20.0
1080.90771	40.3
1083.22522	45.8
1084.64343	12.7
1085.58740	2.7
1086.62109	93.1
1088.47266	50.9
1089.24683	61.8
1090.07324	3.1
1091.50037	26.1
1092.23669	65.5
1093.47754	26.3
1094.91931	244.9
1095.70032	1046.8	y (19) (2+)-H2O, y (19) (2+)-NH3
1096.61438	285.4
1097.31885	44.0
1098.25281	14.7
1099.38574	6.3
1100.06494	10.2
1101.15283	23.7
1101.95996	18.5
1104.21838	5422.0	y (19) (2+)
1105.17188	1782.1
1106.66821	41.1
1107.42529	79.0
1108.53711	24.4
1109.31360	36.4
1110.88196	280.3	b (19) (2+)
1111.92578	73.6
1113.00879	22.7
1114.53320	68.3
1115.47644	66.0
1116.73047	66.6
1117.60034	35.5
1119.48267	34.6
1123.30054	10.9
1124.56689	5.2
1125.49780	23.1
1126.49097	50.0
1128.19287	48.1
1131.30298	46.0
1132.61353	77.3
1133.39282	297.4	b (10) (1+)
1134.35352	165.5
1135.73169	16.0
1137.15991	22.9
1138.48901	57.6
1139.61450	30.9
1142.30322	41.1
1145.51978	33.9
1146.41919	19.8
1147.56409	57.5
1148.43066	50.9
1149.51831	56.8
1150.51685	37.5
1151.21558	6.6
1153.27661	29.9
1154.52771	44.7
1155.67041	45.9
1157.06775	108.2
1158.34363	67.4
1159.53784	507.7	y (20) (2+)-NH3, b (20) (2+)-H2O, y (20) (2+)-H2O, b (20) (2+)-NH3
1160.57642	135.6
1162.25537	11.9
1163.80249	9.4
1165.51855	77.0
1167.44434	65.2
1168.18079	1379.8	y (20) (2+), b (20) (2+)
1168.89343	615.7
1169.71655	76.5
1170.59705	18.5
1171.70886	25.4
1174.16541	14.1
1175.34082	16.4
1177.23792	24.7
1178.98242	26.5
1179.83093	58.2
1180.90454	18.5
1181.70703	115.3
1182.49023	129.8
1183.62793	112.8
1185.08765	144.6
1186.93433	31.1
1187.82983	23.1
1189.34485	131.3
1190.35022	44.2
1195.12634	37.4
1196.82227	43.0
1197.49414	21.3
1198.30334	33.8
1199.66455	15.9
1200.40967	9.4
1202.72632	110.8
1203.65967	121.5
1204.36255	145.4
1205.17957	10.0
1207.74207	59.7
1208.63245	30.6
1209.54175	31.1
1210.17847	10.0
1211.93677	328.4	b (21) (2+)
1212.65234	109.8
1213.44482	42.9
1217.10486	23.8
1219.45105	26.7
1221.72717	76.4
1222.61780	120.3
1223.60974	40.2
1224.43652	8.5
1225.14490	35.2
1226.31152	3.8
1229.25903	38.2
1232.64111	20.2
1235.23877	43.0
1236.69360	49.0
1239.18811	597.6	y (11) (1+)
1240.39087	159.2
1241.59839	98.1
1242.28577	33.8
1244.05017	202.1
1244.67749	37.0
1246.42896	43.3
1247.42529	134.8
1248.42651	115.4
1249.26782	34.9
1250.53394	16.4
1252.54272	1646.7	b (22) (2+)-H2O, b (22) (2+)-NH3
1253.39966	562.7
1254.35706	48.1
1255.56226	18.6
1257.34082	459.8	y (22) (2+)-NH3, y (22) (2+)-H2O
1258.24292	297.9
1260.20276	47.9
1261.47253	442.1	b (22) (2+)
1262.45508	101.6
1266.14844	1018.2	y (22) (2+)
1267.04175	523.2
1268.10034	16.6
1269.70142	39.3
1270.61353	29.4
1271.26465	34.4
1272.01038	14.6
1274.45374	57.9
1275.63660	21.3
1276.64490	74.7
1280.46045	9.8
1281.66565	67.7
1282.42444	9.3
1288.64404	19.8
1289.40845	53.5
1290.67236	3.1
1292.32178	33.8
1295.99670	61.9
1297.11499	11.4
1297.80371	89.3
1298.69312	158.4
1299.59485	66.8
1300.56055	51.6
1301.84973	7.3
1302.55090	107.7
1303.73352	41.9
1305.40637	21.0
1306.61145	53.4
1307.37561	19.9
1308.24744	29.9
1309.78003	28.6
1312.12195	18.5
1312.77808	14.6
1314.35144	57.3
1315.25916	155.3
1316.05139	31.8
1316.84534	6.8
1318.08142	246.0
1318.98242	75.6
1320.58008	39.9
1321.18140	15.0
1323.22388	538.0	y (23) (2+)
1324.01477	393.6
1324.82764	17.3
1326.79492	478.1
1327.64868	844.9	b (23) (2+)
1328.50806	146.4
1329.66650	46.8
1330.53870	40.2
1331.26367	12.0
1332.16443	11.2
1336.12341	61.6
1338.34180	21.0
1339.47742	8.0
1342.84839	27.0
1343.53943	13.7
1344.63147	12.5
1345.48328	7.6
1347.08484	40.4
1348.20911	30.4
1349.16650	62.9
1351.78101	76.7
1352.72229	21.4
1354.02380	13.2
1355.28625	19.1
1357.18103	19.6
1358.34094	25.6
1360.14648	6.5
1362.28442	151.4
1363.03967	84.5
1363.65100	59.3
1364.53052	93.6
1365.94189	29.0
1366.91638	55.6
1368.19800	13.5
1369.07703	122.4
1370.13892	72.3
1371.37585	64.9
1373.70276	29.5
1374.52161	13.6
1375.70447	14.0
1377.32275	7.3
1379.27441	92.4
1382.12073	63.5
1383.12415	72.6
1384.29187	44.5
1385.21228	57.6
1386.50708	423.2	y (12) (1+)
1387.59314	145.3
1388.75757	93.0
1389.61169	24.3
1390.98352	76.7
1391.72375	438.3	b (24) (2+)
1392.41138	267.9
1393.17920	107.9
1394.41919	76.6
1395.34167	31.6
1397.65271	18.9
1398.67200	40.6
1400.66089	51.3
1402.34216	76.7
1403.05225	8.9
1404.58984	43.2
1405.77588	7.2
1406.73596	19.5
1409.13660	28.4
1413.23523	202.2
1414.18335	129.5
1415.13342	45.5
1415.73608	11.3
1416.36536	26.3
1417.17871	12.5
1418.37024	51.3
1420.71985	22.0
1421.36047	20.3
1422.79163	16.9
1423.50208	15.7
1424.95581	37.3
1425.89294	141.0
1426.68604	19.2
1427.80432	25.0
1428.52832	23.8
1429.52869	23.1
1432.41760	20.2
1433.51624	30.2
1435.00183	68.3
1435.66699	40.7
1436.51868	78.9
1437.17468	2.2
1439.33374	45.4
1441.38965	28.0
1442.27161	9.0
1443.28235	35.3
1444.40662	39.3
1445.37036	29.8
1448.47009	188.8
1449.66138	140.6
1450.83948	7.7
1451.70837	6.9
1452.37732	40.5
1453.36792	12.1
1455.69019	10.0
1460.50330	36.8
1461.11646	16.0
1462.38391	9.6
1464.26978	32.3
1465.05334	11.6
1466.46204	9.8
1468.07581	23.1
1468.79895	19.4
1470.42273	33.7
1471.61768	11.8
1472.82019	31.4
1475.57629	15.8
1477.47693	42.3
1479.05310	14.6
1481.63171	24.8
1482.38635	60.8
1483.03613	14.5
1484.67432	58.8
1485.40796	8.4
1487.02979	9.7
1490.37219	50.2
1492.20679	464.5	b (26) (2+), y (26) (2+)-H2O, y (26) (2+)-NH3
1493.22888	420.6	b (13) (1+)
1494.32666	304.3
1495.22437	55.4
1498.11694	19.7
1499.84607	15.6
1500.88892	66.5
1508.47388	42.1
1509.82190	29.4
1510.42664	5.9
1512.75122	12.6
1515.47485	20.1
1519.47375	17.5
1521.38306	9.0
1522.99194	5.5
1524.98254	15.2
1532.16199	57.1
1535.51672	4.5
1536.59924	21.0
1537.32849	15.4
1540.85059	36.2
1541.47021	15.0
1542.51111	47.6
1543.48523	10.2
1545.48413	14.1
1547.77551	20.0
1548.91125	26.0
1549.95203	50.7
1551.25500	42.7
1552.79895	9.6
1553.45459	17.0
1556.77319	24.5
1558.18298	35.7
1563.04041	109.5
1563.98242	11.2
1566.58081	65.9
1567.54358	10.5
1568.23853	29.8
1574.24475	8.4
1575.50305	34.7
1579.19116	6.8
1580.74036	268.7
1581.73303	130.6
1582.62219	25.5
1583.46436	17.6
1584.28650	11.2
1585.52039	29.2
1599.64038	19.2
1600.79663	105.4
1603.01477	37.5
1605.45569	9.1
1608.37341	23.6
1610.60425	11.8
1611.74829	13.0
1613.88867	7.9
1618.69165	17.7
1619.77295	4.3
1623.48645	8.4
1627.08081	8.4
1628.12219	43.2
1630.13013	41.5
1636.48181	66.9
1637.49695	39.9
1638.75354	41.9
1640.19128	7.5
1643.31775	17.6
1644.95227	44.6
1649.55139	58.5
1650.27771	61.6
1651.59265	18.3
1671.41223	4.5
1673.71460	16.0
1679.29285	14.5
1680.80725	2.7
1686.27161	17.3
1690.55054	10.0
1692.49084	9.4
1693.52563	8.2
1696.34460	24.9
1703.28235	35.5
1705.66931	8.4
1708.22107	31.8
1708.83972	29.1
1709.61658	44.6
1710.29175	24.1
1710.95679	12.9
1711.58215	13.0
1715.46033	25.3
1721.82336	34.9
1724.80884	19.8
1726.29016	41.0
1728.34827	21.8
1729.20886	13.3
1730.41736	46.7
1731.36658	67.5
1732.45911	53.7
1737.02014	28.9
1737.83850	22.8
1738.65210	14.3
1742.98694	52.7
1743.69214	403.1	b (15) (1+)
1744.72449	139.4
1745.80847	18.5
1746.43884	13.9
1758.30481	8.3
1761.45349	5.9
1768.81042	21.2
1782.78552	16.7
1794.38501	39.4
1807.57800	21.1
1826.45935	14.9
1835.60974	2.7
1840.73523	20.0
1842.35779	21.7
1844.46167	21.6
1849.67517	10.0
1851.89685	11.9
1852.93286	29.1
1853.78894	29.4
1855.58228	8.4
1857.17419	18.5
1858.66711	59.6
1859.78259	139.6
1860.64978	154.2
1861.74158	72.6
1862.71570	61.3
1868.93335	19.3
1873.35510	17.8
1879.35681	8.3
1883.09973	11.6
1890.88049	106.0
1891.80334	206.3
1892.90942	65.6
1898.64026	8.4
1905.65247	9.1
1906.87439	6.6
1907.69116	7.0
1909.60181	3.1
1915.33484	7.9
1947.44202	47.4
1948.42896	48.5
1949.22034	3.4
1951.17200	5.9
1956.49500	23.4
1957.96692	38.6
1960.51001	18.2
1961.68127	5.4
1973.80444	58.9
1974.53894	34.7
1975.92993	13.8
1980.94080	5.1
1987.65027	26.1
1988.27942	56.1
1989.70691	30.2
1992.23132	24.8
1994.75696	14.2
