# Supplementary material for: Phosphoproteomic Analysis of Platelets Activated by Pro-Thrombotic Oxidized Phospholipids and Thrombin
Source: PLoS One. 2014 Jan 6;9(1):e84488. doi: 10.1371/journal.pone.0084488 (PMC3882224; doi:10.1371/journal.pone.0084488)
Supplement: Annotated Spectra S2 — (ZIP) [file pone.0084488.s005.zip › ELLENPVQPINDMSYFGCLDSVMENSK_-9_2_131099.txt]

m/z	i	matches
295.28842	13.4
302.54770	5.7
309.15576	8.6
311.13998	20.6
313.47870	15.0
328.19687	4.7
328.96613	7.2
329.73102	12.2
330.93811	16.5
332.25052	11.5
338.25610	25.4
340.49225	5.2
342.46011	20.9
348.27219	137.1
349.15250	5.6
356.12173	28.2
356.98724	39.8
358.33963	10.3
359.36816	3.5
386.91943	8.5
391.79913	10.4
394.05426	8.9
397.29462	6.4
398.60837	11.8
401.17889	14.3
421.99689	81.2
423.21674	56.4
424.24924	6.8
425.12122	32.8
425.89862	15.9
429.93878	42.1
435.25308	15.0
436.32785	20.1
437.19772	16.6
439.39801	40.9
441.28577	23.0
442.35156	68.2
444.84961	21.3
448.28900	23.6
450.94586	68.7
459.35681	104.1
460.40363	71.9
466.20346	10.9
467.18994	8.9
469.07211	19.2
470.05524	39.6
471.34979	39.4
475.42566	19.1
476.09317	63.4
477.20084	447.2	y (4) (1+)
478.34418	117.8
479.35358	14.7
481.49124	7.8
485.12805	48.9
488.57074	21.3
493.40491	9.0
497.91556	6.0
502.96194	21.7
505.28217	9.7
511.28394	8.0
524.48950	8.6
526.50745	17.1
528.21112	21.1
529.07617	4.3
530.19006	9.7
534.11902	22.0
535.35864	36.3
543.37097	10.9
552.21320	72.3
554.55603	24.1
556.18439	17.1
561.52820	6.4
563.62610	25.5
564.47314	6.0
565.22345	16.9
566.31067	18.8
567.39270	7.3
568.29102	4.7
570.28577	7.2
571.26062	93.0
572.24609	27.2
573.08087	6.0
575.40125	28.8
580.17493	14.9
581.27576	73.5
582.15735	68.8
583.06335	6.8
583.77319	12.2
585.21997	7.2
588.06787	6.0
590.00085	112.5
590.94879	6.8
591.95081	94.1
593.53455	55.9
594.80103	19.0
596.70142	34.6
597.32642	25.2
599.24207	293.3	b (5) (1+)
600.22498	97.1
601.08386	40.7
602.38562	27.0
606.25488	66.0
608.29718	953.7	y (5) (1+)
609.43347	245.2
610.44849	87.5
611.21289	9.6
612.11383	38.5
613.23071	16.4
614.28979	63.6
616.28406	31.6
617.20471	8.1
619.58313	10.8
620.80078	28.4
621.40356	16.3
623.18365	3.1
625.31036	13.9
626.28253	13.9
627.10425	32.5
627.78186	13.4
633.29871	18.5
641.19006	39.7
641.86072	44.0
645.36749	29.6
645.99036	36.6
647.66797	13.6
649.81140	27.4
650.50427	15.2
655.32104	31.3
657.16296	20.1
658.21490	15.6
659.11877	5.6
662.06848	10.4
663.14429	54.8
663.81409	8.1
668.33130	9.0
670.13940	25.8
672.28516	9.7
673.35059	58.8
674.23712	8.6
678.71686	25.5
680.28442	7.8
681.33044	82.6
682.12659	22.3
683.61359	13.8
685.02686	135.7
686.81470	15.8
688.63043	4.3
691.38928	28.3
692.26563	9.7
693.92645	512.5	y (12) (2+)
694.96118	105.5
696.20642	63.7
697.55383	10.9
698.34369	2.7
699.34790	14.2
700.04620	10.5
703.52380	25.5
705.15820	22.3
707.29938	290.0	y (6) (1+)
708.53015	83.6
711.02997	49.5
713.36163	13.0
716.83313	43.1
718.68506	32.6
719.39246	24.5
721.38391	4.7
728.91614	33.8
730.46057	8.4
733.16907	11.9
734.97809	28.0
736.16278	7.7
737.78143	4.3
738.59296	33.7
739.44415	4.3
741.86804	62.4
743.06573	40.3
743.81647	17.4
744.48193	10.7
747.40741	136.8
748.41351	124.7
749.45398	17.8
750.13818	32.5
750.83710	24.6
752.01038	42.6
752.68665	13.4
753.62775	23.8
756.28308	15.9
757.43787	82.9
758.17694	3.5
759.23834	4.9
761.02576	53.1
761.85071	35.0
763.27393	161.6
764.03400	18.7
765.30005	56.2
766.20801	44.0
767.18359	130.8
770.29163	10.1
773.97803	16.7
775.54852	235.8
776.51221	90.2
777.25488	179.3
778.31305	222.9
779.17188	121.2
781.55249	48.8
782.27612	56.4
783.28625	22.6
784.10431	18.4
785.32239	30.4
786.50787	13.9
787.25757	23.0
789.02966	17.6
790.62964	106.3
791.70374	27.4
794.17712	424.5	y (7) (1+)
795.26355	739.2	b (7) (1+)
796.14734	180.2
797.59705	74.4
798.53589	62.8
799.57019	75.1
801.44861	29.3
802.41016	17.8
803.29089	57.6
804.37683	16.2
805.32739	32.9
808.75476	70.2
809.94336	68.2
810.71387	8.4
812.53406	66.0
813.17407	15.3
814.36462	78.1
815.27881	5.6
817.11816	90.6
817.89563	18.1
818.88953	174.9
819.82458	47.7
821.51221	25.1
822.79065	8.4
824.76123	6.0
825.98682	18.4
829.04883	30.8
829.65820	40.2
831.60413	17.1
833.65125	16.8
837.02734	35.5
838.58569	148.2
839.28979	6.3
840.29785	14.0
844.28406	20.5
845.59387	32.2
846.70325	66.6
848.16687	64.6
849.73853	50.3
850.43518	32.1
851.17053	23.7
852.85779	44.2
854.44312	63.3
855.90833	19.5
857.03040	41.8
858.78760	57.8
860.02893	38.8
862.17053	109.4
863.30603	227.0
864.31116	93.3
865.22607	88.5
866.79761	35.4
868.34277	21.7
872.21326	37.6
872.86646	203.5
873.64856	102.4
874.25757	15.2
875.34326	105.5
878.43726	68.6
879.23328	19.5
880.27307	23.4
882.38147	25.8
883.66882	94.8
884.43152	37.7
885.07544	40.0
885.97046	25.9
886.70410	95.0
887.31812	39.4
888.32642	53.4
888.94214	68.0
890.53650	14.7
891.49756	96.5
892.33325	13.2
894.01038	20.5
895.41504	101.4
896.46680	43.5
897.63770	8.9
899.57935	49.3
900.78992	78.1
901.73328	121.7
902.57532	18.3
904.49878	60.2
905.48425	137.9
906.43738	222.5
907.40222	264.3
908.27332	78.8
909.32117	499.5	y (8) (1+)
910.14038	247.3
910.97192	99.8
911.67493	38.4
912.66040	77.2
913.89587	4.8
914.98315	49.8
916.46228	112.5
917.81189	39.7
918.69055	52.1
920.40955	30.2
921.31006	27.8
923.28760	3212.1	b (8) (1+)
924.33313	1439.1
925.31628	214.8
926.59753	16.9
927.64661	47.6
929.13477	344.8
930.25244	87.7
931.54700	44.0
932.24915	56.5
933.21716	54.0
933.97400	17.7
935.48926	49.1
936.73401	67.6
937.37708	54.9
940.51794	41.8
941.65942	38.1
942.46875	166.2
943.53076	95.7
944.56116	74.3
945.55945	253.5
946.47241	308.1	b (16) (2+)
947.40320	53.6
949.30432	21.4
950.19409	70.1
951.57141	94.8
952.30798	15.5
953.06750	21.5
954.10925	53.4
955.12610	10.3
956.07117	14.8
956.97461	10.6
957.82410	86.3
958.70581	83.7
959.47168	11.8
960.64014	16.1
961.77515	8.0
963.95166	47.7
965.38550	89.3
966.78320	73.0
968.34497	40.8
969.51965	94.4
971.62451	98.3
972.36182	8.6
973.51624	24.1
975.09155	150.7
976.25977	133.6
977.14258	16.1
977.88062	17.2
980.22473	106.9
981.60645	596.6
982.37634	35.4
983.23230	56.1
984.15869	61.8
984.90002	226.8
985.57849	215.2
986.68481	186.7
987.65332	187.1
988.36060	4.4
989.28894	45.5
990.45288	99.8
991.56775	20.2
992.56006	53.6
993.59497	221.1
994.69165	213.3
995.52197	251.9
996.25977	2.9
997.78967	54.3
998.88354	326.9	y (17) (2+)
999.92810	329.3
1000.63318	22.1
1001.42871	25.3
1002.18445	84.5
1003.74219	65.6
1004.56763	230.3
1005.58716	94.7
1006.75464	99.3
1007.77246	30.9
1008.53577	68.2
1009.78870	235.3
1010.89856	172.9
1011.88428	82.2
1012.55371	416.9
1014.24036	146.1
1015.25000	73.9
1015.98535	112.0
1017.02295	49.4
1018.17615	139.8
1019.14917	169.0
1020.27539	382.5	b (9) (1+)
1022.13318	357.8	y (9) (1+)
1023.29749	176.4
1024.10571	190.2
1025.29199	331.6
1026.49695	189.9
1027.10999	179.0
1027.75269	28.3
1029.22192	293.5
1030.50549	67.2
1031.64722	56.3
1034.21667	14.0
1042.40601	16.2
1048.44275	6.3
1054.59729	38.0
1056.92908	15.9
1059.55774	33.1
1060.47595	4.4
1062.43091	46.7
1064.23438	14.7
1065.28113	202.7
1066.87207	24.2
1071.51172	77.5
1075.35388	23.4
1076.57214	6.6
1077.20142	7.7
1078.12476	53.2
1078.77466	28.0
1083.06458	25.3
1084.66748	25.6
1087.02344	66.2
1087.83936	27.2
1089.79114	74.7
1091.79675	91.4
1092.94434	19.3
1093.57080	6.2
1095.13379	822.8	y (19) (2+)-H2O, y (19) (2+)-NH3
1096.03601	701.6
1096.90747	99.2
1097.94800	116.9
1098.87146	24.6
1102.33228	79.0
1103.58875	399.8
1104.19263	5298.5	y (19) (2+)
1105.01416	2095.9
1106.46436	172.1
1107.98499	74.8
1108.80688	37.3
1109.93750	43.1
1111.13489	377.1	b (19) (2+)
1112.08960	28.2
1115.08105	11.2
1116.12744	32.0
1117.28149	96.4
1118.37207	60.4
1119.09265	27.6
1124.35791	12.2
1125.07642	14.2
1127.24402	70.0
1128.41431	14.3
1129.03479	11.4
1130.27686	15.1
1132.53345	42.6
1133.32324	223.0
1134.37134	284.3	b (10) (1+)
1135.60229	39.7
1138.28870	68.1
1139.53906	14.1
1140.39099	30.3
1141.20703	17.2
1142.23596	47.8
1143.88794	31.4
1144.87451	18.9
1146.14148	14.5
1147.05420	24.5
1147.90613	38.6
1148.55627	4.8
1149.89966	28.4
1150.96387	35.4
1151.58069	21.1
1152.77930	13.9
1153.58374	22.2
1155.24719	33.0
1156.89355	53.3
1157.68811	28.5
1159.21692	417.2	y (20) (2+)-NH3, b (20) (2+)-H2O, y (20) (2+)-H2O
1160.34375	208.0
1161.22473	17.3
1162.41455	31.5
1163.32031	18.5
1164.36230	37.0
1165.36328	95.0
1168.11462	1398.7	y (20) (2+), b (20) (2+)
1169.02307	636.9
1169.91052	42.0
1170.54565	10.8
1171.54639	83.9
1172.83105	26.0
1173.84082	48.6
1174.66406	30.4
1176.13013	31.7
1178.97766	44.9
1180.29541	13.5
1181.42627	59.0
1182.37219	145.2
1183.30652	89.9
1184.02075	33.4
1184.64380	20.9
1185.61133	55.8
1186.80298	50.5
1187.83960	29.2
1189.51074	72.6
1190.26318	42.5
1191.57947	24.0
1192.35938	33.9
1194.31250	33.1
1195.15344	52.3
1196.00073	23.8
1196.71704	68.1
1197.77710	32.6
1198.39966	13.8
1199.44775	5.2
1201.53101	9.7
1202.33203	108.5
1203.26758	157.0
1204.69275	140.3
1205.50952	65.0
1207.24292	75.5
1208.35645	130.8
1212.01489	382.1	b (21) (2+)
1213.14758	105.2
1214.32214	12.8
1215.88513	77.5
1218.85767	4.8
1219.94714	18.4
1220.65869	66.9
1221.34180	76.2
1222.18762	10.1
1222.98975	84.3
1224.33813	25.4
1226.74329	27.1
1227.46143	20.7
1228.20898	10.9
1229.98267	61.5
1234.15723	18.5
1235.51929	32.0
1239.27161	483.3	y (11) (1+)
1240.55310	181.6
1241.56763	42.4
1242.45984	14.7
1243.53442	206.2
1244.73755	42.1
1245.64355	42.0
1247.59985	195.4
1248.61169	125.7
1249.73914	8.1
1252.23254	860.0
1252.92554	1121.1	b (22) (2+)-H2O, b (22) (2+)-NH3
1253.60620	305.3
1254.94006	159.1
1256.03528	15.7
1257.13062	514.1	y (22) (2+)-H2O, y (22) (2+)-NH3
1258.09741	328.6
1259.06958	186.6
1259.71411	49.0
1261.66418	488.6	b (22) (2+)
1262.52844	156.4
1263.31995	87.8
1265.67944	207.7
1266.50500	1226.6	y (22) (2+)
1267.53931	132.8
1268.20972	37.1
1270.45557	36.3
1272.05933	52.9
1273.52478	8.9
1274.19751	13.4
1275.74609	23.9
1277.57861	23.5
1279.47510	17.8
1280.25598	12.2
1282.88684	6.9
1284.16064	12.7
1286.71326	55.3
1287.78076	8.5
1289.47754	25.2
1290.24963	29.4
1292.67004	37.9
1293.99780	86.4
1295.60132	14.3
1296.97437	74.0
1298.07263	149.4
1299.16406	56.5
1300.93958	77.2
1301.84338	31.1
1302.81384	34.4
1304.66492	28.6
1305.56885	21.0
1306.60645	32.2
1307.36743	94.5
1308.22583	104.9
1309.14807	54.0
1310.48572	61.4
1314.13831	187.9
1314.83630	16.7
1315.62732	103.9
1318.19470	297.1	b (23) (2+)-NH3, b (23) (2+)-H2O
1318.97327	170.4
1319.81409	12.6
1321.68909	25.5
1323.13062	482.8	y (23) (2+)
1324.00793	357.7
1325.58704	30.1
1326.70557	278.1
1327.64734	822.6	b (23) (2+)
1328.47473	150.2
1330.69690	6.5
1332.47021	8.5
1333.25989	33.4
1334.46033	26.7
1335.69470	25.2
1337.01575	45.1
1337.69653	28.3
1338.86560	4.3
1342.56384	95.5
1343.40198	24.8
1344.49414	22.2
1345.65002	26.3
1346.88416	29.7
1347.62390	11.7
1349.09900	4.3
1350.89600	85.2
1351.74854	32.5
1352.50256	27.2
1353.35974	8.4
1355.03198	4.3
1357.33472	56.8
1359.32727	87.1
1360.03040	26.8
1362.24744	146.0
1363.13501	32.6
1364.07373	8.9
1364.90295	9.9
1365.90857	12.7
1367.27771	26.8
1368.15234	46.7
1369.50281	96.4
1370.46619	58.2
1371.38293	32.6
1372.43896	29.7
1374.30347	6.4
1376.39563	16.3
1379.05432	147.1
1379.68005	6.8
1380.29285	64.3
1381.80847	16.9
1382.61560	23.9
1383.40027	144.8
1384.72644	40.0
1386.45605	223.0
1387.51575	307.0	y (24) (2+)
1388.40076	87.9
1389.25378	27.5
1390.15076	24.9
1391.63220	510.2	b (24) (2+)
1392.80273	229.7
1394.23401	82.6
1395.34546	23.5
1396.33179	50.2
1397.47375	39.2
1398.14319	18.6
1399.13818	41.7
1400.03784	10.6
1401.10779	13.1
1402.81824	22.2
1403.99719	56.4
1406.28601	20.5
1408.25879	24.6
1413.33960	291.5
1414.19287	130.3
1415.37976	172.8
1416.48279	12.4
1417.31689	7.7
1418.28918	24.9
1419.36279	10.1
1423.44629	11.8
1425.23389	33.6
1427.06323	62.4
1427.67224	48.1
1432.94067	73.1
1434.06189	23.9
1435.62903	74.5
1437.54211	38.7
1439.47559	51.9
1440.42969	11.8
1441.65479	65.7
1442.94934	39.3
1444.26672	11.4
1445.15979	27.2
1446.76965	70.4
1447.49646	18.7
1449.00891	381.4	b (25) (2+)
1449.93445	49.5
1451.21472	23.8
1452.36743	13.0
1454.03918	19.3
1456.87720	30.4
1458.55652	5.5
1463.68372	45.8
1464.62195	49.3
1465.57800	34.1
1467.05701	5.6
1469.54614	53.7
1471.08057	13.1
1473.58398	8.9
1475.68323	4.3
1476.86511	33.4
1477.52686	78.9
1482.45447	61.5
1483.71350	35.0
1484.33667	45.0
1485.03357	27.2
1486.66882	9.3
1487.39050	5.6
1489.39124	88.1
1490.30823	17.1
1491.74329	82.2
1492.82825	471.2	y (26) (2+)-NH3, b (26) (2+)
1493.55823	81.6
1494.38025	86.6
1499.72180	9.4
1502.77356	12.6
1507.51550	40.1
1509.95068	3.1
1510.81628	4.5
1515.33411	16.8
1520.06897	23.9
1521.38293	48.7
1523.00146	10.1
1526.40759	10.2
1536.32434	29.8
1537.23840	7.7
1540.38611	19.4
1541.43298	33.5
1542.15247	15.2
1542.79028	11.4
1549.37317	120.5
1550.46924	33.7
1551.61548	57.2
1553.21667	25.4
1555.92798	14.3
1562.48645	140.4
1563.30981	4.7
1571.43982	18.9
1576.41846	29.3
1579.04993	36.7
1580.46716	174.8
1581.41553	203.7
1582.38220	46.6
1583.21570	114.8
1584.81836	13.6
1586.50110	31.3
1593.14063	6.5
1599.28784	25.6
1601.18494	6.0
1603.73340	8.9
1606.86792	15.6
1608.53381	30.1
1613.70642	15.5
1622.38904	14.7
1625.06323	20.0
1630.06116	18.3
1631.76819	39.2
1632.61462	23.1
1633.95740	33.5
1636.43909	54.7
1637.44812	28.2
1638.47351	26.9
1644.56848	39.4
1645.91516	25.1
1646.59058	3.9
1648.39099	44.4
1650.40881	9.3
1652.55493	52.0
1653.37122	39.7
1654.15491	10.7
1659.00989	18.1
1660.88794	9.7
1666.28735	29.7
1669.46655	13.8
1679.47009	10.1
1680.97986	9.3
1682.28442	6.0
1683.82593	14.8
1687.49390	28.5
1691.53479	19.7
1693.14001	3.9
1698.27087	12.7
1700.61938	16.4
1702.28491	7.2
1709.51868	53.7
1710.37781	40.2
1711.23572	5.2
1712.94495	9.3
1726.47742	22.4
1727.60999	24.6
1730.44214	76.9
1732.28064	18.1
1732.94958	39.7
1734.28064	23.0
1736.60437	23.5
1737.49451	50.0
1738.81287	41.7
1743.48474	249.7
1744.50378	286.5	b (15) (1+)
1745.41394	172.2
1746.70471	22.2
1758.83472	13.1
1759.95154	13.8
1761.94312	20.6
1762.85083	42.4
1763.75989	25.2
1765.53333	33.8
1767.53308	12.6
1768.78284	15.1
1769.62268	26.2
1791.86389	12.6
1795.45398	36.4
1798.71326	15.9
1799.63196	19.2
1800.42493	8.0
1815.42358	30.6
1820.21948	10.9
1823.37952	26.3
1824.98267	12.0
1825.78430	7.3
1832.37195	11.4
1835.71716	11.9
1838.64709	30.5
1844.47546	12.6
1847.50171	17.1
1850.43530	10.1
1853.06702	34.6
1859.82922	179.0
1860.81775	67.0
1861.66772	16.9
1862.82581	13.6
1872.65393	30.8
1876.43774	11.4
1877.15063	8.5
1883.45667	12.6
1885.99011	19.1
1890.70813	78.9
1891.45544	174.5
1892.61511	3.1
1906.11890	10.2
1907.62927	11.4
1911.93152	18.9
1924.79749	27.2
1925.76917	26.9
1927.97058	20.3
1938.62134	22.1
1939.62585	12.6
1948.20813	94.8
1948.95825	17.5
1949.94177	23.1
1958.19946	15.6
1959.63013	18.8
1970.92249	23.8
1973.85925	26.0
1974.95032	36.8
1981.21069	44.9
1982.66101	12.2
1987.63940	68.5
1988.58765	56.9
1997.90906	15.2
1998.73181	31.8
