# Supplementary material for: Phosphoproteomic Analysis of Platelets Activated by Pro-Thrombotic Oxidized Phospholipids and Thrombin
Source: PLoS One. 2014 Jan 6;9(1):e84488. doi: 10.1371/journal.pone.0084488 (PMC3882224; doi:10.1371/journal.pone.0084488)
Supplement: Annotated Spectra S2 — (ZIP) [file pone.0084488.s005.zip › ELSDQATASPIVAR_-8_2_67400.txt]

m/z	i	matches
216.23965	8.1
226.07921	12.2
228.20966	10.8
230.12749	24.5
238.15166	19.8
243.08611	19.1
243.97685	14.5
245.18501	10.8
246.25656	472.6
247.18141	37.5
248.21014	23.9
250.15390	5.0
252.20987	6.4
255.27844	20.8
256.30798	11.9
259.24490	22.6
260.33826	14.5
266.05530	23.4
267.13074	3.9
268.05728	22.6
272.22006	14.2
273.40662	20.9
276.06036	14.2
284.14465	14.9
285.21411	73.0
285.97751	2.7
294.42993	14.5
296.42487	27.2
297.12286	5.2
298.01865	4.1
300.40240	4.3
302.46356	10.4
303.45074	8.4
304.26855	36.1
305.44489	7.8
306.48352	18.5
308.16269	12.5
310.28687	5.5
311.51553	13.4
312.32816	37.8
313.16321	46.0
315.21634	20.5
316.29938	5.0
320.08752	6.2
321.22092	35.0
322.30414	22.9
325.23096	12.2
326.46747	15.7
328.47977	12.1
330.15668	14.7
331.21204	73.5
337.08447	2.1
338.01331	10.8
340.01648	3.0
341.24554	16.2
343.23331	18.5
345.31262	239.3
346.21021	29.9
347.06561	89.1
348.39545	14.0
349.96512	18.2
351.10242	6.2
353.10992	9.0
354.05682	12.0
354.91742	11.6
356.16113	24.3
357.12418	30.4
358.05804	5.6
359.21970	21.9
360.26175	3.3
363.27832	34.1
365.23462	13.4
366.50781	3.8
367.15314	6.4
369.39728	21.5
370.21234	6.4
370.97754	18.3
373.15198	12.6
374.02728	16.5
377.29736	4.7
378.99939	19.7
382.36310	13.3
383.23755	13.1
385.17596	65.1
386.22729	8.3
388.11761	19.6
389.66248	2.1
391.21594	147.2
391.95721	8.6
395.18872	6.2
396.25665	22.1
397.29462	6.4
398.38379	29.5
399.14441	65.3
400.32733	15.9
401.93024	65.7
402.71875	20.8
403.55939	26.0
404.25293	40.6
406.05042	10.1
407.16718	7.6
408.30804	2.6
409.18225	55.8
409.96722	18.4
412.39368	26.2
415.97455	156.3
417.29834	21.1
418.31879	32.1
419.39252	16.1
420.27515	42.9
421.52643	27.0
422.93048	22.1
424.17615	5.6
425.15601	43.5
427.13403	85.6
427.99463	28.0
431.46375	24.0
436.11316	107.9
437.42841	20.1
439.30951	3.4
440.16986	2.4
442.27484	7.3
443.47009	21.9
444.79077	48.0
445.46820	31.8
446.36371	13.3
447.47186	15.6
448.46967	27.5
449.16650	13.1
450.24146	5.0
451.45630	15.7
453.06598	22.5
454.39264	16.3
457.23145	19.5
458.49188	53.6
459.40881	7.3
460.14624	14.9
462.41388	12.8
463.48718	31.4
465.45880	2.9
466.72034	2.9
467.96851	4.2
469.28088	40.8
471.32874	143.7
472.40625	26.5
473.09558	3.9
476.51135	27.9
478.25269	23.5
479.41693	50.3
480.28790	9.6
481.02032	4.5
482.30200	22.8
483.21881	59.1
484.00079	11.0
485.36969	17.6
486.08783	42.0
487.01947	23.1
489.64001	89.9
490.35901	6.0
491.83527	14.7
494.43585	10.4
495.60638	16.9
496.36591	55.7
497.34320	13.3
498.60193	8.5
500.14581	13.5
501.03821	4.1
502.07397	5.0
504.00629	51.1
504.93500	69.8
505.68158	22.7
506.86426	40.7
508.21875	19.1
510.11725	12.5
511.20709	9.0
512.08612	31.4
513.07764	18.0
514.00903	13.3
515.54462	14.8
519.56189	29.6
523.27197	569.3
524.16022	53.4
525.19226	50.7
526.12024	44.4
527.28680	16.5
528.41113	48.1
529.16785	5.6
530.03296	51.3
531.10297	103.6
531.71997	29.0
532.61542	23.9
535.21350	18.5
536.02637	9.4
537.11804	75.9
538.30646	195.4
539.03870	74.1
540.05042	36.7
545.13391	45.1
546.56427	25.8
547.37469	110.5
548.21936	8.4
549.79614	5.6
551.12048	82.4
552.50256	16.5
553.21735	22.2
553.92255	5.0
555.32733	893.8
556.31665	217.2
557.40259	70.8
558.47888	30.9
559.17560	4.2
561.74481	45.1
562.90234	14.9
563.98090	7.5
567.39301	29.1
568.36859	11.0
569.42609	26.5
570.30383	66.4
571.43665	60.0
573.46124	124.5
574.35516	42.0
575.20966	13.6
576.09021	33.3
577.49554	51.7
578.71063	218.3
579.40997	156.6
580.09900	17.3
582.24713	71.4
583.04370	46.8
584.19952	9.3
585.46954	29.3
586.32550	2.4
587.13422	9.0
589.22430	52.9
590.61627	20.7
591.25751	53.6
594.35907	65.0
595.60559	32.3
596.41815	81.3
597.49506	77.7
598.34247	86.0
599.30377	60.2
599.93097	35.7
600.66406	10.8
601.28180	46.7
602.02740	36.5
603.73193	67.2
604.97998	126.0
605.88599	52.1
606.86957	7.1
607.97467	115.8
609.27631	42.3
610.24432	26.9
611.54468	65.1
612.17389	42.6
613.01550	40.5
614.31866	129.4
615.14636	50.4
616.32349	150.8
617.42230	18.6
620.03223	68.3
620.82733	34.1
621.46979	18.8
622.18555	45.0
623.04773	91.3
624.27100	54.0
626.20435	711.8
627.22699	343.5
628.40845	78.7
629.27008	239.5
630.40765	203.4
631.40790	27.2
632.26422	36.8
633.27332	93.8
634.44354	60.0
635.62817	63.5
636.32880	16.2
637.48633	23.5
638.14667	6.3
639.34167	413.7
640.49695	52.1
641.72089	183.7
642.46210	105.3
643.10828	146.9
644.17590	443.8
645.29138	168.5
646.06372	55.4
647.57269	79.7
648.50079	468.9
649.75824	31.8
651.24518	37.9
652.65887	69.2
653.66742	109.1
655.16180	12.8
656.07623	25.4
657.43921	95.8
658.54852	60.1
659.27185	12.7
660.11920	63.5
660.80768	44.6
662.10242	56.7
663.28754	81.9
664.52496	78.7
665.78717	100.4
667.18231	12.3
667.93268	45.3
668.69037	71.1
669.31244	160.9
669.99750	66.6
670.69360	197.1
671.41119	127.2
672.25079	116.6
673.45917	107.0
675.21954	85.9
675.88824	115.4
677.80176	219.3
678.67017	159.0
679.44373	313.9
680.41998	129.5
681.40936	137.1
682.34833	279.8
682.98920	81.7
683.69897	8.7
684.32300	143.3
685.21918	108.7
686.15680	86.1
687.17120	48.5
687.78894	23.3
688.75531	220.0
689.86212	172.6
691.05768	676.2
691.97150	65.5
693.46429	160.1
694.58136	59.3
695.38135	225.2
696.60754	232.4
697.60931	214.2
698.56097	143.9
699.47260	48.3
700.74078	165.4
702.05133	540.4
703.44684	613.7
704.51617	417.1
705.48627	150.8
706.28033	36.5
707.29132	105.4
709.26190	368.8
710.22266	3165.1
711.16449	1750.9	[M+2H] (2+)-H2O-P, [M+2H] (2+)-NH3-P
712.02740	1457.1
713.19653	235.8
714.03967	97.6
714.97357	160.1
715.65814	31.9
716.82843	92.1
718.87170	19612.3
719.58008	20167.5	[M+2H] (2+)-P
720.41559	3661.9
721.02429	3247.3
722.30823	1878.9	y (6) (1+)
723.32672	496.8
724.23108	205.6
725.20734	75.3
726.62091	95.2
727.31708	474.0
728.33887	166.1
729.13873	499.0
730.06665	99.3
730.98370	319.4
732.19995	75.1
732.91901	126.7
734.00623	76.1
735.19006	612.7
736.52069	952.1
737.57269	722.3
738.60193	275.3
739.79132	89.6
740.99329	355.4
742.11273	321.3
742.83032	211.6
743.64410	155.1
745.39795	440.2
746.28595	282.2
747.17615	449.0
748.13611	156.8
748.88269	112.2
750.06323	1591.6
751.23737	3201.8	[M+2H] (2+)-NH3-H2O
751.99561	1008.0
753.08466	87.2
753.94446	161.1
755.59662	172.3
756.43701	164.7
757.35205	142.9
758.98596	4142.7
759.96503	1301.3	[M+2H] (2+)-H2O
760.91388	114.3
765.25323	7.7
772.15070	2.7
775.38019	35.5
776.22186	10.3
777.49786	42.2
779.10852	58.1
780.17554	347.7
781.25311	138.4
782.36432	36.8
783.40784	6.7
785.00879	21.7
787.29913	79.6
787.92877	1.5
789.17560	11.7
790.13062	19.5
791.71606	30.2
793.22925	820.8
794.38568	487.1
795.29559	190.3
796.20636	160.2
797.02856	58.5
798.15930	444.5
799.48468	125.3
800.39301	32.3
801.33136	18.0
802.61090	24.1
803.33069	10.2
805.38440	63.4
807.33807	28.6
808.47968	76.6
809.36151	14.8
810.57178	51.7
813.15692	36.5
814.13452	12.8
815.27777	31.3
816.21332	423.2
817.20032	124.8
818.16168	16.4
819.03168	52.0
819.94543	20.5
823.27222	483.6
824.25977	220.2
825.51898	114.0
826.47357	41.2
827.20038	92.1
828.20923	20.5
829.41321	30.9
830.86249	10.7
832.12811	8.4
834.58746	3.3
835.68951	26.3
836.51166	29.0
837.59137	14.1
838.76270	55.9
839.41089	4.7
840.18573	48.8
841.06061	5.1
843.58887	29.8
844.62384	4.4
845.69659	85.7
846.45013	3.7
848.55042	13.1
849.42572	79.2
850.39819	12.2
851.02448	7.0
852.11951	56.0
854.55524	5.5
855.51746	27.9
856.25665	10.0
857.14313	101.1
858.20764	83.6
859.35651	18.0
859.99866	3.6
862.01880	42.7
863.23248	15.3
864.10260	17.1
866.35522	78.7
867.42542	207.1
868.29858	136.8
869.33014	25.5
871.43719	21.7
872.72028	24.6
873.53760	79.9
874.96063	57.0
876.17706	23.9
877.14838	26.8
877.76428	16.0
878.58258	18.2
879.89691	11.3
881.30902	32.6
882.16718	22.5
885.24170	278.1
886.22491	103.7
887.35187	11.1
889.56744	17.4
890.40363	15.7
891.20392	30.7
892.23511	23.7
894.33551	1142.9	y (8) (1+)
895.34100	365.0
896.96729	74.6
897.70990	24.2
898.82281	13.0
900.32452	28.2
901.21771	37.4
903.36578	94.4
904.50970	31.4
905.30298	14.9
907.35406	161.7
908.16974	59.3
908.77100	9.6
909.44556	74.2
910.48578	42.9
915.32416	150.4
916.37408	81.7
917.56305	44.8
918.46973	17.4
921.06073	42.1
922.17950	29.6
923.64014	8.2
925.84296	51.2
927.46948	49.8
930.13306	33.5
932.84961	25.8
933.58307	34.5
934.42865	21.8
936.13141	30.5
938.77026	13.4
940.30243	5.3
942.26068	13.2
944.75189	17.4
946.02985	24.1
947.39838	130.5
948.51630	184.4
949.28461	13.8
950.50171	29.4
951.38892	34.2
952.28717	21.3
953.25311	16.4
954.33740	19.9
955.38690	4.4
955.99274	7.7
958.14307	25.0
959.59088	94.4
960.46802	16.4
962.40753	17.1
965.36310	620.8
966.38751	274.5
967.79462	13.5
968.43182	31.3
969.91132	26.1
972.66571	30.4
974.72443	36.6
977.37433	50.2
978.53790	42.3
980.18353	17.3
980.82867	3.0
981.55914	15.6
983.14410	32.3
984.12433	28.4
985.02203	26.9
986.54169	10.7
987.73712	11.6
988.42261	7.4
991.73480	5.8
995.23541	85.4
996.14893	11.6
996.99567	67.8
999.06049	49.2
1000.15015	41.2
1002.06769	15.7
1003.36908	32.6
1004.28876	5.8
1005.48126	10.0
1006.47729	63.9
1009.16479	3.0
1010.74200	34.4
1012.12115	16.8
1013.23853	212.6
1014.23273	77.0
1015.10223	11.3
1016.00665	23.3
1016.77734	19.3
1018.05670	2.1
1018.82349	28.8
1019.49048	6.7
1020.57526	25.4
1022.42377	268.3
1023.31989	107.8
1024.39844	29.1
1025.39429	9.3
1026.13452	6.7
1027.32190	41.5
1028.16406	13.6
1029.92419	8.6
1030.70361	13.8
1032.91614	10.8
1034.10156	107.8
1036.34058	4.5
1040.53711	15.8
1041.59033	3.2
1042.69629	32.2
1044.58569	7.7
1046.70801	200.8
1047.52209	5.0
1048.37646	55.6
1049.51697	2.7
1050.28101	171.9
1051.68481	33.6
1052.54443	5.8
1053.50928	14.0
1054.50830	2.7
1056.51245	53.2
1057.30054	22.1
1059.45300	67.5
1060.57080	40.0
1062.92749	55.9
1063.64771	20.0
1065.16943	55.8
1066.19751	13.0
1067.97632	18.9
1069.02734	16.2
1069.93506	45.6
1072.07910	44.5
1073.64075	7.1
1075.47485	158.8
1076.36963	299.5
1077.42847	167.0
1078.51758	19.8
1079.50195	40.9
1081.37378	11.0
1084.24878	89.0
1086.10205	10.7
1087.51428	8.0
1090.55835	78.9
1091.49634	30.7
1092.29785	26.2
1093.06873	33.0
1093.75452	99.8
1094.50720	36.6
1095.43652	61.1
1096.46777	29.7
1097.40405	4.4
1099.34924	14.5
1100.23193	106.4
1101.24670	42.6
1102.55237	24.0
1103.23975	7.3
1104.22949	11.6
1105.41028	6.8
1106.17590	4.2
1107.16455	11.2
1109.20569	20.3
1112.68750	13.5
1113.49463	3.6
1115.16638	33.2
1116.43799	8.8
1117.36377	4.7
1118.32166	27.1
1119.15503	14.2
1120.17700	8.2
1121.42944	28.3
1122.39685	18.2
1123.53467	34.6
1125.43127	14.3
1127.14148	19.6
1128.64233	16.8
1133.41833	56.3
1134.71509	131.3
1135.74036	45.9
1136.42822	15.6
1137.10535	21.4
1138.29370	15.3
1139.27881	16.7
1142.36096	4.7
1143.89233	20.7
1144.86072	80.6
1145.68823	36.4
1146.50195	3.2
1147.32275	12.7
1148.16907	24.0
1148.80615	4.4
1150.24829	16.5
1153.41382	93.4
1154.61792	15.6
1155.27319	20.2
1156.56323	39.3
1157.38159	34.7
1158.76697	75.8
1159.78149	37.6
1161.22620	14.1
1163.29565	153.1
1164.46069	45.4
1165.41675	25.5
1166.24365	51.4
1170.28662	22.7
1172.64063	24.8
1173.58362	36.9
1175.02124	117.7
1176.21313	246.7
1177.77881	79.2
1178.71533	37.8
1179.71875	9.6
1186.57947	13.5
1187.36499	6.1
1191.43457	9.6
1193.04346	125.2
1194.23145	177.9
1195.33398	114.0
1196.10107	14.2
1197.76270	67.0
1198.60425	31.2
1199.36023	24.7
1201.25244	17.0
1204.04858	22.1
1205.55664	3.0
1206.19031	27.4
1206.80994	15.2
1208.57617	90.9
1209.59229	19.9
1213.28491	24.0
1214.21960	7.3
1216.41333	5.7
1218.07434	12.0
1222.36353	85.5
1223.57959	14.7
1224.18799	36.4
1225.95544	35.3
1226.60815	15.8
1229.05591	11.4
1230.33777	25.6
1231.46887	45.4
1232.69250	15.3
1234.64368	12.7
1236.15503	3.8
1243.61426	24.7
1245.48059	6.8
1247.34656	55.6
1248.47803	15.7
1251.56812	12.4
1253.29456	20.5
1255.40588	26.5
1256.46033	40.5
1257.23584	40.0
1259.95520	9.6
1260.61243	12.4
1262.37476	47.2
1263.54932	70.9
1264.53357	13.8
1265.75281	48.1
1266.38806	33.9
1267.39551	14.5
1272.16223	3.3
1274.08704	386.8
1275.28943	139.5
1276.26404	37.4
1277.33630	38.3
1279.44531	17.1
1280.10352	43.6
1281.55737	25.6
1283.53320	12.7
1284.71057	11.6
1291.07336	20.3
1292.34546	210.7
1293.36047	57.6
1294.61926	6.7
1295.63806	48.8
1296.62817	87.1
1297.51611	15.9
1298.59778	32.7
1300.01978	19.2
1303.23767	17.0
1305.00562	19.4
1310.35291	6.4
1312.01440	7.3
1316.25415	4.4
1320.08350	113.2
1321.31750	46.8
1322.21338	50.8
1322.83081	16.3
1323.47559	11.0
1325.49902	15.0
1327.26440	46.3
1328.14978	17.3
1334.57092	19.4
1335.51978	19.6
1339.34082	24.2
1341.71362	3.2
1343.58533	47.4
1344.66077	16.4
1345.40186	88.0
1346.27783	13.2
1348.40808	2.7
1360.38391	225.2
1361.19373	51.1
1361.89111	26.7
1362.57141	6.5
1363.34607	98.9
1364.15540	49.3
1364.76282	1.4
1365.40332	5.0
1372.27197	17.7
1378.89734	19.2
1383.21423	17.5
1383.96814	7.7
1389.30798	12.7
1391.37598	5.6
1392.64209	13.8
1393.48621	2.4
1398.94812	16.7
1404.18909	12.5
1409.32898	3.3
1418.60571	15.7
1419.90442	7.1
1430.78174	3.0
1440.45398	3.8
1457.19788	14.7
1460.80322	10.7
1500.11365	2.7
1501.66382	7.7
1514.22571	27.4
1549.05640	12.7
