# Supplementary material for: Phosphoproteomic Analysis of Platelets Activated by Pro-Thrombotic Oxidized Phospholipids and Thrombin
Source: PLoS One. 2014 Jan 6;9(1):e84488. doi: 10.1371/journal.pone.0084488 (PMC3882224; doi:10.1371/journal.pone.0084488)
Supplement: Annotated Spectra S2 — (ZIP) [file pone.0084488.s005.zip › ELSDQATASPIVAR_-9_2_56851.txt]

m/z	i	matches
221.92725	31.4
225.32402	4.6
229.45737	6.6
230.86728	8.1
242.19421	21.0
244.49042	10.3
246.22330	440.7
247.25797	14.6
248.38190	18.4
256.43524	19.0
262.10071	9.7
264.34921	26.8
269.17438	19.0
272.21271	31.3
274.40314	30.8
275.12524	8.6
277.74637	14.1
283.42783	20.7
284.33746	31.1
285.48615	16.8
287.12103	19.5
291.34125	21.2
297.26971	57.8
298.15826	29.2
299.07028	41.2
304.12344	35.0
305.21765	14.9
307.16187	3.4
308.17517	24.7
310.51221	30.6
312.37881	46.8
313.29236	32.3
316.37219	26.2
317.26822	5.5
320.03754	26.2
321.71198	52.1
323.08752	10.7
325.45966	8.6
327.21906	13.8
328.01709	13.8
329.89514	37.6
331.19788	76.8
332.16882	30.7
337.14612	33.6
339.18011	33.7
340.21936	44.5
341.30707	26.5
343.21936	52.4
344.16138	31.0
345.17499	307.1
346.28510	131.9
347.31772	178.6
348.34711	63.7
350.98471	5.0
355.42310	13.5
358.58411	20.0
359.31482	98.7
364.30499	6.0
365.21582	10.8
366.88583	31.8
369.30728	16.6
370.21545	31.4
370.83795	9.7
373.32220	55.8
374.37170	23.7
377.49139	20.8
378.62689	36.2
379.24884	8.1
383.28986	18.9
384.06451	44.5
385.20984	92.3
389.75537	24.5
391.31030	212.5
397.27667	20.5
398.24475	36.8
399.06116	35.5
400.19879	12.2
402.04443	58.3
402.66443	6.5
403.55231	31.3
407.51929	10.2
409.39600	28.7
416.04980	124.1
416.65137	6.7
418.28192	35.7
419.39484	24.7
421.58356	8.7
423.38074	48.4
425.35022	10.2
426.95343	101.7
428.01697	14.9
429.46130	15.8
432.11365	12.2
434.30804	48.1
436.31122	168.1
437.14264	19.5
438.92413	57.8
439.61206	4.0
442.39325	40.7
444.29742	88.3
445.26984	46.4
446.07373	11.9
448.23657	16.2
449.37854	17.4
453.46069	51.6
454.33502	58.8
455.60468	19.0
458.22247	31.9
458.93616	47.1
459.55731	22.5
460.37970	42.2
462.69977	36.1
465.72009	7.6
467.29358	47.0
469.40460	22.2
471.21283	205.5
472.04443	6.5
472.67126	21.4
478.48322	8.7
479.45813	159.5
481.22900	11.3
483.38452	22.1
485.02222	14.3
487.11877	51.6
488.60498	67.3
489.40692	7.8
490.45569	48.8
493.88361	15.9
494.83649	33.5
495.46069	10.2
496.39771	37.4
497.20923	106.2
498.32727	48.7
499.94800	19.5
503.50922	19.5
504.13751	16.4
505.38770	139.4
506.28638	33.5
509.31653	10.3
510.13849	31.1
512.23389	36.0
513.27350	28.8
515.19440	13.3
517.30908	118.3
518.23914	25.0
519.54578	12.8
521.54700	27.2
523.37061	531.6
524.21478	140.2
525.28021	91.7
526.41840	9.2
527.69360	81.1
529.27509	32.2
530.32184	95.1
531.36487	28.2
532.42145	75.0
533.47272	58.1
537.18372	41.2
538.39636	87.3
540.48993	50.1
542.43488	72.5
544.36615	16.1
547.49817	228.5
548.12433	51.9
549.82782	6.6
551.49030	51.4
553.17920	68.5
555.35742	877.9
556.44507	286.4
557.24188	27.3
558.66620	80.6
559.57172	113.1
560.77124	24.2
562.55255	31.9
566.56824	14.5
567.78394	86.8
569.04681	4.5
570.02496	109.0
573.15912	106.8
574.45544	85.1
575.64130	112.0
578.98163	1012.7
580.05377	115.9
580.95172	89.5
582.37219	109.7
584.55988	25.5
585.40802	18.3
588.47437	62.6
589.84387	30.5
590.56995	90.9
591.26178	35.0
593.31598	37.3
594.55707	147.3
595.30487	58.7
596.05505	83.9
597.24170	73.2
598.59131	84.5
599.54309	136.7
600.20428	34.9
601.52753	44.7
603.54364	120.2
604.15283	24.8
605.31256	36.9
606.37067	37.5
607.26965	72.9
608.06372	71.1
609.53345	56.0
610.82208	115.3
611.74988	186.5
613.05621	80.8
614.47473	76.5
615.65375	106.0
616.30664	19.2
617.30048	31.4
618.52533	104.3
619.44824	166.5
620.40619	332.5
621.36194	116.0
622.49823	34.1
624.44293	222.5
626.07050	596.8
627.17554	238.4
628.19281	18.3
629.13373	181.6
630.41040	123.1
631.18054	75.4
632.05438	151.1
632.67786	109.0
633.41962	187.9
634.42389	114.1
635.95148	111.6
636.58679	23.0
637.99023	191.0
639.07007	178.1
640.15717	221.3
642.19507	534.2
643.31586	74.3
644.19818	426.1
645.18848	162.7
647.19098	292.5
648.27478	186.4
649.22339	163.8
650.17303	137.5
651.07758	25.3
651.77374	55.3
653.25726	95.5
654.07825	282.9
654.91351	119.0
655.59802	82.6
656.34668	44.1
657.28760	44.2
658.62506	146.8
659.52789	29.2
660.52051	118.5
661.38727	73.1
662.03583	245.2
663.30609	93.6
665.22260	83.5
666.67303	47.5
667.96686	149.7
668.73083	119.3
669.88190	412.2
670.61017	37.2
671.45148	296.5
672.57306	172.1
673.77081	257.0
674.71527	133.3
675.97894	57.6
677.07233	28.9
677.83209	231.4
678.49847	93.5
679.57648	331.6
681.00732	120.1
681.87494	141.6
682.61731	125.9
683.54889	31.9
684.46771	92.0
685.13690	34.0
686.54694	104.4
687.51508	144.9
688.37518	154.9
689.55536	193.9
690.72992	510.8
691.62097	453.2
692.55292	99.0
694.23090	73.5
695.41412	223.3
696.59357	281.7
697.77222	406.5
698.67108	262.1
699.41125	51.2
700.85773	273.7
701.60229	594.9
702.66534	681.4
703.95758	1065.1
704.88251	578.6
705.58630	180.1
706.41974	296.7
707.58612	390.5
708.36383	75.5
710.05011	4494.5
710.90204	2115.4
711.57605	3078.2	[M+2H] (2+)-H2O-P, [M+2H] (2+)-NH3-P
712.42004	1059.1
713.39526	388.7
714.40729	97.4
715.12213	172.0
715.98346	236.8
716.64398	85.4
717.74933	161.7
719.10065	50016.1
720.07721	14456.7	[M+2H] (2+)-P
721.12878	4060.2
722.29877	1485.4
723.31622	738.6
724.35730	234.6
725.37653	518.8
726.42517	109.8
727.26263	331.9
728.18640	380.1
729.30182	411.0
730.07184	313.8
731.28558	392.3
732.40802	383.2
733.42084	229.9
734.80627	273.7
735.67218	735.5
736.77692	683.6
737.91687	1422.1
739.19159	241.0
740.10236	181.4
740.86926	148.3
741.51276	670.6
742.49469	259.1
743.29376	123.6
744.24792	80.8
745.47595	667.2
746.43909	437.0
747.25317	686.4
748.51447	102.0
749.74445	909.3
750.53467	3059.5
751.50812	3591.7	[M+2H] (2+)-NH3-H2O
752.39191	336.0
753.51471	178.4
754.78839	506.5
755.95770	456.8
757.05499	411.5
759.00122	7507.1
760.05548	1555.2
760.88763	251.5
762.28131	49.3
763.09717	23.6
765.33368	40.9
771.35638	68.6
772.96533	72.2
776.08124	38.6
778.39032	25.3
779.14886	12.6
780.29950	413.2
781.32001	99.5
782.13055	27.6
784.32593	41.6
786.46625	33.8
788.36853	9.7
789.52844	83.6
792.08130	134.5
793.35907	687.1
794.41479	526.6
795.32825	78.9
796.43036	309.2
797.55951	276.5
798.45978	192.0
799.16455	90.3
800.57098	55.6
802.24530	12.7
805.12592	136.0
806.77264	121.5
807.43170	3.0
808.22430	17.9
809.02399	59.0
810.41309	49.9
811.13995	13.9
813.32648	98.0
815.12177	75.4
816.08685	328.0
817.10931	170.2
818.75989	17.4
823.37305	899.5
824.41998	231.4
825.32867	114.3
826.52759	79.7
827.46686	16.9
829.24609	27.3
831.25861	88.9
832.52557	49.2
833.67847	23.6
834.32526	9.3
840.53217	141.0
841.39850	14.1
842.60620	30.4
843.21271	16.4
845.46918	52.8
846.70319	23.7
847.46014	99.9
848.59796	161.1
849.41431	23.4
850.27521	39.3
851.39655	13.4
853.30072	54.1
854.77771	5.0
857.09235	152.8
858.22418	29.8
859.46057	6.5
860.61548	60.3
861.78906	54.1
863.34326	11.2
864.12982	52.0
865.32269	77.4
866.76233	48.3
867.55365	291.8
868.42413	227.0
869.22644	23.9
872.01202	46.1
873.19891	80.1
874.15533	47.3
875.85797	24.4
876.65222	58.0
877.72375	44.1
878.90741	11.6
879.73645	30.4
880.52179	11.7
881.42249	63.6
883.20490	12.3
885.10889	273.9
886.28851	93.5
890.46649	62.3
891.21967	24.4
894.31818	1173.0
895.31024	456.5
896.03729	48.2
897.34619	100.3
898.37109	125.1
899.56396	8.2
901.56348	15.8
903.21191	45.3
904.34930	25.0
907.36285	189.2
908.44916	90.0
909.20270	52.6
910.49780	8.6
913.19214	60.9
914.58295	95.4
915.27539	88.3
916.39209	87.7
917.37573	21.1
918.23322	121.1
919.66107	35.7
920.48169	5.5
923.57648	50.6
926.27032	7.1
930.95770	4.0
932.66132	128.5
934.11249	178.4
935.46411	26.4
937.21515	90.1
939.80396	65.6
941.43506	11.2
943.59381	15.4
947.28613	189.9
948.14844	51.1
949.30664	22.9
950.49542	129.5
952.09125	95.6
953.41193	9.2
954.55389	12.9
956.38947	19.6
959.05518	34.4
959.77930	46.9
960.63818	70.0
961.80737	21.9
963.04376	95.7
964.39154	49.1
965.50079	422.8
966.35846	524.0
967.66278	10.4
977.38898	100.4
978.61011	55.0
979.38135	34.6
981.11896	30.9
984.36310	20.9
986.52289	34.7
988.68158	56.8
992.68170	46.7
995.04437	222.9
995.69574	11.7
996.34302	15.4
997.06738	77.3
998.69775	14.8
999.51691	56.8
1000.54938	9.6
1004.14081	14.0
1005.32104	33.3
1006.45807	34.7
1007.23578	70.5
1008.28735	77.7
1008.91449	13.8
1010.01031	10.5
1010.74640	40.9
1011.43427	28.4
1012.98456	258.7
1014.07526	136.6
1014.87640	38.8
1017.35913	20.0
1018.51855	19.0
1019.48608	20.9
1020.53223	30.4
1022.12909	123.6
1023.30542	101.3
1024.47632	45.5
1028.38452	92.9
1029.80798	51.2
1031.39856	11.4
1033.90308	59.0
1035.03101	11.7
1036.59631	9.2
1038.84839	33.2
1041.45068	21.5
1042.06824	26.6
1043.28992	27.8
1044.33398	15.9
1045.33350	66.1
1046.45142	168.8
1047.48315	80.7
1048.72388	44.4
1049.65405	102.5
1051.23535	46.8
1053.43408	50.0
1054.29504	27.8
1057.58032	36.0
1058.51538	45.7
1059.25000	21.3
1060.32690	53.7
1061.40076	35.6
1063.31567	66.3
1064.28491	40.8
1068.90308	47.0
1069.79248	43.8
1071.18518	14.2
1072.38196	9.1
1075.32678	24.3
1076.51758	285.5
1077.20166	81.6
1077.80542	212.9
1078.63928	31.6
1079.63293	58.4
1080.36670	9.1
1081.33008	7.1
1083.70825	9.1
1085.71387	12.8
1086.37109	28.8
1087.15234	20.0
1088.49365	52.6
1089.23975	54.0
1090.45886	111.5
1091.40674	114.2
1092.41968	73.0
1093.52197	177.2
1094.92969	315.2
1096.00024	56.1
1096.61926	75.2
1097.35217	14.3
1100.12280	49.0
1101.37390	66.3
1103.08545	43.8
1104.24792	45.0
1105.34485	48.0
1106.03711	18.5
1112.53174	49.3
1115.60059	30.4
1116.77026	47.8
1117.60608	69.5
1119.27979	4.5
1121.99341	29.2
1123.26855	14.3
1124.00830	14.4
1125.61401	25.7
1126.25171	79.0
1132.40051	56.2
1133.37891	52.0
1134.63037	70.5
1135.76086	52.1
1136.59692	22.6
1137.31604	67.2
1143.59998	144.3
1144.78540	236.1
1145.63525	19.5
1148.48035	34.2
1150.43958	38.7
1151.31262	20.6
1152.55627	39.2
1153.42188	46.0
1154.28467	29.4
1155.60144	57.9
1156.27319	6.8
1156.98169	20.8
1158.18848	26.8
1160.40027	77.9
1161.49536	36.8
1162.50049	27.5
1163.51343	59.9
1164.29956	21.5
1170.29272	5.5
1171.31726	23.4
1172.48328	23.0
1173.26660	11.2
1174.36328	25.2
1175.86804	132.9
1176.65637	250.1
1177.54297	175.5
1178.69836	83.8
1179.43115	22.7
1180.52051	41.9
1182.57104	12.2
1191.99670	93.2
1193.13501	159.1
1194.38733	173.9
1195.40381	17.7
1196.23767	14.6
1199.20288	87.1
1203.38281	43.8
1205.05457	7.6
1208.24512	55.6
1209.32983	77.0
1210.47839	8.1
1215.61084	14.3
1217.28955	31.4
1222.41833	65.9
1223.35254	74.9
1224.72449	17.7
1225.71985	5.5
1229.17029	33.3
1231.23120	59.2
1231.98694	38.5
1232.68848	13.2
1233.69666	7.1
1240.11536	21.6
1241.05359	46.2
1242.23535	8.6
1244.61340	28.5
1245.57385	34.7
1246.33386	7.1
1247.53821	34.9
1248.17151	14.4
1248.91492	33.6
1249.66504	22.7
1252.31799	17.6
1256.04163	8.1
1257.42627	167.3
1258.77344	39.8
1259.62073	25.2
1260.69189	27.3
1261.84192	127.8
1262.73767	160.3
1264.37585	102.6
1265.43555	111.7
1268.59387	28.1
1274.30640	209.8
1275.43372	128.7
1277.54626	32.2
1280.61780	114.0
1281.61682	155.2
1282.34351	38.3
1282.99353	6.6
1291.80847	182.7
1292.48962	424.2
1293.50232	38.0
1295.43567	35.9
1296.65173	34.5
1297.58765	39.8
1299.61072	14.2
1303.29480	76.8
1306.16516	22.1
1308.46265	55.9
1310.47852	15.8
1320.23792	56.0
1321.28223	162.0
1323.22498	8.8
1324.11084	9.7
1325.23901	19.1
1327.11780	14.2
1333.68445	20.6
1335.41187	35.5
1342.88391	136.2
1343.65857	47.3
1345.31873	173.4
1346.47180	124.7
1347.22607	59.4
1348.43127	25.8
1351.11047	31.5
1354.28723	22.6
1356.04517	8.1
1360.33142	334.1
1361.37122	153.3
1362.59583	95.1
1363.25793	135.0
1364.01978	26.3
1366.40625	47.1
1367.39172	38.3
1372.15967	30.7
1377.13513	21.0
1378.32068	28.8
1380.34631	41.7
1381.80188	40.5
1389.47144	6.6
1390.72656	7.1
1403.80310	54.5
1411.54358	47.9
1418.55579	17.0
1424.31665	7.7
