# Supplementary material for: Phosphoproteomic Analysis of Platelets Activated by Pro-Thrombotic Oxidized Phospholipids and Thrombin
Source: PLoS One. 2014 Jan 6;9(1):e84488. doi: 10.1371/journal.pone.0084488 (PMC3882224; doi:10.1371/journal.pone.0084488)
Supplement: Annotated Spectra S2 — (ZIP) [file pone.0084488.s005.zip › ELSDQATASPIVAR_-12_2_53088.txt]

m/z	i	matches
222.17339	20.6
223.19392	23.6
225.36960	34.3
234.32399	14.6
242.94193	61.6
243.98013	12.8
246.32494	490.6
263.20346	7.5
268.19922	60.8
272.16800	20.5
276.37463	39.1
283.41879	9.4
284.93329	194.3
285.59509	22.0
286.23422	19.0
293.54660	6.2
298.12061	24.1
301.44312	16.4
302.39655	69.2
304.12393	10.8
310.29541	10.4
312.00439	122.3
313.12097	115.0
317.17905	40.4
319.25986	74.9
323.23901	69.6
325.37277	7.5
326.23688	45.3
328.23737	23.8
330.31842	32.6
331.23734	42.8
333.17206	19.9
335.10742	10.8
337.08215	13.7
339.95718	39.2
341.04114	45.3
343.38141	61.3
345.20862	418.0
346.18503	125.9
347.33228	101.8
348.22559	23.3
351.24854	13.9
354.47638	48.2
356.12140	40.0
357.24786	6.9
361.20496	14.4
363.12692	7.5
369.25012	12.1
371.34833	34.8
376.22217	51.9
377.36719	39.6
379.50616	7.5
380.77332	54.2
381.90601	40.7
383.17474	94.0
384.23694	80.9
385.48425	36.4
388.21246	160.6
388.96344	20.9
391.20276	184.2
392.37848	132.0
397.39069	72.9
399.26886	35.6
401.06329	5.6
402.43469	104.8
403.33777	31.6
404.12335	37.6
407.17627	23.9
409.24866	53.5
411.22748	69.5
414.07294	30.5
415.34894	78.9
416.15552	182.7
418.33441	107.5
421.18597	16.7
422.36139	32.8
423.44836	27.6
424.19843	20.3
425.25360	123.9
426.74249	91.2
427.82672	27.9
429.40442	7.0
432.06042	30.1
433.46655	25.5
434.95581	48.4
436.28949	74.7
438.25922	24.6
439.34692	25.3
440.25439	32.6
442.39038	99.7
444.98816	111.9
445.97089	24.4
448.34186	25.2
450.32861	98.1
453.19745	10.5
458.24261	16.0
460.12207	24.8
461.40192	81.9
462.68604	7.5
464.20795	26.2
465.44006	24.3
469.57770	15.2
470.41132	13.9
471.39142	122.0
472.27301	93.7
473.23328	18.6
478.85107	51.1
479.52179	5.8
480.34680	55.8
483.31653	35.9
484.41595	25.4
485.10846	8.2
486.28638	5.5
487.82574	46.3
489.87616	64.7
490.79675	43.9
494.39160	97.9
496.00787	44.0
497.51984	30.9
498.55060	85.3
500.10724	20.3
501.40222	10.9
502.57214	32.7
503.28577	9.5
504.23254	42.3
505.47601	25.5
506.37152	96.7
509.13153	29.5
510.33765	47.2
512.22290	105.2
513.10443	17.7
514.46338	53.3
515.14117	23.2
516.47797	15.4
517.76550	70.9
519.27301	46.1
521.09497	43.6
522.61182	127.6
523.35724	1303.3
524.41089	269.4
525.32123	86.8
526.52332	29.5
527.32281	76.4
528.09650	27.9
531.58112	13.3
532.50977	20.0
534.09308	76.1
535.46259	84.3
537.20728	44.2
538.00836	63.9
538.80798	20.0
540.15747	134.3
541.24445	45.0
542.41071	38.2
543.07263	33.4
544.34558	63.1
546.21191	8.3
547.28180	189.4
548.34210	12.8
549.23492	19.0
550.58081	34.8
551.44928	39.4
553.36481	87.9
555.43036	1275.8
556.43707	324.9
557.30634	150.4
558.03741	130.1
559.03656	42.5
561.96716	35.1
562.92499	23.3
566.04657	30.2
567.30469	34.2
568.44385	32.1
569.29462	15.1
569.97687	24.4
570.70746	62.9
571.39502	4.9
573.18304	370.8
573.96027	114.1
575.04419	159.6
576.21472	93.4
578.08661	68.2
578.74353	50.8
579.76019	115.8
580.64459	67.6
581.94977	174.1
584.27753	115.1
585.28015	96.6
586.28363	35.6
587.29962	100.1
589.43500	20.3
590.27631	200.6
591.54907	108.0
592.37128	7.8
594.45569	372.5
595.53156	161.9
596.37256	102.6
598.13898	81.0
599.03473	149.0
600.02130	34.1
603.11127	164.8
604.66693	94.2
605.51727	106.6
607.22198	30.8
607.89063	56.9
609.04108	165.5
610.62982	96.2
611.25513	34.3
612.46844	131.0
614.24487	58.4
615.44073	71.1
616.38135	60.9
617.21277	36.0
618.06915	118.2
618.98560	152.9
619.87402	44.5
620.47620	120.1
622.26996	86.3
623.74030	157.3
624.55176	159.0
626.23425	809.2
627.26501	362.2
628.81549	662.3
629.49432	621.9
630.44189	97.9
631.45721	81.3
632.37268	291.0
633.42249	144.1
634.08124	69.8
634.75580	16.1
635.56952	8.2
636.53497	33.5
637.30194	95.1
638.01917	278.6
639.06317	378.7
639.93109	204.4
641.61401	262.1
642.55731	368.3
644.28662	602.1
645.07574	304.0
646.20685	173.5
647.36816	213.9
648.43561	240.9
649.25378	49.0
650.26086	24.9
652.18097	74.9
653.71320	145.1
654.42804	143.7
655.98834	107.3
657.08521	188.2
658.18488	36.8
659.84137	22.0
661.18323	100.1
662.38782	198.9
663.82257	53.5
664.87152	78.8
665.95038	164.1
666.59210	42.9
667.26996	25.6
668.33502	103.0
669.22906	277.8
670.29889	204.9
671.21674	721.0
672.51776	517.1
673.50165	155.6
674.75562	68.8
675.98389	269.5
677.95966	2232.8
679.50208	936.7
680.52661	203.3
681.54297	376.4
682.64337	345.6
683.41895	34.4
684.31085	203.4
685.19525	345.5
686.85919	278.4
687.70929	221.4
688.93469	373.3
690.81885	1056.2
691.48236	532.8
692.46899	102.7
693.54773	133.6
695.25592	443.3
695.94812	117.4
696.56244	240.0
697.36810	109.8
698.69006	287.9
699.59174	53.8
701.45715	955.8
702.58099	447.6
703.60999	510.8
704.46503	575.9
705.77472	440.5
706.55493	179.6
707.74426	230.1
709.25580	647.6
710.09027	3876.2
711.15619	3448.1
712.09497	4236.5	[M+2H] (2+)-H2O-P, [M+2H] (2+)-NH3-P
713.31799	275.1
714.23566	118.7
715.13434	150.2
715.83740	192.4
716.45392	17.0
717.17511	6.2
719.09442	46770.2
720.08289	13720.4	[M+2H] (2+)-P
721.11011	11810.1
722.35016	2592.8	y (6) (1+)
723.48718	1153.3
724.58856	312.9
725.62952	241.4
726.51825	127.6
727.55157	473.1
728.43018	404.2
729.31989	441.8
730.40240	303.1
731.48523	463.0
732.15259	212.3
733.51587	198.0
734.96729	319.0
735.59521	953.1
736.36829	366.3
737.60211	1706.5
738.35913	449.5
739.13318	52.8
739.98663	61.4
741.11121	146.5
741.99457	905.9
743.35278	713.3
744.42511	91.6
745.19244	727.0
746.63715	553.1
747.38861	11.2
748.59973	12.8
750.05511	1504.1
751.14807	3009.1	[M+2H] (2+)-NH3-H2O
751.86896	1580.3
752.60358	599.4
753.65411	211.2
754.69879	218.4
755.64221	179.6
756.58856	173.8
757.63495	243.3
759.01782	6566.2
759.95319	1123.3
760.69879	331.9
761.51984	152.9
763.71283	30.1
780.12201	336.2
781.38898	75.8
783.13861	76.9
785.38757	7.5
786.44397	8.2
787.92938	40.7
789.18665	33.0
792.71735	124.4
793.32587	762.8
794.39471	799.8
795.40808	381.3
796.46112	208.7
797.21655	60.9
798.17255	528.0
799.36218	238.1
801.24420	35.2
802.63715	25.2
803.53894	17.0
805.28558	74.1
806.20453	12.4
807.20630	28.2
809.02179	87.1
811.42596	23.3
812.52313	27.6
814.16119	25.1
816.41229	447.8
817.56610	120.4
818.33667	45.2
819.83472	27.3
820.69714	98.1
822.21307	22.5
823.26886	1039.4
824.32690	370.3
825.17340	8.8
825.97864	57.5
826.88519	70.1
828.29559	18.0
831.36951	45.9
833.08649	118.1
835.70599	16.0
837.36676	9.1
838.43561	72.4
839.32758	93.2
840.03204	48.2
841.08972	21.9
842.42584	74.6
844.25574	39.6
845.54120	12.7
847.84052	35.0
850.05310	62.9
851.19073	54.8
853.31384	132.2
855.87921	150.8
857.06531	265.9
858.42474	156.4
860.21851	25.2
861.18781	20.3
861.80780	19.2
862.81097	20.7
863.41547	53.4
864.37457	64.2
866.41547	170.0
867.33295	437.1
868.31195	170.4
869.79047	34.1
871.61536	32.8
875.62097	106.3
876.49866	71.6
877.37860	67.4
878.57098	215.5
880.70111	26.9
881.58234	16.1
883.19653	10.5
885.17773	237.0
886.32721	151.2
889.63837	12.8
890.53912	17.8
893.07324	30.7
894.40869	1101.5
895.47552	569.6
896.54535	108.8
897.18488	132.4
898.34863	87.5
899.31274	20.2
900.67999	184.9
902.19147	92.4
903.20435	100.3
904.18042	108.3
907.28491	357.3
908.43378	150.6
911.27936	10.5
912.62323	31.5
913.58405	34.8
915.19574	440.7
916.08502	187.1
917.31421	36.0
918.82831	48.8
919.62347	24.3
922.59296	26.3
923.32495	12.1
924.55035	84.9
927.31927	20.7
930.02594	87.4
931.99384	67.5
932.82153	148.3
933.61792	127.0
934.73602	163.6
936.25665	48.6
940.12238	102.4
941.10944	9.2
942.73096	6.4
943.38477	89.2
945.97711	32.8
946.88556	87.4
947.66498	148.2
948.33551	54.5
949.36713	38.1
950.30365	85.5
951.70941	31.8
952.66669	66.5
953.41528	18.9
954.79761	30.1
955.98236	21.6
958.73895	61.5
961.64081	23.9
963.20947	60.5
965.24493	1122.9
966.21899	425.6
967.12799	86.8
968.13336	24.2
968.75415	30.6
969.53326	25.9
970.68890	21.6
971.79974	27.5
974.39355	68.5
976.39410	168.9
978.60034	152.0
979.48364	77.3
980.37823	58.7
983.20844	20.6
984.56171	82.8
985.39252	57.0
986.75128	48.0
988.22516	28.7
989.48663	67.1
991.36914	40.1
995.24127	147.3
996.13849	64.6
997.43604	81.3
998.59985	68.3
1000.80176	29.8
1001.72162	20.9
1002.61517	101.4
1004.38031	78.2
1005.73193	10.1
1007.49072	138.0
1008.21875	72.2
1010.59698	14.4
1012.73407	83.6
1013.37384	194.0
1014.29950	83.1
1015.28778	36.1
1016.77130	49.3
1018.28729	72.6
1019.17914	72.0
1020.40332	126.4
1022.35504	707.8
1023.46362	271.4
1024.44995	114.1
1025.56348	13.5
1026.31445	7.5
1027.59546	24.2
1028.29395	27.5
1029.45850	16.4
1031.15125	46.1
1032.59631	38.8
1033.49634	56.1
1034.45959	27.9
1035.20752	44.0
1036.46143	21.9
1037.52710	24.3
1038.96851	79.5
1046.45801	159.7
1048.41479	20.7
1051.69312	26.3
1052.30981	41.6
1053.38940	17.6
1054.06921	9.5
1055.46216	46.4
1058.40942	141.8
1059.36438	103.2
1060.90613	72.9
1061.96936	39.2
1062.81628	10.2
1067.33411	47.6
1068.59851	25.5
1071.85156	50.8
1075.55505	98.6
1076.73901	345.9
1077.34265	375.9
1078.52979	104.4
1082.09973	115.3
1082.92090	37.9
1084.87939	58.8
1090.14844	57.1
1091.02075	75.2
1091.72607	22.8
1092.60742	93.8
1093.50195	24.3
1094.98926	186.3
1096.11670	117.2
1099.86902	31.3
1100.81030	10.7
1101.47498	65.3
1103.29932	102.9
1106.20862	14.7
1107.44263	89.8
1112.65564	42.2
1113.98853	25.7
1117.74097	27.5
1118.89270	80.1
1121.41455	29.4
1123.61353	46.7
1126.50012	25.3
1127.67847	15.1
1133.68042	56.7
1135.68713	78.7
1136.39941	24.3
1137.22559	35.4
1138.23120	33.4
1139.07971	31.7
1140.15601	15.2
1145.54736	118.2
1146.36499	49.4
1148.16858	19.3
1153.22412	289.1
1154.27258	158.0
1155.24219	42.7
1156.29419	24.6
1157.19751	30.2
1158.52710	97.7
1162.47070	25.3
1163.51538	64.6
1165.21912	121.1
1165.93579	23.4
1166.93860	19.0
1171.38232	27.6
1172.48474	85.9
1173.95728	23.9
1174.99890	100.8
1176.41577	211.7
1177.47119	78.0
1181.22351	12.2
1184.42261	12.1
1188.55273	57.6
1190.61133	23.7
1191.40942	18.1
1192.43945	129.2
1193.21533	207.1
1194.38733	299.5
1195.51208	108.0
1196.31372	108.9
1197.41797	68.0
1202.47644	46.3
1203.11963	42.8
1205.24780	26.2
1207.49158	32.4
1208.44250	141.0
1209.29333	83.2
1210.11035	21.0
1214.70996	26.7
1218.42041	9.5
1221.38647	6.9
1222.31238	110.7
1223.61914	49.8
1224.40405	115.7
1225.07605	13.9
1226.48682	6.5
1228.65308	16.7
1231.44104	61.9
1232.29285	38.7
1235.21008	16.7
1236.19080	36.2
1239.79773	17.3
1240.97339	45.9
1244.31812	82.8
1246.54163	37.0
1247.67847	121.8
1249.57349	16.9
1250.61816	24.2
1254.19202	19.7
1255.32690	19.3
1256.23938	26.5
1257.22498	29.9
1258.27368	16.4
1259.48022	7.1
1262.39038	99.0
1263.50659	96.5
1265.15710	168.0
1265.76379	19.4
1266.48645	45.9
1274.24670	396.7
1275.38000	179.4
1276.21887	63.8
1281.67175	30.8
1283.38049	19.0
1287.62244	13.8
1291.07776	104.1
1292.21216	429.6
1293.35547	226.9
1294.40002	142.2
1295.68127	230.1
1296.67529	76.7
1297.46838	56.0
1298.51184	34.5
1300.47620	35.4
1303.02161	4.9
1305.94519	38.6
1313.90601	22.2
1317.84460	55.3
1320.26746	293.9
1321.23767	102.4
1321.95374	30.1
1325.16223	15.4
1325.86145	28.3
1327.15356	37.0
1328.18530	56.0
1342.48938	38.6
1343.44531	60.0
1344.87708	60.5
1345.83838	136.6
1346.54529	14.5
1347.28210	17.1
1354.79382	6.8
1360.25195	289.8
1361.36243	107.3
1362.20789	31.2
1363.23450	180.6
1364.50549	264.7
1365.59912	30.3
1372.18127	10.2
1375.16077	16.2
1376.55969	21.9
1389.42639	35.4
1390.74878	99.1
1392.51770	63.8
1393.62378	32.7
1403.25403	55.2
1408.60071	18.9
1411.00208	27.6
1418.55701	41.3
1459.12830	34.1
1463.26526	8.9
1505.77039	39.6
