# Supplementary material for: Phosphoproteomic Analysis of Platelets Activated by Pro-Thrombotic Oxidized Phospholipids and Thrombin
Source: PLoS One. 2014 Jan 6;9(1):e84488. doi: 10.1371/journal.pone.0084488 (PMC3882224; doi:10.1371/journal.pone.0084488)
Supplement: Annotated Spectra S2 — (ZIP) [file pone.0084488.s005.zip › ELSDQATASPIVAR_-13_2_56690.txt]

m/z	i	matches
225.45708	24.6
226.45261	39.7
229.21565	59.8
231.28294	27.1
233.35944	9.7
239.41672	71.5
240.39957	23.2
241.07126	15.8
244.11865	36.5
246.20319	520.3
247.33742	10.4
248.02979	6.7
251.40863	12.8
252.10287	15.7
252.88467	35.5
256.33832	15.7
258.14877	21.4
261.24573	57.1
267.33624	13.4
268.10428	41.4
269.37857	51.1
270.30392	36.9
272.43750	17.0
273.23535	61.8
275.07242	10.4
276.23834	62.8
283.33554	11.6
285.11243	327.7
285.71872	9.3
286.40204	12.8
288.17029	9.8
289.70932	22.3
290.35086	60.4
293.95868	30.0
297.19083	55.3
298.38602	18.0
299.16171	19.4
299.95404	12.6
302.56674	14.1
303.64679	36.5
304.32492	6.7
312.33585	59.3
313.31036	58.4
314.63336	72.2
315.35657	13.8
316.39334	41.1
317.18127	41.3
319.06915	4.3
324.21100	11.4
329.19882	18.0
330.14404	75.8
331.29181	78.8
332.25055	37.2
337.23712	15.2
338.06573	21.1
340.20654	44.9
341.17902	10.8
343.18445	98.7
345.21863	279.5
346.81049	38.4
347.77936	40.4
349.32776	27.7
354.32971	23.5
355.80811	9.0
358.48456	15.1
363.24017	56.5
363.91345	11.0
365.50275	25.3
366.15472	7.9
369.48596	21.2
375.08881	8.0
377.04132	14.5
381.46783	28.9
383.22717	81.5
384.23773	26.0
385.63843	6.1
386.32159	61.9
388.56708	82.1
389.98151	47.4
391.24762	175.6
392.35895	43.4
394.85834	61.8
398.37500	88.0
399.78046	25.4
400.46954	29.3
401.83258	59.4
402.67139	6.7
405.87225	15.1
407.00470	54.7
408.11035	19.4
408.97351	19.9
409.59845	7.8
410.43146	57.5
411.33746	22.3
414.25476	18.6
416.06018	493.0
416.96350	101.3
418.41681	69.7
422.28247	12.9
423.84674	8.6
425.10419	12.7
426.07605	51.6
427.24005	161.6
428.15015	9.1
429.08472	14.5
431.15625	31.4
433.34131	32.2
434.27917	20.6
436.21307	215.4
437.29456	127.6
438.94525	18.1
444.17090	93.3
445.18286	111.7
446.14374	54.6
448.41663	30.1
449.36584	28.4
450.37189	43.9
451.14178	41.6
453.53162	57.0
454.45886	28.5
458.36316	41.4
460.30054	110.5
462.03845	43.9
463.34021	9.2
467.20685	31.8
469.18396	49.2
470.67212	40.0
471.44147	49.2
472.24231	12.8
473.51129	70.2
474.22028	18.6
475.24518	23.5
477.37360	46.8
478.17108	105.1
479.52771	47.4
480.14130	7.3
481.15137	64.7
482.00671	13.3
483.38947	101.1
485.05225	124.1
486.50720	198.3
487.26636	79.7
488.49146	22.4
491.31500	24.9
493.35510	27.3
493.99841	99.3
495.21460	82.8
496.05402	55.6
497.25397	22.7
498.32410	44.4
499.26599	9.2
500.34930	63.5
502.37421	125.4
503.31055	13.9
504.23151	96.9
505.24133	114.5
506.45099	19.3
507.41992	76.8
508.42224	27.9
509.34705	7.9
510.72089	85.3
511.50946	57.4
512.34454	22.9
513.20245	87.0
514.27185	84.5
515.05658	11.4
516.09259	104.0
517.34021	60.7
518.42847	42.2
519.73541	42.5
520.40143	59.6
521.37946	25.3
522.45374	214.2
523.19885	2346.8
524.22113	387.9
525.26385	222.9
526.41858	56.3
527.22223	11.9
527.83728	31.0
529.37701	39.2
531.22357	122.3
532.43597	17.5
533.18298	9.8
534.17810	22.9
535.53009	38.5
536.45325	105.8
537.22125	18.6
537.86926	31.1
538.56189	255.3
539.46765	46.8
540.43445	80.1
541.16595	38.7
542.72595	67.3
543.60919	8.5
545.02533	86.1
545.78271	18.1
546.67633	79.2
547.47870	99.3
548.18890	41.2
550.26239	56.8
551.03461	20.0
552.01642	37.9
553.38556	72.3
554.14105	45.4
555.41669	1211.7
556.38470	427.1
557.32074	139.3
558.01746	34.0
560.09930	7.9
561.17731	21.8
562.07446	18.2
563.02032	6.1
566.36121	47.2
567.06311	10.3
569.29218	21.0
570.18134	62.1
571.28265	79.1
572.37317	42.8
573.39050	149.4
574.21466	57.7
576.25110	66.0
577.08746	83.9
578.14325	82.6
579.00507	460.9
579.97272	61.0
581.09564	19.4
582.34540	82.4
583.26874	99.0
584.66650	135.9
585.67169	36.7
586.41400	11.6
587.41498	54.3
588.22754	18.2
589.10138	80.9
590.07281	53.0
591.52673	182.0
592.58136	226.2
593.59894	107.1
594.60992	71.9
595.71619	24.9
596.57947	71.9
597.40576	100.5
598.14337	103.4
599.18011	241.9
600.05005	166.9
601.43652	222.0
602.25739	8.6
603.24078	51.3
604.31232	289.8
606.05658	49.3
606.82019	56.0
608.28986	173.4
609.44061	60.8
610.14032	38.8
611.35699	207.1
612.11145	142.6
613.21320	143.1
614.45496	266.0
615.61273	76.6
616.25592	16.2
617.11102	10.9
618.27789	112.7
619.27252	138.0
620.31805	191.3
620.96918	217.8
621.73383	111.6
622.37238	233.1
623.77911	70.7
624.41656	164.0
625.53687	304.7
626.36896	807.5
627.15912	165.0
628.19171	95.7
629.08051	1692.2
629.95343	247.6
631.37433	95.7
632.32770	244.9
633.12421	239.5
634.13538	232.2
635.10071	92.9
636.31403	87.9
637.41614	84.1
638.34692	166.5
639.13245	442.1
640.12634	182.6
641.07196	167.0
641.81763	192.3
642.55646	212.5
643.45728	116.4
644.18323	972.3
645.18860	238.2
646.16132	129.2
646.90027	37.6
648.11835	305.8
648.96979	269.1
650.06647	45.3
651.62115	82.6
652.37903	15.6
653.44360	142.8
654.31317	268.7
655.42517	126.0
656.18134	17.0
657.67511	25.8
658.53961	88.5
659.55896	28.4
661.77124	178.3
662.82434	60.8
663.72144	297.9
664.79144	209.5
665.90332	62.6
666.61255	40.7
667.49115	128.9
668.09381	41.1
669.05072	486.2
670.15460	643.3
671.36432	641.4
672.57892	368.3
673.53223	208.2
674.36102	156.8
675.54913	90.4
676.37811	22.8
677.79932	1564.2
678.68549	649.8
679.37421	876.8
680.29907	280.2
681.13336	185.4
682.34222	355.2
683.47607	102.7
684.27209	236.5
685.40796	238.0
686.71704	252.5
687.52435	71.1
688.69946	463.9
689.65155	351.0
690.80524	488.5
691.56842	464.1
692.86725	264.3
693.91296	25.5
695.30798	692.7
696.67657	606.6
697.81183	673.3
698.67413	237.1
700.15350	401.6
701.25543	661.6
702.11322	542.2
703.05255	518.6
704.13416	998.7
705.11053	695.6
705.94440	170.3
707.03558	344.8
708.16815	232.8
709.78674	2347.4
710.62653	3645.4
711.67743	4207.9	[M+2H] (2+)-H2O-P, [M+2H] (2+)-NH3-P
712.45258	740.0
713.22937	447.1
714.38849	197.4
715.70801	168.1
716.60797	167.4
717.54272	243.2
719.13458	44668.3
720.10590	14634.7	[M+2H] (2+)-P
721.05695	11783.2
722.31409	2793.8	y (6) (1+)
723.21582	834.6
724.05225	427.8
725.06952	390.3
726.23431	253.6
727.03937	426.9
727.87006	636.6
728.96606	480.0
730.27924	505.5
731.75250	462.7
732.55994	164.8
733.40924	30.0
734.45825	231.4
735.28461	291.3
735.99646	1636.9
737.48523	2198.0
738.53168	371.0
739.33514	159.1
740.71832	406.8
741.84955	859.9
742.76666	627.6
743.51611	424.5
744.79083	332.4
745.71466	1027.7
746.72461	843.9
747.79907	108.6
748.93097	161.3
750.34418	3125.4
751.30536	2611.7	[M+2H] (2+)-NH3-H2O
752.00983	2549.1
753.29633	384.1
754.17340	339.1
754.93011	240.1
756.07098	519.6
756.91205	213.0
758.73688	4614.7
759.50812	5017.6
760.55280	494.5
761.42383	164.1
762.45746	56.9
763.15436	45.1
766.25629	37.4
773.80072	13.2
775.34796	11.5
776.39557	112.6
777.30658	9.7
778.25989	14.0
780.13354	251.6
781.19318	84.0
781.89917	52.7
783.19867	10.3
784.46332	80.5
785.79755	49.1
787.12903	29.4
788.97992	89.5
790.08221	56.5
791.81488	77.7
793.26379	637.9
794.27832	1578.6
795.33130	753.1
796.37781	469.0
797.55792	441.8
798.32263	287.0
799.18408	125.2
801.07440	58.9
802.26746	62.9
803.63580	39.2
804.98785	58.3
807.40179	50.9
809.42621	92.3
811.19867	112.4
811.95679	20.4
812.67523	6.1
814.22156	57.5
816.13873	487.3
817.32794	208.2
819.30566	36.8
820.20721	19.2
821.53876	72.9
823.27386	678.9
824.19110	377.1
825.36725	113.3
826.37451	118.4
827.56073	53.3
828.91125	130.5
829.59772	10.4
830.33258	85.7
830.93713	5.5
832.06146	59.6
833.18835	120.1
834.23608	76.3
835.31750	95.5
836.34796	26.4
837.44385	34.8
838.41217	53.8
839.14862	32.9
840.35236	63.2
841.31775	88.6
845.19409	77.4
846.08942	24.2
847.22736	92.5
848.50543	164.1
849.65485	18.2
850.52081	37.7
852.64838	32.0
854.36993	281.0
855.46844	134.5
857.03601	884.7
858.15570	218.8
859.25952	30.9
860.10938	78.6
861.27777	26.0
862.00970	48.7
863.68695	74.2
864.65179	34.1
865.91211	94.2
867.18530	565.2
867.91736	336.3
868.73499	161.6
869.34589	32.2
870.42529	18.6
872.56659	241.7
873.96954	87.8
874.61298	12.1
875.49249	42.4
876.63226	163.1
880.43433	92.6
881.83148	85.9
882.59088	79.5
884.16650	21.6
885.22485	220.7
886.34229	190.1
887.23065	21.6
888.06891	55.2
889.60303	77.5
890.53052	32.7
891.55859	116.0
893.20111	24.2
894.35187	1998.6
895.36835	531.6
896.33453	70.1
897.42194	95.9
898.66461	145.0
900.18243	47.3
902.92633	55.6
903.54608	157.0
904.55396	4.9
907.39917	459.5
908.35455	169.2
909.69269	133.2
911.27954	206.2
912.80817	14.5
914.23560	123.0
915.27246	757.3
916.28876	433.2
917.40057	144.2
918.31537	175.7
919.44946	56.4
921.17090	21.3
922.12579	63.6
923.46533	27.6
925.32037	58.2
926.53143	14.9
931.39575	33.5
932.23047	64.8
933.24481	42.6
934.30292	87.3
935.49017	49.1
936.62579	30.1
938.19434	42.7
940.22394	40.9
941.46167	37.0
942.15607	46.9
942.81354	114.2
944.23761	40.3
945.13721	20.4
947.28687	232.4
948.10352	9.8
948.87970	126.1
949.73151	28.9
950.42010	39.5
951.23981	59.1
952.85376	32.6
953.56738	44.4
955.21411	29.4
957.43921	15.8
958.76050	125.6
959.64258	20.6
960.84161	65.7
961.77618	43.2
964.39093	24.8
965.40674	1151.9
966.40869	485.8
967.48712	42.5
968.35101	121.4
970.65973	8.0
972.00397	22.6
973.93353	49.3
975.57104	40.9
976.18744	23.6
977.25067	89.8
978.33185	96.1
979.25641	177.9
979.99243	6.2
982.51245	108.9
983.44659	38.1
984.35431	56.9
985.30341	123.6
985.95844	60.9
989.32794	9.6
995.16302	441.2
996.16357	334.4
997.18237	62.8
998.35645	101.5
1002.34528	102.3
1003.38477	6.7
1004.31915	13.4
1004.98120	167.4
1008.38788	81.7
1009.36798	117.0
1011.62311	20.5
1013.16840	441.1
1014.21307	254.8
1015.30084	49.7
1016.03271	7.6
1018.97577	135.4
1020.53705	9.0
1021.49097	111.2
1022.33417	1125.0
1023.63397	440.5
1024.45410	230.5
1025.51941	232.4
1026.15894	33.8
1027.24255	11.0
1027.88232	63.1
1029.03638	15.3
1031.02856	28.2
1033.19385	130.5
1033.87134	72.2
1036.55542	31.2
1037.50439	70.5
1038.73389	120.1
1040.62244	26.5
1043.55872	39.1
1044.34448	18.2
1045.48828	116.4
1046.46692	249.7
1047.26453	103.0
1048.12512	18.0
1049.43713	17.0
1050.58655	21.7
1051.43652	30.0
1053.06409	97.9
1054.08630	88.6
1054.81934	34.6
1055.44250	23.4
1056.37500	39.0
1057.39233	14.0
1058.43921	154.1
1059.15247	34.0
1062.04443	119.9
1063.94629	44.0
1067.14526	56.5
1068.17065	108.9
1068.98254	15.2
1070.05249	26.4
1072.34631	38.0
1074.74426	44.5
1075.39819	43.6
1076.55762	386.7
1077.48608	201.9
1078.33118	88.5
1078.93384	24.1
1082.09619	88.7
1083.81177	38.6
1087.53125	13.9
1090.51416	109.3
1091.66968	6.8
1093.48816	207.2
1094.44141	101.1
1095.34814	178.8
1096.33997	22.4
1097.12732	52.1
1099.54761	21.6
1101.07373	58.0
1101.88623	94.3
1102.69727	98.2
1103.45435	65.5
1104.28979	42.5
1105.11279	16.4
1106.74341	35.4
1108.79443	15.0
1110.32642	66.9
1111.28076	71.8
1112.54065	22.8
1113.23889	18.8
1117.68188	18.6
1118.35205	16.4
1119.44604	43.9
1121.02014	29.7
1124.60791	49.9
1125.30676	19.9
1126.32324	41.3
1127.18909	47.2
1131.80212	30.8
1133.27551	127.5
1134.75171	88.2
1135.55591	27.8
1136.46216	69.1
1138.25793	45.1
1141.50781	7.3
1143.47742	58.9
1144.38379	97.2
1145.61816	174.1
1146.43298	18.4
1148.50513	29.9
1149.45020	71.7
1151.27100	18.8
1151.99280	12.6
1153.62976	55.2
1154.45361	96.2
1155.67847	39.3
1156.36365	103.6
1157.17969	18.8
1158.46497	10.3
1161.48926	168.5
1163.30884	37.4
1164.47827	29.5
1165.38843	56.6
1166.49060	26.1
1169.30273	68.8
1172.29639	42.3
1173.62451	12.0
1175.09985	104.9
1176.35693	276.2
1177.29199	83.2
1178.46863	93.9
1179.19348	33.6
1180.06531	17.0
1181.51062	30.4
1183.30737	31.0
1184.42102	58.6
1185.47937	12.8
1186.48877	30.5
1188.77502	47.2
1189.70605	8.4
1191.21802	48.1
1192.62463	175.3
1193.75000	199.7
1194.46362	269.1
1195.39111	119.8
1196.44690	122.3
1197.62671	89.0
1198.59546	14.6
1201.44238	38.5
1203.20825	7.2
1204.27478	39.8
1205.13037	75.8
1206.38843	16.8
1207.00012	21.4
1207.87061	55.9
1208.63501	327.4
1209.84375	99.7
1210.77124	43.3
1213.86462	29.5
1214.63623	17.7
1219.60815	7.9
1222.68494	152.0
1223.84949	90.4
1225.49719	17.7
1231.65442	115.9
1232.31702	51.2
1236.62683	104.7
1237.46533	10.2
1238.30530	15.9
1241.58655	85.3
1242.54150	39.7
1243.57312	26.1
1244.53833	29.5
1245.57849	8.0
1247.43481	155.8
1249.04651	24.0
1250.21484	46.4
1252.22302	25.8
1256.23962	123.9
1257.44971	12.6
1259.40588	110.4
1261.11938	55.7
1262.37830	105.6
1263.36304	61.2
1264.60815	207.1
1265.60083	198.8
1266.72510	31.0
1267.88220	63.3
1270.48706	21.0
1273.55701	133.2
1274.32202	55.7
1275.28442	104.1
1276.41663	77.5
1278.66614	60.5
1280.42737	40.8
1281.83618	30.9
1284.44763	28.2
1291.79089	275.6
1292.54700	346.1
1293.29028	86.7
1294.52478	63.3
1295.43823	110.1
1296.31091	73.2
1297.49207	46.1
1298.61096	35.2
1302.35022	35.1
1303.51331	24.9
1305.28467	30.4
1306.97546	14.6
1309.12256	13.2
1313.43384	41.0
1314.55151	17.6
1320.24719	540.0
1321.23364	238.2
1322.18494	112.7
1323.82300	49.0
1324.68127	9.1
1326.44812	39.1
1327.25830	104.3
1329.09265	18.2
1341.98718	43.4
1342.69617	36.7
1343.36865	59.6
1344.48743	109.0
1345.58203	143.6
1346.30457	65.7
1347.36646	27.1
1360.28113	316.2
1361.37659	113.7
1363.34265	57.0
1364.20422	26.4
1365.47583	45.6
1367.63330	65.8
1372.41309	49.4
1374.18311	98.6
1375.33569	22.8
1376.63708	40.3
1378.30127	95.6
1379.57043	9.8
1389.24133	120.8
1392.10681	153.9
1393.38440	67.6
1394.24573	7.3
1402.38232	17.0
1407.07556	22.0
1410.14441	40.1
1411.19519	18.6
1423.50110	23.8
1456.83142	7.3
1482.61780	32.2
