# Supplementary material for: Phosphoproteomic Analysis of Platelets Activated by Pro-Thrombotic Oxidized Phospholipids and Thrombin
Source: PLoS One. 2014 Jan 6;9(1):e84488. doi: 10.1371/journal.pone.0084488 (PMC3882224; doi:10.1371/journal.pone.0084488)
Supplement: Annotated Spectra S2 — (ZIP) [file pone.0084488.s005.zip › ELSDQATASPIVAR_-18_2_82309.txt]

m/z	i	matches
226.15976	29.9
227.88190	16.8
229.38524	34.8
231.32718	54.6
234.08012	28.8
235.07254	55.4
239.06810	13.8
240.07300	18.2
243.16797	15.4
244.13403	43.9
246.23190	1688.0	y (2) (1+)
247.41608	100.8
248.37840	20.1
255.04668	19.0
267.16129	132.7
267.87515	39.3
270.96863	28.6
272.29114	34.9
273.22372	114.6
276.10645	38.2
279.14816	28.5
280.20279	11.4
284.05212	35.7
285.24872	303.5
286.39301	59.7
287.23346	34.2
295.26645	78.7
297.50214	14.7
298.31525	20.5
306.21503	31.5
307.70905	40.4
310.18732	34.9
312.24051	130.5
313.23618	98.9
314.14362	41.7
315.18130	68.9
318.57703	21.0
321.38702	25.6
322.37946	29.0
323.26788	52.7
327.39127	36.6
328.34192	16.9
330.45581	19.5
331.19263	336.0
332.08777	30.9
333.34390	13.6
335.21399	74.7
337.23535	56.7
339.26117	34.4
340.08044	169.4
341.23590	75.2
345.29016	1370.8	y (3) (1+)
346.39673	241.6
348.28467	41.5
349.11658	20.6
351.28070	15.7
354.08093	83.4
359.23264	73.0
363.14410	53.7
364.47272	35.5
365.26331	46.5
366.47137	19.0
367.24017	15.4
369.27002	37.9
372.34418	19.0
373.25879	53.5
374.49231	13.8
375.17163	73.7
378.37762	42.2
379.17255	24.2
380.43188	21.2
383.10583	29.5
385.20648	37.1
387.52264	56.9
388.24811	71.7
389.02332	30.5
390.29803	43.6
391.40332	16.9
392.24066	16.3
393.09430	52.5
394.45190	53.1
397.32727	42.6
399.16766	28.7
401.09686	58.5
402.19983	51.4
403.31738	204.9
404.29755	22.2
405.23248	208.7
406.40741	12.5
409.21942	55.9
410.21814	17.9
412.19940	46.1
413.72809	85.4
416.26984	346.6
417.22247	24.5
419.19354	12.5
420.35138	120.5
423.48926	10.5
425.13629	332.5
427.08136	254.3
428.11072	211.8
429.14948	80.8
433.37390	17.9
436.52484	431.7
437.54230	40.3
438.29761	47.7
440.01703	66.7
441.49951	50.7
444.17487	214.2
445.32214	406.8
446.24554	65.1
447.07861	56.8
448.54785	43.9
450.50928	37.4
458.68433	161.2
459.64606	144.6
460.45251	35.6
461.10876	52.4
463.46082	25.0
467.86578	118.4
468.55005	59.4
471.09509	37.7
472.94397	134.2
475.30719	22.3
480.37378	14.6
482.34308	24.5
485.23560	147.7
486.20612	57.8
486.93140	27.8
490.05286	54.0
490.86609	13.6
492.31464	49.6
493.29016	25.0
494.31830	152.4
495.27942	55.5
498.03772	12.4
499.15167	16.9
503.15540	41.0
505.21667	17.9
508.32581	14.3
509.12231	13.0
510.39490	130.1
512.16577	13.4
513.52173	91.4
515.00720	135.5
515.68213	139.3
516.64911	23.3
522.19238	63.6
523.23877	3401.4
524.31696	573.1
525.61383	122.4
527.09747	52.6
528.43665	40.4
529.25189	57.8
529.91595	274.1
531.17834	128.9
532.12280	52.5
533.01001	62.8
535.47107	65.4
537.15918	157.2
538.08215	237.0
539.10254	32.7
541.38544	41.4
542.51044	81.1
543.32983	34.6
547.38489	440.8
548.18939	64.0
549.81049	41.9
555.29474	4001.8	y (5) (1+), b (5) (1+)-H2O, y (11) (2+)-P
556.25800	1421.2	b (5) (1+)-NH3
557.10883	532.2
557.85022	24.5
561.08282	172.8
562.63080	99.5
566.26044	55.8
567.71857	308.1
568.61932	20.1
569.92389	920.8
571.11267	225.9
571.79120	45.3
573.22760	674.1
574.17023	497.1
575.50531	121.6
576.41425	55.3
577.23975	37.0
579.14374	4814.2
580.31451	392.8
581.52277	141.8
582.96368	171.3
584.41473	26.4
585.21088	28.9
585.97894	79.5
589.08008	136.3
589.91791	30.8
590.90753	49.7
592.11432	41.5
594.68500	312.3
595.32233	46.5
596.63983	118.4
599.17596	789.8	y (12) (2+)-P
600.16693	358.6
602.70087	29.4
603.59076	103.5
604.99359	285.3
606.28754	97.1
608.38214	349.8
609.33051	478.2
610.38849	119.9
611.19586	32.7
612.04211	30.9
613.57458	149.4
614.29767	143.2
616.20514	154.6
619.03168	406.0
620.29633	314.6
621.05225	191.8
621.76837	110.4
622.43274	237.9
623.24127	72.2
624.26953	345.9
625.32770	103.5
626.35559	2557.2	b (6) (1+)-H2O
627.40582	926.6	b (6) (1+)-NH3
628.65216	687.1
629.34161	460.3
630.45294	236.1
631.29370	136.8
632.45831	138.6
633.21729	34.3
634.24200	11.6
635.06189	341.1
636.62140	149.1
637.98688	117.1
639.24524	1530.7	y (12) (2+)-H2O, y (12) (2+)-NH3
640.31921	655.4
640.92657	7.5
641.69183	44.5
642.90070	244.3
644.20630	2026.8	b (6) (1+)
645.24982	1166.8
646.18878	150.4
647.15479	62.2
648.23962	907.9	y (12) (2+)
648.98132	826.5
649.87897	17.8
650.62500	232.1
652.34106	56.7
654.21832	368.9
655.20325	207.4
656.38458	80.6
658.08575	54.8
659.26227	13.6
660.23499	19.6
660.96375	176.2
661.58405	48.5
662.80182	337.3
663.62097	135.6
664.26819	16.9
667.84467	288.2
668.95868	476.4
669.65289	192.9
670.45288	98.8
672.73682	297.7
673.63062	265.1
674.46613	183.1
675.41174	397.1
677.91217	2187.0	y (7) (1+)-NH3-P, y (7) (1+)-H2O-P
679.28229	1305.4
680.26056	711.1
681.28485	499.2
682.35260	99.7
683.17560	221.1
684.11359	45.5
685.37292	467.3
686.65442	422.2
687.26825	7.8
688.57806	165.0
689.57831	319.4
691.75385	337.7
692.80231	35.5
693.88287	376.7
695.44006	1723.6	y (13) (2+)-H2O, y (7) (1+)-P
696.62225	348.4
697.44110	93.8
698.72888	262.3
699.69708	274.4
700.61230	201.3
702.26398	1022.5
703.01062	1163.2	[M+2H] (2+)-NH3-H2O-P
704.19305	1096.2	y (13) (2+), y (6) (1+)-H2O
705.56561	810.0	y (6) (1+)-NH3
706.35321	180.6
707.21588	310.4
708.27240	512.0
709.19318	522.0
710.19135	1452.7
711.31396	4694.5	[M+2H] (2+)-H2O-P, [M+2H] (2+)-NH3-P
712.25421	2987.0
713.30035	172.4
714.30804	238.4
715.40448	65.0
717.44489	163.9
719.46729	7488.8
720.64813	15354.4	[M+2H] (2+)-P
721.58820	8345.5	y (6) (1+)
722.40808	5569.1
723.28918	2271.5
724.46155	939.0
725.48907	770.9
726.41193	547.9
727.35864	1146.0	b (7) (1+)-H2O
728.18042	835.0	b (7) (1+)-NH3
729.41718	678.0
730.40057	166.3
731.43201	558.6
732.51862	256.1
733.51099	227.4
735.08319	363.5
736.07947	1702.2
736.92346	1024.5
737.96265	4580.6
738.70416	394.7
740.12262	131.2
741.40936	242.0
742.45874	1854.6
743.45154	370.6
744.62238	448.2
745.49066	778.6	b (7) (1+)
746.62897	451.1
747.35364	572.1
748.02014	901.6
749.46356	73.2
750.62494	1196.8
751.37073	5903.7	[M+2H] (2+)-NH3-H2O
752.10150	5863.6
753.37292	1370.7
754.03461	1117.5
754.66718	95.4
755.84393	112.3
756.90918	280.0
757.71313	123.0
758.45593	110.9
759.56781	4809.2	[M+2H] (2+)-H2O
760.39374	2130.6	[M+2H] (2+)-NH3
761.65118	1053.3
762.34515	28.5
763.71027	100.3
770.86853	11.4
772.51471	55.8
775.63007	82.1
776.45929	37.0
777.35632	22.9
777.98627	33.6
780.16656	1568.6	y (8) (1+)-NH3-P
781.13129	324.0
782.20074	146.6
783.31244	124.9
784.70026	26.2
788.32220	138.6
792.37860	252.4
793.34125	3770.7	y (7) (1+)
794.30273	2043.7
795.25031	887.4
796.39044	890.7	y (8) (1+)-P
797.70331	598.1
798.36426	1266.5	b (8) (1+)-H2O
799.44916	365.6
800.41571	216.1
801.53510	81.2
804.07367	110.5
806.82391	11.4
813.21967	35.4
814.34601	107.4
815.03973	21.1
815.89648	371.9
816.49774	1387.1	b (8) (1+)
817.32770	383.4
818.21417	289.9
819.24878	210.1
820.80219	60.0
821.98810	13.0
823.57996	97.6
824.56219	40.1
827.33197	35.2
831.75421	166.5
832.65112	164.0
833.90631	38.0
837.52209	26.2
838.26111	104.6
839.04517	45.2
842.91101	60.3
845.83429	35.5
847.47803	36.0
848.79944	244.4
849.64008	90.1
850.49603	54.7
851.47833	21.1
852.99860	169.8
854.27643	178.2
855.42780	127.5
857.05151	901.3
858.06940	421.6
859.22705	56.1
863.83386	91.0
865.55280	241.9
866.78247	645.9
867.46466	894.3	y (9) (1+)-P, b (9) (1+)-H2O-P
868.23938	453.2
869.44598	223.9
871.53070	174.8
874.39056	129.6
876.30658	225.8
877.12396	27.7
878.35394	52.5
879.13220	43.6
881.16486	103.7
882.43427	19.6
885.28400	1074.9	b (9) (1+)-P
886.34180	351.7
887.31647	56.8
888.81439	63.0
890.73926	48.1
891.40558	201.0
892.64960	95.9
894.36743	4999.0	y (8) (1+)
895.35968	2655.8
896.52594	615.1
897.20190	273.2
898.25177	198.9
899.13361	206.9
900.30249	90.3
902.56445	34.7
903.48071	52.4
904.19000	85.9
905.35175	219.1
907.04907	400.7
908.31494	462.7
909.16284	248.8
912.12933	144.8
914.02423	77.3
915.37579	1208.9
916.24384	732.1
917.26422	266.9
918.33832	44.0
925.20605	33.3
926.27753	8.1
929.59076	18.0
931.73627	171.4
932.75726	37.7
934.36639	107.9
937.17749	123.3
940.37500	24.1
941.89288	58.8
943.27881	20.7
945.37909	108.6
946.04791	85.2
947.24396	313.7
948.33423	277.1
951.43286	43.8
952.56305	187.6
954.30597	66.0
958.62036	103.6
959.55206	91.3
960.26923	75.8
961.10016	129.3
962.46185	81.6
965.35883	2971.2	b (9) (1+)-H2O, b (10) (1+)-NH3-P, y (9) (1+)
966.57697	1550.8	b (9) (1+)-NH3
967.49878	326.7
968.23364	137.3
969.65814	125.4
971.16382	36.5
974.71051	60.6
978.35345	33.8
978.96582	59.2
980.71777	71.0
981.39227	87.9
983.82562	185.5
984.60052	19.6
986.45654	16.8
987.52802	72.4
991.79517	41.1
995.07977	311.5
996.41791	166.4
997.46161	55.1
998.33490	67.7
999.16559	26.7
1000.38037	110.9
1002.00836	48.1
1003.35693	187.1
1004.15161	241.5
1005.26367	56.5
1006.57611	19.2
1008.17841	59.1
1009.45825	81.4
1010.50983	59.1
1013.20435	982.1
1014.30145	482.1
1015.62946	97.9
1018.57538	42.2
1022.32690	869.6
1023.35516	436.7
1024.48096	361.8
1025.44800	148.8
1027.89307	77.2
1030.35779	21.8
1032.27173	68.1
1034.06567	29.3
1035.43640	53.6
1037.11987	61.2
1041.36731	94.6
1045.19690	221.3
1046.47717	121.4
1047.51929	73.7
1048.14587	33.6
1049.40906	113.2
1050.30005	202.6
1051.47607	120.7
1052.65210	257.6
1053.42896	78.9
1054.23877	100.3
1057.54895	50.3
1058.53589	22.3
1059.43652	240.3
1060.26111	142.7
1063.17053	46.5
1064.23511	133.1
1065.14319	29.1
1068.10547	60.3
1073.17480	16.9
1075.29028	344.5
1076.44775	957.0	y (10) (1+)-NH3
1077.38391	667.5
1078.42273	448.3
1079.40491	53.4
1082.78271	58.5
1084.47217	13.6
1085.62158	39.9
1089.45496	32.2
1092.35339	141.2
1093.66113	154.9
1094.57373	238.8
1095.38159	540.7
1096.52332	378.2
1097.43530	222.1
1098.47046	15.8
1100.33643	153.8
1101.42529	36.6
1103.01025	54.3
1110.37280	120.9
1112.37024	301.5
1113.34326	186.9
1117.41724	31.1
1120.67419	57.8
1122.24121	86.6
1123.59424	78.0
1126.49146	15.9
1129.58521	20.1
1131.48120	17.9
1132.29443	33.8
1133.24011	71.8
1134.52625	394.3
1135.52637	393.1
1136.59741	321.2
1137.68604	13.0
1138.41846	49.1
1144.16235	70.0
1146.82727	39.1
1148.36719	43.5
1151.65112	65.1
1153.26318	117.2
1154.62634	119.7
1155.73853	176.1
1157.01892	240.0
1158.27844	271.8
1158.93262	43.3
1159.78857	30.5
1160.46057	61.0
1161.69165	35.0
1162.48181	24.6
1163.57495	229.1
1164.44690	53.8
1165.60571	101.5
1167.08984	125.4
1167.80273	50.1
1168.86719	25.6
1169.53748	35.5
1170.29932	66.6
1172.17285	9.2
1174.21069	89.1
1175.47681	545.1
1176.51270	582.7
1177.54150	587.0
1178.51477	109.0
1179.45215	32.2
1180.11633	37.2
1182.18481	24.0
1183.86816	38.5
1185.68738	37.2
1187.73096	68.3
1188.74268	64.4
1189.98499	16.8
1190.70264	41.6
1193.26123	249.4
1194.39539	987.6	b (12) (1+)-P
1195.49292	452.0
1196.39966	154.6
1197.77417	92.5
1205.42981	112.7
1206.75684	30.0
1207.83350	315.1
1208.56250	352.6
1209.57190	139.6
1210.69336	26.2
1212.91455	153.7
1216.42920	38.2
1218.45508	50.3
1219.35925	59.2
1222.03882	64.1
1223.31885	172.5
1224.47510	124.3
1228.15564	55.7
1229.37488	45.9
1232.11218	62.5
1232.98767	26.8
1234.29553	67.7
1238.05261	45.2
1239.50305	71.4
1243.36560	68.0
1245.02502	86.5
1246.34546	99.8
1247.43774	269.9
1251.16467	20.1
1256.51147	194.5
1257.42090	365.0
1260.35559	45.0
1261.48279	66.1
1262.86926	33.9
1264.68628	199.7
1265.57556	352.8
1266.38660	170.2
1267.56592	100.1
1274.18396	1566.8	b (12) (1+)-H2O
1274.98816	319.2
1275.68933	173.4
1276.68665	313.8
1277.36475	187.4
1278.44153	56.8
1292.19348	948.2	b (12) (1+), y (13) (1+)-H2O-P
1293.34973	652.8
1294.36145	124.2
1295.59167	458.7
1296.80505	157.3
1297.54919	30.4
1301.32263	60.5
1309.70703	35.4
1313.90442	26.6
1320.39514	641.1
1321.28857	123.5
1322.15063	96.5
1323.39514	15.8
1325.61206	51.4
1333.43860	82.8
1336.43140	37.1
1345.20544	317.0
1345.92578	132.5
1346.64697	6.9
1348.18469	14.1
1350.26184	55.2
1363.56018	732.0
1364.49280	595.9
1365.29944	132.3
1366.82849	64.9
1388.98682	211.0
1390.03870	96.8
1390.90637	87.2
1392.51514	94.9
1393.55945	28.8
1394.66992	92.0
1407.37146	70.1
1410.29761	110.5
1412.67480	33.9
1414.59668	11.4
1423.32153	74.1
1425.63159	73.3
1445.43884	14.2
1476.49817	44.1
