# Supplementary material for: Phosphoproteomic Analysis of Platelets Activated by Pro-Thrombotic Oxidized Phospholipids and Thrombin
Source: PLoS One. 2014 Jan 6;9(1):e84488. doi: 10.1371/journal.pone.0084488 (PMC3882224; doi:10.1371/journal.pone.0084488)
Supplement: Annotated Spectra S2 — (ZIP) [file pone.0084488.s005.zip › ELSDQATASPIVAR_-19_2_83679.txt]

m/z	i	matches
225.01567	40.0
226.09955	97.7
228.33875	38.1
229.17371	74.5
235.16539	14.4
241.21207	16.1
242.23715	18.5
243.16061	82.8
244.13892	91.7
246.20891	1455.8	y (2) (1+)
247.39497	108.0
250.01939	47.4
256.92477	93.4
258.46121	30.4
262.37039	22.3
266.38397	41.4
268.19278	11.3
272.13660	14.4
279.34802	40.0
285.18414	334.4
286.10687	78.9
287.23004	58.2
294.24307	52.8
296.04868	13.3
297.94647	20.2
299.57050	55.0
305.37802	52.0
310.28537	62.6
312.29547	39.9
313.26840	154.6
315.27524	47.9
316.23926	29.0
317.30139	31.8
321.07782	90.3
323.08270	22.9
323.98608	10.5
327.27417	8.2
329.28735	14.4
331.16150	214.1
337.33347	73.1
337.99756	69.9
340.42438	50.6
341.35797	98.4
342.37665	34.5
343.12128	25.4
345.26602	922.1	y (3) (1+)
346.27063	48.4
347.96509	25.0
350.11984	64.4
352.17853	52.4
353.35834	54.7
354.21747	35.9
356.10583	32.4
357.13647	35.5
359.35532	14.4
362.58057	18.5
363.61060	17.2
364.24060	39.3
366.38663	38.2
371.31396	32.0
373.06042	102.8
374.28296	77.6
377.99536	14.4
381.09900	70.6
382.94794	13.1
384.00745	78.6
387.89801	30.8
388.71844	38.6
391.29584	245.3
395.06598	19.7
396.44757	51.1
398.17804	66.6
399.35510	34.6
400.55109	51.1
401.39734	33.7
402.25421	92.5
403.18817	245.3
404.09094	31.8
405.23511	62.6
408.92737	121.0
410.39801	17.6
411.21771	81.9
414.09149	19.5
414.99347	103.6
416.26831	534.0
417.16412	51.9
417.97290	117.9
418.87378	19.5
420.61560	20.2
423.22327	73.1
425.02905	181.6
426.38440	115.7
427.22241	317.6
428.44812	124.7
429.15485	57.7
431.88202	22.2
434.49146	94.3
435.28113	91.5
436.34766	524.2
437.40680	82.1
439.22266	54.9
441.20667	29.4
442.10413	55.9
444.16351	184.0
445.37463	311.7
449.17145	170.9
450.18927	95.4
453.40784	14.4
454.14722	145.5
458.23352	167.8
459.47467	16.5
460.39783	61.0
461.07953	16.4
461.91632	142.0
465.16449	46.9
466.52344	58.1
468.04333	257.5
469.22858	23.6
470.21600	60.0
471.35974	145.9
472.27472	22.6
473.23212	46.5
474.56830	202.4
477.36261	7.2
480.30566	62.1
482.37012	13.3
484.33746	32.1
485.63232	81.5
487.20319	41.8
488.17365	36.8
489.62451	58.9
490.39514	106.4
492.39337	69.6
494.39685	91.3
495.08704	26.7
497.49512	68.2
498.34589	31.8
500.05670	46.0
501.89563	85.2
503.24640	211.9
504.53729	19.5
505.17847	136.6
505.81158	18.4
507.18604	33.6
507.97876	48.4
509.04956	162.9
512.21448	37.9
513.22931	116.6
514.35388	79.3
515.07520	95.7
516.39142	215.8
517.18445	14.2
519.58398	149.1
521.69061	41.7
523.25378	3088.1
524.25726	435.7
525.50543	111.9
526.34363	166.7
527.88440	41.0
529.61823	207.2
530.96686	235.9
532.23895	13.6
533.48431	34.7
534.30798	41.9
535.43750	43.6
536.46960	81.9
537.23175	176.9
538.31525	457.2
538.95245	57.6
540.15173	65.4
543.14697	19.7
544.02087	39.8
545.53925	34.6
546.49017	40.6
547.67731	457.2
548.89246	53.6
551.55780	14.4
553.79517	13.3
555.35632	3314.3	y (5) (1+), y (11) (2+)-P, b (5) (1+)-H2O
556.40887	627.6
557.30847	9.8
561.93878	107.5
563.56555	177.9
564.43219	88.5
566.09381	58.2
567.24622	12.3
568.67462	39.0
569.89178	697.3
570.65295	1305.0
571.62299	213.1
573.25470	729.8	b (5) (1+)
574.41144	336.0
575.37555	83.1
576.12445	41.8
577.40778	133.0
579.06122	8466.8
579.97675	1329.0
581.51135	199.7
582.54083	131.6
584.18140	75.7
585.09015	27.7
586.50433	185.0
588.31061	163.1
589.16278	99.1
590.46631	28.7
591.25946	182.7
594.44843	276.6
595.46075	257.9
596.58990	13.4
597.36798	132.4
598.26300	99.7
599.28534	377.1
600.12799	82.9
601.06146	236.4
602.14160	84.3
602.91797	61.9
604.51093	319.7
605.91205	45.6
607.28448	172.3
608.36255	556.9
609.28082	415.4
610.45636	356.2
611.27521	40.7
612.01770	153.6
613.39532	75.7
614.24603	304.1
615.45355	102.0
616.12701	18.4
616.98615	127.3
618.86163	514.1
619.50214	188.3
620.22028	153.0
620.86475	45.0
622.11603	67.1
623.16162	151.2
624.42505	486.2
625.49072	366.0
626.32312	2435.9	b (6) (1+)-H2O
627.20013	455.2
628.10675	205.5
629.17059	1581.5
630.30402	607.0
631.23108	102.4
632.64917	284.7
633.52252	293.2
634.42706	130.5
635.24969	41.5
636.41699	27.4
638.69470	854.8	y (12) (2+)-H2O, b (12) (2+)-NH3
639.42188	829.3	y (12) (2+)-NH3
640.12360	248.4
641.26587	206.1
642.55170	90.5
643.67242	305.9
644.39069	1636.7	b (6) (1+)
645.37872	531.6
646.82599	300.9
647.48517	103.1
648.27277	500.0
649.17450	88.7
650.46130	19.2
652.65942	13.4
653.58807	232.1
654.57025	664.2
656.61017	171.6
657.63910	50.9
660.49249	148.8
661.20239	64.2
662.26215	246.3
663.22156	835.4
664.00592	162.2
665.56805	89.9
666.64276	135.6
667.31891	230.8
668.26984	344.8
669.48779	434.8
670.53546	239.0
671.44800	103.0
672.33185	140.1
675.03265	567.4
676.18060	517.6
677.81067	679.3	y (7) (1+)-NH3-P, y (7) (1+)-H2O-P
679.25519	1347.1
680.47198	386.3
681.47699	438.1
682.40747	91.4
683.10016	223.8
685.19208	689.9
686.13263	320.6
687.07764	319.9
689.10559	568.1
690.16339	167.9
691.40216	286.1
692.41302	126.1
693.57623	167.7
694.63837	226.3
695.44244	1044.8	y (13) (2+)-H2O, y (7) (1+)-P
696.28369	568.2
697.51733	446.3
698.31964	361.8
699.32489	549.6
700.58887	627.9
701.86768	634.9
702.84308	1732.0	[M+2H] (2+)-NH3-H2O-P
703.45563	550.5
704.34515	779.8	y (6) (1+)-H2O, y (13) (2+)
705.43915	324.0
706.73431	392.1
707.80334	584.1
708.75446	1300.9
709.54456	941.7
710.43774	1175.0
711.60016	5744.1	[M+2H] (2+)-NH3-P, [M+2H] (2+)-H2O-P
712.44513	1243.8
713.31372	407.2
714.19470	61.4
715.12714	288.4
715.91870	81.4
718.60516	860.0
719.26575	8780.2
720.21954	11819.5
721.07281	13467.1	[M+2H] (2+)-P
722.26263	6070.0	y (6) (1+)
723.36414	1890.9
724.60870	756.8
725.94220	350.5
727.29834	1405.2	b (7) (1+)-H2O
728.39404	393.5
729.69958	646.1
730.67407	860.7
731.80737	279.2
732.49249	176.7
733.30365	211.0
734.39789	237.3
735.65155	920.4
736.46576	1520.6
737.07623	1296.8
737.70258	2328.3
739.55939	364.4
740.27411	78.2
741.53546	432.5
742.38068	965.7
743.13123	112.5
743.83606	654.3
745.20892	1108.0	b (7) (1+)
746.17963	881.1
747.11017	508.4
747.98706	681.2
749.06573	104.2
750.53662	1332.5
751.58356	7020.4	[M+2H] (2+)-NH3-H2O
752.62274	574.5
753.62866	1280.1
754.46075	511.9
755.65741	317.5
756.95465	1176.0
757.91565	477.7
759.15143	3668.4
759.92914	3945.6	[M+2H] (2+)-H2O
761.06439	823.2	[M+2H] (2+)-NH3
761.84448	5.7
763.64026	68.8
766.01959	19.2
772.25372	63.2
776.17505	86.3
777.19611	18.2
778.83673	66.8
780.26398	579.6
780.91699	113.2
781.71997	92.1
782.35211	16.4
783.39838	13.6
786.34991	41.8
787.90271	66.3
789.00653	156.8
791.16095	99.0
792.34894	26.4
793.29626	2669.1	y (7) (1+)
794.36615	1595.0
795.33240	771.1
796.50031	1263.6	y (8) (1+)-P
797.45270	442.6
798.23187	767.6	b (8) (1+)-H2O
799.15253	616.9
800.48737	58.9
803.34528	184.8
804.51868	122.5
808.13770	32.8
814.28314	67.0
816.32806	931.0	b (8) (1+)
817.52289	471.8
818.85425	130.6
819.79242	114.9
821.26263	51.0
822.13910	56.3
823.79712	58.4
825.53156	83.9
826.60736	240.0
827.58105	136.2
828.27032	29.3
829.80054	36.7
830.64447	89.6
831.88593	24.8
833.21588	23.6
834.73859	57.6
836.64178	115.3
838.05353	263.9
839.51813	134.5
840.34570	157.6
844.39526	99.5
846.24329	26.0
847.26324	31.5
848.78082	89.3
849.58527	125.0
850.53906	36.6
854.48499	322.5
855.39697	240.8
857.02704	411.5
858.09796	227.0
859.27728	234.7
861.53674	25.4
862.22095	60.2
864.53656	110.0
867.29010	1276.1	b (9) (1+)-H2O-P, y (9) (1+)-P
868.40228	551.4
870.87555	70.4
872.84613	78.4
876.35944	47.9
877.27277	45.8
879.18658	64.4
880.17365	235.3
881.29742	35.0
882.45105	90.3
883.51971	65.5
884.48291	199.9
885.45850	887.9	b (9) (1+)-P
886.40680	176.3
889.70502	182.3
891.30591	179.4
894.36401	4505.6	y (8) (1+)
895.41730	1084.6
896.59198	163.2
897.30151	143.5
898.14716	101.6
899.36847	122.9
900.42426	37.0
901.17603	10.3
902.21045	52.7
903.38837	59.8
904.13013	34.5
905.58954	248.1
906.20807	7.7
907.37701	591.7
908.33698	688.0
909.33472	177.8
910.32080	19.6
912.09521	52.0
913.12378	23.3
914.19409	173.4
915.41479	948.3
916.46979	549.1
917.33282	63.5
918.89697	44.6
919.57977	23.9
921.57538	92.5
922.47516	50.5
923.45233	81.9
924.50903	33.6
925.71576	118.3
928.18970	36.1
930.32959	15.4
932.65851	72.9
934.15509	41.9
936.61377	70.3
941.19965	80.9
944.26495	28.8
946.29034	85.2
947.40643	479.6
948.25055	255.2
949.12848	59.5
950.79266	153.1
952.32324	26.0
954.91534	84.9
958.67432	147.7
960.10443	122.9
960.99585	103.6
962.00885	166.4
965.40039	2431.8	y (9) (1+), b (9) (1+)-H2O, b (10) (1+)-NH3-P
966.45502	1038.6	b (9) (1+)-NH3
967.40649	113.4
968.43970	47.0
969.29199	109.6
973.41846	52.7
974.64142	113.3
976.33325	76.4
977.68121	147.5
978.73871	105.4
980.01611	33.6
981.60498	12.4
983.15112	84.2
984.11261	331.9
984.99390	25.7
986.19458	38.8
987.45795	30.0
988.70337	75.5
989.34747	58.9
990.43646	66.5
994.18365	188.7
995.23633	369.9
996.26416	95.2
997.47321	169.4
1002.06793	178.3
1002.98883	154.8
1004.06488	66.3
1004.76740	32.6
1006.73706	92.4
1008.32318	36.4
1009.51166	84.7
1010.68939	34.6
1012.49805	114.9
1013.35284	410.6
1014.06470	77.6
1015.08185	136.3
1015.91632	112.5
1016.62646	32.4
1017.23529	17.4
1018.53473	85.4
1019.80640	43.6
1022.14801	798.2
1023.40533	802.7
1024.43799	346.4
1025.52710	38.7
1028.61682	22.6
1029.44702	87.4
1031.72388	14.1
1032.83105	121.8
1034.54089	34.9
1035.34973	76.8
1036.44824	49.0
1038.17749	11.3
1039.53540	24.3
1040.32178	30.5
1041.65259	92.6
1043.51013	113.7
1044.43994	43.9
1045.35339	83.6
1047.21997	63.9
1048.85156	141.9
1049.46973	32.2
1050.79810	459.5
1052.03662	230.0
1053.61438	111.7
1055.34644	189.8
1057.81580	20.9
1058.50098	106.1
1060.21191	114.3
1061.50171	42.1
1063.58496	39.0
1064.28906	16.4
1065.15137	188.8
1066.13269	61.3
1067.34741	111.1
1070.56226	59.6
1074.59094	25.7
1075.53687	223.4
1076.37903	305.1
1077.45447	578.9
1078.72925	182.3
1081.56287	97.6
1082.27197	32.5
1085.41040	64.6
1090.52795	13.4
1091.44507	138.0
1092.32178	298.4
1093.48230	520.2
1094.12183	26.6
1095.43872	520.9
1096.60620	138.0
1099.76245	217.4
1101.17700	73.4
1105.39331	37.6
1106.28894	153.5
1106.97144	17.8
1110.64905	96.8
1111.51868	24.4
1112.69067	308.1
1113.83496	152.5
1116.97083	190.6
1117.81250	74.6
1118.47546	9.6
1119.45508	17.5
1120.21680	11.3
1121.10400	19.2
1128.22925	86.5
1133.48389	223.8
1134.58618	648.8
1135.46252	479.1
1136.42798	200.4
1137.48877	121.9
1139.80688	107.1
1143.29810	38.9
1145.94800	123.7
1147.07007	15.3
1147.88220	61.8
1151.44177	66.0
1153.51416	211.7
1154.37244	70.2
1155.43787	82.0
1156.52185	127.4
1157.22083	210.6
1158.43799	142.6
1159.59167	85.8
1160.82532	22.6
1163.27124	182.1
1164.39575	139.9
1165.46619	56.0
1166.90173	41.4
1169.45325	28.7
1170.23193	23.9
1171.63904	65.0
1174.35693	14.1
1175.53210	536.1
1176.53857	865.5	b (12) (1+)-H2O-P, b (11) (1+)-NH3
1177.47864	135.6
1178.76758	135.5
1179.99048	20.7
1181.17456	24.7
1184.85730	49.1
1188.09717	48.0
1189.95728	63.3
1191.31445	93.3
1193.13159	601.7
1194.35205	764.5	b (12) (1+)-P
1195.44690	476.9
1196.63000	51.9
1197.83496	229.0
1198.48120	62.1
1199.78320	23.6
1204.24243	44.6
1205.28613	44.9
1206.70789	31.3
1207.39380	12.5
1208.42139	322.1
1209.55200	183.8
1213.14209	48.9
1214.76453	37.7
1216.24915	39.9
1217.04980	44.8
1220.52551	80.3
1222.45410	338.2
1225.43787	338.1
1229.30676	194.5
1234.08752	43.1
1236.43298	17.2
1237.05420	21.5
1239.78040	69.3
1240.46765	100.6
1242.29456	25.6
1243.32556	26.0
1246.48352	268.0
1247.27393	94.7
1248.45496	27.7
1251.05432	21.6
1254.28015	75.0
1256.32727	318.7
1257.24475	45.7
1257.86719	59.3
1260.19727	86.1
1263.20801	77.3
1264.48914	200.0
1265.52747	285.3
1266.48767	67.1
1268.21021	48.2
1274.27893	837.4	b (12) (1+)-H2O
1275.24060	236.3
1276.31409	37.1
1276.96057	61.2
1283.66235	71.2
1289.73071	45.4
1291.42236	164.0
1292.27930	1237.1	b (12) (1+), y (13) (1+)-H2O-P
1293.45837	696.9	y (13) (1+)-NH3-P
1295.08167	282.5
1295.79431	148.6
1296.73584	152.9
1299.50281	97.8
1303.49072	62.3
1312.55408	37.7
1314.32263	26.7
1315.45972	66.4
1317.26758	71.8
1320.54614	862.0
1321.80334	109.7
1323.20715	196.3
1327.32483	277.0
1328.23010	23.8
1342.50012	102.9
1343.65027	108.7
1344.30200	20.5
1345.29846	227.3
1346.21863	124.8
1358.56238	39.2
1360.50122	49.0
1363.27344	512.2
1364.41492	266.8
1372.25354	143.8
1372.98572	34.4
1378.55310	21.5
1387.53284	29.5
1389.01636	76.5
1390.42981	64.4
1391.44031	52.5
1392.82947	51.1
1394.44580	40.9
1401.20557	16.4
1410.57825	34.5
1411.68103	53.2
1413.32849	34.0
1501.59827	38.8
1542.74048	57.3
