# Supplementary material for: Phosphoproteomic Analysis of Platelets Activated by Pro-Thrombotic Oxidized Phospholipids and Thrombin
Source: PLoS One. 2014 Jan 6;9(1):e84488. doi: 10.1371/journal.pone.0084488 (PMC3882224; doi:10.1371/journal.pone.0084488)
Supplement: Annotated Spectra S2 — (ZIP) [file pone.0084488.s005.zip › ELSDQATASPIVAR_-20_2_77882.txt]

m/z	i	matches
225.13222	31.6
229.27808	103.5
237.97739	58.9
240.24454	40.0
244.28455	75.4
245.52556	74.6
246.24306	1412.7	y (2) (1+)
247.02623	157.5
248.36223	25.5
251.07327	34.2
253.14883	15.7
257.22314	78.5
258.03149	32.5
259.10559	20.0
260.97882	50.0
268.08459	86.8
272.19580	80.6
275.78076	56.4
276.45392	16.2
280.28925	7.3
282.09592	33.5
285.16229	75.3
296.24319	18.1
301.25305	87.1
302.14288	73.7
305.41928	67.4
306.61240	18.7
312.04572	40.8
313.22333	111.8
315.21985	13.4
321.12881	18.6
323.09949	39.3
323.98352	19.5
328.14771	31.0
329.16193	32.9
330.00931	32.8
330.97507	183.1
332.31104	36.3
333.35205	48.2
335.48798	22.7
336.85486	47.7
340.37915	35.5
341.29706	12.6
342.20099	55.4
344.12604	15.6
345.31314	1100.2	y (3) (1+)
346.34601	162.9
347.14340	8.0
349.36218	11.9
351.33197	20.6
353.27408	21.8
354.08380	89.6
357.95923	94.0
359.32483	49.1
362.53540	72.2
363.67511	20.5
366.38800	24.0
367.12988	23.7
369.17084	23.5
371.51251	17.2
373.20123	117.8
377.07196	14.3
377.93268	38.4
379.25208	40.8
380.40131	103.6
381.34454	65.4
382.61090	33.1
383.29205	61.5
384.24323	51.3
385.22186	85.5
386.17627	32.2
388.13995	20.6
389.94220	27.1
392.39941	31.7
394.29205	17.9
396.80469	29.4
398.15070	34.9
399.30707	15.7
400.56049	23.3
401.41919	35.8
402.19775	54.6
403.13873	138.7
406.13196	22.6
407.41211	74.9
408.11182	17.2
409.14575	136.7
410.24719	44.4
413.75238	42.2
415.53033	263.4
416.16479	213.9
417.31171	182.6
418.24927	35.4
419.20221	32.9
420.36969	77.1
425.02960	479.0	y (9) (2+)-NH3-P, y (9) (2+)-H2O-P
426.32440	8.8
427.12109	424.1
427.88947	57.1
428.50830	25.8
429.13171	15.7
432.04199	66.8
435.01807	93.6
436.18915	229.9
437.39893	58.6
438.42029	104.9
439.16174	86.4
442.05475	40.8
443.02429	30.6
444.32837	171.1
445.26996	117.5
446.34174	102.0
447.70313	76.8
452.24487	36.1
453.72021	35.6
458.37866	100.4
460.43835	29.4
462.06506	54.4
463.25812	70.8
463.89160	35.5
466.04681	39.3
467.29742	66.0
470.13525	23.4
471.81738	104.6
475.61230	34.7
479.40253	37.3
480.20587	14.8
482.20160	78.9
483.64630	29.3
484.95984	27.8
486.31018	12.7
487.53894	24.8
490.21423	62.9
491.18231	39.3
494.21313	32.8
495.17712	29.7
497.40961	141.7
499.11359	85.5
500.87958	14.1
503.33209	61.0
505.06549	45.5
506.24591	42.9
510.08069	169.7
512.44196	32.4
513.10980	106.6
514.07568	83.9
515.18298	155.0
516.38751	58.5
517.80634	55.7
519.54944	37.2
520.29309	87.5
520.89917	44.8
522.16382	68.6
523.38055	2211.3
524.37036	451.2
525.37952	435.2
526.38721	95.2
527.04626	75.4
528.35931	35.5
530.09882	102.2
531.27692	225.6
532.04297	107.4
533.14923	16.8
534.21527	29.5
535.47620	47.7
537.25958	284.9
538.27057	291.4
539.34613	117.5
540.28766	35.5
542.19434	30.1
542.80469	28.7
544.18878	85.1
545.35431	61.9
547.40570	317.1
548.41571	93.1
549.07349	15.0
550.64288	34.8
553.48047	110.3
555.37103	3612.4	b (5) (1+)-H2O, y (5) (1+), y (11) (2+)-P
556.43524	591.9	b (5) (1+)-NH3
557.22076	401.5
558.24524	80.2
559.40289	25.9
561.45813	22.5
562.82526	161.8
564.30963	82.6
565.89417	58.4
567.86725	85.7
569.86694	985.2
571.16486	523.6
572.24628	101.8
573.24359	400.4
574.86163	167.7
577.64044	89.6
578.85278	4467.6
579.53796	1371.9
580.58954	347.9
581.31482	122.6
582.24695	29.5
583.44427	62.9
585.68060	37.9
586.36981	113.8
587.62012	31.7
588.46991	43.9
589.45013	21.7
590.88385	476.2	y (12) (2+)-H2O-P, y (12) (2+)-NH3-P
591.57617	34.1
593.63947	18.0
594.57843	154.6
595.70404	191.0
596.43561	171.7
597.76587	129.3
599.10339	406.9
600.01025	148.4
602.21185	40.8
603.07129	184.4
603.78156	34.5
604.90533	86.1
605.90741	33.6
606.82074	60.2
608.26202	264.6
609.43048	120.2
610.59576	151.7
612.03143	413.7
613.24945	69.9
614.37665	99.2
615.37238	40.0
616.31403	89.0
617.22552	31.0
618.87897	661.6
620.10938	488.0
621.20386	129.3
621.92590	136.8
622.54828	95.5
623.14960	31.0
624.64508	467.4
626.25372	2104.1	b (6) (1+)-H2O
627.31158	515.6	b (6) (1+)-NH3
628.51636	408.1
629.42535	382.8
630.15521	113.6
631.41193	78.1
633.26935	18.0
635.04181	85.6
636.29022	162.8
637.62665	41.0
638.52234	321.1
639.63287	1461.6	y (12) (2+)-H2O, y (12) (2+)-NH3
640.80762	330.1
642.03790	122.4
642.66614	65.0
643.61981	114.1
644.22601	1064.0	b (6) (1+)
645.39423	630.6
646.52484	88.0
647.45276	43.5
648.37170	893.4	y (12) (2+)
648.98676	587.2
650.14191	57.1
652.23712	74.2
653.23462	212.7
654.06317	347.9
655.27545	228.7
656.24194	178.9
656.97272	44.0
658.47192	132.1
659.43805	35.5
660.31647	133.5
661.02863	131.1
662.64740	731.0
663.45599	191.9
664.64435	267.0
665.42987	10.1
666.25079	94.6
667.58539	178.4
668.65234	316.9
670.14691	236.8
671.17596	278.8
672.17981	168.7
673.38446	21.3
674.74683	125.1
675.69940	225.1
676.62286	203.6
677.73785	250.5
678.56451	406.9
679.44885	788.9
680.23840	176.8
681.36108	398.6
682.04474	34.7
682.85150	173.1
683.65082	23.4
684.31805	59.6
685.45599	745.0
686.38873	436.6
687.67322	47.7
688.43842	66.1
689.10260	270.3
690.42181	284.0
691.35175	164.3
692.28326	266.6
693.52594	196.8
695.30878	559.4	y (7) (1+)-P, y (13) (2+)-H2O
696.15558	176.3
697.17609	463.5
698.18024	56.6
698.97687	428.2
700.32513	190.3
701.71771	369.3
702.64520	1150.8	[M+2H] (2+)-NH3-H2O-P
703.33691	860.0
704.37561	1059.1	y (13) (2+), y (6) (1+)-H2O
705.50946	447.5
706.14783	197.4
707.37256	455.0
708.34070	164.5
708.96204	514.7
710.16309	1632.0
711.26276	2785.2
712.07513	2934.9	[M+2H] (2+)-H2O-P, [M+2H] (2+)-NH3-P
713.25629	515.0
714.16718	245.4
716.73871	164.6
717.72430	188.1
719.24969	4514.6
720.09869	8760.9
721.10858	9372.3	[M+2H] (2+)-P
722.30365	7519.3	y (6) (1+)
723.40808	1914.2
724.24249	246.4
725.39050	420.9
726.50391	163.3
727.27197	1274.4	b (7) (1+)-H2O
728.27600	553.8	b (7) (1+)-NH3
729.27594	167.9
730.27393	499.4
731.10187	199.8
732.34503	710.0
732.98706	41.0
733.62384	200.4
735.34979	366.6
736.33929	910.9
737.84100	3394.7
739.35516	342.0
740.21002	175.3
741.60956	202.7
742.39355	660.2
743.36627	119.7
744.31915	151.0
745.30188	1347.1	b (7) (1+)
746.40479	495.5
747.30945	532.9
748.18475	396.0
749.64447	500.5
750.71222	863.0
751.52319	6561.7	[M+2H] (2+)-NH3-H2O
752.69537	2026.6
753.81244	1748.6
754.63641	276.8
755.51080	162.2
757.19574	397.0
757.93811	179.8
759.19196	1964.8
760.13519	1629.8	[M+2H] (2+)-H2O, [M+2H] (2+)-NH3
760.94446	821.5
762.21094	194.1
780.20465	807.7	y (8) (1+)-NH3-P
781.20782	550.1
782.35907	346.9
783.61255	30.9
786.17096	16.8
788.14630	107.0
789.31268	29.6
791.42084	216.4
792.67883	85.4
793.37372	2862.0	y (7) (1+)
794.36304	1835.6
795.39014	398.0
796.53107	759.0	y (8) (1+)-P
797.60736	358.5
798.31342	993.6	b (8) (1+)-H2O
799.29340	578.4	b (8) (1+)-NH3
800.18024	149.3
801.23181	53.7
802.09491	9.6
803.11115	67.3
803.84161	193.8
808.40833	23.6
809.40796	31.5
810.20587	17.9
810.93823	21.8
814.54620	26.0
816.25433	1182.2	b (8) (1+)
817.25684	707.7
818.22089	329.7
821.51178	66.9
822.29498	20.1
823.09656	35.3
824.54041	97.4
825.53949	44.1
827.52130	24.0
828.29510	37.7
828.91425	37.6
829.95123	366.5
831.17090	71.1
832.17950	35.4
833.37457	111.9
835.58868	22.6
836.44598	51.1
837.77698	11.8
838.73108	169.0
839.90289	35.3
844.83759	113.6
847.36517	102.4
848.15411	15.1
849.17755	278.2
850.00183	140.8
851.18866	75.5
852.00220	123.6
852.76099	49.7
854.34131	75.4
855.33917	80.7
856.63727	109.7
857.34186	172.2
858.03412	166.9
859.00391	119.1
860.18616	91.7
861.36761	83.1
862.48322	87.1
863.42853	25.7
867.26550	1393.3	y (9) (1+)-P, b (9) (1+)-H2O-P
868.34418	332.5
869.31024	131.1
870.25726	19.5
871.51202	59.7
872.41199	111.8
874.85602	39.4
876.11511	202.2
877.13629	370.3
878.04706	60.4
879.16986	31.2
880.04926	61.1
881.76764	60.9
883.13257	150.0
883.94897	14.1
884.77106	115.0
885.39081	646.4	b (9) (1+)-P
886.32892	325.2
887.13763	90.8
888.69531	131.4
891.38251	191.6
894.32843	4057.4	y (8) (1+)
895.43530	1198.3
896.36615	188.6
897.27948	43.6
898.08197	143.4
899.23877	200.8
899.84961	14.7
900.64526	63.0
901.58685	92.5
902.45343	46.1
903.43213	157.3
905.37866	27.1
907.34076	591.4
908.35455	290.8
909.50592	49.5
910.17706	55.7
911.30353	161.8
914.23383	91.6
915.26752	990.4
916.41382	370.0
917.55731	91.3
918.60083	36.3
919.48553	43.4
920.30426	68.9
931.42621	11.9
934.09589	116.3
936.42041	16.5
937.32617	52.5
939.66901	10.7
943.16083	32.2
943.97491	21.1
947.26996	328.0
948.46991	130.5
950.18677	62.4
951.81866	117.6
952.43085	14.5
953.61401	34.7
954.24115	63.2
955.15314	36.3
960.10150	236.3
960.76727	19.9
961.62231	25.6
962.30859	98.5
965.34204	2161.4	y (9) (1+), b (10) (1+)-NH3-P, b (9) (1+)-H2O
966.41528	1159.3	b (9) (1+)-NH3
967.42682	350.6
968.58984	43.7
969.25555	83.8
975.04224	55.7
976.03387	91.1
977.48071	15.6
978.46338	164.4
979.16315	37.2
980.48810	9.7
981.35913	108.2
983.23810	76.8
984.23566	55.4
985.18463	99.0
987.22955	91.1
990.94830	85.2
991.57318	26.8
994.23529	83.8
995.18164	259.6
996.25977	176.1
997.18951	175.5
997.99530	106.2
998.94611	17.9
999.57037	34.0
1002.17603	127.2
1004.53296	41.7
1005.37360	45.5
1006.34991	30.9
1008.85419	38.6
1010.39771	149.5
1012.48804	64.3
1013.25787	484.5
1014.10089	160.5
1015.39130	172.6
1016.10516	51.4
1018.14697	24.3
1019.26776	162.4
1020.60150	67.7
1021.76416	179.6
1022.38641	746.9
1023.40948	224.0
1024.14429	268.6
1024.98975	103.7
1032.24072	161.4
1033.62866	53.0
1034.41113	30.8
1036.48499	29.9
1039.28662	14.0
1041.17358	73.4
1042.13599	18.7
1044.25366	44.3
1045.24927	174.3
1046.58508	82.2
1047.19995	50.5
1048.32703	26.7
1050.29480	29.1
1051.33301	276.6
1052.06177	69.6
1052.68921	63.2
1053.69678	271.6
1055.39868	82.0
1058.65308	82.6
1059.51648	84.0
1060.48071	39.6
1064.01733	22.5
1067.69812	27.9
1070.83569	42.0
1074.89795	153.8
1075.70398	267.5
1076.61499	517.5	y (10) (1+)-NH3
1077.50952	339.2
1078.48560	120.5
1080.14819	34.2
1081.50806	37.8
1082.20313	76.7
1083.18689	107.7
1086.04663	60.4
1087.20728	44.1
1092.31470	183.4
1093.18274	313.8
1093.87329	133.2
1094.72559	164.2
1095.63647	153.9
1096.48120	195.9
1097.35815	93.4
1099.27075	41.7
1100.15869	46.5
1101.52380	17.2
1108.41028	9.6
1112.62183	179.7
1113.68481	115.5
1114.87280	7.3
1116.52991	140.9
1118.30933	40.5
1119.47852	14.2
1121.20679	207.0
1122.41418	57.2
1123.97803	36.2
1126.76770	17.2
1128.31470	55.8
1129.40869	36.5
1132.43921	59.6
1134.07605	495.7
1134.70410	60.4
1135.63782	174.3
1136.73193	214.8
1137.62146	28.1
1139.44153	53.9
1141.57861	68.9
1145.33545	15.0
1149.56128	38.8
1153.34790	232.6
1154.27319	96.7
1155.61230	19.4
1156.63599	41.6
1157.39575	93.3
1158.64001	126.2
1159.35657	25.6
1161.10278	50.9
1162.75757	134.5
1163.38367	23.8
1165.03101	220.0
1166.13037	110.8
1170.29468	57.6
1172.39355	17.5
1175.42871	360.7
1176.32886	606.6	b (12) (1+)-H2O-P, b (11) (1+)-NH3
1177.41956	416.4
1178.17639	3.7
1179.10168	61.6
1181.41724	77.8
1182.85083	89.1
1190.66553	48.2
1193.26465	714.9	b (11) (1+)
1194.31946	872.6	b (12) (1+)-P
1195.35913	519.0
1196.49902	80.6
1197.25549	84.8
1204.43188	6.5
1208.55212	255.2
1209.54761	161.1
1210.56653	43.4
1214.55835	47.8
1217.55957	15.9
1220.13477	60.0
1222.07593	140.4
1222.93469	231.0
1224.05469	108.7
1225.10803	54.8
1225.78113	23.3
1228.00903	24.9
1230.19495	16.4
1234.42468	71.0
1239.34985	44.0
1241.62952	11.9
1242.24841	19.5
1243.25635	61.7
1247.52295	200.2
1248.32349	70.1
1250.65295	30.7
1256.32410	102.6
1257.20996	124.6
1258.36707	27.1
1264.48474	34.1
1265.42444	250.9
1266.45935	149.0
1267.56128	22.9
1268.38782	43.5
1271.47778	12.2
1274.02112	493.0	b (12) (1+)-H2O
1274.93652	399.5
1276.31042	95.6
1278.06934	36.2
1279.52600	26.3
1291.14905	37.1
1292.29138	1015.2	y (13) (1+)-H2O-P, b (12) (1+)
1293.11975	617.1	y (13) (1+)-NH3-P
1294.06152	142.9
1295.51245	91.3
1296.58972	72.4
1297.59509	43.3
1300.29968	34.7
1302.44995	39.8
1303.73828	18.4
1304.34290	11.8
1305.28772	19.4
1307.65991	11.9
1309.27136	34.8
1312.54285	27.9
1318.20264	15.6
1320.26489	335.6
1320.93469	52.9
1321.54089	211.6
1322.18518	30.2
1323.16931	100.9
1324.07458	59.0
1327.40100	177.3
1329.30579	8.0
1339.43237	30.9
1345.35168	327.7
1346.09021	231.3
1346.79150	54.6
1348.26929	100.4
1361.88977	19.7
1363.21631	231.4
1364.22302	288.4
1365.47351	56.0
1373.64844	46.8
1374.71387	62.1
1376.60608	42.0
1379.04651	24.8
1379.77673	73.8
1390.59802	61.0
1391.66040	42.2
1392.38159	72.0
1393.35254	13.3
