# Supplementary material for: Phosphoproteomic Analysis of Platelets Activated by Pro-Thrombotic Oxidized Phospholipids and Thrombin
Source: PLoS One. 2014 Jan 6;9(1):e84488. doi: 10.1371/journal.pone.0084488 (PMC3882224; doi:10.1371/journal.pone.0084488)
Supplement: Annotated Spectra S2 — (ZIP) [file pone.0084488.s005.zip › ELSDQATASPIVAR_-21_2_82401.txt]

m/z	i	matches
218.32138	6.4
225.11740	79.1
229.23732	19.5
233.20041	68.8
234.40034	28.1
238.19321	36.7
239.10938	37.5
240.42497	38.8
241.29568	16.7
242.06357	16.7
243.27365	17.6
244.24510	12.4
246.22714	1409.5	y (2) (1+)
247.05457	130.6
251.28372	11.3
255.33438	61.1
257.28354	9.7
258.34225	83.0
259.89899	27.2
261.17670	58.1
262.46814	90.9
269.34909	76.3
272.23233	40.2
276.00137	60.7
278.22162	24.6
280.18475	91.5
284.53488	55.5
285.26135	305.5
286.25519	77.3
290.33527	17.8
291.23050	53.2
291.83545	17.5
294.21698	23.9
297.33691	31.9
299.26474	9.8
305.34030	39.8
306.57257	53.0
312.28186	241.8
313.07306	161.1
314.01947	26.1
315.16379	80.5
321.31543	159.1
323.17996	70.3
324.46811	29.5
326.39203	43.5
328.29651	12.3
330.19250	97.5
331.29974	157.5
333.31750	26.4
337.17133	33.0
340.30865	88.2
341.07257	32.9
343.85504	14.1
345.20624	1538.8	y (3) (1+)
346.10474	67.5
347.17920	44.3
349.30737	18.5
353.53061	58.7
354.29218	23.4
357.36304	9.8
360.43597	35.7
363.25946	115.6
364.16406	47.4
365.41272	9.8
366.33810	36.2
367.11285	9.8
371.20935	50.5
377.26837	75.2
380.40234	32.5
382.03040	12.2
383.60095	73.7
384.34033	43.3
386.46198	62.7
388.08728	112.7
388.69519	59.8
390.18353	57.6
391.57343	102.6
395.36444	38.4
396.95532	12.2
400.20612	55.2
401.29224	36.5
402.28149	51.2
402.96442	20.2
404.67676	72.7
405.27826	19.4
407.05829	44.4
407.91217	12.4
409.04456	106.2
411.28687	38.9
416.20013	454.2
417.13043	126.1
423.20624	25.2
425.06049	156.1
426.14948	60.9
426.97168	273.2
428.01422	64.9
428.69525	17.4
430.09088	18.7
431.01276	15.9
432.34216	83.1
434.22827	83.1
435.70276	63.6
436.43848	139.6
438.50562	81.3
439.31860	53.9
441.64099	26.4
443.18335	52.3
445.10364	355.0
445.93060	69.2
451.33191	66.0
452.66919	32.5
456.26990	25.8
458.34106	226.6
459.46210	114.0
460.15167	38.0
461.12781	20.2
461.77625	35.7
462.50079	31.6
467.26837	89.2
468.31049	108.7
469.72198	40.2
471.35846	57.3
471.98090	41.0
476.95422	71.9
478.41925	67.1
479.51202	19.4
481.57397	14.8
484.38666	25.4
485.21777	46.4
487.36676	36.7
489.48090	58.3
490.11945	293.6
492.07349	9.8
493.09729	16.7
494.24976	17.7
495.16199	32.4
496.38702	206.9
498.20453	289.7
498.85986	8.6
501.20721	50.9
502.72986	45.9
503.36182	95.6
504.55499	18.5
505.22668	61.6
505.94019	22.6
506.75183	180.5
507.49341	23.8
508.44269	21.8
509.50409	131.5
510.12280	9.6
511.33264	40.8
513.04193	184.3
513.94366	99.9
515.69495	60.8
516.59625	35.7
517.48859	46.3
518.54517	74.0
519.78375	38.9
520.43372	72.1
521.33130	109.8
523.32056	2400.0
524.26788	482.2
525.38361	121.2
526.26495	88.9
528.32648	66.2
531.30017	176.5
535.39056	19.6
537.35437	198.0
538.38495	509.5
538.99908	188.1
540.03412	74.1
544.45636	32.2
545.52496	17.4
546.71875	146.8
547.40216	339.5
548.75763	294.1
550.30316	112.0
551.39294	245.7
553.11676	23.5
554.14618	181.4
555.33112	3612.7	b (5) (1+)-H2O, y (5) (1+), y (11) (2+)-P
556.54962	1116.8	b (5) (1+)-NH3
557.40289	297.9
558.20789	79.7
559.66168	11.5
561.59027	89.5
562.40643	134.4
567.74640	359.0
568.55878	34.5
569.89020	759.8
570.61322	527.2
573.19135	415.1
574.26105	451.0
575.40094	12.5
576.26068	87.2
577.12762	99.1
579.02350	5019.6
579.94360	840.0
580.95148	165.5
582.23370	300.7
582.84674	8.5
584.32141	35.2
585.43958	26.9
586.73712	104.6
587.37549	130.4
587.99188	110.7
589.19183	217.7
590.29987	217.2
590.90479	229.1
591.62152	25.2
592.64404	88.5
594.33954	74.6
595.81299	351.3
597.61047	159.3
598.71210	187.0
599.47699	771.5	y (12) (2+)-P
601.73553	49.6
603.32605	183.0
604.54047	247.7
605.32758	147.9
606.16754	73.4
608.21844	509.0
609.17523	154.8
610.08020	55.8
611.32172	21.6
612.63544	97.1
614.13739	154.3
615.72595	54.2
616.96375	99.9
617.63629	131.7
619.12109	806.7
619.90411	118.3
621.45148	196.0
622.64667	305.1
623.59454	124.0
624.64594	474.4
626.20221	2575.9	b (6) (1+)-H2O
626.83197	319.6
627.44403	542.8	b (6) (1+)-NH3
629.17096	796.6
630.22723	336.6
631.07111	88.6
632.60846	206.4
633.28003	11.4
634.65326	240.4
636.55212	179.9
637.44220	21.8
639.06671	856.0	y (12) (2+)-H2O, y (12) (2+)-NH3, b (12) (2+)-NH3
639.77582	256.7
640.76495	117.9
641.46393	122.0
642.45612	55.1
643.68835	347.3
644.31500	1526.9	b (6) (1+)
645.23267	664.9
646.36584	222.1
647.82001	241.1
648.69427	618.6	y (12) (2+)
650.08588	199.9
652.09369	92.6
653.76361	533.5
654.59210	455.3
655.21698	174.2
656.48932	36.8
657.21002	84.5
657.99811	34.4
658.63696	129.1
659.33746	44.2
660.55524	51.3
661.25604	77.4
661.86743	178.4
662.75513	542.9
663.62836	374.6
664.43353	264.2
665.54779	40.2
666.37292	16.7
667.34082	43.8
668.14026	142.1
669.55084	466.9
670.52948	412.0
671.64001	190.4
672.36560	391.1
673.60333	125.4
674.65619	94.6
675.63293	332.1
676.86560	131.2
677.90302	1211.7	y (7) (1+)-H2O-P, y (7) (1+)-NH3-P
679.28827	953.0
680.24554	461.4
681.26764	397.9
682.48517	110.0
683.31567	125.3
684.32916	118.1
685.38007	269.2
686.56500	103.9
687.34662	63.4
688.39630	155.3
689.16150	168.6
691.36713	367.7
692.56030	316.0
693.93011	450.4
695.42371	1197.2	y (7) (1+)-P, y (13) (2+)-H2O
696.45709	1073.0	y (13) (2+)-NH3
697.33820	214.4
698.47858	255.6
699.45428	255.5
700.36273	128.8
701.20203	561.6
702.32623	1079.2
703.15558	1184.7	[M+2H] (2+)-NH3-H2O-P
703.87292	211.0
704.52637	728.2	y (6) (1+)-H2O, y (13) (2+)
705.40967	103.3
706.16638	322.6
707.37616	447.3
708.18060	764.7
709.37177	810.9
710.39154	1816.4
711.30621	3298.4	[M+2H] (2+)-H2O-P, [M+2H] (2+)-NH3-P
712.02991	3278.1
713.55835	181.5
714.64386	200.0
715.68280	137.8
716.90594	80.6
719.14215	9335.2
720.15662	10242.4	[M+2H] (2+)-P
721.03760	8231.7
722.33490	7796.4	y (6) (1+)
723.41486	1482.7
724.52240	570.8
725.24060	123.2
726.11920	322.6
727.32672	1432.2	b (7) (1+)-H2O
728.30682	670.9	b (7) (1+)-NH3
729.27991	524.9
730.35999	441.7
731.16754	389.2
731.78662	125.8
732.43268	57.5
733.45233	500.3
734.21844	101.3
735.12054	266.4
735.87604	555.1
736.66132	642.8
737.40625	1822.0
738.84528	96.9
740.01453	349.4
740.90533	93.4
742.21838	1063.9
743.06403	854.0
744.17169	452.8
745.19409	1116.1	b (7) (1+)
746.33929	1570.8
747.63910	750.4
748.42279	852.4
750.16083	1070.1
751.26837	6206.2	[M+2H] (2+)-NH3-H2O
751.99982	3479.7
753.33221	1921.1
754.38190	500.6
755.42963	488.2
756.30963	253.5
756.99939	326.5
757.62488	452.7
759.08942	4089.8
760.01868	1939.6	[M+2H] (2+)-H2O
761.27502	518.9	[M+2H] (2+)-NH3
762.62573	61.5
767.15283	32.8
768.78204	44.5
775.24323	113.9
776.39850	156.3
777.36578	23.4
780.15295	985.4	y (8) (1+)-NH3-P
781.18573	355.5
782.15155	64.9
783.00592	25.5
784.53119	74.6
787.09814	81.7
788.48230	83.4
789.46051	106.6
791.09711	40.9
792.31360	283.8
793.37549	3337.5	y (7) (1+)
794.42377	1855.8
795.35248	941.3
796.40112	1217.1	y (8) (1+)-P
797.63654	725.0
798.40338	1242.9	b (8) (1+)-H2O
799.21423	846.5	b (8) (1+)-NH3
800.39954	33.7
801.08380	23.7
802.97021	124.5
804.24719	149.9
806.63794	111.2
809.10553	27.9
810.06787	212.0
812.76013	108.6
813.75037	69.1
816.29523	1913.1	b (8) (1+)
817.24750	627.7
818.68536	18.5
819.44312	27.0
820.11926	55.8
820.78015	48.0
821.85822	46.3
823.43945	107.4
824.38831	100.7
827.52484	8.0
829.69891	116.6
832.30707	202.0
833.36810	92.2
834.86420	80.6
835.53210	28.0
839.85718	109.0
840.51923	9.8
845.06793	33.1
847.29730	21.9
849.07288	256.3
850.20892	551.5	y (9) (1+)-H2O-P, y (9) (1+)-NH3-P
850.88409	74.9
851.90558	230.5
852.50763	7.1
853.57538	191.0
854.54126	128.5
855.45264	27.8
856.64117	105.9
857.27856	544.7
858.22925	246.5
860.48718	57.9
861.77295	56.7
864.28949	20.0
865.22131	37.4
867.25598	1921.0	y (9) (1+)-P, b (9) (1+)-H2O-P
868.16229	590.8	b (9) (1+)-NH3-P
869.88214	144.9
871.22577	78.7
874.63800	60.7
875.60260	18.3
876.76410	70.2
877.74335	73.6
878.80249	124.3
879.63080	93.4
880.38190	21.0
881.95111	162.9
883.62421	41.8
885.05951	856.8	b (9) (1+)-P
885.67212	223.4
886.51178	173.7
887.29443	28.0
888.35870	89.9
889.58624	12.4
892.27411	27.0
894.37408	5072.7	y (8) (1+)
895.45636	1158.0
897.19196	220.7
898.36108	188.6
899.54388	53.9
900.86230	108.2
902.32715	153.2
903.07318	47.9
904.29468	16.7
905.34454	64.1
907.46552	745.3
908.58783	308.6
909.58252	59.5
911.76300	111.8
914.14307	109.9
915.32941	1207.2
916.28369	452.1
917.36914	210.4
918.56415	69.5
920.37750	39.1
921.96777	44.3
922.87811	37.8
925.16547	16.7
926.05450	17.6
928.96539	14.1
929.77753	15.7
931.53363	127.1
933.73260	175.7
934.35834	44.0
935.28058	94.5
936.38745	8.0
937.31537	89.3
938.89209	13.1
939.72754	35.7
946.27887	51.2
947.23315	687.7	y (9) (1+)-H2O
948.71405	286.8
949.90381	32.0
951.20532	58.9
952.47235	22.0
953.46222	75.4
954.35492	16.5
955.43530	87.3
957.74225	34.9
959.80151	90.2
961.91608	38.5
964.01910	75.2
965.37860	2498.2	y (9) (1+), b (10) (1+)-NH3-P, b (9) (1+)-H2O
966.37524	1091.7	b (9) (1+)-NH3
967.16498	42.3
968.76715	27.9
969.47052	35.8
971.23285	20.4
977.34576	202.4
978.50568	92.2
981.42963	42.1
982.10858	41.7
984.90424	107.0
986.41730	98.4
987.38275	168.7
991.88934	43.0
993.53253	17.4
995.31744	504.4
996.14594	211.2
998.41284	55.3
999.25812	81.6
1000.03174	73.9
1001.26392	100.3
1002.21661	162.1
1003.63110	69.1
1004.48785	192.7
1006.47394	55.5
1008.25226	75.6
1009.32367	25.5
1011.24762	107.4
1012.51489	254.4
1013.36279	194.1
1014.15594	246.9
1015.22968	174.4
1016.79218	121.0
1019.44019	40.9
1022.44312	879.2
1023.55658	695.4
1024.34143	284.7
1025.24146	35.8
1026.75928	71.5
1032.29932	166.4
1033.42969	105.7
1035.03467	66.2
1037.75024	23.0
1039.61279	37.5
1042.34656	54.9
1046.55762	179.8
1049.78748	375.0
1050.66260	251.3
1051.35400	329.8
1052.14319	109.7
1053.40723	307.1
1054.39087	17.8
1055.13147	39.3
1056.43066	58.6
1057.44580	172.4
1058.50647	41.8
1059.53174	223.3
1062.47253	9.8
1063.75903	57.8
1065.86865	50.6
1066.53967	22.0
1067.62585	72.8
1068.38879	17.8
1074.22937	116.1
1075.80408	244.2
1076.53564	1033.6	y (10) (1+)-NH3
1077.33032	615.4	b (11) (1+)-H2O-P
1078.45044	159.6
1082.26917	176.4
1084.72070	77.6
1089.64465	9.1
1090.29126	28.7
1092.29138	189.1
1093.42273	583.2	y (11) (1+)-NH3-P, y (10) (1+)
1094.23364	147.9
1095.47388	349.3
1096.43457	125.3
1099.85742	45.3
1100.77734	131.0
1101.44629	10.5
1102.11951	69.4
1104.60400	38.4
1107.78528	8.9
1108.78223	25.3
1110.32910	10.6
1111.28760	28.1
1112.56006	423.4
1113.63110	168.3
1116.04370	42.8
1117.11499	82.0
1117.87720	16.7
1118.62927	29.8
1119.31287	14.4
1124.08252	11.5
1130.43848	23.5
1133.41895	8.0
1134.38843	374.3
1135.07715	194.9
1135.74878	87.7
1136.46948	289.3
1137.53809	88.6
1139.31543	118.6
1140.09790	25.3
1140.72314	20.3
1141.39514	12.6
1145.07629	15.9
1146.91809	115.6
1148.16870	22.8
1150.17432	25.5
1151.60242	61.1
1153.27368	274.0
1154.43359	156.0
1155.43396	111.5
1156.88855	115.2
1157.65430	127.8
1158.66260	103.2
1159.73572	39.9
1160.64294	40.1
1161.28540	14.1
1162.31714	24.0
1163.51672	102.1
1164.54651	40.1
1165.85620	95.9
1168.22729	97.9
1170.33020	38.7
1172.51904	68.6
1175.20752	324.4
1176.23486	1269.0	b (11) (1+)-NH3, b (12) (1+)-H2O-P, b (11) (1+)-H2O
1177.41260	336.3
1178.65259	42.6
1179.62085	34.3
1184.90601	51.5
1185.80151	22.6
1187.54517	41.5
1190.99243	8.0
1193.22131	599.1	b (11) (1+)
1194.53345	1668.1	b (12) (1+)-P
1195.50952	371.4
1196.44409	73.1
1197.57275	72.1
1198.29456	81.4
1199.06750	16.3
1200.36633	16.6
1203.37988	25.4
1204.72852	69.3
1206.35059	47.9
1207.43860	21.8
1208.60815	393.6
1209.43408	196.0
1215.51941	14.8
1220.43042	15.7
1222.34949	219.9
1223.43652	236.1
1224.59949	54.2
1225.53894	49.4
1228.35425	27.9
1236.98315	72.1
1238.40833	19.7
1239.15271	21.6
1244.56726	29.3
1247.37268	325.8
1248.56934	147.4
1256.31958	262.6
1257.31372	177.7
1258.55725	45.7
1259.50439	115.2
1260.53198	87.6
1261.57031	37.7
1262.21460	36.4
1264.08423	133.3
1265.57166	472.2
1266.33704	162.3
1267.27576	51.5
1271.79614	21.9
1273.79370	365.5
1274.45911	1122.4	b (12) (1+)-H2O
1275.47168	468.8
1276.52966	82.0
1278.52490	11.5
1292.29114	1212.4	b (12) (1+), y (13) (1+)-H2O-P
1293.43689	387.9
1295.64685	350.6
1296.59619	181.8
1302.70093	143.7
1303.48730	89.2
1304.56775	85.1
1306.44128	12.2
1309.72302	13.3
1318.68616	8.9
1320.29370	581.1
1321.37952	377.6
1322.30115	215.0
1327.47815	145.6
1328.49353	76.7
1329.53235	102.4
1335.68555	81.0
1337.63574	28.7
1339.38098	28.9
1342.08594	35.4
1345.52771	276.3
1346.42371	134.7
1347.40259	22.1
1352.39734	48.0
1363.32556	558.2	b (13) (1+)
1364.31018	211.8
1365.78601	44.4
1386.54114	48.1
1387.89673	40.7
1389.12488	81.8
1390.23523	80.3
1391.72302	118.1
1392.65002	111.1
1424.89099	52.2
1482.67090	24.6
1498.07141	19.6
1500.51123	12.4
1508.44666	16.6
