# Supplementary material for: Phosphoproteomic Analysis of Platelets Activated by Pro-Thrombotic Oxidized Phospholipids and Thrombin
Source: PLoS One. 2014 Jan 6;9(1):e84488. doi: 10.1371/journal.pone.0084488 (PMC3882224; doi:10.1371/journal.pone.0084488)
Supplement: Annotated Spectra S2 — (ZIP) [file pone.0084488.s005.zip › ELSQVLTQR_-8_2_85064.txt]

m/z	i	matches
170.14316	58.7
172.19353	17.3
175.16122	54.7
183.22523	32.7
184.40526	48.6
188.90587	21.8
191.12540	18.2
201.33340	7.3
201.96506	42.5
204.09654	54.0
214.35120	82.4
215.38867	42.8
217.03452	50.7
225.04874	86.7
226.08894	13.0
228.17682	127.8
229.20096	13.7
235.83002	27.7
240.19348	50.0
242.63669	44.3
243.94489	95.7
245.14612	148.6
246.37758	10.0
249.21497	17.3
250.75182	23.1
252.31367	14.5
255.93100	29.0
256.62881	19.1
258.29044	67.7
260.26157	50.6
262.17990	1276.0	b (5) (2+)-NH3-P
263.16220	104.9
264.36542	19.1
272.44586	29.9
274.14313	46.1
275.20145	80.5
279.42090	146.3
280.15948	56.4
281.48517	14.5
282.29254	36.1
285.03485	38.2
285.67670	56.6
286.78076	81.4
287.58582	45.9
289.33881	13.6
295.22717	7.3
300.40717	9.3
303.28488	1142.6	y (2) (1+)
304.29791	79.5
305.96695	26.6
306.73837	52.2
310.05869	52.4
310.82681	24.0
312.18744	28.2
314.08057	100.2
315.88544	83.1
316.88208	16.8
317.61346	112.9
324.00470	33.9
327.14838	26.6
328.23767	72.3
331.80939	148.6
335.13794	10.9
336.11926	32.6
338.22247	29.8
341.05170	13.6
342.30109	23.6
345.17639	30.0
346.20660	83.3
347.31696	68.0
350.52911	66.4
351.33258	18.3
354.26111	40.3
355.34119	21.3
356.24451	28.5
358.13147	31.7
359.26978	79.4
361.26282	24.5
365.53510	25.4
366.13745	12.7
369.28687	157.4
371.23328	29.4
376.29395	15.8
377.18695	115.4
377.80280	104.4
379.34808	100.1
381.14557	19.1
382.06628	59.4
384.26215	37.4
385.50635	45.2
386.25464	56.1
387.21729	154.5
388.12738	18.4
389.36926	49.8
390.30994	31.7
391.22723	11.2
392.14001	5.6
393.19025	46.2
394.37842	63.7
398.30023	46.1
399.06256	28.2
400.46332	17.2
404.29767	3534.7	y (3) (1+)
405.36432	45.7
407.62756	109.9
408.37109	51.5
409.53406	51.7
410.24054	66.0
412.22809	17.4
413.28094	26.3
414.55573	159.3
417.59674	55.2
421.32330	26.3
422.16492	204.2
426.20032	175.9
428.69550	39.8
429.52032	32.6
430.19781	15.5
431.44641	27.2
432.53455	29.4
433.44714	11.8
434.17352	30.8
435.20111	318.9
435.84698	47.0
437.24841	85.4
439.09619	29.9
440.35718	10.1
441.34186	49.3
443.36865	64.1
444.25537	24.5
446.07330	99.5
447.23535	210.2
448.18884	271.7	y (7) (2+)-NH3
449.94891	56.9
450.62036	77.6
451.51819	45.3
452.57159	103.0
453.26880	115.4
456.22571	125.3
457.12012	29.1
459.34760	379.2
460.31128	20.4
461.21973	36.5
462.59229	169.4
463.47314	95.2
464.61517	168.1
466.87524	24.5
469.65521	11.1
470.28522	47.1
471.39679	51.3
473.82245	40.4
476.13287	120.9
477.77155	106.4
478.46216	82.6
479.46753	189.7
480.36676	67.8
482.32367	522.3	b (8) (2+)-NH3
483.38751	78.6
485.65771	31.4
487.08563	154.8
487.75177	61.7
488.55157	64.6
489.31470	65.0
490.72675	132.1
492.65051	88.7
493.52332	183.3
494.56116	88.6
496.75189	104.8
498.54333	96.8
499.32904	25.9
500.14502	493.6	y (4) (1+)-NH3
502.01947	74.0
502.91382	261.0
503.51770	140.1
504.57135	12.2
505.38495	100.4
506.16309	92.1
506.90417	183.3
510.72577	1041.4	[M+2H] (2+)-NH3-H2O-P
511.65399	30.8
512.41791	123.7
513.44531	76.8
514.22516	145.6
515.34772	147.5
516.29907	186.8
517.38477	1761.3	y (4) (1+)
518.55219	480.2
519.26019	4713.5	[M+2H] (2+)-NH3-P, [M+2H] (2+)-H2O-P
520.10736	894.2	b (4) (1+)-H2O
520.99200	273.6	b (4) (1+)-NH3, b (5) (1+)-H2O-P
521.63385	35.9
522.50391	190.9
523.24982	114.2
523.90411	54.5
524.67902	104.6
527.41272	2089.0
528.31824	4145.6	[M+2H] (2+)-P
528.97729	607.3
530.32843	3246.6
531.34418	378.6
532.74066	520.7
533.66693	266.8
534.46808	131.1
535.37610	750.2
536.11835	227.7
537.75000	321.5
538.88898	1352.8	b (5) (1+)-P, b (4) (1+)
539.51941	414.8
540.38904	258.7
541.59186	158.6
542.32227	14.9
544.03790	775.6
545.09589	3444.1
546.30408	178.2
547.26190	54.3
548.00446	50.8
549.34393	1310.5
550.57159	477.3
551.25739	28.8
552.66046	216.9
553.49542	49.7
554.30676	808.2
554.96417	530.0
555.84747	494.9
558.14972	726.2
559.29321	3799.4	[M+2H] (2+)-NH3-H2O
560.44617	54.7
561.25574	197.8
561.95831	612.3
563.27802	72.2
564.29437	556.5
565.18262	281.3
566.07385	533.6
567.15997	987.7
568.02924	2181.4	[M+2H] (2+)-H2O, [M+2H] (2+)-NH3
568.98755	41.0
571.52844	74.9
572.13428	48.8
581.54260	125.5
589.54633	109.4
590.72711	303.0
591.60571	135.9
592.43530	61.0
593.37262	42.5
599.56952	32.3
600.34113	72.3
601.39581	88.3
604.24756	66.8
607.37323	203.6
612.16028	108.5
613.45404	22.7
615.38354	259.1
616.29218	398.0	y (5) (1+)
616.97162	66.6
618.54681	615.4
619.25665	1952.8	b (5) (1+)-H2O
620.19537	200.5
621.31171	76.5
623.07764	70.6
624.21527	31.0
628.08521	469.1
629.05737	200.0
629.84845	44.3
632.98511	17.7
634.27698	1268.2	b (6) (1+)-H2O-P
635.47736	199.4
637.74731	173.5
638.67731	112.5
639.32416	21.3
641.21075	110.1
642.39276	425.6
644.32471	10.9
648.26147	172.9
649.89673	73.9
650.49689	79.5
652.41113	287.6	b (6) (1+)-P
653.88660	62.3
664.53021	657.7
665.41797	223.3
668.94348	71.6
671.47748	32.1
673.45471	37.3
675.22852	39.8
676.35168	81.8
677.38782	625.8
678.55133	153.5
679.47003	337.4
680.54608	47.0
681.35443	69.7
682.90839	80.8
684.70428	25.4
685.39966	21.3
686.39825	2628.4
687.72882	104.1
688.45856	842.8
689.29102	77.7
690.05292	10.0
691.09412	69.2
692.22748	68.1
695.74146	25.9
698.38043	24.4
699.95673	85.0
701.45599	47.0
704.86230	99.3
706.39398	60.2
708.80548	92.0
713.42200	118.0
717.29181	44.3
721.28693	80.9
722.90814	88.1
724.58728	10.9
726.13202	303.0	y (6) (1+)-H2O
726.76654	28.2
728.33887	21.8
730.17401	8.2
732.10931	2292.7	b (6) (1+)-H2O
733.19971	106.2
735.26715	4474.2	b (7) (1+)-H2O-P
735.97150	345.3	b (7) (1+)-NH3-P
737.97278	57.1
740.28833	39.9
742.18719	74.1
744.69427	91.6
747.16528	83.5
749.88165	122.5
753.44855	129.7
755.97369	21.2
757.75385	66.0
759.54932	32.6
763.31293	176.8
769.38129	6.4
771.64313	76.8
772.37140	7.6
774.96100	25.8
780.37189	20.0
782.25885	47.1
786.34595	19.1
788.15192	318.9
788.84204	19.5
789.59186	53.4
790.47443	71.1
793.13104	5.5
798.43024	57.3
810.87115	42.6
812.27441	72.4
813.75604	15.5
814.97437	156.8
815.91296	52.5
830.26947	13.7
833.12915	493.8	b (7) (1+)-H2O
834.05157	79.1
846.95306	24.5
850.97968	161.1
852.75470	46.3
854.27979	183.3
855.42188	48.5
857.18561	72.4
862.34845	35.4
863.41180	16.7
864.41113	35.8
871.65082	19.7
872.44897	103.7
873.15820	102.7
875.28833	50.7
878.53656	26.3
880.27679	7.4
881.61670	29.0
882.43976	27.2
889.47101	43.0
890.25897	27.2
894.25372	138.1
898.73627	59.2
908.29077	46.1
911.34717	175.6
913.25446	49.7
926.46075	32.7
939.76666	54.3
943.17340	27.2
945.45361	51.6
960.49591	18.4
961.10724	79.0
964.47723	50.7
966.14746	57.6
973.15765	44.3
979.54999	102.2
980.15546	28.5
981.28143	65.2
982.44629	87.5
986.40820	44.3
987.98956	39.8
990.36450	16.4
997.98004	72.3
998.74213	25.0
1006.17731	61.5
1007.06525	64.9
1010.42621	17.3
1016.49994	12.7
1042.95679	29.0
1054.32959	95.6
1079.30774	23.3
1081.25977	20.0
1090.57361	6.4
1097.81482	12.2
1105.14490	33.4
1115.35669	254.1
1161.47522	9.1
1164.45752	33.4
1253.52673	42.7
1274.04980	32.6
