# Supplementary material for: Phosphoproteomic Analysis of Platelets Activated by Pro-Thrombotic Oxidized Phospholipids and Thrombin
Source: PLoS One. 2014 Jan 6;9(1):e84488. doi: 10.1371/journal.pone.0084488 (PMC3882224; doi:10.1371/journal.pone.0084488)
Supplement: Annotated Spectra S2 — (ZIP) [file pone.0084488.s005.zip › ELSQVLTQR_-12_2_70107.txt]

m/z	i	matches
165.25104	38.4
175.07971	306.9
175.92892	103.0
183.12665	27.1
189.93813	22.5
197.04639	28.5
198.06998	91.4
199.14458	44.5
213.09717	19.6
215.28693	82.7
217.16580	86.9
225.25687	43.1
227.08405	30.3
230.83824	47.3
235.98706	12.6
243.27612	136.2
244.73012	136.6
250.24265	19.6
250.92953	38.9
253.11133	11.2
258.64630	26.6
260.53192	40.6
261.51782	30.1
262.25244	837.5	b (5) (2+)-NH3-P
263.03989	87.2
264.07904	52.4
266.29468	29.9
267.33545	44.3
268.41455	22.6
272.39822	143.4
276.09241	46.2
278.90875	53.7
280.33990	40.1
282.01685	64.3
283.19400	43.4
286.34058	56.0
287.14838	42.6
288.29794	122.2
295.19766	71.9
297.33524	38.8
303.26447	1244.3	y (2) (1+)
304.27686	83.2
314.00073	96.0
316.03546	19.6
324.45880	113.7
327.39148	24.5
329.45319	28.6
336.95386	26.6
338.25403	88.3
339.41248	90.6
342.19965	84.5
345.04828	18.2
345.91248	89.2
347.23816	113.6
351.13977	31.5
356.05121	177.5
357.21472	439.3
358.50049	24.0
359.96515	212.4
365.31775	83.9
367.21844	21.5
369.50055	40.1
373.44189	124.2
375.21509	219.6
376.13501	32.6
377.28674	52.3
379.14423	88.7
381.72418	146.3
382.37213	31.2
386.58447	278.7
387.32855	188.8
389.20044	67.6
391.55127	90.2
394.03058	56.5
395.25647	64.0
400.34412	41.9
404.28156	6778.9	y (3) (1+)
405.42017	45.9
407.23151	251.7
408.24445	120.8
410.00220	252.6
410.60382	11.9
414.14893	82.3
415.27563	129.1
416.23462	116.7
417.19153	103.5
419.59534	73.9
421.64691	165.9
422.25684	725.0	b (4) (1+)-H2O-P
423.09094	19.6
425.95526	59.3
427.36475	122.9
428.12396	25.8
428.91321	74.0
430.22479	40.6
433.07672	127.2
434.83734	132.3
436.17389	92.4
437.34192	375.2
440.31586	118.3
443.29816	19.6
444.00366	10.1
445.87140	112.2
447.59723	278.5
448.44983	339.2
450.79919	32.7
453.76062	122.6
456.19141	317.6
459.26764	86.0
461.27905	52.9
462.25128	45.6
463.17828	31.4
464.48340	220.1
465.30328	80.3
466.67798	93.1
468.54791	46.7
469.29779	19.6
471.60388	29.4
473.00537	14.3
474.28784	137.8
477.39258	66.3
478.16284	199.0
478.94177	92.4
479.71576	78.9
481.43121	29.5
484.03406	52.3
485.43164	187.6
488.18866	245.2
489.51746	83.9
491.35187	30.8
493.03949	425.0
495.22278	79.0
496.81335	49.0
498.05811	361.1
499.30731	125.5
500.35211	288.2
501.66724	210.8
502.65057	90.6
503.50201	41.5
504.43811	140.0
505.52594	193.1
506.39337	81.9
507.10919	89.4
510.54205	2632.4	[M+2H] (2+)-NH3-H2O-P
511.26019	225.8
512.30011	79.9
514.11908	52.3
515.40454	148.1
516.62201	424.6
517.35333	4600.1	y (4) (1+)
519.31177	11753.5	[M+2H] (2+)-NH3-P, [M+2H] (2+)-H2O-P
520.13849	1273.5	b (4) (1+)-H2O
521.29633	920.2	b (4) (1+)-NH3, b (5) (1+)-H2O-P
522.52173	58.9
524.18854	261.9
525.24994	85.8
526.29889	91.8
527.32306	617.9
528.19257	7068.9	[M+2H] (2+)-P
528.84210	704.5
530.24286	1234.5
530.95721	298.0
531.62372	263.4
532.55536	266.4
533.43719	116.0
535.15399	224.9
536.19904	149.2
536.90674	100.3
538.64960	841.1	b (4) (1+), b (5) (1+)-P
539.41577	772.0
540.40375	175.2
541.70575	55.3
542.36035	277.5
543.93237	1302.0
544.91779	1768.7
546.30048	125.2
548.27319	143.0
549.27429	571.1
550.60828	454.0
551.33008	65.1
552.56378	92.7
554.34198	232.2
555.54834	595.6
556.38373	140.2
558.21454	1491.6
559.31256	5834.3	[M+2H] (2+)-NH3-H2O
560.26514	346.0
561.09784	31.7
561.84485	1036.9
563.28058	266.5
564.60419	960.5
565.59241	435.4
567.60980	2201.4	[M+2H] (2+)-H2O
568.29987	2113.2	[M+2H] (2+)-NH3
569.08026	450.6
569.82062	102.1
571.05176	28.8
577.56952	159.1
581.45508	18.2
590.88019	457.6
593.74890	394.8
594.92694	122.5
599.38879	78.9
609.16925	88.3
611.29321	29.9
612.24432	31.1
615.16498	303.4
616.39813	881.4	y (5) (1+)
618.63068	1479.7
619.25287	3272.5	b (5) (1+)-H2O
620.18451	158.7
622.33124	12.7
628.15051	397.8
629.35413	97.4
632.74347	267.6
634.12201	1564.0	b (6) (1+)-H2O-P
634.92249	55.9
636.35260	133.8
637.12604	117.1
637.75177	140.3
640.14984	156.9
642.38226	379.7
643.11035	129.6
647.53583	43.9
651.54303	16.0
652.26239	999.9	b (6) (1+)-P
660.41168	293.1
664.55084	373.9
665.29681	43.1
666.45990	42.6
667.57489	23.9
669.18793	424.8
671.51862	136.0
676.60358	392.3
677.54987	855.4
678.45935	104.8
679.33234	34.6
683.12115	85.2
686.35480	530.6
687.06683	70.1
688.47827	533.7
690.46674	110.9
692.07196	81.7
695.45514	97.9
696.36273	366.2
700.43573	101.6
701.59436	100.2
703.71875	22.4
704.57251	12.6
706.51935	40.6
712.25018	110.7
712.94928	107.8
713.68329	61.3
716.95392	38.4
718.98553	152.2
721.37701	80.3
722.05731	23.8
725.76080	171.6
726.38208	46.0
727.67413	120.6
728.35907	113.9
729.48016	73.3
731.99963	5270.9	b (6) (1+)-H2O
732.95483	579.7
734.18549	92.0
735.36676	1883.4	b (7) (1+)-H2O-P
736.02106	149.6
737.41211	70.4
738.16888	92.8
739.14893	60.7
739.95502	104.3
742.78235	188.5
744.39569	417.0
750.23108	130.7
753.21027	174.5
756.67303	21.0
759.06635	99.6
762.87134	116.5
764.25543	19.7
764.86261	41.1
765.48315	81.7
766.58081	21.5
768.71161	170.5
769.33740	52.3
771.25537	43.7
773.15497	89.3
781.33508	17.6
787.32251	21.8
788.44794	252.9
789.30304	120.0
790.55597	11.2
794.18036	40.1
797.25000	20.6
802.00775	379.6
810.37195	90.2
811.31622	35.0
812.96704	28.0
813.60077	112.5
814.24719	91.6
815.31165	198.1
822.17194	70.3
825.78845	85.9
833.13623	1267.6	b (7) (1+)-H2O
834.13477	79.8
845.46588	160.8
846.90729	410.1
848.03760	18.2
850.94244	8.4
855.41803	23.4
862.82349	32.8
863.50824	242.6
866.20923	66.2
872.09271	103.5
873.39301	143.8
874.43506	30.8
876.40277	42.5
879.27271	39.2
881.22095	49.5
887.44293	62.8
890.77203	159.2
892.12299	88.4
893.94385	432.2
895.05182	98.6
903.37646	27.1
904.23285	28.0
905.40308	98.0
907.42255	157.0
910.36273	66.7
911.39325	650.0	y (7) (1+)
912.59467	66.0
926.41040	15.6
934.28784	45.4
936.17120	24.6
942.14551	21.0
948.39703	128.3
955.99994	13.6
959.70856	183.4
960.97900	291.0
979.50433	135.5
980.21796	25.2
988.00629	68.6
989.43707	88.8
990.34454	21.1
999.18280	159.6
1007.15546	970.3	y (8) (1+)-NH3, y (8) (1+)-H2O
1008.31329	123.4
1014.97632	84.5
1016.39160	128.3
1025.14429	83.1
1035.56104	16.8
1070.49683	20.8
1089.33545	43.3
1095.29797	37.2
1114.53149	66.4
