# Supplementary material for: Phosphoproteomic Analysis of Platelets Activated by Pro-Thrombotic Oxidized Phospholipids and Thrombin
Source: PLoS One. 2014 Jan 6;9(1):e84488. doi: 10.1371/journal.pone.0084488 (PMC3882224; doi:10.1371/journal.pone.0084488)
Supplement: Annotated Spectra S2 — (ZIP) [file pone.0084488.s005.zip › ELSQVLTQR_-13_2_73977.txt]

m/z	i	matches
170.22379	13.3
174.26068	64.6
175.29303	118.3
183.18930	74.6
196.97882	18.7
198.18176	24.0
200.20164	26.3
208.97839	54.4
214.29918	24.0
215.19884	16.0
221.15479	14.7
240.09248	128.5
242.86800	54.3
247.16389	46.6
249.88391	33.4
253.08389	163.6
258.16150	62.1
260.34729	12.0
261.23187	61.3
262.24112	686.7	b (5) (2+)-NH3-P
263.21631	10.6
266.31885	43.1
272.39740	131.2
276.15378	21.4
279.16010	81.2
281.77893	55.8
284.25851	33.4
285.28839	45.9
286.41052	79.8
287.09198	107.7
296.21198	37.4
297.69745	26.2
301.30902	25.3
303.20074	1263.3	y (2) (1+)
308.79834	46.5
310.10077	92.2
319.45178	14.6
323.89990	30.9
329.16119	26.7
332.29907	13.2
333.07605	63.9
335.13049	33.4
337.88910	29.4
343.21405	79.8
347.65228	51.4
350.53955	79.5
352.76013	25.4
357.37128	75.0
359.41907	23.8
360.93567	79.3
364.13116	21.3
366.16687	82.1
369.97772	34.8
371.74988	69.1
373.20074	26.3
374.25958	25.4
375.47992	48.8
376.17340	41.5
377.66046	53.6
378.43005	33.4
379.27124	61.1
386.20905	32.0
387.45325	159.6
391.65784	59.7
392.29187	59.6
393.24774	24.4
394.29333	11.9
398.32013	28.3
399.14490	84.7
400.58154	25.4
404.33105	5787.8	y (3) (1+)
405.33704	103.6
407.60065	76.9
409.95276	50.4
418.65973	88.2
422.06525	417.3	b (4) (1+)-H2O-P
425.08514	60.4
427.27570	95.8
428.19055	62.0
429.45728	26.4
431.25867	53.5
432.40228	34.3
434.65149	128.3
435.41919	33.4
436.16754	163.9
437.16388	388.7
438.28656	37.3
440.24304	114.0
443.92920	55.6
446.25153	76.7
448.23907	92.2
450.73779	379.8
451.92468	48.2
453.61560	26.3
454.25891	100.2
456.17535	468.2	y (7) (2+)
458.29950	28.0
459.60181	46.2
461.23260	74.2
463.23322	97.6
464.24646	233.8
471.24011	32.3
476.42444	110.0
477.49255	18.7
478.49255	368.4
479.37805	79.7
480.49078	68.7
481.56500	106.7
483.31616	41.9
485.94525	249.8
488.28851	58.4
489.09796	44.2
490.44635	118.9
491.85297	240.5
493.28522	64.1
495.41400	94.9
496.16705	307.8
497.03217	82.7
497.85748	103.4
498.59796	42.8
499.50507	392.8	y (4) (1+)-H2O, y (4) (1+)-NH3
500.28717	86.0
501.02032	96.2
502.11218	93.1
503.00427	98.1
504.20508	576.5	y (8) (2+)-NH3, y (8) (2+)-H2O
505.32172	348.7
506.24225	347.1
510.29034	813.3
510.89288	1319.7	[M+2H] (2+)-NH3-H2O-P
512.45538	87.1
513.50043	127.8
514.34924	168.5
514.96283	119.9
515.73242	47.1
517.34882	3057.5	y (4) (1+)
518.27252	544.3
519.28192	7442.1	[M+2H] (2+)-H2O-P, [M+2H] (2+)-NH3-P
520.11359	721.1	b (4) (1+)-H2O
521.15192	536.0	b (4) (1+)-NH3, b (5) (1+)-H2O-P
522.40973	54.4
523.18402	85.3
525.52264	75.9
527.31366	1586.4
528.24371	4028.8	[M+2H] (2+)-P
529.10419	539.0
530.37054	1047.5
531.37061	109.4
532.45306	284.6
533.21832	306.3
534.67664	195.1
535.45435	78.6
537.09912	352.0
538.29962	518.3	b (4) (1+)
539.25171	681.8	b (5) (1+)-P
539.91888	97.0
541.06036	392.8
542.37054	18.2
543.99554	365.4
544.64014	1343.7
545.31189	135.9
546.16302	66.5
547.04425	81.3
548.63599	257.8
549.25574	695.0
550.41077	467.0
551.41229	420.5
552.52069	136.9
554.34106	489.7
555.67957	487.1
556.71637	249.1
557.48236	101.4
558.52948	769.9
559.24274	4094.4	[M+2H] (2+)-NH3-H2O
560.04401	495.9
560.79205	180.7
562.07892	466.8
564.81732	361.3
565.86688	99.5
567.17657	1320.2
568.03113	4373.6	[M+2H] (2+)-H2O, [M+2H] (2+)-NH3
568.93207	175.2
570.49377	25.0
590.97137	370.1
593.49817	43.9
594.34283	19.6
600.22925	207.9
602.49579	32.1
603.91449	120.5
604.78296	13.3
605.99286	125.1
607.44458	92.8
610.20978	159.5
613.37238	87.9
615.26874	505.8
616.47235	658.9	y (5) (1+)
619.09906	3319.9	b (5) (1+)-H2O
620.36298	34.4
624.31488	58.7
628.31073	20.3
632.98523	253.8
633.99207	975.7	b (6) (1+)-H2O-P
635.23602	85.2
636.97791	245.3
639.84625	40.1
642.38934	311.3
646.61493	16.0
648.19556	281.2
648.97656	119.2
652.19275	918.7	b (6) (1+)-P
659.88342	96.7
661.45117	16.0
663.24384	28.4
664.35248	748.2
665.04010	123.6
668.15936	35.5
669.11432	127.4
670.84308	38.8
671.57770	114.5
673.32605	109.1
675.62482	42.7
676.44489	532.6
677.20490	325.1
678.24646	68.1
679.31329	55.8
686.24243	524.7
687.48712	144.1
688.45709	61.0
689.17139	91.4
692.06445	61.2
696.36871	17.3
699.75647	18.7
703.45728	33.9
706.41125	108.9
710.68170	25.4
716.15881	84.5
717.26263	79.9
718.32861	158.9
719.24884	30.7
719.95068	49.1
721.26605	153.5
725.30078	127.4
726.36304	370.2
728.45172	241.5
730.26715	67.9
732.03839	3348.5	b (6) (1+)-H2O
733.32538	142.8
734.30865	240.8
735.30365	1462.1	b (7) (1+)-H2O-P
736.03131	61.1
740.24823	62.1
744.35034	150.8
747.38019	18.6
749.59918	51.8
750.84302	47.7
753.18121	91.7
756.26556	37.1
763.58533	48.2
765.64343	102.0
766.50397	52.8
769.11224	171.8
771.88373	234.5
772.63885	117.6
776.25128	28.1
780.56580	126.0
781.39203	83.9
783.85889	59.9
788.89026	341.4
796.37866	109.5
800.22473	22.8
803.52991	156.3
805.22882	13.4
805.94916	63.9
809.60419	47.8
810.39539	92.0
811.41937	83.7
813.63745	189.1
815.22119	119.9
817.44281	77.3
822.16772	147.7
826.32117	112.7
827.31854	16.6
833.25580	997.5	b (7) (1+)-H2O
834.45599	44.2
839.25610	32.1
844.84808	34.3
846.33685	78.8
851.48560	183.0
854.19525	16.0
855.49408	113.1
857.45941	164.0
863.11108	222.5
864.10400	76.0
870.46527	76.5
871.45313	49.1
872.60272	30.3
873.32391	185.2
876.31720	181.8
881.36426	54.5
890.89960	63.9
893.18726	247.3
903.56366	46.6
904.45453	40.1
908.20874	81.4
908.81201	39.6
911.28906	552.4	y (7) (1+)
925.58221	13.3
927.33990	61.4
937.58081	49.9
942.96698	82.4
955.71582	107.9
961.07959	125.1
966.00806	20.0
979.35962	216.5
980.28925	25.4
987.64935	155.1
989.07074	333.4
990.16241	140.2
997.40546	40.7
1007.08514	485.8	y (8) (1+)-NH3, y (8) (1+)-H2O
1015.12042	85.4
1022.30670	21.6
1047.40039	46.1
1054.47607	61.4
1100.42212	69.4
