# Supplementary material for: Phosphoproteomic Analysis of Platelets Activated by Pro-Thrombotic Oxidized Phospholipids and Thrombin
Source: PLoS One. 2014 Jan 6;9(1):e84488. doi: 10.1371/journal.pone.0084488 (PMC3882224; doi:10.1371/journal.pone.0084488)
Supplement: Annotated Spectra S2 — (ZIP) [file pone.0084488.s005.zip › ELSQVLTQR_-18_2_100219.txt]

m/z	i	matches
175.38559	46.0
189.21970	46.4
211.94067	34.9
215.20792	19.3
243.14938	24.3
247.38356	37.6
254.07932	26.2
262.29584	55.3
272.47769	67.3
274.33380	21.0
277.13696	25.0
280.20941	7.5
286.15057	37.9
288.51196	15.1
296.31836	62.7
303.19183	177.8	y (2) (1+)
318.42078	8.5
322.32599	15.4
323.30011	46.0
330.39642	68.6
331.92218	13.1
341.22345	13.0
344.13116	34.6
361.26978	89.7
371.00128	111.3
375.27429	73.5
379.35809	20.3
380.27338	11.5
383.68439	40.8
388.39618	21.8
391.43701	54.8
396.13812	16.9
400.18921	34.8
404.37445	960.8	y (3) (1+)
405.39087	205.2
408.99829	29.9
416.27509	65.1
416.98779	51.3
418.24164	67.1
419.45294	39.5
420.34784	40.1
422.13141	16.9
424.41040	23.3
428.14313	71.4
430.17889	72.7
431.50110	40.7
432.23718	38.0
436.78326	60.8
438.21295	47.4
441.50470	51.0
444.65320	61.3
453.40424	53.7
454.93677	74.6
456.40131	12.5
461.38220	22.8
462.17120	68.2
464.24084	149.7	y (8) (2+)-P
465.32581	52.9
470.47668	30.0
473.30237	33.6
475.26495	50.9
478.20313	60.9
479.59216	46.0
480.80219	30.8
485.12555	33.6
486.30060	20.8
488.98956	39.0
490.37823	56.2
491.24506	30.9
492.90656	72.1
493.53973	27.8
501.47711	50.3
502.21118	41.5
502.84753	37.0
504.37518	244.6	y (8) (2+)-H2O, y (8) (2+)-NH3
505.79150	290.1
507.29810	129.5
508.77063	41.9
510.06134	144.7	[M+2H] (2+)-NH3-H2O-P
511.20612	70.9
511.87549	123.0
517.22736	425.2	y (4) (1+)
518.68121	962.7
519.94061	1102.9	[M+2H] (2+)-H2O-P, b (4) (1+)-H2O, [M+2H] (2+)-NH3-P
520.93317	451.0	b (4) (1+)-NH3, b (5) (1+)-H2O-P
522.32758	66.7
523.01996	54.6
524.37982	43.5
527.17169	1717.1
528.30267	392.6	[M+2H] (2+)-P
529.28094	319.2
529.88605	24.8
532.32996	119.0
533.28033	137.0
534.47504	74.0
536.97394	43.1
538.71478	275.6	b (4) (1+), b (5) (1+)-P
539.44403	28.8
543.37164	260.4
544.99872	415.0
546.42902	96.9
548.33807	156.7
549.21381	178.0
549.97906	17.5
552.51569	170.6
554.64532	460.7
555.46155	184.6
556.47894	33.9
558.43903	331.2
559.49066	736.2	[M+2H] (2+)-NH3-H2O
560.34650	320.0
561.12646	93.9
564.06671	58.8
567.27985	1397.9
568.15509	856.6	[M+2H] (2+)-H2O, [M+2H] (2+)-NH3
569.31860	202.0
569.98987	89.6
584.91461	142.8
591.26160	10.6
603.86151	48.6
607.12128	54.3
616.41669	56.8
618.48328	103.4
619.36676	326.4	b (5) (1+)-H2O
620.27325	173.0	b (5) (1+)-NH3
621.11713	25.8
621.87921	133.8
623.33734	23.0
627.24054	94.2
627.92230	96.9
629.39642	23.4
631.46436	29.7
633.09491	145.1
634.06952	109.9	b (6) (1+)-H2O-P
635.16779	91.2	b (6) (1+)-NH3-P
645.00787	17.1
646.42108	40.9
652.05365	107.7	b (6) (1+)-P
674.70526	39.5
676.47369	18.8
677.75128	46.9
679.67438	24.1
686.38702	56.2
689.26947	77.1
691.26703	45.0
694.29773	43.5
706.85419	16.4
707.63580	16.9
724.45990	22.8
727.44275	120.3	y (6) (1+)-NH3
732.09857	454.6	b (6) (1+)-H2O
732.79633	300.9	b (6) (1+)-NH3
733.75354	31.1
735.59326	115.7	b (7) (1+)-H2O-P, b (7) (1+)-NH3-P
736.44196	7.5
738.46649	15.0
743.77496	14.4
747.24347	59.5
748.34448	86.4
752.47479	14.4
755.33160	72.0
782.61621	34.6
815.10889	55.7
819.65607	41.5
826.32941	19.5
829.36176	29.8
833.08807	245.4	b (7) (1+)-H2O
871.45013	62.1
878.62909	21.8
881.50055	12.5
891.49506	53.8
907.43097	9.5
910.46710	24.8
911.84882	31.9
912.57642	40.0
968.16040	30.1
977.09698	24.8
980.33600	33.3
1007.29321	71.1
1082.73267	29.2
1091.83252	51.1
