# Supplementary material for: Phosphoproteomic Analysis of Platelets Activated by Pro-Thrombotic Oxidized Phospholipids and Thrombin
Source: PLoS One. 2014 Jan 6;9(1):e84488. doi: 10.1371/journal.pone.0084488 (PMC3882224; doi:10.1371/journal.pone.0084488)
Supplement: Annotated Spectra S2 — (ZIP) [file pone.0084488.s005.zip › ELSQVLTQR_-19_2_101484.txt]

m/z	i	matches
169.03619	20.5
175.25813	104.3
189.24303	20.4
197.20670	54.0
210.47519	42.5
221.08861	19.7
226.96581	152.4
241.75417	39.3
242.44810	9.9
252.41240	22.5
259.40839	20.4
260.32971	19.5
262.19171	141.5	b (5) (2+)-NH3-P
262.95746	8.9
265.20966	12.8
269.13409	17.6
271.19849	66.8
278.14349	28.3
279.16919	18.6
284.75989	22.7
288.30682	377.3
289.29016	61.0
294.45715	17.6
295.37714	14.5
298.23236	26.3
303.31738	255.1	y (2) (1+)
304.28900	18.4
305.29053	10.8
311.38837	20.3
313.16223	17.8
323.59821	45.9
330.30707	82.0
331.35309	27.3
345.25049	11.0
351.44305	46.5
354.55981	59.8
356.06873	55.8
357.33020	43.0
361.19446	18.6
362.31213	60.3
363.18390	29.3
364.19049	31.2
367.65808	9.9
368.33582	29.6
369.12793	28.0
374.30853	26.1
375.27679	72.5
377.11066	149.6	b (7) (2+)-P
380.48907	67.5
381.17493	45.9
387.03046	95.2
391.25873	9.9
392.16315	84.4
392.91071	125.5	b (3) (1+)-H2O
397.44476	30.0
398.24890	60.7
399.99860	16.6
403.19196	16.7
404.24414	770.7	y (3) (1+)
405.22498	519.7
406.04944	87.8
407.41815	197.8	y (7) (2+)-P
409.42926	87.4
410.20056	46.4
414.40338	19.6
416.44244	48.6
417.41608	154.6	b (7) (2+)-H2O, b (7) (2+)-NH3
418.25397	14.7
419.42566	71.1
420.32794	121.9
421.49585	79.7
422.10138	164.1	b (4) (1+)-H2O-P
423.64337	113.0
424.90100	20.5
427.60425	76.9
429.25378	186.0
431.97552	38.3
434.31494	36.0
435.47821	35.0
437.18445	211.3
438.46765	101.5
440.12885	49.3
443.38318	26.3
444.06287	79.0
445.06287	26.3
446.35602	411.5
447.41321	56.6
456.31964	95.3
457.82605	56.9
459.84851	59.4
460.77167	92.3
461.45441	40.2
463.51129	29.3
464.54303	48.3
465.26611	47.7
471.36694	98.6
474.07068	48.8
476.48114	59.0
478.02496	34.1
478.77393	48.4
479.59631	39.7
480.54437	94.1
481.97552	76.1
482.83099	135.8
484.95026	32.8
486.41437	143.3
487.32013	96.4
489.12073	30.0
493.40137	191.5
495.52124	117.9
497.02191	38.9
499.76190	26.4
504.31909	975.2	y (8) (2+)-H2O, y (8) (2+)-NH3
505.40936	144.5
506.24335	62.3
509.11371	288.1
510.56195	188.7
511.46582	790.2	[M+2H] (2+)-NH3-H2O-P
512.69531	152.4	y (8) (2+)
513.32086	15.6
514.24731	23.7
515.52899	48.4
516.41132	70.1
517.50739	810.8	y (4) (1+)
518.39276	500.1
519.53461	2043.8	[M+2H] (2+)-H2O-P
520.50433	2342.5	b (4) (1+)-NH3, [M+2H] (2+)-NH3-P, b (4) (1+)-H2O, b (5) (1+)-H2O-P
521.97412	249.9	b (5) (1+)-NH3-P
523.50092	72.5
525.38751	28.3
526.97443	1491.8
528.40057	1105.3	[M+2H] (2+)-P
529.34283	917.7
530.04108	154.9
532.45135	125.0
534.17523	308.8
534.90198	143.1
535.68628	289.5
537.02820	194.5
537.88922	145.6	b (4) (1+)
539.37402	512.0	b (5) (1+)-P
540.41351	155.9
541.11902	9.9
543.63654	98.2
544.39886	140.6
545.19257	471.6
546.90143	77.7
548.16864	55.3
549.59344	324.4
554.51532	358.5
558.25885	511.1
559.26953	879.9	[M+2H] (2+)-NH3-H2O
560.38910	871.0
561.54401	224.4
564.49420	127.5
565.66602	311.5
567.24017	1032.6
567.99689	534.8	[M+2H] (2+)-H2O
569.31976	1899.0	[M+2H] (2+)-NH3
569.92218	9.9
588.16595	60.1
590.90167	40.6
592.05231	18.6
595.40948	56.9
597.40875	11.0
599.24103	18.5
603.45905	124.4
606.95355	171.8
616.44147	90.5
617.06512	48.3
617.73126	27.2
618.91986	772.5	b (5) (1+)-H2O
620.06525	258.1	b (5) (1+)-NH3
629.06201	60.9
632.04559	20.6
634.16351	211.6
635.01801	370.8	b (6) (1+)-H2O-P, b (6) (1+)-NH3-P
635.68726	23.3
637.62677	74.5
639.93842	15.7
646.30328	91.8
652.45868	211.9	b (6) (1+)-P
653.10358	10.2
656.51080	7.0
660.50110	367.0
665.50592	95.7
675.26923	48.4
677.10718	55.2
678.54590	24.3
679.82227	60.8
682.38043	90.6
685.24323	81.8
686.85565	85.2
690.67877	38.0
691.41528	33.3
704.05719	13.8
714.36603	39.7
715.07391	67.9
716.88995	201.5
718.21417	8.9
721.20728	70.6
722.12775	53.0
726.81140	170.0	y (6) (1+)-H2O, y (6) (1+)-NH3
729.46906	23.7
732.17285	634.1	b (6) (1+)-H2O
733.03717	221.2	b (6) (1+)-NH3
735.32172	262.3	b (7) (1+)-H2O-P
736.40240	180.6	b (7) (1+)-NH3-P
737.51086	48.8
744.61725	75.6
745.44763	31.9
747.54114	138.8
750.31342	65.0
753.28284	99.7
770.31561	25.4
772.44342	9.9
774.61816	23.2
778.09924	93.1
788.41827	11.9
790.20917	8.9
796.24786	26.7
815.09753	49.7
816.51971	187.6
820.48120	19.7
828.55170	39.6
833.18890	253.7	b (7) (1+)-H2O
834.18353	146.7	b (7) (1+)-NH3
835.32080	101.9
836.65039	47.0
839.77582	9.9
847.48096	48.8
848.49408	41.5
850.30664	88.3
851.13251	107.2
852.40826	26.8
865.68427	63.7
875.50983	47.7
878.57422	51.2
879.98340	28.4
881.45135	119.4	b (8) (1+)-P
883.45459	74.8
890.38226	56.0
911.30646	188.6	y (7) (1+)
912.43457	29.1
914.24554	157.1
928.14795	20.6
929.68573	33.9
961.19513	48.5
962.24152	73.1
963.36945	113.7
964.13177	29.6
978.66632	33.2
1007.21112	33.8
1008.38983	67.7
1026.71179	48.3
1086.27136	31.0
