# Supplementary material for: Phosphoproteomic Analysis of Platelets Activated by Pro-Thrombotic Oxidized Phospholipids and Thrombin
Source: PLoS One. 2014 Jan 6;9(1):e84488. doi: 10.1371/journal.pone.0084488 (PMC3882224; doi:10.1371/journal.pone.0084488)
Supplement: Annotated Spectra S2 — (ZIP) [file pone.0084488.s005.zip › ELSQVLTQR_-21_2_100537.txt]

m/z	i	matches
175.18452	38.2
183.53302	19.9
188.87662	7.4
210.36508	14.3
214.15508	19.2
216.37848	10.8
223.05420	15.4
225.15536	23.5
227.20334	61.6
241.98221	43.4
243.38152	55.6
249.98282	32.7
252.21857	21.1
253.48860	37.3
255.05054	48.1
256.17599	66.7
260.04059	129.6	b (4) (2+)-H2O
262.26971	141.0	b (5) (2+)-NH3-P
262.97464	10.4
265.19724	15.6
267.73090	26.2
272.21478	12.4
274.38599	82.5
277.17343	41.8
282.27222	31.0
286.33914	37.6
288.29504	272.6
294.26892	52.3
300.04327	42.0
301.39911	30.1
303.29590	241.3	y (2) (1+)
304.47385	19.6
312.15710	11.0
317.09851	45.9
319.45770	12.2
321.33002	53.9
323.09302	17.7
325.40057	12.6
333.00922	21.1
337.33575	24.4
339.27917	26.7
344.30597	52.2
346.24762	33.2
349.98254	55.3
351.18188	45.6
353.34900	22.0
357.74292	95.3
362.19910	39.9
362.96918	11.7
365.34155	44.3
366.36938	106.6
367.04535	8.9
368.30396	112.3
369.19073	21.6
376.10620	35.9
379.50372	47.4
384.24487	34.1
387.82629	52.5
388.50592	38.0
390.26392	26.2
391.22205	39.0
394.28613	11.4
398.26880	37.0
400.70135	13.4
404.40027	782.7	y (3) (1+)
405.39935	326.4
406.25610	23.7
407.17737	49.5
408.94409	134.2
413.17151	46.8
417.01013	136.3	b (7) (2+)-H2O, b (7) (2+)-NH3
420.19855	57.7
422.11365	40.1
425.76019	41.9
428.52966	42.9
430.21667	45.5
436.12671	29.9
437.19153	165.4
438.27820	29.3
446.11395	77.9
448.38281	254.7	y (7) (2+)-NH3
450.53625	40.9
454.24371	18.5
454.99866	32.3
461.25732	40.9
462.20325	12.2
463.94647	7.5
470.12677	29.3
475.24512	23.8
476.14832	11.5
477.32080	61.4
478.68408	144.6
480.09033	74.0
481.27441	36.1
482.55676	12.6
484.70349	63.7
486.22308	127.2
488.42847	102.3
489.11761	14.0
492.31458	43.2
494.18365	68.9
495.21698	35.2
495.97845	160.5
497.19708	16.5
499.68066	142.8	y (4) (1+)-H2O, y (4) (1+)-NH3
501.51056	80.2
504.35455	676.3	y (8) (2+)-H2O, y (8) (2+)-NH3
505.41553	330.7
506.34821	77.9
507.64862	67.2
508.35760	80.6
509.24884	127.1
511.40741	492.4	[M+2H] (2+)-NH3-H2O-P
512.90790	105.7
514.05804	54.9
515.99005	20.1
517.38684	367.2	y (4) (1+)
518.53741	901.1
519.63300	981.8	[M+2H] (2+)-H2O-P, b (4) (1+)-H2O, [M+2H] (2+)-NH3-P
520.55206	928.2	b (4) (1+)-NH3, b (5) (1+)-H2O-P
521.46307	80.2
522.41827	84.9
524.02374	116.2
527.05292	2483.1
528.46765	1875.2	[M+2H] (2+)-P
529.40924	305.1
530.31964	278.8
532.35303	68.2
533.49890	336.0
535.24915	175.2
536.04028	394.9
537.17303	257.0
539.41425	225.9	b (5) (1+)-P
540.94287	56.0
543.46417	552.7
545.14081	540.9
547.51160	133.3
548.37067	166.2
549.31488	104.9
550.23792	187.2
553.36078	16.0
554.51703	1226.7
555.43146	127.4
558.37799	478.1
559.46051	1059.0	[M+2H] (2+)-NH3-H2O
560.32599	510.9
561.23291	19.1
562.21674	53.9
563.18420	180.8
567.17517	1405.7
567.78210	1107.9	[M+2H] (2+)-H2O
568.53729	207.3
569.40393	1133.3	[M+2H] (2+)-NH3
589.23224	78.8
591.11188	45.6
592.44244	68.5
593.36237	27.1
600.52759	38.7
602.39032	34.7
605.69415	23.3
607.15192	78.7
609.81061	18.5
611.01556	88.0
611.88708	35.5
612.96100	21.0
615.84222	25.4
616.63800	20.2
618.53265	700.8	b (5) (1+)-H2O
619.26434	449.1
620.16895	41.8
634.27332	271.2	b (6) (1+)-H2O-P
635.29889	144.8	b (6) (1+)-NH3-P
636.41400	55.8
641.96484	143.0
647.13220	155.0
647.84290	9.1
652.19312	119.5
653.11450	13.9
660.37787	61.3
664.81769	178.0
665.54095	130.1
666.64093	31.8
670.21271	47.6
672.37250	98.0
689.29663	119.9
690.06787	25.3
691.32648	90.7
691.94928	54.8
695.14008	97.8
699.95105	31.8
703.19781	17.4
714.32172	30.9
717.28564	76.0
719.23120	79.0
722.21881	47.1
726.72986	35.5
730.87616	21.6
732.02747	291.3	b (6) (1+)-H2O
733.36981	159.8	b (6) (1+)-NH3
734.37506	43.5
735.61786	403.0	b (7) (1+)-NH3-P, b (7) (1+)-H2O-P
736.40668	393.3
750.24640	38.6
751.09967	42.9
753.48553	8.4
762.61426	14.8
773.29462	24.1
776.65845	17.3
787.37799	29.6
788.21271	22.0
790.88141	20.2
792.34686	77.0
812.55933	17.7
813.44232	30.1
815.37750	29.2
816.44598	30.5
833.15356	138.4	b (7) (1+)-H2O
834.02051	20.8
850.06293	79.5
851.18610	98.3
865.02081	38.7
889.67926	54.9
894.06305	19.9
908.78937	53.2
911.70929	52.2
912.40448	31.7
914.46002	107.2
928.29102	8.3
953.59814	23.3
955.16211	25.6
961.48511	39.6
963.38721	41.2
964.47186	10.9
982.54663	34.3
1007.31012	81.2
1007.91644	59.9
1016.53882	36.1
1025.03735	19.1
1027.64795	9.4
1099.44556	47.2
1131.64709	11.1
1143.57642	29.3
