# Supplementary material for: Phosphoproteomic Analysis of Platelets Activated by Pro-Thrombotic Oxidized Phospholipids and Thrombin
Source: PLoS One. 2014 Jan 6;9(1):e84488. doi: 10.1371/journal.pone.0084488 (PMC3882224; doi:10.1371/journal.pone.0084488)
Supplement: Annotated Spectra S2 — (ZIP) [file pone.0084488.s005.zip › ELYLLMEEEEINAQHSDNKACTGDSWTQNTPNEYIK_-25_2_67598.txt]

m/z	i	matches
264.13617	8.7
272.44397	6.3
273.53366	8.1
283.19128	31.5
288.33160	4.4
290.38287	2.7
304.24548	9.2
306.54636	3.4
308.50201	7.6
309.56049	5.9
310.40454	11.5
312.24637	9.7
316.05365	2.7
325.90277	3.6
328.11426	15.0
336.96692	4.4
347.96075	7.8
351.34113	27.5
352.62830	22.1
354.05533	48.9
355.29550	4.6
357.14145	1.8
361.19583	5.9
370.18835	11.2
372.37335	67.2
374.20056	7.3
375.38416	8.4
388.41165	9.7
391.21527	6.2
395.02716	5.9
402.07867	3.5
403.34305	55.0
408.67377	1.8
419.34625	8.5
422.39764	4.2
425.39795	5.5
430.43500	3.7
433.03778	14.6
434.59650	9.2
435.50232	4.6
436.84204	3.1
444.29468	3.8
453.59650	23.3
455.29047	9.1
456.20959	3.5
457.46979	13.4
459.20081	2.5
462.25604	2.5
464.47778	11.1
465.33630	5.6
467.08240	19.7
468.17688	18.1
475.14655	6.5
482.23523	44.4
483.41559	30.8
484.49738	6.3
485.24164	18.7
485.96106	2.5
488.04645	26.4
489.25385	9.6
491.21350	6.5
497.08923	10.9
498.47119	9.6
499.26910	4.6
500.29974	826.6	b (21) (5+)-2P
501.33032	95.1
502.25128	13.9
503.41766	3.9
507.59106	5.4
508.33044	5.9
513.38232	6.5
517.33167	2.3
518.24719	6.5
519.66888	24.0
527.48230	10.9
528.37933	21.7
530.91754	4.7
532.06061	4.2
534.27228	7.0
538.47815	4.4
541.49158	16.4
552.20050	7.5
556.37708	12.0
560.42792	2.8
562.43317	16.6
566.04694	3.0
569.38269	47.3
571.07159	11.8
574.19556	1.8
575.99084	10.0
578.00116	3.7
581.39337	7.7
582.25696	6.8
591.89410	12.3
593.36505	19.1
595.90936	20.2
599.38104	207.6	y (21) (4+)-2P, b (4) (1+)
600.25214	83.2
601.62787	11.7
603.42993	14.3
609.34961	25.4
610.41193	48.7
611.41400	8.4
617.32001	5.7
618.30890	17.6
621.39069	5.1
623.08673	5.5
624.21271	4.7
624.94342	13.1
626.25049	4.8
627.29010	29.9
631.49402	10.4
632.10699	23.8
633.30701	13.6
635.50934	9.4
638.17261	12.2
639.89178	17.2
641.02643	6.3
642.13202	5.2
645.46625	61.6
646.26007	16.9
647.45856	20.4
648.34088	20.2
653.43292	8.1
656.60675	10.7
657.79022	32.1
659.66595	12.8
661.26172	6.5
662.13379	8.2
664.00519	23.7
665.28009	25.7
666.88690	87.8
668.61310	19.2
669.51373	7.2
670.46838	8.9
672.34882	11.5
676.37305	19.7
678.89966	11.6
682.82263	44.3
684.32025	20.9
685.57904	8.7
687.56232	13.5
689.53827	11.6
694.22510	4.4
695.74799	12.0
698.44867	20.9
699.30334	7.4
701.56915	19.8
703.03058	11.9
704.54016	43.6
707.47833	6.8
708.50824	21.8
709.88599	2.0
711.73651	24.7
714.34839	303.3	b (31) (5+)-NH3-2P, b (30) (5+)-NH3-P, b (18) (3+)-2P, b (31) (5+)-H2O-2P, b (30) (5+)-H2O-P, b (24) (4+)-NH3-P, y (23) (4+), b (23) (4+), b (29) (5+)-NH3, y (30) (5+)-P, b (29) (5+)-H2O
715.49310	83.5
716.55658	43.2
721.41730	46.4
723.45856	7.1
724.58984	142.4	y (31) (5+)-2P
725.41699	24.5
727.04034	97.7
728.00580	74.3
729.20184	12.4
731.26819	25.4
732.21466	22.3
733.08502	57.8
734.62262	18.2
735.56915	35.1
738.58472	12.7
740.66675	9.2
741.31561	31.2
742.48907	4.2
743.95703	3.1
745.28748	4.1
746.43677	21.1
750.43890	16.6
755.26587	62.8
756.18634	32.6
757.10565	31.3
758.44507	10.4
760.23090	9.0
761.16260	17.1
764.06207	45.3
765.36273	33.5
766.05560	9.8
770.21722	76.1
771.40680	3.3
776.25439	16.9
778.05267	68.5
779.44989	28.2
780.40167	15.9
782.20441	10.5
784.61542	16.5
786.00476	18.9
788.80402	90.1
789.80621	25.9
790.74945	4.7
792.06622	29.1
793.38116	57.0
794.94843	34.4
796.51013	97.9
798.31989	25.5
799.91400	9.6
801.02863	24.0
802.53424	11.4
803.19330	27.7
805.43787	23.3
807.30237	49.5
808.01154	10.9
809.22260	89.6
811.76434	19.3
813.32025	130.9	b (20) (3+)-P
814.95880	56.8
815.71173	16.9
817.26068	5.9
818.74597	55.8
819.51733	21.5
821.11615	19.1
824.41797	101.9
825.35309	27.8
826.47656	7.0
827.49701	18.9
828.74652	103.2
829.47174	51.6
830.15015	11.1
830.89496	21.2
832.37903	24.0
833.81830	61.8
834.55511	2.0
835.36017	12.0
837.25714	37.6
839.70001	43.6
840.70978	59.1
841.54681	19.2
842.84387	6.0
843.49982	273.3	b (29) (4+)-NH3-2P, b (28) (4+)-P, b (14) (2+)-NH3-P, y (6) (1+), b (29) (4+)-H2O-2P, y (22) (3+)-2P, [M+5H] (5+)-NH3-3P, b (14) (2+)-H2O-P, [M+5H] (5+)-H2O-3P
844.33282	54.3
845.19879	92.5
846.18604	139.4	y (7) (1+)-P
847.12836	44.5
847.99249	25.2
848.80353	69.0
851.56506	388.8	b (34) (5+)-NH3
852.69385	96.2
853.76904	150.0	b (35) (5+)-NH3-P, b (35) (5+)-H2O-P, y (34) (5+)-NH3, y (34) (5+)-H2O, y (28) (4+), b (34) (5+)
854.79486	17.3
856.74432	444.2	y (29) (4+)-H2O-P, y (29) (4+)-NH3-P
857.88104	552.9	y (14) (2+)-H2O, y (35) (5+)-NH3-P, y (34) (5+), y (21) (3+)-H2O, y (21) (3+)-NH3, b (35) (5+)-P, y (14) (2+)-NH3, y (35) (5+)-H2O-P
858.62823	84.2
859.59015	110.9
860.72003	28.5
861.69543	154.4	b (22) (3+)-H2O-2P, y (29) (4+)-P, b (22) (3+)-NH3-2P
862.66241	97.3
864.05939	48.6
865.10968	107.8
866.00397	114.2	b (21) (3+)-P
866.99188	299.7	[M+5H] (5+)-2P, y (14) (2+), b (22) (3+)-2P, b (29) (4+)-H2O-P
868.23029	58.7
869.27881	44.7
870.93781	34.7
872.29968	312.6	b (7) (1+)-H2O-P, b (30) (4+)-2P, b (29) (4+)-P
873.29926	71.6
874.38293	4.5
875.26044	20.1
876.62567	254.9	y (35) (5+)-H2O, b (35) (5+), y (35) (5+)-NH3, y (22) (3+)-P
877.33826	82.4
878.16272	63.1
879.21136	91.4
879.93372	19.5
880.85175	99.0
882.14581	59.0
883.14508	63.1
884.50879	215.2
885.61871	250.0	y (29) (4+), b (23) (3+)-2P
886.97406	173.3	y (23) (3+)-2P, [M+5H] (5+)-P
887.87537	145.9
888.52325	304.3	y (30) (4+)-H2O-P, y (30) (4+)-NH3-P
889.41351	179.9
890.05475	500.0	b (7) (1+)-P
891.07880	182.2
892.24701	258.0	b (14) (2+)-H2O, b (29) (4+)-H2O, b (29) (4+)-NH3
893.28180	478.5	b (21) (3+)-H2O, b (22) (3+)-NH3-P, b (21) (3+)-NH3, b (14) (2+)-NH3, b (31) (4+)-NH3-2P, b (30) (4+)-NH3-P, b (30) (4+)-H2O-P, y (30) (4+)-P, b (22) (3+)-H2O-P, b (31) (4+)-H2O-2P
893.94977	446.2
894.58282	325.0
895.27618	60.8
896.69928	78.7
897.95819	24.2
911.20337	6.9
912.17053	11.8
915.26984	43.2
917.58911	157.7	b (30) (4+)-H2O, b (31) (4+)-NH3-P, y (15) (2+), b (30) (4+)-NH3, y (30) (4+), b (31) (4+)-H2O-P
920.04828	30.6
921.93994	189.4	b (32) (4+)-H2O-2P, b (31) (4+)-P, b (30) (4+), b (32) (4+)-NH3-2P
922.62592	146.6
924.05688	33.8
925.47168	19.6
926.24664	4.0
927.78217	47.7
931.69775	55.3
932.63873	15.8
933.55670	21.0
937.51123	192.4	y (24) (3+)-NH3-P, y (24) (3+)-H2O-P
938.13702	20.2
942.17841	6.1
943.30682	31.3
944.31464	26.1
945.23651	4.0
945.96777	30.6
946.94165	40.1
947.80957	4.7
949.85773	224.4	y (31) (4+)-NH3, y (31) (4+)-H2O, b (32) (4+)-P
952.02472	71.2
954.51202	627.5	y (32) (4+)-H2O-P, y (32) (4+)-NH3-P, y (31) (4+)
955.11212	34.1
956.26495	52.9
957.34576	5.9
958.41016	37.0
959.17572	5.4
960.38696	74.0
961.49457	43.5
962.57037	21.7
963.63092	22.4
966.40448	59.8
967.25226	76.6
968.08496	59.8
969.51422	20.0
970.41388	17.4
971.68292	76.3
972.49194	118.5
973.46100	85.5
974.13037	48.8
975.81299	80.6
976.83984	45.3
977.46753	22.9
978.63177	256.3	y (32) (4+)-H2O, b (33) (4+)-H2O-P, b (33) (4+)-NH3-P, y (32) (4+)-NH3
979.61969	98.7
980.40472	16.5
981.03387	4.1
983.14941	2251.7	b (24) (3+)-H2O, y (17) (2+)-P, y (33) (4+)-NH3-P, y (32) (4+), b (33) (4+)-P
983.82330	260.9	b (24) (3+)-NH3
984.85114	129.1
985.53668	14.2
986.72827	74.3
987.71222	49.6
988.54352	42.4
989.54462	14.3
990.47266	19.1
996.56622	51.3
998.74786	115.5	y (34) (4+)-3P
1000.97137	156.9	b (8) (1+)-H2O-P
1002.11920	33.5
1003.45978	190.9	b (17) (2+)-H2O-2P
1004.15936	62.9
1005.49780	22.4
1006.29901	28.9
1007.89935	1845.5	y (25) (3+)-H2O, y (25) (3+)-NH3
1008.60907	387.8
1009.71777	27.6
1011.18817	24.3
1012.63013	25.4
1013.23218	10.1
1014.66595	12.3
1016.08398	7.5
1017.52350	13.0
1018.65460	107.1
1019.49072	48.0
1021.37573	63.1
1023.46655	110.8
1024.60425	14.4
1025.85547	24.2
1027.60522	145.0
1028.79443	27.4
1032.13892	86.3
1033.02466	20.8
1033.99670	29.7
1035.84363	47.3
1036.63306	55.0
1037.45508	3.8
1038.46606	12.3
1040.02026	19.2
1042.35791	11.9
1044.08337	30.3
1045.81152	57.1
1046.75903	11.5
1047.58545	13.8
1048.83960	69.3
1050.26025	53.0
1051.23035	25.7
1052.65576	8.7
1055.41516	124.7	y (27) (3+)-NH3-P, y (27) (3+)-H2O-P
1056.18384	39.8
1057.73743	23.9
1059.51294	18.4
1060.97314	30.6
1062.59399	82.4
1063.95972	27.3
1064.84131	7.9
1065.90894	59.0
1066.51343	2.8
1069.75610	11.8
1073.42847	61.7
1074.62183	60.9
1075.93140	12.0
1077.31702	6.6
1078.67480	109.0
1080.72974	35.0
1081.69202	16.5
1082.67432	76.9
1083.43274	18.3
1084.34595	3.1
1089.82544	105.5
1090.44409	47.2
1091.37122	29.9
1093.20618	73.4
1094.36658	67.8
1095.28406	135.4
1096.48828	360.3	y (19) (2+)-NH3-P, b (35) (4+), y (18) (2+), y (35) (4+)-NH3, y (19) (2+)-H2O-P, y (35) (4+)-H2O
1097.92676	17.7
1099.58484	13.4
1100.74109	113.9	y (35) (4+)
1101.56348	47.5
1102.63367	12.8
1104.12781	58.9
1104.92468	280.6	y (19) (2+)-P, y (28) (3+)-P
1105.69788	55.2
1107.23279	8.1
1108.76062	4.5
1110.68896	63.9
1111.69092	24.6
1113.06921	12.2
1114.44348	30.6
1115.51440	41.2
1117.60889	1.8
1118.99390	51.4
1119.85767	31.8
1120.53320	27.6
1122.30286	5.2
1124.49500	3.2
1127.68335	15.0
1128.89905	12.6
1131.17712	59.9
1132.88525	12.6
1133.60254	21.1
1136.90442	67.9
1137.93823	67.0
1139.51611	45.3
1140.32495	12.9
1141.63647	36.5
1143.04834	271.8
1145.52515	40.0
1146.32446	31.3
1147.67505	31.8
1148.83459	9.0
1152.72864	29.8
1153.61975	11.7
1154.39026	50.7
1155.10864	33.9
1156.32227	24.1
1158.07031	21.8
1160.08337	53.9
1161.38049	18.4
1162.43506	10.9
1163.23999	47.4
1167.76367	15.9
1170.37793	19.3
1175.01489	34.2
1176.11694	29.9
1177.35889	50.6
1180.00171	118.0	y (29) (3+)
1180.66992	61.9
1185.62402	182.1	y (30) (3+)-H2O-P, y (30) (3+)-NH3-P
1186.28284	223.7	y (9) (1+)
1186.93274	56.2
1187.62122	8.0
1190.52942	7.3
1192.56055	8.5
1193.74219	25.7
1194.81116	11.2
1195.51404	17.5
1198.21826	37.3
1200.29883	6.4
1203.31201	12.7
1204.54102	2.5
1205.70850	2.9
1210.26013	36.0
1212.35596	35.0
1213.14087	6.2
1214.43384	17.9
1215.19934	6.7
1217.08545	81.2
1218.02637	14.1
1219.31519	102.8
1220.39355	60.1
1223.15356	266.8	b (19) (2+)-H2O, b (30) (3+)-H2O, b (19) (2+)-NH3, b (31) (3+)-H2O-P, b (31) (3+)-NH3-P, b (30) (3+)-NH3, y (30) (3+)
1224.35522	17.7
1225.46179	54.3
1228.67310	130.0	b (9) (1+)-H2O, b (32) (3+)-NH3-2P
1229.30896	623.0	b (30) (3+), b (31) (3+)-P
1230.14734	19.3
1231.22986	26.9
1232.72131	54.6
1234.03455	33.5
1235.42554	86.0
1237.53638	10.4
1241.93506	14.9
1243.27197	14.1
1247.34583	14.0
1248.12061	32.1
1248.76440	33.8
1249.49365	14.9
1250.26392	14.3
1252.04053	22.2
1252.71362	2.9
1253.96497	18.4
1259.54224	6.0
1260.46912	52.8
1261.68616	121.9	b (31) (3+)
1262.55322	33.3
1264.28992	11.5
1266.92139	18.4
1267.99719	75.9
1271.14746	8.6
1272.15002	245.0	y (31) (3+), y (32) (3+)-NH3-P, y (32) (3+)-H2O-P
1273.09509	40.2
1275.50854	21.7
1276.59680	15.2
1277.57214	23.9
1278.48743	4.0
1279.65198	3.1
1284.45593	30.3
1286.82239	23.0
1288.91455	27.9
1289.94897	11.5
1291.54810	9.5
1293.06226	15.8
1294.82507	16.0
1297.79602	44.7
1298.66919	87.8
1299.44592	54.5
1303.34290	19.7
1304.52124	381.7	y (32) (3+)-H2O, y (32) (3+)-NH3, b (33) (3+)-NH3-P
1305.34839	114.6	y (22) (2+)-H2O-P, y (22) (2+)-NH3-P
1307.01782	12.2
1308.52161	59.3
1309.95374	92.6
1310.58789	1906.2	y (32) (3+)
1311.28406	52.8
1312.15100	18.7
1314.35498	12.1
1315.54944	4.6
1318.48035	8.3
1319.35840	14.2
1331.35071	2.2
1332.13660	30.0
1333.44275	10.9
1334.37512	72.2
1335.60559	7.5
1338.69702	24.0
1341.58423	19.4
1342.43835	2.0
1343.44812	373.7
1344.31750	46.8
1345.32373	30.4
1346.17957	9.6
1347.61414	16.4
1350.40808	5.7
1352.36707	38.6
1354.20337	8.4
1354.98889	24.6
1359.46082	16.3
1360.25330	26.3
1363.99890	6.4
1365.60535	3.6
1367.50964	7.6
1371.37683	16.0
1376.31787	8.9
1377.26733	12.0
1378.16199	12.7
1379.70691	2.0
1382.50818	16.1
1385.69934	14.5
1389.66638	8.1
1390.66296	7.7
1391.49207	6.6
1399.05469	24.5
1400.52808	22.6
1402.69128	14.3
1408.46570	4.2
1410.39917	7.2
1418.48535	5.2
1420.88269	55.7
1423.11401	6.7
1427.44263	7.4
1429.24744	2.9
1441.52478	11.0
1445.50586	4.3
1446.47009	9.5
1447.57043	29.8
1451.37646	5.8
1456.44617	38.0
1460.48303	19.9
1463.25623	58.9
1464.39148	12.6
1468.08350	7.4
1472.26794	7.0
1474.51794	10.3
1475.30872	18.0
1476.61438	47.4
1477.45483	9.1
1478.54138	12.0
1479.22192	6.4
1480.67334	15.8
1484.79590	22.3
1490.36902	9.1
1492.60925	3.3
1494.73450	15.3
1505.01917	4.2
1506.65869	10.3
1507.34070	4.6
1509.67310	35.0
1513.50916	12.0
1516.31482	4.2
1517.62781	3.9
1520.52942	27.1
1528.28064	9.1
1537.61475	5.6
1538.46350	6.0
1553.58411	7.1
1556.07007	18.7
1560.18811	4.9
1572.66211	8.1
1577.15588	48.8
1583.45227	13.7
1585.32385	13.4
1586.55115	6.9
1592.21057	8.2
1593.33435	13.0
1619.57678	7.4
1622.15662	8.6
1622.99097	4.8
1633.49390	14.6
1634.57190	14.3
1636.36926	5.6
1638.78748	3.6
1639.98022	9.3
1645.74390	11.7
1656.63647	5.5
1658.70679	4.7
1691.53833	16.6
1692.41382	12.3
1694.84045	15.8
1705.68823	11.0
1709.54333	12.8
1714.23804	14.8
1719.97839	6.6
1733.71265	14.2
1750.03442	5.2
1750.83911	3.6
1751.55701	12.6
1754.48230	11.1
1772.54626	6.5
1785.53357	5.0
1786.47034	7.5
1831.65125	4.0
1843.65356	16.6
1849.97742	30.4
1852.44360	10.6
1867.95959	4.6
1868.95203	17.9
1912.67053	3.8
1950.86694	4.5
1963.42468	3.3
1967.10730	4.2
1979.99768	3.9
