# Supplementary material for: Phosphoproteomic Analysis of Platelets Activated by Pro-Thrombotic Oxidized Phospholipids and Thrombin
Source: PLoS One. 2014 Jan 6;9(1):e84488. doi: 10.1371/journal.pone.0084488 (PMC3882224; doi:10.1371/journal.pone.0084488)
Supplement: Annotated Spectra S2 — (ZIP) [file pone.0084488.s005.zip › EMLASDDEEDVSSK_-2_2_38828.txt]

m/z	i	matches
234.02466	13.8
235.16071	11.2
242.66325	11.5
250.19260	7.7
254.13922	5.3
255.12350	22.9
258.07135	5.3
262.38898	8.6
263.18973	12.1
264.34369	7.7
268.29221	10.2
274.93900	10.1
285.26746	4.6
286.33002	3.6
288.16156	9.0
289.28430	49.7
300.50159	2.9
303.21582	3.7
307.16782	5.5
314.17828	39.3
319.66028	7.7
321.23688	399.0	y (3) (1+)
322.28928	36.3
323.12457	6.6
325.11340	2.7
326.04102	5.9
327.98798	13.5
331.13651	5.7
332.11734	7.4
337.04581	10.1
338.30194	7.0
346.88226	10.0
356.07965	63.6
359.19302	13.3
362.33691	4.9
367.11163	8.5
370.09680	5.1
371.18195	3.6
372.57053	12.6
374.23004	30.4
374.94342	2.7
377.38513	5.0
378.16470	4.2
379.47040	11.7
384.24860	8.2
387.53748	3.5
394.08313	5.5
398.39362	15.4
400.63971	39.6
402.28381	9.2
404.57245	3.1
409.53101	86.5
410.26135	1.3
413.32251	6.2
414.17377	14.7
414.81342	18.9
420.23474	64.6
421.38525	74.1
421.98694	4.6
424.36182	13.3
427.22070	136.8
428.08746	11.3
429.10590	19.4
430.46436	6.1
433.16907	4.9
434.31787	11.5
437.63373	6.1
441.58679	9.3
442.89404	3.6
445.25458	48.7
449.54474	2.7
455.08875	4.4
456.59039	18.6
465.42462	33.1
466.75153	17.9
471.37793	5.2
476.86023	3.1
479.47644	3.1
480.17419	4.9
483.34283	4.6
484.28375	6.1
485.37592	37.2
487.13586	8.5
491.23602	5.7
492.87750	7.0
494.24023	17.8
495.98010	9.4
496.94312	9.2
500.42310	18.8
504.28241	26.7
505.27087	19.1
506.07751	5.1
508.70288	39.5
513.37585	60.0
514.39172	14.6
515.38782	39.4
517.10773	4.6
519.39618	12.9
522.27356	14.9
524.77130	21.6
525.81158	24.6
530.22772	10.1
531.28979	9.6
535.22595	203.8	y (5) (1+)
536.26331	54.2
537.05725	15.2
541.93146	10.2
546.73950	41.7
549.18604	6.2
553.09613	8.8
555.50494	19.7
556.39679	66.5
558.15485	28.8
558.95062	14.6
560.68549	20.4
567.92670	5.5
568.65686	4.6
570.16425	44.0
572.15326	10.0
573.53265	99.2
574.81342	15.0
577.49591	16.1
579.31335	22.0
580.23962	20.2
582.17230	165.1	y (11) (2+)-P
582.85077	103.2
583.61688	6.9
584.60889	39.2
585.40808	25.1
586.39508	17.4
587.37769	6.3
588.47247	9.4
589.73102	13.8
593.83600	11.3
597.42926	29.4
598.13263	7.0
599.73602	27.1
600.39215	17.4
601.32050	7.1
602.12659	12.8
605.04022	38.3
606.15106	26.6
608.12164	12.2
608.79858	33.7
611.25470	70.1
612.17255	19.2
613.16791	16.6
617.65747	10.6
619.16772	2.5
620.28412	17.5
621.27057	46.5
621.88190	61.0
623.21918	35.0
626.76349	7.7
628.40558	90.8
629.45453	17.1
630.41028	38.4
631.24530	84.4
632.08807	27.6
632.78217	32.6
634.42096	26.9
635.69543	3.5
637.78796	26.5
639.06195	703.9	y (12) (2+)-P
640.31372	27.1
641.12878	27.9
641.94293	7.8
646.50830	32.9
647.42682	9.7
650.39056	25.3
653.56866	15.9
654.32074	7.7
655.37994	10.7
656.13470	9.0
657.15472	13.6
659.37842	8.9
660.93268	4.2
662.17694	8.0
664.08411	145.4
664.71832	72.8
665.40576	52.4
666.32623	48.8
667.44916	7.4
669.46881	33.3
672.08563	34.8
672.75421	11.3
674.02380	22.7
678.65814	101.9
679.42194	18.6
681.98395	15.3
682.97559	20.3
684.45770	47.2
687.09821	60.3
687.83545	642.2	b (13) (2+)-NH3-P, y (12) (2+)
688.70685	7.8
689.94318	61.0
691.35297	5.3
692.68805	37.3
693.48273	43.9
694.83533	32.8
699.55341	4.6
700.36688	14.6
701.78107	40.2
702.63287	61.0
703.47534	231.1
704.70880	19.6
706.36975	12.4
707.01617	26.8
707.97131	15.7
708.69879	5.5
710.01300	117.4
711.35876	6.6
712.01233	5.1
713.24298	2.9
714.42395	51.2
715.68207	39.1
717.32831	36.4
718.12262	6.6
720.00610	50.4
721.11322	8.9
722.27448	18.8
723.71466	8.1
724.67267	32.6
726.56146	105.5
727.41583	96.8
729.33716	59.3
730.08997	51.1
732.19720	61.6
733.50909	31.2
734.40118	12.5
736.38629	17.3
737.28979	30.0
738.36810	12.2
740.65228	29.0
741.51837	25.7
742.52612	36.3
743.15289	24.1
744.33630	78.7
745.01361	78.0
746.30011	59.4
747.49683	24.1
750.81177	195.2
751.61218	198.0	[M+2H] (2+)-NH3-H2O-P
752.75677	29.9
753.98364	41.5
755.75995	11.3
756.86029	137.5
757.88312	48.8
758.60980	65.6
760.03729	3196.2	[M+2H] (2+)-H2O-P, [M+2H] (2+)-NH3-P
760.88672	273.4
762.01758	48.9
762.85870	16.8
763.93890	54.1
764.80243	65.4
765.73273	55.9
766.67816	8.6
767.48932	86.3
768.93610	1604.7	[M+2H] (2+)-P
769.81732	118.6
770.45428	76.9
771.35675	26.2
772.49896	63.5
774.13757	188.5
775.67285	33.7
776.61981	52.9
777.91681	65.3
778.65814	86.8
779.58411	54.7
780.70813	36.8
781.46979	46.7
782.35034	53.2
783.33691	92.3
784.38849	209.1
785.28290	191.5
785.90546	320.6
788.21149	170.3
788.88660	26.2
789.80975	58.9
791.10895	84.2
792.06512	157.3
792.92401	84.2
793.52588	140.1
794.48688	225.6
795.15015	29.1
796.15472	78.3
796.87860	22.9
797.99945	157.4
799.45459	376.3
800.48248	196.1	[M+2H] (2+)-NH3-H2O
801.70135	93.0
802.82953	62.8
803.74408	67.7
805.05731	184.6
805.77228	147.0
807.45087	41.0
808.31543	146.7
809.45538	89.1
814.49640	8.9
821.90698	11.8
824.29266	5.7
825.44110	9.2
826.18658	12.7
827.06061	24.4
829.40747	20.3
834.45245	19.8
837.54376	15.5
839.40826	9.5
842.08759	64.0
843.58698	54.0
845.47833	22.4
848.20270	31.8
852.36469	18.1
853.47357	10.9
855.11292	63.8
855.90417	53.7
856.70856	27.3
865.06329	29.7
867.95563	186.8
870.21735	10.1
871.14874	30.0
873.37384	29.7
874.39398	34.7
875.19043	36.4
877.43152	88.3
879.70923	35.5
880.84344	41.8
883.39203	25.5
884.36652	11.3
888.71295	47.8
889.32428	18.7
891.93939	38.5
892.87244	49.2
895.37665	23.0
897.11676	87.8
899.81586	37.8
902.25635	16.6
903.57013	7.1
904.32623	5.6
905.87543	10.7
906.58838	10.9
908.35638	278.7	y (8) (1+)
909.47443	34.1
912.49933	20.9
913.44415	5.5
914.37225	61.7
915.12592	95.0
915.79370	41.2
917.21710	10.9
919.37848	11.2
921.13007	10.7
922.65509	37.7
924.06952	15.3
925.33691	29.0
929.01489	113.5
929.65741	16.8
931.19769	46.4
932.52350	29.5
934.34113	36.8
937.15625	19.2
938.22412	14.1
940.98358	30.6
942.44586	23.9
943.14575	7.9
944.30981	10.3
946.03265	10.0
946.64429	50.3
950.96973	52.0
951.62402	14.7
953.00421	40.2
954.96606	47.2
956.73730	28.0
957.63013	28.3
959.57635	7.3
960.95026	132.5
962.14404	21.3
964.41498	5.0
965.19012	4.6
966.53644	2.6
969.38922	41.9
971.13812	44.0
972.02924	56.2
973.45428	34.4
976.13354	14.3
979.42682	10.3
980.43134	14.2
981.28247	80.3
981.93488	28.2
984.28424	58.5
985.12262	86.3
987.79620	17.0
989.24762	13.7
991.53510	59.8
992.63092	33.7
993.89069	40.2
995.44305	14.5
997.40161	17.0
999.51312	36.3
1002.27325	94.3
1003.18060	36.2
1004.83636	8.6
1005.65082	10.0
1006.84790	18.2
1008.32220	23.1
1009.38361	16.3
1013.32159	4.9
1014.42499	5.7
1017.91058	32.3
1022.06024	21.1
1023.34546	134.8
1024.11084	36.2
1024.78064	1.7
1025.60938	43.8
1027.06396	4.6
1029.33557	10.9
1030.36414	39.0
1031.17017	32.0
1033.30591	39.3
1034.19263	28.0
1034.93506	11.3
1041.50171	51.9
1044.46106	23.9
1046.35962	15.9
1047.45996	30.6
1052.85498	53.5
1053.54395	25.1
1054.41504	4.4
1055.67456	14.3
1057.96216	5.7
1059.06384	13.3
1063.92773	37.4
1065.33215	40.9
1067.65112	39.3
1069.01624	22.2
1070.72888	20.8
1071.99536	11.9
1074.14185	10.7
1074.99585	28.2
1076.35718	47.7
1077.31824	10.8
1078.63220	7.0
1080.08398	18.4
1081.49951	79.5
1082.34058	26.2
1083.09229	15.7
1086.54126	7.6
1087.83459	76.3
1092.25916	145.8
1093.31836	117.0
1094.11926	11.5
1099.11133	145.9
1100.25024	59.0
1101.21387	61.6
1103.68311	17.0
1105.97083	26.7
1109.25220	22.8
1110.15588	2.3
1113.98828	6.5
1116.70972	63.8
1117.37524	9.2
1118.10156	43.1
1119.62402	3.8
1121.47217	6.9
1122.53088	6.3
1123.48132	63.8
1124.15698	20.4
1125.74255	5.8
1129.34717	20.3
1131.11572	13.3
1131.80615	5.3
1133.60120	14.8
1142.04822	11.4
1143.12842	16.9
1144.00610	5.3
1145.32104	50.4
1146.31909	14.1
1147.43103	13.5
1148.45886	11.8
1149.07117	24.5
1151.69434	40.8
1152.48267	9.5
1153.17578	56.5
1161.90393	1.5
1163.34497	173.7	y (11) (1+)-P
1164.38086	99.8
1168.94604	5.7
1169.62463	4.6
1170.30359	61.8
1171.08765	5.5
1172.38013	41.0
1173.42773	13.3
1174.37720	5.1
1175.07373	14.9
1180.32019	18.3
1185.22229	16.3
1190.21045	493.2	y (10) (1+)
1191.13623	202.8
1192.15515	40.3
1196.81763	122.4
1198.06763	170.2	b (10) (1+)-H2O, b (11) (1+)-H2O-P
1199.26733	43.5
1200.00928	12.1
1204.89624	15.6
1208.48804	15.7
1214.11523	13.3
1215.25195	85.6
1216.17700	237.6	b (11) (1+)-P
1217.25122	169.2
1220.74292	7.6
1222.89929	21.7
1224.20349	68.2
1225.02954	62.1
1226.15503	63.9
1227.28870	22.2
1231.16296	4.6
1238.55518	2.2
1239.70020	11.8
1240.31726	15.1
1241.14124	1.6
1241.95154	13.9
1243.28748	19.7
1244.29126	45.5
1246.38635	14.9
1247.02710	6.1
1250.13782	17.4
1258.52661	29.9
1260.57996	119.3
1261.28564	206.3	y (11) (1+)
1262.28870	158.0
1263.52820	34.0
1265.31860	36.3
1267.18176	20.1
1274.47900	22.9
1275.45642	24.6
1276.38391	44.8
1277.63232	36.4
1278.31714	57.2
1279.12415	4.2
1284.60254	7.9
1285.31177	9.3
1286.17566	9.5
1290.50452	5.9
1291.64661	7.1
1296.08179	203.2	b (11) (1+)-H2O
1297.14807	103.3
1298.09473	6.3
1301.65308	13.8
1303.53821	26.0
1304.45105	6.0
1314.04138	134.8
1315.07166	120.8
1334.29639	3.1
1337.63953	4.0
1343.44470	20.9
1346.00537	20.3
1347.75439	4.9
1351.37195	10.2
1355.55237	28.9
1356.47327	25.6
1357.07385	6.5
1361.37415	8.7
1363.47522	20.1
1365.22595	10.8
1366.29431	10.0
1372.21887	13.7
1373.46655	108.3
1374.27112	70.8
1375.31421	54.6
1382.94226	48.0
1384.37732	13.7
1387.14917	2.9
1392.45544	5.0
1395.05750	5.5
1396.06970	19.3
1399.37366	3.3
1400.94727	33.0
1410.49280	8.2
1417.02478	11.2
1418.58105	5.5
1419.69543	25.5
1430.63464	2.3
1436.42603	7.0
1451.89038	9.7
1461.61853	5.3
1486.25415	19.8
1487.92151	7.7
1489.42676	71.2
1490.40820	34.2
1506.20166	2.5
1507.60352	6.1
1508.35828	40.3
1511.67859	14.2
1532.18591	14.2
1548.60681	2.5
1590.70337	2.9
1613.64172	2.8
1640.42493	12.0
