# Supplementary material for: Phosphoproteomic Analysis of Platelets Activated by Pro-Thrombotic Oxidized Phospholipids and Thrombin
Source: PLoS One. 2014 Jan 6;9(1):e84488. doi: 10.1371/journal.pone.0084488 (PMC3882224; doi:10.1371/journal.pone.0084488)
Supplement: Annotated Spectra S2 — (ZIP) [file pone.0084488.s005.zip › EMLASDDEEDVSSK_-3_2_35874.txt]

m/z	i	matches
233.06839	4.9
249.46973	4.5
261.16180	70.1
262.02151	17.1
262.99582	10.2
268.06210	20.2
270.40216	3.2
284.25861	4.8
286.27722	10.7
289.09534	50.2
293.03891	3.7
294.17401	5.1
298.51862	7.0
301.21783	3.3
311.26862	24.3
313.20612	5.2
314.16797	10.4
321.29675	430.4	y (3) (1+)
322.38779	44.5
323.10028	7.7
323.91711	3.0
324.99100	11.8
327.49240	16.4
329.70749	17.1
339.90994	4.5
344.20377	23.0
345.82178	10.2
346.89032	3.6
351.40076	3.2
356.09406	48.7
358.48682	3.2
359.18292	8.3
362.00354	11.2
365.87341	17.2
367.00867	23.9
373.22668	6.6
373.97589	30.4
375.02246	3.4
379.64056	4.0
387.13239	5.0
389.38519	10.9
396.34125	9.9
397.96381	3.9
401.03967	30.5
402.16406	21.2
403.27789	6.6
404.35321	17.5
409.93518	29.9
416.87946	14.5
420.26117	115.9
421.11182	59.0
425.35974	7.5
426.28375	9.8
427.12427	46.8
427.98694	43.5
429.34064	1.9
431.22144	11.8
434.17786	14.6
436.71161	10.9
440.43713	26.1
441.13953	4.8
443.08411	10.6
444.42633	12.8
445.20416	47.5
446.06964	21.8
452.39459	11.5
457.33948	8.3
469.05182	5.1
472.16803	7.5
473.33649	15.5
480.17822	3.8
484.14380	9.5
486.39191	8.1
489.13196	8.7
495.32520	7.3
495.93268	19.5
500.47253	20.4
501.40552	9.6
502.29077	7.2
504.25653	3.2
505.28503	44.6
506.38348	19.6
507.49695	11.3
513.07867	36.6
514.31879	5.1
517.19098	68.5
520.30011	8.3
522.67584	11.0
523.31451	16.6
526.70990	61.0
530.49860	6.4
531.53986	2.5
535.40356	227.4	y (5) (1+)
536.29523	35.6
537.44543	15.4
540.15289	7.9
545.05011	16.9
547.30804	28.4
547.99963	10.7
549.78741	15.0
554.19843	14.4
555.12646	3.9
557.36597	14.2
558.75763	38.0
559.39740	6.3
560.04431	4.8
560.72699	9.0
563.48505	3.8
564.21320	43.3
568.80444	7.0
571.00171	11.0
572.78058	15.1
574.10693	30.3
582.27106	224.0	y (11) (2+)-P
582.95679	113.9
583.88184	2.2
585.20770	36.7
587.28522	9.8
590.49390	5.3
595.03339	15.9
596.01483	40.3
598.30170	25.8
599.56268	18.5
603.35699	6.3
604.25110	6.7
606.40601	25.1
610.63373	28.6
611.38910	18.7
612.23816	25.7
613.60803	8.6
614.36053	16.2
616.65546	6.4
617.96039	3.5
619.99860	23.5
621.32465	12.8
622.71063	24.6
624.92993	12.9
627.55469	6.6
628.36572	50.5
629.19647	37.5
630.42651	52.2
631.50726	75.8
632.40228	1.9
633.28717	6.3
636.38525	12.0
639.08948	465.1	y (12) (2+)-P
640.10614	70.4
641.46222	10.7
643.16205	7.3
646.30994	35.5
654.62476	92.5
655.78577	13.3
656.61798	13.9
658.39917	4.5
659.58710	32.6
661.65436	10.9
664.48236	158.6	y (6) (1+)
665.46423	43.3
666.42438	4.7
667.88837	8.1
672.74994	49.0
675.43573	15.0
676.42676	14.8
677.41119	1.7
678.27710	25.7
679.35443	111.2
680.30383	11.2
682.58008	51.9
684.48773	16.1
685.42816	6.9
687.74518	415.3	y (12) (2+), b (13) (2+)-NH3-P
688.53888	315.8
690.41461	4.0
691.20203	6.4
692.38892	7.7
694.37732	6.5
696.88849	11.7
699.11829	10.5
700.29425	16.9
703.03058	175.2
703.91888	52.8
704.54547	4.2
706.21124	37.2
707.47241	41.3
708.30774	7.7
709.18549	32.6
710.35828	10.7
711.20044	23.0
713.06012	17.1
718.35059	5.6
719.74011	102.4
720.87085	27.9
721.62897	12.5
722.97638	22.0
724.88202	25.3
726.32471	42.9
727.29285	102.9
728.12555	22.8
729.48236	44.2
731.68292	44.3
732.29645	25.3
733.47162	10.5
734.94623	19.4
737.21210	49.0
738.38159	4.6
739.88983	4.7
741.69049	103.7
742.69562	39.7
744.21100	65.9
745.60236	33.9
746.30328	26.2
747.12817	46.0
749.22504	17.4
750.90039	284.0	[M+2H] (2+)-NH3-H2O-P
751.83044	43.6
752.77344	2.7
754.56964	49.3
756.09344	18.1
756.91974	15.5
758.17328	6.6
760.02142	2798.2	[M+2H] (2+)-H2O-P, [M+2H] (2+)-NH3-P
760.84875	827.5
762.22308	116.4
762.86780	4.1
763.64813	42.6
764.47375	10.0
765.62830	33.9
766.56769	22.1
768.09882	140.4
769.03766	1464.9	[M+2H] (2+)-P
769.86090	315.2
770.97540	43.9
772.65521	86.6
773.91357	137.5
775.07568	57.2
775.97931	90.5
776.98981	45.0
778.67145	199.3
779.74872	289.6
780.40924	47.4
781.73785	63.7
782.34888	9.8
783.51532	133.3
784.31897	58.9
785.02136	86.8
785.94434	140.9
786.81586	65.7
788.05377	67.5
789.51971	134.7
790.53973	53.2
792.45258	245.9
793.38550	193.5	y (7) (1+)
794.53619	146.3
796.27771	101.3
797.56970	110.9
798.90717	142.6
799.65125	99.2
800.43512	162.1	[M+2H] (2+)-NH3-H2O
801.25610	106.2
802.38251	112.2
803.41302	111.0
804.71606	221.1
805.44501	155.1
806.40509	118.0
808.09674	138.2
809.25848	102.3
810.10626	32.2
816.03510	19.5
823.92847	2.3
834.84741	21.7
835.81116	17.6
837.12152	5.2
840.34149	7.3
842.00916	56.0
842.94580	50.4
844.37421	7.9
845.33850	10.6
848.28821	54.1
849.84161	6.4
853.39691	16.1
854.10876	14.4
855.27246	88.6
856.21216	184.8	b (8) (1+)-NH3-P
857.09796	9.1
857.71869	11.1
858.48206	51.9
859.30151	12.1
860.16150	30.5
861.25031	7.3
865.22418	15.5
866.41278	8.9
869.42975	4.9
870.14557	9.6
871.09418	23.1
873.33466	73.6
874.30035	22.7
880.99823	8.2
882.94189	144.9
883.84869	59.2
884.56073	6.8
886.47388	19.4
887.71027	13.7
888.81335	17.3
889.55865	18.5
890.55035	3.4
901.49512	43.6
905.62701	13.7
907.37299	50.1
908.35602	121.7
909.42206	111.5
910.59009	11.9
912.44281	25.6
915.29907	17.8
921.08496	46.0
922.07611	2.1
926.36407	24.3
927.01837	103.4
928.54132	23.2
929.36597	3.5
930.29248	18.5
931.34375	29.7
932.34961	11.1
934.41437	5.6
935.08185	6.4
937.25702	60.2
938.05316	37.8
943.87256	25.2
945.49927	9.1
946.13013	12.0
950.79755	19.9
953.13739	35.2
953.98926	21.1
955.07367	28.3
956.45587	82.5
957.33350	86.2
958.07404	5.3
960.26508	6.2
961.25446	60.3
965.55841	18.6
966.38770	12.2
968.17279	25.2
969.55853	8.1
971.09644	21.6
972.06232	26.9
976.19623	44.6
977.41351	52.9
979.06305	17.3
980.84564	30.4
984.29224	152.1	b (9) (1+)-H2O-P
985.40265	48.4
986.34131	61.8
987.19556	32.5
990.21460	38.6
991.86328	25.4
993.37213	13.1
996.19318	140.5
998.82074	12.5
999.44879	16.8
1002.05792	68.4
1003.26910	26.8
1004.93134	16.4
1006.74188	10.7
1009.23663	46.4
1010.18311	11.6
1013.68091	23.5
1014.87299	20.9
1015.71906	8.1
1016.51495	4.0
1017.41254	6.4
1018.36475	14.4
1019.65967	47.3
1020.31812	5.9
1023.37640	96.3
1024.65027	106.1
1025.45068	5.0
1026.32202	7.7
1029.37781	54.2
1030.18079	16.3
1031.35718	8.3
1032.15552	5.8
1033.25024	34.0
1036.90088	50.5
1043.21887	16.1
1044.74683	13.1
1047.47046	17.4
1049.68359	18.5
1053.07471	32.5
1054.33813	3.6
1060.17126	12.4
1061.02185	10.5
1062.71204	4.7
1066.58276	4.3
1067.53906	3.2
1068.74084	25.6
1069.66748	10.1
1070.56360	9.1
1074.57104	5.1
1080.94470	78.3
1081.70789	77.8
1082.78918	24.4
1083.87866	17.8
1086.18628	20.0
1088.11206	3.2
1089.48706	6.9
1092.23328	50.2
1093.38794	65.7
1097.89124	13.2
1099.32507	88.1
1100.23523	69.7
1101.31006	18.3
1103.45361	6.1
1108.61890	7.2
1110.81787	15.5
1113.24268	14.7
1116.18311	43.5
1117.22021	46.1
1117.97656	5.1
1120.19580	15.9
1122.49597	3.0
1123.36902	25.1
1124.15747	28.3
1127.76465	15.7
1130.04224	57.3
1135.34253	4.9
1143.63867	17.5
1144.88562	7.7
1146.87280	13.5
1147.51709	24.3
1148.79517	2.7
1149.50525	11.7
1152.28381	6.8
1153.27295	15.0
1157.27283	6.1
1161.27832	51.8
1163.39014	211.1	y (11) (1+)-P
1164.41016	79.3
1165.63086	16.7
1167.23523	6.0
1168.37524	10.1
1169.38049	13.7
1170.27087	13.1
1172.26538	25.5
1179.38110	27.1
1180.17981	18.1
1181.26733	29.2
1185.10852	12.4
1186.77954	6.5
1187.65552	2.4
1190.29443	454.2	y (10) (1+)
1191.40869	270.3
1192.40479	49.6
1195.69214	3.7
1197.05347	91.4
1197.89380	124.2
1198.56836	103.2
1199.53699	59.4
1200.41736	56.0
1201.74316	27.2
1207.65308	6.9
1209.92493	10.6
1211.14587	15.0
1213.26501	32.2
1215.45972	121.3
1216.23523	323.0	b (11) (1+)-P
1217.37793	73.4
1218.38940	31.4
1222.12183	3.6
1224.20215	56.3
1224.91272	112.8
1226.05261	22.3
1227.61365	12.9
1241.28845	11.3
1242.56458	5.6
1243.30078	10.1
1244.40369	18.0
1245.39355	47.0
1249.03796	11.1
1258.04968	21.1
1261.15271	250.7	y (11) (1+)
1262.19373	49.6
1263.37390	59.0
1266.16052	3.0
1267.54150	31.3
1268.28918	6.6
1275.37878	25.9
1276.76978	22.4
1277.83997	61.0
1284.22156	7.7
1285.30896	9.2
1286.20850	36.3
1287.33582	22.1
1291.46741	11.8
1293.26843	5.0
1294.54211	8.3
1296.13245	135.8
1297.11572	68.3
1298.12976	27.7
1303.25671	62.7
1304.43030	30.8
1306.39014	11.5
1311.45447	17.0
1313.21106	5.3
1314.11475	171.9	b (11) (1+)
1315.44470	72.9
1316.32263	4.0
1335.63477	1.0
1337.39075	3.7
1339.38977	9.4
1343.24585	4.5
1347.98816	14.2
1355.36292	19.0
1357.33679	19.8
1364.81348	35.0
1371.24939	24.2
1373.94666	112.2
1374.71826	44.4
1375.45740	82.8
1376.23303	43.5
1382.08521	9.5
1382.96863	33.1
1383.81128	50.9
1391.68445	2.9
1393.88147	1.9
1401.30078	17.5
1402.73657	9.9
1436.03687	3.1
1452.09875	13.2
1455.31970	2.7
1469.65295	2.1
1470.71167	7.7
1471.47339	7.5
1489.64124	21.4
1490.37317	38.8
1506.00146	32.8
1507.25488	12.7
1508.50244	20.1
1522.99072	9.7
1610.60535	7.9
