# Supplementary material for: Phosphoproteomic Analysis of Platelets Activated by Pro-Thrombotic Oxidized Phospholipids and Thrombin
Source: PLoS One. 2014 Jan 6;9(1):e84488. doi: 10.1371/journal.pone.0084488 (PMC3882224; doi:10.1371/journal.pone.0084488)
Supplement: Annotated Spectra S2 — (ZIP) [file pone.0084488.s005.zip › EMLASDDEEDVSSK_-4_2_39116.txt]

m/z	i	matches
234.12183	55.9
235.01274	11.1
243.00664	29.3
250.19849	8.3
254.40460	2.0
257.15320	3.1
259.02609	15.4
260.77325	4.2
263.01208	18.7
268.29944	16.5
269.04898	14.9
273.18063	11.5
274.47321	3.2
275.31937	7.7
276.10425	4.2
279.09488	22.8
285.22275	15.5
286.56970	3.3
289.22076	28.3
300.22919	16.4
303.21210	3.5
305.35529	3.9
306.26715	2.2
308.09637	6.3
314.47714	5.5
315.19995	16.7
316.47531	6.4
317.24985	6.3
321.23596	562.4	y (3) (1+)
322.36157	78.2
323.42926	12.0
327.39008	14.6
336.25983	20.1
343.26654	3.5
344.49585	8.2
347.41614	3.1
352.52802	14.6
356.07312	73.0
357.31073	4.2
362.33301	34.1
369.16125	11.2
372.53998	6.3
374.04761	34.9
374.77423	5.6
380.80603	5.6
382.46802	5.0
383.39502	5.5
387.15283	7.2
389.16833	13.9
396.60883	3.1
398.96912	37.6
400.75897	18.6
402.72394	3.2
409.77283	77.5
410.68793	22.1
412.55359	16.1
417.16138	2.0
418.02167	11.3
419.54315	28.0
420.39856	165.0	y (4) (1+)
421.58380	8.1
425.06018	2.2
426.92761	54.8
427.91608	34.6
431.23077	4.4
436.22601	4.4
440.91547	11.1
442.55109	12.8
443.47522	8.2
445.18036	36.7
446.05292	25.5
446.94104	6.3
449.27673	23.6
450.65497	14.2
454.53235	8.5
456.45929	10.6
457.48859	8.1
459.30536	2.2
465.38422	4.5
468.26013	25.6
469.16968	14.5
470.30170	8.4
472.16138	2.9
472.85883	14.4
475.39661	7.8
478.08588	11.5
481.17004	13.9
482.30945	9.8
484.46118	8.9
486.06055	11.3
488.46698	4.5
490.75842	17.5
491.42151	1.8
495.99701	16.7
499.41394	5.7
500.17065	24.4
505.39752	26.7
506.31879	4.2
507.68304	9.0
509.28284	14.0
511.48004	2.4
512.72131	54.8
513.41937	68.7
514.29498	28.6
517.39655	22.3
519.24658	7.2
520.48322	4.4
523.51215	31.8
524.97150	33.4
526.13428	12.3
530.06598	6.8
531.38550	22.8
535.36542	211.3	y (5) (1+)
536.45477	11.2
539.35706	5.7
546.91821	55.1
556.14850	4.8
558.38556	2.6
559.30133	5.4
561.25116	5.0
561.89331	4.6
568.44348	11.8
573.29010	79.7
573.89636	41.7
582.48846	354.9	y (11) (2+)-P
583.37024	10.2
585.37573	22.7
586.17261	6.3
591.08881	15.7
592.73474	45.5
593.61945	9.7
594.52399	9.0
595.29370	7.6
598.34814	48.3
600.22070	4.2
601.29755	2.2
605.23987	16.3
611.42694	111.9
612.47626	15.8
617.08832	5.7
619.27264	8.7
620.39954	36.6
621.30792	83.1
621.93195	5.8
623.36523	11.3
628.23358	274.1
629.32867	93.4
630.18872	17.6
631.20416	108.5
631.99243	35.6
633.06482	14.7
633.99768	16.5
635.09332	6.4
636.00000	40.3
637.39447	45.3
638.97913	555.3	y (12) (2+)-P
639.93848	142.0
641.20026	8.1
642.41400	12.5
643.62177	6.1
645.10638	8.1
646.27454	10.9
647.17688	63.0
648.26617	15.4
649.80084	5.8
651.42059	10.7
652.37152	18.9
653.36859	8.2
655.44696	47.0
656.30255	40.1
659.06927	37.0
660.72089	60.5
661.48785	10.4
664.42273	139.0	y (6) (1+)
665.38147	61.7
666.75507	18.7
667.45886	5.3
670.16754	3.9
671.84515	15.2
673.81421	25.7
674.64484	22.3
678.33917	93.7
679.14618	39.7
680.01776	19.8
681.09833	12.9
682.40063	16.7
683.99689	29.7
685.10522	43.4
685.88995	16.2
687.62006	529.6	y (12) (2+), b (13) (2+)-NH3-P
688.45819	216.8
689.47192	17.0
691.10388	5.0
692.41406	21.1
693.83752	19.2
694.48981	17.3
697.39227	20.6
700.97125	40.6
702.04913	30.0
702.89783	55.7
703.77118	58.2
705.30414	5.2
707.94257	11.3
708.90350	47.8
710.95050	17.4
712.10632	64.9
713.74457	29.9
714.36163	67.6
715.48969	13.4
716.32623	19.1
717.68781	47.4
718.70660	43.3
720.30194	52.9
721.28900	32.7
721.92987	8.9
722.59186	11.5
724.91620	18.2
725.98077	90.5
726.93854	37.1
727.62769	38.1
728.64874	35.9
729.51355	21.4
730.21735	6.9
731.43616	25.4
732.27380	12.0
733.79138	15.4
735.54132	7.6
736.34637	38.8
737.26910	97.6
738.95367	51.6
740.40948	13.7
741.75458	116.7
742.70673	130.6
744.15399	96.8
745.15997	23.3
746.12970	16.0
747.20538	66.0
747.97479	70.5
750.11371	60.8
750.92316	200.5
751.59729	206.4	[M+2H] (2+)-NH3-H2O-P
752.52203	30.9
753.70697	92.2
755.25098	18.0
756.32489	85.3
757.55560	126.5
758.30225	14.4
759.78546	2077.2
760.54950	2241.9	[M+2H] (2+)-H2O-P, [M+2H] (2+)-NH3-P
761.56580	171.4
762.37042	104.8
763.84668	31.4
765.03827	26.8
766.73914	24.0
768.99249	1875.5	[M+2H] (2+)-P
769.98242	608.4
770.93451	44.8
772.43243	39.2
774.06274	94.8
774.95233	38.0
776.96063	116.3	y (7) (1+)-NH3
777.92450	40.0
779.00958	251.1
780.17645	107.1
781.89514	132.1
782.50323	32.3
783.39728	18.5
784.52783	163.3
785.44415	243.3
786.21527	248.6
787.24036	80.5
788.25769	125.3
789.45453	37.9
790.79462	123.1
791.64606	108.5
792.64679	222.7	y (7) (1+)
793.44647	169.0
794.46234	241.6
795.77533	44.8
796.71057	65.5
797.38348	90.3
799.41095	282.8
800.31549	401.6	[M+2H] (2+)-NH3-H2O
801.19617	84.5
802.25946	42.1
803.00220	73.6
804.14972	95.9
805.46942	297.6
806.27960	96.8
807.31390	107.8
808.52386	159.5	[M+2H] (2+)-H2O
809.62915	170.9	[M+2H] (2+)-NH3
810.27216	9.2
814.30219	9.5
822.25867	6.4
826.69061	10.4
828.72211	54.7
830.22046	5.7
832.39337	12.4
836.30334	2.2
837.01074	29.3
840.25122	7.7
842.20862	82.2
843.14642	25.0
844.35370	46.7
845.48254	13.9
848.58942	33.9
853.57806	12.0
855.07611	116.9	b (8) (1+)-H2O-P
856.14386	35.1
857.23529	47.9
863.50446	59.7
866.59808	50.7
870.48260	82.0
872.48151	44.9
873.92145	71.8
875.19177	13.7
876.84601	9.9
880.49286	17.4
881.50073	2.7
882.55487	55.0
883.18427	10.3
884.26459	83.1
885.55823	63.2
886.21906	3.9
890.37579	31.8
892.35016	28.0
893.28497	14.5
902.10944	15.9
902.77008	50.0
904.70264	16.3
905.46924	7.5
908.27802	201.2	y (8) (1+)
909.29547	71.8
910.43256	49.0
912.52710	15.0
915.08545	18.3
916.24854	10.8
920.29730	20.4
926.82324	19.8
928.90009	3.7
929.76093	3.1
930.52936	10.9
932.01996	96.4
933.20819	4.1
934.67023	68.7
938.13940	15.9
940.28937	18.7
941.41156	41.2
944.21490	11.9
946.15106	23.1
950.44000	17.4
951.75775	10.7
952.54987	21.0
953.29077	48.1
954.24854	22.4
955.12213	31.5
956.03485	11.3
957.38971	67.8
958.60455	16.0
959.33936	10.7
960.27246	14.1
965.29816	17.8
967.30640	19.5
971.52228	26.1
972.55206	23.8
973.47314	19.5
974.65356	7.0
977.84418	45.4
978.61884	9.3
979.37482	13.2
983.98315	142.5	b (9) (1+)-H2O-P
985.07233	22.4
986.43890	17.8
990.30841	28.3
991.30768	69.6
992.27850	37.1
994.05780	13.1
995.38702	12.4
997.67096	23.8
999.02277	7.6
1000.64508	6.5
1002.14941	128.5	b (9) (1+)-P
1003.34674	55.6
1004.17554	24.1
1005.45337	32.0
1008.15692	58.6
1009.27216	23.4
1010.56744	12.9
1011.32941	16.0
1013.57037	38.6
1014.31860	26.0
1015.61115	15.0
1016.48114	50.9
1019.32587	12.3
1023.27252	148.4	y (9) (1+)
1024.52783	58.4
1025.41931	13.0
1026.47754	13.3
1029.19287	20.1
1030.41492	34.1
1031.94812	13.7
1033.63831	12.3
1034.95581	69.8
1035.70996	22.9
1037.12793	5.8
1039.68213	18.0
1047.85242	13.6
1048.62817	3.5
1052.44299	15.8
1053.69116	2.4
1054.31091	26.1
1056.39258	17.5
1059.20752	23.2
1059.91260	15.4
1060.57202	1.8
1063.88184	46.0
1064.70630	5.0
1068.47205	6.8
1070.12024	2.6
1071.36816	31.6
1072.96484	8.9
1074.08887	20.4
1075.44604	51.7
1080.01318	15.1
1081.22327	27.2
1082.23364	96.2
1083.09692	35.0
1087.34375	25.0
1088.35938	7.6
1089.29993	4.6
1089.95239	37.6
1092.38501	153.7	y (10) (1+)-P
1093.32861	64.8
1094.34888	32.3
1097.77686	29.6
1099.06104	103.8
1100.26660	211.3	b (9) (1+), b (10) (1+)-NH3-P
1101.27124	30.6
1102.77979	27.8
1104.24731	5.9
1105.22534	15.0
1106.24414	10.1
1107.34021	14.9
1108.68567	15.0
1110.57251	5.3
1111.61743	4.4
1112.48291	28.4
1114.24487	8.1
1116.54846	59.8
1117.24768	86.6
1118.16113	29.2
1119.24634	20.0
1120.88977	3.7
1122.36353	32.8
1123.23840	28.6
1124.33936	44.2
1126.17529	2.4
1127.55432	37.4
1128.25647	2.4
1132.33582	30.7
1133.50281	9.3
1134.25586	16.9
1135.41077	7.4
1138.69141	31.4
1141.40820	32.7
1143.75024	32.7
1144.58972	45.4
1145.31128	26.2
1146.50281	21.5
1147.39209	11.1
1148.03040	5.8
1149.08569	29.0
1150.37549	26.1
1152.02686	5.9
1153.76379	49.2
1155.56812	3.7
1156.67102	3.9
1157.62659	13.0
1159.73340	11.3
1161.81775	27.0
1162.84814	89.9
1163.49438	172.4	y (11) (1+)-P
1164.37769	81.2
1165.31787	37.0
1167.14722	6.1
1169.25415	10.2
1170.30115	21.5
1171.44910	25.5
1172.50195	13.6
1173.46802	9.3
1175.08472	4.4
1176.05249	7.4
1178.75635	19.5
1180.19299	6.7
1181.12817	7.9
1182.31177	7.4
1183.94214	15.6
1185.15918	8.6
1190.25537	660.1	y (10) (1+)
1191.29602	197.9
1192.24011	61.8
1196.92261	133.3	b (10) (1+)-H2O
1198.10193	131.9	b (11) (1+)-H2O-P
1199.10547	122.8	b (11) (1+)-NH3-P
1199.84998	58.3
1201.15015	5.5
1203.45825	8.4
1205.48804	11.5
1207.07739	37.4
1210.50940	13.4
1211.40991	4.0
1215.28455	105.6
1216.27197	277.2	b (11) (1+)-P
1217.27356	189.2
1218.28516	36.8
1221.41748	7.0
1222.15955	13.2
1224.66968	156.7
1227.17859	44.8
1227.82153	5.6
1229.44897	34.6
1231.18164	2.9
1234.20374	3.0
1241.97229	19.0
1242.59961	42.8
1243.71887	36.6
1244.52942	14.9
1246.54541	3.9
1250.71924	19.3
1256.22742	6.3
1258.23767	3.5
1260.33704	74.4
1261.35559	367.5	y (11) (1+)
1262.41028	170.9
1263.37988	25.4
1264.35437	11.9
1265.49158	4.4
1266.30774	6.5
1267.58386	18.8
1268.23328	12.3
1269.20410	4.8
1272.25110	11.4
1275.41492	65.9
1276.47400	142.1	y (12) (1+)-P
1277.46228	54.7
1278.21667	35.7
1279.12256	11.1
1281.40735	40.1
1285.53711	35.8
1286.50256	25.4
1287.33215	35.2
1296.05225	186.2	b (11) (1+)-H2O
1297.04333	42.1
1298.20154	60.8
1303.23645	68.2
1304.38220	24.6
1305.39343	5.9
1307.71326	11.9
1308.56567	26.0
1309.36230	14.1
1311.61780	8.0
1314.09814	129.4	b (11) (1+)
1315.11877	92.4
1316.22974	44.7
1326.70154	10.2
1335.46350	17.3
1343.40210	20.8
1344.66943	7.1
1347.32471	7.5
1353.21838	7.4
1355.21411	20.6
1356.90771	67.9
1357.59082	15.0
1364.99451	23.8
1365.84851	10.2
1370.61877	27.5
1373.59229	84.4
1374.34033	123.4	y (12) (1+)
1375.27112	91.3
1376.32385	6.0
1377.77747	3.1
1383.09338	11.3
1384.25342	42.7
1389.76233	8.3
1392.78064	3.5
1398.30054	5.5
1400.62927	15.3
1401.43481	9.3
1402.38708	38.2
1404.23657	37.2
1406.39685	6.1
1409.81360	14.5
1410.56274	11.9
1418.47388	39.6
1434.77954	3.1
1435.52209	10.6
1441.44336	7.4
1447.59277	9.7
1449.47180	8.3
1451.90234	27.1
1453.21997	13.9
1463.63245	5.7
1470.58936	31.3
1471.27161	19.2
1472.40332	7.9
1488.31287	20.7
1489.67859	120.5
1491.20398	25.0
1493.87903	4.6
1507.61536	14.3
1508.90967	9.5
1531.02344	5.5
1584.85474	5.2
