# Supplementary material for: Phosphoproteomic Analysis of Platelets Activated by Pro-Thrombotic Oxidized Phospholipids and Thrombin
Source: PLoS One. 2014 Jan 6;9(1):e84488. doi: 10.1371/journal.pone.0084488 (PMC3882224; doi:10.1371/journal.pone.0084488)
Supplement: Annotated Spectra S2 — (ZIP) [file pone.0084488.s005.zip › EMLASDDEEDVSSK_-5_2_33432.txt]

m/z	i	matches
234.36191	10.6
235.31227	12.1
248.73495	6.8
250.07095	3.6
255.15675	14.3
256.88467	3.3
259.12677	8.5
260.87213	59.1
263.11896	17.5
267.27240	15.6
268.03299	14.6
272.24020	17.0
274.05569	4.8
275.20529	9.6
286.35526	15.8
289.28955	67.9
295.08191	2.7
303.25049	17.9
305.29785	2.5
314.24054	9.0
318.13358	8.4
318.99826	5.1
321.27341	539.1	y (3) (1+)
322.34473	70.6
327.42044	17.2
328.29846	33.8
330.01270	12.8
330.95996	9.2
344.11182	11.9
352.24933	3.2
355.99591	101.4
358.01453	10.5
359.43988	14.1
366.34174	25.4
367.41275	19.5
370.12024	5.3
371.12689	3.8
374.18176	23.5
375.01263	12.5
376.01361	17.2
378.52283	7.1
385.54263	5.9
386.90588	12.9
388.23621	9.4
394.34656	5.5
395.45258	7.7
396.40472	25.0
400.62445	8.5
402.39130	30.0
409.79968	18.1
410.48376	33.3
412.32465	4.9
413.16541	6.0
414.45599	9.2
417.10944	16.4
418.38770	3.7
420.26556	127.1	y (4) (1+)
421.36597	31.1
422.21753	2.5
426.03448	10.5
426.96497	77.5
428.37561	9.8
429.46313	29.4
430.30615	8.9
436.25427	8.0
438.05334	11.4
442.93396	18.3
444.53870	19.6
445.31219	29.1
447.24500	10.7
449.38885	33.3
450.97150	20.1
451.80890	7.1
454.17938	6.0
462.22180	7.7
465.56396	2.7
466.34460	8.6
467.02557	1.8
468.98608	11.4
471.17194	3.6
476.27551	23.3
477.65051	1.8
483.29028	44.2
484.39429	25.0
486.95721	15.9
488.24335	1.8
489.18933	20.9
491.21552	23.4
493.20581	4.4
494.46649	13.7
496.06995	29.9
497.84058	9.3
499.19495	26.1
500.34326	57.8
505.36163	111.1
506.72168	19.5
508.05859	4.7
509.36566	7.3
513.65259	81.6
514.80273	49.1
515.42841	1.7
517.89478	48.1
522.50110	19.9
524.32501	11.8
529.43970	11.0
531.92163	15.5
535.32367	229.8	y (5) (1+)
536.49658	114.7
538.10944	21.4
541.73541	20.9
543.21509	5.5
545.98505	8.1
546.61237	15.3
547.41437	39.5
550.26910	23.7
553.24786	16.9
557.93079	28.7
558.85449	26.3
561.38245	6.3
563.71985	16.4
564.69757	23.5
566.30389	8.1
568.18500	4.7
570.50519	2.9
571.42065	3.8
573.35016	128.7	y (11) (2+)-NH3-P, y (11) (2+)-H2O-P
574.39288	6.0
576.18713	13.4
578.43365	4.7
579.73419	24.1
581.11517	58.1
582.19519	258.3	y (11) (2+)-P
582.95660	174.2
583.67444	1.7
585.42139	9.1
586.42847	8.4
590.52094	6.0
591.94470	21.5
594.29291	14.9
596.12848	27.6
598.41821	10.2
599.14520	7.9
600.44330	2.9
602.08661	9.3
603.18774	25.2
604.36530	22.2
605.96185	16.3
607.39709	6.4
610.48273	7.5
611.26440	75.4
612.32629	31.7
613.41656	13.7
616.68738	14.8
619.58881	7.5
621.41132	37.5
622.18036	36.4
623.71027	7.6
626.14697	20.4
628.46503	101.2
629.34937	55.1
630.20343	27.0
631.07654	146.5	y (11) (2+)
631.94958	55.2
632.68378	25.7
633.44440	18.9
635.21033	6.8
635.94257	12.2
637.68408	71.4
639.02051	694.6	y (12) (2+)-P
639.93066	47.6
641.45612	4.2
644.30096	11.1
646.18250	20.4
649.18439	25.7
650.46460	20.6
651.24493	4.0
654.00555	25.0
655.97736	9.5
659.37915	25.7
661.31708	3.4
664.41730	189.6	y (6) (1+)
665.27612	46.1
668.36835	6.8
669.03265	30.9
669.94318	23.1
672.86182	17.1
674.82501	29.3
676.10883	2.9
677.14520	10.7
678.56219	127.4	y (12) (2+)-NH3, y (12) (2+)-H2O
679.24237	47.3
681.00378	41.3
683.07672	20.1
684.37543	3.1
685.55664	43.7
686.92365	80.6
687.70001	520.7	y (12) (2+), b (13) (2+)-NH3-P
688.49200	279.1
689.42468	2.4
690.44965	21.9
691.16431	5.8
696.94696	6.4
701.70654	87.3
703.04352	213.6
703.92975	31.8
704.68494	11.9
706.32855	5.1
707.86719	66.5
709.21136	23.9
711.46857	90.7
712.24780	10.6
714.43848	2.9
715.35748	15.4
716.37708	12.6
717.51923	26.7
718.55060	6.1
719.63916	31.2
720.78162	46.2
721.45483	14.8
722.56372	29.0
725.98322	151.0	b (7) (1+)-H2O-P
727.08051	114.0	b (6) (1+), b (7) (1+)-NH3-P
728.36755	41.0
729.60596	33.8
730.43964	6.8
732.50140	34.1
733.61084	45.0
735.41895	17.2
736.49780	54.2
737.46857	125.2
738.44965	9.1
739.12427	7.5
741.43951	22.0
742.07941	86.3
743.20050	68.2
744.64349	156.9	y (13) (2+)-NH3, y (13) (2+)-H2O, b (13) (2+), b (7) (1+)-P
745.36725	31.3
746.29749	44.2
747.18365	34.4
748.24805	25.4
749.43365	2.0
750.89124	408.0	[M+2H] (2+)-NH3-H2O-P
751.86981	121.8
752.88074	37.7
753.79144	46.0
755.00989	18.5
756.23981	8.5
757.97321	82.4
759.80920	2116.5	[M+2H] (2+)-H2O-P, [M+2H] (2+)-NH3-P
760.56006	1711.0
761.41791	26.8
762.33698	92.4
764.88989	4.4
765.79425	31.6
767.46686	18.3
768.72437	1252.2	[M+2H] (2+)-P
769.55701	841.6
770.56519	106.2
771.66473	41.2
772.77350	24.9
773.54333	58.4
774.42682	19.5
775.50397	46.2
777.10474	26.6
778.37823	132.5
779.53857	228.0
780.18738	22.6
780.93756	6.8
782.16815	222.0
783.75366	189.2
784.53534	128.7
785.44196	167.4
786.07379	45.4
787.30310	28.1
788.10339	142.7
788.92828	2.1
789.84918	62.8
791.13312	115.2
792.34381	126.0
793.33630	294.2	y (7) (1+)
794.47729	110.9
795.48212	52.9
796.62860	59.9
797.38977	83.4
799.08978	107.9
799.88770	241.6	[M+2H] (2+)-NH3-H2O
800.80438	223.3
802.19025	100.0
802.93304	108.5
803.83746	147.0
804.54352	162.3
805.22064	121.6
806.06885	173.6
806.78247	79.0
808.21613	123.0
809.44189	161.8	[M+2H] (2+)-NH3, [M+2H] (2+)-H2O
810.30920	31.1
816.90961	8.1
823.94043	5.1
824.57788	13.4
827.95605	25.0
835.84821	15.6
837.42810	11.9
838.27716	6.2
839.18463	9.3
840.16986	34.5
842.21521	61.5
843.36383	38.3
847.41254	9.3
849.82733	14.1
851.18976	45.3
855.43463	41.7
856.53143	36.9
857.44476	12.0
859.57141	4.4
861.36713	7.4
862.09625	6.6
863.14630	5.3
865.86182	42.0
867.42645	19.7
869.17114	3.6
870.38818	13.9
872.23962	11.1
873.38446	11.6
874.30310	27.4
875.23584	5.5
876.36719	47.8
877.54956	24.6
878.39191	13.8
879.41290	21.9
880.44733	29.6
881.17499	10.2
882.62939	53.9
883.48657	3.1
884.47766	15.1
886.36298	11.1
888.47357	62.3
891.23260	5.3
894.37732	3.3
896.55182	62.1
897.26031	13.5
898.41522	13.1
900.49658	62.3
902.47565	35.7
907.01904	3.4
907.81525	6.5
908.47339	181.6	y (8) (1+)
909.48853	31.5
910.31909	17.6
913.37103	24.0
915.36157	41.2
916.15918	16.0
917.33643	17.2
918.27582	19.0
920.80511	27.4
921.77203	33.8
927.54102	7.8
928.85651	15.7
930.19611	48.6
931.34418	35.2
932.03009	11.8
936.84125	23.0
939.97626	12.9
942.31860	2.1
943.20941	8.4
945.43994	5.3
947.25848	38.2
952.35254	48.0
953.07202	83.8
953.69305	48.9
955.08258	11.7
956.21094	18.3
957.43939	25.7
958.22552	21.4
965.65961	27.2
966.34393	13.0
970.94049	50.8
972.25519	17.0
973.34967	25.1
974.00726	25.9
978.44012	8.7
980.61578	11.6
984.14056	99.1
985.29620	25.1
986.51801	30.3
988.26196	8.2
990.19434	18.9
991.11597	34.3
992.35980	12.4
993.47870	36.1
994.38550	50.5
995.66675	50.8
996.36127	20.0
998.43024	25.2
999.50909	33.9
1002.31738	61.9
1003.29498	34.3
1004.52026	24.7
1005.98541	21.3
1008.60645	61.2
1009.36420	23.6
1011.30035	33.0
1012.31787	23.0
1013.26855	21.3
1014.35394	5.3
1015.28888	9.8
1019.37573	9.2
1022.18573	9.9
1023.37762	114.0	y (9) (1+)
1024.39124	71.4
1025.74561	29.9
1026.55005	4.0
1028.27148	43.5
1029.63684	8.6
1030.60876	14.0
1031.68018	14.1
1034.17810	7.5
1035.30591	33.9
1036.60071	23.6
1038.31958	6.8
1044.16382	9.5
1051.31470	5.3
1053.36072	8.5
1054.11133	21.6
1054.93054	21.3
1056.67102	10.8
1059.03577	12.7
1060.88159	4.4
1063.77051	29.2
1066.44019	9.0
1067.65796	10.9
1072.39258	7.3
1074.23901	42.7
1075.78906	32.7
1076.98706	12.2
1078.55249	37.3
1079.37280	28.9
1080.89417	6.2
1081.72595	15.5
1082.40820	80.2
1083.05566	8.3
1083.83740	10.8
1084.63086	16.7
1085.41479	7.6
1086.39819	17.9
1087.27417	8.7
1088.20679	22.6
1089.72583	11.6
1092.40210	101.9
1093.29663	64.7
1094.20691	16.1
1096.28857	32.2
1098.14392	17.4
1099.50537	180.4	b (10) (1+)-H2O-P
1100.37354	59.8
1101.41650	32.4
1110.91968	51.7
1114.59680	25.1
1116.22998	98.4
1117.20789	88.7
1118.63281	33.6
1119.98682	6.2
1123.30725	40.6
1124.55139	16.1
1127.60425	17.5
1129.71155	12.2
1133.14734	25.5
1137.73389	10.5
1138.50623	12.2
1139.73853	12.0
1140.34753	20.5
1143.69373	9.6
1145.30493	45.1
1146.57251	29.1
1147.53943	8.7
1151.50415	4.0
1152.16101	5.5
1154.27307	5.7
1155.56458	16.9
1156.62268	6.6
1157.95837	26.3
1159.97607	25.5
1160.73816	3.6
1163.40063	256.8	y (11) (1+)-P
1164.35132	127.6
1165.14612	35.6
1168.15454	9.3
1170.21143	63.9
1171.29663	10.9
1172.25293	45.4
1177.24402	21.3
1178.90796	31.2
1181.38745	46.3
1186.14099	39.1
1187.69580	12.9
1188.46741	7.8
1189.68811	28.5
1190.32275	511.3	y (10) (1+)
1191.32446	201.7
1192.07825	17.7
1195.15759	14.5
1197.09570	103.7
1198.29797	245.5	b (11) (1+)-H2O-P
1199.43945	58.3
1200.29333	36.6
1204.56714	24.5
1205.47412	6.4
1206.80017	8.6
1208.55884	3.1
1209.41382	26.3
1215.06128	103.4
1216.28955	219.6	b (11) (1+)-P
1217.32910	108.7
1218.25403	48.6
1220.42749	11.2
1222.31201	14.9
1224.40210	141.1
1225.41772	102.3
1226.29688	16.0
1227.41260	5.2
1228.25317	21.6
1231.31763	15.4
1242.35156	39.6
1243.40503	54.4
1244.17688	6.2
1245.13025	19.5
1247.34521	10.6
1251.01208	5.1
1258.36292	13.1
1260.67798	120.7
1261.45044	217.5	y (11) (1+)
1262.30774	149.6
1263.29968	78.0
1265.72314	25.5
1267.30518	28.5
1268.13757	12.2
1269.17627	5.6
1270.52429	9.8
1272.51025	8.1
1274.67004	4.4
1275.56226	9.1
1276.34387	49.1
1277.41858	15.6
1278.03857	29.8
1280.62695	10.1
1285.24512	9.7
1285.99280	18.5
1287.18018	35.3
1294.42371	5.7
1296.06970	227.3	b (11) (1+)-H2O
1297.17676	54.9
1298.03650	6.1
1303.47119	9.4
1305.28760	15.0
1313.93213	94.9
1314.53992	67.7
1315.27258	98.1
1316.38416	40.8
1317.11072	14.5
1321.33594	8.9
1326.40784	9.1
1335.32361	4.0
1336.29517	12.0
1338.05359	31.1
1339.69812	19.4
1343.21106	17.6
1344.30811	20.8
1346.96399	4.4
1348.15149	16.6
1355.27661	25.6
1357.75842	11.4
1363.34021	9.5
1364.65723	21.3
1365.40137	8.1
1366.50769	10.6
1369.28748	14.8
1370.11902	7.9
1372.73389	14.5
1373.61731	89.5
1374.42847	96.8
1375.22058	69.4
1375.94373	14.7
1379.43457	19.4
1381.22302	20.6
1383.16248	21.8
1384.33398	23.2
1385.47644	16.6
1390.57361	2.8
1399.22485	6.4
1401.58875	41.8
1402.45667	25.8
1403.56787	3.1
1408.44519	5.3
1409.50659	15.2
1410.68323	28.6
1411.65125	11.1
1418.39502	8.8
1436.34851	6.6
1438.54663	9.9
1449.70300	12.0
1454.08228	26.2
1466.30676	16.6
1471.40820	20.2
1472.56079	9.9
1478.24146	18.8
1487.80457	3.1
1488.58142	4.9
1489.64282	40.4
1490.74744	39.3
1492.39343	2.1
1507.13525	12.7
1515.19751	13.3
1516.04248	10.9
