# Supplementary material for: Phosphoproteomic Analysis of Platelets Activated by Pro-Thrombotic Oxidized Phospholipids and Thrombin
Source: PLoS One. 2014 Jan 6;9(1):e84488. doi: 10.1371/journal.pone.0084488 (PMC3882224; doi:10.1371/journal.pone.0084488)
Supplement: Annotated Spectra S2 — (ZIP) [file pone.0084488.s005.zip › EMLASDDEEDVSSK_-8_2_56066.txt]

m/z	i	matches
234.12282	166.8
251.20724	30.8
254.84554	36.1
259.01611	363.6
259.95645	76.9
261.13370	65.5
262.23013	18.2
268.17981	158.7
270.12711	22.6
277.22198	167.8
278.13586	65.5
285.23181	175.5
286.26636	30.3
288.75125	7.4
291.35974	23.4
292.22589	30.8
300.19559	10.7
301.69403	20.1
303.06720	60.8
305.32495	13.6
306.18777	19.0
308.14954	86.0
319.27698	21.4
321.27930	4976.1	y (3) (1+)
322.34143	648.9
326.02676	60.9
332.09555	30.2
343.36896	112.8
344.04553	134.8
352.20029	56.8
353.11536	66.4
354.18738	155.6
359.95398	88.2
369.27118	57.3
372.06592	2369.2	b (7) (2+)-NH3-P, b (6) (2+), b (3) (1+)-H2O, b (7) (2+)-H2O-P
372.99304	288.3
374.23752	14.9
379.07050	17.7
381.30194	16.1
385.16058	35.5
390.01367	244.4
392.99963	61.9
397.25403	87.7
398.25262	47.9
400.24622	22.0
402.36115	111.5
403.34912	98.9
404.44824	17.3
407.51093	14.9
412.54742	14.3
414.79736	63.5
415.95715	49.7
420.25580	1403.2
421.32886	174.3
425.02924	118.9
433.17108	73.6
442.99689	943.0
443.96301	425.5
461.02435	415.4
462.01813	110.9
466.07117	11.7
467.38232	10.4
480.47968	8.2
484.13397	23.1
485.34534	14.9
499.20886	47.3
499.98376	22.7
501.35718	18.2
502.15845	24.6
505.16241	9.9
507.34039	7.4
509.33246	26.4
512.19556	390.9
513.07581	9.1
517.24493	264.4
521.87616	14.0
522.95013	29.2
523.57001	61.8
526.27533	20.9
530.26697	147.5
531.18427	21.7
533.48145	49.0
535.28607	1789.8
536.40979	304.9
537.40271	9.0
538.64313	119.3
540.62634	98.3
542.22943	19.8
546.72290	87.9
547.35724	41.9
550.36371	31.6
553.35553	55.2
555.46002	16.8
556.65912	20.3
558.11530	15.9
567.81024	67.6
574.32574	45.6
582.43756	371.4
583.36499	61.1
584.77838	36.0
589.06696	22.8
598.29681	11.5
599.84943	110.6
601.06934	93.0
609.05963	40.4
610.86011	14.0
613.12408	78.8
615.95001	14.3
617.49408	60.2
618.73639	57.3
627.27405	751.8
628.20325	144.5
629.59900	518.6
630.38300	194.0
631.23224	34.5
639.02112	3298.4	y (12) (2+)-P
639.91241	141.0
640.73676	54.8
642.98450	128.9
645.12262	180.0
646.38995	91.9
647.70587	19.3
652.00995	61.7
654.11041	73.1
655.86237	73.6
657.02069	77.6
661.47064	23.9
664.41913	1377.9
665.36096	459.4
666.11664	20.9
666.99420	76.0
669.44086	22.6
670.48969	24.5
673.33215	129.6
674.31439	28.7
678.71906	181.8
679.55890	98.5
681.48724	8.3
682.27515	23.4
686.01788	438.3
686.86414	278.0
687.99719	1597.3
688.83698	5.1
690.73407	14.0
693.10767	28.4
693.96423	120.8
695.86322	45.3
698.47595	15.7
699.08295	23.0
700.45001	38.2
702.41632	35.2
704.33582	51.1
705.21747	14.7
706.57941	117.3
707.53802	9.4
708.47882	77.0
709.95142	157.6
710.60565	16.9
712.13654	23.9
717.95697	49.8
720.28998	120.1
723.61005	155.1
724.27118	67.2
725.33917	134.0
726.20648	134.0
727.14746	124.6
728.43164	133.4
729.71442	52.2
731.76459	110.1
732.79736	85.5
736.13361	1191.3
736.88153	135.9
737.51147	25.6
738.68152	59.6
740.59119	129.3
742.14136	1098.3
743.25275	582.4
744.44891	203.9
745.39349	342.1
746.44525	69.7
748.45160	10.7
749.98383	812.0
751.64972	68.4
752.67462	46.6
753.47461	26.4
755.27216	108.2
758.09991	176.1
759.04620	4475.9	[M+2H] (2+)-NH3-H2O-P
760.01489	408.7
761.00336	173.9
766.69330	1202.6
768.00543	36496.3	[M+2H] (2+)-H2O-P, [M+2H] (2+)-NH3-P
769.46893	235.4
770.56537	168.8
771.59015	195.4
772.37805	104.4
773.43988	311.5
774.38049	95.8
775.54071	715.7
776.75616	9719.6	y (7) (1+)-NH3, [M+2H] (2+)-P
777.39111	4734.1
778.36066	304.3
779.14722	46.9
780.01385	82.9
781.47736	118.6
782.89313	31.6
784.20001	92.5
785.14429	515.3
785.75946	15.5
787.98901	87.4
789.44861	21.7
791.85724	5.8
793.32068	1179.1
794.13263	787.0
795.04169	126.5
795.93585	48.0
796.94904	35.0
797.59686	100.5
799.16693	120.0
801.83240	133.7
802.83514	286.3
803.61163	354.7
804.64594	77.7
805.73224	50.0
807.35364	1062.2
808.20026	1483.7
809.44434	149.4
812.26892	103.3
813.04852	60.8
814.13641	41.2
815.93463	1341.8
816.66998	6.3
817.29498	9.0
821.04169	50.6
832.10217	20.9
833.26093	67.4
840.02185	99.5
840.99750	82.0
842.08789	99.1
843.27625	327.3
845.48932	35.6
846.68329	19.0
850.52917	47.4
852.83038	32.4
853.45978	11.5
854.37872	51.8
855.41901	27.2
858.10474	131.5
858.71381	61.8
861.52142	118.5
869.98743	81.6
871.16937	1070.7
872.27118	220.2
873.13776	15.7
874.37036	37.4
875.93671	159.0
879.17926	72.4
886.83325	35.4
889.11243	432.9
890.17163	217.6
890.79736	32.5
891.62238	120.3
894.12274	25.9
898.13379	25.6
904.68970	10.7
905.37451	37.4
907.52020	109.6
908.37347	1251.6
909.36017	358.7
913.45819	53.1
918.04865	12.4
920.19867	30.5
921.25537	21.5
924.13409	54.6
930.60089	127.9
934.16064	13.8
936.04620	33.2
937.82056	30.5
939.15332	43.7
942.42261	40.1
944.01825	107.8
944.83478	16.5
947.96313	51.7
949.26733	66.5
950.15814	58.6
951.15820	45.8
954.28082	8.3
955.17767	74.9
956.21124	14.3
956.93817	46.2
959.53125	15.1
964.18921	108.2
968.96735	442.2
970.01807	208.7
974.49219	22.9
976.40918	28.2
977.48920	21.3
978.38843	30.5
979.66656	7.4
982.15167	289.6
983.23175	36.4
985.60089	71.3
987.06250	217.9
991.03741	13.2
1000.10028	1566.7
1001.17780	266.3
1005.01782	162.6
1006.63312	91.5
1012.75372	55.5
1013.42896	54.3
1016.00195	60.4
1018.17218	617.2
1019.28082	108.1
1021.55511	52.5
1022.84521	42.6
1023.46808	744.4
1024.38025	375.8
1033.25146	64.5
1034.03503	60.9
1038.95215	30.0
1040.14551	15.8
1044.15771	26.4
1050.09143	36.7
1052.20703	11.1
1053.09790	40.7
1057.36401	73.0
1058.35474	185.9
1061.18018	46.5
1063.02417	25.1
1065.26001	47.7
1066.49768	19.5
1069.85596	17.6
1073.34070	29.7
1074.30676	84.2
1075.33862	138.5
1080.18042	140.4
1081.32642	60.1
1084.19116	57.7
1089.56006	53.7
1090.83484	109.1
1092.22473	1295.2
1093.19141	489.2
1094.28296	70.1
1094.95825	68.1
1096.80066	97.9
1097.87280	846.6
1098.54688	199.6
1099.26648	186.4
1102.95605	35.7
1105.38477	25.6
1106.58716	107.0
1107.43286	91.8
1109.17944	35.8
1115.11523	1960.6	b (10) (1+)-H2O-P
1116.22900	1247.3
1117.32275	208.7
1120.24609	127.6
1132.17090	13.2
1133.66675	110.8
1134.47400	104.0
1142.26855	22.6
1143.67798	38.3
1145.45215	129.0
1146.65955	9.9
1148.13745	44.0
1149.02686	53.2
1151.10974	11.9
1154.45862	28.9
1163.23645	1710.2
1164.36633	1121.2
1165.20789	50.3
1166.30286	31.6
1167.22534	57.4
1168.19971	159.7
1170.14673	13.4
1172.23865	183.8
1173.47510	50.9
1176.52588	10.2
1177.61060	30.9
1184.55469	19.0
1186.28516	139.0
1187.00061	147.2
1190.27917	4866.1	y (10) (1+)
1191.34497	1199.1
1192.09277	68.4
1193.13025	9.0
1194.84546	136.4
1196.08752	335.8
1197.21045	224.6
1204.51892	28.4
1209.30017	74.5
1211.22083	59.8
1212.95508	1063.5
1214.16870	2732.6	b (11) (1+)-H2O-P
1215.14087	1014.3
1215.94214	14.3
1216.65369	36.6
1218.31604	17.9
1220.31982	15.5
1225.29053	20.2
1231.16675	839.0
1232.29822	2031.7	b (11) (1+)-P
1233.33972	479.9
1238.30200	30.0
1243.33948	93.1
1243.99500	49.6
1248.02869	135.4
1258.34583	14.0
1259.25293	33.2
1261.27161	1790.5
1262.35486	520.2
1263.35657	37.5
1266.14685	152.2
1276.38013	809.7
1277.35352	388.2
1278.01709	27.7
1278.70605	69.1
1283.24866	385.3
1283.99231	199.9
1285.63013	59.9
1286.78772	58.1
1292.24524	100.7
1293.67493	59.2
1294.58960	371.4
1295.57654	53.3
1301.34924	437.0
1302.16516	149.2
1303.59436	15.7
1305.57678	18.7
1311.84509	2043.6	b (11) (1+)-H2O
1312.99365	847.0
1313.95398	204.2
1319.26184	376.1
1320.15442	131.3
1324.08923	103.0
1330.16235	1071.5
1331.25842	339.4
1335.32214	19.7
1337.78894	35.0
1346.41931	32.2
1353.34387	106.4
1356.50610	202.7
1357.43054	40.6
1363.40649	25.8
1370.13831	352.8
1371.18201	397.4
1372.30884	87.8
1374.33936	1330.3
1375.29236	559.4
1381.03760	78.6
1382.10632	29.2
1384.52332	44.4
1385.64563	34.2
1387.94043	44.9
1388.99402	23.3
1396.67883	83.5
1399.11816	296.6
1400.19617	101.0
1402.75378	82.2
1403.61011	90.4
1404.60657	36.6
1406.35266	71.0
1407.55237	74.0
1417.16370	142.5
1417.88843	33.5
1434.59583	26.7
1467.27551	20.1
1468.23083	38.3
1469.11255	112.9
1504.64270	61.2
1506.04700	14.8
1519.37793	72.3
