# Supplementary material for: Phosphoproteomic Analysis of Platelets Activated by Pro-Thrombotic Oxidized Phospholipids and Thrombin
Source: PLoS One. 2014 Jan 6;9(1):e84488. doi: 10.1371/journal.pone.0084488 (PMC3882224; doi:10.1371/journal.pone.0084488)
Supplement: Annotated Spectra S2 — (ZIP) [file pone.0084488.s005.zip › EMLASDDEEDVSSK_-8_2_67059.txt]

m/z	i	matches
233.06125	960.7
234.25278	867.5
235.11852	142.3
242.16801	37.7
243.20496	180.5
244.24686	157.2
250.26077	210.3
259.15060	110.1
261.01996	1938.1
262.04807	404.3
262.73416	41.7
267.14117	284.9
268.18344	1028.9
269.28235	275.5
273.14981	268.2
282.17242	424.8
285.27722	53.6
286.28876	333.7
287.37790	133.2
291.36014	130.4
303.29404	838.6
304.14648	41.6
316.45959	180.7
317.29620	172.8
321.27304	19292.9	y (3) (1+)
322.30518	2428.2
323.37119	613.5
326.02298	190.1
327.87024	179.2
328.75583	674.0
330.04675	133.5
343.91675	288.8
356.08478	4117.6
357.18918	941.2
358.20746	317.6
369.29242	61.4
371.28207	33.8
372.57373	33.7
374.10742	3027.4
375.07751	114.3
379.86502	37.7
398.69348	432.0
400.18353	497.9
401.21759	57.3
402.47650	49.6
411.05542	186.4
420.27411	4801.3
421.24323	1291.3
422.40063	166.7
424.92273	234.4
426.16425	110.0
426.98907	3416.9
427.82245	422.2
429.14868	462.6
443.00311	817.2
444.98651	807.7
445.95862	93.8
451.41486	199.0
464.01111	46.6
466.98358	206.1
468.31610	234.4
469.09442	501.6
484.12695	162.2
485.95447	326.0
488.94189	149.5
496.18768	655.7
499.72437	323.9
502.30487	296.2
513.91071	581.5
515.30042	344.5
517.23816	101.1
518.13110	248.0
527.15216	119.1
529.10101	122.1
535.25018	7591.4	y (5) (1+)
536.31390	2179.0
537.75531	299.6
540.31750	520.7
540.98602	166.7
542.11603	45.6
547.02887	330.1
547.93250	154.8
558.01801	142.9
560.74066	105.0
564.90961	192.9
567.44989	73.3
573.50275	1366.1
577.64386	162.8
578.82281	413.8
580.19623	113.7
582.47290	11011.7	y (11) (2+)-P
583.51587	1401.6
584.30695	78.6
586.47626	81.9
587.52710	105.0
588.31665	333.4
594.21832	137.3
595.13342	152.9
596.13763	489.1
598.21021	133.2
604.00470	53.8
611.27332	2762.0
612.15570	581.6
613.31183	1267.1
620.84192	179.2
623.20056	153.2
626.74957	254.2
629.28461	712.5
630.19733	2628.9
631.24298	4789.2
632.21185	412.1
638.82904	12665.2	y (12) (2+)-P
639.56384	10544.0
642.28351	85.2
645.20129	217.9
646.40424	436.2
647.24377	320.4
648.89313	439.3
652.94879	144.5
655.21674	79.2
659.19788	91.4
660.82721	352.3
664.35254	6918.9	y (6) (1+)
665.35992	2516.4
666.43591	226.9
669.86725	602.2
672.94403	140.6
675.04395	493.7
678.73492	1158.6
679.80615	84.1
681.29572	109.6
683.16290	273.4
687.76440	12375.6	b (13) (2+)-NH3-P, y (12) (2+)
688.57715	8378.0
689.47675	146.9
690.43774	53.6
695.82233	128.1
697.94470	434.2
700.06122	89.1
703.23230	111.5
704.06128	86.4
704.90314	900.5
705.61908	89.1
708.91840	1081.9
710.09998	283.9
711.28448	220.4
720.96692	150.4
725.18323	395.3
726.30463	3279.2
727.18646	3377.8
728.16174	1118.5
729.01385	275.0
730.11426	344.5
733.93781	90.5
737.38525	420.4
740.92676	194.9
742.28400	2695.0
743.41406	299.6
744.49115	829.9
745.36517	323.4
749.00348	62.4
750.94257	10653.0	[M+2H] (2+)-NH3-H2O-P
751.95337	4482.1
753.69513	2286.8
754.43665	331.7
755.46490	74.6
756.95013	101.9
760.02911	120505.3	[M+2H] (2+)-NH3-P, [M+2H] (2+)-H2O-P
760.95972	36219.7
762.03009	1674.0
763.29242	370.2
764.31555	77.3
766.87482	532.5
769.00757	65883.8	[M+2H] (2+)-P
769.99200	16490.7
770.94269	3061.7
771.81036	742.7
772.67480	214.7
773.50049	508.3
774.32227	116.9
776.22266	229.7
778.14185	94.6
781.89020	558.6
782.64313	315.4
785.35175	262.7
786.51141	122.8
787.28619	220.4
788.37073	180.6
790.74011	2409.1
791.80341	1162.6
793.17194	4824.9
794.43390	1586.1
795.40204	174.2
796.77704	301.4
797.44830	675.8
798.39496	82.4
799.65637	3887.6
800.34131	3691.9
801.45343	990.8
802.33228	125.1
805.23871	176.9
823.16461	198.3
824.22791	487.2
827.22491	301.2
828.25806	57.6
834.55145	170.0
839.03497	137.5
840.58893	334.6
842.14606	1357.7
843.11658	1816.2
844.22137	282.5
845.20874	283.5
848.46588	49.4
852.53339	101.8
855.13336	2202.1
856.09680	492.8
857.23236	887.3
858.29150	192.1
860.91681	376.1
863.63043	81.8
869.87720	509.7
870.85931	97.1
872.79034	921.6
873.41626	1743.6
874.24835	727.7
875.64636	57.5
876.36499	108.9
878.11957	219.2
879.37317	289.0
886.03186	41.6
888.18219	265.4
890.11395	502.8
891.40479	513.8
892.47113	181.8
901.75195	391.3
908.36334	8748.0	y (8) (1+)
909.32440	4630.4
910.23120	872.2
911.38232	137.1
936.45172	172.9
938.01758	114.4
939.47778	111.0
940.59760	53.6
941.19916	153.3
942.44965	311.5
943.19904	97.8
947.28741	441.1
948.53583	140.9
949.36823	78.1
952.22803	334.9
952.96967	2493.4
953.83966	304.9
954.65265	1123.1
955.94611	815.3
957.03583	428.0
957.82684	179.0
958.60895	216.6
966.05792	220.1
971.15948	836.7
972.15631	505.0
972.83838	201.0
984.11932	4182.7
985.06183	2067.1
985.77057	132.9
986.44312	776.8
987.35626	261.3
998.36029	144.6
1000.58612	91.5
1002.14923	3361.5
1003.27002	2048.4
1003.93634	203.1
1004.86743	41.6
1005.48877	415.0
1007.62067	86.3
1015.34308	199.8
1018.45917	252.0
1022.68744	200.2
1023.36469	4791.3
1024.36890	2417.2
1025.81006	999.7
1027.39539	141.3
1032.29102	82.0
1035.55066	268.0
1054.33777	654.8
1055.04211	245.2
1056.11182	308.7
1057.27795	212.5
1063.76245	217.2
1064.90625	137.8
1072.28320	133.5
1075.92615	324.1
1077.09094	235.1
1080.64966	671.4
1081.98987	3253.3
1083.08752	975.9
1083.82593	382.4
1085.03223	125.5
1085.87793	66.1
1092.38660	3343.7
1093.38501	2159.8
1094.29285	708.0
1097.37866	77.9
1099.00415	4023.1
1100.24341	2844.7
1101.17688	1060.1
1103.57983	71.4
1110.88062	180.7
1116.29749	57.3
1117.22717	748.1
1118.45679	85.7
1120.26733	270.3
1121.76343	230.1
1124.00159	66.5
1127.99475	67.4
1130.20654	214.9
1130.88745	652.7
1143.56921	431.0
1144.76404	130.0
1146.44653	330.1
1147.33838	326.7
1152.31824	169.9
1154.31775	342.6
1155.26111	352.0
1163.30737	6780.2	y (11) (1+)-P
1164.46008	4650.1
1165.36816	2162.2
1166.67578	102.1
1169.24158	281.1
1170.21167	1228.9
1171.48792	506.4
1172.34900	925.8
1173.14246	709.4
1174.17615	186.8
1179.07495	138.6
1180.11108	962.6
1180.84717	114.5
1181.71704	218.5
1183.30139	96.3
1190.30054	20651.3	y (10) (1+)
1191.26440	9814.8
1192.33936	4075.7
1193.21985	839.8
1194.32483	341.7
1195.09204	183.7
1196.93579	4634.7
1198.11646	9930.9	b (11) (1+)-H2O-P, b (10) (1+)-H2O
1199.19727	3676.1
1200.25415	1455.0
1201.02710	439.3
1215.28271	3762.2
1216.25610	11544.7	b (11) (1+)-P
1217.23096	6244.3
1218.27710	1636.3
1219.24121	645.6
1228.17664	270.7
1243.24829	631.3
1243.90906	602.5
1248.35083	128.8
1250.91321	219.9
1251.96692	109.5
1258.15393	185.8
1261.14014	12603.4	y (11) (1+)
1262.40881	6211.7
1263.47400	1716.5
1264.24548	959.1
1267.10950	843.2
1268.17847	1086.7
1269.47522	1017.9
1272.17273	332.4
1276.28076	1976.8
1277.53186	1805.9
1278.62720	1042.3
1279.30994	129.0
1280.25049	103.7
1285.33630	1211.4
1286.36243	442.9
1287.21057	200.8
1294.95056	102.1
1296.16345	8427.1	b (11) (1+)-H2O
1297.17737	4363.6
1298.09509	800.2
1299.14783	594.5
1301.75061	59.1
1303.40588	1402.1
1304.25000	628.0
1314.10498	7488.4	b (11) (1+)
1315.21106	3531.5
1316.20374	1575.4
1317.34521	891.2
1335.29163	97.8
1336.53979	216.6
1346.85132	726.7
1348.09509	29.8
1354.35437	305.6
1365.45520	403.3
1366.20593	152.5
1367.08594	45.6
1367.98572	131.0
1373.17224	335.9
1374.16711	3925.7
1375.30505	2567.9
1376.29553	632.3
1382.90991	683.8
1384.11658	1578.0
1385.18909	422.7
1390.39197	205.5
1401.06836	675.7
1401.88586	331.6
1404.23157	120.7
1422.43848	57.5
1453.11829	97.9
1488.86560	478.5
1506.15881	249.2
1515.33972	67.1
