# Supplementary material for: Phosphoproteomic Analysis of Platelets Activated by Pro-Thrombotic Oxidized Phospholipids and Thrombin
Source: PLoS One. 2014 Jan 6;9(1):e84488. doi: 10.1371/journal.pone.0084488 (PMC3882224; doi:10.1371/journal.pone.0084488)
Supplement: Annotated Spectra S2 — (ZIP) [file pone.0084488.s005.zip › EMLASDDEEDVSSK_-9_2_51808.txt]

m/z	i	matches
234.31378	225.9
234.96481	24.4
239.17828	62.1
240.00494	22.8
240.81065	14.5
251.22656	26.6
254.24158	76.4
257.27600	35.6
259.09497	489.0
260.08844	84.2
260.90085	52.6
263.14368	101.1
265.41174	16.9
268.17941	64.3
269.28787	42.7
270.23532	27.6
273.24060	20.7
274.07932	30.3
277.07520	558.4
281.11929	32.0
285.06781	68.7
289.03668	15.7
290.32831	26.8
303.29800	301.6
304.08972	58.7
308.15656	562.3
309.33286	91.1
321.21970	8414.0	y (3) (1+)
322.29941	923.0
323.44821	58.9
324.47662	111.0
326.32013	296.9
327.17096	52.8
328.47119	224.4
330.38684	75.7
331.21057	59.2
344.14471	193.0
345.06720	36.1
346.25055	18.1
354.00757	96.3
358.19342	33.2
360.32489	42.8
361.90063	61.0
365.93958	32.3
368.26813	41.5
369.28830	24.9
371.30078	74.5
371.98505	2181.9
373.17661	473.6
374.00513	93.3
382.20566	32.0
384.54156	35.5
390.00677	424.8
391.10303	123.9
392.16156	139.5
397.31744	25.4
397.93372	47.8
401.16547	21.9
402.53479	198.0
413.29456	27.2
414.68640	253.6
415.34583	17.5
417.19696	99.1
420.26575	1914.5
421.52509	136.9
422.65039	19.3
429.31177	69.9
433.24866	111.9
440.12207	64.0
443.01941	1530.6
443.98859	382.2
445.46991	159.4
457.32672	47.3
459.08612	126.2
460.33582	99.6
461.34192	922.0
467.11023	58.2
473.30286	12.1
480.23444	53.0
481.13043	36.8
484.29333	36.7
497.48431	31.0
501.30591	55.3
510.26166	20.4
512.04828	345.5
512.91089	99.0
517.11151	28.5
518.39874	52.8
527.11743	81.8
530.10577	117.2
531.10229	35.5
532.31415	112.8
535.22748	2439.3
536.32288	660.3
537.21979	49.7
538.60065	46.2
540.59680	44.1
541.94971	70.0
545.11096	121.4
546.94690	213.0
547.86444	134.6
550.07111	17.1
556.55811	34.6
558.40967	68.9
560.34741	31.1
564.53284	58.1
570.01978	114.8
573.30457	119.1
573.93390	81.7
580.06421	24.0
582.65143	407.7
583.48828	107.9
584.27716	46.2
588.14886	12.4
589.33936	93.8
607.64325	45.9
609.90167	50.4
611.08618	13.3
612.89990	31.2
615.70721	27.5
621.54346	149.0
627.11670	512.2
628.17627	368.4
629.25708	376.2
630.04822	228.8
631.41846	303.4
633.60321	72.3
637.22656	67.7
639.02838	3393.5	y (12) (2+)-P
639.93677	342.9
640.85406	47.4
645.34259	96.8
646.45679	109.8
655.38525	45.3
656.35822	47.5
658.42615	50.1
662.26892	43.8
664.36493	1828.2
665.40594	422.5
666.43506	75.9
667.40753	44.5
669.17004	46.8
671.15753	76.0
671.95807	77.0
673.81305	223.3
677.37762	16.8
678.47333	80.2
679.31464	79.4
680.91644	33.4
684.39960	22.0
685.65900	147.0
686.66364	306.8
687.65192	729.7
688.43475	987.3
692.03821	17.8
697.24200	20.4
698.68634	86.6
699.31219	39.1
701.29950	43.8
703.65234	107.9
704.68024	127.6
705.58331	41.1
708.36078	125.4
709.42499	196.2
711.22394	60.6
712.09332	124.4
713.49518	29.5
714.10339	46.3
717.37628	129.1
718.66302	280.8
721.37415	49.8
723.68768	282.9
724.42993	86.0
725.12933	327.4
726.15765	111.3
727.45093	585.7
728.49139	483.9
729.50299	18.1
731.48560	46.4
732.76923	108.9
733.75311	88.5
736.08600	1214.8
737.24878	598.9
738.66669	362.3
739.58649	315.1
741.22906	346.0
742.29480	1125.4
743.14813	1151.0
743.90656	350.7
745.17969	628.3
745.97968	324.3
748.00940	209.3
750.24725	514.6
750.96527	166.1
751.81848	88.3
752.60767	62.9
753.64423	365.3
754.73743	201.6
757.28198	146.3
758.98077	6357.0	[M+2H] (2+)-NH3-H2O-P
759.90326	1117.3
761.06183	289.2
762.10162	213.8
763.29596	16.8
764.60602	337.1
766.10126	41.1
767.99194	49277.5	[M+2H] (2+)-NH3-P, [M+2H] (2+)-H2O-P
768.88470	10562.4
769.89130	410.7
770.64545	223.7
771.88171	312.2
772.61554	16.7
773.53229	109.0
774.25812	139.1
775.26001	356.5
776.74518	12099.1	y (7) (1+)-NH3
777.53558	12187.5	[M+2H] (2+)-P
778.74487	237.5
780.09631	179.5
781.35345	53.3
783.83710	256.8
784.66302	76.0
785.28015	136.9
786.04584	160.7
786.77533	128.0
789.00323	46.5
790.40222	22.0
792.38458	39.3
793.40442	2149.8
794.30585	1573.4
795.04346	694.0
796.30206	207.9
797.30035	87.7
798.75494	601.2
799.46783	74.6
800.41553	117.3
801.04718	68.0
802.29468	89.6
803.58075	202.8
804.52979	165.1
805.13049	317.8
807.00696	441.5
808.02582	3016.2	[M+2H] (2+)-NH3-H2O
808.98578	393.9
809.59424	22.2
810.25397	51.3
811.05566	27.5
813.29370	49.6
813.97815	184.0
816.05750	215.2
816.90778	462.0
817.87488	226.7
819.17786	48.7
839.78241	53.4
840.41724	87.8
841.83118	39.6
843.39288	232.0
844.29608	146.2
852.10242	146.5
853.32043	61.9
854.06421	108.4
858.33295	283.0
859.07977	183.8
861.09827	97.5
868.59540	8.6
869.94824	41.4
871.14331	1728.6
872.12976	850.1
873.48102	328.2
878.20844	28.4
881.30249	33.6
889.11133	248.1
890.54407	246.7
891.33496	83.3
892.89014	25.2
898.85254	47.5
902.34589	56.9
903.39258	13.6
907.40594	18.1
908.41913	1233.7
909.40192	745.2
910.26080	295.1
911.36353	146.4
914.85620	19.0
929.02399	74.8
930.62866	42.3
933.31372	88.8
936.85992	59.3
938.21021	26.6
939.12305	102.8
941.12628	14.5
942.01373	34.7
942.82050	118.5
948.36322	27.3
950.55176	68.6
954.35797	29.7
955.40845	46.2
956.02631	20.2
957.27618	158.2
958.26801	110.1
965.55884	139.6
969.05609	608.1
970.08008	148.9
972.24609	28.0
977.98370	120.3
981.73956	31.7
982.34644	81.8
983.24927	164.2
983.88184	166.9
984.64752	42.6
986.13940	116.5
987.24139	121.6
990.56097	88.2
1000.13495	1552.5
1000.95599	492.5
1001.64569	30.5
1002.31586	233.1
1005.40643	44.2
1006.72705	57.0
1007.56372	166.1
1011.22699	29.1
1017.13690	54.9
1018.30634	1033.1
1019.34967	291.8
1020.38623	158.3
1023.34131	1104.3
1024.65186	400.3
1025.34229	147.0
1034.35168	20.5
1035.04382	95.2
1036.57324	129.7
1042.55518	57.1
1048.56958	49.8
1049.22583	60.3
1052.44690	17.8
1054.29761	15.7
1057.86401	96.3
1064.47876	14.5
1074.22925	185.4
1075.20618	221.5
1076.26099	61.7
1078.71106	14.5
1080.14124	501.6
1081.15405	15.7
1085.12427	117.1
1088.44751	36.8
1090.09692	124.5
1091.38452	60.3
1092.34387	1933.0
1093.38672	628.8
1094.15076	323.4
1097.89319	1524.3
1098.99170	457.8
1100.35742	156.3
1103.44141	103.1
1105.38257	16.9
1106.25171	86.3
1107.53040	26.1
1112.29712	76.6
1115.15039	2744.1	b (10) (1+)-H2O-P
1116.18945	2151.8
1117.34619	251.8
1118.47192	23.1
1121.52722	27.3
1133.01733	166.0
1134.29944	263.8
1135.38501	116.6
1137.59375	12.2
1145.38074	216.5
1149.77393	30.9
1150.39587	71.4
1151.87158	19.2
1153.76489	94.3
1163.30469	1691.3
1164.42114	880.0
1165.46057	293.8
1166.95264	13.3
1168.12292	254.1
1169.04907	43.7
1170.55847	49.4
1172.28369	335.9
1173.43677	45.2
1174.29541	98.8
1179.24414	80.8
1180.38464	68.9
1184.90674	26.6
1186.09326	412.3
1186.84021	48.2
1187.46802	162.9
1190.27246	5790.9	y (10) (1+)
1191.26819	2392.1
1192.39136	844.1
1195.29517	466.3
1196.04639	426.3
1197.19531	350.5
1198.35498	115.0
1206.27148	52.2
1213.06641	1600.8
1214.11548	2716.6	b (10) (1+)-H2O, b (11) (1+)-H2O-P
1215.17847	2690.6	b (11) (1+)-NH3-P
1216.06543	621.8
1217.39075	29.0
1226.08203	40.6
1231.12097	658.5
1232.22852	2958.9	b (11) (1+)-P
1233.26599	1927.5
1234.39966	314.7
1235.45435	21.6
1241.49194	66.8
1243.43274	11.0
1246.52112	165.0
1248.22009	33.5
1249.07825	16.9
1258.18762	57.0
1258.98975	13.3
1260.21777	130.1
1261.34937	2258.2
1262.40930	1120.6
1263.36414	397.6
1266.03955	151.7
1267.28625	88.8
1268.28052	41.6
1276.55334	698.0
1277.59656	358.6
1282.39221	65.7
1283.20837	474.7
1284.21899	132.0
1284.97180	56.3
1286.06543	118.1
1293.35596	49.6
1294.43640	110.0
1295.47327	65.2
1301.30188	429.1
1302.23914	611.4
1303.30481	183.2
1305.59998	14.5
1310.04370	59.3
1312.01294	2550.4	b (11) (1+)-H2O
1313.03125	1049.3
1314.09204	504.7
1314.97620	122.6
1317.27502	12.2
1319.34570	236.5
1320.34521	159.9
1321.21790	39.2
1330.15662	1473.9
1331.33337	887.6
1332.25134	70.1
1333.03149	15.7
1335.35413	55.9
1336.19446	99.0
1350.56177	49.5
1352.73376	67.2
1353.41113	65.0
1354.17810	104.5
1356.81580	24.0
1370.43652	195.1
1371.22278	59.2
1372.40869	136.5
1374.21655	1229.5
1375.33630	1239.1
1376.27271	456.2
1380.89343	75.3
1381.94397	212.9
1399.23401	243.7
1400.23315	306.3
1401.29688	170.5
1406.42676	133.2
1409.67224	64.3
1412.34045	46.3
1417.33057	375.9
1418.25134	91.2
1467.52014	41.7
1468.37463	74.8
1476.39392	62.7
1486.29382	130.3
1504.07813	26.4
1505.39600	88.7
