# Supplementary material for: Phosphoproteomic Analysis of Platelets Activated by Pro-Thrombotic Oxidized Phospholipids and Thrombin
Source: PLoS One. 2014 Jan 6;9(1):e84488. doi: 10.1371/journal.pone.0084488 (PMC3882224; doi:10.1371/journal.pone.0084488)
Supplement: Annotated Spectra S2 — (ZIP) [file pone.0084488.s005.zip › EMLASDDEEDVSSK_-9_2_54865.txt]

m/z	i	matches
230.89415	37.0
233.05450	11.6
234.17352	319.0
236.02081	41.9
237.28770	38.1
240.10007	49.7
242.97031	307.7
245.33167	62.2
246.30705	38.1
257.32678	69.7
261.04507	595.1
262.00082	134.4
262.96100	15.0
264.18524	77.9
267.03180	35.9
268.08813	288.1
271.36517	100.7
272.30157	63.7
273.24149	198.9
277.05823	28.1
285.13177	265.1
286.13098	83.6
296.49445	20.5
303.16394	279.1
304.31027	68.6
314.04297	57.1
316.33502	82.5
319.25781	17.3
321.23724	12240.6	y (3) (1+)
322.20886	1351.7
323.23749	156.3
328.04199	125.9
329.13770	92.5
330.28476	70.1
331.24951	142.5
332.08356	82.8
335.07721	22.8
338.38327	11.7
340.42444	16.1
344.48749	54.5
345.39215	49.5
348.17862	50.0
353.10645	36.1
355.97305	1994.7
357.07080	245.5
358.13055	120.1
367.33649	95.8
368.55927	39.0
369.36124	27.2
370.14893	42.8
371.23059	52.6
372.31445	32.8
373.12048	34.8
374.08252	843.7
375.49835	228.8
376.42706	126.6
378.40814	20.7
384.14258	80.5
385.16205	12.8
388.45874	47.1
398.02618	178.4
398.84595	289.4
399.98285	122.8
400.74121	143.4
401.37622	35.7
402.30951	59.7
404.42450	10.8
410.25452	19.5
411.52222	33.9
413.10083	40.5
417.25439	110.0
418.86353	33.9
420.25342	2765.7
421.32745	648.2
422.41956	92.6
425.19049	75.9
427.06812	2178.0
428.06122	371.0
429.09503	90.4
430.44031	25.0
432.21564	31.4
443.12708	215.3
444.18451	160.5
445.23547	902.3
446.17169	267.2
447.21497	161.6
448.49780	49.0
451.10834	60.6
452.07880	30.9
454.08167	18.2
456.86572	12.7
464.39612	54.9
467.22339	63.2
468.23065	49.9
468.99481	97.5
470.04718	79.7
471.16168	15.0
477.11029	31.7
482.23267	80.9
483.94513	162.6
485.32788	127.0
495.76282	246.5
496.44586	102.6
497.26111	39.5
498.65833	150.0
500.23743	351.6
509.44373	36.1
512.58557	47.7
513.68195	94.0
514.28253	759.6
515.11273	120.6
516.31226	45.0
517.47290	115.6
518.43591	60.5
520.47369	54.6
521.33099	63.5
523.91766	94.2
528.35638	64.6
529.24280	19.5
530.20575	56.7
532.81079	125.9
533.61914	54.8
535.24786	5128.3	y (5) (1+)
536.37567	1169.6
537.31458	220.5
540.20392	196.4
540.90796	64.0
542.38171	103.7
547.51910	65.5
549.49780	63.9
550.82410	28.5
552.29834	21.6
554.81049	50.6
556.40131	31.6
558.03802	60.1
559.02197	23.9
565.09619	26.1
566.06610	101.5
567.24597	20.6
569.68939	60.9
573.42474	244.1
574.38617	104.7
575.06702	57.6
575.67780	50.1
576.29279	16.9
577.35919	29.4
578.34479	206.1
579.00708	64.6
580.76770	57.5
582.51459	6050.3	y (11) (2+)-P
583.53693	753.2
584.57001	145.7
585.49274	38.9
586.42297	29.8
588.29669	50.4
590.28278	147.7
594.10358	57.2
595.19452	139.4
596.61609	17.0
598.20221	234.0
599.17505	88.1
602.69952	76.3
606.16516	91.5
608.49536	13.8
609.73395	28.4
611.16864	861.9
612.25385	256.9
613.28503	382.3
614.85974	196.2
618.12775	17.2
619.03308	81.9
622.35669	96.8
626.56732	10.7
627.48895	212.9
629.17688	241.8
630.13116	711.6
631.36584	2210.1
632.26373	723.1
633.00873	124.2
634.14966	132.9
636.79956	79.5
637.70422	23.7
639.01501	8625.7	y (12) (2+)-P
640.04163	2400.4
641.01801	211.6
642.07611	53.8
643.13739	22.7
646.36371	269.6
647.25061	102.9
649.33502	64.3
656.12689	102.7
656.84955	230.2
660.40155	37.5
661.20898	20.3
664.29907	3867.7	y (6) (1+)
665.29364	513.3
666.45160	210.7
667.43109	112.8
669.45502	11.4
670.32404	163.5
672.11737	78.3
673.50385	49.9
674.34344	89.1
677.69250	100.6
678.94427	438.3
679.84430	373.9
680.92834	45.3
683.84857	52.0
686.24164	11.7
687.99341	8304.6	y (12) (2+), b (13) (2+)-NH3-P
688.75458	2146.5
689.39618	646.8
690.07568	61.7
692.28595	68.6
692.93835	91.6
693.57678	47.8
695.25653	128.0
696.13812	52.8
697.41992	105.9
699.40363	60.9
700.63098	62.6
701.60858	181.7
702.72870	146.9
703.58783	13.9
704.32074	170.7
705.49500	183.1
706.77765	157.0
709.08295	461.2
710.29028	354.6
712.09344	434.4
713.33704	159.3
713.99054	36.4
715.33356	131.6
716.30402	46.4
717.07397	162.0
717.94745	117.8
719.36603	31.4
720.43958	292.7
721.71246	221.3
724.25537	21.8
725.18817	345.1
726.18024	1000.4
727.22296	1613.4
728.23828	441.6
729.56952	342.3
731.90411	21.8
732.73688	73.5
733.43958	286.2
737.84619	107.2
739.54138	38.2
741.83160	402.2
742.58575	478.2
743.34265	147.4
744.23767	323.7
745.57281	66.6
747.37683	80.7
748.58038	48.0
749.19293	33.7
750.53815	325.2
751.16113	6035.5	[M+2H] (2+)-NH3-H2O-P
751.95526	2390.2
753.12628	710.3
754.32410	295.2
755.09186	20.4
756.30853	36.1
757.62421	129.2
760.07544	72647.8	[M+2H] (2+)-H2O-P, [M+2H] (2+)-NH3-P
761.03937	20012.1
762.01727	2164.0
762.92426	329.6
763.63080	351.5
764.65161	104.8
765.45319	15.9
766.65247	70.6
767.40350	21.8
769.01202	39031.7	[M+2H] (2+)-P
769.96777	12535.0
770.96167	4077.7
772.08960	475.2
773.16986	205.6
773.84735	114.6
774.73547	132.9
775.38910	334.5
776.54492	224.4
778.30402	36.5
779.07251	253.4
780.58136	659.2
781.46503	172.4
783.29291	11.5
785.54694	426.5
786.42523	311.2
787.05902	35.8
788.09143	163.1
788.74109	16.1
789.55731	64.2
790.22064	53.3
790.99475	657.1
791.69232	311.3
793.20093	2896.7
794.29309	670.3
795.74188	15.0
796.74139	74.1
797.52637	158.6
799.94934	4639.7	[M+2H] (2+)-NH3-H2O
801.00494	1805.1
801.95728	228.4
802.87537	367.0
803.49670	149.1
804.17548	118.2
805.13824	152.5
805.98346	179.3
806.97906	47.0
808.70844	634.7
809.42426	821.0
810.45062	76.7
823.21637	34.3
824.31238	201.8
825.12970	8.8
826.26337	72.1
827.64362	132.3
829.43256	18.3
830.73853	117.3
832.69708	121.9
836.13342	89.6
838.26819	52.0
838.91626	151.9
842.10449	726.8
843.17755	563.4
844.27277	202.6
845.37866	175.9
846.05713	18.3
852.06689	99.4
854.03265	15.9
855.20795	1475.9
856.17401	1167.8
857.12250	719.4
858.21155	147.5
870.04742	113.2
871.33978	208.1
872.22461	149.6
873.26910	1224.8
874.32953	295.4
875.22382	244.4
876.00043	72.9
882.45074	140.1
884.77087	61.6
886.06317	28.3
890.37488	72.7
891.59027	40.2
892.26410	202.3
893.49847	162.6
894.15704	88.2
895.24097	89.4
901.78009	133.3
908.29999	3202.7
909.33374	1179.5
910.27148	147.6
911.01642	25.0
911.88837	7.2
913.32306	17.5
914.86334	66.8
919.17096	49.9
923.39136	107.2
924.30841	109.5
925.25000	85.3
926.30634	89.4
929.98779	10.7
931.05707	74.7
934.87787	56.0
936.38403	74.4
937.25592	128.1
938.44269	94.5
939.14020	53.7
940.45020	74.2
942.16724	198.1
950.69476	62.8
952.90985	1273.5
954.03467	521.9
955.02960	504.5
956.32251	259.8
957.09204	219.6
958.11127	215.1
959.99957	16.1
965.81372	61.5
966.42120	59.3
967.16382	178.2
968.24097	130.5
971.08575	456.2
972.16302	134.7
973.15424	99.3
974.54547	38.3
976.75433	74.8
980.03461	19.2
981.41547	50.0
982.26367	61.8
984.06769	1721.1
985.11517	1173.0
986.33221	649.7
988.27856	60.5
996.31354	21.6
997.98944	37.5
998.71948	22.7
999.48242	32.9
1002.17358	1630.3
1003.17090	697.9
1004.13605	464.1
1005.32465	76.8
1006.29126	37.9
1008.79291	23.8
1010.95099	201.9
1011.68646	21.5
1014.15210	52.2
1017.33569	17.2
1020.34912	47.1
1021.31201	106.0
1023.27716	2765.5
1024.31372	1431.8
1025.63184	121.3
1026.38403	63.0
1027.47827	144.9
1028.32117	74.7
1029.12939	22.7
1031.35669	179.2
1037.41602	18.3
1038.28223	168.3
1041.35010	87.6
1043.63647	78.2
1045.67163	78.3
1047.17944	9.4
1047.88770	301.1
1049.29065	198.4
1054.02319	383.8
1054.75122	17.5
1056.35596	18.3
1057.18396	29.5
1058.64941	45.5
1059.96094	84.9
1064.21851	60.4
1066.11011	43.7
1067.59863	104.9
1069.26587	93.2
1070.29712	29.8
1072.39148	31.7
1075.22864	451.0
1077.10059	113.5
1081.46570	500.0
1082.09070	1088.3
1082.95898	639.7
1083.96313	493.2
1084.95032	141.3
1086.19507	82.0
1092.29749	3140.6
1093.25269	1038.6
1094.34717	276.5
1095.33057	17.5
1099.17444	2212.6
1100.23364	3032.7
1101.24731	849.4
1102.32239	285.8
1103.16553	113.0
1104.01074	45.5
1111.20374	15.9
1114.18555	107.3
1115.05566	146.0
1116.22986	25.2
1117.37451	271.5
1118.22327	208.3
1120.10278	87.8
1121.21252	90.8
1123.54065	136.1
1128.83093	90.1
1130.24536	60.6
1134.55298	60.4
1141.21387	31.8
1142.44202	22.6
1143.69836	69.4
1145.56555	324.1
1146.55273	42.2
1151.45862	63.8
1152.17896	107.2
1154.72571	135.4
1155.61011	162.4
1156.48315	66.3
1157.41699	44.5
1158.48242	8.5
1159.83081	62.4
1161.09692	74.2
1163.37024	3718.4	y (11) (1+)-P
1164.31494	2522.5
1165.44971	900.1
1166.44580	297.5
1167.34644	20.5
1168.18945	27.2
1170.32422	310.9
1171.17603	315.1
1172.06531	195.7
1172.90991	72.0
1173.65527	168.5
1174.34338	229.8
1178.74060	274.2
1180.29321	619.3
1181.42529	332.1
1182.22302	98.8
1183.44458	15.0
1185.06177	110.8
1186.56433	12.9
1187.19202	66.1
1188.09680	85.6
1190.24023	9457.2	y (10) (1+)
1191.31946	6287.7
1192.30737	2027.3
1193.35388	214.6
1194.55981	48.3
1196.86572	1510.4
1198.13599	4913.6	b (11) (1+)-H2O-P, b (10) (1+)-H2O
1199.15930	2183.2
1200.21301	832.7
1201.09583	253.1
1202.52148	25.0
1204.51660	34.9
1212.04150	48.2
1213.17114	16.1
1215.26184	1411.7
1216.23267	5120.0	b (11) (1+)-P
1217.25781	4384.8
1218.15332	1619.5
1219.15942	470.9
1220.01831	62.4
1226.38123	40.6
1228.29321	116.7
1229.59326	9.4
1231.04102	53.7
1234.43848	30.4
1243.31470	165.4
1244.19812	199.7
1249.56885	276.9
1251.23157	100.1
1252.02734	20.4
1256.14978	77.1
1257.07385	61.8
1257.96313	27.0
1259.37561	105.6
1261.21790	5790.6	y (11) (1+)
1262.25574	3720.2
1263.30518	1222.4
1264.23010	439.3
1265.54211	21.6
1267.32666	423.5
1268.26172	309.5
1269.21191	310.9
1270.11731	44.9
1272.11450	38.2
1275.62292	69.1
1276.39063	660.2
1277.41931	1045.0
1278.48083	749.1
1279.30627	161.7
1281.09460	77.6
1285.19055	352.8
1286.13623	296.6
1287.09314	335.8
1288.44202	49.8
1289.41699	72.0
1292.05823	66.2
1296.04077	5629.3	b (11) (1+)-H2O
1297.16028	3810.8
1298.13806	942.7
1299.18176	119.4
1299.97571	29.6
1301.64319	70.5
1303.31970	978.7
1304.39380	384.7
1305.50964	181.7
1306.25195	34.1
1313.49963	235.1
1314.15344	4414.9	b (11) (1+)
1315.07947	2041.0
1316.06409	802.0
1316.94312	509.1
1317.82092	45.4
1318.48035	75.7
1324.39661	94.2
1329.51697	125.4
1334.91089	163.8
1338.03430	15.0
1340.91968	79.3
1343.62305	39.3
1346.49609	107.6
1347.32629	18.3
1348.05066	35.3
1353.55713	23.9
1354.20886	30.5
1355.18274	80.6
1357.12683	145.8
1364.45215	257.5
1365.10461	155.2
1365.89868	82.5
1367.23425	170.7
1371.77063	217.0
1372.41150	28.7
1373.26685	229.9
1374.16455	1665.4
1375.19543	1913.7
1376.38269	331.2
1377.34814	32.8
1383.04675	720.7
1384.19458	576.1
1385.26758	183.5
1386.22913	250.0
1390.25012	290.0
1390.96313	54.2
1391.61316	37.0
1401.00647	417.4
1402.07361	585.3
1402.77100	122.6
1403.56897	149.3
1407.51233	18.3
1410.24084	45.9
1416.13477	62.2
1427.65039	51.2
1434.06299	69.6
1435.46423	83.7
1440.99866	33.2
1448.11719	30.4
1452.21301	471.4
1453.30090	152.3
1454.28125	25.9
1455.03918	56.0
1460.51282	61.6
1464.56824	38.8
1470.08606	123.6
1471.17883	59.6
1472.21008	45.0
1488.21545	98.0
1489.17383	64.1
1490.18079	67.2
1507.28906	20.3
1515.19617	32.6
1518.93420	19.4
