# Supplementary material for: Phosphoproteomic Analysis of Platelets Activated by Pro-Thrombotic Oxidized Phospholipids and Thrombin
Source: PLoS One. 2014 Jan 6;9(1):e84488. doi: 10.1371/journal.pone.0084488 (PMC3882224; doi:10.1371/journal.pone.0084488)
Supplement: Annotated Spectra S2 — (ZIP) [file pone.0084488.s005.zip › EMLASDDEEDVSSK_-12_2_47968.txt]

m/z	i	matches
234.17252	77.0
251.53258	9.0
259.09387	412.9
260.09833	35.9
260.98462	65.7
262.41025	144.1
266.24420	14.3
267.91248	89.2
268.86490	22.9
273.47043	20.8
277.17093	279.6
277.92273	29.7
279.05862	20.7
285.31674	112.7
286.09335	8.6
288.13806	26.6
300.12762	19.0
303.10703	231.2
308.14886	187.8
313.42941	16.9
321.17548	3654.5	y (3) (1+)
322.28268	217.1
323.30219	30.6
326.20581	78.5
327.47443	84.8
331.28207	29.3
340.95154	12.7
343.89056	343.1
344.65497	16.0
348.15161	27.8
353.31812	37.2
367.20227	37.0
369.14441	41.2
371.09399	58.1
372.19733	1707.5	b (7) (2+)-NH3-P, b (7) (2+)-H2O-P, b (3) (1+)-H2O, b (6) (2+)
373.15604	299.9
379.71844	14.6
384.09296	13.2
390.23309	310.9
395.25305	16.2
397.86902	10.5
401.54510	68.3
402.33997	32.7
403.27930	12.0
414.86804	23.9
417.02673	7.5
420.40302	744.3
421.44910	144.9
423.28204	100.6
425.27557	77.5
429.08160	10.6
430.50061	21.5
433.26788	26.1
442.10248	45.8
443.15894	923.7
444.12994	115.6
455.45465	56.2
459.29510	8.3
460.28119	44.3
461.16028	341.4
462.30463	9.7
466.33350	62.7
468.85333	35.2
482.06140	31.7
484.50262	11.7
485.47705	46.4
495.04614	20.5
500.17230	91.9
501.07025	38.1
504.43732	35.1
509.55579	6.0
511.37653	69.4
512.16217	379.0
513.13696	14.8
513.85895	49.1
517.40814	251.0
518.15460	21.0
521.90179	63.3
524.95569	24.3
527.41309	39.0
529.04651	25.8
529.95654	107.8
531.40674	156.8
535.26447	1809.5	y (5) (1+)
536.42621	278.7
537.23889	35.4
538.33759	26.9
542.53809	49.0
546.89349	32.7
554.14166	25.4
555.22662	64.0
556.47321	38.5
557.46631	35.5
558.08868	12.8
562.47650	20.3
563.88898	55.4
568.28571	29.5
569.01666	26.7
570.07336	12.8
573.93677	37.3
582.17596	129.2
582.80035	357.3
586.42755	25.8
587.28192	46.3
591.74237	15.1
594.55151	45.7
595.35217	22.2
599.74188	68.1
606.73322	38.8
609.74713	99.2
611.43213	19.3
613.00714	85.1
614.37177	20.5
617.46655	120.0
619.23376	32.0
621.94208	98.6
622.60553	7.9
627.14282	526.3
628.13422	218.7
629.66962	355.3
630.28961	110.9
631.58813	116.1
638.78625	2448.8	y (12) (2+)-P
639.44073	923.9
640.14844	57.3
643.42511	69.1
644.87213	132.4
646.19562	256.6
647.35541	42.1
648.52515	15.0
649.38641	68.4
654.42340	46.8
657.26508	39.7
660.20905	13.7
661.42175	24.6
663.29620	76.7
664.42352	1179.0
665.49530	231.9
666.49280	44.2
667.14130	9.8
668.69672	80.0
673.06427	33.7
674.72980	24.8
675.34308	110.8
679.65186	157.0
681.07385	53.9
683.17517	45.9
685.94427	221.7
687.51007	775.8
688.28241	701.4
689.33594	25.7
695.96216	59.6
697.36920	9.0
699.35303	69.1
700.36230	127.1
700.96942	37.1
702.82001	151.0
704.38013	201.9
705.31378	147.7
706.43097	231.8
708.79144	211.5
709.90497	78.0
710.66107	13.9
712.14496	18.0
712.82117	71.8
714.68384	18.8
717.62653	218.9
718.54114	38.5
720.68341	23.3
723.31543	66.8
724.69800	398.6
725.77338	73.8
727.41608	185.0
728.37567	64.0
730.06586	65.6
735.93359	745.2
736.69293	152.6
738.25128	116.3
739.09552	162.0
739.82672	70.6
742.16882	869.3
743.09509	603.0
743.86517	28.2
745.25018	251.5
746.04492	170.0
747.24994	25.8
748.45386	139.1
749.52234	433.8
750.40387	239.7
751.40765	213.7
752.55249	140.4
753.81317	26.3
755.77136	50.9
757.56024	456.7
758.94324	3330.9	[M+2H] (2+)-NH3-H2O-P
759.86700	163.1
760.97827	230.6
762.71271	46.0
764.46143	12.5
765.44763	179.1
766.58997	1426.4
768.03741	29681.8	[M+2H] (2+)-NH3-P, [M+2H] (2+)-H2O-P
769.42566	165.8
770.18604	93.0
771.34399	173.3
772.28192	18.4
773.78223	77.1
774.63098	192.2
775.45355	1625.1	y (7) (1+)-H2O
776.94281	12271.3	[M+2H] (2+)-P, y (7) (1+)-NH3
777.90454	497.0
779.07428	194.2
780.39026	124.3
781.28156	48.4
782.50055	38.2
783.14655	56.7
785.20074	229.4
786.06158	22.2
787.52399	99.3
788.14276	99.3
789.44806	14.5
790.37549	64.5
791.49133	29.2
793.46655	1874.5	y (7) (1+)
794.36261	1005.1
795.14874	64.1
796.03290	26.9
797.61957	223.4
798.59943	358.0
799.36285	150.6
800.02814	32.4
803.01392	553.2
803.92969	294.1
804.86542	127.3
805.71332	138.6
806.87451	442.9
807.92987	1746.3	[M+2H] (2+)-NH3-H2O
808.72479	495.1
809.66302	312.6
810.67957	131.2
813.00592	56.0
815.80084	843.9
816.47821	355.4
817.55585	31.6
838.39325	33.0
839.32385	28.3
839.95978	27.4
841.02930	61.9
841.92938	8.3
843.18335	158.1
844.26819	133.5
845.28094	60.2
846.31824	93.5
853.27228	13.5
854.28400	63.3
855.41357	20.8
858.29156	145.8
860.36646	61.1
861.40668	12.7
871.17212	920.0
872.27747	350.3
874.90625	28.4
878.51947	42.2
889.05310	270.2
890.07867	204.7
890.95978	172.1
895.20435	47.6
897.41187	87.8
904.84906	17.3
908.31201	1833.9	y (8) (1+)
909.40625	480.4
910.27765	21.8
911.02179	49.5
914.12054	31.1
919.49365	8.4
920.61908	19.8
921.49457	36.0
923.27679	88.6
923.91302	17.8
929.87665	138.9
931.20514	39.8
933.32343	33.1
935.30737	26.2
936.68536	8.3
937.43213	54.9
938.15338	53.6
942.18848	126.8
942.99738	9.4
945.15497	42.4
946.06952	47.7
949.24847	89.2
950.35126	20.1
951.15747	66.0
953.71759	32.1
954.51202	132.9
955.30756	44.9
956.32281	103.5
957.23798	41.0
961.51025	13.7
968.94220	616.0
969.99603	28.1
971.89178	33.4
975.41290	45.4
976.67413	162.5
977.34760	21.7
977.98785	192.4
978.90234	53.0
981.98212	169.2
982.75684	41.2
983.37018	61.3
984.90656	41.2
985.82471	37.5
987.00385	56.6
987.95355	55.1
993.02386	21.0
994.71198	23.5
1000.17218	1458.7
1001.25934	135.4
1002.40900	93.2
1005.04999	32.0
1005.73834	96.5
1008.63055	17.5
1010.90363	10.6
1012.23663	28.3
1012.84381	23.9
1013.49805	50.4
1016.99872	40.5
1018.13031	297.4
1018.75336	108.1
1019.61176	109.6
1020.67328	33.1
1023.35010	885.3
1024.39380	174.6
1028.90955	105.9
1033.14795	37.0
1034.08875	36.8
1035.40735	21.2
1042.38892	31.1
1044.73340	39.5
1048.20703	46.8
1051.09619	29.8
1054.92444	25.4
1061.55847	21.8
1064.48218	21.2
1065.37598	77.3
1066.46143	14.2
1067.54333	12.7
1069.61768	37.1
1071.35657	34.1
1072.31482	16.8
1074.45996	109.4
1075.74426	68.5
1077.29175	16.0
1080.17297	20.2
1084.22021	24.2
1088.37915	18.6
1090.30273	50.6
1092.35034	875.8
1093.44580	332.4
1094.25684	65.7
1096.60730	40.0
1097.95972	837.1
1098.86377	185.3
1099.52722	7.2
1101.48560	24.5
1102.53040	22.1
1107.39319	55.3
1108.89380	11.3
1110.38623	101.4
1115.31067	917.1
1116.24695	597.6
1117.19263	46.7
1118.06787	32.5
1120.06702	9.1
1122.97900	20.2
1124.18848	10.5
1130.81287	90.8
1133.09058	161.8
1134.04626	29.7
1134.79907	30.2
1142.42639	53.5
1145.54944	148.9
1146.50146	124.3
1151.12036	87.3
1154.11719	39.1
1161.02576	9.0
1162.14893	18.7
1163.35376	1564.2	y (11) (1+)-P
1164.42639	458.9
1166.59204	28.3
1168.21997	27.4
1170.35925	93.4
1171.27734	12.8
1172.39966	81.8
1173.49414	56.0
1175.44299	30.3
1178.01672	39.3
1179.20007	97.7
1186.26074	185.3
1187.27307	180.2
1188.38086	74.5
1190.29004	3296.9	y (10) (1+)
1191.39063	1213.1
1192.61292	43.0
1195.03894	199.3
1196.25732	239.5
1197.34265	49.7
1202.42358	28.5
1203.38220	16.8
1209.50024	12.8
1212.97534	708.8
1214.14478	2360.5	b (11) (1+)-H2O-P, b (10) (1+)-H2O
1215.30603	887.2
1216.18396	147.0
1217.36658	8.2
1218.26978	90.9
1220.82190	7.9
1225.39355	64.7
1227.25146	12.0
1229.44629	38.4
1230.95020	596.6
1232.22827	1369.4
1233.36682	817.9
1234.32251	17.2
1235.87231	111.7
1243.86584	70.7
1246.04895	18.7
1248.04492	12.0
1249.40369	19.2
1250.32288	19.3
1258.34424	48.7
1261.24744	1518.5	y (11) (1+)
1262.35803	496.4
1263.32654	9.0
1265.00183	82.3
1266.11084	77.2
1267.03833	22.8
1271.24158	48.1
1276.37170	759.8
1277.39380	106.1
1283.42981	348.4
1284.21985	183.3
1284.98950	50.2
1287.02844	140.8
1293.62988	14.0
1294.28308	246.4
1295.10779	36.3
1301.24182	289.6
1302.10913	139.7
1302.77844	82.8
1303.45374	40.7
1305.22937	20.0
1306.62512	46.0
1312.09070	2441.0	b (11) (1+)-H2O
1313.11426	740.2
1314.08435	116.9
1319.39355	60.2
1320.35022	8.3
1321.56787	72.5
1330.15442	862.7
1331.13245	418.8
1332.42566	136.7
1334.28589	34.1
1347.32324	14.1
1353.47131	42.5
1356.48120	62.4
1357.37134	37.8
1361.44604	18.3
1370.22058	403.9
1371.20117	283.9
1372.52246	78.3
1373.17285	73.0
1374.33716	926.8
1375.33276	511.8
1376.27747	60.1
1380.21814	15.0
1381.12231	28.8
1382.16211	33.7
1389.26477	65.6
1399.14233	118.8
1400.34998	239.6
1401.70398	9.8
1403.58289	104.2
1405.68579	25.1
1411.52844	14.5
1416.65723	43.7
1418.20251	196.2
1434.65527	8.3
1449.51636	28.8
1457.34033	15.8
1467.07483	53.2
1468.10632	61.2
1474.92297	29.8
1483.35583	36.3
1484.11279	8.3
1485.24451	43.3
1486.17871	64.7
1486.96179	40.0
1502.15381	116.3
1503.45190	43.7
1504.31262	72.3
1506.17151	35.2
1521.71106	13.5
1532.31311	219.0
1533.54968	43.9
1571.48438	7.7
