# Supplementary material for: Phosphoproteomic Analysis of Platelets Activated by Pro-Thrombotic Oxidized Phospholipids and Thrombin
Source: PLoS One. 2014 Jan 6;9(1):e84488. doi: 10.1371/journal.pone.0084488 (PMC3882224; doi:10.1371/journal.pone.0084488)
Supplement: Annotated Spectra S2 — (ZIP) [file pone.0084488.s005.zip › EMLASDDEEDVSSK_-12_2_50842.txt]

m/z	i	matches
233.16966	33.8
234.24257	121.5
241.10684	30.6
242.94344	34.2
247.29782	6.6
250.23946	59.7
254.32361	12.3
261.16556	242.7
267.47061	27.6
268.26630	84.5
269.25635	42.9
271.24374	37.3
272.29852	35.3
273.51361	44.2
274.51996	13.0
280.26459	27.3
285.05133	209.3
288.29730	149.0
301.13409	41.6
303.29489	245.0
310.22000	75.7
311.27374	60.9
312.21408	27.8
313.25565	38.8
314.31659	54.5
317.08533	17.4
318.88324	20.2
321.27353	2862.5	y (3) (1+)
322.19928	210.3
327.95370	104.5
330.45441	58.7
332.05798	21.0
344.19247	58.1
349.46777	31.0
355.99585	483.3
357.01202	67.8
365.18231	25.5
366.04675	9.9
371.19397	65.9
372.21716	9.4
374.15143	212.2
375.11005	22.6
378.32468	21.0
382.16412	71.3
383.16199	51.2
392.33136	24.4
393.66748	33.9
394.38904	12.5
397.92493	41.6
399.16675	14.8
400.42346	135.9
401.61761	81.6
402.29926	21.3
408.48669	69.2
411.25885	5.7
412.22467	35.5
414.50238	25.0
415.59100	31.5
417.15833	29.7
418.30920	31.9
420.28333	600.5
421.17999	99.2
422.00232	46.9
423.71405	6.9
425.68140	7.0
427.08374	442.2
428.05261	71.5
429.42816	44.9
431.24725	44.4
432.24127	8.9
434.17401	11.2
437.18445	43.0
443.09924	53.9
445.14154	146.9
445.81036	14.1
447.14294	46.4
451.33142	50.9
455.68024	31.5
459.11426	14.1
465.04199	51.3
466.16211	37.0
467.30951	23.7
469.60498	29.7
470.73126	56.6
471.45831	45.1
472.28033	86.8
473.34924	14.4
484.31897	30.6
485.17133	26.3
486.54614	44.8
487.38953	8.2
488.46844	119.6
489.43756	13.2
493.10773	53.3
494.31549	51.4
495.90936	211.7
496.51782	46.0
500.04309	3.9
501.51874	25.6
510.08289	21.8
511.36609	108.0
512.16656	54.9
513.68988	70.4
514.29626	87.2
515.48157	9.4
517.27863	94.0
518.38354	13.2
524.29443	30.2
527.18787	31.7
528.60101	24.1
534.22046	22.7
535.25739	1301.7	y (5) (1+)
536.37286	294.1
537.37036	7.6
539.96863	23.9
542.24152	37.3
546.64313	145.5
547.31519	20.4
548.03528	10.3
550.50909	41.8
551.41595	43.2
552.53876	50.7
555.10327	13.2
556.59686	3.9
558.03217	71.5
559.19684	10.1
563.19843	10.7
567.74506	28.4
568.35016	21.9
570.30060	25.7
573.32489	194.3
574.01917	51.8
574.62939	35.6
578.24017	101.5
578.91779	68.1
580.71106	12.0
582.23773	1556.7	y (11) (2+)-P
582.97968	894.6
584.68768	16.9
586.13824	66.0
586.85809	43.4
588.24042	97.2
589.28436	11.9
592.38702	69.9
594.03442	24.0
595.07281	16.8
597.83136	26.5
600.09460	34.7
601.24146	11.1
604.38580	58.8
606.58215	32.5
608.80341	173.9
611.15411	307.9
612.47565	133.6
613.46198	45.9
614.40204	41.3
615.38959	47.8
615.99445	10.0
617.72723	11.9
618.48413	7.6
621.10144	44.9
624.17126	64.1
625.31415	83.8
627.23907	59.6
628.26129	17.8
629.24664	272.2
630.15594	188.9
631.13434	443.5
631.84442	350.9
636.35272	57.1
637.91156	204.2
638.97638	3687.2	y (12) (2+)-P
639.97620	111.9
641.03534	29.3
642.25323	30.6
643.27014	32.1
644.07159	18.0
644.72467	31.6
646.26251	69.1
647.82904	85.0
649.31165	308.6
649.94238	22.5
650.58826	12.5
651.28058	6.3
653.26849	9.4
655.97552	153.1
657.81232	134.1
660.34406	43.1
661.06036	13.1
661.84613	28.1
664.36273	1060.8
665.29083	290.8
667.44073	64.7
668.60657	20.9
669.98975	138.0
670.59149	3.6
672.89258	34.7
675.24573	104.8
677.53802	12.8
678.86798	105.1
679.55725	11.3
680.59955	46.2
683.32208	5.8
687.69659	1942.1	y (12) (2+), b (13) (2+)-NH3-P
688.32471	1099.0
689.27228	123.0
690.16504	129.2
690.94110	53.9
691.75006	74.7
692.59308	38.6
693.88861	43.4
695.14691	42.5
696.92102	64.9
698.27173	61.7
700.32733	54.5
702.00812	92.9
702.87994	60.3
703.58698	38.1
704.65662	60.4
705.49738	7.7
708.33893	14.3
708.94147	24.6
709.95093	128.1
710.88226	65.5
711.74237	114.4
712.48584	13.9
713.13800	91.7
714.27551	51.9
715.29956	17.4
717.43414	70.1
718.48895	188.1
719.58575	447.6
720.36328	549.5
721.41864	9.4
723.50519	38.2
724.58270	21.5
726.24359	276.5
727.17639	395.6
728.24554	17.4
729.38324	60.3
730.54889	70.2
731.35114	74.0
733.12006	97.0
734.39227	47.1
736.04840	51.3
737.49457	65.1
738.75452	10.1
739.77112	13.2
741.83795	189.2
742.49792	115.5
743.66272	58.7
744.58197	102.8
746.75018	175.0
747.60828	349.3
748.64008	75.7
749.86920	120.0
751.03876	1999.6	[M+2H] (2+)-NH3-H2O-P
752.04974	37.7
753.57294	235.6
754.32770	65.0
755.02411	21.5
755.65314	22.5
756.81964	41.2
759.99078	24821.9	[M+2H] (2+)-H2O-P, [M+2H] (2+)-NH3-P
761.43457	127.7
762.55682	37.0
763.53204	67.1
764.24512	89.8
765.29382	216.9
766.06866	37.7
768.10822	3146.7
769.00452	12465.6	[M+2H] (2+)-P
769.85150	723.0
770.97272	418.9
771.90356	107.9
772.85193	96.9
773.57697	112.2
774.89862	150.3
775.68170	59.9
776.44232	68.5
777.77130	98.6
778.85303	30.8
780.02081	145.3
781.30511	212.5
782.31854	22.9
783.55585	23.7
784.61804	141.6
786.35516	179.7
787.11823	193.9
788.58099	183.1
790.77887	344.0
791.59424	213.0
793.24164	677.0
794.53619	441.2
795.69403	92.2
796.35211	122.2
798.37292	984.7
799.42279	1102.4
800.44598	1241.5	[M+2H] (2+)-NH3-H2O
801.45416	201.2
803.94598	55.0
804.90210	31.7
805.98981	29.4
807.94659	270.5
809.04498	113.0
813.34949	4.5
822.35730	12.8
827.56256	10.1
830.03046	37.0
834.45349	6.3
835.96124	22.1
837.11798	24.6
838.14545	60.5
840.18787	65.8
841.12506	19.6
842.04559	240.4
843.01056	130.3
843.89990	55.3
846.34882	56.3
847.97137	11.3
849.85925	63.6
853.70355	9.7
855.06836	455.6
856.16364	120.9
857.31744	79.3
859.12012	6.0
863.99896	71.5
870.24561	17.2
871.13330	13.5
873.28632	449.8
874.26788	247.1
879.45880	7.5
890.03802	12.2
891.31720	38.2
893.52515	15.0
897.50482	34.7
899.47144	95.3
902.46454	16.2
908.23877	1268.4	y (8) (1+)
909.33807	414.6
910.14453	90.1
911.59760	58.7
912.40948	8.0
913.27637	82.3
914.22430	44.1
915.02588	10.9
920.37750	41.9
927.33600	35.0
930.38165	45.0
931.38177	16.0
935.21283	62.1
936.22028	25.6
936.96942	17.5
938.11346	32.7
939.10248	100.8
940.03314	9.4
941.83270	48.0
953.00494	364.8
954.16632	129.1
955.38605	82.2
956.31494	132.4
957.61969	28.7
960.69550	71.3
962.83234	20.6
963.49829	47.9
966.68311	113.9
969.02075	29.6
971.28021	156.5
972.09711	7.6
977.01318	22.3
984.08063	618.1
985.03583	136.0
987.37994	21.5
989.29926	46.0
995.27228	69.8
998.75018	35.8
1002.18921	541.7
1003.28223	122.4
1004.97162	69.4
1005.60480	29.1
1006.35211	44.4
1007.86005	7.6
1009.01416	36.8
1009.81830	26.2
1012.89526	19.7
1014.36615	7.9
1015.84015	24.3
1016.99713	11.3
1021.02936	56.9
1023.32422	649.3
1024.42346	209.6
1025.24878	21.3
1032.16919	35.9
1036.42883	31.0
1037.59912	129.7
1040.44409	22.8
1041.83252	28.3
1043.02051	39.5
1047.37280	10.7
1048.37500	14.1
1054.41479	43.3
1055.31909	40.0
1056.25073	13.1
1058.01746	19.0
1058.71045	18.5
1059.91797	56.5
1063.31909	54.6
1064.31763	8.9
1065.38245	15.9
1069.63696	36.7
1070.65649	6.2
1074.10986	51.3
1075.75330	113.5
1076.41089	52.5
1081.76855	663.8
1082.98865	276.9
1084.56787	28.2
1087.49500	23.8
1088.43738	64.6
1090.25049	45.3
1092.35681	960.4
1093.39258	426.4
1094.62451	12.2
1099.13318	789.8
1100.21118	715.6
1101.03784	46.1
1103.00635	54.5
1104.17859	32.2
1105.07080	6.3
1107.34131	26.8
1109.82788	71.4
1111.03711	10.9
1114.57813	10.7
1116.82532	75.0
1117.64551	16.1
1120.27588	103.1
1121.12842	41.3
1123.71997	55.2
1127.43591	47.1
1136.33093	7.6
1137.48743	8.3
1138.53027	25.9
1141.28967	46.8
1142.59766	8.2
1145.09424	43.5
1145.73657	35.3
1146.53113	9.1
1147.52039	55.7
1148.13672	26.1
1152.25940	16.3
1155.85645	18.9
1156.94775	89.4
1162.26489	40.5
1163.34961	1959.0	y (11) (1+)-P
1164.38245	558.7
1165.13489	16.8
1170.36768	114.7
1171.15894	21.4
1172.22229	183.2
1173.23096	39.5
1174.22974	8.9
1179.12500	120.3
1180.25598	78.9
1181.27832	59.1
1186.46277	51.3
1188.25598	83.2
1190.23560	2899.4	y (10) (1+)
1191.38428	1356.7
1196.84021	653.1
1198.16626	1263.0	b (11) (1+)-H2O-P
1199.31421	436.3
1200.13647	18.7
1204.30530	21.2
1209.57324	25.7
1213.34790	23.4
1214.46155	39.6
1215.08911	855.6
1216.22070	1838.7	b (11) (1+)-P
1217.25439	1045.1
1217.93433	4.0
1218.70190	60.3
1222.43555	43.9
1230.47913	12.1
1231.12451	99.4
1232.52612	40.1
1234.28223	39.4
1236.36694	8.8
1243.35327	22.8
1249.91150	36.5
1251.22388	12.5
1251.89429	11.8
1255.14539	49.1
1257.20789	17.8
1257.93567	24.3
1261.23157	1597.3	y (11) (1+)
1262.36743	934.3
1263.46985	51.1
1264.69373	54.9
1266.25305	21.2
1266.93738	49.7
1267.97791	165.5
1268.97888	63.1
1270.63391	18.7
1273.38318	6.9
1275.80127	165.5
1276.45605	403.3
1277.45142	50.9
1278.43030	40.2
1279.27283	27.7
1285.05432	208.6
1286.25378	124.6
1287.51648	76.4
1292.07507	16.4
1295.97510	1069.9
1297.08606	624.5
1298.12720	28.6
1298.79468	14.1
1300.44934	9.7
1302.09973	16.9
1303.37793	273.8
1304.10706	95.4
1308.73535	57.9
1312.06323	14.9
1314.19910	1236.7
1315.22485	361.4
1316.45422	54.4
1321.55383	20.0
1323.49573	12.6
1326.76343	24.7
1335.52625	73.6
1336.23889	16.3
1337.14355	40.6
1343.79773	27.0
1345.01086	19.4
1347.28162	12.2
1353.98779	51.5
1355.12341	24.0
1356.10706	8.2
1357.13232	5.7
1365.02795	117.6
1366.11609	39.2
1374.28455	573.7
1375.31982	269.0
1376.54529	59.1
1383.10767	243.6
1384.34778	95.6
1387.91394	7.6
1390.29895	113.9
1391.54614	29.8
1401.34314	145.6
1402.35120	116.7
1408.77148	12.8
1417.27039	17.2
1433.71594	30.9
1452.21960	37.5
1460.46985	20.9
1470.22327	32.6
1482.34729	19.0
1488.58215	105.9
1489.33545	18.1
1517.80725	41.1
1520.78040	7.6
1614.45447	6.3
