# Supplementary material for: Phosphoproteomic Analysis of Platelets Activated by Pro-Thrombotic Oxidized Phospholipids and Thrombin
Source: PLoS One. 2014 Jan 6;9(1):e84488. doi: 10.1371/journal.pone.0084488 (PMC3882224; doi:10.1371/journal.pone.0084488)
Supplement: Annotated Spectra S2 — (ZIP) [file pone.0084488.s005.zip › EMLASDDEEDVSSK_-13_2_51679.txt]

m/z	i	matches
234.36383	145.6
235.05507	38.6
238.41106	105.9
240.24605	34.2
253.99324	46.1
255.20262	29.3
259.05499	1284.6
260.24698	216.2
260.98639	103.4
262.12683	14.8
263.26291	44.0
264.11792	70.0
267.22617	107.2
268.15942	310.5
273.21210	38.9
277.06226	486.7
277.94073	94.4
281.24445	86.8
285.22046	127.3
286.37781	123.5
287.28101	65.2
291.21414	184.6
303.23898	442.1
304.07324	184.8
308.10223	616.3
309.42258	81.2
311.10980	155.4
321.26831	13727.8	y (3) (1+)
322.34515	1284.6
323.24393	176.2
326.16245	209.3
343.40021	164.7
344.08539	529.8
344.96362	428.4
354.14383	96.7
359.71393	289.6
367.49115	48.9
370.24152	66.3
372.15878	4959.4	b (7) (2+)-NH3-P, b (6) (2+), b (3) (1+)-H2O, b (7) (2+)-H2O-P
373.10669	843.3
374.14313	264.5
375.05176	34.2
380.01413	126.5
381.10095	140.0
384.30865	108.9
390.09302	728.0
391.36584	349.8
397.51373	214.7
398.18732	25.9
402.34412	300.7
403.30225	240.4
414.55658	160.3
415.30591	393.1
416.75842	73.2
420.31348	3090.4
421.33167	386.8
425.26898	138.7
439.26440	87.9
443.00189	3293.6
444.18762	342.4
445.23132	43.7
448.13971	22.0
456.94434	75.1
458.88995	29.3
461.12543	776.6
462.21222	229.5
462.98853	272.7
464.29761	41.4
466.30298	112.1
473.22754	131.0
474.31097	123.1
482.32001	117.5
484.45081	130.8
485.41968	190.9
498.51190	107.4
500.23962	158.0
504.31409	99.8
512.00549	120.6
513.17853	294.9
517.43365	230.6
522.07996	83.5
530.14520	251.6
531.97656	124.3
535.23242	4970.2	y (5) (1+)
536.45160	1564.9
537.63226	295.8
540.97937	53.8
556.39362	240.7
557.51526	164.6
563.41132	132.2
566.49298	64.0
567.81171	61.5
571.50348	48.9
574.10693	395.1
578.63971	219.4
582.45990	999.6
588.26312	187.8
589.01471	19.6
598.47406	75.6
607.28802	50.5
608.28973	268.5
608.98444	171.2
610.10254	411.4
617.39221	81.0
627.15863	2326.4
628.26556	637.3
628.91351	253.6
629.82678	841.0
631.73108	536.7
634.23242	223.1
637.40424	84.7
638.73907	2961.1
639.40485	2472.2
640.01385	569.0
641.39337	65.1
645.21204	482.2
646.25568	528.6
647.58160	62.0
651.17944	131.1
664.44928	2654.3
665.42151	904.0
666.31909	280.3
667.49146	104.7
672.90417	32.7
673.53656	177.4
677.38971	41.6
678.22430	146.8
683.14984	24.5
686.05756	261.9
687.85382	1022.6
688.71350	1216.1
689.60846	45.6
690.48492	106.3
692.03125	94.6
695.37415	55.2
702.67682	289.7
703.90887	246.3
705.35944	114.1
706.98541	151.4
707.65631	39.3
708.59644	809.8
711.05695	51.2
713.07062	385.9
714.23859	67.7
715.47015	133.3
718.51080	608.9
724.05957	323.1
725.19574	167.8
726.28436	138.5
727.09857	403.8
728.41492	190.1
729.41119	79.6
732.61627	397.3
733.36725	221.0
735.04181	629.1
736.08051	2663.6
737.10614	191.8
739.21075	73.0
741.31818	449.5
742.22162	1778.0
743.16156	1799.3
744.15948	826.9
745.30511	1313.7
746.02692	158.0
747.47766	98.6
750.05731	1171.2
751.34125	278.0
754.43933	128.8
755.48480	301.5
757.25983	150.5
758.84967	5758.6
759.46381	6487.2	[M+2H] (2+)-NH3-H2O-P
760.37585	411.8
761.66144	836.1
763.88446	200.6
765.65167	301.4
767.98743	89188.6	[M+2H] (2+)-NH3-P, [M+2H] (2+)-H2O-P
768.97430	25868.0
770.07684	1154.0
771.30219	386.4
772.09308	648.4
772.93164	491.9
773.88971	364.0
774.71295	92.7
775.38605	63.4
777.00214	44912.5	[M+2H] (2+)-P, y (7) (1+)-NH3
778.07971	9843.4
779.14960	909.2
779.95197	99.0
780.79669	234.4
782.20142	331.0
783.06854	340.4
784.92145	1083.4
785.83990	75.8
786.86646	208.8
789.83728	140.2
791.23846	30.8
793.32910	3343.4
794.23053	2457.3
795.08411	1186.6
795.94080	39.7
797.21881	285.9
799.10925	2213.3
799.95544	447.5
800.76648	252.2
802.40912	76.8
806.20111	156.7
807.62238	2292.6
808.45612	3599.8
809.36456	771.4
810.29962	282.8
811.56635	81.6
813.24731	74.4
815.12427	205.7
816.83624	910.3
817.72461	571.9
839.75464	279.4
840.53766	140.0
841.62738	163.3
843.21869	546.7
844.39752	27.6
848.77167	44.0
853.34161	223.8
855.19067	136.1
857.39166	159.7
858.24945	580.9
859.17035	103.3
860.10956	29.4
862.17200	75.7
870.09674	329.9
871.18073	1254.9
872.05426	678.8
873.33417	192.9
874.15662	261.0
875.28223	92.1
877.51801	43.3
880.67865	73.3
888.32794	97.6
889.23895	650.6
890.29535	834.0
891.63684	116.2
892.47461	52.4
894.46985	284.8
896.61670	280.8
904.18524	213.9
908.36969	4271.9
909.28033	1918.1
910.11200	686.8
912.57489	39.1
914.69385	26.9
917.05396	187.8
920.39850	63.7
929.00787	260.7
932.57330	136.3
937.27875	84.7
939.13690	121.7
941.36963	125.9
947.11932	175.2
948.61298	238.6
956.06689	186.6
957.24634	253.6
959.09589	273.1
960.49640	83.3
961.18311	233.7
967.47076	202.5
968.98773	1068.4
969.96198	454.9
970.97095	356.9
972.00519	254.1
973.45483	244.0
975.11652	60.4
981.97852	414.1
983.51001	72.6
987.07269	1131.2
988.03900	371.5
991.15179	17.1
993.95728	128.5
995.37671	95.0
1000.20905	4043.9
1001.27490	769.4
1002.17108	954.4
1006.16797	53.8
1006.94696	57.9
1011.10101	87.2
1012.27808	99.4
1013.23615	37.0
1018.22418	1633.0
1019.46185	653.8
1020.43622	24.5
1021.31927	211.3
1023.28882	3133.9
1024.35059	937.9
1025.55249	76.2
1026.27209	300.4
1028.04614	46.3
1031.95581	216.4
1035.04382	68.2
1039.14160	123.6
1052.34546	123.8
1054.23718	248.5
1057.31995	101.3
1061.86914	51.3
1066.88501	126.9
1072.02209	33.6
1074.47559	42.2
1075.33020	305.4
1078.50928	189.6
1084.45557	160.4
1090.41626	169.1
1092.37378	2021.3
1093.31848	1127.2
1094.42444	499.2
1097.36548	748.6
1098.11755	1345.5
1099.16089	1076.9
1100.02173	72.0
1101.08923	155.4
1104.05542	105.7
1115.25000	4490.6	b (10) (1+)-H2O-P
1115.99255	1909.8
1117.04126	1223.9
1118.20776	476.3
1120.74231	106.1
1132.28333	67.7
1133.06299	329.0
1134.43579	249.4
1135.44763	233.4
1143.03650	104.3
1145.40881	534.6
1146.24756	196.1
1146.87903	43.3
1149.42798	114.1
1160.99658	68.3
1163.23315	3587.7
1164.33313	2737.5
1165.30408	568.6
1166.10510	36.0
1168.19470	209.1
1172.22888	466.4
1173.27393	161.1
1174.47388	115.3
1175.76660	309.3
1179.12183	211.1
1186.25977	648.7
1187.02441	175.9
1190.27368	10380.5	y (10) (1+)
1191.33960	5459.2
1192.36060	1758.8
1193.30420	657.7
1195.00000	403.4
1196.28101	1055.6
1197.27246	181.9
1198.45776	84.7
1202.11206	72.6
1205.92896	70.1
1211.75195	109.8
1213.10132	2507.1
1214.10815	5518.9	b (11) (1+)-H2O-P, b (10) (1+)-H2O
1215.09497	4012.4
1216.22583	1140.7
1217.04614	465.5
1218.11206	91.1
1219.95471	92.7
1224.52490	149.3
1231.38330	1578.6
1232.33350	3699.2
1233.24536	2270.7
1234.42114	726.3
1235.45215	251.9
1243.46033	747.4
1244.42358	89.6
1247.99927	657.6
1248.92480	67.1
1261.22156	3988.0
1262.28821	1868.3
1263.23718	561.5
1263.92542	58.0
1264.60022	34.3
1265.26355	38.5
1266.44031	166.3
1267.22473	101.4
1268.17200	375.0
1276.54651	571.6
1277.39001	722.5
1278.11841	185.0
1283.29602	968.7
1284.26245	247.3
1285.19421	395.4
1287.44177	128.5
1294.21521	406.5
1295.07715	131.3
1296.14868	167.4
1297.11609	87.4
1301.20325	1001.2
1302.48035	290.6
1303.28479	405.6
1311.31653	704.7
1312.08228	4822.9	b (11) (1+)-H2O
1313.07288	2865.9
1314.04749	678.6
1314.89807	417.0
1319.08435	567.0
1320.26843	622.3
1321.34863	128.6
1330.26770	2948.5
1331.23157	1378.2
1332.13391	729.8
1333.28076	315.6
1340.34839	133.9
1353.25671	84.8
1356.47461	43.3
1361.53516	87.1
1362.81213	26.9
1370.13416	77.7
1371.52148	89.9
1372.44397	121.4
1374.36438	3357.7
1375.32129	1607.6
1376.18372	1202.3
1380.26062	57.9
1381.13440	920.5
1382.06409	280.8
1383.33936	184.8
1388.34070	65.2
1389.13550	114.3
1399.07349	1333.4
1400.18982	394.9
1401.96790	138.1
1406.30811	245.8
1417.16064	832.8
1418.33264	378.7
1419.33679	111.2
1457.20349	114.6
1467.95837	411.7
1469.16760	171.2
1470.25745	36.6
1485.77942	430.7
1486.92017	266.1
1489.41785	78.1
1504.27161	43.4
1505.14221	337.4
1522.17786	167.5
1531.57312	83.5
