# Supplementary material for: Phosphoproteomic Analysis of Platelets Activated by Pro-Thrombotic Oxidized Phospholipids and Thrombin
Source: PLoS One. 2014 Jan 6;9(1):e84488. doi: 10.1371/journal.pone.0084488 (PMC3882224; doi:10.1371/journal.pone.0084488)
Supplement: Annotated Spectra S2 — (ZIP) [file pone.0084488.s005.zip › EMLASDDEEDVSSK_-13_2_54631.txt]

m/z	i	matches
233.17647	145.3
234.25406	893.2
235.16075	128.0
240.59467	62.3
243.07890	192.2
245.09370	39.9
246.32610	326.7
250.35649	103.7
251.30692	37.3
254.35240	112.4
256.02014	74.1
257.25122	37.7
260.98419	1358.1
261.96039	317.8
263.36267	174.1
267.27100	173.9
268.22327	309.1
269.26331	178.7
273.07816	157.9
282.41840	54.9
285.29962	83.9
286.05493	79.8
286.72754	96.6
291.36789	106.6
295.18448	32.4
299.11163	94.1
303.24109	994.7
304.10242	249.1
310.34271	107.5
311.83728	29.9
313.99994	82.7
316.07230	295.5
318.36972	32.3
321.22299	22802.0	y (3) (1+)
322.31458	2877.8
323.30988	373.6
327.25064	199.5
328.05975	499.8
338.32654	119.2
340.38037	67.2
344.11499	291.4
345.53696	271.9
352.17401	94.9
353.62659	126.5
356.06906	3353.1
357.19733	582.1
359.26825	159.1
361.37909	42.6
365.49847	118.9
366.27118	52.4
369.05487	797.8
371.07346	274.2
372.51321	27.4
373.14673	152.0
374.14099	1467.5
375.25793	306.2
375.97913	37.5
384.49115	22.8
395.29523	213.9
398.70270	649.1
399.95929	463.4
400.85327	136.7
402.28198	421.3
403.54651	147.3
407.74847	64.9
413.25024	42.4
414.47406	87.3
417.27869	301.1
417.89984	32.3
420.23431	6561.2
421.25262	1028.5
427.08472	3956.5
428.03693	287.9
429.11017	317.7
443.83435	90.3
445.06860	1571.3
446.41534	757.6
461.23804	27.5
469.46393	103.8
480.41644	27.4
482.13513	22.3
484.20752	382.5
486.47485	77.7
487.98108	32.0
489.08148	68.1
493.61511	19.9
495.98462	610.7
497.14978	92.8
499.08630	163.8
500.18396	299.7
510.29657	19.8
512.41425	120.8
514.31232	842.4
515.21802	400.3
516.20764	106.5
517.41986	517.7
528.07117	57.8
535.34949	9466.2	y (5) (1+)
536.33105	2103.1
537.07770	100.8
542.53363	138.8
545.88684	188.0
547.26166	452.4
548.04797	291.9
548.99884	136.6
549.80548	248.8
556.22296	99.8
556.82928	73.7
557.50354	67.4
558.11383	111.6
560.50409	126.2
568.96368	123.8
569.96881	398.1
573.20776	36.7
573.96783	359.9
575.74750	221.6
578.43842	617.7
580.85022	271.9
582.53876	9230.0	y (11) (2+)-P
583.43427	1175.6
584.42896	154.0
585.16705	83.3
586.31024	52.5
589.96417	542.9
592.52112	34.9
594.35706	295.6
595.53003	291.6
598.29016	342.3
598.97296	237.3
601.12531	64.0
603.51947	84.1
604.23456	90.8
605.10950	174.4
606.60284	263.9
611.22125	1723.9
612.14557	649.4
613.35553	459.2
615.45746	155.5
622.51886	1010.3
623.48053	372.5
629.19470	1049.9
630.20776	1838.2
631.42773	4975.1
632.34686	366.2
633.81281	49.9
637.11237	248.6
638.02875	89.1
639.03223	15767.9	y (12) (2+)-P
639.90247	3913.2
641.10791	161.8
642.97827	25.0
643.94586	41.5
646.38599	316.3
647.36957	22.4
648.44745	32.4
649.29169	455.2
650.03790	138.9
650.76550	121.6
652.25824	206.0
655.03485	27.4
656.34930	249.4
657.81470	698.3
659.90851	233.8
662.43634	44.9
664.27161	7401.3	y (6) (1+)
665.28766	2939.3
666.48962	551.0
667.47107	62.3
668.48114	87.9
669.20105	211.8
670.20288	114.8
673.27502	87.2
674.02777	214.9
676.24652	27.4
678.96002	690.8
683.39789	55.0
687.81384	14224.3	b (13) (2+)-NH3-P, y (12) (2+)
688.45685	11233.8
689.31647	1012.5
690.20239	747.3
691.97650	262.5
693.71716	67.3
695.48572	32.9
697.44232	186.7
698.46155	52.9
703.46393	80.3
704.47388	139.1
705.77966	372.2
706.82416	220.1
708.03241	64.1
709.11078	626.2
710.75250	532.6
711.62573	134.0
712.79352	19.8
715.70343	171.8
717.11713	27.4
720.27606	955.4
721.43433	356.7
723.79175	326.7
724.53131	54.0
725.33258	160.9
726.22028	3168.1
727.23480	2313.7
728.13776	651.8
729.02350	208.4
730.18781	264.4
732.63654	231.9
734.07959	47.5
736.36322	99.3
740.74084	105.9
742.45850	1950.8
743.39960	729.9
744.18353	466.8
745.29272	653.7
746.10663	76.5
746.79303	151.3
747.63440	326.8
749.42914	316.0
751.01245	10518.6	[M+2H] (2+)-NH3-H2O-P
751.62579	5958.6
752.26160	1933.1
753.09088	1090.1
753.79462	1543.1
755.20703	67.3
756.88641	274.9
760.05475	144719.7	[M+2H] (2+)-H2O-P, [M+2H] (2+)-NH3-P
761.00250	48978.8
762.21326	2261.5
763.39917	481.7
764.65326	761.4
765.66583	405.5
766.27777	174.7
769.00848	76691.2	[M+2H] (2+)-P
769.94525	21699.4
770.86609	5786.8
771.83844	1575.8
772.49451	455.9
773.75433	446.8
774.36188	160.7
775.16742	599.3
776.13983	517.5
778.70453	121.4
780.11365	106.7
781.35168	366.5
782.13446	264.6
784.64825	229.7
785.77252	54.1
786.61627	473.1
788.25372	496.6
789.15503	52.5
790.76166	770.1
791.37054	2499.1
792.70605	347.9
793.36896	5584.6
794.38721	987.9
795.23932	707.4
796.30658	109.5
796.97833	136.4
798.77173	39.9
799.95313	6517.4
801.05743	2921.7
801.79797	327.4
802.53943	290.8
803.35413	151.8
804.32416	132.0
806.75659	143.8
808.79407	851.6
809.45282	1124.5
810.60376	185.3
823.94879	603.1
825.26764	302.9
827.29303	275.9
828.40881	219.4
837.29956	32.3
838.57062	146.5
839.36475	213.8
840.27875	138.1
841.81720	1574.0
842.48419	1176.2
843.29303	903.7
844.13733	399.2
845.42419	250.5
851.36896	39.1
855.23364	2864.9
856.27081	1483.9
857.16699	1187.9
858.63098	104.4
859.54620	124.6
860.14703	55.1
867.23279	126.9
870.45422	554.8
871.21686	196.7
872.16437	57.4
873.19946	2852.5
874.41327	797.3
875.90112	265.6
882.71149	103.9
885.55743	178.9
890.57196	99.0
891.37878	115.9
892.39673	105.7
895.81549	117.5
908.32422	5078.9
909.29102	2847.3
910.38104	1318.5
911.82062	92.0
912.99634	52.4
914.42358	209.4
924.54047	62.3
927.91010	95.6
928.54370	79.0
930.29230	141.5
931.14600	215.0
938.09296	37.4
939.71649	141.3
941.15082	271.8
942.12396	397.9
944.46173	32.3
945.67621	92.5
949.40015	217.8
952.99707	2560.0
954.13763	883.8
955.16156	409.3
956.05316	764.9
957.36090	1003.0
957.99902	127.4
966.15112	466.2
966.99811	258.6
968.09430	282.3
968.98218	170.5
971.19586	1082.6
972.15448	391.8
973.35358	539.3
975.10907	96.2
979.85748	407.0
984.20331	3513.0
985.30347	1808.8
986.41187	306.1
987.29956	57.2
988.35809	114.3
989.33759	100.0
999.75311	37.4
1002.18036	2557.9
1003.27905	1638.6
1003.97021	126.7
1005.55695	156.5
1006.63501	462.7
1007.27716	29.9
1008.29272	199.7
1010.50311	83.2
1011.88763	62.6
1014.08936	342.0
1017.28052	39.1
1018.09619	72.5
1023.38135	4701.4
1024.36157	2940.8
1025.48022	835.3
1029.07275	87.7
1031.98059	80.6
1032.60254	34.1
1035.82129	91.1
1040.02637	222.1
1041.19531	81.7
1043.22119	441.8
1051.70532	378.1
1053.25488	125.0
1054.13037	294.6
1055.22070	148.3
1056.10156	32.4
1058.47339	406.0
1063.66394	226.8
1064.33960	131.7
1065.27051	179.5
1066.10767	91.8
1071.28271	89.2
1073.60828	29.1
1074.36865	234.8
1075.23157	354.7
1076.27856	169.4
1077.01318	205.9
1079.16443	24.9
1081.72888	3772.9
1082.83032	1762.4
1083.82275	794.8
1085.61353	218.4
1086.61096	106.8
1088.12329	67.3
1092.34473	4489.7
1093.39636	2464.7
1094.45166	674.3
1095.67065	678.0
1096.46753	86.5
1099.17773	4780.2
1100.16724	5306.8
1101.09277	1288.5
1102.25122	1043.4
1103.32776	245.4
1104.39233	69.7
1106.23682	180.4
1116.99390	400.6
1117.61707	450.3
1118.48267	271.9
1119.14648	67.3
1120.31921	543.6
1121.22937	237.8
1123.08984	19.9
1127.42822	59.9
1130.41235	210.1
1135.10278	59.2
1137.27979	110.0
1138.12280	84.1
1139.69873	225.9
1145.25977	1005.9
1146.21753	92.2
1147.41064	62.4
1148.32202	60.1
1150.62244	415.8
1153.04761	17.4
1153.80664	118.0
1155.64172	485.2
1163.36084	8014.2	y (11) (1+)-P
1164.33740	5526.6
1165.36292	2453.5
1166.35779	827.9
1167.84180	196.5
1170.21411	1121.3
1170.93384	231.0
1172.56567	1470.5
1173.32593	619.0
1174.42908	253.7
1178.44946	39.0
1179.34753	673.4
1180.40747	1341.7
1181.29028	799.0
1182.27979	96.8
1183.05420	32.2
1185.85107	211.2
1190.25513	23588.5	y (10) (1+)
1191.30310	12098.3
1192.36047	3751.3
1193.23682	1368.6
1197.02124	6749.5
1198.00305	6549.1
1199.06750	4030.6
1199.87708	1881.8
1200.54236	612.8
1201.18652	382.7
1202.35107	106.8
1203.72729	103.9
1212.63062	171.3
1215.23413	4731.0
1216.18115	10907.8	b (11) (1+)-P
1217.15918	7853.4
1218.23279	4328.7
1219.37427	991.1
1220.29077	27.3
1225.44043	31.6
1226.05530	69.5
1228.56824	100.8
1234.34814	91.7
1238.39722	108.5
1239.01794	69.3
1240.24109	72.5
1243.47058	734.5
1244.57166	146.7
1249.20166	279.4
1249.99451	128.0
1251.00403	341.5
1251.96704	220.2
1258.06091	52.2
1259.52771	148.9
1261.21228	12551.5	y (11) (1+)
1262.26599	9186.8
1263.26428	3101.1
1264.20166	655.6
1264.83069	221.7
1265.49060	58.1
1267.01038	470.1
1268.21765	1386.1
1269.03931	818.5
1270.16040	609.1
1274.31299	52.3
1276.79895	2276.8
1277.69397	1256.5
1278.55420	1245.2
1279.67786	401.1
1280.41760	325.0
1285.24292	1121.9
1286.22253	884.5
1287.15576	595.0
1288.49182	96.0
1296.01843	12691.9	b (11) (1+)-H2O
1297.03210	6125.3
1298.07874	2101.0
1299.05554	1316.0
1300.28625	59.8
1303.39795	1159.2
1304.23108	494.1
1305.03918	179.2
1305.65771	357.8
1306.58459	214.9
1313.41614	356.4
1314.04517	8834.4	b (11) (1+)
1315.10413	4307.6
1316.17517	2080.8
1316.99402	1032.9
1318.26514	591.1
1319.02759	42.4
1320.89160	34.8
1336.60217	401.0
1346.91467	180.6
1354.37341	167.0
1355.35974	305.2
1357.53479	61.7
1365.20398	718.7
1366.02502	158.0
1367.14709	139.7
1369.29419	92.2
1370.44666	78.9
1371.88843	137.7
1374.26233	4664.2
1375.21448	1916.3
1376.02759	732.0
1376.84924	160.8
1377.54163	34.8
1378.50732	175.1
1383.12927	2122.3
1384.02600	834.9
1384.66467	404.1
1385.34924	467.5
1386.53406	49.8
1390.27161	87.1
1391.24524	192.1
1392.27039	262.9
1393.15564	369.2
1394.66846	89.9
1401.16846	1595.0
1402.16443	823.6
1403.26892	255.2
1404.15381	32.4
1405.15381	32.4
1434.92017	94.1
1448.10938	39.1
1449.75977	352.6
1451.97583	533.8
1453.27197	864.8
1454.18762	227.8
1455.20422	112.3
1461.85217	92.0
1467.52661	47.4
1470.13562	719.5
1471.26660	96.2
1471.89917	72.1
1488.24963	273.2
1489.24524	587.0
1506.66028	240.8
1647.79468	186.5
