# Supplementary material for: Phosphoproteomic Analysis of Platelets Activated by Pro-Thrombotic Oxidized Phospholipids and Thrombin
Source: PLoS One. 2014 Jan 6;9(1):e84488. doi: 10.1371/journal.pone.0084488 (PMC3882224; doi:10.1371/journal.pone.0084488)
Supplement: Annotated Spectra S2 — (ZIP) [file pone.0084488.s005.zip › EMLASDDEEDVSSK_-18_2_64204.txt]

       m/z	          i	matches
 286.32587	       6.0
 321.17520	      19.0	y (3) (1+)
 372.56567	       9.9
 425.07202	       4.9
 441.06299	       7.0
 453.37726	       6.1
 483.53326	       2.7
 500.20221	       8.5
 535.10413	       5.5
 536.43921	       5.9
 567.54352	      17.2	b (10) (2+)-P
 579.79297	       7.0
 580.60815	       2.5
 588.14117	      16.1
 595.06879	      15.0	y (10) (2+)
 616.60217	      15.5	b (11) (2+)-P, b (10) (2+)
 639.25580	       7.5
 639.95636	       2.5
 651.20386	       5.0
 661.31073	       4.9
 665.63104	       7.0
 668.41113	      10.0
 683.23639	      20.2
 684.52545	      13.5
 686.25171	       8.8
 687.42352	      34.1	y (12) (2+)
 699.29156	       4.8
 705.38043	       9.1
 727.30096	       5.7
 734.06006	      18.7
 738.21637	       7.4
 742.01654	       3.1
 742.78607	      11.1
 750.92596	      34.8
 753.08380	      10.6
 758.78351	       4.4
 759.45941	       6.1
 765.11493	       2.3
 766.86041	      42.0
 768.18048	     291.9	[M+2H] (2+)-NH3-P, [M+2H] (2+)-H2O-P
 769.13306	       9.3
 770.92804	      34.0
 773.22430	      23.5
 774.44977	      12.9
 776.11377	      27.5	y (7) (1+)-H2O, y (7) (1+)-NH3
 777.13354	      51.9	[M+2H] (2+)-P
 777.77618	       5.3
 779.74976	      13.0
 781.49646	       9.9
 782.25519	      10.3
 783.52600	      10.0
 786.70807	      34.2
 788.62219	       4.2
 792.05444	      25.2
 792.77081	      30.6	y (7) (1+)
 793.37738	      11.5
 796.24670	      20.7
 798.89844	      15.7
 801.88898	      11.8
 803.46173	      13.4
 806.78656	      32.8
 807.73303	      45.3	[M+2H] (2+)-NH3-H2O
 808.48645	      32.7
 814.49475	      23.5
 816.08246	      44.0	[M+2H] (2+)-H2O
 816.93170	      41.8	[M+2H] (2+)-NH3
 826.97534	      10.8
 871.49518	       4.2
 894.78033	      12.0
 926.33295	       6.6
 935.36469	      29.4
 959.67133	      11.2
 968.87622	       4.8
 970.09186	      10.0
 984.28436	      13.1
1001.06622	       6.5
1006.01190	      11.1
1018.09650	       8.3
1055.69995	       7.6
1079.82288	      14.3
1089.44092	      14.7
1092.51147	       7.9
1093.42273	      15.9
1099.13672	      12.1
1116.42944	       8.5
1123.57581	      12.6
1150.23230	      16.0
1155.84839	       6.6
1161.14575	      22.4
1163.77576	       4.4
1190.14331	      17.0	y (10) (1+)
1208.68213	       6.6
1211.68250	      13.7
1213.08765	      13.5
1232.16187	      15.9	b (10) (1+), b (11) (1+)-P
1240.17273	      10.7
1248.56042	      10.6
1261.40222	       7.6
1262.51184	       5.0
1263.31506	       5.2
1312.41553	      26.1	b (11) (1+)-H2O
1313.01611	       8.7
1314.20850	      22.8
1330.44275	       2.5
1331.22302	       5.5
1374.61194	       6.1
1376.57849	       9.2
1382.44226	       3.8
1385.48474	      12.4
1425.29993	       7.8
1560.76880	       2.5
1574.11938	      18.0
