# Supplementary material for: Phosphoproteomic Analysis of Platelets Activated by Pro-Thrombotic Oxidized Phospholipids and Thrombin
Source: PLoS One. 2014 Jan 6;9(1):e84488. doi: 10.1371/journal.pone.0084488 (PMC3882224; doi:10.1371/journal.pone.0084488)
Supplement: Annotated Spectra S2 — (ZIP) [file pone.0084488.s005.zip › EMLASDDEEDVSSK_-18_2_81879.txt]

m/z	i	matches
233.00984	339.9
234.33878	598.5
242.29652	54.8
243.08105	314.8
261.04343	2089.3
268.21634	1440.4
269.23422	105.3
273.56259	100.2
281.90601	291.2
285.27301	755.2
285.99866	72.0
286.75275	142.3
288.08499	70.2
303.09821	459.1
304.16150	423.8
316.23041	368.2
321.20215	15461.7	y (3) (1+)
322.19833	2129.2
327.87183	462.9
328.83353	137.6
329.88596	216.0
333.14514	182.7
334.12497	135.3
344.13977	342.6
355.80688	4411.3
356.43573	403.0
357.17560	582.0
359.33759	99.9
365.46716	184.4
369.36664	578.1
371.18188	445.9
374.14795	1575.4
376.33252	81.4
387.32172	60.8
398.19385	125.9
399.10162	827.3
399.74695	84.1
401.24475	53.1
402.18127	254.4
403.37933	697.6
410.32562	352.1
411.11816	445.6
417.28119	309.8
420.32770	7268.2
421.32947	816.5
425.10382	418.8
427.03320	4465.4
428.21381	1405.3
433.27655	258.3
438.45953	53.0
442.84430	119.2
445.10522	1549.0
446.24255	145.7
451.50891	218.1
453.29993	1123.1
454.21332	221.4
467.41394	316.0
468.15277	89.1
473.68335	380.8
496.06586	586.3
498.91156	49.4
499.93036	436.8
514.07214	785.2
515.18164	329.5
516.43530	192.3
517.41602	501.4
526.95410	281.3
533.42096	171.0
535.17328	9030.5
536.16357	2507.6
536.77777	254.4
537.74225	200.7
539.31732	189.7
541.10101	291.0
547.09692	398.4
553.15125	196.9
554.16858	43.6
558.51447	619.5
559.39441	249.6
560.45135	295.9
573.65570	1127.8
574.38300	69.4
582.49750	13391.7	y (11) (2+)-P
583.32849	338.7
586.17816	175.8
588.60065	395.1
594.16888	147.4
598.05713	71.8
599.32684	383.9
611.14929	3699.4
612.20093	840.1
613.41095	403.2
616.07477	51.5
617.48358	872.8
620.82550	55.0
629.46472	1866.5
630.18689	550.4
631.30548	3890.6
634.36578	268.7
636.11981	130.5
639.00604	24541.3	y (12) (2+)-P
640.03278	733.1
640.80853	148.1
641.93994	215.7
645.12543	67.1
646.36102	362.1
647.79144	1095.4
654.85858	74.0
659.25226	386.6
660.44537	53.1
664.23901	7315.0
665.46967	1414.4
668.67126	371.4
669.80646	229.4
673.08795	43.6
674.19507	102.4
679.23102	3926.7
680.69073	220.4
682.58289	171.1
686.41699	114.4
688.04468	18862.9	y (12) (2+), b (13) (2+)-NH3-P
688.95935	692.6
692.01508	62.5
695.40735	456.9
696.14801	180.1
700.77173	182.7
702.37329	130.5
704.41217	364.6
707.58484	138.1
708.95770	500.1
710.18329	454.5
711.10504	251.5
714.24359	406.3
715.28723	88.1
715.89581	204.0
716.56122	227.6
717.93073	140.2
719.21265	1051.5
720.63251	71.6
724.62238	759.7
725.27893	134.6
726.25305	3666.8
727.22925	1188.0
728.12482	437.8
733.22882	189.9
736.35046	389.6
741.77399	2237.9
742.50085	1711.9
744.05286	2043.8
745.09180	751.0
746.06305	262.3
750.74298	12031.0	[M+2H] (2+)-NH3-H2O-P
751.36414	8199.9
754.08466	2853.3
755.09442	1961.3
755.76208	511.1
756.44714	225.3
759.98480	191878.1	[M+2H] (2+)-H2O-P, [M+2H] (2+)-NH3-P
760.95770	5057.2
761.94659	1243.2
763.02899	713.4
764.32782	357.1
764.92853	156.3
765.98962	174.2
767.62476	2795.8
768.97955	90592.4	[M+2H] (2+)-P
769.86566	4586.7
770.67542	1058.2
772.00446	1061.9
773.05743	639.3
773.98657	90.1
774.64331	170.2
775.27484	126.1
776.04883	246.2
778.03510	352.2
779.93280	541.7
781.50897	635.8
782.96747	382.2
784.42377	1112.7
785.67255	1584.5
788.37756	257.6
789.97510	758.7
791.01990	2691.9
791.99420	705.5
793.39508	7114.9
794.48511	1511.5
796.48956	755.2
798.65759	1449.4
799.80603	5378.2
800.46893	4019.0
801.44916	106.6
803.95074	580.9
805.09686	826.3
806.42816	1354.6
807.47552	3363.3
808.55023	952.8
809.15198	709.7
823.85284	447.4
825.08881	302.4
827.19989	74.0
827.80865	399.0
829.73010	180.6
834.15698	228.8
837.17792	86.1
839.28778	95.5
840.15106	55.5
841.15399	540.1
842.20941	2249.1
843.27094	2091.5
844.27325	83.6
847.73230	293.3
852.27380	159.1
853.02008	48.5
855.12622	5867.9
856.14716	1376.6
856.99628	242.7
858.24713	86.1
859.20319	560.5
860.15515	1154.2
861.26202	450.2
862.36224	192.2
870.39972	120.2
873.30389	3699.5
874.20990	715.3
877.99506	162.8
890.42670	703.3
891.43896	254.1
894.22955	354.7
895.19843	42.0
908.43573	9753.0	y (8) (1+)
909.42603	1903.9
910.16144	108.4
912.62061	391.7
941.01593	277.3
942.20441	626.4
952.89032	2109.5
953.80249	691.9
955.47314	655.7
956.22015	679.6
957.33942	544.9
966.30371	119.5
969.42047	322.6
970.74371	237.0
971.39838	837.7
972.40717	512.5
984.20703	5797.0
985.05322	1294.2
991.44525	258.1
997.50171	248.0
999.07416	130.5
1000.59308	142.8
1002.09442	3217.1
1003.31488	2965.8
1004.88715	613.3
1006.33575	114.5
1023.40179	6066.0
1024.29565	1573.2
1031.13110	198.9
1033.61121	197.0
1036.18445	126.0
1040.07300	347.7
1048.56274	561.6
1049.32520	80.9
1054.01123	76.7
1055.54907	108.7
1061.63391	114.6
1064.75269	260.4
1067.53687	137.0
1068.29663	641.3
1071.19226	69.2
1074.40747	486.5
1075.33276	460.8
1076.38599	286.7
1081.25293	903.5
1082.14050	4370.8
1082.91638	380.7
1083.70972	272.0
1084.94067	178.0
1088.33789	284.1
1089.60767	305.8
1092.38647	5929.1
1093.50635	3206.4
1094.56531	590.5
1099.20190	7671.4
1100.22766	5862.5
1101.21667	791.2
1104.21680	243.4
1110.61890	130.7
1115.78125	102.4
1117.18433	277.4
1118.48901	346.5
1120.55078	221.3
1122.90540	202.7
1127.88770	382.2
1134.32825	176.3
1140.69348	240.6
1143.77808	282.3
1145.30518	1841.7
1145.95422	245.6
1152.55493	181.3
1154.01990	314.9
1155.46790	643.1
1160.70276	532.5
1162.74597	1638.0
1163.43835	13431.2	y (11) (1+)-P
1164.40698	4523.2
1165.21545	155.1
1168.30005	132.9
1170.29126	576.2
1170.96594	418.6
1172.25671	408.8
1173.25684	764.1
1174.19214	272.9
1175.31458	154.3
1179.14331	596.3
1180.03442	1031.2
1184.42749	64.7
1187.46960	274.3
1190.25024	24447.0	y (10) (1+)
1191.29517	10466.6
1192.13025	261.8
1192.77539	324.3
1196.06030	245.3
1197.15283	3817.1
1198.19055	11201.2	b (11) (1+)-H2O-P
1199.26831	4692.5
1200.40112	616.1
1201.42383	67.3
1204.70581	57.7
1206.58167	199.3
1207.38440	62.5
1209.38623	154.6
1214.04749	419.8
1215.19849	4498.3
1216.25757	16166.2	b (11) (1+)-P
1217.42981	5547.9
1221.89587	61.8
1225.22070	245.6
1234.34277	244.0
1235.29126	234.4
1236.46033	109.5
1243.47021	1057.2
1244.10791	167.4
1249.29797	248.1
1250.22644	163.4
1251.08020	147.0
1258.61902	320.7
1261.26819	15061.7	y (11) (1+)
1262.25037	5781.5
1262.89001	145.3
1263.60559	178.1
1267.37634	1167.7
1268.44141	825.7
1276.42993	2838.7
1277.43250	871.8
1278.16321	1003.3
1279.09460	344.9
1284.03857	277.3
1285.94641	984.9
1290.53064	88.4
1296.11316	10673.6	b (11) (1+)-H2O
1297.21411	2920.5
1298.32654	90.8
1303.29529	2629.1
1304.40417	1117.6
1314.20337	8878.3
1315.33923	3904.7
1316.36536	263.3
1331.99292	194.9
1346.66248	686.2
1347.45715	163.7
1354.64905	283.6
1357.41882	229.7
1361.10388	316.5
1364.85913	483.5
1369.66638	495.1
1372.54773	438.9
1373.34827	154.6
1374.39917	3367.5
1375.48669	3487.6
1376.33374	328.9
1383.23145	2427.3
1384.25085	1461.3
1385.01868	462.4
1390.62146	548.0
1391.29871	191.7
1401.25317	1855.1
1402.39270	776.4
1448.52979	105.0
1451.54639	235.3
1452.80664	278.7
1453.52979	273.9
1470.08704	752.7
1471.25305	333.0
1488.15002	1006.9
1488.97363	52.8
1496.60779	173.9
