# Supplementary material for: Phosphoproteomic Analysis of Platelets Activated by Pro-Thrombotic Oxidized Phospholipids and Thrombin
Source: PLoS One. 2014 Jan 6;9(1):e84488. doi: 10.1371/journal.pone.0084488 (PMC3882224; doi:10.1371/journal.pone.0084488)
Supplement: Annotated Spectra S2 — (ZIP) [file pone.0084488.s005.zip › EMLASDDEEDVSSK_-19_2_65069.txt]

       m/z	          i	matches
 259.14832	      14.9	b (2) (1+)-H2O, y (5) (2+)-NH3, y (5) (2+)-H2O
 273.53754	       3.0
 286.11865	       8.2
 321.39899	      69.9	y (3) (1+)
 371.94525	       4.1
 397.41028	      10.9	y (7) (2+)
 420.38544	      18.8	y (4) (1+), b (7) (2+)-H2O
 435.85529	      13.6	b (8) (2+)-H2O-P, b (8) (2+)-NH3-P
 441.27679	       4.4
 484.56165	      17.5	b (8) (2+)-H2O
 512.19653	       4.1
 517.13116	      10.3	y (5) (1+)-H2O
 535.49030	      13.4	y (5) (1+)
 537.46222	       7.3
 538.44293	      16.5	y (10) (2+)-NH3-P, y (10) (2+)-H2O-P
 544.07397	       7.9
 562.16504	      19.6
 576.30170	       3.3
 577.17279	       9.6
 580.95679	      18.0
 586.00055	       9.4	y (10) (2+)-H2O
 623.32660	       7.3
 627.08582	       7.0
 638.64111	       3.7
 639.95441	      33.9
 645.15875	       4.2
 651.84973	       8.2	b (12) (2+)-H2O-P, b (12) (2+)-NH3-P
 659.44843	       5.8
 664.41870	      24.2	y (6) (1+)
 690.13373	      22.9
 692.91937	       6.1
 696.61615	      32.5
 700.04022	       5.0
 711.28864	      34.3
 712.48651	      14.4	y (13) (2+)-P
 726.41504	      19.2
 735.17450	      14.7
 736.46954	      19.7
 742.14502	       4.6
 745.69196	      58.2
 750.37482	      13.2
 755.29572	       5.7
 759.19391	      16.5	[M+2H] (2+)-NH3-H2O-P
 760.28790	      10.6	b (7) (1+)-P
 764.11389	       5.0
 766.08820	      10.0
 767.23096	      12.7
 767.90222	     151.8	[M+2H] (2+)-H2O-P, [M+2H] (2+)-NH3-P
 768.83893	      77.9
 776.75494	      74.4	y (7) (1+)-NH3, [M+2H] (2+)-P
 777.93494	      80.1
 781.59613	       6.5
 784.97626	       7.2
 787.31958	      11.1
 788.23358	      16.0
 793.90686	      42.5	y (7) (1+)
 794.67834	      12.3
 796.38715	      35.3
 797.54803	      19.3
 798.84174	      27.2
 803.33160	      19.0
 804.29388	      46.6
 806.32965	      31.3
 807.48370	      69.6
 808.33099	      70.3	[M+2H] (2+)-NH3-H2O
 809.26123	      28.6
 811.57825	      14.8
 814.41559	      22.3
 816.37506	      57.1	[M+2H] (2+)-H2O
 817.22034	      11.4	[M+2H] (2+)-NH3
 825.08337	       4.1
 845.94153	       7.6
 847.18329	      43.0
 855.04095	       5.8
 857.90765	       9.7	b (7) (1+)
 870.00049	      16.2
 873.12268	      14.9
 881.52979	       3.1
 885.56866	      14.6
 890.52161	       7.1
 969.11621	       9.7
 969.78790	      11.5	b (8) (1+)-H2O
 976.55731	       4.6
 977.75098	       5.4
 979.54010	      11.4
 994.23438	      33.4
 999.54303	      14.1
1001.30542	      19.9	b (9) (1+)-NH3-P
1010.91357	       7.3
1012.52930	       2.8
1023.35986	      11.4	y (9) (1+)
1052.09204	      19.3
1067.28979	       6.9
1070.94922	       3.1
1073.86084	       3.9
1079.92456	      10.0
1081.07324	       9.8
1092.03418	      19.9	y (10) (1+)-P
1101.94043	       6.3
1110.67017	       9.4
1132.97754	      14.0	b (10) (1+)-P
1163.26343	      10.2	y (11) (1+)-P
1165.67334	      35.3
1171.23779	       2.0
1172.34070	       7.6	y (10) (1+)-H2O
1187.54065	       7.1
1190.35742	      23.9	y (10) (1+)
1214.33789	      12.1	b (11) (1+)-H2O-P
1217.27429	      10.2
1232.44348	       6.7
1233.15308	      13.3	b (11) (1+)-P
1235.35791	      15.4
1261.37219	      43.6	y (11) (1+)
1262.46106	       8.5
1277.00500	       1.8
1294.71387	       5.4
1304.04382	      11.1
1312.71375	      22.8	b (11) (1+)-H2O
1331.38306	       9.9
1332.53430	       8.0
1370.05408	      13.7
1371.39075	      10.7
1374.46460	       6.3
1460.58215	       4.8
1486.52087	       7.3
1555.52161	       3.5
1594.67200	       1.8
1629.52612	       7.6
