# Supplementary material for: Phosphoproteomic Analysis of Platelets Activated by Pro-Thrombotic Oxidized Phospholipids and Thrombin
Source: PLoS One. 2014 Jan 6;9(1):e84488. doi: 10.1371/journal.pone.0084488 (PMC3882224; doi:10.1371/journal.pone.0084488)
Supplement: Annotated Spectra S2 — (ZIP) [file pone.0084488.s005.zip › EMLASDDEEDVSSK_-19_2_82286.txt]

m/z	i	matches
233.34949	166.0
234.22739	726.5
235.26378	92.9
238.00963	142.4
239.20869	37.3
241.02664	50.9
243.04968	120.4
245.14343	75.4
254.94067	82.5
256.17761	212.9
261.03757	514.3
262.00208	669.4
263.10559	120.7
268.06927	641.7
269.11099	264.6
273.63718	42.7
274.27917	71.4
285.36810	479.1
286.13062	242.7
298.10321	132.8
298.78748	79.7
302.28598	85.1
303.36572	608.8
304.49432	142.4
309.23352	64.3
310.30731	154.6
310.99387	133.5
313.59744	228.4
321.31662	21799.0	y (3) (1+)
322.31744	3299.3
323.31454	123.8
327.80020	178.8
329.04971	207.6
329.77350	76.9
331.46048	75.0
338.89630	72.8
344.02603	217.1
344.90350	29.3
345.99612	138.7
347.35623	145.3
352.22180	97.1
356.04791	3445.1
357.08426	505.3
358.08337	416.3
368.27679	36.2
369.27423	111.6
371.27496	337.1
374.08362	844.3
375.21680	228.2
376.10455	161.4
384.15826	45.2
385.42285	64.5
397.12970	173.7
398.92474	326.7
399.96765	346.6
400.78394	31.8
402.39862	457.7
403.70483	63.4
410.19568	164.3
413.20593	52.5
417.18372	519.8
420.27991	6373.9	y (4) (1+)
421.29218	1098.1
422.13330	120.5
425.46985	26.3
427.05524	3348.4
428.19733	1265.9
429.12006	542.6
434.09570	29.1
439.07336	41.5
440.52118	93.4
441.36292	45.4
443.01727	490.7
445.00677	983.8
446.05658	368.7
447.20581	55.2
448.39557	94.2
452.00031	53.5
467.12982	233.9
468.29077	386.4
469.16455	243.8
471.07550	106.4
472.28857	93.2
479.00189	110.7
480.21527	29.0
481.35889	36.3
482.38446	118.8
483.50195	34.6
484.40771	130.3
488.62262	123.3
495.99072	537.5
497.02362	322.9
498.09875	383.7
500.32507	61.6
501.12964	164.9
510.16919	64.5
514.08142	1214.9
515.33160	287.3
516.32770	100.3
517.41034	77.2
518.25598	206.5
521.43909	52.5
527.28070	40.0
529.10083	34.6
530.05231	124.3
535.35059	10390.0	y (5) (1+)
536.34930	2206.0
537.21826	390.2
540.27728	117.8
540.96509	91.6
543.62775	175.0
544.71149	82.2
547.55652	470.1
552.14221	217.2
558.29877	63.6
559.36279	312.5
560.09381	29.1
565.46478	191.0
573.73267	688.9
574.80432	206.7
578.89905	298.8
582.52289	9766.3	y (11) (2+)-P
583.27026	1495.7
583.88983	817.3
588.42126	144.2
593.89862	286.1
595.12567	174.9
596.35370	240.3
598.27875	49.8
598.93408	75.4
601.47821	491.1
604.48132	415.1
606.61725	219.6
607.47351	123.1
610.44000	237.6
611.16119	1403.3
612.22101	572.0
613.25488	498.1
614.04193	328.5
614.65747	64.4
618.45660	82.4
622.47766	165.5
623.58691	119.4
629.46851	1739.3
630.46271	1183.3
631.50049	4775.4	y (11) (2+)
632.48328	278.5
639.12714	21005.4	y (12) (2+)-P
640.05402	6126.7
640.76538	128.6
641.77167	138.6
644.28192	369.5
646.57709	187.5
655.77545	420.9
657.40826	67.6
662.42206	86.3
664.25366	4922.8	y (6) (1+)
665.44830	2204.0
666.38373	496.5
667.54468	278.8
668.50476	419.4
670.35767	142.5
679.09100	307.9
681.30798	261.9
684.75323	334.5
688.01385	16459.0	y (12) (2+), b (13) (2+)-NH3-P
688.92059	4731.9
689.87012	321.7
690.71942	886.4
691.33173	127.8
693.14038	31.8
694.41058	233.2
697.26398	61.8
700.32935	55.8
701.75116	148.0
703.20343	146.6
704.57172	349.9
705.39557	45.1
709.07172	559.0
710.25787	420.2
712.38446	216.6
713.38373	129.7
715.66473	344.8
716.32312	181.8
717.39642	83.5
719.84149	48.2
721.17975	379.1
722.01190	186.0
722.76062	226.3
724.99567	610.6
726.24432	2528.5
727.06372	3121.4
728.02277	1521.4
729.51361	104.3
731.25446	64.6
733.71973	312.8
736.63000	291.5
740.67285	70.0
742.05115	2804.7
743.13129	879.7
744.26025	801.2
745.07184	85.3
747.62939	45.3
748.84735	93.4
749.48309	382.0
751.07837	10792.1	[M+2H] (2+)-NH3-H2O-P
751.91400	4507.9
752.77319	1013.2
753.98138	329.9
754.82422	361.3
755.65906	37.3
758.40118	387.2
759.78784	72936.9
760.54614	92544.0	[M+2H] (2+)-NH3-P, [M+2H] (2+)-H2O-P
761.64966	10650.4
762.62933	948.4
764.08868	1207.2
764.93402	18.5
766.48840	481.3
767.69775	486.8
769.05975	68779.7	[M+2H] (2+)-P
769.93854	20127.6
770.87354	7930.6
772.22601	770.1
773.00616	480.9
774.18573	319.0
774.90143	204.3
775.55988	407.5
776.55762	266.1
777.58191	788.4
779.26910	197.1
780.13464	162.7
783.12140	534.8
786.47504	444.1
788.47540	364.6
790.59058	1809.8
791.46814	1221.3
792.44684	542.5
793.31317	5398.5	y (7) (1+)
794.34900	1901.5
795.05328	931.8
795.77032	748.1
796.89349	668.2
797.62421	347.5
800.00702	5901.9	[M+2H] (2+)-NH3-H2O
800.87317	1236.5
801.51984	994.6
802.13989	345.0
803.36963	195.7
804.15009	75.8
806.31573	869.0
807.24896	363.0
808.31317	778.6
809.14301	1025.6
809.89508	246.5
811.67316	249.0
812.35699	655.6
818.79102	272.9
823.46173	90.4
825.14771	88.9
825.83984	83.6
827.04388	219.1
828.16925	29.1
829.17914	75.5
830.97626	512.3
837.31775	300.7
839.40631	78.6
840.39227	342.0
842.02826	2152.3
842.99469	471.6
843.81549	122.5
844.46088	383.0
845.33911	134.1
847.42010	78.1
849.42010	121.7
852.20392	350.4
854.34338	168.1
855.22992	1543.7
856.35638	3009.0
857.39447	260.4
858.37042	526.8
859.55341	37.3
860.56525	192.1
864.48322	120.4
869.98145	333.4
871.66290	449.3
873.18329	2392.2
874.37695	592.7
875.24249	813.7
876.45074	77.1
879.35883	88.0
887.12714	112.2
889.18402	137.0
890.50330	129.7
891.45807	271.7
894.20184	96.1
897.29456	329.7
902.08942	315.8
908.27570	7517.5	y (8) (1+)
909.39331	3823.3
910.39532	711.0
911.38141	287.9
912.62384	190.4
913.38892	34.8
914.41553	303.2
916.75049	218.6
925.15570	160.6
930.43994	37.3
939.21698	238.8
940.15582	115.6
941.30670	343.2
942.14203	45.4
943.75879	113.6
952.92993	1770.8
954.15771	1125.7
954.85748	193.8
956.17218	1292.0
957.40601	894.4
958.42120	59.1
959.04419	72.6
966.32568	898.0
967.34692	126.1
968.27783	148.0
968.89911	386.5
971.03156	1011.4
972.08551	105.4
973.01385	480.3
974.96558	168.1
984.23859	2922.3
985.20990	1550.8
986.54712	75.8
987.33423	1164.0
990.17804	257.0
994.44092	109.9
995.95630	40.0
1002.20123	3515.5
1003.18286	1364.1
1004.31891	969.2
1005.29498	698.0
1006.31665	200.3
1007.20782	232.5
1008.88751	31.9
1009.99097	334.2
1010.68555	112.8
1020.71143	56.3
1023.32544	4015.5
1024.32959	2579.2
1025.31763	673.8
1026.31592	521.9
1027.36206	323.9
1028.36401	29.2
1028.98999	71.1
1032.37854	173.4
1035.72375	87.3
1037.05200	79.6
1037.91614	599.6
1039.80811	95.0
1040.81213	146.6
1049.23828	427.8
1054.32825	147.0
1055.41980	415.6
1056.56226	128.7
1063.04980	85.1
1063.77905	255.4
1064.70947	69.9
1070.35596	176.7
1073.25586	37.3
1074.67139	306.6
1075.52161	417.6
1076.30310	173.1
1077.46497	50.8
1079.41125	122.4
1081.25330	826.2
1082.17065	3661.2
1083.19666	1700.2
1084.15015	619.6
1085.41235	302.9
1086.78003	150.7
1087.39490	37.3
1088.43665	131.5
1092.37183	3706.8
1093.43286	2374.4
1094.50269	892.1
1095.54150	109.6
1097.01660	145.1
1099.26379	4962.3	b (10) (1+)-H2O-P
1100.24902	4410.5
1101.10291	2497.7
1102.08765	1238.7
1103.62366	134.1
1110.63062	152.9
1114.29102	180.4
1116.49268	92.4
1117.31079	202.5
1119.68103	115.3
1120.68726	245.3
1127.82202	20.0
1130.16907	139.3
1135.55725	213.1
1138.57654	169.9
1145.48279	672.6
1146.27637	318.7
1147.32446	226.3
1148.63684	240.5
1152.46716	104.0
1153.12390	181.0
1153.97583	187.4
1155.12427	229.5
1156.38013	231.9
1160.99915	94.6
1163.33496	5109.7	y (11) (1+)-P
1164.43555	4446.5
1165.46948	1840.9
1166.36047	774.4
1167.62170	543.0
1169.31543	25.4
1170.30859	622.1
1171.26428	890.1
1172.25500	801.6
1173.19873	531.0
1174.30371	299.7
1179.11987	272.9
1180.31140	532.1
1181.05237	900.7
1181.92334	120.3
1182.95459	187.4
1190.30664	19029.2	y (10) (1+)
1191.34351	10762.6
1192.37903	3353.7
1193.17163	502.4
1194.49243	210.5
1195.80811	158.2
1196.94873	4932.5
1198.11084	8653.9	b (11) (1+)-H2O-P, b (10) (1+)-H2O
1199.06445	7201.3	b (11) (1+)-NH3-P
1200.19006	3093.3
1201.45898	374.8
1202.15649	163.9
1202.88159	112.2
1208.59814	40.1
1213.25281	237.7
1215.22119	4067.8
1216.32422	11218.5	b (11) (1+)-P
1217.34058	6592.1
1218.39282	3106.7
1219.47559	1333.5
1220.43335	143.7
1223.54761	37.2
1228.42249	93.6
1239.24756	75.4
1243.33289	858.4
1244.63110	34.5
1245.56873	37.2
1246.30237	60.9
1250.30603	175.5
1250.91455	266.0
1252.09082	309.2
1252.85022	123.7
1255.24280	93.9
1257.59741	74.2
1260.08704	124.5
1261.30261	13109.8	y (11) (1+)
1262.28516	6249.9
1263.24768	2155.9
1264.45703	452.3
1265.49084	95.0
1266.72498	727.3
1267.51294	853.8
1268.34900	302.8
1269.51050	568.5
1270.97803	73.5
1275.30139	120.6
1276.62195	970.5
1277.57043	1364.3
1278.39124	383.3
1279.14978	411.2
1279.94556	117.8
1281.43066	129.1
1285.48352	700.0
1286.37646	825.9
1287.33850	1050.1
1288.35352	227.4
1291.41614	124.5
1294.79749	208.9
1296.06897	9446.4	b (11) (1+)-H2O
1297.12146	6697.4
1298.10010	1485.0
1299.24976	1373.0
1300.23889	79.2
1303.35010	1632.8
1304.32520	203.1
1305.35950	92.3
1306.44019	66.3
1314.20935	6643.2	b (11) (1+)
1315.26453	5207.7
1316.18225	871.4
1317.00220	47.9
1317.69470	444.2
1318.53479	281.2
1331.11646	89.5
1335.31909	367.5
1336.58997	214.4
1348.38831	348.9
1353.56970	150.6
1354.30823	231.3
1356.47327	111.3
1357.46228	136.4
1365.25061	666.4
1366.50281	619.1
1372.01221	56.5
1372.84485	112.7
1374.34290	2857.1
1375.51611	1990.4
1376.39368	1110.9
1383.19470	1212.9
1384.39160	1023.7
1385.35925	699.6
1386.21960	118.2
1387.25024	102.7
1388.18213	51.1
1390.59558	403.8
1391.49084	453.6
1393.38977	263.6
1401.18005	1021.2
1402.11816	276.5
1403.11560	419.1
1403.75037	50.8
1409.47314	77.2
1410.23767	198.3
1427.66370	125.1
1445.03882	197.0
1449.20081	61.0
1450.38538	137.7
1452.16809	403.1
1453.26221	104.6
1454.93518	182.7
1461.55603	97.6
1470.39941	329.5
1488.52393	71.8
1489.52258	559.4
1490.89502	155.7
1587.95728	53.6
