# Supplementary material for: Phosphoproteomic Analysis of Platelets Activated by Pro-Thrombotic Oxidized Phospholipids and Thrombin
Source: PLoS One. 2014 Jan 6;9(1):e84488. doi: 10.1371/journal.pone.0084488 (PMC3882224; doi:10.1371/journal.pone.0084488)
Supplement: Annotated Spectra S2 — (ZIP) [file pone.0084488.s005.zip › EMLASDDEEDVSSK_-20_2_58693.txt]

       m/z	          i	matches
 234.21249	       4.1
 258.77881	       6.3
 268.44528	       9.9
 321.09100	      17.0	y (3) (1+)
 363.97241	      16.9
 372.17737	      26.4	b (6) (2+), b (7) (2+)-NH3-P, b (3) (1+)-H2O, b (7) (2+)-H2O-P
 401.97797	      14.1	y (4) (1+)-H2O
 430.31708	       5.3
 437.20001	       2.4
 442.88074	       8.2
 530.46429	      10.8
 536.47516	      10.9
 544.28680	      26.0
 554.43427	      20.5
 570.14801	       4.8
 575.40344	       5.2
 579.17303	      10.5
 580.08197	       3.7
 605.95557	       2.6
 635.25336	       7.0
 684.66766	       6.2
 690.78485	       3.1
 693.65546	       3.7
 698.78998	       2.4
 704.10309	       8.2
 706.54523	       7.1
 708.93909	      14.3	b (12) (2+)
 716.97571	       4.4
 718.40613	       4.8
 729.99066	       3.7
 735.87451	      30.4
 737.93469	       8.4
 742.17767	       4.4
 749.46649	       6.1
 757.75000	       4.2
 758.82837	      16.5	[M+2H] (2+)-NH3-H2O-P
 766.71753	      93.9
 767.82306	     226.7	[M+2H] (2+)-NH3-P, [M+2H] (2+)-H2O-P
 768.85425	      64.8
 771.15466	      14.1
 773.00287	      25.6
 775.60834	      68.1	y (7) (1+)-NH3, y (7) (1+)-H2O
 776.71381	      43.1	[M+2H] (2+)-P
 777.88599	      27.6
 783.55664	      25.0
 784.72699	       8.9
 785.39417	       9.5
 788.42548	       5.0
 789.40186	       5.4
 793.96661	      28.1	y (7) (1+)
 802.83960	       3.1
 804.58197	      17.4
 806.62689	      31.5
 807.31769	      23.1
 808.31891	      51.4	[M+2H] (2+)-NH3-H2O
 808.99603	      30.7
 816.55133	      61.0	[M+2H] (2+)-NH3, [M+2H] (2+)-H2O
 825.54388	      17.9	[M+2H] (2+)+H, [M+2H] (2+), [M+2H] (2+)-H
 844.91998	      16.9
 860.33795	       7.9
 871.36102	       4.1
 874.37231	       4.3
 908.54010	       5.0
 926.15240	       8.6
 937.95477	       7.6
 944.14923	       2.4
 947.75830	      12.5
 958.47266	      14.1
1000.28900	      16.8	b (9) (1+)-H2O-P
1018.40814	       3.1
1023.32642	       5.5
1024.39453	      14.0
1089.22241	      16.0
1090.47168	      15.5
1109.53479	      15.8
1177.91626	       7.5
1186.29126	      10.2
1190.35083	      33.8	y (10) (1+)
1194.64697	      11.1
1213.59082	      13.9	b (10) (1+)-H2O
1229.97864	      16.8
1232.32092	      12.1	b (11) (1+)-P
1245.56287	      16.0
1261.57166	      17.2	y (11) (1+)
1262.44299	       7.1
1266.19849	      11.5
1370.64941	       7.6
1371.49353	       6.2
1373.78015	      15.3	y (12) (1+)
1458.88660	      11.3
1503.17395	      12.1	y (13) (1+)-H2O
