# Supplementary material for: Phosphoproteomic Analysis of Platelets Activated by Pro-Thrombotic Oxidized Phospholipids and Thrombin
Source: PLoS One. 2014 Jan 6;9(1):e84488. doi: 10.1371/journal.pone.0084488 (PMC3882224; doi:10.1371/journal.pone.0084488)
Supplement: Annotated Spectra S2 — (ZIP) [file pone.0084488.s005.zip › EMLASDDEEDVSSK_-20_2_77822.txt]

m/z	i	matches
230.20284	84.5
233.19653	283.7
234.15875	536.4
236.35320	19.8
238.97333	33.6
243.06595	285.3
244.09180	104.1
245.51111	175.8
247.25211	38.5
250.34007	61.4
256.05408	63.4
261.00958	604.4
262.31320	109.8
263.54361	206.8
267.39114	108.4
268.19540	414.1
273.24521	237.7
285.59219	166.0
287.06903	187.5
298.67203	31.6
303.37784	192.8
314.23059	81.1
320.11060	130.5
321.28754	15302.8	y (3) (1+)
322.24301	1394.0
323.25671	772.6
325.14594	82.1
327.30679	45.2
328.07385	176.7
328.70874	33.5
330.01306	108.4
331.36469	26.7
331.96686	58.7
335.26495	29.1
338.17926	31.4
344.82965	33.6
346.25439	24.4
352.29218	95.7
353.17212	92.2
356.12616	1778.4
357.00500	80.6
358.04526	152.7
365.80215	34.2
369.17688	429.9
371.19714	137.4
371.92560	78.1
373.81250	1580.0
374.45352	251.5
375.32336	68.3
376.16455	31.4
377.22626	82.0
378.13220	26.5
381.91663	47.9
398.97876	411.3
400.07251	345.1
401.08667	118.4
402.21729	216.1
405.58563	190.3
411.08844	38.6
418.47620	181.9
419.15619	102.8
420.33606	4716.4
421.38110	725.2
422.19324	31.3
424.51086	272.9
426.97156	1951.1
428.13391	555.9
429.13397	77.4
443.10120	466.0
444.37695	640.6
445.38672	1744.8
446.25140	189.8
451.18860	22.1
452.42462	79.9
457.34033	194.2
463.96503	135.0
466.71442	106.8
468.40942	106.5
473.53247	183.8
478.73993	66.1
479.40521	146.8
484.45178	359.2
485.34790	145.6
496.00555	800.8
497.08087	455.0
498.09717	397.1
500.36163	269.0
511.86090	82.1
514.12994	750.7
515.12103	696.0
515.93896	52.3
517.24902	811.4
518.59418	26.7
519.64532	78.7
521.46857	109.6
526.28912	100.4
526.94568	93.5
528.95435	72.6
529.71265	26.6
535.34961	7544.1	y (5) (1+)
536.32764	2642.1
537.27472	341.8
538.44885	170.0
540.08392	597.4
541.32532	113.1
546.96387	438.1
550.22607	56.8
554.11627	84.0
558.15961	313.4
560.99396	160.5
562.19000	91.5
563.49780	92.4
569.42291	50.0
571.01892	54.5
573.56610	669.7
574.51752	161.5
576.22461	24.4
577.51129	22.1
578.23846	123.9
582.26532	6879.1	y (11) (2+)-P
582.88586	2824.4
583.67059	1575.4
584.38776	29.6
585.66687	36.2
588.40161	38.3
590.46558	287.2
591.46765	84.1
594.79279	49.5
599.04987	38.2
601.29340	121.2
611.11871	929.8
612.18933	332.3
613.20740	454.0
622.22363	560.2
622.88818	91.8
629.52130	828.0
630.31573	934.3
631.24420	3254.7
632.04468	1466.1
632.91315	60.4
634.08063	494.5
634.68988	78.8
638.79193	7044.0
639.50568	11091.9	y (12) (2+)-P
640.55432	1147.9
641.28021	108.8
643.32104	239.9
646.36389	405.0
648.58234	20.0
649.38824	79.8
653.82574	70.9
656.15363	444.5
657.21649	187.0
659.72052	456.4
664.34753	6976.5	y (6) (1+)
665.41064	2283.0
666.44714	320.0
667.78485	86.0
668.42572	130.0
670.11859	827.4
670.88715	178.0
673.80084	63.3
674.48157	132.3
675.52142	176.9
676.48523	138.2
677.88531	849.4
678.90137	926.2
680.35437	450.4
682.49756	66.7
683.33209	187.3
684.02789	70.7
686.25543	69.1
688.02997	13548.2	y (12) (2+), b (13) (2+)-NH3-P
689.06329	3520.0
690.00580	132.6
690.94043	198.0
692.67609	113.2
694.62836	271.0
695.44769	90.1
697.74896	126.7
701.04205	72.7
702.02588	412.3
703.38312	209.0
704.43567	951.2
705.26147	288.8
706.68524	332.8
708.78265	222.8
709.55878	593.8
710.43768	528.7
711.32849	164.6
712.01636	77.4
713.19305	62.6
714.06635	112.3
718.80560	356.4
720.75012	303.3
721.39984	120.4
723.36395	121.3
724.94446	781.0
726.35089	2191.9
727.16949	2460.5
728.23322	807.9
728.92670	287.4
730.26617	337.7
731.19312	105.2
733.43976	426.3
734.22418	134.9
737.45251	825.1
739.70007	719.9
740.93018	288.4
741.81024	880.1
742.45184	1062.6
743.35773	99.6
744.17468	1135.5
745.10675	233.3
746.29626	71.9
748.67041	111.5
749.67474	299.3
751.09796	13048.5	[M+2H] (2+)-NH3-H2O-P
752.10333	2594.0
753.46735	1104.4
754.62140	761.6
756.37994	232.1
757.54456	44.9
758.33411	80.7
760.01563	102779.4	[M+2H] (2+)-NH3-P, [M+2H] (2+)-H2O-P
760.99670	34494.2
761.90161	3536.1
762.74036	592.8
763.43481	262.5
764.13544	43.1
765.63916	91.1
766.47455	132.4
767.46027	209.3
769.00092	51382.6	[M+2H] (2+)-P
770.00067	20602.0
770.98724	8020.9
772.55841	735.0
773.29419	514.3
774.24170	253.0
775.23187	759.0
776.04523	938.4
777.11017	33.6
779.37445	524.4
780.92987	47.6
781.55133	864.5
782.25629	62.1
783.61664	444.3
784.45917	334.3
785.60748	1142.0
787.24762	4041.5
788.80548	465.7
789.59540	117.7
790.91803	2458.7
791.85779	600.5
792.75812	497.3
793.42938	2760.9
794.46198	1492.2
795.61462	365.7
796.51923	541.1
797.38000	437.6
798.23877	196.4
798.89130	104.8
800.00964	5401.3	[M+2H] (2+)-NH3-H2O
801.05951	2335.3
802.28546	668.5
803.16040	346.0
804.97180	121.4
806.22986	1439.5
807.05383	610.7
808.70441	907.8
809.39191	884.6
810.26276	132.1
813.42133	27.3
824.11365	747.2
825.80634	162.4
827.00946	78.7
827.68951	101.5
828.92719	246.7
834.02118	92.0
837.31140	435.1
838.23370	205.4
840.54010	33.4
842.14117	1127.6
843.15668	967.0
844.41553	292.6
845.14679	167.5
848.93158	54.5
851.37152	31.3
852.45148	24.5
853.55487	75.3
855.23920	2411.5
856.19183	1611.4
857.37103	142.0
858.23309	805.2
863.96942	237.2
866.07660	103.9
867.84869	275.5
868.93683	205.8
870.09515	336.2
872.70868	168.0
873.32703	1867.0
874.19928	368.0
875.11292	232.4
876.09839	117.1
878.78998	75.0
882.89960	208.8
888.34052	38.3
889.54633	176.6
890.22369	94.6
891.66827	227.7
893.01056	42.9
894.88452	49.8
895.58447	53.2
896.43268	157.2
898.30151	170.3
899.09790	103.6
902.42975	80.5
904.01935	347.8
908.33026	4686.3
909.30835	1733.1
910.45319	542.0
911.42340	128.2
912.82343	78.5
919.67206	64.3
921.32721	104.2
924.86890	44.9
925.79413	131.2
927.50391	101.0
930.54230	24.4
935.19879	114.4
936.32416	211.1
938.11542	348.4
939.05951	197.6
941.29449	262.4
942.23566	236.1
943.34857	452.4
947.81195	199.4
953.04413	1494.2
954.05756	1124.0
955.26147	1455.8
956.28961	244.8
957.60406	211.4
958.79840	123.0
961.73138	98.2
962.37329	29.0
965.34576	15.2
966.31158	100.4
967.39063	319.1
968.32953	31.3
971.18903	1045.2
972.56323	806.8
978.33276	367.2
980.55865	98.4
981.38910	73.4
982.75433	135.4
983.56427	119.4
984.22260	2220.4
985.22223	1510.8
986.19287	984.6
987.32867	362.5
988.87018	235.2
992.68463	47.5
997.71149	33.6
998.49640	286.9
1002.29907	2677.9
1003.32697	1238.4
1004.22589	504.3
1005.28973	438.6
1006.42700	79.0
1007.23566	185.3
1008.70703	223.0
1016.42999	253.7
1017.89893	29.1
1019.40161	106.4
1023.36060	4423.6
1024.34485	2342.9
1025.53027	968.2
1026.21533	166.9
1027.37085	47.2
1029.29358	157.8
1033.43811	108.4
1034.28857	88.8
1037.71460	124.7
1038.57202	66.9
1041.37231	61.1
1044.75464	348.3
1045.77368	95.7
1046.93213	157.5
1047.77429	105.1
1050.50732	29.0
1051.66504	24.7
1052.85034	61.4
1054.27356	307.5
1055.17993	393.9
1055.95190	135.1
1059.65063	233.0
1064.12878	447.4
1068.24268	228.9
1069.10913	128.3
1070.41028	184.2
1071.35876	22.1
1072.30835	86.8
1073.10669	42.9
1074.56555	441.3
1075.37012	218.0
1079.37146	33.6
1081.06982	721.2
1082.09814	2830.8
1083.11450	1623.4
1084.25293	509.6
1087.38245	323.5
1092.37781	3586.5
1093.34790	2286.0
1094.54529	1351.6
1095.61060	173.4
1096.32861	209.6
1098.46729	117.4
1099.07581	3304.3
1100.16174	4338.5
1101.26013	1900.6
1102.33716	794.1
1103.18982	270.1
1108.37451	236.6
1111.77173	68.4
1116.47949	146.7
1117.38416	186.7
1118.32861	45.6
1119.39551	282.9
1120.25500	124.7
1120.89380	35.9
1127.48718	40.9
1130.42859	96.2
1137.39209	144.4
1142.17725	63.7
1143.21094	49.5
1145.24023	409.9
1147.01685	159.7
1147.64795	138.2
1148.39514	118.9
1149.50854	129.9
1154.15771	94.8
1156.65613	54.8
1158.55054	45.2
1159.45386	234.8
1163.35571	4679.4
1164.36096	3448.7
1165.35059	1589.6
1166.45740	1038.3
1167.30054	225.1
1168.77490	119.1
1170.26367	317.9
1171.18286	170.4
1172.26270	159.7
1173.26501	918.7
1174.12585	276.3
1178.93237	1040.0
1180.17249	860.7
1181.29712	529.3
1182.36951	160.4
1183.16980	121.0
1190.30713	17237.8	y (10) (1+)
1191.35010	6476.9
1192.42249	4757.1
1193.33984	1027.9
1194.13892	51.7
1196.94836	3173.4
1197.57861	582.2
1198.24622	6077.3	b (11) (1+)-H2O-P
1199.18213	3939.9
1200.11804	1314.4
1201.29089	570.2
1202.04443	93.2
1208.79761	142.4
1215.08533	3633.6
1216.25366	8482.6	b (11) (1+)-P
1217.23059	5270.1
1218.30457	2286.3
1219.26416	509.5
1220.50488	223.6
1224.87842	504.9
1226.26062	105.7
1232.19702	224.8
1235.15125	169.6
1240.18872	137.7
1241.38562	84.5
1243.27881	402.2
1244.04773	144.6
1244.81677	142.9
1245.68884	79.6
1246.45361	49.5
1250.33972	208.7
1251.13965	128.5
1252.47217	35.9
1254.23157	210.3
1257.01965	17.4
1259.68530	82.3
1261.23889	8231.8	y (11) (1+)
1262.37170	5038.5
1263.20679	2092.1
1264.39636	532.1
1265.37048	170.1
1267.62512	697.5
1268.61145	717.0
1269.70313	597.9
1271.31238	112.4
1272.28821	93.5
1273.15320	31.0
1274.93982	114.6
1276.49695	716.8
1277.57373	1032.9
1278.21313	1288.7
1279.46863	734.5
1284.85388	253.7
1285.65491	623.5
1286.39478	1052.4
1287.44275	502.4
1296.09949	6992.1	b (11) (1+)-H2O
1297.14465	2962.4
1298.20996	1380.0
1298.98035	144.0
1299.93359	107.8
1303.57825	610.7
1304.46619	115.3
1305.65479	288.9
1307.33728	41.0
1314.21411	5800.6	b (11) (1+)
1315.28870	3420.2
1316.22925	941.5
1317.26709	373.3
1318.55945	286.7
1320.68787	102.8
1330.05652	172.6
1333.69006	88.9
1335.11292	52.0
1336.47839	38.3
1338.55359	114.3
1339.56531	107.4
1346.66223	99.9
1347.68005	223.9
1349.19678	121.5
1356.50891	117.4
1360.54797	17.4
1364.97729	458.9
1366.36841	311.9
1367.23840	118.7
1368.19080	40.6
1374.34717	3563.4
1375.40491	2202.2
1376.29016	845.6
1377.22534	159.5
1378.33801	68.5
1383.23511	1382.7
1384.39307	999.5
1385.29236	325.0
1390.37280	101.8
1391.59460	376.7
1393.15039	41.0
1394.60657	151.5
1401.37317	1066.0
1402.40710	758.0
1403.35559	118.1
1404.53394	189.6
1408.18359	128.4
1417.79285	72.6
1419.84668	147.4
1427.32422	182.8
1434.26880	139.9
1436.97766	148.2
1448.39648	26.7
1452.49365	304.5
1453.54773	69.9
1454.36267	107.3
1460.02747	29.0
1464.12854	189.5
1470.40601	488.7
1471.22351	253.4
1472.30493	217.1
1473.49292	88.1
1488.25623	518.7
1489.07922	284.6
1490.31763	87.7
1507.13831	56.7
1508.64685	124.7
1515.44971	44.9
1599.08313	40.6
