# Supplementary material for: Phosphoproteomic Analysis of Platelets Activated by Pro-Thrombotic Oxidized Phospholipids and Thrombin
Source: PLoS One. 2014 Jan 6;9(1):e84488. doi: 10.1371/journal.pone.0084488 (PMC3882224; doi:10.1371/journal.pone.0084488)
Supplement: Annotated Spectra S2 — (ZIP) [file pone.0084488.s005.zip › EMLASDDEEDVSSK_-21_2_64479.txt]

m/z	i	matches
259.01331	4.5
277.05222	13.8
285.12738	12.4
286.10294	2.5
290.10629	2.5
301.99115	4.3
310.24609	8.9
321.30338	146.5	y (3) (1+)
322.40036	28.2
326.01538	24.5
337.42480	4.9
369.63330	11.2
372.25531	6.6
374.14737	10.9
375.29199	7.7
379.20953	9.2
390.27057	32.0	b (3) (1+)
401.23706	20.4
402.18817	4.7
403.34637	6.6
414.50031	2.6
420.34973	12.2
426.28687	10.4
427.23071	1.5
439.39063	13.0
443.17914	3.8
444.21631	9.9
452.33734	5.8
469.88885	8.2
478.13867	10.4
484.45575	2.8
499.23651	15.2
523.29462	7.9
530.33270	2.8
535.23212	5.4
536.11267	7.2
539.41498	6.3
544.37433	12.7
552.17859	4.9
556.53076	2.3
566.37604	3.0
571.87683	7.0
574.42548	7.2
575.26117	11.2
582.29736	11.1
584.52594	6.2
585.15057	2.3
590.23358	8.0
591.96021	31.4
599.38373	4.7
612.16119	4.1
615.22504	3.8
618.44604	21.8
619.49451	8.9
627.31549	12.9
630.14178	6.4
635.21161	4.4
638.89227	59.3	y (12) (2+)-P
639.85016	10.9
641.13385	2.1
642.37683	5.3
649.14386	9.5
652.43433	19.0
654.47943	6.4
656.03497	7.0
665.03821	18.4
668.24011	13.8
675.46747	8.1
679.13934	9.3
685.23987	4.0
685.93640	46.5
687.73108	5.7
688.55005	35.4	y (12) (2+)
689.87250	6.8
691.87689	22.8
692.63000	9.4
696.93823	3.2
698.92035	3.0
699.85425	7.2
704.32880	15.7
705.38367	47.7
706.48700	16.9
707.57623	10.3
708.60345	26.6
709.73553	10.6
712.70636	5.0
720.90356	17.2
722.27509	3.0
725.27411	3.2
728.20374	2.1
729.32263	6.0
735.48431	27.6
738.62665	24.9
742.20587	6.5
743.07733	45.3	b (7) (1+)-NH3-P, b (6) (1+), b (13) (2+)-H2O
745.58063	25.6
746.52783	22.1
747.91443	38.0
749.44086	3.8
750.14569	13.3
752.81152	11.4
755.34491	17.3
757.20294	42.7
757.85327	17.3
758.47833	7.3
759.15912	120.8	[M+2H] (2+)-NH3-H2O-P
760.04773	69.0	b (7) (1+)-P
762.09833	17.2
766.14154	169.2
767.60034	619.2	[M+2H] (2+)-NH3-P, [M+2H] (2+)-H2O-P
768.29254	291.1
768.89777	130.1
770.02789	25.1
771.27057	4.3
772.44550	18.8
775.40973	109.4	y (7) (1+)-H2O
776.68079	293.0	[M+2H] (2+)-P, y (7) (1+)-NH3
777.52814	117.0
779.24860	13.5
779.98956	31.3
780.97980	29.5
785.22894	15.1
786.56622	2.5
787.66583	29.5
788.97546	23.9
791.96881	82.6
793.43793	114.8	y (7) (1+)
794.20795	141.3
795.52740	74.7
796.18054	28.5
797.08844	11.3
799.23566	61.7
802.57684	10.7
803.59412	37.9
804.59186	36.5
805.41138	4.2
806.62531	88.9
807.40778	296.6
808.39307	45.2	[M+2H] (2+)-NH3-H2O
809.69818	82.3
810.57312	15.2
813.98633	35.0
815.39545	174.8
816.14960	85.2	[M+2H] (2+)-H2O
817.03558	22.7
837.87317	1.6
841.93750	5.6
843.00446	4.1
844.00385	33.1
845.27301	23.2
858.05536	34.9	b (7) (1+)
860.36017	10.5
861.38318	7.7
864.76385	21.6
871.25592	72.0	b (8) (1+)-H2O-P
879.13544	10.7
887.26678	9.4
888.91071	2.8
900.55157	5.8
908.02411	15.0
908.65381	17.1
914.93671	11.1
929.41046	13.6
943.18280	8.8
944.20898	11.4
957.57593	12.9
960.20905	9.8
970.44092	12.3
976.98883	14.1
978.50562	5.2
1001.20947	17.6
1002.94220	2.9
1005.20001	10.1
1013.31781	12.2
1014.88556	22.6
1020.29205	11.6
1023.02777	2.3
1030.17395	8.8
1050.57495	3.8
1065.10596	7.7
1071.13672	8.5
1075.01013	11.8
1080.02869	24.2
1084.84717	13.9
1088.73877	6.1
1092.52319	32.9	y (10) (1+)-P
1097.08130	16.6
1098.15173	33.3	b (9) (1+)-H2O
1098.93799	14.2
1100.97375	13.8
1106.31799	32.2
1112.19849	8.5
1115.40137	60.5	b (10) (1+)-H2O-P
1116.29041	18.9
1121.76477	5.8
1129.71790	5.8
1130.89233	6.8
1131.95447	19.0
1134.71069	7.4
1150.68213	6.0
1154.49207	1.9
1156.49146	10.1
1157.10059	1.7
1163.50195	62.9	y (11) (1+)-P
1164.35059	13.5
1172.18054	16.1
1183.98071	3.2
1186.08069	6.2
1187.46997	13.3
1190.53149	80.5	y (10) (1+)
1194.29688	4.9
1197.48633	2.3
1213.40808	11.9
1214.35999	25.7
1215.43408	23.8
1216.43066	17.8
1219.29346	8.5
1229.08057	9.4
1232.26306	63.4	b (11) (1+)-P
1233.71912	2.7
1234.60376	6.2
1235.56885	13.7
1245.05811	10.0
1246.81433	5.1
1248.37549	10.5
1258.42517	7.8
1259.50256	25.4
1261.27527	12.2
1263.59241	10.9
1265.01062	4.7
1276.05078	11.6
1277.51428	63.2
1283.33411	7.1
1284.50513	9.6
1285.35986	2.8
1297.51282	15.5
1302.33240	18.9
1306.37781	8.0
1311.93079	20.4
1313.05188	34.8	b (11) (1+)-H2O
1314.03882	7.5
1330.12024	24.4
1358.83325	5.2
1370.31274	22.6
1371.65198	31.0
1372.56189	6.9
1374.34607	9.9
1375.15027	3.8
1399.32556	4.3
1400.44800	10.9
1401.35864	8.5
1402.14246	7.4
1402.82434	3.9
1431.44849	3.8
1442.29504	9.9
1447.91272	9.8
1469.05164	12.2
1484.13892	4.5
1518.51855	9.4
1532.61414	7.9
