# Supplementary material for: Phosphoproteomic Analysis of Platelets Activated by Pro-Thrombotic Oxidized Phospholipids and Thrombin
Source: PLoS One. 2014 Jan 6;9(1):e84488. doi: 10.1371/journal.pone.0084488 (PMC3882224; doi:10.1371/journal.pone.0084488)
Supplement: Annotated Spectra S2 — (ZIP) [file pone.0084488.s005.zip › EMLASDDEEDVSSK_-21_2_80438.txt]

m/z	i	matches
233.07779	38.5
234.15262	95.2
235.29449	43.2
242.22415	68.6
243.00211	55.2
246.04367	11.7
250.12874	86.5
254.25327	31.4
255.26314	39.2
261.08023	339.9
262.38803	11.8
268.11090	163.3
269.12390	26.8
272.36652	143.0
273.11719	6.1
274.04782	18.2
282.31314	60.3
285.01273	78.6
286.26682	46.4
288.30283	28.0
289.17288	43.9
302.95715	228.3
305.92166	63.8
314.18546	58.9
321.23325	5247.4	y (3) (1+)
322.29352	766.4
323.11560	91.0
327.77960	38.8
328.62161	66.5
330.14691	14.6
331.24307	55.9
340.34518	50.7
344.12939	53.6
345.29694	71.5
352.30603	40.2
356.09442	651.7
356.98846	93.5
369.22998	78.5
370.99017	100.8
373.16998	61.9
374.07111	262.2
374.93616	234.4
375.87872	101.6
378.36426	122.1
381.88586	21.9
384.11575	47.5
385.55133	70.8
391.50470	15.6
392.67242	15.6
398.66046	52.2
399.34595	36.3
400.01086	48.8
402.43073	103.9
403.21100	48.3
410.49872	51.2
418.17798	36.3
420.23566	1596.7	y (4) (1+)
421.36420	254.3
422.38373	13.5
425.17902	17.4
427.05127	708.5
428.25476	274.6
429.20837	101.7
432.88141	54.9
440.40924	37.2
442.87433	73.1
444.97681	135.4
445.57837	29.5
446.35992	54.8
451.20087	107.6
464.24194	13.6
466.64783	55.2
468.28101	141.3
469.25928	129.7
477.89795	33.7
482.75513	46.8
484.16180	18.3
485.02051	49.7
487.05914	70.9
489.30615	28.7
496.12109	242.8
497.03748	44.5
498.64746	68.8
500.70715	41.0
501.33435	16.4
501.99750	95.7
511.30499	38.3
514.05566	243.5
514.89124	58.5
515.50354	12.6
517.13263	52.8
518.15436	46.9
521.15771	96.2
527.00940	105.8
535.32288	1994.7	y (5) (1+)
536.37354	429.9
537.60260	29.8
539.88727	10.8
540.50378	22.2
541.51208	25.9
546.66327	136.9
547.37024	62.3
548.33215	121.6
552.32147	54.8
553.21289	49.9
558.03314	42.0
559.51495	75.3
560.95319	186.6
563.43658	53.3
564.72058	7.0
567.63544	27.4
570.40979	84.2
572.69116	25.9
573.42371	459.5
574.40717	78.2
577.96881	72.0
580.55524	159.2
582.49939	3882.8	y (11) (2+)-P
583.52191	397.1
584.45990	32.3
585.57111	76.5
586.49030	105.2
587.76276	175.7
588.56989	32.7
590.43750	24.1
594.15253	70.7
597.64453	71.9
598.36102	13.3
604.24377	71.9
609.41290	152.3
611.26709	384.3
612.38019	204.4
613.37885	233.5
615.37207	77.1
616.50702	232.0
617.69092	9.9
619.29987	58.6
621.59125	20.3
622.19476	89.9
623.20697	197.3
627.54755	33.2
628.22028	57.7
629.26605	523.8
630.16486	489.9
631.38342	1269.3	y (11) (2+)
632.45404	69.5
633.73346	64.6
636.33527	47.7
637.83557	60.1
639.08167	5756.8	y (12) (2+)-P
639.96100	812.3
640.84741	44.8
641.84491	78.1
642.89545	45.7
645.23639	111.3
649.61078	45.6
650.53387	163.0
651.36041	92.8
652.13672	25.8
655.83905	330.4
656.65228	43.5
658.55585	10.0
659.98914	172.5
661.16681	68.8
662.24902	159.7
664.24817	1996.4	y (6) (1+)
665.39703	307.2
669.19067	53.0
671.98138	26.8
673.44806	68.8
674.11945	17.4
675.09857	20.2
677.06171	136.4
678.70538	74.9
679.71198	103.3
680.39667	13.2
681.99072	90.0
683.37280	15.5
685.80273	160.4
686.45874	36.0
687.94617	5976.6	y (12) (2+), b (13) (2+)-NH3-P
688.82031	703.1
690.30890	23.5
693.06189	111.4
695.20178	42.7
697.39020	112.5
699.49829	32.6
701.14557	162.8
703.32672	45.7
705.50226	65.8
706.34015	67.0
708.98431	50.2
709.86456	50.5
710.87439	89.4
711.94055	95.6
713.38983	9.9
715.44702	81.7
717.85370	35.4
719.24561	161.8
720.40198	292.9
721.34381	60.9
722.44379	122.8
724.33771	158.6
725.23944	73.5
726.30756	322.8
727.30426	711.5
728.22552	114.1
730.05438	113.3
731.32013	102.5
733.57050	86.3
735.93036	108.2
737.29559	134.7
739.16357	60.0
740.40875	115.9
741.94122	510.0
742.89325	24.1
744.24603	111.9
745.34381	312.5
746.05768	79.3
747.62115	74.7
749.00714	72.7
749.61041	78.5
750.76233	2129.6	[M+2H] (2+)-NH3-H2O-P
751.45734	1773.6
752.27960	359.0
753.10535	159.6
754.13080	475.6
755.30347	133.9
757.48083	57.5
759.23236	1942.5
759.84711	19177.2
760.49255	21218.3	[M+2H] (2+)-NH3-P, [M+2H] (2+)-H2O-P
761.74957	359.9
763.09430	152.3
764.24304	227.9
765.34424	114.1
766.81824	122.2
768.74164	12389.3	[M+2H] (2+)-P
769.50714	8198.9
770.51874	459.1
771.45367	348.8
772.36578	95.1
773.49835	229.5
774.28937	123.2
775.54175	220.2
776.45660	132.5
777.93365	70.4
779.27130	517.2
780.35260	227.9
781.97137	44.9
783.09369	48.0
784.76471	681.3
785.63446	1063.3
786.71118	445.8
788.33270	114.1
789.51471	160.7
790.56018	795.1
791.39197	535.9
792.82996	420.4
793.50067	1023.2
794.40320	358.2
795.53217	137.0
796.72906	820.5
797.65582	473.2
799.06750	216.7
799.94153	1630.9	[M+2H] (2+)-NH3-H2O
800.88147	524.6
801.73889	72.7
802.56024	47.1
803.39020	21.9
804.59894	111.0
805.51111	924.3
806.42664	647.5
807.62555	298.7
808.46802	334.4
809.08081	184.9
809.78107	33.4
813.83325	26.8
824.22736	74.0
825.18256	55.5
827.44513	45.5
828.32880	80.7
833.41754	22.2
835.87811	40.7
837.31964	46.0
838.34027	45.7
840.22943	119.7
841.90979	573.2
842.58728	4.7
843.21417	306.4
844.32965	142.3
845.06171	33.4
850.56927	27.7
853.45953	44.5
855.15607	1069.2	b (8) (1+)-H2O-P
856.14325	366.4
856.74927	72.1
857.72687	77.3
859.19672	56.0
859.80792	15.9
862.49274	33.3
863.91925	52.8
866.79810	21.0
867.61182	66.3
869.02655	32.7
870.20172	70.0
873.06744	317.8
874.20831	186.4
877.49561	17.3
881.19012	49.4
887.90741	67.3
890.53680	65.4
891.82690	181.7
894.83209	139.1
896.21466	13.6
900.19049	12.7
901.63007	90.5
907.87604	311.1
908.48114	1260.3	y (8) (1+)
909.47998	644.9
910.31006	151.9
913.46515	170.3
918.24878	86.8
921.08301	125.5
924.81592	48.7
926.00214	65.1
927.54913	19.1
930.61182	30.7
931.44971	85.8
932.70215	82.3
935.15765	12.7
940.28394	52.0
941.86328	11.7
946.78632	14.5
949.09113	50.8
953.20831	421.9
954.14526	131.2
955.46991	105.1
956.39984	294.7
957.04938	36.9
961.15509	101.8
966.02643	81.5
967.10797	22.1
968.58032	132.4
971.21698	258.1
972.20148	69.4
973.22137	56.1
974.38818	16.4
976.72729	71.2
982.00635	127.9
984.22455	643.5
985.19391	547.2
985.91730	132.2
986.61426	97.7
987.49023	56.9
989.01300	190.8
990.18329	30.9
992.33368	13.5
1002.16400	1321.0	b (9) (1+)-P
1003.25909	129.7
1004.01556	153.3
1005.37262	56.5
1007.23431	61.5
1010.49200	64.3
1014.33203	29.8
1018.65381	61.6
1019.50470	50.9
1020.40845	84.1
1023.34027	1374.2	y (9) (1+)
1024.37463	634.6
1025.32837	151.9
1026.29395	17.2
1026.92529	17.4
1027.84033	38.5
1029.19202	61.4
1038.22644	103.2
1042.11926	119.7
1044.58765	35.6
1046.40503	103.6
1047.12244	38.7
1050.36694	53.9
1053.32654	173.7
1054.21484	197.9
1055.60498	11.7
1056.41016	114.1
1057.31470	26.8
1060.60132	31.0
1061.44751	68.1
1062.54761	126.3
1064.24243	17.5
1064.92236	9.9
1066.74817	68.5
1067.42676	52.1
1068.46887	28.4
1074.06921	171.4
1075.26160	141.7
1076.39233	83.8
1079.25232	12.7
1081.71106	813.5
1082.56580	371.8
1083.23315	274.4
1084.06702	115.7
1091.59631	23.5
1092.42639	1153.4	y (10) (1+)-P
1093.29980	692.1
1094.24536	114.6
1094.87061	98.7
1098.56494	60.8
1099.23157	1531.9	b (10) (1+)-H2O-P
1100.33533	1178.5	b (9) (1+), b (10) (1+)-NH3-P
1101.17993	523.7
1102.68066	36.3
1104.00525	43.3
1106.21509	15.6
1107.30029	57.6
1110.40576	22.2
1111.52930	71.5
1116.46838	17.7
1117.13196	87.7
1118.13513	102.8
1119.01221	76.5
1120.52197	170.5
1121.63428	150.3
1122.49805	169.4
1127.54578	30.5
1129.07495	103.9
1132.77515	80.3
1134.37561	42.7
1136.29858	22.5
1137.45618	21.9
1138.36072	32.3
1140.27661	24.4
1143.40076	92.3
1145.44421	136.9
1146.45300	140.4
1153.24939	36.7
1154.27185	68.3
1155.30566	63.3
1163.47180	2646.1	y (11) (1+)-P
1164.33777	1189.3
1165.43103	536.5
1167.37903	12.0
1170.05566	100.7
1171.24695	85.9
1172.21826	353.5
1173.21545	184.4
1174.26953	74.1
1178.92871	71.0
1180.37024	142.6
1181.22961	122.2
1182.20300	159.7
1187.13281	65.9
1190.28735	4508.1	y (10) (1+)
1191.32971	2790.4
1192.29309	651.2
1196.88037	1308.2
1198.12317	2025.1	b (11) (1+)-H2O-P, b (10) (1+)-H2O
1199.09326	1060.5
1199.89172	431.7
1200.49695	322.2
1201.16284	102.7
1204.13782	30.5
1205.61560	57.8
1207.89404	85.9
1215.17236	634.5
1216.32727	3078.1	b (11) (1+)-P
1217.33472	1815.7
1218.41528	453.5
1225.19751	30.3
1226.59412	24.2
1227.49182	81.5
1243.18005	82.4
1244.57983	103.2
1250.31995	45.0
1251.18860	67.1
1252.03198	14.6
1259.67883	25.1
1261.27905	3106.8	y (11) (1+)
1262.40759	1414.4
1263.43604	657.6
1266.23645	20.2
1267.43311	279.0
1268.33984	93.7
1270.03284	88.7
1272.75891	17.6
1274.74353	40.6
1276.39612	513.9
1277.18213	106.2
1278.19983	142.7
1278.86462	28.8
1282.72656	73.2
1284.40833	189.8
1285.31580	424.9
1286.81787	156.0
1287.64221	49.0
1288.25073	52.2
1296.07825	1868.2	b (11) (1+)-H2O
1297.15759	1654.8
1298.13708	378.0
1303.22839	297.9
1304.29578	110.4
1305.41040	154.8
1309.00159	11.1
1311.46399	41.6
1313.07434	39.1
1314.17163	1623.5	b (11) (1+)
1315.24487	512.3
1316.32483	58.8
1317.26794	56.3
1320.15735	15.6
1325.39172	52.2
1331.46667	54.5
1333.23462	17.4
1336.20618	25.7
1337.22852	145.7
1338.63232	26.6
1346.34326	21.2
1347.14417	38.1
1354.14954	30.2
1354.82617	10.1
1356.69788	27.6
1362.45801	93.1
1363.38000	58.6
1365.49963	109.7
1366.18311	61.7
1371.10608	118.0
1373.42505	122.4
1374.39709	1203.0	y (12) (1+)
1375.37451	285.9
1376.43506	85.2
1383.27136	447.5
1384.29797	78.0
1386.09387	36.6
1389.01501	66.7
1389.61536	17.3
1390.51489	63.7
1391.93530	72.5
1401.33362	257.1
1402.17102	183.1
1403.41626	54.2
1409.66687	69.2
1414.04089	63.4
1419.43542	41.7
1432.87439	27.6
1444.55078	28.5
1452.24988	198.9
1453.16772	77.9
1454.27795	117.1
1455.39709	56.7
1470.25439	21.2
1487.44678	66.1
1488.46985	76.7
1489.33142	126.5
1490.18860	33.3
1513.50769	10.8
1516.49463	24.2
1533.19629	70.0
1614.67261	52.8
