# Supplementary material for: Phosphoproteomic Analysis of Platelets Activated by Pro-Thrombotic Oxidized Phospholipids and Thrombin
Source: PLoS One. 2014 Jan 6;9(1):e84488. doi: 10.1371/journal.pone.0084488 (PMC3882224; doi:10.1371/journal.pone.0084488)
Supplement: Annotated Spectra S2 — (ZIP) [file pone.0084488.s005.zip › EMLASDDEEDVSSK_-23_2_69284.txt]

m/z	i	matches
234.29819	20.2
243.31335	7.3
251.82982	7.8
254.27690	2.3
258.33575	6.7
261.03220	4.9
261.98965	9.9
263.15433	9.6
268.26215	23.0
285.24091	1.7
288.99042	9.6
303.25568	25.8
309.17990	18.0
311.41843	13.8
316.34473	3.0
321.19495	205.5	y (3) (1+)
322.30219	54.4
327.99371	10.3
330.82581	7.4
338.25159	14.0
341.71457	18.1
344.16650	7.1
346.14136	19.3
350.25259	8.8
351.31955	6.4
352.99445	5.1
355.89777	112.5	b (3) (1+)-H2O, b (6) (2+)-H2O
356.83282	29.9
359.17969	8.2
369.49426	6.4
370.48755	35.4
375.20160	5.1
376.49768	13.9
377.10822	4.2
379.18616	10.2
385.02527	8.6
387.16504	3.6
391.83337	16.6
392.72095	8.8
396.79126	2.8
398.66144	20.5
401.85175	31.3
410.22070	8.0
412.31842	11.1
414.51270	2.6
420.39954	65.6
421.37390	4.1
426.18341	9.5
427.10443	50.1
427.99182	10.5
442.67920	11.9
443.29431	12.2
445.19043	56.2
447.68188	12.9
448.50018	8.0
449.64191	7.4
453.80054	12.7
455.88104	3.6
462.61078	4.1
463.52319	5.9
466.09198	9.7
479.39905	2.8
481.44781	2.5
482.46228	3.8
483.37079	3.4
484.35730	23.4
491.17816	15.8
495.94458	13.1
500.08337	36.2
504.29926	5.2
505.31573	25.7
509.95660	9.2
511.43646	10.6
513.34424	8.0
514.30969	44.7
514.96277	3.7
515.70605	14.4
521.22107	9.7
524.89026	12.7
530.66815	21.7
533.35779	10.3
534.13806	11.7
535.36725	102.1
536.37238	3.4
537.27972	6.4
543.88965	6.4
544.89630	26.5
545.79468	3.8
546.95062	15.5
548.22614	7.5
552.46875	3.4
553.28058	30.4
554.68781	7.0
556.79694	9.6
558.16266	26.1
564.71240	17.0
569.02850	30.7
569.96423	21.7
571.58179	10.6
572.48694	37.5
573.51251	18.3
574.19324	8.6
577.92999	33.2
580.93042	5.2
582.40851	247.2	y (11) (2+)-P
583.43262	32.5
587.38501	10.9
588.55792	7.1
589.90973	3.9
591.58234	13.8
597.50177	22.8
610.01117	14.4
611.20892	15.8
613.96600	55.4
614.89813	3.9
617.88196	27.6
621.30762	13.2
622.58783	18.6
623.23151	6.7
624.24286	5.4
625.21759	2.8
628.31323	175.4
629.27399	15.1
630.98871	166.9	y (11) (2+), y (12) (2+)-NH3-P
631.82782	56.4
632.56415	1.9
633.27460	9.9
635.14496	16.1
636.30670	20.9
637.50848	54.2
638.84723	299.8	y (12) (2+)-P
639.53864	93.7
641.59845	8.6
642.35162	25.9
644.54498	16.3
645.40204	6.5
647.72137	41.9
650.99530	45.1
653.31079	14.3
655.10577	5.7
656.61639	23.1
657.37091	21.8
658.49738	34.5
659.78412	15.7
662.72107	50.1
664.36304	72.5
665.21869	108.7
666.36249	16.1
667.03766	53.4
667.87177	22.7
669.17438	9.7
670.19965	30.5
671.02032	35.9
672.69928	24.9
673.53387	4.0
674.47626	4.9
678.58453	45.2
679.24048	24.4
680.27081	7.9
680.87244	40.2
681.81000	23.1
683.67242	32.9
684.68915	2.3
685.87543	50.8
687.55927	341.9	b (13) (2+)-H2O-P, y (12) (2+), b (13) (2+)-NH3-P
688.66705	142.8
689.97925	36.2
691.12268	25.1
692.19916	22.8
693.15247	34.1
694.34241	31.3
695.85498	16.8
698.03949	15.9
699.00348	18.8
700.69159	4.7
701.83154	70.4
702.81421	116.3
703.69543	74.7
705.39569	24.3
706.72809	21.9
708.45813	45.7
709.29669	27.0
710.28882	32.6
710.97168	14.9
712.71460	15.0
713.68610	19.2
714.69830	37.9
715.90314	37.3
717.12585	13.2
717.99786	5.3
719.65533	15.6
720.74664	109.3
722.38409	23.8
723.51465	12.1
724.45966	21.9
725.52582	10.4
727.04974	64.4
728.17957	19.2
729.01691	58.3
729.91394	31.0
732.90979	20.9
733.76282	15.5
735.51495	12.0
737.27997	57.1
738.29730	19.5
739.27979	17.3
741.90131	95.5
742.68085	16.7
743.86273	55.8
744.49982	42.7
745.20685	19.2
746.71777	93.1
747.53571	34.3
748.94269	49.9
749.88531	15.0
750.84857	186.3	[M+2H] (2+)-NH3-H2O-P
751.66162	20.2
753.25098	190.5	y (13) (2+)
754.19366	57.2
754.88965	18.3
756.69965	102.9
757.56116	16.6
758.49512	59.0
759.83154	1556.2	[M+2H] (2+)-NH3-P, [M+2H] (2+)-H2O-P
760.49597	681.2
761.48090	51.6
762.11823	85.2
762.84100	41.8
763.90387	77.2
764.62567	55.6
765.52765	16.1
767.17987	227.2
768.11444	308.0
768.98102	1487.6	[M+2H] (2+)-P
770.18896	196.8
770.98260	3.7
771.83685	47.9
772.71985	145.7
773.44476	107.5
775.18500	93.9
776.32367	29.2
778.26422	891.5
779.18781	623.0
780.39984	23.5
781.63922	94.5
783.08569	75.1
783.89972	234.5
784.73517	544.4
785.80182	376.3
786.84845	26.1
787.65802	87.4
788.55896	66.6
790.50940	129.0
791.18463	84.4
791.89752	100.3
792.78937	72.7
793.55792	238.5	y (7) (1+)
794.93085	243.2
795.71069	95.6
796.79565	808.8
797.79742	192.2
799.09686	620.9
799.90253	669.8	[M+2H] (2+)-NH3-H2O
800.79358	291.9
801.67535	271.4
802.73511	267.8
803.98529	185.4
804.82025	611.9
805.47882	2075.2
806.16235	392.2
807.62018	151.9
808.49213	257.5	[M+2H] (2+)-H2O
809.36255	110.6	[M+2H] (2+)-NH3
810.13800	52.7
818.82190	38.1
825.31342	21.1
827.61926	10.6
828.90485	29.1
831.23767	17.4
832.97125	62.6
834.32782	12.1
835.39648	22.3
837.11713	24.9
838.44165	32.9
840.30426	5.3
842.01373	18.9
843.27515	6.0
845.48273	17.3
846.65674	36.0
847.39984	5.5
848.50739	8.0
849.26794	30.0
852.66962	27.0
853.71838	10.6
855.12311	136.2	b (8) (1+)-H2O-P
856.05133	2.9
858.93256	46.2
864.04999	30.1
865.42267	1.7
868.13147	47.6
869.08813	12.6
871.05109	9.6
872.15063	3.4
872.88495	75.3
874.28082	9.2
876.17169	11.0
876.90277	72.2
880.64764	21.1
881.86102	30.4
883.29510	15.3
884.48029	10.1
885.32074	11.4
888.22595	10.6
890.39801	39.5
891.73260	26.3
894.77216	22.6
895.78192	45.1
897.51807	16.2
902.09326	43.6
907.36847	25.1
908.45190	87.7
909.14728	49.3
911.40558	11.0
912.28754	7.9
912.88940	11.5
913.58105	18.6
914.56024	34.3
917.98236	33.2
919.38458	17.4
922.64667	69.9
924.15521	28.6
928.73956	33.1
929.96283	1.9
932.51270	2.3
937.41138	15.2
939.34747	23.8
940.42749	29.6
941.05487	6.0
945.36182	5.1
946.08569	33.1
948.77118	5.5
952.10187	48.3
952.91241	42.0
953.65619	59.1
955.19745	40.7
957.26642	7.3
958.31439	4.1
959.37445	15.8
960.50250	24.3
965.44238	47.2
966.22406	3.4
966.96173	18.5
968.44110	2.5
969.41144	14.0
972.99902	7.8
975.83929	19.9
977.28912	16.4
978.39673	27.8
980.36761	28.9
981.24261	23.3
984.08075	33.6
985.39966	34.5
988.37665	8.8
990.20001	16.0
991.36676	82.2
992.74957	59.3
993.53253	2.5
994.64325	18.7
995.49457	14.2
996.90753	25.7
998.29401	7.8
999.38574	18.1
1000.17065	13.9
1002.27124	78.8
1003.29712	28.1
1005.31573	23.3
1006.03473	20.8
1006.65839	5.0
1008.77271	20.4
1011.30670	33.9
1013.50824	25.2
1015.42719	18.1
1018.55591	13.1
1023.42926	25.7
1024.51233	19.5
1025.36426	37.4
1027.43408	17.3
1029.46228	64.6
1031.40479	32.4
1032.41760	30.2
1034.29932	16.3
1037.15613	10.2
1038.91309	3.9
1039.84412	54.3
1040.66504	47.4
1041.99927	18.7
1043.67676	38.1
1045.05518	45.5
1047.20508	24.0
1050.29053	4.5
1052.34131	11.8
1053.18811	35.9
1054.05615	7.2
1057.21411	41.7
1058.40576	11.1
1060.60962	24.3
1061.88367	2.6
1063.35449	10.7
1065.23755	8.5
1068.47229	3.0
1069.89526	25.3
1070.92993	27.6
1072.57312	50.5
1073.38757	23.5
1075.88782	13.6
1077.36768	45.7
1078.90283	51.4
1080.01794	17.9
1081.33936	39.3
1082.49438	68.7
1084.51709	1.9
1086.55176	12.9
1087.35376	26.8
1088.78381	10.3
1089.97095	51.4
1092.32214	150.9	y (10) (1+)-P
1093.48254	19.2
1097.21582	12.7
1099.31519	160.8	b (10) (1+)-H2O-P
1100.37866	18.9
1101.48486	15.7
1102.42419	17.1
1103.52539	15.3
1110.00488	3.6
1110.70239	11.0
1114.18213	30.2
1115.01880	9.8
1116.97473	17.6
1117.61060	40.4
1119.82031	22.4
1120.70557	29.6
1121.50024	12.3
1123.73499	64.7
1124.45801	52.1
1128.26587	33.4
1128.97144	13.3
1130.40918	11.3
1135.13489	11.9
1136.16028	57.6
1139.10205	7.7
1142.51440	25.3
1143.78406	82.5
1144.60498	200.6
1145.45288	84.8
1149.49756	8.4
1151.66113	11.2
1152.61011	75.2
1153.50146	42.5
1154.93506	6.2
1156.44543	17.5
1157.89307	23.0
1158.97327	8.3
1162.08276	43.9
1163.34106	155.8	y (11) (1+)-P
1164.40723	29.7
1166.09229	9.6
1168.98718	16.5
1170.54102	15.8
1171.26306	8.1
1172.58044	18.8
1180.29871	7.7
1182.42236	18.7
1183.58643	4.9
1185.37817	14.4
1187.07202	14.9
1188.03357	12.9
1190.27734	316.7	y (10) (1+)
1191.37842	97.1
1192.67554	8.6
1195.12988	10.5
1197.20081	48.8
1198.27869	89.8
1199.11584	34.3
1201.80176	12.5
1204.40234	5.5
1205.56677	19.9
1209.84570	12.9
1210.56335	2.5
1212.36108	4.4
1214.81689	69.5
1215.75500	48.9
1216.44690	91.0
1217.47510	101.6
1224.11499	11.4
1224.75623	6.8
1225.65918	25.0
1226.46350	14.3
1228.55908	6.8
1231.00806	26.8
1239.03149	6.2
1239.83826	8.8
1242.39941	14.9
1243.53381	12.8
1249.81384	12.8
1258.63440	6.2
1260.03479	17.2
1261.37415	193.2	y (11) (1+)
1262.40088	60.3
1267.50464	30.3
1268.33911	47.2
1269.04993	4.1
1270.03528	7.7
1275.37817	15.3
1276.44177	50.5
1277.16418	23.9
1277.94983	21.4
1285.32874	40.3
1286.09180	11.8
1292.21375	4.2
1292.85559	2.6
1296.06250	74.7
1297.13977	60.6
1301.05286	25.6
1303.45862	7.7
1304.21558	3.2
1307.02747	6.8
1314.24036	103.4
1315.23279	39.6
1337.29504	3.6
1343.03528	7.7
1345.97217	8.6
1355.45496	26.7
1356.75940	9.2
1359.35559	8.8
1361.29248	8.3
1365.62085	12.9
1368.03735	15.5
1370.29688	34.1
1371.74500	2.6
1373.29541	58.4
1374.43933	69.0
1375.40088	20.3
1379.30310	19.6
1383.04358	51.2
1384.08325	22.1
1401.35925	64.9
1404.76953	12.1
1405.49597	14.8
1414.30591	7.1
1419.28113	21.1
1440.62512	2.8
1444.40149	7.2
1452.82336	10.4
1460.92480	4.2
1471.39392	20.7
1482.49451	29.3
1488.31189	16.7
1489.54883	37.6
1490.67664	6.8
1498.33948	6.8
1502.34961	6.8
1519.79053	21.5
1547.81787	6.0
1578.08838	6.6
