# Supplementary material for: Phosphoproteomic Analysis of Platelets Activated by Pro-Thrombotic Oxidized Phospholipids and Thrombin
Source: PLoS One. 2014 Jan 6;9(1):e84488. doi: 10.1371/journal.pone.0084488 (PMC3882224; doi:10.1371/journal.pone.0084488)
Supplement: Annotated Spectra S2 — (ZIP) [file pone.0084488.s005.zip › EMLASDDEEDVSSK_-24_2_71717.txt]

m/z	i	matches
233.58473	26.2
234.32872	8.2
235.42531	2.1
243.39215	14.8
250.71938	9.2
254.09406	10.0
258.11353	15.8
261.20117	41.2
262.21167	24.0
268.25354	32.5
273.31836	5.0
274.23407	22.1
275.17413	8.5
276.11273	3.7
289.17398	43.4
294.23529	4.7
303.33585	15.6
312.19376	8.8
313.15033	19.3
314.03882	8.7
321.35919	426.4	y (3) (1+)
322.32813	48.8
322.94949	13.7
327.95505	25.7
330.14087	13.2
338.29688	5.7
339.28104	4.7
340.22379	15.0
342.82144	12.1
345.21338	15.7
354.33801	3.9
356.07175	20.1
356.96521	13.2
362.12402	9.9
363.25879	5.6
367.02240	11.4
369.67615	7.1
371.02008	4.7
372.29950	6.6
373.60956	4.9
374.35370	14.3
375.27814	21.5
376.01392	2.1
377.20898	6.8
379.21985	15.8
380.74622	7.6
384.28119	4.7
391.13538	5.0
396.46381	7.7
397.31036	9.0
399.15198	16.5
400.21765	2.3
400.91052	7.1
402.50928	6.3
403.56989	13.2
405.17725	6.3
410.94061	2.8
413.29938	7.9
415.38647	7.4
417.52209	10.3
420.24542	37.0
421.43683	18.0
427.20642	107.2
428.41071	13.2
429.15472	8.9
431.50641	11.5
432.46112	2.7
435.36768	2.1
436.85004	8.4
441.44025	14.8
442.29907	3.0
443.15881	7.4
444.98407	41.4
451.38922	6.9
454.21857	2.8
457.76721	33.9
459.56689	4.3
463.19208	9.7
468.63947	11.3
469.23999	1.5
470.17865	1.9
473.43353	25.1
476.09277	19.8
479.35406	2.1
482.14148	60.4
485.23096	5.8
486.40662	3.4
487.38995	6.9
488.84003	3.7
489.47559	9.3
492.18671	7.3
496.09967	53.5
497.49762	20.6
500.47095	35.4
501.12201	12.2
505.66040	11.3
506.82458	23.2
507.43604	2.7
513.43903	93.3
514.32599	13.3
515.85333	9.1
517.36145	14.4
523.30298	21.4
524.84412	15.3
526.89923	13.7
528.43365	8.0
531.15228	17.8
533.28412	4.3
534.11688	34.0
535.28796	250.6	y (5) (1+)
536.41327	68.8
537.40137	12.9
539.58423	8.0
541.58685	19.9
546.10986	20.1
546.99451	4.9
547.93372	13.6
550.34625	10.6
550.95984	7.9
553.21460	7.5
554.06976	19.2
556.47198	26.9
557.48492	10.9
561.95618	3.7
563.29224	7.5
564.42303	53.1
571.17560	7.4
573.26068	41.8
582.43866	296.6	y (11) (2+)-P
583.47711	29.8
586.38000	4.0
588.42963	13.5
589.40607	32.2
595.61591	4.9
598.08478	66.0
601.58759	34.9
602.55145	2.3
603.82220	30.7
605.53290	7.0
606.26672	4.3
607.26465	6.3
609.89185	43.5
610.90619	58.7
612.19305	59.4
613.56628	5.2
614.85168	13.3
616.15277	16.3
619.50745	2.6
621.44690	22.7
624.39325	17.9
628.21893	77.6
629.04700	17.4
630.14539	52.8
631.00690	175.4
631.64197	14.1
633.30579	12.3
635.81476	10.9
637.24994	13.2
638.83258	414.1	y (12) (2+)-P
639.71735	350.8
641.45801	22.0
643.82880	5.4
645.13904	15.2
646.32782	5.9
647.19208	16.3
649.47064	1.5
650.16583	8.1
652.30859	12.8
653.03351	3.2
654.12091	9.8
655.10931	13.0
656.27106	15.7
659.38495	44.0
660.26587	61.4
661.52698	17.4
662.63440	15.9
663.78046	31.8
664.41504	138.6
665.40991	13.4
667.59406	16.2
668.20099	25.9
669.84070	48.2
670.72040	17.3
672.05823	86.9
672.92560	30.0
673.52600	19.1
675.69989	10.0
676.30542	2.6
678.95587	81.1
680.14343	30.2
680.93347	9.7
681.66681	10.6
685.69336	12.7
687.64575	663.7	b (13) (2+)-NH3-P, y (12) (2+)
688.50226	198.6
689.43573	22.7
690.61908	21.4
691.57794	20.4
692.36786	2.7
693.76160	32.4
694.75171	3.9
696.48346	65.0
698.45392	23.8
699.24860	14.3
701.36584	7.9
702.81635	168.1
703.96082	89.1
705.02698	38.1
707.24017	34.2
708.23419	6.5
709.04694	7.7
710.58771	21.0
711.42395	6.5
712.26227	10.6
714.30548	10.3
715.87256	25.9
716.94379	81.2
717.68878	15.2
718.89172	51.6
720.08490	13.1
720.91980	64.8
721.81317	31.1
723.17242	28.0
724.83746	19.1
725.86188	37.0
726.46838	53.7
727.17285	82.8
728.13464	28.7
729.74170	43.8
730.52307	12.8
731.51215	38.3
732.45148	35.7
733.54694	17.7
734.37012	2.7
735.77985	80.3
737.21967	47.3
738.03162	33.1
739.15186	64.6
740.54663	13.8
741.79449	90.8
742.67120	135.6
744.69232	135.8
745.47552	92.8
746.61359	15.0
747.93762	59.0
749.61023	17.9
750.76849	282.0	[M+2H] (2+)-NH3-H2O-P
751.50275	113.5
753.22131	44.7
753.95746	29.0
754.73358	53.0
756.08466	10.4
758.04254	107.2
760.02258	3696.7	[M+2H] (2+)-NH3-P, [M+2H] (2+)-H2O-P
760.90234	475.4
762.03925	65.9
762.95856	98.7
764.23175	163.4
765.42853	10.6
766.85016	17.7
768.93414	1772.9	[M+2H] (2+)-P
769.82135	514.4
770.82477	112.7
771.76715	47.9
772.70306	159.4
773.53308	163.9
774.42975	107.4
775.43341	96.8
776.51782	96.5
777.64594	122.1
778.82831	1545.2
779.75348	176.7
780.84174	74.1
782.40228	37.5
784.24036	302.1
785.14679	493.8
786.17352	152.4
788.03247	143.5
788.75031	4.7
789.43256	69.7
790.68799	230.2
791.69629	198.8
792.37897	95.1
793.45508	371.2	y (7) (1+)
794.42297	198.7
795.59363	92.8
796.67096	544.1
797.31519	230.6
797.94684	305.9
799.25372	697.7
800.18134	491.6	[M+2H] (2+)-NH3-H2O
801.29999	368.6
802.54327	288.7
803.42090	123.1
804.87054	335.6
805.53241	3469.0
806.32520	931.5
807.15582	47.0
808.43414	230.7	[M+2H] (2+)-H2O
809.44189	195.3	[M+2H] (2+)-NH3
810.35364	3.7
811.56775	11.6
812.58490	6.8
824.46100	18.4
828.14288	22.2
831.41119	3.2
836.29413	31.8
838.96008	21.1
840.17035	25.6
842.28955	33.5
843.53241	27.7
844.20435	26.6
847.49731	45.7
849.41571	4.5
852.71222	12.5
853.86829	48.7
854.47931	7.1
855.25031	93.7
856.33069	14.1
857.41962	28.9
858.34723	15.5
861.68518	2.4
863.89886	14.8
869.28339	8.3
870.07941	4.3
873.12201	104.1
874.16138	57.9
875.53650	37.6
877.03296	12.6
879.00958	17.8
879.80072	7.8
880.75836	16.5
881.99207	24.7
884.78741	27.3
890.46002	16.8
892.49689	10.0
893.34418	8.9
895.53503	18.2
899.37457	8.8
901.74689	72.8
902.64233	2.3
903.43231	16.0
905.55536	14.0
906.51056	14.3
907.63190	7.3
908.31592	145.4
909.33789	66.6
910.42645	30.7
911.34821	15.2
914.53387	51.0
918.14209	61.6
919.13348	9.6
919.82733	11.9
922.45166	105.7
923.20612	7.3
924.30133	27.0
926.40948	35.3
927.27759	18.9
929.56256	62.9
933.46503	45.8
935.25616	25.3
936.76434	22.7
937.38934	22.4
940.06696	12.4
940.91846	34.3
942.09003	38.6
943.05597	32.0
943.65765	15.2
945.10333	9.9
945.99139	20.5
947.50812	8.9
950.16595	14.4
953.11865	29.0
954.02020	9.4
956.37012	19.5
957.46173	13.0
966.05542	8.1
966.94012	25.6
969.65253	5.2
971.30499	27.2
972.46405	15.3
974.63739	43.0
975.37091	12.5
976.71783	43.0
977.52350	14.6
981.44647	11.8
982.26245	28.4
984.24884	74.5
985.70209	83.6
986.64191	6.0
987.95465	2.8
991.43109	81.0
992.11237	10.7
993.38770	23.9
995.01617	10.9
995.69440	6.7
997.23224	6.6
998.92676	40.5
1000.26361	27.6
1002.24432	58.1
1003.39771	29.9
1004.46100	54.3
1005.45020	4.9
1007.39313	9.3
1008.06708	27.3
1009.83429	49.0
1012.19257	6.8
1013.50201	18.1
1014.39948	16.9
1015.47388	5.0
1016.24030	42.0
1020.48608	9.8
1022.36792	15.8
1023.35565	197.1	y (9) (1+)
1024.40063	55.6
1025.44995	17.3
1030.55090	13.2
1031.52710	1.9
1034.79639	7.1
1036.18359	37.5
1039.12036	35.7
1040.91968	31.7
1043.22266	18.2
1045.48450	20.2
1047.80005	25.4
1049.48450	2.6
1051.97058	10.6
1052.60449	12.1
1053.39233	12.7
1055.07935	13.5
1056.36011	29.1
1057.41748	60.3
1058.42273	4.7
1059.77930	56.9
1061.20117	32.3
1063.61890	7.9
1064.94690	3.2
1068.19177	17.5
1069.65161	4.7
1070.79370	15.5
1072.82666	21.2
1073.68335	3.0
1074.65332	19.8
1075.83081	42.3
1076.98450	31.7
1078.11938	15.8
1078.97620	9.7
1080.05994	24.9
1081.97119	59.9
1082.92993	28.3
1083.96411	15.5
1086.37646	18.1
1087.96851	5.8
1088.86438	22.7
1092.35864	195.4	y (10) (1+)-P
1093.27930	40.1
1094.46667	13.0
1095.76880	5.7
1096.65356	30.0
1097.89197	64.3
1099.09351	88.5
1099.94897	110.4
1101.04382	41.4
1101.96375	72.3
1103.47961	58.9
1106.56030	24.6
1111.30981	5.6
1112.66064	22.9
1115.33154	18.5
1115.99048	11.3
1117.45703	27.4
1118.49219	60.8
1120.91028	47.8
1122.78564	10.4
1123.57593	6.0
1124.38232	15.5
1127.05762	53.2
1127.77612	22.1
1128.46326	7.1
1129.92102	12.8
1132.69995	29.6
1134.77332	51.2
1135.83838	48.1
1144.12488	111.7
1144.95483	62.7
1145.79468	66.9
1147.52783	12.7
1149.10083	8.6
1152.87341	23.1
1153.90112	53.2
1154.51440	5.8
1155.30261	14.0
1161.74060	28.4
1162.74072	24.6
1163.39233	153.0
1164.47705	94.4
1165.21057	7.2
1168.40479	3.4
1169.78235	14.6
1170.62598	43.0
1171.56128	19.9
1172.31738	17.6
1173.35938	36.1
1174.49316	12.4
1178.98169	9.0
1179.71155	17.1
1181.57104	12.2
1183.88452	19.4
1188.06726	15.7
1190.26819	552.2	y (10) (1+)
1191.24353	196.6
1192.37341	109.1
1194.62524	32.1
1197.04968	108.4
1198.11206	158.7
1199.18115	161.4
1199.92493	30.0
1200.77563	3.8
1204.08264	15.3
1206.79004	65.2
1215.08838	120.0
1216.30396	331.9	b (11) (1+)-P
1217.30933	101.0
1218.50903	19.7
1225.21289	37.7
1226.27502	3.2
1229.21448	7.6
1232.29224	4.3
1234.39429	10.0
1235.50525	13.2
1239.06787	14.6
1243.09497	14.7
1244.17310	21.7
1245.35181	22.2
1256.27173	10.1
1258.48596	7.9
1260.70691	152.4
1261.43225	228.2	y (11) (1+)
1262.37610	103.9
1263.09851	12.3
1263.70032	21.6
1267.21167	19.6
1268.47656	4.3
1269.50537	15.0
1271.58264	33.9
1275.21655	55.8
1276.26831	27.6
1277.54846	27.5
1279.54321	16.3
1285.00330	39.6
1286.31506	14.7
1287.60925	17.6
1291.41296	19.6
1292.87976	13.2
1296.20764	211.5	b (11) (1+)-H2O
1297.17004	71.7
1298.05786	76.9
1303.29016	20.7
1304.15894	30.2
1305.19263	7.3
1310.41028	4.3
1312.30762	25.7
1314.11926	129.9
1315.26062	125.5
1316.33508	46.4
1320.36609	3.6
1323.13342	3.4
1325.28650	7.5
1326.59119	6.9
1337.73523	10.8
1343.82837	23.9
1354.46863	6.8
1355.41577	53.8
1356.58948	12.5
1357.38831	34.1
1359.76318	7.7
1364.66321	5.4
1365.96057	16.7
1370.29041	10.4
1373.14124	73.3
1374.42224	178.8
1375.51709	24.2
1376.37000	4.1
1383.00146	47.8
1384.37927	25.2
1385.08777	6.3
1389.83630	13.7
1390.45618	7.3
1391.64636	5.4
1395.64502	2.2
1396.37659	19.0
1400.62024	17.4
1401.64441	21.0
1402.77466	6.8
1408.99133	3.2
1410.38953	9.5
1416.50256	2.1
1419.71338	25.9
1428.48669	3.9
1429.29797	1.9
1435.68494	4.2
1436.74841	6.9
1451.94678	14.6
1461.82385	4.7
1470.52405	21.4
1472.00232	18.0
1477.75732	3.2
1488.33740	10.6
1489.38220	43.6
1490.73792	28.2
1491.62646	9.3
1503.22095	6.2
1506.35559	3.0
1508.68591	9.2
1517.86096	5.5
1524.88245	6.2
1565.34814	17.7
1588.36047	3.7
1634.84583	5.3
