# Supplementary material for: Phosphoproteomic Analysis of Platelets Activated by Pro-Thrombotic Oxidized Phospholipids and Thrombin
Source: PLoS One. 2014 Jan 6;9(1):e84488. doi: 10.1371/journal.pone.0084488 (PMC3882224; doi:10.1371/journal.pone.0084488)
Supplement: Annotated Spectra S2 — (ZIP) [file pone.0084488.s005.zip › EMLASDDEEDVSSK_-25_2_69364.txt]

m/z	i	matches
233.25134	6.6
234.28223	21.9
235.23840	18.9
243.15817	18.6
260.90735	27.1
263.22113	13.2
267.10037	4.9
268.26212	9.4
270.35559	10.3
273.21475	4.1
275.55139	29.2
277.40637	3.6
285.41214	10.3
286.18198	2.1
288.33929	9.0
289.25171	11.8
291.12357	5.7
293.26495	4.0
299.34235	4.8
301.19833	3.4
302.22769	2.1
303.62427	3.6
305.52652	6.2
312.44919	16.1
321.28378	508.6	y (3) (1+)
322.30505	27.0
323.99054	10.9
327.82443	47.5
329.01813	17.7
329.81885	16.0
332.17856	5.1
344.28876	22.8
351.45160	11.6
355.89798	54.3
356.82574	7.0
358.34726	8.4
366.16125	3.9
367.17731	8.6
369.40146	4.7
370.99786	10.7
372.18463	8.6
374.13159	53.0
375.18307	2.9
376.09515	11.8
381.31085	14.6
382.18289	11.4
383.94394	9.1
385.33273	2.7
397.72992	26.3
399.39258	14.3
402.26563	27.8
403.44843	4.8
409.34528	4.2
412.33435	10.8
414.76202	3.6
417.36493	3.6
419.22247	11.3
420.31085	147.5	y (4) (1+)
421.28461	25.9
427.10852	116.0	b (4) (1+)-H2O
427.71429	20.4
428.44971	7.0
431.36780	12.0
433.20563	5.2
434.77380	15.9
435.46613	2.1
438.28412	13.9
441.63165	16.1
443.12964	2.1
445.10571	25.2
453.90161	3.4
454.86603	6.5
457.42267	5.7
461.12988	3.8
461.80005	10.2
463.55255	6.3
465.38287	16.3
468.17407	3.3
468.86023	21.5
470.42267	23.1
473.46613	8.5
474.94958	31.0
477.23657	22.4
483.37207	12.7
484.24719	7.5
485.82623	11.0
487.35767	2.5
488.26910	11.8
490.29742	3.1
492.06982	9.8
496.10712	20.2
497.11920	22.3
498.67767	37.5
499.40540	6.0
500.16956	17.8
501.50348	4.0
505.33301	77.7
506.41254	10.6
507.65076	10.2
508.78906	3.5
510.09210	2.3
513.56689	95.3
514.37646	39.1
515.66827	39.7
517.12769	24.6
518.97858	2.5
522.00983	17.2
522.82294	29.4
527.86804	7.0
530.27350	5.3
531.57611	32.2
534.43945	12.1
535.37860	202.2	y (5) (1+)
536.35022	98.0
537.35992	9.1
538.73578	3.0
540.29724	3.3
541.60638	9.6
544.31903	15.9
545.93939	3.2
547.02332	5.1
549.24927	6.2
553.05798	14.0
555.17871	24.2
556.32617	26.2
558.27673	38.6
559.12396	31.4
560.93286	55.9
565.75928	12.2
566.40491	5.7
567.61823	28.3
569.30121	14.2
571.64832	11.7
573.31940	41.7
573.96130	43.2
576.39532	9.2
577.36700	5.9
578.25183	2.7
582.52838	236.9	y (11) (2+)-P
584.27283	13.0
584.97162	5.0
586.76685	15.3
587.50519	15.4
589.26874	26.7
591.21771	5.7
593.15118	33.8
593.99854	8.5
595.87848	38.2
597.55719	32.4
599.67230	7.1
602.99231	30.9
604.43970	4.5
605.08124	8.4
608.48962	19.3
610.04462	11.8
611.18250	76.6
612.20190	35.2
612.93695	23.1
614.35016	7.9
616.67511	19.7
617.69031	42.9
619.46552	14.4
621.57971	76.9
622.71875	69.9
625.54761	15.9
626.72394	10.9
627.54816	35.1
628.36456	130.6
630.03204	66.8
631.19202	131.9	y (11) (2+)
631.98993	14.4
633.50006	19.3
635.33954	7.1
637.59808	31.1
638.80737	303.5
639.50861	377.3	y (12) (2+)-P
642.47107	5.7
643.31921	20.9
644.31866	3.0
646.27136	10.0
647.60681	42.1
648.37970	3.8
650.32733	15.0
652.60651	49.1
653.51965	34.2
654.52893	17.1
655.41864	29.5
656.05341	13.5
659.55127	60.5
660.92334	8.8
661.74127	23.1
664.33234	172.0	y (6) (1+)
665.30280	35.2
666.07745	16.1
666.97797	51.4
667.77576	12.8
668.89014	12.5
669.55597	13.1
670.42017	12.9
671.96271	36.6
673.36505	36.3
674.54578	2.7
675.62140	7.8
678.29498	28.6
679.03223	59.0
681.09247	51.9
681.97955	9.3
684.07843	25.8
687.61029	562.2	y (12) (2+), b (13) (2+)-NH3-P
688.23065	177.5
689.30316	73.3
690.10883	23.7
690.77783	15.8
692.32684	20.0
694.11920	36.8
695.23212	12.3
699.38361	22.1
700.54047	11.8
702.84277	248.0
703.76886	9.1
704.39886	30.3
705.41907	3.8
706.46490	28.5
709.10486	14.5
710.38501	3.0
712.62140	18.2
714.99139	10.2
716.09686	27.5
717.19800	4.5
718.46906	12.8
719.19257	13.1
719.91113	5.1
721.51483	22.0
723.25073	51.0
724.08380	32.3
725.02606	20.7
725.71210	56.5
727.10022	87.1
727.75385	18.8
728.89850	67.9
729.91174	16.4
731.16675	3.3
731.89862	38.9
734.88702	25.9
736.44397	8.1
737.64716	20.4
739.46179	17.1
741.24512	12.2
742.45685	119.7
743.52771	23.4
744.55518	53.5
745.34210	97.7
746.43628	57.3
747.32086	23.8
747.93439	27.5
749.06818	45.9
749.78619	29.8
750.97839	416.9	[M+2H] (2+)-NH3-H2O-P
752.03680	83.7
753.62189	65.7
754.51660	115.1
755.45526	23.7
756.47913	59.4
757.33624	14.8
758.14954	45.1
759.77094	2078.6	[M+2H] (2+)-NH3-P, [M+2H] (2+)-H2O-P
760.49420	1878.9
761.58575	31.7
763.50897	84.4
764.50397	171.2
765.17981	11.1
765.85028	120.3
767.47705	104.1
768.69830	1570.5	[M+2H] (2+)-P
769.49756	1100.3
770.46973	105.6
771.50598	64.4
772.60095	173.7
773.52057	253.3
774.49890	130.3
775.36469	44.5
776.49457	48.0
777.64166	31.8
778.59485	958.2
779.47198	701.6
780.31989	47.3
781.18591	10.0
782.08356	91.7
782.75372	66.0
784.02167	88.4
784.68793	166.0
785.74756	361.6
786.52820	46.1
787.91522	108.7
788.89410	103.8
790.87640	194.0
791.53937	85.2
792.51105	117.7
793.55682	270.5	y (7) (1+)
794.33057	167.5
795.43951	127.4
796.77423	307.6
797.43781	272.3
798.22400	72.0
799.40973	756.0
800.55219	357.2	[M+2H] (2+)-NH3-H2O
801.62469	130.4
802.41125	406.4
803.32574	130.0
805.02551	1109.6
805.80804	1805.4
807.07990	90.3
808.16449	306.8	[M+2H] (2+)-H2O
809.34106	220.6	[M+2H] (2+)-NH3
810.94482	22.0
811.71698	5.0
817.57239	3.9
819.59399	17.6
826.57599	50.8
828.10095	4.5
830.80475	7.4
836.91742	19.3
837.68390	10.3
838.73578	32.4
839.36383	36.0
840.16400	8.6
840.99823	11.1
842.16119	50.6
843.25250	35.8
846.31744	50.3
850.38831	10.1
852.41797	4.5
853.41083	21.9
855.21161	98.6
855.95313	16.1
856.74768	5.1
857.94928	10.7
859.33295	7.5
862.44635	48.4
864.87280	13.7
865.49371	47.6
868.10834	68.4
870.10577	3.6
873.01068	35.9
873.65594	17.1
875.42499	24.0
876.86444	29.6
877.74786	35.4
879.41241	26.3
880.69403	33.0
881.46228	7.2
882.60345	35.3
883.39410	12.7
884.61346	10.0
885.72382	12.9
889.47260	36.1
891.63763	30.3
892.59729	55.8
894.87714	13.3
895.92926	45.4
900.97266	4.9
902.48297	47.6
903.30597	8.1
904.42889	13.8
908.38983	210.5	y (8) (1+)
909.56244	79.5
910.63751	37.7
912.30640	53.1
914.34277	24.4
917.86847	27.1
918.74066	29.6
919.76239	59.0
922.26373	23.4
923.15308	13.4
924.14288	7.1
925.55365	4.7
926.57294	25.1
928.27319	2.9
929.25360	7.6
931.43964	31.1
934.42487	11.7
935.27521	40.5
937.47479	13.6
938.41016	8.2
940.00470	16.3
941.31451	9.4
943.31622	4.2
944.76495	21.2
947.04175	41.4
950.30493	34.0
951.16943	11.3
952.68536	45.5
953.60138	96.8
954.87299	56.6
956.12726	30.7
960.15875	64.3
961.16675	53.7
963.54028	13.3
966.13348	18.3
967.95996	28.9
968.70996	10.4
970.63776	54.9
971.39948	26.1
972.08771	16.3
973.93695	11.0
974.66510	8.8
975.54608	85.4
976.70758	22.4
977.33179	12.0
978.13452	32.2
979.81537	18.5
981.50226	9.5
982.15045	8.1
984.20679	61.5
985.14655	81.9
986.20630	51.7
986.99030	7.8
988.66779	7.5
989.56439	29.9
990.27930	42.1
991.59760	18.5
992.55170	22.2
995.34125	13.7
996.11859	14.1
996.90338	18.3
997.50824	8.5
998.11932	10.0
999.29681	28.8
1000.30817	10.2
1002.38501	57.2
1003.18994	32.5
1004.37408	27.0
1005.01855	14.6
1006.35596	29.6
1006.98859	4.4
1008.98309	6.8
1009.95294	20.0
1011.69867	45.5
1012.56964	3.2
1013.45001	33.6
1014.18463	7.8
1015.52899	26.7
1017.36108	3.6
1018.68848	11.3
1019.54712	18.3
1020.43500	30.0
1021.22772	7.2
1023.33502	198.7	y (9) (1+)
1024.23999	92.2
1025.41968	27.9
1026.79395	4.6
1029.13196	37.1
1030.30762	20.9
1031.26587	5.5
1034.06921	58.5
1034.84973	26.5
1037.35107	45.7
1038.55872	3.8
1039.44775	2.7
1040.59985	38.4
1041.59851	29.5
1043.39038	39.7
1044.09253	19.6
1047.47485	10.1
1048.66089	6.9
1051.54370	16.3
1052.90979	13.8
1053.86035	24.2
1054.49451	30.6
1055.58679	13.7
1056.58655	13.9
1058.51001	8.8
1059.14575	19.7
1060.81665	3.8
1062.97437	4.5
1065.20154	25.7
1067.26172	18.7
1069.29309	7.8
1070.48877	35.7
1071.22058	31.3
1072.55212	54.1
1073.32715	8.8
1075.00000	20.7
1077.98633	17.6
1079.15759	49.2
1080.33752	39.3
1081.68396	47.9
1082.40308	46.1
1083.09106	20.2
1083.99829	17.1
1085.27490	22.0
1086.19580	17.0
1088.40491	28.2
1090.81250	25.6
1092.32104	193.4	y (10) (1+)-P
1093.31348	37.8
1094.40674	39.7
1097.45911	13.4
1099.05054	140.1	b (10) (1+)-H2O-P
1100.34839	118.0	b (10) (1+)-NH3-P, b (9) (1+)
1101.62073	40.9
1104.97449	21.8
1105.63306	8.1
1106.90320	15.8
1110.04883	17.3
1112.25195	6.5
1112.88171	6.7
1114.64648	12.8
1115.62317	2.4
1116.63599	24.0
1117.59937	30.2
1118.42480	15.8
1119.39746	3.4
1120.36768	31.9
1121.30615	36.5
1122.95386	79.6
1123.63501	32.0
1124.26135	92.9
1125.33618	28.1
1127.56506	19.8
1128.40698	46.2
1129.10474	17.8
1130.80640	7.1
1131.55347	9.3
1136.24414	13.6
1138.53174	8.1
1139.80225	38.3
1140.92969	8.6
1143.91113	89.1
1145.24268	81.4
1145.90283	11.5
1146.53418	10.1
1147.98682	16.1
1152.61462	8.8
1153.22595	27.6
1154.04700	26.6
1155.14587	50.8
1159.56787	6.9
1160.27283	3.9
1163.26855	194.5	y (11) (1+)-P
1164.37146	110.1
1165.29773	60.0
1165.96216	3.5
1170.45557	36.2
1171.92334	60.7
1172.65015	33.4
1178.30811	2.5
1178.99670	14.7
1180.02502	24.4
1181.59192	23.3
1182.55811	3.5
1183.37073	31.4
1184.83716	5.6
1190.22803	608.2	y (10) (1+)
1191.28845	191.2
1191.99390	35.1
1192.59583	33.8
1196.88794	143.7
1198.14026	209.2	b (10) (1+)-H2O, b (11) (1+)-H2O-P
1199.27014	96.6
1200.19336	34.8
1200.87671	26.7
1209.27734	8.3
1212.09827	5.3
1213.73950	27.8
1215.82446	157.9	b (10) (1+)
1216.47778	226.2	b (11) (1+)-P
1217.30566	160.2
1218.41321	36.8
1223.22510	15.3
1224.39868	2.5
1227.34814	34.0
1228.38611	10.4
1229.39282	3.0
1239.41931	15.9
1242.33301	27.5
1243.13123	4.4
1244.49219	3.8
1245.31750	18.6
1256.35608	6.3
1257.45715	22.2
1261.26550	353.9	y (11) (1+)
1262.33606	160.0
1263.13928	36.4
1266.80432	12.5
1267.95593	31.3
1268.66663	20.6
1269.39600	22.7
1271.14734	2.3
1272.21289	7.9
1274.59070	5.8
1275.60046	20.6
1276.41443	49.1
1277.52002	70.2
1278.14563	27.0
1279.28894	4.6
1281.45251	12.8
1285.26257	33.4
1286.45288	19.1
1287.30432	18.0
1290.15686	7.9
1292.44019	6.1
1296.12073	215.0	b (11) (1+)-H2O
1297.23560	99.4
1298.05054	16.8
1302.28577	5.0
1303.40417	56.1
1304.27307	20.0
1306.96436	18.4
1314.36707	209.8	b (11) (1+)
1315.27783	132.1
1316.53552	40.3
1317.72449	5.8
1320.65857	8.9
1325.53113	21.8
1330.91211	4.2
1334.15320	2.8
1336.58472	7.3
1338.15320	36.9
1339.69055	13.5
1343.33020	37.6
1344.21863	2.7
1345.31592	3.7
1349.60266	4.2
1355.47034	26.4
1356.51843	10.5
1362.07532	4.5
1365.03857	27.3
1372.15576	2.6
1372.88171	3.6
1373.84814	47.4
1374.61548	77.4
1375.61462	81.6
1376.91687	24.3
1383.32092	55.2
1384.13635	25.3
1391.67664	33.6
1392.56421	21.1
1400.81250	4.7
1401.50269	16.1
1402.45935	5.3
1403.11243	6.3
1405.15613	6.3
1409.89050	7.9
1410.64050	10.0
1418.24451	17.7
1429.15002	8.4
1440.19336	1.8
1452.85876	9.6
1454.82971	10.7
1457.75623	10.1
1462.29285	23.1
1470.35156	8.3
1471.87378	10.2
1488.26917	7.6
1489.76892	26.4
1490.58997	34.6
1507.47888	13.1
1520.39539	3.4
1535.39856	3.0
1612.84534	7.4
1620.26355	12.6
1628.16089	10.6
1633.67065	19.1
1634.97522	13.9
1642.42468	9.8
