# Supplementary material for: Phosphoproteomic Analysis of Platelets Activated by Pro-Thrombotic Oxidized Phospholipids and Thrombin
Source: PLoS One. 2014 Jan 6;9(1):e84488. doi: 10.1371/journal.pone.0084488 (PMC3882224; doi:10.1371/journal.pone.0084488)
Supplement: Annotated Spectra S2 — (ZIP) [file pone.0084488.s005.zip › EMLASDDEEDVSSKVEK_-6_2_71152.txt]

m/z	i	matches
195.22812	237.0
207.33176	27.7
208.28041	19.8
213.23459	30.2
214.36897	81.3
217.23950	33.1
222.43761	26.9
226.07535	8.1
227.01494	10.3
228.38690	34.1
230.25877	215.3
231.09865	60.7
232.26123	16.4
234.65848	68.0
239.01448	26.4
240.94797	20.5
243.31181	17.1
244.41554	15.0
247.24292	40.5
248.37207	16.8
249.31229	45.8
251.12358	60.9
252.22284	41.5
254.20172	60.5
259.08636	1733.3	y (7) (3+), b (2) (1+)-H2O, y (2) (1+)-NH3
260.18622	70.6
261.03378	21.3
262.29089	90.8
262.97931	48.0
265.40753	7.9
266.19012	17.1
269.44934	40.7
270.48853	26.7
272.41602	99.3
274.32758	28.4
275.09766	18.8
277.07336	186.4
278.96198	31.9
280.24646	33.5
284.35672	27.3
285.22705	27.3
289.00226	32.2
290.14462	227.2
292.14404	23.9
293.12970	11.5
294.08838	62.3
299.55914	16.3
301.20935	18.3
302.14313	28.1
303.48163	5.9
305.07202	28.5
306.29504	9.6
307.60120	105.4
308.50739	180.9
309.36316	63.9
310.57568	8.2
311.25818	17.1
312.15836	53.0
313.44772	14.5
315.20987	46.2
315.87482	11.8
317.46936	32.1
321.25568	8.1
322.38818	23.9
323.18060	54.1
325.23682	20.8
326.16650	242.2
327.18738	54.4
329.09247	42.9
330.49609	37.2
331.42053	6.6
333.38037	22.0
339.41736	334.0
341.43994	73.1
342.32178	14.8
343.35919	166.9
344.12061	220.4
345.15515	160.6
350.47388	57.4
351.30090	70.2
353.45667	11.1
355.08136	24.0
356.23297	7.4
357.08496	52.9
361.07135	44.8
362.34381	27.7
364.39081	30.3
365.40894	16.3
369.14850	48.5
370.00696	42.8
372.03815	2454.0	b (7) (2+)-H2O-P, b (3) (1+)-H2O, b (10) (3+)-H2O-P, b (10) (3+)-NH3-P, b (9) (3+), b (7) (2+)-NH3-P, b (6) (2+)
373.16418	634.3
374.10522	106.5
375.28754	192.4
378.13629	132.1
379.37000	67.1
380.50299	60.0
383.12402	19.8
385.12463	35.6
389.22192	140.4
390.17224	212.6
391.17676	63.0
393.55194	20.1
394.39288	32.6
395.64331	53.0
398.09644	34.7
399.25861	49.8
400.17517	17.9
401.29016	64.2
402.31659	12.7
403.49438	411.6
405.17847	7.3
408.35645	137.2
409.26996	78.7
410.06067	24.7
411.38116	22.3
412.35748	18.4
412.96722	22.3
414.99567	112.9
415.65472	24.7
416.43024	62.4
418.28552	21.3
419.35260	84.6
421.35590	78.4
423.72577	25.9
424.77051	175.7
425.63452	273.9
426.42419	50.2
427.26111	93.3
428.44867	10.3
429.22986	16.9
431.12915	18.8
432.21417	161.2
433.09973	49.1
434.26636	63.3
435.71686	77.3
436.34491	12.6
437.27588	26.6
438.06592	53.3
439.29724	71.0
441.58417	59.1
443.11121	1768.4	b (4) (1+)-H2O
444.07898	306.5
445.08295	26.1
446.21997	184.0
447.02362	85.7
449.32794	163.3
450.13342	39.6
452.37982	28.0
453.92853	34.3
455.24554	305.7
456.26361	35.4
460.13885	29.1
461.48883	66.4
462.25623	25.3
464.87347	52.4
467.18335	25.1
468.18127	81.9
470.67944	22.1
471.64117	197.3
472.43201	194.3
473.28583	236.4
474.33832	11.1
475.15594	113.4
476.19666	56.7
478.03436	17.6
480.18829	152.1
481.22986	13.4
483.70959	11.1
484.32056	47.8
485.55884	26.6
487.29193	16.0
488.59692	105.3
489.35443	67.3
490.47321	844.9
491.43799	317.6
492.67920	14.1
495.29877	100.9
497.43768	83.4
498.14459	80.7
499.25702	166.3
503.26324	104.2
504.29413	78.1
506.76111	137.1
507.72394	11.6
508.34155	17.9
509.79236	22.0
510.92218	220.5
511.84503	206.5
513.02112	56.7
514.64093	53.4
515.27570	30.4
517.02765	22.4
519.07990	30.9
520.90692	63.3
522.39319	43.1
522.99329	27.4
525.43878	89.0
526.13354	63.3
528.05731	25.8
529.20862	41.6
530.11713	235.5
530.80847	39.7
531.64911	80.5
532.49518	99.7
533.66376	49.6
534.92438	86.1
535.96454	57.7
536.89203	58.6
537.52411	92.9
538.29333	38.3
539.12323	17.5
540.33148	51.5
541.04675	24.5
542.07587	137.3
543.15851	290.7
543.96619	76.2
545.22357	671.8
546.17206	127.5
547.53058	61.2
549.65643	149.8
552.09766	46.1
553.16772	46.5
553.77332	44.7
555.31500	359.8
555.98383	124.0
556.97083	134.7
558.05377	146.6
559.12939	51.0
560.18317	115.8
561.44061	580.3
562.47552	251.3
563.20819	180.6
564.37103	306.5
565.00031	39.1
566.10541	123.4
566.93030	276.2
567.94330	131.0
569.18512	365.0
570.28503	447.7
571.61682	315.2
572.89923	65.4
573.73444	90.1
574.59247	66.2
575.57111	37.0
576.83789	440.6
577.80048	1185.9
578.40057	284.2
579.66589	146.7
580.81305	200.5
582.24921	322.2
583.28625	46.6
584.44708	400.0
585.17426	154.7
586.44891	14.7
587.67035	247.2
589.03827	46.0
590.00568	299.8
591.16266	92.7
591.91461	35.1
592.93597	216.2
593.74976	57.5
594.51898	202.6
595.67249	438.7
596.37921	125.9
599.35297	426.3
600.78180	300.4
602.02020	434.6
602.76801	224.2
604.26050	618.5
605.13434	535.4
606.21497	159.0
607.50946	84.0
608.61450	285.0
609.83203	822.9
611.07385	739.2
612.04962	363.3
612.97760	254.9
613.87061	31.9
614.65167	138.7
615.86737	365.7
616.93030	6076.7	b (11) (2+)-P, b (10) (2+)
619.17609	1529.1
620.13934	921.3
621.00690	1466.2
622.24225	150.9
622.93585	107.1
623.81647	139.8
625.12909	1257.8
625.97858	414.6
627.07367	330.5
629.90619	631.4
631.26617	33948.9	[M+3H] (3+)-NH3-P, [M+3H] (3+)-H2O-P
632.11646	789.2
632.76904	1364.7
633.56012	772.1
635.02863	521.2
635.91364	1848.8
637.14960	3807.8	[M+3H] (3+)-P
638.88507	699.4
640.26160	178.7
641.23163	166.3
642.49243	3191.1
643.63617	768.2
644.91193	625.9
645.76996	215.7
646.89447	325.9
647.80560	580.9
648.49274	1258.9
649.44775	394.1
650.18231	402.2
651.17926	1687.0
652.08868	2177.5	b (12) (2+)-NH3-P
652.90070	794.3
653.57806	257.3
654.51721	402.7
655.54486	259.7
656.30353	568.6
656.99579	1111.5
657.79376	1344.2
658.71796	190.7
659.77307	1706.5	y (6) (1+)-H2O
660.56732	3924.6	y (6) (1+)-NH3, b (12) (2+)-P
661.34875	404.7
662.15326	261.2
662.96808	24.3
664.34692	26.2
673.19458	60.1
674.27643	45.2
677.39935	209.4
678.47510	87.2
679.29218	48.8
683.02765	8.8
684.62958	111.0
686.03290	193.3
687.28052	32.6
688.17303	35.2
688.88739	74.3
690.27325	1443.7
690.92023	429.8
692.34674	26.6
693.86243	159.6
695.47803	119.0
697.59930	85.9
698.98730	41.8
700.27411	11.5
701.08868	37.5
701.85687	7.3
702.54132	90.6
703.33521	19.2
705.44904	109.7
706.51282	18.3
707.23230	16.4
708.32233	67.2
709.43060	42.1
711.29517	22.3
712.51709	75.3
713.32379	42.7
714.19543	59.6
715.64630	98.0
716.45221	55.0
717.55341	48.6
719.31543	826.5
720.30157	300.6
721.65015	58.4
722.73798	103.3
725.05457	3400.3	y (13) (2+)-P, b (6) (1+)-H2O
725.98456	203.4
727.64709	44.5
728.52179	13.1
729.32050	16.8
730.75775	54.0
731.52374	31.9
732.16907	22.4
733.16162	51.8
734.18317	19.8
735.26886	49.2
736.52350	142.4
737.29041	23.7
737.90143	51.9
738.75433	31.3
740.18439	101.8
741.53503	32.7
743.04700	159.7
744.37836	208.2
745.31134	41.4
747.37097	35.2
750.52533	48.1
751.84949	132.6
754.22833	27.8
756.71515	111.9
758.31293	34.9
760.30933	4417.0
760.96710	4591.5	b (7) (1+)-P, y (14) (2+)-P
762.15619	159.7
763.38202	45.7
764.97101	73.1
765.58368	52.6
767.06396	37.7
767.70551	15.3
768.39612	12.8
769.76227	62.4
771.07245	57.9
771.71503	101.3
772.39209	34.3
773.93854	10231.7	y (13) (2+)
774.89325	1327.0
776.27734	221.5
777.26904	172.8
778.32996	156.7
779.05768	22.2
780.32294	43.6
781.20856	109.9
785.19647	64.5
787.29108	317.1
790.08392	124.6
791.35223	78.4
792.14825	8.0
796.15033	77.0
797.23254	14.9
798.46820	113.7
800.09503	285.1
801.31622	148.7
802.77063	13.1
803.71313	77.5
804.63159	19.3
805.31610	66.9
807.00836	159.4
808.24347	272.2
809.28021	3797.5	y (14) (2+), b (15) (2+)-NH3-P
810.00482	2298.3
812.30829	111.2
814.15363	260.2
815.44470	181.0
816.77667	1522.6
817.50598	1556.4
818.57928	16.9
819.84229	73.3
822.81659	28.8
824.02386	102.4
826.16437	34.1
827.48004	38.2
830.05151	204.0
831.18115	256.2
832.35345	270.7
833.44592	43.0
834.61578	37.2
835.40607	24.9
836.48480	9.0
838.57489	101.7
841.22571	89.0
842.36237	118.2
843.39337	82.0
845.49219	25.7
846.20557	89.4
847.35754	123.6
848.28436	158.0
849.15814	101.2
850.44733	83.4
851.39276	130.0
852.25366	258.5
853.28729	137.4
854.87262	27.7
855.92462	57.2
857.03882	166.5
857.87897	163.9
859.61060	74.5
860.38531	56.7
861.85638	37.5
863.16211	77.7
863.89935	309.5
865.76642	2837.8
866.54199	4522.7	y (15) (2+), b (15) (2+)
868.44977	127.1
869.56842	138.9
870.48273	116.1
871.57666	206.4
872.49316	336.5
873.39404	8.0
874.10962	25.1
875.69678	91.8
876.38495	12.5
877.41388	17.3
879.29120	69.2
880.65961	215.4
881.57855	42.6
882.65112	37.4
883.49927	56.3
884.21820	29.7
886.52881	321.6
887.47699	111.4
888.46344	165.5
889.63770	90.8
891.10840	199.8
892.83618	91.4
894.13702	247.6
895.08917	38.2
895.81024	29.4
898.26007	57.1
899.06219	111.0
901.86298	365.8
902.80878	84.1
904.56219	51.0
905.22998	35.6
907.29730	88.6
909.43872	59.8
911.62653	32.9
912.71625	49.5
914.47998	21.9
915.49835	117.9
917.08691	118.4
918.19360	137.4
919.22614	109.4
921.15375	11.7
922.43817	184.5
923.86163	7.3
924.58490	28.4
925.37335	44.6
927.28192	43.0
928.52203	73.3
930.19531	39.4
931.36298	107.6
932.20190	59.7
933.72357	49.6
935.01245	14.1
937.24707	115.1
938.61328	56.2
939.67218	117.0
940.86066	22.9
943.42731	60.7
944.99561	120.2
946.10272	189.8
946.82593	29.9
947.46515	36.5
952.35834	29.7
956.28571	51.4
957.32159	12.6
958.68182	178.4
959.44073	28.1
960.37494	101.0
961.48395	72.5
964.23761	30.5
965.38055	10.3
966.41327	19.4
969.41229	98.5
974.35736	56.0
976.18243	82.6
977.10834	18.3
977.89862	64.3
979.57202	13.3
980.49176	68.3
981.42993	37.2
982.34204	17.6
983.31757	16.5
984.26825	25.1
987.27808	96.8
989.78253	101.2
990.54199	29.1
991.83051	98.2
994.39423	16.6
995.22266	128.6
996.70233	175.5
997.35254	8.9
1007.53931	40.2
1011.47809	111.8
1012.30780	61.7
1014.27057	10.8
1018.53784	79.6
1019.35114	52.2
1020.24823	110.2
1021.33368	57.1
1024.71448	27.6
1026.59155	42.1
1030.50732	117.2
1031.36926	69.6
1032.21387	37.9
1033.91626	24.6
1035.32178	105.0
1036.60071	13.1
1038.54553	71.6
1039.56396	15.3
1043.91833	44.1
1045.39014	25.7
1046.87646	12.6
1047.86572	28.2
1048.88354	107.7
1051.49915	64.4
1052.24500	32.6
1053.20374	25.1
1057.45874	87.8
1059.45972	8.8
1062.35449	7.1
1065.51514	45.8
1066.45703	71.8
1068.46667	19.0
1071.53564	31.8
1074.29590	17.8
1076.03162	25.8
1077.57959	17.9
1081.78796	26.6
1083.93103	22.9
1084.91809	8.8
1088.26782	76.4
1089.92590	62.8
1090.93921	139.5
1091.81689	134.1
1092.54578	53.2
1093.98999	51.9
1094.61084	40.0
1095.47522	31.6
1097.64099	39.4
1099.11707	36.4
1103.02075	14.6
1104.45532	42.4
1108.81055	124.3
1109.63513	214.7
1110.35864	42.4
1111.57056	23.0
1113.37036	15.5
1115.05566	127.3
1116.30603	69.6
1118.23828	30.9
1127.43542	139.0
1128.19250	106.0
1133.14990	12.0
1134.53491	31.2
1136.16455	34.4
1139.41992	11.8
1146.28394	60.4
1147.31006	46.2
1148.27930	15.3
1148.90161	41.6
1149.53516	84.8
1158.55615	17.8
1161.54004	40.5
1163.09766	134.4
1164.38269	55.5
1165.43481	122.6
1169.49158	17.3
1171.19421	11.1
1173.64111	20.2
1185.10327	42.5
1189.29712	5.1
1193.28638	28.2
1207.59595	19.8
1208.46057	9.6
1214.38708	21.6
1215.02258	72.5
1226.20105	36.5
1232.34558	28.9
1233.40210	21.1
1234.52319	30.7
1237.12036	21.3
1264.70068	32.7
1265.65613	10.3
1276.72888	29.4
1280.12915	26.6
1283.47473	36.3
1295.77917	58.6
1303.55115	8.1
1308.52820	29.0
1310.21423	24.3
1327.47192	27.3
1330.02478	22.8
1331.27588	11.8
1364.65051	26.2
1379.22388	21.5
1400.46704	37.8
1473.26709	42.7
1535.21484	18.3
1602.71521	29.5
