# Supplementary material for: Phosphoproteomic Analysis of Platelets Activated by Pro-Thrombotic Oxidized Phospholipids and Thrombin
Source: PLoS One. 2014 Jan 6;9(1):e84488. doi: 10.1371/journal.pone.0084488 (PMC3882224; doi:10.1371/journal.pone.0084488)
Supplement: Annotated Spectra S2 — (ZIP) [file pone.0084488.s005.zip › EMLASDDEEDVSSKVEK_-6_2_75098.txt]

m/z	i	matches
310.06467	12.1
314.31702	6.8
316.18457	12.7
340.24188	10.1
356.15094	111.0
369.36487	29.2
371.17914	23.6
374.18484	26.2
375.30206	219.6
376.03690	76.4
383.40924	14.7
384.84308	37.3
392.58508	41.2
399.09891	78.2
402.73578	20.8
405.31470	35.7
420.92206	75.4
423.58740	21.9
425.36981	21.2
427.14487	180.8
428.02277	30.0
429.67886	36.1
434.88892	19.3
445.30405	18.1
450.29645	65.4
456.88873	31.0
458.64111	24.1
460.35715	51.2
464.33173	22.1
465.30157	12.0
469.24051	64.6
471.15591	11.4
473.04642	65.8
477.14105	27.3
480.96478	48.8
482.24390	6.7
484.17142	120.0
485.69357	33.9
487.45950	21.1
495.87701	131.4
499.89322	64.1
501.43961	7.4
503.44525	224.6
504.20911	29.7
514.27338	92.8
524.15173	35.9
525.92871	9.4
526.76965	75.5
529.26355	21.4
531.42944	53.4
536.98065	77.0
549.50146	12.7
555.57855	52.2
556.40759	25.1
559.80994	49.4
561.41296	31.1
563.26648	17.3
569.45813	52.7
571.57568	39.0
572.18536	54.7
573.51111	39.2
574.24542	37.1
576.01221	46.6
588.04083	19.8
590.47369	184.6
591.35181	90.9
592.38782	16.5
593.65454	37.0
595.18457	16.7
597.90442	32.1
604.16504	14.7
606.07379	87.2
610.08911	24.7
611.26538	499.9
612.06274	10.7
613.12378	47.7
621.39801	16.7
624.38904	9.3
625.15363	89.2
627.45856	52.4
629.25342	124.4
630.29211	96.4
631.33173	45.1
632.82794	72.5
633.43164	4.3
635.22144	49.0
638.42065	7.5
641.42615	22.7
642.46423	32.2
645.33020	16.0
647.44751	20.0
649.54462	25.8
650.38947	19.1
652.50171	12.1
658.45300	30.4
659.41431	230.6
660.41779	18.6
667.00525	34.0
671.70154	53.7
672.38440	30.3
673.06427	21.3
674.55597	85.0
677.37225	1713.1
678.45056	156.3
679.31635	65.0
679.92334	46.6
682.40851	69.9
683.50397	34.1
684.67456	93.3
685.32043	22.5
690.41479	404.9
692.47571	34.3
694.52808	32.5
696.53833	21.8
702.76190	70.4
704.83484	46.9
708.89783	148.8
709.90601	22.0
711.08575	8.1
712.26929	33.0
716.25769	13.4
717.07971	33.2
718.43445	22.0
720.41199	49.1
722.44971	60.1
725.22418	290.3
726.18469	509.0
727.25513	243.4
728.15039	29.8
729.30469	50.9
730.30762	10.1
731.50970	9.4
733.81677	31.2
735.37488	56.8
738.67474	45.2
739.29248	11.2
741.62305	46.1
742.23975	127.8
744.29639	146.8
745.84033	69.2
747.46527	27.7
750.02576	31.9
751.52881	10.9
752.28015	7.4
754.16229	43.0
754.91553	18.0
755.61169	37.5
757.39331	35.7
759.38684	45.0
760.59601	1174.2
761.45056	472.5
765.46808	43.8
766.11603	28.9
769.22937	77.2
770.09009	13.4
771.09033	189.8
772.06793	6.1
773.17957	76.2
774.04956	873.2
774.86536	53.2
776.35547	1211.0
777.47803	629.3
778.54468	10.1
779.84253	95.3
781.47180	24.7
784.23254	63.6
785.47070	10.1
786.40686	37.9
787.33374	30.0
790.12793	18.5
792.21045	63.2
792.95093	76.0
794.40771	117.7
795.29810	39.5
796.33606	9.6
800.67908	161.1
802.06921	40.3
803.12732	14.6
807.99792	70.3
809.26331	275.9
809.96045	449.3
810.94861	21.3
813.57935	70.5
814.46704	9.3
815.40503	12.7
817.10962	347.5
817.81470	248.6
824.16785	271.1
825.01733	89.8
826.25598	137.3
827.15039	50.7
827.83887	35.4
831.96094	35.5
833.39270	92.6
836.46667	42.2
842.08264	231.8
843.26392	143.2
844.15466	132.6
851.74878	16.6
855.19043	391.6
856.05286	108.6
857.09399	70.6
858.15515	67.4
865.08081	317.7
865.92676	1060.6
867.12439	109.8
869.60095	54.2
870.39648	50.7
871.39490	89.5
872.78162	44.0
873.71387	171.4
874.53992	202.1
875.61975	117.9
876.31042	86.3
878.99902	6.8
880.56750	24.0
881.40186	24.6
883.09949	153.1
883.79224	299.2
884.74219	210.9
886.10254	15.4
888.33301	48.7
888.97559	20.8
890.15125	523.6
891.42651	623.3
892.32312	329.5
895.35999	59.5
897.11633	19.9
898.01367	20.1
899.17090	3870.7
899.96558	141.0
901.14636	90.0
903.47534	15.4
904.47742	64.2
907.92151	559.0
908.54065	540.7
911.09558	125.8
912.75146	63.0
913.76367	141.0
914.73083	34.5
917.27747	93.3
918.10498	79.6
920.13916	115.3
922.70996	103.3
923.96375	125.9
924.94690	86.4
925.98206	44.6
926.88330	7.4
929.04932	1203.7
929.82922	47.1
930.51208	151.6
931.60938	84.8
932.48340	129.2
933.46729	116.4
938.11536	69683.1	[M+2H] (2+)-H2O-P, [M+2H] (2+)-NH3-P
939.03210	11617.4
940.61682	727.5
941.83301	411.4
942.87378	237.7
943.80237	39.4
944.53125	43.5
947.08472	12976.5	[M+2H] (2+)-P
948.07483	8831.6
949.11707	164.5
950.00977	133.3
951.28577	45.3
951.98022	52.2
952.97827	300.7
953.87354	112.9
955.09412	32.5
955.97449	66.8
957.13818	207.4
959.32751	26.6
960.19812	6.8
960.81445	68.3
961.45654	30.4
962.65076	422.0
963.44507	162.4
964.64063	215.9
965.98218	102.0
967.17236	238.6
968.82996	551.3
969.66406	611.3
970.77795	85.9
972.24878	83.1
973.41772	77.7
974.65820	169.1
977.70569	1863.1
978.54077	2304.6
979.51318	8.1
980.73730	79.0
982.89905	59.9
984.15796	177.5
985.68591	28.3
986.84277	540.8
987.82959	110.1
989.00696	64.7
1002.32544	279.8
1003.22693	96.7
1004.28613	28.9
1007.11475	37.0
1009.63257	25.1
1010.84692	28.8
1020.36731	462.5
1021.39575	313.8
1023.34839	40.8
1034.24683	21.4
1039.46313	27.8
1040.14478	23.3
1046.80396	6.1
1050.46753	52.8
1051.91931	55.4
1054.16748	7.5
1058.01563	25.4
1060.66016	22.6
1062.29224	17.2
1063.07275	16.5
1064.09399	54.8
1064.89331	71.9
1066.10718	69.4
1067.31982	27.2
1068.45801	47.9
1069.49829	11.5
1074.93042	18.2
1080.90283	55.5
1082.09619	192.7
1083.12305	96.9
1099.16943	938.9
1100.25574	381.3
1101.29651	61.1
1102.79773	21.2
1103.92590	72.7
1105.25317	64.5
1110.66211	6.8
1115.39893	61.7
1117.15088	32.3
1120.25732	15.2
1121.07959	41.6
1123.94470	25.1
1127.51038	22.6
1131.70166	77.7
1134.19019	115.8
1135.37488	8.1
1136.69470	45.5
1141.10168	23.3
1148.24854	16.1
1149.44067	780.3
1150.36621	372.0
1151.56274	31.1
1152.59204	6.8
1164.48438	50.8
1165.55786	24.2
1169.98975	26.0
1176.55981	36.9
1178.74463	9.5
1180.00720	51.9
1181.35242	30.0
1187.97107	4.2
1195.42993	27.3
1196.82410	397.7
1197.97119	686.9
1199.16064	290.4
1200.22388	29.2
1209.06641	41.0
1215.41357	232.0
1216.15308	162.6
1216.94250	92.4
1217.54395	45.5
1222.50562	62.1
1229.39014	23.1
1237.56714	22.0
1238.53845	36.9
1245.77771	27.6
1247.17834	7.4
1252.30737	25.3
1256.44092	50.3
1259.29224	11.2
1264.34741	971.2
1265.26416	341.5
1266.09412	29.2
1267.03369	129.8
1268.38354	83.3
1269.29089	48.9
1271.86267	29.0
1276.89038	8.8
1277.70154	46.4
1285.26355	31.4
1286.94836	44.8
1295.30151	77.2
1295.92798	952.2
1297.01526	530.2
1298.04407	214.8
1300.26917	66.3
1300.89209	9.9
1303.01746	171.7
1303.93518	74.3
1304.92285	27.3
1314.01672	186.0
1315.09351	22.8
1315.91785	14.8
1318.32739	32.2
1320.28723	16.5
1321.22522	32.6
1325.42053	42.0
1328.33582	52.0
1331.57532	49.4
1335.76782	22.6
1336.64880	23.2
1338.98633	20.7
1340.83118	23.0
1344.15417	30.2
1345.35559	24.0
1351.31580	18.5
1354.35510	25.9
1355.33093	14.7
1356.16846	29.0
1357.42566	30.8
1358.62537	18.5
1361.80884	104.0
1362.54651	121.5
1363.35828	25.9
1364.95471	87.8
1366.21387	65.9
1371.84216	12.7
1373.77576	129.7
1374.58069	16.1
1379.41870	263.8
1380.38721	333.5
1381.28772	33.1
1382.99695	118.1
1384.08044	20.9
1385.21399	15.3
1386.95374	9.4
1387.68518	32.0
1390.61523	17.9
1402.24475	30.4
1403.45557	43.0
1411.20422	11.2
1412.74072	132.6
1413.61206	15.2
1418.13928	12.7
1423.73669	34.9
1426.11682	35.1
1430.43518	23.3
1431.31665	133.1
1432.32263	119.9
1433.42871	28.0
1435.32056	79.3
1447.12842	13.3
1448.62585	261.8
1449.39368	108.0
1452.16956	17.6
1453.40210	12.1
1459.24255	40.5
1463.75903	79.6
1466.73547	31.2
1470.97546	17.3
1482.36658	64.3
1483.30554	49.2
1489.23767	8.9
1500.31702	67.6
1502.09229	59.5
1506.22839	16.7
1511.91907	10.7
1515.35413	14.0
1516.65393	18.0
1517.42969	12.7
1519.55310	86.0
1520.62195	35.9
1528.90686	5.6
1533.57678	180.2
1544.64514	9.5
1546.24792	61.9
1547.69324	50.6
1554.55725	21.3
1561.85583	31.1
1567.34070	45.7
1569.71643	35.9
1574.44202	28.4
1581.34705	121.3
1583.15955	10.7
1584.56616	53.2
1585.24988	18.2
1599.10791	137.5
1600.01086	98.7
1601.33594	58.0
1616.47644	145.1
1617.58972	151.0
1618.49622	79.2
1624.55237	37.6
1632.81311	99.4
1635.36658	35.7
1646.38367	98.9
1668.62830	14.7
1679.18298	56.8
1679.87036	61.1
1682.20764	8.1
1684.25122	112.2
1694.35168	22.0
1697.34534	493.4
1698.26245	359.9
1699.24377	105.7
1710.33459	20.2
1711.23523	14.0
1715.21497	12.7
1716.53687	8.1
1720.64636	23.2
1728.29712	76.0
1729.38953	136.2
1730.55994	231.6
1744.53503	21.2
1746.21362	23.4
1746.86499	244.9
1748.28674	99.2
1749.38843	31.1
1764.31616	26.0
1765.81567	128.8
1766.53162	7.4
1781.32495	8.9
1790.74426	21.6
1804.76917	9.4
1809.17737	10.1
1811.33020	37.7
1826.40845	976.3
1827.25720	788.5
1828.41101	199.5
1844.54456	117.9
1845.40759	18.8
1846.86487	40.3
1879.21838	38.3
