# Supplementary material for: Phosphoproteomic Analysis of Platelets Activated by Pro-Thrombotic Oxidized Phospholipids and Thrombin
Source: PLoS One. 2014 Jan 6;9(1):e84488. doi: 10.1371/journal.pone.0084488 (PMC3882224; doi:10.1371/journal.pone.0084488)
Supplement: Annotated Spectra S2 — (ZIP) [file pone.0084488.s005.zip › EMLASDDEEDVSSKVEK_-7_2_65638.txt]

m/z	i	matches
299.96243	16.1
327.02142	36.8
328.77792	75.1
335.00058	36.7
353.99933	23.9
355.98126	29.0
358.15759	13.7
370.18439	9.6
374.01361	27.3
375.30334	308.4
376.23807	13.0
382.18427	27.8
384.33643	22.4
391.75671	85.8
395.02341	24.4
398.28314	8.7
402.30005	58.0
410.17856	21.2
422.12146	21.9
426.43817	101.1
427.14481	294.7
428.04312	9.5
444.13406	26.8
445.09338	41.3
458.25845	16.2
460.26660	46.4
462.22702	45.0
473.23682	18.8
485.35916	32.4
486.20020	44.2
496.06137	244.0
500.36346	83.8
503.43005	83.7
504.51044	25.7
510.93695	44.2
513.26855	54.6
514.21002	17.8
527.03015	28.4
531.36688	61.6
532.47253	71.3
541.59644	45.4
548.15552	26.5
549.43372	33.7
551.31384	30.1
553.20361	18.6
555.47363	24.2
558.25977	76.7
560.17566	15.4
564.19604	20.2
568.37830	26.3
569.23877	58.5
570.35950	55.1
572.00116	10.4
583.35168	22.8
588.10693	18.7
589.36902	14.5
590.49451	124.0
591.36182	73.1
593.92126	26.4
599.47632	17.9
604.05133	23.4
606.21710	66.5
607.13263	55.7
611.11658	332.8
612.16193	109.5
616.43353	28.7
624.12555	62.7
626.19824	11.2
629.26221	190.7
630.24561	44.2
633.09802	173.3
635.19824	9.6
640.12683	39.2
641.25458	53.4
642.40112	10.4
651.42847	55.5
656.02124	50.0
659.54651	99.4
660.19409	15.3
660.86578	59.2
672.75903	121.1
674.46478	13.7
675.78259	32.7
677.32129	1894.0
678.37592	524.4
682.38269	33.2
683.15369	11.4
685.45972	27.7
687.42505	56.4
690.30096	363.7
691.03583	22.4
692.88153	30.2
694.86877	41.8
696.94128	31.0
699.56885	17.3
700.23987	16.4
707.99603	78.6
708.94922	198.8
716.33936	12.1
717.24292	27.7
721.28821	84.8
724.78418	544.7
726.17108	608.6
727.26563	210.0
733.09894	76.9
734.15186	144.8
734.83679	134.5
736.44470	21.1
739.37561	17.8
741.22131	33.5
742.12549	208.5
743.34589	132.2
744.71423	171.9
745.34766	34.0
748.49817	43.4
749.62329	18.8
751.23242	79.7
752.39630	8.9
754.29565	18.6
760.47961	1508.1
761.42853	7.8
764.98022	205.1
765.97772	8.8
766.75165	40.3
770.62817	16.2
771.25488	80.1
772.28809	164.1
773.82690	884.2
774.46985	589.6
776.39063	1564.5
777.42896	357.3
779.42969	20.3
781.35889	99.3
782.36792	24.4
785.43848	39.3
786.10034	21.9
789.07629	30.9
791.03552	240.5
793.30383	43.5
795.12256	70.7
797.07129	40.1
799.34192	98.6
800.39197	82.4
803.79980	46.6
804.49731	144.8
806.62537	37.6
809.32556	668.1
809.93127	184.2
810.67236	43.7
817.24731	598.2
822.54883	58.7
824.08130	344.9
824.87842	26.0
826.20337	109.6
827.78894	17.8
829.28186	33.5
830.49878	49.2
831.94543	36.8
833.48645	85.1
835.05383	90.3
836.93762	18.4
837.92261	53.7
840.00891	17.9
842.31665	70.9
843.22131	11.5
843.90540	60.6
849.40527	59.0
853.28406	26.0
854.43665	45.2
855.20703	336.5
855.94189	272.0
856.65112	107.5
857.44702	38.5
858.05859	9.6
860.60132	69.3
862.33923	93.3
863.90149	11.4
865.98254	1152.3
866.76672	51.6
867.65491	41.4
870.32568	28.3
871.07947	73.7
872.66809	304.3
873.60046	538.7
874.53711	442.8
875.42761	47.0
880.44983	66.9
881.64709	82.9
882.97900	156.5
883.81470	68.1
884.82910	34.9
885.71021	36.1
887.93103	17.0
888.94104	99.7
889.91565	519.1
891.49341	892.0
892.33936	317.2
893.85754	129.5
895.22900	43.7
897.03345	78.8
897.66443	46.4
899.01416	1763.6
900.02197	20.1
900.82690	51.9
902.78247	11.3
904.93665	188.6
906.11243	10.4
908.06006	741.4
909.24634	57.9
910.72534	123.5
914.17920	265.5
914.88977	142.0
915.71045	90.1
920.47583	403.7
921.53467	23.6
922.72778	219.8
923.43164	59.0
924.56714	141.0
925.35242	166.5
926.93652	59.2
929.01550	2095.1
929.98096	184.9
931.23486	461.2
931.94934	45.6
932.72998	105.1
933.70959	73.7
938.07544	83239.6	[M+2H] (2+)-H2O-P, [M+2H] (2+)-NH3-P
939.07397	2876.0
940.06018	374.6
941.11658	165.3
942.17688	141.3
942.84790	38.4
943.46973	76.7
947.02039	14220.9	[M+2H] (2+)-P
947.91943	5805.0
949.20728	242.7
950.22681	217.1
951.31445	82.2
952.81567	664.2
953.77368	194.7
954.73230	150.9
955.94348	635.2
956.67456	170.1
957.41650	48.1
958.55908	191.8
959.78491	120.5
960.39368	13.1
962.07837	670.5
962.75195	377.8
964.19507	260.9
965.42004	101.3
966.30872	147.2
967.75415	172.6
968.90088	273.0
969.79211	75.1
972.51685	55.9
973.44824	101.7
974.40454	51.0
975.38782	19.7
977.88879	4537.3	[M+2H] (2+)-NH3-H2O
979.07153	396.1
979.68164	33.4
982.42444	56.7
983.98792	187.1
984.79773	28.4
985.71631	17.8
987.05127	199.8
1002.28662	33.9
1011.03955	22.9
1020.38013	528.1
1021.08972	23.5
1022.04309	44.8
1035.23926	27.5
1037.38684	34.4
1047.51355	16.8
1050.75378	51.7
1054.09204	69.7
1056.21411	90.4
1061.41016	21.4
1063.00281	38.6
1073.15906	15.8
1076.46753	10.4
1077.11377	24.4
1081.18616	41.6
1082.09033	362.6
1083.21887	180.4
1099.27148	679.7
1100.34546	234.0
1110.30664	50.0
1117.20825	163.1
1118.55542	12.1
1119.47986	43.1
1123.58142	32.2
1131.64917	162.9
1134.79590	51.1
1138.44800	45.1
1143.17676	36.0
1144.22681	11.4
1149.48975	1047.2
1150.43384	212.1
1156.45923	51.7
1162.16663	29.2
1165.19617	138.1
1170.13696	46.5
1170.96509	12.9
1171.95667	44.7
1179.04321	7.1
1180.18066	135.6
1185.43848	43.5
1196.98071	833.4
1198.09473	630.1
1198.91382	130.9
1199.72461	101.7
1202.37610	19.5
1213.19592	114.8
1215.32422	173.2
1216.38293	345.3
1217.35962	131.1
1222.56702	26.1
1226.33008	22.8
1230.03748	27.0
1231.33252	40.4
1232.41431	18.7
1242.89282	11.4
1244.20264	128.5
1245.32739	21.4
1247.04578	143.8
1249.35669	44.7
1250.30139	15.0
1253.27783	134.0
1254.14392	77.1
1255.12988	96.1
1258.88330	93.3
1261.63123	27.7
1262.25903	36.9
1264.42456	1078.3
1265.55188	518.9
1266.95850	24.4
1268.52136	110.8
1278.00098	31.3
1285.10498	52.2
1286.50842	139.1
1296.00012	1106.4
1297.06335	361.0
1299.58191	20.3
1302.41394	23.4
1304.12952	95.3
1313.82922	261.3
1314.52576	41.8
1315.58606	118.3
1320.75769	22.0
1329.21094	10.4
1331.22083	29.7
1334.86853	21.9
1336.10632	75.8
1344.77356	21.2
1347.97278	15.4
1351.37549	75.5
1353.71436	102.6
1357.45374	47.6
1361.43469	80.8
1365.20374	56.1
1366.09460	11.3
1367.92151	30.3
1369.23743	51.8
1374.80554	27.1
1379.52197	379.2
1380.55237	130.5
1383.11047	86.4
1383.80310	16.1
1384.97131	56.3
1396.17493	53.4
1399.90881	16.2
1401.39502	52.9
1402.66760	41.9
1404.52966	39.4
1413.31360	45.2
1430.33643	35.2
1431.37561	139.8
1434.94031	17.0
1439.98816	20.7
1442.55823	13.1
1448.50500	228.0
1449.54993	67.6
1453.13184	44.2
1465.74243	95.4
1472.45422	60.9
1481.67542	79.8
1483.02136	146.4
1484.53650	46.8
1485.72375	64.0
1487.66394	34.4
1495.55627	29.0
1500.22571	32.5
1501.27722	43.3
1505.58752	9.6
1513.47363	14.4
1518.53125	24.5
1519.19958	19.5
1520.32141	12.1
1524.75586	47.6
1530.09863	46.9
1533.40308	128.8
1546.33972	430.8
1547.42944	38.6
1562.41711	45.9
1563.27307	36.2
1566.55298	33.9
1569.91553	107.2
1580.32751	21.2
1581.46265	33.4
1583.20862	13.7
1597.74451	50.4
1598.38757	24.4
1599.39392	72.4
1600.56287	81.5
1612.32593	45.2
1616.21057	83.8
1617.42322	282.4
1618.52698	98.0
1619.53967	40.0
1625.79907	21.0
1632.70837	73.8
1636.18738	48.5
1636.88098	12.0
1646.53235	26.2
1648.24731	42.6
1660.56995	16.2
1667.93420	71.0
1679.60486	21.2
1680.62183	105.0
1684.78015	26.1
1697.33118	472.4
1698.39197	279.6
1710.28247	25.3
1715.83069	63.0
1728.49084	217.7
1729.40173	92.1
1730.24255	58.8
1738.97278	42.2
1746.38977	108.2
1747.43347	52.0
1750.11145	59.3
1752.19495	16.2
1765.16980	64.5
1808.51160	24.5
1809.18384	62.8
1826.51819	809.9
1827.47681	606.3
1828.62268	53.0
1844.47339	212.5
1845.31470	32.3
1967.62146	18.7
1969.86096	59.0
