# Supplementary material for: Phosphoproteomic Analysis of Platelets Activated by Pro-Thrombotic Oxidized Phospholipids and Thrombin
Source: PLoS One. 2014 Jan 6;9(1):e84488. doi: 10.1371/journal.pone.0084488 (PMC3882224; doi:10.1371/journal.pone.0084488)
Supplement: Annotated Spectra S2 — (ZIP) [file pone.0084488.s005.zip › EMLASDDEEDVSSKVEK_-10_2_68019.txt]

m/z	i	matches
282.39243	22.4
296.05374	33.2
313.25812	9.1
322.16901	24.1
355.58459	22.5
358.01080	17.8
362.30112	29.5
371.00656	21.7
374.05078	22.3
375.35532	241.1
376.44879	29.7
390.56207	22.6
398.35403	62.7
399.13583	53.6
400.01660	36.1
402.35422	22.8
407.05078	10.5
408.21155	46.9
413.38712	32.0
416.55972	19.9
421.08173	25.7
422.38797	9.3
426.87158	126.4
427.81287	31.4
429.46997	46.5
430.81885	6.7
442.47128	9.8
444.52399	53.8
445.36084	11.3
451.09436	22.6
453.42377	17.8
459.12338	31.9
460.61224	82.4
464.26865	29.0
465.77481	74.2
468.16122	39.7
469.28442	12.2
481.26807	16.9
482.22809	17.4
483.01404	17.8
484.25641	11.4
485.46021	108.1
493.30301	26.5
494.44284	9.8
496.18295	151.7
497.17682	61.6
500.33591	14.9
503.37277	300.4
504.48102	36.0
505.41434	8.4
511.41193	16.1
514.07898	27.2
516.06354	8.2
519.69885	20.1
522.43219	20.1
525.84198	26.5
527.18768	21.8
528.41333	22.0
529.03552	32.6
530.24451	92.7
531.35010	107.3
532.13068	15.0
533.50452	20.3
537.35547	54.1
540.53027	40.8
544.15991	36.0
546.79651	41.3
549.51172	38.7
551.12250	25.5
553.38354	11.2
555.62781	89.1
556.63391	13.6
558.47614	35.8
561.51978	5.9
562.15350	37.4
569.38293	86.8
572.35083	115.0
573.28613	25.5
575.33044	29.5
580.28796	16.8
588.07776	31.1
589.20374	13.0
590.45007	317.5
591.60437	46.4
592.48901	53.6
593.67456	46.2
594.38184	55.5
597.70026	32.9
603.33752	25.1
606.56464	22.0
609.07739	10.7
611.01654	278.8
612.00641	113.7
612.78784	93.1
613.57654	14.7
624.44385	10.6
627.27087	55.6
629.18762	125.7
630.28064	54.8
631.50122	19.6
632.96234	241.3
633.65375	66.4
635.43079	42.6
636.71490	31.8
646.13855	19.3
648.10272	69.3
649.24780	36.5
655.27069	35.1
656.09692	45.4
659.50946	331.5
660.53650	7.4
662.31970	96.9
663.64154	57.2
665.64410	28.7
667.07324	34.3
670.09149	44.9
672.76416	99.0
673.47925	26.3
674.39197	31.9
677.44440	2738.1
678.48010	824.9
679.31482	61.9
681.45026	23.9
685.57532	53.2
689.03986	41.3
690.34387	457.9
691.31287	87.6
698.40234	23.3
700.68542	33.0
704.11731	92.0
708.01904	48.1
709.38916	11.4
710.48047	46.2
714.95251	27.1
715.61523	57.2
719.39771	34.3
720.45917	42.7
723.83203	47.6
724.92456	365.4
726.12543	1096.9
727.10779	396.5
728.55164	82.0
730.11823	15.2
733.13971	36.5
734.41754	77.0
737.65308	81.5
739.15332	54.8
742.37415	247.7
743.14093	73.4
744.11743	160.9
745.16650	65.5
746.40332	47.4
748.46777	48.4
749.72827	46.2
750.97546	36.5
752.15698	87.5
754.05542	169.1
755.30182	20.3
756.81531	164.7
760.50360	1253.8
761.28241	282.2
761.92712	4.6
764.90283	119.5
765.53625	55.4
768.86774	46.9
769.49500	21.1
771.22424	120.5
772.06805	28.0
773.87476	1236.4
775.00244	479.8
776.42603	1370.9
777.49487	809.7
778.50293	117.8
781.26611	141.2
782.21252	24.6
784.46191	39.0
787.62830	10.6
788.67566	31.4
789.62671	42.3
791.56775	79.3
795.47998	14.6
796.93201	55.4
799.51843	42.5
800.17859	15.4
800.79248	27.9
805.44226	110.6
807.88757	107.7
808.65027	64.1
809.57117	1168.9
810.46887	180.7
811.94153	63.5
814.08643	74.9
816.10986	70.1
817.24133	696.5
818.17346	173.7
820.19336	29.6
822.55261	9.8
823.94360	412.5
825.35364	56.0
826.62585	10.5
827.27515	24.1
833.44812	74.3
835.26392	50.3
837.03906	73.6
837.90491	39.7
839.74097	108.9
842.17065	249.4
843.22937	154.3
844.02393	104.2
852.03699	311.9
852.98291	97.9
855.03516	700.9
855.94128	418.5
856.80286	149.9
857.62769	42.1
858.70422	154.6
859.81641	38.2
860.58582	24.3
861.36157	90.1
864.09338	52.8
864.83411	88.0
865.99634	1572.2
867.32581	129.8
868.42664	49.1
869.80176	74.4
871.06689	77.2
872.33618	42.6
873.12366	134.9
874.33972	378.8
875.34253	41.0
876.57739	41.6
877.46204	23.1
880.41760	146.1
881.29150	102.9
882.14172	117.5
882.85205	164.2
884.18701	299.2
887.57983	67.8
890.07800	1001.9
891.39917	1033.8
892.54407	300.1
893.62207	23.9
896.29053	86.3
897.70239	129.4
899.11096	5368.9
900.04529	348.1
901.55554	38.4
902.44067	32.0
904.26038	51.5
905.39478	171.1
908.20679	1608.8
909.70178	140.8
911.61414	141.8
912.88647	223.5
913.50159	60.6
914.87415	282.2
916.23218	86.1
919.55457	111.3
920.58752	256.2
922.05969	81.5
923.00830	479.7
923.91357	58.4
925.16846	221.9
926.43127	176.5
928.81580	1173.6
929.58472	1891.0
930.58240	222.1
931.41089	132.3
932.12134	92.1
933.11230	93.1
934.89014	15.3
935.88220	27.1
937.83435	44977.9
938.54565	57591.3	[M+2H] (2+)-H2O-P, [M+2H] (2+)-NH3-P
940.09558	503.9
941.06079	230.4
942.16418	339.3
943.37268	131.5
944.58020	38.0
945.84351	152.7
946.81201	8118.1
947.66870	19188.7	[M+2H] (2+)-P
948.53601	2566.5
949.51147	65.7
950.19800	113.7
951.19019	174.3
952.99585	339.9
954.14917	167.7
954.93481	172.9
955.64990	168.2
956.71021	358.2
958.50415	59.8
959.51660	47.0
963.13660	383.0
963.77917	120.3
964.52551	141.6
965.29150	163.3
966.34351	90.5
967.46582	46.3
968.96729	706.4
969.81641	41.8
970.64380	58.3
972.96777	320.4
973.89038	35.2
975.22314	136.2
977.66284	1576.9
978.27930	3016.6	[M+2H] (2+)-NH3-H2O
979.21167	706.8
980.01306	14.5
981.15759	74.3
983.92773	97.1
984.54565	125.5
985.53076	46.5
986.82495	479.5
987.56421	81.0
1001.27966	35.8
1002.64441	135.0
1003.63354	151.7
1004.28271	7.1
1015.27441	41.3
1020.34863	668.5
1021.59521	286.3
1023.28833	100.5
1026.65649	42.2
1028.58289	10.6
1031.07690	17.0
1032.14758	33.4
1033.80823	37.0
1035.65283	9.8
1037.57092	130.7
1038.31421	6.7
1040.55212	70.5
1052.90369	7.6
1054.27405	25.6
1057.60632	78.1
1058.54163	62.5
1060.74792	45.8
1063.91028	122.3
1067.12952	68.3
1070.72412	84.8
1074.39722	38.1
1076.81165	12.2
1078.88196	21.5
1081.56018	188.2
1082.23950	518.3
1084.28137	129.3
1086.42310	20.9
1096.32495	63.3
1098.42761	146.6
1099.11462	1111.6
1100.30029	390.9
1101.29126	110.8
1102.04932	21.7
1105.21875	63.2
1109.44458	17.7
1111.93738	16.9
1113.06384	39.7
1114.26294	57.8
1117.24805	82.1
1117.93945	36.6
1119.35608	42.5
1122.13269	39.9
1128.49084	98.7
1129.70313	30.2
1131.56348	185.2
1132.40161	66.0
1138.33679	56.5
1141.30591	16.9
1145.16150	19.6
1147.66309	103.6
1149.30884	1139.2
1150.35327	665.6
1151.46313	106.9
1153.32703	17.9
1159.19531	17.6
1161.38013	42.0
1165.53943	15.2
1168.97375	90.1
1170.18237	193.2
1171.83167	43.4
1173.19507	13.0
1174.38391	37.3
1179.50757	150.2
1180.27075	6.6
1181.02710	22.3
1186.59265	54.8
1187.35718	55.5
1189.61145	28.7
1193.32813	13.9
1196.91284	375.5
1197.95667	1089.4
1199.14697	424.2
1200.34521	118.3
1207.97705	100.6
1213.63904	5.9
1215.36987	416.4
1216.29724	344.3
1217.26428	97.1
1219.16980	26.7
1228.74060	18.8
1229.47412	42.6
1230.65771	8.4
1232.33325	22.7
1234.99609	61.4
1239.49744	14.7
1240.41113	88.0
1242.30273	18.5
1246.67810	28.8
1247.50769	82.2
1251.04712	41.4
1254.20618	20.7
1257.48877	49.0
1258.83032	74.0
1264.40198	691.9
1265.39648	532.9
1266.47217	177.6
1267.13391	34.4
1267.84253	23.4
1268.84912	98.2
1269.64465	28.6
1277.82617	158.1
1279.37341	137.4
1282.52075	33.5
1285.65894	33.2
1286.48987	39.8
1295.93274	1430.8
1297.08984	561.7
1298.07800	162.7
1301.56738	21.8
1302.60864	41.9
1303.41418	44.6
1304.83435	12.3
1305.99744	9.8
1307.10242	32.0
1314.10779	145.9
1314.71960	26.1
1315.42371	111.7
1324.01880	47.6
1326.56812	31.4
1333.39001	38.3
1335.65637	9.0
1343.62292	56.4
1344.49548	62.9
1347.28906	16.0
1348.70789	30.2
1351.63562	13.8
1354.21814	44.2
1356.17004	116.0
1358.67090	72.5
1360.75330	93.5
1361.49231	203.0
1362.59619	100.2
1364.45569	104.6
1365.08264	34.7
1365.81299	22.6
1367.53564	18.4
1369.09180	28.8
1371.52966	23.1
1374.57434	37.8
1375.57959	49.3
1377.10217	107.0
1379.40027	462.0
1380.49487	512.7
1381.37830	123.9
1382.60876	13.0
1384.02527	76.9
1385.24219	44.5
1389.65149	19.3
1390.47742	58.7
1399.10815	18.4
1400.96716	62.6
1403.04700	57.1
1403.87927	13.0
1412.61780	19.2
1413.95325	10.5
1414.98083	50.0
1430.45044	70.9
1431.43152	164.8
1432.32874	107.9
1435.10095	17.7
1448.47314	173.0
1449.37903	16.0
1450.37573	69.3
1452.21936	23.1
1453.45129	132.0
1454.90588	36.4
1456.60779	20.0
1466.00867	11.4
1470.25647	67.6
1471.60974	14.4
1482.24377	122.5
1483.09509	51.1
1484.37073	71.9
1490.50366	15.6
1498.19458	5.9
1499.82007	122.7
1500.47986	33.4
1501.12854	28.2
1502.34558	28.0
1509.55261	32.6
1511.45886	33.4
1517.97791	25.6
1518.91443	55.2
1520.08777	24.3
1521.35217	49.2
1530.73596	48.3
1533.21497	179.1
1534.30701	39.8
1538.89124	21.7
1544.12134	31.8
1546.37000	274.7
1547.34070	97.8
1548.78857	28.7
1553.19666	93.1
1556.50354	42.5
1562.37317	33.3
1563.35779	20.0
1566.43262	53.2
1572.45911	57.0
1581.50061	10.6
1584.73694	20.4
1594.46667	40.1
1598.55237	93.3
1599.44641	114.2
1600.27576	143.9
1601.26587	102.3
1602.08728	27.9
1615.56726	6.8
1617.41418	184.5
1618.26746	160.0
1618.87976	55.8
1619.69690	39.0
1635.20471	10.6
1636.29993	6.6
1646.59338	57.7
1661.71448	24.8
1667.15125	16.3
1667.79456	36.5
1668.77185	51.5
1674.91382	8.2
1677.73059	16.3
1679.33374	32.1
1683.56909	10.6
1696.61316	62.1
1697.31531	803.6
1698.24109	302.6
1699.05994	30.6
1701.47864	26.4
1702.71216	52.0
1703.76636	13.8
1711.27649	105.5
1720.38013	27.2
1728.59753	162.0
1729.28308	155.4
1730.32019	135.3
1738.53589	39.0
1746.56897	278.2
1747.45679	196.6
1748.08508	111.7
1765.14807	16.4
1766.08423	17.3
1808.03455	11.3
1810.32166	20.9
1826.43921	866.1
1827.36755	556.9
1828.40808	181.4
1844.39001	141.9
1845.69690	62.5
1846.43201	36.6
1967.53247	62.1
1968.83533	41.9
