# Supplementary material for: Phosphoproteomic Analysis of Platelets Activated by Pro-Thrombotic Oxidized Phospholipids and Thrombin
Source: PLoS One. 2014 Jan 6;9(1):e84488. doi: 10.1371/journal.pone.0084488 (PMC3882224; doi:10.1371/journal.pone.0084488)
Supplement: Annotated Spectra S2 — (ZIP) [file pone.0084488.s005.zip › EMLASDDEEDVSSKVEK_-11_2_54451.txt]

m/z	i	matches
195.24564	141.4
198.24292	19.9
210.04993	20.7
211.28737	57.4
213.27281	31.7
215.32513	39.3
220.91698	36.6
231.05496	22.5
232.11195	71.9
235.32111	25.9
241.15802	85.1
243.33887	45.6
244.02859	47.8
246.01613	27.6
248.27420	54.9
249.22992	54.0
250.75592	12.1
254.31882	15.6
259.07968	1658.3
260.11426	346.3
261.24377	130.3
261.89932	79.9
263.44745	8.7
265.96246	14.7
269.29340	63.9
270.13455	34.4
273.52258	33.4
274.23581	17.1
275.26434	13.0
276.33249	54.9
277.22260	167.5
278.96985	45.1
280.16864	54.3
288.62704	15.5
290.33157	35.3
291.53583	101.3
295.03513	61.8
301.19611	60.0
303.34521	80.5
304.43579	43.7
307.20691	34.2
308.28851	163.4
309.37738	65.1
317.34265	16.4
318.26819	36.8
321.28516	25.6
322.26459	39.3
323.69226	80.6
325.25757	23.6
326.42078	133.3
327.07495	47.3
328.31903	53.5
331.50571	22.7
332.23853	19.9
337.22510	21.3
338.16693	35.9
339.63049	328.9
341.03143	37.9
341.76746	26.7
343.84027	437.2
345.36279	88.7
348.25812	34.5
349.16211	25.2
351.22028	8.6
352.36896	11.9
354.67096	103.4
355.73969	61.8
356.65283	67.8
357.30756	34.4
358.16974	32.2
360.71204	12.1
362.14313	19.8
364.79413	18.1
367.93268	45.3
368.82172	117.3
369.84070	75.9
372.08728	3129.7	b (10) (3+)-NH3-P, b (7) (2+)-H2O-P, b (10) (3+)-H2O-P, b (7) (2+)-NH3-P, b (9) (3+), b (3) (1+)-H2O, b (6) (2+)
373.19403	387.5
374.18365	250.6
375.26385	91.6
376.09741	40.3
379.04596	63.5
380.16754	66.0
381.39484	31.6
384.01923	29.9
386.24829	62.2
389.10999	140.6
389.90192	136.5
391.05737	10.4
392.49475	80.8
396.88409	53.1
398.48676	97.8
399.72101	67.5
400.48401	39.0
403.47888	47.0
405.29126	39.3
407.46588	16.4
411.63544	83.1
414.95197	142.5
415.57880	24.0
417.20215	18.1
418.12787	53.9
419.27258	143.7
420.24835	7.8
422.58179	38.9
423.35968	11.3
424.23096	51.4
425.44598	165.3
426.42859	25.9
427.05304	54.8
430.13251	58.5
431.05438	46.2
433.37927	32.4
434.34363	30.1
438.45325	36.8
439.34381	28.5
443.02917	2278.1
444.17841	437.0
444.93054	147.9
446.24896	244.5
446.85486	131.2
448.84906	24.8
450.41693	23.5
452.23077	100.5
454.16016	16.3
454.82416	10.4
455.53174	78.0
456.23755	27.0
458.49634	77.0
459.34766	60.2
460.80432	134.2
462.36926	8.7
466.37268	39.2
468.39032	46.2
468.99255	51.1
470.40955	96.2
472.21234	62.9
473.32129	32.7
475.91705	25.9
477.22156	153.0
478.30151	36.1
479.92474	123.3
481.42114	43.1
482.24957	29.5
484.17767	11.3
486.40417	77.2
487.46686	47.6
488.69366	72.4
489.48297	38.9
490.29987	177.0
491.30945	73.8
494.09668	178.3
494.98212	60.2
496.29327	131.8
497.68805	116.4
498.94250	95.1
500.15570	57.4
502.83521	97.3
503.52527	48.0
504.38989	16.4
505.33942	46.1
506.32098	102.8
507.55524	7.8
508.35199	20.5
509.08746	32.0
509.79321	89.2
510.99670	209.6
512.07098	190.9
513.12799	138.4
515.46509	320.9
516.33319	129.6
517.29004	67.8
518.24841	145.3
519.96680	49.6
520.82007	27.5
521.49438	146.1
523.77960	19.6
524.38196	89.2
525.93036	64.5
527.75000	148.3
528.69537	35.9
529.71613	69.5
530.50482	167.6
531.51202	61.2
532.43671	35.1
533.35309	51.0
534.78381	534.5
536.72931	48.5
537.58807	25.9
538.28192	54.3
538.90717	74.8
540.13593	227.6
541.87799	166.4
542.76172	210.6
544.90869	149.9
545.61835	244.9
546.94312	252.8
547.77802	58.3
548.58020	219.6
549.46252	71.0
551.49750	82.8
552.87115	13.6
554.10699	120.7
554.94458	161.9
556.01813	107.7
557.30682	330.8
557.98914	95.6
558.84625	24.2
560.35541	77.3
561.46191	213.7
562.79572	22.1
563.77679	199.1
564.40179	860.5
565.25537	245.5
566.21375	104.0
567.13806	60.5
567.88531	77.0
569.44586	45.4
570.40662	81.2
571.50195	302.9
572.30518	229.9
573.16229	106.1
574.02124	26.5
575.19568	935.5
576.10046	163.1
577.46490	1128.2
578.21576	830.9
579.25208	107.2
579.89166	115.2
581.00909	174.0
581.98151	344.0
583.33441	340.2
584.43536	1022.5
585.18903	440.1
586.09369	199.8
587.61700	165.1
588.40680	54.1
589.41315	45.1
590.35687	305.7
591.49829	51.1
592.24677	13.9
593.55457	102.8
595.01544	135.2
596.31976	399.8
597.36090	170.5
598.21063	136.4
598.82581	107.4
600.51654	228.1
601.29553	28.4
602.22528	513.5
603.36133	741.9
604.02991	180.0
605.01556	575.8
605.92926	119.5
607.68121	202.8
609.01794	331.0
609.91168	846.3
611.27655	802.5
612.09613	803.2
612.96136	251.4
614.30902	208.4
615.04211	195.4
616.70624	1104.3
617.55261	507.4
618.67175	122.7
620.32074	2971.7	y (16) (3+)-NH3, y (16) (3+)-H2O, b (16) (3+)
621.29584	2788.6
621.99933	669.1
623.06750	263.2
623.95032	407.0
625.26459	2148.4
626.73041	462.0
628.15192	328.0
629.08185	148.0
631.30975	53237.6	[M+3H] (3+)-NH3-P, [M+3H] (3+)-H2O-P
633.06317	1851.6
634.04114	939.6
635.02484	557.4
636.74780	3059.5
637.55737	3665.5	[M+3H] (3+)-P
638.15784	1321.4
639.03351	224.0
639.84552	441.8
640.94971	515.5
641.88342	230.1
642.70123	3777.4
643.68109	211.9
644.61334	434.5
645.42676	150.7
646.53387	433.7
648.04730	1067.5
648.99554	1083.2
649.73877	122.9
651.15503	639.3
652.05548	1679.0
652.98309	916.2
654.28235	236.4
655.36066	489.3
656.17688	204.8
657.30145	1725.0
658.10406	1050.5
658.77850	865.3
660.15784	1981.5
660.77313	2918.5	b (12) (2+)-P, y (6) (1+)-NH3
661.60175	1430.0
662.47711	307.4
663.41479	100.5
664.56586	284.7
665.34888	42.0
671.06586	13.0
673.34229	52.8
677.59100	94.0
678.47247	45.1
680.49078	58.0
682.41266	14.7
685.38824	138.7
688.85822	70.0
690.43744	1311.2
691.53815	174.5
692.18781	26.5
693.29218	29.5
694.79919	22.4
695.52277	52.1
696.32623	89.6
698.36981	39.4
699.89197	35.4
700.50299	66.8
701.49640	95.8
702.71490	27.3
704.64996	47.0
706.60394	55.0
707.28485	31.5
708.24640	38.8
710.12128	19.0
711.18713	13.8
712.09363	76.6
713.56879	9.7
714.65778	25.3
715.88031	314.8
716.64514	199.2
717.27985	18.7
719.25049	176.7
720.65393	75.8
721.35437	56.7
722.88843	36.8
725.11877	2103.3
725.98932	762.9
727.09796	145.7
728.14783	203.7
729.11548	97.5
730.19781	23.0
731.78943	163.3
734.50446	190.3
735.69580	88.7
736.59973	77.3
738.28436	57.7
739.07001	12.2
741.00006	46.9
742.97113	304.6
744.01257	108.3
745.10583	77.3
746.06958	48.3
746.75861	43.2
748.51263	41.8
749.80786	67.5
750.98541	112.3
751.95007	171.2
752.64026	119.4
753.87250	44.2
755.58411	28.6
757.04755	37.6
758.35999	15.3
759.32898	260.3
760.52582	7907.0	b (7) (1+)-P, y (14) (2+)-P
761.50372	2838.3
762.73773	219.2
763.79254	34.0
764.95917	325.8
765.80103	197.8
768.52716	55.8
770.54138	16.4
771.98395	309.3
773.76868	8768.9	y (13) (2+)
774.47742	7435.8
775.46356	503.0
776.30920	197.3
777.39178	140.1
778.45825	23.9
779.70996	103.4
781.27832	18.7
783.79950	64.6
785.01410	75.6
786.11920	82.2
787.25690	91.2
788.24274	122.9
790.19373	7.0
792.17834	68.4
794.42316	57.5
798.34625	59.2
799.83490	104.7
801.30011	82.4
803.74969	197.6
804.44208	17.8
805.21417	30.1
806.43079	100.5
808.32239	301.4
809.23334	5239.2	y (14) (2+), b (15) (2+)-NH3-P
810.00458	3365.9
810.77008	117.2
814.02020	111.9
814.89166	139.9
816.98999	1941.6
817.71960	1549.5
818.60547	289.3
820.86298	54.1
821.90631	263.4
823.26569	54.6
824.15387	202.1
825.20013	117.5
826.16315	85.0
828.66351	22.7
830.13269	149.6
831.13983	72.7
833.08173	24.2
835.14386	13.0
836.25842	98.6
837.40601	162.8
838.03735	13.9
840.36871	90.9
841.12872	35.2
841.73181	76.8
842.46576	68.6
843.53302	163.7
844.35126	22.2
845.51874	168.0
848.49609	318.3
849.26257	150.6
850.82013	144.4
854.29218	95.4
855.81244	55.4
857.27301	226.2
858.07513	47.7
861.50488	33.2
864.09174	819.2
864.91553	432.7
865.78961	4232.0
866.60223	5468.7	y (15) (2+), b (15) (2+)
867.65448	186.9
868.83472	181.1
869.68512	57.9
870.88690	192.3
872.93573	101.0
874.01483	152.1
875.40070	15.0
876.30145	12.9
877.56049	130.5
879.56757	26.0
880.59717	16.4
881.91156	234.3
883.60529	137.7
885.84625	20.5
887.47369	40.0
888.34515	82.4
889.73553	170.8
890.44037	30.0
891.08423	17.3
892.28961	214.6
893.03265	117.7
894.42560	127.6
896.82367	244.0
898.57648	85.4
899.72797	103.5
901.68604	54.8
904.70404	281.3
905.37384	18.2
906.23175	93.1
907.58710	29.6
908.38470	12.1
909.41827	101.6
911.35455	114.4
912.29938	80.3
913.33594	59.7
915.54810	31.8
917.93585	203.2
919.16998	59.7
921.66919	36.2
923.25824	63.5
924.19550	28.2
926.00714	56.8
928.42700	6.1
929.64130	32.8
930.82617	19.8
931.50909	41.1
933.46564	9.5
934.32269	118.0
935.15448	20.0
936.11847	146.3
938.07733	158.2
939.39551	52.0
940.71417	58.9
942.31006	89.6
943.36688	14.7
945.41376	20.8
947.29303	187.9
948.24005	20.1
950.55664	23.1
953.14038	71.9
955.94873	46.8
958.35498	22.8
960.85089	35.1
961.73346	62.4
962.91333	22.9
965.09204	29.3
966.44214	70.3
967.81427	8.0
969.09259	216.5
971.55402	15.5
973.32379	147.7
976.34735	33.4
980.37671	74.0
981.61035	139.1
984.31696	104.6
985.18378	28.3
986.47510	18.5
987.23834	108.4
989.39410	47.3
990.47827	26.0
991.33722	96.2
994.13232	44.5
995.57495	56.6
997.16724	89.3
998.26123	24.8
999.95514	37.4
1002.40308	52.1
1004.53534	76.2
1005.33350	23.3
1006.32001	8.7
1007.45050	16.4
1009.60565	17.9
1011.24640	37.1
1012.52863	11.3
1015.02765	46.3
1018.12555	38.5
1019.09003	55.8
1020.18213	68.5
1021.13550	12.1
1029.52344	157.2
1030.72375	160.9
1031.80200	116.0
1032.99072	146.8
1034.82605	18.3
1038.62708	31.0
1039.78308	79.7
1040.94373	36.8
1043.47217	16.6
1046.63574	11.3
1047.67651	52.3
1050.27661	49.4
1054.25366	54.2
1055.95239	18.8
1064.94958	60.9
1066.43494	11.3
1067.44006	35.1
1068.24487	29.5
1068.86646	61.0
1072.02454	17.1
1078.43359	12.1
1079.28601	16.2
1080.50220	40.8
1081.29541	49.4
1084.50098	33.6
1090.41675	77.7
1092.76184	18.1
1095.42236	9.5
1096.48071	21.8
1097.85645	49.7
1098.56006	42.3
1107.59863	28.3
1108.61914	45.4
1109.60278	54.5
1111.11450	127.4
1112.70166	18.8
1113.49170	16.9
1114.54797	26.7
1115.62952	155.0
1116.69824	58.4
1127.48132	340.3
1128.64880	356.2
1135.31836	19.9
1146.75232	75.4
1149.88013	53.8
1151.37256	32.7
1152.18860	19.6
1159.53589	46.3
1162.30737	18.9
1163.71899	13.8
1164.52783	172.3
1165.33813	49.7
1170.37183	105.3
1174.17151	134.4
1191.35205	20.5
1192.45203	35.1
1198.63293	22.4
1209.69067	61.1
1212.55469	24.2
1217.17761	44.6
1231.14355	17.1
1242.90332	19.1
1264.59485	24.8
1265.39124	15.6
1277.43127	13.9
1284.52893	38.7
1295.54675	80.3
1297.55334	10.4
1302.64050	66.8
1311.99255	51.6
1313.12512	103.2
1314.22571	27.8
1319.51526	17.9
1325.48645	25.9
1361.40308	34.1
1373.85107	78.3
1400.26672	18.8
1403.76404	10.4
1407.45129	24.0
1416.72253	50.2
1448.55420	31.8
1463.72778	9.6
1470.29639	7.8
1476.04480	13.8
1534.37158	41.3
1542.33569	10.4
1570.41089	37.9
1586.48267	69.0
1618.43872	37.1
