# Supplementary material for: Phosphoproteomic Analysis of Platelets Activated by Pro-Thrombotic Oxidized Phospholipids and Thrombin
Source: PLoS One. 2014 Jan 6;9(1):e84488. doi: 10.1371/journal.pone.0084488 (PMC3882224; doi:10.1371/journal.pone.0084488)
Supplement: Annotated Spectra S2 — (ZIP) [file pone.0084488.s005.zip › EMLASDDEEDVSSKVEK_-11_2_67193.txt]

m/z	i	matches
292.40439	27.4
315.30856	30.5
323.15598	30.5
326.54193	54.2
342.45578	68.2
345.16516	33.2
351.95862	71.2
356.17291	251.3
357.09991	218.4
371.30759	68.9
371.96875	15.1
374.04327	34.5
375.22742	490.5
376.29950	48.3
382.99011	15.2
384.36557	41.0
389.37729	52.9
398.65530	24.4
399.30673	43.8
400.20117	105.9
402.35077	138.2
409.22485	39.3
410.25806	125.6
413.91962	18.3
427.20117	189.0
428.75311	36.2
430.16522	57.8
443.34045	94.1
444.82660	89.4
446.93091	57.8
448.15924	16.8
451.12451	86.2
457.00653	13.8
461.83057	13.8
464.56885	92.6
469.16870	39.6
471.38647	21.3
484.29242	52.4
485.21643	22.3
486.51721	13.7
496.51593	47.2
497.35516	109.1
499.94876	135.0
500.57849	83.7
501.35553	32.0
503.51794	327.5
504.17819	65.2
512.46234	62.0
514.21918	65.3
521.89148	73.3
531.44666	48.6
532.46509	45.2
549.32568	72.4
551.39917	54.9
555.44183	45.7
558.31073	113.4
560.30090	22.4
572.72461	92.7
573.66028	204.8
581.96472	25.3
585.40222	128.7
590.36108	760.8
591.31433	163.3
593.33795	33.5
598.04639	125.5
610.20349	43.7
611.33325	815.5
612.24780	260.8
613.29199	59.0
621.34473	66.8
624.26563	90.7
629.30554	507.3
630.13446	133.4
633.29517	458.3
638.92908	90.6
641.36261	35.0
642.48230	30.5
646.64203	100.4
655.97626	44.2
656.84009	107.8
659.29480	548.8
660.28998	15.1
675.26392	215.5
677.35132	5476.9	y (6) (1+)
678.34943	1238.8
679.54718	164.8
685.54022	95.7
690.43347	909.5
691.31464	270.7
709.02405	254.0
710.17139	142.5
711.60693	175.4
716.48053	77.5
719.37463	55.9
724.69183	77.5
725.58429	437.5
726.26758	1405.8
727.19800	483.6
727.94031	173.0
735.81537	53.4
737.30249	25.3
738.96301	29.9
742.16882	15.5
743.53076	222.8
744.33844	519.0
745.23993	147.0
753.83838	215.8
756.14722	38.1
758.21704	450.1
760.29034	1197.2
761.08875	1134.1
762.60132	45.8
765.44531	38.1
767.70166	36.0
771.07703	223.5
772.29224	126.2
774.04016	2775.4
774.92969	242.0
776.37122	2814.3
777.59595	821.4
780.06030	19.8
781.63379	140.3
782.53320	78.3
791.42859	92.3
792.38916	50.5
794.40979	27.3
798.56323	51.8
799.82849	30.5
801.27576	194.9
804.35120	56.3
805.74304	145.0
807.98364	222.0
809.44226	1278.9
810.18799	14.0
814.86987	207.6
817.18140	2272.5
818.02344	32.1
822.15649	127.7
823.41077	134.1
824.26660	521.7
825.33606	78.2
825.97412	55.4
827.37793	36.0
828.48987	113.9
834.75354	49.2
835.73767	106.9
837.94922	62.6
841.62292	218.9
842.28418	122.8
843.19739	281.9
844.44580	117.6
845.12158	34.6
846.25854	30.5
846.97961	154.6
848.98572	18.3
849.79272	33.0
850.56592	18.2
852.49365	15.4
853.17493	27.3
855.00208	1035.9
856.11267	767.1
857.18750	359.7
858.21069	49.8
859.49890	76.6
861.40320	74.5
863.93835	205.8
864.73596	74.3
866.00830	2193.6
866.87488	408.1
868.00354	29.0
870.05383	118.5
871.11707	175.8
872.44958	142.4
873.33777	181.6
874.52173	458.3
875.44678	97.9
876.17175	47.5
880.79871	15.1
881.41089	151.1
882.96375	277.2
883.80151	85.9
884.52747	115.5
887.18433	24.3
889.81714	342.4
890.59851	341.1
891.46606	976.2
892.53357	237.4
893.62854	62.5
895.47888	57.4
897.15662	84.0
898.84509	4051.0
899.45837	2403.9
900.12988	54.8
903.29602	178.6
904.55115	69.6
905.62427	40.7
908.08215	2847.0
908.71570	458.9
909.41895	151.0
910.48792	45.5
911.85168	179.8
913.96057	18.2
915.26489	217.1
918.73889	294.3
920.14709	322.9
922.89722	992.7
923.82703	84.7
924.49585	63.4
926.11450	299.9
928.83569	1488.2
929.53333	1693.1
930.28625	13.2
931.43164	328.3
932.27051	384.9
933.14490	511.1
934.27405	13.6
936.48340	224.1
937.81152	76514.6
938.55200	99644.5	[M+2H] (2+)-NH3-P, [M+2H] (2+)-H2O-P
939.54785	1859.9
940.89050	378.5
942.08032	260.0
942.80591	321.2
943.96509	234.1
944.99548	261.8
946.77515	14608.0
947.65918	25531.9	[M+2H] (2+)-P
948.45825	3659.1
949.33521	332.7
949.99573	17.7
951.20190	123.3
952.86890	849.2
953.97046	198.4
955.18530	100.5
956.42700	582.6
957.61511	48.3
960.97351	92.7
962.43384	385.7
963.23669	57.9
964.11230	437.4
965.25879	21.2
966.38342	142.3
967.24182	34.7
968.95898	2048.5
969.91431	506.2
970.86145	51.3
972.26514	195.1
973.06482	310.0
974.33545	48.5
975.39490	59.5
978.09155	6712.4	[M+2H] (2+)-NH3-H2O
978.98608	1157.0
979.87720	23.8
981.80054	32.1
984.04565	720.2
984.65649	265.4
986.85364	917.8
1000.45142	130.5
1002.13989	250.7
1002.76282	30.8
1003.55164	55.8
1004.90430	47.4
1010.62769	24.2
1011.37366	74.4
1012.34924	76.4
1020.48596	1174.7
1021.36841	303.8
1022.28882	15.2
1023.63025	150.3
1025.17957	111.8
1031.79016	59.0
1035.04919	175.3
1039.65479	35.0
1043.31860	90.5
1046.31213	77.3
1057.56543	163.2
1058.21741	88.0
1059.32910	56.4
1061.31824	65.2
1062.34790	41.2
1063.82739	35.2
1069.48352	92.6
1074.48914	33.7
1080.36682	60.5
1081.13000	27.3
1082.13818	1103.4
1083.14258	265.9
1087.28125	65.1
1097.61902	167.3
1099.13257	2042.1
1100.21411	980.7
1100.98462	173.6
1102.16357	50.9
1109.17615	64.9
1114.83044	27.4
1117.13855	90.8
1118.35645	239.2
1119.35046	95.6
1120.22339	102.7
1122.29199	107.7
1123.61023	43.6
1131.48096	571.3
1132.56641	115.3
1134.43640	39.6
1144.47876	150.2
1145.87378	74.2
1147.43237	143.0
1149.44250	2315.1
1150.32617	857.5
1151.28345	392.7
1157.55762	47.3
1164.79297	95.7
1172.31982	136.9
1174.54468	42.1
1178.72900	307.4
1180.22229	225.2
1190.49097	145.9
1196.89697	1117.8
1197.99255	1156.0
1198.79956	530.8
1200.02539	384.4
1215.24438	467.7
1216.20984	739.4
1217.24219	506.6
1217.98950	87.5
1221.71497	62.5
1227.23975	200.5
1228.78381	62.0
1229.46704	74.6
1234.15747	106.6
1239.34814	110.4
1242.56836	131.3
1243.29761	15.1
1244.83582	52.5
1246.17273	441.8
1248.11755	160.4
1251.27869	121.1
1252.60156	54.9
1256.85840	83.6
1258.25793	148.4
1263.87451	263.1
1264.51343	1056.2
1265.48779	651.4
1266.58252	541.5
1267.37866	61.6
1268.36938	184.9
1269.09119	22.2
1274.62537	37.6
1278.27979	175.1
1286.13684	161.7
1286.97717	98.7
1295.97107	2419.4
1297.01074	935.6
1297.88879	263.1
1303.36670	177.1
1304.09998	48.8
1305.43286	58.0
1314.05188	380.9
1315.12659	94.5
1316.66052	55.6
1321.59534	36.6
1323.89661	33.1
1333.33447	30.5
1338.76904	227.0
1346.59900	123.9
1348.47559	96.2
1355.18152	180.4
1358.17700	44.2
1361.45703	236.7
1362.41882	103.2
1364.37219	168.8
1365.44763	180.0
1370.45044	63.4
1374.05713	158.1
1377.00720	96.9
1379.44714	1075.4
1380.51868	672.4
1381.33826	226.2
1382.77380	470.9
1383.56775	237.8
1391.42505	208.8
1400.23352	128.7
1401.31799	15.5
1403.68750	22.8
1408.01965	35.1
1411.35962	39.2
1412.31226	54.9
1415.45654	308.2
1420.39063	53.4
1421.13110	54.9
1431.27051	204.6
1432.50537	233.5
1433.82178	114.4
1439.75183	69.7
1443.62341	77.3
1448.78406	710.5
1449.74890	264.5
1450.42297	63.0
1452.13757	165.3
1459.33984	24.4
1460.41248	40.1
1465.34290	62.6
1482.35669	28.4
1487.37891	29.9
1499.97180	119.2
1501.71082	110.7
1505.02087	74.4
1511.30432	106.3
1517.89233	49.8
1519.08228	198.0
1520.24915	319.2
1521.23975	193.1
1528.39136	37.8
1533.43164	292.7
1537.65442	115.0
1546.29175	305.7
1547.51331	154.8
1553.14514	58.0
1560.48645	91.4
1562.18372	109.3
1563.36938	25.4
1581.68579	77.4
1584.35449	16.7
1598.17468	301.6
1599.21204	446.2
1600.45300	272.5
1611.59534	249.6
1616.20557	215.6
1617.55444	536.5
1618.41833	79.7
1619.16589	79.7
1632.69299	88.2
1633.59338	77.9
1636.55994	96.7
1643.14880	39.2
1648.23083	27.5
1650.93140	22.8
1653.75110	68.0
1659.42786	77.4
1667.51575	357.9
1668.34058	32.0
1678.84534	45.8
1681.37317	209.9
1697.48596	1358.4
1698.50061	1106.0
1699.27466	158.0
1699.94031	40.5
1710.78601	14.8
1716.41321	35.1
1726.07068	29.0
1728.52234	303.9
1729.58240	576.4
1746.50061	358.1
1747.70728	341.5
1748.60571	172.0
1765.11938	71.0
1765.73303	72.4
1766.37292	30.0
1800.33667	49.1
1810.66809	24.4
1826.56091	2196.4
1827.57837	1376.0
1828.58167	429.1
1844.51550	294.8
1845.50916	161.6
1846.53503	137.6
1898.45203	30.0
