# Supplementary material for: Phosphoproteomic Analysis of Platelets Activated by Pro-Thrombotic Oxidized Phospholipids and Thrombin
Source: PLoS One. 2014 Jan 6;9(1):e84488. doi: 10.1371/journal.pone.0084488 (PMC3882224; doi:10.1371/journal.pone.0084488)
Supplement: Annotated Spectra S2 — (ZIP) [file pone.0084488.s005.zip › EMLASDDEEDVSSKVEK_-14_2_100925.txt]

m/z	i	matches
296.26071	47.0
307.55606	172.5
325.01395	166.8
328.03088	101.8
332.58414	103.7
356.03036	305.5
370.31729	89.2
371.21851	229.4
372.25009	34.3
373.97766	140.0
375.19180	994.6
391.75049	78.0
401.28076	110.1
402.16739	196.1
403.12784	33.3
427.53326	136.0
428.26337	269.6
429.41818	131.4
441.05450	38.8
444.02408	77.4
447.35999	78.0
456.52518	180.6
458.54391	134.7
468.91919	111.1
474.37186	74.4
483.98669	105.5
484.60397	93.7
490.25299	78.8
496.12006	716.9
497.39807	47.3
500.06012	109.9
503.47171	726.1
504.29581	404.1
512.09473	137.6
513.20911	93.6
514.02612	330.5
514.94556	41.7
519.22998	63.7
526.51794	69.2
531.49768	417.0
532.58813	97.6
533.29248	227.1
536.08527	34.8
544.29419	41.4
546.24438	19.7
549.41345	165.3
554.86652	92.6
555.57898	45.2
567.43445	176.2
568.10168	164.7
572.51563	323.2
573.30432	173.8
575.39685	52.4
590.50287	1529.9
591.41638	459.8
593.14697	93.7
598.52917	151.2
611.21130	1224.7
612.27869	619.2
613.33856	142.7
616.25195	66.1
617.46851	41.5
620.37854	248.7
623.24896	49.7
624.21423	308.9
629.44861	451.9
630.48651	428.6
633.34973	899.4
637.32782	36.1
641.09741	57.9
644.07458	48.5
645.17053	48.9
648.14362	171.6
654.15051	101.7
656.45538	170.0
657.12415	33.3
659.47485	500.4
660.55383	254.4
666.39453	111.2
667.38550	249.2
668.54236	38.9
671.88617	131.6
674.33826	358.2
677.32892	8903.7
678.39642	3098.6
679.37433	58.3
681.99072	73.1
686.13623	221.6
690.76971	1641.5
691.59851	125.0
692.64539	47.6
703.37531	346.2
708.97327	439.3
709.90582	168.1
712.35669	254.8
714.29114	101.6
716.34320	145.5
720.28131	47.3
724.88245	1188.0
725.52100	1367.1
726.25433	2275.6
727.45435	1279.6
728.46527	76.9
729.50916	180.5
730.31427	26.3
733.91760	262.7
738.58130	189.5
741.31421	62.2
742.14856	117.6
743.51587	352.4
744.20221	170.3
745.30414	162.8
746.12585	123.4
747.57715	32.2
748.33545	150.4
751.79639	71.5
753.33557	106.3
753.98389	427.8
754.97284	178.2
756.32886	282.4
759.41205	103.6
760.32733	1340.0
761.08691	1720.9
762.35242	288.7
765.70313	77.3
768.60266	156.3
771.17285	171.2
774.08118	5674.2
775.05237	668.0
776.43750	5287.4
777.57349	1924.2
778.58667	415.7
781.43604	33.7
785.22351	169.8
788.62085	99.0
795.32996	242.8
800.35535	244.6
808.16223	324.7
809.36853	1220.6
810.19348	1236.4
812.07715	226.0
815.60559	55.5
816.90051	1636.6
818.20435	1362.5
821.97693	245.8
824.01416	1106.9
826.57007	440.2
827.34363	330.4
829.43542	297.2
835.06482	134.5
838.52966	137.3
840.34607	837.1
842.02759	1071.3
843.21338	390.7
846.32227	140.0
849.16406	256.1
850.63062	257.4
851.34814	131.8
852.86707	167.5
853.70190	287.8
855.23413	1906.8
856.26855	931.9
857.33740	556.9
858.43994	148.4
859.38977	97.1
866.07800	4325.5
866.98608	1001.9
868.11938	38.7
870.15771	306.7
871.24597	83.1
872.44495	407.7
873.16785	655.7
874.32471	1312.9
875.08789	1361.8
879.38965	175.5
881.44507	436.3
882.82739	1489.9
883.65381	966.8
884.39697	556.4
888.01831	50.0
890.64868	1523.6
891.51672	899.7
892.32141	1237.1
893.51111	126.2
895.18152	231.1
896.04333	377.5
898.41577	333.8
899.30798	13381.6
900.21899	511.1
907.26782	129.2
908.35889	4575.0
909.09973	174.9
910.35754	77.4
913.04993	260.5
914.29968	485.6
915.93835	368.6
920.15625	1171.4
920.80762	360.7
923.13013	1239.6
924.21545	66.0
925.40576	64.5
926.72522	160.9
929.15820	4015.8
929.94666	1984.3
930.59204	1103.2
931.34338	328.2
932.13184	503.4
933.45825	263.4
935.86096	302.0
938.19397	279577.8	[M+2H] (2+)-H2O-P, [M+2H] (2+)-NH3-P
939.08337	67781.8
940.35229	1306.0
941.26831	1623.7
943.31519	1083.5
944.22803	143.3
944.85583	291.4
947.17114	45519.3	[M+2H] (2+)-P
948.14063	35674.6
948.97144	2342.1
949.65674	284.5
950.26416	41.4
952.90576	1448.2
953.79858	557.5
955.05762	954.2
957.76904	733.3
961.51074	151.0
964.11243	439.4
965.53296	596.8
966.30518	322.0
967.20654	766.8
969.18921	2468.2
970.63416	809.7
971.29468	266.2
974.06152	320.7
974.74866	92.4
975.63489	545.7
976.26001	465.8
978.08752	13380.9
978.97302	7087.1
979.90442	636.2
980.55542	170.4
981.41748	82.5
983.87488	278.4
984.76111	835.4
985.52588	37.0
986.95264	10468.2
987.90527	470.4
1000.31445	224.7
1002.38708	175.7
1003.28979	144.9
1004.14331	197.3
1018.55811	56.3
1020.41187	1556.7
1021.25464	589.1
1021.85742	202.0
1022.59521	91.2
1023.35901	44.4
1024.43066	82.7
1028.82776	57.9
1034.60986	88.3
1053.16162	25.2
1057.44946	71.9
1064.38110	378.0
1072.35522	58.3
1074.04053	77.2
1078.68335	99.3
1079.97351	218.3
1081.55115	797.6
1082.58276	1730.0
1083.48877	451.3
1084.56360	126.6
1085.24316	70.6
1087.80054	74.0
1089.36658	96.5
1092.19824	230.3
1094.03540	167.5
1099.29102	3774.1
1100.25781	2067.8
1101.29907	829.8
1102.03149	25.2
1105.46240	182.7
1111.41968	292.9
1117.22083	489.3
1118.27747	27.9
1119.51599	148.4
1123.39392	31.1
1124.86755	22.5
1131.95215	230.4
1132.90979	222.9
1136.59778	129.3
1138.63647	132.1
1146.40967	58.6
1149.53491	3533.5
1150.71008	1821.6
1151.56238	550.2
1152.86682	85.6
1154.96509	398.8
1161.06262	156.7
1163.29907	164.2
1167.01831	115.7
1170.24182	283.2
1171.29114	205.4
1173.37256	115.4
1180.09399	201.7
1181.22168	222.1
1182.25574	272.4
1183.47351	89.5
1184.35889	126.6
1187.35413	85.5
1188.18066	242.6
1191.26208	33.4
1196.51880	878.3
1197.28369	206.8
1198.16833	2320.8
1199.23364	770.3
1200.26538	840.8
1206.67810	107.4
1215.14282	839.5
1216.22339	2316.3
1217.13501	1285.4
1218.30688	708.7
1222.35889	241.6
1224.46582	83.2
1234.11377	27.9
1243.20776	67.0
1244.72498	98.5
1245.90845	329.4
1246.64063	180.1
1247.67847	140.2
1248.79932	66.2
1251.05249	274.6
1252.04565	96.0
1253.05347	91.9
1258.45154	33.6
1264.40955	2645.3
1265.43311	1689.2
1266.40625	436.2
1267.56580	341.9
1268.37585	292.7
1269.68152	237.2
1278.30798	478.3
1279.19641	450.1
1285.44922	127.9
1287.34058	249.3
1295.34607	480.1
1296.18689	2343.8
1297.28064	1385.9
1298.31262	702.6
1301.84155	170.1
1303.97827	191.1
1304.73303	117.1
1305.63550	38.9
1309.71130	66.0
1313.88647	1329.9
1314.73523	128.7
1315.43420	304.9
1316.55884	64.7
1319.27795	49.8
1320.88074	172.0
1326.65234	73.1
1327.48230	47.2
1333.62537	368.8
1338.87793	181.8
1339.98254	176.9
1341.54529	74.9
1345.41492	124.5
1352.73779	159.2
1353.80725	91.6
1354.56433	75.1
1355.76746	286.9
1361.34216	442.0
1362.42761	367.5
1363.41919	255.5
1365.22375	208.4
1366.30994	193.3
1367.34082	172.0
1368.34131	38.8
1373.22864	380.4
1376.41907	234.2
1379.40955	942.3
1380.59607	1180.8
1381.29077	120.2
1382.71399	691.3
1383.41516	487.1
1384.22766	143.0
1385.18872	69.3
1392.45166	115.7
1395.16931	118.2
1401.50891	33.4
1403.91199	30.5
1407.27014	137.8
1410.45496	74.2
1413.41174	68.9
1430.56494	103.8
1431.72302	361.3
1432.71082	469.5
1433.46704	254.6
1442.24329	194.6
1448.53174	352.5
1449.48706	210.5
1452.24036	492.4
1453.16785	201.5
1458.53113	85.5
1460.79126	205.1
1462.62207	46.9
1465.48584	249.5
1470.44104	126.9
1471.69495	140.6
1473.80652	108.5
1475.61304	189.7
1482.25000	166.6
1483.00256	457.2
1499.70190	101.6
1501.57288	236.0
1506.77893	99.4
1511.42126	74.3
1518.44714	44.2
1520.04468	532.8
1520.79480	213.0
1522.05151	156.5
1528.66418	377.5
1530.03101	47.0
1531.96252	50.1
1534.10718	353.2
1535.30090	131.5
1545.31946	55.2
1546.93787	399.6
1548.57300	334.3
1557.94897	208.6
1560.43347	250.1
1564.62671	36.0
1569.52502	47.3
1570.57935	96.1
1571.63489	79.7
1580.00720	222.6
1581.95728	141.6
1591.22791	66.4
1598.33362	52.4
1599.26172	489.7
1600.62354	421.7
1602.47302	257.2
1613.82043	41.5
1617.50500	436.2
1618.28577	760.2
1619.81116	290.9
1620.58569	122.5
1632.73865	88.7
1634.56335	199.9
1636.61731	257.8
1642.88977	31.4
1651.48755	150.1
1663.30701	194.4
1679.80054	153.6
1680.59070	297.7
1681.30212	210.7
1697.59106	1362.9
1698.51794	1369.2
1699.39856	489.8
1700.82495	89.2
1707.57996	140.8
1712.50500	96.3
1713.48230	91.7
1715.56775	170.2
1728.46643	316.6
1729.48767	241.5
1731.15161	233.8
1746.79651	838.3
1747.46790	107.3
1748.72424	74.8
1764.43726	41.6
1765.56946	567.7
1810.80603	26.2
1826.54968	2819.0
1827.41968	3022.2
1828.52161	1206.2
1829.48376	177.2
1844.62476	44.6
1845.52905	759.2
1846.98218	461.8
1949.73364	73.4
