# Supplementary material for: Phosphoproteomic Analysis of Platelets Activated by Pro-Thrombotic Oxidized Phospholipids and Thrombin
Source: PLoS One. 2014 Jan 6;9(1):e84488. doi: 10.1371/journal.pone.0084488 (PMC3882224; doi:10.1371/journal.pone.0084488)
Supplement: Annotated Spectra S2 — (ZIP) [file pone.0084488.s005.zip › EMLASDDEEDVSSKVEK_-15_2_101069.txt]

m/z	i	matches
303.32642	70.0
359.90372	25.4
368.40375	78.1
371.16034	121.3
375.37738	697.3
376.21222	110.2
384.44946	113.0
393.07446	61.4
402.41302	91.5
409.23550	12.8
417.30994	80.5
423.48419	165.7
424.23401	120.9
427.12027	241.0
429.12109	62.3
440.99792	28.9
443.25668	244.8
444.50418	16.1
462.21524	67.7
464.03464	23.9
466.88235	60.4
468.38065	33.3
469.08136	80.6
474.64215	56.3
480.36688	17.9
484.71347	73.2
486.59836	100.7
489.31573	88.9
496.08380	139.5
497.11392	85.9
497.83105	135.7
501.48071	130.7
503.20920	386.6
504.48773	81.4
506.37051	55.0
514.16284	90.8
515.32666	108.5
531.20587	299.6
532.55212	80.0
533.41760	32.5
534.48291	19.6
546.64709	77.9
549.00830	17.9
552.32959	65.7
555.46021	26.3
557.94849	69.7
566.58691	119.1
572.40454	78.5
573.44055	49.5
578.25000	100.5
582.31140	237.6
586.17480	19.7
587.83716	133.9
589.01733	14.2
590.31488	645.9
608.07422	43.2
611.17096	509.8
612.71875	107.9
614.29016	44.0
624.39587	25.1
629.15332	122.5
630.51501	63.6
633.24817	257.3
633.93268	159.2
641.49988	138.0
644.41418	89.5
646.44275	111.8
647.42712	150.3
648.27759	86.1
651.46399	54.8
654.38776	119.3
655.25616	55.5
655.94983	29.4
659.02997	730.4
659.68127	44.2
667.56305	48.1
673.21039	17.9
677.42572	4319.4	y (6) (1+)
678.55896	996.1
679.36969	70.7
681.55444	195.2
685.33337	14.2
687.40125	20.4
690.28265	228.4
692.38342	87.3
709.86908	265.2
710.55713	68.4
711.21216	73.1
713.53198	75.1
716.08453	168.5
717.60950	139.9
720.05481	45.3
721.37537	41.6
724.22882	48.1
725.14990	176.1
726.35284	888.9
727.12634	450.4
728.20532	495.8
730.85797	142.8
731.59253	94.5
734.36523	149.0
735.11816	128.0
736.24548	78.9
739.18628	115.5
742.64819	108.1
743.95856	589.2
744.60693	59.5
748.29706	49.4
751.57288	485.6
753.20435	31.2
754.45825	222.0
755.91022	83.8
756.95807	51.3
758.14001	153.1
760.34625	1591.1
761.18280	717.5
762.29883	106.0
763.31592	31.2
766.52979	151.9
771.13049	128.5
772.41907	280.8
773.82739	743.1
774.59656	1031.2
776.47192	3035.3
777.50134	713.4
778.29651	49.4
781.55994	58.8
782.25903	227.6
783.57971	209.8
789.58850	44.8
798.41589	192.3
799.50684	353.4
808.10620	89.8
809.73462	876.6
811.12024	139.2
814.47583	42.9
817.07104	547.5
817.75439	332.3
822.42944	36.2
823.98767	257.9
824.94238	177.5
826.42859	326.0
830.46216	163.8
832.48755	39.0
840.56653	149.4
842.16968	337.9
843.34033	152.2
844.27783	250.2
850.77173	397.1
852.42578	76.5
855.21643	1009.3
856.11267	219.2
857.41260	114.4
866.13318	1398.2
868.20117	56.9
870.06201	91.1
872.19336	186.1
873.59875	540.2
874.71973	124.0
875.57190	36.0
881.34277	171.8
882.49866	499.0
883.33997	97.1
886.38013	301.2
889.39392	26.5
891.01001	1170.2
891.74194	300.6
892.46167	547.1
893.55640	160.3
894.51282	253.2
895.33899	43.5
897.73474	62.2
899.24731	620.3
901.57703	50.7
902.80579	82.9
904.27917	82.5
908.00244	136.0
911.01111	302.5
913.13940	134.6
913.97375	434.7
915.14734	97.9
919.98889	382.3
922.50439	376.4
923.64539	523.5
924.33313	340.0
925.38525	210.9
926.07776	220.8
928.06873	22.9
929.11377	2542.4
930.02148	870.7
931.38977	608.8
932.09705	339.2
932.74939	81.8
933.61060	62.4
937.86450	76254.9
938.59363	83028.5	[M+2H] (2+)-NH3-P, [M+2H] (2+)-H2O-P
939.67444	1982.0
941.06433	527.0
942.32520	210.7
943.08069	89.7
943.68176	188.3
944.31641	149.5
946.86816	19505.8	[M+2H] (2+)-P
947.67163	15192.1
948.91235	528.8
949.93457	126.5
950.99878	143.7
952.20642	355.6
953.19019	638.4
954.05811	180.9
955.15320	691.0
956.05896	101.0
956.79785	59.9
958.21094	181.3
959.15723	76.4
960.46204	96.0
961.52222	184.7
962.96899	368.1
964.56812	396.3
966.02612	199.5
967.93713	349.2
969.00293	1153.3
969.77686	139.8
971.32727	341.5
972.75330	162.3
973.99719	319.2
977.88525	5237.1	[M+2H] (2+)-NH3-H2O
978.68237	3651.6
979.76392	217.2
980.58374	253.1
983.48486	596.5
984.33350	147.2
985.27161	33.1
986.75195	508.3
1001.98193	66.8
1002.74561	56.8
1003.38367	95.6
1020.57129	712.7
1021.57300	277.3
1027.75867	88.0
1036.54297	109.8
1044.22681	197.1
1045.75146	65.4
1048.70288	14.2
1055.79163	16.0
1057.27356	73.4
1061.80212	52.7
1067.42676	97.1
1071.89209	21.8
1075.31689	35.4
1075.98877	101.9
1082.08606	916.1
1083.23669	250.2
1084.51819	376.8
1085.31213	117.7
1086.11084	65.8
1098.62354	139.2
1099.29114	1388.7
1100.02441	1018.5
1101.19238	172.8
1117.01111	239.3
1118.30566	37.6
1130.12207	29.3
1131.21362	356.3
1132.40979	136.3
1134.36157	71.6
1138.78967	47.6
1147.64417	31.8
1149.52502	1943.8
1150.54639	536.6
1151.82153	69.4
1153.24731	36.2
1155.36987	36.2
1159.06885	89.5
1170.29541	188.7
1171.11829	71.5
1179.27222	16.1
1180.29211	80.5
1187.85596	145.7
1197.06775	711.3
1198.23071	1108.2
1199.17810	350.8
1200.27148	31.2
1211.64026	141.4
1215.03760	336.7
1215.99915	401.4
1216.80396	259.5
1217.53088	162.9
1226.11548	238.8
1228.10571	53.3
1229.78003	16.1
1231.49548	72.4
1243.83179	77.6
1246.71143	146.3
1247.64258	137.7
1250.34607	36.2
1254.10181	32.6
1254.92920	162.6
1264.54004	2397.0
1265.36438	780.9
1266.21875	26.8
1267.74316	137.8
1268.35791	106.2
1269.69141	62.4
1275.51843	132.1
1277.40576	116.2
1280.60767	139.2
1285.19519	86.1
1286.55701	74.3
1296.17932	2848.3
1297.41077	786.7
1298.21692	230.0
1312.36304	66.2
1314.35120	262.9
1315.56384	48.9
1320.80615	93.1
1322.43494	42.2
1330.51990	128.6
1332.78967	98.9
1342.55127	155.9
1344.67444	188.9
1345.70740	82.5
1346.31946	29.9
1348.30310	150.3
1354.67529	34.9
1361.69604	51.4
1362.83875	88.0
1365.43640	136.8
1372.40564	46.0
1373.12024	102.7
1379.63623	492.9
1380.66931	465.3
1383.29431	372.2
1384.87427	302.3
1388.63733	82.3
1390.37048	190.7
1391.40002	139.5
1393.85742	146.4
1399.01892	86.3
1400.06458	45.1
1401.13318	75.5
1414.65857	255.5
1431.37439	605.0
1432.21118	50.7
1433.48499	95.5
1448.52051	304.9
1452.00195	105.6
1454.16833	32.5
1482.38794	64.7
1483.13245	20.0
1486.88525	82.6
1498.38269	91.5
1501.03735	104.3
1506.27417	89.9
1512.99255	48.2
1518.45337	45.9
1519.69421	149.6
1520.48450	247.5
1521.41016	39.3
1529.01831	94.1
1535.26648	188.4
1546.28406	461.6
1547.08777	134.7
1547.75598	169.4
1548.39343	59.3
1563.51563	97.5
1569.49170	60.9
1573.23718	101.1
1576.68591	97.3
1580.27197	17.9
1592.06555	40.9
1597.79578	28.8
1599.00159	494.9
1599.80200	96.3
1600.80151	204.2
1611.97803	58.0
1617.40417	138.8
1618.67371	185.2
1621.57532	63.3
1622.81274	14.2
1624.36279	60.6
1635.13062	23.3
1646.39075	63.2
1654.03625	88.1
1654.69788	42.4
1679.24670	143.8
1684.60486	55.3
1685.55640	35.3
1697.43372	1699.0
1698.55286	596.7
1699.58313	126.4
1700.43396	138.1
1713.28979	109.2
1716.86462	36.1
1720.23523	41.5
1728.25891	337.9
1729.84680	109.5
1730.65649	162.5
1746.36169	156.2
1747.36060	149.0
1748.41138	87.4
1759.36804	119.3
1764.86438	182.2
1765.49890	30.7
1781.62329	34.3
1826.46997	2386.3
1827.64124	1132.2
1828.58948	219.9
1844.42310	183.9
1845.16882	211.1
1845.88940	210.3
1846.72290	89.5
