# Supplementary material for: Phosphoproteomic Analysis of Platelets Activated by Pro-Thrombotic Oxidized Phospholipids and Thrombin
Source: PLoS One. 2014 Jan 6;9(1):e84488. doi: 10.1371/journal.pone.0084488 (PMC3882224; doi:10.1371/journal.pone.0084488)
Supplement: Annotated Spectra S2 — (ZIP) [file pone.0084488.s005.zip › EMLASDDEEDVSSKVEK_-16_2_82740.txt]

m/z	i	matches
303.26254	74.3
328.35892	118.4
330.19214	58.1
331.45715	62.7
356.34790	208.8
357.32300	27.6
371.14496	134.1
371.82983	120.0
375.25708	1397.1
376.16736	684.8
383.23322	55.5
398.99222	69.4
402.17184	201.6
403.41602	35.9
407.13342	51.3
413.32773	153.2
424.86206	59.9
427.17444	537.1
428.23749	125.6
438.24161	97.7
443.08881	80.7
445.06256	337.0
468.01270	271.9
469.42142	97.4
484.35596	295.3
485.48935	134.0
495.97070	144.3
497.20383	76.6
500.59424	116.6
501.51312	69.8
503.33859	226.7
513.42639	233.4
514.28687	65.4
522.39917	61.1
526.65295	243.3
531.06714	330.1
531.68292	397.3
532.81543	324.6
539.97437	259.5
552.44067	30.2
555.61658	27.5
557.73145	339.6
558.49084	58.2
572.43738	91.4
575.81445	297.1
579.19592	90.6
590.42322	1094.6
591.33691	290.2
592.44733	109.8
593.94702	468.8
595.99878	58.0
605.07922	43.3
611.19397	1554.6
612.18878	509.9
613.16107	36.4
614.53632	38.6
615.15271	41.9
617.76135	83.3
624.46265	44.1
629.31885	416.0
630.46753	148.1
631.25726	159.0
632.87927	1935.1
640.03595	38.6
642.67932	189.7
643.27966	55.4
648.28033	115.7
656.29175	36.2
659.31140	322.6
660.61121	198.6
661.49365	36.4
664.59497	131.4
670.75903	80.6
672.85272	313.4
674.08453	125.9
677.39069	8071.5
678.44788	2411.4
679.60590	173.9
682.78198	149.3
690.77429	2025.4
698.43811	68.3
708.66895	729.9
709.41223	20.6
710.23059	200.0
717.92969	119.6
721.33441	35.9
725.01733	2327.0
726.20654	2354.3
727.17157	1950.9
728.07861	362.0
728.89911	668.3
731.41846	199.0
742.01624	373.8
743.95856	677.1
745.34497	89.3
748.37213	143.7
750.21539	94.3
751.76123	415.6
752.54346	132.4
754.32111	348.4
756.22644	72.1
757.47583	418.5
758.31384	81.8
760.56561	5223.3
761.43408	1628.5
763.62164	196.8
766.65753	380.9
771.69958	657.8
774.02295	5706.9
774.97864	974.8
776.45911	4115.7
777.56250	1051.6
778.66321	98.1
779.64270	97.2
780.60596	124.1
782.59302	75.3
786.80127	235.5
791.22107	52.5
794.57727	425.3
800.00745	242.4
801.44043	129.8
805.87756	92.9
808.04639	154.6
809.52271	4441.4
811.31189	124.0
817.06689	2811.4
817.89612	964.2
818.63354	424.4
819.56433	316.0
821.21643	93.3
823.81946	1168.0
824.42383	16.9
825.81848	258.2
827.26123	195.8
828.84766	269.3
834.84265	77.8
839.94617	129.7
842.00635	824.5
843.37158	288.8
844.54980	207.8
847.54626	101.6
850.25354	58.5
851.87109	199.6
855.15759	2076.7
856.09180	284.6
857.05286	389.9
863.53833	71.1
866.05969	5169.7
867.25415	1083.3
870.81677	41.6
871.94812	107.4
873.42517	295.8
874.60767	342.9
875.75818	295.0
877.44910	38.6
881.41296	108.8
882.42615	116.4
883.36096	517.7
884.33032	149.5
888.36707	197.0
889.98254	531.4
891.48608	2768.8
892.51038	560.2
893.55542	778.1
897.20874	148.9
899.49426	3054.6
901.36804	121.5
902.39771	111.1
906.08936	66.6
908.71985	283.5
909.45300	93.5
912.56519	103.6
913.61353	206.3
915.39331	77.7
919.83594	159.5
920.90808	419.5
921.53308	115.3
922.56995	728.0
923.47607	688.2
929.29675	4557.1
930.34058	1588.4
931.60986	266.5
937.87744	138797.7
938.67627	221130.1	[M+2H] (2+)-H2O-P, [M+2H] (2+)-NH3-P
940.00854	1236.6
940.63086	1243.7
942.01929	1024.8
942.79761	361.6
943.55090	167.2
944.22949	159.1
947.16284	51020.8	[M+2H] (2+)-P
947.98669	19064.2
949.57495	411.0
950.59302	433.4
951.32227	287.2
952.97144	1514.1
954.07947	96.1
954.73682	228.4
955.52344	325.1
956.45313	761.1
957.36157	239.1
958.20374	390.3
962.62415	329.9
963.47266	146.3
964.42456	1194.0
966.20508	433.5
968.97229	1921.9
970.10730	846.6
971.46851	776.2
972.26440	180.1
974.08923	215.5
975.50464	1460.8
977.45935	329.1
978.13721	15337.5	[M+2H] (2+)-NH3-H2O
979.01025	6291.7
984.27466	446.8
986.83740	8986.1
987.47266	1625.1
1002.28931	304.4
1003.59448	86.1
1006.03223	35.8
1017.47510	75.0
1020.56616	1557.0
1021.39307	777.8
1022.41541	349.9
1023.28577	202.1
1026.18237	171.7
1033.96069	126.8
1036.08960	134.1
1044.06128	204.6
1053.75464	228.1
1059.55811	105.6
1060.15955	63.8
1064.01428	182.4
1068.30103	218.7
1081.79004	702.5
1082.93604	1177.2
1083.98523	130.8
1085.45190	79.5
1097.46216	213.0
1099.22668	2091.2
1100.08179	1208.6
1101.27759	887.4
1104.79736	196.6
1110.54150	191.0
1117.26892	316.1
1118.25903	190.1
1127.17468	167.2
1129.55835	167.0
1131.71826	101.6
1137.45361	124.2
1149.54419	4181.1
1150.63110	1668.6
1151.31226	283.9
1152.20911	35.8
1153.53223	182.1
1155.13623	207.6
1163.13318	94.3
1169.75598	376.7
1171.09399	183.2
1172.63940	307.0
1173.49768	121.2
1175.08179	146.3
1178.90332	109.5
1180.01660	296.3
1184.95801	99.0
1185.75781	222.0
1186.49634	86.2
1188.67371	35.9
1196.46130	625.2
1197.22900	1854.1
1198.12573	3362.2
1199.16980	850.7
1200.39221	30.4
1210.15747	98.4
1215.26062	665.8
1216.32300	1718.2
1217.33398	725.7
1225.54370	101.5
1226.30286	210.4
1227.33630	212.9
1229.74768	220.6
1234.17896	38.7
1236.09485	66.6
1238.45825	101.9
1241.15417	72.7
1243.97937	223.4
1246.52246	465.7
1247.83667	160.9
1249.24817	117.0
1250.00342	113.5
1250.81213	269.7
1251.55786	317.0
1252.23291	35.8
1264.39209	3873.0
1265.50342	2841.1
1266.78381	535.4
1267.54761	348.0
1268.55249	86.0
1269.52759	76.8
1277.26868	157.9
1279.06055	286.4
1284.53870	440.6
1285.37122	294.7
1286.20874	317.3
1295.06104	790.4
1296.15454	4084.4
1297.06921	1644.5
1298.15771	691.8
1299.43030	118.7
1303.59399	225.7
1307.87952	138.0
1314.06946	124.8
1315.29333	460.2
1316.82092	33.2
1318.22461	75.6
1319.23303	27.4
1321.61389	115.9
1329.71643	132.3
1332.53772	96.3
1343.69373	79.5
1344.57849	169.3
1357.59680	38.7
1360.60608	44.3
1361.48291	189.7
1362.79822	298.5
1365.31384	490.0
1367.02637	368.3
1369.81006	107.3
1372.28821	110.2
1376.27881	199.7
1379.61169	1440.1
1380.55603	669.3
1381.42700	488.2
1382.39221	282.3
1383.38879	55.5
1384.37927	687.5
1388.59094	63.8
1392.44385	138.4
1401.21472	228.7
1408.41467	137.1
1415.74524	41.5
1416.59802	96.2
1419.37634	72.0
1430.58057	390.3
1431.41296	279.8
1432.27820	396.3
1432.93396	119.9
1433.60681	54.5
1434.71948	140.9
1443.27710	104.8
1448.67322	646.3
1449.58972	72.2
1450.32874	91.9
1452.04224	297.4
1453.02588	99.2
1463.52136	259.6
1464.91406	290.4
1467.52661	258.6
1471.57166	124.3
1472.40210	235.8
1474.30676	139.8
1476.80725	155.3
1483.52759	169.3
1484.41931	30.3
1485.48132	50.0
1488.72278	58.8
1500.19592	40.4
1501.71021	52.5
1516.70435	62.8
1518.34827	471.7
1518.97717	308.9
1519.67810	68.2
1520.64099	87.1
1529.63123	557.5
1530.57629	91.9
1546.59998	500.1
1547.56653	174.3
1548.60291	65.5
1556.89514	166.2
1563.09985	238.8
1564.35144	51.7
1580.11536	234.4
1581.12915	97.1
1582.27820	121.7
1585.42896	283.5
1597.95496	238.2
1599.23059	1247.5
1600.10645	254.6
1601.65295	61.6
1616.01013	438.4
1616.68201	58.3
1618.27930	375.5
1619.80652	202.6
1621.29041	219.1
1629.52124	46.0
1635.86121	43.3
1653.82800	116.9
1661.47644	66.4
1671.12195	79.6
1679.15613	175.2
1680.32214	337.2
1680.95190	57.3
1681.66528	125.4
1697.27368	1492.4
1698.47815	1936.6
1699.43860	473.2
1700.81824	50.5
1702.32166	92.2
1715.38159	177.5
1728.55286	249.9
1729.92688	628.4
1730.98022	213.2
1746.65210	782.7
1747.79895	227.2
1748.82507	419.6
1765.60608	200.8
1808.91150	246.4
1826.55139	2964.3
1827.54529	2685.1
1828.59387	806.5
1829.78748	168.6
1845.28796	845.6
1846.51282	298.3
1857.91077	89.0
