# Supplementary material for: Phosphoproteomic Analysis of Platelets Activated by Pro-Thrombotic Oxidized Phospholipids and Thrombin
Source: PLoS One. 2014 Jan 6;9(1):e84488. doi: 10.1371/journal.pone.0084488 (PMC3882224; doi:10.1371/journal.pone.0084488)
Supplement: Annotated Spectra S2 — (ZIP) [file pone.0084488.s005.zip › EMLASDDEEDVSSKVEK_-17_2_100325.txt]

m/z	i	matches
307.88931	58.5
309.07437	26.2
311.89871	47.9
312.95282	15.0
328.21393	24.7
339.30927	33.8
340.20239	41.1
355.88181	126.9
357.04147	12.8
359.55157	40.2
370.26675	74.8
370.99719	24.3
371.80826	80.9
372.47662	45.2
374.01416	18.3
375.21075	189.4
375.83478	19.0
380.30896	40.0
382.79544	40.8
398.92133	25.1
402.35028	38.8
403.51910	45.5
404.37866	19.3
407.07263	13.2
421.35217	24.8
422.42651	39.0
423.62204	46.6
427.15414	203.5
440.39960	9.8
441.46027	17.2
442.41296	59.6
443.32544	8.8
444.44321	126.7
445.10193	8.8
446.21997	42.2
447.54462	92.1
467.94781	34.6
470.30725	69.3
473.41855	41.9
479.07474	17.5
484.26056	133.1
485.20782	15.9
486.39331	20.4
489.48782	77.2
495.74872	107.7
496.85257	12.9
503.36362	331.4
504.22046	73.8
513.42322	70.1
514.15594	269.3
516.21857	32.4
518.34393	122.2
519.60168	49.8
531.39880	96.4
533.22260	31.3
540.13263	35.8
545.27039	30.3
547.76147	10.7
549.37646	60.5
553.12537	16.1
558.29590	67.1
565.12732	36.7
566.27002	20.5
567.19312	11.8
570.47229	92.7
572.46912	12.8
574.52832	42.2
575.48804	155.1
576.30151	35.6
577.10132	25.9
582.21802	33.2
584.44043	60.7
587.20972	23.7
588.25391	32.4
589.04211	18.3
590.52258	310.1
591.50598	44.9
592.31769	22.0
594.11499	52.0
595.19226	15.0
599.21802	10.6
604.21509	25.9
608.41064	26.0
611.10553	436.1
612.21997	144.0
615.14972	39.1
619.32983	62.0
623.20764	12.8
629.28748	83.0
630.30939	38.0
633.12122	434.1
636.70721	51.1
641.93115	218.3
644.67212	44.0
647.51013	59.0
650.05939	131.8
656.23584	67.7
658.15894	12.9
659.46814	332.9
660.26453	65.3
671.28021	15.0
673.21405	38.9
674.45032	136.2
677.40167	3318.8
678.49988	855.5
679.63391	347.7
681.93640	208.7
683.53931	32.3
684.30261	71.4
686.46191	143.0
687.92847	93.9
690.38684	806.6
691.38318	160.6
692.47742	110.8
694.24774	85.1
697.53717	29.1
703.11670	20.4
708.97919	330.0
710.05432	34.6
711.06964	21.1
716.88208	58.4
721.24652	134.7
724.74268	304.7
725.52863	83.9
726.28491	865.7
727.35303	215.8
728.40955	131.5
734.26471	15.0
735.84766	71.6
737.44861	19.3
738.55322	128.4
740.46558	52.6
741.85107	94.2
742.51251	62.4
743.19580	33.6
744.01501	117.5
744.94836	208.5
750.00055	110.5
751.45142	11.8
752.86499	92.3
754.17871	249.6
757.27222	66.2
758.71332	109.7
760.49231	1748.8
761.49292	136.4
766.00812	300.2
770.17578	99.8
771.08063	213.5
772.20752	151.1
774.02124	2052.5
774.70105	487.5
776.42920	1908.4
777.52820	465.7
779.59351	133.7
781.57434	102.7
782.47937	66.0
785.39111	28.6
787.69312	159.3
789.37939	52.5
793.40100	141.3
794.71448	65.1
798.07813	61.1
799.19092	142.9
801.02100	44.4
808.44824	271.8
809.47192	1225.8
810.40942	63.0
817.20544	1042.7
818.13989	145.8
822.43933	108.5
823.98975	178.7
825.23376	139.0
828.87134	36.7
830.72083	164.5
831.44849	24.5
838.64758	96.5
840.39697	38.6
842.24316	299.0
843.20129	34.6
845.90295	11.2
849.43420	175.7
851.27991	60.5
855.05542	752.2
856.21118	375.2
857.38586	109.1
858.74377	64.7
866.11023	1916.0
867.19141	230.6
869.31909	21.2
870.06689	172.9
873.38586	526.2
874.13281	267.6
875.22095	58.0
877.86951	98.7
879.42468	59.7
881.31909	33.0
882.81567	754.7
883.84338	276.0
884.59412	43.2
888.94958	219.7
891.50427	1274.9
892.63477	309.6
893.49817	145.7
897.33398	79.4
897.97095	100.8
898.88379	267.6
899.62756	117.0
900.88293	42.2
902.58606	317.8
903.30579	82.9
904.70105	97.9
905.38440	50.5
908.20850	159.3
908.83923	98.1
909.50952	25.9
911.17664	66.1
912.26306	19.4
913.82019	443.7
914.87976	122.4
916.08118	47.5
920.04675	192.0
920.79333	189.3
922.33704	439.1
923.30676	398.6
924.00818	11.1
924.86682	73.5
927.37561	29.1
928.85510	1331.9
929.47522	2300.0
930.25208	264.6
931.43970	357.1
932.07971	67.6
933.18018	100.6
935.02991	45.5
935.74707	250.6
937.88574	59954.2
938.59851	72656.6	[M+2H] (2+)-H2O-P, [M+2H] (2+)-NH3-P
941.08899	744.7
941.94775	252.9
943.73792	12.9
946.80066	9423.3
947.52112	16596.5	[M+2H] (2+)-P
948.43726	728.3
949.12280	305.7
949.87671	102.7
951.50427	69.3
952.99194	641.5
953.99658	140.8
954.93457	254.8
956.36304	557.0
957.18909	208.5
958.34204	110.5
959.68896	84.6
960.60510	59.9
962.07959	1113.1
962.72131	1423.4
963.52490	333.0
964.30859	49.7
964.92542	173.4
965.84888	190.0
966.63708	48.0
968.53369	811.5
969.37292	539.0
970.38049	173.4
971.27917	108.6
972.42480	157.7
973.95825	430.8
974.90344	72.1
975.69739	153.9
977.01343	466.1
978.11084	6539.9	[M+2H] (2+)-NH3-H2O
978.94751	1262.9
980.00574	267.8
982.09521	206.6
982.79053	134.0
984.08606	342.9
984.69995	24.2
985.72827	110.2
987.01685	787.8
1002.10632	290.6
1003.44641	60.6
1009.55273	31.2
1017.62866	73.6
1020.47925	886.6
1021.51099	97.6
1022.48157	35.3
1023.53308	23.7
1027.43286	88.2
1030.78760	25.8
1032.03735	81.7
1036.06909	115.3
1040.80737	100.8
1049.90930	59.5
1051.42664	45.5
1054.00854	35.5
1055.84351	86.8
1063.42639	53.1
1064.60217	144.9
1066.54883	93.1
1068.12390	69.3
1070.61584	90.2
1074.31055	90.9
1079.51563	91.8
1081.08069	143.1
1082.10925	345.1
1083.38062	305.0
1084.20459	58.9
1088.36206	57.5
1091.61462	212.1
1093.52136	15.0
1096.53430	25.9
1099.19263	1136.4
1100.24231	717.9
1101.08765	212.5
1103.46851	17.2
1105.07043	133.8
1118.51318	40.1
1119.92798	48.8
1121.22852	13.4
1123.12183	16.1
1129.58118	61.7
1130.26660	109.8
1131.54858	128.3
1132.57666	97.4
1137.38208	90.9
1138.48279	62.3
1141.53418	118.8
1142.91919	17.2
1149.42651	1189.2
1150.51721	510.0
1151.38892	109.0
1152.82104	23.0
1154.09180	120.6
1160.11829	24.8
1165.19165	25.9
1170.22852	25.4
1173.85925	81.1
1178.98608	147.6
1179.89624	140.1
1184.27979	42.6
1185.41211	138.7
1186.25732	66.1
1191.02856	60.4
1194.25928	80.4
1196.84045	343.1
1197.91553	495.5
1198.63232	166.9
1199.26782	132.0
1203.73865	79.7
1211.95142	73.9
1213.01050	15.0
1215.37158	271.9
1216.27563	493.0
1217.38232	130.0
1218.39221	25.1
1224.20154	49.9
1227.61523	94.3
1229.67371	71.2
1234.66528	33.5
1238.68835	117.6
1244.31885	75.9
1246.19958	82.8
1247.56409	108.8
1248.72205	260.5
1252.55029	10.7
1254.98523	61.6
1259.43286	53.1
1262.89197	23.1
1264.42371	1440.1
1265.53784	656.1
1266.52100	130.2
1267.36768	48.6
1268.17749	107.6
1268.86377	40.7
1278.64331	55.9
1285.03992	25.9
1285.93713	108.0
1289.46985	23.9
1290.52466	12.8
1296.13757	1586.7
1297.16711	887.4
1297.96033	214.6
1299.61377	23.8
1301.56628	66.8
1303.45984	175.4
1304.23145	86.5
1307.79138	11.8
1309.50989	50.9
1310.28760	35.7
1311.43298	66.3
1312.40186	21.6
1313.71362	82.5
1314.45435	111.1
1315.50623	125.0
1316.42566	30.3
1318.72791	39.9
1325.91162	170.6
1326.93262	19.4
1330.80762	59.3
1332.80652	44.1
1336.73486	114.0
1340.94727	117.2
1343.95947	43.2
1345.40198	16.1
1347.86047	19.4
1354.40125	98.3
1356.55823	40.8
1359.73486	108.7
1361.15698	60.2
1362.19250	280.7
1362.80164	100.8
1364.27905	7.4
1365.86450	115.3
1372.46423	49.7
1373.52087	185.5
1374.53015	104.9
1378.64929	67.2
1379.52820	699.3
1380.74084	471.6
1381.72021	67.9
1382.55212	51.9
1383.49890	30.3
1384.34692	18.3
1385.12341	10.7
1386.18787	14.0
1388.49219	113.3
1389.84436	77.5
1390.55200	26.7
1397.79883	41.0
1400.21948	70.4
1406.34827	27.0
1414.24084	136.9
1419.88318	91.0
1430.38611	19.5
1431.42053	308.8
1432.57910	90.7
1433.73401	16.1
1436.04333	22.6
1441.48132	48.0
1443.26123	78.3
1444.85730	8.5
1446.27979	14.0
1448.73059	380.6
1449.60522	153.9
1452.06885	79.5
1454.90051	25.3
1456.70581	13.9
1462.79163	48.7
1481.40698	95.5
1482.14539	73.3
1499.89551	15.0
1501.64001	42.1
1503.22717	31.8
1504.47290	52.9
1514.90930	9.6
1518.36877	82.0
1519.96155	189.2
1528.33118	119.8
1534.64063	40.6
1536.23181	21.6
1546.52539	243.2
1547.61365	128.2
1548.59607	224.1
1553.73840	29.2
1559.32141	28.1
1562.84460	67.5
1567.80615	73.2
1573.52722	45.7
1580.25793	33.5
1581.31995	77.5
1585.21741	25.8
1596.40808	32.4
1597.75159	45.5
1600.34546	133.9
1602.06824	29.4
1603.13782	30.5
1616.63171	178.7
1617.24463	68.1
1617.98840	48.0
1622.29358	31.3
1623.38391	68.2
1628.14270	54.7
1632.22083	78.3
1637.71606	24.8
1641.66345	50.9
1646.58374	27.0
1648.74011	62.9
1679.01343	67.4
1679.77185	51.2
1680.55505	13.9
1681.56128	15.2
1684.48511	58.2
1685.69214	32.5
1688.28040	79.5
1697.54126	1223.0
1698.44067	318.0
1699.51013	229.3
1702.26404	98.7
1712.47864	49.3
1715.22278	15.4
1725.86584	33.5
1728.50061	158.5
1729.47424	187.9
1730.13708	33.5
1730.83240	45.5
1742.41028	52.5
1745.75183	20.5
1746.49792	92.4
1747.45349	56.4
1748.28894	35.6
1765.01672	41.2
1767.64917	21.6
1808.53406	18.3
1826.60437	1018.0
1827.68079	559.3
1828.39136	101.9
1828.99695	134.5
1844.18005	253.4
1845.56384	217.2
1853.84216	19.5
1857.09314	35.8
