# Supplementary material for: Phosphoproteomic Analysis of Platelets Activated by Pro-Thrombotic Oxidized Phospholipids and Thrombin
Source: PLoS One. 2014 Jan 6;9(1):e84488. doi: 10.1371/journal.pone.0084488 (PMC3882224; doi:10.1371/journal.pone.0084488)
Supplement: Annotated Spectra S2 — (ZIP) [file pone.0084488.s005.zip › EMLASDDEEDVSSKVEK_-24_2_74732.txt]

m/z	i	matches
290.21481	14.2
291.26688	2.8
307.05139	5.8
329.21518	9.4
330.23718	11.3
342.23547	7.3
344.28421	8.2
351.26923	5.4
354.43353	7.6
373.91760	3.5
375.25171	29.2
394.48096	25.8
395.16113	5.1
397.43411	8.3
399.40369	4.6
402.26590	7.0
405.89648	2.8
407.54669	3.5
412.23712	13.1
420.41516	4.4
426.88699	12.3
429.21103	9.7
437.27460	2.6
442.09076	16.1
446.42230	11.6
447.38123	3.1
448.57056	20.8
451.02243	5.7
456.45306	2.8
460.35757	17.5
461.55994	10.2
464.15506	31.9
465.40265	18.2
466.27209	6.9
469.24075	7.0
474.70499	2.6
483.61710	9.1
493.46350	21.8
494.53973	10.2
503.27957	6.3
504.44839	22.3
511.44995	20.2
512.20392	2.6
517.22778	7.3
523.53015	2.6
534.07513	21.6
541.57190	4.6
544.21521	30.1
548.52734	4.8
552.29041	4.1
555.33008	2.0
556.32629	2.7
557.45654	3.1
561.16858	17.6
564.43933	22.3
569.49316	4.8
570.60583	12.6
572.39331	7.0
575.06641	10.4
578.34424	6.8
579.63928	24.7
581.27429	12.1
582.00708	28.4
586.87183	16.1
590.44446	27.7
591.34399	11.1
601.94623	6.0
611.26624	43.8
612.06427	9.2
613.31946	7.3
616.56067	4.6
620.49359	2.4
622.19568	17.1
630.47821	8.2
632.84167	15.9
634.31250	15.8
635.03119	20.4
643.29315	7.1
649.26099	4.8
650.43054	9.3
653.59906	8.3
659.31824	14.7
662.34473	26.1
665.38507	8.7
668.58118	7.3
675.12012	7.8
677.53387	70.9
678.45966	92.2
679.59186	37.1
681.65668	8.4
688.30560	5.7
689.38745	15.0
690.45117	23.3
693.31696	25.3
696.45093	11.9
700.28772	25.3
701.74982	8.5
703.38281	6.3
708.22888	2.6
712.88641	9.7
719.76477	13.5
721.60156	5.9
723.03662	10.8
725.35645	17.5
726.63922	34.1
728.14911	20.3
734.61200	7.8
735.56207	10.8
739.52686	8.1
741.20886	13.0
743.08099	6.6
744.23792	38.0
745.28918	3.2
750.04700	6.5
757.43250	16.3
761.05090	54.2
761.81610	14.0
762.52686	18.9
765.16840	24.4
765.79175	6.6
767.41486	3.1
768.78833	30.6
770.07458	33.5
774.66687	96.9
775.52991	19.4
776.47742	78.8
777.33740	14.6
778.41101	28.5
779.24487	32.6
781.37170	4.1
783.34033	10.3
785.71069	8.4
788.21289	2.4
788.94312	16.2
790.18860	5.4
792.44543	16.7
794.61340	36.2
795.77637	10.2
796.69568	9.1
797.41064	4.9
798.21790	28.4
800.42957	58.3
802.44922	5.6
807.66003	50.1
809.43701	38.5
811.35571	15.0
813.22815	21.8
814.35144	22.2
817.21790	75.2
818.15637	33.5
819.26636	47.7
820.58325	9.8
824.50696	21.8
825.19568	3.3
826.36755	121.9
829.37695	2.8
832.47241	31.3
833.33618	9.5
834.23730	14.9
834.92688	19.5
835.60132	115.3
836.59424	7.8
839.62000	32.7
841.84961	61.8
844.05115	102.1
844.97888	23.3
848.07458	19.3
849.38147	25.6
850.13306	10.2
852.22241	6.7
853.61365	13.8
854.23108	12.0
855.30383	42.2
858.25134	71.0
859.19409	33.8
860.39221	3.1
861.44055	24.1
863.32666	34.5
864.28247	96.6
865.02222	28.8
865.92273	79.8
866.56189	59.6
867.29150	32.8
868.11243	12.4
868.96094	16.4
869.90222	70.5
871.48535	3.1
872.68848	68.1
874.17029	61.6
875.24890	142.9
875.89844	7.6
878.78088	29.6
881.89050	47.1
882.72034	13.2
883.38843	14.4
884.37610	239.3
885.34460	15.8
886.64587	11.7
888.29456	3.5
890.18018	481.9
891.02844	127.3
891.73584	45.4
892.92761	26.6
893.75818	57.1
894.77441	37.9
897.06824	54.6
897.71033	26.1
899.25537	3955.6
900.02527	254.4
901.16748	22.1
902.41162	30.0
903.16150	15.0
904.40222	7.3
907.29968	43.4
908.29785	1526.5
909.80432	46.7
911.53003	19.5
912.97510	65.2
914.37524	55.5
915.30188	153.0
916.11267	58.8
918.36743	60.1
919.65210	27.2
922.47876	50.6
923.43994	54.4
924.69861	96.4
926.98706	61.2
927.62585	2.2
928.36951	13.2
929.49097	139.6
930.43103	96.8
932.07117	47.6
933.22339	170.3
933.96399	15.3
934.67126	24.9
935.51868	2.2
938.14868	4011.7	[M+2H] (2+)-H2O-P, [M+2H] (2+)-NH3-P
938.99011	1755.5
939.59998	1453.1
940.45337	55.1
941.26453	46.5
942.07166	130.6
943.22485	31.0
943.95313	39.6
944.63574	21.7
946.19800	112.6
947.13818	819.4	[M+2H] (2+)-P
948.19849	7776.2
948.99829	1182.8
950.03198	32.5
951.59827	135.2
952.52905	40.9
954.44421	23.9
955.58948	72.0
956.98584	200.9
958.12939	205.4
958.90393	61.6
961.07019	84.6
962.11511	20.1
963.01294	151.0
964.19910	161.7
965.15295	92.6
966.27905	95.7
967.85803	37.9
968.55420	154.8
969.40747	35.9
970.02063	15.0
971.35999	87.1
972.29517	1.5
973.28967	11.1
974.92627	74.2
975.81775	78.8
977.42603	129.6
978.15112	303.7
978.93176	249.3
979.71838	188.2
980.68787	72.3
981.99927	50.5
982.79639	16.9
983.76245	142.6
984.81970	63.8
986.88489	233.6
1002.52124	11.7
1003.20569	26.9
1009.51636	21.5
1010.86353	5.4
1013.56201	10.3
1016.70532	3.2
1020.54590	45.6
1022.09131	14.0
1023.14648	35.7
1023.79126	34.1
1024.47400	12.3
1025.66919	25.6
1029.33228	45.6
1032.17346	51.0
1036.17761	9.1
1041.81384	12.5
1042.66492	11.9
1044.05981	4.8
1059.35461	2.8
1061.43579	62.0
1063.53479	13.0
1068.89966	46.2
1070.36292	8.2
1071.74866	24.3
1072.46387	11.1
1074.65869	6.3
1081.63281	25.1
1082.64136	26.1
1084.47534	12.2
1089.91675	15.4
1091.05579	4.8
1096.15674	15.7
1097.41553	10.7
1098.89111	43.0
1100.14868	37.5
1101.40332	16.2
1103.20386	7.6
1105.76831	12.5
1109.95544	13.9
1111.88208	5.0
1116.21362	10.4
1117.15869	16.2
1118.44434	34.1
1119.49231	11.4
1120.98816	39.4
1121.60620	21.0
1123.36951	2.4
1126.71350	5.2
1128.56006	16.3
1130.14136	8.1
1131.49951	9.5
1132.72754	11.9
1135.87634	19.3
1138.39551	6.3
1139.42944	6.8
1141.06934	17.3
1141.83813	3.3
1144.41504	11.9
1145.42432	12.8
1146.37769	13.6
1147.60327	11.3
1149.60144	40.2
1150.42834	6.1
1151.82080	21.9
1155.08032	24.2
1157.16101	48.8
1159.98621	26.2
1168.25171	32.5
1172.35229	10.2
1173.24231	45.4
1174.47473	19.7
1175.23389	4.6
1176.68335	6.0
1181.79224	8.8
1184.03027	71.6
1186.53442	25.2
1189.61133	3.7
1192.93359	21.2
1194.89734	27.8
1195.64148	15.2
1197.15002	42.4
1198.29004	79.2
1199.53540	94.5
1200.51672	10.7
1202.12195	10.8
1209.80566	15.6
1213.69812	38.6
1215.25159	33.5
1216.52429	23.4
1217.45313	3.7
1219.59265	80.3
1222.89526	5.1
1225.97107	44.4
1228.33105	5.5
1229.45630	38.0
1233.51526	44.8
1235.07788	12.1
1238.26721	12.0
1242.05981	7.7
1243.66248	9.0
1245.60095	7.4
1247.74780	15.8
1249.10962	7.4
1251.66138	12.4
1255.12769	20.2
1258.21338	22.6
1260.41077	6.2
1262.20728	41.7
1264.63489	55.4
1265.62109	64.7
1266.94189	9.3
1270.09558	37.0
1270.99670	16.2
1277.04150	16.0
1278.51147	31.9
1280.55176	11.0
1281.41211	40.2
1283.64868	27.5
1285.24036	42.3
1286.93591	12.3
1287.55994	39.1
1289.84436	36.1
1291.59436	13.0
1294.33313	17.9
1295.84338	21.7
1296.72986	68.3
1297.34900	5.8
1297.99426	15.1
1299.36072	7.6
1300.45740	14.7
1305.23511	14.0
1311.02356	5.2
1312.59595	21.4
1314.04468	9.3
1315.33276	6.8
1316.80566	7.8
1319.39197	5.9
1320.60767	2.8
1323.25793	15.4
1328.24719	8.3
1332.36731	9.7
1333.83447	46.2
1335.07068	36.2
1337.59705	8.6
1340.61243	14.1
1342.55872	18.1
1349.38855	9.6
1351.72034	27.6
1352.45935	34.6
1355.66516	9.4
1357.87061	6.7
1362.34167	25.1
1368.26270	15.4
1369.75879	12.8
1374.61926	28.4
1375.70032	57.3
1378.82507	20.1
1379.63440	69.7
1380.67126	41.0
1381.60083	38.4
1382.83362	5.7
1384.47925	24.9
1385.54346	7.8
1386.29138	10.6
1394.69690	14.7
1396.80225	4.8
1402.59070	26.1
1403.24231	4.3
1404.52673	4.5
1405.29187	21.1
1410.16064	9.1
1414.54749	14.9
1415.43201	31.5
1419.66785	33.1
1421.48535	23.2
1424.60217	14.3
1431.14246	2.8
1432.45544	64.9
1433.96985	26.3
1435.47522	60.3
1436.63782	9.4
1443.08435	15.9
1448.46814	3.3
1450.26794	7.6
1451.79224	15.8
1453.49219	11.8
1454.71228	12.8
1455.83984	12.0
1456.80078	14.2
1463.20544	23.6
1465.26355	51.9
1466.77551	9.3
1483.73743	7.6
1484.44617	11.7
1494.90930	6.8
1501.70911	6.3
1511.46741	16.1
1515.27051	7.6
1517.45105	11.5
1519.20557	13.9
1519.81628	5.7
1520.64893	22.6
1526.33630	26.4
1528.03235	7.8
1533.29700	90.6
1534.47131	83.0
1535.49670	16.0
1544.93860	12.6
1545.62769	9.5
1547.32727	6.5
1551.61633	9.5
1553.37097	18.0
1558.33630	12.1
1560.08728	11.3
1564.60767	20.4
1569.15710	8.8
1569.86487	17.5
1571.05786	9.3
1587.93250	7.6
1597.11255	2.8
1616.37622	6.3
1617.71838	22.9
1626.58167	10.5
1636.63293	13.3
1646.70398	23.6
1647.67883	38.4
1650.44055	10.8
1669.14172	22.8
1669.79224	22.4
1670.86047	3.7
1677.71448	5.4
1691.67261	10.0
1697.00159	18.2
1697.79529	20.9
1698.67163	24.6
1699.84351	38.3
1703.97864	2.6
1712.96997	5.2
1715.38501	11.3
1722.64661	7.7
1730.51917	7.4
1747.12073	9.5
1748.78638	15.8
1757.77698	5.8
1762.25024	14.6
1764.14282	2.2
1764.78772	26.6
1765.71765	57.3
1766.68579	46.8
1767.46167	39.6
1816.67505	11.5
1826.62170	54.6
1827.53674	83.3
1829.07532	45.8
1829.81604	10.8
1867.28284	3.4
1904.37561	9.3
1917.60828	4.5
