# Supplementary material for: Phosphoproteomic Analysis of Platelets Activated by Pro-Thrombotic Oxidized Phospholipids and Thrombin
Source: PLoS One. 2014 Jan 6;9(1):e84488. doi: 10.1371/journal.pone.0084488 (PMC3882224; doi:10.1371/journal.pone.0084488)
Supplement: Annotated Spectra S2 — (ZIP) [file pone.0084488.s005.zip › EMSTQMSTLSQVIPMVHILNR_-14_2_237268.txt]

m/z	i	matches
236.18901	6.8
240.99315	7.6
245.04044	5.1
246.10858	4.7
250.94766	6.9
254.90372	7.1
257.08527	7.0
258.45996	22.9
259.20856	13.1
262.20294	31.9
262.95810	24.5
265.28748	10.9
267.13629	32.7
270.12207	6.8
272.23984	6.9
274.18365	15.9
281.11310	22.2
288.26154	13.9
289.28156	62.4
290.11728	6.6
291.18500	2.7
296.09982	6.9
297.22476	14.6
299.26019	6.5
304.30743	8.1
305.29721	3.7
312.29498	2.1
314.12048	5.9
315.01459	6.0
319.36804	22.8
320.18423	2.9
321.24994	3.6
323.43756	7.0
325.03949	11.1
327.25183	5.8
329.33212	38.8
331.35779	3.5
332.48929	4.3
333.15738	20.6
335.26956	14.0
338.31219	8.1
345.28320	3.8
350.24573	32.2
353.16901	2.3
355.11945	102.0
356.54425	26.8
360.23785	25.0
361.29028	7.4
363.46332	6.2
365.04279	4.7
366.45551	5.7
368.04974	8.1
369.46130	3.6
370.45538	27.4
373.95819	7.5
375.45380	34.5
376.27289	15.7
381.14954	85.5
382.14697	4.4
383.11981	21.5
385.17792	10.1
387.41968	7.1
388.28259	7.7
389.20825	20.9
390.26038	2.7
395.26007	13.7
396.09552	6.2
400.26367	29.7
401.60980	77.5
402.79883	38.4
403.46527	5.3
404.37286	15.5
406.33148	92.5
407.37122	7.0
408.16046	2.3
409.10284	7.5
412.19580	10.5
413.27594	178.8	b (4) (1+)-H2O-P
414.13489	22.9
417.18616	4.4
418.23474	69.3
419.16949	9.3
421.06598	91.3
422.25287	4.7
427.56555	10.4
428.87238	4.8
430.16302	5.4
431.31079	14.4
433.35004	9.2
435.19830	2.9
437.17188	14.3
437.79565	6.3
439.38538	9.3
441.27808	217.7	y (7) (2+), y (11) (3+)
443.24432	15.1
445.84796	11.5
447.17346	5.8
449.68073	12.0
453.12231	4.0
455.35309	4.0
456.85211	8.1
459.48035	3.4
461.23175	25.9
463.54083	5.7
464.75775	8.2
467.22205	10.2
471.16895	10.7
472.56329	33.5
473.16528	204.2	b (13) (3+)-P
474.16614	58.5
475.21423	8.1
477.29688	26.9
479.62469	69.0
480.49554	37.5
481.37720	12.0
482.23071	3.2
483.01532	10.1
484.13013	11.8
487.54199	3.5
488.27911	30.0
488.97729	42.5
489.97668	15.6
491.31226	10.8
493.67389	17.8
494.44073	10.3
495.31915	9.1
496.25592	21.3
497.39209	3.8
498.03857	15.0
499.20648	13.9
500.24463	3.9
501.38324	31.3
503.33911	8.8
504.49280	9.7
505.20715	10.6
506.17957	12.5
506.89465	5.8
508.41882	8.4
509.02930	4.2
509.99634	3.4
511.68060	9.2
512.29224	9.9
514.34467	18.4
516.29498	21.0
517.36865	2.9
518.67847	34.9
519.34833	39.1
520.97662	14.1
521.85992	13.4
523.13452	16.3
528.09949	15.0
529.38226	47.6
530.20172	50.8
531.06171	4.7
532.06311	18.5
534.07208	58.8
534.92322	10.6
535.53333	8.1
536.46002	8.7
538.17218	12.5
540.82239	17.7
543.52051	5.9
544.17035	9.3
546.06665	20.1
547.42444	217.9	y (9) (2+)
548.45239	86.9
551.23566	8.2
552.29962	55.7
553.62683	26.1
556.12927	39.4
559.46527	11.3
560.14288	6.0
561.12909	6.9
562.23822	5.4
563.12457	25.8
565.20435	19.9
566.45123	10.3
567.27600	10.1
568.20502	4.6
570.68341	6.0
571.38116	16.2
572.19836	20.5
573.34015	21.5
574.37848	19.7
575.66901	11.4
576.48438	15.3
577.13928	5.1
579.94495	43.5
580.81549	10.0
581.96411	13.4
583.29962	32.3
584.33380	4.9
585.50610	36.3
587.01135	11.5
588.34235	24.7
589.40265	11.5
590.41376	3.1
591.48798	4.3
592.16901	80.9
593.44025	63.5
595.35394	7.7
596.53265	2.9
599.65710	9.1
601.25262	3.1
602.68842	4.2
604.38361	18.6
606.16058	33.1
607.23383	11.6
609.36700	14.5
610.43842	17.8
611.06635	22.2
611.87970	7.2
613.02582	19.0
614.11829	22.9
615.37592	22.3
616.24158	5.1
617.59070	44.0
618.74231	17.3
619.60156	7.6
622.02106	30.5
623.24799	11.7
624.61609	2.3
627.38470	1.6
629.26959	22.1
630.45129	25.4
631.58807	11.1
633.52399	21.8
635.52100	22.5
637.53900	3.6
639.30707	15.1
640.62823	52.9
641.35925	33.6
642.56390	30.6
644.36902	2.5
645.27289	47.8
646.35614	35.4
647.22882	10.3
649.66132	16.8
652.39752	11.9
653.38818	14.8
654.36133	30.8
655.13251	23.4
657.28223	94.9
658.36798	54.9
659.12994	65.5
659.85040	15.3
660.97711	11.0
663.17090	224.2
664.28754	47.8
665.43750	53.0
666.30634	62.4
667.80652	44.6
668.69977	99.6
669.65704	6.7
670.47723	10.8
671.29041	6.1
672.30548	18.6
672.91821	4.2
675.31366	466.2
676.70258	188.9
677.50775	1.6
678.24219	26.3
679.24640	182.1
680.14044	24.3
682.22498	39.9
684.45917	415.0	y (18) (3+)-P
685.44110	192.5
686.63354	27.9
687.76990	85.7
688.81305	63.5
689.65857	9.7
690.39117	7.0
691.58868	51.4
695.21039	6.4
696.19409	28.7
697.37860	9.0
698.75470	23.9
699.81439	20.2
701.21124	39.3
702.60376	8.3
703.27863	28.0
704.42676	40.3
705.21313	22.2
706.15668	1.8
707.23840	15.6
708.14697	8.0
709.78082	84.2
710.68689	59.9
711.57990	18.8
712.54803	34.1
713.45691	29.7
714.95325	50.3
716.27966	59.3
717.31555	17.2
718.70746	5.9
719.67419	47.5
720.79315	17.7
722.30511	79.9
723.63190	14.3
724.34521	3.6
725.04840	9.4
727.03790	45.1
728.12115	82.3
729.13049	61.2
730.69989	276.8	b (19) (3+)-NH3, b (19) (3+)-H2O
731.60767	195.9
732.35394	90.3
733.38171	54.1
734.19794	56.3
734.88629	6.8
736.46399	14.7
737.65137	35.0
738.91779	21.3
739.66638	9.6
741.36237	3.1
742.79352	70.3
743.45905	45.7
744.34399	15.8
745.00800	21.0
746.03687	58.7
748.95300	30.4
749.83203	16.4
750.59955	30.1
751.65131	102.4
752.52264	115.1
753.29657	62.7
754.40765	38.8
756.28430	2.3
757.98584	22.3
759.23865	3.6
760.23413	53.5
761.40173	24.6
762.33923	40.6
763.35736	28.6
764.27856	21.9
765.41547	34.0
766.73969	75.2
767.93811	94.7
768.93549	73.8
770.26251	63.5
771.47223	38.6
772.71808	21.5
774.17395	195.8	b (20) (3+)
775.04572	128.7
776.16705	75.4
777.45990	14.4
778.61005	18.1
780.07660	20.8
780.81158	9.8
783.23438	2312.6	y (20) (3+)-H2O, y (20) (3+)-NH3
784.07544	402.3
785.30304	6.6
786.12109	54.3
787.35132	69.1
788.25079	247.6	b (6) (1+), [M+3H] (3+)-NH3-H2O-P
789.25751	108.3
790.44623	68.5
791.97357	37.1
793.11481	41.0
793.97937	15.1
795.29248	17.6
796.03101	51.4
796.83173	169.1
797.82147	88.0
799.61566	65.9
801.01471	37.4
801.94189	8.8
802.54523	18.0
803.36115	25.7
804.31799	43.3
805.43311	14.0
806.53436	64.2
807.30048	149.3	b (14) (2+)
808.46783	183.1
809.70270	104.5
810.41766	49.1
811.48859	60.3
812.20923	5.0
813.36200	185.1
814.27704	164.6
815.31940	171.3	b (15) (2+)-H2O-P, b (15) (2+)-NH3-P
816.67712	12.7
817.33331	54.2
818.39325	19.6
820.09100	263.3	[M+3H] (3+)-NH3-H2O
820.87585	87.8
822.23346	236.6
823.18939	134.3	b (15) (2+)-P
824.39984	70.4
831.48383	2.3
836.00177	12.0
838.02130	11.2
840.88080	56.8
841.97479	14.0
844.32135	88.4
846.14362	18.9
847.39856	19.4
848.15509	7.4
849.22784	11.3
851.42065	17.8
853.45984	267.7
854.42419	125.7	y (15) (2+)
858.21075	24.5
859.24664	57.1
860.29407	17.2
861.11304	44.0
863.53088	45.5
864.41010	26.4
865.74054	7.0
866.54474	12.4
867.18304	2.9
872.11523	50.7
876.30438	25.2
877.84363	45.7
878.47699	118.4	b (8) (1+)-P
879.56897	42.4
880.75647	52.0
881.45398	167.7
882.64020	47.2
883.46539	27.7
884.54156	31.4
886.57440	3.1
887.26959	6.1
888.67554	11.8
889.55762	32.6
890.75940	22.3
891.86139	31.0
895.27808	52.9
896.77942	48.9
898.23218	37.9
899.34601	19.6
900.09229	38.8
901.01019	161.7
901.71063	48.7
902.36334	34.9
903.42560	23.2
904.04053	16.2
905.82831	25.8
907.17212	128.7
908.00909	60.9
908.68506	49.5
909.94232	396.8
910.77490	48.1
911.93048	22.1
912.64288	14.1
913.63458	27.6
914.95428	7.5
915.89844	141.6
916.58185	162.6
917.82318	26.1
918.80609	4.2
920.30786	113.9
923.98505	19.4
924.98346	41.5
926.12427	16.8
927.20728	23.3
930.56152	61.4
931.27338	10.1
933.37677	27.8
936.34833	24.8
937.07367	25.4
939.97729	16.4
940.80475	11.2
942.57709	13.8
944.54663	10.9
945.31689	7.4
946.59430	4.8
947.29633	21.5
950.24756	14.5
953.49457	4.7
954.76520	2.9
956.47186	19.9
957.97168	18.7
959.83691	11.9
961.26398	33.9
962.61493	13.4
963.66156	70.5
965.13397	90.8
966.49042	17.7
967.72870	19.3
969.02972	40.4
971.79663	145.6
973.04144	62.8
973.99756	119.6	b (9) (1+)-NH3-P, b (9) (1+)-H2O-P
974.79785	62.4
979.32104	199.3	y (8) (1+)
980.50946	288.9
981.69318	105.0
983.44086	20.2
987.38525	88.7
988.55963	28.5
989.33691	50.1
991.18781	187.0	b (17) (2+), b (9) (1+)-P
992.25366	71.1
994.25494	7.8
996.01440	8.5
996.80182	8.6
1000.10443	15.0
1001.48950	18.4
1002.47388	2.3
1003.96362	41.7
1006.55908	13.5
1010.53192	37.3
1011.48383	38.2
1013.57373	50.7
1014.60760	30.7
1016.07758	44.1
1017.62360	16.6
1018.50995	10.1
1019.63623	17.6
1021.94720	25.8
1025.61548	20.3
1026.73535	28.9
1027.87280	25.0
1028.52771	37.8
1029.84839	54.8
1030.98022	31.7
1031.61743	27.0
1033.16174	4.9
1033.95447	10.1
1035.48999	179.7
1036.80664	66.6
1038.13379	200.2	b (18) (2+)-H2O
1038.97437	62.2
1040.55029	56.3
1041.49060	28.6
1042.65674	30.3
1043.53723	3.1
1044.27173	20.8
1045.43823	41.4
1047.27393	10.3
1049.34985	11.4
1050.24158	5.6
1052.16284	75.9
1052.89539	68.9
1055.00183	37.5
1056.94336	13.9
1058.50928	33.3
1059.37402	10.1
1060.50244	8.9
1064.02808	23.2
1068.08337	6.6
1069.53870	21.2
1070.39233	30.7
1072.45850	46.9
1073.43579	46.5
1074.78101	43.0
1075.61023	6.8
1076.98877	7.4
1078.36133	6.1
1079.29419	8.3
1081.56226	6.9
1082.39221	4.7
1084.40100	21.1
1085.61792	43.7
1086.78040	27.7
1087.87085	52.1
1091.55847	50.0
1092.38342	160.3	y (9) (1+)
1093.38281	9.4
1094.50244	10.2
1095.47693	23.3
1096.42432	28.1
1097.61646	48.5
1098.45618	7.0
1099.34668	19.9
1101.07849	4.2
1101.87524	2.7
1102.59985	33.6
1103.55273	185.2	b (20) (2+)-H2O-P, b (19) (2+), b (20) (2+)-NH3-P
1104.66626	7.5
1105.38928	14.8
1106.52344	31.4
1107.47144	50.7
1108.12598	10.3
1109.49536	36.8
1110.54199	11.1
1111.64502	12.8
1116.26599	65.0
1117.65820	20.0
1118.32349	11.2
1119.39209	67.0
1120.48877	45.6
1124.18042	14.5
1125.12891	46.8
1126.52380	5.7
1129.14355	35.7
1131.27295	31.0
1133.51807	18.3
1135.00757	8.4
1137.58154	14.3
1139.62695	27.6
1140.46680	18.9
1143.32385	6.0
1144.30469	5.6
1145.35083	15.7
1147.36902	7.6
1150.19800	9.9
1151.35840	62.1
1151.99609	40.8
1154.64917	1.8
1156.41602	53.5
1157.52222	40.9
1158.84961	38.8
1160.39380	71.7
1161.25439	33.3
1162.48889	8.5
1164.13574	34.9
1166.30359	10.8
1169.63110	2.1
1172.46277	97.9
1173.65735	8.3
1175.59045	4.0
1180.42749	26.7
1181.97607	4.1
1182.77234	21.7
1183.66687	28.9
1184.30493	5.1
1187.38965	9.8
1189.61047	10.1
1190.85718	7.9
1194.32910	11.3
1198.45630	52.7
1199.38770	12.2
1203.83057	33.5
1205.27148	20.1
1206.57983	17.5
1207.43005	92.0
1208.25732	13.8
1217.54187	6.6
1223.75574	18.6
1225.41785	26.9
1226.97766	24.6
1227.61218	2.5
1230.57690	16.9
1234.10193	46.2
1235.55347	9.5
1236.61255	18.3
1238.67468	10.7
1240.50623	11.1
1242.34558	39.0
1247.67615	9.0
1260.36841	108.1
1266.40710	2.5
1268.40259	6.5
1269.46155	10.3
1270.52197	5.1
1271.49023	5.1
1272.15515	7.1
1273.96252	64.8
1277.45618	17.0
1279.06506	5.0
1284.22388	8.5
1285.56042	41.3
1286.36829	19.0
1288.43896	37.7
1289.46936	13.1
1291.45154	15.7
1293.15356	24.7
1294.43420	5.3
1297.09985	6.2
1300.11963	3.1
1301.73645	15.0
1303.49719	9.3
1307.59802	23.9
1308.38538	46.1
1315.99304	6.1
1317.49402	2.7
1322.99402	7.3
1324.50159	17.3
1327.78503	11.8
1328.92957	12.5
1335.49158	32.0
1336.59338	60.8
1343.50562	31.8
1344.21887	26.1
1345.27454	13.1
1351.29382	11.4
1355.46460	11.3
1356.92590	5.8
1359.47620	13.6
1361.17297	9.4
1362.62122	5.7
1371.98792	7.4
1373.98328	25.3
1374.73279	9.1
1375.46692	10.0
1377.03625	11.1
1384.46826	16.3
1386.10620	2.5
1393.86975	12.0
1398.27649	13.6
1400.39636	53.7
1401.63269	60.8
1402.30896	13.5
1403.89368	9.0
1407.86621	12.9
1410.26184	24.9
1414.52563	8.4
1417.69763	8.3
1418.31091	10.7
1420.38757	10.8
1422.53540	5.5
1428.55383	6.8
1435.74146	5.1
1446.43018	9.0
1463.51318	20.0
1470.16223	9.7
1485.83472	14.4
1486.63953	14.4
1487.42419	70.6
1488.59277	27.7
1489.49109	10.9
1490.76392	3.4
1498.44348	4.2
1500.64246	19.4
1501.39111	15.7
1515.06116	16.0
1516.15027	11.3
1517.09924	8.5
1518.54797	14.2
1519.22876	58.3
1536.22290	13.9
1570.09656	2.7
1572.27478	3.3
1575.67102	5.8
1592.07935	6.9
1592.95740	30.4
1594.55139	5.8
1616.38013	3.8
1638.61243	11.4
1639.75073	4.0
1656.65356	10.5
1662.00525	6.0
1672.53052	4.9
1682.37573	5.7
1688.43323	2.9
1705.27258	11.5
1706.35901	8.1
1707.56897	31.9
1755.17407	15.3
1783.21082	11.6
1802.94592	23.8
1814.66296	5.1
1818.63733	12.2
1819.49976	5.3
1821.06750	16.9
1865.43579	13.6
1947.25720	4.9
