# Supplementary material for: Phosphoproteomic Analysis of Platelets Activated by Pro-Thrombotic Oxidized Phospholipids and Thrombin
Source: PLoS One. 2014 Jan 6;9(1):e84488. doi: 10.1371/journal.pone.0084488 (PMC3882224; doi:10.1371/journal.pone.0084488)
Supplement: Annotated Spectra S2 — (ZIP) [file pone.0084488.s005.zip › EMTSLRAFAIYTSISIFMNTAIPIAAVLITFVGHVSFFK_-13_2_209687.txt]

m/z	i	matches
138.10365	4.0
140.14948	6.0
141.05536	22.1
141.87946	5.0
144.05177	8.7
151.12805	7.1
155.06647	6.8
156.99146	2.7
158.14682	5.3
159.73380	2.5
164.17514	6.4
165.17865	22.9
166.65050	5.3
168.11079	10.8
169.00389	67.6	b (9) (6+)
173.00346	2.3
174.78841	14.4
177.16934	23.9
181.09842	11.1
183.13065	6.3
185.18622	8.6
186.34558	7.4
191.46036	6.3
195.10477	7.2
196.32217	12.3
197.22818	3.2
198.25949	1.6
200.95343	13.2
202.03772	3.1
203.11374	9.8
209.18210	16.9
210.99188	6.1
212.19366	15.8
217.19783	16.7
218.94792	13.5
220.19771	2.5
220.90388	8.0
223.09837	40.3
225.20110	2.1
226.12068	1.4
227.30588	13.3
228.23412	19.4
231.10300	9.0
234.16751	5.3
235.27524	19.3
236.29504	14.5
237.02548	3.5
238.18463	7.3
239.05089	4.5
240.32950	3.9
242.19778	15.6
243.21283	13.5
244.13895	6.2
245.36073	6.9
246.21675	14.9
247.36041	32.8	y (13) (6+)-NH3, y (13) (6+)-H2O, y (16) (7+)-H2O, b (9) (4+)-H2O
248.45575	2.7
249.37708	8.5
251.15765	10.8
252.10632	5.2
253.28293	16.0
254.22864	14.1
255.25717	14.1
256.28839	10.8
257.24768	67.7	b (11) (5+), b (7) (3+)-H2O, y (11) (5+)
258.00693	5.9
259.03046	13.9
260.23727	17.4
261.19693	20.7
263.29810	11.4
263.99805	8.6
265.12540	2.1
266.47339	6.4
267.72543	7.7
269.06137	6.0
270.33096	7.9
271.36807	5.2
272.38074	18.3
273.11734	2.5
275.06339	4.4
277.33914	5.1
280.19281	3.6
282.13776	15.7
283.27545	13.0
285.17770	5.6
286.43619	7.2
287.28076	22.7
288.36981	22.7
290.10471	17.1
292.80072	24.8
293.43381	3.8
294.29840	19.5
295.87256	2.9
297.15875	4.7
298.33292	10.7
299.00510	3.8
300.32721	1.8
302.05396	13.1
303.14899	12.9
304.04047	31.9
305.34402	56.2	y (5) (2+)-NH3, y (17) (6+)-NH3, y (17) (6+)-H2O, y (5) (2+)-H2O, y (20) (7+)
306.30948	9.0
307.27356	15.3
308.03656	7.8
309.17670	40.0	y (17) (6+)
313.16516	39.0	b (8) (3+), y (14) (5+)
317.16064	30.5	y (11) (4+)-NH3, b (14) (5+), b (11) (4+)-NH3, b (11) (4+)-H2O, y (11) (4+)-H2O
318.39160	9.8
319.23322	25.9
321.21051	3.5
322.02368	9.0
323.28796	21.9
324.24124	6.7
325.48602	4.2
326.33539	17.4
327.29501	5.6
329.46332	6.9
330.38284	22.7
331.24261	33.8	b (9) (3+)-NH3, b (15) (5+)-NH3, b (15) (5+)-H2O, b (9) (3+)-H2O
332.23044	22.9
333.27582	7.8
334.14099	19.3
335.33618	15.9
337.21350	40.6	b (9) (3+)
338.21420	5.5
339.24179	12.9
342.66101	15.9
343.62189	22.1
344.26349	5.5
345.81619	3.6
346.97577	34.0	b (18) (6+), y (16) (5+)-H2O, y (16) (5+)-NH3, b (12) (4+)
347.61597	2.5
348.64319	7.8
349.35428	55.7	y (12) (4+)
350.41980	71.6
351.29138	80.8	y (9) (3+)-H2O, b (6) (2+)-NH3, b (6) (2+)-H2O, y (16) (5+), y (9) (3+)-NH3
352.26663	20.0
353.42554	11.1
354.48318	11.6
355.95844	11.0
356.56631	4.7
360.06555	8.1
361.16110	35.6	y (23) (7+)-NH3, y (23) (7+)-H2O
362.40491	5.0
363.14282	24.6
364.34265	2.9
365.37598	4.2
366.07922	23.3
366.91837	47.4	b (23) (7+)-H2O, b (19) (6+), y (17) (5+)-NH3, b (23) (7+)-NH3, y (17) (5+)-H2O
368.55780	8.4
369.24777	4.0
370.43518	20.5
372.17163	5.8
373.40564	23.1
374.43158	24.5
375.21960	26.4
377.28256	30.8	y (24) (7+)-NH3, y (24) (7+)-H2O
378.69852	32.6
379.81821	21.5
380.98441	5.8
382.05194	39.0	b (24) (7+)-H2O, b (24) (7+)-NH3
383.42758	97.3	y (6) (2+), y (10) (3+)-H2O, b (17) (5+)-NH3, b (17) (5+)-H2O, b (20) (6+)
388.48087	14.4
389.99905	9.5
391.34702	23.1
392.37857	5.6
393.16589	59.0	b (25) (7+)-H2O, b (14) (4+)-NH3, y (18) (5+), b (14) (4+)-H2O, b (25) (7+)-NH3
394.17429	30.8
395.21536	267.9	b (7) (2+), b (25) (7+), b (21) (6+)
396.10483	66.8	y (22) (6+)-NH3, y (22) (6+)-H2O
397.22134	9.6
399.37207	20.7
400.73520	13.2
401.40503	2.6
402.47235	18.0
403.98480	4.2
405.15445	9.9
407.37015	11.1
408.46964	49.1	y (26) (7+)
409.31110	25.2
411.34756	14.8
412.25180	13.7
413.35883	17.2
414.28900	5.6
415.34906	17.4
417.28201	19.5
418.47220	24.3
419.15500	32.0	b (15) (4+), b (27) (7+), y (27) (7+)-NH3
420.34274	62.4
421.36282	123.6	y (27) (7+), y (23) (6+)-H2O, y (23) (6+)-NH3, y (11) (3+)-H2O
422.35950	121.2	b (11) (3+)-H2O, y (11) (3+)-NH3, b (11) (3+)-NH3
423.31525	47.5	y (20) (5+)-H2O, y (23) (6+), y (20) (5+)-NH3
424.99820	237.5	y (3) (1+)-NH3
426.10773	19.8
427.17697	5.8
430.18143	5.3
431.35294	68.3	b (4) (1+)-H2O
432.72006	49.3	b (28) (7+)-H2O, y (16) (4+)-H2O, b (28) (7+)-NH3, y (28) (7+)-H2O, y (28) (7+)-NH3
434.32471	110.5	y (16) (4+)-NH3
435.24301	43.2	y (28) (7+)
436.26324	78.5	b (19) (5+)-NH3, b (28) (7+), b (19) (5+)-H2O
436.93314	34.4
437.72336	67.6	y (16) (4+)
438.76825	22.3
440.47409	7.3
444.22034	75.9
445.29111	45.3	b (24) (6+)-H2O, b (24) (6+)-NH3
446.60913	5.0
447.27036	4.9
449.01974	3.1
450.28079	29.2	y (21) (5+)
451.08279	16.3
452.16537	7.6
453.23199	41.1
454.28391	11.0
458.67963	13.1
462.25253	281.2	y (17) (4+), b (12) (3+)
463.16519	534.5	b (30) (7+)-H2O, b (30) (7+)-NH3
464.08914	205.6
465.13235	72.9	y (12) (3+)
466.12982	17.4
467.56857	4.7
471.14877	54.2	b (21) (5+)-NH3
471.78424	40.6	y (30) (7+)-H2O, b (26) (6+), y (30) (7+)-NH3
472.93182	32.0	y (26) (6+)-NH3, y (26) (6+)-H2O
473.93219	3.8
480.35861	12.0
481.39609	34.2
482.41132	25.8
486.90836	6.5
488.49051	13.7
508.21927	9.2
515.14874	27.4	b (23) (5+)
530.03143	3.9
531.29474	11.3
531.89850	3.1
549.53009	5.0
552.61395	17.0
556.38177	16.2
562.27618	11.1
595.69720	2.6
610.43542	3.6
611.72784	17.1
617.43842	2.1
627.03546	10.7
632.42999	7.3
635.06165	10.5
635.90912	21.5
643.10724	4.0
654.42865	11.7
663.23511	5.1
678.76154	9.2
682.18622	2.3
708.64398	8.8
711.55707	31.9	y (20) (3+)
735.51996	6.9
747.28363	6.1
751.12555	4.5
795.50336	3.6
806.55231	11.9
817.20685	5.2
829.38672	9.1
836.95490	5.3
839.78741	2.3
864.17889	21.3
937.66571	10.6
941.61670	24.6
949.95306	19.5
1132.58032	6.6
