# Supplementary material for: Phosphoproteomic Analysis of Platelets Activated by Pro-Thrombotic Oxidized Phospholipids and Thrombin
Source: PLoS One. 2014 Jan 6;9(1):e84488. doi: 10.1371/journal.pone.0084488 (PMC3882224; doi:10.1371/journal.pone.0084488)
Supplement: Annotated Spectra S2 — (ZIP) [file pone.0084488.s005.zip › ENENIHNQNPEELCTSPTLMTSQVASEPGEAK_-14_2_108000.txt]

m/z	i	matches
333.29486	15.7
338.36926	40.7
343.28290	34.8
349.15454	33.1
354.27875	38.1
355.21448	106.8
356.20996	187.4
357.23987	94.2
358.40430	11.6
369.46558	35.5
372.24097	19.4
373.07806	12.2
374.33990	32.5
380.53448	25.9
387.27869	19.1
395.08862	95.0
397.54047	71.2
403.44281	41.7
404.39386	131.6
405.11246	25.2
406.16052	29.9
409.26361	20.0
415.18262	36.5
416.25012	51.0
417.00195	16.9
417.99353	21.2
419.18677	26.9
421.32477	65.2
423.71259	63.6
424.34100	21.0
425.43243	54.2
434.45105	11.2
435.45160	13.0
443.40540	40.1
446.37000	27.8
450.42392	19.5
451.20767	15.6
452.58417	41.9
454.61261	22.5
464.15225	23.4
466.29163	19.9
467.87518	49.4
469.19238	114.9
470.28241	62.5
471.31647	41.7
478.19678	82.1
481.20169	22.5
483.37250	340.1
484.36041	134.7
485.38690	71.1
488.20709	175.8
492.83774	53.5
493.58582	180.9
494.34937	27.4
495.46356	36.2
499.03418	13.0
501.31528	4334.4	y (5) (1+)
502.32428	1422.9
503.37064	217.7
504.08899	33.4
505.48138	25.2
508.26828	57.6
510.31177	49.4
511.99524	44.4
513.11725	39.1
515.32208	49.5
517.36932	23.5
519.43195	19.1
520.04291	20.8
522.44971	15.6
526.01721	52.1
529.36255	59.6
530.34393	43.5
531.26611	39.9
533.34106	42.0
534.33221	21.9
535.32233	39.6
538.24451	11.3
541.70166	44.8
544.16907	64.4
545.47180	68.5
546.46979	52.1
547.27686	28.6
548.20044	27.8
549.15186	27.0
551.13989	32.7
553.29065	69.5
554.43488	109.2
555.29224	160.7
559.06555	14.7
564.03870	42.6
565.49097	102.8
567.31171	82.1
571.12659	57.6
572.50812	48.5
574.49078	50.0
577.16614	47.6
580.80774	14.7
582.31842	118.8
583.59033	57.9
584.26563	45.8
587.32220	62.3
589.54248	45.4
590.50854	38.9
591.53613	56.3
594.78381	10.4
597.22412	13.9
600.19293	18.2
601.74463	90.0
603.34924	33.0
607.44727	106.6
608.55725	79.3
609.80450	26.0
611.56421	113.8
612.21857	384.3	y (6) (1+)-H2O, y (18) (3+)
613.39209	213.5
614.46667	31.9
621.05115	60.7
629.49060	210.6
630.37524	700.3	y (6) (1+)
631.57550	166.1
632.35571	62.3
634.38770	104.4
635.76563	6.9
640.36340	12.1
641.19287	16.5
642.20862	202.4
646.20374	38.2
647.11047	58.0
651.53625	105.6
652.29456	32.1
658.30957	12.1
659.27692	55.6
660.20813	58.2
661.37408	77.8
663.19312	69.5
664.12933	64.1
665.28870	32.1
666.77759	96.4
668.45911	38.2
670.45020	15.6
672.25177	47.9
673.01782	38.2
676.36786	73.5
682.15057	9.5
683.59900	69.1
684.28510	82.4
685.16864	36.2
686.40857	47.7
687.33862	19.1
689.42273	25.4
690.34174	17.4
692.37231	35.6
693.24286	79.6
694.60828	69.4
696.40308	69.5
697.53839	40.8
699.26428	123.8
703.50421	264.4
704.62134	8.1
705.56696	25.5
707.09772	84.7
708.49341	48.1
709.39929	28.6
711.05798	104.4
712.22784	52.9
715.39502	335.6
716.47614	441.0	y (14) (2+)-NH3, b (12) (2+)-H2O, b (12) (2+)-NH3
717.36890	1977.9	y (7) (1+)
718.38623	727.9
719.48193	410.9	b (6) (1+)-H2O
720.39087	157.5
721.88605	123.6
722.69897	103.1
723.50513	54.3
724.29590	56.4
725.18567	200.4
725.92151	74.1
730.17554	32.0
732.09332	169.4
734.92157	20.0
737.42596	145.3
738.89856	55.6
739.72363	35.4
741.38672	98.9
742.63647	35.7
744.81506	113.4
745.63300	59.0
746.37634	50.2
748.00293	20.0
749.17542	37.8
750.54529	108.5
752.30835	23.4
753.38586	28.6
754.74414	76.3
756.41205	14.1
757.36450	104.0
759.09705	37.2
759.93420	45.5
760.59930	45.2
763.63135	23.1
764.55963	78.1
765.29315	60.8
768.10217	167.9
769.01672	54.7
770.58221	90.6
771.22089	111.4
772.62848	328.2
773.54077	181.9
774.31921	69.3
776.54736	15.6
781.36298	1166.9	b (13) (2+)
782.48315	102.0
784.25049	11.3
788.40924	3692.6	y (22) (3+), y (8) (1+)
789.50543	958.5
790.50916	158.1
791.35217	93.8
792.57813	13.4
793.29443	58.9
794.48291	41.6
796.41760	71.1
797.38660	64.0
799.37146	44.1
800.01672	19.9
801.69250	68.9
802.56689	89.8
804.75183	49.5
805.64722	9.6
806.39575	49.5
807.71143	77.0
810.50073	87.0
811.37793	15.6
812.27594	64.2
815.01575	541.4	y (16) (2+)-NH3, y (23) (3+)-NH3, y (16) (2+)-H2O, y (23) (3+)-H2O
815.96570	57.0
816.62354	13.1
817.53613	249.9
818.32971	14.8
819.02136	16.5
819.64709	40.3
821.21057	56.6
822.59094	41.2
823.75256	1524.3	y (16) (2+)
824.65033	158.2
825.68237	223.7
826.56085	121.7
827.40747	22.2
829.62671	119.5
830.62158	22.6
831.44421	202.8
832.22583	81.3
833.30847	303.0
834.37500	22.5
835.30127	172.6
835.97913	153.2
838.98242	168.0
839.67432	69.8
840.60327	57.8
842.05054	55.1
843.68787	196.3
844.50684	47.9
845.15466	97.0
846.26794	69.5
847.38159	47.6
848.15881	158.3
849.02234	89.9
850.28674	120.1
851.79553	264.2
852.73010	446.8	b (14) (2+)-NH3, b (14) (2+)-H2O, y (24) (3+)-H2O
853.62744	226.5
854.43933	8.7
855.14771	32.2
856.82849	328.7
857.95569	567.0	y (17) (2+)-NH3, y (17) (2+)-H2O
858.75452	74.6
860.48376	88.6
861.53137	330.0
862.31641	193.2
862.92627	29.7
863.79736	31.2
864.40430	10.4
867.33740	769.2	y (17) (2+)
868.26050	60.6
869.40674	106.3
870.18994	9.5
871.25281	24.6
872.37964	52.0
873.88269	113.6
875.11182	8.7
876.39966	77.8
877.53186	61.7
880.06030	35.6
883.70984	77.9
885.50269	109.7
887.30457	2463.4	y (9) (1+)
888.41370	643.0
889.38440	58.7
890.36133	150.6
891.19043	145.1
892.91748	143.8
894.41565	152.4
895.75696	242.2
897.20667	21.7
898.71021	156.6
899.35791	91.8
901.07312	465.4
902.33643	46.0
903.11963	205.7
903.98743	94.8
905.53320	75.8
908.28674	230.9
910.08276	136.7
911.07690	53.1
912.03552	585.1	b (15) (2+)
912.88403	304.6
914.00757	86.5
915.28577	82.3
916.48352	192.0
917.57397	306.8
918.81665	145.3
920.37305	270.0
921.41260	95.1
922.18481	15.6
924.95581	87.8
927.48254	107.2
929.07324	336.0
930.32300	77.7
931.58313	12.5
932.22620	38.3
933.12537	237.7
933.88110	39.0
934.90820	137.9
936.59888	19.0
937.45801	374.5
938.12805	482.0
939.12158	205.0
939.94373	66.7
943.09167	81.3
943.97009	83.4
946.08801	298.4
946.94885	1290.4	b (16) (2+)-H2O, b (16) (2+)-NH3, b (25) (3+)
947.78735	128.7
948.49219	99.0
949.22791	12.1
952.08252	60.6
955.38635	791.3
955.99268	1120.2	b (16) (2+)
957.02100	286.9
958.17371	20.0
961.39099	344.8
962.52380	182.2
963.65247	199.0
964.43445	248.9
965.25305	81.2
967.50000	73.5
970.03040	70.0
971.66479	58.2
972.80493	73.7
974.62939	62.7
976.55286	126.7
979.37732	840.3	b (8) (1+), y (27) (3+)-H2O, y (27) (3+)-NH3
980.28845	51.8
981.37244	69.7
983.83813	20.0
985.38965	45.1
986.79578	42.7
988.55664	205.0
989.45374	230.1
990.45093	21.6
991.42395	212.9
994.17419	130.5
996.19702	102.3
997.67322	1248.8	y (19) (2+), y (10) (1+)-H2O
998.55420	671.2	y (10) (1+)-NH3
999.55176	306.2
1000.45593	49.3
1001.64600	31.4
1003.24512	44.2
1004.71118	199.4
1007.39111	117.8
1009.56909	83.1
1010.24780	39.8
1013.16211	68.6
1014.69800	274.4
1015.51904	608.7	y (10) (1+)
1016.79346	509.9	y (28) (3+)-H2O
1017.77686	237.3
1018.93726	63.2
1020.45850	61.3
1021.52441	50.3
1023.54187	31.3
1024.62891	34.7
1026.06140	44.8
1028.58630	212.0
1029.54529	42.7
1030.51196	74.7
1031.85596	167.0
1032.62524	8.0
1034.11975	65.1
1035.64502	88.4
1036.65918	628.0
1037.46887	334.8
1038.61609	162.0
1039.28223	16.8
1040.89966	38.9
1042.16895	49.2
1042.78992	26.9
1043.57251	52.9
1045.57129	409.0	b (28) (3+)-H2O, b (18) (2+)-NH3, b (28) (3+)-NH3, y (20) (2+)-H2O, b (18) (2+)-H2O, y (20) (2+)-NH3
1046.37939	367.4
1047.03931	212.4
1047.97949	134.7
1048.69409	114.3
1049.55078	73.7
1051.50659	155.1
1052.17871	100.7
1053.99341	1083.4	y (20) (2+), b (18) (2+)
1054.61841	1052.4
1055.37158	516.5	y (29) (3+)-NH3, y (29) (3+)-H2O
1056.53857	82.9
1057.15674	426.7
1058.13074	143.7
1059.26196	166.1
1060.19080	195.1
1061.25684	110.7
1062.23975	110.3
1064.33606	43.6
1065.60840	38.2
1066.25244	39.6
1067.83252	84.0
1070.61462	139.0
1071.98364	18.6
1073.94812	80.4
1075.41406	1258.9	b (9) (1+)-H2O
1076.38489	744.5	b (9) (1+)-NH3
1077.44434	302.0
1078.54407	192.0
1079.87878	130.5
1081.16919	208.7
1081.87207	82.0
1082.65625	45.6
1083.45789	164.1
1084.52136	193.2
1085.33826	103.1
1086.55176	176.4
1088.26416	200.1
1089.37183	218.2
1090.48950	47.0
1091.32141	24.7
1092.19641	17.4
1093.44629	2780.2	b (9) (1+)
1094.40161	1895.5
1095.34009	163.8
1096.04663	103.5
1097.47437	125.3
1098.67700	141.8
1099.63916	24.3
1101.39746	182.2
1102.39185	2516.8	y (11) (1+), b (19) (2+)-H2O, b (19) (2+)-NH3
1103.35376	1209.1
1104.33521	192.3
1105.09277	96.5
1106.30811	34.9
1107.29968	24.3
1108.33545	187.9
1109.52197	170.6
1111.18311	1895.9	b (19) (2+)
1112.24170	595.6
1113.47815	339.5
1114.84973	178.1
1115.59351	7.2
1116.38574	10.4
1117.45996	72.8
1118.25293	127.6
1119.47083	323.8
1120.46204	107.9
1121.29431	39.1
1122.61694	455.2
1123.44531	391.4
1124.51599	178.0
1125.74048	174.4
1126.57568	215.7
1127.26050	276.7
1127.94666	55.5
1128.58997	225.0
1129.81494	280.9
1130.82922	176.4
1131.46155	22.0
1132.28833	257.9
1133.19092	193.8
1135.36255	970.2
1136.27856	415.6
1137.15259	630.5	b (31) (3+), y (31) (3+)-NH3, y (31) (3+)-H2O
1138.20935	668.2
1139.28955	60.2
1141.11096	247.3
1142.57520	93.3
1143.36511	519.4
1144.09961	212.8
1144.88477	258.1
1145.78003	268.8
1146.62988	187.6
1147.69006	184.1
1148.82910	432.8
1149.72180	1184.6
1150.87012	274.1
1151.55017	211.1
1154.78149	239.7
1155.53613	33.0
1158.57361	424.6
1159.76965	575.6
1160.70227	129.8
1161.64844	277.7
1162.54614	41.6
1163.37598	114.9
1164.53284	337.1
1165.17651	10.8
1166.13623	393.6
1167.58154	2672.2	b (20) (2+)-NH3, b (20) (2+)-H2O
1168.61230	2473.5
1169.71399	260.6
1170.75806	101.3
1172.59631	164.8
1173.68677	34.8
1174.41455	52.0
1176.57104	18.7
1186.65503	33.7
1189.38696	90.2
1190.52612	87.0
1192.87085	96.8
1194.26294	59.9
1197.64709	44.9
1200.29419	94.0
1201.30566	53.6
1202.41797	199.1
1203.51587	1290.5	y (12) (1+)
1204.62134	699.1
1205.42847	500.1
1206.52808	320.1
1207.49854	169.2
1209.10144	404.8
1210.14502	380.9
1211.00146	147.0
1213.39624	41.4
1214.60913	139.2
1215.39404	153.4
1216.06274	30.8
1216.71228	18.2
1218.25903	391.0	b (21) (2+)-NH3, b (21) (2+)-H2O
1219.15308	213.3
1220.09241	141.3
1222.69360	259.6
1224.27319	304.5
1224.93188	36.0
1225.70117	33.9
1226.91772	362.2	b (21) (2+)
1228.04443	583.5
1228.79309	76.0
1231.41187	1072.1
1232.03320	1231.9	y (23) (2+)
1232.91516	1356.9
1233.77100	192.7
1236.26257	99.8
1237.13464	124.2
1238.85364	112.5
1240.30273	78.9
1240.95508	30.4
1242.56079	184.3
1244.24878	195.1
1245.25256	242.9
1246.12439	45.9
1248.43298	218.9
1249.15466	36.3
1250.45032	66.7
1251.83411	63.2
1253.06909	339.7
1254.14600	286.5
1256.20972	140.9
1257.20667	145.4
1259.47583	223.0
1261.12817	129.1
1261.90723	268.1
1263.32471	291.5
1266.58911	106.5
1267.51709	43.5
1269.48218	138.1
1270.47937	440.4	b (22) (2+)
1271.36951	217.5
1272.13379	79.5
1273.44312	171.4
1274.17749	92.0
1275.41309	65.0
1276.77954	89.0
1277.70923	215.0
1278.61255	86.4
1279.43970	290.4
1280.67725	450.1	y (24) (2+)-NH3
1281.60559	60.8
1283.22729	177.0
1284.55518	94.6
1286.71143	96.1
1288.27930	120.3
1289.08130	249.8
1290.00488	237.1
1292.94995	77.0
1293.63916	18.2
1297.19775	97.1
1298.38196	249.9
1299.14331	76.6
1299.89746	72.1
1301.42883	335.9
1302.58838	418.6	b (11) (1+)-NH3
1303.46594	114.6
1304.24609	31.0
1305.18579	97.4
1307.05798	43.0
1308.44971	91.0
1309.60010	134.0
1310.64478	194.2
1311.57556	159.9
1312.56616	20.3
1313.18176	33.9
1314.16211	115.3
1316.72742	438.9	y (13) (1+)-H2O
1317.90283	388.8	y (13) (1+)-NH3
1318.69495	76.2
1319.47595	738.0	b (11) (1+)
1320.61560	373.9
1321.51086	232.1
1323.39404	56.7
1325.60474	490.6	b (23) (2+)-H2O, b (23) (2+)-NH3
1326.60767	418.0
1327.51074	161.2
1328.16467	48.6
1330.13599	382.8
1331.60632	217.9
1332.29663	42.3
1333.92627	142.2
1334.56677	2722.1	y (13) (1+), b (23) (2+)
1335.68469	1885.7
1336.61475	381.0
1337.62646	112.4
1338.97473	18.2
1339.84753	189.8
1340.81384	54.2
1342.25146	141.1
1343.19824	28.7
1343.80542	23.4
1346.02710	60.9
1347.59265	99.1
1349.66211	70.6
1350.63147	164.0
1351.78259	33.9
1352.78076	68.2
1353.73743	14.7
1356.04248	235.7
1357.26477	456.2
1358.11340	197.2
1358.79407	112.0
1359.75488	67.8
1360.57092	100.1
1361.34290	65.2
1362.22253	76.1
1363.72571	165.3
1365.34448	434.8
1366.26563	579.1
1366.91248	578.4
1367.64319	352.3
1368.47107	41.1
1369.22705	53.4
1370.58154	141.5
1371.27356	73.7
1372.04993	190.1
1373.46863	56.8
1374.11548	38.3
1375.54712	2113.9	b (24) (2+)-H2O, b (24) (2+)-NH3
1376.53723	757.8
1377.22424	243.2
1379.12708	124.0
1381.99084	22.2
1384.26685	3061.7	b (24) (2+)
1385.28430	1286.3
1386.43811	61.9
1387.22449	57.4
1388.90649	146.4
1389.63855	111.8
1390.45398	146.6
1391.40723	83.2
1392.07104	236.0
1393.49036	178.6
1394.27747	218.3
1397.99988	103.6
1401.88306	468.7	y (26) (2+)-NH3
1402.60730	521.0
1403.46863	267.1
1404.57251	112.3
1406.21472	157.9
1406.85339	69.7
1407.71594	46.2
1408.69543	176.2
1409.80505	161.1
1410.81982	1769.2	b (25) (2+)-H2O, b (25) (2+)-NH3
1411.77905	792.8
1412.62231	279.0
1413.53601	113.9
1414.82532	65.6
1416.74426	16.1
1417.42615	25.2
1418.04700	54.6
1418.70911	54.6
1419.70435	1807.7	b (25) (2+)
1420.57263	737.7
1421.52942	33.5
1422.61487	32.8
1424.42725	20.8
1425.75964	25.2
1428.94482	303.5
1430.28430	342.3
1431.40503	667.3	y (14) (1+)-NH3, b (12) (1+)-NH3
1432.27332	281.1
1433.28503	42.7
1434.77673	154.9
1436.67212	206.1
1437.79065	79.9
1438.61414	84.1
1439.66077	76.2
1440.46692	84.1
1441.41833	45.0
1442.61902	23.4
1443.72498	25.8
1445.63623	242.7
1446.81653	121.2
1447.54919	497.1	y (14) (1+)
1448.55945	1340.9	b (12) (1+)
1449.58826	908.5
1450.66614	438.6
1451.65161	237.3
1454.21875	926.8	b (26) (2+)-NH3, b (26) (2+)-H2O
1455.13171	899.1
1455.92517	184.0
1457.03113	36.5
1459.28894	87.1
1460.48181	63.3
1461.14136	56.4
1463.34436	992.9	b (26) (2+)
1464.23328	672.6
1465.12549	420.3
1466.48523	130.0
1467.39954	79.7
1468.31824	21.2
1470.00171	113.4
1471.10413	18.2
1473.45715	109.9
1474.49988	84.3
1475.66724	159.1
1476.91565	263.1
1478.28625	982.5	y (27) (2+)
1479.04382	405.0
1479.71021	207.8
1480.88403	60.3
1481.86853	132.3
1482.96936	173.3
1484.49451	22.4
1488.34583	55.0
1492.21912	329.7
1493.38452	319.3
1494.17908	115.7
1494.81189	13.1
1497.30933	208.2
1499.33435	117.3
1500.18433	58.3
1501.06909	256.8
1501.93079	404.8
1502.84143	254.0
1504.07458	29.3
1505.09741	65.2
1506.42200	216.0
1507.19543	14.5
1508.43286	30.3
1509.51794	912.9
1510.25256	433.8
1510.85706	1028.1
1511.77429	141.5
1512.67505	96.8
1513.48999	12.6
1514.17480	66.6
1515.13123	107.6
1515.83374	66.6
1518.49207	1522.4
1519.42834	3956.8	b (27) (2+)-H2O, b (27) (2+)-NH3
1520.24023	1559.9
1521.04858	259.3
1521.84033	58.1
1523.67847	46.1
1526.00781	257.3
1527.58069	3337.4	b (27) (2+)
1528.58374	7130.8
1529.67725	624.2
1532.22058	114.9
1533.36707	50.5
1534.25000	106.4
1535.46716	272.7
1536.84607	49.3
1537.60315	53.1
1538.73157	23.2
1543.45349	757.0	b (13) (1+)-H2O
1544.54553	363.0	b (13) (1+)-NH3
1545.47803	173.8
1546.57166	142.7
1548.66028	302.1
1551.02710	17.4
1552.33191	58.0
1553.16809	54.7
1554.12244	106.7
1555.73132	101.3
1557.50952	113.8
1559.21985	55.8
1560.89429	184.8
1561.54675	1477.2	b (13) (1+)
1562.53577	986.5
1563.55115	473.7
1564.55115	201.3
1565.34216	20.8
1567.49597	72.0
1568.52917	36.5
1571.66223	12.1
1573.89917	43.7
1575.08484	18.2
1576.59436	171.7
1577.61047	78.0
1579.71375	39.0
1580.48376	13.3
1583.15002	33.7
1585.67200	94.8
1586.35718	63.4
1587.35645	66.0
1588.56641	111.5
1589.24109	13.8
1590.04626	119.8
1592.34790	110.4
1593.06995	47.5
1595.60315	33.0
1596.71802	171.0
1597.35986	145.6
1601.32629	103.6
1602.29712	48.5
1604.53503	113.6
1605.56445	284.2
1606.53552	30.2
1607.63867	69.4
1608.96716	41.6
1610.34949	35.7
1613.09753	103.1
1613.98352	35.3
1615.61230	69.3
1616.23108	20.4
1617.72571	63.8
1621.81189	104.3
1622.73157	36.5
1623.83630	137.8
1625.76270	20.9
1627.74353	142.7
1628.97314	195.6
1629.69250	140.8
1630.63391	197.5
1632.80505	60.9
1637.03247	27.0
1637.97498	27.6
1640.18396	45.3
1642.33252	27.8
1645.08411	546.1
1645.85852	2423.9	y (16) (1+)
1646.71497	2040.5	y (30) (2+)-H2O
1647.67822	958.5	y (30) (2+)-NH3
1648.61841	333.7
1649.79285	53.7
1651.20020	213.1
1651.99146	113.9
1652.97668	90.9
1654.67151	7.8
1656.49133	182.6
1660.38098	85.8
1661.18604	196.7
1662.08801	181.2
1662.75110	138.5
1664.24500	67.8
1668.01318	21.7
1669.43213	1488.7	b (30) (2+)
1670.42969	928.2
1671.26648	266.6
1672.34424	29.6
1673.62854	73.7
1674.33997	21.7
1675.28540	126.9
1676.27307	81.4
1677.61658	22.6
1679.74463	36.1
1686.79175	142.8
1687.74817	202.6
1688.75317	101.6
1689.44226	92.7
1690.71399	60.8
1692.53235	7.8
1695.93176	345.9
1696.92273	351.3
1698.09692	132.3
1700.40649	100.2
1701.88635	21.2
1703.52087	269.7
1705.07874	1365.5	b (31) (2+), y (31) (2+)-NH3, b (14) (1+)-NH3
1706.24390	863.3
1707.01001	8.4
1709.10559	65.5
1712.64294	9.5
1714.73608	86.7
1715.63928	262.3
1717.03870	138.8
1717.92163	6.9
1719.23035	19.1
1721.49097	388.7	b (14) (1+)
1722.76282	119.1
1723.98657	64.3
1727.19275	91.7
1728.17834	18.3
1729.22534	81.7
1732.66638	616.3	y (17) (1+)
1733.48889	567.5
1734.36487	394.3
1735.43665	376.1
1737.11987	23.4
1737.75671	68.7
1740.42200	33.8
1742.60168	61.7
1744.05310	22.7
1745.66345	64.0
1746.64709	54.3
1747.54956	111.4
1748.95239	26.9
1750.52576	20.9
1751.55591	36.5
1752.74084	7.8
1756.67639	104.4
1757.59778	27.0
1759.52209	109.7
1760.85181	104.6
1762.51440	37.4
1763.25757	47.0
1769.69324	74.0
1773.50598	41.7
1779.11145	204.5
1779.72205	20.2
1781.19250	94.4
1782.97192	45.0
1785.07043	55.9
1787.02661	136.8
1787.65210	111.1
1789.05676	52.3
1790.45789	8.7
1795.53198	26.9
1796.69751	27.9
1800.28577	26.1
1803.36548	7.8
1804.63318	594.8	b (15) (1+)-H2O
1805.45972	183.7
1806.76843	541.8
1808.85461	25.3
1814.50452	97.6
1815.10657	20.8
1816.97192	129.4
1819.52368	24.4
1821.88660	65.0
1822.72241	330.9
1823.87781	301.3
1824.68909	164.3
1825.94031	53.9
1827.88538	15.6
1832.73840	45.2
1833.79517	646.0	y (18) (1+)
1835.14026	246.1
1835.78357	102.9
1836.66125	33.0
1839.85388	36.6
1841.25696	112.3
1847.64539	36.4
1848.30554	67.6
1848.94397	31.1
1849.57825	46.7
1850.63599	51.8
1852.94177	36.3
1854.64136	13.2
1856.20569	120.1
1856.83899	76.7
1858.78674	48.8
1859.62927	55.2
1861.07971	38.2
1865.84973	67.9
1866.65259	70.7
1867.87817	9.5
1869.39136	89.1
1872.18494	62.8
1873.71912	194.2
1874.79382	312.0
1875.69214	175.5
1876.82922	33.1
1882.82544	45.1
1884.80640	28.0
1886.45776	31.2
1887.41614	135.8
1888.18042	44.3
1890.73059	56.4
1891.72083	548.9	b (16) (1+)-H2O
1892.33606	234.0
1893.07935	730.0	b (16) (1+)-NH3
1893.97937	247.7
1894.90759	116.6
1898.00330	30.4
1900.52759	21.6
1903.01184	26.9
1904.99304	54.8
1909.66956	903.6	b (16) (1+)
1910.91516	790.6
1911.97095	134.3
1912.85925	109.5
1915.64368	9.5
1920.54846	39.0
1924.41467	17.3
1928.00574	18.2
1930.11731	25.2
1931.19788	138.3
1943.78552	85.5
1944.81567	125.1
1945.79504	90.3
1947.53333	66.9
1949.48083	66.9
1951.00330	123.8
1952.46313	26.9
1958.87439	58.2
1961.54663	96.9
1962.81702	479.1
1964.03699	82.4
1966.62219	173.0
1969.06860	43.7
1972.08325	25.2
1976.83679	174.7
1978.12292	26.9
1979.18909	38.3
1981.41296	106.1
1984.95422	68.7
1987.78247	37.5
1991.04285	103.7
1993.67639	182.5
1994.89172	132.5
1995.49292	39.0
1996.72644	190.9
1998.78003	19.1
