# Supplementary material for: Phosphoproteomic Analysis of Platelets Activated by Pro-Thrombotic Oxidized Phospholipids and Thrombin
Source: PLoS One. 2014 Jan 6;9(1):e84488. doi: 10.1371/journal.pone.0084488 (PMC3882224; doi:10.1371/journal.pone.0084488)
Supplement: Annotated Spectra S2 — (ZIP) [file pone.0084488.s005.zip › ENENIHNQNPEELCTSPTLMTSQVASEPGEAK_-16_2_99262.txt]

m/z	i	matches
333.88034	30.0
337.09082	25.3
351.18759	15.9
354.92606	524.8
356.17349	254.2
357.53140	54.7
367.63870	63.5
368.90338	26.9
373.25684	498.1
395.31250	86.0
404.42554	42.4
405.16083	74.5
407.19934	51.8
411.35461	72.6
415.17941	11.1
427.13687	71.5
434.56976	31.5
436.28561	89.8
441.46259	228.6
442.23236	38.5
444.17798	34.4
445.37250	140.3
452.20789	33.3
455.36847	82.0
461.04523	70.7
464.05493	29.5
465.33401	131.0
466.44775	71.0
468.23648	35.2
469.44778	257.9
470.36157	23.7
471.29459	37.9
472.85199	85.4
475.67157	40.7
477.17853	106.6
482.12347	65.9
483.34698	895.4	y (14) (3+), b (12) (3+), y (5) (1+)-H2O
484.38367	103.0
485.30328	109.4
486.19232	225.5
487.17914	185.3
494.26550	191.2
496.21515	126.0
499.29572	42.2
501.29214	8033.8	y (5) (1+)
502.31863	2151.7
503.31711	285.9
505.40909	74.7
514.02301	39.2
525.42200	22.2
526.45068	73.5
529.31836	101.8
533.13196	78.5
543.86829	23.7
544.50732	44.0
547.00714	50.4
549.47815	157.4
550.25037	19.0
551.29657	69.0
553.22681	111.5
554.27063	24.9
554.89783	33.5
559.16364	20.5
564.83765	110.4
565.51062	20.2
566.16602	47.8
567.57422	82.4
568.31116	30.2
569.16821	34.4
571.10986	41.1
572.21320	150.4
573.29736	95.7
574.69067	150.8
582.31958	255.6
584.21765	249.3
585.24512	61.8
586.28467	102.3
587.28674	117.7
591.42419	316.8
594.26251	82.5
596.32990	183.0
600.16113	315.0
601.30603	225.1
607.30347	26.9
609.87549	326.4
612.30591	671.5
613.42749	290.0
615.39276	52.4
617.20679	20.5
618.11340	61.4
624.32336	44.3
628.41321	100.9
629.09857	112.5
630.19348	1163.7	y (6) (1+)
631.34070	900.4	b (16) (3+)-NH3, b (16) (3+)-H2O
632.33411	499.5
633.47528	47.2
634.22546	38.0
638.18176	66.2
642.30481	162.0
643.41644	42.8
644.46912	32.6
647.24341	178.1
649.07867	108.8
651.47339	184.5
653.42834	85.6
656.44409	167.0
660.17236	345.5
667.70416	74.1
670.38452	28.3
672.60254	122.4
674.53760	113.2
675.69293	66.3
676.38177	176.7
677.51715	17.5
681.21130	89.1
681.87708	20.3
682.64258	52.3
683.60413	15.8
686.39771	198.4
687.69476	90.6
692.52551	17.4
693.90045	188.1
699.32257	157.9
700.33264	114.1
701.43585	135.3
703.22009	26.8
705.35352	79.5
706.39630	71.6
707.85938	247.1
709.31873	328.4
709.98956	112.5
712.39929	48.9
713.71375	122.7
714.36304	39.7
716.06555	488.2
717.28711	4501.4	y (7) (1+)
718.53058	1259.9	b (6) (1+)-H2O
719.40112	617.5
720.24451	148.7
721.20001	108.0
722.41052	81.6
723.50391	19.1
724.69958	256.6
725.94897	197.7
727.19562	126.8
730.03235	219.2
732.40845	59.1
733.16040	44.3
737.24890	582.5
738.16492	176.8
739.63196	109.3
741.46570	116.9
742.44421	288.9
743.54749	186.6
748.39050	90.7
750.81409	20.6
753.20435	59.6
755.41907	23.4
756.90735	81.8
757.55542	36.4
759.39392	518.7
760.45483	213.6
761.11786	92.5
762.28015	133.2
763.49268	69.6
764.17285	97.1
765.24487	190.7
766.16339	86.3
767.91315	131.2
769.61060	29.9
770.43634	238.3
771.46246	36.3
772.57776	819.7	b (13) (2+)-H2O, b (13) (2+)-NH3
773.74341	493.1
774.46375	90.9
776.49219	63.3
777.96350	121.3
781.34528	484.1
781.98871	780.0	b (13) (2+)
783.46301	94.4
784.25989	159.1
788.33057	5151.5	y (8) (1+), y (22) (3+)
789.38855	1880.8
790.43152	370.4
792.33606	56.7
794.09692	15.9
795.13727	56.4
796.23279	180.8
797.06055	60.5
798.35339	56.7
799.37750	69.6
800.29987	20.5
802.01111	107.7
804.48712	91.8
805.41217	290.4
807.05579	115.7
808.33807	105.8
809.34949	187.3
810.31818	14.2
812.02795	61.4
815.17847	681.8
816.69849	71.2
818.03040	240.0
819.47852	174.8
820.62268	92.7
821.81995	95.1
823.58606	2591.7	y (16) (2+)
824.66949	1109.9
825.31390	167.2
826.30133	79.9
827.17969	177.5
829.91858	72.4
830.84399	111.1
831.66125	265.7
832.27625	128.4
833.53247	162.6
834.32056	240.4
837.79004	125.9
838.76343	50.6
839.61243	158.5
840.68518	527.0
842.22595	138.5
843.37097	253.3
844.28638	146.0
846.39368	122.9
848.17834	28.3
849.27966	308.4
850.43115	280.3
851.42517	150.2
852.49133	673.6
853.53503	216.5
854.77869	34.8
856.26257	49.0
857.86426	728.1
858.84692	90.9
861.19995	294.6
862.20532	510.3
863.18518	528.4
864.44690	12.6
867.12537	634.0
869.14502	416.6
870.34338	77.8
872.04871	35.8
873.19067	270.5
874.29919	70.7
875.97119	234.8
876.98340	271.6
880.22607	36.0
881.08984	221.6
882.12158	157.1
883.49463	123.0
884.47498	278.5
885.62793	524.4
886.31372	99.8
887.39368	1894.3	y (9) (1+)
888.43457	1337.9
889.38647	260.1
890.28931	340.3
891.00513	170.6
892.23584	401.1
893.22339	143.5
894.24817	387.8
896.27136	302.4
897.15991	449.4
897.78516	173.7
899.06433	363.9
901.03198	1080.3
902.14917	297.4
902.86853	495.9
903.78748	869.5	b (15) (2+)-NH3
905.28076	53.8
905.91858	45.9
907.75513	170.1
909.23535	240.1
909.84778	177.1
911.75342	988.3	b (15) (2+)
912.46252	930.1
913.46655	109.5
915.38599	273.3
916.29028	95.8
917.44263	38.0
918.11096	71.2
919.01062	63.5
919.69873	122.9
921.47144	64.6
924.47656	357.9
925.26172	138.5
926.27722	214.6
927.46606	43.8
929.06995	871.3
929.93201	461.9
931.22290	338.7
932.83777	279.2
933.77686	177.0
935.66553	236.0
936.75024	292.6
937.72595	1125.3
938.86255	486.2
940.24902	111.5
941.56689	97.8
942.99463	516.3
943.85938	56.4
945.01038	279.4
946.51538	3010.3	b (16) (2+)-NH3, b (25) (3+), b (16) (2+)-H2O
947.52856	1961.0
948.45605	248.1
949.66150	77.4
953.59338	92.4
955.30225	1576.6
956.06702	2065.9	b (16) (2+)
956.79639	596.6
957.58704	178.3
959.38220	95.1
960.29749	138.2
961.38672	470.6
962.63257	934.8	b (8) (1+)-NH3
963.44165	203.1
964.21021	223.6
964.90259	121.8
966.14648	51.1
967.33105	74.2
971.84277	42.8
975.92761	73.3
979.37463	598.5
980.30823	569.1
981.62732	174.4
982.48303	91.2
983.54810	276.2
985.50122	230.7
986.30457	100.8
987.25439	224.5
988.46875	510.7
989.43262	380.6
990.55823	289.2
991.80786	214.7
993.71582	110.1
995.79321	129.9
997.52856	1904.7	y (19) (2+), y (10) (1+)-H2O
998.70544	2371.5	y (10) (1+)-NH3
999.85352	414.9
1000.65417	911.1
1001.47778	138.1
1002.60193	180.1
1003.56238	58.0
1008.61475	91.7
1009.54028	15.8
1014.60181	139.6
1015.32581	958.1	y (10) (1+)
1016.50098	1224.9
1017.42163	166.6
1018.57446	326.4
1020.24194	47.5
1023.06604	256.7
1024.38586	107.0
1028.06702	127.4
1029.23535	390.6
1030.67017	281.9
1031.64246	343.5
1032.53784	243.3
1033.41357	139.7
1034.61621	124.1
1035.42236	33.0
1036.43420	518.9
1037.28271	102.5
1038.19141	800.8
1039.31091	123.2
1040.28040	208.5
1041.56421	86.5
1043.38684	12.6
1044.96167	360.3
1045.78857	794.3	y (20) (2+)-H2O, b (28) (3+)-H2O, b (18) (2+)-H2O, b (28) (3+)-NH3, b (18) (2+)-NH3, y (20) (2+)-NH3
1046.61499	211.7
1047.96082	897.4
1048.84717	157.2
1049.45496	284.1
1052.30798	52.3
1054.19604	2611.1	y (20) (2+), b (18) (2+)
1055.12549	441.5
1056.37500	644.3
1057.27271	544.8
1058.03638	59.9
1059.01196	209.2
1059.66565	150.9
1060.32764	46.0
1061.55981	186.8
1062.17175	36.0
1064.37744	75.5
1065.77161	237.9
1067.53284	97.1
1068.18652	44.4
1069.58728	23.9
1071.63867	76.4
1073.14502	132.4
1075.42566	2475.7	b (9) (1+)-H2O
1076.38257	1639.4	b (9) (1+)-NH3
1077.35205	804.9
1078.44604	440.5
1079.13660	142.9
1080.30298	354.7
1081.81030	15.8
1084.36267	367.5
1085.48157	769.7	y (11) (1+)-NH3
1086.12317	105.9
1086.88611	276.2
1089.01245	313.5
1089.80994	270.4
1091.31799	110.1
1093.39807	5130.3	b (9) (1+)
1094.46069	1584.6
1095.48547	650.1
1096.63525	350.9
1097.95947	222.9
1098.88977	260.4
1100.33691	147.9
1101.81494	874.4
1102.41882	2925.8	b (19) (2+)-NH3, b (19) (2+)-H2O, y (11) (1+)
1103.35449	2803.6
1104.61328	561.9
1105.73450	295.3
1106.99658	395.6
1108.27820	297.6
1109.13367	479.1
1110.89404	2585.3
1111.66187	3111.3	b (19) (2+)
1112.49133	576.3
1113.24231	279.2
1114.28613	378.0
1115.97119	262.2
1117.31409	562.5
1118.32495	362.9
1119.23267	557.9
1120.01343	78.2
1121.59790	464.6
1122.69531	405.7
1123.90601	202.6
1125.24561	80.2
1127.15454	492.8
1128.15784	302.0
1130.80994	126.3
1131.54858	16.6
1132.39233	126.0
1133.70178	398.9
1134.75720	328.5
1135.58008	133.1
1136.60791	356.0
1137.60254	706.5
1138.37183	238.1
1140.50989	132.9
1141.42139	184.6
1142.38293	67.5
1143.47388	1355.0
1144.27808	1610.3
1145.33740	757.0
1146.38501	516.1
1147.21851	180.8
1147.85791	206.5
1149.23450	633.1
1149.96252	1424.8
1150.86450	1114.4
1151.66919	158.2
1153.46313	118.1
1154.14294	47.1
1155.77966	194.4
1157.57104	130.4
1158.35376	674.4
1159.31067	673.0
1160.09326	279.2
1161.60193	91.9
1162.63965	574.8
1163.41858	421.9
1164.66821	112.9
1165.87817	309.6
1167.31714	2003.0	b (20) (2+)-H2O
1168.32471	4830.4	b (20) (2+)-NH3
1169.82227	1933.8
1171.06335	195.2
1173.51941	151.2
1189.05261	84.9
1189.82959	154.3
1190.59961	108.2
1193.61792	49.0
1195.52246	172.9
1196.44336	98.1
1198.93188	40.9
1200.39478	47.2
1201.52319	72.6
1202.17212	119.2
1203.44629	2010.4	y (12) (1+)
1204.52844	1662.6
1205.62915	963.4
1206.56372	509.0
1207.27026	26.2
1208.66467	25.5
1209.59668	467.5
1210.98364	456.4
1211.92725	17.7
1212.80615	31.6
1213.43689	199.4
1214.14124	95.1
1215.21057	133.7
1216.51855	373.8
1218.65442	1162.8	b (21) (2+)-NH3, b (21) (2+)-H2O
1219.46362	421.9
1220.10083	279.0
1220.94116	71.1
1222.84595	534.2
1223.71863	276.1
1224.69397	313.3
1225.66626	290.3
1227.24634	806.3	b (21) (2+)
1227.95520	210.0
1228.65552	415.5
1229.33313	89.2
1229.94580	179.5
1231.58423	3587.5	y (23) (2+)
1232.37207	3389.9
1233.27637	1508.5
1234.06519	377.0
1234.71313	24.9
1235.65857	125.0
1237.49023	170.9
1238.47388	362.5
1240.35571	165.3
1241.35596	33.2
1242.00134	311.2
1243.86816	476.4
1244.59631	19.9
1245.64807	82.4
1246.30444	298.4
1247.44226	108.9
1248.66394	57.0
1249.65576	56.5
1252.74585	120.7
1253.94983	298.7
1254.96692	349.6
1256.30103	89.1
1257.34509	109.9
1259.26917	148.3
1260.53955	423.4
1261.97668	1484.7	b (22) (2+)-H2O, b (22) (2+)-NH3
1262.97961	557.8
1263.61792	92.0
1264.69202	58.6
1266.63989	37.4
1268.73389	99.9
1269.59229	107.1
1270.53796	344.4
1271.71753	299.7
1272.65430	372.7
1273.76660	38.3
1274.38257	143.4
1275.85571	76.2
1276.49365	27.1
1277.84436	255.8
1278.80164	23.7
1280.03894	872.9	y (24) (2+)-NH3, y (24) (2+)-H2O
1281.19592	313.1
1283.20911	208.1
1284.67957	236.3
1285.46680	55.8
1286.38647	156.8
1288.62598	912.8	y (24) (2+)
1289.83130	424.4
1291.38550	206.0
1293.45459	16.9
1294.51538	60.1
1296.35266	219.6
1298.28027	143.5
1300.35864	39.6
1301.29004	363.3
1302.39587	622.7
1303.26086	521.0
1304.88513	59.8
1306.95056	242.9
1309.48523	165.8
1310.23767	207.7
1311.41992	177.9
1312.71106	160.9
1315.58936	447.6
1316.60962	916.2	y (13) (1+)-H2O
1317.33960	671.1
1319.16821	1027.8	b (11) (1+)
1320.33374	894.4
1321.36877	531.6
1322.61633	43.8
1324.58325	204.2
1326.02319	1051.0	b (23) (2+)-H2O, b (23) (2+)-NH3
1327.10229	158.5
1327.75769	114.4
1328.88428	250.1
1330.27026	282.2
1331.41235	96.9
1332.16772	170.9
1333.82349	289.0
1334.46350	3599.7
1335.33386	4169.9	b (23) (2+), y (13) (1+)
1336.31091	1718.6
1337.37878	607.2
1338.11987	150.5
1338.82581	42.3
1342.12549	115.1
1343.24072	190.9
1344.46985	159.4
1345.09290	168.4
1346.54224	179.9
1348.43347	31.7
1349.04395	284.7
1349.90173	323.6
1350.95520	62.2
1351.94580	356.6
1352.82092	83.1
1354.99231	90.4
1356.57410	137.2
1357.55896	291.3
1359.00085	281.9
1360.62366	267.4
1361.62756	362.0
1362.33569	19.4
1363.22839	110.8
1364.25342	76.4
1365.48047	465.7
1366.35449	1825.0
1367.23657	1333.3
1368.30872	308.8
1370.59583	568.9
1374.70105	300.4
1375.36230	3453.1	b (24) (2+)-NH3, b (24) (2+)-H2O
1376.25098	2585.4
1377.24304	596.8
1378.15820	331.2
1379.41260	206.3
1380.61377	53.3
1382.70947	91.1
1384.27039	4660.2	b (24) (2+)
1385.18152	3087.7
1385.92493	499.3
1386.94580	64.5
1387.55481	67.5
1388.78870	127.8
1389.71069	84.6
1390.50830	141.4
1392.73840	355.3
1393.82117	242.0
1394.70972	202.9
1395.32678	312.9
1397.05042	29.8
1398.91199	223.6
1399.55969	53.0
1400.88403	154.7
1401.51917	425.5
1402.82593	1500.1
1404.07471	178.4
1406.02295	678.7
1406.84424	177.5
1407.63806	142.9
1409.45154	1027.2	y (26) (2+)
1410.68164	2942.5	b (25) (2+)-H2O, b (25) (2+)-NH3
1411.46436	1876.0
1412.30310	1270.2
1413.83154	363.6
1414.71887	79.8
1416.69275	45.9
1419.35291	2098.1
1420.18848	4276.2	b (25) (2+)
1421.24365	651.2
1422.61902	285.3
1423.38342	201.6
1425.79736	104.0
1428.22107	313.0
1429.68750	417.8
1430.55176	1087.3	y (14) (1+)-NH3, b (12) (1+)-H2O
1431.73840	748.3
1432.47156	825.8
1433.34741	379.3
1434.32776	216.9
1436.67981	100.4
1437.80518	167.6
1440.52087	416.2
1441.16492	197.0
1442.17615	63.4
1443.03674	126.1
1443.68823	17.4
1445.65186	731.6
1446.63574	493.0
1447.65466	1517.7	y (14) (1+)
1448.47571	919.8	b (12) (1+)
1449.44482	1391.3
1450.52417	1040.9
1451.61963	226.9
1452.69617	91.3
1454.59509	2069.6	b (26) (2+)-NH3, b (26) (2+)-H2O
1455.73718	1480.6
1457.17603	188.1
1457.78577	229.9
1459.04504	18.9
1460.18079	34.9
1461.05603	143.6
1462.05359	28.4
1463.23694	1525.9	b (26) (2+)
1464.35339	1582.0
1465.11890	553.5
1466.00427	242.5
1466.72913	62.1
1467.46423	20.2
1468.80408	132.4
1469.57446	125.4
1472.70410	368.4
1473.61951	185.9
1474.35095	353.3
1475.45129	805.3
1476.31714	168.2
1478.15320	1258.5	y (27) (2+)
1478.83789	615.6
1479.65613	465.0
1481.46106	166.1
1482.39514	187.9
1483.29749	45.3
1483.94714	118.2
1484.79724	40.6
1487.50940	69.9
1488.58118	163.5
1489.50391	153.6
1491.61389	146.5
1492.74280	226.4
1493.73230	355.6
1494.53613	163.6
1495.23718	120.3
1496.40540	314.7
1497.27112	77.4
1499.14148	178.8
1500.82898	509.7
1501.58899	724.2
1502.46375	624.5
1503.30029	130.7
1505.29175	267.3
1506.50427	254.8
1508.44788	228.5
1510.11523	3353.0
1511.01843	1585.2
1511.94519	305.1
1512.86096	43.6
1515.16260	177.9
1516.84888	76.9
1517.66125	45.6
1518.86560	6511.9	b (27) (2+)-NH3, b (27) (2+)-H2O
1519.80530	3003.6
1520.58752	1367.4
1521.20752	958.6
1522.40771	78.0
1523.20618	239.2
1524.55200	26.9
1526.99719	286.6
1528.04700	15024.1	b (27) (2+)
1529.33240	4896.7
1530.21362	717.9
1531.13611	515.0
1534.79553	441.4
1535.89246	284.9
1536.70923	61.9
1539.17444	63.4
1541.58728	74.7
1543.59021	690.7
1544.52893	1177.7	b (13) (1+)-NH3
1545.57996	628.4
1546.36243	418.2
1546.99573	114.3
1548.52881	372.9
1549.78210	206.1
1550.57800	186.0
1553.26990	22.1
1554.56934	196.3
1555.66345	26.8
1556.86084	144.8
1558.91077	58.7
1561.53992	2691.8	b (13) (1+)
1562.47510	1645.2
1563.56433	991.3
1564.61609	112.5
1565.68054	55.5
1572.95532	29.6
1575.25464	100.7
1576.13928	199.3
1577.63672	37.4
1578.79712	210.4
1580.86023	105.5
1586.69031	149.8
1587.46558	73.7
1588.56580	784.4
1589.17749	30.7
1590.15979	19.2
1591.07349	108.2
1591.69055	48.6
1592.82629	370.2
1593.72144	29.9
1594.71948	185.3
1595.86316	364.2
1596.96631	302.6
1600.25061	112.2
1604.70447	606.6
1605.73926	326.3
1606.62488	339.9
1607.37036	425.0
1609.31335	89.7
1610.79333	58.1
1612.31165	61.5
1613.61169	34.8
1616.14905	11.1
1617.05432	31.4
1620.81824	208.1
1622.91125	135.4
1624.05786	163.5
1627.45264	676.2
1628.75183	368.1
1629.95471	99.1
1630.63196	53.8
1632.15161	23.8
1633.27832	26.9
1633.92627	111.6
1637.76477	50.8
1640.80090	21.8
1643.26050	122.4
1645.60095	5532.3	y (16) (1+)
1646.54736	3669.4	y (30) (2+)-H2O
1647.57495	1783.1	y (30) (2+)-NH3
1648.54895	864.3
1649.54919	270.4
1650.42224	126.7
1651.96082	305.3
1652.77124	171.7
1654.02087	133.8
1656.41785	134.8
1657.35181	87.6
1658.31897	95.5
1660.12903	373.6
1660.86243	540.5
1661.66052	488.4
1662.55249	94.4
1663.56274	97.6
1665.38611	168.2
1667.70178	102.4
1669.30212	1842.8	b (30) (2+)
1670.10168	663.4
1671.17480	1554.4
1672.57947	28.4
1673.36267	50.2
1674.60046	107.6
1675.76807	66.5
1676.49927	56.0
1678.63953	50.2
1679.58997	35.0
1684.18713	53.8
1687.51392	187.1
1688.66882	58.5
1689.58313	81.9
1690.74670	220.2
1694.15564	33.5
1695.55505	174.7
1696.33228	1099.3	b (31) (2+)-NH3, b (31) (2+)-H2O
1697.19250	259.8
1697.87097	185.9
1703.69055	360.3
1704.73755	1249.0	y (31) (2+)-NH3, b (14) (1+)-NH3, b (31) (2+), y (31) (2+)-H2O
1705.77014	831.3
1706.71509	196.3
1707.52368	212.2
1712.96021	62.8
1713.76379	101.7
1714.57800	186.0
1715.51135	184.8
1716.57727	37.3
1717.64050	147.6
1718.77551	282.2
1721.13892	520.5
1721.86096	210.9
1722.63733	705.1
1723.67261	81.0
1724.44946	214.1
1727.44788	100.6
1729.62036	39.0
1732.72083	1834.9	y (17) (1+)
1733.74976	1622.7
1734.95288	766.8
1735.82288	278.4
1736.63123	45.7
1737.75793	42.7
1738.62769	22.1
1743.75476	63.3
1746.38062	205.4
1747.14868	54.9
1747.75964	119.7
1750.72339	23.7
1751.58020	16.3
1752.37439	130.0
1756.18127	56.7
1757.49097	57.3
1758.76624	76.2
1759.48706	100.7
1760.43884	67.6
1764.43054	212.8
1771.74353	27.0
1772.79407	81.8
1776.55945	12.6
1777.56177	57.0
1778.64246	215.7
1780.83044	34.9
1783.66101	57.3
1786.90601	274.7
1787.70874	132.4
1788.41272	149.8
1789.48352	97.9
1790.13440	93.0
1791.89758	46.9
1798.78503	32.7
1799.67419	28.8
1804.65857	779.5	b (15) (1+)-H2O
1805.61633	205.6
1806.30334	349.9
1806.96423	150.9
1807.92212	113.6
1812.58142	31.6
1814.94836	19.0
1816.48120	90.5
1818.44751	32.7
1819.70642	153.9
1820.44507	64.0
1822.72095	1003.5	b (15) (1+)
1823.77747	413.3
1824.67664	366.3
1825.40662	92.8
1830.75110	110.8
1833.68494	746.3
1834.72534	888.0
1835.90894	190.1
1837.51013	93.9
1839.95618	96.1
1848.59351	122.7
1850.02075	188.1
1851.23010	50.6
1853.32434	120.8
1855.51294	95.5
1857.50806	63.7
1860.76282	25.3
1869.12805	54.8
1869.99585	44.9
1873.69617	415.0
1874.62634	451.8
1875.79553	658.6
1876.64331	281.0
1879.67004	154.7
1883.45984	196.6
1884.70129	45.4
1885.58325	49.4
1889.15808	55.8
1891.05457	491.5
1891.80603	1331.9	b (16) (1+)-H2O
1892.75647	1267.4	b (16) (1+)-NH3
1893.90881	768.8
1894.58508	277.8
1896.36194	90.2
1900.06812	30.1
1908.14050	38.3
1909.71008	1574.9	b (16) (1+)
1910.90442	1714.8
1912.06470	616.6
1912.86633	253.2
1915.08972	68.2
1919.73169	23.7
1923.88293	110.2
1924.56555	55.4
1929.19910	85.1
1937.26135	53.8
1938.47290	141.0
1944.16516	77.7
1944.93237	71.2
1946.66040	120.5
1947.30017	12.4
1950.42004	63.7
1951.24097	37.9
1961.95825	121.7
1962.98315	357.0
1964.20178	280.0
1967.52417	41.1
1974.82349	47.6
1976.71448	105.2
1977.32996	163.1
1978.19446	69.1
1979.55579	77.0
1981.93250	66.5
1987.87427	47.0
1988.54065	17.4
1993.98743	635.1
1995.13147	619.8
1996.06995	521.7
1997.15149	72.8
1999.05701	85.4
