# Supplementary material for: Phosphoproteomic Analysis of Platelets Activated by Pro-Thrombotic Oxidized Phospholipids and Thrombin
Source: PLoS One. 2014 Jan 6;9(1):e84488. doi: 10.1371/journal.pone.0084488 (PMC3882224; doi:10.1371/journal.pone.0084488)
Supplement: Annotated Spectra S2 — (ZIP) [file pone.0084488.s005.zip › ENENIHNQNPEELCTSPTLMTSQVASEPGEAK_-17_2_107522.txt]

m/z	i	matches
347.30383	185.1
351.33838	40.5
355.30286	309.7
356.17502	40.7
359.92465	83.3
362.06210	32.4
364.26782	35.4
365.58173	28.9
367.23364	51.3
372.49951	24.4
373.22876	113.3
374.40903	48.7
386.39117	122.3
389.14905	33.4
395.44452	29.7
396.18561	100.2
403.49686	38.4
404.34357	93.7
405.40594	42.4
408.20016	122.3
410.19196	88.1
413.20618	68.1
423.29523	34.7
424.13538	80.0
426.12497	70.8
427.42343	56.9
430.95432	18.8
434.27844	59.1
435.10901	57.5
436.49216	12.7
441.13306	37.7
442.13406	13.7
459.38092	34.8
461.23813	57.1
464.23114	27.3
465.30429	11.0
466.39465	17.8
467.29050	13.6
469.21722	413.6
470.27631	120.5
478.48605	100.1
480.12933	68.3
481.71149	33.7
482.85217	242.6
483.59097	700.5	y (5) (1+)-H2O, y (5) (1+)-NH3, b (12) (3+), y (14) (3+)
484.48859	53.7
486.24573	54.5
487.67371	33.8
490.28894	40.1
492.28424	90.2
494.51724	188.8
495.29333	127.0
501.30151	6656.9	y (5) (1+)
502.44775	1169.4
503.31055	328.6
508.24536	72.0
510.11835	127.5
511.25739	37.8
512.91650	76.2
513.54785	22.9
514.29272	40.1
515.04987	40.9
515.90149	46.1
519.12244	22.8
522.07288	77.5
522.87286	38.8
526.80328	153.8
529.27002	31.1
530.72888	43.0
533.58276	61.4
535.25116	23.2
537.42017	25.7
538.15363	38.5
538.77881	46.8
543.26788	94.8
544.17242	136.4
545.22577	120.9
547.31067	43.0
548.82294	57.1
552.03198	175.7
552.81702	56.7
553.69812	50.7
555.44495	82.8
561.11951	26.1
564.89294	121.5
568.18768	56.2
571.11719	100.1
572.16473	48.8
573.25299	17.8
574.21497	41.7
575.02490	21.8
576.52649	49.5
578.62646	66.7
580.39844	145.0
581.13879	125.9
582.25964	410.4
583.29407	319.9
585.52173	54.8
587.25977	48.4
588.98047	56.3
590.45032	32.1
591.20081	12.4
595.22009	144.8
596.66614	45.0
599.51636	58.8
600.62341	25.7
602.35010	111.8
603.67517	114.9
604.28979	18.9
605.29419	193.1
606.78467	65.7
608.19849	19.1
612.40619	712.7	y (18) (3+), y (6) (1+)-H2O
613.41809	511.7	y (6) (1+)-NH3
614.16309	168.8
615.48547	124.4
617.11267	68.2
619.42175	51.3
621.99829	55.8
625.01099	193.2
627.83282	63.8
629.17786	181.0
630.37903	1303.3	y (6) (1+)
631.21698	583.3	b (16) (3+)-H2O, b (16) (3+)-NH3
632.44397	154.0
638.06616	27.2
638.80811	20.4
642.10956	187.3
643.32214	72.2
646.62317	32.1
649.34839	13.8
652.23303	39.8
654.65021	27.5
660.29083	104.8
662.41791	41.0
663.43604	37.5
664.32465	32.8
665.14667	27.3
668.10010	44.2
669.97174	163.5
670.60333	29.1
676.39459	110.0
682.22437	144.1
683.58478	29.9
685.12946	136.1
686.34113	20.4
687.22461	108.0
692.60327	35.1
693.47656	27.1
694.26062	9.8
695.39648	107.2
696.06158	80.7
699.24500	473.7	y (7) (1+)-H2O
700.27600	91.2
701.25452	19.1
702.65442	106.9
703.64783	37.4
707.65308	225.0
708.44348	46.8
711.96344	228.9
713.27173	120.2
714.47913	84.9
716.27667	679.1	b (12) (2+)-H2O, b (12) (2+)-NH3, y (14) (2+)-NH3
717.40161	2927.2	y (7) (1+)
718.43866	298.5
719.38434	507.0	b (6) (1+)-H2O
720.40338	244.0
722.41333	12.4
723.98633	114.0
725.07501	144.8
725.93494	157.2
726.67444	24.4
727.38037	41.6
728.98047	54.1
730.20233	171.5
732.30975	47.3
733.74219	30.2
737.35303	490.5	b (6) (1+)
738.52539	122.8
739.26569	113.3
740.05457	47.9
741.43848	130.5
742.89233	67.2
744.29456	192.1
745.29498	103.8
745.90454	50.5
746.97052	88.0
752.34607	81.5
753.39514	84.6
756.00391	9.8
757.64484	47.4
759.30414	239.2
760.20715	121.7
763.92841	556.6
764.82806	29.5
765.54358	63.7
767.16315	85.9
770.47540	252.2
771.27686	148.2
772.55017	440.9
773.32202	490.6	b (13) (2+)-NH3
774.45099	171.1
775.43567	86.9
777.25183	37.8
778.65900	74.6
781.46576	763.1	b (13) (2+)
782.43506	25.5
783.28735	22.8
785.29901	40.4
786.72229	75.0
788.31238	5085.2	y (8) (1+), y (22) (3+)
789.29651	1108.8
790.26465	654.6
791.22131	371.7
791.88647	158.4
792.77332	9.8
795.41437	118.6
797.53845	147.4
798.28430	145.8
799.00726	282.8
799.87683	32.2
801.17773	212.3
802.47546	172.3
803.40991	126.1
805.24585	213.4
807.36670	201.1
808.00867	16.4
811.49536	32.2
814.42725	331.2
815.30688	161.0
816.14209	391.9
817.28510	86.9
818.55438	12.4
819.23499	65.5
820.82214	45.3
821.51184	122.9
822.17719	55.1
823.44641	1731.4	y (16) (2+)
824.30066	760.0
825.66223	28.9
827.23108	301.9
828.35535	24.4
829.87854	42.7
832.20837	146.8
832.98840	323.4
833.59082	249.9
834.29468	229.1
836.99219	109.6
838.65076	156.6
840.25281	294.5
841.40747	19.1
842.16589	78.8
843.44055	308.6
845.67261	89.7
847.23608	328.5
848.05017	142.2
849.19690	786.9
850.17017	412.5
851.72424	231.9
852.68384	117.4
853.40247	753.4	y (24) (3+)-NH3, b (14) (2+)-NH3, y (24) (3+)-H2O
854.99255	76.5
857.90552	481.9	y (17) (2+)-NH3, y (17) (2+)-H2O
858.78699	268.0
859.40979	211.9
861.34583	981.7	b (14) (2+)
862.08862	410.3
864.87097	185.9
865.83496	42.2
867.01282	879.2	y (17) (2+)
867.96497	143.6
868.58801	97.2
869.45166	21.5
870.46753	160.8
871.53943	69.5
873.17151	146.7
874.12927	175.9
875.69775	80.2
876.37878	327.8
877.21594	200.8
880.09595	184.8
881.10010	260.8
883.30383	124.3
884.34045	86.2
885.33826	206.1
887.31750	2525.2	y (9) (1+)
888.45715	510.0
889.90173	342.0
890.95642	546.0
891.73706	271.8
892.38550	483.9
893.04272	382.8
894.51550	565.3
895.38342	251.6
897.90430	259.4
899.71179	460.6
900.99402	370.8
902.18555	65.9
903.40564	478.5	b (15) (2+)-H2O, b (15) (2+)-NH3
904.48645	276.3
907.57495	126.3
908.38855	40.3
910.03711	505.2
911.34729	126.8
912.25659	956.7	b (15) (2+)
913.36206	229.5
914.23474	32.6
916.21692	374.9
917.69983	406.1
918.45020	112.4
919.82458	87.6
920.51038	108.1
922.14819	36.8
922.97449	112.9
923.79395	108.0
925.03894	389.2
926.17615	177.5
927.48669	48.7
928.73804	806.0
929.90076	232.9
931.46838	12.4
932.41431	127.7
933.31165	47.3
934.73816	37.1
936.14917	126.2
937.62769	674.3
938.68152	838.9
940.06470	80.4
940.99768	393.0
942.36145	95.4
944.40393	108.1
945.44592	135.9
946.57764	1960.7	b (16) (2+)-H2O, b (25) (3+), b (16) (2+)-NH3
947.35437	771.9
948.02820	526.1
949.39880	237.7
952.45667	77.5
953.30920	71.2
955.41504	995.2	b (16) (2+)
956.34802	725.1
958.77795	118.2
959.94568	395.6
961.42554	471.9	b (8) (1+)-H2O
962.54529	433.4
963.44421	645.4
964.47571	472.8
965.39624	362.6
966.93823	46.9
967.83423	20.4
969.50513	115.2
971.17224	60.6
972.21521	52.3
973.30164	61.4
974.11279	25.5
977.51599	69.4
979.37317	921.1	b (8) (1+), y (27) (3+)-H2O, y (27) (3+)-NH3
980.71814	474.3
981.54407	153.2
982.29443	41.2
984.60681	19.1
985.94287	13.8
986.75586	207.2
988.65149	605.7	y (19) (2+)-NH3, y (19) (2+)-H2O
989.75793	215.5
990.99377	102.1
993.19812	207.8
994.40173	198.9
995.29614	77.2
996.74695	99.6
997.54956	1168.3	y (19) (2+), y (10) (1+)-H2O
998.36890	1081.0	y (10) (1+)-NH3
999.25085	663.4
1000.42151	76.1
1001.04712	196.7
1003.30762	25.8
1003.92798	148.1
1004.70935	230.7
1006.30127	73.3
1007.41223	29.8
1008.40845	54.5
1010.31665	106.3
1011.29187	44.3
1011.89941	47.8
1013.30591	21.4
1014.34717	165.0
1015.41943	1246.8	y (10) (1+)
1016.39417	725.5
1017.42529	150.1
1018.42944	171.2
1019.03027	92.6
1020.34497	112.8
1021.42310	56.2
1022.22314	80.3
1023.48218	49.4
1025.29407	44.3
1026.61572	76.3
1027.25330	25.8
1028.28674	164.9
1029.28809	259.7
1030.05566	392.0
1030.71509	50.7
1031.54163	168.4
1032.92480	297.1
1034.25854	261.9
1036.07336	213.2
1036.73608	19.4
1037.48779	263.1
1039.19373	477.7
1040.64758	298.6
1041.66138	111.1
1042.54639	20.4
1044.42114	71.1
1045.53601	614.4	y (20) (2+)-H2O, y (20) (2+)-NH3, b (28) (3+)-NH3, b (28) (3+)-H2O, b (18) (2+)-H2O
1046.32117	1136.5	b (18) (2+)-NH3
1046.92456	15.7
1047.81506	602.4
1048.55286	34.6
1049.58118	99.3
1050.63623	116.5
1051.83435	171.8
1052.47534	21.7
1054.27832	1562.8	y (20) (2+), b (18) (2+)
1055.11523	860.6	y (29) (3+)-H2O, y (29) (3+)-NH3
1055.73999	175.2
1056.62952	793.7
1057.63818	254.5
1058.41101	342.6
1059.39917	37.1
1060.33691	197.5
1061.35522	41.5
1063.63452	248.6
1064.53015	230.5
1065.68384	361.5
1066.67236	75.6
1067.41748	97.6
1068.76758	42.9
1070.25732	107.0
1071.66357	123.4
1072.54395	55.0
1073.53992	76.1
1074.82349	564.2
1075.52112	1471.8	b (9) (1+)-H2O
1076.44458	1839.8	b (9) (1+)-NH3
1077.40405	311.0
1078.43237	75.6
1079.33411	28.4
1080.45117	28.4
1081.63477	142.3
1084.44043	515.9	y (11) (1+)-H2O
1085.49927	522.3	y (11) (1+)-NH3
1086.31494	43.8
1088.17859	215.5
1089.70544	228.5
1090.84985	90.9
1091.54248	26.8
1092.56909	752.7
1093.42896	4475.7	b (9) (1+)
1094.40759	1573.5
1095.45288	264.3
1096.60876	446.3
1097.54297	145.9
1099.31055	460.3	y (30) (3+)-NH3
1100.06079	225.0
1100.75610	258.9
1102.32275	5469.7	b (19) (2+)-H2O, b (19) (2+)-NH3, y (11) (1+)
1103.28650	2493.1
1104.49121	349.3
1105.33899	155.2
1107.05908	265.1
1108.16089	114.4
1109.86475	179.1
1111.33301	2583.7	b (19) (2+)
1112.31287	602.9
1113.16040	478.5	b (30) (3+)
1114.53113	214.9
1116.01196	203.3
1116.77905	46.0
1117.39014	35.3
1118.54688	516.0	y (21) (2+)
1120.10071	275.8
1122.12073	345.8
1123.03174	228.6
1125.88062	48.3
1126.91248	372.7
1127.70691	74.4
1128.76782	477.0
1129.56653	544.6
1130.63879	325.8
1131.43591	423.5
1132.06763	32.5
1133.38037	300.3
1135.32031	467.3
1136.32983	468.5	b (31) (3+), y (31) (3+)-NH3, y (31) (3+)-H2O
1137.41931	137.2
1138.29492	194.8
1139.94324	170.5
1141.49011	182.8
1142.45410	173.6
1143.64600	1340.6
1144.42664	385.6
1145.47949	584.0
1146.36108	203.0
1147.34863	119.2
1148.55664	79.5
1149.72949	882.5
1150.97449	1023.2
1151.88074	308.8
1152.94946	56.5
1153.77405	84.3
1154.51904	173.6
1155.43445	216.1
1156.46973	169.9
1157.27075	88.1
1158.04102	147.2
1158.80591	1269.9
1159.62817	1219.1
1160.47070	457.0
1161.28125	106.1
1162.16663	849.5
1163.24829	614.0
1164.34424	180.8
1165.46606	1548.9
1166.27466	380.8
1167.66528	3161.7	b (20) (2+)-NH3, b (20) (2+)-H2O
1168.45544	2684.0
1169.25989	307.7
1170.47168	120.5
1171.50403	46.8
1172.45117	614.0	b (10) (1+)-H2O
1173.33850	57.8
1174.03137	170.7
1185.81787	46.8
1187.65588	65.7
1189.44531	151.9
1191.26489	86.8
1195.32813	132.8
1196.40088	49.4
1197.76807	129.0
1201.97510	134.3
1203.35876	1442.1	y (12) (1+)
1204.46765	2098.2
1205.31445	221.3
1206.28516	115.6
1207.65002	325.4
1208.36475	46.2
1209.85486	371.2
1211.26050	129.6
1214.02856	82.8
1215.04895	96.9
1215.88184	222.1
1216.50012	45.8
1217.96143	602.8
1218.72266	824.5	b (21) (2+)-H2O, b (21) (2+)-NH3
1219.88965	193.8
1220.82166	20.7
1221.43494	111.9
1222.66528	757.2	y (23) (2+)-H2O, y (23) (2+)-NH3
1223.33264	53.3
1223.93787	90.8
1224.63416	58.7
1225.89221	450.6
1226.99731	1049.8	b (21) (2+)
1227.81018	409.8
1228.90430	255.2
1229.76123	220.2
1231.40771	1239.8
1232.20020	4090.4	y (23) (2+)
1233.26294	318.9
1234.03577	206.0
1235.23328	98.4
1236.33350	180.6
1237.55884	27.4
1239.01477	17.8
1239.64612	75.5
1241.16003	61.2
1242.51416	133.3
1243.69507	119.7
1244.92297	40.4
1246.38452	113.3
1247.12939	97.3
1248.64819	259.5
1249.60364	17.5
1250.24951	197.3
1252.71460	460.3
1253.72278	300.6
1254.66162	144.6
1258.84558	218.4
1259.49084	24.4
1260.22729	319.7
1262.02161	978.4	b (22) (2+)-NH3, b (22) (2+)-H2O
1262.72217	222.4
1263.86511	274.9
1264.75244	75.4
1265.70850	101.4
1268.29968	172.8
1270.47974	1053.7	b (22) (2+)
1271.30591	299.9
1271.97681	108.8
1275.21960	48.5
1275.88843	124.8
1277.32678	242.6
1278.32983	121.3
1279.28418	40.2
1280.31299	307.6
1281.04407	171.8
1282.70947	242.3
1284.08496	67.1
1285.46655	189.8
1286.38977	69.0
1287.01831	11.0
1289.01819	778.9	y (24) (2+)
1289.98706	126.4
1291.50159	126.8
1292.62769	64.3
1294.79346	347.5
1296.49976	138.5
1297.26831	81.6
1298.75806	302.6
1299.63013	126.1
1301.31494	223.2
1302.09619	269.8
1303.03125	246.5
1303.78455	67.3
1304.50806	104.2
1306.35669	12.5
1308.60596	573.6
1310.19348	478.4
1311.54663	228.8
1312.23389	41.0
1313.09216	116.4
1314.10156	34.9
1315.25159	142.5
1316.54321	601.1
1317.32983	851.6	y (13) (1+)-H2O, y (13) (1+)-NH3
1319.00562	566.3	b (11) (1+)
1319.69666	420.5
1320.55322	595.3
1321.35730	485.7
1322.27209	164.7
1323.01929	50.9
1325.68091	653.3	b (23) (2+)-NH3, b (23) (2+)-H2O
1326.58252	432.7
1328.03101	365.6
1329.73840	979.5
1330.54639	300.2
1331.74841	271.4
1333.12122	495.0
1334.47144	4373.5	b (23) (2+), y (13) (1+)
1335.50696	4275.0
1336.51685	965.9
1337.14233	104.6
1337.83447	170.2
1338.66626	71.7
1340.04285	56.9
1341.02893	317.4
1341.86206	66.7
1343.02087	427.4
1344.24585	342.5
1345.12708	70.7
1345.75793	154.2
1346.95178	170.3
1349.42188	126.0
1350.36243	172.3
1353.23486	421.2
1354.16980	42.5
1355.26758	210.3
1355.90283	66.7
1357.86047	515.3
1358.75391	236.8
1360.68469	122.3
1362.01416	68.8
1362.78748	298.6
1363.39307	131.8
1364.45361	95.2
1365.36853	605.5
1366.52747	1388.5
1367.38147	154.3
1369.02063	58.8
1369.70959	58.7
1371.63562	12.6
1373.16711	249.6
1375.07898	1940.8
1375.76477	2575.6	b (24) (2+)-NH3, b (24) (2+)-H2O
1376.72693	1058.5
1377.52759	64.7
1378.55786	39.6
1380.27917	310.4
1381.10364	75.9
1384.37122	4040.6	b (24) (2+)
1385.26135	2280.3
1386.23694	153.3
1387.92896	261.2
1389.74304	40.4
1391.04358	129.4
1393.19031	425.0
1394.34399	256.9
1395.44287	119.1
1397.39087	295.8
1398.52002	356.4
1400.06555	120.6
1400.80908	226.9
1402.22827	1388.7
1403.42639	253.5
1406.60364	179.8
1407.41187	35.1
1408.29480	117.7
1409.28467	217.2
1410.81165	1543.3	b (25) (2+)-H2O
1411.58972	1551.1	b (25) (2+)-NH3
1412.21948	488.1
1412.84460	13.6
1413.67798	64.8
1414.44153	152.6
1416.63196	31.1
1417.58313	23.1
1419.90576	4187.9	b (25) (2+)
1420.86047	793.1
1422.35925	127.5
1423.51245	187.5
1424.12720	50.5
1425.54675	17.7
1428.42554	94.7
1430.40515	1543.5	b (12) (1+)-H2O, y (14) (1+)-NH3, y (14) (1+)-H2O
1431.46863	736.6	b (12) (1+)-NH3
1432.28027	212.1
1432.89050	64.5
1434.07532	98.8
1436.11707	200.5
1436.88123	585.6
1437.60120	216.0
1438.31091	14.9
1439.51843	71.0
1440.71008	140.7
1442.01013	260.5
1442.79285	99.6
1445.21130	160.9
1446.14404	1285.6
1446.77515	109.4
1447.49951	1120.5
1448.49072	2563.3	b (12) (1+), y (14) (1+)
1449.51404	1797.9
1450.61072	382.1
1453.84119	626.3
1454.69055	2323.5	b (26) (2+)-NH3, b (26) (2+)-H2O
1455.63074	687.8
1456.51331	67.2
1457.17615	59.4
1460.67053	130.4
1461.60107	33.6
1462.75415	848.4
1463.68164	2615.0	b (26) (2+)
1464.62146	730.6
1465.58350	272.4
1466.92224	95.2
1467.58826	124.9
1470.51038	218.1
1472.67065	290.5
1473.89709	185.2
1474.61487	65.2
1475.47021	339.7
1476.63977	23.1
1478.06824	827.8	y (27) (2+)
1478.86450	611.5
1479.80652	210.8
1480.92651	37.5
1482.23840	27.3
1485.15967	66.1
1487.35217	172.8
1489.19763	34.9
1491.25183	146.4
1492.25220	165.2
1493.76648	180.7
1494.68896	191.9
1496.73572	60.9
1498.00891	25.8
1498.64661	31.4
1500.54211	219.8
1501.67761	633.2
1502.60278	309.8
1503.63940	96.1
1505.25183	314.7
1506.81287	163.7
1508.52087	63.1
1510.17175	2879.3
1511.23315	907.6
1512.05786	363.4
1513.94275	83.1
1514.82336	39.5
1515.49622	116.2
1516.64417	43.2
1518.83655	5630.8	b (27) (2+)-H2O, b (27) (2+)-NH3
1519.70740	3822.2
1520.58948	332.3
1521.45825	212.0
1522.53479	103.4
1523.44470	26.9
1524.24890	97.9
1526.06531	83.6
1527.74036	8916.1	b (27) (2+)
1528.59631	4552.3
1529.31482	1261.8
1530.70020	165.1
1531.32141	50.5
1533.67798	34.8
1534.56262	87.1
1536.26184	104.4
1537.55847	194.6
1538.55249	206.4
1539.56433	69.5
1542.59595	98.6
1543.55627	1232.3	b (13) (1+)-H2O
1544.31042	913.1	b (13) (1+)-NH3
1545.28845	291.2
1546.41614	116.7
1548.50793	502.2	y (15) (1+)
1549.31848	82.9
1549.95020	261.2
1550.59912	47.0
1554.25134	45.7
1555.65686	69.2
1556.69421	33.6
1558.47778	174.8
1561.50867	1422.2	b (13) (1+)
1562.59558	2099.7
1563.71301	185.8
1564.79260	198.4
1565.52039	59.7
1570.46289	117.2
1572.17395	41.5
1574.66809	140.7
1576.29431	181.9
1577.37878	198.1
1579.06604	29.8
1579.95007	21.7
1582.97156	150.6
1583.63049	92.5
1586.90906	107.1
1587.64148	63.7
1588.78699	40.4
1590.65063	117.1
1592.45898	624.6	y (29) (2+)
1595.56055	132.0
1596.91711	172.2
1598.09473	181.2
1602.49817	72.4
1604.50305	190.4
1606.12463	240.9
1607.49890	284.5
1609.86487	49.6
1610.69043	53.7
1612.89758	11.1
1614.00708	15.2
1615.37354	247.2
1616.37305	187.0
1617.24707	35.4
1620.43286	21.9
1623.55249	82.8
1624.58948	65.6
1627.66138	551.1	y (16) (1+)-H2O
1628.42395	130.5
1629.44788	182.8
1630.47473	170.4
1631.94495	28.3
1636.56726	88.4
1637.52612	32.2
1639.50293	53.5
1640.27112	18.9
1641.88916	113.5
1642.92834	55.0
1645.51550	4462.9	y (16) (1+)
1646.55017	3639.7	y (30) (2+)-H2O
1647.76196	1677.1	y (30) (2+)-NH3
1648.72034	354.8
1650.22937	120.5
1651.36682	338.2
1653.22473	437.2
1655.04749	73.3
1656.33484	242.8
1657.17078	74.1
1657.82947	13.7
1659.15442	44.8
1660.99915	497.3	b (30) (2+)-H2O, b (30) (2+)-NH3
1661.68970	726.9
1662.31555	74.0
1664.57678	79.4
1666.59924	90.3
1668.92273	979.6
1669.66394	3079.9	b (30) (2+)
1670.71912	977.7
1671.44800	110.8
1674.00342	227.3
1674.62927	233.3
1675.75171	151.3
1676.62695	112.2
1678.36938	114.5
1686.08289	270.7
1686.92786	125.9
1687.88306	58.7
1688.67749	125.9
1689.70044	147.6
1693.72400	122.5
1695.85767	272.2
1696.66003	186.2
1697.29285	391.8
1699.74292	44.4
1700.35425	27.0
1703.43982	334.7
1704.71655	1030.7	b (14) (1+)-NH3, y (31) (2+)-H2O, b (31) (2+), y (31) (2+)-NH3
1705.71265	1194.6
1706.55798	276.8
1707.39917	8.4
1709.08752	105.2
1709.95142	74.9
1710.64783	38.5
1712.91589	69.5
1714.55603	228.0
1715.95007	146.3
1718.39966	146.7
1721.62622	949.2	b (14) (1+)
1722.45154	216.5
1723.05457	110.8
1723.77820	77.8
1724.71106	96.4
1728.36353	109.5
1729.22681	28.1
1729.88782	43.1
1732.72876	1670.5	y (17) (1+)
1733.71008	2089.9
1734.80603	205.3
1735.73511	338.0
1739.87659	46.7
1740.73596	75.9
1741.41724	92.1
1742.65173	52.9
1745.20569	138.8
1745.90759	161.1
1746.80139	58.6
1754.09705	17.8
1755.13892	49.7
1756.00378	56.3
1759.76099	17.8
1762.47449	133.1
1769.88489	21.7
1771.67078	169.8
1773.69885	35.1
1777.31409	260.1
1777.99731	53.6
1779.96216	242.9
1783.77161	17.8
1786.61743	301.1
1787.47290	41.9
1788.58923	338.1
1789.39673	9.5
1793.98804	34.8
1795.64722	28.5
1796.74341	56.4
1797.96326	73.1
1800.87659	32.1
1803.45349	79.0
1804.60706	982.2	b (15) (1+)-H2O
1805.58569	282.3
1806.56189	187.8
1807.72327	24.0
1815.08020	81.7
1815.78479	48.2
1816.52271	55.1
1818.48572	48.3
1819.41125	59.1
1822.35767	155.8
1823.45764	987.0	b (15) (1+)
1824.40930	149.7
1825.13928	79.4
1825.83655	43.1
1828.46545	58.7
1830.19324	43.0
1832.44250	18.9
1834.06067	848.6	y (18) (1+)
1834.84070	547.2
1835.47205	70.7
1836.07776	194.7
1839.79810	28.3
1841.86108	53.6
1847.78931	127.7
1848.64856	85.9
1849.70764	267.7
1850.95715	83.3
1852.14832	26.1
1855.74207	209.4
1856.86023	141.9
1858.04419	56.0
1860.57104	36.4
1863.07104	81.1
1863.70227	72.1
1864.50513	60.3
1865.42297	33.5
1867.76843	22.8
1868.97424	177.1
1869.98230	49.1
1870.90356	39.1
1872.84460	111.7
1874.57642	265.8
1875.42932	236.3
1877.78357	49.7
1881.79358	137.4
1885.60950	201.4
1889.00427	60.2
1889.86243	28.4
1891.63440	1164.7	b (16) (1+)-H2O
1892.71558	1200.2	b (16) (1+)-NH3
1893.68152	620.1
1894.86096	59.0
1901.91614	29.7
1903.07874	21.8
1904.41931	89.0
1907.80481	11.2
1909.75159	1292.6	b (16) (1+)
1910.87036	1042.3
1911.90210	335.1
1915.35327	88.7
1918.18762	16.3
1923.63550	86.8
1925.57019	81.8
1929.99084	90.4
1932.30286	57.4
1933.14673	73.3
1936.83862	182.5
1941.92358	60.6
1945.01733	59.1
1946.31079	263.5
1946.94421	72.6
1947.89624	40.8
1948.91138	181.2
1959.78455	23.1
1960.91541	88.6
1961.83215	224.4
1962.95422	394.6
1966.13660	50.8
1976.71509	99.1
1977.84741	156.8
1978.74536	33.8
1982.00183	30.9
1983.32153	36.5
1994.26843	721.0	y (19) (1+)
1995.06653	698.7
1995.86646	353.7
1997.00952	27.2
1998.42017	74.8
