# Supplementary material for: Phosphoproteomic Analysis of Platelets Activated by Pro-Thrombotic Oxidized Phospholipids and Thrombin
Source: PLoS One. 2014 Jan 6;9(1):e84488. doi: 10.1371/journal.pone.0084488 (PMC3882224; doi:10.1371/journal.pone.0084488)
Supplement: Annotated Spectra S2 — (ZIP) [file pone.0084488.s005.zip › ENIWDGVTTKTFCGTPDYIAPEIIAYQPYGK_-6_2_134329.txt]

m/z	i	matches
340.27423	9.6
342.27341	19.6
355.24152	19.7
356.23923	12.9
359.27887	33.3
369.05469	15.8
374.52640	20.1
376.17252	8.0
377.12567	72.3
380.53708	18.1
384.29553	9.5
393.25558	9.3
398.27396	8.0
402.37750	21.1
414.49384	52.2
415.14212	38.2
415.95599	10.3
417.35065	7.5
418.42889	10.2
425.01392	17.4
426.01862	25.0
444.29272	45.6
446.62299	73.0
451.17160	36.9
453.30121	21.1
454.21295	29.7
455.12994	9.5
458.39746	8.7
460.96652	12.7
462.35126	32.0
464.36761	714.0	y (4) (1+)
465.44287	53.1
466.39813	90.5
467.84897	31.6
468.50861	9.3
472.94260	77.0
480.22546	7.7
482.33273	36.4
484.28427	30.5
486.38257	32.5
487.54962	7.1
488.15585	18.7
489.31372	115.1
490.09149	53.3
491.13794	47.7
494.06665	13.4
496.90308	42.3
498.50583	13.3
501.13638	13.4
502.30307	30.6
505.99448	5.6
507.07239	90.5
514.16632	62.0
515.79315	34.3
519.04767	12.1
523.44574	19.2
524.33282	37.6
525.31390	76.6
526.33398	60.9
527.45270	25.0
528.99310	21.6
530.47949	10.8
531.89606	36.9
532.68140	19.6
534.32916	54.3
538.63098	7.6
539.40186	5.0
541.53082	21.2
542.33521	22.8
547.16779	10.7
549.06671	78.7
552.70911	75.8
554.64380	10.7
556.45917	13.7
560.21851	133.9
561.54004	40.0
568.23706	16.2
571.07922	31.0
574.18652	102.5
575.31152	321.1	y (15) (3+)-H2O, y (15) (3+)-NH3, y (5) (1+)-NH3
576.39282	98.7
578.42725	9.1
579.12103	30.3
581.09277	16.5
584.14185	55.3
587.33484	23.3
592.26831	411.9	y (5) (1+), b (16) (3+)-NH3-P, b (15) (3+)-NH3, b (15) (3+)-H2O
593.35840	110.9
595.57983	64.0
596.52710	48.5
597.17017	29.7
599.99286	44.7
601.09680	12.4
602.45874	12.4
606.29968	32.6
610.42236	7.2
611.18097	9.7
612.09277	17.6
613.52698	6.6
614.45117	13.9
615.42773	5.4
618.31531	87.0
619.67303	4.5
625.74707	54.0
628.73096	62.0
629.61182	19.2
631.28552	7.1
635.98877	127.8
638.16492	28.9
639.87543	199.1
641.10181	45.2
645.14795	16.6
647.24207	128.7
648.31726	5.6
655.85181	102.0
658.06335	85.6
659.08020	103.4
661.97180	62.2
663.54968	54.0
665.04767	25.3
666.52924	7.7
671.70306	52.9
672.52588	6.6
673.29834	23.2
674.17114	26.6
675.44592	187.4
676.41077	35.2
678.08289	10.2
678.82074	22.9
680.38757	61.5
684.55865	15.5
685.36548	35.1
686.11176	40.1
686.94910	9.2
687.59149	5.7
689.53320	17.4
690.27350	17.6
691.31372	22.5
695.21313	6.4
696.99536	179.0
698.41211	60.5
700.01624	39.9
700.69873	71.1
701.48779	4.5
702.40234	23.6
703.61060	17.6
706.29053	61.7
709.47821	15.7
712.37134	31.5
713.38403	79.5
715.22266	52.1
717.33484	61.8
718.47388	73.6
719.39063	22.6
720.30682	67.0
723.37573	22.1
724.31720	7.7
727.21912	36.6
727.98920	26.0
731.35040	105.3
733.14606	36.7
734.39618	11.7
741.05493	9.7
742.94061	61.2
747.05817	40.4
749.14423	115.6
750.39905	82.9
755.25220	439.8	y (6) (1+), b (19) (3+)-NH3
755.92242	49.6
756.54968	151.8
757.47217	10.6
758.30133	47.9
761.42584	16.5
762.85590	12.8
768.50665	31.7
769.13696	63.0
770.92181	196.2
772.68872	63.4
775.24609	36.2
776.39117	41.1
777.85382	45.0
778.53162	16.0
779.46930	49.0
780.37097	26.0
782.70959	55.2
783.69434	26.8
785.37671	26.3
786.43542	66.9
787.04254	35.2
787.98346	30.0
789.30505	44.4
790.41931	69.8
792.43097	6.6
796.34741	298.0	b (7) (1+)-H2O, b (14) (2+)-P, y (21) (3+)-P
797.09790	253.8	b (7) (1+)-NH3
798.29138	125.0
798.99524	15.1
800.39661	18.6
801.50409	18.7
802.24744	55.4
803.66443	51.9
807.26282	78.3
808.05176	15.0
809.24658	7.0
809.97522	60.4
810.60919	14.0
811.38074	50.9
812.18616	11.3
814.27588	335.7	b (7) (1+)
815.26050	141.2
816.16418	249.6	b (21) (3+), b (13) (2+)
817.00946	25.0
818.00659	19.1
819.05298	20.0
819.72717	36.8
821.18524	24.9
824.82458	11.3
826.35138	1378.0	y (7) (1+), b (22) (3+)-P
827.44995	413.8
828.99683	173.6
830.51123	55.1
831.37817	9.5
832.43420	13.8
836.39160	8.7
838.08484	159.9
838.93896	39.5
840.44678	53.9
841.38342	12.9
842.48999	12.9
845.02844	128.7
846.98828	349.9	b (15) (2+)-P
848.31140	41.1
849.15515	63.7
849.82178	83.2
854.60046	77.6
855.89453	16.0
857.41687	76.9
858.22241	72.8
858.85913	7.9
860.52747	17.6
862.19763	190.3
863.28406	138.9
864.21997	48.9
868.24756	15.5
870.34229	36.0
871.57080	42.2
873.19666	71.2
874.55664	14.2
875.17273	8.6
876.47400	38.1
877.29004	32.6
878.45447	94.6
879.28149	126.5
880.48621	72.1
881.49915	59.3
882.48877	73.6
884.35071	24.9
886.59888	111.4
887.71741	138.5
888.59448	78.9
889.42236	15.5
890.53577	68.3
892.22925	4.5
895.77136	107.0
897.24109	25.5
898.15491	64.3
899.42114	216.7	y (23) (3+)-NH3, y (24) (3+)-H2O-P, y (23) (3+)-H2O
900.52747	54.8
901.58313	59.5
902.59277	10.1
903.49268	13.8
904.70459	21.6
906.48474	27.6
909.71167	11.6
910.37158	23.7
911.40979	19.0
913.42761	33.0
914.52271	28.9
915.45435	153.0
916.46301	140.2
917.22827	78.9
917.97473	9.8
919.02502	26.8
919.67371	1390.7	b (25) (3+)-H2O-P, y (16) (2+), b (25) (3+)-NH3-P
920.48120	500.5
921.51538	94.1
922.43127	67.3
923.45581	65.6
926.42847	39.4
928.56421	16.6
930.00000	45.1
930.97644	12.4
933.00427	97.2
935.54907	39.3
938.61462	114.3
939.34851	536.7	y (24) (3+), y (25) (3+)-P, y (8) (1+)
940.33960	266.4
941.23804	67.8
941.98975	20.6
943.41528	53.6
944.37268	110.1
945.31494	25.0
947.97412	47.3
949.65674	16.4
952.59619	60.1
953.59546	80.5
956.40076	28.6
957.87073	89.2
958.99329	90.2
959.59741	42.1
960.66016	72.4
961.67236	131.5
963.23926	49.4
963.89575	55.2
964.55164	4.1
966.86609	31.5
968.24524	20.1
969.81592	131.6
970.91321	127.1
971.75720	23.5
973.32117	17.1
976.15601	50.3
977.31531	163.8
978.42322	39.1
979.27197	58.0
980.03296	59.7
981.32800	93.1
982.36487	154.1
983.43640	58.4
984.15479	158.2
985.03906	69.7
986.14233	104.1
988.22327	51.6
989.47339	91.1
990.41614	192.0
991.07141	37.6
992.60620	189.5
993.32373	95.8
995.24146	34.0
996.60986	45.9
998.11682	253.8
998.95959	280.7	b (9) (1+)-NH3, b (9) (1+)-H2O, y (18) (2+)
999.80237	112.2
1000.67517	78.3
1001.82715	394.9	b (17) (2+)
1002.69275	113.1
1003.48572	32.9
1004.16931	31.0
1006.09448	36.8
1007.47852	5.6
1008.37964	35.4
1010.30750	33.8
1012.22498	192.2
1013.39197	241.4	b (26) (3+)
1014.50769	77.6
1015.37500	82.3
1016.53967	222.3	b (27) (3+)-NH3-P, b (9) (1+), b (27) (3+)-H2O-P
1017.53198	67.4
1019.02649	8.2
1019.99536	43.9
1020.68494	64.6
1021.44202	14.5
1022.24060	22.2
1024.28540	72.0
1025.78394	250.8	b (18) (2+)-NH3-P, b (18) (2+)-H2O-P
1026.46362	11.3
1027.79785	37.8
1028.63245	114.5
1029.59558	17.4
1031.33752	17.7
1033.21753	6.4
1034.38953	158.6
1035.32434	53.3
1036.34912	43.8
1037.17773	28.5
1037.94128	22.7
1038.91382	20.7
1039.86768	32.2
1040.53662	29.4
1041.20703	23.7
1043.32959	26.5
1045.42798	24.0
1046.90320	28.1
1047.50671	13.4
1048.21216	28.9
1051.48303	53.0
1052.37195	145.1
1053.47119	186.5
1054.63367	45.7
1055.81421	42.0
1056.98877	165.3
1057.78003	22.0
1058.60840	52.4
1059.47351	36.9
1060.21143	46.7
1061.00122	50.0
1061.84082	123.5
1064.99097	252.0
1066.47217	194.2
1067.24072	90.1
1068.44177	32.0
1069.27747	49.1
1070.05298	182.1
1071.45190	227.2
1072.85376	245.0
1074.35522	539.3	b (18) (2+)-H2O, b (18) (2+)-NH3
1075.27454	364.4
1076.30798	41.0
1077.05347	83.0
1078.19946	185.1
1079.07043	233.1	y (19) (2+)
1080.15503	76.3
1081.81299	373.1	b (28) (3+)-H2O
1082.76636	666.2	b (18) (2+), b (28) (3+)-NH3, b (19) (2+)-NH3-P, b (19) (2+)-H2O-P
1083.57544	352.8
1084.53467	180.5
1085.44604	92.3
1088.06250	11.9
1089.15210	46.4
1090.95569	718.5	y (28) (3+), y (29) (3+)-H2O-P, b (19) (2+)-P, y (29) (3+)-NH3-P
1091.72693	263.9
1092.60059	227.8
1093.34082	4.9
1094.33960	139.1
1095.65466	159.2
1096.44189	43.0
1097.81519	78.1
1099.41919	58.5
1100.65979	105.7
1101.34058	150.4
1102.38269	41.7
1103.85974	114.6
1105.02783	15.2
1105.69629	28.2
1106.83936	8.7
1108.30127	200.6
1109.23914	139.3
1110.32690	95.1
1110.99341	32.4
1112.07739	47.7
1113.28674	437.1
1114.12463	42.8
1115.25879	18.8
1116.18494	17.9
1117.31311	408.5
1118.14648	675.7	b (20) (2+)-H2O-P, b (20) (2+)-NH3-P
1119.09436	176.5
1119.88171	191.7
1122.07666	679.1	y (29) (3+)-H2O, b (30) (3+)-H2O-P, b (30) (3+)-NH3-P
1123.33411	311.4	y (29) (3+)-NH3
1124.38721	17.9
1126.19434	775.4
1127.09937	861.5	b (10) (1+)-NH3, b (10) (1+)-H2O, b (20) (2+)-P
1128.07593	175.6
1129.12207	338.0	y (30) (3+)-NH3-P, b (30) (3+)-P, y (29) (3+)
1130.09961	164.4
1131.15259	1140.3	b (19) (2+)-H2O, b (19) (2+)-NH3
1132.00781	631.4
1132.86169	132.6
1133.77393	93.3
1135.37219	215.2
1136.42285	191.0
1137.15906	5.5
1138.41040	31.4
1140.12830	675.9	b (19) (2+)
1140.84253	350.1
1141.59692	126.7
1142.69531	59.2
1143.41467	16.9
1144.96240	211.4	b (10) (1+)
1145.76978	72.3
1146.75952	100.0
1148.01685	86.3
1148.98462	85.9
1150.09448	116.9
1151.31201	174.8
1152.40698	267.3	y (20) (2+)
1153.09204	34.8
1154.01855	155.8
1155.92236	48.4
1156.99182	275.7
1158.08960	569.5
1159.04614	142.9
1159.80371	107.3
1160.48560	103.7
1161.71094	253.9	b (30) (3+), y (30) (3+)-NH3
1162.39893	51.7
1163.69189	122.3
1164.42212	23.4
1166.64001	2209.5	b (20) (2+)-NH3, b (20) (2+)-H2O, b (21) (2+)-H2O-P, y (30) (3+), b (21) (2+)-NH3-P
1167.60352	807.8
1168.42517	309.4
1169.25586	60.5
1170.97351	249.7
1171.79041	607.3	[M+3H] (3+)-NH3-P, [M+3H] (3+)-H2O-P
1173.13721	250.3
1174.22339	76.7
1175.24780	409.0	b (21) (2+)-P
1175.90344	927.6	b (20) (2+)
1176.87769	962.3
1177.81470	1328.0	[M+3H] (3+)-P
1178.65833	630.1
1179.56372	45.4
1180.28589	40.0
1181.63342	51.8
1182.46851	148.8
1183.27661	172.7
1184.07507	539.3	y (21) (2+)-H2O-P
1185.03113	188.0
1186.21033	107.6
1187.36206	132.3
1188.20972	62.1
1189.29663	164.0
1190.04651	38.7
1190.79907	281.0
1192.08887	565.1
1192.97156	413.6	y (21) (2+)-P
1193.99207	143.4
1195.00049	176.5
1195.66919	182.4
1196.43091	85.3
1197.40723	117.2
1202.76318	14.4
1207.07324	7.2
1216.05811	35.5
1223.32935	28.1
1224.37854	11.6
1227.28064	147.9
1228.86267	15.3
1230.40161	45.9
1231.44702	38.9
1234.08081	28.3
1235.71460	12.3
1236.33997	24.1
1238.08716	51.8
1238.81055	57.7
1241.08203	48.6
1242.20996	33.6
1243.52173	33.8
1245.07983	51.0
1245.77563	31.5
1246.61121	70.2
1248.39185	172.0
1249.20630	20.9
1250.06921	46.1
1251.09106	29.7
1252.38367	44.6
1256.75574	35.7
1258.33606	139.4
1259.38916	18.1
1260.30664	42.7
1261.09497	57.3
1261.82446	42.9
1263.09668	13.3
1264.44604	39.1
1265.56335	55.2
1266.16895	17.1
1269.62964	126.7
1271.45032	35.7
1273.64709	56.1
1276.00574	16.2
1278.40137	4067.3	y (11) (1+)
1279.45947	2931.2	b (22) (2+)-NH3, b (22) (2+)-H2O
1280.48291	759.6
1281.51697	194.4
1282.63916	23.0
1283.85718	50.9
1285.47180	38.4
1287.39063	53.8
1288.15088	66.4
1289.12866	98.0
1291.95972	29.7
1293.22119	63.3
1294.50244	89.3
1296.37891	289.6	b (23) (2+)-P
1297.10657	6.4
1298.02271	14.0
1299.62195	64.4
1302.43311	148.5
1304.38428	4.5
1306.49854	135.4
1307.37744	304.1	y (23) (2+)-P, y (22) (2+), b (11) (1+)-H2O
1308.22949	78.0
1309.67834	134.7
1311.98267	17.4
1314.31616	17.1
1316.45911	28.1
1317.84399	59.2
1318.83984	33.4
1320.64282	123.5
1321.42554	30.8
1322.38745	57.8
1323.13074	59.0
1324.42297	52.5
1325.84961	60.7
1327.25537	147.1
1328.30640	44.4
1329.71936	190.8
1330.68408	130.9
1331.46704	81.3
1332.69458	135.2
1333.96667	135.2
1334.71484	14.7
1335.48767	52.1
1336.52185	184.3
1337.51636	111.6
1338.29907	61.3
1339.63147	26.8
1340.85107	16.6
1343.59106	193.5
1344.63025	215.5	b (24) (2+)-NH3-P, b (23) (2+)
1345.27612	71.4
1346.38928	100.5
1347.20569	92.4
1348.79810	281.1	y (23) (2+)-H2O, y (23) (2+)-NH3
1349.49841	2401.5	y (24) (2+)-NH3-P, y (12) (1+), y (24) (2+)-H2O-P
1350.45825	1402.6
1351.45410	752.8
1352.51990	428.8	b (24) (2+)-P
1353.48242	328.4
1354.36328	102.3
1355.70081	35.8
1356.89343	147.1
1357.60461	170.3
1358.35730	246.5	b (12) (1+)-NH3-P, y (24) (2+)-P
1359.57068	27.3
1360.62012	43.1
1362.05420	33.6
1363.30359	36.4
1364.60120	35.9
1365.45374	23.9
1368.04529	4.5
1370.25598	74.2
1371.49255	126.4
1372.10828	56.0
1374.22388	79.2
1375.15723	247.9	b (12) (1+)-P
1375.87170	172.9
1377.52856	122.8
1378.98499	109.7
1380.68005	59.9
1382.19104	33.6
1382.82397	11.1
1384.18518	256.5
1385.36646	45.9
1387.85999	86.1
1388.50659	157.7
1389.32739	17.1
1390.08215	249.9
1391.28528	145.1
1392.56018	771.9	b (24) (2+)-NH3, b (24) (2+)-H2O
1393.58301	312.1
1394.71179	47.2
1398.87976	474.5	y (24) (2+)-H2O, y (25) (2+)-H2O-P, y (24) (2+)-NH3
1399.83777	195.3
1401.61121	720.6	b (24) (2+)
1402.68726	368.9
1403.61584	218.7
1404.44055	11.3
1406.25146	107.3
1407.48987	406.2
1408.43298	698.3	y (25) (2+)-P, y (24) (2+)
1409.31726	207.2
1410.04346	27.3
1411.04785	26.8
1411.97986	98.4
1413.12061	98.4
1414.26721	43.4
1415.70801	25.3
1416.47437	91.6
1418.91943	117.2
1419.71143	14.7
1420.60901	182.6
1424.08362	80.3
1425.32947	40.7
1427.18054	54.9
1428.13550	169.1
1429.10120	79.6
1429.84302	187.7
1430.87415	29.4
1432.31165	41.8
1434.22473	109.0
1435.26697	106.9
1436.35657	37.6
1437.73669	634.4	b (25) (2+)
1438.50586	122.2
1439.64978	62.6
1440.51160	80.7
1441.70789	4.5
1443.26843	26.0
1444.75916	13.9
1446.89441	83.2
1448.09900	126.0
1449.10278	50.0
1450.34583	27.7
1452.51111	125.1
1453.38586	62.9
1454.46204	157.5
1456.22351	236.2	b (12) (1+)-NH3
1457.50696	111.1
1459.09607	30.4
1460.59485	263.9	b (26) (2+)-H2O-P, b (26) (2+)-NH3-P
1461.62720	223.7
1462.65369	509.6	y (13) (1+)
1463.46887	311.7
1464.24243	161.1
1465.23364	188.5
1466.30115	223.0
1467.16772	122.3
1467.98401	40.0
1469.24084	141.5
1470.45752	380.2	b (26) (2+)-P
1471.58057	47.9
1472.46899	179.4
1473.42053	52.0
1474.60217	99.1
1475.78723	24.2
1476.78687	299.7	y (26) (2+)-NH3, y (26) (2+)-H2O
1478.00073	59.9
1478.72375	27.9
1479.53589	64.6
1481.01294	20.8
1482.66077	81.9
1484.05627	92.2
1485.38574	226.2	y (27) (2+)-H2O-P
1486.33386	822.7	y (27) (2+)-NH3-P, y (26) (2+)
1487.12769	570.5
1488.22034	40.9
1489.08118	17.4
1491.00134	31.4
1492.02307	135.8
1492.96033	35.8
1494.23999	9.3
1495.95605	84.8
1498.31824	30.2
1499.29431	89.3
1500.40686	32.0
1501.24573	129.2
1502.21350	95.7
1502.97400	26.0
1503.77307	46.0
1504.44226	75.8
1506.21545	94.1
1508.47388	104.2
1509.64600	196.8
1510.54114	499.5	b (26) (2+)-NH3
1511.84082	77.3
1514.70972	15.3
1515.82239	45.0
1516.74915	49.7
1518.53162	703.6	b (26) (2+)
1519.61206	537.0
1520.63550	118.9
1521.42725	84.2
1522.29248	10.1
1523.36926	118.7
1524.45691	83.7
1525.19141	135.2
1526.16724	42.9
1527.19531	106.2
1528.46912	60.2
1529.27600	45.2
1530.23376	26.9
1530.87915	13.2
1531.70862	37.3
1533.61816	364.2	b (27) (2+)-P, y (27) (2+)-H2O
1534.74695	361.6	b (13) (1+)-P, y (27) (2+)-NH3
1535.77942	83.9
1536.50427	297.8
1537.47546	96.2
1538.48523	36.9
1540.37329	22.1
1541.51782	78.4
1542.38806	75.2
1543.40247	185.6
1544.19470	161.2
1545.03894	197.2
1546.74817	63.2
1548.31262	29.9
1550.10144	43.6
1551.17114	26.1
1552.07739	32.7
1552.85583	12.9
1554.41968	20.3
1555.38525	8.2
1556.28906	44.4
1557.42395	113.5
1558.47180	105.1
1559.16833	67.8
1560.54700	11.1
1561.53516	23.7
1562.47473	88.7
1563.60400	54.0
1564.71814	252.0
1565.60291	78.3
1567.00183	56.9
1571.02625	63.2
1573.42358	284.4	b (27) (2+)-H2O, b (14) (1+)-H2O-P, b (28) (2+)-NH3-P, b (28) (2+)-H2O-P
1574.02917	219.2
1574.71716	477.0	b (14) (1+)-NH3-P, b (27) (2+)-NH3
1575.96094	55.8
1577.33960	22.9
1578.08508	16.5
1579.38892	26.5
1580.39709	19.5
1582.99670	654.7	b (28) (2+)-P, b (27) (2+)
1583.98547	477.1
1584.80139	284.7
1585.42664	2.9
1586.48328	20.7
1588.12756	28.3
1592.38696	14.5
1593.74255	16.3
1594.49988	5.6
1595.37842	9.7
1596.35547	47.0
1597.91785	12.3
1599.63184	22.1
1602.11621	10.1
1603.67859	101.2
1606.96033	61.4
1607.93762	38.4
1609.11194	17.9
1614.21155	325.5	b (13) (1+)-H2O
1615.29077	139.0
1616.79968	192.8
1617.60706	28.6
1618.70984	30.2
1619.88562	25.5
1621.13306	137.4
1623.49048	49.6
1625.45508	158.7
1626.61292	241.1	y (28) (2+)-H2O, y (14) (1+)
1627.48877	70.0
1628.09094	51.3
1628.77368	12.1
1632.32019	174.8
1633.41516	177.2
1634.32800	249.7	y (29) (2+)-H2O-P
1635.80762	226.6	y (29) (2+)-NH3-P
1636.87354	328.2	y (28) (2+)
1637.67163	57.6
1638.29407	15.3
1639.62244	57.0
1644.38672	134.1
1645.56628	27.1
1646.62354	69.2
1647.32642	27.9
1649.48340	10.2
1651.52405	31.6
1652.60608	94.9
1653.50940	59.2
1655.67834	222.6	b (29) (2+)-NH3-P
1656.48669	9.9
1658.34436	48.3
1659.46594	48.8
1663.98132	27.0
1665.75525	48.3
1668.20520	6.4
1669.28406	19.0
1670.60547	198.4
1671.65796	119.8
1672.72168	37.1
1674.01245	92.4
1674.85486	104.3
1675.70471	103.4
1676.66931	14.4
1677.64832	19.7
1681.70947	41.5
1682.80579	30.8
1684.64661	16.1
1685.52722	9.8
1687.29797	164.0
1689.38782	44.8
1690.49060	101.8
1691.37183	66.4
1692.32581	140.4
1693.29651	229.3	b (15) (1+)-P, y (29) (2+)
1694.23547	121.5
1695.54956	266.2
1697.16614	49.2
1697.97083	18.7
1701.00208	29.7
1703.47034	57.3
1704.66907	61.2
1705.45190	36.4
1711.46643	37.6
1712.73853	321.5	b (29) (2+)
1713.81042	75.6
1715.82483	24.6
1716.99976	67.3
1719.54517	13.7
1720.84399	20.1
1721.53064	6.1
1722.65601	30.6
1725.21228	18.2
1729.97742	69.1
1731.80347	59.3
1733.28162	63.5
1736.79846	26.4
1737.88635	22.3
1741.58044	59.0
1742.42651	63.5
1746.51868	34.8
1747.45398	7.4
1753.27039	27.4
1754.49573	409.0
1755.46265	274.3
1756.12537	10.9
1756.86548	85.3
1757.90027	89.9
1763.30261	27.9
1766.41089	61.1
1767.25720	126.0
1767.91382	37.4
1768.82068	96.6
1769.59497	2.6
1772.42310	312.3	b (16) (1+)-NH3-P, b (16) (1+)-H2O-P, b (15) (1+)-H2O
1773.50232	221.8	b (15) (1+)-NH3
1774.58044	139.1
1775.34058	6.6
1776.33972	99.4
1777.20251	17.9
1778.75330	10.3
1783.49353	217.6
1784.59387	270.2
1785.60181	118.5
1786.61438	165.6
1790.49011	597.9	b (15) (1+), b (16) (1+)-P
1791.66479	565.9
1792.57458	265.9
1793.61304	52.5
1796.73376	11.3
1799.99426	32.2
1801.61584	27.7
1803.20911	60.9
1806.13464	15.5
1807.46265	9.7
1808.62048	29.2
1817.23315	65.8
1820.06763	30.5
1822.38208	119.2
1823.94421	84.1
1826.87048	9.5
1827.61414	22.1
1829.07849	34.3
1831.30212	12.2
1833.75073	6.6
1834.86646	11.7
1837.47131	226.1
1838.68347	416.6	y (16) (1+)
1839.73840	254.7
1840.89282	100.8
1841.65833	28.9
1849.11218	10.6
1857.99524	71.2
1861.25525	15.6
1862.20959	35.9
1863.28455	10.6
1864.88806	50.3
1866.66858	21.6
1875.79895	31.8
1876.63562	38.6
1877.78638	7.0
1880.50623	20.3
1886.90662	84.4
1888.44104	88.8
1890.47229	46.8
1894.64966	24.8
1895.53394	16.4
1896.22583	11.8
1898.95081	18.5
1901.70374	20.0
1905.24475	28.1
1906.05249	49.4
1906.79871	51.6
1912.73059	316.9
1913.80188	88.3
1914.89429	19.2
1917.39221	15.8
1922.11121	9.2
1923.49768	12.9
1925.24426	57.4
1931.88367	23.1
1934.90930	22.0
1937.68323	32.6
1938.48059	20.7
1940.20056	28.4
1944.12964	12.6
1954.94836	17.4
1958.74841	28.5
1959.62195	11.6
1965.18726	20.0
1970.72095	4.5
1974.82751	6.8
1976.63110	6.1
1984.80725	59.1
1987.10913	35.9
1989.01917	32.3
1990.19128	64.1
1992.04944	7.0
1994.12524	16.7
1995.12524	71.7
