# Supplementary material for: Phosphoproteomic Analysis of Platelets Activated by Pro-Thrombotic Oxidized Phospholipids and Thrombin
Source: PLoS One. 2014 Jan 6;9(1):e84488. doi: 10.1371/journal.pone.0084488 (PMC3882224; doi:10.1371/journal.pone.0084488)
Supplement: Annotated Spectra S2 — (ZIP) [file pone.0084488.s005.zip › ENIWDGVTTKTFCGTPDYIAPEIIAYQPYGK_-7_2_125785.txt]

m/z	i	matches
340.24753	24.6
341.57889	6.8
348.45261	7.4
355.10471	17.1
357.38150	16.4
359.32596	27.3
365.46466	7.4
366.81857	6.3
368.12177	8.4
372.09866	15.4
377.19885	38.5
378.27847	49.3
380.29544	31.1
392.22247	27.8
394.22961	20.9
395.02612	16.3
402.32104	13.7
404.07642	10.8
405.41797	18.4
409.60519	60.8
411.20847	5.1
415.53674	23.1
425.29825	71.4
429.47095	11.9
437.16406	94.7
440.36084	25.9
441.64972	11.4
444.40204	30.0
445.48315	7.4
446.41013	65.5
447.48798	28.4
453.40912	32.6
455.55161	29.1
458.44577	14.0
461.23245	27.6
463.13278	37.7
464.28143	647.9	b (12) (3+), y (4) (1+)
465.38635	181.4
466.49445	19.5
469.63123	15.1
471.56281	7.4
472.37238	11.8
473.53452	7.8
479.53387	77.3
481.26233	40.7
485.94458	32.5
489.24533	70.3
490.17194	14.2
494.27530	22.0
496.43338	26.6
497.07703	7.9
499.53665	8.5
504.35617	13.1
505.63483	25.0
507.30219	16.3
508.10013	36.4
510.34961	36.9
513.96680	93.6
519.39984	37.9
521.10114	39.3
521.78009	10.8
523.09296	6.3
523.98218	67.1
525.14856	93.6
526.45532	12.3
529.35980	57.3
531.29077	44.5
532.10889	105.1
533.49084	15.7
534.19666	10.8
535.07947	10.3
536.46753	18.2
540.32208	24.0
542.31665	28.1
543.39410	29.7
544.08832	8.0
546.13049	12.7
547.39478	15.3
550.51093	15.9
553.06616	52.0
555.40710	6.3
556.39941	37.2
560.20038	326.3
561.12396	22.1
566.38000	56.4
567.26251	47.4
568.16974	19.4
569.42285	11.4
570.35596	21.4
571.23499	15.8
572.58051	78.5
574.27356	155.4
575.37024	273.4	y (15) (3+)-H2O, y (15) (3+)-NH3, y (5) (1+)-NH3
576.36078	81.9
578.38831	32.8
584.33069	38.0
585.94202	25.9
589.57947	17.2
590.46747	78.4
592.30493	347.6	b (15) (3+)-H2O, b (15) (3+)-NH3, b (16) (3+)-NH3-P, y (5) (1+)
593.41907	162.0
594.28857	31.4
595.32648	39.0
597.17926	30.7
598.89539	46.1
599.79272	63.9
602.02698	8.5
603.14539	23.1
609.24219	13.0
613.23462	56.9
614.65100	27.9
617.99438	19.5
621.66931	19.3
623.31458	14.0
624.06787	66.3
627.41858	5.1
628.52429	65.4
629.19690	47.8
630.33795	26.6
636.35510	68.6
637.42676	28.3
639.89929	315.8	y (11) (2+), b (5) (1+)-H2O
640.86121	28.8
642.06787	7.5
643.21460	92.5
645.13574	23.7
646.86523	107.2
647.52832	23.8
649.60608	17.5
650.99548	25.0
655.33618	5.7
658.28992	117.8
659.36261	92.6
660.26306	44.0
661.33252	29.9
665.46387	21.4
667.39233	19.3
668.28870	12.3
670.38879	72.0
675.51294	191.7
676.61389	50.3
679.05389	39.9
682.06763	25.2
685.01917	56.3
687.04407	100.1
688.30115	33.3
689.36731	89.7
690.53741	32.8
694.23669	19.3
695.00732	84.9
696.89636	179.5
698.88934	68.8
700.18945	156.2
701.69733	50.6
706.20154	36.8
713.22412	70.3
715.10498	72.1
716.03662	15.2
718.03888	8.9
719.24500	27.7
721.39209	13.0
722.63263	12.9
723.30652	36.8
724.28052	42.2
729.06543	50.4
730.44946	11.8
732.32709	175.6
733.44330	70.3
735.79443	13.5
738.37683	10.2
739.42773	8.0
743.66235	21.1
745.28119	57.2
748.81427	32.4
750.07635	93.5
750.84869	29.6
753.65454	22.3
754.38696	62.7
755.37256	541.5	b (19) (3+)-NH3, y (6) (1+)
756.19452	188.1
757.31775	91.2
758.29596	118.2
759.37262	66.4
760.90881	7.5
761.88538	40.0
763.26990	7.4
764.33459	53.3
769.54138	68.7
771.15277	40.4
775.12561	126.9
776.41663	13.8
777.27570	57.6
778.05481	24.5
780.30212	58.3
781.58337	35.1
783.49384	61.6
784.11176	20.9
786.13367	16.7
787.51971	107.0
788.24841	52.1
789.39502	13.6
790.86523	10.6
792.99127	30.4
793.88452	14.2
794.81812	61.6
796.03809	126.6
796.87158	254.1	b (14) (2+)-NH3, b (7) (1+)-H2O, b (14) (2+)-H2O, b (7) (1+)-NH3
797.86603	95.5
798.50500	18.0
799.44617	5.7
801.10339	33.3
802.83936	44.9
807.37439	20.8
808.10651	17.5
809.32056	13.2
810.55341	26.7
812.26660	6.3
814.22278	203.8
815.18903	240.1
816.15619	114.1
817.24658	88.8
818.63525	30.6
820.36768	91.8
822.80591	97.3
826.27441	1148.6	y (7) (1+), b (22) (3+)-P
827.34998	619.0
828.48096	364.3	y (21) (3+)
829.40076	17.5
830.18152	51.5
831.25073	22.0
832.71118	56.0
833.65283	15.9
836.17810	21.6
837.62976	97.9
838.50916	84.7
839.36609	32.3
840.27893	53.1
841.15430	7.4
842.51147	145.5
844.29041	73.6
845.23499	64.5
846.93750	176.2
848.14355	62.7
851.58936	85.3
852.60217	16.9
853.31006	38.2
855.82092	7.2
857.72559	73.4
858.44666	7.2
859.57568	61.5
860.26904	77.7
862.38965	115.7
863.37964	152.7
864.63208	15.3
865.37952	17.0
868.78503	27.9
870.96204	45.8
871.83728	109.8
874.01514	60.5
876.02527	63.5
878.30859	278.2
879.13391	188.6
879.97229	92.9
880.66052	14.0
881.29688	51.4
883.40784	111.4
884.28174	41.1
885.45129	15.1
886.24048	82.7
887.14258	234.8	b (16) (2+)-H2O-P, b (15) (2+)-H2O, b (15) (2+)-NH3, b (16) (2+)-NH3-P
888.24060	65.4
889.61450	35.7
890.38049	39.2
894.22449	64.6
895.86365	65.4
896.61060	286.0	b (24) (3+)-H2O-P, b (8) (1+)-H2O, b (24) (3+)-NH3-P, b (23) (3+), b (15) (2+)
898.08838	178.9
899.30762	131.7
902.37354	44.9
904.13489	146.6
905.23474	40.2
907.47876	87.5
908.75208	12.5
909.61292	77.4
910.52515	57.7
911.85437	40.2
913.48328	80.2
914.11475	75.3
915.38464	47.7
916.43481	65.7
918.45935	19.7
919.39392	1012.7	y (16) (2+), b (25) (3+)-H2O-P, b (25) (3+)-NH3-P
920.07190	864.2
920.98596	93.3
921.69739	41.3
923.09021	26.2
924.90955	28.3
927.73364	8.0
930.00366	91.3
931.80469	98.3
932.54919	13.5
933.58875	106.2
934.32190	10.7
935.30029	11.4
936.58655	9.1
939.40283	933.5	y (25) (3+)-P, y (8) (1+), y (24) (3+)
940.58142	356.6
941.67627	134.3
943.11243	26.6
944.89490	13.7
945.71179	20.8
946.37793	28.8
949.62061	58.7
950.73926	50.1
951.34485	63.1
953.32373	101.4
956.39966	55.1
957.17932	62.1
958.57800	68.5
959.34973	41.2
960.28687	32.8
961.64490	172.7
963.27942	22.1
964.63232	27.6
965.24048	33.9
969.86389	144.3
970.78918	19.6
971.45007	42.5
973.43542	57.5
975.31238	101.7
976.54346	11.9
977.23413	177.7
978.28577	60.7
979.43494	177.7
980.29480	94.0
981.27026	122.6
982.94336	87.3
984.16443	178.5
985.46948	19.9
986.25403	43.2
987.95508	30.5
989.30969	56.5
990.37512	50.4
991.19507	9.5
992.01965	15.7
993.73059	178.9
994.43530	58.7
995.42847	62.4
996.45374	13.5
997.62915	33.9
998.53101	594.0	b (9) (1+)-H2O
999.38757	161.2
1000.30603	48.4
1001.66394	126.4
1002.40747	62.0
1003.19153	13.5
1003.93677	102.8
1004.90540	87.2
1005.70740	29.2
1007.33777	46.4
1008.02454	56.6
1010.99915	59.7
1012.53223	160.4
1013.48291	97.6
1014.20386	32.0
1016.28052	107.6
1017.14038	138.1
1018.37354	84.2
1019.37769	66.7
1020.57227	28.7
1021.55432	7.4
1022.53467	56.7
1023.43628	65.5
1025.66858	553.0	b (18) (2+)-H2O-P, b (18) (2+)-NH3-P
1026.65210	94.6
1029.53149	36.3
1030.32263	60.7
1031.41150	20.0
1033.16370	63.5
1034.64673	241.5	b (18) (2+)-P
1035.76990	91.6
1036.54785	15.3
1037.15820	126.6
1038.16748	86.5
1043.27588	5.7
1044.04932	16.5
1044.88623	21.0
1045.96289	29.3
1046.74805	21.3
1048.11377	166.2
1049.06396	36.4
1049.70654	11.8
1052.44763	132.9
1053.33081	102.9
1054.30261	85.1
1054.95825	29.4
1057.86084	48.7
1060.25171	65.9
1061.07935	99.9
1062.15942	197.8
1063.28125	169.2
1064.23413	90.9
1064.96448	57.9
1066.17773	168.6
1067.01880	130.0
1067.97839	13.1
1070.13013	75.6
1070.79419	94.7
1071.99548	91.2
1073.41895	494.7
1074.30298	455.1
1075.24194	567.2	b (18) (2+)-NH3, b (18) (2+)-H2O
1075.91113	64.5
1077.37622	47.5
1078.11328	129.5
1078.85815	218.1
1079.75122	48.7
1080.67102	79.9
1081.70264	433.1	b (28) (3+)-H2O
1082.65881	613.2	b (28) (3+)-NH3, b (19) (2+)-H2O-P, b (19) (2+)-NH3-P
1083.56726	717.5	b (18) (2+)
1084.66431	53.1
1085.77063	218.6
1086.64648	28.0
1087.61597	20.3
1088.62500	12.3
1089.47644	120.9
1090.40930	331.3	y (29) (3+)-H2O-P
1091.26965	1191.6	y (28) (3+), b (19) (2+)-P, y (29) (3+)-NH3-P
1092.07788	341.6
1092.75024	65.9
1093.50037	151.2
1094.34497	129.6
1095.23413	25.5
1095.87610	112.4
1097.03613	234.2
1099.25842	63.1
1100.12964	103.3
1101.10693	100.8
1102.06201	104.7
1104.32495	199.9
1105.04980	10.2
1106.23828	39.7
1108.08252	125.4
1109.10681	303.4	b (29) (3+)-P, y (19) (2+)-H2O
1110.12354	196.1
1112.28320	190.5
1113.41479	99.7
1114.95935	26.9
1116.12952	66.9
1117.35706	638.1
1118.06543	740.8	y (19) (2+), b (20) (2+)-NH3-P, b (20) (2+)-H2O-P
1118.98926	161.5
1120.01050	91.1
1121.60474	282.7
1122.35217	342.1	b (30) (3+)-NH3-P, b (30) (3+)-H2O-P, y (29) (3+)-H2O
1123.21204	192.9
1124.05884	33.6
1126.19751	631.6
1127.11096	1461.7	b (10) (1+)-NH3, b (10) (1+)-H2O, b (20) (2+)-P
1128.38159	154.2
1129.54663	194.7
1131.11133	2177.4	b (19) (2+)-H2O, b (19) (2+)-NH3
1132.19592	327.0
1133.07373	366.2
1134.26990	90.4
1134.92798	3.4
1136.17432	50.7
1137.05518	92.4
1139.08228	89.6
1140.00439	918.7	b (19) (2+)
1140.82910	459.8
1141.43604	52.2
1142.10693	12.9
1144.45557	232.1	b (10) (1+)
1145.23926	161.5
1148.50256	121.3
1150.09814	129.9
1151.15503	276.1
1152.51953	382.2
1153.55835	207.7
1154.55212	126.3
1155.50293	113.0
1156.93823	208.6
1157.81189	471.8
1158.49951	516.0
1159.25732	96.8
1160.24902	112.0
1161.02405	126.0
1161.93030	225.3	b (30) (3+), y (30) (3+)-NH3
1162.59668	3.3
1164.62329	222.1	y (10) (1+)-NH3
1165.49866	213.9
1166.65503	2446.1	b (21) (2+)-H2O-P, y (30) (3+), b (20) (2+)-H2O, b (20) (2+)-NH3, b (21) (2+)-NH3-P
1167.60205	930.2
1168.59485	96.9
1169.69263	150.3
1170.89246	252.9
1171.96252	772.2	[M+3H] (3+)-H2O-P, [M+3H] (3+)-NH3-P
1172.99341	49.1
1173.75964	11.9
1175.28357	699.3	b (21) (2+)-P
1176.09314	1067.1	b (20) (2+)
1177.31567	993.2	[M+3H] (3+)-P
1178.13586	637.5
1179.16235	144.9
1180.02100	101.6
1181.12622	122.5
1182.86499	247.6	y (20) (2+)-H2O
1183.86084	476.2	y (20) (2+)-NH3, y (21) (2+)-H2O-P
1184.83801	113.9
1185.57056	107.7
1186.24268	320.9
1187.75415	52.8
1188.61938	180.5
1189.32739	404.3
1190.72461	315.0
1192.01514	582.8	y (20) (2+)
1192.78638	289.2	y (21) (2+)-P
1193.51990	14.6
1195.34985	169.7
1196.67383	68.5
1197.96216	219.7
1198.93738	175.2
1212.89453	16.7
1214.93567	34.0
1217.21655	26.7
1224.73254	14.8
1225.64038	7.4
1227.35132	60.7
1229.35388	23.1
1230.48560	42.4
1232.48755	19.8
1233.40210	40.2
1234.46008	85.3
1235.97205	69.0
1238.58716	27.1
1239.39160	47.0
1242.25977	231.6	y (21) (2+)
1243.53357	144.1
1245.69360	54.1
1246.43225	40.3
1247.42627	81.1
1248.34827	81.6
1249.18335	44.3
1250.43018	139.6
1251.42017	51.4
1252.36938	6.6
1253.10742	57.4
1255.46436	31.6
1256.48022	11.3
1257.44958	85.2
1258.08948	17.1
1259.90356	124.3
1261.38501	271.0	y (11) (1+)-NH3, y (11) (1+)-H2O
1262.19202	13.6
1263.35498	27.6
1264.16125	51.9
1264.81738	20.5
1266.37842	103.6
1268.55176	10.8
1269.28369	12.3
1270.64355	76.2
1274.33887	35.9
1276.25110	14.8
1278.40845	4408.1	y (11) (1+)
1279.49512	2469.7	b (22) (2+)-H2O, b (22) (2+)-NH3
1280.54993	786.3
1281.37866	141.2
1284.36548	140.4
1286.70581	60.9
1287.66797	97.5
1288.38916	272.6	b (22) (2+), b (23) (2+)-NH3-P
1289.46509	45.1
1290.53235	21.1
1291.57300	26.6
1292.56226	21.9
1294.20557	15.2
1295.78210	161.3
1296.47168	48.1
1297.23535	54.1
1297.87280	59.0
1299.23340	24.8
1301.21228	21.0
1302.45654	73.6
1304.35474	7.4
1305.36206	45.4
1306.87524	324.4	y (22) (2+)
1307.83679	137.7
1309.52417	31.2
1310.34570	19.2
1313.07166	89.4
1314.56970	30.0
1317.33191	24.1
1318.49902	125.3
1319.18799	34.8
1320.34082	27.2
1321.56995	60.2
1323.91992	64.8
1325.67871	140.0
1326.48975	67.3
1327.58643	96.4
1330.00317	133.0
1332.11121	43.1
1333.47009	46.4
1334.29895	94.5
1335.32788	196.1
1336.66504	313.7	b (23) (2+)-NH3, b (23) (2+)-H2O
1337.62061	119.6
1338.81323	144.1
1339.51172	64.7
1341.62842	60.3
1342.61060	8.9
1343.30884	94.5
1344.55835	385.6	b (24) (2+)-NH3-P, b (23) (2+)
1345.32214	303.1
1346.32446	534.4
1347.13904	126.5
1348.23340	75.1
1349.34045	3149.9	y (12) (1+), y (23) (2+)-NH3, y (24) (2+)-H2O-P
1350.45166	2229.6	y (24) (2+)-NH3-P
1351.46399	556.0
1352.35999	160.8
1353.12488	194.8
1353.91736	107.1
1355.70496	5.8
1356.96509	375.7	y (23) (2+)
1357.89526	303.2	y (24) (2+)-P
1358.65833	155.1
1359.46814	44.8
1362.10144	76.6
1363.07397	12.0
1364.19019	82.0
1364.92944	39.3
1365.58716	66.4
1367.39856	36.1
1368.46667	88.5
1369.51526	32.3
1370.36780	21.2
1373.17639	51.1
1374.30750	338.5	b (12) (1+)-H2O
1375.31555	164.9
1376.32996	183.2
1378.61462	113.6
1380.19519	287.2	b (25) (2+)-NH3-P
1381.60291	48.3
1382.68127	124.1
1383.80359	262.4
1384.65784	98.9
1385.54028	59.5
1386.73401	79.3
1387.89734	274.3	b (25) (2+)-P
1388.66077	83.6
1389.44177	49.3
1391.00354	87.8
1392.59412	679.2	b (24) (2+)-NH3, b (12) (1+), b (24) (2+)-H2O
1393.74548	420.0
1394.96240	192.7
1395.99573	53.5
1397.62231	53.0
1398.75110	220.2
1399.80188	110.6
1401.59094	825.7	b (24) (2+)
1402.73108	284.7
1404.66833	79.3
1405.53979	51.2
1407.37610	257.9
1408.16467	769.6	y (24) (2+), y (25) (2+)-P
1409.13159	41.0
1409.96167	25.6
1411.58777	64.8
1412.28284	88.6
1414.82690	100.3
1415.55310	18.0
1416.32007	39.5
1417.43616	96.5
1418.09802	5.1
1419.75964	333.7
1421.55701	17.0
1422.31677	21.4
1424.23889	127.3
1426.38000	46.5
1428.17566	394.3	b (25) (2+)-NH3, y (26) (2+)-NH3-P, y (26) (2+)-H2O-P, b (25) (2+)-H2O
1428.98303	94.8
1430.05225	62.5
1432.42590	23.8
1433.31860	90.4
1434.79236	174.3
1436.33777	202.5
1437.36755	356.2	y (26) (2+)-P, b (25) (2+)
1438.41211	422.8
1439.53528	42.1
1442.13660	39.4
1444.14148	58.2
1445.92139	54.3
1447.29700	107.8
1448.22278	115.4
1449.58447	38.4
1450.45081	18.6
1454.12793	66.1
1455.30298	87.5
1456.55554	124.9
1457.81860	68.7
1459.14075	11.5
1460.29993	50.8
1461.13135	51.8
1462.36963	562.9	y (13) (1+)
1463.49084	518.1
1464.37756	81.2
1465.46643	160.2
1466.38782	89.9
1467.33582	108.9
1469.19666	144.1
1470.41272	149.9
1471.19202	29.8
1472.46912	183.2
1473.23401	31.3
1474.41211	15.9
1476.97205	276.3	y (26) (2+)-NH3, y (26) (2+)-H2O
1477.94104	37.9
1482.24109	20.1
1484.36682	19.8
1485.64697	639.8	y (27) (2+)-H2O-P
1486.46301	748.1	y (27) (2+)-NH3-P, y (26) (2+)
1487.17615	242.5
1488.10291	22.1
1489.21948	9.7
1489.98962	22.5
1490.69519	7.8
1492.15466	70.7
1493.66809	130.0
1495.76074	37.6
1496.51038	16.3
1498.66394	43.0
1499.35706	6.8
1500.28040	122.4
1501.63489	85.5
1502.44458	32.8
1503.41321	54.9
1504.75818	130.5
1506.45605	94.9
1508.45032	52.3
1509.77112	607.1	b (26) (2+)-NH3, b (26) (2+)-H2O
1510.76770	448.5
1511.42029	3.5
1513.34106	27.7
1514.81335	37.9
1515.87805	90.3
1516.50940	38.0
1518.25928	355.8
1519.22131	515.5	b (26) (2+)
1520.13354	105.5
1522.96960	25.6
1523.65063	39.3
1524.76086	126.5
1525.48840	79.4
1526.68250	180.9
1528.21704	111.0
1530.06042	22.4
1531.85828	73.4
1533.64417	143.9
1534.69299	191.2
1536.01404	148.5
1536.99670	298.5
1538.04004	78.2
1540.50635	97.5
1541.15820	48.6
1542.26392	10.6
1543.40515	429.1	y (27) (2+)
1545.01648	103.1
1546.23059	43.0
1547.19299	26.6
1548.47180	12.6
1552.48633	104.8
1554.77258	6.8
1556.19751	76.8
1557.11279	103.0
1558.22815	7.3
1562.08826	49.2
1564.45984	102.0
1565.38049	136.4
1566.49402	6.3
1573.85413	641.6	b (27) (2+)-H2O, b (28) (2+)-H2O-P, b (28) (2+)-NH3-P, b (27) (2+)-NH3
1574.64453	201.4
1575.26208	34.9
1576.29712	48.4
1577.46631	24.8
1578.88489	73.1
1579.77722	32.2
1581.30945	12.4
1582.79871	930.2	b (27) (2+), b (28) (2+)-P
1583.53381	426.3
1584.37317	137.6
1585.39612	37.5
1586.46936	28.2
1587.44702	27.1
1594.08289	84.2
1595.15637	120.0
1596.20520	66.8
1596.92749	37.2
1604.20752	16.5
1605.20227	11.8
1606.65808	13.0
1607.30994	17.5
1608.08435	14.2
1608.85376	10.1
1611.67603	26.6
1612.28931	26.6
1614.20251	15.8
1615.32361	161.8
1616.52673	64.6
1617.62354	12.5
1618.73694	26.0
1621.38293	55.7
1622.54382	11.4
1623.28748	73.3
1625.45276	463.1	y (14) (1+)
1626.65906	316.7	y (28) (2+)-H2O
1627.53186	159.3
1630.11047	46.5
1631.32458	71.6
1632.26770	186.9
1633.55103	205.1
1634.48755	18.2
1636.03772	66.9
1636.85706	209.5
1637.68811	218.3
1639.48523	115.3
1640.51318	7.4
1642.92029	77.4
1644.17737	43.9
1646.86853	49.4
1647.52112	18.6
1648.14343	7.3
1651.53699	5.1
1652.14685	16.0
1653.53979	46.7
1654.64270	20.0
1656.43579	47.4
1657.35242	65.8
1658.60583	7.4
1659.36877	40.8
1661.50427	5.7
1663.80298	79.4
1668.40198	49.4
1670.33313	129.9
1671.28882	169.3
1672.52637	59.5
1674.44958	132.6
1675.05334	4.3
1675.80823	55.3
1678.08569	41.4
1682.45972	49.2
1683.84558	11.4
1686.20642	78.5
1687.17798	13.6
1689.20251	166.6
1690.18250	121.7
1691.38367	75.7
1692.49890	511.1	b (30) (2+)-P, b (15) (1+)-P, y (29) (2+), y (30) (2+)-H2O-P, y (30) (2+)-NH3-P
1693.41248	150.1
1694.30835	47.6
1695.66663	112.1
1702.69885	44.9
1703.38684	73.1
1704.15930	60.3
1705.47815	50.8
1709.34509	63.4
1711.33667	13.6
1712.91199	167.7
1713.60474	181.5
1714.33521	52.9
1714.95569	11.4
1715.67688	4.6
1717.88025	18.0
1720.49280	46.3
1724.76196	70.9
1727.49670	31.2
1732.56311	141.0
1733.38977	47.4
1736.35522	26.9
1737.38257	38.7
1738.27698	62.1
1740.52478	153.1
1741.17126	36.5
1741.85767	48.3
1742.63391	28.2
1746.01001	44.1
1746.65295	48.5
1747.63403	32.8
1748.65161	59.1
1751.47827	133.4
1754.19250	435.9
1755.11011	210.1
1756.30396	214.3
1759.14099	16.1
1760.52600	17.0
1765.57202	63.0
1766.26208	67.5
1766.86365	104.4
1767.48010	13.7
1772.37476	421.6	b (16) (1+)-H2O-P
1773.37781	545.9	b (16) (1+)-NH3-P, b (15) (1+)-NH3, b (15) (1+)-H2O
1774.67078	272.7
1775.39282	67.5
1776.21655	27.7
1779.24915	41.4
1783.20032	85.5
1784.22937	131.6
1784.97778	19.0
1785.96472	82.8
1786.96997	23.3
1790.46057	673.3	b (16) (1+)-P, b (15) (1+)
1791.49524	566.4
1792.55676	83.2
1793.54456	63.1
1794.65759	41.2
1796.46472	6.2
1797.41040	57.1
1800.03345	15.7
1801.02332	38.4
1802.14929	23.5
1807.28870	154.3
1809.07239	54.1
1810.68127	31.2
1813.53687	5.7
1814.78931	13.6
1817.14771	9.0
1819.99988	5.1
1820.73840	36.2
1821.94116	9.7
1824.09741	77.1
1825.73999	13.8
1829.70630	16.5
1835.54712	26.6
1837.77759	462.0	y (16) (1+)
1838.73010	250.1
1839.70837	65.2
1840.81067	73.2
1845.42700	18.6
1856.07483	18.5
1857.23071	6.3
1857.84595	26.7
1858.84412	8.5
1859.81616	42.0
1862.45190	58.9
1863.41296	13.7
1864.74866	73.8
1866.35706	27.5
1870.11853	23.6
1872.65015	51.9
1876.74988	13.7
1877.54224	18.2
1882.64709	10.8
1884.94348	25.0
1886.88257	18.6
1888.22778	44.4
1894.75598	46.4
1895.57800	95.9
1897.00769	48.7
1903.52759	6.8
1906.58179	18.2
1908.10413	7.2
1912.67603	154.5
1913.63696	130.0
1914.67126	84.5
1919.56567	14.3
1922.40027	40.0
1931.69543	17.5
1941.95886	19.9
1942.82788	8.5
1953.63611	13.2
1954.73462	62.4
1960.78503	15.4
1964.53821	35.1
1967.03442	6.8
1972.19519	7.4
1972.99475	13.3
1979.00012	6.2
1984.69800	53.0
1985.75500	35.9
1988.50940	29.2
1993.60571	7.4
1994.60046	28.5
1996.08264	61.7
1996.81567	51.2
1998.03625	46.0
