# Supplementary material for: Phosphoproteomic Analysis of Platelets Activated by Pro-Thrombotic Oxidized Phospholipids and Thrombin
Source: PLoS One. 2014 Jan 6;9(1):e84488. doi: 10.1371/journal.pone.0084488 (PMC3882224; doi:10.1371/journal.pone.0084488)
Supplement: Annotated Spectra S2 — (ZIP) [file pone.0084488.s005.zip › ENIWDGVTTKTFCGTPDYIAPEIIAYQPYGK_-10_2_127611.txt]

m/z	i	matches
347.49039	6.2
350.57391	6.4
355.11240	8.1
359.21832	7.6
360.08340	18.6
367.06857	15.5
368.26871	13.1
375.15753	3.4
376.28561	5.7
377.26431	32.4
378.22754	4.4
379.20782	6.4
384.23285	4.9
388.27173	6.6
390.40991	12.8
391.27963	2.9
394.24857	53.1
395.33990	18.1
396.50952	8.2
397.49524	13.8
398.18713	3.1
400.04565	14.1
401.68744	4.4
403.13361	4.6
411.84561	6.3
414.52390	5.7
418.64203	4.7
420.42438	18.4
426.34314	7.9
428.30356	19.4
429.24548	16.1
430.40707	2.3
432.46777	4.0
436.50327	21.8
440.37988	6.8
442.60724	2.7
443.40546	2.7
444.20831	3.3
446.13794	43.5
448.28333	19.7
450.17419	4.2
451.36813	6.8
453.58557	39.4
454.30881	23.2
454.97458	4.9
456.17938	8.1
457.06808	5.1
458.18716	2.7
460.69214	3.8
461.40942	5.1
462.34491	27.3
464.36435	235.0	y (4) (1+)
465.33655	85.9
466.37323	18.3
467.31732	14.1
468.38358	4.5
470.80368	6.8
472.06860	15.8
472.72049	7.9
473.33777	8.0
475.49899	8.5
478.52100	9.6
480.64508	5.3
482.37680	3.7
483.62216	5.3
485.00906	2.0
486.21729	10.9
487.46140	10.2
489.38544	58.6
490.40881	4.6
491.49466	37.1
493.72321	11.1
495.96921	12.9
498.29239	23.4
500.22510	7.0
502.27240	3.7
504.08929	23.2
506.00076	8.2
507.21167	64.7
508.21130	45.5
509.23468	14.0
510.12946	12.2
512.28857	2.3
513.07104	5.6
514.02197	21.8
516.57983	4.7
518.89606	4.2
521.58350	6.9
524.02783	13.9
525.41333	59.7
526.26642	30.9
527.51831	6.4
528.18805	6.2
529.40051	5.3
531.69373	9.7
532.53796	7.6
535.41211	4.6
538.13232	7.4
539.99792	20.5
542.04272	15.6
543.62616	15.0
544.46777	3.3
549.31030	13.2
550.13550	11.8
553.35486	7.7
555.99451	9.6
557.22876	6.4
558.85406	4.2
560.19458	43.9
561.26782	44.9
563.95874	6.4
565.88306	7.2
568.09265	38.1
571.20789	11.3
572.04962	2.9
572.82269	23.2
574.47467	63.1
575.43866	108.3	y (15) (3+)-NH3, y (15) (3+)-H2O, y (5) (1+)-NH3
576.52551	42.4
577.64966	14.1
578.27966	1.6
579.87970	17.8
581.87732	5.9
583.56140	5.5
584.18103	35.1
586.11340	2.7
589.23785	16.2
591.43921	17.7
592.22333	148.4	b (15) (3+)-NH3, b (16) (3+)-NH3-P, y (5) (1+), b (15) (3+)-H2O
593.38025	28.0
594.45911	36.2
595.23236	5.5
599.35223	2.5
600.21545	6.6
600.91846	1.8
602.13940	40.4
604.27502	3.3
605.45129	18.1
609.38550	11.6
610.42493	8.5
611.47504	3.1
612.33813	6.8
614.91882	2.9
617.28790	20.3
618.14233	46.7
619.31738	29.6
620.35913	7.2
623.22363	6.4
629.02179	4.2
630.77130	12.8
632.27637	14.8
633.26074	26.3
634.22400	3.6
636.12354	99.7	b (17) (3+)-P
637.63281	16.4
638.89856	3.2
639.80298	21.4
640.41296	16.0
641.47107	8.8
642.18335	11.8
644.17603	16.5
647.12134	3.5
648.70184	4.0
649.37341	14.1
651.47388	7.2
652.99030	7.3
656.50085	9.7
658.37018	49.4
659.22693	81.6	y (18) (3+)-H2O
660.17230	3.6
668.28815	9.7
669.55872	8.9
674.25433	8.8
675.41858	84.0	y (12) (2+)
676.25134	16.6
677.09637	10.0
678.71381	7.9
679.64886	25.9
680.26794	3.7
682.41992	8.5
683.12732	6.0
684.77026	7.3
685.43060	5.5
687.10266	31.7
688.13635	40.6
689.32483	29.4
690.10681	4.6
692.19067	12.2
693.34558	13.8
695.23169	19.7
697.05109	32.3
698.34338	8.4
699.24133	3.3
700.47839	4.9
701.27832	25.8
703.33093	12.0
704.26727	19.2
706.78656	7.8
707.73682	10.9
710.79791	3.1
712.60736	13.8
714.40247	10.0
715.22742	11.1
717.33234	19.9
720.50073	6.3
724.58862	8.2
728.61682	3.6
729.41541	3.3
730.06110	5.5
731.09937	3.7
732.15045	17.9
733.48132	15.1
734.39050	20.2
737.41772	52.0
738.81726	3.9
740.47046	3.1
741.71918	10.1
743.02637	4.2
743.70557	5.0
746.21997	34.6
748.31812	38.8
749.23755	82.3
750.35095	32.7
751.17047	22.9
754.13336	1.8
755.37976	171.2	b (19) (3+)-NH3, y (6) (1+)
756.34808	59.7
757.24017	25.4
760.37701	44.6
762.01379	10.3
762.64160	5.9
764.06055	11.0
765.19507	7.9
767.73041	17.0
768.44391	20.2
769.13257	30.5
770.36670	22.4
771.24377	5.2
773.19214	6.6
774.19440	8.1
775.03406	19.7
777.77283	22.8
779.04694	61.2
780.00049	32.8
780.61627	3.6
782.23535	8.7
785.22052	33.8
786.21283	42.1
787.25385	8.5
788.77557	25.8
789.52673	5.9
793.96259	2.5
796.30829	77.5	b (14) (2+)-P, y (21) (3+)-P, b (7) (1+)-H2O
797.34448	141.0	b (7) (1+)-NH3
798.31384	82.2
799.70166	9.2
800.38470	12.3
804.22266	16.6
805.33752	6.4
806.94598	16.5
808.32629	5.0
809.95654	7.6
811.04230	3.8
812.26691	10.2
814.03088	167.0	y (14) (2+), b (7) (1+)
814.96509	68.4
816.48700	26.9
818.55621	13.3
819.28888	30.3
821.31787	9.9
823.46655	16.0
824.51324	15.9
826.38062	360.1	b (22) (3+)-P, y (7) (1+)
827.35535	112.9
828.21631	71.1
829.39026	78.3	y (21) (3+)
830.62097	15.8
833.12402	17.7
834.64722	20.5
835.64636	17.6
836.36572	23.4
839.12646	33.9
839.78381	5.2
840.46375	18.0
841.35144	15.3
842.54565	42.0
843.52136	48.3
844.84363	67.2
846.24292	34.1
846.92017	87.3	b (15) (2+)-P
847.62830	76.7
849.18201	26.3
850.39368	23.8
851.20178	2.5
854.60388	8.8
856.15247	68.6
857.39893	23.9
858.31628	45.7
859.36084	12.4
860.49158	25.2
862.06396	54.0
863.36060	49.5
864.22351	20.6
869.29480	19.4
871.26221	10.5
872.59631	31.5
874.26685	21.1
876.16516	16.2
877.73828	27.1
878.58557	76.2
879.33521	64.6
880.48669	2.3
881.92395	24.7
883.00867	38.4
883.66235	4.2
884.38525	13.9
885.19946	84.2
886.80518	170.4	b (15) (2+)-H2O, b (16) (2+)-H2O-P, b (16) (2+)-NH3-P, b (15) (2+)-NH3
887.65601	55.4
888.39124	10.9
892.38049	11.5
893.23560	12.3
895.47278	51.3
896.47839	16.7
897.42578	27.5
898.33130	7.5
899.49866	18.4
902.18701	4.6
902.96606	13.7
904.27515	5.9
905.26807	4.0
907.50647	16.9
908.53125	15.9
909.36572	3.3
910.62415	4.7
912.13562	71.5
912.89465	12.1
913.89355	20.5
915.26135	85.9	b (8) (1+)
916.10498	14.2
917.28503	38.7
918.31909	7.2
919.71655	678.6	b (25) (3+)-NH3-P, y (16) (2+), b (25) (3+)-H2O-P
920.58228	147.0
921.93713	22.9
923.00940	41.3
924.58789	21.0
925.52966	24.8
926.25146	45.4
928.08948	48.7
929.47705	28.8
930.62073	1.6
931.82483	38.8
934.55334	3.3
935.76758	19.6
936.60620	17.9
937.58118	26.0
939.27551	242.8	y (8) (1+), y (24) (3+), y (25) (3+)-P
940.34021	167.0
941.46094	119.0
942.39954	20.1
943.25537	21.9
944.25452	53.0
945.48169	52.7
946.19812	38.9
946.95117	6.8
948.94434	27.3
949.95239	34.4
950.91187	10.2
952.40845	32.8
953.42871	29.9
954.22717	38.6
955.35913	8.8
956.06519	7.8
957.17712	56.3
958.60583	45.2
959.66833	18.3
960.46716	80.8	y (17) (2+)-H2O
961.84314	34.9
963.16406	61.0
964.13208	51.3
964.80225	26.0
966.79944	8.8
968.34204	56.6
969.41272	36.9
970.55981	51.6
971.30420	24.6
973.36218	19.8
976.18945	20.5
977.22083	120.5
978.14050	20.1
978.91235	5.3
980.14929	17.4
981.25464	36.5
982.53015	27.2
984.51538	69.1
985.45300	16.0
986.22876	33.0
987.18701	21.2
988.76123	28.2
989.71570	92.8	y (18) (2+)-H2O, y (18) (2+)-NH3, y (27) (3+)-H2O-P
990.42664	22.1
991.71106	42.6
992.83044	83.7	b (17) (2+)-H2O, b (17) (2+)-NH3
993.65479	44.2
994.57996	15.8
995.21729	49.2
995.87000	7.2
998.15015	71.4
998.94922	103.2	b (9) (1+)-H2O, b (9) (1+)-NH3, y (18) (2+)
1000.04968	84.1
1001.52051	43.4
1002.67993	21.7
1003.87024	38.0
1004.67676	70.7
1005.78845	11.1
1006.89526	11.9
1007.50549	4.7
1008.17725	12.2
1009.07568	16.7
1009.83850	28.3
1012.42944	52.1
1013.63904	100.6
1016.13904	30.2
1017.09937	54.8
1017.97546	18.2
1019.24084	73.0
1020.20239	10.7
1021.19922	30.8
1022.68115	36.6
1025.89172	112.2	b (18) (2+)-NH3-P, b (18) (2+)-H2O-P
1026.81018	61.6
1027.96533	58.6
1029.02588	9.2
1031.23315	27.1
1032.55957	47.4
1033.37109	3.5
1034.23047	23.7
1034.91724	64.7
1035.71118	32.1
1037.22705	32.6
1038.44373	5.7
1039.91943	51.1
1040.92883	11.0
1041.66943	22.2
1042.85278	25.3
1043.52246	3.5
1044.84338	37.3
1045.85583	36.1
1046.86169	56.8
1047.93481	133.5
1048.59766	2.3
1049.22095	3.6
1051.20325	17.1
1052.07959	77.5
1053.18091	108.4	y (28) (3+)-NH3-P, y (9) (1+), y (28) (3+)-H2O-P
1054.43213	5.7
1055.16077	36.1
1056.10767	43.1
1057.68091	46.7
1058.39941	55.0
1059.54053	36.5
1060.63208	67.6
1061.97021	36.3
1063.50415	29.2
1064.17310	33.9
1065.17444	19.2
1066.35059	72.4
1067.28491	90.3
1068.34888	106.7
1069.82739	119.7	y (19) (2+)-NH3, y (19) (2+)-H2O
1070.95691	118.1
1071.96973	8.3
1073.02771	83.5
1074.30786	214.4	b (18) (2+)-NH3, b (18) (2+)-H2O
1075.39490	165.0
1076.31946	87.2
1077.21118	41.2
1078.63879	146.3	y (19) (2+)
1079.96326	98.7
1080.73376	20.2
1082.09351	293.3	b (28) (3+)-NH3, b (28) (3+)-H2O, b (19) (2+)-H2O-P, b (19) (2+)-NH3-P
1083.33191	211.5	b (18) (2+)
1084.25305	38.2
1085.54590	14.9
1086.52075	22.1
1088.45398	122.3	b (28) (3+)
1089.43213	37.7
1090.87744	296.2	y (29) (3+)-H2O-P, y (29) (3+)-NH3-P, y (28) (3+), b (19) (2+)-P
1091.71973	236.4
1092.51489	61.5
1093.27759	47.1
1093.90759	13.0
1094.93115	19.2
1095.63831	13.2
1096.32593	25.6
1097.13538	6.8
1098.26782	30.2
1099.51392	62.8
1100.47290	98.1
1101.84363	62.8
1103.20496	32.5
1104.52026	21.7
1105.14209	88.9
1106.00549	54.5
1107.23132	30.5
1108.38171	130.6
1109.44214	49.8
1110.37988	157.8
1111.36658	146.4
1112.91724	158.4
1113.61475	68.5
1114.41797	65.9
1115.42871	21.4
1116.55725	61.5
1117.40051	96.6
1118.08569	267.3	b (20) (2+)-NH3-P, b (20) (2+)-H2O-P
1118.83264	138.1
1119.49719	216.3
1120.47705	77.9
1121.95959	256.7	b (30) (3+)-H2O-P
1122.87329	105.3	y (29) (3+)-NH3, y (29) (3+)-H2O, b (30) (3+)-NH3-P
1124.30127	127.7
1125.78320	82.5
1126.62183	524.8	b (20) (2+)-P, b (10) (1+)-H2O
1127.44336	258.7	y (30) (3+)-H2O-P, b (10) (1+)-NH3
1128.27026	157.6	b (30) (3+)-P, y (29) (3+), y (30) (3+)-NH3-P
1129.25098	110.6
1131.13965	594.3	b (19) (2+)-H2O, b (19) (2+)-NH3
1132.02173	341.0
1132.97192	163.4
1133.70886	31.3
1134.62756	84.6	y (30) (3+)-P
1135.57666	29.4
1136.43652	108.6	b (29) (3+)-H2O, b (29) (3+)-NH3
1137.85913	38.5
1138.95422	34.5
1140.04272	351.8	b (19) (2+)
1141.02356	295.7
1142.04150	6.2
1143.30579	39.5
1144.15796	33.2
1145.20105	125.1	b (10) (1+)
1146.06775	39.3
1146.85754	70.3
1148.28833	174.2
1149.31567	62.3
1150.31665	79.6
1151.73328	222.6	y (20) (2+)
1152.57349	130.7
1153.34766	83.8
1154.42358	33.8
1155.40698	45.6
1156.10498	17.8
1157.55298	257.1
1158.32715	187.7
1159.11633	38.2
1160.17529	25.8
1161.24097	198.6	b (30) (3+), y (30) (3+)-H2O, y (30) (3+)-NH3
1162.34058	140.5
1163.27612	91.2	y (10) (1+)-H2O
1165.08655	145.5	y (10) (1+)-NH3, [M+3H] (3+)-NH3-H2O-P
1166.48901	782.9	b (20) (2+)-H2O, b (21) (2+)-NH3-P, b (20) (2+)-NH3, b (21) (2+)-H2O-P, y (30) (3+)
1167.36804	488.8
1168.24451	146.9
1169.19385	39.0
1170.73120	178.0	[M+3H] (3+)-H2O-P
1171.84705	113.0	[M+3H] (3+)-NH3-P
1172.68616	133.4
1173.90015	30.1
1175.53528	530.5	b (21) (2+)-P, b (20) (2+)
1176.54858	414.9
1177.28882	237.5
1178.02698	643.2	[M+3H] (3+)-P
1178.71338	723.0
1179.55896	57.5
1180.22986	102.8
1181.55444	295.9	y (10) (1+)
1182.26245	77.6
1183.15601	56.2
1183.85596	293.0	y (21) (2+)-H2O-P
1184.67883	141.0	y (21) (2+)-NH3-P
1186.31091	229.3
1187.60181	156.0
1188.31653	98.5
1189.31616	119.9
1190.26453	114.2
1191.35962	211.9
1192.48315	522.8
1193.55908	233.2	y (21) (2+)-P
1194.48120	46.0
1195.92114	88.7
1196.61926	14.0
1197.41614	62.8
1198.13184	38.2
1198.84644	5.9
1200.53845	4.5
1204.89673	6.9
1209.47119	8.3
1212.45947	19.5
1217.26685	49.7
1218.67798	17.6
1221.49866	12.0
1222.18945	14.0
1223.18652	37.5
1223.81250	39.8
1225.89172	14.2
1227.92676	10.6
1228.73071	19.9
1229.49988	4.0
1230.41431	6.0
1232.65039	40.1
1234.00830	87.1	y (21) (2+)-NH3, y (21) (2+)-H2O
1235.18726	28.2
1236.22253	21.7
1238.83936	43.2
1240.03333	19.6
1242.27075	9.8
1243.92285	32.4
1246.39087	80.8
1248.73730	24.8
1249.62061	21.5
1250.82056	17.8
1252.91125	11.1
1256.62524	13.3
1258.11951	45.1
1258.89331	9.2
1259.63721	16.2
1260.27673	24.4
1261.69617	3.1
1262.44922	20.7
1263.30005	23.4
1264.60547	42.0
1265.55371	30.6
1266.29004	38.8
1266.89209	9.1
1267.60571	5.0
1268.43604	30.5
1271.14063	11.4
1272.38086	15.1
1274.45251	12.2
1275.14343	23.7
1276.73315	22.6
1278.39136	1434.8	y (11) (1+)
1279.40967	868.3	b (22) (2+)-H2O, b (22) (2+)-NH3
1280.48071	390.4
1281.54871	207.7
1282.37305	50.3
1283.35840	61.5
1284.46509	23.7
1286.25586	44.5
1287.15857	56.2
1288.03040	14.6
1289.50781	52.6
1290.37988	6.4
1291.44971	44.4
1292.47705	5.6
1293.20642	11.4
1294.60181	10.9
1295.44031	9.9
1296.08179	19.3
1296.69214	47.3
1297.64063	41.3
1298.41052	46.4
1299.33032	6.4
1300.11670	51.0
1302.54810	5.9
1303.45984	21.0
1304.56189	11.1
1305.53809	13.5
1307.22095	162.9	y (22) (2+), b (11) (1+)-H2O
1308.31140	62.3
1309.18542	42.0
1310.62866	81.5
1311.82263	56.5
1312.91064	44.3
1314.40918	50.7
1315.64966	15.3
1316.63745	12.7
1317.78516	12.4
1319.17737	46.2
1320.15125	6.2
1322.38062	60.7
1323.47046	17.4
1324.27637	11.4
1325.09619	66.1
1326.89038	27.2
1327.58826	53.7
1328.44141	67.7
1329.53503	84.7
1330.51001	109.3
1331.45276	43.2
1332.24878	9.9
1333.63708	78.6
1335.29822	156.1	b (23) (2+)-H2O
1336.26050	104.5	b (23) (2+)-NH3
1337.12329	36.4
1338.34961	51.0
1339.35840	22.1
1340.63635	10.9
1341.30469	12.3
1342.05212	42.5
1343.22656	31.4
1343.85498	14.0
1345.20459	297.9	b (23) (2+)
1346.19702	114.5
1347.14319	45.7
1347.79858	5.2
1348.87073	149.7	y (23) (2+)-H2O, y (23) (2+)-NH3
1349.47791	695.1	y (12) (1+), y (24) (2+)-H2O-P
1350.52747	770.8	y (24) (2+)-NH3-P
1351.66943	296.4
1352.65503	203.8	b (24) (2+)-P
1353.46912	38.5
1354.35632	34.4
1355.41687	6.0
1356.23560	3.6
1357.19714	92.6	b (12) (1+)-NH3-P, y (23) (2+), b (12) (1+)-H2O-P
1358.37415	39.4
1359.20264	37.2
1360.83130	71.3
1362.11926	96.8
1363.53455	6.4
1364.61462	52.4
1365.40857	9.2
1366.51880	11.3
1367.40405	51.7
1368.31213	30.8
1370.05334	20.5
1371.10913	66.4
1371.97913	13.4
1373.51611	38.1
1374.58447	185.1	b (12) (1+)-P
1375.58179	123.6
1376.68127	105.1
1377.83130	55.9
1378.62903	14.7
1379.37305	32.9
1380.70935	28.3
1381.76819	38.9
1382.44739	12.9
1383.81958	105.7
1384.84485	22.3
1385.48181	19.8
1386.30969	50.9
1387.98462	95.1	b (25) (2+)-P
1389.14575	67.2
1389.87512	56.8
1390.94324	53.1
1392.33679	100.9
1393.34338	161.4	b (24) (2+)-NH3, b (24) (2+)-H2O
1394.21838	64.0
1395.00647	2.1
1395.90271	18.2
1397.00208	18.3
1399.21436	58.9
1400.16260	26.7
1401.55737	250.3	b (24) (2+)
1402.65796	141.4
1403.60339	23.5
1404.67102	46.4
1405.37463	32.2
1406.87732	120.4
1407.76599	261.4	y (24) (2+), y (25) (2+)-P
1408.75208	256.6
1409.90637	41.3
1410.97498	7.8
1412.22351	4.2
1413.25891	73.5
1414.78613	47.8
1415.90637	67.0
1416.88025	81.1
1418.12585	4.4
1418.79822	22.0
1419.44165	29.1
1420.72839	39.5
1421.57288	22.0
1422.30908	55.8
1423.99841	9.7
1424.90271	47.0
1425.62854	44.8
1426.83179	34.8
1428.26416	139.6	b (25) (2+)-H2O, b (25) (2+)-NH3, y (26) (2+)-NH3-P, y (26) (2+)-H2O-P
1429.26819	13.9
1430.40784	12.1
1431.80920	31.8
1433.98572	13.6
1435.29797	49.1
1436.51819	145.9	b (25) (2+), y (26) (2+)-P
1437.15564	132.0
1438.48035	168.9
1440.12439	82.1
1440.75720	1.3
1443.18054	59.7
1445.75378	24.5
1448.68140	76.1	y (25) (2+)-H2O, y (25) (2+)-NH3
1449.30408	27.8
1450.40686	10.7
1451.99048	39.9
1453.12781	15.8
1453.75989	15.4
1454.90063	28.4
1456.30042	143.0	b (12) (1+)-NH3
1457.46960	52.1
1458.70178	51.0
1459.46350	14.5
1460.27295	11.6
1461.47058	96.0	b (26) (2+)-NH3-P, b (26) (2+)-H2O-P
1462.54053	355.7	y (13) (1+)
1463.62231	257.2
1464.62024	94.3
1465.44385	149.4
1466.50427	80.2
1467.33875	29.2
1468.50977	23.0
1469.75427	90.7	b (26) (2+)-P
1470.58521	57.4
1471.54395	30.5
1472.27563	21.1
1473.20593	85.2	b (12) (1+)
1474.05615	50.3
1475.47424	39.0
1476.74719	124.9	y (26) (2+)-NH3, y (26) (2+)-H2O
1477.67908	60.7
1478.64172	18.4
1481.07544	57.1
1481.69031	22.0
1482.84338	20.9
1484.04236	11.5
1485.68176	269.0	y (27) (2+)-NH3-P, y (26) (2+), y (27) (2+)-H2O-P
1486.57898	170.9
1487.32739	114.0
1488.14343	51.6
1488.96106	23.0
1490.22046	46.5
1492.17249	26.1
1493.11755	7.3
1494.45532	7.9
1495.18555	2.4
1496.40466	39.2
1497.14185	99.0
1499.39587	24.1
1500.39160	26.4
1501.78943	73.1
1503.08496	40.9
1505.82117	16.9
1506.69446	13.8
1507.48059	12.8
1508.90613	88.3
1509.86023	172.0	b (26) (2+)-H2O
1510.75806	177.4	b (26) (2+)-NH3
1511.53003	6.8
1512.67065	28.1
1514.40198	9.5
1516.58667	38.4
1517.70740	9.7
1518.81506	227.6	b (26) (2+)
1520.01355	112.1
1520.95190	52.8
1521.76428	9.6
1523.05920	66.1
1523.91858	32.1
1525.33350	53.3
1526.13892	40.3
1527.34241	66.4
1530.23767	18.6
1533.90674	171.7	b (13) (1+)-P, y (27) (2+)-NH3, b (27) (2+)-P, y (27) (2+)-H2O
1534.60339	85.6
1535.40491	40.6
1536.50281	144.3
1537.62183	38.9
1538.63733	46.3
1539.47339	16.8
1540.71790	27.1
1541.47888	28.2
1542.40613	9.6
1544.10400	160.6
1544.89124	54.3
1547.43884	29.0
1548.45618	13.2
1549.56726	18.1
1550.67102	67.2
1554.06885	30.0
1554.76538	11.6
1556.08496	68.6
1557.48755	53.3
1558.70276	59.8
1559.41370	12.3
1560.42078	6.1
1561.32947	34.8
1562.25989	17.7
1563.16846	16.8
1564.24158	24.5
1565.22266	104.0
1566.25562	49.3
1567.35852	5.9
1568.22961	15.9
1571.21082	28.0
1572.67834	21.7
1573.89954	177.0	b (27) (2+)-H2O, b (27) (2+)-NH3, b (28) (2+)-H2O-P, b (28) (2+)-NH3-P, b (14) (1+)-NH3-P, b (14) (1+)-H2O-P
1574.79980	139.3
1575.75537	64.7
1576.64917	42.9
1578.15417	42.4
1579.33167	11.4
1580.22717	6.8
1581.50818	5.3
1582.77246	375.9	b (28) (2+)-P, b (27) (2+)
1583.53430	196.7
1584.36304	130.3
1585.35828	22.7
1587.76990	36.7
1588.44727	30.0
1589.43396	22.1
1592.56995	16.0
1595.23767	10.2
1596.71008	4.6
1599.04431	19.1
1600.22302	25.1
1602.51001	4.4
1604.05200	16.8
1605.12170	39.1
1608.75574	3.5
1610.45984	10.5
1611.30505	29.2
1612.95911	35.8
1614.45349	38.9
1615.32825	55.2
1616.43750	9.6
1618.36780	20.5
1619.34680	41.9
1620.08435	1.8
1621.31506	3.8
1622.55225	18.3
1625.38330	123.3	y (14) (1+)
1626.49561	84.8
1627.60315	131.8	y (28) (2+)-NH3, y (28) (2+)-H2O
1628.63721	14.8
1629.34375	33.2
1630.99329	9.9
1632.18945	134.6	b (13) (1+)
1633.21741	77.3
1634.45056	90.7	y (29) (2+)-H2O-P
1635.73767	73.8	y (29) (2+)-NH3-P
1636.69641	97.1	y (28) (2+)
1637.56909	38.3
1638.40271	40.1
1640.52673	15.3
1641.99255	48.0
1642.90735	48.6
1643.90906	7.7
1645.28577	44.2
1646.91675	16.1
1649.76111	47.4
1650.90137	23.0
1652.40857	47.6
1653.38831	107.3
1654.48962	100.7	b (29) (2+)-NH3-P, b (29) (2+)-H2O-P
1655.94006	21.8
1657.41553	21.1
1658.22961	4.3
1659.68347	35.6
1661.23230	15.4
1664.10120	10.4
1664.76782	10.6
1665.65674	12.8
1668.16321	24.9
1669.18762	17.5
1669.80872	13.2
1670.52771	62.4
1671.59094	134.5	b (14) (1+)-H2O
1672.65027	52.9
1673.71350	18.0
1674.55725	20.8
1675.47205	26.9
1676.51721	18.0
1677.44360	7.2
1679.47717	8.9
1684.21423	7.0
1684.85901	12.2
1685.51501	10.1
1686.47986	9.3
1687.82153	5.3
1688.96375	29.5
1689.58411	27.1
1690.71899	14.1
1691.75012	28.2
1692.83020	58.3
1693.77917	68.8
1694.46741	103.0
1695.10815	1.3
1695.83118	61.2
1697.25513	33.3
1698.46326	5.0
1699.79663	9.4
1702.43530	38.8
1703.72961	60.8
1704.49097	11.4
1705.46619	32.8
1709.03430	36.5
1709.97437	43.5
1711.10876	16.8
1712.28003	50.4
1713.18494	113.0	b (29) (2+)
1713.98621	91.5
1715.13892	41.2
1716.56274	13.7
1717.78992	10.0
1719.22205	19.2
1721.45862	3.1
1722.39954	4.9
1724.36157	14.7
1725.21130	5.3
1726.58557	5.3
1728.05835	26.8
1733.04846	10.2
1733.83289	17.6
1735.70923	52.4
1736.58130	12.1
1738.06140	25.2
1738.81958	6.2
1739.79028	21.8
1741.58179	44.9
1742.55347	104.1
1746.34094	13.3
1747.60803	2.9
1748.79871	7.0
1750.51990	29.7
1752.13953	38.1
1753.13342	7.9
1754.42590	69.9
1755.52075	137.4
1756.59583	34.6
1757.42371	29.8
1758.29846	4.4
1765.43152	80.3
1766.55823	103.2
1767.57837	29.2
1769.17786	7.0
1772.30444	163.9	b (15) (1+)-H2O, b (16) (1+)-H2O-P
1773.56262	176.6	b (16) (1+)-NH3-P, b (15) (1+)-NH3
1774.46643	74.3
1775.23511	19.3
1777.42297	12.7
1778.23901	5.8
1779.28931	50.5
1780.03528	30.6
1783.72009	136.9
1784.65588	214.9
1785.65247	197.5
1786.74353	23.6
1790.16187	92.2	b (16) (1+)-P
1790.82434	109.1
1791.51208	189.0	b (15) (1+)
1792.64001	94.1
1793.71667	38.6
1794.69312	16.6
1796.26392	15.0
1797.18518	14.9
1798.62476	7.6
1799.62146	15.1
1802.90955	17.2
1807.17273	19.2
1809.14465	4.4
1810.08765	14.2
1810.77844	4.8
1811.61707	13.1
1815.42407	41.0
1817.62659	7.2
1818.90454	27.1
1819.75159	8.1
1822.29614	17.0
1823.82019	2.3
1825.47974	23.7
1826.30493	20.9
1829.33850	49.6
1829.93982	54.3
1832.73560	9.9
1834.95325	9.0
1837.40894	146.4
1838.52173	179.2	y (16) (1+)
1839.59412	138.8
1840.45764	21.6
1841.22815	8.7
1843.76819	35.7
1845.93176	7.5
1846.74426	14.1
1847.54431	21.7
1851.80896	4.0
1852.84314	14.8
1854.58533	18.6
1861.84753	7.9
1862.55994	2.5
1866.30981	11.8
1868.42542	10.3
1870.69604	8.5
1872.78479	4.9
1876.55200	11.2
1877.63110	9.2
1884.85425	12.5
1885.67468	19.0
1888.63611	17.0
1890.73071	20.6
1891.37671	6.7
1892.33289	15.7
1894.91101	112.6
1895.93237	74.8
1896.77112	50.1
1897.84241	25.6
1899.45837	17.8
1904.18445	23.2
1905.03064	35.4
1906.34009	4.7
1907.38953	20.5
1910.08411	6.6
1912.75525	178.8
1913.87317	152.6
1915.02942	112.7
1915.91968	34.7
1917.06653	6.2
1921.26733	24.5
1922.72375	16.4
1924.08728	10.4
1924.70239	6.3
1926.74146	7.1
1928.16052	10.9
1929.87390	2.0
1933.61987	28.9
1934.81067	23.4
1935.93420	16.9
1936.80750	10.1
1937.81409	10.6
1938.98889	14.4
1939.74939	28.7
1942.58728	6.0
1947.05847	8.2
1948.01575	14.9
1954.40881	18.5
1956.92468	6.6
1958.93689	3.8
1961.77698	17.0
1968.93030	16.7
1976.03101	19.7
1985.17517	48.1
1987.89343	19.1
1989.13513	21.5
1994.91479	6.2
1998.72131	18.5
