# Supplementary material for: Phosphoproteomic Analysis of Platelets Activated by Pro-Thrombotic Oxidized Phospholipids and Thrombin
Source: PLoS One. 2014 Jan 6;9(1):e84488. doi: 10.1371/journal.pone.0084488 (PMC3882224; doi:10.1371/journal.pone.0084488)
Supplement: Annotated Spectra S2 — (ZIP) [file pone.0084488.s005.zip › ENIWDGVTTKTFCGTPDYIAPEIIAYQPYGK_-11_2_126697.txt]

m/z	i	matches
350.00467	2.8
354.42664	2.9
358.16406	4.0
359.30173	3.7
360.19897	9.4
370.40405	7.3
376.17072	18.1
377.26959	22.0
378.04773	18.0
382.17950	7.0
384.16998	6.0
387.38123	13.6
391.09442	9.2
394.12241	2.8
394.83276	10.7
395.50775	9.1
398.04205	6.0
401.46756	3.0
402.23483	9.7
405.18005	13.3
406.24066	5.6
408.21765	3.7
409.27942	29.4
414.28238	9.8
415.07080	1.8
416.19299	5.2
420.14719	6.7
426.35706	5.8
427.09406	30.7
430.12326	7.4
438.29642	3.0
439.29330	9.6
440.18262	4.6
442.33344	16.8
443.04324	11.8
446.21396	21.5
447.13214	26.5
450.30795	10.5
452.71448	2.3
455.28113	2.8
460.95389	17.0
461.94659	11.4
463.11792	6.8
464.25400	212.6	y (4) (1+)
465.32013	47.7
466.27271	12.5
466.97675	2.7
468.26523	6.3
471.16656	5.3
474.38629	11.2
480.16241	5.8
482.26929	23.6
483.20694	7.7
484.13864	17.3
487.21951	47.7
489.22681	75.6
490.03503	10.3
490.87057	11.0
491.52533	14.9
496.79953	21.5
500.44366	1.8
501.16306	7.9
502.73434	19.8
505.36252	8.0
507.27429	51.9
512.74152	17.9
514.10687	9.2
514.89117	22.6
516.34607	3.4
517.44336	4.0
519.47357	7.9
522.61951	11.0
524.30359	41.8
525.23474	69.5
526.29163	33.0
527.20361	3.7
529.30762	12.7
531.39673	16.4
532.22620	3.7
533.57043	12.7
536.22839	13.4
538.55133	5.5
539.72583	25.4
540.87097	27.1
541.54480	10.8
542.20996	18.3
543.34167	34.6
544.47095	18.8
545.29724	5.8
548.41638	3.0
549.11377	6.8
551.73322	15.3
553.51569	16.9
554.44556	19.2
555.08307	2.5
557.17212	7.3
560.44763	17.5
561.52393	17.0
565.55933	5.8
567.42218	17.3
568.41119	17.2
571.12109	24.2
572.18158	12.8
573.26685	7.5
574.36060	28.6
575.27258	66.3
576.39709	56.5
577.21252	9.8
583.25330	10.7
584.14722	8.2
585.40442	26.1
586.45905	2.8
587.35895	3.5
589.30750	6.2
590.33398	6.6
592.29736	94.1	b (16) (3+)-NH3-P, b (15) (3+)-NH3, y (5) (1+), b (15) (3+)-H2O
593.49341	20.7
595.24194	15.9
599.53406	5.8
601.15173	33.2
602.19531	40.1
603.21423	12.6
605.32568	9.7
612.30334	12.2
613.69189	9.7
614.42419	2.8
617.45398	22.6
619.36926	30.7
620.21259	25.4
622.42090	4.9
623.14001	18.3
628.65649	35.3
629.65466	32.9
631.90491	2.1
634.47546	17.8
636.32886	45.9
637.45459	3.0
639.91040	81.7	y (11) (2+), b (5) (1+)-H2O
640.60229	18.5
641.33264	7.2
642.61914	8.3
644.18451	9.4
647.28003	30.2
648.35645	16.1
649.43109	12.7
650.55743	6.1
652.21033	12.7
654.87128	7.7
658.16345	83.9	b (5) (1+)
659.37976	62.3
666.07007	18.7
667.43787	28.4
668.08722	5.1
669.78564	9.2
671.47211	12.0
672.25287	11.4
674.18103	14.3
675.62354	25.4
676.42804	43.5
677.58038	7.2
678.33728	15.0
679.26563	12.0
680.41138	22.4
681.30994	30.3
682.90570	7.9
684.13867	2.0
685.49841	29.0
686.29907	16.4
687.12903	8.5
688.19434	30.0
688.85724	18.9
690.27032	22.8
691.22272	18.1
692.46851	5.1
693.87341	20.3
696.55914	6.2
698.03809	12.3
700.25500	31.4
703.32190	7.0
704.55103	5.0
705.34790	7.8
706.53320	6.2
712.25250	7.8
714.31757	33.2
715.21069	9.8
716.14954	13.0
717.21918	4.7
718.54041	3.5
720.13007	9.8
722.64716	19.9
723.43787	20.6
725.81714	11.5
728.70111	23.7
730.03381	14.5
731.49280	20.6
732.09967	3.7
732.80640	10.3
734.35706	26.3
736.31836	13.7
737.23871	22.0
738.39209	8.0
739.46832	8.4
740.48975	11.2
742.09595	1.8
749.36383	43.0
750.79480	15.1
752.47815	33.3
755.17926	118.7	y (6) (1+), b (19) (3+)-NH3
756.20453	54.9
757.42548	22.2
758.60950	50.5
759.63367	27.6
760.71869	9.6
761.36780	4.2
762.45483	4.8
765.02856	9.1
767.98370	23.9
770.75793	10.1
773.23901	10.3
775.32544	44.9
776.25952	29.9
778.66626	54.5
779.43738	5.1
780.90540	12.4
782.09045	11.4
784.62195	4.9
786.08972	18.3
786.73621	45.9
787.36194	13.8
788.14447	22.1
789.22626	5.8
790.10120	17.3
791.22778	16.7
792.67615	15.1
793.66980	2.5
796.26581	104.8	b (7) (1+)-H2O, y (21) (3+)-P, b (14) (2+)-P
797.27405	224.7	b (7) (1+)-NH3
798.25427	17.3
801.88879	14.8
808.59570	33.3
809.20801	6.2
812.09778	10.6
814.09644	134.3	b (7) (1+), y (14) (2+)
815.23083	121.3
816.77655	62.7
818.63580	68.9
820.32202	37.6
821.00470	11.4
824.15735	35.4
826.35132	436.6	b (22) (3+)-P, y (7) (1+)
827.35370	185.2
828.87390	129.1	y (21) (3+)
829.57361	21.9
830.79797	5.8
832.34644	10.4
833.18420	21.8
834.29822	18.9
835.45337	6.2
836.58972	24.2
837.70898	72.3
839.05115	84.1	b (15) (2+)-NH3-P, y (22) (3+)-P
840.42236	63.7
842.17517	107.5
843.56799	86.8
844.82129	15.5
846.17627	34.9
846.95325	40.5
847.63550	40.3
848.88013	37.9
852.41675	11.4
854.31116	37.0
855.35852	57.1
856.34607	39.6
858.09741	36.8
858.87939	34.1
860.33704	26.5
862.57300	31.9
863.56348	47.3
864.39307	16.3
865.69080	11.3
870.04663	28.3
871.52136	5.2
872.43323	10.2
873.25708	2.6
875.27051	49.9
876.16528	26.6
876.99182	49.0
878.26917	68.3
879.31274	69.4
880.26648	18.1
880.88684	2.3
883.48560	23.2
884.47827	30.2
885.48242	22.6
887.17664	101.6	b (15) (2+)-H2O, b (16) (2+)-H2O-P, b (15) (2+)-NH3, b (16) (2+)-NH3-P
888.43164	56.1
889.39099	43.6
890.46033	3.1
893.42761	11.8
895.70337	54.5
896.60864	39.9
897.53723	66.6
898.34485	46.4
899.40894	93.1	y (23) (3+)-NH3, y (23) (3+)-H2O, y (24) (3+)-H2O-P
900.40442	20.5
901.32153	4.4
902.01770	6.1
903.97119	52.9
905.33923	30.8
906.37048	30.5
907.05652	13.1
909.23450	13.2
910.20410	14.3
911.18213	14.0
912.67578	28.6
913.32336	6.0
915.23242	25.9
916.26379	42.2
917.14673	17.9
918.02222	14.5
919.64624	469.5	b (25) (3+)-NH3-P, b (25) (3+)-H2O-P, y (16) (2+)
920.41736	227.4
921.23706	78.8
922.28760	7.9
923.58508	26.0
924.34497	28.6
925.16980	20.3
927.33484	44.6
928.70325	19.8
929.47913	13.0
931.05554	24.5
931.90002	11.2
932.82092	21.5
935.09778	15.6
936.83887	3.4
937.60461	37.5
939.24231	221.0	y (25) (3+)-P, y (8) (1+), y (24) (3+)
940.46326	176.7
941.47949	28.5
944.63611	3.4
945.88672	21.8
947.16748	22.3
948.31763	3.5
948.95093	19.1
949.72351	18.7
951.01013	72.4
953.78674	19.0
954.58411	39.6
955.68591	60.3
957.44751	31.4
959.13013	41.8
960.47559	18.1
962.69971	31.4
963.64929	48.0
967.61572	9.0
968.31604	10.8
969.21887	12.8
971.01501	23.1
973.46863	27.6
975.43396	34.1
976.36035	22.6
977.29895	60.7
978.35278	68.7
979.26599	9.6
980.29565	52.3
981.28198	20.9
983.56641	34.4
984.34680	17.3
987.17773	16.2
988.99219	19.8
989.99280	68.9
990.85657	48.3
991.51514	35.0
992.37769	6.7
993.13855	60.3
994.01770	32.6
995.29712	55.0
996.28247	6.2
998.13110	143.7	y (18) (2+), b (9) (1+)-H2O
998.89465	135.5	b (9) (1+)-NH3
999.56714	88.9
1000.29492	28.6
1002.17285	71.6
1003.22852	55.6
1003.96130	5.2
1005.56445	30.5
1006.30640	25.3
1007.11426	34.0
1008.33374	29.7
1008.97583	18.9
1009.89246	42.5
1010.51880	4.8
1011.76819	4.0
1012.37683	52.1
1013.32385	11.3
1014.25623	17.3
1015.47119	40.2
1016.11121	73.2
1017.11841	102.2	b (9) (1+), b (27) (3+)-H2O-P, b (27) (3+)-NH3-P
1018.42578	99.8
1019.47083	18.6
1020.60901	17.3
1021.38367	7.9
1022.42041	19.6
1023.80591	28.6
1024.47058	6.9
1025.31213	99.1	b (18) (2+)-H2O-P, b (18) (2+)-NH3-P
1026.08228	75.5
1027.40698	17.8
1031.40442	29.1
1032.38647	31.6
1033.73950	31.1
1034.34875	61.2
1035.05701	64.7
1035.68469	54.1
1036.59961	12.3
1038.34924	12.7
1039.45605	17.0
1041.03577	35.1
1041.64221	5.8
1042.43262	66.7
1044.68909	5.1
1046.02222	50.7
1046.92212	9.0
1047.62903	20.6
1048.76001	33.1
1049.52710	1.9
1050.47754	29.0
1051.94336	56.0
1052.74512	75.6	y (9) (1+), y (28) (3+)-NH3-P, y (28) (3+)-H2O-P
1053.40344	9.8
1054.10303	62.9
1055.06860	21.6
1055.92310	42.4
1058.46155	147.2	y (28) (3+)-P
1059.43811	18.1
1060.29065	16.8
1061.57495	33.8
1062.50452	64.1
1063.62683	49.5
1065.37842	83.2
1066.20679	97.9
1067.08008	38.4
1067.85400	71.7
1068.73804	79.7
1070.10486	112.0	y (19) (2+)-H2O, y (19) (2+)-NH3
1071.09900	29.8
1072.16650	27.5
1073.48535	60.4
1074.60620	251.4	b (18) (2+)-NH3, b (18) (2+)-H2O
1076.03223	122.0
1077.04785	16.0
1077.91272	41.7
1078.79248	67.2
1080.28125	113.1
1081.22375	62.1
1082.17371	251.1	b (19) (2+)-NH3-P, b (28) (3+)-H2O, b (19) (2+)-H2O-P, b (28) (3+)-NH3
1082.96497	87.9
1083.93005	153.0	b (18) (2+)
1084.76001	28.9
1085.46460	43.3
1086.62854	65.6
1087.46729	61.1
1089.16797	63.1
1089.96619	42.5
1091.13916	355.3	b (19) (2+)-P, y (29) (3+)-NH3-P, y (28) (3+)
1092.23230	255.1
1093.16260	36.8
1094.01184	53.8
1094.84924	25.9
1095.72351	18.9
1096.54456	81.4	y (29) (3+)-P
1098.18481	33.0
1099.01379	65.4
1100.21216	85.8
1101.46399	83.8
1102.89575	23.7
1103.95837	16.7
1105.53967	21.7
1106.28491	7.7
1107.38818	9.1
1108.68274	124.4
1109.65283	124.8	b (29) (3+)-P
1110.51868	45.9
1111.50293	19.5
1112.46057	57.9
1113.37573	66.4
1114.43469	51.1
1115.87830	36.0
1116.97534	222.4	b (20) (2+)-H2O-P
1117.75684	207.4
1118.54834	331.2	b (20) (2+)-NH3-P
1119.42542	105.3
1120.39343	39.7
1121.65991	127.8
1122.64136	260.5	b (30) (3+)-NH3-P, y (29) (3+)-H2O, y (29) (3+)-NH3, b (30) (3+)-H2O-P
1123.49890	95.9
1124.35339	52.5
1126.08594	162.7
1127.10596	625.7	b (10) (1+)-H2O, b (20) (2+)-P, b (10) (1+)-NH3
1128.03381	86.6	b (30) (3+)-P, y (30) (3+)-NH3-P, y (30) (3+)-H2O-P
1128.70618	7.5
1129.73804	68.2
1131.04395	639.5	b (19) (2+)-H2O, b (19) (2+)-NH3
1132.07117	358.1
1133.25537	58.2
1134.32532	57.8
1135.63293	127.4	b (29) (3+)-H2O
1136.58447	57.1
1137.68542	6.8
1138.65100	34.9
1140.06689	465.0	b (19) (2+)
1141.06055	133.7
1142.09778	94.3	b (29) (3+)
1143.00903	34.4
1144.11255	110.8	b (10) (1+), y (20) (2+)-NH3
1145.37964	127.3
1146.88379	126.5
1148.21460	59.4
1148.85425	4.2
1150.07227	68.0
1151.50354	318.1	y (20) (2+)
1152.53174	229.6
1153.41870	54.3
1154.23291	43.7
1155.41797	45.5
1156.45398	43.2
1157.41455	388.6
1158.37927	233.9
1159.20483	104.5
1160.25549	35.4
1161.17175	334.8	y (30) (3+)-NH3, y (30) (3+)-H2O, b (30) (3+)
1162.24817	95.0
1163.24829	86.1	y (10) (1+)-H2O
1164.26953	46.9
1165.68469	105.8	b (21) (2+)-H2O-P, [M+3H] (3+)-NH3-H2O-P
1166.84485	1122.4	b (20) (2+)-H2O, b (20) (2+)-NH3, y (30) (3+), b (21) (2+)-NH3-P
1167.87988	719.1
1168.76404	82.9
1169.82922	116.5
1170.45679	15.9
1171.18896	108.3
1171.94824	325.8	[M+3H] (3+)-H2O-P, [M+3H] (3+)-NH3-P
1172.88110	200.1
1174.21667	45.6
1175.77271	471.1	b (21) (2+)-P, b (20) (2+)
1177.06055	490.3	[M+3H] (3+)-P
1177.77991	462.5
1178.43604	775.9
1179.19824	232.6
1180.27673	138.8
1181.20996	88.8
1182.11206	91.1	y (10) (1+)
1183.64844	295.1
1184.34167	261.1	y (21) (2+)-H2O-P, y (21) (2+)-NH3-P
1185.54346	147.8
1186.46436	144.6
1187.07031	90.3
1188.05786	198.9
1189.25049	132.9
1190.21948	191.7
1191.35352	250.2
1192.56750	326.7
1193.52148	157.6	y (21) (2+)-P
1194.33057	98.3
1195.40894	26.0
1196.35889	82.9
1196.99695	33.6
1197.86292	52.4
1216.40552	2.5
1217.31763	1.8
1218.26782	14.8
1222.19189	12.0
1223.14087	12.8
1226.30811	26.6
1228.72754	113.8
1229.47559	25.0
1230.53040	11.7
1231.66882	27.9
1232.66895	13.6
1233.67896	32.3
1234.56042	13.6
1236.71729	4.4
1239.24109	30.5
1240.14343	59.3
1241.24951	20.1
1243.20825	82.2	y (21) (2+)
1244.56750	65.0
1245.55676	22.0
1246.56152	32.7
1247.51843	16.7
1248.35767	105.1	y (22) (2+)-NH3-P, y (22) (2+)-H2O-P
1249.27173	10.1
1250.32178	12.6
1251.83960	34.2
1253.50159	31.2
1256.23291	18.2
1257.56055	28.3
1258.28235	32.0
1261.58020	13.7
1262.39026	26.4
1263.17920	27.9
1264.26636	34.4
1265.01880	26.5
1266.79541	3.6
1268.57153	15.9
1270.25464	54.6
1271.82898	46.4
1273.69312	36.4
1275.26196	7.0
1276.28296	25.4
1278.38782	1467.9	y (11) (1+)
1279.45337	972.0	b (22) (2+)-NH3, b (22) (2+)-H2O
1280.41016	327.3
1281.44824	193.5
1282.37549	35.0
1283.43652	18.4
1285.19629	40.6
1286.67249	61.3
1288.00122	116.5	b (23) (2+)-NH3-P, b (22) (2+)
1289.04639	15.4
1289.64844	14.6
1290.69275	30.5
1291.84692	20.7
1292.51685	15.4
1293.45288	14.6
1294.65466	34.1
1296.69690	90.4	b (23) (2+)-P
1297.43115	56.2
1298.14136	13.9
1298.74792	14.7
1299.82202	18.8
1301.28650	26.4
1302.24097	3.9
1303.88574	60.1
1304.79309	21.2
1306.54944	96.9	y (22) (2+)
1307.76453	40.7
1308.92871	108.4	y (23) (2+)-P, b (11) (1+)-NH3
1310.21313	19.6
1313.32410	29.6
1314.09546	11.8
1315.20593	9.3
1316.38513	40.2
1317.34961	12.7
1318.97925	11.5
1319.66626	4.2
1320.89465	26.9
1322.15991	82.3
1322.85657	20.1
1323.72266	11.2
1325.35571	4.3
1326.16772	54.5
1326.92749	67.4
1327.68884	137.1
1328.68921	71.7
1329.71313	40.5
1331.08533	31.7
1332.69312	14.4
1333.45044	53.1
1334.49963	9.5
1335.51160	75.0	b (23) (2+)-H2O
1336.55688	43.1
1337.33911	42.1
1338.34167	13.7
1339.08252	5.1
1340.04810	4.8
1341.46277	18.1
1343.46118	10.8
1344.23425	126.8	b (24) (2+)-NH3-P, b (24) (2+)-H2O-P
1345.27747	159.3	b (23) (2+)
1346.24902	72.0
1347.19861	57.1
1348.76892	150.2	y (23) (2+)-NH3, y (23) (2+)-H2O
1349.51904	910.0	y (24) (2+)-NH3-P, y (12) (1+), y (24) (2+)-H2O-P
1350.38953	839.1
1351.53113	220.0
1352.69080	158.7	b (24) (2+)-P
1354.06885	134.1
1355.20740	37.1
1356.80823	221.2	y (23) (2+), b (12) (1+)-H2O-P
1357.78699	84.4	b (12) (1+)-NH3-P
1358.73401	64.9
1359.77686	11.7
1360.61926	14.3
1361.36169	28.4
1362.48608	54.8
1364.32935	27.0
1365.44788	23.8
1367.39697	24.2
1368.59729	3.7
1371.29346	48.8
1373.38538	26.2
1374.24426	78.4
1375.31042	125.9	b (12) (1+)-P
1376.02087	3.4
1377.24207	34.9
1378.23962	5.3
1379.45959	41.3
1380.39355	86.6	b (25) (2+)-NH3-P
1381.45691	35.2
1382.37952	9.9
1383.54248	112.5
1384.29480	134.2
1385.57788	106.8
1386.40820	67.7
1387.80188	65.1
1388.71399	41.7
1389.64282	16.2
1390.29639	9.7
1391.02771	49.8
1392.31238	133.4
1393.10730	201.2	b (24) (2+)-H2O, b (24) (2+)-NH3
1394.08997	115.4
1395.21887	62.4
1395.92346	84.5
1397.61975	3.2
1398.82312	78.7	y (25) (2+)-H2O-P, y (24) (2+)-H2O, y (24) (2+)-NH3
1399.80957	57.7
1400.65894	16.6
1401.30957	110.7	b (24) (2+)
1402.40881	72.1
1403.02112	29.9
1404.23767	13.1
1406.72009	10.1
1407.90381	309.2	y (25) (2+)-P, y (24) (2+)
1408.85437	293.4
1409.68274	83.7
1411.10791	59.5
1412.11084	54.8
1413.24390	17.7
1413.90686	17.4
1415.22449	66.8
1416.19800	35.7
1417.42188	5.8
1419.18286	46.8
1420.01794	34.5
1421.28870	46.6
1422.11450	10.5
1424.04285	34.3
1425.42932	68.3
1426.51599	113.0
1427.44519	26.9
1428.36194	119.2	b (25) (2+)-H2O, y (26) (2+)-H2O-P, y (26) (2+)-NH3-P, b (25) (2+)-NH3
1429.28638	29.8
1430.22717	19.8
1431.72839	13.7
1432.37537	19.6
1433.89722	55.8
1435.29358	110.8
1436.30212	47.9
1437.32153	153.3	y (26) (2+)-P, b (25) (2+)
1437.94287	73.8
1438.84998	140.9
1439.59558	25.1
1440.66956	25.7
1441.88098	91.7
1443.56384	35.5
1447.28577	36.0
1448.23352	12.3
1449.20093	32.9
1451.06079	19.8
1452.03809	42.6
1452.70251	11.2
1453.56897	5.4
1454.33093	18.7
1455.04346	51.9
1456.42444	107.7	y (25) (2+)
1457.61121	84.8
1458.75110	29.1
1459.99719	7.6
1461.24854	109.8	b (26) (2+)-NH3-P, b (26) (2+)-H2O-P
1462.51208	258.1	y (13) (1+)
1463.36560	149.0
1464.35706	39.1
1465.43396	151.5
1466.22144	84.4
1468.07751	70.5
1468.88489	20.4
1469.80005	40.7
1470.94434	53.0
1472.21484	66.6
1473.02600	35.2
1474.22095	19.0
1475.22839	60.1
1476.57092	130.0	y (26) (2+)-NH3, y (26) (2+)-H2O
1477.60339	101.0
1478.22107	22.5
1478.98352	6.8
1480.05652	36.6
1481.17212	34.8
1483.34009	40.9
1484.67041	58.3
1485.67493	376.7	y (26) (2+), y (27) (2+)-NH3-P, y (27) (2+)-H2O-P
1486.66968	188.0
1487.76233	61.8
1488.97034	52.4
1490.49036	65.1
1491.28381	44.5
1491.93237	3.5
1492.74524	57.8
1494.64465	37.1
1497.24280	16.1
1498.58765	5.2
1499.28931	73.2
1500.61292	101.8
1501.42261	16.4
1502.47327	37.4
1503.64514	32.4
1504.94934	43.4
1505.76611	54.8
1506.89001	20.4
1508.17017	18.0
1509.74866	136.5	b (26) (2+)-H2O, b (26) (2+)-NH3
1510.86401	79.6
1511.51843	15.2
1512.70203	65.6
1513.82788	25.6
1514.55139	26.0
1515.46509	23.3
1516.54651	70.9
1518.43762	184.4	b (26) (2+), b (13) (1+)-NH3-P
1519.33240	123.4
1520.13464	62.7
1520.80408	64.8
1522.01062	42.4
1523.61108	8.2
1524.81750	109.7	b (27) (2+)-NH3-P, b (27) (2+)-H2O-P
1525.95569	24.1
1527.31738	19.8
1529.63599	22.5
1530.96375	3.7
1532.48145	15.3
1533.89380	104.3	y (27) (2+)-H2O, b (27) (2+)-P
1534.84790	97.5	b (13) (1+)-P, y (27) (2+)-NH3
1536.38049	88.6
1537.40295	113.8
1539.04919	78.1
1539.83044	9.2
1543.23376	88.1	y (27) (2+)
1544.17615	125.2
1545.65857	46.3
1547.14038	11.3
1548.11292	9.3
1548.86511	7.4
1550.41028	22.2
1551.33594	4.2
1552.25525	19.1
1554.36462	7.2
1556.62549	11.1
1557.49622	48.3
1558.28040	11.7
1559.12585	3.0
1560.48645	52.2
1561.17004	14.7
1561.79407	37.3
1562.62463	82.8
1563.56116	110.3
1564.80200	75.7
1565.75562	73.0
1566.46997	37.2
1567.09338	35.6
1568.43884	38.4
1569.11877	9.8
1570.51318	20.8
1571.50122	9.1
1572.51599	12.8
1573.24756	54.2
1574.22766	126.2	b (27) (2+)-NH3, b (27) (2+)-H2O, b (28) (2+)-NH3-P, b (14) (1+)-H2O-P
1575.13513	136.2	b (14) (1+)-NH3-P
1576.03076	23.1
1577.53308	32.8
1578.40295	67.7
1580.63330	15.0
1582.27478	90.5	b (27) (2+), b (28) (2+)-P
1583.52209	355.3
1584.41418	114.7
1586.36096	11.9
1587.75671	2.5
1588.37805	12.0
1590.77917	10.8
1592.18884	4.2
1593.37585	17.6
1594.72034	44.0
1595.49243	7.3
1596.42224	38.6
1597.23010	19.6
1600.63989	16.9
1602.13879	31.1
1603.49609	35.3
1604.55249	36.0
1606.17639	46.0
1606.93958	27.4
1608.50061	7.1
1610.11206	9.6
1611.64124	28.5
1613.89783	47.5
1614.74036	55.6
1615.56116	85.4	b (13) (1+)-NH3
1616.33496	35.2
1617.38403	12.1
1619.09241	21.7
1620.64917	16.4
1622.23254	33.8
1623.46472	6.1
1624.85498	33.1
1625.65247	35.1
1626.29651	12.2
1627.77026	4.1
1628.48206	39.9
1629.38513	17.0
1630.53894	12.1
1631.78284	54.6
1632.79468	53.0
1633.65955	110.6
1634.45105	85.5	y (29) (2+)-H2O-P
1635.73303	107.1	y (28) (2+), y (29) (2+)-NH3-P
1636.72046	68.6
1637.49304	179.0
1640.35144	6.2
1641.25977	22.6
1644.89978	20.0
1645.60022	11.2
1646.81824	13.7
1649.22205	16.5
1650.37915	12.8
1652.36951	10.0
1653.45361	70.5
1654.79578	45.9
1656.18359	23.7
1657.13513	22.3
1661.21045	12.8
1663.78394	12.7
1666.26868	20.5
1670.22229	53.6
1671.28845	35.5
1672.53882	17.9
1674.11902	81.3
1675.22327	86.1	b (15) (1+)-NH3-P, b (15) (1+)-H2O-P
1676.37195	12.1
1677.32556	20.4
1680.29651	10.7
1681.27185	30.1
1682.49646	13.3
1684.14807	15.0
1685.53198	17.3
1686.69299	30.6
1687.44263	9.2
1689.16687	16.1
1689.87512	29.6
1691.37463	70.6
1692.75647	65.1
1693.37183	9.5
1694.33630	47.7
1695.41125	24.4
1696.13159	3.2
1696.98059	34.4
1698.11243	29.1
1699.98071	13.6
1700.74915	10.2
1703.49939	36.9
1704.40027	11.8
1708.67456	7.3
1709.64771	13.0
1710.33862	14.0
1711.37378	15.5
1711.99243	30.7
1713.36682	72.4
1714.06262	64.8
1715.46716	30.0
1716.85339	25.7
1718.85901	35.3
1720.73462	3.9
1721.41980	11.7
1725.46716	8.5
1727.68958	20.9
1728.49536	6.2
1729.47693	19.9
1732.05432	73.8	b (30) (2+)-H2O, b (30) (2+)-NH3
1733.83069	18.1
1735.89185	34.4
1736.70593	37.8
1738.62585	37.1
1740.76233	12.7
1741.49817	32.4
1742.20056	30.6
1742.84692	14.8
1743.88794	38.5
1744.70081	13.4
1747.49438	8.5
1749.67554	30.4
1750.52759	2.8
1752.31799	3.9
1754.27771	66.8
1755.58752	147.0
1756.76782	69.5
1757.62915	47.7
1759.54333	23.5
1760.44739	23.1
1762.50916	3.2
1765.42590	63.7
1766.46069	41.5
1769.30310	40.9
1772.40210	165.5	b (15) (1+)-H2O, b (16) (1+)-NH3-P, b (16) (1+)-H2O-P
1773.32458	118.4	b (15) (1+)-NH3
1774.32312	48.2
1775.67310	40.5
1776.65784	21.6
1779.91431	6.6
1780.83777	14.4
1783.61169	153.9
1784.35388	17.4
1785.08948	118.4
1785.83752	69.1
1786.67224	11.3
1790.50073	208.2	b (15) (1+), b (16) (1+)-P
1791.53357	196.9
1792.45374	121.8
1793.31702	39.6
1794.65149	32.2
1795.61169	22.3
1797.11536	11.0
1799.51355	15.5
1801.19263	20.5
1802.53882	10.2
1803.73120	20.1
1804.47961	23.4
1806.55640	40.2
1807.39478	25.0
1808.45056	28.2
1809.42786	20.4
1810.74194	22.4
1811.65491	8.3
1812.27368	2.1
1814.44690	8.6
1818.78015	4.3
1821.54187	23.0
1822.58362	11.9
1823.61353	20.6
1825.25525	40.4
1826.94507	13.6
1828.48755	40.4
1829.19897	7.4
1829.90613	12.6
1830.81262	9.9
1831.66089	9.5
1837.27673	56.1
1837.96948	128.3	y (16) (1+)
1838.65613	127.4
1839.73816	104.8
1840.65454	18.4
1841.33423	5.3
1848.83655	4.9
1851.47107	5.1
1855.80994	15.5
1858.39246	24.5
1859.44543	2.5
1860.66382	10.0
1862.12390	3.9
1864.98853	2.8
1867.85767	7.4
1869.24341	3.2
1871.76306	28.8
1875.58228	12.6
1876.98743	6.7
1877.78198	4.3
1879.44690	13.4
1883.43835	13.9
1887.62048	6.5
1888.77368	6.2
1889.82483	2.6
1890.82288	25.0
1891.86255	9.6
1894.40271	9.0
1895.34973	6.0
1895.95520	13.5
1896.72681	30.6
1899.56604	4.1
1904.05164	30.7
1904.94763	2.7
1906.67944	8.7
1908.15442	14.1
1908.85767	9.3
1910.14966	3.0
1912.48181	8.8
1913.31714	55.6
1914.13550	23.2
1915.28528	24.2
1915.97009	16.2
1917.86255	2.8
1922.31897	7.3
1924.10474	6.7
1929.63306	2.3
1933.55725	19.5
1934.24280	6.1
1935.86108	3.7
1936.85901	3.0
1940.80969	12.0
1952.93921	12.9
1959.91663	5.4
1960.65259	14.7
1967.64478	3.2
1970.77991	16.5
1977.68384	12.7
1980.05347	10.1
1982.03931	16.1
1984.87878	17.8
1986.24866	3.7
1988.12573	12.3
1989.68091	10.3
1994.58716	12.3
1995.89185	15.1
1997.15833	3.2
1998.05115	14.9
1999.81897	40.3
