# Supplementary material for: Phosphoproteomic Analysis of Platelets Activated by Pro-Thrombotic Oxidized Phospholipids and Thrombin
Source: PLoS One. 2014 Jan 6;9(1):e84488. doi: 10.1371/journal.pone.0084488 (PMC3882224; doi:10.1371/journal.pone.0084488)
Supplement: Annotated Spectra S2 — (ZIP) [file pone.0084488.s005.zip › EPEKQQLYDIPASPK_-4_2_40580.txt]

m/z	i	matches
185.05299	4.6
187.19695	8.2
201.16464	24.3
202.11227	5.9
207.02161	7.3
207.81465	4.6
209.12550	23.5
212.27869	5.9
216.09058	89.2
217.09395	23.5
220.88576	4.1
226.11494	23.0
235.33794	11.6
237.21899	21.4
240.12701	29.9
241.18285	12.5
242.95197	3.7
244.36938	76.2
246.31873	23.2
248.16028	6.3
249.12961	2.8
250.25899	190.7	y (5) (2+)
251.11108	5.8
258.32983	25.7
259.08557	2.7
261.12003	8.7
262.18961	9.6
263.31439	5.3
264.08026	4.0
270.21835	4.6
274.95749	2.0
280.20218	18.0
282.12415	5.2
283.37415	3.9
292.88214	13.7
295.47964	6.1
296.24384	4.4
298.18625	14.6
299.32510	2.9
304.22339	14.9
306.83350	50.9
309.99918	8.8
310.60931	8.5
312.91443	15.1
313.56354	2.7
322.21912	5.5
324.21588	2.9
325.13824	5.6
326.81482	11.3
327.45331	8.4
331.33649	132.4
332.22339	38.8
336.35828	10.5
338.24945	97.9
339.20770	49.2
339.95624	19.1
342.08624	21.2
343.27307	10.5
345.38715	13.0
352.14288	15.7
354.33112	10.1
355.51166	8.1
357.17322	43.0
359.08521	45.1
359.97369	34.5
361.63940	17.3
362.35608	9.6
363.99939	5.9
365.19708	18.0
368.23450	4.8
369.47687	30.4
371.20190	32.2
373.39960	33.6
375.40674	15.4
381.25244	3.3
382.18964	21.2
384.34912	19.2
390.16547	2.9
391.25464	5.1
391.95190	11.3
393.27789	11.9
395.16083	18.9
396.86682	11.4
399.00391	4.0
400.75415	17.1
402.41693	36.9
403.16602	3.0
404.25873	114.4
405.01843	42.4
409.38629	11.3
410.13525	37.6
410.75745	11.0
415.28387	31.5
416.37292	26.8
418.17065	321.4	b (7) (2+)-H2O, b (7) (2+)-NH3
418.99982	207.4
420.59039	30.5
421.29114	5.8
427.50531	11.2
428.86017	14.8
429.49518	11.8
432.99164	13.5
434.18823	10.0
435.22656	2.6
437.11633	19.5
440.07104	28.9
440.94250	43.9
443.91986	26.5
445.27374	5.5
447.26556	36.3
448.16779	6.2
450.00665	8.3
450.77966	27.6
451.60089	19.6
453.24658	26.2
454.20660	23.4
455.40710	9.6
456.07190	5.7
460.37311	42.9
462.27301	48.0
463.38983	29.3
464.31348	9.6
466.20044	53.0
467.30701	29.7
467.96600	7.8
469.37805	7.8
470.24884	23.0
471.24963	3.7
472.48676	43.3
473.27814	22.1
474.19611	10.6
475.65668	43.1
477.17975	18.8
478.61511	29.6
479.76880	37.1
480.55664	42.8
482.23090	17.0
483.91003	12.2
485.93915	221.2	y (8) (2+)
486.75018	19.0
488.53485	59.8
489.39453	18.1
490.20294	10.0
491.01758	16.2
491.74078	21.6
493.35077	45.1
494.36761	52.6
495.43280	22.8
496.77094	18.3
497.90045	28.1
499.34430	3128.9	y (5) (1+), b (8) (2+)-P
500.35419	558.4	y (13) (3+)-P
501.35303	96.6
503.48468	47.8
506.30334	35.6
507.30872	25.9
508.22339	48.3
511.09930	14.7
513.28455	11.3
513.90912	24.0
518.58295	66.6
519.46893	30.9
521.47656	60.2
522.30103	16.9
522.97412	7.4
526.06036	48.0
527.18451	8.1
528.53448	23.4
529.45758	3.1
530.70795	131.3
531.49384	65.9
532.49628	28.3
533.22113	41.5
534.11041	24.3
535.36273	3.1
536.30182	95.4
537.34894	199.6
538.57672	58.7
539.92938	1113.2	b (8) (2+)-NH3, b (8) (2+)-H2O
540.89630	104.2
542.31610	235.8	y (9) (2+)
542.92108	219.9
545.00275	82.3
546.48700	34.8
547.39325	61.4
548.59784	47.9
549.80145	26.5
550.71332	28.5
551.46405	80.7
553.36951	78.1
555.09198	47.0
556.66241	56.8
557.46545	2.0
558.57953	216.5	y (14) (3+)-H2O
559.36810	168.3	y (14) (3+)-NH3, b (14) (3+)
560.08917	66.6
560.77991	21.3
562.49469	131.8
563.74664	164.4	[M+3H] (3+)-NH3-H2O-P
564.81360	20.8
565.73309	8.3
568.21686	29.7
568.98987	119.4
569.94757	213.8	[M+3H] (3+)-H2O-P, [M+3H] (3+)-NH3-P
570.67371	57.4
571.66156	5.1
572.38586	44.3
573.30969	121.9
575.09460	261.3	[M+3H] (3+)-P
575.82965	152.1
576.70099	46.7
578.15619	139.2
579.68744	85.2
580.56549	113.7
581.66254	46.4
582.43701	173.9
583.13391	111.0
584.24829	330.1
584.92493	36.0
585.62781	30.8
586.58130	119.3
588.15741	92.7
589.20154	167.1
590.08820	524.5
591.10370	286.2
592.03180	14.5
593.45905	58.5
594.42908	102.2
595.65588	421.7	b (5) (1+)-NH3, y (6) (1+)-NH3
596.95081	1676.8	[M+3H] (3+)-NH3-H2O, b (9) (2+)-NH3, y (10) (2+)-H2O, b (9) (2+)-H2O
598.07037	570.5	y (10) (2+)-NH3
599.46759	187.5
600.44611	49.0
601.64984	3.9
602.30261	21.2
604.85529	9.4
609.91693	19.8
611.95880	27.4
612.73016	38.9
613.35675	18.0
614.04266	3.2
615.43274	4.8
616.13574	12.2
618.03345	4.8
618.75507	25.2
619.38934	27.9
621.40320	18.1
622.01251	13.6
624.46576	13.2
628.50061	18.7
630.41504	61.4
631.37164	53.6
632.00366	43.4
634.04028	3.9
635.06110	24.2
636.39618	13.5
637.70844	20.0
639.84833	804.5
640.80243	36.3
641.57727	17.4
642.98108	15.1
645.40594	118.3
646.06232	7.8
647.54364	12.9
648.44659	4.4
649.99731	57.0
653.85675	2982.2	b (11) (2+)-H2O-P, b (11) (2+)-NH3-P, b (10) (2+)-H2O, b (10) (2+)-NH3
654.83795	234.1
655.90631	84.1
656.80963	22.9
658.19037	28.0
660.61792	16.3
661.60791	36.0
662.74066	36.5
663.50336	6.3
666.51892	3.3
668.20850	31.1
670.30237	107.5
670.92413	81.7
671.85162	15.1
673.38983	7.3
676.38068	11.9
679.31854	4.8
682.25140	18.2
684.53833	29.3
687.61743	12.6
689.57959	15.2
693.13660	14.5
694.33612	52.3
696.11212	10.2
701.44116	11.7
702.21625	39.3
702.82819	9.2
703.51239	21.8
705.77069	57.9
707.00970	14.1
707.76263	13.6
709.18781	26.5
711.92889	180.0	b (11) (2+)
712.92981	65.8
714.62494	17.1
715.77472	14.5
716.72864	20.7
718.98798	26.7
722.22565	554.4	b (6) (1+)-H2O
723.41046	246.2	b (6) (1+)-NH3
724.25781	14.8
726.10486	7.1
727.31738	530.1	y (7) (1+)
728.38782	145.2
729.49023	4.0
730.32300	39.3
731.32544	16.4
732.93951	10.8
734.64069	286.1	y (12) (2+)
735.51172	40.3
736.84869	69.6
737.66278	177.8	b (12) (2+)-H2O, b (12) (2+)-NH3
738.51666	48.8
741.24982	35.2
742.23407	27.3
743.24115	19.8
744.59137	30.9
745.66296	3.3
752.54858	16.8
755.44891	17.8
756.24725	32.7
758.41357	2.2
760.23883	10.1
761.39069	27.1
763.29364	4.8
764.95404	21.3
765.94592	14.5
768.68280	7.0
769.97125	6.8
771.40668	12.5
772.79144	24.5
773.45667	19.7
776.22852	28.8
776.87518	11.3
777.73077	29.9
778.36395	23.2
779.72516	19.0
781.05103	76.3
781.88007	88.7
785.28363	15.3
787.72473	13.5
790.24628	15.5
790.91071	12.1
796.37750	22.6
799.79370	52.0
800.44812	10.5
803.56757	28.8
805.15082	51.3
806.34442	35.3
807.24103	3.1
810.84406	36.1
812.07831	17.6
813.06879	13.7
816.88495	56.3
817.69751	21.6
818.38751	12.3
824.42499	12.3
828.16327	50.6
830.97302	25.7
832.41864	30.3
835.41211	463.7	b (7) (1+)-H2O
836.47144	174.2	b (7) (1+)-NH3
837.39984	60.7
841.84912	12.7
846.06268	17.5
847.43793	18.4
851.58295	7.0
852.25977	9.0
852.91504	12.3
856.03052	24.0
856.86151	43.3
857.56427	19.8
858.32520	29.9
859.49432	21.0
864.83282	3.8
866.08759	6.6
867.24445	14.0
869.52362	38.9
870.26471	12.2
873.75537	4.2
875.11938	10.4
882.15009	6.6
883.33563	16.6
884.14600	32.3
885.43024	3.7
886.18213	24.6
892.44775	9.5
894.55908	5.7
902.16095	16.1
903.04230	10.0
907.23389	4.6
910.31470	1.6
912.29547	17.8
916.63519	2.6
921.33185	14.8
924.35968	15.4
926.39703	6.1
927.15668	22.8
928.22711	7.2
929.69067	4.2
930.75903	18.5
940.29669	10.0
941.66309	21.4
948.48639	2.4
952.41138	26.4
953.19513	27.0
956.92694	27.8
969.31195	8.1
970.41187	425.0	y (8) (1+)
971.26422	179.5
972.41669	44.4
983.12640	9.1
985.49591	17.5
988.46722	17.1
1003.23999	9.4
1007.13568	23.4
1008.42487	4.4
1009.29205	13.9
1010.06219	16.3
1030.88733	9.8
1043.49146	13.9
1053.49426	6.8
1055.83105	22.3
1065.68237	7.0
1078.27368	97.1
1079.51440	37.6
1081.64331	20.6
1158.35681	16.5
1176.28979	30.6
1193.37756	1048.0	y (10) (1+)-H2O, b (9) (1+)-H2O
1194.34375	543.3	y (10) (1+)-NH3, b (9) (1+)-NH3
1195.37952	84.3
1203.54504	4.8
1241.36780	17.0
1283.56616	4.0
1290.93054	14.5
1306.49719	189.8	b (11) (1+)-NH3-P, b (10) (1+)-H2O
1307.52100	135.1
1308.37341	38.5
1336.11047	2.9
1358.42297	11.8
