# Supplementary material for: Phosphoproteomic Analysis of Platelets Activated by Pro-Thrombotic Oxidized Phospholipids and Thrombin
Source: PLoS One. 2014 Jan 6;9(1):e84488. doi: 10.1371/journal.pone.0084488 (PMC3882224; doi:10.1371/journal.pone.0084488)
Supplement: Annotated Spectra S2 — (ZIP) [file pone.0084488.s005.zip › EPEKQQLYDIPASPK_-5_2_35078.txt]

m/z	i	matches
268.40964	9.9
283.22882	7.0
296.10791	14.3
313.24011	44.5
314.23657	11.6
331.33475	190.1
332.25195	19.0
335.27118	5.4
337.89581	10.4
341.43201	19.8
352.39691	8.4
353.05392	10.2
361.17126	8.7
367.15692	8.1
368.36945	25.9
369.30286	10.2
371.30237	3.0
372.45078	5.6
384.35608	16.5
386.39862	4.3
400.48370	13.5
401.62469	7.5
402.70874	5.1
426.92511	2.0
436.49872	15.2
439.14215	6.1
446.52454	3.4
448.77075	11.5
450.15588	2.4
452.36798	8.0
455.90198	8.8
459.30792	7.0
459.98383	2.0
461.47052	16.1
462.54840	10.6
464.07739	2.8
464.77405	36.6
466.33118	112.2
467.09308	22.7
471.44366	7.8
480.49438	48.9
481.41864	171.2
482.23541	14.5
483.39697	16.1
484.30597	12.4
490.11652	6.7
497.18311	27.1
499.30597	1939.7	b (8) (2+)-P, y (5) (1+)
500.35675	350.0
501.24573	5.1
513.35535	26.9
520.49554	3.3
524.51996	23.1
526.20795	10.1
527.12787	9.0
529.03748	3.5
532.57312	11.7
539.32153	3.1
549.16315	5.6
559.36743	12.3
560.77661	12.5
563.40930	9.6
576.57831	117.3
577.49030	28.2
578.23779	9.3
579.50421	94.6
580.17499	1.9
583.29449	13.6
589.52948	12.4
594.37677	247.8	y (6) (1+)-H2O, b (5) (1+)-H2O
595.28033	58.7
596.41827	6.0
597.57831	2.8
608.39435	3.9
610.05652	5.6
612.39850	1612.8	y (11) (2+)-H2O-P, b (5) (1+), y (6) (1+), y (11) (2+)-NH3-P
613.48047	560.4	b (10) (2+)-P
614.35870	3.6
617.29193	4.2
624.68506	2.2
625.61206	11.4
627.65887	17.1
638.39508	22.5
639.31171	11.1
640.13800	2.6
647.20178	2.8
658.29022	11.0
659.21112	9.0
661.74493	37.5
667.15979	13.6
667.89404	7.5
670.47760	33.8
675.49744	4.6
678.29352	8.2
680.90405	32.6
683.05182	55.9
686.94867	37.9
688.36517	4.5
692.35211	51.1
693.33514	11.6
694.65118	3.5
695.99286	5.9
697.74567	19.9
704.83551	38.2
705.59766	40.8
707.30426	11.9
708.21539	10.4
708.99744	14.8
709.93872	22.8
710.76886	12.4
716.45490	9.3
717.60461	16.0
722.30402	158.7
723.35358	26.8
724.83600	71.4
725.62848	88.0
726.30603	12.3
727.42133	120.2
728.40900	44.1
729.30536	15.6
730.51593	25.6
733.11273	8.0
734.59314	876.7	y (12) (2+)
735.51685	78.0
737.37439	7.5
738.19043	11.5
739.56256	6.1
740.70215	13.4
742.02460	25.8
744.78455	4.9
746.74432	7.8
749.15729	9.3
750.37775	74.1
752.84839	9.9
758.71008	26.0
759.53235	42.5
767.15436	16.2
771.30426	14.2
776.22174	4.6
779.41876	31.5
781.18079	37.8
782.27216	18.8
790.25085	206.4	y (13) (2+)-H2O, b (13) (2+), b (14) (2+)-P, y (13) (2+)-NH3, y (14) (2+)-NH3-P
791.31104	40.7
793.66144	57.6
794.39362	47.7
797.05170	36.7
798.78845	94.7
799.48334	96.0
800.39740	28.8
801.28815	11.2
803.13403	21.4
804.54980	77.8
805.45087	18.8
808.12848	17.8
810.15985	20.0
812.80164	17.6
814.76044	48.5
815.63055	30.0
816.26678	20.6
817.39642	56.1
818.31671	29.6
821.31232	57.5
822.26862	9.2
823.14386	15.7
824.00714	105.5
825.28876	8.4
830.22211	51.8
831.30920	6.3
833.87109	24.8
835.30573	172.4
836.43958	46.1
838.57782	39.7
839.72742	33.4
840.36383	53.9
841.96027	35.5
844.31805	50.3
845.40289	106.8
846.15527	93.7
847.60132	248.4	y (14) (2+)
848.29376	25.9
849.80518	46.5
850.46747	107.0
851.22156	5.9
852.19574	20.1
853.01276	86.8
854.14331	647.1	y (8) (1+)-H2O-P, [M+2H] (2+)-NH3-P, b (7) (1+), [M+2H] (2+)-H2O-P
855.02716	101.8
856.42798	24.9
857.17511	53.4
858.76886	89.9
859.76630	13.6
860.38916	4.4
861.47076	98.8
862.52740	150.5
863.34131	416.3	[M+2H] (2+)-P
865.30560	29.6
866.28625	4.1
867.91827	29.0
868.95953	40.4
871.24774	18.1
872.33087	174.1
873.28424	58.2
874.07477	64.4
875.50055	39.3
876.16388	61.4
878.04651	100.4
878.69830	222.5
879.56110	73.5
880.20575	65.5
881.63623	47.2
883.42072	32.2
884.77557	95.1
885.98798	62.4
887.07751	36.6
888.69916	51.5
889.62286	36.9
890.26105	45.8
891.01813	139.0
892.74823	150.4
894.25513	4044.5	[M+2H] (2+)-NH3-H2O
894.98639	447.0
896.06451	175.8
896.96307	129.9
897.56427	40.0
898.52448	97.4
899.24640	45.0
900.24683	72.5
901.68982	45.4
903.09589	2757.9	[M+2H] (2+)-NH3, [M+2H] (2+)-H2O
904.27374	4.8
904.94836	10.4
911.64740	34.5
918.68719	6.9
923.51764	14.1
924.70050	11.7
928.50690	15.9
933.91577	13.2
937.14142	4.9
939.28949	3.7
940.76715	16.5
941.48798	25.2
944.58862	8.3
947.31567	22.0
948.35919	9.1
949.18213	13.0
952.50873	65.8
953.32281	21.0
957.17853	7.3
964.31842	19.5
967.54053	29.4
969.38361	212.1
970.40167	207.9	y (8) (1+)
971.49139	124.8
972.55389	37.3
979.67096	28.7
983.94916	21.1
985.59009	21.3
986.46637	16.9
989.25098	45.2
990.02618	15.4
991.11035	27.4
992.58527	45.7
998.51715	41.2
999.40228	5.0
1000.63910	20.0
1003.71216	25.7
1014.19318	67.1
1014.90308	29.7
1017.35565	4.3
1018.40558	7.5
1020.47113	9.1
1021.81274	3.1
1023.55206	16.4
1026.13123	3.3
1026.74890	16.2
1028.42188	21.1
1044.08044	44.4
1046.54907	67.0
1047.41040	74.6
1048.97656	39.6
1050.32690	22.0
1051.92627	15.4
1056.20471	21.2
1057.52441	2.6
1061.52087	23.0
1062.13489	11.3
1063.19128	10.6
1064.76843	66.9
1066.46448	6.7
1067.07874	10.2
1073.31628	15.6
1074.23157	89.1
1076.60034	4.3
1077.53394	9.3
1078.30029	91.5
1079.36133	87.7
1080.96509	50.3
1081.59399	18.8
1083.34570	172.2
1084.34326	169.3
1089.19751	2.6
1095.30823	14.6
1096.04138	29.7
1096.69983	3.4
1097.79126	90.1
1098.53247	82.5
1099.57703	15.1
1101.97583	42.0
1106.01270	12.5
1106.71191	24.8
1107.62451	8.9
1110.51221	28.9
1112.39600	13.5
1113.53735	93.2
1114.19019	8.8
1117.63867	34.1
1123.24780	12.9
1126.65210	21.0
1129.13843	25.8
1131.89282	13.7
1132.69226	15.2
1133.66663	13.8
1135.05029	2.6
1135.75342	8.9
1137.39600	19.9
1144.71155	19.7
1147.36841	11.1
1148.12964	22.4
1148.91443	6.3
1159.36987	5.2
1161.74329	58.6
1163.46509	9.3
1168.88843	14.0
1170.89233	20.3
1175.50977	45.0
1176.56995	48.0
1177.45850	14.5
1181.45972	4.1
1184.08142	20.2
1187.31763	12.9
1190.38599	19.2
1191.27307	40.2
1193.35327	1804.1	b (9) (1+)-H2O, y (10) (1+)-H2O
1194.35132	1049.7	b (9) (1+)-NH3, y (10) (1+)-NH3
1195.35510	186.2
1199.61353	9.3
1201.24756	4.6
1203.08228	15.3
1204.84961	7.5
1205.50586	9.3
1208.71790	172.9
1209.81445	48.8
1211.35205	44.6
1212.49304	12.7
1216.17932	13.3
1216.93347	17.0
1219.57910	6.5
1221.36023	8.2
1223.73010	21.1
1226.24878	38.5
1227.48083	6.1
1231.22815	37.9
1235.20435	22.6
1237.17188	28.9
1237.99609	13.9
1241.44556	50.7
1243.39392	14.3
1244.32361	7.3
1251.52124	16.5
1261.43457	6.5
1262.38135	8.5
1265.77710	6.3
1269.29895	37.1
1270.30786	9.8
1271.18542	16.1
1272.28308	7.6
1273.31140	28.3
1274.10107	15.4
1278.40369	38.3
1279.54590	9.4
1286.71521	16.1
1288.35266	211.9
1289.46326	94.9
1290.58801	36.8
1291.59119	32.6
1293.04504	13.0
1294.47412	7.4
1295.50623	8.0
1297.15771	9.9
1297.92981	7.1
1302.50208	8.9
1303.32605	8.5
1304.31726	2.8
1305.83899	119.9
1306.46423	2019.1	b (11) (1+)-NH3-P, b (10) (1+)-H2O
1307.44226	784.1	b (10) (1+)-NH3
1308.53357	30.8
1310.66101	23.5
1312.92041	21.5
1315.67615	7.8
1319.07312	7.9
1321.81873	145.6
1322.61963	167.5
1323.39758	149.5
1324.56372	165.4
1325.40320	29.8
1333.41504	14.2
1340.35083	13.4
1341.85461	26.8
1343.38379	14.9
1347.44202	10.2
1351.44104	13.0
1358.45837	6.5
1361.15125	58.5
1362.39966	8.0
1363.84753	4.9
1367.42676	10.8
1369.50500	8.0
1370.14575	13.7
1372.33557	22.8
1380.01257	3.3
1383.56067	2.4
1398.01965	2.6
1403.55090	27.1
1404.59485	7.1
1418.77039	10.6
1430.02039	27.3
1435.12256	1.7
1447.39038	7.8
1452.64148	3.5
1453.51990	20.6
1457.23804	4.8
1461.50049	8.9
1463.72327	5.6
1464.57629	23.9
1465.47986	31.5
1467.80676	15.1
1468.52917	17.6
1474.43518	324.5	b (12) (1+)-H2O
1475.46777	195.1
1476.65710	20.7
1481.61047	10.8
1484.45081	4.1
1492.82300	18.3
1500.52100	8.7
1503.65173	11.7
1505.44104	24.6
1528.58228	7.4
1530.35876	4.1
1534.19080	3.6
1543.46082	198.4
1544.55347	235.1
1545.77869	2.0
1547.35217	20.9
1548.52661	3.0
1549.41101	13.0
1558.64746	22.4
1561.55884	385.0	b (13) (1+)-H2O, b (14) (1+)-NH3-P, b (14) (1+)-H2O-P
1562.55933	180.3
1563.78369	8.9
1579.84119	4.4
1580.52600	22.9
1599.18250	3.2
1601.68384	10.2
1630.66467	7.0
1632.17493	7.8
1650.50452	4.3
1658.75012	49.0
1659.66870	15.4
1671.40930	6.5
1676.55139	9.8
1677.38269	13.8
1678.14282	12.0
1727.27124	5.0
1813.07410	4.1
