# Supplementary material for: Phosphoproteomic Analysis of Platelets Activated by Pro-Thrombotic Oxidized Phospholipids and Thrombin
Source: PLoS One. 2014 Jan 6;9(1):e84488. doi: 10.1371/journal.pone.0084488 (PMC3882224; doi:10.1371/journal.pone.0084488)
Supplement: Annotated Spectra S2 — (ZIP) [file pone.0084488.s005.zip › EPGEELLIPCTVYFSFLMDSR_-14_2_9380.txt]

m/z	i	matches
262.66312	3.3
282.16461	11.1
284.32141	8.4
286.50787	3.7
299.33820	6.6
301.38611	2.7
310.46692	7.9
314.44574	9.1
315.21460	5.7
321.21735	5.2
323.28305	11.5
325.46979	6.8
327.15881	7.7
329.42444	38.1
330.14111	5.3
336.35486	2.4
341.13611	9.0
342.20322	5.9
345.19522	9.1
356.19885	2.4
357.19397	25.9
372.42694	9.2
374.10889	2.2
377.49341	22.0
379.30298	4.8
393.02472	18.5
394.32751	4.2
398.11279	12.4
398.96448	8.9
401.68243	5.9
404.55273	5.3
406.45013	11.8
407.34277	11.2
410.04230	4.6
412.36139	10.4
413.36884	20.9
414.10724	14.3
416.52716	13.9
420.09778	5.5
421.30829	9.0
422.29938	7.6
423.30377	14.2
425.55890	16.5
428.39954	8.4
430.29413	3.7
432.35016	14.1
437.28491	8.7
441.23016	19.8
444.13629	1.8
445.18713	37.7
445.81201	13.5
453.00287	6.2
455.57910	13.1
462.37640	9.8
464.59290	7.2
466.93744	5.9
468.58978	16.7
469.45673	58.4
470.46228	39.4
471.34332	9.0
482.23212	10.5
483.22736	6.7
490.61786	15.4
491.47974	18.6
495.27161	12.6
496.06812	5.8
497.26019	13.2
502.28131	2.9
506.12335	26.7	y (4) (1+)-H2O
507.23871	3.5
509.22302	11.7
510.22290	15.6
511.25671	6.0
515.81287	18.0
516.47992	10.0
517.23236	3.9
524.55707	6.1
525.39673	14.6
527.98676	4.4
528.69196	9.1
529.68481	11.8
530.42871	11.6
538.53802	2.2
541.18481	12.6
542.41321	17.8
544.96985	20.5
545.61310	3.0
547.25067	3.5
551.50195	10.3
553.08472	9.7
554.25073	1.8
556.08356	25.1
558.20898	15.0
559.70154	17.2
562.13934	7.0
577.72101	9.1
578.65881	15.8
581.27887	13.3
582.14227	6.3
584.09717	28.0	y (14) (3+)
585.12122	4.1
587.55164	6.1
588.23010	6.2
594.26465	5.7
597.92114	17.7
601.47437	13.3
609.10779	59.6
610.35114	22.3
611.56250	30.9	b (11) (2+)-H2O
612.49951	4.6
613.79858	15.9
616.79047	16.9
617.89154	5.1
622.35516	17.9
623.48950	2.2
624.48950	2.2
627.37109	278.7
628.41632	174.1	b (16) (3+)
629.23114	16.9
630.37988	29.5
632.12445	9.3
639.53607	29.7
640.29303	21.9
641.61786	8.9
644.31207	59.3
645.45935	22.9
646.55072	6.1
647.89911	20.1
649.61029	15.9
653.88214	27.2	y (16) (3+)-NH3, y (16) (3+)-H2O
656.45966	26.5
658.01935	44.4
658.83929	18.8
661.22015	12.3
664.49457	9.8
666.79999	39.1
668.36853	31.8
669.46088	3.8
670.23560	7.1
670.96539	5.7
672.09271	25.1
673.35486	20.2
674.98010	13.5
676.26117	23.6
677.07910	14.6
680.45020	5.0
683.75970	10.5
684.38861	8.0
687.07977	25.2
688.31714	20.7
689.09991	4.6
691.01312	26.9	y (11) (2+)
692.39496	8.6
694.36572	36.3
695.36969	3.3
696.08014	17.8
696.69769	3.9
698.54993	5.3
701.88489	34.7
704.38770	7.2
705.01727	32.6
707.05396	47.7
708.40314	30.8
709.28632	41.3	b (18) (3+)-H2O
710.62848	4.2
712.16901	21.7
713.28998	22.6
715.38263	2.9
716.28424	3.7
717.93951	37.5
722.92169	173.2
724.09998	39.8
725.14563	49.7
726.33551	18.5
728.09698	39.9
729.50311	13.4
730.54071	3.7
732.30713	30.6
733.31549	54.7
734.16779	15.8
736.15198	11.1
737.02521	12.6
738.48590	2.5
739.29333	11.3
740.76019	37.0	y (18) (3+)-NH3, y (18) (3+)-H2O
741.67828	6.8
742.64069	6.1
743.35358	13.6
744.93866	34.2
746.30780	79.8	y (18) (3+)
747.87860	38.2	b (19) (3+)-H2O
749.62793	31.7	b (7) (1+)-H2O
751.23523	4.4
752.32892	50.2
753.91656	58.0	b (19) (3+)
755.50702	11.0
758.61169	32.4	y (19) (3+)-NH3, y (19) (3+)-H2O
761.45978	23.9
762.46893	56.8	y (12) (2+)-H2O, y (12) (2+)-NH3
763.39160	24.0
764.99396	42.7	y (19) (3+)
765.98230	31.3	y (6) (1+)-H2O
768.35925	29.7	b (7) (1+)
768.97595	5.6
769.71088	23.3
770.43768	20.8
771.65997	161.7	y (12) (2+)
772.58496	80.4
773.82086	28.5
774.43262	13.0
775.28217	53.4
777.48383	56.3
778.71393	25.3
779.49377	7.1
781.99359	182.7	b (20) (3+)
782.82300	182.1
783.58130	282.1	y (6) (1+)
784.44501	38.6
786.55438	97.1
787.86322	75.0
788.71918	10.5
789.40942	3.6
790.06812	24.0
791.25433	506.7	y (20) (3+)-H2O, y (20) (3+)-NH3
792.48523	181.3
793.28809	14.2
793.94623	4.4
795.02850	72.6
796.04578	81.6
797.55890	119.3	y (20) (3+)
798.17206	1.6
798.87347	22.3
799.69043	6.8
800.81653	19.4
801.51257	27.3
803.46576	143.1
804.20111	63.2
805.28619	129.8
806.63971	156.9
807.36993	131.8
808.13232	36.1
809.42841	155.9
810.80237	28.6	y (13) (2+)-H2O
811.85339	43.3	y (13) (2+)-NH3
812.62518	28.7
813.28619	34.6
814.79993	74.3
816.08429	3.1
816.72174	142.0
819.61475	129.8	y (13) (2+)
820.40533	7.1
821.72040	93.5
822.64709	233.9
823.42389	138.3
824.22192	57.5
825.24268	70.4	b (14) (2+)
826.26331	29.4
828.35590	139.9	[M+3H] (3+)-NH3-H2O
829.13190	115.5
830.94519	412.1
831.68634	223.2
832.53345	16.3
833.70721	13.7
840.72449	6.2
850.74310	10.4
852.09979	18.2
853.26495	20.9
856.61926	49.3
857.31195	4.0
858.30127	4.8
859.15900	4.8
863.81128	6.2
864.84174	16.3
867.30420	37.5	y (14) (2+)-NH3, y (14) (2+)-H2O
868.47119	32.3	b (15) (2+)
869.61255	78.1
870.80579	73.2
871.97168	75.8	y (7) (1+)
876.23431	14.2
877.92017	12.7
879.32062	39.8
883.02863	9.8
884.41205	50.8
886.33075	17.3
889.46222	6.8
890.38757	37.0
896.78534	36.7
898.47595	4.6
900.76971	6.3
903.24750	28.9
911.67944	2.4
913.63452	24.0
914.42596	7.0
916.64594	15.8
918.53204	60.7
920.18146	58.1
921.51471	14.3
922.58368	88.6
923.62256	70.5	y (15) (2+)-H2O
924.35309	22.1
925.70404	6.3
928.08252	13.2
928.72333	6.6
930.45068	7.9
931.87622	76.9
932.97552	73.8	y (15) (2+), b (16) (2+)-H2O
933.71484	52.8
935.48248	12.1
936.49536	3.6
937.66553	9.0
938.58813	25.4
940.26227	33.7
944.07690	19.5
944.83087	15.6
948.28271	4.0
951.38226	9.6
952.78497	39.5
953.45746	169.2
954.56207	438.9
955.51776	99.7
956.35590	33.8
957.36060	32.6
960.05444	5.5
960.81451	42.0	b (9) (1+)-H2O
964.18939	11.2
967.47974	12.9
970.02783	11.3
970.69452	2.6
973.48334	6.7
974.28815	7.0
979.93311	10.4
981.74530	257.4	y (16) (2+)-NH3
982.66888	55.2
983.42987	16.7
984.08643	9.7
984.73114	10.4
987.54279	16.9
988.40131	110.9
989.01520	7.6
990.11353	2.4
994.92871	22.1
997.23120	16.9
998.23981	32.4	b (17) (2+)
998.98584	15.4
1000.19745	3.3
1001.32495	31.1	y (8) (1+)-NH3
1003.79761	60.3
1004.95697	5.5
1005.67657	8.7
1006.70038	32.3
1007.43628	7.9
1008.50092	21.1
1009.26154	27.3
1012.55078	24.7
1013.19330	37.0
1014.39777	22.5
1018.51154	50.1	y (8) (1+)
1021.81274	30.5
1022.63556	4.4
1024.45508	24.9
1028.90100	14.3
1030.61792	12.0
1032.35535	16.1
1033.06201	7.6
1033.70215	10.4
1034.33496	27.1
1035.41833	53.6
1036.66846	58.2
1037.65491	56.8
1038.52515	45.0
1039.57056	10.0
1041.88696	19.8
1044.09412	31.6
1045.44946	44.9	y (17) (2+)-H2O
1046.19275	59.3	y (17) (2+)-NH3
1048.12451	29.3
1048.95264	40.6
1051.66785	4.2
1052.76001	78.0
1053.54639	58.1	y (17) (2+)
1056.06433	24.1
1059.14331	8.0
1059.86011	13.5
1061.47998	7.3
1062.64160	9.3
1064.36157	40.1
1065.30786	2.9
1071.56372	12.7
1074.37280	49.8
1078.14807	14.7
1079.74792	12.6
1086.60693	8.7
1089.17810	70.8
1090.49390	36.5
1096.20142	14.2
1098.46484	13.2
1100.10791	23.1
1101.30823	4.3
1105.34607	7.8
1106.67371	11.9
1108.34253	23.7
1109.09705	7.2
1110.16052	9.5
1110.83960	30.3
1112.52148	11.3
1113.34521	33.2
1114.42505	14.3
1116.81287	72.6
1117.50830	134.4
1118.52637	40.7	y (18) (2+)
1119.74866	30.0	b (10) (1+)-H2O, b (19) (2+)-H2O
1125.78540	24.1
1126.63501	6.2
1128.97583	46.1	b (19) (2+)
1130.15161	13.8
1130.94055	7.0
1134.94312	10.5
1135.88696	6.4
1138.06250	13.9
1138.81152	9.5
1143.79785	6.9
1144.69177	11.2
1145.83228	115.1
1146.84009	246.5	y (19) (2+)
1148.02747	12.1
1148.65674	5.6
1151.12549	30.9
1152.45776	14.6
1155.67749	2.0
1156.99097	14.6
1160.62231	8.7
1163.54089	6.1
1165.95032	9.8
1168.39160	12.9
1170.40308	22.1
1173.65259	145.9	b (20) (2+)
1174.62341	68.5
1175.36719	5.0
1176.01514	8.5
1179.87817	19.7
1181.43164	3.3
1183.33911	4.2
1186.47388	27.5	y (20) (2+)-H2O
1187.71606	49.5	y (20) (2+)-NH3
1188.40210	19.6
1194.60364	7.4
1195.82349	46.8	y (20) (2+)
1199.64954	2.4
1200.83313	32.1
1203.78394	66.9
1204.63208	44.3
1205.93604	8.7
1207.28833	17.8
1208.42346	1.6
1210.08606	44.7
1213.75635	6.1
1217.39063	7.5
1222.13965	5.4
1223.47668	27.3
1224.94690	2.2
1226.03284	4.8
1226.88953	7.3
1227.76624	6.1
1232.28430	15.5
1239.65430	2.9
1241.58142	3.5
1245.07581	5.7
1246.36633	5.0
1248.41187	27.9
1249.01819	10.5
1250.33289	11.6
1258.30664	8.8
1259.60974	1.4
1261.48486	10.7
1264.10535	4.4
1266.48193	7.7
1267.63538	2.4
1268.35535	23.5
1273.62854	5.9
1276.00696	8.7
1279.55896	8.6
1283.31238	6.7
1285.75439	15.4
1287.03064	5.1
1288.10657	16.1
1291.27966	9.8
1293.28418	7.2
1311.58276	12.0
1321.43176	4.0
1323.80798	7.0
1329.32861	11.0
1331.37000	8.3
1336.45947	26.4
1346.43201	12.8
1347.59802	34.6
1348.40381	11.4
1349.64734	13.7
1350.49402	5.7
1353.45203	10.5
1354.05469	9.6
1369.52783	4.4
1374.65747	29.9
1388.47876	5.4
1391.56140	18.9
1403.76074	19.9
1404.48499	14.9
1405.95422	8.5
1419.28918	8.1
1420.51599	9.2
1422.48523	4.4
1443.48425	13.8
1444.59338	172.7
1445.33557	35.9
1446.24951	21.4
1447.11682	7.5
1468.56665	7.8
1486.78699	7.9
1487.47827	13.5
1499.59802	17.0
1513.45911	8.6
1514.49060	12.2
1523.30981	19.0
1529.68396	5.7
1531.34045	7.0
1536.74011	4.6
1541.45129	9.8
1634.52563	3.9
1653.48120	2.5
1693.57153	5.9
1702.28748	11.3
1760.01306	12.2
1811.74133	15.3
