# Supplementary material for: Phosphoproteomic Analysis of Platelets Activated by Pro-Thrombotic Oxidized Phospholipids and Thrombin
Source: PLoS One. 2014 Jan 6;9(1):e84488. doi: 10.1371/journal.pone.0084488 (PMC3882224; doi:10.1371/journal.pone.0084488)
Supplement: Annotated Spectra S2 — (ZIP) [file pone.0084488.s005.zip › EPLIPASPK_-8_2_65653.txt]

m/z	i	matches
158.92717	54.6
167.19066	5.6
171.05692	19.5
175.14395	80.2
181.14606	14.9
184.21600	8.4
199.13171	220.4
200.22552	7.7
201.01697	4.9
208.84305	9.5
209.89008	17.3
213.27637	18.1
215.47842	10.6
217.89551	47.5
218.50917	53.2
226.21835	13.8
227.19775	164.3
232.17175	10.7
235.13281	67.2
240.22147	21.0
244.45096	137.6
245.28630	14.2
253.79843	13.6
255.20001	35.1
261.90076	23.4
268.44446	10.6
270.89337	44.1
272.42523	96.7
274.25806	36.7
277.02011	39.0
282.01328	15.3
290.12537	28.0
292.42474	41.1
293.53387	23.0
294.17926	30.5
303.00189	7.1
304.07733	48.1
305.37561	20.2
310.23676	28.5
310.96136	26.5
314.04431	48.3
314.96277	23.0
319.24475	15.7
321.40417	47.1
323.13641	45.1
325.26404	13.5
329.24866	16.6
331.25037	12.4
334.17828	7.7
336.31860	7.0
338.32355	53.3
340.14050	5.6
340.95636	60.0
343.19366	106.6
345.23145	169.3
346.12396	127.4
348.52386	29.6
357.34003	14.6
359.10632	31.8
360.52917	28.7
362.11975	23.0
364.75446	44.9
368.44250	53.1
369.29559	50.1
371.02740	25.6
372.02075	16.6
373.31250	26.6
374.73737	22.0
375.84259	88.3
376.46375	54.1
377.43988	9.9
381.28064	110.8
382.62744	22.2
383.24890	13.6
385.56708	40.6
387.13696	10.6
388.04047	156.2
389.60950	4.9
391.55029	55.1
392.28510	58.9
393.11536	63.0
395.01221	22.3
396.40308	33.7
397.16412	7.0
398.38873	9.6
400.21008	22.9
402.50439	167.3
403.26324	229.7
407.17151	3041.2
408.30420	68.2
410.15338	337.3
411.19452	544.8
412.15875	67.8
414.64386	34.4
415.78467	121.1
417.43384	84.0
418.18665	37.5
419.60400	15.3
420.46497	42.2
422.75977	47.4
424.24829	10.6
425.67963	253.6
426.62921	55.1
427.52985	82.9
428.15472	464.7
429.39276	122.7
430.21387	9.4
431.86731	74.4
433.63721	21.9
435.08221	12855.8	b (4) (1+)-H2O
436.12817	907.5
437.16425	74.1
439.04541	83.0
440.08051	102.2
442.34894	12.0
443.15942	42.5
443.77740	113.5
445.41528	228.8
446.45544	38.4
448.46948	106.3
449.37128	125.5
451.81366	102.0
453.08051	100.2
453.77014	23.6
455.35364	25.9
456.26727	7.7
458.22632	879.7
459.16235	388.7
459.94073	38.1
460.97870	48.7
462.39532	22.9
465.65564	42.4
466.96381	2204.1	[M+2H] (2+)-P
467.96783	575.0
468.79199	8.6
469.84595	41.7
470.52802	48.4
471.69464	327.0
472.77740	445.5
473.73395	58.1
477.16998	447.7
478.83234	323.8
480.47943	348.7
481.42804	105.9
482.15253	58.1
483.20465	463.0
484.35529	783.0
485.03595	114.4
487.38092	22.0
488.18890	109.9
488.86255	80.4
491.04755	15.1
494.18414	345.1
495.21082	28.0
498.43903	723.0
499.32635	726.0
500.07587	75.2
500.89984	101.2
501.50085	26.0
502.32941	85.0
503.88092	10.8
504.93341	255.0
505.85742	230.9
507.07703	1551.9	[M+2H] (2+)-H2O, [M+2H] (2+)-NH3
507.91418	987.9
508.70032	205.3
509.72406	45.6
523.15588	7.8
524.83228	142.9
528.35162	20.6
529.33356	15.2
531.71039	42.5
538.38251	5.6
539.15839	58.9
540.40869	22.3
541.45709	13.7
542.25201	11.7
544.30182	39.0
558.97797	118.8
559.77448	153.4
561.22205	30.3
563.06805	27.3
574.40753	37.2
577.55121	38.6
579.20435	23592.0	y (5) (1+)
580.21899	1463.6
580.91803	77.5
581.73773	69.6
585.44403	53.0
589.03082	58.4
589.79944	17.1
590.40039	100.3
591.30396	10.8
596.09326	45.8
602.85077	795.4
603.63519	228.7
604.62714	27.4
605.30780	10.9
607.22437	81.7
615.28790	13.5
616.20721	17.2
617.35883	9.9
621.07831	117.7
621.77515	77.8
623.06293	39.2
629.39374	40.8
630.57898	27.5
633.26318	8.9
636.87427	33.0
638.04456	28.7
642.59845	67.9
643.52032	41.8
645.32819	19.4
650.76971	77.7
651.73395	108.1
653.31543	34.9
655.37714	21.5
659.48126	62.0
661.25879	53.3
663.12573	13.6
665.79620	215.9
669.84229	45.8
671.21893	13.5
672.20221	12.3
673.53131	30.1
677.10126	15.6
679.86505	73.7
681.98523	9.9
686.38580	52.2
688.01404	44.9
689.63043	49.5
690.59967	22.8
692.29059	264.4
693.42194	70.4
702.11908	81.7
704.58069	50.1
708.70288	51.6
710.00262	6.3
717.83411	68.9
720.65222	52.6
724.25067	29.9
731.40326	18.7
732.51520	16.8
739.15399	38.9
742.84802	43.0
744.65839	17.3
747.61102	20.6
749.41150	7.7
751.57605	13.7
755.57635	12.1
758.42377	24.9
769.51227	28.9
776.46985	26.5
786.51666	17.8
788.00665	53.2
796.21375	13.7
801.05786	21.0
802.34247	38.2
804.16693	26.9
805.28510	293.7
817.45856	8.7
818.12592	35.9
820.84369	26.3
822.00861	13.5
829.63763	4.1
831.47650	26.3
832.62885	18.6
833.25787	55.9
839.38037	26.2
846.56293	27.7
849.62823	38.7
858.70093	13.7
865.04987	14.5
871.71393	79.0
872.69360	34.3
873.74628	66.5
874.50879	56.4
878.99152	39.9
882.96735	12.7
885.61652	62.2
894.29272	48.7
898.33942	71.5
899.43329	48.5
900.39484	36.0
911.70319	15.8
917.50049	83.0
919.41138	13.9
922.74274	11.5
923.62836	27.9
933.43439	16.3
972.40411	27.4
1011.55444	75.9
