# Supplementary material for: Phosphoproteomic Analysis of Platelets Activated by Pro-Thrombotic Oxidized Phospholipids and Thrombin
Source: PLoS One. 2014 Jan 6;9(1):e84488. doi: 10.1371/journal.pone.0084488 (PMC3882224; doi:10.1371/journal.pone.0084488)
Supplement: Annotated Spectra S2 — (ZIP) [file pone.0084488.s005.zip › EPLIPASPK_-12_2_51332.txt]

m/z	i	matches
295.04840	4.4
312.29868	22.7
315.54630	4.6
319.26642	8.4
322.29425	10.9
336.38199	23.5
338.37213	3.3
340.69293	10.4
341.38422	7.6
344.07446	2.9
346.11615	4.9
366.52496	18.3
369.39978	20.6
371.30890	12.2
381.50659	4.7
392.06995	11.8
394.21655	6.2
395.35977	5.6
407.23407	9.8
410.23941	10.4
411.11343	24.8
412.27686	11.4
414.46188	8.7
419.95322	13.5
426.07831	24.7
430.54202	6.6
434.95782	20.3
435.58481	8.5
438.94818	2.1
458.48007	14.5
463.56165	16.4
464.21536	8.2
473.41232	6.0
475.83609	27.6
476.96191	5.7
479.10410	18.5
480.10730	9.9
481.30243	187.5
485.07034	20.2
486.00781	8.6
488.30206	9.8
494.92624	21.0
499.64197	4.3
504.90527	6.0
505.62790	19.4
507.49872	7.2
515.36017	4.9
516.72174	7.4
518.22729	2.9
521.93445	11.7
523.29492	4.8
530.85437	5.5
531.80566	13.3
532.40668	3.1
533.80750	5.0
535.27173	9.2
537.54144	5.0
540.58069	3.4
543.29041	32.5
543.98328	9.3
547.37073	11.3
548.13275	12.8
550.56079	2.7
551.32922	5.2
557.10986	10.7
559.01233	23.2
560.29761	5.0
561.49170	50.5
569.54346	8.0
572.99335	2.2
576.54016	2.4
579.16309	870.9
579.85010	20.3
582.45508	2.2
585.98840	15.1
587.19421	3.6
590.29443	14.4
592.28381	16.4
594.33215	6.0
598.23175	6.5
599.28577	6.8
600.62183	14.8
601.55432	19.3
603.17737	44.2
604.05554	8.4
607.52466	2.2
608.94971	2.7
611.31641	10.8
615.71704	5.5
617.98737	51.2
620.71460	22.1
622.01764	20.4
626.31934	28.0
627.39740	9.2
634.57141	6.7
638.32324	2.7
639.24530	2.5
643.41583	33.8
645.43781	5.5
648.53149	2.4
656.35522	15.4
659.14563	18.4
661.30945	8.3
662.31653	37.0
665.13208	10.7
665.95959	16.3
668.81818	9.4
670.18451	5.4
670.93896	17.2
672.25427	142.8
673.66064	6.0
674.36084	16.5
679.78552	3.1
685.14124	8.3
690.25500	93.6
692.32532	586.2
692.92651	6.7
693.54102	4.1
694.26624	6.0
700.18756	20.0
701.14648	18.2
702.64240	9.2
703.54578	12.3
705.11951	4.4
706.23370	17.4
707.53217	212.4
708.99677	13.0
711.35748	8.3
717.37036	56.3
718.52386	36.1
719.67224	6.7
723.15820	4.8
727.98352	71.2
729.29779	18.2
729.96906	31.9
732.30286	8.4
733.06470	19.1
735.14227	12.1
740.54810	13.6
742.40369	4.8
744.43604	28.8
746.36450	29.0
747.65857	14.2
750.41797	12.1
751.02490	7.3
756.44440	62.2
758.44202	5.9
759.41925	10.6
760.93469	10.3
761.83331	19.3
762.61108	3.6
766.75586	9.3
768.49329	39.3
769.25269	43.8
770.36096	6.7
771.37592	11.6
772.37598	30.5
773.71002	7.7
774.40308	3.5
776.54614	20.6
778.58606	17.3
779.22650	12.9
780.66248	12.5
783.64624	20.6
786.40308	6.8
787.39124	74.1
788.29919	28.2
789.83191	17.3
790.53491	1.9
803.09180	13.0
805.33655	8994.1	y (7) (1+)
806.26038	64.1
807.02454	65.9
808.26196	7.2
809.28748	22.8
813.43933	28.9
816.62891	25.8
817.98523	58.2
818.85730	6.1
820.05896	10.6
820.90015	33.1
822.79907	38.0
826.50098	9.2
827.39136	4.1
828.79761	18.5
829.98975	68.8
834.60583	8.0
835.47571	3.6
836.22815	37.4
838.99963	7.9
840.52563	19.2
842.26917	13.4
844.44287	15.7
845.59351	3.6
846.59094	10.9
848.04297	37.8
850.11951	8.5
851.39587	13.4
852.90271	2.5
854.32507	5.3
855.02905	19.0
857.00110	7.8
860.72168	25.1
863.52039	14.5
866.90515	95.3
868.21497	29.3
868.87341	41.8
869.94629	20.4
872.36816	3.6
873.53003	20.4
875.35474	12.6
876.49463	13.4
877.83643	44.4
879.17126	44.4
881.81934	25.3
882.97815	11.2
883.64026	1.7
884.41467	19.2
885.54810	42.8
888.27087	65.3
889.17371	28.5
890.59338	30.3
892.22595	11.9
893.00671	9.3
894.94775	6.1
896.76855	36.4
897.52856	84.1
898.73157	32.5
899.47449	9.9
902.30469	208.3
903.64771	28.8
904.59778	8.7
905.73425	59.5
906.42590	2.8
908.03552	31.4
909.80505	22.8
910.78735	8.0
912.39966	23.7
913.79199	10.2
915.37476	1811.8
916.36243	99.7
917.53918	20.7
919.09680	60.4
922.27490	8.0
923.88025	15.7
924.50623	15.0
925.59399	13.2
926.19934	6.3
927.35071	45.1
929.54004	56.3
930.48938	43.2
932.50598	372.9
933.49341	1759.9
934.47852	335.9
935.18359	65.9
940.32983	64.7
941.67786	35.5
942.53333	2.1
943.75378	48.8
946.98938	11.4
948.42017	23.0
949.36853	7.3
949.97131	25.2
951.37329	31.7
952.74060	18.6
953.44324	16.6
954.34033	8.4
955.45508	85.6
956.20874	18.1
957.39978	80.7
960.12915	51.4
962.37708	62.3
963.16260	10.6
963.93323	28.8
967.08020	37.1
967.84875	152.4
968.72961	146.2
969.61060	71.0
971.01001	17.0
972.64099	108.7
973.95166	195.2
975.29187	24.7
976.69629	33.3
977.97461	28.9
979.64758	27.7
981.04749	148.1
981.77246	224.3
982.59387	267.4
983.73877	65.4
984.64307	25.7
985.36267	23.7
986.21533	21.8
987.25085	90.3
988.33521	55.1
989.37036	29.6
990.69507	33.3
991.40955	45.3
992.95056	23.8
994.66028	63.3
995.48035	329.0
996.37402	25.5
997.45862	17.2
999.05078	71.1
999.90625	73.4
1000.82300	29.1
1002.69189	19.6
1003.50745	54.0
1004.76660	34.5
1007.96704	24.5
1009.12830	57.8
1010.19238	33.0
1013.32373	39833.2	[M+1H] (1+)-H2O
1014.18372	785.2
1014.92822	60.8
1015.65491	8.9
1021.05664	25.5
1043.72192	5.6
