# Supplementary material for: Phosphoproteomic Analysis of Platelets Activated by Pro-Thrombotic Oxidized Phospholipids and Thrombin
Source: PLoS One. 2014 Jan 6;9(1):e84488. doi: 10.1371/journal.pone.0084488 (PMC3882224; doi:10.1371/journal.pone.0084488)
Supplement: Annotated Spectra S2 — (ZIP) [file pone.0084488.s005.zip › EPLIPASPK_-13_2_54591.txt]

m/z	i	matches
153.13673	22.2
155.96201	45.6
157.33841	123.5
158.04504	47.4
172.96028	38.8
175.35249	60.8
187.04176	62.9
199.16571	844.5
209.13329	206.9
209.75717	17.0
214.10274	49.7
216.13705	42.4
227.31671	47.9
244.29224	251.4
257.14642	68.3
273.36493	123.9
276.09109	60.4
280.07379	171.9
289.22742	122.2
293.86548	135.2
301.40753	114.9
303.38422	84.1
306.18848	23.9
314.11456	73.0
321.58008	17.1
322.18402	49.6
329.14325	46.3
340.19745	22.2
342.74780	13.8
345.92548	41.3
346.93744	48.2
353.44464	131.3
359.51508	11.9
363.54889	51.5
367.52576	70.3
368.42560	178.4
371.13495	38.2
371.90375	56.2
375.16913	65.7
376.97180	53.5
378.07611	40.0
380.97510	243.7
382.23767	185.8
387.35101	54.9
387.96179	47.4
392.85132	63.5
395.48615	18.8
397.97180	76.9
400.99414	34.1
403.08453	436.8
403.69489	306.1
404.36298	147.4
407.04291	6511.7
408.19165	963.2
410.06854	147.2
411.18140	915.3
412.43677	116.8
416.15735	37.6
417.34045	208.3
419.42737	514.2
420.33600	35.8
421.34033	525.8
422.26141	41.2
426.34833	75.6
426.98395	73.2
428.01965	280.7
430.24805	635.8
431.21796	40.4
432.24109	109.3
432.85028	56.6
435.03461	32893.4	b (4) (1+)-H2O
436.10803	4021.9
440.90894	208.0
443.35260	49.7
444.54871	54.7
445.66400	458.3
446.39075	123.2
448.35248	94.4
449.31604	54.9
450.71057	160.9
452.51276	143.2
453.43079	724.3
454.77692	44.5
456.18030	44.4
458.26361	2345.0
458.89075	1318.9
459.95721	113.7
460.58582	86.2
467.31903	5920.1	[M+2H] (2+)-P
468.29663	872.4
469.17340	96.2
470.23218	296.4
471.42712	103.6
472.22699	42.8
476.42065	70.0
477.36340	30.8
478.16260	634.6
479.26642	168.2
480.97760	202.2
481.62665	115.3
482.62970	597.5
483.92816	995.6
485.01007	763.8
486.24042	186.2
487.33661	74.3
489.15479	406.7
494.31946	644.5
495.35181	393.3
496.62665	161.3
498.02338	258.2
499.19635	1140.3
500.01385	44.5
501.22058	308.9
502.45343	114.6
504.13495	400.8
505.79919	208.3
507.08203	6154.2	[M+2H] (2+)-H2O, [M+2H] (2+)-NH3
507.85345	1198.0
508.90460	585.6
510.00775	33.9
513.19855	59.5
523.03546	161.7
524.21130	35.3
526.63593	180.7
531.33368	21.0
532.03113	66.3
533.57245	202.6
535.42755	151.8
543.47900	122.8
544.12793	187.6
553.29840	27.3
558.30475	68.6
561.28912	57.8
573.15686	112.9
575.20135	54.3
579.25281	62589.8	y (5) (1+)
580.19769	9534.4
580.81165	238.6
588.64807	207.5
589.46082	120.4
590.52130	56.0
591.79144	59.4
593.25555	72.4
599.55731	90.3
602.92987	1124.7
603.85614	16.8
612.36322	97.2
621.03912	312.6
622.24713	22.2
633.28528	406.6
642.84814	299.5
644.57007	57.3
649.35468	159.2
657.45374	38.8
660.10181	54.9
661.32355	24.2
662.08624	27.4
663.16852	131.9
665.28802	193.2
667.01031	53.3
669.25995	61.5
672.19122	192.1
678.24927	55.3
688.16095	27.1
692.22040	594.5
693.28754	33.7
701.18475	49.7
713.05902	29.1
717.04254	102.5
719.46185	23.6
721.32983	106.4
725.39288	223.7
730.74768	150.8
731.35400	29.3
733.16266	48.4
734.15851	22.8
746.15137	67.7
762.82593	48.5
769.10358	74.9
778.88885	23.9
801.37323	66.3
805.34271	372.2
818.86938	23.3
830.15680	37.9
842.39240	63.4
849.22028	57.7
855.99371	55.4
857.25616	42.9
858.36871	225.9
859.22095	29.1
860.58624	42.9
871.38208	71.4
905.27264	13.6
908.96539	120.9
922.50488	37.7
961.14435	38.0
969.77631	40.6
