# Supplementary material for: Phosphoproteomic Analysis of Platelets Activated by Pro-Thrombotic Oxidized Phospholipids and Thrombin
Source: PLoS One. 2014 Jan 6;9(1):e84488. doi: 10.1371/journal.pone.0084488 (PMC3882224; doi:10.1371/journal.pone.0084488)
Supplement: Annotated Spectra S2 — (ZIP) [file pone.0084488.s005.zip › EPLIPASPK_-19_2_78991.txt]

m/z	i	matches
164.11226	52.4
166.19806	15.5
175.33629	41.7
189.10553	34.7
199.23573	384.6
205.88240	16.1
207.23631	36.4
209.35143	48.6
214.79051	8.6
217.42029	40.0
224.24608	25.0
227.04594	100.7
234.05518	26.5
242.24057	26.4
243.30215	20.0
244.09421	94.2
276.11362	46.5
288.31000	83.5
289.31299	26.8
290.25433	100.2
292.97144	41.7
293.65802	96.8
294.40314	54.3
311.23950	7.8
313.99426	14.8
321.96521	60.1
325.30774	12.1
328.09979	31.2
330.30994	31.7
338.86237	57.8
345.25482	23.5
352.15094	8.6
358.35632	38.7
362.34467	20.6
363.23187	18.2
370.13239	36.9
371.64026	67.8
372.54987	11.1
373.31738	33.8
375.29041	37.0
376.43573	26.9
377.13409	39.0
378.33673	25.3
379.57422	90.5
381.52692	29.2
388.71063	51.9
390.56854	67.1
393.48767	8.6
397.89215	9.5
400.09009	25.9
403.15613	243.7
404.13940	62.4
406.50153	166.1
407.19391	3076.7
408.34802	170.0
411.19604	510.9
414.71313	16.9
415.45050	51.6
416.95862	85.5
418.66064	45.8
420.00055	13.8
421.67816	65.5
429.84955	79.4
432.16052	29.5
433.28424	10.3
435.09045	16115.6	b (4) (1+)-H2O
436.16241	794.2
437.65637	96.2
442.24304	15.6
443.75085	104.4
445.18488	439.9
446.31799	11.2
447.18695	12.1
451.29889	55.1
453.39294	245.1
454.16351	90.1
455.90912	47.9
458.06812	898.8
459.01996	79.7
460.56726	48.2
461.28381	7.7
467.35107	1370.6
468.35150	4.7
471.63483	37.5
472.54474	131.4
476.68652	181.0
479.12811	11.2
480.40613	30.2
481.55023	179.5
482.86218	171.0
483.63782	80.0
484.45416	15.3
485.34039	20.7
486.67279	168.0
487.87518	11.2
488.55225	33.4
489.31598	15.5
491.63239	169.7
493.15167	157.2
494.39349	165.2
495.45978	62.2
496.33832	88.6
497.75806	48.5
498.99518	1155.7
500.30682	258.0
502.26733	164.1
503.79950	187.0
504.64996	302.7
507.17969	2135.8	[M+2H] (2+)-H2O, [M+2H] (2+)-NH3
507.87408	338.5
508.54626	231.7
509.35651	49.1
510.36310	6.9
517.30066	26.8
520.74188	19.7
531.48090	58.5
532.16327	27.9
534.52405	52.4
540.91992	18.2
550.25330	10.3
552.59271	38.4
561.26813	32.0
562.23187	37.8
574.48438	29.2
579.26190	29353.7	y (5) (1+)
580.41949	1514.9
589.40118	117.1
592.05969	52.9
592.91754	66.7
598.35706	41.8
600.65204	94.5
603.16876	546.2
608.54431	19.6
618.48914	25.9
629.49481	19.1
630.64899	54.8
640.38739	22.5
644.38129	50.0
654.42108	36.7
664.43066	53.1
670.41345	36.8
671.84393	22.5
678.24091	41.9
690.47906	45.6
692.25592	474.7
693.25665	30.1
699.42767	69.9
703.36401	39.6
709.03912	23.1
712.68628	46.5
715.24921	28.8
721.55548	51.9
723.45721	25.7
737.02228	31.8
745.63464	39.6
748.47992	37.9
757.45422	35.2
759.49780	29.7
770.10370	51.7
788.37445	18.7
805.37799	100.0
825.35516	19.9
874.36688	68.4
875.86743	38.6
892.14429	29.3
922.35333	15.5
923.37427	50.3
1008.70209	56.0
