# Supplementary material for: Phosphoproteomic Analysis of Platelets Activated by Pro-Thrombotic Oxidized Phospholipids and Thrombin
Source: PLoS One. 2014 Jan 6;9(1):e84488. doi: 10.1371/journal.pone.0084488 (PMC3882224; doi:10.1371/journal.pone.0084488)
Supplement: Annotated Spectra S2 — (ZIP) [file pone.0084488.s005.zip › EPTPSIASDISLPIATQELR_-8_2_127079.txt]

m/z	i	matches
234.04561	14.7
241.07487	16.7
245.00485	6.8
249.12273	22.4
252.05318	20.7
253.07657	10.3
255.13142	9.6
260.57510	4.7
263.24222	10.6
269.25638	21.4
271.41791	42.1
272.20868	3.8
274.33914	5.9
275.22772	30.8
276.02612	12.5
279.15988	41.2
280.27649	8.9
282.05701	78.1
283.41931	6.7
285.95355	5.5
288.38147	318.9	b (9) (3+)-NH3-P, y (2) (1+), b (8) (3+), b (9) (3+)-H2O-P
289.24158	52.9
293.01944	10.6
294.15430	24.4
296.39554	8.5
298.12372	11.7
299.04059	5.9
300.07300	17.1
300.91849	9.2
304.55267	5.9
307.35852	16.4
310.36404	116.5
312.14996	11.8
315.33606	46.3
324.07150	9.7
327.12939	7.1
330.54187	13.4
331.49756	18.8
333.10797	18.9
334.35757	3.4
337.20972	4.6
343.19757	79.6
345.07059	15.4
347.08466	16.7
350.16306	16.4
353.05463	13.2
356.50580	9.3
357.26538	29.1
359.45102	44.8
360.44467	17.2
362.37286	5.9
364.22278	12.7
365.27704	21.1
367.28162	42.8
369.05237	8.0
369.98007	15.6
373.42334	10.2
375.36060	49.5
377.33099	33.8
378.09888	44.4
379.50665	70.2
381.13843	25.4
383.28119	137.1
388.29541	49.3
389.27051	11.4
391.29810	80.6
392.48749	23.0
396.04987	17.6
399.33704	5.9
399.95007	5.9
401.51160	13.7
404.25012	8.5
409.24988	37.2
410.96753	7.4
414.30585	21.0
415.36487	18.1
417.26221	495.7	y (3) (1+)
418.35095	67.7
419.10938	10.8
420.07690	7.0
422.43420	39.4
423.15125	11.1
424.87488	28.2
426.26031	19.0
430.40765	48.3
432.06787	37.1
433.98413	19.0
435.31805	23.6
437.15686	19.0
439.57489	21.7
443.51349	37.5
445.50232	16.2
447.21509	14.2
448.43958	17.3
449.18604	33.9
449.96271	10.4
451.53583	28.3
453.51831	12.6
455.50317	230.3
456.13269	22.3
457.15924	5.5
461.27997	52.5
463.17041	15.2
464.34113	1422.9	y (13) (3+)-NH3-2P, y (13) (3+)-H2O-2P, y (8) (2+)
464.96344	1297.7
466.08679	16.0
466.69257	42.3
469.12885	11.3
471.03290	45.2
472.42609	52.6
473.77325	12.5
475.04596	5.5
476.28772	30.5
477.46204	39.5
478.33789	22.6
480.03638	8.7
480.93164	29.8
481.88043	24.7
484.85498	87.2
485.52911	29.5
488.12189	72.2
489.97913	40.8
491.19775	20.2
493.44647	21.6
494.06274	56.6
496.55615	5.1
498.10223	4.6
498.98572	14.6
499.59875	34.7
500.28070	51.0
502.16748	36.2
503.46173	102.9
505.18323	39.4
506.12726	6.3
508.27289	38.6
509.17670	17.1
511.36389	74.7
512.28967	68.8
513.33862	23.0
514.60858	18.1
515.92114	5.5
517.05859	15.1
518.32739	14.1
520.89056	395.7	y (14) (3+)-NH3-P, y (9) (2+)
522.28400	52.6
523.27289	73.2
526.21014	12.3
527.59186	75.8
528.57410	14.3
529.25793	12.7
530.00269	12.7
532.68140	84.7
535.26044	51.5
537.22015	35.0
538.27881	30.3
539.33282	14.9
540.37415	9.6
542.98480	23.3
544.10699	40.7
545.32880	467.8	y (4) (1+), b (15) (3+)-H2O
546.21735	171.0
547.23987	51.6
548.30609	8.4
549.18884	36.1
551.42548	20.2
553.24866	5.1
554.87250	108.6
555.83014	113.9
557.41748	20.5
559.45630	5.9
561.45599	132.9
562.21259	17.7
563.39838	72.5
564.02570	19.8
564.91547	33.9
566.47882	39.3
567.21826	37.6
570.07935	18.3
571.80853	112.6
572.56207	19.8
573.28101	75.2
574.24774	7.2
575.12866	22.5
575.93536	18.1
578.63544	30.0
580.52130	156.0
581.44196	101.3
582.47223	40.0
584.30353	16.1
586.30414	27.0
587.74768	52.2
588.88904	257.1
589.72266	4.7
591.31476	51.8
592.24323	20.5
594.28009	30.0
595.60358	98.2
596.75775	119.0
598.02429	40.8
598.98907	31.5
600.22656	157.2
600.84943	16.7
602.32562	18.2
603.38434	7.6
604.50330	209.5
605.46759	90.1
606.38477	14.1
607.32648	56.9
608.43915	55.7
609.04541	30.8
612.56189	94.1
614.04401	5.5
614.94952	69.4
616.35748	8.7
617.16058	26.1
617.94244	34.0
619.38599	27.7
620.37463	59.0
621.10754	80.0
622.76849	67.0
623.78027	24.8
625.05670	72.5
625.79291	38.7
626.40759	11.1
627.43292	110.0
628.57318	226.0
629.37952	119.8
631.11920	40.1
632.27899	65.4
633.46393	6.7
634.72589	102.4
635.49359	44.9
636.25043	32.2
637.25323	846.1	b (19) (3+)-H2O-2P, b (13) (2+)-2P, b (12) (2+)-P, b (19) (3+)-NH3-2P
637.93359	183.7
639.12500	91.2
640.35461	119.2
641.69733	85.7
642.40332	121.7
643.27563	32.8
644.72913	118.9
646.36334	1202.0	y (5) (1+)
647.49689	337.9
648.54407	81.1
650.77844	36.6
652.03479	269.9	y (17) (3+)-H2O, y (11) (2+)-NH3, y (19) (3+)-NH3-2P, y (19) (3+)-H2O-2P, y (18) (3+)-H2O-P, y (17) (3+)-NH3, y (11) (2+)-H2O
652.75708	193.9
654.65985	128.5
655.82806	9.4
656.45367	55.8
657.99103	59.0
658.98975	112.9
660.33685	121.0
662.13690	61.5
663.49872	126.9
664.87305	92.3
665.52802	17.6
666.20294	117.2
667.14471	57.6
668.55334	155.6
669.86377	113.0
670.85834	7.1
672.11932	46.3
673.65576	63.1
674.73077	20.5
675.40826	96.2
676.12384	22.7
677.12823	328.6	b (12) (2+)-H2O, b (13) (2+)-H2O-P, b (13) (2+)-NH3-P
678.14325	350.7	b (7) (1+)-H2O
679.45569	55.9
680.24896	92.2
681.44165	72.4
682.58374	28.7
683.42511	8.9
684.64130	24.2
686.17877	287.5	b (13) (2+)-P, y (18) (3+)-NH3, b (12) (2+)
687.04944	12.6
688.50946	98.7
690.13513	53.2
690.97900	92.3
692.68378	52.8
693.55414	81.7
694.73682	65.0
695.74597	285.4	b (7) (1+), [M+3H] (3+)-NH3-2P, y (13) (2+)-NH3-2P, [M+3H] (3+)-H2O-2P
696.88666	71.6
697.66632	44.3
699.01788	277.5
699.81909	367.9	y (6) (1+)-NH3, y (6) (1+)-H2O
701.45667	1185.2	[M+3H] (3+)-2P
702.52942	105.5
703.46722	59.2
704.63702	129.5
705.39111	40.5
706.38727	105.3
707.42010	209.7
708.83606	201.1
709.75000	438.2	y (12) (2+)-NH3, y (12) (2+)-H2O
711.12878	103.3
712.56244	76.6
713.34259	84.0
714.91571	164.5
715.70410	36.6
716.66718	268.5
717.42291	1681.0	y (19) (3+)-NH3, y (19) (3+)-H2O, y (6) (1+)
718.77478	1642.7	y (12) (2+)
719.60809	87.0
720.27814	5.3
721.58649	245.4
722.36517	739.5	[M+3H] (3+)-NH3-H2O-P
723.25323	150.8
724.55261	86.6
725.60052	30.9
726.92413	339.3
727.90967	1380.4
728.52020	2488.5	[M+3H] (3+)-H2O-P, b (15) (2+)-2P, [M+3H] (3+)-NH3-P
729.68292	146.3
730.38202	303.6	y (14) (2+)-NH3-2P, y (14) (2+)-H2O-2P
731.22882	259.3
733.81201	4313.8	b (14) (2+)-H2O-P
734.42670	5345.2	b (14) (2+)-NH3-P, b (13) (2+), [M+3H] (3+)-P
735.28735	456.3
736.45673	275.7
737.45245	293.8
738.50732	215.6
739.58850	274.7	y (14) (2+)-2P
740.56451	73.1
741.41486	183.4
742.72467	150.3
743.84241	162.7
744.58136	148.7
745.31561	34.3
746.28790	339.1
747.04340	380.1	b (8) (1+)-H2O-P
748.36456	830.8	b (8) (1+)-NH3-P
749.45392	656.4
750.41107	204.9
751.33923	268.1
752.61188	344.4
753.51135	569.5	y (13) (2+)-P
754.79016	3146.2	[M+3H] (3+)-NH3-H2O
756.49115	500.4
757.49054	312.4
758.85718	90.2
761.01886	18.9
767.07184	39.5
775.90900	26.5
777.42255	336.4	b (15) (2+)-P
778.45593	222.5
779.71722	159.6
781.17365	15.7
782.32452	192.5
784.57123	10.2
787.27045	120.5
788.26227	170.0
788.97284	71.7
790.16675	85.2
791.14349	631.9	b (14) (2+)
791.86713	263.8
792.58014	224.7
793.55621	78.6
794.47711	10.2
796.72760	67.9
797.81189	132.0
798.67072	113.0
799.34613	3.8
801.76910	126.9
802.43176	123.4
803.96283	28.6
805.26294	17.7
806.44086	46.8
807.67010	147.5
808.78802	7.9
810.57251	22.5
811.84821	13.0
812.48773	13.2
813.42706	15.1
816.39520	82.4
818.28864	197.8
819.25360	151.7
820.31805	42.5
821.43475	60.2
823.17389	83.7
824.58795	10.6
825.72833	62.4
826.64215	655.7	b (15) (2+)
827.27020	384.9
828.40997	386.6	b (16) (2+)-P, y (14) (2+)-NH3, y (14) (2+)-H2O
829.40692	50.0
830.48639	240.8
831.41852	150.3
832.62823	46.5
833.92596	117.5
834.86987	74.3
835.91327	31.3
837.31091	202.6
837.93243	24.2
839.01495	37.8
840.47406	118.7
841.10394	60.8
843.04498	48.9
844.50226	21.5
845.18323	67.1
846.53711	50.0
847.17731	7.6
848.67731	54.6
850.01428	41.0
850.82111	27.6
852.26697	110.4
853.31964	76.6
855.20148	39.8
856.11932	8.4
857.14954	49.9
858.47430	102.2
859.70123	58.7
860.38214	8.4
861.20642	96.0
864.93585	15.1
866.06433	82.3
867.01971	53.0
868.02588	74.6
868.70056	290.8	b (16) (2+)-H2O
871.21759	53.0
872.75909	73.0
874.28491	106.8
875.29999	40.4
876.32208	36.2
877.38239	533.2	b (16) (2+)
878.21826	113.0
880.17896	128.0
881.19647	19.4
883.44409	70.9
884.63275	141.2
885.45404	33.7
887.52271	20.6
888.26935	21.7
889.12067	58.6
890.05646	57.7
891.05206	93.3
892.60687	65.2
893.63550	72.3
897.55615	38.2
898.28296	8.7
899.36652	108.8
900.31201	27.5
902.33087	9.3
903.56073	70.8
905.15253	64.6
907.96393	45.5
909.64502	211.0
910.64038	49.8
911.49316	27.3
913.51862	142.9
915.09650	46.6
916.95758	20.5
920.72095	39.2
921.72852	12.5
923.11163	7.0
924.92792	59.0
927.60333	1321.8	y (17) (2+)-H2O-P, y (8) (1+)
928.58813	698.7	y (16) (2+)-NH3, y (16) (2+)-H2O, y (17) (2+)-NH3-P
929.49249	96.0
930.73871	25.0
931.57983	34.0
932.33527	142.1
933.44312	98.6
934.72772	35.2
935.55731	14.9
936.82880	70.8
937.85858	78.3
939.28271	25.7
940.39618	72.5
941.21332	155.2
942.33173	122.7
946.29974	58.6
947.26398	120.8
948.41699	52.8
949.07202	109.2
950.33136	38.3
950.95013	54.3
951.83905	69.3
954.42725	85.5
955.59894	178.4
956.65277	40.2
957.44855	83.6
958.27191	47.5
959.00220	58.1
960.24829	44.0
964.52344	45.5
965.47101	38.1
966.50824	51.0
968.05469	33.0
969.97235	112.2
970.92554	18.5
973.88776	36.2
975.64777	8.0
977.47516	221.9
978.35089	60.7
979.23346	58.9
981.27295	28.3
984.16431	14.0
985.70093	69.1
986.50513	44.7
987.41333	10.5
988.69379	15.5
990.21021	28.3
993.01953	13.0
994.19708	33.2
995.06274	61.6
997.09619	191.1
997.84424	32.5
998.45441	11.7
999.89868	22.6
1000.56281	93.7
1002.27643	15.1
1003.37579	7.6
1004.27954	154.3
1005.44037	307.7	b (19) (2+)-NH3-P
1006.38037	546.2	b (18) (2+)
1009.51263	84.5
1010.24518	65.8
1012.02393	31.9
1013.67871	284.8	b (19) (2+)-P
1014.71942	35.8
1015.55597	40.4
1017.19159	140.2
1018.25171	55.8
1019.27057	33.9
1020.41089	47.1
1021.48291	44.8
1024.97339	52.9
1025.93896	26.6
1027.02368	9.2
1028.73108	55.9
1032.57190	9.8
1034.36731	67.9
1035.36584	10.4
1038.55640	35.6
1039.63599	128.7
1040.38477	13.0
1042.29248	151.7
1043.15747	31.8
1044.26965	59.3
1045.08105	27.8
1046.53467	21.5
1047.67065	64.6
1048.62695	18.6
1049.48877	77.5
1052.16772	97.5
1053.51624	192.4
1054.27686	51.8
1054.97461	31.3
1056.86890	25.8
1058.11621	22.8
1058.89221	50.8
1059.56873	19.2
1060.50623	15.6
1062.41724	755.8	b (19) (2+), b (11) (1+)-2P
1063.32935	130.4
1066.33154	39.6
1068.46265	59.8
1069.53894	13.5
1073.21948	146.8
1074.22363	20.0
1075.66321	32.5
1076.54858	7.2
1077.66199	69.9
1079.79614	13.3
1081.36230	43.2
1083.29993	11.0
1084.52637	10.4
1085.91382	128.9
1087.77246	94.1
1091.22485	123.2
1091.89502	17.5
1092.51782	80.2
1097.31580	4.6
1100.35632	67.6
1101.80273	64.0
1102.90112	8.1
1104.32532	23.2
1107.68042	27.3
1110.78442	11.4
1111.59937	6.3
1114.45349	59.3
1119.39404	28.0
1122.07959	9.3
1123.73169	23.7
1127.71057	13.0
1131.67139	18.5
1137.41235	35.0
1138.87500	17.6
1139.89221	10.2
1141.04980	14.3
1142.10718	75.8
1143.58789	29.9
1144.27637	29.6
1146.47363	15.9
1148.31250	13.2
1152.52759	76.8
1153.40747	32.4
1157.51294	62.5
1158.18945	40.2
1159.40015	65.3
1160.14221	452.2	b (11) (1+)-P
1161.26880	216.1
1162.09351	4.2
1163.62354	22.8
1166.62622	29.6
1171.30347	26.6
1172.44263	25.8
1173.51514	3.8
1174.76819	35.2
1175.83472	52.9
1176.55151	18.0
1178.44312	27.2
1181.41724	41.0
1185.42139	49.2
1186.20776	11.0
1187.38538	17.3
1190.49048	10.2
1192.92603	112.7
1197.04907	16.4
1200.41772	43.6
1205.79858	14.2
1207.48694	6.3
1208.86182	39.8
1210.11218	27.5
1211.49023	11.9
1215.53589	14.4
1216.64929	20.3
1218.35852	34.3
1221.36084	61.2
1222.82251	35.7
1228.56995	46.5
1237.13452	27.5
1237.79041	17.8
1238.55786	23.1
1240.25635	134.8
1241.41541	61.2
1254.57202	63.7
1255.23474	181.6
1256.01990	20.9
1257.66541	138.5
1258.59949	82.4
1259.35864	3.4
1261.72510	56.7
1263.52173	22.8
1273.33557	1274.6	b (13) (1+)-2P, b (12) (1+)-P
1274.27393	481.0
1275.18860	110.7
1275.86047	37.2
1288.26794	12.6
1291.21802	10.4
1300.49524	8.9
1301.57288	9.3
1305.24109	6.3
1313.53564	3.8
1314.65527	13.1
1319.73547	23.5
1320.53650	14.0
1325.37219	19.0
1333.83997	18.5
1335.03320	94.1
1335.75903	22.8
1341.94653	41.9
1345.80725	18.8
1346.85156	8.3
1352.62183	77.9
1353.32349	146.5
1354.34497	111.0
1355.27478	62.6
1365.72034	8.9
1368.74414	23.7
1370.29077	86.3
1371.23694	1089.3	b (12) (1+), b (13) (1+)-P
1372.30725	512.1
1373.16248	87.9
1376.46301	9.7
1383.47485	29.7
1384.19226	20.8
1386.47058	10.0
1394.58923	44.3
1399.00989	16.4
1401.94348	12.2
1402.59912	7.9
1422.00574	21.5
1441.47546	5.0
1448.53406	27.5
1459.80737	22.3
1462.55493	25.5
1463.24805	25.2
1465.07935	22.1
1478.52966	9.2
1483.67786	51.3
1494.80786	59.6
1505.46362	7.2
1511.85632	19.0
1515.58435	46.6
1554.70667	89.8
1569.02600	13.1
1581.37170	21.7
1582.28040	62.3
1583.54626	8.3
1587.61609	5.0
1594.60437	4.7
1652.40076	79.3
1653.65564	40.1
1698.30591	10.1
1736.40613	44.3
1842.44641	10.2
