# Supplementary material for: Phosphoproteomic Analysis of Platelets Activated by Pro-Thrombotic Oxidized Phospholipids and Thrombin
Source: PLoS One. 2014 Jan 6;9(1):e84488. doi: 10.1371/journal.pone.0084488 (PMC3882224; doi:10.1371/journal.pone.0084488)
Supplement: Annotated Spectra S2 — (ZIP) [file pone.0084488.s005.zip › EPTPSIASDISLPIATQELR_-9_2_116285.txt]

m/z	i	matches
221.13763	12.3
233.34598	12.3
243.29248	25.9
253.20897	13.8
255.32349	28.0
261.12628	40.2
263.86954	5.8
269.99203	4.6
271.18741	25.5
272.54773	23.2
276.97943	8.4
282.27808	115.6
288.09125	249.5
289.20972	48.7
294.38495	5.0
298.86859	11.2
301.13129	14.2
304.40976	12.5
308.42230	30.6
310.25018	22.8
311.31149	42.5
314.85065	28.6
320.02817	16.8
321.16534	12.7
322.34222	10.1
326.30554	6.7
327.03427	33.5
328.31537	16.8
330.39703	19.0
331.50629	5.8
332.94263	18.1
336.20905	14.2
338.22018	20.2
340.70905	5.6
341.62646	17.7
342.95038	59.4
348.28693	41.5
349.21494	13.3
350.54675	32.1
351.34204	18.5
355.43713	29.3
358.26300	23.7
359.28448	60.3
361.38025	18.5
363.24005	8.3
365.39185	15.3
369.36469	12.1
371.06213	43.6
373.45520	12.1
378.59796	37.5
379.30682	57.9
381.30902	21.3
383.25024	197.1
384.07819	21.4
387.86688	5.8
389.88147	8.4
391.10803	24.6
396.36609	28.4
397.57910	4.1
399.20850	42.3
400.37018	9.1
407.11090	35.3
408.03662	18.0
409.21234	8.4
411.06189	13.0
412.16980	11.0
413.05170	14.4
414.10144	24.5
416.73431	86.2
417.34583	489.5	y (3) (1+)
418.40228	206.6
421.18793	21.6
424.79089	55.3
426.61908	7.8
427.42773	22.9
429.11493	23.7
430.50867	9.3
432.46497	9.9
433.28186	21.1
435.36798	16.8
436.39685	19.5
437.07965	8.4
438.32538	8.0
440.29047	9.5
443.27100	4.1
447.82776	25.7
449.52924	68.7
451.36914	65.9
453.29688	57.3
455.53815	444.6	y (8) (2+)-NH3, y (8) (2+)-H2O
456.79657	16.2
457.55725	14.4
459.55475	26.7
460.22595	25.2
461.70477	11.7
462.32373	9.7
463.23706	52.3
464.48315	2673.5	y (13) (3+)-NH3-2P, y (8) (2+)
465.50513	212.4
466.32324	12.7
467.14331	30.7
468.64001	5.4
470.95245	19.0
472.17273	15.8
475.66113	4.7
477.06531	44.8
480.45319	24.3
489.27808	13.4
491.87103	6.9
494.25305	12.6
495.54285	59.4
496.54639	29.4
497.30090	17.9
498.51984	74.0
499.59692	70.9
500.65784	50.5
501.35211	34.8
503.96948	16.1
504.64691	76.1
506.91370	8.7
507.91248	18.9
509.27673	9.5
511.36877	83.2
512.21252	25.2
513.16412	20.9
514.41962	84.1
515.41620	21.9
516.39203	7.5
518.26398	19.0
520.70239	199.1
521.37158	109.8
523.82892	44.7
524.76904	29.3
527.07275	28.2
528.42395	70.6
529.86755	4.8
530.76221	23.9
533.62457	14.9
534.44818	58.2
535.42169	19.8
536.27380	17.3
537.48737	23.2
538.46332	45.5
540.15546	26.1
541.22784	10.1
543.33990	66.3
543.97870	15.6
545.41083	572.6	b (15) (3+)-H2O, y (4) (1+)
546.55292	196.6
547.28375	29.8
548.34601	18.3
549.19946	14.7
550.50281	34.7
552.97626	88.6
555.53448	99.6
556.34186	7.6
557.79828	72.7
558.50830	68.3
559.20929	71.6
560.77301	61.5
561.41034	38.6
562.60345	57.9
564.51575	120.7
565.18829	11.2
566.05615	40.4
567.30585	17.2
568.21606	15.5
569.23663	22.0
571.69525	69.7
573.14673	36.4
573.87158	15.5
575.83746	60.4
578.91028	15.3
580.51422	157.6
581.36780	106.6
582.38135	44.7
583.39276	54.0
585.36700	23.2
586.16907	102.1
587.15338	17.6
588.20795	73.9
589.07318	147.3
590.42096	18.5
591.46851	47.4
593.23956	88.6
595.24481	149.9
596.37274	73.0
598.22894	74.1
599.62396	94.8
603.65240	109.0
604.69989	159.2
606.47516	99.3
607.37140	212.0
608.30145	84.9
609.89264	64.6
610.64642	169.0
611.77667	106.4
613.30267	11.8
614.37909	13.8
616.53717	15.1
617.47223	58.3
618.88898	139.9
620.58575	158.1
621.38330	16.3
622.62982	55.7
623.94867	28.2
625.15070	144.4
626.38879	67.7
627.60596	93.6
628.30176	133.3
629.49561	122.7
630.18091	7.1
632.32269	64.2
633.36945	49.2
634.18005	9.6
635.73810	71.6
637.18671	813.1	b (19) (3+)-NH3-2P, b (13) (2+)-2P, b (12) (2+)-P, b (19) (3+)-H2O-2P
637.95575	196.6
639.40002	29.8
640.42926	220.6
641.59540	64.7
642.24628	88.0
643.33911	13.7
644.24939	18.6
644.85577	37.3
646.36884	1366.9	y (5) (1+)
647.40863	374.1
648.72394	131.0
650.14771	31.8
651.88239	146.1
652.94586	227.9
653.84119	10.5
654.58801	83.8
655.50092	36.3
656.20831	8.2
656.83478	25.7
657.67932	62.6
658.91479	57.6
659.76794	165.5
660.68060	113.1
661.36163	162.6
662.60919	84.3
665.25385	216.5
666.70306	17.7
667.75293	125.8
668.70209	215.6
669.44531	162.4
670.23553	101.8
671.16931	95.6
672.35425	92.9
674.98413	37.7
676.41840	227.7
677.41815	520.8	b (13) (2+)-H2O-P, b (12) (2+)-H2O, b (13) (2+)-NH3-P
678.18207	149.9
679.06342	181.4
680.07477	170.5
681.42975	22.6
682.58215	86.9
684.15710	99.0
685.12604	165.2
686.27875	105.2
687.27240	13.6
688.01752	46.6
689.63257	132.8
690.75824	116.5
691.80914	13.4
692.64929	50.7
693.37140	55.1
695.67596	442.6	[M+3H] (3+)-H2O-2P, b (7) (1+), y (13) (2+)-NH3-2P, [M+3H] (3+)-NH3-2P, y (13) (2+)-H2O-2P
696.38000	57.8
697.19073	54.1
698.31232	85.6
699.46588	251.0
700.78680	112.2
701.54657	1077.2	[M+3H] (3+)-2P
702.32037	173.3
703.62976	89.1
704.97052	103.6
705.88306	130.9
707.02631	174.9
708.11975	145.2
708.79895	134.4
709.73907	788.1	y (12) (2+)-NH3, y (12) (2+)-H2O
710.56049	100.2
711.40802	70.5
712.47473	177.8
713.53302	106.1
714.22156	86.8
714.88861	22.0
716.06451	316.6
716.75775	363.0
717.39203	1433.4	y (19) (3+)-H2O, y (6) (1+)
718.78235	2867.8	y (12) (2+), y (19) (3+)-NH3
719.56952	412.0	b (15) (2+)-H2O-2P
720.61292	96.7
721.57507	544.3
722.40137	583.2	[M+3H] (3+)-NH3-H2O-P
723.37402	288.3
724.51166	112.2
725.74164	123.8
726.86969	128.8
727.85468	1631.9	[M+3H] (3+)-NH3-P, [M+3H] (3+)-H2O-P
728.49030	1580.0	b (15) (2+)-2P
729.48633	121.8
730.59430	192.4
731.59796	126.0
733.35925	763.2	b (14) (2+)-H2O-P
734.20850	7232.7	b (14) (2+)-NH3-P, b (13) (2+), [M+3H] (3+)-P
735.39575	236.1
736.39374	127.4
737.46100	196.3
738.71362	288.1
739.77148	188.2
740.53571	52.8
741.16827	80.1
742.35406	240.7
743.00330	127.7
743.88446	172.7
745.12543	312.9
746.37915	295.1
747.64349	665.9	b (8) (1+)-H2O-P
748.68701	1225.5	b (8) (1+)-NH3-P
749.72894	434.6
750.49591	236.9
751.33344	70.5
752.45898	214.1
753.24670	470.9	y (13) (2+)-P
754.76959	2959.8	[M+3H] (3+)-NH3-H2O
755.95563	180.2
756.66974	207.8
757.43488	311.2
758.64862	144.7
759.96320	17.2
766.90936	11.5
768.82709	22.0
770.95435	97.5
775.04858	26.2
776.35046	16.4
777.57623	204.6
778.45197	125.8
779.23090	71.2
779.97479	24.3
782.90265	63.4
783.52179	37.3
784.39752	30.3
785.29980	37.6
786.00092	53.0
787.44745	23.7
788.49713	390.8	y (14) (2+)-P
789.66266	56.0
791.29663	527.5	b (14) (2+)
792.41132	248.7
793.28046	5.9
793.89484	32.0
795.70184	34.1
796.65070	30.7
797.41205	70.8
798.28882	56.0
799.12506	19.0
799.74500	16.2
801.20880	47.4
802.63361	119.9
803.71674	93.7
804.34692	3.6
807.47040	70.7
808.89398	41.5
810.34869	103.9
812.49603	31.7
813.86511	13.0
815.40765	42.6
816.82391	28.4
817.94830	79.4
819.05103	66.3
820.10632	86.5
821.56158	90.6
822.42035	67.7
823.32892	104.7
824.42700	87.3
825.14655	107.7
826.79156	1257.0	b (15) (2+)
828.22186	398.6	b (16) (2+)-P, y (14) (2+)-NH3, y (14) (2+)-H2O
828.94476	317.3
830.47650	344.5
831.53058	162.6
832.72253	53.3
834.14044	178.8
834.89874	20.4
836.30133	40.2
837.41083	300.5
838.03467	29.7
838.67865	97.5
839.51031	13.6
840.98871	79.5
841.89972	17.2
845.30963	48.5
846.56940	31.2
847.53693	26.9
848.28345	45.2
852.40381	50.6
854.70990	38.8
856.26154	84.6
856.93085	28.8
857.74890	66.1
858.83972	66.2
860.23456	66.5
861.27051	102.6
863.52570	44.9
864.91620	84.8
866.30231	14.7
867.09344	75.1
868.14166	347.3
869.22736	280.1
870.35626	35.3
871.07104	35.5
871.68103	10.6
873.52576	66.3
874.23358	25.5
875.60620	58.7
876.53180	4.1
877.25299	228.4
878.36877	109.5
879.24249	32.6
880.10052	42.0
881.16516	23.4
882.18036	23.0
883.22211	152.1
883.86591	48.1
884.85864	24.2
886.02740	141.0
887.07806	31.7
888.31073	36.2
890.48029	49.8
891.38403	4.1
892.46826	191.9
893.42670	55.7
894.19843	115.0
895.07758	16.3
896.22565	36.6
896.83087	23.2
897.69598	54.0
898.49951	36.2
899.11865	6.3
901.48615	86.8
902.76984	67.4
905.13531	54.6
906.51178	28.5
909.41620	133.7
910.50824	108.4
911.45465	29.6
914.15894	46.8
916.75391	27.1
918.93109	79.9
919.57642	29.3
922.30396	79.4
923.59967	64.4
924.54352	46.1
925.39728	21.2
926.38501	171.5
927.51678	1456.8	y (17) (2+)-H2O-P, y (8) (1+)
928.50336	541.9	y (16) (2+)-H2O, y (16) (2+)-NH3, y (17) (2+)-NH3-P
929.71002	79.8
931.12396	35.0
932.10205	62.7
932.81494	154.9
933.84833	7.1
934.90625	56.2
935.69550	17.5
936.87964	71.1
937.56219	112.4
938.57904	64.9
939.31732	10.1
940.30981	9.6
941.31714	219.2
941.94342	42.2
943.21899	95.1
944.21246	6.7
946.40985	83.9
947.50116	24.4
949.20001	99.1
949.98175	46.5
950.58490	65.2
953.58575	176.1
954.97577	140.8
955.70538	84.7
956.65948	169.8
957.36407	136.9
960.09137	31.7
961.15674	11.9
962.33472	49.1
963.80609	53.2
964.45428	49.9
965.52667	208.2
966.28583	82.2
968.77344	85.9
969.57941	22.6
970.44135	27.1
971.65118	36.7
972.67108	8.4
974.94708	5.8
975.84601	69.3
976.89886	141.8
977.52936	47.1
978.22559	49.0
978.99249	4.6
981.51520	10.0
982.75684	43.6
984.45313	35.3
985.11865	59.4
985.94873	192.8
987.23956	26.8
988.74664	19.5
991.86646	25.4
992.76825	160.3
993.46930	53.8
994.99554	57.2
995.91693	54.9
996.79761	50.4
997.45526	20.7
998.13397	16.8
1000.87335	37.4
1001.60565	7.8
1002.87982	96.6
1004.51660	90.3
1005.74872	357.7
1006.72833	149.9
1007.68018	9.3
1011.77142	41.4
1013.58539	232.5
1014.29956	45.8
1015.22455	46.0
1017.14575	39.5
1018.12958	38.9
1019.26001	93.3
1020.45331	35.0
1023.24689	8.0
1024.60107	48.0
1026.03833	36.5
1026.94568	31.5
1028.05554	6.3
1032.88403	18.3
1034.58789	17.5
1035.40930	79.4
1036.36938	10.0
1037.38562	16.8
1038.85474	10.4
1040.25195	29.9
1041.49573	133.1
1042.56641	135.6
1043.28809	8.1
1044.41382	45.2
1045.39832	82.3
1049.23242	77.7
1053.20386	312.6
1053.89636	128.3
1055.78784	42.8
1057.38904	62.3
1058.24414	8.0
1059.77246	42.6
1061.59644	125.0
1062.55530	796.8	b (11) (1+)-2P, b (19) (2+)
1065.22864	28.3
1066.69299	16.4
1070.98145	35.8
1072.15747	66.9
1073.17590	67.3
1074.05457	63.5
1075.11218	5.7
1076.71436	128.2
1077.41162	47.3
1080.77234	46.9
1082.64807	7.6
1084.72046	18.6
1086.12866	55.7
1089.62378	14.9
1091.29907	253.3
1092.48413	16.2
1093.28564	66.8
1099.42957	36.6
1100.66406	50.6
1103.12695	6.7
1104.84326	45.9
1107.06091	12.3
1109.84961	43.0
1110.61414	10.8
1111.75562	30.8
1113.08667	37.5
1114.04675	10.6
1127.41296	24.3
1128.58032	76.7
1130.11377	9.5
1132.20288	51.2
1133.25732	6.7
1137.31494	31.6
1139.34619	67.8
1142.09570	71.0
1143.30652	87.8
1144.45361	31.3
1145.26074	8.0
1147.47876	13.3
1148.29028	19.4
1153.02075	50.9
1156.85229	30.2
1158.59131	47.7
1160.28101	381.8	b (11) (1+)-P
1161.18823	70.9
1162.38135	17.9
1167.16541	6.3
1170.95728	88.0
1173.34473	27.1
1175.33350	90.3
1179.20813	21.3
1180.93750	4.6
1182.24854	29.6
1186.48633	6.2
1192.75903	16.6
1204.72681	76.7
1205.71362	69.1
1207.45020	10.1
1208.22949	13.4
1209.46680	18.1
1210.40979	19.3
1212.52759	28.9
1217.63599	13.9
1218.66431	16.6
1223.17102	5.0
1226.78979	8.4
1229.99646	4.1
1231.94934	17.3
1235.47449	28.0
1237.20349	22.0
1238.62012	14.6
1240.12805	355.8
1241.20996	110.9
1241.89172	20.4
1242.58069	18.2
1243.65198	43.6
1245.32947	17.5
1249.67908	16.4
1255.28564	205.5
1256.27246	116.3
1257.35571	127.6
1258.72034	95.8
1259.48853	69.0
1260.32324	8.9
1262.19250	28.5
1263.17834	15.6
1273.21716	1026.2	b (12) (1+)-P, b (13) (1+)-2P
1274.17004	456.4
1280.54175	52.5
1281.20227	6.7
1294.10168	7.8
1297.70642	17.3
1299.72607	29.3
1300.65417	23.3
1301.53625	28.5
1304.09290	8.9
1316.88477	9.9
1322.38257	13.0
1325.22668	46.9
1328.23596	31.4
1335.00549	98.5
1336.12146	18.1
1338.25635	24.6
1348.20667	9.3
1353.18018	424.8	b (13) (1+)-H2O-P, b (13) (1+)-NH3-P, b (12) (1+)-H2O
1354.38562	199.2
1355.01721	19.8
1365.99573	13.2
1371.09277	1199.2	b (12) (1+), b (13) (1+)-P
1372.27173	515.0
1373.37146	103.7
1384.16650	31.8
1387.43628	21.7
1388.67749	8.4
1402.47485	13.0
1403.21021	11.8
1406.74487	43.7
1411.30115	7.1
1417.49182	45.3
1419.36243	8.9
1428.15857	9.7
1440.54138	11.8
1448.49414	17.9
1453.27039	9.1
1464.43103	17.3
1465.32666	17.0
1468.09473	24.6
1472.60730	8.7
1475.91003	16.2
1477.50171	21.7
1487.35388	23.8
1494.93225	23.7
1500.58362	13.6
1510.50793	48.8
1511.27722	5.0
1516.09277	8.0
1526.14258	9.1
1536.75769	7.8
1542.36438	22.1
1554.73596	40.6
1555.60181	16.9
1564.05835	25.0
1581.30493	72.0
1582.78833	84.0
1618.85608	21.2
1630.40955	29.1
1634.27319	27.1
1635.82971	55.1
1653.28735	64.0
1667.52014	7.8
1743.43396	30.4
1754.22107	4.8
