# Supplementary material for: Phosphoproteomic Analysis of Platelets Activated by Pro-Thrombotic Oxidized Phospholipids and Thrombin
Source: PLoS One. 2014 Jan 6;9(1):e84488. doi: 10.1371/journal.pone.0084488 (PMC3882224; doi:10.1371/journal.pone.0084488)
Supplement: Annotated Spectra S2 — (ZIP) [file pone.0084488.s005.zip › EPTPSIASDISLPIATQELR_-12_2_121935.txt]

m/z	i	matches
211.01262	15.8
215.28580	8.6
219.50034	9.8
222.19873	25.0
225.24722	12.7
229.04239	24.3
230.23764	66.5
231.34146	20.0
232.84613	9.8
234.36810	26.9
239.22488	35.9
240.34042	14.4
241.30566	4.3
244.12418	88.5
246.21275	23.8
251.46701	37.9
254.08868	18.0
255.36688	8.0
258.17200	35.7
261.29358	41.7
262.18533	32.1
264.13052	14.0
265.34454	19.4
266.07642	20.6
269.36050	23.9
272.46863	35.8
273.22275	6.8
274.13037	22.6
275.21692	18.0
278.87790	30.4
282.12830	203.8
283.34772	5.6
285.48383	17.9
286.19562	20.3
286.84424	20.6
288.18042	629.8	b (9) (3+)-NH3-P, y (2) (1+), b (9) (3+)-H2O-P, b (8) (3+)
289.23264	90.3
290.42719	19.4
292.72705	26.2
294.36322	83.7
296.37195	9.0
297.04968	37.6
298.25427	10.9
299.01062	52.3
300.39056	67.0
301.04004	9.8
303.11325	24.6
304.28668	57.6
308.19708	22.7
309.13879	9.8
310.34573	15.8
311.28973	40.7
314.46045	17.2
315.22827	25.4
316.29904	33.8
319.30475	65.7
320.93042	11.6
323.04132	30.9
323.81342	17.3
325.28436	17.8
327.26465	26.0
328.49255	23.6
329.24304	75.0
330.43024	6.2
331.29559	13.0
333.29950	13.6
337.30756	18.7
339.11169	44.3
340.06396	14.0
341.97577	88.9
343.14423	33.6
344.11371	17.2
346.64862	33.9
347.29791	13.5
349.13477	29.2
350.49542	37.2
352.11966	11.9
354.21564	48.4
354.97131	12.2
357.37933	32.0
359.33185	37.7
361.27985	193.2
363.50635	7.4
365.10736	108.1
366.07166	31.6
366.96356	41.3
367.61212	12.4
371.47241	29.1
372.35657	14.3
373.47656	16.7
374.11127	26.9
375.23462	10.9
376.64319	50.3
377.26672	6.2
379.46222	20.2
380.45313	46.7
382.53644	88.1
383.26886	176.1
384.31354	59.9
388.70313	9.8
389.32947	64.8
391.37665	46.7
393.54303	26.8
394.45111	6.8
396.19135	40.6
398.04828	122.1
399.16321	99.5
401.48792	113.9
403.27344	67.4
404.32880	35.3
407.01819	54.5
407.80682	10.9
408.42908	27.6
409.51166	30.9
410.25476	21.1
411.49371	34.0
412.21100	10.6
413.48407	19.9
414.40033	42.4
415.21118	19.0
417.31067	685.3	y (3) (1+)
418.26941	130.7
419.44458	23.9
420.63696	16.4
421.39008	35.6
423.17883	12.8
424.56122	13.6
425.65924	105.0
426.40442	45.4
427.24280	10.9
428.08093	32.9
430.57092	56.5
432.58014	44.9
433.35059	207.8
435.43793	29.3
436.60193	85.1
438.07977	17.7
439.31915	40.9
440.46930	4.4
441.42096	9.8
443.38361	104.3
444.19891	51.6
445.58887	74.4
446.47369	98.5
447.54260	206.2
448.46155	52.4
449.44983	137.3
450.45807	11.0
451.51947	56.8
452.44305	13.7
453.92517	23.0
455.33997	880.7	y (8) (2+)-NH3, y (8) (2+)-H2O
456.01086	484.2
457.48682	55.8
458.40717	58.9
459.28027	32.5
461.48486	107.3
462.47711	23.2
463.37024	170.4
464.50421	6098.0	y (8) (2+)
465.41309	607.5
466.52600	102.2
467.52301	34.7
470.06604	30.3
471.55060	27.8
473.35840	50.2
474.30902	12.2
476.30713	61.8
477.44049	45.9
478.37769	38.4
479.48230	21.1
480.29504	20.3
481.25458	7.4
482.70264	236.9
483.52612	49.2
487.56952	37.9
490.23480	112.8
491.53693	87.3
492.42224	82.8
493.62030	142.5
494.61847	204.4
495.35364	6.6
496.47083	15.2
497.49091	63.9
498.72815	14.4
499.46906	18.8
501.35211	37.4
503.33844	26.8
504.25586	39.7
507.35071	52.4
508.78918	39.5
509.41620	14.2
511.36615	357.3	y (9) (2+)-H2O
512.31549	235.9
513.11945	92.5
514.87866	22.7
516.31049	25.2
517.23340	7.2
518.31903	32.3
519.40302	31.7
521.16022	537.5	y (9) (2+)
522.12152	107.0
523.15149	105.6
523.91266	75.0
525.22351	116.4
526.26160	42.7
527.35870	120.5
529.42688	157.1
530.41473	44.5
531.83405	231.9
532.46826	317.7	b (11) (2+)-NH3-P, b (11) (2+)-H2O-P, y (14) (3+)
533.09186	148.8
534.33752	85.7
535.39752	68.2
536.17114	173.0
536.98346	93.7
538.09521	70.8
539.34924	314.6
540.36438	120.1
541.34369	79.6
543.27252	76.4
544.12433	101.7
545.38531	759.4	y (4) (1+)
546.31281	557.2	b (10) (2+)
547.27246	145.8
548.30597	52.6
549.03314	40.4
550.68488	69.6
551.44354	146.1
552.42938	45.9
553.23578	93.9
555.66913	209.1
556.37866	72.6
557.19977	212.2
558.47443	29.8
559.25824	42.6
560.42291	141.0
561.33844	71.6
563.12061	38.3
564.61243	298.5
565.52100	147.0
567.12048	29.2
569.40839	79.8
571.00372	159.1
572.00177	302.1
573.79028	145.1
574.94220	63.0
576.25201	107.4
577.11914	80.0
578.51984	118.4
579.52917	329.2
580.84326	2223.5	b (11) (2+)-H2O
582.02448	120.5
583.15698	129.2
584.33661	57.8
584.94440	19.7
586.13434	28.4
587.24951	9.8
587.97821	28.6
588.98438	313.9
589.94598	731.2	b (11) (2+)
590.90247	151.1
591.54620	42.2
592.30994	48.4
593.25116	52.3
595.45850	47.3
596.28644	8.6
597.00623	70.7
599.27673	51.2
601.34875	131.6
602.23816	8.2
603.44641	43.3
604.76489	26.3
605.37048	108.0
606.25446	24.0
607.27576	386.1	b (6) (1+)-H2O
608.36908	140.5
609.23206	19.1
610.52979	53.1
611.24323	116.4
611.93451	21.9
612.75262	36.9
613.40216	39.2
615.61932	73.3
616.88739	200.9
617.82178	109.0
619.44745	141.5
620.50024	184.6
621.37103	116.0
622.54083	80.2
623.34973	142.7
624.72546	615.5	y (17) (3+)-H2O, y (17) (3+)-NH3, b (6) (1+)
625.51141	360.9	y (18) (3+)-H2O-P
626.41608	183.1
627.41449	140.5
628.24139	722.4	y (5) (1+)-H2O
629.34760	275.8
629.94989	29.8
630.70306	38.5
631.53424	115.7
632.59967	17.7
633.98474	558.9
634.93097	357.3
636.51581	249.4
637.12183	3272.6	b (13) (2+)-NH3-P, b (12) (2+)-H2O, b (13) (2+)-H2O-P
637.83276	1453.0	b (18) (3+)-H2O, b (18) (3+)-NH3
639.28534	473.5
640.24622	743.1
641.34412	322.6
642.36810	184.1
643.41290	518.8	b (19) (3+)-NH3-P, b (19) (3+)-H2O-P
644.41656	163.6
645.02649	57.9
646.35254	2642.7	b (12) (2+), b (13) (2+)-P, y (5) (1+)
647.47614	772.5
648.59851	312.1
649.45972	77.8
651.09283	263.1
651.93060	162.6
652.53223	89.9
653.35236	249.3
653.97443	46.0
654.62897	6.2
656.34747	162.4
657.67450	151.6
658.77020	332.0	y (18) (3+)-NH3, y (19) (3+)-H2O-P, y (18) (3+)-H2O, y (19) (3+)-NH3-P
659.71222	48.2
660.53693	292.1
661.50928	136.5
662.65198	144.3
663.57733	216.7
664.51190	79.7
665.22491	50.1
667.42670	932.1
668.53656	496.5
669.65240	577.4	y (12) (2+)-NH3, y (12) (2+)-H2O
670.73120	94.1
671.44812	356.9
672.17401	22.2
673.07715	50.1
674.12152	222.8
675.38702	317.4	b (19) (3+)-H2O
676.13849	128.6
677.37299	219.6
678.42999	312.3
679.27850	104.3
680.08569	96.5
681.11127	380.4
682.24286	565.9	b (19) (3+)
683.29852	804.7
684.07867	181.1
685.07123	81.7
685.68585	311.6
686.67804	258.6
687.63062	244.6
688.66040	158.6
689.66895	338.9
690.32977	1074.0
691.35358	1272.7	y (19) (3+)-H2O, y (19) (3+)-NH3
692.46649	334.5
693.37811	202.2
694.89734	938.7	b (13) (2+)
695.83649	1141.0	[M+3H] (3+)-NH3-H2O-P, b (7) (1+)
697.21466	382.8	y (19) (3+)
698.21185	181.1
699.42712	321.4	y (6) (1+)-H2O
700.62549	770.8	[M+3H] (3+)-H2O-P, y (6) (1+)-NH3
701.77582	612.4	b (14) (2+)-P, [M+3H] (3+)-NH3-P
702.83539	227.5
703.96259	323.8	y (13) (2+)-NH3-P, y (13) (2+)-H2O-P
704.77228	246.4
705.58075	315.2
706.41064	1828.4
707.21912	962.3
708.13440	1926.6	[M+3H] (3+)-P
709.47296	194.2
710.20721	40.9
711.29608	254.8
711.97211	296.7
713.11279	287.8
714.32782	299.0
715.54523	144.0
717.37738	2005.4	y (6) (1+)
718.48309	894.2
719.45233	487.6
720.37732	475.4
721.47919	1258.6
722.41254	1560.3
723.40588	408.5
724.75165	310.8
725.53778	209.4
726.16864	246.9
727.24103	731.1
728.25110	5303.8	[M+3H] (3+)-NH3-H2O, b (15) (2+)-H2O-P
729.44751	1260.1	b (15) (2+)-NH3-P
730.43964	424.9
731.72626	169.3
732.54254	33.2
741.91455	70.0
746.82587	8.4
748.31500	47.4
749.40790	78.5
751.04822	307.4
751.85779	254.9
753.24237	767.4	y (13) (2+)-NH3, y (13) (2+)-H2O
754.37653	282.8
755.38007	45.6
758.42670	128.7
759.39825	35.2
760.54529	23.8
761.85455	126.1
763.53223	57.9
765.30469	8.0
766.31805	7.8
767.19592	71.0
768.13959	68.3
768.86865	17.1
769.55878	39.9
771.65155	13.3
772.53302	105.5
774.15863	100.4
775.04181	130.8
776.77728	167.3
778.06793	357.4	b (15) (2+)-H2O
778.79816	72.7
779.62299	58.1
780.30890	42.0
781.15460	48.3
782.30304	115.2
783.28729	129.0
785.46667	25.9
786.94049	1785.0	b (15) (2+)
788.11371	523.5	b (16) (2+)-P, y (14) (2+)-H2O, y (14) (2+)-NH3
789.06586	353.3
789.99261	19.8
791.25275	349.7
792.25983	119.4
793.48669	48.7
794.31293	166.5
795.18292	192.7
796.16400	13.4
797.53265	403.9	y (14) (2+)
798.26709	119.2
799.26849	134.4
800.75354	24.6
801.47070	102.8
802.32312	83.8
803.07025	85.8
806.07129	10.8
807.54083	23.9
810.64636	12.5
811.77643	128.7
812.72382	120.1
813.61432	155.5
814.93982	89.6
815.63544	16.6
816.55255	69.3
817.17841	9.2
819.71661	49.9
821.05499	179.2
822.32452	376.5
823.37427	99.3
824.32477	88.5
825.58228	76.1
826.38403	15.2
827.58191	107.5
828.52423	340.4	b (16) (2+)-H2O
830.50610	1109.8	y (7) (1+)
831.47205	407.1
832.19592	178.9
833.11273	226.5
833.91376	49.6
834.60919	101.0
835.23132	34.9
836.19855	75.8
837.09552	594.2	b (16) (2+)
837.74677	394.2
838.47260	68.2
839.59515	41.9
840.51709	417.0	y (16) (2+)-NH3-P
841.41315	48.3
842.64502	223.5
843.56976	84.3
844.57098	377.1	b (17) (2+)-NH3-P, b (8) (1+)-H2O, y (15) (2+)-H2O
845.56158	110.5
846.35944	104.8
847.73975	134.1
850.51208	101.3
851.40784	23.1
852.29449	160.7
852.94073	109.2
854.01678	51.6
855.61670	8.8
856.23346	50.2
857.64758	313.1
860.37628	130.1
862.19177	159.2
863.09589	23.9
863.97174	37.2
865.05981	182.7
866.26160	24.5
868.23737	38.4
869.63495	141.3
870.58441	101.7
872.94635	20.1
874.31616	126.4
877.05780	97.9
877.91547	40.3
879.71191	168.0
880.50098	134.2
881.45221	86.9
882.29150	77.9
884.90674	29.2
887.16699	222.4
888.43652	154.8
889.25677	9.0
890.35712	35.1
892.25104	350.6	b (17) (2+)-NH3, b (17) (2+)-H2O
892.92871	83.1
894.60956	43.7
895.34955	29.3
896.05640	149.7
897.48828	125.6
898.52228	111.6
899.48950	22.5
900.42609	17.0
901.41827	170.6
902.08514	80.2
903.39795	102.7
905.12305	217.4
906.38654	56.4
907.62946	50.6
909.47174	1044.4	y (8) (1+)-H2O
910.49396	279.5
912.76221	17.0
913.60175	72.9
914.30548	200.8
916.31671	94.0
917.14429	110.9
918.97955	119.7
919.68011	37.1
920.82373	137.5
922.13550	87.1
923.37183	177.5
924.97589	30.0
926.15704	129.5
927.50049	6329.8	y (8) (1+)
928.54303	2742.5
929.56036	198.5
933.02972	119.8
934.40991	70.5
935.44391	80.7
936.98096	120.3
937.96704	272.1
938.79144	21.1
939.49750	100.2
940.65717	15.7
944.65436	35.0
946.37360	303.9
947.31519	80.3
948.25946	161.2
949.97516	133.1
951.07281	35.6
953.01971	177.0
954.00836	187.8
956.19379	82.9
956.89642	214.6
958.01392	278.5
958.86230	57.7
960.03857	222.8
961.64349	36.6
962.33563	12.8
963.51569	84.0
964.37671	128.0
965.96014	909.1	b (18) (2+)
966.70850	300.5
967.31079	30.2
968.62958	68.0
969.62103	31.1
971.99799	128.2
973.33856	212.7
974.38568	243.3
975.22198	163.0
976.24921	14.7
977.22290	58.2
978.17487	228.2
979.57764	166.3
982.49335	257.1
983.37128	112.9
984.61694	109.0
985.51178	126.6
986.46338	209.0
988.11475	333.5	y (18) (2+)-H2O, y (18) (2+)-NH3, y (19) (2+)-NH3-P
989.90033	28.4
991.64240	118.0
993.48688	96.7
994.48029	262.5
995.39740	114.8
999.95746	187.9
1000.74530	12.2
1002.28241	22.7
1003.22095	43.4
1004.05060	46.0
1007.25732	19.7
1009.46967	75.9
1010.68231	108.2
1011.68335	147.6
1013.34375	383.8	b (19) (2+)-H2O, b (19) (2+)-NH3
1014.38617	17.2
1016.47827	163.1
1017.50806	30.4
1018.28094	26.3
1019.69049	98.3
1020.79199	45.6
1022.25739	1216.4	b (19) (2+), y (9) (1+)-H2O
1022.91852	920.9	y (9) (1+)-NH3
1023.54590	275.4
1024.57251	44.0
1026.40503	233.3
1027.47913	26.3
1029.08313	34.1
1031.64294	39.9
1033.18164	48.6
1034.31665	179.4
1035.83044	81.9
1037.08289	21.8
1038.30383	25.1
1039.15796	44.0
1040.64758	147.5
1041.35291	25.0
1042.44836	421.5
1043.52197	402.5
1044.41626	153.5
1045.04297	94.2
1046.11975	31.7
1050.11768	182.8
1051.15015	158.8
1055.47522	48.5
1062.55103	99.0
1065.21997	17.3
1072.52454	111.1
1073.23645	138.9
1074.35559	126.3
1075.22974	34.6
1079.94617	8.6
1083.33789	41.1
1084.93311	28.1
1086.71655	101.3
1088.93799	29.9
1090.52991	190.2
1091.35168	876.6	b (10) (1+)
1092.45398	184.1
1093.39172	53.4
1094.57141	51.0
1095.35889	64.3
1098.35498	33.5
1104.15576	88.4
1105.74072	9.5
1107.38721	36.0
1109.67505	54.1
1111.66772	28.4
1112.46948	56.7
1114.83862	28.1
1116.34912	34.2
1118.68604	83.9
1121.49866	30.2
1127.57080	186.9
1128.63660	67.9
1130.05737	13.0
1132.23267	10.3
1135.45935	8.0
1139.42554	30.5
1141.84167	57.2
1142.84558	229.0
1144.09082	27.6
1147.85840	7.4
1150.43945	82.5
1151.13953	9.9
1154.42529	37.7
1156.43042	22.1
1157.65759	51.5
1158.57397	22.5
1160.27258	1990.9	b (11) (1+)-H2O
1161.28040	1328.4
1162.33936	350.3
1163.86914	49.9
1166.55530	16.1
1167.23669	8.6
1170.33545	45.5
1171.31921	69.5
1175.27881	43.7
1176.15222	25.8
1178.26782	537.5	b (11) (1+)
1179.45654	166.1
1180.15662	64.1
1181.51172	9.2
1182.35950	9.2
1186.29517	7.4
1193.37842	521.9	b (12) (1+)-P
1194.36609	208.9
1199.38232	9.7
1206.57910	19.3
1208.55103	45.0
1210.47046	36.8
1217.85059	50.6
1218.74878	30.0
1220.64856	34.3
1222.70837	24.1
1228.52966	44.3
1233.49622	24.6
1234.56860	28.5
1236.52368	26.4
1238.35120	44.6
1239.00208	55.0
1243.12292	28.1
1255.18518	454.3
1256.22021	265.4
1257.24377	88.2
1257.92810	6.7
1260.75513	14.0
1263.60876	17.3
1264.34351	31.6
1271.52966	50.2
1272.28687	98.6
1273.32043	1118.7	b (13) (1+)-H2O-P, b (12) (1+)-H2O, b (13) (1+)-NH3-P
1274.39001	523.2
1275.51514	210.8
1281.44824	13.1
1285.53796	9.8
1286.22791	18.8
1289.35779	27.6
1290.72180	758.4
1291.36316	4151.0	b (12) (1+), b (13) (1+)-P
1292.30530	2434.2
1293.37915	331.4
1294.16541	36.7
1298.25110	13.4
1302.45886	19.8
1303.73596	86.1
1314.76257	25.1
1317.11365	28.0
1318.46204	9.2
1325.38037	20.2
1329.66138	28.9
1333.54480	44.9
1334.51892	35.4
1336.70740	25.9
1342.26135	30.6
1365.22241	29.6
1368.61243	14.3
1386.98743	9.8
1395.42029	17.0
1405.11133	42.1
1419.38220	26.2
1425.54578	29.5
1428.48352	68.2
1430.28271	21.5
1431.58545	14.9
1435.57092	12.1
1437.00122	6.2
1438.62158	21.2
1457.71399	15.4
1459.23523	14.3
1483.16663	40.7
1489.57996	9.2
1495.61841	21.8
1502.02747	135.5
1503.74951	48.3
1511.61169	26.4
1526.27319	27.6
1533.59570	36.1
1548.67615	25.8
1555.44861	22.7
1572.23621	55.5
1587.47229	10.0
1645.86694	21.0
1655.86438	18.5
1698.62292	22.4
1718.85535	24.6
1925.30823	9.0
