# Supplementary material for: Phosphoproteomic Analysis of Platelets Activated by Pro-Thrombotic Oxidized Phospholipids and Thrombin
Source: PLoS One. 2014 Jan 6;9(1):e84488. doi: 10.1371/journal.pone.0084488 (PMC3882224; doi:10.1371/journal.pone.0084488)
Supplement: Annotated Spectra S2 — (ZIP) [file pone.0084488.s005.zip › EPTPSIASDISLPIATQELR_-13_2_126037.txt]

m/z	i	matches
211.14207	79.8
212.22757	4.9
221.03789	14.1
224.17035	18.6
225.27029	6.3
226.25362	16.0
227.54048	40.0
229.08948	82.1
230.09056	44.8
240.06725	46.6
246.10565	14.1
249.88362	10.5
252.77292	23.3
254.34416	12.2
256.13477	42.3
258.23627	14.1
259.02191	25.1
262.99866	10.9
266.18414	16.8
269.21753	26.9
271.35712	50.0
273.30988	24.9
276.13336	19.7
279.19916	23.6
281.75842	69.9
282.40488	135.7
283.04309	7.3
285.07648	36.4
288.21100	510.6	b (5) (2+)-H2O, b (9) (3+)-NH3-P, b (9) (3+)-H2O-P, b (8) (3+), y (2) (1+)
289.33246	52.1
293.29102	7.9
294.41187	45.7
295.11636	57.1
298.13312	5.6
298.94818	21.7
300.12881	69.0
301.31104	14.1
304.18500	54.2
305.30096	9.3
310.19351	135.9
311.28476	49.7
314.47205	189.0
315.10425	10.8
316.02298	14.1
320.92444	20.1
322.11127	50.3
324.17642	75.1
326.63635	38.3
329.15955	28.8
333.22150	45.9
335.11957	14.5
337.40955	13.5
340.34515	59.8
349.30573	27.8
350.52905	65.4
353.07819	19.9
355.05389	53.9
357.25085	94.4
359.30493	126.6
360.49780	14.5
361.26605	62.3
362.06604	12.8
363.11859	57.2
365.32147	85.4
366.26996	24.0
369.40668	23.8
370.44897	110.4
371.78992	5.6
375.46185	46.1
376.38544	9.5
377.41003	15.3
383.25366	111.8
384.27307	41.2
385.17798	7.6
391.36176	141.6
392.62726	33.4
394.22186	13.5
395.20123	6.3
396.07159	23.7
396.89337	28.2
397.97693	48.1
399.00159	28.6
403.60150	61.2
404.23907	11.5
406.31525	13.5
407.17883	11.5
408.36633	6.9
409.65125	23.3
411.44427	104.3
415.59808	21.2
417.24030	732.6	y (3) (1+)
418.04944	21.9
418.76367	89.5
421.43549	21.3
423.27521	29.3
424.26086	13.3
425.40460	21.8
426.32599	35.4
427.34778	48.8
430.18121	16.1
433.19049	31.9
435.39990	22.3
437.64630	19.0
438.24921	39.3
439.09534	21.2
440.25861	15.8
440.90186	49.0
443.85651	52.4
445.44495	79.4
446.88043	196.1
447.63306	70.5
448.24542	29.3
449.02478	6.9
451.29358	51.3
453.34143	10.0
454.33459	28.6
455.51538	1006.7	y (8) (2+)-NH3, y (8) (2+)-H2O
458.42780	19.3
461.35974	87.2
464.35944	4897.7	y (8) (2+)
464.97253	1676.0
466.05627	67.2
466.89417	58.3
468.25201	7.7
470.98981	9.9
472.10144	103.3
473.39771	43.9
474.29205	54.4
475.17535	20.7
476.23389	80.6
477.05011	88.2
478.45013	61.0
479.50201	53.7
480.20972	21.7
482.24072	45.5
483.24768	154.3
484.63867	20.2
485.68921	32.1
488.32355	73.2
490.25269	42.9
491.13672	52.6
492.08423	31.8
493.26984	208.4
494.22150	127.4
495.56476	53.4
496.30109	24.3
497.19550	6.3
498.58514	18.7
501.58728	58.9
503.27551	61.1
504.47668	76.5
507.27216	12.8
508.37732	9.5
510.29901	92.8
511.35425	166.0
512.19702	232.3
513.00153	87.6
515.44153	5.6
517.46106	11.2
518.35748	32.2
519.33057	9.9
520.97559	493.2	y (9) (2+), b (16) (3+)-NH3-P
522.15112	131.7
523.49286	276.7
524.27997	80.7
525.35284	44.6
526.12903	22.4
527.21710	63.3
528.42291	37.9
529.99817	81.6
531.71094	346.0
532.32404	614.3	b (11) (2+)-H2O-P, b (11) (2+)-NH3-P
533.56805	67.7
535.49170	48.2
536.38922	112.3
537.05701	38.2
537.84698	82.7
539.24963	118.3
540.18945	118.6
541.28326	56.4
542.60504	23.9
544.49103	73.0
545.55597	816.0	y (4) (1+), b (10) (2+)
546.46136	513.6
547.36554	161.0
548.13672	95.9
549.27350	71.8
549.97693	45.4
551.37268	35.2
553.08691	10.2
554.39703	82.4
555.33179	98.3
556.05475	71.7
556.97931	165.7
558.13153	32.8
560.10773	75.4
561.24542	76.2
562.38831	36.3
563.64618	37.1
564.58643	64.7
566.33667	111.8
567.43848	21.0
568.35266	77.9
569.49432	76.6
570.38733	12.0
572.11298	81.8
573.18402	58.5
574.31403	86.8
575.00232	39.1
576.57483	80.1
577.41254	57.3
579.16986	133.5
580.82965	1910.9	b (11) (2+)-H2O
581.68280	62.0
583.32434	110.7
584.51605	44.7
585.49847	119.2
586.38995	175.8
588.18451	235.6
589.60889	701.8	b (6) (1+)-NH3-P, b (11) (2+), b (6) (1+)-H2O-P
590.42438	68.4
591.56512	17.4
593.43567	56.9
594.11737	6.0
595.41888	22.6
596.08691	128.2
597.87860	58.2
601.31842	18.5
602.39038	55.5
604.93524	19.4
606.82556	89.0
607.44861	109.6
608.35583	80.0
609.17914	145.8
610.30566	86.9
611.48615	195.6
612.34418	48.3
613.39575	34.4
614.24731	80.2
616.32855	95.2
617.23969	58.3
619.16736	196.5
619.95551	59.6
621.69708	86.1
622.34760	31.0
623.53510	187.7
625.13556	499.8	y (17) (3+)-NH3, y (17) (3+)-H2O
625.99719	81.6
628.30292	501.3	y (5) (1+)-H2O
629.30841	256.0
630.20123	71.4
631.21533	221.0
633.86377	662.4
634.68170	289.4
635.37695	107.1
637.30792	4014.3	b (13) (2+)-NH3-P, b (12) (2+)-H2O, b (13) (2+)-H2O-P
638.68878	181.7
639.68280	158.7
640.28467	585.4
641.13641	99.8
642.28577	103.1
643.11121	235.5
643.90234	47.1
646.32294	2254.8	b (12) (2+), b (13) (2+)-P, y (5) (1+)
647.45392	659.6
648.60712	229.8
649.22235	70.1
650.12219	40.0
650.77893	110.4
651.54095	224.4
652.25781	84.8
653.38361	110.1
655.22668	70.0
655.83984	44.6
656.57513	16.0
657.97351	260.7
658.83875	172.9
659.73499	106.9
660.88672	117.6
661.84576	128.6
662.90253	326.6
664.34222	130.3
665.26068	83.4
666.21838	89.7
667.52826	648.0
668.73529	318.9	y (12) (2+)-H2O
670.00714	48.7
671.10596	181.1
671.87848	48.8
672.54010	118.5
673.55450	73.1
675.13611	247.6
676.08826	279.2	b (19) (3+)-H2O, b (19) (3+)-NH3
676.85986	9.5
678.24829	393.2	y (12) (2+), b (7) (1+)-P
679.42316	158.4
680.99213	477.5
681.91821	394.5	b (19) (3+)
682.77979	263.4
683.57220	466.5
685.09406	369.5	b (13) (2+)-H2O
686.45288	171.6
687.34656	110.3
688.82196	227.6
690.01410	1223.9
690.97314	889.1	y (19) (3+)-H2O, y (19) (3+)-NH3
691.79474	498.2
693.74469	219.3
694.37488	149.2
695.35742	2340.8	[M+3H] (3+)-NH3-H2O-P, b (13) (2+)
696.31201	436.7	y (19) (3+)
697.09381	290.9
698.03693	126.8
699.38702	267.2
700.60516	642.4	y (6) (1+)-NH3
701.42023	750.2	[M+3H] (3+)-H2O-P, [M+3H] (3+)-NH3-P
702.35504	486.1	b (14) (2+)-P
703.23468	58.5
704.01453	404.7
705.49902	418.5	b (6) (1+)
706.22260	1759.8
707.27490	1404.2	[M+3H] (3+)-P
708.21576	1624.3
709.09637	299.6
709.98914	277.3
711.31299	47.7
711.97723	96.8
713.27979	503.6	y (13) (2+)-H2O, y (13) (2+)-NH3
714.05084	85.0
715.14801	104.8
716.05414	150.7
717.43768	2375.3	y (6) (1+)
718.59406	548.6
719.96936	675.2
721.35339	1016.2
722.47284	1398.9	y (13) (2+)
723.38690	223.0
724.74640	340.6
725.48932	379.2
726.46820	1027.2
727.80731	2617.4
728.53461	2786.8	b (15) (2+)-H2O-P, [M+3H] (3+)-NH3-H2O
729.47119	1021.9	b (15) (2+)-NH3-P
730.35675	667.1
731.40680	144.1
732.80817	57.3
733.92688	16.8
734.64856	19.4
735.97656	15.4
739.61542	24.7
743.46399	35.7
746.45087	26.3
747.48267	23.7
748.92706	86.5
750.29352	15.1
751.19281	434.3	b (14) (2+)
753.34705	529.0
754.27582	280.2
756.68817	33.5
758.01752	74.9
761.55511	100.0
765.37360	163.2
766.62952	136.4
767.52875	12.8
768.43573	80.4
769.33295	8.2
771.44354	138.0
772.20953	30.1
773.31366	36.1
773.97845	62.8
776.25671	103.5
777.83698	405.3	b (15) (2+)-H2O
778.61475	163.6
779.35260	45.8
780.26099	23.9
781.38263	55.0
782.32214	141.9
783.31256	36.4
785.03827	9.9
785.66583	87.9
786.75360	1510.3	b (15) (2+)
787.50323	358.0
788.35327	182.1
789.34430	10.8
790.40051	16.1
791.31122	76.8
792.56561	146.3
793.42682	58.4
794.05811	267.1
795.31439	147.9
796.10907	29.1
797.73932	241.5
801.50018	59.2
802.17773	14.7
804.35150	10.2
805.40479	56.2
808.90851	34.6
810.06384	305.9
811.28540	80.2
812.20441	132.7
813.55865	31.8
815.08936	172.6
816.17712	134.3
817.44476	77.7
818.32098	26.6
819.33832	23.3
820.32495	95.1
821.55780	424.3
822.39795	63.4
823.23102	83.9
824.34564	90.6
825.34296	95.3
826.22015	17.7
828.13281	134.9
829.14850	140.6
830.44446	1311.1	y (7) (1+)
831.50391	208.4
832.20953	38.9
833.28986	45.4
834.56628	181.9
835.34552	65.2
836.20618	183.2
837.32135	694.9	b (16) (2+)
837.96661	171.1
838.59131	132.7
839.33325	33.4
840.56982	92.5
841.35858	13.8
843.16302	92.5
844.19763	163.9
845.27234	192.6
846.29816	25.2
846.95966	110.2
848.24725	24.6
849.02155	28.9
850.56738	84.4
851.46857	101.6
852.49506	124.8
853.47736	172.5
854.09595	26.7
856.18146	31.8
856.97797	69.1
859.35382	104.5
860.63849	28.2
861.91687	27.5
863.63055	22.3
864.65179	37.3
865.60797	92.4
866.54462	111.9
867.94647	116.9
869.11310	82.6
870.38477	23.1
871.92517	47.9
873.29059	77.8
874.01349	47.5
875.71063	57.0
878.00031	64.6
878.97308	169.2
880.43256	118.2
881.25391	34.0
882.24854	119.6
883.44879	21.7
884.73315	50.8
885.84790	83.3
886.99390	84.3
888.25006	66.3
890.07513	28.1
890.90082	41.4
892.80560	313.1	b (17) (2+)-NH3, b (17) (2+)-H2O
894.10187	91.7
895.12421	9.5
895.80792	23.9
896.65948	208.1
897.56708	261.6
899.01984	131.6
901.25568	149.4
901.96259	109.5
902.95898	76.6
903.76263	18.7
904.53906	74.2
905.14307	92.7
906.36737	110.7
907.21240	6.5
908.26959	119.4
909.40424	458.7	y (8) (1+)-H2O
910.44781	428.3	y (8) (1+)-NH3
911.66339	155.4
912.92627	27.0
913.96191	95.9
914.98730	183.8
916.20697	124.0
916.80756	53.2
918.40302	71.4
920.83173	164.6
921.71149	10.8
922.66681	27.4
923.36060	12.5
924.49835	52.5
927.47589	5515.4	y (8) (1+)
928.50214	1891.1
929.49438	183.6
930.24268	46.5
931.79620	159.4
933.13873	42.6
934.72418	34.1
937.16681	340.0	y (17) (2+)-H2O, y (17) (2+)-NH3
938.09662	257.3
942.45233	35.8
944.78290	52.7
945.89008	248.4
946.92139	258.6
947.70697	25.9
948.61139	83.4
950.34174	96.9
951.08807	59.4
952.34698	25.5
953.26825	160.7
954.27435	17.8
955.49219	47.7
956.94110	275.5
958.00995	270.8
959.45734	60.2
960.49243	144.0
961.14014	39.7
962.52008	175.6
966.02130	1156.0	b (18) (2+)
967.30206	112.5
968.25299	9.5
969.77222	48.6
971.80444	112.1
973.47681	217.2
974.65643	20.4
975.37311	162.0
976.37531	41.7
977.08813	171.7
978.34399	253.0
979.34393	53.0
980.45123	143.0
983.34857	225.3
983.96338	66.3
984.85980	252.4
985.68060	298.0
986.81372	116.2
987.74054	229.7
988.37988	33.6
989.27814	11.2
992.22076	23.3
993.26337	90.9
994.48169	283.9
995.52588	69.4
998.25153	12.2
999.00433	18.0
999.72363	26.8
1000.56732	63.2
1002.32050	14.0
1003.30566	36.2
1004.12433	87.4
1005.04730	88.0
1007.21490	35.8
1009.09009	94.9
1010.16119	7.6
1011.46509	19.0
1012.77301	51.8
1013.61566	464.2	b (19) (2+)-H2O, b (19) (2+)-NH3
1014.49976	78.5
1015.10132	25.0
1016.35992	45.9
1016.97906	5.7
1018.92505	37.7
1020.20239	54.9
1021.15753	53.4
1022.42603	2074.6	y (9) (1+)-H2O, b (19) (2+)
1023.48724	140.0
1024.88806	39.6
1026.25781	61.6
1027.03101	22.7
1028.35962	17.8
1029.07312	53.4
1030.06567	25.0
1030.72290	24.5
1031.79224	158.5
1033.44214	135.6
1034.53064	366.2
1035.42590	68.2
1036.22180	43.4
1038.54541	38.0
1040.66382	163.5
1042.43579	182.4
1043.27100	493.8
1044.54321	214.7
1045.42896	72.8
1046.16235	34.4
1047.67480	27.4
1049.64844	12.3
1050.34961	87.6
1051.05408	44.2
1053.36646	8.9
1058.51257	33.1
1061.76025	89.8
1062.45166	45.0
1063.41711	70.0
1064.79688	31.5
1065.48621	10.7
1067.30908	17.8
1069.54028	23.0
1071.12891	19.7
1072.71802	202.9
1073.55603	164.4
1074.29968	258.5
1075.35278	14.5
1077.12695	6.2
1080.49524	18.2
1081.55054	25.2
1083.91992	22.8
1091.09509	861.8	b (10) (1+)
1091.94824	179.4
1092.57910	69.0
1094.50208	61.5
1096.43628	81.3
1099.41504	30.9
1102.08032	27.3
1106.81592	97.4
1107.67334	87.9
1108.28052	64.4
1110.35181	120.1
1114.60852	11.9
1121.08496	14.8
1123.40417	35.4
1124.45044	57.2
1125.05542	42.6
1127.40491	169.0
1128.07983	47.5
1128.89441	76.1
1130.38184	30.2
1133.20459	36.1
1134.70789	12.8
1137.55847	37.4
1138.44543	29.2
1139.34814	21.7
1140.63599	58.6
1141.99158	280.8
1142.98315	115.2
1145.25659	14.8
1152.39063	20.0
1153.28589	37.4
1155.02612	55.1
1157.22815	67.5
1158.62451	37.2
1160.16638	2113.0	b (11) (1+)-H2O
1161.19666	743.0
1162.10742	158.1
1167.56470	19.0
1168.46777	33.5
1170.11987	19.7
1171.40820	28.8
1174.15234	55.2
1174.85913	72.2
1175.48438	47.9
1178.33362	816.0	b (11) (1+)
1179.43848	190.0
1180.40710	14.0
1183.31372	26.3
1184.22217	32.8
1185.40027	28.8
1192.77783	96.5
1193.41040	420.5	b (12) (1+)-P
1194.47070	216.4
1196.34644	39.4
1201.10132	19.4
1202.36035	10.9
1207.24561	26.9
1210.61096	73.1
1219.37390	19.0
1221.05627	34.7
1228.19312	39.4
1230.35889	25.7
1232.45374	23.7
1234.52930	15.1
1235.34094	73.9
1237.46948	11.5
1247.81372	16.0
1251.42761	42.0
1253.35046	24.6
1254.02271	57.2
1254.81104	208.2
1255.56189	212.6
1256.23206	140.9
1257.11536	77.7
1264.08630	58.9
1271.27820	6.9
1273.19592	1385.0	b (13) (1+)-NH3-P, b (13) (1+)-H2O-P, b (12) (1+)-H2O
1274.25452	444.4
1275.13977	76.2
1276.06958	9.5
1276.81848	56.5
1285.20154	33.5
1288.73926	26.3
1291.28088	4967.8	b (13) (1+)-P, b (12) (1+)
1292.23938	2016.7
1293.26025	251.0
1293.87561	17.1
1296.61157	16.4
1299.52368	46.6
1306.44775	34.8
1307.82654	15.5
1322.34399	28.6
1331.21863	37.7
1332.36536	25.0
1334.19885	39.4
1337.57288	28.0
1343.46545	20.6
1345.18518	15.1
1346.20276	12.5
1354.43994	19.1
1355.50305	18.7
1356.48499	27.6
1359.26379	27.5
1360.42908	87.5
1365.53699	18.4
1373.69226	13.2
1394.95959	16.7
1401.54028	10.8
1402.93884	40.4
1406.47571	34.2
1418.43738	45.9
1438.98743	49.6
1447.32458	19.5
1458.58923	36.1
1478.00549	30.5
1483.64661	12.8
1501.41492	82.7
1502.47766	31.4
1554.15698	33.5
1568.91382	18.7
1571.86414	19.7
1572.77258	29.5
1573.65125	34.9
1576.49927	30.6
1587.28149	48.7
1589.88696	12.9
1636.18420	19.1
1669.61975	28.3
