# Supplementary material for: Phosphoproteomic Analysis of Platelets Activated by Pro-Thrombotic Oxidized Phospholipids and Thrombin
Source: PLoS One. 2014 Jan 6;9(1):e84488. doi: 10.1371/journal.pone.0084488 (PMC3882224; doi:10.1371/journal.pone.0084488)
Supplement: Annotated Spectra S2 — (ZIP) [file pone.0084488.s005.zip › EQDLPLAEAVRPKTPPVVIK_-6_2_95621.txt]

m/z	i	matches
222.11832	236.8
223.16618	403.5
224.85645	222.6
226.28168	167.7
228.43242	73.3
231.16750	23.5
232.41096	48.3
234.24493	69.4
237.98233	29.7
240.14459	816.2
241.24155	27.8
244.33640	288.4
245.77744	42.2
254.26770	202.2
256.28375	36.9
257.18646	57.8
258.08267	245.6
260.21866	156.1
261.29691	238.2
262.32907	134.3
263.24496	71.5
265.26361	72.7
269.10873	56.8
270.28690	61.8
274.48196	141.6
277.20572	34.7
281.90948	77.7
283.32629	119.2
288.26166	125.6
291.26172	81.6
294.33862	38.1
298.93881	37.0
301.17072	92.1
310.40460	103.0
314.32166	23.5
315.54575	37.9
321.03223	194.8
322.25806	147.3
323.29852	76.3
324.29147	84.8
327.14343	144.9
329.87299	33.8
337.60278	287.1
338.22302	108.6
339.40503	66.7
340.29218	32.7
341.25476	279.4
343.21539	42.1
344.10382	109.7
352.27441	219.7
355.09363	6432.7	b (3) (1+)-H2O
356.13812	1172.1
357.06772	182.0
358.98553	109.4
359.65594	70.6
362.91772	56.7
366.35327	38.1
368.84912	133.6
370.15375	64.7
371.49542	46.0
372.32288	43.6
373.18964	328.4
374.12347	111.9
375.27563	331.2
379.31647	361.4
380.30585	58.8
382.21436	241.9
383.30762	154.1
385.31439	23.6
388.24756	80.2
389.97412	15.2
392.42120	62.9
393.42639	56.8
394.59338	33.9
395.24658	54.3
397.45825	42.1
398.09094	33.9
402.29700	49.2
403.14777	362.8
404.34131	242.1
405.08661	151.8
406.15619	138.7
407.17493	167.0
411.25720	1084.8
412.17865	411.2
412.99622	112.9
415.90601	19.8
420.07605	86.3
421.19513	23.5
422.21515	211.4
423.17316	1322.5
424.03143	58.1
426.23590	136.8
429.84698	116.0
435.10394	98.8
437.23553	91.4
438.19818	159.3
438.83551	229.5
440.00287	4116.2	b (12) (3+), b (8) (2+)-H2O, b (8) (2+)-NH3
441.02100	418.1
442.47656	315.5
444.35822	57.6
445.83862	52.6
447.25806	228.7
448.27917	29.7
450.10968	59.8
451.25806	239.7
452.38214	118.8
453.35516	355.8
458.00659	50.5
459.14142	208.8
461.15497	48.4
462.49335	39.8
463.13879	73.4
465.28577	426.5
466.48700	210.4
468.02820	3125.8	b (4) (1+)-H2O
469.16376	1215.9
470.23700	166.1
471.13550	72.7
472.20172	335.0
473.30792	357.5
474.07208	21.6
475.39319	82.8
476.32001	176.0
480.12762	62.9
481.03564	558.7
482.20514	764.2
483.06122	178.1
484.20013	83.4
484.82935	431.7
485.46002	116.7
486.32642	148.0
487.20819	40.0
488.25024	198.5
489.81110	271.9
491.11957	132.2
495.35632	113.5
496.43176	107.4
497.71869	170.7
498.80566	247.7
501.43439	204.5
502.29633	299.3
503.44617	117.1
504.55823	223.0
506.30054	438.8
507.70551	55.6
508.38330	118.1
509.08929	17.2
510.20062	240.5
511.03064	187.4
511.82263	123.7
514.93341	147.8
517.33014	88.6
519.11584	31.8
523.55688	1428.2
524.35297	40.1
525.31592	139.1
527.51068	81.8
529.76898	1138.6
530.40002	272.4
531.16608	165.1
532.39783	29.0
533.86224	686.5
535.01703	269.7
537.26831	66.0
538.38300	189.1
539.48834	112.2
541.67004	421.9
543.20160	672.1
546.21320	117.4
547.29938	239.3
549.14142	231.5
550.21454	47.1
551.28607	26.4
552.19781	139.4
552.91571	294.4
555.13855	233.7
557.33746	27.7
558.89063	414.1
560.22308	41.6
561.39368	192.6
563.56671	333.6
564.72168	628.3
565.83740	311.5
566.88690	846.3
567.49969	341.7
569.28864	78.9
570.50610	65.1
571.54272	265.7
573.54114	380.4
575.56671	51.9
578.29437	113.9
579.71246	666.1
580.61810	210.2
581.47174	256.8
582.16730	347.6
583.07990	168.2
586.58875	58.9
588.21002	132.6
589.59753	211.8
591.33521	854.2
592.08972	89.3
594.64594	151.3
595.40442	37.7
596.05872	19.5
597.14862	109.7
599.38672	7042.6	y (11) (2+)-H2O-P, y (11) (2+)-NH3-P, y (10) (2+)-H2O, y (16) (3+), y (10) (2+)-NH3
600.56171	607.0
601.37347	177.5
602.38312	102.9
604.23438	329.6
605.23474	377.9
608.05634	3275.9	y (11) (2+)-P, b (17) (3+)-P, y (10) (2+), b (16) (3+)
608.85876	596.7
609.47467	185.4
612.29620	42.1
613.19940	104.8
615.07556	129.9
616.22247	385.8
617.23273	128.0
618.58649	147.0
620.52509	335.8
622.62830	108.3
624.04114	764.7
625.00330	544.7
627.46790	129.2
628.46021	202.6
629.34808	318.7
630.61542	191.7
631.46234	163.6
632.27124	21.4
634.36713	677.6
635.49371	751.3
636.80780	6082.3	y (18) (3+)-H2O-P, y (18) (3+)-NH3-P, y (17) (3+), b (18) (3+)-NH3-P
637.50543	2548.8
638.35077	282.4
639.42310	134.3
640.48328	163.8
641.67157	88.1
642.29449	38.0
644.32953	559.1
645.48749	124.1
646.55798	490.7
648.40570	397.3
649.87476	610.9
651.12683	752.1
652.44421	14357.2	b (12) (2+)-NH3, y (6) (1+)
653.38977	3143.0
654.46790	581.6
655.78387	153.7
656.68921	95.3
657.48602	1200.2
658.26318	1022.4
659.02203	321.5
660.23444	339.4
662.34991	695.7
663.22028	217.5
663.92584	29.6
665.31366	653.4
666.55804	872.0
667.68927	511.5
668.30774	532.9
668.99933	824.2
669.63751	300.2
670.56378	366.5
671.28900	151.8
673.03497	1719.7
674.11945	373.2
675.09735	1131.7
676.04004	628.6
676.77106	621.1
678.06384	1366.8
679.19122	799.1
680.03918	811.4
680.92322	881.1
683.07507	186.5
683.79944	193.6
684.47418	1731.7
685.46472	1105.6
686.69604	889.0
687.96259	687.0
689.11890	155.2
690.44409	1022.7
691.14941	106.9
692.37799	386.5
693.10870	6562.7	y (12) (2+)
693.99176	1416.0
695.04468	442.3
695.97064	616.0
697.20807	220.0
698.86591	490.2
699.97345	439.8
701.00934	746.7
702.18750	1093.6
702.95044	902.6
703.55988	1209.7
704.53308	1438.4
705.45160	17.8
706.64398	58.5
708.57477	1960.2
710.08533	1975.1
711.41022	7137.7
712.24646	10261.1	y (19) (3+)-H2O, b (19) (3+), y (19) (3+)-NH3
713.15179	3615.8
714.45612	319.2
715.30237	282.7
716.33112	586.7
717.45215	2042.2
718.20697	1687.0
719.45685	733.5
720.68353	405.9
722.50165	17927.0	[M+3H] (3+)-NH3-P, [M+3H] (3+)-H2O-P
723.80341	966.0
725.14325	682.9
725.94781	264.8
727.99701	5329.6	[M+3H] (3+)-P
728.73901	3066.0
729.46112	2188.0
730.76495	1049.5
731.56512	1015.1
732.75604	488.3
733.47931	1015.7
734.37994	2173.3	y (14) (2+)-H2O-P
735.55353	729.5
736.42987	224.6
737.57660	1581.1
738.73541	249.7
739.49194	468.5
740.44513	815.3
741.94110	928.5
742.96069	1046.4
744.12933	2554.3	y (14) (2+)-P
744.98224	1908.0
745.98224	1121.9
747.17310	1292.3
748.28918	4979.7	y (13) (2+)-H2O
749.26581	8068.5	y (13) (2+)-NH3, [M+3H] (3+)-NH3-H2O, b (7) (1+)-H2O
750.14899	1854.3
750.99988	3630.8	b (7) (1+)-NH3
751.82886	2029.8
752.46344	817.4
753.58752	306.9
755.23010	148.0
756.48547	214.3
760.64703	295.6
762.88873	88.3
764.45294	368.2
765.85175	497.0
766.56183	532.0
767.68079	119.2
769.23822	152.4
776.04895	173.3
776.80035	169.9
777.57678	112.1
778.76227	278.9
780.46674	46.3
781.09521	111.9
782.05103	175.7
783.50159	233.0
785.11664	328.5
785.89557	32.3
786.51166	36.0
787.66461	35.7
788.63306	363.4
789.46667	14.5
790.54938	892.3
791.41962	77.1
793.02826	5659.9	y (14) (2+)
794.35187	1195.1
795.32288	51.0
797.18024	655.3
799.23596	1051.8
800.33990	781.2
801.33649	944.7
802.28052	591.3
802.93781	150.3
805.96564	10363.3	b (15) (2+)-H2O-P, b (15) (2+)-NH3-P, b (14) (2+)-H2O, b (14) (2+)-NH3
807.02765	1843.9
807.87506	994.1
809.15973	499.9
809.86993	49.5
810.51849	57.8
812.37341	189.4
814.07648	121.1
814.89111	557.0
815.58356	358.2
816.19733	207.7
817.53955	191.4
818.79071	674.1
819.53583	73.9
820.51068	266.5
821.63379	76.3
822.76160	65.1
824.71075	641.8
825.49652	742.4
826.53638	207.8
827.25665	805.1
829.41644	82.3
831.54712	346.1
833.05444	673.9
834.05804	710.0
835.36829	382.2
836.56049	286.0
837.57159	778.7
838.43262	452.5
839.76300	260.1
840.37524	163.6
842.50043	857.3
845.59357	223.7
846.47693	257.6
847.65747	133.1
849.24176	12196.8	y (15) (2+), y (16) (2+)-P
850.05707	4644.5
850.78351	1026.4
851.57001	585.4
852.57001	520.9
853.46716	134.6
854.41180	786.3
855.94153	87.0
857.26385	390.0
858.05408	246.5
859.04785	321.2
860.04749	158.2
861.26746	365.2
862.16162	297.8
863.23938	222.4
864.12976	487.6
865.23523	182.7
866.14404	68.5
867.12451	180.3
867.75470	98.5
868.80127	115.3
869.58118	328.2
872.11749	335.9
872.84320	291.1
873.73529	26.5
875.30328	211.5
876.42938	447.2
878.21136	429.7
879.01239	202.9
879.93768	356.5
881.00616	728.9
882.12305	412.6
882.90228	102.2
883.69159	539.6
884.55267	1132.5
885.75372	508.7
886.51251	252.0
887.73779	22.0
888.72589	746.1
889.48584	3059.8	y (16) (2+)-H2O, y (16) (2+)-NH3
890.56720	1009.5
891.40039	149.6
892.08429	230.1
893.94946	188.8
895.38300	78.4
896.23468	383.8
897.90887	26782.9
898.80878	41866.7	y (16) (2+)
900.25385	840.8
901.55035	392.6
902.80365	238.2
905.21002	313.3
906.04803	442.0
907.17206	494.2
908.28839	353.8
909.17554	146.1
912.39325	570.0
913.34467	394.3
914.58185	293.2
915.28680	59.9
916.12695	136.5
918.13251	137.8
921.27692	199.5
922.44238	285.7
923.67682	48.5
924.80243	34.0
926.77191	198.0
927.47260	252.9
928.64404	26.6
929.44733	70.3
930.67798	331.7
931.90912	525.9
932.82025	328.2
933.51660	66.2
934.55615	49.3
935.53833	174.8
938.63116	872.7
939.71503	1270.4
940.54816	76.3
944.41302	167.7
946.21997	258.6
948.27594	285.5
949.18677	226.8
950.26056	194.2
951.24982	345.9
952.76416	797.0
953.65436	758.7
954.74268	1904.9
955.63885	616.0
956.43311	402.9
957.13824	69.0
957.89642	212.4
958.65302	139.3
960.45630	100.4
961.41260	667.7
962.21240	564.8
963.23901	1701.7
964.69019	324.9
965.75604	104.6
966.85962	664.6
968.11212	187.3
969.49762	40.2
970.85834	390.4
971.54370	422.7
972.90021	40.3
973.69733	17.3
977.87640	104.5
979.63129	115.7
980.56738	45.4
982.50171	337.1
983.27887	25.6
984.53485	161.7
986.38348	213.9
988.11572	281.9
988.87164	395.2
995.60724	391.1
996.24561	458.8
997.44110	155.8
998.84668	158.0
1000.77753	264.4
1001.69037	295.9
1002.47925	1265.5
1003.89545	407.6
1004.52606	185.1
1007.06171	171.3
1007.69141	32.8
1009.26202	1174.4
1010.06274	538.8
1010.80658	394.9
1011.94733	2440.0
1012.66754	4728.5	y (18) (2+)
1013.77716	811.4
1015.35211	187.0
1017.25641	131.4
1018.29291	279.3
1019.05902	286.6
1020.19232	200.2
1022.57721	374.1
1023.84222	406.0
1025.52344	500.3
1027.13708	526.1
1028.10376	1390.3
1029.04846	193.5
1030.53564	40.1
1031.77673	36.9
1032.44189	47.4
1033.10864	43.2
1034.94495	27.7
1036.33411	215.0
1037.22461	154.2
1039.12756	54.6
1041.36377	341.5
1042.14514	150.9
1043.24390	82.0
1044.56641	452.1
1045.57617	1217.3
1046.56189	908.0
1047.78467	903.2
1048.66235	91.8
1049.34326	953.1
1050.30713	141.3
1051.49097	270.1
1052.31812	19.3
1053.89563	101.9
1055.32959	147.4
1058.62012	1618.9
1059.42175	557.0
1060.10876	172.6
1061.11060	140.3
1064.17896	607.9
1066.36829	839.2
1067.40845	967.1
1068.26575	1195.2
1069.21558	217.0
1070.57349	120.2
1073.41663	94.1
1075.55212	1004.1
1076.18579	209.9
1077.16125	275.4
1081.56799	229.1
1084.48694	749.5
1085.29053	236.5
1086.50415	205.7
1087.54150	83.7
1090.29614	33.8
1092.69763	182.6
1095.00232	65.1
1096.40088	340.8
1098.49622	214.5
1099.18079	89.5
1101.36938	103.0
1103.68677	126.6
1111.97852	53.2
1114.01013	107.5
1119.17175	27.7
1120.73254	93.5
1122.53394	62.0
1125.74524	93.5
1126.91772	114.5
1127.55737	58.5
1131.13013	65.0
1133.44678	25.6
1134.61865	251.9
1135.62622	266.9
1136.71240	277.0
1140.23645	205.8
1141.37280	75.5
1143.40869	282.3
1144.60400	542.3
1145.73071	108.7
1147.04907	52.5
1148.62720	73.3
1149.79236	76.9
1150.61707	278.2
1151.63916	56.3
1155.57117	145.5
1156.50146	65.1
1158.38208	122.9
1159.48291	106.3
1164.58960	246.0
1165.26245	120.0
1176.55957	84.2
1181.20300	156.2
1182.19495	145.4
1184.07324	81.9
1186.10510	66.2
1187.18213	164.6
1190.76245	44.4
1193.13171	136.7
1195.55908	43.9
1196.44983	55.7
1197.82190	69.0
1200.20850	35.9
1203.65649	160.9
1204.66345	1912.3
1205.57385	453.6
1206.69019	335.4
1207.72168	54.7
1209.63989	67.0
1211.52954	47.4
1215.35339	74.6
1219.58167	79.6
1220.70215	107.9
1221.35437	78.7
1223.32532	132.4
1226.28809	208.2
1227.74194	106.4
1229.70288	48.4
1234.96387	91.4
1238.49390	199.5
1239.67517	103.8
1241.45459	60.4
1244.64258	45.5
1247.72998	58.5
1249.40686	140.9
1255.24646	23.4
1257.10522	17.3
1258.29797	25.5
1259.57324	103.2
1262.48669	94.2
1264.24426	48.5
1270.08801	99.4
1273.41516	181.9
1274.37415	429.7
1276.46692	62.8
1277.37988	29.7
1279.38000	42.1
1282.32727	162.5
1284.34399	76.6
1287.80432	43.7
1289.49158	135.6
1293.61987	63.0
1301.63025	52.5
1302.56946	113.2
1305.49634	27.6
1306.23889	105.9
1310.68225	55.8
1312.64343	48.8
1313.34045	63.9
1315.66638	102.6
1320.31555	128.7
1329.58167	110.7
1330.39587	41.8
1336.26318	64.2
1340.90503	156.6
1342.92346	103.5
1346.71204	73.3
1347.66736	149.4
1348.33728	89.3
1360.41516	88.2
1366.54919	78.4
1367.57288	96.5
1368.60864	110.2
1369.28821	73.4
1371.66516	23.4
1372.39661	181.3
1377.58997	291.4
1385.41357	96.4
1413.06775	146.2
1413.88452	50.3
1431.77332	68.5
1438.31665	25.6
1439.66370	61.0
1495.95862	74.2
1512.56018	127.1
1522.79346	65.0
1530.42542	19.4
1536.21570	345.7
1566.86292	195.9
1568.77112	45.5
1625.72876	23.6
1628.39478	80.0
1674.02417	28.8
1725.96301	17.2
