# Supplementary material for: Phosphoproteomic Analysis of Platelets Activated by Pro-Thrombotic Oxidized Phospholipids and Thrombin
Source: PLoS One. 2014 Jan 6;9(1):e84488. doi: 10.1371/journal.pone.0084488 (PMC3882224; doi:10.1371/journal.pone.0084488)
Supplement: Annotated Spectra S3 — (ZIP) [file pone.0084488.s006.zip]

Archive with 1,084 entries (1,084 files):
- QVAEQGGDLSPAANR_-12_2_47438.txt
- QVAEQGGDLSPAANR_-13_2_50547.txt
- QVKSLQSLLK_-10_2_8529.txt
- QVSLPVTK_-12_2_50392.txt
- QVSLPVTK_-13_2_53841.txt
- KAEQGSEEEGEGEEEEEEGGESK_-6_2_59539.txt
- KAEQGSEEEGEGEEEEEEGGESK_-7_2_48224.txt
- KAEQGSEEEGEGEEEEEEGGESK_-10_2_50723.txt
- KAEQGSEEEGEGEEEEEEGGESK_-11_2_48468.txt
- KASGPPVSELITK_-6_2_74377.txt
- KASGPPVSELITK_-7_2_64656.txt
- KASGPPVSELITK_-10_2_58033.txt
- KASGPPVSELITK_-11_2_66537.txt
- KCSLSLDKELIDFGSYVVGETTSR_-4_2_37658.txt
- KCSTQLLVSEDPK_-14_2_79857.txt
- KCSTQLLVSEDPK_-15_2_80720.txt
- KCSTQLLVSEDPK_-16_2_64276.txt
- KCSTQLLVSEDPK_-17_2_81534.txt
- KDLYANTVLSGGTTMYPGIADR_-2_2_66775.txt
- KDLYANTVLSGGTTMYPGIADR_-2_2_68535.txt
- KDLYANTVLSGGTTMYPGIADR_-3_2_54902.txt
- KDLYANTVLSGGTTMYPGIADR_-3_2_65601.txt
- KDLYANTVLSGGTTMYPGIADR_-4_2_68794.txt
- KDLYANTVLSGGTTMYPGIADR_-4_2_71303.txt
- KDLYANTVLSGGTTMYPGIADR_-5_2_54235.txt
- KDLYANTVLSGGTTMYPGIADR_-5_2_65839.txt
- KDLYANTVLSGGTTMYPGIADR_-6_2_34013.txt
- KDLYANTVLSGGTTMYPGIADR_-6_2_108902.txt
- KDLYANTVLSGGTTMYPGIADR_-7_2_90037.txt
- KDLYANTVLSGGTTMYPGIADR_-8_2_31964.txt
- KDLYANTVLSGGTTMYPGIADR_-10_2_92244.txt
- KDLYANTVLSGGTTMYPGIADR_-16_2_32906.txt
- KDPEERPTFEYLQSFLEDYFTATEPQYQPGENL_-2_2_113793.txt
- KDPEERPTFEYLQSFLEDYFTATEPQYQPGENL_-3_2_103447.txt
- KDPEERPTFEYLQSFLEDYFTATEPQYQPGENL_-4_2_116461.txt
- KDPEERPTFEYLQSFLEDYFTATEPQYQPGENL_-5_2_109996.txt
- KDSIPQVLLPEEEK_-14_2_120610.txt
- KDSIPQVLLPEEEK_-15_2_124679.txt
- KDSLDLEEEAASGASSALEAGGSSGLEDVLPLLQQADELHR_-6_2_151721.txt
- KDSLDLEEEAASGASSALEAGGSSGLEDVLPLLQQADELHR_-7_2_142802.txt
- KDSLDLEEEAASGASSALEAGGSSGLEDVLPLLQQADELHR_-10_2_135100.txt
- KDSLDLEEEAASGASSALEAGGSSGLEDVLPLLQQADELHR_-11_2_134045.txt
- KDSLDLEEEAASGASSALEAGGSSGLEDVLPLLQQADELHR_-16_2_160889.txt
- KDSLTQAQEQGNLLN_-13_2_70394.txt
- KDSSSVVEWTQAPK_-10_2_68379.txt
- KDSSSVVEWTQAPK_-11_2_67543.txt
- KDSSSVVEWTQAPK_-14_2_101075.txt
- KDSSSVVEWTQAPK_-15_2_101169.txt
- KDTVPRPASPTEAGLTTELFSPVDLNQVIVNGNQSLSSQK_-5_2_48904.txt
- KEPEERPTFEYLQAFLEDYFTSTEPQYQPGENL_-2_2_113593.txt
- KEPEERPTFEYLQAFLEDYFTSTEPQYQPGENL_-3_2_103207.txt
- KEPEERPTFEYLQAFLEDYFTSTEPQYQPGENL_-4_2_116240.txt
- KGAGDGSDEEVDGKADGAEAKPAE_-2_2_35327.txt
- KGAGDGSDEEVDGKADGAEAKPAE_-3_2_33209.txt
- KGAGDGSDEEVDGKADGAEAKPAE_-4_2_34195.txt
- KGAGDGSDEEVDGKADGAEAKPAE_-5_2_29448.txt
- KGAGDGSDEEVDGKADGAEAKPAE_-23_2_54190.txt
- KGAGDGSDEEVDGKADGAEAKPAE_-24_2_57484.txt
- KGAGDGSDEEVDGKADGAEAKPAE_-25_2_53673.txt
- KGSFGLPGQGDFLR_-10_2_91243.txt
- KGSFGLPGQGDFLR_-11_2_90129.txt
- KGSFGLPGQGDFLR_-14_2_124483.txt
- KGSFGLPGQGDFLR_-15_2_166517.txt
- KGSFGLPGQGDFLR_-16_2_115876.txt
- KGSFGLPGQGDFLR_-17_2_124323.txt
- KGSFSALVGR_-10_2_56203.txt
- KGSFSALVGR_-11_2_55184.txt
- KGSITEYTAAEEK_-6_2_60409.txt
- KGSITEYTAAEEK_-7_2_49066.txt
- KGSITEYTAAEEK_-10_2_51473.txt
- KGSITEYTAAEEK_-11_2_49298.txt
- KGSLYNWTPPSTPSFR_-14_2_125233.txt
- KGSPVSEIGWETPPPESPR_-6_2_91225.txt
- KGSPVSEIGWETPPPESPR_-7_2_71527.txt
- KGSPVSEIGWETPPPESPR_-10_2_74331.txt
- KGSPVSEIGWETPPPESPR_-11_2_72655.txt
- KGSPVSEIGWETPPPESPR_-14_2_107060.txt
- KGSPVSEIGWETPPPESPR_-15_2_124509.txt
- KGSPVSEIGWETPPPESPR_-16_2_98632.txt
- KGSPVSEIGWETPPPESPR_-17_2_106652.txt
- KHEELSINSNPVSSQKQPALK_-7_2_191028.txt
- KIEIGDGAELTAEFLYDEVHPK_-2_2_89657.txt
- KIEIGDGAELTAEFLYDEVHPK_-3_2_86201.txt
- KIEIGDGAELTAEFLYDEVHPK_-4_2_92364.txt
- KIEIGDGAELTAEFLYDEVHPK_-5_2_87063.txt
- KIEIGDGAELTAEFLYDEVHPK_-22_2_121755.txt
- KIEIGDGAELTAEFLYDEVHPK_-23_2_122682.txt
- KIEIGDGAELTAEFLYDEVHPK_-24_2_125898.txt
- KIEIGDGAELTAEFLYDEVHPK_-25_2_122822.txt
- KIPDGYSGFGK_-7_2_37244.txt
- KKPLYWDLYEHAQQQLLK_-3_2_69751.txt
- KKPLYWDLYEHAQQQLLK_-4_2_75960.txt
- KKPLYWDLYEHAQQQLLK_-5_2_70208.txt
- KKPLYWDLYEHAQQQLLK_-22_2_101781.txt
- KKPLYWDLYEHAQQQLLK_-23_2_103383.txt
- KLSGDQITLPTTVDYSSVPK_-14_2_124843.txt
- KLSGDQITLPTTVDYSSVPK_-15_2_127619.txt
- KLSGDQITLPTTVDYSSVPK_-16_2_115856.txt
- KLSGDQITLPTTVDYSSVPK_-17_2_124063.txt
- KLSLPEIPSYGFLVPR_-4_2_90084.txt
- KLSLPEIPSYGFLVPR_-6_2_132539.txt
- KLSLPEIPSYGFLVPR_-7_2_123791.txt
- KLSLPEIPSYGFLVPR_-10_2_115932.txt
- KLSLPEIPSYGFLVPR_-11_2_114896.txt
- KLSLPEIPSYGFLVPR_-14_2_160613.txt
- KLSLPEIPSYGFLVPR_-15_2_186170.txt
- KLSLPEIPSYGFLVPR_-16_2_141511.txt
- KLSLPEIPSYGFLVPR_-17_2_159501.txt
- KLSPQDPSEDVSSVDPLK_-14_2_120290.txt
- KLSPQDPSEDVSSVDPLK_-15_2_122527.txt
- KLSSANSLPAGEQDSPR_-11_2_49548.txt
- KLSSANSLPAGEQDSPR_-14_2_69893.txt
- KLSSANSLPAGEQDSPR_-15_2_69284.txt
- KLSSANSLPAGEQDSPR_-16_2_60535.txt
- KLSSANSLPAGEQDSPR_-17_2_68755.txt
- KMHLAEPGPQSLPLLLGPEPNDLASGLYASVCK_-2_2_91048.txt
- KMHLAEPGPQSLPLLLGPEPNDLASGLYASVCK_-4_2_93446.txt
- KMHLAEPGPQSLPLLLGPEPNDLASGLYASVCK_-5_2_87967.txt
- KNKTLTER_-19_2_1051.txt
- KNLFNNQGNASPPAGPSNVPK_-6_2_74007.txt
- KNLFNNQGNASPPAGPSNVPK_-7_2_64325.txt
- KNLFNNQGNASPPAGPSNVPK_-10_2_57973.txt
- KNLFNNQGNASPPAGPSNVPK_-11_2_66177.txt
- KNLFNNQGNASPPAGPSNVPK_-14_2_99205.txt
- KNLFNNQGNASPPAGPSNVPK_-15_2_100147.txt
- KNLFNNQGNASPPAGPSNVPK_-16_2_81218.txt
- KNLFNNQGNASPPAGPSNVPK_-17_2_89317.txt
- KPPESDIIMMEDLPGLAPGPAPSPAPSPTVAPDPAPDAYRPVGLTK_-17_2_1323.txt
- KPTYDPVSEDQDPLSSDFKR_-2_2_53630.txt
- KPTYDPVSEDQDPLSSDFKR_-3_2_50433.txt
- KPVTVSPTTPTSPTEGEAS_-12_2_49712.txt
- KPVTVSPTTPTSPTEGEAS_-18_2_79209.txt
- KPVTVSPTTPTSPTEGEAS_-19_2_80681.txt
- KPVTVSPTTPTSPTEGEAS_-20_2_74998.txt
- KQELEEICHDLEAR_-22_2_84033.txt
- KQELEEICHDLEAR_-23_2_85536.txt
- KQLLSQMEEKEEQYK_-24_2_59249.txt
- KQSLGELIGTLNAAK_-6_2_110837.txt
- KQSLGELIGTLNAAK_-7_2_92137.txt
- KQSLGELIGTLNAAK_-10_2_94144.txt
- KQSLGELIGTLNAAK_-11_2_93038.txt
- KQSLGELIGTLNAAK_-14_2_127633.txt
- KQSLGELIGTLNAAK_-16_2_118696.txt
- KQSLGELIGTLNAAK_-17_2_127173.txt
- KRPSLPSSPSPGLPK_-2_2_49231.txt
- KRPSLPSSPSPGLPK_-2_2_49836.txt
- KRPSLPSSPSPGLPK_-3_2_37613.txt
- KRPSLPSSPSPGLPK_-3_2_46853.txt
- KRPSLPSSPSPGLPK_-4_2_49877.txt
- KRPSLPSSPSPGLPK_-5_2_35118.txt
- KRPSLPSSPSPGLPK_-22_2_68300.txt
- KRPSLPSSPSPGLPK_-23_2_69744.txt
- KRPSLPSSPSPGLPK_-25_2_69684.txt
- KSIPDTYAEHLIAGGLMTQEEVSEIKSSYYAK_-15_2_65653.txt
- KSPPVPVPSYPSSGSGSSSSSSSTSHLASPPSLGEMQQLQK_-2_2_897.txt
- KSSINEQFVDTR_-6_2_68621.txt
- KSSINEQFVDTR_-7_2_50542.txt
- KSSINEQFVDTR_-10_2_53293.txt
- KSSINEQFVDTR_-11_2_52571.txt
- KSSINEQFVDTR_-14_2_80997.txt
- KSSINEQFVDTR_-15_2_81100.txt
- KSSINEQFVDTR_-16_2_64116.txt
- KSSINEQFVDTR_-17_2_81374.txt
- KTFTAWCNSHLR_-23_2_68521.txt
- KTGSYGALAEITASK_-6_2_88957.txt
- KTGSYGALAEITASK_-7_2_69927.txt
- KTGSYGALAEITASK_-10_2_72281.txt
- KTGSYGALAEITASK_-11_2_70725.txt
- KTGSYGALAEITASK_-14_2_103937.txt
- KTGSYGALAEITASK_-16_2_95394.txt
- KTGSYGALAEITASK_-17_2_104281.txt
- KTSSVSSISQVSPER_-14_2_70983.txt
- KTWTFCGTPEYVAPEIILNK_-6_2_127425.txt
- KTWTFCGTPEYVAPEIILNK_-7_2_108559.txt
- KTWTFCGTPEYVAPEIILNK_-11_2_109946.txt
- KTWTFCGTPEYVAPEIILNK_-16_2_135689.txt
- KTWTFCGTPEYVAPEIILNK_-17_2_143681.txt
- KVDVDEYDENKFVDEEDGGDGQAGPDEGEVDSCLR_-22_2_87246.txt
- KVDVDEYDENKFVDEEDGGDGQAGPDEGEVDSCLR_-23_2_88575.txt
- KVDVDEYDENKFVDEEDGGDGQAGPDEGEVDSCLR_-24_2_90905.txt
- KVDVDEYDENKFVDEEDGGDGQAGPDEGEVDSCLR_-25_2_88500.txt
- KVEEEQEADEEDVSEEEAESK_-3_2_33419.txt
- KVEEEQEADEEDVSEEEAESK_-5_2_31253.txt
- KVEEPSIYESVR_-2_2_48530.txt
- KVEEPSIYESVR_-3_2_37222.txt
- KVEEPSIYESVR_-4_2_49506.txt
- KVEEPSIYESVR_-5_2_34042.txt
- KVEEPSIYESVR_-22_2_67238.txt
- KVEEPSIYESVR_-23_2_68651.txt
- KVEEPSIYESVR_-24_2_71099.txt
- KVEEPSIYESVR_-25_2_68060.txt
- KVIYSQPSARSEGEFK_-4_2_39592.txt
- KVIYSQPSARSEGEFK_-5_2_34556.txt
- KVMDSDEDDDY_-12_2_47238.txt
- KVQVAALQASPPLDQDDR_-14_2_104680.txt
- KVQVAALQASPPLDQDDR_-16_2_96102.txt
- KVQVAALQASPPLDQDDR_-17_2_104321.txt
- KYSDVEVPASVTGYSFASDGDSGTCSPLR_-6_2_110487.txt
- LAGMHYLHVTLKPAIEEICQSHKPCEIDPVK_-2_2_89292.txt
- LAGMHYLHVTLKPAIEEICQSHKPCEIDPVK_-3_2_85437.txt
- LAGMHYLHVTLKPAIEEICQSHKPCEIDPVK_-22_2_107347.txt
- LAGMHYLHVTLKPAIEEICQSHKPCEIDPVK_-23_2_108251.txt
- LASDTEDNDEALAEILQANDNLTQVINLYK_-12_2_147492.txt
- LASDTEDNDEALAEILQANDNLTQVINLYK_-13_2_151534.txt
- LASQALTPPPGPASAQPLPAPEAAHTTGPTGSAPNSPMALLTIGSSSEK_-7_2_146212.txt
- LATGSDDNCAAFFEGPPFK_-14_2_139586.txt
- LATGSDDNCAAFFEGPPFK_-15_2_160846.txt
- LATGSDDNCAAFFEGPPFK_-17_2_127956.txt
- LCAGIMITASHNPK_-6_2_219343.txt
- LCAGIMITASHNPK_-7_2_206139.txt
- LCAGIMITASHNPK_-10_2_203499.txt
- LCAGIMITASHNPK_-11_2_200280.txt
- LCAGIMITASHNPK_-15_2_38359.txt
- LCDFGSASHVADNDITPYLVSR_-2_2_69065.txt
- LCDFGSASHVADNDITPYLVSR_-3_2_65681.txt
- LCDFGSASHVADNDITPYLVSR_-4_2_71603.txt
- LCDFGSASHVADNDITPYLVSR_-5_2_66233.txt
- LCDYVCDLLLEESNVQPVSTPVTVCGDIHGQGDFVDR_-25_2_66639.txt
- LCYVALDFEQEMATAASSSSLEK_-14_2_215681.txt
- LCYVALDFEQEMATAASSSSLEK_-15_2_219739.txt
- LCYVALDFEQEMATAASSSSLEK_-16_2_153971.txt
- LCYVALDFEQEMATAASSSSLEK_-17_2_215225.txt
- LDDGHLNNSLSSPVQADVYFPR_-6_2_109927.txt
- LDDGHLNNSLSSPVQADVYFPR_-7_2_91077.txt
- LDDGHLNNSLSSPVQADVYFPR_-10_2_93144.txt
- LDDGHLNNSLSSPVQADVYFPR_-11_2_92028.txt
- LDDGHLNNSLSSPVQADVYFPR_-14_2_127063.txt
- LDDGHLNNSLSSPVQADVYFPR_-15_2_145114.txt
- LDDGHLNNSLSSPVQADVYFPR_-16_2_118336.txt
- LDDGHLNNSLSSPVQADVYFPR_-17_2_126753.txt
- LDETDDPDDYGDRESGCSFVLALMQK_-14_2_146324.txt
- LDETDDPDDYGDRESGCSFVLALMQK_-16_2_137029.txt
- LDETDDPDDYGDRESGCSFVLALMQK_-17_2_145031.txt
- LDFIESDSPCSSEALSK_-8_2_89834.txt
- LDFIESDSPCSSEALSK_-9_2_88787.txt
- LDIYLFSFRASVSGDHK_-18_2_2072.txt
- LDQPVSAPPSPR_-9_2_54285.txt
- LDSPDPFK_-18_2_93515.txt
- LDSPDPFK_-19_2_94975.txt
- LDSPDPFK_-20_2_79422.txt
- LDSPDPFK_-21_2_93664.txt
- LDSPDPFKLNDPFQPFPGNDSPK_-6_2_130165.txt
- LDSPDPFKLNDPFQPFPGNDSPK_-7_2_111409.txt
- LDSPPSFDNTTYTSLPLDSPSGKPSLPAPSSLPPLPPK_-2_2_84868.txt
- LDSPPSFDNTTYTSLPLDSPSGKPSLPAPSSLPPLPPK_-3_2_72632.txt
- LDSPPSFDNTTYTSLPLDSPSGKPSLPAPSSLPPLPPK_-4_2_88325.txt
- LDSPPSFDNTTYTSLPLDSPSGKPSLPAPSSLPPLPPK_-5_2_82903.txt
- LDSPPSFDNTTYTSLPLDSPSGKPSLPAPSSLPPLPPK_-9_2_112925.txt
- LDSPPSFDNTTYTSLPLDSPSGKPSLPAPSSLPPLPPK_-12_2_109172.txt
- LDSPPSFDNTTYTSLPLDSPSGKPSLPAPSSLPPLPPK_-13_2_112980.txt
- LDSPPSFDNTTYTSLPLDSPSGKPSLPAPSSLPPLPPK_-18_2_138893.txt
- LDSPPSFDNTTYTSLPLDSPSGKPSLPAPSSLPPLPPK_-19_2_139983.txt
- LDSQPQETSPELPR_-8_2_67159.txt
- LDSQPQETSPELPR_-9_2_57455.txt
- LDSQPQETSPELPR_-12_2_54001.txt
- LDSQPQETSPELPR_-13_2_57290.txt
- LDSQPQETSPELPR_-18_2_93195.txt
- LDSQPQETSPELPR_-19_2_83539.txt
- LDSQPQETSPELPR_-20_2_77582.txt
- LDSQPQETSPELPR_-21_2_82141.txt
- LEGSAPTDVLDSLTTIPELK_-9_2_132570.txt
- LEGSAPTDVLDSLTTIPELK_-12_2_129043.txt
- LEGSAPTDVLDSLTTIPELK_-13_2_133233.txt
- LEGSAPTDVLDSLTTIPELK_-18_2_157822.txt
- LEGSAPTDVLDSLTTIPELK_-19_2_158875.txt
- LENLPDTEDQETVDINSVSEGKENNIMITLETNIEHNLK_-21_2_157997.txt
- LESLSETPGPSSPR_-8_2_144383.txt
- LESLSETPGPSSPR_-12_2_204297.txt
- LESLSETPGPSSPR_-21_2_23377.txt
- LETGPPMGVPPPPPPAPDYVLPPSLHGPEPK_-24_2_112621.txt
- LFGGFNSSDTVTSPQR_-19_2_115380.txt
- LFPEFDDSDYDEVPEEGPGAPAR_-8_2_110201.txt
- LFPEFDDSDYDEVPEEGPGAPAR_-9_2_109205.txt
- LFPEFDDSDYDEVPEEGPGAPAR_-12_2_105722.txt
- LFPEFDDSDYDEVPEEGPGAPAR_-13_2_109422.txt
- LFPTSSVADSTLGSLTR_-7_2_65408.txt
- LFSTYLRPPHTSRGTSQTPNASSPGNPTALANGTVQAPK_-4_2_1601.txt
- LGGSVLGQIPFLQNCEDEDSDEDDELDSVQHK_-7_2_124951.txt
- LGHPEALSAGTGSPQPPSFTYAQQR_-5_2_50009.txt
- LGHPEALSAGTGSPQPPSFTYAQQR_-6_2_90857.txt
- LGHPEALSAGTGSPQPPSFTYAQQR_-7_2_72177.txt
- LGHPEALSAGTGSPQPPSFTYAQQR_-10_2_75479.txt
- LGHPEALSAGTGSPQPPSFTYAQQR_-11_2_73155.txt
- LGHPEALSAGTGSPQPPSFTYAQQR_-14_2_108040.txt
- LGHPEALSAGTGSPQPPSFTYAQQR_-15_2_120727.txt
- LGHPEALSAGTGSPQPPSFTYAQQR_-16_2_98402.txt
- LGHPEALSAGTGSPQPPSFTYAQQR_-17_2_106922.txt
- LGHPEALSAGTGSPQPPSFTYAQQR_-22_2_86485.txt
- LGILGSHEDLSK_-6_2_88238.txt
- LGILGSHEDLSK_-7_2_69038.txt
- LGILGSHEDLSK_-10_2_71547.txt
- LGILGSHEDLSK_-11_2_70483.txt
- LGILGSHEDLSK_-14_2_104247.txt
- LGILGSHEDLSK_-15_2_104738.txt
- LGILGSHEDLSK_-16_2_95872.txt
- LGILGSHEDLSK_-17_2_104181.txt
- LGSQPIRASNPDLR_-14_2_83850.txt
- LGSQPIRASNPDLR_-15_2_83926.txt
- LGSQPIRASNPDLR_-16_2_75191.txt
- LGSQPIRASNPDLR_-17_2_84457.txt
[truncated: 784 more entries]
