# Supplementary material for: Phosphoproteomic Analysis of Platelets Activated by Pro-Thrombotic Oxidized Phospholipids and Thrombin
Source: PLoS One. 2014 Jan 6;9(1):e84488. doi: 10.1371/journal.pone.0084488 (PMC3882224; doi:10.1371/journal.pone.0084488)
Supplement: Annotated Spectra S3 — (ZIP) [file pone.0084488.s006.zip › QVAEQGGDLSPAANR_-12_2_47438.txt]

       m/z	          i	matches
 226.33322	       2.8
 240.27782	       5.0
 272.33032	      17.4
 281.48828	      12.7
 282.42563	       6.1
 289.22443	      62.0	y (2) (1+)
 299.09561	       3.7
 323.35870	       3.1
 329.05176	      23.2
 358.05081	       6.3
 360.25250	      78.1	y (3) (1+)
 361.18298	       9.6
 409.80475	      20.4
 411.39398	       5.8
 417.87848	       7.7
 427.73486	      28.2
 429.46912	       5.6
 431.26257	      11.3
 432.14362	      14.5
 433.06421	       2.4
 445.42542	       9.0
 454.31647	      20.8
 466.95282	      14.4
 484.23700	       9.2
 486.93530	       9.0
 495.07434	       2.7
 511.55804	       1.7
 512.40454	       3.2
 514.41650	       4.9
 522.06348	       9.3
 525.75262	      37.4	y (11) (2+)-NH3-P, y (11) (2+)-H2O-P
 528.32813	     311.5	y (5) (1+)
 529.42389	      80.7
 530.47919	      40.8
 538.64606	      21.8
 539.29242	      23.7
 540.35583	      17.5
 556.17328	      13.3
 557.10101	      16.8
 558.15375	       3.0
 566.40350	      13.1
 574.62329	       3.0
 578.24487	      18.0
 583.62769	      32.5	y (11) (2+)
 588.48792	       2.7
 595.70868	      39.4	b (6) (1+)-NH3, b (6) (1+)-H2O, b (13) (2+)-NH3-P
 596.34955	       2.2
 597.27930	      16.1
 600.08087	       8.7
 607.86102	       2.6
 613.32086	      10.0
 615.43945	       3.5
 626.01178	      14.6
 630.85052	       7.0
 635.11176	       2.4
 636.39124	       5.2
 648.05194	      30.6
 651.37134	       4.0
 652.84479	      21.2
 654.00818	       8.5
 669.40100	      15.0
 670.36377	      13.5
 671.29639	      28.1
 673.07568	       3.3
 675.01459	      18.9
 675.78912	       9.2
 677.33264	      43.7	y (6) (1+)-H2O
 678.45453	       2.2
 679.47156	      33.0
 683.34698	      52.3	y (13) (2+)
 684.09894	      64.4	y (14) (2+)-P
 687.08136	       5.7
 690.46759	      10.1
 692.34650	      13.6
 693.08691	      22.6
 693.71252	       6.9
 695.31738	     146.4	y (6) (1+)
 696.29700	      41.5
 697.59149	       8.6
 700.40594	      22.5
 702.70673	      14.0
 710.39288	      71.2	b (14) (2+), y (7) (1+)-P
 711.24847	      16.7
 712.42352	       5.9
 715.18597	       9.6
 716.63977	      13.0
 723.16162	       7.1
 724.23987	       9.8
 725.62640	      10.5
 728.57922	       3.7
 730.71100	      24.7
 731.97314	      19.9
 733.30780	       7.2
 733.91144	      13.8
 735.22504	       3.0
 739.51776	     621.2	[M+2H] (2+)-NH3-P, [M+2H] (2+)-H2O-P
 740.60352	     157.3
 741.70325	       9.4
 742.35150	       6.8
 745.34082	      10.5
 747.87091	     347.7	[M+2H] (2+)-P
 748.51532	     311.1
 749.36945	     189.4
 750.19531	      27.5
 752.29059	       5.1
 753.51257	      15.8
 754.49902	       6.0
 758.27325	       3.5
 761.09210	       8.0
 761.97638	      45.0
 764.60376	      24.6
 765.93927	      40.0
 767.22168	      45.8	b (8) (1+)-H2O
 768.33350	      85.4	b (8) (1+)-NH3
 769.35614	      36.9
 770.25372	       7.1
 774.06177	       9.5
 776.10992	       4.6
 776.77533	      20.3
 777.52490	      56.3
 779.35614	     246.7	[M+2H] (2+)-NH3-H2O
 780.23944	     155.5
 781.03302	      40.3
 782.30927	      25.4
 785.18561	      75.7	b (8) (1+)
 785.99811	       7.4
 788.03113	     234.8	[M+2H] (2+)-NH3, [M+2H] (2+)-H2O
 788.87549	      97.0
 792.12933	      10.1
 808.20062	      31.5	y (8) (1+)-H2O-P, y (7) (1+), y (8) (1+)-NH3-P
 809.44891	       9.6
 825.70526	       2.3
 826.72308	       6.1
 837.45355	       5.3
 838.24884	       7.4
 860.59991	       6.0
 863.35193	      17.5
 866.53485	      30.9
 869.29224	      23.5
 872.29578	       5.9
 881.35919	      95.3	b (9) (1+)-NH3
 882.29535	      38.3	y (9) (1+)-P
 890.60425	      23.8
 896.44897	      24.7
 898.10394	      30.3
 898.87451	       9.3
 900.40723	      20.9
 912.19452	      13.4
 914.55365	      11.0
 923.27271	      51.8	y (8) (1+)
 924.35541	      16.7
 933.06439	      19.4
 934.27155	       9.4
 939.54865	      23.0
 940.20947	      14.2
 950.18921	      55.7	b (10) (1+)-H2O-P, b (10) (1+)-NH3-P
 951.28442	      31.3
 952.00482	       2.2
 953.17780	       7.2
 956.22388	       2.0
 960.34521	       4.9
 967.20355	     166.7	b (10) (1+)-P
 968.29718	      38.1
 969.46942	      10.1
 973.76660	      27.1
 980.16144	      18.1
 981.85083	      10.3
 982.69354	       3.6
 993.26611	      10.7
1014.66400	      16.4
1016.19550	       6.4
1020.22162	       5.0
1021.64813	       5.9
1037.42944	      94.7	y (10) (1+)
1038.47241	      82.9
1039.70154	       6.1
1042.24866	       7.4
1047.75806	       3.9
1048.55579	       2.0
1049.45801	       8.8
1057.33057	      12.0
1059.37402	       4.8
1065.13843	       4.8
1068.57935	       2.6
1106.02173	      35.6
1107.64893	       2.6
1113.34619	      24.3
1118.22131	       2.8
1119.72119	      14.8
1129.53210	      14.5
1133.48267	      12.6
1147.76245	      47.8	y (11) (1+)-H2O, y (11) (1+)-NH3
1148.63489	      18.5
1149.54321	      26.3
1156.10889	       3.3
1165.48242	      23.7
1174.22241	       5.0
1175.29578	      13.1
1183.22192	       7.6
1187.03870	       8.1
1190.79102	      35.0
1198.15698	       9.1
1199.29028	      19.9
1199.94092	       4.2
1216.07397	      20.6
1217.71973	      25.4
1224.47009	      27.1
1233.32874	      31.7	b (12) (1+)
1240.61096	       7.3
1269.30542	       2.7
1272.25098	       7.2
1276.69836	       9.0
1277.76453	      10.3
1287.26208	      17.0
1288.22058	      35.7	b (13) (1+)-NH3
1289.22498	       4.1
1294.39111	      20.1
1303.27429	      15.3
1304.57202	      30.7
1322.02295	      24.6
1322.64807	      10.6
1346.07019	       6.3
1349.60535	      14.7
1357.70081	       6.1
1365.48962	      20.0
1366.66248	      17.2
1367.61096	       6.4
1368.33240	      10.2
1401.08704	      21.3
1402.52002	       7.2
1418.29846	       5.6
1476.67078	      12.4
