# Supplementary material for: Phosphoproteomic Analysis of Platelets Activated by Pro-Thrombotic Oxidized Phospholipids and Thrombin
Source: PLoS One. 2014 Jan 6;9(1):e84488. doi: 10.1371/journal.pone.0084488 (PMC3882224; doi:10.1371/journal.pone.0084488)
Supplement: Annotated Spectra S3 — (ZIP) [file pone.0084488.s006.zip › QVAEQGGDLSPAANR_-13_2_50547.txt]

       m/z	          i	matches
 268.94299	       2.4
 289.31500	      11.4
 298.33545	       5.2
 299.42746	       5.0
 329.20877	      22.8
 358.14923	       8.0
 360.43689	       5.6
 366.18433	      10.5
 408.99561	       2.8
 411.16821	      16.1	b (4) (1+)-NH3
 412.36328	      17.5
 431.82922	       6.2
 432.46198	      15.0	y (9) (2+)-H2O-P, y (9) (2+)-NH3-P
 443.26904	       5.2
 454.83551	       3.7
 467.26709	      12.5
 471.26056	       7.8
 473.42603	       7.8
 483.24127	       8.1
 511.18292	       7.7
 512.05756	       5.4
 528.30658	     125.2	y (5) (1+)
 529.59460	      13.2
 540.40399	      11.2
 547.21454	       4.5
 553.17847	       3.2
 557.43170	       1.9
 558.12640	       3.4
 574.35779	      11.6
 578.21503	       6.0
 584.37292	       7.7
 590.72699	       3.2
 594.89136	       3.6
 597.24664	      11.0
 633.29944	       8.2
 648.90265	      20.9
 651.25635	      11.9
 654.18628	      14.0
 677.22382	       7.6
 678.09961	       7.5
 683.74139	       7.0
 695.19647	      72.3	y (6) (1+)
 696.14764	      17.5
 709.21082	      21.1	b (14) (2+)
 710.23065	      18.8	y (7) (1+)-P
 716.36920	       8.6
 721.04340	      11.5
 729.36609	      21.5
 731.04083	       6.6
 731.96216	      19.9
 733.04016	       7.3
 737.81067	      11.4
 739.20563	     257.9	[M+2H] (2+)-NH3-P, [M+2H] (2+)-H2O-P
 739.96906	     106.0
 740.72345	      25.7
 742.13574	       5.2
 742.96039	       7.3
 744.46136	       6.9
 745.43304	       7.7
 747.84961	     124.4	[M+2H] (2+)-P
 748.66632	      32.0
 751.35022	       3.4
 752.35980	       2.4
 757.05853	      17.6
 768.22247	      68.6	b (8) (1+)-NH3
 769.23822	       6.4
 769.99902	      14.0
 778.48065	      18.1
 779.45087	      48.9	[M+2H] (2+)-NH3-H2O
 780.50372	      21.0
 785.83228	      15.8	b (8) (1+)
 787.97095	     131.1	[M+2H] (2+)-H2O, [M+2H] (2+)-NH3
 788.88153	      10.3
 808.23663	       8.1
 809.21173	      36.2
 817.61090	       3.6
 825.12286	      12.1
 855.07513	       1.9
 880.74023	      69.1	b (9) (1+)-H2O, b (9) (1+)-NH3
 881.35706	       9.4
 882.49493	       3.5
 899.44678	      10.1
 923.23901	      57.2	y (8) (1+)
 924.83081	      11.6
 939.44012	       6.6
 940.57294	      17.8
 950.02069	      21.6	b (10) (1+)-NH3-P, b (10) (1+)-H2O-P
 950.76880	       2.9
 962.19385	       4.5
 967.16742	      40.3	b (10) (1+)-P
 967.90228	       9.3
 968.51685	       2.1
 969.27924	       3.2
 980.37238	      56.5	y (9) (1+)
 981.48071	      12.7
1037.64478	      78.0	y (10) (1+)
1038.41064	      16.2
1049.45325	       4.7
1058.19946	       3.9
1120.95984	       6.9
1135.81665	      10.1
1146.90942	       8.8
1148.39917	      13.0	y (11) (1+)-NH3
1149.40430	      40.6
1150.38623	       8.2
1165.59399	      11.0
1166.56982	      11.7
1171.17676	      12.5
1189.43433	       5.1
1197.50623	       6.7
1206.45361	       4.0
1208.61377	      10.3
1216.26111	      10.2
1233.29138	       7.6
1263.74646	      10.0
1287.00549	       8.2
1294.53601	       6.6
1296.22583	      10.1
1304.14185	       7.2
1305.53430	       7.1
1321.86072	      13.6
1366.62317	      24.9	y (14) (1+)-P
1399.79810	       3.6
1401.57007	      11.0
1403.24866	      10.9
1419.23181	       8.5
1569.85803	       3.0
