# Supplementary material for: Phosphoproteomic Analysis of Platelets Activated by Pro-Thrombotic Oxidized Phospholipids and Thrombin
Source: PLoS One. 2014 Jan 6;9(1):e84488. doi: 10.1371/journal.pone.0084488 (PMC3882224; doi:10.1371/journal.pone.0084488)
Supplement: Annotated Spectra S3 — (ZIP) [file pone.0084488.s006.zip › QVKSLQSLLK_-10_2_8529.txt]

m/z	i	matches
129.14053	4.5
139.25159	5.2
147.13399	7.7
172.04761	12.9
173.20111	3.2
175.24323	1.3
185.05624	5.8
191.18959	3.2
200.76048	14.0
204.07104	2.4
207.21431	4.2
209.02518	15.9
210.24272	12.0
210.97339	9.8
213.12602	3.6
213.91000	2.1
214.91794	5.6
217.08142	16.2
219.03468	8.1
226.24072	15.1
228.13248	6.4
229.11307	4.9
231.24179	14.2
236.61887	9.2
241.06314	6.3
241.96475	7.3
242.91638	3.2
249.80289	8.2
251.98764	3.1
254.86972	21.1
259.23349	17.8
260.05139	7.8
261.05606	12.4
262.13116	18.0
268.09329	5.9
270.72141	12.3
282.95544	2.9
283.64563	2.1
285.07721	32.5
287.18063	17.4
288.19482	2.4
288.99396	1.6
292.00140	5.6
293.04343	2.4
296.96228	3.2
298.36084	22.9
299.06268	6.6
300.56659	20.4
302.96933	1.3
304.89404	21.5
305.62292	15.1
306.25467	5.9
306.99500	11.0
308.02466	3.0
309.64297	7.0
312.31708	13.6
315.22925	3.0
316.13190	1.9
317.87067	5.6
319.13489	27.1
320.89069	18.2
323.00671	52.0
324.10306	24.6
325.01761	29.7
326.09451	12.6
327.09784	14.4
328.83243	25.7
329.56125	8.2
330.21411	4.7
331.16922	5.2
333.13861	6.0
335.28168	61.4	y (5) (2+)
336.21924	32.9
337.20868	23.6
338.66348	30.9
340.45630	24.4
345.09583	6.8
347.57980	1.7
348.20126	2.8
349.50262	6.9
351.13007	4.9
352.98697	7.2
355.01898	29.3
356.71344	11.0
359.02747	10.8
362.65939	22.1
363.35565	11.0
365.40283	17.4
367.11349	10.5
370.98178	19.2
372.08920	4.6
373.02786	54.1	y (3) (1+), b (6) (2+)-H2O
375.10904	43.9
376.23688	15.3
377.35458	347.3	y (7) (2+)-2P
378.31265	63.2
382.21927	22.8
386.65567	40.8
387.90057	15.9
389.90768	69.9
391.21133	108.2	y (6) (2+), [M+3H] (3+)-NH3-H2O-P
392.25040	20.8
393.73233	40.7
394.48569	2.2
396.25793	2.6
398.20450	12.4
399.16788	45.4
400.36386	16.5
402.03073	24.0
403.43130	5.4
405.36633	49.4
406.27054	8.9
407.31073	4.5
408.99039	12.5
409.98166	22.8
411.48788	28.1
413.22473	28.5
414.02264	59.2
414.89294	7.7
416.20346	131.3	b (8) (2+)-H2O-2P
416.92093	833.3	b (7) (2+)-P, y (7) (2+)-NH3-P, y (7) (2+)-H2O-P, b (8) (2+)-NH3-2P
417.95901	229.2
418.67102	58.1
419.50723	18.7
420.90829	9.8
422.70404	23.0
423.73035	14.0
425.37088	93.3	b (8) (2+)-2P, y (7) (2+)-P, y (4) (1+)-NH3-P, b (4) (1+)-P
426.60172	118.7
428.12891	10.4
433.73740	41.0
434.88989	74.0	[M+3H] (3+)+H, [M+3H] (3+)-H, [M+3H] (3+)
435.67294	3.9
436.98499	19.2
444.83530	5.2
460.68451	7.4
467.85843	4.7
470.44354	2.9
478.50995	13.4
484.01129	26.3
491.91129	12.1
494.13577	8.0
501.21298	17.5
508.97696	6.2
515.73486	19.9
521.80865	6.2
525.42194	2.1
528.36224	8.6
529.90985	2.8
535.14508	6.7
543.19940	11.0
547.39948	10.2
550.23199	9.6
575.05145	11.9
584.23956	17.9
590.12213	4.2
593.93713	7.7
597.96167	8.2
600.69440	4.5
606.18372	12.7
607.39203	2.8
618.28632	1.9
622.23175	16.3
669.86432	18.7
683.24182	3.9
691.93939	3.4
698.75696	9.8
707.34442	14.5
711.19849	15.7
733.42291	2.1
741.96149	3.9
752.32880	22.6
764.52264	6.8
765.49200	5.2
831.54291	8.9
845.53711	5.2
847.31622	1.7
