# Supplementary material for: Phosphoproteomic Analysis of Platelets Activated by Pro-Thrombotic Oxidized Phospholipids and Thrombin
Source: PLoS One. 2014 Jan 6;9(1):e84488. doi: 10.1371/journal.pone.0084488 (PMC3882224; doi:10.1371/journal.pone.0084488)
Supplement: Annotated Spectra S3 — (ZIP) [file pone.0084488.s006.zip › QVSLPVTK_-12_2_50392.txt]

m/z	i	matches
135.04239	14.4
138.17117	23.5
147.02527	237.1
156.09250	38.4
156.94069	14.1
169.17429	38.6
170.51210	9.6
173.04245	10.2
175.90269	135.1
177.88322	22.9
179.08380	10.9
180.29520	12.9
183.05598	172.7
186.04318	10.9
187.34662	17.0
191.14212	13.3
197.24292	19.8
200.14978	185.4
201.34714	28.8
204.30099	22.9
210.08159	56.5
211.11050	197.1
213.11278	8.2
214.99936	15.5
222.24394	8.9
224.20801	15.8
226.26941	22.9
227.19620	44.6
228.33246	81.1
229.11525	15.9
230.14919	49.2
235.01074	17.0
243.06351	6.8
245.02003	15.5
245.92618	34.5
248.23380	735.4
249.33698	19.9
251.22995	56.0
254.89725	12.9
256.16699	61.2
257.14758	6.0
259.39755	37.4
261.24567	33.7
262.15283	44.8
274.07037	84.0
275.00000	13.3
276.02737	12.9
277.20401	10.4
279.47421	59.7
280.19293	115.8
281.20667	48.2
288.24008	83.9
292.24292	7.6
294.88208	76.7
298.36340	30.8
299.36670	16.6
302.29700	20.6
303.27908	9.6
304.36212	85.3
306.35248	25.8
309.85403	16.3
313.65588	35.6
314.37433	31.4
317.37796	203.3
321.17459	25.7
323.24149	15.3
324.93997	30.3
327.50140	21.5
330.18835	67.0
333.20966	136.9
334.39548	46.2
335.18771	4.4
337.21143	69.0
341.46359	22.8
343.17944	9.7
344.12878	28.3
345.31497	62.3
346.37476	171.6
347.32025	92.8
348.25525	8.2
350.45886	37.6
351.42264	34.7
352.71289	75.3
353.94800	20.7
355.01154	446.1
357.06311	14.2
359.08203	22.1
361.44531	49.6
362.68677	568.4
365.15509	794.7
366.16519	40.3
369.81775	42.3
372.40720	49.7
375.21109	22.4
376.07410	17.6
377.33054	226.3
378.19107	207.0
379.02222	60.7
380.65689	11.7
381.88776	166.4
384.33337	56.7
385.37650	61.7
386.75430	88.0
389.23141	27.6
390.31833	51.6
392.39209	318.1
393.04013	2918.9	b (4) (1+)-NH3-P
394.02481	134.8
395.30698	231.4
396.00723	30.5
398.04932	86.8
400.49576	116.3
402.06711	6.7
403.64948	83.4
404.33286	7.4
405.31769	16.1
406.26987	163.0
407.19785	17.3
409.06622	117.0
410.15335	332.1
411.85107	142.0
413.43607	50.0
414.44205	23.9
416.03055	161.6
417.15445	55.1
418.66946	8257.5	[M+2H] (2+)-NH3-P, [M+2H] (2+)-H2O-P
420.42075	197.9
421.48145	34.0
423.19168	208.5
424.44778	13.6
426.15659	1794.0	y (4) (1+)-H2O
427.09039	4321.9	y (4) (1+)-NH3, [M+2H] (2+)-P
427.82770	1138.5
428.63495	128.0
430.17526	338.9
431.22043	205.7
432.25610	144.8
434.57959	61.9
435.27826	9.0
436.97794	215.9
437.78183	66.7
439.37613	162.5
441.28500	50.9
442.85675	1644.2
444.27484	5994.4	y (4) (1+)
445.48743	344.9
446.30762	30.4
447.50455	32.4
448.36707	119.8
449.63220	108.4
451.94952	46.9
453.29269	270.7
454.33228	168.9
455.56674	98.2
457.26892	515.9
458.33914	828.4
459.35818	247.6
459.99960	37.7
460.99771	409.3
461.75760	233.2
462.95639	333.1
464.09006	293.8
464.85025	177.3
466.16190	598.5
467.28314	31860.7	[M+2H] (2+)-NH3, [M+2H] (2+)-H2O
468.43094	443.0
469.94305	251.5
471.98648	37.1
473.40253	7.6
475.43741	60.1
477.54193	78.1
480.55157	64.3
483.57620	39.9
485.01239	17.0
485.71857	26.5
490.83795	1328.2
491.44681	73.7
496.15302	25.2
499.38959	596.7
500.41803	99.9
502.19208	26.1
505.90591	92.2
507.42966	100.8
508.27875	120.8
512.27350	20.2
518.78900	73.8
519.55292	38.6
522.67480	16.3
523.75323	46.8
534.99280	23.0
536.20465	71.4
538.21771	45.7
547.11749	87.6
550.12366	18.8
550.77295	24.7
553.23663	130.8
554.23981	43.2
555.24628	35.0
557.35767	450.5
558.17279	68.0
560.21045	53.6
561.72003	23.6
562.54785	18.2
568.48840	34.3
570.47662	26.3
575.51740	25.4
579.24988	17.0
582.31573	42.5
582.93878	18.0
588.12360	34.3
589.33362	101.5
591.62860	40.9
592.34991	30.5
598.71857	102.3
599.44135	21.5
600.27216	7.5
602.49640	14.8
606.06903	39.1
606.70343	44.1
607.77563	33.0
612.13324	46.0
613.01758	76.9
616.41608	36.3
618.32770	89.4
622.03723	31.7
623.11090	53.4
626.20251	40.9
628.09015	19.2
633.13641	7.4
634.39520	92.1
637.16583	16.4
638.11993	31.3
639.78387	56.4
642.70441	54.0
645.51984	81.9
646.39020	24.8
650.33624	6.0
651.21088	11.8
656.19165	88.0
656.82764	40.9
659.00018	152.9
661.60028	6.7
662.58148	12.6
663.23444	27.4
664.05780	58.3
665.08246	28.8
667.44806	10.4
672.20911	86.3
673.55951	20.4
674.16437	31.4
676.46991	34.2
677.64264	35.9
687.08130	642.3
689.55029	19.9
690.37524	129.3
691.46857	58.3
692.39642	56.3
694.06036	112.7
701.15326	37.4
703.88214	29.8
707.34546	27.3
708.61823	27.6
724.31445	1132.3
725.20099	244.0
729.46277	46.2
739.30444	19.2
744.19501	25.4
747.74493	5.2
749.49213	44.2
752.49927	23.5
753.50543	28.8
765.38593	186.8
766.32355	44.1
767.39868	33.8
769.95831	145.2
775.40582	103.5
776.40717	28.8
785.48077	10.9
786.87488	28.7
788.03076	423.9
789.17621	25.4
791.29462	53.7
801.26019	27.6
803.44946	37.5
804.27173	42.3
805.03302	9.9
805.66553	8.9
806.34698	45.8
823.12152	33.5
824.42560	49.3
825.28711	26.9
830.77289	15.9
831.79596	37.1
835.77399	32.8
837.30463	24.2
884.70557	53.1
909.30133	9.6
911.41675	21.9
