# Supplementary material for: Phosphoproteomic Analysis of Platelets Activated by Pro-Thrombotic Oxidized Phospholipids and Thrombin
Source: PLoS One. 2014 Jan 6;9(1):e84488. doi: 10.1371/journal.pone.0084488 (PMC3882224; doi:10.1371/journal.pone.0084488)
Supplement: Annotated Spectra S3 — (ZIP) [file pone.0084488.s006.zip › QVSLPVTK_-13_2_53841.txt]

m/z	i	matches
136.06215	35.6
137.83521	17.0
146.99716	207.8
155.08922	63.7
155.97891	15.0
157.79626	18.8
159.13840	49.8
168.57062	31.3
174.00809	11.3
175.22881	77.0
182.07523	41.1
183.16560	352.1
183.94702	94.1
185.81805	126.3
195.08731	44.9
200.07516	206.1
204.03110	17.6
208.88000	27.0
209.99310	119.7
211.12839	229.4
212.12198	11.2
213.14850	130.5
216.11330	23.2
217.18524	27.4
218.01213	36.9
222.15976	18.7
224.29852	16.9
228.06491	271.1
230.22531	66.9
236.39676	46.0
239.07684	27.5
240.43762	53.9
241.23096	10.2
242.19699	31.8
243.13374	51.7
248.13647	998.5
249.13147	51.8
250.20459	34.6
253.18234	58.1
255.05981	34.7
256.11700	28.7
257.73526	14.1
259.14462	111.7
261.15375	36.6
262.27979	50.3
263.20248	25.1
265.99698	78.0
268.03635	49.8
269.09067	13.2
269.83047	12.2
272.34253	9.4
274.49115	74.4
276.13486	42.2
277.87820	37.5
280.38550	16.9
281.23834	116.1
282.18817	51.7
283.34216	9.4
284.24786	54.6
288.23386	75.3
289.17258	11.3
290.14774	64.0
291.15588	79.2
292.94107	16.9
294.40137	28.5
295.92105	28.2
298.15884	58.2
300.45273	8.4
305.40384	14.2
307.35632	48.0
310.39316	35.6
311.26703	113.1
312.34003	53.3
313.80676	145.1
316.19589	48.0
317.14389	277.3
317.86530	45.1
319.86578	53.8
323.22540	16.0
326.39383	39.8
327.13568	60.6
328.16003	45.2
329.19135	58.9
333.21899	24.2
334.36206	35.1
335.03271	50.8
338.21063	46.9
342.80957	65.9
343.64825	26.3
346.19849	240.7
347.38800	208.1
348.22192	81.9
349.25708	83.9
354.53192	185.2
355.30600	309.0
356.11633	17.6
358.12537	124.0
359.23868	35.2
361.23694	98.5
362.50876	411.1
364.31818	331.8
365.24222	874.7
366.27158	132.4
368.27948	36.3
370.10425	195.0
371.07120	51.6
372.07794	39.2
374.99353	22.5
375.60992	27.1
377.31479	177.6
378.17020	290.1
379.24438	45.1
380.27420	56.6
384.45721	146.5
385.18347	28.1
386.33597	72.0
387.31891	23.4
389.29419	53.6
390.15686	52.8
393.00174	4076.1	b (4) (1+)-NH3-P, b (4) (1+)-H2O-P
393.94247	34.1
395.29019	155.3
396.48636	7.7
397.51505	152.2
399.22110	42.2
401.35825	31.8
403.02579	149.6
404.10754	60.3
405.93344	205.7
406.58316	45.9
407.36124	114.3
409.76620	408.0
410.45135	150.7
411.97012	95.5
413.39523	36.9
416.23685	19.0
417.46619	351.1
418.66959	8521.9	[M+2H] (2+)-NH3-P, [M+2H] (2+)-H2O-P
419.39963	801.3
420.28036	112.9
421.35733	81.2
422.20163	88.7
423.33328	141.3
424.06915	242.9
426.51501	3837.9	y (4) (1+)-NH3, y (4) (1+)-H2O, [M+2H] (2+)-P
427.52750	3411.6
428.35226	119.4
429.17480	83.9
430.10648	98.7
431.48325	183.9
432.54269	221.9
433.25058	214.6
436.83914	154.2
437.74469	212.2
439.35944	63.6
440.50464	158.8
441.31165	55.5
442.89200	2186.2
444.27060	6713.1	y (4) (1+)
445.27722	532.9
446.38446	383.6
447.30283	218.4
448.12878	163.9
449.27719	216.4
451.89334	76.0
452.97287	33.8
453.87051	14.1
454.90781	111.9
455.84534	163.2
457.24777	610.0
458.24774	948.2
459.18567	472.6
460.44244	153.1
461.68961	189.5
462.68265	659.0
463.45966	432.5
464.59164	240.8
467.27426	38499.4	[M+2H] (2+)-H2O, [M+2H] (2+)-NH3
468.25082	157.8
469.40500	60.0
470.27826	77.0
471.72858	33.1
475.92340	65.9
482.10895	25.2
483.20401	92.1
485.04233	28.9
490.89276	1496.6
491.63156	31.8
495.03061	39.4
499.33994	785.7
500.37653	177.6
504.36911	88.7
507.69949	125.6
508.40482	176.1
523.61078	24.2
524.27881	22.3
525.69427	31.8
531.11267	17.5
536.25854	33.1
541.00653	102.1
542.18756	42.3
548.20483	50.8
550.46722	98.4
551.22614	23.6
552.39166	57.6
553.28998	21.3
557.37799	305.9
560.23889	44.2
561.32111	281.0
564.26129	86.4
566.82611	15.9
568.33539	27.3
570.31366	29.5
578.21039	45.0
579.12915	23.6
580.51306	56.5
581.75201	75.3
582.82953	52.8
588.08008	89.2
589.20435	115.1
591.62909	40.3
594.07770	32.2
595.20526	89.8
598.30139	76.5
599.29303	56.4
600.24396	110.0
603.03357	15.7
603.64478	105.0
604.55048	24.5
612.33899	129.6
617.87030	10.3
619.61621	49.9
622.64948	56.9
623.33569	77.5
626.57562	131.4
627.51221	28.0
630.05865	17.8
631.96039	36.5
633.15405	111.1
634.45465	7.5
636.28400	108.9
637.51038	36.0
640.71246	48.1
641.45905	94.3
643.47260	74.5
644.95898	47.9
648.85919	31.8
650.41058	79.8
652.77747	52.8
653.43646	12.2
654.80249	46.9
658.24048	12.2
658.92151	69.4
660.31482	72.3
661.41003	20.8
664.41101	58.5
665.26044	20.8
667.57062	219.2
668.26971	74.7
671.11987	75.5
671.90302	57.7
677.28937	24.2
678.11292	38.5
679.74261	32.5
680.99408	68.4
686.46350	328.5
687.19147	598.0
687.85004	42.4
689.68903	143.3
692.12775	199.3
693.36218	65.8
695.48767	29.0
701.23175	9.6
702.29688	53.0
704.34369	30.9
707.37518	95.0
709.52124	27.1
714.47626	70.8
717.84637	27.4
724.20355	1868.2
725.20599	327.0
726.31964	23.8
730.56763	98.5
737.36615	48.8
743.95111	34.7
748.16174	47.8
749.38373	33.6
750.11823	43.2
751.96448	74.4
764.43494	52.5
765.32245	167.8
766.49103	78.2
768.78064	40.3
769.92114	107.2
775.59155	57.1
777.13147	57.1
778.49182	32.4
786.18774	67.0
787.19769	127.8
788.11743	454.7
789.29584	17.9
791.16736	252.4
792.18353	126.5
803.62323	19.8
804.96185	91.9
806.15088	208.2
817.71118	43.7
822.44971	15.7
823.40692	59.0
846.04736	34.0
847.56696	9.6
850.04126	89.7
853.88470	31.8
862.29938	29.9
871.54413	29.0
883.36835	74.3
907.05835	68.2
928.47778	48.1
938.94720	52.7
