# Supplementary material for: Phosphoproteomic Analysis of Platelets Activated by Pro-Thrombotic Oxidized Phospholipids and Thrombin
Source: PLoS One. 2014 Jan 6;9(1):e84488. doi: 10.1371/journal.pone.0084488 (PMC3882224; doi:10.1371/journal.pone.0084488)
Supplement: Annotated Spectra S3 — (ZIP) [file pone.0084488.s006.zip › KAEQGSEEEGEGEEEEEEGGESK_-6_2_59539.txt]

       m/z	          i	matches
 297.95129	       5.9
 345.19507	       3.8
 351.34399	      11.8	b (9) (3+)-NH3, b (9) (3+)-H2O
 363.34943	      14.4	y (3) (1+)
 373.18320	       8.4
 380.00262	       3.3
 420.29712	       6.7
 421.15692	       6.8
 457.59216	       8.9	b (4) (1+)
 459.21924	      15.1	y (5) (1+)-H2O
 463.14594	       6.3
 475.63617	      12.2	b (13) (3+)-NH3, b (13) (3+)-H2O
 477.42426	      34.8	b (9) (2+)-NH3-P, y (5) (1+), b (9) (2+)-H2O-P
 478.15973	      13.5
 486.22699	      10.1	b (9) (2+)-P, b (14) (3+)-NH3-P
 488.64642	       1.6
 506.33154	      11.5	b (10) (2+)-NH3-P
 515.49066	       9.7
 534.63586	      12.4	b (15) (3+)-P, b (9) (2+)
 556.40399	       5.1
 561.89941	      10.4	y (10) (2+), b (15) (3+)-NH3
 570.89935	      11.9	b (16) (3+)-H2O-P, b (16) (3+)-NH3-P, b (11) (2+)-NH3-P
 573.27130	       6.0
 574.35248	       8.4
 579.36926	       6.0
 583.31085	       5.2
 588.43768	       5.1
 605.17755	      12.8
 606.44635	      19.4	y (6) (1+)
 612.47284	      27.7
 614.36237	       4.7
 618.76733	       9.7	b (11) (2+)-H2O, b (11) (2+)-NH3
 628.28833	      13.9	b (11) (2+), y (17) (3+)
 631.34991	      16.2
 638.96277	       7.7
 647.00232	      10.7	b (17) (3+)-NH3, b (12) (2+)-H2O, b (17) (3+)-H2O, b (12) (2+)-NH3, y (12) (2+)-NH3
 654.75537	      28.3	y (12) (2+)
 663.37860	       7.1	b (13) (2+)-H2O-P, b (18) (3+)-P, b (13) (2+)-NH3-P, y (19) (3+)-H2O-P, b (6) (1+)-H2O
 668.04956	      16.7
 671.77631	      14.2
 672.40179	      16.7	b (13) (2+)-P
 674.62115	       6.2
 677.83917	      16.0	y (18) (3+)-NH3, y (18) (3+)-H2O
 704.31195	       5.0
 717.11285	       6.5
 719.38342	      36.1	y (13) (2+)
 720.90570	      24.9	b (13) (2+)
 727.23029	       4.9
 728.47296	      24.0	b (20) (3+)-NH3, b (14) (2+)-NH3-P, b (20) (3+)-H2O
 735.30573	      58.3	y (7) (1+)
 736.28265	       4.1
 736.97778	       8.7	b (14) (2+)-P
 738.69775	      13.4	y (14) (2+)-NH3, y (14) (2+)-H2O, y (20) (3+)-H2O, b (21) (3+)-H2O-P, b (21) (3+)-NH3-P
 742.95923	       5.2
 747.02173	      15.4
 747.80756	      17.8	y (14) (2+)
 771.55554	      13.5	b (21) (3+)-H2O, b (21) (3+)-NH3
 776.23419	       4.4
 783.98212	      15.2
 785.47614	      43.1	b (14) (2+)
 786.91260	      22.4
 792.23553	      20.5	b (15) (2+)-NH3-P, b (7) (1+)-H2O, b (15) (2+)-H2O-P
 793.86847	       2.6
 800.52203	      19.8	b (15) (2+)-P, b (22) (3+)-NH3, b (22) (3+)-H2O
 805.97784	       2.8
 810.91626	       7.6	b (7) (1+), [M+3H] (3+)-NH3-H2O-P
 812.91766	      33.3	y (15) (2+)
 815.96851	      28.1	[M+3H] (3+)-NH3-P, [M+3H] (3+)-H2O-P
 819.20746	      10.6
 822.12744	      75.8	[M+3H] (3+)-P
 822.74493	       8.2	b (8) (1+)-H2O-P
 828.40094	       8.4
 829.25763	       9.4
 836.67499	      14.1
 837.41815	      18.6
 841.12189	      29.4	b (8) (1+)-P, b (15) (2+)-NH3, b (15) (2+)-H2O
 842.70477	      32.3	[M+3H] (3+)-NH3-H2O
 843.89130	      27.9
 846.34601	       2.9
 865.12933	      42.4	b (16) (2+)-P, y (8) (1+)
 866.51599	       8.2
 867.31274	      13.7	y (16) (2+)-H2O
 868.82806	      37.1	y (16) (2+)-NH3
 876.68451	      10.8	y (16) (2+)
 889.61566	      41.0
 904.64301	      14.2	b (16) (2+)-H2O
 905.40338	       2.9
 910.55695	       5.1
 914.16010	       9.7
 914.83282	      73.5	b (16) (2+)
 915.61908	      29.4
 922.30243	       9.1	b (8) (1+)-NH3
 926.26825	      10.6
 929.95270	      10.6	b (17) (2+)-P
 931.64972	      26.0	y (17) (2+)-H2O
 937.30841	       4.6
 939.10864	       5.6
 940.09100	      10.5	b (8) (1+)
 941.13599	       5.7
 949.84686	      27.6
 976.36597	       7.1	y (18) (2+)-P, y (9) (1+)-NH3
 978.82275	      38.2	b (17) (2+)
 980.12524	      18.2
 993.02155	      33.0	y (9) (1+)
 993.71295	      18.5
 994.90021	      28.1	b (18) (2+)-P
 995.65082	      67.2	y (19) (2+)-NH3-P, y (19) (2+)-H2O-P
1014.27167	      16.5	b (19) (2+)-H2O-P, b (19) (2+)-NH3-P
1024.23389	      39.2	y (18) (2+)
1034.71863	      31.0	b (18) (2+)-NH3, b (18) (2+)-H2O
1043.26904	     137.7	b (20) (2+)-NH3-P, b (18) (2+)
1044.15625	       5.9
1053.49121	      19.0	y (19) (2+)
1055.69629	      12.1
1060.44092	      19.1	y (20) (2+)-NH3-P
1063.81421	      15.1	b (19) (2+)-NH3
1068.61255	      18.9	b (9) (1+), y (20) (2+)-P
1069.32764	       3.7
1072.74890	      41.9
1073.94824	      10.8
1075.21094	       5.7
1082.48230	       8.4
1100.45435	      39.8	b (20) (2+)
1101.59167	      12.0
1103.88867	       2.6
1115.87439	      41.1	b (21) (2+)-P
1116.61084	      30.4	y (20) (2+)
1123.18433	      46.9	y (10) (1+), y (21) (2+)-H2O-P
1125.51477	      36.2	b (10) (1+)
1127.50659	      18.6
1144.25195	       9.8
1147.21313	      10.2
1151.28540	      21.6	b (22) (2+)-NH3-P
1156.54663	      21.9	b (21) (2+)-H2O, b (11) (1+)-P, b (21) (2+)-NH3
1159.28174	      13.9	y (22) (2+)-NH3-P, b (22) (2+)-P, y (22) (2+)-H2O-P
1165.19727	      86.4	b (21) (2+)
1165.85571	       4.6
1181.46265	      33.5	y (21) (2+)
1182.17041	      18.4
1185.15405	       8.3
1194.73865	       3.5
1200.00684	      29.4	b (22) (2+)-NH3, b (22) (2+)-H2O
1208.47437	      68.6	b (22) (2+), y (22) (2+)-NH3, y (22) (2+)-H2O
1209.53918	      36.1
1210.59985	      26.9
1234.22485	       9.4	y (11) (1+)-NH3, y (11) (1+)-H2O
1251.58386	       7.2	y (11) (1+)
1255.26978	      10.7
1256.52539	      23.3
1308.18616	       5.4
1309.92566	       4.7
1436.15601	      11.8
1440.14661	      10.8	b (13) (1+)
1442.41248	       5.5
1478.59973	       5.0
1496.36279	       6.2
1519.92773	      10.8
1569.45703	      24.5	b (14) (1+)
1583.32043	      10.7	b (15) (1+)-H2O-P, b (15) (1+)-NH3-P
1683.17444	       9.1
1829.25159	       5.5
