# Supplementary material for: Phosphoproteomic Analysis of Platelets Activated by Pro-Thrombotic Oxidized Phospholipids and Thrombin
Source: PLoS One. 2014 Jan 6;9(1):e84488. doi: 10.1371/journal.pone.0084488 (PMC3882224; doi:10.1371/journal.pone.0084488)
Supplement: Annotated Spectra S3 — (ZIP) [file pone.0084488.s006.zip › KAEQGSEEEGEGEEEEEEGGESK_-7_2_48224.txt]

       m/z	          i	matches
 280.01025	       8.1
 315.96887	       7.3
 318.20874	       5.2
 369.34698	       1.7
 388.40045	       4.5
 391.07172	       2.5
 420.37561	       2.3
 477.45563	      28.9	b (9) (2+)-H2O-P, b (9) (2+)-NH3-P, y (5) (1+)
 478.62836	      15.4
 481.15881	       5.1
 501.54926	       7.1
 570.20148	      41.8	b (11) (2+)-H2O-P, b (11) (2+)-NH3-P
 579.31433	       6.9
 598.08588	      25.9	b (12) (2+)-H2O-P, b (12) (2+)-NH3-P
 606.23761	      31.1	y (6) (1+)
 619.23004	      52.1	b (11) (2+)-NH3, b (11) (2+)-H2O
 624.31976	       9.7
 625.13544	       8.4
 627.03094	       2.5
 627.85883	       9.4	b (11) (2+), y (17) (3+)
 642.15497	      15.1
 644.26520	       4.7
 654.04358	      14.1
 655.36145	      23.1	y (12) (2+)
 671.71295	      42.1	b (13) (2+)-P
 672.34644	      11.0
 673.30603	      22.6
 676.09009	       8.4	b (19) (3+)-NH3-P, b (19) (3+)-H2O-P
 687.24323	      33.6
 705.83282	      13.4	y (20) (3+)-H2O-P
 709.87421	       6.8
 713.65973	       3.0
 717.24078	       7.8
 721.11212	      11.8	b (13) (2+)
 735.21246	      42.7	y (7) (1+)
 736.33569	      32.4	b (14) (2+)-P
 737.78564	      14.2	b (21) (3+)-H2O-P
 747.76678	      58.6	y (14) (2+)
 748.53827	      12.2
 755.49890	      24.9	y (21) (3+)-P
 756.45465	      10.9
 762.02081	      18.4
 767.85150	       6.1
 776.33698	      12.0	b (14) (2+)-NH3, b (14) (2+)-H2O, b (21) (3+)
 779.79626	       7.7
 785.44769	      27.7	b (14) (2+)
 791.43878	       6.5
 792.09528	      18.4	b (15) (2+)-H2O-P
 792.77490	      23.3	b (15) (2+)-NH3-P, b (7) (1+)-NH3, b (7) (1+)-H2O
 800.91498	      70.5	b (22) (3+)-NH3, b (15) (2+)-P
 801.69623	       5.8
 804.83966	      32.5
 811.42853	       2.4
 814.47205	      24.8
 815.65076	       9.8
 816.76514	      13.1	[M+3H] (3+)-NH3-P, [M+3H] (3+)-H2O-P
 817.50470	      16.4
 822.01703	      37.9	[M+3H] (3+)-P
 825.56329	      14.2
 831.72089	      32.0
 833.64459	      10.1
 835.39081	      18.3
 836.09277	      16.3
 836.93695	      24.2
 839.99994	      31.8	b (15) (2+)-H2O
 841.47028	      31.1	b (15) (2+)-NH3, b (8) (1+)-P
 843.04407	      12.4	[M+3H] (3+)-NH3-H2O
 846.37946	      29.1	y (8) (1+)-H2O
 864.09991	      20.6	y (8) (1+)
 865.69305	      36.1	b (16) (2+)-P
 866.38336	       8.2
 914.82880	      34.8	b (16) (2+)
 915.87964	       8.6
 921.40314	      37.7	b (17) (2+)-NH3-P, b (8) (1+)-H2O, b (17) (2+)-H2O-P
 929.91693	      47.9	b (17) (2+)-P
 939.22241	       3.8
 966.49847	      23.3	y (18) (2+)-H2O-P
 969.94501	      22.6	b (9) (1+)-P, b (17) (2+)-NH3, b (17) (2+)-H2O
 975.68774	      10.0	y (9) (1+)-H2O, y (18) (2+)-P, y (9) (1+)-NH3
 976.53949	       5.8
 978.87866	      20.6	b (17) (2+)
 979.86548	       9.6
 984.07709	       9.8
 986.86182	       2.9
 994.28876	      44.0	b (18) (2+)-P
 995.16412	       6.9
 995.93793	      22.8	y (19) (2+)-H2O-P, y (19) (2+)-NH3-P
1010.31445	      10.5	b (10) (1+)-NH3-P
1015.23291	      11.6	y (18) (2+)-H2O
1016.29181	       2.7
1019.34131	      29.1
1023.44562	       9.8	b (19) (2+)-P
1024.40442	      11.8	y (18) (2+)
1028.99097	      15.8
1034.72644	      29.8	b (18) (2+)-H2O, b (18) (2+)-NH3
1042.08948	      10.7	b (20) (2+)-H2O-P
1043.31580	      70.3	b (20) (2+)-NH3-P, b (18) (2+)
1044.20313	      22.4	y (19) (2+)-H2O, y (19) (2+)-NH3
1051.75671	      35.2	b (20) (2+)-P, b (9) (1+)-NH3
1068.15637	      36.9	b (9) (1+), y (20) (2+)-P
1070.43005	      16.5
1071.86084	      35.9	b (19) (2+)
1074.37756	       1.6
1087.57874	       7.1
1100.57373	      43.5	b (20) (2+)
1101.23120	      22.9
1104.20984	      12.8	y (10) (1+)-H2O
1106.16760	      10.2	y (10) (1+)-NH3, b (21) (2+)-H2O-P
1115.80054	      17.9	b (21) (2+)-P
1117.45459	       9.4	y (20) (2+)
1122.28564	      55.9	y (10) (1+)
1128.42358	       7.7
1138.35303	      12.4	b (11) (1+)-H2O-P
1146.78113	       4.4
1151.01135	      10.7	b (22) (2+)-NH3-P, b (22) (2+)-H2O-P
1156.69055	      24.0	b (21) (2+)-NH3, b (11) (1+)-P, b (21) (2+)-H2O
1159.58008	      15.2	y (22) (2+)-NH3-P, b (22) (2+)-P, y (22) (2+)-H2O-P
1164.86609	     157.0	b (21) (2+)
1166.08093	      67.5
1173.14941	      13.4	y (21) (2+)-NH3, y (21) (2+)-H2O
1192.36182	       5.0
1197.25269	       6.2
1199.87329	       7.4
1200.50977	       8.5	b (22) (2+)-NH3
1201.30493	       3.0
1208.21484	      63.0	b (22) (2+), y (22) (2+)-H2O, y (22) (2+)-NH3
1208.90503	      15.0
1209.87671	      24.0
1254.44873	      43.0	b (11) (1+)
1255.38318	      26.6
1262.03015	       7.2
1291.46521	      14.3	y (12) (1+)-NH3
1308.48962	      17.7	y (12) (1+)
1314.77295	      15.7
1440.47864	       6.3
1441.23633	       5.7
1566.48743	       2.3
1601.21960	      15.2	b (15) (1+)-P
1618.72498	       4.5
