# Supplementary material for: Phosphoproteomic Analysis of Platelets Activated by Pro-Thrombotic Oxidized Phospholipids and Thrombin
Source: PLoS One. 2014 Jan 6;9(1):e84488. doi: 10.1371/journal.pone.0084488 (PMC3882224; doi:10.1371/journal.pone.0084488)
Supplement: Annotated Spectra S3 — (ZIP) [file pone.0084488.s006.zip › KAEQGSEEEGEGEEEEEEGGESK_-10_2_50723.txt]

       m/z	          i	matches
 310.82324	       2.9
 373.18298	       7.0
 420.32642	       5.5	y (4) (1+)
 421.44434	      25.6	b (8) (2+)-P
 425.43097	      13.6
 439.96692	       5.2	b (4) (1+)-H2O, b (4) (1+)-NH3
 459.40027	      16.9	y (5) (1+)-H2O
 477.33514	      33.5	b (9) (2+)-NH3-P, y (5) (1+), b (9) (2+)-H2O-P
 478.27411	      19.7
 483.90533	       8.4
 502.12592	       4.4
 513.37384	       5.9
 514.15930	      22.2	b (5) (1+), b (10) (2+)-P
 535.49634	      10.1	b (9) (2+), y (15) (3+)-NH3, y (15) (3+)-H2O
 543.37598	      25.9
 556.16797	       6.6
 561.69244	      10.7	b (15) (3+)-NH3, y (10) (2+)
 562.58337	      14.6	b (10) (2+)
 569.26270	       7.7	b (11) (2+)-H2O-P
 578.88635	      10.9	b (11) (2+)-P, y (16) (3+)-NH3, y (16) (3+)-H2O
 606.23407	       6.1	y (6) (1+)
 613.08392	       3.8
 619.12726	       6.6	b (11) (2+)-NH3, b (11) (2+)-H2O
 624.14301	       7.2
 627.70636	      40.9	y (17) (3+), b (11) (2+)
 628.50171	      18.3
 642.96161	       3.5
 646.49786	      11.8	b (12) (2+)-H2O, y (12) (2+)-NH3, b (17) (3+)-H2O, y (12) (2+)-H2O, b (17) (3+)-NH3
 654.86542	      27.0	y (12) (2+)
 656.58356	      24.9	b (18) (3+)-H2O-P, b (12) (2+)
 671.61322	       9.9	b (13) (2+)-P
 712.49988	       7.0	b (13) (2+)-H2O, y (20) (3+)-P, b (13) (2+)-NH3, b (7) (1+)-P
 717.33221	       6.6	y (7) (1+)-H2O
 719.97229	      42.1	y (13) (2+)
 721.12787	      44.5	b (13) (2+)
 723.44861	       9.0
 727.09625	      27.5	b (14) (2+)-H2O-P, b (14) (2+)-NH3-P
 735.41467	      25.4	y (7) (1+)
 736.68097	       5.5	b (14) (2+)-P
 738.73956	       7.5	y (14) (2+)-NH3, y (14) (2+)-H2O, b (21) (3+)-H2O-P, b (21) (3+)-NH3-P, y (20) (3+)-H2O
 747.72864	      10.3	y (14) (2+)
 748.80304	      21.7
 755.42645	      11.6	y (21) (3+)-P
 773.29327	       6.7	b (22) (3+)-P, y (22) (3+)-H2O-P, y (22) (3+)-NH3-P
 776.52142	      29.8	b (14) (2+)-NH3, b (14) (2+)-H2O, b (21) (3+)
 785.36084	      53.0	b (14) (2+)
 786.66852	       9.8
 790.55048	       6.1
 792.56146	      14.2	b (7) (1+)-H2O, b (15) (2+)-H2O-P, b (15) (2+)-NH3-P
 793.96210	      26.6	b (7) (1+)-NH3
 800.79572	      16.1	b (22) (3+)-NH3
 801.39801	      39.7	b (15) (2+)-P
 803.97815	       7.9	y (15) (2+)-NH3, y (15) (2+)-H2O
 805.10699	      16.8
 806.01782	      11.1	y (22) (3+)-H2O, y (22) (3+)-NH3, b (22) (3+)
 810.36493	      10.7	b (7) (1+), [M+3H] (3+)-NH3-H2O-P
 815.96497	      80.2	[M+3H] (3+)-NH3-P, [M+3H] (3+)-H2O-P
 817.04388	       3.8
 818.60883	      44.0
 821.98578	      61.1	[M+3H] (3+)-P
 823.21826	       8.5	b (8) (1+)-H2O-P
 832.10516	      35.9
 833.01740	      18.3
 835.77216	      35.1
 836.49310	      13.7
 837.33392	      37.9
 840.76538	      24.5	b (8) (1+)-P, b (15) (2+)-NH3, b (15) (2+)-H2O
 842.02301	      23.9
 842.63641	      17.4
 843.39551	      42.1	[M+3H] (3+)-NH3-H2O
 859.06079	       7.2
 866.17981	      15.4
 896.70831	       4.6
 914.31256	      11.9	b (16) (2+)
 915.68970	      20.8
 930.14703	      29.4	b (17) (2+)-P
 930.92072	       9.2
 939.31219	      13.8	b (8) (1+)
 970.06671	       3.5
 970.99835	       2.7
 971.61493	       4.4
 973.95184	      19.3
 975.36572	       7.2	y (9) (1+)-H2O
 976.57916	      15.5	y (9) (1+)-NH3, y (18) (2+)-P
 979.19281	      24.8	b (17) (2+)
 988.05865	       5.3
 993.24384	      37.5	y (9) (1+)
 994.41919	      47.9	b (18) (2+)-P
 995.65253	      21.8	y (19) (2+)-NH3-P, y (19) (2+)-H2O-P
1015.41119	      39.1	y (18) (2+)-H2O
1018.30841	      20.8
1019.55072	       2.7
1023.57281	       9.8	b (19) (2+)-P
1027.26050	      14.1	b (10) (1+)-P
1035.97803	       5.9
1043.48999	      76.5	b (18) (2+), b (20) (2+)-NH3-P
1044.35596	      51.2	y (19) (2+)-H2O, y (19) (2+)-NH3
1053.30481	       4.6	y (19) (2+)
1058.21509	      12.4
1068.52808	      15.6	b (9) (1+), y (20) (2+)-P
1069.28064	      18.7
1070.55994	       4.6
1072.49146	      39.0	b (19) (2+)
1083.24377	      16.8
1091.56238	       6.9	b (20) (2+)-H2O, b (20) (2+)-NH3
1105.46057	      18.2	y (10) (1+)-NH3
1110.94678	      26.5
1115.87305	       3.1
1116.95764	      76.4	y (20) (2+)
1118.31909	      11.4
1122.30603	      14.0
1122.93774	      19.6	y (10) (1+)
1124.26025	       6.4	y (21) (2+)-H2O-P
1124.91174	       8.6	b (10) (1+), y (21) (2+)-NH3-P
1135.48730	       6.1
1139.31372	       6.1	b (11) (1+)-NH3-P
1142.97717	       5.9
1146.25171	      10.4
1156.39014	      55.7	b (21) (2+)-NH3, b (11) (1+)-P, b (21) (2+)-H2O
1158.30371	      12.6
1164.95911	      46.3	b (21) (2+)
1165.76233	      54.8
1171.72266	       6.1
1187.47461	      22.8
1199.78296	      39.8	b (22) (2+)-NH3, b (22) (2+)-H2O
1208.68530	      58.6	b (22) (2+), y (22) (2+)-NH3, y (22) (2+)-H2O
1209.45935	       5.9
1210.21021	       2.9
1211.86121	      23.7
1223.35205	       5.3
1236.36890	      15.7	b (11) (1+)-H2O
1254.17102	      40.2
1255.15894	      40.4	b (11) (1+)
1257.34253	       3.8
1294.42200	       6.6	b (12) (1+)-NH3
1308.19885	      10.9	y (12) (1+)
1308.99866	       5.1
1310.34338	       6.0
1311.91211	      14.8	b (12) (1+)
1338.63586	       7.8
1357.36450	      16.1
1478.32312	      13.6	y (14) (1+)-NH3
1495.61169	       6.1
1701.91528	       5.1
1755.38855	      10.0
1827.55920	      16.3	b (16) (1+)
