# Supplementary material for: Phosphoproteomic Analysis of Platelets Activated by Pro-Thrombotic Oxidized Phospholipids and Thrombin
Source: PLoS One. 2014 Jan 6;9(1):e84488. doi: 10.1371/journal.pone.0084488 (PMC3882224; doi:10.1371/journal.pone.0084488)
Supplement: Annotated Spectra S3 — (ZIP) [file pone.0084488.s006.zip › KAEQGSEEEGEGEEEEEEGGESK_-11_2_48468.txt]

       m/z	          i	matches
 259.18799	      13.2
 345.37607	       4.9
 355.22498	       9.2
 420.14288	      18.3	y (4) (1+)
 446.37671	      11.4
 459.35016	      36.6	y (5) (1+)-H2O
 477.30548	      48.3	y (5) (1+), b (9) (2+)-NH3-P, b (9) (2+)-H2O-P
 478.15295	      11.5
 486.44159	      42.8	b (9) (2+)-P
 513.47900	       2.0
 514.94623	      20.8	b (10) (2+)-P, b (5) (1+)
 570.06976	      10.4	b (11) (2+)-NH3-P, b (11) (2+)-H2O-P
 574.91510	       6.8
 579.49884	       4.7
 585.30371	       6.3
 588.37701	       3.7
 598.28278	       2.8
 599.38055	       4.5
 606.39679	      38.8	y (6) (1+)
 607.29108	      10.6	b (12) (2+)-P
 613.89777	       6.9	b (17) (3+)-NH3-P, b (17) (3+)-H2O-P
 619.28339	      17.9	b (11) (2+)-NH3, b (11) (2+)-H2O
 631.60162	      15.9
 638.41486	      12.5
 645.67474	       4.4
 647.72577	      10.6	b (12) (2+)-H2O, b (17) (3+)-NH3, b (12) (2+)-NH3
 655.04218	      34.0	y (12) (2+)
 655.81842	      20.2	b (12) (2+)
 656.71429	      19.0	b (18) (3+)-H2O-P
 659.06598	       2.6
 669.21710	       4.4
 671.96625	      45.4	b (13) (2+)-P
 673.40747	      13.2
 678.60248	       7.6	y (18) (3+)-NH3
 704.27551	      25.7
 706.77191	      12.8	y (20) (3+)-H2O-P, y (20) (3+)-NH3-P
 719.35187	      31.5	y (13) (2+)
 720.71356	      42.2	b (13) (2+)
 721.39294	      28.8
 724.00220	       9.4
 735.09241	       6.3
 735.84338	      35.6	b (14) (2+)-P, y (7) (1+)
 737.31866	      16.9
 738.94537	      14.5	b (21) (3+)-NH3-P, y (14) (2+)-H2O, y (20) (3+)-H2O, b (21) (3+)-H2O-P, y (20) (3+)-NH3, y (14) (2+)-NH3
 740.00671	       5.9
 755.52777	      11.8	y (21) (3+)-P
 774.73993	      10.0
 777.33240	      12.7	b (14) (2+)-NH3, b (21) (3+)
 785.22540	      54.6	b (14) (2+)
 785.92627	      17.4
 801.01483	      34.4	b (15) (2+)-P, b (22) (3+)-NH3
 802.34174	       9.7
 804.23694	      19.8	y (15) (2+)-NH3
 805.93939	      28.4	y (22) (3+)-H2O, b (22) (3+), y (22) (3+)-NH3
 806.65729	      20.0
 807.41125	       3.1
 809.64069	       2.2
 812.62598	      22.9	y (22) (3+), y (15) (2+)
 813.44812	       7.6
 816.56598	      64.7	[M+3H] (3+)-NH3-P, [M+3H] (3+)-H2O-P
 822.15985	      32.5	[M+3H] (3+)-P
 828.57123	       4.4
 832.17218	       3.1
 836.42712	      58.7
 837.35724	      40.0
 841.29785	      30.8	b (15) (2+)-NH3, b (15) (2+)-H2O, b (8) (1+)-P
 842.42908	      33.7	[M+3H] (3+)-NH3-H2O
 843.19293	      17.8
 846.28741	      29.3	y (8) (1+)-H2O
 865.58130	      24.7	b (16) (2+)-P
 866.28815	       8.9
 870.52319	      21.9
 876.74994	      18.5	y (16) (2+)
 877.78900	       3.6
 903.14343	       2.2
 905.28320	       4.5
 914.75079	      38.9	b (16) (2+)
 930.04950	      47.9	b (17) (2+)-P
 939.22260	      19.6	b (8) (1+)
 951.75659	       3.1
 955.13202	       4.1
 969.68890	      33.6	b (17) (2+)-H2O, b (9) (1+)-P, b (17) (2+)-NH3
 970.35944	      20.0
 973.37500	      15.4
 976.10150	       3.1
 979.22827	      96.7	b (17) (2+)
 993.52155	      55.1	y (9) (1+)
 994.69971	      65.5	y (19) (2+)-H2O-P, b (18) (2+)-P
 995.42291	      13.5	y (19) (2+)-NH3-P
 999.92120	      15.4
1000.88995	      28.2
1004.85626	      41.3	y (19) (2+)-P
1016.81958	       5.0
1023.88898	       6.6
1043.47485	      60.0	b (18) (2+), b (20) (2+)-NH3-P
1044.47412	       7.2	y (19) (2+)-NH3, y (19) (2+)-H2O
1045.99939	       6.1
1051.64734	      15.9	b (20) (2+)-P, b (9) (1+)-NH3
1068.30090	      22.8	y (20) (2+)-P, b (9) (1+)
1069.24573	       3.7
1071.93408	      15.0	b (19) (2+)
1091.35144	       6.5
1100.67773	      18.2	b (20) (2+)
1105.43823	       9.3	y (10) (1+)-NH3
1115.76147	      26.9	b (21) (2+)-P
1122.29639	      46.2	y (10) (1+)
1123.61633	      34.1	y (21) (2+)-H2O-P, y (21) (2+)-NH3-P
1124.23071	       6.0
1125.32605	       5.3
1142.86902	      10.8
1156.28259	      40.2	b (21) (2+)-NH3, b (21) (2+)-H2O, b (11) (1+)-P
1159.85669	      16.5	y (22) (2+)-H2O-P, y (22) (2+)-NH3-P, b (22) (2+)-P
1160.87109	       9.9
1164.83765	     137.3	b (21) (2+)
1165.64478	      94.5
1209.04004	      22.0	y (22) (2+)-NH3, y (22) (2+)-H2O, b (22) (2+)
1209.78589	      19.1
1251.44910	      22.7	y (11) (1+)
1254.27820	      12.7	b (11) (1+)
1255.23523	      10.3
1291.52258	       4.3
1308.04395	      23.8	y (12) (1+)
1309.54382	      13.9
1312.12390	       9.5	b (12) (1+)
1328.42468	      14.1
1348.36133	       5.4
1361.47205	       4.8
1408.43604	       2.2
1439.96814	      21.8	b (13) (1+)
1440.78162	      20.9
1507.42041	      21.6
1571.78418	       7.8
1584.52795	       6.9
1689.47205	       5.7
1700.37317	       9.2
1721.83020	       8.9
