# Supplementary material for: Phosphoproteomic Analysis of Platelets Activated by Pro-Thrombotic Oxidized Phospholipids and Thrombin
Source: PLoS One. 2014 Jan 6;9(1):e84488. doi: 10.1371/journal.pone.0084488 (PMC3882224; doi:10.1371/journal.pone.0084488)
Supplement: Annotated Spectra S3 — (ZIP) [file pone.0084488.s006.zip › KASGPPVSELITK_-6_2_74377.txt]

m/z	i	matches
199.03748	42.1
200.31009	82.7
204.20137	13.4
207.21384	7.3
208.04156	16.1
211.35956	30.8
213.17177	64.3
216.14722	60.4
217.09528	27.4
224.21210	9.9
225.34944	82.0
227.03246	25.5
230.26901	239.1
230.96973	27.4
234.27469	216.1
235.01599	58.2
236.31781	60.4
239.17897	234.6
240.16177	52.8
244.41284	60.7
248.19670	682.2
249.26910	98.1
251.13481	376.2
252.14333	118.5
254.34346	30.0
256.11526	29.9
258.23111	34.8
259.99982	19.9
262.32739	169.7
266.00858	17.0
267.47314	29.1
269.15320	1239.4
270.17816	200.2
271.28214	29.0
273.19281	18.5
274.23630	18.0
275.26959	41.2
277.32248	11.7
281.27130	22.2
282.06445	13.4
288.03729	94.6
289.20630	72.6
290.24841	23.3
291.35495	20.3
294.06256	66.5
297.34363	46.9
297.99158	65.5
298.94031	115.5
301.12659	22.0
308.23740	76.3
309.11649	231.7
312.25922	57.7
314.20251	74.6
321.17853	16.9
326.11658	477.6
327.15466	126.9
328.26151	26.4
335.03973	29.8
335.83875	43.8
337.15845	18.9
340.24182	27.6
343.06134	44.9
344.24905	42.0
345.39410	57.6
346.38745	115.1
347.38373	29.9
350.06934	43.8
351.06885	23.2
352.79919	59.0
356.13831	14.3
358.66193	18.9
359.86200	79.4
361.25653	406.9
362.18134	158.2
362.84650	7.6
367.23749	168.3
368.12323	10.8
370.49237	54.6
371.17554	91.9
372.52606	50.9
374.16339	53.6
375.28455	11.6
376.38336	23.9
377.06787	10.9
381.25104	106.2
383.32916	54.6
388.27234	35.2
389.15942	9.2
391.22589	40.6
392.41022	34.9
396.37677	51.7
397.26508	17.0
398.16193	14.3
399.68781	85.9
402.51880	90.4
403.32251	170.7
405.60126	40.4
407.96222	28.1
408.62396	38.4
409.35498	62.5
411.56818	125.7
413.01630	10.0
416.26593	71.4
417.47003	73.1
420.16730	9.1
421.31824	22.3
423.24359	200.1
424.29980	213.6
425.00415	25.5
426.14539	89.1
428.28815	52.0
429.54779	40.3
431.53046	90.7
435.09167	26.7
438.25861	94.4
440.22357	60.0
441.37433	52.3
444.07697	46.1
445.31354	12.7
448.28833	17.7
449.44983	64.0
450.61731	22.5
451.24426	91.9
453.26495	32.5
454.31293	34.5
455.14471	13.5
456.14813	12.6
457.83844	99.2
459.23749	22.7
467.46069	44.7
469.30237	7.3
470.49072	65.6
471.98145	44.9
473.25586	562.0
474.35022	993.4
475.24811	238.3
476.68408	44.7
481.23236	83.7
482.29858	31.5
483.34113	31.8
484.30487	76.8
487.86469	57.1
488.67926	58.7
491.03265	117.1
492.32880	172.1
494.96631	95.1
496.37787	24.6
497.61353	48.3
500.49799	69.0
501.45490	62.2
502.87531	18.5
503.64624	56.0
505.35077	51.7
506.40320	17.4
507.81110	48.3
508.63477	31.8
511.44745	35.2
513.23444	33.1
514.27411	42.3
515.17285	126.0
516.49438	78.9
517.45013	26.3
520.09277	70.4
521.36865	15.9
522.37140	207.8
523.21558	80.6
524.32446	193.6
525.49005	29.3
526.72150	52.5
528.98761	86.9
531.54279	238.1
532.60132	33.8
537.18713	102.0
538.14264	100.3
539.12476	35.1
539.73621	33.1
540.60168	60.4
542.70734	69.2
543.31683	243.7
544.74023	19.0
547.18518	40.4
548.11993	122.6
550.47058	18.7
551.52374	8.2
552.20612	56.4
553.08783	96.8
553.82898	17.1
555.25873	226.2
556.17316	81.4
557.07782	49.8
558.25970	56.7
559.60278	166.7
560.32892	16.1
561.10394	16.8
562.94769	72.1
564.55743	198.7
565.17822	23.4
565.84387	206.5
566.47736	123.2
567.75262	160.9
569.04913	33.1
570.84644	236.2
571.91901	187.2
572.99146	290.6
573.85199	287.4
574.48224	192.6
575.31024	53.7
576.57104	104.6
579.14508	34.5
580.57904	106.2
581.62299	505.4
582.40155	10.8
583.43506	94.5
584.40070	34.0
585.18158	52.0
586.20825	40.4
587.28656	44.7
589.20978	545.3
591.13458	665.7
591.99353	84.4
593.05188	52.6
594.21527	116.0
595.29694	66.4
596.88373	43.1
598.01727	26.1
600.38068	10.8
601.08179	91.7
602.10626	164.0
603.10699	316.2
603.98163	84.1
604.88403	57.4
606.04291	207.4
607.25549	236.7
608.16205	135.9
609.12219	114.0
609.75977	161.2
610.59839	126.8
611.31104	66.2
612.69391	105.6
613.31927	106.5
614.40985	90.9
615.11743	122.0
616.36932	123.7
617.19830	19.4
618.63324	319.3
619.40826	688.4
620.31891	238.6
621.35480	247.8
622.00507	72.6
622.92603	56.1
624.24078	457.0
625.67761	23.9
626.44666	40.4
628.33679	591.1
629.48816	111.2
630.79425	115.6
631.57709	172.8
632.58392	64.2
633.25580	224.8
634.64032	131.9
636.64838	404.9
637.42926	478.8
638.13715	224.4
639.27173	261.6
640.09772	215.2
641.19489	206.2
642.25482	130.9
643.50958	114.1
644.82452	285.4
646.04584	4136.5	[M+2H] (2+)-H2O-P, [M+2H] (2+)-NH3-P
647.05206	2818.8
648.21820	282.9
649.16895	70.1
650.27301	57.0
651.31927	196.1
652.86652	136.5
655.08197	52503.6	[M+2H] (2+)-P
656.09161	8859.2
657.49445	781.5
658.54980	278.5
659.36395	145.7
660.46393	594.7
661.20685	222.9
661.84052	27.0
662.57257	191.9
663.65161	245.9
664.47290	770.9
665.21558	254.9
665.86261	144.7
667.24176	430.5
668.52942	442.7
669.46295	150.9
670.64581	859.9
671.43292	793.4
672.36139	853.3
673.52417	286.0
674.72833	214.6
675.56323	200.2
676.30133	298.0
677.38568	301.6
678.67627	191.2
679.64685	160.3
681.41681	442.7
682.19824	199.0
683.09241	278.1
684.01263	215.9
685.38397	1692.0
686.28888	1019.0
687.02667	626.3
688.22699	737.2
689.12640	311.2
690.46448	1063.3
691.41412	814.4
692.40845	467.2
694.07080	1702.2
694.99280	2517.7
695.87244	400.0
696.50879	109.8
707.26978	59.6
713.32983	18.7
715.58972	41.4
716.80334	212.1
717.51898	216.0
718.41962	68.9
720.39117	8.2
721.48157	47.5
723.50665	26.6
725.27533	73.6
726.93793	172.4
727.64337	80.8
728.46088	15.2
729.07440	26.3
732.60803	18.5
734.11316	66.7
735.69110	103.6
739.02917	36.9
743.02179	104.7
743.85797	89.3
745.20422	143.9
748.46210	34.2
749.98553	10.9
751.31219	212.3
752.62726	41.1
753.77490	153.8
754.43158	7.7
755.39313	45.3
756.43982	53.5
757.25153	176.5
758.88953	106.6
760.50031	55.3
762.91370	95.0
764.01373	38.5
765.21857	314.6
766.28522	111.4
767.89862	11.8
771.21234	71.3
773.46179	191.1
775.21771	135.8
775.90851	42.2
776.62677	22.1
777.34406	75.6
779.80304	105.2
780.54279	19.2
782.16772	23.9
786.09796	165.0
786.90863	14.4
788.14880	124.2
789.26691	224.1
790.56342	173.4
793.12616	196.9
794.16425	50.4
796.24957	94.1
797.31384	94.7
798.64996	20.9
800.09479	70.8
801.61151	35.1
803.18475	16.1
804.46881	62.5
805.07489	37.7
806.13275	26.5
807.59058	108.5
808.37872	66.2
811.57843	98.5
812.98932	37.8
814.09357	82.8
815.17145	72.6
816.14862	94.1
817.41516	69.1
818.40082	104.9
819.40002	62.1
820.16974	149.4
821.09540	37.8
822.11841	16.0
824.44214	32.6
826.89160	61.2
831.35345	123.9
834.43195	210.1
835.31976	447.3
836.17694	164.3
836.78131	11.6
837.74786	92.1
838.68988	62.0
839.93469	33.4
843.22516	188.1
844.53961	34.7
845.43915	81.9
846.28918	52.6
847.39978	167.4
850.41034	11.7
851.20404	66.3
855.33490	64.7
856.22491	49.3
856.91107	12.6
858.90759	53.0
862.19867	143.8
863.22101	38.2
864.30768	7.5
865.58496	41.8
866.48358	124.1
867.42035	99.0
869.61322	59.0
872.28436	333.1
874.01270	37.9
877.74542	243.7
878.54230	66.9
879.36401	36.0
881.94312	70.2
884.34961	17.0
887.16919	315.4
887.95441	76.2
888.58887	8.2
889.59448	55.2
892.30005	19.5
893.29346	35.2
895.14252	71.8
897.51440	19.5
899.40845	16.1
902.48505	107.0
903.34058	66.2
906.25116	135.1
907.23077	159.4
911.36395	284.8
912.29840	289.7
913.38226	59.3
915.22046	152.5
916.27032	471.7
917.31549	105.5
918.31787	42.8
920.21484	38.7
922.43683	43.1
924.33075	66.8
926.44904	34.9
927.12030	24.7
927.73627	164.1
929.37335	61.0
930.35547	115.3
931.24237	104.6
931.90820	115.2
933.18231	513.9
934.18677	471.0
935.23730	186.8
936.45880	160.2
937.44995	111.3
938.31989	14.5
940.59076	138.4
941.43530	139.7
942.93134	32.6
944.49097	82.0
945.46075	174.0
947.23602	124.6
948.42828	350.6
949.41620	209.0
950.60834	53.4
951.75757	23.9
954.12286	16.9
955.40875	24.1
958.33514	13.5
961.26849	22.9
963.62012	22.0
965.05817	114.7
965.67828	55.9
966.46100	161.9
967.44971	179.4
968.25952	36.1
970.18353	115.9
973.11652	129.0
974.22485	66.8
975.29199	69.6
976.88617	37.7
978.88135	97.5
980.95331	123.0
981.64648	171.3
982.52826	47.2
983.52057	1277.0
984.45306	538.7
985.60602	107.1
990.36200	211.6
991.42096	59.6
992.52881	16.0
993.17059	51.9
996.80762	19.9
998.47925	72.6
1003.68304	28.2
1007.54901	44.5
1009.10480	136.9
1010.25885	178.9
1011.92072	44.9
1012.54730	7.9
1013.83209	93.6
1015.40863	18.7
1016.71039	171.2
1017.50043	48.3
1021.32343	100.1
1023.37988	49.0
1025.83691	12.6
1026.87842	158.1
1028.20679	23.1
1030.50732	144.0
1031.69019	54.6
1032.68042	61.3
1034.49475	71.6
1035.48682	117.9
1036.27393	29.9
1038.18445	67.3
1040.39343	4137.5	y (10) (1+)
1041.46582	2300.8
1042.49951	1085.6
1043.38293	152.4
1044.54980	148.8
1046.11523	501.4
1047.04871	265.4
1047.89221	96.8
1048.92163	29.6
1050.84082	90.2
1054.04565	49.7
1058.47290	43.6
1061.36646	937.0
1062.37305	533.6
1064.00757	144.0
1064.80713	32.1
1065.71350	36.6
1067.51257	39.4
1069.64258	54.3
1074.54517	80.8
1075.35217	128.4
1076.35486	24.7
1078.19592	88.5
1079.43384	55.5
1080.71851	8.2
1084.56775	52.2
1092.39783	81.0
1093.86060	11.7
1094.48975	14.3
1101.69666	14.2
1102.82373	124.5
1104.05884	80.9
1105.67700	49.2
1106.42749	41.3
1107.46838	26.5
1109.42395	1115.6
1110.43018	550.6
1111.50452	346.9
1112.39990	169.0
1113.87549	46.0
1120.27051	44.7
1121.18286	124.6
1122.34326	30.8
1124.01135	54.4
1126.13428	55.1
1127.37305	91.9
1128.33936	9.1
1131.71167	71.7
1133.13916	170.0
1137.22192	264.3
1137.96606	11.6
1138.62207	94.0
1143.92664	512.9
1145.12402	172.8
1146.55298	127.9
1147.61401	16.0
1148.39453	11.0
1149.50342	20.5
1158.52246	27.3
1159.41748	1379.3
1160.51819	495.8
1161.40149	199.3
1162.45874	311.8
1164.01392	181.9
1165.13635	180.0
1166.36536	70.1
1168.58704	30.9
1175.30872	25.1
1177.60620	85.0
1178.50842	43.9
1180.41321	636.3
1181.52942	197.3
1182.48022	200.5
1183.60449	12.6
1188.46069	52.5
1189.29565	10.8
1190.37134	91.0
1191.42041	41.4
1202.73230	26.9
1206.42383	38.6
1207.38123	965.9
1208.42859	679.3
1209.46179	142.5
1210.76599	35.2
1215.38831	38.5
1217.82202	47.9
1240.93433	61.7
1242.50964	200.8
1243.38440	57.6
1244.18347	77.3
1249.56860	111.1
1254.22827	20.9
1258.59363	16.9
1260.24524	335.2
1261.33398	243.2
1262.30859	10.2
1265.24207	44.5
1273.08484	44.0
1277.55432	27.6
1278.53479	420.2
1279.35339	132.5
1281.38940	63.9
1286.54285	34.4
1288.65784	26.6
1289.54016	130.2
1290.77026	75.4
1301.09314	85.4
1319.89124	9.1
1388.09546	12.6
