# Supplementary material for: Phosphoproteomic Analysis of Platelets Activated by Pro-Thrombotic Oxidized Phospholipids and Thrombin
Source: PLoS One. 2014 Jan 6;9(1):e84488. doi: 10.1371/journal.pone.0084488 (PMC3882224; doi:10.1371/journal.pone.0084488)
Supplement: Annotated Spectra S3 — (ZIP) [file pone.0084488.s006.zip › KASGPPVSELITK_-7_2_64656.txt]

m/z	i	matches
200.10464	143.9
209.99281	18.2
213.95071	18.9
215.86525	82.7
216.85376	89.8
222.20891	60.6
224.13242	70.8
225.33212	34.6
226.25002	25.2
228.08223	15.8
230.03113	206.5
231.45874	34.4
232.17981	17.3
234.13211	98.5
235.03131	32.4
239.23285	203.1
243.20120	32.4
243.94504	15.6
246.29480	32.3
248.20517	653.1
249.01196	64.2
249.76225	26.6
251.19490	352.9
252.03723	63.8
253.21500	74.4
255.31180	49.2
257.27112	193.8
258.10583	36.0
262.17911	85.5
267.08945	37.1
269.29373	1105.3
270.29578	181.1
272.25006	24.4
273.06982	44.8
276.06873	12.3
278.00830	11.4
281.31931	63.3
282.23846	37.1
286.74097	12.3
288.13611	61.8
289.04572	26.6
291.03339	58.6
292.33276	54.6
293.96255	23.2
295.32251	112.1
296.20435	8.8
297.26501	35.0
298.49390	61.4
300.16998	29.5
301.81519	50.5
303.41345	12.2
304.15857	10.8
308.16632	37.1
309.24896	47.8
310.25055	25.1
311.22302	44.1
313.29489	47.6
319.33081	10.6
324.40259	37.0
326.08716	287.4
327.14679	142.7
330.03375	112.4
331.25052	60.9
334.18719	14.7
335.11572	33.1
337.10321	50.4
339.77313	21.9
343.21503	18.9
344.39194	56.5
350.05835	53.4
354.11798	30.7
360.16876	13.0
361.36993	300.7
362.18707	43.3
363.31097	43.1
367.02881	189.8
368.23566	95.1
369.94617	20.5
371.31165	24.0
373.33850	23.5
376.04541	114.2
377.47504	23.7
378.25256	17.3
378.88287	63.6
380.21564	40.5
382.28406	11.3
386.81909	15.4
389.12952	18.9
394.23608	19.9
395.96826	41.6
397.17981	51.1
398.21704	141.3
400.71539	37.0
401.52649	17.3
403.02802	29.0
405.16675	110.7
406.17145	26.0
407.05371	17.3
409.17719	58.7
415.80688	86.4
417.59326	15.6
418.65161	88.9
420.11597	148.3
422.99207	64.6
424.13885	274.0
426.27649	45.9
427.31360	210.5
428.39307	22.3
430.18604	106.0
431.42987	80.8
432.14746	25.0
437.46985	18.9
438.14514	64.4
439.69263	94.1
440.40430	62.7
441.19537	21.3
442.26648	54.6
442.99402	38.8
445.55548	57.4
447.11530	25.6
451.14044	34.4
453.23187	20.6
458.70276	61.1
461.00928	31.8
462.25403	88.7
465.25000	21.5
466.35913	100.7
467.98584	46.1
469.98157	32.7
471.13605	9.7
472.75928	428.6
473.39862	356.2
474.51337	668.4
475.29846	144.3
475.99207	94.2
477.25226	12.6
478.37415	13.7
479.19537	8.0
480.02972	61.0
481.02911	8.8
483.27612	77.2
484.25812	201.2
485.46289	64.1
486.28876	84.8
487.46533	18.9
488.18848	103.3
489.62811	38.7
491.20605	18.7
492.32562	154.5
493.54462	131.5
495.30542	114.1
496.28406	82.3
497.09027	26.6
498.54272	24.7
499.32709	116.9
500.10297	8.0
501.18835	99.5
503.35742	70.9
504.74811	95.8
505.92773	76.7
508.05444	40.3
510.03101	174.1
511.12756	241.7
511.76617	11.7
513.79047	49.3
517.39240	20.6
518.38025	7.9
519.09674	53.6
521.01935	142.6
522.68341	301.4
523.89178	21.5
525.02820	80.9
525.92999	12.2
526.57355	95.4
527.96533	104.0
529.07635	128.2
530.32074	61.7
531.91156	109.8
532.66174	56.8
533.27106	70.8
534.56134	85.0
535.33215	18.1
536.34369	16.4
537.17328	49.8
538.05438	13.0
539.61658	91.0
540.36163	9.7
541.06384	145.1
542.08502	56.9
542.85883	83.3
544.20129	57.3
545.15631	10.7
546.54462	165.2
547.45728	100.7
548.72174	67.6
549.52411	27.3
550.26117	95.2
552.93805	30.7
554.56958	22.7
555.95282	152.5
556.80463	61.5
557.66217	44.0
558.52899	117.9
559.21930	86.0
559.90497	93.0
561.32007	102.6
564.16107	197.0
566.24817	123.7
567.81781	167.9
568.92957	87.6
570.10516	318.2
571.25006	325.1
571.95477	14.5
572.98615	178.3
574.36786	851.3
575.38788	68.6
576.43744	48.7
577.23975	23.6
578.00525	42.2
578.73907	91.7
579.65936	102.1
580.79242	132.2
581.87866	163.5
583.21832	280.7
584.45599	167.9
586.20685	30.9
587.45398	122.0
588.67090	442.6
589.67926	162.5
590.93933	1066.0
591.99066	282.6
593.20135	89.9
594.19135	45.9
595.18292	40.0
596.66071	322.6
597.32159	112.7
598.20685	15.4
599.26733	243.9
600.12946	35.6
601.24286	80.4
602.52008	255.5
603.30072	381.5
604.40717	84.3
605.18304	53.5
607.52734	217.0
608.95593	61.5
610.64264	88.9
611.48981	145.1
612.74860	116.6
613.57184	48.2
615.44281	134.4
616.89545	86.2
618.25775	26.0
619.20526	647.1
620.38373	334.4
621.24200	126.6
621.90253	29.2
622.58240	22.8
625.49738	64.9
626.26483	30.0
628.06110	250.2
628.98779	199.0
629.71442	41.1
630.67096	252.4
631.35425	97.5
632.46344	616.7
633.35651	228.2
634.68536	7.1
635.71576	169.7
636.80780	459.2
637.49811	1539.2
638.46088	445.1
639.85175	205.5
641.54358	73.9
642.28589	182.6
643.28094	81.3
643.98041	166.2
645.49298	606.8
646.20172	4443.5	[M+2H] (2+)-H2O-P, [M+2H] (2+)-NH3-P
647.08081	1736.7
647.92206	61.1
649.07330	117.3
650.74231	36.0
651.37531	119.9
652.72583	36.3
655.11694	48308.2	[M+2H] (2+)-P
656.10077	7630.2
657.29724	606.5
658.04877	349.6
659.13110	430.4
660.11987	405.2
661.22577	63.3
662.09845	191.7
662.88385	30.2
664.18890	841.4
665.20410	640.5
666.05780	14.4
667.26978	336.9
668.22284	129.0
669.22681	297.2
670.27112	527.3
671.27924	453.6
672.05853	1325.4
673.12201	322.0
674.16125	304.4
675.20123	176.4
676.44153	268.5
677.23798	184.3
678.39301	216.4
679.77155	258.1
681.02264	190.9
682.30389	146.4
683.14716	266.4
684.13214	152.3
685.30164	1188.7
686.36487	1574.8
687.35254	742.4
688.39203	1053.8
689.20758	613.0
690.38892	1537.0
691.41742	765.1
692.25189	128.5
692.85406	80.6
694.09381	1887.2
695.09222	3009.1	[M+2H] (2+)-H2O, [M+2H] (2+)-NH3
695.91962	364.1
696.79376	80.5
698.23254	100.2
704.15137	33.9
707.21600	37.3
712.49786	21.5
714.94879	124.8
715.96332	32.4
717.12054	418.5
718.39911	255.9
720.52472	12.2
721.97076	131.2
724.87604	64.9
727.15125	111.4
728.00775	100.2
729.94476	80.0
733.50494	64.5
734.84143	56.4
736.54547	236.3
737.33771	115.7
738.53058	215.7
741.64313	57.0
744.30396	51.0
747.36224	45.1
748.33820	26.7
749.44867	116.8
750.08453	164.6
750.81042	37.2
752.13318	61.8
752.89099	108.0
753.57513	13.9
755.40973	41.8
756.58160	91.3
757.37946	18.1
758.78937	56.9
763.77020	149.9
765.25323	318.3
766.42487	228.2
767.10626	11.3
769.64117	14.7
770.88806	43.7
772.11182	10.5
773.78180	13.8
775.04974	20.6
778.13861	9.7
779.87415	207.2
781.10272	76.7
782.06146	74.1
782.72467	39.8
786.42242	175.9
787.16510	8.8
788.36176	25.6
790.33801	90.8
791.29639	55.7
793.80780	61.6
795.30469	115.3
799.51086	78.0
800.19183	16.3
801.03778	78.0
802.62695	39.9
803.75653	163.9
804.58771	86.3
805.35809	102.1
806.49158	14.2
807.49554	103.0
808.16840	49.2
809.71448	106.3
810.56659	35.1
812.97760	183.1
813.64166	74.0
815.34515	102.7
817.14783	130.5
818.59454	31.9
819.47845	13.2
820.68488	87.7
821.34833	129.5
825.38574	76.1
828.25854	59.6
828.94971	31.4
829.92078	109.0
831.58673	28.3
833.68640	17.1
835.36584	380.4
836.41058	91.2
837.40820	193.2
838.14532	26.0
839.45764	33.1
840.59760	155.3
843.07855	69.1
844.06616	70.8
846.25458	82.6
847.47040	189.9
848.48279	126.3
850.39911	171.6
852.07343	144.1
853.75409	53.8
855.52179	21.0
858.23285	24.5
859.29694	45.8
860.27515	65.4
861.21759	14.7
863.10034	120.0
864.03375	15.5
865.35687	111.7
866.55084	156.4
868.56818	146.8
870.54413	50.0
871.30646	26.7
873.43256	19.8
874.69818	110.5
875.31274	7.3
877.23218	13.1
878.43256	121.9
879.30225	45.4
880.53491	157.3
883.60742	38.5
886.38916	203.0
887.39081	100.8
888.21039	35.7
888.99121	80.2
892.41852	149.4
893.28784	8.9
897.24933	6.3
898.60321	34.3
899.27899	40.9
901.24652	48.2
903.44672	32.7
904.29199	17.2
904.90314	73.2
905.97614	47.2
907.68182	114.4
909.46948	81.8
911.27045	138.1
912.53033	146.1
915.29150	233.6
916.26465	307.2
917.56323	204.4
918.42120	19.0
919.20477	61.0
921.93878	67.1
923.79028	111.7
925.35309	90.4
926.66553	169.4
927.42938	33.1
928.40265	78.8
931.32025	56.6
932.00458	60.1
933.26367	799.2
934.44794	731.4
935.27289	42.4
936.45001	68.2
940.86774	233.1
942.11182	65.3
944.45013	63.5
945.73773	90.4
948.44611	180.7
949.58038	123.9
950.56952	54.5
951.62201	38.3
953.29517	8.0
954.30688	45.5
955.27026	60.2
956.43530	41.9
959.04987	86.6
961.48688	15.6
962.35663	45.1
964.22125	113.5
965.24432	57.2
966.47186	136.7
967.50665	72.8
968.64313	24.5
972.89484	33.0
974.09076	54.7
978.91595	46.5
979.66211	64.8
980.65594	132.6
981.94611	17.1
983.43280	1237.3
984.46661	706.0
985.67554	362.4
986.63092	11.3
989.40472	34.3
990.45660	144.0
992.29297	77.5
994.85498	24.8
996.20215	22.3
997.09546	175.7
997.81744	64.9
998.54419	55.4
999.49396	95.4
1001.27960	10.4
1005.42383	51.0
1009.22369	173.8
1010.22565	78.5
1010.92889	30.6
1015.18329	13.1
1016.42603	37.4
1022.51410	24.8
1023.44391	12.2
1025.71240	102.7
1026.40601	26.1
1027.41235	93.1
1028.34131	21.4
1029.01025	9.7
1030.08740	205.3
1035.06592	59.0
1036.27625	10.5
1037.61206	33.8
1038.22754	32.1
1040.41028	3728.5	y (10) (1+)
1041.42944	1688.0
1042.48730	351.6
1043.31824	70.6
1044.54285	115.7
1046.31274	804.4
1047.41882	210.5
1049.52795	16.3
1050.32336	22.0
1051.56665	9.9
1053.09399	75.9
1059.75244	19.8
1061.48938	603.0
1062.62134	435.3
1063.69067	140.5
1064.57642	11.4
1067.02441	8.8
1067.91748	57.1
1070.79358	18.9
1072.45679	33.4
1074.65259	15.8
1075.53308	16.4
1079.32898	109.2
1080.44568	107.0
1081.63525	143.5
1082.31104	46.8
1084.92444	6.3
1086.40918	14.7
1088.16907	106.0
1092.37708	101.5
1093.48792	57.6
1094.49780	60.2
1095.52905	63.6
1097.82813	103.4
1099.49854	39.9
1102.15625	11.3
1103.11890	59.4
1106.55884	40.1
1109.44165	886.3
1110.48193	746.5
1111.46582	176.5
1112.65442	25.2
1114.42529	55.2
1115.19373	40.0
1118.44189	78.2
1119.45203	25.6
1120.76147	45.0
1121.82056	134.5
1122.42773	13.3
1127.20947	104.3
1128.47754	115.7
1129.82715	18.1
1130.71582	15.5
1133.38379	8.8
1134.42334	24.7
1135.80176	13.1
1137.38733	184.6
1141.37646	59.3
1143.71265	402.9
1144.72925	275.2
1145.51160	54.3
1146.38403	32.8
1148.31592	50.6
1149.30615	54.4
1150.88928	27.8
1154.01526	36.6
1159.36499	1282.0
1160.32263	443.8
1161.42773	168.6
1162.37195	225.7
1163.44641	122.1
1164.07080	12.7
1165.36963	26.5
1166.20801	93.2
1166.94995	96.0
1168.25073	50.8
1172.39160	14.0
1173.59302	34.9
1180.01953	84.6
1180.64600	936.5
1181.49976	204.0
1182.54065	87.6
1183.61353	18.4
1189.24365	103.7
1190.63257	49.6
1191.27515	13.8
1196.73901	61.8
1206.58752	136.3
1207.36389	991.2
1208.38110	675.5
1209.68079	111.5
1210.64807	11.5
1223.14783	31.5
1225.51892	37.7
1231.67468	45.9
1232.47083	15.6
1242.62170	156.4
1243.46875	312.7
1254.14270	17.5
1255.37341	31.5
1256.33423	29.1
1257.55957	33.0
1259.26514	8.8
1260.15076	110.6
1261.07654	193.0
1261.80457	46.9
1262.50342	35.9
1271.90393	58.5
1278.37439	474.5
1279.32776	88.0
1280.71448	41.6
1289.22363	45.6
1326.50708	43.4
1343.78625	18.9
