# Supplementary material for: Phosphoproteomic Analysis of Platelets Activated by Pro-Thrombotic Oxidized Phospholipids and Thrombin
Source: PLoS One. 2014 Jan 6;9(1):e84488. doi: 10.1371/journal.pone.0084488 (PMC3882224; doi:10.1371/journal.pone.0084488)
Supplement: Annotated Spectra S3 — (ZIP) [file pone.0084488.s006.zip › KASGPPVSELITK_-10_2_58033.txt]

m/z	i	matches
200.36841	12.5
206.03036	18.3
211.32533	21.6
212.00835	8.2
215.22937	16.3
217.05939	48.6
218.40573	24.5
224.08557	6.8
225.17345	46.3
226.47093	29.9
227.30078	28.0
228.04834	39.7
229.17108	10.5
230.10495	210.4
231.35448	32.9
234.17450	70.7
235.24986	13.4
236.49979	22.5
238.00380	43.2
239.25119	66.6
243.12900	22.1
244.33755	36.0
245.24361	24.7
246.28461	79.3
248.15016	443.0
249.23853	51.4
251.23895	347.5
252.17551	86.1
252.81186	11.9
256.10995	43.1
258.09766	41.5
260.01367	25.8
261.06702	11.2
262.37814	106.1
263.38525	21.4
265.31403	17.6
266.21512	30.6
269.20688	727.0
270.18420	10.4
271.07816	45.5
278.06812	6.1
281.22330	39.1
282.52023	5.3
284.37714	44.0
287.09015	66.7
288.46756	21.9
289.26898	13.4
290.20386	8.8
291.13849	35.3
294.14844	32.4
295.38168	44.2
299.13177	50.0
299.97232	9.0
301.27106	30.3
302.30426	34.3
303.31268	33.1
308.26294	25.9
308.99420	6.1
311.24036	8.3
313.20087	14.7
317.21771	35.1
320.17090	23.0
322.39880	14.8
324.12567	28.3
326.06110	352.4
327.32257	99.8
328.27808	18.3
329.12628	56.8
330.09985	38.5
332.35675	24.8
333.51288	70.7
335.19702	9.0
337.37213	43.1
341.16821	7.5
345.30756	11.9
346.16956	17.0
348.38226	54.0
351.36267	22.7
353.17047	60.8
354.32825	11.2
356.18298	10.4
360.26147	33.1
361.13898	194.8
363.06934	37.6
364.40302	67.4
366.83112	113.0
367.54547	13.8
368.38684	56.0
370.10211	21.4
372.23724	46.1
372.99445	9.7
378.14410	89.9
379.25299	32.0
381.12994	12.6
385.26294	24.3
386.12476	9.4
387.43408	13.4
391.56146	124.1
392.28522	22.7
393.95325	10.4
397.20801	15.4
398.11481	56.1
402.24988	30.1
404.49982	14.1
405.41101	8.2
406.29858	33.9
407.27728	8.2
408.07562	17.2
415.88171	11.9
417.45123	13.2
421.52203	30.7
422.25671	21.4
423.02985	145.4
424.30139	146.7
425.46613	38.9
426.53027	95.0
430.16003	76.7
432.64307	27.8
435.49103	68.3
436.20996	65.6
439.33649	31.4
443.34064	34.7
444.12622	10.3
445.04034	16.3
448.11969	9.0
450.44171	15.4
451.61920	75.0
453.02032	51.6
454.24841	11.2
455.52948	49.7
457.20959	25.5
458.13086	14.6
460.98541	68.7
462.20886	34.0
464.16504	119.4
467.19989	41.7
468.78113	61.2
469.55487	23.9
470.21936	39.4
471.11627	57.6
473.09406	356.7
474.44611	560.1
475.33453	258.7
476.22095	72.7
477.63403	48.2
478.28888	42.3
480.12793	7.5
483.35706	67.6
486.53802	85.8
487.63837	82.7
488.27686	117.6
489.27271	112.2
490.41766	38.1
491.39160	44.4
492.44171	190.2
493.24866	21.1
493.97156	14.1
495.16663	166.6
495.98871	12.0
496.72229	10.4
498.33917	11.2
501.24463	53.1
501.84863	35.7
503.29028	41.6
504.29669	42.4
504.98151	9.7
505.67194	47.3
507.40930	45.5
508.24634	15.0
509.51855	86.3
511.37476	238.2
513.10065	157.1
514.08368	42.9
517.36884	25.6
518.45361	32.8
519.30475	12.6
521.02502	97.1
522.80017	24.1
523.78571	61.4
525.31793	27.4
526.00128	188.3
527.13171	192.9
528.36761	35.8
529.06714	11.2
530.32269	90.1
531.62793	120.8
532.42047	108.4
533.55902	17.7
534.44440	28.5
537.30084	64.9
538.81427	41.8
539.53754	30.6
541.94159	37.9
542.73102	68.3
543.46631	207.3
544.09497	14.3
545.07233	80.6
545.70319	103.0
546.72699	27.3
547.74432	297.9
548.41132	31.2
549.58099	49.3
550.71954	34.7
551.50763	27.4
552.40668	106.6
555.19977	132.8
555.86316	40.2
556.94403	75.3
558.28955	56.4
560.35712	19.8
561.33527	39.5
562.16071	44.2
563.69830	210.8
564.69971	165.0
565.67413	73.0
567.21332	210.1
568.25067	81.7
569.52881	189.5
570.47101	179.2
571.35742	196.4
572.38104	67.4
573.27350	240.0
574.49554	257.2
575.34009	30.1
576.25830	194.5
576.93195	20.2
577.86945	217.9
578.77899	28.1
580.20245	44.3
581.72974	407.7
582.35052	163.8
583.28674	211.1
584.31378	71.9
585.22546	97.6
585.89703	69.3
586.96857	50.2
588.46655	158.1
589.38531	294.0
590.87885	474.7
591.77997	206.9
593.21686	81.3
594.03534	76.9
594.75604	156.3
595.53003	84.9
596.39618	89.8
597.38831	158.1
598.50519	104.8
599.33160	168.7
600.28284	15.4
600.99255	51.1
601.87805	163.2
603.17151	352.8
604.35760	197.9
605.04205	117.0
606.13568	423.7
607.35291	200.8
608.32874	139.5
609.61438	103.5
610.47919	108.6
611.35522	72.2
612.44006	103.9
613.65057	132.3
614.66754	74.1
615.29388	183.3
616.26367	270.7
617.25348	217.2
618.55157	335.8
619.69952	603.6
620.48724	229.7
621.45355	217.3
622.45477	192.9
623.22723	20.6
624.17273	304.7
625.02362	60.8
626.21564	129.2
627.01831	121.4
628.57196	366.9
629.37213	53.4
630.64093	306.4
631.78204	295.3
632.56384	675.3
633.60132	415.7
634.34113	68.9
635.21368	121.7
636.55750	350.2
637.79016	1164.4
638.56964	141.5
639.48639	295.5
640.32227	103.9
640.92621	127.8
641.93512	129.0
642.94916	36.1
644.65656	474.7
645.73035	2702.3
646.60358	3557.7	[M+2H] (2+)-H2O-P, [M+2H] (2+)-NH3-P
647.55389	423.4
648.55035	31.6
649.72662	209.4
650.77423	292.1
651.72357	200.1
653.27557	259.8
654.80676	29030.5	[M+2H] (2+)-P
655.65228	25347.5
657.28369	853.9
658.41852	227.4
659.59991	431.6
660.70258	71.0
661.86493	269.6
662.48840	35.5
663.56421	431.4
664.83575	816.7
665.69122	681.6
666.33002	214.8
667.39551	510.4
668.11542	141.9
669.23706	485.4
670.25781	864.0
671.18317	1119.3
672.10052	1541.0	y (6) (1+)-H2O
672.93396	772.9
674.05316	528.2
674.83893	112.8
676.19604	360.6
676.87775	132.5
677.94012	275.9
678.67706	408.8
679.46405	151.8
680.10541	96.9
681.17865	478.0
682.44525	762.5
683.74792	193.3
684.79425	189.2
685.53064	1854.1
686.48157	1531.3	[M+2H] (2+)-NH3-H2O
687.38831	465.5
688.35925	891.4
689.07880	507.8
690.30084	809.2
691.18805	719.1
692.04407	715.7
692.74249	354.9
694.16589	3075.2
695.05292	3339.2	[M+2H] (2+)-H2O, [M+2H] (2+)-NH3
696.09314	363.7
710.87567	13.3
713.38641	30.1
716.32538	32.8
717.39246	252.1
718.21539	172.6
719.85071	53.4
720.46442	78.1
721.21686	31.6
722.03339	45.2
724.45667	57.1
728.57196	18.7
730.22638	14.1
730.98816	102.4
733.25696	69.0
734.06976	114.9
735.45514	99.8
736.65851	48.6
738.51544	25.6
741.22632	82.7
742.92242	163.4
743.59180	82.8
745.76813	106.4
747.12195	70.0
748.10535	11.7
749.44165	60.7
750.58734	50.7
751.45825	52.5
755.88361	93.9
757.03839	51.7
758.52887	38.1
759.86963	208.0
763.27655	50.5
764.50439	32.5
765.52582	78.5
766.89532	68.6
767.70709	29.9
768.47687	98.9
770.39197	10.5
771.36591	43.9
772.24030	30.9
773.50714	33.1
776.18353	50.0
777.58856	111.6
780.48163	58.5
781.49133	144.8
782.23273	21.5
784.23230	73.4
785.38190	152.3
786.11469	66.3
786.73541	52.9
788.00946	62.4
789.27386	190.6
792.70300	265.9
793.95221	111.1
794.77985	78.8
795.93774	105.3
797.94849	19.1
799.05548	119.7
800.23792	63.4
801.22162	87.3
804.40814	25.7
805.93365	116.3
808.89856	45.3
810.53345	10.4
811.25171	12.6
811.93848	24.9
813.39252	39.4
815.24402	19.4
816.01984	58.2
817.03448	283.0
817.78601	49.4
818.73706	69.6
819.41406	113.3
820.24823	48.6
821.58337	111.7
822.65137	77.9
824.45569	29.2
827.93787	61.5
832.05975	129.6
832.78326	246.8
833.45752	29.8
834.39825	67.6
835.28387	216.1
836.17267	118.1
836.86603	44.2
838.35785	22.7
839.10089	22.7
841.05902	47.2
842.13995	78.4
843.08826	27.6
844.10309	57.6
845.54156	53.0
846.47144	226.5
847.44501	147.2
848.76947	110.4
849.93427	33.7
851.38074	231.9
852.36664	86.9
856.18951	53.9
858.03857	221.5
859.12616	24.8
862.47162	79.0
863.40350	139.2
864.41919	54.8
866.35089	30.0
867.02924	32.2
868.42584	237.8
869.79663	63.5
872.41211	47.6
873.76703	20.5
874.40765	67.0
876.43573	30.1
877.49872	68.7
878.31708	95.5
879.69727	22.7
881.05634	36.3
884.21832	40.1
885.60010	71.8
886.60724	116.1
887.53070	191.3
889.16180	70.7
890.07739	174.1
890.69653	58.4
891.36401	39.5
892.37616	100.5
894.36493	199.3
896.64941	54.8
898.45337	111.2
899.40875	26.9
900.10187	49.8
900.71149	25.1
902.41895	20.7
903.18976	11.9
903.84613	26.3
906.38348	63.5
907.19458	35.9
908.28546	22.7
909.89410	33.6
911.46735	270.0
912.37842	30.2
913.36664	79.3
915.54767	297.9
916.33472	196.0
917.50458	170.2
918.98944	73.6
919.77319	48.9
920.42511	19.1
924.20966	77.6
925.43646	19.8
926.24200	68.2
927.05200	20.6
927.68341	95.2
929.09503	101.6
930.12799	29.9
930.75415	58.6
931.60156	446.3
932.45288	191.3
933.36743	432.4
934.35236	105.3
935.35815	93.3
936.30255	64.7
937.17773	73.6
938.74542	117.5
939.36151	20.7
940.62378	206.7
942.44922	63.4
943.25977	39.5
944.69220	35.8
945.57245	13.6
946.53302	19.3
947.49957	6.1
948.53754	166.5
950.08673	160.6
950.79913	10.4
953.95703	57.0
955.11505	32.9
956.98944	25.3
958.47272	143.3
960.34644	16.1
962.23260	11.9
963.34302	157.8
964.32220	32.3
965.32819	21.6
967.11060	249.5
968.35645	124.9
971.06158	11.1
972.29224	105.1
973.00537	125.1
975.79956	13.3
976.50702	62.1
977.95782	142.9
979.69360	42.5
980.75299	74.1
981.50903	28.5
982.43719	55.7
983.40997	942.1
984.52448	507.3
985.40704	143.7
986.26959	90.7
988.31415	21.6
989.17645	55.3
990.31616	48.3
991.34180	147.7
992.05688	44.5
994.25385	30.2
996.52393	6.1
998.16412	37.4
1000.34808	77.5
1001.89899	27.8
1003.13647	43.1
1007.35883	38.8
1009.16241	284.7
1010.20782	86.8
1011.28735	132.2
1012.00049	24.0
1013.98260	14.4
1017.15973	63.7
1018.06854	87.3
1019.65900	132.4
1020.30096	101.9
1021.13330	84.5
1022.60858	176.0
1023.72284	53.2
1024.38196	14.8
1026.14355	175.5
1027.19189	55.8
1028.45068	61.5
1029.69092	51.7
1031.90735	9.7
1033.29932	35.0
1034.35889	76.1
1035.70459	104.4
1037.24609	76.5
1040.42212	2787.8	y (10) (1+)
1041.52832	1303.2
1042.43896	313.5
1043.20105	95.4
1044.41406	16.3
1045.37939	15.5
1046.50867	411.6
1047.40063	181.7
1048.38013	98.8
1049.18481	74.6
1050.13794	15.7
1052.83594	55.4
1055.52563	49.0
1060.76343	30.7
1061.53491	273.8
1062.41870	218.3
1063.62512	156.8
1064.57861	34.7
1065.29175	13.3
1066.40796	38.8
1068.59937	59.2
1069.56128	39.6
1071.44727	37.3
1072.26709	22.7
1074.37048	36.0
1076.40051	33.0
1079.36084	31.5
1082.31653	39.7
1084.41553	24.6
1086.23535	43.3
1090.23669	17.9
1092.47095	67.7
1093.68042	72.5
1094.48352	99.2
1095.78845	84.3
1096.42615	40.0
1099.51685	10.4
1102.21338	26.4
1103.86365	32.2
1104.89001	19.3
1105.90588	15.4
1106.87024	33.4
1107.73059	14.8
1109.41577	666.8
1110.56848	527.5
1111.54138	245.3
1114.12659	17.7
1115.14478	21.6
1116.19958	12.5
1121.37451	39.0
1122.07385	46.7
1122.94922	14.1
1127.51062	10.4
1128.59583	24.9
1129.65674	18.0
1131.08545	86.3
1133.55347	48.7
1136.98047	37.4
1138.49915	23.6
1139.54565	38.7
1141.64661	52.1
1143.31226	366.8
1144.33472	434.7
1145.30908	88.8
1146.40002	98.7
1148.22400	44.4
1149.01880	45.4
1150.57300	54.2
1151.39209	11.1
1159.37854	975.8
1160.41638	376.9
1161.43384	263.1
1162.46191	351.1
1163.42065	202.8
1164.50232	77.0
1165.42615	55.5
1166.23694	206.3
1167.17310	23.6
1168.74634	35.0
1175.56384	7.5
1178.46008	26.5
1179.36499	12.5
1180.63293	492.8
1181.57520	375.6
1182.55176	215.3
1185.28821	7.5
1189.79028	91.7
1190.46606	68.8
1191.41772	48.2
1196.59741	54.2
1207.45105	1249.6
1208.45032	584.9
1209.38733	271.7
1210.45251	97.5
1214.45276	17.6
1216.79919	11.9
1222.04626	29.2
1225.35901	27.5
1226.32312	22.4
1227.10645	11.2
1230.66003	22.1
1231.41223	105.5
1235.58691	18.5
1237.86096	13.9
1241.87329	74.0
1242.70691	178.1
1243.73438	116.7
1249.73962	17.8
1258.55750	15.4
1259.23315	44.7
1260.41248	119.5
1261.51196	228.3
1262.17444	3.5
1271.30334	26.6
1277.31995	16.4
1278.47351	242.3
1279.80383	268.9
1280.69421	87.0
1284.19666	15.4
1295.22278	19.5
1322.40454	61.7
1326.27112	51.4
1337.37134	40.3
1340.16296	27.2
1351.96387	22.7
