# Supplementary material for: Phosphoproteomic Analysis of Platelets Activated by Pro-Thrombotic Oxidized Phospholipids and Thrombin
Source: PLoS One. 2014 Jan 6;9(1):e84488. doi: 10.1371/journal.pone.0084488 (PMC3882224; doi:10.1371/journal.pone.0084488)
Supplement: Annotated Spectra S3 — (ZIP) [file pone.0084488.s006.zip › KASGPPVSELITK_-11_2_66537.txt]

m/z	i	matches
200.35657	92.6
206.94269	17.7
210.26396	131.7
212.14713	36.2
213.15390	117.9
222.15352	155.7
224.20317	30.6
225.26236	41.2
230.30983	251.2
233.27077	59.5
234.03558	109.2
239.26761	281.4
240.19568	64.8
241.68582	80.1
242.29295	13.1
242.94327	49.5
244.45242	15.4
248.23923	768.3
249.38678	126.6
251.17136	714.6
253.20468	18.4
257.31537	31.8
259.37177	41.8
260.14545	104.7
262.38580	52.8
264.13046	16.5
266.74356	38.4
268.11270	22.8
269.17346	1181.7
270.36603	93.3
273.31418	108.7
277.08133	48.2
280.44415	34.0
281.16010	21.0
282.13348	58.1
283.20840	71.9
288.29190	20.6
292.50137	34.7
294.09546	51.8
295.14264	13.2
296.29797	53.0
297.33664	36.9
298.31644	34.5
299.46106	12.1
307.59839	48.8
308.46149	148.9
309.19855	78.5
311.65616	81.7
312.43256	26.6
313.08514	18.8
315.21417	16.3
320.95230	21.7
322.90918	14.6
323.86539	39.6
325.20563	109.4
326.20139	365.5
327.20929	102.4
328.35175	104.6
329.00690	13.3
330.16495	50.9
333.01685	74.7
335.61566	9.9
337.27979	31.7
338.28784	13.2
343.16415	71.3
345.56747	134.4
346.21069	13.2
347.10278	64.7
349.09442	42.3
352.20282	25.1
353.13147	146.6
361.23468	329.7
362.35645	215.2
364.54858	40.6
367.16071	277.4
368.16650	51.4
369.12811	31.9
370.18945	45.1
371.33325	23.2
372.93671	19.9
376.12555	96.7
377.42804	66.3
378.42578	12.1
382.21692	56.8
384.09125	33.3
386.26660	37.7
387.35895	64.1
388.24829	81.4
391.34845	39.9
392.19806	38.4
397.96790	47.7
399.23871	56.0
400.21802	56.1
401.01434	28.8
401.63300	21.0
404.39349	15.5
406.13739	15.4
407.37750	29.5
408.91144	12.4
410.08704	77.6
414.27289	17.7
419.05493	58.4
420.92365	27.9
422.27972	49.6
424.05847	55.1
425.09814	134.7
426.14789	42.0
427.89435	286.5
428.68591	29.0
429.50134	29.8
430.70966	22.1
431.76965	64.0
432.64124	11.0
433.96320	73.5
434.98389	97.9
439.47479	81.3
440.28076	87.6
441.10529	20.7
442.40887	34.7
448.07367	14.3
450.04419	41.8
453.42413	105.9
454.44696	107.1
455.88116	37.2
457.08197	29.6
459.31512	167.6
460.80695	170.4
461.88110	70.6
463.24725	22.2
464.72516	126.6
466.91461	36.9
468.34253	33.3
471.75354	101.6
472.65790	252.9
473.49512	60.5
474.38513	872.9
475.44226	256.7
476.06683	21.0
477.08850	69.4
483.83105	87.9
484.52246	42.9
485.12488	29.5
488.15460	73.4
488.78656	74.0
490.26965	74.0
491.09399	242.8
492.45587	322.0
493.51184	171.4
495.33044	15.5
497.24744	33.6
498.41980	68.1
499.47632	19.9
500.21851	8.7
501.03046	129.1
502.40948	55.3
503.11713	134.1
504.53241	154.0
505.19269	29.6
506.89954	36.8
509.45642	55.1
513.44391	38.5
514.16223	40.1
517.33862	43.5
518.32074	78.7
519.26556	19.9
520.24878	291.4
523.54211	23.2
524.21716	158.0
525.19348	45.1
526.29907	35.3
529.19208	292.4
529.92426	287.0
531.50873	254.7
532.31854	69.8
532.92914	65.0
534.79193	236.9
536.08466	25.3
538.21271	135.6
539.44196	61.9
541.32013	187.7
542.62695	102.1
543.55023	142.6
544.27924	20.6
546.23303	73.4
549.23962	96.5
550.39972	16.6
551.35529	92.5
553.04840	100.2
554.75299	38.9
555.47827	56.4
557.55054	65.5
558.32172	56.1
560.18781	244.8
561.05908	115.1
561.71417	110.6
562.44049	28.4
563.87622	162.8
566.56281	290.4
567.42279	218.6
568.27661	126.2
569.65710	212.9
571.09399	381.6
571.91803	192.0
573.14801	87.4
574.30756	245.0
575.41547	87.6
576.14014	80.5
577.78815	133.9
578.77850	276.4
579.52466	234.8
582.12677	1150.5
583.19623	191.4
584.08295	154.9
585.71826	272.2
587.45349	62.0
588.09845	180.9
588.71344	256.2
589.62848	420.6
591.10663	1026.9
591.92169	132.4
592.81903	55.6
594.40228	100.1
597.34381	78.7
598.65521	45.4
599.32697	141.1
601.49463	29.0
603.02380	74.3
603.69666	90.1
604.44806	290.9
605.21301	30.4
605.83514	32.9
607.34515	487.0
608.66132	136.4
610.80731	167.0
611.84332	134.1
612.64862	158.6
613.33661	277.4
614.25024	167.7
615.61700	233.8
616.32068	296.1
617.50067	76.8
618.37811	24.3
619.40851	823.7
620.23492	461.2
621.44275	11.0
623.52917	213.9
624.66010	81.7
625.50800	257.6
626.28754	92.9
627.45752	90.1
628.54364	533.3
629.18658	118.3
630.16986	77.3
631.38092	610.7
632.17950	250.3
633.32159	336.1
633.99756	51.6
635.44464	433.7
636.38104	741.6
637.66608	1002.1
638.45630	414.1
639.93573	542.2
641.08295	288.0
641.94617	155.7
642.82800	116.0
645.77051	3157.4
646.56519	4946.6	[M+2H] (2+)-H2O-P, [M+2H] (2+)-NH3-P
647.56415	1010.9
648.46405	51.1
649.57324	209.3
651.16217	464.9
653.14587	31.1
655.10388	63314.4	[M+2H] (2+)-P
655.93744	12626.7
656.60406	2202.8
657.57330	768.7
658.52301	136.0
660.16791	960.0
661.32623	331.4
662.22101	36.8
663.06940	27.0
664.49939	1405.0
665.82953	685.5
666.50269	250.6
667.98657	215.7
668.83154	100.1
670.25885	914.5
671.28485	1846.8
672.26593	2104.3
673.17523	399.8
675.10773	498.8
676.52234	553.4
677.38525	399.3
678.23468	324.7
679.25592	82.8
680.79315	219.8
681.53528	381.3
682.31427	258.4
683.21649	293.5
683.93488	55.7
685.09601	1973.1
685.77582	1632.3
686.38135	1471.2
687.25055	424.3
688.69659	1965.7
689.44354	537.3
690.47748	1950.7
691.56775	1468.6
692.53204	808.3
694.06061	1886.3
694.87427	2395.7
695.63934	1102.6
696.30603	382.9
707.41028	18.8
708.20380	22.9
708.98560	65.1
710.11224	64.4
711.40070	77.7
713.34741	109.7
715.72479	58.8
716.90118	573.5
717.51788	382.5
718.19086	77.9
720.33917	56.9
721.40118	35.5
722.04022	21.0
722.67719	41.8
723.98950	20.9
725.21283	99.0
728.93848	83.3
730.44086	39.5
731.30090	118.0
732.40027	67.8
733.54657	62.2
734.36700	14.3
735.56982	66.5
736.43866	76.8
737.07111	37.2
739.30591	18.7
740.23834	117.5
741.24011	33.5
742.40460	47.2
744.50562	136.2
745.32135	304.1
747.39642	17.9
748.99603	208.6
750.75006	127.1
752.35004	61.8
753.34082	269.7
755.01685	87.5
758.66406	74.8
759.28510	18.6
763.04865	262.9
765.10931	465.0
766.96930	87.8
768.66931	68.3
770.72491	62.2
771.60583	57.3
773.36670	21.8
775.41602	236.2
777.67621	146.9
778.61499	26.1
780.31708	69.4
781.34253	40.3
782.67853	18.8
784.34796	27.4
785.29749	88.3
786.23572	131.9
788.23956	47.4
789.27655	30.2
790.99756	95.6
791.64478	48.1
792.46942	72.8
793.24963	171.7
794.03442	87.5
795.27393	25.1
797.89581	14.2
800.40240	227.6
801.34155	31.1
804.17621	243.6
807.41882	40.5
808.84900	122.8
810.67572	60.1
811.44159	29.6
812.74213	26.5
815.05365	89.5
816.36096	16.2
817.37585	144.9
818.61871	77.7
819.87714	39.9
821.00317	42.2
822.34271	96.7
823.85107	55.2
826.83105	59.5
829.42181	40.0
830.11163	106.2
831.07544	99.6
832.13831	173.9
833.29742	32.1
834.57404	63.6
835.54486	765.3
836.33643	128.3
837.54120	42.1
838.26019	92.8
839.34399	39.4
841.32355	30.4
843.16113	86.1
846.55353	355.4
847.45782	101.2
848.24799	88.3
849.94299	166.4
851.11835	19.5
852.62549	27.7
854.90112	68.4
857.49127	22.2
858.78339	355.1
860.39569	81.0
861.60944	46.5
863.57324	339.5
864.60699	60.7
865.41119	52.5
866.15265	94.8
867.04547	90.4
867.98798	135.7
870.46869	86.1
871.34644	18.8
872.92035	178.1
876.52240	31.8
877.58063	33.3
878.53925	229.5
879.97638	47.3
881.78729	138.3
882.92261	64.1
884.71417	250.8
886.18402	174.4
886.89008	260.5
887.62250	124.8
888.52686	18.4
891.43042	11.0
892.89362	61.5
893.69684	147.0
895.13885	44.6
896.36700	49.6
898.82391	35.1
900.30560	133.7
901.09473	29.9
902.17670	52.9
904.09198	86.7
906.42377	77.4
907.32404	237.3
908.16504	112.6
910.85522	111.9
911.55957	46.0
912.43365	115.0
913.22504	23.3
914.32416	65.3
915.18195	192.8
915.87946	212.1
916.62701	410.9
917.30615	43.0
917.96576	97.9
918.76666	144.3
920.97833	33.3
921.79028	63.1
925.16852	15.5
926.83276	89.4
927.99316	266.0
928.71503	77.8
930.40387	96.7
931.66705	501.6
933.13574	1106.9
933.84149	6.1
934.50262	302.8
935.48242	42.9
936.19385	89.3
940.13092	168.5
942.14838	212.5
943.92065	135.9
944.55396	91.5
945.57391	28.5
946.89502	192.1
947.70874	392.0
948.37579	304.0
949.54645	244.7
950.92206	93.5
953.23273	38.6
956.28180	69.6
956.97137	50.7
957.60394	58.5
958.90961	54.9
961.17114	130.9
963.42212	186.4
964.56030	176.5
965.57355	16.6
966.44916	172.8
967.44702	268.5
969.91534	90.0
971.17310	369.1
974.50153	223.5
976.31079	97.7
979.67267	93.4
981.20953	114.4
983.48578	1646.4
984.52618	711.1
985.43433	341.9
986.24078	165.0
990.24976	373.9
994.87714	42.8
997.22607	157.0
998.57867	52.7
1001.60931	17.3
1002.60278	21.8
1007.20807	64.0
1009.12115	230.7
1010.13770	11.1
1011.07666	68.4
1011.80347	25.4
1012.59918	35.1
1015.45142	36.3
1017.53851	26.4
1022.18146	206.2
1023.44727	64.1
1024.19910	30.6
1027.08240	43.3
1028.24878	146.5
1029.29504	71.7
1030.48132	138.5
1031.39880	15.6
1033.61401	36.3
1034.52026	215.1
1036.11707	54.1
1038.76318	48.5
1040.41650	3707.9	y (10) (1+)
1041.41992	2249.1
1042.66357	845.3
1043.76733	240.5
1044.69141	153.8
1046.41260	900.6
1047.33105	486.9
1048.45056	106.8
1049.22559	14.2
1052.07788	52.7
1055.36694	125.3
1056.16577	80.1
1057.49341	71.1
1058.43701	43.8
1061.45972	983.4
1062.32886	694.3
1063.66260	215.5
1064.55273	56.4
1065.40320	44.0
1073.31641	40.8
1074.35266	20.7
1075.54712	82.8
1076.28882	42.9
1076.90991	19.9
1078.04443	86.9
1078.97168	39.8
1080.05615	225.0
1081.51514	95.3
1083.69507	53.0
1089.63257	86.1
1090.79236	113.6
1092.42834	69.0
1094.59265	187.6
1095.19568	28.6
1103.45703	29.9
1106.26221	23.3
1107.64136	36.9
1109.52332	1190.8
1110.48706	1293.5
1111.43518	462.7
1112.46680	176.5
1114.59314	30.0
1120.03223	108.2
1121.32007	94.6
1122.67114	41.4
1123.40625	28.7
1126.88452	255.6
1128.30261	73.8
1129.21545	98.3
1130.59937	24.0
1131.30786	13.5
1132.56531	108.8
1133.39331	32.6
1134.29541	59.7
1135.33521	37.5
1136.81885	64.6
1138.30627	22.4
1138.93848	56.3
1139.58801	102.4
1140.20740	67.3
1141.84546	165.5
1142.87415	28.6
1143.56787	44.0
1144.88037	217.1
1147.13818	84.6
1148.16040	81.1
1149.36365	65.3
1151.65771	31.1
1155.35583	34.1
1158.13489	83.6
1159.30933	1558.4
1160.43018	841.9
1161.76636	219.8
1162.66138	123.3
1163.42480	635.7
1164.45349	45.4
1165.13916	76.2
1166.17578	48.1
1167.01172	50.7
1168.15320	107.3
1175.64502	14.3
1176.64929	104.1
1180.31091	1176.7
1181.36780	512.4
1182.32556	172.6
1183.25586	160.2
1191.13342	101.9
1195.73438	16.5
1200.56860	48.4
1207.46387	1853.6
1208.30566	837.0
1209.39148	272.8
1210.62451	99.1
1213.54382	44.3
1214.84363	35.2
1217.43750	39.7
1223.81274	78.2
1230.28430	45.2
1233.64099	20.3
1238.94177	45.2
1240.30957	371.4
1241.11011	96.5
1242.37476	429.1
1243.13354	150.9
1244.31995	100.3
1245.72217	24.3
1253.62451	48.8
1256.55505	90.4
1257.59094	31.8
1258.61194	150.7
1259.71375	159.0
1260.58984	413.4
1261.71497	110.6
1262.42175	17.7
1263.24548	67.5
1275.59009	35.2
1276.37512	36.3
1278.32263	497.5
1279.15405	463.5
1280.41187	178.7
1281.45190	11.2
1288.15393	38.4
1289.33289	80.5
1290.18835	17.4
1293.47595	17.6
1296.69788	35.2
1327.98071	18.4
1365.47400	45.8
