# Supplementary material for: Phosphoproteomic Analysis of Platelets Activated by Pro-Thrombotic Oxidized Phospholipids and Thrombin
Source: PLoS One. 2014 Jan 6;9(1):e84488. doi: 10.1371/journal.pone.0084488 (PMC3882224; doi:10.1371/journal.pone.0084488)
Supplement: Annotated Spectra S3 — (ZIP) [file pone.0084488.s006.zip › KCSLSLDKELIDFGSYVVGETTSR_-4_2_37658.txt]

m/z	i	matches
212.18550	14.3
216.26758	4.9
226.14636	26.2
227.22900	6.4
239.16232	12.1
239.97340	10.2
242.06653	7.3
243.20828	29.5
244.79594	87.5
246.03377	15.3
250.89224	3.4
253.89044	19.1
257.25742	25.9
259.05106	2.7
270.39929	15.6
272.03421	28.1
273.30322	2.8
275.20621	269.3
276.35172	34.8
280.19476	6.3
281.83578	17.8
282.79861	23.3
284.28888	5.3
295.11530	2.1
296.11526	8.6
298.21039	9.6
300.39297	3.8
301.36462	56.3
302.33597	5.4
303.31232	9.1
310.19409	15.4
314.30103	11.2
318.13007	5.3
320.09573	8.9
323.96048	4.3
325.12823	13.6
327.97369	23.8
329.02032	2.6
336.16711	4.3
337.34961	40.0
338.42090	8.2
339.28644	17.1
341.58655	8.7
344.03351	7.5
345.94092	8.0
348.32666	40.9
350.26843	3.2
352.12488	9.5
354.48816	10.5
355.14618	20.8
358.19135	22.1
359.40735	7.0
364.18842	10.2
365.06476	15.0
371.35547	4.7
381.49780	4.5
389.55286	21.3
390.73468	4.7
391.51703	20.9
393.26392	2.0
394.31512	9.3
395.23248	10.3
396.81268	15.8
399.24298	49.5
400.39209	3.0
401.58496	17.9
402.42371	3.6
410.11041	31.9
414.89911	12.3
416.29492	2.8
420.57147	9.3
421.62939	16.2
425.40448	11.3
429.31256	27.0
430.25958	6.7
432.71545	13.7
433.94733	27.2
439.57050	6.8
442.31940	15.2
443.10681	41.4
444.26953	12.2
445.34229	13.1
447.45593	41.5
448.24274	4.3
449.10303	3.9
453.08661	4.9
456.08960	38.8
457.02228	8.9
457.62543	45.5
460.44281	23.7
461.20605	19.4
463.64038	8.6
465.06543	36.6
466.11005	12.6
468.30774	18.1
469.14099	26.9
470.16925	27.7
471.18616	8.2
474.14508	3.7
477.08337	6.1
479.42767	38.2
482.28906	4.9
484.15979	21.7
486.34204	8.5
487.53186	65.2
488.35364	2.0
489.43713	29.0
490.45703	27.4
493.43286	22.5
495.15845	17.1
500.28107	14.7
501.00677	11.6
504.61627	21.8
505.21790	12.3
505.90997	11.9
507.24988	13.7
508.03381	4.7
509.05377	2.3
510.34937	4.1
511.23267	35.5
514.22278	3.7
515.10718	36.3
517.31342	47.2
519.33923	9.2
520.20844	267.1	y (14) (3+)-H2O-2P, b (19) (4+)-2P, y (13) (3+)-P, y (19) (4+)-3P, y (14) (3+)-NH3-2P
521.12109	46.3
522.47229	17.0
523.83704	6.9
525.42267	2.2
526.35767	99.9
528.13324	7.0
529.65649	5.3
530.31616	48.9
531.49365	17.7
532.22284	7.6
533.62140	17.0
534.56494	10.8
535.43219	21.1
536.33899	21.4
538.25604	4.7
539.18353	75.5
540.42047	37.7
541.27228	19.3
543.19672	8.4
544.58209	23.9
547.15851	5.6
549.44275	19.4
553.44012	56.0
554.31366	10.9
556.27802	115.2
557.26257	48.3
558.83752	41.5
559.73352	120.9
561.65985	38.6
562.46649	7.6
563.49548	27.3
569.02063	32.1
571.23407	27.2
572.21851	38.1
574.69043	10.8
577.70038	191.8	y (9) (2+)-H2O, y (9) (2+)-NH3, b (21) (4+)-2P
578.61041	38.1
579.49280	7.8
582.23615	22.5
583.85004	78.3
584.56525	19.9
585.96100	225.9	y (20) (4+)-NH3-P, y (9) (2+), y (14) (3+)-NH3, b (15) (3+)-NH3, b (15) (3+)-H2O, y (20) (4+)-H2O-P
586.85016	62.1
587.78943	14.6
588.98364	32.0
589.86420	26.1
591.75555	599.1	b (15) (3+), y (22) (4+)-3P, y (11) (2+)-NH3-2P, y (11) (2+)-H2O-2P
592.71552	98.5
593.52905	20.7
594.31781	13.5
594.93591	31.2
597.28680	49.3
598.29871	38.0
599.01324	2.8
600.29071	8.3
601.20056	37.7
603.59680	54.2
604.55054	50.0
606.87341	27.9
607.71118	11.4
608.45862	38.9
609.27667	9.9
611.33160	15.9
612.36798	4.9
614.13678	56.4
615.82605	10.9
617.47736	75.9
618.16333	12.9
619.27313	42.0
620.73535	34.8
621.72717	17.7
623.11096	39.9
624.17975	23.7
625.49542	6.7
627.40363	295.0	y (23) (4+)-NH3-3P, b (22) (4+)-P, y (23) (4+)-H2O-3P
628.67474	77.6
630.15027	473.5
631.23407	113.9
632.10394	41.0
634.43994	157.4	b (16) (3+)-NH3-P, b (17) (3+)-H2O-2P, b (16) (3+)-H2O-P, b (17) (3+)-NH3-2P
635.77942	59.3
636.63293	52.0
637.46613	24.5
638.53058	37.6
639.39911	102.2
640.41864	209.3	b (16) (3+)-P, y (11) (2+)-NH3-P, y (11) (2+)-H2O-P, b (17) (3+)-2P, b (23) (4+)-H2O-2P, b (23) (4+)-NH3-2P, y (22) (4+)-P
641.59198	3.0
642.41809	29.6
643.96686	5.0
645.53766	21.1
646.76788	108.3
647.91058	4.3
649.33087	3.9
650.83002	183.8	b (22) (4+), y (23) (4+)-H2O-2P, y (23) (4+)-NH3-2P
651.73175	16.1
653.30762	71.0
654.63690	8.9
655.75580	57.3
656.53033	33.7
657.73901	45.8
658.70465	13.6
659.57764	12.8
660.98505	71.3
661.93054	38.6
663.40637	117.8
664.57208	117.7
665.90924	82.2
667.16699	240.9	b (16) (3+)-H2O
667.98651	536.0	b (18) (3+)-NH3-2P, b (17) (3+)-H2O-P, b (18) (3+)-H2O-2P, b (17) (3+)-NH3-P, b (16) (3+)-NH3
668.74432	92.4
669.78094	101.0
670.50946	274.2	y (10) (2+)
671.23187	106.3
672.26990	111.2
673.17322	141.7
673.87823	105.0
674.53302	29.7
676.22906	31.2
677.17755	63.7
678.34869	75.5
679.23053	60.0
680.98517	65.8
681.94281	96.4
682.90961	93.8
683.73248	64.6
684.76703	50.2
685.44586	27.4
686.78015	160.9	b (19) (3+)-NH3-2P, y (19) (3+)-H2O-3P, y (19) (3+)-NH3-3P, y (18) (3+)-2P, b (19) (3+)-H2O-2P
687.67828	76.5
688.61115	201.4	b (23) (4+)-H2O, y (11) (2+)-H2O, b (23) (4+)-NH3, [M+4H] (4+)-2P, b (6) (1+)
689.51001	32.5
690.40497	118.0
691.27380	66.4
692.98676	137.4
693.73492	31.2
694.61243	91.9
695.62115	9.0
697.27173	628.8
698.09088	86.3
698.94403	446.5	y (11) (2+)
699.96692	217.2	b (18) (3+)-H2O-P, y (23) (4+)-NH3, y (23) (4+)-H2O, b (17) (3+)-H2O, b (17) (3+)-NH3, b (18) (3+)-NH3-P
700.85522	20.0
701.57404	13.5
703.29456	1718.9	[M+4H] (4+)-NH3-H2O-P
704.19250	935.3	y (23) (4+)
705.20917	594.8	b (17) (3+)
706.35883	58.5
707.35333	369.1
708.19525	3118.8	[M+4H] (4+)-NH3-P, y (17) (3+)-H2O, [M+4H] (4+)-H2O-P, y (17) (3+)-NH3
709.40192	436.1
710.75470	327.0
711.49353	289.5
712.52240	613.2	y (6) (1+)-H2O, y (6) (1+)-NH3, [M+4H] (4+)-P
713.55627	169.7	y (12) (2+)-H2O-P, y (18) (3+)-H2O-P, y (7) (1+)-NH3-P, y (17) (3+), y (18) (3+)-NH3-P, y (12) (2+)-NH3-P, y (7) (1+)-H2O-P
714.33759	149.8
715.38898	199.1	y (20) (3+)-NH3-3P, y (20) (3+)-H2O-3P
716.50623	176.3
717.77875	160.4
718.56641	346.5
719.51251	365.9	b (19) (3+)-H2O-P, y (19) (3+)-NH3-2P, y (19) (3+)-H2O-2P, b (19) (3+)-NH3-P, y (18) (3+)-P
720.49518	133.2
721.29462	238.2	y (20) (3+)-3P
722.53656	854.8	y (13) (2+)-H2O-2P, y (13) (2+)-NH3-2P, y (12) (2+)-P
723.67035	916.0
724.51111	659.7	y (19) (3+)-2P
725.62061	609.3	b (19) (3+)-P
726.66669	161.6
727.97729	1387.0	[M+4H] (4+)-NH3-H2O
728.95221	8.4
730.93988	4.5
736.47943	10.8
737.55438	15.4
740.09387	8.7
742.16022	13.9
743.20575	3.1
745.01105	14.5
748.05231	38.4
748.78619	22.1
749.91217	16.5
750.88013	8.8
752.00238	63.1
752.72272	51.9
753.59003	111.3
754.68372	10.4
756.64978	66.8
757.45520	8.3
758.35632	13.2
760.01129	49.2
761.22186	48.1
762.27753	6.5
764.59381	27.6
765.34540	18.9
766.23938	67.1
767.24103	46.6
768.60052	25.2
769.30267	3.9
770.29425	94.6
771.34601	76.8
772.38092	37.4
773.35449	25.9
773.97540	2.5
775.32764	38.0
775.95306	13.4
776.81207	13.2
778.33557	17.0
779.70819	452.6	y (13) (2+)-P, y (14) (2+)-NH3-2P
780.54828	225.8	y (20) (3+)-NH3-P, y (20) (3+)-H2O-P
781.42255	28.8
784.34503	5.4
785.22650	31.8
786.22333	197.9	b (7) (1+)-H2O, y (15) (2+)-H2O-3P, y (21) (3+)-NH3-2P, y (21) (3+)-H2O-2P, y (15) (2+)-NH3-3P, y (20) (3+)-P
786.84991	96.0
788.32770	754.3	y (14) (2+)-2P, y (22) (3+)-3P
789.12494	975.6
790.23322	102.6
791.45221	13.8
793.83704	53.6
794.80280	67.5
796.51678	119.8
797.24115	328.9	b (22) (3+)-NH3-2P, b (22) (3+)-H2O-2P
798.31512	164.8
799.09930	45.0
800.24896	109.1
801.02942	49.7
802.23212	35.3
803.14301	47.4
804.63892	1.7
806.25128	50.1
807.37054	84.1
809.07336	244.8
810.16693	139.3
811.14087	71.3
812.16425	8.0
813.48981	23.0
814.46814	52.9
815.35437	7.1
816.50110	16.7
817.63422	16.9
818.62823	99.6
819.27509	100.6
820.07892	59.8
820.70313	43.5
821.42633	3.0
823.23566	180.6
824.15460	3.1
824.96069	41.1
826.17029	12.9
827.74017	278.8	y (14) (2+)-H2O-P
828.40454	242.0
829.00739	748.7	b (21) (3+)-NH3, b (15) (2+)-H2O-P, y (13) (2+), b (22) (3+)-H2O-P, b (21) (3+)-H2O, y (7) (1+), y (14) (2+)-NH3-P
829.98407	124.0
831.41888	26.1
832.56458	9.0
833.69727	96.6
835.01337	189.3	b (21) (3+), y (23) (3+)-NH3-3P, b (22) (3+)-P, y (23) (3+)-H2O-3P, y (15) (2+)-H2O-2P
837.60669	1605.3	y (14) (2+)-P
838.49872	740.5	b (15) (2+)-P
839.44434	18.5
841.07172	15.5
841.83112	46.2
844.51385	10.5
846.64154	22.1
847.66626	26.1
848.29785	20.1
849.55121	17.2
851.88159	82.3
852.86060	231.4	b (23) (3+)-H2O-2P, b (23) (3+)-NH3-2P, y (22) (3+)-P
853.68658	3.0
854.77734	21.5
855.73041	10.5
856.71161	4.7
858.09515	135.5
858.85223	95.3
859.88519	24.0
861.51965	58.4
862.18805	3.0
863.26862	49.9
864.61505	44.0
867.32965	136.8
868.00580	128.4
869.44208	23.8
871.87463	52.5
873.30225	13.1
874.63361	20.1
875.24243	16.8
876.68011	55.9
877.93091	139.7
879.04175	293.0	b (15) (2+)-H2O, b (15) (2+)-NH3
879.81079	73.5
880.76929	54.5
881.95038	85.2
883.11426	13.1
884.94342	2950.1	y (15) (2+)-H2O-P, y (15) (2+)-NH3-P, b (23) (3+)-H2O-P, b (23) (3+)-NH3-P
885.84174	833.6	y (14) (2+), y (22) (3+)
887.03076	329.2	b (15) (2+)
888.21039	145.1
888.83356	5.8
889.87750	23.5
890.76929	408.0	b (23) (3+)-P
891.53052	226.3
892.55389	54.2
893.54340	80.9
895.42432	479.4
896.05933	175.6
896.89813	50.8
897.87109	24.2
899.45068	64.3
900.31641	17.9
900.96088	5.8
901.73383	41.8
902.45123	15.4
903.65057	77.5
904.53491	216.4
905.66925	116.7
906.85919	24.1
908.75299	25.0
910.19684	564.4	b (16) (2+)-2P, y (8) (1+)-H2O
910.84259	262.7	y (8) (1+)-NH3
911.46893	146.0
912.32593	71.9
913.27759	36.7
914.44562	25.9
915.79999	62.5
917.94196	31.1
920.19598	41.6
921.90900	93.9
923.41962	20.2
924.54950	18.8
925.86261	56.5
926.50201	63.4
927.55273	676.5
928.23517	424.8	y (8) (1+)
929.02753	23.1
930.16626	46.3
931.12592	3.9
932.56244	96.6
933.76831	400.2	y (15) (2+)-H2O, y (23) (3+)-NH3, y (23) (3+)-H2O, y (15) (2+)-NH3
934.64410	45.0
935.63336	294.1
936.61407	143.5
937.76099	33.0
939.47308	44.7
940.21307	31.5
941.81372	8.9
942.96930	59.2
944.41669	506.8
945.08716	463.2
946.18292	78.2
947.65509	19.6
949.35938	21.2
951.24359	149.6
952.03815	13.5
953.32391	17.3
955.80786	6.0
956.52710	11.0
957.70728	17.9
959.43750	27.0
960.17865	196.2	b (16) (2+)-P, b (17) (2+)-2P
961.12836	85.0
961.86334	3.9
963.35626	19.0
964.25781	11.0
965.30621	20.9
966.71588	35.0
967.56952	60.4
969.54199	10.1
971.30927	51.3
972.43427	14.1
974.52008	22.9
976.65186	8.4
978.76318	11.6
981.89117	8.4
983.14380	58.8
985.45404	8.4
986.48956	15.0
988.70587	38.2
989.38348	27.4
990.62433	72.0
991.46558	60.5
992.42950	16.6
993.07916	30.3
995.13959	29.7
996.90814	43.5
998.68311	6.5
999.93817	70.5
1000.58026	129.1
1001.75946	81.3
1003.19733	23.3
1004.51776	17.7
1006.11102	35.8
1006.85498	3.0
1007.64917	47.5
1008.82330	167.9
1009.58032	209.7	b (17) (2+)-P, b (18) (2+)-2P, b (16) (2+)
1010.90424	49.4
1013.60248	10.3
1014.93115	16.8
1016.59747	15.0
1017.34283	19.0
1019.72656	10.9
1021.34064	13.8
1022.51227	11.6
1023.55542	16.5
1024.27466	3.4
1026.55127	6.0
1027.50757	9.9
1028.40063	18.4
1029.93079	10.2
1030.54248	4.7
1031.24426	17.1
1033.27905	60.0
1034.49414	9.2
1035.10010	4.7
1036.50525	19.9
1039.20642	107.0
1040.47095	83.5
1041.43359	49.5
1042.28943	9.2
1045.27417	4.5
1050.24121	22.0
1053.91333	3.7
1055.35217	17.0
1056.61450	27.1
1057.42651	23.4
1058.64441	25.0
1059.65857	24.4
1060.34204	20.1
1062.26904	42.1
1064.18335	33.9
1065.35620	42.8
1067.60449	17.5
1068.25146	3.7
1070.71021	13.1
1072.18066	17.8
1073.21619	15.1
1075.33569	10.4
1077.79565	4.9
1078.99707	20.2
1084.44043	4.5
1086.73999	17.1
1092.62415	12.3
1096.15344	21.9
1097.23853	16.2
1104.38318	4.1
1105.17004	40.5
1106.15344	10.3
1108.51758	18.1
1111.64063	10.3
1112.34143	7.4
1113.63062	10.3
1114.58020	1.9
1116.29053	13.5
1118.60486	5.8
1128.99084	14.1
1130.56555	11.0
1132.63330	8.6
1136.44165	32.6
1138.15723	6.5
1144.42981	32.7
1149.89844	4.5
1151.40601	20.4
1152.35339	5.2
1154.35754	760.9	y (9) (1+)-NH3, b (21) (2+)-2P
1155.34082	366.9
1156.26294	112.2
1157.00696	31.4
1162.45593	29.9
1164.41211	7.6
1171.18921	45.5
1172.43225	17.1
1173.36670	9.5
1178.04724	25.8
1179.49036	8.5
1180.31372	10.8
1181.46826	11.9
1184.89771	15.0
1194.37463	13.1
1198.31958	11.8
1200.32813	12.1
1201.36353	11.6
1206.43945	9.7
1209.31421	50.7
1212.22107	8.9
1216.75598	9.8
1219.10791	22.6
1220.44812	10.5
1225.53186	4.7
1226.44275	14.9
1227.31311	9.5
1230.06555	10.4
1248.70398	7.6
1253.40173	63.7
1254.25818	28.4
1255.31738	57.1
1256.62512	16.6
1259.47852	28.0
1267.44958	6.2
1269.56262	6.4
1284.33789	5.4
1302.43127	4.5
1304.27795	13.5
1308.14099	10.2
1310.37170	31.7
1316.57458	9.2
1317.66711	4.8
1319.71838	4.5
1326.79407	39.4
1339.26599	2.4
1343.76624	8.4
1345.72998	4.7
1362.65356	2.6
1382.68848	7.5
1383.56616	5.6
1385.32935	37.3
1399.12341	7.9
1400.47986	12.2
1401.34363	8.0
1411.74841	4.1
1437.97937	10.0
1451.97693	6.0
1460.40845	9.6
1515.44983	16.6
1570.64539	23.4
1579.50452	11.3
1593.39148	3.4
1614.60913	17.9
1720.13342	14.6
1721.07214	5.2
1723.97058	9.7
1780.82239	8.3
1856.70959	5.3
