# Supplementary material for: Phosphoproteomic Analysis of Platelets Activated by Pro-Thrombotic Oxidized Phospholipids and Thrombin
Source: PLoS One. 2014 Jan 6;9(1):e84488. doi: 10.1371/journal.pone.0084488 (PMC3882224; doi:10.1371/journal.pone.0084488)
Supplement: Annotated Spectra S3 — (ZIP) [file pone.0084488.s006.zip › KCSTQLLVSEDPK_-14_2_79857.txt]

m/z	i	matches
226.23178	828.5
227.23849	58.9
233.29625	77.9
234.40286	49.1
237.46965	111.3
242.39775	48.6
244.16956	7187.7	y (4) (2+), y (2) (1+)
245.18098	1811.9
246.23621	170.0
249.31009	74.3
250.18329	118.9
254.32109	91.0
264.29306	125.1
267.08618	255.4
268.13324	72.4
269.18933	114.7
271.19315	118.5
272.45044	154.2
276.10345	50.1
279.95667	33.5
287.13876	197.0
289.16940	645.0
290.12329	180.9
291.50867	52.1
299.21695	27.9
303.27997	59.5
306.91620	58.7
308.07605	49.2
310.35550	130.1
313.15723	269.7
314.31448	35.3
314.96289	26.0
322.92480	39.1
325.15887	43.9
328.21094	127.8
330.26932	93.4
331.15585	213.4
332.09552	236.7
336.11301	44.7
337.13855	68.7
338.50372	154.7
341.01410	787.1
342.06342	43.0
343.14069	92.9
344.37610	92.9
352.36444	85.3
358.09998	438.2
359.26831	1029.1
360.37167	320.3
361.98639	13.3
367.12329	143.0
380.32239	252.2
381.00482	28.0
384.19934	28.0
387.31787	26.3
388.33594	47.6
391.15863	62.7
393.05780	22.4
396.00562	42.8
399.41364	66.7
400.29730	79.7
402.22980	206.9
414.18341	372.0
415.31421	213.0
424.12347	66.9
425.39392	296.7
426.48401	70.6
427.34406	46.5
434.92889	55.8
439.30145	116.6
441.17822	107.8
441.95679	249.1
446.12006	18.7
452.41498	84.5
455.06219	124.4
456.35931	119.3
457.20874	266.8
459.21313	648.8
460.35162	35.4
461.55786	85.4
464.22516	14.9
465.93378	187.5
468.99347	41.8
470.51569	71.2
471.53223	179.2
472.14246	36.1
474.33484	838.0
475.36023	866.8
476.43109	198.7
478.69983	59.4
481.90417	357.7
483.96332	13.1
486.28802	41.0
488.37793	380.2
489.29590	63.6
490.38696	81.7
492.51941	78.1
494.43469	28.1
496.82050	62.5
498.16028	105.8
505.35339	144.8
506.23633	30.1
507.03790	26.1
510.54688	27.9
514.44885	146.2
516.57526	75.5
518.13397	50.2
519.00006	149.1
521.53577	198.0
522.71173	109.9
524.40955	73.9
525.47650	104.0
526.09247	74.7
527.38696	53.8
530.32190	76.1
533.32843	146.2
535.49707	16.8
537.32721	111.7
540.28949	347.8
541.91614	120.9
543.14343	85.6
544.11597	568.5
546.30090	83.5
548.38898	124.3
549.52045	46.5
550.46088	46.9
551.32910	272.1
553.30688	272.0
555.26215	98.9
556.34784	176.6
557.28168	1252.0
558.31903	459.3
559.30634	360.2
560.45026	201.3
561.74908	174.2
566.45605	18.7
568.10760	89.3
570.70154	226.1
572.45441	143.9
575.25861	9315.1	y (5) (1+)
576.30585	3322.1
577.24957	1221.3
578.44873	98.5
579.23859	174.5
580.12830	50.1
581.15216	31.7
585.19098	175.5
586.77515	83.8
587.40546	321.8
588.29364	109.5
590.74237	168.4
592.61450	130.0
593.30975	31.9
594.39325	178.4
596.99463	190.7
603.31714	113.1
604.27429	203.8
605.40485	144.8
606.27515	46.6
607.42572	126.4
608.32770	31.7
609.34662	413.4
610.53082	15.0
613.26349	206.3
615.11237	24.3
616.22784	87.6
617.35236	89.2
621.50397	331.5
624.10669	270.2
625.38403	31.6
626.61615	29.9
628.71136	53.8
630.11658	248.6
632.04993	131.7
633.05328	183.9
634.43024	222.1
641.02283	210.2
642.38116	35.2
647.37433	124.3
650.32953	56.4
651.34363	99.1
652.91571	172.2
655.16925	52.7
656.24628	535.5
656.89984	27.8
657.50653	170.8
658.15790	32.3
661.92499	103.5
662.66687	235.6
663.84698	31.7
664.79370	284.1
665.54547	92.7
666.94116	74.4
668.12476	373.7
669.04706	236.9
670.22449	249.6
671.11798	282.8
671.97223	168.3
673.78607	623.7
674.41730	4206.9	y (6) (1+)
675.41229	985.7
676.45520	106.0
677.66510	312.7
678.82111	2323.0
679.92084	1963.3
680.64105	686.3
681.72015	167.0
682.79065	66.9
683.46710	569.1
685.04840	1699.3
686.24774	397.0
687.29437	331.9
689.66901	836.6
690.51166	552.6
691.29816	66.7
693.06671	432.5
694.12048	190.3
695.26459	111.5
698.34808	8382.9
699.10071	8632.9
700.22699	1712.9
701.30444	74.1
702.41791	22.4
703.48151	127.9
705.45404	63.2
709.36591	486.3
713.43475	773.6
715.47784	367.1
716.90704	187.1
718.28046	215.5
719.25214	195.1
720.10870	664.3
722.27386	722.3
722.87952	367.5
724.15192	334.2
724.87225	50.1
725.99896	279.4
726.87341	805.3
728.99457	4485.6	y (12) (2+)
729.92615	577.8
731.37701	240.6
732.72113	124.6
734.79010	4486.8
735.58722	8410.8	[M+2H] (2+)-NH3-P, [M+2H] (2+)-H2O-P
736.77728	2438.5
737.94745	512.4
739.59271	144.4
740.94073	437.0
741.55640	189.7
743.87177	30327.1
744.60931	30779.9	[M+2H] (2+)-P
745.60541	5323.0
746.55756	491.0
747.20062	211.9
747.86017	128.2
748.48273	181.2
749.66339	304.0
750.38403	192.1
751.17676	61.3
752.38196	125.6
753.21771	607.3
754.35254	121.9
755.03406	304.7
756.15619	846.2
756.76996	58.1
758.00659	132.6
759.03345	157.1
759.98383	664.8
761.58112	219.9
762.51593	696.1
763.87555	398.7
765.12799	256.5
766.20746	202.0
767.47681	967.2
768.32544	322.0
769.33978	276.1
770.20795	231.6
771.53815	901.5
772.19928	100.8
773.55701	279.2
775.64447	1405.0
777.27356	1240.9
778.34998	48.4
780.43964	194.6
781.50525	290.4
782.23016	168.2
784.19318	2946.0	[M+2H] (2+)-H2O, [M+2H] (2+)-NH3
785.13788	299.8
786.39935	295.9
787.43427	163.3
798.31708	71.6
800.76721	104.1
801.78876	126.3
806.62915	77.9
808.68488	55.9
809.54059	72.5
813.25055	678.0
814.28674	269.8
815.26868	137.5
817.75946	177.5
821.47296	247.8
822.47974	96.7
823.95496	33.4
827.60699	44.7
830.71057	109.2
832.30029	73.4
834.49017	125.7
836.35663	78.2
837.39691	106.0
840.61957	20.6
845.14630	263.7
851.30829	161.4
853.29889	92.8
854.43182	109.6
864.69476	53.8
865.53198	243.4
866.57513	103.8
868.48334	55.3
870.42468	141.6
871.54663	61.2
873.48468	62.7
875.93756	142.6
877.13416	39.0
882.42120	661.8
883.28265	423.5
886.13287	284.7
887.61829	120.9
890.45575	28.6
892.67865	66.6
893.43188	462.2
894.32056	621.6
895.34961	545.7
896.40033	118.3
897.48175	50.2
900.52344	1352.3
901.44745	1460.9
902.27466	123.9
904.07782	79.4
905.49268	267.6
908.32953	184.4
909.49274	149.3
911.22662	2934.3	b (7) (1+)
912.39557	3295.1	b (8) (1+)-P
913.39868	1886.9
914.33087	778.0
915.42969	258.8
916.33881	286.3
917.10016	20.4
920.31854	168.1
923.43451	37.3
930.60107	945.3
931.37231	184.4
932.30127	133.6
933.52985	28.0
946.40204	89.7
948.15778	46.0
950.30072	46.4
951.38452	226.2
953.68109	148.3
956.34863	35.4
957.18927	137.7
965.21875	286.7
966.72040	113.2
968.60547	189.5
982.21222	182.8
983.56110	391.5
988.25641	104.8
989.49164	74.3
990.30927	168.6
993.21069	804.4
994.28717	284.6
995.50214	120.7
996.25128	62.8
997.63672	26.0
1000.43237	233.0
1001.56110	91.0
1006.27887	201.7
1007.39160	340.2
1008.32867	324.8
1010.26056	10931.5	b (8) (1+), y (9) (1+)-H2O
1011.36816	3627.5	y (9) (1+)-NH3
1012.41901	2540.8
1013.44623	633.2
1015.96490	194.6
1017.79156	46.5
1024.92700	289.1
1026.18921	98.7
1028.55322	917.2
1029.48901	110.7
1030.46875	126.5
1031.61597	219.3
1034.72510	45.6
1036.50427	74.4
1037.89941	183.6
1038.61011	72.2
1050.52588	180.1
1051.44202	24.3
1052.57507	127.0
1053.41699	347.7
1054.18335	73.6
1055.36023	42.9
1056.56165	57.2
1062.64807	111.7
1068.44751	476.6
1071.63867	39.7
1074.37146	74.5
1075.20190	283.8
1076.14893	173.6
1077.52319	72.7
1079.40540	885.9
1080.34277	251.8
1081.66260	122.6
1082.30908	190.0
1085.31409	47.6
1092.86609	128.2
1093.89063	632.7
1095.04480	638.8
1097.61865	70.8
1098.51636	118.6
1099.34766	107.9
1109.15063	64.6
1110.79871	1217.2
1112.01440	657.3
1112.95007	52.2
1114.18591	59.7
1115.15234	107.6
1115.80762	121.1
1117.45129	109.4
1122.67688	20.6
1125.30640	50.4
1126.33618	108.2
1128.58423	283.8
1129.48608	2075.8	y (10) (1+)
1130.54443	1540.7
1131.66846	399.1
1132.77393	63.4
1133.88647	43.0
1135.67261	76.3
1140.20959	79.9
1146.17322	114.4
1146.84106	239.2
1147.68579	115.4
1148.46094	131.6
1150.28003	147.2
1152.57080	659.6
1153.55396	615.6
1154.52271	286.5
1155.42834	68.9
1156.74487	59.6
1163.71777	35.6
1167.33618	52.1
1169.38525	143.1
1170.82446	518.1
1171.54785	429.7
1172.50085	221.2
1174.42993	70.8
1175.50537	74.4
1180.37427	125.8
1181.15979	68.3
1182.16089	173.2
1183.46216	186.9
1185.66748	53.6
1187.88586	271.4
1190.61987	13.1
1192.38269	98.6
1198.55859	1156.7
1199.42346	266.0
1200.39417	424.7
1203.47803	180.0
1208.34949	173.1
1209.42993	398.3
1210.57361	168.8
1211.31274	46.3
1213.43774	772.0
1214.37378	295.4
1215.31335	79.9
1216.48877	72.0
1218.42810	28.0
1225.42480	747.2
1226.41956	2927.4	b (11) (1+)-NH3-P, b (10) (1+)
1227.36060	1593.9
1228.36987	767.8
1229.47107	433.9
1230.52258	310.8
1233.25891	129.9
1242.67444	1148.6
1243.60339	5169.8	b (11) (1+)-P
1244.48230	3100.3
1245.39587	1791.5
1246.40027	674.3
1247.49597	39.1
1249.04358	118.8
1250.48840	34.5
1251.70789	76.1
1256.47070	42.7
1265.21350	124.4
1266.98425	44.1
1268.04236	57.5
1271.24182	94.6
1275.47974	63.2
1279.36951	67.1
1284.22534	24.4
1292.34570	35.4
1296.44897	2434.2	y (11) (1+)
1297.51685	1211.5
1298.46082	435.5
1299.66748	207.6
1309.34570	114.8
1310.64771	91.6
1323.36902	1115.5
1324.39563	777.8
1325.34705	502.8
1326.23950	577.3
1341.40173	39947.0	b (11) (1+), y (12) (1+)-NH3-P, b (12) (1+)-P, y (12) (1+)-H2O-P
1342.42419	22229.7
1343.48279	8103.5
1344.38953	2853.6
1345.54211	915.7
1351.09705	35.5
1356.64441	347.6
1358.41833	354.8
1359.33801	313.1
1360.49646	149.8
1361.57104	48.2
1421.44446	135.2
1422.93579	59.8
1436.20813	86.6
1438.30127	243.0
1439.35315	526.4
1441.12292	170.9
1443.80151	45.2
1456.37732	877.0
1457.52234	594.0
1458.43567	131.4
1459.45471	50.1
1467.61438	35.6
1481.04382	52.1
1551.44543	91.0
1552.05396	105.2
