# Supplementary material for: Phosphoproteomic Analysis of Platelets Activated by Pro-Thrombotic Oxidized Phospholipids and Thrombin
Source: PLoS One. 2014 Jan 6;9(1):e84488. doi: 10.1371/journal.pone.0084488 (PMC3882224; doi:10.1371/journal.pone.0084488)
Supplement: Annotated Spectra S3 — (ZIP) [file pone.0084488.s006.zip › KCSTQLLVSEDPK_-15_2_80720.txt]

m/z	i	matches
223.33803	44.4
226.26990	922.8
227.20346	308.3
235.05957	35.9
240.33856	49.6
242.39865	38.1
244.26585	6561.0	y (4) (2+), y (2) (1+)
245.25229	853.8
249.37552	148.9
250.40871	61.9
254.11221	24.6
255.09064	24.0
256.21976	39.3
266.98669	184.4
269.78821	99.0
271.25003	66.8
272.06006	160.5
277.08789	34.2
278.34961	128.4
282.14862	57.6
287.31201	257.7
289.29187	748.0
290.35541	144.5
299.38834	122.2
300.03934	24.5
301.05713	43.2
302.25439	30.7
312.89404	184.4
314.12390	44.0
315.10120	49.2
316.27673	88.3
319.41254	21.3
323.19788	93.0
326.27368	34.7
332.22736	90.6
334.37442	54.3
338.51349	19.0
340.21735	66.0
341.30530	402.4
342.22284	69.1
343.09482	114.1
344.28098	120.1
350.32568	243.3
358.19611	557.8
359.22681	302.3
369.06464	105.5
373.40210	103.9
383.24518	41.6
387.03668	135.6
388.21161	42.3
394.14276	148.3
398.58301	71.9
399.43555	159.0
400.32214	21.1
402.51440	47.5
404.57349	94.0
410.37701	52.5
412.08502	134.0
413.24042	103.0
414.11255	443.6
415.27808	90.6
415.96436	269.8
418.06580	33.0
422.08575	46.6
423.97968	106.5
425.43311	161.2
426.39966	100.5
427.50470	23.1
430.69525	133.2
433.05103	38.9
434.39044	154.1
437.84143	25.7
438.45355	123.4
439.29401	89.8
441.10626	87.9
442.11981	294.7
443.48053	40.0
444.94537	74.5
446.63409	103.0
447.51019	164.3
452.31903	139.5
456.29584	521.6
457.21692	300.8
458.44116	188.9
459.26343	257.1
460.68475	58.5
463.54541	45.7
464.29462	171.3
469.58118	14.5
470.45905	83.0
473.70721	106.0
474.40668	2895.5
475.33246	529.0
476.19116	83.9
477.30188	142.2
478.29669	45.7
479.35516	220.5
481.12585	91.7
485.24982	37.5
488.39282	267.9
495.10834	38.1
496.24573	28.0
500.46216	33.8
508.92999	128.5
512.69928	53.3
514.23315	29.7
517.36243	63.5
522.43402	59.9
525.07855	109.9
526.09509	16.1
528.48517	67.8
529.25006	41.2
531.60815	83.2
532.41058	273.9
533.24384	80.1
534.01379	56.7
537.02100	39.4
538.97595	292.6
540.12134	114.8
542.33362	194.4
543.24719	57.6
544.26776	170.0
545.23663	98.0
548.22522	216.3
549.93591	68.2
552.57721	29.1
555.21747	118.5
556.56512	628.6
557.29767	1083.3
558.49420	184.7
560.31512	250.6
561.14996	167.1
566.20935	74.4
567.32581	32.5
569.35236	110.1
570.34790	82.3
572.04626	60.2
575.32648	7353.4	y (5) (1+)
576.49451	2006.0
577.38348	406.9
578.30890	236.2
579.68823	31.4
580.32410	111.6
585.29431	581.3
585.95734	27.5
587.77423	81.9
591.15814	49.4
592.43195	107.6
594.31250	134.8
595.24280	63.0
599.61908	107.4
603.29431	552.4
604.33527	193.9
605.22357	122.9
606.47815	19.5
608.79987	211.2
609.47241	55.0
610.36664	34.7
619.25000	29.1
622.07745	121.3
623.02313	28.0
624.55219	76.4
625.60016	410.1
633.40875	165.9
634.38574	109.0
635.63214	45.9
637.16901	62.0
638.18353	116.5
639.14539	28.0
641.55316	494.2
642.26367	11.5
644.97046	127.0
646.38129	64.4
647.55902	83.7
649.50293	49.6
650.34406	133.3
653.27020	108.6
654.44214	85.4
655.19147	106.1
656.08197	173.7
657.34906	247.4
658.07556	39.4
659.22028	86.0
660.33209	378.6
661.05658	186.3
661.71912	36.4
664.12531	28.8
665.64655	119.3
666.55280	31.3
667.63287	470.5
668.99066	202.4
669.92157	478.2
671.20844	575.5
673.05865	199.8
673.86481	232.9
674.48151	1668.2
675.33789	869.1
676.32574	162.3
678.08997	2050.2
678.92932	1394.4
680.04260	1093.3
680.99323	425.8
681.94751	105.5
682.68744	455.5
683.59357	44.4
685.13031	745.9
686.05420	44.6
687.33234	80.9
688.47284	74.5
689.48749	645.4
690.89825	1111.3
691.50317	14.6
693.44580	478.6
694.20306	30.5
698.58893	13379.5
699.61090	2082.4	b (6) (1+)-P
700.58252	538.1
701.26813	165.8
702.43188	57.9
705.72626	378.1
706.48090	65.8
708.08575	17.8
712.32532	239.0
714.37054	242.2
716.04950	207.5
717.30115	96.6
718.38507	83.2
719.51660	236.8
720.50629	361.1
721.69043	222.4
722.50409	339.0
725.20776	115.2
726.22797	444.2
727.40741	410.1
729.03302	1940.4	y (12) (2+)
729.81183	702.6
730.44928	46.8
732.25708	568.9
732.86029	80.8
733.47229	38.1
735.02869	5737.4	[M+2H] (2+)-NH3-P, [M+2H] (2+)-H2O-P
735.93256	1941.5
736.77972	21.7
737.90265	56.0
738.57245	70.0
739.22748	214.0
739.89227	69.4
740.96216	202.6
741.64282	68.3
744.06073	38308.1	[M+2H] (2+)-P
745.00726	8731.8
746.09290	276.4
747.05383	423.7
748.14557	93.6
749.53119	34.7
751.74890	181.2
753.25281	303.9
754.06696	102.0
756.39075	73.1
758.31793	247.3
759.38397	183.9
760.02209	68.6
760.84088	527.8
761.71454	377.0
762.52032	323.8
763.57538	443.1
764.20905	41.0
765.68195	410.2
766.64020	340.7
768.22461	175.2
769.28760	381.2
769.92047	19.9
770.55237	98.2
771.63477	122.7
772.42487	25.7
773.79401	471.8
774.64679	1090.5
775.70850	385.3
776.74329	264.7
777.47382	105.4
779.97528	688.8
780.65845	123.7
781.59656	257.0
783.03027	772.3
784.13080	723.7
784.85925	36.9
786.59973	90.5
787.63470	26.2
793.25543	26.1
796.39362	38.1
798.15259	237.6
799.43060	39.3
803.66260	120.3
812.22113	57.6
813.60883	195.7
814.37433	76.5
815.68719	151.1
816.34021	148.2
818.03540	74.6
819.24854	204.9
821.12689	315.1
831.53900	55.9
832.63556	76.7
834.72040	45.7
838.70392	16.1
840.10748	166.5
842.61420	66.2
843.59479	178.1
852.02893	364.4
854.43829	164.8
859.42657	99.8
860.40570	79.4
863.45856	118.7
865.59747	254.0
868.39734	72.8
869.04303	59.3
871.30896	94.1
872.33923	65.5
873.56287	269.4
875.44250	250.1
877.81464	105.9
881.75708	336.8
882.36981	180.1
883.58948	132.4
884.34448	122.1
886.42847	240.0
887.42535	140.7
888.31982	66.4
892.37091	728.2
893.19318	351.3
894.22443	605.6
895.21069	628.5
896.67291	445.2
900.39447	1530.3
901.41699	590.0
902.44928	78.0
903.58960	209.3
904.40082	49.6
906.56500	31.3
907.63379	57.5
908.43774	133.7
910.02954	411.7
911.26971	1899.1
912.37347	1579.7
913.38477	1811.6
914.23273	418.5
915.75006	53.5
920.65424	45.9
923.55658	56.1
924.40454	106.0
927.49976	241.5
930.66998	550.3
931.59515	358.8
936.87549	94.9
938.30664	52.7
946.26654	86.2
951.03607	19.5
952.05811	86.4
955.32172	251.2
962.50372	113.9
963.19440	137.3
964.36206	252.9
965.23541	231.6
971.40558	83.6
975.60571	279.4
977.50195	65.6
978.67139	59.6
980.13959	266.5
981.34955	427.3
982.11133	573.1
983.14746	75.2
988.38788	108.3
989.23883	49.7
990.18195	207.5
992.98810	721.8
993.64502	133.7
994.37500	222.9
995.02222	29.7
997.15546	256.0
999.00293	64.9
1000.28851	44.1
1001.44647	113.5
1003.40015	68.1
1004.09644	53.1
1006.31348	1630.0
1007.51471	1071.3
1008.56415	361.8
1010.32208	7622.4	y (9) (1+)-H2O, b (8) (1+)
1011.41571	4045.5	y (9) (1+)-NH3
1012.32489	2301.9
1013.48047	165.3
1017.64850	88.1
1018.59760	171.2
1019.44623	40.7
1020.99176	70.5
1028.55176	844.0
1029.40332	304.9
1030.48645	21.5
1031.27417	59.3
1037.25635	191.0
1048.36548	50.9
1049.94238	31.3
1053.33325	390.7
1054.18494	43.2
1056.16064	158.6
1060.38416	88.0
1066.50623	80.5
1067.36914	25.4
1069.57837	146.6
1072.86230	227.2
1073.87671	67.8
1077.36084	45.9
1079.34375	292.8
1080.43579	24.6
1081.55334	102.3
1082.34521	111.0
1091.23340	409.0
1092.13159	793.5
1093.40039	746.6
1094.20288	42.1
1095.32190	90.8
1097.34607	543.1
1098.54199	237.4
1099.31543	132.2
1102.62854	57.6
1105.62476	176.0
1109.14673	1959.3
1110.37183	1108.1
1111.31238	602.2
1112.33667	92.7
1116.20557	301.5
1125.47986	59.3
1128.63904	684.2
1129.43823	1782.6
1130.61987	1005.5
1131.62476	599.1
1132.37988	262.3
1134.51392	129.9
1139.44238	56.0
1144.20898	96.6
1146.50269	500.9
1152.53491	822.8
1153.58557	1239.4
1154.44287	167.0
1155.49292	274.3
1162.26343	41.5
1164.04004	21.2
1165.75659	67.4
1167.67944	29.7
1169.56445	1259.7
1170.45654	343.3
1171.47705	189.3
1172.44043	77.9
1173.82349	30.9
1181.67395	160.7
1182.61865	185.0
1183.22656	60.1
1184.50879	92.8
1187.55005	34.7
1191.56274	188.7
1192.48877	96.4
1195.49438	86.8
1197.34973	115.3
1198.50928	650.9
1199.40784	228.5
1200.35193	213.8
1201.67871	58.5
1202.43677	24.6
1206.00623	224.2
1207.59912	93.2
1208.39478	234.0
1209.01208	277.9
1209.70947	150.4
1213.36340	128.7
1214.33240	265.3
1218.05566	68.6
1218.78735	79.7
1222.69092	112.0
1225.47522	534.2
1226.41699	1588.3
1227.47620	658.8
1228.29736	375.3
1228.90454	22.6
1229.71521	51.6
1232.70081	16.1
1236.60693	44.1
1237.50940	31.4
1239.73840	202.3
1240.45715	29.5
1241.72693	669.3
1242.92004	771.1
1243.56982	4567.1	b (11) (1+)-P
1244.71204	2808.6
1245.76843	460.5
1246.60071	125.1
1253.68030	46.6
1262.42419	194.2
1263.22937	54.3
1272.10120	205.1
1275.94983	86.5
1279.02356	76.3
1283.66272	24.6
1290.90222	21.5
1294.40930	114.0
1296.41064	1227.9
1297.46692	998.5
1298.61072	259.9
1299.34802	195.4
1306.40710	23.2
1307.83777	33.1
1311.74353	19.9
1318.69617	42.4
1323.47815	956.8
1324.44128	954.7
1325.48914	425.4
1327.15955	207.8
1327.86987	55.1
1328.67566	38.2
1337.59241	359.8
1341.41602	26020.8	b (11) (1+), y (12) (1+)-NH3-P, y (12) (1+)-H2O-P, b (12) (1+)-P
1342.40686	12969.0
1343.40710	5882.3
1344.48071	1170.2
1354.28906	248.9
1355.55359	99.0
1358.47583	509.8
1359.67871	195.8
1361.98022	85.5
1368.30701	138.8
1378.32764	76.3
1385.93420	101.0
1387.63440	71.1
1407.58923	90.8
1411.50610	28.0
1416.75171	53.5
1419.30481	63.5
1436.29651	235.6
1437.50574	392.5
1438.26721	55.9
1438.88843	94.3
1439.95862	182.8
1440.81494	39.0
1441.48242	135.8
1442.45520	30.5
1456.36951	229.3
1457.21863	17.8
1458.08020	159.1
1459.00818	62.0
1459.63062	185.3
1466.60278	31.4
1555.94373	35.6
