# Supplementary material for: Phosphoproteomic Analysis of Platelets Activated by Pro-Thrombotic Oxidized Phospholipids and Thrombin
Source: PLoS One. 2014 Jan 6;9(1):e84488. doi: 10.1371/journal.pone.0084488 (PMC3882224; doi:10.1371/journal.pone.0084488)
Supplement: Annotated Spectra S3 — (ZIP) [file pone.0084488.s006.zip › KCSTQLLVSEDPK_-16_2_64276.txt]

m/z	i	matches
223.04700	17.4
226.22380	225.8
227.13063	38.4
229.26389	23.1
237.20010	80.1
241.13251	11.1
244.24675	1460.2	y (4) (2+), y (2) (1+)
245.28281	76.4
249.12070	9.5
254.10046	51.5
267.22900	40.8
268.27008	8.6
271.33862	55.5
272.31046	28.3
273.29605	38.3
276.23340	74.0
282.88687	20.9
284.43869	17.9
287.10120	7.0
288.33478	144.1
289.28464	144.7
291.01669	21.5
295.24966	20.3
298.23007	16.8
303.15479	29.1
304.29373	12.1
306.44885	38.0
307.31946	17.4
308.36798	22.0
309.03564	39.1
312.37253	9.1
314.04132	49.2
316.11658	11.1
319.22165	28.4
321.17224	19.5
327.73029	70.3
328.59143	13.7
332.05151	37.4
335.03955	16.8
336.35980	8.6
340.54358	16.2
341.41583	17.0
343.05542	101.8
344.16589	55.1
345.18799	8.6
346.30334	11.1
347.23755	32.6
350.14917	28.0
351.36365	24.6
355.81451	12.2
358.12726	150.6
359.29883	189.5
360.46143	28.5
362.09814	22.2
366.89166	13.2
368.56342	49.5
369.48029	10.1
370.21222	8.5
372.11279	6.4
373.09680	8.0
375.19604	46.8
376.17206	65.8
377.07861	66.5
381.08490	16.4
383.31506	39.9
386.08423	19.6
387.06244	40.2
388.36780	41.3
396.10706	10.1
397.37433	25.2
398.41443	38.9
399.36230	35.5
405.30444	61.1
406.10980	14.2
409.53027	60.9
412.04016	11.6
414.11676	191.5
415.19366	221.5
416.35840	124.6
419.27545	69.7
420.89185	24.0
423.35992	48.8
424.45972	14.7
425.09692	32.3
426.19513	35.5
428.98962	31.8
430.25739	57.0
435.07648	27.0
436.01715	32.5
436.80768	31.8
439.19312	23.7
441.18762	38.2
442.25781	90.5
444.72253	42.6
446.51526	28.0
456.20947	287.7
457.22931	59.1
459.19995	43.0
460.14484	16.3
463.46796	25.3
464.21429	84.7
465.24933	48.4
467.04968	32.8
470.15387	26.0
474.24487	1731.8
475.39014	255.6
476.45294	26.4
477.67120	21.7
479.33014	65.2
480.11963	12.1
482.48218	24.4
483.46155	10.0
484.11511	20.4
486.10431	11.6
488.45398	77.7
489.25116	66.2
490.37463	70.0
492.04865	28.1
496.16553	53.9
497.21033	14.2
508.05762	19.5
509.47119	38.1
510.38501	58.2
512.00604	8.0
513.31677	14.5
514.40167	50.3
515.20654	5.9
517.67926	40.9
521.40936	41.8
524.18579	41.7
525.07721	30.9
526.40265	92.1
528.31561	30.5
530.24963	24.2
531.49609	85.1
532.29010	26.7
533.64374	16.9
534.45819	8.0
535.30237	30.1
537.95123	12.6
539.38086	55.4
540.44897	46.2
541.27979	11.1
542.18744	6.5
543.68488	122.0
544.36755	92.6
545.35083	33.9
547.94849	52.8
549.30823	66.1
550.13177	122.8
551.29382	35.9
553.35083	24.0
555.38727	12.2
556.14020	61.0
557.32574	437.9	y (10) (2+)-NH3, y (5) (1+)-H2O, b (4) (1+)
558.46216	42.6
560.12524	181.6
561.07813	45.2
566.48517	41.8
567.10254	86.0
567.76056	15.8
570.02112	10.1
573.60046	6.5
575.30634	1611.4	y (5) (1+)
576.26117	314.4
577.30371	358.2
578.19733	71.9
579.03717	76.7
580.47961	67.0
581.64691	60.6
585.55005	112.7
586.39484	72.3
587.36493	33.1
588.42194	39.7
590.07391	14.4
591.05188	25.5
592.45319	20.4
595.05798	56.0
596.08716	41.3
602.40820	59.1
603.39215	449.4
604.43597	109.0
605.25012	25.8
606.98669	11.2
608.80756	36.3
609.49994	26.9
610.53619	17.8
611.21814	26.6
612.23590	120.3
613.21234	98.4
614.63434	52.0
616.86139	24.6
617.96021	14.7
619.43756	13.2
620.74274	27.8
621.88959	21.5
622.56427	18.1
625.01025	89.2
625.64545	5.9
626.43524	37.5
627.10266	49.5
627.98114	61.1
630.47076	40.5
631.57153	10.2
633.81665	27.9
635.10107	80.9
637.62628	67.0
639.00610	96.7
640.34534	34.9
642.31415	15.0
643.56378	76.8
646.44244	24.8
647.30951	46.3
648.36859	7.0
649.25922	6.0
650.17780	52.0
653.02155	28.5
653.90668	26.6
654.94525	46.8
656.35455	41.2
657.29144	20.4
658.41571	41.8
659.79987	83.0
660.50793	107.3
661.37225	8.5
663.97424	60.9
665.42975	187.2
666.20612	10.3
667.33319	38.0
669.19165	345.0
669.81439	82.2
671.05609	127.6
672.20471	24.9
674.30585	716.9	y (6) (1+)
675.65912	250.7
676.53876	61.9
677.77161	566.1
678.43201	970.9
679.52057	659.7	y (12) (2+)-P
680.58600	209.8
682.00830	60.1
683.69269	27.8
685.12512	234.9
686.39508	161.1
687.23370	51.2
688.52472	42.6
689.70776	487.0
691.09296	268.9
692.26776	125.8
693.17102	99.0
694.15033	104.7
695.96582	45.0
698.63092	3002.4
699.48108	414.0
700.56995	149.8
701.64569	92.4
702.96301	241.8
703.72906	70.8
704.53186	24.6
705.32208	52.5
707.08563	52.7
707.77747	68.2
709.15894	141.8
709.78589	34.0
710.54376	132.8
711.19568	19.9
712.24359	45.1
713.41620	118.3
714.44440	104.5
715.20300	11.5
716.18585	109.9
716.97504	49.8
718.29230	28.2
719.59381	123.9
720.40076	30.1
722.14233	229.7
723.94366	109.7
725.49078	112.1
726.29083	159.8
727.02911	89.7
727.96429	169.4
729.01611	503.8	y (12) (2+)
729.88495	101.3
731.05237	115.3
732.21252	104.9
733.57990	297.5
735.02795	2194.2	[M+2H] (2+)-NH3-P, [M+2H] (2+)-H2O-P
735.94769	779.2
736.99908	23.8
738.67743	186.4
739.50812	188.4
740.32513	270.1
742.55591	923.8
743.85052	6587.4	[M+2H] (2+)-P
744.55890	6268.3
745.93958	231.9
747.10480	187.6
747.74664	157.5
748.47968	62.6
749.62982	125.8
750.36469	78.5
751.62305	185.9
752.89899	222.1
754.24115	130.0
755.26416	154.5
757.27753	58.0
758.23273	15.5
759.06256	62.5
759.78723	191.7
761.15338	240.7
762.26227	337.2
763.58307	84.1
764.89569	149.9
765.96344	109.3
766.76373	17.8
767.65466	21.0
768.89990	289.9
769.90717	430.4	y (7) (1+)-H2O
771.00006	504.4	y (7) (1+)-NH3
771.67169	3.2
773.82544	1158.1
774.75281	726.9	[M+2H] (2+)-NH3-H2O
775.44849	507.8
776.40729	237.8
777.18909	33.4
779.23163	923.8
780.40356	477.7	b (6) (1+)-H2O
781.50116	362.9	b (6) (1+)-NH3
782.59283	876.4
783.37091	349.6
784.05817	373.1	[M+2H] (2+)-H2O, [M+2H] (2+)-NH3
795.56964	5.6
796.43011	45.2
797.52826	10.1
798.19379	27.4
798.98712	25.7
800.15656	85.8
806.34998	64.5
807.13806	22.5
808.68121	11.1
810.32129	19.4
811.61591	27.7
813.16705	181.0
814.28082	172.9
815.39960	19.9
816.01044	17.9
817.45587	13.7
818.29865	29.4
821.39252	41.9
822.65771	59.8
825.47650	32.2
828.89136	21.7
831.82770	47.1
834.41083	10.3
842.91699	10.6
843.63434	45.7
846.66602	24.6
851.36310	60.6
852.21381	70.7
853.29865	46.0
854.46185	34.4
859.05414	6.5
862.15045	24.9
863.90894	12.0
865.48383	39.0
867.38348	15.3
869.71973	32.8
870.57709	9.2
872.07458	51.9
873.46381	24.1
874.48175	9.2
875.26837	15.2
876.27240	18.4
877.69360	9.0
878.48590	11.9
881.23077	35.2
882.77008	337.0	y (8) (1+)-H2O, y (8) (1+)-NH3
883.53229	30.2
886.33105	65.8
886.98480	18.7
888.35052	24.1
889.36395	27.7
891.09985	27.7
892.21387	456.8
893.42792	179.0
894.34393	114.9
895.09814	97.2
896.17877	69.7
899.32495	6.6
900.59369	228.6
901.35034	169.6
902.41705	50.5
905.53931	15.7
907.83588	40.1
908.46759	10.1
909.18243	17.8
910.81281	193.7
911.45258	476.6	b (7) (1+)
912.30780	441.4	b (8) (1+)-P
913.55939	278.8
914.47028	62.1
917.42633	82.5
922.36188	10.1
924.19672	5.9
926.10504	14.2
928.42072	54.9
930.61255	70.6
931.47852	78.8
936.34009	75.2
937.63068	33.6
941.34180	88.3
943.57666	7.5
945.08026	49.8
946.12311	34.0
949.03021	8.0
950.06293	10.3
951.50922	17.3
953.59357	40.2
955.33179	29.7
956.51276	47.9
957.40338	42.8
959.84540	36.2
960.56830	27.2
962.18097	66.0
963.56659	191.9
964.18475	90.3
965.18774	82.6
966.52441	198.3
967.36127	57.3
968.26251	32.4
971.47998	34.1
973.37408	48.4
975.59033	25.2
978.42554	32.4
979.51447	209.8
980.39160	139.1
981.50635	182.8
982.39697	47.6
983.71600	62.8
984.40234	23.6
988.24194	12.8
989.16309	23.2
990.15747	36.1
992.66016	68.0
993.50726	225.4
994.27295	86.8
995.15289	81.6
997.22662	55.0
999.67816	21.7
1004.38354	159.7
1006.46100	1294.4
1007.54315	388.9
1008.33514	67.3
1010.30255	2224.5	b (8) (1+), y (9) (1+)-H2O
1011.34082	561.7	y (9) (1+)-NH3
1012.43628	118.5
1013.15186	48.0
1015.95844	32.6
1017.56964	42.4
1019.49469	97.9
1021.18481	68.6
1021.99786	78.0
1026.18433	53.5
1026.90796	8.8
1028.49182	174.8
1029.59448	40.2
1039.65454	9.1
1045.03613	27.7
1048.66382	60.6
1049.66089	11.9
1050.72314	32.6
1051.52368	201.9
1053.14453	112.8
1057.85291	30.3
1059.58655	28.8
1060.50586	30.8
1061.33484	25.7
1062.06689	9.2
1062.67944	14.4
1064.15417	9.8
1065.38232	89.1
1068.36865	15.2
1070.40088	29.3
1074.25525	25.1
1075.46484	61.3
1076.23682	10.1
1077.47388	16.6
1078.95996	95.1
1079.60571	28.9
1081.90881	90.6
1083.31250	17.6
1087.86401	13.7
1091.07678	95.9
1092.16479	492.9
1093.39160	223.1
1094.53979	70.8
1095.31348	37.0
1096.39856	16.7
1097.34949	108.3
1098.42944	57.4
1099.06519	31.6
1101.09229	48.5
1105.99011	54.4
1109.05408	455.4
1110.16992	810.2	b (10) (1+)-H2O-P
1111.14868	323.9
1112.31543	128.3
1113.24084	45.7
1115.34131	84.3
1117.37915	9.1
1119.81238	16.7
1120.57690	10.8
1123.43323	36.0
1127.32202	11.4
1128.57007	274.6
1129.58936	664.2	y (10) (1+)
1130.48096	317.4
1131.43604	28.8
1134.29321	32.2
1135.73352	12.9
1143.90747	36.3
1146.43970	33.6
1147.62488	22.5
1149.42810	31.4
1151.14111	62.3
1152.39941	378.1
1153.03064	60.1
1153.72522	277.0
1154.58081	63.9
1159.47632	20.3
1161.64685	25.2
1162.32361	30.9
1164.31836	106.1
1165.37219	5.4
1167.57251	13.1
1169.31787	887.9
1170.45630	700.7
1171.53613	184.5
1172.57080	84.3
1176.47559	38.5
1181.07874	87.2
1181.97913	41.3
1182.97229	43.4
1185.02222	12.1
1192.33813	12.2
1193.46204	7.0
1198.13501	132.7
1198.79468	31.2
1199.56091	157.2
1203.37695	15.3
1205.53955	15.3
1207.19336	82.0
1208.44324	94.5
1209.32898	69.7
1210.30151	47.8
1213.34253	119.5
1214.25623	111.6
1215.41309	14.8
1217.48120	12.3
1219.95776	19.7
1224.58325	86.0
1225.81836	348.7	b (11) (1+)-H2O-P
1226.61853	374.1	b (10) (1+), b (11) (1+)-NH3-P
1227.42395	243.7
1228.51245	69.2
1231.47791	25.6
1236.71130	21.0
1240.47583	202.8
1241.42761	121.6
1242.49023	195.9
1243.45251	1317.9	b (11) (1+)-P
1244.49329	693.7
1245.57617	238.0
1249.53882	27.7
1250.29968	65.2
1259.39563	11.2
1262.06604	15.6
1264.77563	18.4
1267.78162	56.2
1268.51355	11.4
1269.42920	8.6
1271.80737	7.6
1278.54846	32.2
1290.28198	32.1
1294.17078	18.9
1296.47742	403.1	y (11) (1+)
1297.48206	225.1
1306.57385	33.0
1307.55615	14.3
1308.48096	18.8
1310.16113	93.6
1310.87012	27.5
1311.80701	20.1
1313.81250	17.2
1315.37927	11.6
1320.67175	7.5
1323.47815	381.9	b (12) (1+)-NH3-P, b (11) (1+)-H2O
1324.61353	185.9
1325.43091	88.9
1333.74927	4.4
1335.27405	12.7
1336.29370	6.0
1337.52136	37.2
1338.59875	44.4
1341.43677	5840.4	b (11) (1+), y (12) (1+)-H2O-P, y (12) (1+)-NH3-P, b (12) (1+)-P
1342.44006	2702.9
1343.39941	820.4
1346.86340	33.5
1349.38953	25.3
1354.61243	27.9
1355.49500	115.5
1356.89197	86.2
1358.26868	247.7
1359.05176	5.6
1360.03821	18.1
1360.64172	45.7
1376.57776	21.6
1380.72363	42.9
1381.72351	7.0
1383.76514	36.3
1402.44666	8.5
1410.97034	10.0
1418.04736	20.9
1419.53955	89.4
1420.89111	79.0
1423.23669	30.5
1426.71228	15.2
1436.62756	155.1
1437.28589	134.6
1438.40564	144.6
1439.33728	105.9
1440.83447	50.1
1456.54834	49.9
1457.45618	24.1
1460.44739	13.7
1467.36340	36.6
1468.33972	22.0
1479.57031	20.2
