# Supplementary material for: Phosphoproteomic Analysis of Platelets Activated by Pro-Thrombotic Oxidized Phospholipids and Thrombin
Source: PLoS One. 2014 Jan 6;9(1):e84488. doi: 10.1371/journal.pone.0084488 (PMC3882224; doi:10.1371/journal.pone.0084488)
Supplement: Annotated Spectra S3 — (ZIP) [file pone.0084488.s006.zip › KCSTQLLVSEDPK_-17_2_81534.txt]

m/z	i	matches
226.17207	190.7
227.18799	75.8
229.21344	19.9
231.21440	4.0
237.15308	38.5
237.94247	10.5
241.12817	17.3
244.25194	1348.7	y (4) (2+), y (2) (1+)
245.23953	336.2
251.15106	5.8
254.24080	43.3
255.05011	50.6
258.12842	8.7
259.39716	33.6
263.99411	8.3
267.17752	65.0
271.52710	81.5
272.38995	42.0
276.30310	29.7
277.94043	18.2
281.43045	15.7
283.90750	11.8
288.24887	60.2
289.22336	112.5
290.15845	13.2
291.35895	20.7
292.53897	9.9
296.25934	28.5
298.10181	52.4
299.09479	24.3
301.03314	11.1
303.42801	21.8
305.12592	49.0
306.51993	25.9
308.22742	15.2
309.21555	15.3
310.23608	63.6
313.33624	24.0
314.15848	24.7
315.59735	15.8
316.37823	6.7
317.14044	53.0
319.42123	8.0
322.98959	49.0
324.21930	41.3
325.29269	13.0
326.12762	30.7
327.23230	57.1
328.19290	57.1
331.61548	74.1
332.41309	50.4
333.12897	11.3
337.09259	23.5
340.17999	24.1
341.28622	251.3
343.02618	128.3
344.16238	78.2
345.03217	5.3
346.14923	20.0
347.20294	12.5
348.17395	18.3
350.48752	10.2
358.17499	112.4
359.22217	143.0
360.03918	57.6
365.44794	22.0
368.52173	27.7
369.36115	27.6
370.98462	51.1
375.87769	7.8
377.47931	4.4
378.09448	18.4
379.22723	35.3
380.26794	35.1
381.29059	81.8
382.75781	9.6
386.89740	64.3
387.56830	9.8
388.31903	27.1
392.38464	6.1
393.70343	11.3
396.36816	13.0
397.15381	4.4
398.06244	8.0
400.36584	5.2
401.14178	42.6
402.04297	9.9
408.58142	31.3
409.40106	9.7
411.17773	22.7
411.92255	45.1
414.11554	377.2
415.15454	165.1
416.33252	23.8
418.11340	22.5
419.98474	5.8
423.51367	20.0
426.18127	9.6
428.31494	51.4
429.24091	37.7
430.29565	15.7
431.19232	44.9
433.17639	26.9
436.30719	5.7
437.16693	43.6
439.05750	53.2
440.07031	18.3
441.44513	42.8
442.32843	13.3
444.34259	16.5
445.35742	6.2
446.79218	32.0
448.17395	13.5
451.00018	8.8
452.30157	30.1
456.22400	300.9
457.24957	71.6
458.92029	74.2
460.29767	56.1
461.29767	8.2
462.36169	10.8
463.21710	17.4
464.52014	57.8
466.29169	37.4
467.54083	21.6
469.62256	13.4
470.65088	22.9
472.40265	7.5
474.30475	1488.7
475.50293	364.5
476.56830	33.3
479.21271	61.2
480.04486	11.7
481.26648	30.3
485.51910	21.6
488.17877	13.5
491.39539	7.2
492.32159	15.9
494.41132	17.6
496.32141	15.0
497.38916	23.3
498.28754	14.3
499.97083	15.6
504.03082	22.4
506.28998	10.4
508.77026	22.2
509.51160	6.2
510.38409	17.4
511.96790	11.3
513.11572	54.2
514.47754	92.4
516.12061	7.0
517.28687	27.5
518.20709	19.8
520.81409	8.7
522.30884	42.8
525.46088	13.1
526.40961	18.8
530.20062	5.2
532.16223	43.9
533.20850	43.9
534.51428	11.3
536.40112	30.5
537.51825	26.8
538.30945	4.9
539.47296	48.6
540.45380	49.7
541.27869	34.7
542.18719	15.7
543.06390	11.0
544.02911	174.4
545.28589	44.2
547.44073	9.1
549.06451	79.0
550.16333	42.5
552.31757	31.5
553.41443	14.5
554.89764	130.5
556.92169	122.0
557.62488	172.7
558.42743	4.0
559.82599	43.2
560.48376	31.1
561.72119	10.9
563.44940	11.3
565.15686	46.3
566.28333	9.1
569.50635	35.0
570.19556	34.7
571.21521	41.8
572.59857	25.2
574.21283	13.5
575.25580	1339.9	y (5) (1+)
576.24963	355.4
577.17731	416.8
578.28223	276.1
582.31085	17.1
585.19043	95.9
586.15942	44.6
586.76080	13.9
587.39459	22.0
589.21698	26.3
590.86304	60.9
592.36859	55.9
593.39276	26.7
595.89484	20.4
596.80750	50.5
603.39258	847.6
604.38800	53.8
605.38275	82.6
606.41925	34.3
607.21832	22.6
608.52972	37.1
609.34863	34.4
611.37347	36.6
612.36090	25.5
614.16608	12.4
617.54822	23.6
618.38019	16.9
621.02142	92.2
622.27051	67.7
623.36481	13.1
624.39868	39.6
625.49860	68.6
626.56775	25.6
629.37695	12.6
630.18103	25.1
633.06012	51.1
634.23431	21.4
635.35364	101.1
636.80432	115.3
638.34283	28.5
639.02850	6.6
641.41742	21.6
642.36011	43.8
643.07159	88.2
644.83551	101.5
646.07495	127.6
647.11713	62.0
649.38531	62.5
650.53766	7.4
652.71484	50.4
654.27148	16.0
656.44409	48.2
657.42773	123.3
658.38824	60.6
659.22253	75.5
659.99103	140.3
661.87909	72.7
662.88947	35.5
663.57123	66.7
664.59399	70.1
665.61432	39.1
666.69922	26.9
667.34473	36.8
669.04993	207.4
670.01581	94.9
671.02032	70.6
671.88751	53.0
673.19818	66.6
674.49854	1030.8	y (6) (1+)
675.71497	236.1
676.54315	161.4
677.65094	345.7
678.40601	1255.1
679.83813	583.2	y (12) (2+)-P
680.87848	61.8
682.00928	88.3
683.11566	31.5
683.99762	44.6
685.25818	486.3	b (5) (1+)
686.09845	100.5
687.37561	75.1
688.49023	70.0
689.66351	188.1
690.64392	48.4
691.99860	103.3
693.11877	88.0
694.07050	109.6
695.27570	107.4
696.38721	57.6
698.61450	3239.7
699.54633	625.4	b (6) (1+)-P
700.36566	196.7
701.54761	27.1
702.45447	31.1
703.83447	201.0
704.76874	40.1
705.63312	15.2
707.66595	127.7
708.61554	43.1
709.30914	63.6
710.60577	69.6
712.24762	34.2
713.24780	26.5
714.95410	146.9
715.80402	28.3
717.55865	20.1
718.31036	47.2
719.22253	31.0
719.92462	163.2
721.00629	123.2
722.36084	146.4
723.33832	119.2
724.06061	74.3
725.91669	223.7
726.72949	130.1
727.92731	110.0
728.92853	553.5	y (12) (2+)
729.56891	148.7
730.58624	136.2
732.17358	276.4
733.55054	220.5
734.83569	1337.1	[M+2H] (2+)-H2O-P, [M+2H] (2+)-NH3-P
735.43921	635.9
736.05713	635.0
736.95966	65.8
737.60077	11.8
738.78687	72.6
739.61938	68.0
740.52625	112.3
741.53461	42.4
743.74060	6912.7	[M+2H] (2+)-P
744.59790	6006.9
745.52728	310.5
746.17511	55.2
746.85333	87.2
747.46686	95.1
748.21875	26.2
748.97546	86.6
750.85468	100.7
752.26935	111.8
753.20111	211.4
753.90741	282.6
754.77063	165.3
755.44244	36.5
756.71027	70.7
757.55707	46.9
760.08966	532.8
761.28754	141.3
762.21381	391.6
763.16986	256.2
764.41400	122.1
765.60553	131.2
766.93726	243.7
767.85059	212.0
768.90094	65.0
769.57971	85.0
770.31256	251.3
771.41541	406.5
772.32355	95.4
773.55389	66.2
774.32751	571.6
775.46844	982.2	[M+2H] (2+)-NH3-H2O
776.49945	291.4
777.17743	4.9
779.45123	208.0
780.71503	211.4
781.53455	200.8
783.12225	805.7	[M+2H] (2+)-H2O
783.88287	610.5	[M+2H] (2+)-NH3
784.70087	238.6
785.65302	36.4
789.79309	36.3
792.82587	6.2
794.04224	11.8
798.28058	55.5
799.71594	7.8
800.41003	10.2
801.08386	26.8
802.56006	21.2
804.82666	7.9
806.41217	20.3
807.31232	14.1
808.55713	42.6
813.32343	218.0
814.43817	72.4
815.15326	11.1
816.23138	112.0
817.90704	99.5
818.85345	54.8
822.19012	23.0
823.22272	27.7
825.46051	14.5
826.10126	9.6
826.72113	73.2
831.32758	8.8
832.32404	32.7
834.34088	8.9
835.57532	34.4
836.40277	5.3
851.06696	62.2
851.96667	20.3
853.45148	13.0
854.76642	48.8
857.20660	7.0
858.08405	102.8
858.85498	64.9
864.09381	33.2
865.02869	13.8
866.33295	123.2
867.39087	36.0
871.07343	47.7
873.01666	11.8
876.35931	32.1
877.45496	57.8
879.70941	54.9
881.92804	265.2
882.87555	90.2
883.52045	16.7
889.06470	27.0
890.33124	9.2
891.45728	13.9
892.28198	410.2
893.37256	150.8
894.46149	162.3
895.36816	65.6
896.27759	115.9
897.48041	9.0
898.47925	14.9
900.39209	193.0
901.29486	124.7
902.49982	62.4
903.49390	14.3
904.49738	36.7
905.44305	103.7
907.47437	26.3
908.30859	28.9
910.21533	49.4
911.28003	692.2	b (7) (1+)
912.29987	428.6	b (8) (1+)-P
913.31494	276.7
914.22687	73.6
915.09943	55.7
918.05780	76.7
919.15326	64.6
924.14380	6.6
925.44000	8.7
928.21118	12.7
930.27386	262.1
931.55060	95.4
932.49030	63.7
933.21600	12.6
934.68164	12.1
936.28229	11.7
938.46307	36.0
945.09180	139.6
945.70087	5.8
946.56567	64.6
948.28534	15.1
949.17291	32.9
950.20502	116.7
951.04779	22.5
952.13647	56.4
952.79083	11.2
956.19904	20.8
958.40216	33.4
962.99945	157.8
964.21094	226.7
965.07440	49.5
966.33887	64.5
967.63177	64.5
968.51801	36.4
977.59198	64.6
979.52856	81.9
980.22272	131.1
981.30322	212.8
982.34790	146.1
983.25629	27.6
984.26556	43.3
985.44147	52.1
986.62372	20.0
989.44116	9.5
990.45734	7.4
992.60522	125.6
993.63873	44.8
994.67780	99.3
997.21185	10.5
998.38446	13.8
999.73517	81.7
1000.51459	20.3
1001.79681	56.7
1003.88519	8.3
1004.88086	18.1
1006.38702	886.8
1007.29272	264.3
1008.30585	235.3
1010.35101	2330.4	y (9) (1+)-H2O, b (8) (1+)
1011.44049	699.6	y (9) (1+)-NH3
1012.35522	205.3
1013.47809	18.4
1014.49243	9.7
1017.36041	53.8
1019.43262	19.1
1021.60870	46.4
1022.53662	14.4
1027.97095	123.9
1028.66504	140.2
1029.67432	104.8
1030.63062	68.7
1032.34253	16.0
1033.35510	80.5
1036.98608	23.4
1040.02502	22.9
1042.24792	15.0
1044.29895	4.1
1047.25330	45.5
1049.31067	10.8
1051.31482	62.0
1052.50073	194.3
1053.14307	19.2
1054.58069	8.9
1056.51685	25.2
1059.36694	39.2
1065.12927	10.9
1066.26489	6.2
1068.61060	65.6
1071.32642	46.5
1073.87683	49.9
1074.94397	98.8
1076.22437	28.4
1077.18372	67.0
1079.21448	50.2
1079.82214	4.8
1080.55127	23.3
1082.45032	76.6
1083.20923	14.7
1085.66248	23.3
1086.69202	7.8
1090.63965	28.9
1092.25220	446.1
1093.08521	337.5
1093.96997	87.1
1094.60120	22.6
1095.27893	17.8
1096.27808	13.4
1097.42749	164.1
1098.43018	32.7
1099.50427	11.4
1102.49133	97.1
1106.01416	27.2
1109.10596	600.7
1110.16956	728.7	b (10) (1+)-H2O-P
1111.31885	557.9	b (10) (1+)-NH3-P, y (10) (1+)-H2O
1112.43347	84.8
1113.18506	14.7
1113.92273	61.4
1114.87134	57.1
1115.52417	2.9
1116.45898	14.8
1119.39917	25.9
1123.70483	23.8
1129.36804	485.9	b (10) (1+)-P, y (10) (1+)
1130.56787	175.2
1131.54944	60.4
1134.58899	15.7
1135.41113	26.4
1136.70654	26.8
1137.95276	33.6
1140.81787	13.6
1142.20117	50.7
1142.96155	20.4
1144.78345	4.0
1146.59351	14.7
1147.85303	38.3
1149.03491	22.2
1149.71875	23.4
1152.44507	344.4
1153.43396	198.9
1154.61548	21.1
1159.25488	20.8
1162.19019	12.7
1164.28613	55.9
1165.20959	17.8
1167.37427	28.5
1169.35559	584.7
1170.44727	775.7
1171.62427	211.9
1172.43005	2.5
1173.64063	18.1
1174.26965	22.5
1181.77832	135.7
1182.50500	113.8
1183.33997	22.2
1184.26270	36.3
1185.59033	34.1
1191.98071	19.7
1193.14868	29.6
1194.17322	12.6
1198.50488	191.6
1199.58752	116.9
1201.51001	42.7
1204.84180	32.4
1206.35205	24.3
1207.38586	23.7
1208.18750	46.8
1209.43262	85.0
1210.68677	93.5
1211.60229	42.8
1212.92285	42.5
1213.56299	89.7
1214.28174	46.2
1216.53894	16.1
1219.60071	11.7
1222.62793	23.0
1223.41650	32.0
1224.58582	35.3
1225.53113	181.4
1226.35205	400.9	b (10) (1+), b (11) (1+)-NH3-P, b (11) (1+)-H2O-P
1227.56519	172.5
1228.44360	111.5
1229.70667	9.2
1230.44629	13.4
1233.99207	12.7
1240.44641	248.9
1241.37537	126.9
1242.28821	133.8
1243.52515	1044.4	b (11) (1+)-P
1244.56018	707.7
1245.43689	345.9
1246.37109	67.0
1248.85303	10.8
1251.65442	16.6
1252.55591	20.1
1255.01135	23.8
1262.05530	38.3
1262.79810	15.1
1263.71106	39.3
1265.15881	13.2
1267.31555	65.9
1268.37585	22.3
1274.70178	6.9
1278.58362	69.2
1279.55920	7.0
1280.34583	15.2
1284.90271	5.3
1287.52844	9.1
1290.51294	24.3
1296.36292	420.9	y (11) (1+)
1297.53870	278.3
1298.68250	78.4
1305.55212	43.4
1306.51270	28.2
1307.45251	48.2
1308.32642	12.4
1309.64868	105.8
1310.35193	10.3
1315.41150	14.6
1321.12817	16.5
1323.27258	156.9
1324.43396	338.3
1325.30151	187.9
1326.63672	62.4
1327.53149	18.6
1329.12024	4.9
1341.41406	5981.1	b (11) (1+), b (12) (1+)-P, y (12) (1+)-H2O-P, y (12) (1+)-NH3-P
1342.41858	4108.7
1343.37610	1404.2
1344.41040	193.1
1348.48608	35.8
1351.69031	22.1
1354.49988	22.0
1355.51685	212.3
1356.64893	83.3
1357.61902	39.1
1358.75427	153.7
1359.96997	53.0
1360.74939	34.2
1361.78784	29.9
1364.30530	4.6
1366.29761	11.3
1368.89880	42.0
1381.93567	7.4
1386.43201	15.2
1394.31445	4.4
1400.30066	24.6
1404.57764	32.8
1410.18665	36.9
1412.80115	13.0
1420.35706	70.1
1421.06848	28.7
1435.41809	21.6
1436.19641	94.6
1437.31653	190.3
1438.27734	176.0
1439.47119	79.2
1440.50818	37.7
1449.40564	10.9
1456.28674	87.2
1457.56689	119.0
1458.60120	66.7
1467.41882	31.0
1498.74365	28.1
1523.36548	3.1
1552.72095	14.4
