# Supplementary material for: Phosphoproteomic Analysis of Platelets Activated by Pro-Thrombotic Oxidized Phospholipids and Thrombin
Source: PLoS One. 2014 Jan 6;9(1):e84488. doi: 10.1371/journal.pone.0084488 (PMC3882224; doi:10.1371/journal.pone.0084488)
Supplement: Annotated Spectra S3 — (ZIP) [file pone.0084488.s006.zip › KDLYANTVLSGGTTMYPGIADR_-2_2_66775.txt]

m/z	i	matches
244.14175	5.2
246.07503	31.5
252.82800	25.3
255.54613	48.3
259.88437	28.5
271.97452	29.6
273.16162	8.1
274.08630	21.5
275.43042	13.5
279.16306	10.6
283.46008	19.2
284.35495	20.5
287.22144	11.0
290.22183	224.6
291.45221	31.0
295.48981	23.2
297.24261	11.5
298.45413	11.5
305.69952	21.7
309.05017	10.6
311.97992	11.0
314.71143	212.5
315.31372	8.2
316.14694	14.4
317.06149	31.8
320.81924	9.6
324.24347	19.0
325.64691	16.0
326.30817	24.1
330.84415	54.3
333.22876	16.5
337.22382	22.7
340.46484	5.2
342.20737	14.9
342.91107	43.9
344.50964	9.1
348.36145	68.1
353.15979	22.9
354.27472	19.8
356.73404	13.5
357.39606	13.0
361.17239	1577.6	y (3) (1+), b (9) (3+)-H2O, b (9) (3+)-NH3
362.23737	193.3
368.25305	20.1
369.06488	33.5
370.16296	45.7
372.00522	30.4
372.67133	15.6
376.92108	10.2
386.51501	19.1
387.39227	65.4
388.97742	30.5
392.33374	5.7
393.16870	6.7
394.41113	5.2
396.27124	216.1
397.45197	52.3
398.15045	56.8
402.31952	25.9
403.95197	37.3
405.85602	16.2
408.68286	7.1
410.37799	34.6
411.25635	8.1
414.50153	27.7
416.51599	26.3
417.72614	10.5
422.29541	20.2
426.22089	17.8
428.34436	37.3
429.21375	22.1
434.75580	108.8
435.44818	99.5
440.29095	91.4
441.33826	16.6
442.20380	11.5
443.57245	60.3
444.49109	37.5
445.56708	4.7
447.21368	29.4
448.21948	76.7
450.55054	16.3
454.13849	71.4
456.91962	79.8
459.60443	19.8
460.37488	28.5
461.59973	17.4
462.21326	27.8
464.48712	39.2
468.36084	63.2
469.01080	30.9
470.17407	76.8
471.01410	77.0
472.02789	118.5
472.68475	38.8
473.55609	15.9
474.60138	36.6
475.44391	63.4
476.13251	9.5
481.49115	15.9
482.28809	5.7
483.92480	160.0
484.58075	98.0
485.40808	11.6
486.57593	46.5
488.50458	57.9
489.71826	18.6
490.58771	5.8
491.59308	40.3
493.40460	396.6
494.19122	34.3
497.11316	36.9
498.01636	41.1
499.33905	170.5
500.66962	14.6
502.25647	36.2
503.58417	37.1
505.56702	15.4
510.45599	87.9
511.44183	57.3
512.16205	56.3
513.37604	49.0
514.39679	63.7
515.25372	45.9
517.16705	32.5
518.72467	36.9
520.38831	134.3
521.21417	54.4
522.05151	10.1
522.95221	12.0
525.15942	74.1
526.33844	56.6
527.01190	16.6
530.08221	23.5
531.24213	313.7
532.41681	193.7
533.71893	99.5
538.13214	12.9
539.33148	21.5
541.77448	13.0
542.37659	38.9
543.56232	27.5
547.73334	30.4
549.79047	322.3
551.01520	37.2
551.99591	24.9
553.14813	58.4
554.40930	141.9
555.05261	15.9
556.71796	23.7
557.41431	100.5
562.01147	190.0
563.72614	97.0
565.42712	42.7
567.25751	43.3
568.38324	14.4
570.81268	158.0
571.58502	16.2
572.71710	29.8
573.68384	47.8
574.48004	43.8
575.41180	13.2
577.49542	49.1
579.32037	108.0
580.42682	24.6
581.61456	47.0
582.52643	141.4
583.37537	23.9
584.65497	122.7
585.34949	138.7
586.12628	54.8
588.42206	61.7
590.33240	165.9
591.15552	36.0
592.23010	64.9
593.33051	291.3
594.05963	107.7
594.91583	22.6
595.58026	20.1
596.78314	32.4
599.08246	328.1
600.27942	335.7
601.71716	91.1
602.58026	180.8
603.30493	70.1
604.22675	92.9
605.40924	19.0
607.31287	15.8
608.71918	30.6
609.33807	4.2
610.07190	74.5
611.11633	55.2
612.69275	298.9
613.34381	181.2
614.51666	90.4
615.43781	73.4
616.50775	11.5
617.30389	45.1
619.24213	672.2	y (12) (2+)-H2O, y (12) (2+)-NH3
620.21014	138.4
620.83344	62.6
621.59576	46.6
622.78204	127.7
623.86517	62.0
626.68707	95.6
627.76959	422.4
628.38104	4755.6	y (6) (1+), y (12) (2+)
629.38025	1315.2
630.31793	158.3
630.93030	12.3
631.76404	80.0
634.18512	14.9
635.32416	45.5
636.47943	123.5
637.77771	22.2
638.84784	41.4
640.37219	12.4
642.04828	139.4
643.00964	71.3
643.81415	14.4
645.08319	145.9
645.92456	47.8
647.29321	193.1
648.21417	60.7
650.41718	253.0
651.34113	52.3
652.26953	28.2
653.39984	131.9
654.40436	116.0
657.00116	7.1
658.21112	59.0
658.82141	21.5
659.77435	70.9
662.48737	800.2	y (19) (3+)-P, y (13) (2+)-H2O, y (13) (2+)-NH3
663.47089	171.0
664.20038	39.9
665.58710	57.9
666.80865	54.9
667.88116	72.8
669.09454	53.7
669.87140	31.5
670.54309	147.0
671.55597	848.7	y (13) (2+)
672.56799	190.3
674.37238	5.3
675.34088	160.9
676.77148	132.7
678.76141	63.5
679.91162	104.5
680.80707	27.2
682.30005	41.8
683.05627	191.6
684.22083	136.3
687.61932	82.8
689.02057	64.3
689.85236	53.5
691.32184	103.6
692.00946	319.4
693.02917	162.8
694.51971	41.8
695.35809	35.8
696.17694	99.2
697.33374	52.5
698.84930	89.2
699.91974	225.0
701.05231	798.0	b (13) (2+)
702.09137	100.5
703.23853	36.1
704.47125	36.6
705.22443	57.6
706.75275	114.9
707.92255	40.9
709.56940	132.5
710.36945	103.2
711.34332	81.9
712.64697	58.2
713.53033	28.8
714.20978	108.4
714.93121	51.9
715.61951	97.2
717.16992	25.4
718.73987	529.7	y (14) (2+)-H2O, y (14) (2+)-NH3
719.52509	309.1
720.47125	73.4
721.24951	38.3
722.15271	73.6
723.44611	62.0
724.37738	6.6
725.31683	153.0
726.32672	42.8
728.04858	1252.7	y (14) (2+)
728.87817	498.6
729.67523	78.5
731.57367	53.4
732.26404	145.6
733.54346	477.4
734.59497	236.8
735.57355	66.0
737.70599	371.6
738.34741	26.1
739.42340	29.0
740.33960	5.7
740.98480	6.2
742.50909	953.9	b (14) (2+)-H2O, b (14) (2+)-NH3
743.63666	278.8
745.12958	170.8
746.71881	249.7
747.86407	220.8
748.84430	211.5
750.11591	300.9
751.30115	364.3
752.48291	65.0
753.49945	100.0
754.94849	118.1
756.15179	162.7
757.19061	100.1
758.04022	332.9
758.97314	267.8
759.72455	159.0
761.35345	22.2
763.01312	113.7
763.78241	74.7
764.95172	150.6
765.69336	299.1
766.69733	110.8
767.87555	161.3
768.91107	487.6	[M+3H] (3+)-NH3-H2O-P, y (15) (2+)-H2O, y (15) (2+)-NH3
769.80963	104.9
770.64313	175.1
771.38275	264.3
772.17175	14.2
773.27472	251.4
774.80133	341.0
775.56183	505.0	[M+3H] (3+)-NH3-P, b (15) (2+)-P, [M+3H] (3+)-H2O-P
776.62610	214.2
777.46991	186.6
778.17108	154.0
779.81390	394.0
780.92053	448.7	[M+3H] (3+)-P
781.72491	304.5
782.70532	103.6
783.84235	290.5
785.04077	774.7
786.27100	428.5
787.30347	446.7
788.89801	287.5
790.10828	207.4
791.40363	2760.5	y (7) (1+)
792.56805	2099.7
793.66827	1085.0
795.30939	708.9
796.22607	1247.5
796.94409	474.6
797.77423	295.0
798.51605	439.5
799.71350	197.7
800.35114	145.9
801.37567	569.4
802.16156	8638.2	[M+3H] (3+)-NH3-H2O
803.12555	133.0
804.04688	442.7
804.97638	89.9
806.28711	115.4
807.31610	92.8
807.91663	14.7
811.60492	17.4
813.62878	9.1
817.38031	18.8
822.86090	84.3
824.89337	140.9
825.92468	183.1
827.09015	203.5
828.99377	84.9
831.36084	237.4
832.48932	149.0
834.15405	21.0
835.11218	66.5
836.71161	15.3
838.92694	29.6
840.08008	65.2
840.72662	130.2
841.34552	205.8
842.44360	89.2
844.19916	8.1
845.08472	41.8
846.34314	112.5
847.14227	185.8
848.32635	148.6
850.17676	189.2
850.93396	16.6
851.98071	158.1
852.78809	113.4
854.10089	16.4
855.41095	37.3
856.55927	154.6
857.80255	242.5
859.04608	76.0
860.15759	15.2
862.51172	211.7
863.26923	3.2
865.60742	60.2
867.24225	194.4
868.21747	131.5
869.44574	37.8
870.68927	96.6
871.49896	25.0
872.18903	83.4
873.29791	38.7
874.49823	54.8
875.59814	56.4
876.47870	70.4
878.49347	51.1
880.10071	148.3
883.64911	277.1
884.52435	277.8
885.18359	184.9
886.32495	340.0
887.25116	175.1
888.37549	737.2
889.21356	354.6
890.30670	164.2
892.23981	221.1
892.92212	102.9
894.37457	10.5
895.41718	164.7
896.47272	313.7
897.29803	1310.5	b (17) (2+)-H2O-P
898.03680	2568.1	b (17) (2+)-NH3-P, b (16) (2+)-H2O, b (16) (2+)-NH3
898.92145	472.4
900.01984	69.5
901.38593	20.9
902.56079	12.5
906.27435	2158.0	b (17) (2+)-P
906.98224	2510.7	b (16) (2+)
907.95947	488.2
909.29248	57.6
910.28247	6.6
911.90472	167.8
912.74957	7.2
914.01343	103.8
915.26343	28.3
917.71503	89.3
919.48297	18.7
920.73175	299.1
921.37866	84.4
922.37738	113.4
924.36420	203.9
925.29608	263.0
926.44965	92.6
927.39478	64.8
928.21558	240.3
929.85693	88.4
931.91772	83.6
934.00519	79.7
935.06561	62.9
938.28979	813.1	y (8) (1+)
939.39478	315.8
940.43304	185.9
941.44684	112.9
942.11884	16.5
943.17950	22.2
944.09863	26.6
945.80817	150.7
946.49438	159.4
948.06281	19.3
950.29083	50.7
951.29620	55.2
952.29865	107.1
953.35614	36.2
954.80713	584.3	b (17) (2+)
955.73413	309.7
956.53790	37.9
958.88940	18.8
960.30536	61.9
962.00226	265.5
963.07568	93.4
964.50397	135.7
965.51080	35.1
966.36719	84.0
967.57471	273.3
968.48407	193.6
969.30792	6.2
970.78979	69.6
972.68042	34.8
974.81134	374.6
975.59790	58.7
976.55048	39.0
978.35358	48.3
981.03589	6.2
982.21344	153.7
983.03265	369.8
983.84961	184.9
985.28021	1287.4	b (8) (1+)
986.31146	445.1
987.32477	144.1
988.61407	88.2
990.04620	104.2
991.88678	35.3
992.49164	41.6
993.97821	63.5
998.33466	70.0
999.96948	170.1
1002.99652	40.2
1004.12714	42.4
1005.06964	50.0
1006.77295	96.6
1008.05621	44.8
1008.87842	69.9
1010.22491	20.3
1011.24982	12.6
1012.88837	43.0
1014.18390	124.9
1015.47021	28.5
1017.04785	49.1
1018.11304	151.1
1018.94360	25.6
1019.82129	22.1
1021.90350	302.9
1023.23346	241.8
1024.52161	24.3
1025.84082	186.7
1026.74365	159.1
1027.49268	20.0
1031.12390	1899.9	b (19) (2+)-H2O, b (19) (2+)-NH3
1031.94104	674.0
1032.56567	481.1	y (19) (2+)-H2O
1033.74121	93.4
1034.58496	38.9
1036.59229	107.9
1038.06689	53.8
1039.68750	2408.2	y (9) (1+)
1040.49426	3687.6	y (20) (2+)-H2O-P, b (19) (2+), y (20) (2+)-NH3-P
1041.58423	731.4	y (19) (2+)
1042.66321	88.9
1044.23621	7.8
1045.94861	58.7
1046.56274	6.7
1047.34412	13.5
1048.36145	6.2
1050.48010	50.4
1051.45239	114.3
1052.09937	5.4
1052.74243	23.7
1053.47461	60.5
1054.58313	28.7
1055.48145	9.7
1056.57129	30.2
1057.70679	111.8
1058.63562	87.7
1059.40454	32.6
1060.00732	43.7
1062.77588	181.5
1064.34241	23.5
1066.57410	939.3	b (20) (2+)-NH3, b (20) (2+)-H2O
1067.61243	519.9
1069.18042	30.0
1070.17407	124.5
1075.21362	941.4	b (21) (2+)-H2O-P
1076.08704	1278.2	b (21) (2+)-NH3-P, b (20) (2+)
1077.02808	190.2
1079.63660	80.8
1081.18408	115.5
1081.92041	6.0
1083.02295	15.8
1085.80127	19.7
1086.90161	17.2
1088.26807	54.1
1089.25903	45.5
1090.13721	22.7
1091.21997	100.3
1092.62720	51.6
1094.57703	21.7
1095.36572	79.1
1096.14050	19.3
1096.99097	32.7
1098.26379	675.7	y (20) (2+), y (21) (2+)-H2O-P, b (9) (1+), y (21) (2+)-NH3-P
1099.42590	273.2
1100.41577	170.5
1101.03577	12.1
1102.70776	181.9
1104.20337	19.3
1105.44434	80.3
1106.46802	34.2
1109.52197	48.0
1111.46436	95.2
1112.81299	100.1
1114.73218	40.7
1115.47656	53.4
1116.32971	101.1
1120.65820	56.0
1123.34033	19.3
1124.25745	164.8
1125.41553	120.7
1130.34448	28.3
1132.99780	153.0
1134.00037	387.3
1134.81067	49.0
1137.85925	20.3
1138.60742	55.9
1140.70813	164.5
1141.52441	183.9
1142.53491	22.7
1143.91138	14.1
1145.05823	43.1
1146.73120	72.8
1147.37646	154.3
1148.29419	167.1
1149.12793	75.6
1150.26062	32.7
1153.49377	30.0
1156.84729	54.5
1158.62280	28.5
1159.49854	55.4
1160.74707	32.0
1161.99329	172.7
1163.64185	75.0
1165.09399	22.9
1166.20752	47.3
1167.31824	245.3
1168.51880	139.9
1171.44458	20.7
1173.53149	29.9
1176.49182	21.2
1178.19360	57.3
1179.26855	43.3
1180.37988	136.5
1181.64722	73.2
1182.30103	41.6
1183.44568	46.4
1184.89185	137.9
1185.51172	304.0
1186.34607	204.8
1187.50293	52.8
1188.51501	19.8
1190.66431	19.7
1191.73364	8.3
1195.25208	71.2
1197.35950	261.4
1198.55103	100.5
1199.31348	38.5
1200.95911	13.9
1204.34814	16.4
1208.29443	15.9
1212.46191	14.4
1213.73779	16.7
1215.51599	13.0
1220.56104	6.7
1221.63159	15.4
1223.07532	5.8
1224.17944	76.0
1225.17932	50.6
1226.19385	25.1
1227.32288	14.3
1230.56262	7.7
1233.61243	14.4
1236.43591	250.8
1237.45020	169.8
1238.45203	74.6
1240.49866	24.8
1241.33679	16.9
1242.53711	262.0
1243.47705	196.7
1244.36414	70.8
1246.33936	19.4
1247.37683	30.0
1254.51709	323.6
1255.44263	208.4
1256.36328	54.9
1257.29480	46.6
1259.61975	57.0
1260.69910	29.6
1261.77966	110.5
1266.57520	4.7
1272.83923	64.9
1274.03040	6.6
1276.95642	12.9
1278.20886	7.1
1281.25183	17.1
1282.56750	6.8
1285.38721	46.0
1286.50671	10.6
1289.84229	30.5
1295.27917	79.9
1297.20447	54.4
1299.65173	238.1
1300.57703	54.8
1301.43958	24.8
1304.42102	23.9
1306.49756	21.4
1307.84705	7.6
1310.61963	18.8
1316.52136	16.8
1321.79944	20.7
1323.49878	402.2
1324.57776	191.2
1325.56482	58.8
1331.78613	25.1
1332.56482	26.1
1336.27539	74.2
1338.47815	18.7
1341.50476	131.1
1342.39294	125.6
1343.00574	78.5
1343.75378	45.5
1344.41052	28.6
1354.32593	72.3
1355.76855	40.7
1357.66650	5.2
1360.68860	38.8
1361.72339	3.3
1367.45728	14.9
1368.46204	6.6
1382.44250	120.6
1383.85120	7.6
1385.99109	66.6
1388.96082	20.3
1390.79102	9.1
1392.88831	6.2
1393.63550	37.2
1396.36621	16.4
1400.63745	62.0
1401.47253	91.3
1402.71411	14.8
1408.62756	29.7
1416.23328	16.8
1420.49573	20.9
1424.37634	23.1
1432.94922	22.7
1435.12683	13.8
1436.41809	96.5
1437.37366	83.3
1438.29773	5.7
1439.88794	22.7
1440.88513	4.2
1454.70398	96.3
1455.71045	101.4
1456.79187	34.6
1462.19495	33.9
1463.55200	3.7
1465.34216	14.5
1468.29797	27.1
1473.83301	17.2
1480.61804	63.8
1481.38257	29.2
1483.62036	27.1
1484.51941	19.3
1487.97095	18.8
1488.69543	18.3
1491.22522	7.4
1493.29919	39.7
1499.50549	18.4
1514.29480	42.6
1517.51074	40.7
1537.86462	7.6
1546.25146	10.9
1555.44238	27.1
1591.32141	20.7
1594.31921	7.9
1597.60413	12.5
1625.96936	11.5
1630.55359	44.7
1641.47986	28.3
1648.64270	26.9
1649.74878	82.4
1650.47473	30.4
1664.44055	26.1
1665.54993	28.4
1674.49829	6.7
1682.22192	20.4
1711.68225	16.4
1722.10168	28.5
1751.65125	36.1
1792.85413	8.6
1794.78357	8.1
1796.11450	10.5
1811.71057	38.1
1813.68726	16.4
1814.85181	7.1
