# Supplementary material for: Phosphoproteomic Analysis of Platelets Activated by Pro-Thrombotic Oxidized Phospholipids and Thrombin
Source: PLoS One. 2014 Jan 6;9(1):e84488. doi: 10.1371/journal.pone.0084488 (PMC3882224; doi:10.1371/journal.pone.0084488)
Supplement: Annotated Spectra S3 — (ZIP) [file pone.0084488.s006.zip › KDLYANTVLSGGTTMYPGIADR_-2_2_68535.txt]

m/z	i	matches
228.29979	27.8
241.81993	36.2
242.79037	14.8
247.15137	130.1
252.00644	7.7
257.19876	8.3
260.87329	5.5
262.21051	14.9
262.87805	8.9
264.29584	8.8
265.06732	44.7
269.65448	19.0
271.07111	11.8
282.26810	44.4
288.81509	10.4
290.43320	50.9
291.15741	17.4
292.94073	7.2
294.21262	14.3
298.10873	5.0
299.93225	39.0
301.12195	11.6
303.07663	4.6
307.69806	17.2
309.31760	37.6
314.39240	48.9
315.07767	19.9
330.10370	7.2
331.36676	14.3
339.32129	30.0
348.20276	17.5
361.44296	251.1	b (9) (3+)-H2O, y (3) (1+), b (9) (3+)-NH3
362.39771	56.2
363.40308	18.3
364.94751	39.1
366.05850	37.6
368.15228	52.6
369.41541	5.1
370.38965	30.6
372.38013	11.5
378.49908	17.2
380.54221	38.7
382.20361	38.6
383.19427	9.3
385.33600	19.9
387.16736	13.5
388.10297	10.4
396.13654	26.5
398.09167	26.2
400.34076	28.8
402.35083	26.3
403.54535	13.2
404.39240	24.6
405.92859	24.0
411.62286	33.0
416.11511	21.9
417.16388	25.2
419.17487	83.7
420.44373	55.1
424.00275	39.9
425.20502	30.1
426.54944	15.3
428.13837	20.2
429.76874	14.2
431.93677	9.9
433.74121	22.0
434.82056	90.4
440.22345	19.8
441.00061	23.4
442.29779	48.0
443.50647	32.1
445.33698	87.9
446.43402	8.8
447.27563	10.5
454.43365	24.1
457.46570	31.7
458.41437	43.2
460.45618	63.0
463.38428	68.0
466.49377	27.4
468.33496	8.5
470.04230	5.3
472.21283	50.2
473.27246	21.9
474.30878	77.2
475.33960	8.3
475.97296	52.8
479.82275	86.2
481.51434	96.4
482.50073	18.3
483.29816	8.0
484.72699	159.8
485.36987	46.4
486.37762	39.8
486.99408	6.4
488.56647	44.2
493.20758	263.3	b (8) (2+)
494.17987	54.6
497.65558	15.7
499.19910	117.5
500.60669	17.0
502.28741	27.4
505.05798	13.3
506.46844	24.5
508.45715	17.0
510.63220	25.7
511.57410	25.8
512.21082	19.1
514.17212	21.0
515.44354	127.9
516.62152	62.2
517.27631	116.7
527.64032	5.0
529.31036	26.4
530.27905	421.6
531.49017	147.2
532.52753	99.5
533.41522	39.7
534.53540	57.1
535.36414	19.7
536.00769	34.6
537.31586	15.5
539.97778	83.6
540.61157	29.0
544.62274	78.6
548.99292	17.3
550.17462	87.9
555.11957	14.3
556.21478	18.1
563.28033	62.2
564.06110	5.0
565.77057	6.6
567.52692	11.6
569.30475	31.1
571.80707	30.7
573.12463	27.2
574.46179	94.1
575.34894	12.6
576.04681	15.3
578.40570	5.7
579.22656	28.4
580.61346	12.6
581.26068	34.1
582.70795	168.5
583.33936	61.5
584.36627	110.5
585.91876	217.4
587.29309	19.1
588.39337	78.1
589.31720	14.1
590.01471	43.6
591.70313	178.2
593.61487	106.0
594.62006	122.3
595.48322	28.3
597.33997	27.3
598.45636	124.9
599.53229	48.5
600.40411	62.0
601.32587	58.1
602.28357	20.3
603.35999	28.4
604.34076	25.7
605.78156	87.1
606.86469	85.9
607.96417	32.7
608.87775	99.2
609.64197	15.3
610.67328	284.3	y (6) (1+)-NH3, y (12) (2+)-H2O, y (6) (1+)-H2O, y (12) (2+)-NH3
611.37189	92.1
612.25116	40.9
613.15570	93.8
614.16071	9.7
615.15558	27.3
616.64154	42.0
617.36334	76.9
619.00763	73.9
619.85638	15.9
621.87158	182.6
623.37213	38.7
624.73126	17.8
625.77472	15.4
628.38184	3311.9	y (6) (1+)
629.44373	1192.0
630.47565	5.5
632.25177	75.5
633.25696	107.5
634.55145	24.6
636.64264	152.8
637.27191	26.4
639.55548	17.6
641.44800	137.8
642.33575	44.6
642.97174	65.2
644.44208	67.7
645.30286	75.8
646.06390	94.3
648.49579	30.1
649.53711	58.3
650.38043	131.0
651.87946	21.8
653.62213	26.8
654.51630	169.0
655.49384	74.7
658.39221	35.4
660.00830	85.6
662.00262	77.7
663.40363	139.3
665.08270	54.0
667.35040	156.3
668.62756	19.7
669.38983	94.2
670.52191	38.1
671.24945	175.9
672.37512	130.1
673.49408	91.5
674.16272	140.8
675.27466	61.9
675.92621	72.6
676.82715	88.5
677.76044	49.1
678.70142	38.2
679.94855	25.3
681.43530	177.0
684.35327	98.5
685.09119	41.8
686.56384	154.4
687.60974	37.1
690.82196	41.5
692.16730	648.2	b (13) (2+)-H2O, b (13) (2+)-NH3
694.18109	98.1
694.96515	23.3
695.64850	77.4
697.26141	41.7
698.07678	92.3
699.13574	90.3
700.96783	331.1	b (13) (2+)
701.85632	302.3	b (14) (2+)-P
702.91388	52.7
704.86945	31.6
705.85406	147.6
706.74335	157.9
707.79303	157.6
711.13763	455.1	y (14) (2+)-NH3, b (21) (3+)-H2O-P, y (14) (2+)-H2O
712.15594	160.9
713.02905	36.6
713.99896	64.0
715.06769	103.4
716.30865	120.4
717.02045	36.1
717.99420	69.6
719.44751	201.3
720.91492	285.2	y (20) (3+)-NH3, y (20) (3+)-H2O
722.58051	42.0
723.57507	18.8
724.55737	172.6
726.48639	172.8
728.76984	156.0
730.14520	112.7
731.27765	155.6
732.40558	71.5
733.38995	663.1	y (21) (3+)-P
734.56421	200.8
735.52216	54.7
736.58148	53.4
737.52008	210.1
738.64056	110.1
739.26038	8.0
740.57745	208.6
741.63330	397.3
742.49640	1041.3	b (14) (2+)-H2O, b (14) (2+)-NH3
743.29620	527.6
744.95160	196.4
745.98749	70.3
748.08136	37.5
748.73938	37.6
749.82776	465.5
750.81323	603.5	b (21) (3+)
751.77008	705.9	b (14) (2+)
752.67633	406.0
753.46570	52.5
754.39453	45.3
755.28644	84.8
756.15533	193.9
757.35834	25.0
758.40155	445.3	b (15) (2+)-H2O-P
759.11603	233.0
759.99078	387.3	y (15) (2+)-H2O, y (21) (3+)-H2O, b (15) (2+)-NH3-P, y (21) (3+)-NH3
760.74493	104.8
761.48370	129.3
762.35815	161.9
763.43024	308.5	[M+3H] (3+)-NH3-H2O-P
764.19202	132.5
765.11157	131.8
765.90820	79.5
766.82349	99.5
767.43854	157.8
768.22760	12.4
769.83795	232.1
770.98688	106.9
772.97101	281.4	y (7) (1+)-H2O
773.80652	81.8
775.01263	411.8	[M+3H] (3+)-P, y (7) (1+)-NH3
776.01794	395.1
776.89374	870.7
778.38666	438.7
779.27930	152.1
780.31171	175.1
781.23199	329.4
782.50336	277.2
783.33545	558.1
784.56732	317.4	b (6) (1+)
785.59570	180.7
786.53931	137.9
788.18835	431.5	b (7) (1+)-P
789.55902	552.5
790.60968	1196.0
791.44281	2685.0	y (7) (1+)
792.44849	1036.4
793.31525	573.2
794.17700	155.2
795.08966	359.2
796.71149	4776.6	[M+3H] (3+)-NH3-H2O
797.55890	788.2
798.87494	514.3
799.81439	254.7
800.81329	23.6
802.06244	43.6
806.33502	47.1
807.70172	52.4
808.70648	75.9
809.58368	46.1
810.54218	39.9
815.30292	31.4
816.35303	33.9
817.17023	21.9
819.80939	35.8
820.75739	24.0
821.46857	25.7
823.37891	49.2
823.98334	56.9
826.62543	55.4
827.56287	108.6
830.69305	242.6
831.61584	24.6
833.34314	93.9
834.26343	23.5
835.33008	138.4
836.65790	54.0
839.50690	53.3
840.15125	94.7
840.92218	36.3
841.93408	25.2
842.71027	95.4
843.63867	63.9
844.26404	26.8
845.11493	43.6
845.80237	18.6
848.29376	133.0
849.27795	31.3
851.38379	237.3
852.48956	22.5
855.18030	78.6
857.05823	59.5
858.13727	71.2
859.02448	107.2
860.74182	17.0
863.23535	105.5
865.83136	30.5
866.95782	117.8
868.12292	27.5
868.96912	147.2
870.12030	17.5
871.72595	133.4
872.34888	56.4
873.44537	47.0
874.58392	107.1
875.45306	145.2
876.33606	23.8
879.35114	100.4
880.39825	332.9
881.51672	369.1
882.36798	11.5
883.96881	34.4
884.74176	47.5
886.35815	175.2
887.34668	93.0
888.35864	95.7
889.55414	1857.6	b (16) (2+)-H2O, b (17) (2+)-NH3-P, b (17) (2+)-H2O-P, b (16) (2+)-NH3
890.32758	741.9
891.26837	69.9
892.55560	109.8
894.84204	29.0
895.67340	71.7
896.60846	41.0
898.44629	4061.1	b (16) (2+), b (17) (2+)-P
899.36066	1003.5
900.11407	14.7
903.32574	43.7
904.37103	25.2
905.89038	9.0
906.57593	7.2
907.80176	115.2
908.85077	57.2
910.48175	55.6
911.14362	13.4
913.07080	17.9
915.32593	68.0
916.19189	10.5
919.28735	208.2
920.34937	8.3
921.86792	189.5
922.59619	869.2	y (8) (1+)
923.48633	400.6
924.48761	153.9
926.21295	56.2
929.63885	109.3
930.66974	18.8
932.62354	23.6
935.04913	71.4
936.95532	132.7
937.86505	79.9
938.76141	49.7
941.02124	8.3
942.48267	24.7
943.85089	91.9
945.11035	56.7
946.14105	49.1
947.17267	91.2
947.91571	147.4
948.87421	63.4
949.84381	23.2
952.33807	79.1
953.85150	117.4
956.44342	35.1
959.96582	189.8
961.64886	110.9
962.49951	13.7
965.37030	17.6
966.68115	54.5
967.38434	31.8
968.82690	52.7
969.56049	127.2
970.84686	22.1
972.08862	23.0
973.34106	247.6	b (19) (2+)-H2O-P
974.10620	100.1
975.29053	300.6	b (18) (2+), y (19) (2+)-H2O-P
976.43964	154.9
977.26788	5.0
983.15936	70.0
984.33905	14.8
985.20941	558.7	b (8) (1+), y (19) (2+)-P
986.24585	264.1
986.85992	18.9
987.66870	33.4
990.75848	46.4
992.22772	16.7
993.27081	12.7
994.08453	104.4
994.72040	64.3
996.80853	37.7
997.88922	32.2
999.64288	33.8
1000.83685	31.9
1001.96552	133.2
1002.82269	17.3
1003.60114	24.1
1006.63617	45.5
1007.30615	12.6
1008.55121	177.7
1010.31097	119.6
1012.83447	15.4
1014.19586	198.5
1015.38922	14.4
1016.08746	30.4
1020.22272	77.5
1021.97931	46.0
1022.87726	140.9
1023.51263	1070.5	b (19) (2+)-H2O, b (19) (2+)-NH3, y (9) (1+)
1024.56958	390.6	y (19) (2+)-H2O
1025.44751	249.3	y (19) (2+)-NH3
1027.33081	18.2
1028.37964	136.2
1029.18628	39.9
1029.87671	49.6
1031.67285	754.9	b (19) (2+)
1032.69946	745.5	y (20) (2+)-NH3-P, y (20) (2+)-H2O-P
1033.64868	47.1
1036.12793	38.7
1039.61646	76.6
1041.62183	60.5
1047.24341	52.9
1048.04517	82.7
1048.69458	46.5
1050.57446	129.0
1051.17676	10.8
1053.71802	19.7
1055.14172	34.5
1055.92920	111.4
1056.99548	26.5
1058.10107	21.9
1058.97754	174.5
1060.36182	106.5
1061.27747	37.7
1061.91028	15.9
1062.55359	64.2
1063.16687	27.6
1064.21802	26.8
1066.09021	128.9
1067.61914	394.8	b (20) (2+), b (21) (2+)-H2O-P, b (21) (2+)-NH3-P
1068.60681	251.5
1069.50024	9.8
1070.77441	5.6
1071.57959	10.4
1072.46704	125.2
1074.22888	35.3
1077.66443	39.9
1078.80847	45.8
1079.74072	82.3
1081.80164	58.8
1083.81372	60.0
1084.89893	23.5
1085.55322	11.1
1088.20605	979.1	b (10) (1+)-P
1089.32153	109.1
1090.23120	35.7
1091.15454	41.9
1093.25232	127.0
1095.37378	19.7
1096.31958	14.6
1098.03149	49.7
1098.77393	205.7
1099.45776	102.8
1100.39307	105.6
1101.63574	41.8
1102.33044	50.0
1103.50598	66.4
1104.48865	6.6
1105.49805	62.1
1106.62207	28.9
1109.53784	30.1
1111.00525	365.1
1113.95825	39.4
1115.93591	47.3
1117.19580	56.4
1122.15894	12.4
1124.38574	132.1
1125.69006	175.5
1130.11963	6.7
1132.01074	76.1
1133.06519	272.2
1134.33813	102.0
1136.15637	28.2
1138.74585	72.6
1139.55591	70.1
1140.72876	76.9
1144.10376	9.9
1147.28906	27.9
1148.68164	54.2
1149.50586	34.6
1152.59021	22.5
1154.94116	6.1
1156.82104	95.5
1160.51929	105.0
1161.44507	79.0
1162.39209	11.7
1163.54504	184.6
1164.47681	207.1
1166.13428	26.9
1169.44421	29.0
1173.42578	31.5
1174.44019	18.7
1179.63257	73.5
1180.38293	25.7
1182.14893	74.8
1183.62891	55.6
1185.26379	134.2
1186.58423	109.6
1187.37817	33.8
1188.42566	45.1
1189.40393	30.9
1197.50916	11.6
1199.47632	28.5
1200.60864	23.1
1204.66174	48.5
1206.67065	41.6
1207.48413	4.8
1208.11560	32.0
1208.96802	32.3
1209.97827	23.8
1220.58960	114.8
1221.61462	88.0
1222.61523	4.4
1223.54443	36.0
1224.72058	16.0
1225.78552	88.0
1228.79053	29.6
1230.51086	104.7
1233.70740	87.7
1234.55786	18.9
1235.57568	32.7
1236.32654	6.1
1237.34583	41.6
1238.90979	81.0
1239.54700	106.5
1240.54089	67.1
1242.80347	101.8
1243.55286	14.3
1247.58679	23.0
1251.39612	52.2
1253.69141	9.4
1258.82605	47.1
1261.68884	24.7
1266.28320	8.3
1273.11292	23.6
1283.77698	22.5
1289.74255	33.3
1290.66333	7.2
1298.12805	59.9
1299.54871	82.3
1300.45081	13.7
1302.63245	32.2
1307.55579	122.4
1308.75317	11.6
1318.63135	58.4
1319.44666	41.6
1325.43811	58.5
1326.46692	38.3
1328.73279	16.7
1337.25342	9.9
1345.27136	11.1
1350.12598	48.7
1352.37146	14.8
1353.27930	33.2
1369.38953	15.5
1371.70874	19.1
1373.37500	19.4
1380.59399	11.1
1382.56628	23.5
1387.24402	21.7
1388.19653	17.0
1391.19446	8.4
1392.56689	43.3
1396.98718	54.9
1397.96912	70.2
1400.77307	26.3
1402.43274	64.7
1411.47363	19.7
1413.86243	62.2
1417.16638	12.1
1417.80444	58.7
1419.95203	18.6
1420.80701	13.2
1422.01697	75.6
1425.78857	31.1
1439.22913	3.9
1440.09607	6.1
1447.38989	20.4
1451.39539	19.5
1461.05750	21.3
1466.22815	43.4
1468.54919	5.0
1477.33081	22.7
1481.57129	26.7
1491.80334	25.2
1504.39612	31.3
1506.65601	38.8
1509.11926	15.3
1535.17639	20.9
1544.90015	20.7
1545.68237	10.0
1621.44641	28.5
1634.71655	49.6
1638.36780	21.8
1650.94690	31.5
1667.49890	75.6
1695.77222	13.9
1797.97375	145.7
1818.73157	10.0
1917.64246	28.2
