# Supplementary material for: Phosphoproteomic Analysis of Platelets Activated by Pro-Thrombotic Oxidized Phospholipids and Thrombin
Source: PLoS One. 2014 Jan 6;9(1):e84488. doi: 10.1371/journal.pone.0084488 (PMC3882224; doi:10.1371/journal.pone.0084488)
Supplement: Annotated Spectra S3 — (ZIP) [file pone.0084488.s006.zip › KDLYANTVLSGGTTMYPGIADR_-3_2_54902.txt]

m/z	i	matches
235.26988	12.9
244.09209	10.8
245.35162	5.8
248.12122	19.5
249.21173	41.0
251.82475	16.2
253.29568	41.7
255.29532	6.8
259.35101	20.3
262.04312	13.3
263.09442	43.7
268.56784	7.7
270.13983	15.1
272.38129	5.7
275.86743	12.2
283.34119	6.9
286.34692	37.4
288.09824	46.6
290.23843	437.4	b (7) (3+)-NH3, y (2) (1+), b (7) (3+)-H2O, b (8) (3+)-H2O-P, b (8) (3+)-NH3-P
291.25201	90.8
293.07480	4.6
294.20236	12.6
295.25183	26.4
296.41690	10.9
297.34213	36.9
299.43512	10.7
303.25525	6.9
305.38974	22.6
311.21008	28.6
314.64935	32.5
315.30099	24.8
316.14264	35.5
317.42841	6.5
326.12790	9.5
327.02737	17.2
331.06964	14.7
331.92358	12.7
338.46198	13.3
342.96973	40.0
344.20227	55.7
345.69806	19.5
350.07672	19.8
357.19220	20.1
359.71259	5.7
361.37109	1237.2	y (3) (1+), b (9) (3+)-H2O, b (9) (3+)-NH3
362.27057	168.4
363.16522	70.2
364.15576	63.2
364.76941	12.9
370.19989	16.4
372.20950	17.5
373.12665	32.7
377.17731	6.1
381.40546	13.3
382.57819	17.1
386.27057	20.3
388.27313	7.2
389.25739	39.3
390.15930	8.5
391.48273	30.5
395.55145	25.8
396.49274	99.3
397.54053	26.7
400.55157	20.1
401.28302	36.4
402.15887	16.7
406.45184	36.9
411.12701	6.4
412.29987	4.6
416.55182	17.2
417.34247	13.9
421.29706	52.4
422.40918	5.0
424.64966	5.0
429.52832	5.0
431.33661	10.0
434.59851	81.6
435.39655	32.8
438.30804	11.2
443.65295	123.1
444.63159	17.1
446.02673	11.4
446.73248	16.2
447.36328	27.3
448.07013	14.0
454.21381	10.4
455.14801	10.3
457.20013	21.1
461.57001	22.5
462.33527	27.5
463.75995	16.6
468.32324	13.7
470.15906	131.8
470.89056	75.0
471.55286	28.5
472.92938	28.5
474.17804	163.2
475.03662	65.6
476.52740	10.6
479.11346	90.0
480.97852	60.5
483.41595	6.5
484.20331	128.8
485.00171	36.0
485.60315	3.8
486.48834	37.3
488.45221	85.8
489.46301	5.4
491.51074	46.6
493.26831	57.0
494.74933	5.0
496.78369	72.1
497.38507	27.6
498.52661	65.2
499.46393	17.2
501.10681	64.2
502.65771	22.6
503.44617	31.6
505.29449	30.7
506.30566	17.2
510.22540	49.3
511.32959	9.7
513.00891	15.4
514.45313	13.0
518.55634	50.6
520.42633	111.3
521.37561	89.7
522.23376	31.9
522.99738	14.5
523.64899	32.4
525.14880	21.5
527.66718	27.1
530.22906	14.9
531.33301	115.8
532.38055	89.1
533.15845	59.6
534.26080	5.8
535.79517	35.8
536.48944	55.0
537.36169	7.4
538.30682	48.3
540.02563	108.9
541.20856	263.2
541.84412	11.2
542.71515	29.9
544.14423	8.9
547.88043	32.9
549.58105	53.2
550.27118	208.0
551.31171	26.1
552.38519	5.4
554.28009	18.7
555.40460	13.2
556.49725	67.1
557.27692	8.8
558.21899	29.8
560.18781	17.2
561.83221	50.5
562.74530	43.3
563.57843	24.6
564.39594	21.9
566.54724	55.8
568.14050	24.5
570.88190	235.9
571.64191	168.0
572.32806	35.2
575.34796	30.8
578.41290	6.9
579.79034	17.6
580.42676	10.0
581.79321	100.7
583.57526	11.0
584.69147	145.1
585.33008	52.7
586.32996	66.9
587.93262	10.8
590.53461	495.7	y (11) (2+)-NH3, b (5) (1+), y (11) (2+)-H2O
591.40308	155.3
592.35333	16.6
593.30414	264.0
594.12091	121.3
595.27582	9.4
596.29108	3.5
597.20258	15.7
599.36603	224.7
600.27753	146.4
600.95959	137.5
601.63788	9.0
602.84930	86.5
603.64600	6.2
604.59167	74.7
605.46417	29.5
606.96368	17.0
609.00421	87.3
609.63629	17.4
610.48932	238.4
611.46008	40.5
612.54462	106.1
613.24066	237.9
615.04242	45.6
615.66510	8.0
617.01447	50.9
619.19250	681.0	y (12) (2+)-H2O, y (12) (2+)-NH3
620.05890	44.7
620.82538	27.4
621.65668	74.6
622.36011	8.7
623.66888	75.3
624.40802	102.9
625.24945	9.6
626.71863	35.3
628.36230	5169.4	y (12) (2+), y (6) (1+)
629.38745	1993.2
630.43604	275.9
631.60834	88.3
632.58173	22.2
634.05182	21.0
635.51306	8.5
636.37561	69.8
637.24097	108.7
639.47003	52.4
640.49768	22.7
641.85999	88.7
644.50916	66.6
645.26196	130.5
646.40350	68.1
647.42383	55.6
648.17474	32.6
649.96259	159.9
651.03918	135.7
652.00958	59.2
653.79749	17.3
655.45526	18.0
656.99701	44.6
658.47089	21.8
659.41412	62.6
660.30103	68.8
661.37000	17.2
662.62701	960.4	y (13) (2+)-H2O, y (13) (2+)-NH3, y (19) (3+)-P
663.46448	200.7
664.07306	25.6
665.61591	154.5
666.42548	59.0
667.48566	5.2
670.04980	49.6
671.21985	562.9	y (13) (2+)
672.01202	400.2
673.19983	138.8
673.87341	12.5
675.82544	16.1
676.63544	15.4
678.67609	135.0
679.42139	17.2
680.31128	13.1
681.29645	12.5
682.45612	53.7
683.34131	98.3
684.01221	8.0
685.19452	29.0
686.19556	92.9
687.03894	189.3
688.14948	50.7
689.18292	10.4
692.17999	413.6	b (13) (2+)-NH3, b (13) (2+)-H2O
692.88367	62.9
693.63696	75.3
694.86768	39.2
696.23425	3.9
698.42780	56.9
699.90155	335.6
701.12457	412.9	b (13) (2+)
702.37158	55.5
703.75928	15.8
705.12360	17.2
705.92029	36.9
707.40411	105.4
708.32123	19.6
709.85675	105.2
710.61066	116.8
711.70844	117.5
712.82489	43.8
714.06012	123.5
715.22913	94.6
716.20972	88.9
716.86157	32.6
718.94299	707.5	y (14) (2+)-NH3, y (14) (2+)-H2O
719.79767	507.4
720.53113	40.1
721.27142	2.9
722.17920	103.0
723.16412	39.9
724.56342	105.9
725.46173	258.6
726.23041	41.4
727.77991	743.1	y (20) (3+)-NH3
728.62091	873.4	y (14) (2+)
729.41473	161.6
730.36304	27.3
731.03632	15.7
731.78082	61.6
732.38910	31.7
733.80267	455.9
734.94147	74.9
736.04846	62.0
738.13953	127.2
740.40509	78.6
741.49481	151.0
742.58417	682.9	b (14) (2+)-NH3, b (14) (2+)-H2O
743.48309	168.4
744.74414	73.3
745.40985	19.4
746.76501	24.2
747.73547	75.8
748.59253	137.8
749.29175	41.3
750.61194	177.8
751.47662	504.6	b (14) (2+)
752.53357	111.6
753.38715	75.6
754.21124	31.5
755.12140	54.9
756.28833	80.6
757.36554	300.1
758.16736	124.1
759.52112	59.0
760.62140	189.6
761.36835	17.3
761.97089	64.5
762.90613	88.7
764.08740	25.1
765.23578	193.5
766.10162	272.9
767.13373	112.8
768.21008	51.5
768.81287	37.1
769.51312	116.7
770.47095	236.5
771.62396	111.3
772.45856	82.8
773.38214	69.6
774.67511	304.9
775.52979	326.4
776.63965	282.9
777.64600	244.0
778.41754	116.1
779.13336	182.6
780.61615	425.2	[M+3H] (3+)-P
781.59760	247.2
782.38141	282.6
783.71124	250.7
784.55353	58.1
785.25952	174.9
786.48444	815.1
787.31128	237.0
788.51288	138.6
789.50232	86.1
791.35590	2504.8	y (7) (1+)
792.55457	1709.1
793.53033	777.3
794.24176	250.0
795.62714	887.8
796.55048	826.9
797.61676	362.2
798.58282	268.1
799.45190	49.5
800.44696	295.0
801.40521	589.2
802.03381	7089.7	[M+3H] (3+)-NH3-H2O
802.80536	2420.1
803.86731	108.2
804.84833	230.7
805.57117	105.4
806.53760	126.1
807.84467	31.8
814.81073	65.0
817.20105	11.8
818.02228	45.2
819.42877	11.6
823.21423	14.7
824.53125	254.5
825.41632	158.5
826.43695	5.8
827.95343	34.0
828.98993	26.4
831.09601	165.5
831.97241	137.2
833.67712	20.7
835.48090	136.9
837.60370	13.0
839.17584	119.4
841.06207	92.9
841.80328	167.0
842.56500	31.0
843.22699	30.8
844.24261	48.3
845.59991	45.3
847.81378	68.6
848.49384	58.4
850.12512	12.5
851.17755	13.3
852.77252	18.5
855.83606	46.9
857.06488	233.9
857.95862	56.3
859.06769	4.6
860.92834	33.5
861.66840	60.5
862.85754	26.9
865.08728	22.4
865.77222	8.3
866.56952	23.5
867.29376	40.6
868.47668	109.9
869.47198	46.3
870.33783	39.2
871.48346	311.2
872.37231	20.9
875.24353	214.1
875.94415	139.4
876.83197	4.2
877.46161	35.1
878.53351	9.5
879.57135	58.7
880.95221	71.5
882.53180	39.3
883.85760	122.7
884.64270	98.3
886.34058	244.9
887.42657	252.0
888.64923	889.3
889.67169	270.9
890.52924	8.5
892.25537	322.2
893.18646	122.2
894.15289	82.2
895.45068	27.3
896.38800	186.0
897.61444	3414.8	b (16) (2+)-H2O, b (17) (2+)-NH3-P, b (16) (2+)-NH3, b (17) (2+)-H2O-P
898.56744	1455.2
899.44269	142.6
900.05084	99.1
901.08795	48.3
901.88159	50.2
902.93134	31.5
904.36719	105.3
906.21967	1880.6	b (17) (2+)-P
907.02289	2859.1	b (16) (2+)
908.16718	663.9
908.95514	120.9
910.37134	50.0
911.69379	37.6
912.62335	7.9
913.57745	153.6
914.91241	48.5
916.84692	129.8
919.14056	84.5
920.38300	166.9
921.00000	81.2
921.94897	60.4
922.99115	41.6
924.32935	121.4
926.25122	174.5
926.87085	49.8
928.20270	33.7
929.86816	116.6
932.19464	39.6
933.84503	34.4
934.65649	31.4
938.34521	719.7	y (8) (1+)
939.39453	603.3
940.44629	136.0
941.94232	77.2
942.58252	97.3
944.61700	44.8
945.61249	26.2
946.66278	80.0
947.50195	165.5
948.66168	8.5
949.81061	14.7
950.55127	18.5
951.20367	7.3
952.29028	62.6
953.09503	19.2
954.84930	179.3
956.05951	94.4
957.02472	84.3
957.85107	44.8
960.12524	9.5
962.15552	66.4
962.88739	111.7
964.41498	86.5
965.59064	34.8
966.25220	38.2
967.53229	256.6
968.74457	101.8
969.41748	48.4
970.26154	46.5
971.16693	31.5
974.45502	72.6
975.10870	106.3
975.87982	79.8
978.59399	61.6
979.66412	14.0
980.31293	3.9
981.41089	43.9
982.89276	403.2	b (18) (2+), b (9) (1+)-H2O-P, b (9) (1+)-NH3-P, b (19) (2+)-NH3-P
983.86957	178.3
984.70361	81.7
985.34235	1220.5	b (8) (1+)
986.36084	684.3
987.42017	167.4
988.10321	107.0
989.48560	62.4
990.34180	15.7
992.29120	12.2
995.62531	15.8
997.33136	19.0
999.47729	47.4
1000.46826	14.9
1001.48389	30.8
1002.21576	30.6
1003.18628	43.1
1005.39459	46.8
1006.51465	100.1
1007.88794	76.3
1008.57697	33.9
1009.46606	14.6
1010.30548	18.2
1011.32794	55.9
1013.14398	137.1
1013.88959	9.7
1014.53900	56.3
1015.67987	12.6
1016.62183	17.6
1017.65338	143.7
1019.24591	26.1
1019.87848	54.2
1021.61884	160.7
1022.51782	137.9
1023.43512	215.6
1026.59021	218.1
1027.44849	6.2
1028.56958	17.2
1031.18262	1536.3	b (19) (2+)-NH3, b (19) (2+)-H2O
1031.98120	1320.9
1033.03467	239.1
1034.32324	39.4
1035.13062	67.6
1037.38062	28.3
1039.62842	1611.9	y (9) (1+)
1040.49536	3756.7	y (20) (2+)-NH3-P, b (19) (2+), y (20) (2+)-H2O-P
1041.51624	439.4	y (19) (2+)
1042.33618	20.7
1043.49097	20.3
1044.44629	10.7
1046.70337	22.3
1048.01855	30.0
1049.02051	27.3
1049.74353	54.4
1050.43408	8.3
1051.43115	13.4
1052.26770	44.7
1053.23279	121.0
1056.31396	320.6
1057.47778	187.7
1058.40662	43.8
1062.78906	66.5
1064.27075	36.5
1066.69995	915.8	b (20) (2+)-H2O, b (20) (2+)-NH3
1067.60095	254.3
1068.26367	239.9
1070.07349	55.4
1072.27563	40.8
1075.04004	124.4
1075.71155	1575.8	b (20) (2+), b (21) (2+)-NH3-P, b (21) (2+)-H2O-P
1076.76318	755.2
1077.81726	78.0
1078.76648	21.9
1079.57117	6.5
1080.45215	29.2
1081.54138	42.0
1082.29590	32.3
1083.48523	87.4
1084.53149	15.3
1086.66064	20.8
1088.36255	17.2
1089.28882	41.2
1090.17334	3.8
1092.38879	22.0
1094.94360	49.5
1095.64478	20.7
1096.54175	99.4
1098.37158	925.4	y (20) (2+), y (21) (2+)-NH3-P, b (9) (1+), y (21) (2+)-H2O-P
1099.39478	488.0
1100.50354	131.5
1101.25464	50.7
1102.46875	9.9
1104.03430	5.2
1106.62622	97.7
1107.27747	14.4
1113.20239	18.4
1114.47803	41.6
1115.49414	54.3
1116.62195	23.6
1118.00208	30.0
1120.74683	33.9
1122.46936	39.1
1124.00879	185.7
1124.88855	132.2
1126.68933	61.6
1129.53979	11.8
1130.45752	21.9
1132.14917	17.9
1133.19263	594.0	b (21) (2+)
1134.37158	230.3
1135.47668	44.8
1136.40454	4.6
1137.61560	102.4
1138.95654	28.7
1140.17957	132.3
1141.13330	113.1
1142.34595	78.0
1145.78540	16.1
1146.92322	356.9	y (21) (2+)-NH3, y (21) (2+)-H2O
1148.03503	241.9
1148.89453	98.0
1149.68359	18.6
1151.93909	25.2
1152.84143	61.1
1156.26624	61.1
1157.31836	45.3
1159.58545	62.8
1161.24097	60.0
1163.20447	32.3
1166.74634	25.1
1167.47900	227.4
1168.44031	46.4
1169.52747	48.8
1170.28601	11.9
1172.59961	23.1
1174.69617	11.1
1175.42920	25.4
1176.79016	43.2
1178.54919	16.8
1179.51489	188.0
1180.49707	140.7
1181.27905	20.5
1182.57666	21.7
1184.93579	29.2
1185.58386	254.4
1186.43799	130.7
1187.33325	137.7
1188.83142	10.8
1195.28870	14.1
1196.63574	26.9
1197.51538	152.7
1198.48438	124.9
1199.55139	59.6
1200.19556	7.2
1202.30103	18.3
1204.22266	19.9
1205.19019	13.0
1209.41211	41.2
1214.61304	14.5
1219.61975	37.6
1222.30505	14.9
1224.39075	104.3
1225.19275	12.6
1226.23706	39.1
1227.79871	37.0
1233.38599	9.6
1234.02893	9.1
1236.45642	299.7
1237.64343	108.5
1238.74829	50.4
1240.31934	2.3
1242.53467	324.4
1243.50317	119.0
1245.26868	70.3
1248.35730	26.9
1254.61853	329.3
1255.55042	184.4
1257.18433	132.6
1258.14856	29.0
1262.38684	28.7
1264.28870	35.4
1267.72449	21.5
1270.40198	18.8
1272.40918	56.8
1273.51221	36.2
1274.40588	6.1
1275.42517	28.6
1276.64966	20.7
1282.11694	39.0
1283.58679	26.5
1284.29077	15.8
1286.36377	30.9
1295.01794	7.2
1297.42334	43.1
1299.57263	43.0
1300.55188	58.9
1303.51721	50.8
1304.18640	61.5
1306.75732	34.0
1310.43713	59.0
1313.40491	33.7
1315.59814	17.7
1320.04675	31.2
1323.37402	279.1
1324.41199	91.5
1325.56165	67.6
1326.48865	27.3
1328.70325	14.9
1335.23694	10.4
1336.61426	7.9
1337.48828	11.6
1338.12805	25.3
1341.32336	107.9
1342.24390	265.2
1343.15002	12.7
1343.89758	31.5
1344.55652	20.6
1348.38879	9.7
1349.82190	48.2
1354.40491	22.9
1355.52368	5.0
1356.44250	33.2
1362.57373	9.3
1365.57605	15.9
1366.73059	19.1
1370.20007	21.5
1377.29663	31.9
1380.48596	25.9
1382.15845	11.1
1382.96472	42.9
1383.63147	30.0
1384.81360	45.4
1385.52051	12.3
1386.38318	14.7
1392.79626	16.4
1393.52954	10.7
1400.56030	83.3
1401.57605	83.0
1402.75159	31.4
1404.05237	3.8
1407.71094	19.1
1409.41064	35.2
1410.13489	26.0
1415.56348	36.6
1427.63318	19.1
1428.42273	8.0
1433.60217	22.4
1436.50330	93.4
1437.63257	106.9
1439.64648	6.2
1444.23291	12.4
1445.14246	11.2
1447.59143	10.0
1449.82593	19.4
1452.82825	23.4
1454.56384	45.1
1455.77173	60.7
1457.67139	20.9
1463.26123	9.1
1479.35999	10.7
1481.13562	10.2
1484.39172	28.4
1485.67786	38.7
1496.46643	11.0
1501.60962	52.0
1502.68494	31.7
1510.48364	23.7
1511.76990	21.6
1513.37463	15.4
1515.89490	50.8
1524.67639	10.7
1562.46777	11.9
1574.35291	36.4
1600.42883	32.5
1611.27893	5.7
1629.84119	26.2
1630.81702	17.4
1631.76892	8.0
1648.57446	32.4
1649.67212	62.4
1650.60962	10.3
1651.85425	36.7
1665.94446	9.2
1672.56531	8.9
1675.62952	7.2
1684.81189	23.8
1685.44275	10.3
1689.44763	23.1
1712.25659	19.6
1747.25952	11.1
1781.73230	11.2
1798.70349	32.5
1811.83679	32.8
1812.77405	37.0
1813.57007	34.7
1814.52893	25.4
1973.01184	28.2
