# Supplementary material for: Phosphoproteomic Analysis of Platelets Activated by Pro-Thrombotic Oxidized Phospholipids and Thrombin
Source: PLoS One. 2014 Jan 6;9(1):e84488. doi: 10.1371/journal.pone.0084488 (PMC3882224; doi:10.1371/journal.pone.0084488)
Supplement: Annotated Spectra S3 — (ZIP) [file pone.0084488.s006.zip › KDLYANTVLSGGTTMYPGIADR_-3_2_65601.txt]

m/z	i	matches
234.41536	7.5
238.34888	13.0
247.18768	21.9
252.53174	14.7
262.84244	5.2
265.19983	4.4
269.30176	10.0
273.12830	67.3
274.36456	25.2
281.28003	15.1
282.10675	17.0
286.35809	6.4
288.45203	9.3
289.33694	8.7
290.36465	35.2
292.10748	6.7
295.31610	16.7
297.34656	16.4
308.25336	14.5
309.58990	30.7
311.22610	13.3
314.94379	81.9
315.55603	49.1
328.37674	19.8
333.32672	15.3
335.43057	6.4
337.17209	20.0
338.53082	17.5
339.20538	57.5
343.23608	23.2
345.28455	6.1
352.45035	17.8
357.17462	19.2
359.62335	8.5
361.38156	378.3	b (9) (3+)-H2O, y (3) (1+), b (9) (3+)-NH3
362.44458	24.2
363.08545	7.1
364.14795	36.0
365.45828	12.0
366.84943	17.6
370.82672	39.2
372.39413	87.2
373.47803	7.8
376.30231	21.5
377.90494	6.1
381.45697	4.6
383.13867	27.6
384.24365	36.4
387.58185	13.4
389.65576	15.5
396.39728	90.2
398.40112	22.2
399.29144	87.8
401.24805	13.8
411.02777	8.5
414.16656	12.2
416.02600	3.6
418.19214	20.4
418.93256	28.5
421.20032	10.8
426.32355	4.0
427.66162	15.4
429.22095	21.0
430.22040	66.0
431.57349	20.6
434.20911	10.1
435.31171	11.6
436.31909	22.9
437.35553	29.6
439.18854	15.5
440.39374	14.1
442.37823	20.3
443.55792	35.1
445.58618	85.2
452.40619	5.3
453.23010	8.6
456.43231	93.2
457.15588	11.7
461.20636	25.6
463.28864	50.6
464.25562	25.6
468.38275	53.9
472.38098	29.5
473.12494	27.1
474.51984	54.0
475.37866	16.6
479.35297	35.4
479.96533	67.1
482.29120	19.9
483.34497	4.0
484.26508	46.4
486.07422	7.9
488.65558	8.2
490.23633	33.2
491.15082	13.7
493.19025	162.7
493.89063	23.6
498.09265	17.2
499.30334	60.8
499.92456	11.4
500.94855	22.2
502.27472	29.0
503.51300	23.6
505.15894	13.4
509.43719	31.8
513.62256	3.6
515.16589	8.3
517.36975	4.0
522.39600	9.1
525.08282	45.8
529.95612	212.6
531.27814	141.4
532.57343	139.7
534.61578	4.8
535.40308	43.9
536.24908	7.1
537.04907	25.7
538.74841	23.7
540.90936	112.9
542.40283	34.9
543.29773	11.4
545.08508	50.6
546.77783	37.8
548.34039	22.6
549.67847	64.2
550.30219	116.0
552.22247	44.8
554.03461	30.3
556.23688	15.0
557.34290	17.6
558.59161	23.8
559.20728	9.7
561.58136	9.8
562.48187	18.3
563.13434	21.7
566.52710	20.6
568.44769	20.0
570.36633	21.7
571.18500	39.8
572.50677	39.2
574.44855	80.3
578.52991	51.8
579.34442	21.5
580.93488	22.1
582.45636	126.5
583.36676	5.1
584.38116	97.3
585.12469	79.4
585.89386	47.5
586.79321	11.6
588.55481	23.2
589.53149	5.6
591.37531	44.9
592.31805	89.7
593.59149	88.6
594.19592	16.7
595.07404	20.9
596.99713	14.7
597.71783	5.2
598.57648	6.8
600.25116	80.1
601.29767	23.9
602.44562	72.2
603.29254	23.6
606.95319	56.8
609.77350	35.5
610.57666	147.6
611.24945	152.7
612.27930	67.0
613.06854	33.2
614.50958	15.7
615.70056	7.3
618.17035	100.8
620.21350	179.7
621.28595	70.8
622.77856	47.2
625.32349	62.9
628.38599	2972.5	y (6) (1+)
629.36469	773.6
630.39301	196.3
631.40833	75.3
632.43231	35.6
633.50720	54.6
634.50079	9.4
635.35931	12.4
637.56036	51.6
638.99725	23.8
639.71234	17.0
641.50232	75.6
642.19519	56.2
643.06116	32.2
645.47821	201.1
646.87531	18.6
648.21149	91.6
649.19464	64.5
650.45844	85.8
651.20380	44.5
652.52960	59.4
653.18970	28.0
654.55792	314.1	y (13) (2+)-H2O, y (13) (2+)-NH3, b (5) (1+)-NH3
655.61432	56.3
656.38739	25.9
657.13416	29.1
659.31769	74.5
659.92859	5.6
661.55969	30.8
662.63434	10.9
663.51849	77.5
664.13770	10.1
664.76508	5.2
665.41742	4.0
666.68658	25.2
667.63275	106.8
668.49451	6.3
669.16425	46.0
669.76825	6.8
671.28815	22.2
673.03802	65.6
675.92389	11.0
676.72723	148.1
677.68213	31.1
678.30408	23.6
678.95465	68.2
680.27362	37.5
681.14648	79.8
683.36859	16.7
684.21796	64.1
685.13385	53.7
686.21625	51.5
687.76898	45.1
690.24634	28.0
691.27576	72.7
692.25299	195.5
692.87878	156.5
694.11011	100.2
694.78705	52.6
695.40045	81.0
696.04309	25.3
697.08295	50.2
698.23010	12.7
699.52411	58.8
700.87695	324.7	b (13) (2+)
701.58673	109.0
702.86414	106.0
703.91290	56.5
707.35962	124.3
708.33331	52.6
709.24066	20.1
710.99811	567.3	y (14) (2+)-H2O, y (14) (2+)-NH3, b (21) (3+)-H2O-P
712.12714	166.0
712.78583	33.5
713.41168	33.8
715.74609	136.1
717.49622	22.4
718.49072	95.1
720.25116	327.2	y (14) (2+)
721.22339	125.1
722.01404	47.8
723.36749	113.7
724.58624	65.0
725.61639	23.3
726.58240	58.4
728.10992	45.5
729.34576	127.9
730.39313	4.9
731.14050	49.7
732.34589	25.9
733.61676	688.5	y (21) (3+)-P
734.50153	262.8
735.94873	126.1
737.41162	101.4
738.27625	29.4
740.68579	180.4
742.14801	984.6	b (14) (2+)-NH3, b (14) (2+)-H2O
743.03705	872.3
743.75378	30.8
744.72925	175.1
746.10687	42.5
747.03741	116.0
747.91656	53.4
749.38574	119.5
750.42145	334.5	b (21) (3+)
751.40094	900.8	b (14) (2+)
752.33325	503.3
753.23224	63.0
754.03485	10.0
755.33545	49.0
756.57874	92.4
757.18500	19.2
758.18976	363.4
759.31006	556.3	b (15) (2+)-NH3-P, y (21) (3+)-H2O, y (21) (3+)-NH3, b (15) (2+)-H2O-P
760.23236	413.9	y (15) (2+)-NH3, y (15) (2+)-H2O
761.12677	289.3
762.01385	116.1
763.21381	84.9
764.20770	97.6
765.77960	51.0
767.81006	118.3
769.73169	93.0
771.18787	182.3
772.24036	37.2
773.08698	194.3
774.15826	218.8
775.50476	417.2	[M+3H] (3+)-P
776.32990	130.8
777.12238	102.9
778.13287	161.1
778.89508	41.5
779.70514	135.8
780.72632	94.9
782.04639	284.2
782.70782	144.5
783.32428	108.0
784.04529	27.5
785.36481	333.9	b (6) (1+)
786.28314	146.2
787.20099	300.7
788.08911	376.2	b (7) (1+)-P
789.10303	209.6
790.13892	926.2
791.37195	3750.6	y (7) (1+)
792.47675	1356.4
793.51044	440.5
794.61737	595.0
795.90637	309.6
796.78540	4738.0	[M+3H] (3+)-NH3-H2O
797.74530	454.9
798.83252	561.0
799.80945	246.4
801.35034	56.4
807.77667	34.9
810.01898	61.9
810.71790	73.9
813.48553	9.8
815.48663	12.9
816.79291	33.1
817.46204	26.7
818.51544	22.1
820.77582	23.6
822.97705	28.2
824.60614	54.1
825.24225	17.9
826.54358	62.8
827.38519	19.0
828.30060	32.7
829.41132	10.1
831.56757	4.6
832.79895	16.8
833.40442	5.2
834.93634	61.1
837.66681	14.0
839.34991	56.5
841.02747	56.9
842.11182	122.6
842.88495	67.2
843.82904	25.7
844.59137	62.4
845.59839	45.2
847.60687	138.5
849.45197	41.0
850.52380	15.5
851.33356	35.7
854.50391	31.8
855.97675	152.5
857.24060	63.4
859.32971	17.1
860.04358	27.9
860.98383	13.9
862.53766	84.7
863.52435	134.8
864.53516	65.7
866.20154	13.9
868.22266	167.5
869.25775	120.6
870.24146	10.3
871.20990	26.1
872.06818	44.8
873.28302	51.5
874.28473	173.1
875.19836	227.3
876.42987	201.3
877.42590	131.3
878.06665	38.4
880.55005	287.0
881.44226	244.7
882.47815	106.8
883.17224	41.0
884.16113	148.4
884.95837	73.2
886.35101	156.8
887.37836	47.8
889.62531	1953.5	b (17) (2+)-NH3-P, b (16) (2+)-H2O, b (16) (2+)-NH3, b (17) (2+)-H2O-P
890.61243	936.7
891.68610	40.9
892.80975	57.4
893.64532	34.6
894.95160	22.4
896.52008	51.4
898.11816	246.8	b (17) (2+)-P
898.81696	4719.7	b (16) (2+)
899.99731	108.6
901.00067	48.7
901.93878	15.5
903.15643	67.3
904.65088	52.7
905.59515	13.8
906.54816	119.9
908.28534	19.4
910.32886	6.8
915.24487	4.8
917.72119	31.6
919.46893	131.2
920.31903	22.8
922.53662	1108.8	y (8) (1+)
923.49316	522.0
924.47821	153.6
926.04999	86.6
927.08984	33.2
928.14740	57.4
928.91901	29.0
930.56927	60.7
931.69427	51.8
932.88330	27.6
935.43658	9.7
936.32928	74.0
937.03955	13.9
938.02246	180.9
939.17438	129.8
940.14301	3.7
941.37286	22.1
944.98413	53.1
945.84082	86.0
947.21906	251.9	b (17) (2+)
947.93073	14.9
949.49634	65.5
952.95605	70.8
954.21777	27.3
955.64044	71.8
956.62152	12.0
958.49872	9.9
960.55859	58.5
961.21362	54.4
962.40057	25.2
965.64240	33.6
966.29340	43.8
967.41217	12.5
968.53271	51.9
969.47443	69.1
970.55878	70.2
971.81708	53.7
972.97821	15.8
973.75226	46.2
975.73608	76.4
976.34003	81.2
977.94489	99.7
978.67755	31.7
981.61346	97.2
982.29938	39.7
984.24445	90.6
985.45514	554.2	y (19) (2+)-P, b (8) (1+)
986.44379	296.5
987.64056	14.9
988.63086	12.9
990.01227	86.8
992.04932	113.2
992.90057	37.5
994.24591	39.8
998.34406	18.6
999.59082	22.6
1001.68188	154.0
1002.93848	60.6
1005.09869	82.3
1006.36499	7.1
1007.68896	12.4
1010.34149	120.6
1010.96454	64.6
1012.07788	32.8
1013.12054	8.3
1014.54932	162.6
1015.43970	165.8
1016.65057	41.3
1017.45654	63.2
1020.55768	42.6
1023.28571	871.8	b (19) (2+)-NH3, b (19) (2+)-H2O, y (9) (1+)
1024.29749	548.3	y (19) (2+)-H2O
1025.39478	65.6
1026.30774	41.0
1027.26624	41.8
1029.16748	13.0
1030.14001	13.8
1031.89929	1062.2	b (19) (2+), y (20) (2+)-H2O-P
1032.99097	382.4	y (20) (2+)-NH3-P
1034.17065	71.0
1034.87231	21.1
1038.77271	164.0
1039.58447	30.7
1040.30176	14.7
1041.64075	35.5
1047.22339	130.1
1049.14636	32.8
1050.98804	3.2
1054.02173	67.7
1056.49805	9.9
1059.14575	60.8
1059.85864	19.7
1060.50293	2.9
1061.72778	28.9
1062.65991	13.7
1064.04688	74.3
1066.24512	6.4
1067.66772	161.9
1068.65808	215.8
1069.77380	34.5
1071.37012	16.7
1072.36353	24.5
1074.30542	41.7
1075.43457	27.5
1076.77893	41.5
1077.96143	158.9
1078.61401	15.3
1079.30554	43.4
1080.68982	100.0
1081.63037	143.6
1082.29126	10.0
1083.04700	45.0
1084.46265	65.1
1085.53687	46.2
1086.45251	6.0
1088.45300	574.7
1089.44177	161.5
1090.10791	43.2
1091.31580	4.5
1092.52271	17.9
1096.54590	6.7
1098.40698	285.4	y (21) (2+)-P, b (9) (1+)
1099.37219	273.7
1100.45020	118.5
1101.14160	33.8
1102.59509	160.3
1103.51514	34.4
1104.11646	37.3
1105.30737	7.0
1106.55859	29.1
1109.49219	4.8
1111.37646	31.0
1113.29004	18.2
1115.62805	63.4
1116.27148	66.5
1117.01221	43.1
1119.67981	26.4
1122.59082	59.4
1124.07715	123.3
1124.82947	69.7
1125.94287	169.6
1126.74927	42.3
1130.37329	9.6
1133.43481	126.4
1134.25317	62.7
1136.82141	35.3
1139.70825	114.9
1140.68506	100.6
1144.87256	12.0
1145.63379	16.3
1149.30078	16.2
1152.15381	28.2
1153.83008	35.4
1154.83911	7.5
1155.52905	29.9
1158.97363	92.9
1162.74890	6.4
1163.59888	73.1
1164.56616	103.6
1165.64026	38.8
1167.41382	33.7
1168.52649	82.8
1169.27783	22.1
1170.34448	27.2
1171.56470	83.4
1172.76245	8.7
1175.37988	40.5
1181.36829	114.2
1183.38416	13.1
1185.45813	147.5
1186.32849	106.9
1187.50220	135.0
1188.31189	126.6
1189.54053	9.8
1195.11304	26.8
1197.24365	22.5
1199.47241	8.7
1200.19287	12.8
1202.81042	72.4
1204.56152	13.5
1207.62085	40.1
1215.53931	18.0
1216.39563	7.9
1220.55872	102.4
1221.63403	7.1
1222.51257	70.3
1224.26062	4.8
1224.88721	6.7
1227.50195	11.8
1229.19360	31.8
1232.27905	6.4
1233.36694	9.9
1234.75867	7.7
1238.44897	82.0
1239.36267	46.3
1241.36841	63.7
1242.62585	135.3
1243.75598	51.8
1244.61731	3.2
1245.58936	16.7
1247.10620	8.5
1248.22864	37.9
1254.74927	49.3
1255.72449	23.3
1256.55054	40.3
1258.32117	58.5
1263.03601	8.9
1263.97351	44.8
1267.30640	28.3
1277.87109	14.7
1280.35632	4.8
1282.71338	27.1
1284.27600	20.3
1290.65063	27.6
1291.32874	28.2
1300.46448	13.5
1301.73962	6.7
1307.55566	165.2
1308.58850	44.0
1309.49536	78.8
1312.34595	16.7
1320.44592	11.5
1325.47827	36.6
1326.79285	105.1
1329.58252	4.0
1330.57092	8.7
1334.38489	13.9
1336.55212	29.9
1339.10950	48.2
1340.23816	13.2
1342.76587	9.3
1344.01855	14.3
1345.16516	12.6
1351.31946	25.1
1352.26428	18.3
1353.80750	9.3
1355.34607	44.6
1356.26917	55.2
1357.31042	18.6
1359.50452	21.3
1364.42041	98.5
1365.76770	6.6
1367.81677	20.0
1369.47412	27.1
1373.19934	11.4
1374.68542	21.8
1375.39258	4.4
1379.26025	10.5
1380.21106	25.6
1382.52258	10.5
1384.46008	17.8
1392.39343	55.9
1395.41565	45.8
1396.46838	17.8
1397.46643	24.0
1398.49609	34.5
1400.61023	35.3
1402.77991	15.9
1411.24695	25.8
1420.64929	4.4
1421.57544	60.6
1422.74463	50.9
1423.86804	24.1
1437.20923	19.3
1439.70740	34.7
1441.34387	18.2
1442.65491	9.8
1443.36804	13.2
1451.23499	6.5
1452.36951	15.3
1453.64233	4.0
1469.67419	22.1
1483.75085	23.3
1485.44714	20.2
1501.28894	13.1
1504.66028	25.9
1535.43396	21.4
1543.46899	32.2
1576.80115	9.4
1606.04077	13.9
1632.37671	4.4
1633.11011	24.6
1649.27917	24.3
1667.63855	13.2
1668.28284	14.8
1669.57007	52.6
1696.70569	11.8
1705.64282	27.1
1778.57605	28.4
1795.96594	32.3
1837.05383	5.6
1977.94604	11.4
