# Supplementary material for: Phosphoproteomic Analysis of Platelets Activated by Pro-Thrombotic Oxidized Phospholipids and Thrombin
Source: PLoS One. 2014 Jan 6;9(1):e84488. doi: 10.1371/journal.pone.0084488 (PMC3882224; doi:10.1371/journal.pone.0084488)
Supplement: Annotated Spectra S3 — (ZIP) [file pone.0084488.s006.zip › KDLYANTVLSGGTTMYPGIADR_-4_2_68794.txt]

m/z	i	matches
242.99014	16.7
247.28058	14.2
249.29749	35.5
251.16692	18.1
258.96393	6.2
261.20068	4.9
264.22955	11.7
264.97797	11.1
270.26715	9.0
271.36938	14.7
272.16068	11.8
276.37143	10.2
287.23254	13.5
288.17889	7.2
289.56686	13.9
290.20688	125.4
291.24255	15.8
294.20578	5.3
298.00708	9.9
307.12656	7.9
311.98322	16.8
313.21991	13.1
315.31659	41.0
322.28854	4.4
323.30316	35.6
325.07886	6.7
328.19672	3.5
329.86557	12.9
330.91333	12.7
332.06879	32.1
334.00323	8.0
337.04962	18.4
338.38580	19.8
339.36426	67.9
341.48456	22.8
343.39801	29.6
346.31873	13.0
350.44012	18.4
353.21216	17.8
354.41989	21.5
355.19800	68.6
357.36285	37.4
361.22192	1425.6	b (9) (3+)-NH3, y (3) (1+), b (9) (3+)-H2O
362.30762	218.8
363.19055	7.2
365.18738	52.9
367.42841	62.9
368.35876	40.9
370.03857	8.3
373.06653	10.7
375.38049	18.3
379.38864	27.7
381.62646	6.7
385.41211	16.4
386.16754	11.7
391.21008	7.1
393.39069	25.0
396.39105	103.0
398.10767	13.8
399.13428	15.6
403.92792	23.0
407.32251	19.5
410.38879	34.2
411.02130	27.4
412.55493	22.6
413.31030	10.1
414.26123	33.2
415.31262	8.6
421.13080	52.5
422.29852	4.0
427.13141	10.4
428.52295	36.9
429.27380	13.3
430.35065	65.9
432.43451	35.9
436.25684	8.8
437.91998	17.2
440.27863	53.6
441.23962	32.1
443.60492	12.9
444.26678	59.1
446.76672	69.0
447.65161	8.0
448.33575	35.1
454.07422	34.1
455.32495	27.9
458.29401	16.3
459.48016	35.2
460.55719	73.7
462.04962	26.8
464.36835	9.7
466.81036	8.1
469.59888	49.3
470.53589	101.3
471.17578	8.8
472.46191	19.6
473.84265	29.4
474.50293	67.4
475.59637	76.7
476.26068	25.0
479.25122	15.7
480.94598	61.0
481.57172	11.5
484.14111	173.6
485.73419	8.0
488.12317	22.8
488.86182	22.8
490.24365	10.8
493.40179	260.5
494.54401	41.2
495.60602	41.4
497.76453	25.5
499.94556	47.7
500.63422	35.1
501.29126	10.7
503.15472	32.5
504.00330	41.2
505.47870	118.8
508.59894	36.7
510.58990	66.9
511.47040	91.0
512.50024	13.6
514.02966	45.7
517.51685	13.0
518.26367	68.7
519.20746	22.4
520.52441	58.5
521.13574	9.1
523.15656	73.9
524.61877	28.3
527.92126	84.5
531.47522	187.7
532.35736	7.2
533.53577	38.0
534.31421	15.4
535.24231	20.2
536.27869	47.8
538.55127	112.6
540.67780	171.7
541.71039	35.3
542.50439	15.8
543.26636	34.7
544.55298	21.6
547.38110	12.1
549.64703	178.0
550.64832	34.1
553.18402	74.3
554.21094	125.9
555.28503	18.8
557.84113	44.4
561.74225	83.3
563.07397	34.8
564.08386	34.3
565.32025	4.0
566.86676	9.5
567.71387	41.4
568.73676	39.5
569.44232	23.8
571.15594	127.6
572.14703	7.6
575.41571	52.5
578.48572	21.4
579.18341	75.2
580.49310	44.0
581.41180	38.6
582.50800	8.5
583.40338	6.2
584.24579	66.7
585.08008	99.0
586.23871	33.2
587.58295	5.3
590.31830	214.7
591.41217	109.6
593.11334	47.2
594.15948	89.1
595.21967	105.0
596.19293	41.4
597.97821	27.1
599.58099	193.4
600.67365	75.0
601.75616	51.9
602.51141	5.2
604.14288	26.5
607.77448	14.7
610.35913	172.6
613.02777	233.4
614.53180	28.6
617.24493	39.5
618.69446	357.5
619.49323	334.2
620.20325	84.4
623.57330	59.2
624.49713	32.0
628.31097	4154.5	y (12) (2+), y (6) (1+)
629.39594	952.9
630.46368	201.2
631.54224	31.9
632.40833	42.0
633.62292	27.1
635.14734	20.3
635.91803	86.9
637.27527	87.7
638.14667	64.4
641.21851	72.6
642.11188	107.9
642.77551	4.5
644.24487	14.5
645.30597	148.7
646.08978	118.6
647.15161	58.2
648.51239	5.8
649.98889	55.6
651.06500	175.1
653.16156	19.6
654.44550	80.8
655.16083	13.9
656.59912	40.2
657.42084	15.3
658.84637	43.1
659.95087	34.5
662.47064	771.3	y (13) (2+)-H2O, y (19) (3+)-P, y (13) (2+)-NH3
663.49976	111.7
664.87079	118.5
665.63641	16.3
666.91071	62.2
668.22845	12.9
669.93866	70.9
671.45331	656.3	y (13) (2+)
672.48688	135.2
674.07385	40.6
674.87592	18.5
675.91852	25.6
677.50238	90.1
678.20563	20.1
678.94354	59.9
680.04852	16.3
681.23578	67.2
682.40729	206.4
683.30298	72.8
684.10889	16.2
685.17755	79.7
686.02771	238.0
686.80609	24.6
687.46252	29.4
688.21198	118.4
689.24115	16.0
691.53723	236.0
692.74097	196.8
693.85919	71.3
694.52142	3.1
696.34851	56.5
697.18408	130.6
698.47028	38.3
699.35406	88.1
700.60974	239.5
701.36505	314.2
702.32745	83.4
704.75592	123.7
705.89948	45.6
706.73486	85.5
708.32996	8.1
710.21228	185.0
711.17609	16.2
712.52594	44.6
714.34625	174.4
715.67493	112.4
716.73401	96.7
718.74573	344.1
719.50385	456.8	y (14) (2+)-NH3, y (14) (2+)-H2O
720.66302	62.4
721.38055	58.5
722.35175	67.5
723.99573	34.6
725.08551	196.4
725.81067	14.7
726.81567	54.9
728.09448	893.7	y (14) (2+)
729.06458	440.2
729.86652	10.5
731.70691	132.7
732.38397	62.4
733.19220	249.0
734.18158	403.1
734.94781	56.7
735.72504	10.3
736.59106	46.0
737.49042	53.4
738.10968	3.1
740.69843	91.4
742.16022	598.1	b (14) (2+)-H2O, b (14) (2+)-NH3
743.07806	143.6
744.39380	98.0
745.03723	29.1
747.04230	16.9
748.38452	189.4
749.30078	352.7
750.73883	152.1
751.60834	168.8
752.37360	59.4
753.64801	28.3
754.88855	77.9
755.54950	98.4
757.15131	218.3
758.47406	152.1
759.78577	186.2
760.66180	18.4
761.28314	10.6
762.12872	25.8
763.04315	40.8
763.77185	106.2
764.65717	170.0
765.75433	97.0
766.50519	174.9
767.75970	175.3
768.51190	108.2
769.52289	259.2
770.62665	68.3
771.38495	93.6
772.18799	42.1
773.19073	55.8
774.59277	385.2
775.75806	381.7
776.86652	162.9
778.13080	269.7
778.93085	12.4
779.73285	158.4
780.72211	353.5
781.40594	415.3	[M+3H] (3+)-P
782.05627	208.5
782.90552	253.2
784.07635	17.7
784.81036	69.6
785.51709	102.6
786.66791	459.6
787.44171	43.2
788.47504	95.5
789.19891	144.3
790.77527	338.0
791.48981	1858.3	y (7) (1+)
792.40594	817.7
793.54108	1214.0
794.90179	313.0
796.24786	1273.4
797.17706	365.9
798.31976	285.3
799.21844	123.1
800.32135	208.1
801.30914	113.2
802.26306	7941.5	[M+3H] (3+)-NH3-H2O
803.75037	158.1
804.98889	240.6
805.99109	175.4
806.70410	13.8
807.79523	16.6
814.19672	7.2
817.65875	70.3
818.29504	9.2
825.05713	100.7
826.06451	82.7
827.43140	108.9
828.54999	55.5
829.72351	41.2
830.40259	40.9
831.14520	49.8
832.35931	25.5
834.23169	62.0
838.21405	21.4
839.02832	100.1
839.96967	59.1
841.09235	230.8
842.08099	55.8
844.21851	86.9
845.68121	56.2
846.68646	34.2
847.32635	26.9
848.52118	131.7
849.30157	33.9
849.97430	198.0
850.69696	22.4
852.68530	53.6
853.85907	103.0
854.88855	31.8
855.66107	26.0
856.87207	43.0
857.70636	139.1
858.58655	6.7
859.48688	11.9
862.03528	107.0
863.45148	9.0
864.32166	26.7
865.76245	36.0
866.60583	52.6
868.08246	146.8
868.88202	30.6
870.28979	107.1
871.85236	157.5
872.56281	78.5
874.53851	234.7
875.31873	107.9
876.52039	133.2
878.58215	18.9
880.40405	119.5
882.70880	62.3
883.69928	125.6
884.32037	84.9
885.17548	217.7
886.30280	337.7
887.91956	502.5	b (8) (1+)-P
889.09265	504.1
890.13727	129.2
891.68774	68.9
893.08868	205.6
893.75830	2.6
895.47998	42.5
897.51685	1993.7	b (17) (2+)-H2O-P, b (17) (2+)-NH3-P, b (16) (2+)-H2O, b (16) (2+)-NH3
898.34692	1432.2
898.98193	469.3
900.14972	45.4
900.93268	11.1
902.18262	5.3
902.78827	77.1
903.43951	5.4
904.14160	16.1
905.11639	69.9
906.14789	743.0	b (17) (2+)-P
906.85699	2586.3	b (16) (2+)
907.94531	291.9
909.53156	35.1
911.45807	176.1
912.30109	23.8
913.81171	120.3
914.78400	94.4
915.49585	104.3
917.20746	29.2
918.76031	47.6
920.60547	185.5
921.39233	6.4
923.03754	48.8
924.60919	286.5
926.26361	101.6
927.96411	282.1
928.95551	7.1
930.43805	44.5
931.43719	61.1
933.70233	31.4
936.58319	11.2
938.37549	1083.5	y (8) (1+)
939.38617	492.4
940.56592	73.9
941.66315	29.2
942.38037	14.8
943.23004	6.8
943.85254	17.8
944.93170	52.2
946.21191	130.9
947.25360	145.5
948.31512	42.9
949.55957	108.9
951.28400	116.9
953.38409	71.0
954.10101	28.8
955.09235	257.0
956.00470	42.5
956.69232	37.7
957.54266	35.5
960.21729	100.9
961.90619	84.4
962.58539	182.2
963.36938	54.4
964.82050	112.3
966.37189	78.4
967.37799	204.9
968.27826	56.2
969.93097	271.6
970.89703	92.1
973.40259	40.6
975.32666	41.0
976.40082	67.2
977.20630	10.2
980.99951	189.1
982.38641	96.6
983.69312	247.2
985.31158	1133.0	b (8) (1+)
986.48022	528.8
987.60773	236.7
988.49408	41.0
990.97681	14.0
994.52570	43.2
995.54486	71.5
996.47113	25.8
997.56348	94.4
998.64240	24.2
999.60052	83.0
1000.65875	41.6
1001.86908	16.0
1003.24115	19.0
1006.86890	167.8
1009.03223	108.4
1010.02179	60.7
1012.55048	27.1
1013.81250	11.0
1015.04474	26.6
1016.97284	48.2
1017.81390	75.5
1018.50140	85.1
1020.79791	37.2
1022.39893	422.0	y (9) (1+)-NH3
1023.43866	175.7
1024.13440	4.7
1025.16235	70.8
1026.93787	5.3
1027.56531	17.8
1029.34912	12.9
1030.43213	88.0
1031.12878	1763.5	b (19) (2+)-NH3, b (19) (2+)-H2O
1032.05762	651.8
1033.08411	74.3
1034.43835	131.9
1035.55347	34.4
1036.96289	11.2
1038.29980	10.3
1039.68518	1650.4	y (9) (1+)
1040.43420	1699.2	b (19) (2+), y (20) (2+)-NH3-P, y (20) (2+)-H2O-P
1041.33862	936.2	y (19) (2+)
1042.34717	95.3
1042.98242	76.6
1046.48962	33.9
1047.29321	13.9
1049.08704	50.9
1050.57861	39.2
1053.50732	40.4
1054.32080	41.9
1055.40015	35.8
1056.19495	16.1
1057.40881	238.0
1058.32520	92.2
1059.13391	25.6
1059.79431	12.6
1061.53027	49.8
1064.12683	17.9
1065.08447	67.6
1066.65625	900.5	b (20) (2+)-NH3, b (20) (2+)-H2O
1067.46802	531.1
1071.30933	68.6
1073.08130	39.2
1074.43713	52.2
1075.61963	676.2	b (20) (2+), b (21) (2+)-H2O-P, b (21) (2+)-NH3-P
1076.26990	474.9
1077.05786	246.0
1077.85413	13.6
1080.61707	26.6
1081.31116	104.6
1082.14136	108.7
1085.37720	120.1
1087.04529	24.0
1088.28455	76.0
1089.53833	41.9
1090.80029	13.5
1091.45142	34.2
1094.32471	35.2
1095.59082	48.6
1097.18713	38.3
1098.39294	708.4	y (21) (2+)-NH3-P, y (20) (2+), b (9) (1+), y (21) (2+)-H2O-P
1099.43494	389.6
1100.43115	142.7
1101.71558	43.3
1104.41492	47.1
1106.64111	87.5
1110.48596	11.3
1112.16443	24.5
1114.95374	66.3
1115.55884	19.7
1117.45886	16.2
1121.09424	33.3
1122.24548	14.4
1123.71533	105.1
1125.75073	143.8
1127.47473	21.0
1129.73376	26.3
1130.42090	26.7
1132.86621	327.7
1133.94824	172.2
1135.05713	63.0
1136.02197	45.0
1136.95874	20.1
1137.70728	33.9
1139.22681	17.7
1140.49512	213.9
1141.39697	56.8
1142.77710	18.5
1147.12183	293.2
1147.94714	189.4
1148.69189	3.3
1150.24097	24.9
1151.33691	20.3
1152.38843	23.1
1155.63953	53.5
1156.46021	102.1
1164.38245	16.2
1166.00098	15.3
1167.56995	126.3
1168.24072	104.1
1168.85742	88.3
1169.81104	60.0
1170.49658	7.6
1172.90601	63.4
1176.53796	16.5
1179.31299	171.8
1180.41199	73.7
1181.68481	59.8
1182.88696	18.5
1185.33276	324.0
1186.44031	99.3
1187.50220	98.1
1194.41968	35.3
1195.38501	39.3
1197.12183	110.3
1198.20679	90.7
1199.24316	29.0
1200.12976	16.6
1203.37256	15.1
1204.20142	23.3
1214.50000	25.3
1218.80359	35.0
1219.63159	11.6
1222.11597	27.5
1223.64111	25.3
1224.50391	57.1
1225.28943	11.1
1226.38098	12.1
1227.59546	10.2
1229.54053	33.7
1230.52051	11.5
1235.45825	15.5
1236.37549	102.2
1237.42810	234.1
1238.71863	46.7
1239.34729	15.6
1241.41418	43.9
1242.40820	286.8
1243.26538	140.1
1245.55103	16.0
1246.66809	47.6
1248.21545	21.0
1254.51819	223.6
1255.55505	147.2
1256.62769	39.7
1257.35022	57.2
1258.72278	19.1
1261.53394	20.6
1263.13306	13.7
1276.62976	31.8
1277.27747	5.4
1287.38635	15.2
1288.69458	17.1
1292.37415	27.5
1299.63757	135.1
1300.42432	100.4
1301.32239	46.2
1303.13147	4.9
1305.62756	76.6
1306.37085	41.9
1311.56311	4.5
1312.90320	25.8
1316.41467	19.6
1323.49854	249.4
1324.70667	47.3
1325.36157	58.7
1326.44226	65.1
1335.45789	15.7
1337.36536	50.5
1339.39392	30.8
1340.48462	20.9
1341.45520	210.6
1342.54834	114.2
1343.57092	51.3
1349.25854	40.9
1356.65930	13.0
1366.20154	11.2
1370.64612	42.2
1372.86414	43.8
1381.74927	39.5
1382.47412	105.3
1383.15833	23.6
1391.19861	7.6
1400.45105	168.6
1401.74890	34.2
1415.78040	10.8
1418.07813	31.7
1419.20789	8.1
1427.56531	40.1
1436.51172	145.6
1437.53528	33.7
1439.19348	42.0
1450.84192	29.7
1454.80273	12.5
1455.57703	45.7
1465.45422	27.9
1474.29114	26.0
1476.36316	34.4
1480.51990	29.8
1484.76868	64.9
1496.08142	35.3
1501.49500	21.7
1502.47131	25.8
1516.23914	14.5
1517.64148	40.0
1556.38721	20.2
1600.89807	22.7
1630.42224	7.2
1631.21899	19.2
1643.29871	20.1
1647.79468	21.0
1648.71375	66.9
1649.70874	96.3
1651.70972	12.4
1658.71887	22.0
1667.47961	11.8
1720.05554	6.3
1723.02185	20.2
1753.32837	4.4
1811.44019	9.3
1813.31262	62.8
1814.51392	10.2
1934.81372	11.6
