# Supplementary material for: Phosphoproteomic Analysis of Platelets Activated by Pro-Thrombotic Oxidized Phospholipids and Thrombin
Source: PLoS One. 2014 Jan 6;9(1):e84488. doi: 10.1371/journal.pone.0084488 (PMC3882224; doi:10.1371/journal.pone.0084488)
Supplement: Annotated Spectra S3 — (ZIP) [file pone.0084488.s006.zip › KDLYANTVLSGGTTMYPGIADR_-4_2_71303.txt]

m/z	i	matches
235.18341	19.5
238.33614	11.7
242.83636	4.5
247.38620	5.6
248.10313	21.4
252.28366	10.4
257.23785	26.7
261.26715	22.9
262.07602	12.7
263.11920	10.4
267.01379	10.0
270.22324	2.1
272.21677	6.8
275.20270	12.2
283.08038	4.2
285.19473	3.9
289.28870	7.5
290.30618	20.8
291.25623	6.5
294.15527	7.3
295.12955	19.5
301.92157	13.0
303.00891	7.6
313.13248	6.5
314.06433	3.7
314.72101	63.1
320.08386	25.2
322.05112	43.9
324.99390	7.4
327.22656	10.2
328.10858	5.5
329.26404	5.3
339.23566	9.7
344.00299	4.0
345.49384	12.2
346.22543	3.2
347.94110	7.1
349.06796	5.6
354.25995	9.7
358.41956	5.8
361.19983	264.9	y (3) (1+), b (9) (3+)-NH3, b (9) (3+)-H2O
362.17316	9.6
363.32111	7.1
364.55231	10.4
366.31140	3.2
367.20764	3.9
368.21326	39.9
369.48965	35.0
370.31534	13.0
376.46674	10.6
378.29926	25.2
380.30466	4.2
384.15533	9.5
388.15985	9.4
389.28143	2.9
390.10352	5.5
391.23480	14.9
395.42474	22.0
396.28717	12.5
398.39063	11.2
399.16888	15.9
400.18237	17.7
407.47876	16.7
410.10754	13.8
410.79584	5.5
412.42133	4.0
413.03552	2.9
414.19556	6.5
415.24280	3.7
416.59222	8.1
418.74280	81.5
425.27911	6.2
428.10327	5.8
429.54065	6.0
430.36890	2.6
431.51465	5.0
432.15961	6.6
434.93494	38.3
436.90784	21.9
439.01190	18.8
442.42621	12.5
443.86395	54.3
445.34576	43.6
446.49237	3.7
447.32654	15.4
448.15009	5.8
450.07825	16.8
455.39362	33.8
456.21124	7.0
459.11060	9.1
461.79932	8.1
465.20245	13.5
466.15320	15.1
467.41266	19.7
470.45905	54.0
471.97687	14.6
472.98065	55.6
475.35834	6.2
476.45081	2.4
477.20459	17.1
477.96240	9.6
479.66766	40.8
481.17963	8.3
484.31659	49.1
485.49677	6.9
487.22955	14.2
489.60394	13.0
491.20929	4.7
492.15161	7.1
493.09161	36.6
493.80896	6.4
495.25909	11.0
496.37915	3.2
497.95184	25.2
499.23401	61.0
500.09674	5.3
501.68976	5.2
502.36664	11.3
503.30432	19.7
505.49921	47.2
506.56573	4.5
507.32379	13.0
508.36273	6.2
511.15991	17.2
512.19312	12.7
512.92035	36.5
513.59540	29.8
515.24756	4.0
516.05109	23.0
517.18439	19.2
519.12976	9.5
525.65045	13.5
526.36646	10.1
527.27051	18.3
529.01508	26.6
530.25580	159.0
531.39551	165.0	y (5) (1+)
532.46600	44.5
533.56201	48.8
534.41351	18.5
535.36609	10.4
536.19409	87.4
537.38977	22.5
539.42535	57.9
540.15240	8.7
541.35657	13.8
542.05493	7.8
543.19641	21.8
545.50757	18.0
547.27533	11.7
548.74750	19.2
549.64307	92.7
554.24982	16.2
555.99573	12.7
558.33142	15.2
561.47919	12.6
566.89355	44.0
568.49725	23.1
570.29193	8.3
571.29755	5.8
573.45184	49.8
574.21326	77.5
575.29169	73.9
576.78180	35.1
579.27228	15.4
580.40845	33.9
581.45831	46.0
582.24304	14.6
582.94183	46.7
583.58514	10.2
584.62292	42.1
585.46246	68.2
586.31525	13.5
587.60773	18.9
589.56085	6.8
591.72491	16.6
593.28455	94.1
594.11884	96.2
594.85529	18.7
595.50177	42.5
597.06805	77.1
598.37286	28.3
600.23773	31.3
600.94153	13.7
602.15588	87.3
603.54669	33.6
604.34729	16.9
605.52521	33.8
606.21674	18.0
607.13232	50.2
608.15204	87.2
608.98413	27.4
609.78229	34.8
611.27618	202.3	b (18) (3+)-H2O-P, y (6) (1+)-NH3, y (17) (3+), y (12) (2+)-NH3, y (12) (2+)-H2O
612.54565	70.7
613.38098	133.9	b (11) (2+)-NH3, b (11) (2+)-H2O
614.60754	18.9
615.44159	8.3
616.31458	6.4
617.55151	27.7
618.39282	72.6
619.02594	4.5
619.87988	31.4
620.57428	24.5
621.73315	38.8
622.58575	23.2
624.76514	18.5
627.01215	55.5
628.39758	2337.3	y (6) (1+)
629.38678	589.7	y (18) (3+)-NH3, y (18) (3+)-H2O
630.42780	34.2
631.23224	43.7
632.40912	63.9
633.81537	4.0
634.50470	18.2
635.65387	7.1
637.38599	40.8
638.21820	24.8
639.46423	10.7
641.49811	61.1
642.36450	39.1
643.34747	54.1
644.41840	5.8
645.53021	51.6
646.39758	11.1
647.42334	4.2
648.17706	15.7
649.22919	57.9
650.04193	103.0
650.84534	45.6
651.91217	78.9
654.04456	106.7
654.66791	96.9
655.55035	75.2
657.15643	101.7
658.28058	20.0
660.07855	26.5
661.58234	16.0
663.38068	80.0
665.82904	99.8
667.48816	3.0
668.15558	6.9
670.23566	89.5
671.31232	50.2
672.75775	35.0
674.26459	25.7
675.08551	16.3
676.32611	96.4
677.60504	54.7
678.84131	102.3
679.73932	15.6
681.02576	67.6
682.52325	46.6
683.64557	77.5
684.42773	29.9
685.30182	76.9
686.31122	118.2
687.06635	107.4
687.96735	31.7
690.30878	46.7
692.12122	269.4	b (13) (2+)-NH3, b (13) (2+)-H2O
692.94763	16.4
694.29724	41.9
695.43439	38.0
696.05908	20.4
696.98444	15.5
697.74200	49.9
698.36554	5.1
699.07324	34.4
700.79004	364.9	b (13) (2+)
701.62836	201.2	b (14) (2+)-P
702.80017	158.9
703.78735	9.9
705.12817	27.3
706.43011	130.4	b (20) (3+)-H2O, b (20) (3+)-NH3
707.81268	58.6
708.48560	38.2
710.06482	287.8	y (14) (2+)-H2O
711.00342	222.6	b (21) (3+)-H2O-P, y (14) (2+)-NH3
711.91748	51.3
713.19092	103.0
714.19257	76.5
715.51086	15.9
716.95099	60.1
718.13934	29.2
718.75885	14.7
720.02789	396.6	y (14) (2+)
721.38318	38.7
722.48663	90.5
723.54932	48.2
724.64337	107.2
725.48969	130.8
726.46594	55.3
727.86145	118.7	y (20) (3+), y (21) (3+)-NH3-P
728.71216	100.4
729.35059	65.0
730.10028	70.9
731.33392	73.5
732.20819	21.5
733.25848	275.6	y (21) (3+)-P
734.10004	388.8
735.18781	138.8
736.38281	37.5
737.01367	129.9
737.91705	45.5
738.96918	27.1
740.44147	100.6
741.98517	552.7	b (14) (2+)-H2O
742.67120	511.7	b (14) (2+)-NH3
743.49292	180.9
744.67102	82.9
745.59515	59.7
746.70477	4.0
748.13458	178.0
749.43677	138.7
750.14624	156.3	b (21) (3+)
751.34027	848.8	b (14) (2+)
752.21606	100.6
753.20496	114.3
754.00891	30.3
755.04266	121.6
756.04340	24.4
757.35468	37.4
758.25342	130.3
759.19171	265.6	b (15) (2+)-H2O-P
760.00348	300.2	y (21) (3+)-H2O, b (15) (2+)-NH3-P, y (21) (3+)-NH3, y (15) (2+)-H2O
760.86066	140.8	y (15) (2+)-NH3
761.90009	125.2
763.09869	151.4
764.42322	93.6
765.60254	34.2
766.24725	33.0
768.07715	133.3	b (15) (2+)-P
769.32458	212.5	[M+3H] (3+)-NH3-P, y (15) (2+), [M+3H] (3+)-H2O-P
770.84705	90.5
772.06964	76.4
773.40564	115.4
774.70880	179.1	y (7) (1+)-NH3
775.52728	156.3
776.42206	230.5	[M+3H] (3+)-P
777.72113	84.0
778.74390	217.9
779.57770	182.3
780.71228	174.0
781.50739	81.1
782.16998	207.0
783.31244	215.0
784.16406	70.7
785.13019	130.3
785.91302	376.9
787.03870	188.1
788.32172	348.6	b (7) (1+)-P
789.53290	384.6
790.55713	626.1
791.45331	1741.7	y (7) (1+)
792.46808	711.0
793.56915	280.1
794.53473	298.6
796.22882	1209.6
796.85156	2087.0	[M+3H] (3+)-NH3-H2O
797.82776	228.3
798.80133	331.3
799.51349	66.1
800.59125	20.2
801.69501	14.1
807.63623	75.1
808.66846	70.7
809.79559	66.7
811.09863	46.6
812.79944	50.3
814.99445	14.5
817.36658	61.7
817.98468	20.3
818.98029	28.7
820.25415	12.1
822.58099	22.8
823.63776	33.6
826.34003	33.6
826.98096	48.4
828.18982	91.7
829.28009	9.9
830.02911	3.4
830.71405	15.8
832.67645	82.4
833.57147	61.8
835.24219	60.5
836.84717	38.2
838.43750	24.5
839.06085	27.1
839.95422	6.8
841.47955	40.2
842.28363	63.4
843.65851	101.3
844.56989	110.5
846.00232	88.8
847.36572	30.8
848.06781	185.0
848.91974	46.2
849.88202	23.4
850.65344	12.2
851.59320	54.5
852.77911	16.4
853.59247	28.4
854.38678	41.7
855.34320	10.4
856.29034	15.4
857.48749	174.7
858.28925	13.7
859.21301	54.9
859.97717	50.6
860.64404	23.9
862.92755	29.3
863.63794	4.2
864.50195	50.4
865.80670	77.0
866.77881	47.1
867.43146	91.1
868.28888	11.4
869.53442	103.2
870.56305	74.1
871.57416	44.1
872.80524	61.8
874.04480	62.1
875.23718	4.6
876.00787	16.3
876.75391	78.2
877.55304	11.5
878.62665	41.0
879.99457	141.7
880.95111	291.1
881.58490	2.2
882.59412	23.4
884.09344	61.1
885.22894	68.4
886.35541	74.3
887.46368	30.5
889.60400	1461.5	b (16) (2+)-NH3, b (17) (2+)-NH3-P, b (16) (2+)-H2O, b (17) (2+)-H2O-P
890.44659	452.1
891.33997	24.9
892.43378	45.8
893.37518	54.1
894.13721	22.1
895.36328	63.5
896.33978	28.8
898.25879	1225.5	b (17) (2+)-P
898.88672	1619.5	b (16) (2+)
899.92267	102.4
901.47882	58.4
902.24188	55.5
903.51611	49.9
904.29608	30.7
905.35126	15.4
906.69525	89.6
907.57660	15.4
909.67755	16.4
910.64911	23.3
912.79950	104.8
913.76410	20.5
916.87408	12.7
918.74390	19.7
919.37201	70.6
920.55817	116.5
921.49200	44.0
922.39331	808.8	y (8) (1+)
923.42731	238.1
924.62646	19.5
925.43976	7.0
926.15546	42.1
928.22821	84.8
928.95282	30.2
930.45331	33.0
931.13696	4.4
933.87744	40.9
934.79663	37.3
935.82910	69.7
936.67242	24.8
938.39240	33.7
939.55688	24.9
941.65253	5.1
942.64618	69.8
943.72430	49.4
944.61792	29.0
946.89032	166.8	b (17) (2+)
947.83423	78.4
949.67255	33.9
950.53461	8.6
952.48755	10.6
953.46924	49.6
954.32770	10.0
955.21777	37.7
956.06500	41.5
959.60010	9.2
960.94342	66.1
963.73090	25.1
965.83502	49.0
967.34076	40.1
968.38794	7.9
969.34747	29.1
971.28497	37.1
972.43353	3.4
973.20966	17.8
974.56964	3.7
975.99750	55.2
976.76056	1.4
977.70172	36.6
979.37384	112.9
980.03027	23.9
980.81421	32.9
981.85504	16.4
982.69537	44.4
983.63110	15.3
984.77118	102.6
985.46747	265.3	b (8) (1+), y (19) (2+)-P
986.34882	77.2
987.05389	46.6
988.30328	14.6
989.62799	84.3
991.32935	6.8
992.39111	16.6
993.05396	6.0
994.68506	9.7
996.06226	22.9
997.45599	54.0
998.50214	7.1
1000.57916	45.3
1005.65485	4.5
1007.26434	22.5
1008.19867	9.9
1009.50244	100.0
1010.28180	22.3
1011.33081	47.4
1012.16302	7.6
1014.24469	54.9
1014.92041	51.6
1015.77826	13.5
1016.38458	12.2
1017.57916	39.6
1019.47168	17.4
1021.73566	63.9
1022.89801	224.5
1023.64984	520.7	b (19) (2+)-NH3, y (9) (1+), b (19) (2+)-H2O
1024.42578	152.8	y (19) (2+)-H2O
1025.23499	32.0
1026.21729	19.3
1028.90405	32.6
1030.99170	4.8
1031.72876	278.3
1032.35376	646.6	y (20) (2+)-H2O-P, b (19) (2+), y (20) (2+)-NH3-P
1033.15161	72.8
1033.98792	70.0
1035.25439	15.3
1035.90698	7.2
1039.26050	207.2
1040.62573	4.7
1041.45056	23.7
1042.85400	1.9
1043.69470	27.6
1045.38062	24.6
1046.37341	25.4
1047.92786	26.8
1049.23547	19.4
1050.94312	62.1
1051.81885	18.7
1053.32202	10.9
1054.27002	31.3
1055.63037	26.1
1058.75317	186.7	b (20) (2+)-NH3, b (20) (2+)-H2O
1059.42041	45.7
1060.26831	9.9
1061.30139	115.1
1062.52930	17.7
1066.68042	70.6
1067.58057	182.1	b (20) (2+), b (21) (2+)-H2O-P, b (21) (2+)-NH3-P
1068.44067	59.2
1069.30444	15.7
1070.88965	59.4
1071.61768	2.1
1073.21082	3.2
1074.62585	71.1
1076.24072	49.1
1077.21985	22.0
1078.62915	27.0
1079.31616	52.3
1080.33813	122.5	b (9) (1+)-H2O
1081.62915	56.3
1084.18896	49.6
1085.32300	15.5
1086.98535	55.0
1088.05908	700.4	b (10) (1+)-P
1089.14014	303.5
1090.05676	44.9
1090.71045	32.6
1091.53137	29.6
1092.54126	29.1
1094.24585	38.2
1095.48157	60.8
1098.48169	182.5	y (21) (2+)-P, b (9) (1+)
1099.39551	68.8
1100.37280	41.6
1101.00244	6.3
1102.26929	63.3
1103.39783	8.2
1104.25562	33.5
1105.54883	85.4
1106.86304	32.7
1107.75220	27.5
1109.85767	215.3
1110.66333	120.3
1111.36951	62.6
1112.45789	28.6
1113.77673	51.6
1114.52686	29.1
1116.42883	148.5	b (21) (2+)-NH3, b (21) (2+)-H2O
1117.28259	9.6
1120.43689	3.2
1122.02686	35.4
1123.64417	67.8
1124.43494	127.1	b (21) (2+), y (10) (1+)
1125.49841	100.4
1126.72290	3.7
1128.28442	20.3
1130.46399	38.1
1131.58618	13.1
1133.06824	145.3
1133.70313	12.8
1135.53931	16.9
1138.58765	20.0
1139.32275	106.6
1140.51147	51.2
1141.46008	10.3
1144.99243	14.9
1146.04016	30.5
1147.03577	23.6
1148.21130	91.4
1149.36365	18.9
1150.62646	16.1
1157.16467	27.2
1162.47681	4.2
1164.43066	168.2	y (11) (1+)-NH3
1165.46191	34.4
1167.42529	25.2
1168.33630	32.2
1169.13586	14.1
1170.42407	16.9
1171.54675	41.0
1173.37976	10.6
1174.92920	14.0
1181.32153	66.6
1182.18262	12.7
1183.24304	6.9
1185.41284	122.2	b (10) (1+)
1186.25183	38.0
1187.25708	139.6
1188.15466	31.8
1192.68347	25.3
1193.55188	12.5
1195.04651	41.4
1196.55640	25.2
1197.33130	10.6
1198.29919	17.3
1202.24097	18.7
1203.55188	33.9
1204.37537	11.2
1205.26465	32.5
1206.26123	8.8
1210.23267	6.9
1211.51294	7.5
1212.63782	21.8
1213.62927	24.3
1214.30444	5.8
1217.39783	13.3
1220.61890	23.1
1221.66553	18.3
1224.19189	18.2
1225.47095	12.4
1227.17188	34.6
1227.77795	6.5
1229.15747	9.3
1230.14832	7.2
1231.41064	29.2
1233.01050	21.2
1235.41980	12.3
1236.42517	24.5
1238.27734	26.7
1239.35742	79.7
1240.87903	31.0
1242.36072	23.7
1245.04150	8.4
1247.34766	10.4
1249.37170	3.4
1251.33057	27.3
1252.15637	5.3
1254.17200	47.3
1256.94214	21.3
1257.77991	8.9
1261.53186	6.2
1264.00134	21.7
1269.27600	4.2
1270.17822	14.9
1271.32800	6.3
1272.96448	8.8
1274.08667	17.7
1275.37781	40.4
1278.36011	4.2
1279.74280	13.4
1280.38660	12.6
1281.74219	7.8
1282.64807	10.1
1284.85803	38.6
1289.60449	30.8
1291.58289	13.8
1294.02332	21.1
1295.92249	11.2
1298.39856	32.6
1299.44153	40.2
1300.75745	13.0
1302.53992	8.1
1303.40723	11.0
1307.42053	115.0
1308.70959	41.2
1312.28503	6.8
1313.52148	17.2
1319.36633	8.7
1320.12659	21.1
1322.28943	10.7
1323.42883	27.6
1324.48157	29.2
1325.50012	67.7
1326.47595	19.6
1328.60535	9.7
1335.37793	37.6
1337.34705	2.6
1339.35071	15.4
1342.76794	39.6
1351.75134	13.6
1352.74475	35.0
1353.74414	61.4
1355.41553	4.2
1357.04736	6.8
1360.57898	7.9
1365.25549	8.6
1365.87561	4.0
1367.68933	9.1
1368.64197	3.5
1369.67517	30.8
1371.29700	9.1
1372.31165	26.8
1381.05310	23.3
1383.23486	20.6
1384.57373	35.5
1388.86414	14.6
1390.38367	39.5
1391.01636	9.7
1394.00818	47.2
1398.36792	15.9
1400.30396	31.5
1401.22302	14.4
1402.57324	20.1
1404.24255	4.2
1412.00415	9.4
1415.02014	14.6
1415.90588	6.6
1417.94641	12.1
1420.18359	71.4
1420.79553	22.9
1421.78650	7.5
1434.75671	3.4
1438.55933	20.8
1441.65967	14.2
1448.32788	15.0
1468.70886	38.1
1469.40295	26.4
1475.54309	20.0
1480.85571	5.2
1482.32434	21.6
1484.68005	12.0
1487.18896	30.3
1490.34314	4.8
1495.17468	20.8
1505.31384	30.8
1506.46899	8.6
1509.92297	3.2
1513.62195	10.1
1518.01904	18.7
1554.69995	8.9
1576.81519	11.6
1579.47351	7.2
1597.40698	15.5
1618.53430	9.2
1621.14929	11.4
1629.56799	10.1
1632.81323	22.9
1637.35217	3.4
1649.63892	28.3
1667.50769	4.7
1668.54358	4.5
1669.43152	11.7
1674.76208	11.0
1681.75867	11.5
1698.09167	6.3
1739.05554	9.4
1760.31409	5.5
1778.80737	29.6
1795.30774	17.2
1796.50806	30.2
1813.05017	5.7
1847.13245	20.2
1864.35864	10.5
1899.83179	11.4
1906.96118	5.2
1914.76526	14.1
1988.72827	9.8
