# Supplementary material for: Phosphoproteomic Analysis of Platelets Activated by Pro-Thrombotic Oxidized Phospholipids and Thrombin
Source: PLoS One. 2014 Jan 6;9(1):e84488. doi: 10.1371/journal.pone.0084488 (PMC3882224; doi:10.1371/journal.pone.0084488)
Supplement: Annotated Spectra S3 — (ZIP) [file pone.0084488.s006.zip › KDLYANTVLSGGTTMYPGIADR_-5_2_54235.txt]

m/z	i	matches
235.35826	16.2
240.55753	19.8
243.85733	14.6
248.47098	8.0
249.32744	7.7
264.00708	10.3
266.10928	7.3
269.91559	13.3
274.25488	14.2
280.53680	7.5
285.51273	5.0
287.11667	19.4
288.45636	5.5
290.22375	225.3	b (8) (3+)-NH3-P, b (7) (3+)-H2O, b (8) (3+)-H2O-P, b (7) (3+)-NH3, y (2) (1+)
291.30527	12.3
296.16949	18.0
298.18762	8.0
303.19055	15.7
304.88788	12.3
314.60489	68.4
315.34766	19.2
316.00073	18.8
317.37506	21.9
324.32913	15.1
325.14108	5.9
326.76031	21.7
333.15851	12.8
341.27405	7.3
344.26434	18.7
347.46948	3.9
351.04245	7.0
352.27283	6.8
353.11499	12.3
354.94208	5.2
355.75110	34.5
356.92438	17.4
358.05698	31.6
361.28595	541.4	y (3) (1+), b (9) (3+)-NH3, b (9) (3+)-H2O
362.31793	75.2
363.27158	8.0
366.46857	17.0
367.16824	19.9
372.39160	9.6
376.16125	7.0
377.28925	16.4
383.24518	27.0
384.49756	26.2
385.99701	6.0
389.22455	3.9
390.13605	3.4
391.24304	25.1
392.34570	3.5
394.36804	22.9
396.50610	65.7
397.26697	24.2
402.40387	34.1
405.10999	5.0
407.73334	34.4
409.47400	12.7
412.52625	6.2
415.53912	6.5
419.38788	4.7
420.66644	59.7
422.80829	22.4
424.28082	12.8
425.91364	9.6
428.24908	15.7
429.54260	35.8
432.40906	22.3
435.16956	4.7
436.23175	3.7
437.99286	27.4
440.21564	23.7
441.19861	12.3
442.49304	3.7
443.89984	18.1
446.32965	7.1
447.27155	31.7
451.32843	2.9
454.40875	13.1
455.36615	13.3
457.48395	19.7
458.30347	3.3
459.17731	6.3
460.31586	31.0
464.44360	15.1
466.09766	13.0
466.74268	11.8
468.26624	5.7
469.66034	3.0
470.32544	44.4
471.25958	16.7
472.15082	34.8
474.33569	38.7
476.42560	4.7
479.70728	72.1
482.08441	7.5
484.20648	109.9
485.01068	44.2
487.98560	6.0
491.26038	11.9
492.94196	146.8
494.08667	42.3
495.48761	13.4
497.34509	21.9
498.20886	4.9
499.28357	50.0
500.48334	16.5
501.55188	5.0
502.31158	24.6
505.20776	10.5
506.63232	3.9
507.77026	27.3
509.50812	22.5
510.47498	17.3
511.22064	23.3
512.33569	3.2
513.11108	11.6
515.19434	26.7
518.01581	20.8
519.04822	28.3
520.46869	109.9
521.81421	13.1
523.10162	29.7
523.98474	23.8
525.12762	34.5
526.27673	36.5
528.04993	32.8
529.87775	14.5
531.36218	128.8
532.34589	18.9
534.27911	28.5
535.51001	12.7
536.50806	6.0
540.08350	41.7
540.93085	71.0
543.18365	17.2
544.15247	36.8
544.96698	3.4
546.59021	14.5
547.49744	5.2
549.60492	63.8
550.31812	83.5
551.10895	33.4
553.14313	6.7
554.60474	22.7
555.29700	10.5
556.23273	49.5
557.30597	36.4
561.98199	144.7
563.47931	14.3
564.40363	8.9
565.57758	15.3
566.18939	29.0
567.28070	30.1
568.20624	40.5
570.80792	72.5
571.65027	34.2
572.46472	6.7
573.29486	19.6
574.21747	14.1
577.91461	28.0
579.06714	13.9
579.95868	3.4
581.38837	71.4
582.39545	22.0
584.09357	148.9
585.07190	128.8
586.19916	47.0
590.13696	47.1
591.13190	87.1
592.51770	23.4
593.51929	166.6
594.23444	59.6
596.72540	71.0
599.25641	9.5
600.19214	81.8
600.97223	5.9
604.15143	73.6
604.85181	11.7
605.67480	30.1
608.95264	8.2
610.08002	12.6
610.70239	12.3
611.45599	89.4
612.12842	10.3
612.89899	75.3
615.54352	11.0
617.57581	4.0
619.06549	178.3	y (12) (2+)-NH3, y (12) (2+)-H2O
620.35175	10.9
621.99969	14.0
623.09418	86.4
625.22046	43.6
626.41180	21.4
628.34180	1996.8	y (12) (2+), y (6) (1+)
629.38995	375.2
630.35760	19.9
632.24628	26.5
635.27740	7.2
636.79889	10.5
637.56073	16.9
639.15948	44.0
641.40497	74.3
642.46466	11.3
643.13770	31.4
644.14392	9.5
645.06464	77.8
646.64990	60.3
647.32562	6.5
647.96399	10.3
650.09869	71.4
652.28973	3.7
653.23230	26.5
654.62036	19.4
656.46283	2.7
657.35785	23.4
657.96930	19.6
659.35040	35.6
660.30145	4.2
661.25183	16.9
662.66028	386.4	y (19) (3+)-P, y (13) (2+)-NH3, y (13) (2+)-H2O
663.71771	28.7
664.77484	41.3
665.45709	18.9
666.28101	19.5
667.90405	14.1
669.13391	66.5
671.33337	435.9	y (13) (2+)
672.15588	67.5
673.14905	4.2
674.16803	27.6
674.99249	10.8
676.78790	21.5
677.89386	40.9
678.81732	29.7
680.49402	6.7
681.40759	63.8
683.15845	153.8
684.56213	32.7
685.43219	33.1
686.41577	15.0
687.66589	33.1
689.40820	85.6
690.34265	78.3
691.11707	42.4
692.23590	98.0
693.10596	33.3
694.35138	12.0
695.49176	35.6
698.64581	13.1
699.34833	23.2
700.82434	237.6	b (13) (2+)
702.27087	59.3
704.35156	55.0
705.36145	49.2
706.17017	8.4
707.04279	44.9
707.66840	23.1
709.89685	155.6
710.59039	63.9
711.74261	22.8
712.53479	28.3
714.12518	25.5
715.14313	61.4
716.43475	110.6
717.04443	17.5
718.81256	341.9	y (14) (2+)-H2O, y (14) (2+)-NH3
719.71979	64.5
720.68475	85.0
722.35223	9.1
723.60583	50.2
724.45844	73.8
725.48212	27.5
726.32959	88.2
727.24347	58.7
728.13885	501.8	y (14) (2+)
729.21198	48.8
729.93158	23.0
731.09125	123.8
732.00079	13.5
733.51111	241.8
734.41168	57.3
735.45117	30.8
736.16553	39.4
737.35614	28.8
738.37177	29.9
739.31958	31.3
740.41669	37.1
741.43317	114.9
742.41449	499.0	b (14) (2+)-NH3, b (14) (2+)-H2O
743.58240	88.9
744.53632	16.8
745.36176	44.0
746.44574	71.8
747.20551	88.5
748.60376	57.6
749.97400	84.3
751.10217	60.3
751.88239	55.4
752.60187	45.5
754.25708	63.2
755.95410	24.8
757.09137	90.4
757.78339	75.4
758.51093	52.9
759.67212	85.6
760.75482	117.8
761.50189	18.6
762.38812	63.9
763.77527	145.5
764.66602	94.7
765.54706	124.9
766.28455	8.9
767.23322	118.1
768.40790	142.3
769.49036	30.7
770.31244	20.3
771.37433	113.9
773.29913	109.8
774.33221	174.9
775.40253	98.1
776.19843	100.7
777.20709	87.2
778.07886	102.0
779.54089	131.2
780.34772	254.3
781.21600	452.4	[M+3H] (3+)-P
782.00397	42.6
782.80310	52.0
784.19415	125.6
785.35718	82.2
786.55780	324.8
787.61554	54.2
788.40100	77.9
789.55145	157.8
790.68646	109.0
791.46515	1029.8	y (7) (1+)
792.64130	721.6
793.37823	231.2
794.26428	117.8
795.50250	341.5
796.25513	465.1
797.20282	106.3
798.33740	194.9
799.35480	157.1
800.76178	61.4
802.02820	3557.5	[M+3H] (3+)-NH3-H2O
803.19635	208.2
804.55573	250.5
805.31390	33.4
806.21954	11.8
807.10162	9.6
815.75543	7.1
819.51477	44.8
820.16083	11.0
821.36591	12.8
822.58746	52.6
823.62799	41.9
824.67920	36.9
825.92743	55.1
827.29535	32.1
828.34991	27.0
829.46735	5.7
831.26300	54.0
832.49670	64.6
833.24432	22.9
836.04108	14.2
837.57733	38.8
839.08960	52.2
839.90094	45.8
841.00610	80.5
841.67120	63.5
842.71814	83.8
843.37140	6.2
844.06512	11.5
844.90100	54.2
846.23944	10.6
847.20306	20.7
848.24554	132.0
849.70221	153.4
850.44818	9.8
851.33716	24.6
852.13849	27.9
853.31152	8.3
854.13855	8.5
855.39203	21.7
856.57941	51.8
858.30701	11.6
859.27020	25.7
862.17212	13.0
863.19611	5.5
865.38574	38.9
866.80182	68.6
868.02887	62.7
869.60217	20.3
870.67377	34.2
871.52710	25.4
872.17694	16.4
874.49725	72.5
875.30853	56.9
875.99872	69.6
876.79529	28.2
877.64276	38.1
879.89709	42.3
883.73541	44.4
885.11578	66.0
886.37347	160.8
887.33392	13.1
888.53680	227.4
889.52264	67.8
890.26947	1.7
891.62311	11.5
892.47571	87.9
893.44849	17.4
895.10626	28.3
896.45630	60.0
897.53619	1246.9	b (17) (2+)-NH3-P, b (16) (2+)-H2O, b (16) (2+)-NH3, b (17) (2+)-H2O-P
898.37360	406.4
899.37128	18.9
901.21674	6.5
902.97949	50.8
903.90863	12.5
905.04327	35.2
906.59332	1536.2	b (17) (2+)-P, b (16) (2+)
907.52271	207.7
908.33575	3.5
910.07635	23.0
911.58942	15.1
913.46759	31.3
917.88715	47.1
919.53540	48.5
920.21844	15.1
920.95135	44.9
923.31049	3.9
924.15112	9.8
925.43573	1.9
926.40631	54.1
927.08234	72.3
927.94843	9.7
929.58594	1.9
931.82928	43.1
932.93311	33.5
933.57135	8.8
935.45966	5.9
936.27679	62.5
936.94501	26.3
938.32343	509.3	y (8) (1+)
939.36279	350.9
940.32538	40.7
941.73218	35.1
943.17548	46.2
946.36188	21.9
947.73712	19.2
950.60059	34.8
951.78632	94.3
953.45502	26.0
954.29120	27.7
955.11957	87.8
956.03223	82.1
959.05127	36.6
960.57538	29.3
962.03558	24.8
963.35327	65.4
964.61841	17.0
966.74927	52.8
967.55640	90.2
968.41699	49.3
969.80389	46.9
970.47809	19.8
972.54150	10.3
974.22260	33.2
976.27863	43.2
979.40802	14.6
981.15790	91.3
982.35883	193.3	b (19) (2+)-NH3-P, b (9) (1+)-H2O-P, b (19) (2+)-H2O-P
983.35492	103.2
984.08185	10.5
985.30884	487.5	b (8) (1+)
986.43903	202.1
987.58661	24.6
988.94995	25.1
991.34564	13.7
992.49146	7.5
993.20453	95.6
994.83276	49.7
997.01691	12.3
998.01202	3.7
1000.43036	15.9
1001.86475	39.2
1004.41376	35.7
1006.34009	35.7
1007.18683	8.3
1008.04181	38.7
1011.04712	4.3
1011.88019	14.6
1012.74969	6.3
1014.49213	5.5
1015.51440	24.2
1017.09015	52.0
1018.53717	7.7
1019.87354	5.6
1022.09186	172.5
1023.09662	31.8
1023.95972	24.4
1025.67456	72.9
1026.57495	38.2
1027.38269	34.2
1028.60364	34.7
1031.03552	922.3	b (19) (2+)-NH3, b (19) (2+)-H2O
1031.88940	159.0
1032.88037	59.7
1033.59375	25.8
1039.12988	112.7
1039.85474	1109.8	b (19) (2+), y (9) (1+), y (20) (2+)-H2O-P
1040.69836	727.5	y (20) (2+)-NH3-P
1041.65186	98.2
1042.84155	32.9
1043.75891	18.4
1044.65015	23.0
1045.36816	27.6
1048.08960	16.6
1048.73633	32.7
1052.29175	9.3
1053.36499	7.0
1054.44348	54.8
1055.13354	30.3
1055.73950	44.7
1058.00317	44.7
1059.58203	21.0
1060.52527	12.8
1061.53503	6.5
1062.20398	56.8
1065.03076	41.3
1066.28027	133.1
1067.15381	467.9	b (20) (2+)-H2O, b (20) (2+)-NH3
1067.99561	4.6
1068.63269	32.3
1069.63831	54.6
1070.33228	29.8
1071.71289	5.5
1073.65613	24.1
1075.54102	635.3	b (21) (2+)-H2O-P, b (21) (2+)-NH3-P, b (20) (2+)
1076.38293	141.7
1077.21973	13.7
1078.63708	5.0
1079.40967	26.4
1080.31897	57.0
1081.41528	39.7
1082.54736	35.0
1084.94568	11.4
1085.62402	10.2
1087.30261	13.6
1090.00842	31.2
1090.77698	21.2
1093.16382	34.4
1094.30151	30.0
1097.36206	10.0
1098.42017	406.0	y (21) (2+)-NH3-P, y (21) (2+)-H2O-P, y (20) (2+), b (9) (1+)
1099.47937	138.3
1100.50061	17.3
1101.51416	17.1
1102.72144	10.8
1103.49902	34.1
1104.50964	3.2
1105.58337	29.6
1106.62000	16.0
1110.65491	15.5
1111.50000	20.2
1113.46313	4.7
1114.10254	42.5
1115.36304	49.6
1116.66187	16.8
1117.82458	21.2
1118.63135	12.3
1119.23218	6.5
1121.41919	19.0
1122.25537	8.3
1123.38037	53.4
1124.52637	53.2
1127.49805	31.0
1129.24341	40.7
1133.28296	248.1	b (21) (2+)
1134.42285	23.9
1135.40051	7.6
1136.34790	8.8
1138.26929	14.5
1139.10034	40.6
1140.43042	137.7
1141.57861	14.3
1147.12439	79.2
1147.96680	31.9
1149.27661	16.6
1151.40747	18.0
1152.66382	11.0
1153.26819	14.8
1154.97437	10.8
1156.23291	31.4
1157.05103	52.0
1158.18225	2.2
1159.28186	25.8
1161.92285	36.8
1163.04578	12.3
1165.31445	31.2
1167.17334	67.9
1168.07861	23.2
1168.71375	7.8
1171.53259	18.9
1173.30591	14.6
1179.41858	86.3
1180.27100	46.9
1181.35229	57.6
1185.22839	101.8
1185.90369	4.2
1186.60278	76.6
1187.55725	45.5
1188.55688	16.6
1190.41235	6.6
1197.39819	103.0
1198.30786	14.5
1200.04602	32.5
1202.36646	3.4
1206.55920	19.9
1207.62476	3.7
1209.46887	7.8
1218.44250	17.4
1219.25964	6.5
1221.49805	23.0
1222.64795	11.9
1223.41895	11.0
1224.32520	10.2
1225.77197	8.5
1227.73523	7.8
1236.59546	86.4
1237.43433	30.4
1238.51733	10.0
1242.32043	76.0
1243.19226	42.9
1244.06177	10.2
1247.80005	3.9
1254.66321	151.9
1255.65356	38.4
1256.63623	45.5
1258.50427	2.2
1264.36145	16.1
1272.55750	25.7
1273.67566	2.2
1275.61011	18.7
1280.19153	15.9
1282.35522	12.0
1286.51965	9.8
1295.29822	12.5
1296.26135	10.3
1297.49597	7.4
1298.91235	30.6
1299.80322	72.5
1301.29224	15.1
1305.21436	5.9
1314.28186	25.5
1317.18396	18.7
1319.04651	13.0
1319.77271	8.8
1320.59766	44.7
1323.49500	174.7
1324.53796	37.5
1325.62842	20.6
1331.11096	31.8
1332.33557	19.0
1334.49902	7.1
1335.41003	29.8
1341.65247	178.3	y (13) (1+)
1342.87207	49.9
1344.87610	4.7
1346.80920	19.9
1354.59851	7.5
1355.52380	20.5
1361.69177	11.7
1365.52771	9.5
1366.54395	11.5
1374.37000	6.0
1384.04919	15.9
1384.92383	6.5
1388.11450	28.8
1390.36853	4.4
1393.66638	30.0
1396.73792	4.0
1400.47241	84.2
1401.67908	14.6
1409.28833	5.5
1410.02820	17.4
1411.00012	5.0
1414.52832	7.5
1418.14368	7.0
1429.35107	6.5
1435.12366	19.8
1436.58179	22.9
1437.49988	47.2
1438.51111	11.1
1452.74670	26.6
1454.41248	41.5
1455.54114	38.0
1463.46204	5.6
1465.78381	4.4
1478.33752	12.7
1480.17883	6.5
1486.57556	16.1
1491.37537	14.6
1501.51941	24.2
1503.95471	8.2
1517.66150	17.8
1520.24976	26.1
1522.67029	41.8
1576.29810	17.2
1581.90344	16.8
1589.74304	10.0
1590.98865	10.2
1610.59412	11.8
1630.61157	6.5
1648.48572	3.2
1649.85364	18.7
1650.45569	6.5
1669.03699	20.7
1694.51050	18.5
1703.84058	20.9
1712.42566	11.3
1736.19763	11.6
1793.94751	14.1
1811.64331	15.7
1812.96082	6.4
1831.89514	13.7
1832.59680	25.8
1864.89148	19.3
1874.98840	13.9
1931.12097	8.5
1945.36743	11.1
1972.79138	6.7
1996.85339	10.5
