# Supplementary material for: Phosphoproteomic Analysis of Platelets Activated by Pro-Thrombotic Oxidized Phospholipids and Thrombin
Source: PLoS One. 2014 Jan 6;9(1):e84488. doi: 10.1371/journal.pone.0084488 (PMC3882224; doi:10.1371/journal.pone.0084488)
Supplement: Annotated Spectra S3 — (ZIP) [file pone.0084488.s006.zip › KDLYANTVLSGGTTMYPGIADR_-5_2_65839.txt]

m/z	i	matches
231.09348	9.4
232.83040	8.6
238.04546	3.6
241.08078	14.9
247.18140	36.8
248.41705	19.0
253.37871	8.2
265.23022	29.3
267.95636	15.9
269.02151	12.9
271.13953	8.0
272.22437	19.0
281.53528	25.4
290.37839	23.5
297.04102	26.1
303.95563	19.5
308.15295	18.3
314.61362	79.2
315.33536	13.8
321.49039	15.6
329.17422	17.2
337.43530	20.8
341.32617	63.5
344.50665	22.7
345.25104	34.2
351.86542	29.8
353.39569	16.6
356.98715	17.0
358.50522	4.3
361.20959	331.2	y (3) (1+), b (9) (3+)-NH3, b (9) (3+)-H2O
362.17065	63.3
364.98669	10.2
366.07025	36.0
368.35864	10.5
380.44232	47.3
381.33728	11.3
384.15985	16.9
385.92151	8.7
387.22034	15.5
393.45074	28.9
396.42792	80.2
398.14270	7.2
399.58484	32.6
400.41730	12.6
403.21771	7.8
407.17584	36.4
412.11292	7.6
414.37988	21.0
416.25769	11.3
418.88470	9.0
420.78168	33.8
421.56683	17.5
422.50464	11.3
423.29950	8.2
426.77478	4.7
429.09729	14.5
430.98560	25.1
432.13800	13.0
442.86627	14.6
443.91675	78.3
445.35828	26.5
451.37732	30.0
452.17896	18.0
453.39771	19.7
454.85309	19.2
459.04565	5.4
461.30664	23.4
463.77661	33.0
465.06091	14.5
468.16577	21.3
468.78741	7.5
470.26434	6.9
471.25916	19.9
472.28778	4.9
474.29608	101.6
475.06104	9.8
477.69843	34.3
479.30518	29.4
480.68091	31.7
481.36102	6.0
482.23914	18.1
484.05847	127.9
485.08459	90.1
489.35632	6.1
490.39130	10.8
491.29022	20.3
492.89240	74.1
493.86566	18.6
494.62585	25.7
497.53162	22.1
499.07019	32.8
500.66888	15.5
501.94312	21.9
503.39270	17.5
504.25635	5.4
507.59143	22.0
508.72278	8.6
512.36359	39.1
513.18396	9.0
515.37921	12.6
516.78534	49.7
517.48187	34.0
519.24518	25.3
520.05438	19.8
521.51373	11.5
523.30194	13.4
523.99908	25.7
527.39868	54.7
528.39966	25.1
529.24377	25.3
530.34601	113.6
531.40002	186.4	y (5) (1+)
532.55939	76.5
533.35791	52.5
534.68567	67.7
535.39404	24.8
536.40015	5.8
537.50568	49.8
538.22705	13.8
540.58118	18.7
541.45331	64.0
543.47876	16.6
545.95337	61.2
546.65869	13.0
547.32080	8.6
548.30389	17.1
550.08490	52.7
551.20001	29.0
552.32086	22.8
554.24701	36.7
555.01160	26.6
558.19824	46.0
559.26447	21.3
561.19806	33.8
563.13763	129.4
566.17108	10.8
568.39679	18.9
569.21564	11.3
572.68329	5.4
574.65601	22.7
575.55493	56.0
579.39075	13.5
580.43341	6.1
581.35712	27.9
582.38885	147.0
583.26935	22.6
584.62946	138.8
587.09418	81.5
588.40063	4.3
591.54010	4.5
593.52173	181.7	b (16) (3+)-NH3, b (17) (3+)-H2O-P, b (16) (3+)-H2O, b (17) (3+)-NH3-P, b (12) (2+)-NH3-P, b (10) (2+)
594.34833	2.8
595.37433	30.1
597.17529	4.3
600.12714	41.5
601.44647	62.6
603.73419	10.9
604.85577	92.7
606.46344	36.9
608.12915	151.5
609.09564	79.1
611.04395	407.2	y (6) (1+)-H2O, y (6) (1+)-NH3, y (12) (2+)-H2O, y (12) (2+)-NH3
611.82318	21.1
612.73444	11.9
614.11884	29.8
615.39185	18.6
617.73969	230.1	b (18) (3+)-P
618.44263	25.5
620.55371	71.6
622.13782	78.4
622.83990	26.2
626.20569	19.5
628.39203	2516.4	y (6) (1+)
629.47028	827.1
630.28094	31.3
631.39417	19.7
632.54102	13.2
634.03546	24.6
637.50751	15.0
639.82910	24.8
641.37537	154.6
642.99530	4.0
645.50909	20.5
646.43671	25.5
647.24414	17.6
648.20398	19.3
648.93341	24.4
650.23260	114.4
650.98419	119.9
651.82159	50.8
652.71021	6.7
653.45447	55.2
654.56207	105.4
655.29169	16.8
657.04059	37.0
657.80646	29.2
658.45398	29.5
660.88446	42.3
662.26196	111.2
663.22980	92.0
664.21106	45.2
665.57867	59.3
666.52637	51.3
668.95886	3.6
669.68268	15.3
672.52484	130.8
673.37201	49.6
675.63470	59.8
676.59753	189.3
677.57281	94.4
679.86737	62.7
681.15796	61.3
683.27563	40.4
684.64392	98.8
685.34045	78.3
685.97040	35.4
686.79877	29.4
687.76727	53.7
688.97070	8.6
690.22113	39.3
691.06342	150.5
692.18048	307.9	b (13) (2+)-H2O, b (13) (2+)-NH3
693.09235	6.9
694.57996	26.8
695.46320	25.6
697.92645	61.2
698.77356	116.4
700.03986	47.2
701.06073	304.7	b (13) (2+)
702.06757	619.7	b (14) (2+)-P
703.28491	103.6
704.32794	31.7
706.26007	29.0
707.19086	194.1
708.30035	49.4
709.35858	47.5
710.37640	96.1
711.15472	286.3	y (14) (2+)-NH3, b (21) (3+)-H2O-P, y (14) (2+)-H2O
712.15436	154.5
713.41302	78.4
714.44183	58.1
715.57440	79.9
716.30511	103.9
717.15833	34.3
718.19873	74.2
719.25446	81.8
720.05164	228.9	y (14) (2+)
720.97736	225.6	y (20) (3+)-H2O, y (20) (3+)-NH3
722.19440	61.8
724.64618	155.3
725.56323	70.2
727.21283	103.1
728.97699	83.5
729.81250	43.3
731.24597	67.5
732.54059	33.6
733.32727	358.0	y (21) (3+)-P
734.02118	309.3
734.91479	165.0
735.72003	59.7
736.89966	55.3
737.71759	61.5
739.00323	57.3
740.17651	56.7
741.19049	293.2
742.11548	421.3
742.91321	722.2	b (14) (2+)-H2O, b (14) (2+)-NH3
743.90771	193.9	b (21) (3+)-H2O, b (21) (3+)-NH3
744.85138	35.0
747.19354	19.0
749.30621	268.1
750.43347	37.5
751.40656	757.8	b (14) (2+)
752.32147	102.8
753.08685	11.0
753.72937	17.7
754.45502	63.6
755.49182	138.8
757.04816	28.3
758.53992	179.9
759.49915	384.1	b (15) (2+)-H2O-P, y (21) (3+)-NH3, b (15) (2+)-NH3-P, y (21) (3+)-H2O
760.30481	97.6
761.41400	72.1
762.67743	34.0
763.58502	158.1
764.29370	98.3
765.02631	23.5
765.84125	118.7
767.39166	241.2	b (15) (2+)-P, b (6) (1+)-H2O
768.09375	78.8
769.26685	219.3	[M+3H] (3+)-NH3-P, y (15) (2+), [M+3H] (3+)-H2O-P
770.24854	76.8
771.01508	28.7
772.10626	185.3	b (7) (1+)-NH3-P
772.88623	37.7
773.99963	11.2
775.17242	473.4	[M+3H] (3+)-P, y (7) (1+)-NH3
776.23474	404.7
777.15588	232.3
778.16400	227.5
779.21429	7.5
780.18939	194.6
781.72125	344.7
782.90631	53.4
784.13727	197.3
784.98785	94.1
785.81781	131.6
787.60352	666.5	b (7) (1+)-P
788.57251	77.5
789.83405	773.3
790.85590	984.9
791.52618	1716.6	y (7) (1+)
792.54285	998.9
793.53351	257.9
794.71625	116.8
795.99799	531.7
796.73431	3359.0	[M+3H] (3+)-NH3-H2O
798.13965	322.8
799.03082	284.1
800.11896	92.5
801.11493	5.8
802.86401	12.6
807.83734	28.5
808.66534	87.1
809.78778	13.3
810.70923	86.6
811.46735	10.8
814.86359	57.0
816.59766	147.7
817.56378	83.1
818.38055	10.3
819.54413	8.3
820.98181	50.2
822.64478	17.7
824.49951	43.9
826.38495	26.7
827.06476	19.2
827.68158	41.3
828.75146	118.4
832.69476	234.6
833.45612	2.1
835.64709	59.0
836.86053	47.1
838.31219	8.7
839.12054	7.8
840.56573	192.5	b (16) (2+)-NH3-P, b (16) (2+)-H2O-P
841.44000	83.2
843.09619	35.5
843.93085	52.8
844.92285	44.9
846.75439	11.3
848.57043	235.3
849.87866	22.1
851.09412	163.5
852.29535	33.9
853.40027	15.3
855.32440	13.4
856.57361	52.5
857.26361	15.3
858.04620	15.2
858.98981	41.4
861.72125	17.7
863.20544	107.4
864.00769	73.3
865.16077	18.7
866.29285	84.8
867.29712	7.1
868.59247	158.6
869.58075	133.9
871.53925	6.4
872.38318	5.0
873.03949	8.2
874.39288	27.8
875.43451	192.0
876.53400	95.0
877.36389	53.3
879.46295	86.2
880.28717	272.3
881.07837	194.8
882.04584	12.5
884.62177	184.1
886.36377	135.8
889.28278	1151.8	b (16) (2+)-NH3, b (16) (2+)-H2O, b (17) (2+)-H2O-P, b (17) (2+)-NH3-P
890.12665	1053.0
890.89313	286.8
891.82867	14.3
892.56586	33.6
893.44562	40.0
894.38483	66.8
895.09784	20.3
896.28052	4.7
897.40375	15.7
898.38202	2228.4	b (16) (2+), b (17) (2+)-P
899.09491	1160.9
900.10577	137.1
902.10571	122.2
902.95111	180.0	y (18) (2+)-H2O
903.82318	65.3
904.57538	16.2
905.41620	88.3
908.91388	9.4
911.00787	27.1
911.80981	67.9
913.23712	45.4
918.44141	79.7
919.28192	5.7
922.49103	933.7	y (8) (1+)
923.51825	455.0
924.53619	44.5
925.52490	79.1
927.00513	13.2
927.95831	18.4
929.74445	22.1
931.52435	52.8
932.29144	71.9
933.56146	89.5
934.83173	22.9
935.92767	33.0
937.39703	16.6
938.09668	195.6	b (17) (2+)-NH3, b (17) (2+)-H2O
938.94086	94.2
939.80322	13.1
940.59595	36.3
941.61914	66.3
942.68195	36.0
944.33350	141.3
946.18146	28.3
946.78632	23.3
947.58551	91.7
948.32318	89.6
949.15625	30.1
950.72491	38.0
951.54669	19.5
952.54877	25.0
953.51416	25.1
955.83917	17.2
957.06061	127.0
960.64227	150.6
962.25140	96.9
963.40625	77.0
966.48944	109.6
967.55597	77.7
968.37061	51.9
969.85736	195.3
970.64014	7.7
971.45020	60.8
972.98676	109.7
974.62506	11.9
975.51855	89.9
976.20819	12.1
977.16119	12.8
978.71124	14.4
980.01587	47.3
981.14380	42.5
982.05157	25.9
983.87689	19.5
985.39288	376.9	y (19) (2+)-P, b (8) (1+)
986.51563	227.0
987.50488	21.4
988.14069	22.3
991.53253	58.3
992.17676	65.4
992.90015	27.9
994.54108	5.8
995.93646	21.0
998.33252	38.5
999.48651	6.0
1000.38153	23.2
1001.69000	13.3
1002.32721	85.2
1003.06763	15.4
1005.74689	191.1	y (9) (1+)-NH3, y (9) (1+)-H2O
1007.07471	83.4
1008.95746	29.9
1010.02191	142.3
1011.01147	132.8
1011.73822	19.6
1013.93915	93.2
1014.95099	171.4
1016.51300	15.6
1017.20526	19.5
1017.83539	22.0
1020.64240	61.7
1021.53687	62.9
1022.88916	361.6	y (9) (1+), b (19) (2+)-NH3, b (19) (2+)-H2O
1023.60596	343.0
1024.63037	42.0
1025.54102	104.9
1026.62878	33.3
1029.13928	67.4
1029.90967	63.7
1032.02234	385.1	b (19) (2+)
1032.80103	417.0	y (20) (2+)-H2O-P, y (20) (2+)-NH3-P
1034.13867	36.7
1034.81702	23.7
1035.73816	24.3
1037.18481	13.1
1039.19775	109.6
1040.52722	26.9
1045.49121	30.3
1046.51831	42.8
1047.51465	41.1
1049.51611	95.2
1054.87598	41.6
1058.79541	144.1
1059.76831	98.1
1060.81799	28.8
1061.90674	54.2
1062.52637	15.2
1065.01978	69.3
1067.73828	329.4	b (21) (2+)-NH3-P, b (20) (2+), b (21) (2+)-H2O-P
1068.96509	83.7
1069.62061	5.4
1070.68298	21.7
1071.29370	23.9
1072.69385	19.2
1073.81433	88.4
1074.47595	13.0
1075.09436	38.5
1077.36292	24.3
1078.06665	61.1
1079.16663	82.5
1080.11890	88.9
1082.40918	10.3
1083.65381	9.1
1084.63721	19.3
1085.80688	47.5
1086.48706	5.2
1088.12964	432.9	b (10) (1+)-P
1089.29285	163.3
1090.46143	68.0
1092.78967	5.8
1094.32275	35.0
1098.57153	169.3	y (21) (2+)-P, b (9) (1+)
1099.43494	122.0
1100.50549	32.0
1101.60608	79.6
1102.23694	55.1
1107.78271	20.9
1108.41260	14.1
1110.56128	81.5
1112.42981	28.8
1114.43494	6.5
1116.23352	40.5
1118.85034	76.3
1122.33276	39.5
1123.93066	117.1
1124.98938	131.5
1125.94287	60.6
1126.88513	16.4
1129.03406	16.6
1129.99194	20.4
1130.70630	18.1
1131.69287	35.1
1133.52710	144.6
1134.42566	29.1
1136.49341	5.7
1139.07117	136.7
1139.75708	68.5
1141.25586	21.5
1146.09131	19.9
1147.02783	40.0
1147.98584	47.2
1148.82715	41.6
1151.47571	17.7
1154.45557	4.7
1157.85901	8.6
1159.66174	17.0
1162.87341	27.0
1163.96606	71.9
1164.73157	35.0
1165.61084	11.1
1166.71667	29.7
1167.43115	29.1
1168.46204	20.2
1169.33179	28.0
1170.51050	3.6
1172.59290	13.8
1176.21582	13.3
1181.49512	81.4
1183.03125	79.1
1185.68921	97.0
1186.54541	80.8
1187.37476	67.1
1188.18481	21.4
1189.43616	6.5
1191.26465	14.1
1196.43848	9.3
1199.58350	4.7
1204.36560	9.7
1205.33044	48.8
1206.64929	18.4
1207.73975	94.7
1208.82910	6.5
1211.09705	4.0
1211.86133	69.0
1213.50195	15.4
1215.78796	81.0
1218.31458	21.4
1220.26794	13.3
1220.87500	23.6
1221.52368	21.5
1223.88098	5.8
1225.26929	20.6
1227.09790	9.1
1229.63721	5.0
1230.76599	23.9
1233.46802	23.0
1234.44641	9.3
1235.88513	39.6
1238.56335	44.5
1240.10193	47.5
1242.04834	13.1
1243.21545	56.8
1244.68542	3.2
1246.67822	53.6
1247.41895	16.1
1248.32458	11.3
1250.42883	26.1
1253.38086	35.7
1258.48071	49.0
1263.63049	66.9
1265.82495	6.3
1269.63757	24.3
1281.40881	47.7
1282.04578	22.5
1287.24768	8.0
1293.53381	19.6
1295.40063	38.7
1296.50134	13.5
1299.57507	22.5
1300.50476	48.7
1301.51196	13.1
1302.70935	25.4
1303.69580	14.4
1304.44861	56.4
1305.08008	11.9
1307.37463	51.4
1308.64624	29.1
1309.99780	7.2
1317.42712	22.7
1318.53406	28.0
1319.15918	4.7
1320.53235	7.1
1323.48999	13.2
1325.47009	26.7
1326.81482	14.0
1327.62646	36.6
1330.78821	18.8
1332.39001	12.7
1335.75293	9.1
1339.35364	19.8
1345.31433	12.1
1346.53772	8.2
1347.14050	13.5
1352.09680	32.4
1352.72217	17.0
1353.48889	17.7
1354.50781	25.0
1355.43518	45.4
1364.98047	6.2
1365.78711	8.9
1369.03833	2.9
1371.22839	4.3
1372.30884	33.4
1374.95496	26.1
1383.79504	45.4
1385.59949	44.5
1389.91602	20.2
1392.41699	37.9
1398.43518	14.1
1399.73206	37.6
1400.46948	26.3
1401.70837	17.1
1410.22498	8.3
1412.09607	12.9
1413.76477	8.6
1415.06384	36.8
1417.13269	29.8
1419.16882	35.2
1420.48340	31.9
1421.67712	16.9
1422.35828	14.4
1432.52563	49.4
1459.69250	12.6
1465.85278	28.1
1467.70056	14.4
1469.60339	8.9
1478.94031	4.6
1485.67224	45.3
1502.77698	40.4
1504.66711	27.9
1510.28540	9.3
1518.81116	3.9
1576.97131	17.5
1584.54724	33.6
1591.68372	3.6
1594.81238	3.0
1597.71960	8.3
1601.80920	11.3
1614.62976	24.8
1618.61548	8.9
1632.47974	20.1
1633.59167	11.3
1641.40161	14.4
1649.70740	24.3
1651.35425	26.5
1652.32996	20.9
1735.30627	11.4
1774.59595	13.3
1778.69421	7.5
1849.78308	26.1
1942.42407	15.9
