# Supplementary material for: Phosphoproteomic Analysis of Platelets Activated by Pro-Thrombotic Oxidized Phospholipids and Thrombin
Source: PLoS One. 2014 Jan 6;9(1):e84488. doi: 10.1371/journal.pone.0084488 (PMC3882224; doi:10.1371/journal.pone.0084488)
Supplement: Annotated Spectra S3 — (ZIP) [file pone.0084488.s006.zip › KDLYANTVLSGGTTMYPGIADR_-6_2_34013.txt]

m/z	i	matches
226.34052	6.5
230.05717	4.0
236.06883	11.2
238.05869	5.9
240.92845	4.4
244.30067	5.0
251.40729	2.0
252.02942	6.7
255.04282	3.8
260.41168	9.7
272.23291	21.0
273.90375	4.6
276.21194	2.4
278.12692	8.8
279.19299	8.2
280.19156	11.0
290.01300	34.7	y (2) (1+)
294.32391	8.9
296.21884	15.2
307.16632	6.1
308.33075	6.5
312.16467	16.4
314.79440	11.3
322.37604	7.3
330.15829	14.6
333.24377	15.7
334.07855	4.5
337.32489	24.8
341.09363	12.7
347.38477	6.5
355.32147	6.1
356.22003	5.9
357.09918	4.2
358.45667	3.2
359.40079	26.0
361.25031	61.4	y (3) (1+)
362.24158	27.4
363.86633	7.1
374.18512	11.6
377.47003	4.5
379.09119	10.3
380.26764	1.6
381.21753	5.4
382.42035	27.3	b (11) (3+)-H2O, b (11) (3+)-NH3
383.18188	4.6
385.05402	19.8
388.22003	6.2
389.16498	4.8
395.15247	30.4	b (7) (2+)-H2O, b (7) (2+)-NH3
396.28851	10.6
398.29181	7.3
399.70807	4.1
405.47247	3.1
407.18823	10.1
409.48169	2.9
410.96625	6.9
413.37476	5.1
415.37744	10.6
416.87140	13.7
418.36182	5.4
421.62946	44.1
422.23944	4.3
424.00140	19.0
427.81573	13.0
433.60309	3.1
437.45532	4.7
438.23041	13.5
438.97766	10.6
440.17310	16.2
442.20526	26.3	y (13) (3+)-H2O, y (13) (3+)-NH3
443.10681	14.1
444.16730	17.4
445.55035	9.3
446.27301	10.1
448.52075	5.2
450.17419	15.7
451.62152	2.9
453.01221	6.7
458.98279	4.2
462.43744	9.7
464.14996	16.7
467.17566	7.6
470.24664	25.8	y (8) (2+)
471.45245	6.5
473.39099	2.4
474.60095	29.5	b (14) (3+), y (4) (1+)
477.29773	21.2
478.76965	5.1
479.44312	9.3
481.18378	48.9
482.11389	17.7
483.20703	5.6
484.11743	8.0
487.21069	12.7
489.46332	9.5
490.23962	10.1
495.87512	32.0
500.26019	42.8	b (9) (2+)-H2O
501.30463	3.5
505.15741	2.0
506.46838	5.3
507.80664	21.9
510.24329	13.6
511.48132	15.6
512.45764	11.7
515.21368	31.2
516.47614	25.8
517.10760	9.1
519.17975	11.8
520.27625	22.3
520.99127	23.7
522.19641	21.2
523.94379	5.4
524.77454	13.2
525.65619	18.9
526.32172	14.7
527.01825	16.9
529.22351	3.1
531.42590	46.9	y (5) (1+)
532.14368	29.4
533.30255	6.2
534.33813	4.2
535.40717	10.8
536.23169	7.3
539.07239	10.7
540.37952	23.8
541.39056	17.9
543.14905	8.2
544.51233	8.0
545.12146	5.1
547.03229	14.7
547.67023	3.1
548.58124	5.7
549.32428	6.1
553.30365	9.3
554.28235	14.7
554.97906	4.6
556.35712	2.0
557.08405	7.9
557.87878	5.8
560.11523	10.8
562.06268	16.0
564.20270	21.6
564.93817	8.6
567.27753	17.3
568.27325	22.5
568.96313	13.0
570.25409	41.5	y (10) (2+)
571.01758	14.4
572.65643	23.1
573.53235	31.8	b (5) (1+)-H2O, b (5) (1+)-NH3, b (11) (2+)-H2O, b (11) (2+)-NH3
574.26202	17.3
576.63232	33.5
578.21655	18.5
578.96985	8.9
580.98792	12.1
585.39728	10.1
586.36646	3.8
587.50330	6.3
588.48260	6.0
589.31281	33.9
590.23700	26.9	y (17) (3+), y (11) (2+)-H2O, y (11) (2+)-NH3
591.17389	3.7
593.16962	9.4
593.91266	22.1
595.20685	18.6
595.96167	29.6
597.35388	20.6
598.91382	9.3
601.04578	6.4
602.00873	30.3	b (12) (2+)-NH3, b (12) (2+)-H2O
602.76221	21.3
603.48663	24.7
605.48602	25.3
606.90771	16.6
609.98639	12.5
611.83099	51.9	y (6) (1+)-NH3
613.18915	25.5	y (18) (3+)
615.66711	2.7
618.30670	42.2	y (12) (2+)-H2O
619.23383	11.1
620.96210	46.1
622.24750	9.9
623.42761	21.5
624.77765	25.5
626.39484	5.9
627.66791	79.5
628.44867	95.2	y (6) (1+), y (12) (2+)
629.48657	48.1	b (18) (3+)
630.61145	7.5
632.41400	7.2
633.96600	33.9
634.60114	4.3
635.51373	8.1
636.26270	24.9
637.40216	25.2
639.13928	40.0
640.16046	19.1
641.48334	12.9
642.37311	17.5
643.83545	21.7
644.65802	22.4
646.47388	8.3
647.13226	16.4
647.79010	7.1
651.49597	7.2
653.88800	9.3
655.02673	37.4
656.36841	45.8
657.20728	37.6
658.28363	48.1
660.07141	24.9
660.92572	34.6	b (19) (3+)-H2O, b (19) (3+)-NH3, b (13) (2+)
661.72748	22.5
662.51801	17.3
663.57672	30.0	y (13) (2+)-NH3
664.73126	32.1
665.36475	13.7
666.37146	45.0	b (19) (3+)
667.47723	19.8
668.27393	6.9
669.35211	19.0
670.43829	22.3
671.48810	110.0	y (13) (2+)
672.51880	39.5
673.20697	64.6
673.98352	24.9
674.62988	20.4
677.46478	47.9
678.29694	4.5
679.99139	36.7
680.91290	34.0
682.09308	16.2
682.78143	7.5
684.95831	19.5
687.11603	19.1
687.93872	11.9
689.23981	43.6
689.85114	4.7
690.70325	22.0
691.37042	14.7
693.35797	42.0
694.35938	45.4
695.17798	9.9
698.61145	38.0
699.27789	10.4
700.65082	45.4	y (20) (3+)-NH3, y (20) (3+)-H2O
701.46063	10.7
702.73865	37.6	b (14) (2+)-H2O, b (14) (2+)-NH3
704.87164	35.0	b (6) (1+)
705.51031	8.8
706.66937	63.2	y (20) (3+)
707.45209	19.4
708.10101	19.1
708.75104	21.7
710.34351	11.9
711.28992	92.6	b (14) (2+)
712.23871	28.3
713.73047	23.0
714.64636	5.2
715.68268	67.3
716.42645	10.7
717.58649	30.5
718.64069	43.5	y (14) (2+)-H2O, y (14) (2+)-NH3
719.40887	16.3
720.12762	4.8
721.96637	51.9
722.70978	26.9
723.53290	50.8	b (21) (3+)-H2O, b (21) (3+)-NH3
724.51605	94.4
725.84229	32.2
727.00415	37.8
728.08295	87.7	y (14) (2+)
729.33917	44.9	b (21) (3+)
731.27393	8.1
732.62433	46.6
733.34326	502.6
734.02582	406.4
735.14685	35.1
736.22382	35.6
737.50360	43.8
738.52069	16.9
739.80237	7.6
740.51685	5.7
741.41547	125.7
742.28094	103.6
742.90131	50.6
743.71893	64.5	y (21) (3+)
744.59308	45.3
745.38495	67.2
746.54413	35.0
748.64764	19.7
750.26385	43.0
751.33160	89.6
752.25153	62.0
753.25604	27.6
754.37250	64.5
755.13599	185.4
756.21936	43.2
757.39264	50.3
758.35492	15.1
759.24921	12.7
760.27997	82.2
761.70520	41.1
762.52386	10.7
763.15033	1.8
764.29669	118.0
765.40411	158.1
766.37744	32.4
767.94305	305.7	y (15) (2+)-H2O
768.73334	180.1
769.33917	209.7	y (15) (2+)-NH3
770.26703	205.0
771.13495	96.5
771.85162	153.3
772.83105	15.7
774.75342	363.9	y (7) (1+)-NH3, [M+3H] (3+)-NH3-H2O
775.58350	263.4	b (15) (2+)-NH3, b (15) (2+)-H2O
776.36591	108.6
777.62482	258.6	y (15) (2+)
778.44177	127.2
779.39740	7.6
780.60645	7.1
787.40747	5.3
791.20886	27.8	y (7) (1+)
791.97760	2.2
798.32318	26.9
799.29443	4.6
799.93500	21.7
801.29437	34.7
805.09589	47.7
806.30621	21.3
808.13605	52.3
809.37793	14.4
811.08344	12.8
814.25665	6.7
815.48749	5.0
817.34979	13.0
819.27460	12.5
820.27771	8.0
822.27936	15.1
827.48505	22.5
828.08600	8.3
831.05402	20.6
832.46283	6.1
833.49615	12.8
834.47424	38.1
835.29523	6.4
837.67731	4.0
838.89020	13.2
841.15485	11.0
842.41791	19.6
843.26898	38.7
844.37164	10.9
846.51379	26.1
848.02057	46.3
851.48492	40.5
853.25848	9.2
854.50818	14.9
855.37469	33.3
856.17438	21.7
857.07098	22.8
857.95929	34.0	b (16) (2+)-H2O, b (16) (2+)-NH3
859.13605	15.9
860.82965	10.4
865.36212	3.4
866.46661	83.3	b (16) (2+)
867.21313	33.5
868.81000	39.7
869.48346	7.0
871.53375	15.8
872.78198	15.8
873.90619	13.7
875.35138	12.5
877.21045	6.1
878.35760	17.3
879.93011	22.6
884.25476	42.6	y (17) (2+)
887.18463	15.9
888.24341	12.5
890.19891	14.5
890.95190	3.8
891.68561	19.2
893.50977	3.1
903.45996	9.9
905.26300	74.1	b (8) (1+), b (17) (2+)-H2O
906.41119	32.3	b (17) (2+)-NH3
907.36041	27.4
908.41901	45.3
909.98724	7.8
910.80414	8.2
911.83722	22.6
913.29694	7.0
915.04175	30.9	b (17) (2+)
918.77740	20.1
920.60236	6.4
921.99408	57.6	y (8) (1+)-NH3
925.09454	16.6
929.34833	9.3
932.39594	11.2
935.50299	4.4
936.24878	18.7
936.88312	11.6
938.36639	56.0	y (8) (1+)
939.25244	16.1
941.35480	4.9
943.00079	9.7
944.26685	22.2
945.67157	5.5
947.27563	4.3
948.66211	39.8
949.35199	13.9
951.91364	27.3
952.58978	15.5
953.49445	19.8
954.54028	62.9
955.47089	8.8
958.16278	31.4
962.13788	10.1
963.66577	12.0
965.77686	18.2
966.58197	9.7
967.69043	32.6
969.67871	2.7
971.12720	34.8
971.82788	5.9
972.48663	8.9
973.28247	8.0
975.45392	10.9
977.14545	36.8
980.46027	20.9
981.14069	14.5
983.06152	6.3
983.93585	11.0
985.89746	55.3
986.70758	18.2
987.41486	6.5
988.49274	28.9
990.02167	11.0
991.12494	63.6	b (19) (2+)-NH3, b (19) (2+)-H2O
991.84955	23.9
994.61761	7.3
995.73248	8.8
997.44244	22.8
998.60175	3.5
999.88788	129.5	b (9) (1+)-H2O, b (19) (2+)
1001.00995	44.1	b (9) (1+)-NH3
1002.77441	17.3
1003.71112	15.8
1004.57855	13.2
1005.58618	14.1
1008.48273	13.5
1009.42242	24.6
1016.75073	3.7
1017.52417	11.0
1018.65594	31.7	b (9) (1+)
1019.49854	32.5
1020.37360	26.9
1023.35394	13.6
1024.47144	22.5
1025.48096	2.2
1026.75635	13.0
1027.43811	20.8
1029.45691	3.8
1032.37036	34.2
1034.69507	6.1
1035.51428	94.0	b (20) (2+)
1038.22644	27.4
1039.35986	31.2	y (9) (1+)
1040.45093	20.6
1042.07153	10.7
1043.05933	16.5
1044.29883	6.1
1046.79089	5.4
1049.00537	19.0
1051.04602	16.4
1053.63037	14.3
1054.41040	12.6
1055.44141	18.3
1057.13708	23.6
1058.09534	13.8
1059.06628	8.6
1060.57349	9.7
1061.48242	3.5
1066.46143	22.6
1071.56970	32.5
1075.55811	26.8
1076.98633	26.0
1079.57153	4.2
1080.30469	15.8
1082.33728	16.9
1083.80359	22.4
1086.34875	9.5
1087.21301	15.7
1093.15625	30.2	b (21) (2+)
1093.89966	3.0
1096.24609	11.0
1098.04517	13.1
1099.30835	31.1
1105.79224	28.2	b (10) (1+)
1106.55762	14.5
1107.37915	30.1	y (21) (2+)-H2O, y (21) (2+)-NH3
1108.65894	32.5
1109.69788	8.8
1110.45825	5.4
1113.08276	14.0
1115.01343	6.5
1118.28406	6.2
1124.10974	9.5
1125.48474	25.0
1128.31116	1.8
1131.64246	2.8
1133.63196	46.8
1136.22681	6.9
1139.50879	5.0
1141.08948	3.3
1144.45850	25.3	b (11) (1+)-H2O
1145.94897	30.7	b (11) (1+)-NH3
1146.75928	25.4
1147.42712	11.6
1153.03394	9.1
1154.65198	19.8
1155.30469	27.1
1157.08679	9.4
1160.17480	19.5
1161.48169	28.2
1162.84924	20.1
1165.64160	10.6
1168.96289	22.9
1171.46899	20.4
1179.44043	15.2
1182.08545	18.7
1190.38123	13.4
1193.60107	19.3
1196.53796	22.8
1199.48828	32.2
1200.38660	26.4
1204.25854	8.0
1205.59143	6.1
1207.67822	5.7
1211.36768	4.9
1212.45581	13.4
1213.66687	3.7
1218.96045	6.7
1219.61157	12.4
1221.30481	10.6
1222.32983	41.8
1224.68164	2.7
1228.91040	2.4
1231.30273	19.0
1233.55896	5.2
1235.42700	17.2
1236.09351	13.4
1237.09094	9.3
1251.70886	7.9
1255.45618	6.7
1256.47278	4.3
1259.58020	13.2
1268.67395	17.3
1269.49084	14.4
1271.39294	16.2
1272.63354	13.3
1273.48706	4.0
1275.07703	17.1
1275.75488	13.7
1278.51233	15.6
1285.38989	7.2
1286.33740	1.8
1294.40552	14.9
1295.83228	10.1
1297.19788	11.9
1298.68665	2.5
1300.61743	3.8
1304.59509	10.2
1312.80688	4.9
1318.36499	9.7
1319.43091	7.5
1320.11768	5.1
1323.13220	17.2
1325.77600	17.3
1341.69189	2.9
1342.75671	19.9
1345.71484	8.8
1353.36548	2.9
1359.51685	19.5
1361.53870	10.8
1363.04309	9.2
1372.77026	3.1
1374.31958	3.9
1383.41333	5.5
1385.30591	6.3
1388.41443	17.7
1398.06775	4.9
1399.45789	10.6
1401.06604	17.3
1405.90613	3.5
1410.48145	7.2
1418.52393	5.8
1425.34607	11.9
1428.54456	5.7
1434.14575	9.7
1436.50073	8.3
1438.67126	19.9
1446.07947	10.7
1447.23840	9.2
1479.43726	22.3
1551.62549	20.4
1568.36707	4.8
1587.69666	10.6
1626.46252	7.0
1952.68372	9.3
