# Supplementary material for: Phosphoproteomic Analysis of Platelets Activated by Pro-Thrombotic Oxidized Phospholipids and Thrombin
Source: PLoS One. 2014 Jan 6;9(1):e84488. doi: 10.1371/journal.pone.0084488 (PMC3882224; doi:10.1371/journal.pone.0084488)
Supplement: Annotated Spectra S3 — (ZIP) [file pone.0084488.s006.zip › KDLYANTVLSGGTTMYPGIADR_-6_2_108902.txt]

m/z	i	matches
232.29056	33.7
236.99631	24.7
238.02100	46.0
240.39095	45.0
247.14438	293.3
248.26881	71.1
252.34027	17.2
253.07100	109.6
255.23465	20.8
261.32498	9.6
265.50793	35.9
269.02814	26.2
274.39267	27.4
275.32578	15.1
283.03705	55.5
284.02707	24.3
288.29187	138.3
290.06995	219.5
291.24063	102.7
295.18301	44.4
297.15704	13.9
298.39648	70.8
300.34109	44.1
302.12280	14.8
308.54718	32.0
314.96259	171.5
315.94464	31.8
324.54855	28.1
329.18610	69.3
331.53860	14.8
335.26563	53.6
337.20148	17.6
339.36292	18.6
340.39185	72.1
343.40341	41.7
345.22186	23.6
347.30011	9.4
353.30463	62.0
356.84818	84.5
358.05670	22.7
360.24927	55.1
361.17480	1100.5	y (3) (1+)
362.25162	249.6
371.43158	49.6
375.29401	38.4
377.00909	46.6
379.22421	82.6
380.87012	13.2
385.09357	43.1
386.38080	87.2
387.23022	38.9
389.32379	104.2
391.31262	25.2
395.03687	11.3
396.29224	242.5
398.11646	28.1
399.29065	17.6
400.16077	49.9
406.53442	53.6
408.28711	27.0
411.32153	53.8
412.06110	11.3
413.36414	27.1
416.06042	62.6
417.33069	75.6
418.94855	53.8
420.11639	49.5
424.22961	147.5
425.21655	30.2
426.27966	80.2
427.18512	6.6
428.07013	56.4
428.95398	19.5
438.06219	13.3
440.24713	36.2
441.12817	28.6
442.10931	68.9
443.30249	39.0
444.07404	118.9
445.11237	52.8
448.87567	99.9
454.89789	138.8
457.49957	31.5
466.31598	118.0
467.25439	38.9
469.05774	42.9
470.63446	83.8
474.28967	155.9
476.03369	45.9
479.24170	67.3
481.26025	62.0
482.41766	23.8
484.52936	16.7
486.42279	36.2
490.26141	20.8
493.39679	12.3
494.16968	46.7
494.97711	71.4
496.22723	25.5
497.22736	201.8
498.69800	101.3
499.54156	159.0
500.37781	98.9
502.48389	57.2
503.25006	67.8
504.13348	113.0
505.15698	101.2
507.40900	49.9
509.98895	129.4
511.29120	83.2
513.16437	30.4
514.21252	45.0
515.37933	39.8
516.24133	521.5
517.52179	30.9
518.33704	25.5
520.41388	236.5
522.86072	36.5
525.19299	61.1
526.37946	147.3
527.21021	107.6
528.08850	93.6
530.16559	62.4
531.28461	289.5
531.94836	186.1
532.65479	281.8
533.41467	31.1
535.17426	24.6
538.01263	179.1
539.29108	65.8
540.17310	119.9
541.37689	38.4
542.19244	189.8
543.34259	46.8
544.36621	104.8
545.31189	507.5	y (10) (2+)-NH3-P, y (10) (2+)-H2O-P, b (15) (3+), b (10) (2+)-NH3
546.40973	87.4
547.50208	65.7
548.25482	38.4
552.04987	38.1
553.90961	203.5
558.41602	54.3
559.23065	58.1
560.02185	90.0
562.12274	16.0
563.34100	100.9
566.59784	161.7
567.28833	78.3
568.31525	14.2
569.28827	80.1
571.55890	27.4
572.64471	91.2
573.38544	28.1
574.65302	184.0
575.43359	223.5
577.57867	30.4
579.25006	98.4
580.30560	70.8
581.16003	14.2
583.33057	45.2
585.45380	47.0
586.55383	16.0
588.39545	90.6
589.18274	25.4
591.45233	263.4
592.21161	283.7
593.20502	189.7
594.05896	36.6
595.73224	104.9
597.25580	9.4
599.21820	130.5
600.40338	24.7
601.24530	124.3
603.07452	170.5
604.57428	77.9
606.75519	43.7
607.76141	30.8
609.06952	18.8
610.40826	227.4
611.70288	166.7
612.42883	165.8
613.37109	24.3
614.87018	25.2
615.48798	59.0
616.85333	159.6
619.38507	58.3
620.57245	118.3
621.91364	74.8
623.02570	66.9
624.27728	134.9
625.71271	8.5
626.54309	16.0
628.32440	7489.3	y (6) (1+)
629.40460	4119.7	y (18) (3+)-H2O, y (18) (3+)-NH3
630.42285	243.7
631.34583	196.9
632.04852	147.2
633.02380	57.5
634.18030	27.4
635.06110	96.1
636.03748	109.8
638.28632	142.2
639.24750	109.0
640.42273	36.0
642.62103	15.7
643.51917	140.5
644.34296	130.3
645.61816	153.1
646.31464	197.3
647.25873	71.0
648.73480	67.0
650.45917	32.7
651.48273	135.1
652.20428	200.6
652.88348	77.0
654.23175	185.9
655.50146	93.0
656.25940	106.8
657.43829	66.9
659.67993	216.1
660.55701	126.2
661.57562	139.3
662.48419	54.5
663.80121	277.4
664.97296	61.5
665.88275	32.1
666.84741	23.3
667.74860	148.3
668.35425	15.6
669.21765	44.9
670.00983	96.9
670.84589	86.8
672.27985	176.6
673.44550	359.6
676.39764	392.7
677.54510	39.3
678.79034	130.2
680.02551	245.5
680.96558	323.1
681.76312	206.1
682.57111	336.9
683.31909	40.0
684.20721	79.4
685.12415	60.4
685.94952	82.3
687.33148	258.0
687.99689	172.9
688.91724	134.4
690.24860	363.3
691.50580	385.5
692.51587	394.2	b (13) (2+)-NH3, b (13) (2+)-H2O
693.81488	828.0	y (13) (2+)-H2O, b (14) (2+)-H2O-P, b (14) (2+)-NH3-P
694.75989	141.2
695.43011	93.9
696.10907	77.7
697.48663	171.5
698.53345	12.2
699.63910	162.5
700.97113	350.9
702.17450	965.6	y (14) (2+)-H2O-P, y (14) (2+)-NH3-P, b (14) (2+)-P
703.03741	823.9	y (13) (2+)
703.80988	468.4
704.98969	361.4
705.86627	122.0
706.72412	80.4
707.43372	165.8
708.34448	80.5
709.48535	114.9
710.19440	28.4
711.24054	194.2
712.30701	304.6
713.24048	50.0
714.30438	32.1
715.71149	117.5
717.18475	321.9
718.62543	11.3
719.29120	63.4
720.49921	67.5
721.79041	417.3	y (20) (3+)-NH3, y (20) (3+)-H2O
723.39172	12.3
724.34174	191.3
725.77905	439.1
727.27423	227.3
728.47260	183.0
729.65411	154.5
731.25647	149.7
732.16486	62.8
733.30548	243.2
734.32971	59.9
735.26288	58.4
736.23676	29.0
737.13873	427.7
738.07526	63.9
739.10309	90.6
740.20508	100.4
740.87866	74.2
741.93060	384.2
742.66736	679.7	b (14) (2+)-NH3, b (14) (2+)-H2O
743.58990	309.9
745.57611	201.0
746.73846	350.7
747.56573	75.8
749.75433	614.7	b (21) (3+)
750.53168	581.8
751.22266	641.1	y (14) (2+)-H2O, y (14) (2+)-NH3, b (14) (2+), y (15) (2+)-NH3-P, y (15) (2+)-H2O-P
752.27277	455.0
753.38635	159.3
754.39996	236.5
755.40717	359.1
756.27063	55.5
758.18585	298.8
759.27826	2005.5	b (15) (2+)-H2O-P, b (15) (2+)-NH3-P
760.22211	2567.7	y (21) (3+)-NH3, y (21) (3+)-H2O, y (15) (2+)-P, y (14) (2+)
761.11627	342.0
761.85553	70.0
762.75494	198.2
763.40692	60.8
764.15375	135.2
765.23486	105.2
766.24139	166.3
767.64594	452.7
768.63739	620.3	b (15) (2+)-P
769.80780	1485.8
770.41669	2341.1	[M+3H] (3+)-H2O-P, [M+3H] (3+)-NH3-P
771.32562	167.3
772.19733	145.5
773.06396	77.5
775.04706	1952.4	y (7) (1+)-NH3
775.70020	1650.4
776.47955	3460.7	[M+3H] (3+)-P
777.40118	237.7
778.92554	513.0
779.77631	88.8
780.47791	248.2
781.25507	149.7
782.14343	231.1
782.86359	94.3
783.76276	436.2
784.93658	865.9
785.60883	508.1
786.49921	441.6
787.52094	251.0
788.51630	292.3
789.30573	828.0	b (7) (1+)-NH3
790.19391	1802.4
791.36798	5575.9	y (7) (1+)
792.39685	2704.5
793.56616	487.4
794.74976	764.2
796.09094	593.1
796.71033	2568.2	[M+3H] (3+)-NH3-H2O
797.54797	759.0
798.41510	403.5
799.39270	442.4
800.79803	31.1
802.24976	54.0
809.74457	60.0
814.25800	27.4
817.20190	329.8
818.93500	129.8
819.90741	53.9
820.98517	142.4
822.29425	32.0
823.37964	95.1
824.39191	46.2
826.52496	146.9
827.45062	351.9
828.11798	21.8
829.09106	29.3
830.78662	50.3
831.88947	125.7
832.83661	337.2
835.42023	195.9
836.32050	100.4
838.68378	124.2
840.63531	622.2	b (16) (2+)-H2O-P
841.65912	795.2	b (16) (2+)-NH3-P
842.53607	45.0
844.75116	117.5
846.73907	228.1
847.49506	14.2
849.48871	1408.2	b (16) (2+)-P
850.50775	660.2	y (16) (2+)-H2O
851.30328	60.4
852.03925	20.5
853.43335	84.5
854.32806	57.4
855.10992	94.2
856.50018	27.4
857.14313	59.8
858.24628	311.7
858.94623	121.9
859.64545	88.5
860.62878	180.2
861.84686	245.3
862.68622	256.7
864.02344	217.9
865.11041	54.0
866.43561	18.0
867.66107	10.4
869.02325	902.1
869.96130	253.3
870.59540	52.1
871.67511	226.5
872.47882	264.8
873.34528	75.1
873.99487	39.0
875.82556	755.5
876.70117	386.4
879.23749	138.2
880.20636	160.0
880.89307	401.8
881.82404	110.8
883.12567	57.2
884.51825	401.7
885.29657	219.3
886.37701	26.4
887.48578	122.3
888.18933	78.0
889.20251	2061.5	b (8) (1+)-NH3, b (17) (2+)-H2O-P
889.98810	3133.1	b (16) (2+)-H2O, b (16) (2+)-NH3, b (17) (2+)-NH3-P
890.87909	601.5
891.72394	335.4
892.52173	70.4
893.78369	117.8
895.78473	137.4
896.53516	47.0
897.42120	75.2
898.48358	5926.3	b (16) (2+), b (17) (2+)-P
899.39117	1572.8
900.10504	17.6
902.47357	49.7
905.34082	529.5	y (8) (1+)-NH3, b (8) (1+)
906.46484	217.4
907.47974	44.1
908.32513	29.8
909.46289	21.7
910.87579	266.7
913.44879	117.2
914.26324	137.2
915.27008	210.9
916.51788	138.3
917.23175	81.0
918.36725	138.3
919.41949	53.3
920.26544	51.5
922.32056	1157.6	y (8) (1+)
923.37646	1002.4
924.87994	375.5
925.63873	269.3
926.26996	265.8
926.96039	202.3
928.05933	106.5
929.54327	97.9
930.67548	103.4
931.45111	560.0
934.34546	197.3
936.35522	74.9
937.72021	368.2
938.61700	223.1
939.93402	648.7
940.85883	302.2
941.75757	158.3
942.58331	56.3
943.54718	277.4
945.25128	33.9
946.37921	74.4
947.03217	52.5
948.34357	63.4
950.26288	14.2
951.08551	106.6
952.14044	91.3
953.46161	282.4
954.36719	109.0
955.00787	57.3
956.12274	28.2
957.61725	162.3
958.48102	42.4
959.97485	253.6
961.55206	117.3
964.41895	40.4
966.90009	46.0
968.88202	70.4
970.24139	160.8
971.58252	295.0
972.29205	23.6
973.89105	584.0	b (19) (2+)-H2O-P, b (19) (2+)-NH3-P
974.75836	93.9
976.87994	73.6
977.56281	28.6
978.47925	71.8
981.15778	506.9
982.07440	177.4
983.33521	925.9	b (19) (2+)-P
984.40137	182.6
985.83594	179.0
986.83429	50.0
988.04956	229.0
989.19238	84.4
990.17975	214.7
992.15924	196.2
993.15009	227.7
994.33917	162.2
997.17914	69.1
997.80231	98.6
998.60321	31.8
1000.05176	90.4
1001.47388	110.6
1002.36346	78.6
1003.44458	58.2
1004.16211	18.2
1004.90698	65.7
1005.67523	88.4
1006.50757	95.4
1008.97699	118.4
1009.65338	133.5
1010.75128	881.5	b (20) (2+)-NH3-P
1011.65253	125.2
1013.39349	280.5
1014.68878	81.9
1015.56378	136.2
1018.30255	833.2	b (20) (2+)-P, b (9) (1+)
1019.35541	550.6
1020.48553	30.5
1021.36450	8.5
1022.81226	622.3
1023.58917	1251.5	y (9) (1+), b (19) (2+)-NH3, b (19) (2+)-H2O
1024.61963	346.7
1025.67139	118.5
1027.40955	11.3
1028.57764	103.4
1030.11414	266.5
1031.64722	1301.5
1032.52539	1679.3	y (20) (2+)-H2O-P, b (19) (2+), y (20) (2+)-NH3-P
1033.36462	299.5
1034.66724	286.5
1035.44922	14.1
1036.51514	13.2
1037.29370	64.9
1039.22864	810.7
1040.14417	752.3
1042.04016	116.1
1043.84131	83.7
1045.24402	85.6
1047.19299	261.5
1047.96118	90.6
1048.80994	67.3
1051.12158	168.5
1052.54822	9.4
1053.60950	140.9
1054.40393	238.6
1055.48047	10.6
1056.45435	105.1
1057.62915	58.0
1058.73755	265.2
1059.63403	36.6
1060.68018	60.4
1061.46826	92.3
1062.62439	466.9
1063.51404	230.1
1064.25879	97.2
1065.09399	43.2
1065.70691	49.8
1067.35278	465.6	b (21) (2+)-H2O-P, b (21) (2+)-NH3-P, b (20) (2+)
1068.47168	197.9
1069.59558	153.6
1070.35742	220.4
1071.29541	63.9
1073.40088	85.3
1074.38025	298.3
1075.23718	82.7
1078.72168	84.5
1079.63855	360.1
1080.54932	263.7
1081.37891	35.6
1084.15332	464.1
1085.21606	284.4
1086.63232	55.6
1088.16553	6124.0	b (10) (1+)-NH3, y (10) (1+)-H2O-P, b (10) (1+)-H2O
1088.96753	3233.6	y (10) (1+)-NH3-P
1089.88525	748.1	y (21) (2+)-H2O-P, y (21) (2+)-NH3-P, y (20) (2+)
1091.22217	235.2
1092.33618	173.4
1095.20532	91.6
1097.21924	207.0
1098.24158	335.4
1099.36462	68.2
1101.06873	56.4
1102.56567	111.7
1103.29639	69.6
1105.29736	744.5	b (10) (1+)
1106.20117	457.0	y (10) (1+)-P
1107.01404	180.1
1108.19495	43.3
1109.29004	72.9
1110.40112	215.2
1112.98999	74.7
1114.86609	79.6
1116.65979	111.1
1117.28735	38.9
1118.35669	52.8
1120.45947	50.6
1121.42468	6.6
1124.48865	194.7
1125.67871	169.4
1126.30566	62.0
1131.09521	149.9
1133.39648	1978.1
1134.35474	377.7
1135.39746	12.7
1136.39478	24.2
1138.71826	212.9
1139.96753	105.3
1141.57739	25.5
1144.32910	26.5
1145.40735	21.1
1149.03687	60.9
1150.41187	30.2
1151.58032	35.1
1153.36719	77.3
1154.62476	113.2
1155.41772	77.2
1156.63342	130.3
1157.48218	16.9
1158.73975	41.3
1160.45032	44.2
1161.07446	50.7
1162.24011	176.5
1163.48755	162.0
1164.28076	23.4
1166.39807	94.5
1169.60425	172.2
1171.32483	56.8
1174.61890	204.5
1175.46423	97.7
1178.21240	34.0
1185.33130	86.8
1186.45166	28.1
1187.76611	45.1
1189.58911	104.0
1191.02515	124.3
1196.57080	75.6
1202.22803	12.9
1205.32959	55.7
1209.79724	87.4
1211.03638	50.3
1213.45703	127.1
1215.33655	46.3
1216.20203	17.9
1217.55005	29.9
1218.26587	42.4
1219.49573	73.8
1221.39343	24.6
1222.07385	57.7
1223.28052	89.0
1227.64014	125.1
1228.54321	44.1
1229.33630	45.9
1230.56421	36.5
1231.24683	34.1
1235.21570	111.5
1237.36121	57.6
1240.99023	48.6
1242.96326	80.7
1246.07617	25.8
1247.67615	103.0
1250.29431	37.7
1251.85901	17.0
1253.29114	19.8
1254.29980	89.2
1255.24744	69.1
1256.32825	90.0
1258.49500	67.4
1261.14880	64.9
1262.26514	93.4
1264.48694	92.4
1265.67761	110.7
1271.84570	35.7
1273.22876	73.8
1275.23438	36.2
1276.55688	68.6
1277.65295	29.1
1281.06543	40.2
1284.32312	30.5
1285.77942	98.1
1297.22876	87.1
1299.23328	15.0
1300.63940	51.6
1304.48230	9.4
1306.51123	53.7
1307.62390	10.4
1308.51062	61.5
1310.14685	89.9
1318.46143	94.5
1319.69177	21.5
1321.53796	23.4
1325.25623	83.0
1326.52222	22.4
1327.59277	46.1
1328.28381	28.1
1329.33997	104.9
1333.12000	74.3
1338.87451	185.3
1340.80530	28.1
1341.61560	27.2
1344.08472	25.5
1345.28967	9.4
1346.80310	17.9
1347.79797	57.0
1348.61499	23.6
1350.35693	58.6
1351.08813	122.7
1352.48425	45.1
1354.13904	36.9
1357.61279	24.4
1362.05786	92.5
1362.69360	65.1
1363.47156	19.7
1366.48596	24.6
1368.50806	119.3
1373.52661	45.9
1375.38342	41.2
1381.70251	32.1
1385.51868	93.5
1387.31433	21.9
1390.55322	26.4
1393.88916	38.8
1396.36096	32.0
1401.07153	20.6
1402.81396	81.7
1404.75000	43.8
1405.92456	122.0
1407.29211	74.3
1408.25916	106.8
1409.64502	61.2
1413.97644	64.6
1423.47791	11.5
1425.85437	79.4
1426.65125	41.3
1440.70813	25.5
1442.52332	61.5
1443.75281	35.0
1445.37598	9.4
1447.17810	39.5
1448.56689	60.3
1457.66345	53.0
1469.67249	21.7
1478.56189	66.6
1479.30298	16.6
1483.59412	39.5
1488.19006	147.8
1489.80908	16.7
1491.48694	19.1
1492.34729	54.6
1494.38538	11.9
1499.49048	32.2
1501.59473	29.1
1502.27393	8.5
1504.27063	53.3
1508.58032	64.8
1509.51538	13.0
1510.17883	39.6
1536.27307	24.4
1543.21277	12.2
1554.47681	34.1
1569.06982	25.5
1570.47693	101.7
1582.04272	114.0
1586.72839	13.2
1605.90125	65.9
1619.50012	43.2
1632.62195	225.5
1633.55725	144.9
1634.40710	29.5
1635.51099	13.0
1651.57092	14.4
1652.79333	121.1
1659.12280	36.8
1667.69568	63.6
1668.84241	69.1
1669.91418	31.2
1698.66833	53.6
1699.92749	96.6
1715.54407	15.1
1722.87866	8.5
1753.02856	17.7
1777.77368	46.3
1778.64148	19.6
1779.45679	40.6
1795.73914	286.0
1796.85193	242.2
1797.58899	93.8
1798.41760	98.2
1827.33557	11.3
1848.63306	12.9
1936.49585	51.1
