# Supplementary material for: Phosphoproteomic Analysis of Platelets Activated by Pro-Thrombotic Oxidized Phospholipids and Thrombin
Source: PLoS One. 2014 Jan 6;9(1):e84488. doi: 10.1371/journal.pone.0084488 (PMC3882224; doi:10.1371/journal.pone.0084488)
Supplement: Annotated Spectra S3 — (ZIP) [file pone.0084488.s006.zip › KDLYANTVLSGGTTMYPGIADR_-7_2_90037.txt]

m/z	i	matches
233.01393	14.5
234.99826	48.0
241.86737	5.7
247.18359	483.0
248.08743	51.1
249.05518	11.0
250.26074	22.5
254.48129	17.2
260.86304	13.7
268.15991	26.9
269.24765	36.2
271.77975	32.4
276.39941	35.2
278.13434	11.0
284.20850	20.6
285.12305	16.2
288.10181	18.1
289.75800	274.3
290.43359	15.2
291.23376	21.2
294.08856	15.5
297.42426	34.1
298.32104	32.4
301.22748	21.1
307.32333	31.3
313.29974	8.3
314.80603	288.8
315.80765	87.2
321.21869	32.7
324.12894	19.5
326.31799	31.3
329.20715	90.3
331.19904	43.7
333.52975	14.5
336.04858	17.0
337.93469	10.2
339.28345	191.6
340.30670	19.0
341.30688	28.9
342.10086	12.7
344.01477	30.7
344.90186	35.1
347.00128	39.2
349.24435	9.2
351.21149	33.8
352.29187	18.0
352.94632	24.3
354.13281	17.9
355.29642	51.1
357.37772	53.2
358.50604	28.7
360.19324	82.5
361.30493	1140.1	y (3) (1+)
362.22961	166.2
368.57721	21.6
370.24786	48.4
371.34790	81.5
373.21985	11.9
381.29327	42.7
386.19922	17.9
387.07916	40.9
388.38092	84.1
395.20251	30.3
396.23230	327.1
397.51819	83.6
398.46985	8.3
399.40387	21.0
402.86578	43.5
404.39282	42.1
408.24951	37.6
409.30280	54.2
409.95367	24.1
413.91571	105.7
416.20660	19.7
417.33234	92.1
421.96930	34.7
423.32257	11.0
424.37463	48.0
426.30408	75.0
427.17773	61.3
429.47266	27.1
430.27020	12.8
431.29382	16.3
434.68781	22.7
439.24445	6.6
441.13947	71.6
442.25940	32.3
443.86896	39.2
449.15320	106.5
450.37561	59.0
452.15863	43.9
453.20557	59.3
454.22296	192.8
456.33179	66.3
459.47168	9.3
461.38794	11.0
462.28778	41.8
463.53455	31.2
466.34277	12.0
467.43933	21.7
468.68274	29.6
469.57062	48.0
470.27063	42.1
471.26123	69.4
473.28540	33.1
474.41718	150.1
475.55914	20.6
476.60852	93.0
478.89319	48.1
479.55560	74.9
481.35553	38.7
482.25647	28.8
483.05408	124.0
484.35864	55.2
486.20160	27.8
487.18140	28.2
488.38281	12.6
490.14740	31.6
491.53375	77.0
492.77307	52.7
495.72076	46.4
496.43250	95.6
498.37122	54.0
499.12531	142.4
500.33832	41.4
501.13208	10.8
502.28448	63.9
505.08075	36.7
506.43616	78.7
508.42950	43.7
510.14832	168.8
511.33563	67.4
515.29272	57.0
516.51813	582.2
517.38574	203.6
518.38989	145.4
519.29596	36.3
520.32208	239.2
521.20813	108.7
522.59454	54.8
525.21210	95.6
527.72510	68.2
529.39386	189.3
530.35217	76.1
531.45740	593.3	y (5) (1+)
532.26379	6.8
533.56232	44.3
534.95093	34.7
536.09418	81.4
536.87445	31.7
538.31396	30.5
538.91632	19.0
540.20721	39.1
542.28168	26.0
544.11066	109.5
545.20825	555.3	b (15) (3+)
546.23468	142.7
547.08557	75.1
548.64508	23.4
550.39172	70.2
551.47485	62.5
553.37213	42.7
554.27271	99.1
555.20428	130.0
556.74054	22.5
558.21661	65.4
559.12604	19.6
562.63409	97.5
563.67670	46.4
565.23175	55.6
566.56207	122.3
567.36786	65.7
568.17987	35.1
569.77240	40.9
571.62140	22.5
572.61780	41.7
573.46039	27.8
574.46899	12.7
575.56738	84.3
576.37408	55.1
580.37756	29.4
581.75574	51.5
583.06561	72.2
584.65747	165.9
585.33600	89.5
586.60883	12.8
587.38239	75.9
588.25067	38.6
591.28528	376.0
592.50500	84.7
593.36029	71.4
595.68445	128.4
596.35809	6.9
597.29364	184.0
598.21979	33.9
599.34924	160.8
601.19427	99.0
603.06445	153.4
604.71552	40.6
606.66772	85.1
607.61975	109.3
608.55414	145.6
610.23566	287.6
610.86017	253.3
611.63354	167.2
612.26569	68.6
613.38568	27.6
614.41132	120.7
615.21246	213.4
616.09705	10.1
617.70447	142.4
618.50677	80.9
619.27362	39.4
620.56702	218.9
621.39343	171.9
622.29974	170.0
623.98737	85.0
625.14880	88.0
625.75543	18.0
628.34003	9484.6	y (6) (1+)
629.35004	3527.6	y (18) (3+)-NH3, y (18) (3+)-H2O
630.40302	374.0
631.60199	117.8
632.30859	178.1
633.20319	154.2
634.26215	28.9
636.02191	23.4
637.28876	12.7
638.27747	154.7
639.50165	163.4
640.46136	207.0
642.22290	119.9
643.91199	158.8
644.72821	64.8
645.84363	362.7
647.25586	64.0
648.61578	70.9
649.40070	71.1
650.62762	168.3
651.53595	208.2
652.34027	45.9
654.61078	229.7
655.25647	172.2
656.07928	127.0
656.71674	45.8
657.33911	68.5
659.96283	351.5
661.44696	103.1
662.44269	221.5
663.42975	131.0
664.05737	169.7
665.04791	21.9
667.52509	445.4
668.31158	81.7
669.94922	112.2
670.71844	101.5
671.61652	384.9
673.21381	665.6	b (20) (3+)-H2O-P, b (20) (3+)-NH3-P
674.30884	206.4
675.78510	73.7
677.83807	42.3
678.58789	82.5
679.30695	42.0
680.19586	106.4
681.18622	537.7
682.11005	291.5
682.91681	36.0
683.53741	58.6
684.36603	123.3
685.56702	256.3
686.34906	67.2
687.21704	192.6
688.24487	29.8
688.99994	150.6
689.84998	79.6
690.86725	19.8
691.79169	203.3
692.49982	379.3
693.42072	765.6	b (14) (2+)-H2O-P, b (14) (2+)-NH3-P
694.55219	754.1	y (13) (2+)-NH3, y (13) (2+)-H2O, y (20) (3+)-P
695.31927	83.8
695.91980	18.2
697.48535	242.5
698.31891	217.8
699.80731	97.6
700.97540	1041.9	b (13) (2+)
701.78760	170.2
702.67499	1047.6	y (13) (2+), b (14) (2+)-P, y (14) (2+)-NH3-P
703.47363	741.7
704.31702	222.5
705.25708	166.4
706.62933	106.0
707.55560	480.1
709.05334	165.3
710.59973	169.8
711.67505	438.1
714.22797	169.8
715.85370	203.8
717.61615	236.3
718.55298	143.6
719.78918	175.8
720.79950	396.1
721.45306	42.0
722.24554	93.8
723.16058	82.5
724.90948	110.5
726.01514	87.1
726.94684	391.6
728.05151	121.4
729.22034	138.7
730.48901	352.2
731.21149	17.7
732.18903	113.2
733.07471	302.5
734.02557	417.0
735.05243	279.5
735.96698	251.4
737.18512	114.3
738.92731	318.3
739.61053	83.2
740.25128	118.3
741.57941	212.6
742.35010	539.8	b (14) (2+)-NH3, b (14) (2+)-H2O
743.02545	514.9
743.98248	131.8
744.84229	240.8
745.91949	219.0
746.95013	168.6
747.59503	182.4
748.30750	133.8
749.40302	181.0
750.29565	974.5	b (21) (3+)
751.16895	1328.3	y (14) (2+)-H2O, y (15) (2+)-H2O-P, y (15) (2+)-NH3-P, y (14) (2+)-NH3, b (14) (2+)
752.28131	550.5
752.91974	129.9
753.61835	172.1
754.79901	561.7
756.05029	773.7
757.24231	421.8
758.37946	605.4
759.16138	1739.4	b (15) (2+)-H2O-P
760.04083	2501.3	y (21) (3+)-NH3, b (15) (2+)-NH3-P, y (21) (3+)-H2O, y (14) (2+), y (15) (2+)-P
761.13794	523.4
762.03113	198.2
763.94293	767.6	[M+3H] (3+)-NH3-H2O-P
765.29279	47.4
766.65320	127.3
767.82416	544.6	b (15) (2+)-P
769.05908	897.7
770.15167	4115.7	[M+3H] (3+)-H2O-P, [M+3H] (3+)-NH3-P
770.98242	286.9
772.36688	257.1
773.36401	151.3
774.19708	201.6
775.12054	1874.5	y (7) (1+)-NH3
776.02924	3558.6	[M+3H] (3+)-P
777.02118	618.6
777.87897	152.5
779.13245	449.4
780.27094	562.2
781.60809	439.6
782.21497	334.6
783.44647	516.3
784.69788	399.4
785.44312	442.6
786.87872	480.0
787.65918	135.8
788.50250	228.9
789.49213	1090.6	b (7) (1+)-NH3
790.25665	1594.3
791.29462	5320.9	y (7) (1+)
792.35101	2358.9
793.44629	655.9
794.45502	342.0
795.34021	389.2
796.29437	1091.7
796.97174	3439.5	[M+3H] (3+)-NH3-H2O
798.70990	793.2
799.54059	502.6
800.41199	112.7
801.59308	11.9
802.45483	18.8
810.11023	48.0
810.89813	49.6
812.27460	132.1
813.93646	124.3
815.53149	56.1
816.20166	49.8
817.65149	247.7
818.57764	61.0
820.51300	370.7
821.78394	94.8
822.51984	59.8
824.73267	137.8
825.42120	127.3
826.36273	54.7
827.33411	231.0
828.76605	96.9
829.72925	33.3
831.38287	105.3
832.29730	165.1
833.24078	263.9
834.58942	30.7
835.52307	177.0
838.11823	109.8
839.45068	80.8
840.93982	932.4	b (16) (2+)-H2O-P, b (16) (2+)-NH3-P
842.14569	510.7
843.37769	10.9
846.99799	200.4
849.60504	1748.8	b (16) (2+)-P
850.48004	117.7
851.23981	86.1
852.40289	20.7
853.66052	246.0
854.56860	97.2
855.30243	62.7
855.97119	94.1
857.50372	44.3
858.34167	51.9
859.39764	23.4
860.40936	62.4
862.97400	71.7
864.07324	92.0
864.94403	21.6
867.45941	483.7
868.56683	665.6	y (17) (2+)-P
869.61426	121.9
870.45581	175.1
871.27496	61.4
872.89056	158.3
874.00684	121.3
875.63330	433.0
876.38568	334.6
877.18176	50.0
878.25934	103.7
879.32343	23.4
880.72314	538.9
881.37000	328.6
882.52020	174.3
884.51532	659.6
885.22662	324.3
885.83624	125.8
887.22308	378.1
888.31592	246.3
889.53137	5274.9	b (16) (2+)-H2O, b (16) (2+)-NH3, b (17) (2+)-H2O-P, b (17) (2+)-NH3-P
890.52026	2102.7
891.58649	347.2
892.28723	208.0
894.73578	19.8
896.09283	167.3
897.08588	104.4
898.52393	5991.7	b (16) (2+), b (17) (2+)-P
899.41254	2683.8
900.31122	199.0
901.13177	137.7
902.04303	90.9
903.77740	42.1
904.39337	36.2
905.39844	449.2
906.48224	241.3
907.65997	181.7
908.79254	220.1
909.93970	119.2
911.34222	54.6
912.31293	52.5
913.47943	393.3
914.29810	169.5
915.33807	405.1
916.53424	297.5
917.41943	47.7
918.18390	49.2
919.00226	85.1
920.36505	47.1
922.49615	1390.8	y (8) (1+)
923.44135	469.6
925.07306	510.3
926.30109	60.5
926.99335	289.4
928.95087	231.2
930.77167	236.8
931.58813	222.1
932.30255	184.0
933.38330	45.7
936.20660	116.6
937.24048	24.3
938.51147	353.7
939.32739	95.4
940.11353	713.9
940.95258	20.2
942.64996	29.0
944.64581	94.5
946.13214	25.0
946.77631	158.6
947.44440	24.9
948.56976	31.3
949.58765	27.2
950.98828	86.3
952.06854	107.1
953.09564	418.7
954.04108	267.1
955.55713	173.8
957.48309	65.5
959.57471	301.8
960.35815	33.0
961.02130	159.5
962.01630	177.7
962.67828	34.2
963.45258	92.0
966.25952	57.8
968.38922	116.8
969.38934	13.6
970.24390	58.1
971.56451	261.9
972.39935	46.7
973.04987	27.6
973.85083	89.0
974.76056	337.4
975.40576	321.8
976.54865	39.1
978.03931	15.3
979.21283	24.1
981.17426	340.5
982.25604	429.9
983.14093	498.2	b (19) (2+)-P
984.19916	617.9	y (19) (2+)-P
985.23163	454.4
986.18677	63.1
988.27277	330.1
989.31842	120.4
990.12018	133.2
991.19513	32.0
992.13275	188.7
993.00824	169.1
993.68091	131.0
994.55121	220.0
995.91547	196.6
997.10742	90.5
998.38446	102.0
999.45490	387.2
1000.50226	214.9
1001.25714	170.8
1001.91107	169.1
1003.73560	6.6
1004.33710	50.9
1005.54858	19.7
1006.60968	118.9
1007.23511	92.7
1008.33490	81.1
1009.89795	884.4	b (20) (2+)-H2O-P, b (20) (2+)-NH3-P
1010.97510	216.3
1013.33978	581.5
1014.02081	280.8
1015.31421	39.1
1016.44232	40.4
1017.52679	149.2
1018.51825	979.8	b (20) (2+)-P, b (9) (1+)
1019.39435	488.8
1020.17682	175.3
1021.45166	125.3
1022.79974	984.3
1023.53296	1693.0	b (19) (2+)-NH3, b (19) (2+)-H2O, y (9) (1+)
1024.52148	600.6	y (19) (2+)-H2O
1025.46606	225.7
1026.80676	226.0
1028.40906	13.8
1029.80322	110.8
1031.71021	2076.3	b (19) (2+)
1032.50940	1554.8	y (20) (2+)-H2O-P, y (20) (2+)-NH3-P
1033.30884	362.0
1034.71069	383.5
1035.41675	105.2
1037.14038	18.1
1039.11670	1286.2
1039.86365	616.1
1040.67139	624.6
1041.85986	190.7
1044.75525	70.9
1046.11011	80.7
1046.90491	288.7
1048.01892	97.1
1049.13123	47.9
1050.28394	49.2
1052.08521	177.3
1053.60779	139.1
1054.71741	46.8
1055.33716	21.9
1056.46680	9.2
1057.33423	45.6
1058.73706	321.9
1059.77063	449.6
1060.63928	94.0
1061.95337	184.6
1062.84998	97.6
1063.59143	41.3
1064.57288	113.7
1066.03027	164.8
1067.51929	673.3	b (20) (2+), b (21) (2+)-H2O-P, b (21) (2+)-NH3-P
1068.31384	494.4
1069.45166	102.7
1070.17017	224.4
1070.96643	226.1
1071.71484	31.0
1074.15161	271.1
1075.47095	70.3
1076.27808	41.8
1077.14587	40.1
1078.36597	148.6
1079.00818	457.9
1079.80017	172.4
1080.76025	198.5
1081.51123	61.2
1082.96680	160.4
1084.30042	414.0
1085.06604	507.2
1085.76196	32.7
1086.56445	191.1
1088.12830	7703.8	b (10) (1+)-P
1089.07922	2872.4
1089.85303	296.9
1090.92065	95.2
1092.34460	21.7
1094.07568	57.5
1096.31958	128.3
1098.16309	173.8
1099.44958	76.8
1100.89819	53.3
1102.03040	298.1
1103.24194	107.9
1105.35107	238.7
1106.42822	537.6	y (10) (1+)-H2O
1107.11548	84.0
1108.20068	93.3
1109.25598	44.0
1110.27625	110.2
1113.97595	27.7
1114.94653	123.8
1116.97534	46.4
1117.66772	46.1
1118.70569	95.0
1120.07434	29.6
1121.48364	14.5
1122.61523	15.4
1124.70789	277.2
1125.58545	63.6
1126.18616	27.2
1127.62756	164.0
1129.14514	50.9
1130.89502	187.5
1131.62976	49.8
1133.07410	1622.3
1133.81592	355.3
1134.43481	196.2
1135.32874	67.3
1136.47290	53.2
1138.54614	51.5
1140.33826	179.7
1142.12805	27.6
1142.79639	10.1
1145.60034	54.6
1146.55493	33.0
1147.26611	40.3
1149.54871	46.2
1150.39746	68.1
1151.40186	33.1
1154.53760	48.2
1155.55420	20.7
1158.46338	47.1
1159.58350	77.1
1162.39453	240.5
1163.39807	85.6
1164.38477	100.5
1167.28442	21.4
1168.82129	43.3
1169.51538	8.3
1170.78101	166.5
1172.50098	27.2
1173.73633	38.4
1174.56824	87.9
1175.69580	440.2
1176.46375	64.8
1177.10693	48.9
1178.72070	22.5
1181.32385	87.7
1182.35132	25.2
1183.29016	114.1
1185.02063	170.7
1185.74536	40.5
1186.72717	51.8
1189.50989	76.8
1190.40161	53.4
1191.47095	19.2
1192.46484	25.2
1194.50269	15.4
1196.40466	36.8
1197.26855	43.8
1199.57520	11.7
1201.72852	45.3
1204.42407	44.8
1205.20801	101.9
1207.36597	48.0
1210.21973	104.4
1211.18762	36.7
1212.34570	220.2
1213.56055	31.3
1214.30273	100.1
1216.28601	41.8
1217.36206	22.4
1219.14575	73.0
1220.65674	109.4
1221.53552	32.0
1224.41370	107.9
1225.23523	82.1
1228.25842	25.6
1229.09192	21.6
1232.17029	90.8
1233.99805	17.3
1239.42761	28.7
1240.58325	102.2
1241.36792	35.6
1242.73279	34.9
1243.53223	67.5
1244.34851	32.2
1248.29138	18.8
1255.49048	25.3
1256.81250	38.6
1258.42358	20.0
1259.84460	76.2
1262.41345	13.0
1263.20520	11.9
1268.62292	28.5
1276.04114	61.3
1276.95715	13.6
1278.81482	63.5
1280.34924	80.7
1281.65723	34.0
1282.79773	14.3
1283.71704	19.0
1285.49414	62.8
1287.43750	89.7
1290.30408	115.1
1291.47131	23.5
1296.77808	34.7
1297.88245	47.8
1299.63843	59.6
1300.25269	149.9
1301.19653	67.4
1302.33655	120.1
1304.52893	222.7
1307.49487	80.8
1308.39258	88.7
1314.36633	44.5
1315.47485	47.2
1316.84680	20.9
1317.54102	14.5
1318.34705	30.5
1319.58679	21.8
1320.84167	47.1
1325.74316	100.8
1328.49988	29.0
1331.10059	22.5
1333.49939	19.2
1335.27515	13.6
1336.80481	50.1
1338.52808	22.3
1340.28528	30.4
1341.77600	44.5
1343.17029	25.4
1345.16772	11.1
1348.52258	6.6
1350.12537	13.6
1356.56311	66.5
1357.16418	27.4
1360.80896	70.0
1361.50842	182.7
1362.59314	75.2
1363.39734	65.9
1364.38574	92.3
1365.24744	52.6
1369.20593	41.8
1371.62048	57.4
1373.52600	139.6
1377.18835	47.1
1379.85852	20.7
1387.30969	54.1
1388.34473	75.1
1390.63342	14.5
1393.53259	10.1
1394.58533	15.4
1395.31750	148.0
1400.59924	49.0
1403.17883	27.8
1404.57458	69.9
1405.43250	59.2
1407.16882	48.6
1407.79138	33.0
1409.42444	39.6
1411.13611	44.4
1414.29260	84.2
1422.15173	48.3
1426.20227	88.9
1431.50696	16.6
1440.22693	53.3
1441.59485	145.4
1442.43933	20.6
1443.59192	33.9
1444.32446	31.7
1453.23792	51.1
1455.61792	17.1
1471.67078	44.1
1473.66357	40.8
1482.28723	22.3
1487.65125	75.9
1490.09729	41.1
1490.69897	17.9
1491.52930	111.9
1492.73938	40.3
1503.30603	23.4
1504.33740	109.3
1504.93982	7.2
1506.57312	15.4
1509.53345	93.8
1516.56384	96.6
1518.53577	26.8
1529.29736	22.5
1544.16614	10.1
1565.47815	114.3
1569.37622	14.4
1570.63123	14.6
1579.76013	22.9
1604.73767	10.3
1615.63208	53.2
1622.21570	38.9
1632.24060	68.5
1633.35181	154.4
1634.50305	54.3
1637.24573	28.3
1642.53687	15.3
1648.39465	28.7
1649.13196	18.0
1650.24158	24.5
1650.96704	10.1
1658.78162	19.7
1663.67590	61.8
1664.66187	40.6
1667.32251	82.3
1668.27039	66.7
1670.67859	25.2
1679.98303	29.8
1681.98169	20.8
1685.90002	28.7
1691.47546	61.3
1698.13977	25.1
1706.02319	11.0
1734.86646	29.4
1752.62903	58.6
1778.38806	20.7
1779.29041	14.4
1789.21167	23.4
1795.45422	83.1
1796.69470	178.9
1797.73523	46.4
1798.44946	20.6
1812.61011	13.6
1835.89917	42.9
1847.84021	17.2
1866.46606	20.7
1921.67053	19.0
1989.81506	26.0
