# Supplementary material for: Phosphoproteomic Analysis of Platelets Activated by Pro-Thrombotic Oxidized Phospholipids and Thrombin
Source: PLoS One. 2014 Jan 6;9(1):e84488. doi: 10.1371/journal.pone.0084488 (PMC3882224; doi:10.1371/journal.pone.0084488)
Supplement: Annotated Spectra S3 — (ZIP) [file pone.0084488.s006.zip › KDLYANTVLSGGTTMYPGIADR_-8_2_31964.txt]

m/z	i	matches
232.33896	8.3
255.38222	6.4
263.08115	5.7
265.36646	7.7
272.33832	10.5
282.30762	6.5
286.24084	2.7
289.14130	11.4
289.98193	14.7	y (2) (1+)
293.37839	2.6
299.23227	10.6
312.20175	2.2
313.13300	4.6
314.56125	6.5
316.29578	2.0
317.05170	5.3
319.40015	23.9
320.45544	6.2
324.18567	26.0
333.22180	10.8
338.88177	6.6
340.89844	14.6	y (9) (3+)-NH3, b (3) (1+)-NH3, y (9) (3+)-H2O, b (9) (3+)
343.57373	8.8
348.58453	13.6
349.25787	2.6
352.33472	9.6
358.48898	10.9
361.19379	73.0	y (3) (1+)
364.15411	6.9
373.53558	3.3
374.36047	6.6
381.92737	3.7
384.25928	6.4
385.19049	5.7
388.98810	11.2
394.19281	2.2
396.46509	16.8	y (7) (2+)
397.59589	9.1
398.29004	3.6
405.50513	5.6
411.09363	3.7
414.99011	2.2
416.29651	11.1
417.27490	2.2
419.45325	3.4
421.14563	11.4
421.76453	4.4
425.32819	13.2
426.25476	12.8
427.09918	12.0
428.39825	4.9
429.33698	12.5
430.86353	13.8
433.01428	14.1
433.84546	22.7
435.31940	4.1
440.44580	14.4	b (13) (3+)
444.47125	8.5
446.54474	7.0
448.36206	15.8	y (13) (3+)
452.26202	9.4
458.28925	21.4
460.15125	13.5
461.48273	4.3
462.39288	4.4
464.26721	12.9
465.37903	4.4
468.04761	23.1	b (14) (3+)-H2O
470.97809	7.8
472.13019	5.9
472.91449	30.1
474.17291	11.8
475.96008	19.0
477.28217	11.0
480.89795	6.7
482.23096	4.6
484.02551	10.5
488.43042	11.0
489.55817	8.1
491.13080	10.1
493.35950	16.8
495.22485	5.0
496.49847	13.6
497.21283	5.1
498.34576	8.3
499.25934	11.9
505.37744	4.4
507.55060	4.8
509.21442	5.1
510.31226	30.7	b (9) (2+)
511.43060	6.3
512.11890	5.1
514.58380	23.4	y (5) (1+)-NH3
520.23029	17.1	b (4) (1+), y (9) (2+)
521.49255	5.5
523.22650	23.5	b (15) (3+)
526.37915	15.3
528.23822	10.7
529.39709	7.1
531.28528	26.5	y (5) (1+)
532.26569	7.4
534.92188	9.1
535.76538	25.3
536.36877	11.4
537.14240	9.4
539.30481	8.0
540.04779	9.3
542.20331	17.8
543.01794	35.6
544.53644	12.3
550.32690	2.4
552.77032	31.8	y (16) (3+)
553.48712	33.8	b (10) (2+)
554.92719	2.2
559.10956	15.6
560.27979	14.0
562.44501	9.0
563.52570	8.5
564.78912	4.0
565.45013	9.7
566.29169	2.2
570.05243	4.2
571.43384	7.5
572.24628	12.7
573.45721	9.4
574.48761	2.4
575.62085	14.5
578.25311	5.2
579.87592	47.3
581.25018	29.0	b (11) (2+)
582.38812	18.9
585.33441	19.2	y (17) (3+)-NH3
587.47290	29.8
588.36945	11.2
589.84833	11.9
591.60223	7.9
593.30029	5.8
595.18976	5.9
600.77881	11.4
601.86487	27.5	b (12) (2+)-H2O, b (12) (2+)-NH3
603.27557	9.1
604.15344	9.0
606.27789	28.3
607.29309	10.1
607.95398	23.8	y (18) (3+)-NH3, y (18) (3+)-H2O
608.77533	6.2
609.39514	7.1
610.44696	17.5	b (12) (2+), y (6) (1+)-H2O, b (17) (3+)
611.48798	21.4	y (6) (1+)-NH3
612.09869	14.0
613.24756	7.9
615.39429	4.5
617.12817	9.3
619.30646	6.5
622.05823	11.0
623.61151	78.3	b (18) (3+)-H2O, b (18) (3+)-NH3
624.45886	6.3
626.51697	10.2
627.70856	10.6
628.32758	107.6	y (12) (2+), y (6) (1+)
629.52838	85.1	b (18) (3+)
630.57153	46.7
634.89398	38.2
635.84790	8.4
636.53790	66.9
637.62091	24.9
639.96466	11.1
640.66498	6.7
643.60748	24.4
645.40033	2.4
646.00909	4.6
646.95538	5.7
649.07275	7.8
650.12628	23.2
651.58978	14.3	b (13) (2+)-H2O, b (13) (2+)-NH3
653.41327	7.9
655.15747	64.5
656.67755	18.4
658.59906	23.5
660.44751	19.4	b (19) (3+)-H2O, b (13) (2+)
662.37958	8.4
663.15790	34.7	y (19) (3+)-NH3, y (13) (2+)-NH3
664.00214	21.6
664.62720	7.8
665.84216	8.9
666.98969	29.2	b (19) (3+)
667.63361	4.7
669.45844	32.8
670.63599	31.5
671.87970	54.6	y (13) (2+)
673.20093	70.0
674.27582	11.2
675.03741	5.3
679.36011	21.6
680.26984	32.9
681.37604	44.2
682.13666	29.9
683.20367	6.2
685.03668	57.0	b (20) (3+)-H2O, b (20) (3+)-NH3
685.80011	50.7
686.73456	22.3	b (6) (1+)-H2O
688.35999	8.0
689.55676	73.8
690.69592	37.9	b (20) (3+)
691.42950	25.6
692.20490	23.6
693.80487	30.6
696.18195	32.9
697.29413	22.0
699.76862	42.2	y (20) (3+)-H2O, y (20) (3+)-NH3
700.92267	37.8
702.78583	17.3	b (14) (2+)-H2O, b (14) (2+)-NH3
704.07983	24.3
705.46771	37.7	y (20) (3+), b (6) (1+)
706.49902	18.6
708.25214	7.1
709.87939	14.1
711.30695	51.3	b (14) (2+)
712.03485	41.3
713.47296	18.7
714.72723	25.2
715.92017	29.9
717.05334	15.8
718.75983	45.4
719.59955	96.1	y (14) (2+)-H2O, y (14) (2+)-NH3
721.15094	72.9
722.47919	52.3	b (21) (3+)-H2O
723.58978	18.6	b (21) (3+)-NH3
724.21320	42.4
725.36017	14.9
726.00415	6.5
726.90582	35.3
727.91663	22.1	y (14) (2+)
728.79126	30.4	b (21) (3+)
730.11871	72.1
731.38202	3.3
733.23846	222.4
733.84113	210.9
734.59540	183.8
735.51404	34.7
736.44843	2.6
737.13599	33.2
738.09656	24.7	y (21) (3+)-NH3, y (21) (3+)-H2O
739.22345	11.4
740.33185	59.4
741.22144	13.7
742.40381	71.8
743.54169	31.6
744.41266	17.6	y (21) (3+)
745.47296	39.6
746.60187	23.1
747.36346	2.4
748.88373	27.9
750.17072	57.9
750.94965	59.8
751.85852	42.7
753.42957	31.5
754.17786	50.7
755.31610	98.8
756.33197	92.0
757.53961	91.8
758.32373	12.7
759.00677	26.5
760.06903	25.5
761.17181	92.5
762.49445	64.4
763.34979	32.7
764.72449	176.3
765.39825	98.7
766.59485	97.1
767.58899	44.5
768.53595	133.0	y (15) (2+)-H2O
769.34741	281.2	y (15) (2+)-NH3
770.47906	48.3
771.36072	93.0
772.19568	64.3
773.66046	71.7	y (7) (1+)-H2O
774.71985	157.1	y (7) (1+)-NH3
775.44031	276.7	[M+3H] (3+)-NH3-H2O, b (15) (2+)-H2O
776.20117	201.6	b (15) (2+)-NH3
777.18451	92.0
777.88068	272.2	y (15) (2+)
778.87408	42.7
779.61005	45.7
784.43292	5.9
788.46948	7.5
795.19977	9.3
800.89313	42.3
801.61328	2.7
802.74945	11.6
805.36243	6.8
808.12280	19.1
810.34583	14.0
812.26343	14.4
813.44519	14.0
816.93243	26.2
819.37366	28.6	y (16) (2+)-H2O, y (16) (2+)-NH3
820.36285	12.3
821.58844	18.3
822.48822	20.8
824.16162	3.9
829.10669	30.9
831.59479	21.9
833.36719	29.2
836.19391	9.0
840.22662	7.0
841.22949	28.0
842.33917	17.8
843.20020	25.6
844.46259	14.5
845.42438	15.3
846.95929	9.0
847.57489	8.6
848.41455	29.8
849.43451	5.1
853.40338	31.3
855.42365	8.9
857.66223	46.3	b (16) (2+)-H2O
858.49384	60.0	b (16) (2+)-NH3
860.35956	38.0
862.42480	3.9
863.35858	43.1
864.03961	6.6
865.41583	17.1
866.66882	93.0	b (16) (2+)
867.49506	16.8
877.67572	25.7
879.12848	35.1
883.54077	6.1
885.20013	7.7
887.62750	51.1	b (8) (1+)-H2O
888.58588	24.2	b (8) (1+)-NH3
889.45410	4.1
892.13165	39.1
894.58618	3.5
896.06097	17.6
899.14728	2.7
900.71613	21.2
902.05151	51.5
905.24762	77.6	b (8) (1+), b (17) (2+)-H2O
906.34790	46.3	b (17) (2+)-NH3
907.34155	11.2
908.41675	18.6
909.10394	1.8
911.58234	83.5	y (18) (2+)-H2O, y (18) (2+)-NH3
913.06842	27.0
915.21283	31.0	b (17) (2+)
915.93335	12.6
916.75879	14.2
918.26978	3.1
919.63824	7.0
922.55719	16.0
923.57739	36.5
925.15771	7.2
925.78888	4.8
927.35687	4.9
928.50391	12.6
930.03864	4.8
931.27570	24.4
934.24750	10.8
935.48926	3.9
938.56024	43.6	y (8) (1+)
939.51007	33.0
940.62549	15.5
943.54108	36.4	b (18) (2+)
949.39789	5.2
953.56134	12.7
954.61523	2.9
957.36499	3.7
960.10522	8.8
966.61627	3.5
968.05811	29.3
969.31934	24.1
971.37891	14.8
973.69159	3.1
974.86273	14.4
975.59296	3.5
976.70685	14.6
977.53174	29.9
979.29761	12.7
980.56372	5.1
982.25983	35.3
983.12946	9.1
984.20685	6.2
989.45026	13.2
990.89380	53.6	b (19) (2+)-H2O
991.96735	78.5	b (19) (2+)-NH3
993.86237	12.3
995.09369	15.3
997.83594	10.5
999.19440	36.1
1000.09576	102.5	b (9) (1+)-H2O, b (19) (2+)
1001.24457	52.8	b (9) (1+)-NH3, y (19) (2+)
1002.06610	8.8
1002.93555	2.9
1006.60345	11.6
1008.47534	5.2
1009.60938	3.1
1010.50360	23.5
1012.31152	3.6
1013.43805	15.3
1016.48212	19.0
1018.63531	80.3	b (9) (1+)
1019.74731	14.6
1020.56696	10.3
1021.36279	5.5
1022.34424	6.0
1024.36841	7.7
1027.39514	56.9	b (20) (2+)-NH3
1031.36023	21.7
1032.76147	24.2
1035.41577	12.8
1036.29626	72.0	b (20) (2+)
1037.10571	14.3
1038.07153	30.1
1038.81140	15.5	y (9) (1+)
1039.53577	11.7
1040.37146	19.2
1041.48828	62.7
1042.65588	71.3
1043.45996	7.8
1044.30652	21.3
1047.02710	3.1
1049.29395	18.4	y (20) (2+)-H2O, y (20) (2+)-NH3
1050.36230	3.8
1051.07129	48.6
1054.75171	17.0
1055.85522	21.4
1056.97974	21.3
1062.47925	26.4
1064.80664	14.5
1066.39197	33.5
1071.80176	6.9
1073.14429	78.4
1074.29663	11.4
1075.52515	7.7
1077.15601	3.1
1078.06921	22.6
1081.27197	19.2
1082.45007	24.2
1083.58264	17.2	b (21) (2+)-H2O
1091.52661	25.7
1093.85461	4.7
1094.82007	9.8
1095.71289	9.4
1096.44873	3.1
1098.02539	19.7
1098.92627	9.9
1103.34155	15.9
1105.72534	20.2	b (10) (1+)
1106.65955	43.3	y (21) (2+)-H2O
1109.39331	4.8
1113.82178	7.0
1114.61829	22.9
1115.59863	15.1	y (21) (2+)
1120.68188	15.8
1124.31714	4.6
1125.72742	44.2
1128.79932	9.9
1132.48633	5.6
1136.59070	15.0
1139.62634	3.9
1141.64392	8.1
1144.52600	14.3	b (11) (1+)-H2O
1145.63477	10.3
1147.20752	16.1
1153.63440	11.2
1154.69043	7.3
1155.49707	8.0
1157.60254	7.1
1158.28821	7.1
1163.82104	2.6
1164.60938	2.5
1165.38623	14.1
1169.33032	18.4
1171.09180	9.9
1174.35059	7.3
1179.13037	5.4
1181.45703	12.0
1186.40845	8.3
1190.48218	6.8
1191.24414	6.5
1193.14673	8.7
1194.34253	16.6
1195.33118	30.2
1196.16748	10.7
1197.14099	4.0
1197.76611	15.3	y (11) (1+)
1200.57202	17.9
1201.98730	3.3
1202.76587	9.5
1213.62732	3.9
1214.82361	18.9
1216.22363	8.5
1217.61951	11.0
1218.50159	20.7
1219.53101	18.9	b (12) (1+)
1221.71375	7.2
1232.69604	4.9
1235.89209	13.0
1236.53564	22.4	y (12) (1+)-H2O
1245.66174	7.2
1246.46619	13.1
1255.76843	16.9
1263.19702	9.7
1265.00439	6.1
1266.56335	3.9
1268.77295	9.7
1273.88220	3.3
1275.52246	15.8
1281.60889	3.4
1283.58936	11.0
1284.27185	20.3
1286.06189	5.6
1287.01233	9.7
1293.33801	9.0
1300.35156	2.3
1306.64270	11.6
1310.64026	17.5
1312.35583	19.9
1321.69299	12.7
1325.34387	6.8
1326.66833	7.0
1332.55554	7.5
1344.50671	13.1
1349.28271	5.1
1367.27942	2.5
1372.31067	7.9
1396.58069	19.0
1397.46960	14.4
1398.46594	29.1
1407.92480	11.0
1411.69983	3.1
1421.28687	9.1
1422.60706	1.8
1454.47607	6.9
1478.26697	3.4
1487.13538	3.0
1568.32117	5.0
1575.00330	10.8
1585.54041	2.2
1675.78577	14.2
