# Supplementary material for: Phosphoproteomic Analysis of Platelets Activated by Pro-Thrombotic Oxidized Phospholipids and Thrombin
Source: PLoS One. 2014 Jan 6;9(1):e84488. doi: 10.1371/journal.pone.0084488 (PMC3882224; doi:10.1371/journal.pone.0084488)
Supplement: Annotated Spectra S3 — (ZIP) [file pone.0084488.s006.zip › KDLYANTVLSGGTTMYPGIADR_-10_2_92244.txt]

m/z	i	matches
228.41736	18.9
244.33189	60.5
247.24521	245.3
248.23785	10.0
252.41634	22.9
255.24348	25.0
272.27502	63.5
273.19489	36.5
274.07422	73.7
276.33868	20.9
280.03543	13.9
282.33795	37.2
283.29626	17.6
284.07202	11.0
288.20450	146.4
290.13782	48.0
296.28036	30.6
303.10895	46.4
306.31180	40.7
311.06772	29.9
314.71298	261.9
315.38068	412.9	y (6) (2+)
316.26376	44.7
319.08936	46.3
321.92206	24.1
325.08939	38.4
326.76837	29.9
329.59064	67.2
330.32797	94.1
332.25067	22.1
334.32309	19.1
339.91577	45.2
343.12610	10.0
345.72491	44.7
357.21881	45.4
361.28925	549.2	y (3) (1+)
362.34311	24.1
363.17566	40.3
365.45407	28.6
366.49707	23.1
368.22253	95.4
370.05090	41.1
372.18848	24.9
373.78186	9.0
379.28638	11.0
380.26599	15.9
382.98810	35.4
384.10565	87.2
385.48901	32.1
388.38708	140.0
396.33185	236.7
401.95184	21.6
405.39075	73.8
414.02209	17.9
415.17969	39.1
415.97552	66.2
419.38751	57.9
423.40179	42.5
425.91498	53.5
428.70667	55.3
430.51953	48.7
433.46716	107.5
434.25946	25.9
436.15601	12.0
439.32019	49.2
440.86786	36.5
442.20911	19.6
443.88049	33.7
445.22961	56.4
446.25696	15.0
448.94873	19.6
451.98291	47.2
452.91949	43.1
456.07550	18.8
461.30707	70.0
468.19513	51.4
472.65930	100.5
474.12018	103.9
478.09290	33.8
482.46997	14.9
483.15570	9.0
488.15045	146.4
490.47266	29.1
491.23138	22.6
492.63477	48.7
495.19867	37.5
496.86749	33.6
498.98749	25.4
499.59015	53.3
500.93140	56.4
502.15039	94.2
503.04718	83.5
505.38629	32.8
507.32990	36.2
509.12830	69.3
512.49921	246.0
515.62610	130.1
516.45557	269.5
517.21100	110.7
518.21991	42.4
519.34888	19.9
520.55737	182.5
521.51331	19.9
522.70959	174.4
525.28326	69.3
528.02917	10.7
529.13171	144.7
530.51471	73.2
531.24701	271.6
531.85144	97.5
532.54675	142.5
533.30835	121.4
535.16467	64.7
536.44543	74.3
538.31458	56.3
539.22791	59.0
539.97412	16.9
541.38373	157.9
541.99438	44.6
542.65338	42.6
543.67322	133.9
545.37622	356.9
547.70270	30.6
550.37451	30.5
553.28699	182.0
554.61676	11.0
555.43115	161.5
557.26080	8.0
558.63165	29.6
560.02393	114.2
561.31781	18.3
562.73724	118.4
563.46967	68.9
564.33496	27.4
567.37274	22.9
568.55188	175.1
569.29230	105.8
571.01422	123.6
572.36377	13.7
574.31073	36.7
575.32404	197.4
577.04266	33.9
581.31372	85.2
583.05542	45.5
586.96393	37.7
588.61145	17.7
590.37360	11.0
591.43427	210.9
592.20160	110.5
593.21527	156.6
594.28741	64.4
595.27618	117.9
596.04218	27.5
597.35925	122.2
597.96600	69.9
600.37457	114.6
601.38531	77.5
602.72443	73.4
603.74475	163.5
604.41193	11.4
606.37323	15.6
607.77515	70.4
609.77814	89.4
611.06622	287.9
612.04187	177.7
613.23138	60.3
615.11896	224.9
616.13068	35.4
617.22687	46.1
617.95856	17.9
619.35883	131.4
620.39185	21.9
621.98700	46.8
628.40143	6768.7	y (6) (1+)
629.37823	2841.8	y (18) (3+)-H2O, y (18) (3+)-NH3
630.36102	508.0
631.30310	63.1
633.62134	158.7
634.37897	90.6
636.17029	354.7
637.57458	127.9
639.00739	53.8
639.61859	45.1
641.44739	10.0
642.65875	108.5
643.25977	39.7
644.31958	38.4
645.35535	48.4
646.12372	91.5
646.97516	121.2
650.36157	241.3
651.95343	366.0
653.06525	171.4
654.20941	121.9
655.08685	78.9
656.37604	84.8
658.21765	53.3
659.50653	435.9	y (12) (2+)
660.51849	40.1
661.27386	146.8
662.39172	39.4
664.09320	151.4
665.26666	36.6
666.02094	101.5
667.19183	93.0
668.30780	61.1
669.33167	25.1
670.67810	17.9
671.51263	63.4
672.88538	289.4
673.51587	36.6
674.37836	93.6
675.53644	45.0
676.57605	15.9
677.36224	34.6
680.17987	184.0
680.94403	24.5
681.63617	31.8
682.29993	221.7
683.31818	93.5
685.10486	569.3
686.22784	91.7
687.37067	140.6
688.16913	409.7	y (20) (3+)-H2O-P, b (19) (3+), b (6) (1+)-NH3
688.87579	43.3
692.74139	404.6	b (13) (2+)-NH3
693.55182	576.3	b (14) (2+)-H2O-P, y (13) (2+)-H2O, b (14) (2+)-NH3-P
694.74426	264.0
695.73151	113.9
697.11798	40.5
698.45673	128.5
699.56775	129.5
700.89362	186.1
701.50214	154.4
702.75586	682.8	y (13) (2+), b (14) (2+)-P, y (14) (2+)-NH3-P
703.59320	607.0
704.46979	258.4
705.45599	193.9
706.25946	322.5
707.25372	56.2
708.16064	75.0
709.71429	266.7
710.55475	250.5
711.43750	32.4
712.91058	103.7
714.55048	143.4
715.76202	203.3
716.51495	22.6
718.21332	83.1
719.88788	124.4
720.87677	393.2	y (20) (3+)-NH3, y (20) (3+)-H2O
722.22437	379.5
723.29193	54.4
724.19440	79.9
726.56702	132.1
727.79358	145.7
728.49414	269.1
729.56207	232.6
731.34985	41.5
731.96881	46.7
733.00555	173.9
734.13434	421.3
735.16705	240.2
735.96014	90.7
736.61200	10.0
737.45941	61.0
738.46100	113.0
740.55573	37.7
741.19580	102.1
742.19220	1066.9	b (14) (2+)-H2O, b (14) (2+)-NH3
743.11444	570.7
744.11316	141.1
745.03375	49.9
746.28656	311.2
747.37604	98.2
748.17426	48.8
750.10333	931.3	y (14) (2+)-H2O, b (21) (3+)
751.34503	841.3	y (15) (2+)-H2O-P, y (15) (2+)-NH3-P, b (14) (2+), y (14) (2+)-NH3
752.62384	294.5
753.79315	90.9
754.54462	45.6
756.10590	422.7
757.09961	273.2
758.89191	1193.5	b (15) (2+)-H2O-P
760.11212	2064.4	y (14) (2+), y (21) (3+)-H2O, y (21) (3+)-NH3, b (15) (2+)-NH3-P, y (15) (2+)-P
760.99420	463.1
762.17798	214.5
763.54010	492.8	[M+3H] (3+)-NH3-H2O-P
764.45325	473.7
765.55621	250.5
766.60229	293.3
767.30389	91.7
767.96649	305.0
769.44440	1638.4
770.30682	3162.2	[M+3H] (3+)-H2O-P, [M+3H] (3+)-NH3-P
771.99457	565.4
772.63452	130.4
773.59467	235.4
775.34100	2368.2
776.22412	3014.5	[M+3H] (3+)-P
776.98517	928.5
778.02582	226.5
779.41754	1046.5
780.19720	1742.8
781.06995	250.8
782.63843	615.5
783.55151	170.3
784.53888	474.5
785.55225	648.9
786.57855	577.5
788.42242	215.0
789.35846	147.3
790.61346	974.4
791.34491	4125.7	y (7) (1+)
792.39935	1518.3
793.23480	546.7
794.27509	899.7
795.47168	311.7
796.69019	3137.7	[M+3H] (3+)-NH3-H2O
797.60455	91.0
798.60522	470.8
799.40558	251.9
800.04230	91.6
803.87701	36.7
811.62720	29.8
813.14056	19.6
814.09180	40.5
816.11194	54.4
817.20392	313.5
818.24677	94.5
820.20197	108.4
821.33942	55.7
822.80023	115.8
824.28412	41.7
826.11426	114.5
827.47870	223.0
828.22260	17.7
830.34576	32.6
831.56580	323.2
832.43353	200.3
833.09772	324.6
834.39276	35.1
835.40375	21.8
836.39996	33.9
837.09717	22.9
840.54584	565.7	b (16) (2+)-NH3-P, b (16) (2+)-H2O-P
841.81818	443.3
842.61932	230.1
843.82300	33.3
844.83765	135.5
845.73547	89.3
847.08081	89.6
849.27057	839.5
850.10504	1162.7	b (16) (2+)-P, y (16) (2+)-H2O
851.22614	141.4
853.66663	131.5
854.30524	104.9
855.20703	235.2
857.21588	131.6
858.11987	154.4
859.82062	215.4
860.47076	50.1
863.50519	223.1
866.05054	100.6
867.28485	51.3
869.04895	1107.0
869.70660	293.2
870.33545	68.8
870.95734	49.7
872.13525	185.2
873.55457	48.4
874.36096	83.3
875.48438	107.3
876.37531	268.7
877.15948	182.3
878.13318	47.7
880.44849	506.2
881.14990	417.4
882.22687	288.3
883.30695	45.4
884.60077	961.0
885.31012	155.7
886.26697	234.1
887.33508	216.0
889.49860	4109.6	b (17) (2+)-NH3-P, b (16) (2+)-NH3, b (17) (2+)-H2O-P, b (16) (2+)-H2O
890.40521	1572.1
891.50220	81.2
892.58008	34.3
893.32550	223.1
894.73877	83.7
896.05817	208.0
896.84723	15.0
898.22168	2887.2	b (17) (2+)-P, b (16) (2+)
899.12677	2485.7
899.98871	279.6
900.76996	38.8
903.06207	81.7
905.40918	469.1	b (8) (1+), y (8) (1+)-NH3
906.79858	120.1
907.43994	32.2
910.41235	30.7
913.80682	499.5
914.68085	63.5
915.39911	111.6
916.04370	283.2
917.41602	198.7
918.23901	184.3
920.15082	105.8
921.18561	247.6
922.44403	1253.1	y (8) (1+)
923.39380	576.7
924.54224	376.8
925.57550	76.8
926.26904	32.5
927.93066	34.5
929.03485	127.7
931.11090	429.3
931.92114	217.5
932.70264	123.0
933.59491	71.9
935.31659	135.1
936.10565	95.9
937.95630	170.0
938.95752	83.6
940.38898	397.9
943.10840	149.5
943.75568	18.7
945.66449	145.4
946.47559	88.3
947.61206	120.6
948.41254	9.0
949.23859	91.2
950.00732	16.9
951.52997	398.2
952.19147	29.4
953.49518	513.1
954.36304	287.6
957.50659	74.4
959.10406	229.1
959.96051	80.8
960.82745	111.8
962.37354	23.0
963.79425	139.9
965.36456	33.6
967.19208	292.0
968.31903	64.0
970.55365	124.8
971.53931	229.0
972.28583	76.9
974.06879	592.0	b (19) (2+)-NH3-P, b (19) (2+)-H2O-P
975.42963	334.5
976.16205	462.6	y (19) (2+)-H2O-P, y (19) (2+)-NH3-P, b (18) (2+)
978.39252	114.2
979.21240	90.5
981.41913	392.3
982.34918	199.5
983.52057	507.5	b (19) (2+)-P
985.07739	137.8
986.38812	141.4
987.00287	50.8
988.35474	17.0
989.53644	84.0
990.15411	172.5
992.77905	294.6
993.52100	187.8
995.59784	194.1
997.77399	243.1
998.74854	68.3
999.61810	163.0
1000.27557	50.4
1001.84381	89.3
1004.53815	11.9
1006.03961	68.9
1007.10602	16.7
1007.91455	178.0
1009.29938	269.3
1010.09863	607.7	b (20) (2+)-H2O-P, b (20) (2+)-NH3-P
1011.27789	233.1
1013.33105	790.9
1014.24762	315.7
1015.48431	313.7
1018.27026	654.0	b (20) (2+)-P, b (9) (1+)
1019.43939	255.8
1021.53345	102.7
1023.17480	1134.3	y (9) (1+), b (19) (2+)-NH3, b (19) (2+)-H2O
1023.85162	195.9
1024.66431	167.6
1025.61792	155.8
1026.91760	134.8
1028.75244	227.5
1029.92151	140.5
1031.13977	458.5
1032.17920	1814.3	b (19) (2+), y (20) (2+)-H2O-P
1032.81714	360.4
1033.57239	179.0
1034.41333	269.6
1035.59106	153.0
1036.91321	178.4
1037.64844	31.0
1038.95532	1570.8
1039.86450	892.4
1040.68213	180.7
1041.35181	17.0
1042.48120	59.4
1043.47437	174.2
1045.51050	255.2
1046.47913	260.9
1047.44360	311.3
1048.13403	62.9
1049.46033	119.2
1050.11633	31.6
1051.33667	20.9
1052.90015	275.4
1055.24768	30.0
1056.16650	172.8
1056.87378	109.9
1059.32861	271.0
1060.99341	125.2
1061.77991	13.9
1063.50903	45.5
1065.66980	12.0
1066.37769	34.8
1067.28333	168.5
1068.12183	221.3
1069.37183	122.7
1070.94470	73.5
1073.76599	67.4
1074.52820	88.9
1076.03711	194.5
1079.38843	361.6
1080.48633	340.8
1081.65576	189.2
1083.30737	137.0
1084.51733	883.6
1085.43860	17.7
1086.45667	159.7
1088.14709	7422.7	b (10) (1+)-H2O, y (10) (1+)-H2O-P, b (10) (1+)-NH3
1088.88220	1877.1
1089.50671	2299.2	y (21) (2+)-H2O-P, y (10) (1+)-NH3-P
1090.16797	116.9
1091.28186	17.6
1093.69348	9.7
1094.64355	244.5
1098.49927	305.0
1099.47607	25.8
1101.28101	45.4
1102.23193	10.2
1103.54187	44.4
1104.58228	178.3
1105.34351	577.3	b (10) (1+)
1106.27356	513.7	y (10) (1+)-P
1107.15674	305.6
1108.20752	88.7
1109.17822	85.3
1110.44373	41.5
1113.12036	83.8
1116.50500	139.6
1118.56982	40.5
1120.21240	35.4
1121.38110	52.3
1122.14636	175.9
1123.61230	156.5
1124.99072	345.1
1126.03711	114.4
1126.86035	197.6
1127.80542	106.8
1129.69263	63.0
1130.43652	190.4
1131.49573	20.1
1133.18237	1697.1
1134.15625	404.3
1135.17493	249.6
1135.97034	26.2
1136.65039	363.8
1138.05347	167.8
1138.98657	134.6
1140.05371	37.5
1140.66174	33.4
1143.37036	13.0
1148.66870	9.0
1150.09155	65.4
1153.32031	19.2
1155.13000	111.5
1157.40698	40.1
1158.51563	18.0
1159.98303	98.0
1162.04785	15.9
1162.70972	33.8
1163.70166	144.3
1167.38257	106.9
1168.16174	60.7
1169.03052	23.6
1173.18860	60.5
1174.27563	12.0
1175.61890	16.0
1176.28528	82.3
1178.27026	29.6
1179.23096	51.4
1180.44897	81.4
1185.22241	132.1
1188.09692	62.4
1190.13965	51.4
1192.71545	90.7
1197.33972	16.0
1198.88940	19.0
1201.19702	44.6
1203.43335	130.2
1205.30005	105.6
1207.36572	37.6
1209.39111	79.4
1214.65039	45.5
1219.64722	85.1
1220.53674	13.8
1224.12585	50.4
1226.26062	39.5
1227.20447	22.6
1230.47559	31.6
1232.66125	19.9
1233.56982	62.8
1238.34570	22.7
1239.65833	9.0
1240.56934	64.2
1242.48364	49.9
1243.36096	81.7
1244.72009	14.8
1246.38928	51.3
1247.88123	57.3
1248.71509	82.1
1251.96326	85.0
1253.01721	52.5
1255.82849	51.2
1258.36853	70.1
1259.64771	17.0
1260.78455	19.6
1263.34314	78.2
1266.37061	32.6
1273.67163	104.1
1275.77295	63.1
1277.75488	72.3
1282.58984	29.5
1284.38940	23.8
1287.55457	34.8
1290.69934	35.6
1295.24902	57.7
1298.19910	21.6
1300.49548	54.2
1302.95544	77.9
1303.65332	19.0
1305.60168	27.7
1307.48987	101.0
1313.36389	41.6
1318.31824	137.0
1319.42261	44.1
1320.36194	10.0
1322.38416	40.7
1326.43909	27.7
1328.50916	94.2
1330.58191	62.7
1331.60632	26.7
1335.41577	48.8
1337.73071	21.9
1338.58105	35.3
1343.40967	44.2
1346.27039	31.7
1350.33875	28.6
1360.89685	17.7
1362.18286	111.1
1363.62292	48.4
1365.43506	21.7
1373.50806	21.9
1374.38037	58.3
1375.53564	33.6
1377.40137	22.6
1380.93958	60.6
1386.05652	34.0
1396.01294	37.6
1400.11877	46.5
1401.29504	56.0
1404.86304	53.3
1408.76855	12.0
1412.78125	10.0
1414.15588	73.6
1419.26343	24.7
1424.93494	58.4
1425.84741	28.6
1431.21204	73.9
1441.49829	132.1
1442.22498	52.0
1443.35522	169.7
1448.43445	46.7
1449.33020	101.1
1463.51526	25.7
1466.48853	9.0
1470.94812	34.8
1472.38306	41.4
1481.40637	28.9
1482.13159	62.2
1483.03406	24.7
1491.22375	74.2
1502.80432	23.9
1505.34900	49.7
1508.39343	12.7
1509.52893	21.8
1513.42786	50.7
1517.72522	39.0
1519.20471	38.5
1532.03333	29.8
1535.22998	39.2
1543.19275	16.7
1548.70325	43.5
1561.76392	38.7
1570.61890	32.8
1578.16382	22.9
1581.46851	7.1
1632.53674	90.7
1633.55090	122.3
1634.59448	62.6
1635.38660	46.6
1639.19751	92.9
1651.79468	19.9
1667.46277	170.0
1668.19324	96.0
1697.36548	17.9
1735.69421	17.9
1748.98328	49.1
1778.91516	25.9
1795.47961	323.5
1796.74487	366.4
1797.42224	58.3
1811.62219	17.9
1925.31604	10.0
1998.75598	20.7
