# Supplementary material for: Phosphoproteomic Analysis of Platelets Activated by Pro-Thrombotic Oxidized Phospholipids and Thrombin
Source: PLoS One. 2014 Jan 6;9(1):e84488. doi: 10.1371/journal.pone.0084488 (PMC3882224; doi:10.1371/journal.pone.0084488)
Supplement: Annotated Spectra S3 — (ZIP) [file pone.0084488.s006.zip › KDLYANTVLSGGTTMYPGIADR_-16_2_32906.txt]

m/z	i	matches
233.33554	9.9
238.34796	9.4
242.22870	5.5
244.31546	5.3
245.95496	4.5
249.41385	3.1
257.41400	2.5
272.24792	1.6
273.57578	9.3
274.34265	4.6
275.24219	12.1
286.11615	5.4
287.34814	1.8
288.51373	8.9
290.25616	8.1
298.06049	4.2
299.44910	2.6
300.09570	3.9
302.29907	10.2
303.52908	8.5
308.29825	5.0
313.30188	14.3
314.13641	13.7
318.40387	8.8
321.31348	2.2
325.14993	13.9
326.40131	11.6
327.25415	8.3
328.02890	7.2
330.98346	6.1
334.26086	9.7
338.34448	9.8
339.57281	18.4	b (3) (1+)-NH3, b (3) (1+)-H2O, b (9) (3+)
340.29126	12.8
341.38876	7.0
342.20941	6.7
349.20160	4.5
350.06229	14.3
351.07532	7.7
354.11755	2.6
357.23773	2.4
361.23535	47.9	y (3) (1+)
362.35590	13.4
369.58069	5.5
370.38196	7.9
371.23785	6.8
372.38501	7.6
376.03851	3.3
376.79529	36.3
381.14099	14.3
383.03870	4.1
384.06378	7.0
385.31531	10.2
386.02466	4.5
388.89594	16.1	b (11) (3+)
394.80023	4.2
396.27307	7.8
407.08447	7.9
409.19958	3.5
411.22620	20.1
412.57990	5.7
413.32275	24.1	y (12) (3+)-NH3, y (12) (3+)-H2O
414.79211	12.1
416.04712	11.0
417.33301	16.6
418.54529	27.9	y (12) (3+)
421.73029	5.7
425.18799	11.3
426.17474	9.6
430.13086	7.0
432.35309	10.8
435.08990	4.8
437.19708	2.6
439.70349	20.6
441.30634	13.0
442.38489	8.7
444.40881	22.3	b (8) (2+)-H2O, b (8) (2+)-NH3
445.39514	4.6
446.46039	3.7
447.41376	7.9
451.64813	7.5
452.92603	13.6
453.90979	13.9
456.15967	4.4
457.29620	8.5
458.92261	7.4
460.56622	7.8
461.20825	3.1
462.39276	11.7
463.50122	17.0
467.27875	9.5
469.43469	12.2
470.20380	5.2
472.44531	9.7
473.38940	61.3
474.64130	8.9
475.29895	4.2
476.37372	10.6
478.62427	17.6
482.99078	18.3
486.63013	6.5
487.69000	8.5
488.52100	2.9
490.32471	2.2
492.11548	10.8
492.96466	3.9
494.60162	6.8
495.55157	6.1
498.29291	10.2
499.64862	9.6
500.60461	32.2	b (9) (2+)-NH3, b (9) (2+)-H2O
502.10675	10.6
505.31482	13.8
508.14093	17.3
509.39410	26.1	b (9) (2+)
510.68274	23.2	y (9) (2+)-H2O
511.99884	4.6
513.63184	11.7
514.38428	13.6
516.43433	18.4
517.75739	10.0
519.19708	5.0
519.83582	3.1
520.49213	3.3
522.32330	19.5
523.25281	8.6
525.23138	37.1
526.06110	2.0
528.18414	5.8
530.09814	38.0
531.34180	71.5	y (5) (1+)
535.29614	6.1
539.13849	26.8
540.87030	45.9
543.88666	25.2	b (10) (2+)-H2O
544.63306	13.4
545.60065	16.5	y (16) (3+)-H2O
546.74579	5.9
548.06891	9.7
549.38971	13.5
550.53009	2.0
553.23602	25.1	b (10) (2+)
554.24603	7.7
555.63550	10.9
556.24591	4.2
558.30450	11.4
561.63684	6.3
565.06097	4.0
565.88580	16.1
568.05072	7.6
570.34613	14.8
571.26654	14.3
572.18054	8.1
573.49829	16.1	b (11) (2+)-NH3, b (11) (2+)-H2O, b (5) (1+)-H2O, b (5) (1+)-NH3
574.33624	10.7
577.22931	15.2	b (16) (3+)
578.58459	6.8
579.38965	15.8
581.19019	19.1
582.08447	24.7	b (11) (2+)
584.43616	13.2
585.07703	9.9
586.39917	7.7
587.87640	11.1
590.19513	11.9
591.30121	34.5	y (11) (2+)-NH3, b (5) (1+)
592.15869	14.6
592.88489	9.6
594.38702	10.6
596.82538	34.1
599.07025	7.8
600.32306	51.1
601.31586	19.6	b (12) (2+)-H2O, b (12) (2+)-NH3
602.16400	7.9
602.90790	2.7
605.97516	26.0
606.59296	36.2
609.04523	7.8
609.84332	7.6
611.41852	14.0
612.47510	22.8
613.69135	17.3	y (18) (3+)
616.29474	12.4
618.29608	18.4	y (12) (2+)-H2O
619.32941	9.2
620.76398	20.7
622.35541	31.7
625.47198	22.2
626.67151	17.4
628.04688	74.8	y (12) (2+), y (6) (1+)
628.72882	74.1	b (18) (3+)
629.41797	73.9
630.87018	33.9
633.50311	8.6
634.12494	5.2
636.23206	27.9
637.89862	25.4
639.99530	11.0
641.19897	5.2
642.28137	6.5
644.62683	23.5
645.34888	14.4
647.51190	9.5
649.45160	26.4
650.83142	7.4
652.22717	51.7	b (13) (2+)-NH3, b (13) (2+)-H2O
653.35010	10.0
654.51007	30.5
655.29370	6.5
658.98749	21.6
660.51855	37.2	b (19) (3+)-H2O, b (13) (2+)
662.14514	92.6	y (13) (2+)-H2O, y (13) (2+)-NH3, y (19) (3+)-H2O, y (19) (3+)-NH3
663.10687	45.7
664.84418	16.0
666.17035	14.3
667.04742	48.1	b (19) (3+)
668.18365	7.4
669.29944	15.8
670.31573	49.9
671.58270	95.2	y (13) (2+)
672.50220	70.3
673.54779	63.7
674.49310	14.0
675.17426	6.8
676.50568	36.1
677.92560	49.5
679.27673	12.9
680.54633	24.7
681.57965	14.4
683.17126	10.5
686.14606	27.4
686.94470	6.5
689.31146	46.0
690.21820	70.2	b (20) (3+)
690.93732	6.2
691.69318	19.4
693.62158	27.0
694.37531	3.8
695.64240	5.9
697.39606	24.1
698.62885	27.1
699.32318	22.4	y (20) (3+)-H2O
700.38971	5.1
701.44873	24.5
702.22437	9.7
704.51910	19.8
707.46796	37.6
709.09448	24.7
710.12463	67.6
710.97150	50.1	b (14) (2+)
712.01794	24.0
712.96906	34.9
713.89410	44.7
714.65692	2.0
715.63849	23.9
716.53223	6.3
719.76093	54.7	y (14) (2+)-NH3
720.53497	29.5
721.58429	29.4
722.75079	131.9	b (21) (3+)-NH3, b (21) (3+)-H2O
723.70538	37.6
724.40009	20.1
725.39398	22.5
726.42169	49.0
727.64606	59.1	y (14) (2+)
728.45782	38.6	b (21) (3+)
729.91473	77.6
730.71765	34.9
731.34247	21.1
732.48395	22.3
733.41913	132.5
734.61243	55.6
735.68512	22.0
736.52936	21.6
738.18152	118.8	y (21) (3+)-H2O, y (21) (3+)-NH3
739.09882	8.7
740.45636	5.8
741.70782	95.3
742.56891	2.4
743.65540	29.4
744.96222	64.7	y (21) (3+)
745.61334	21.7
746.47491	6.4
747.11810	18.5
749.19562	67.0
750.31635	42.1
751.22162	37.3
752.40619	79.5
754.86603	190.0
756.15704	110.8
756.98511	49.8
758.25214	34.0
759.71619	30.7
760.62787	75.7
761.86383	79.9
763.20465	19.3
764.39697	58.4
765.54889	177.3
766.48260	115.4
767.90704	101.5
768.50885	245.9	y (15) (2+)-H2O, y (15) (2+)-NH3
769.34015	221.3
770.41876	162.9
771.34540	13.0
772.30695	80.3
773.17273	59.7	y (7) (1+)-H2O
774.68604	93.5	y (7) (1+)-NH3
775.51331	284.0	[M+3H] (3+)-NH3-H2O, b (15) (2+)-H2O
776.73584	299.6	y (15) (2+), b (15) (2+)-NH3
777.58380	175.3
778.67010	80.2
779.62140	28.2
781.86975	2.9
786.78058	27.5	[M+3H] (3+)+H, [M+3H] (3+), [M+3H] (3+)-H
788.73602	16.8	b (7) (1+)-NH3, b (7) (1+)-H2O
792.02576	12.2
792.75824	14.1
795.55743	14.6
797.03522	8.6
800.03357	7.4
802.32416	23.7
804.03406	15.6
804.85626	17.3
806.83142	10.5
809.69830	9.8
812.74457	36.0
815.36487	8.7
817.10370	14.5
818.71344	18.9	y (16) (2+)-NH3, y (16) (2+)-H2O
819.85437	3.8
821.04468	2.9
823.33966	53.1
824.19159	7.8
825.16815	12.4
826.34662	26.4
827.10040	10.2
828.54547	23.9	y (16) (2+)
829.87238	10.4
832.04895	8.5
834.73035	16.2
837.82538	49.0
841.46600	15.7
842.52179	4.3
844.49261	16.4
848.59937	65.4
849.62421	46.1
850.98779	15.0
854.61548	13.7
857.64276	155.4	b (16) (2+)-NH3, b (16) (2+)-H2O
858.44891	5.1
859.71631	4.2
860.32367	2.9
861.34045	9.6
862.55585	10.5
863.58466	8.4
864.89282	54.4
865.62567	5.0
866.38672	84.1	b (16) (2+)
867.32410	93.0
868.92413	16.0
869.63116	26.3
870.63538	8.0
872.53009	18.2
874.09119	39.8
875.43890	38.5	y (17) (2+)-H2O
876.76953	2.0
878.06750	18.6
878.81073	18.9
883.60809	10.0
886.37689	8.1
887.70093	31.5	b (8) (1+)-NH3, b (8) (1+)-H2O
889.13263	29.6
890.56024	12.3
894.48907	20.3
896.73639	18.0
897.43060	4.4
899.06512	13.4
901.60480	16.5
905.09821	45.5	b (8) (1+)
905.78394	13.1
906.54443	15.2	b (17) (2+)-NH3, b (17) (2+)-H2O
907.50391	31.2
913.15900	32.8
915.50952	4.4
916.46747	17.5
918.22998	61.3
920.99609	17.1	y (8) (1+)-NH3, y (8) (1+)-H2O, y (18) (2+)
923.43018	2.2
930.40845	13.3
931.69586	23.5
932.38776	10.1
933.68579	16.7
934.49188	22.4	b (18) (2+)-NH3, b (18) (2+)-H2O
935.09283	4.2
936.30048	32.2
938.03149	28.6	y (8) (1+)
939.07452	20.5
940.41187	16.3
941.21613	7.4
942.38104	17.9
943.77612	53.9	b (18) (2+)
944.77521	16.1
945.75488	4.4
946.75653	14.1
951.54608	12.6
952.85638	15.9
954.57123	15.3
957.01776	14.4
958.45892	9.8
959.51880	17.4
960.29254	5.5
963.15411	8.5
963.96173	10.2
965.22412	12.1
967.32281	18.3
969.13452	13.9
969.90863	4.4
971.25031	16.8
973.04523	41.2
974.61572	2.6
977.51923	32.5
978.74780	32.3
979.50201	7.4
980.37762	15.8
981.35992	35.2
982.72650	29.8
983.38947	13.7
984.24316	2.4
984.96735	12.6
985.91241	23.7
988.47382	3.9
989.24030	4.0
990.39044	14.4
991.48291	86.4	b (19) (2+)-NH3, b (19) (2+)-H2O
992.39130	21.8
993.62091	61.6	y (19) (2+)-H2O, y (19) (2+)-NH3
994.33374	7.8
995.72931	6.9
997.48639	15.4
998.57733	11.2
999.69232	103.9	b (19) (2+)
1000.38525	37.5	b (9) (1+)-H2O
1001.24408	1.8
1002.92889	52.0
1003.76172	26.7
1005.06909	33.9
1008.55743	18.6
1012.27374	18.5
1013.57758	21.0
1014.60522	14.5
1016.42798	12.2
1017.67145	28.7
1018.45477	12.2
1019.52667	7.8
1020.29498	2.4
1022.76556	11.3
1026.75110	22.2	b (20) (2+)-H2O, b (20) (2+)-NH3
1031.39844	10.7
1032.48511	4.7
1034.10400	3.7
1035.87915	41.3	b (20) (2+)
1037.53491	39.1
1039.42554	55.2	y (9) (1+)
1040.51440	21.0
1041.75110	3.7
1042.69824	17.5
1043.48584	3.1
1044.77588	46.3
1045.96594	5.7
1047.52905	12.4
1048.31812	20.7
1050.24023	6.7
1053.14819	38.7
1054.37720	40.7
1055.48511	12.4
1056.64624	3.8
1057.44312	11.7
1058.14282	19.0	y (20) (2+)
1059.48914	3.5
1061.41724	10.3
1065.23792	7.7
1065.92651	12.4
1066.61841	10.6
1067.62781	2.9
1069.39868	3.5
1070.25806	10.4
1072.53979	41.8
1075.81396	9.3
1078.93372	31.3
1079.58521	11.6
1081.65686	4.6
1082.72607	19.9
1083.59375	2.4
1084.50122	28.9	b (21) (2+)-H2O, b (21) (2+)-NH3
1087.58789	11.1
1093.82764	34.8	b (21) (2+)
1095.06323	58.5
1096.46899	13.4
1098.38245	30.9
1099.55957	2.7
1100.49451	4.7
1104.28931	9.6
1105.34009	14.1
1106.58521	18.6	y (21) (2+)-H2O
1107.22437	16.7	y (21) (2+)-NH3
1108.70435	17.4
1110.26111	13.5
1114.29211	17.0
1115.47461	34.0	y (21) (2+)
1116.55542	19.6
1118.71533	9.5
1121.94580	8.7
1126.49854	31.6
1128.55457	9.7
1129.50183	14.3
1132.24512	8.6
1134.17493	18.4
1136.15295	32.9
1137.68835	3.0
1138.66016	8.4
1139.54028	12.5
1140.66370	7.2
1141.61963	12.8
1143.73193	8.4
1144.52734	7.4
1145.80750	38.5	b (11) (1+)-NH3
1146.76929	8.7
1153.67578	9.6
1154.30591	12.0
1158.41943	9.2
1162.09619	7.8
1163.47339	9.3
1164.35059	8.0
1165.29688	15.7
1166.78564	6.1
1171.15259	27.5
1172.37610	4.2
1180.29907	5.5
1184.38367	14.5
1186.19458	6.3
1187.47571	15.2
1195.52979	4.2
1196.38818	6.0
1197.68933	39.6	y (11) (1+)
1199.40344	3.7
1200.32239	6.6
1202.60083	8.0
1203.20459	8.1
1206.89441	7.3
1214.49976	10.7
1216.08752	25.7
1217.54761	19.9
1219.46826	4.6
1221.40527	19.2
1224.52783	6.5
1227.35889	9.4
1230.47632	21.9
1234.60889	11.5
1238.69177	2.6
1241.27063	9.8
1242.08679	6.3
1246.59839	7.8
1250.13806	8.8
1253.36707	18.0
1254.56726	12.2
1256.98694	30.1
1258.85669	18.9
1259.48010	6.4
1260.44885	11.7
1264.74683	13.3
1266.51550	5.0
1268.59302	5.7
1270.55798	18.1
1274.08350	2.2
1277.13098	5.5
1281.38171	10.4
1282.67822	18.9
1287.14526	29.4
1287.88733	18.6
1294.47473	2.6
1297.45081	12.5
1299.22766	2.0
1300.53931	8.0
1305.26611	11.7
1306.56921	8.0
1308.77124	4.8
1309.64392	5.8
1313.67615	8.5
1322.81775	3.1
1325.52295	4.3
1326.43799	19.4
1327.39026	9.7
1331.43933	13.1
1332.35486	5.4
1339.84338	11.1
1342.53235	3.9
1346.45142	8.9
1348.51331	3.7
1356.44312	3.0
1357.66467	12.9
1359.71692	12.6
1363.38574	5.9
1372.53931	8.9
1384.42566	8.0
1396.57971	18.5
1398.02356	14.7
1409.53918	4.4
1422.57385	5.0
1424.98523	4.4
1428.23157	2.9
1434.79272	4.3
1446.87512	8.5
1455.37170	4.6
1472.62268	11.1
1553.13513	5.9
1613.64429	8.1
1618.90784	8.5
