# Supplementary material for: Phosphoproteomic Analysis of Platelets Activated by Pro-Thrombotic Oxidized Phospholipids and Thrombin
Source: PLoS One. 2014 Jan 6;9(1):e84488. doi: 10.1371/journal.pone.0084488 (PMC3882224; doi:10.1371/journal.pone.0084488)
Supplement: Annotated Spectra S3 — (ZIP) [file pone.0084488.s006.zip › KDPEERPTFEYLQSFLEDYFTATEPQYQPGENL_-2_2_113793.txt]

m/z	i	matches
392.25351	5.2
397.34882	2.1
398.27209	8.0
414.20535	12.3
439.31058	8.4
441.15424	2.8
459.20166	2.1
468.71753	7.6
470.39597	8.0
479.73767	3.3
483.06448	8.7
492.11505	3.0
495.25690	3.9
511.31342	6.1
512.40881	29.9
513.40918	40.4
524.37164	15.6
526.54224	3.7
529.27600	112.5	y (5) (1+)
530.27502	41.6
542.58600	1.7
545.76123	5.2
551.15778	5.5
564.32251	3.5
575.20966	2.3
577.49359	37.1
580.40997	2.2
581.20001	3.0
584.49237	8.8
597.28766	33.0
598.29114	30.5
599.12891	2.3
606.47449	6.3
615.31006	22.6
622.56091	18.8
626.86255	2.6
639.46533	9.9
640.42236	6.0
641.35046	16.3
647.50177	15.4
655.64929	5.8
656.31067	13.6
657.56866	26.8
663.53741	21.1
687.01624	10.8
691.66565	9.2
696.37732	55.5	b (11) (2+)
704.35754	4.1
709.19470	7.8
717.52759	2.6
718.36719	4.3
727.16827	15.7
738.58514	5.4
739.35583	16.3
740.25311	20.0
752.19952	6.7
753.45514	85.8	b (12) (2+)
754.20789	7.9
755.31372	42.0
756.53485	27.7
765.93683	6.9
775.73651	20.9
778.11511	6.9
779.49817	13.0
783.48499	11.9
784.31787	8.0
790.25592	11.1
793.24396	24.3
806.31299	20.4
810.29517	7.1
811.85638	2.6
812.82361	16.3
817.36230	46.6
818.24133	96.5
823.53046	10.6
829.27863	12.6
832.18646	9.1
834.22937	4.2
839.98718	14.0
844.95764	12.8
846.48962	1.9
851.95349	3.4
857.28363	3.2
861.37982	103.9	b (14) (2+), y (15) (2+)-H2O-P, y (15) (2+)-NH3-P
861.98724	6.3
863.75293	10.1
867.25610	8.3
869.84174	41.2
873.05176	21.9
879.38342	14.6
880.11743	24.1
881.12341	5.7
882.89441	6.4
897.00378	19.3
898.28601	3.4
900.20276	13.3
910.07166	20.0
921.51343	3.0
923.24475	8.2
924.26440	13.0
926.54199	34.8
927.64246	3.4
932.88354	25.8
934.94458	150.7	b (8) (1+)-H2O, b (15) (2+)
936.10278	19.3
937.43140	27.0
939.77637	9.5
943.18665	24.5
944.04578	11.4
945.96313	10.8
953.98401	15.6
956.99585	8.9
976.25403	7.1
977.10449	4.3
978.03992	28.3
980.37842	26.2
982.06726	35.1
983.24597	63.7	b (16) (2+)-NH3, y (17) (2+)-H2O-P, y (17) (2+)-NH3-P
983.90918	13.9
986.48901	11.2
989.46924	16.4
990.15234	10.2
991.53540	165.0	b (16) (2+)
992.36047	69.9	y (17) (2+)-P
993.97058	42.4
995.45288	52.8
997.12903	20.3
1000.18030	28.4
1001.85327	8.7
1008.93555	15.1
1011.51135	1.7
1013.58105	12.4
1017.77393	19.3
1025.26929	4.7
1027.77502	16.7
1030.07849	2.6
1031.71338	4.5
1034.85388	4.3
1039.36768	3.0
1042.26819	6.5
1042.95764	8.9
1046.39429	6.3
1055.92627	163.6	b (17) (2+)
1056.76135	65.0
1060.75781	15.3
1062.98413	15.6
1066.40161	5.3
1067.34668	6.7
1072.78333	23.2
1073.99402	9.5
1077.32666	3.9
1080.66785	7.3
1092.34521	17.4
1095.07373	19.9
1096.33032	6.8
1098.87976	11.1
1100.02026	16.5
1101.10571	9.9
1104.08374	14.9
1105.38550	13.7
1108.43433	110.6	y (9) (1+)-NH3
1109.71436	9.1
1111.02148	29.4
1112.93774	97.4
1113.61328	163.4	b (18) (2+), y (19) (2+)-NH3-P, y (19) (2+)-H2O-P
1114.66553	31.6
1115.64990	6.9
1116.55469	34.2
1122.22607	13.0
1125.24890	616.0	y (9) (1+)
1126.40540	268.5
1127.47009	94.6
1128.59375	23.9
1133.22241	26.4
1134.08594	33.0
1139.92151	46.4
1141.30884	9.5
1143.43579	5.4
1147.49622	7.8
1148.73242	12.7
1149.58533	9.0
1151.82202	7.2
1158.44714	8.0
1159.68384	13.0
1163.62048	15.3
1165.80457	12.4
1166.81445	35.1
1167.88684	16.9
1171.18970	13.2
1175.90479	12.0
1177.64941	33.3
1180.99390	45.4
1184.18774	44.8
1188.70923	24.9
1189.45129	19.1
1192.92554	47.3
1194.76953	348.0	b (19) (2+)
1196.30908	46.9
1197.43945	29.2
1202.57935	17.8
1203.18799	2.6
1206.45251	6.9
1209.06543	22.1
1209.78882	42.4
1211.23169	23.1
1212.37915	16.0
1212.98743	50.1	b (10) (1+)-NH3
1215.09741	11.5
1219.59106	9.1
1223.31482	50.0	b (30) (3+)-H2O
1224.62183	23.6
1227.30884	2.2
1229.36902	63.1	b (10) (1+), b (30) (3+), y (21) (2+)-P
1231.00391	22.9
1232.55615	14.9
1233.77075	51.7	b (31) (3+)-NH3-P, b (31) (3+)-H2O-P
1234.49316	4.0
1235.68506	32.3
1237.14136	3.5
1239.69019	51.0	b (31) (3+)-P, y (11) (1+)-H2O-P
1242.09753	14.1
1247.97974	20.4
1249.48950	7.4
1250.29297	29.2
1251.75378	24.5
1254.36731	89.0	y (10) (1+)
1256.50098	38.0
1257.55615	46.0
1258.32898	17.5
1259.65784	9.7
1260.62207	86.7
1261.25122	43.9
1262.17859	19.5
1263.38843	40.4
1265.96313	36.8
1268.05676	595.2	y (31) (3+)-NH3, y (31) (3+)-H2O, b (20) (2+)
1269.10229	299.9
1269.86768	82.9	y (21) (2+)-NH3, y (21) (2+)-H2O
1270.64526	66.1
1272.81970	21.1
1274.09644	43.1
1274.83008	6.7
1275.55688	2.2
1278.07910	50.7	y (22) (2+)-NH3-P, y (22) (2+)-H2O-P, b (32) (3+)-P
1281.09314	35.7
1282.02881	2.4
1283.39185	4.8
1285.63843	33.4
1286.52808	10.4
1287.79980	25.5
1289.85071	29.5
1293.52673	12.8
1295.29395	31.2
1296.22900	12.8
1297.30054	30.4
1298.68872	117.9
1299.31897	41.8
1300.42944	46.4
1301.08594	14.8
1301.69189	18.5
1302.31348	20.0
1303.39404	9.9
1304.51965	17.2
1305.43579	47.8
1306.33618	71.6	y (32) (3+)-NH3, y (32) (3+)-H2O
1307.07141	45.5
1308.25452	60.0
1309.38208	63.4
1310.29773	106.6	b (21) (2+)-NH3, b (21) (2+)-H2O, [M+3H] (3+)-NH3-H2O-P
1311.23315	114.1	b (32) (3+), y (12) (1+)-H2O-P
1311.92651	127.4	y (12) (1+)-NH3-P, y (32) (3+)
1313.19385	95.8
1314.39270	30.6
1315.56531	28.8
1316.69836	2.4
1318.29993	285.7	b (21) (2+)
1319.34485	240.6
1320.12402	54.3
1320.79907	11.2
1322.24622	39.0
1323.47620	88.9
1324.67529	256.3
1325.52661	46.2
1327.31860	63.1	y (22) (2+)-H2O, y (22) (2+)-NH3
1328.63843	83.6	y (12) (1+)-P
1329.38306	9.7
1330.57886	96.4
1331.23718	19.4
1332.54041	63.8
1333.77515	133.1
1335.30469	6.0
1336.16003	95.3	y (22) (2+)
1336.91614	103.0
1337.86707	114.3	y (11) (1+)-NH3, y (11) (1+)-H2O
1338.85742	37.4
1341.94092	19.1
1345.17114	21.1
1346.12341	7.6
1354.93933	10.0
1362.01123	5.2
1362.74280	15.9
1370.29175	5.2
1373.49976	12.7
1378.54321	13.2
1381.47632	10.1
1382.20215	11.5
1385.73120	5.5
1388.04407	48.8
1391.17529	26.0
1392.64612	29.9
1393.81372	3.2
1394.61414	11.5
1395.26868	44.8
1396.31702	21.8
1397.16394	33.2
1397.95166	11.1
1404.73450	327.2	b (23) (2+)
1405.68689	342.7
1406.57141	49.4
1407.75574	4.7
1410.58337	8.9
1411.89856	61.5	y (13) (1+)-H2O-P, y (13) (1+)-NH3-P
1414.37012	6.0
1415.65015	4.4
1422.83777	10.0
1423.91931	12.9
1426.36292	49.3
1427.30945	83.5	y (12) (1+)
1428.47351	34.7
1429.75330	10.2
1431.12366	49.4
1433.73230	15.5
1436.05383	56.8
1439.52502	7.3
1443.17664	14.8
1448.03723	27.8
1449.00305	43.1
1451.16443	42.4
1451.82935	8.3
1453.48108	12.0
1454.53040	10.4
1460.60632	244.9	b (24) (2+)-NH3, b (24) (2+)-H2O
1461.71326	94.7
1462.64905	20.5
1463.72070	7.6
1465.50549	8.4
1468.88171	308.4
1469.78235	963.9	b (24) (2+)
1470.78430	394.0
1472.64148	13.9
1478.03906	22.5
1479.73792	5.0
1484.47595	11.1
1486.59937	16.7
1487.36877	7.6
1492.27234	11.1
1493.95007	61.8
1495.15503	5.1
1507.84216	23.6
1509.02173	49.7	y (13) (1+)-H2O, b (25) (2+)-NH3, b (25) (2+)-H2O
1510.54333	14.5
1511.39319	10.8
1513.65271	16.1
1514.31177	23.2
1519.09070	8.9
1522.33313	18.5
1523.35938	3.2
1525.86707	9.1
1527.45959	106.8	y (13) (1+)
1528.52087	42.3
1529.55640	56.8
1531.51746	3.7
1535.34338	26.3
1543.91980	16.9
1544.66394	22.3
1551.13135	48.6
1552.51331	60.5
1560.36194	3.4
1567.12280	36.6
1572.18347	27.0
1573.51990	38.9
1578.21582	33.8
1581.23486	40.7
1582.38025	97.5	b (26) (2+)
1583.01880	17.5
1584.11938	7.1
1587.07593	84.0
1588.39709	8.4
1596.56030	38.7
1605.78601	7.3
1610.84460	3.7
1615.93933	12.4
1617.81165	28.4
1625.98047	3.9
1628.63086	10.6
1632.16101	19.1
1633.48743	27.0
1634.57361	54.5	b (13) (1+)
1635.54016	13.8
1638.42615	4.7
1642.66736	52.2
1645.86755	42.3
1646.63904	14.2
1649.07898	12.9
1654.13000	27.6
1656.70093	25.8
1660.62097	12.7
1666.08679	44.2
1666.69934	10.2
1667.81665	11.6
1673.79150	34.8
1674.49268	34.6
1675.35242	52.6	y (14) (1+), y (28) (2+)-NH3-P
1682.89270	44.4
1683.95728	5.0
1685.95276	13.2
1689.60168	5.4
1694.13562	37.8
1695.23022	62.3	b (27) (2+)-NH3
1700.97571	24.0
1701.70459	21.2
1702.33459	8.0
1703.59741	233.2	b (14) (1+)-NH3, b (27) (2+), b (14) (1+)-H2O
1704.56262	95.4
1705.72424	2.9
1706.71570	29.5
1710.29260	24.2
1711.09851	11.1
1718.32483	16.2
1719.22742	21.2
1719.87866	25.6
1727.22620	13.5
1727.91492	20.2
1732.45874	59.4	y (28) (2+)
1733.69397	33.2
1735.55676	19.7
1736.35327	7.2
1737.30627	3.2
1741.93860	5.2
1749.74866	26.5
1751.26917	36.2
1754.37927	5.6
1755.48767	7.0
1758.37000	138.4	b (28) (2+)-H2O, b (28) (2+)-NH3, b (29) (2+)-NH3-P, b (29) (2+)-H2O-P
1759.40601	129.5
1760.26587	37.1
1761.67944	6.5
1767.50525	831.4	b (29) (2+)-P, b (28) (2+)
1768.39832	441.3
1769.35181	233.6
1770.21472	21.9
1771.23254	5.3
1772.39246	17.9
1775.45825	3.4
1776.87415	8.2
1778.65662	26.7
1787.90649	41.0
1789.08167	28.4
1797.16663	23.8
1798.23840	23.5
1802.80090	20.5
1805.78186	20.5
1809.12769	10.6
1811.42651	8.9
1813.51672	9.1
1816.59351	26.8
1819.57043	10.5
1822.91223	13.2
1831.48523	15.0
1832.28088	6.3
1837.05798	25.7
1837.67957	19.7
1838.57141	16.8
1840.00183	11.9
1844.25952	12.3
1845.50452	14.9
1846.57092	7.7
1851.08386	15.0
1853.16589	35.8
1860.87854	20.3
1867.33875	13.8
1869.38989	5.7
1885.70227	10.0
1893.52844	5.9
1896.39099	16.4
1901.54944	10.5
1902.97937	3.3
1908.55200	31.8
1909.84705	101.1	y (32) (2+)-H2O-P, y (32) (2+)-NH3-P, y (31) (2+)
1910.67310	161.8
1911.39575	50.9
1912.03015	4.0
1914.32263	17.9
1915.29651	24.9
1917.68958	1.9
1919.13403	13.2
1920.60083	2.8
1923.27368	10.2
1934.73743	30.4
1940.10193	29.2
1952.79333	52.1
1953.57007	72.1	y (16) (1+)
1954.34448	1.7
1965.71118	6.7
1969.86792	15.2
1982.56897	25.2
1983.23181	2.3
1985.80920	53.5
1990.67493	6.7
1994.15710	27.1
1997.87537	11.2
