# Supplementary material for: Phosphoproteomic Analysis of Platelets Activated by Pro-Thrombotic Oxidized Phospholipids and Thrombin
Source: PLoS One. 2014 Jan 6;9(1):e84488. doi: 10.1371/journal.pone.0084488 (PMC3882224; doi:10.1371/journal.pone.0084488)
Supplement: Annotated Spectra S3 — (ZIP) [file pone.0084488.s006.zip › KDPEERPTFEYLQSFLEDYFTATEPQYQPGENL_-3_2_103447.txt]

       m/z	          i	matches
 381.17374	       6.2
 399.24164	       2.2
 416.19733	       4.8
 417.87405	       5.0
 470.39764	       6.6
 503.14252	       7.6
 509.33490	       2.9
 512.06238	      19.4
 529.34186	      74.2	y (5) (1+)
 554.80957	       2.0
 578.29724	      15.0
 581.31079	      12.1
 597.27478	       6.4
 598.02820	       8.5
 615.76947	      12.6
 627.36206	       2.9
 637.41357	      12.5
 638.34369	       5.7
 639.40869	      17.4
 640.49353	      19.4
 657.26300	       8.8
 669.36475	       4.2
 682.97705	       5.9
 691.32935	       4.7
 695.40808	       6.8
 696.35632	      15.2
 710.77515	      17.7
 720.37286	       2.7
 724.14380	       8.3
 734.67889	       8.4
 744.16077	      13.2
 751.21533	      10.0
 753.43738	      29.3	b (12) (2+)
 755.21863	      36.6	b (6) (1+), y (13) (2+)-H2O, y (13) (2+)-NH3
 760.22662	       7.6
 767.87195	      18.7
 769.23602	       4.4
 780.48596	      12.2
 801.87305	       6.3
 809.23206	      12.4
 817.66431	      81.0	b (13) (2+)
 819.41864	       1.9
 820.18323	       2.9
 822.58826	       9.7
 829.58575	       4.6
 836.71252	      42.6
 839.50690	      13.2
 857.73175	      11.5
 861.37872	      38.2	b (14) (2+), y (15) (2+)-NH3-P, y (15) (2+)-H2O-P
 879.76233	       9.3
 881.25330	      14.2
 887.35925	       8.3
 899.93250	      15.8
 916.84131	      22.0
 918.96729	       9.4
 925.44666	      37.6	b (15) (2+)-H2O, b (15) (2+)-NH3
 934.47632	      87.1	b (15) (2+)
 935.23596	      70.5	b (8) (1+)-H2O
 939.40576	      14.9
 941.43762	       9.8
 942.28772	      17.0
 944.71021	       4.1
 960.68567	      32.1
 965.33215	       9.3
 977.37415	      28.6	y (16) (2+)
 978.55994	       9.0
 979.57959	      23.6	b (24) (3+)
 983.11768	      16.5
 988.11902	      10.5
 991.28003	     264.4	b (16) (2+)
 991.89539	      25.0	y (17) (2+)-P
 994.30884	      37.1
 995.34216	      39.1
 997.06775	      19.1
1000.48425	      18.9
1005.96228	       3.5
1008.50208	       5.5
1012.15430	       3.8
1018.48975	      12.9
1024.76416	      23.3
1028.40088	      17.6
1031.34680	      12.5
1035.28845	      11.5
1037.46667	       7.2
1042.74597	      27.1
1048.05701	      59.9	b (26) (3+)-H2O
1051.46387	      13.4
1055.75732	     150.7	b (17) (2+)
1056.43713	      57.0
1074.46753	       7.2
1075.28467	       8.9
1078.67444	      23.4
1084.22412	       3.1
1090.00366	      14.5
1092.52856	      16.1
1096.41467	       2.9
1100.68481	      16.2
1103.01794	      26.1	y (27) (3+), b (27) (3+)-P
1105.16455	       4.6
1106.57129	      41.5
1109.02075	      21.1
1113.07288	     102.4	b (18) (2+), y (19) (2+)-H2O-P
1113.97290	      25.2	y (19) (2+)-NH3-P
1117.29309	       7.4
1123.00439	      33.1	y (28) (3+)-P, y (19) (2+)-P
1125.41626	     253.8	y (9) (1+)
1126.49341	     161.5
1128.05920	      24.9
1133.98621	      38.5
1150.68823	      20.4
1151.72900	       9.2
1164.89246	       3.1
1166.24573	      13.5
1169.42297	      12.6
1170.52979	      11.4
1173.39661	      25.4	b (28) (3+)-NH3
1178.55713	      13.6
1182.02759	      20.3
1187.03125	      24.4
1193.19531	      17.4
1194.92603	     143.8	b (19) (2+)
1195.64795	      28.8
1196.59814	       7.9
1198.30103	       7.8
1202.39746	      17.2
1203.31519	      28.6	y (30) (3+)-NH3-P, y (30) (3+)-H2O-P
1207.96350	      26.3	y (30) (3+)-P
1217.58862	      42.1
1220.15076	      19.0
1223.77393	      14.1
1224.77100	      27.8	b (30) (3+)-NH3
1225.52026	      28.9
1229.63684	      29.1	b (10) (1+)
1230.52917	      30.3	b (30) (3+), y (21) (2+)-P
1234.51746	       9.4
1240.43164	      42.8	y (30) (3+), b (31) (3+)-P, y (31) (3+)-P, y (11) (1+)-NH3-P
1242.10999	       6.2
1242.76904	      38.1
1245.58374	      15.7
1247.70264	       6.8
1249.22327	      22.5
1254.34229	     114.1	y (10) (1+)
1255.22156	      21.0
1257.77856	      20.6
1259.22754	      19.9
1260.29211	      66.6	b (20) (2+)-NH3
1261.45825	      45.7
1262.35901	      33.4
1264.42627	      53.6
1266.74097	      59.4	b (31) (3+)-H2O
1267.84424	     114.6	y (31) (3+)-NH3, b (31) (3+)-NH3, y (31) (3+)-H2O
1268.70325	     199.2	b (20) (2+)
1269.63257	      36.4	y (21) (2+)-H2O
1270.71191	      19.6
1273.10510	      27.1	y (31) (3+), b (32) (3+)-NH3-P, y (32) (3+)-H2O-P, y (32) (3+)-NH3-P, b (31) (3+)
1274.40063	     107.9
1277.38672	       8.3
1279.78369	      13.5
1281.01489	      30.2
1282.01294	      17.7
1283.84619	       5.9
1284.94788	      17.0
1286.27588	      33.9
1287.17822	      58.9	y (22) (2+)-P
1289.05542	      14.0
1290.08557	      72.6
1290.82983	      41.7
1292.85425	      29.1
1293.64050	       8.8
1294.27832	      37.3
1295.10571	      17.1
1296.24963	      73.7
1299.59656	      51.6
1301.96582	      29.5
1305.12231	      86.6	b (32) (3+)-H2O, b (32) (3+)-NH3, y (32) (3+)-H2O
1306.38049	      39.0	y (32) (3+)-NH3
1307.47461	      85.4
1308.43713	      20.5
1309.98486	     100.3	b (21) (2+)-H2O, [M+3H] (3+)-NH3-H2O-P, b (21) (2+)-NH3
1310.75757	      50.5
1311.38342	     114.1	y (12) (1+)-H2O-P, y (32) (3+), y (12) (1+)-NH3-P, b (32) (3+)
1313.83789	      11.5
1315.29736	      65.4
1316.31909	     107.5	[M+3H] (3+)-NH3-P, [M+3H] (3+)-H2O-P
1317.22083	      22.1
1319.12207	     269.9	b (21) (2+)
1319.79224	       9.9
1322.65845	      95.3	[M+3H] (3+)-P
1324.30359	     107.5
1326.43250	      50.8	y (22) (2+)-NH3, y (22) (2+)-H2O
1328.59399	      71.9	y (12) (1+)-P
1329.99548	      12.0
1332.87671	      23.5
1333.56812	      50.1
1334.81470	      27.0
1335.89514	      85.9	y (22) (2+)
1337.16504	     132.2	y (11) (1+)-H2O
1338.04224	      90.3	y (11) (1+)-NH3
1342.39172	      49.9	[M+3H] (3+)-NH3-H2O
1344.80237	      45.5	b (22) (2+)-H2O
1357.42432	      16.1
1371.27112	      20.0
1375.17578	      33.3	b (11) (1+)-NH3, b (11) (1+)-H2O
1383.45068	      10.5
1387.99255	       2.7
1391.04639	      21.0
1392.45129	       8.3
1393.42200	       5.1
1395.12659	      40.2	b (23) (2+)-H2O
1396.18567	      15.2
1399.30847	       6.4
1404.79846	     195.8	b (23) (2+)
1405.79980	     180.1
1406.68713	       8.5
1409.12292	       9.4
1410.49927	       5.8
1411.52234	       7.0
1426.04785	      22.8
1427.14575	      47.3	y (12) (1+)
1429.11255	       8.1
1433.54358	       6.5
1440.50781	      21.1
1443.39417	      25.6
1444.18286	      18.1
1447.29370	       8.5
1450.91479	      29.4
1452.95728	      11.5
1460.69214	     171.9	b (24) (2+)-NH3, b (24) (2+)-H2O
1461.70959	     102.5
1463.57910	       7.5
1467.39111	      57.2
1468.99585	     169.2
1469.65637	     461.6	b (24) (2+)
1470.57776	     166.3
1471.44446	      35.4
1475.03052	      36.0
1476.36670	      55.0
1484.02112	      38.0
1492.37195	      32.8
1501.16199	       7.1
1503.86438	      22.6
1504.82166	      45.9
1506.22998	      28.4	y (25) (2+)-P, b (12) (1+)
1507.02942	      12.6
1509.66589	       7.5
1511.51355	       8.1
1512.63513	      35.4
1513.57385	      28.4
1518.18884	      13.7
1521.17664	       7.7
1526.95520	      50.4	y (13) (1+)
1527.74548	      21.2
1528.43103	      42.7
1529.62158	      41.6
1532.94275	      28.5
1540.92700	     103.8
1553.28418	      30.9
1564.12622	      25.7
1564.97278	      29.5
1569.22522	      28.9
1573.79358	      25.4	b (26) (2+)-NH3
1576.16199	       2.2
1582.24280	     142.3	b (26) (2+)
1583.01770	       8.3
1583.85083	      46.5
1592.58472	       4.6
1600.25378	      14.1
1605.35974	      40.5	y (27) (2+)-P, y (26) (2+)
1606.88538	      20.0
1616.89734	      14.4
1620.99365	      15.7
1622.76721	       4.2
1628.26697	      15.0
1634.72046	      17.6
1638.81763	       3.8
1639.52490	       7.2
1642.83875	       6.4
1645.97900	      16.5
1646.62634	       9.1
1649.02551	      19.8
1654.64148	      17.6
1656.82031	      11.5
1666.61365	       6.1
1668.64661	      11.6
1672.09485	      16.1
1674.60828	       5.9
1675.38098	      33.3	y (14) (1+), y (28) (2+)-NH3-P
1676.00012	       4.6
1677.63000	      13.7
1686.69800	       8.7
1689.36096	       4.4
1690.72583	       8.5
1691.85657	      17.4
1693.71240	      12.7
1695.13220	      23.0
1698.99377	       4.0
1703.60461	     118.3	b (14) (1+)-H2O, b (14) (1+)-NH3, b (27) (2+)
1704.79443	     148.6
1706.29041	       6.5
1711.11853	      22.5
1712.34448	       5.1
1718.34338	      24.2	b (28) (2+)-P
1720.82227	      14.6
1732.44885	       2.5
1739.48853	      23.6	y (29) (2+)-NH3-P, y (15) (1+)-P, y (29) (2+)-H2O-P
1750.06799	      14.2
1751.22778	      38.8
1752.83167	      17.0
1756.38293	       9.8
1758.91907	     125.3	b (28) (2+)-H2O, b (28) (2+)-NH3, b (29) (2+)-NH3-P
1760.36023	      63.5
1765.65833	      16.9
1767.46643	     347.7	b (28) (2+), b (29) (2+)-P
1768.33081	     399.5
1769.36755	      29.6
1770.12463	       8.0
1779.55627	      20.0
1782.06409	      10.9
1784.08630	      13.9
1788.08044	      24.3	y (29) (2+)-NH3, y (29) (2+)-H2O
1798.19946	       6.8
1798.94946	       4.4
1815.23315	      16.6
1817.08337	      10.3
1821.44177	      10.0
1824.72815	      14.2
1827.67444	      12.0
1837.06042	      20.1
1838.39172	      50.6	y (15) (1+), y (16) (1+)-NH3-P
1840.10901	      24.4
1844.23230	      35.1	b (30) (2+)
1849.51733	      10.7
1850.90698	       5.1
1862.00415	       7.1
1864.87439	      14.6
1881.73767	       7.2
1897.25464	       5.9
1900.46228	      10.7
1901.41687	      15.1
1902.08752	      28.5	y (31) (2+)-NH3
1908.86499	      50.3	b (32) (2+)-NH3-P, b (31) (2+)
1909.98315	     176.9	y (32) (2+)-H2O-P, y (31) (2+), y (32) (2+)-NH3-P
1910.88989	      99.5
1911.62683	       2.7
1912.61755	       7.9
1914.58777	       7.1
1916.04553	      14.5
1916.97693	      18.8
1926.50525	       7.0
1935.88171	      12.2
1936.69861	      17.9
1939.90125	      36.0
1942.00110	       2.2
1952.61401	      15.1
1953.85510	      55.5
1983.11560	      19.7
1983.98511	       5.3
