# Supplementary material for: Phosphoproteomic Analysis of Platelets Activated by Pro-Thrombotic Oxidized Phospholipids and Thrombin
Source: PLoS One. 2014 Jan 6;9(1):e84488. doi: 10.1371/journal.pone.0084488 (PMC3882224; doi:10.1371/journal.pone.0084488)
Supplement: Annotated Spectra S3 — (ZIP) [file pone.0084488.s006.zip › KDPEERPTFEYLQSFLEDYFTATEPQYQPGENL_-4_2_116461.txt]

m/z	i	matches
398.28119	4.4
413.83475	5.7
414.61066	8.7
415.21533	21.5
463.49475	14.6
475.66333	6.7
476.32660	10.9
494.08936	5.7
501.59949	13.0
511.23077	2.9
512.37738	71.9	y (5) (1+)-NH3
514.44696	18.0
529.33307	168.4	y (5) (1+)
530.21375	59.0
534.35266	21.5
549.17590	7.2
551.50580	6.2
562.50018	8.0
568.06354	3.8
571.34387	14.9
579.25629	7.2
595.17645	9.0
597.17767	47.3
598.42163	4.4
599.11536	7.6
606.02271	4.2
612.08649	4.0
614.26135	26.8
628.47467	3.8
639.36938	31.8
640.46240	19.6
649.20288	9.4
650.97083	26.2
652.47888	4.8
655.46722	10.9
657.61865	9.8
659.32080	5.6
663.81458	4.2
670.19037	4.8
697.84167	16.8
704.60510	17.0
708.53162	4.6
715.73462	7.0
725.01575	8.3
726.25861	18.9
733.45398	8.5
744.98718	15.1
752.20264	3.7
753.60455	24.8
755.60291	22.8
756.71729	13.1
770.07983	17.2
809.03967	18.5
816.35626	6.3
817.60620	95.7	b (13) (2+)
818.42999	21.5
827.27869	3.1
830.21631	2.9
834.29651	11.1
835.38068	9.4
845.44409	3.3
848.02844	11.1
851.53998	11.3
852.40320	11.5
861.34406	114.5	y (15) (2+)-NH3-P, y (15) (2+)-H2O-P, b (14) (2+)
863.30347	13.0
867.18689	5.0
878.35498	8.7
881.83350	7.1
884.06702	6.9
893.30737	25.8
900.01001	26.6
901.36792	3.8
908.21033	7.2
924.20215	7.6
925.86414	15.0
926.54919	21.6
934.17493	8.1
934.87427	63.8	b (8) (1+)-H2O, b (15) (2+)
936.07507	32.4
956.18164	11.6
959.04004	13.7
981.18945	11.7
982.52490	21.8
986.64697	11.4
991.19043	222.5	b (16) (2+)
992.06458	38.3
993.25098	5.1
994.49487	19.9
995.36340	25.2
1003.54114	11.8
1005.48230	14.7
1010.30566	16.8
1011.62317	2.9
1013.88342	28.2
1016.05359	20.9
1017.51953	31.3
1035.11389	16.1
1036.34119	12.7
1038.11743	2.0
1047.07666	34.8
1047.69885	4.6
1049.15649	17.5
1055.67493	179.2	b (17) (2+)
1056.56079	23.5
1057.63940	26.0
1065.69580	10.9
1068.09753	20.0
1077.29712	10.7
1089.41235	7.1
1090.96313	20.7
1092.98535	15.0
1099.18506	15.0
1100.84473	20.7
1101.51160	9.8
1103.53613	26.1
1104.49756	46.1	b (18) (2+)-NH3, b (18) (2+)-H2O
1105.90186	24.1
1107.70276	5.0
1108.33789	3.8
1109.32666	57.8
1111.51025	13.1
1113.33447	109.3	y (19) (2+)-NH3-P, b (18) (2+), y (19) (2+)-H2O-P
1115.99585	17.2
1121.98145	16.3
1123.22449	42.9	y (28) (3+)-P, y (19) (2+)-P
1125.32422	403.2	y (9) (1+)
1126.40051	121.8
1127.45874	60.9
1128.60742	13.8
1131.84985	4.8
1132.65515	2.9
1133.30908	6.4
1136.45605	32.3
1138.79736	12.8
1140.24048	18.9
1141.17444	8.9
1144.97913	32.3
1147.80823	22.7
1149.80591	38.8
1150.60413	2.7
1151.61450	18.8
1157.55872	7.2
1162.51660	11.1
1165.75391	48.7	y (29) (3+)-P, y (20) (2+)-P
1171.96497	25.8
1173.53503	50.5	b (28) (3+)-NH3
1181.48267	19.1
1185.34229	4.9
1186.64490	5.8
1187.73291	31.0
1189.05786	22.7
1189.87451	20.3
1191.01196	13.5
1194.42993	45.4
1195.28870	114.1	b (19) (2+)
1195.97546	30.1
1199.37195	5.2
1200.31323	16.0
1201.66406	12.0
1203.83984	42.2
1211.60303	66.3	b (29) (3+), b (10) (1+)-H2O
1213.54797	16.5
1217.99646	28.4
1219.87988	52.6
1226.61768	9.4
1229.78479	15.9
1230.72729	16.3
1231.67334	41.5
1232.75256	8.4
1234.95728	23.2
1236.71826	14.5
1238.71204	5.5
1239.96082	13.7
1242.16528	13.9
1245.55444	3.1
1246.88269	15.2
1249.89929	5.7
1254.40698	106.2	y (10) (1+)
1255.38501	85.4
1257.01306	33.8
1259.71521	35.9
1261.79773	30.2
1264.42322	42.1
1266.66748	32.7
1267.88013	216.1	y (31) (3+)-NH3, y (31) (3+)-H2O, b (31) (3+)-NH3
1268.70654	279.5	b (20) (2+)
1269.53906	27.5
1270.36816	72.8	y (21) (2+)-NH3, y (21) (2+)-H2O
1271.43835	66.8
1272.33557	34.5
1273.33459	98.7	y (32) (3+)-H2O-P, b (31) (3+), y (32) (3+)-NH3-P, b (32) (3+)-NH3-P, y (31) (3+)
1275.56958	5.6
1276.18604	3.1
1279.09607	17.4
1280.93408	79.7
1282.08325	14.7
1283.60303	122.7
1286.95923	20.0
1288.35400	33.3
1291.07031	6.9
1291.73352	33.4
1292.96948	17.0
1296.13428	35.4
1297.63586	122.6
1298.63708	16.9
1299.74438	18.8
1300.47974	6.8
1302.45154	29.4
1304.16638	10.5
1304.94727	18.2
1305.80115	91.6	b (32) (3+)-NH3, y (32) (3+)-H2O, y (32) (3+)-NH3
1306.57153	71.3
1307.48389	30.9
1308.12964	7.8
1309.01270	12.0
1310.05164	118.0	[M+3H] (3+)-NH3-H2O-P, b (21) (2+)-H2O, b (21) (2+)-NH3, y (12) (1+)-H2O-P
1310.73975	82.8	b (32) (3+)
1311.39526	31.6
1312.34900	89.6	y (32) (3+), y (12) (1+)-NH3-P
1313.51160	20.7
1315.44312	34.1
1316.86755	96.1	[M+3H] (3+)-NH3-P
1318.14221	133.9
1319.11169	291.2	b (21) (2+)
1320.06824	86.2
1321.95703	73.1	[M+3H] (3+)-P
1323.41504	98.7
1324.50366	47.6
1325.19788	126.9
1326.21802	21.5
1326.91479	62.4	y (22) (2+)-H2O, y (22) (2+)-NH3
1327.56995	12.3
1328.52100	57.7	y (12) (1+)-P
1329.77197	64.3
1330.45398	84.5
1331.44360	163.3
1334.21460	1.6
1334.90906	92.7
1336.23816	109.9	y (22) (2+)
1337.20581	238.5	y (11) (1+)-H2O
1337.81189	125.3	y (11) (1+)-NH3
1338.74292	78.2
1339.97180	9.8
1340.66248	56.8
1341.64966	20.5
1342.75232	26.7
1343.54651	8.1
1345.46802	15.9
1354.31604	8.5
1356.27100	8.7
1357.26013	4.9
1363.14148	8.2
1365.86597	3.8
1366.56714	11.0
1371.01953	6.6
1376.40637	5.1
1377.72656	14.6
1378.33337	26.2
1380.04712	18.9
1383.87524	11.5
1385.10022	6.3
1391.53284	39.0
1392.87170	7.2
1394.69385	23.3
1396.17578	67.3	b (23) (2+)-H2O, b (23) (2+)-NH3
1397.14343	32.7
1397.79419	6.4
1399.52832	15.3
1404.72205	261.9	b (23) (2+)
1405.85339	76.5
1407.79431	14.2
1408.52161	5.6
1409.30310	21.9
1410.01831	7.2
1426.29407	52.9	y (12) (1+)
1428.88171	57.7	y (13) (1+)-P
1430.55713	7.7
1433.77808	9.4
1439.23340	22.6
1451.51599	25.6
1453.50378	2.0
1458.33398	17.4
1459.10657	41.3
1460.24597	41.7	b (24) (2+)-NH3, b (24) (2+)-H2O
1461.50330	38.5
1462.17139	58.9
1469.36926	813.0	b (24) (2+)
1470.21509	508.2
1471.25830	104.9
1472.14197	4.4
1472.91663	24.8
1482.14612	67.2	y (24) (2+)
1487.72974	10.9
1503.13220	47.3
1506.88794	4.8
1508.19958	24.7
1509.29871	49.5	b (25) (2+)-NH3, b (25) (2+)-H2O, y (13) (1+)-H2O
1511.40747	8.9
1512.64783	3.0
1516.00342	22.9
1516.93237	50.7	b (25) (2+)
1519.62244	13.7
1526.86169	25.9
1527.52063	55.4	y (13) (1+)
1528.46460	61.0
1534.45947	51.2
1538.66284	26.7
1543.88354	8.3
1546.63513	8.6
1556.11877	9.4
1561.36096	30.1
1568.67273	15.7
1573.43018	19.4
1582.22534	74.4	b (26) (2+)
1583.28174	57.5
1584.04529	5.5
1593.60608	9.0
1606.82483	10.0
1613.61462	12.9
1619.68787	18.8
1623.76721	4.6
1624.89661	6.9
1625.80310	25.4
1628.82654	9.9
1637.08020	87.0
1638.27405	15.5
1639.59839	16.1
1641.62244	11.2
1644.63855	6.1
1646.19836	31.3
1647.75720	13.7
1655.19397	32.6
1657.11108	23.9
1658.47571	12.6
1666.08228	18.0
1670.14111	19.4
1673.52954	2.2
1674.76184	12.8
1675.49023	13.9
1676.91589	11.0
1680.40332	7.6
1685.57690	15.4
1686.88696	11.2
1690.86572	7.7
1695.38171	36.2
1703.63416	206.4	b (27) (2+), b (14) (1+)-NH3
1704.41772	62.7
1705.71057	54.5
1708.38269	16.3
1710.90027	18.9
1717.97986	27.6
1718.61743	35.3
1719.72498	94.8
1720.89380	27.5
1723.23694	11.5
1729.84631	20.8
1731.92554	8.1
1732.62073	43.5	y (28) (2+)
1737.24866	25.1
1739.53638	16.8
1740.23401	9.1
1741.26672	2.0
1744.14612	5.6
1749.99927	67.3
1750.94714	5.9
1758.14758	40.6
1759.07544	99.9	b (29) (2+)-NH3-P, b (28) (2+)-NH3
1759.98816	62.5
1760.72766	59.2
1761.55835	7.7
1767.55432	437.0	b (28) (2+), b (29) (2+)-P
1768.42126	461.1
1769.19373	83.5
1769.87366	35.8
1771.64124	9.7
1781.11987	13.1
1795.33655	17.9
1797.66821	8.1
1803.77722	5.7
1814.04565	15.8
1815.30103	2.4
1824.16467	29.8
1837.51831	27.4
1838.58533	54.9	y (16) (1+)-NH3-P
1844.78430	47.2	b (30) (2+)
1852.73071	16.0
1869.57556	6.4
1879.97778	8.0
1883.98743	3.5
1885.51636	35.2
1886.33923	5.7
1890.94067	13.8
1893.56775	17.5
1900.77856	9.8
1902.01843	15.1
1902.75452	18.9
1910.42346	170.2	y (31) (2+), y (32) (2+)-NH3-P
1911.65320	82.8
1917.12292	16.3
1922.83264	8.1
1931.58228	13.3
1932.53198	15.9
1935.96667	16.3
1936.97571	9.4
1939.53296	7.0
1952.47644	42.7	y (16) (1+)
1953.14417	8.6
1953.76294	52.1
1955.82837	21.7
1975.41040	6.4
1983.29260	16.8
1997.78552	8.5
