# Supplementary material for: Phosphoproteomic Analysis of Platelets Activated by Pro-Thrombotic Oxidized Phospholipids and Thrombin
Source: PLoS One. 2014 Jan 6;9(1):e84488. doi: 10.1371/journal.pone.0084488 (PMC3882224; doi:10.1371/journal.pone.0084488)
Supplement: Annotated Spectra S3 — (ZIP) [file pone.0084488.s006.zip › KDPEERPTFEYLQSFLEDYFTATEPQYQPGENL_-5_2_109996.txt]

m/z	i	matches
434.36505	17.5
445.37854	6.6
452.29004	8.4
461.24051	5.0
476.96652	17.7
485.16510	4.1
486.28119	4.0
494.42514	1.7
505.21021	5.3
509.19623	9.0
511.25534	24.7
512.18286	21.3
529.27051	35.6	y (5) (1+)
529.88019	27.7
530.54608	8.6
539.06592	5.2
562.38745	4.0
570.41333	4.3
582.36768	10.7
597.29694	18.6
598.20001	15.9
602.29626	23.3
613.31244	6.8
614.99420	17.4
622.48181	11.2
631.82764	5.9
639.68713	14.0
640.48901	8.3
641.58240	3.6
646.14343	25.6
655.29602	3.0
657.03137	22.2
658.09241	4.1
665.31958	7.4
670.93719	42.8
676.08337	8.0
692.45972	9.1
699.24347	5.5
704.43042	11.2
708.60291	11.0
717.02405	2.5
723.23779	6.5
727.62885	11.8
731.22504	5.3
734.79431	7.3
754.16290	12.1
754.96069	13.8
755.75903	8.9
759.38092	12.5
765.02478	12.3
769.74890	2.5
770.49695	6.8
777.35431	7.1
799.88770	16.0
807.44885	11.0
817.92023	37.4	b (13) (2+)
818.83484	15.8
825.59192	24.4
851.61578	3.6
861.00940	43.7	y (15) (2+)-H2O-P, b (14) (2+)
880.38745	10.7
897.41089	4.7
900.33643	61.0	y (7) (1+)
913.45801	7.1
926.45874	15.1
934.55798	49.8	b (15) (2+)
935.22046	32.2	b (8) (1+)-H2O
940.07056	2.7
949.63940	2.3
953.93811	5.6
959.53931	19.9
966.31372	9.4
969.56555	21.1
986.49243	16.7
991.45483	126.4	b (16) (2+)
992.18298	73.5	y (17) (2+)-P
993.33020	11.6
995.45337	3.4
996.60278	3.4
1017.04236	3.8
1019.06165	23.3
1028.45422	5.3
1037.39026	4.5
1038.43567	9.5
1042.28503	14.2
1050.06494	5.8
1055.56360	136.2	b (17) (2+), b (26) (3+)
1056.55054	29.2
1071.71045	3.6
1074.34766	8.8
1075.28137	23.9
1084.54688	23.6
1092.43616	10.9
1093.94629	18.0
1101.20142	4.5
1102.22449	25.6
1103.91113	18.1
1104.66943	25.8
1105.46997	16.2
1107.30469	8.9
1108.50806	58.8	y (9) (1+)-NH3
1109.40454	14.4
1111.60767	4.0
1113.02051	53.9	b (18) (2+)
1114.01147	56.0	y (19) (2+)-H2O-P, y (19) (2+)-NH3-P
1115.18433	4.7
1122.11572	5.8
1122.84656	15.3
1125.32227	217.3	y (9) (1+)
1126.40759	171.4
1127.44910	35.6
1128.85620	3.4
1130.58960	15.8
1136.71021	12.7
1140.28467	10.3
1144.22900	23.4
1145.00977	3.2
1146.04236	24.7
1146.71655	31.1
1147.59656	6.6
1150.53198	26.4
1151.39453	22.2
1153.02466	2.5
1154.34656	3.8
1166.41626	18.8
1168.45117	11.4
1180.46497	29.2
1181.57593	71.7
1185.66907	66.6	b (19) (2+)-H2O, b (19) (2+)-NH3
1192.06885	23.1
1194.71008	28.1	b (19) (2+)
1195.59033	29.5
1196.41870	24.5
1202.21484	45.4	y (30) (3+)-H2O-P, y (30) (3+)-NH3-P
1207.12549	15.5
1210.45630	14.2
1212.09033	31.2	b (10) (1+)-H2O, b (10) (1+)-NH3
1222.60632	26.3
1224.45410	5.4
1226.43005	3.4
1229.40039	41.2	b (30) (3+), b (10) (1+), y (21) (2+)-P
1230.37024	36.0
1234.18713	11.2
1236.23108	31.5	y (30) (3+)-NH3, y (10) (1+)-H2O
1240.62061	7.5
1247.08374	7.6
1253.96802	17.8
1255.37476	19.2
1258.00586	7.7
1259.28259	40.8	b (20) (2+)-H2O, b (20) (2+)-NH3
1260.68933	13.4
1263.47168	16.6
1264.71875	95.4
1265.75562	37.5
1268.04431	199.3	b (20) (2+), y (31) (3+)-H2O, y (31) (3+)-NH3
1268.78296	60.7
1269.51025	14.7
1270.40186	15.9
1272.91296	37.1	y (32) (3+)-NH3-P, b (32) (3+)-NH3-P, b (32) (3+)-H2O-P, b (31) (3+), y (32) (3+)-H2O-P, y (31) (3+)
1274.83545	9.9
1275.55127	34.6
1276.97217	12.1
1278.33020	24.8
1279.65845	29.5	y (21) (2+), y (32) (3+)-P
1280.94214	26.9
1284.33801	45.5
1285.82837	75.4	y (22) (2+)-P
1286.92505	37.2
1287.84998	16.7
1290.94800	11.7
1292.97192	9.1
1294.48206	47.3
1295.58545	17.4
1297.19421	68.5
1298.05200	29.7
1299.71460	90.5
1300.40649	33.3
1301.12573	26.8
1302.14368	34.6
1303.02979	75.9
1305.43054	81.4	b (32) (3+)-H2O, b (32) (3+)-NH3, y (32) (3+)-H2O
1306.25403	37.3	y (32) (3+)-NH3
1307.30298	76.8
1308.52417	16.9
1309.50903	109.2	[M+3H] (3+)-NH3-H2O-P, b (21) (2+)-H2O, b (21) (2+)-NH3
1310.56177	56.7	b (32) (3+), y (12) (1+)-H2O-P
1311.73169	60.9	y (32) (3+), y (12) (1+)-NH3-P
1312.89221	37.0
1313.77417	19.3
1314.96533	40.3
1315.96204	112.8	[M+3H] (3+)-H2O-P, [M+3H] (3+)-NH3-P
1316.70349	9.3
1317.30469	68.8
1318.71545	197.7	b (21) (2+)
1319.44800	182.0
1320.63184	20.8
1322.47363	237.0	[M+3H] (3+)-P
1323.53308	39.0
1324.97351	104.4
1326.13281	23.1
1327.66553	92.1	y (22) (2+)-NH3
1329.00830	112.7	y (12) (1+)-P
1329.87781	33.0
1330.61438	126.9
1331.63879	40.2
1332.47412	110.2
1333.30042	22.6
1335.09009	25.6
1336.42383	264.0
1337.34497	97.8	y (11) (1+)-H2O
1338.17078	40.1	y (11) (1+)-NH3
1338.88879	34.9
1339.52124	17.2
1340.37695	49.8
1341.35022	19.7
1344.95239	6.4
1356.77222	11.4
1369.47046	4.9
1383.00708	25.1
1386.21277	13.6
1391.78735	6.4
1392.82373	14.5
1396.33496	39.0	b (23) (2+)-H2O, b (23) (2+)-NH3
1397.78235	5.8
1404.73572	155.2	b (23) (2+)
1405.46558	48.3
1406.35913	75.2
1418.34668	22.1
1426.37695	39.0	y (12) (1+)
1428.38257	5.3
1430.13440	6.8
1432.42847	7.3
1442.40686	24.6
1447.26428	22.3
1448.43518	21.4
1451.45886	48.9
1460.43970	177.8	b (24) (2+)-NH3, b (24) (2+)-H2O
1461.32336	118.4
1462.36377	6.9
1468.48218	15.7
1469.50940	538.7	b (24) (2+)
1470.44678	342.3
1471.19873	23.3
1471.96008	16.6
1473.47253	11.3
1477.52283	7.1
1481.45361	39.6	y (24) (2+)
1489.54309	21.1
1493.70544	7.5
1501.54272	9.5
1504.04358	34.2
1505.73743	29.8	y (25) (2+)-P, b (12) (1+)
1507.90771	8.1
1509.67126	22.7
1511.51709	6.2
1518.23572	60.3	b (25) (2+)
1518.84680	3.5
1527.00500	57.6	y (13) (1+)
1528.27039	43.6
1529.28821	6.9
1531.47656	2.5
1542.28210	6.0
1546.89368	27.9	y (25) (2+)-NH3, y (25) (2+)-H2O
1548.47302	16.7
1564.58459	14.1
1578.47681	35.4
1581.88135	26.7
1582.52332	32.6	b (26) (2+)
1587.94849	15.2
1597.64905	24.1
1608.15686	26.6
1633.90332	16.8
1637.24219	43.9
1641.54187	23.3
1645.91040	26.0
1647.00854	36.8
1648.76868	2.3
1656.19177	4.9
1658.04700	9.2
1662.27209	18.5
1666.24756	6.0
1667.35706	2.5
1674.17151	66.7	y (28) (2+)-NH3-P, y (28) (2+)-H2O-P, y (14) (1+)
1674.85388	14.5
1675.79553	9.4
1685.26917	22.4
1694.41064	31.8	b (27) (2+)-H2O, b (27) (2+)-NH3
1695.34021	25.7
1696.08569	45.9
1701.33484	19.1
1703.21350	60.9	b (27) (2+), b (14) (1+)-H2O
1704.05627	92.3	b (14) (1+)-NH3
1705.63708	7.5
1706.39856	27.9
1709.25122	8.0
1710.79651	6.8
1712.81812	38.1
1714.18152	23.7
1718.35901	18.7
1719.45496	36.2
1720.26038	40.1	b (14) (1+)
1729.39954	16.2
1730.96350	12.0
1734.81018	15.9
1737.55090	4.2
1750.19104	21.3
1756.13342	14.0
1759.45679	108.4	b (28) (2+)-NH3
1760.40955	62.8
1761.63733	19.1
1763.22498	9.4
1767.26453	137.8	b (29) (2+)-P, b (28) (2+)
1768.33679	377.3
1769.32117	155.7
1770.44800	19.9
1783.28699	25.5
1787.80249	9.4
1788.59314	12.7
1790.21069	30.8
1797.84119	15.4
1812.41614	2.3
1820.46204	22.6
1826.85779	9.7
1837.73938	29.2	y (15) (1+), y (16) (1+)-NH3-P
1838.82690	33.7
1840.60229	5.1
1850.82202	10.0
1852.37036	12.9
1855.65271	15.7
1862.62683	6.2
1867.28381	4.3
1868.00964	8.4
1875.88513	3.4
1878.09705	8.0
1900.65259	68.9	b (31) (2+)-NH3, y (31) (2+)-NH3, y (31) (2+)-H2O
1901.98169	44.1
1903.52429	19.3
1908.63953	2.4
1909.71216	85.6	y (32) (2+)-NH3-P, y (32) (2+)-H2O-P, y (31) (2+)
1910.82397	152.8
1911.68713	27.7
1913.64197	6.7
1929.78015	5.6
1934.25598	21.4
1936.38098	7.0
1940.25745	21.2
1943.88684	9.7
1949.55444	11.5
1952.49329	9.0
1953.47107	34.5	y (16) (1+)
1954.85608	23.5
1959.89417	10.3
1967.65564	11.6
1969.33618	16.2
1971.70496	20.3
1973.96667	8.8
1987.63757	1.9
