# Supplementary material for: Phosphoproteomic Analysis of Platelets Activated by Pro-Thrombotic Oxidized Phospholipids and Thrombin
Source: PLoS One. 2014 Jan 6;9(1):e84488. doi: 10.1371/journal.pone.0084488 (PMC3882224; doi:10.1371/journal.pone.0084488)
Supplement: Annotated Spectra S3 — (ZIP) [file pone.0084488.s006.zip › KDSIPQVLLPEEEK_-14_2_120610.txt]

m/z	i	matches
244.12408	292.5
248.16815	89.7
254.24124	46.1
257.17438	67.2
257.99719	183.2
259.40924	121.3
266.32602	292.0
267.28729	40.8
269.27313	168.2
273.95200	90.8
275.14529	64.1
276.22858	464.8
279.42172	154.3
283.03925	104.9
284.62610	14.0
288.08261	22.3
290.37289	33.0
295.37375	169.5
296.30927	78.2
297.05078	51.8
301.22604	40.8
302.19870	40.9
306.21301	26.6
313.08820	325.6
314.31540	28.3
320.49454	23.9
322.91492	59.7
325.21872	31.4
328.06308	87.9
329.29294	144.1
330.43210	75.5
336.97577	39.0
338.25916	70.3
339.32977	284.4
341.45447	205.2
345.26877	36.2
346.15460	49.1
346.93762	28.3
347.89777	31.4
348.50549	86.4
356.20673	303.0
357.15393	119.4
360.26105	108.3
363.44000	325.2
364.45273	327.8
365.30341	55.1
368.24799	25.5
369.21545	64.3
372.10236	96.9
375.60333	34.6
380.39960	78.7
381.22595	416.0
382.09949	289.5
383.18933	28.3
387.24628	406.4
388.12408	17.2
391.18903	858.5
392.09412	87.7
393.35480	126.8
398.20886	357.1
399.41565	17.2
400.10944	135.6
401.13416	69.1
402.20166	18.8
405.16754	244.2
406.29108	72.2
408.33441	921.7
409.23621	3517.4	b (4) (1+)-NH3-P
410.28021	547.5
411.17743	382.2
413.20929	23.6
416.30914	37.7
417.26019	70.1
418.55707	135.4
426.23950	4149.9	b (4) (1+)-P
427.21228	726.4
428.37610	65.8
429.37756	26.6
437.18396	14.0
438.48236	34.7
440.35889	23.5
441.99316	158.6
443.13519	139.3
444.35876	262.8
445.32690	64.2
446.25604	73.5
447.18115	167.1
448.61578	61.5
451.44263	21.9
452.49878	43.2
460.55225	53.9
461.55060	42.4
467.52600	156.1
469.24939	294.5
470.22296	33.0
473.07520	38.3
474.12634	42.4
478.23645	104.0
478.96570	28.6
480.10028	107.8
481.72742	111.7
483.03693	104.2
483.81232	63.0
485.22998	602.2
485.88196	18.5
486.51727	47.0
487.49127	28.6
488.48486	36.4
489.30200	33.0
495.27747	47.2
496.22369	163.1
497.81531	93.4
503.25726	308.8
505.39362	105.5
507.12891	15.6
508.29401	28.3
509.45703	48.7
512.56311	73.9
514.98566	613.5
515.75500	279.9
516.40851	214.5
517.32855	15.6
519.65552	354.0
522.60492	109.8
523.76721	469.7
524.65131	23.3
527.90802	175.3
530.40851	140.1
532.41058	25.7
534.31665	319.8
535.47784	116.2
536.28967	21.9
537.30322	167.1
538.23511	47.1
541.19965	84.9
542.89465	127.5
544.04498	53.4
545.30640	101.9
546.34784	110.9
548.12207	28.2
550.96997	143.7
553.29712	80.9
554.64990	79.6
557.32611	111.5
558.42029	45.2
559.67798	327.0
560.53186	40.9
561.15094	38.1
563.37701	61.2
564.13837	70.8
566.35779	115.7
569.53412	22.0
570.58545	48.3
572.74335	80.3
574.46661	44.6
576.52618	23.5
579.12598	259.0
583.11157	67.8
585.27081	59.9
588.36896	170.4
589.34998	83.5
591.23730	300.5
591.93445	93.0
595.37628	161.5
596.40289	102.1
597.43854	33.2
598.43719	97.4
599.22009	91.3
600.34644	64.8
602.32251	184.7
603.36450	90.1
604.39240	23.5
605.57593	24.0
606.97162	61.2
610.36688	17.2
613.26465	1516.0	y (5) (1+)-H2O
614.61572	462.1
615.48621	128.0
616.40009	145.1
617.17200	161.9
619.19885	111.6
620.42987	180.5
621.48309	57.9
622.50220	157.6
623.42572	221.8
624.46136	24.1
625.52325	53.6
627.80682	272.3
629.37579	107.1
631.36700	11188.9	y (5) (1+)
632.38678	2740.0
633.36359	263.3
634.92804	87.8
635.57697	196.7
636.57892	122.5
638.40387	52.6
640.26849	229.2
641.64478	128.2
642.39935	33.3
643.57794	155.1
644.44550	40.9
645.23248	103.5
647.66510	353.5
648.52606	135.8
649.39038	171.2
650.16400	23.5
651.35254	334.0
652.24762	37.0
654.40051	83.4
655.40997	213.9
658.78650	17.2
660.40619	92.0
662.24774	189.4
663.09253	126.0
664.30585	124.1
666.57977	166.5
668.04901	42.4
670.62225	122.2
671.22992	147.7
673.67139	377.7
674.35352	13.8
676.38312	239.0
677.98596	19.2
678.67023	64.1
679.54010	186.2
680.28253	88.4
680.90015	120.8
682.44421	426.7
683.33893	51.3
684.31787	93.1
685.49591	61.2
686.52716	237.7
688.28259	473.9
689.59930	299.7
690.74420	41.8
692.20953	21.9
695.39526	143.2
698.31085	21.9
699.17017	196.6
700.53815	15.6
703.36505	285.1
704.09918	158.2
705.64825	251.6
706.56708	119.6
708.17780	61.5
709.55975	127.5
712.61993	143.7
714.81659	58.9
716.15765	187.4
716.80865	482.3
718.10944	152.1
718.86456	195.9
719.90930	188.1
721.50092	300.0
722.74982	288.8
723.58606	264.1
724.37677	23.5
726.46094	536.0
727.27704	424.3
729.05176	397.9
729.89789	130.3
730.86041	372.3
732.17535	269.2
733.35254	262.5
734.65210	275.6
735.39636	94.9
736.48920	140.9
737.12939	152.5
738.81909	108.7
739.54260	161.7
741.31256	15.6
743.15057	161.0
744.43750	5245.8	y (6) (1+)
745.44568	1370.7
746.04803	30.5
747.21027	380.6
747.89655	147.2
749.19769	334.0
750.40491	2127.0	b (7) (1+)-P
751.41473	1001.7
752.32648	214.0
753.21411	108.2
754.48541	116.5
755.20972	287.3
756.25482	264.9
757.37036	269.7
758.69818	211.6
759.67010	451.4
760.79175	370.7
762.26123	1010.0
762.93964	1941.3
764.57874	427.7
765.34589	803.9
766.53149	93.0
767.26245	22.0
768.08417	480.8
769.17041	252.8
770.09283	387.8
770.83112	213.6
773.29584	574.6
774.12677	352.5
775.19659	317.9
776.23596	674.4
777.37170	853.7
778.20160	94.5
779.97620	124.3
781.08209	236.1
781.78900	334.9
782.81085	222.2
784.23456	599.4
785.12250	50.3
786.54584	487.3
787.41766	32.4
788.72394	370.7
789.69940	39.3
790.51385	36.2
791.23938	353.1
793.87494	1043.8
795.15173	3595.1	[M+2H] (2+)-NH3-P, [M+2H] (2+)-H2O-P
796.13770	1265.9
797.10956	709.9
798.68695	758.7
799.42535	9.2
800.99225	287.4
803.79425	24507.2	[M+2H] (2+)-P
804.60211	24506.3
806.19733	387.6
807.23602	245.2
808.65814	433.5
809.43829	460.7
812.23663	143.5
813.28741	969.7
814.46820	403.9
815.94861	713.0
817.31952	502.4
818.66205	454.0
819.55237	663.4
820.55432	1162.7
821.23358	1493.1
822.45825	343.8
824.18512	328.7
825.20258	1118.1
826.13116	211.6
828.16431	291.2
829.53723	304.1
830.61005	1450.2	b (7) (1+)-H2O
831.74542	1912.5	b (7) (1+)-NH3
832.61786	310.6
834.01685	705.0
835.14008	1947.7	[M+2H] (2+)-NH3-H2O
836.06567	1265.8
836.77734	394.4
837.51825	591.2
838.37756	557.2
839.18317	144.2
840.06000	1271.0	y (7) (1+)-NH3, y (7) (1+)-H2O
840.94495	1197.8
841.87219	956.4
843.32745	2234.7	[M+2H] (2+)-H2O
844.37494	801.7
845.48895	134.0
846.26764	72.5
857.52667	175.6
859.08539	62.4
859.84808	17.2
863.47333	1694.0	b (8) (1+)-P
864.49896	846.6
867.26080	34.6
868.67157	70.7
869.33820	55.1
870.26447	75.4
871.41327	228.9
872.65985	25.8
875.57874	45.0
878.60126	36.2
881.24774	715.4
882.41156	358.9
883.33484	493.9
885.05707	129.2
886.33264	287.5
887.07587	283.6
888.47028	164.5
889.17352	32.7
890.57281	22.0
892.53375	190.4
896.37463	274.0
898.10541	87.5
899.52875	137.1
900.76385	206.5
902.43231	88.3
904.86060	219.6
906.38995	267.9
907.85419	206.9
909.38495	99.2
910.17950	105.7
911.64581	448.1
912.54388	42.6
914.54785	152.7
915.16608	93.4
919.15668	629.5
920.29004	394.5
921.38672	231.4
922.52075	82.1
923.45880	108.3
924.78516	15.6
925.41382	20.4
927.73413	137.4
928.68402	71.0
930.09003	133.7
931.03094	203.4
931.74615	372.0
932.71387	181.1
933.66888	148.5
935.37018	370.3
936.03790	120.0
939.23755	341.1
940.72382	1422.3
941.81415	1922.9
943.25903	516.2
945.65643	267.9
947.27716	75.4
948.16498	734.8
949.34552	758.8
950.08673	198.5
951.31805	253.6
952.82904	117.1
953.48090	32.1
955.38281	47.2
956.58466	1532.7	y (8) (1+)
957.74738	277.5
958.50641	164.8
959.45313	556.3
961.32623	2220.8	b (8) (1+)
962.35571	943.4
963.45819	75.6
965.43658	77.3
968.90118	131.9
969.93683	61.5
971.22455	50.6
972.07062	44.8
972.98859	90.3
976.34399	3649.4	b (9) (1+)-P
977.43341	1424.4
978.75903	698.2
980.18353	330.9
981.41315	306.3
982.70428	72.3
983.93994	171.5
985.21136	103.6
986.21313	177.0
987.60693	132.6
989.38727	242.0
990.48602	130.2
991.67889	292.3
992.55438	231.4
994.47809	473.2
997.82037	334.3
999.16669	191.5
1000.63208	351.8
1001.26813	75.5
1002.66351	157.0
1003.46558	203.2
1006.40912	835.8
1007.06665	681.7
1010.95728	118.5
1014.29694	249.9
1018.55597	479.5
1019.26434	124.6
1020.31000	65.6
1022.62665	99.2
1023.43951	158.0
1024.34570	17.2
1025.60107	42.5
1027.13245	92.8
1027.95764	138.7
1028.67908	96.1
1030.24072	27.2
1034.08850	61.5
1035.24548	194.0
1036.72742	29.8
1039.27441	86.8
1040.12585	36.1
1040.75745	252.8
1044.65088	131.8
1046.27588	82.8
1047.86011	135.7
1048.51245	180.2
1049.61279	79.7
1050.82520	70.6
1052.29175	83.5
1053.33630	397.5
1054.42346	97.8
1055.61829	301.0
1056.70972	459.1
1057.54700	1134.9
1058.58997	446.2
1059.33130	177.2
1060.59729	105.1
1061.51221	48.8
1062.68323	286.4
1063.64063	234.8
1065.01062	178.0
1069.63916	286.3
1071.66553	293.1
1072.37097	197.2
1074.40869	6730.4	b (9) (1+), b (10) (1+)-P
1075.50098	3166.1
1076.56323	475.1
1077.82471	72.5
1079.56323	248.4
1080.21875	339.1
1083.79761	162.9
1084.68042	266.8
1085.88159	155.8
1087.95508	247.9
1089.60425	97.7
1091.79419	227.2
1092.69141	347.6
1093.45447	311.4
1094.47083	78.2
1096.01135	112.7
1097.84058	57.7
1098.44104	70.9
1099.62610	42.4
1100.46533	388.7
1102.71973	88.0
1103.72034	106.0
1104.45313	91.8
1105.76611	152.6
1106.92615	91.5
1107.75720	125.4
1109.26196	122.4
1110.95996	12.5
1112.33240	89.9
1113.33752	218.2
1115.48645	126.0
1118.33972	296.3
1119.39111	251.7
1120.00317	64.8
1120.88965	79.0
1125.63550	63.6
1127.42017	331.5
1128.25879	576.2
1129.20239	74.1
1131.47827	50.3
1132.21411	110.1
1133.62280	178.8
1134.66089	165.7
1135.30933	59.2
1136.44507	191.8
1137.46558	149.5
1139.18726	255.8
1140.44824	199.1
1141.95142	90.0
1143.13989	26.9
1143.90393	49.9
1148.15161	160.9
1149.61743	74.1
1151.01807	82.0
1153.09058	104.9
1153.88293	141.7
1154.57690	306.0
1155.82397	89.6
1157.36914	285.0
1158.55396	53.4
1159.52026	42.4
1160.53796	103.7
1162.42566	80.4
1163.64417	2871.5	y (10) (1+)-H2O
1164.56067	1118.7
1165.40198	403.0
1166.32129	54.3
1167.43518	407.5
1170.18726	42.1
1171.71362	352.3
1176.99866	399.6
1177.74890	152.7
1179.38892	105.5
1181.48096	14783.1	y (10) (1+)
1182.46729	8683.8
1183.45374	1684.9
1185.14771	401.4
1185.78125	213.7
1187.38599	197.2
1192.68542	56.7
1194.90137	147.2
1199.36169	122.3
1200.27002	63.2
1202.80005	273.5
1203.75256	188.8
1205.09009	187.4
1206.58569	96.1
1207.45605	40.9
1208.64368	122.5
1209.44934	34.5
1210.63062	203.1
1212.34753	101.0
1213.30334	85.2
1214.43494	15.6
1216.11243	128.5
1217.46594	189.1
1218.42358	94.1
1220.96716	220.6
1222.41418	223.8
1223.78931	160.6
1228.49048	43.7
1232.12598	37.6
1233.36719	112.4
1234.75427	296.4
1237.75232	100.5
1238.60046	50.4
1240.64465	41.7
1243.57556	113.6
1246.56750	80.2
1248.31726	127.6
1248.97510	66.1
1249.62439	32.9
1255.39709	22.5
1258.21350	111.7
1259.15723	226.1
1260.50256	195.3
1261.18103	251.6
1264.73206	198.1
1267.14001	90.6
1274.30896	33.3
1275.18164	52.0
1281.78613	39.5
1282.42493	85.2
1286.44312	133.3
1288.31665	94.2
1291.09485	56.7
1292.39221	56.5
1294.59900	988.7
1295.47229	520.7
1296.27136	162.6
1300.53186	194.1
1301.56201	379.6
1303.73657	58.1
1313.53625	96.2
1314.52673	47.3
1318.59827	64.5
1322.56201	27.3
1324.53882	94.6
1331.43005	854.6
1332.61292	100.2
1335.36877	70.9
1336.69031	83.6
1339.02783	151.1
1342.61438	31.4
1345.70044	17.2
1347.01013	104.2
1348.35120	376.1
1349.49609	175.6
1350.34082	34.6
1352.89246	36.7
1363.54968	366.9
1364.77539	326.5
1370.71948	37.1
1375.76648	167.2
1381.72070	22.2
1384.19458	64.7
1387.71277	69.2
1393.43811	47.3
1398.30896	43.6
1399.73669	61.0
1400.69287	28.3
1402.36548	41.0
1407.87378	69.4
1411.51575	80.3
1414.34973	262.8
1417.52075	41.0
1420.63220	37.7
1429.03772	574.1
1429.81555	432.5
1430.59326	310.2
1431.75989	75.4
1435.36523	228.6
1438.84705	58.3
1443.42444	48.8
1444.18176	66.2
1445.53699	39.3
1446.51746	160.0
1447.45435	66.2
1453.56030	47.0
1457.63269	42.4
1458.60059	61.5
1461.40540	1450.6	y (12) (1+), y (13) (1+)-NH3-P, b (13) (1+)-P, y (13) (1+)-H2O-P
1462.64905	666.2
1463.47937	102.0
1478.72876	397.3
1479.57922	321.7
1485.22571	170.1
1485.94910	29.9
1496.75281	74.8
1503.03882	149.5
1505.32361	81.8
1506.37341	153.1
1510.93042	31.5
1511.82581	353.9
1519.58459	31.4
1523.86780	149.1
1530.89758	77.1
1541.78162	83.5
1543.41663	53.7
1550.87354	40.8
1556.61597	178.3
1557.82935	203.7
1558.65051	272.4
1559.62134	210.1
1560.98914	158.7
1569.01343	59.9
1576.26575	178.6
1587.82483	96.9
1650.39612	32.2
1709.67029	18.8
1711.81958	33.8
