# Supplementary material for: Phosphoproteomic Analysis of Platelets Activated by Pro-Thrombotic Oxidized Phospholipids and Thrombin
Source: PLoS One. 2014 Jan 6;9(1):e84488. doi: 10.1371/journal.pone.0084488 (PMC3882224; doi:10.1371/journal.pone.0084488)
Supplement: Annotated Spectra S3 — (ZIP) [file pone.0084488.s006.zip › KDSIPQVLLPEEEK_-15_2_124679.txt]

m/z	i	matches
244.32755	194.6
244.95282	75.8
249.18536	45.6
260.60223	72.8
265.64935	17.6
266.31653	66.4
268.26508	23.6
269.35291	10.1
275.29907	19.1
276.16306	93.6
277.24872	44.6
279.69946	92.7
280.62689	20.4
282.92334	29.1
290.32291	28.4
297.11545	17.3
298.31577	83.0
302.82672	52.8
310.16272	63.5
313.29617	110.2
314.30225	18.2
318.23697	45.9
320.19101	27.2
322.36188	71.7
325.27094	35.7
336.29044	6.5
337.34381	13.7
339.37994	17.2
340.02444	45.7
341.40384	52.7
344.09442	20.0
346.20422	49.3
348.12668	9.2
351.32886	69.9
356.23981	37.3
357.16833	38.3
359.45032	49.3
360.51297	20.9
363.28162	90.6
364.23022	20.0
365.01724	39.0
369.19965	62.2
373.32819	28.7
375.03845	41.1
375.92767	40.4
378.39484	38.1
380.23639	32.1
381.37573	258.4
382.19299	44.2
386.21127	132.1
387.39697	49.4
388.36426	116.3
389.31726	60.5
391.31549	196.5
392.29523	51.0
393.32751	16.9
398.13324	27.1
405.31598	63.8
408.27106	216.6
409.19983	1180.5	b (4) (1+)-NH3-P
410.08173	102.1
414.23883	62.2
420.09149	51.7
423.09717	95.6
424.47925	20.0
426.30444	1544.9	b (4) (1+)-P
427.18256	358.2
428.24347	97.0
434.31055	36.6
436.00604	58.4
438.60278	104.8
440.24756	78.0
441.29901	8.2
442.52710	70.1
443.59900	32.4
444.20557	16.8
445.37915	8.4
451.38043	53.7
454.50940	49.0
456.29449	26.7
457.12659	226.0
467.12640	12.8
468.25232	49.4
469.47156	42.5
473.24023	13.0
474.46313	63.1
477.07684	57.9
479.57965	7.6
481.97479	33.0
485.62469	72.2
486.55011	14.6
487.98401	27.0
492.88196	169.8
494.20288	58.2
497.58313	73.5
500.82056	10.5
503.52856	20.4
506.87561	211.8
507.70068	45.0
508.49866	59.5
509.17999	92.1
511.37878	115.7
514.16766	14.2
515.09882	105.8
515.82263	64.5
516.60040	185.9
518.17883	83.3
524.82977	19.0
527.02728	229.2
531.33093	17.1
533.31696	85.3
535.12427	53.7
538.14417	29.9
539.53680	38.1
542.25000	177.4
544.49542	39.0
550.49548	9.8
551.51971	57.6
553.29871	31.4
555.32635	100.6
556.26801	76.1
557.36377	14.6
559.48285	46.6
568.49689	61.7
570.25342	27.8
571.15045	33.4
572.49780	13.5
573.60773	38.2
575.30487	41.7
576.57880	38.2
577.32239	83.0
578.25873	56.2
579.87787	137.6
582.09857	181.3
582.85339	28.5
584.28668	26.6
586.20258	33.2
589.66693	59.6
591.20819	99.1
592.14545	59.8
592.92444	48.2
594.56171	23.6
595.21448	49.3
596.44092	85.6
597.23767	51.3
599.55267	125.9
601.44800	53.8
602.59174	112.3
603.23438	81.7
606.18396	64.6
609.55469	100.1
610.55634	64.0
612.88208	27.2
613.64728	207.2
614.61896	63.5
615.38959	124.4
616.57733	183.7
617.47467	51.7
619.95197	64.8
620.89825	185.0
622.40118	28.2
624.27490	73.1
625.52130	159.1
626.45190	64.8
631.33594	3525.6	y (5) (1+)
632.44843	1088.7
633.48016	80.2
634.58209	73.2
635.40375	88.0
636.60181	25.8
637.74603	39.3
638.96967	140.7
640.46686	94.8
644.14258	67.3
650.12347	74.6
651.21515	162.8
652.02460	18.7
652.77057	43.8
654.37054	194.9
657.80005	55.8
658.74384	80.2
659.72662	248.7
660.45782	103.1
663.66986	61.8
664.29993	37.9
666.70770	33.9
667.38812	41.1
668.11066	26.7
669.33502	120.8
670.41107	111.6
673.85425	237.2
674.81622	158.4
675.42609	21.1
676.29327	26.0
677.89697	50.5
679.30756	66.7
681.27252	305.8
684.32501	540.6
685.51331	315.6
687.95972	107.6
690.03210	1856.1
691.09625	326.8
692.68591	21.2
693.28766	14.9
694.20740	60.0
695.40167	176.9
696.28949	21.3
700.19794	20.4
701.32574	25.4
701.95911	13.3
702.63812	37.7
704.38422	99.1
706.51117	88.6
709.19861	51.1
712.65900	41.6
713.47986	75.5
715.79169	79.8
716.49066	39.2
717.17505	78.7
718.22540	41.1
720.66870	71.4
721.94409	184.9
722.60455	54.0
724.13690	117.0
725.14813	321.2
726.19293	131.3
727.45258	212.6
728.21710	39.3
729.93939	536.4
730.64410	298.2
731.67096	202.5
732.30664	48.2
733.48309	50.3
734.32892	46.5
734.95050	137.0
736.35223	64.5
737.06439	25.9
739.05853	6685.2
740.07550	319.8
741.12012	119.5
744.35095	2320.8	y (6) (1+)
745.45221	374.7
746.62402	618.7
747.56146	134.0
748.46350	236.9
749.71655	241.6
750.47418	596.7	b (7) (1+)-P
751.37592	272.4
752.12836	39.2
752.86273	62.5
754.17920	320.9
755.03192	90.2
755.80634	38.4
756.93414	352.3
757.55042	52.6
758.50519	126.7
759.62671	341.2
760.42352	134.7
762.01361	60.8
763.46844	204.7
765.93536	63.8
766.63379	47.7
768.02234	18.2
769.49640	349.0
770.83734	51.3
772.32745	166.2
773.31348	176.9
774.17621	110.5
776.14581	124.8
777.29047	42.1
778.21399	148.8
778.98242	123.0
780.94177	412.4
782.29803	160.0
783.64337	195.6
784.51740	183.6
785.59857	11.0
786.48358	485.8	[M+2H] (2+)-NH3-H2O-P
787.09796	332.2
788.55811	474.8	y (13) (2+)
789.43341	237.0
790.27893	57.6
791.62927	150.2
792.44482	87.8
794.22961	558.3
795.46252	3465.9	[M+2H] (2+)-NH3-P, [M+2H] (2+)-H2O-P
796.56213	468.9
797.47894	17.2
798.84332	356.8
799.54681	380.5
801.29022	163.6
803.22241	3364.4
803.90778	8574.9	[M+2H] (2+)-P
804.56757	8065.7
805.63672	502.2
806.94025	327.8
808.25067	225.1
809.61670	66.8
811.49335	389.1
812.24219	219.6
813.51129	418.9
814.48517	601.0
815.47223	113.1
816.28912	221.2
817.26410	131.6
818.08398	40.9
819.60272	1223.0
820.65332	1271.1
821.44647	668.3
823.52057	270.4
824.90552	517.8
825.70831	46.9
826.59796	172.8
827.50690	355.9
828.44830	260.1
829.51477	231.4
830.54559	1158.9	b (7) (1+)-H2O
831.20026	929.4	b (7) (1+)-NH3
832.07043	467.2
832.90131	50.8
834.18097	1249.0
835.25720	762.6	[M+2H] (2+)-NH3-H2O
836.21436	591.5
837.27002	354.7
837.93048	164.8
839.78394	713.1	y (7) (1+)-H2O
840.77838	715.3	y (7) (1+)-NH3
841.59583	166.1
843.48981	2477.5	[M+2H] (2+)-H2O
844.47205	294.5
846.18646	45.7
853.84546	54.3
854.62982	58.6
857.42029	241.6
858.42499	71.6
863.28571	278.5
864.21393	97.0
865.67749	88.1
870.08966	81.6
871.06476	37.0
879.39276	38.4
881.01447	66.2
881.79913	14.6
882.52618	107.9
886.43817	49.3
887.45990	407.3
888.76898	99.3
889.56268	94.2
890.19647	47.2
893.88324	135.2
894.74774	123.9
895.38312	34.0
896.08258	51.0
897.08667	37.3
898.31128	68.0
899.04016	19.6
899.78894	23.7
901.42554	57.9
903.14032	67.3
905.43311	34.9
906.36505	70.2
907.32831	74.1
910.12573	81.8
912.37531	40.2
913.58160	14.4
915.74048	35.6
916.37695	71.8
917.47485	57.8
918.35370	165.3
919.56299	43.6
920.46674	82.2
921.38934	60.1
922.94849	294.0
923.55469	233.4
925.45953	60.7
928.59027	27.3
930.45795	55.6
932.40698	12.6
933.47845	20.1
934.87592	57.6
935.49261	30.8
940.21930	99.4
941.61639	324.0
944.25946	43.5
945.37665	47.7
946.01630	5.6
947.15192	272.7
951.64471	80.5
952.43488	72.8
953.58331	75.2
954.60492	36.4
956.43451	399.5
957.28314	187.5
958.62408	317.9
959.39362	48.0
961.34686	813.5	b (8) (1+)
962.43317	340.6
963.48029	66.3
965.44092	112.2
967.15753	286.7
970.21143	33.4
971.32159	35.9
973.06866	95.9
974.03082	54.3
974.67133	53.1
976.45557	1443.4	b (9) (1+)-P
977.58765	499.4
978.72192	180.2
980.54425	49.9
982.15961	15.3
983.26385	129.9
984.37256	23.2
985.46234	35.1
986.48413	62.3
987.79565	106.3
989.05835	85.7
990.34375	41.9
991.48291	63.4
992.42725	202.5
994.74243	107.2
995.48041	48.4
996.51508	59.3
999.12183	75.0
1003.00092	97.6
1004.15607	111.9
1007.23907	52.2
1014.94733	60.1
1019.57684	12.8
1020.83832	160.3
1023.65204	68.3
1024.40576	52.4
1026.16650	71.2
1029.28516	158.0
1031.25854	54.2
1035.33887	14.6
1036.36523	152.3
1038.45471	38.1
1039.33154	56.8
1041.35364	73.5
1043.17847	30.0
1044.60083	43.0
1045.20679	19.5
1046.46252	51.6
1048.55664	13.8
1049.19800	90.3
1050.65649	56.3
1051.61548	12.3
1053.09937	42.1
1053.72412	55.0
1054.51636	77.3
1056.60107	365.7
1057.59766	266.3
1058.38501	155.4
1060.63354	125.8
1062.62805	26.1
1064.39294	133.6
1066.51953	73.8
1068.86133	61.1
1071.50061	74.6
1072.22095	42.0
1074.36169	2649.4	b (9) (1+), b (10) (1+)-P
1075.39587	776.4
1076.47461	162.8
1079.34265	56.2
1083.24634	64.2
1084.36719	42.7
1085.19092	57.4
1087.16699	60.3
1088.03711	12.8
1089.36035	29.4
1091.41772	54.2
1093.06653	43.1
1098.80176	182.7
1099.76758	21.8
1101.48376	17.2
1102.60864	90.1
1103.54810	40.2
1105.01904	86.9
1107.50232	76.8
1108.27368	31.2
1111.32776	43.1
1115.42712	162.4
1121.65332	230.4
1122.35571	27.6
1123.39490	30.9
1124.75513	43.5
1125.74097	44.0
1127.59497	84.6
1129.03809	102.4
1130.67126	68.1
1132.41370	50.9
1134.54565	113.4
1136.09399	273.9
1137.79761	56.2
1139.26819	97.7
1141.13318	116.8
1144.94971	21.3
1146.41089	110.0
1147.50818	111.3
1148.51733	13.7
1149.51123	90.4
1151.30835	34.8
1152.41589	47.3
1156.04675	109.3
1157.21753	10.0
1158.26428	55.5
1159.59717	37.9
1160.36890	38.5
1162.63965	140.9
1163.46545	243.8
1167.17542	118.8
1168.71521	26.3
1170.21765	9.1
1171.13806	43.3
1172.01172	95.6
1172.81653	203.6
1176.94629	97.4
1177.64355	12.1
1181.50500	6119.0	y (10) (1+)
1182.47693	2762.1
1183.21582	249.5
1184.19263	92.3
1185.64929	57.0
1186.71204	44.6
1188.32410	71.6
1191.02612	5.6
1193.56470	205.4
1194.47290	34.3
1195.48633	41.5
1197.29187	31.7
1199.71008	25.1
1200.87878	61.4
1202.29187	114.7
1203.37817	35.4
1204.26294	47.3
1206.40259	21.9
1207.13428	18.2
1215.22021	20.1
1217.28064	35.8
1218.37207	122.1
1219.62451	69.2
1221.60425	48.4
1225.40137	11.0
1226.64185	15.2
1227.55420	78.7
1228.16687	41.4
1229.61523	26.7
1234.00513	20.0
1235.45398	32.9
1239.45813	28.8
1243.28284	37.6
1244.56091	77.4
1245.52319	31.3
1247.67627	40.3
1250.30078	7.3
1253.58704	26.9
1255.29602	6.5
1259.71265	40.5
1262.68640	55.7
1263.58118	70.8
1265.48438	54.3
1268.32642	46.0
1270.19397	124.5
1274.58167	24.5
1281.57898	31.8
1282.91663	91.8
1285.69031	13.7
1286.53662	13.3
1294.32458	386.2
1295.59363	132.8
1296.43982	86.8
1300.50208	329.6
1301.44397	189.7
1302.06274	75.6
1302.91089	112.5
1306.47412	93.8
1313.67395	46.6
1317.58801	121.8
1318.54651	160.1
1320.04150	11.0
1326.43945	53.9
1327.50525	24.5
1328.33411	53.7
1330.52502	15.9
1331.74792	114.4
1332.43726	173.1
1333.10999	38.8
1334.01721	47.5
1343.71082	70.3
1345.91138	64.0
1347.04065	137.8
1347.77551	57.2
1348.39124	61.0
1349.65417	114.1
1350.35461	46.7
1358.54114	39.3
1362.45032	131.3
1363.69519	80.0
1364.50403	41.7
1369.03088	25.8
1370.79822	18.2
1373.95642	42.9
1377.76990	53.9
1379.50891	250.2
1380.74329	77.8
1381.98975	125.6
1385.68298	135.9
1386.37390	48.3
1393.37183	12.8
1397.65759	21.0
1399.35437	33.1
1400.67212	51.1
1402.61438	143.3
1405.56067	41.5
1409.17358	34.0
1411.65991	143.8
1412.90674	116.1
1428.33777	86.4
1429.48853	224.6
1430.53723	234.9
1431.64417	19.2
1433.46606	11.9
1434.59595	64.6
1443.48547	36.7
1445.09534	70.2
1446.16553	230.7
1447.11121	64.7
1455.36829	60.2
1458.61194	16.8
1461.47705	444.2	b (13) (1+)-P, y (12) (1+), y (13) (1+)-H2O-P, y (13) (1+)-NH3-P
1462.57141	213.1
1463.32361	91.0
1465.84900	13.2
1466.57434	45.7
1477.39050	54.1
1478.04321	95.9
1478.66248	60.0
1479.51343	56.1
1494.56750	24.7
1504.69226	60.9
1513.37244	35.3
1528.63184	68.2
1529.77795	15.0
1541.42761	145.5
1557.72131	27.7
1558.54492	145.7
1559.53210	99.5
1560.65308	66.4
1571.47607	79.0
1576.64148	64.1
1577.86609	17.3
1587.55298	27.1
1610.55444	34.0
1636.45044	14.1
1639.68420	25.0
1665.50171	73.7
1705.51550	11.9
1716.17126	29.4
