# Supplementary material for: Phosphoproteomic Analysis of Platelets Activated by Pro-Thrombotic Oxidized Phospholipids and Thrombin
Source: PLoS One. 2014 Jan 6;9(1):e84488. doi: 10.1371/journal.pone.0084488 (PMC3882224; doi:10.1371/journal.pone.0084488)
Supplement: Annotated Spectra S3 — (ZIP) [file pone.0084488.s006.zip › KDSLDLEEEAASGASSALEAGGSSGLEDVLPLLQQADELHR_-6_2_151721.txt]

m/z	i	matches
319.26172	7.8
323.06903	9.2
324.23798	8.0
326.31274	9.7
330.07922	9.9
330.97839	9.8
339.14725	10.0
343.54550	5.3
352.21860	8.1
362.83307	11.2
370.21674	25.9
371.23056	7.2
376.08511	17.0
382.18390	9.7
384.33179	9.4
388.07965	13.0
390.89471	22.9
401.01419	6.4
407.39337	11.0
409.76111	3.0
412.25998	4.6
416.28546	7.4
423.39063	20.4
425.48669	33.8
426.43106	22.2
427.48096	10.3
428.94299	3.7
431.89185	2.8
434.32550	13.3
440.08163	15.0
441.19910	52.7
442.10388	9.2
443.22113	15.0
445.95139	2.3
446.60382	5.3
454.13342	4.1
456.43442	16.7
458.68173	4.8
460.68478	12.0
461.65900	1.9
462.53656	2.6
469.55707	6.9
473.49808	18.7
475.48242	4.4
477.34842	13.7
483.23193	21.3
486.30713	3.2
487.25824	6.2
488.24786	43.5
489.57880	6.7
490.72757	9.6
492.24182	2.8
493.33936	22.0
498.80176	37.9
501.02191	11.8
501.95258	17.4
503.60974	21.0
505.37152	5.8
509.61160	16.7
511.83810	3.7
514.40607	8.5
516.28833	3.7
517.47168	5.3
522.23535	11.0
524.34119	6.4
525.24860	5.3
525.91644	4.1
527.13171	39.9
528.02625	3.3
530.12384	16.1
531.45288	12.8
536.38354	15.7
538.99921	12.9
541.18835	12.1
543.27789	2.3
545.74170	2.1
547.12292	7.9
549.16791	11.4
550.20996	4.7
553.73242	53.8
554.45947	50.0
555.23639	56.0
556.05627	33.1
557.21143	7.0
558.14624	4.1
559.19153	4.9
560.98279	4.5
562.09509	2.6
564.90314	10.3
567.24316	4.5
570.83002	22.7
572.75159	10.5
574.42761	25.3
575.32916	7.2
576.44165	4.1
577.39600	1.7
579.40125	17.1
580.62354	3.6
581.53296	20.9
582.57458	6.6
588.26904	13.7
593.87598	20.9
597.52350	9.2
598.43640	4.4
599.43140	5.0
602.66577	23.0
605.36572	11.5
606.16858	10.8
608.05164	36.8
610.86340	7.0
612.22388	28.6
616.55969	8.1
617.18530	7.2
618.08813	9.9
619.28076	23.7
620.01917	19.1
621.38159	20.4
623.55835	19.9
625.31909	6.8
627.91553	11.7
629.31171	12.9
630.77576	11.9
631.61511	3.6
632.64258	10.3
635.29443	7.7
636.49365	17.3
637.80670	16.3
639.22491	36.8
640.08276	42.7
641.34174	8.9
643.32898	7.8
646.51831	6.0
647.38208	17.1
648.60791	5.4
649.94128	9.2
652.28040	12.0
653.35754	16.2
654.43250	17.2
655.38422	33.9
656.04272	7.2
658.09277	11.1
658.69678	21.0
660.69775	617.9	y (11) (2+), b (27) (4+), b (28) (4+)-H2O-P, b (28) (4+)-NH3-P
661.67578	151.5	b (19) (3+)
662.64661	32.5
663.78674	2.4
664.92126	25.6
667.24225	28.1
668.50616	26.4
669.30835	26.3
670.60657	32.9
672.48187	9.0
674.56805	3.3
675.45813	8.5
677.78937	37.9
679.63049	8.5
681.78479	17.4
687.35248	15.2
689.67651	2.1
692.96716	12.7
697.35840	15.1
698.40961	13.1
699.76282	20.0
701.09900	99.2
702.08417	35.9
703.31213	27.7
704.12390	4.1
707.13550	7.1
711.34729	27.0
714.73779	20.7
716.68091	22.3
717.45862	84.6
718.51465	5.3
719.47827	3.5
721.42157	22.4
722.33301	28.8
724.42145	2.1
725.35205	15.5
727.18201	33.9
729.33105	24.0
730.13049	11.5
730.96399	3.7
732.46216	15.3
734.75409	11.9
737.31433	22.6
740.43347	31.3
742.00897	7.3
743.45490	2.6
744.10406	3.4
745.29456	5.2
746.66882	9.6
748.10144	14.0
748.88025	45.0
750.76404	23.8
751.67548	8.2
752.47986	5.2
753.17847	16.2
754.13104	6.5
757.03687	24.4
759.53192	6.5
760.27484	6.8
762.20868	2.3
763.45563	19.6
765.55896	7.0
766.86743	52.7
769.48553	4.3
770.31244	23.1
772.64941	15.2
774.39117	38.5
775.42896	40.0
777.07910	12.7
777.88519	22.2
778.78485	3.0
782.02332	11.5
784.64343	15.8
786.31409	6.6
787.40692	3.6
788.01208	13.8
789.99298	5.7
791.18408	20.9
792.07813	2.1
796.57080	2.7
798.21863	28.5
799.38049	14.3
800.22144	16.5
801.41162	38.3
802.32446	15.5
803.62158	13.2
804.54236	23.4
806.03540	39.9
807.23938	13.0
809.13074	12.3
809.88745	26.8
811.17139	21.9
812.40991	23.1
813.28699	17.8
813.97363	18.5
814.62000	11.5
815.47864	9.4
816.45520	25.9
817.65137	74.2
819.39697	27.7
820.47791	32.0
822.77917	120.4	b (17) (2+)-P
824.22705	108.3	y (14) (2+), b (33) (4+)
824.89331	84.0
826.74231	26.6
827.58203	38.5
828.66467	14.5
829.27222	25.0
830.32520	4.6
831.10278	7.2
832.20801	4.9
832.81519	9.0
833.49927	20.3
834.56372	5.9
836.25159	23.3
837.20020	13.5
838.04236	37.3
839.26013	7.1
840.36804	29.9
841.12549	6.8
844.25659	24.1
845.21619	20.0
846.10925	23.9
847.02612	11.7
847.95874	20.3
849.08691	19.6
850.03687	33.9
850.67908	19.7
851.52942	6.1
853.51318	41.3
854.61768	40.1
856.40637	25.1
857.66345	48.1
858.39355	14.5
859.07690	3.5
860.18823	14.4
861.12305	30.1
862.36414	86.7
863.27759	114.1	b (35) (4+)-P, b (17) (2+)-NH3
864.16174	29.0
865.62073	41.3
866.36035	27.6
867.24475	17.9
868.44543	39.5
869.30481	57.9
870.47778	34.2
871.57751	131.8	b (17) (2+)
872.29919	5.4
874.50293	21.3
875.12170	29.4
876.37366	10.3
877.47046	13.3
879.16516	58.0
879.93665	25.1
881.25647	27.0
882.16882	25.5
882.96057	13.0
884.03271	8.3
885.26843	48.1
886.85474	41.3
888.70361	112.3	y (15) (2+), b (35) (4+)
889.73401	36.5
890.93713	8.3
893.33691	8.0
894.96265	46.3
895.96497	38.8
896.91626	25.1
898.51550	16.5
899.12964	17.6
900.42334	8.4
902.28198	21.4
904.08545	7.7
905.25684	28.3
906.19470	12.3
907.15894	33.7
908.78137	15.5
909.66858	18.7
911.84033	20.3
913.49561	48.3
914.12134	37.0
915.75623	35.7
916.36877	3.7
917.58740	35.6
918.34253	34.7
919.20483	73.1
920.10974	10.8
921.52661	43.1
922.68909	24.3
923.88196	16.8
925.42749	16.6
926.21606	90.2
926.87170	10.2
927.67712	112.7	b (18) (2+)
928.69604	63.9
929.68030	32.6
930.44397	9.9
931.61975	32.5
933.76599	84.4
934.68469	14.5
935.76208	7.5
936.76440	14.6
938.29443	9.0
939.36707	15.4
940.57263	18.7
941.82227	103.2
943.10938	55.1
943.98462	23.7
944.86816	93.9
945.76917	87.7
946.69788	29.8
948.16113	23.0
950.86951	39.6
951.93835	10.1
952.78723	4.7
954.58325	7.5
955.48242	26.5
956.87878	71.5
958.14880	37.5
959.74548	75.8
960.57642	7.6
961.54822	21.5
962.19299	15.3
963.36035	12.4
964.67896	24.2
966.20447	41.8
967.09753	52.7
968.94800	59.8
970.02490	161.5	b (20) (2+)-H2O-P, b (20) (2+)-NH3-P, b (39) (4+)-P
970.65063	28.4
971.62927	52.5
972.59924	35.0
973.73340	2085.3	y (17) (2+), y (29) (3+)
974.62378	809.9
975.54919	107.7
976.68811	89.7
977.87134	148.4
979.20264	299.7	y (8) (1+)-NH3, b (20) (2+)-P, y (8) (1+)-H2O
980.18237	58.5
981.42969	44.3
983.30286	93.6
984.39111	106.9	b (30) (3+)-NH3, b (31) (3+)-NH3-P, b (30) (3+)-H2O, b (31) (3+)-H2O-P, b (19) (2+)-NH3
985.35107	55.7
986.65979	61.3
988.33508	62.6
989.48242	104.7	b (31) (3+)-P, y (38) (4+)
990.18384	18.9
991.36084	28.7
992.70483	420.1	b (19) (2+)
993.60266	58.5
994.61646	3.5
996.05029	88.3
997.01672	47.2
997.98950	27.9
998.88916	41.1
999.75134	80.9
1000.85742	50.1
1001.64355	53.3
1002.50366	5.3
1003.84619	98.5
1005.03210	77.7
1006.54272	84.3
1007.32947	54.2
1008.33447	72.5
1009.26611	130.5	y (18) (2+)-NH3
1010.36011	132.4
1011.28564	64.4
1012.20801	12.4
1013.56970	72.8
1014.79419	87.1
1015.74390	69.4
1017.08655	821.5	b (31) (3+)-NH3, b (31) (3+)-H2O, y (18) (2+)
1017.90063	337.9
1018.81677	236.4
1019.64258	316.2	b (20) (2+)-NH3, b (20) (2+)-H2O
1020.38464	70.4
1021.39722	77.4
1023.31812	90.1
1024.59814	218.7	y (30) (3+)-H2O, b (40) (4+)-H2O, b (40) (4+)-NH3, y (30) (3+)-NH3
1025.63892	166.2
1026.48193	93.0
1027.71387	625.0	b (20) (2+), b (22) (2+)-NH3-P, b (22) (2+)-H2O-P, b (32) (3+)-P
1028.44653	561.1	b (40) (4+)
1029.46973	75.3
1030.67676	42.8
1031.79675	33.7
1032.65796	43.5
1033.95581	245.1
1035.32507	145.1	b (22) (2+)-P
1036.54468	102.1
1038.38049	155.1	y (32) (3+)-H2O-P
1039.59839	321.7	[M+4H] (4+)-NH3-H2O-P, y (32) (3+)-NH3-P
1040.71387	178.4	b (9) (1+)-H2O, y (40) (4+)
1041.54333	136.6
1042.62537	446.5	b (9) (1+)-NH3
1043.67920	213.8	[M+4H] (4+)-H2O-P, [M+4H] (4+)-NH3-P
1044.62988	174.5	y (32) (3+)-P
1045.45605	237.4
1046.62952	99.2
1047.59058	325.0	b (21) (2+)-NH3, b (21) (2+)-H2O, [M+4H] (4+)-P, y (31) (3+)-NH3, y (31) (3+)-H2O
1048.51819	131.5
1049.22876	130.0
1050.00024	46.1
1051.62268	190.9	y (19) (2+)-NH3, y (19) (2+)-H2O
1052.63049	116.2
1053.44824	44.1
1054.48853	395.5	b (32) (3+)-NH3, b (32) (3+)-H2O
1055.46033	235.4
1056.67615	971.7	b (21) (2+)
1057.70667	152.9
1059.19763	302.1	b (9) (1+), b (33) (3+)-H2O-P
1060.58960	762.2	b (33) (3+)-NH3-P, y (19) (2+), b (32) (3+)
1061.60828	219.0
1062.46924	66.8
1063.15649	72.2
1063.75891	53.9
1064.54272	21.9
1065.58130	12.2
1066.61877	21.3
1069.61951	3.8
1072.25000	15.4
1073.55273	6.0
1074.55054	15.7
1075.76538	14.2
1076.86206	2.8
1078.09595	14.2
1079.42847	8.3
1080.06482	10.6
1081.91821	73.0
1082.97412	8.5
1083.95386	4.2
1084.87793	91.6
1085.96143	16.7
1087.95850	6.7
1089.01990	174.1
1089.74829	296.2	y (20) (2+)
1090.35144	129.1
1091.09570	13.9
1091.85388	12.0
1093.85791	12.9
1095.35596	27.2
1096.07153	22.7
1096.72595	18.8
1097.55481	13.8
1098.66016	15.0
1099.86438	132.5
1100.58630	60.2
1101.59082	9.7
1102.74512	46.0
1103.47595	19.1
1104.21875	9.3
1105.31201	31.8
1107.17139	42.2
1108.40796	260.4	y (21) (2+)-H2O, y (21) (2+)-NH3, b (34) (3+)-P
1109.38660	142.3	y (9) (1+)
1110.17554	77.8
1110.79138	7.6
1111.68652	73.0
1112.83936	19.2
1113.56201	25.4
1114.72144	51.4
1116.20251	28.9
1117.68237	1061.2	y (21) (2+)
1118.70898	735.0	b (23) (2+)-H2O
1119.68530	268.0	y (33) (3+), b (23) (2+)-NH3
1120.43506	224.8
1121.66174	10.4
1123.18762	94.1
1124.14905	30.6
1124.96167	26.9
1126.72693	8.1
1128.67896	469.9	b (23) (2+)
1129.84741	197.3	b (10) (1+), y (34) (3+)-P
1130.74658	55.0
1131.96838	27.0
1132.73352	27.1
1134.43628	47.9
1135.36865	9.7
1136.47949	28.6
1137.83374	7.1
1138.71118	17.5
1139.49805	30.2
1140.30029	3.0
1141.30298	5.1
1142.20850	32.6
1143.36768	56.8
1144.44519	131.8	y (22) (2+)-NH3, b (35) (3+)-NH3-P, y (22) (2+)-H2O, b (35) (3+)-H2O-P
1145.59229	54.0
1146.19482	4.6
1148.03430	48.8
1149.03894	23.9
1150.20520	6.6
1151.93359	42.8
1153.45105	523.4	y (22) (2+)
1154.27026	500.4
1155.13245	180.2
1155.83142	38.5
1157.00378	12.5
1158.25549	36.3
1159.35437	4.7
1160.28613	13.3
1161.42297	7.9
1163.21667	973.6	y (34) (3+), b (24) (2+)-NH3, b (24) (2+)-H2O
1164.03186	226.3
1165.05457	54.7
1165.75793	10.5
1167.37634	10.9
1168.15515	11.8
1170.31787	4.1
1172.00952	1109.1	b (24) (2+)
1172.77490	328.7	y (35) (3+)-P
1173.48926	242.3
1174.34961	6.9
1175.51685	16.7
1176.70667	32.5
1178.39465	66.3
1183.27148	23.2
1184.29248	54.6
1186.29468	36.7
1187.05151	8.5
1188.40723	26.9
1189.74512	28.4
1191.42603	36.7
1192.30249	32.2
1193.78540	172.5
1194.67969	198.5
1196.16174	58.7
1197.96228	14.1
1199.90979	77.4
1200.73901	141.1	b (36) (3+)-H2O, b (25) (2+), y (35) (3+)-NH3, y (35) (3+)-H2O
1201.85327	18.7
1202.66699	53.6
1203.85010	8.3
1205.08838	12.6
1205.88818	32.6
1206.64893	27.2
1207.47424	36.7
1208.57800	104.8	y (23) (2+)-H2O, b (26) (2+)-P
1209.78833	153.3	y (23) (2+)-NH3
1210.60474	6.3
1211.67603	14.5
1212.39600	11.3
1213.45898	69.0
1214.55469	15.5
1216.13660	7.0
1217.88037	390.5	y (23) (2+)
1218.65796	142.0
1219.47437	32.5
1220.39368	2.8
1221.93262	8.8
1223.09338	9.2
1224.35144	14.9
1225.27539	17.6
1226.53638	12.2
1227.56274	3.4
1229.22583	39.5
1230.99683	47.5
1232.42859	8.3
1235.52979	19.3
1238.27588	20.1
1239.24695	10.7
1240.04224	11.0
1243.39734	6.9
1244.15356	43.6
1245.46106	14.5
1246.09534	28.1
1247.49927	17.1
1248.17151	49.5
1249.00830	29.0
1249.75781	50.9
1251.01782	15.2
1252.05054	15.3
1253.54785	20.7
1255.01782	20.7
1255.89734	25.3
1256.81299	226.2	b (26) (2+)
1257.91016	392.4
1258.63330	70.3
1259.28442	106.4
1261.53723	28.2
1262.39063	17.7
1265.58044	53.7
1266.45325	6.1
1267.61340	61.9
1268.47681	28.3
1270.59741	26.8
1271.37671	9.9
1272.99829	35.0
1274.01709	62.2
1274.82031	286.1	y (24) (2+)
1275.57751	52.9
1278.20142	9.5
1279.21143	20.1
1280.99902	77.4
1282.22424	87.5
1283.19348	22.6
1284.33374	46.9
1285.14734	5.4
1285.94287	41.9
1287.92310	13.3
1290.51978	61.6
1293.40454	17.2
1295.37524	5.3
1295.99524	29.3
1297.92114	39.5
1301.38953	44.1
1302.63074	39.0
1303.80676	33.3
1304.65479	11.0
1306.81763	10.0
1309.64758	163.9	y (25) (2+), b (13) (1+)-H2O-P, y (39) (3+)-H2O-P
1310.96472	34.8
1312.57861	35.6
1313.78796	11.9
1315.04065	26.0
1315.67249	7.0
1316.72168	53.7
1318.01477	26.9
1319.78003	177.0	b (39) (3+)-H2O, y (38) (3+), y (11) (1+)
1320.57849	104.6	b (39) (3+)-NH3
1321.74353	138.7	b (28) (2+)-H2O-P, b (28) (2+)-NH3-P, b (27) (2+)
1322.70789	61.0
1323.54614	42.7
1324.22888	13.7
1325.24719	25.0
1326.64685	24.8
1328.67126	48.6
1329.65698	33.2
1331.23572	228.1
1332.14661	118.6
1332.97937	77.2
1334.84924	4.1
1338.09302	19.4
1339.25220	32.4
1340.12988	10.3
1341.60156	43.1
1342.55994	59.1
1343.54968	59.3
1344.82910	18.0
1346.79114	3.0
1347.59155	14.9
1348.20386	6.2
1350.40051	9.6
1351.35962	34.3
1352.68713	9.0
1353.70325	47.9
1354.43396	54.0
1356.58191	7.1
1357.49255	15.3
1359.69470	10.6
1360.32581	4.6
1361.82166	4.1
1362.49500	1.9
1363.93640	38.0
1364.54370	15.2
1365.88513	9.2
1367.32971	33.7
1368.45544	39.6
1369.39233	50.5
1370.60925	5.5
1374.03552	11.9
1376.99609	33.3
1378.04797	19.6
1379.90601	82.0
1381.17773	9.7
1382.14490	18.2
1383.16785	36.0
1385.45288	32.1
1386.30444	95.7
1388.05310	56.8
1388.78857	11.4
1389.66602	19.5
1390.38416	32.6
1394.03052	45.1
1395.10388	6.5
1396.43665	19.7
1397.10706	132.3	y (27) (2+)
1397.86609	5.9
1398.94690	20.1
1400.44629	13.8
1401.88879	7.4
1402.76770	20.6
1404.23181	29.2
1405.23010	5.0
1408.26880	15.1
1409.68982	7.6
1410.37439	22.0
1411.22852	41.5
1414.71570	26.9
1415.46716	12.6
1416.48853	19.4
1417.35034	7.2
1418.59766	3.0
1419.93542	9.4
1420.64197	7.1
1421.62488	21.3
1424.07129	8.7
1425.29565	32.5
1426.02979	7.9
1427.75378	16.5
1428.82385	139.7	b (29) (2+)
1430.95520	38.8
1432.14526	26.7
1433.09180	25.8
1433.91809	30.0
1435.10632	12.7
1436.20447	80.7
1437.71960	37.9
1438.36829	4.5
1439.46460	27.7
1440.71533	6.2
1442.73462	18.2
1444.22620	6.2
1444.96460	17.8
1445.92017	13.1
1447.80579	14.5
1452.09570	20.6
1452.85107	1.9
1455.48462	18.4
1456.36536	3.8
1458.12866	41.6
1460.82520	16.9
1461.93665	32.5
1464.56567	29.8
1467.30652	14.0
1468.19495	57.3
1468.93909	11.6
1471.67810	41.2
1473.58044	8.4
1474.75464	7.1
1476.49255	64.2
1477.64014	40.4
1478.29370	19.6
1479.40833	5.3
1480.35486	4.7
1480.96179	32.3
1482.38867	44.7
1483.26343	14.6
1484.89404	293.8	b (15) (1+)-P, b (31) (2+)-P, b (30) (2+)
1485.53564	236.4	y (30) (2+)-H2O-P
1486.22974	130.1
1486.94482	180.8	y (30) (2+)-NH3-P
1488.99622	30.0
1491.21594	18.2
1492.50806	29.5
1493.65027	20.0
1495.33826	11.5
1496.37366	31.8
1497.45520	6.6
1498.45007	13.5
1500.63208	5.5
1502.25110	12.8
1505.74390	29.4
1508.24915	71.0
1509.72546	4.8
1511.19495	13.2
1512.09143	19.8
1516.64124	3.3
1519.34937	9.5
1520.81311	30.2
1522.06128	24.0
1523.44495	20.2
1524.65125	23.2
1525.43433	43.8
1527.32446	7.2
1531.25940	32.8
1532.06567	27.3
1532.71350	6.5
1533.95081	15.6
1536.78723	21.7
1537.54810	18.7
1538.66528	11.5
1539.35571	3.5
1542.17688	9.0
1543.12061	29.7
1549.90637	24.0
1550.84546	14.5
1554.03064	24.6
1555.19275	21.3
1556.46777	16.4
1561.04468	11.7
1565.48303	14.6
1566.80859	3.0
1568.78333	9.0
1569.45227	16.7
1570.11780	8.0
1571.31091	24.2
1573.37219	21.6
1576.46484	23.1
1577.65247	16.5
1581.67102	16.0
1584.97302	3.0
1587.34375	4.7
1588.76172	4.2
1589.87537	53.3
1590.61072	8.6
1592.37842	7.4
1597.42419	4.1
1604.97839	3.2
1607.07507	1.9
1607.93103	30.4
1609.45081	16.6
1610.80212	7.4
1613.31995	4.1
1614.32275	5.1
1624.59851	6.1
1625.51147	2.3
1628.55957	13.2
1633.61145	17.9
1636.10193	31.2
1638.94299	3.5
1640.17896	3.3
1640.93286	25.2
1643.50793	28.2
1646.64526	28.2
1647.27307	5.8
1647.93982	19.0
1649.47119	9.6
1650.94373	3.9
1651.82983	7.3
1654.05432	24.7
1655.68762	5.0
1656.55066	9.2
1657.18042	21.3
1659.67810	3.9
1661.71228	10.8
1665.42786	16.0
1668.35229	43.8
1672.37439	15.4
1674.75183	19.4
1682.29358	6.4
1683.85242	1.9
1686.64514	12.7
1688.62781	11.1
1696.24585	7.9
1697.77185	13.9
1699.79358	9.0
1700.52087	2.1
1703.00708	3.0
1706.99146	9.1
1708.37317	8.2
1709.67566	9.3
1710.61194	10.1
1711.47229	24.0
1715.84839	2.6
1717.13953	4.7
1718.87195	8.7
1720.08667	10.5
1722.83228	7.4
1724.46448	5.8
1727.67371	14.8
1742.64331	12.5
1752.37341	2.6
1754.48523	4.8
1755.22888	5.5
1757.66980	33.3
1759.92590	11.7
1762.62634	7.2
1767.29773	11.9
1771.76062	9.0
1775.27917	16.1
1776.01050	10.4
1776.75513	6.3
1778.57410	9.1
1781.22729	9.6
1783.48035	7.9
1786.45886	15.0
1795.45593	13.7
1802.67603	16.5
1803.90466	6.6
1811.83875	3.5
1817.58972	7.2
1820.11316	6.9
1830.22229	7.0
1832.62329	10.6
1837.13452	4.3
1842.47925	10.8
1844.56873	6.9
1847.52185	6.5
1850.91101	15.6
1854.02356	2.1
1854.70776	22.6
1855.50061	12.3
1857.25183	5.5
1863.64148	9.7
1868.43640	17.0
1873.27991	4.1
1897.88794	16.1
1907.53528	8.0
1912.09827	10.2
1912.90991	32.7
1921.21350	5.4
1922.94031	15.9
1924.45496	13.1
1930.07214	9.1
1930.69031	9.0
1941.88843	10.0
1944.76062	12.4
1953.12866	2.1
1954.83459	3.0
1956.15247	34.9
1958.30444	15.5
1962.97876	8.7
1965.44397	12.7
1982.53992	5.3
1987.54211	17.5
1988.46912	8.8
1995.90002	6.9
