# Supplementary material for: Phosphoproteomic Analysis of Platelets Activated by Pro-Thrombotic Oxidized Phospholipids and Thrombin
Source: PLoS One. 2014 Jan 6;9(1):e84488. doi: 10.1371/journal.pone.0084488 (PMC3882224; doi:10.1371/journal.pone.0084488)
Supplement: Annotated Spectra S3 — (ZIP) [file pone.0084488.s006.zip › KDSLDLEEEAASGASSALEAGGSSGLEDVLPLLQQADELHR_-7_2_142802.txt]

m/z	i	matches
302.09879	6.8
309.05722	3.7
317.38031	5.5
323.15292	13.6
326.49380	10.7
329.21835	19.5
350.47995	16.0
352.44327	4.3
355.27966	2.4
361.54208	14.2
369.82172	2.9
370.95276	8.2
372.21719	6.5
373.15979	6.8
380.17358	5.9
383.52786	13.4
385.45486	3.2
388.50729	6.3
397.20392	2.4
398.21576	19.1
401.88895	2.9
403.11310	6.7
404.88260	9.2
405.57056	11.7
407.22525	8.9
408.17154	7.7
410.53159	10.2
411.20285	12.1
418.29355	3.4
424.31799	7.9
425.32990	4.6
425.99042	15.5
427.28870	23.1
431.38510	24.3
435.36438	10.6
441.19058	28.4
442.11780	13.7
452.10413	22.1
454.11237	27.7
455.26648	9.5
456.32968	5.3
457.47672	6.8
461.40894	12.7
470.46826	9.8
476.38638	1.3
478.54462	9.7
481.16925	4.4
482.20892	8.0
484.70422	4.5
486.47632	5.0
487.14673	7.3
488.36295	27.0
489.35437	12.2
490.03915	12.1
492.94528	12.0
498.33127	17.7
499.24228	1.8
502.12720	11.0
511.28448	3.9
512.64453	11.7
513.34589	23.2
518.04126	2.6
520.37140	3.0
523.05658	9.8
523.82330	4.6
524.60638	17.6
525.23267	20.0
527.59155	4.6
534.33612	6.8
537.41772	13.7
538.62781	28.5
539.37128	16.5
540.23065	7.2
541.25940	3.5
542.41040	16.0
548.61810	8.2
552.25592	4.4
554.27368	46.9
555.46399	30.4
559.42340	7.0
562.70013	3.3
565.34790	11.9
567.82776	12.6
574.01917	12.1
577.18878	5.6
578.19904	12.8
579.29248	5.6
581.79944	7.6
583.56879	32.5
586.28149	6.1
587.29602	3.7
592.22107	5.0
594.83044	16.9
596.43042	24.0
598.29553	7.6
600.01923	8.0
602.43854	18.7
605.42664	10.9
606.32434	10.6
608.69666	17.1
609.98730	4.4
611.80933	33.5
612.41382	2.0
616.17609	6.5
617.38831	2.2
618.53210	11.7
622.35309	14.9
623.06897	2.2
623.85571	9.1
627.11499	9.8
629.33459	7.3
631.09021	6.2
632.18384	10.4
633.76837	14.3
634.44763	14.5
637.52832	4.3
638.31787	13.2
639.39697	28.5
640.31036	6.8
641.25635	4.4
644.46716	15.1
645.56824	5.5
648.25281	23.2
650.17297	20.3
651.41895	9.2
652.33081	14.5
653.28247	13.3
655.63916	41.0
658.55542	34.3
660.63110	471.2	b (28) (4+)-H2O-P, b (28) (4+)-NH3-P, y (11) (2+), b (27) (4+)
661.67090	56.9
662.28796	15.5
664.74585	7.6
665.36365	5.2
666.99390	45.2
667.60803	3.3
669.33923	15.3
669.98450	13.4
671.19580	16.9
673.16321	13.9
676.20044	3.2
678.41614	9.8
680.37524	6.1
681.39001	14.3
682.04736	4.8
685.18579	22.6
692.35608	16.8
693.31836	2.2
695.08704	4.6
696.24323	4.2
697.54370	17.5
699.58862	32.5
701.31970	34.3
702.96057	23.9
704.41187	10.0
705.29553	16.5
706.24677	14.2
707.47272	12.8
709.54858	71.3
710.26208	4.6
711.14069	17.1
712.59265	28.1
714.37543	3.3
715.65991	2.1
717.10565	128.0	b (22) (3+)-H2O, y (28) (4+), y (12) (2+)
718.03033	62.1
719.68719	20.3
721.41565	4.9
723.17572	7.6
724.29181	11.7
727.00842	57.7
727.68555	3.9
728.50732	9.8
729.22937	4.0
731.65771	5.5
733.07892	30.9
734.24316	23.2
735.33258	23.9
736.87036	18.2
737.53937	8.2
738.39319	7.0
739.51794	6.3
740.46082	32.7
741.40503	5.0
742.26636	9.2
743.24792	21.2
744.37488	5.6
745.42023	18.7
746.24255	4.4
746.99286	20.4
747.74390	25.5
749.10797	103.6	b (24) (3+)-P, b (14) (2+), y (30) (4+)-NH3
750.36890	6.9
752.41650	51.7
753.15417	25.4
753.76892	2.6
756.29517	11.9
758.13354	11.6
758.93445	16.7
761.89526	4.9
765.42273	12.1
766.39893	36.7
767.98138	11.3
769.02527	12.8
769.97327	22.2
771.82715	80.9
774.40100	16.0
775.36755	17.2
777.62549	13.4
778.28601	6.7
780.17279	14.1
781.70282	6.1
782.99066	10.1
784.94196	64.5
785.78162	15.5
786.99286	38.7
788.40570	3.3
789.38110	7.8
790.39166	23.8
791.30566	5.9
792.44641	44.8
793.20679	23.6
799.59851	20.2
800.31909	29.8
801.06091	8.7
803.21594	29.4
804.30859	28.5
805.35681	38.1
806.39478	34.5
807.80310	7.2
809.31152	2.9
810.30469	15.0
811.04028	14.5
811.99048	29.4
813.38074	12.8
814.03711	33.2
815.70752	5.5
817.94470	64.4
818.94446	44.0
819.60718	20.9
821.41162	8.1
822.23157	18.6
823.10229	9.5
824.26233	97.7	y (14) (2+), b (33) (4+)
824.95349	10.4
827.34351	30.3
828.38306	10.9
829.57214	2.3
830.19922	34.5
830.96313	9.7
832.30664	15.5
834.22925	21.3
835.10168	7.7
836.88599	10.6
839.57690	15.7
840.51868	8.4
841.19519	17.4
842.23840	25.5
844.47546	51.4
845.67212	14.0
846.33374	37.4
847.37341	10.8
848.75671	34.3
849.87207	61.8
850.51672	22.6
852.31384	19.2
853.35522	54.7
854.44922	37.4
855.28125	13.7
856.85352	29.2
857.71887	42.4
859.35034	9.5
860.31091	6.8
862.22803	94.1	b (17) (2+)-H2O, b (17) (2+)-NH3
862.86890	12.4
864.39001	8.8
867.39355	8.0
868.37085	91.8	y (7) (1+), y (25) (3+)-NH3
869.57568	69.1
870.46216	66.9
871.53638	76.0
872.26184	10.3
874.57935	25.5
876.95532	15.2
877.72180	16.2
879.38879	119.6	b (18) (2+)-P, y (15) (2+)-H2O, y (15) (2+)-NH3
880.33801	12.7
881.32434	41.4
882.38843	44.9
883.06482	20.0
884.13074	49.7
885.25342	8.1
887.37695	12.7
888.38440	104.0	y (15) (2+), b (35) (4+)
889.10132	95.2
890.13147	6.7
891.37317	4.7
892.77698	24.1
893.54468	18.9
894.65759	14.4
895.40076	21.0
896.71350	37.5
897.50928	15.4
898.58594	30.5
899.39551	12.5
901.89819	37.7
902.82544	26.2
904.02332	16.9
905.52698	25.2
907.14502	16.7
908.47437	8.6
909.40857	13.5
910.52795	50.1
911.27856	60.6
912.30798	45.1
913.22083	2.4
914.60156	39.2
916.14111	13.6
917.05432	44.4
918.19763	26.6
919.38110	110.1	b (18) (2+)-H2O, b (18) (2+)-NH3, b (28) (3+), b (29) (3+)-P
920.41138	32.5
921.21204	26.8
922.55835	3.4
923.89880	34.9
924.70129	19.5
925.70813	9.5
927.00366	40.2
927.94177	169.9	b (18) (2+)
928.77222	70.8
929.42651	15.4
930.56128	79.7
932.05811	24.2
933.06934	14.2
934.35876	38.6
935.27026	56.2
936.20972	5.0
940.65967	106.7
941.52747	45.7
942.19885	3.3
943.55469	8.5
944.90735	254.4	y (16) (2+)
946.01794	74.9
946.89526	7.7
947.77368	24.2
949.21497	38.5
950.08411	32.5
950.94983	34.4
951.89832	6.0
953.47229	49.0
954.72485	34.6
956.17542	31.5
956.83020	39.9
958.44836	32.1
959.54565	20.5
960.37244	29.6
961.44006	31.8
962.59265	34.2
963.52661	20.6
964.37817	11.2
965.84521	24.4
967.30115	27.2
968.47583	16.0
969.41248	66.3
970.23132	44.0
971.78857	39.9
973.37549	1116.1
974.15833	1632.0	y (17) (2+), y (29) (3+)
975.45923	219.9
976.63818	33.6
977.92188	42.6
979.10425	301.9	y (8) (1+)-NH3, y (8) (1+)-H2O, b (20) (2+)-P
980.17700	119.5
980.99219	2.0
981.65063	9.8
983.09875	71.0
984.32092	107.9	b (30) (3+)-H2O, b (31) (3+)-NH3-P, b (30) (3+)-NH3, b (19) (2+)-NH3, b (31) (3+)-H2O-P
985.16235	32.5
986.34192	81.5
988.22632	50.5
989.18518	70.2
990.04077	39.7
991.23535	12.5
992.52661	465.6	b (8) (1+)-H2O, b (19) (2+)
993.42505	126.2	b (8) (1+)-NH3
994.20496	55.0
995.33704	57.2
996.56409	92.8	y (30) (3+)-H2O, y (8) (1+)
997.32324	56.1
998.14478	126.8	y (30) (3+)-NH3
999.14355	135.7	b (21) (2+)-NH3-P, b (21) (2+)-H2O-P
1000.15723	28.1
1001.54614	48.4
1002.29858	38.5
1003.61816	49.8
1004.90662	131.7	b (40) (4+)-P
1005.51099	55.6
1007.50696	167.7	y (39) (4+)-NH3, b (21) (2+)-P, y (39) (4+)-H2O, y (18) (2+)-H2O
1008.49988	127.5	y (18) (2+)-NH3
1009.62756	119.4	b (8) (1+)
1010.60999	110.8
1011.38074	77.6
1012.08154	54.6
1013.45874	130.8
1014.62195	166.3
1015.49939	66.6
1016.81787	464.9	y (40) (4+)-P, b (31) (3+)-H2O
1017.73633	589.7	y (18) (2+), b (31) (3+)-NH3
1019.07849	489.9	b (20) (2+)-NH3, b (20) (2+)-H2O
1020.19751	239.5	y (31) (3+)-H2O
1021.20349	95.9	b (32) (3+)-H2O-P, y (31) (3+)-NH3
1021.85901	24.2
1022.55103	81.6
1023.49487	119.8	b (31) (3+), b (9) (1+)-H2O-P
1024.39063	173.5	b (40) (4+)-NH3, b (9) (1+)-NH3-P, b (40) (4+)-H2O
1025.28906	135.1
1026.64990	81.3
1027.30981	67.6
1028.04639	1183.3	b (22) (2+)-NH3-P, b (20) (2+), b (32) (3+)-P
1028.84644	264.7	b (40) (4+)
1029.59692	86.8
1030.52051	42.4
1031.22729	3.7
1032.77417	91.2
1033.63159	234.5
1034.67334	245.9
1035.57227	33.4
1036.21472	66.7
1037.25977	122.2	y (40) (4+)-NH3
1038.44507	138.9
1039.31567	629.0	[M+4H] (4+)-NH3-H2O-P
1040.17285	345.7	y (40) (4+)
1041.41663	146.6	b (9) (1+)-P
1042.32214	226.9
1043.15430	377.7	[M+4H] (4+)-H2O-P
1044.06580	225.7	y (32) (3+)-H2O, y (32) (3+)-NH3, [M+4H] (4+)-NH3-P
1044.90149	172.8
1045.73462	51.6
1046.76343	114.3
1047.55396	496.9	b (21) (2+)-H2O, b (21) (2+)-NH3, [M+4H] (4+)-P
1048.37537	136.7
1049.25342	84.5
1049.91333	42.5
1051.30432	146.0	y (32) (3+), y (19) (2+)-H2O, y (19) (2+)-NH3
1052.12170	101.9
1054.10461	352.9	b (32) (3+)-H2O, b (32) (3+)-NH3
1055.23877	245.0
1056.23364	618.7
1057.11951	846.0	b (21) (2+)
1058.59631	68.9
1059.72510	230.8	b (33) (3+)-NH3-P, b (33) (3+)-H2O-P
1060.41150	226.5
1061.10925	577.9	y (19) (2+), b (32) (3+)
1061.96277	136.0
1062.81543	111.9
1063.82605	43.4
1064.47266	30.6
1065.26294	10.8
1069.50952	9.3
1072.89136	12.2
1074.37622	8.3
1076.58972	14.2
1079.48962	19.8
1080.56934	30.0
1081.38062	5.2
1081.98376	7.1
1082.91736	9.8
1084.94104	82.9
1085.70923	169.7	b (22) (2+)
1086.78625	29.6
1089.20007	579.3	y (20) (2+)
1090.16675	214.3
1090.90698	41.7
1092.85217	27.6
1094.30750	30.4
1095.59766	7.4
1096.54468	4.1
1098.26086	27.8
1099.77832	161.9
1100.43994	136.4
1101.37598	11.9
1102.19849	30.1
1103.04517	14.0
1104.29761	18.4
1106.06885	37.9
1107.22217	18.7
1108.61108	258.1	y (21) (2+)-NH3, b (34) (3+)-P, y (21) (2+)-H2O
1109.32886	199.3	y (9) (1+)
1110.28613	75.5
1111.17432	95.2
1112.20056	14.3
1114.06616	52.2
1114.82263	42.3
1115.55420	48.3
1116.37354	24.5
1117.09900	75.7
1117.76392	1355.0	y (21) (2+)
1118.56506	568.4
1119.47766	405.2	b (23) (2+)-NH3, b (23) (2+)-H2O
1120.48804	165.1
1121.65674	42.4
1123.02808	81.8	b (24) (2+)-P, b (9) (1+)-NH3
1124.14294	79.5
1125.50293	16.5
1126.34314	18.2
1127.08643	2.9
1128.36865	193.7
1129.02979	331.9	b (23) (2+)
1129.94824	23.5
1130.79224	8.7
1131.88330	20.3
1133.19006	6.1
1134.02649	39.9
1135.22754	90.7	b (34) (3+)-H2O, b (34) (3+)-NH3
1136.13330	66.4
1136.75452	4.5
1137.75757	22.5
1138.97253	4.0
1139.73901	29.7
1140.64392	26.1
1141.84875	47.3
1142.69995	5.8
1144.64758	126.0	y (22) (2+)-H2O, b (35) (3+)-NH3-P, b (35) (3+)-H2O-P, y (22) (2+)-NH3
1145.39929	46.8
1146.44214	66.0
1147.28247	21.4
1148.54395	29.6
1150.02258	20.7
1151.89905	101.1	b (25) (2+)-P
1153.38770	663.3	y (22) (2+)
1154.28564	559.6
1155.67688	109.3
1157.62524	82.0
1158.34326	3.0
1160.70605	10.2
1162.99890	641.0	b (24) (2+)-H2O, b (24) (2+)-NH3
1163.71216	337.1
1164.38855	104.1
1165.11011	18.2
1167.42908	39.1
1169.11328	40.9
1172.09485	816.4	b (24) (2+)
1172.99438	451.4	y (35) (3+)-H2O
1174.13965	59.0
1175.26331	79.6
1176.79126	28.4
1177.62866	19.2
1178.83337	14.5
1179.67920	6.7
1180.56909	10.6
1181.33850	11.1
1182.73877	19.3
1183.78455	39.2
1184.69641	7.8
1185.68701	68.8
1186.78711	34.8
1188.96045	14.7
1190.12646	11.0
1191.47388	104.2	b (25) (2+)-H2O, b (25) (2+)-NH3
1192.17444	23.7
1193.82312	39.5
1194.45581	29.4
1195.56738	16.2
1196.78271	20.2
1197.74109	6.1
1199.20947	30.6
1200.41406	52.7
1201.40540	30.9
1202.89063	30.6
1204.36353	24.2
1205.38635	4.6
1206.65161	78.1
1207.50464	6.6
1208.57642	90.4	y (23) (2+)-H2O, b (26) (2+)-P
1209.89172	137.9	b (10) (1+), y (23) (2+)-NH3
1211.23340	40.9
1211.91296	9.4
1212.88147	22.0
1214.57202	11.3
1215.40833	3.9
1216.26123	32.5
1217.47168	193.7	y (36) (3+)
1218.28784	304.4	y (23) (2+)
1219.19226	44.6
1220.55981	38.9
1221.64465	36.5
1222.44653	42.9
1223.94543	27.5
1225.30444	28.6
1225.91907	11.6
1228.41724	50.3
1229.22058	3.4
1230.23047	3.7
1232.69226	51.0
1233.59961	13.2
1237.27380	3.5
1238.87769	6.3
1241.50732	40.5
1242.66284	59.4
1244.41772	15.6
1245.45142	5.7
1246.34875	14.6
1247.24316	29.3
1248.71851	12.0
1249.59692	13.5
1250.26538	54.9
1250.96802	8.2
1252.42224	19.6
1253.18884	36.9
1253.80762	18.3
1256.78210	54.5
1257.69531	153.8	b (26) (2+)
1258.74084	89.1
1259.58386	18.6
1260.59851	25.8
1263.00146	25.0
1265.16199	33.7
1265.88464	86.8	y (24) (2+)-H2O, y (24) (2+)-NH3
1266.91321	78.3
1268.34521	34.6
1269.32031	14.1
1271.54468	27.7
1272.19006	9.0
1273.91602	86.9
1274.55017	133.0	y (24) (2+)
1275.24194	143.6
1276.13745	69.6
1277.98059	13.9
1281.38062	100.7	b (11) (1+)
1282.18604	16.9
1283.37134	20.8
1284.39880	42.0
1286.25952	23.7
1288.37427	18.8
1289.58899	10.0
1290.97241	6.4
1293.24109	36.7
1295.82300	35.8
1299.43433	3.5
1302.09363	36.3
1302.88550	10.6
1304.15222	53.9
1305.10193	10.8
1306.56201	38.8
1307.63525	37.1
1309.42139	110.1	y (25) (2+), b (13) (1+)-H2O-P
1310.20715	41.0
1310.99792	6.8
1311.86121	24.3
1312.91870	13.9
1313.93323	30.0
1315.34961	36.1
1318.66272	42.6
1319.48438	193.7	y (11) (1+), b (39) (3+)-H2O
1320.21838	140.4	b (39) (3+)-NH3
1320.82166	85.3	b (28) (2+)-H2O-P
1321.89612	112.8	b (28) (2+)-NH3-P, b (27) (2+)
1322.92224	62.2
1323.64050	12.2
1326.22656	9.1
1328.77307	12.4
1330.33948	16.2
1331.34167	37.5
1332.29065	35.9
1332.94434	2.2
1335.17993	18.6
1336.12964	39.5
1337.31152	9.6
1338.19324	41.4
1339.44177	90.9	b (40) (3+)-P
1340.36462	60.1
1341.18884	18.1
1342.25854	23.7
1343.06445	4.2
1343.70813	8.2
1344.56140	13.6
1346.36768	17.8
1348.00085	27.1
1349.15662	11.4
1350.08594	71.3
1351.40723	24.8
1352.42285	47.8
1353.30090	47.5
1354.21484	22.4
1356.06848	20.5
1357.79224	55.8
1360.67883	40.2
1362.68799	23.1
1363.55750	63.5
1364.52100	25.4
1365.20581	16.1
1367.10681	31.1
1368.27441	28.8
1369.21387	22.7
1370.41077	44.7
1371.33362	25.5
1373.27063	34.1
1374.16809	9.6
1376.52051	14.3
1378.59180	17.1
1379.47571	79.3
1380.39246	12.8
1381.36658	23.8
1383.46680	31.8
1384.48157	21.6
1385.68372	6.3
1387.64514	10.6
1388.49182	47.2
1389.61023	11.5
1390.75671	20.1
1391.59326	8.5
1395.34399	6.7
1396.72229	55.5
1397.53870	49.3
1398.57031	13.1
1401.22119	38.7
1404.29407	16.3
1406.33313	10.2
1407.59326	40.7
1408.43091	33.5
1409.63953	19.7
1410.44836	12.9
1411.57458	54.0
1412.93567	3.1
1413.59558	3.7
1414.82336	26.6
1415.52002	16.8
1416.48669	12.8
1417.21997	24.9
1417.90417	2.2
1418.81018	13.9
1419.78040	35.6
1420.46008	32.0
1421.14148	61.2
1422.79565	66.2
1423.77673	30.1
1424.86768	7.8
1425.81897	10.2
1426.67493	2.9
1428.50635	100.1	b (29) (2+)
1429.38074	96.3
1430.04272	70.4
1432.57532	55.9
1434.03748	25.0
1435.12061	36.8
1436.80249	57.4
1437.43311	30.8
1438.18323	5.2
1438.82141	13.3
1440.44470	6.5
1442.17920	11.0
1443.79138	12.1
1445.99829	5.9
1449.76379	12.9
1450.47864	3.3
1451.89636	2.7
1452.68091	35.9
1454.82629	3.5
1456.37280	1.8
1457.56482	22.1
1458.38831	2.6
1459.04004	12.4
1460.25500	32.1
1461.19885	46.9
1463.50476	13.0
1464.52954	17.2
1466.96716	53.0
1467.60864	7.1
1469.98633	14.1
1470.87268	15.4
1472.51599	25.2
1473.40234	22.0
1476.56628	89.3	b (30) (2+)-H2O, b (31) (2+)-NH3-P, b (30) (2+)-NH3
1477.34607	21.6
1478.26074	2.8
1480.53186	14.8
1482.54639	27.0
1483.56104	18.3
1485.34094	479.4	b (15) (1+)-P, b (30) (2+), b (31) (2+)-P
1486.00452	212.5
1486.68909	42.4
1490.72131	2.6
1491.40503	4.7
1496.14978	61.6
1497.24426	53.0
1498.61816	10.2
1500.13086	22.0
1502.75110	31.3
1505.29517	13.6
1506.60657	5.0
1507.40808	13.8
1509.05969	22.1
1512.84973	66.4
1515.29614	4.6
1516.14197	17.3
1519.77820	45.5
1521.91858	14.1
1524.53186	32.3
1525.86926	29.6
1528.95740	20.1
1531.43555	10.0
1532.18591	12.4
1533.58289	20.8
1534.39539	12.3
1535.05701	7.1
1536.23816	30.4
1537.48865	22.4
1538.21838	28.5
1539.68298	30.0
1542.67285	26.4
1544.45935	10.4
1550.27612	8.0
1556.43237	31.6
1557.95105	11.9
1562.36243	6.5
1565.74011	7.9
1566.70679	10.0
1567.58997	2.6
1568.59973	23.9
1570.45618	4.8
1576.50159	13.4
1578.11877	3.7
1579.59802	20.0
1581.66614	5.9
1582.32434	8.1
1583.56458	8.8
1584.43335	25.3
1586.42419	5.0
1587.66992	15.1
1590.41333	29.8
1591.98413	7.5
1593.30212	8.7
1594.62244	14.9
1595.95007	8.9
1597.63074	28.5
1599.92957	7.0
1602.41931	7.9
1603.06311	2.5
1604.94202	3.5
1607.47290	8.8
1609.03491	8.1
1609.79504	9.7
1610.83215	12.2
1612.48499	7.0
1619.03137	12.4
1623.75989	3.1
1625.50220	8.1
1629.48059	10.2
1634.22131	4.8
1637.79285	8.2
1638.67065	13.9
1639.86365	15.2
1641.00659	36.2
1641.70081	17.3
1643.38184	5.0
1647.20911	89.8	b (33) (2+), y (14) (1+)
1648.07996	45.2
1652.47229	18.2
1653.15784	7.7
1653.96118	12.4
1655.14709	6.8
1660.39172	5.3
1662.26147	29.3
1664.05042	2.6
1665.38342	4.8
1673.21570	7.6
1678.71606	19.9
1683.64636	8.0
1689.97449	4.1
1691.89819	11.7
1695.94080	27.4
1696.72241	8.1
1697.35266	4.6
1701.24536	11.1
1704.98560	3.7
1706.00220	16.0
1707.72473	3.1
1711.66711	5.0
1712.73364	21.1
1713.75989	14.9
1714.83167	48.9
1719.29578	5.6
1723.71106	15.2
1724.62415	7.6
1726.04419	6.7
1727.07141	6.9
1727.91528	2.8
1736.40198	6.6
1739.84692	9.4
1740.56860	17.9
1753.22107	3.7
1756.89380	6.6
1757.72632	2.0
1763.53259	7.0
1769.14575	17.4
1770.31665	18.4
1772.43140	12.0
1774.64880	6.4
1775.44653	2.6
1776.66785	6.7
1781.18677	6.7
1786.45154	18.3
1795.75757	3.9
1817.26648	2.2
1821.67749	7.6
1826.90637	11.3
1832.05200	28.8
1837.54517	8.0
1845.63489	8.0
1850.61584	2.2
1853.79626	22.6
1854.74243	10.4
1855.78650	5.2
1859.85132	15.8
1864.05017	5.2
1865.46423	8.7
1867.84009	21.7
1869.21863	9.6
1873.72693	6.6
1879.97205	11.6
1881.28833	9.8
1885.86316	6.3
1887.31067	10.8
1888.87817	5.2
1891.70667	17.3
1913.48792	12.8
1923.91663	16.5
1927.90002	22.3
1933.21313	2.6
1934.71948	18.5
1938.43384	2.0
1953.61353	6.7
1967.72864	6.5
1971.91760	3.3
1983.45825	7.6
1984.09644	6.1
1985.38831	24.5
1986.67200	9.3
1987.90845	7.6
1992.49146	8.1
