# Supplementary material for: Phosphoproteomic Analysis of Platelets Activated by Pro-Thrombotic Oxidized Phospholipids and Thrombin
Source: PLoS One. 2014 Jan 6;9(1):e84488. doi: 10.1371/journal.pone.0084488 (PMC3882224; doi:10.1371/journal.pone.0084488)
Supplement: Annotated Spectra S3 — (ZIP) [file pone.0084488.s006.zip › KDSLDLEEEAASGASSALEAGGSSGLEDVLPLLQQADELHR_-10_2_135100.txt]

m/z	i	matches
348.24127	7.1
367.38010	9.2
369.92426	9.3
371.79330	6.4
382.97861	6.7
385.60406	15.9
401.49625	6.4
409.23239	9.5
411.28574	10.2
423.17352	7.1
424.46460	10.1
425.92825	46.1
431.30490	15.2
432.02188	8.0
432.69763	7.3
433.32797	25.8
441.19745	63.1
442.03192	21.1
448.21854	13.7
457.48657	23.5
459.04889	12.7
461.65546	14.3
468.21930	7.4
470.41180	5.8
471.17676	9.3
472.03241	33.9
474.41064	4.2
475.25092	23.8
480.35739	11.1
484.51691	18.9
487.24826	21.0
490.02930	22.9
491.39600	12.5
497.37317	8.9
498.75067	37.5
499.37036	50.8
500.21719	10.8
501.33951	4.2
504.53345	15.6
505.77164	5.8
510.22330	9.6
511.22827	69.5
518.92542	12.5
527.95850	22.9
531.28821	8.9
532.56567	10.4
536.21155	6.4
541.63477	26.9
546.90369	12.5
549.41559	5.1
550.55322	10.9
554.06628	86.7
554.83521	30.6
555.57068	29.2
564.35614	3.5
568.30969	8.6
570.62659	33.6
572.46503	16.2
575.33569	14.4
576.32867	6.4
581.12927	10.8
582.87158	7.6
585.38556	12.1
590.45374	5.4
594.48383	65.8
596.14380	20.3
598.07220	52.6
600.22974	30.7
601.32166	10.8
602.43695	5.8
603.42908	14.6
604.67078	3.9
609.76099	2.9
611.84143	14.1
613.24689	5.2
617.43451	23.0
621.37756	7.0
623.70837	2.9
625.31287	13.4
628.74304	56.2
629.79614	16.5
631.14069	26.1
632.72522	21.2
634.98206	23.6
635.73364	9.7
637.52063	24.6
639.44934	10.7
645.31805	3.6
646.18848	9.8
655.32446	4.2
656.04657	5.8
657.74426	21.4
659.10864	33.8
660.57684	510.5	b (28) (4+)-NH3-P, b (28) (4+)-H2O-P, b (27) (4+), y (11) (2+)
661.34119	100.3	b (19) (3+)
665.02728	3.9
667.56445	22.8
668.25537	16.4
669.25775	38.7
670.34930	2.3
671.36786	5.7
674.10571	6.4
675.33789	20.0
676.85089	9.8
677.50989	10.9
681.35632	7.6
685.15540	20.3
686.28741	12.7
687.26086	18.0
688.34583	50.3
693.60541	29.1
695.11365	21.7
696.68225	2.3
699.42767	26.4
700.54932	33.1
701.17206	4.7
701.93982	45.9
704.77966	15.6
705.76740	30.4
707.02930	17.2
707.68597	6.7
710.51123	7.4
713.63831	42.9
714.30847	11.0
716.84253	103.3	y (12) (2+), y (28) (4+), b (22) (3+)-H2O
717.60211	47.6
718.41058	20.3
723.18542	4.2
726.71967	23.9
728.38892	29.6
731.70020	7.9
736.37811	33.8
737.44159	13.0
740.06665	4.0
741.42725	39.4
742.52667	3.9
743.35504	21.0
745.23737	17.2
746.03955	22.5
748.44360	22.9
749.18146	11.2
750.26648	59.5
751.42468	45.4
752.37109	32.3
753.25781	31.1
755.72839	11.9
756.68848	19.8
757.99695	16.4
761.31567	14.4
763.41223	16.9
765.75586	58.1
767.39050	27.5
768.43896	37.7
770.38599	14.0
773.95477	30.4
775.53870	15.5
778.29358	9.5
780.14795	6.1
780.81982	6.5
783.23730	9.1
785.47272	53.9
789.23401	28.3
791.58643	33.5
793.55481	10.8
794.18896	7.9
795.67035	38.3
796.61072	4.4
798.30249	19.4
801.28345	3.2
802.76587	19.4
804.67993	39.0
805.54578	82.9
806.22998	16.7
807.28589	19.8
808.91736	40.2
812.28833	14.0
813.51941	79.4
814.20923	22.0
815.51428	15.3
816.32495	12.6
818.58203	30.7
819.58594	50.8
820.31226	22.3
822.27417	75.6
822.89990	18.4
824.11084	143.7	y (14) (2+), b (33) (4+)
825.19629	37.3
827.20654	24.5
828.34680	26.0
829.50854	15.4
830.24768	8.5
831.33447	12.2
832.76489	8.6
834.55713	14.7
835.19043	24.2
836.73279	27.0
838.36755	11.8
840.00610	69.3
843.37219	19.8
844.24231	9.1
845.40002	26.7
846.45313	6.6
847.66626	48.4
850.23438	35.9
852.37878	10.5
853.41943	29.5
855.75720	7.7
856.36938	24.9
857.61169	59.1
858.22644	27.1
859.38354	32.1
862.18408	79.7
863.11328	101.7	b (17) (2+)-NH3, b (17) (2+)-H2O, b (7) (1+)-H2O, b (35) (4+)-P
864.68848	4.5
866.33386	12.2
868.18689	126.7	y (7) (1+), y (25) (3+)-NH3, y (25) (3+)-H2O
869.20874	70.5
870.29224	65.3
871.19836	126.3	b (17) (2+), b (18) (2+)-NH3-P
871.79993	66.2
873.00305	18.4
874.24097	15.4
876.70691	31.3
879.17163	83.1
880.00415	88.6
880.63660	6.4
882.01917	23.9
883.69324	68.5
884.49683	22.7
885.18530	4.5
886.60657	3.2
887.51794	53.0
888.30432	13.4
889.28137	132.2
890.23230	27.4
891.20996	14.9
892.58179	29.1
895.68164	64.8
896.42834	16.6
897.19238	13.1
899.65979	21.8
901.13989	79.0
902.19641	29.1
903.50000	44.7
904.30811	105.7
905.49817	89.2
907.54553	20.0
909.62598	89.6
911.03528	23.1
912.32214	33.5
913.31055	6.1
914.97974	25.3
915.91980	13.0
916.88342	45.5
918.79285	70.3
919.87756	33.1
921.81262	32.9
922.97742	68.2
923.96948	32.4
925.23352	27.3
926.78320	55.4
927.82581	117.0	b (18) (2+)
928.55249	42.7
929.47302	49.2
930.98279	66.6
932.12427	8.7
935.46558	34.4
936.30237	44.0
938.07898	6.4
939.30225	14.3
943.44116	86.7
944.73633	177.6	y (16) (2+)
945.41907	106.1
946.34058	58.8
948.21313	23.1
949.35315	50.7
952.42529	15.0
954.07703	20.5
955.19824	39.1
956.60242	17.2
957.23181	9.0
958.16943	13.5
959.14917	61.0
960.11902	36.0
961.47144	52.2
963.08325	109.7	b (38) (4+)-NH3
964.41199	111.1	y (17) (2+)-NH3, y (17) (2+)-H2O
965.90942	16.6
966.79431	44.6
967.40112	6.2
968.43005	33.7
969.70618	27.0
970.36572	67.2
971.71021	24.8
973.27051	899.5
973.98730	1283.3	y (17) (2+), y (29) (3+)
974.65820	498.0
975.50989	35.3
976.67139	35.1
978.77600	279.3	y (8) (1+)-H2O
979.52490	289.2	b (20) (2+)-P, y (8) (1+)-NH3
980.20996	5.6
981.19653	91.0
983.51147	260.9	b (19) (2+)-H2O, y (39) (4+)-H2O-P, b (19) (2+)-NH3, y (39) (4+)-NH3-P, b (31) (3+)-H2O-P
984.80823	75.4
986.06067	201.3
987.53186	3.8
988.62244	49.4
990.53906	57.7
991.35474	101.8	b (39) (4+)-NH3
992.07983	63.7
992.84595	268.5	b (19) (2+), b (8) (1+)-NH3, b (8) (1+)-H2O
993.88232	119.8
994.85107	14.0
995.65552	38.0
996.59338	149.3	y (30) (3+)-H2O, y (8) (1+)
997.40137	60.3
998.66150	176.0	b (21) (2+)-NH3-P, b (21) (2+)-H2O-P
999.78345	77.8
1001.48059	57.5
1003.29004	77.2
1004.31812	10.5
1005.57324	54.8
1007.37292	277.7	y (39) (4+)-H2O, y (39) (4+)-NH3, y (18) (2+)-H2O, b (21) (2+)-P
1008.68030	199.3	y (18) (2+)-NH3
1009.69800	62.9
1010.38843	204.1	b (8) (1+)
1010.99170	4.8
1012.21619	72.2
1013.02844	96.4
1013.65845	100.8
1014.63696	96.2
1015.42395	90.4
1016.87109	403.1	y (40) (4+)-P, b (31) (3+)-H2O
1017.69934	459.3	y (18) (2+), b (31) (3+)-NH3
1019.20532	446.6	b (20) (2+)-NH3, b (20) (2+)-H2O
1020.36841	84.4
1021.31458	26.0
1022.55957	26.9
1023.70850	139.3	b (9) (1+)-H2O-P
1024.52991	166.5	b (9) (1+)-NH3-P
1025.36694	191.5	b (40) (4+)-NH3, b (40) (4+)-H2O
1026.99121	176.9	y (31) (3+), b (22) (2+)-H2O-P
1028.11743	1242.5	b (32) (3+)-P, b (20) (2+), b (22) (2+)-NH3-P
1028.89307	188.8	b (40) (4+)
1029.57080	47.6
1030.52490	139.4
1031.71106	64.5
1032.76880	116.1
1033.76062	181.0
1034.76343	144.4
1035.83618	248.0	b (22) (2+)-P, y (40) (4+)-H2O, y (40) (4+)-NH3
1036.43677	57.5
1037.14258	22.5
1038.56238	322.1
1039.67102	423.9	[M+4H] (4+)-NH3-H2O-P
1040.72302	212.7	b (9) (1+)-P, y (40) (4+)
1041.37488	71.4
1042.46484	380.4
1043.54883	536.0	[M+4H] (4+)-NH3-P, [M+4H] (4+)-H2O-P
1044.75488	69.8
1045.78442	108.7
1046.44531	78.6
1047.52026	432.2	[M+4H] (4+)-P, b (21) (2+)-H2O, b (21) (2+)-NH3
1048.47290	134.9
1049.15027	9.6
1051.17944	128.1	y (32) (3+), y (19) (2+)-H2O
1052.33398	112.9	y (19) (2+)-NH3
1053.34644	187.7
1054.57874	272.1	b (32) (3+)-H2O, b (32) (3+)-NH3
1055.41101	196.3
1056.56128	874.5	b (21) (2+)
1057.49146	208.7
1058.30310	17.0
1059.34570	304.9	b (33) (3+)-H2O-P, b (33) (3+)-NH3-P
1060.25586	232.0
1061.12097	482.8	b (32) (3+), y (19) (2+)
1062.29138	65.4
1063.37000	41.9
1064.76953	6.3
1070.01086	14.6
1072.35547	39.4
1074.55615	10.0
1076.86060	14.6
1080.54968	41.3
1081.86316	16.3
1082.54077	6.6
1085.48987	87.0
1086.09155	28.5
1089.24976	420.9	y (20) (2+)
1090.21460	161.9
1091.11914	40.4
1092.16565	51.5
1093.08740	29.6
1094.27283	23.1
1098.36938	15.0
1099.45972	71.9
1100.26953	107.6
1101.13525	12.0
1102.37573	47.1
1103.19055	36.5
1106.02344	13.0
1107.12866	21.8
1108.84485	236.9	y (9) (1+), y (21) (2+)-H2O, b (34) (3+)-P, y (21) (2+)-NH3
1109.56177	76.6
1110.45093	18.4
1111.27649	24.4
1113.47510	4.5
1114.61523	58.0
1115.65356	65.0
1117.76563	1802.1	y (21) (2+)
1118.71924	893.9	b (23) (2+)-H2O
1119.79968	164.4	b (23) (2+)-NH3
1120.54932	101.3
1121.30859	6.4
1123.05737	117.2	b (24) (2+)-P, b (9) (1+)-NH3
1123.91553	98.6
1125.37256	115.2
1126.47253	10.8
1127.44873	20.1
1128.63416	574.8	b (23) (2+)
1129.68799	78.9
1131.21777	45.5
1132.89819	41.1
1135.40308	7.2
1136.01526	34.0
1137.33337	32.9
1138.05444	9.9
1138.84814	34.1
1139.50952	15.9
1140.15234	33.5
1144.44519	200.6	b (35) (3+)-H2O-P, y (22) (2+)-NH3, y (22) (2+)-H2O, b (35) (3+)-NH3-P
1145.20850	102.5
1146.15369	29.7
1149.18188	40.8
1150.62720	22.6
1151.62036	20.3
1153.26538	845.9	y (22) (2+)
1154.35181	674.8
1155.56909	61.9
1157.06384	48.3
1157.77075	21.4
1158.73315	5.8
1161.81055	4.5
1163.00134	615.9	b (24) (2+)-H2O, b (24) (2+)-NH3
1163.72449	480.4
1164.61157	32.2
1166.99963	29.0
1167.72009	14.3
1168.56250	2.9
1169.68433	17.7
1172.12097	1149.4	b (24) (2+)
1172.95483	176.5	y (35) (3+)-H2O
1173.83789	26.6
1175.63696	11.4
1176.38721	76.2
1177.44958	17.3
1178.25317	65.9
1179.71460	11.1
1182.64722	5.9
1184.53296	46.6
1185.67480	75.0
1189.13831	13.7
1191.49658	110.0	b (25) (2+)-H2O, b (25) (2+)-NH3
1192.51013	28.8
1193.39478	53.3
1194.21179	89.4
1195.08374	28.5
1196.19714	44.2
1197.47864	48.9
1200.06628	118.0	b (25) (2+), b (26) (2+)-NH3-P
1200.69800	81.0
1201.51550	89.7
1202.67407	20.2
1203.85681	17.2
1205.17285	47.0
1205.78552	9.9
1208.59631	61.2
1209.48828	36.3
1210.27417	89.2
1211.57764	5.1
1213.09326	29.4
1214.54187	115.7
1215.62573	28.3
1216.79346	33.3
1217.40930	148.0	y (36) (3+)
1218.23218	289.4	y (23) (2+)
1219.09607	43.6
1219.77515	31.6
1221.42236	30.4
1223.32507	8.8
1224.25781	49.1
1225.66846	70.8
1229.74084	6.1
1230.70691	34.8
1231.80359	12.2
1232.44165	5.4
1233.37292	37.5
1234.72534	4.6
1240.10620	43.0
1241.50781	115.4
1243.81079	9.8
1245.77991	72.1
1249.03198	100.0	b (26) (2+)-NH3, y (37) (3+)-H2O
1249.81030	21.9
1250.51343	5.5
1251.52319	7.0
1253.00378	5.5
1256.67432	39.6
1257.49182	223.0	b (26) (2+)
1258.44592	62.8
1259.84717	84.0
1260.77319	23.6
1261.55920	100.7
1262.94275	54.7
1263.73071	30.2
1266.03381	99.4	y (24) (2+)-NH3
1266.82764	20.5
1267.62085	46.9
1269.21387	35.8
1270.41760	42.5
1271.04419	17.9
1272.30396	20.4
1272.92017	34.7
1274.31580	220.1	y (24) (2+)
1275.24231	322.0
1279.01953	81.6
1279.95703	55.7
1281.25574	126.0	b (11) (1+)
1283.18518	14.7
1286.73132	11.1
1287.71558	37.2
1289.09167	86.2
1289.73840	28.0
1291.91870	26.8
1292.72351	41.8
1293.83313	13.1
1295.07727	43.3
1297.05139	21.6
1298.34436	65.3
1299.55322	8.4
1300.43750	59.8
1301.67456	8.3
1303.54663	27.6
1306.97437	4.1
1307.84851	28.9
1309.53882	54.2
1310.38342	116.8	y (39) (3+)-NH3-P, y (39) (3+)-H2O-P, b (13) (1+)-H2O-P, b (13) (1+)-NH3-P, y (25) (2+)
1311.55383	13.2
1312.68835	64.4
1316.70386	25.5
1317.76147	22.3
1319.60461	218.0	y (11) (1+)
1320.65796	239.0	b (39) (3+)-NH3, b (28) (2+)-H2O-P, b (39) (3+)-H2O
1321.60950	165.3	b (27) (2+), b (28) (2+)-NH3-P
1325.83240	33.3
1328.96802	29.3
1330.01672	21.8
1330.62097	99.9	b (28) (2+)-P
1331.48889	52.2
1332.19885	87.0
1335.56860	20.8
1338.05286	4.2
1339.27295	33.0
1343.78809	4.2
1349.34973	10.8
1351.56897	60.6
1352.26819	21.7
1353.30994	89.2
1354.12524	19.2
1360.85486	28.1
1361.58215	16.3
1363.55237	12.7
1365.37122	18.6
1366.46204	28.1
1367.17651	32.1
1368.46106	30.4
1369.48938	38.1
1371.61414	15.7
1373.08972	22.4
1375.72205	15.9
1376.58801	75.8
1377.74280	64.6
1380.05261	18.2
1381.62122	39.1
1382.78210	12.7
1384.88855	41.1
1392.57117	3.5
1394.94690	17.8
1397.44214	20.3
1399.22180	20.2
1401.07532	9.3
1402.26245	18.2
1403.99158	21.9
1409.42566	16.6
1410.98914	71.0
1414.42908	10.2
1415.04480	2.9
1417.16492	52.1
1419.74817	130.7	b (29) (2+)-H2O, b (29) (2+)-NH3
1420.87805	8.0
1421.70435	41.0
1427.70166	60.9
1429.08191	70.4
1429.88611	23.3
1431.98816	78.2
1433.04248	77.2
1433.88855	37.4
1435.13257	11.1
1436.47742	78.1
1437.20203	15.9
1440.64233	19.6
1441.44983	15.0
1442.91614	20.1
1448.33643	5.8
1448.98401	10.1
1450.43982	18.8
1451.17590	4.8
1451.91467	15.6
1453.31323	58.7
1455.18982	17.5
1458.95105	27.2
1459.69897	3.5
1460.87720	74.6
1462.42883	8.9
1463.53613	8.0
1464.67029	37.1
1467.43481	18.5
1469.88037	14.9
1470.69910	24.6
1471.65295	18.4
1472.59668	15.1
1474.06799	38.5
1475.77380	13.9
1476.55334	88.6
1477.63879	15.0
1480.44604	59.4
1483.42688	19.8
1485.18762	626.7	b (30) (2+), b (31) (2+)-P, b (15) (1+)-P
1485.91272	190.2
1486.87549	45.8
1488.50964	7.7
1492.44202	8.3
1494.35352	4.8
1495.49805	13.4
1496.11365	16.3
1497.23669	14.3
1498.59521	6.4
1500.56128	11.3
1503.46472	13.7
1504.69592	48.5
1507.78906	60.7
1509.24133	46.1
1512.88806	22.8
1514.29871	7.3
1516.39526	20.7
1520.51306	9.6
1521.29553	23.3
1523.69592	3.2
1526.08960	43.4
1528.32178	14.4
1529.69629	25.3
1531.97913	56.0
1533.05652	24.5
1534.52991	28.2
1545.14209	20.0
1546.81519	8.3
1553.18945	10.8
1559.39453	16.8
1562.39673	11.7
1563.67639	6.3
1564.69189	15.7
1567.85864	33.1
1568.58301	15.5
1570.25854	9.2
1579.39502	21.7
1584.23621	10.7
1585.47888	12.5
1588.02686	12.1
1589.98523	50.8
1590.64661	44.2
1591.29932	26.8
1594.40466	8.3
1595.31531	7.8
1596.29871	28.6
1598.11926	35.2
1606.34656	16.3
1608.53894	23.4
1610.56738	25.4
1617.09827	38.7
1619.79065	19.7
1624.22644	14.7
1630.46423	10.5
1636.99304	5.8
1638.28918	56.1
1645.54468	3.2
1647.08521	96.0	y (14) (1+), b (33) (2+)
1647.76428	53.0
1648.66516	8.3
1652.26636	44.2
1653.18726	17.6
1655.60474	13.7
1666.13123	4.5
1670.22925	7.0
1671.39172	5.5
1684.23364	14.2
1701.54626	29.9
1702.27820	27.5
1711.10181	6.4
1713.42395	67.7
1718.57629	6.1
1723.45959	16.3
1736.40100	14.2
1741.69458	28.9
1742.35864	101.0	b (17) (1+)
1750.65613	8.4
1752.61255	6.7
1755.81067	22.9
1769.47375	2.9
1771.63171	6.9
1772.79504	11.1
1775.60962	40.7
1776.39343	7.9
1778.86694	4.5
1791.76868	10.2
1796.87231	15.3
1799.42126	18.8
1813.13403	5.4
1831.14575	4.2
1833.88831	27.7
1848.85327	6.4
1849.81506	9.0
1854.33765	5.8
1855.05603	16.6
1859.99304	13.5
1880.26941	21.3
1892.69739	26.3
1904.74353	8.3
1930.07117	13.2
1931.71655	12.4
1932.80981	14.0
1940.77124	16.7
1952.93201	11.2
1959.08313	6.1
1962.64075	11.3
1968.94397	8.0
1984.09973	11.8
1995.96008	31.5
