# Supplementary material for: Phosphoproteomic Analysis of Platelets Activated by Pro-Thrombotic Oxidized Phospholipids and Thrombin
Source: PLoS One. 2014 Jan 6;9(1):e84488. doi: 10.1371/journal.pone.0084488 (PMC3882224; doi:10.1371/journal.pone.0084488)
Supplement: Annotated Spectra S3 — (ZIP) [file pone.0084488.s006.zip › KDSLDLEEEAASGASSALEAGGSSGLEDVLPLLQQADELHR_-11_2_134045.txt]

m/z	i	matches
325.24664	2.1
328.24451	13.3
335.31717	5.3
340.97177	16.5
343.28461	9.8
352.60822	7.6
357.05081	4.9
361.97104	8.2
367.16394	2.6
370.39850	6.2
377.75330	11.3
380.14923	4.2
388.02081	1.4
395.36911	3.1
396.78122	3.2
400.30292	9.4
404.46204	9.9
410.89270	9.5
413.34393	10.3
419.17206	2.1
422.93796	18.5
424.21808	7.8
425.37329	10.7
426.26480	8.6
429.04236	9.4
434.51566	18.0
436.50079	10.4
437.95972	7.4
441.85065	4.7
444.52261	4.9
446.24957	8.4
451.13812	13.9
452.84036	8.6
459.07849	9.1
460.78781	2.6
462.38782	13.4
465.38351	4.4
472.64880	19.3
474.21735	8.0
478.32889	5.8
483.80963	5.1
488.29419	14.1
490.57947	49.1
493.18756	7.9
494.99744	32.2
497.84042	6.8
499.34314	19.1
503.45389	3.7
505.46204	9.8
511.56146	10.2
512.18994	4.2
514.74225	15.5
516.42908	20.9
520.32654	5.9
521.45251	10.4
523.16003	8.2
524.22321	8.0
525.21814	11.7
528.31549	4.1
530.07910	7.4
531.68976	10.9
534.46729	3.2
539.07391	10.8
541.07080	14.5
549.32068	7.1
552.19141	5.0
554.37335	81.1
555.34338	36.2
556.17755	59.6
558.16516	3.4
559.99835	19.4
562.27380	5.8
563.10309	8.1
569.63623	9.9
574.20935	14.4
579.13599	15.0
583.50464	11.6
584.21002	12.2
585.37488	9.6
586.39026	6.8
588.33228	6.0
592.49695	15.3
593.42041	3.6
595.46924	4.3
597.95856	13.2
598.91327	7.6
603.37561	3.6
610.26721	17.4
612.61932	21.6
615.53662	14.8
616.95477	15.6
621.77966	1.4
622.87354	3.0
629.47742	11.9
630.41211	3.0
635.71698	9.3
639.14008	19.6
643.41394	22.1
645.34998	10.9
646.25964	8.4
647.02966	12.0
650.82703	2.3
651.96265	11.3
654.28528	8.9
655.29065	44.5
656.36792	20.8
658.04541	14.9
660.58960	474.4	y (11) (2+), b (28) (4+)-H2O-P, b (28) (4+)-NH3-P, b (27) (4+)
661.50574	176.6	b (19) (3+)
662.26172	4.9
665.21332	9.7
667.69324	16.3
668.69177	25.0
669.36365	40.2
670.11841	6.4
671.90759	10.0
673.46899	29.3
674.73279	4.9
680.55066	1.6
683.67957	26.7
684.91931	27.8
687.27728	9.2
688.00958	21.2
689.05054	9.5
693.40735	10.5
695.52991	8.7
696.88757	8.9
698.54285	8.9
699.67102	3.4
701.25720	30.1
702.83038	12.9
703.55322	10.6
704.48828	22.7
705.35358	9.6
708.05084	3.6
710.30713	7.4
711.46246	9.6
712.25726	24.3
713.34839	27.8
716.33777	15.9
717.27728	346.2	y (28) (4+), b (22) (3+)-H2O, b (22) (3+)-NH3, y (12) (2+)
718.29724	35.6
720.43799	23.7
721.49854	2.5
723.33069	32.1
724.54773	3.6
726.37134	5.7
727.09009	14.0
729.62970	8.1
731.06787	4.9
732.98669	36.6
734.42639	23.9
738.31372	10.2
739.30103	15.5
740.08044	23.4
741.28949	4.8
742.52734	23.1
744.33392	6.9
745.35950	7.0
746.61554	30.3
747.73999	17.5
749.26587	72.8
749.93445	11.6
750.62463	46.8
751.36963	19.8
752.35132	25.2
753.41840	9.0
754.13287	3.2
754.90063	22.2
755.58337	14.4
756.21210	18.0
757.50574	8.2
758.31903	3.8
759.25879	6.7
760.09015	9.3
763.15887	59.9
764.18292	8.6
766.43420	36.6
767.42017	21.9
768.40479	12.8
769.08734	6.0
770.50958	5.1
771.23199	13.4
774.08643	49.5
775.13983	13.7
776.53265	3.6
781.43860	7.7
783.53955	12.3
784.41888	9.3
785.25323	10.5
786.53198	83.7
791.73657	6.0
793.29639	12.2
794.28546	13.1
795.35419	5.3
798.22144	14.8
799.30164	14.7
801.55872	3.0
802.52551	5.7
803.27759	17.2
804.14050	32.9
804.99963	22.4
805.94873	16.0
807.14636	7.9
810.11511	21.8
812.60388	6.8
813.37000	111.8
814.45251	44.1
816.65417	17.0
817.47302	51.2
818.14172	9.2
820.21033	27.5
821.07642	4.5
822.56702	86.5
824.01160	102.8
825.23438	20.6
826.07422	9.7
827.19739	34.6
829.19287	27.3
830.12488	8.8
831.17529	8.6
832.45020	2.9
833.19995	9.4
834.48486	30.6
835.56506	12.2
836.52100	41.5
837.64392	38.7
838.32410	12.2
840.60315	13.4
841.77515	33.7
842.85864	43.8
843.95325	11.3
845.23987	71.5
846.43738	34.1
848.69690	16.4
850.28174	20.8
851.54871	15.3
852.50574	28.9
853.34082	81.2
856.48474	11.4
857.46436	13.2
858.11328	13.0
859.53809	39.6
861.72156	49.4
862.50598	38.0
863.50647	23.2
864.91492	9.3
866.07385	25.3
866.93652	57.4
868.62805	92.1
869.58716	27.7
870.67383	140.2	b (17) (2+), b (18) (2+)-H2O-P, b (18) (2+)-NH3-P
871.59192	97.7
872.37097	13.5
873.13245	11.8
874.12488	17.7
876.13611	42.4
876.83423	14.7
878.97607	150.6	y (15) (2+)-H2O, b (18) (2+)-P
880.22900	47.4
881.27063	74.4
882.12891	10.0
883.03137	21.2
884.40076	35.7
886.78943	30.8
888.38989	103.4
889.44800	90.7
890.67334	67.5
891.70801	35.0
892.39038	11.0
893.53979	10.9
896.17078	19.6
897.14246	56.1
898.41687	32.4
899.24731	29.2
900.31128	4.3
901.74048	43.7
902.58459	53.6
903.69421	44.2
905.89172	31.6
907.32520	32.9
907.98315	15.0
909.29187	16.8
910.21301	9.1
911.75159	1.9
912.46765	11.5
913.57898	45.4
914.23376	56.1
915.37598	21.1
916.26758	47.4
917.32153	49.5
918.85168	80.7
919.52283	54.1
920.46338	12.5
922.38867	39.2
924.69922	5.3
927.83362	233.2	b (18) (2+)
928.78845	60.3
929.50049	19.5
930.34802	6.4
931.31274	21.2
932.32983	20.6
933.51672	45.1
934.62830	106.1
936.55798	13.8
937.30066	13.7
938.06580	23.7
940.16418	36.6
940.85107	25.5
942.35474	5.5
943.53271	89.3
944.74475	196.5	y (16) (2+)
945.82776	162.4
947.02417	85.0
948.31299	13.9
950.30920	10.7
951.31165	45.8
951.96936	16.8
952.65247	26.9
953.56543	7.4
954.51050	50.8
955.25000	72.2
956.23218	52.2
957.05457	51.9
958.45715	21.3
959.15417	12.8
960.61743	12.5
962.03564	33.5
963.05542	80.0
964.63794	60.4
965.60645	38.9
967.66052	34.1
968.48987	4.1
969.80530	132.8	b (39) (4+)-P, b (20) (2+)-NH3-P, b (20) (2+)-H2O-P
970.73694	18.3
973.30518	1184.5
974.17151	2287.0	y (17) (2+), y (29) (3+)
975.18066	217.3
976.02673	101.1
977.31506	42.3
978.19189	20.8
979.38892	192.5	y (8) (1+)-NH3, b (20) (2+)-P
980.35339	54.2
981.10571	25.1
982.26086	29.0
983.43408	74.4
984.29199	24.6
985.16296	28.3
985.84302	12.8
987.21362	15.0
988.39893	79.5
989.19604	29.8
989.89697	18.5
990.92285	48.9
992.12988	315.2	b (19) (2+), y (30) (3+)-NH3-P
993.02686	237.4
993.98596	50.3
996.29419	103.2
997.43506	77.1
998.37524	37.8
999.16663	44.5
1000.20947	51.1
1001.05725	49.4
1002.07373	70.4
1002.90247	16.6
1004.74573	50.1
1005.55078	15.6
1006.55823	32.7
1007.61841	375.3	y (39) (4+)-NH3, b (21) (2+)-P, y (39) (4+)-H2O, y (18) (2+)-H2O
1008.61426	203.0	y (18) (2+)-NH3
1009.47668	86.1
1010.25842	96.9
1011.14221	89.4
1012.34570	69.6
1013.25342	52.8
1014.29517	60.5
1015.27954	39.6
1016.34241	58.4
1017.22876	1126.0	b (31) (3+)-H2O, b (31) (3+)-NH3, y (18) (2+)
1018.28125	305.5	b (20) (2+)-H2O
1019.23230	227.7	b (20) (2+)-NH3
1020.16394	136.5	y (31) (3+)-P
1021.06567	69.5
1022.19324	103.4
1023.80640	261.8	y (30) (3+)-NH3, y (30) (3+)-H2O
1025.21521	140.2	b (40) (4+)-NH3, b (40) (4+)-H2O
1026.81128	82.7
1027.97681	963.2	b (32) (3+)-P, b (22) (2+)-NH3-P, b (20) (2+)
1028.82776	607.8	b (40) (4+)
1029.85901	95.6
1030.73755	39.1
1031.45068	27.9
1033.50317	121.2
1034.30225	129.7
1035.49121	219.8	b (22) (2+)-P, y (40) (4+)-H2O
1036.32813	121.9	y (40) (4+)-NH3
1037.09875	57.0
1038.27417	75.8
1039.24341	136.0	y (32) (3+)-NH3-P, y (32) (3+)-H2O-P
1040.21033	143.5	y (40) (4+), [M+4H] (4+)-NH3-H2O-P
1041.10242	45.4
1042.21069	300.3	b (9) (1+)-H2O
1043.19580	345.6	b (9) (1+)-NH3, [M+4H] (4+)-H2O-P
1044.07959	147.2	[M+4H] (4+)-NH3-P
1045.00293	155.4	y (32) (3+)-P
1045.75146	109.1
1047.45422	307.8	b (21) (2+)-NH3, b (21) (2+)-H2O, y (31) (3+)-NH3, y (31) (3+)-H2O
1048.30420	214.8	[M+4H] (4+)-P
1049.44080	107.3
1050.77820	98.5
1051.53247	40.9
1052.13989	197.6	y (19) (2+)-H2O, y (19) (2+)-NH3
1052.95837	104.9
1054.08447	127.0	y (31) (3+)
1054.83594	211.4	b (32) (3+)-H2O, b (32) (3+)-NH3
1055.60852	112.3
1056.43018	755.3	b (21) (2+)
1057.25317	476.8
1058.04480	151.1
1059.47131	392.9	b (9) (1+), b (33) (3+)-H2O-P
1060.55225	561.6	y (19) (2+), b (32) (3+), b (33) (3+)-NH3-P
1061.42078	454.3
1062.60400	114.8
1063.52832	36.6
1064.31323	36.6
1065.58740	2.5
1071.12476	18.9
1076.04321	16.8
1076.91138	13.4
1079.08044	6.8
1080.13574	69.5
1082.89380	16.4
1085.13696	156.4	b (22) (2+)
1086.52686	98.8
1087.27808	12.5
1089.19031	464.0	y (20) (2+)
1090.13159	370.4
1091.19653	60.5
1092.06799	20.3
1092.88306	9.8
1094.29224	12.6
1095.20459	7.5
1097.87622	8.8
1099.47632	66.8
1100.09790	107.7
1100.70032	50.6
1101.56506	30.4
1103.07190	27.5
1104.07764	3.0
1105.08862	25.2
1106.15625	39.1
1107.12085	5.6
1108.64648	217.0	y (21) (2+)-H2O, y (21) (2+)-NH3, b (34) (3+)-P
1109.40747	150.3	y (9) (1+)
1110.56152	172.5
1111.47839	27.8
1112.48938	3.4
1114.04260	65.7
1115.26990	70.8
1116.54126	28.5
1117.76062	1899.4	y (21) (2+)
1118.86670	850.6	b (23) (2+)-H2O
1120.08252	201.4	y (33) (3+), b (23) (2+)-NH3
1121.16748	31.6
1121.91663	14.4
1123.10742	76.8
1123.88245	76.2
1125.19360	40.2
1126.36011	12.4
1128.15283	247.0
1128.96777	434.1	b (23) (2+)
1130.13013	105.2
1131.28418	25.0
1132.73779	22.6
1133.59546	14.3
1134.99719	20.3
1136.02747	27.4
1136.88049	12.8
1137.51489	26.0
1138.44849	14.8
1139.43005	27.2
1140.25940	31.1
1141.20508	14.3
1142.02942	21.3
1142.64148	10.2
1145.08752	196.0	b (35) (3+)-NH3-P, b (35) (3+)-H2O-P, y (22) (2+)-NH3
1145.97021	7.2
1146.89343	3.8
1147.52173	15.3
1150.32239	10.0
1151.86768	34.5
1152.90967	207.4
1153.83191	917.3	y (22) (2+)
1154.95313	199.8
1155.94019	99.8
1156.72620	23.5
1157.78577	5.3
1158.67273	9.1
1159.44263	24.1
1160.64233	8.5
1161.91223	2.5
1163.08826	741.2	b (24) (2+)-H2O, y (34) (3+), b (24) (2+)-NH3
1164.05823	537.4
1165.25073	73.6
1166.08350	7.7
1168.71899	37.9
1169.91638	53.2
1170.79675	20.3
1171.98535	1513.5	b (24) (2+)
1172.90820	452.8	y (35) (3+)-P
1173.92346	172.0	b (36) (3+)-P
1175.06030	14.5
1176.42566	12.1
1179.33862	18.6
1180.02747	16.3
1181.06421	16.8
1182.34509	41.5
1185.85156	32.8
1186.54858	22.0
1187.88586	7.0
1189.14355	6.7
1190.31738	22.7
1191.56995	50.0
1192.30591	25.0
1193.18262	4.8
1194.10803	52.5
1194.74341	25.8
1196.06055	43.6
1197.37366	5.8
1198.99634	58.1
1200.40491	135.8	y (35) (3+)-H2O
1201.05359	168.7	b (11) (1+), b (36) (3+)-NH3, y (35) (3+)-NH3, b (25) (2+), b (36) (3+)-H2O
1202.24854	60.8
1203.11792	37.8
1203.86963	13.2
1205.79602	13.9
1207.42200	50.1
1208.68604	101.4
1209.38257	73.6
1210.08496	53.2
1210.76636	27.3
1211.45068	29.3
1212.13367	17.1
1212.78821	7.1
1214.44604	25.8
1215.84058	15.5
1217.46167	212.4
1218.11670	238.0	y (23) (2+)
1219.11548	46.4
1220.50574	34.2
1221.29285	18.4
1222.53979	58.5
1224.12524	9.9
1225.88013	20.9
1226.89404	12.2
1228.12073	37.2
1228.72473	4.5
1229.57703	70.7
1230.41028	5.3
1232.13611	10.3
1234.16968	23.8
1238.39404	31.0
1239.33569	66.9
1241.43494	26.9
1242.58594	10.0
1244.36365	4.3
1245.85840	10.3
1248.28821	60.1
1249.08984	23.2
1250.56055	20.0
1251.17969	6.3
1252.37146	1.9
1253.53687	10.7
1254.64478	15.9
1255.91052	81.2
1256.73047	103.1
1257.87805	57.9
1258.50183	64.6
1259.60718	26.9
1261.96436	17.0
1264.19092	5.3
1265.40393	71.0
1266.36169	44.2
1267.09094	31.2
1267.70667	6.0
1268.49133	2.7
1269.62976	21.7
1270.36157	3.5
1271.36719	33.5
1272.28320	3.6
1273.25964	2.1
1274.67114	259.5	y (24) (2+)
1275.55713	51.3
1276.18140	37.2
1276.91089	9.0
1278.21680	18.4
1281.38818	87.8
1282.29919	87.1
1283.35547	36.8
1284.31018	12.6
1285.37109	23.3
1287.73108	28.4
1288.54834	12.2
1290.54114	16.3
1293.19373	18.2
1295.02100	26.3
1297.32520	21.7
1300.29468	31.7
1301.63342	19.8
1302.53235	23.0
1303.44397	12.1
1304.74561	14.1
1305.64233	9.1
1307.08765	4.9
1309.22498	30.4
1310.24792	110.4
1311.21973	25.2
1312.35950	23.0
1313.87402	21.8
1314.92371	57.5
1316.00122	18.1
1318.46655	16.5
1319.58960	278.8	b (39) (3+)-H2O, y (11) (1+), y (38) (3+)
1320.76160	254.8	b (28) (2+)-H2O-P, b (39) (3+)-NH3
1321.96863	141.0	b (27) (2+), b (28) (2+)-NH3-P
1322.91150	51.8
1324.70227	44.3
1327.30554	26.2
1328.96497	27.5
1329.95972	5.3
1331.66125	74.8
1332.44153	13.0
1333.47278	18.9
1334.38928	32.6
1335.48962	7.0
1336.57214	2.3
1338.36853	33.1
1339.88879	36.4
1341.29968	26.6
1342.70129	50.0
1343.35681	19.9
1344.60535	24.9
1347.03210	12.0
1348.88391	35.4
1349.59387	5.1
1350.58899	35.1
1351.50525	22.9
1352.46912	32.4
1353.59021	15.1
1354.54919	66.7
1356.71863	21.0
1358.28455	19.7
1360.34753	35.1
1361.09351	38.5
1362.14148	17.9
1364.50464	13.1
1366.53723	78.6
1367.23193	19.3
1368.11133	39.6
1369.04285	33.6
1371.65381	7.7
1374.43958	12.0
1376.07837	6.2
1378.11865	3.5
1378.85046	35.6
1379.68372	11.0
1383.95007	3.6
1385.54761	22.7
1387.01233	15.2
1387.78674	20.7
1389.64050	3.6
1391.36414	11.2
1392.08789	1.7
1392.88196	4.2
1394.65417	16.9
1396.03784	6.6
1397.50793	46.0
1398.36499	20.1
1400.46301	18.0
1401.49280	42.6
1402.79700	7.7
1403.83069	25.3
1407.81812	35.8
1408.57605	8.0
1411.05042	34.0
1412.19788	60.5
1413.74915	19.7
1414.98572	52.7
1417.20667	20.5
1418.54016	6.2
1419.56433	35.3
1420.46936	49.3
1421.70435	37.1
1423.23621	66.6
1425.49866	14.2
1426.53601	21.2
1428.65466	323.0	b (29) (2+)
1429.69360	103.4
1430.53931	41.1
1431.29871	17.5
1432.46069	62.6
1433.24231	21.4
1434.26709	56.4
1435.12415	35.4
1435.78528	46.5
1437.03552	80.6
1438.15649	23.3
1439.58862	13.5
1444.02844	17.3
1451.74231	32.8
1452.69177	11.4
1456.88086	14.5
1459.20740	20.0
1460.50549	11.5
1463.83679	13.3
1464.81812	30.4
1465.68298	10.0
1467.54407	55.6
1468.65906	41.7
1472.00806	51.2
1475.84680	36.6
1476.70483	25.9
1477.56531	51.5
1478.25281	17.7
1479.31067	42.5
1480.93811	3.1
1481.61047	12.9
1482.66528	11.6
1483.26721	2.7
1485.12073	698.0	b (31) (2+)-P, b (15) (1+)-P, b (30) (2+)
1485.92224	191.6	y (30) (2+)-H2O-P
1486.62732	162.9	y (30) (2+)-NH3-P
1487.34045	12.0
1488.49890	13.6
1490.32397	9.6
1491.37305	25.7
1493.45935	12.0
1494.80933	18.8
1496.27979	8.6
1497.12744	6.6
1498.22156	28.9
1499.34106	24.9
1501.78772	11.3
1504.41602	12.9
1505.18030	2.1
1507.09875	17.5
1510.42407	4.5
1514.62488	8.1
1515.41931	5.1
1522.08142	9.7
1522.93591	2.3
1526.42761	15.6
1527.79407	11.3
1531.70117	89.9
1532.61755	42.4
1533.78650	23.0
1539.81604	22.3
1540.67932	6.3
1541.94666	3.5
1551.10559	5.3
1553.52258	14.9
1557.66492	8.1
1565.30920	11.5
1568.63123	12.6
1570.16101	10.6
1571.62317	8.2
1573.82190	7.8
1574.47241	4.2
1575.63013	14.3
1578.89905	9.1
1579.58569	4.5
1580.19128	4.0
1581.81299	9.5
1583.25659	13.9
1584.06018	11.3
1584.89368	12.0
1586.67419	3.2
1590.10059	21.6
1591.29150	47.4
1592.21228	23.5
1594.21826	5.0
1595.87561	12.0
1612.37585	6.4
1615.16040	15.2
1616.64172	4.7
1618.71301	5.0
1621.45032	20.1
1628.73389	4.9
1629.52966	4.9
1634.63586	5.9
1635.52417	9.6
1637.39771	3.2
1638.36169	52.2
1639.25012	13.0
1641.55432	9.9
1644.02856	10.7
1647.19360	38.6
1647.79529	52.5
1648.77161	23.7
1652.63342	7.4
1654.46033	11.3
1657.49927	11.3
1661.33569	7.7
1663.61499	6.1
1664.76404	15.9
1669.65125	7.0
1675.78381	7.9
1683.37329	8.5
1684.25562	14.6
1690.25720	3.7
1691.83655	9.2
1695.27942	4.4
1699.11096	8.3
1703.56702	6.4
1709.59143	20.0
1710.38416	4.2
1712.55847	5.8
1718.85522	9.0
1720.26538	32.3
1722.33228	7.2
1724.69055	2.1
1725.87378	11.7
1727.65503	4.7
1728.76819	6.2
1733.28992	4.9
1735.38000	9.8
1736.64514	2.9
1740.57849	9.7
1742.81812	25.1
1749.69458	5.3
1751.49146	10.5
1754.99976	2.1
1756.33813	5.6
1758.04187	9.8
1760.94470	5.1
1763.18225	8.8
1770.83911	12.9
1788.34753	3.3
1790.76831	14.3
1811.49304	8.8
1815.99304	4.5
1822.68091	17.7
1826.80005	10.5
1827.71069	4.7
1829.62488	7.0
1832.49097	14.2
1836.91528	13.3
1839.09460	40.1
1841.98938	12.6
1847.93298	5.9
1854.94507	8.9
1855.96899	30.0
1856.68372	11.6
1870.89868	9.8
1887.12805	4.3
1889.06262	15.3
1893.29700	5.5
1897.80298	19.9
1910.55347	31.1
1911.51257	4.2
1929.45142	17.1
1931.17908	8.8
1946.32874	21.3
1947.16541	16.4
1955.60425	33.9
1959.90784	2.3
1969.40784	52.4
1972.67407	4.3
1983.70935	27.1
1998.74780	6.7
