# Supplementary material for: Phosphoproteomic Analysis of Platelets Activated by Pro-Thrombotic Oxidized Phospholipids and Thrombin
Source: PLoS One. 2014 Jan 6;9(1):e84488. doi: 10.1371/journal.pone.0084488 (PMC3882224; doi:10.1371/journal.pone.0084488)
Supplement: Annotated Spectra S3 — (ZIP) [file pone.0084488.s006.zip › KDSLDLEEEAASGASSALEAGGSSGLEDVLPLLQQADELHR_-16_2_160889.txt]

m/z	i	matches
303.57855	20.9
312.54880	5.5
324.14777	13.2
332.01627	3.5
336.31610	10.2
338.41071	18.5
346.41074	11.2
354.18890	8.2
355.55768	45.5
359.40417	3.5
368.10913	17.7
370.32474	10.0
373.33453	9.3
381.07758	57.2
387.38550	13.0
390.17139	30.5
395.12543	4.2
402.30624	15.3
410.20892	18.2
412.16168	28.8
415.44611	14.7
425.90247	21.4
427.18942	37.4
429.44333	25.4
436.65689	67.4
437.44244	11.0
438.16498	41.8
439.12524	7.4
439.90488	27.2
440.99463	8.4
442.61499	17.3
446.38586	21.2
453.04492	13.7
454.10419	17.8
455.54507	5.0
459.17310	12.4
466.50284	10.9
473.29837	86.0
477.35471	16.1
482.81100	8.7
487.09381	8.5
488.30951	77.6
490.38257	48.6
496.24176	20.2
497.36914	8.6
499.63828	84.8
500.26889	26.7
502.88116	3.5
504.30914	5.7
506.23822	28.2
508.06815	20.5
509.76831	30.3
512.18329	27.8
515.44714	16.7
517.07251	16.6
520.50598	34.6
521.15295	23.3
523.38483	10.8
525.01123	12.8
526.37366	16.0
529.49988	5.3
530.50964	28.7
535.03265	33.0
535.95300	13.7
536.65436	4.6
537.60571	9.6
541.53003	35.5
545.69110	12.0
547.92896	15.1
552.53101	21.0
553.77722	62.7
554.56580	179.3	y (21) (4+)-NH3, y (9) (2+), y (4) (1+), y (21) (4+)-H2O
555.54370	108.0
556.30127	32.6
557.13147	4.2
558.44751	31.0
559.20288	61.6
562.11072	31.3
563.08008	37.9
564.39001	10.5
565.36523	41.1
566.11444	17.8
568.96375	7.0
574.27454	29.2
575.07422	24.9
576.54279	4.4
577.21619	5.0
579.07666	31.7
581.46606	5.6
583.24725	12.0
588.26270	8.7
592.13489	13.1
594.28333	38.3
598.20105	9.5
600.32666	30.1
603.21399	2.7
606.47992	36.1
610.29919	51.0
612.34448	4.5
613.10059	4.3
614.11755	3.1
616.21503	23.8
617.29675	35.0
620.27014	21.8
624.32202	12.7
625.98718	37.2
627.52399	14.3
629.14929	9.5
632.36450	27.6
633.76373	8.6
636.27856	29.5
637.63031	60.1
638.58484	23.3
639.40991	54.7
642.93158	15.9
645.15625	14.9
646.31622	33.0
647.15649	12.3
649.31165	25.9
652.11047	14.3
652.98761	19.7
654.08057	11.9
655.64575	15.1
660.58380	1204.4	b (28) (4+)-NH3-P, b (28) (4+)-H2O-P, y (11) (2+), b (27) (4+)
661.58606	215.8	b (19) (3+)
662.42859	4.6
663.50586	36.3
664.36462	42.5
665.56421	12.8
667.20715	113.9
668.12231	49.0
669.30682	94.3
670.68256	14.4
673.74585	26.0
676.47058	6.7
678.00177	57.3
679.28491	8.0
680.45361	21.2
681.42737	11.3
682.47424	15.1
683.33972	68.4
684.04773	5.1
684.67804	43.5
685.61450	3.9
687.56067	66.0
688.42163	5.6
689.21082	34.5
692.72101	39.9
693.74652	40.1
696.92548	6.4
697.58221	8.3
699.28369	42.5
700.27039	11.0
701.13928	68.3
702.36670	16.6
703.35352	30.4
704.53125	30.2
705.24933	38.3
708.41827	25.3
710.62231	23.6
712.64319	41.9
713.44275	35.6
714.38525	47.6
717.14160	403.2	y (12) (2+), y (28) (4+), b (22) (3+)-H2O
717.92517	30.4
719.46118	88.0
721.30518	26.1
722.21899	69.3
724.64160	17.3
727.48431	32.7
729.49481	15.5
730.66113	21.9
732.05652	15.7
733.38855	6.9
734.57532	11.6
736.93726	7.6
739.70483	82.0
741.57007	3.1
742.38379	43.3
743.30316	8.9
744.11108	72.6
745.53503	74.3
747.21826	59.4
749.71326	46.7
751.23071	11.7
752.53058	34.2
753.19843	29.4
754.15790	19.8
755.83936	46.9
756.82971	21.6
759.23676	12.6
761.48975	33.6
762.75702	89.6
765.11182	12.6
765.74622	4.8
766.40491	92.6
768.25391	16.6
769.54907	43.7
770.44421	12.3
771.26373	35.7
772.23364	8.8
774.75354	20.2
776.34540	63.1
777.32520	35.7
779.53656	21.6
780.24915	59.4
784.76868	4.6
785.99768	15.5
787.26892	89.9
788.29932	20.1
790.26196	10.9
791.56842	31.3
792.41351	8.7
793.32660	31.7
794.51184	67.8
796.48004	16.6
798.73987	40.7
802.15723	37.5
803.81750	88.2
805.49377	89.3
807.32117	43.0
808.53101	8.0
809.31665	12.4
811.62952	21.2
812.58789	30.4
813.60681	96.5
815.30884	63.4
816.06812	52.7
817.95349	82.3
819.32263	9.5
820.41553	51.6
821.27136	27.8
822.34009	116.7
822.98401	89.9
824.03357	110.4
824.67664	94.6
826.85925	119.2
827.52319	44.2
828.58362	68.7
829.50269	9.1
830.54834	75.4
831.67273	92.9
832.67322	35.0
833.93701	68.6
834.80371	3.5
837.93933	64.0
838.69275	9.5
839.39978	44.7
840.26709	18.8
842.02307	15.2
843.71533	96.5
844.91382	100.0
846.05652	12.5
846.93896	48.3
848.20581	86.9
848.91138	8.9
850.79785	71.3
852.88464	45.1
853.64514	47.3
855.03833	71.5
856.07227	68.3
856.86511	8.3
857.71631	132.5
858.58472	78.7
859.62781	66.9
860.53857	42.8
861.75903	44.7
862.74634	138.9
864.44861	46.7
865.81653	65.7
867.33765	111.1
868.56873	185.3	y (34) (4+)-H2O, y (7) (1+), y (25) (3+)-NH3, y (34) (4+)-NH3
869.67932	58.4
871.32019	234.4	b (17) (2+)
872.30737	155.3	y (34) (4+)
873.19409	97.0
874.02173	24.7
875.86963	86.6
877.67493	57.1
878.87097	10.0
879.94226	104.3
880.62549	7.2
881.37964	23.5
883.40149	113.6
884.39307	66.2
888.49414	352.7	b (35) (4+), y (15) (2+)
889.48157	156.6
890.57361	54.4
892.40015	31.4
894.68335	22.6
895.43201	37.9
896.30554	124.8
897.00647	23.2
898.05591	24.4
899.65625	10.5
900.92078	57.9
901.58875	76.6
903.18079	98.4
904.32227	40.1
906.06262	14.3
908.48230	63.8
909.48315	133.9
910.31824	7.9
911.31067	61.7
913.75183	6.0
914.79712	88.5
916.03992	98.9
916.87195	47.8
918.72351	70.1
919.55286	182.6	b (18) (2+)-H2O, b (29) (3+)-P, b (28) (3+), b (18) (2+)-NH3
920.62769	48.8
922.49792	28.9
923.65613	53.1
924.76221	109.9
925.89404	163.2	y (27) (3+)-NH3, y (27) (3+)-H2O
927.24121	163.0
928.27222	260.6	y (36) (4+)-H2O, b (18) (2+), y (36) (4+)-NH3
928.96204	60.3
929.59973	45.0
930.60437	44.4
931.45923	12.2
932.58936	162.1	y (36) (4+), y (37) (4+)-H2O-P, y (37) (4+)-NH3-P
933.52051	26.3
934.53064	89.3
935.96228	162.5	y (16) (2+)-H2O, y (16) (2+)-NH3
936.86658	63.9
938.16650	29.7
939.04797	45.4
940.52368	100.4
941.26379	43.4
942.13000	72.5
943.36560	222.8	b (19) (2+)-P
944.22131	83.2
945.38611	429.0	y (16) (2+)
946.52039	122.7
947.38403	55.2
948.22925	62.9
949.18164	13.6
950.00525	64.8
951.84497	79.7
952.57922	54.5
953.72363	116.1
954.64063	295.4	y (28) (3+)
956.11511	80.0
956.88293	36.9
958.06274	18.3
959.24878	162.4
960.11670	68.9
961.22949	64.0
962.40881	138.9
963.22852	73.2
964.37451	204.4	y (17) (2+)-H2O, y (17) (2+)-NH3
965.20715	59.4
967.16809	284.9	b (38) (4+)
968.18237	156.9	y (29) (3+)-NH3, y (29) (3+)-H2O
969.47437	70.8
970.39734	139.0
971.91443	151.0
973.41675	2585.7
974.21521	2774.0	y (29) (3+), y (17) (2+)
975.29248	354.8
976.60706	147.4
977.40527	163.5
978.84119	517.3	y (8) (1+)-NH3, y (8) (1+)-H2O, b (20) (2+)-P
979.50427	407.4
980.34473	14.1
981.53662	8.9
982.51294	63.8
983.34058	6.5
984.31226	241.9	b (31) (3+)-NH3-P, b (19) (2+)-NH3, b (30) (3+)-H2O, b (31) (3+)-H2O-P, b (30) (3+)-NH3
985.43103	62.7
986.38428	55.6
987.22021	68.5
987.85999	27.2
988.56250	37.8
989.51831	121.3
990.33411	82.2
991.69751	59.4
992.34741	507.6	b (19) (2+)
993.11719	342.3
993.88257	47.3
994.64453	103.4
995.53125	185.8	b (39) (4+)
996.49902	105.8
997.40088	85.7
998.34839	203.9	b (21) (2+)-NH3-P, b (21) (2+)-H2O-P
999.06165	79.1
1000.73926	229.9	b (40) (4+)-H2O-P, b (40) (4+)-NH3-P
1001.83203	144.5
1002.95447	86.9
1003.96277	63.5
1004.87024	73.3
1005.68066	92.9
1006.57349	94.5
1007.75500	541.7	y (39) (4+)-H2O, y (18) (2+)-H2O, b (21) (2+)-P, y (18) (2+)-NH3, y (39) (4+)-NH3
1008.45410	184.0
1009.58105	136.9
1010.36914	158.9
1011.18909	128.3
1011.92017	20.0
1013.38489	122.3
1014.40588	152.9	y (31) (3+)-H2O-P, y (31) (3+)-NH3-P
1015.56665	136.4
1017.19592	1876.3	y (18) (2+), b (31) (3+)-NH3, b (31) (3+)-H2O
1018.21008	689.3	b (20) (2+)-H2O
1019.24573	555.6
1020.07458	704.7	y (31) (3+)-P, b (20) (2+)-NH3
1020.85107	133.5
1021.65063	111.6
1022.99780	402.9	b (31) (3+)
1023.87964	80.0
1024.48389	338.4	b (40) (4+)-NH3, y (30) (3+)-NH3, y (30) (3+)-H2O, b (40) (4+)-H2O
1025.28113	290.2
1027.00720	199.4	b (22) (2+)-H2O-P
1028.12061	1935.1	b (20) (2+), b (22) (2+)-NH3-P, b (32) (3+)-P
1029.06812	734.5	b (40) (4+), y (30) (3+)
1030.27832	116.6
1031.23462	55.2
1032.26440	104.1
1033.26343	295.5
1033.97925	238.8
1034.72803	194.4
1035.69067	254.7	y (40) (4+)-H2O, b (22) (2+)-P, y (40) (4+)-NH3
1036.73291	237.4
1037.66211	299.4
1039.07373	1109.1	y (32) (3+)-NH3-P, [M+4H] (4+)-NH3-H2O-P, y (32) (3+)-H2O-P
1039.88330	1042.3
1041.18689	288.5	y (40) (4+), b (9) (1+)-H2O
1042.31274	314.2	b (9) (1+)-NH3
1043.32935	534.7	[M+4H] (4+)-NH3-P, [M+4H] (4+)-H2O-P
1044.40796	464.8	y (32) (3+)-P
1046.02161	609.7
1047.20337	344.9
1048.08984	385.2	b (21) (2+)-NH3, y (31) (3+)-H2O, b (21) (2+)-H2O, [M+4H] (4+)-P, y (31) (3+)-NH3
1049.47095	326.9
1050.38171	154.4
1051.41797	129.3
1052.24182	174.9	y (19) (2+)-NH3, y (19) (2+)-H2O
1053.36829	485.3	y (31) (3+)
1054.45618	571.2	b (32) (3+)-H2O, b (32) (3+)-NH3
1055.58569	432.3
1056.68921	2122.7	b (21) (2+)
1057.86133	68.1
1058.47900	78.8
1059.82422	701.7	b (33) (3+)-H2O-P, b (33) (3+)-NH3-P, b (9) (1+)
1060.76538	1321.2	y (19) (2+), b (32) (3+)
1061.57483	175.4
1062.60242	194.9
1063.46802	64.0
1064.30444	125.2
1065.35486	25.6
1074.49561	35.6
1077.56543	32.1
1079.59021	37.5
1081.04321	48.3
1083.16211	28.4
1084.06494	27.7
1084.82813	105.1
1085.55273	238.1	b (22) (2+)
1086.73096	27.3
1087.38110	15.7
1089.16333	603.4	y (20) (2+)
1089.87476	529.6
1090.82544	171.5	y (9) (1+)-H2O
1091.96777	122.5
1093.21460	45.9
1094.49414	26.8
1095.41833	13.7
1096.11597	7.0
1097.80103	69.1
1099.33203	64.6
1100.20728	402.8
1101.02441	102.9
1102.15039	90.5
1103.12756	5.4
1105.11987	13.8
1106.85510	19.0
1108.71924	516.5	b (34) (3+)-P, y (21) (2+)-NH3, y (21) (2+)-H2O
1109.64661	309.9	y (9) (1+)
1110.55432	106.6
1111.54626	10.0
1113.46387	41.8
1115.56885	80.2
1117.78308	2799.8	y (21) (2+)
1118.80249	1107.6	b (23) (2+)-H2O
1119.89917	691.4	y (33) (3+), b (23) (2+)-NH3
1120.62854	181.1
1121.90674	56.9
1122.93384	187.1	b (24) (2+)-P
1123.68701	96.1
1124.78955	106.7
1125.73608	52.4
1126.74023	17.7
1128.52466	1054.9	b (23) (2+)
1129.41040	331.4
1130.09009	60.4
1131.24023	8.4
1132.43921	68.8
1133.53442	57.4
1135.05688	99.0
1136.15271	173.7
1136.92175	7.1
1137.72925	47.8
1138.50464	32.4
1139.29761	68.3
1140.68335	22.0
1142.20715	38.3
1144.30676	190.2	y (22) (2+)-NH3, b (35) (3+)-H2O-P, y (22) (2+)-H2O
1145.44580	173.7	b (35) (3+)-NH3-P
1146.41846	69.5
1147.26611	29.8
1148.34509	74.2
1149.85938	20.4
1150.77686	80.0
1151.73413	56.2
1153.40356	1400.0	y (22) (2+)
1154.33264	1021.5
1155.28137	176.7
1156.43457	180.5	y (34) (3+)-H2O
1157.37451	5.4
1158.19604	87.6
1159.34241	4.3
1160.80518	23.1
1161.65515	46.3
1162.52905	194.1
1163.16638	1780.8	b (24) (2+)-H2O, y (34) (3+), b (24) (2+)-NH3
1164.04907	581.6
1165.29749	23.9
1166.01160	78.2
1166.77246	64.6
1168.43213	67.0
1170.52600	101.0
1172.13147	2780.8	b (24) (2+)
1173.09302	738.6	y (35) (3+)-P
1173.97729	30.5
1175.02832	196.5	b (36) (3+)-P
1175.74207	145.3
1176.57336	147.2
1177.32715	40.7
1178.70728	26.4
1179.41199	18.5
1180.07922	55.8
1181.16406	55.1
1182.19971	58.9
1184.41040	9.0
1185.16809	45.8
1185.89844	8.3
1187.33228	80.1
1188.13464	32.0
1188.75476	15.2
1189.51135	18.9
1191.75342	186.4	b (25) (2+)-NH3, b (25) (2+)-H2O
1193.72827	322.7
1194.53833	213.0
1195.26941	31.5
1195.87402	26.1
1197.49524	94.7
1198.10864	12.0
1200.71191	445.3	b (25) (2+), y (35) (3+)-NH3, b (36) (3+)-H2O, y (35) (3+)-H2O
1201.88440	138.8
1202.81689	20.3
1204.15503	110.6
1204.84253	25.1
1205.70264	80.7
1206.36670	6.9
1207.98364	323.6	b (26) (2+)-P, b (36) (3+), b (37) (3+)-NH3-P
1209.30103	370.9	y (23) (2+)-NH3, y (23) (2+)-H2O
1210.23560	136.3
1211.69360	128.3
1212.75952	92.3
1214.46924	46.1
1215.44092	21.3
1216.32422	42.8
1217.48047	460.9
1218.27014	563.8	y (23) (2+)
1219.36499	146.6
1221.30017	63.5
1222.21448	48.8
1223.02002	40.3
1225.17761	41.0
1226.07422	20.9
1226.83557	18.6
1227.84534	108.4
1229.84509	140.9
1230.88770	59.3
1232.44067	54.0
1233.09778	13.5
1234.34082	29.9
1235.45642	69.4
1236.73193	12.3
1238.38696	71.2
1239.67505	15.8
1240.98755	35.1
1241.67297	16.6
1242.27759	57.9
1243.46143	76.2
1244.75439	26.6
1245.61316	7.4
1246.90308	48.6
1248.23206	188.7	b (26) (2+)-H2O, b (26) (2+)-NH3
1249.24731	42.6
1250.55322	68.0
1252.33252	20.9
1252.96289	22.6
1254.14380	51.7
1254.78540	68.6
1255.85889	16.3
1257.22522	239.3	b (26) (2+)
1258.13940	225.1
1259.27905	123.0
1259.98889	6.0
1260.75317	7.9
1262.13452	126.3
1263.57483	50.2
1264.35767	26.9
1266.03064	147.7	y (24) (2+)-NH3
1267.90601	103.3
1268.67834	80.3
1269.87610	30.7
1270.83862	42.8
1272.70605	71.2
1274.42676	544.1	y (24) (2+)
1275.12903	193.6
1275.92383	73.7
1277.09180	7.6
1277.89856	7.6
1279.45483	35.0
1280.30066	43.7
1281.47363	203.0	y (38) (3+)-NH3-P, y (37) (3+), y (38) (3+)-H2O-P
1282.33154	116.1
1283.21497	33.4
1283.81738	27.7
1284.89038	33.8
1287.47168	52.4
1289.71765	85.6
1291.17456	18.1
1291.90479	80.1
1293.70679	113.1
1295.63306	139.6
1296.44543	32.1
1297.32031	68.1
1297.92651	41.0
1299.38916	46.8
1300.44409	41.6
1301.10327	94.1
1303.21179	81.0
1304.52539	31.4
1305.56982	29.6
1307.01904	22.4
1309.26904	207.4	y (25) (2+), b (13) (1+)-H2O-P
1310.28772	123.2
1311.57935	62.9
1312.86389	211.7	b (27) (2+)-NH3, b (27) (2+)-H2O
1313.96252	36.9
1316.20544	53.3
1319.44141	431.2	y (11) (1+), y (38) (3+)
1320.65125	140.2	b (39) (3+)-NH3, b (39) (3+)-H2O
1321.64734	274.0	b (28) (2+)-NH3-P, b (27) (2+), b (28) (2+)-H2O-P
1322.45520	148.5
1323.15784	34.6
1324.39856	50.8
1325.55530	3.5
1326.29590	53.2
1327.12878	10.4
1328.41492	21.3
1329.30359	76.8
1330.16077	68.1
1331.01648	215.3
1331.96472	172.0
1332.96033	178.9	b (40) (3+)-H2O-P, b (40) (3+)-NH3-P
1334.03833	110.0
1335.03894	55.2
1335.96057	42.6
1338.03418	73.9
1338.76233	3.9
1339.50879	39.8
1340.27966	51.8
1341.67786	45.5
1342.30225	28.7
1343.36731	95.3
1344.90454	165.2	y (26) (2+)-NH3, y (26) (2+)-H2O
1345.94104	61.9
1348.43677	26.0
1350.35425	98.6
1351.38574	65.0
1352.38708	90.0
1353.48645	70.3
1354.18103	3.7
1354.87195	134.6
1358.02417	32.5
1358.65967	33.3
1359.78320	3.5
1360.57568	51.5
1361.38440	84.3
1362.52844	43.8
1363.26086	50.6
1364.11096	83.8
1364.85779	57.2
1365.82703	8.7
1368.10767	143.0	b (12) (1+)
1368.89063	26.1
1369.93347	34.9
1371.07141	69.0
1371.96692	105.4
1373.04822	12.5
1373.74036	11.4
1374.59485	10.6
1376.11414	14.1
1376.92017	28.0
1377.80371	18.6
1379.13037	140.5	b (28) (2+), b (29) (2+)-P
1380.17249	18.3
1381.00549	10.2
1381.92126	31.9
1382.59631	35.8
1385.75610	15.9
1386.94189	41.1
1388.04675	80.3
1389.38208	33.4
1391.38196	40.6
1393.96729	62.5
1394.73816	28.1
1395.64612	16.0
1396.93762	82.3
1398.63513	33.9
1399.64575	86.2
1400.50183	4.3
1403.57727	18.5
1404.38782	15.3
1405.62317	11.1
1407.39392	34.3
1409.53772	11.1
1410.76868	65.9
1413.76233	56.5
1414.62866	10.8
1415.64331	20.1
1420.79578	55.5
1421.92969	18.7
1423.25061	64.4
1424.42078	8.3
1425.24158	30.1
1426.03687	48.2
1426.71899	91.9
1427.58374	139.7
1428.89954	433.3	b (29) (2+)
1429.93579	155.2
1432.52490	161.6	y (12) (1+), y (28) (2+)
1433.54016	96.7
1434.27014	10.2
1435.49719	82.7
1436.22388	70.5
1436.97522	52.7
1437.72229	102.7
1439.51978	50.4
1442.25012	6.5
1443.45959	3.9
1444.35461	24.2
1445.24963	21.8
1447.86169	24.3
1449.48486	13.6
1453.06677	7.3
1453.87805	131.7
1454.60107	4.9
1455.29285	9.1
1456.31946	51.0
1457.70715	34.9
1458.84814	100.5
1459.49622	35.8
1461.01392	122.4
1462.62781	13.7
1463.71045	3.5
1465.22205	13.9
1467.24182	80.5
1468.09656	49.4
1468.79370	44.2
1470.31531	38.4
1471.33923	56.8
1473.14905	4.7
1474.48401	22.3
1476.52441	268.7	b (30) (2+)-H2O, b (30) (2+)-NH3, b (31) (2+)-NH3-P
1477.84375	45.9
1479.14148	35.3
1481.65015	27.6
1482.52747	5.9
1484.22095	70.6
1485.19641	655.6	b (31) (2+)-P, b (30) (2+)
1485.99609	671.0	y (30) (2+)-H2O-P, b (15) (1+)-P, y (30) (2+)-NH3-P
1486.73108	254.8
1487.91101	34.2
1493.09937	9.9
1496.52747	103.6
1497.37866	46.0
1498.91711	10.2
1500.29626	29.8
1501.98767	11.3
1504.61304	65.4
1506.13342	43.5
1508.48132	6.1
1509.80835	44.8
1511.34265	36.5
1512.83557	23.9
1514.09692	75.2
1515.79956	5.7
1517.75012	26.3
1518.82227	24.8
1522.12952	18.2
1524.44812	16.8
1525.21863	15.4
1526.25146	58.9
1527.18640	12.6
1532.31287	45.6
1533.08240	44.9
1534.20715	116.4
1535.04883	73.3
1539.42200	35.1
1540.02893	11.9
1542.28235	75.9
1543.32007	16.4
1544.63074	12.7
1550.37939	22.3
1553.77600	21.2
1554.84998	57.6
1555.96667	25.1
1556.79395	16.0
1558.26526	21.6
1561.03577	8.5
1564.43103	27.0
1565.46448	12.8
1566.47278	34.3
1573.26807	13.8
1574.67053	28.0
1576.75989	22.6
1578.17371	10.2
1578.79578	6.1
1580.99377	20.9
1583.66455	32.4
1585.08142	12.0
1587.89893	7.4
1589.23108	55.5
1591.14954	127.1
1596.78430	55.6
1602.72742	10.1
1603.61450	33.3
1605.39722	21.0
1607.44958	16.8
1609.06873	2.9
1611.99561	54.9
1613.25708	12.8
1618.79199	15.6
1621.03687	35.2
1622.02673	16.4
1624.93665	8.9
1626.41675	12.8
1627.92590	16.6
1635.12708	18.2
1635.87891	10.2
1646.46545	117.3
1647.39514	79.9
1648.20349	24.9
1650.12634	21.0
1658.34509	20.9
1667.60437	33.3
1670.34216	6.9
1671.56921	3.9
1672.53601	13.8
1673.59460	13.8
1676.45251	9.3
1678.62244	24.3
1679.90015	5.4
1681.04041	9.5
1682.09509	5.4
1683.32996	29.5
1685.62415	4.8
1686.53638	26.1
1687.91736	56.5
1688.75720	18.0
1690.19556	22.3
1691.71301	4.2
1693.33801	21.9
1696.47864	27.5
1697.94409	12.7
1703.70886	10.5
1705.80481	6.9
1709.44812	5.6
1711.23401	28.5
1714.45178	11.9
1716.51257	8.4
1717.68689	13.8
1719.76599	61.2
1721.57300	12.9
1725.91284	17.2
1726.78015	10.4
1727.67957	11.3
1728.33728	30.5
1729.16980	9.1
1730.32117	30.1
1735.93237	6.9
1737.12427	14.5
1738.43762	16.8
1741.59143	25.5
1742.70142	68.5
1743.61536	23.8
1751.94165	12.7
1752.80542	29.9
1757.52380	18.6
1759.22095	37.0
1760.07043	12.6
1773.00598	10.6
1774.31567	28.2
1775.31677	30.3
1777.15564	31.2
1785.24158	33.1
1792.89221	17.5
1798.60486	13.4
1799.63257	18.7
1802.64563	24.6
1809.68640	26.5
1811.93494	22.0
1814.97437	20.6
1816.75818	15.4
1819.82947	6.5
1826.65466	9.4
1831.88989	24.7
1836.87659	8.7
1838.49683	6.4
1853.37341	18.6
1855.13940	41.7
1855.79260	8.4
1856.66333	10.1
1866.59656	10.6
1869.73071	11.0
1871.49402	3.1
1879.10962	6.3
1884.05334	20.6
1886.36841	7.8
1889.37024	4.6
1891.33411	16.5
1905.93433	19.7
1906.62378	12.3
1909.23401	12.1
1923.81824	7.7
1927.29370	18.6
1929.04700	23.5
1941.08289	10.6
1946.40503	51.8
1948.38293	41.9
1953.57312	22.4
1960.96326	26.0
1963.22876	31.7
1968.25183	22.3
1983.41760	45.1
1988.61169	29.1
