# Supplementary material for: Phosphoproteomic Analysis of Platelets Activated by Pro-Thrombotic Oxidized Phospholipids and Thrombin
Source: PLoS One. 2014 Jan 6;9(1):e84488. doi: 10.1371/journal.pone.0084488 (PMC3882224; doi:10.1371/journal.pone.0084488)
Supplement: Annotated Spectra S3 — (ZIP) [file pone.0084488.s006.zip › KDSLTQAQEQGNLLN_-13_2_70394.txt]

m/z	i	matches
246.23340	38.9
254.28674	16.3
266.32013	107.1
267.16068	34.5
277.32373	33.7
280.47360	21.8
282.36542	32.9
283.29349	15.0
289.25055	9.4
293.22427	44.7
294.90985	23.2
296.39795	24.4
298.87579	19.7
300.21448	13.0
310.45465	13.1
311.32013	26.6
312.22400	22.0
317.26660	59.9
319.27963	25.6
321.41052	5.6
324.24634	7.2
325.28180	14.4
327.13068	14.6
328.24060	21.2
336.35815	15.4
337.24701	9.2
338.48761	23.2
342.14502	34.9
345.79852	15.6
346.48932	9.1
347.47214	19.3
348.16025	12.3
350.16602	7.5
351.54620	14.3
352.52914	10.8
353.53546	61.5
355.79620	144.7
356.95255	26.3
359.02350	101.5
360.24927	104.4
361.40979	88.3
364.18726	19.6
365.40027	14.9
368.35550	13.1
369.31918	57.9
370.07526	25.6
373.26556	497.1
374.29736	96.3
375.48029	8.8
381.24628	46.9
382.27496	37.4
383.30627	17.0
386.15588	36.5
387.22937	16.4
391.01239	46.5
393.89636	33.7
396.17389	115.0
397.87469	48.3
398.49219	52.1
399.13507	66.7
400.07581	39.3
408.26434	20.7
409.29254	61.1
410.20947	42.1
411.36249	7.5
413.30322	77.2
415.32843	72.9
417.39697	36.3
422.72681	14.1
423.43488	20.0
426.03381	271.1
427.20605	61.6
428.23724	11.3
432.20984	1585.7
433.17664	389.1
434.24536	46.3
435.33777	35.3
436.20105	29.5
437.39709	13.5
438.46442	13.4
440.10242	21.2
442.30322	35.5
442.95044	34.9
447.21484	10.7
449.46320	9.8
450.19379	46.3
451.22906	40.6
452.46558	22.3
454.83319	13.7
455.47034	10.1
456.44281	6.8
457.63007	23.6
460.16461	57.9
461.62842	33.1
462.46271	49.5
463.92847	31.1
465.92328	14.7
467.10577	15.7
473.28418	44.8
475.40240	10.2
477.75665	61.5
479.34534	135.7
480.25763	23.9
481.47272	38.2
482.39594	24.8
486.51129	74.7
488.33807	19.4
492.35931	17.7
493.82471	30.3
495.23297	8.9
499.37347	33.3
501.26617	81.7
502.74493	16.7
505.12097	15.7
507.18091	42.4
508.19647	32.3
509.17383	169.8
510.27655	28.7
511.04059	21.6
513.19989	34.3
517.52991	8.8
518.18433	17.4
520.18378	56.9
521.14496	43.2
524.44122	335.6
525.29816	37.7
526.22626	28.7
527.21655	97.2
530.10065	1431.7	y (5) (1+)
531.21643	392.2
532.22369	39.4
533.22797	59.9
536.99823	12.8
539.86700	59.6
540.83990	6.1
542.42706	53.4
543.26947	42.0
547.26526	49.4
551.35980	101.9
552.31232	7.5
553.16534	58.5
554.04730	33.6
555.32367	28.8
563.26062	13.4
567.89093	48.7
569.48340	67.8
572.68860	89.3
573.36591	17.9
575.08527	25.6
576.59235	18.7
577.27899	61.4
578.97394	10.1
581.53680	32.8
582.61603	22.3
583.22699	39.4
583.89594	61.0
585.64581	80.3
586.33197	9.4
587.83801	47.9
588.44745	11.4
589.66083	88.9
591.00592	92.7
592.32330	126.4
593.73590	16.0
594.53564	57.9
596.04486	17.3
598.42847	78.6
599.40985	15.1
600.01031	85.8
601.33276	70.9
603.17816	40.0
604.39435	26.4
607.20831	541.5
608.35651	325.4
609.08832	61.0
610.06903	56.4
611.23486	34.2
612.36481	67.1
613.27252	102.7
614.05524	8.7
614.89252	33.8
616.15192	3332.3
617.06219	499.5
618.53131	159.0
620.16461	237.5
620.85602	13.8
622.21002	88.6
623.20233	19.0
624.45941	153.2
625.08411	170.8
625.89014	45.6
626.69336	68.9
628.45313	32.9
629.12402	18.3
630.30609	47.5
631.22150	67.7
631.92133	5.5
633.31189	43.1
633.92194	90.6
634.59259	27.6
635.28595	30.2
637.23914	128.8
638.27466	31.3
638.95789	77.3
640.27167	117.7
641.37244	155.4
642.51752	44.8
644.00128	25.2
645.01630	60.0
646.42828	70.4
651.07080	47.3
652.23309	12.5
653.26703	143.8
654.36346	10.4
655.30182	392.7
656.33905	289.1
658.16388	363.1
659.53705	58.9
660.36493	71.9
661.30853	48.2
662.51715	251.7
663.46454	91.7
664.60638	66.0
665.44977	40.0
666.31732	27.4
669.71338	137.3
670.62872	60.4
671.29340	34.0
673.24030	431.3
674.08765	278.7
675.37238	186.2
678.16968	55.6
680.39520	2459.3
681.48395	754.6
682.71021	249.7
684.34772	162.2
686.22766	88.9
687.58545	17.4
688.71692	235.9
689.40826	277.9
690.32404	101.0
691.08649	219.4
691.80878	66.4
693.02582	345.7
693.75275	65.5
695.97607	79.8
697.38879	55.3
698.46600	295.7
699.12616	290.8
700.83868	104.0
701.45746	25.5
703.13214	56.8
704.08929	114.8
705.22894	82.1
706.34839	36.7
707.77112	139.1
708.85529	234.4
709.70404	178.5
710.45905	63.6
711.08069	7.5
712.25323	36.7
713.18872	67.8
714.93945	9.4
716.65228	100.1
717.83936	128.0
718.61127	148.8
719.46460	132.9
720.81854	103.1
722.13495	75.9
722.93878	86.0
723.72675	51.3
724.33521	53.9
725.75189	236.4
726.54327	193.3
727.48480	151.4
728.34882	343.6
729.53833	216.1
730.51385	263.7
731.22894	192.5
733.12732	206.1
734.31866	35.5
735.31555	267.3
736.57501	205.7
737.51239	613.6
738.83087	754.1
739.86322	517.3
741.33368	352.6
742.51154	181.8
743.24628	6.7
744.52484	113.4
745.69934	720.9
746.60706	1003.1
747.47302	1161.7
748.49078	468.6
749.92267	177.7
753.27295	1369.2	b (6) (1+)
754.69824	1859.8	b (14) (2+)-P
755.47943	1222.3
756.75098	237.4
758.52173	79.1
759.51886	84.3
760.20563	44.7
761.45697	43.4
762.23364	96.8
763.02911	100.8
763.89813	65.7
764.76996	127.8
765.71552	87.5
766.32184	109.8
767.29742	130.8
768.31073	230.3
769.00580	197.4
770.27722	808.8
771.41913	782.8
772.36578	540.4
773.28271	182.6
774.53278	15.6
775.32788	12.8
776.36578	154.4
777.34869	257.9
778.70801	122.9
779.63062	167.0
780.28497	142.6
781.07758	96.0
782.29071	168.8
783.44421	329.9
784.84204	158.3
785.74945	360.2
786.61761	1434.5	y (7) (1+)
787.48358	543.5
788.51013	470.8
789.48376	145.9
790.15619	124.2
791.10309	122.4
792.07062	138.9
793.96625	159.8
794.78217	2222.0
795.50641	2347.3	b (14) (2+)-H2O, b (14) (2+)-NH3
796.36737	280.7
797.53827	350.6
798.63068	261.2
799.29266	280.3
800.14270	229.1
802.03198	689.5
802.71777	526.5
803.67755	2499.0	b (14) (2+), [M+2H] (2+)-NH3-H2O-P
804.44275	988.9
805.76935	318.4
806.74188	535.7
807.51111	6.3
808.19720	17.0
809.48584	129.1
811.10516	1682.8
811.86627	2319.8
812.61676	3194.2	[M+2H] (2+)-H2O-P, [M+2H] (2+)-NH3-P
813.34747	131.5
814.10754	40.1
815.33588	30.0
816.09137	114.7
817.88800	49.9
820.28748	19492.4
821.12518	23428.4	[M+2H] (2+)-P
822.07153	2819.5
823.32233	166.7
824.29596	1118.9
825.31903	527.0
826.31207	480.4
827.15948	34.3
829.16187	288.8
830.26874	359.8
830.99628	329.3
832.41656	111.4
833.37286	95.1
835.06366	277.8
836.54059	76.4
837.33258	452.9
838.69666	308.6
839.91974	335.0
842.76593	168.1
843.42029	296.5
844.31067	112.1
846.04498	211.7
847.24280	214.5
848.28571	310.3
849.43268	182.9
850.66339	530.9
851.67218	1731.4
852.57587	2507.2	[M+2H] (2+)-NH3-H2O
853.52710	473.5
854.40485	331.9
855.56915	251.3
856.78314	170.0
857.94281	103.6
859.63287	351.4
860.26184	509.2
861.09711	323.4
862.65631	20.7
864.74921	21.0
870.08789	18.7
873.94135	17.7
880.24982	76.3
880.95654	75.7
882.44092	7.5
884.76801	24.3
886.11957	26.3
890.05597	80.4
892.09448	92.2
895.29260	144.1
896.35101	18.3
897.65668	219.5
898.44830	183.0
899.41254	54.7
904.04620	50.6
905.15503	58.9
906.20111	123.7
907.77557	32.9
909.45361	32.2
911.66699	71.8
915.40118	584.3
916.35571	257.3
917.04388	52.6
918.39301	35.9
920.35010	4.8
921.08051	10.1
922.25836	23.1
923.37305	129.8
924.39404	91.4
925.15057	16.1
926.37225	27.4
927.22754	98.9
928.15692	70.4
933.42548	45.5
934.37164	164.9
935.43921	21.8
936.30121	31.8
936.94574	18.3
939.13727	68.8
942.28510	40.0
943.74677	250.2
944.42944	262.4
945.47119	156.8
946.30792	99.2
947.05963	69.2
948.46387	34.6
950.44562	85.6
952.26202	1204.1	b (8) (1+)
953.34302	446.2
954.50342	19.4
958.16705	79.2
960.31451	386.2
961.44318	290.8
962.32129	16.5
965.62231	106.5
966.58594	23.3
967.63086	14.7
968.26691	224.6
969.28589	263.6
970.42328	227.1
972.51971	43.5
976.29614	130.4
982.19086	39.7
983.30304	339.9
984.03467	6.9
984.76361	23.6
986.26758	821.8
987.32343	544.3
988.30804	96.0
991.13092	21.6
994.69183	32.0
998.35272	25.6
1001.03351	28.9
1004.47418	78.2
1005.31763	60.2
1006.66669	6.8
1007.72382	16.1
1009.28241	28.3
1010.15558	120.4
1010.92975	26.0
1011.53107	111.0
1012.53125	53.4
1014.43018	92.4
1015.39081	51.4
1016.20099	28.9
1018.56024	79.8
1019.20361	31.6
1019.94110	157.9
1020.78351	103.9
1023.25958	45.1
1025.99561	96.2
1030.29004	36.6
1031.52075	40.9
1032.44385	56.1
1040.12708	45.4
1042.42126	247.9
1043.20325	70.8
1043.95898	30.7
1045.53979	10.8
1050.44421	30.5
1051.55579	27.7
1055.34656	73.3
1056.12036	45.4
1058.23840	1818.9
1059.26599	912.8
1060.24316	499.4
1061.16333	30.3
1062.31274	27.4
1063.14368	76.5
1064.25696	50.7
1065.43054	92.9
1066.24011	26.2
1067.52527	131.8
1070.38477	11.6
1072.21448	118.2
1075.38525	155.3
1076.41272	44.2
1077.45020	50.6
1079.17322	24.3
1080.42859	94.0
1081.35181	812.3
1082.39673	297.0
1083.42285	154.5
1084.64917	14.7
1086.93774	33.6
1088.41956	22.7
1089.82874	7.5
1092.22229	185.8
1093.29419	19.1
1094.13318	18.0
1095.76111	130.5
1096.80249	71.6
1097.50574	140.2
1098.78064	89.3
1101.30981	22.8
1105.00024	11.4
1109.39001	84.2
1110.68286	102.5
1111.69275	72.8
1112.53186	89.0
1113.36890	109.5
1114.40137	425.7
1115.34290	84.2
1116.38330	89.4
1118.33826	55.5
1120.36267	14.4
1126.89722	45.9
1128.48657	69.3
1130.75000	100.8
1132.22815	8.1
1134.55005	31.5
1137.89282	11.9
1140.41675	46.1
1141.96802	17.3
1144.30640	12.1
1145.44043	46.6
1149.38049	104.5
1150.07837	22.1
1152.47998	54.8
1153.80591	27.6
1155.15991	239.3
1156.17139	84.4
1157.41357	22.0
1158.49170	10.8
1162.59326	101.0
1163.65283	8.8
1164.75952	103.5
1165.75342	16.1
1168.56604	50.7
1171.21948	71.0
1172.43188	118.0
1174.04834	46.7
1176.45190	10.8
1178.10376	33.6
1179.03320	43.8
1180.06592	35.7
1182.47827	38.6
1184.40454	38.8
1190.55518	127.4
1191.70068	211.3
1192.71545	61.9
1193.62744	62.8
1194.47168	10.8
1195.87207	50.0
1198.05627	267.6
1198.99902	164.7
1200.05396	18.9
1201.95361	95.1
1202.96802	89.5
1208.54504	2255.6
1209.59155	2710.9	b (10) (1+)
1210.54187	860.4
1211.57935	243.5
1215.24561	815.0
1216.33923	359.5
1217.30457	159.5
1219.38525	16.7
1220.61548	16.1
1221.31677	33.3
1222.28491	45.6
1223.47168	12.7
1224.16699	31.7
1225.16589	67.2
1227.08398	33.9
1231.30469	17.6
1232.22778	16.1
1233.92188	18.0
1235.69165	31.7
1237.20251	13.1
1238.29541	35.1
1240.00928	9.4
1241.62500	7.4
1242.36914	18.0
1243.15845	19.7
1249.27063	61.0
1251.30359	65.6
1258.68469	149.8
1259.88477	27.5
1262.04407	91.1
1263.02209	27.6
1265.48108	26.9
1266.45520	149.4
1267.45776	380.9
1268.57800	126.3
1269.44653	17.5
1277.96570	74.2
1278.91199	24.0
1280.33179	72.7
1282.51038	64.1
1285.36194	12.8
1287.55090	56.4
1288.66467	52.8
1292.20691	36.5
1294.38391	48.7
1297.46692	20.3
1302.60046	25.0
1305.24426	50.9
1306.43469	17.7
1308.13171	7.4
1310.28699	56.0
1311.53296	17.0
1318.44922	23.0
1322.12500	22.0
1323.40332	229.2
1324.52734	10.1
1328.23499	31.6
1330.44385	33.0
1331.20374	23.3
1337.05676	71.0
1338.46753	64.6
1346.20422	91.9
1347.31604	126.9
1348.29846	48.6
1349.48853	167.8
1350.37317	41.0
1351.40320	15.9
1355.76208	24.9
1359.03943	38.8
1362.59131	85.2
1363.29761	51.8
1364.41455	96.6
1365.33203	937.9
1366.40649	576.2
1367.36462	104.0
1374.16553	13.4
1376.54431	17.3
1377.54492	101.8
1380.52393	593.6
1381.34045	332.3
1382.16248	6.7
1387.57288	22.7
1390.87268	82.6
1394.12659	43.0
1395.79492	28.8
1398.54102	33.5
1399.27185	27.7
1401.92468	66.7
1404.39026	22.6
1409.80603	16.3
1411.14929	62.5
1415.07629	16.7
1424.60645	25.7
1426.54163	20.6
1429.14575	36.0
1431.38501	18.3
1435.61060	13.7
1443.49756	23.0
1450.25879	38.3
1455.06287	33.4
1458.30554	17.2
1459.50488	186.9
1460.67761	6.8
1462.31921	42.2
1466.53430	19.3
1472.77979	53.2
1473.55774	41.7
1475.24805	46.6
1476.04358	116.3
1477.44495	94.3
1478.20642	175.7
1479.20667	65.3
1480.23987	14.5
1493.40759	387.0
1494.42737	231.5
1495.71484	86.0
1496.47717	10.6
1507.29517	47.0
1508.58191	76.0
1512.41687	19.6
1517.45862	36.8
1521.44421	15.7
1529.03357	21.0
1535.23499	10.1
1536.95020	7.5
1540.41077	29.9
1545.48438	98.6
1546.50317	11.4
1547.91443	41.1
1552.20276	35.6
1563.21204	60.0
1564.03040	25.6
1564.94043	25.8
1569.16687	41.5
1570.39709	98.8
1571.19580	16.3
1581.06458	12.4
1606.72009	18.4
1607.39221	16.5
1610.26990	28.4
1659.49207	9.4
