# Supplementary material for: Phosphoproteomic Analysis of Platelets Activated by Pro-Thrombotic Oxidized Phospholipids and Thrombin
Source: PLoS One. 2014 Jan 6;9(1):e84488. doi: 10.1371/journal.pone.0084488 (PMC3882224; doi:10.1371/journal.pone.0084488)
Supplement: Annotated Spectra S3 — (ZIP) [file pone.0084488.s006.zip › KDSSSVVEWTQAPK_-10_2_68379.txt]

m/z	i	matches
234.33490	23.1
235.19707	36.4
238.44177	16.3
244.25735	583.5
245.15987	169.3
249.77853	44.0
251.17479	113.6
252.16092	37.2
258.18622	131.3
259.23953	30.7
260.45197	36.6
262.23996	17.4
264.09198	37.0
268.27472	23.6
269.23169	59.7
272.26505	60.9
276.42511	170.5
278.16257	11.8
280.38126	22.7
281.95215	35.7
282.96338	76.0
285.38599	31.1
286.21286	7.9
287.08112	37.2
288.35495	45.9
296.15454	48.3
297.11697	210.1
302.38605	22.7
304.39676	103.3
309.96893	20.9
313.28867	711.8	b (3) (1+)-P
314.11578	149.5
315.19116	329.9
316.34677	63.5
317.16919	96.9
321.05957	20.9
323.33093	13.6
327.71094	8.8
331.55417	25.0
332.24170	289.1
339.16760	38.3
343.24274	137.9
347.50110	61.1
350.15448	58.7
352.31506	67.0
354.17627	18.1
355.36731	71.2
357.45782	29.1
361.15201	59.4
363.97913	83.6
365.12250	93.1
368.22375	89.2
370.42340	99.5
371.18015	27.4
378.37567	7.9
382.07941	45.2
383.19446	103.0
388.46527	25.4
392.29926	29.2
393.08966	53.7
394.09991	166.2
395.12146	112.4
396.47968	158.1
397.34485	62.3
398.35364	97.1
399.25500	66.8
400.27570	139.0
402.29785	40.2
403.15833	90.1
405.76721	61.9
409.23798	20.1
411.22076	98.2
412.10693	82.7
422.47375	35.1
423.36700	14.3
424.46155	13.4
425.31055	180.3
426.35126	85.3
427.34351	73.4
427.94440	31.0
429.34192	80.6
430.10571	697.9	y (7) (2+)
431.32410	102.4
438.21210	10.0
440.47339	64.4
442.32587	45.5
443.38904	148.5
444.98053	278.6
446.21112	53.2
448.39337	54.2
449.38647	74.1
451.49500	99.3
452.43427	19.5
454.45575	128.9
457.37476	43.0
458.26776	27.4
460.44470	66.7
461.83118	60.6
462.46759	31.8
464.99774	255.8
465.80237	32.7
468.17981	35.8
469.26379	43.9
471.02570	47.8
473.91974	4235.4
475.16833	328.6
476.19476	38.8
480.41730	46.0
482.11383	12.5
483.30847	86.7
487.78174	36.6
488.57233	12.6
490.66498	14.4
492.12585	24.5
495.27295	44.0
497.57825	53.5
498.35712	125.7
499.28589	28.9
500.40143	34.2
502.29236	432.9
503.15649	46.6
504.25482	50.0
505.19183	31.0
506.28436	33.3
507.20056	29.2
508.47314	10.7
510.23615	89.1
513.55017	207.4
514.49841	207.8
515.41083	158.2
516.55682	200.0
517.47375	16.6
518.38977	93.9
520.48218	88.4
524.29358	770.2
525.13354	151.5
527.75586	36.9
529.42969	59.2
533.35217	42.4
534.42322	51.0
535.17584	83.7
536.21198	37.4
537.50769	134.9
540.13336	63.1
541.52148	134.6
542.51141	260.7
543.30469	291.2
544.46173	765.2	y (5) (1+)
545.27954	73.7
547.82867	62.4
549.24316	341.0
550.23608	136.1
551.17993	170.3
552.50305	130.2
553.28046	138.1
554.29218	18.0
556.44794	97.9
557.22174	40.9
561.62286	38.4
564.55829	24.6
565.95007	62.6
566.97687	55.1
568.38281	173.0
569.02533	21.7
571.33167	184.3
572.38776	246.6
573.47089	16.2
574.78485	163.1
576.61340	73.7
577.37512	21.7
579.66174	204.2
582.05035	74.9
583.18488	48.9
585.38971	210.3
586.49677	286.2
587.46454	101.0
589.25153	389.4
590.07837	66.9
591.29877	64.6
592.27539	81.2
593.39258	107.5
595.13721	32.9
599.05682	112.6
599.93878	369.4
602.45380	175.1
604.46912	35.7
605.52692	18.0
606.94098	44.9
607.96173	79.7
608.87238	187.0
610.14270	269.5
611.26300	97.3
612.73462	158.5
613.44159	31.8
614.16644	77.3
615.02985	86.8
616.16754	336.3
617.21222	235.8
617.88019	97.4
618.54218	94.5
619.25555	43.5
621.58112	33.5
622.25305	37.9
623.18585	32.9
625.19049	151.3
626.72113	64.8
628.45471	81.0
629.14075	11.6
630.50812	178.4
631.31781	51.6
633.46179	49.8
635.13251	88.3
636.27209	82.2
637.01617	160.1
638.42126	145.9
639.64984	255.2
640.39740	101.3
641.77289	101.9
642.39355	87.0
646.12805	29.7
648.45892	293.6
649.16730	255.5
650.12756	246.3
651.31122	97.9
651.93964	118.1
653.48737	104.7
654.84528	86.8
655.60626	109.7
656.40277	120.2
657.82404	113.2
658.43225	100.6
659.43390	27.1
660.26392	57.1
661.40948	51.4
662.59186	26.0
664.44849	139.6
665.36420	77.4
666.25531	381.1
667.24371	176.1
668.17242	240.5
669.07092	101.3
671.28766	480.2
672.08148	123.9
673.66162	210.3
675.68976	125.0
676.35901	235.8
677.35284	54.3
681.17480	327.5
683.20001	15.2
684.43011	717.9	b (6) (1+)
685.45776	470.4
686.40479	321.1
687.13965	477.4
687.89911	181.0
688.59808	135.3
689.77814	385.9
690.66223	613.7
692.43512	166.3
693.22980	123.2
694.42834	281.5
695.44708	71.0
696.66205	122.1
697.81085	516.1
699.01508	1689.1	y (13) (2+)-H2O-P, b (13) (2+)-P, b (12) (2+)
700.07495	589.6
701.05267	133.4
702.10785	70.2
703.38647	79.0
704.04987	219.7
705.01471	74.6
705.81134	62.3
706.86761	314.5
707.78278	970.4	y (13) (2+)-P
708.50757	548.7
709.35376	119.4
712.46332	143.6
713.59644	293.0
715.01129	433.3
715.82697	44.3
716.94269	322.2
718.04987	62.7
719.81641	134.9
721.12189	595.8
722.39423	1417.1
723.39325	737.9
724.33765	154.8
725.82697	491.2
726.60419	10.8
728.23468	28.8
728.89093	37.3
729.91534	592.4
730.57550	1308.3	y (6) (1+)
731.40717	404.1
732.44330	190.1
733.95990	228.0
735.58173	20.0
736.37000	130.2
738.63470	745.3	b (13) (2+)-H2O
739.40009	419.9
740.26703	266.4
741.22662	53.6
742.65118	114.3
743.40826	132.4
744.32953	52.9
745.64941	293.4
746.51459	159.8
747.54150	1196.3
748.48627	2446.7	b (13) (2+), y (13) (2+)-NH3, y (13) (2+)-H2O
749.52753	391.9
751.01569	289.2
751.87219	94.8
752.58704	179.5
753.71808	363.5
754.48712	948.4	[M+2H] (2+)-NH3-H2O-P
755.35883	759.7
756.24658	249.4
757.10663	755.6	y (13) (2+)
757.83014	161.4
758.55878	158.9
759.48846	49.8
760.11285	8.8
762.57410	404.9
763.59412	5109.6	[M+2H] (2+)-NH3-P, [M+2H] (2+)-H2O-P
764.55200	877.2	b (7) (1+)-H2O
765.51349	628.0
766.68231	543.7
767.37463	83.3
768.56842	207.2
769.18011	13.6
770.33569	182.0
771.18378	1958.6
772.42181	13850.7	[M+2H] (2+)-P
773.10931	13316.7
774.48499	878.5
775.82172	1317.2
776.71027	223.6
777.52716	319.4
778.89545	168.7
780.13953	173.5
781.62292	2818.3
782.42206	1111.2
783.29620	1177.6	b (7) (1+)
784.27020	482.2
785.58307	439.0
787.25543	2423.1
787.90350	2388.7
788.55432	1187.6
789.40936	450.0
790.51648	191.0
792.26563	308.2
793.32501	86.3
794.54193	363.5
795.68243	383.9
796.44098	291.3
797.36139	342.5
798.91034	923.7
800.20673	993.7
801.39844	568.6
802.55371	2071.3
803.64972	2485.4	[M+2H] (2+)-NH3-H2O
804.36896	920.3
805.37952	426.4
806.78003	179.6
808.03723	2910.3
808.68146	6334.9
809.77362	527.7
811.15326	612.8
812.47827	1398.0	[M+2H] (2+)-NH3, [M+2H] (2+)-H2O
813.34296	40.7
814.01886	25.5
816.36212	30.1
825.49957	115.7
826.31879	73.8
828.02765	31.6
828.71478	46.9
832.54645	119.4
833.38641	79.2
834.54095	13.6
835.66632	17.2
838.47302	148.5
839.31183	156.8
841.27338	87.8
842.46417	140.3
843.31427	34.2
846.43610	8.8
847.21112	23.9
849.10889	207.8
852.12244	29.1
854.55438	22.7
856.42572	36.6
858.38605	146.7
859.38141	1440.2	y (7) (1+)
860.47168	1003.4
861.44617	110.9
862.49908	68.4
865.28876	50.8
866.19159	231.3
867.64276	34.1
869.00238	142.2
870.19421	325.1
870.85992	15.1
871.49249	36.3
872.57709	114.6
876.44684	25.5
877.84784	91.0
878.64655	241.8
879.43103	57.6
883.71326	77.0
884.33234	16.2
886.57153	2037.0
887.51270	1005.0
888.39209	176.3
889.03168	43.3
889.67242	18.6
892.53308	19.1
893.31378	45.0
894.32855	315.3
895.18018	306.5
896.69330	48.6
897.39227	10.9
898.43994	130.2
899.26807	24.5
900.99823	35.6
902.11011	89.6
906.08087	91.0
907.23639	155.0
908.87225	27.7
912.41260	1238.4	b (8) (1+)
913.20538	265.8
913.92523	148.3
915.26025	59.3
916.45624	35.6
917.39630	73.5
918.54242	56.2
920.93024	156.9
921.74237	89.4
926.76239	289.3
928.43475	116.6
930.17889	1040.1
930.98877	160.3
932.28131	63.6
933.19440	37.6
934.36810	24.5
935.44116	210.8
936.89325	18.3
937.63135	36.8
938.68292	46.8
939.59283	173.5
940.52368	146.8
941.49835	96.7
943.05988	114.8
946.22559	3028.8
947.33496	2218.9
948.44659	788.5
949.38019	498.4
950.19751	479.6
951.21509	51.6
952.46234	11.6
953.79688	101.4
955.35663	82.5
956.13837	181.9
956.98322	163.4
958.51678	3658.6	y (8) (1+)
959.55542	1622.3
960.50562	432.3
961.29791	87.6
966.45551	27.4
969.71515	61.9
970.58472	30.1
971.25238	25.9
972.37372	28.3
973.08496	126.4
975.21387	66.2
981.61377	212.5
982.70416	45.9
983.47028	76.3
984.70270	79.4
988.32489	59.0
989.14105	171.1
990.22650	160.7
990.91022	21.9
992.47369	28.5
993.94183	58.9
997.42969	60.8
998.40387	114.4
999.51154	170.7
1000.29425	135.8
1001.37885	90.1
1004.35907	24.5
1005.93524	286.6
1007.41992	54.8
1008.51007	139.6
1009.30182	116.6
1010.43817	21.7
1011.43951	276.6
1012.43433	64.5
1013.42377	35.8
1015.01215	1191.8
1016.14471	1154.6
1017.00067	152.1
1018.25537	48.8
1018.88885	69.6
1019.58301	80.0
1020.61035	26.4
1024.62170	113.7
1025.56641	81.0
1026.51294	240.0
1027.50061	101.3
1028.31494	95.1
1029.78821	139.3
1031.26746	79.6
1032.56372	109.3
1033.61743	40.3
1034.54883	8.8
1035.41284	135.8
1036.36963	13.5
1037.14038	89.6
1038.34644	386.6
1039.35669	141.7
1041.42603	33.0
1043.31677	22.1
1045.31665	113.1
1046.42773	55.4
1047.51477	558.1
1048.47510	105.4
1049.28796	65.3
1050.32703	38.4
1051.14392	31.5
1052.17920	62.9
1054.10974	28.2
1054.94702	67.3
1056.10950	119.4
1057.50464	556.0
1058.57129	209.4
1060.46533	287.9
1061.27441	84.8
1062.26868	78.3
1063.51965	443.1
1064.72375	91.3
1065.42969	144.3
1066.18762	52.5
1067.96033	34.7
1068.66138	124.4
1069.54053	26.3
1070.39209	83.6
1071.56519	22.2
1072.52368	416.5
1074.06641	169.6
1077.28210	17.1
1079.17114	133.2
1080.19055	142.6
1082.98145	463.2
1084.01965	68.4
1084.63525	29.3
1087.47131	29.3
1092.17334	379.0
1093.14893	156.7
1094.69775	99.4
1096.01294	124.8
1097.54712	90.9
1098.34070	683.0
1099.38025	150.2
1100.34241	41.3
1101.27515	239.0
1102.49121	61.2
1105.22705	147.6
1105.86353	47.2
1107.88574	89.1
1108.57397	127.1
1109.43018	62.7
1114.11438	116.3
1117.42236	57.1
1119.37695	11.6
1122.82141	39.3
1125.01270	94.5
1126.42554	132.9
1127.49316	160.9
1129.43005	64.0
1130.47119	20.9
1132.26086	71.4
1136.48145	26.1
1138.01794	63.7
1139.07080	56.4
1142.67358	54.3
1144.45520	655.1
1145.62695	511.2
1146.52954	143.5
1147.27783	74.6
1148.20764	93.9
1149.53833	48.2
1150.29089	59.8
1151.56128	97.6
1152.42419	71.8
1155.35583	18.0
1156.64014	135.8
1159.98669	51.7
1166.07153	54.7
1166.69910	27.3
1167.43921	16.2
1171.69458	27.4
1173.88916	98.7
1174.53271	27.3
1175.19751	18.0
1177.28259	47.7
1181.31201	114.3
1182.26746	184.1
1182.94031	30.0
1185.35339	71.4
1195.33862	66.3
1196.25903	28.2
1197.21814	45.7
1197.85950	29.2
1199.34668	126.1
1200.21875	74.6
1201.68384	35.8
1204.47339	30.5
1206.28345	49.7
1207.61670	27.8
1212.43384	150.3
1213.53149	198.0
1214.72192	53.7
1215.47815	23.3
1217.48633	21.3
1223.47046	14.5
1224.48804	32.6
1229.36475	218.4
1230.61133	87.5
1231.54407	898.8	y (11) (1+)
1232.48792	703.8
1233.29431	50.6
1240.33911	43.4
1245.08948	39.4
1249.69275	35.8
1250.91248	86.7
1251.58337	112.4
1252.47864	81.5
1253.59229	52.3
1259.31433	64.1
1261.75867	26.4
1264.26648	68.4
1265.41882	132.3
1266.47107	23.8
1267.52905	15.3
1269.36902	77.1
1270.00256	119.0
1271.12317	25.5
1272.45068	19.0
1276.10278	94.4
1277.28186	81.9
1279.50012	12.5
1281.91650	32.1
1282.77795	123.0
1283.49573	147.6
1290.38574	18.9
1292.47351	123.5
1293.57068	64.3
1300.44128	1230.4	b (12) (1+)-P, y (12) (1+)-P
1301.48035	579.4
1302.53784	26.0
1303.76758	141.5
1305.10046	43.1
1306.34583	32.0
1308.55774	50.6
1309.26807	36.7
1310.16821	65.8
1310.78735	54.9
1311.59241	62.5
1313.28711	30.5
1314.42334	41.2
1316.07507	38.2
1318.73132	53.7
1319.63977	64.2
1320.25281	21.8
1325.68286	13.5
1327.47546	814.8	b (11) (1+)
1328.35071	405.7
1329.38049	98.3
1336.38904	12.8
1341.70471	36.6
1342.50989	37.5
1345.48962	43.0
1346.49963	58.5
1349.28674	69.2
1350.20093	84.8
1351.48962	50.9
1353.03992	12.5
1353.76941	18.0
1355.20288	166.7
1362.19531	22.7
1363.12073	70.0
1364.38611	41.2
1365.63989	22.0
1366.92786	23.6
1368.88098	43.5
1374.97083	76.3
1375.62952	51.4
1377.54822	33.7
1378.85803	74.4
1379.84973	57.6
1380.53955	364.8
1381.31067	150.8
1382.00940	74.9
1383.24158	88.6
1393.97119	99.9
1395.93848	38.0
1396.61865	42.9
1397.27686	107.7
1398.31140	1960.2	b (13) (1+)-P, b (12) (1+), y (12) (1+), y (13) (1+)-H2O-P, y (13) (1+)-NH3-P
1399.42517	647.7
1400.54883	384.4
1401.77649	44.2
1411.19397	45.1
1412.43250	61.9
1413.27307	43.5
1414.99280	278.2
1415.68164	191.8
1416.39514	254.6
1417.21960	127.1
1417.83289	69.9
1420.33093	51.4
1424.57397	36.0
1426.59021	36.6
1430.26697	9.8
1432.12561	10.7
1432.73474	158.7
1433.68530	30.2
1434.89771	89.3
1436.47375	71.0
1443.02441	74.0
1443.75183	35.8
1444.45520	14.4
1447.60718	54.3
1459.32214	35.1
1476.31384	78.5
1477.14966	35.5
1478.36108	75.4
1483.03796	37.3
1494.07861	448.4
1495.17053	369.5
1496.30823	178.9
1497.49939	183.2
1510.99158	16.3
1512.34265	716.7
1513.44617	569.0
1514.21533	252.0
1514.84558	210.0
1515.45642	23.5
1524.42737	48.8
1525.32776	54.9
1546.64856	30.3
1582.76599	90.5
1625.70862	7.0
1640.31091	8.8
1641.18445	18.0
1643.46997	27.6
1646.60168	17.2
1648.70935	18.1
1729.21497	31.4
1733.21790	36.6
1753.95129	38.5
