# Supplementary material for: Phosphoproteomic Analysis of Platelets Activated by Pro-Thrombotic Oxidized Phospholipids and Thrombin
Source: PLoS One. 2014 Jan 6;9(1):e84488. doi: 10.1371/journal.pone.0084488 (PMC3882224; doi:10.1371/journal.pone.0084488)
Supplement: Annotated Spectra S3 — (ZIP) [file pone.0084488.s006.zip › KDSSSVVEWTQAPK_-11_2_67543.txt]

m/z	i	matches
238.32939	45.3
244.27071	434.4
245.09158	51.3
251.15627	10.7
254.22665	81.8
258.08386	115.1
268.29208	122.9
270.14938	97.7
272.70276	14.0
276.25656	95.9
277.19971	88.4
283.28262	51.5
284.17813	35.0
286.55817	79.1
289.50049	34.3
290.25925	61.9
291.31299	74.7
295.03967	194.1
296.08392	124.0
297.08722	22.3
298.23566	64.8
298.88708	45.5
301.17139	22.2
307.31360	62.5
308.08807	40.5
311.25620	132.3
313.16913	484.8
314.04395	292.6
315.07019	691.5
316.31128	67.2
332.03024	283.2
334.23187	41.0
340.14124	22.3
340.98090	38.7
343.25189	55.8
349.28058	80.6
350.29034	79.8
355.34457	35.4
356.31940	43.6
359.25745	70.2
364.39642	12.8
367.14661	35.1
370.06836	105.0
377.22412	68.0
382.17358	211.2
383.19711	74.3
384.09048	47.3
389.27130	51.5
390.22791	189.2
391.14734	36.3
393.34210	75.7
395.37433	36.1
396.34277	57.8
398.20178	100.4
399.09668	38.9
400.52893	48.9
401.62524	43.2
402.25836	138.1
404.65735	38.5
408.91119	85.4
411.21417	523.6
412.22913	61.2
416.42255	34.2
419.46942	56.4
421.26251	96.1
422.53802	15.2
424.09760	37.7
425.28394	11.6
427.15631	37.0
429.59485	209.5
430.21576	409.3
431.33105	54.6
435.28595	18.8
438.13776	41.0
439.12360	28.9
440.11279	11.6
441.83325	90.2
443.37354	260.4
444.61743	112.5
446.18481	86.8
450.37335	88.2
452.71204	112.5
453.94165	37.3
457.20215	186.6
458.19592	53.9
458.98431	29.4
460.22290	35.7
462.31244	82.3
463.32898	20.9
464.35065	23.2
466.22858	149.0
469.37897	175.1
470.06219	38.7
470.98077	81.2
473.98523	2445.5
474.96576	397.4
475.94287	238.6
477.06116	33.0
477.93390	89.2
479.54889	54.5
482.57733	30.8
484.29584	34.8
485.20441	114.8
487.48596	108.0
488.36670	50.0
489.50714	57.9
491.35266	40.1
493.45581	21.1
494.06799	133.3
495.22906	31.8
496.09857	176.1
497.08569	95.8
498.34387	38.9
499.41315	179.7
500.29681	26.5
502.11078	190.9
503.30029	221.8
504.91327	76.9
506.20526	112.3
507.96539	83.4
509.46454	77.0
510.60443	33.8
512.31836	32.9
513.10437	25.9
513.77246	247.2
515.31995	296.0
519.11542	26.6
520.02759	64.8
523.28217	132.9
524.31116	500.7
525.12061	187.6
527.58759	97.8
529.25165	53.7
530.21027	80.3
531.06647	29.4
533.03033	28.4
535.75714	102.3
538.97699	85.8
540.14233	76.2
542.81940	245.4
544.26373	1162.1
545.29822	219.0
546.60809	81.2
547.45581	94.8
549.24597	65.6
550.38928	150.3
551.34790	317.5
552.58344	27.1
553.39124	114.4
554.47571	68.0
555.95667	59.8
557.29486	111.4
558.61908	221.7
559.81348	206.6
564.71570	170.7
565.34882	51.2
566.47382	71.1
567.35809	198.0
568.24622	248.5
569.27460	97.5
571.18921	537.2
572.14984	172.0
574.58093	100.9
575.51477	199.5
576.46954	118.7
578.43207	62.4
579.28522	32.5
581.19110	80.0
583.26129	105.0
584.74042	94.6
585.47406	41.9
586.30750	309.2
587.40936	169.0
588.25854	134.1
588.93146	291.4
589.70587	31.3
590.45367	94.8
592.33813	113.4
593.11279	12.8
594.22144	32.9
596.30963	54.1
597.24548	45.4
598.16583	87.4
599.46497	203.0
600.24225	72.8
601.15326	174.5
603.48474	13.1
606.32550	131.2
607.74274	125.1
608.55243	234.0
609.91370	42.2
610.97150	118.4
612.87939	9.3
614.21033	25.3
615.42249	63.4
616.60956	368.9
617.43976	99.3
620.20691	44.4
621.06238	28.5
622.60956	232.8
624.29382	85.2
627.53961	78.6
628.73059	98.7
630.75555	39.1
631.59528	63.6
632.42426	66.9
636.66522	141.9
637.46497	36.5
639.09406	112.8
639.91693	178.9
642.08466	312.5
643.01648	100.3
643.73395	41.9
646.74274	388.8
648.35236	428.3
649.12750	267.4
651.36627	147.7
652.41180	32.6
653.38049	15.1
654.09796	61.1
655.80719	206.5
656.49756	42.3
657.50104	398.3
662.99249	358.7
664.20087	192.1
665.31744	127.4
666.28680	398.9
667.49194	72.1
668.42291	260.1
669.16803	121.7
670.24176	174.1
671.52411	233.7
672.12543	31.4
673.34735	301.3
675.48236	129.0
676.74420	345.5
678.30023	92.6
680.20374	138.9
681.39740	109.2
682.23840	134.7
684.15546	587.2
685.33075	924.1
686.24426	398.0
687.32721	16.4
688.25220	89.0
689.71893	375.8
690.49548	810.4
691.45941	321.7
692.67316	78.4
693.30182	71.8
694.26984	425.4
695.25897	87.1
696.37225	62.5
697.73004	378.9
698.84613	804.6
699.62994	805.9
700.99054	129.0
703.58795	44.9
704.66431	182.5
706.09204	470.0
707.21295	346.9
708.34760	923.6
709.09576	13.2
709.79254	126.7
710.91083	171.0
712.39337	291.5
713.55597	127.8
716.16827	27.1
717.76776	167.7
721.26385	627.2
722.23260	260.4
723.29614	436.1
724.30988	289.8
726.43939	163.4
727.50977	483.8
728.71021	177.9
730.27673	1501.4	y (6) (1+)
731.29510	396.2
732.36475	395.8
733.70654	248.3
734.41687	30.6
735.23260	143.1
736.41907	38.0
738.85657	1850.3	b (13) (2+)-H2O
739.96313	124.8
740.88245	11.6
742.05487	201.7
743.12152	53.8
744.86261	276.9
745.86963	37.3
747.58746	948.4
748.42120	1352.0
749.70947	450.3
750.44952	174.7
751.37628	205.8
752.10663	96.3
753.63239	135.6
754.49176	376.3
755.25098	630.4
756.63177	788.2
757.42120	592.0
758.41083	161.0
759.20148	208.9
761.16571	213.9
762.55939	515.6
763.64252	5235.2	[M+2H] (2+)-NH3-P, [M+2H] (2+)-H2O-P
764.69708	1201.7
766.55377	707.2
767.53351	22.5
768.45038	117.7
770.07001	31.0
771.03375	984.7
772.55865	28483.6	[M+2H] (2+)-P
773.53107	3870.5
774.31580	798.4
775.76422	393.5
776.59296	55.1
777.48761	98.7
778.44269	55.1
779.39117	201.6
781.40369	2030.3
782.22491	1121.6
783.29767	1908.0	b (7) (1+)
784.30792	849.4
785.33002	1063.2
786.38904	202.9
787.71704	4219.8
788.72351	1091.9
789.54181	454.5
790.21991	32.4
790.94232	316.6
791.95367	158.0
792.72241	104.5
793.52740	592.6
795.01001	799.3
796.00177	687.7
797.08441	297.6
797.92834	173.5
799.19385	1453.3
800.10010	719.1
802.38904	2081.0
803.22614	2979.2	[M+2H] (2+)-NH3-H2O
804.05103	2584.5
804.98737	377.9
805.85065	333.6
807.35138	681.9
808.27118	6997.6
809.15399	1847.5
809.87378	364.9
810.86835	972.2
812.12354	1948.0	[M+2H] (2+)-H2O, [M+2H] (2+)-NH3
812.92523	82.2
815.34210	47.6
826.35095	16.0
828.57141	49.3
830.50507	66.8
831.17334	63.7
834.05176	185.1
838.33331	106.1
839.17365	176.2
840.89484	17.6
841.67194	95.9
842.54248	60.7
848.16638	47.5
848.94342	112.1
850.58411	81.1
851.35309	64.6
853.03510	19.5
853.71112	31.7
854.36646	68.8
855.48065	83.4
856.25055	83.5
858.14978	72.4
859.38629	2450.6	y (7) (1+)
860.53754	1046.7
861.67035	127.0
862.72418	55.9
866.01624	110.7
868.11737	113.4
868.98822	387.1
870.83221	78.9
871.59479	18.8
872.87817	41.2
874.15588	37.8
875.52472	21.9
877.34430	84.8
878.20160	122.7
884.22723	85.8
885.31061	55.9
886.64984	1244.4
887.62238	513.1
888.64014	129.8
889.52802	135.4
892.59692	72.9
894.16443	167.4
895.21124	115.7
896.09515	16.4
897.46368	41.2
899.68402	91.9
901.22784	69.9
902.43719	126.5
903.24487	62.4
906.21332	15.1
908.24115	103.1
909.44232	38.5
912.10870	1343.5
913.25824	778.2
913.86688	166.3
914.57074	75.1
915.58954	141.8
916.38397	78.3
917.57788	65.8
923.79865	288.2
926.52155	110.7
928.40033	63.5
929.76758	698.9
930.45465	732.0
931.17920	128.2
932.31024	66.9
933.46869	16.3
935.66284	76.6
937.05884	115.6
939.02466	173.1
940.35663	16.4
942.57672	100.4
943.75690	27.1
946.31207	3127.0
947.36115	1304.7
948.32074	348.3
949.63043	589.6
950.59497	246.4
951.53998	211.3
952.51813	82.4
953.86407	170.6
954.55829	61.9
955.50214	492.6
957.12543	57.2
958.55829	4357.4	y (8) (1+)
959.42096	1463.6
960.21014	228.7
961.14813	98.1
962.72681	38.9
964.19995	26.6
966.80060	130.6
968.61621	118.1
969.77521	25.5
971.27295	166.2
972.72504	8.3
973.51239	25.9
979.16803	52.5
981.26324	175.5
982.12762	403.3
983.40814	123.9
984.36987	86.4
985.54956	169.6
990.24860	185.5
991.39648	29.7
992.57391	90.3
993.41656	62.9
994.48529	16.2
995.33478	45.1
998.34589	26.6
998.98309	119.0
1000.21332	523.4
1001.63788	282.3
1002.35162	68.7
1004.00854	110.4
1005.45807	257.7
1006.63251	441.2
1008.39532	68.3
1009.24585	29.5
1011.90967	252.0
1014.52655	605.1
1015.30249	1210.2
1016.19391	585.5
1017.20557	59.5
1018.56812	143.6
1022.20319	71.7
1025.46851	424.3
1026.25598	41.6
1027.30371	95.5
1033.82727	89.3
1035.42542	279.8
1038.34277	49.2
1043.54895	143.6
1044.47742	149.8
1047.30981	313.8
1048.40369	109.3
1049.55676	137.6
1050.23108	10.8
1050.94727	46.9
1052.11108	88.5
1053.52161	95.6
1054.35010	18.8
1055.44360	544.8
1056.43335	207.3
1057.37842	712.8
1058.38037	423.7
1059.46326	40.7
1060.47314	88.8
1061.29370	59.0
1063.51135	256.9
1064.46875	78.1
1065.35522	51.9
1068.39539	71.4
1069.46533	22.3
1070.29590	40.5
1072.47510	98.7
1073.38477	261.3
1074.30359	165.5
1075.30347	228.6
1075.94104	106.0
1078.03882	135.9
1079.73254	46.1
1080.62537	21.1
1081.54248	35.8
1082.56641	558.5
1083.50903	251.9
1084.61926	183.4
1087.47388	276.3
1089.32617	97.1
1092.14648	717.8
1092.84595	286.1
1093.66772	73.7
1095.77808	99.2
1096.47681	11.7
1098.28271	750.8
1099.44946	333.9
1100.55310	38.5
1101.39087	56.6
1102.43823	126.4
1103.66138	99.9
1104.48657	72.6
1105.54077	159.5
1107.76465	168.4
1112.64014	122.7
1114.47363	225.2
1115.15271	130.3
1116.05347	111.2
1118.17285	146.7
1119.18347	249.0
1120.13672	118.4
1123.44800	45.7
1126.46118	97.7
1127.36426	91.3
1128.42114	53.9
1129.10657	79.7
1134.96521	98.3
1136.30737	25.3
1137.50293	71.1
1138.69604	40.9
1143.47791	144.1
1144.50928	557.0
1145.37964	360.3
1146.09619	115.8
1147.21777	62.8
1148.45654	297.4
1149.65674	25.7
1150.30164	90.5
1151.10156	44.5
1152.62744	52.6
1153.43921	49.9
1154.70117	65.3
1156.46118	170.7
1157.53137	105.0
1159.47827	10.4
1160.23901	28.8
1161.86365	101.1
1165.38928	125.8
1167.52271	14.7
1170.49170	29.5
1172.07458	74.5
1173.72571	9.5
1176.35840	21.9
1178.15063	112.2
1180.53174	148.6
1181.32031	373.7
1182.32007	125.8
1183.35815	64.2
1185.30688	33.2
1187.45117	102.0
1189.39282	46.9
1191.22144	102.6
1193.63965	73.8
1194.56714	35.6
1195.39246	62.7
1196.34497	93.0
1199.20801	154.8
1200.25391	249.4
1201.38623	18.6
1206.95020	21.9
1210.43713	29.1
1212.24573	429.5
1213.73169	269.3
1214.59485	165.0
1215.59814	78.3
1218.45459	44.4
1220.09692	70.1
1221.31201	34.4
1222.12964	93.6
1223.19189	57.6
1225.54199	57.4
1227.79626	45.9
1229.79773	42.4
1231.44202	1610.1	y (11) (1+)
1232.45251	776.7
1233.65039	85.0
1235.58008	53.7
1238.25537	78.8
1239.47571	25.6
1245.45862	14.0
1246.61890	111.6
1251.73462	140.3
1252.76221	21.2
1253.58997	16.4
1260.74878	34.0
1261.65710	60.5
1265.64758	34.4
1267.49695	104.9
1268.63940	18.9
1273.57703	30.6
1279.34399	18.8
1280.99268	12.8
1282.41370	183.2
1283.40820	255.8
1284.43542	117.9
1287.04993	138.8
1291.28809	95.9
1292.55579	22.4
1293.59375	18.8
1296.55408	51.7
1300.39197	745.3
1301.38000	1048.5
1302.38098	410.1
1309.30078	100.0
1310.35315	238.5
1311.13501	158.1
1313.25598	147.0
1314.42322	155.5
1323.47937	29.8
1327.20898	243.5
1328.60486	273.0
1329.44031	115.9
1331.46167	52.2
1334.58008	17.5
1335.58032	22.3
1337.44812	54.0
1339.59448	58.5
1348.80151	71.6
1349.66211	36.8
1350.43750	164.8
1351.41858	43.3
1352.73071	23.4
1355.38220	71.2
1357.68567	74.3
1362.28076	109.0
1363.30017	45.2
1367.41516	119.5
1378.40918	58.3
1379.10486	92.6
1380.40808	341.9
1381.57129	518.6
1382.37585	64.9
1392.61633	52.8
1393.83679	43.2
1394.54114	55.1
1396.56531	100.4
1398.32202	2625.0	y (13) (1+)-NH3-P, b (12) (1+), y (13) (1+)-H2O-P, y (12) (1+), b (13) (1+)-P
1399.41150	887.3
1400.40784	104.8
1401.68335	10.5
1402.46826	23.3
1411.36365	228.3
1413.37610	84.7
1414.83093	56.0
1415.46021	1006.0
1416.42188	299.6
1417.55359	30.3
1419.46472	73.9
1432.48621	79.2
1433.50598	54.0
1434.80396	47.1
1436.53247	132.2
1439.51379	159.1
1442.60730	16.4
1444.02832	105.6
1445.26868	44.5
1446.28259	30.6
1450.50928	88.3
1452.48401	76.8
1455.01221	20.8
1460.31714	39.2
1476.35168	123.0
1477.58337	203.1
1478.47717	115.9
1480.78992	60.8
1487.19592	27.1
1494.60828	344.3
1495.54004	405.2
1496.37280	117.8
1497.33386	123.0
1512.25574	778.9
1513.41602	757.7
1514.34998	476.4
1515.28699	19.5
1537.16907	40.1
1540.39722	22.3
1548.88245	89.4
1580.92249	54.0
1620.52332	10.5
1625.37134	37.7
1641.96899	48.1
1645.54236	79.8
