# Supplementary material for: Phosphoproteomic Analysis of Platelets Activated by Pro-Thrombotic Oxidized Phospholipids and Thrombin
Source: PLoS One. 2014 Jan 6;9(1):e84488. doi: 10.1371/journal.pone.0084488 (PMC3882224; doi:10.1371/journal.pone.0084488)
Supplement: Annotated Spectra S3 — (ZIP) [file pone.0084488.s006.zip › KDSSSVVEWTQAPK_-14_2_101075.txt]

m/z	i	matches
234.33592	53.5
235.27399	16.0
242.21385	27.2
244.17206	1091.4
244.84622	27.1
251.09406	77.5
269.25653	220.1
272.12106	70.4
275.50000	58.5
279.27325	40.0
280.21848	142.9
281.12167	17.7
283.32736	133.9
284.31274	105.5
285.22095	32.0
288.19012	38.4
289.30542	56.3
291.25345	112.7
292.16461	16.5
294.97974	171.8
296.07990	94.3
296.89725	198.9
298.13123	34.2
304.32721	16.5
313.23230	1125.4
314.51074	225.3
315.28253	791.7
316.15146	43.1
318.48975	44.1
319.09048	46.4
320.51331	65.6
322.38513	68.7
323.29562	140.5
324.36151	36.7
326.34760	17.6
327.48135	22.4
330.32196	20.8
336.46616	22.4
339.20541	174.2
341.10883	160.2
342.50565	85.5
343.34473	47.1
344.10699	136.8
347.07349	34.1
353.24191	185.2
354.23401	33.6
355.10931	156.6
356.34705	16.0
364.31812	124.4
365.36743	28.8
366.12738	43.1
373.23193	75.4
376.19327	25.7
379.99506	136.8
381.01282	140.1
382.94781	311.6
387.38391	62.1
389.18115	104.0
392.12756	59.1
393.16681	25.6
396.39832	19.2
398.22748	870.0
399.38959	273.7
400.37506	164.4
401.42261	121.7
403.21259	47.9
405.96631	124.8
409.16260	109.1
411.14648	645.9
412.45026	113.5
416.34369	105.2
418.33954	58.3
419.28082	87.8
421.25562	60.2
421.88818	69.3
425.42114	200.8
426.34167	184.1
427.21130	30.3
428.09039	119.6
429.25092	113.1
432.57599	29.5
433.68988	246.6
435.27710	116.8
436.31750	177.3
440.23065	68.6
442.17114	137.2
443.16016	777.6
444.37262	78.3
446.38086	269.0
450.17120	27.7
451.90393	62.0
452.52582	141.7
454.33893	101.4
456.48145	24.0
458.37109	60.7
460.28955	227.7
463.04102	142.1
465.64343	30.4
469.48132	319.3
470.43048	112.8
472.13666	38.4
477.40973	44.2
479.29535	198.8
480.33313	185.3
481.30725	180.5
486.41437	66.8
488.31714	205.8
489.38391	27.2
491.93860	25.6
493.36322	303.2
495.60132	158.0
496.30444	84.7
498.22705	173.9
499.53058	17.6
501.04974	127.8
503.23785	60.9
505.44324	247.5
508.21558	111.1
509.82440	190.1
511.35406	35.2
513.22168	30.4
513.83557	312.4
516.70343	79.7
518.26208	159.2
520.33661	217.6
522.31256	64.2
524.45929	107.1
525.48096	54.6
527.01257	88.8
527.61670	47.9
528.71277	77.0
529.50085	12.8
531.28357	35.2
532.22028	113.4
533.36920	167.1
534.51141	130.9
535.28638	162.8
537.36755	131.6
538.15222	84.7
539.39600	317.3
540.36072	49.7
541.26324	89.4
542.89526	20.8
544.43976	1853.4
545.29907	176.2
549.26489	32.0
550.29089	638.3
551.18439	149.3
552.45245	16.0
553.83411	154.5
556.61139	41.5
557.30035	273.7
558.50140	137.3
559.31293	105.3
559.97870	34.1
561.26459	54.5
563.15759	21.3
564.42816	154.5
566.10052	51.5
566.89862	83.8
568.10272	1046.0
569.20001	213.7
570.03333	123.3
571.17261	203.9
572.31927	40.8
573.55096	51.9
575.45587	646.4
576.25751	60.2
577.30219	357.3
578.39325	215.9
579.54254	79.9
580.39203	19.2
581.29022	198.2
583.29590	244.5
585.11957	466.6
586.26422	648.9
587.06256	284.2
587.79364	38.7
590.32739	343.9
591.54297	63.3
592.34412	148.2
596.52979	154.9
597.58160	156.8
598.34143	227.1
599.63428	111.1
600.38470	295.0
601.28833	41.5
603.52435	46.5
604.15045	102.7
608.43616	188.0
609.05475	174.1
610.22052	360.9
611.25104	249.8
612.87036	161.0
613.59906	80.0
614.99084	177.1
616.17230	190.1
616.88055	225.1
618.10529	186.3
619.22650	76.7
620.42633	65.9
621.21442	194.0
624.50140	241.3
627.17938	135.5
631.55682	153.0
632.66730	296.6
633.33636	121.1
636.62872	12.8
637.23083	22.7
638.35907	273.3
639.10919	36.9
641.57672	24.8
642.47424	172.0
643.23981	131.7
645.34039	59.2
648.34973	30.5
649.33881	271.2
650.73956	757.1
651.53546	84.4
652.86328	140.0
654.54791	51.1
655.34637	73.4
656.17181	85.9
658.19354	11.2
659.16473	222.7
660.30859	91.1
661.47803	33.8
663.19489	266.6
663.98621	35.6
665.38428	139.5
666.33942	533.3
667.37573	506.5
668.24841	244.2
669.41241	196.5
670.22998	33.9
672.97699	157.6
674.50696	213.0
675.53790	136.0
676.33752	373.2
677.35901	108.7
679.47595	81.5
681.13959	65.5
682.01471	434.3
683.27631	27.3
684.27094	1936.8
685.23749	1365.3
686.38812	870.3
687.18195	43.1
688.48840	116.2
689.87543	48.7
690.92999	215.2
692.14355	82.3
693.05267	438.7
694.21942	533.8
696.56458	544.2
698.21631	73.9
699.84906	212.9
700.73071	96.1
703.28540	401.6
704.32202	74.9
705.51447	271.0
706.18243	350.2
708.03412	734.4
708.67871	31.6
709.39264	62.4
711.59003	40.0
713.13763	479.6
713.92902	408.7
715.85822	261.7
716.53540	43.8
719.45483	260.6
721.03253	30.5
722.24432	153.1
723.41412	189.7
724.61652	193.5
726.32794	148.5
728.53259	253.0
730.35925	3009.0	y (6) (1+)
731.10760	508.0
732.00983	574.4
733.20618	300.0
734.96912	173.2
735.69519	212.5
736.45209	19.2
737.46405	73.5
738.87280	334.2
739.53082	77.8
740.57941	245.6
741.94946	387.7
742.72137	246.8
744.12152	41.6
745.46106	256.8
746.75702	346.0
747.83136	508.2
748.86359	1122.3
749.74866	664.1
750.73798	151.1
751.45319	470.3
753.60529	205.3
754.67334	2528.3	[M+2H] (2+)-NH3-H2O-P
755.52252	293.5
756.51587	508.3
757.66351	601.1
759.79150	60.8
760.63672	214.1
762.38519	1462.1
763.72266	14506.8	[M+2H] (2+)-NH3-P, [M+2H] (2+)-H2O-P
765.16840	607.2
766.09869	466.5
766.96466	362.8
767.86804	433.3
768.87756	184.5
769.49310	105.8
771.13751	4400.6
772.36646	44745.0	[M+2H] (2+)-P
772.97443	25763.1
774.46667	752.3
776.02429	1047.4
777.12946	54.3
778.42688	1157.1
779.46918	126.9
781.58734	1802.7
782.61932	555.3
783.34192	4391.3	b (7) (1+)
784.26239	185.0
785.10907	1378.3
786.05103	1058.7
786.69110	22.0
787.33051	1455.1
788.50928	1525.3
789.43787	262.3
790.49658	376.8
792.12012	346.9
793.28912	924.7
794.42242	660.3
795.69794	939.3
797.16211	1084.8
798.04083	347.1
798.95514	1025.6
799.68347	215.2
800.98120	22.7
802.49689	1807.8
803.62567	7127.9	[M+2H] (2+)-NH3-H2O
804.78558	634.5
805.76727	462.8
807.14764	105.1
808.30151	1784.8
809.16364	370.1
810.01544	327.0
811.37927	1880.5
812.44879	1727.1
813.41602	92.0
821.07544	29.4
832.43542	68.7
833.54572	78.5
838.75140	32.6
841.18378	380.0
842.48651	83.0
843.39331	73.4
844.39832	27.2
845.48407	84.9
847.77850	166.1
854.44122	36.9
856.92719	76.8
858.35822	139.0
859.39801	4706.8	y (7) (1+)
860.28668	1271.1
861.62518	211.5
864.66754	12.8
869.16602	86.2
870.25952	168.2
871.02924	17.6
872.64551	78.2
876.36395	54.5
877.55927	105.0
879.28113	56.1
880.52026	106.2
882.55743	206.2
883.54919	55.6
884.36792	250.1
887.36700	24.1
891.20734	51.2
892.15076	158.6
893.47339	177.4
894.44391	310.9
895.31281	94.6
898.38971	12.8
900.35468	144.5
901.18823	165.2
902.67603	97.6
904.13275	118.2
906.22467	68.0
908.38208	309.8
909.44556	28.9
912.43750	2485.0	b (8) (1+)
913.40399	756.9
915.45697	132.5
916.22241	235.5
916.91730	97.0
921.44623	49.7
923.61676	79.7
924.41919	25.6
928.40723	39.0
930.43774	493.7
933.61200	256.4
934.36322	121.6
935.44757	89.2
936.65009	65.2
938.30084	130.7
940.47266	214.2
943.77325	22.5
946.58771	257.4
947.63251	112.1
951.13824	447.3
953.45404	161.1
954.23364	34.8
955.36542	32.1
956.21259	69.4
958.40424	5290.7	y (8) (1+)
959.43237	2753.3
960.34723	196.8
961.08423	64.6
963.23224	87.6
964.54791	137.2
965.41144	63.3
966.29559	17.6
968.70844	36.8
969.61090	131.1
970.49969	379.8
972.06061	31.0
972.87628	177.1
974.55304	27.2
975.35895	57.7
976.03070	30.5
977.66943	216.9
978.53644	164.7
979.92090	22.4
981.38617	44.7
983.68750	91.2
985.26788	64.1
986.27100	40.1
986.92816	129.7
988.08344	214.0
989.29352	399.5
990.47723	273.0
991.31915	177.0
993.03229	227.4
995.39154	107.1
997.61737	28.8
998.89935	162.9
1000.44427	526.2
1001.68280	283.7
1002.81854	32.9
1003.59735	139.0
1006.41705	125.7
1007.97382	132.9
1009.63702	133.9
1010.58905	121.1
1013.66602	556.8
1014.41656	89.7
1015.17261	183.9
1017.53363	134.4
1018.35840	120.2
1019.14777	57.8
1021.42499	28.8
1022.26758	136.9
1023.75909	183.1
1026.22998	459.5
1027.13855	375.0
1028.59583	145.7
1029.67163	46.4
1030.94922	254.6
1032.47437	33.9
1033.32983	248.4
1034.84766	356.4
1035.50928	9.3
1036.21362	145.3
1037.28821	88.0
1040.36450	14.4
1041.32617	58.5
1044.41626	228.8
1045.33948	24.0
1047.19556	322.3
1049.36218	195.5
1050.82593	68.7
1054.17896	424.6
1055.72168	97.8
1056.45215	349.2
1057.33960	1073.2
1058.49402	883.8
1061.27075	46.5
1062.51050	263.2
1063.66406	50.6
1064.63770	432.3
1065.52393	118.6
1067.26025	277.8
1068.41882	426.5
1071.12695	148.1
1073.29053	116.8
1075.12561	78.4
1076.28809	92.9
1078.00061	224.6
1078.68726	102.5
1080.51074	190.5
1082.39551	508.3
1083.32495	621.2
1083.95056	44.7
1084.70947	148.7
1085.84436	73.7
1090.48804	196.1
1091.14648	16.6
1092.53223	100.6
1093.62512	362.9
1098.37512	1664.6
1099.27759	419.7
1100.71423	521.9
1101.68457	124.7
1102.62451	207.3
1104.84924	121.8
1107.32129	290.7
1108.35693	28.9
1110.66357	122.1
1113.62280	89.6
1115.61670	206.6
1116.35339	288.6
1119.68604	192.2
1120.70447	146.8
1121.70886	57.5
1122.55518	175.7
1125.05322	190.1
1126.53101	145.4
1127.64001	70.3
1128.64685	106.9
1130.01685	32.1
1131.22327	46.0
1136.31958	335.0
1137.50806	134.2
1138.28638	54.4
1139.81445	42.5
1144.32190	1553.1
1145.43481	750.9
1147.73877	255.2
1148.75745	109.7
1150.09155	185.5
1151.70422	109.8
1152.35083	38.5
1153.49390	94.1
1155.67151	78.3
1157.08289	60.8
1163.67920	66.6
1164.51306	118.6
1165.51367	112.2
1166.30115	71.9
1169.59583	152.0
1172.52747	266.4
1173.56787	52.1
1174.30957	47.8
1175.49683	14.4
1177.75146	73.6
1178.71802	121.5
1180.03381	43.4
1181.37756	349.8
1182.43408	243.5
1184.64160	79.6
1189.44202	49.9
1192.24072	80.2
1193.35840	164.1
1195.10645	280.8
1195.80933	240.1
1196.45752	71.3
1197.23828	227.3
1197.87280	44.8
1198.47620	25.8
1199.51587	426.4
1200.39636	473.4
1202.82422	83.0
1204.44482	84.8
1207.69995	115.0
1208.61853	46.5
1209.32068	57.5
1210.62817	68.8
1211.64087	282.8
1213.26453	338.8
1214.49756	257.8
1215.62769	55.9
1222.00708	64.1
1225.70422	229.9
1226.54932	122.2
1228.06482	139.0
1229.03320	248.1
1231.42725	3093.7	y (11) (1+)
1232.41833	943.4
1233.08484	145.3
1233.75977	123.3
1234.63696	63.7
1235.57153	156.2
1236.41626	152.1
1237.48364	139.4
1240.89038	48.0
1241.58179	32.0
1243.57056	709.1
1244.77942	366.0
1245.76746	19.3
1247.24475	262.2
1248.49939	252.9
1249.20496	112.2
1251.31042	79.1
1252.13184	165.5
1253.00232	122.5
1254.41260	135.4
1261.58630	120.1
1262.86121	57.8
1264.17651	43.5
1265.47412	252.2
1266.68616	36.8
1267.66687	36.8
1272.78674	73.8
1273.53943	40.1
1274.37317	94.5
1275.42712	32.0
1276.76599	49.8
1279.36377	110.7
1282.60767	562.9
1283.58411	398.5
1284.30774	352.2
1285.87341	111.9
1290.39148	81.6
1291.96716	100.1
1293.01111	71.2
1297.27319	22.5
1298.39380	75.2
1300.43909	2093.6
1301.41541	1530.2
1302.62183	254.5
1303.75854	120.0
1305.00342	60.3
1305.65564	242.1
1306.95923	160.1
1307.60034	47.4
1308.34570	129.4
1309.33105	715.0
1310.31970	315.7
1311.19739	96.4
1315.42712	35.3
1318.94104	73.9
1319.64307	57.4
1320.27246	25.7
1321.87695	60.7
1324.46936	167.8
1326.84326	480.6
1327.54138	941.2
1328.43640	850.8
1331.36487	36.8
1334.63171	54.4
1337.41052	97.4
1338.74011	79.4
1343.49719	41.6
1345.87683	171.0
1346.59998	56.2
1350.60754	175.7
1351.70142	288.7
1352.71008	38.3
1356.78137	30.4
1360.31042	30.7
1362.55054	270.8
1363.39429	150.2
1364.22559	55.5
1368.22241	18.2
1369.37500	64.1
1370.60120	24.2
1372.70227	65.7
1377.41260	56.0
1380.09937	604.2
1381.15564	481.4
1381.88391	189.6
1395.85510	22.6
1398.41370	3809.0	y (13) (1+)-NH3-P, b (12) (1+), y (12) (1+), b (13) (1+)-P, y (13) (1+)-H2O-P
1399.47864	1925.8
1400.60120	444.8
1406.31445	34.7
1409.75818	139.5
1410.67236	35.2
1415.25256	939.7
1416.13013	34.3
1416.93787	45.1
1419.59607	78.7
1423.41345	72.0
1425.61560	123.0
1431.51172	32.1
1432.54871	40.0
1433.49316	112.5
1437.77136	22.5
1438.64563	109.1
1439.69373	28.9
1443.20947	300.1
1444.49109	43.2
1447.72034	30.4
1465.65027	67.5
1467.46143	84.8
1470.30725	69.5
1477.32739	104.1
1486.87427	22.4
1487.49890	114.4
1493.61780	252.2
1494.53430	59.4
1495.36340	62.6
1496.44006	41.8
1498.52625	40.2
1512.10388	119.7
1513.40833	484.7
1514.79077	254.1
1523.68884	35.4
1525.45398	24.0
1541.34399	103.1
1550.66394	80.2
1627.18921	78.7
1644.95569	25.6
