# Supplementary material for: Phosphoproteomic Analysis of Platelets Activated by Pro-Thrombotic Oxidized Phospholipids and Thrombin
Source: PLoS One. 2014 Jan 6;9(1):e84488. doi: 10.1371/journal.pone.0084488 (PMC3882224; doi:10.1371/journal.pone.0084488)
Supplement: Annotated Spectra S3 — (ZIP) [file pone.0084488.s006.zip › KDSSSVVEWTQAPK_-15_2_101169.txt]

m/z	i	matches
235.19545	19.6
244.07744	931.9
245.32851	22.5
250.14999	30.1
251.33234	114.4
252.62733	48.1
256.75220	86.1
261.41492	182.6
266.21396	94.8
268.28418	24.8
269.35608	87.3
272.11383	14.0
276.35370	33.8
281.67401	20.6
282.47369	75.7
283.16315	86.4
287.01505	101.6
288.42114	59.6
289.11920	17.9
290.24323	18.6
295.33780	167.2
298.43292	215.9
306.61960	31.1
309.00449	31.8
310.19592	124.0
311.05804	59.5
313.24109	679.6
314.26349	61.4
315.29202	1020.5
316.24588	42.1
317.06549	13.1
319.28195	178.7
320.40283	90.3
321.06256	17.9
323.04535	20.5
325.30652	61.1
329.08350	26.6
331.34253	141.2
336.83667	37.2
341.20419	105.3
342.41226	65.7
343.45044	129.9
347.41504	39.8
350.14328	25.7
352.00757	32.3
355.33234	39.7
357.39673	152.9
359.03870	30.0
363.20917	111.6
364.41949	51.9
365.38440	99.2
369.16284	64.5
371.13052	119.7
372.50281	37.2
373.38489	71.7
375.17975	43.7
377.27972	10.1
379.29565	128.0
380.31940	18.1
382.37506	316.6
383.16376	232.4
387.59900	56.9
390.40625	22.7
393.23914	15.4
395.27472	173.6
396.21155	29.9
397.35529	49.4
398.25159	350.7
399.83978	239.7
400.51746	154.6
401.24805	26.7
404.56024	100.0
406.07465	168.0
406.73688	39.9
407.45184	31.3
408.99384	67.6
411.12860	137.8
413.31183	83.0
416.03534	45.6
418.23395	40.5
419.47717	49.6
421.00745	52.8
423.12585	8.9
425.10626	128.2
426.45453	298.0
427.16290	37.1
429.52618	306.2
430.57855	38.5
431.72534	85.7
432.52130	57.3
433.41406	140.7
439.52460	100.9
440.79102	110.7
443.37579	236.6
447.02863	65.4
447.96619	34.8
449.20197	40.5
450.28369	17.9
451.21204	70.6
452.14844	384.1
453.49298	51.9
458.67572	77.3
460.41882	67.2
462.86200	84.5
464.38367	53.3
465.36719	119.5
466.37476	71.3
469.25977	298.4
470.22064	109.5
471.02234	27.0
473.51550	188.2
476.95831	27.0
478.37091	12.7
479.07477	50.0
480.36823	83.3
482.36517	15.7
483.44189	49.6
487.28241	455.4
488.34979	12.8
491.22174	36.1
492.24951	114.8
493.58636	50.1
494.25171	130.4
497.92450	94.5
499.36853	240.1
502.17175	40.9
503.42963	169.0
504.25293	89.3
504.99268	16.7
506.04712	76.6
509.08978	38.4
509.69897	36.4
512.05383	88.7
513.97217	655.7
515.48053	134.2
516.40210	166.7
518.59106	48.5
520.22260	66.8
522.17865	195.0
522.94983	77.7
524.17303	187.9
525.57690	100.5
526.33868	52.9
527.27148	65.5
528.05487	164.2
529.13483	43.2
531.45056	37.8
533.40466	102.8
534.37982	39.0
538.01813	112.0
539.27301	45.7
540.64014	281.0
541.93921	57.9
544.43835	1779.2	y (5) (1+)
545.41461	204.1
547.24628	247.3
549.15546	85.7
550.20959	409.6
551.16083	542.8
554.92230	87.1
556.14838	33.8
557.63702	109.6
558.88861	164.0
560.40985	101.4
561.87585	115.7
563.02094	102.8
565.39734	22.0
567.62219	360.5
568.53613	523.3
569.47418	139.4
571.13934	200.3
571.85144	76.6
575.82587	327.6
576.68164	216.7
577.43903	322.6
578.45764	291.8
579.48810	353.0
580.09827	58.7
580.74976	24.5
582.41742	32.9
584.23145	80.3
585.38373	444.8
586.33344	1041.2
587.35657	119.3
588.43604	48.2
589.77051	102.8
590.98737	277.6
593.43585	12.8
596.22308	99.1
597.06586	70.1
598.31116	89.3
599.42841	46.6
601.26184	257.5
603.38678	158.0
604.35565	124.0
605.25293	113.3
607.30688	91.5
608.61121	245.6
609.50256	60.4
610.28235	86.4
612.59534	32.2
613.40265	29.9
615.53912	102.8
616.56519	458.1
617.62518	110.1
619.66229	25.6
621.19354	216.5
622.13055	83.7
623.21747	14.0
626.36407	159.4
627.34363	103.7
629.56586	36.8
631.01031	82.4
632.36005	201.6
633.29169	14.4
640.69250	146.2
641.92969	140.7
643.50360	25.8
645.07550	15.3
647.05719	281.2
648.41754	186.7
649.54004	197.3
650.34015	251.7
651.56744	22.6
652.98969	94.6
655.37732	107.6
657.05396	64.5
658.30939	67.6
660.03607	145.6
662.61542	173.8
664.41431	108.9
665.27228	61.7
666.26569	839.0
667.47479	315.0
668.33337	197.3
669.43390	138.1
671.00739	81.4
671.70898	79.9
673.73865	46.1
674.68073	65.1
675.52838	198.4
677.07141	100.0
679.19293	76.9
680.34961	38.8
681.43292	149.9
682.60638	196.9
684.14032	1053.5
685.36127	1788.2	b (7) (1+)-P
686.36139	184.2
687.31659	69.1
688.18909	105.1
688.95996	85.8
690.46771	129.0
691.75177	152.5
694.78613	334.0
695.79413	245.7
697.04181	214.9
697.84052	263.0
698.86432	231.0
700.14465	274.3
701.25397	58.1
702.58588	309.9
703.35498	10.5
704.42938	241.1
705.53711	605.3
706.43402	32.6
707.64545	551.2
708.83740	191.9
710.28046	200.3
712.43854	181.4
713.34924	171.6
713.95197	117.2
714.61664	86.5
715.61017	135.8
716.73303	372.8
720.35162	89.9
721.51556	203.8
722.68341	280.8
723.70917	359.1
726.32068	67.7
728.35626	276.3
729.73572	561.1
730.41907	2952.7	y (6) (1+)
731.43646	653.5
732.52960	52.1
733.37854	164.1
737.40125	166.4
738.46594	304.6
739.23608	39.7
739.97931	400.7
740.60718	75.7
741.69843	19.6
742.42603	180.0
743.48981	177.6
744.48645	90.4
745.22723	582.2
746.11310	15.3
746.96344	386.8
747.93933	259.2
749.07477	504.0
750.17365	625.8
751.12579	175.2
751.76129	198.7
753.08478	144.5
754.67975	1820.6	[M+2H] (2+)-NH3-H2O-P
755.75366	424.3
756.73883	82.9
757.69110	583.7
758.37360	15.6
759.55133	28.3
760.37506	103.7
762.17572	1464.6
763.26233	5679.4
764.00946	6206.0	[M+2H] (2+)-NH3-P, [M+2H] (2+)-H2O-P
765.27130	798.3
766.30646	199.0
767.39294	111.2
768.72168	333.8
769.53528	105.2
770.87592	2662.7
772.40210	31618.2	[M+2H] (2+)-P
773.04108	16655.6
773.99158	551.8
774.90692	404.4
776.03845	447.1
776.76532	26.9
777.89526	243.9
778.69342	368.1
779.48083	208.0
780.34454	74.9
781.66937	1399.4
783.24066	2391.1	b (7) (1+)
784.19586	638.0
785.51971	769.8
786.72552	207.4
787.70966	1101.0
788.67010	610.5
789.32770	856.0
790.24927	656.9
791.71527	325.2
793.24725	194.1
794.67328	478.0
795.55353	135.0
796.31586	552.8
797.35516	190.2
798.75018	1174.4
799.77563	939.1
800.86169	499.0
801.83789	258.7
802.64160	551.5
803.58990	6748.3	[M+2H] (2+)-NH3-H2O
804.40009	491.0
805.93811	431.3
806.82947	163.7
807.51459	65.1
808.38104	883.7
809.26331	288.0
811.15887	1574.4
812.21881	2047.4	[M+2H] (2+)-H2O, [M+2H] (2+)-NH3
812.98724	656.6
815.54523	50.3
828.63098	98.0
832.47351	104.9
833.44830	15.4
835.81055	31.9
840.30951	27.2
841.34479	341.1
842.63544	66.7
845.52643	88.6
849.66638	15.4
854.51947	99.3
859.41052	3139.8	y (7) (1+)
860.42188	2069.9
861.09875	27.3
862.44208	124.6
864.85156	82.0
866.48322	151.5
867.27551	164.2
867.96661	163.2
869.50470	52.8
870.77795	188.5
871.56195	75.4
872.62885	96.7
873.46594	27.0
876.25696	24.1
877.64380	212.7
878.26428	17.3
880.30847	102.6
881.13336	89.9
883.24579	38.4
884.55450	39.2
885.66058	59.9
886.52814	281.2
887.41449	12.8
890.37720	43.1
892.37360	33.7
894.48285	262.2
895.57257	89.1
896.22107	52.0
897.54010	73.3
898.54828	222.3
902.26788	26.2
904.47455	25.7
907.30249	94.9
912.30591	1831.4	b (8) (1+)
913.41821	390.6
914.65082	74.2
915.50116	103.9
916.64893	114.1
917.38770	33.3
923.51367	193.3
924.46783	25.7
925.82471	166.1
926.93939	244.9
927.68390	91.1
928.59839	94.2
929.51563	117.0
930.65411	128.6
931.25458	37.0
932.62018	71.8
933.31720	42.1
934.14404	58.5
935.52142	53.5
936.13348	65.4
937.43878	65.2
938.52045	131.6
939.40619	43.0
940.42963	152.3
941.23651	196.4
943.72076	286.2
944.43146	63.8
946.52094	259.5
947.49176	62.5
950.27570	150.6
951.36255	106.4
952.57831	56.1
953.53857	139.9
954.79498	118.7
955.45966	49.4
956.47247	70.9
958.46387	3711.0	y (8) (1+)
959.53851	1213.2
961.55176	163.2
962.56329	245.7
963.76514	347.4
964.46552	69.4
966.74725	197.6
968.43872	100.0
969.30981	48.8
970.37042	131.3
971.34332	128.5
972.30469	79.6
973.11499	10.2
977.34698	31.0
982.42749	331.0
983.36066	305.2
987.56268	184.2
988.74994	119.5
989.53290	88.1
990.41180	405.0
991.56415	387.1
992.43878	36.6
995.89325	79.1
998.15656	387.5
998.95612	377.2
1000.27618	871.6
1001.66675	147.4
1005.20856	14.0
1008.08197	460.9
1010.49756	137.4
1011.97827	24.1
1013.20654	37.4
1014.53442	44.3
1016.60394	35.2
1017.66583	34.8
1020.56543	192.4
1022.35590	37.9
1024.33289	218.7
1025.40088	195.9
1026.53296	326.4
1027.37659	229.2
1029.80310	109.0
1033.45740	422.6
1034.58313	309.6
1035.76184	14.1
1036.93921	183.4
1039.38318	191.4
1040.40979	123.2
1041.18042	115.2
1042.64453	39.5
1044.12744	59.7
1044.81030	48.3
1045.54846	74.2
1046.52881	107.2
1047.27002	110.8
1052.11877	30.0
1052.82434	184.4
1054.02905	138.2
1055.36462	325.6
1056.49780	165.6
1057.44312	1052.1
1058.41052	1018.4
1059.12207	17.1
1060.88208	122.1
1062.29919	166.8
1063.42786	327.3
1064.35449	271.9
1065.83301	173.6
1066.71265	93.5
1067.36987	39.0
1069.38306	187.1
1070.55713	55.9
1071.40552	58.7
1072.85767	156.5
1074.38647	114.2
1075.30493	158.8
1078.20923	142.8
1079.43115	128.8
1080.41309	353.0
1081.38159	12.7
1082.59241	147.8
1083.52808	274.8
1084.47644	78.4
1085.32227	251.1
1089.58630	60.8
1090.69202	23.5
1092.31104	80.3
1094.86829	259.6
1096.27478	54.4
1096.94165	86.0
1098.24377	1225.8
1099.44250	400.0
1101.61951	322.9
1102.54370	117.4
1104.10669	81.0
1109.89197	171.7
1112.56531	153.4
1113.35876	99.0
1114.40784	85.4
1117.62122	115.1
1119.46680	62.8
1120.27405	22.3
1121.37439	58.6
1126.47778	338.0
1127.69775	306.3
1128.54797	80.9
1129.39893	55.4
1134.13843	96.1
1134.79541	123.7
1135.54883	51.6
1137.18225	161.5
1138.59778	67.3
1139.51636	49.5
1144.45605	1379.1
1145.58606	731.1
1146.22168	54.3
1147.57373	387.1
1148.60132	193.1
1149.91528	37.2
1150.52148	13.9
1152.49304	34.3
1153.55957	17.1
1154.37671	243.2
1155.12708	38.1
1156.56824	23.1
1158.49658	105.5
1162.79932	93.8
1163.59131	116.1
1164.43030	40.4
1165.47021	43.6
1166.14136	157.9
1170.72986	174.8
1172.60474	35.3
1177.41748	65.9
1180.99951	363.7
1181.71533	162.1
1182.49915	167.3
1185.65588	133.0
1187.74817	29.6
1196.47339	51.8
1197.77588	32.7
1199.49036	396.5
1200.58899	74.0
1201.69141	102.9
1204.31885	106.0
1204.96106	176.6
1205.75793	73.0
1208.22070	72.9
1209.48181	137.7
1210.37866	112.0
1211.24219	23.1
1212.21289	127.7
1213.60925	156.0
1214.67456	83.6
1216.48206	46.2
1217.26318	53.5
1218.39099	44.0
1221.63586	14.1
1224.06543	34.5
1225.62964	120.8
1226.55640	120.5
1227.36182	88.6
1229.48279	469.3
1230.29468	312.7
1231.38745	2621.5	y (11) (1+)
1232.46350	963.9
1233.54773	92.6
1234.52490	151.9
1235.69006	98.0
1237.59985	40.5
1240.41956	140.0
1241.68335	47.0
1243.62244	444.5
1244.56433	197.3
1245.35364	61.3
1246.06091	147.7
1247.35925	24.8
1248.08752	33.6
1250.14075	65.9
1252.71692	90.1
1258.19812	109.2
1259.22620	23.8
1261.50757	53.2
1262.18140	36.5
1263.42786	121.2
1264.87122	306.2
1265.55188	57.2
1266.39539	135.1
1268.08411	11.4
1269.15137	16.6
1270.58337	109.1
1271.44397	86.1
1272.49524	116.9
1280.44568	75.1
1281.41980	74.2
1282.84583	649.2
1283.48865	579.1
1284.38208	200.6
1291.55908	55.9
1295.59009	41.4
1300.44348	2039.8	y (12) (1+)-P, b (12) (1+)-P
1301.53394	1104.1
1302.59448	192.4
1303.47925	113.7
1304.43384	27.6
1309.42615	242.0
1310.52747	314.0
1315.60339	57.5
1317.68604	21.0
1318.66248	49.9
1319.57971	95.8
1324.59717	114.8
1326.23328	13.1
1327.44128	1041.1
1328.48022	529.7
1330.37085	15.3
1332.72107	30.4
1335.24304	44.9
1338.44580	75.8
1341.61072	18.4
1344.37598	95.2
1348.40662	23.2
1350.51123	278.5
1351.23486	100.9
1352.45117	17.9
1362.52344	339.9
1363.53625	184.3
1371.65955	16.6
1375.53577	36.1
1378.45544	38.4
1379.81238	109.6
1380.52563	607.8
1381.49548	663.8
1384.75134	23.1
1397.18774	44.5
1398.53381	4095.4	b (12) (1+), y (12) (1+), y (13) (1+)-NH3-P
1399.55884	1782.7
1400.46484	71.3
1401.85681	59.0
1406.37341	50.8
1411.53101	40.5
1415.69348	773.5
1416.40173	228.9
1417.66516	8.9
1418.31152	20.1
1425.04065	57.4
1425.76416	23.2
1431.26331	87.5
1432.30115	123.2
1436.64038	21.0
1443.54053	57.6
1444.39514	45.1
1466.48962	39.1
1474.54907	133.2
1478.67212	57.3
1484.66394	27.1
1492.45300	71.8
1495.59875	48.4
1496.81726	89.8
1498.42834	17.0
1504.09412	15.4
1510.24048	25.8
1512.59387	27.1
1513.39612	482.1
1514.46838	484.9
1526.56592	103.6
1587.95386	16.6
1648.45007	56.2
