# Supplementary material for: Phosphoproteomic Analysis of Platelets Activated by Pro-Thrombotic Oxidized Phospholipids and Thrombin
Source: PLoS One. 2014 Jan 6;9(1):e84488. doi: 10.1371/journal.pone.0084488 (PMC3882224; doi:10.1371/journal.pone.0084488)
Supplement: Annotated Spectra S3 — (ZIP) [file pone.0084488.s006.zip › KDTVPRPASPTEAGLTTELFSPVDLNQVIVNGNQSLSSQK_-5_2_48904.txt]

m/z	i	matches
260.70029	4.7
269.23636	42.6
271.39014	21.0
272.26440	12.1
272.96985	3.1
274.28522	7.1
278.31226	9.4
279.14697	35.8
280.58902	13.4
281.80887	56.3
287.59662	10.0
289.01105	10.9
292.20618	5.9
292.88312	4.3
294.50076	6.2
295.29663	4.1
296.26294	22.4
298.12540	53.3
300.10056	4.3
301.35645	17.4
303.40945	16.1
305.28723	25.0
307.18286	4.0
312.13541	77.1
312.98721	14.5
316.22476	3.4
322.84723	24.0
324.47699	11.9
325.19604	11.1
328.20953	3.7
329.93634	73.5
330.57013	7.8
337.25360	6.9
337.94482	24.8
338.79114	9.0
340.65393	45.5
341.62842	23.4
343.00592	52.2
344.10965	7.7
345.29803	2.5
346.20349	22.5
349.22510	43.6
351.05823	23.4
354.43604	6.9
356.30841	4.4
357.47250	19.4
358.27203	6.8
359.39011	16.2
361.45654	34.3
364.30112	31.9
365.11499	45.3
366.11670	2.2
367.51999	8.7
368.73596	7.4
369.34113	12.8
370.54089	25.3
371.38684	9.6
372.34158	28.4
375.09979	23.6
377.27686	50.9
379.15576	19.1
382.41269	5.7
383.24811	78.7
384.34915	60.2
385.11975	7.7
387.42322	19.7
388.08282	13.6
389.22385	27.4
391.31476	44.2
393.40045	13.9
395.04260	4.0
397.50424	118.6
398.22769	30.8
400.46539	134.4
401.45551	41.3
402.57080	33.7
404.15356	51.4
406.13849	6.0
407.97406	12.1
412.86823	16.4
414.38306	17.2
415.29205	20.6
417.30841	7.8
420.08313	17.9
422.16608	22.9
425.07574	109.9
426.14600	40.1
427.53699	27.3
429.60278	31.7
431.68005	26.7
432.43976	44.3
433.24268	14.2
434.42834	27.7
435.90088	19.7
438.97241	268.6	b (13) (3+)-H2O-P, y (16) (4+)-NH3-2P, y (9) (2+)-H2O-3P, b (13) (3+)-NH3-P, b (20) (5+), y (9) (2+)-NH3-3P, y (16) (4+)-H2O-2P
439.64441	43.9
441.33289	28.7
445.39331	31.4
447.97278	326.9	y (17) (4+)-3P, b (17) (4+)-NH3, b (12) (3+)-H2O, b (12) (3+)-NH3, y (9) (2+)-3P
448.99091	38.4
451.57178	3.4
452.51001	9.7
453.47223	5.2
454.41718	36.3
456.12677	4.3
456.93561	19.4
459.23834	10.5
460.43665	13.0
461.31653	29.8
463.28723	13.0
464.61078	74.9
469.14966	11.1
470.33447	4.0
471.88068	89.6
473.11774	7.4
474.53278	53.8
475.47235	33.9
476.78613	2.5
477.39948	35.4
478.40198	32.2
479.28094	2.5
481.31000	8.9
482.63367	15.7
483.55963	4.9
485.29987	5.4
487.59851	534.1	y (9) (2+)-H2O-2P, y (9) (2+)-NH3-2P, y (22) (5+)-2P, b (19) (4+)-P
488.32288	48.5
490.45325	84.0
492.90778	43.5
494.54803	26.2
495.56024	82.8
496.87000	83.3
497.80750	29.4
499.06335	30.1
499.83002	3.7
501.26959	19.6
502.12799	20.9
503.31183	70.8
508.02740	6.2
510.66852	18.4
512.34625	20.1
513.24036	25.3
514.31104	19.5
515.65808	32.0
517.04309	35.4
518.34930	40.4
519.63800	82.1
520.44702	19.0
521.09583	4.9
523.10205	75.8
524.31903	39.6
525.10583	5.3
526.10834	15.8
527.38348	59.6
529.11182	265.2	y (24) (5+)-NH3-2P, b (15) (3+)-NH3, b (16) (3+)-NH3-P, y (23) (5+)-NH3-P, y (24) (5+)-H2O-2P, b (16) (3+)-H2O-P, y (23) (5+)-H2O-P
530.07233	18.7
531.12134	115.0
533.25934	4.0
534.12506	52.5
536.47418	90.2
537.30225	36.8
538.28192	41.1
539.54022	27.9
541.82349	18.6
543.32831	41.3
544.00519	40.4
545.66895	88.1
546.70361	43.2
547.39661	83.6
548.10187	44.7
549.50690	41.7
551.30231	49.4
552.27979	17.9
554.10791	38.2
555.40472	146.6
556.40234	66.8
557.68854	43.7
558.97168	32.3
560.30829	220.5
561.31750	147.4
562.44916	17.0
563.37897	36.6
565.27191	156.3
566.56018	82.2
567.93677	17.3
568.79376	4.0
570.84326	4.3
571.50183	11.3
573.16406	5.6
574.40399	67.9
575.58234	41.8
576.40833	4.3
577.50177	25.4
578.15601	21.9
579.45697	11.2
580.32697	18.2
581.43396	16.2
583.37177	532.9	y (27) (5+)-NH3-2P, y (22) (4+)-3P, y (27) (5+)-H2O-2P
584.33881	193.9
585.42694	42.3
586.42377	32.0
587.85675	94.7
588.61053	3.0
591.41229	3.5
592.25006	9.7
593.24048	43.4
594.35120	33.7
595.59723	36.8
596.30133	105.7
597.66339	49.4
598.33807	4.7
599.25659	15.4
601.03204	41.3
602.78461	109.7
604.03583	49.8
605.92780	2.8
607.98364	24.2
609.63385	79.5
610.66986	62.8
611.46539	28.1
612.31152	52.0
612.96088	65.7
614.30865	27.1
615.15460	137.8
616.17023	204.2
618.49774	89.9
619.12091	3.4
621.76196	90.5
622.45776	2.0
623.35474	5.6
624.05151	9.0
626.26434	6.8
628.47101	32.9
629.09644	13.8
630.28662	124.1
631.42029	172.9
632.72717	20.9
633.56305	5.2
634.81079	14.9
635.53503	20.4
636.59845	69.1
637.62738	77.3
638.74530	187.0
639.43311	233.8	b (18) (3+)-NH3, y (31) (5+)-H2O-4P, b (18) (3+)-H2O
640.27203	55.3
641.48248	25.8
642.63654	7.7
643.53076	14.2
644.44305	30.0
646.54211	12.3
647.37744	39.2
648.08923	55.4
648.75403	21.0
649.88104	76.6
650.70349	9.9
651.74066	45.8
652.50879	71.3
653.48846	3.7
654.31995	36.5
656.64935	46.3
657.29871	26.4
658.27106	227.7
659.49615	194.8
660.50024	22.7
661.89838	54.1
662.96991	24.1
664.92603	16.2
666.16620	50.5
667.09222	54.3
667.97748	52.2
668.84265	59.6
670.32440	177.2
671.05841	527.2	b (12) (2+)-H2O, b (31) (5+)-H2O, b (12) (2+)-NH3, y (33) (5+)-H2O-4P, b (31) (5+)-NH3
672.08270	157.9
672.91565	11.9
675.72412	10.0
676.35919	4.3
677.78186	40.2
678.74945	55.9
679.52887	9.5
680.44244	29.6
681.30408	186.4
682.07611	52.5
684.25226	10.0
685.42767	10.0
687.31183	274.0	b (14) (2+)-NH3-P, y (25) (4+)-H2O-2P, y (25) (4+)-NH3-2P
688.52484	84.2
690.11243	5.9
690.92023	23.3
691.64972	56.6
693.50500	45.8
694.37653	66.8
695.02319	28.8
695.84326	4.0
696.82892	7.2
697.80432	49.0
698.58575	6.0
699.55621	40.1
700.72980	87.3
701.40021	52.7
703.67523	48.4
704.50781	26.1
705.19110	6.2
706.20880	21.9
708.08746	11.4
709.82098	67.5
710.60211	94.4
711.36615	14.1
712.34528	32.1
713.62823	69.6
714.66370	27.3
716.05273	387.5	y (32) (5+)-H2O-P, y (25) (4+)-P, b (13) (2+), y (26) (4+)-NH3-2P, y (14) (2+)-H2O-3P, y (14) (2+)-NH3-3P, y (32) (5+)-NH3-P
717.27484	72.4
718.47894	29.3
719.43207	141.8
720.36835	46.0
721.05048	11.7
722.57733	101.2
723.47247	17.6
724.22076	15.8
725.43365	44.6
726.38837	53.9
727.46863	52.0
728.57794	214.9
729.55542	44.3
730.26886	47.9
731.49567	100.0
732.40717	44.2
733.04199	11.1
734.60406	96.7
735.60754	20.5
736.28772	117.2
737.47437	161.5
738.41565	135.9
739.76202	22.5
740.37347	25.3
743.97095	88.0
744.62274	21.0
745.54462	13.6
746.85669	8.1
747.64221	144.6
748.52679	102.4
749.53882	52.0
750.46405	64.5
751.42126	73.0
752.40045	150.0
753.53680	112.7
754.28522	12.8
756.54749	115.8
757.52618	13.5
758.41864	15.2
759.45648	13.9
761.10919	570.1	y (37) (5+)-H2O-4P, y (35) (5+)-NH3-2P, y (37) (5+)-NH3-4P, y (36) (5+)-NH3-3P, b (28) (4+), b (21) (3+), y (36) (5+)-H2O-3P, b (29) (4+)-H2O-P, y (35) (5+)-H2O-2P, b (29) (4+)-NH3-P, y (19) (3+), b (37) (5+)-H2O-3P
761.95074	207.9
763.00555	51.3
765.39722	150.2
766.46863	173.7
767.28003	197.3
768.39032	131.5
769.62848	63.8
771.17914	130.4
773.52155	137.7
775.21844	208.5
776.53351	27.0
777.23492	13.3
778.37665	166.1
779.42059	80.1
780.06488	33.6
781.36810	88.9
782.63953	38.1
783.84967	308.4	y (29) (4+)-2P, y (20) (3+)-H2O, y (20) (3+)-NH3, y (36) (5+)-2P
784.76373	51.0
785.57001	32.3
786.38885	61.3
788.07043	148.9
789.44189	22.8
790.91815	117.9
791.81982	71.3
792.69458	576.9	b (15) (2+)-NH3
793.50232	676.5	b (16) (2+)-H2O-P, b (23) (3+)-P, b (16) (2+)-NH3-P, b (22) (3+)
794.46362	394.2	b (38) (5+)-H2O-3P, b (7) (1+)
795.62238	203.4
796.79089	99.8
797.94098	61.0
798.54395	39.7
799.26361	141.7
800.47797	223.0
801.33020	153.2
802.38568	49.0
803.85809	114.0
805.12903	179.8
805.97821	262.0	y (21) (3+)-P, y (22) (3+)-NH3-2P
806.81622	246.3	y (13) (2+)
807.60400	113.4
808.43896	108.2
809.23187	21.9
810.29596	9.3
811.27814	99.8
812.24884	124.7
813.65387	53.9
815.37512	140.4
816.37036	159.5
817.31207	42.6
819.28815	131.7
820.50104	112.7
821.30804	151.5
822.63959	176.3
823.62921	66.7
824.28259	90.7
825.00073	131.2
826.21002	44.5
827.10822	51.4
827.96222	82.2
829.58258	274.3	y (31) (4+)-3P, y (16) (2+)-H2O-3P, y (16) (2+)-NH3-3P, b (32) (4+)-NH3-P, y (30) (4+)-2P
830.59918	88.6
831.53894	3.4
832.64618	145.9
833.52606	22.6
834.52203	44.8
835.45404	3.7
837.04431	79.9
837.76050	70.9
838.64905	233.6	b (31) (4+)-NH3, y (21) (3+), b (31) (4+)-H2O, y (33) (4+)-H2O-4P, y (22) (3+)-NH3-P, y (16) (2+)-3P, b (38) (5+)-P
839.96436	208.9
841.21649	84.9
841.88361	138.6
843.13379	28.9
845.90930	157.8
846.54547	107.0
847.29358	362.7	[M+5H] (5+)-NH3-H2O-3P
848.18921	388.6	y (39) (5+)-2P, y (31) (4+)-H2O-2P, y (23) (3+)-H2O-2P, y (23) (3+)-NH3-2P, b (8) (1+)-H2O, b (8) (1+)-NH3
849.13141	289.3	y (24) (3+)-H2O-3P, y (30) (4+)-H2O-P, y (30) (4+)-NH3-P, y (31) (4+)-NH3-2P, y (24) (3+)-NH3-3P
850.43103	736.3	[M+5H] (5+)-H2O-3P, y (32) (4+)-3P, [M+5H] (5+)-NH3-3P
851.54810	339.5	b (16) (2+)
852.35773	120.6
853.50238	104.0
854.15558	73.6
855.51056	163.5
856.67059	84.5
857.72125	44.0
858.47906	404.4	b (24) (3+)-H2O, b (24) (3+)-NH3, b (32) (4+)
859.29498	249.5	b (39) (5+)-H2O-P
860.40100	188.1
861.41467	101.7
862.26416	61.7
863.19232	346.6	b (25) (3+)-H2O-P, b (25) (3+)-NH3-P, y (14) (2+)-NH3
864.38068	939.9	y (33) (4+)-NH3-3P, y (39) (5+)-H2O-P, b (24) (3+), y (39) (5+)-NH3-P, b (39) (5+)-P, y (34) (4+)-H2O-4P, y (33) (4+)-H2O-3P, y (38) (5+), y (34) (4+)-NH3-4P
865.41974	653.8	b (8) (1+), [M+5H] (5+)-NH3-H2O-2P
866.41461	238.0	y (39) (5+)-P
867.32886	132.1
868.41644	511.8	y (34) (4+)-4P, b (25) (3+)-P, y (33) (4+)-3P
869.29675	506.1	[M+5H] (5+)-NH3-2P, [M+5H] (5+)-H2O-2P
870.63159	505.4	y (15) (2+)-H2O-P, y (15) (2+)-NH3-P, y (6) (1+)-H2O, y (32) (4+)-NH3-2P, y (22) (3+)-NH3, y (22) (3+)-H2O, y (14) (2+), y (32) (4+)-H2O-2P
871.66718	94.4
873.03601	387.4	y (31) (4+)-NH3-P, [M+5H] (5+)-2P, y (31) (4+)-H2O-P, y (30) (4+)-H2O
873.78857	26.8
874.46906	150.7
875.40002	307.5	y (32) (4+)-2P
876.50824	2600.7	y (9) (1+)-H2O-3P, y (22) (3+)
877.48303	1147.2	y (30) (4+), y (16) (2+)-H2O-2P, y (31) (4+)-P, y (9) (1+)-NH3-3P
878.62787	1036.4	y (16) (2+)-NH3-2P
879.70874	1786.3	y (15) (2+)-P, b (39) (5+)-NH3, b (39) (5+)-H2O
880.96912	437.2	y (24) (3+)-H2O-2P, b (33) (4+)-H2O, y (23) (3+)-NH3-P, y (23) (3+)-H2O-P
882.16003	99.3
883.56354	436.4	b (39) (5+), y (25) (3+)-NH3-3P, y (39) (5+)-NH3, y (39) (5+)-H2O, y (25) (3+)-H2O-3P
884.55975	483.1
885.58929	90.9
886.69537	455.9	y (17) (2+)-NH3-3P, y (17) (2+)-H2O-3P, y (23) (3+)-P, y (39) (5+), b (33) (4+), y (16) (2+)-2P
887.51624	194.6
888.71307	883.1	y (33) (4+)-H2O-2P, y (6) (1+), [M+5H] (5+)-H2O-P, y (34) (4+)-NH3-3P, y (33) (4+)-NH3-2P, b (34) (4+)-NH3-P, y (25) (3+)-3P, b (34) (4+)-H2O-P, y (34) (4+)-H2O-3P, [M+5H] (5+)-NH3-P
889.59601	430.6
890.39752	313.4
891.10413	129.3
891.97052	111.4
893.11664	2762.3	y (34) (4+)-3P, b (17) (2+)-NH3, b (17) (2+)-H2O, [M+5H] (5+)-P, y (33) (4+)-2P
894.43597	4582.8	y (9) (1+)-3P, y (32) (4+)-H2O-P, b (34) (4+)-P
895.49213	2102.3	b (25) (3+)-H2O, y (32) (4+)-NH3-P, y (17) (2+)-3P, b (25) (3+)-NH3
896.51794	593.7
897.26672	1738.7	y (31) (4+)-H2O
898.27032	318.7	y (31) (4+)-NH3
899.26001	505.9
900.37811	1002.2	y (32) (4+)-P, b (26) (3+)-H2O-P
901.15784	132.9
901.90405	278.0	b (25) (3+), b (26) (3+)-NH3-P, y (7) (1+)-H2O-P
902.67938	514.3	y (35) (4+)-H2O-4P, y (7) (1+)-NH3-P, y (31) (4+), y (35) (4+)-NH3-4P, b (17) (2+)
903.56592	185.7
904.21466	57.8
906.26025	11.0
912.11505	5.3
913.74139	21.8
916.22205	9.6
917.85120	132.4
918.59747	94.4
920.03278	74.2
921.23566	103.9
922.43817	374.7
923.51123	191.8
924.40350	120.6
926.73761	8.4
928.53784	541.3	y (15) (2+)
929.51312	214.3
930.96149	44.4
932.22705	106.4
932.85126	54.6
933.55005	120.4
934.84711	1511.6	b (9) (1+)-NH3, y (17) (2+)-H2O-2P, b (35) (4+)-P, b (36) (4+)-H2O-2P, y (8) (1+)-2P, b (26) (3+)-NH3, b (36) (4+)-NH3-2P, b (9) (1+)-H2O
935.57172	381.6	y (17) (2+)-NH3-2P, y (16) (2+)-P, y (18) (2+)-H2O-3P
936.34473	83.5
937.75348	441.5	y (34) (4+)-H2O-P, y (34) (4+)-NH3-P, y (33) (4+)-NH3, y (33) (4+)-H2O
938.81348	185.6
940.11963	217.3
941.20404	43.6
942.70209	893.6	y (33) (4+)
943.64777	322.4	b (27) (3+)-NH3-P, b (27) (3+)-H2O-P
944.39178	87.3
945.83173	136.9
946.49506	97.6
947.51709	206.1
948.39899	88.3
949.15240	118.6
949.97925	122.2
951.32990	56.0
952.37091	36.8
953.29205	47.6
954.89868	20.2
955.75104	74.4
957.30615	146.4
958.74457	226.6
959.83380	48.7
961.36938	8.4
962.08136	3.1
963.01953	57.5
963.69904	34.8
965.11420	121.0
966.20752	62.0
967.68652	215.5
968.80487	66.1
970.12762	46.4
971.34283	394.1
971.96613	244.2	y (27) (3+)-H2O-2P, y (27) (3+)-NH3-2P
972.57379	214.1
973.55865	56.7
974.71979	71.1
975.37091	13.6
975.98413	44.0
977.10498	196.4
977.93164	98.4
978.94116	72.2
980.25726	105.5
981.27936	58.3
983.27777	83.9
984.64966	142.3
986.02228	894.9	y (25) (3+), y (26) (3+)-H2O-P, y (26) (3+)-NH3-P, y (18) (2+)-NH3-2P
986.91583	427.9
987.76880	344.5	b (36) (4+)
988.66791	26.6
989.37231	28.6
991.04199	172.5
992.16797	339.8	y (26) (3+)-P, y (9) (1+)-2P, y (10) (1+)-NH3-3P
992.95288	29.5
993.86639	76.8
995.17749	358.1	y (28) (3+)-H2O-2P
996.32489	160.2
996.94165	6.3
997.62573	79.0
998.40021	13.9
999.95709	22.8
1001.61945	94.6
1002.80762	31.9
1003.53168	23.8
1004.57715	27.1
1005.23700	9.9
1006.98242	36.8
1008.88934	53.6
1009.71368	12.6
1010.59344	123.9
1011.76971	93.7
1012.51935	56.2
1013.19269	211.4
1014.11615	33.5
1015.25153	105.5
1015.85590	10.6
1016.81738	31.1
1017.83942	91.6
1019.60858	8.3
1020.39087	83.2
1021.31219	98.2
1021.96124	21.1
1023.29584	183.7
1024.43079	428.8	y (36) (4+)-NH3, y (36) (4+)-H2O, y (26) (3+)
1025.30151	36.5
1026.08203	52.5
1026.77673	23.7
1027.92639	24.8
1029.82458	676.6	y (36) (4+), y (37) (4+)-P, b (37) (4+), y (38) (4+)-2P, y (39) (4+)-NH3-3P, b (39) (4+)-3P, y (39) (4+)-H2O-3P
1030.70142	358.1
1031.36499	99.5
1032.10303	91.4
1033.08582	127.7
1034.16968	83.5
1035.96045	125.3
1036.83374	3.7
1037.73059	160.0
1039.17358	63.8
1039.82837	46.2
1041.76453	334.7
1042.88342	427.4	b (38) (4+)-H2O-P, y (19) (2+)-2P, y (17) (2+), y (18) (2+)-P, y (27) (3+), b (38) (4+)-NH3-P
1043.60413	121.3
1045.16638	65.7
1045.81165	8.1
1046.73560	143.7
1047.44019	102.2
1048.21057	36.0
1050.35852	26.5
1051.42761	40.3
1052.16577	7.1
1054.96094	114.3
1055.92053	42.4
1056.77783	39.4
1057.93628	35.8
1059.01624	114.1
1060.08960	55.4
1061.99963	136.3
1064.19849	420.5
1065.28931	211.6
1065.94849	10.2
1067.25586	63.6
1068.78882	231.8
1069.50732	485.5
1070.46631	105.2
1071.63049	152.8
1072.44580	117.5
1073.31494	1140.1	y (30) (3+)-3P, y (9) (1+)-NH3-P
1074.19702	588.8	y (38) (4+)-H2O, b (39) (4+)-NH3-P, b (39) (4+)-H2O-P
1075.09485	131.2
1075.75134	11.0
1076.49829	23.4
1077.79932	6.2
1079.06421	136.9
1080.41479	50.0
1081.13269	42.5
1081.97400	77.8
1083.00378	24.5
1083.65576	7.2
1084.91797	41.6
1086.01294	24.6
1087.03638	153.5
1088.40881	133.5
1089.40674	59.9
1090.33252	348.9	y (11) (1+)-H2O-3P, y (9) (1+)-P, b (21) (2+)-P, y (11) (1+)-NH3-3P
1091.06592	138.2
1091.66870	104.3
1092.73535	215.3
1093.58130	37.4
1094.30774	98.7
1095.69849	118.7
1096.35498	148.8
1097.03699	119.0
1098.38525	70.2
1099.52649	48.7
1100.49304	13.5
1102.16846	105.9
1103.24780	20.5
1104.08850	132.6
1105.36853	230.6	y (31) (3+)-3P, b (32) (3+)-NH3-P, y (30) (3+)-2P, b (32) (3+)-H2O-P
1106.46033	163.6
1107.39880	130.4
1108.18848	182.8
1109.94507	147.0
1110.56177	17.4
1113.54639	185.3
1114.73853	270.8	b (11) (1+)-H2O-P, y (8) (1+)-NH3
1115.99756	211.5
1117.00281	53.6
1118.10254	106.7
1119.01855	79.6
1119.82739	498.5	y (33) (3+)-NH3-4P
1120.65186	79.2
1121.76550	33.5
1123.72485	46.5
1125.24585	424.4	y (20) (2+)-H2O-P, y (33) (3+)-4P
1126.13794	199.4
1126.94214	152.2
1127.84766	19.2
1129.13428	148.0
1130.08899	14.4
1131.16931	16.4
1133.57080	6.5
1134.56958	53.7
1136.21277	63.7
1137.56543	41.4
1140.15613	173.4
1140.89600	68.9
1142.42456	116.7
1143.37976	270.3	b (32) (3+), b (33) (3+)-NH3-P, b (33) (3+)-H2O-P
1144.03247	78.6
1144.75830	113.7
1145.86475	306.9
1146.67993	64.2
1147.37952	75.9
1148.47192	79.1
1149.19128	49.5
1150.26929	38.1
1151.65417	465.1	y (21) (2+)-NH3-2P, y (33) (3+)-H2O-3P, y (34) (3+)-NH3-4P, y (33) (3+)-NH3-3P, y (34) (3+)-H2O-4P
1152.48499	310.2
1153.43555	166.8
1155.03369	15.1
1156.21460	35.4
1157.71973	1732.8	y (34) (3+)-4P, y (33) (3+)-3P, y (22) (2+)-H2O-3P
1158.42944	1165.6	y (22) (2+)-NH3-3P
1159.23535	346.6	y (21) (2+)-2P
1160.07336	51.9
1161.34302	146.9
1162.72070	102.1
1163.76477	213.6
1164.52625	61.2
1166.24048	324.1	y (32) (3+)-2P
1167.42236	102.2
1168.03760	90.9
1171.28491	119.6
1172.73499	66.5
1173.88135	3.1
1174.57397	13.4
1177.90808	78.5
1178.56250	170.4
1180.43726	250.9	b (22) (2+)-NH3, b (23) (2+)-H2O-P, b (23) (2+)-NH3-P
1181.62695	30.7
1182.76379	52.8
1183.94275	460.0
1184.67798	590.4	y (34) (3+)-H2O-3P, y (33) (3+)-H2O-2P, y (20) (2+), b (34) (3+)-H2O-P, y (34) (3+)-NH3-3P, y (33) (3+)-NH3-2P
1185.38818	133.4
1186.60754	13.0
1187.24792	12.9
1188.04382	34.5
1189.67444	861.4	b (23) (2+)-P
1190.41138	4425.1	y (33) (3+)-2P, y (34) (3+)-3P
1191.34241	951.4	b (34) (3+)-P
1192.12549	347.3
1193.18591	72.1
1194.12317	26.9
1194.89136	9.9
1195.58472	69.6
1196.76855	18.4
1198.94958	112.8
1199.97852	95.1
1200.84509	113.7
1202.17676	42.3
1202.88452	3.8
1204.03918	64.4
1204.86743	48.5
1207.74683	281.3	y (22) (2+)-H2O-2P, b (35) (3+)-H2O-2P, y (22) (2+)-NH3-2P
1208.58459	170.7
1209.42322	270.0	y (35) (3+)-4P
1210.33252	203.2
1211.42627	260.1
1212.55542	23.4
1213.45630	26.3
1214.05933	8.3
1215.25500	96.1
1216.53442	766.0	y (34) (3+)-NH3-2P, y (22) (2+)-2P, y (33) (3+)-NH3-P, y (34) (3+)-H2O-2P, y (33) (3+)-H2O-P
1217.29663	570.1	b (34) (3+)-H2O
1218.08325	266.6	b (34) (3+)-NH3
1218.76733	13.2
1219.50610	45.6
1220.32495	39.3
1221.20239	6.2
1222.72900	4108.7	y (33) (3+)-P, y (34) (3+)-2P, y (23) (2+)-NH3-3P, y (23) (2+)-H2O-3P
1223.74695	1558.3	b (34) (3+)
1224.74878	78.5
1225.77856	40.4
1227.77563	9.6
1229.08496	226.1
1230.12012	126.8
1231.06360	30.3
1231.88965	34.1
1232.67859	53.4
1233.43201	95.0
1235.13135	12.2
1236.55542	41.1
1237.99463	193.5
1238.59473	229.1
1239.47705	319.7
1240.71838	108.3
1241.71655	4.6
1242.32446	29.2
1243.10974	106.5
1244.16943	24.9
1246.11304	110.7
1246.75708	24.7
1247.41589	23.1
1248.23853	54.4
1249.31433	80.3
1250.14661	169.2
1251.36523	184.5
1252.09399	61.8
1254.90869	96.9
1256.42505	796.0	y (22) (2+)-NH3-P, y (22) (2+)-H2O-P
1257.06226	319.3	y (21) (2+)
1257.71521	41.4
1258.43494	20.0
1260.39502	117.9
1261.46069	123.9
1262.88611	44.5
1263.59326	59.3
1264.26538	48.3
1265.54370	103.7
1266.28528	15.7
1267.19519	89.0
1270.66138	11.9
1271.50269	36.0
1272.65344	19.4
1275.47729	61.7
1276.54114	54.0
1277.58215	33.8
1279.38440	45.5
1280.46753	121.2
1281.61389	39.5
1283.35022	9.6
1285.18958	15.7
1285.85168	55.0
1286.94568	29.8
1287.96948	71.9
1288.71045	103.1
1289.74524	239.6
1290.47400	12.6
1293.16052	22.5
1294.95178	56.4
1296.58948	26.9
1301.32874	4.8
1303.02502	21.9
1306.21326	25.2
1307.53833	10.8
1308.84863	78.4
1309.73389	30.8
1310.35144	3.3
1311.28210	9.0
1312.51453	38.9
1315.30371	86.1
1317.42615	41.0
1319.64099	17.2
1322.11938	18.3
1322.73132	25.7
1323.64795	20.3
1324.46570	25.1
1326.30017	142.6
1327.20044	145.7
1328.35913	70.7
1329.48792	70.2
1330.97314	12.6
1332.36597	11.4
1334.53003	25.6
1335.23511	27.7
1336.19812	14.2
1338.06909	5.1
1339.25745	18.4
1340.48303	191.5
1341.50403	142.8
1342.73352	157.6
1343.51794	23.0
1344.70850	84.3
1346.49524	7.6
1347.10229	27.1
1348.33337	4.0
1349.53015	13.6
1350.62769	5.3
1352.40955	134.2
1353.41980	32.8
1355.36646	18.5
1357.56958	15.1
1359.00635	104.8
1360.13855	43.7
1361.18872	53.9
1361.82642	17.3
1364.42053	10.8
1365.72961	10.2
1367.39758	34.2
1368.18201	23.9
1370.11096	41.3
1371.56763	14.4
1374.66956	6.6
1376.52136	37.9
1383.19409	30.5
1384.61023	20.7
1385.63672	24.8
1386.48059	8.5
1387.12134	39.7
1388.96411	8.9
1389.97278	4.9
1392.36780	66.0
1393.20959	157.2
1394.21179	83.4
1395.80408	18.5
1399.24792	35.7
1400.47205	14.5
1401.28918	247.2	y (13) (1+)-NH3-2P, y (38) (3+)-NH3-P, b (26) (2+)-NH3
1402.12585	254.5	y (11) (1+)
1403.11182	15.8
1404.11523	17.6
1406.41711	52.5
1407.49011	11.7
1408.57825	82.7
1410.32922	16.2
1413.54602	29.2
1415.24500	37.5
1418.06653	4.4
1422.33777	22.1
1423.31189	7.4
1427.35657	20.4
1429.64001	14.2
1430.71509	26.1
1431.44678	40.5
1433.37000	10.8
1434.49841	11.3
1435.55530	55.2
1437.70007	20.1
1438.39917	21.2
1439.06262	12.1
1440.00940	21.1
1442.27722	23.1
1443.62427	11.7
1444.61584	33.0
1446.46790	10.5
1448.50757	10.0
1450.57300	14.5
1451.31079	14.6
1455.51990	71.5
1456.51294	65.3
1459.04895	7.4
1461.34290	10.5
1462.83167	114.2
1464.12280	35.4
1464.80408	21.8
1466.59290	17.7
1467.78760	46.4
1469.52820	6.8
1470.85901	42.4
1471.46826	20.9
1474.01721	14.9
1474.72839	5.5
1476.21472	52.9
1478.16760	6.5
1479.78052	70.1
1480.43188	14.9
1481.59680	29.8
1482.93994	16.3
1485.80530	34.7
1486.50745	48.4
1488.17542	170.0
1489.39783	29.6
1490.49622	59.0
1492.82007	58.9
1493.65662	13.3
1494.65820	17.8
1498.27319	41.0
1501.87585	17.9
1503.09790	13.3
1504.00940	7.4
1505.11462	36.0
1508.30945	14.8
1516.55298	49.2
1518.82642	9.7
1520.47925	106.0
1521.56726	22.7
1522.72522	45.0
1523.68274	18.7
1527.71667	8.9
1528.58923	10.3
1532.55896	22.8
1533.89966	64.1
1535.94446	90.7
1537.40833	8.8
1538.58789	5.7
1539.74182	18.5
1541.22375	33.4
1542.65405	3.4
1544.44177	8.7
1545.41125	9.8
1546.26123	8.9
1546.95142	6.2
1554.18762	13.0
1557.30579	8.0
1561.11707	33.2
1562.56824	27.7
1564.05713	38.4
1564.75024	23.8
1573.48206	16.0
1575.87146	21.8
1579.73022	13.1
1580.80359	33.6
1582.62488	22.8
1583.54065	49.0
1585.04260	67.7
1586.65076	10.4
1589.25916	6.5
1590.56287	4.7
1591.35950	41.1
1597.60413	12.0
1599.45532	48.4
1601.45801	32.9
1608.64478	16.9
1610.49353	5.1
1612.01111	14.0
1613.17542	5.6
1614.61804	74.2
1616.24792	31.8
1629.20728	5.3
1629.95813	16.1
1631.53040	28.3
1637.60632	7.4
1638.57983	64.4
1640.51050	37.2
1646.55310	4.3
1656.06799	8.8
1659.58313	5.2
1665.24426	3.8
1681.85608	4.6
1688.93079	53.5
1692.78003	3.1
1698.88757	8.7
1702.71155	26.8
1708.96863	34.3
1719.26697	16.0
1725.79749	34.2
1726.71765	14.8
1732.19995	13.3
1733.53772	24.6
1736.18323	16.2
1739.57874	24.5
1741.45813	12.9
1746.50330	18.2
1754.41736	22.2
1757.71692	47.5
1783.69739	16.7
1787.36707	9.9
1819.55750	28.6
1820.24475	5.4
1823.08728	4.5
1826.80237	12.6
1835.15686	9.8
1861.02222	6.8
1872.94543	4.7
1875.80676	9.9
1878.09106	10.5
1881.73645	18.0
1888.16284	21.3
1889.16345	5.7
1911.26868	28.4
1911.91687	14.8
1939.60730	8.7
1957.03784	10.2
1960.11438	4.0
1968.90149	16.5
1978.35034	3.1
1980.10425	7.7
1984.97717	19.2
1985.75842	15.9
1986.78870	43.1
1995.03845	17.0
