# Supplementary material for: Phosphoproteomic Analysis of Platelets Activated by Pro-Thrombotic Oxidized Phospholipids and Thrombin
Source: PLoS One. 2014 Jan 6;9(1):e84488. doi: 10.1371/journal.pone.0084488 (PMC3882224; doi:10.1371/journal.pone.0084488)
Supplement: Annotated Spectra S3 — (ZIP) [file pone.0084488.s006.zip › KEPEERPTFEYLQAFLEDYFTSTEPQYQPGENL_-2_2_113593.txt]

m/z	i	matches
381.04700	3.6
394.25952	5.8
415.20300	3.0
446.42126	9.1
454.27148	7.7
469.44202	21.5
483.44525	7.5
485.58786	4.7
493.16757	16.3
512.20264	41.9
516.13660	9.7
517.29535	3.0
527.24921	18.0
529.25513	192.5	y (5) (1+)
530.38855	24.7
531.34595	8.7
537.56451	3.6
559.41290	7.2
561.27765	3.6
564.27051	3.4
580.27136	36.6
587.62158	4.5
588.37726	9.9
597.26990	16.7
598.42780	10.7
605.07129	11.6
613.34045	5.6
614.39209	3.4
622.87024	28.8
631.63574	9.6
639.97156	55.9	y (6) (1+)-NH3, y (6) (1+)-H2O
655.00244	9.4
657.35620	48.2	y (16) (3+), y (6) (1+)
658.27795	29.2
659.34985	13.6
664.88953	7.5
672.13782	16.3
677.03760	11.6
679.04980	13.8
681.41040	17.4
690.87354	9.5
693.47620	8.4
695.86768	27.7
704.09375	44.4
711.60724	3.4
712.91284	16.5
718.65179	5.9
721.06091	6.2
727.70959	21.4
729.40161	4.8
730.05804	22.0
731.35315	23.6
733.11816	17.1
739.67676	8.6
743.12048	10.3
750.45654	16.1
751.52167	20.1
760.73633	77.9	b (12) (2+)
761.45276	39.9
762.25525	4.1
768.97144	11.6
770.66772	14.9
771.36530	9.6
774.85034	12.1
786.89899	30.4
791.92834	7.7
805.35883	22.6
811.38159	5.5
815.49609	20.0
824.75140	173.2	b (13) (2+)
826.09448	7.7
827.12463	8.8
830.18103	3.2
831.71814	30.5
835.53333	9.9
837.61255	4.5
843.22546	10.0
851.12341	34.8
854.34167	6.0
856.32166	11.9
860.35248	170.9	b (14) (2+)
861.00244	38.0
862.23511	28.3
879.81055	30.9
882.53467	12.5
883.20166	12.5
886.32581	16.8
888.24780	3.5
896.36389	5.3
900.21606	30.2
901.28601	10.6
903.17651	11.5
906.80396	10.3
908.66284	6.8
912.63501	33.9
914.12622	10.9
915.28406	7.5
916.42090	8.4
925.69263	86.3	b (15) (2+)-NH3
933.45874	249.3	b (15) (2+)
934.75659	86.8	b (23) (3+)-H2O
935.69556	21.6
937.29553	14.9
939.18835	5.6
943.00061	7.1
949.45923	22.7
950.62695	7.5
951.29578	19.1
957.01978	11.4
964.90100	27.8
967.32019	11.9
968.27283	17.0
968.89563	6.8
969.82056	8.1
971.48889	4.6
975.44141	5.3
981.49573	4.7
984.58862	12.5
986.35254	38.0
987.38428	13.6
990.25745	386.2	b (16) (2+)
991.12195	26.4
992.45325	8.6
995.27063	10.4
1001.18237	20.8
1008.64880	6.4
1012.47363	6.0
1021.25452	6.7
1025.29236	7.1
1029.11792	16.2
1035.40540	26.0
1043.83606	6.4
1045.54956	13.3
1047.09888	4.5
1054.75928	238.0	b (17) (2+)
1055.54797	60.0
1056.55225	56.4	y (18) (2+)-P
1063.44873	11.4
1065.59033	16.7
1071.39417	16.4
1074.32959	9.5
1076.25500	1.9
1078.49512	2.7
1080.55823	16.5
1082.31372	6.6
1090.56860	46.1
1091.32629	32.8
1092.51245	4.7
1103.39282	20.4
1106.75806	9.7
1108.26978	12.8
1109.24182	22.6
1110.42896	4.7
1112.19458	264.8	b (18) (2+)
1113.16846	192.6
1114.83142	13.2
1115.97839	40.7
1116.59497	14.4
1118.85779	27.1
1125.38037	454.2	y (9) (1+)
1126.48413	281.0
1127.36035	88.8
1129.88843	8.1
1131.49622	9.7
1138.18982	48.4	y (10) (1+)-H2O-P
1143.79993	20.0
1144.53247	13.4
1145.67737	41.7
1147.25073	5.6
1149.62634	25.3
1162.44580	8.6
1163.11353	39.3
1164.57471	3.0
1165.20178	12.9
1166.80151	2.5
1171.29028	38.3
1174.53564	47.5
1176.77637	75.1	b (28) (3+)-H2O, b (28) (3+)-NH3, b (29) (3+)-H2O-P, b (29) (3+)-NH3-P
1179.19995	83.6	y (19) (2+)
1180.21838	28.5
1181.80469	84.9
1185.59460	16.0
1190.06189	12.6
1193.70166	167.0	b (19) (2+)
1194.73596	127.5
1195.66553	39.1
1196.49988	5.9
1197.91040	32.2
1206.51904	12.7
1209.43213	45.6
1215.68420	43.7
1217.31897	19.5
1218.21069	7.7
1220.00610	19.2
1221.20081	2.3
1224.01099	6.7
1226.31421	15.3
1227.71655	27.4
1228.52368	45.4
1230.16870	13.4
1234.26416	29.0
1235.22168	10.9
1236.23059	19.9
1236.93262	21.9
1241.10852	38.5
1243.56177	39.0
1244.80273	47.6	b (31) (3+)-P
1245.68188	38.4
1246.71814	21.7
1247.72949	7.3
1249.43506	32.3
1254.53101	88.2	y (10) (1+)
1255.47388	27.9
1256.49573	9.0
1257.69263	87.7	b (20) (2+)-H2O, y (11) (1+)-P
1259.28113	16.0
1260.31775	12.2
1261.82788	26.2
1263.54358	10.4
1264.59253	57.5
1265.87402	126.2
1267.00000	119.4
1267.83301	306.6	b (20) (2+), y (31) (3+)-NH3, y (31) (3+)-H2O
1268.81299	62.8
1270.49963	36.2
1271.96814	31.0
1272.98340	78.0	y (31) (3+)
1275.26538	28.3
1278.09839	103.3	b (31) (3+), y (22) (2+)-NH3-P, y (32) (3+)-H2O-P, y (32) (3+)-NH3-P, y (22) (2+)-H2O-P
1279.11768	41.4
1280.06628	23.3
1280.86450	49.2
1282.52100	13.4
1283.62854	8.6
1284.46948	29.9
1285.15210	20.4
1286.24158	25.3
1288.56958	80.7
1290.02612	43.5
1291.26099	34.5
1292.67822	94.5
1294.40381	5.7
1295.20142	26.3
1296.32593	9.2
1299.17236	35.7
1300.72461	49.9
1301.64673	34.1
1302.88672	89.3
1303.80603	104.7
1304.68298	28.4
1307.52881	58.9
1308.64966	61.1	b (21) (2+)-H2O
1309.53223	88.9	b (21) (2+)-NH3, b (32) (3+)-H2O
1310.42590	103.4	b (32) (3+)-NH3, y (32) (3+)-H2O, y (32) (3+)-NH3
1311.45947	13.8
1312.23047	9.1
1313.99792	54.6
1315.92517	216.4	b (32) (3+), y (32) (3+)
1317.07190	139.8
1317.81287	204.4	b (21) (2+)
1318.93237	222.2
1319.87646	98.5	[M+3H] (3+)-H2O-P
1320.73950	55.7
1321.64185	60.7	[M+3H] (3+)-NH3-P
1322.56274	20.2
1324.00488	34.2
1324.92505	22.0
1326.91907	61.3	y (12) (1+)-H2O-P, y (12) (1+)-NH3-P, [M+3H] (3+)-P, y (22) (2+)-NH3, y (22) (2+)-H2O
1327.90210	32.0
1329.43750	24.2
1330.90137	100.7
1331.78271	89.4
1332.65503	18.3
1335.43738	27.1
1336.36890	13.3
1338.36023	17.6
1339.03906	57.2	y (11) (1+)-NH3
1339.74854	27.7
1340.84961	111.6
1342.13391	277.4
1343.03687	20.5
1343.87036	18.0
1344.57935	24.6
1364.49023	5.2
1365.49475	3.0
1376.35229	2.3
1377.34875	23.1
1380.67383	16.0
1383.87659	14.1
1384.51794	31.8
1388.77759	3.6
1389.71130	25.5
1390.45813	29.3
1391.82886	40.5
1392.56519	9.0
1393.44385	11.0
1395.30078	56.8
1397.67920	28.2
1398.88452	24.1
1401.76453	13.2
1403.37585	98.6	b (23) (2+)-NH3, b (23) (2+)-H2O
1404.18787	25.9
1405.67932	34.5
1406.50403	4.7
1407.52551	51.2	y (23) (2+)-H2O
1408.46411	10.3
1410.02454	14.3
1411.34692	32.9
1412.00598	239.8	b (23) (2+)
1412.90833	66.0
1413.93542	41.2
1414.63269	11.8
1421.99622	5.1
1422.94165	10.5
1432.36682	15.0
1433.48450	6.3
1440.22546	4.4
1441.18750	8.4
1442.34680	91.4	y (12) (1+)
1443.11853	26.4
1444.20630	7.1
1445.38794	1.9
1446.03027	14.7
1446.75146	17.9
1449.97131	6.6
1451.24133	49.6
1455.36633	48.1
1458.75574	21.2
1459.58362	8.2
1461.72119	5.6
1463.43140	62.4
1467.32996	42.0
1468.28271	80.5	b (24) (2+)-NH3
1468.99829	10.9
1470.09827	5.4
1474.86963	13.4
1476.28552	658.6	b (24) (2+)
1477.16321	929.3
1478.04919	125.2
1478.69104	27.9
1480.69958	7.1
1483.51404	10.6
1485.19446	23.6
1497.24304	16.0
1498.73035	3.0
1503.45789	12.5
1507.30835	14.1
1507.99866	4.9
1509.46570	52.4
1510.13049	54.8
1512.71179	14.2
1519.64600	33.9
1520.86194	25.7
1521.63696	44.5
1522.72351	4.6
1526.35046	14.7
1530.36389	4.9
1533.96094	20.7
1537.53540	11.2
1538.96387	9.9
1543.06348	68.8	y (13) (1+)
1543.95105	40.0
1544.69116	63.3
1547.67188	9.7
1552.49939	6.7
1554.49060	25.5
1559.39050	7.4
1569.13245	24.8
1570.54114	17.7
1572.23474	19.0
1573.50964	9.5
1579.86926	9.0
1581.07727	19.7
1585.11169	45.8
1587.55139	17.5
1588.72095	70.0	b (26) (2+)
1589.96924	144.3
1591.39832	16.5
1594.82886	10.7
1596.66931	8.4
1600.77173	8.2
1604.10779	6.4
1608.40747	17.5
1613.61389	5.8
1617.70862	9.2
1619.55847	13.3
1628.56262	11.2
1631.89246	23.1
1636.48230	69.7
1637.50122	36.7
1644.33813	35.2
1646.53137	4.3
1647.55774	11.6
1648.72729	12.8
1662.25696	89.8
1662.97009	22.3
1667.47815	30.4
1672.11804	13.6
1673.29236	19.8
1676.00220	19.6
1679.49158	4.3
1680.34082	36.2
1683.33777	9.0
1684.70789	60.5
1685.99060	18.8
1689.60388	13.9
1690.55603	53.3	y (14) (1+)
1691.40698	49.9
1692.18835	28.0
1692.90271	19.8
1693.56763	8.0
1696.32825	11.7
1701.43250	26.6
1703.89783	31.7
1704.77307	3.2
1707.81262	14.4
1708.95081	40.0
1710.44983	256.1	b (27) (2+)
1711.59180	239.0
1715.84521	19.4
1717.27441	10.3
1719.84497	13.3
1720.90955	15.7
1724.33789	27.1
1725.76477	94.2	b (28) (2+)-P
1726.94666	6.0
1728.36633	8.0
1729.13538	24.7
1731.03040	6.0
1732.79236	11.5
1733.84302	17.6
1735.22546	36.4
1736.38501	5.8
1737.62244	14.1
1738.59314	7.1
1740.89709	17.5
1742.07507	24.5
1748.68933	30.7
1756.17932	25.6
1757.35510	43.3
1758.20239	49.0
1758.96448	34.5
1765.56384	68.4	b (28) (2+)-NH3, b (28) (2+)-H2O, b (29) (2+)-NH3-P, b (29) (2+)-H2O-P
1766.64819	162.3
1767.27808	11.3
1769.13171	5.1
1774.55432	807.1	b (29) (2+)-P, b (28) (2+)
1775.34851	695.4
1776.10632	351.3
1776.99280	136.6
1777.79846	6.3
1778.81409	5.7
1779.57898	2.1
1781.27307	5.6
1792.96606	11.8
1794.11902	11.2
1797.15210	41.3
1797.84399	38.9
1803.97693	38.6
1812.77966	16.0
1818.12366	6.9
1821.60852	13.0
1826.74683	4.8
1831.88220	4.9
1836.88049	14.0
1837.58716	14.1
1839.77991	2.7
1840.94897	22.3
1851.96313	14.4
1853.40906	57.3	y (30) (2+)-NH3, y (15) (1+), y (16) (1+)-NH3-P, y (16) (1+)-H2O-P
1854.67078	23.8
1855.44226	40.7
1856.05627	30.9
1856.70630	5.3
1857.68469	2.3
1859.90393	14.9
1866.11072	27.6
1866.95105	4.3
1868.96851	3.4
1883.10583	22.2
1884.08972	6.9
1897.82312	9.6
1900.77661	7.6
1907.99731	42.0
1910.58752	43.9
1911.25317	31.2
1911.90063	5.9
1916.68433	78.3	y (32) (2+)-NH3-P, y (32) (2+)-H2O-P
1917.64490	22.0
1918.47864	9.6
1926.12488	8.6
1928.08923	24.3
1949.04749	16.4
1951.54211	16.1
1952.64185	11.2
1954.32922	27.1
1962.94324	18.0
1966.92957	13.3
1967.79236	3.0
1968.74011	12.5
1969.62769	44.7
1971.50464	1.9
1976.01147	4.3
1980.17261	26.7
