# Supplementary material for: Phosphoproteomic Analysis of Platelets Activated by Pro-Thrombotic Oxidized Phospholipids and Thrombin
Source: PLoS One. 2014 Jan 6;9(1):e84488. doi: 10.1371/journal.pone.0084488 (PMC3882224; doi:10.1371/journal.pone.0084488)
Supplement: Annotated Spectra S3 — (ZIP) [file pone.0084488.s006.zip › KEPEERPTFEYLQAFLEDYFTSTEPQYQPGENL_-3_2_103207.txt]

       m/z	          i	matches
 399.14655	       3.6
 416.18530	       7.3
 457.46640	       7.0
 464.41284	       8.1
 476.42328	      18.7
 483.05267	      13.9
 485.20261	       5.7
 492.24008	       7.7
 511.67426	      36.1	y (5) (1+)-NH3, y (5) (1+)-H2O
 529.39038	     105.6	y (5) (1+)
 530.28149	      33.1
 531.34180	       5.7
 554.38293	       2.5
 561.81989	      23.1
 569.02222	      14.0
 580.45282	      31.1	y (15) (3+)-H2O-P, y (15) (3+)-NH3-P
 597.08276	      31.9
 598.30237	       5.5
 622.62695	      30.7	b (15) (3+), b (10) (2+)
 637.97498	      14.3
 639.77222	       6.8
 655.32434	       4.0
 657.09570	      14.7
 658.45172	       8.7
 663.34924	       7.9
 675.65710	      11.5
 693.15479	       2.7
 696.06006	       7.3
 703.79382	       9.1
 708.39087	       7.7
 727.29333	      15.2
 742.17139	      18.2
 745.24487	       6.4
 751.05017	       7.0
 760.66766	      61.9	b (12) (2+)
 761.39685	       7.4
 762.00934	      10.4
 769.59589	      25.2
 770.44647	      14.9
 773.29053	      24.3
 777.25873	       6.9
 783.30841	       3.1
 786.66602	       6.8
 795.34619	       4.2
 796.51160	       6.3
 798.25665	       3.7
 802.57532	      36.9	y (7) (1+)-P
 811.35181	       9.0
 816.30103	      12.6
 819.66052	       6.4
 824.65350	      56.6	b (13) (2+)
 825.65674	      38.6
 827.13428	       4.8
 833.39551	       6.1
 845.58875	      31.9	y (14) (2+), b (20) (3+)
 847.33807	       4.2
 850.87683	      24.1
 852.61139	      12.0
 854.31104	      14.9
 860.26147	      85.3	b (14) (2+)
 861.25537	      31.3
 862.21851	       2.7
 864.43646	       9.7
 866.37616	       2.2
 883.32263	      23.9
 892.01880	      21.1
 898.73718	      41.9
 907.35046	      22.4
 916.52441	       9.0
 925.56335	      11.3
 933.78247	     205.1	b (15) (2+)
 934.50964	      23.9
 950.25684	       2.3
 951.91052	       1.8
 958.48743	       8.1
 964.38379	       4.1
 966.04126	      24.1
 967.62390	      29.0
 969.29480	       8.7
 975.77539	       4.0
 978.55640	      10.2
 981.62695	      25.1
 986.83362	      28.9
 987.86719	      11.3
 988.67554	      24.4
 990.47742	     100.4	b (16) (2+)
 991.45068	     120.3	y (17) (2+)-NH3-P, y (17) (2+)-H2O-P
 992.20605	       3.8
 994.67932	      35.3
 995.58533	       6.2
 996.57654	      10.7
 997.20972	       2.4
 998.29785	      13.6
 998.98267	      12.0
1007.61438	      27.2
1009.05920	      15.8
1014.45178	      18.0
1019.44604	       7.2
1032.72266	       4.4
1037.33911	      29.5
1037.97632	       8.9
1045.62549	       2.5
1046.48865	       3.1
1054.66370	     201.9	b (17) (2+)
1055.70923	      44.1
1056.53845	      20.8
1065.85999	       3.6
1067.34827	       6.2
1073.34509	       2.9
1074.80078	       5.2
1077.20691	      16.1
1081.25098	      11.9
1083.20984	       7.0
1093.44019	       5.5
1094.53503	      48.2
1096.89258	       9.0
1102.27356	       7.2
1107.32996	      21.8
1108.49438	      17.2
1110.32166	      15.1
1112.02771	      72.7
1112.74390	     139.8	b (18) (2+)
1113.62170	      50.2
1115.57813	       8.3
1120.98828	       7.6
1122.43994	       1.8
1123.71899	      12.8
1125.26221	     301.4	y (9) (1+)
1126.38098	     123.1
1127.34302	      97.5
1129.43860	      10.1
1131.14514	      16.7
1134.16675	      16.5
1135.91052	      32.2
1136.99878	      17.4
1140.92004	      31.5	b (27) (3+)
1148.58960	       6.2
1149.55652	       5.7
1150.25793	      12.9
1162.12952	      13.9
1164.14087	       9.8
1165.54248	      17.8
1167.36206	      28.5
1169.78748	      12.2
1175.31519	      18.5
1184.99524	      17.8
1186.12341	      30.3
1188.68640	      10.9
1189.56775	      13.5
1190.32446	      37.6
1191.29468	      33.8
1193.57495	      85.5	b (19) (2+)
1194.61499	      60.2
1195.22644	       5.2
1196.16211	       4.0
1197.45569	      21.7
1200.95361	       1.8
1205.95581	      13.3
1209.85645	      45.8	b (29) (3+)-H2O, b (29) (3+)-NH3
1211.29004	      59.3
1216.71167	      25.4
1219.99487	      50.4
1228.53125	      42.3	b (30) (3+)-H2O, b (30) (3+)-NH3
1232.33716	      44.4
1234.47021	       7.2
1236.44617	      29.0
1240.53308	      22.8
1243.56543	      58.3	b (10) (1+)
1244.78113	      27.5
1248.97510	       7.9
1254.27148	      52.3	y (10) (1+)
1255.31604	      17.6
1256.07886	       8.2
1256.75964	       5.2
1259.03516	      35.0	b (20) (2+)-NH3
1262.63428	       4.6
1263.56836	      23.1
1265.22913	      41.2
1265.86462	      18.2
1267.03662	      90.1
1267.78027	     162.9	y (31) (3+)-NH3, b (20) (2+), y (31) (3+)-H2O
1268.72119	      84.6
1269.73108	      21.5
1271.27344	       7.0
1273.03198	      32.6	y (31) (3+)
1275.46924	      32.8
1276.40027	      29.2
1277.50562	      63.4	b (31) (3+), b (32) (3+)-NH3-P, y (22) (2+)-H2O-P, y (32) (3+)-H2O-P, b (32) (3+)-H2O-P, y (32) (3+)-NH3-P, y (22) (2+)-NH3-P
1284.18140	      35.2	y (32) (3+)-P
1289.33643	      27.0
1291.93579	      65.4
1292.75366	      59.8
1293.76160	      10.2
1294.88257	       3.3
1295.70190	      46.2
1296.82434	      21.7
1297.52148	      20.0
1303.45398	      67.3
1304.16125	      29.7
1306.75940	      13.2
1307.50476	       2.3
1308.53845	      41.5	b (21) (2+)-H2O
1309.54749	      90.9	b (21) (2+)-NH3, b (32) (3+)-H2O, b (32) (3+)-NH3
1310.61548	      50.7	y (32) (3+)-NH3, y (32) (3+)-H2O
1311.25842	      40.6
1312.48682	      20.0
1313.39758	      59.9
1314.94629	     123.2
1315.72925	     154.4	b (32) (3+), [M+3H] (3+)-NH3-H2O-P
1316.67188	      44.9	y (32) (3+)
1317.52698	      29.4
1318.34802	     198.5	b (21) (2+)
1319.94275	     110.8	[M+3H] (3+)-H2O-P
1320.80725	      26.2
1321.66772	     165.0	[M+3H] (3+)-NH3-P
1322.33240	      26.6
1323.56848	      37.7
1324.57068	      50.2
1325.57324	      54.2
1326.80933	      36.9	y (12) (1+)-H2O-P, y (22) (2+)-H2O, [M+3H] (3+)-P
1327.44019	      84.2	y (12) (1+)-NH3-P, y (22) (2+)-NH3
1328.42639	       7.3
1329.22595	      76.2
1330.04858	      66.4
1330.98730	      43.1
1331.79517	     105.3
1333.37622	     122.5
1334.10278	      34.8
1335.96326	      64.8	y (22) (2+)
1336.79700	      49.1	y (11) (1+)-H2O
1337.70886	      32.3
1338.77209	      52.5	y (11) (1+)-NH3
1340.86621	      52.8
1341.66797	      33.9
1342.65405	      87.7
1343.46069	      13.9
1344.44714	      10.0
1346.08594	      15.3
1349.63550	      16.5
1350.45483	       2.9
1351.26782	      42.9
1359.73340	      28.0
1360.46960	      24.7
1364.84949	      12.1
1385.28259	       6.5
1388.33569	       7.7
1391.33215	      22.0
1391.96521	       3.1
1394.83777	       6.4
1398.12244	       6.5
1402.48352	      19.1
1403.21777	       2.9
1404.22961	      14.3
1408.56970	      29.1
1409.94067	      23.8
1411.64307	     119.0	b (23) (2+)
1412.67615	      55.4
1417.69641	      24.6
1420.49438	       3.6
1423.22156	       4.9
1425.26904	      34.2	y (12) (1+)-H2O, y (12) (1+)-NH3
1428.18726	      12.4
1431.13098	       7.1
1435.34753	      31.6
1441.50342	      28.5
1442.56018	      39.7	y (12) (1+)
1444.69348	      39.0
1445.75500	      10.8
1454.69250	      14.6
1459.33533	      85.8
1460.25537	      10.6
1461.89929	      11.0
1462.62354	      32.5
1463.30786	      36.5
1464.16980	       4.9
1467.35486	      43.1	b (24) (2+)-H2O, b (24) (2+)-NH3
1468.03564	      39.0
1468.69592	      45.1
1470.20715	       6.1
1476.33044	     596.4	b (24) (2+)
1477.33167	     319.6
1478.48181	      83.9
1479.75134	       9.6
1487.74146	       9.7
1488.79504	      12.4
1489.55933	       4.4
1492.98267	      21.1
1496.62732	      14.6
1502.55359	      18.8
1503.98022	      11.5
1508.78064	      12.0
1512.81458	      16.6
1515.38354	      16.6
1524.16125	       7.0
1525.38965	       9.6
1532.41846	      12.0
1543.12927	      37.8
1544.14075	     124.0	y (13) (1+)
1545.36096	      50.1
1546.44299	       5.7
1548.09033	      63.1	y (26) (2+)-H2O-P, y (26) (2+)-NH3-P
1551.75818	       4.2
1555.60193	       5.1
1560.46082	      14.1
1565.15588	      30.2
1570.18372	      16.7
1571.67407	       7.8
1580.65918	       5.8
1581.47693	      45.0
1582.47791	      18.7
1589.34839	      81.9	b (26) (2+)
1590.85950	       1.8
1592.39539	       4.0
1593.84583	      15.3
1602.90454	      13.1
1609.42517	      14.3
1611.38416	      10.9
1614.17053	       6.2
1626.78589	      14.2
1628.19092	       9.8
1630.48926	      10.1
1635.90845	      21.5
1636.59814	      23.5
1639.24463	       4.7
1646.45496	      14.3
1647.43396	      21.0
1648.57336	       4.2
1659.35718	      19.8
1661.35913	      16.3
1662.96375	       7.4
1666.47632	      14.7
1675.62708	      30.1
1676.57446	       9.3
1677.55762	      12.0
1682.53601	       7.3
1683.64856	       4.0
1686.59521	      15.4
1689.53357	      16.3
1690.70032	      55.9	y (14) (1+)
1692.60229	      24.6
1694.74524	      35.8
1702.67859	      11.2
1707.93042	      33.0
1710.01489	      27.3
1710.81213	     221.6	b (27) (2+)
1711.82666	      50.5
1714.94397	      21.3
1717.98193	       4.4
1718.60657	      11.5
1719.71753	       3.8
1724.01123	      15.2
1726.13110	     135.1
1727.27661	      35.0
1728.17200	      12.2
1732.75024	       8.9
1733.51392	      22.3
1734.42407	      14.4
1736.83521	      15.9
1739.96411	       4.2
1744.64294	      20.5
1748.26636	      34.1	y (29) (2+)-P
1748.87122	      35.0
1749.91492	      19.1
1756.22974	      28.9
1756.88513	      59.3
1758.32544	      16.6
1760.80554	       3.8
1764.48413	      14.1
1765.86951	     137.5	b (28) (2+)-NH3, b (28) (2+)-H2O, b (29) (2+)-NH3-P
1766.89856	      41.6
1772.68689	       7.8
1774.21326	     310.6	b (29) (2+)-P
1775.03003	     451.8	b (28) (2+)
1775.88550	     351.2
1776.83081	      37.6
1797.42664	      17.6
1798.53967	      62.7
1799.53503	       7.6
1800.53455	      16.6
1816.54956	      17.4
1817.61755	      20.5
1821.97668	       8.3
1826.46228	      33.9
1836.43054	       9.2
1841.51917	      17.4
1842.91638	       3.8
1843.81213	       4.2
1849.37292	      14.8
1851.92542	      42.1	b (30) (2+), y (30) (2+)-H2O, y (31) (2+)-H2O-P, y (31) (2+)-NH3-P
1852.80627	      19.0
1853.97644	      33.8	y (16) (1+)-NH3-P, y (15) (1+)
1855.11047	      19.1
1865.86169	       3.1
1866.90320	      33.8	b (31) (2+)-P
1877.01245	      13.2
1889.89807	      13.4
1900.40063	      27.2
1901.77026	      18.2
1908.32800	      47.2
1910.26208	      13.9
1910.96106	      80.3
1914.83276	      11.4
1916.02258	      37.9	b (32) (2+)-NH3-P, b (31) (2+)
1917.03210	      39.2	y (32) (2+)-NH3-P, y (32) (2+)-H2O-P
1930.68640	       8.9
1933.71301	      12.6
1953.43188	       8.8
1964.99768	       7.3
1968.90747	      40.1	y (16) (1+)
1969.80457	      28.0
1970.70203	      12.2
1971.41321	       4.0
1988.17065	       8.0
1992.20923	      14.8
