# Supplementary material for: Phosphoproteomic Analysis of Platelets Activated by Pro-Thrombotic Oxidized Phospholipids and Thrombin
Source: PLoS One. 2014 Jan 6;9(1):e84488. doi: 10.1371/journal.pone.0084488 (PMC3882224; doi:10.1371/journal.pone.0084488)
Supplement: Annotated Spectra S3 — (ZIP) [file pone.0084488.s006.zip › KEPEERPTFEYLQAFLEDYFTSTEPQYQPGENL_-4_2_116240.txt]

m/z	i	matches
398.08057	5.3
400.25650	2.0
426.42325	5.0
439.40253	3.5
448.15112	7.4
449.44449	5.8
458.28027	2.4
461.26733	11.8
466.30524	22.7
468.90601	19.1
469.61758	5.6
476.06964	6.7
477.26984	10.0
482.83603	9.5
484.38153	35.7
485.18677	19.2
500.60913	11.7
509.27539	12.6
509.94891	20.0
511.53723	11.7
512.34052	5.3
513.19965	6.7
524.95825	7.3
529.31592	174.7	y (5) (1+)
530.14722	74.4
537.56769	3.8
550.48169	10.7
553.26465	5.0
558.78375	10.6
563.25470	9.4
567.92761	5.3
569.27911	2.6
570.13361	5.7
574.07672	6.9
574.89807	4.6
575.97198	23.6
580.16663	21.3
586.21765	8.0
588.88953	3.3
597.19513	29.4
598.35406	6.3
599.44598	10.4
605.46362	11.9
609.23444	11.3
619.98700	2.6
621.61206	11.1
622.73511	52.2	b (15) (3+), b (10) (2+)
623.44659	3.9
624.27014	13.4
627.02808	27.2
631.36804	23.8
632.16663	5.7
637.68701	10.2
639.31494	21.6
640.42346	53.1	y (6) (1+)-NH3
641.70496	8.7
656.04523	15.0
657.14801	18.2
658.06250	22.5
659.75549	12.2
669.55176	7.8
675.12048	3.5
681.25574	45.1
693.06427	19.3
699.50134	5.3
703.94733	58.3	b (17) (3+), b (11) (2+)
704.84906	23.7
709.85358	48.3
721.58197	11.5
738.96631	8.0
751.10028	14.8
752.78479	5.6
759.48993	13.6
760.67883	13.3
761.93744	37.9
768.31580	3.3
769.37964	33.1
770.61615	2.4
772.12573	12.1
803.35095	19.6
805.55176	18.8
807.62610	23.0
812.72192	26.2
813.51355	7.9
815.51874	29.1
823.81458	15.1
824.48938	76.0	b (13) (2+)
825.19690	67.4
829.31940	10.3
837.93213	23.0
841.40582	3.6
853.34460	21.6
860.26831	260.9	b (14) (2+)
862.81488	4.7
864.37439	17.4
866.70325	4.8
868.68262	15.7
871.41956	16.7
878.23352	2.6
880.26697	41.0
881.52466	8.5
882.78809	8.7
892.43335	7.2
896.46753	10.4
898.17175	35.0
901.06433	5.6
907.75171	8.2
914.46545	5.7
916.19482	37.7
919.56714	9.3
925.39294	86.1	b (15) (2+)-NH3
933.33435	100.5
934.19397	322.6	b (15) (2+)
949.77209	4.5
950.89648	5.7
954.01416	32.1
968.55444	5.7
969.67822	15.6
970.38281	14.3
971.12012	10.4
975.04053	7.8
976.64673	3.1
978.46289	27.5
980.08362	47.5
981.19604	30.1
982.23010	39.4
983.26819	3.1
984.91101	13.9
987.51868	17.6
990.15527	161.3	b (16) (2+)
991.12354	38.5
991.84668	25.9
992.44690	12.8
994.23450	50.0
995.38708	23.9
998.93005	8.2
1001.18347	14.1
1003.60364	19.1
1010.46216	6.9
1011.23523	10.0
1013.90430	1.5
1017.47668	5.2
1019.53162	7.6
1023.40063	4.9
1028.57800	7.5
1033.44385	11.3
1038.58435	21.6
1041.27356	2.8
1047.29932	47.3	y (18) (2+)-H2O-P
1052.78040	8.4
1054.65771	168.2	b (17) (2+)
1055.64771	43.3
1061.25391	20.6
1065.04858	9.0
1066.05371	5.0
1072.06812	6.6
1077.94592	3.1
1081.55505	5.0
1085.78003	10.0
1089.71167	45.1
1091.40015	34.8
1093.41675	22.0
1098.09692	23.2
1099.08936	6.8
1103.81628	12.2
1105.78076	21.3
1107.85278	11.6
1108.93396	4.8
1110.72998	37.1
1112.41345	243.8	b (18) (2+)
1113.13489	110.7
1113.97009	69.8	b (9) (1+)
1114.68127	7.5
1115.45862	29.6
1116.25610	19.1
1122.56384	22.2
1125.34314	529.2	y (9) (1+)
1126.35095	276.1
1127.14746	74.2
1127.75537	17.4
1128.50989	6.6
1131.97656	20.3
1132.87036	19.1
1134.28992	5.9
1141.72852	20.6
1144.86877	1.8
1146.02466	2.6
1149.67725	13.2
1150.84412	2.6
1153.14832	18.8
1164.25269	55.0
1166.69727	17.6
1171.28979	3.9
1172.11011	21.1
1180.28027	21.5
1185.64136	30.4
1186.67957	7.1
1191.75928	11.7
1193.77039	86.5	b (19) (2+)
1194.67920	146.4
1195.85254	20.1
1198.42578	41.6
1202.43604	39.4
1204.47498	11.5
1208.78955	5.9
1209.70032	30.0
1211.16589	22.3
1216.45117	1.8
1225.15771	6.7
1226.98438	69.1	b (10) (1+)-NH3
1230.60364	1.6
1231.40344	8.2
1233.18335	20.9
1234.43469	5.2
1235.55054	12.5
1236.76660	21.0
1240.02222	16.9
1243.52478	83.7	b (10) (1+)
1244.31641	15.9
1245.40552	14.1
1246.09949	39.6
1247.10510	20.0
1247.93506	25.6
1250.30420	6.5
1254.09106	50.0
1255.06641	72.1	y (10) (1+)
1256.44946	59.4
1257.61975	42.4
1258.67102	29.0
1259.64319	9.3
1261.77271	12.8
1262.46484	6.3
1263.70239	16.1
1264.77466	65.9
1267.19507	220.3	b (20) (2+)
1268.09717	239.7	y (31) (3+)-NH3, y (31) (3+)-H2O
1268.84692	76.7
1271.64075	46.6	b (31) (3+)-NH3, b (31) (3+)-H2O
1272.91724	33.3
1273.66479	17.2
1276.45850	36.5
1277.99365	134.3	y (32) (3+)-H2O-P, y (32) (3+)-NH3-P, y (22) (2+)-H2O-P, y (22) (2+)-NH3-P, b (31) (3+), b (32) (3+)-NH3-P
1278.76050	22.3
1281.26367	12.4
1282.85193	48.7	b (32) (3+)-P
1283.73181	23.1
1284.75830	5.7
1286.78223	7.4
1287.49487	20.9
1290.05737	12.2
1290.72742	10.4
1292.55713	22.0
1293.33264	32.3
1294.21667	39.0
1295.44958	50.0
1297.44995	26.7
1298.24585	71.4
1299.05371	28.6
1299.98450	17.5
1300.67151	25.9
1301.59204	15.8
1302.61658	23.3
1303.60718	10.0
1304.67346	71.0
1305.70947	22.1
1306.39111	16.6
1307.50903	60.8
1309.16992	100.6	b (21) (2+)-NH3, b (21) (2+)-H2O
1310.12830	158.5	y (32) (3+)-NH3, b (32) (3+)-H2O, y (32) (3+)-H2O, b (32) (3+)-NH3
1311.12622	134.4
1312.22998	127.4
1313.96228	75.5
1315.16406	165.1	b (32) (3+), [M+3H] (3+)-NH3-H2O-P
1316.07764	153.2
1316.91504	178.9	b (21) (2+), y (32) (3+)
1317.82764	173.5
1319.02759	158.8
1320.48047	125.5	[M+3H] (3+)-NH3-P, [M+3H] (3+)-H2O-P
1321.47729	109.9
1322.20752	57.8
1323.15295	13.1
1324.14539	2.0
1324.97363	40.4
1326.57739	54.7	y (22) (2+)-H2O, y (12) (1+)-H2O-P, [M+3H] (3+)-P
1327.65991	58.7	y (12) (1+)-NH3-P, y (22) (2+)-NH3
1328.29077	43.0
1328.98267	86.6
1329.76233	1.9
1330.55054	94.2
1331.64429	190.7
1332.34082	123.6
1333.14978	20.3
1334.06812	108.5
1335.32544	43.1
1336.27698	108.7	y (22) (2+)
1336.94055	8.2
1337.65686	29.6
1338.29541	28.3
1339.00684	48.0	y (11) (1+)-NH3
1340.50171	63.4
1341.71997	462.8
1342.82129	160.2
1343.99268	80.2	y (12) (1+)-P
1347.00574	22.2
1350.04749	16.5
1351.14087	62.1
1357.84509	10.4
1360.37183	5.8
1372.64832	14.5
1373.45544	12.4
1375.41309	8.4
1384.54688	13.4
1390.56311	10.2
1391.57874	19.6
1393.98694	50.4
1394.70654	17.7
1395.94897	25.3
1399.68176	9.1
1401.49072	19.2
1403.41284	74.8	b (23) (2+)-NH3, b (23) (2+)-H2O
1404.31555	2.6
1405.37512	22.1
1406.64685	90.4	b (11) (1+)
1407.59839	78.3	y (23) (2+)-H2O
1408.56604	12.2
1409.69202	8.0
1412.05615	217.2	b (23) (2+)
1412.99878	56.1
1413.60925	18.6
1416.45325	13.9
1419.09143	6.1
1424.98206	9.2
1426.65442	3.9
1429.18066	46.2	y (13) (1+)-NH3-P
1433.76050	89.9
1436.40979	21.1
1437.96216	7.6
1440.09412	29.1
1442.17444	59.1	y (12) (1+)
1443.48181	52.4
1444.56775	18.2
1445.26892	10.4
1446.19910	4.2
1458.28357	4.3
1459.17224	21.1
1460.21912	7.4
1461.47546	46.2
1464.54260	50.9
1468.13953	84.9	b (24) (2+)-NH3
1469.58435	31.7
1476.39697	859.2	b (24) (2+)
1477.36633	580.4
1478.15344	270.0
1478.95801	33.7
1480.99426	3.5
1481.82556	9.2
1482.59851	3.3
1483.67493	6.3
1484.83484	15.6
1485.44495	10.9
1489.15125	8.2
1490.46826	2.9
1491.88452	21.5
1509.71350	28.8
1512.43896	2.8
1517.74854	9.9
1520.43860	56.3	b (12) (1+)
1521.95667	15.0
1524.74463	32.9
1537.26917	8.7
1542.23035	10.2
1543.59583	70.2	y (13) (1+)
1544.60291	18.8
1545.22534	2.4
1546.70764	21.8
1555.92639	7.2
1570.27295	25.6
1571.48035	16.3
1572.67603	15.5
1580.98218	14.4
1581.89758	4.0
1588.47766	59.6
1589.44983	144.1	b (26) (2+)
1590.78809	94.3
1595.44531	2.6
1603.23328	5.0
1607.33154	7.6
1608.11829	34.3
1608.79346	16.6
1609.90625	10.6
1625.45703	16.2
1626.44580	21.1
1628.47437	3.5
1629.84888	7.8
1637.41858	22.5
1639.67542	37.6
1640.67456	22.8
1644.57007	8.9
1646.60315	25.5
1648.04480	31.8
1648.93323	26.4
1661.88513	21.8
1662.75549	86.1
1665.25110	1.8
1666.68958	7.8
1667.76721	6.5
1670.49084	7.5
1672.61206	13.7
1673.57410	3.5
1675.43054	13.2
1677.68225	12.4
1678.95178	20.9
1682.33118	4.6
1690.48914	41.6
1691.34241	20.1
1692.41321	53.9
1693.24377	25.8
1699.02429	31.4
1702.15344	33.7
1703.35132	31.8
1705.20264	23.8
1707.61084	35.9
1708.32043	11.9
1710.66956	261.9	b (27) (2+)
1711.45984	91.9
1712.22961	75.3
1713.78210	11.3
1714.49573	17.3
1715.16565	2.4
1716.04138	30.9
1717.73376	22.9
1718.73108	11.6
1719.71887	44.5
1720.76208	67.0
1723.10181	14.0
1725.33533	87.4	b (28) (2+)-P
1726.62915	107.9
1731.80835	8.9
1732.55066	13.0
1735.33508	111.0
1737.17749	7.0
1741.22742	18.3
1747.20630	22.3
1749.19788	26.4
1752.59290	43.9
1755.84790	19.6
1756.83801	144.0
1758.61694	21.8
1760.00305	31.5
1760.96423	60.0
1765.06616	69.3	b (29) (2+)-H2O-P
1765.88782	189.7	b (29) (2+)-NH3-P, b (28) (2+)-H2O, b (28) (2+)-NH3
1767.10828	138.2
1772.28772	7.6
1774.58313	738.7	b (28) (2+), b (29) (2+)-P
1775.53357	917.4
1776.46497	201.5
1777.35718	40.1
1778.32727	12.8
1779.32593	3.7
1788.25757	27.2
1793.22546	3.9
1796.66772	18.0
1797.83557	30.6
1807.92102	15.2
1808.80786	5.2
1811.93909	7.6
1814.79126	12.7
1817.76050	25.3
1819.14368	29.9
1819.88550	8.3
1820.60571	9.1
1821.49524	7.0
1831.46106	15.6
1835.55774	20.4
1836.55969	2.4
1837.69849	12.9
1838.98645	6.3
1841.88806	16.7
1847.57104	6.6
1849.90320	6.8
1851.76575	24.8
1853.55383	61.4	y (15) (1+), y (30) (2+)-NH3, y (16) (1+)-H2O-P, y (16) (1+)-NH3-P
1855.16382	34.9
1857.41541	5.0
1859.39233	8.2
1866.30750	5.1
1867.25964	20.5
1869.19006	8.1
1869.90112	9.8
1880.96948	23.4
1891.15784	9.9
1891.88452	5.7
1899.89514	25.7
1900.65759	5.6
1902.29236	15.8
1906.89429	14.5
1908.19373	28.8
1910.83191	38.3
1912.85962	17.8
1914.31763	28.7
1915.87097	50.3	b (32) (2+)-NH3-P, b (31) (2+), y (32) (2+)-H2O-P
1916.72778	46.1	y (32) (2+)-NH3-P
1917.43286	27.0
1918.55945	4.3
1920.44604	5.0
1922.47229	7.7
1923.68860	14.4
1927.50720	3.7
1939.16040	6.8
1940.75415	16.5
1947.68274	11.3
1950.77417	3.5
1953.24927	8.7
1965.84546	36.2
1967.01086	11.5
1968.62732	37.9
1969.74487	34.6
1971.58752	19.0
1973.96167	9.0
1981.36987	3.1
1984.61804	14.1
1989.31335	10.6
