# Supplementary material for: Phosphoproteomic Analysis of Platelets Activated by Pro-Thrombotic Oxidized Phospholipids and Thrombin
Source: PLoS One. 2014 Jan 6;9(1):e84488. doi: 10.1371/journal.pone.0084488 (PMC3882224; doi:10.1371/journal.pone.0084488)
Supplement: Annotated Spectra S3 — (ZIP) [file pone.0084488.s006.zip › KGAGDGSDEEVDGKADGAEAKPAE_-2_2_35327.txt]

m/z	i	matches
228.02388	84.9
237.21375	48.6
239.06892	67.2
239.90604	32.1
242.93674	148.6
247.03149	42.9
257.45160	270.5
262.44794	150.1
267.23489	65.9
268.17148	244.9
269.36185	51.5
272.38992	23.7
275.45886	57.0
279.06750	290.2
283.11237	687.8
284.09586	298.5
287.30130	354.7
297.41513	724.8
298.28305	259.2
301.31195	40.4
302.06165	165.2
309.36853	59.4
312.01309	113.6
314.23773	40.4
315.68616	863.5
316.34360	4380.7
317.30585	1230.7
318.20917	321.3
318.92798	73.9
321.11670	171.0
329.15997	237.5
330.16290	82.6
332.25244	404.2
338.58600	396.6
340.41553	312.9
341.02264	273.7
343.31158	148.5
350.39996	54.3
354.25085	245.4
354.95673	290.0
356.10904	48.5
358.37726	109.5
364.48471	94.1
365.42700	68.3
366.25317	298.9
368.32391	70.3
369.25983	29.3
372.33728	320.7
373.21570	248.8
381.54144	172.0
382.15698	164.4
383.65851	91.8
391.28693	54.1
396.12457	231.2
400.42438	280.6
408.32538	83.4
411.23969	902.4
412.21826	460.8
413.09296	248.2
415.12946	192.9
421.99774	129.0
425.96790	262.0
426.60602	23.7
427.30963	295.0
429.25812	2468.7
430.10297	894.9
443.04968	157.3
444.31189	2257.2
445.09186	217.1
451.20105	259.3
454.38635	151.6
455.74554	232.6
457.55859	194.2
458.34705	352.0
463.03894	230.3
464.26862	213.1
465.36066	197.2
468.35809	361.1
469.22821	475.2
470.31696	280.1
472.46246	62.5
479.65161	97.8
481.43097	120.9
485.30609	84.9
486.47449	249.5
489.77710	417.9
491.36218	310.1
492.29236	134.6
493.29877	345.4
495.96478	89.9
497.06384	287.4
498.35236	524.2
500.30310	769.3
502.12451	73.4
504.39282	34.9
505.46466	99.6
506.42102	79.9
510.19763	59.6
511.17023	171.8
514.08252	1047.2
515.25031	4628.3
516.35651	1141.1
518.22803	85.9
519.21051	98.4
519.97406	76.6
520.93512	79.0
521.97308	309.8
526.36365	160.0
528.17731	111.0
529.30426	296.8
530.12109	54.3
532.14508	82.6
535.44934	165.3
536.13196	81.6
537.46808	109.9
538.42688	388.8
542.21436	78.2
545.48352	74.7
547.35736	332.8
551.32733	231.4
554.32080	437.8
555.40326	1829.5
556.27954	70.4
557.54877	278.5
558.39178	93.3
560.73132	60.4
562.22333	51.5
563.41437	866.3
564.16309	268.4
565.49115	61.3
572.38470	8908.5	y (17) (3+)-NH3, b (12) (2+)-P, y (12) (2+), y (17) (3+)-H2O
573.08472	5061.2
573.96674	555.6
578.96344	73.6
582.18805	54.1
583.55609	82.1
585.13660	237.0
586.43372	34.9
587.53076	311.7
592.59839	76.4
593.52997	123.7
597.34491	305.5
598.16626	371.0
600.42603	432.8
604.39972	180.0
606.05109	262.0
608.25153	54.4
610.41364	26.5
611.39478	304.6
612.26532	65.5
614.47076	423.5
615.41571	351.9
621.57050	465.2
622.74341	20.9
625.37628	168.0
626.20276	1225.0
629.27533	1146.6
630.00708	1736.7
631.27423	1418.9
633.65479	47.0
634.36584	48.8
636.28436	155.5
638.50323	224.3
640.17548	85.9
640.87775	299.0
643.02405	96.6
644.41840	2277.6
645.45551	824.3
646.74249	501.5
649.36969	160.0
652.12451	279.1
653.27167	284.9
655.60846	640.7
656.27728	419.2
664.31500	1267.7
665.14594	314.1
666.44940	187.9
670.44952	3081.5
671.48541	879.7
672.28613	770.0
679.59576	4212.5
680.38678	976.4
681.46924	482.4
682.67175	695.9
683.97900	137.9
686.60577	68.3
689.54327	932.2
690.97479	1837.1
691.98993	340.5
694.50549	440.5
695.40454	170.0
696.25372	358.3
697.30853	224.2
698.52032	181.8
700.27692	3205.7
701.24048	983.9
702.73108	310.9
703.71063	167.9
705.05505	679.5
706.00140	258.3
707.51636	144.3
708.51398	341.3
710.34235	221.2
712.33087	61.0
713.56793	2905.7
714.40704	1168.3
715.54718	714.3
716.49707	1019.2
719.99652	833.3
721.08844	110.6
722.22766	571.5
722.89935	330.6
724.03223	117.4
724.87823	136.2
726.17273	214.8
727.12921	209.6
728.61603	165.5
729.31793	166.7
730.70953	371.9
731.79529	468.0
734.19183	786.2
735.26019	1003.9
735.91187	136.0
736.79181	188.7
737.43127	40.4
739.60107	519.9
740.32672	1732.8
744.04449	1256.8
744.87103	558.0
746.41907	2081.1
747.27765	462.7
749.05200	3180.9
749.94128	639.3
750.96509	1178.2
752.10272	1274.5
754.31812	66.1
756.67834	13555.4	b (16) (2+)-P, [M+3H] (3+)-H2O-P, [M+3H] (3+)-NH3-P
757.50336	4508.4
758.35223	1036.2
759.03943	28.7
759.64374	68.8
760.70819	62.6
762.69342	123707.0	[M+3H] (3+)-P
763.56842	8171.0
764.60602	363.3
765.38428	121.5
766.60016	758.8
768.20697	2291.4
768.85101	2609.1
769.48492	220.3
770.41766	34.9
771.96985	3513.3
772.68756	3030.7
773.61987	2205.2
774.38275	185.8
774.98700	116.5
776.29620	48.7
777.05084	339.8
778.17267	79.4
780.74579	479.6
782.24860	733.3
783.34894	2818.4
784.46136	343.2
785.46948	851.2
786.19873	87.6
799.40686	953.6
800.29681	400.6
807.16913	1093.2
808.20673	1157.5
808.99078	1634.2
809.79156	134.0
812.70624	1935.4
813.76929	158.9
815.39160	252.4
816.58734	196.2
817.19415	118.2
821.75739	1343.1
822.63922	117.2
826.18939	705.2
828.48285	2330.5
829.36481	780.7
830.29395	160.6
831.20966	427.7
833.41974	173.1
835.41766	529.7
836.43481	109.8
839.54144	134.6
842.15399	72.2
843.35425	595.3
844.26721	106.9
845.01001	169.0
845.77631	638.1
853.05884	131.0
853.87335	90.5
854.66638	445.3
855.40326	29.3
856.39673	290.0
857.05231	460.3
857.74951	176.3
858.37305	95.7
859.45416	57.1
861.62640	352.2
862.66663	542.0
865.91943	2273.4
866.66882	2125.0
867.59192	263.5
868.85413	984.2
870.37311	1355.9
871.11292	275.9
872.62476	509.3
877.37958	2816.6
878.28802	806.2
879.46051	109.8
880.38019	43.1
881.23804	123.8
883.57703	98.3
884.44373	229.1
886.07745	3632.2
886.87573	2269.7
887.57562	3300.8
888.39178	877.8
889.60760	335.3
892.80908	161.4
894.03595	196.2
895.32648	391.1
897.22284	1202.5
898.24341	434.2
899.01733	404.8
900.68213	645.3
901.55591	359.2
903.05804	180.4
904.35590	591.8
905.74371	514.6
906.81451	42.0
910.27081	596.4
911.54474	158.2
912.70947	1284.5
913.52545	516.0
914.60565	132.2
916.24835	307.5
917.15436	495.8
919.90900	178.0
921.53729	3143.0
922.50299	2672.8
923.27020	168.4
924.22784	132.1
926.31006	905.9
927.22174	664.4
928.41095	3008.0
929.32806	8947.0	y (19) (2+)-P
930.37225	965.1
931.34296	661.2
932.66351	214.1
934.90277	5817.7
935.69751	2346.9
936.60834	274.2
938.27435	134.5
939.38379	287.0
940.25488	499.6
941.69336	617.5
942.71680	26.4
943.42767	523.3
944.33569	261.4
945.35309	62.4
947.33173	104.5
949.23907	160.6
952.32886	556.6
955.49677	151.1
956.74707	325.8
957.77643	485.8
958.40161	5799.4
959.45898	2878.1
960.48700	306.9
961.13892	85.0
961.74365	1335.7
963.49615	225.3
964.70819	237.7
968.19336	130.1
969.00873	653.4
970.42682	2420.1
971.10345	2328.2
972.06250	828.7
973.24707	255.9
976.27051	877.8
977.16925	1482.9
977.98633	2232.0
979.17010	1226.6
981.07782	490.1
982.52319	218.7
985.39069	8445.1
986.12402	13778.1	y (20) (2+)-P, b (21) (2+)-P
987.00580	1208.2
988.17413	73.9
988.77618	79.1
992.35382	188.0
996.57806	252.5
997.28149	171.2
998.27594	283.1
999.06696	106.2
1000.53351	419.7
1005.69440	545.7
1006.46405	181.1
1008.33765	559.0
1009.55096	65.9
1010.67841	695.2
1011.38348	326.6
1012.54816	282.9
1013.36987	314.2
1015.37354	351.9
1016.97583	121.8
1017.94360	551.2
1021.00073	355.7
1022.29980	337.5
1025.53394	2923.8
1026.41626	4896.0
1027.34778	4885.1
1028.34521	2033.2
1029.39868	1289.8
1030.11084	26.1
1034.40674	10721.1	b (22) (2+)-P
1035.14722	11288.5	b (21) (2+), y (20) (2+)
1036.16235	925.1
1040.29028	131.9
1041.41064	350.3
1042.45386	643.5
1043.39453	605.1
1044.21875	475.0
1045.51563	545.7
1046.52393	79.1
1050.68335	376.8
1051.50232	598.9
1053.06677	157.9
1055.17188	62.7
1064.27527	1187.7
1065.38647	127.2
1066.24219	388.5
1067.42383	258.6
1070.09570	2260.1
1070.79968	147.2
1071.61914	692.0
1074.23950	249.9
1079.20044	5540.3
1080.10400	3118.6
1081.01599	232.8
1084.53198	162.1
1085.40332	104.0
1086.66174	899.2
1087.45508	98.9
1088.44824	237.3
1089.23486	307.6
1090.27295	134.5
1091.50928	201.8
1093.49841	176.9
1098.55249	196.8
1099.34656	599.0
1106.30823	231.7
1107.45447	182.8
1108.61841	673.1
1109.73425	112.4
1111.71338	469.6
1112.60229	100.9
1113.25281	187.7
1114.35400	193.6
1118.86670	923.9
1119.68506	1040.3
1121.51147	51.6
1122.65930	23.7
1124.38696	1196.0
1125.45911	3247.0
1126.37500	896.2
1127.78564	2810.5
1128.67346	2236.0
1129.60022	839.7
1137.99902	119.2
1142.47180	4830.4
1143.52588	2595.2
1144.69421	1948.0
1145.59937	142.8
1153.43665	32.1
1155.68762	397.6
1157.49304	112.4
1160.47400	143.2
1168.12549	165.3
1171.36353	76.3
1173.65503	237.5
1181.55542	88.1
1182.22583	60.4
1183.46729	70.9
1198.12231	112.6
1198.76367	65.6
1199.48755	608.5
1200.29785	345.0
1201.15796	45.9
1204.22229	49.1
1210.58887	393.3
1213.30981	29.8
1216.49121	121.7
1217.95776	98.8
1218.79968	31.9
1222.25537	847.2
1223.66589	139.2
1224.54749	106.9
1227.33423	62.7
1233.49158	100.1
1235.54456	165.1
1240.34070	5345.2
1241.30090	4557.2
1242.43567	1284.9
1243.39465	323.0
1252.26526	115.4
1253.73926	248.4
1256.25378	34.8
1258.42480	483.4
1259.54272	462.3
1260.41809	141.9
1269.55737	49.0
1279.30383	54.6
1282.39417	26.9
1283.54797	329.1
1285.88574	196.2
1287.53479	157.3
1291.73474	77.1
1294.77588	285.7
1297.26550	663.9
1298.56421	807.3
1299.51233	198.3
1300.65149	1326.1
1301.76306	247.6
1302.78906	101.3
1310.01672	93.2
1314.56030	261.9
1318.40222	97.0
1327.48523	289.8
1328.52063	979.9
1329.81189	249.9
1330.57922	120.1
1334.45081	84.8
1337.37415	170.6
1340.33472	373.2
1341.39563	154.9
1342.34009	101.3
1343.32190	193.1
1358.10291	182.7
1359.98987	363.2
1361.41614	163.6
1364.00537	91.3
1368.80408	164.1
1373.80872	125.8
1377.12122	59.9
1380.28345	196.7
1381.28711	395.4
1385.39490	180.2
1387.38879	51.5
1393.58167	136.4
1398.85193	261.7
1399.88672	48.4
1408.20593	71.0
1414.35828	126.9
1415.50098	257.3
1416.55945	383.5
1417.35681	34.6
1418.51001	369.4
1425.35242	406.4
1426.24622	373.3
1427.53442	425.2
1442.54651	142.8
1455.63635	51.7
1460.31921	114.1
1483.31604	692.0
1484.70984	109.5
1497.69153	59.6
1509.81616	71.8
1511.20569	96.0
1513.41650	782.8
1514.63147	204.5
1515.55469	90.3
1528.37610	43.1
1541.69128	521.8
1542.63269	372.3
1543.34949	191.0
1561.51306	121.5
1575.43738	367.8
1593.59448	29.3
1594.37573	265.2
1597.11548	48.8
1612.70691	435.0
1613.56921	118.9
1615.65222	107.9
1639.64917	693.5
1640.59302	94.4
1642.08472	178.9
1642.78491	92.8
1675.37964	87.5
1695.95923	170.7
1697.72925	43.5
1741.01648	449.6
1742.37952	70.6
1755.58667	98.7
1794.80591	65.7
1804.56128	37.9
1826.71716	131.7
1869.56677	154.1
1870.37390	311.9
1940.30701	63.6
1969.93823	222.3
