# Supplementary material for: Phosphoproteomic Analysis of Platelets Activated by Pro-Thrombotic Oxidized Phospholipids and Thrombin
Source: PLoS One. 2014 Jan 6;9(1):e84488. doi: 10.1371/journal.pone.0084488 (PMC3882224; doi:10.1371/journal.pone.0084488)
Supplement: Annotated Spectra S3 — (ZIP) [file pone.0084488.s006.zip › KGAGDGSDEEVDGKADGAEAKPAE_-3_2_33209.txt]

m/z	i	matches
238.25549	24.5
238.96819	5.1
244.25803	22.2
247.31808	7.9
251.03293	6.8
257.40146	66.2
258.97345	10.0
260.22812	20.3
261.72894	12.2
265.36652	9.7
271.08517	13.3
272.38229	21.0
279.21527	5.7
281.25238	4.3
283.27042	53.7
284.29523	14.8
285.10724	6.5
286.39890	3.3
289.12036	3.3
291.38788	6.8
297.17218	89.9
298.25739	17.8
309.00131	3.9
312.45709	16.0
314.23935	12.8
315.65207	114.9
316.28918	537.0	y (3) (1+)
317.22852	141.1
318.29797	56.9
320.13153	13.8
329.08633	67.0
330.00934	4.7
332.58588	33.0
336.34424	33.4
337.24646	11.2
346.62698	7.5
352.12726	12.4
355.17426	5.8
358.39252	16.9
364.33969	10.1
365.29718	5.4
366.18396	34.1
366.89456	19.6
370.34961	11.5
372.98627	24.1
373.59821	3.2
374.41309	10.1
380.48737	18.5
381.15320	7.6
382.18500	9.0
383.00635	11.6
386.84290	45.4
387.49042	5.5
388.38953	24.6
390.01196	6.9
390.99176	7.9
392.08746	36.0
395.06091	13.6
400.31659	56.7
401.11255	34.5
402.31702	20.3
411.33411	34.1
413.91913	29.4
415.39899	7.2
418.58789	24.3
426.73956	6.1
427.36346	8.6
428.24878	29.5
429.22821	301.8
430.20386	54.9
431.13031	13.2
440.08594	53.3
444.13794	252.6
445.45587	19.5
446.36194	48.6
451.25171	13.4
453.28485	16.1
457.30969	106.1
458.55377	18.5
461.41754	51.4
464.21649	3.6
471.16809	11.5
472.19965	14.9
472.93414	25.8
477.56610	28.3
480.37189	48.7
481.51129	83.8
486.27399	42.2
487.31354	17.9
490.00012	11.6
497.04822	13.9
497.86688	12.1
498.84686	70.5
500.11047	23.9
500.86957	29.2
510.23468	7.5
511.78046	2.9
513.30420	7.6
515.24078	467.7
516.50348	133.4
524.05029	23.3
525.07080	19.3
530.48138	28.7
531.44934	4.6
535.42517	19.5
536.40247	7.1
537.43170	11.5
538.17108	21.0
542.18500	41.5
543.91132	20.9
544.52191	78.4
545.82794	59.4
554.14825	21.3
555.26886	252.1
556.20172	41.3
556.97809	35.8
558.71234	2.6
563.81091	103.3
564.87024	41.9
566.40021	5.1
572.61505	1382.8	y (17) (3+)-NH3, y (12) (2+)
573.49304	169.9
578.16949	13.7
579.38257	4.0
580.42419	18.4
582.27789	18.1
584.34814	10.4
586.09564	32.0
586.77728	11.4
588.92841	5.8
590.68640	45.8
592.87134	25.6
595.50702	4.4
598.47546	36.8
599.28406	25.1
600.39899	34.8
602.30139	10.1
607.14819	60.8
608.03864	46.8
611.27124	49.5
612.41949	53.3
615.24316	28.5
616.49390	10.1
618.96344	21.2
621.37860	50.2
626.44403	54.7
627.22736	22.5
628.83459	87.5
630.10376	270.3
630.88806	16.4
632.39819	48.7
633.58563	8.6
635.75311	30.3
636.52765	54.6
638.26135	20.5
638.97174	51.2
644.39587	67.4
645.55298	95.1
646.47675	44.2
647.46265	35.9
648.08490	14.1
649.38275	12.2
650.41321	23.1
652.16650	7.6
652.95984	39.9
654.21552	39.1
655.32281	14.7
656.27014	7.9
659.11749	65.8
661.00531	2.2
664.10663	39.6
670.38202	252.1
671.57813	98.0
672.26135	91.8
676.39996	19.1
677.26227	8.0
678.17822	47.7
679.45697	469.5
680.26068	73.4
683.40802	83.9
684.48285	20.3
686.54059	66.8
688.43140	60.5
689.74469	135.8
690.69507	162.7
692.08105	14.5
693.14423	35.3
694.65662	12.0
695.83466	77.3
697.39276	56.9
699.91919	312.8
700.94696	182.8
701.68890	3.9
702.83234	62.0
704.24121	106.2
704.89447	46.1
706.61859	38.1
707.62518	27.8
708.61108	92.2
709.78094	25.3
711.44855	15.3
713.54767	311.7
714.49414	65.6
715.31500	95.2
716.26471	45.7
718.96002	13.8
724.08844	34.0
725.20172	3.3
726.42560	60.1
728.61603	64.1
730.13562	35.0
731.17682	85.7
733.14557	32.6
734.95575	131.8
735.56909	6.0
736.88110	117.5
737.93585	108.7
740.28033	614.4	b (23) (3+)-H2O, b (15) (2+)-H2O, b (23) (3+)-NH3, b (15) (2+)-NH3
741.15649	78.9
742.76935	6.1
743.86786	145.9
744.72675	97.1
745.70569	124.4
746.34772	507.0
747.11932	326.8
748.77448	307.5
749.53406	114.1
751.02667	345.6
751.89404	159.1
752.65338	44.1
753.53448	51.1
754.49823	98.8
755.47223	50.9
756.71661	1611.4	[M+3H] (3+)-NH3-P, b (16) (2+)-P, [M+3H] (3+)-H2O-P
757.55170	1003.9
758.28278	117.4
759.24005	48.4
760.01917	10.7
762.07977	671.1
762.81329	10162.0	[M+3H] (3+)-P
763.97638	280.1
764.58264	37.9
765.53583	58.0
766.51678	24.1
768.23193	302.3
769.19635	226.0
770.65961	106.0
772.35602	793.0	y (8) (1+)
773.44379	205.9
774.26703	13.5
775.21991	60.8
776.04346	106.9
777.08917	146.8
778.29095	129.0
779.49377	8.0
780.25201	183.0
781.23846	144.3
782.50391	293.4
783.24121	188.5
783.92932	271.2
785.17096	86.8
785.88153	117.0
786.53143	31.7
799.14111	89.1
800.15857	120.6
801.03510	37.7
803.32428	30.3
804.66290	4.1
806.28424	47.1
808.26263	89.5
809.07611	165.8
810.11591	98.5
811.15521	23.1
812.35358	27.4
813.09088	38.1
814.16010	17.3
815.17084	21.3
816.99066	18.7
818.12848	10.3
819.29565	17.4
821.47681	108.4
824.56561	9.7
825.34906	45.1
826.21545	25.9
828.27411	268.4
829.42657	96.3
831.19745	105.2
832.48932	35.4
834.68964	30.0
837.32916	19.2
837.96619	10.1
840.04401	15.3
841.26031	25.1
842.37958	5.8
843.60004	11.8
844.38129	65.3
845.39471	15.7
848.66040	27.7
851.99286	49.1
853.29022	18.1
854.00323	10.2
854.79523	3.3
857.33563	183.6
858.89124	16.2
862.59998	59.6
863.74506	55.3
865.97845	263.6
867.09088	65.2
868.00226	109.3
868.81805	27.6
869.80896	82.7
870.97729	178.3
871.82495	11.9
875.28339	70.9
877.21283	324.3
878.08350	77.0
880.57941	14.4
881.19885	13.5
882.21375	9.7
882.98755	50.2
883.92255	17.9
886.17554	452.6
887.33722	381.3
888.33539	203.9
889.07300	12.1
895.24689	54.2
896.15851	19.2
897.56671	153.5
898.41669	29.3
899.58984	179.9
900.24213	40.4
901.85638	35.1
904.61053	28.4
905.63013	17.0
907.30591	5.4
908.47095	54.4
911.53387	35.3
913.20020	209.9
914.34259	5.8
916.58423	41.2
918.90912	69.0
920.11816	40.5
921.57379	517.7	b (20) (2+)-P
922.45239	307.1
924.75537	9.1
925.96289	202.9
926.90942	39.9
928.29852	234.9
929.17285	591.9	y (19) (2+)-P
930.05029	163.7
931.06635	80.4
931.85065	49.5
935.12677	467.2
936.18701	89.3
936.88898	6.5
937.87811	16.0
939.46893	87.9
942.32391	41.7
943.47046	39.7
944.39569	80.4
946.15063	66.8
950.69257	67.5
952.17303	39.3
953.08447	81.3
954.56763	14.9
955.35522	5.4
956.47821	50.1
958.28900	479.8
959.36542	379.9
960.27203	75.3
961.47339	146.5
965.36945	9.6
967.68677	70.4
970.58209	552.7	b (20) (2+)
971.58209	244.3
972.59735	6.1
973.42871	56.0
976.47900	361.4
977.49683	157.4
978.81470	212.5
979.60083	146.2
980.39117	12.8
981.35297	22.8
983.59595	73.7
985.58856	1773.0	b (21) (2+)-P
986.42670	842.9	y (20) (2+)-P
987.75446	94.1
988.51514	41.1
991.02948	25.9
992.18964	52.6
993.44635	17.8
994.29053	7.8
994.93329	42.2
996.44629	99.8
997.45929	40.2
999.54645	13.8
1000.30566	29.3
1005.54370	12.1
1007.28711	3.6
1008.51080	38.4
1009.41333	27.0
1010.47241	58.4
1011.22760	89.2
1011.86713	19.3
1012.83838	23.3
1013.70612	24.2
1014.78949	133.3
1016.27124	55.5
1017.54639	43.0
1021.55341	3.6
1023.64337	36.2
1026.00806	959.1	b (21) (2+)-H2O, b (10) (1+), b (22) (2+)-NH3-P, y (20) (2+)-H2O, b (21) (2+)-NH3
1027.32874	511.3	b (11) (1+)-P, y (20) (2+)-NH3
1028.40454	67.6
1029.18445	54.1
1030.29810	24.5
1034.60059	973.0	b (22) (2+)-P, b (21) (2+)
1035.49548	433.9
1036.26270	178.7
1038.71301	18.3
1039.78015	41.5
1041.14026	41.8
1041.79224	16.2
1042.43506	75.3
1043.30066	47.0
1045.23169	73.1
1050.40430	54.7
1051.79211	57.5
1055.13403	44.5
1055.97253	62.1
1059.90881	2.9
1061.60669	15.3
1063.02576	47.5
1064.18506	58.9
1064.98608	114.6
1070.14819	96.1
1071.26270	33.6
1072.97461	45.0
1076.49658	7.6
1078.99951	437.9
1080.07056	226.7
1081.05664	29.5
1085.52869	9.2
1086.37207	8.5
1087.53564	57.5
1089.25427	47.7
1090.57239	73.4
1091.40564	29.5
1093.31079	83.5
1094.22595	9.7
1095.29285	2.9
1096.42261	18.0
1097.50208	9.0
1099.67334	241.0
1100.92761	122.9
1103.31348	22.8
1104.37854	10.0
1105.40820	44.2
1107.43958	46.3
1108.20508	83.2
1109.84375	45.7
1112.07898	105.8
1113.43311	63.6
1114.67212	24.8
1118.09583	42.9
1118.74524	39.8
1120.04907	67.5
1124.31396	5.8
1125.36475	307.0
1126.37317	235.9
1127.99658	612.9	y (23) (2+)
1129.26624	127.4
1130.03699	28.3
1139.08044	69.7
1142.31104	331.1
1143.42676	260.5
1144.41602	180.3
1145.66248	65.1
1153.34521	13.2
1154.47180	33.9
1155.55432	23.2
1157.47046	35.1
1162.00293	82.8
1163.42017	26.3
1164.37671	9.2
1171.98071	10.4
1174.51636	22.4
1175.73706	23.5
1177.38513	5.1
1181.67371	4.4
1182.61035	18.5
1187.82886	22.7
1190.91174	23.5
1192.91150	32.7
1194.27478	23.1
1199.51807	132.1
1200.25439	49.9
1202.57275	4.1
1204.57520	6.5
1209.34436	20.1
1216.31421	110.3
1218.32837	6.6
1222.69946	83.6
1223.37720	26.6
1226.23438	7.6
1227.08154	12.0
1228.80591	30.5
1231.65588	4.3
1233.42859	22.8
1240.23572	567.1	b (12) (1+), y (13) (1+)-H2O
1241.40771	225.4
1242.41711	109.3
1243.12390	52.2
1247.50696	51.2
1257.26697	33.8
1258.54700	97.4
1259.51892	57.1
1270.61768	5.0
1271.46082	16.0
1279.74255	5.8
1280.58264	10.1
1282.51892	23.7
1297.19080	6.4
1298.24097	94.5
1299.26172	25.2
1300.25647	47.3
1311.37952	61.2
1315.30627	34.3
1316.22510	32.0
1327.40002	24.8
1329.50464	27.8
1332.46912	22.7
1342.55981	6.2
1343.31653	16.0
1344.38928	14.6
1353.31799	18.2
1357.66980	52.1
1359.25378	10.0
1385.46228	22.4
1386.29431	54.4
1398.94434	10.0
1400.29846	23.9
1406.18579	9.2
1407.35413	8.2
1412.20349	3.7
1414.24329	5.2
1415.51794	12.9
1418.15637	9.9
1425.20154	29.4
1426.36975	56.1
1431.71265	19.2
1440.31946	10.6
1449.02747	22.0
1465.37671	11.4
1467.88953	18.3
1472.90381	21.5
1480.46643	18.2
1483.31396	50.6
1484.44177	32.9
1487.58044	41.0
1495.41736	11.2
1515.52393	14.9
1523.74182	41.0
1528.18469	19.6
1532.25867	14.6
1541.38245	9.7
1542.15552	23.0
1542.90759	36.2
1556.69006	8.5
1558.73083	10.5
1565.84070	11.1
1576.31360	14.1
1583.69324	31.9
1586.50024	16.9
1587.60864	6.0
1593.15564	48.8
1599.69446	9.2
1611.39526	67.0
1612.65515	17.1
1613.46716	9.3
1632.39819	16.1
1639.59546	26.0
1642.71069	35.4
1643.70520	14.8
1683.86121	28.1
1692.02478	26.4
1696.27454	26.7
1706.72937	3.6
1714.25012	14.7
1730.63440	15.3
1763.59802	4.4
1770.53064	39.5
1771.58777	8.6
1778.31067	18.2
1785.71838	12.5
1795.77039	13.5
1842.38123	22.4
1924.89429	12.0
1942.37366	11.4
