# Supplementary material for: Phosphoproteomic Analysis of Platelets Activated by Pro-Thrombotic Oxidized Phospholipids and Thrombin
Source: PLoS One. 2014 Jan 6;9(1):e84488. doi: 10.1371/journal.pone.0084488 (PMC3882224; doi:10.1371/journal.pone.0084488)
Supplement: Annotated Spectra S3 — (ZIP) [file pone.0084488.s006.zip › KGAGDGSDEEVDGKADGAEAKPAE_-4_2_34195.txt]

m/z	i	matches
222.25870	8.4
238.17160	3.6
239.72586	3.8
255.07428	7.9
256.46423	35.4
257.34311	17.6
258.33618	5.2
262.37115	8.7
267.13007	11.1
268.96912	5.3
279.33066	15.6
283.13208	45.7
287.06073	2.7
291.28101	12.6
295.32724	19.0
297.37952	35.2
298.41702	24.6
299.03574	10.0
300.88504	59.4
310.42221	16.9
314.42282	20.1
316.09351	530.7	y (3) (1+)
317.25629	122.8
321.95148	5.9
324.20435	8.5
325.32764	10.9
326.21967	9.0
328.99860	55.4
333.54474	4.0
335.09848	26.9
337.43494	4.9
340.37674	3.3
351.32825	26.7
354.01950	16.1
354.71515	14.1
364.29419	2.6
371.94922	36.6
373.05670	12.5
382.19128	18.5
383.05829	6.8
388.16516	3.0
392.50952	2.3
393.15216	7.7
395.15393	2.7
409.97925	2.3
410.98645	40.0
412.22192	34.9
414.93250	10.3
415.91534	5.6
421.97021	33.7
426.18939	78.0
427.36786	2.9
429.30048	167.4
430.37573	4.4
443.08081	15.3
444.36127	97.1
445.39301	48.6
446.30615	5.5
447.35291	12.9
448.99030	9.5
451.21271	3.0
452.11456	9.4
453.16943	9.4
454.38300	3.4
455.63129	7.3
457.45612	40.7
461.97394	17.7
463.30334	8.8
464.27484	42.9
465.41864	20.1
467.25629	5.3
468.31879	25.2
469.85742	27.1
471.22577	10.5
473.06061	5.5
477.09265	20.9
480.55713	2.3
482.37903	33.4
483.49054	3.8
486.17590	29.0
487.23651	59.5
491.87878	12.6
497.27844	32.4
497.93103	12.6
498.99139	28.2
500.49347	24.7
501.11395	8.7
504.82123	49.9
506.14526	16.9
511.20630	11.0
511.91467	7.1
514.64758	91.4
515.36066	307.3
516.31799	98.5
519.19641	1.8
520.72253	32.0
524.40857	10.7
526.25610	12.4
529.07574	3.2
536.24255	18.0
537.27356	38.6
543.51050	34.7
544.42194	11.8
546.10852	13.3
551.27850	7.0
555.10431	79.6
556.23138	32.3
560.08997	5.8
563.23846	17.9
563.96576	23.6
565.99561	7.4
567.90521	4.0
572.52118	955.3	y (12) (2+), b (12) (2+)-P, y (17) (3+)-NH3
573.49591	87.8
574.39490	9.5
577.27502	8.7
578.93964	9.0
580.59723	11.6
582.41290	3.6
586.44183	22.3
591.40790	5.7
593.43341	19.6
595.35083	7.0
597.04248	21.0
599.57294	6.0
600.33447	7.5
601.39124	15.6
604.83295	45.0
609.33228	16.4
610.47083	25.7
611.52985	27.3
615.23981	19.7
620.45782	54.1
621.41449	60.5
622.54633	2.3
625.09351	2.9
626.18121	62.9
627.10681	5.1
628.48871	3.4
629.66815	107.9
630.44855	62.1
631.42657	6.6
632.33014	24.9
633.48938	26.5
635.12054	2.0
639.40167	15.5
644.40027	128.4
645.42059	47.2
646.10956	22.9
650.12567	38.5
652.43182	39.2
653.06738	8.8
654.29559	4.4
655.52081	58.0
656.19531	9.4
664.33569	41.3
665.04279	20.9
665.70447	6.4
669.35907	11.7
670.40533	126.7
671.24231	53.4
671.96442	16.5
675.74420	11.3
679.33698	133.8
679.98096	193.8
681.12878	21.5
682.08063	11.6
684.01959	23.2
684.77148	8.3
687.39984	14.1
689.68677	18.1
690.82202	100.0
691.52728	46.6
692.37897	69.2
695.52319	34.5
696.37103	10.0
697.93158	14.8
698.85388	45.9
699.87286	85.4
700.58490	27.2
701.54144	6.8
704.19696	33.5
704.88525	30.7
707.94446	33.5
709.45624	15.2
710.88519	12.6
711.57825	3.2
713.49170	75.3
714.29303	23.3
715.39325	75.8
716.44507	29.0
717.39880	21.9
720.05902	33.9
720.86700	30.1
722.70862	186.6
723.91248	10.7
726.39240	10.8
730.93860	30.9
735.35468	103.9
736.85974	39.3
737.67914	17.0
740.18365	93.5
741.01239	42.4
741.74005	12.6
744.19989	103.4
745.10840	31.4
746.41327	81.8
747.12775	38.8
748.63495	132.7
749.55780	23.2
750.67377	133.1
751.33215	25.8
752.35870	94.6
753.22894	48.0
756.86938	1222.8	b (16) (2+)-P, [M+3H] (3+)-NH3-P, [M+3H] (3+)-H2O-P
757.83282	181.2
758.67279	48.2
759.46051	41.6
761.37921	15.2
762.13342	308.7
762.81525	6739.2	[M+3H] (3+)-P
764.34503	95.7
765.60541	79.5
766.65649	4.9
768.26471	299.7
769.30457	106.7
770.47784	3.1
772.22650	333.6
773.43134	200.5
774.70709	96.1
777.56451	33.3
778.30890	41.1
778.98236	3.4
780.54413	20.2
781.42975	33.6
782.03796	12.1
783.35938	216.9
784.26117	41.9
786.39801	26.0
799.33923	51.7
800.02081	23.9
807.40314	46.4
808.72400	127.5
810.42059	56.3
811.12976	5.0
812.32990	37.9
813.01178	56.2
813.88251	16.3
815.08881	33.8
815.80878	12.2
817.27728	35.7
818.48047	5.4
821.46698	85.7
822.30438	60.8
823.08154	10.0
826.29565	30.3
827.95850	54.6
828.60376	39.9
829.43964	69.3
830.39581	9.7
834.69519	15.7
837.31018	28.9
842.90710	32.5
843.59186	21.7
844.32904	25.8
845.72168	4.9
848.40472	36.9
849.17792	13.4
855.88989	6.1
856.56030	14.1
857.41852	62.4
858.67767	38.3
861.75696	17.5
866.13568	87.9
867.53851	13.9
868.30786	13.3
869.37177	16.9
870.52008	55.4
871.64575	44.8
875.59076	7.3
876.70081	7.7
877.67889	54.6
878.47235	18.0
879.21167	1.6
881.30688	12.9
882.15186	79.4
883.30762	18.3
886.08325	308.6
886.91162	158.7
887.51886	99.1
888.30670	95.4
889.42010	31.5
892.22467	10.5
893.78119	22.2
895.48517	2.7
896.58038	43.1
897.39233	30.7
897.99933	29.4
898.75366	53.8
899.57672	30.6
900.56268	52.8
901.35303	2.6
903.56427	3.2
906.15717	18.6
906.92914	28.8
912.83234	110.2
913.70209	39.2
914.47656	17.2
915.30145	11.1
917.23419	14.0
918.71796	31.5
920.33759	25.7
921.63507	176.7
922.58258	82.8
924.12946	15.3
924.84790	31.5
926.24518	43.0
926.97626	55.0
928.73602	344.0	y (19) (2+)-P, b (10) (1+)-P
929.66791	262.8
930.30353	55.3
931.05426	19.1
935.02911	257.6
935.84564	216.2
936.55731	24.2
940.19427	9.4
941.56744	18.6
943.55127	22.0
944.64227	18.1
946.55133	13.6
947.46637	3.6
948.65009	14.0
952.68774	28.5
954.77808	38.7
956.76056	16.4
957.66705	37.4
958.47144	233.6
959.33356	109.1
960.40265	68.1
961.59222	59.1
962.68365	114.4
963.33795	1.7
966.83716	12.1
968.21045	25.4
969.53833	52.3
970.55829	345.8	b (20) (2+)
971.50494	92.4
972.43500	20.3
973.53729	12.2
974.82587	6.5
976.86749	231.3
977.71747	171.4
978.45074	5.0
979.09229	128.9
982.20215	5.5
983.88910	4.0
985.78955	1304.7	b (21) (2+)-P, y (20) (2+)-P
986.68805	415.8
987.63739	13.3
988.56927	8.0
990.66913	45.8
993.44623	17.0
994.52887	16.5
995.71503	27.8
1001.52618	3.3
1005.92926	21.0
1006.62402	20.2
1007.63721	19.2
1008.41168	27.6
1009.40094	21.5
1010.21710	12.5
1014.28925	29.2
1015.29767	9.5
1016.28931	37.9
1020.82550	28.4
1025.59949	253.3
1026.31116	240.9
1027.35925	341.9	b (11) (1+)-P, y (20) (2+)-NH3
1028.43591	149.2
1029.55444	35.8
1030.55579	17.0
1033.11621	4.0
1034.37427	694.2	b (21) (2+), b (22) (2+)-P
1034.98328	524.4	y (20) (2+)
1035.67456	213.9
1036.59485	20.7
1042.34717	14.6
1043.65308	15.7
1045.23669	2.7
1046.33569	19.2
1050.86768	16.9
1056.16296	9.1
1060.68311	36.4
1063.93433	14.6
1067.23914	5.0
1069.67761	48.9
1071.18799	26.1
1072.30884	29.3
1079.25439	366.6	y (23) (2+)-P
1080.07788	145.6
1080.69458	74.0
1081.55908	5.1
1083.18677	20.0
1084.55774	33.7
1086.85547	5.5
1087.45728	5.7
1088.42004	4.9
1091.27808	4.8
1092.63049	3.8
1093.50989	14.4
1094.70825	18.8
1098.25562	9.1
1099.47974	45.1
1100.26758	36.4
1101.56665	22.8
1103.34607	2.7
1104.38940	4.2
1107.93311	19.3
1108.87695	34.1
1109.69727	7.7
1111.46252	24.0
1112.08716	25.3
1114.48645	16.3
1119.14539	152.6
1120.68567	29.9
1124.52954	98.6
1125.39136	221.8
1126.33423	56.9
1128.10071	420.1	y (23) (2+)
1129.01416	116.5
1129.73755	4.8
1134.55884	1.6
1136.46191	7.2
1142.32275	240.7
1143.48438	306.0
1144.57959	66.8
1145.53589	22.6
1147.64807	10.9
1153.54236	43.1
1156.91565	6.8
1160.57227	9.7
1169.16882	16.8
1170.36035	26.0
1172.57629	51.3
1180.62793	14.6
1181.41699	8.3
1182.60132	44.2
1193.45361	8.0
1195.71704	8.1
1199.22974	33.7
1200.31323	11.4
1201.71301	11.7
1206.96606	2.3
1216.23608	30.8
1217.58936	5.5
1222.53979	33.4
1224.26099	41.1
1224.97559	41.1
1237.65051	2.7
1240.29895	495.7	y (13) (1+)-H2O, b (12) (1+)
1241.23059	184.0
1242.15735	151.5
1243.52991	8.8
1252.46838	5.5
1258.42419	11.1
1259.45691	25.0
1260.71387	15.8
1264.35388	8.1
1281.33569	27.1
1282.45239	24.3
1283.41956	18.2
1297.37720	60.4
1298.20422	25.3
1299.31580	10.1
1300.44739	32.6
1301.39404	18.9
1302.61389	30.7
1303.67188	4.2
1310.46387	13.7
1311.52625	2.7
1312.33850	8.6
1314.16296	6.6
1315.86267	5.1
1331.81091	10.3
1337.59680	9.8
1346.77881	4.4
1356.35693	7.7
1357.43579	20.6
1358.36682	4.0
1365.12244	12.9
1369.08118	8.3
1380.60486	12.0
1385.58521	3.1
1390.49695	1.8
1398.38477	22.6
1399.44861	10.7
1400.50635	13.1
1407.50842	10.3
1408.30212	6.3
1409.36658	2.3
1415.52881	18.9
1417.58435	11.3
1424.43091	8.1
1425.33679	46.3
1427.43958	20.7
1428.20276	6.4
1434.89197	6.0
1439.67566	10.1
1441.05811	10.6
1442.66321	17.2
1469.46692	17.9
1478.11743	16.8
1483.25281	13.7
1487.46692	14.2
1498.40308	4.7
1513.49915	48.8
1514.68481	103.2
1515.74890	34.0
1528.83752	9.4
1542.11804	9.2
1544.94580	10.5
1565.76563	3.1
1567.95398	4.4
1568.65784	5.7
1570.99048	6.9
1587.00769	10.1
1590.84216	7.0
1594.46252	6.2
1595.42700	5.5
1608.30139	26.5
1611.39807	28.1
1612.10083	20.0
1613.63538	6.4
1621.84070	31.2
1623.23938	3.8
1624.49915	4.0
1640.71606	15.5
1641.83997	11.6
1642.76038	17.3
1657.34509	32.7
1662.66687	25.0
1678.38892	3.6
1695.54480	15.0
1704.59790	5.5
1713.63196	20.2
1740.55286	14.0
1742.03235	5.3
1754.60974	10.7
1755.71985	6.8
1770.70276	24.3
1786.77319	24.2
1841.64636	7.4
1842.68384	2.9
