# Supplementary material for: Phosphoproteomic Analysis of Platelets Activated by Pro-Thrombotic Oxidized Phospholipids and Thrombin
Source: PLoS One. 2014 Jan 6;9(1):e84488. doi: 10.1371/journal.pone.0084488 (PMC3882224; doi:10.1371/journal.pone.0084488)
Supplement: Annotated Spectra S3 — (ZIP) [file pone.0084488.s006.zip › KGAGDGSDEEVDGKADGAEAKPAE_-5_2_29448.txt]

m/z	i	matches
239.34007	123.0
243.36325	42.8
253.15370	54.0
255.17151	91.8
257.32242	163.9
258.28183	115.6
258.99966	383.0
262.37311	35.4
265.05026	385.4
269.31821	50.6
269.94107	55.3
272.35995	62.8
274.92523	234.1
276.36353	78.1
277.14380	82.9
279.25482	313.6
283.29248	705.3
284.20111	244.7
296.24329	258.0
297.25580	57.9
298.09064	27.8
309.01404	149.3
309.88199	39.1
314.02802	25.4
315.24261	235.4
316.21091	5130.9	y (3) (1+)
317.00986	1085.9
318.06268	137.8
322.24634	57.2
323.44247	110.5
325.20584	37.8
326.05139	310.0
329.31592	803.1
330.07074	69.7
332.41901	113.4
334.50674	27.8
340.04272	57.9
341.13602	83.7
347.98926	66.5
350.62915	170.8
354.35687	191.9
355.16589	171.5
356.84399	65.4
358.09384	32.8
359.40826	129.4
366.24615	430.6
368.38580	40.3
372.29199	719.4
374.20129	80.6
376.32031	105.4
382.32306	618.1
383.28748	238.1
389.04315	168.1
390.77417	37.8
393.17993	22.8
394.14752	214.4
398.42883	97.9
400.20221	625.9
407.38373	70.8
411.34424	701.8
412.27661	45.3
416.14398	50.3
424.33282	328.5
426.14417	539.7
427.45184	216.6
429.24146	3141.6
430.29858	405.4
436.24310	387.0
440.49493	61.1
442.40350	76.6
444.10266	1306.3
444.83997	132.8
445.73346	120.2
446.43561	32.8
447.84747	348.4
450.82141	61.9
454.50909	62.9
455.32098	31.0
456.99329	402.3
458.01233	127.9
459.37000	25.3
466.37170	210.5
467.37122	85.5
468.31189	409.6
470.52673	35.3
471.76526	65.4
475.93152	155.6
479.26074	406.0
480.12872	279.5
481.32324	110.6
485.34027	62.9
486.48792	279.0
487.53839	239.8
488.46661	76.1
494.59528	115.9
495.77795	203.4
497.43658	330.0
498.57550	434.6
499.44635	277.3
500.34503	241.1
504.78564	383.3
506.25079	47.9
507.77356	278.7
514.59009	1011.8
515.32849	4465.1	y (5) (1+)
516.33582	799.8
517.32373	362.9
518.31769	390.5
519.31714	64.1
520.18329	97.9
520.87799	130.4
522.32275	122.0
524.38062	135.8
525.31091	90.4
529.36353	78.0
537.24957	452.0
538.18829	22.9
540.98621	252.6
542.32898	270.4
543.59644	436.0
544.52948	923.2
547.81219	48.2
551.61285	85.6
555.17761	840.1
556.26758	405.3
557.09161	351.6
558.47620	88.7
563.41705	588.0
564.35114	178.9
567.93579	176.3
572.44379	9431.8	y (17) (3+)-NH3, y (12) (2+), b (12) (2+)-P
573.34796	1281.5
577.16071	37.8
579.22974	121.1
581.44617	135.4
582.20593	397.6
582.85614	113.2
587.23993	74.5
592.32239	382.3
596.44452	164.7
598.33154	58.3
600.73407	161.1
604.01660	47.8
605.83905	490.8
608.18939	168.3
609.48932	107.5
611.31525	568.8
612.13544	108.7
613.44708	30.3
615.32208	275.4
616.41626	50.3
617.03491	37.9
618.46478	275.2
619.36566	98.0
620.92572	765.6
622.01447	558.4
625.25128	676.3
626.28699	803.7
627.31525	210.3
629.61450	1729.1
630.28851	313.0
630.98102	204.0
640.07245	155.3
641.40094	102.1
643.29193	811.6
644.44568	1625.4
645.32922	520.5
646.73993	251.7
647.88885	163.1
652.44598	694.9
653.54938	470.4
655.10785	353.6
655.71210	59.0
656.46722	180.4
662.32220	166.3
664.61029	1018.7
665.95313	22.8
667.01971	353.2
670.25311	5198.0	y (14) (2+)-H2O, b (8) (1+)-P, y (21) (3+)-H2O-P, y (14) (2+)-NH3
671.21960	1102.5
671.97833	210.0
672.97034	190.4
677.06427	99.6
679.45703	5123.3	y (14) (2+)
680.24066	1410.0
682.34222	239.6
683.06683	125.0
684.39630	58.7
685.68304	55.4
687.41907	188.5
688.15137	20.7
689.95770	384.9
690.77649	662.2
691.72101	267.2
696.45868	259.7
697.24481	168.9
700.11298	2577.8
701.05035	833.0
701.70184	165.5
704.39056	769.3
705.13025	176.6
706.37158	35.4
707.84698	723.6
708.80304	92.6
710.26135	289.5
710.94312	101.9
712.35675	333.6
713.61603	1613.9
714.27759	1044.4
715.23920	1204.3
716.08557	198.9
716.97321	217.8
719.50598	322.9
720.42584	430.6
721.48932	178.8
722.70129	1161.1
724.14899	66.2
725.37115	155.6
726.42175	345.3
727.46191	175.2
728.14496	110.0
730.22626	63.7
731.13367	120.2
732.47705	305.9
733.88580	563.3
734.64917	786.5
735.58673	814.4
736.47662	52.9
737.15961	487.0
738.26202	366.7
739.62677	967.5
740.34735	1295.8
741.31146	721.5
742.66376	151.2
743.79657	2338.9
744.61700	989.3
745.57367	874.7
746.69373	2068.3
748.67871	3475.8	b (16) (2+)-NH3-P, b (15) (2+), b (16) (2+)-H2O-P
749.45404	2461.6
750.78528	1640.5
751.42834	30.1
753.00702	847.4
754.13910	708.0
755.38092	207.5
756.66705	18537.9	[M+3H] (3+)-NH3-P, b (16) (2+)-P, [M+3H] (3+)-H2O-P
757.62061	5998.7
758.94104	855.9
759.59430	41.7
762.31250	32670.3
762.92773	65765.5	[M+3H] (3+)-P
763.97260	1477.0
764.99628	336.2
765.92584	399.6
767.26501	510.8
768.18481	2851.6
769.30023	1317.9
770.27136	273.9
771.07513	160.2
772.19824	3259.3
773.46918	1442.8
774.49670	735.2
776.14642	44.6
777.01740	493.6
777.85358	458.4
778.58411	68.8
779.82001	48.1
783.33148	3082.5
784.31488	388.0
793.61566	75.5
799.39557	809.0
800.18286	678.0
801.45306	225.6
804.30457	187.8
806.46698	194.2
807.33557	155.3
808.65857	2536.1
809.65961	555.1
810.54541	472.5
811.42950	17.8
812.22455	83.3
812.98059	505.1
813.86267	178.3
815.69110	563.0
821.38770	656.4
822.15131	813.2
822.95752	95.2
824.11841	145.3
825.71307	1109.8
828.40839	3049.4
829.38251	754.6
830.30823	230.3
831.15833	368.3
835.05688	325.8
836.78333	27.8
838.39081	38.2
839.99750	59.3
842.37720	579.8
844.58002	294.7
845.42029	80.8
847.67175	329.2
848.56799	132.7
849.94574	27.8
856.79114	309.8
857.76105	379.9
858.58722	37.4
861.41632	919.5
862.49628	360.6
866.12689	1973.9
866.89404	988.8
868.19928	590.5
869.18347	258.3
870.18585	489.8
871.19440	422.7
872.39948	714.0
875.37164	145.6
877.22552	2781.0
877.88525	320.7
879.62518	347.6
880.28387	27.1
881.34479	916.7
882.35736	155.6
886.23291	5577.4	b (19) (2+)-P
887.31598	4307.8	y (9) (1+)
888.57831	1270.5
889.56659	585.0
892.64935	227.9
897.32245	1645.6
898.28375	751.3
899.41846	607.8
900.18506	190.8
903.80548	298.8
904.61285	474.4
906.92316	250.5
908.43311	128.2
909.39453	278.3
910.32764	814.0
911.58429	269.5
912.56396	1055.2
913.57208	624.5
914.57123	324.7
916.76758	535.8
919.13202	153.5
919.94550	662.5
920.71368	910.8
921.63458	4661.8	b (20) (2+)-P
922.39044	1223.4
925.95978	1813.4
926.69586	486.7
928.25269	1977.1
928.93732	4413.1	y (19) (2+)-P, b (10) (1+)-P
929.58405	4399.3
930.55707	1081.1
931.18805	179.4
934.80939	3754.6	b (19) (2+)
935.48199	1590.3
936.19379	455.5
937.39496	92.7
938.36841	619.9
939.62305	362.1
940.55133	543.8
941.45660	1046.1
942.65997	481.7
943.52277	737.9
944.33008	421.0
952.12421	47.5
952.76831	25.4
953.47241	188.1
954.42603	147.7
955.63184	212.7
956.35620	228.5
957.01447	153.2
958.36603	4392.7	y (10) (1+)
959.56622	3019.1
960.41577	59.3
961.55609	516.7
962.16431	132.4
964.12042	145.7
967.62018	737.6
968.44977	133.2
970.35980	1426.4
971.09961	1573.9
972.61304	651.7
973.71680	95.2
976.28754	1267.1
976.96118	2225.3
977.89484	1459.3
978.77252	1458.0
980.73322	77.7
984.36823	49.2
985.41815	9913.2
986.17188	12515.0	b (21) (2+)-P, y (20) (2+)-P
987.16748	1033.1
987.77319	67.4
991.10815	125.1
995.35272	217.6
996.74481	554.6
997.46313	206.0
999.57025	248.0
1000.36816	113.2
1004.20172	46.2
1005.84381	985.3
1006.63135	289.6
1008.98297	531.6
1010.53394	418.7
1011.41895	865.2
1012.08563	242.6
1014.74933	671.7
1015.60333	671.6
1016.23120	122.6
1017.02051	58.1
1020.99261	429.7
1022.72510	151.2
1024.39001	147.7
1025.45886	2883.5
1026.30859	5466.4	b (21) (2+)-NH3, y (20) (2+)-NH3, y (20) (2+)-H2O, b (10) (1+)
1027.28418	4613.1	b (11) (1+)-P
1028.41650	1554.6
1034.63818	17690.8	b (21) (2+), b (22) (2+)-P, y (20) (2+)
1035.65015	2879.7
1036.70410	472.7
1039.53967	95.5
1041.61060	128.4
1042.46484	556.6
1043.44556	340.2
1044.32397	32.8
1045.43323	883.7
1046.49707	82.4
1047.91541	134.9
1050.68066	841.1
1051.28284	21.8
1052.62366	140.5
1053.31262	23.9
1055.38574	542.8
1057.40503	44.3
1061.59949	1293.4
1064.86963	123.1
1067.11194	58.0
1068.21460	172.8
1069.60217	487.1
1070.30054	1172.4
1071.05664	386.0
1073.43604	191.0
1075.56982	300.1
1079.14624	5108.3	y (23) (2+)-P
1080.19482	1374.2
1082.23462	74.9
1083.19788	36.1
1084.10181	40.4
1085.38770	33.1
1086.03662	133.1
1087.09912	362.2
1087.75964	70.1
1089.61304	63.1
1090.96704	399.8
1092.98901	37.8
1094.16882	176.1
1096.50354	301.2
1097.20654	165.7
1099.58472	917.3
1100.66870	406.2
1101.61475	48.1
1103.39087	38.9
1107.12427	352.6
1108.34497	529.9
1109.36292	200.6
1111.06104	221.2
1111.87744	526.2
1112.63867	40.5
1113.24219	46.4
1114.08459	138.1
1116.62183	178.0
1117.39929	245.5
1118.95740	643.0
1119.62354	290.0
1125.16882	3242.9
1126.31653	1540.3
1127.87280	2506.6
1128.50024	3191.6
1129.38745	275.2
1135.53418	54.0
1137.15503	110.8
1141.75488	110.5
1142.44092	3213.3
1143.45679	3186.2
1144.60840	464.0
1145.62012	62.8
1153.66870	171.1
1154.36157	344.7
1159.32861	47.8
1161.32764	133.4
1163.71338	237.8
1171.31104	23.9
1172.39673	152.9
1181.52820	341.2
1182.41162	184.0
1183.04895	62.7
1191.40527	171.7
1193.65710	89.3
1195.32202	32.8
1196.49548	164.3
1199.39636	573.4
1200.29126	170.1
1201.50012	253.1
1204.35205	108.3
1210.42175	365.7
1212.96948	114.2
1214.21729	45.4
1215.68359	45.4
1217.54639	188.4
1222.44897	720.0
1223.45483	686.0
1224.67371	50.4
1234.45593	75.3
1240.32532	6815.5	y (13) (1+)-H2O, b (12) (1+)
1241.39807	4549.2	y (13) (1+)-NH3
1242.29846	1443.0
1243.95215	165.7
1254.03809	46.0
1258.18591	83.2
1258.81494	22.6
1264.13196	90.6
1265.75232	146.8
1266.41687	17.8
1270.32434	79.8
1275.47864	84.9
1279.25464	230.1
1282.52722	228.9
1283.39001	103.2
1285.01355	123.3
1285.70398	148.1
1288.89832	93.0
1293.56824	87.6
1296.20911	155.4
1297.16382	1352.9
1297.88367	276.6
1298.56067	505.2
1299.32043	59.2
1300.43579	1373.3
1301.66736	455.6
1309.71741	112.6
1310.85571	140.7
1311.55396	157.6
1314.52869	377.3
1316.05322	205.5
1327.38550	631.7
1328.53455	190.5
1329.63611	68.5
1336.36548	75.6
1342.95935	126.0
1343.70471	74.8
1345.67578	93.2
1357.28015	53.3
1359.58105	102.9
1368.10938	60.9
1369.22205	38.9
1383.49573	257.1
1385.46497	443.4
1386.80737	81.5
1398.55847	452.6
1399.53247	215.4
1409.19641	256.6
1410.41675	148.1
1415.19128	193.9
1421.67578	45.4
1425.26917	272.8
1426.35364	437.9
1440.57678	135.7
1443.96301	57.9
1465.32336	76.1
1466.51599	98.5
1467.38806	122.9
1469.43774	475.8
1479.57849	62.9
1484.45837	532.0
1485.56506	259.9
1495.77454	55.7
1496.47546	82.0
1509.55286	51.1
1511.36243	40.8
1512.24414	232.3
1513.54834	894.1
1514.93677	43.2
1515.89355	108.1
1516.72107	131.4
1528.78064	50.7
1531.21240	87.9
1541.48694	514.3
1542.52747	50.7
1549.30969	74.0
1550.75549	52.9
1586.28235	200.6
1593.01965	106.3
1611.87048	263.8
1612.71155	121.5
1613.48425	290.2
1621.56421	29.2
1624.42786	249.1
1639.96472	358.9
1640.63708	476.3
1641.43640	71.1
1642.68762	214.3
1652.56335	151.0
1661.76111	45.8
1667.53040	62.8
1677.59937	55.7
1684.46057	130.2
1713.21838	260.3
1739.33081	174.3
1740.66138	135.4
1742.82544	456.4
1753.25171	35.2
1770.86108	143.7
1795.07117	132.8
1812.34167	48.2
1841.35034	86.1
1842.00122	165.8
1883.36169	199.3
1887.86011	30.3
1939.56262	165.3
1949.99817	80.4
1958.36108	118.6
