# Supplementary material for: Phosphoproteomic Analysis of Platelets Activated by Pro-Thrombotic Oxidized Phospholipids and Thrombin
Source: PLoS One. 2014 Jan 6;9(1):e84488. doi: 10.1371/journal.pone.0084488 (PMC3882224; doi:10.1371/journal.pone.0084488)
Supplement: Annotated Spectra S3 — (ZIP) [file pone.0084488.s006.zip › KGAGDGSDEEVDGKADGAEAKPAE_-23_2_54190.txt]

m/z	i	matches
240.28250	3.2
241.04327	5.7
272.22128	8.3
297.24298	5.6
312.40350	5.4
316.14752	63.9
317.19540	7.4
328.81564	14.8
342.27875	10.3
347.31036	8.8
354.27301	2.9
355.45258	6.2
357.15753	2.7
370.08124	2.3
394.34668	2.7
400.71851	5.7
426.29401	13.8
429.23883	54.6
430.44025	10.7
444.36737	45.6
452.66266	5.8
455.12354	4.7
457.25995	18.5
464.83826	10.6
471.27441	5.1
479.31726	7.8
486.30365	20.0
491.82239	16.2
499.03448	16.4
500.62384	20.3
514.69189	10.1
515.40735	31.7
516.30389	11.4
521.69598	24.8
535.91901	8.5
541.92200	18.0
543.02277	12.3
543.72504	5.7
554.05225	4.2
555.06781	11.4
556.25922	10.8
563.51251	5.1
564.11481	18.8
572.32397	101.9	y (12) (2+), y (17) (3+)-H2O, b (12) (2+)-P, y (17) (3+)-NH3
572.93323	88.9
573.57666	21.3
579.40570	3.7
580.16718	2.7
582.20905	4.9
584.13177	8.1
596.78510	5.7
600.25732	25.8
604.40369	7.1
612.25287	3.8
616.71674	7.7
624.13873	8.1
625.28339	5.8
626.52496	18.2
627.16699	39.6
629.20551	14.8
635.37750	7.4
639.77020	16.2
644.09717	77.9	y (6) (1+)
645.38690	3.4
650.14313	22.6
651.34711	24.3
653.13116	9.5
655.60175	32.9
666.79077	20.5
669.89148	25.1
672.17358	8.6
679.37506	47.2
684.26862	60.5
689.34601	7.1
690.56781	24.7
691.62073	14.2
693.50934	21.5
695.54309	26.9
700.40399	14.6
701.52936	7.3
703.74017	10.7
705.51630	26.4
708.79016	1.9
709.97253	1.9
711.27435	4.9
712.56775	6.5
713.35480	44.2
713.98224	38.9
715.81067	7.3
717.60468	10.5
718.66656	17.7
719.71704	22.3
720.97113	5.8
722.63159	17.0
724.50531	9.4
726.88245	14.4
735.28845	17.8
737.39325	5.8
740.59674	35.8
742.92053	24.9
744.11505	45.3
744.86505	9.8
746.20844	8.2
747.12274	29.8
748.93488	88.8	b (16) (2+)-H2O-P, b (15) (2+), b (16) (2+)-NH3-P
752.78949	67.3
753.39252	32.7
754.88568	19.4
756.90186	398.6	b (16) (2+)-P, [M+3H] (3+)-H2O-P, [M+3H] (3+)-NH3-P
757.86627	9.4
758.59314	93.9
760.78766	47.4
761.60809	29.6
762.68756	1366.7	[M+3H] (3+)-P
763.57214	288.0
764.40411	15.1
765.43329	25.6
766.97827	74.5
768.31110	68.4	b (8) (1+)
769.37347	15.6
770.03156	7.9
770.64520	5.4
771.73608	54.4
772.56335	35.8
773.28613	43.1
774.11975	4.0
774.75885	60.8
775.99420	38.5
777.04456	6.6
778.41113	29.1
780.03058	11.0
781.58203	54.1
782.57172	138.5	b (9) (1+)-NH3-P
783.62799	153.3	[M+3H] (3+)-NH3-H2O
784.91534	27.8
785.59827	18.8
800.42877	27.8
803.23834	3.0
808.14661	14.0
809.98999	10.1
812.78784	9.0
813.88824	7.1
820.95984	15.5
821.58234	18.2
828.22119	29.5
830.16693	30.7
840.46686	7.7
848.07257	15.7
851.73267	9.5
864.68207	2.9
866.22235	15.3
868.36884	8.6
871.51349	40.6
876.54034	32.5
877.49182	24.3
882.48315	2.6
886.49591	145.7	b (19) (2+)-P
887.43091	30.9
888.37408	38.6
889.23267	17.5
890.31781	14.1
893.60370	4.9
895.50262	12.7
897.37091	55.9
897.99335	3.5
901.39948	4.8
902.98315	6.3
904.20819	53.4
905.20831	7.1
908.09375	22.4
908.90509	25.8
912.15314	13.8
914.16144	31.0
920.59894	18.4
922.13470	83.1	b (20) (2+)-P
923.21655	17.5
924.82672	53.7
925.77972	8.8
928.23041	35.7
929.39301	58.0
930.01849	8.3
930.63306	40.2
932.88672	6.6
934.92804	5.3
938.41479	6.4
939.10229	17.7
941.02460	31.5
943.41888	34.4
944.49652	5.3
950.44336	7.5
954.26221	6.0
956.32623	10.6
958.38080	117.7	y (10) (1+)
959.11578	44.5
968.98187	14.1
970.13379	46.0
970.95728	91.1	b (20) (2+)
972.46857	10.1
974.38568	17.9
976.43726	46.5
977.22656	60.9
978.47198	21.1
979.08008	14.0
979.82294	40.4
983.87646	52.4
985.98016	160.2	b (21) (2+)-P, y (20) (2+)-P
987.00116	114.4
987.70483	8.1
989.35870	12.1
995.27606	21.6
1006.33722	32.6
1008.44238	13.4
1012.36749	17.7
1014.89044	20.5
1025.31519	41.5
1026.05786	69.0	b (10) (1+), b (22) (2+)-NH3-P, y (20) (2+)-H2O, b (21) (2+)-NH3, b (21) (2+)-H2O
1027.50391	90.5	y (20) (2+)-NH3, b (11) (1+)-P
1028.57080	34.4
1034.38013	117.8	b (22) (2+)-P
1035.10388	136.0	b (21) (2+), y (20) (2+)
1035.91260	14.9
1042.28394	20.1
1043.44788	4.9
1045.37573	6.5
1046.90942	14.0
1064.12378	6.1
1066.98682	13.1
1068.71301	17.4
1070.27173	14.2
1071.07214	29.3
1079.11023	110.9	y (23) (2+)-P
1079.89063	123.8
1080.50024	20.0
1085.37939	23.0
1086.34399	24.3
1111.91992	19.5
1115.03064	4.0
1118.95850	7.0
1125.40344	62.9
1126.46582	53.2
1128.02612	16.3
1128.62634	37.4
1142.25098	38.2
1143.17957	20.5
1154.01514	22.0
1158.66113	4.9
1172.14478	8.6
1191.33472	1.4
1195.67651	5.3
1199.76245	34.2
1202.47778	2.4
1203.51294	3.8
1207.58130	11.7
1222.08228	21.4
1239.97864	20.4
1240.59302	8.1
1241.39282	19.7
1242.61499	18.1
1258.78247	2.7
1259.72253	7.0
1260.73560	5.6
1280.54688	6.2
1292.37878	18.1
1297.14563	6.0
1299.23132	6.7
1300.34644	4.0
1302.51208	5.8
1310.11133	8.8
1315.18274	12.9
1316.07678	16.8
1317.24316	2.7
1346.78662	11.4
1353.40186	34.6
1370.55359	8.4
1385.49133	8.1
1396.72595	12.0
1513.76892	10.6
1541.56726	17.6
1542.28259	5.6
1559.55652	8.4
1602.46265	6.6
1611.63110	9.8
1639.24194	7.2
1641.72961	6.3
1642.51746	8.0
1740.64612	29.8
