# Supplementary material for: Phosphoproteomic Analysis of Platelets Activated by Pro-Thrombotic Oxidized Phospholipids and Thrombin
Source: PLoS One. 2014 Jan 6;9(1):e84488. doi: 10.1371/journal.pone.0084488 (PMC3882224; doi:10.1371/journal.pone.0084488)
Supplement: Annotated Spectra S3 — (ZIP) [file pone.0084488.s006.zip › KGAGDGSDEEVDGKADGAEAKPAE_-24_2_57484.txt]

       m/z	          i	matches
 248.49646	      12.0	y (5) (2+)-H2O
 257.15741	       5.1
 258.03229	       6.9
 316.37250	      51.2	y (3) (1+)
 333.11615	      13.8
 347.41608	       7.7
 367.19141	       5.2
 408.30121	       6.3
 409.17694	       2.6
 426.32593	      17.6	y (4) (1+)-H2O
 429.22247	       3.5
 439.31311	      10.1
 444.19855	       7.5
 445.37988	       5.8
 460.23132	       4.1
 469.16144	      22.9	b (6) (1+)-NH3, b (14) (3+)-H2O
 498.17413	       5.4
 505.52130	      16.6	b (11) (2+)-H2O-P, b (11) (2+)-NH3-P, b (10) (2+)-NH3, b (16) (3+)-P
 515.31464	      34.1	y (5) (1+)
 516.15234	       7.1
 520.49200	       8.9
 543.93182	       3.2
 553.84491	      13.7	b (11) (2+)-H2O
 572.27893	      44.9	y (12) (2+), b (12) (2+)-P, y (17) (3+)-H2O, y (17) (3+)-NH3
 572.88104	      23.6
 573.53778	      34.8
 585.99823	       7.8
 598.25085	      12.9
 625.45697	       2.4
 629.18756	       2.6
 630.90607	       7.9
 641.63824	      12.1	b (20) (3+)-NH3, b (20) (3+)-H2O
 643.86200	       4.5
 644.56769	      10.9
 653.25275	       5.0
 655.79645	       7.9
 658.63702	      15.2	y (20) (3+)-P
 659.82208	      44.1
 662.87030	      25.7
 664.44391	       3.6
 665.51495	       5.8
 668.06415	       5.6
 679.42932	      39.1	y (14) (2+)
 680.39130	      25.9
 681.87433	      14.7
 683.02045	       3.7
 685.27802	       4.5
 686.84412	      11.3
 690.77130	      23.6	b (15) (2+)-NH3-P, b (15) (2+)-H2O-P, y (20) (3+)
 699.61646	      42.5	b (15) (2+)-P
 703.39911	       4.5
 716.32416	       7.3
 718.90784	      29.5	y (23) (3+)-P
 720.54974	       2.6
 726.41895	       7.0
 728.51532	      33.4
 731.68866	      23.2
 733.73511	      25.0	y (22) (3+)
 736.32147	       4.8
 739.13080	       6.2
 740.62579	      18.2	b (15) (2+)-NH3, b (23) (3+)-NH3, b (23) (3+)-H2O
 744.42902	      10.0
 745.17780	      17.0
 747.91669	      16.7	b (16) (2+)-H2O-P
 748.70618	       9.7
 749.39313	      13.6	b (15) (2+), b (16) (2+)-NH3-P
 751.55811	      10.9
 753.28546	      16.9
 757.13678	      65.5	[M+3H] (3+)-NH3-P, b (16) (2+)-P, [M+3H] (3+)-H2O-P
 758.10638	      29.7
 758.78290	      95.2
 762.43500	     234.0	[M+3H] (3+)-P
 763.11774	     116.1
 763.97900	       6.4
 767.85529	      22.9
 768.60516	      28.6	b (8) (1+)
 769.37329	       4.2
 770.57611	      29.5
 772.23212	      25.5	y (8) (1+)
 773.36224	      33.5
 776.34424	      34.4
 777.29694	      63.5	b (17) (2+)-H2O-P, b (17) (2+)-NH3-P
 780.80475	      16.5	b (9) (1+)-H2O-P
 788.21954	       6.1
 808.88629	      16.2	y (16) (2+)
 811.38531	      11.9
 814.58282	       9.0
 829.20850	       4.7
 846.13861	      20.7
 859.40991	       6.5
 862.21844	       3.7
 869.29456	       2.6
 881.45911	       9.4
 887.48627	       2.6
 890.38623	      13.1
 898.47290	      15.3
 907.86115	      15.8
 908.53876	       3.0
 910.71283	      15.7	b (10) (1+)-H2O-P, b (10) (1+)-NH3-P
 913.97809	       9.4
 920.15527	      22.8	y (19) (2+)-NH3-P, y (19) (2+)-H2O-P
 928.42365	      12.5	y (19) (2+)-P, b (10) (1+)-P
 929.67059	      11.6
 935.06366	      53.5	b (19) (2+)
 936.89398	       6.0
 937.87860	       7.5
 957.53265	       9.7
 958.37793	      21.3	y (10) (1+)
 959.38019	      11.6
 971.04950	       3.2
 972.33472	       3.7
 977.04999	       6.3
 977.78107	      27.1	y (20) (2+)-NH3-P, y (20) (2+)-H2O-P, y (19) (2+)
 978.46930	      13.3
 982.62939	       6.0
 984.56274	      22.1
 985.49139	      69.1	b (21) (2+)-P
 986.39691	      10.4
 987.07715	       8.8
 994.54596	       5.8
1008.72070	      16.8	b (10) (1+)-NH3, b (11) (1+)-H2O-P, b (10) (1+)-H2O
1011.24243	      23.7
1020.82520	       8.6
1025.69690	      18.8	b (22) (2+)-NH3-P, y (20) (2+)-H2O, b (10) (1+), b (22) (2+)-H2O-P, b (21) (2+)-NH3, b (21) (2+)-H2O
1027.56738	      19.5	b (11) (1+)-P, y (20) (2+)-NH3
1028.43701	      16.7
1034.70239	      55.9	y (20) (2+), b (21) (2+), b (22) (2+)-P
1035.35693	      20.8
1044.46875	      12.7
1055.26599	       5.8
1069.31323	      10.1
1070.66846	       7.6
1078.91235	      37.8	y (23) (2+)-P
1080.03381	      12.3
1083.84131	      11.5
1086.53845	       9.0
1100.06421	      15.4	y (22) (2+)
1105.13892	      57.1
1111.46777	      18.6
1113.56519	      15.2
1124.33911	      13.8	b (12) (1+)-H2O-P
1125.39233	      20.5	b (11) (1+), y (12) (1+)-H2O, b (12) (1+)-NH3-P
1127.45630	       6.9
1128.32349	      23.9	y (23) (2+)
1129.06445	       9.0
1142.62878	      32.6	b (12) (1+)-P
1143.55396	       5.6
1144.66504	       8.5
1169.05396	       9.5
1180.97363	      13.0	b (13) (1+)-H2O-P
1209.16602	       8.6
1222.55676	      12.2	b (12) (1+)-H2O
1236.71191	       8.4
1240.32141	      24.1	y (13) (1+)-H2O, b (12) (1+)
1241.15161	      22.8	y (13) (1+)-NH3
1242.44275	      36.9
1259.71399	       8.4
1284.68408	      12.7
1310.55359	       3.0
1317.45300	       4.3
1327.26721	      10.8
1328.18518	       5.8
1329.63269	      10.3
1335.59656	       7.3
1340.12183	       5.8
1357.10559	       2.8
1390.35461	       9.9
1414.42456	       4.8
1643.61145	       7.1
1666.60242	      18.4
1766.78552	       1.8
1941.49524	      14.2
