# Supplementary material for: Phosphoproteomic Analysis of Platelets Activated by Pro-Thrombotic Oxidized Phospholipids and Thrombin
Source: PLoS One. 2014 Jan 6;9(1):e84488. doi: 10.1371/journal.pone.0084488 (PMC3882224; doi:10.1371/journal.pone.0084488)
Supplement: Annotated Spectra S3 — (ZIP) [file pone.0084488.s006.zip › KGAGDGSDEEVDGKADGAEAKPAE_-25_2_53673.txt]

m/z	i	matches
257.56174	10.7
279.11945	2.7
283.36652	2.7
298.26440	2.5
299.90436	3.6
316.19824	113.2	y (3) (1+)
317.18585	17.3
317.90457	6.0
323.28262	12.7
328.99640	3.8
332.14587	5.1
382.80219	6.8
396.48743	14.2
412.23535	4.5
420.27100	4.2
422.41010	23.8
425.10492	2.9
429.49536	44.0
430.13202	8.1
439.41138	3.8
443.21741	9.0
444.28149	6.7
445.37158	4.4
446.41309	2.3
464.07159	9.2
469.32605	8.5
469.94092	3.6
476.98114	10.6
479.05597	6.2
481.44568	5.5
484.84357	7.1
487.19678	3.8
489.95392	22.3
497.53003	19.5
498.18494	5.9
500.21594	24.4
501.61426	25.5
506.44318	4.0
509.26117	5.8
515.31885	56.8
516.45868	5.3
521.51642	5.2
530.41724	12.2
532.38751	12.0
535.43781	12.9
543.45734	5.9
545.02759	5.7
546.12152	10.7
548.57404	10.9
552.57465	25.6
554.33295	23.7
555.27179	3.2
556.32788	13.9
557.24347	4.1
564.47247	30.3
568.43134	12.0
570.54559	28.8
572.29785	202.3	y (17) (3+)-NH3, y (12) (2+), b (12) (2+)-P, y (17) (3+)-H2O
573.04181	15.4
575.61603	3.1
576.23383	6.2
577.67188	5.6
581.57239	27.2
585.71906	9.4
594.32361	23.7
598.95923	10.6
610.16425	21.1
611.36749	11.4
612.57019	2.1
615.20599	19.8
621.88617	13.2
624.15790	5.8
628.53265	8.1
629.17206	4.5
630.37518	33.8
630.98615	9.7
632.28375	22.3
633.39044	4.2
635.01154	11.0
635.76221	14.7
638.11420	13.8
641.88800	10.3
643.95032	71.0	y (6) (1+)
644.68970	4.8
647.01434	33.7
648.44867	11.8
650.53070	3.2
652.35095	3.2
656.37128	2.9
657.65607	24.8
658.84082	23.9
659.64435	55.5
661.64270	25.1
662.83514	20.3
664.99146	17.7
667.48102	15.2
670.46600	58.0
671.32672	9.8
672.32306	15.3
676.38947	14.6
677.35150	3.8
679.71075	63.3	y (14) (2+)
680.62274	35.0
682.31073	27.3
685.24841	4.5
691.43256	26.8
696.66705	13.3
697.98090	4.3
698.70837	2.3
699.83575	28.2
700.57056	25.6
704.23096	5.4
705.03009	44.2
707.88885	27.0
709.50464	5.1
711.40332	10.1
712.22980	4.4
713.42645	35.6
714.22150	6.0
715.41016	15.4
716.51056	42.2
717.27588	24.2
718.19910	23.2
719.67963	33.9
721.28925	3.6
722.35370	28.4
722.96979	4.2
728.36749	3.6
730.23358	37.0
731.89703	15.3
734.17456	15.0
736.84747	21.3
737.68378	30.1
738.93427	65.3
739.67609	10.9
740.37323	9.4
741.67773	16.6
745.29449	60.7
746.27240	38.1
747.06647	32.7
748.64624	82.0	b (16) (2+)-H2O-P
749.51666	84.1	b (8) (1+)-H2O, b (16) (2+)-NH3-P, b (15) (2+)
750.76959	39.8
751.56348	74.9	b (8) (1+)-NH3, y (23) (3+)
752.74774	13.1
755.37531	62.3	y (8) (1+)-NH3
756.68005	318.6	[M+3H] (3+)-NH3-P, [M+3H] (3+)-H2O-P, b (16) (2+)-P
757.47461	187.1
758.39508	20.2
760.99896	22.5
762.59113	1232.8	[M+3H] (3+)-P
763.44153	163.7
764.40887	61.8
765.54364	133.5
766.61169	32.5
767.59833	48.5
768.84894	101.7	b (8) (1+)
769.93402	192.9
771.52130	5.7
772.50372	85.3	y (8) (1+)
773.33282	89.0
774.82581	3.4
775.85333	118.8
776.99933	183.9	b (17) (2+)-H2O-P, b (17) (2+)-NH3-P
778.33002	69.7
779.52148	19.7
780.47809	72.5
781.90826	242.5	b (9) (1+)-H2O-P, b (9) (1+)-NH3-P
782.87195	143.3	[M+3H] (3+)-NH3-H2O
783.58398	35.4
784.28992	144.2
785.49738	20.8
786.15765	5.3
793.80426	16.8
799.38800	5.5
800.56281	3.2
804.60327	4.6
805.78223	23.5
806.48724	5.9
808.58832	10.6
810.28870	16.8
812.89331	20.1
819.62164	3.3
821.53143	21.9
822.70551	4.0
823.42328	13.3
824.28607	11.6
826.69110	2.9
828.41370	5.6
829.19080	22.9
830.00104	64.2
831.45587	4.9
832.87628	2.1
834.65405	21.9
843.48651	13.4
844.29254	6.6
845.06989	3.7
846.35767	29.8
847.94678	19.9
849.83289	8.2
853.24060	6.0
865.73358	28.8
866.42926	4.0
877.27252	19.4
886.39148	54.4
887.30505	111.8	y (9) (1+)
888.31268	41.1
889.43793	2.3
891.02338	7.5
893.48834	17.5
894.28809	2.1
896.44318	12.4
897.16406	8.4
897.99384	3.2
899.49725	17.7
907.30548	25.6
910.22345	7.8
911.22186	14.1
913.81281	29.9
920.10938	13.8
921.70892	59.7
924.68414	53.3
925.38312	13.4
926.39307	15.0
927.01855	9.4
927.66119	17.0
928.74603	68.4	b (10) (1+)-P, y (19) (2+)-P
929.82837	66.7
930.56146	32.3
931.55353	46.1
935.26666	32.7
936.98926	57.8
939.34882	3.4
940.10114	6.2
942.54437	9.4
944.40106	20.9
946.27924	24.1
948.49786	10.9
955.22485	5.4
957.11481	29.6
958.20337	35.7
959.44946	34.1
960.55493	14.4
961.43585	24.5
962.47998	31.9
970.46271	33.8
971.44110	33.3
973.86884	24.9
974.46893	4.0
976.39325	68.6	b (21) (2+)-NH3-P, b (21) (2+)-H2O-P
977.13849	2.5
978.18378	19.6
979.14868	4.5
982.85620	24.9
983.70972	22.0
985.24878	50.9
986.19501	205.3	y (20) (2+)-P, b (21) (2+)-P
987.22272	57.0
991.54462	16.5
996.49512	15.8
997.39496	15.0
1001.29492	7.7
1003.03278	8.3
1009.21222	37.0
1010.40820	29.8
1011.65265	46.6
1012.47443	11.5
1013.16040	10.3
1014.31610	43.8
1015.14209	10.5
1016.19208	29.4
1017.11133	8.1
1019.08398	42.2
1023.44391	2.5
1024.51343	19.5
1025.49963	7.1
1026.31787	52.5
1027.42419	38.6
1028.37744	25.6
1029.09058	9.5
1034.85669	195.8	b (21) (2+), y (20) (2+)
1035.89063	143.1
1040.77234	11.4
1042.43433	22.5
1051.12231	6.0
1054.83740	30.1
1055.88770	9.8
1056.63770	3.8
1062.28027	18.1
1064.11816	7.0
1068.62573	14.5
1076.02783	5.7
1077.63928	30.3
1078.25024	7.5
1079.17200	23.5
1080.08167	45.4
1086.44702	24.3
1089.42944	7.7
1094.56018	9.8
1098.43213	4.0
1100.06506	4.7
1108.20850	22.0
1108.89819	11.0
1111.51892	19.9
1112.22595	32.4
1115.12720	13.4
1116.73792	3.3
1119.19092	11.8
1120.01196	6.2
1122.32471	15.4
1125.38953	56.7
1126.30298	25.4
1128.05627	17.2
1131.71777	22.2
1133.09766	15.9
1136.00830	13.0
1138.35681	8.8
1142.48816	45.6
1143.37134	58.1
1144.62329	12.0
1145.31226	4.5
1160.89990	13.1
1170.64307	10.9
1172.68958	6.2
1181.51367	3.6
1187.46606	10.9
1199.50513	32.8
1200.90283	22.0
1218.70679	9.0
1222.94885	24.5
1225.12500	5.8
1230.39990	3.7
1240.25061	86.1	y (13) (1+)-H2O, b (12) (1+)
1241.37109	58.2
1242.61487	27.2
1257.80017	3.8
1258.62451	9.0
1260.55432	6.8
1280.76355	7.7
1282.35632	6.8
1298.35974	9.9
1300.43542	21.5
1356.17102	4.4
1358.55237	10.6
1369.11768	6.4
1373.49133	8.3
1399.56641	4.3
1413.03687	17.0
1413.83130	3.8
1414.62219	6.8
1426.62708	19.3
1467.29834	3.4
1484.44128	16.7
1488.37000	7.9
1495.60437	2.5
1496.25305	9.0
1543.73901	45.7
1567.43787	11.2
1594.20837	4.9
1639.44641	3.8
1703.89880	9.3
1723.37817	7.2
