# Supplementary material for: Phosphoproteomic Analysis of Platelets Activated by Pro-Thrombotic Oxidized Phospholipids and Thrombin
Source: PLoS One. 2014 Jan 6;9(1):e84488. doi: 10.1371/journal.pone.0084488 (PMC3882224; doi:10.1371/journal.pone.0084488)
Supplement: Annotated Spectra S3 — (ZIP) [file pone.0084488.s006.zip › KGSFGLPGQGDFLR_-10_2_91243.txt]

m/z	i	matches
228.82352	85.2
230.27847	17.6
234.24979	209.5
240.97165	17.6
242.15408	202.2
248.33539	22.5
250.38541	31.2
254.22702	34.8
255.27002	282.3
256.96204	54.8
258.16827	19.4
261.01373	35.0
261.93677	104.4
263.06586	70.8
266.32849	41.1
267.33795	37.9
270.03345	86.2
273.11139	87.6
274.21738	36.6
278.10901	36.4
280.34473	97.5
281.60382	37.9
284.07166	67.5
286.39880	25.4
288.28070	286.2
289.35864	39.5
291.36249	23.9
294.06647	59.8
297.36353	19.1
299.42041	219.9
300.20172	43.9
302.95743	64.8
303.57742	39.2
304.54141	19.2
306.13080	23.5
308.37244	64.1
312.37521	43.8
315.17477	30.4
317.45813	17.6
327.31363	81.3
330.57556	23.9
331.22556	22.3
337.73267	50.4
339.69208	161.4
341.81128	73.0
343.21619	98.4
348.31241	112.0
350.69202	50.4
351.82367	53.2
353.17297	124.6
354.18939	23.9
356.24902	94.8
357.25726	90.6
358.17816	193.5
359.29745	109.7
360.42725	26.8
361.22394	89.1
361.98987	70.5
363.37592	19.1
364.21063	16.0
366.14362	66.1
371.31421	63.0
372.15167	137.3
373.43256	194.4
375.53705	86.9
376.32880	213.8
379.33710	312.8
380.46375	43.8
383.04962	19.1
384.30078	108.2
385.21698	140.7
386.62512	107.4
387.61316	386.1
392.27692	100.0
394.30133	47.5
396.26025	159.3
397.38922	33.2
398.22479	46.5
399.38776	132.1
400.40656	41.1
401.22784	102.4
402.29187	669.9
402.93048	29.8
404.27856	470.0
405.12982	36.0
407.32458	107.3
411.72327	165.4
413.23773	104.9
414.38733	20.7
416.41754	400.1
417.27362	120.6
418.29456	188.2
420.48151	53.9
422.02942	150.3
423.23383	82.6
424.71179	34.4
425.47119	34.9
426.23944	85.2
427.16925	113.9
431.43829	33.3
435.34033	3612.9
436.42267	601.8
437.28101	361.7
439.12286	17.6
441.19147	19.2
442.43250	133.3
443.12341	29.7
444.17908	587.0
445.30115	440.4
446.30579	183.6
447.20398	28.3
452.04749	17.5
453.01746	142.6
456.65540	198.3
458.31677	126.5
459.40900	175.3
460.45227	34.5
461.11627	26.7
462.06708	61.4
463.32568	107.0
464.43677	64.5
465.38611	36.2
466.23120	82.3
468.38684	41.5
469.26544	70.5
470.41235	28.4
472.19666	42.6
474.91748	35.0
477.25165	113.8
480.39392	122.6
481.43640	56.7
484.22272	79.7
486.48529	37.6
489.13611	154.7
490.06464	47.0
494.59790	52.2
495.83954	173.5
498.42920	451.3
499.76459	42.8
500.38843	65.9
501.99207	138.0
504.33362	31.9
505.79694	84.4
507.36975	167.3
508.49384	24.1
510.39301	140.0
512.78802	47.0
514.31287	73.9
515.38293	263.6
516.32971	36.4
517.36896	62.6
518.31952	288.6
519.46704	129.4
520.34143	97.0
521.11316	120.6
523.38464	136.6
525.19897	20.4
526.97534	191.5
528.40778	213.0
529.32764	189.8
531.50012	99.3
532.28314	50.2
534.03577	110.2
537.30841	281.7
538.77509	208.3
540.39795	134.6
541.41541	66.1
543.37598	249.4
544.31543	76.1
545.62238	39.1
546.37256	14.5
547.38385	83.3
549.56403	75.5
550.50244	500.6
552.64203	61.0
554.34979	753.2
555.31989	798.3
556.52704	306.8
557.22583	272.2
558.13647	105.0
560.41949	190.4
561.10822	67.3
561.79767	70.3
564.92804	69.8
568.04871	279.7
569.48010	342.4
572.26727	6453.4	b (6) (1+)-P
573.19977	1135.1
574.36493	256.7
575.02197	150.2
577.30591	45.3
578.18915	75.0
579.13330	93.2
580.96869	162.3
584.37732	287.3
586.28448	28.2
590.32953	162.4
593.31445	143.5
595.21747	83.3
598.23151	142.2
599.40106	174.8
600.34393	30.1
601.03491	100.1
601.78375	126.6
603.42523	58.7
604.78180	350.9
605.52509	96.4
607.39850	1266.2
608.40326	106.9
610.17334	54.6
611.04163	57.8
612.16089	276.2
613.35895	52.3
614.03424	61.0
615.45856	142.3
617.63062	585.3
619.38892	55.1
621.17798	189.9
622.03589	114.1
622.80469	122.8
624.12250	42.2
625.16620	260.7
628.96124	400.5
629.69049	77.8
634.51233	206.7
636.72955	23.9
638.69745	93.3
640.19263	42.6
642.10773	404.7
643.09198	197.0
644.57117	495.5
645.20496	143.0
646.35553	108.4
647.36176	118.1
648.16956	131.2
649.29242	282.1
650.72577	450.8
652.02185	211.4
653.23407	274.7
655.19366	305.4
656.13080	160.6
657.86151	395.9
658.71332	146.3
659.44086	98.4
660.64258	136.5
661.30902	176.8
662.20990	50.0
663.58038	80.5
664.82245	464.0
666.79572	215.0
667.72333	382.1
668.65875	43.0
670.20673	8374.6	b (6) (1+)
671.27893	2328.0
672.15509	854.9
672.86261	35.0
674.05280	83.3
675.62567	51.6
676.37805	101.7
677.25464	268.2
678.00000	54.4
678.95483	106.6
680.51239	899.4
681.77106	237.2
682.57520	39.5
683.67841	759.5
684.64056	238.6
685.42480	403.6
686.11261	42.2
686.72662	107.5
688.17615	457.9
688.98962	67.1
690.60754	1114.4
691.76996	1639.5
692.86536	2320.3
693.84979	2067.7
694.69312	442.8
696.76788	398.1
697.37885	390.6
698.02905	183.9
699.77490	411.5
700.92450	1188.8
702.38678	166.4
703.60614	418.6
704.44415	149.0
705.08545	588.6
705.86121	1256.6
707.02118	1139.1
708.02130	1000.2
708.75946	326.0
709.64453	252.1
710.45233	172.4
712.21344	420.9
713.12488	1054.5
713.89905	1390.7
715.15448	2359.8
716.36432	836.6
717.44141	469.7
718.45880	379.7
719.18488	192.9
719.80377	61.0
721.21149	3194.0
722.28467	10727.7	[M+2H] (2+)-H2O-P, [M+2H] (2+)-NH3-P
723.06256	3372.4
724.26007	658.8
725.14740	26.2
726.18738	932.4
727.18256	483.7
727.99072	55.6
729.65790	3129.1
731.11584	72310.2	[M+2H] (2+)-P
731.97961	14668.1
733.34015	1502.3
734.25726	1150.9
735.42584	1030.8
736.56885	430.1
737.25751	361.3
737.93866	233.8
738.90277	390.5
739.58099	1787.3
740.42792	2751.7
741.55597	1068.0
742.82159	985.8
743.82013	498.4
744.69287	396.6
745.96423	815.4
747.24475	4258.6
748.01044	3418.7
749.10510	1485.6
750.79462	536.8
751.98236	1760.7
752.67169	783.5
753.92584	2079.7
754.91534	3899.1
756.07831	1425.7
757.01331	4379.7
757.94684	1436.6
758.81598	407.1
760.16052	661.0
760.77979	2306.7
761.38684	2799.2
762.15448	2766.4
763.66144	3308.8
764.53241	3650.0
765.51074	571.8
766.68427	251.3
767.41919	499.4
769.68658	10560.2
770.33820	3847.9	[M+2H] (2+)-H2O
771.12689	2784.6
774.61682	25.1
781.91833	114.8
785.15125	147.5
788.31549	119.1
789.65533	72.9
790.43201	55.2
791.66827	154.5
792.50934	250.9
793.28387	119.1
794.05212	100.4
797.49408	176.1
798.17096	78.7
799.26355	326.0
802.35089	196.2
802.96729	58.6
805.34216	344.8
806.48102	483.3
809.44122	170.7
810.38684	90.6
812.53802	308.3
816.27972	764.2
817.06781	876.8
817.80267	143.4
820.18756	219.5
820.81110	111.7
824.11938	572.9
825.04828	29.9
826.13019	48.5
827.44391	22.3
829.34216	373.2
830.34186	97.2
832.33533	679.8
833.59839	28.9
834.30914	151.2
834.99530	43.8
836.32550	78.0
837.36774	61.1
838.35406	108.0
839.44189	105.9
841.18097	59.1
842.00916	20.7
845.32904	103.5
846.38837	36.3
847.53625	51.7
848.17456	28.4
848.84070	63.5
850.15057	265.6
851.09949	319.0
852.30511	131.6
854.40588	307.7
855.20544	293.9
856.11469	118.7
858.03949	352.1
859.00470	229.8
859.68945	223.3
860.70520	120.9
861.45453	114.2
862.57648	85.8
865.00739	67.1
866.30243	63.2
869.35809	50.1
870.56567	410.7
871.63757	493.1
872.50946	646.4
873.44757	559.7
875.87305	204.6
877.03943	115.0
878.49554	302.5
880.79279	36.0
883.28931	41.4
885.44159	50.2
886.51996	45.4
889.44580	18432.6	y (8) (1+)
890.40747	8211.9
891.49066	1556.9
892.45746	51.2
893.44244	147.2
894.05933	70.4
896.27173	95.5
897.93329	47.5
899.15704	68.0
899.98553	101.6
901.50885	56.7
906.44067	106.5
909.15277	28.6
909.90845	269.7
910.60620	31.6
911.39142	276.8
912.33081	132.2
914.29559	150.0
916.35254	49.2
917.00616	87.0
918.30249	41.0
919.59845	117.5
920.43964	70.4
921.80518	369.3
926.84698	70.0
930.54803	57.8
932.92285	151.0
935.64618	390.8
936.93341	188.9
937.71454	341.6
939.57367	335.5
941.17285	324.7
942.04706	172.5
943.87958	121.6
944.73004	194.9
945.68195	41.1
947.83209	80.9
949.51898	161.4
951.35260	116.1
952.27710	749.1
953.26593	518.9
954.18732	183.0
956.49146	322.9
959.09204	201.7
959.87274	91.9
960.47577	33.2
961.59210	76.9
963.12262	26.6
965.15552	170.3
967.40668	348.6
968.52075	27.0
969.36450	303.9
970.04596	139.1
971.90497	131.9
973.01740	377.5
973.63251	114.3
976.01837	125.6
978.31427	357.5
979.90875	22.7
981.92065	326.5
983.35278	232.6
984.63086	137.7
985.69489	398.4
989.56421	404.5
990.54523	86.1
991.35645	206.6
992.25317	80.6
993.23895	165.6
994.15845	295.2
995.08252	189.8
996.36816	191.4
997.11444	215.6
998.29425	196.9
1000.50726	201.6
1001.40704	323.2
1002.53265	527.7
1003.59039	780.4
1004.50122	123.9
1005.34839	45.7
1006.08936	69.6
1007.94086	139.5
1008.71857	136.3
1009.50360	470.5
1010.52222	477.8
1011.58746	205.5
1013.42841	72.3
1016.81366	76.9
1017.43805	59.6
1020.14886	117.6
1020.88129	79.7
1024.22559	78.2
1025.74585	234.4
1026.50916	933.8
1027.34436	429.5
1028.69385	236.8
1029.64075	70.4
1030.63403	602.8
1032.82568	381.3
1035.95288	136.0
1036.89258	198.8
1038.07324	519.0
1038.97949	756.5
1039.74573	63.5
1042.19324	582.7
1044.35889	411.6
1045.56836	219.3
1046.44055	48.5
1047.48657	49.3
1048.55371	33.2
1049.22314	48.9
1050.80640	255.0
1051.81543	25.6
1055.74109	51.3
1057.65186	616.3
1058.58508	641.3
1059.54932	1459.1
1060.54077	599.3
1061.54089	415.6
1062.86414	20.7
1063.56079	41.2
1064.43787	42.6
1065.98816	182.7
1067.53308	61.1
1071.55737	66.1
1075.57275	88.1
1077.53931	174.4
1078.31750	16.2
1079.46240	126.5
1080.39844	115.7
1086.16077	180.2
1086.81409	359.7
1087.63416	56.7
1089.04175	129.4
1090.45093	23.9
1091.42139	149.4
1092.41467	199.2
1094.31543	128.9
1096.43848	119.2
1097.42041	41.1
1098.20349	47.9
1099.79834	56.6
1102.29858	279.2
1104.54175	23.8
1105.96497	194.1
1106.93164	96.4
1108.36414	63.2
1109.24255	86.3
1110.19287	99.1
1111.30212	401.6
1115.83093	347.6
1124.25525	2382.0
1125.35596	849.9
1126.37964	206.8
1134.42871	86.3
1135.16211	71.5
1135.79492	133.9
1136.64795	80.6
1137.28271	57.4
1138.22839	260.8
1139.44043	142.1
1140.49292	71.7
1144.34448	106.4
1145.23511	63.6
1148.13501	71.9
1149.30298	258.0
1152.43066	70.4
1155.30969	42.7
1157.19482	51.7
1163.70996	23.8
1174.48511	159.4
1175.54199	47.6
1180.40161	47.7
1184.49683	14.5
1185.59033	20.7
1187.41284	259.4
1188.31836	67.0
1189.76135	56.7
1200.22510	75.4
1205.20825	36.0
1206.53833	1827.8
1207.63464	1040.9
1208.67334	296.9
1213.03491	32.9
1214.52954	101.0
1215.47058	48.8
1216.78491	16.0
1219.30200	39.1
1223.32983	31.6
1224.47607	31.7
1225.52930	130.1
1226.29700	42.2
1228.47034	75.4
1237.47815	36.4
1247.39392	73.1
1257.44495	47.0
1258.51868	223.9
1259.75488	138.9
1260.53345	16.1
1264.21118	76.9
1266.69141	20.7
1268.57410	108.8
1269.76355	14.5
1270.76416	52.0
1271.47498	25.4
1272.73047	112.4
1275.52234	387.8
1276.44897	331.3
1277.73547	349.8
1278.70007	28.2
1279.76587	59.8
1284.60938	86.2
1285.39246	116.0
1286.49634	383.3
1287.60510	180.5
1288.49915	136.7
1289.68616	103.2
1291.27551	19.2
1294.84656	81.4
1298.38098	93.4
1299.04993	37.9
1299.66125	49.4
1302.25110	92.4
1304.18140	78.2
1305.38403	176.6
1309.58435	66.6
1313.32959	16.1
1314.61438	235.2
1315.98547	65.0
1322.37256	127.5
1326.64563	79.9
1332.29321	289.2
1333.54797	244.2
1334.46118	269.6
1340.53162	19.2
1344.36450	75.2
1345.38672	31.7
1347.39343	63.1
1349.40857	113.6
1353.45740	26.6
1360.41040	104.0
1361.39771	27.2
1368.32434	92.7
1373.36462	413.2
1374.33313	340.4
1375.33923	292.0
1381.24744	74.7
1382.82996	244.3
1384.26453	455.5
1385.39307	307.9
1386.42981	22.3
1402.76575	22.3
1403.51709	109.7
1413.38733	61.0
1422.18958	121.0
1430.62097	354.0
1431.57385	455.8
1432.44397	87.3
1438.16113	62.2
1460.93689	40.8
1462.29456	212.0
1497.69324	140.9
1527.62354	45.4
1553.09705	67.3
