# Supplementary material for: Phosphoproteomic Analysis of Platelets Activated by Pro-Thrombotic Oxidized Phospholipids and Thrombin
Source: PLoS One. 2014 Jan 6;9(1):e84488. doi: 10.1371/journal.pone.0084488 (PMC3882224; doi:10.1371/journal.pone.0084488)
Supplement: Annotated Spectra S3 — (ZIP) [file pone.0084488.s006.zip › KGSFGLPGQGDFLR_-11_2_90129.txt]

m/z	i	matches
225.20851	22.4
226.51411	37.2
227.31819	21.3
228.90778	65.3
230.09595	58.9
232.47853	25.6
234.21091	198.0
237.69843	48.1
241.19012	27.9
242.05214	101.6
244.29533	100.9
245.19241	61.3
247.34229	109.2
248.30865	67.5
250.15352	37.0
251.25835	16.9
253.78197	96.2
255.18816	231.6
256.26559	113.3
259.45364	33.7
262.27148	9.7
265.41025	56.8
267.66656	80.1
269.24817	28.1
271.33850	40.3
273.10883	87.9
274.25116	125.6
275.33630	74.2
281.20023	23.9
285.30469	49.6
288.31168	201.3
294.21664	67.8
297.59067	54.1
298.45929	128.4
299.37524	253.8
300.15302	73.2
303.19946	46.7
305.37418	19.8
308.03543	61.2
310.13443	52.4
311.59644	115.8
313.33072	20.9
321.17535	183.6
323.26108	86.3
325.41345	31.5
326.94629	27.0
331.05573	69.8
332.22662	41.5
333.48163	56.1
339.38879	21.2
340.13611	59.7
342.28143	156.4
343.51645	47.3
344.34534	47.2
350.41168	38.7
352.45172	14.8
353.13580	250.0
354.14124	22.7
355.37146	35.1
356.37372	137.1
357.36353	167.1
358.24408	190.6
359.30786	71.4
360.50183	59.2
363.12494	131.9
367.54791	77.9
368.45557	124.5
371.41858	67.1
372.16455	75.0
373.54669	54.5
374.15533	27.1
375.30237	48.7
376.28571	168.6
379.16644	165.6
380.39502	51.7
384.44287	35.2
385.10864	32.3
386.43390	74.8
387.27863	86.5
388.34570	234.7
389.11456	40.9
390.34943	21.3
391.27600	14.0
392.21313	88.0
393.49658	65.0
397.24036	108.4
398.24054	41.1
400.29602	85.1
402.37097	534.1
403.07385	45.1
404.03656	152.6
405.65479	82.3
407.20825	66.9
409.47186	60.6
410.23718	34.6
415.55957	167.3
416.16638	25.5
417.18048	243.3
418.27173	230.3
419.20233	18.3
420.37360	12.6
422.14209	53.1
425.47180	61.7
426.37384	83.0
429.07391	70.7
430.29193	88.7
431.23889	81.8
433.57471	18.7
435.38745	3526.8	y (3) (1+)
436.24585	688.3
436.94470	99.5
438.03461	44.0
439.55389	35.7
441.43762	78.6
442.38586	86.0
444.35065	573.3
445.41278	335.9
446.03400	19.7
450.38434	44.4
451.31580	24.2
451.99622	28.4
453.20648	26.4
455.19196	52.6
456.51288	59.6
457.18707	59.7
458.35870	22.7
459.27716	445.5
460.52539	33.7
462.53760	77.8
464.87451	55.5
465.97412	9.7
470.16986	196.5
471.27380	190.5
473.57642	103.5
475.30005	37.1
477.34863	35.7
478.45319	17.7
480.37000	241.3
481.43744	27.0
482.23029	119.7
487.64362	34.3
488.74438	24.2
489.60645	27.9
491.85498	24.1
494.39618	74.7
497.69562	22.1
498.43494	55.4
499.53802	125.4
500.28870	65.5
501.20917	29.9
501.91010	111.8
503.11523	54.0
504.20776	75.0
506.67395	43.0
508.29181	32.8
509.38196	171.8
510.82208	184.0
514.22662	35.2
517.26392	55.4
517.87463	32.3
519.89398	21.3
522.34485	72.8
523.81866	188.9
525.15369	53.7
526.35590	167.8
527.40387	198.1
528.40112	336.8
529.47809	248.4
532.49652	68.2
533.71094	95.3
536.60626	61.2
537.28967	160.5
543.43243	93.1
544.35040	205.3
545.24664	43.8
546.21082	97.5
548.35760	194.5
550.28400	592.1
551.52850	101.0
552.61023	258.5
554.11951	929.9
554.98480	297.2
555.64832	268.4
556.37567	177.5
557.29675	444.7
559.46014	129.3
561.25525	485.7
563.14722	15.4
564.17285	109.7
565.30634	14.0
566.42303	51.6
567.61780	12.5
568.27563	81.6
572.29437	7055.2	b (6) (1+)-P
573.28876	2350.3
574.15771	372.1
579.18732	180.2
581.57440	55.2
582.36389	58.1
583.32391	21.3
584.49860	96.0
585.18793	33.6
586.40961	237.0
587.91193	52.1
588.77277	95.9
590.41437	303.9
591.47858	199.6
592.16632	30.1
593.51361	156.1
595.69849	171.5
596.32281	16.7
598.38751	116.9
600.49377	97.6
601.48749	85.8
602.45697	181.3
603.22162	35.7
604.55273	208.6
605.66962	171.3
607.28094	1839.5
608.42023	544.0
609.32977	201.6
610.20477	135.3
611.65302	281.8
612.74042	14.3
614.07404	159.1
617.14545	15.5
617.75305	145.1
619.21094	45.2
621.94391	304.2
623.25409	88.8
624.27380	25.6
625.45825	19.7
626.26666	412.8
627.27753	27.9
628.54425	168.7
629.73883	270.5
630.56091	20.9
631.51923	85.1
632.62683	56.8
634.42499	145.7
635.29865	54.5
636.22064	62.5
637.28491	151.9
638.83856	252.8
642.14056	520.9
643.04333	204.2
644.23157	631.6
644.87714	199.6
646.23761	651.7
647.28418	270.3
649.30170	517.1
650.35706	81.3
651.39288	243.4
652.05164	167.2
653.00604	307.2
654.22168	95.3
656.36505	171.4
657.04156	120.8
658.20605	242.0
661.75690	78.2
663.40985	135.2
664.71442	190.0
665.42950	16.4
667.06555	1010.5
667.87708	190.4
669.57440	949.9
670.23444	7969.6	b (6) (1+)
671.18610	2455.9
672.23676	468.4
673.15710	98.8
675.04889	209.0
676.13416	349.8
677.09589	128.2
678.06573	302.2
679.22455	239.0
680.57733	276.3
681.90283	237.8
682.75555	261.1
683.56378	476.6
684.63239	524.3
685.46222	23.8
686.69244	440.5
687.35846	156.5
688.27502	16.3
689.36847	204.0
690.54083	241.8
691.81989	1264.1
692.67584	1499.0
693.54120	2067.5
694.80389	227.0
695.43561	64.7
696.58661	60.6
698.41553	671.0
699.69379	580.4
700.75598	414.9
701.47498	516.3
702.86316	138.4
703.76135	169.7
705.22412	974.7
706.51935	322.5
707.56390	444.6
708.75714	658.0
709.69720	398.4
711.17340	182.9
712.59137	1410.1
713.65472	1566.4
714.32855	572.7
715.26892	2727.7	y (13) (2+)
716.28009	548.9
717.19794	207.8
718.28467	287.2
719.49200	98.9
720.75165	2045.8
721.77631	7135.7
722.59137	7323.2	[M+2H] (2+)-NH3-P, [M+2H] (2+)-H2O-P
723.48627	718.2
724.61261	111.1
725.40466	379.5
726.41278	1201.6
727.45874	502.5
728.08014	133.4
729.72729	3232.1
730.89655	49379.7	[M+2H] (2+)-P
731.53937	43475.3
732.47125	1721.2
733.25153	814.1
734.47662	1188.1
735.58661	1361.7
736.55573	590.6
737.51672	721.9
739.27917	2324.2
739.99792	2162.3
741.14630	2093.0
741.89734	1811.5
743.20099	661.4
744.26593	607.8
745.10211	156.1
745.77179	861.2
747.14679	2910.9
747.96844	4676.2
748.97467	1025.9
749.69928	519.5
750.77911	650.9
751.73810	798.2
752.51544	1819.3
754.15350	2993.1
755.03241	2318.1
755.71173	260.6
756.69501	3626.4
757.51416	1584.4
758.35175	1390.0
759.90198	1635.7
760.64630	3599.8
761.54510	2640.7
762.48566	1440.8
763.60437	3538.3
764.56000	1882.2
766.21661	1338.6
767.25165	805.2
768.04077	108.9
769.61859	9764.2
770.46686	6737.9	[M+2H] (2+)-H2O
771.44104	794.2
772.57556	19.8
779.71246	24.1
786.45734	45.2
789.91473	113.8
791.05963	301.8
792.13165	643.5
793.14612	120.9
794.02368	59.8
796.65393	128.5
798.36157	309.1
800.46039	90.1
802.12579	288.5
804.35358	326.2
805.37939	92.3
806.62219	342.9
807.70642	121.6
808.89960	65.5
810.65063	222.5
813.04608	105.9
813.87683	103.2
816.04297	843.6
816.84399	546.1
818.04510	286.0
819.32843	282.4
820.46063	31.3
821.37250	116.9
822.86371	215.8
823.91028	462.9
824.68585	56.6
825.58862	111.8
827.70441	104.6
828.35669	111.9
829.56421	114.2
832.19513	158.9
835.28442	132.7
838.45099	35.1
839.17334	12.6
839.94794	14.0
841.93268	252.2
844.61755	233.5
849.60852	207.0
851.06128	72.7
852.35840	26.4
854.39227	699.8
855.32275	139.5
856.53131	87.3
858.49054	208.6
859.59119	173.6
861.10419	176.0
862.35071	21.2
864.63416	90.0
867.17761	176.5
868.04767	337.1
870.38165	246.5
871.39386	782.5
872.50543	1155.4
873.45569	386.4
874.56500	114.8
877.48773	204.2
881.12457	38.4
888.15918	147.5
889.40308	20104.1	y (8) (1+)
890.44525	7762.9
891.53082	2113.0
893.24170	243.2
894.56512	53.1
895.88422	171.1
897.60834	202.0
898.40167	226.9
899.21802	272.9
900.51019	91.2
901.31329	89.5
902.28192	69.2
903.19696	100.6
904.05426	248.2
905.49701	202.9
908.25494	82.1
909.86957	312.2
911.20648	530.9
912.58160	261.0
913.32172	120.4
913.95856	249.2
917.07202	189.1
918.50665	946.7
921.22101	164.2
923.01239	64.8
924.93164	266.2
927.26508	67.0
929.78345	103.3
932.28766	264.0
934.08600	50.2
935.21393	218.9
935.89697	179.1
937.34613	15.5
938.27203	636.1
939.49506	97.4
941.27325	19.8
941.92316	38.7
942.66852	118.4
943.41235	282.7
944.33344	55.4
945.35895	233.4
946.37372	69.8
947.38257	38.6
948.36426	135.0
950.79736	90.8
952.27386	509.0
953.50415	149.4
954.61328	345.0
956.40802	342.4
957.35370	15.5
959.47845	14.0
962.33954	53.4
965.70648	19.8
966.52100	211.2
967.47797	49.5
969.65631	178.8
970.28754	218.8
970.90997	36.0
972.20880	255.6
973.01617	204.2
976.30005	108.3
977.28467	176.7
978.09668	221.8
979.49731	329.1
981.84100	351.7
983.30182	44.2
984.13531	48.1
985.52301	62.8
987.11450	340.7
988.07227	377.0
988.87946	89.3
989.91498	55.2
991.26880	121.1
992.41571	165.7
993.46356	130.5
994.11664	90.2
995.24286	214.4
996.83087	29.7
997.52930	137.0
1001.54834	176.7
1002.52588	721.6
1003.49780	630.5
1004.72784	137.5
1006.16937	218.3
1007.44965	167.0
1008.71149	304.3
1009.60577	119.9
1016.94452	155.4
1019.70068	21.3
1020.75293	218.0
1021.35541	36.1
1022.31879	52.0
1024.50354	157.0
1026.17151	1290.2
1027.28796	531.3
1028.48450	159.1
1032.60376	263.9
1035.14624	156.5
1036.12793	284.3
1037.94299	456.1
1038.97266	99.1
1041.63635	60.5
1042.73010	753.6
1044.04321	201.7
1045.43237	26.5
1046.35474	188.6
1047.33679	48.8
1048.83435	206.9
1050.56714	33.1
1054.11218	41.0
1056.13989	28.5
1057.85571	860.7
1058.76172	180.9
1059.46021	1910.3
1060.44287	804.2
1061.48535	397.7
1064.52954	19.8
1065.47656	138.8
1066.30164	15.4
1071.35962	146.4
1074.51672	136.4
1076.21960	365.0
1077.44458	260.1
1079.22644	128.5
1080.31567	51.1
1080.94580	48.8
1083.74170	92.6
1086.09998	570.3
1086.77954	98.0
1087.61523	191.8
1088.47351	166.8
1090.67578	38.7
1091.72339	14.3
1094.19824	167.3
1095.45251	29.4
1097.01538	223.7
1100.11670	27.9
1101.26746	200.4
1102.62268	139.5
1103.51221	12.6
1106.26245	135.6
1107.32739	79.9
1108.54053	128.6
1109.46802	70.6
1110.19128	84.4
1112.29688	18.3
1113.54492	102.5
1114.72229	24.2
1115.92334	72.6
1116.57959	36.9
1124.34875	2331.7
1125.23804	1318.4
1126.37158	384.5
1127.88257	29.9
1134.16870	241.8
1136.29407	94.1
1139.30579	183.9
1150.22449	24.2
1152.23328	69.1
1153.83228	72.9
1158.40540	91.2
1159.63184	41.4
1160.76465	186.7
1161.45081	18.3
1167.83142	85.4
1173.46753	231.8
1174.75012	238.5
1178.41797	58.7
1179.80493	51.8
1181.26807	147.8
1182.22314	54.7
1184.06934	143.1
1184.96301	103.9
1186.47437	41.7
1189.72388	42.5
1190.57251	53.4
1198.86597	18.3
1199.68799	33.8
1200.43127	146.5
1201.09924	74.4
1203.68176	30.0
1206.46497	1823.5
1207.47864	1336.2
1208.42017	347.4
1209.79858	98.2
1210.50342	89.2
1211.32288	53.9
1212.62744	105.0
1214.30859	30.1
1217.44507	17.9
1218.53809	87.4
1223.64551	75.7
1226.85083	36.6
1228.64832	51.0
1231.04419	31.0
1244.53772	46.8
1245.70093	18.4
1247.07410	208.8
1254.81165	69.9
1257.17761	46.9
1258.65100	118.0
1260.14893	71.7
1260.86450	16.9
1263.85022	58.5
1264.53308	110.4
1269.18628	19.2
1271.07727	503.8
1272.44873	134.3
1275.47681	777.4
1276.62073	444.8
1277.60876	332.6
1286.30164	270.4
1287.05554	127.9
1287.67566	168.2
1288.31250	198.1
1289.07605	34.3
1294.11914	94.7
1296.98157	124.6
1297.58899	23.7
1299.19775	24.1
1303.02478	37.9
1304.11926	26.6
1305.42273	174.8
1306.48816	73.5
1307.44629	134.1
1308.49280	65.5
1309.27820	52.7
1314.19128	67.3
1315.77466	38.2
1316.75525	41.5
1320.31848	117.7
1321.93567	86.1
1322.56873	12.5
1323.20300	16.8
1324.28430	60.0
1325.21985	41.1
1326.01123	237.1
1328.50818	19.8
1333.30164	810.5
1334.11011	209.5
1342.43201	68.3
1348.12000	54.0
1348.83130	91.8
1350.54529	71.3
1356.56982	75.6
1361.42249	52.7
1364.40845	86.8
1365.58777	31.4
1367.13000	240.2
1368.14038	41.4
1368.74548	78.2
1373.41223	693.9
1374.42859	301.9
1377.42126	59.8
1384.65710	625.2
1385.78528	223.1
1386.56335	56.9
1395.53235	41.5
1404.10339	78.9
1410.22083	71.9
1412.58557	108.4
1414.57263	174.7
1421.08435	19.8
1430.45447	434.1
1431.46045	269.5
1441.43127	52.7
1468.59082	34.3
1489.30420	99.1
1520.44202	55.7
1556.52917	46.8
1562.71265	38.5
