# Supplementary material for: Phosphoproteomic Analysis of Platelets Activated by Pro-Thrombotic Oxidized Phospholipids and Thrombin
Source: PLoS One. 2014 Jan 6;9(1):e84488. doi: 10.1371/journal.pone.0084488 (PMC3882224; doi:10.1371/journal.pone.0084488)
Supplement: Annotated Spectra S3 — (ZIP) [file pone.0084488.s006.zip › KGSFGLPGQGDFLR_-14_2_124483.txt]

m/z	i	matches
226.03772	181.9
227.32277	37.6
231.10759	75.0
235.23581	245.2
237.17062	125.9
238.41624	99.9
242.46167	124.0
243.09048	238.1
249.01448	164.0
250.09865	102.8
252.18585	25.2
255.21384	2056.8
256.20398	80.5
257.16959	152.0
260.37454	244.0
264.12515	31.9
269.43814	105.4
274.11627	525.5
276.88660	100.3
283.23877	151.1
288.43811	187.1
289.24438	87.7
294.34366	139.4
297.19470	58.8
298.07690	89.4
299.27475	236.7
300.19550	194.2
302.10989	80.5
303.14615	147.8
308.12799	41.8
313.99078	85.2
314.95605	102.8
316.26422	34.9
322.32373	27.7
324.49652	106.5
325.46707	39.7
330.37286	66.0
331.41956	108.6
333.43365	32.5
335.36652	51.5
341.04843	41.7
345.27515	95.1
347.29266	42.0
352.94501	527.5
354.23737	200.7
356.20508	286.5
357.34363	30.1
358.44373	429.1
359.42865	372.8
360.12430	82.7
361.13428	175.6
363.20126	70.9
364.41156	32.5
366.00836	86.5
369.49060	182.8
372.05896	172.7
374.84607	68.7
376.02289	189.7
379.45117	189.2
381.27002	30.1
383.34851	192.0
384.43494	39.7
385.26605	105.9
386.07843	32.8
387.24872	196.2
392.42267	155.2
396.33984	76.1
398.92310	66.4
400.29657	452.8
402.10895	513.7
403.52594	383.4
404.37024	717.7
405.63489	144.5
410.48120	67.4
416.09753	232.2
417.57245	79.2
418.40918	394.9
422.49835	67.1
425.58057	181.2
426.31378	278.5
427.27478	97.6
428.23108	55.1
429.31226	168.1
430.23584	64.3
431.19934	114.6
432.73218	273.5
435.33868	6906.5	y (3) (1+)
436.27246	1273.2
437.11871	259.1
438.41333	214.7
440.70813	124.7
442.23938	245.1
444.29541	1072.7
445.29034	448.7
446.36670	297.0
447.18896	87.8
451.38696	141.4
454.96588	27.5
456.18469	306.7
457.06360	25.2
458.19385	46.7
459.31525	754.3
460.02203	22.2
462.21686	111.8
464.12738	48.9
465.33313	501.2
467.47003	80.9
469.84937	118.8
472.90057	110.7
473.55499	153.0
476.50751	305.4
477.74316	166.7
478.62238	137.9
479.36853	80.5
480.71979	334.7
482.80847	263.6
484.71094	179.5
485.72168	280.4
486.52490	39.3
487.38110	261.9
489.55444	260.6
490.61951	97.5
492.23462	62.2
493.34570	142.0
498.07202	969.7
499.16071	380.4
500.32556	374.2
501.37115	369.6
502.07074	259.2
503.47675	192.4
506.06403	407.6
507.34216	170.7
508.30316	157.9
510.48596	50.2
511.55273	56.7
512.19354	44.2
513.28931	85.4
514.12347	179.9
514.73596	62.3
515.40894	513.4
516.31946	101.4
517.11414	232.9
518.19647	41.7
520.41998	64.0
522.13165	165.4
523.41968	74.1
526.04297	44.5
527.33282	869.8
528.34351	422.1
532.33051	263.2
533.91467	225.0
535.33728	71.3
536.44971	164.5
537.49463	589.6
538.68433	164.0
539.55652	280.3
540.62292	450.4
541.79486	369.9
542.59003	130.1
543.90649	623.9
544.51355	12.7
545.13068	56.1
547.54803	110.8
550.03168	561.2
551.64227	68.4
552.36426	109.8
553.15979	40.1
554.36981	1416.0
555.24280	2000.7
556.28461	137.0
557.30841	502.9
558.54150	196.8
559.33209	542.3
560.27985	293.2
561.71216	168.9
562.31647	74.0
569.22162	186.6
570.68671	357.0
572.33917	13803.0	b (6) (1+)-P
573.40533	3817.3
574.20013	534.6
575.71606	116.5
576.69940	180.8
580.15039	483.7
581.19275	107.3
581.91406	179.5
582.58435	54.3
584.12115	61.1
586.13385	159.4
587.37653	114.4
589.50464	54.3
590.41711	150.8
591.42426	213.3
592.42914	192.0
594.41144	667.9
595.84076	137.5
596.90857	66.8
599.32733	425.8
600.07892	35.3
601.74402	304.0
603.16205	131.0
604.09467	386.8
605.56079	353.0
607.46118	2080.9
608.23309	371.2
609.42780	373.8
614.26532	107.3
616.08917	449.3
618.01282	294.8
620.32648	159.6
621.62335	517.5
623.87494	54.2
628.20087	136.1
630.10638	310.0
632.19257	207.3
634.30804	83.4
635.00201	261.5
635.63507	157.9
638.23975	981.4
639.43579	427.1
642.32874	792.7
643.36981	399.9
644.51080	807.5
645.49994	423.6
648.38202	316.7
649.55084	184.5
650.51202	147.3
651.70251	722.6
652.77734	381.3
653.39392	360.6
654.44702	41.8
656.83868	123.0
657.86206	1046.2
658.60809	114.4
659.73224	463.7
661.35175	191.6
663.00653	274.4
665.58545	415.8
666.76477	914.6
667.71997	735.2
668.57257	243.9
670.29553	17095.7	b (6) (1+)
671.22595	3968.2
671.88788	1013.8
672.49231	303.1
674.49048	529.0
676.36011	158.3
677.09711	349.9
678.03253	254.3
679.04956	94.8
680.85724	829.7
682.70795	261.4
683.56812	591.8
684.17706	236.6
687.26105	341.5
688.12689	240.3
690.46857	574.5
692.02277	2053.6
693.17535	4001.3
694.51569	305.9
695.34381	272.2
697.07477	287.6
697.82190	75.0
699.15656	577.4
700.28180	265.2
701.00769	447.1
702.09357	218.0
703.18793	892.6
704.56989	436.7
705.45642	238.8
706.44403	95.2
707.37225	462.0
708.35040	543.3
709.66351	479.6
710.78540	343.6
711.96356	867.9
713.36768	2794.5
714.07892	485.7
715.10651	238.8
715.86664	1180.6
716.48083	241.1
717.27155	691.5
718.35272	536.5
719.17426	686.9
720.71710	1092.1
722.14398	23065.9	[M+2H] (2+)-H2O-P, [M+2H] (2+)-NH3-P
723.06824	4853.6
724.45245	672.2
725.70758	1145.9
726.59528	787.0
727.45331	29.6
729.70990	2909.5
730.88977	98264.8	[M+2H] (2+)-P
731.53314	84471.2
732.56866	2325.3
733.56659	710.6
734.66772	692.5
735.47467	1926.3
736.82208	1781.2
737.53162	167.3
739.31903	1623.1
739.94061	3926.9
740.59766	4204.2
741.44843	367.2
742.62378	396.7
743.29718	572.2
744.07336	845.5
744.75409	78.7
745.82135	1834.2
747.17767	4818.3
748.10870	2313.6
749.32233	1414.4
750.35742	601.7
750.96478	243.6
752.43152	1974.8
753.77490	2871.5
754.64471	2285.1
755.40411	1093.9
756.15289	688.4
757.04468	727.6
758.08673	1868.1
759.41949	711.5
760.37677	2402.7
761.38953	3544.1
762.39178	3588.3
763.52704	2179.9
764.68732	1109.7
765.50989	796.7
766.60260	1406.0
767.52899	746.1
768.86090	736.0
769.71667	8359.0
770.62213	3438.8
771.66870	1405.1
773.41388	67.3
780.80609	66.3
792.23517	404.4
793.41229	56.8
796.52496	32.0
800.27258	179.0
800.99225	161.7
801.73761	548.4
803.41205	352.7
805.32043	357.7
806.05292	237.3
807.44452	80.6
810.37854	37.2
812.60382	197.0
814.69910	393.6
815.39337	119.0
821.64948	322.0
824.28839	355.9
825.50903	98.1
827.17841	150.9
828.45087	126.7
829.28778	140.8
830.58801	190.7
831.55750	493.8
833.61469	113.2
834.70007	262.7
835.50336	309.9
837.00348	470.0
837.68109	293.9
839.31549	188.7
840.24213	84.3
845.44891	49.0
846.44171	199.8
848.07330	178.6
850.92096	51.9
851.59467	39.8
852.44281	90.3
853.92572	528.7
854.66113	701.5
855.65448	336.1
856.26282	186.7
857.38171	252.3
858.19440	182.7
858.88464	22.6
860.58197	381.7
865.21210	649.0
866.48468	181.4
869.39667	419.9
870.50610	138.7
871.42999	1396.4
872.71613	1227.0
873.45654	623.5
875.16290	1032.0
876.42078	139.3
878.48016	27.6
879.68646	225.6
883.16290	215.2
885.33691	95.6
889.51898	44859.8	y (8) (1+)
890.48804	15198.7
891.49200	1803.0
892.30273	180.6
893.71991	27.6
895.75659	115.9
896.93292	452.5
897.69989	68.8
899.94696	142.7
901.63403	203.4
903.66486	364.3
904.74164	294.7
905.59821	192.3
909.19720	160.8
911.35822	465.0
912.29590	194.0
913.70087	338.6
914.45972	117.2
915.62982	581.6
917.16577	130.4
917.80560	305.0
918.48608	154.5
919.37500	178.3
920.47137	183.1
921.75024	643.6
923.30933	22.9
924.58319	98.5
926.11127	503.6
926.91022	68.7
930.08350	83.4
932.52759	266.7
933.46509	162.7
935.45679	752.7
936.27863	77.7
937.71271	378.9
939.86700	576.1
941.00262	217.4
942.44293	131.6
943.20410	34.9
944.52075	209.3
945.23267	261.7
946.55005	454.8
948.75568	105.3
950.59570	288.4
952.53717	1161.9
953.45404	209.7
954.46991	340.4
955.20844	85.3
956.31378	418.2
957.59302	440.6
960.76532	126.5
967.28290	284.6
969.34351	192.6
970.10400	37.4
972.13226	174.8
973.18439	141.4
974.20062	42.2
974.96973	318.2
976.51373	1233.5
977.46655	146.2
979.52972	46.6
980.70831	47.6
981.85516	148.6
983.53882	101.5
984.97101	313.0
986.22626	352.3
987.10498	109.4
987.96698	244.5
989.51593	891.7
991.40118	220.0
993.79437	303.5
995.14722	461.9
996.28802	507.1
996.91644	90.5
997.70135	95.2
999.22137	122.6
1000.48553	92.1
1002.56683	1849.5
1003.63409	1127.2
1004.60425	136.5
1005.27979	179.7
1006.71991	61.6
1008.52124	346.8
1009.46918	603.5
1010.48486	232.9
1012.24316	134.5
1015.15704	54.8
1016.37720	126.5
1017.43829	309.0
1021.74640	81.1
1022.96069	160.4
1023.81299	203.6
1025.14746	226.8
1026.33203	2702.0
1027.54053	1120.8
1028.94189	943.7
1029.75330	152.9
1030.39526	342.8
1031.04883	106.6
1032.10510	66.1
1033.39539	237.4
1036.30261	34.9
1037.92151	259.0
1039.05896	592.6
1041.05762	166.6
1043.10815	512.6
1044.17798	76.2
1045.11279	177.7
1045.96289	410.7
1046.67505	490.9
1047.77698	285.8
1054.22778	266.0
1055.37402	141.1
1056.41309	1067.3
1057.41528	89.2
1058.20972	625.8
1059.44666	3292.0
1060.39697	1230.3
1061.35083	426.4
1062.69885	306.9
1066.39478	81.9
1068.55042	545.5
1071.53687	148.6
1075.39856	25.8
1078.08093	174.3
1079.32251	37.3
1080.58765	890.7
1084.48450	82.5
1086.29138	37.3
1092.00854	420.9
1093.43616	160.0
1094.12402	131.4
1096.14722	251.3
1097.22607	611.0
1098.23633	147.9
1099.77979	39.3
1101.27710	102.6
1102.65393	288.1
1103.55957	214.7
1107.42908	589.7
1108.57153	268.3
1109.63000	259.3
1110.62561	114.4
1116.45776	323.8
1124.25586	3783.6
1125.31641	3267.8
1126.53369	75.7
1132.64307	60.0
1133.66162	155.2
1134.38513	172.4
1135.38782	25.1
1137.69580	489.9
1139.44507	288.9
1140.61218	58.8
1142.62427	42.2
1145.70105	73.3
1150.18982	126.9
1154.26331	701.4
1155.92603	78.6
1158.35376	156.9
1160.87451	87.8
1163.49316	175.6
1167.46960	194.2
1169.55591	120.8
1171.79028	331.3
1174.42041	44.6
1175.22131	219.4
1184.71484	333.7
1185.34033	172.1
1188.45947	116.8
1189.62622	565.9
1190.94824	362.6
1192.19128	171.7
1194.60095	66.2
1198.22485	336.1
1198.96191	121.6
1205.20483	63.6
1206.67310	5722.2	y (11) (1+)
1207.72095	1574.7
1208.46729	585.7
1209.65417	361.3
1210.34131	179.9
1211.79639	107.0
1212.77478	122.2
1214.38782	71.4
1216.63440	57.5
1217.64026	59.3
1220.64783	70.1
1232.79114	85.4
1234.88245	95.0
1240.33240	91.5
1242.38135	312.4
1248.59790	42.2
1251.27026	30.1
1254.69055	110.1
1258.53101	285.7
1259.79504	409.3
1263.29956	59.0
1264.30957	116.7
1268.74207	98.8
1269.51538	122.0
1270.51514	229.6
1271.49133	340.8
1272.46521	166.3
1275.66663	1257.3
1276.52527	1209.4
1277.58337	66.4
1284.34485	66.1
1286.20813	352.2
1286.85291	68.2
1287.50623	386.3
1288.85254	117.1
1290.68323	39.4
1295.59436	126.5
1296.49402	89.2
1297.67493	47.0
1303.66919	63.5
1304.59534	288.8
1305.43921	107.6
1306.35742	128.0
1307.26135	223.4
1308.38928	178.2
1310.36755	88.1
1311.93176	25.3
1313.54285	132.0
1314.66296	176.6
1315.78345	134.1
1321.48743	51.9
1322.53125	637.7
1323.56323	500.2
1324.35315	46.6
1326.74316	85.9
1328.60693	68.5
1332.57263	1260.0
1333.52917	663.9
1334.62305	73.5
1338.30688	137.8
1340.26208	187.1
1343.68347	92.9
1356.68896	494.4
1357.61584	143.6
1360.60059	799.7
1361.65613	642.9
1366.56799	261.5
1367.48169	421.5
1368.31470	369.3
1369.30066	70.9
1372.43091	380.7
1373.51550	818.9
1374.67603	616.2
1375.70142	80.9
1377.54163	186.3
1382.47974	145.9
1384.48352	1413.2
1385.56006	1022.7
1386.27869	36.5
1388.27649	66.1
1396.05920	101.4
1396.71497	140.5
1401.24280	108.4
1410.53162	90.5
1418.44702	66.2
1422.33545	47.0
1423.84180	117.0
1430.25378	313.7
1431.40051	44.6
1432.57434	142.7
1440.17981	155.9
1440.93884	30.1
1471.31836	85.0
1476.74585	103.2
1531.24573	143.6
1548.85120	56.5
