# Supplementary material for: Phosphoproteomic Analysis of Platelets Activated by Pro-Thrombotic Oxidized Phospholipids and Thrombin
Source: PLoS One. 2014 Jan 6;9(1):e84488. doi: 10.1371/journal.pone.0084488 (PMC3882224; doi:10.1371/journal.pone.0084488)
Supplement: Annotated Spectra S3 — (ZIP) [file pone.0084488.s006.zip › KGSFGLPGQGDFLR_-15_2_166517.txt]

m/z	i	matches
224.88551	25.9
226.41725	15.2
231.14954	31.8
232.86971	11.4
234.25452	88.7
237.18678	27.4
244.07385	106.8
247.31847	42.5
252.21918	11.4
255.25665	136.5
259.30951	9.3
260.30930	58.8
261.10956	51.5
272.57083	45.1
274.07739	66.8
275.39938	24.5
276.27203	48.6
277.20679	50.1
279.19290	18.1
283.11243	8.4
285.26773	14.3
286.30695	64.7
288.44189	136.3
289.28967	40.3
292.12527	23.3
294.33679	15.2
298.24631	12.9
299.16772	166.4
300.24243	83.7
303.91388	15.9
305.19574	38.5
307.44089	7.7
310.11566	6.9
313.31787	15.2
315.40222	12.2
317.17889	32.9
318.99487	22.7
320.45001	28.4
324.02283	19.6
328.70807	57.0
329.39490	189.3
330.38776	67.6
331.28674	45.2
332.13083	13.6
333.27252	60.7
334.39050	43.9
335.14127	20.4
337.34430	43.6
339.28177	44.9
341.87573	11.4
343.15356	32.3
344.33398	20.5
347.17670	44.0
350.21109	16.7
353.24072	147.6
355.07520	87.1
355.85156	108.3
357.10153	347.8
358.43872	111.3
359.29944	38.9
361.37964	60.2
362.96631	95.9
364.32465	22.7
366.43121	9.2
367.26910	36.2
370.16550	36.9
371.98120	174.4
373.23291	27.1
375.26105	41.8
379.21942	38.3
381.26782	32.4
382.15100	46.2
383.24054	34.0
384.48907	50.6
385.25598	99.4
386.44147	72.9
389.26385	20.4
391.30505	52.5
392.25293	43.9
393.19971	15.2
394.99957	12.9
397.49017	6.9
399.34247	37.0
400.43945	41.6
402.05469	322.7
402.91211	93.7
404.48969	170.7
408.00409	35.6
409.13385	63.9
411.08551	111.0
414.26392	103.9
415.46338	20.2
416.19861	64.9
417.10199	71.2
417.92560	53.1
418.60559	158.1
420.08472	58.9
421.65704	74.7
424.23962	93.1
425.19910	43.3
426.48352	29.3
428.18213	33.3
429.17999	46.1
431.23041	60.8
432.33392	125.6
433.05951	96.4
434.50537	110.9
435.43347	2039.2	y (3) (1+), y (8) (2+)-H2O
436.51984	258.4
437.44305	15.9
438.35822	38.6
439.26477	33.4
441.31354	20.3
442.29553	96.9
444.07037	181.2
445.40979	216.7
450.38281	80.2
451.35516	50.5
453.35126	55.7
454.02863	22.7
455.55273	47.5
456.19836	20.4
457.27289	53.0
459.25482	54.0
460.29047	17.4
461.38666	21.8
465.97260	34.3
467.16974	8.4
468.14545	21.2
470.15314	225.9
470.84937	37.0
471.45605	18.9
472.42822	43.3
474.30023	42.1
475.48590	85.3
476.34515	21.7
477.19135	40.1
478.23962	43.0
480.27228	32.0
481.42804	116.9
483.30389	31.5
485.22516	80.2
487.18842	39.2
488.35858	649.7
489.48859	213.1
490.53076	82.4
491.30975	50.6
492.30981	85.0
493.17206	8.5
494.69507	33.2
498.41351	393.2
499.24622	995.3
500.12531	799.2
501.15033	553.3
502.14557	131.8
503.44250	49.9
504.73859	114.0
505.62128	6.8
506.63458	64.7
509.29279	20.3
511.17151	34.1
513.54456	104.8
515.51270	176.2
516.28058	70.6
517.14618	48.1
519.39410	24.3
520.12524	37.6
521.39661	8.4
523.40161	94.4
524.39905	63.1
526.14337	50.6
527.30432	85.2
528.47083	171.9
529.53723	62.3
530.14496	50.8
531.01733	66.7
533.15198	15.9
534.65540	43.9
536.63416	108.7
537.33142	248.3
541.28613	39.1
542.27618	24.2
543.66327	161.7
545.47345	17.2
547.42120	7.7
548.69464	85.1
549.54840	57.9
550.48016	290.3
551.43555	117.4
552.24750	36.0
553.04999	9.9
554.07159	220.0
555.09015	202.0
556.29352	110.0
557.19745	374.7
559.61481	44.4
560.50940	22.0
562.26038	89.8
563.37018	79.0
565.51038	221.1
566.42792	172.5
567.42572	36.5
568.31866	124.2
569.74896	25.7
572.33978	3707.0	b (6) (1+)-P
573.41077	1344.0
574.56647	102.9
575.36487	94.1
577.40295	47.6
578.46405	105.3
579.89301	51.1
581.34528	36.4
583.22772	777.5
584.29401	114.8
585.41504	51.5
586.30353	16.5
587.47705	18.8
588.50372	11.3
589.44843	34.4
591.16895	177.0
591.89374	39.8
592.52338	25.7
593.45795	52.2
596.07593	48.2
597.46179	65.5
598.50012	77.4
600.28510	45.2
601.00409	50.9
602.75427	161.9
603.50183	110.4
604.10394	14.9
605.27692	37.0
606.57269	102.7
607.29388	758.7
608.07300	170.6
608.68164	63.8
611.11212	80.8
611.82343	33.0
613.04266	207.3
614.18024	11.4
615.29303	159.9
616.10980	54.9
617.42999	138.9
618.64362	93.6
619.35736	36.9
620.45630	9.8
621.17822	146.5
622.29395	54.1
624.38062	40.7
626.94794	73.4
627.93634	25.8
628.86865	46.2
629.99097	52.7
631.13696	73.4
632.23273	63.2
633.10333	35.6
634.88538	67.6
636.16010	121.1
637.79034	82.7
639.08545	252.3
640.39117	100.3
641.29242	49.8
642.38232	435.3
643.27411	242.6
644.94275	193.3
645.66656	87.7
646.29559	21.0
647.47339	44.2
649.10333	18.2
651.10034	307.2
652.38806	176.7
653.40778	229.1
654.59479	86.6
655.66864	162.7
656.60406	83.5
658.12024	89.9
659.38074	85.1
660.46429	65.4
661.96979	137.3
662.92023	300.4
664.30420	273.6
665.65942	139.2
666.40936	38.6
667.09729	86.7
668.02271	113.0
670.21283	4916.7	b (6) (1+)
671.40649	1418.1
672.69415	63.0
673.67670	194.5
675.24579	188.2
676.27112	45.7
677.94208	160.0
678.61804	11.4
679.39618	161.5
680.59680	78.3
681.35358	88.7
682.69989	134.7
684.58905	225.1
685.45459	43.6
686.46344	268.5
687.15747	222.2
688.17230	266.0
689.10022	49.3
689.86200	112.2
691.22906	147.6
692.97083	88.2
693.58722	29.2
694.44891	111.6
695.30194	167.3
696.64551	148.1
697.31635	44.0
698.37323	2082.8
699.39648	1021.2
700.51807	256.3
701.35651	211.0
702.61029	178.4
704.01788	358.5
704.86481	218.0
705.54590	69.8
706.20880	12.7
707.19092	87.8
708.35345	109.5
709.50494	74.5
710.52673	133.9
711.63831	164.6
713.24493	627.8
713.93683	338.1
714.97961	205.4
716.18365	433.0
716.98834	165.7
717.74261	87.8
718.53229	104.8
719.64789	9.9
720.57257	364.0
721.76544	2275.6
722.56689	3492.8	[M+2H] (2+)-NH3-P, [M+2H] (2+)-H2O-P
723.70758	269.0
724.63885	187.7
725.59039	285.1
726.60498	250.0
727.48615	226.3
728.15277	122.5
729.21777	712.6
730.95569	23630.0	[M+2H] (2+)-P
731.60254	19519.8
733.40668	594.8
734.53192	253.1
735.40692	368.0
736.50983	163.9
737.27814	32.3
738.01532	67.4
738.85419	212.0
739.94940	1264.9
740.72552	823.4
741.70526	66.8
742.54523	97.8
743.40686	403.8
744.48663	230.7
745.56134	622.5
746.20612	1028.2
747.11554	904.0
747.85809	436.7
748.67480	130.3
749.74744	253.5
750.71521	229.3
751.59393	232.2
752.68634	325.0
753.73846	901.7
754.88849	700.6
756.26740	152.8
757.04419	341.3
758.26703	578.3
758.98676	475.0
760.26782	1258.3
761.14178	855.9
762.09131	1034.8
762.98553	332.5
763.77985	295.4
764.77252	30.1
765.51031	46.1
766.86304	259.7
768.01978	155.7
769.35657	2037.0
770.11200	1428.4	[M+2H] (2+)-H2O
771.10858	819.3
771.94958	127.5
773.54584	20.2
780.66632	12.1
783.49500	93.3
789.04071	111.8
791.14740	30.1
792.57941	207.5
793.54169	79.4
794.63678	69.2
795.78583	59.5
798.41449	102.8
799.19482	9.2
800.90350	76.1
801.76599	17.5
804.25635	99.5
805.49335	216.6
806.40527	28.8
809.35687	91.7
811.47650	770.8
812.59344	405.0
813.43335	118.0
814.28339	71.1
816.94641	230.3
817.70636	107.4
819.27893	81.3
820.49231	140.5
821.74078	210.2
824.47992	68.8
825.37054	71.9
828.04242	213.4
829.14349	102.9
830.25116	17.6
831.59515	253.0
832.90143	106.7
834.43353	16.7
837.66608	47.4
838.34180	13.7
839.48230	51.2
841.71222	204.0
842.52063	256.6
843.47131	74.3
844.07562	41.9
844.87262	61.0
847.40985	139.2
848.91119	99.0
851.53192	66.3
852.26935	120.5
852.89557	22.9
854.36322	431.2
855.56232	86.4
856.47711	24.2
857.15009	27.3
858.24908	64.8
859.27777	1600.3
860.34833	653.1
861.19489	158.5
864.07355	33.1
864.67566	27.4
867.52118	112.1
868.35522	55.9
871.33673	226.0
872.54242	471.0
873.57068	126.1
876.25079	19.7
881.27869	22.6
881.88080	9.9
882.92120	46.1
884.28979	32.4
885.91553	139.4
886.59302	180.5
889.43634	10754.9	y (8) (1+)
890.47186	4389.0
891.53839	366.2
894.05316	114.7
895.14703	27.9
895.87006	137.6
897.26373	61.7
898.28564	69.9
899.53510	45.2
900.60864	51.8
901.70599	39.8
902.32587	47.4
903.28320	24.3
904.44189	131.2
905.16400	8.3
906.48810	98.5
908.14349	182.4
909.55518	44.1
911.22675	187.0
912.31781	66.0
913.08453	66.2
914.66888	43.4
915.91510	103.5
918.28174	28.8
919.33527	23.6
920.05768	35.9
920.86987	57.9
921.85742	95.3
922.64667	133.2
926.61383	137.2
927.45697	44.3
928.15680	33.7
929.17780	40.2
929.89215	33.9
930.83594	98.8
932.79425	29.0
934.60504	28.8
935.55023	37.6
936.21216	41.3
938.43207	82.5
939.64008	172.7
940.54620	211.2
942.31183	39.0
943.09131	113.0
944.84406	39.6
946.54169	58.1
947.19165	39.0
948.07617	283.9
949.28900	55.5
950.01324	70.4
951.54565	216.5
952.25470	294.6
953.40045	241.3
954.63800	125.4
955.81763	280.4
956.45038	81.8
958.76947	39.9
959.60028	79.1
960.65918	105.2
961.49414	68.3
962.69904	9.2
964.00092	97.5
967.37579	93.3
968.12653	87.7
969.62677	7.7
971.35114	60.8
972.24847	37.8
973.45819	452.4
974.40424	1271.1
975.39429	558.8
976.50092	196.1
978.75122	57.0
979.45575	12.0
980.37451	24.1
981.59344	118.3
982.43414	45.4
983.53009	68.4
985.31525	65.4
986.35004	61.5
987.18536	133.5
988.39142	28.7
989.47125	21.2
990.33014	142.9
991.51764	158.7
992.16547	15.5
993.31055	26.3
994.03448	36.9
995.94196	446.2
996.68536	126.9
997.71844	42.1
998.50586	182.2
999.21753	5.1
1001.44067	73.0
1002.65887	514.4
1003.56757	91.7
1004.60614	969.2
1005.65533	388.9
1006.47192	39.5
1008.57574	138.6
1009.33594	144.9
1010.62183	206.7
1011.59796	112.6
1012.21118	14.2
1013.19733	140.4
1014.37982	57.2
1017.80542	92.4
1019.11383	20.5
1019.85541	26.3
1022.10376	85.6
1023.16351	102.2
1026.33569	926.9
1027.54163	159.5
1028.41650	127.4
1029.78015	193.2
1031.66064	20.5
1032.44910	49.0
1033.70398	192.5
1034.41748	24.6
1037.29150	183.8
1037.98645	78.0
1038.89856	95.9
1040.08350	46.7
1040.73364	101.6
1042.11450	110.5
1042.85474	53.6
1044.03369	136.4
1044.90674	186.0
1045.69067	50.6
1047.42896	13.8
1049.11658	112.3
1051.50049	12.9
1052.69263	201.8
1053.57520	38.6
1055.74414	342.2
1056.62585	784.6
1057.58765	792.0
1058.61450	853.9
1059.55225	854.1
1060.50513	494.4
1061.42395	77.4
1065.18628	65.7
1065.82068	77.0
1067.52539	45.0
1068.66113	113.5
1069.48975	565.9
1070.46143	152.3
1071.56616	16.7
1073.82251	12.2
1074.84058	44.1
1077.03430	32.4
1078.53760	45.5
1079.38843	35.7
1080.12769	83.2
1081.20654	130.6
1083.14771	28.8
1085.56030	35.5
1087.48938	351.2
1088.56750	176.7
1089.64465	48.2
1090.38818	39.2
1092.80542	5.4
1093.82104	53.4
1094.52014	141.9
1096.69946	58.0
1100.34155	102.2
1100.98633	51.9
1102.36462	43.9
1103.71497	12.1
1104.81934	58.7
1105.73633	18.3
1106.41992	72.3
1108.81299	27.2
1110.21875	57.7
1111.21448	36.8
1113.53003	48.9
1114.82153	129.2
1115.78064	42.9
1117.42786	17.5
1118.65686	43.9
1120.94116	89.6
1122.19458	72.5
1124.40869	1502.4	b (11) (1+)
1125.43774	486.3
1126.53430	67.1
1127.74023	40.5
1130.88953	21.8
1132.69238	38.2
1134.32764	42.8
1141.26392	31.9
1143.28479	30.1
1146.58984	8.4
1147.48730	105.1
1148.52734	86.6
1150.59473	144.4
1152.06055	46.7
1152.66321	15.1
1157.62476	19.5
1158.78381	203.3
1159.43433	30.4
1162.40112	56.1
1166.65149	25.8
1168.47266	30.9
1172.77832	38.5
1173.56335	94.8
1175.96484	11.2
1177.23132	115.5
1179.03174	67.2
1179.70996	76.8
1181.44971	51.8
1183.44482	100.2
1184.70850	43.5
1187.36108	76.8
1189.48145	64.5
1190.48547	22.3
1191.54749	27.8
1193.30774	36.4
1197.29956	17.4
1198.66577	48.5
1199.86072	59.0
1200.51563	118.0
1201.52405	36.1
1206.47485	1238.3	y (11) (1+)
1207.54138	1099.8
1208.56689	231.5
1213.97900	43.4
1215.55078	87.8
1216.45325	12.2
1218.27466	29.4
1222.53723	27.8
1225.54480	17.3
1228.68494	22.7
1229.36621	14.3
1230.35754	5.4
1231.12024	34.1
1232.63062	51.2
1233.64612	10.7
1234.27478	45.9
1237.72375	22.6
1240.38660	24.2
1241.48608	61.0
1243.55554	29.8
1244.42859	19.7
1247.18042	68.4
1251.56750	45.9
1253.15808	36.6
1254.58655	32.9
1258.16455	6.2
1259.01404	44.4
1260.55432	84.2
1261.49255	89.9
1264.78186	25.6
1266.99878	58.4
1268.23242	36.9
1269.54871	27.3
1270.46472	58.2
1271.46094	121.5
1272.58496	13.8
1273.64294	43.1
1275.48987	641.4
1276.38220	182.6
1277.53625	184.1
1278.28040	25.7
1280.34570	48.3
1281.72156	15.2
1282.60901	43.0
1283.83472	32.2
1286.35718	184.3
1287.32300	36.1
1288.12561	71.4
1289.42688	43.4
1295.40320	44.4
1296.53845	57.2
1297.36365	42.1
1299.70935	21.8
1303.79858	71.2
1304.54321	21.0
1305.43066	9.9
1306.20093	41.4
1307.33289	99.5
1309.47009	39.4
1314.27917	59.5
1315.61877	27.1
1316.54187	38.3
1317.64587	45.1
1318.50781	27.4
1322.08130	11.4
1323.46973	178.6
1324.84656	25.1
1328.06946	74.3
1332.55664	381.4
1333.69336	193.8
1334.52136	30.1
1338.94202	37.5
1339.77612	6.9
1342.13489	48.9
1342.76624	136.4
1343.57764	28.3
1344.41016	13.6
1354.42590	43.1
1356.58142	12.3
1360.44556	74.2
1362.00952	12.4
1365.46350	26.5
1366.60828	55.7
1373.36377	288.8
1374.52405	235.1
1375.29358	23.9
1381.24792	17.6
1384.33496	541.3
1385.36145	184.6
1386.36938	13.5
1392.27930	71.0
1393.04285	36.0
1395.72180	41.9
1409.46509	13.8
1410.61682	54.9
1411.49500	50.2
1413.24353	35.2
1430.21936	43.3
1431.08618	20.6
1432.40283	116.2
1441.52527	6.2
1461.86023	24.8
1480.88525	33.8
1515.49231	41.2
1538.16797	82.4
1538.78894	6.2
