# Supplementary material for: Phosphoproteomic Analysis of Platelets Activated by Pro-Thrombotic Oxidized Phospholipids and Thrombin
Source: PLoS One. 2014 Jan 6;9(1):e84488. doi: 10.1371/journal.pone.0084488 (PMC3882224; doi:10.1371/journal.pone.0084488)
Supplement: Annotated Spectra S3 — (ZIP) [file pone.0084488.s006.zip › KGSFGLPGQGDFLR_-16_2_115876.txt]

m/z	i	matches
222.98663	34.8
225.17513	15.2
227.16745	14.3
228.27457	108.4
229.29839	115.1
232.12360	79.4
234.03993	185.6
237.20178	75.7
238.26382	29.7
242.05579	225.5
242.79337	15.8
244.42593	57.8
245.57187	34.7
247.26688	54.1
249.49414	25.8
252.38040	17.8
253.97438	83.1
255.32254	371.4
256.16830	71.4
256.86169	16.5
260.30386	101.2
263.07562	19.1
273.16931	13.0
274.21735	75.3
275.88089	99.7
279.58530	84.2
283.36887	37.1
288.29498	60.1
289.38632	52.9
300.12012	173.1
314.19312	95.2
315.29230	12.5
324.15808	177.2
332.48193	180.0
337.58386	20.5
340.14911	93.8
341.05045	35.0
342.18512	23.1
343.42798	71.8
344.45541	26.5
348.96313	58.3
353.03760	37.1
356.56244	77.1
357.41003	154.7
359.18396	113.1
361.11447	133.9
362.17365	25.8
369.49731	47.5
371.20154	15.2
372.35889	86.2
377.53180	56.8
379.40106	68.0
380.52563	212.1
383.28687	30.5
385.14221	151.6
388.16174	114.9
389.46515	55.9
390.28760	29.1
392.08154	84.2
397.89984	12.6
400.58850	72.5
402.16693	771.3
404.45306	146.9
405.29736	88.2
411.50848	74.0
414.32745	37.9
416.34845	101.7
417.45972	25.7
422.71497	194.8
424.52258	38.4
426.47717	53.2
428.87665	108.2
432.41943	28.5
435.34308	2596.7
436.51202	407.5
437.27209	36.8
441.51978	91.3
443.99988	633.3
444.60034	21.4
445.33038	67.0
446.09192	106.1
447.48657	64.1
451.28851	50.4
452.50842	178.3
453.29346	158.1
457.59796	99.8
459.01233	247.2
460.44562	71.4
463.43091	115.3
465.31537	102.3
466.01459	20.5
469.91089	70.2
472.74133	59.6
473.40967	30.9
474.60815	12.5
478.00702	121.9
480.24146	498.8
484.54407	79.5
486.12976	22.7
490.04083	23.1
491.58325	98.3
493.45923	21.8
494.05957	44.0
494.71063	139.6
498.13831	175.7
500.36517	163.0
502.40918	30.9
504.15363	54.6
509.09167	50.8
513.79285	83.9
515.08929	92.4
516.48492	95.8
517.20233	181.8
518.33362	20.5
519.33630	33.4
521.12091	98.5
524.52423	54.3
526.23187	50.3
527.22565	91.0
530.01984	75.6
531.15369	56.8
532.00323	42.7
534.51257	89.5
536.39099	93.6
537.21057	50.0
538.81622	19.0
542.71307	121.6
543.34711	26.7
544.46893	276.0
546.96686	119.0
550.38922	161.5
551.43585	173.7
552.23029	59.0
554.31696	494.7
555.20905	334.4
556.05536	117.1
557.12616	326.1
558.37213	41.1
561.29706	47.6
562.08319	46.0
563.05109	52.3
564.47833	223.4
565.39362	24.6
572.31604	4725.9	b (6) (1+)-P
573.34900	737.0
574.11102	270.2
575.08441	84.9
576.10236	43.7
580.42017	249.4
583.04340	44.3
584.15997	45.5
585.79669	99.2
587.31226	200.3
589.44525	23.8
590.82147	15.2
591.53339	21.1
595.50409	33.6
597.08746	163.5
598.17749	125.1
599.23981	184.2
602.17999	119.9
604.30109	66.8
605.11597	224.3
605.82788	36.4
607.36200	1013.1
608.59772	552.9
609.63586	75.4
610.55792	87.9
615.70325	59.7
616.50403	41.8
617.23090	195.4
619.57568	19.2
621.13202	213.5
622.03235	47.8
623.42029	52.8
626.64874	129.8
628.35803	170.8
629.67883	60.3
631.70245	96.9
632.39880	50.2
633.41791	148.5
634.94226	41.1
635.59772	134.7
636.50696	286.7
639.13708	130.4
640.37250	66.2
641.78430	132.7
642.40601	217.2
643.99048	239.7
644.93573	307.7
646.02020	109.8
648.27106	241.2
649.45953	272.0
650.66046	75.7
651.37579	245.0
652.35089	292.5
653.35187	162.9
654.81360	327.1
657.16547	107.7
660.35095	71.6
661.47919	44.2
662.40649	55.4
663.61340	125.6
665.11053	68.0
667.04547	463.4
668.40375	215.2
670.21625	6278.7	b (6) (1+)
671.32147	1589.4
672.25568	75.5
672.97394	238.0
673.70551	71.1
675.29083	29.1
676.38934	147.6
677.19336	71.7
679.12213	235.0
681.23663	61.6
682.15167	20.4
683.50458	377.8
684.36108	323.6
685.18677	131.3
685.82928	205.9
688.52875	79.6
690.24933	132.5
691.74878	739.4
693.01556	1651.7
694.26892	378.8
694.95892	184.5
696.53925	407.5
697.19269	344.3
698.09802	37.1
698.93127	336.3
700.31244	212.6
702.05023	198.3
703.04535	360.1
704.17749	87.9
704.95270	268.8
705.56311	163.1
706.57532	40.7
707.39941	200.0
708.03119	317.8
709.39911	579.9
710.35272	145.9
711.10999	111.2
712.37622	700.0
713.27502	1199.8
714.12592	514.0
715.26398	363.1
716.52643	904.6
717.35736	374.0
718.63666	156.2
719.47723	43.4
721.16003	1452.7
722.22162	7294.5	[M+2H] (2+)-H2O-P, [M+2H] (2+)-NH3-P
723.28967	920.0
723.95245	158.8
724.63873	196.5
726.05151	222.2
727.89587	324.0
729.10114	71.5
730.39960	4291.9
731.16107	63913.8	[M+2H] (2+)-P
732.54926	749.7
733.43097	218.4
734.35297	227.2
735.27905	637.5
736.61572	370.8
737.22333	146.1
739.61554	2669.8
740.39545	1502.4
741.39020	602.1
742.62726	280.7
743.44806	126.6
744.70618	260.3
745.32880	331.0
746.51550	343.9
747.66333	1107.2
748.34625	911.1
749.40961	386.5
750.87592	218.0
752.33667	580.1
753.24170	403.8
754.10913	1480.3
755.09827	1367.0
756.61432	1373.9
757.53497	1222.2
758.87018	472.2
760.19019	359.4
761.19659	2657.4
762.19910	1353.5
763.21881	747.3
764.07288	1561.4
765.09467	661.1
765.99817	295.8
766.73871	177.9
767.55682	333.9
768.57562	331.0
770.12415	6334.9	[M+2H] (2+)-H2O
771.07745	3631.9	[M+2H] (2+)-NH3
771.94757	32.9
786.43512	62.2
789.50409	278.1
793.24542	132.8
794.27301	41.1
794.88153	40.3
796.50946	190.3
799.41003	20.5
800.22571	66.2
801.60132	9.9
802.91296	42.4
806.48236	71.7
808.92255	203.7
810.66510	196.0
811.47406	45.6
812.54749	16.5
813.70172	66.3
816.26160	709.4
816.90778	654.0
822.01318	200.4
824.33270	191.7
826.60663	63.1
827.35657	125.6
828.70074	201.8
829.47369	34.4
830.27899	51.7
831.65778	55.1
832.28210	64.9
835.25824	306.7
837.29132	142.2
839.38202	132.6
841.55414	50.9
842.74554	40.3
843.38873	117.1
846.20294	84.8
848.03131	90.2
853.95386	530.4
854.60352	16.5
856.47723	461.2
857.21576	196.3
857.86670	65.0
859.55096	29.7
860.53711	101.8
861.59735	59.4
864.33899	30.3
865.26190	460.6
865.88373	110.2
869.62250	167.2
871.45844	294.6
872.23737	125.0
873.24243	52.8
873.84247	67.5
876.42743	148.9
879.32281	81.8
885.20697	82.1
886.72070	129.1
889.44318	14312.7	y (8) (1+)
890.56366	4260.5
891.67816	459.8
892.60791	20.5
893.36200	147.2
894.28931	42.4
897.13306	276.8
898.09406	20.5
899.38470	116.2
903.93994	34.5
905.82251	153.8
908.44415	174.5
911.29492	394.1
912.78204	166.9
914.68622	94.3
915.68964	69.0
916.87067	122.5
918.58527	35.1
920.01147	145.0
922.01172	91.5
923.54071	214.2
924.30487	277.3
925.01935	98.3
927.47876	96.1
929.41498	174.8
930.66022	56.5
932.01221	169.8
933.48071	32.8
936.62109	64.9
938.41803	32.5
940.82367	23.2
942.44312	15.2
943.27588	107.5
945.81659	175.3
946.76886	182.0
948.55524	33.8
949.46930	158.0
951.92523	169.4
952.63397	404.2
953.42041	49.4
954.63898	299.2
955.51312	150.6
957.70087	50.4
960.65509	55.7
961.35614	78.2
963.38300	42.5
965.35406	103.4
966.41949	413.2
967.09821	52.6
967.98676	108.4
968.75812	44.4
970.64569	79.4
972.62091	46.4
973.95953	359.4
975.01605	321.1
976.51190	195.9
977.89777	497.3
979.67865	86.2
981.70850	49.6
983.03485	86.1
984.10645	108.2
987.01294	65.7
987.89526	55.4
988.97485	86.1
990.58490	119.1
993.84088	34.5
997.27045	49.5
998.37457	53.0
1000.30353	199.6
1001.45453	80.8
1002.46625	879.7
1003.73065	225.7
1004.34082	47.7
1005.02979	38.4
1006.27472	58.4
1007.85132	363.7
1009.31104	208.4
1011.53149	13.9
1016.33350	32.5
1017.27393	55.8
1018.20697	46.3
1021.60010	219.9
1024.20044	99.1
1026.34351	486.1
1027.45886	115.4
1028.31348	177.6
1030.02856	267.1
1033.73743	20.5
1037.27869	172.6
1038.30579	512.1
1039.36902	461.1
1040.48853	88.5
1041.66541	164.9
1043.45166	78.5
1044.73340	62.3
1045.53174	285.2
1046.85669	501.8
1047.99878	611.1
1049.08350	55.0
1053.27197	59.8
1057.11670	270.7
1057.73633	568.0
1059.53296	1301.7
1060.29321	550.8
1061.06030	124.7
1062.29895	56.9
1064.45703	41.0
1067.93103	234.1
1068.53271	117.4
1069.43933	19.9
1071.68604	128.8
1073.29468	74.1
1074.44702	62.4
1075.62915	118.4
1076.23621	131.8
1077.07007	175.8
1078.87695	121.7
1080.30005	185.1
1083.55811	132.3
1086.10596	229.9
1091.39551	15.6
1092.43262	231.0
1094.46143	205.8
1095.20251	13.9
1097.50183	199.1
1098.86157	13.9
1101.16907	45.7
1102.11462	59.8
1106.49780	69.8
1107.38538	75.4
1108.22900	110.6
1110.79858	52.2
1111.72583	95.1
1112.57471	15.2
1116.35425	192.2
1117.62366	36.4
1123.81177	156.3
1124.44116	1449.0
1125.50220	336.0
1129.47766	43.7
1131.20874	41.1
1133.45459	49.1
1134.21997	131.6
1135.49512	151.4
1136.32336	124.4
1138.46729	54.5
1144.66370	35.1
1146.35168	87.7
1150.60522	77.0
1153.35522	51.8
1154.38086	404.9
1163.69812	149.6
1172.62598	11.2
1173.78162	288.3
1174.54712	23.1
1183.43542	41.2
1184.24622	44.3
1188.30786	129.8
1189.76270	61.0
1191.58362	66.9
1192.18872	23.9
1193.86011	46.3
1195.27930	16.5
1196.47278	226.4
1197.48547	156.4
1199.58423	23.1
1205.30493	38.3
1206.51880	1695.2
1207.63928	1041.4
1208.56287	227.4
1209.55457	114.9
1210.39502	155.7
1211.63757	43.0
1214.21802	109.2
1216.73181	55.6
1227.40430	16.5
1230.36584	87.6
1233.57385	128.1
1234.66760	351.4
1235.67590	134.5
1243.61292	122.8
1245.47449	51.1
1248.08337	64.3
1258.49500	254.3
1261.49109	17.8
1264.04675	19.1
1269.98657	100.7
1271.40125	33.1
1272.32349	20.7
1273.44263	35.9
1275.78137	602.7
1276.74414	316.5
1277.47864	310.6
1278.35913	35.9
1286.43140	308.3
1287.38501	254.7
1289.06213	37.7
1293.93591	158.1
1295.46582	223.5
1296.88611	172.6
1297.72156	41.5
1304.35486	73.1
1305.54749	93.7
1306.36853	238.5
1307.29346	53.6
1308.26477	301.9
1308.87695	185.4
1310.67883	63.3
1311.45056	24.5
1313.58691	74.1
1314.54126	188.8
1315.68616	238.9
1322.35046	119.1
1323.35706	538.0
1324.63049	324.1
1325.62000	115.5
1330.66797	96.7
1332.38269	259.9
1333.24451	218.6
1334.61304	113.1
1344.67542	82.3
1345.29651	60.9
1352.56958	27.1
1356.72034	71.5
1358.96863	97.3
1360.36316	105.3
1361.72070	34.3
1366.51379	74.4
1367.36829	238.5
1368.33899	23.1
1369.95154	45.7
1373.50256	501.7
1374.68530	262.4
1384.37805	986.2
1385.42676	143.3
1393.23535	67.3
1400.65735	42.9
1410.18628	103.6
1411.34045	75.7
1412.38037	47.6
1413.55334	34.9
1430.18823	159.1
1431.14551	29.7
1431.87976	119.9
1460.69519	16.5
1536.75293	99.4
