# Supplementary material for: Phosphoproteomic Analysis of Platelets Activated by Pro-Thrombotic Oxidized Phospholipids and Thrombin
Source: PLoS One. 2014 Jan 6;9(1):e84488. doi: 10.1371/journal.pone.0084488 (PMC3882224; doi:10.1371/journal.pone.0084488)
Supplement: Annotated Spectra S3 — (ZIP) [file pone.0084488.s006.zip › KGSFGLPGQGDFLR_-17_2_124323.txt]

m/z	i	matches
229.46046	41.9
234.09351	166.8
235.17230	58.4
236.08887	15.1
237.14435	22.4
238.17780	23.8
243.44620	36.5
246.03433	43.8
249.04913	27.3
252.30811	13.8
255.23579	269.0
256.05286	31.1
262.14722	24.3
263.23474	31.6
268.21033	66.5
269.33914	101.9
271.36652	143.7
274.17673	18.2
279.12378	83.2
280.09039	61.7
281.02609	65.4
283.40204	59.6
284.12561	73.0
285.42709	25.9
286.34647	48.4
288.31934	122.0
291.89703	24.0
293.16782	88.0
294.26468	19.8
298.27133	37.7
299.37332	85.6
300.31995	139.1
304.58594	36.6
313.52118	17.7
314.35913	42.3
322.22995	43.5
323.18207	21.4
324.19763	51.5
327.34924	31.5
331.08698	106.3
333.22266	50.2
340.23047	20.9
346.26306	78.4
346.91614	82.6
348.42126	101.8
351.04590	52.7
353.15796	407.9
354.32416	43.8
356.49951	46.7
357.50861	144.9
358.39001	108.7
360.20825	33.4
361.14758	128.0
365.27838	99.8
372.10205	74.1
374.22406	102.6
379.45996	111.6
380.33472	110.4
383.26526	54.7
385.20593	84.0
386.40039	30.4
387.35132	163.9
393.43781	70.1
399.36139	68.6
400.05188	129.0
401.27802	74.5
402.25098	300.4
404.00299	360.1
405.32990	145.7
406.31592	58.2
414.11884	62.0
415.46423	34.9
416.10968	93.0
417.03790	74.1
418.24554	36.6
419.29657	101.6
420.21155	186.1
424.45215	10.6
425.16779	178.3
426.49438	90.5
429.18665	75.2
430.46484	247.9
431.79346	84.3
433.01636	144.7
435.35101	2437.7
436.40857	98.1
437.46851	46.7
440.53339	41.1
441.49762	45.7
444.25391	532.6
445.27014	245.2
448.39972	89.2
452.01074	237.9
453.13318	113.7
454.76660	192.6
455.37616	151.8
457.27161	97.6
459.17157	94.1
460.31464	110.2
462.36725	86.6
463.48730	38.4
465.23804	134.7
470.01862	52.8
476.27155	54.8
479.86261	175.8
481.96631	101.1
484.58838	273.5
486.27100	57.9
487.81415	36.6
489.02545	125.2
490.89392	56.8
491.76990	120.9
494.27032	181.8
494.88910	16.6
496.43921	40.7
497.38257	34.6
498.46112	233.7
499.32233	29.9
500.23035	455.6
501.25964	157.9
503.59961	31.7
505.49170	91.8
506.16650	42.7
513.21191	152.1
515.36963	50.0
516.34497	199.1
517.25897	293.8
518.00952	234.5
518.69928	86.0
520.44476	46.0
521.40607	111.3
523.91022	119.3
526.50818	204.3
527.42468	101.8
528.44287	60.8
529.32037	91.4
530.06354	57.7
532.36353	157.3
535.09381	44.0
536.23071	147.2
536.92737	13.6
539.23120	141.9
540.43054	117.2
543.19965	60.2
544.05939	181.2
544.67426	34.1
546.26837	56.2
547.18121	54.3
548.89355	398.5
550.32544	405.2
551.46594	22.7
552.27570	33.5
553.42645	157.3
554.39575	540.3
555.51239	284.6
557.03607	199.0
557.72083	128.5
561.30774	37.8
562.06183	48.9
563.41565	63.5
567.23309	126.5
569.29022	77.1
572.37347	5427.6	b (6) (1+)-P
573.41107	504.9
574.46814	111.7
577.09070	66.9
578.24481	123.7
579.43060	50.1
580.53784	163.9
581.41516	302.7
583.33295	165.5
584.03705	61.9
586.34503	64.0
587.18256	105.5
588.47638	148.2
590.19537	174.5
591.05206	66.4
592.94342	323.7
593.78998	37.7
596.08594	216.3
597.05811	69.0
599.47595	256.8
600.82190	106.9
602.43719	146.7
603.56543	65.8
604.39838	192.4
605.43610	79.3
606.49310	209.7
607.37115	949.8
608.42377	42.5
609.33453	30.5
610.57709	151.4
614.55438	76.0
615.30316	79.9
616.22357	129.5
617.49750	156.1
618.79590	115.0
620.16913	21.3
622.90369	57.8
623.53406	80.3
625.46295	218.0
626.13074	52.9
628.40228	293.0
629.63910	112.9
631.22589	80.3
632.07318	132.6
633.13226	72.5
634.50952	71.7
636.91547	121.4
638.74121	527.2
639.64008	80.5
640.98035	47.6
642.27100	302.6
643.21777	113.2
644.53796	519.1
645.63605	584.8
646.54926	259.6
647.24072	90.3
648.31891	154.9
649.20770	61.9
650.30469	62.8
651.64063	539.5
652.37445	170.6
653.45056	179.1
654.61090	547.8
656.03412	74.7
657.87213	42.6
659.98596	436.4
660.84387	30.2
662.44208	40.9
663.31488	109.6
664.05591	134.0
665.06299	314.5
667.18842	1511.0
668.02527	149.6
670.28070	7491.3	b (6) (1+)
671.39160	1138.7
672.29510	332.8
672.92340	11.6
674.15009	159.4
674.99402	99.2
676.34637	173.1
678.24005	198.9
679.36346	211.5
680.38202	104.7
681.33221	81.7
682.27924	87.8
683.13794	532.0
684.35681	200.6
685.43439	216.1
687.18732	419.8
688.39252	61.2
690.38922	365.3
691.32257	169.7
692.28699	1307.6
693.19049	1888.0
694.04364	331.4
694.81183	193.5
695.49390	86.7
696.41376	209.0
697.07916	75.7
698.57349	229.7
700.93134	322.4
702.38293	138.4
703.67126	750.3
704.71252	470.0
705.63959	691.6
706.82269	182.6
707.57117	562.4
708.86633	570.6
712.31329	837.3
713.52466	1403.7
714.67487	262.0
716.13727	490.9
717.45270	137.1
718.48297	250.8
719.34180	270.0
720.86444	621.5
721.64227	1482.0
722.28308	6269.5	[M+2H] (2+)-H2O-P, [M+2H] (2+)-NH3-P
723.17267	681.8
724.40356	286.5
725.38586	402.9
726.10345	540.3
727.46442	190.3
728.31598	137.9
729.78351	1813.2
731.06171	56700.9	[M+2H] (2+)-P
732.05573	1354.2
732.74371	889.0
733.44940	100.9
734.48199	248.1
735.22015	360.2
736.23279	703.6
736.97955	331.1
738.52271	785.5
739.47284	1001.1
740.30347	2239.6
741.25494	408.0
742.76239	611.5
743.59088	831.1
744.54456	571.5
746.00458	536.8
747.21393	1123.9
747.84814	883.5
748.64203	819.1
749.51587	940.9
750.34052	284.4
751.18665	752.3
752.49652	897.2
753.63129	768.4
754.81604	2934.8
755.97845	1234.0
756.85089	855.0
757.76862	1750.0
758.95313	95.7
760.59473	3983.4
761.47717	2663.4
762.39722	2445.0
763.49921	2187.0
764.30298	751.9
764.93512	159.6
765.72906	148.5
766.53912	983.2
767.47272	372.6
769.68536	7049.1
770.56500	3627.9	[M+2H] (2+)-NH3, [M+2H] (2+)-H2O
771.44550	491.4
784.25775	15.3
789.14532	27.4
790.47717	65.8
792.46899	333.2
793.40216	25.8
795.79712	54.2
796.47430	17.4
797.77972	86.5
798.95709	104.9
800.32452	78.9
802.46301	216.3
804.10223	245.3
805.90594	134.0
808.63782	360.2
812.42200	131.6
814.15350	81.3
816.23419	544.5
816.86066	286.2
821.83771	127.3
822.98499	46.9
824.25757	319.6
824.91949	46.5
825.66827	36.1
827.19263	409.1
828.91663	252.2
830.36884	47.2
831.61115	51.5
832.65619	92.3
835.08948	167.0
836.70428	308.5
837.73853	321.3
839.15851	484.1
841.75720	178.7
845.84515	214.2
846.58344	40.6
847.35889	63.9
854.30658	220.5
855.59552	121.9
857.90155	297.0
858.65350	23.5
861.94867	131.8
863.23846	127.1
864.50580	142.7
865.74493	362.7
867.48273	116.3
869.27710	210.2
871.50366	652.7
872.45306	530.3
873.86188	263.7
874.82483	153.7
879.39990	117.9
880.31964	195.1
881.23871	74.2
881.92609	176.0
884.62103	54.2
885.79877	28.3
886.46387	51.3
887.06738	51.8
887.81757	303.5
889.43512	15752.1	y (8) (1+)
890.45782	3691.8
891.54413	330.8
892.83130	27.4
894.08911	194.6
895.16772	98.7
899.50739	33.1
900.51660	134.8
901.52594	65.6
902.47858	31.2
904.67169	322.9
909.53094	240.3
910.53027	101.6
911.45001	432.3
913.08984	57.1
913.78241	37.9
914.47626	172.7
915.44952	61.9
916.55762	223.7
917.23529	302.8
918.42877	44.3
919.03046	171.0
920.89508	179.6
921.50000	153.1
922.37836	239.4
923.19574	29.1
924.49323	46.7
925.33447	155.4
926.08820	61.1
927.22736	68.8
928.32324	246.4
929.40918	183.6
930.03632	161.2
933.06586	83.1
934.43628	56.2
940.75244	235.1
943.78253	101.7
945.52417	136.6
946.43750	179.4
948.21820	57.5
950.33551	117.8
951.60858	170.4
952.74292	445.2
954.40698	176.6
956.16058	15.1
957.32806	30.0
958.46582	69.5
959.11371	140.3
964.13226	92.4
965.81396	314.9
966.89362	363.2
967.68915	23.7
970.36255	102.9
971.41010	86.6
972.51605	88.9
973.50226	109.1
974.74274	200.5
975.54645	34.2
976.63062	327.1
977.94720	299.1
980.54199	92.5
981.55890	452.0
983.08203	283.9
984.80243	281.1
987.09912	28.9
987.96967	164.1
989.81757	228.1
990.91998	86.1
992.41351	116.1
993.90985	158.9
994.92633	86.0
995.58691	50.0
998.41364	13.8
999.83368	47.1
1001.37256	120.8
1002.61591	493.3
1003.79315	214.5
1004.43927	47.9
1008.02570	937.3
1009.63910	309.2
1012.40973	82.2
1014.73651	33.5
1016.31372	65.0
1018.10480	128.0
1021.20148	247.7
1022.64191	146.4
1023.51080	63.7
1024.55481	85.5
1026.45081	959.5
1027.48865	199.0
1028.63599	152.0
1029.81836	490.8
1030.83813	36.3
1032.58777	54.6
1035.65649	167.4
1036.53833	78.8
1037.15674	33.5
1038.31250	593.9
1039.04395	226.1
1039.85950	104.6
1041.00500	242.4
1043.35486	28.9
1044.36060	45.7
1045.27527	125.0
1046.41040	411.9
1047.20044	502.7
1048.11841	57.4
1051.08215	340.3
1053.07605	172.7
1055.09265	53.4
1056.42749	451.8
1057.48438	1120.8
1058.74927	303.1
1059.60132	1144.9
1060.33496	138.8
1061.02954	53.6
1061.81726	12.1
1063.04517	160.3
1064.59058	15.3
1068.28210	300.4
1069.38281	84.8
1071.58008	27.6
1074.12585	342.3
1075.38171	55.8
1077.47290	43.6
1080.85400	67.6
1083.28467	81.9
1085.35791	110.0
1086.35706	64.0
1087.63989	53.3
1091.21021	108.4
1092.20044	176.6
1096.25146	53.5
1099.28809	78.8
1100.86963	63.5
1102.67859	283.9
1104.14722	189.2
1107.64941	16.7
1108.46875	153.2
1109.52734	92.5
1110.45166	37.7
1111.39978	31.9
1114.41382	81.1
1116.84766	43.3
1121.47498	31.9
1124.33032	1753.1
1124.95862	258.7
1125.64893	73.6
1126.36731	95.5
1129.57605	80.2
1130.68823	42.7
1135.38232	46.7
1136.36145	33.5
1137.74512	25.8
1140.43506	33.3
1141.54028	104.0
1144.37341	45.1
1146.42834	18.1
1148.65771	22.8
1149.28894	93.4
1152.03857	103.3
1152.65723	218.3
1156.22375	37.8
1158.30969	21.2
1159.77100	61.0
1162.79724	25.3
1163.56567	90.8
1167.56946	86.4
1168.39209	48.5
1172.16736	21.6
1173.48267	84.9
1174.62231	52.9
1176.42542	135.8
1177.64514	59.8
1189.77966	108.7
1190.98462	120.9
1196.55579	109.8
1200.76196	92.0
1204.40540	99.9
1206.65210	2720.9
1207.57861	956.9
1208.21216	61.9
1209.28247	175.9
1210.33557	38.0
1212.22192	55.2
1213.45056	35.0
1214.62524	120.1
1216.79614	13.6
1219.10376	38.0
1225.62805	84.8
1231.88977	33.8
1232.61890	19.7
1233.61511	305.6
1236.79749	26.8
1240.41370	18.4
1241.67236	18.2
1242.65833	74.8
1244.71936	16.6
1249.15417	42.2
1250.55725	85.0
1253.22083	71.0
1257.66675	258.1
1258.76233	28.9
1259.99280	141.0
1268.56995	159.8
1269.93689	90.8
1271.60168	270.1
1272.27576	192.1
1275.52795	793.3
1276.81311	254.5
1277.61975	101.1
1279.23303	109.3
1281.19006	80.4
1282.63245	111.4
1283.37354	39.0
1286.29431	175.2
1291.69727	33.0
1292.81287	90.4
1295.91980	132.4
1298.54724	58.9
1299.78906	147.4
1301.58777	36.7
1304.53650	91.3
1305.32019	50.2
1307.90955	168.8
1308.71228	76.8
1309.41760	55.1
1310.67114	58.5
1314.16785	328.3
1314.82947	67.2
1316.18396	184.1
1318.28406	37.5
1319.67883	44.2
1322.32849	1035.8
1323.12427	241.1
1323.73267	11.6
1324.58386	123.8
1327.52490	62.0
1328.47046	126.1
1332.63000	314.3
1333.84619	127.5
1334.46326	74.1
1340.57043	45.2
1342.31067	120.5
1349.20837	18.1
1351.75476	93.6
1354.12585	63.5
1354.96594	179.3
1356.29028	85.0
1360.97351	106.3
1365.45850	87.8
1367.34375	65.7
1369.77527	285.1
1373.46436	465.7
1374.24023	36.0
1375.24109	77.1
1381.38123	38.1
1384.37610	730.3
1385.56299	240.1
1391.34180	90.6
1409.55371	57.3
1410.15674	45.8
1410.82861	42.7
1420.30273	85.4
1430.57178	418.9
1431.59460	68.0
1436.60950	19.7
1440.20532	70.7
1442.33667	15.2
1493.79114	116.8
1510.45959	25.8
1515.33142	41.4
1536.72888	27.4
1559.31677	19.2
