# Supplementary material for: Phosphoproteomic Analysis of Platelets Activated by Pro-Thrombotic Oxidized Phospholipids and Thrombin
Source: PLoS One. 2014 Jan 6;9(1):e84488. doi: 10.1371/journal.pone.0084488 (PMC3882224; doi:10.1371/journal.pone.0084488)
Supplement: Annotated Spectra S3 — (ZIP) [file pone.0084488.s006.zip › KGSFSALVGR_-10_2_56203.txt]

m/z	i	matches
171.36084	15.8
174.92477	187.8
178.22270	42.4
179.08656	18.6
183.27338	14.0
184.12744	21.3
186.22508	180.8
186.84047	38.0
195.33479	93.9
196.11258	20.2
198.74329	10.5
200.14066	51.5
201.33920	19.6
209.19781	20.2
211.19241	14.0
213.16553	79.7
215.17549	92.1
217.04501	43.0
219.19411	14.9
225.13925	58.1
226.15295	89.7
227.02980	36.9
228.14522	72.2
229.15820	9.5
231.57652	36.7
232.27792	618.9
232.98566	38.1
234.16330	40.7
235.22699	17.7
236.71584	31.1
237.33084	92.5
237.97676	18.6
239.09314	19.7
240.31497	181.1
243.10110	101.2
244.24814	27.6
245.41844	12.2
246.23245	28.0
247.92525	66.8
252.14697	31.2
253.06110	77.4
255.19177	374.7
258.41571	16.1
261.14020	352.0
262.23953	60.4
263.25897	14.9
264.46027	21.1
265.16650	9.7
265.90482	35.7
270.28723	13.8
272.13239	51.2
273.20935	18.5
275.60406	147.3
276.23474	477.7
277.60272	20.4
280.24872	54.2
284.04633	364.7
285.33606	24.1
287.41272	7.9
288.66885	65.6
293.19531	114.6
296.02985	36.8
300.23706	42.9
303.59482	28.9
304.98364	22.2
307.03345	15.6
308.45419	98.9
310.31781	28.1
311.15143	33.7
312.40594	10.6
314.28345	42.0
315.11932	21.2
317.15283	11.4
322.27972	15.8
323.37805	117.0
325.27509	98.6
326.20221	86.0
328.30737	76.4
331.39838	580.8
332.26257	67.7
336.29572	65.3
337.46692	88.6
338.24176	19.7
339.05145	35.7
340.62067	23.0
341.27649	49.5
342.44196	42.9
344.36853	18.4
345.31866	112.3
346.22736	40.6
348.12219	44.9
350.07422	31.7
353.26440	234.6
355.15948	43.8
356.79022	209.5
357.45013	59.7
358.10223	29.6
359.10864	26.2
360.22827	25.0
362.45422	58.7
363.26624	72.0
364.48596	16.0
365.47369	189.4
366.14600	49.0
367.05688	68.0
367.79175	108.8
369.86401	136.6
371.05292	272.6
371.72772	177.7
372.77557	115.2
374.14532	221.9
375.09198	147.9
376.11932	80.6
377.05933	30.3
378.41272	62.6
379.76025	119.2
383.17462	90.5
384.06616	16.9
385.09857	111.1
385.93903	121.0
388.90533	356.8
390.21246	21.3
392.40332	40.9
393.17859	12.2
394.92267	119.6
396.31824	105.9
399.30872	46.7
400.03894	30.3
402.21918	179.7
402.88763	139.6
404.29999	114.0
405.86755	98.9
406.93524	16.8
408.11871	56.2
408.77686	59.6
410.18903	104.3
411.15131	122.2
413.96924	63.5
416.21759	51.3
416.85175	27.3
419.31934	92.2
421.32208	1348.6
422.47510	171.9
423.72479	68.0
424.90503	67.2
426.97852	39.0
428.20453	13.9
429.54968	480.3
430.24030	72.4
431.96399	316.7
433.28473	28.1
434.43610	160.2
435.43982	99.3
436.22717	140.9
437.61572	418.6
438.71552	324.3
439.56805	101.4
440.85333	78.7
442.93945	35.9
444.46185	537.1
445.25610	73.0
446.22699	35.0
450.32794	121.4
451.17682	160.3
452.21497	743.2
453.31152	394.4
453.94196	356.9
454.72424	44.8
455.97699	96.2
457.19830	26.6
458.45233	28.1
459.49841	149.1
460.79626	38.5
463.04169	85.1
464.85010	87.1
466.29736	369.8
467.30847	131.2
468.08978	106.0
469.90356	171.2
470.97076	84.2
472.46954	214.7
473.30640	166.7
474.06897	159.2
475.36865	56.9
476.92236	194.0
478.91595	115.0
480.31403	267.4
481.29694	74.3
482.10565	79.2
485.06757	279.3
486.18817	193.4
487.11621	352.2
488.31769	70.0
489.31409	173.5
490.49323	71.3
491.35913	160.9
493.12469	2057.6	[M+2H] (2+)-H2O-P, [M+2H] (2+)-NH3-P
494.08832	1301.8
495.47919	255.3
496.90802	174.8
499.17145	510.0
500.08130	17.6
501.43518	1866.3
502.50055	22668.6	[M+2H] (2+)-P
503.31219	274.7
503.94922	1749.8
505.36743	507.7
506.22699	262.8
507.13348	755.6
508.55365	623.9
509.91187	231.1
511.66815	1007.4
512.76373	476.1
513.97424	833.5
515.22247	1398.8	y (5) (1+)
516.22028	193.6
517.62256	1923.6
518.59296	1233.5
519.31744	414.9
520.19415	212.8
521.35144	128.3
522.34393	202.4
523.61200	400.7
524.45172	6.1
526.17120	393.3
527.28290	144.9
528.36176	383.3
529.22125	175.9
530.01489	231.5
530.96515	640.4
532.44861	1229.7
533.66998	1962.7	[M+2H] (2+)-NH3-H2O
534.34723	1654.2
535.56018	648.1
536.65472	690.2
538.04303	771.9
539.13202	1858.0
539.94330	1476.0
541.16162	1354.7
542.11829	3464.5	[M+2H] (2+)-NH3, [M+2H] (2+)-H2O, b (6) (1+)-H2O-P
542.97644	1364.6	b (6) (1+)-NH3-P
544.12604	426.9
544.76166	94.0
545.41742	67.3
551.81610	62.6
556.02576	14.0
558.79999	46.6
559.68872	76.9
560.39551	11.4
561.46381	33.1
565.31055	125.2
567.43622	47.8
569.09229	127.9
572.42004	129.4
573.32336	113.0
576.33698	6.7
578.48236	76.9
580.44952	41.3
581.84967	70.6
583.04462	57.0
584.73676	76.5
585.39417	187.7
586.22845	155.3
587.34100	128.5
589.31787	19.8
591.58258	19.5
594.13959	139.2
594.84125	42.0
596.84113	82.9
598.84296	201.4
602.51373	1101.2
603.52069	268.0
604.32727	190.8
605.63031	220.4
607.65027	166.1
608.40582	158.7
609.19696	15.9
610.56909	114.6
611.54999	19.5
612.34491	57.8
613.44836	172.7
616.05750	714.8
616.75470	378.7
617.40253	208.6
618.20844	52.6
618.98334	70.3
620.51611	126.3
622.60260	154.3
623.33691	196.1
624.25653	175.9
626.25623	252.0
627.14728	29.9
627.96021	65.5
628.56708	60.5
630.01270	266.5
630.80280	691.5
631.40393	45.3
632.64471	57.5
633.98962	92.8
635.97681	120.0
637.42438	41.8
638.44366	123.4
639.39905	437.7
640.36578	150.3
641.30634	64.0
642.54797	30.4
644.39551	43.2
646.13385	1174.4
647.35126	207.1
648.02899	60.6
650.82275	70.2
651.71155	166.9
652.82324	45.9
654.47870	295.9
657.48932	64.4
658.49921	347.9
660.61420	7.9
661.49066	160.0
662.32977	498.9
663.35492	64.3
664.39398	72.4
665.92499	58.7
666.58270	108.7
668.03668	213.8
670.41931	196.4
671.67633	20.4
673.37762	186.3
674.30377	45.8
675.25116	39.5
679.16486	159.7
680.17767	829.6
680.99072	262.1
683.75470	25.9
685.24219	212.0
686.20001	63.2
687.59747	396.1
689.04950	405.5
690.04169	70.3
691.10291	65.9
693.42871	16.8
695.93524	343.6
698.17474	95.7
699.59723	95.7
700.35712	109.6
702.61584	129.1
704.54645	199.9
706.28809	92.3
709.33563	7.6
710.01837	156.8
711.11420	299.8
712.01129	326.5
712.71820	70.2
717.58948	92.7
719.55219	132.1
720.22961	98.3
721.26056	141.7
722.55127	25.9
723.85236	37.7
725.44904	150.9
727.30811	16.9
729.15033	349.2
731.32159	18.0
732.11768	45.9
733.44861	39.5
734.44965	14.9
737.53595	197.8
738.40753	35.9
739.12018	70.7
740.20587	67.6
741.15826	37.7
742.46088	172.6
744.24695	317.6
745.25568	57.4
747.20111	419.1
748.41125	121.7
749.31866	664.4
750.44684	468.3
753.16705	48.5
754.61340	214.5
755.89349	63.3
759.53497	91.8
761.43195	72.1
763.42535	16.8
766.80939	31.2
769.13025	124.8
771.38092	310.2
772.36945	349.6
772.99628	104.5
773.76477	34.9
776.41632	706.0
777.41821	150.5
778.26862	34.1
779.60248	11.1
783.45502	25.0
786.42218	75.3
787.25159	34.2
788.40063	31.7
789.16522	138.1
791.57294	14.0
794.52472	82.3
795.30182	63.0
796.21832	65.0
797.05841	41.0
799.29895	41.4
800.35394	52.2
801.66125	29.2
802.42999	19.4
805.77588	138.9
806.95001	90.8
810.41901	75.2
812.69635	54.2
813.85950	123.0
814.82233	74.0
816.26678	36.8
817.23822	70.0
818.54712	449.2
819.48615	118.4
820.28339	57.6
824.48456	7.6
825.49396	43.2
828.69849	120.1
829.51740	37.7
831.12817	38.7
832.33203	28.7
833.70264	37.9
839.34052	67.5
840.52899	54.2
842.44263	64.8
843.34570	144.5
845.38959	26.2
846.16284	21.4
848.26422	16.8
853.38306	33.2
854.41864	43.9
856.61237	99.4
857.31073	92.2
857.96954	63.2
860.10620	55.4
870.25494	849.8
871.15533	343.6
872.48016	21.7
875.40820	1243.8	y (9) (1+)-P
876.52313	265.9
877.68243	36.8
885.35181	41.4
888.18823	79.3
889.12549	24.1
890.64398	143.6
891.83392	19.5
893.41187	16.2
902.50220	17.7
903.32178	35.6
904.80109	33.9
914.30933	39.2
915.31549	66.8
916.26556	200.9
917.58618	69.9
918.74200	53.4
920.05414	23.0
925.20410	68.1
926.13336	67.8
927.43085	222.5
928.58862	28.7
931.37280	43.1
932.34589	47.3
935.36786	12.0
939.03253	36.8
939.99652	15.9
940.61359	13.8
943.36932	80.9
944.28632	157.5
945.36719	84.8
946.56281	14.3
956.28174	45.8
957.61499	8.5
959.64960	13.1
961.53027	42.3
966.07843	18.6
969.45044	65.7
971.50568	34.1
973.35370	378.2
974.23932	53.2
975.48114	12.2
981.51538	45.9
983.58783	42.2
984.77197	17.5
986.75439	27.8
989.05560	27.9
990.20093	28.5
991.28351	55.0
992.31226	41.6
996.78784	53.6
998.08112	37.9
999.33960	11.3
1018.44379	56.9
1019.26465	30.3
1035.37451	30.5
1040.51379	32.2
1041.53430	13.8
1042.35767	7.6
1043.12036	16.8
1084.25793	24.1
1100.39819	69.5
1101.66418	46.6
1111.45667	30.5
1117.32104	59.0
1118.11707	188.2
1119.16284	253.8
1120.26184	17.7
1214.06519	59.9
1231.26306	45.9
1256.80835	32.8
1265.21973	19.3
1301.12537	30.5
1366.72571	44.0
1390.38574	13.0
1393.56458	18.6
