# Supplementary material for: Phosphoproteomic Analysis of Platelets Activated by Pro-Thrombotic Oxidized Phospholipids and Thrombin
Source: PLoS One. 2014 Jan 6;9(1):e84488. doi: 10.1371/journal.pone.0084488 (PMC3882224; doi:10.1371/journal.pone.0084488)
Supplement: Annotated Spectra S3 — (ZIP) [file pone.0084488.s006.zip › KGSFSALVGR_-11_2_55184.txt]

m/z	i	matches
158.38310	9.5
162.95493	10.3
167.36263	32.5
168.07672	13.6
168.98773	68.0
170.17911	10.3
175.00360	171.7
177.81645	31.0
185.08971	21.3
186.08690	122.6
187.05629	28.4
198.23276	56.9
199.29510	12.4
201.08157	34.9
206.12027	49.9
208.42130	38.9
209.25479	120.5
210.30878	11.3
211.19626	13.5
212.03159	41.3
213.26425	100.7
215.20160	168.1
216.87784	113.6
218.41650	25.0
220.03592	13.2
223.31856	12.1
224.20673	13.2
225.32118	81.0
226.09718	80.8
227.02071	22.4
229.24178	27.3
230.14398	62.2
232.27522	249.5
233.38698	144.3
234.39011	21.3
235.33394	9.5
237.17032	191.6
238.84457	68.4
240.15111	15.1
240.85623	52.7
242.01454	7.1
243.11594	103.5
244.71265	29.5
246.32483	10.4
247.16351	19.2
251.25226	16.8
253.32199	121.7
254.41920	137.0
255.41376	297.0
256.31061	42.5
257.23584	34.2
259.14282	24.6
260.18759	19.9
261.25604	136.9
262.31708	127.5
262.93323	48.6
263.95523	11.9
265.77594	29.3
268.27539	83.1
269.96298	19.6
272.19330	7.9
276.20300	256.8
279.07965	13.6
280.25171	54.1
281.36450	119.8
283.97180	227.7
289.11572	28.2
290.25745	37.7
291.68884	55.6
292.73849	134.2
293.34326	6.8
295.20044	40.6
297.12549	68.7
303.43524	19.9
304.53143	99.1
307.31537	55.8
308.28375	50.2
308.92889	46.7
311.29510	73.6
312.32330	15.8
314.06372	47.5
316.25397	18.4
319.23108	15.3
321.24207	93.8
322.76587	91.0
323.51117	15.1
324.14178	73.5
326.61823	31.9
327.21967	7.6
329.11035	31.6
331.37317	454.9
332.26721	30.1
333.38000	34.5
334.87732	50.9
336.02533	20.5
337.42383	5.5
339.12622	75.3
344.23798	30.6
345.30286	27.6
350.65167	67.6
353.20868	16.7
356.52429	176.1
357.24341	120.2
358.17450	79.0
359.20911	49.0
361.59430	19.1
362.36133	43.4
363.55066	116.8
364.39221	22.3
365.20032	105.6
366.25739	83.4
367.94696	130.5
369.18286	23.3
371.34546	166.4
373.29675	90.1
374.37805	143.4
375.28650	20.4
377.21857	100.7
379.19019	30.0
380.18445	117.3
381.75153	31.3
383.55634	30.0
384.64038	77.2
385.37225	14.7
386.39594	44.0
387.29895	31.9
388.69739	93.1
391.16901	34.5
392.68512	56.0
393.51794	44.9
394.21790	46.1
395.44208	31.7
396.26801	106.4
399.12494	17.2
400.19379	77.0
402.41162	306.4
403.31628	64.8
404.12085	10.3
405.38446	29.5
406.90991	11.9
409.95825	40.5
411.96240	184.4
414.92163	63.9
415.72736	33.3
417.42017	31.4
419.26166	58.9
421.14667	1082.1
422.16394	111.3
423.42389	49.9
424.12860	8.7
424.99670	24.2
426.68341	34.9
427.34644	123.1
429.58807	395.9
430.59198	38.0
431.24445	88.5
434.32520	44.8
435.18243	15.9
436.00903	114.9
437.18121	141.0
438.15259	220.1
438.77197	269.7
440.00836	41.1
441.27563	34.7
442.05853	36.1
443.28156	72.1
444.32111	281.5
445.19788	63.6
446.20215	55.0
447.44586	79.6
448.25018	53.3
450.00946	96.0
451.17352	38.1
452.23175	354.1
453.42523	209.5
454.59479	60.8
455.70532	176.6
456.65125	55.7
458.33258	17.6
459.01428	21.5
459.79199	99.2
461.18243	124.2
461.98242	11.8
462.68384	38.7
463.81830	10.3
464.59393	65.6
465.73651	107.0
466.39459	107.6
468.04559	54.2
468.80310	38.4
469.54358	59.0
470.85614	92.2
472.19672	152.3
473.35834	168.7
474.30164	144.5
475.25165	111.9
476.24042	85.6
478.21979	75.8
479.25018	79.0
480.50336	53.7
482.48816	145.8
484.11298	144.5
485.11163	442.3
485.90649	101.6
487.06012	78.2
488.20563	146.4
489.37396	87.1
490.51312	59.0
491.87305	265.6
493.21869	1241.2
493.91498	1583.8	[M+2H] (2+)-H2O-P, [M+2H] (2+)-NH3-P
494.70728	457.4
495.55859	25.2
496.19586	47.4
497.47723	189.5
498.29883	210.3
500.49774	75.2
501.62390	2860.8
502.52570	26323.6	[M+2H] (2+)-P
503.72278	1389.5
504.53082	129.4
505.58832	224.4
506.66034	290.7
507.65472	391.1
508.51611	414.2
509.71387	322.1
510.49231	55.6
511.51349	1223.2
512.32172	517.1
513.15491	484.4
514.01593	166.9
515.13330	386.1
516.13550	435.4
517.63086	3136.9
518.54462	1201.1
519.27753	771.7
520.58417	473.8
521.66748	461.1
522.42096	68.5
523.09082	141.3
523.88080	201.7
524.62585	147.5
526.30414	176.0
527.07269	292.3
528.28839	135.6
529.26898	341.7
530.94513	393.1
532.45386	829.4
533.24988	456.4
534.23041	1323.3	[M+2H] (2+)-NH3-H2O
535.42352	412.6
536.29926	493.0
537.10223	993.9
538.41260	1559.3
539.59491	1593.0
540.84198	738.7
542.12018	3746.2	[M+2H] (2+)-NH3, [M+2H] (2+)-H2O, b (6) (1+)-H2O-P
543.03461	1558.2	b (6) (1+)-NH3-P
544.34357	372.8
545.40460	17.2
548.96252	46.9
554.94293	63.9
558.02307	162.6
559.75177	195.7
560.90387	60.2
561.52783	15.9
563.33588	42.7
564.25970	28.0
565.78839	100.1
567.19159	23.0
567.96576	24.1
568.81488	15.3
569.48749	13.8
570.61572	107.6
572.20728	52.7
574.36407	21.3
576.53497	75.8
577.21576	144.1
578.69849	107.9
581.23383	91.1
583.09363	83.7
584.03802	132.3
585.27155	96.6
586.38342	138.2
587.56372	105.8
589.82605	41.4
590.59235	37.4
591.38300	73.7
592.49908	79.7
593.59180	38.9
594.87958	112.3
595.74237	11.9
598.49481	126.2
599.18976	18.1
601.51276	90.5
602.38513	781.4
603.50854	305.1
604.63458	149.2
606.53479	38.1
607.79633	158.5
610.06281	51.8
611.33551	46.6
612.66779	64.9
614.17944	222.9
614.93329	100.2
616.11646	651.7
616.85590	125.4
617.76849	20.7
618.86359	127.2
621.49695	132.9
622.17401	18.3
623.77856	39.8
625.27612	220.3
626.22870	144.8
628.11847	193.4
630.38116	445.6
631.63153	98.9
634.69598	7.9
636.12604	19.1
637.73334	92.7
638.56744	95.6
639.43372	178.9
640.09949	50.2
641.57001	210.6
642.60034	48.7
643.70959	73.5
646.15704	715.5
646.85132	94.5
647.45782	121.6
649.21405	92.5
649.94672	24.6
650.61469	69.5
652.48969	28.5
653.38269	33.2
654.79327	11.1
655.69855	59.1
656.40277	37.5
657.61102	135.1
658.31726	191.2
659.27179	195.2
660.15576	101.2
662.27399	244.4
663.23401	9.5
663.84857	9.5
667.28729	120.8
668.14905	73.2
669.57013	135.6
670.49774	144.9
671.59131	162.5
672.54327	26.6
673.25763	43.7
674.37408	135.1
677.86243	54.9
680.14417	550.7
681.04486	271.0
681.77295	95.0
685.15485	11.9
686.43115	71.4
687.84747	200.7
688.77570	344.1
689.71991	167.4
692.32135	199.5
693.08514	74.3
693.75616	160.4
694.45367	9.3
696.43506	341.7
697.53925	156.4
698.41095	149.9
699.02679	39.7
699.95734	43.7
701.24915	96.1
702.31561	195.1
703.19904	73.9
704.22052	217.9
706.05035	21.5
707.20490	25.3
708.24744	132.0
709.90253	142.0
710.87604	78.8
711.56305	44.8
712.72607	163.9
713.79639	56.0
715.39087	99.5
716.36890	66.7
717.41394	383.3
718.16492	47.0
719.53357	142.2
720.26245	81.3
722.65808	9.6
725.07782	98.3
726.34552	29.4
728.83795	46.7
729.85284	140.9
731.56879	190.2
732.78760	15.6
734.07355	77.6
734.97137	28.6
735.60870	12.7
737.58734	104.2
740.96185	238.6
743.01154	180.3
743.77246	122.0
744.68195	40.1
745.44110	303.0
746.90289	452.0
747.51416	161.6
749.46613	809.5
750.43103	356.2
751.26453	9.4
751.88538	61.5
752.70074	28.5
753.85913	155.9
755.34839	67.1
756.71320	58.1
757.45117	45.6
759.05682	210.3
759.87097	53.9
760.47546	81.0
761.44910	27.7
762.61902	206.1
764.30817	86.8
765.06262	52.6
768.06946	20.2
771.16461	355.4
772.23199	348.8
773.76666	159.9
774.48724	23.6
776.39655	343.3
777.74664	13.5
785.42023	36.4
786.20624	12.7
788.70013	35.7
791.35046	21.2
792.59711	90.4
793.39069	115.6
795.32794	71.6
796.31055	81.6
798.48907	42.4
800.37762	63.5
801.50250	9.5
802.94592	30.9
803.69440	26.9
807.36310	18.9
809.43713	23.7
810.07892	16.0
812.63678	18.4
814.98151	46.9
816.20300	10.1
817.49554	94.6
818.48816	972.4
819.42792	209.3
820.21832	63.7
824.94147	45.5
828.39508	27.2
829.30011	83.6
832.30731	10.5
836.68848	68.9
838.58545	38.5
839.56915	13.5
840.41339	110.3
842.49847	61.5
843.55902	163.7
844.93146	66.5
845.76178	49.9
848.01440	11.1
850.28711	37.3
850.95856	28.7
852.21118	21.2
857.73651	150.7
858.51508	4.9
860.10590	26.1
862.21210	38.3
864.44684	12.4
865.95654	25.5
870.27106	510.4
871.31720	204.0
873.20752	63.6
875.51288	864.6
876.54346	417.4
877.34808	8.5
881.50488	13.5
882.24219	16.6
885.33575	32.2
888.12836	73.0
889.83496	74.4
896.36932	20.4
898.07245	15.1
899.55859	21.3
902.14990	16.9
903.22211	7.3
904.41968	55.9
905.41724	75.1
910.82861	64.9
916.04889	244.1
916.70166	19.8
917.50543	38.3
921.45782	15.9
922.28857	14.3
923.38995	20.8
927.39673	154.9
928.67072	75.8
932.40552	101.6
935.03534	30.8
939.16547	25.6
943.65765	183.9
945.26318	64.7
952.23932	26.7
954.41309	105.2
955.32446	65.7
962.61115	17.3
967.48053	15.0
971.28955	77.4
972.38593	64.6
973.36530	394.1
974.34308	232.9
982.61133	45.8
984.58295	81.1
989.70856	90.0
990.45313	38.1
1001.00806	27.2
1001.84161	37.3
1006.39252	22.4
1039.47253	30.4
1098.53320	26.9
1100.53369	14.3
1101.35303	21.3
1118.21814	284.6
1119.24634	76.7
1132.36072	18.0
1162.51074	21.3
1184.22559	29.8
1206.24109	19.7
1223.57947	25.0
1230.96277	31.1
1232.09448	39.1
1292.03369	25.6
