# Supplementary material for: Phosphoproteomic Analysis of Platelets Activated by Pro-Thrombotic Oxidized Phospholipids and Thrombin
Source: PLoS One. 2014 Jan 6;9(1):e84488. doi: 10.1371/journal.pone.0084488 (PMC3882224; doi:10.1371/journal.pone.0084488)
Supplement: Annotated Spectra S3 — (ZIP) [file pone.0084488.s006.zip › KGSITEYTAAEEK_-6_2_60409.txt]

m/z	i	matches
221.98430	489.5
224.20195	185.2
225.23775	104.5
227.23361	119.8
237.13969	189.2
238.19827	151.4
240.13712	988.9
241.20984	84.7
249.28648	88.5
255.25005	1214.5
256.46490	126.8
258.13010	3326.3
259.24088	1028.7
260.32037	306.1
265.49579	117.5
266.10944	407.4
267.18546	153.4
276.16724	4815.8
277.20718	471.7
283.27277	634.1
289.47668	209.3
294.19055	175.6
296.97150	390.3
298.34402	221.5
299.14465	189.9
304.38251	118.1
316.24741	195.7
323.29919	144.5
324.39648	47.1
325.51196	712.5
328.35504	233.6
330.08362	90.7
333.39120	661.7
336.25897	681.1
340.28033	734.5
340.98810	155.4
350.71014	430.5
351.35922	920.9
353.11060	1168.6
354.19800	419.0
356.49194	105.2
358.26337	197.1
368.28961	3690.8
369.22894	893.7
370.01447	216.3
373.28345	165.4
378.18512	195.0
380.98749	47.2
381.59784	134.1
383.37708	378.8
385.33881	139.3
386.55090	899.7
387.33685	3088.0
388.20569	233.9
395.36932	238.9
401.17023	109.9
405.24225	2052.5
406.12323	50.5
412.75873	281.3
414.00427	234.3
419.16541	119.9
423.17224	507.5
424.21094	325.1
425.49792	415.4
427.43048	287.1
431.09320	182.9
434.24640	420.9
435.38440	80.7
437.94257	195.1
440.01166	599.3
442.43134	231.0
444.46338	318.6
446.21979	312.4
451.42737	163.2
452.41785	666.6
453.33917	32.4
459.19928	429.7
462.35675	85.6
466.80493	456.7
469.26965	1344.9
469.98273	444.0
476.31616	2878.2
477.33942	836.4
480.56158	176.5
484.30774	492.5
486.24994	105.0
488.71515	441.0
493.65161	172.9
494.34766	264.6
495.35217	224.3
496.81348	56.5
499.46338	180.2
500.53003	61.5
503.69812	603.0
505.48315	166.8
506.15247	203.8
507.52179	214.5
508.44720	171.1
511.82855	333.6
515.22675	614.3
517.06946	446.3
518.33411	727.9
523.41431	76.0
526.03021	51.7
527.24561	198.3
529.32092	383.6
530.08868	302.3
532.28790	386.3
533.54224	243.4
535.36853	251.8
538.31451	252.2
543.22272	224.2
544.18292	105.0
547.37616	4157.6
548.30920	657.5
549.30536	1806.9
550.50793	80.8
552.43237	75.9
554.22302	280.1
559.13715	441.4
563.37335	737.3
564.37317	122.1
567.64716	1977.7
568.36694	262.8
569.36224	330.1
570.49243	475.6
572.54645	1347.3
573.56061	922.6
574.31232	206.2
576.53558	185.5
577.17676	100.2
579.10986	161.1
580.38263	1476.1
581.46246	646.7
585.55438	345.8
588.94055	175.7
591.79193	652.0
594.09039	143.8
598.26929	3748.8
599.15808	542.2
600.25433	619.9
602.50800	239.7
604.09863	71.1
607.64447	476.6
610.34106	109.9
612.39844	1780.8
615.20221	160.7
616.16620	202.5
616.77759	384.0
618.89362	81.1
620.90625	610.0
627.08209	1066.5
630.19727	1873.0
631.68872	945.5
632.81641	1497.7
634.80890	181.4
636.09448	826.6
637.32794	420.4
638.01666	214.3
641.28766	446.8
644.35712	51.8
646.53802	297.7
648.36005	8427.5
649.59479	1142.2
650.31781	61.9
651.37939	100.9
652.46356	1238.5
653.13916	570.8
654.19922	1762.5
655.06891	179.1
656.29987	1185.2
658.26147	175.7
659.13147	538.7
660.30182	589.2
661.10187	163.8
663.04364	693.0
663.96069	204.4
664.64362	117.7
666.74957	427.9
667.98663	162.9
668.69989	59.4
671.72290	2318.3
672.35114	34.1
676.28339	263.1
676.96661	868.9
677.80011	3043.8
678.83789	1510.9
679.59393	661.2
680.33417	1301.2
680.96368	1603.3
681.70740	133.9
682.71552	715.0
683.64337	531.6
684.87164	368.8
685.68951	185.4
687.44049	3191.4
688.66656	901.6
690.00800	839.3
691.41699	2893.7
692.19598	232.9
694.90308	976.2
696.15393	36378.8	b (6) (1+), [M+2H] (2+)-H2O-P, [M+2H] (2+)-NH3-P
697.02032	9026.4
697.92377	672.8
699.30835	839.1
700.41718	292.1
705.08893	296096.2	[M+2H] (2+)-P
705.99762	55236.9
706.95380	2235.3
707.92310	1684.1
708.84027	870.4
710.30585	4639.4
711.15094	547.2
714.14484	5167.7
714.83282	3876.4
715.56244	725.3
718.22894	878.6
719.43768	190.3
720.52020	16186.2
721.19073	794.0
722.28632	456.0
723.75726	1047.8
725.40796	510.1
726.43561	1434.5
727.60583	1325.8
728.62860	281.5
730.14337	137.2
731.97992	1500.7
733.08508	298.7
734.23224	133.9
736.04016	7048.2
737.05896	1511.2
741.85419	1713.6
743.06207	1236.0
743.84351	26.1
744.77399	22952.8	b (7) (1+)-NH3-P, [M+2H] (2+)-H2O, [M+2H] (2+)-NH3
745.40088	12881.7
746.19342	1322.1
757.17871	85.7
758.67395	172.9
761.23846	1926.6
762.21527	818.1
763.41815	327.2
765.12238	42.6
767.36969	136.5
770.83124	352.5
771.49188	215.6
772.89795	519.6
774.64728	149.3
775.54181	267.9
779.17743	427.5
780.58344	476.0
781.47595	65.4
787.15485	58.6
793.36176	1526.4
794.23712	844.0
800.12689	228.6
801.05988	108.8
802.03815	578.8
805.16302	195.4
807.65735	271.3
809.45782	1203.6
811.25800	7853.9
812.35541	4487.8
813.37653	1179.0
816.06500	165.8
822.40265	1191.6
823.01025	224.2
827.32220	283.6
828.21991	71.0
833.45526	175.7
840.25726	1634.7
841.45782	448.1
842.67218	340.6
844.33783	822.9
852.71368	625.9
853.55280	143.6
855.39862	60.5
859.25079	3242.1
860.33392	780.5
861.22375	913.2
862.49811	591.7
863.28143	720.4
867.22070	625.9
868.54187	119.4
870.64520	243.9
871.85120	476.8
878.53461	442.3
879.59528	727.2
880.42334	201.2
881.78168	1397.3
882.45404	74.2
887.48846	185.1
888.41888	249.0
889.43842	388.8
891.58502	109.9
895.02960	80.9
896.97845	49.0
898.07123	306.6
899.35406	515.8
900.94165	730.0
901.99487	168.0
903.31830	122.2
904.47626	432.6
908.45630	139.9
910.15839	126.2
913.05890	257.5
915.34302	717.6
916.38434	376.1
920.35284	141.8
922.37744	540.5
923.62213	479.2
924.46582	436.4
929.13232	170.8
930.16455	870.3
933.34772	2566.2
934.24567	738.2
935.38800	110.1
940.39136	4443.5
941.38776	2687.5
942.28510	3056.4
943.27399	386.8
944.31274	214.8
945.02686	367.9
950.18854	475.8
952.12042	454.7
953.33691	151.6
957.29218	182.4
958.29095	127.1
959.50018	293.6
960.45874	1719.8
961.39508	1154.3
962.34674	667.8
963.04688	91.2
970.19287	71.2
971.07660	361.3
972.58905	383.3
973.43213	71.1
978.60382	1179.0
979.68341	301.8
981.63452	166.0
984.04907	544.1
985.31586	56.9
986.55322	962.2
987.80884	682.8
988.72144	209.7
994.90533	80.8
996.28223	258.3
997.93622	642.0
998.59161	48.6
1003.39722	138.2
1004.38361	966.5
1005.45514	1496.5
1006.56488	895.9
1007.19531	232.7
1008.36761	589.9
1010.49457	149.7
1012.38428	85.8
1013.67462	722.8
1014.34943	469.9
1015.43872	536.6
1016.06348	326.8
1021.16095	331.8
1022.54321	182.4
1023.43066	1352.5
1024.58997	925.9
1025.36194	254.6
1027.63696	439.4
1031.21265	2007.7
1032.27722	567.7
1033.25049	671.7
1034.20520	66.2
1041.38428	10993.7
1042.27612	6066.3
1043.44934	2150.3
1045.51416	112.7
1047.23315	456.9
1054.75854	182.7
1055.87158	1341.7
1056.49927	209.9
1061.29199	196.9
1064.78174	1088.9
1066.09912	307.0
1067.17358	143.9
1068.80908	155.3
1071.21985	311.2
1073.51404	93.4
1079.18262	465.0
1080.47656	391.7
1084.55176	487.2
1085.17847	267.6
1089.95984	319.5
1094.35303	311.0
1095.07275	46.9
1100.47852	190.1
1102.27002	5104.0
1103.34521	3718.0
1104.53955	227.7
1112.29871	587.0
1113.35254	455.9
1114.42236	572.0
1115.50317	412.1
1116.46033	543.3
1117.28406	1505.5
1133.32373	4754.4
1134.44678	4146.5
1135.54395	541.6
1136.52466	410.0
1137.20593	196.4
1138.37378	241.3
1139.57739	388.7
1146.29980	262.4
1154.40552	6879.3
1155.36292	4819.0
1156.34888	1546.4
1157.38623	110.7
1164.79663	257.7
1171.30444	710.2
1175.46021	158.0
1176.35278	69.3
1186.84570	105.1
1188.65186	145.5
1195.13391	291.9
1203.48499	727.2
1205.62048	124.3
1207.36426	360.4
1207.99414	462.2
1213.49402	1171.2
1214.46436	928.5
1215.12170	96.5
1223.33679	2913.9
1224.24023	2776.5
1225.37146	3157.4
1226.38623	267.4
1231.29163	8500.5
1232.39587	4060.2
1233.51892	2742.7
1234.46228	93.4
1237.63855	160.6
1241.38599	168.3
1242.02380	190.3
1244.63342	114.5
1245.53125	231.4
1246.56042	511.8
1262.68372	2811.3
1263.43140	1087.8
1264.66150	858.6
1265.50842	46.9
1273.41748	323.7
1280.34436	6497.8
1281.32971	1884.8
1282.43469	1086.5
1283.60486	352.8
1291.47278	131.9
1296.27185	117.9
1299.74255	139.9
1303.25403	803.7
1304.57239	545.5
1305.62341	146.8
1309.00879	523.8
1316.34778	242.1
1321.37048	2112.0
1322.39197	789.6
1323.58398	574.0
1324.47913	413.0
1342.51489	428.3
1344.01868	511.7
1358.24988	124.4
1360.29065	3176.8
1361.34167	1982.7
1362.54407	728.2
1363.36011	61.5
1378.33411	4426.4
1379.41089	833.3
1380.27563	828.6
1388.76648	389.0
1441.10144	220.2
