# Supplementary material for: Phosphoproteomic Analysis of Platelets Activated by Pro-Thrombotic Oxidized Phospholipids and Thrombin
Source: PLoS One. 2014 Jan 6;9(1):e84488. doi: 10.1371/journal.pone.0084488 (PMC3882224; doi:10.1371/journal.pone.0084488)
Supplement: Annotated Spectra S3 — (ZIP) [file pone.0084488.s006.zip › KGSITEYTAAEEK_-7_2_49066.txt]

m/z	i	matches
213.31476	95.8
222.16791	701.1
223.34500	220.4
225.15454	91.2
226.27135	332.3
237.11099	698.8
238.44664	184.9
240.11639	845.9
242.24878	158.9
254.97672	609.6
256.20825	669.9
258.24066	2957.6
259.17529	836.0
260.28833	133.5
266.28375	648.0
267.26166	158.9
272.33209	239.6
276.18811	5739.0
277.30893	1036.5
297.14490	163.9
317.39929	731.1
323.80542	1367.8
325.60425	206.3
330.12418	50.3
337.40906	168.7
340.11603	1448.0
341.62872	1257.0
345.28873	252.7
348.53775	99.5
350.27393	275.8
351.14413	1077.6
353.17712	1148.1
354.34290	484.4
363.10156	90.2
366.56799	134.6
368.20746	7589.1
369.18701	1690.7
370.21820	287.3
375.42487	192.3
376.41388	146.9
380.23480	108.3
385.35419	84.5
387.30170	1600.2
388.27972	328.4
405.29767	2610.3
406.36206	607.4
411.48480	118.5
420.29218	129.7
423.51190	44.8
424.90051	40.2
426.20898	133.5
428.19861	111.0
434.23254	315.3
438.04761	169.8
440.23004	174.4
444.52429	73.1
445.28033	127.8
448.87805	123.9
451.18219	1266.4
452.28015	615.5
458.30243	248.4
466.04016	414.8
466.99908	164.9
468.37860	212.6
469.16174	470.9
471.26959	164.1
472.04169	377.7
475.00708	61.8
476.20776	3385.9
477.35077	916.1
478.16803	358.3
488.34906	235.4
493.72791	136.7
497.49536	265.2
500.79620	490.5
502.37537	155.9
507.59833	360.8
510.26526	141.4
511.24524	642.1
516.11542	230.3
518.61011	190.6
519.78918	121.9
524.16937	847.7
527.72998	412.7
529.69647	110.9
531.47394	118.5
532.48511	46.0
534.46320	418.7
539.51630	107.3
547.23730	6323.7
548.29132	973.8
549.23572	2516.8
550.23309	348.5
551.23090	1003.5
553.47668	696.7
554.57343	229.4
559.30267	249.0
562.44836	88.2
563.60400	1109.4
564.24274	491.4
565.05060	248.9
567.26843	1318.0
568.60187	491.6
569.40491	517.8
570.16534	90.2
573.08368	516.5
576.38068	152.4
579.59662	56.1
580.38025	1510.5
581.45917	90.1
582.42688	899.6
583.04736	377.6
588.01233	704.9
588.62244	213.0
595.56458	84.6
597.79858	517.3
598.43134	3621.1
599.41107	958.3
600.19464	656.2
607.53687	241.0
611.77484	101.6
612.60895	1744.2
613.53302	744.3
616.55615	468.9
617.59662	495.3
623.29382	493.8
624.23260	493.9
625.48553	601.5
630.43530	1566.6
631.15015	379.1
632.15723	1233.1
633.08868	1272.8
636.17981	443.5
637.22388	236.9
638.27924	219.1
640.98090	1573.2
642.10034	414.6
644.10938	78.8
647.16089	1335.0
648.31866	6349.9
649.36279	2146.2
650.37048	676.2
651.10217	162.2
652.31274	1152.4
653.24341	192.7
654.11475	484.6
654.72491	362.9
656.46869	1609.9
657.37677	612.4
660.67322	236.7
662.00446	1098.1
662.93994	270.3
664.99231	131.1
669.55212	252.5
672.00299	903.1
673.22620	97.1
674.08978	529.4
676.64081	169.8
678.41840	854.4
679.42242	1894.0
680.71240	483.3
681.61487	82.5
682.83899	1402.2
683.82111	118.8
685.02100	395.3
687.64532	4144.3
688.82990	1371.2
689.61273	338.4
690.65167	496.7
695.81195	13832.2
696.48163	31788.7	b (6) (1+), [M+2H] (2+)-H2O-P, [M+2H] (2+)-NH3-P
697.59906	6589.9
698.40460	418.0
699.40796	206.2
702.13654	101.4
703.35504	583.1
704.88104	205302.5	[M+2H] (2+)-P
705.54364	181231.3
706.54327	21560.1
707.42474	1100.8
708.63312	1271.7
709.38586	1036.2
710.62213	1234.1
711.25989	476.2
713.56348	1091.8
714.51825	4679.9
715.44012	301.0
716.45038	292.4
717.14032	1449.5
719.52814	436.4
720.85333	3365.0
722.49536	1251.6
723.69153	1541.6
724.56201	157.7
725.82098	1180.6
727.37225	710.6
728.07245	118.8
729.88501	55.8
732.14532	3252.7
733.44409	625.6
734.11951	146.3
735.06195	205.9
736.28400	7856.7
737.19617	2523.6
738.28223	1895.2
739.13647	441.4
740.17401	454.8
741.73309	366.3
743.16101	1870.1
744.83173	31165.7	[M+2H] (2+)-NH3, [M+2H] (2+)-H2O, b (7) (1+)-NH3-P
745.45074	21468.8
746.38141	691.7
747.36743	287.2
748.20807	412.7
760.49567	393.1
761.18304	118.6
762.22278	884.0
764.59155	464.1
768.86395	139.4
772.32532	218.5
775.52289	84.5
778.36646	116.6
780.02509	638.6
786.95654	133.9
793.48395	875.5
794.18500	291.8
800.92334	178.0
803.43207	253.1
809.74811	352.3
811.25171	10311.7	y (7) (1+)
812.41138	5209.7
813.46002	1684.5
815.00690	354.5
819.14630	750.7
823.59229	288.6
832.25800	585.5
834.15533	206.2
839.94086	324.1
840.87177	673.3
841.54071	74.2
842.42804	768.7
843.87793	821.9
844.78973	279.4
846.18024	258.7
848.68213	304.3
852.55127	907.9
859.23236	4756.1
860.30096	2251.0
861.70111	1395.8
862.50250	1986.0
863.54999	431.4
864.60382	173.6
869.36285	116.5
871.60065	113.0
875.26758	207.6
876.48865	359.2
877.17719	851.4
879.28979	435.7
885.59833	67.5
889.58716	284.9
897.23468	401.8
898.38556	141.1
900.23431	199.5
902.52783	584.8
904.64746	305.2
906.28754	118.5
908.62061	116.6
915.15643	370.7
916.39532	218.6
918.43073	241.6
922.39087	361.6
924.70459	133.6
930.92084	628.4
933.55145	1382.8
934.39130	203.4
938.25366	277.8
940.42114	4973.0
941.42554	1681.5
942.51514	1852.9
943.38525	2478.5
944.36206	287.2
946.45050	191.3
949.13129	246.9
950.35205	304.4
951.52863	333.2
953.14740	73.1
955.69940	156.4
956.49823	135.7
960.32367	1416.9
961.25677	802.1
962.12323	151.1
962.75946	332.7
970.64984	798.3
975.21777	145.2
978.35004	714.2
979.43353	616.9
985.03253	122.3
986.43378	491.5
988.05206	743.4
992.01465	421.3
995.41571	124.4
997.37811	338.2
998.38574	135.9
1004.34601	969.7
1005.51221	823.2
1006.50885	703.7
1007.69305	162.0
1009.88812	912.3
1013.36206	948.5
1014.32660	648.7
1015.33453	816.0
1016.39551	275.6
1017.38232	371.6
1022.33429	490.5
1023.43182	505.4
1024.19604	428.5
1025.04358	146.8
1026.28674	167.8
1029.27844	422.9
1031.28076	1930.7
1031.95605	1024.7
1032.56775	1501.1
1033.34424	202.0
1038.04712	522.8
1041.39832	11509.1	y (9) (1+)
1042.37305	5972.1
1043.38696	3623.9
1044.17090	326.1
1044.89722	56.5
1047.85803	73.3
1048.58167	512.4
1050.64758	357.0
1051.51013	147.1
1052.70996	78.8
1053.53967	192.3
1057.35864	50.6
1067.03687	275.6
1075.23389	83.7
1082.37183	163.9
1084.34473	523.1
1085.37952	197.7
1090.63452	260.2
1097.45801	732.8
1098.34509	320.3
1100.51245	389.8
1101.26770	612.4
1102.33411	3585.7
1103.41345	1637.3
1104.80847	1469.5
1105.51929	170.4
1111.23608	575.5
1112.90540	148.5
1114.18164	84.6
1115.31494	402.0
1116.22852	676.7
1129.51196	84.7
1133.40076	5278.6
1134.37537	3861.0
1135.43457	2455.0
1136.22266	1475.0
1137.51794	394.0
1138.34448	90.3
1141.02771	230.8
1149.56042	380.7
1151.43982	128.3
1152.29102	366.9
1154.38770	6562.2
1155.36841	5026.0
1156.33179	2039.5
1157.16724	90.2
1177.21216	169.4
1177.98047	107.4
1203.79968	129.6
1205.27454	174.1
1206.02881	95.9
1206.70728	303.7
1209.23450	447.3
1213.05396	1186.7
1214.33667	1375.7
1215.33398	256.6
1223.49084	4623.0
1224.40076	1218.6
1225.37537	1543.8
1226.40173	498.9
1227.65222	625.7
1231.27600	8986.5
1232.22278	6251.9
1233.33777	4180.3
1234.36328	997.3
1240.30664	79.0
1244.33838	424.3
1245.33972	489.4
1249.74939	67.3
1251.46521	263.8
1257.79114	168.0
1262.32532	2486.0
1263.54919	1394.5
1264.47083	1894.8
1265.43811	1028.0
1275.42468	133.9
1279.24890	84.4
1280.39905	6400.6
1281.45544	4574.6
1282.21130	1545.8
1283.68298	639.7
1302.98279	131.1
1303.80042	330.3
1316.22864	261.0
1321.43750	2180.5
1322.44055	2620.7
1323.41101	351.8
1324.41956	146.9
1325.43774	225.5
1342.32764	617.7
1343.33167	289.1
1344.43530	585.3
1360.28662	5272.9
1361.40662	2069.6
1362.39734	1772.2
1378.29529	4373.5
1379.23132	2796.6
1380.28308	1066.8
1389.58472	50.5
1390.50085	525.2
