# Supplementary material for: Phosphoproteomic Analysis of Platelets Activated by Pro-Thrombotic Oxidized Phospholipids and Thrombin
Source: PLoS One. 2014 Jan 6;9(1):e84488. doi: 10.1371/journal.pone.0084488 (PMC3882224; doi:10.1371/journal.pone.0084488)
Supplement: Annotated Spectra S3 — (ZIP) [file pone.0084488.s006.zip › KGSITEYTAAEEK_-10_2_51473.txt]

m/z	i	matches
222.21094	587.7
223.21927	32.8
224.36664	87.3
225.35881	66.7
226.09863	152.8
227.14758	63.2
232.11823	245.0
237.21722	548.7
238.28477	194.6
240.24423	859.0
241.16800	103.9
249.23315	60.1
250.12793	49.3
255.15082	1123.4
258.24823	3140.4
259.24283	783.8
261.12897	145.3
266.22180	693.2
273.97055	59.0
276.18033	3927.8
280.98352	123.1
283.01215	104.7
284.09598	108.1
287.35471	125.1
291.43921	80.0
298.27994	309.1
299.41266	140.7
301.15247	414.3
305.41174	42.4
307.36371	252.6
308.01453	46.1
312.40332	187.4
313.21857	32.2
316.16333	80.3
317.60822	56.3
320.32257	87.3
321.33603	267.0
323.42535	287.2
324.36359	705.7
325.13470	132.1
333.02313	46.0
337.24512	70.0
340.43719	1116.8
341.43060	63.0
348.36737	131.9
349.51282	101.5
350.23218	87.3
351.30579	664.8
352.19611	396.7
353.16425	775.0
358.35852	107.7
362.56097	108.0
363.42596	49.1
366.33844	69.9
368.31128	2907.4
369.17114	497.9
370.22644	63.2
374.29517	89.9
376.40228	97.6
382.06476	152.3
385.21185	86.4
387.31104	2559.4
388.24402	618.0
395.24884	117.9
397.29486	89.9
400.79504	199.8
402.07300	52.9
403.21790	42.5
405.34937	1539.8
407.09802	437.2
410.91437	94.1
413.29358	110.7
414.32281	132.0
415.09747	80.7
416.28821	69.3
418.11542	186.2
419.16217	94.2
421.58685	35.3
423.46332	219.5
425.49506	333.7
426.34467	59.6
428.33557	187.5
431.85907	235.0
433.38879	80.2
434.37604	252.0
435.23480	128.4
436.11511	179.2
438.29529	28.8
441.39081	147.4
443.30341	100.6
444.33673	356.4
451.29791	746.5
453.65363	275.3
455.12036	63.1
458.29327	811.0
461.31073	97.9
466.04004	283.9
469.36493	730.6
470.37018	85.3
474.13690	39.4
476.35590	2247.3
477.36115	96.8
478.46362	325.7
479.51428	45.9
481.47577	95.1
484.26245	231.4
492.52075	111.3
494.55005	403.1
498.02966	104.5
501.99579	339.0
502.64227	161.4
507.07654	751.6
509.97839	111.4
513.51746	504.3
515.23120	1116.1
517.06213	234.9
518.99292	142.4
520.94879	320.2
525.22125	127.8
526.72516	87.5
529.09149	180.7
530.48718	193.2
535.14880	437.0
536.33374	250.6
537.05664	423.4
537.85767	234.0
541.56067	98.3
544.33905	567.6
547.30341	2149.0
548.55804	176.9
549.25659	1633.4
550.42352	398.9
551.49493	128.0
553.47217	267.2
554.39874	515.8
556.40790	415.6
559.19867	165.7
560.41315	100.7
561.30774	131.2
562.44946	401.6
563.06812	126.0
564.05035	389.4
566.40540	227.0
567.47479	784.6
568.55914	381.2
569.54724	452.6
570.41638	364.2
572.60632	1513.0
573.54755	2067.4
575.40314	626.1
578.16791	146.5
579.60522	752.7
580.77917	360.1
582.39178	80.6
584.12561	405.9
585.42194	42.6
586.22400	56.3
587.86938	146.3
594.76465	692.9
597.96088	1050.9
598.60474	1529.4
599.54633	640.8
600.66656	846.4
602.13751	675.7
603.58746	145.2
607.00555	383.5
608.09467	42.2
609.35577	255.8
611.21405	151.9
612.40546	705.3
613.13080	334.1
613.90594	273.8
615.11700	220.8
616.47461	118.5
618.47125	345.4
619.28131	313.5
619.90533	63.2
621.59247	170.8
622.51965	187.6
623.42529	317.2
624.42938	218.7
625.36017	543.7
626.15930	103.9
629.65070	790.8
630.70343	3335.0
631.66827	884.8
632.46466	552.6
633.17126	339.1
635.23468	104.5
636.16534	1397.7
636.83649	86.9
637.60297	156.6
639.25421	355.5
641.13361	923.5
644.45660	798.8
645.46136	493.6
648.35150	4277.3
649.49054	2283.0
650.81714	945.5
652.26440	475.7
652.95526	650.3
653.96100	665.0
655.19122	415.6
656.35889	1024.5
657.24530	321.2
658.47107	392.4
659.33606	199.2
660.28619	288.5
661.93707	450.1
663.93475	761.8
665.02899	327.9
667.28870	232.6
667.97284	217.4
670.43256	150.1
671.44708	3444.3
672.49335	561.7
673.28021	333.2
674.39716	740.8
676.34277	270.3
677.68243	4749.9
679.28058	1275.9
680.02753	753.7
681.14966	304.3
682.92438	417.8
684.34143	454.1
685.45282	90.6
686.12024	320.3
687.13544	3486.2
687.90308	2609.1
689.60516	423.4
691.03204	1572.5
694.27350	1081.9
695.56818	2468.7
696.17413	32624.7	b (6) (1+), [M+2H] (2+)-H2O-P, [M+2H] (2+)-NH3-P
697.04944	10497.5
697.97125	762.7
698.63135	208.3
699.30450	506.1
700.10089	128.6
700.92212	143.2
701.83801	629.6
705.03540	225318.2	[M+2H] (2+)-P
706.03632	53104.9
707.60724	1185.2
708.59772	2073.7
710.23083	3661.0
710.98743	1207.9
714.05170	6060.7
714.87250	2733.9
716.04657	1279.6
717.07697	526.3
718.30939	49.4
720.29962	18999.2
721.10059	2790.7
721.75830	1571.4
722.72113	1383.7
723.75256	268.0
725.61255	894.9
727.11902	524.0
727.74664	31.5
728.45404	765.8
729.58514	95.0
731.53290	2836.3
732.59418	298.1
733.54095	293.6
734.39301	1754.2
735.62103	3222.1
736.34991	3535.8
737.08954	1720.3
738.56708	735.2
741.19623	4361.4
742.32281	568.2
743.40350	1176.5
744.79572	23586.8	b (7) (1+)-NH3-P, [M+2H] (2+)-H2O, [M+2H] (2+)-NH3
745.65710	6564.7
746.84723	265.3
758.44684	128.5
761.38617	2260.2
762.32977	473.8
763.11420	1008.4
766.54578	158.6
769.97583	74.4
772.51843	1236.2
773.46442	312.2
774.50055	266.8
775.51471	181.3
776.44946	134.9
778.18567	138.9
782.28052	235.3
783.21844	138.0
787.44489	142.9
789.16327	83.1
793.19122	587.8
794.37213	470.1
798.52777	379.1
799.28040	52.8
800.11475	770.9
801.04852	251.0
802.44678	145.3
803.31158	163.5
804.15021	394.3
805.18823	389.5
806.79559	186.4
807.83270	247.6
809.13220	364.1
810.18500	656.8
811.34698	8076.0
812.44641	2885.6
813.50531	1288.1
814.30511	160.9
815.32697	183.8
817.05011	348.8
818.41400	318.4
820.16632	133.1
826.95276	136.8
829.57715	214.6
831.10907	207.6
831.76666	87.4
839.46869	179.3
840.40204	275.8
841.38251	647.6
842.09149	114.4
844.22064	326.3
845.42328	314.2
846.21442	214.3
848.34937	177.8
849.81195	138.8
851.62726	203.6
852.76349	388.5
853.46265	32.2
854.39935	35.7
856.57318	233.6
858.29651	752.4
859.28436	3696.1
860.19403	1126.2
861.29437	451.2
862.39642	632.0
863.51715	447.6
864.27423	156.1
865.64270	338.3
866.38660	753.8
868.24219	194.0
870.01367	59.8
871.89160	936.7
879.83453	101.8
881.91193	567.2
882.52271	565.4
886.87695	49.3
887.49384	293.4
888.47247	142.7
889.57373	454.1
890.33636	74.0
891.54840	224.1
894.55396	39.0
898.88916	365.8
900.21680	1232.4
901.21661	303.9
902.08331	150.7
904.47650	227.7
905.22748	190.9
906.35889	70.1
907.47211	73.5
910.90594	130.4
912.34015	80.5
913.46686	49.3
914.24054	97.7
915.29956	165.4
922.06952	1021.9
923.23438	948.7
924.88605	226.6
928.94513	278.9
929.80829	1983.0
930.61737	1312.5
932.34088	202.3
933.32977	472.8
934.38745	541.1
935.60059	243.6
940.29181	4252.8
941.49829	2881.8
942.40460	1407.3
943.26947	1591.7
944.48541	194.1
945.38934	202.8
948.17694	115.6
949.08307	313.5
950.51019	487.6
951.26715	187.6
958.25836	173.9
959.35907	432.5
960.32294	1227.2
961.39673	543.3
962.36981	352.4
966.98145	285.2
968.89502	303.0
970.47516	560.7
971.39935	634.3
973.86401	104.4
975.61060	165.6
976.46429	110.5
977.45264	165.7
978.71234	2252.4
979.41156	752.3
980.88531	360.6
983.37988	79.6
984.40967	70.2
986.22797	250.3
987.52362	341.6
988.44092	172.2
990.39642	173.0
991.58490	174.2
993.55914	90.7
995.70270	138.0
997.39624	1073.2
998.08887	396.8
1000.28540	476.2
1002.30927	537.5
1003.08978	333.1
1004.48810	1470.4
1005.37579	779.1
1006.53229	220.6
1007.62555	204.6
1009.92072	429.5
1011.45929	391.3
1013.00244	1381.5
1014.08185	305.3
1014.99902	373.5
1015.73193	1223.7
1016.51227	304.2
1018.49878	56.1
1020.21674	72.6
1022.74335	693.4
1023.36505	878.4
1024.42700	115.7
1028.86133	261.9
1031.38245	2804.2
1032.83093	644.8
1034.42285	248.8
1035.62512	509.1
1037.29358	435.7
1038.21313	323.5
1039.33545	36.1
1041.26953	9401.4
1042.32324	4179.1
1043.41248	2279.5
1044.44312	546.9
1046.48901	545.6
1055.43262	77.0
1056.19604	1210.1
1058.00732	414.8
1060.51904	63.2
1061.13025	141.4
1062.57300	94.6
1063.67834	73.6
1064.77356	999.7
1066.18933	241.3
1067.08020	300.8
1069.63770	114.0
1073.38281	322.4
1074.45605	187.2
1077.11279	66.6
1078.55518	181.1
1079.36670	361.8
1080.56128	170.1
1084.69336	628.3
1085.66711	307.3
1086.44092	273.4
1088.46973	106.0
1091.55444	259.1
1092.44080	42.6
1097.49646	139.0
1099.26453	104.7
1102.28223	3431.6
1103.43799	998.4
1104.60486	153.1
1112.13306	819.6
1113.06519	1094.3
1114.22302	697.3
1115.33679	705.6
1116.35815	767.6
1117.45313	201.8
1118.34656	216.0
1119.02563	293.0
1121.39001	183.9
1128.32605	60.0
1131.20386	100.5
1132.40247	148.6
1133.38989	3052.5
1134.36035	1881.4
1135.57227	1698.3
1136.48657	573.0
1139.18164	109.3
1139.80029	131.8
1143.52869	195.7
1148.45911	65.8
1149.11743	117.5
1151.48987	205.2
1152.55798	434.3
1154.29932	5602.3
1155.38989	1889.1
1156.42603	1425.4
1157.59143	192.8
1160.70020	121.0
1161.38403	131.2
1165.42456	35.7
1174.55017	179.3
1183.44531	186.6
1184.77991	35.8
1188.51538	238.9
1195.29065	45.9
1196.05029	94.5
1203.51282	501.7
1205.49878	99.1
1206.32581	105.5
1207.57373	163.1
1211.47290	120.9
1213.36865	1299.0
1214.58154	900.2
1215.65576	153.3
1216.79297	324.5
1219.30457	97.5
1223.45349	2067.9
1224.55286	1448.9
1225.39832	1145.1
1226.03882	267.0
1226.66699	332.1
1228.57739	217.3
1231.25696	5997.6
1232.32947	4622.9
1233.59106	408.6
1234.51453	101.1
1242.44934	76.2
1246.44226	362.0
1248.08679	67.3
1250.76038	161.1
1254.65833	59.6
1257.00281	57.0
1262.33496	1802.0
1263.39648	1546.1
1264.80579	642.4
1273.46155	93.4
1280.25879	3973.1
1281.26270	3329.5
1282.23169	2595.1
1283.25208	391.5
1289.58923	157.7
1303.50195	746.5
1304.22852	153.1
1307.67322	112.6
1321.39050	2097.9
1322.44519	1889.1
1323.43359	282.4
1324.35168	269.3
1325.61609	223.9
1329.12146	45.3
1334.53992	117.6
1342.44373	678.2
1343.40564	526.6
1344.30957	976.8
1357.46130	151.9
1360.37024	2755.4
1361.32312	1323.7
1362.26184	159.9
1363.27466	214.0
1363.88171	108.8
1378.21021	1075.4
1379.27771	1631.0
1380.47522	470.1
1381.39807	100.3
1388.19385	155.5
1389.46204	145.2
1404.35400	148.6
1427.15894	53.2
1513.48547	80.3
