# Supplementary material for: Phosphoproteomic Analysis of Platelets Activated by Pro-Thrombotic Oxidized Phospholipids and Thrombin
Source: PLoS One. 2014 Jan 6;9(1):e84488. doi: 10.1371/journal.pone.0084488 (PMC3882224; doi:10.1371/journal.pone.0084488)
Supplement: Annotated Spectra S3 — (ZIP) [file pone.0084488.s006.zip › KGSITEYTAAEEK_-11_2_49298.txt]

m/z	i	matches
220.19090	74.9
222.08412	368.3
225.29022	176.9
228.18680	67.6
236.91727	125.1
238.24490	23.9
240.26059	802.6
241.15488	284.8
242.23906	60.1
249.16095	31.2
250.33267	97.4
255.19508	846.5
258.22021	2748.7
259.18283	449.4
261.23462	42.8
264.16705	31.2
266.16577	510.5
267.21490	362.1
268.18390	101.4
269.16183	41.6
270.22623	67.6
273.27539	88.6
276.23663	4469.8
277.27802	217.3
278.49585	48.5
279.36938	93.5
280.14627	50.6
281.06232	127.4
282.80554	100.6
284.14227	115.2
290.24640	114.4
295.33105	109.9
296.11377	26.3
301.15680	85.2
308.57486	163.8
312.24243	146.4
314.05930	91.9
316.16400	735.6
318.06262	173.0
323.24493	409.6
324.12006	1217.7
325.18396	221.0
326.98187	40.9
330.28534	215.1
330.96790	184.6
336.46423	41.3
340.32806	608.5
341.20331	126.9
342.23199	176.0
348.20697	47.3
349.36719	54.6
350.67017	207.6
351.27988	849.9
353.20428	698.3
354.10712	117.8
355.36646	268.3
358.34113	28.8
362.47211	487.4
363.35083	152.8
368.21771	3868.5
369.41760	967.9
370.24799	448.0
371.69019	103.7
372.29071	41.9
373.17676	219.4
377.57440	76.4
381.11774	36.0
385.42761	129.3
386.19379	53.0
387.31360	3169.5
388.24261	561.7
389.14227	287.2
393.85321	98.3
395.09039	444.8
398.48480	149.3
401.35321	218.1
403.27722	64.3
405.26300	1274.5
406.35846	240.1
407.26190	62.1
408.44482	42.5
413.13470	49.7
414.13281	81.1
417.27319	139.6
422.05713	222.3
423.41394	65.4
424.57483	55.0
425.42993	50.7
426.41113	229.7
427.47632	218.7
434.11652	256.6
435.19714	137.5
440.28296	66.9
441.26782	85.5
442.83887	26.3
444.60486	556.1
445.44025	96.0
446.52551	114.5
448.99200	87.6
451.33429	635.0
452.25458	176.0
458.38715	327.4
459.36469	80.2
465.98511	196.0
469.28668	1091.2
470.29700	162.0
471.18872	209.6
474.41376	62.9
476.30603	2158.1
477.19135	743.2
478.26385	182.5
480.65784	117.0
484.32678	299.5
485.01624	128.4
486.23364	55.5
487.21466	183.2
488.50824	94.3
491.01611	28.8
492.23492	48.2
493.17590	28.8
494.31274	208.6
497.62256	38.5
498.58350	94.9
499.49994	40.8
502.14984	60.2
502.94373	36.0
503.68738	398.4
506.16528	132.0
507.37683	206.3
510.44507	23.9
511.42468	169.6
512.21716	62.2
513.14746	54.7
515.25513	1082.5
517.42627	297.3
519.26563	75.1
522.24756	107.9
523.13239	419.8
525.09375	100.2
528.32129	46.2
529.25256	38.5
532.32336	131.2
536.40704	190.3
539.39716	159.5
542.12677	47.5
543.83685	616.2
544.48737	742.1
545.35352	92.9
547.23956	4475.3
548.30627	1177.4
549.24359	1680.0
550.10028	229.2
551.46600	124.4
553.37775	110.3
554.38916	193.9
555.55493	553.7
556.26556	39.4
558.27728	384.8
559.40851	21.5
561.01740	150.8
562.30988	105.6
563.27350	281.1
565.66156	192.4
567.21997	1156.8
568.24664	398.3
569.29230	108.5
570.33276	181.3
572.48755	2269.2
573.32050	997.8
575.64966	386.7
576.26404	20.9
580.12976	1351.9
581.21936	28.7
582.37177	334.6
583.72284	108.2
587.32880	24.4
589.27081	164.0
591.17175	130.0
592.37164	164.0
593.46698	140.9
594.24359	19.1
595.14777	208.6
596.26947	195.7
598.32159	2825.9
599.37708	1569.6
600.26953	174.3
604.10541	529.0
606.00867	116.9
607.77240	117.8
608.99469	117.5
611.08960	173.4
612.52252	607.5
613.32202	171.7
614.52582	341.7
615.47394	128.1
616.40399	734.6
617.04846	47.2
618.48322	333.4
619.49164	442.8
620.74841	174.9
621.45532	319.7
622.85321	211.4
623.89166	170.5
626.46466	219.3
627.34552	129.0
628.07477	95.3
630.11444	3367.0
630.96185	758.6
631.79443	1247.5
632.53058	286.5
633.13068	66.5
633.77679	31.2
636.23737	994.8
637.20422	195.4
638.19806	426.8
639.59241	79.0
640.88556	714.7
642.08099	207.6
643.48828	24.0
644.53644	1055.0
645.77850	221.1
646.65179	716.9
648.27881	4726.6
649.45178	2972.9
650.54840	308.0
651.22540	355.5
652.23639	1037.9
653.24530	286.1
654.08521	418.8
654.97321	555.1
656.32819	631.6
657.89325	362.6
659.14709	162.6
660.38312	287.4
661.35889	399.2
662.11554	185.3
662.87897	33.5
663.83307	195.3
664.88361	476.5
665.68085	146.8
666.73309	174.7
668.13739	23.8
669.47717	409.4
671.08386	1424.5
671.85834	382.0
672.46802	1134.8
673.67993	403.9
674.48907	21.2
675.52502	100.9
676.38025	352.8
677.44769	3430.2
678.24603	2181.1
679.11029	356.7
680.15894	1450.7
680.95459	198.3
682.57312	1066.5
683.42310	796.8
684.08148	644.6
684.91742	512.1
687.41699	3282.1
688.42676	667.8
690.10968	648.8
691.28833	1297.9
692.09308	195.6
692.77313	86.5
693.55621	641.7
694.78894	683.3
695.90338	20637.4
696.60272	21381.1	b (6) (1+), [M+2H] (2+)-H2O-P, [M+2H] (2+)-NH3-P
697.66412	2078.2
698.57019	558.3
699.79291	616.0
700.41357	123.8
701.11072	284.4
702.07660	550.0
704.01227	6067.1
705.10297	250620.5	[M+2H] (2+)-P
706.07025	58526.7
707.84241	1758.6
708.88190	1646.3
710.20392	5036.8
710.83563	1125.8
711.54065	330.4
712.61053	1181.4
714.17181	9321.8
715.22028	2510.6
716.19733	1013.4
717.22125	200.0
717.83789	292.1
719.82050	3801.6
720.42462	20069.4
722.03278	1348.4
722.85999	719.3
723.65375	609.9
724.35480	100.6
725.37946	337.5
726.88971	777.2
728.24530	384.5
729.49457	899.7
730.76331	950.7
731.85364	1849.4
732.53680	1363.0
733.44702	963.1
734.86890	768.9
736.00854	5589.8
736.91058	2950.7
738.22058	792.5
739.46686	168.1
740.90918	2809.9
742.01947	1473.0
743.07098	1318.3
744.26099	5367.4
745.02277	23515.2	b (7) (1+)-NH3-P, [M+2H] (2+)-H2O, [M+2H] (2+)-NH3
745.85400	1092.8
747.01636	99.3
751.15790	28.8
758.70587	802.4
761.30414	1229.5
762.35248	645.7
763.30084	255.5
764.32220	112.8
765.36340	163.0
766.18402	113.5
771.48285	247.2
772.49188	1031.1
773.18329	505.6
774.42023	23.9
775.50464	143.3
776.25592	271.2
777.12653	71.6
779.38049	173.4
780.41504	91.5
781.65570	230.4
782.34375	155.0
783.07227	70.8
784.21606	88.5
786.17841	55.5
787.43829	105.7
788.05341	81.2
789.83124	73.2
793.41412	1037.7
794.26447	307.8
795.34796	93.7
796.48535	78.8
797.14990	423.7
798.05975	249.9
800.25452	602.8
801.36011	360.1
802.95966	160.6
805.19196	40.1
806.47107	125.8
807.54095	298.0
809.19397	848.8
810.07526	342.1
811.34033	8073.4
812.33099	2658.7
813.38904	545.8
814.40753	267.1
816.25800	100.2
817.39850	166.3
818.45917	81.8
819.25677	353.9
821.51129	40.9
822.44183	347.1
824.08838	364.6
826.24939	177.9
828.17523	235.7
829.21613	174.8
830.85468	243.6
831.70892	31.1
834.02325	535.9
835.38605	138.8
836.68195	70.1
839.28729	54.6
841.28278	243.2
842.10809	120.3
843.02875	171.6
844.27582	869.9
845.53546	249.0
846.58087	455.3
849.17615	872.1
850.49927	218.1
852.44720	1215.5
853.40692	748.1
855.01678	122.7
856.19354	59.6
857.88226	547.6
859.29315	2780.8
860.16144	1125.3
861.05719	369.6
862.37097	1194.8
863.44037	363.3
864.41412	549.6
865.01593	146.0
866.55432	355.6
867.79419	280.6
871.20258	2090.2
872.16516	622.0
873.11505	159.4
876.01996	190.1
877.44440	392.6
878.28192	215.1
879.12531	261.3
880.39240	218.6
881.41577	330.9
882.15717	385.4
884.79572	76.2
887.57324	229.5
888.61127	197.6
889.48859	38.1
893.81671	197.9
895.15729	128.3
896.50708	210.2
898.23688	841.1
900.05957	1931.0
900.96777	382.8
901.70410	98.1
904.83380	156.2
906.42682	279.3
907.78760	216.6
908.56494	67.6
913.54547	305.8
915.56110	825.7
916.27631	49.5
917.25977	136.4
920.56177	376.4
921.79437	646.3
922.42804	875.4
923.32233	531.6
924.27789	79.8
928.59845	369.2
929.62640	1950.1
930.68170	108.9
931.72363	584.7
932.33563	132.1
933.38794	494.3
934.68866	703.2
935.29279	106.9
940.29205	3164.5
941.20197	1832.7
942.27484	2164.0
943.16583	868.5
944.07721	261.6
945.32233	158.4
946.40985	115.5
947.29346	43.0
948.06708	135.2
950.06537	440.3
951.50757	236.0
952.37848	227.4
954.39459	36.2
956.24683	284.4
957.00507	111.8
958.41943	667.1
959.19550	245.6
960.27899	1338.6
961.27393	1301.8
962.00342	435.8
963.17847	79.0
966.84985	128.9
968.85693	104.4
970.61798	842.7
971.34332	667.9
972.37616	74.2
975.21320	31.1
978.54517	2684.2
979.53912	145.1
981.47125	241.3
982.12109	132.3
982.82568	182.3
984.07910	181.5
986.74005	555.9
987.41016	1414.4
991.46021	115.2
993.14435	106.1
995.46271	230.9
996.66968	318.5
997.32599	506.4
998.11639	563.8
999.52057	86.2
1000.46356	117.5
1002.30841	140.9
1003.16425	100.5
1004.46289	1980.1
1005.48267	1125.6
1006.33081	1070.4
1006.97833	230.9
1008.17035	21.5
1009.68707	44.9
1013.40332	1592.2
1014.31036	903.4
1015.59052	2078.6
1016.54761	223.3
1017.73657	313.3
1018.94977	66.8
1020.36359	47.3
1022.30005	74.9
1023.26141	406.7
1024.27649	276.6
1025.69141	125.2
1028.38464	149.1
1031.27393	2098.7
1032.26428	1274.0
1033.20032	76.5
1036.42395	727.8
1037.17529	121.6
1039.32324	26.9
1041.27258	9330.0
1042.35779	5518.7
1043.29346	1901.6
1043.98157	76.1
1055.07581	343.2
1055.91260	491.1
1056.73865	62.6
1059.48694	318.1
1061.84985	161.8
1064.56873	482.1
1065.43701	1226.4
1066.55505	438.6
1071.07349	485.2
1071.86938	480.8
1074.24963	117.6
1077.04919	146.7
1078.72791	265.8
1084.10449	722.8
1085.36731	640.1
1086.22937	139.5
1089.64038	36.0
1092.24231	97.7
1094.81921	90.8
1096.71191	157.1
1098.52979	32.8
1099.41797	216.1
1100.14136	65.7
1102.32813	2969.4
1103.35181	906.6
1104.40588	535.6
1105.58899	100.0
1111.67554	108.6
1112.48767	355.8
1113.12610	1007.2
1114.16357	157.2
1115.21777	715.3
1116.41455	712.2
1117.45251	88.7
1118.80383	53.0
1120.37305	83.8
1121.23682	43.8
1126.70728	43.2
1133.35583	5871.9
1134.49316	2476.8
1135.49951	716.4
1136.53882	338.3
1137.30200	193.7
1139.35266	209.4
1142.18005	214.0
1143.24512	36.1
1145.78369	57.1
1147.76489	36.1
1151.08752	551.2
1152.29224	164.7
1154.34668	4817.9
1155.35901	3668.0
1156.30188	1119.2
1157.12451	264.8
1160.52808	139.8
1161.15186	33.7
1169.29883	365.7
1170.32007	187.9
1171.13330	218.6
1171.96973	90.9
1188.82910	181.0
1189.80640	204.6
1195.87463	118.2
1200.15576	53.6
1201.14526	110.3
1202.44922	83.8
1203.82788	55.5
1206.18921	200.1
1207.41235	84.0
1213.41113	1764.5
1214.20557	1922.5
1215.44629	548.6
1216.21265	152.8
1219.11389	44.9
1223.26440	2958.4
1224.35681	1816.4
1225.36804	778.2
1227.71692	110.3
1228.33533	99.3
1231.25500	6916.0
1232.35535	3013.0
1233.41394	2038.7
1234.48083	315.8
1236.27625	222.5
1239.36182	33.6
1241.51550	38.5
1244.52576	429.4
1245.54834	176.3
1258.48547	115.7
1262.22107	2434.2
1263.50903	2551.0
1264.59509	789.7
1265.28479	209.3
1266.40100	407.3
1273.95520	77.9
1279.83130	860.2
1280.48621	3947.0
1281.41040	2559.7
1282.53723	907.7
1283.29028	326.8
1286.48669	47.9
1289.75256	62.8
1290.45801	54.7
1292.53430	88.7
1293.86755	161.5
1297.27026	115.5
1298.74463	191.9
1299.36414	109.7
1300.02002	47.4
1303.36597	666.5
1304.54480	332.0
1307.76917	26.4
1308.72571	147.1
1309.47351	85.6
1320.77820	481.5
1321.39075	2030.3
1322.25623	1931.9
1322.94568	246.0
1323.65051	172.4
1324.56860	210.5
1325.76526	91.2
1326.61621	74.1
1332.43091	176.2
1333.88940	67.3
1342.42773	484.7
1343.28967	35.7
1344.58447	200.2
1345.69116	74.2
1358.64294	244.0
1360.41125	4389.8
1361.39404	3578.8
1362.42358	252.3
1363.23865	88.2
1370.60571	100.9
1378.33313	3555.6
1379.37036	1161.0
1380.58679	558.1
1381.65381	153.3
1389.57263	133.2
1390.70496	281.4
1418.85535	37.7
1440.56067	130.7
1466.23328	38.4
1496.43237	57.0
