# Supplementary material for: Phosphoproteomic Analysis of Platelets Activated by Pro-Thrombotic Oxidized Phospholipids and Thrombin
Source: PLoS One. 2014 Jan 6;9(1):e84488. doi: 10.1371/journal.pone.0084488 (PMC3882224; doi:10.1371/journal.pone.0084488)
Supplement: Annotated Spectra S3 — (ZIP) [file pone.0084488.s006.zip › KGSLYNWTPPSTPSFR_-14_2_125233.txt]

m/z	i	matches
287.52979	20.1
292.23505	26.3
294.95438	6.3
297.17493	27.7
300.27441	9.7
301.09995	25.9
303.99725	8.7
305.40002	26.0
307.21713	10.8
308.25464	23.8
311.29770	34.0
312.07852	14.7
318.37634	31.8
320.03244	30.8
321.36731	42.6
322.76666	31.6
324.21277	47.8
336.34851	11.4
340.19238	6.9
341.21506	52.3
346.15045	98.7
348.77829	34.0
350.56970	40.2
351.34973	72.7
352.31494	10.8
353.33768	79.2
354.52200	12.4
358.43024	47.8
367.32214	20.9
368.15820	122.9
372.06595	41.1
374.42950	11.9
376.16367	6.4
379.50372	67.5
381.13965	75.1
383.75043	6.4
385.63153	16.8
388.46558	43.5
389.19177	40.8
390.08929	34.4
391.20306	29.0
392.36017	13.6
393.91998	17.0
396.41574	8.1
398.99518	18.1
400.33112	13.7
403.33188	5.8
406.86469	6.9
408.34479	13.6
411.28992	11.2
412.88806	11.0
414.13660	14.7
414.76514	24.8
415.92810	21.5
417.26990	24.7
418.92908	16.4
426.37091	5.8
432.42743	13.0
434.88928	6.9
438.47058	104.8
439.87628	15.1
441.09027	41.5
443.32233	36.7
444.41217	14.8
445.04810	10.8
446.16815	59.0
451.60413	45.2
453.06531	56.2
454.21674	25.5
456.21039	50.1
457.87842	46.0
460.22400	20.0
461.45361	17.4
464.63574	30.4
465.87988	32.3
467.38855	43.0
468.16681	65.3
469.97009	67.2
471.39697	31.3
473.10950	55.0
476.24213	10.9
480.40784	8.1
481.28802	14.0
485.90656	16.8
488.15424	256.3
489.44159	41.9
490.24438	75.1
491.42480	13.0
493.34906	19.1
494.65009	33.5
498.74860	59.8
499.43091	3.6
500.14886	9.7
501.54108	50.5
503.26801	112.5
505.18005	6.9
506.37512	1271.3	y (4) (1+), b (9) (2+)-H2O-P, b (9) (2+)-NH3-P, b (8) (2+)-H2O
507.53632	349.7
510.18066	76.7
511.25250	25.4
512.37256	9.7
514.35413	42.0
515.27600	9.7
517.14215	34.4
519.38977	47.8
520.62457	20.1
521.31378	103.4
522.19464	11.9
523.39917	37.4
524.25464	10.4
526.56262	23.5
527.26367	18.8
528.38678	15.8
529.35162	37.5
531.34509	386.9
532.28369	38.8
535.60736	50.8
536.35449	23.5
542.11255	92.6
544.01361	17.5
544.80737	24.3
545.41278	5.9
546.29419	32.1
548.08038	21.1
549.62286	21.3
550.38568	9.1
552.42816	25.3
555.36060	42.4
557.94690	84.6
558.56836	26.9
559.32953	22.8
560.32843	21.6
563.21594	80.3
564.35541	30.8
565.10065	40.7
566.19592	36.0
569.43719	30.9
570.48053	16.3
571.56195	62.4
573.21545	32.1
575.31482	9.1
576.38483	20.8
580.69556	10.2
583.43225	67.1
585.16376	25.6
586.12653	50.1
589.15247	54.4
590.12030	17.9
591.11304	48.5
592.33112	18.6
593.34540	6.9
594.67328	16.4
595.78888	36.9
597.29700	20.7
598.22650	36.3
599.51196	120.8
600.44476	55.7
601.70453	95.1
602.54449	35.1
603.27026	9.1
603.98126	12.5
604.93610	34.6
606.36633	10.2
607.41791	546.0
608.37415	102.4
610.34906	75.7
611.34796	121.6
613.44928	68.4
614.69989	50.3
616.14813	14.7
618.00128	8.1
619.83923	32.7
620.55151	52.7
623.02087	36.0
624.95520	36.2
628.33868	118.7
629.33722	215.3
630.48834	97.6
631.36096	47.8
632.45374	63.2
633.28479	65.5
634.62848	20.1
635.26471	73.8
636.26086	26.0
636.89307	24.6
639.46783	152.6
640.31659	57.1
642.49274	7.1
644.86499	46.3
645.48004	135.9
646.81586	87.8
647.49841	41.3
648.44989	6.9
651.09833	60.9
652.12109	51.3
653.11359	21.8
654.71387	42.8
656.37860	84.8
657.34357	91.0
658.37292	123.5
659.25977	120.6
660.05316	28.7
661.21771	9.7
662.26849	142.1
663.48883	61.9
664.40845	21.1
666.56750	20.2
669.32904	28.5
670.40710	6.4
672.51019	5.8
673.63037	62.7
674.28790	51.2
675.34283	98.2
676.28497	43.6
678.48889	10.9
679.26770	6.4
680.61438	20.2
685.52637	22.7
686.30780	45.8
687.31659	93.3
688.25055	15.1
689.39856	5.9
692.03491	77.8
692.73254	24.8
694.21869	101.8
695.31812	45.5
696.41528	137.7
697.36932	20.7
698.77344	46.4
699.49243	17.5
700.56085	23.5
702.18860	16.9
703.49786	129.3
704.42712	108.8
705.34052	52.6
705.94720	7.9
707.31696	14.1
708.50745	37.7
709.39154	160.0
711.37579	93.8
712.02533	8.0
713.47321	15.2
714.14801	73.7
715.04205	55.5
716.13092	34.4
717.75018	6.9
718.69366	13.5
720.48230	6.4
721.31879	49.1
722.43542	32.1
723.99274	84.6
726.43884	121.4
727.51355	58.7
729.20514	263.5
730.32898	161.9
731.39081	34.6
732.22528	22.4
733.74060	34.7
735.88983	34.6
738.53375	54.2
739.14264	5.7
740.00885	26.4
741.32349	33.8
743.30676	453.1
744.25940	170.5
745.36261	39.7
746.34821	26.4
747.18866	28.0
748.10309	48.0
749.33209	28.3
749.95282	9.0
751.63348	349.5
752.36102	91.4
753.18042	94.3
755.23651	14.8
756.21844	24.0
757.15240	68.9
758.43329	105.4
759.45892	37.4
760.41180	57.8
761.48553	14.9
762.58215	11.4
764.01312	157.4
765.13617	30.5
768.18866	52.9
768.96552	47.3
770.32220	35.5
771.19977	34.8
772.11438	8.5
773.44476	21.4
774.34467	97.0
775.37683	160.7
776.43719	34.6
778.15820	66.3
779.02734	47.8
780.42932	26.5
781.49554	20.5
783.12250	80.9
784.53485	39.9
786.36700	150.3
787.33795	170.2
787.99359	232.9
788.72290	228.6
789.52374	68.9
790.60327	45.7
791.55670	484.4
792.49640	132.1
793.64044	154.6
794.45929	8.0
795.53577	72.5
797.66876	38.5
798.33441	10.3
799.29547	77.6
800.27643	91.3
801.36896	26.4
802.47809	24.1
803.70508	388.3
804.59235	219.7
805.39496	110.0
806.20367	51.8
807.82990	27.1
809.25537	95.5
810.06219	133.6
810.83368	26.5
812.36566	16.8
814.56183	61.8
815.33148	72.2
816.19208	25.7
818.46405	201.8
819.46851	135.1
820.19183	51.8
821.28754	35.9
822.20959	40.2
823.93091	58.6
825.06866	97.3
826.35760	314.6
827.65790	275.5
828.57660	125.7
829.29718	138.0
831.42609	641.3
832.44360	501.4
833.40106	75.9
834.01392	42.7
835.20392	133.3
836.31024	86.6
838.38373	176.1
840.23328	219.3
841.23651	32.1
842.90997	28.6
843.60339	18.5
844.35492	130.5
845.40363	86.5
846.50311	194.1
847.57092	73.1
848.99371	360.1
850.15619	112.9
851.37140	112.5
852.35034	233.7
852.98077	134.7
853.58862	161.8
855.17322	154.8
856.44989	283.8
857.65643	361.7
858.51965	266.1
859.24609	22.4
860.08594	176.1
860.98676	221.1
861.97589	39.0
863.22943	77.0
864.02380	41.1
865.33759	79.4
866.11200	34.6
867.16437	206.9
868.51013	62.9
870.29205	619.0
871.46698	431.0
872.45892	76.8
873.46423	14.1
874.98639	345.1
876.49542	77.5
877.40668	64.2
878.34247	149.4
879.43353	90.6
880.33954	265.4
882.37653	208.2
883.37921	213.5
884.04706	314.3
885.20575	326.4
886.18726	782.3
888.44037	11530.7	y (8) (1+)
889.49023	3668.0
890.53381	528.2
891.63690	220.3
892.79913	1538.4	[M+2H] (2+)-NH3-H2O-P
893.49121	458.2
894.14270	257.2
895.41522	156.7
896.02258	637.3
896.94611	395.8
898.02948	298.6
900.15131	592.2
901.68927	10167.9	[M+2H] (2+)-NH3-P, [M+2H] (2+)-H2O-P
902.62604	1822.3
903.43585	140.1
904.55035	318.7
905.53455	149.8
906.71576	1034.5
907.54065	172.0
908.26227	131.7
909.38196	2390.0
910.46454	17357.6	[M+2H] (2+)-P
911.13922	14664.9	b (7) (1+)-H2O
912.48578	97.0
913.56500	175.1
914.34485	838.2
915.42847	735.0
916.47375	562.1
917.53619	101.5
918.31354	45.0
919.91479	632.4
920.76239	196.1
921.50726	306.3
922.30090	144.8
923.05310	177.4
924.06531	493.4
925.06738	64.9
926.01123	1131.3
927.18317	1041.3
928.20435	293.9
929.33142	1256.9	b (7) (1+)
930.32086	461.3
931.42413	306.4
932.48761	3380.9	b (8) (1+)-P
933.34277	1426.2
934.42194	163.9
935.10394	37.2
936.18341	221.2
937.25946	605.8
938.19940	410.9
939.15631	129.3
940.31738	548.9
941.71100	8193.8	[M+2H] (2+)-NH3-H2O
942.80096	2532.4
944.39575	402.3
945.43213	136.1
946.80475	282.4
947.58685	312.4
948.37823	131.0
949.47931	259.7
950.41626	394.9
951.03589	61.1
964.28467	17.4
967.52228	54.6
968.49164	75.6
969.89185	48.9
971.24420	96.1
972.55865	132.3
973.35620	12.3
974.22974	105.1
975.70367	131.9
976.74512	24.0
977.39862	18.2
979.27631	75.8
980.48663	14.9
984.53003	34.1
985.63812	101.8
986.66449	216.1
987.45233	73.7
989.41040	1920.7	y (9) (1+)
990.58496	1170.7
991.52936	297.5
992.23163	273.5
993.13550	44.2
994.59186	179.3
995.34052	263.4
996.23901	6.5
998.60718	111.6
999.99103	394.0
1000.63593	671.4
1001.48419	512.8
1002.94061	173.8
1004.40973	18.2
1007.77594	16.3
1009.69312	116.8
1010.54175	42.6
1012.25714	2694.5	b (9) (1+)-H2O-P, b (9) (1+)-NH3-P, b (8) (1+)-H2O
1013.37402	1589.1	b (8) (1+)-NH3
1014.56354	14.9
1015.60797	81.5
1016.54340	42.3
1017.50995	107.9
1018.34918	72.4
1020.54779	42.9
1025.40967	26.0
1026.80957	42.7
1027.95337	87.5
1030.36292	3194.4	b (8) (1+)
1031.35327	1184.2
1032.40137	210.8
1033.51526	56.9
1034.20728	14.7
1036.26245	67.3
1037.19141	62.3
1038.55298	33.5
1039.33948	34.2
1040.24890	14.1
1041.94421	25.2
1043.80750	83.0
1044.57959	13.0
1045.22644	6.9
1046.56177	19.0
1047.16724	97.1
1047.77380	38.0
1048.65430	16.7
1049.77612	644.0
1050.77063	184.3
1051.73450	56.2
1052.38403	106.9
1053.12109	126.5
1055.47986	53.5
1057.22827	72.1
1060.57703	40.8
1061.62756	17.4
1062.39380	101.2
1063.27356	7.4
1065.46802	55.1
1066.39075	30.6
1069.64063	44.0
1070.61621	68.6
1071.26343	26.3
1071.96875	44.5
1074.20898	29.6
1075.12073	77.1
1076.25220	76.1
1078.60925	12.4
1080.42676	205.2
1081.11963	36.8
1082.49084	12.8
1083.32178	36.9
1085.41113	72.4
1086.62451	45.3
1088.38586	68.6
1089.23047	66.6
1089.87915	7.4
1090.49854	27.3
1091.57178	83.1
1092.53174	40.0
1094.62158	160.6
1095.33826	50.9
1097.26074	82.8
1098.21838	62.8
1099.05579	14.1
1099.88086	299.6
1100.66699	836.5
1101.40955	402.3
1102.20483	179.3
1102.98120	29.9
1103.67676	74.9
1106.14258	42.5
1108.84668	95.7
1109.50439	118.4
1110.71033	37.4
1112.53796	13.5
1113.57410	12.6
1115.15234	30.8
1117.00830	29.7
1120.59229	99.8
1122.38721	25.2
1123.56091	9.7
1127.18762	151.3
1128.40210	124.3
1131.74634	10.9
1132.46118	27.5
1133.67102	64.7
1134.96692	105.2
1135.57983	15.9
1136.35986	19.1
1138.91504	72.5
1140.22180	102.2
1141.22546	51.1
1143.51855	40.2
1145.04614	20.2
1147.19373	7.9
1148.31799	88.1
1149.84680	65.3
1151.49097	31.6
1153.38855	104.5
1154.57117	12.8
1157.29895	310.4
1158.69189	119.7
1159.47473	42.1
1160.23633	22.4
1161.13220	33.6
1162.61279	32.6
1163.75317	40.2
1164.59888	39.7
1165.50830	47.0
1166.70862	15.2
1167.80249	127.1
1168.56921	78.2
1170.10083	290.2
1172.21558	26.1
1173.65613	30.0
1174.44006	62.4
1175.45618	728.9
1176.32727	565.4
1177.47510	137.6
1178.42126	77.1
1179.53662	39.2
1180.63965	47.3
1182.38416	71.8
1183.21948	35.7
1184.84009	174.4
1186.14233	85.6
1187.30518	19.1
1188.17493	66.1
1189.86353	13.5
1192.82202	83.1
1193.71655	819.0
1194.66516	503.7
1195.81738	100.9
1196.51929	19.6
1197.49219	109.2
1198.59558	30.9
1202.61279	41.4
1204.84180	28.0
1205.75928	73.1
1207.57373	200.3
1208.30334	19.7
1209.80322	94.7
1210.47900	38.7
1211.55481	15.8
1213.62170	50.0
1215.42773	31.3
1216.32813	78.1
1217.79541	91.7
1219.03894	25.0
1220.24609	6.9
1220.99194	50.2
1222.80542	121.5
1224.14478	46.6
1225.45667	70.3
1226.13013	20.5
1227.35474	73.5
1228.61780	10.8
1230.39771	10.8
1231.61682	24.1
1235.63269	38.9
1236.30115	16.9
1237.28906	32.4
1238.29224	19.7
1240.52551	4.7
1241.21936	55.7
1242.03906	26.8
1242.68616	43.6
1243.49951	61.1
1244.70642	20.7
1247.53748	5.8
1248.36621	39.6
1249.64209	174.3
1250.39917	104.7
1252.38208	41.4
1253.04431	76.1
1255.18738	116.1
1256.45044	12.9
1257.19543	59.1
1258.24597	282.6
1259.26599	160.9
1260.21863	33.5
1262.38477	9.9
1265.17603	90.1
1266.21118	173.2
1267.23950	38.7
1269.21826	13.6
1271.31128	118.5
1272.05261	90.0
1272.69556	83.3
1273.73450	95.1
1274.92151	90.1
1275.60999	21.8
1276.86694	86.1
1278.38916	29.9
1279.36511	80.2
1281.11304	46.4
1282.81165	7.5
1283.56787	7.0
1284.54431	49.6
1286.52356	66.0
1287.93982	39.5
1288.66589	115.0
1289.50842	751.3
1290.57031	289.3
1291.47437	86.2
1293.06262	121.1
1293.77991	44.4
1294.42578	84.4
1295.59949	44.7
1296.81946	14.5
1297.56750	125.7
1299.05359	19.8
1300.29260	22.4
1301.69250	33.0
1302.64636	30.8
1303.36523	8.0
1309.39941	19.6
1311.41809	187.2
1312.51660	40.4
1314.13843	299.8
1315.48779	78.4
1316.48132	62.3
1321.05383	13.8
1322.11877	58.1
1323.35608	98.6
1324.42090	28.1
1325.23718	28.1
1328.01111	27.4
1329.53894	21.8
1330.94397	18.0
1332.56360	8.8
1333.89880	7.4
1335.37805	80.6
1336.74915	13.3
1337.56140	6.3
1339.32068	61.0
1340.13928	20.9
1341.96082	30.2
1343.44690	24.6
1344.67725	58.0
1345.70300	51.3
1347.81213	19.4
1349.13806	27.5
1349.80151	28.5
1350.88977	15.3
1352.52368	7.9
1353.70923	46.3
1355.59241	9.1
1357.80139	28.7
1358.49768	164.4
1360.06567	31.8
1362.54736	20.2
1366.67004	45.4
1368.39905	167.8
1369.31006	78.9
1370.97168	15.1
1372.93005	73.4
1376.55139	290.8
1377.32776	287.8
1378.34070	163.4
1379.99402	9.7
1382.30249	21.4
1383.55249	22.6
1388.84216	197.9
1392.25952	21.8
1393.59241	51.6
1394.38098	192.6
1395.43896	26.5
1396.65100	19.8
1397.97473	9.3
1399.19177	9.2
1405.28870	19.1
1406.75281	58.3
1409.85510	30.8
1410.75623	15.8
1412.46985	387.4
1413.60168	108.5
1414.75916	44.7
1418.91418	67.2
1420.61584	8.5
1425.59387	33.6
1430.67236	38.0
1434.24475	57.3
1434.85767	61.6
1435.81567	80.1
1449.47717	35.9
1450.12964	26.3
1451.51965	54.2
1452.64075	267.1
1453.61060	469.9
1454.35962	28.9
1456.62622	26.3
1461.36584	37.8
1464.17810	100.4
1469.49695	8.6
1475.67737	21.1
1479.84766	30.2
1480.75391	56.8
1481.74963	31.8
1490.99329	18.8
1491.77136	30.8
1497.39148	28.5
1498.30469	41.3
1499.70251	29.1
1500.87170	14.1
1504.30005	15.8
1509.32959	41.2
1511.53625	10.2
1518.67834	26.9
1521.85754	24.1
1525.36560	16.3
1526.97107	19.2
1530.77234	11.9
1531.56812	14.2
1540.51941	29.1
1545.51245	28.1
1547.61584	48.6
1548.45068	15.2
1552.41699	33.3
1556.93762	43.0
1558.11877	26.7
1559.44287	90.6
1561.55225	10.3
1563.68799	55.8
1565.70520	296.9
1566.48132	136.7
1567.55713	111.5
1570.57410	22.2
1572.89294	19.4
1574.01819	48.9
1574.79199	11.9
1575.50403	25.2
1576.63452	28.5
1578.35632	60.7
1579.71814	90.9
1580.36548	28.8
1585.89355	50.0
1592.92664	79.9
1597.10767	11.3
1602.50427	50.6
1604.55518	31.0
1611.79211	81.8
1612.82190	31.5
1616.79773	24.0
1625.56970	18.7
1627.42419	32.9
1628.33484	27.6
1629.60730	45.8
1633.39197	20.9
1634.68176	82.7
1635.89612	66.4
1637.16577	45.4
1641.52893	23.0
1643.38440	21.0
1646.09607	55.2
1647.10571	60.3
1652.46167	12.4
1654.87903	10.2
1663.91687	16.4
1664.67151	10.2
1667.79285	27.4
1672.39917	104.2
1674.92029	36.3
1675.96155	6.3
1678.42175	17.4
1680.91040	6.9
1686.58569	10.8
1689.56970	13.7
1691.83862	43.5
1692.95435	78.0
1695.56482	43.9
1697.63892	33.8
1698.76990	38.0
1699.84790	18.5
1702.59888	8.5
1707.61438	60.0
1709.58582	20.3
1714.98206	17.2
1726.36926	97.1
1727.84790	39.7
1731.07947	42.3
1732.67639	54.8
1733.85339	50.4
1741.49426	18.4
1742.56274	31.3
1743.84155	146.9
1744.69702	47.0
1751.69507	45.7
1756.47095	12.5
1757.25940	36.3
1770.72351	52.3
1771.75696	16.9
1774.12854	40.7
1775.18933	13.0
1781.31909	29.4
1782.89514	26.7
1838.90649	42.8
1873.48218	16.1
1885.68689	30.8
1886.50085	33.3
