# Supplementary material for: Phosphoproteomic Analysis of Platelets Activated by Pro-Thrombotic Oxidized Phospholipids and Thrombin
Source: PLoS One. 2014 Jan 6;9(1):e84488. doi: 10.1371/journal.pone.0084488 (PMC3882224; doi:10.1371/journal.pone.0084488)
Supplement: Annotated Spectra S3 — (ZIP) [file pone.0084488.s006.zip › KGSPVSEIGWETPPPESPR_-6_2_91225.txt]

m/z	i	matches
308.31485	23.8
310.86703	7.9
314.20020	7.9
322.28864	14.9
323.25146	29.6
324.44208	16.3
334.27347	9.9
341.13425	181.4
342.25864	70.4
345.04361	14.1
353.18481	28.8
359.32959	63.7
360.11377	18.7
361.09491	7.8
364.59348	4.6
370.12433	22.9
374.67029	16.7
377.33551	28.4
378.63446	5.7
382.41168	33.8
383.28192	23.1
384.42160	38.9
385.22873	8.2
387.38974	5.0
388.41025	6.3
389.93164	38.6
395.34760	10.9
399.23407	15.4
400.30698	27.3
402.02472	7.1
405.39337	25.4
407.26947	32.5
411.38739	3.7
413.29465	18.9
420.32855	38.7
421.23236	123.9
422.10196	48.2
425.02289	24.3
426.09198	6.9
427.90863	24.7
430.46451	22.5
434.63892	10.3
436.38074	16.6
439.22253	256.1
440.01483	25.7
440.65329	7.4
441.33963	10.4
445.14233	5.8
448.07852	17.4
451.34406	33.4
452.33624	32.0
453.19287	7.1
454.17093	23.2
463.14795	26.0
464.16077	53.5
467.97028	4.5
469.28549	148.1
470.02673	37.5
471.51495	31.1
477.03174	13.8
480.33710	16.0
486.42197	9.5
487.21741	5.8
489.23618	26.3
490.08081	70.2
490.90283	22.7
494.12311	17.0
496.31436	30.6
498.82800	14.1
499.91888	31.7
502.21869	7.3
503.71362	7.3
507.15082	21.2
507.82861	13.4
508.65851	31.2
509.51398	7.4
510.31128	10.0
511.50168	8.2
513.48523	18.3
514.30139	21.2
517.91663	9.1
520.35266	14.6
522.30957	28.0
524.48090	17.4
525.59338	26.1
526.50690	88.3
528.13574	25.8
529.14996	3.7
530.49774	27.0
531.17896	7.9
533.52466	27.3
537.33356	17.9
538.19531	24.4
540.04395	91.3
541.26208	12.4
542.41241	25.0
544.48816	20.7
546.24512	43.8
547.53174	28.4
549.83667	14.6
551.45923	20.7
555.60748	38.9
556.31836	45.3
557.30255	64.5
560.65417	13.8
562.47357	21.9
565.38727	14.0
567.25244	211.9
568.21436	6.7
569.27789	23.6
572.46521	16.2
573.42578	33.8
574.53003	11.7
575.20093	34.7
577.22485	31.1
577.93140	9.1
580.59216	11.2
581.35315	19.3
582.18408	55.9
583.99976	61.1
585.36938	36.6
586.57764	9.9
587.33972	7.0
588.36316	40.6
591.34875	17.4
592.40955	35.5
594.96765	23.3
596.65344	12.6
597.72485	21.1
600.29553	13.2
601.87195	36.9
605.47205	44.2
606.75281	65.5
610.26404	21.0
612.22070	4.6
613.48242	16.5
614.60681	60.4
620.95154	17.9
621.68970	14.2
622.42639	24.4
623.63635	10.3
628.34546	17.6
629.36316	38.0
630.28088	15.7
632.78723	25.8
633.86737	42.0
634.74109	36.4
635.79028	41.0
636.45935	18.3
638.22894	21.9
639.36572	7.1
640.38171	10.3
641.37018	27.9
643.28357	2.9
644.30164	12.4
647.18665	102.3
649.34985	93.1
650.24823	46.2
650.97375	22.3
651.98346	120.4
653.23865	30.0
654.27478	17.3
655.58722	10.4
656.39227	9.5
658.57373	46.0
659.45947	35.2
660.76941	46.5
662.74066	60.5
664.37555	370.0
665.30963	712.7
666.16418	124.7
667.28967	132.8
668.34290	41.1
670.28265	101.0
671.39124	17.7
673.04315	29.1
675.10266	22.3
677.28754	42.1
678.82178	17.6
680.08752	64.8
680.86230	10.0
682.54419	74.8
683.49719	36.0
685.25159	369.3
686.45654	87.1
687.42181	27.2
688.43298	25.7
689.54053	39.5
690.34564	55.7
691.62274	24.2
695.07648	11.6
699.41260	8.0
700.43274	32.9
702.08020	19.4
702.95160	18.7
705.59521	7.8
706.76038	74.3
708.27277	4.6
709.61914	14.9
710.64478	10.6
712.32166	45.5
713.35065	29.9
716.43512	28.3
718.28552	47.5
719.65253	43.4
720.49548	27.3
721.39221	12.1
722.39606	12.0
723.40503	30.3
724.09216	35.5
725.47821	10.9
726.51141	37.9
734.21777	40.6
734.89404	35.6
736.60278	15.0
737.77612	8.4
741.65002	16.3
743.55737	56.3
744.31982	36.6
745.40216	76.2
748.43500	28.3
749.43945	11.3
756.72656	17.7
760.13861	20.3
761.39929	2936.1	y (7) (1+)-P
762.35626	1930.8	y (6) (1+)
763.32813	559.6
764.27399	20.7
765.08643	10.8
766.88989	64.1
769.11993	118.8
770.61682	46.7
772.66852	54.9
773.30548	12.5
774.51447	25.4
779.41797	2019.1	y (13) (2+)-H2O, y (13) (2+)-NH3
780.42065	990.9
781.47302	233.0
782.53864	14.8
783.57190	35.1
786.49731	34.9
787.57294	36.3
788.26282	16.2
789.13135	28.2
790.16956	36.7
791.23572	23.2
792.58801	29.6
798.27991	495.8
799.47693	542.2
800.41809	36.3
803.16614	46.9
806.30933	7.5
807.30176	19.2
809.01013	42.0
810.50745	20.7
811.84668	20.6
813.47717	14.9
814.28308	13.2
815.90759	23.1
817.43237	7.5
818.50854	21.7
819.56335	61.0
821.38574	39.4
822.56689	33.1
823.25586	22.5
824.32080	22.1
826.22168	15.8
827.38574	45.9
828.43628	15.8
834.08350	10.8
835.13013	35.1
837.39771	101.0
838.36719	96.3
839.60107	12.6
840.47498	23.4
841.28748	88.1
843.53699	21.4
844.60413	61.8
845.60669	17.1
846.52161	27.0
849.33484	10.4
850.49170	23.2
852.30884	85.0
855.28503	279.8
855.91162	14.7
856.62817	143.0
857.40515	12.6
859.25146	5577.7	y (7) (1+)
860.28613	1837.2
861.40588	158.0
862.49792	526.7
863.47754	117.1
864.27905	145.8
866.40210	12.1
869.90417	51.2
871.49255	36.6
872.35693	90.1
873.68945	40.1
875.17517	31.7
877.29944	39.2
878.20435	28.6
879.29553	111.9
880.35461	143.5
881.31189	232.5
882.19727	72.1
883.43237	72.3
884.08948	54.0
885.33057	10.4
886.43408	14.6
887.43665	28.3
888.26648	23.2
890.50610	66.8
891.39294	74.6
893.40833	14.6
894.06311	57.2
895.57971	43.9
896.24512	10.4
897.73926	32.6
898.54004	31.5
899.50696	27.9
900.42542	30.5
901.72815	9.2
902.36414	9.6
905.37781	40.7
906.72498	38.9
907.61328	48.7
908.61499	40.4
911.30762	47.4
912.98376	74.0
913.79407	19.3
914.84692	54.4
915.55688	17.1
916.38171	43.1
917.73157	28.2
920.21631	56.0
921.00024	67.2
923.25586	6.2
924.37708	254.8
925.08496	13.2
925.87390	81.7
927.77356	84.3
928.41187	24.2
929.46533	337.6
930.27356	61.3
931.38025	87.1
933.10693	194.8
934.01367	38.8
934.88611	101.9
935.76404	24.9
936.93018	30.7
937.60071	13.8
938.39429	48.3
940.53882	37.1
941.61536	55.5
942.54016	325.6
943.42188	215.6
944.52844	59.0
945.29187	63.8
946.48279	47.4
947.25842	58.6
949.20386	267.7
950.37366	84.7
951.37317	102.3
952.45325	222.4
953.40125	255.2
954.91711	191.6
955.67480	167.8
956.72144	63.9
957.80273	56.3
958.49805	35.0
960.27551	807.3
961.39063	445.2
962.37585	8.5
963.81592	308.9
964.43811	227.3
965.36584	28.4
966.29346	53.1
967.23254	228.9
968.27332	88.2
969.44092	24.4
970.44995	11.1
971.63831	11.3
973.24207	546.6
974.08984	152.5
975.34973	13.0
977.12866	23.2
981.10815	40.7
981.90674	98.8
982.75647	123.5
983.80273	61.7
984.53845	104.3
985.25256	121.9
986.42969	100.8
987.30762	99.7
988.34729	59.5
989.20007	25.9
990.67383	119.9
991.47949	184.2
992.49109	678.3
993.37061	325.1
994.62109	374.9
995.42761	285.1
996.21460	19.7
998.26428	215.7
998.93018	271.4
999.68018	340.8
1000.48499	78.6
1001.20032	137.0
1002.20251	320.2
1003.67627	71.5
1004.36218	11.9
1005.27124	26.9
1006.42688	590.4
1007.69617	9341.9	[M+2H] (2+)-NH3-P, [M+2H] (2+)-H2O-P
1008.53467	2334.8
1009.59827	141.1
1010.38928	115.0
1011.40430	40.3
1012.23389	36.5
1014.35229	37.6
1015.20667	180.0
1016.44897	16377.2
1017.11243	27955.3	[M+2H] (2+)-P
1018.15625	712.8
1019.15735	233.4
1019.97705	250.1
1021.25391	191.3
1022.64673	117.5
1023.52795	143.5
1024.22461	104.7
1025.77991	474.9
1026.93286	392.1
1027.93005	206.5
1028.76831	40.2
1030.16833	171.3
1031.43176	126.7
1032.81372	730.5
1033.67639	326.4
1034.88135	157.8
1035.58643	47.1
1036.37866	9.0
1037.32471	42.1
1038.19226	116.2
1039.21021	132.1
1040.44043	130.6
1041.44226	755.1
1042.48730	403.7
1043.55200	495.0
1044.48425	129.3
1045.80200	45.6
1046.81982	630.0
1047.43335	1151.3
1048.09546	1852.7	[M+2H] (2+)-NH3-H2O
1049.17249	105.7
1049.98389	78.2
1050.70801	83.1
1051.75342	187.4
1053.01990	179.0
1054.89355	28.0
1055.50635	18.8
1068.35107	5.0
1069.37280	15.3
1071.51807	107.4
1072.60327	26.0
1073.39404	26.3
1076.06580	36.0
1080.38245	46.0
1081.16516	106.3
1083.50879	60.0
1085.57275	8.4
1086.39136	38.7
1087.44421	34.7
1088.67725	6.7
1089.29321	14.1
1090.04224	66.4
1091.47534	9.6
1097.59424	38.6
1101.32556	11.6
1102.19653	40.7
1106.17334	20.6
1107.32813	47.1
1108.81372	14.5
1110.05212	84.1
1112.37573	28.7
1113.68799	20.1
1116.91943	41.1
1117.57861	20.4
1118.48975	4.6
1121.07043	127.6
1124.23291	17.5
1125.29309	192.7
1126.30591	144.4
1127.62061	53.0
1129.39185	63.3
1130.16772	54.1
1130.80090	44.6
1131.41663	15.2
1132.56958	55.9
1133.86755	100.1
1134.81885	74.3
1136.39587	26.6
1138.87219	34.2
1140.85791	18.7
1142.48901	50.9
1143.19592	183.7
1144.31042	67.0
1147.29932	3.8
1149.68140	32.1
1150.36121	30.9
1151.03430	14.1
1152.33704	268.0
1153.28552	45.3
1155.46582	40.4
1157.05835	25.4
1158.25562	16.6
1159.07617	16.4
1159.69800	22.0
1160.30591	6.2
1161.68054	30.3
1165.25037	5.3
1168.26672	27.3
1170.35864	1087.5
1171.34521	871.6
1172.42957	184.3
1175.77612	14.5
1177.29895	218.3
1178.36707	76.3
1180.52197	74.1
1182.21350	27.3
1184.53076	16.2
1185.49731	7.8
1186.55835	29.2
1187.33337	6.3
1189.10046	36.7
1190.00732	31.9
1191.62622	10.7
1195.73669	62.1
1196.52075	39.1
1197.66443	56.2
1198.52625	65.3
1199.29919	49.6
1200.95874	39.3
1205.95361	23.8
1208.34961	25.4
1209.65625	30.6
1210.27417	21.7
1211.45618	26.9
1212.07690	34.4
1213.40039	53.9
1216.99109	104.8
1217.60339	31.8
1218.51697	80.7
1219.57996	14.0
1220.49731	44.2
1221.74341	34.6
1222.69507	12.0
1223.59729	7.1
1224.47217	19.3
1225.18738	20.8
1227.25806	253.8
1228.37158	290.1
1229.39185	37.3
1230.68652	61.0
1231.97656	29.6
1232.60303	27.0
1233.27637	16.6
1234.49304	388.0
1235.46362	532.3
1236.37073	348.3
1237.61060	38.9
1238.25586	31.4
1238.92810	9.6
1239.56274	15.8
1240.23962	32.1
1240.95630	30.1
1242.32336	15.9
1243.56836	110.0
1245.56909	34.4
1246.29077	9.1
1247.27539	94.3
1247.99695	37.3
1248.65869	15.9
1250.52075	36.7
1253.30762	2600.5	b (12) (1+)-H2O
1254.37061	912.7
1255.50061	274.9
1256.57385	52.6
1257.58337	56.9
1258.63354	44.3
1262.01440	13.0
1263.18481	62.7
1264.79565	27.9
1266.80737	29.4
1271.44861	3841.1	b (12) (1+)
1272.39502	2127.3
1273.29907	614.5
1274.10205	10.8
1275.32629	294.3
1276.20276	181.1
1277.51306	24.5
1279.49487	42.9
1280.17651	26.4
1280.78271	37.2
1282.53357	32.8
1285.60303	67.7
1286.37036	8.6
1288.58203	12.2
1290.34717	42.7
1292.39771	22.1
1294.41125	13.9
1295.40454	23.7
1296.52710	3.7
1298.23901	72.7
1299.28955	17.0
1303.14832	15.8
1308.28406	36.8
1311.58850	24.5
1314.31531	156.7
1315.19714	237.5
1315.91052	13.2
1316.80603	66.8
1317.70911	10.7
1318.45007	8.2
1319.81750	117.7
1321.51733	6.7
1322.88586	29.2
1323.51221	21.8
1324.65784	82.8
1325.49475	26.3
1328.06287	93.7
1328.92517	107.1
1329.91260	38.6
1330.60925	46.4
1332.29968	629.0
1333.30505	697.1
1334.35852	136.0
1335.30701	41.6
1337.69592	10.0
1339.28918	10.7
1341.67578	10.9
1342.62061	48.1
1344.35022	38.3
1345.24426	9.6
1347.48987	239.3
1348.47266	90.7
1349.47888	62.9
1350.75586	258.1
1351.54712	227.7
1352.49060	232.2
1353.31934	31.2
1356.14722	13.0
1359.45105	10.7
1362.58765	33.2
1363.40112	10.9
1364.78186	15.5
1365.71228	25.4
1366.49890	101.4
1368.44763	311.1
1369.49353	129.6
1370.24451	43.4
1373.15686	6.7
1374.25867	19.8
1374.95642	10.7
1377.06958	265.3
1378.00061	91.8
1381.07190	21.1
1382.67773	39.4
1383.72668	21.7
1385.34851	30.9
1387.50354	14.3
1389.59216	4.6
1390.61023	19.2
1391.75146	16.0
1396.00598	53.9
1396.61133	43.9
1397.49597	56.9
1398.39246	29.6
1400.41919	4.8
1408.01282	16.0
1409.78516	36.7
1412.50623	34.7
1416.40051	13.4
1424.36938	33.4
1427.31067	120.2
1428.14856	41.1
1428.75916	19.6
1429.56091	35.4
1430.59851	59.2
1437.01343	28.0
1440.81714	85.3
1442.11267	9.5
1443.55835	38.7
1445.35803	340.1
1446.46326	245.8
1447.41699	60.6
1448.15161	8.3
1453.64001	22.9
1457.55896	15.7
1459.96082	23.8
1461.74792	5.0
1463.53455	55.0
1464.37695	5.7
1465.43152	183.5
1466.29114	73.3
1470.34937	16.0
1476.23474	51.9
1478.08167	43.9
1484.48889	3.8
1485.64063	25.0
1486.33948	7.9
1486.94055	5.8
1488.26477	21.0
1490.76208	16.3
1492.54358	19.0
1494.17029	23.8
1495.47314	27.2
1498.04187	17.4
1499.40430	17.3
1508.85266	22.5
1512.89392	27.5
1518.14270	5.0
1518.99341	12.2
1524.61938	7.3
1525.55603	14.6
1526.49817	48.4
1527.55347	15.9
1529.64587	23.8
1530.54688	17.0
1534.47034	25.9
1536.48535	41.1
1537.57141	7.4
1538.83752	13.4
1542.37146	11.2
1544.63684	17.6
1545.51575	67.7
1546.43323	24.6
1547.64856	16.2
1555.69617	14.9
1557.66919	79.1
1559.54431	19.4
1562.71240	39.0
1563.59167	128.3
1564.60437	92.4
1565.64001	38.7
1568.88171	26.6
1573.13464	31.8
1575.33655	53.1
1576.43787	4.6
1586.05139	10.4
1592.91626	10.5
1597.77173	12.8
1600.79773	13.0
1604.81970	6.6
1606.41541	8.8
1613.44592	7.8
1614.41418	34.4
1632.34534	42.4
1633.14050	5.8
1638.96228	11.1
1643.43652	145.8
1644.41016	4.6
1645.09021	39.0
1650.14368	33.4
1655.16907	15.1
1656.91833	44.4
1657.72974	19.4
1659.46228	17.4
1661.58667	134.9
1662.73999	105.0
1663.78528	39.6
1664.77185	35.5
1670.43677	16.6
1673.60083	264.2
1674.61694	232.9
1675.32153	16.3
1675.94800	6.1
1679.02234	16.2
1685.67078	4.2
1691.50842	397.5
1692.58362	237.6
1693.40112	36.5
1694.17163	7.1
1696.90942	3.9
1702.68787	20.8
1706.37573	12.4
1709.81030	60.4
1710.51343	20.1
1716.78992	12.8
1717.45447	21.0
1718.21863	18.4
1719.03296	27.6
1724.59216	26.5
1725.64282	40.9
1726.62476	11.6
1733.02112	10.0
1733.99292	9.3
1742.71021	479.2
1743.58130	273.8
1744.71155	211.6
1745.76624	9.2
1753.39075	26.8
1754.57007	17.7
1757.77795	8.2
1758.68201	22.3
1760.50854	1389.9
1761.52612	1299.1
1762.70154	315.6
1771.71863	27.9
1772.60815	20.4
1780.76831	8.8
1793.01050	8.8
1799.69226	7.9
1803.86780	7.4
1810.53674	5.0
1814.75854	4.6
1816.43958	54.8
1825.69690	16.6
1840.45251	136.2
1841.61401	69.1
1842.23328	15.7
1843.11560	11.6
1857.75024	156.3
1858.84192	354.4
1859.74426	149.8
1860.89038	87.8
1867.84900	5.4
1875.67786	18.9
1881.90356	6.3
1885.46741	25.0
1887.29065	18.1
1910.70544	8.2
1926.70044	16.6
1927.71350	5.4
1928.85071	37.2
1932.00964	17.7
1933.47424	31.4
1944.52966	19.6
1946.74622	13.9
1956.82849	140.8
1976.07556	5.8
1984.19153	14.5
1984.96936	14.7
1994.91284	21.7
