# Supplementary material for: Phosphoproteomic Analysis of Platelets Activated by Pro-Thrombotic Oxidized Phospholipids and Thrombin
Source: PLoS One. 2014 Jan 6;9(1):e84488. doi: 10.1371/journal.pone.0084488 (PMC3882224; doi:10.1371/journal.pone.0084488)
Supplement: Annotated Spectra S3 — (ZIP) [file pone.0084488.s006.zip › KGSPVSEIGWETPPPESPR_-7_2_71527.txt]

m/z	i	matches
217.11960	57.0
218.23895	25.4
221.66855	150.5
227.22972	43.4
228.24203	53.2
229.05392	98.6
231.10736	83.3
232.05698	21.4
233.12387	76.7
240.23232	17.5
242.96419	72.7
244.26213	115.9
245.07336	98.8
248.74492	25.4
254.52417	106.1
258.22330	85.1
259.45276	51.2
261.33371	45.2
262.17303	63.4
263.98834	133.4
266.40546	65.1
270.14612	225.3
272.25308	4949.9	y (2) (1+)
273.24820	656.3
274.16180	170.9
275.13034	33.3
276.19269	49.2
277.17111	77.2
278.27612	25.4
283.11011	119.5
284.52805	353.9
286.41116	23.5
290.25095	87.2
291.19690	78.9
292.28815	134.4
293.21829	444.0
296.26630	91.4
298.19690	41.3
298.81342	28.2
300.30719	51.3
303.24329	126.3
307.50934	143.4
308.23758	82.9
310.25360	104.2
312.24988	53.2
312.90244	87.4
314.01917	93.3
315.40314	222.2
316.16888	47.5
323.62384	98.2
324.39203	27.4
326.21725	25.3
327.11020	132.3
328.20673	104.7
329.55151	271.3
330.29205	63.0
331.11194	43.5
333.02136	1447.1	y (5) (2+), y (6) (2+)-P
334.33670	182.3
336.14575	45.2
341.80872	1048.3
342.72583	86.8
344.20688	27.4
345.43860	25.5
346.14801	35.7
348.46570	148.0
350.35898	65.4
354.13098	45.1
355.17743	79.6
359.34869	927.9
360.30658	415.1
361.29114	65.0
364.18414	175.8
365.39343	65.6
366.86017	69.3
369.56665	150.8
372.27014	55.4
373.23254	61.6
375.52399	49.2
380.19397	103.2
381.45349	4757.8	y (7) (2+)-P, y (6) (2+)
382.35864	876.3
385.23895	200.3
386.01794	25.5
388.54987	80.7
390.28375	4686.5	b (11) (3+), b (8) (2+)-H2O
391.33020	280.7
393.17133	1010.8
394.05682	37.2
395.22711	340.1
399.70825	72.8
403.13196	35.2
403.89655	108.1
408.13367	57.0
409.36072	152.8
410.36853	178.7
411.25830	29.5
412.20026	70.9
413.43146	140.6
414.33856	141.0
417.33826	87.4
419.90765	165.9
421.31586	107.8
422.39069	43.5
423.41656	188.5
426.14612	171.5
428.17596	229.5
430.33282	28116.3	y (7) (2+)
431.32489	1775.0	y (8) (2+)-P
432.42615	582.5
433.35193	137.0
437.83960	151.6
439.20526	755.0
440.54059	69.7
441.30786	343.9
443.34039	145.5
444.38757	556.7
446.17102	122.0
451.13898	84.9
452.08337	92.6
454.32019	379.0
455.19727	162.1
456.01300	216.3
457.08624	27.4
458.18573	164.5
459.08990	579.5
460.76227	57.7
462.28064	106.4
463.72760	81.3
468.10516	74.4
469.39716	858.4
470.28644	128.6
471.41577	394.4
472.43115	70.6
474.01465	91.9
474.89697	112.5
476.17999	293.9
477.83606	715.9
479.21783	55.0
480.88550	4706.4	y (8) (2+)
482.03046	637.9
483.07025	301.4
484.24982	69.3
486.36823	176.5
487.52368	254.9
488.47858	129.4
490.24756	1222.6
491.31683	705.1
492.30341	142.5
493.27356	15.5
494.67450	191.4
496.15057	225.7
497.20770	116.3
498.47168	103.8
499.41309	84.4
501.12158	74.8
501.77521	140.8
502.98810	108.9
507.28937	728.2
508.30627	339.8
509.05493	92.6
509.66058	104.6
510.31067	214.6
512.21741	523.2
513.16718	354.7
515.64526	51.1
516.65143	43.3
517.45404	53.0
518.14850	145.0
519.52936	79.0
521.41827	2629.6	y (14) (3+)-P, b (15) (3+), b (10) (2+)
522.23853	284.9
523.74249	592.3
524.34918	38.5
526.10010	331.7
527.53473	1879.7
528.48645	213.9
529.21539	120.7
529.86584	249.1
530.61023	298.9
531.64014	194.6
535.33514	49.6
536.32538	355.4
537.14563	267.6
538.34912	57.4
539.32129	521.6
540.01831	12.4
541.22174	58.7
542.36884	359.9
545.55493	588.2
548.09491	61.7
549.37030	226.2
550.52094	430.2
553.39142	59.0
554.32507	653.3
555.59222	702.0
556.75787	511.1
557.82404	415.8
560.34741	41.7
563.18097	170.9
564.55151	45.5
566.72516	327.3
567.43304	721.7
568.23737	233.3
569.32574	63.1
571.24567	857.3
572.18542	544.5
573.18011	80.9
574.18158	228.5
575.80115	452.4
577.06195	1330.7
578.24359	1304.7
579.44501	524.0
580.41028	377.9
581.41083	144.7
583.34247	366.2
585.71100	3266.3	b (11) (2+)
586.44659	2266.6
587.42188	157.8
589.12512	583.2
590.10504	131.5
592.84918	676.1
595.13654	796.9
596.21466	544.7
596.98376	399.7
598.34601	161.4
599.78931	152.1
601.05920	349.3
602.09851	545.9
603.40900	126.2
604.57806	447.8
605.23517	461.0
605.92188	156.7
606.63922	62.7
607.25848	665.7
609.33734	172.3
610.16656	148.6
610.94769	96.0
611.95319	371.0
613.45013	1062.8
614.34930	1593.2	b (17) (3+)-NH3, y (16) (3+)-H2O, y (16) (3+)-NH3, b (17) (3+)-H2O, b (18) (3+)-H2O-P, b (18) (3+)-NH3-P
615.00433	218.5
615.98816	139.5
617.91913	726.8
619.10333	976.8
620.32611	232.8
621.43524	87.1
622.43091	1529.5
623.37006	769.8
624.75781	693.7
625.40564	67.7
627.46765	6974.0	b (12) (2+)-H2O, b (12) (2+)-NH3
628.38446	338.0
629.47101	719.5
630.16748	71.7
631.47272	27.4
633.13043	560.1
634.31207	94.6
635.34967	285.1
636.52753	26687.6	b (12) (2+)
638.55988	1390.1
639.36310	237.7
640.13538	273.4
641.19659	364.5
642.03082	165.0
644.38452	797.9
645.34064	566.4
646.25751	245.9
647.45813	1217.0
648.46783	392.8
650.54773	94.2
651.50354	281.2
652.99713	572.2
653.89905	764.6
654.73279	217.8
656.13641	849.0
656.87335	413.0
657.89911	1455.8	y (11) (2+)-H2O, y (11) (2+)-NH3
658.75354	535.2
660.51300	4023.7
661.61243	1473.0
662.62445	4223.8	y (18) (3+)-NH3, y (18) (3+)-H2O
663.37158	1785.2
664.28998	1764.5	y (6) (1+)-P
665.26587	3232.4	y (12) (2+)-NH3-P, y (5) (1+), y (12) (2+)-H2O-P
666.05408	2109.6
666.92462	5743.6	[M+3H] (3+)-NH3-H2O-P, b (7) (1+)-H2O, y (11) (2+)
668.20648	1189.8
669.10236	458.0
670.30463	676.2
671.57269	1181.5
672.34540	18503.7	[M+3H] (3+)-NH3-P, [M+3H] (3+)-H2O-P
673.80115	1047.5
674.73706	589.7
676.02209	12518.8	b (13) (2+)-H2O, b (13) (2+)-NH3
677.25964	9199.6	[M+3H] (3+)-P
678.40161	8960.6
679.49225	395.8
680.45587	377.9
681.36261	834.1
682.49622	980.1
684.51361	1751.3
685.29327	3037.0	b (7) (1+), b (13) (2+)
686.06122	468.9
687.31097	82.1
688.09680	472.2
688.87134	542.6
690.13599	1204.2
691.36462	938.8
692.10333	1211.3
692.93317	843.4
693.73419	763.2
695.09650	443.0
696.20258	6495.0
697.24792	939.6
698.50543	3115.5
699.12036	5063.9	[M+3H] (3+)-NH3-H2O
700.19623	1447.2
701.10883	1134.8
702.00763	1234.5
703.14374	291.0
714.70294	296.5
715.40363	815.2
716.20862	49.1
720.59857	51.3
721.56531	110.2
723.62976	363.5
724.68829	1674.8	b (14) (2+)-H2O, b (14) (2+)-NH3
725.59344	41.5
726.30011	175.6
729.52679	136.3
730.68787	343.1
731.72974	108.9
733.20526	64.9
734.30597	31.4
736.52368	71.5
737.61444	250.1
739.16534	117.8
740.36426	158.3
743.73706	322.5
746.07263	594.9
750.31165	629.5
751.17548	149.7
752.22992	185.1
753.28357	70.8
754.25446	29.5
756.10352	259.5
758.50311	220.3
759.55768	189.4
762.29071	14457.2	y (6) (1+)
763.32233	2322.7
764.31512	1049.0
765.89050	260.3
768.41315	239.8
769.21899	457.0
770.66760	329.5
772.61981	423.1
773.47247	177.7
774.11328	185.8
775.66742	27.4
778.23859	46.7
779.34393	1407.4	y (13) (2+)-H2O, y (13) (2+)-NH3
780.40491	98.4
781.83362	157.3
783.00055	197.2
783.96899	45.3
785.91998	125.6
787.38251	280.8
788.01917	130.8
789.34656	362.1
790.51093	33.4
792.16345	285.3
794.93903	262.7
797.70221	624.5
798.35156	3443.1	b (8) (1+)
799.37274	439.7
800.58356	47.5
801.68207	105.0
803.42236	31.4
804.13416	487.2
808.51215	620.1
810.44659	65.0
812.44012	795.0
813.36121	175.9
814.27008	63.4
816.06030	533.0
817.73822	53.2
819.93707	495.7
821.62872	130.2
822.87836	916.6
825.26520	49.2
826.20721	165.1
827.35840	100.7
828.67456	49.9
829.43243	133.5
830.07721	260.2
831.44659	594.8
833.28339	494.2
834.61981	203.6
836.73730	519.3
837.65729	815.1
838.27344	262.9
839.14923	385.0
839.95215	301.8
841.55261	465.0
842.23566	211.8
842.89508	349.1
844.80243	240.1
846.42444	806.8
847.22150	770.3
849.01880	182.8
850.00836	93.8
850.69489	90.6
852.38269	49.2
854.10583	650.8
855.37439	1939.2	b (9) (1+)
856.36469	777.4
857.27655	274.5
858.60706	1704.6
859.35480	27042.8	y (7) (1+)
860.34283	6314.3
861.31732	1828.0
862.43994	316.3
863.36206	1261.8
864.19855	2112.4
865.17657	1488.1
866.51227	361.2
867.38843	337.9
868.67047	185.2
872.12091	10064.4	b (17) (2+)-NH3-P, y (16) (2+)-H2O-P, y (16) (2+)-NH3-P, b (17) (2+)-H2O-P, y (15) (2+)-H2O, y (15) (2+)-NH3
873.08911	516.6
875.47479	297.0
876.58447	75.9
877.79315	621.5
879.11591	126.0
880.65527	1598.0	y (16) (2+)-P, b (17) (2+)-P, y (15) (2+)
881.44379	272.1
882.09570	810.3
883.08368	1284.9
884.21222	563.0
885.03021	65.0
886.73340	1342.4
887.46411	615.7
888.41400	208.1
889.54620	839.8
890.47333	45.8
891.93658	143.6
893.91724	130.3
895.24335	139.6
896.30127	450.3
897.31818	140.3
898.19244	90.3
899.13483	269.1
900.49982	315.6
901.29053	108.5
902.44360	78.4
906.60187	194.1
907.63306	205.4
912.32196	498.8
913.06183	470.9
914.50897	357.0
915.76074	249.9
916.54352	254.6
917.31390	281.3
920.65216	1443.7	b (17) (2+)-NH3, y (16) (2+)-H2O, b (18) (2+)-H2O-P, y (16) (2+)-NH3, b (17) (2+)-H2O, b (18) (2+)-NH3-P
921.38373	1143.7
922.45270	175.5
923.54767	37.2
924.43048	77.1
926.32416	47.2
927.84332	142.3
928.83325	148.2
929.45111	316.6
930.16290	451.2
931.26178	363.1
932.25543	228.7
932.86475	61.0
934.14410	148.1
935.59888	394.5
936.32379	187.0
938.74420	175.9
940.49487	130.8
941.81488	55.1
942.48773	545.0
943.81964	505.3
944.75879	479.3
945.50275	79.7
946.35577	108.1
947.48492	240.2
948.52460	309.3
949.23517	310.9
950.15967	65.4
951.14746	209.1
954.73529	61.1
955.61743	151.2
959.18646	47.2
960.25287	3559.1	y (8) (1+)
961.40216	1805.8
963.42993	658.7
964.38934	357.7
965.45337	452.4
966.70245	260.1
968.22345	45.4
969.17706	37.3
971.45850	150.9
973.00433	165.7
973.71045	88.0
975.49902	198.7
977.21808	254.6
978.22626	393.6
979.53046	45.2
982.15924	150.1
984.31030	321.2
985.33405	65.6
988.31006	63.1
989.34479	25.5
990.79657	70.4
992.57489	2034.1	y (18) (2+)-NH3, y (18) (2+)-H2O
993.50879	476.8
994.35889	53.2
996.09344	188.8
998.79053	132.1
1000.43719	214.8
1002.86914	341.8
1005.48193	144.0
1007.25983	37.3
1011.11298	55.1
1012.31226	189.2
1013.45679	78.7
1014.33685	108.0
1018.09015	370.5
1019.28058	520.8
1020.38141	142.1
1023.65741	138.1
1024.38770	98.0
1028.07959	503.1
1028.76123	21.0
1029.57837	337.8
1034.26001	45.6
1035.47070	41.1
1036.50562	32.2
1038.26563	53.2
1041.36938	4420.3	b (10) (1+)
1042.25671	2142.9
1043.44971	485.6
1044.30249	124.4
1045.82373	364.9
1049.65625	102.6
1053.14722	345.4
1054.42505	778.5
1056.90979	127.9
1057.91235	416.3
1060.41309	61.9
1063.18665	67.4
1065.28540	41.1
1066.94348	94.7
1071.26807	1125.0
1072.39417	402.0
1074.45923	21.4
1076.16919	108.5
1077.20752	216.0
1078.62317	174.3
1079.27271	27.4
1085.18103	105.6
1087.66724	61.7
1088.87219	279.1
1089.64990	986.3
1090.43286	332.7
1092.77112	186.5
1093.48499	138.3
1096.00049	47.6
1107.35986	98.1
1110.34302	25.5
1118.39880	86.7
1123.45996	37.2
1124.15405	101.3
1125.20679	388.9
1126.54468	47.0
1129.74500	146.7
1135.20288	53.2
1136.45532	128.3
1138.79248	72.9
1140.28540	148.2
1141.81812	81.5
1142.43750	147.4
1143.27869	183.1
1144.33691	341.8
1145.70410	61.0
1148.37341	198.4
1150.34839	199.3
1153.58350	35.7
1159.38965	323.4
1161.54883	37.3
1164.62476	187.9
1165.60986	49.2
1170.42395	4242.2	b (11) (1+)
1171.55188	2664.6
1172.54333	549.2
1183.45972	169.9
1192.75830	92.3
1194.51563	129.7
1202.97754	55.1
1204.36047	122.4
1207.14685	138.1
1208.41443	96.5
1223.66394	24.0
1227.16943	230.2
1227.90369	588.8
1228.76392	9.7
1236.21838	332.9
1239.69934	37.2
1243.06982	191.7
1251.15637	242.7
1253.57104	1526.1	b (12) (1+)-H2O
1254.52698	564.7
1257.33752	112.4
1264.72754	205.4
1267.67249	111.6
1271.35950	9210.8	b (12) (1+)
1272.39075	5512.9
1273.49194	1238.0
1274.98523	61.3
1290.47864	63.1
1293.52539	27.4
1297.74866	185.6
1303.41602	33.8
1306.75415	114.6
1314.64441	263.4
1316.17151	138.5
1332.26416	267.9
1338.26648	109.0
1346.42920	170.0
1350.62427	406.0
1351.67163	449.3
1352.54175	779.6
1353.41736	27.4
1374.47925	57.1
1408.54163	124.2
1448.55945	154.1
1534.93848	75.0
