# Supplementary material for: Phosphoproteomic Analysis of Platelets Activated by Pro-Thrombotic Oxidized Phospholipids and Thrombin
Source: PLoS One. 2014 Jan 6;9(1):e84488. doi: 10.1371/journal.pone.0084488 (PMC3882224; doi:10.1371/journal.pone.0084488)
Supplement: Annotated Spectra S3 — (ZIP) [file pone.0084488.s006.zip › KGSPVSEIGWETPPPESPR_-10_2_74331.txt]

m/z	i	matches
213.08978	70.6
216.21794	117.4
217.35938	63.8
218.31744	74.8
219.12726	84.4
220.10498	38.9
225.24867	38.8
227.21011	23.4
228.48743	43.2
234.03207	54.2
235.18742	38.8
238.01399	61.9
243.09814	65.8
244.05234	155.9
245.20976	15.8
254.29089	362.9
255.17397	209.0
257.16791	33.1
258.10657	60.7
261.14212	21.6
262.18588	131.6
263.05563	92.5
264.35895	50.0
266.30127	55.9
271.21838	244.0
272.26117	5233.3	y (2) (1+)
273.25479	953.5
274.15363	104.2
276.32593	63.8
278.63934	192.3
283.35840	42.6
284.16299	131.1
293.03040	35.0
294.35257	23.5
295.33099	69.0
296.33624	23.2
301.33417	48.5
306.17798	131.2
310.04559	215.3
311.34442	96.8
312.21313	27.3
314.26682	25.8
315.32013	183.6
316.19763	124.9
319.22559	74.1
322.13181	33.0
324.25549	193.3
325.15836	76.6
326.41357	65.6
327.96722	40.5
332.68414	1628.7	y (5) (2+), y (6) (2+)-P
333.37607	237.7
337.09192	27.1
339.32849	33.1
341.17535	713.0
341.80396	334.3
342.41400	264.3
343.18292	58.1
343.85156	29.3
354.60934	144.9
357.34479	220.8
359.10565	311.0
360.15973	49.9
361.22009	67.0
363.90759	260.2
365.21979	104.0
366.48224	31.2
368.00092	27.5
369.20410	174.1
372.31543	212.7
374.56879	67.5
381.43567	3940.4	y (7) (2+)-P, y (6) (2+)
382.22662	1240.6
383.05597	176.9
384.35150	36.7
386.22711	47.9
387.37213	114.8
389.23499	35.0
390.30414	2697.1	b (11) (3+), b (8) (2+)-H2O
391.25299	217.4
393.22156	430.9
394.16846	56.5
394.83740	27.4
395.56030	79.0
397.17456	23.2
398.41144	63.7
399.55719	21.5
403.45020	88.6
405.55096	76.6
408.48932	33.1
409.38293	44.0
410.49713	86.3
411.21155	33.0
412.39648	230.0
413.24164	107.6
415.52338	21.6
416.50165	25.5
417.34607	31.0
421.32306	99.2
422.56781	387.4
424.26843	38.7
428.26556	113.3
430.20502	22517.8	y (7) (2+)
430.85327	13341.3
431.84253	519.3
432.69458	291.1
434.22906	79.2
434.83490	23.7
436.13300	26.9
437.39496	88.2
438.18994	275.1
439.26093	272.8
440.16406	249.4
443.69952	115.4
444.32581	69.1
446.35883	15.8
447.53455	180.3
448.18414	36.9
450.25189	113.8
450.92456	188.2
452.49011	105.0
456.40161	126.6
457.90363	69.1
458.78931	157.1
461.45459	136.4
462.94476	44.9
465.33917	33.0
467.47009	86.2
469.35962	801.1
470.32568	436.3
471.60950	834.6
472.62744	370.2
474.11389	434.8
476.30890	106.7
478.26630	215.0
479.43756	178.4
480.93951	6680.2	y (8) (2+)
482.05023	348.9
482.88763	82.4
485.45282	222.6
486.54291	513.7
487.47565	386.6
488.56177	80.6
490.19812	1811.0
491.23047	231.0
492.37378	155.7
493.26514	100.8
494.43695	53.9
495.37164	17.7
496.40686	428.8
497.56366	202.4
498.55621	294.5
500.41882	69.7
502.31616	41.4
503.25256	446.3
505.51874	59.8
506.97656	581.6
507.67877	130.0
508.76129	174.3
510.46704	61.6
512.30273	72.8
513.06458	555.2
514.04773	200.4
516.31006	121.5
517.09186	52.4
518.48224	44.6
519.09424	120.9
521.12787	2819.4	y (14) (3+)-P, b (15) (3+), b (10) (2+)
521.91516	1924.7
522.97754	328.7
523.76990	75.5
524.43512	85.5
525.22681	101.8
526.53339	181.2
527.44641	2875.8
528.29974	32.6
528.93585	15.8
529.70593	90.1
531.37268	73.7
532.61182	146.2
533.25543	133.5
534.32526	215.7
536.26617	945.9
536.91632	279.7
537.61237	42.3
538.31311	85.1
539.44128	327.5
541.07367	225.2
541.89752	121.9
543.29944	89.8
543.97003	192.0
545.18036	832.6
545.80231	178.6
547.44525	101.9
548.94928	57.9
549.91089	207.7
551.30829	283.5
552.37695	161.6
553.41193	52.0
554.24097	91.4
555.64899	400.2
556.44171	194.1
557.35907	662.0
559.54419	378.3
563.01941	123.7
563.91687	17.8
564.81006	59.4
565.48682	235.4
567.10382	1172.2
568.18713	441.6
569.53241	134.1
570.29749	194.8
571.18878	25.4
572.03101	200.2
573.17303	362.7
574.31000	332.8
576.85040	843.0
577.63428	481.0
578.72418	228.8
579.93304	460.1
580.78192	663.7
581.52655	176.4
582.51166	33.1
585.89319	5758.2	b (11) (2+)
586.97906	1307.9	y (16) (3+)-P, b (17) (3+)-P, y (15) (3+)
588.52307	407.7
589.60382	127.4
590.52905	228.8
591.25983	29.4
592.28259	49.5
593.13409	447.8
594.64478	92.7
595.24799	93.4
596.00531	370.0
596.73163	185.7
598.35883	96.3
598.96899	155.2
599.99835	33.1
600.90845	360.9
601.68872	277.6
602.44745	616.5
603.48181	331.7
605.31470	540.1
606.29865	88.0
608.20233	105.9
609.35675	190.8
610.36816	412.9
611.77496	725.2
613.18250	330.7
614.21698	1454.4	b (17) (3+)-H2O, y (16) (3+)-NH3, y (16) (3+)-H2O, b (18) (3+)-NH3-P, b (18) (3+)-H2O-P, b (17) (3+)-NH3
615.01202	780.1
615.83527	47.8
616.48413	121.2
617.29022	109.1
618.19702	573.8
618.91254	851.3
619.84882	267.6
621.53949	344.9
622.33759	2239.8
623.09644	533.2
623.74396	669.7
625.35114	262.4
627.42780	7971.1	b (12) (2+)-H2O, b (12) (2+)-NH3
628.92627	1981.6	y (10) (2+)-H2O, y (18) (3+)-NH3-P, y (18) (3+)-H2O-P
630.01825	521.7
630.90826	53.3
631.62219	122.6
632.50940	27.2
634.58185	806.0
635.21613	17.9
636.23914	14379.2
636.97052	17567.7	b (12) (2+)
638.41345	2871.3	y (10) (2+)
639.16772	1033.1
639.93225	373.4
641.22015	260.3
644.64117	734.0
645.28314	484.7
646.43665	54.2
647.43677	181.5
648.85333	354.0
649.95532	218.4
650.68976	106.7
651.51959	140.9
652.42938	251.2
653.79901	433.3
654.45966	340.2
655.57245	194.3
656.61407	1040.3
657.89972	2268.8	y (11) (2+)-H2O, y (11) (2+)-NH3
661.51813	1939.9
662.66681	6489.1	y (18) (3+)-NH3, y (18) (3+)-H2O
663.47437	2212.6
664.30255	1836.3	y (6) (1+)-P
665.22852	2617.1	y (5) (1+), y (12) (2+)-H2O-P
666.34723	2799.1	[M+3H] (3+)-NH3-H2O-P, y (12) (2+)-NH3-P
667.44073	2985.7	b (7) (1+)-H2O, y (18) (3+), y (11) (2+)
668.55316	215.5
669.30310	311.8
670.33600	517.6
671.63531	3154.5
672.24158	13954.3	[M+3H] (3+)-H2O-P, [M+3H] (3+)-NH3-P
672.85400	5662.0
673.86334	606.3
675.66681	5254.1
676.40179	7521.0	b (13) (2+)-H2O, b (13) (2+)-NH3
677.44940	15629.0	[M+3H] (3+)-P
678.38104	10416.9
679.33679	1057.7
680.33258	275.6
680.93927	54.1
681.63947	282.4
682.36298	1071.3
683.04926	130.5
684.78662	4079.7	b (7) (1+), b (13) (2+)
685.53027	2648.6
686.49261	297.1
687.77020	1159.4
688.75830	325.5
690.11249	1623.2
691.11981	345.0
692.54443	844.4
693.59283	1485.9
694.70795	948.0
696.23572	7177.5
698.60992	7017.2	[M+3H] (3+)-NH3-H2O
699.33002	5445.1
700.09717	1047.0
700.95941	1618.1
701.83752	1023.1
702.70880	338.3
703.80389	162.8
713.16913	79.2
715.37354	391.0
716.40802	134.7
721.83002	261.2
723.71918	292.5
724.59784	920.5
725.48547	340.8
726.55933	79.6
728.24890	364.6
729.43665	190.7
730.15546	101.7
731.26166	384.3
732.30536	142.0
733.09705	183.4
733.97308	31.5
735.33710	155.4
737.79852	48.0
740.25250	469.4
741.05566	269.2
742.49518	104.6
744.31653	156.0
745.68091	27.4
746.60211	188.8
748.30151	92.7
749.88873	459.3
750.99774	455.2
752.34491	63.7
756.03210	98.4
756.88800	105.4
759.62823	82.9
762.29791	12659.4	y (6) (1+)
763.35315	4792.9
764.32770	1191.4
766.61737	797.7
767.90131	234.2
770.09296	698.8
770.86359	213.4
771.67566	296.7
773.80072	684.9
778.44269	88.6
779.28491	798.2
780.25336	394.2
780.88458	30.9
781.57416	107.9
782.19116	108.2
783.79004	284.8
785.23761	111.6
787.03766	185.5
788.21533	88.7
789.94977	148.3
791.37067	57.6
794.88251	99.6
797.66223	546.6
798.38696	3182.2	b (8) (1+)
799.46729	657.3
800.39587	203.8
801.32281	86.4
803.07599	169.1
803.99756	266.5
805.42914	20.1
807.46960	55.9
808.58459	16.1
810.10907	267.3
813.02325	566.1
813.62994	59.0
814.83417	144.6
819.33264	115.6
820.06598	113.4
822.75726	669.8
823.37305	108.1
824.13806	112.6
826.61151	55.1
827.37250	147.5
828.37848	248.9
829.33441	63.1
831.36829	338.2
832.34320	365.7
833.14789	98.7
836.41644	93.3
837.28253	531.6
838.28650	1062.8
839.28424	550.7
840.24188	101.1
844.43805	241.9
845.05353	327.5
846.47699	797.7
847.45868	871.1
848.21222	82.1
853.76935	503.8
854.77374	242.5
855.41791	2665.6	b (9) (1+)
856.20685	664.6
857.10455	434.3
859.27435	26081.2	y (7) (1+)
860.27374	12020.4
861.31476	2290.7
862.57208	1333.3	y (8) (1+)-P
864.03180	132.3
864.73706	556.7
865.79688	423.5
866.46979	144.3
867.57831	164.8
868.35297	36.9
868.99750	120.1
871.79047	5222.6	y (16) (2+)-H2O-P
872.54388	8903.8	b (17) (2+)-NH3-P, y (16) (2+)-NH3-P, y (15) (2+)-H2O, b (17) (2+)-H2O-P, y (15) (2+)-NH3
873.57294	1721.0
875.12079	99.5
876.42474	91.6
877.72870	594.5
878.86786	411.5
879.51312	42.3
880.63068	513.2
881.44214	1226.5
882.51392	400.6
883.54517	1623.7
884.33075	27.5
885.16742	335.5
886.26886	641.6
887.01483	224.9
888.41040	307.0
889.32227	557.7
889.99957	245.5
892.44507	168.6
894.19580	457.5
895.29413	120.6
896.02350	63.8
899.71948	102.8
900.42902	21.6
901.20142	266.4
901.85864	140.2
904.39453	188.1
905.58588	79.9
906.97321	298.1
908.73712	312.5
910.18524	33.1
911.77704	98.7
913.39020	278.3
914.42975	46.5
915.35052	27.3
915.99860	279.6
916.61029	148.5
917.48981	302.7
918.51166	459.6
920.57202	1242.2
921.44611	1365.1	b (17) (2+)-H2O, b (17) (2+)-NH3, y (16) (2+)-NH3, b (18) (2+)-NH3-P
922.43073	239.2
923.46460	146.8
924.20575	23.1
925.31177	189.4
926.56195	217.8
927.64545	191.7
928.29047	19.7
929.67206	564.6
930.81830	213.9
931.45856	219.6
932.85474	158.8
933.55206	262.2
934.57440	231.0
935.27539	356.0
939.38916	273.0
942.37671	189.6
943.68939	124.1
944.72076	316.0
945.35907	47.7
945.98773	117.0
946.63177	84.2
947.51190	54.2
949.84503	73.8
951.42749	443.1
953.39429	224.9
957.41876	102.5
960.30518	4623.1	y (8) (1+)
961.35236	1839.5
962.21240	583.3
963.85480	615.0
964.65118	360.0
965.72699	437.0
969.63873	134.8
970.27863	240.4
971.71161	21.5
972.53229	23.5
973.59357	265.3
975.54535	407.2
976.61603	142.4
977.37769	253.4
983.65924	117.8
985.87256	151.4
989.36700	122.8
992.04395	873.0
993.12933	1360.7	y (18) (2+)-NH3, y (18) (2+)-H2O
994.05585	58.6
994.93195	73.8
996.44873	76.8
997.21100	153.2
1000.44574	51.8
1003.55792	93.9
1004.55524	258.1
1006.21796	27.1
1006.89307	21.6
1009.19891	304.8
1010.14288	131.1
1011.57178	78.9
1015.27155	23.5
1023.42188	72.0
1024.35107	19.7
1026.18774	86.8
1027.90186	73.4
1029.27026	301.0
1032.00281	35.4
1034.99011	200.9
1036.58105	99.4
1039.35474	63.8
1041.44727	4100.3	b (10) (1+)
1042.46411	1355.8
1043.48181	301.9
1044.34302	56.3
1045.17847	25.4
1047.83911	75.9
1049.09204	271.8
1053.24902	566.2
1054.36108	93.4
1055.41150	54.4
1057.01062	44.8
1058.11328	103.5
1061.10913	212.7
1062.83020	65.9
1067.28650	109.3
1071.21582	1742.8	y (9) (1+)-H2O
1072.37268	893.6
1073.28760	107.4
1074.42944	316.4
1075.42993	36.9
1077.86353	90.2
1078.91833	64.0
1081.23877	201.7
1086.52686	167.0
1088.39185	57.6
1089.26392	761.3
1090.43628	391.7
1092.21069	31.1
1095.47900	166.8
1096.08325	40.8
1097.50879	100.9
1100.54712	31.4
1102.16797	64.2
1103.54663	143.8
1106.09277	87.5
1106.84399	79.4
1108.37219	25.4
1110.11963	21.6
1121.95093	61.5
1125.82007	180.3
1126.60828	48.4
1127.34717	184.7
1128.50146	25.4
1136.34973	67.9
1138.39734	96.3
1140.39941	52.2
1142.62317	23.5
1143.32312	192.7
1144.16235	16.1
1147.46533	157.1
1151.07813	56.1
1151.96692	78.4
1152.69922	86.1
1153.53296	136.2
1155.49536	161.2
1156.38086	23.3
1157.27637	162.6
1158.36963	176.5
1159.25317	121.5
1162.76221	75.6
1164.63794	13.9
1165.37305	143.8
1170.45203	3576.7	b (11) (1+)
1171.34277	2384.6
1172.46997	1216.6
1173.45447	276.6
1174.72693	143.2
1177.43530	125.9
1181.54089	49.9
1191.51904	90.9
1194.71680	38.8
1195.65308	67.6
1198.72754	167.2
1204.41357	54.5
1212.29333	23.5
1216.59265	161.7
1217.39685	171.5
1222.43909	88.1
1227.11230	116.9
1228.26306	602.4
1229.51062	144.5
1235.15417	104.6
1239.24158	245.1
1245.83313	99.5
1248.73328	69.6
1253.02625	384.6
1253.86951	1362.3	b (12) (1+)-H2O, b (12) (1+)-NH3
1254.71912	326.5
1255.35242	107.2
1256.66663	156.8
1257.29663	258.6
1259.45715	167.0
1271.44214	9235.2	b (12) (1+)
1272.41663	6245.8
1273.36865	1963.6
1274.28333	405.9
1275.79236	92.0
1276.48669	73.4
1281.75293	97.7
1285.00916	48.2
1286.48718	81.4
1290.70129	143.9
1293.31238	50.3
1295.82727	23.5
1297.47473	86.7
1304.26648	86.8
1308.00867	54.2
1314.23962	204.5
1315.40393	87.3
1316.66711	23.5
1323.40576	70.1
1333.26099	209.2
1345.47083	107.3
1350.27478	199.2
1351.36340	261.9
1352.59583	267.9
1353.43494	189.6
1364.95642	166.5
1381.20276	23.1
1390.86560	29.2
1395.99829	126.9
1442.56152	95.9
1468.01624	111.3
1486.39099	50.3
1544.61743	69.1
1604.56958	81.7
1766.73303	49.3
