# Supplementary material for: Phosphoproteomic Analysis of Platelets Activated by Pro-Thrombotic Oxidized Phospholipids and Thrombin
Source: PLoS One. 2014 Jan 6;9(1):e84488. doi: 10.1371/journal.pone.0084488 (PMC3882224; doi:10.1371/journal.pone.0084488)
Supplement: Annotated Spectra S3 — (ZIP) [file pone.0084488.s006.zip › KGSPVSEIGWETPPPESPR_-11_2_72655.txt]

m/z	i	matches
208.90665	76.0
209.97223	154.0
214.15370	20.6
215.11798	38.4
216.09387	65.4
220.18073	55.7
226.09041	48.7
228.74741	49.2
234.21234	84.6
237.19870	73.2
240.19096	119.1
240.98947	69.6
245.12350	97.9
247.99803	57.6
252.15948	50.7
254.52724	288.7
256.23276	50.8
258.27936	36.8
262.35837	121.4
264.08228	89.7
265.20773	64.9
266.16757	516.8
269.55243	55.2
272.18329	3929.7	y (2) (1+)
273.12186	415.4
274.04819	128.3
278.05115	79.7
279.28729	125.0
282.24030	105.0
284.22174	202.4
285.41974	23.9
288.75452	20.6
292.14038	221.2
293.19489	90.3
295.15460	81.2
296.36612	224.2
297.13007	28.6
298.21155	61.5
299.34607	52.3
301.15366	49.1
302.04779	73.3
302.95575	51.7
307.18289	66.9
310.32019	316.3
312.36172	18.7
313.49432	62.6
315.37146	142.6
323.10333	75.5
324.26758	69.9
325.66351	122.6
330.11823	47.6
332.95877	351.0
333.97565	279.8
334.80920	51.9
335.42242	86.0
338.50311	131.3
339.69318	55.9
341.25238	86.2
342.09793	213.0
343.21762	40.8
344.98895	23.9
347.31085	23.8
351.32538	166.1
352.25919	39.2
355.29474	13.9
356.22595	30.5
357.08533	23.9
359.20905	756.7
360.26459	182.9
364.11707	817.5
365.22760	161.9
366.95453	38.5
369.24921	100.6
371.31042	45.0
373.23346	290.9
375.11810	20.6
377.26129	35.5
380.05261	74.4
381.51428	2840.1	y (6) (2+), y (7) (2+)-P
382.46167	814.8
383.20026	18.6
385.76575	202.9
388.33386	134.7
390.41907	1547.4	b (8) (2+)-NH3, b (8) (2+)-H2O, b (11) (3+)
391.38153	227.8
392.37360	91.3
393.31067	319.8
394.25421	377.2
395.48584	20.8
398.22766	102.5
399.07013	67.8
400.30835	399.2
407.20050	35.2
410.07629	101.9
411.31738	69.0
415.62158	74.6
419.91785	30.5
421.39020	177.1
422.19879	152.9
426.39349	139.2
427.08673	45.6
428.16034	72.5
430.38220	24588.3	y (7) (2+)
431.47296	2271.5	y (8) (2+)-P
432.28082	282.1
433.26270	297.3
434.05157	99.6
436.13232	562.7
437.27936	101.3
437.99536	24.0
439.26044	323.0
441.50348	326.8
442.57202	339.7
444.37213	90.8
446.65295	19.2
448.19977	58.3
449.27911	112.0
450.32690	52.7
452.35065	195.9
453.48688	14.2
454.36646	111.4
456.31879	252.5
458.64990	77.0
459.35211	173.3
460.43774	37.1
463.43854	94.7
465.04419	126.2
467.46484	96.3
469.26910	312.7
470.39539	258.7
472.58362	221.4
474.00854	128.9
475.18854	40.4
478.68274	375.6
480.96533	4488.7	y (8) (2+)
481.93115	174.1
483.78619	35.1
485.46997	64.8
487.32483	142.5
489.07434	42.5
490.18268	1329.7
491.13104	342.1
492.64380	161.7
494.09473	83.6
496.64563	271.7
498.35876	169.7
499.20923	28.2
500.03668	78.2
503.22583	185.2
504.45654	107.9
505.97662	63.8
507.49115	507.4
508.58124	140.2
509.40448	73.4
510.76538	107.9
512.45569	226.0
513.37933	185.6
515.20453	122.4
515.99921	118.5
517.74854	86.9
519.45886	58.2
521.59448	2197.8	b (15) (3+), y (14) (3+)-P, b (10) (2+)
522.50604	101.8
523.20734	86.3
524.54431	41.6
525.25690	17.3
525.97534	89.2
527.45459	986.4
528.26019	545.8
529.54340	217.4
530.25031	32.1
531.75244	102.0
533.16193	22.2
534.50305	140.8
536.51971	1243.2
537.45374	276.5
541.41138	90.0
542.34906	117.8
545.40485	879.3
546.09430	14.9
548.15851	140.3
550.49603	86.0
551.16821	221.7
551.99396	66.3
553.29059	40.1
554.18201	71.8
555.34888	433.7
556.33337	349.7
557.24500	362.0
558.24457	37.6
563.48364	131.6
564.44690	187.5
565.40375	35.7
567.29547	665.9
568.17218	90.0
569.27142	137.8
570.53241	378.9
571.26184	130.5
572.22870	70.3
573.33575	594.1
574.50549	58.6
575.16644	92.7
575.80084	18.8
576.96600	1255.9
577.87366	427.8
578.81512	147.4
580.21344	403.6
581.95502	69.9
583.28107	238.6
584.48120	214.3
585.86871	5065.3	b (11) (2+)
586.75214	910.0
587.49274	257.1
588.26056	104.7
589.30371	56.2
591.25946	395.4
592.67767	55.1
593.92786	438.0
595.90460	326.9
597.50842	283.1
598.61121	535.9
600.04840	94.5
600.69427	50.1
602.25995	515.4
603.30475	281.6
605.77661	397.1
606.71283	296.5
607.31903	40.0
608.82300	124.9
611.02332	509.9
611.73114	480.9
612.84491	285.6
614.12469	1443.6
615.76428	406.8
616.42963	8.6
618.00116	346.5
618.78839	189.0
619.43469	327.4
620.19751	31.9
622.11572	1306.6
623.13739	1278.6
623.96356	400.5
624.77411	99.4
625.43811	101.5
626.28656	136.3
627.40790	4885.9	b (12) (2+)-NH3, b (12) (2+)-H2O
628.29376	1089.3
629.40112	222.5
630.25739	225.8
631.44843	311.0
633.73053	214.2
634.37054	77.3
636.25873	12820.7	b (12) (2+)
636.94727	7569.8
638.29816	1433.7
639.36804	53.9
640.29926	293.2
641.26611	132.6
642.12982	64.7
643.92169	535.8
645.30469	459.8
646.49158	413.3
647.35236	59.3
648.32056	203.1
649.36682	69.9
650.46954	343.0
651.92664	729.8
652.77234	789.5
653.69324	613.3
654.57904	596.0
655.72424	37.1
656.36658	124.6
657.84674	2275.5	y (11) (2+)-NH3, y (11) (2+)-H2O
658.74091	239.1
660.88892	2046.2
661.64044	2636.4
662.66876	4652.0	y (18) (3+)-H2O, y (18) (3+)-NH3
663.41193	650.8
664.28662	1517.1	y (6) (1+)-P
665.34381	2398.8	y (12) (2+)-H2O-P, y (12) (2+)-NH3-P, y (5) (1+)
666.60077	1815.4	y (11) (2+), [M+3H] (3+)-NH3-H2O-P, b (7) (1+)-H2O
667.87378	809.1
668.55328	310.5
669.39899	199.3
670.07922	653.4
671.26422	2422.3
672.27972	10509.2	[M+3H] (3+)-NH3-P, [M+3H] (3+)-H2O-P
672.98456	2597.2
673.78986	142.4
674.43469	82.7
675.88257	5452.8	b (13) (2+)-H2O
677.11554	29074.9	b (13) (2+)-NH3
678.08221	13784.5	[M+3H] (3+)-P
679.09930	1347.7
680.52460	661.7
682.48547	1457.7
683.23993	578.7
684.80811	2687.2	b (13) (2+), b (7) (1+)
685.66632	1488.5
686.48694	595.6
687.55939	463.3
688.71906	72.5
689.73145	280.9
690.44000	283.4
691.37115	961.2
692.34808	1205.4
693.12848	864.5
694.08417	589.2
695.86395	2346.8
696.65906	3077.1
697.87164	1623.4
699.06543	9414.1	[M+3H] (3+)-NH3-H2O
700.16620	646.2
700.86945	1161.9
701.72144	779.8
702.83435	456.1
703.97772	108.9
705.75201	64.1
715.19458	338.3
716.35046	103.4
717.94861	83.2
719.17993	52.0
720.30951	219.6
722.41656	101.4
724.07489	1063.4
725.13995	500.8
726.64258	90.5
727.30548	32.2
728.59552	47.0
729.53180	189.0
730.23126	100.7
731.07172	80.1
732.52545	33.5
733.28107	244.8
734.24420	287.7
735.31830	56.1
736.15399	27.5
737.39783	36.0
739.84546	547.9
740.66180	163.6
741.48694	92.5
744.78241	169.2
746.24567	203.2
747.88202	170.3
749.11200	81.6
750.35950	120.0
751.53528	283.9
752.35980	53.4
754.16187	60.8
758.69989	167.6
759.46057	141.5
761.64178	1081.8
762.29059	7770.3	y (6) (1+)
763.32355	3287.1
764.29291	659.9
765.10614	544.9
766.45245	250.3
767.07721	209.5
769.26300	335.6
770.34064	25.5
771.21783	203.4
772.74255	48.2
773.45605	175.6
777.44104	26.9
779.37201	957.1
780.53943	675.9
781.29620	63.4
783.45673	715.0
784.39935	121.4
787.56354	418.1
788.57770	147.9
789.32697	111.4
790.24146	132.3
791.09564	229.2
793.59644	43.7
794.32477	84.9
795.75092	157.1
797.90851	1811.4	b (8) (1+)
798.63782	802.2
799.39752	589.7
800.42181	225.5
801.53436	168.3
803.28229	140.9
804.18896	154.0
805.31335	100.5
808.95544	205.4
812.45013	537.7
814.43457	78.2
815.56641	548.5
816.27521	368.0
817.87146	86.4
819.70087	112.8
820.37225	71.6
822.48358	239.8
823.74255	70.0
825.19220	108.6
826.26471	329.4
827.45282	101.4
828.43408	60.4
829.15234	40.7
830.54132	69.8
831.65070	203.9
837.32086	291.5
837.97229	116.3
838.59515	12.3
839.37476	33.1
842.28217	260.0
842.95001	251.5
845.48590	137.7
846.22931	280.3
846.98981	551.5
848.07214	102.0
849.16614	84.0
850.60089	223.7
851.66840	32.1
854.13947	843.6
855.40405	1087.4
856.38318	629.2
857.46826	200.3
859.31488	18280.8	y (7) (1+)
860.32349	7936.5
861.33417	1166.6
863.13855	605.1
864.46313	545.0
865.56171	575.7
866.48615	264.9
867.46942	204.9
868.32471	143.2
872.08807	7070.5	y (16) (2+)-NH3-P, y (16) (2+)-H2O-P, y (15) (2+)-H2O, y (15) (2+)-NH3, b (17) (2+)-NH3-P, b (17) (2+)-H2O-P
873.02344	2432.6
874.46918	99.1
875.22345	98.8
875.87567	155.7
876.56610	61.5
877.33008	51.3
878.15009	42.1
878.84149	101.3
879.91754	272.1
880.51782	31.6
881.18268	428.7
882.42651	2928.4
883.33624	2608.2
884.12280	765.8
885.24286	452.1
886.33759	449.9
887.17560	146.1
888.81769	919.2
890.22467	23.9
892.37189	479.2
894.32611	240.8
895.60352	346.1
896.29297	47.6
897.29095	64.9
899.38086	98.8
901.35303	84.8
902.32928	551.0
903.10675	233.7
904.10736	70.0
906.17383	104.4
908.30316	162.2
909.56366	84.3
911.90430	57.9
912.83270	178.3
913.52814	637.4
914.20074	453.3
915.49005	62.9
916.36572	629.2
917.65747	69.8
918.25854	38.8
919.10889	145.8
920.21490	322.8
920.83966	534.8
921.58344	309.5
922.45142	55.0
923.81647	22.2
926.24750	78.2
927.69061	105.1
928.54279	98.4
930.27618	671.2
931.10229	112.1
931.73444	89.4
932.44403	38.5
933.09863	204.4
934.13727	246.8
935.34979	109.7
936.33929	150.3
936.96149	63.4
941.36078	128.0
942.06720	37.4
944.27686	51.9
945.33575	378.8
946.23151	24.2
947.58789	86.8
948.44781	101.2
949.13214	245.1
950.63599	525.3
951.75195	53.6
953.37152	150.3
954.28076	55.1
957.61481	111.8
958.75995	133.0
960.37347	2510.2	y (8) (1+)
961.43195	742.2
962.17090	141.9
963.01630	578.7
964.28418	328.3
965.24127	97.2
966.17596	116.1
968.03320	45.1
969.17535	107.5
970.38800	156.2
971.67889	213.1
973.14331	274.1
974.12628	77.1
975.26898	102.8
977.41772	244.0
978.46075	83.8
980.61932	172.5
981.23633	49.7
982.81244	144.8
983.43823	23.8
984.43219	45.0
987.37152	47.0
988.73779	50.0
991.43304	136.3
992.39130	555.1
993.10309	614.8
994.01318	191.4
995.73138	213.3
998.53979	46.7
999.90594	90.7
1001.05365	122.7
1007.39771	192.6
1008.06250	198.3
1009.12396	63.5
1011.02661	174.3
1012.05328	22.2
1015.48273	37.5
1018.51312	71.7
1019.49017	215.0
1020.27466	188.6
1023.67792	82.5
1024.37769	129.6
1028.61609	164.7
1029.58813	65.5
1033.19971	20.3
1035.76050	88.6
1039.77637	157.7
1040.50317	106.1
1041.52734	3055.2	b (10) (1+)
1042.46069	1217.0
1043.20801	294.3
1043.83630	167.5
1044.47339	49.3
1046.24060	193.8
1047.92749	60.0
1049.97058	35.5
1051.09766	120.3
1053.34058	934.7
1054.43481	620.4
1055.10046	48.2
1056.35742	55.1
1058.74170	71.5
1066.02686	25.3
1068.04272	57.0
1069.16687	27.2
1071.47388	871.5
1072.42358	131.4
1073.34814	56.8
1074.90320	233.8
1075.52112	19.5
1077.37585	121.7
1078.96631	79.8
1080.26782	124.4
1083.39563	166.2
1084.06543	46.3
1087.40930	82.8
1089.15869	821.1
1090.33191	106.7
1091.35632	178.4
1095.14978	84.7
1097.43628	213.1
1100.67810	30.5
1102.21240	86.3
1103.95239	33.8
1106.16309	207.1
1107.14038	114.6
1115.15540	31.2
1117.45483	86.3
1125.35071	20.6
1141.77063	219.9
1143.03809	101.4
1144.26050	177.9
1149.36060	225.4
1150.06592	19.3
1152.31262	96.4
1153.47253	29.1
1158.31738	253.9
1162.61035	119.2
1163.52100	129.5
1165.53711	56.6
1170.53809	2298.4	b (11) (1+)
1171.44653	1819.2
1172.44312	408.2
1173.53516	160.3
1175.32947	91.0
1177.54224	118.9
1178.36279	28.6
1184.56580	29.5
1193.22876	22.5
1195.19873	43.5
1195.81445	27.8
1198.31763	68.0
1203.13379	117.6
1207.42139	55.6
1210.60999	119.1
1214.25623	154.8
1218.62402	130.6
1219.54541	35.3
1220.28943	27.2
1221.63977	66.8
1227.43018	133.2
1228.27795	22.0
1229.29773	12.2
1236.66272	30.4
1244.28699	161.6
1245.50269	107.4
1246.81201	37.6
1251.54370	191.3
1253.48914	230.5
1254.47034	104.1
1255.58044	72.0
1257.12683	28.8
1258.51050	121.2
1263.32629	54.3
1267.18201	43.4
1271.46741	6998.1	b (12) (1+)
1272.44739	3592.1
1273.45630	1003.2
1274.60461	270.2
1275.49072	37.8
1276.68665	86.7
1283.41028	47.4
1288.54980	55.5
1293.64661	52.0
1295.46423	124.2
1297.75757	48.5
1302.53967	55.1
1303.55920	93.3
1305.69885	22.0
1310.14929	78.1
1314.04456	63.4
1320.75366	30.5
1328.37671	106.2
1330.04651	30.4
1332.40039	59.7
1333.31445	69.5
1334.25476	88.1
1350.39758	476.5
1351.51794	197.0
1352.33240	129.1
1353.78638	221.8
1356.62964	30.4
1366.29944	59.8
1379.77905	138.6
1382.16956	14.0
1417.46045	130.6
1419.65894	12.3
1434.72742	194.9
1471.43921	48.7
1489.74719	138.8
1533.21021	83.0
1545.83875	38.6
1546.63379	139.1
1547.58203	23.8
1606.69275	43.7
1699.52026	95.1
1765.98071	50.9
1798.40405	55.8
