# Supplementary material for: Phosphoproteomic Analysis of Platelets Activated by Pro-Thrombotic Oxidized Phospholipids and Thrombin
Source: PLoS One. 2014 Jan 6;9(1):e84488. doi: 10.1371/journal.pone.0084488 (PMC3882224; doi:10.1371/journal.pone.0084488)
Supplement: Annotated Spectra S3 — (ZIP) [file pone.0084488.s006.zip › KGSPVSEIGWETPPPESPR_-14_2_107060.txt]

m/z	i	matches
298.26157	54.5
310.14758	58.7
312.31915	47.7
318.29678	9.7
337.37653	10.9
338.36166	56.1
339.17249	30.7
341.35162	53.9
342.26434	82.6
349.13519	41.4
354.76974	87.1
359.56049	22.2
360.29382	98.7
361.24426	58.5
379.09882	62.3
380.31982	51.1
383.23666	56.1
384.30643	54.9
386.20029	12.0
392.19904	19.8
394.78653	53.8
395.39703	42.7
396.07480	27.3
397.15491	11.1
403.91922	14.7
406.80042	38.2
409.91162	23.4
412.22858	17.9
420.45758	25.5
421.47488	74.4
422.39185	27.9
423.85974	33.5
427.08200	43.4
430.65771	62.6
436.42456	52.5
439.33289	334.8
440.45532	42.5
441.46564	50.7
442.28336	23.3
445.23868	9.8
448.28363	68.6
449.65192	12.0
451.56790	199.8
452.51581	103.1
460.57703	16.0
461.99072	19.1
469.43073	202.9
470.51389	80.4
471.42810	81.5
474.21469	83.2
478.60559	24.5
479.28821	67.4
480.07419	68.9
484.23492	46.6
490.36249	88.4
491.95087	16.6
493.05496	46.0
496.37393	426.3
497.28287	161.7
508.36594	39.1
509.39282	81.4
514.57587	102.7
515.47021	20.0
524.25665	57.8
526.56824	91.0
527.17871	14.3
532.42853	50.8
537.44659	52.4
538.34406	53.5
539.37866	24.2
540.78723	36.9
542.07391	21.5
550.46094	207.1
551.52942	63.0
552.38049	57.1
553.29443	75.0
554.50854	60.0
556.23999	126.4
557.39270	14.3
561.56958	46.8
567.56091	437.9
569.14526	137.0
570.65967	50.4
573.44788	23.3
576.31274	52.1
579.19781	16.5
583.09448	12.1
585.72595	149.1
587.14606	36.1
588.34143	68.2
592.01208	58.5
592.71033	36.8
595.20789	95.9
596.73816	42.1
598.53607	33.5
599.36456	15.5
600.60266	130.1
603.35132	65.2
604.07031	35.1
606.31567	41.3
607.51379	15.5
608.15845	42.3
611.23572	97.5
613.47693	50.6
623.55798	101.6
625.66321	115.4
629.36621	53.8
631.38843	94.9
632.27924	164.2
634.86993	65.1
638.47015	73.0
639.50165	56.5
646.63055	65.0
649.27728	61.7
651.23322	54.4
652.60468	178.8
653.48840	115.2
656.59052	32.5
657.47717	103.7
658.54199	12.3
661.31396	69.5
662.97546	62.9
664.34338	462.1
665.25500	1312.8
666.41681	334.9
667.39063	152.6
668.74927	17.7
670.12292	32.2
672.04370	101.3
673.71210	92.5
675.45288	21.0
680.27393	54.0
681.32916	44.6
682.43427	172.0
683.51221	85.5
685.35577	888.6
686.52618	284.6
690.54712	93.0
700.02405	68.5
701.06659	58.2
702.49030	39.1
703.87677	50.4
706.17859	184.2
707.41833	96.7
709.69543	66.3
710.30457	18.5
711.39282	21.1
719.55121	60.4
720.65155	82.9
724.53278	91.1
727.26025	79.1
729.11292	27.9
734.03479	23.3
738.00049	109.2
740.82599	147.9
741.94733	38.1
743.15845	86.8
744.44385	128.7
745.58752	51.0
746.89209	38.5
750.34802	74.2
753.10651	114.7
761.48755	3366.3	y (7) (1+)-P
762.43176	2658.3
763.50818	774.9
764.32416	52.2
765.80975	78.5
768.43256	119.3
769.83868	70.8
770.64789	37.6
771.57471	43.3
774.46387	68.4
777.56647	71.1
779.37915	4559.2	y (13) (2+)-H2O, y (13) (2+)-NH3
780.44324	2832.5
781.32104	399.9
782.35858	61.3
783.37915	38.9
784.29358	126.8
786.40973	231.8
788.14948	50.5
788.90027	46.9
790.23376	19.3
793.34570	78.2
798.37805	1373.3
799.46130	308.6
800.08557	18.2
800.71289	203.1
801.78577	128.0
807.75720	136.8
809.11768	33.5
810.45007	42.4
811.40283	49.6
813.02051	47.1
817.36279	215.8
818.31067	70.5
819.09448	180.5
819.80566	104.5
822.91748	90.4
824.65662	80.6
826.35815	10.9
832.23596	30.7
833.34656	56.2
834.76306	48.2
837.67053	174.7
838.43799	444.0
839.33667	45.3
841.13586	309.5
842.17053	212.0
843.26355	169.3
845.37537	47.1
846.57092	68.9
849.67383	35.9
850.70264	21.1
854.30701	75.8
855.47913	739.4
856.55798	625.8
859.36084	10695.7	y (7) (1+)
860.39563	3630.7
861.51172	845.5
862.51880	868.9
863.50281	712.5
864.75549	87.6
865.57837	97.4
866.23730	105.3
867.80457	126.8
868.51868	64.2
870.77808	33.5
871.62097	14.6
873.72009	299.9
874.55530	278.2
875.83679	27.9
876.80298	85.9
878.31372	102.5
880.84290	371.2
882.93542	3001.3
884.03076	604.4
885.27930	229.2
887.18945	159.4
887.98999	49.8
890.39038	29.3
891.87952	35.8
895.64294	289.2
897.12695	23.3
897.99792	22.3
898.63147	104.2
899.49841	85.9
900.43384	230.7
902.77954	284.6
903.62830	53.6
905.07446	174.0
907.00964	150.4
907.67664	90.5
908.36792	94.2
909.20117	139.8
910.38770	173.4
912.59961	205.3
913.41748	33.6
914.61230	68.1
916.01697	419.3
920.63123	479.9
921.60205	42.4
922.64136	69.4
923.70667	191.4
925.05249	204.3
925.74670	17.3
928.53479	105.8
929.71838	314.2
930.86719	386.8
932.31348	2089.4
932.91455	1240.5
933.60229	797.5
934.88904	111.4
935.68262	96.9
936.77454	145.1
937.77393	88.1
938.63232	246.2
939.56348	75.7
940.97607	60.3
942.36682	178.1
943.68091	996.5
944.88416	148.0
945.78442	48.1
947.32471	28.6
948.13892	9.8
949.38843	180.7
951.40259	186.6
952.24780	220.0
952.86023	15.3
953.46155	367.9
955.00110	365.1
956.52612	129.3
957.32959	103.4
960.37378	1354.3
961.26819	886.0
963.82080	943.1
964.67444	480.7
965.94092	141.2
967.33643	442.8
968.22473	40.6
969.05212	129.7
969.82910	295.0
971.50220	29.1
972.10986	74.4
973.22974	830.2
974.19360	51.8
974.81177	29.7
975.71777	80.3
976.67957	71.8
978.86890	44.8
981.20215	2560.6
982.23462	509.0
983.44202	189.1
984.51880	117.8
985.96875	691.6
986.74915	141.4
987.49438	67.2
988.25391	150.7
989.30286	95.3
991.57092	691.1
992.57544	944.0
993.43164	312.2
994.85315	1419.6
995.74829	294.1
998.00317	931.3
998.71826	1337.8
999.62305	648.9
1000.68750	445.4
1001.38062	532.0
1002.06653	823.6
1002.77380	325.2
1003.51416	70.6
1004.14233	83.1
1006.33618	5514.0
1007.31543	17415.4	[M+2H] (2+)-H2O-P, [M+2H] (2+)-NH3-P
1008.23047	16546.9
1009.06360	1886.0
1010.04419	699.6
1010.94678	34.0
1012.24829	183.2
1013.54199	247.9
1015.58215	9620.4
1016.41870	29948.1
1017.24976	64002.1	[M+2H] (2+)-P
1018.74548	678.2
1019.38953	457.5
1020.33252	190.9
1021.27136	256.8
1022.18848	519.7
1023.51831	759.3
1024.60864	203.9
1025.90942	1025.8
1026.96777	627.9
1027.67249	143.2
1029.74414	159.2
1030.78198	120.4
1031.50830	24.5
1032.23694	172.2
1033.18188	1741.9
1033.84534	1293.6
1034.73572	455.5
1035.61084	291.3
1036.48254	87.8
1039.56348	340.7
1040.24988	100.4
1041.36169	1087.8
1042.50708	1116.9
1043.28003	778.2
1044.04297	875.2
1044.84290	277.2
1045.74951	39.3
1046.88855	1936.3
1047.73828	5353.1	[M+2H] (2+)-NH3-H2O
1048.61621	2372.2
1049.80579	154.4
1051.25354	298.4
1051.96753	175.6
1053.47681	431.7
1054.43811	10.9
1055.57080	345.2
1056.64526	251.8
1058.60425	73.3
1070.48828	19.2
1071.35925	246.1
1072.48315	170.3
1075.84473	61.9
1079.36475	39.2
1081.29907	101.3
1086.52783	330.2
1087.33936	95.9
1088.90649	38.7
1090.07263	267.8
1090.85791	11.8
1091.63501	189.5
1101.80371	50.9
1103.45166	64.2
1104.76270	68.6
1107.66248	167.4
1109.33081	121.4
1110.69629	81.2
1112.54675	118.1
1114.29272	69.4
1114.95483	45.7
1117.28418	38.0
1119.98682	85.5
1121.54163	29.4
1122.60620	73.2
1124.72632	32.0
1125.34424	321.6
1126.26855	252.0
1127.53369	24.4
1129.44800	76.1
1130.64075	279.0
1131.43726	71.4
1133.42578	180.6
1134.23999	30.5
1135.14709	84.3
1136.31445	112.7
1139.20251	93.2
1141.51172	100.7
1143.10291	261.5
1144.11707	226.5
1147.02173	50.1
1147.87109	86.1
1148.52283	38.5
1152.45898	587.8
1153.69666	370.4
1154.37988	51.6
1155.17090	156.6
1159.55225	97.4
1164.57996	32.5
1165.61890	22.3
1166.67041	68.2
1167.53796	76.6
1170.45935	2039.5
1171.49487	1320.2
1172.58142	188.6
1173.54712	114.8
1174.55457	41.8
1175.53284	67.2
1176.42957	22.3
1177.60059	439.7
1178.51184	133.9
1179.63843	69.1
1184.62451	69.8
1187.50378	109.3
1188.38794	56.0
1190.42078	133.8
1191.65698	20.5
1194.33899	383.2
1195.48999	276.7
1196.30542	165.3
1197.64343	29.8
1199.45093	25.7
1200.62390	34.7
1202.72290	109.6
1203.33533	65.0
1204.70068	79.9
1205.42480	8.6
1206.47778	94.7
1207.79077	28.1
1208.77295	22.2
1209.65100	82.7
1212.70642	13.2
1213.34814	102.9
1214.71765	50.5
1217.11487	147.6
1217.73621	76.8
1218.66602	242.7
1222.30981	35.4
1224.65332	29.3
1226.27295	54.9
1227.33240	189.2
1227.93823	15.5
1228.90771	40.0
1229.79138	115.9
1231.34229	430.5
1232.62866	152.7
1234.56909	697.3
1235.58350	906.5
1236.40405	499.3
1237.34473	32.4
1238.40210	45.9
1239.07959	26.8
1240.36938	21.1
1241.64404	143.7
1244.75049	93.2
1245.62292	297.7
1246.85754	14.3
1247.48975	116.4
1248.55798	42.8
1250.21997	23.4
1251.60254	49.4
1252.65710	653.5
1253.46692	4390.9	b (12) (1+)-H2O
1254.49487	1691.3
1255.50415	592.7
1256.63770	127.8
1258.34497	178.4
1259.43689	131.1
1260.44507	84.7
1261.61304	137.2
1262.60779	64.3
1263.52856	219.6
1266.77576	35.8
1268.19275	27.9
1269.46094	169.8
1271.49951	7145.4	b (12) (1+)
1272.48242	5063.0
1273.48999	1597.4
1274.58667	39.3
1275.37329	583.4
1276.06860	124.1
1276.74438	173.9
1277.59814	102.7
1280.38123	23.3
1283.73059	16.6
1284.51807	21.1
1285.64038	190.2
1286.53809	152.1
1289.20874	48.2
1290.72986	22.7
1291.57544	212.6
1292.22388	56.6
1295.50671	15.4
1297.98584	114.1
1298.60840	24.5
1300.21301	202.2
1303.65076	93.0
1304.64185	36.4
1306.42468	445.1
1307.62317	42.6
1308.55835	90.5
1309.79114	113.3
1314.29578	352.2
1315.61462	306.8
1316.62756	93.0
1318.57166	64.3
1319.50073	203.0
1320.92505	75.9
1321.97375	62.9
1322.60315	23.3
1326.42419	90.3
1327.06470	36.4
1328.49402	422.5
1329.11145	636.0
1330.13855	175.8
1331.69775	120.1
1332.48328	1537.0
1333.47534	740.2
1334.41028	374.1
1335.54260	159.8
1336.87891	145.4
1338.01843	73.4
1340.43640	163.3
1341.29993	57.1
1342.09082	37.0
1344.06311	124.3
1345.14270	49.4
1346.62451	68.4
1347.60339	309.7
1348.63501	233.0
1349.30444	58.4
1350.92725	221.8
1351.61377	523.7
1352.44165	245.8
1355.35413	101.9
1359.87439	43.7
1365.80933	162.4
1368.65955	275.1
1369.53809	119.7
1370.81506	111.9
1373.38062	83.3
1374.01404	47.2
1375.38586	127.3
1377.60803	303.3
1378.52661	197.4
1382.35815	33.1
1383.59216	43.7
1385.21277	108.6
1389.51599	95.8
1391.76257	82.6
1392.99133	125.3
1394.36450	276.3
1401.46692	153.1
1402.95007	49.5
1404.35767	132.7
1405.96118	31.3
1410.18091	132.4
1414.30017	31.1
1419.70007	69.9
1422.68518	124.6
1427.53723	370.9
1428.45081	65.6
1429.57776	153.3
1430.20667	48.5
1431.40344	114.4
1432.85229	45.1
1437.09119	155.0
1440.98853	78.3
1443.55811	41.2
1445.31433	854.0
1446.60925	379.6
1447.41101	129.2
1448.43921	90.1
1449.57446	37.5
1452.12561	63.9
1453.58191	115.7
1454.78821	114.8
1455.43896	15.4
1459.67676	30.2
1462.51672	43.7
1463.58655	46.7
1465.56091	196.7
1466.20032	39.5
1466.87537	64.0
1467.83545	110.6
1468.44299	19.7
1469.44226	75.7
1472.28223	32.5
1476.22742	357.3
1477.03699	95.3
1477.96021	168.8
1478.63013	86.0
1479.45349	173.6
1480.25098	40.3
1480.97046	610.9
1481.90393	80.2
1482.58533	104.4
1484.62952	24.4
1488.20715	70.7
1491.33130	15.4
1492.73022	26.0
1493.42969	23.3
1494.51794	24.5
1498.40015	97.7
1500.72827	87.1
1505.08069	94.0
1506.66028	51.7
1507.45972	49.2
1511.42078	121.0
1513.27844	53.4
1518.02698	74.7
1519.32263	147.1
1524.66077	84.4
1526.78662	51.6
1531.07263	18.9
1534.29480	170.0
1538.33386	69.7
1539.36584	16.6
1540.46692	221.3
1541.31433	42.0
1545.62573	107.9
1546.69470	58.6
1547.83923	117.5
1549.30603	66.1
1556.59973	109.3
1557.73669	9.8
1558.52271	24.5
1560.69128	21.1
1563.38245	160.1
1564.12610	170.3
1564.73267	161.5
1574.64221	22.3
1575.54736	96.7
1576.74268	92.6
1580.30579	12.0
1582.50562	52.9
1589.77734	62.1
1594.40405	55.6
1595.42566	21.2
1596.89050	16.7
1598.38306	38.0
1608.42444	52.9
1613.90149	13.2
1614.52087	111.8
1615.97266	45.7
1623.37219	46.0
1630.31934	116.3
1632.27673	268.8
1633.44958	119.9
1634.20569	27.7
1634.87292	86.3
1640.59326	69.0
1645.58191	39.1
1646.61609	29.1
1647.59448	42.8
1648.34753	35.9
1649.05920	35.3
1650.31812	33.9
1651.52905	25.7
1652.16907	107.7
1653.42065	35.8
1654.78357	48.3
1655.67468	46.0
1657.19958	27.9
1660.31091	60.6
1661.15112	94.1
1662.24866	424.6
1663.06226	200.1
1671.52332	112.5
1673.63306	354.2
1674.54529	265.3
1675.88831	34.1
1676.80042	13.1
1683.63123	7.6
1686.89771	27.3
1691.79358	372.6
1692.81128	360.8
1693.65344	187.0
1700.10583	106.2
1707.64636	15.4
1708.35229	38.3
1713.88196	26.6
1716.42651	40.5
1717.95642	89.6
1720.58875	13.2
1725.58313	118.3
1726.34924	15.3
1727.66492	139.2
1728.87341	23.3
1737.62671	26.7
1742.60327	735.4
1743.65845	680.9
1744.80872	319.5
1746.12720	89.8
1747.16833	97.3
1748.77112	12.1
1754.21497	27.8
1755.40454	32.5
1757.54431	30.1
1760.04846	760.1
1760.83215	1848.6
1761.83228	1568.8
1762.81848	1472.9
1764.08179	615.8
1765.87146	156.6
1770.45776	67.4
1771.97241	277.0
1772.84778	22.9
1774.17542	163.6
1774.78589	22.0
1777.87622	124.9
1778.84888	95.2
1779.76331	102.1
1780.73022	26.2
1782.51062	69.1
1784.64966	55.7
1797.68286	90.9
1798.47083	94.9
1800.23523	19.1
1802.45190	35.8
1806.64050	34.1
1814.63855	12.0
1816.27673	27.9
1821.67358	80.0
1825.95300	42.7
1830.36304	97.8
1838.74780	33.3
1839.46753	54.9
1840.67944	382.8
1841.48169	152.2
1842.20715	49.0
1855.04065	64.0
1856.91809	30.2
1857.64526	137.1
1858.65515	457.2
1859.84167	355.6
1860.86890	57.4
1861.83142	89.8
1866.69885	45.0
1896.76965	22.2
1904.26538	13.2
1907.21997	77.6
1914.34949	61.0
1927.82056	86.7
1932.15845	126.0
1934.82202	64.7
1944.70764	41.4
1953.97437	89.0
1954.60339	63.1
1956.77759	103.0
1971.94165	12.1
1984.79626	24.4
