# Supplementary material for: Phosphoproteomic Analysis of Platelets Activated by Pro-Thrombotic Oxidized Phospholipids and Thrombin
Source: PLoS One. 2014 Jan 6;9(1):e84488. doi: 10.1371/journal.pone.0084488 (PMC3882224; doi:10.1371/journal.pone.0084488)
Supplement: Annotated Spectra S3 — (ZIP) [file pone.0084488.s006.zip › KGSPVSEIGWETPPPESPR_-15_2_124509.txt]

m/z	i	matches
304.13556	4.6
315.22626	27.0
317.32092	18.6
334.26102	6.4
335.20941	11.8
337.12805	5.1
341.16833	48.7
349.23022	14.8
353.22290	41.6
356.31830	32.7
359.32187	12.6
360.19092	19.6
361.42688	5.6
362.31122	7.1
370.14767	26.4
373.29684	34.2
374.81161	5.1
379.36752	18.7
383.38971	27.5
387.24768	14.9
389.80704	14.0
391.78833	13.8
394.34229	29.2
397.17850	8.9
402.39709	28.9
406.31003	10.4
409.18121	10.4
412.45380	19.2
413.42792	7.6
416.53668	20.3
417.13898	8.0
419.26941	36.1
421.12793	23.7
424.24246	6.6
426.07590	12.6
428.16693	19.9
430.24469	123.5
436.51370	9.1
439.19125	109.0
442.26508	19.5
445.71368	5.1
450.18732	6.6
451.47284	59.6
456.91418	30.9
458.05426	20.4
459.38882	22.9
460.52100	23.3
464.29395	48.4
465.47119	18.3
467.29074	8.5
468.41733	16.1
469.40427	92.1
470.68161	18.8
476.23041	14.1
478.25781	4.1
479.66110	19.9
480.26666	44.2
482.18158	8.4
484.80130	9.7
486.06061	13.2
487.36606	31.7
488.57773	13.8
489.32162	32.6
497.31088	28.9
504.30713	54.0
507.08676	66.2
508.18982	30.0
509.10516	22.9
510.27130	23.5
515.49902	26.5
520.35999	23.6
521.17346	19.1
522.27307	33.0
523.68268	25.6
526.50427	8.4
528.08221	4.6
533.33783	27.0
534.15765	27.9
535.46991	5.1
537.49634	28.2
538.70953	18.7
539.55640	34.8
540.21008	23.7
546.30237	8.6
550.24286	49.3
553.40906	22.9
554.67004	7.8
556.12500	62.4
557.57141	27.1
559.65735	19.8
561.95905	39.8
563.60413	22.4
565.26837	9.1
567.44104	193.6
568.27246	109.3
573.99463	19.3
575.47766	11.1
578.56665	13.1
583.10254	15.8
584.85913	26.7
585.57690	29.9
586.27307	21.4
587.59772	39.8
588.23828	12.9
589.27905	38.9
590.55029	33.7
592.49725	8.1
595.34045	5.6
597.06079	15.1
598.46997	22.2
599.27704	25.8
600.67480	6.4
602.24866	59.6
603.31482	14.6
605.44110	45.9
608.30872	21.4
610.40015	38.1
611.18689	4.6
612.09351	34.7
613.25684	60.7
614.37122	9.1
615.29517	16.7
618.26660	15.4
619.54993	14.2
622.55267	9.8
624.42633	13.5
628.31775	20.8
630.42059	7.1
631.33826	8.4
632.24622	15.4
633.61621	25.8
639.14624	37.3
642.26453	10.4
643.08301	25.5
647.23785	20.3
647.90417	18.8
649.13611	42.7
650.28442	43.0
652.49963	45.4
657.42419	7.9
658.33997	61.4
659.32434	12.8
660.30005	11.3
662.52454	23.6
663.61041	24.3
664.54083	147.5
665.24908	162.0
666.25391	58.9
667.64221	138.5
668.55231	59.2
672.44946	12.6
674.37976	14.2
675.59833	16.0
676.72510	11.7
679.46655	24.5
680.19708	23.3
681.41406	14.0
682.55951	73.1
684.20667	25.2
685.47119	278.1
686.28937	14.4
689.42706	5.2
692.26300	10.1
693.38763	142.6
694.44739	84.2
695.39893	33.0
697.45514	9.3
698.29669	15.8
699.27759	22.8
700.70056	7.6
702.16864	62.0
703.67371	36.6
707.40088	21.6
709.06097	24.3
710.28058	61.6
711.61951	72.8
715.24542	5.6
715.85864	8.6
717.17261	33.2
718.49207	132.1
719.47290	56.1
720.25336	29.1
721.41907	59.9
723.83466	99.6
725.14771	7.1
726.46399	15.7
728.17883	17.0
728.87158	18.8
735.18396	12.9
737.14990	17.6
737.85803	27.3
738.93225	40.8
740.56750	41.2
741.73975	65.3
742.45215	28.2
744.13879	37.1
745.41937	52.2
746.27734	25.3
747.67371	18.5
750.36957	25.3
751.47351	82.6
753.78442	44.2
756.40546	25.3
757.43445	9.1
758.55884	12.6
759.38947	19.4
761.43860	1405.2	y (7) (1+)-P
762.38562	1172.9	y (6) (1+)
763.37836	220.1
764.39044	11.4
766.63995	27.4
767.30658	11.0
768.45508	119.7
769.58118	14.0
770.67114	60.4
771.91333	65.7
773.13965	10.4
774.37390	43.2
775.29468	24.2
778.40771	33.6
779.42010	1508.0	y (13) (2+)-H2O, y (13) (2+)-NH3
780.51593	648.8
781.56580	90.7
782.56177	87.7
784.91052	49.3
786.36194	101.1
787.81799	125.5
790.61914	59.8
792.32263	24.9
793.36072	56.0
794.11975	42.4
798.36865	344.0
799.53284	55.7
800.36902	14.8
802.51831	6.1
803.17419	36.6
804.55518	10.6
806.42932	25.2
807.17615	17.5
808.59595	55.1
810.11023	37.5
811.41199	91.9
816.05762	15.6
817.21460	42.4
819.10315	24.1
819.88489	11.1
825.92102	110.6
826.69104	14.8
827.36658	58.4
828.15442	75.2
828.82654	23.9
830.24792	32.6
832.52380	125.5
833.21509	103.6
834.19250	8.6
836.13428	40.9
837.54358	154.1
838.18652	10.2
839.54919	111.0
840.45349	5.6
841.49097	36.1
842.13147	36.9
843.47119	41.1
844.37622	73.3
845.09814	136.9
846.34863	66.2
848.35059	30.1
849.53308	37.8
850.64001	36.7
853.30042	24.2
854.21887	133.6
855.72974	185.6
856.39893	131.2
857.64673	79.5
859.38342	3002.2	y (7) (1+)
860.39026	1041.0
861.96899	193.4
863.11877	232.1
864.02051	55.8
864.83215	103.4
866.30786	47.6
867.98242	182.5
868.72620	340.0
869.81091	89.4
870.88232	179.5
871.75574	98.1
872.53320	8.1
873.67468	43.2
874.39722	110.5
875.29993	12.7
876.20898	110.0
877.36853	128.6
878.71741	198.1
879.62219	295.6
880.84534	167.9
882.36987	194.0
883.47485	87.6
884.09460	30.4
884.94849	80.8
885.82825	9.4
887.25427	131.7
888.03320	46.3
889.27502	17.3
890.45581	292.0
891.59998	87.5
893.00708	47.9
894.08032	25.9
895.10315	101.0
895.87427	5.1
896.54041	43.2
897.49353	31.3
898.27380	83.4
899.23621	54.3
900.21606	109.5
900.88635	84.0
901.48694	112.9
902.29456	59.4
903.07385	46.7
903.89893	77.5
905.35657	23.9
906.38184	17.2
907.43433	183.4
909.79309	60.1
910.89490	14.1
911.62354	6.1
912.24646	11.0
913.15955	75.5
913.94299	19.3
914.85046	36.5
915.87524	62.1
917.08801	200.8
917.89624	27.9
918.60291	77.3
919.32068	21.7
920.83521	124.8
922.47559	54.9
924.70142	134.6
925.47681	20.2
927.46924	43.2
928.41577	83.0
929.15649	99.1
929.87622	151.0
931.51233	90.6
932.36646	92.4
933.31897	9.8
935.53430	44.4
936.19958	4.6
938.10022	110.4
938.81738	26.9
939.50427	29.2
940.77295	34.7
941.41455	95.4
942.51587	120.2
943.52246	135.0
944.68884	163.9
945.43677	48.9
946.40723	88.2
947.73608	190.7
948.62500	72.6
949.63525	18.9
951.00134	104.5
951.83765	50.6
952.55139	191.8
953.48462	110.3
954.52905	62.8
955.37769	101.6
956.51282	101.6
958.17407	102.3
959.60303	222.9
960.35901	477.4
961.44727	107.6
962.75903	34.7
963.80310	309.0
964.71741	304.4
965.44067	95.3
966.38379	154.4
967.49683	200.5
968.11658	87.8
968.79517	37.9
969.60889	99.7
970.61206	171.4
971.74731	79.1
973.23425	298.3
974.28296	82.2
975.15796	41.1
976.26929	270.0
977.00122	86.1
978.85498	88.3
979.95508	117.1
980.82458	53.5
981.58765	115.1
982.31628	76.9
983.00916	88.1
984.28613	94.8
985.22437	148.2
986.21448	193.2
987.45618	16.5
988.80701	104.0
990.36426	102.9
991.49146	192.8
992.49756	236.7
993.60791	215.7
994.47095	148.7
995.20142	328.3
995.95789	117.0
997.19470	230.3
998.61169	290.0
999.41150	499.7
1000.32080	56.7
1001.32593	363.5
1002.12158	248.2
1003.09143	73.4
1004.74829	197.8
1005.85583	264.1
1006.95728	1539.8
1007.83276	5478.4	[M+2H] (2+)-NH3-P, [M+2H] (2+)-H2O-P
1008.63586	1400.1
1009.99707	109.9
1011.34937	271.0
1012.32568	109.1
1013.55664	354.3
1015.33899	2397.0
1016.76111	21136.3	[M+2H] (2+)-P
1017.57593	3706.2
1018.57178	228.5
1019.66406	136.1
1020.38464	197.5
1021.65088	568.0
1022.46069	8.4
1023.48975	278.5
1025.28992	808.7
1026.49609	422.1
1027.20544	188.8
1027.97974	259.1
1029.15186	259.4
1030.41125	59.3
1031.51306	908.7
1032.74561	674.2
1033.46021	878.5
1034.49036	188.3
1035.29761	76.3
1035.94617	105.7
1036.86646	112.2
1038.32312	659.8
1039.35291	144.8
1040.43726	270.2
1041.36401	437.5
1042.48511	422.6
1043.55127	329.5
1044.39771	643.2
1045.52881	447.9
1046.65356	1242.3
1047.53467	1473.6
1048.14355	1668.2	[M+2H] (2+)-NH3-H2O
1048.85425	422.0
1049.54846	90.6
1050.40747	214.2
1051.31909	122.7
1052.25049	245.8
1053.40613	865.2
1054.98767	117.0
1055.59851	16.8
1056.66382	20.6
1058.59863	16.6
1063.87378	16.3
1064.56360	13.3
1065.46960	30.1
1067.79871	12.1
1068.47815	25.2
1069.68103	6.6
1071.56396	50.9
1072.66724	66.4
1077.64624	58.0
1080.58923	128.8
1081.73145	69.8
1083.53247	17.8
1085.00659	48.1
1085.86646	37.2
1088.22498	58.4
1089.35535	78.0
1090.36230	25.3
1091.62415	7.1
1092.54199	33.2
1093.31079	10.1
1094.35156	21.6
1095.32129	35.2
1096.09473	45.2
1097.12061	10.7
1097.74829	32.8
1100.25476	81.9
1101.35913	104.5
1102.59094	38.4
1104.04810	6.8
1105.42139	76.1
1106.18579	10.6
1108.01392	77.0
1112.10400	27.3
1113.53418	81.3
1114.56604	44.8
1116.39282	30.3
1117.54041	105.5
1118.45557	126.1
1119.46851	77.0
1120.57751	28.3
1121.45740	57.6
1122.64600	45.1
1125.54199	53.4
1126.44727	64.0
1127.37866	9.3
1129.42896	76.6
1130.96631	179.0
1133.22070	42.9
1134.46338	25.7
1135.75073	48.5
1136.77295	64.4
1137.53137	130.3
1139.53735	16.8
1141.12708	63.5
1143.29553	4.7
1143.99512	42.6
1144.63599	39.2
1145.63892	30.6
1146.69409	22.8
1147.29993	99.5
1148.57422	42.0
1150.40686	16.1
1151.34644	37.3
1152.46106	367.3
1153.40918	31.9
1154.28955	28.2
1155.42407	11.9
1156.65845	6.1
1158.42529	54.5
1160.65906	6.1
1162.50061	107.5
1164.28345	79.2
1165.55493	58.3
1166.30627	14.5
1170.46338	716.0
1171.56506	423.0
1172.62268	103.7
1174.83240	6.9
1175.46167	41.3
1177.52771	62.2
1178.46484	39.6
1179.56372	56.1
1180.58423	64.5
1181.63940	31.9
1182.51270	42.7
1184.67786	21.3
1186.10120	177.4
1186.83142	60.8
1188.40576	49.8
1189.76184	62.5
1191.65466	22.4
1192.76404	76.2
1194.98438	122.1
1196.22119	46.5
1198.48401	52.7
1201.79639	126.6
1203.31824	113.0
1204.44189	67.5
1205.12915	5.1
1206.05273	52.1
1207.13989	18.9
1208.70996	14.8
1210.57520	15.3
1212.45410	70.2
1213.63721	15.2
1214.49609	47.3
1216.47729	79.7
1217.60083	48.3
1220.12939	90.7
1221.19885	66.3
1222.31909	47.2
1223.48767	16.4
1224.70605	16.9
1225.60742	35.9
1226.92639	18.0
1227.65149	101.7
1228.47656	55.4
1229.49158	36.7
1230.10437	37.8
1230.91724	85.5
1231.56787	22.5
1232.77856	37.4
1233.49341	6.4
1234.45190	592.3
1235.43164	128.8
1236.55322	104.5
1237.54529	99.4
1239.32483	93.0
1240.59729	19.6
1243.41284	27.1
1244.45972	6.9
1248.14368	10.6
1249.20044	43.3
1252.40845	204.8
1253.46899	1803.4	b (12) (1+)-H2O
1254.52197	690.6
1255.47510	219.4
1256.80493	14.8
1257.47607	94.3
1258.49316	139.5
1259.46948	12.6
1262.34058	11.1
1263.15784	36.3
1264.26831	43.1
1265.49341	17.9
1269.89990	61.4
1270.84692	200.1
1271.47534	2127.0	b (12) (1+)
1272.44409	1101.5
1273.60059	286.2
1274.45532	135.2
1275.52588	244.3
1276.51270	35.0
1277.78259	128.1
1278.62915	81.3
1280.62915	9.9
1283.66492	73.2
1284.78467	123.3
1285.90637	81.8
1289.64124	27.2
1290.58423	61.2
1291.59009	41.8
1292.76855	19.1
1293.62256	22.3
1294.31909	16.0
1297.34583	72.8
1300.44824	62.6
1302.43713	59.5
1308.48425	13.4
1310.28723	15.7
1312.56677	55.2
1313.36975	83.3
1314.38367	209.4
1316.72205	38.1
1317.98425	27.3
1319.51782	39.2
1320.19202	3.6
1321.57312	35.5
1322.78442	37.1
1325.24792	36.3
1325.94067	39.5
1327.84167	61.8
1328.96240	232.0
1329.65735	77.9
1331.88269	61.7
1332.54480	364.7
1333.57422	430.9
1334.35828	16.0
1336.17725	52.5
1337.03979	44.4
1337.88733	75.3
1340.42773	132.5
1341.28210	45.3
1342.98816	18.8
1344.22083	6.0
1345.74121	27.5
1347.48877	238.1
1348.80432	83.6
1350.37524	146.3
1351.48792	215.3
1352.48010	45.7
1353.38550	50.5
1356.55334	56.2
1358.12415	9.1
1362.04919	18.7
1365.67114	22.1
1366.54932	21.8
1368.12915	83.2
1368.91431	182.8
1369.71643	17.3
1370.58191	40.1
1371.45422	15.3
1373.42468	18.0
1376.67249	53.7
1377.44495	83.0
1378.12292	116.6
1379.02893	105.1
1380.38269	73.7
1381.26294	18.1
1382.01721	65.4
1382.72742	63.6
1384.43018	81.5
1386.67932	70.4
1387.49353	27.5
1388.58643	34.5
1390.74707	51.4
1392.84094	24.0
1395.26086	28.2
1396.05933	69.8
1396.99634	41.1
1398.21545	10.9
1399.00891	5.6
1400.64417	43.1
1401.49902	6.1
1405.37537	15.2
1406.30322	4.1
1408.99976	24.7
1411.80957	42.2
1412.41235	75.4
1414.88342	17.0
1416.77234	16.3
1417.61853	5.6
1419.15125	44.2
1420.65381	132.7
1425.36304	39.3
1427.59814	78.5
1428.53918	76.0
1430.59802	26.2
1431.50647	55.6
1433.55847	12.6
1435.18079	19.8
1435.98254	61.0
1436.64832	38.0
1437.50574	31.3
1438.13159	19.9
1439.75476	18.7
1441.62439	29.2
1443.21716	41.7
1445.34143	189.7
1446.37817	14.2
1447.48206	35.4
1448.58630	35.6
1449.67566	25.6
1453.35986	67.2
1454.81677	10.9
1457.02979	6.1
1458.51624	22.8
1460.47839	55.6
1462.75452	67.4
1465.55554	31.2
1466.84778	42.6
1467.85535	38.0
1470.33728	47.4
1471.84290	10.6
1473.73645	52.4
1476.19263	58.0
1477.15381	35.8
1477.78003	16.6
1478.68835	43.0
1480.63843	18.0
1481.49109	36.1
1482.52112	46.6
1485.53015	29.9
1486.48938	51.4
1487.12012	8.2
1489.59265	36.5
1490.68665	7.1
1491.79602	12.8
1493.58557	24.6
1496.94189	8.8
1500.92371	40.3
1501.98499	15.8
1505.47803	15.3
1508.46692	32.8
1509.26416	19.8
1513.34363	74.1
1514.22595	17.0
1517.21118	11.0
1519.44812	97.7
1520.61926	36.7
1521.65320	27.1
1523.47144	22.2
1524.07458	7.5
1525.59583	65.6
1527.09509	56.6
1528.14844	17.0
1529.79114	31.3
1532.11401	65.2
1538.07227	19.3
1539.14026	12.6
1541.87964	13.9
1546.80359	11.6
1547.45056	38.2
1552.27954	13.8
1553.77637	10.3
1556.50366	70.4
1557.58142	62.5
1562.94080	97.1
1563.79309	19.8
1564.66223	28.2
1572.12903	11.5
1574.87915	4.1
1576.00012	114.4
1578.43079	26.0
1580.33496	26.7
1582.67834	44.8
1583.89795	77.1
1584.74072	6.0
1588.57056	12.5
1592.92078	3.6
1594.98877	61.9
1596.64124	6.1
1597.28210	28.8
1604.22815	11.9
1614.50940	10.1
1617.45459	13.8
1621.59094	11.6
1623.21106	10.5
1624.63489	16.2
1629.64026	6.6
1632.19543	6.3
1637.18811	17.1
1643.33545	15.1
1650.66858	10.5
1653.37073	42.8
1654.49597	42.8
1655.43347	12.8
1656.50378	12.6
1661.94153	155.9
1662.73755	201.2
1665.69995	34.3
1668.98328	16.6
1670.42603	40.4
1673.64294	64.6
1674.66956	92.2
1676.54517	32.8
1681.68933	17.8
1683.34924	13.8
1691.55627	87.1
1692.62781	283.4
1693.60486	18.8
1698.61218	19.8
1701.16431	26.7
1705.67419	25.0
1706.49548	35.8
1708.51538	16.1
1714.90125	10.0
1716.80737	59.1
1719.16736	22.6
1722.12341	10.3
1723.41821	84.6
1724.73816	5.9
1726.13342	26.9
1728.25305	36.0
1730.29407	22.2
1731.51147	16.8
1735.05017	14.5
1739.22595	29.4
1739.91418	9.1
1741.09790	37.2
1742.77087	251.0
1743.76294	150.8
1744.70837	73.1
1745.64221	31.0
1746.41125	32.3
1754.49731	3.6
1756.97180	8.6
1760.65881	998.5
1761.65857	622.8
1762.60181	336.0
1765.48962	7.6
1766.40833	9.4
1767.38000	34.2
1769.75110	32.3
1771.81519	17.6
1772.80505	154.2
1778.16724	7.6
1779.02502	33.8
1779.96997	32.9
1786.45789	22.3
1803.10632	20.8
1811.92944	32.2
1818.60168	28.3
1819.80359	56.8
1820.92273	16.6
1821.69055	48.0
1822.56909	46.6
1837.63794	69.1
1838.75232	9.6
1840.54016	122.8
1841.53894	74.5
1842.30432	9.4
1843.12720	35.7
1843.85034	12.6
1846.85168	11.3
1853.82190	13.1
1858.58069	260.5
1859.51843	173.3
1860.18201	56.5
1860.83289	43.1
1861.90063	10.5
1881.72961	29.4
1885.07849	4.6
1886.97083	9.1
1893.40955	66.9
1894.49329	9.6
1923.37488	19.9
1924.77356	18.3
1933.19946	7.1
1941.14038	5.1
1952.18640	9.6
1954.25085	19.5
1962.65649	20.2
1986.06116	12.5
1991.14319	23.0
1993.24011	17.6
