# Supplementary material for: Phosphoproteomic Analysis of Platelets Activated by Pro-Thrombotic Oxidized Phospholipids and Thrombin
Source: PLoS One. 2014 Jan 6;9(1):e84488. doi: 10.1371/journal.pone.0084488 (PMC3882224; doi:10.1371/journal.pone.0084488)
Supplement: Annotated Spectra S3 — (ZIP) [file pone.0084488.s006.zip › KGSPVSEIGWETPPPESPR_-16_2_98632.txt]

m/z	i	matches
316.23135	38.3
318.27301	9.8
323.31955	58.6
324.40787	12.4
334.41388	17.9
339.61954	20.3
341.19913	94.8
357.87836	28.3
359.36261	326.8
364.40616	14.5
368.27271	43.5
369.25244	58.0
372.59918	43.6
377.24011	17.9
381.27948	11.4
382.27832	27.4
395.13080	22.4
396.60757	55.6
400.32111	79.2
405.28833	75.6
407.33167	20.6
413.36411	33.7
414.10568	27.4
417.68872	24.8
421.40085	68.9
430.23962	89.7
435.79871	6.3
439.27350	406.8
440.25510	13.4
441.30200	40.2
451.48502	22.9
452.77301	28.3
454.10129	41.9
467.19061	18.5
468.45871	56.8
469.46741	120.0
470.68848	12.5
471.30231	213.9
482.30267	46.9
483.37744	109.8
484.22623	27.7
486.16049	59.8
488.44012	43.6
489.22302	70.3
492.32303	128.9
496.29819	99.3
498.30240	79.6
503.01764	38.2
504.44379	74.8
508.28824	32.9
511.39041	65.5
512.31384	14.3
514.63281	45.8
516.11792	86.1
521.82098	60.6
525.96399	80.7
526.76471	69.0
528.17358	37.2
533.88910	52.5
537.65491	45.4
548.24353	17.9
549.32739	59.9
550.45129	157.8
551.49225	34.8
552.49390	12.5
556.25354	161.8
557.17499	26.9
560.49170	30.6
562.15979	26.2
567.45313	472.0
568.22314	31.8
572.56409	39.5
573.18549	9.8
576.96753	47.0
578.07654	28.9
579.59900	119.1
580.74951	55.4
581.85095	39.9
582.58276	31.6
583.56445	69.4
585.36890	46.2
586.65674	45.9
588.23071	20.7
596.08606	19.8
597.21533	10.7
602.79034	45.7
605.27960	23.0
606.44849	16.7
611.28906	83.2
613.35925	44.4
613.99683	49.6
623.70093	21.2
625.36810	90.8
627.47174	24.1
628.93939	42.7
631.21796	204.4
632.35535	16.1
634.32654	40.1
641.35297	22.1
642.08087	21.6
643.31018	26.0
647.62830	57.8
649.37073	112.7
650.64099	25.0
653.01465	141.9
656.48260	26.9
658.49182	8.1
663.79810	166.5
664.44397	331.4
665.43127	685.8
666.49762	331.5
667.48108	199.0
668.12360	111.7
670.46063	25.9
671.78369	90.0
672.72748	78.2
675.23987	9.1
676.64612	45.0
681.73828	34.4
682.42480	264.1
684.42926	81.5
685.42200	527.1
686.50098	95.6
688.45020	75.7
693.33136	45.5
695.47668	158.4
696.36896	46.0
697.71289	8.9
701.43164	136.1
702.22382	33.9
703.30957	37.4
703.95416	31.0
705.49341	11.6
707.36780	27.5
708.39313	67.0
711.28857	19.4
712.78418	31.9
714.47150	8.9
717.30035	60.4
719.43042	8.1
720.47144	8.9
721.89996	54.1
723.15576	117.9
724.44012	96.2
725.15900	34.9
726.60229	28.4
727.61188	58.9
732.80029	45.5
734.44080	26.8
736.60516	53.0
744.13953	120.1
745.60144	62.4
749.11499	22.1
750.62408	64.1
755.47266	25.0
756.27368	71.3
761.41748	4569.0	y (7) (1+)-P
762.38049	2557.9	y (6) (1+)
763.34662	353.7
764.37701	57.2
765.47723	13.5
767.14417	79.4
768.56641	106.4
770.55353	156.7
771.61121	91.1
772.56482	144.1
779.46521	4676.4	y (13) (2+)-NH3, y (13) (2+)-H2O
780.51019	1539.0
781.43909	740.3
785.32141	9.1
787.12427	53.6
788.61981	12.2
789.24524	123.3
790.15906	89.7
792.56848	20.0
793.48096	16.9
795.85730	11.6
797.32983	46.2
798.54932	1075.3
799.50049	243.7
800.16833	53.0
804.67542	57.1
805.27722	40.0
806.97852	18.5
809.48730	34.5
810.58850	13.4
811.32092	11.5
813.45313	57.9
816.39282	38.6
818.62891	52.6
820.97046	196.0
837.62537	179.4
838.63928	65.6
839.68604	18.8
841.41821	172.0
842.16138	22.6
844.79260	158.5
845.52625	34.6
847.41479	69.9
848.39136	15.2
850.60327	27.4
851.79163	29.2
852.63953	9.8
855.49817	556.7
856.51062	187.6
857.30725	84.1
859.39758	7515.2	y (7) (1+)
860.39343	2371.5
861.40234	363.8
862.34192	460.3
863.47754	403.1
864.47034	172.7
866.33020	28.0
869.73450	49.1
870.53015	137.4
871.61084	351.2
873.05237	149.9
873.79761	85.7
874.60291	396.5
875.63208	106.5
876.49951	28.9
877.44202	8.1
878.51306	205.2
879.75586	61.9
880.44751	349.8
881.29675	128.9
882.32397	229.6
883.30872	345.1
884.12158	70.1
888.77014	106.0
889.64001	85.8
890.84656	59.7
895.62830	129.4
896.39465	65.3
898.93921	172.8
899.74561	54.4
901.74927	55.2
904.23523	126.6
905.92175	144.0
907.09326	139.6
908.45679	90.4
909.77966	31.0
910.67712	100.3
911.62964	36.6
913.75635	215.4
915.06006	279.1
915.87219	215.2
917.02600	70.8
917.72925	31.0
918.68628	87.3
919.51843	55.1
920.74707	144.5
921.55164	49.7
922.64478	79.2
923.81689	277.9
924.42810	5.5
925.58875	81.7
927.04541	35.6
927.81995	17.8
928.44336	61.0
929.32898	331.8
929.99890	19.0
930.82129	252.4
931.76294	180.0
932.78979	356.4
933.86365	145.3
935.61438	100.9
936.54028	60.4
937.41272	397.6
939.48669	90.9
941.57886	463.8
942.44592	173.3
943.47046	206.9
944.31750	68.7
945.89990	87.0
947.29773	44.5
949.48022	104.5
950.25977	194.5
951.77222	23.9
952.62061	429.7
953.58557	69.8
955.20142	213.1
955.94604	91.7
956.61450	79.0
958.37329	40.7
959.56201	266.9
960.32605	1103.2
961.33704	516.5
962.63318	87.7
963.83032	604.9
965.11084	281.7
966.07751	147.5
966.79907	100.6
967.53369	252.5
969.73315	10.1
970.51929	8.1
972.81189	554.8
973.57385	702.5
974.67700	188.1
975.46826	20.4
977.60742	40.9
979.08057	53.1
980.06433	37.8
981.24365	673.7
981.98901	155.7
982.76611	84.7
983.59399	52.5
984.57422	75.9
985.59900	460.5
986.91223	324.5
988.36316	76.9
990.67590	182.6
991.48645	310.7
992.62231	1056.4
993.53943	183.3
994.95691	1412.2
996.15051	146.2
997.43164	23.9
998.69043	1370.9
999.56348	269.5
1000.56299	198.9
1001.81470	626.2
1002.61609	114.1
1004.15503	33.3
1006.29712	2238.5
1007.75110	18651.1	[M+2H] (2+)-NH3-P, [M+2H] (2+)-H2O-P
1008.63843	1706.8
1009.71387	139.8
1010.72131	124.5
1011.89026	190.4
1013.74719	149.0
1015.17114	2971.3
1016.58459	34441.0	[M+2H] (2+)-P
1017.21692	32247.7
1018.47253	586.1
1019.32239	177.6
1020.37402	353.3
1021.27808	182.1
1022.02966	65.0
1023.32544	183.5
1024.64111	280.3
1025.61670	652.9
1026.49780	828.8
1027.18262	12.9
1027.96069	265.1
1028.86890	134.8
1029.62781	53.3
1030.58545	156.8
1033.33643	1501.4
1034.20398	160.8
1035.28247	315.6
1036.30701	237.2
1038.40454	407.0
1039.43225	219.6
1041.43958	860.9
1042.53906	462.3
1043.52148	392.4
1044.37573	529.5
1046.16772	363.5
1047.31946	1951.0
1048.18457	2630.9	[M+2H] (2+)-NH3-H2O
1048.93140	39.1
1050.71362	174.6
1051.73352	79.9
1053.52307	173.6
1054.36816	17.0
1055.13110	130.1
1055.75928	64.0
1068.90308	143.0
1069.55981	32.4
1071.10474	104.4
1071.95410	206.4
1072.62756	68.8
1073.55200	29.2
1078.17310	23.6
1080.94238	390.3
1082.09546	61.5
1083.64844	48.5
1084.40698	70.1
1085.99414	75.5
1086.84448	131.8
1088.61011	169.9
1089.44287	187.8
1090.42993	333.2
1091.50098	53.1
1093.61194	9.0
1105.53088	52.6
1107.32825	54.3
1108.66614	69.8
1109.46057	46.4
1113.78857	37.3
1116.57422	15.3
1118.21069	199.7
1120.72742	116.8
1121.50684	97.2
1122.10779	34.7
1123.47974	16.2
1124.31775	42.6
1125.71802	326.5
1126.54395	124.6
1129.75415	267.8
1130.55005	153.2
1133.00903	18.8
1134.80530	19.7
1138.94653	184.6
1140.00562	14.3
1140.69446	24.8
1143.54663	340.7
1144.29260	137.9
1145.09680	192.2
1146.79382	188.0
1148.41260	76.1
1150.07825	28.0
1151.25793	25.7
1152.52356	236.4
1153.75049	201.6
1155.20190	22.1
1156.28333	62.1
1158.25659	57.8
1159.63428	96.1
1160.81787	36.4
1166.79382	303.6
1170.56104	2240.9	b (11) (1+)
1171.53284	622.2
1172.53516	277.4
1175.44800	88.8
1176.43323	32.8
1177.34692	117.8
1178.23779	142.1
1178.91626	29.9
1179.90430	18.0
1185.40796	137.0
1186.15491	26.2
1187.98438	23.9
1189.26050	53.7
1190.77539	24.8
1191.62939	99.9
1193.46558	73.4
1195.31274	153.8
1196.21167	108.5
1198.00061	133.1
1199.53076	15.0
1202.30603	32.2
1204.95654	21.4
1208.02466	9.9
1209.40918	67.3
1211.62720	146.8
1212.64514	37.2
1213.68555	14.1
1216.02698	41.0
1217.40161	206.8
1218.31470	21.7
1219.52661	135.3
1220.54858	61.3
1222.49109	249.3
1223.22070	25.0
1225.51160	55.3
1227.59229	414.6
1228.65601	175.3
1229.34778	22.5
1229.99780	49.3
1231.10938	65.1
1231.92603	40.9
1232.61401	61.7
1234.70972	818.9
1235.44861	947.0
1236.31689	675.9
1237.27417	156.6
1238.79126	32.8
1240.40088	28.5
1241.35693	70.0
1242.18286	18.5
1243.30212	187.5
1244.31091	298.1
1246.88379	135.4
1247.53687	162.1
1251.22852	97.2
1253.51697	4145.9	b (12) (1+)-H2O
1254.64502	1929.4	b (12) (1+)-NH3
1255.47510	268.1
1256.59741	67.7
1257.51770	161.6
1258.51392	155.4
1259.40540	34.2
1261.31140	104.4
1267.49707	8.9
1268.76501	67.5
1269.58899	24.2
1271.44775	6989.5	b (12) (1+)
1272.49731	3596.2
1273.64893	365.4
1274.85254	54.9
1275.50684	199.3
1276.39209	311.8
1277.17944	91.3
1280.34131	136.2
1281.09595	33.6
1284.09473	90.0
1284.77490	10.4
1286.47729	89.0
1290.41162	32.3
1292.38550	30.1
1296.66528	65.7
1297.32593	18.9
1298.45239	114.6
1300.54749	25.0
1301.57312	94.7
1302.39233	54.3
1303.29883	9.8
1306.38416	37.4
1307.45984	18.7
1309.02722	159.3
1309.63843	26.8
1310.39709	233.2
1311.16882	91.3
1314.63647	114.0
1315.48059	466.6
1316.48804	51.4
1317.80603	16.1
1319.79248	51.0
1323.60815	59.8
1325.95764	54.5
1328.30676	314.2
1329.10596	342.7
1330.01794	17.6
1330.98047	76.4
1331.71484	28.9
1332.42993	875.2
1333.33508	736.5
1334.47302	265.9
1335.77405	121.3
1339.92578	134.2
1341.95776	14.3
1342.81348	165.2
1345.68359	126.1
1347.35461	93.8
1348.52551	258.3
1349.65576	29.2
1350.75940	297.2
1351.69543	369.5
1352.69507	156.1
1354.56970	86.3
1359.46106	41.1
1364.83142	25.1
1365.81873	142.3
1366.62573	108.9
1367.61804	150.0
1368.60828	291.2
1369.61218	289.5
1370.90063	40.0
1371.61389	89.2
1377.26770	211.7
1377.89063	69.4
1378.75098	45.6
1383.46790	18.5
1384.70715	21.4
1386.84436	51.6
1387.65686	12.5
1388.85474	88.2
1389.58179	148.1
1390.88269	39.0
1391.62317	63.7
1397.06384	157.9
1399.51770	59.0
1401.82092	27.9
1404.09106	79.1
1409.97522	181.0
1410.70398	55.7
1417.35046	23.1
1419.56873	17.0
1420.70081	24.2
1425.59766	22.2
1427.62195	198.6
1428.68591	47.7
1430.54053	45.4
1431.55420	65.8
1437.83191	73.6
1440.36816	7.2
1441.00403	36.4
1445.61389	286.9
1446.59326	324.2
1447.86169	168.2
1448.88611	26.7
1455.77185	36.5
1457.64197	18.8
1458.60510	60.0
1460.17737	40.2
1460.85437	11.5
1462.11597	75.9
1465.58521	157.4
1466.22253	53.2
1467.84827	190.8
1470.25317	98.1
1471.66223	133.3
1474.20239	104.7
1476.81934	333.9
1478.53735	203.6
1479.54895	128.8
1480.63928	90.9
1481.82214	26.3
1483.78223	110.6
1486.70300	109.0
1488.20325	15.2
1493.97388	11.7
1495.38379	59.0
1496.47668	10.0
1497.60974	33.8
1505.67395	42.8
1506.60168	44.6
1507.43750	61.7
1511.33093	66.4
1512.60315	83.8
1514.76978	82.4
1519.67957	33.8
1520.48926	98.9
1521.74377	31.4
1524.20264	70.7
1525.60168	61.5
1526.37231	27.5
1528.02136	96.0
1532.35828	26.7
1533.22522	12.6
1533.86401	26.6
1534.57703	33.2
1535.73035	17.0
1536.44299	15.2
1538.48328	46.3
1539.55310	68.5
1540.74829	72.7
1545.55579	173.4
1548.84534	66.2
1554.54187	36.6
1556.54846	150.7
1558.08948	107.4
1558.88318	12.5
1559.55383	148.7
1560.90234	40.5
1562.18298	120.8
1563.89050	204.3
1564.77185	159.3
1565.99438	72.9
1567.81689	19.0
1569.82886	92.5
1574.64917	34.2
1575.66919	38.1
1576.50635	119.0
1579.07800	25.9
1579.78174	79.8
1580.56726	29.8
1581.40198	46.0
1582.63196	19.6
1586.79736	21.2
1588.23596	53.3
1588.87048	60.1
1595.36560	67.0
1602.89612	24.4
1608.68079	24.9
1614.67957	52.6
1616.05737	94.2
1626.45520	56.6
1632.70959	47.6
1639.94556	131.2
1643.27136	96.0
1644.32458	166.7
1646.74097	150.4
1647.41956	56.1
1650.40051	67.8
1656.20129	70.5
1661.50842	214.0
1662.78198	246.8
1663.79236	12.5
1668.68677	19.5
1672.85925	59.9
1673.78455	411.0
1674.62390	289.1
1675.41833	88.9
1685.53979	47.9
1688.67651	67.9
1689.68140	11.7
1691.60034	694.4
1692.69446	405.7
1693.68298	207.7
1695.41675	48.9
1700.77808	24.9
1702.44067	34.8
1703.30457	61.9
1709.98767	194.8
1711.21704	16.7
1713.91223	7.1
1717.17322	60.6
1718.13440	58.4
1723.65906	50.8
1725.42371	87.6
1740.35669	30.3
1742.64197	712.8
1743.66138	464.0
1744.34509	144.9
1745.03735	67.8
1746.78491	23.2
1750.35803	24.0
1753.11243	50.4
1754.97546	52.7
1759.64868	272.7
1760.72034	2973.3	y (15) (1+), b (17) (1+)-P
1761.73499	1663.0
1762.75317	616.3
1763.82239	72.6
1764.90833	29.6
1765.81030	171.0
1766.72485	24.3
1771.80627	132.7
1772.51526	48.2
1773.88940	19.7
1778.78198	184.4
1780.21765	206.3
1782.19556	33.0
1788.86951	81.2
1797.92834	32.0
1799.53552	23.9
1813.63745	34.6
1814.81677	39.5
1815.63098	64.0
1824.47192	8.1
1826.95435	32.9
1840.80005	361.5
1841.96521	204.0
1842.59119	29.0
1843.76184	138.7
1845.93188	51.8
1848.98669	8.9
1857.87952	327.5
1858.80603	508.0
1859.85168	220.1
1860.83728	237.2
1870.09009	70.5
1876.90710	35.1
1879.02954	25.9
1886.30481	15.9
1894.55493	25.8
1904.79370	40.0
1912.26379	28.5
1918.04138	44.3
1926.99695	57.3
1928.91370	61.0
1932.29858	19.4
1932.94067	95.0
1935.10083	26.7
1938.02014	33.0
1938.99133	28.6
1942.05347	20.2
1945.96643	105.8
1953.54175	27.7
1958.08386	40.0
