# Supplementary material for: Phosphoproteomic Analysis of Platelets Activated by Pro-Thrombotic Oxidized Phospholipids and Thrombin
Source: PLoS One. 2014 Jan 6;9(1):e84488. doi: 10.1371/journal.pone.0084488 (PMC3882224; doi:10.1371/journal.pone.0084488)
Supplement: Annotated Spectra S3 — (ZIP) [file pone.0084488.s006.zip › KGSPVSEIGWETPPPESPR_-17_2_106652.txt]

m/z	i	matches
302.33728	79.0
312.37994	68.6
316.12265	123.9
317.29065	54.9
318.35153	56.7
323.38831	44.3
325.23679	20.1
332.52209	25.4
338.38071	26.2
341.31250	225.2
342.30399	48.0
346.24515	13.0
348.44571	58.8
353.72763	177.9
359.56131	104.8
360.48389	14.1
370.46075	22.2
371.30841	20.2
372.31909	27.5
375.37939	79.8
382.26462	8.7
383.11591	12.9
383.84326	88.6
390.14456	62.9
391.32739	45.0
392.22589	26.5
393.29202	72.3
408.09735	50.6
409.23459	25.7
412.93781	102.3
421.59326	10.8
422.33328	70.8
423.25287	17.3
426.95056	23.1
428.29987	70.3
429.39996	77.3
439.31168	629.9
440.24591	205.4
441.41190	16.1
442.38354	43.4
451.50531	27.5
452.24332	153.8
452.94373	23.2
469.24948	119.9
470.19537	144.6
474.01355	75.6
476.94577	37.8
478.52646	88.2
479.45996	55.6
482.59338	32.7
485.55188	95.4
487.47757	26.5
488.45026	19.9
489.36426	35.7
490.40302	159.5
491.66650	73.2
496.57312	128.3
497.40396	24.6
498.32959	50.0
501.26593	38.9
508.87262	22.2
516.27765	20.2
520.25995	31.8
521.66425	8.7
523.26129	46.1
524.79700	61.8
526.37878	33.6
527.52936	58.8
528.32446	19.1
532.33105	40.7
535.53058	25.2
539.16064	70.7
544.41577	18.4
548.24329	48.4
549.15820	110.3
550.54803	82.2
551.52423	218.9
552.47864	15.0
556.42053	303.4
565.39648	22.5
566.21167	10.2
567.41394	552.7
568.53845	242.4
569.53149	28.4
570.40540	47.3
572.67700	29.7
573.56140	124.3
574.39636	82.9
578.40881	86.6
580.03430	37.8
582.49927	64.5
583.40375	53.6
584.57977	52.4
585.29297	204.1
585.95886	46.7
586.66260	13.9
587.44177	16.0
590.41345	69.7
593.55188	50.6
596.57947	14.0
598.58398	126.5
599.27637	20.2
600.23804	65.7
601.04248	37.1
602.17993	22.3
605.30695	30.7
610.31018	22.3
613.39056	83.8
614.18494	60.6
615.20569	64.9
617.62158	80.3
618.38812	105.7
621.54736	50.3
622.62640	95.9
623.37933	40.2
624.40320	51.5
625.16870	9.7
629.49200	137.5
632.65332	59.9
633.31860	21.5
634.31677	47.2
638.24072	90.6
639.17120	24.7
640.51477	50.4
641.49353	37.6
642.21509	24.4
643.37109	21.2
646.19067	51.5
649.29858	132.9
650.33655	151.9
653.44354	26.3
655.71429	34.1
657.41693	58.3
658.62451	26.6
662.44556	56.8
663.44727	49.4
664.53052	743.1
665.47522	960.7
666.33020	182.7
667.33032	160.0
668.48193	198.5
669.30786	68.1
670.00305	18.1
671.54144	108.9
672.75391	34.0
673.49915	11.8
677.85083	28.4
678.54614	46.1
680.28339	11.8
682.45038	376.2
683.31976	38.6
685.42932	854.0
686.54846	157.7
692.71173	22.2
698.51703	18.1
701.33636	69.6
702.28979	82.8
704.40503	21.2
706.47479	75.2
707.58716	73.3
709.46545	70.2
710.25317	60.7
711.09888	42.0
712.44159	49.3
716.16174	18.1
716.94006	66.2
719.63452	222.2
720.48895	24.7
726.68726	22.1
727.55566	49.3
728.47168	28.0
732.09302	148.5
733.71039	28.3
737.65198	209.3
739.35785	38.9
740.42981	167.7
741.53845	49.2
742.46509	35.6
743.46527	23.3
744.43903	188.9
745.54382	13.9
746.51599	79.5
752.41382	171.9
753.52722	52.6
758.60425	69.2
760.16473	20.2
761.45056	3878.1	y (7) (1+)-P
762.40234	3316.0
763.36755	781.6
764.44312	100.3
768.91718	70.6
769.72961	112.8
770.50208	38.0
771.50159	18.1
773.72498	180.5
775.52234	37.9
776.39258	66.6
779.49298	5230.1	y (13) (2+)-H2O, y (13) (2+)-NH3
780.56451	2677.4
781.68140	433.7
782.59406	18.6
783.46729	94.7
785.29248	86.5
787.73260	101.3
788.39575	70.0
789.39789	16.1
791.33533	24.7
798.48975	1121.4
799.59558	569.4
800.75305	102.4
801.89124	34.0
802.56421	19.3
804.04407	104.3
805.37549	75.8
806.44446	145.4
807.32703	153.3
810.63855	73.4
811.75354	51.6
812.37793	50.1
814.26270	19.2
817.20544	34.6
818.31982	14.9
819.71606	14.9
820.87195	188.3
826.11829	18.9
827.32861	70.6
829.64429	148.9
830.54175	17.3
832.77673	17.9
835.29065	78.7
837.28613	82.9
838.55396	229.8
839.80371	57.8
841.38232	338.7
842.35193	220.0
844.54407	77.5
846.22913	11.0
854.34583	42.0
855.28882	719.8
856.29492	341.6
857.51111	92.0
859.37683	9783.9	y (7) (1+)
860.37903	3352.2
861.50635	681.5
862.50854	833.9
863.55237	112.4
864.44849	27.4
865.45898	126.5
869.92419	173.7
871.56812	109.3
873.66748	33.9
875.32166	92.7
876.55872	113.5
877.62891	62.6
878.62720	99.9
879.34265	47.3
880.45776	493.4
881.23425	249.4
882.21912	127.9
883.26367	612.2
884.00708	155.9
884.93628	71.7
885.59155	36.0
887.96509	104.8
889.36133	179.7
890.51440	42.2
891.70105	84.9
894.39185	100.7
895.14868	174.0
896.01770	202.3
899.26111	60.0
899.95374	14.7
901.02295	85.6
903.49292	103.3
904.33984	77.4
905.31067	45.3
905.96277	46.3
907.56604	13.1
908.54797	47.4
910.44885	23.1
911.67151	81.6
913.02417	41.8
913.65332	154.7
914.43921	228.5
915.60132	19.2
916.48059	54.2
917.54260	182.6
918.34375	45.7
919.40295	93.1
920.52173	253.2
921.23169	60.8
922.46497	200.7
923.62964	404.8
924.65735	273.8
925.33508	57.9
928.01318	297.7
929.30493	830.3
930.05298	403.8
932.59692	791.7
933.30078	448.6
934.19885	125.9
935.17139	97.8
937.58142	75.7
939.43140	128.7
941.39209	227.9
942.41931	234.8
943.32800	195.3
944.35706	130.2
945.14697	12.0
946.96948	182.9
948.46472	135.4
949.66138	107.2
950.39893	127.0
951.38367	107.5
952.56372	281.1
953.25854	321.2
954.83020	115.3
955.65295	352.2
956.61194	93.9
957.57959	164.0
958.51709	236.8
959.22363	47.0
960.53137	1138.0
961.44434	942.2
962.55444	112.1
964.28638	841.1
964.90735	155.5
965.73108	88.7
966.64136	204.2
967.76709	138.9
968.82715	98.3
969.89160	126.6
970.67627	45.4
971.69849	48.9
973.47888	856.7
974.66504	571.3
975.71460	132.5
977.15527	12.9
980.18213	59.8
981.34509	288.6
982.48645	196.5
983.28394	198.8
984.60706	130.0
986.03369	325.3
987.22607	111.9
987.91382	144.6
988.56958	24.7
990.32080	98.7
991.53174	668.4
992.66943	955.6
993.77222	164.3
994.75366	864.3
995.70313	879.8
998.52393	892.0
999.33191	1305.0
1000.56079	202.1
1001.42188	254.2
1002.16016	587.2
1002.91504	204.3
1003.59338	64.9
1004.80664	46.3
1006.48486	1806.8
1007.43591	7804.6
1008.22278	17459.3	[M+2H] (2+)-H2O-P, [M+2H] (2+)-NH3-P
1009.76880	63.4
1011.04712	251.0
1012.68018	77.8
1014.30371	152.1
1015.93982	5537.3
1016.82446	66692.2	[M+2H] (2+)-P
1017.67505	20878.7
1018.75195	825.2
1019.55518	433.9
1020.57227	97.9
1021.81152	401.7
1022.57251	28.2
1023.81055	705.7
1024.72412	92.6
1025.64502	1092.8
1026.56824	356.0
1027.40894	927.3
1028.17847	456.7
1029.34912	96.9
1030.69849	79.7
1031.41003	109.2
1032.68494	267.3
1033.53345	1256.8
1034.45618	79.7
1035.30371	452.7
1036.09912	98.0
1037.19824	11.8
1038.85205	755.9
1039.80420	236.4
1040.71936	372.3
1041.49170	745.3
1042.30823	518.0
1043.71716	940.9
1044.45557	243.4
1045.30811	354.7
1047.28735	3783.6
1048.20752	5318.6	[M+2H] (2+)-NH3-H2O
1049.21631	229.5
1050.73645	496.7
1051.70630	161.9
1053.01270	370.2
1053.68860	179.3
1054.36694	166.6
1056.06885	97.7
1068.01270	34.7
1070.65991	31.1
1071.44446	237.7
1072.41138	37.8
1073.67664	68.8
1076.32983	26.0
1077.80664	98.7
1078.94128	84.2
1080.60254	236.1
1081.41821	76.4
1082.07642	139.3
1083.46204	86.7
1086.33850	249.4
1087.63123	93.3
1089.66736	222.8
1090.49194	80.1
1091.26331	44.9
1093.20825	33.0
1095.68604	17.1
1103.25256	117.8
1105.06494	21.6
1107.63721	19.2
1108.55176	17.9
1111.33789	102.6
1112.81836	11.8
1113.96680	23.3
1114.76001	32.6
1118.66248	54.4
1119.62817	78.3
1121.04907	87.0
1122.66577	167.6
1123.61951	26.3
1125.32422	251.1
1126.47339	187.5
1127.35645	86.5
1129.38477	78.3
1130.39417	68.2
1131.58594	124.7
1134.23853	205.2
1135.25903	111.8
1136.37305	40.7
1140.19238	179.5
1143.45801	523.1
1144.28906	146.5
1145.25854	120.3
1147.61426	162.9
1149.05347	29.8
1150.70581	24.4
1152.58533	168.5
1153.67383	315.4
1154.57227	151.3
1159.27283	16.8
1159.90503	25.4
1163.20081	81.9
1165.82544	36.3
1168.56653	133.9
1170.39490	2497.5
1171.46631	1238.5
1172.47925	465.7
1173.52954	48.3
1177.54126	210.2
1178.54883	97.2
1179.75256	16.0
1182.29248	68.3
1185.98767	18.3
1188.01135	83.0
1190.16992	102.6
1192.14758	184.2
1192.75439	23.4
1194.29749	104.2
1195.81616	157.9
1196.59937	56.6
1197.72070	63.7
1203.17773	15.0
1204.23779	78.8
1205.44165	130.1
1207.78320	78.7
1209.19312	210.6
1210.30737	71.7
1211.00439	41.2
1211.85583	48.3
1212.51318	23.2
1213.65466	117.1
1216.40210	52.8
1218.10254	114.1
1219.78442	150.5
1221.55725	112.2
1222.76636	111.2
1224.50464	79.4
1225.75610	21.3
1227.55139	314.8
1228.42285	237.4
1231.12964	201.5
1232.96704	84.4
1234.40405	584.2
1235.45728	955.1
1236.42749	293.0
1237.64282	133.2
1238.46863	13.9
1240.57336	87.3
1241.51538	50.5
1243.50732	250.9
1244.76282	57.8
1251.64197	18.3
1253.35596	4860.1	b (12) (1+)-H2O
1254.40576	2625.8
1255.59033	1061.0
1256.44141	43.0
1257.39172	73.2
1258.28467	111.4
1262.59595	220.5
1263.19836	13.6
1265.95093	20.2
1268.28296	54.7
1271.53979	8375.1	b (12) (1+)
1272.47583	4826.9
1273.49609	1877.3
1274.90234	347.7
1275.63892	425.2
1276.35107	176.7
1277.08057	42.2
1277.73047	46.9
1281.01978	122.6
1281.62061	40.4
1283.33923	43.1
1285.58630	84.4
1286.29382	49.3
1289.76843	31.6
1293.55054	59.7
1298.66687	386.3
1299.30371	109.1
1300.63879	27.5
1302.18823	66.3
1303.00183	47.5
1309.51294	125.2
1310.87524	52.7
1311.73352	191.6
1312.58459	70.6
1314.47852	215.4
1315.75708	129.3
1316.56702	51.5
1317.35852	156.0
1318.73279	127.7
1319.75452	142.9
1320.75208	338.6
1323.61902	38.9
1325.45398	120.3
1326.19177	97.9
1328.40881	883.2
1329.61218	225.7
1330.24670	166.2
1332.34021	1005.1
1333.43567	824.3
1334.64172	500.3
1335.90063	282.2
1336.95227	82.0
1338.49512	24.4
1339.78821	44.1
1341.43274	34.7
1343.31055	41.8
1344.03723	40.1
1344.98743	179.6
1347.77112	213.1
1348.63318	173.1
1349.90161	313.1
1350.85828	322.4
1351.51648	376.3
1352.32532	325.0
1353.36865	430.9
1354.84424	89.2
1356.72485	28.8
1359.04297	24.4
1360.17468	40.1
1365.04688	78.6
1366.40515	103.5
1368.63867	477.8
1369.65088	149.0
1370.83069	34.8
1371.94495	48.5
1375.72461	72.9
1377.10876	275.6
1377.84338	552.0
1378.57520	392.8
1380.88953	31.0
1382.87341	110.7
1385.10010	108.5
1387.31226	17.1
1388.97607	28.8
1390.43286	69.6
1393.64563	62.4
1395.59753	184.7
1399.53149	70.2
1403.22168	120.8
1408.14001	105.9
1410.26709	120.2
1411.05994	46.5
1414.79773	17.0
1420.28113	54.7
1422.46375	54.3
1426.33459	47.3
1427.46057	219.8
1428.21008	181.7
1429.64185	71.6
1431.16687	48.6
1433.72559	16.9
1438.47595	16.3
1440.33289	59.4
1442.06311	198.7
1445.06494	378.4
1445.75989	135.8
1446.63269	372.5
1447.66809	118.7
1449.05688	117.5
1449.90649	23.1
1450.55261	16.0
1452.23291	21.6
1458.24475	99.6
1459.43823	169.9
1461.78442	46.3
1465.66858	137.4
1466.80688	58.8
1467.81116	126.9
1468.46460	86.1
1469.80505	118.3
1470.70862	33.8
1471.46704	78.6
1476.48596	293.3
1477.85535	90.7
1478.51074	36.8
1479.75330	204.6
1481.54895	70.2
1482.56824	54.6
1484.71399	42.7
1485.77417	42.0
1488.12402	30.7
1489.67212	23.4
1491.37244	60.1
1494.45593	22.3
1497.98889	28.7
1499.31775	19.3
1500.53113	26.5
1502.78625	30.7
1503.57739	90.1
1504.57458	48.2
1506.18445	134.8
1507.54053	54.8
1510.58679	176.5
1512.91345	60.1
1517.12170	53.6
1528.88440	26.2
1529.50964	96.8
1536.39124	62.6
1537.90125	82.9
1539.72717	76.7
1545.93530	89.7
1546.60779	46.7
1547.68323	9.7
1551.70911	85.9
1556.69250	47.5
1559.45325	26.5
1562.55969	40.8
1563.69873	189.6
1565.04260	49.2
1565.80408	19.1
1567.13428	62.9
1573.72168	13.7
1574.61536	65.1
1581.97412	26.9
1585.67651	21.1
1599.15466	26.5
1610.84851	19.0
1613.89050	116.3
1614.53137	57.5
1616.45557	54.8
1617.89075	29.0
1626.14001	75.2
1627.11951	80.6
1632.58142	21.2
1633.31140	181.4
1643.71716	197.1
1645.18286	87.2
1649.87024	63.2
1651.60620	18.1
1653.27600	57.1
1655.61243	73.2
1657.31897	155.4
1660.59680	49.5
1661.60974	411.9
1662.42468	256.2
1663.76636	77.3
1664.76306	76.5
1668.53979	49.3
1673.22180	229.2
1673.96704	242.9
1674.97058	361.1
1676.02087	21.1
1679.71167	75.4
1680.37024	24.2
1691.75562	607.1
1692.80164	846.2
1693.63110	106.2
1698.95239	37.0
1709.76575	128.7
1710.55005	170.2
1711.65210	20.5
1716.95496	49.3
1719.09009	40.0
1724.94836	50.6
1727.08228	72.7
1730.67310	65.3
1739.53992	27.5
1742.78943	575.4
1743.69116	722.4
1744.67261	456.3
1745.52649	101.0
1748.08533	32.8
1754.23499	65.7
1759.86548	502.7
1760.65796	2048.1
1761.64282	2337.4
1762.58826	1231.7
1763.87183	418.5
1766.51587	26.5
1767.81409	39.6
1771.64392	101.3
1772.33667	134.1
1773.81531	156.1
1774.77380	11.9
1779.31226	31.0
1784.18970	47.5
1786.13831	47.2
1787.75842	9.8
1797.46545	54.6
1798.65320	35.4
1801.43835	39.9
1807.41919	71.4
1809.12195	47.4
1813.72339	25.5
1814.63391	12.8
1816.01831	27.5
1817.65747	19.2
1822.18188	68.2
1823.61060	54.8
1828.78552	28.5
1840.62415	459.7
1842.27869	104.7
1843.01428	308.4
1852.71375	56.6
1855.92749	34.8
1858.05432	352.5
1858.86536	371.6
1859.68860	201.0
1860.96948	199.3
1869.52234	28.5
1872.08765	29.7
1881.54651	26.4
1904.25989	40.2
1905.02551	26.5
1932.66235	19.1
1939.01245	103.0
1946.95496	53.7
1948.81067	44.9
1954.76184	11.8
1986.30188	42.0
