# Supplementary material for: Phosphoproteomic Analysis of Platelets Activated by Pro-Thrombotic Oxidized Phospholipids and Thrombin
Source: PLoS One. 2014 Jan 6;9(1):e84488. doi: 10.1371/journal.pone.0084488 (PMC3882224; doi:10.1371/journal.pone.0084488)
Supplement: Annotated Spectra S3 — (ZIP) [file pone.0084488.s006.zip › KHEELSINSNPVSSQKQPALK_-7_2_191028.txt]

       m/z	          i	matches
 235.33936	       8.0
 251.04155	       5.2
 255.01517	      21.6
 262.22394	      21.6	b (6) (3+)-H2O, b (4) (2+)
 263.04669	       7.1
 264.68317	      14.9
 267.11429	      27.2	b (7) (3+)-H2O-P
 272.16064	       5.0
 275.09921	       2.9
 279.39771	       6.6
 280.89914	      14.7
 288.08218	      12.6	y (8) (3+)-H2O-P, y (8) (3+)-NH3-P
 289.08823	       9.8
 295.23898	       3.1
 298.11615	       2.8
 305.73782	      11.8	b (8) (3+)-H2O-P, b (8) (3+)-NH3-P, b (7) (3+)
 307.43060	      12.9
 311.18378	       6.3
 312.73950	      10.4
 317.19284	       6.8
 319.18378	       8.3
 320.21307	       9.5
 320.92389	       1.6
 324.97028	       3.4
 332.17096	      27.3
 339.17651	       5.2
 343.19522	      17.9	y (6) (2+)
 344.88116	       3.9
 349.24109	       3.5
 350.71063	       5.8
 352.39337	       7.5
 355.13617	      26.7
 356.28961	       8.9
 357.08441	       7.8
 363.27509	      10.6
 368.09717	       6.7
 370.99295	      10.6
 375.87976	       2.4
 378.37396	       3.9
 381.30035	       3.3
 385.17419	       9.8
 386.17554	      14.7
 388.96429	       8.0
 391.07916	       3.1
 393.21045	       6.9
 400.20129	       8.0
 402.73853	      18.3	b (6) (2+)
 405.80548	      11.0	b (11) (3+)-H2O-P, b (10) (3+)-H2O, b (11) (3+)-NH3-P, b (10) (3+)-NH3
 411.32587	      21.3	b (10) (3+), b (11) (3+)-P, y (4) (1+)-NH3
 413.41772	      30.6
 415.51428	       4.3
 416.38214	       4.3
 418.15161	      48.0
 419.31830	       3.9
 428.85828	       9.8
 429.52094	       1.8
 431.41650	       7.1
 433.42188	       3.7
 435.38495	       2.6
 441.00403	       8.0
 441.66394	      10.7	y (8) (2+)-P
 450.33459	       2.2
 451.32166	      20.1	b (7) (2+)-NH3
 455.16833	      12.3	y (13) (3+)-P
 461.21313	      21.1
 463.40625	      13.7
 465.04449	       3.0
 467.17761	      21.4	b (13) (3+)-H2O-P, b (13) (3+)-NH3-P, b (8) (2+)-P
 471.09180	       5.4
 472.42932	      11.1
 473.14099	      17.3	b (13) (3+)-P
 475.13184	       2.4
 479.22546	      16.9
 480.26770	       2.8
 480.95850	       5.2
 487.38672	       4.7
 488.74664	       6.7
 489.74976	       6.5
 490.39539	       5.5
 493.29688	      11.4	y (14) (3+)-P
 497.94940	      22.7
 499.21515	      11.7	b (13) (3+)-H2O
 500.91095	      14.1	b (13) (3+)-NH3
 503.00708	       9.3
 505.00610	       3.0
 505.87451	      25.1	b (13) (3+), b (4) (1+)-H2O
 508.61700	       8.7
 515.68188	       3.7
 516.53662	       9.5
 517.70221	       8.6
 518.99799	       5.8
 520.07544	       2.6
 523.12299	      17.6	b (14) (3+)-NH3-P, b (14) (3+)-H2O-P
 524.29156	       6.5
 526.35156	       7.6
 528.31232	       3.5
 529.33136	       2.4
 530.30408	       6.4
 531.32153	      21.5	y (15) (3+)-P
 533.78534	      26.5	b (15) (3+)-NH3-2P, y (10) (2+)-P, y (9) (2+)
 535.06287	       9.5
 536.16473	       4.4
 541.99072	      11.5
 542.66925	       3.1
 544.13281	       6.0
 546.53192	       5.8
 547.29181	     114.7
 548.09576	      28.5	y (16) (3+)-H2O-2P
 552.46759	       3.9
 554.22266	       9.5
 557.71515	      15.8	y (15) (3+)-H2O
 558.33514	       8.0
 560.03156	      14.1	b (10) (2+)-NH3-P, b (9) (2+)
 561.03558	       7.6
 563.28070	      12.6
 564.20074	       3.3
 564.80225	      15.6	y (15) (3+), b (15) (3+)-H2O-P
 565.71136	       7.1
 566.39398	      10.0
 569.26636	      12.4
 572.24817	      21.9	b (15) (3+)-P
 573.55133	       2.6
 575.71210	      11.7	b (16) (3+)-H2O-2P, b (16) (3+)-NH3-2P
 577.19183	       6.9
 580.98773	      38.1	b (16) (3+)-2P, y (16) (3+)-H2O-P, y (16) (3+)-NH3-P
 582.17188	      29.2
 583.14911	      53.3	y (10) (2+), y (11) (2+)-P
 586.30914	      14.6	y (17) (3+)-H2O-2P, y (17) (3+)-NH3-2P
 587.91168	      12.9	y (16) (3+)-P
 590.04865	       2.2
 592.42267	      12.0	y (17) (3+)-2P
 593.38885	      10.7
 596.00067	      12.2
 596.93420	      19.5
 599.05804	       8.3
 600.42853	      11.2
 601.05719	       4.5
 602.12921	      28.0
 607.24066	       4.6
 608.68909	       8.1
 609.49524	       8.9
 613.06549	      20.5
 614.97235	      11.4	y (16) (3+)-NH3, b (16) (3+)-P
 617.00244	      31.7	b (11) (2+)-P, b (10) (2+)
 618.52789	      26.1	b (5) (1+)-H2O, y (17) (3+)-NH3-P, b (17) (3+)-H2O-2P, y (17) (3+)-H2O-P, b (17) (3+)-NH3-2P
 621.38531	       8.4
 622.70734	      11.5	y (11) (2+)-H2O, y (11) (2+)-NH3
 625.28180	      16.6	y (17) (3+)-P
 629.29340	      10.8	y (18) (3+)-H2O-2P, y (18) (3+)-NH3-2P
 630.71161	      60.7	y (12) (2+)-H2O-P, y (12) (2+)-NH3-P
 631.38043	      22.1	y (11) (2+)
 632.40002	      18.7
 633.84167	       2.2
 635.30707	      10.8	y (18) (3+)-2P
 637.61139	      11.3	b (5) (1+)
 639.03418	       9.9
 640.45795	      27.1	y (12) (2+)-P, b (16) (3+)-H2O
 642.32263	      37.9
 643.49860	       3.2
 645.18396	      19.5
 646.15546	      10.2	b (16) (3+)
 648.11682	      10.8
 649.38342	      10.6
 652.41669	      33.0	y (17) (3+)-H2O, y (17) (3+)-NH3
 653.75372	       6.7
 655.60468	      10.7	b (11) (2+)-H2O
 657.19867	       6.7
 658.32990	      51.7	y (17) (3+)
 659.40356	      23.1
 661.41376	      10.1	y (18) (3+)-H2O-P
 662.89392	      87.0	y (18) (3+)-NH3-P
 663.82184	      33.8
 665.54401	       2.6
 666.33490	       3.7
 668.21014	       4.7
 668.89655	      11.6
 671.21558	       4.7
 675.17194	     116.8	y (13) (2+)-H2O-P, b (19) (3+)-NH3-2P, y (13) (2+)-NH3-P
 676.43488	      75.8
 677.41937	      30.7
 678.67560	       3.0
 679.69690	      21.9	b (19) (3+)-2P, y (12) (2+)-NH3, y (12) (2+)-H2O
 681.21637	      20.2
 682.96954	      19.4	b (18) (3+)-H2O-P, y (13) (2+)-P
 684.24255	      60.0	y (6) (1+), b (17) (3+)-NH3, b (17) (3+)-H2O, b (18) (3+)-NH3-P
 685.40747	      73.8
 686.23718	       5.4
 687.96753	       7.8
 689.06982	      36.4	b (6) (1+)-NH3-P, y (12) (2+), b (6) (1+)-H2O-P, b (18) (3+)-P, b (17) (3+)
 690.62872	      52.0
 692.09839	       2.4
 694.44183	       7.6
 695.43188	      12.8	y (18) (3+)-H2O, y (18) (3+)-NH3
 697.34894	       3.9
 698.47241	      12.8
 700.19397	      12.0	b (13) (2+)-H2O-P
 701.18829	      19.0	y (18) (3+), b (13) (2+)-NH3-P
 701.82391	      22.4
 703.20514	       7.5
 706.06189	      13.4	b (6) (1+)-P, b (12) (2+)-NH3, b (12) (2+)-H2O, y (19) (3+)-NH3-P
 709.25787	      14.3	b (13) (2+)-P
 711.27832	       8.3
 712.60468	       5.0
 713.71429	      38.9	b (19) (3+)-P
 714.38763	      10.6	b (12) (2+)
 715.23212	       9.4
 716.28406	      20.5	b (18) (3+)-H2O, b (18) (3+)-NH3
 717.48340	       8.6
 722.53473	       9.3
 724.08453	      53.3	y (13) (2+)-H2O, y (20) (3+)-2P, y (13) (2+)-NH3
 725.92242	      15.3
 729.21417	      12.3
 730.44855	      61.3
 731.22601	      72.7	y (14) (2+)-NH3-P, y (14) (2+)-H2O-P
 732.18451	      54.7	y (13) (2+)
 733.11603	       6.0
 734.10822	       6.1
 737.19794	      30.5	y (19) (3+)-H2O
 738.76062	       5.4
 741.05109	      28.8	y (14) (2+)-P
 741.91656	       6.1
 743.54803	      31.8	y (19) (3+), b (14) (2+)-2P
 744.22339	       2.5
 745.59186	       4.1
 748.10541	       9.1
 750.12811	       4.5
 751.86688	      48.0
 753.35901	      18.4
 755.56305	       5.6
 757.52411	       5.9
 758.64539	      19.8	b (13) (2+)
 760.05853	       8.8
 760.69586	       3.3
 762.48456	      27.4
 763.37109	       5.2
 764.20032	      28.7
 767.59521	      36.1
 768.51703	      29.3
 770.37518	      88.9
 771.43732	      38.8
 772.86646	      48.9
 773.68817	      52.7
 774.31305	      55.4
 776.39398	      17.0
 777.18561	      26.4	b (20) (3+)-H2O, b (20) (3+)-NH3
 778.81989	      37.2
 779.62402	      11.4
 781.15546	      21.9	y (14) (2+)-H2O, y (14) (2+)-NH3
 781.86938	      23.6
 783.13715	     165.5	b (20) (3+), y (20) (3+)-NH3, b (14) (2+)-H2O-P, y (20) (3+)-H2O
 783.92035	      28.4
 784.90753	      42.9	b (14) (2+)-NH3-P
 786.43280	       6.5
 787.58514	       5.0
 788.33594	      99.4	y (15) (2+)-H2O-P, [M+3H] (3+)-NH3-H2O-P, y (15) (2+)-NH3-P
 789.34967	      59.6	y (20) (3+), y (14) (2+)
 790.61450	      14.9
 791.73871	      34.4
 795.60883	      11.7	y (7) (1+)-NH3
 796.78009	     134.2	y (15) (2+)-P
 797.64130	       6.5
 799.68634	      99.5	b (15) (2+)-H2O-2P, b (15) (2+)-NH3-2P, [M+3H] (3+)-P
 800.51300	      27.2
 802.91730	      31.2	b (7) (1+)-NH3-P
 804.63629	       5.7
 805.41943	      14.2
 806.45966	       5.0
 808.52350	      29.3	b (15) (2+)-2P
 810.21796	       4.9
 810.94824	      37.2
 812.72144	      93.9	y (7) (1+)
 813.51581	     163.7
 814.43939	     107.9
 815.25391	      59.3
 816.32025	       2.4
 816.92151	       5.9
 818.08099	      60.7
 819.27679	      33.7
 820.07819	     144.6	b (7) (1+)-P, [M+3H] (3+)-NH3-H2O
 820.93915	      15.1
 822.13104	     107.3	y (16) (2+)-H2O-2P
 823.37732	      28.6	y (16) (2+)-NH3-2P
 824.09149	       4.6
 824.83014	       2.4
 839.48474	      54.6
 844.92102	      58.3
 846.97974	      23.0
 850.44049	      11.3
 852.30658	      10.9
 853.45685	     178.4
 859.88483	       2.6
 860.87720	      12.6
 864.34692	       4.3
 866.76855	      15.9
 872.58459	      50.8	y (16) (2+)-NH3-P, b (16) (2+)-2P
 876.71368	      16.7
 878.14606	      56.8
 879.07489	      21.5	y (17) (2+)-H2O-2P, y (17) (2+)-NH3-2P
 881.30347	      39.0	y (8) (1+)-P
 882.41669	      21.2
 883.38824	      24.8
 884.57526	      10.0
 885.35437	       5.9
 886.14618	      13.9
 888.27325	      10.2	y (17) (2+)-2P
 889.26654	       4.8
 891.15546	      58.0
 891.87335	       4.3
 893.64276	      19.7
 895.43158	      19.3
 898.21094	      15.8
 899.84760	      23.9	b (7) (1+)-NH3, b (7) (1+)-H2O
 901.28540	      70.3
 902.44513	       8.4
 906.90912	      13.9
 907.53607	      23.1
 909.36011	      20.2
 910.01862	     201.2
 910.74506	      64.7
 913.32672	      19.0
 916.14093	     136.5	b (8) (1+)-H2O-P, b (8) (1+)-NH3-P
 916.97925	      22.1	b (7) (1+)
 919.91730	      10.1
 920.59430	      12.0	y (16) (2+)-NH3, y (16) (2+)-H2O, b (16) (2+)-P
 924.16718	      11.8
 925.24017	       5.4
 932.26495	       5.5
 936.55005	       2.6
 941.20850	       7.6
 945.56641	      11.2
 948.08392	       2.7
 953.38599	      24.7
 954.26349	      18.2
 955.40894	      10.0
 956.05951	      49.6
 956.78802	      10.4
 958.20917	      18.1
 962.21039	       5.8
 964.37354	      24.9
 965.24908	      17.3
 969.33209	       4.1
 970.38184	      15.3	b (16) (2+)
 971.14166	      33.8
 971.96149	      10.5
 973.12714	      40.4
 974.20776	      19.7
 974.93750	      24.3	b (18) (2+)-H2O-2P
 977.25262	       4.4
 979.42560	      45.5	y (8) (1+)
 980.46161	      43.1
 981.15619	      31.7
 982.09991	      14.0
 983.53662	       9.3
 984.56421	       4.1
 986.56671	      12.9	y (17) (2+)
 987.18964	       8.2
 989.98761	       9.9
 991.14911	       5.7
 992.27802	      20.4	y (18) (2+)-NH3-P, y (18) (2+)-H2O-P
 993.57001	      16.0
 997.63470	       6.9
1000.41626	       5.5
1002.04279	       9.7
1003.84210	      16.0	b (9) (1+)-NH3-P
1010.50922	      33.5	b (19) (2+)-H2O-2P
1011.60547	       3.1
1014.54474	      32.8	b (8) (1+)-NH3
1017.91998	       5.7
1018.98370	      10.8
1021.07465	     122.9	b (9) (1+)-P
1022.08368	      12.3
1022.71484	       4.3
1028.29980	      18.8
1030.70386	      21.0	b (8) (1+)
1031.63843	      20.6
1033.51624	       4.8
1035.51306	       9.9
1036.72485	      53.9
1037.83594	      49.5
1038.61292	      46.8
1039.61121	      20.5
1044.19116	      19.5
1045.15649	      17.0
1045.98071	      12.2
1047.22107	      15.3
1051.47156	      11.7
1053.38171	      10.1
1055.48438	      22.9
1056.90625	       1.8
1060.13379	      11.5	b (19) (2+)-H2O-P, b (19) (2+)-NH3-P
1062.02100	      18.2
1067.46179	       3.3
1069.04065	      23.8	b (19) (2+)-P
1069.68152	       3.3
1072.98950	      30.8	b (18) (2+)-H2O
1073.98889	      13.5	b (18) (2+)-NH3
1075.96143	      11.7
1077.32629	      17.9	y (20) (2+)-NH3-2P, b (20) (2+)-2P, y (20) (2+)-H2O-2P
1079.13672	      26.2
1084.05200	       4.1
1085.41187	      28.0	y (20) (2+)-2P
1086.66528	      21.0
1087.94312	      24.7
1090.07251	      16.7
1091.82202	      37.1
1096.11584	      36.6
1096.95532	       8.4
1102.41101	      21.0
1103.22217	      17.7
1104.48877	      15.5
1108.35840	       6.3
1114.55420	      34.4	y (19) (2+)
1116.65076	      32.4	b (20) (2+)-H2O-P, b (10) (1+)-H2O-P, b (20) (2+)-NH3-P
1117.58337	       4.1
1118.85242	      61.1	b (9) (1+)
1120.00171	      15.0
1123.02734	      36.1
1125.00391	       7.2
1126.40027	      25.2	y (20) (2+)-NH3-P
1129.94604	      25.8
1133.97864	       2.4
1137.02222	      30.9
1142.23633	      12.1
1147.70361	      21.6	y (10) (1+)-H2O, y (11) (1+)-NH3-P
1150.89819	      27.8
1156.08289	      40.5
1158.25220	       3.0
1160.60730	      12.6
1161.81873	      13.0
1163.52625	      24.0
1164.46716	       3.9
1165.20752	       8.0
1173.15894	      17.4
1174.45056	       3.0
1181.39648	       9.4
1182.54639	       8.1
1183.69897	      15.4	y (20) (2+)
1184.99548	      24.7
1188.50647	      23.1
1191.58154	       7.2
1198.08350	      36.7
1207.73242	      21.8
1216.31738	       7.3
1227.08899	      12.7
1231.90247	       6.7
1234.18835	      16.5
1235.20764	      29.8
1240.22705	       2.2
1255.05286	       8.0
1258.92151	       3.9
1260.39709	      13.0	y (12) (1+)-H2O-P
1267.48682	       2.2
1269.07898	      10.1
1284.38342	       7.6
1293.61401	       7.6
1312.18689	      10.4	b (11) (1+)-NH3, b (12) (1+)-H2O-P, b (11) (1+)-H2O
1313.13367	       2.2
1325.36218	       3.9
1330.30652	       9.1
1331.21277	      10.8	b (12) (1+)-P
1333.78015	       6.0
1335.38464	       2.6
1336.50012	      10.9
1355.51392	      20.0
1359.12610	       7.1
1373.34314	       9.2
1374.94714	      13.7
1376.38086	      19.8	y (12) (1+)
1379.34802	       9.1
1399.55090	       6.5
1400.64783	      12.6	b (13) (1+)-NH3-P
1421.80920	       5.4
1428.92920	       7.2
1439.55469	       8.4
1441.32019	       8.5
1457.27686	       3.9
1463.49744	      17.0	y (14) (1+)-NH3-P, y (13) (1+)
1468.38770	       3.7
1477.80396	      11.5
1488.20667	       4.4
1496.00366	       9.4
1501.33093	      11.3
1507.53186	       8.2
1509.11963	       6.6
1514.30237	       5.5
1517.38892	       8.0
1535.62659	       3.7
1556.65955	       4.4
1563.67334	       3.7
1576.62634	      10.7	y (15) (1+)-NH3-P
1593.09106	      12.8	y (15) (1+)-P
1593.75024	      14.8
1594.52063	      14.3
1632.29944	       5.6
1639.65308	      12.4
1644.21643	       3.5
1705.39490	      10.7
1707.28113	       5.0
1725.59399	       9.5
1742.37512	      20.6	b (16) (1+)-2P, y (16) (1+)-H2O-P, y (16) (1+)-NH3-P
1747.09155	       9.0
1767.43958	       6.5
1818.33606	      10.7
1819.64661	       7.6
1820.44495	      11.2
