# Supplementary material for: Phosphoproteomic Analysis of Platelets Activated by Pro-Thrombotic Oxidized Phospholipids and Thrombin
Source: PLoS One. 2014 Jan 6;9(1):e84488. doi: 10.1371/journal.pone.0084488 (PMC3882224; doi:10.1371/journal.pone.0084488)
Supplement: Annotated Spectra S3 — (ZIP) [file pone.0084488.s006.zip › KIEIGDGAELTAEFLYDEVHPK_-2_2_89657.txt]

m/z	i	matches
243.12761	4.5
244.34100	65.6	y (2) (1+)
246.38565	2.6
253.34549	3.5
255.35545	8.7
256.07773	5.6
257.47971	23.5
258.12256	3.3
258.74115	2.8
261.96234	14.2
265.17645	2.4
270.19867	6.5
275.21713	4.9
276.10498	2.4
286.12787	19.9
291.28674	4.3
295.26929	5.4
297.23355	7.6
300.30060	5.2
301.09668	3.2
302.06519	20.2
304.10751	5.7
308.28833	16.7
310.99786	4.8
314.32019	2.8
315.30518	8.2
321.94885	8.9
325.14783	6.0
327.27759	24.0
329.10486	36.2
330.90317	3.4
333.21051	5.2
335.48535	16.7
336.84576	11.4
341.12579	14.3
343.47098	18.3
345.25726	3.0
348.25110	15.8
349.25061	2.4
350.13153	7.6
352.26230	6.0
353.31964	68.8	y (6) (2+)-H2O, b (3) (1+)-H2O
355.36484	4.5
356.14667	5.5
356.96973	20.0
359.27756	7.6
363.31415	32.8
365.29810	22.6
366.28674	12.7
368.55276	10.6
370.13046	2.8
371.35928	60.8	b (3) (1+), y (9) (3+)-NH3-P, y (9) (3+)-H2O-P, b (11) (3+)-NH3
372.19363	23.3
374.36090	6.9
374.97870	13.3
376.25037	12.9
377.13477	3.9
379.29279	12.8
381.31372	109.7	y (3) (1+)
382.29065	6.2
384.05548	3.7
387.26160	9.2
389.55920	1.9
390.36615	17.8
395.21497	13.1
397.24298	6.7
398.19470	18.6
403.36670	13.2
407.49341	10.6
409.24652	2.4
411.22247	3.3
412.54004	13.8
413.40967	18.2
415.53528	29.8
419.39984	17.9
421.38904	22.2
422.15295	16.1
424.36884	10.4
425.27472	7.8
430.38135	4.5
434.14441	5.4
439.10175	16.1
443.50220	4.8
451.33801	9.6
453.17670	2.8
454.96735	32.1
456.08087	39.5
456.70038	9.4
457.39905	10.6
458.22510	19.7
459.25110	3.3
460.59473	4.6
461.37982	15.2
465.40802	10.3
466.44818	21.4
470.27539	3.4
472.42035	20.6
473.34723	9.2
475.86096	13.7
478.33917	9.0
479.71802	6.5
480.41681	40.8
481.40399	8.6
482.32373	22.8
483.02606	10.4
484.35474	103.1	b (4) (1+), y (7) (2+)
485.38623	16.3
486.05066	3.8
486.82855	5.2
487.81372	8.9
490.54657	15.2
493.31671	3.7
495.10364	8.3
496.07227	19.7
497.35608	58.1
498.17145	14.1
499.09570	10.4
500.21423	21.2
501.25110	22.8
504.21210	2.1
505.58716	41.1
507.14050	6.4
508.28571	24.0
509.41852	26.4
512.17688	35.7
513.89661	25.8
515.63855	7.9
518.40674	11.1
520.59479	39.2
521.48358	18.1
522.36292	35.8
523.29510	2.1
524.25604	22.1
525.21155	67.1
526.28033	18.2
527.19543	9.9
528.35339	28.9
529.74316	21.8
532.54010	47.9	y (8) (2+)-NH3
534.31927	8.2
538.28827	25.0
539.26477	16.0
540.84875	105.2	y (8) (2+), b (5) (1+)
541.87634	21.5
543.04498	43.3	y (13) (3+)-NH3
544.20886	63.1
545.07648	5.6
547.44336	28.5
549.49072	20.4
550.42902	5.8
551.43262	61.3
552.09662	12.4
553.13519	2.1
555.22791	32.7
556.32489	2.6
559.27032	7.8
561.13824	13.6
562.09491	18.2
563.31982	16.4
564.51019	56.0	b (11) (2+), y (9) (2+)-P
567.41193	19.8
568.68152	37.0
570.37994	8.6
573.24896	26.9
574.16925	17.1
577.33270	17.4
578.23499	8.7
579.34210	51.9
580.52960	46.6
581.52325	5.6
582.42401	35.6
583.28503	26.1
584.12079	16.2
585.59338	57.0	y (14) (3+)-H2O, y (14) (3+)-NH3
586.93597	16.9
589.62323	14.8
590.78564	180.6	b (12) (2+)-H2O, y (5) (1+)-H2O, b (12) (2+)-NH3, y (14) (3+)
592.22278	88.4	y (5) (1+)-NH3
592.93427	33.6
593.54553	7.3
594.25739	10.7
595.15332	19.7
596.24054	19.3
597.30499	26.7
598.34674	38.6
600.01611	25.0
600.99768	56.7	y (16) (3+)-P
602.31744	19.1
603.22186	11.6
604.41107	9.6
605.39728	25.2
606.73492	27.2
607.51227	35.8
608.27985	34.7
609.39117	172.8	y (5) (1+), y (15) (3+)-NH3, y (15) (3+)-H2O
610.41455	36.2
611.50116	5.0
612.96808	35.2
614.44183	327.9	y (15) (3+), y (9) (2+)
615.39539	102.2
616.26154	59.1	b (17) (3+)-P
617.24371	13.7
619.36469	37.6
620.32495	27.6
621.51105	4.3
623.49908	8.3
625.55084	43.5
626.21387	86.7
627.58862	76.7	y (16) (3+)-H2O, y (16) (3+)-NH3
628.28705	24.3
629.00165	3.5
630.05475	7.7
631.67120	11.5
632.30011	21.0
633.69000	40.8
635.39764	11.5
636.20654	43.5
638.15625	57.5	b (6) (1+)-H2O
639.41473	21.8
640.25018	34.3
641.53412	7.5
643.05536	20.0
643.84955	19.9
644.66943	3.3
645.38495	37.9
646.71466	28.2
648.53613	24.5
649.35553	8.5
650.36011	34.7
651.39984	7.3
653.50031	15.6
654.67340	13.2
655.44818	79.5	b (13) (2+)-H2O
656.30048	244.0	b (6) (1+), y (11) (2+)-H2O-P, b (13) (2+)-NH3, y (11) (2+)-NH3-P
657.40643	83.0
658.84845	41.6
659.58881	26.4
661.42523	6.6
662.11029	11.0
663.32379	40.9
664.52881	90.5	b (13) (2+), y (11) (2+)-P
665.33136	27.0
666.98328	6.5
667.98395	24.9
669.66211	63.6	y (10) (2+)-H2O
670.64929	110.4	y (10) (2+)-NH3
671.28949	15.0
672.40436	123.7	y (17) (3+)
673.81805	6.3
674.84619	10.9
675.49963	14.0
676.48224	58.9
677.64288	20.2
678.53644	70.0
679.29797	72.9	y (10) (2+)
680.59296	36.8
681.84644	54.5
683.17950	28.8
684.33813	31.4
685.68988	23.6
686.29791	63.5	b (19) (3+)-H2O-P, b (18) (3+)-NH3, b (19) (3+)-NH3-P, b (18) (3+)-H2O
687.38800	24.9
688.06854	21.2
689.48193	14.5
690.32263	14.0
691.16571	25.1
692.56604	48.8	b (19) (3+)-P, b (18) (3+)
693.33014	14.7
694.14465	4.7
695.08765	37.1
696.26300	3.9
697.41211	102.0
698.60449	75.0
699.54089	3.2
700.17908	3.7
701.01312	55.2
702.21649	33.1
703.63007	19.1
704.39813	22.9
705.27545	12.6
706.09869	8.1
707.03754	9.1
708.24884	16.4
709.35455	29.8
710.60895	61.0
711.21472	29.7
712.36084	8.9
713.38593	53.9	b (7) (1+)
714.57001	120.3	y (11) (2+)
715.44391	23.1
716.14142	8.0
717.17352	88.8
718.08441	17.1
719.29675	55.1	b (19) (3+)-NH3, b (19) (3+)-H2O
720.11554	45.5
721.23273	62.0
722.32587	244.1	y (19) (3+)-NH3, y (19) (3+)-H2O
723.67535	145.7
724.40393	301.6	y (6) (1+)
725.64148	161.2	b (19) (3+)
726.42877	36.2
727.51202	18.0
728.75861	145.1	b (14) (2+)-NH3, y (19) (3+), b (14) (2+)-H2O
729.46967	64.7
730.52960	31.1
731.24744	10.6
733.51013	7.1
734.17523	59.6
735.25708	8.8
737.32635	138.3	b (14) (2+)
738.25555	106.8	y (20) (3+)-P, b (20) (3+)-P
739.19360	91.6
740.40234	53.4
741.84033	4.3
743.05151	44.7
743.75116	13.3
745.60956	70.4
746.60333	82.5
747.99225	56.1
749.05798	41.8
750.22003	62.5
751.30792	14.2
752.52246	5.8
753.54559	5.8
754.73193	88.0
756.84351	49.5	y (12) (2+)-NH3
757.47125	26.7
758.49872	41.8
759.54651	62.2
760.20923	48.2
761.17059	40.8
762.16931	19.9
763.29028	15.0
765.03979	255.6	y (20) (3+)-H2O, b (20) (3+)-H2O, y (12) (2+), b (20) (3+)-NH3, b (21) (3+)-H2O-P, b (21) (3+)-NH3-P
766.12927	34.3
767.13751	72.8	b (8) (1+)-NH3, b (8) (1+)-H2O
767.96667	3.6
768.63977	6.8
769.37915	75.0
770.42511	30.5
771.76697	102.1	b (20) (3+), y (21) (3+)-NH3-P, y (13) (2+)-P, y (20) (3+)
773.33441	58.8
774.72119	85.4
775.79059	56.4
776.83801	18.5
777.79205	21.2
778.71991	20.8
781.59424	47.2
783.44562	6.0
784.51080	69.7	b (8) (1+)
785.39459	139.1	b (15) (2+)-H2O
786.34222	234.4	b (15) (2+)-NH3
787.06757	44.4
788.18420	28.3
788.84149	8.3
789.70374	80.0
790.42749	36.6
791.50275	77.0
792.35535	34.9
793.26691	145.5
794.37799	143.4	b (15) (2+)
795.26239	141.2
795.87555	60.5
796.60919	31.4
797.66278	22.7
798.98230	71.8
800.26984	61.0
801.26721	45.9
802.95416	98.1	b (21) (3+), y (21) (3+)-NH3, y (21) (3+)-H2O
803.84430	44.7
804.48932	21.3
805.26062	29.7
806.46002	108.2
807.34796	114.4
808.37921	174.3	[M+3H] (3+)-NH3-H2O-P
809.23059	54.8	y (21) (3+)
809.92358	6.7
810.58417	31.8
812.47668	127.4	y (13) (2+)-NH3, y (13) (2+)-H2O
813.74353	78.3	[M+3H] (3+)-H2O-P, [M+3H] (3+)-NH3-P
814.49927	72.6
815.83331	53.3
816.87964	130.8
817.51807	130.5
818.73535	129.9
820.00183	159.4	[M+3H] (3+)-P
821.18951	252.7	y (13) (2+)
822.27350	140.8
823.38934	30.5
824.66852	100.0
826.19830	104.1
827.40857	162.9	y (14) (2+)-H2O-P
828.39136	125.2	y (14) (2+)-NH3-P
829.22876	26.8
830.22467	101.5
831.15729	179.8
831.85913	100.2
833.17310	237.5
834.15320	285.4
835.19324	403.8
836.80145	326.5	y (14) (2+)-P
837.51685	145.0
838.50165	90.4
839.76752	121.3	[M+3H] (3+)-NH3-H2O
840.80328	89.6
841.80365	108.9
842.92035	40.5
843.86652	65.8
844.60638	6.0
845.41052	2.6
851.78003	61.5	[M+3H] (3+)+H, y (7) (1+)-H2O-P, [M+3H] (3+), [M+3H] (3+)-H, y (7) (1+)-NH3-P
852.49786	15.1
853.59290	42.3
854.62054	65.2
855.52667	20.8
856.35614	12.8
859.15765	25.5
860.35883	15.5
862.44104	47.5
863.47955	68.5	y (15) (2+)-H2O-P, y (15) (2+)-NH3-P
864.12592	14.3
868.01263	22.9
868.86969	58.3	y (7) (1+)-P
869.58295	57.3
870.36957	26.2
871.56415	48.8
872.74451	64.3	y (15) (2+)-P
873.94891	60.7
875.85040	18.1
878.38275	5.0
879.47003	21.2
880.41925	17.1
881.59546	77.9
882.51495	25.5
883.99872	35.5
885.06866	19.4
886.04498	61.7	y (14) (2+)
887.06610	31.8
889.31305	109.8
890.19373	18.4
893.71991	9.8
894.77521	12.6
895.38239	72.9	b (9) (1+)-H2O
896.37128	54.3	b (9) (1+)-NH3
897.35944	49.6
898.42828	66.2
899.80524	62.8
900.70471	91.3	y (16) (2+)-P
901.62860	18.3
903.21576	14.0
904.48969	7.0
905.30023	35.1
906.53375	6.5
908.03314	79.7	b (16) (2+)-NH3
908.68018	2.8
909.75214	39.1
910.65845	37.2
912.33789	57.4	y (15) (2+)-H2O
913.51343	130.1	b (9) (1+), y (15) (2+)-NH3
914.53070	119.8
915.53711	9.7
916.65851	43.3	b (17) (2+)-NH3-P, b (16) (2+)
917.40277	16.1
918.37921	18.8
919.12054	2.4
920.14996	25.6
921.32990	6.6
922.20898	25.8
922.90698	14.1
923.64423	48.3
924.97589	81.8	b (17) (2+)-P
925.59180	1.7
929.42450	5.9
930.57562	83.4
931.48999	13.0
933.45197	76.1
934.26703	25.1
935.56146	59.8
936.63525	27.3
937.36426	3.4
938.08014	46.8
939.24969	35.9
940.32965	83.6	y (16) (2+)-H2O
941.54889	38.8
942.52472	55.9
943.38849	42.0
944.91302	52.7
945.79443	98.6
946.98676	67.9
948.13129	44.9
949.62018	497.3	y (16) (2+), y (17) (2+)-NH3-P, y (7) (1+)-H2O, y (17) (2+)-H2O-P, y (7) (1+)-NH3
950.54364	442.7
951.30646	82.8
952.10236	8.2
952.86432	22.7
955.37958	24.4
956.49738	75.0
957.27490	30.0
959.04169	47.8	y (17) (2+)-P
960.07953	78.0
961.23456	92.4
962.32660	58.6
963.53589	23.4
965.46088	41.5
967.30487	852.5	y (7) (1+)
968.26489	574.1
969.28558	171.1
970.59863	56.9
971.74835	65.7
973.12531	79.8	b (17) (2+)
974.46075	58.2
975.33148	11.9
978.08270	32.5
979.27850	10.6
980.31830	156.1	b (18) (2+)-H2O-P, b (18) (2+)-NH3-P
981.19598	61.4
982.09613	37.5
983.27325	40.6
984.24689	86.2
985.53973	86.6
986.27686	67.4	y (18) (2+)-P
987.21661	8.6
987.90424	1.9
988.65948	25.9
989.59570	14.2
990.39630	2.1
991.48364	24.3
992.10620	20.7
995.90161	11.9
997.44135	80.8
999.03766	85.5	y (17) (2+)-NH3, y (17) (2+)-H2O
999.93109	83.6
1001.22070	2.3
1002.54889	17.7
1003.54028	37.5
1004.63916	22.9
1005.43842	32.9
1006.71021	24.7
1007.52081	105.0	y (17) (2+)
1008.82544	106.4	b (10) (1+)-H2O, b (10) (1+)-NH3
1009.42798	3.8
1010.26416	47.0
1011.75140	3.4
1012.73480	83.0
1014.35596	39.9
1015.30933	21.5
1016.07495	15.9
1018.21100	29.2
1018.98071	29.9
1021.50415	36.4
1022.25555	70.8
1023.14838	7.1
1024.17896	34.5
1026.41675	229.1	b (10) (1+), y (18) (2+)-H2O
1027.41211	63.7	y (18) (2+)-NH3
1028.76208	57.1
1029.68848	73.2	b (19) (2+)-H2O-P, b (19) (2+)-NH3-P, b (18) (2+)-NH3, b (18) (2+)-H2O
1030.65894	17.3
1032.70264	21.6
1033.74194	36.0
1034.49219	41.7
1035.88770	470.0	y (18) (2+)
1036.85608	193.6
1037.72754	94.8	b (18) (2+), b (19) (2+)-P
1038.99512	66.5
1039.84009	15.3
1041.08130	43.4
1041.82813	11.9
1042.44360	31.0
1043.95142	102.6	y (19) (2+)-P
1044.90393	53.6
1045.54138	13.9
1047.26147	32.3
1047.92944	23.8
1049.29724	41.8
1049.95459	4.5
1050.88306	39.7
1051.97119	94.3
1053.50415	57.5
1054.28125	5.6
1055.37939	7.4
1056.36914	20.6
1058.58521	48.4
1059.95630	82.8
1061.18335	68.4
1062.49414	49.5	y (8) (1+)-H2O
1063.75073	59.5	y (8) (1+)-NH3
1064.44189	19.3
1066.98230	13.9
1068.39880	65.0
1069.67383	59.5
1070.50623	67.1
1071.46545	15.1
1073.56604	29.0
1075.21301	96.9
1077.54822	50.0
1078.66785	72.6	b (19) (2+)-H2O, b (19) (2+)-NH3
1080.34375	483.1	y (8) (1+)
1081.34253	468.3
1082.43164	159.9
1083.16797	254.5	y (19) (2+)-H2O
1084.28088	71.2	y (19) (2+)-NH3
1085.12305	51.6
1086.26587	68.1
1087.54932	106.7	b (19) (2+)
1088.76489	77.3
1089.72656	22.0
1092.74561	357.7	y (19) (2+)
1093.48242	91.2
1094.18286	199.2
1095.12341	56.3
1096.08154	88.0
1097.84216	20.0
1098.54236	38.4
1099.50391	11.0
1100.79065	61.1
1101.59473	18.0
1102.40820	48.0
1103.12610	3.8
1104.49695	49.1
1105.63171	122.3
1107.11377	77.8	b (20) (2+)-P
1108.04980	63.9	y (20) (2+)-P
1109.38538	67.0	b (11) (1+)-H2O
1110.28076	27.0
1111.32764	6.6
1112.80615	14.2
1113.53271	45.4
1114.59888	3.4
1115.91455	7.0
1116.85034	11.5
1119.66028	8.6
1120.77734	7.7
1122.66541	14.4
1124.55005	4.1
1126.05542	22.1
1127.47485	83.0	b (11) (1+)
1128.57458	30.8
1129.76465	114.0	y (9) (1+)-P
1130.81836	39.4
1131.66968	28.1
1132.35767	10.8
1134.20349	3.6
1134.87805	9.7
1135.97278	20.9
1138.00586	9.0
1138.81873	50.5
1139.44202	143.6
1140.51111	53.8
1141.35828	2.0
1142.10376	59.3
1143.02185	55.2
1144.38428	9.7
1146.58618	11.7
1147.20898	125.7	b (21) (2+)-H2O-P, b (20) (2+)-H2O, b (21) (2+)-NH3-P
1148.23706	660.9	y (20) (2+)-H2O, b (20) (2+)-NH3, y (20) (2+)-NH3
1149.33716	87.0
1150.24353	60.9
1154.56494	58.3
1156.06543	527.8	y (21) (2+)-NH3-P, b (21) (2+)-P, b (20) (2+), y (21) (2+)-H2O-P
1157.12244	817.5	y (20) (2+)
1158.02271	130.3
1158.70679	34.7
1159.59351	19.2
1160.27832	3.4
1162.20422	29.3
1163.21167	37.8
1164.75928	125.7	y (21) (2+)-P
1166.01978	48.5
1169.56030	4.3
1171.70825	8.0
1173.57397	35.4
1174.58569	25.3
1175.49707	2.6
1177.61230	24.5
1180.18091	34.5
1181.39868	11.2
1183.75146	59.0
1184.41382	32.7
1185.14600	21.3
1186.41309	33.9
1187.76196	55.9
1188.76270	9.2
1189.63879	29.4
1192.61548	3.0
1193.61121	38.9
1194.81763	38.3
1196.49414	49.5	b (21) (2+)-NH3
1198.80005	284.5	b (12) (1+)
1199.63232	123.9
1200.55469	37.4
1201.67676	42.9
1203.32520	49.5
1204.12451	6.7
1205.06604	52.9	y (21) (2+)-NH3, b (21) (2+), y (21) (2+)-H2O
1205.75818	26.0
1207.73621	77.1
1208.57727	28.2
1209.50806	37.6
1210.25317	13.6
1211.30396	7.9
1213.70398	523.1	y (21) (2+)
1214.51587	183.3
1215.26099	214.1
1216.43457	16.4
1217.68604	45.4
1220.52686	60.0
1222.61316	20.5
1227.44153	343.6	y (9) (1+)
1228.47083	341.1
1229.39819	51.6
1230.39917	24.3
1231.69141	17.3
1234.25708	11.0
1236.21509	12.3
1240.98083	18.1
1242.31738	7.5
1245.06702	7.6
1246.39600	2.4
1249.33960	7.3
1252.89417	8.5
1254.71643	7.1
1257.49585	3.9
1262.85547	6.0
1270.14148	7.6
1272.06689	9.5
1275.09607	11.0
1276.58887	11.2
1284.36145	25.4
1285.26245	7.5
1285.91321	27.1
1286.63013	7.2
1287.52332	5.4
1288.56995	10.1
1289.42090	56.2
1290.38416	8.0
1293.44275	17.1
1300.26929	10.8
1301.47449	11.9
1303.56348	12.5
1304.72913	5.4
1305.54773	23.2
1309.51160	22.1
1310.29895	11.2
1311.34961	53.2	y (11) (1+)-H2O-P, b (13) (1+)-NH3
1312.55261	15.5
1313.33997	7.2
1315.83020	6.8
1316.45251	19.0
1320.47754	40.8
1321.63745	17.1
1323.39514	29.8
1325.19763	32.7
1327.46960	535.3	b (13) (1+)
1328.51672	176.2
1329.70313	109.2	y (11) (1+)-P
1330.42017	10.6
1331.12146	10.8
1332.34033	10.5
1334.46179	9.4
1338.44763	117.4	y (10) (1+)-H2O
1339.42578	93.9	y (10) (1+)-NH3
1340.54138	48.7
1341.54089	3.7
1342.68860	11.3
1346.88123	58.6
1347.65137	24.6
1356.09656	114.7	y (10) (1+)
1357.26978	24.3
1358.70642	20.8
1359.64661	11.4
1360.52197	14.8
1361.48059	5.8
1362.65479	9.1
1371.58521	23.9
1380.69397	8.0
1383.53674	6.0
1390.29590	2.8
1392.10498	2.6
1393.44824	8.0
1397.56311	11.4
1398.35706	50.1
1399.41296	6.6
1401.39075	5.6
1404.00293	5.7
1409.72656	15.9
1410.55359	16.8
1414.43347	9.5
1419.40405	7.5
1423.45154	4.5
1426.76013	16.4
1427.53870	100.5	y (11) (1+)
1428.47668	89.8
1429.23022	7.5
1429.83691	17.0
1431.47058	14.3
1434.15918	10.8
1435.41614	3.2
1441.01306	27.2
1442.48083	22.3
1445.47522	8.9
1454.15076	24.1
1456.84363	9.3
1460.60254	28.9
1469.33057	17.6
1473.42566	28.2
1474.60986	43.2	b (14) (1+)
1475.58020	62.4
1476.49597	5.7
1481.49939	5.9
1495.64795	13.4
1502.47986	15.2
1511.51331	16.5
1519.90283	7.3
1528.33838	57.0	y (12) (1+)
1529.57239	68.9
1530.76135	12.6
1533.98450	12.3
1537.31201	5.5
1564.57727	6.4
1570.45337	16.0
1571.31030	9.2
1572.39661	5.1
1590.73120	9.3
1595.83875	12.0
1598.33374	13.4
1599.73657	22.4
1616.97192	11.7
1625.94507	11.5
1627.56628	26.8
1628.55554	4.7
1631.36316	13.7
1632.96216	4.5
1638.53992	6.5
1639.55701	6.3
1641.27600	3.7
1642.60657	9.7
1656.23792	69.2	y (14) (1+)-NH3-P
1658.74731	11.3
1660.64087	2.4
1665.53577	7.4
1673.45227	10.4
1679.63940	22.7
1690.60095	10.8
1691.61560	6.5
1704.34888	3.9
1706.55920	10.7
1708.30603	13.0
1744.94446	8.4
1745.63342	24.4
1770.72815	9.0
1771.71716	12.1
1787.53442	13.7
1795.55359	2.4
1804.13098	12.3
1806.41479	13.5
1809.89282	14.2
1813.72339	7.2
1817.18726	8.2
1827.63147	10.6
1830.49695	13.7
1898.66492	7.4
1911.38745	4.3
1933.67395	14.9
1942.04553	4.5
1943.04077	23.2
1946.02661	5.0
1946.80872	8.1
1964.12244	2.6
1975.68860	8.0
1990.04126	3.2
1992.61267	3.4
