# Supplementary material for: Phosphoproteomic Analysis of Platelets Activated by Pro-Thrombotic Oxidized Phospholipids and Thrombin
Source: PLoS One. 2014 Jan 6;9(1):e84488. doi: 10.1371/journal.pone.0084488 (PMC3882224; doi:10.1371/journal.pone.0084488)
Supplement: Annotated Spectra S3 — (ZIP) [file pone.0084488.s006.zip › KIEIGDGAELTAEFLYDEVHPK_-3_2_86201.txt]

m/z	i	matches
242.45819	26.8
244.10309	11.4
246.47337	3.0
247.39261	9.9
253.98415	2.2
255.42361	3.7
257.10046	7.8
258.36447	12.4
260.54941	4.5
262.16833	1.8
273.31387	16.7
276.28278	10.0
277.32520	2.2
280.36124	6.6
281.08502	3.8
283.37778	11.9
284.12704	2.5
286.30243	47.5
287.27487	4.5
293.40222	12.0
295.07333	5.7
298.00330	3.7
301.28604	13.7
302.03461	35.0
302.97141	2.8
309.95300	5.1
311.22668	7.6
317.32202	3.6
319.49908	6.5
320.33264	14.5
324.41501	27.7
326.00159	2.7
327.31384	29.4
328.23322	22.7
329.10938	13.5
330.31018	4.8
331.40515	24.0
333.43628	9.6
341.23355	34.2
343.17084	12.4
345.36700	45.0
346.11301	3.3
348.14191	31.7
351.39789	8.5
353.20981	7.8
354.47211	28.5
356.47321	5.4
357.22528	3.9
361.18845	11.3
363.04346	19.8
365.97989	9.5
368.86029	23.4
370.23260	5.0
371.24622	68.8	b (11) (3+)-NH3, b (3) (1+), y (9) (3+)-NH3-P, b (11) (3+)-H2O, y (9) (3+)-H2O-P
376.43439	12.9
377.15729	10.4
379.17773	2.1
381.17206	142.4	y (3) (1+)
382.24423	24.1
383.40527	11.6
385.43710	14.7
386.30414	7.1
387.09021	6.3
390.32617	14.7
395.28394	20.1
397.42151	22.2
398.08130	15.1
399.25970	15.3
400.28937	6.7
403.30078	2.2
405.35938	14.0
407.19507	3.1
408.58600	22.3
410.20117	12.3
411.90991	10.4
414.41272	18.2
415.35309	19.9
416.29077	6.8
417.23596	4.9
421.19006	22.4
422.41876	3.6
423.09192	18.9
424.23248	5.2
426.41803	20.0
427.56366	13.0
429.92188	6.2
431.20679	14.2
434.42914	25.3
436.19080	26.1
437.40869	17.0
438.08008	10.6
439.44739	6.1
442.29932	9.6
445.58173	9.8
449.42157	14.4
451.18158	2.3
452.70233	7.8
455.28113	11.6
456.28888	8.3
457.48608	15.1
458.44952	3.8
459.45374	9.7
461.32617	8.2
463.61633	23.1
466.61298	15.0
467.32379	13.2
469.12592	27.0
472.02155	50.8	y (12) (3+)-H2O-P, y (12) (3+)-NH3-P
475.45203	5.3
476.27283	3.6
477.47681	15.5
480.10651	60.9	y (4) (1+)
481.35046	76.9
482.24951	23.7
484.22266	85.5	y (7) (2+), b (4) (1+)
484.90137	18.9
485.84857	23.2
488.63861	26.6
489.66400	11.1
490.26532	12.9
493.80273	9.5
495.06171	15.3
497.29132	12.1
499.35425	11.0
500.35052	31.8
501.42761	22.3
502.55365	18.3
503.24426	24.2
504.28973	18.1
505.00488	11.5
506.24994	26.9
507.45703	2.5
508.80176	18.8
510.41412	36.4
513.28375	6.6
514.00952	23.1
515.04938	30.6
515.72095	4.7
520.88348	20.3
522.23883	20.2
523.47455	6.1
525.39178	42.6
526.49390	10.0
527.28687	8.5
529.05920	8.0
530.38885	2.4
532.10065	25.1
533.92120	9.2
535.29376	9.3
540.72015	98.9	y (8) (2+), b (5) (1+)
541.69910	86.2	y (13) (3+)-NH3, y (13) (3+)-H2O
543.19226	93.9
544.16083	105.5
544.76215	2.6
545.51025	34.4
551.26495	12.5
553.01453	18.3
554.35828	54.8
555.57892	65.7	b (11) (2+)-NH3, y (9) (2+)-H2O-P, b (11) (2+)-H2O
556.59045	6.8
558.45203	19.7
559.43225	9.3
560.41516	6.5
562.31458	25.5
564.01880	92.7	b (11) (2+)
564.91125	31.3
566.06116	27.1
566.97137	7.3
568.14441	34.9
569.30164	22.3
571.33728	11.3
571.98236	5.5
574.37433	10.4
575.18268	17.2
575.82025	3.9
576.83441	14.2
577.63550	7.4
578.49701	29.4
579.46478	30.0
581.34869	21.9
582.94476	41.7
585.22473	13.4
586.38007	2.9
587.14612	6.5
588.19354	23.5
589.20929	13.4
590.75116	107.7	b (12) (2+)-H2O, y (14) (3+), b (12) (2+)-NH3, y (5) (1+)-H2O
591.44171	85.9
592.39777	22.8
594.47705	16.5
595.15997	2.7
598.26990	17.7
599.07928	10.9
599.74695	16.4
602.41766	26.4
603.42511	6.3
604.12756	12.6
605.60126	17.2
606.40625	21.2
607.91986	19.9
609.34558	109.1	y (15) (3+)-H2O, y (15) (3+)-NH3, y (5) (1+)
610.50720	72.4	b (16) (3+), b (17) (3+)-H2O-P, b (17) (3+)-NH3-P
611.31769	7.3
612.45624	82.0
613.33179	7.8
614.49683	380.2	y (15) (3+), y (9) (2+)
615.43146	132.4
616.16034	20.1
618.84943	11.7
619.96295	30.2
622.36224	16.0
623.69257	72.4
624.58325	30.5
626.14349	53.9
627.28015	11.5
628.03253	42.6
628.75739	9.8
630.15228	10.6
631.27124	43.3
632.40240	15.7
633.38062	13.9
634.01447	12.6
634.88776	24.8
636.14612	41.1
638.36664	33.5
639.01270	14.8
640.29553	9.5
641.76312	44.3
642.38312	36.4
643.55377	31.6
645.14825	64.8
646.73987	56.2
648.01501	6.3
649.11792	31.4
650.24933	27.2
651.67950	21.6
653.48029	19.0
654.17334	44.6
655.31177	79.9	b (13) (2+)-H2O
656.31757	260.5	y (11) (2+)-NH3-P, y (11) (2+)-H2O-P, b (6) (1+), b (13) (2+)-NH3
657.52582	75.9	y (18) (3+)-P
658.26703	27.1
661.08368	24.3
663.67548	42.6
664.46881	128.2	b (13) (2+)
665.71246	82.5	y (11) (2+)-P, y (17) (3+)-H2O, y (17) (3+)-NH3
666.95038	15.7
667.97455	26.2
669.82996	122.6	y (10) (2+)-H2O, y (10) (2+)-NH3
670.79010	35.6
671.52985	8.5
672.22552	52.9	y (17) (3+)
672.85126	43.3
674.11578	42.4
674.85156	62.9
675.52252	9.4
676.74524	11.1
678.10522	25.2
679.21613	58.9	y (10) (2+)
680.46674	29.3
681.40796	17.3
682.57147	18.9
685.05658	55.7	y (18) (3+)-H2O, y (18) (3+)-NH3
685.79462	4.4
686.56757	7.3
687.19879	22.0
688.36835	50.4
689.63275	7.6
691.44104	71.4	y (18) (3+)
692.08777	8.7
693.56683	60.3
694.56915	28.9
695.40863	58.1	b (7) (1+)-H2O
696.49329	76.3	b (7) (1+)-NH3, y (19) (3+)-P
697.11139	6.5
697.86761	36.2
698.63885	27.6
699.31055	25.2
700.22076	12.4
701.42047	2.7
702.07526	6.7
702.86536	34.3
703.90765	1.8
705.51855	41.8
706.33124	25.9
707.32294	20.8
708.61444	15.5
709.46735	21.0
711.42487	29.9
712.08099	5.0
713.45569	51.1	b (7) (1+)
714.62909	211.7	y (11) (2+)
715.55469	91.6	y (12) (2+)-P
716.45459	18.0
717.19788	27.4
718.49396	12.1
720.48346	32.3
721.21930	31.8
722.33185	190.8	y (19) (3+)-H2O, y (19) (3+)-NH3
723.28845	22.8
724.37158	477.9	y (6) (1+)
725.41608	203.3	b (19) (3+)
726.51575	41.0
727.49005	38.0
728.52032	37.0
729.44983	151.1	b (14) (2+)-H2O, b (14) (2+)-NH3, y (19) (3+)
730.28278	87.6
731.22089	10.4
732.30573	13.3
733.55292	8.1
734.66058	33.6
735.29230	73.9
736.11102	15.4
737.47925	58.8
738.10370	76.0	b (14) (2+), b (20) (3+)-P
738.78870	71.4	y (20) (3+)-P
739.49731	8.4
740.40790	22.6
742.48486	33.7
743.28107	25.1
744.54730	83.6
745.36346	7.4
746.25140	14.2
747.42212	26.5
749.00568	139.9
750.07068	80.8
752.01874	81.8
754.38757	24.3
755.17273	22.1
756.30322	5.6
757.24811	6.8
758.84015	80.2
759.53558	5.2
761.24744	26.0
762.78058	15.8
763.47614	40.2
764.93219	145.8	y (12) (2+), b (21) (3+)-H2O-P, b (20) (3+)-NH3, y (20) (3+)-H2O, b (21) (3+)-NH3-P, b (20) (3+)-H2O
766.13452	25.6
767.57477	40.9
769.12726	75.9
770.28546	86.1	b (20) (3+), y (21) (3+)-NH3-P, b (21) (3+)-P, y (21) (3+)-H2O-P
771.57727	40.8
772.51715	39.6
773.68335	55.7
775.66949	23.0
776.40613	20.6
777.31799	50.2	y (21) (3+)-P
778.34662	4.1
779.64417	30.2
781.07574	47.6
782.60059	45.3
783.87482	108.6	b (8) (1+)
784.61346	20.1
785.38013	174.4	b (15) (2+)-H2O, b (15) (2+)-NH3
786.30304	127.9
787.77649	45.7
789.50513	123.7
790.33777	115.5
791.03430	49.6
791.99371	78.4
793.29987	33.6
794.51593	134.4	b (15) (2+)
795.29498	28.8
796.15094	70.2
796.94421	34.2
798.20996	28.2
799.58990	95.1
800.28247	7.9
800.98163	15.2
802.10944	20.5
802.93689	8.3
803.60950	33.7
804.40875	87.1	y (21) (3+)-NH3
805.17432	82.9
806.41675	84.4
807.57166	124.5	[M+3H] (3+)-NH3-H2O-P
808.49457	32.4
809.44684	98.1	y (21) (3+)
810.27710	111.0
811.29724	26.1
813.11115	70.7	y (13) (2+)-H2O, [M+3H] (3+)-H2O-P, [M+3H] (3+)-NH3-P, y (13) (2+)-NH3
814.58453	65.0
815.64972	120.1
816.45575	67.3
817.29028	368.3
818.16290	52.6
819.33374	62.2	[M+3H] (3+)-P
820.37445	139.3
821.11139	31.7
822.26630	230.8
823.53290	112.3
824.84454	105.4
825.55255	65.1
826.54047	54.9
827.42914	167.5	y (14) (2+)-H2O-P
829.06744	262.5	y (14) (2+)-NH3-P
829.97321	53.9
830.98444	105.3
832.53375	248.9
833.60925	107.7
834.43439	187.8
835.36810	328.1
836.88422	267.3	y (14) (2+)-P
837.92328	87.2
838.70972	75.2
839.79498	49.8
840.53387	227.0	[M+3H] (3+)-NH3-H2O
841.74200	94.3
842.53149	55.8
843.19159	26.9
844.04443	66.0
845.28210	37.8
851.64386	18.7
852.53033	36.9
854.51971	32.2
858.37018	7.3
859.89044	14.9
861.94324	46.6
864.29163	34.1
865.14539	2.2
866.35767	2.2
868.48309	35.0
869.28271	58.7	y (7) (1+)-P
870.43842	11.3
871.37695	4.1
873.09680	103.0	y (15) (2+)-P
874.20349	13.2
875.18427	34.4
876.62299	69.2	y (14) (2+)-NH3, y (14) (2+)-H2O
877.52496	27.1
878.38275	47.2
879.10321	19.2
881.37335	38.3
882.44055	7.8
884.00818	47.1
885.13690	28.0
886.00092	77.5	y (14) (2+)
886.85107	11.6
887.46674	23.2
888.54303	14.1
889.47327	38.6
890.49579	54.3
892.29071	15.3
893.21033	7.3
895.17401	21.7
895.83197	44.9
896.57697	79.8	b (9) (1+)-NH3
897.63525	27.7
898.55780	69.8
899.58270	39.1
901.60077	61.2	y (16) (2+)-P
903.12665	14.8
904.33197	31.7
905.04840	25.4
905.88800	5.8
906.83588	17.5
907.83856	42.2
910.11078	25.2
911.76294	10.5
912.40094	16.6
913.40802	206.6	y (15) (2+)-NH3, b (9) (1+)
914.51959	96.3
915.39935	77.4	b (17) (2+)-H2O-P, b (16) (2+), b (17) (2+)-NH3-P
916.41699	74.6
919.21368	13.2
920.37158	32.0
921.29694	50.5	y (15) (2+)
922.25659	101.0
923.66620	36.7
925.61444	31.1
926.29865	55.6
928.13647	16.7
929.22070	60.1
930.31635	26.2
931.03302	24.8
931.95410	12.2
932.98779	67.4
933.61353	24.9
934.79767	16.3
936.35065	11.4
937.71588	59.4
938.97040	59.6
939.70575	57.5
941.43732	52.3	y (16) (2+)-NH3, y (16) (2+)-H2O
943.03394	8.3
944.41351	67.3
945.24536	36.0
947.06573	50.4
949.05768	122.2
950.00171	375.6	y (7) (1+)-NH3, y (17) (2+)-H2O-P, y (7) (1+)-H2O, y (16) (2+), y (17) (2+)-NH3-P
950.84979	91.1
951.61890	135.6
952.35175	82.7
953.25275	11.4
954.99927	4.3
956.50739	20.0
957.39966	46.4
958.30438	27.4
960.66461	36.3
962.29218	127.8
963.28314	55.5
964.60297	72.2	b (17) (2+)-H2O, b (17) (2+)-NH3, y (8) (1+)-H2O-P
965.79956	71.3	y (8) (1+)-NH3-P
966.75726	38.7
967.36139	860.4	y (7) (1+)
968.32599	607.6
969.30511	91.6
970.00238	65.2
970.89288	63.5
971.51691	4.0
973.02222	52.6	b (17) (2+)
973.73785	10.8
974.39722	33.7
975.20636	3.2
977.35138	7.4
978.41193	10.3
979.87939	86.3	b (18) (2+)-H2O-P
980.99762	195.0	b (18) (2+)-NH3-P
982.38086	53.7
983.26105	61.6	y (8) (1+)-P
984.14618	87.0
985.00665	35.1
985.75702	34.4
986.86420	36.5
988.58038	47.6
990.34564	52.0
991.38794	6.9
992.25360	57.2
993.27783	114.7
994.90704	13.7
996.15546	2.5
997.67212	123.7	y (17) (2+)-H2O
998.46851	12.8
999.18097	31.4
1000.39648	35.5
1001.30225	20.2
1002.90387	39.0
1004.43658	29.1
1005.20233	11.6
1007.12720	91.2	y (17) (2+)
1008.32007	167.3	b (10) (1+)-H2O
1009.13110	52.7	b (10) (1+)-NH3
1010.89453	17.3
1012.67902	58.5
1013.57733	14.9
1014.54590	6.0
1016.36200	21.3
1017.16571	4.8
1018.10223	39.7
1019.33380	2.5
1020.13794	21.1
1020.93848	71.4
1021.65302	26.0
1022.35254	21.7
1024.00684	14.9
1024.96960	70.0
1026.35498	299.3	b (10) (1+), y (18) (2+)-H2O
1027.64368	204.2	y (18) (2+)-NH3
1028.56006	27.6
1030.15076	82.0	b (18) (2+)-NH3, b (19) (2+)-NH3-P, b (19) (2+)-H2O-P
1030.82556	8.0
1032.33655	11.8
1034.32239	270.7	y (19) (2+)-H2O-P, y (19) (2+)-NH3-P
1036.08997	611.1	y (18) (2+)
1036.93372	234.2
1037.56274	33.3
1038.22485	120.8	b (19) (2+)-P, b (18) (2+)
1039.39258	9.0
1040.60950	23.2
1042.27405	17.3
1043.64648	89.0	y (19) (2+)-P
1044.60046	12.3
1045.67261	25.0
1046.96606	47.6
1048.27014	35.0
1049.07495	21.4
1050.46338	70.0
1051.64148	29.1
1052.68921	35.8
1053.55701	13.7
1054.52881	26.6
1056.58105	14.0
1059.19653	10.4
1060.83899	62.9
1062.07324	140.0	y (8) (1+)-H2O
1063.50439	70.9	y (8) (1+)-NH3
1064.40747	32.1
1065.46814	10.2
1066.73889	3.8
1067.34265	94.2
1068.34802	145.7
1069.63110	11.4
1070.53857	23.2
1072.99487	8.9
1074.98804	22.4
1076.59058	4.4
1077.38123	35.2
1078.29370	49.9	b (19) (2+)-H2O
1079.64673	95.8	b (19) (2+)-NH3
1080.38208	402.9	y (8) (1+)
1081.33545	242.2
1082.25464	160.4
1083.23828	82.8	y (19) (2+)-NH3, y (19) (2+)-H2O
1084.53271	28.1
1085.24316	67.3
1086.23083	35.1
1087.67480	143.3	b (19) (2+)
1088.67041	126.2
1092.03101	18.4
1092.66235	489.4	y (19) (2+)
1093.37549	197.3
1094.08679	36.5
1094.88379	2.2
1095.51245	33.3
1097.51184	9.3
1098.37341	18.4
1099.31226	29.8
1100.41614	22.2
1101.38147	6.9
1102.47876	51.1
1103.22021	10.5
1104.05725	98.5
1105.38818	15.5
1106.18677	7.2
1107.20471	27.9
1108.20557	121.0	y (20) (2+)-P
1109.17114	88.7	b (11) (1+)-H2O
1110.00977	15.3
1110.95313	48.6
1111.59692	2.8
1113.50708	7.2
1114.12280	3.3
1115.28003	10.8
1116.54199	3.9
1118.56445	50.2
1119.86621	21.8
1120.85034	37.8
1121.65674	21.1
1122.32178	13.3
1124.91333	28.9
1126.10461	23.0
1127.47705	99.2	b (11) (1+)
1128.58582	60.1
1129.55957	24.0
1130.20154	9.4
1131.54639	16.6
1132.46777	44.9
1134.01685	70.1
1139.03955	69.9
1140.13354	87.1
1140.94800	39.1
1142.05383	77.3
1143.02307	19.0
1146.97327	128.0	b (21) (2+)-H2O-P, b (20) (2+)-NH3, b (20) (2+)-H2O, b (21) (2+)-NH3-P
1147.62781	65.7
1148.39001	715.2	y (20) (2+)-NH3, y (20) (2+)-H2O
1149.29834	114.7
1150.06311	31.3
1151.03479	40.7
1152.70923	38.6
1153.67017	33.4
1154.98877	41.1
1156.29712	992.8	b (21) (2+)-P, y (21) (2+)-NH3-P, y (21) (2+)-H2O-P, b (20) (2+), y (20) (2+)
1157.14136	712.2
1158.12146	195.6
1158.90747	45.7
1160.32666	27.2
1161.28748	7.4
1163.88843	56.3
1164.88818	63.7	y (21) (2+)-P
1165.57141	56.9
1168.25513	1.8
1169.72827	11.9
1171.52319	11.4
1172.14722	11.6
1173.54077	12.0
1175.07874	19.0
1176.91650	8.8
1177.64368	8.8
1179.02686	40.3
1180.67432	10.7
1182.28638	12.4
1183.81494	19.9
1184.79907	10.0
1185.60828	12.9
1186.25732	17.2
1187.16882	39.7
1189.21338	38.5
1191.43469	25.3
1192.41956	23.7
1195.59668	21.0
1197.47253	62.1
1198.47754	206.0	b (12) (1+)
1199.54236	67.5
1200.51880	30.3
1201.23303	7.7
1202.62476	7.8
1203.84497	19.8
1204.61377	124.0	y (21) (2+)-H2O, b (21) (2+), y (21) (2+)-NH3
1205.64136	12.1
1207.68799	19.3
1209.38025	100.5	y (9) (1+)-H2O
1210.51440	84.9	y (9) (1+)-NH3
1211.37744	3.3
1213.63965	497.3	y (21) (2+)
1214.43347	424.6
1215.11780	267.1
1216.40869	42.5
1217.36182	70.6
1218.54541	53.1
1219.75269	49.7
1221.46533	4.5
1222.39624	7.6
1227.57349	469.8	y (9) (1+)
1228.54041	231.1
1229.47461	68.6
1230.58093	16.7
1232.55371	10.0
1233.42480	20.8
1235.15601	23.7
1236.83411	2.8
1238.16113	15.2
1239.58142	10.1
1241.99146	7.0
1242.92480	43.4
1244.35730	1.8
1245.47803	30.0
1260.15417	15.5
1260.90576	3.1
1268.76843	15.5
1269.64709	4.9
1274.59827	13.4
1277.27747	10.2
1280.95837	12.8
1282.98047	32.4
1283.85754	13.2
1286.80859	69.2
1288.25293	6.9
1291.22766	18.5
1292.90674	3.9
1302.17651	24.8
1303.81848	25.9
1309.19995	2.0
1310.11609	27.9
1310.86340	3.3
1311.61951	26.5
1314.38367	10.2
1318.61279	14.8
1321.30847	12.3
1326.84265	10.1
1327.56091	197.2	b (13) (1+)
1328.58948	147.8
1329.25500	46.4
1330.01587	47.5
1331.05432	21.0
1332.49243	8.6
1335.59900	26.7
1338.44739	104.3	y (10) (1+)-H2O
1339.34607	34.6
1340.49939	26.2
1342.12134	30.9
1344.26990	3.3
1346.17212	60.2
1347.23315	17.3
1348.03333	9.5
1349.80676	8.6
1355.54053	5.4
1356.45374	66.6	y (10) (1+)
1357.44617	98.0
1358.67957	30.1
1361.81726	11.1
1362.63440	2.5
1363.63184	6.5
1366.59924	10.2
1369.41028	7.5
1371.82190	7.4
1372.62598	30.1
1375.12793	11.9
1376.42468	6.4
1379.95374	5.0
1380.89160	4.4
1381.78979	2.8
1382.50549	11.8
1385.60999	12.6
1390.11047	20.0
1391.56030	19.4
1392.39197	18.1
1398.41235	9.1
1399.21460	36.2
1400.11316	18.4
1404.19580	4.2
1410.66772	33.2
1411.43628	13.8
1414.48291	5.9
1415.29199	17.8
1418.55029	10.8
1421.47009	6.6
1427.45007	163.8	y (11) (1+)
1428.53455	92.7
1429.50464	8.3
1430.38049	74.9	y (12) (1+)-P
1439.13037	6.2
1440.44250	2.7
1441.72302	13.4
1442.56726	18.9
1444.04114	2.5
1449.48706	12.9
1451.29883	15.2
1453.81567	10.0
1456.67944	31.0
1459.40002	9.8
1460.04761	3.1
1461.34033	23.0
1462.58093	19.2
1467.11047	13.9
1474.39331	70.9	b (14) (1+)
1475.64978	125.6
1476.43066	7.7
1477.59680	15.4
1479.13171	3.7
1481.24304	4.6
1483.73853	5.0
1488.26208	5.9
1490.51794	18.7
1500.06262	23.8
1502.22070	7.6
1518.28101	6.7
1519.16492	7.7
1523.50891	15.8
1528.37048	28.9
1529.60217	38.7
1530.37170	18.7
1533.15417	8.3
1540.31897	22.7
1553.50525	9.7
1555.45911	13.6
1557.67029	14.9
1560.24829	17.2
1575.03870	9.7
1581.29248	31.1
1587.60632	11.0
1588.76038	14.1
1589.51501	17.5
1604.78503	11.9
1613.76538	16.9
1615.27319	13.7
1636.81042	12.1
1641.53284	30.2
1642.50085	3.6
1651.55261	6.1
1655.47339	17.0
1656.10474	23.3
1657.79529	11.0
1662.54724	15.1
1664.92407	7.0
1665.55896	7.0
1666.61902	7.8
1674.41870	9.2
1690.35767	5.1
1692.20349	6.3
1697.69519	6.7
1704.15442	20.3
1705.64966	9.6
1706.48169	15.5
1716.98792	7.9
1720.26379	2.9
1721.48267	7.9
1726.13342	6.2
1747.52966	16.0
1753.41394	10.6
1770.08484	10.7
1773.31372	9.3
1804.78735	10.0
1827.48035	6.1
1828.79614	8.2
1830.76379	32.5
1882.77429	14.7
1930.95520	12.8
1941.01453	15.7
1941.95776	14.5
1943.03845	3.7
