# Supplementary material for: Phosphoproteomic Analysis of Platelets Activated by Pro-Thrombotic Oxidized Phospholipids and Thrombin
Source: PLoS One. 2014 Jan 6;9(1):e84488. doi: 10.1371/journal.pone.0084488 (PMC3882224; doi:10.1371/journal.pone.0084488)
Supplement: Annotated Spectra S3 — (ZIP) [file pone.0084488.s006.zip › KIEIGDGAELTAEFLYDEVHPK_-4_2_92364.txt]

m/z	i	matches
242.17200	4.2
242.92288	7.3
244.14684	57.0
245.11557	4.4
246.29185	3.9
249.07663	11.4
256.05673	12.3
256.94824	1.6
259.24054	5.3
261.41766	2.1
263.35336	3.3
265.19852	2.2
268.86533	4.4
270.30508	5.7
271.39941	7.0
272.21439	2.6
276.30014	5.3
277.27591	27.0
281.48294	10.0
284.39978	5.1
285.36884	3.9
286.47479	7.1
287.34100	2.2
287.96817	12.6
289.05377	3.7
296.95740	13.5
300.23306	27.3
301.32507	14.7
301.93475	12.0
303.25415	11.4
304.19830	30.9
304.94189	18.7
308.32999	20.7
310.16940	41.2
311.22736	1.8
312.37326	15.5
313.28961	10.0
319.25409	50.7
321.04355	11.5
323.09961	10.0
324.26758	14.6
325.41949	55.2
326.18436	9.6
327.20349	9.5
328.22797	41.3
329.09076	30.7
330.42429	10.1
331.29913	8.7
337.27887	2.2
338.17303	6.6
338.90079	3.9
341.29633	7.6
343.13348	11.3
344.29379	4.1
345.18652	46.7
346.17554	23.9
347.23151	16.5
348.10162	2.7
349.69409	22.5
351.02133	9.6
353.37317	11.5
354.38190	40.8
356.40363	5.7
357.22903	7.4
361.03302	17.6
362.50000	2.4
363.25409	37.3
364.52826	5.2
365.27655	10.7
365.99725	2.0
367.25641	14.5
368.49103	8.3
370.75742	33.1
371.38757	42.5
372.30109	40.9
373.30890	12.4
377.38065	10.8
381.28894	90.6	y (3) (1+)
382.36850	44.1
383.38403	8.3
385.28638	29.7
386.44244	39.1
387.48523	7.3
388.23773	5.1
389.41565	28.9
393.82532	2.0
395.88055	29.7
397.35962	5.2
399.08313	8.7
400.02832	11.8
402.53784	14.1
404.05487	7.4
409.16400	2.7
409.84473	4.0
412.45392	11.2
413.35443	13.5
414.53790	17.9
415.17377	40.5
417.51141	11.5
420.71497	3.3
421.56140	10.6
422.23718	5.5
424.54681	5.9
425.15955	1.8
428.32965	24.9
429.34271	7.1
430.69580	20.2
431.52509	5.9
435.88531	6.1
436.77808	5.7
437.38464	5.1
438.62994	17.1
440.44543	15.5
443.46448	11.7
445.32111	8.8
446.95526	2.7
448.02057	7.4
449.08527	18.3
450.12274	11.3
451.91742	2.9
453.97656	29.1
454.75110	39.7
456.37396	26.5
457.31854	49.5
459.02863	6.5
461.23840	2.1
463.37006	2.2
465.49243	7.7
466.18768	17.0
467.31104	72.9	b (4) (1+)-NH3
468.25446	7.9
469.30585	21.0
470.95996	1.6
472.75244	16.1
475.70068	42.6
476.47791	19.5
477.60059	11.6
479.47998	12.3
480.27649	37.7
481.50311	31.1
482.24182	9.7
483.26379	14.4
484.34576	112.7	y (7) (2+), b (4) (1+)
485.38507	37.5
486.18561	9.9
487.22021	11.4
488.00702	2.9
490.03558	32.4
491.18579	29.6
492.37061	22.6
494.54565	17.6
495.54016	2.2
496.48254	21.6
497.26819	53.3
498.30499	11.6
499.53839	17.4
500.37970	10.5
501.06201	4.4
503.60553	4.4
504.26050	23.1
506.36157	13.3
507.26746	10.5
508.43646	31.0
509.32996	12.9
510.96844	8.1
513.26056	43.8
514.16901	31.9
515.40680	9.1
516.46844	5.5
518.25531	11.4
519.30884	13.9
519.97949	20.0
523.42511	25.7
525.08087	157.0	b (5) (1+)-NH3
526.21777	28.4
526.93842	32.1
527.80316	18.1
528.45160	22.3
529.37891	6.2
531.53149	27.4
533.34644	17.1
534.30377	7.7
541.08789	300.4	y (8) (2+), b (5) (1+)
542.16797	42.8
543.48517	66.1
544.33459	6.8
545.30273	17.5
546.50104	23.5
549.20599	12.9
550.51538	2.0
551.19452	24.0
552.39014	7.2
553.39899	15.5
554.56122	8.3
555.62946	85.2	b (11) (2+)-NH3, b (11) (2+)-H2O, y (9) (2+)-H2O-P
556.43475	29.7
557.55341	28.9
559.13220	29.9
561.40833	2.5
562.35919	45.0
563.35370	37.1
564.33502	77.4	b (11) (2+)
565.28461	90.2	y (9) (2+)-P
566.36444	18.3
567.54114	18.6
568.52667	6.2
569.38593	19.8
571.21930	49.1
572.47321	7.9
573.85858	17.5
576.99255	6.2
578.83075	59.1	b (16) (3+)-P
580.01508	39.0
581.67200	26.0
582.55042	32.9
583.42059	23.6
584.61005	32.4
585.41357	36.0
586.47406	8.0
587.35028	56.2
589.99133	41.1
591.13293	83.8	b (12) (2+)-NH3, y (5) (1+)-H2O, y (14) (3+), b (12) (2+)-H2O
591.99176	24.5
592.62421	5.6
593.48053	5.3
594.12543	10.4
595.90192	15.4
597.76251	28.4
598.51630	30.4
599.98389	52.7
601.41040	7.3
605.47443	30.0
606.25153	36.5
608.03320	87.4
609.26117	139.3	y (15) (3+)-H2O, y (15) (3+)-NH3, y (5) (1+)
610.18195	67.3	b (17) (3+)-H2O-P, b (17) (3+)-NH3-P, b (16) (3+)
611.23401	10.2
612.20758	20.8
613.26642	52.3
614.51593	441.6	y (15) (3+), y (9) (2+)
615.30206	105.6
616.41919	27.3
618.97266	56.7
620.04785	7.0
620.69183	8.7
621.38690	20.8
622.01849	23.7
623.41516	21.0
624.53253	13.4
626.17810	62.5
627.72723	10.2
628.33002	14.9
629.15765	19.7
630.29352	28.8
631.35425	29.7
632.79266	52.8
636.44464	37.5
637.73785	22.1
638.72345	13.5
639.50165	25.3
641.35156	93.0
643.45160	54.7
644.41498	86.5	b (17) (3+)-NH3
645.52777	10.7
647.40741	49.3
649.26141	13.1
650.19940	34.4
651.35907	8.3
651.98047	12.4
654.41327	50.4
655.75391	50.1
656.37067	197.1	y (11) (2+)-NH3-P, y (11) (2+)-H2O-P, b (13) (2+)-NH3, b (6) (1+)
657.37445	156.8
658.49615	26.1
659.39142	24.9
660.78021	16.5
661.56183	11.5
662.50031	9.5
664.19067	182.4	b (13) (2+)
665.14642	42.5
666.35162	13.2
667.93671	41.9
669.90765	152.8	y (10) (2+)-NH3, y (10) (2+)-H2O
671.33673	86.7	y (17) (3+)
672.35590	50.3
673.43500	23.8
674.22253	18.4
675.07513	16.7
676.00128	31.6
678.97119	106.3	y (10) (2+)
679.58551	30.0
680.89374	66.3
681.84644	39.9
684.27844	38.6
685.28442	18.9
685.93396	19.7
686.73102	56.9
687.43378	4.0
688.89813	48.9
690.23181	12.6
691.22076	42.6
692.13104	27.3
693.20917	41.3
694.65790	24.3
695.52515	17.2
696.42963	23.2
697.37067	16.0
698.69586	53.8
699.39313	23.5
700.51764	25.9
701.86163	101.2
703.25513	76.9
705.87042	111.4	y (6) (1+)-H2O, y (11) (2+)-H2O, y (11) (2+)-NH3
706.51666	37.4
707.21039	27.3
709.14716	11.6
710.42657	12.3
711.33868	15.6
712.06915	22.1
713.34412	15.3
714.49738	162.4	y (11) (2+)
715.51868	145.1	y (12) (2+)-P
716.29706	54.2
717.42926	45.7
718.37726	17.0
719.28510	47.4
720.20599	27.7
721.20001	50.7
722.28156	136.9	y (19) (3+)-NH3, y (19) (3+)-H2O
723.40173	93.0
724.44733	365.1	y (6) (1+)
725.45905	57.0
726.66608	51.3
727.44684	27.4
728.41443	36.5
729.33081	155.0	b (14) (2+)-NH3, y (19) (3+), b (14) (2+)-H2O
730.40625	33.2
731.19580	21.0
732.20770	7.8
733.25623	22.8
734.35278	9.1
735.51373	72.8
736.59851	18.8
737.60968	194.5	b (14) (2+), b (20) (3+)-P
738.33734	117.0	y (20) (3+)-P
739.31256	15.9
740.50714	12.0
741.31970	37.1
742.35822	37.5
742.99335	37.6
744.31708	70.8
745.57629	21.8
747.34027	12.7
748.61481	5.4
750.18921	40.2
751.68115	30.8
752.39484	41.2
753.32532	2.5
754.74615	29.5
755.57440	53.9
757.28815	63.4
758.05835	56.1
760.32275	52.1
761.36774	69.7
762.94702	43.1
763.73212	43.0
765.02032	107.2	b (21) (3+)-H2O-P, b (20) (3+)-H2O, b (21) (3+)-NH3-P, y (12) (2+)
765.87451	128.1	b (8) (1+)-H2O, b (20) (3+)-NH3, y (20) (3+)-H2O, y (20) (3+)-NH3
766.78876	39.4
767.58966	157.1	b (8) (1+)-NH3
768.82037	19.8
769.54517	11.4
770.51526	25.8
771.32202	66.1	b (20) (3+), y (21) (3+)-H2O-P, y (21) (3+)-NH3-P, b (21) (3+)-P, y (20) (3+)
772.23755	42.9
773.62799	71.8
774.51324	11.2
775.64008	88.8
776.29645	47.9
777.50104	81.2	y (21) (3+)-P
778.76685	24.4
779.65387	50.4
780.40027	33.5
782.07703	49.1
783.55518	81.1
784.24762	32.4
785.29620	165.2	b (15) (2+)-H2O, b (15) (2+)-NH3
786.46130	70.6
787.23291	51.7
788.16260	113.9
789.32996	49.5
790.58417	96.6
791.64288	75.8
792.57782	25.6
793.78766	93.2
794.55176	121.7	b (15) (2+)
795.33405	126.8
796.30511	41.9
797.50861	45.2
798.42743	41.2
799.09308	34.0
799.77936	41.6
801.57159	85.4
802.50867	104.4
803.79077	185.0	b (21) (3+), y (21) (3+)-NH3, y (21) (3+)-H2O
805.16327	75.7
805.95514	55.8
807.50330	62.1
808.38922	100.5	[M+3H] (3+)-NH3-H2O-P
809.57074	114.3	y (21) (3+)
810.54279	121.3
811.80682	86.6	y (13) (2+)-H2O
812.96088	64.2	y (13) (2+)-NH3
813.87842	74.0	[M+3H] (3+)-H2O-P, [M+3H] (3+)-NH3-P
815.22723	227.5
816.50592	133.1
817.29633	96.3
819.06110	31.4
820.24371	136.4
821.39777	141.6	y (13) (2+)
822.66333	123.0
823.53900	102.9
824.43335	107.6
825.43805	52.4
826.31403	108.4
827.53595	83.2
828.47455	102.9	y (14) (2+)-NH3-P, y (14) (2+)-H2O-P
829.67328	110.8
830.55975	125.3
831.94122	191.5
833.37543	579.6
834.32379	357.1
835.37402	387.9
836.41461	70.1
837.27289	171.5	y (14) (2+)-P
838.47900	136.6
839.30859	125.3
840.22534	231.2	[M+3H] (3+)-NH3-H2O
841.21759	103.7
842.61273	251.1
843.29095	2.2
844.09619	12.8
844.85358	11.2
846.58026	2.9
851.26788	20.4
853.63171	52.0
854.48907	8.2
857.37482	3.5
859.96942	135.4
860.65625	51.7
861.72284	2.2
863.03900	81.8	y (15) (2+)-H2O-P
864.04816	19.7
864.69189	21.7
865.41809	4.5
867.21075	7.4
869.02863	35.6
870.25287	32.0
871.55048	6.4
873.11737	27.4
876.82440	72.2	y (14) (2+)-NH3, y (14) (2+)-H2O
878.02655	28.8
879.42853	5.9
881.55591	39.2
882.60785	3.7
883.53021	3.9
885.34259	8.3
886.17145	59.6	y (14) (2+)
887.72601	37.5
888.79224	77.0
889.88885	27.6
890.53925	50.7
892.98792	22.1
894.16986	9.9
895.18243	60.8	b (9) (1+)-H2O
896.26740	16.8
897.52997	92.4
898.66870	21.1
899.45038	10.2
900.15503	25.4
901.52069	14.8
902.38702	23.5
903.39862	7.3
904.16656	52.7
905.01727	26.7
906.28271	45.2
907.01318	66.9	b (16) (2+)-NH3, b (16) (2+)-H2O
907.84229	10.1
908.73969	34.6
909.44623	5.0
912.46149	15.1
913.47491	178.8	b (9) (1+), y (15) (2+)-NH3
914.40131	66.2
915.81610	51.7
917.05939	15.7
918.27643	11.1
919.35870	47.3
920.07416	10.4
920.88019	10.0
921.62970	7.6
922.35840	40.8
924.90009	4.7
925.70020	13.5
926.74579	14.1
928.32465	2.4
929.36572	110.7
930.86273	49.2
932.12207	59.9
932.83234	29.0
933.85962	34.2
935.07471	5.4
935.89429	15.2
936.53363	10.4
938.34961	28.0
939.54193	11.3
940.52808	34.2
941.30084	29.9
941.97906	7.9
943.70728	19.3
944.92236	51.0
945.75317	48.0
946.80658	26.6
947.41071	3.3
948.96747	94.3
949.58295	230.9	y (7) (1+)-H2O, y (17) (2+)-H2O-P
950.36713	397.8	y (17) (2+)-NH3-P, y (16) (2+), y (7) (1+)-NH3
951.32544	148.5
952.29572	133.1
953.05585	10.7
954.68439	23.3
956.32831	28.3
957.49438	26.9
958.46802	5.5
959.29706	6.7
960.46722	13.9
961.26251	76.3
962.51105	68.4
963.56952	46.2
964.46454	26.6
965.43695	26.6
967.37177	1160.9	y (7) (1+)
968.41016	420.6
969.41748	172.5
970.42950	144.7
971.28656	47.4
972.29572	21.7
973.32428	84.2	b (17) (2+)
974.73798	23.4
975.39117	33.5
976.31171	24.5
977.20245	10.7
978.43817	5.1
979.12402	20.3
980.56390	67.6	b (18) (2+)-NH3-P, b (18) (2+)-H2O-P
981.37720	18.6
982.41241	50.1
983.70856	82.8
984.93164	132.9
986.23730	16.2
987.91309	8.5
988.53534	8.5
989.81720	11.8
991.46429	44.1
992.93878	94.6
994.93463	82.9
995.82056	15.2
996.71655	11.5
998.60345	31.5
999.47076	13.7
1000.25439	6.4
1001.00189	10.2
1001.60864	40.0
1003.19067	38.7
1004.69824	56.7
1005.62769	35.1
1007.71869	238.9	y (17) (2+)
1009.17841	165.8	b (10) (1+)-H2O, b (10) (1+)-NH3
1010.60571	47.5
1011.25952	20.0
1012.95697	10.6
1014.56866	13.7
1015.51733	67.5
1017.00586	3.5
1020.18878	8.1
1023.38055	29.7
1024.17236	17.2
1025.07825	36.1
1026.30505	155.8	b (10) (1+)
1027.53723	219.4	y (18) (2+)-H2O, y (18) (2+)-NH3
1028.17725	14.2
1029.13855	151.6	b (18) (2+)-H2O
1029.91138	164.4	b (19) (2+)-NH3-P, b (19) (2+)-H2O-P, b (18) (2+)-NH3
1030.78369	46.2
1031.64124	20.4
1032.78369	33.9
1033.60474	19.1
1034.28784	156.4	y (19) (2+)-H2O-P, y (19) (2+)-NH3-P
1036.06750	566.6	y (18) (2+)
1036.99585	351.8
1038.05750	48.4
1039.52234	31.1
1040.56445	11.7
1041.30847	12.0
1042.06665	77.6
1043.58362	49.5
1045.42285	42.7
1047.23730	43.0
1049.21741	44.2
1050.09766	42.1
1051.01196	31.3
1051.66992	20.0
1052.30359	51.9
1053.23364	95.5
1055.05945	14.5
1058.04602	37.0
1058.72949	17.3
1059.72327	17.7
1061.18408	37.2
1062.47412	49.6
1063.69897	36.7
1065.01013	45.9
1066.59351	15.7
1067.27283	4.6
1068.65454	39.6
1069.44263	18.6
1070.30579	36.8
1071.43457	14.0
1072.53613	4.2
1073.37195	50.7
1074.77466	60.1
1075.79504	16.3
1077.48560	10.0
1078.09583	17.4
1078.80615	48.4
1080.38464	640.2	y (8) (1+)
1081.36633	312.1
1082.74658	359.5	y (19) (2+)-H2O
1083.68750	61.3
1084.76453	82.1	y (19) (2+)-NH3
1085.46167	17.8
1086.22791	33.1
1087.22986	68.1	b (19) (2+)
1088.38037	19.2
1090.11218	8.3
1091.67993	80.9
1092.57556	470.5	y (19) (2+)
1093.29492	174.9
1094.06848	42.8
1094.70288	16.5
1095.74426	13.5
1096.54395	5.4
1097.17383	16.4
1099.43652	28.7
1100.46741	11.1
1101.58325	5.1
1102.73596	53.6
1104.06934	35.0
1105.32471	56.8
1106.15723	5.3
1107.10046	31.5
1108.15015	17.7
1109.47070	25.6
1110.68164	53.2
1111.97681	48.8
1113.43262	7.3
1115.32153	9.6
1116.54419	46.0
1119.59387	12.3
1120.51099	9.0
1122.15503	17.4
1123.72754	60.8
1124.61206	19.6
1125.73486	89.0
1127.38257	140.2	b (11) (1+)
1128.41467	92.0
1129.68237	122.3	y (9) (1+)-P
1131.17810	34.6
1131.80054	91.3
1132.81274	32.0
1133.98755	25.7
1135.20923	39.3
1137.26147	49.8
1137.96497	34.3
1138.85925	59.8
1139.67432	5.9
1140.78345	29.3
1142.22119	63.2
1143.05798	72.1
1143.99878	29.4
1146.90332	9.2
1148.09192	652.5	b (20) (2+)-NH3, y (20) (2+)-H2O, y (20) (2+)-NH3
1148.96106	290.7
1149.90723	10.5
1150.52026	30.0
1151.15076	22.2
1152.40771	3.5
1153.58203	28.3
1154.41748	4.8
1155.35181	27.3
1156.20752	877.8	y (21) (2+)-H2O-P, b (21) (2+)-P, y (21) (2+)-NH3-P, b (20) (2+)
1156.91577	335.2
1157.58557	483.7	y (20) (2+)
1158.41785	130.7
1162.25220	102.4
1163.11963	20.3
1164.06665	20.6
1165.21143	27.3
1170.59509	27.2
1171.63147	11.8
1172.42004	6.6
1173.63977	5.3
1175.65088	8.7
1177.63977	18.1
1178.34790	8.3
1179.24390	7.7
1180.54053	32.5
1181.45532	42.4
1183.20679	6.7
1187.05005	9.4
1188.10425	35.5
1189.66467	17.8
1190.45630	24.8
1192.60706	12.6
1195.03076	2.4
1195.65112	7.8
1196.71021	13.6
1197.71851	20.8
1198.53149	161.7	b (12) (1+)
1199.48730	222.4
1200.95581	33.6
1201.85645	75.9
1202.59338	23.5
1203.52063	16.8
1204.91858	61.1	y (21) (2+)-H2O, y (21) (2+)-NH3, b (21) (2+)
1205.77759	17.7
1207.22827	6.6
1208.99390	34.2
1209.90930	49.6
1210.64783	62.7	y (9) (1+)-NH3
1211.55688	45.1
1213.84863	1049.1	y (21) (2+)
1214.90466	265.7
1215.59534	48.3
1216.42981	20.7
1218.00537	14.8
1218.62537	40.9
1219.64917	34.8
1220.46948	7.2
1222.29785	12.4
1225.17822	31.6
1227.37988	517.4	y (9) (1+)
1228.45117	337.9
1229.39978	141.3
1230.38086	29.4
1231.50708	13.9
1233.10364	20.6
1234.56592	3.2
1235.43164	33.9
1237.38196	19.7
1238.80640	4.6
1242.49207	4.2
1253.22314	47.8
1255.25134	2.4
1257.77917	13.7
1259.44763	22.8
1260.62671	7.4
1269.40100	7.1
1270.18445	7.5
1270.92810	47.7
1274.49707	9.1
1276.70496	4.4
1278.31421	12.1
1283.83118	5.3
1284.82214	34.7
1285.98975	3.1
1286.99182	22.4
1289.00366	29.8
1289.72424	14.2
1291.18848	7.2
1292.08582	4.8
1295.66345	8.4
1297.44800	9.0
1301.66479	21.1
1303.52869	8.1
1304.67859	11.3
1306.72229	28.2
1309.59290	56.2
1310.31213	34.7
1312.01709	13.4
1313.47070	17.8
1318.49219	4.6
1320.48962	27.9
1321.72644	5.5
1327.44885	423.2	b (13) (1+)
1328.45190	216.0
1329.65088	142.7	y (11) (1+)-P
1330.52551	31.4
1331.50427	28.7
1333.41345	5.3
1338.47620	88.3	y (10) (1+)-H2O
1339.34460	64.3	y (10) (1+)-NH3
1340.31580	55.9
1340.94238	9.4
1345.62805	7.3
1346.43665	3.3
1347.37537	52.7
1348.40637	11.9
1355.26941	8.9
1356.49719	179.6	y (10) (1+)
1357.30457	51.3
1358.28259	60.8
1359.79285	74.7
1361.91272	5.3
1363.76501	5.9
1366.54968	3.1
1368.76306	24.8
1370.39880	9.3
1371.51050	10.7
1373.37048	6.1
1389.32312	23.6
1389.97571	8.3
1391.50793	8.3
1395.68652	2.7
1396.36743	3.0
1398.58887	6.6
1399.53772	45.9
1400.79675	9.4
1402.54041	6.5
1407.96033	16.1
1409.29333	50.4
1414.46985	10.7
1415.36755	20.5
1416.39417	6.2
1424.81616	19.7
1427.50659	95.7	y (11) (1+)
1428.48425	132.0
1429.63464	34.6
1430.44324	7.4
1431.44983	18.3
1433.61621	12.0
1441.40747	19.3
1442.42163	11.2
1444.36438	14.6
1446.62329	7.2
1448.32861	2.7
1449.44861	5.7
1455.56726	21.4
1456.66968	31.6
1457.77795	2.9
1459.12097	30.3
1460.52576	37.6
1461.51904	15.9
1462.40784	20.1
1465.84644	9.4
1467.27356	2.2
1470.86414	16.8
1474.39758	106.8	b (14) (1+)
1475.63000	113.3
1476.52051	82.7
1477.15540	9.4
1495.49756	24.8
1500.24377	20.9
1500.91321	9.1
1501.55774	14.6
1505.76440	5.2
1511.52258	6.1
1515.46912	4.4
1518.00720	7.2
1526.96021	5.7
1528.36511	59.4	y (12) (1+)
1529.77014	37.9
1530.74207	11.0
1532.65088	10.6
1544.68616	6.5
1548.65051	8.4
1552.45911	6.4
1555.48083	12.5
1562.94543	9.4
1568.21594	10.0
1570.76563	16.6
1575.61926	7.2
1588.64734	52.4
1590.25269	23.0
1591.28931	16.4
1592.10413	6.8
1604.36304	21.1
1613.90356	2.0
1621.50867	6.7
1624.72693	7.4
1628.54480	7.0
1640.37329	22.0
1641.67688	20.9
1643.45886	19.2
1657.46667	13.7
1671.63733	3.7
1672.76038	32.4
1673.56213	7.3
1676.86792	10.0
1683.60181	9.9
1690.78540	7.0
1692.09875	20.3
1704.24585	6.8
1731.58875	6.6
1759.75183	23.8
1770.93494	11.1
1783.33044	8.7
1803.64685	3.2
1804.70325	7.4
1810.70007	9.6
1827.94788	19.4
1828.62573	10.3
1830.85583	29.9
1831.75940	8.9
1833.70984	4.2
1856.86902	18.5
1863.59253	14.4
1884.13025	6.1
1885.08325	9.0
1899.00623	9.6
1901.85144	12.6
1912.07092	10.9
1914.44055	11.6
1916.95959	17.2
1924.26782	14.4
1953.72913	8.7
1992.74060	3.8
