# Supplementary material for: Phosphoproteomic Analysis of Platelets Activated by Pro-Thrombotic Oxidized Phospholipids and Thrombin
Source: PLoS One. 2014 Jan 6;9(1):e84488. doi: 10.1371/journal.pone.0084488 (PMC3882224; doi:10.1371/journal.pone.0084488)
Supplement: Annotated Spectra S3 — (ZIP) [file pone.0084488.s006.zip › KIEIGDGAELTAEFLYDEVHPK_-5_2_87063.txt]

m/z	i	matches
243.32616	18.3
244.10271	19.7
245.04170	17.9
248.12468	5.6
249.20322	5.2
255.13219	8.8
256.15613	4.3
257.22745	2.3
257.94193	10.4
259.00037	3.9
261.22144	34.1
262.08575	18.3
272.77060	6.7
277.16113	6.8
277.94504	4.7
279.12415	2.8
280.37750	5.8
282.83243	2.8
284.25848	14.1
286.06897	3.7
288.13098	4.5
294.59711	16.8
295.19894	21.7
302.25369	5.1
303.53217	8.9
304.41568	7.2
308.15454	34.8
310.12454	8.6
311.39679	15.0
313.11835	6.7
314.25339	21.7
314.96692	8.7
321.13925	3.9
323.02893	7.2
325.44635	14.0
326.48676	11.4
327.25256	18.0
328.13971	18.2
330.37842	4.5
336.50589	9.4
337.97586	2.6
339.76965	3.2
340.99066	24.1
341.63049	17.9
343.54645	5.5
346.32224	21.4
347.05435	20.9
348.05756	13.5
349.35736	17.3
350.28278	12.2
351.13214	6.9
353.21069	55.3
354.23969	30.8
355.23511	9.0
356.53577	6.7
357.17578	3.9
357.91541	22.6
360.23596	3.3
363.27643	96.2	y (6) (2+)
364.39322	3.9
366.29718	32.3
367.17352	16.4
371.47174	39.0
372.60858	5.4
373.26181	14.0
375.24780	1.7
379.22748	32.2
380.06335	4.3
381.37363	177.6	y (3) (1+)
382.26941	23.0
383.22809	14.8
385.30707	8.2
386.29388	4.3
389.12268	26.3
391.29828	7.1
392.87848	9.5
394.27820	13.8
397.27472	34.0
399.14667	69.0
402.22321	4.5
404.75293	27.4
405.82990	2.0
410.41107	9.9
412.28864	18.8
413.27893	9.1
415.06836	35.2
416.33453	22.5
417.86011	13.5
420.24811	2.9
420.93915	5.6
422.53516	9.1
423.19104	2.4
423.87811	5.5
425.36420	10.2
426.11395	11.2
430.28564	73.4
431.24799	14.3
432.46356	8.0
434.17267	4.1
437.29529	25.0
438.21753	10.6
439.39502	15.0
440.33380	46.2
441.28778	7.8
443.50415	3.2
444.38751	20.0
448.30475	25.8
449.26233	10.2
451.64996	9.3
452.37079	19.8
453.10504	21.8
454.22681	74.5
455.21637	17.0
456.27087	9.1
457.10217	43.6
458.37897	18.9
459.30878	30.4
462.71576	15.7
464.05017	27.6
466.11115	80.1	b (4) (1+)-H2O
467.03918	26.5
467.73517	11.0
469.66467	31.9
471.56561	30.6
472.24121	34.3
473.22552	23.0
474.65259	21.5
476.27747	46.6
478.24573	11.7
479.38153	29.1
480.30127	92.5	y (4) (1+)
481.33771	30.4
482.02887	21.8
483.15186	13.7
484.29517	128.2	b (4) (1+), y (7) (2+)
485.36346	71.7
486.35657	4.7
487.50952	14.6
491.54962	67.3
493.47742	17.9
494.30884	9.6
495.27222	3.4
497.16943	15.0
498.52942	7.5
499.28839	21.9
500.24213	13.1
501.39398	2.3
502.65259	7.1
504.09943	14.2
504.87933	23.5
507.28607	16.1
508.16968	9.6
509.10553	25.5
510.61609	5.6
513.47601	20.7
514.39038	21.9
515.04755	2.7
516.25702	16.8
517.55737	25.8
518.36371	9.5
519.24457	5.3
520.28101	10.6
523.56195	7.4
525.12195	65.3
526.04651	32.7
526.98059	3.2
528.39520	15.9
530.78589	15.0
533.33789	14.1
534.63019	32.4
535.79633	19.6
537.94635	22.0
539.52075	2.8
540.76178	163.4	y (8) (2+), b (5) (1+)
541.57245	91.0	y (13) (3+)-NH3, y (13) (3+)-H2O
542.51666	65.4
543.25934	116.5
544.10205	37.5
544.71582	9.0
545.38947	2.3
546.20355	7.3
547.38049	7.1
548.52075	3.7
553.12811	40.1
554.19409	16.4
556.08411	62.4
558.91724	15.9
560.27002	30.3
562.38184	7.2
563.36493	56.6
564.43536	50.4
565.12805	24.9
566.10114	20.9
567.24121	2.8
568.92694	76.5
571.28809	8.2
574.46796	13.6
575.15607	2.6
576.89771	3.2
578.75854	98.0	b (16) (3+)-P
579.61102	2.6
580.66437	31.5
581.35577	15.7
582.53925	47.0
583.30664	6.1
584.73077	12.1
585.55725	11.6
586.56396	18.4
587.39056	11.5
588.98236	47.7
589.89575	10.9
591.22052	188.0	y (14) (3+), y (5) (1+)-H2O, b (12) (2+)-H2O, b (12) (2+)-NH3
592.29303	62.7
593.44482	3.0
594.12537	2.4
595.91956	9.2
597.07574	32.5
598.92596	31.6
599.97516	43.0
600.86530	56.3
601.87555	14.1
602.76385	21.2
606.01831	51.1
607.37311	71.5
608.76196	93.4	y (15) (3+)-H2O
609.47156	209.1	y (15) (3+)-NH3, y (5) (1+)
610.35748	107.5	b (17) (3+)-NH3-P, b (16) (3+), b (17) (3+)-H2O-P
611.43744	30.6
613.50812	62.8
614.55164	317.2	y (9) (2+), y (15) (3+)
615.57135	93.0
616.47662	25.7
617.71790	7.3
619.07263	62.1
620.45264	14.2
621.47662	58.8
622.20752	8.6
623.86993	18.9
624.97504	9.2
625.87933	25.6
626.59064	28.9
627.53204	39.0
628.41125	36.6
629.42645	23.4
630.37390	41.2
631.27625	11.0
632.11938	5.2
633.06427	17.9
633.99786	10.1
634.96930	31.7
636.40680	44.6
637.25275	17.6
638.72333	29.0
639.45929	50.6
641.80969	8.0
642.79773	26.7
643.61261	3.6
644.62115	46.6
646.61322	30.5
647.53906	34.6
650.38611	12.3
651.64948	2.3
652.75061	45.8
653.74701	47.0
654.53339	16.9
655.58051	293.1	b (13) (2+)-NH3, b (13) (2+)-H2O, y (11) (2+)-H2O-P, b (6) (1+)
656.42987	236.1	y (11) (2+)-NH3-P
657.63177	113.9	y (18) (3+)-P
658.50421	51.9
659.37573	16.8
660.25067	42.8
661.31250	80.1
663.37097	22.7
664.33221	80.5	b (13) (2+)
665.05603	6.2
666.07074	13.2
666.95343	6.2
668.31390	10.8
669.27631	18.0
670.04901	169.6	y (10) (2+)-H2O, y (10) (2+)-NH3
671.35638	49.7
672.18646	77.5	y (17) (3+)
673.13257	67.5
673.97162	21.9
675.03754	2.1
676.46161	25.2
677.65656	23.3
679.09692	112.0	y (10) (2+)
680.28888	53.7
681.42963	8.9
682.37958	4.8
684.51672	67.0
685.80005	41.7
686.49725	32.8
687.66626	47.1
688.54089	14.8
689.53339	49.4
690.82330	46.3
691.67462	38.7
692.32074	3.1
693.52740	37.6
695.20270	23.8
696.20233	18.9
698.08984	4.1
699.10907	42.3
701.01093	24.0
701.65509	15.7
702.55487	3.6
703.28485	18.0
704.49298	19.9
705.55658	8.1
706.28479	34.6
708.01361	64.5
708.71649	27.9
709.54565	6.9
710.54218	15.7
712.35956	30.7
713.20325	106.8	b (7) (1+)
714.20667	160.4	y (11) (2+)
714.91071	63.6
715.52948	35.1
716.40167	54.5
717.59869	33.9
718.22797	19.7
720.79987	64.7
721.50751	75.2
722.75793	125.8	y (19) (3+)-H2O, y (19) (3+)-NH3
723.93738	114.3
724.54413	289.6	y (6) (1+), b (19) (3+)
725.47638	106.2
726.67926	40.7
727.99127	37.0
729.04095	143.6	b (14) (2+)-H2O, y (19) (3+), b (14) (2+)-NH3
729.83197	2.7
731.35388	48.9
733.55829	103.0	y (20) (3+)-NH3-P, y (20) (3+)-H2O-P
734.28784	10.1
735.74408	75.0
736.65033	136.5
737.74017	136.9
738.47333	145.1	y (20) (3+)-P, b (14) (2+), b (20) (3+)-P
739.34912	36.0
741.52948	5.3
742.23724	10.2
743.52789	3.6
744.17365	8.7
745.29822	9.0
745.97876	16.3
747.04779	39.7
748.31427	87.3
749.04254	45.1
750.01111	25.2
750.85962	19.8
751.51776	3.2
752.62970	61.2
753.97241	77.8
754.83246	30.4
755.75690	51.9
756.50751	54.4
757.42157	74.5
758.74036	30.6
759.58966	56.5
760.35114	54.4
761.68872	28.0
762.69489	24.8
763.76068	26.9
764.71710	28.3
765.48102	89.7	b (20) (3+)-NH3, y (20) (3+)-H2O, b (20) (3+)-H2O, y (12) (2+), b (21) (3+)-H2O-P, b (21) (3+)-NH3-P
766.56268	166.8	y (20) (3+)-NH3, b (8) (1+)-H2O
767.46851	76.7	b (8) (1+)-NH3
768.14410	4.1
769.11133	17.8
770.74786	101.3	y (21) (3+)-H2O-P, b (20) (3+), y (21) (3+)-NH3-P, b (21) (3+)-P
771.48273	21.3
772.76025	46.0
774.19702	45.1
775.78607	79.9
776.62128	34.4
777.52454	62.1
778.31738	30.4
779.12921	23.0
781.01709	50.2
782.12445	61.0
784.14960	56.9
785.40411	73.1	b (15) (2+)-H2O
786.48993	164.2	b (15) (2+)-NH3
787.50519	9.4
788.23749	47.7
789.43604	21.8
790.55103	105.9
791.49670	121.1
792.43024	4.5
793.39844	78.5
794.88727	84.9	b (15) (2+)
795.62543	83.2
796.33374	21.0
797.80798	8.5
798.68555	9.3
799.39398	18.4
800.29718	52.6
802.11591	129.5
802.81122	80.0	y (21) (3+)-H2O, b (21) (3+)
803.82416	35.9
804.66046	59.2
805.58636	60.6
807.10132	179.2	[M+3H] (3+)-NH3-H2O-P
808.00458	117.2
808.60663	73.5
809.44281	155.7	y (21) (3+)
810.59393	52.2
811.77863	64.9
812.58807	101.3	y (13) (2+)-H2O
813.47333	153.3	y (13) (2+)-NH3, [M+3H] (3+)-H2O-P
814.43469	171.1	[M+3H] (3+)-NH3-P
815.07288	188.9
816.20624	62.9
817.09357	211.6
817.87695	62.7
818.92816	56.4
819.97760	48.8
821.21545	146.6	y (13) (2+)
822.32953	55.7
823.20648	12.4
824.24036	74.4
825.25775	78.2
826.73212	158.0
827.57831	22.3
828.56598	100.9	y (14) (2+)-H2O-P, y (14) (2+)-NH3-P
829.61969	49.0
830.84717	175.0
831.63971	116.4
832.48065	258.3
833.45654	200.3
834.37811	484.4
835.33344	358.0
837.05096	190.7	y (14) (2+)-P
838.24390	55.2
839.52228	165.2
840.60590	177.2	[M+3H] (3+)-NH3-H2O
841.75311	110.9
842.41754	238.7
843.39789	84.2
844.30981	9.9
851.73914	47.4
852.87762	21.5
853.84058	16.3
854.65411	14.0
855.34589	4.3
858.83289	62.2
859.76514	10.2
862.06879	6.4
862.73578	6.0
864.00751	20.8
865.35040	18.9
866.08105	10.0
867.39410	10.1
868.52264	32.2
869.40179	15.1
870.52289	11.7
872.32300	3.9
873.03717	22.1
874.30280	11.4
875.41541	28.6
877.26617	19.7
878.25812	11.9
879.12915	48.6
880.49310	26.2
882.12933	70.4
883.11798	29.2
884.36780	40.8
885.77887	57.6
886.58667	58.6
887.26593	6.2
888.48920	38.9
889.29553	24.4
889.92572	33.8
891.04895	69.6
891.72595	2.9
892.47516	8.6
893.57678	31.5
895.97107	90.9	b (9) (1+)-NH3, b (9) (1+)-H2O
896.94678	57.4
897.80072	92.0
898.52045	27.1
899.49432	18.6
902.51117	26.3
904.51318	12.0
906.60114	40.9
907.56494	103.3	b (16) (2+)-H2O, b (16) (2+)-NH3
908.59552	30.9
909.20605	20.6
910.87042	38.4
912.24634	37.5
913.43121	231.2	y (15) (2+)-NH3, b (9) (1+)
914.40088	85.6
915.18549	33.2
916.17279	64.1
916.78247	9.2
918.40845	88.0
920.39526	36.9
921.49438	52.4
922.46027	39.0
923.67780	32.9
925.41400	33.7
926.79828	29.9
928.34686	10.8
929.41949	22.3
930.26202	17.8
931.32404	11.8
932.45313	127.0
933.61938	149.8
934.41168	17.7
935.06415	7.3
937.37329	9.1
938.25659	6.0
939.19647	50.8
940.78876	7.8
941.64948	41.2
942.90796	42.1
943.51251	47.0
944.65009	12.7
945.90411	23.2
946.68512	33.2
947.45483	51.7
949.09283	151.2
949.81177	375.2	y (17) (2+)-H2O-P, y (7) (1+)-H2O
950.44342	421.2	y (17) (2+)-NH3-P, y (7) (1+)-NH3, y (16) (2+)
951.11206	196.5
951.88495	84.8
953.36084	58.3
954.92822	45.8
956.23584	34.1
957.48218	79.9
958.48029	28.1
959.52118	59.7
960.89532	113.2
962.26068	66.6
963.35895	12.5
965.16180	89.8	y (8) (1+)-H2O-P, b (17) (2+)-H2O, y (8) (1+)-NH3-P, b (17) (2+)-NH3
966.02637	5.0
967.35858	1358.2	y (7) (1+)
968.40387	621.7
969.38019	190.4
970.43915	18.3
971.84546	21.3
973.05273	111.5	b (17) (2+)
973.76715	53.0
974.65118	40.5
975.40924	7.1
976.25824	40.6
977.06683	44.3
978.68823	37.8
979.67731	32.1
980.64752	75.4	b (18) (2+)-NH3-P, b (18) (2+)-H2O-P
981.46283	11.9
982.70117	78.5	y (8) (1+)-P
984.02734	52.9
985.27692	121.1
986.31763	30.1
987.38947	60.1
988.66742	81.8	b (18) (2+)-P
989.43652	5.4
990.79279	39.0
991.76007	92.9
992.53174	8.1
993.72675	36.3
996.08014	52.2
996.68213	4.1
997.61841	35.7
998.55365	55.3
999.52594	34.5
1000.29688	23.3
1001.13837	12.9
1002.12103	14.2
1003.79706	36.3
1004.51984	32.1
1005.29541	18.7
1006.09912	50.6
1007.50366	173.9	y (17) (2+)
1008.40308	100.8	b (10) (1+)-H2O
1009.51520	74.1	b (10) (1+)-NH3
1010.80548	49.2
1012.17383	25.3
1013.22577	13.6
1014.56079	98.0
1015.34552	37.6
1015.95874	49.5
1016.56818	16.4
1018.26141	92.9
1019.94403	117.5
1021.19092	51.5
1022.03485	16.5
1023.44849	9.1
1024.26672	33.9
1026.29272	197.9	y (18) (2+)-H2O, b (10) (1+)
1027.34009	142.3	y (18) (2+)-NH3
1028.52075	38.9
1029.20984	44.3
1030.32593	50.7
1031.54565	129.5
1032.34302	51.4
1033.41125	70.5
1034.20178	95.3	y (19) (2+)-NH3-P, y (19) (2+)-H2O-P
1034.92566	18.8
1036.17004	795.2	y (18) (2+)
1037.18140	318.8	b (18) (2+)
1038.00476	72.9
1039.06470	113.7	b (19) (2+)-P
1040.38965	15.5
1041.04248	13.1
1042.25049	18.6
1043.06116	54.3
1043.84619	55.6
1044.58069	7.1
1045.53943	52.5
1046.78589	31.4
1048.53857	52.1
1049.86108	77.6
1051.42310	59.5
1052.30493	27.2
1053.28137	7.8
1055.25537	70.7
1055.88696	76.2
1056.51160	27.8
1057.86292	41.8
1059.62854	9.1
1060.31140	13.3
1061.17859	44.0
1061.94202	90.2	y (8) (1+)-H2O
1062.94482	78.3	y (8) (1+)-NH3
1063.90503	20.9
1064.55750	48.1
1065.88745	10.5
1067.40686	44.8
1068.79065	16.9
1069.48206	32.4
1070.92102	41.9
1071.59583	3.7
1072.86182	3.9
1073.47791	14.3
1074.10242	19.2
1075.35132	29.0
1077.43884	54.9
1079.30493	28.6
1080.34827	685.6	y (8) (1+)
1081.45313	450.4
1082.55713	173.2
1083.47144	146.7	y (19) (2+)-NH3, y (19) (2+)-H2O
1084.54443	86.8
1085.49158	72.1
1086.42407	105.4
1087.29419	106.3	b (19) (2+)
1088.27856	53.0
1089.39966	6.4
1090.82056	14.3
1092.33484	271.7
1093.09460	603.2	y (19) (2+)
1094.00781	47.3
1094.97229	77.4
1096.37146	72.1
1097.43213	60.2
1098.21619	53.8
1099.87732	56.0
1101.60632	32.3
1102.56592	54.9
1103.19312	68.1
1103.88647	27.5
1104.50037	33.4
1105.36499	80.3
1106.49280	22.8
1107.25073	17.4
1108.38135	30.7
1109.78955	71.7	b (11) (1+)-H2O, b (11) (1+)-NH3
1111.61108	71.9	y (9) (1+)-H2O-P
1112.92493	18.6
1115.09985	6.8
1116.24060	27.8
1118.31079	10.3
1119.46338	28.6
1121.19507	32.0
1122.50122	8.9
1123.13879	12.1
1125.08740	11.5
1126.29285	56.9
1127.59619	164.2	b (11) (1+)
1128.78699	154.3	y (9) (1+)-P
1129.62646	103.5
1130.52246	11.9
1132.63782	12.5
1133.88379	37.2
1135.48242	4.9
1140.16479	99.8
1141.27466	23.9
1142.13025	126.0
1143.07275	19.7
1147.75220	424.2	b (21) (2+)-NH3-P, y (20) (2+)-NH3, y (20) (2+)-H2O, b (20) (2+)-NH3, b (20) (2+)-H2O
1148.57031	379.9
1149.23218	216.8
1150.25464	54.4
1151.19287	14.1
1152.99939	10.8
1153.74487	30.0
1156.13257	936.4	y (21) (2+)-NH3-P, b (21) (2+)-P, b (20) (2+), y (21) (2+)-H2O-P
1157.25330	852.8	y (20) (2+)
1158.04980	107.5
1158.69348	144.2
1159.33875	49.2
1160.73950	5.3
1162.47046	7.9
1163.49524	17.1
1164.56372	28.8
1165.42871	17.7
1166.28345	22.3
1168.70264	16.5
1171.17102	41.9
1174.31592	32.0
1174.93848	12.6
1175.79272	12.3
1176.64185	28.6
1179.58667	56.0
1180.22168	20.6
1181.49719	48.1
1182.34595	4.9
1183.73877	38.7
1185.35669	30.4
1186.85645	43.9
1189.47473	26.0
1190.61682	4.7
1191.45044	14.7
1194.12671	13.0
1195.59888	24.8
1196.46252	33.2
1197.42212	23.9
1198.57373	276.3	b (12) (1+)
1199.51660	130.5
1200.50684	57.0
1205.19019	70.9	b (21) (2+), y (21) (2+)-H2O, y (21) (2+)-NH3
1206.26221	83.3
1207.94373	55.1
1209.05029	26.6
1209.70947	58.7
1210.52490	28.4
1211.43689	36.0
1213.61975	815.8	y (21) (2+)
1214.52930	670.1
1215.43982	158.5
1216.45972	19.4
1217.60425	68.6
1218.39722	9.3
1219.58716	25.8
1220.74316	11.6
1221.57373	11.5
1222.44397	10.8
1227.51514	495.9	y (9) (1+)
1228.42761	419.1
1229.45679	252.2
1230.26050	4.9
1233.48059	16.0
1234.80017	9.7
1236.50854	3.4
1237.71179	25.5
1238.32471	1.9
1248.76038	11.7
1249.54846	2.6
1255.30774	2.6
1256.34802	6.9
1257.68628	15.8
1259.35303	2.8
1260.83948	21.1
1264.69934	5.0
1267.45801	4.3
1270.99622	9.5
1277.62073	13.7
1278.60901	2.8
1279.92004	24.1
1284.33508	22.3
1285.28601	8.4
1286.68213	17.7
1288.47192	5.9
1290.75208	8.6
1291.38953	8.1
1292.36426	6.9
1293.51147	10.0
1299.36829	4.5
1303.50452	44.1
1304.58911	13.0
1309.83191	64.7
1310.63574	10.3
1311.55530	26.5
1313.07019	11.5
1313.96082	35.3
1317.59131	24.7
1320.60156	29.7
1321.50696	41.0
1322.28723	7.6
1325.70227	10.4
1327.40906	397.7	b (13) (1+)
1328.55408	319.8
1329.56042	176.0	y (11) (1+)-P
1330.34705	49.7
1331.92468	8.2
1335.69507	8.9
1338.28503	143.8	y (10) (1+)-H2O
1339.56262	54.7
1340.58289	42.5
1343.88989	11.0
1345.18054	5.4
1346.16821	54.5
1347.52942	20.7
1348.56018	5.7
1352.70178	8.9
1353.44116	6.3
1356.37341	131.2	y (10) (1+)
1357.35144	31.4
1358.43909	25.7
1359.38599	18.0
1361.78259	3.6
1363.01697	7.4
1370.57935	11.1
1371.31421	9.7
1372.06274	2.4
1381.70496	6.9
1385.25940	14.5
1387.43396	36.9
1390.49231	11.3
1396.40393	27.3
1397.74146	14.9
1398.56177	11.9
1399.39368	3.5
1402.76367	23.2
1404.58167	4.3
1405.57849	16.4
1407.30334	8.0
1409.43555	51.5
1412.66858	13.9
1413.76086	9.5
1415.87610	14.9
1419.78333	17.4
1421.13220	26.0
1423.46228	11.9
1427.55188	156.9	y (11) (1+)
1428.54407	49.1
1429.51672	53.2
1430.33533	47.2
1439.85339	5.8
1440.81616	13.0
1441.53394	11.5
1446.80762	14.7
1457.62390	50.8
1458.91370	11.5
1459.64099	25.5
1460.31873	6.6
1462.15796	10.5
1466.01074	3.2
1468.27686	8.7
1474.51147	156.6	b (14) (1+)
1475.60022	63.9
1476.60925	102.9
1477.84558	26.8
1488.16467	7.1
1491.73352	15.1
1495.21375	1.9
1500.07336	12.7
1500.81213	14.6
1507.31458	3.0
1509.50769	9.5
1511.05994	11.0
1512.62280	20.0
1513.46912	14.1
1517.42676	3.9
1518.44055	22.5
1519.37305	11.7
1520.28564	9.7
1528.46228	63.1
1529.68860	100.1
1530.73206	46.1
1534.88989	11.1
1535.59363	4.3
1549.48047	11.7
1561.87732	6.5
1569.47314	8.3
1570.30664	2.8
1572.45105	8.0
1575.63062	4.9
1578.59888	37.2
1586.84729	41.0
1587.96948	56.9
1588.68201	22.2
1589.47693	33.5
1592.63562	15.2
1598.13110	11.2
1599.46497	11.4
1613.34778	6.1
1625.58911	3.4
1627.80945	8.1
1630.20105	4.7
1632.07336	3.4
1632.93323	5.4
1641.86487	1.7
1642.99597	11.2
1647.49744	8.2
1655.47595	21.0
1656.48181	26.2
1657.54675	52.5
1666.76819	3.4
1669.76733	7.2
1674.49475	31.9
1677.75806	11.1
1683.39563	13.7
1684.80969	8.8
1685.75623	10.0
1689.23035	13.8
1691.59827	28.7
1694.42456	12.8
1702.48328	11.3
1703.83508	5.8
1705.54456	10.4
1734.56763	9.7
1735.78015	5.6
1752.66614	8.9
1753.99915	18.9
1757.59460	3.9
1770.58630	48.3
1771.38757	31.9
1772.80688	14.0
1785.54358	2.6
1789.99976	6.3
1799.61462	12.4
1810.69324	8.2
1816.70483	5.4
1817.73010	7.2
1819.45239	13.0
1827.75500	27.2
1829.09692	1.9
1830.95337	13.4
1831.56897	5.6
1842.95081	10.8
1843.87952	3.6
1871.73462	2.6
1907.74597	11.3
1913.80835	7.7
1918.04077	25.1
1922.66785	7.6
1923.44666	5.8
1945.65344	23.7
1947.31323	43.5
1950.06616	10.3
1991.11975	14.0
