# Supplementary material for: Phosphoproteomic Analysis of Platelets Activated by Pro-Thrombotic Oxidized Phospholipids and Thrombin
Source: PLoS One. 2014 Jan 6;9(1):e84488. doi: 10.1371/journal.pone.0084488 (PMC3882224; doi:10.1371/journal.pone.0084488)
Supplement: Annotated Spectra S3 — (ZIP) [file pone.0084488.s006.zip › KIEIGDGAELTAEFLYDEVHPK_-22_2_121755.txt]

m/z	i	matches
244.34828	16.2
250.28474	5.2
256.10577	12.0
263.44977	7.1
273.19208	21.0
273.89032	4.7
275.24561	6.2
276.15607	15.1
280.50000	4.0
282.70947	10.7
283.40741	5.5
287.41479	11.1
298.36374	10.5
307.12653	7.0
308.24249	8.5
311.41473	15.0
320.36539	7.1
325.45975	3.8
326.77902	30.6
327.52579	3.6
328.12668	7.3
335.19324	39.9
341.01349	15.3
345.33939	32.4
346.30692	7.8
348.35794	15.3
352.27203	9.5
353.16949	10.8
354.29575	6.1
355.12659	9.7
359.40082	21.9
363.27679	45.3	y (6) (2+)
363.96960	10.1
364.73010	7.1
366.11621	15.9
367.01080	9.3
369.21338	6.8
370.10919	23.7
371.27655	44.5	y (9) (3+)-NH3-P, b (11) (3+)-NH3, b (11) (3+)-H2O, y (9) (3+)-H2O-P, b (3) (1+)
372.36276	44.2
375.20734	8.2
379.28436	13.9
381.19800	62.7	y (3) (1+)
382.10144	23.4
384.10931	18.5
387.22049	9.6
390.05194	10.5
393.00446	11.4
395.46387	3.8
397.19336	6.4
398.44208	13.1
403.10101	16.4
410.29651	28.8
411.19763	14.6
413.30695	4.7
414.88531	13.1
417.33582	2.8
422.08661	17.1
424.69946	29.5
431.33606	7.8
433.37201	3.1
434.71924	11.6
437.33325	4.9
438.73669	14.5
444.30505	13.5
445.31226	6.1
445.97003	26.4
447.32147	19.2
450.19965	5.4
453.38806	4.9
455.94281	17.8
457.40302	4.7
459.55011	7.7
461.63391	5.9
464.25085	50.3
466.45618	10.4
467.28711	33.1
469.71851	31.1
472.32300	16.3
475.23395	1.9
478.13147	17.0
479.38892	18.4
480.45514	22.4
481.22437	7.7
484.42371	47.7	y (7) (2+), b (4) (1+)
485.77612	11.8
487.41272	9.2
489.17767	5.8
490.62506	14.2
492.83466	36.7
494.75397	29.6
495.84863	58.1
498.05841	17.8
500.32623	13.4
502.10577	3.6
504.38470	29.5
505.30457	18.8
507.54083	49.5
509.20618	5.1
511.17834	28.1
512.14252	52.4
513.22803	5.9
515.40973	5.2
517.25012	19.4
518.66998	9.8
519.43469	9.7
520.30688	16.6
521.27148	11.2
522.23254	16.8
525.44336	59.8
526.20715	9.2
527.31378	18.6
530.52136	44.9	b (15) (3+)
532.18835	13.1
535.41193	6.8
538.49579	12.4
540.77722	90.1
541.43268	95.9	b (5) (1+), y (8) (2+), y (13) (3+)-H2O
542.47974	13.7
543.58746	47.2
544.31537	14.9
545.24982	12.5
546.45483	8.9
555.33142	35.2
559.92102	32.1
562.30261	7.7
563.27740	17.7
564.42438	36.8
565.23206	52.9	y (9) (2+)-P
567.16461	16.7
568.47510	6.4
569.27924	13.7
570.49860	25.1
571.50494	11.3
572.38379	3.5
575.33484	8.5
578.23706	6.4
579.47443	15.2
580.34540	9.0
581.46149	17.0
582.54492	9.9
583.85547	14.2
584.64575	14.6
587.34320	20.3
591.36261	64.8	y (14) (3+), y (5) (1+)-H2O, b (12) (2+)-H2O, b (12) (2+)-NH3
595.44073	7.1
597.86084	33.1
598.79181	3.5
599.82550	31.5
602.51056	14.6
605.37335	11.5
607.75507	6.2
609.46674	91.2	y (15) (3+)-NH3, y (5) (1+)
610.44952	15.4
611.43524	9.6
612.46509	33.6
614.26740	182.9	y (9) (2+), y (15) (3+)
615.14954	107.6
615.88666	8.0
616.51782	5.2
618.55878	20.5
619.48224	24.5
620.57526	27.8
622.09729	66.8
622.85858	3.1
624.17059	37.8
625.62653	37.2
626.36957	20.6
627.44318	9.2
628.23151	9.9
629.71582	30.9
630.53241	78.0	y (10) (2+)-P
631.78058	23.5
633.30786	32.7
634.46722	46.8
635.51849	2.1
637.44623	24.2
638.41315	33.0
639.76831	13.1
642.09271	74.8
643.77344	29.1
644.46338	20.7
646.39703	11.0
647.34918	4.5
649.50604	35.7
650.30408	19.8
651.91345	43.3	y (18) (3+)-H2O-P, y (18) (3+)-NH3-P
653.57184	18.0
654.42969	89.9	b (18) (3+)-NH3-P, b (18) (3+)-H2O-P
655.64563	84.6	y (11) (2+)-H2O-P, b (6) (1+), b (13) (2+)-H2O, b (13) (2+)-NH3
656.38702	80.3	y (11) (2+)-NH3-P
657.22260	51.5
659.22510	6.6
660.63000	72.1
661.45746	11.7
664.47095	141.9	b (13) (2+)
665.62860	5.8
667.71246	12.5
668.48944	32.5
669.94226	57.6	y (10) (2+)-NH3, y (10) (2+)-H2O
670.71545	6.7
672.04095	21.7
673.75116	11.5
675.29340	29.5
676.26666	20.9
677.31396	95.0
678.78302	116.0	y (10) (2+)
679.74927	44.9
680.94147	23.0
682.28369	40.7
683.17950	9.2
684.37787	3.1
685.63495	8.0
687.36432	10.6
688.26495	22.3
689.38782	25.5
690.39532	13.4
691.40253	40.2	y (18) (3+)
694.36420	16.4
695.14014	12.0
696.44635	51.8	b (7) (1+)-NH3, y (19) (3+)-P
697.31848	7.0
698.34796	11.7
700.23651	16.8
701.33307	6.1
702.12592	18.9
703.13922	13.9
704.07623	16.8
705.33826	21.4
706.38263	45.9	y (6) (1+)-H2O, y (11) (2+)-NH3, y (12) (2+)-H2O-P
707.82965	8.7
708.94427	3.6
709.55182	24.5
710.37079	15.7
711.76215	28.7
712.60809	66.2	b (7) (1+)
714.53918	162.5	y (11) (2+)
715.38757	26.2
716.38202	39.8	y (12) (2+)-P
717.16925	50.9
718.68121	18.4
719.50165	57.0	b (19) (3+)-H2O, b (19) (3+)-NH3
720.36200	24.4
721.85797	85.9
722.58112	296.8	y (19) (3+)-H2O, y (19) (3+)-NH3
724.20905	242.2	y (6) (1+)
725.26624	53.5	b (19) (3+)
726.49103	79.3
727.45264	32.2
728.88385	40.5	b (14) (2+)-H2O, y (19) (3+)
729.76886	64.3	b (14) (2+)-NH3
731.38214	27.7
732.75714	10.5
733.73944	6.2
734.56750	7.1
736.57440	27.5
737.18921	73.1
738.14240	268.0	b (20) (3+)-P, b (14) (2+)
739.46271	66.2	y (20) (3+)-P
740.57196	63.5
742.15302	7.5
743.43726	17.8
744.64594	35.3
746.63110	21.3
747.31866	23.1
748.07422	48.7
749.03937	15.3
750.52765	29.9
752.73602	25.4
754.45856	12.7
755.41626	6.2
756.26385	33.2
757.33734	42.6
758.42029	8.0
759.73163	39.8
760.47559	53.0
763.32422	34.9
764.77216	107.9	b (21) (3+)-NH3-P, y (12) (2+), b (21) (3+)-H2O-P, b (20) (3+)-H2O, b (20) (3+)-NH3
765.46185	41.1
766.20135	84.5	b (8) (1+)-H2O, y (20) (3+)-H2O, y (20) (3+)-NH3
767.09161	82.3	b (8) (1+)-NH3
768.00970	33.0
769.55316	72.3
770.94318	59.2	y (21) (3+)-NH3-P, b (21) (3+)-P, y (21) (3+)-H2O-P, b (20) (3+), y (20) (3+)
771.99390	39.9	y (13) (2+)-P
772.66425	19.9
774.49188	97.3
775.19269	7.7
776.30670	33.2
777.19720	97.6	y (21) (3+)-P
778.19659	34.0
779.74689	55.4
780.66876	56.3
781.83075	12.4
784.71191	114.4	b (15) (2+)-H2O, b (8) (1+)
785.50476	36.9
786.36127	43.9	b (15) (2+)-NH3
787.25702	15.4
789.26031	76.8
790.38373	26.5
791.52002	38.8
792.44440	34.7
793.37097	128.7
794.53510	134.4	b (15) (2+)
795.54633	121.7
796.46613	34.2
798.50867	86.4
801.04071	39.7
802.52655	119.2
803.44061	80.6	b (21) (3+), y (21) (3+)-H2O
804.28442	100.8	y (21) (3+)-NH3
805.50934	102.1
806.27069	75.2
807.75549	177.4	[M+3H] (3+)-NH3-H2O-P
808.75818	36.8
809.75983	118.5	y (21) (3+)
810.44635	23.3
811.39825	67.7
812.52533	108.3	y (13) (2+)-H2O, y (13) (2+)-NH3
813.56488	106.7	[M+3H] (3+)-NH3-P, [M+3H] (3+)-H2O-P
814.74225	72.9
815.73364	57.1
817.22064	27.2
818.38831	131.9
819.74927	55.6	[M+3H] (3+)-P
820.48572	58.5
821.39532	246.0	y (13) (2+)
822.18146	19.6
823.13885	52.5
824.14618	70.6
825.58606	198.1
827.08075	296.8
828.21521	99.9	y (14) (2+)-NH3-P, y (14) (2+)-H2O-P
829.59418	91.9
830.92114	165.0
831.66803	109.2
832.78302	177.5
833.55035	382.8
834.60266	272.6
835.40326	157.0
836.49744	126.7	y (14) (2+)-P
837.50067	85.2
838.45459	157.1
839.29602	77.5
840.11700	140.2	[M+3H] (3+)-NH3-H2O
840.72400	96.1
841.43201	87.5
842.33984	269.1
843.26630	166.6
844.16876	32.8
844.93018	5.4
851.77802	19.9
853.46106	15.8
855.33527	9.3
859.48376	5.2
863.24152	26.9
865.58856	18.0
867.32458	20.7
868.20123	67.3
869.47241	7.6
870.41766	22.1
871.20306	8.2
873.36713	12.0
874.30975	30.0
876.43597	69.6	y (14) (2+)-H2O
877.43610	3.3
878.33008	17.9
879.37079	67.8
880.87244	23.4
882.28375	19.3
883.86090	6.6
886.17572	77.0	y (14) (2+)
889.80243	86.1
890.83331	50.2
891.57001	14.7
893.35596	17.8
896.79773	82.6	b (9) (1+)-NH3
897.73248	54.4
898.58075	53.0
899.46838	5.4
900.59381	21.0
901.75812	24.7
903.32690	9.3
904.78644	53.7
905.82037	25.5
906.98022	42.5	b (16) (2+)-H2O, b (16) (2+)-NH3
908.97119	41.2
910.40924	21.0
911.38971	14.4
912.20483	10.6
913.38159	87.8	b (9) (1+), y (15) (2+)-NH3
914.92194	23.2
915.69550	2.5
917.69824	5.6
920.13739	47.0
921.48895	58.3	y (15) (2+)
922.17383	5.4
922.95392	3.9
924.24860	14.1
925.29401	27.0
927.31415	7.8
928.81720	8.5
932.32367	38.7
933.30011	94.9
934.69043	28.6
935.90948	39.9
937.45361	36.2
938.30621	12.5
938.98389	30.4
941.14630	57.8	y (16) (2+)-H2O, y (16) (2+)-NH3
941.88483	27.1
943.62885	5.6
944.40375	45.1
947.21265	44.5
948.11670	48.7
949.72284	285.8	y (7) (1+)-H2O, y (7) (1+)-NH3, y (16) (2+), y (17) (2+)-NH3-P, y (17) (2+)-H2O-P
950.52448	184.6
952.19073	12.4
953.15576	10.6
954.42847	4.5
955.91119	51.7
957.32062	19.9
958.22729	32.0
959.36664	78.8
960.33057	40.6
961.83936	95.5
963.29120	45.6
965.94281	26.3
967.33740	758.0	y (7) (1+)
968.33643	372.7
969.28241	36.0
969.88678	25.0
970.49609	24.1
971.44159	23.1
973.02716	41.0	b (17) (2+)
973.83844	20.0
974.50983	12.6
975.32489	55.5
976.10590	16.2
978.00470	42.9	y (18) (2+)-NH3-P, y (18) (2+)-H2O-P
978.61932	28.1
979.84601	100.9	b (18) (2+)-H2O-P, b (18) (2+)-NH3-P
981.38965	31.9
982.46930	15.9
983.82330	45.7
984.80963	18.8
986.31854	4.2
987.34821	31.8
988.50470	95.8	b (18) (2+)-P
989.59393	53.3
990.43280	24.4
991.18365	19.3
992.06708	34.9
993.17871	38.6
994.77069	10.0
995.90607	50.0
998.17340	25.7
999.35052	39.7	y (17) (2+)-NH3
1000.16730	15.4
1002.77411	8.0
1005.34442	49.1
1007.64349	77.3	y (17) (2+)
1008.62604	23.0
1009.48511	25.3
1010.86938	12.5
1014.46021	90.2
1015.43390	2.4
1016.12360	45.1
1016.73175	16.5
1020.11328	13.0
1021.01294	27.3
1022.03644	45.4
1023.19904	35.3
1024.90918	35.6
1026.65393	240.6	y (18) (2+)-NH3, y (18) (2+)-H2O, b (10) (1+)
1027.66064	116.8
1028.65845	29.5
1030.43701	15.8
1032.19849	15.1
1033.23853	70.6
1034.20605	166.5	y (19) (2+)-H2O-P, y (19) (2+)-NH3-P
1036.07593	341.2	y (18) (2+)
1036.86963	93.0
1037.69434	10.9
1039.74304	46.1
1041.83179	86.1
1043.36890	51.4	y (19) (2+)-P
1045.41333	12.5
1047.04858	44.3
1049.47522	10.4
1050.11523	2.6
1052.18408	36.4
1053.21289	63.7
1057.83167	13.9
1060.11963	27.7
1060.95129	31.0
1061.63770	15.1
1062.53259	46.2	y (8) (1+)-H2O
1063.44287	33.2
1064.43079	5.6
1065.04614	16.5
1065.68042	13.9
1066.64844	38.2
1067.45630	3.9
1068.34338	42.7
1069.01245	5.9
1070.30469	33.7
1072.04102	27.4
1073.42297	122.3
1074.12659	50.9
1076.71460	69.6
1078.07532	16.9
1078.96436	9.2
1080.42847	481.9	y (8) (1+)
1081.52747	122.6
1082.30920	187.2
1083.18298	556.8	y (19) (2+)-H2O
1084.11609	108.7	y (19) (2+)-NH3
1085.14661	4.4
1086.39673	31.3
1087.36206	48.6	b (19) (2+)
1087.97070	18.3
1089.81384	10.7
1091.53430	8.9
1092.45874	351.9	y (19) (2+)
1093.12415	71.9
1094.07471	3.8
1095.21582	86.5
1096.24817	13.0
1096.89575	4.9
1099.06384	84.3	b (20) (2+)-NH3-P, y (20) (2+)-NH3-P, y (20) (2+)-H2O-P
1099.77795	35.4
1100.52734	16.3
1101.56689	42.8
1103.28552	28.4
1104.25635	44.3
1105.58911	17.3
1106.36426	5.2
1107.72168	25.9
1108.59814	49.9	y (20) (2+)-P
1109.45569	75.7	b (11) (1+)-H2O
1110.41370	10.8
1111.34570	8.4
1112.40369	15.3
1113.25269	10.5
1114.40576	78.7
1116.41003	19.0
1118.70996	33.1
1120.49500	7.7
1122.36292	3.6
1123.48389	37.8
1124.55383	16.7
1125.24072	26.4
1126.92090	4.3
1127.54395	70.4	b (11) (1+)
1128.66235	64.2
1134.24243	17.7
1136.42712	5.7
1137.54980	23.8
1138.31824	44.8
1139.30286	59.2
1140.68433	49.3
1141.34143	6.4
1142.88989	53.8
1144.17554	21.2
1146.11169	3.8
1147.02197	97.3	b (20) (2+)-H2O, b (21) (2+)-H2O-P, b (21) (2+)-NH3-P
1148.08301	358.1	y (20) (2+)-NH3, y (20) (2+)-H2O, b (20) (2+)-NH3
1148.96252	139.0
1150.04370	10.8
1150.72974	11.8
1152.50342	15.5
1155.92285	505.0	b (20) (2+), b (21) (2+)-P, y (21) (2+)-NH3-P, y (21) (2+)-H2O-P
1156.82788	370.9	y (20) (2+)
1157.54028	352.1
1158.44141	29.1
1159.14136	62.6
1161.42517	22.6
1162.68433	47.9
1163.97375	75.2	y (21) (2+)-P
1170.84839	7.4
1171.53357	23.2
1173.18030	11.2
1174.17334	13.9
1175.52576	85.8
1177.41858	13.7
1178.27869	4.3
1180.25903	32.2
1181.04492	25.0
1182.46375	6.8
1183.15942	20.2
1184.35010	46.4
1185.58252	13.5
1187.52332	14.0
1188.40601	30.0
1189.38269	17.9
1190.75635	58.1
1192.58789	16.3
1193.43384	27.0
1196.04260	62.5	b (21) (2+)-NH3, b (21) (2+)-H2O
1198.28308	116.0	b (12) (1+)
1199.43677	71.4
1200.40088	15.8
1204.28345	65.9	y (21) (2+)-H2O, b (21) (2+)
1205.41406	86.8	y (21) (2+)-NH3
1209.06787	36.3
1210.60132	28.4
1213.71216	710.0	y (21) (2+)
1214.50842	219.1
1215.45154	28.0
1216.94287	12.7
1217.72046	5.0
1224.08752	8.7
1225.24609	12.2
1227.34375	268.9	y (9) (1+)
1228.46631	184.1
1229.55981	16.4
1232.75488	7.2
1233.49573	7.6
1234.25403	27.7
1236.62207	13.7
1241.47656	22.4
1242.41113	10.9
1243.15698	24.9
1248.63562	10.7
1253.44653	10.1
1258.63477	8.9
1261.98523	6.2
1267.51794	37.9
1271.46472	9.2
1282.32410	14.2
1285.44128	17.0
1286.11658	16.8
1289.85730	7.8
1291.58167	60.6
1292.50769	4.1
1299.39673	6.6
1300.34448	9.7
1309.46741	8.1
1311.38757	9.1
1312.28259	7.7
1319.63684	11.6
1320.96008	15.8
1327.53186	320.0	b (13) (1+)
1328.47644	158.6
1329.81189	34.6
1330.72974	10.9
1333.05798	2.6
1334.40356	7.5
1338.33228	66.8	y (10) (1+)-H2O
1339.50525	70.6	y (10) (1+)-NH3
1342.88367	3.3
1343.58899	16.5
1346.36853	55.5
1347.25647	11.5
1351.38196	19.9
1352.09802	4.3
1354.31775	8.9
1356.47375	107.9	y (10) (1+)
1357.65857	26.2
1361.93213	16.9
1362.86121	17.0
1364.45007	8.2
1365.22339	10.4
1369.88391	9.7
1378.97620	10.9
1383.25281	15.4
1388.29651	4.7
1389.26160	12.9
1391.57800	15.7
1392.48254	12.5
1395.75867	24.0
1402.47253	10.4
1410.81067	6.1
1414.39539	9.6
1415.51697	18.1
1416.72180	26.4
1419.59473	17.6
1423.53894	11.0
1424.19275	2.1
1426.05310	15.6
1427.48718	168.5	y (11) (1+)
1428.30432	57.0
1429.09973	35.5
1441.66418	6.4
1442.70764	15.9
1443.41602	15.1
1447.82043	6.2
1449.59460	13.6
1454.87061	3.3
1456.38269	13.5
1459.49292	10.3
1460.31409	15.3
1474.41785	55.2
1475.41687	97.5	b (14) (1+)
1479.56165	7.9
1495.26257	18.2
1510.70081	8.0
1528.39697	83.0	y (12) (1+)
1529.75574	19.8
1530.81555	6.7
1531.61780	16.1
1532.57581	7.2
1542.59875	3.3
1545.62097	3.1
1552.42822	9.3
1555.62781	11.8
1556.99329	28.7
1565.04614	14.0
1570.84033	4.7
1585.43188	9.9
1587.79407	46.7	b (15) (1+)
1588.74915	14.3
1589.53015	6.8
1633.45007	20.5
1636.94006	9.2
1640.29651	13.6
1641.39319	4.7
1642.59900	2.8
1646.13354	5.2
1655.14319	9.1
1664.27710	10.1
1690.96863	12.2
1691.89954	23.8
1695.02454	3.8
1704.81287	7.2
1705.64429	3.6
1759.84656	11.8
1770.77429	11.1
1771.65271	17.3
1775.72546	7.0
1801.05554	11.5
1813.84546	27.8
1817.31384	9.6
1827.37231	24.3
1898.48364	6.9
1923.94153	5.1
1927.88074	12.0
1929.64417	13.3
1940.60425	6.8
1942.36487	31.6
1945.71033	8.2
