# Supplementary material for: Phosphoproteomic Analysis of Platelets Activated by Pro-Thrombotic Oxidized Phospholipids and Thrombin
Source: PLoS One. 2014 Jan 6;9(1):e84488. doi: 10.1371/journal.pone.0084488 (PMC3882224; doi:10.1371/journal.pone.0084488)
Supplement: Annotated Spectra S3 — (ZIP) [file pone.0084488.s006.zip › KIEIGDGAELTAEFLYDEVHPK_-23_2_122682.txt]

m/z	i	matches
242.36018	13.4
243.22241	8.5
244.31406	69.0	y (2) (1+)
245.25262	8.7
247.33896	10.9
248.19839	18.6
249.53793	18.0
258.14157	24.2
275.43097	12.3
277.36160	15.6
280.37933	38.3
281.00363	5.6
285.43671	20.1
286.27441	19.5
288.66449	13.0
289.43341	11.0
296.39136	7.2
299.19867	11.4
301.13220	19.4
302.16309	20.9
305.15488	16.1
306.35791	7.6
308.29810	33.8
310.33044	18.3
311.26016	5.9
312.28394	10.4
313.22247	7.3
317.48483	24.8
319.84396	11.8
325.45496	22.7
327.51349	13.1
328.46814	21.3
329.53479	20.3
330.31195	8.7
335.35907	16.8
336.14325	15.7
337.50882	27.9
341.15790	42.4
343.58594	3.7
344.21786	23.0
345.20972	75.0
346.16864	24.8
347.50150	6.5
348.50574	8.4
349.23572	4.5
351.97827	8.3
353.29608	34.7
354.46649	18.8
355.25781	5.9
357.18713	29.2
359.18002	15.9
361.19183	6.5
363.26971	39.0
364.76038	42.5
366.18457	8.8
369.17578	37.2
371.31818	62.4
373.40845	14.6
374.23633	15.8
376.28195	7.6
381.18262	134.9	y (3) (1+)
382.61938	19.7
383.32190	8.2
385.12952	7.8
387.36194	7.0
388.15387	11.4
389.29053	17.2
390.74609	9.8
392.45532	11.4
394.33008	7.0
395.31989	17.1
395.93652	4.0
397.28912	37.1
403.77551	9.2
405.99225	10.1
409.92395	11.8
412.90625	7.8
413.82184	15.6
415.35992	30.0
416.27222	18.4
417.91974	13.7
420.65082	9.2
421.32825	12.6
422.31995	11.2
423.98706	16.6
428.55023	15.6
429.25085	14.8
430.10254	35.2
432.21832	19.6
434.04413	9.5
436.03833	13.7
437.21533	15.8
438.40460	40.0
440.29651	16.7
442.65131	8.0
444.26093	6.5
446.89331	10.7
449.27509	16.4
449.92871	4.3
454.05939	72.2
457.76520	3.2
460.17731	4.0
462.29321	7.0
466.42340	3.7
467.02527	7.3
468.10773	15.1
470.12146	33.1
471.43237	8.2
472.14172	24.3
473.12646	2.6
474.43164	7.5
475.51147	9.1
476.31262	4.8
477.06433	17.5
479.03668	28.2
480.31494	62.2
481.12067	63.2
481.99005	5.0
484.27679	132.5	b (4) (1+), y (7) (2+)
485.40924	18.2
486.81818	9.8
488.21838	7.9
490.27795	7.3
490.89136	7.0
495.37866	13.6
496.14526	30.6
497.25439	24.2
498.29004	65.9
499.13885	17.5
500.99982	4.8
502.15222	7.9
507.43854	34.7
508.59503	27.7
513.51263	3.2
514.45068	40.1
515.29144	17.0
516.14050	3.7
517.81232	20.6
518.46832	17.1
520.94531	12.2
521.75562	25.9
523.22943	23.7
525.33923	44.5
526.55695	42.7
527.17944	1.9
528.50372	31.3
531.42828	12.8
532.26868	23.9
533.44934	7.0
534.41565	25.4
535.59729	24.7
537.09296	18.8
538.45294	20.2
540.86786	208.2	b (5) (1+), y (8) (2+)
541.73645	21.8
542.57227	21.9
543.26575	24.0
544.50970	97.7
546.10461	20.3
546.94965	37.0
550.34290	17.7
551.20300	9.5
553.20990	14.8
555.76147	32.0
558.42645	2.9
559.52246	15.9
560.56555	17.3
562.31512	50.5
564.60938	83.7	y (9) (2+)-P, b (11) (2+)
565.36334	21.9
566.07697	19.9
567.85150	6.2
569.94073	10.1
571.06940	11.5
572.47028	18.8
573.70667	22.9
575.33954	14.3
577.42438	15.3
579.15814	22.2
580.02716	21.1
581.77045	169.4	y (15) (3+)-P
582.80231	30.9
583.56970	10.0
585.19385	7.0
587.30304	10.7
588.19781	33.3
589.47223	5.4
591.28607	97.0	y (14) (3+), b (12) (2+)-NH3, y (5) (1+)-H2O, b (12) (2+)-H2O
592.27411	18.4
593.50909	96.7
594.42352	60.5
595.43121	3.2
596.43909	7.3
597.22723	27.9
598.30139	38.7
599.50281	79.5	b (12) (2+)
600.42572	28.9
601.19110	60.8
603.45581	37.3
604.66193	11.4
605.61774	31.3
607.18744	7.9
608.24500	106.9	y (15) (3+)-H2O
609.42297	244.4	y (15) (3+)-NH3, y (5) (1+)
610.49701	102.8	b (17) (3+)-NH3-P, b (16) (3+), b (17) (3+)-H2O-P
611.19000	7.0
611.79803	4.0
612.66693	19.3
614.63098	466.6	y (9) (2+), y (15) (3+)
615.73102	35.8
616.67780	16.6
617.62354	39.7
619.16888	47.6
619.91754	8.9
621.40186	11.5
622.06097	11.2
624.44629	30.6
625.27386	50.1
625.91974	71.1
626.58112	16.7
628.44061	36.5
629.42255	19.5
630.19623	7.7
631.29132	16.1
633.70520	25.7
635.10144	4.5
636.20795	9.5
637.32611	23.2
638.52997	81.6	b (6) (1+)-H2O, y (17) (3+)-P
639.61987	9.6
641.81787	60.9
643.67676	39.7
644.45441	44.8
645.22662	20.0
646.39850	31.2
647.48639	47.0
648.28046	37.4
650.20685	90.6
651.39227	75.2
652.52930	20.8
653.13617	5.7
653.96393	50.6
655.37128	149.0	b (13) (2+)-H2O
656.26947	381.1	b (6) (1+), y (11) (2+)-H2O-P, b (13) (2+)-NH3, y (11) (2+)-NH3-P
657.20862	173.5
658.59784	41.1
660.15686	37.6
661.12708	17.5
662.19647	32.8
663.31952	11.7
664.53876	60.9
665.39484	49.9
666.52423	103.7	y (17) (3+)-NH3, y (17) (3+)-H2O
667.72772	15.1
668.33575	30.1
669.77643	51.2
670.65924	129.6	y (10) (2+)-NH3
671.52411	21.7
672.99982	85.4
673.75391	21.0
674.58356	5.9
675.81366	33.4
676.94666	9.2
678.77460	161.3	y (10) (2+)
679.67407	52.1
680.36029	14.9
681.06116	33.2
681.92706	14.7
682.57886	52.6
683.53955	16.8
684.36859	21.5
685.16199	33.4
685.91205	50.4
688.07379	60.6
690.15826	25.5
691.50568	8.5
693.93549	36.8
695.43610	57.4
696.33899	11.0
697.33441	39.4
698.51147	22.4
700.95435	34.9
702.15643	15.0
704.57269	21.4
706.35406	20.5
707.68097	75.7	y (6) (1+)-NH3, y (12) (2+)-NH3-P
708.55298	16.1
709.65350	7.5
711.20593	34.4
712.04340	15.8
713.33478	34.5
714.58551	316.1	y (11) (2+)
715.49890	165.9	y (12) (2+)-P
716.52594	26.4
717.90747	13.9
718.72321	49.6
719.93231	38.0
721.29999	20.7
722.82404	186.6	y (19) (3+)-H2O, y (19) (3+)-NH3
723.70221	52.3
724.41931	398.6	y (6) (1+)
725.23969	154.4	b (19) (3+)
726.17352	42.4
727.36261	28.5
728.72473	62.9
729.62848	59.0
731.19940	85.9
731.93207	2.8
732.65039	12.5
733.73737	65.6	y (20) (3+)-NH3-P, y (20) (3+)-H2O-P
734.57343	8.4
735.59198	75.6
736.80511	46.5
738.06488	105.2	b (20) (3+)-P, b (14) (2+)
739.21063	85.5	y (20) (3+)-P
739.96490	15.2
740.56732	61.5
741.32281	31.2
742.02484	14.7
743.64807	12.4
744.61224	58.0
746.11884	18.7
747.26410	19.5
748.13745	61.6
749.13666	30.0
750.13800	61.1
751.52563	68.1
752.42773	14.6
753.53827	62.2
754.84412	79.7
756.55475	40.4
757.47162	21.3
758.46289	24.1
759.44489	100.5
760.16876	16.0
761.03522	34.7
761.88538	45.4
763.31085	62.1
764.27484	78.1	y (13) (2+)-NH3-P
765.04987	171.5	y (20) (3+)-H2O, y (12) (2+), b (20) (3+)-H2O, b (21) (3+)-NH3-P, b (20) (3+)-NH3, b (21) (3+)-H2O-P
766.23785	32.1
767.01599	121.4	b (8) (1+)-NH3, b (8) (1+)-H2O
767.92297	16.1
768.67853	5.7
769.84991	42.4
770.71606	57.3
772.07758	107.4	y (20) (3+), y (13) (2+)-P
773.37280	24.3
774.82764	41.6
775.92499	99.4
777.12115	109.1	y (21) (3+)-P
778.14661	13.4
779.29633	34.0
780.18164	6.2
781.61304	52.2
782.37701	4.3
783.22418	3.4
784.32520	118.5	b (8) (1+)
785.32050	209.8	b (15) (2+)-NH3, b (15) (2+)-H2O
786.33832	127.0
787.34442	80.2
788.78583	89.6
789.72302	27.8
790.37482	43.8
791.45367	54.0
792.45459	116.2
793.75568	93.4
794.94250	169.4	b (15) (2+)
796.01025	48.0
796.73596	39.3
798.28253	82.6	b (21) (3+)-NH3
799.59564	40.7
800.43854	23.7
801.43579	53.4
802.40936	40.2
803.17352	206.7	b (21) (3+), y (21) (3+)-H2O, y (21) (3+)-NH3
804.33844	182.7
805.08215	15.9
806.16632	78.3
807.01373	74.3	[M+3H] (3+)-NH3-H2O-P
807.66693	70.2
808.59747	25.5
809.62457	124.5	y (21) (3+)
810.69757	112.4
811.91199	185.9	y (13) (2+)-H2O
812.65601	57.8
813.71710	258.9	[M+3H] (3+)-H2O-P, [M+3H] (3+)-NH3-P
814.68585	81.2
815.81354	87.1
816.63208	122.6
817.34735	7.6
818.26184	45.4
819.67560	212.3	[M+3H] (3+)-P
820.69379	169.8	y (13) (2+)
821.79333	119.8
823.11798	8.4
823.91742	116.1
824.79041	113.3
825.53302	157.2
826.32800	125.9
827.21674	163.5	y (14) (2+)-H2O-P
828.26984	113.6	y (14) (2+)-NH3-P
829.38385	96.2
830.16803	67.9
830.77521	101.4
831.42474	211.8
832.33044	171.4
833.25800	176.5
834.23938	320.9
835.22748	362.1
836.31964	124.3	y (14) (2+)-P
837.18658	39.3
838.21997	239.0
839.50110	106.0
840.38513	352.1	[M+3H] (3+)-NH3-H2O
841.19830	325.6
842.56110	290.4
843.70453	190.0
844.80481	150.2
845.72821	14.2
852.72314	17.2
860.09814	3.4
860.82721	6.5
862.38275	17.1
863.58246	3.2
864.91034	22.6
866.45013	30.7
867.20465	15.8
868.12988	41.2
869.37970	13.3
870.68915	11.4
873.46539	9.2
874.45905	12.3
876.54291	100.0	y (14) (2+)-H2O
877.35748	32.1
877.98492	37.9
879.02356	32.1
880.09503	51.0
881.95929	15.1
885.66553	32.3
886.62860	46.5
887.49933	38.3
888.40991	42.5
889.20300	22.9
890.07794	14.6
891.08099	58.7
892.34442	15.0
893.02460	15.6
895.13794	19.5
896.33691	62.5
897.80463	108.8
898.40729	56.6
900.88251	94.1	y (16) (2+)-P
902.89227	89.2
903.51758	6.2
904.66840	20.4
905.81836	102.0
907.73199	48.4
908.46899	3.4
910.43335	13.4
911.13300	40.9
912.27582	5.9
913.31952	207.5	b (9) (1+), y (15) (2+)-NH3
914.80591	89.8
915.64911	126.7	b (17) (2+)-NH3-P, b (17) (2+)-H2O-P, b (16) (2+)
916.64789	77.2
917.75494	3.7
919.41779	24.6
920.77417	56.2
921.84296	125.4	y (15) (2+)
922.58966	7.6
923.47614	16.3
925.05621	83.8	b (17) (2+)-P
926.17999	36.7
927.20605	4.3
929.45490	32.6
931.97675	110.7
933.51880	44.6
934.57709	29.2
936.52594	67.2
938.37402	120.4
939.49408	161.8
940.76227	103.8	y (16) (2+)-NH3, y (16) (2+)-H2O
941.66058	20.4
942.39307	25.4
943.21460	47.7
944.19141	15.3
945.26825	16.0
946.45581	71.8
948.25201	20.0
949.28564	190.0
949.90259	231.2	y (17) (2+)-H2O-P, y (7) (1+)-H2O
950.50592	649.0	y (16) (2+), y (7) (1+)-NH3, y (17) (2+)-NH3-P
951.25592	202.5
952.41260	78.8
953.24261	8.9
953.99414	11.2
954.79980	64.4
956.20465	38.9
957.33521	81.2
958.77643	73.2	y (17) (2+)-P
960.79395	111.6
962.62653	104.8
964.09448	258.6	b (17) (2+)-H2O, y (8) (1+)-H2O-P
965.12476	47.7
966.71283	190.9
967.35809	1286.3	y (7) (1+)
968.34601	682.5
969.20294	316.8
969.97095	92.1
971.33691	49.3
972.60492	56.7
973.36401	166.6	b (17) (2+)
974.70313	72.0
975.64185	65.0
976.86865	54.6
978.38336	23.1
979.21417	24.3
980.51276	86.0	b (18) (2+)-NH3-P, b (18) (2+)-H2O-P
981.24799	63.9
982.40845	40.3
983.03802	21.6
984.30908	111.2
985.45209	22.6
988.12250	41.4
990.15460	10.1
992.14990	86.2
993.21118	7.3
994.40131	26.5
995.47144	45.6
996.50317	11.3
998.27808	229.7	y (17) (2+)-NH3, y (17) (2+)-H2O
999.07355	27.1
1000.14178	47.9
1002.04376	64.9
1003.73907	45.7
1004.91437	6.8
1007.58038	124.7	y (17) (2+)
1008.47943	67.1	b (10) (1+)-H2O
1009.44629	75.8	b (10) (1+)-NH3
1010.24689	42.7
1012.20355	2.3
1013.13043	32.3
1014.25592	16.1
1015.49677	32.3
1017.28839	36.9
1018.52045	24.6
1019.22046	16.0
1020.34204	41.7
1020.97925	7.2
1022.28149	31.9
1023.39038	3.4
1024.24451	7.4
1024.93481	14.5
1025.68018	24.0
1026.56824	344.2	b (10) (1+)
1027.62451	361.9	y (18) (2+)-NH3, y (18) (2+)-H2O
1028.71313	83.9
1029.47400	88.1	b (19) (2+)-H2O-P, b (18) (2+)-NH3, b (18) (2+)-H2O, b (19) (2+)-NH3-P
1030.26074	54.3
1031.77710	36.8
1033.75024	64.6
1034.52966	118.1	y (19) (2+)-NH3-P, y (19) (2+)-H2O-P
1035.87158	461.8
1036.67773	615.7	y (18) (2+)
1037.83887	73.9	b (19) (2+)-P, b (18) (2+)
1038.52258	7.6
1039.63867	77.1
1040.35327	49.1
1041.33398	17.2
1042.09082	56.2
1043.12512	48.0
1043.94519	31.5
1045.33813	21.2
1046.38159	50.3
1047.18921	29.2
1048.34058	50.3
1049.19446	13.9
1050.65686	27.9
1052.24622	110.2
1053.31689	87.6
1054.81274	67.0
1055.64844	5.2
1056.47339	12.7
1057.18433	5.6
1058.63745	24.4
1059.45178	52.1
1060.61841	36.7
1061.62415	186.2
1062.48267	78.3	y (8) (1+)-H2O
1063.37805	115.9	y (8) (1+)-NH3
1064.11279	33.4
1065.06067	59.4
1065.87402	27.3
1067.51318	80.6
1068.46973	24.8
1069.46094	30.4
1070.53687	94.8
1071.37439	42.8
1072.37988	36.6
1073.73840	46.3
1076.54370	11.1
1077.48560	27.1
1078.63330	9.3
1080.37012	905.0	y (8) (1+)
1081.44080	337.8
1082.54810	100.8
1083.44739	211.8	y (19) (2+)-NH3, y (19) (2+)-H2O
1084.23462	75.8
1085.59778	68.9
1086.48584	9.4
1087.70386	144.4	b (19) (2+)
1088.49353	7.4
1089.21631	3.7
1090.04688	12.4
1091.35364	10.7
1091.96667	34.3
1092.58862	751.9	y (19) (2+)
1093.32593	439.4
1094.10791	112.0
1094.87427	56.2
1095.88757	51.2
1097.05188	34.4
1098.40991	26.5
1099.30652	73.7	b (20) (2+)-NH3-P, y (20) (2+)-H2O-P, y (20) (2+)-NH3-P
1100.08630	54.8
1101.05176	21.9
1103.03906	44.2
1104.28418	48.8
1105.35303	43.8
1106.26501	42.6
1108.34131	51.0
1109.44177	106.7	b (11) (1+)-H2O
1110.42676	92.3	b (11) (1+)-NH3
1111.54382	26.0
1112.40906	17.6
1113.48450	18.9
1114.14160	8.5
1115.12451	61.9
1115.81958	19.6
1117.88440	35.6
1120.60449	13.2
1122.08374	8.8
1122.90320	14.2
1124.45935	19.1
1126.05005	17.7
1127.47998	126.7
1128.26868	149.1	b (11) (1+)
1129.25818	57.3
1130.48853	34.1
1132.04272	29.3
1132.84961	63.6
1134.07898	10.0
1135.35364	2.9
1137.27466	40.4
1139.47107	165.7
1140.28638	65.2
1141.09204	59.5
1142.03003	44.6
1143.07446	72.2
1144.51465	22.4
1147.17346	230.8	b (21) (2+)-H2O-P, b (20) (2+)-H2O, b (21) (2+)-NH3-P
1147.93518	541.6	b (20) (2+)-NH3
1148.75781	706.6	y (20) (2+)-H2O, y (20) (2+)-NH3
1149.88013	85.0
1151.09656	25.3
1152.20715	11.7
1154.16113	52.1
1155.90039	586.9	y (21) (2+)-H2O-P, b (21) (2+)-P
1156.73682	874.8	y (20) (2+), b (20) (2+), y (21) (2+)-NH3-P
1157.57983	563.5
1158.40796	32.3
1159.35339	41.6
1160.41553	17.3
1161.02759	17.7
1162.39734	31.5
1164.96008	2.9
1165.71118	34.6
1168.43152	29.4
1170.63184	10.3
1172.39490	4.3
1174.38708	17.1
1175.14587	9.4
1177.15137	32.4
1178.60364	24.4
1179.39917	15.0
1180.36267	59.9
1181.18188	25.2
1182.34375	71.6	b (12) (1+)-NH3
1183.77002	28.0
1185.56433	99.3
1186.44727	37.3
1189.29248	15.5
1190.62866	30.5
1191.54871	10.8
1193.09302	11.0
1193.80164	20.2
1195.65247	76.2	b (21) (2+)-H2O, b (21) (2+)-NH3
1196.46631	6.4
1197.20520	32.8
1198.47449	189.2	b (12) (1+)
1199.38855	134.1
1200.32910	160.1
1202.75244	19.2
1204.89099	215.3	y (21) (2+)-NH3, y (21) (2+)-H2O, b (21) (2+)
1205.78003	79.7
1208.05579	51.8
1208.80542	34.4
1209.75928	45.8
1210.45508	37.8
1211.28296	112.5	y (9) (1+)-NH3
1213.55396	813.0	y (21) (2+)
1214.19556	517.5
1214.95337	488.6
1215.90698	49.5
1216.53308	56.4
1217.57581	46.2
1219.04346	54.3
1219.68213	4.4
1220.82349	55.1
1225.34961	8.5
1227.37317	581.9	y (9) (1+)
1228.51868	417.1
1229.54077	28.1
1230.55103	22.2
1232.61646	4.0
1233.62915	49.3
1238.39990	79.8
1240.59619	7.6
1241.52112	24.4
1242.39600	9.2
1250.55115	22.6
1251.20349	21.3
1252.18005	13.8
1256.80701	13.1
1258.27917	24.5
1267.03650	12.8
1268.24951	15.8
1274.47668	5.4
1275.43372	32.6
1278.06091	16.7
1279.63843	4.8
1282.18262	10.7
1284.54407	15.5
1286.78479	47.1
1287.54797	6.1
1291.77966	6.7
1292.40588	10.6
1293.33704	24.1
1296.67664	6.8
1299.09680	7.3
1300.97351	4.3
1302.51318	15.2
1303.67297	12.4
1304.33972	10.5
1310.41028	66.0	b (13) (1+)-H2O, b (13) (1+)-NH3
1311.17456	8.2
1311.91467	8.0
1313.32349	5.9
1317.75916	8.9
1318.60181	15.0
1320.74988	40.0
1321.60217	29.9
1323.05298	18.3
1327.47852	296.5	b (13) (1+)
1328.47937	271.9
1329.80920	168.1	y (11) (1+)-P
1330.59119	65.6
1331.49426	6.3
1334.78442	11.1
1335.71570	10.3
1336.44666	26.6
1338.58850	192.9	y (10) (1+)-H2O
1339.54980	131.3	y (10) (1+)-NH3
1340.62134	45.1
1341.42542	9.6
1346.18555	18.2
1347.39709	85.9
1348.35486	8.0
1351.82532	21.9
1353.82776	31.9
1354.57813	16.2
1356.24146	88.0	y (10) (1+)
1357.60388	133.6
1358.55969	22.9
1359.64270	40.8
1361.45630	66.4
1368.61121	8.3
1370.61804	3.2
1374.53931	14.3
1376.19226	19.7
1380.45422	21.9
1389.82349	19.8
1391.65369	7.1
1392.61548	8.6
1395.62817	8.8
1397.71924	16.7
1399.29529	7.8
1405.19397	14.4
1410.29602	29.5
1411.90686	4.3
1418.43359	40.0
1427.58984	126.8	y (11) (1+)
1428.64453	119.8
1429.90613	40.7
1431.24487	14.7
1432.71509	17.4
1434.10645	22.6
1442.41028	57.8
1445.17200	30.3
1447.06885	23.1
1453.62341	21.6
1454.76599	35.2
1456.95532	11.2
1459.67200	67.1
1460.51868	16.0
1462.54175	10.8
1463.63269	19.4
1465.56873	18.5
1466.77014	19.7
1472.71680	11.4
1473.57214	4.6
1474.51074	96.4	b (14) (1+)
1475.66833	237.1
1476.73096	50.3
1477.52893	35.1
1494.56799	15.1
1502.31360	17.2
1508.27161	10.5
1518.36414	37.8
1519.51306	24.2
1520.71362	16.1
1528.22644	14.7
1529.53162	102.4
1530.55908	32.1
1531.94189	15.8
1533.81384	17.2
1536.55798	41.1
1545.40027	5.1
1551.39722	4.3
1553.55298	7.2
1554.54431	5.4
1559.41992	6.8
1561.68274	11.2
1565.35657	22.7
1570.53369	3.4
1572.68530	16.4
1575.46155	11.7
1587.12292	33.0
1587.79285	2.9
1588.66028	27.6
1589.79041	25.7
1590.71655	25.1
1609.70728	4.8
1612.84009	4.8
1615.03589	45.2
1627.19165	10.0
1631.67297	21.4
1633.38306	6.1
1638.93921	12.5
1641.58423	22.2
1642.97046	15.9
1644.18372	19.2
1646.33069	21.4
1647.41736	17.5
1655.35046	33.5
1656.23853	7.0
1657.49524	4.3
1669.69153	12.2
1672.64905	17.1
1673.67896	8.1
1674.63257	22.5
1683.35718	7.9
1690.60034	29.0
1697.45239	5.1
1702.85461	11.7
1707.43042	3.7
1713.75867	6.8
1725.97729	18.6
1744.96704	11.4
1752.26868	9.2
1754.26038	15.1
1755.06262	9.0
1755.87622	19.4
1771.84058	21.6
1782.80249	8.7
1788.59583	8.7
1804.51843	13.9
1805.13293	20.5
1817.41919	31.7
1820.81226	6.5
1825.91431	9.4
1828.25562	4.3
1829.18518	22.0
1830.01526	8.7
1830.95789	7.0
1833.69019	12.5
1842.21887	10.9
1851.32849	7.3
1870.53894	5.3
1881.97791	34.0
1883.66443	4.3
1895.55493	12.6
1899.09705	5.6
1936.36841	22.4
1942.00952	36.5
1944.33020	13.9
1946.15344	29.4
1972.71594	5.9
