# Supplementary material for: Phosphoproteomic Analysis of Platelets Activated by Pro-Thrombotic Oxidized Phospholipids and Thrombin
Source: PLoS One. 2014 Jan 6;9(1):e84488. doi: 10.1371/journal.pone.0084488 (PMC3882224; doi:10.1371/journal.pone.0084488)
Supplement: Annotated Spectra S3 — (ZIP) [file pone.0084488.s006.zip › KIEIGDGAELTAEFLYDEVHPK_-24_2_125898.txt]

       m/z	          i	matches
 252.00510	      10.6
 273.99985	       1.8
 280.38196	       8.9
 283.05109	       5.0
 285.75095	      10.1
 288.08286	      11.3
 289.04245	      12.6
 291.06003	      17.1
 295.23694	      15.3
 297.24539	       3.1
 302.38586	      11.0
 307.50958	      19.5
 314.84830	       2.9
 317.12500	       7.0
 326.16547	      10.8
 328.35648	      19.1	b (6) (2+), y (8) (3+)-P
 345.11566	      16.5
 347.34778	      21.2
 349.14868	       9.4
 353.30554	      27.0	b (3) (1+)-H2O, y (6) (2+)-H2O
 354.01480	      10.4
 357.31665	      18.0	b (7) (2+)
 359.33295	       4.6
 360.18433	      17.1
 364.31635	      30.6	y (3) (1+)-NH3
 366.29327	      18.9
 369.06854	      12.3
 369.82251	       7.5
 371.10608	       6.1
 377.89453	       7.9
 381.40210	      65.2	y (3) (1+)
 387.33044	       3.6
 388.31189	      14.1
 395.26685	      18.1	b (12) (3+)-NH3
 396.49414	      11.2
 402.84949	       4.2
 405.60980	       3.6
 408.31824	       5.3
 411.80646	       4.8
 419.10492	       1.8
 423.22595	       4.2
 426.01379	       2.3
 429.93750	       3.3
 432.96051	      13.1
 436.67627	       3.8
 438.49323	      18.8	y (11) (3+)-NH3-P, y (11) (3+)-H2O-P
 440.23187	       3.6
 442.19562	      11.6
 449.39526	      16.1
 454.16052	       1.8
 456.36914	      11.7
 458.22638	       7.5
 460.25238	       3.2
 461.35266	      15.3
 463.36517	       5.7
 465.14771	       7.4
 467.48230	      11.7
 468.54321	       9.6
 471.40057	       1.8
 474.99066	       8.5
 476.34338	       3.1
 480.21515	      16.7
 481.26599	      44.7
 484.35059	      29.5	b (4) (1+), y (7) (2+)
 485.18164	       9.3
 496.31390	       9.2
 498.08704	      25.9
 500.24951	       2.1
 503.52228	       8.8
 504.62610	       4.0
 505.71869	       3.2
 508.27991	      20.4
 509.54480	       8.9
 513.92010	      20.3	b (10) (2+)
 516.20093	      23.1
 521.22540	       9.7
 525.26422	       5.1
 526.19580	       4.0
 532.18671	       3.8
 537.41455	       4.7
 538.07605	       3.4
 540.76508	      38.0	b (5) (1+), y (8) (2+)
 541.45673	      23.3	y (13) (3+)-H2O
 542.90106	      43.8	y (13) (3+)-NH3
 544.32361	      21.1
 551.43982	       7.5
 553.21747	      13.3
 555.26556	      14.0
 556.16864	       6.7
 557.04303	       3.8
 559.13885	      23.8
 561.39233	      17.4
 562.64142	      10.3
 564.23785	      40.1	b (11) (2+)
 566.91681	      52.1
 569.84418	      13.6
 571.09052	      20.6
 574.43909	       5.7
 575.33136	      10.1
 577.04413	       2.9
 579.28656	      15.9
 581.59796	      60.6	y (15) (3+)-P
 583.00372	       3.3
 585.58612	      26.4	y (14) (3+)-H2O, y (14) (3+)-NH3
 586.98621	      27.7
 587.89795	      10.7
 591.03479	      52.2	y (5) (1+)-H2O, b (12) (2+)-NH3, y (14) (3+), b (12) (2+)-H2O
 592.64178	      12.3
 594.43097	       9.9
 596.73926	      13.3
 598.04102	      33.2
 599.41010	      29.3	b (12) (2+)
 600.59637	      17.3	y (16) (3+)-P
 606.73090	      24.5
 607.92285	      71.2	y (15) (3+)-H2O
 609.23810	      39.6	y (5) (1+), y (15) (3+)-NH3
 610.47864	       2.9
 611.34210	       3.3
 612.25848	       3.6
 614.41687	      98.8	y (15) (3+), y (9) (2+)
 615.40411	       9.2
 616.36456	      25.7	b (17) (3+)-P
 617.32263	       8.8
 617.99982	       5.5
 619.38287	      12.0
 620.56061	       4.2
 623.81317	      12.7
 625.85126	       9.5
 626.83075	       8.6
 628.15283	      23.7	y (16) (3+)-H2O, y (16) (3+)-NH3
 630.30682	      35.3	y (10) (2+)-P
 636.48669	       1.6
 639.21674	      49.7	y (17) (3+)-P, b (6) (1+)-NH3
 641.50110	      24.9
 644.43555	      39.8
 646.61017	      17.7
 647.43860	       7.9
 650.15424	       9.0
 651.41571	      10.5
 652.37189	       9.0
 654.03723	      37.7	b (18) (3+)-NH3-P, b (18) (3+)-H2O-P
 655.22699	      38.7	b (13) (2+)-H2O
 656.47186	      78.5	y (11) (2+)-NH3-P, b (13) (2+)-NH3, y (11) (2+)-H2O-P, b (6) (1+)
 658.22711	      15.3
 662.48035	      23.0
 664.20642	      67.7	b (13) (2+)
 664.87469	      19.2	y (11) (2+)-P
 667.80341	      34.9
 668.58710	      10.6
 669.79596	      34.2	y (10) (2+)-H2O, y (10) (2+)-NH3
 671.76978	      24.9	y (17) (3+)
 672.38971	       9.1
 674.98895	      16.9
 676.62189	       9.4
 677.51672	      13.2
 678.92566	      35.7	y (10) (2+)
 680.21771	      27.2
 681.54004	       7.0
 682.49121	      17.7
 683.94562	      17.5
 685.88031	      11.6
 686.73767	      31.3	b (18) (3+)-NH3, b (19) (3+)-H2O-P, b (18) (3+)-H2O, b (19) (3+)-NH3-P
 687.37189	      10.8
 689.40295	      29.6
 690.12579	      38.1	y (19) (3+)-NH3-P, y (19) (3+)-H2O-P
 691.31378	       2.7
 693.29517	      25.6	b (19) (3+)-P
 694.14545	      18.9
 694.79840	      25.1	b (7) (1+)-H2O
 696.32831	      17.3	b (7) (1+)-NH3, y (19) (3+)-P
 697.53235	       6.8
 698.13519	      10.5
 701.32642	      11.5
 703.79089	      25.9
 704.70551	      51.8	y (11) (2+)-H2O
 705.34113	      11.9
 706.79962	       8.2
 707.57965	       7.5
 708.40631	       5.7
 710.32739	      89.2
 711.21796	       4.2
 712.21283	      13.4
 714.60754	      42.5	y (11) (2+)
 715.74908	      10.8
 716.48950	      30.7	y (12) (2+)-P
 717.15979	      10.6
 718.25488	      22.6
 720.00653	       4.7
 721.63385	      91.2
 722.55554	      61.4	y (19) (3+)-NH3, y (19) (3+)-H2O
 723.40277	      31.5
 724.32532	      91.1	y (6) (1+)
 725.60120	      33.8	b (19) (3+)
 726.70416	       5.7
 727.57574	      15.0
 728.68994	      30.8	b (14) (2+)-H2O, y (19) (3+), b (14) (2+)-NH3
 731.36658	      30.8
 732.12701	      24.6	b (20) (3+)-H2O-P
 733.16302	      31.5	y (20) (3+)-NH3-P, b (20) (3+)-NH3-P, y (20) (3+)-H2O-P
 734.00214	      18.2
 734.97968	      14.7
 736.67889	      10.4
 737.67352	      46.7	b (14) (2+)
 738.83655	     106.1	y (20) (3+)-P, b (20) (3+)-P
 739.44757	      13.6
 740.65753	       2.9
 741.91461	      10.7
 744.20416	      30.7
 745.72156	      31.3
 746.57861	      29.5
 747.47418	       9.9
 748.42761	      19.6
 749.45789	      28.9
 750.18506	      46.9
 753.72772	      25.7
 754.74036	       5.5
 756.76483	      19.6	y (12) (2+)-NH3
 757.67291	      35.9
 759.42950	     116.5
 760.32806	     101.6
 761.15118	      40.6
 762.00464	      55.5
 763.30658	      15.0
 764.81879	      68.1	b (21) (3+)-H2O-P, b (21) (3+)-NH3-P, y (12) (2+), b (20) (3+)-NH3, b (20) (3+)-H2O
 765.98041	      60.7	y (20) (3+)-NH3, b (8) (1+)-H2O, y (20) (3+)-H2O
 767.03259	      21.1	b (8) (1+)-NH3
 767.66901	      20.6
 769.67517	      15.5
 771.56378	      33.9	y (21) (3+)-NH3-P, b (20) (3+)
 772.38348	      45.2	y (13) (2+)-P, y (20) (3+)
 773.47742	      22.0
 774.44269	      26.9
 775.41608	      14.2
 776.11499	      45.9	y (21) (3+)-P
 777.16058	      25.6
 778.62952	      13.6
 780.41272	      44.9
 781.37122	      16.6
 782.64624	      53.4
 783.47021	      60.4
 784.34027	      32.7	b (8) (1+)
 786.04462	     104.8	b (15) (2+)-NH3, b (15) (2+)-H2O
 787.55469	       7.9
 789.01111	      94.4
 789.75104	      32.7
 790.45520	       3.9
 791.51465	      28.0
 792.60858	      55.0
 793.80817	      61.5	b (15) (2+)
 794.42438	      54.4
 795.40875	      42.1
 796.19244	      48.4
 797.35846	      65.4	b (21) (3+)-H2O, b (21) (3+)-NH3
 797.98749	      17.0
 800.96960	      42.9
 802.35663	      14.5
 803.59235	      56.2	b (21) (3+), y (21) (3+)-NH3, y (21) (3+)-H2O
 804.40210	      50.8
 805.10425	      94.4
 806.47150	       5.4
 807.36426	     102.8	[M+3H] (3+)-NH3-H2O-P
 808.59222	      48.5	y (21) (3+)
 809.39600	      12.2
 810.24933	      40.3
 811.44257	      59.4
 813.07489	     113.2	y (13) (2+)-NH3, y (13) (2+)-H2O, [M+3H] (3+)-NH3-P, [M+3H] (3+)-H2O-P
 814.07996	      59.8
 815.32837	      98.3
 816.12939	      41.9
 816.96771	      35.1
 818.52197	      53.4
 819.37244	      13.7
 820.45770	      46.3
 821.75604	      98.0	y (13) (2+)
 823.14740	      68.2
 824.31543	     178.2
 825.39716	      67.4
 826.58063	     150.7
 827.32806	      51.1
 828.34906	     103.4	y (14) (2+)-H2O-P, y (14) (2+)-NH3-P
 830.13947	      61.8
 831.43311	     173.5
 832.28387	      49.2
 833.26923	     345.1
 834.22369	     203.4
 835.19086	     170.6
 836.11548	     152.4	y (14) (2+)-P
 836.88190	      10.2
 837.67859	      85.6
 838.63171	      39.2
 839.36371	       2.6
 841.46436	      41.6
 842.37201	     122.4
 843.42474	     244.2
 844.34143	      11.3
 845.02148	       5.1
 845.71509	       5.5
 852.37701	       8.0
 856.17249	       9.3
 859.20514	      29.0	b (16) (2+)-NH3-P
 863.50134	      19.1	y (15) (2+)-H2O-P, y (15) (2+)-NH3-P
 868.25940	      11.1
 869.93494	      17.4	y (7) (1+)-P
 870.62323	       6.6
 871.42834	      12.3
 874.20508	      47.8
 875.59192	      19.3
 876.67828	      70.8	y (14) (2+)-H2O, y (14) (2+)-NH3
 878.84723	      33.2
 882.33655	      25.0
 886.47119	      72.1	y (14) (2+)
 887.50861	      12.3
 889.54895	      29.9
 890.80841	      13.0
 891.49176	      19.8	y (16) (2+)-H2O-P
 896.39874	      25.4	b (9) (1+)-NH3
 898.28375	      49.1
 899.17120	       2.5
 901.39203	       4.9
 902.64807	      15.7
 903.93164	       4.4
 905.83795	       3.1
 906.80664	      15.4
 908.19037	      22.4	b (16) (2+)-NH3
 909.09424	      15.2
 912.06250	       8.8
 913.58569	      93.4	y (15) (2+)-NH3, b (9) (1+)
 914.70850	      56.9	b (17) (2+)-H2O-P
 916.44550	      45.7	b (17) (2+)-NH3-P, b (16) (2+)
 917.36572	      15.9
 919.15430	       2.0
 921.46161	      25.7	y (15) (2+)
 922.18817	      14.4
 922.88837	      12.7
 925.45972	      24.9
 926.57233	       8.6
 928.08148	       7.6
 928.94830	      25.7
 929.94183	      16.1
 931.49200	      27.8
 932.11157	       4.8
 933.55780	      34.6
 935.12531	      18.9
 936.55103	       5.1
 938.93671	      11.6
 939.75165	      18.1
 946.65363	      20.5
 947.53760	      32.7
 949.17670	      71.7
 950.17706	     116.1	y (7) (1+)-NH3, y (16) (2+), y (17) (2+)-H2O-P, y (7) (1+)-H2O, y (17) (2+)-NH3-P
 951.35327	       5.3
 952.64111	      21.5
 955.30646	       9.8
 956.34357	      25.6
 958.40332	      49.2	y (17) (2+)-P
 959.41431	      16.7
 960.17725	       9.1
 966.67700	      86.6
 967.36774	     343.1	y (7) (1+)
 968.32343	     116.1
 969.03497	      44.9
 969.90399	      40.2
 971.29889	       4.4
 973.14160	      12.9
 975.73480	      48.8
 976.74365	      21.6
 978.47467	      19.3	y (18) (2+)-NH3-P, y (18) (2+)-H2O-P
 980.87994	      18.3	b (18) (2+)-NH3-P
 981.72070	      10.8
 982.41772	       3.6
 984.24640	      32.2
 985.05096	      13.8
 986.29126	      25.5	y (18) (2+)-P
 989.22559	      10.5
 989.91803	      21.5
 991.36810	      18.2
 992.53369	      55.3
 993.59473	      73.2
 994.89105	      38.8
 999.21948	      27.4	y (17) (2+)-H2O, y (17) (2+)-NH3
1000.49878	       7.8
1003.15576	      28.6
1004.18213	       4.4
1007.34296	      35.5	y (17) (2+)
1008.39496	      16.3
1009.34991	      24.6	b (10) (1+)-NH3
1010.91241	      16.1
1013.45410	      56.6
1014.15448	      14.1
1014.80585	      32.8
1016.43878	      13.9
1017.65863	      11.9
1019.04193	      21.8
1020.16772	      50.2
1022.95117	      40.6
1026.52393	     117.9	b (10) (1+), y (18) (2+)-H2O
1027.53394	      15.8
1028.62781	      27.9	b (18) (2+)-H2O
1029.83545	      96.6	b (19) (2+)-H2O-P, b (19) (2+)-NH3-P, b (18) (2+)-NH3
1030.56189	       7.4
1034.28735	     126.4	y (19) (2+)-NH3-P, y (19) (2+)-H2O-P
1035.10571	      23.0
1036.02368	     229.1	y (18) (2+)
1037.39526	       9.0
1040.84229	       8.2
1041.80005	       8.5
1043.24194	      20.2	y (19) (2+)-P
1045.02979	      67.5
1046.75537	      10.8
1047.58948	      12.1
1049.31982	       3.6
1051.27539	      23.0
1053.75781	       4.0
1055.91809	      47.6
1056.84570	      20.6
1057.76074	       6.0
1059.02673	       8.5
1062.20508	     108.1	y (8) (1+)-H2O
1063.66406	      24.3	y (8) (1+)-NH3
1065.34424	       4.6
1066.53052	      10.3
1067.67249	       8.2
1068.42285	      25.3
1069.97278	      15.6
1073.63696	      18.6
1074.33838	      14.8
1075.15918	      17.8
1075.84912	      12.7
1076.50073	      14.6
1077.82153	      15.2
1080.33459	     192.7	y (8) (1+)
1081.31812	      58.6
1082.94702	     296.1	y (19) (2+)-H2O
1083.84351	      82.3	y (19) (2+)-NH3
1084.96655	      10.7
1086.33569	      22.9
1087.21289	      22.6	b (19) (2+)
1087.81409	       3.1
1090.43896	      10.0
1092.44971	     153.7	y (19) (2+)
1093.48730	      70.6
1095.48645	      18.4
1096.38232	      31.4
1098.00378	      13.1
1099.49890	      10.4
1101.73315	       9.5
1102.58582	      61.3
1104.86255	      17.2
1105.62439	      20.8
1107.38599	      19.1	b (20) (2+)-P
1108.61523	      34.0	y (20) (2+)-P
1109.42371	      49.6	b (11) (1+)-H2O
1110.73767	      12.8
1111.73865	      12.6
1112.49744	       2.8
1113.46338	      22.7
1115.48938	       4.0
1116.80591	      10.2
1117.87781	      15.3
1119.64063	       6.4
1124.45581	      30.2
1127.46851	      56.5	b (11) (1+)
1129.14709	      22.9
1130.28027	      23.1	y (9) (1+)-P
1131.69360	       8.3
1134.38940	      10.1
1138.48804	      39.8
1139.59888	       3.8
1140.92212	      19.4
1141.78955	       3.1
1142.40894	      36.1
1144.19019	       3.3
1145.39172	      18.2
1147.19360	       9.0
1147.91626	     189.0	y (20) (2+)-H2O, b (20) (2+)-NH3, y (20) (2+)-NH3
1148.72461	     127.7
1149.48999	      27.5
1150.60010	      10.5
1151.59839	      11.7
1153.37549	      30.1
1155.90649	     142.7	y (21) (2+)-H2O-P, b (21) (2+)-P
1156.51160	     153.3	y (20) (2+), y (21) (2+)-NH3-P, b (20) (2+)
1157.12610	      90.5
1157.74646	      77.5
1159.40747	      36.3
1160.58655	      17.2
1161.71460	       4.0
1162.74316	       2.0
1165.51208	      16.8
1167.43066	      11.8
1170.04895	       7.9
1170.94971	      18.6
1171.85156	      25.7
1172.72168	      10.0
1173.84668	       8.3
1176.32520	      28.2
1180.45923	      25.9	b (12) (1+)-H2O
1181.39380	      19.4	b (12) (1+)-NH3
1183.15149	      36.3
1183.91272	      35.0
1184.71802	       4.5
1186.99451	       6.2
1190.67529	       5.8
1191.41516	       5.8
1192.77917	      25.5
1195.21948	      12.8
1196.64014	      15.0
1198.82629	      41.0	b (12) (1+)
1199.43896	      18.2
1200.28027	       4.4
1201.27954	      13.1
1203.02087	       7.6
1204.92627	      84.0	b (21) (2+), y (21) (2+)-NH3, y (21) (2+)-H2O
1208.15527	      22.6
1209.21826	      46.4	y (9) (1+)-H2O
1211.85327	      28.3
1213.51538	     287.8	y (21) (2+)
1214.61682	      46.5
1215.23169	      10.0
1216.63708	      13.3
1217.27734	       8.3
1218.18103	      10.9
1220.12952	       4.6
1222.36987	       4.0
1224.74902	      10.2
1225.63770	      10.1
1227.54590	     147.0	y (9) (1+)
1228.50171	      36.4
1229.75757	      12.3
1233.67566	       5.3
1234.58398	       7.2
1238.50122	      10.8
1239.74133	       5.6
1241.43774	       5.1
1242.27234	       5.3
1243.65552	      10.0
1245.93323	       6.6
1247.76587	       4.4
1249.37891	       4.8
1258.05676	      11.5
1259.69507	      14.0
1268.46582	       3.1
1271.77234	       5.1
1274.13611	      35.9
1277.32336	      16.5
1285.19348	      30.8
1290.58032	       8.6
1291.99133	      13.9
1292.62109	       5.4
1296.51843	      18.1
1297.76917	      15.1
1298.65039	       7.1
1299.26868	       8.1
1304.72742	       2.9
1307.56360	      19.4
1309.92102	      16.0
1310.75867	      23.1	b (13) (1+)-NH3
1312.57446	       6.4
1317.00159	      23.4
1318.39172	      35.3
1321.59326	       8.0
1327.44836	      72.2	b (13) (1+)
1328.46423	      19.8
1329.64185	      30.4	y (11) (1+)-P
1335.93787	       7.2
1336.79248	      17.5
1338.06799	      23.5
1339.31873	      40.4	y (10) (1+)-H2O, y (10) (1+)-NH3
1343.10974	       4.8
1346.63806	       9.2
1347.76453	      18.4
1356.05383	      29.9	y (10) (1+)
1356.75916	       1.7
1360.88525	       8.9
1361.63806	      22.6
1383.77625	       7.4
1388.71301	       5.5
1389.49487	      28.4
1398.51965	      14.2
1399.36804	      12.8
1410.67542	       4.9
1411.29980	      14.6
1414.73145	      10.1
1417.41565	      11.3
1419.71167	       5.9
1425.74475	       5.6
1427.72131	      15.6
1430.92041	      48.7	y (12) (1+)-P
1438.20984	      11.3
1439.38708	      11.5
1441.60046	       2.9
1456.94482	      26.5	b (14) (1+)-NH3, b (14) (1+)-H2O
1458.92639	       9.5
1464.14709	      10.6
1467.76892	       4.2
1474.17468	      13.0
1474.80664	      34.7	b (14) (1+)
1475.80823	       8.2
1490.72571	       3.6
1491.65613	       6.5
1499.36584	       3.1
1500.62854	       9.6
1502.54187	       8.9
1511.21228	       8.3
1528.91443	       3.8
1529.65247	      20.4
1532.57800	       4.1
1536.56555	      12.9
1570.49585	       6.2
1587.14722	       5.4
1595.96057	       7.5
1598.16772	       7.8
1608.48352	       3.0
1624.59741	       9.5
1641.80505	      16.8
1644.20691	      17.6
1656.65698	       7.8
1680.89246	       7.2
1682.95276	       5.9
1684.57703	      12.6
1691.54822	       9.4
1707.85608	       7.0
1744.34875	      15.0
1759.95203	       8.7
1769.50330	       6.6
1770.67993	      13.3
1775.76624	       2.5
1827.62964	      12.1
1891.27893	      15.7
1946.86414	      10.9
