# Supplementary material for: Phosphoproteomic Analysis of Platelets Activated by Pro-Thrombotic Oxidized Phospholipids and Thrombin
Source: PLoS One. 2014 Jan 6;9(1):e84488. doi: 10.1371/journal.pone.0084488 (PMC3882224; doi:10.1371/journal.pone.0084488)
Supplement: Annotated Spectra S3 — (ZIP) [file pone.0084488.s006.zip › KIEIGDGAELTAEFLYDEVHPK_-25_2_122822.txt]

m/z	i	matches
242.32491	2.5
244.09935	6.9
256.06354	12.7
258.40176	4.8
275.81335	3.5
277.11047	2.4
279.49738	8.3
284.34210	8.1
286.04462	4.8
293.25446	4.4
310.59296	7.7
326.26236	9.6
328.06033	13.9
329.05466	11.6
336.64304	8.9
339.61725	4.6
343.28967	16.6
347.50543	6.3
348.15277	4.6
349.12033	17.5
351.35822	6.5
352.21387	5.6
356.83124	6.4
359.10150	10.4
363.54785	6.3
365.52167	4.6
369.11646	18.2
370.79013	14.3
371.42706	16.8
373.40430	3.5
374.93500	7.4
375.57605	3.0
380.33710	8.1
381.41669	17.5
385.56451	5.6
390.85693	14.8
394.57758	8.6
397.23688	17.9
401.33923	9.9
403.31543	5.9
406.85040	16.5
408.51929	5.6
414.28888	6.1
422.19403	3.7
430.40997	5.5
431.42786	18.2
432.51678	15.1
434.12787	33.9
437.23718	11.4
438.29785	18.7	y (11) (3+)-H2O-P, y (11) (3+)-NH3-P, b (13) (3+)-NH3
453.25952	3.3
454.12549	6.3
456.44159	12.2
457.38989	6.3
464.29517	2.4
468.31244	7.2
473.36353	10.6
476.55621	21.9	y (11) (3+)
478.88031	3.0
480.69342	13.5
481.56067	13.4
483.34290	4.3
484.32379	22.5	b (4) (1+), y (7) (2+)
488.75305	11.5
490.49213	5.8
491.41974	12.5
495.81537	15.4
496.55066	16.5
497.31812	7.6
499.27838	16.3
500.67645	11.1
502.23456	9.1
503.68542	7.6
508.44598	17.8
514.51135	7.2
516.45404	2.8
522.32043	7.2
523.63068	19.3	b (5) (1+)-H2O, b (15) (3+)-NH3, b (5) (1+)-NH3, b (15) (3+)-H2O
526.30255	10.2
530.35120	13.7
531.27118	6.5
533.54498	15.0
534.42285	11.9
538.34863	19.3
540.86438	10.8
542.20819	4.1
543.48083	14.5
544.53815	35.3
545.42059	33.0
546.91663	6.2
548.53674	34.5	y (13) (3+)
549.43170	2.2
551.12646	13.9
553.44122	4.6
555.61121	80.3	b (11) (2+)-NH3, b (11) (2+)-H2O, y (9) (2+)-H2O-P
557.35529	13.9
558.34399	5.6
558.96747	22.1	y (14) (3+)-P
562.52466	9.1
563.37994	6.9
564.75067	22.9	b (11) (2+)
565.70612	41.8	y (9) (2+)-P
566.40607	16.0
567.50226	21.9
571.09106	22.1
573.11084	3.7
576.50977	15.0
578.22760	16.6
580.62347	5.4
582.12994	7.4
583.27582	5.9
584.82495	15.3
586.16742	9.7
587.16376	4.1
589.38306	29.3
591.33191	35.1	b (12) (2+)-H2O, y (5) (1+)-H2O, y (14) (3+), b (12) (2+)-NH3
593.19623	14.1
595.47266	12.1
597.37170	4.8
598.34589	25.3
599.75873	30.5	b (12) (2+)
602.36865	3.9
603.89172	3.9
605.26007	20.2	y (9) (2+)-NH3, b (16) (3+)-NH3, y (9) (2+)-H2O, b (16) (3+)-H2O
607.14307	5.4
609.10950	56.6	y (5) (1+), y (15) (3+)-H2O, y (15) (3+)-NH3
609.97339	3.5
612.70337	28.5
613.44232	9.3
614.50812	20.8	y (9) (2+)
615.18146	22.4	y (15) (3+)
617.59314	13.7
619.27899	12.0
620.23260	6.8
621.77167	42.1	y (10) (2+)-NH3-P
622.73871	26.3
624.87439	3.7
626.28705	3.2
627.95697	25.0	y (16) (3+)-H2O, y (16) (3+)-NH3
628.95953	40.4
629.71387	8.6
631.05103	9.1
632.05371	33.8
634.07501	4.2
635.55005	11.7
638.18921	26.2	b (6) (1+)-H2O
641.42859	12.5
642.06964	3.4
643.48248	3.0
644.35394	41.5	b (17) (3+)-NH3
646.96954	50.8
648.36389	12.3
649.12689	15.2
652.34033	11.9
653.49280	23.3	b (18) (3+)-H2O-P, b (18) (3+)-NH3-P
654.12866	17.6
656.21692	121.7	b (6) (1+), b (13) (2+)-NH3, y (11) (2+)-NH3-P, y (11) (2+)-H2O-P
657.21002	13.7
658.30957	6.1
659.42413	15.9
661.00201	7.2
662.24323	17.0
663.18286	19.3
664.34015	89.0	b (13) (2+)
667.59772	72.5
668.41876	44.5
670.02734	52.7	y (10) (2+)-H2O, y (10) (2+)-NH3
671.03900	14.3
671.96185	28.8	y (17) (3+)
673.42230	16.9
677.59650	45.2
678.70929	30.3	y (10) (2+)
679.48785	5.2
680.36188	14.3
683.46979	9.1
685.69012	41.2	y (18) (3+)-H2O, y (18) (3+)-NH3, b (18) (3+)-H2O
687.06549	30.0	b (19) (3+)-NH3-P, b (18) (3+)-NH3, b (19) (3+)-H2O-P
687.87726	45.2
689.10626	16.4
690.35773	6.9
692.06610	14.2
693.36859	33.3	b (19) (3+)-P
694.27631	24.0
696.83795	43.2	b (7) (1+)-NH3
697.73578	6.0
698.49438	11.2
700.58362	40.1
701.28314	6.9
704.58112	16.2
706.24756	20.4	y (11) (2+)-NH3
707.08374	33.8	y (12) (2+)-H2O-P, y (12) (2+)-NH3-P, y (6) (1+)-NH3, y (6) (1+)-H2O
707.70819	7.7
708.38580	26.5
709.16541	8.8
709.80951	12.5
712.03741	38.3
714.29877	19.9	y (11) (2+)
715.31732	19.9	y (12) (2+)-P
715.97223	8.9
716.69281	35.3
718.52606	50.8
719.92273	19.3	b (19) (3+)-NH3, b (19) (3+)-H2O
722.23956	214.3	y (19) (3+)-H2O, y (19) (3+)-NH3
723.10059	85.6
724.30396	112.3	y (6) (1+)
724.95343	15.6
726.32251	36.1
727.46936	2.8
729.37604	84.9	y (19) (3+), b (14) (2+)-NH3, b (14) (2+)-H2O
730.30127	13.3
731.91687	11.8
733.34180	25.0	b (20) (3+)-NH3-P, y (20) (3+)-NH3-P, y (20) (3+)-H2O-P
734.20837	18.3
735.91815	26.0
736.82892	78.7
737.67059	91.1	b (14) (2+), b (20) (3+)-P
738.91718	67.9	y (20) (3+)-P
739.75635	28.3
744.03314	18.5
746.58618	26.8
747.35498	50.0
748.15741	38.5
749.01721	33.8
750.01770	84.3
750.88568	9.5
752.25952	24.3
753.33417	28.7
754.53290	5.4
755.25549	42.8	y (12) (2+)-H2O
755.93866	26.2	y (12) (2+)-NH3
757.23242	9.3
759.55713	208.1
760.48474	19.2
761.15204	56.8
763.15912	22.2	y (13) (2+)-H2O-P
764.37457	48.3	b (21) (3+)-H2O-P, b (21) (3+)-NH3-P, y (13) (2+)-NH3-P, y (12) (2+), b (20) (3+)-H2O
765.45013	43.5	b (20) (3+)-NH3
766.27399	50.5	y (20) (3+)-H2O, y (20) (3+)-NH3, b (8) (1+)-H2O
767.21094	14.1
769.10907	36.4
769.87604	18.9
771.21899	46.1	b (21) (3+)-P, y (21) (3+)-NH3-P, y (21) (3+)-H2O-P, b (20) (3+)
772.08600	142.0	y (20) (3+), y (13) (2+)-P
772.92981	20.8
774.20258	27.3
774.84332	4.9
775.90961	123.4
776.94586	73.1	y (21) (3+)-P
778.64020	34.1
779.49652	67.5
780.78912	46.7
782.90411	21.5
784.15643	7.8
784.78717	9.3
786.19025	72.5	b (15) (2+)-NH3, b (15) (2+)-H2O
787.77319	54.0
789.06989	160.4
790.38501	50.8
791.30939	35.3
792.32660	107.1
793.43292	28.2
794.36127	82.1	b (15) (2+)
795.31549	45.4
796.19659	46.1
797.87543	77.4	b (21) (3+)-NH3, b (21) (3+)-H2O
799.21332	16.5
800.95050	38.5
802.08734	268.2
803.57294	93.4	y (21) (3+)-NH3, y (21) (3+)-H2O, b (21) (3+)
804.79535	50.4
806.05573	51.2
807.21735	133.5	[M+3H] (3+)-NH3-H2O-P
808.27802	38.3
809.33832	17.8
810.44714	11.6
811.11353	58.8
812.27704	132.7	y (13) (2+)-H2O, y (13) (2+)-NH3
813.20898	97.1	[M+3H] (3+)-NH3-P, [M+3H] (3+)-H2O-P
814.17133	80.5
815.10962	44.2
815.82245	27.3
817.05969	22.8
818.56396	269.4
819.40381	212.6	[M+3H] (3+)-P
820.18542	66.3
821.14752	43.0
822.16919	118.8	y (13) (2+)
823.36407	65.0
824.37012	73.2
825.49066	55.4
826.73785	54.5
827.70526	17.8
828.42029	35.1	y (14) (2+)-H2O-P, y (14) (2+)-NH3-P
830.11261	255.0
831.10675	68.4
831.92163	117.5
833.12189	279.4
834.14410	356.5
835.13275	113.8
836.21484	89.4	y (14) (2+)-P
836.95801	88.8
837.65851	38.8
839.22516	169.4
840.26825	111.5	[M+3H] (3+)-NH3-H2O
841.32721	35.3
842.23926	177.5
843.11060	136.3
844.59277	11.7
845.63434	5.4
849.92712	9.1
852.42993	17.8
853.31555	7.8
857.61859	10.0
859.47058	5.6
863.12866	9.1
864.13849	5.2
865.49713	22.5
866.36938	2.4
868.11334	6.1
869.26855	31.5	y (7) (1+)-P
871.76172	20.7
872.39160	15.7
873.20099	48.6	y (15) (2+)-P
874.38629	31.2
879.27966	80.3
880.33240	34.8
881.99591	42.2
883.43872	24.2
886.08545	28.4	y (14) (2+)
887.48895	12.6
889.66492	37.2
890.86932	57.2
892.36969	27.6	y (16) (2+)-NH3-P, y (16) (2+)-H2O-P
893.96942	9.3
895.17102	18.2
896.07709	99.6	b (9) (1+)-NH3, b (9) (1+)-H2O
896.88501	12.2
898.53314	14.4
899.97382	11.8
900.62360	6.9
901.53510	34.2	y (16) (2+)-P
902.29785	10.4
903.42676	23.9
906.70892	8.0
907.53558	8.9
908.16376	8.7
909.37622	37.9
912.66449	17.7
913.30255	20.9	b (9) (1+), y (15) (2+)-NH3
914.15851	6.7
915.52740	9.1
916.21582	6.9
917.28619	21.1
918.30011	21.2
921.12616	32.6	y (15) (2+)
922.29889	27.4
925.56439	11.7
928.16180	4.7
931.24585	14.8
931.96027	22.3
932.75214	71.4
933.73511	204.3
934.36621	2.9
935.39624	10.4
936.90259	15.8
938.53217	76.3
939.53558	31.1
942.47021	7.4
944.29614	16.7
946.62402	11.5
947.66058	6.0
949.15942	75.5
950.15973	124.8	y (16) (2+), y (17) (2+)-H2O-P, y (17) (2+)-NH3-P, y (7) (1+)-NH3, y (7) (1+)-H2O
951.16632	39.4
951.90063	33.5
955.27863	46.2
957.40497	54.1
958.03442	5.2
960.92499	40.2
961.88898	59.1
962.53986	20.7
965.59808	77.4	y (8) (1+)-NH3-P, b (17) (2+)-NH3
967.31616	322.8	y (7) (1+)
968.22748	78.3
969.40552	58.7
970.10620	34.8
970.81128	36.5
973.75055	9.3
976.80438	65.5
978.46094	29.2	y (18) (2+)-NH3-P, y (18) (2+)-H2O-P
979.80322	45.2	b (18) (2+)-NH3-P, b (18) (2+)-H2O-P
981.17041	40.8
982.21198	9.1
983.52472	7.2
985.05768	20.6
990.61298	22.4
991.93994	60.5
993.64209	26.1
995.62323	37.2
996.92670	49.0
1000.91602	3.9
1003.07251	15.8
1003.88281	43.5
1006.81635	38.7	y (17) (2+)
1009.30511	21.7	b (10) (1+)-NH3, b (10) (1+)-H2O
1011.19946	14.8
1012.76929	12.4
1013.42114	11.6
1014.45013	43.5
1016.11859	26.4
1018.52423	4.8
1019.47858	6.9
1024.23267	22.6
1026.37598	54.6	b (10) (1+), y (18) (2+)-H2O
1027.13293	19.9	y (18) (2+)-NH3
1028.97327	18.7	b (18) (2+)-H2O
1030.20081	20.6	b (18) (2+)-NH3, b (19) (2+)-NH3-P, b (19) (2+)-H2O-P
1031.16833	58.4
1033.27344	158.1
1034.41406	84.2	y (19) (2+)-NH3-P, y (19) (2+)-H2O-P
1035.76709	24.4
1036.63916	73.2	y (18) (2+)
1037.68701	34.6	b (18) (2+)
1039.33643	26.0
1039.94971	19.1
1040.89648	8.3
1042.22266	13.9
1044.56921	28.5
1045.65515	10.8
1047.17224	13.4
1048.26135	4.6
1050.61011	3.9
1051.46069	14.8
1052.60107	5.6
1054.15283	45.0
1057.65723	27.1
1059.40430	57.0
1060.90137	62.7
1061.51184	2.7
1062.31287	8.0
1063.20593	16.5
1064.62305	24.9
1065.52686	8.5
1068.28748	22.5
1069.31812	37.9
1070.69995	5.4
1072.66968	70.7
1073.39722	17.8
1074.40088	47.8
1075.05920	28.0
1076.16992	21.8
1077.51404	4.1
1080.40479	212.2	y (8) (1+)
1081.45398	55.9
1082.45410	286.9
1083.16553	315.8	y (19) (2+)-H2O
1084.17566	50.4	y (19) (2+)-NH3
1085.94763	29.8
1086.64880	11.3
1087.49744	60.7	b (19) (2+)
1088.52271	31.1
1089.85962	15.1
1090.75769	17.7
1091.66528	2.2
1092.89551	69.5	y (19) (2+)
1094.15979	8.6
1096.56384	45.4
1097.90967	17.3
1099.69226	38.4	y (20) (2+)-H2O-P, y (20) (2+)-NH3-P
1101.27441	25.8
1101.90430	27.8
1104.52039	39.9
1107.97803	49.4	y (20) (2+)-P
1108.65283	24.7
1109.92676	26.4	b (11) (1+)-NH3, b (11) (1+)-H2O
1111.35461	16.5
1113.10498	15.7
1114.48230	44.3
1118.50049	17.2
1122.14209	5.7
1124.51025	13.2
1125.20044	4.6
1126.35583	35.2
1127.14343	32.1	b (11) (1+)
1129.40845	5.2
1130.59302	15.4
1135.03052	6.7
1137.01172	32.9
1138.25342	6.5
1139.44385	33.8
1140.92126	107.7
1142.34619	30.1
1144.44189	9.8
1146.42212	17.1
1148.09839	266.1	b (20) (2+)-NH3, y (20) (2+)-H2O, y (20) (2+)-NH3
1148.93970	15.7
1149.82568	8.8
1151.70276	16.1
1154.42871	20.7
1155.86182	139.3	b (21) (2+)-P, y (21) (2+)-H2O-P
1156.79346	161.9	y (21) (2+)-NH3-P, b (20) (2+), y (20) (2+)
1158.05396	36.1
1160.68872	8.0
1161.32288	4.7
1166.08423	13.6
1168.72607	9.8
1174.38184	27.5
1179.23547	27.3
1181.35413	20.7	b (12) (1+)-NH3, b (12) (1+)-H2O
1183.48767	21.8
1184.63318	2.4
1185.44604	13.3
1189.25769	39.3
1191.79565	21.9
1195.87622	35.6	b (21) (2+)-NH3, b (21) (2+)-H2O
1197.71387	11.1
1198.35193	20.1
1199.37891	32.4	b (12) (1+)
1200.29639	2.2
1203.52356	44.0
1204.53271	23.6	y (21) (2+)-H2O, b (21) (2+)
1205.58398	24.7	y (21) (2+)-NH3
1208.56262	15.6
1209.43115	8.0
1210.64648	26.8	y (9) (1+)-NH3
1212.09058	4.3
1213.53394	100.5
1214.33606	128.7	y (21) (2+)
1218.63599	3.2
1221.29004	32.9
1222.66980	3.9
1223.68872	13.9
1225.74402	8.4
1227.51965	89.9	y (9) (1+)
1228.20996	28.2
1229.93164	23.3
1233.21191	12.3
1241.62061	9.8
1243.45410	12.8
1246.47827	8.8
1248.78711	17.7
1251.63855	8.7
1257.71338	8.2
1278.45300	7.6
1280.86877	19.2
1282.88757	34.6
1284.01733	5.2
1287.01208	5.2
1288.55688	12.5
1300.55005	17.6
1309.05066	4.5
1311.33374	30.5	b (13) (1+)-NH3, y (11) (1+)-H2O-P
1315.48083	18.2
1316.90149	13.0
1318.13098	23.3
1319.48230	4.4
1327.60925	104.1	b (13) (1+)
1328.72986	43.8
1329.51135	38.2	y (11) (1+)-P
1338.48511	12.3
1339.51477	7.1
1340.37317	3.5
1345.31152	4.1
1347.72986	10.5
1351.78113	10.0
1356.46570	18.8	y (10) (1+)
1357.40747	2.2
1366.56677	17.5
1369.76941	14.6
1372.87073	8.0
1379.06433	9.7
1410.55432	8.9
1413.00110	14.1
1424.45813	8.5
1427.54456	45.6	y (11) (1+)
1429.09790	6.3
1435.38892	10.3
1440.04895	6.3
1441.18909	10.4
1445.45129	6.7
1447.72583	3.6
1453.68176	17.0
1455.94324	11.5
1457.47424	3.8
1458.09241	12.4
1462.45374	6.7
1474.57043	32.2	b (14) (1+)
1477.54541	8.9
1478.74243	11.4
1502.67603	7.6
1508.72449	19.6
1509.76196	28.8
1523.54211	19.7
1527.72351	11.6
1528.79260	15.2
1544.03760	34.7	y (13) (1+)-P
1558.57654	11.6
1588.22791	3.1
1592.75281	7.2
1595.58606	12.2
1616.59412	6.3
1617.80237	9.8
1619.66919	6.1
1641.36829	8.5
1642.15930	7.1
1643.90906	11.2
1655.17249	9.4
1656.60266	17.3
1658.44885	4.1
1663.78687	13.5
1668.77271	7.6
1680.03247	12.0
1683.52185	10.0
1704.34436	15.2
1726.25256	13.7
1844.92297	6.3
1856.21313	4.3
1862.54211	8.5
1899.53284	10.0
1963.16821	12.8
1968.22644	15.4
