# Supplementary material for: Phosphoproteomic Analysis of Platelets Activated by Pro-Thrombotic Oxidized Phospholipids and Thrombin
Source: PLoS One. 2014 Jan 6;9(1):e84488. doi: 10.1371/journal.pone.0084488 (PMC3882224; doi:10.1371/journal.pone.0084488)
Supplement: Annotated Spectra S3 — (ZIP) [file pone.0084488.s006.zip › KIPDGYSGFGK_-7_2_37244.txt]

m/z	i	matches
124.28187	9.3
127.21114	6.7
128.98169	9.6
130.46674	2.6
140.07155	11.3
147.05655	8.0
147.90271	6.8
152.75500	8.5
175.19070	21.0
183.25421	2.4
187.24976	4.0
197.10323	2.2
200.95819	2.6
211.18393	5.0
212.07996	7.0
213.83017	6.3
216.33986	14.1
218.16153	11.9
224.29965	3.3
227.23167	6.3
229.09131	3.3
246.01721	2.6
247.13049	14.5
254.71713	9.1
259.91574	11.7
265.36035	2.6
278.35129	3.1
287.42352	23.7
288.21594	26.0
289.22372	8.6
294.99164	7.3
297.42822	6.1
301.93954	13.0
303.18494	4.6
306.62933	7.1
313.73077	45.5
316.29211	11.0
319.09247	7.7
321.16138	6.3
324.23062	13.3
325.04608	4.7
327.00470	32.2
327.95370	74.4	b (6) (2+)-H2O
329.12646	58.3	b (10) (3+)-NH3-P, b (6) (2+)-NH3, b (10) (3+)-H2O-P
330.26849	9.6
331.31729	29.2
335.57324	7.1
337.18454	13.4
338.21176	16.7
339.51913	3.9
342.13342	6.0
343.07922	6.3
343.87714	3.2
344.82263	17.7
345.42334	10.9
346.06113	16.8
347.99075	5.5
348.99985	2.4
349.89401	8.4
351.68790	51.2	y (3) (1+)
354.08655	17.2
355.15823	19.0
357.26602	3.7
358.50369	22.9
360.94504	9.1
364.30688	7.6
365.46802	15.6
367.87418	43.7
368.49136	52.8	b (10) (3+), y (10) (3+)-H2O, y (10) (3+)-NH3
369.91522	49.0	y (6) (2+)
370.83713	19.6
372.02036	68.5	[M+3H] (3+)-NH3-H2O-P, b (7) (2+)-P
372.97208	46.9
374.63019	32.7
375.95798	41.2
376.99530	6.1
378.99295	25.8
380.90634	49.4
382.32297	15.1
383.05432	3.7
384.40341	43.3	[M+3H] (3+)-P
387.06863	18.4
387.86734	4.4
388.51086	15.3
389.55923	10.3
392.90622	9.6
393.90433	13.1
395.71075	17.4
397.38089	75.5
398.23798	289.0	y (8) (2+)-H2O-P
398.88797	730.7	y (7) (2+), y (8) (2+)-NH3-P
399.80051	111.2
400.55353	4.7
401.40189	38.7	b (8) (2+)-P
402.71655	2.2
404.06116	39.0
407.28854	138.9	y (8) (2+)-P
408.14752	72.3	y (4) (1+)
408.95880	28.3
415.72791	3.9
416.84619	139.2	[M+3H] (3+)+H, [M+3H] (3+)-H, [M+3H] (3+)
417.88968	32.1
418.78064	29.7
432.54959	8.0
434.56866	12.1
435.95700	2.2
436.93842	7.0
438.22885	10.5
444.53171	18.5
445.49258	3.5
451.25937	5.2
453.05667	4.5
453.91019	4.6
454.60147	4.1
458.27402	7.2
469.45743	9.3
472.04095	7.1
490.24521	25.3
492.11520	21.9
501.00443	9.4
516.81110	14.0
519.02631	5.5
529.21167	5.8
536.28436	5.8
540.87799	4.3
544.72833	6.8
575.26837	16.4
576.53693	12.6
595.76892	8.9
614.04828	5.8
624.48669	8.0
628.41315	16.1
668.02826	4.8
683.98492	12.6
705.27222	16.7
712.60486	16.9
765.61407	14.3
808.91656	24.9
812.74243	11.9
817.27618	18.4
