# Supplementary material for: Phosphoproteomic Analysis of Platelets Activated by Pro-Thrombotic Oxidized Phospholipids and Thrombin
Source: PLoS One. 2014 Jan 6;9(1):e84488. doi: 10.1371/journal.pone.0084488 (PMC3882224; doi:10.1371/journal.pone.0084488)
Supplement: Annotated Spectra S3 — (ZIP) [file pone.0084488.s006.zip › KKPLYWDLYEHAQQQLLK_-3_2_69751.txt]

m/z	i	matches
170.05368	14.0
181.06146	10.6
182.92041	12.1
186.77182	78.3
191.01636	9.3
192.93750	6.6
194.25192	17.8
195.24991	10.1
196.16696	3.6
201.03755	17.8
207.14319	17.0
209.12903	7.6
211.11572	39.6
212.23135	16.4
213.12134	8.4
214.19080	9.6
216.09680	60.1
219.20197	6.8
221.14029	5.2
222.07327	33.8
223.05579	7.9
229.04305	45.2
231.06967	10.9
234.31177	12.8
235.09613	16.8
235.93770	18.8
240.42755	22.3
241.09225	11.8
243.23914	26.0
245.09634	37.2
246.00009	33.7
247.23523	25.7
250.50235	8.3
251.10669	47.0
252.29886	8.1
253.94371	14.6
258.28540	5.5
259.20255	23.9
260.17776	11.0
261.04538	22.7
262.24832	4.7
263.06607	10.1
265.18732	12.8
266.09772	26.0
267.36517	34.9
269.21313	24.4
270.87750	40.7
272.01233	15.9
273.42273	13.9
275.28409	28.0
276.34003	30.1
277.36115	9.3
278.22180	5.4
279.17120	23.7
280.89099	13.0
282.13263	18.7
285.11432	79.7
286.24017	30.5
287.34314	48.5
288.24719	17.7
289.30664	36.3
290.23492	20.3
291.89868	12.8
293.26550	100.2
294.30170	12.3
295.22913	28.2
296.32233	8.5
297.26111	6.6
298.26569	7.9
299.35803	45.9
301.12982	29.2
301.99158	91.4
303.25208	129.3
304.12573	9.0
305.11432	3.9
306.26343	26.5
309.25177	32.8
310.23450	16.4
312.34369	31.6
313.37256	9.8
315.40570	26.0
317.20728	62.2
319.14716	63.6
320.41266	25.1
321.28314	35.6
323.14886	7.1
325.12531	11.1
326.57416	30.3
327.55054	48.7
329.08734	12.2
330.92871	33.3
331.54834	18.0
333.27063	38.9
335.36951	72.1
336.04553	18.6
337.27032	17.1
339.43884	19.9
340.40131	10.0
341.22260	17.8
342.24811	13.2
343.31415	19.7
344.50604	20.8
345.19501	21.5
347.25360	111.4
348.43683	40.7
349.08990	57.8
350.30518	26.8
351.09662	23.1
352.91400	66.2
353.74237	41.0
354.71350	61.7
356.05139	57.1
356.91559	7.6
358.00177	15.8
359.21692	49.6
360.22852	7.7
361.38171	3.1
363.19574	88.2
364.27283	12.1
366.37170	19.2
367.18439	22.2
368.81500	33.4
369.45953	35.3
371.42010	25.9
373.25763	53.5
374.20569	15.8
375.20605	69.8
376.53229	41.5
377.32428	62.9
378.10962	40.6
379.40698	15.6
380.93719	12.7
381.99048	17.4
383.36536	46.0
385.26129	23.1
386.41541	124.0
387.58746	23.2
388.22052	1.9
389.35101	61.9
391.22107	68.0
392.30682	29.5
393.56403	117.4
394.40411	29.8
395.36566	86.6
396.89374	54.9
398.37836	18.3
399.23480	24.9
400.19885	61.2
401.32428	129.6
402.89795	68.4
404.17847	26.8
405.27057	72.7
406.29309	35.1
407.11621	21.7
408.57507	123.7	y (10) (3+)-NH3-P, y (10) (3+)-H2O-P, b (6) (2+)
409.35822	42.8
410.41290	27.2
411.28540	9.1
412.57355	26.1
413.41766	14.0
415.15613	70.1
416.29065	18.2
417.41260	18.7
418.20703	13.4
419.16248	110.4
420.55481	20.3
421.39618	126.8
422.64600	51.1
423.29596	18.3
424.36615	44.5
425.53015	53.7
426.21381	56.8
427.15912	45.2
428.10999	27.3
429.16620	17.6
430.32166	78.7
431.17603	80.4
432.41052	76.6
433.35339	25.1
435.20099	125.9	b (13) (4+)-H2O, b (10) (3+)-NH3-P, b (13) (4+)-NH3, y (13) (4+)-NH3
436.99316	4.7
440.68884	52.5
441.34320	9.0
443.94824	6.5
445.11774	20.7
446.49646	81.3
447.56500	154.3
448.63806	191.9
449.38562	145.9
450.30365	54.9
451.38654	33.3
453.12878	24.6
453.80292	10.8
454.71851	49.0
457.89166	132.0	b (7) (2+)-H2O, b (7) (2+)-NH3
458.50909	3.2
459.28894	13.2
460.35791	19.1
461.40631	131.6
462.77264	143.0
463.45416	94.0
464.19507	22.7
465.35632	104.5
466.39032	104.2	b (7) (2+)
467.25397	183.8	b (14) (4+)-NH3, b (4) (1+), b (10) (3+)-NH3, b (14) (4+)-H2O, b (10) (3+)-H2O
468.32904	81.8
469.69922	4.4
470.42084	44.1
471.12756	3.3
473.53040	45.8
474.79822	66.8
475.64191	29.4
476.39758	59.9
477.33252	88.9
478.76813	16.1
479.42407	127.3	b (11) (3+)-H2O-P, y (15) (4+)-NH3-P, y (15) (4+)-H2O-P, y (14) (4+)
480.64282	103.4	b (11) (3+)-NH3-P
481.48041	48.4
482.38788	35.6
483.27368	70.6
484.43939	87.8
485.25098	44.6
486.30804	6.8
486.91888	7.7
487.57910	9.3
488.33801	30.1
489.65692	131.5	y (12) (3+)-P
491.14960	95.3
492.67975	129.0
493.44733	142.1
494.31665	44.0
495.81055	28.9
497.67548	103.2
498.54779	28.9
499.32892	42.4
500.51251	73.2
502.07147	55.7
502.99628	34.6
503.84760	3.6
505.43738	108.6
506.25354	224.9
507.34113	292.8	b (16) (4+)-P, y (16) (4+)-P, y (15) (4+)
508.33307	111.9
509.50665	87.5
511.21838	15.4
512.45868	19.2
513.56805	60.2
515.21460	54.7
516.23743	78.7
517.22150	77.3
518.57404	21.4
519.26575	195.9	b (11) (3+)
520.39691	113.8
521.45477	109.9
522.76434	248.0	y (12) (3+)
523.52142	251.6	b (8) (2+)
524.49854	169.7
525.29364	71.8
526.76385	55.2
527.48212	21.4
528.64209	15.8
530.29126	60.1
531.19073	58.7
532.42706	72.9
533.32422	198.1
534.38104	103.2
535.33545	131.2	y (17) (4+)-NH3-P, y (17) (4+)-H2O-P, b (17) (4+)-P
536.32916	98.4
537.32629	2032.4	b (12) (3+)-NH3
538.39679	456.0	y (9) (2+)-H2O
539.38275	188.3	y (17) (4+)-P, y (9) (2+)-NH3
540.75641	26.6
541.54852	58.7
542.81012	192.6	b (12) (3+)
543.60291	65.1
544.66638	61.5
545.64093	12.7
547.76367	67.0
548.53534	69.0
549.32831	190.4
550.30658	128.2
551.39014	496.5	y (13) (3+)-P
552.50684	363.0	b (13) (3+)-P
553.48572	79.0
554.40839	131.5	b (17) (4+)-H2O
556.17804	36.1
557.45483	167.9
558.61566	116.8
559.43011	93.5
560.13354	215.9	y (17) (4+)-NH3, y (17) (4+)-H2O, b (17) (4+)
560.82831	50.0
561.70721	107.8
562.52283	51.7
563.14740	105.0	[M+4H] (4+)-NH3-H2O-P
564.23840	124.8	y (17) (4+)
565.25092	151.3
566.43854	169.3	[M+4H] (4+)-H2O-P
567.62445	119.0	[M+4H] (4+)-NH3-P
568.47241	16.0
569.19861	73.0
569.94537	57.9
571.69409	132.1	[M+4H] (4+)-P
573.45673	35.2
574.58405	68.1
575.27008	33.2
576.07159	80.7
577.24396	1241.2
578.22211	782.8	y (13) (3+)-NH3, y (13) (3+)-H2O, b (13) (3+)-H2O
579.16705	421.5	b (13) (3+)-NH3
579.96417	192.5
581.15863	123.1
581.97467	32.0
583.43274	175.0
584.77301	483.6	b (13) (3+), y (13) (3+)
586.10046	232.7	b (9) (2+)-H2O-P
587.45166	834.7	b (9) (2+)-NH3-P, [M+4H] (4+)-NH3-H2O
588.61725	9.6
589.38837	11.5
595.43579	103.7	[M+4H] (4+), b (9) (2+)-P, [M+4H] (4+)-H, b (14) (3+)-P
596.18402	27.3
597.43958	81.1
598.69879	37.7
601.18420	14.2
604.06531	24.9
606.16254	10.5
607.75195	30.4
609.38055	5.2
610.28149	12.7
611.78754	18.9
612.40527	19.0
613.50336	51.4
614.41254	67.3
616.99042	22.2
618.69604	43.8
620.16632	115.9	y (10) (2+)-P
621.04584	9.8
623.01923	13.9
623.98773	51.6
625.92938	28.4
626.58087	15.2
627.41302	16.2
628.43658	39.5
629.49982	161.7	y (5) (1+)
630.31506	251.1	b (5) (1+)
631.22858	28.0
632.54303	14.8
633.75531	40.6
634.49652	33.0
636.31232	106.7	b (9) (2+)-NH3
637.36975	4.6
639.05548	184.3	y (15) (3+)-NH3-P, y (14) (3+)
640.15106	73.8
641.45441	65.8
644.58801	55.6
645.36938	16.2
647.50439	50.7
649.34430	10.1
650.51801	29.7
653.61243	26.3
655.60974	13.0
657.45251	8.1
658.35187	15.2
659.02014	13.8
659.71326	8.9
660.70190	59.1
662.34088	4.7
663.70441	52.1
664.99622	3.3
666.61298	48.7
667.48584	9.3
669.33990	305.9	b (16) (3+)-NH3-P, b (16) (3+)-H2O-P, y (10) (2+)
670.25305	186.1	y (15) (3+)-NH3, y (16) (3+)-NH3-P, y (15) (3+)-H2O, y (16) (3+)-H2O-P, b (15) (3+)
675.85883	11.7
677.87915	48.9
678.89642	9.8
680.15265	36.2
681.43469	25.9
682.03851	97.1
683.45392	33.5
685.09906	34.4
685.77734	267.5
686.56311	238.5
687.74512	7.9
688.40582	33.8
691.15936	95.4
691.88458	106.2
692.71515	11.9
693.48981	135.4
694.43732	95.4
695.14075	40.8
696.03424	41.6
697.96173	79.6
699.45807	75.7
703.24268	64.8
704.56860	26.4
705.47302	78.7
707.29022	45.4
708.10834	49.7
709.40088	331.6	b (10) (2+), y (16) (3+)
710.43414	57.4
711.52112	88.4
712.77069	50.5
713.96246	12.7
715.30621	48.8
716.48792	22.7
717.22626	48.1
718.03595	49.9
721.68561	41.8
723.70435	35.0
726.05463	405.4	y (12) (2+)-H2O-P, y (11) (2+), y (12) (2+)-NH3-P
726.82477	87.3
727.44653	30.9
728.36615	100.9
729.23273	26.5
733.82349	79.7
734.88477	37.9
738.09656	29.4
738.89966	6.6
739.95490	61.7
743.33582	356.1
744.10431	398.9
745.78461	70.6
746.59387	64.0
748.18024	21.6
749.21936	19.5
750.49341	10.0
752.07330	166.9	y (17) (3+)
754.50604	32.9
755.59735	98.1
757.51605	35.3
758.36224	24.3
762.83569	53.3
763.78442	43.1
764.53723	23.0
765.51666	31.8
769.01776	19.7
770.25812	22.2
772.48773	15.6
775.06110	124.0	y (12) (2+)-NH3, y (12) (2+)-H2O
775.88367	6.7
776.65497	11.1
777.87573	51.8
778.69806	16.5
783.34753	919.0	y (12) (2+)
784.00348	501.3
784.82971	74.4
785.93488	11.4
790.90784	34.2
791.97443	57.1
795.60016	32.8
797.63477	8.7
798.46014	6.5
799.78076	39.1
800.60205	9.0
805.42596	27.8
807.49017	21.0
808.38043	2.5
809.32910	13.8
811.30072	12.2
813.52838	53.6
815.39984	10.8
818.38306	56.8
821.94684	51.2
823.59955	62.4
825.19238	8.7
826.58838	6.6
827.30536	28.6
828.47980	119.2	b (13) (2+)-P, y (7) (1+)
829.16852	16.5
830.54395	22.2
832.35510	7.6
833.38721	21.4
834.58087	44.6
836.39429	227.6
837.41388	66.8
840.74628	8.3
841.52203	11.2
843.23529	18.4
844.56183	9.5
845.43585	9.0
848.56024	10.4
852.41260	10.8
853.09064	22.9
855.00568	10.5
857.63696	37.6
858.47382	7.7
865.89301	48.7
867.36530	9.2
868.36200	60.1
869.23901	16.6
872.20221	10.9
874.52167	24.4
876.41821	289.0	b (13) (2+), y (13) (2+)
877.74872	36.5
879.82318	24.4
880.64825	13.1
881.62836	8.5
883.55078	17.0
884.98627	3.9
899.52679	15.7
906.16553	13.5
908.60223	13.6
909.27496	7.6
910.16235	4.8
911.76172	6.6
912.97809	13.0
913.60626	11.1
914.60785	32.7
918.35034	14.1
919.12201	38.9
921.26019	10.9
927.67072	5.0
933.55670	25.4
936.50031	24.7
937.63092	9.0
941.04077	5.0
941.73260	12.1
951.02148	3.9
956.03339	11.9
957.99066	47.7
958.69183	36.8
960.33624	8.9
961.27393	18.4
965.45587	70.0
966.48022	12.6
968.02271	6.6
975.33051	12.7
986.22223	11.7
987.62152	11.4
993.42206	12.7
994.24762	20.7
996.30225	99.5
997.28558	29.0
1003.82745	24.3
1005.20282	90.0
1005.94086	48.0
1009.21899	24.3
1012.68829	9.0
1014.50610	33.4
1015.52399	5.5
1016.57892	26.5
1017.30908	10.6
1044.95190	38.2
1061.96411	35.2
1062.70349	42.6
1070.50452	6.9
1085.04456	8.1
1109.33875	35.6
1130.70642	3.9
1140.57190	5.8
1149.76123	7.7
1161.42786	13.0
1169.70923	4.4
1174.26123	19.6
1191.95117	2.8
1339.70227	30.7
1344.55139	37.8
1414.48303	10.0
1416.64380	2.9
1420.46863	12.7
1528.38257	5.8
1609.37659	4.9
