# Supplementary material for: Phosphoproteomic Analysis of Platelets Activated by Pro-Thrombotic Oxidized Phospholipids and Thrombin
Source: PLoS One. 2014 Jan 6;9(1):e84488. doi: 10.1371/journal.pone.0084488 (PMC3882224; doi:10.1371/journal.pone.0084488)
Supplement: Annotated Spectra S3 — (ZIP) [file pone.0084488.s006.zip › KKPLYWDLYEHAQQQLLK_-4_2_75960.txt]

m/z	i	matches
169.96548	21.0
173.12068	24.5
182.82147	49.2
185.02649	5.6
187.19905	54.1
191.15010	15.6
192.12320	13.0
198.13634	4.5
200.37872	3.8
201.23615	47.0
202.17621	27.5
208.05959	12.3
211.15936	47.5
212.08395	34.1
214.11485	24.5
216.23503	50.4
217.13078	8.0
218.94373	7.0
221.31058	27.4
222.13728	7.0
223.14949	28.2
225.64914	85.2
226.30023	18.5
227.24838	17.5
228.07841	28.4
229.22940	26.6
230.89650	11.0
233.06476	28.6
234.39893	47.0
239.03078	83.2
240.20743	82.5
241.12582	22.8
243.26297	14.4
247.05750	28.6
248.38518	12.9
249.21741	6.6
250.17563	17.3
251.10141	9.0
252.44711	27.8
254.10419	5.4
257.23865	78.5
259.00504	39.5
260.17456	11.9
261.32056	57.3
262.39322	12.7
267.36389	63.9
268.06348	33.8
271.23447	22.2
273.03058	35.3
275.15515	16.8
276.18707	27.2
276.98645	43.1
278.30969	22.0
281.02460	18.8
282.42291	8.6
283.36380	79.7
285.17706	192.5
287.12891	7.4
288.72955	53.9
289.43768	65.6
290.27631	31.1
291.17896	18.0
292.18469	22.5
293.36572	106.8
294.21472	32.3
295.24268	7.5
298.71695	22.1
300.57532	13.4
301.92621	198.6
303.23102	73.3
305.27792	132.8
306.96548	58.1
307.66754	69.8
308.35443	13.8
310.10522	37.5
310.98087	28.4
312.62274	6.9
314.09692	8.6
315.27405	151.9
316.32410	43.9
317.27673	32.4
318.09760	67.4
319.29993	38.8
320.48801	95.5
321.29352	139.9
322.47821	14.3
323.22351	33.9
324.08600	9.5
325.06781	15.2
327.42194	13.2
329.24860	77.8
330.28918	36.8
331.43304	45.8
332.43591	13.0
333.31329	169.6
334.39417	31.2
335.06049	28.2
337.12225	32.0
339.48322	17.3
341.99310	6.6
343.27448	46.3
344.25873	31.1
345.41449	14.9
347.29388	207.4
347.95068	101.7
349.31335	7.8
350.13245	26.7
351.37030	49.7
352.28583	44.0
353.11310	33.6
353.78387	19.2
355.41840	105.3
356.48224	110.1
357.25317	82.1
358.04773	14.2
359.19189	204.8	y (9) (3+)-H2O, y (11) (4+)-NH3, y (11) (4+)-H2O, y (9) (3+)-NH3
360.27576	31.9
360.95795	51.2
363.31274	122.3
364.38184	13.8
366.23706	9.5
367.35046	125.4
368.19452	43.0
369.51501	102.4
370.51428	27.8
371.13824	16.3
372.36975	6.9
373.28876	45.8
374.05084	52.2
375.18329	150.8
377.53986	180.2
378.81409	54.2
379.59558	14.5
381.25464	26.3
382.05151	47.5
383.26416	21.0
384.70294	24.1
385.41107	8.7
386.39417	309.2
387.23859	221.4	y (12) (4+)-H2O, y (12) (4+)-NH3
388.74615	33.3
389.48004	67.2
390.35187	11.1
391.25226	99.4
392.86987	38.6
393.59210	55.6
394.79144	214.0
395.47949	193.7
397.55267	24.3
398.40277	19.1
400.09674	359.5	b (6) (2+)-NH3
400.94147	203.3
401.59430	2.4
402.26135	44.5
403.47247	95.7
404.48230	50.4
405.44397	133.0
406.27283	15.1
407.42401	9.3
408.89166	296.9	y (10) (3+)-NH3-P, b (6) (2+)
409.78687	78.9
410.74457	64.9
411.56403	15.3
413.02002	8.6
414.99750	106.2
416.37732	76.8
417.50024	55.6
418.54926	43.8
419.30743	52.4
420.26953	42.2
421.37903	127.6
422.40302	57.4
423.23981	59.0
425.27686	25.0
426.41064	68.5
428.46130	5.3
429.25745	34.9
430.18799	166.6
431.28058	106.3
432.26343	96.8
433.50293	176.1
434.70203	107.8
435.42078	144.9
436.06750	13.4
437.62555	4.9
439.11725	69.2
440.64679	117.0
441.45020	23.3
443.80273	35.0
445.24493	77.9
446.22577	38.3
447.34174	178.6
448.63770	79.6
449.27405	128.3
450.35626	185.2
451.51422	58.7
452.40924	11.2
453.31494	26.4
454.30084	89.4
455.38617	32.7
456.34473	5.8
457.77362	407.5	b (7) (2+)-H2O, b (7) (2+)-NH3
458.53217	164.4
459.37732	31.9
460.04218	6.6
461.33563	216.2
462.90295	300.2
464.35687	54.1
465.33362	127.8
466.59546	480.2	b (10) (3+)-H2O, b (10) (3+)-NH3, b (14) (4+)-NH3, b (14) (4+)-H2O, b (7) (2+), b (4) (1+)
467.71301	111.9
468.48303	28.2
469.25024	31.4
470.76337	14.1
472.28406	3.7
473.45581	45.4
474.26660	44.2
475.41772	161.8
477.36823	128.3
478.24951	104.8
479.44336	150.8
480.43549	124.7
481.44849	87.2
482.37506	34.7
483.37738	319.3	y (8) (2+), y (15) (4+)-P
484.42279	557.2	y (11) (3+), y (12) (3+)-NH3-P, y (12) (3+)-H2O-P, y (4) (1+)-NH3
485.67560	89.0
486.30902	17.2
489.07178	176.2
490.08093	194.9
491.30164	128.3
492.38379	54.8
493.18146	142.3
494.12494	33.5
495.14172	72.7
495.75952	73.0
496.92596	153.6
497.95746	482.0	b (15) (4+)-H2O, b (15) (4+)-NH3
498.96075	27.6
500.42822	313.6
501.44989	213.3	y (4) (1+)
502.10101	79.7
503.41760	134.4
505.29645	287.1
506.51813	484.1	b (16) (4+)-P
507.38287	175.4
508.32874	111.5
509.47760	347.0	b (12) (3+)-P
510.43884	63.9
511.41272	95.9
513.07922	97.0
514.10724	146.5
515.20551	126.7
516.06128	51.6
516.86133	51.4
517.59186	39.8
518.76215	227.4	b (11) (3+)
519.47852	443.2
520.79218	166.3
521.47876	113.9
523.11237	1433.2	y (12) (3+), b (8) (2+)
524.37769	330.5
525.34943	299.2
527.71271	67.7
530.55475	218.3	b (16) (4+), b (17) (4+)-H2O-P, b (17) (4+)-NH3-P
531.65723	150.6
533.26776	390.3
534.45026	89.6
535.34210	249.1	y (17) (4+)-NH3-P, y (17) (4+)-H2O-P, b (17) (4+)-P
536.35754	148.0
537.33124	1739.4	b (12) (3+)-NH3
538.37183	549.0	y (9) (2+)-H2O
539.40686	272.0	y (9) (2+)-NH3, y (17) (4+)-P
540.27179	126.0
541.41486	10.5
542.19891	130.7
542.85919	303.6	b (12) (3+)
544.04535	32.5
545.24982	117.4
546.98041	107.8
547.99451	518.7	y (9) (2+)
548.75287	299.8
549.62012	287.9
550.39484	226.2
551.32678	484.9	y (13) (3+)-P
552.14246	340.6	b (13) (3+)-P
553.15320	391.3
554.42877	289.0	b (17) (4+)-H2O
555.14313	152.0
556.13208	71.3
557.12531	57.9
558.16913	269.4
559.23572	125.1
560.32251	202.8
561.25214	159.0
562.91632	343.3	[M+4H] (4+)-NH3-H2O-P
563.95819	311.4	y (17) (4+)
565.25165	362.2
565.98309	113.5
567.55304	267.8	[M+4H] (4+)-H2O-P, [M+4H] (4+)-NH3-P
568.25299	173.4
569.34949	227.2
570.17523	131.8
570.82397	7.0
571.68201	263.9	[M+4H] (4+)-P
572.97528	143.4
573.71411	113.1
574.38776	53.1
575.58710	100.2
576.72638	238.6
577.46478	1124.0
578.48932	1003.4
579.29388	1116.3	b (13) (3+)-NH3, b (13) (3+)-H2O, y (13) (3+)-NH3, y (13) (3+)-H2O
580.44763	206.1
581.06964	244.8
581.85382	203.6
583.74042	211.7
584.94739	1737.8	y (13) (3+), b (13) (3+)
586.39496	519.3	b (9) (2+)-H2O-P
587.58771	2163.7	[M+4H] (4+)-NH3-H2O, b (9) (2+)-NH3-P
588.63275	67.6
595.49982	1574.7	[M+4H] (4+), b (14) (3+)-P, [M+4H] (4+)-H, b (9) (2+)-P
596.72021	111.7
597.72900	63.4
604.63458	34.8
606.35577	43.2
608.83038	8.2
610.78009	65.3
611.62653	46.1
612.46686	73.0
613.46399	411.3	b (5) (1+)-NH3
614.34424	75.2
615.13092	84.5
616.28705	31.0
618.39166	12.3
619.36993	72.4
620.29572	21.0
620.95770	68.7
622.37970	100.0
623.27875	37.4
624.26563	39.9
625.97424	56.9
626.82288	55.9
627.72870	279.9	b (14) (3+)
629.58618	1199.8	y (5) (1+)
630.42572	802.1	b (5) (1+)
631.46759	233.8	b (15) (3+)-NH3-P, b (15) (3+)-H2O-P
632.09418	18.3
633.12756	151.2
634.41327	49.1
635.31708	56.9
636.46539	144.2
637.39899	21.6
638.04279	11.9
639.39862	396.8	y (14) (3+)
640.41119	38.6
641.24622	4.1
641.92285	47.2
643.45599	71.5
644.66376	91.7
645.55426	43.3
646.51398	14.3
647.24408	16.3
649.01709	11.9
653.64368	3.8
654.49731	49.0
655.44867	40.6
656.14514	15.6
658.40399	33.4
660.06506	26.7
661.75763	80.2
662.45172	15.8
664.88422	239.9	b (15) (3+)-H2O, b (15) (3+)-NH3
666.47284	73.5
667.67365	21.5
669.55518	2182.4	b (16) (3+)-NH3-P, b (15) (3+), b (16) (3+)-H2O-P, y (10) (2+), y (16) (3+)-H2O-P
670.60132	532.3	y (15) (3+)-NH3, y (16) (3+)-NH3-P, y (15) (3+)-H2O
671.42145	114.5
672.48499	7.1
675.25238	60.3
676.35236	39.0
677.33197	136.6
678.63812	49.1
679.58380	14.2
681.01398	8.6
681.99835	254.5
682.76117	43.3
683.44812	80.0
685.90387	757.6
686.57794	769.9
687.43671	83.8
688.38324	45.5
689.42761	75.2
691.40082	46.4
693.37598	516.2
694.29718	159.1
695.75696	44.9
696.75970	87.8
697.92377	148.7
699.32294	44.0
700.92566	13.6
702.87714	89.6
703.73871	187.5
704.43695	33.4
705.14197	21.8
706.47467	83.3
707.40497	36.8
709.20953	964.8	b (10) (2+), y (16) (3+)
710.04974	692.0
711.44940	88.0
712.64453	15.0
713.33453	5.4
713.99579	48.0
714.97778	13.7
716.68109	23.7
718.07013	98.1
721.28302	124.4
723.12567	57.7
724.85468	9.4
726.14728	1922.1	y (12) (2+)-H2O-P, y (11) (2+), y (12) (2+)-NH3-P
727.01868	422.8
728.19226	78.2
729.19904	38.7
730.83093	285.4
733.50763	29.9
734.40393	161.3
735.30377	73.5
736.24249	13.8
738.74908	18.9
739.55414	74.8
740.37024	27.1
741.23199	95.8
742.40533	55.7
743.66174	1506.8
744.51154	309.1
745.96771	285.4	y (17) (3+)-NH3, b (17) (3+), y (17) (3+)-H2O
746.62445	171.5
747.44818	22.9
748.87445	5.6
749.66058	38.2
750.62134	53.1
752.00677	459.5	y (17) (3+)
753.12677	44.5
754.97400	110.5
755.61823	95.4
757.58356	202.5
758.69647	84.4
760.53552	5.4
761.48053	13.3
763.50653	49.3
764.35291	20.9
769.13629	106.6
770.04620	42.6
770.98822	4.6
771.67889	6.2
774.12317	99.2
774.86139	149.7
775.51672	292.1	y (12) (2+)-NH3
776.21484	5.0
777.87103	190.8
778.96857	10.3
780.12054	14.7
782.30688	27.1
783.63861	4083.5	y (12) (2+)
784.59259	880.0
785.36774	125.3
786.78088	47.4
788.21918	86.4
789.40741	88.1
790.39020	96.4
793.78931	12.6
795.84332	14.0
797.49481	38.1
799.58258	90.6
800.42950	58.5
801.74628	8.6
803.37048	23.3
804.31244	119.7
807.52142	9.9
808.82550	39.4
810.78900	18.0
811.78314	49.2
812.60950	16.8
813.87628	81.6
816.62207	91.9
817.51123	47.0
819.46039	52.9
821.53619	27.4
822.45074	14.3
823.49908	28.5
827.67499	133.7
828.42352	269.5	y (7) (1+), b (13) (2+)-P
829.42383	143.3
830.44775	16.9
831.20905	40.3
836.55420	665.8
837.58075	328.7
839.13043	37.7
841.44214	22.9
842.08307	72.0
843.35278	26.0
844.39746	40.6
847.93414	78.1
852.18921	12.6
857.51556	43.9
858.50806	20.7
864.76758	33.8
865.75848	83.2
866.42804	37.5
867.56659	87.3
868.34088	17.4
869.28265	72.4
871.53839	4.1
875.44183	38.1
876.61261	1039.5	y (13) (2+), b (13) (2+)
877.54150	292.4
879.14136	51.0
880.73383	29.0
881.37061	6.8
882.50787	65.5
883.72394	88.2
887.21698	3.7
891.25122	14.0
892.02997	15.5
895.84589	19.3
896.79907	49.3
897.86407	72.1
898.94989	9.3
901.72003	10.1
903.37531	15.6
904.71851	25.4
906.24310	39.0
910.26715	18.8
914.35980	37.9
915.16895	84.1
917.04010	15.2
920.80640	16.0
922.38727	13.7
923.37817	23.8
928.76337	14.3
929.45355	22.9
930.37128	46.5
931.47601	38.0
932.52716	51.1
933.27246	30.3
934.10297	44.7
940.95648	180.6
941.61737	48.8
945.65649	16.2
947.45459	7.3
948.50171	21.4
950.26312	26.1
952.95648	35.3
954.41022	14.2
955.44794	52.7
958.20831	247.3	y (14) (2+)
959.18890	29.7
964.72308	19.0
965.62958	41.9
966.32861	95.2
967.39935	5.0
968.86108	20.5
971.81812	4.5
972.48993	32.5
977.24780	8.4
978.60547	34.0
979.42902	8.9
980.53412	4.5
981.72601	19.2
986.20282	9.9
993.80865	55.9
994.64258	43.1
995.35864	126.3
996.46606	96.6
997.18719	65.0
997.94452	77.5
998.66620	29.1
1001.34869	22.1
1005.34601	198.3
1006.26959	32.7
1009.62030	11.1
1011.61334	7.3
1012.62921	59.1
1015.12189	9.7
1017.66705	19.7
1018.83112	18.7
1025.55566	27.4
1028.49390	11.2
1038.77429	12.2
1043.56079	12.6
1048.36133	5.6
1053.68970	188.7
1058.27075	18.4
1060.54370	28.9
1061.74341	35.9
1062.36731	103.7
1064.02417	11.4
1068.39624	9.7
1073.66699	31.9
1076.17676	47.1
1076.78467	15.1
1079.44385	36.1
1084.12817	34.6
1086.26978	8.1
1088.35278	36.7
1089.39478	5.8
1094.44177	94.8
1095.51807	26.2
1102.45544	7.8
1107.35205	67.1
1108.76270	30.7
1111.40417	25.3
1118.30164	8.3
1139.74683	18.6
1142.53345	44.9
1149.41162	23.3
1156.63184	18.2
1163.57288	38.3
1164.60425	9.8
1166.97986	25.5
1169.47852	5.9
1170.52637	5.4
1171.53284	22.5
1172.39917	31.9
1190.16711	7.8
1192.19324	8.1
1193.32690	50.8
1226.69019	30.8
1229.22437	15.9
1270.63000	17.5
1287.44885	15.5
1288.55872	23.1
1297.23718	20.4
1304.31885	17.9
1305.30164	15.3
1307.13684	5.8
1323.18323	6.9
1324.42139	13.6
1341.73108	19.4
1352.29138	50.5
1397.38000	6.2
1414.74695	11.1
1419.66931	97.9
1420.65881	14.8
1426.75195	13.6
1495.44128	7.7
1525.74133	8.2
1626.09351	23.4
