# Supplementary material for: Phosphoproteomic Analysis of Platelets Activated by Pro-Thrombotic Oxidized Phospholipids and Thrombin
Source: PLoS One. 2014 Jan 6;9(1):e84488. doi: 10.1371/journal.pone.0084488 (PMC3882224; doi:10.1371/journal.pone.0084488)
Supplement: Annotated Spectra S3 — (ZIP) [file pone.0084488.s006.zip › KKPLYWDLYEHAQQQLLK_-5_2_70208.txt]

m/z	i	matches
169.20999	10.4
175.94443	5.2
183.04169	5.8
184.72003	6.0
187.21701	39.3
191.36964	18.3
199.16812	21.3
201.12909	43.8
202.32108	28.1
208.98720	7.3
211.07965	19.2
211.74393	40.4
212.40578	61.5
213.65869	10.4
215.61986	37.4
216.33264	27.1
221.06821	6.3
222.22232	20.1
222.92271	14.7
226.19739	10.0
226.98907	7.3
228.89832	40.8
230.19737	9.0
234.05687	32.5
235.23686	6.7
236.10965	32.4
238.44830	24.1
239.07042	6.3
240.18474	22.2
241.25818	26.3
243.16975	25.4
249.09360	72.6
250.13971	22.1
251.46597	30.5
253.36569	8.6
256.09875	18.5
257.13892	51.6
258.09259	5.6
259.12512	29.5
260.23599	99.9
261.15720	18.4
266.97394	44.4
267.65967	36.3
270.06042	12.3
271.12561	24.9
274.18069	5.2
275.25351	121.7
276.36758	26.7
277.26193	32.6
278.29114	22.7
278.91040	37.5
280.12164	43.0
283.49231	9.3
285.37573	92.3
286.26022	10.5
289.19592	33.2
290.32074	20.6
293.30270	173.3
296.31439	5.2
297.34570	23.6
298.23621	46.4
299.45490	37.8
301.72998	160.6
303.18329	217.5
304.37006	31.2
305.19330	41.6
306.84473	46.9
307.54791	25.8
308.57117	91.0
310.21014	73.8
311.06000	28.3
313.33112	41.5
315.29620	57.5
316.14462	70.0
317.26538	8.5
318.21942	10.1
319.01379	34.1
319.62537	21.8
321.47150	29.3
323.30170	13.5
324.34595	51.7
325.37183	70.3
326.32147	25.6
327.22864	37.6
329.07483	52.3
331.07343	31.6
333.39001	125.0
334.15094	14.3
337.27802	21.8
338.41168	11.2
339.39496	15.8
341.03741	39.9
342.29675	23.7
343.15955	35.5
344.45642	10.0
345.53815	72.7
347.16156	187.5
348.15765	84.1
349.24390	175.5
350.11536	56.9
351.08258	19.0
352.17633	10.5
353.11926	27.5
354.53192	86.7
356.64502	104.6
357.28687	125.6
359.29578	6.6
361.15814	17.8
362.29608	5.6
363.80304	67.5
364.43774	7.9
366.23615	12.8
367.15948	209.0
368.04352	20.9
370.57935	70.0
372.10059	34.7
373.30896	44.4
374.15521	48.0
375.50409	65.1
377.29596	127.0
378.33209	72.6
379.11975	26.7
380.05292	17.2
381.95691	63.8
383.31622	53.4
384.91321	37.0
386.57977	574.2
387.64752	42.8
388.73138	52.5
389.39240	35.5
391.50055	133.9
393.43378	49.8
394.82483	307.5
395.88000	75.0
397.25433	40.5
398.27344	18.2
400.39984	458.5	b (6) (2+)-NH3
401.94275	54.1
402.68024	18.8
403.32727	125.6
404.27802	76.0
405.20197	71.4
406.28552	19.7
407.22424	77.1
408.09827	21.0
408.80066	300.9	y (10) (3+)-NH3-P, b (6) (2+)
409.85004	67.3
410.92987	62.0
414.88354	98.5
417.55725	52.3
418.27692	78.5
418.98779	74.8
420.31519	74.2
421.36438	127.5
422.35602	182.2
423.59778	44.5
426.19922	71.0
427.02020	33.7
428.86658	50.2
430.07745	240.1	b (9) (3+)
431.23834	118.3
433.27509	82.4
435.31134	100.5
436.52588	106.9
437.37274	25.9
439.43311	3.7
440.26440	103.4
440.90515	95.0
441.53918	13.8
443.05542	12.0
444.95758	113.4
446.95636	90.0
447.65344	87.5
449.04254	574.1
450.19128	215.7
451.22046	71.4
452.26440	114.1
454.12720	22.9
455.22638	69.0
457.79254	1051.4	b (7) (2+)-NH3, b (7) (2+)-H2O
458.84351	220.6
460.36444	11.9
461.38440	161.4
462.99817	182.6
463.64667	72.8
465.13245	114.7
466.37854	549.8	b (14) (4+)-NH3, b (10) (3+)-H2O, b (14) (4+)-H2O, b (7) (2+)
467.26068	245.0	b (10) (3+)-NH3, b (4) (1+)
468.44421	37.8
470.43677	2.9
471.47626	65.7
472.88538	27.8
474.29089	59.3
475.18280	88.0
476.61816	99.4
477.40198	40.7
479.40527	203.5
480.46527	15.3
481.77655	206.0
482.58032	17.2
483.72046	314.3	y (8) (2+), y (15) (4+)-P
484.54584	388.5	y (4) (1+)-NH3, y (12) (3+)-NH3-P, y (11) (3+), y (12) (3+)-H2O-P
485.62531	55.3
486.50391	11.9
488.21509	22.3
489.32086	85.2
490.31976	115.6
491.34033	50.9
493.29681	189.3
494.68964	51.3
495.42615	87.9
496.29657	15.2
497.75226	626.3	b (15) (4+)-H2O
498.79907	78.1
500.39050	197.2
501.05896	59.3
502.09143	61.2
503.05646	43.1
504.26801	40.4
505.27533	73.5
506.47650	483.1	b (16) (4+)-P
507.25946	226.0
508.09082	47.7
509.35352	222.6
510.41217	59.4
511.02704	23.7
512.80634	80.1
514.07129	132.6
514.79352	111.1
515.71649	59.1
516.67035	200.7
517.52954	42.8
519.13995	293.2	b (11) (3+)
519.75189	50.2
520.78156	97.7
521.64996	29.3
522.29016	15.9
523.13531	1334.2	y (12) (3+), b (8) (2+)
524.22754	201.0
525.25934	10.3
526.67908	150.1
527.57465	154.4
528.94293	58.3
530.24359	88.7
531.13702	73.0
533.15192	290.0
534.11224	106.7
535.29846	242.9	b (17) (4+)-P, y (17) (4+)-NH3-P, y (17) (4+)-H2O-P
535.92194	2.3
537.29211	2266.1	b (12) (3+)-NH3
538.48486	670.7	y (9) (2+)-H2O
539.31000	173.0
540.24994	78.6
541.96704	82.0
542.95990	153.1
544.38739	139.8
545.47766	88.4
547.02692	41.5
548.11133	241.8	y (9) (2+)
549.27850	262.8
550.46722	102.4
551.40558	683.4	y (13) (3+)-P
552.44525	233.0	b (13) (3+)-P
553.32092	314.6
554.58527	82.4
555.47174	49.7
556.50629	90.0
557.65027	123.6
559.30688	218.8
560.49371	254.0	y (17) (4+)-NH3
561.86279	234.1
563.02783	288.4	[M+4H] (4+)-NH3-H2O-P
563.90167	140.6
565.32343	276.7
566.22968	97.9
567.38226	257.5	[M+4H] (4+)-H2O-P, [M+4H] (4+)-NH3-P
568.47943	213.2
569.22333	89.1
570.15472	98.7
571.93854	288.4	[M+4H] (4+)-P
573.08997	261.6
574.00745	207.2
575.28760	159.8
576.03754	87.7
577.23016	1734.8
578.38477	804.5
579.16663	824.1	b (13) (3+)-NH3, y (13) (3+)-NH3, b (13) (3+)-H2O, y (13) (3+)-H2O
580.05292	234.2
580.87518	182.0
582.25763	58.8
583.29962	290.8
584.82037	1913.2	y (13) (3+), b (13) (3+)
585.80835	437.2
586.86682	508.5	b (9) (2+)-NH3-P, b (9) (2+)-H2O-P
587.72430	1591.1	[M+4H] (4+)-NH3-H2O
588.72852	30.6
589.39508	5.9
590.11285	49.1
592.49615	31.9
595.53333	112.0
596.51660	32.4
597.73505	60.7
601.43988	30.4
603.32001	57.3
606.57434	48.4
607.19617	6.7
608.47772	12.3
610.37390	32.4
611.33002	55.8
612.14307	174.5
613.19214	351.7	b (5) (1+)-NH3
614.25726	189.0
615.44141	106.2
616.60956	18.1
617.38806	24.8
620.45618	8.8
621.37311	20.5
622.40790	124.0
623.16724	5.3
626.84930	18.5
627.91321	17.5
629.52948	1000.1	y (5) (1+)
630.52509	422.8	b (5) (1+)
631.53577	116.4
632.34094	31.2
633.28491	160.9
634.12854	33.5
634.83435	60.3
636.34869	283.2	b (9) (2+)-NH3
637.14685	77.3
639.03546	217.3
639.91150	160.6
640.65009	11.8
642.27313	85.7
643.28094	61.1
644.36182	89.1
647.13239	6.3
649.02521	14.2
650.49194	5.3
653.42487	42.6
654.38641	17.4
655.23639	28.4
655.90228	40.7
657.44244	66.4
658.47260	39.0
659.76770	40.1
661.45264	43.8
664.93042	64.9
665.58051	65.8
668.20325	10.8
669.62860	1863.7	y (16) (3+)-H2O-P, y (10) (2+), b (15) (3+), b (16) (3+)-NH3-P, b (16) (3+)-H2O-P
670.52759	467.9	y (15) (3+)-NH3, y (15) (3+)-H2O, y (16) (3+)-NH3-P
671.54041	55.2
672.35590	30.7
675.35553	192.3
676.07196	66.3
677.20679	208.4
678.23895	97.7
679.79230	39.4
680.82672	10.1
681.46570	12.3
682.19849	160.7
684.22803	45.9
686.02258	1231.3
686.90576	183.6
688.05627	93.0
688.68994	71.9
689.50244	28.0
692.02051	91.1
693.36481	282.8
694.21466	66.6
695.16113	86.2
696.27740	48.1
698.57233	29.9
700.42584	15.9
702.06573	202.9
705.84149	23.6
707.71729	37.4
709.13599	963.6	y (16) (3+), b (10) (2+)
710.02252	299.8
711.37115	125.5
712.83185	31.3
713.94690	6.2
714.76141	65.2
716.02313	81.4
717.26428	31.5
718.00238	50.8
719.30627	14.7
720.03394	11.2
720.92657	154.7
722.23926	14.6
723.58807	75.0
724.78442	120.2
726.12695	2703.4	y (12) (2+)-H2O-P, y (12) (2+)-NH3-P, y (11) (2+)
726.93732	568.1
728.51483	239.4	b (11) (2+)-P
729.72943	84.6
730.84808	23.6
732.21149	193.7
734.17828	90.7
734.89581	77.1
735.89435	29.0
737.72040	58.2
739.06213	100.4
740.16290	4.7
741.52753	6.7
743.41821	443.6
744.08813	965.9
745.99530	522.1	b (17) (3+), y (17) (3+)-NH3, y (17) (3+)-H2O
747.04675	35.7
748.38965	18.3
750.39960	63.1
751.96008	882.7	y (17) (3+)
753.03339	65.4
753.81976	15.1
755.17462	76.8
757.52045	149.9
758.31177	61.4
759.33636	3.8
762.48468	6.4
763.63129	23.3
765.24799	6.7
766.41278	123.1
769.01971	113.4
772.38849	46.9
774.38666	130.2
775.49219	125.2
776.15814	74.3
777.60858	232.0	b (11) (2+)
778.42761	135.4
779.52863	20.7
783.57001	4566.2	y (12) (2+)
784.44916	198.7
785.11993	117.9
785.99969	31.5
787.33087	23.1
789.18677	54.4
789.81067	41.8
790.43182	59.4
791.66376	17.2
792.87970	6.5
795.49133	24.4
796.34845	10.9
798.40631	51.9
799.53326	31.7
800.44330	43.7
801.67688	19.7
803.48077	97.7
804.41010	60.1
806.50177	32.6
807.20221	8.5
807.96991	49.2
809.24603	47.0
810.12604	9.2
811.58563	27.9
812.84930	33.7
813.61664	82.7
815.55798	44.8
816.49579	54.3
817.50763	17.2
819.11670	23.3
820.84528	17.0
825.91669	60.4
828.24835	205.8
828.88483	126.1
830.19379	10.4
832.43500	83.2
833.39917	7.4
836.48187	467.0
837.25024	165.2
837.87640	21.5
840.75470	27.1
841.37738	83.0
842.22662	46.0
843.26068	53.0
844.55225	4.4
848.11005	51.9
853.11237	42.7
856.29083	22.9
857.54102	5.4
858.48810	12.8
860.52228	16.1
861.59052	22.8
863.43262	41.8
864.36450	30.9
865.33545	32.3
866.28448	76.7
867.37476	4.7
868.17432	239.9	b (13) (2+)-NH3, y (13) (2+)-H2O, y (13) (2+)-NH3, b (13) (2+)-H2O
868.94043	68.0
874.74225	65.4
876.70294	1539.4	y (13) (2+), b (13) (2+)
877.59515	175.1
878.68805	21.6
880.30658	22.3
882.41840	24.7
883.27814	63.0
884.74902	33.5
890.68988	8.3
893.33618	29.1
896.91455	31.2
899.29858	10.7
900.54315	8.2
902.83368	12.1
909.03058	12.3
910.43524	10.8
913.72534	2.6
914.41705	67.1
915.24481	61.6
916.33148	14.9
920.36646	13.1
921.30157	5.2
925.59888	19.1
927.24261	13.7
930.43817	18.7
931.70575	31.1
932.88531	34.0
934.74829	36.4
937.44531	51.3
938.12958	13.0
939.60132	9.4
940.80835	85.0
941.81561	76.9
942.56171	16.5
947.61542	10.7
948.50446	9.4
949.67059	18.3
958.27539	292.5	y (14) (2+)
958.97607	10.2
960.11035	67.5
962.75238	17.5
965.43213	72.5
966.48944	43.9
967.36932	24.3
975.01593	26.4
980.83551	21.1
984.40210	29.1
987.40717	9.6
989.95209	34.4
994.31519	50.1
995.42700	103.4
996.57318	114.9
998.28632	47.0
1004.99707	130.2
1005.71967	26.2
1010.75610	70.0
1012.37964	16.8
1013.37207	59.2
1014.36884	63.2
1016.29150	6.9
1024.11536	8.9
1028.67834	11.7
1035.89038	11.1
1041.43604	18.0
1044.76306	28.3
1047.20410	12.2
1049.38586	19.5
1053.04846	67.3
1053.75781	9.0
1061.61377	163.9
1062.37305	103.7
1072.18726	13.4
1074.64941	14.2
1075.71558	24.8
1076.69507	31.3
1077.82397	6.0
1084.48645	3.0
1089.76453	35.5
1094.72705	88.1
1098.23450	54.8
1106.38281	14.2
1108.56665	19.1
1109.57520	19.6
1113.75061	14.5
1124.54419	15.3
1125.58179	47.0
1126.40735	16.5
1129.38855	18.0
1141.58948	16.9
1161.24438	10.1
1166.68726	31.0
1167.46228	9.2
1168.24780	14.8
1169.52051	20.3
1191.37000	13.4
1193.17590	8.6
1193.80408	2.9
1197.97815	9.3
1224.54773	13.9
1226.48425	46.7
1239.56946	28.3
1251.57117	34.2
1257.83899	37.5
1305.66711	4.4
1306.40881	44.8
1307.53723	44.7
1321.89697	12.1
1336.60803	6.6
1338.50403	26.7
1344.04675	16.1
1378.29053	26.0
1387.63306	96.7
1395.51697	2.9
1398.23376	32.3
1399.16394	8.6
1403.54089	13.9
1419.76062	3.3
1421.62341	13.4
1455.05701	27.0
1570.56360	39.8
1625.46643	10.5
