# Supplementary material for: Phosphoproteomic Analysis of Platelets Activated by Pro-Thrombotic Oxidized Phospholipids and Thrombin
Source: PLoS One. 2014 Jan 6;9(1):e84488. doi: 10.1371/journal.pone.0084488 (PMC3882224; doi:10.1371/journal.pone.0084488)
Supplement: Annotated Spectra S3 — (ZIP) [file pone.0084488.s006.zip › KKPLYWDLYEHAQQQLLK_-22_2_101781.txt]

m/z	i	matches
175.12617	19.2
180.42703	6.3
183.21413	9.6
186.89412	4.2
191.08968	15.1
193.05376	3.7
194.10516	3.5
195.27446	2.9
200.19896	7.3
201.05637	28.6
201.98187	12.1
205.12001	2.7
205.99435	4.2
208.50195	4.5
209.46783	7.7
211.09668	5.0
213.15268	24.5
214.03479	9.1
216.05737	41.4
217.44490	27.3
218.06656	3.6
219.00795	6.6
220.72710	18.9
226.29033	11.4
228.30646	8.9
229.16353	26.0
230.05733	12.7
233.19225	4.4
234.27110	4.5
235.08138	4.7
238.11813	4.7
240.23610	24.5
243.22198	13.1
245.32172	18.4
246.16319	21.4
247.19995	21.3
248.84100	19.1
250.11459	12.2
250.87378	10.5
251.52261	4.6
253.10225	5.7
257.23883	10.8
259.10196	1.9
260.22018	7.3
261.54041	13.4
262.28973	12.6
262.97452	4.7
265.65857	19.8
267.19370	28.0
269.13287	3.6
270.30508	24.6
271.18188	11.2
274.22128	4.4
276.35483	11.6
277.18079	21.8
278.59119	9.4
280.22552	3.3
281.90472	6.6
284.14014	2.8
285.25153	68.1
288.37634	1.6
289.82410	6.4
292.30615	3.6
293.37119	80.6	b (9) (4+)-H2O-P, b (9) (4+)-NH3-P
294.51520	2.1
295.45313	20.2
296.34546	7.3
297.17334	9.2
297.79590	3.8
298.47205	2.5
299.57199	9.7
302.14868	28.9
303.29980	23.6
305.10861	13.3
306.05298	7.4
307.12573	63.7
308.21368	10.1
309.22510	17.3
310.33777	26.7
312.00085	4.2
313.19843	7.5
314.21774	11.7
315.66724	71.2	y (5) (2+), b (5) (2+)
319.34070	1.4
320.25919	11.4
321.42603	24.8
322.29034	29.8
323.18201	45.0
324.42212	8.5
325.10089	3.2
327.12915	14.1
329.35822	32.6
330.02045	4.2
331.40704	18.7
332.99878	11.8
335.44141	22.7
336.27277	16.1
338.28772	19.6
339.49646	25.6
341.11597	7.1
342.18585	24.2
343.28400	21.6
344.33154	3.2
345.10681	7.7
347.15491	33.3
349.29822	38.9
350.13501	35.7
352.27362	12.3
354.09442	21.6
355.66962	9.0
356.36725	30.0
357.24341	2.7
358.26044	24.5
360.58148	19.6
361.29016	38.9
362.60480	24.5
363.88495	56.8
364.59143	1.5
365.43707	6.8
366.69171	19.9
367.33582	62.5
368.24786	6.5
372.94415	80.6	y (3) (1+)
373.63074	20.0
374.29877	35.2
375.08099	53.9
377.27307	63.6
378.04132	45.8
379.15265	19.5
379.82013	8.2
381.19891	42.8
383.34070	34.0
384.62976	13.4
386.55603	282.2
387.58740	15.4
388.38239	32.1
389.27905	8.9
391.23199	16.1
392.69470	34.1
393.35797	23.7
394.79095	38.4
395.40686	150.3
396.37726	90.0
398.34424	41.4
399.46429	38.0
400.32037	100.3	b (6) (2+)-NH3
401.56696	26.6
402.58423	18.4
403.33435	25.2
404.70764	20.1
405.48364	21.9
407.08392	35.7
408.69263	181.8	y (10) (3+)-NH3-P, b (6) (2+)
409.50079	57.7
412.05035	84.6
415.09326	54.1
417.48157	60.3
418.62915	17.2
420.13147	7.8
421.24603	17.4
421.98785	10.3
423.25037	35.6
424.18811	14.1
425.44501	8.3
426.32935	40.4
427.26129	30.4
428.69379	8.7
430.43213	28.5
431.44080	10.7
432.41010	20.6
433.41791	21.1
434.36346	3.4
435.34747	26.9
436.34100	37.4
437.36682	20.3
438.43823	58.5
439.38361	29.0
440.05328	20.1
440.81390	59.2
441.76233	21.0
443.59302	59.3
444.43744	28.6
445.41724	42.1
446.09393	4.4
446.94507	10.3
447.54858	21.1
448.66058	64.0
450.23303	54.4
451.43256	79.0	y (11) (3+)-P, y (14) (4+)-NH3-P
452.23285	29.1
453.31970	66.1
454.00751	2.2
454.67767	43.1
455.53088	32.6
456.21387	2.5
457.98627	412.3	b (7) (2+)-H2O, b (7) (2+)-NH3
459.02509	173.8
460.40259	70.1
461.37726	12.2
462.48669	6.8
463.62830	19.7
464.67511	34.2
465.48358	29.8
466.50958	374.1	b (10) (3+)-NH3, b (7) (2+), b (14) (4+)-H2O, b (14) (4+)-NH3, b (10) (3+)-H2O
467.61102	26.8
468.31818	10.3
470.25220	70.0	b (14) (4+)
471.38617	42.2
472.21167	27.8
473.76813	27.1
474.80634	74.3	b (15) (4+)-NH3-P, y (14) (4+)-NH3, y (8) (2+)-NH3, y (14) (4+)-H2O
475.65936	15.6
476.48029	30.7
477.97760	5.1
478.87305	5.2
480.59955	22.3
481.41809	119.3
482.47003	53.2
483.56464	152.6	y (15) (4+)-P, y (8) (2+)
484.60199	197.2	y (4) (1+)-NH3, y (11) (3+), y (12) (3+)-NH3-P, y (12) (3+)-H2O-P
485.36426	89.6	b (11) (3+)-P
486.27661	16.2
488.35944	65.6
489.23535	102.8	y (12) (3+)-P
490.11444	31.4
491.36951	53.8
492.18561	32.6
493.09967	17.3
494.26660	35.8
495.15350	34.9
496.21368	27.0
497.50330	51.2
498.22687	32.0
499.42810	71.3	b (15) (4+)-NH3
500.40125	74.6
501.32135	24.7
502.36700	44.0
503.55933	15.4
504.18726	4.2
505.25220	59.6
506.29004	124.8	b (16) (4+)-P
507.40826	65.7
508.32294	71.1	y (15) (4+)
509.17072	15.1
510.37701	43.8
511.37982	35.8
512.89124	66.9
514.27838	134.1	b (8) (2+)-NH3, b (8) (2+)-H2O
515.66339	77.0
517.01874	39.2
518.81372	50.4
520.19568	45.8
521.14362	29.0
521.83466	19.6
522.93414	199.0	b (8) (2+), y (12) (3+)
524.02484	75.3
525.39825	12.0
527.18597	127.0	y (16) (4+)-H2O, b (16) (4+)-H2O, b (16) (4+)-NH3, y (16) (4+)-NH3
528.14264	36.1
529.56256	361.6
530.38641	135.7	b (17) (4+)-NH3-P, b (17) (4+)-H2O-P
531.44818	124.9	b (16) (4+), y (16) (4+)
532.73199	80.3
533.65704	77.6
534.43890	34.6
535.32318	60.4
536.48517	70.6	b (12) (3+)-NH3, b (12) (3+)-H2O
537.42096	159.5
538.61981	86.0
539.47095	113.4	y (9) (2+)-NH3, y (9) (2+)-H2O, y (17) (4+)-P
540.50751	30.1
541.46820	55.8
542.35693	54.5
546.00323	157.0	y (13) (3+)-NH3-P, y (13) (3+)-H2O-P, b (13) (3+)-NH3-P, b (13) (3+)-H2O-P
547.62390	128.3
548.54413	154.0	y (9) (2+)
549.44171	127.2
550.14661	114.7
551.47650	166.5	y (13) (3+)-P
552.51923	77.6	b (13) (3+)-P
553.54938	172.9
554.48560	7.4
555.17578	46.2
556.20404	18.8
557.71118	82.7
558.65857	49.4
559.38336	58.7
560.39911	89.3	y (17) (4+)-NH3
561.42023	145.6
562.32532	49.4
563.89575	133.2	y (17) (4+)
565.14313	214.1
566.41693	133.2	[M+4H] (4+)-H2O-P
567.32770	80.5	[M+4H] (4+)-NH3-P
568.18127	129.6
569.30280	105.3
570.20776	53.9
571.99036	132.0	[M+4H] (4+)-P
572.59735	41.6
573.54260	78.4
575.13336	179.1
576.32501	47.8
577.33832	542.9
578.30609	514.9
579.31757	848.9	b (13) (3+)-NH3, y (13) (3+)-NH3, b (13) (3+)-H2O, y (13) (3+)-H2O
580.52423	230.3
581.62903	178.4
582.40790	65.3
583.55219	111.2
584.31915	28.3
584.98267	876.2	b (13) (3+), y (13) (3+)
586.27631	167.7	b (9) (2+)-H2O-P
587.46136	519.8	[M+4H] (4+)-NH3-H2O, b (9) (2+)-NH3-P
588.24182	258.4	b (14) (3+)-H2O-P
589.07404	24.6
589.73431	5.1
590.47632	4.6
592.18341	19.9
593.41553	9.2
594.67133	4.6
595.78217	23.3
596.77716	37.9
597.63062	15.6
598.39215	5.0
599.57007	1.6
601.04510	20.7
603.21930	29.7
606.42340	12.6
607.58221	24.8
609.14288	3.8
610.18512	31.8
612.12225	107.7	y (10) (2+)-H2O-P, y (10) (2+)-NH3-P, y (5) (1+)-NH3
613.31604	164.6	b (5) (1+)-NH3
614.31335	71.3
615.67126	3.1
616.38251	22.8
617.37091	18.5
619.10541	34.9
620.67340	3.3
621.57562	78.6	b (14) (3+)-H2O, b (14) (3+)-NH3
622.45740	37.2
623.15717	8.7
624.35193	8.1
625.25726	5.5
626.83057	47.6
627.47729	26.5
628.16412	2.9
629.27313	126.4	y (5) (1+)
630.36884	246.8	b (5) (1+)
631.55432	72.1	b (15) (3+)-H2O-P, b (15) (3+)-NH3-P
632.43683	29.3
633.60004	143.1	y (14) (3+)-NH3, y (14) (3+)-H2O
634.72083	40.4
636.26886	206.2	b (9) (2+)-NH3
637.49097	82.9	y (15) (3+)-H2O-P, b (15) (3+)-P
638.98468	113.8	y (14) (3+), y (15) (3+)-NH3-P
640.04944	57.5
641.51190	7.1
642.89276	8.4
644.53387	31.4
645.39557	38.6
646.84131	15.8
648.68884	58.8
649.55511	36.6
650.58575	13.7
652.86719	33.0
654.16156	51.8
655.73236	3.4
657.34125	12.9
658.38721	12.9
659.51093	58.4
660.52997	21.6
661.20239	19.1
662.30914	55.0
663.99323	49.0
665.03021	135.9	b (15) (3+)-H2O, b (15) (3+)-NH3
665.68488	4.4
666.56500	20.5
667.34686	55.1
668.35602	2.1
669.28833	723.5	y (10) (2+), b (16) (3+)-NH3-P, b (16) (3+)-H2O-P
670.06268	711.8	y (16) (3+)-H2O-P, b (15) (3+), y (16) (3+)-NH3-P, y (15) (3+)-H2O
671.34210	112.3	y (15) (3+)-NH3
672.50330	57.0
673.60474	9.3
674.73651	70.9	b (16) (3+)-P
675.39410	38.2
676.63782	52.7
677.47559	19.7
678.34845	22.3
679.03717	5.1
680.09235	12.5
681.60205	22.4
683.06232	46.8
685.09698	12.5
686.09259	213.1
686.84808	55.7
687.87878	67.6
688.71906	2.5
690.87195	29.8
693.50665	97.3
694.26910	22.1
695.37506	40.0
696.14221	40.2
697.53961	6.5
699.11420	48.0
700.39050	28.4
701.45453	34.0
702.35016	18.9
703.47430	35.2
704.07916	36.1
704.68280	2.7
706.86786	2.1
707.81390	57.9
709.18573	302.4	y (16) (3+), b (10) (2+)
710.00116	336.3
710.97040	30.1
712.11365	57.0
713.03741	29.5
713.98138	21.1
715.41260	32.9
716.66510	48.3
717.72247	40.3
718.74811	61.0
719.39813	60.8
721.14264	6.2
721.87073	33.9
723.78973	13.2
726.07935	1377.0	y (12) (2+)-NH3-P, y (11) (2+), y (12) (2+)-H2O-P
727.20490	261.3
728.16254	41.8
729.03217	17.7
730.93964	38.8
731.58185	15.7
732.62091	18.6
733.39044	114.5
734.35724	132.3	y (12) (2+)-P
735.68329	69.8
736.38751	10.7
738.69324	38.6
740.57104	20.6
741.34442	13.4
743.34113	193.4
744.27472	135.1
745.40643	229.8	y (17) (3+)-H2O, b (17) (3+), y (17) (3+)-NH3
746.46503	186.0
747.35724	16.7
747.99780	9.8
751.12402	73.9
752.02319	345.2	y (17) (3+)
753.02399	28.7
754.25140	39.8
755.55475	21.7
756.51929	19.2
757.26715	41.1
759.18286	43.0
760.16876	21.9
761.60370	31.8
762.95758	23.5
763.63446	10.5
765.31482	36.2
766.27454	17.1
767.25409	7.9
768.39935	46.5
769.26874	39.0
770.38763	12.8
771.73212	41.8
773.17761	25.5
774.55145	53.2
775.22943	38.3
776.16199	7.1
777.57019	54.5
778.61554	51.9
781.43134	17.0
783.28461	1342.4	y (12) (2+)
784.07770	1250.4
785.08594	207.1
786.06342	10.0
787.16357	8.8
788.27466	8.1
789.86719	83.1
790.86353	81.6
791.59509	35.8
793.67731	452.8
794.55121	163.7
795.40027	9.9
796.27460	30.4
797.33917	4.0
798.11627	22.4
799.00214	10.9
799.62872	8.9
800.41681	31.7
801.43872	12.8
803.16217	99.8	b (12) (2+)-H2O
804.43329	46.9
805.58636	26.9
806.44366	36.5
809.53003	24.6
810.65302	105.1
811.72052	21.9
812.64935	5.3
813.46448	30.8
814.83942	21.5
815.71393	8.2
817.11865	78.9	b (6) (1+)
817.81042	7.8
818.46606	3.4
819.47333	14.0
820.58044	30.9
821.74353	11.7
822.45502	17.3
823.62299	3.2
824.67908	14.7
825.47699	15.7
826.85211	3.4
827.90454	61.6
828.69403	63.8
829.53491	36.5
830.94153	21.3
833.24341	17.7
834.47485	20.9
836.74658	135.0
837.49774	64.8
838.75568	27.8
839.88019	28.9
841.19940	29.0
842.33374	23.3
843.52472	9.9
844.49677	2.9
847.22266	43.6
847.83148	14.9
849.06952	34.7
850.46124	28.3
852.26654	4.9
855.36157	15.6
858.16022	37.6
861.33862	4.6
864.62823	5.0
866.54510	22.4
867.53497	29.2
868.37152	37.9
869.65277	4.2
870.87640	3.1
874.09515	4.6
876.76654	550.2	y (13) (2+), b (13) (2+)
877.52289	136.0
878.43353	24.8
879.76459	3.6
880.59546	7.9
881.39032	15.0
882.82733	90.3	b (14) (2+)-NH3-P, b (14) (2+)-H2O-P
886.56293	14.4
888.50848	22.1
889.21686	6.9
898.10516	21.2
899.57477	10.8
901.91827	2.6
910.31177	6.8
912.00000	30.7
914.13647	61.6
915.33051	22.3
916.27905	24.7
919.01465	5.5
920.69391	7.7
921.50031	12.1
927.14258	21.2
928.25275	13.0
930.59790	3.4
931.30658	13.2
932.55737	44.0
933.51031	2.9
937.41040	26.7
938.34393	6.0
941.52374	29.4
942.44720	3.6
946.75800	6.0
947.54987	4.0
949.25055	14.6
950.16632	16.5
953.34747	3.4
955.25031	11.0
958.80255	14.2
964.14282	17.8
965.84283	31.2
966.60822	47.3
975.37701	20.8
977.37323	3.0
978.14154	8.5
980.01221	12.2
982.52173	3.8
987.32404	6.0
990.46674	4.1
991.64844	10.2
994.12762	8.2
996.53387	72.4	b (15) (2+)-H2O, b (15) (2+)-NH3
997.69989	54.8
1004.90314	102.0	y (15) (2+)-H2O, y (16) (2+)-H2O-P, y (16) (2+)-NH3-P, b (15) (2+)
1005.68726	66.4
1006.61017	19.5
1007.40033	2.3
1011.61505	14.4
1014.49005	32.4
1015.12201	6.1
1017.58862	2.6
1022.92743	27.5
1027.33203	16.4
1028.60669	11.3
1029.25488	3.7
1031.33862	7.1
1035.20752	11.5
1037.25342	17.8
1039.60938	22.8
1042.41382	4.4
1043.32458	22.6
1044.55823	35.2
1046.36975	33.8
1051.23340	12.4
1052.92456	10.1
1053.97290	20.1
1055.05933	13.6
1056.20288	4.1
1057.60034	9.0
1061.80408	33.0
1062.51147	20.0
1063.32031	4.5
1065.45068	15.2
1072.41492	2.5
1073.58936	8.8
1075.43262	6.4
1076.55981	11.8
1077.90332	3.2
1079.30249	6.8
1083.23303	4.0
1087.07764	17.8
1090.59180	2.3
1094.42029	57.3
1096.56543	10.0
1101.08569	17.2
1113.57947	6.0
1118.45337	3.1
1121.29175	4.6
1124.49634	4.9
1134.36816	10.2
1143.27527	7.5
1149.47009	8.7
1153.47852	35.4
1155.70166	20.2
1168.60522	18.8
1169.49036	20.0
1171.60608	58.5
1173.22046	6.2
1190.60437	3.8
1191.46033	8.3
1195.59583	6.2
1222.68909	9.5
1226.49158	3.8
1272.70007	7.0
1288.48413	12.7
1297.54285	5.9
1301.77917	13.7
1304.56848	1.6
1305.54541	14.0
1306.44971	33.7
1323.35339	15.4
1328.62317	3.9
1332.55408	4.8
1341.50500	10.2
1346.49292	7.5
1353.76941	13.9
1360.72864	18.9
1368.02319	20.0
1369.95569	6.7
1386.16492	3.6
1401.48962	13.1
1402.70374	13.0
1419.23206	25.6
1419.93677	7.3
1423.05737	12.7
1453.63586	7.5
1467.52966	5.9
1492.53503	3.0
1544.75134	9.2
1656.46423	10.0
