# Supplementary material for: Phosphoproteomic Analysis of Platelets Activated by Pro-Thrombotic Oxidized Phospholipids and Thrombin
Source: PLoS One. 2014 Jan 6;9(1):e84488. doi: 10.1371/journal.pone.0084488 (PMC3882224; doi:10.1371/journal.pone.0084488)
Supplement: Annotated Spectra S3 — (ZIP) [file pone.0084488.s006.zip › KKPLYWDLYEHAQQQLLK_-23_2_103383.txt]

m/z	i	matches
169.27203	1.7
170.04944	6.0
183.05438	4.1
186.95676	8.9
190.06003	3.6
191.06543	9.2
197.24512	7.2
198.25070	12.1
201.33099	11.4
209.16039	10.1
211.80377	12.2
214.34360	6.7
215.83975	33.1
216.76593	13.3
222.19800	42.2
226.27930	11.5
229.27513	23.8
240.06226	36.5	b (2) (1+)-NH3
242.01733	19.3
245.27510	5.1
246.95181	2.5
251.19876	18.3
254.23465	4.3
255.24490	13.2
257.12402	27.0
261.40012	2.8
265.39664	4.3
268.32001	5.1
269.16232	6.4
270.12982	8.1
272.47882	6.1
275.31946	8.9
276.99066	5.1
280.31885	42.2
285.13043	51.7
286.16269	9.9
287.23004	16.0
287.87207	4.5
289.17151	7.2
291.27362	6.8
291.98035	10.7
293.25751	3.3
295.65292	1.8
296.91888	25.5
298.99109	3.3
302.12518	25.1
303.41376	7.2
304.74011	2.3
306.35956	5.1
307.29071	2.3
308.62448	11.7
309.48767	4.6
313.16266	9.3
315.70984	42.4	b (5) (2+), y (5) (2+)
317.34222	4.6
318.06909	24.8
321.40796	35.7
322.14075	74.3	b (9) (4+), y (8) (3+)
323.29065	54.8
326.14026	5.9
327.12994	5.6
329.45660	23.2
330.15619	6.4
331.17651	3.0
333.18530	22.9
334.03735	21.3
335.18060	13.5
337.14026	8.1
339.40002	15.3
341.02771	24.7
342.06500	17.7
344.68494	24.5
345.44995	3.3
347.78815	48.5
348.57111	33.2	b (8) (3+)
350.39862	15.7
354.31384	10.0
355.04944	10.8
356.53070	6.8
357.14331	36.7
361.21741	15.8
362.39844	21.2
363.39520	16.4
364.25812	4.6
365.24286	8.0
366.11871	6.3
367.34485	35.3	y (12) (4+)-P
368.22180	19.1
370.57935	23.0
373.48865	39.4	y (3) (1+)
375.16260	40.0
376.23297	12.8
377.12860	17.3
377.85889	24.1
378.56226	25.1
379.73718	9.1
381.45184	29.1
382.50671	6.7
386.25000	75.8
387.23486	37.0	y (12) (4+)-NH3, y (12) (4+)-H2O
389.55585	22.6
390.56177	13.7
391.62842	28.7
393.09100	5.1
394.07764	17.6
394.83203	76.8
397.62421	17.9
398.40125	3.5
399.33191	15.9
400.17212	28.6
400.77515	56.6	b (6) (2+)-NH3
401.38843	29.1
402.12793	85.6	b (12) (4+)-NH3, b (12) (4+)-H2O
403.09564	2.8
405.11035	26.5
405.78436	13.0
406.61292	5.3
407.48859	9.4
408.91870	141.6	y (13) (4+)-H2O-P, b (6) (2+), y (10) (3+)-NH3-P
409.74713	19.8
411.44592	16.6
412.50763	4.9
414.56714	4.8
415.53253	5.5
417.25769	15.0
418.15869	8.8
419.27362	4.6
420.47748	8.5
421.18359	9.7
421.97119	20.5
423.40814	29.2
424.52069	39.9	b (9) (3+)-NH3, b (9) (3+)-H2O
425.26129	14.3
425.88831	6.4
427.28351	65.5
428.03088	2.3
429.70660	20.4
430.32306	32.5	b (9) (3+)
431.13580	19.0
434.31488	23.5
435.30347	25.1
435.98944	18.7
437.37494	55.0
439.29291	50.5	b (13) (4+), y (13) (4+)
440.41235	73.4	y (10) (3+)-H2O, b (10) (3+)-P, y (10) (3+)-NH3
441.16412	8.3
442.26630	19.5
445.08807	27.4
447.24908	7.3
448.65875	54.6
449.70105	59.0	y (14) (4+)-H2O-P, b (4) (1+)-NH3
450.35034	20.3
451.39825	21.6
452.29889	13.6
453.47461	19.5
454.23883	43.3	y (14) (4+)-P
455.13019	18.1
455.80688	15.4
456.41638	24.1
457.57660	75.1	b (7) (2+)-NH3, b (7) (2+)-H2O
458.62378	210.5
459.47144	18.8
461.69067	14.1
462.72113	37.0
464.27789	11.7
465.27332	45.1
466.54492	132.4	b (14) (4+)-H2O, b (10) (3+)-NH3, b (10) (3+)-H2O, b (14) (4+)-NH3, b (4) (1+), b (7) (2+)
467.44574	18.4
468.52789	47.9
470.41010	79.0	b (14) (4+)
471.58301	11.0
472.59143	15.8
473.44159	23.4
474.75159	13.3
475.93298	38.9	y (14) (4+)-NH3
477.40802	6.2
478.55243	7.0
479.42285	24.2
481.32166	41.9
482.23645	14.1
483.61060	151.6	y (4) (1+)-NH3, y (15) (4+)-P, y (12) (3+)-NH3-P, y (12) (3+)-H2O-P, y (11) (3+), y (8) (2+)
484.78204	120.7
485.85571	20.0
486.48480	11.1
488.40393	8.4
489.46735	28.6
490.46423	6.9
491.42322	18.5
492.44159	4.6
493.32098	29.4
494.83307	16.0
495.45270	14.9
496.31488	63.1
497.48444	74.5
498.17566	123.6	b (15) (4+)-NH3, b (15) (4+)-H2O
499.19183	37.2
500.47052	21.9
501.30426	35.1	y (4) (1+)
502.63293	35.0	b (16) (4+)-NH3-P, b (15) (4+), y (16) (4+)-NH3-P, y (16) (4+)-H2O-P, y (15) (4+)-H2O, b (16) (4+)-H2O-P
503.42584	27.0
504.69550	7.3
505.36847	74.2
506.42694	48.5
507.41541	115.6	b (16) (4+)-P, y (16) (4+)-P, y (15) (4+)
508.40594	25.6
509.47638	86.4	b (12) (3+)-P
510.33844	46.3
512.52625	22.1
513.42322	26.0
514.67078	51.7	b (8) (2+)-NH3
515.52942	17.0
516.28577	56.1	y (12) (3+)-NH3, y (12) (3+)-H2O
517.32776	15.0
518.74249	149.1	b (11) (3+)
519.70679	110.4
520.39880	16.8
521.74841	8.5
523.32404	75.1	b (8) (2+), y (12) (3+)
524.38348	23.4
525.54022	52.2
526.88226	41.8	b (16) (4+)-H2O
527.62506	93.5	y (16) (4+)-H2O, y (16) (4+)-NH3, b (16) (4+)-NH3
528.73273	51.3
529.65338	60.5
530.31781	26.7
531.26440	23.9
532.89893	52.8
533.62030	103.1
535.19318	107.8	b (17) (4+)-P, y (17) (4+)-NH3-P, y (17) (4+)-H2O-P
536.23944	34.4	b (12) (3+)-H2O
537.33881	252.7	b (12) (3+)-NH3
538.21600	27.4
539.27960	228.7	y (9) (2+)-H2O, y (9) (2+)-NH3, y (17) (4+)-P
540.56561	78.8
541.35596	17.9
542.56305	5.9
543.29657	14.9
544.52570	12.0
545.28436	51.8	y (13) (3+)-H2O-P
546.38477	4.3
547.03986	14.8
547.88684	117.6	y (9) (2+)
548.57526	49.9
549.55731	23.4
550.75934	53.2
552.02032	118.8	y (13) (3+)-P, b (13) (3+)-P
552.74994	76.8
553.57379	219.5
554.45282	42.4	b (17) (4+)-H2O
555.80878	17.3
557.04291	72.3
558.45148	104.9
559.35248	68.1	y (17) (4+)-H2O, b (17) (4+)
560.45337	100.6	y (17) (4+)-NH3
561.59686	46.7
562.35413	2.8
563.24030	72.6	y (17) (4+), [M+4H] (4+)-NH3-H2O-P
564.00079	69.2
564.66180	48.0
565.52411	93.0
566.65839	42.5	[M+4H] (4+)-H2O-P, [M+4H] (4+)-NH3-P
567.44086	19.5
568.26483	61.9
569.30145	129.8
570.23102	83.4
570.89862	54.8
572.10565	62.3	[M+4H] (4+)-P
573.27161	64.5
574.75708	62.2
576.80280	139.8
577.48688	440.2
578.21515	194.2
579.14081	393.2	b (13) (3+)-NH3, b (13) (3+)-H2O, y (13) (3+)-H2O, y (13) (3+)-NH3
580.14221	42.4
580.81769	88.7
582.67139	90.1
583.89252	152.7
585.17743	258.7	b (13) (3+), y (13) (3+)
586.47852	174.8	b (9) (2+)-NH3-P, b (9) (2+)-H2O-P
587.75446	348.2	[M+4H] (4+)-NH3-H2O
588.67761	78.6	b (14) (3+)-NH3-P, b (14) (3+)-H2O-P
589.57501	11.7
593.99207	12.3
596.58905	18.7
597.78119	50.0
601.08990	12.2
602.67957	20.5
605.81995	14.1
606.52423	11.0
607.43939	8.6
609.15869	21.4
610.43457	34.5
611.10181	8.9
612.84424	51.9	y (5) (1+)-NH3, b (5) (1+)-NH3
613.67255	34.7
615.02942	32.3
616.18768	19.3
617.15564	42.5
618.58466	2.8
619.93353	40.8	y (10) (2+)-P
621.52155	29.6
622.56940	36.5	b (14) (3+)-NH3
623.27667	2.5
625.23627	16.3
626.76752	16.4
628.10284	58.0	b (14) (3+)
629.30359	167.2
629.99799	303.2	y (5) (1+), b (5) (1+)
630.92352	95.5	b (15) (3+)-H2O-P
631.69171	28.1
633.34253	60.0	y (14) (3+)-H2O, y (14) (3+)-NH3
636.52594	50.2	b (9) (2+)-NH3
637.53607	8.4
639.14856	52.0	y (14) (3+)
640.33698	13.8
641.44220	13.0
643.37933	21.0
644.33539	24.6
645.01672	43.1	b (9) (2+)
651.16284	8.3
654.26556	22.9
655.11432	16.1
656.12140	7.3
656.97803	26.9
657.66852	18.4
658.54675	61.3
659.42511	2.5
660.35797	29.1
662.38873	6.6
663.45465	11.3
664.26343	50.8	b (15) (3+)-NH3, b (15) (3+)-H2O
665.07733	43.6
667.46527	19.1
668.29279	3.3
669.27014	152.2
670.07513	166.1	b (16) (3+)-NH3-P, y (16) (3+)-H2O-P, b (16) (3+)-H2O-P, y (10) (2+), y (16) (3+)-NH3-P, y (15) (3+)-H2O, b (15) (3+)
670.81329	102.7	y (15) (3+)-NH3
671.43768	21.2
672.22070	26.7
675.04230	45.3	b (16) (3+)-P
676.25171	49.9	y (15) (3+), y (16) (3+)-P, y (11) (2+)-P
677.60638	19.0
678.47760	22.3
679.61957	21.6
682.16931	79.4
684.97968	21.1
685.86401	113.6
686.61176	311.9
687.60461	41.2
688.31439	3.4
689.41315	20.0
693.46173	145.0
694.55609	61.9
695.56421	16.4
696.40143	39.0
697.39203	18.8
700.49164	34.9	b (10) (2+)-H2O, b (10) (2+)-NH3
701.32428	31.0
702.37769	75.8	b (16) (3+)-H2O
702.98956	88.2	b (16) (3+)-NH3, y (16) (3+)-NH3, y (16) (3+)-H2O
703.62140	59.1
704.40314	15.4
705.89404	54.3
707.21100	57.8	b (16) (3+), b (17) (3+)-NH3-P, b (17) (3+)-H2O-P
709.46246	497.6	y (16) (3+), b (10) (2+)
710.34076	64.7
711.47858	25.2
713.30865	54.8	y (17) (3+)-H2O-P, y (17) (3+)-NH3-P, b (17) (3+)-P
714.49011	73.7
715.18665	4.0
716.71454	34.1	y (11) (2+)-H2O, y (11) (2+)-NH3
717.56952	3.0
721.50946	32.1
723.44531	9.7
725.23486	38.0
725.97101	229.0	y (12) (2+)-H2O-P
726.59125	394.7	y (11) (2+), y (12) (2+)-NH3-P
727.38599	31.6
728.45917	21.9
729.22260	52.4
730.36395	32.9
731.48523	40.5
733.60150	110.2	y (12) (2+)-P
734.45123	5.2
738.05322	23.1
740.27704	20.3
741.56543	5.1
743.89063	524.4
744.51953	211.3
746.17517	52.8	b (17) (3+), y (17) (3+)-NH3, y (17) (3+)-H2O
746.79425	40.9
748.53693	5.5
750.48932	9.1
751.41315	155.7	y (17) (3+)
752.14337	56.4
752.98444	22.0
754.17725	50.3
755.21234	57.4	b (12) (2+)-NH3-P, b (12) (2+)-H2O-P
756.74689	71.7	y (6) (1+)
758.03497	21.3
759.45428	7.1
762.04742	10.8
763.84045	49.6	b (12) (2+)-P
764.84485	18.7
767.05975	12.6
767.93451	14.3
770.34113	20.7
772.50952	20.0
773.33813	7.6
775.63525	37.8	y (12) (2+)-NH3
777.57489	40.8	b (11) (2+)
778.35016	53.2
781.24524	3.8
782.10870	4.2
783.38556	389.6
784.04669	624.9	y (12) (2+)
784.93414	135.0
786.47125	2.5
787.44098	31.4
788.73004	36.2
790.07886	7.5
790.68933	13.6
793.82947	130.6
795.27814	17.0
796.29602	8.5
797.63580	6.7
799.50525	27.9
800.38354	42.0
803.69037	16.6
804.45862	18.6
805.10840	15.1
806.30780	24.9
807.60974	5.5
808.35712	20.7
812.19214	5.3
813.28888	25.4
814.75250	28.7
815.41907	5.6
816.58917	27.0
817.69196	13.0
818.93726	39.7	b (13) (2+)-NH3-P, b (13) (2+)-H2O-P, y (13) (2+)-NH3-P, y (13) (2+)-H2O-P
819.54065	10.6
821.42419	42.6
822.22131	49.0
827.93817	21.3
828.62897	42.6	y (7) (1+), b (13) (2+)-P
829.66766	55.7
832.62280	5.8
833.43207	10.7
834.76031	25.0
836.64935	206.6
837.63818	132.1
838.67847	16.4
840.30060	2.5
841.41278	18.8
842.53442	5.1
843.96191	7.4
846.45636	20.3
847.43695	12.3
848.37256	10.6
849.00555	6.7
850.01343	27.1
856.56274	31.8
858.95026	10.7
860.44873	17.2
861.42926	23.5
862.42920	11.2
867.68530	26.1
868.89502	97.9	b (13) (2+)-NH3
869.61450	30.7
870.61053	4.5
871.61377	6.6
876.87018	172.4	y (13) (2+), b (13) (2+)
877.59058	123.2
878.56866	36.2
884.62134	39.1
885.60614	34.2
892.96118	14.8
897.78296	19.8
899.40137	11.3
908.18188	3.0
909.32471	4.0
910.53339	38.6
912.55817	13.6
914.45728	36.5	b (7) (1+)-NH3
919.45215	19.3
924.64795	9.6
925.76459	17.0
928.96893	8.4
929.87262	8.0
931.63837	56.9	b (7) (1+), b (14) (2+)-H2O, b (14) (2+)-NH3
933.20660	27.8
941.26294	10.2
947.10724	7.9
948.37964	7.2
949.33734	15.7
950.43628	19.1
951.35156	11.8
955.35175	5.5
957.56982	26.2
958.41119	10.7
959.30194	21.9
963.65332	6.9
964.62836	3.0
965.45605	4.2
966.62177	25.6
968.60846	5.8
977.74310	24.9
978.46393	11.7
979.29474	5.9
983.51001	19.3
992.41016	3.3
996.88788	21.1
997.69556	8.1
1000.95331	6.1
1004.72894	20.7
1005.68433	24.8
1011.08887	9.7
1012.57941	30.4
1013.44537	15.4
1015.89374	8.3
1025.46912	14.6
1026.68921	3.5
1027.37378	11.0
1030.65320	15.1
1036.91626	16.3
1039.87280	10.7
1042.39636	6.2
1043.27490	5.5
1049.09326	6.3
1050.45337	9.2
1053.17249	42.1	b (16) (2+)-NH3, b (16) (2+)-H2O
1059.58948	29.0
1061.94849	39.5	b (16) (2+)
1064.07666	7.8
1065.44702	21.1
1072.34644	16.1
1075.56494	6.2
1085.39014	9.3
1086.42651	6.1
1090.59021	13.8
1092.22791	7.8
1095.58569	11.8
1111.19128	21.3
1149.38708	9.0
1153.48669	27.8
1157.92236	59.6
1167.75879	6.7
1170.65308	15.2
1188.53259	7.1
1226.59314	9.9
1236.46936	13.0
1279.30688	21.6
1304.48889	7.0
1338.30408	16.0
1340.23010	36.1
1412.74927	5.1
1418.69934	11.7
1493.65820	5.1
1680.63684	12.5
