# Supplementary material for: Phosphoproteomic Analysis of Platelets Activated by Pro-Thrombotic Oxidized Phospholipids and Thrombin
Source: PLoS One. 2014 Jan 6;9(1):e84488. doi: 10.1371/journal.pone.0084488 (PMC3882224; doi:10.1371/journal.pone.0084488)
Supplement: Annotated Spectra S3 — (ZIP) [file pone.0084488.s006.zip › KLSGDQITLPTTVDYSSVPK_-14_2_124843.txt]

m/z	i	matches
326.46039	24.3
327.41550	36.5
335.14819	76.0
336.39703	56.1
339.32477	73.8
342.32077	12.6
343.29144	38.7
344.04846	135.1
347.84219	97.7
352.47824	56.9
355.07730	188.8
356.40280	59.1
357.22476	53.2
358.17258	82.2
362.61395	153.4
363.27829	12.2
368.05963	153.5
369.16302	206.7
373.29236	39.4
375.00507	50.3
377.55640	30.3
384.13318	33.3
394.14447	31.0
395.30402	22.8
397.21249	15.6
398.97339	9.6
405.10406	125.5
406.20862	61.9
409.15790	52.2
411.17816	119.3
412.37994	67.9
413.18591	14.1
414.46320	31.8
416.11111	81.6
417.00427	157.1
420.21246	33.3
421.29785	39.3
422.25800	111.0
426.91129	54.5
428.46582	133.6
430.41058	80.2
432.27145	99.5
436.06201	26.1
437.95905	47.3
438.63818	17.1
439.35895	41.3
441.83447	26.4
445.59778	51.9
448.35104	38.1
449.38672	20.1
450.52597	47.1
454.30698	226.5
455.50305	226.4
456.19586	71.2
458.41983	127.0
460.89545	67.4
463.05063	37.9
465.29855	185.0
466.24896	21.8
466.91983	21.6
468.16644	258.4
472.35547	645.4
473.37738	170.8
474.15637	215.7
475.26782	47.0
478.27692	15.6
481.74976	106.7
483.12729	1490.2
484.01495	109.3
488.48688	35.1
491.40637	120.4
501.44104	120.7
502.33807	83.5
507.28363	33.6
509.28046	15.6
512.41998	15.8
514.35126	126.3
515.16217	266.2
516.27972	107.7
517.26331	269.8
518.54834	43.8
519.57184	124.8
520.51782	44.4
525.03058	27.6
527.08716	20.2
529.31183	41.4
530.51160	86.9
531.52667	94.9
533.35577	17.1
536.10352	29.3
541.28064	51.6
542.43085	79.3
547.22046	51.4
548.39642	14.1
549.11285	115.2
551.26050	73.3
552.04553	18.6
554.36462	11.1
558.88757	33.6
561.15179	57.6
563.19019	215.7
564.14612	97.5
566.37854	249.5
567.18567	34.9
575.50067	17.3
576.37585	49.8
577.26208	65.4
578.13281	18.5
581.27228	1975.0
582.35321	579.5
583.46332	277.8
584.24078	44.1
585.33508	24.7
589.17273	15.8
592.25879	45.9
593.15918	228.6
594.44055	284.4
595.59326	118.8
596.58057	202.0
597.21301	77.8
599.18762	56.3
600.35413	44.9
601.38568	241.4
603.33374	139.2
604.56335	83.4
605.26685	51.6
606.47644	152.5
611.28381	524.5
612.63123	245.8
613.29456	72.3
615.37085	33.6
619.42419	655.1
620.43463	80.3
621.24335	24.6
627.30615	38.5
630.33667	24.7
637.45496	116.4
650.20874	40.8
651.38037	58.7
652.21045	15.6
655.47009	157.7
659.47168	29.1
662.55164	197.7
664.18005	143.4
666.02075	18.6
668.87756	143.5
670.25470	15.8
671.57446	86.1
676.11798	70.8
677.41150	52.0
679.01501	442.3
680.29034	2315.3
681.35272	791.6
682.35077	192.9
683.58008	70.4
687.33484	118.0
688.72284	106.7
689.54205	25.8
691.46179	104.1
692.39606	173.8
693.18878	38.1
694.97748	187.3
696.38348	31.8
697.35327	331.1
698.29486	172.6
700.14075	117.6
705.39844	20.1
706.54120	104.4
707.43829	211.3
708.30493	287.1
709.27570	860.1
710.19397	107.0
711.28064	51.7
713.48907	33.6
715.41211	117.8
716.59381	45.7
717.29834	36.3
718.98907	130.8
720.44495	106.8
722.18433	44.1
724.40808	1569.2
725.50916	419.4
726.57349	421.1
730.26050	164.0
731.21399	88.8
732.45093	868.3
733.38306	73.8
734.33563	147.9
740.20459	54.4
742.47888	53.1
743.16516	21.7
746.56274	35.1
747.32397	80.2
748.94781	64.8
750.02197	174.0
751.73352	436.8
752.46790	488.4
753.27637	64.8
757.42731	23.2
758.89380	71.5
760.40973	36.7
761.35492	135.2
762.54932	170.2
763.20770	120.3
764.10315	85.6
766.46796	200.4
770.53375	21.6
773.32996	106.0
775.24036	12.7
776.49890	120.1
777.37061	46.7
779.38226	122.5
780.54248	115.7
781.62732	112.6
784.12109	46.8
786.52783	179.0
787.39661	54.3
788.73724	307.4
789.51538	47.4
791.49603	90.2
792.89655	561.6
794.28534	306.8
795.38403	1499.8
796.38037	507.4
797.35303	103.5
798.74695	141.5
799.83783	71.8
800.70660	203.9
801.99353	21.8
802.97180	29.9
804.36707	178.9
805.36517	148.6
806.35767	203.3
807.37073	388.0
808.28687	446.9
809.42346	144.4
810.27100	239.9
811.52380	344.3
812.21191	105.1
813.29968	73.9
814.36914	140.5
815.24231	164.6
816.39990	244.3
818.44641	23.1
819.38403	79.1
820.38867	66.6
821.12280	76.9
822.29736	2767.5	b (7) (1+)
823.41077	473.9
824.53503	181.0
825.28418	604.6
826.34692	323.7
827.50134	297.3
828.81714	91.9
830.54346	117.3
831.78235	204.9
832.75378	371.4
833.59485	87.3
834.19629	190.0
834.80627	411.6
838.28625	53.3
840.53723	70.9
842.55908	47.1
843.29346	156.8
846.54333	134.5
847.33154	55.0
849.00415	217.2
850.06995	26.2
851.62964	205.6
854.21057	110.0
855.57996	42.9
856.58057	23.3
857.78589	252.5
858.52771	134.4
860.41602	100.7
862.25977	379.2
863.49316	157.2
865.27039	98.2
867.49915	39.9
869.44324	184.7
870.73755	170.0
871.44556	139.6
872.44177	78.6
874.27539	44.0
875.26538	35.3
876.28540	78.6
877.34131	115.8
878.18738	248.6
879.26392	287.2
880.60376	191.4
882.57703	139.8
883.25012	65.7
883.93140	91.5
885.34717	279.6
886.84424	96.9
887.62646	232.4
888.38599	201.9
889.82910	133.1
891.02625	128.4
891.69934	280.7
892.49170	60.0
894.45764	502.6
895.36426	183.8
896.47266	30.6
900.36133	39.4
902.60645	87.8
903.44580	269.2
904.39648	94.4
905.33325	1953.5
906.29883	940.6
907.65417	132.3
908.47241	183.7
909.49451	114.7
910.64587	178.5
911.84302	81.7
912.53320	135.3
913.27307	287.0
914.34290	617.3
916.45825	121.2
917.72327	97.8
918.57385	240.7
919.83484	465.5
920.57776	742.2
921.64709	932.8
922.94043	565.7
923.75757	639.6
924.51367	384.5
925.38550	152.5
926.48267	375.8
927.18958	157.5
928.27454	296.9
929.56348	98.3
932.46277	321.5
933.66248	133.8
934.41956	167.3
935.80835	639.4
936.50610	94.9
938.31189	3761.9	b (9) (1+)-P
939.43628	1558.7
940.45117	490.8
941.43933	336.4
942.59204	82.6
943.41858	27.9
944.72827	511.1
946.30383	229.3
948.42688	420.1
950.21777	275.7
951.54639	557.5
952.23743	34.3
956.45911	757.1
957.38428	263.0
959.32532	97.9
960.37292	151.6
961.15637	18.8
962.09888	45.6
963.54492	218.2
964.57727	489.6
965.48230	110.4
969.02295	290.1
972.50427	104.1
974.29663	331.5
975.78284	252.2
976.59167	444.4
978.14844	69.3
980.47192	47.0
981.49048	271.3
982.32837	23.4
983.46265	126.1
984.71753	509.7
985.43091	275.4
986.94617	81.2
988.17065	37.3
989.51111	198.3
990.42822	146.0
991.35767	139.0
992.13232	153.8
993.58313	208.8
994.66895	433.1
995.48706	207.0
996.20630	191.7
997.45142	88.9
1000.31714	209.8
1001.54053	512.6
1002.62695	668.8
1003.53796	585.6
1004.79346	439.9
1006.19238	168.0
1008.16504	275.4
1009.42334	373.7
1010.37378	85.8
1012.39722	54.6
1014.72461	51.6
1015.79956	29.1
1016.83911	79.8
1017.84961	178.9
1018.45081	3261.3	b (10) (1+)-NH3-P, b (9) (1+)-H2O
1019.40723	2394.6
1020.29004	793.4
1021.48816	59.7
1022.93701	36.6
1023.70630	209.2
1024.94482	75.3
1026.06311	147.2
1027.28613	100.8
1028.03247	48.3
1029.59644	92.8
1030.40100	24.7
1031.18164	114.0
1032.73621	80.1
1033.71826	63.9
1036.29688	9607.8	b (9) (1+), b (10) (1+)-P
1037.45386	4172.7
1038.45142	1346.6
1039.36877	211.4
1040.18481	185.2
1041.89001	426.5
1042.73889	90.0
1044.06226	27.6
1044.80713	123.6
1045.60999	107.5
1046.35461	63.6
1047.21118	78.8
1048.41345	2067.3
1049.17920	24.7
1049.88428	270.5
1050.86804	501.0
1051.70020	482.3
1052.37231	24.2
1053.84485	262.7
1055.83948	44.6
1056.54663	256.6
1057.47778	12063.2	[M+2H] (2+)-NH3-P, [M+2H] (2+)-H2O-P
1058.61023	1420.3
1059.29150	149.7
1061.43140	239.7
1063.04858	520.9
1063.97363	211.2
1066.29236	49251.1	[M+2H] (2+)-P
1067.32983	23076.0
1068.90466	339.1
1069.99011	272.6
1072.40625	138.7
1073.55005	79.5
1075.38281	523.3
1076.30615	239.2
1076.94055	288.7
1077.57935	354.8
1078.37622	278.4
1079.99561	56.8
1081.53296	400.8
1082.34985	472.3
1083.59351	402.8
1084.69092	580.0
1085.35107	70.8
1087.87451	479.2
1088.99683	597.3
1089.74622	85.2
1090.66260	145.1
1091.71375	106.8
1092.75000	164.8
1093.67126	265.6
1095.29688	55.0
1096.90076	2407.4
1097.54724	1996.9
1098.49902	1969.3
1099.52893	519.9
1100.41174	52.1
1102.73291	429.7
1103.46045	119.5
1105.78638	166.2
1106.67480	61.3
1119.29919	39.6
1126.46924	58.8
1127.62085	112.6
1128.40894	128.3
1129.43774	45.6
1131.83789	58.2
1132.52637	86.4
1134.14966	118.8
1135.42773	92.6
1136.46631	133.6
1137.53198	70.9
1138.65979	30.8
1139.63184	24.4
1140.32959	55.4
1141.75635	55.4
1145.61023	111.4
1146.25610	174.3
1147.42786	163.3
1148.55920	222.1
1151.64795	72.5
1153.47351	98.0
1154.19885	91.9
1155.08667	133.2
1157.23706	244.7
1158.70972	254.1
1159.97632	102.2
1162.96948	310.9
1164.10583	30.6
1164.98328	119.0
1170.41797	383.4
1171.54456	45.3
1172.78235	118.7
1173.52393	164.0
1174.78003	255.0
1175.67700	504.4
1176.41492	522.9
1177.46887	126.9
1178.53564	52.8
1179.15588	24.8
1182.88867	308.3
1187.73584	118.8
1188.41309	27.8
1189.24292	49.4
1190.43262	136.5
1191.63220	32.1
1193.44360	14725.3	y (11) (1+)
1194.50476	9645.4
1195.50562	3993.6
1196.49805	683.6
1198.45117	81.4
1199.41101	356.5
1200.70227	132.1
1201.63574	71.2
1205.38184	163.0
1206.54480	48.2
1207.70752	191.6
1208.82275	271.5
1213.19397	303.7
1216.97083	129.5
1217.61926	129.5
1220.74707	212.1
1221.55457	99.9
1222.27368	30.6
1225.72461	118.7
1234.52930	184.2
1236.47180	57.3
1237.67212	110.9
1244.02954	136.6
1245.25366	174.9
1246.58252	32.5
1247.47473	92.9
1248.39453	14.1
1249.43958	288.9
1250.30640	47.5
1255.21411	66.2
1256.22339	53.1
1258.03259	208.9
1258.81433	169.8
1260.69824	43.8
1261.71985	75.4
1262.54712	167.1
1263.83008	103.8
1267.55859	206.8
1268.22595	233.5
1269.46411	213.9
1270.73132	149.4
1271.47485	126.0
1272.61670	239.8
1273.56348	54.6
1274.66785	177.2
1275.68042	72.6
1279.62439	39.3
1280.88892	179.8
1286.54443	67.7
1287.43555	121.8
1288.38501	86.1
1289.08081	108.6
1291.16797	62.9
1292.37012	153.0
1294.47266	119.7
1295.35352	64.9
1296.84351	179.0
1298.73828	122.0
1299.81226	189.3
1300.54175	74.8
1305.74353	163.4
1306.60754	2639.7	y (12) (1+)
1307.56470	1500.2
1308.61731	465.5
1309.66919	143.3
1317.46667	118.7
1318.71960	431.3
1319.46399	40.6
1320.49377	59.0
1324.41895	143.5
1325.38586	232.0
1327.16223	39.8
1334.52612	115.4
1336.23840	613.8
1337.24902	104.2
1337.99866	106.7
1338.74402	59.6
1346.81860	137.3
1347.60950	81.2
1348.42444	154.5
1349.55017	222.7
1350.53369	21.4
1352.06824	118.6
1354.13440	30.6
1355.70093	282.7
1359.66980	208.8
1363.92554	73.5
1364.74353	18.6
1366.72241	87.5
1369.94019	24.6
1371.16565	135.0
1371.95862	243.5
1373.40369	360.4
1376.03711	114.7
1376.84082	89.6
1378.65637	15.7
1380.72034	54.6
1381.53809	145.0
1382.70276	218.3
1383.33533	230.1
1384.29822	21.5
1384.91394	88.9
1386.52771	134.5
1387.39026	205.2
1389.57629	84.0
1390.31567	43.2
1391.70422	67.8
1392.60022	33.6
1397.43591	20.1
1398.51257	139.7
1399.36926	160.5
1403.23486	66.7
1404.70557	37.9
1407.41455	3398.8	y (13) (1+)
1408.50354	2740.4
1409.63489	904.7
1410.72314	255.9
1411.38635	72.2
1415.49280	83.9
1416.47180	920.1
1417.39197	418.0
1418.56433	270.4
1419.54944	145.9
1422.37634	23.1
1423.48743	106.9
1427.53320	60.4
1430.65613	139.8
1431.46631	109.3
1434.55017	776.4
1435.61230	412.2
1436.71033	288.9
1437.39282	101.7
1438.74707	82.7
1442.15686	34.3
1443.67859	56.1
1445.68933	90.8
1446.58936	103.7
1448.63599	130.3
1450.70862	21.6
1451.47729	427.3
1452.36926	901.6
1453.31995	280.4
1454.70483	192.2
1457.20300	87.1
1457.87744	57.3
1459.66260	77.0
1460.70203	82.9
1462.45898	19.9
1463.67053	174.5
1465.47302	119.1
1466.75549	232.5
1467.58435	375.6
1469.46838	58.8
1470.20850	72.3
1474.15051	88.5
1475.60229	159.4
1480.44434	385.2
1485.75769	62.3
1488.02332	95.6
1495.30298	33.6
1497.49304	78.5
1498.78235	860.7
1499.60754	341.4
1500.57629	182.6
1502.98047	198.0
1503.77026	290.5
1505.05127	134.3
1505.71960	105.2
1507.29688	105.1
1511.94934	45.3
1513.59460	15.6
1514.60486	30.6
1516.11304	100.3
1518.53467	306.3
1520.66907	1247.5
1521.71008	342.6
1522.45325	364.8
1523.54553	332.7
1524.86975	175.0
1525.84180	47.1
1527.00549	200.0
1527.95740	76.8
1528.65088	55.1
1532.00024	616.9
1533.44836	147.8
1534.70911	102.3
1535.91711	107.0
1536.63196	105.5
1538.66077	118.2
1543.55066	1408.8
1544.62427	603.2
1545.35852	168.4
1546.68542	179.2
1547.48096	58.1
1549.65613	1371.9
1550.76062	1015.0
1551.49719	737.8
1552.76648	78.6
1559.17993	138.4
1560.57385	20.6
1565.05627	192.1
1572.36169	15.7
1573.61865	49.9
1574.74915	66.1
1578.64453	12.7
1583.94470	128.1
1585.44690	168.2
1587.70215	17.1
1593.34631	122.6
1594.92749	263.9
1596.08960	157.8
1596.70569	34.7
1597.71899	97.7
1607.44714	111.4
1611.47229	1185.1
1612.43103	763.4
1613.21228	297.9
1614.27893	175.8
1615.34509	64.1
1615.94519	82.8
1617.01746	32.1
1621.41064	84.6
1629.71008	94.8
1631.07751	279.2
1631.86133	658.0
1632.75183	930.9
1633.88660	403.8
1643.60803	27.4
1648.69153	1680.7
1649.86853	1019.2
1650.72864	624.7
1651.52673	100.4
1652.74573	93.8
1653.86658	21.6
1655.11731	49.9
1660.86243	148.6
1662.10730	36.4
1664.87915	30.5
1667.38660	90.3
1672.67310	150.8
1675.21655	15.6
1679.80872	120.6
1680.59753	66.3
1682.48474	62.3
1684.43982	118.9
1686.30042	23.1
1693.76819	58.9
1695.33411	28.1
1696.60193	49.9
1698.86438	42.4
1699.51794	40.9
1701.76929	96.6
1702.94324	61.5
1712.49231	337.5
1713.59021	442.6
1714.55115	244.3
1715.89417	82.3
1716.53918	110.0
1718.03589	90.4
1718.80408	127.7
1720.65356	51.1
1723.97156	63.3
1728.86340	73.9
1735.65015	23.1
1740.67444	227.6
1741.81506	36.9
1743.69055	63.5
1745.81360	167.8
1746.72839	44.6
1747.85815	162.9
1754.33240	12.6
1758.60657	687.4
1759.72473	533.2
1760.68335	358.6
1761.61340	22.9
1763.84924	147.9
1764.71655	23.1
1766.89343	41.4
1776.74585	85.0
1781.37097	158.8
1782.83704	202.8
1784.82202	109.3
1788.99146	264.8
1789.71008	40.8
1801.02063	63.4
1802.88904	35.1
1804.09656	29.1
1805.00134	68.9
1815.76892	18.6
1817.02905	58.9
1820.47205	814.3
1821.09705	1047.1
1821.91870	1130.5
1822.70276	667.3
1823.74622	351.1
1830.38452	71.0
1835.10217	91.8
1841.03064	20.1
1842.93286	26.1
1845.03650	160.7
1847.88892	79.8
1851.90308	145.4
1855.04187	33.3
1861.03625	19.9
1868.71692	56.4
1869.98914	538.5
1870.85461	113.5
1871.51648	123.1
1872.28186	86.6
1873.06848	15.6
1887.91687	1594.7
1888.84778	655.8
1889.92554	393.8
1890.98499	201.2
1892.15063	110.6
1893.16809	41.1
1894.82837	81.6
1902.87366	100.8
1928.94739	48.4
1931.98035	114.5
1941.74060	152.5
1945.48328	50.6
1950.53674	126.8
1951.58118	178.8
1952.39319	78.9
1953.69373	27.6
1958.35620	25.9
1959.20337	46.9
1967.68433	1063.1
1968.74878	2148.4
1969.98254	1100.8
1970.96985	169.3
1971.59302	92.2
1978.95618	82.8
1985.78296	1877.3
1986.92566	1331.9
1988.07642	769.8
1988.90002	486.2
1989.92273	139.7
