# Supplementary material for: Phosphoproteomic Analysis of Platelets Activated by Pro-Thrombotic Oxidized Phospholipids and Thrombin
Source: PLoS One. 2014 Jan 6;9(1):e84488. doi: 10.1371/journal.pone.0084488 (PMC3882224; doi:10.1371/journal.pone.0084488)
Supplement: Annotated Spectra S3 — (ZIP) [file pone.0084488.s006.zip › KLSGDQITLPTTVDYSSVPK_-15_2_127619.txt]

m/z	i	matches
318.58615	49.9
324.35892	13.7
326.58438	11.7
338.01974	51.0
343.38174	65.4
349.02701	17.8
353.29395	14.1
361.38486	74.0
376.77176	62.3
377.40897	81.7
378.20010	36.7
381.41940	14.2
386.57806	84.7
387.38620	32.2
391.09955	41.7
392.42645	34.7
397.49863	15.0
399.29630	17.2
400.22849	64.9
401.57819	20.4
403.38708	92.7
408.62183	74.1
420.51721	77.3
422.43164	39.7
426.39828	54.0
427.11276	33.4
430.23929	11.3
434.91412	37.4
436.30927	60.5
438.04785	30.2
439.52722	41.0
440.63098	21.8
444.45901	58.8
450.59705	24.9
456.69525	42.6
458.40375	63.8
460.34091	55.1
461.52759	14.5
463.52957	40.9
466.27826	176.6
467.04370	60.9
467.89694	137.5
476.54987	28.6
478.46112	8.9
482.01865	12.5
483.28076	372.8
484.31351	114.1
485.14603	22.3
486.41446	96.3
493.30627	19.1
496.42529	47.4
499.82544	34.5
501.56903	46.8
505.13623	31.0
506.16000	87.7
507.02795	17.7
509.44293	12.5
511.68390	92.6
514.28979	138.1
516.36414	63.7
517.30414	162.5
518.52637	29.6
523.26270	24.8
524.24512	26.6
526.87854	12.5
529.16772	58.1
531.32532	14.0
533.70740	8.4
536.19458	21.9
542.54126	18.6
543.41431	11.6
548.27789	53.1
549.29321	110.9
551.24976	50.6
552.38330	96.7
553.10596	62.3
559.11938	49.9
561.70459	56.5
562.47937	17.5
563.84088	29.0
567.01947	63.4
568.23389	9.3
577.39331	126.3
578.90454	41.7
579.56104	119.2
581.19165	730.0
582.23303	225.5
583.29565	42.0
584.44250	125.6
585.26270	37.7
587.51001	42.1
588.79816	21.5
592.25793	26.2
593.33838	59.7
594.13342	105.8
594.98962	40.2
596.50000	17.1
597.33533	27.4
600.39410	354.0
601.55786	167.2
602.48120	29.9
607.53943	8.9
610.00635	20.7
611.29871	171.0
612.32935	24.8
613.40857	43.6
616.30347	39.5
619.23108	28.2
622.10046	31.4
628.04395	149.7
628.68604	214.5
629.36292	99.5
630.24255	41.5
633.39990	19.9
634.06116	49.1
641.26947	70.0
642.29181	31.8
645.07489	22.2
647.18182	176.3
648.60754	25.2
651.30981	178.8
652.26416	97.3
657.65424	24.0
659.25922	84.2
660.33215	17.4
662.27148	39.3
663.39490	10.8
664.34387	41.7
666.53381	53.3
673.94592	84.6
676.20490	12.0
677.53046	69.8
679.57043	140.7
680.32947	1129.1
681.32092	215.6
682.38751	63.9
683.44397	38.6
685.00378	38.0
685.62878	22.6
686.24011	38.7
687.13947	42.9
688.50562	15.0
689.29938	16.6
690.73132	70.5
691.52643	114.9
692.47571	65.6
693.21338	17.9
694.21375	23.5
695.34290	174.8
696.70172	446.9
697.65479	82.1
698.28986	32.5
699.33997	22.8
700.31140	171.3
701.45392	80.5
704.03351	35.9
706.26477	54.0
707.40717	144.3
709.41339	404.2
711.28113	106.7
712.87476	124.2
715.29980	27.3
718.11493	53.2
719.17188	23.2
720.31006	67.3
721.17267	28.2
722.35284	21.1
724.36035	943.0
725.38623	353.0
726.55273	135.8
727.59290	32.3
728.42737	56.2
730.35162	100.0
735.06689	17.4
735.70422	10.8
741.59454	58.8
743.31946	71.5
745.79657	42.4
746.42596	43.5
747.56683	52.4
748.75348	22.9
749.39069	41.0
750.53088	48.3
752.42841	59.9
753.58282	46.7
758.05957	21.1
759.99158	60.7
760.62952	39.8
761.83228	39.1
764.13684	118.8
765.72583	82.0
769.31006	24.0
772.13104	28.1
773.56342	26.2
776.30438	74.9
777.17401	191.2
778.17743	16.1
779.29932	45.8
780.33661	31.6
781.37061	62.4
783.11243	37.5
784.47351	30.3
785.72510	113.3
787.54639	155.7
788.41528	74.6
790.48547	130.5
791.25647	176.8
792.27972	69.2
794.23059	71.9
795.34741	1186.4
796.41254	273.2
797.39795	177.3
798.73468	163.3
799.60492	90.5
804.77618	198.5
805.65674	57.4
806.53552	30.9
807.39600	315.4
808.57153	226.6
809.39954	149.6
811.00293	129.5
811.63794	21.9
812.37854	16.6
813.28125	9.2
816.26294	27.7
818.24707	63.4
819.98523	29.9
820.72485	43.8
822.28845	1180.3
823.35181	435.6
824.39551	46.2
825.54138	337.8
826.57642	204.9
827.55774	59.2
830.22485	77.8
831.32581	13.3
833.22913	56.5
834.49744	17.0
835.77600	126.8
837.31482	15.5
839.10498	115.4
839.89685	48.5
841.82593	61.5
842.79810	138.5
843.73560	120.0
845.25549	41.9
847.34595	40.8
848.49377	92.3
851.42517	94.9
852.10266	221.0
853.52869	37.6
856.23535	105.0
857.52844	9.5
858.48560	20.7
859.69507	49.1
860.84851	155.5
863.23376	66.3
865.36963	12.8
866.65222	26.7
868.53931	392.2
870.14990	297.8
871.73438	87.8
873.52490	360.0
875.09167	180.7
876.37219	127.5
877.40405	89.3
878.76831	383.1
879.58240	46.8
880.61682	85.1
883.38989	21.3
885.09692	59.3
886.86450	90.2
887.91077	47.7
889.22192	14.8
890.68994	31.8
891.44373	13.7
893.20496	12.9
894.59131	248.2
895.55042	224.5
896.28320	45.6
897.53821	13.3
899.00854	113.6
899.99146	32.6
900.63708	40.9
901.48193	121.2
903.14038	111.2
904.42114	359.4
905.39661	1053.8
906.35608	422.2
907.54382	253.9
908.61487	143.9
911.21545	171.6
912.69629	163.3
914.05725	430.7
914.99414	130.5
916.17578	113.4
917.30688	315.4
918.06323	67.3
919.41638	20.9
920.47913	874.9
921.39111	742.9
922.61304	178.2
923.46899	458.3
924.36841	241.2
925.55859	249.5
926.73962	399.6
927.78381	111.9
928.38623	305.4
929.32214	163.5
930.40955	87.2
931.92273	320.9
932.60583	181.9
933.47302	138.3
934.42041	43.0
935.42041	718.0
936.31946	308.0
938.39709	2585.7	b (9) (1+)-P
939.48621	1352.4
940.52954	647.5
941.56934	107.5
942.38147	25.5
943.07043	38.5
943.71777	113.9
944.71960	310.1
947.01294	342.0
947.77283	37.7
948.64111	19.2
950.08582	295.3
951.32007	441.2
952.29468	86.6
953.69458	63.9
954.98389	16.5
956.64648	400.0
957.54504	128.5
958.39319	59.8
959.20813	169.5
960.04187	120.9
960.71558	95.6
961.43701	41.6
962.86475	101.8
963.67273	255.8
964.80762	178.8
967.39575	58.3
969.77954	136.9
971.79932	174.3
973.74072	47.4
975.45007	240.9
976.42163	120.6
977.25342	39.2
979.28955	25.2
980.25159	77.2
982.41650	44.5
985.19751	235.4
986.88794	411.5
987.51318	20.9
988.35132	69.8
989.92432	249.7
992.64600	542.4
993.57739	267.3
994.34985	16.9
995.09619	265.7
996.00171	280.3
996.88062	79.0
997.84229	109.9
998.59216	104.9
999.69116	115.2
1000.34326	6.2
1001.93665	558.0
1002.87158	95.4
1004.02319	98.0
1005.11450	608.8
1006.14673	80.6
1006.75708	410.9
1008.22815	108.2
1008.84448	84.4
1011.45239	103.6
1013.63818	23.3
1015.22461	43.1
1016.50696	37.6
1018.38489	2427.8	b (10) (1+)-NH3-P, b (9) (1+)-H2O
1019.37549	1040.6
1020.42896	395.5
1021.49731	78.4
1022.89868	145.3
1026.30078	114.9
1027.50488	85.8
1028.51855	22.7
1029.52905	59.1
1031.63770	20.0
1032.85767	49.1
1034.53003	135.2
1035.78320	308.7
1036.47681	5265.0	b (9) (1+)
1037.48169	2531.9
1038.51807	682.8
1039.49438	460.0
1040.87939	74.3
1041.75879	182.5
1042.50354	191.8
1043.24414	233.7
1044.45508	277.9
1045.26245	146.6
1046.35986	9.6
1048.29468	453.5
1049.07153	433.2
1050.26807	446.3
1051.48401	341.1
1052.13989	60.7
1053.47974	64.2
1054.38501	32.6
1055.70117	31.0
1057.07642	3234.3
1057.82581	3517.9	[M+2H] (2+)-H2O-P, [M+2H] (2+)-NH3-P
1058.72656	1875.7
1059.59766	21.4
1060.26099	89.9
1061.90894	1348.4
1062.80200	806.3
1063.59253	317.6
1066.00879	11605.0
1066.73523	24031.0	[M+2H] (2+)-P
1067.73206	5624.8
1069.22644	212.6
1070.29956	192.6
1071.35693	183.5
1072.97375	55.8
1075.36743	754.7
1076.57422	290.0
1077.52075	194.9
1079.19141	61.8
1080.07825	37.5
1081.06702	415.7
1081.89819	544.7
1082.92358	488.1
1083.65552	75.6
1084.55688	112.3
1085.47388	122.8
1086.07983	40.3
1087.73706	189.2
1088.39990	214.9
1089.25073	143.3
1090.51721	293.5
1091.81079	33.1
1093.26709	488.3
1094.33899	112.9
1095.12720	126.6
1096.80603	1216.0	y (10) (1+)
1097.72363	2640.8	[M+2H] (2+)-NH3-H2O
1098.49670	638.6
1099.35156	484.9
1100.04541	197.8
1100.88574	168.8
1101.65356	27.4
1102.60693	192.2
1103.37463	237.4
1104.51880	139.4
1106.53235	25.2
1107.60559	100.9
1115.15869	109.7
1118.47388	15.9
1123.41614	8.4
1127.69702	26.9
1131.76135	17.5
1132.43286	79.6
1134.55334	41.2
1135.57092	26.7
1136.46472	69.0
1137.82324	42.7
1138.57043	171.7
1139.46191	32.7
1141.36169	51.7
1142.49011	54.2
1145.59216	96.5
1146.29614	50.7
1147.48828	200.2
1148.38599	231.0
1149.21448	223.1
1149.94214	87.2
1151.33215	95.7
1154.05981	79.8
1155.76331	121.2
1157.43579	466.0
1158.36475	14.4
1159.60400	33.5
1160.36157	167.7
1161.72498	30.0
1164.32312	38.6
1165.05420	47.4
1166.39734	36.9
1169.29749	19.0
1170.80371	217.9
1171.50378	98.7
1173.82825	28.9
1174.52661	30.2
1175.42163	477.4
1176.22742	267.6
1177.60815	20.3
1178.24268	28.4
1179.73071	67.8
1183.80762	38.2
1186.65454	18.8
1189.70728	26.8
1191.52429	260.7
1193.46277	9401.0	y (11) (1+)
1194.47974	5541.6
1195.49463	2231.7
1196.55249	679.6
1197.50635	191.8
1200.34644	193.2
1201.27869	255.0
1202.56848	82.6
1204.47925	400.1
1205.18372	299.4
1205.94055	32.5
1208.84155	23.2
1209.84875	119.4
1210.90686	89.3
1212.30225	83.2
1216.35620	288.7
1217.58960	72.9
1218.32629	28.2
1220.37903	41.6
1221.03809	99.3
1225.18994	38.4
1229.33667	25.7
1231.59106	71.4
1234.40698	63.5
1235.62646	81.7
1236.53394	27.7
1237.78064	82.8
1238.65186	82.7
1241.89941	70.7
1244.00073	51.7
1248.74780	29.2
1252.28711	60.7
1254.57813	153.5
1255.20630	115.8
1256.20850	46.0
1257.51196	16.2
1258.38647	51.4
1259.30835	61.2
1261.71387	142.9
1262.34082	64.2
1263.44617	17.0
1264.47070	66.8
1269.93091	131.4
1270.90503	54.8
1273.27466	183.5
1274.20764	157.4
1275.18774	110.5
1275.84595	24.1
1277.14600	81.4
1281.28076	113.4
1283.96729	44.9
1286.49731	63.8
1288.24316	143.2
1289.70569	88.5
1290.71948	41.9
1292.37952	16.6
1294.31665	298.3
1295.39612	80.0
1296.58179	68.9
1299.35583	120.9
1301.39905	86.1
1304.84009	76.6
1306.50439	1863.7	y (12) (1+)
1307.54419	1036.4
1308.61536	160.0
1309.72253	297.7
1310.59790	40.2
1313.43115	197.2
1316.51953	34.4
1317.54602	42.7
1318.51611	136.2
1319.87097	15.8
1320.55066	138.8
1321.27344	45.8
1323.44373	65.7
1324.89038	34.1
1326.19690	25.3
1330.99622	119.4
1331.87183	144.5
1332.72144	76.2
1333.56543	41.7
1335.32568	15.1
1336.58679	140.0
1337.29175	54.8
1337.91833	29.8
1338.93713	50.8
1341.57581	307.7
1345.10034	96.1
1350.34485	15.0
1354.41284	211.0
1355.77405	75.2
1358.72119	36.3
1361.31018	33.3
1363.10266	85.7
1364.70007	197.6
1365.54846	144.8
1369.45667	50.0
1370.25586	40.1
1372.30139	1042.1
1373.09912	183.9
1374.07947	309.0
1374.86108	30.5
1375.91809	24.0
1376.68127	48.4
1378.81238	8.4
1383.25012	436.5
1384.01526	23.2
1386.50269	87.9
1387.57202	34.8
1389.16248	79.2
1390.00525	147.7
1391.23132	135.4
1392.33289	29.0
1392.97693	9.2
1398.44519	50.8
1399.74658	107.9
1400.44739	114.3
1402.93005	45.9
1404.40259	79.4
1407.54724	1741.2	y (13) (1+)
1408.61511	1404.0
1409.51416	517.3
1410.62610	331.8
1416.26282	340.7
1417.44238	228.7
1418.50305	261.6
1419.44495	67.5
1420.07898	18.2
1422.41968	81.9
1423.43567	165.2
1424.21582	84.3
1426.87256	27.6
1427.65198	40.3
1429.27991	39.3
1431.86633	8.8
1432.60193	45.2
1434.29065	333.7
1435.44690	447.9
1436.45154	139.2
1437.69958	104.9
1440.63330	126.8
1441.60181	97.7
1445.84290	15.8
1446.74500	37.2
1448.35706	31.1
1450.08777	145.9
1451.88562	504.6
1452.70496	233.8
1454.34851	338.0
1455.52686	293.9
1461.97424	53.5
1463.66980	28.5
1464.42786	15.8
1465.64844	36.2
1470.49658	108.3
1471.54883	32.5
1472.43701	15.4
1475.53345	10.9
1481.47949	10.1
1482.40247	109.2
1483.78223	201.7
1485.82275	72.4
1486.68811	55.0
1487.99597	157.6
1489.44751	35.2
1490.88367	125.6
1491.51575	36.1
1500.50696	39.3
1503.87170	265.1
1505.17371	98.8
1505.80981	53.9
1508.56165	9.2
1513.88464	69.6
1516.06775	33.0
1518.98328	28.0
1520.40503	560.4
1521.63855	653.0
1522.81140	167.2
1523.85608	85.2
1531.48999	127.0
1532.41760	66.0
1533.38940	8.5
1534.90466	126.6
1537.27795	47.5
1549.65576	757.6
1550.54102	1122.0
1551.62817	218.4
1552.64026	285.1
1553.84900	26.9
1555.52148	56.7
1559.53894	55.1
1560.52710	26.9
1565.50427	39.4
1567.41394	78.3
1569.55444	118.0
1570.52771	16.2
1575.66650	131.8
1576.67554	183.3
1577.95959	6.7
1583.28235	68.7
1585.31152	145.1
1586.18250	87.1
1587.01245	55.0
1589.46118	24.8
1590.38171	18.5
1591.71936	82.9
1593.69543	15.0
1598.14380	69.1
1598.83069	26.2
1603.01575	110.4
1603.71521	24.7
1604.88770	121.8
1607.24902	14.1
1608.62292	38.7
1611.75354	14.1
1613.57642	89.6
1614.76819	79.0
1615.90540	144.9
1620.26697	28.6
1624.33716	39.2
1627.63416	31.9
1629.08728	37.6
1630.80554	202.5
1631.62634	392.2
1632.60315	225.1
1633.37769	107.5
1634.11670	19.3
1634.75549	31.6
1636.42419	42.6
1642.70923	30.8
1648.59595	1485.1	y (15) (1+)
1649.65442	849.0
1650.68311	271.0
1651.76978	136.7
1652.74426	40.7
1654.09729	56.3
1654.95105	16.2
1656.47571	17.1
1661.62427	32.6
1672.62427	47.4
1676.57300	71.6
1677.27429	11.3
1678.65356	22.0
1684.83508	48.3
1693.75085	124.9
1695.47595	96.0
1697.70032	21.5
1702.76794	16.2
1703.47729	29.9
1704.08862	10.1
1711.03748	39.2
1712.31677	203.4
1713.47522	73.1
1715.29126	87.0
1719.67761	49.0
1722.01013	105.3
1724.10681	33.5
1726.49890	19.1
1727.50696	15.0
1729.27893	8.4
1729.88501	115.3
1730.69788	34.4
1731.63416	33.5
1738.68103	12.1
1739.71692	13.8
1743.96497	40.4
1745.88940	10.8
1747.17175	56.8
1752.27893	60.0
1754.22583	10.1
1757.69373	20.7
1758.64050	15.6
1763.40796	71.2
1764.25269	18.3
1764.94006	15.4
1765.91980	101.6
1768.94031	9.3
1770.98523	62.7
1772.92224	57.0
1782.24536	12.5
1782.94604	18.7
1785.32996	60.6
1786.63611	12.0
1788.63416	13.1
1794.71790	15.5
1799.57874	22.4
1802.66492	86.2
1803.77222	39.4
1804.73181	68.3
1808.46912	9.2
1815.55383	10.8
1817.68237	41.1
1820.85315	1103.4
1821.76111	1188.0
1822.73804	392.1
1824.05652	21.7
1833.31726	9.2
1834.90210	44.9
1839.86218	72.2
1844.21252	39.1
1850.01746	27.0
1850.86292	60.5
1852.52502	138.1
1853.56238	29.8
1854.26538	16.4
1854.97498	19.7
1856.83508	27.3
1858.61389	60.2
1861.06030	47.9
1862.85229	7.6
1866.18518	30.3
1868.67310	17.8
1869.61804	207.0
1870.30383	130.1
1870.90808	201.4
1871.87732	154.2
1872.91919	61.9
1874.02954	60.0
1874.95789	21.5
1887.90662	629.6
1889.37512	584.4
1890.36108	328.9
1891.65015	192.8
1904.77222	9.2
1906.01697	10.5
1907.64966	90.9
1910.10266	27.8
1913.75073	19.1
1922.69006	53.4
1924.25525	10.1
1925.10974	36.8
1928.18433	60.1
1939.77844	72.5
1942.68201	95.3
1946.46167	24.0
1949.78687	96.9
1950.80396	108.8
1952.98462	35.9
1953.84998	11.7
1956.94751	31.1
1960.24976	65.8
1961.04565	67.9
1964.85876	18.7
1967.93579	548.8
1968.87183	682.7
1969.82727	262.9
1971.02222	97.3
1983.62268	11.7
1985.61951	852.5
1986.23901	864.0
1987.04407	876.9
1988.16187	447.8
1988.94958	290.7
1990.00159	152.2
1991.14233	24.3
1997.36804	80.5
