# Supplementary material for: Phosphoproteomic Analysis of Platelets Activated by Pro-Thrombotic Oxidized Phospholipids and Thrombin
Source: PLoS One. 2014 Jan 6;9(1):e84488. doi: 10.1371/journal.pone.0084488 (PMC3882224; doi:10.1371/journal.pone.0084488)
Supplement: Annotated Spectra S3 — (ZIP) [file pone.0084488.s006.zip › KLSGDQITLPTTVDYSSVPK_-16_2_115856.txt]

m/z	i	matches
316.32175	18.4
317.41830	39.2
338.35217	15.3
339.91855	30.9
341.08228	18.1
343.34903	45.0
343.99158	14.3
351.50116	15.0
353.24478	16.5
355.29224	157.8
358.43549	58.0
362.08054	36.3
366.99158	18.5
367.66132	30.8
369.23822	56.5
370.24292	129.0
371.37839	11.8
375.49707	13.9
377.20813	42.5
383.20496	26.3
386.45425	58.0
388.35443	59.4
390.04517	37.0
397.10684	25.9
404.98907	13.1
406.39258	38.0
408.35532	90.7
409.06610	40.1
412.43518	36.2
413.41531	91.3
414.42719	62.2
417.22043	61.3
418.26996	26.3
420.48718	40.5
421.49420	49.7
422.29102	22.1
424.34155	36.3
425.53110	26.9
428.21875	37.0
430.45749	33.7
432.32077	35.9
434.91919	91.7
436.51337	36.3
437.27896	49.1
439.32745	64.0
447.25299	102.9
448.28455	45.5
449.31888	19.5
450.43256	79.5
454.23364	196.7
455.37827	69.6
458.15311	23.8
462.21515	21.3
463.10751	24.8
464.21036	61.9
465.47083	353.1
466.23322	117.5
467.33237	266.8
468.09424	200.3
472.37738	259.9
473.30200	57.3
474.50800	136.8
477.46103	56.1
483.29694	1231.6
484.40210	208.0
485.62335	42.3
489.33279	80.6
495.21939	87.1
496.58057	51.6
499.30316	17.4
501.50037	12.1
502.59100	18.5
504.17062	68.8
506.57657	21.8
508.32700	28.9
513.62134	74.5
514.31006	207.3
516.14960	113.5
517.44153	298.9
519.32007	31.2
521.29913	12.2
522.64215	33.9
524.35400	81.2
525.21082	25.3
530.51086	60.2
531.53198	29.6
532.28943	31.7
534.06842	52.5
536.01892	52.7
537.05927	12.1
541.39917	94.8
548.67047	143.7
549.27661	87.1
551.30939	161.1
552.16736	16.2
553.26575	28.9
555.32593	33.2
558.66992	39.6
559.50964	15.3
563.00159	230.4
563.62244	65.8
564.49524	75.8
566.12256	146.7
567.08832	55.7
568.29291	7.9
569.18225	53.5
570.44690	18.5
571.36786	58.2
573.71454	13.9
575.18738	20.6
576.06921	25.9
578.44623	82.8
579.54431	211.2
581.10144	2076.5
582.28345	376.6
583.26904	196.4
584.17090	39.9
585.49866	18.2
586.35901	78.3
588.04395	12.1
589.11877	26.4
593.49231	82.8
594.33704	119.4
595.68054	34.5
596.44958	39.4
599.92322	430.8
600.60742	9.9
601.41223	193.1
602.35339	221.6
603.13806	29.5
604.49597	17.9
605.46863	29.6
607.42102	23.6
611.39343	864.8
612.34033	101.5
613.40680	99.5
614.23224	81.2
615.05054	59.6
616.80212	45.7
619.56818	470.3
620.48352	202.9
624.08118	81.0
624.88477	44.4
627.56458	96.3
628.42542	47.1
629.51007	70.3
630.58423	263.5
631.34668	145.4
632.30231	19.5
633.11206	98.4
634.44080	10.0
635.26990	11.1
635.94977	54.0
640.32434	74.5
642.54071	48.7
644.80835	30.1
646.52130	68.1
649.38013	36.9
650.16382	17.0
651.40485	47.9
652.01398	63.0
653.04254	49.4
654.31934	20.6
658.54230	98.4
659.87323	191.2
661.58472	46.3
662.35706	101.2
663.60510	173.8
664.29449	82.0
665.51062	93.4
669.69556	56.7
670.34332	103.3
671.32678	49.7
676.71063	76.9
677.38550	59.9
678.17383	267.6
679.31348	487.4
680.27124	1874.4
681.45471	927.2
682.22955	21.3
682.83551	131.8
683.72162	23.2
686.49127	19.3
687.29510	129.4
689.24731	24.6
690.35229	14.2
691.66443	79.0
692.29773	86.0
694.13116	238.1
695.15204	121.4
696.31976	297.7
697.33020	344.0
698.28467	112.1
699.25983	70.2
700.17297	26.8
702.37463	113.6
703.55914	70.0
705.38037	70.0
706.54285	465.1
707.38989	370.6
709.06323	289.9
709.75647	239.1
710.44775	75.7
713.27075	76.9
715.38367	85.9
716.55713	102.0
718.17535	51.5
719.16785	19.4
721.52527	25.9
722.17859	27.8
723.66907	178.5
724.33026	1557.3
725.49194	574.3
726.43298	343.3
728.17798	206.5
729.17920	163.3
730.42371	16.1
732.28180	281.6
733.22192	74.5
734.29810	165.6
737.68341	48.0
738.88916	44.3
740.70715	51.8
742.84192	44.6
743.59583	22.7
746.16803	178.8
750.02942	15.3
751.68695	338.3
752.67120	813.0
753.85516	210.9
756.47668	241.7
760.37170	102.1
761.50037	66.9
763.26465	156.2
764.88037	259.2
765.72809	5.9
769.58325	13.0
772.77063	227.2
773.47559	148.9
774.18518	55.5
775.21625	90.3
776.39301	71.8
777.33899	255.4
778.38965	228.4
780.47339	90.9
781.41486	172.5
782.76221	112.2
786.69519	79.5
787.29517	25.3
789.34570	53.5
790.45447	271.5
791.74628	114.0
792.37482	12.6
793.37115	99.4
794.70453	383.7
795.34924	1377.2
796.23047	227.6
797.26563	25.9
798.29126	189.2
799.58209	64.6
800.24438	81.5
801.39410	102.9
803.15375	22.2
804.46509	324.5
805.48975	214.7
807.02905	204.4
807.99609	584.0
809.14246	104.0
810.29724	409.5
811.55591	255.1
813.56018	155.3
815.27222	165.0
816.39343	107.6
817.10645	21.6
818.22266	33.8
820.50073	12.8
822.34290	2306.4	b (7) (1+)
823.37622	1201.0
824.33936	355.1
825.57007	667.5
826.51074	354.2
827.36230	103.5
829.44971	11.6
830.94287	110.8
831.69055	13.1
834.33459	152.3
835.17444	100.4
835.87939	25.4
838.09290	12.1
841.54639	159.3
842.37231	385.0
844.56836	13.2
846.12280	25.4
848.80542	69.1
849.47986	35.4
852.05688	186.1
853.51648	48.9
857.41089	14.4
858.36633	68.6
860.35645	44.3
860.99231	200.8
862.46838	28.5
863.53442	22.2
864.42859	45.7
865.39966	91.1
866.39880	17.4
868.30518	133.9
869.65845	203.7
870.81348	175.1
873.46716	18.4
875.70508	287.7
876.55322	366.7
877.54773	79.8
878.46777	99.0
879.46667	192.6
880.83154	89.3
882.28650	97.2
882.90186	152.2
884.44739	121.3
885.75708	148.3
886.57874	310.1
887.20288	101.2
888.22998	229.4
889.25903	102.4
891.22241	34.2
892.45764	135.4
894.34119	411.1
895.43970	346.4
896.48376	249.5
897.72583	89.7
899.58679	54.9
900.66602	69.2
903.11707	503.2
904.18616	323.6
905.35510	1550.8
906.24475	483.3
907.52588	79.4
908.36609	66.6
909.49341	20.4
910.41479	64.3
911.48938	135.3
912.20032	12.1
913.23022	135.5
914.24597	316.0
915.47595	258.4
916.91870	281.0
917.58215	140.8
918.53369	73.9
920.49548	2118.3
921.46680	1180.5
922.35632	557.6
923.34888	817.0
924.51147	381.0
925.60913	269.0
926.47546	257.2
927.08545	336.5
928.56506	171.2
929.87585	130.5
930.67346	20.6
932.29480	469.6
933.17419	129.6
934.37244	197.1
935.88989	701.2
937.01563	328.2
938.36743	3311.5	b (9) (1+)-P
939.49634	2366.1
940.42798	390.6
941.59338	371.3
942.36719	77.9
943.76807	166.5
945.01416	457.2
946.05981	42.6
947.56030	12.1
948.26575	76.2
949.58691	171.1
950.41675	250.6
951.16370	159.7
952.25525	93.3
953.50427	126.5
956.32593	447.3
957.37781	159.7
958.58997	160.4
959.55676	86.2
960.45447	156.9
961.14417	75.7
963.38965	21.6
966.45947	102.1
969.06885	51.3
973.48926	108.7
974.41357	100.5
975.52991	667.8
976.45459	170.4
977.26685	61.8
978.64636	150.1
980.01636	195.5
981.61841	59.2
982.44775	213.6
983.11230	30.7
984.86255	249.6
985.86572	451.6
987.08252	257.4
988.41443	123.0
989.47803	241.4
991.24780	158.4
992.88342	497.0
994.46484	454.3
995.49573	545.9
996.46655	136.2
997.45850	31.6
999.33105	156.1
1000.22131	378.0
1001.49683	902.0
1002.68530	701.4
1003.47559	185.5
1004.72607	476.0
1005.56384	181.6
1006.66199	184.5
1007.64490	257.4
1008.35413	56.6
1008.99463	438.9
1009.94153	193.5
1010.72510	70.6
1011.40076	101.6
1013.59558	62.7
1014.29993	43.4
1015.01807	79.4
1016.78650	139.5
1018.37720	3703.6	b (10) (1+)-NH3-P, b (9) (1+)-H2O
1019.36780	2507.8	b (9) (1+)-NH3
1020.42981	1051.8
1021.34595	135.8
1023.19177	122.5
1024.22290	65.6
1025.10559	104.3
1026.27930	61.9
1027.06458	76.6
1028.06567	56.4
1028.83716	25.9
1029.87781	364.0
1030.67676	40.1
1032.63733	34.3
1033.40576	261.2
1034.63086	19.0
1036.33264	9634.2	b (9) (1+), b (10) (1+)-P
1037.39258	4522.9
1038.37354	1806.4
1039.51038	331.6
1040.25305	53.6
1041.10205	61.6
1041.98743	177.3
1043.12146	226.0
1044.27051	145.5
1045.26758	480.2
1046.22803	107.5
1047.92725	697.0
1048.80286	1070.3
1049.88184	387.2
1050.63672	152.2
1051.58191	676.4
1052.59985	129.4
1053.64856	135.6
1054.41846	11.0
1057.26514	9035.1	[M+2H] (2+)-H2O-P, [M+2H] (2+)-NH3-P
1058.28528	4087.3
1059.20679	675.9
1060.45142	263.3
1061.37671	341.0
1062.79785	537.6
1063.88599	200.9
1065.00610	510.0
1065.71484	1427.9
1066.31653	44353.6	[M+2H] (2+)-P
1067.24561	20045.1
1068.15295	1350.2
1069.39502	190.3
1070.02930	382.3
1073.55103	426.1
1075.31543	667.0
1076.32324	1007.7
1077.16235	348.3
1078.25806	410.5
1079.23792	252.5
1080.09546	172.8
1081.56506	453.6
1082.67346	577.7
1083.45386	352.4
1084.15942	155.3
1085.31604	473.9
1086.67969	29.1
1087.97144	468.6
1088.96729	206.4
1090.07642	193.3
1090.99902	50.4
1092.01172	159.7
1093.25928	96.1
1094.28003	586.7
1095.96057	669.2
1097.17395	2674.6	y (10) (1+), [M+2H] (2+)-NH3-H2O
1098.11450	2404.4
1099.36743	650.0
1100.48328	145.6
1101.25220	73.1
1102.42639	449.3
1103.16577	96.9
1103.96875	115.0
1105.47534	90.9
1114.75073	37.5
1121.37524	33.2
1129.36230	107.3
1130.05493	67.8
1130.87329	13.1
1131.91418	44.0
1136.35608	76.8
1137.52136	49.8
1138.65674	74.4
1139.35254	77.3
1140.65234	38.5
1141.46582	29.5
1142.42566	26.9
1143.45972	21.6
1146.41309	138.3
1147.57959	303.9
1148.46387	353.9
1149.45679	191.8
1150.17725	107.9
1151.08179	92.0
1155.18994	19.5
1156.51758	152.4
1157.57129	94.2
1158.61975	240.6
1159.74805	108.6
1160.40808	17.4
1162.34790	16.4
1163.48425	35.4
1165.17297	184.5
1166.70972	52.8
1170.81958	13.0
1171.56201	29.1
1172.75562	14.2
1175.35034	935.0
1176.51855	842.0
1177.73535	329.3
1178.41040	121.2
1179.61328	98.4
1182.65015	17.1
1184.47217	57.9
1185.58276	73.3
1188.11914	47.6
1188.89392	17.4
1190.37805	22.6
1193.43884	16934.3	y (11) (1+)
1194.47229	9233.6
1195.43005	3881.9
1196.48096	503.1
1197.58411	160.3
1198.49915	87.1
1199.66260	322.2
1200.75818	389.2
1201.67688	104.1
1204.33276	290.3
1205.10181	12.9
1206.32837	68.9
1207.30432	178.8
1208.49011	171.3
1209.69641	36.0
1210.51929	33.3
1211.71924	24.8
1213.47888	126.9
1214.71008	15.2
1216.87109	383.0
1217.52209	35.4
1218.51611	119.2
1219.37451	286.2
1221.87109	218.5
1223.59863	70.9
1224.25830	120.5
1227.26294	45.0
1231.48950	9.2
1232.82349	23.5
1234.45825	324.7
1235.26001	342.2
1236.59924	56.8
1237.44714	318.9
1240.52979	61.4
1243.45544	107.7
1246.61182	45.5
1249.91321	265.5
1252.00513	169.7
1253.71289	47.5
1255.57349	38.8
1256.40820	53.1
1257.51294	52.5
1259.79626	48.5
1260.73645	67.7
1262.63928	115.2
1265.21179	63.8
1266.38306	90.9
1267.88501	59.7
1271.25000	104.2
1273.50220	427.2
1274.48364	63.8
1275.26880	35.9
1278.35107	17.4
1279.66553	124.7
1281.64478	119.0
1283.69421	10.0
1286.65149	270.3
1288.49463	146.4
1289.52771	25.4
1290.65552	61.1
1292.08472	50.5
1293.97046	61.2
1294.67920	53.1
1295.98853	467.4
1297.17627	96.4
1298.28442	110.9
1299.35950	189.2
1301.04346	148.8
1301.99341	72.4
1302.93542	29.6
1306.06665	993.7
1306.67175	3086.5	y (12) (1+)
1307.56238	1710.2
1308.56641	467.1
1309.68042	177.8
1310.42981	173.6
1311.72681	48.0
1314.36157	23.2
1315.64038	27.5
1317.76099	317.3
1318.69714	198.5
1320.03271	188.8
1320.67639	228.2
1324.89734	58.4
1326.60461	129.2
1331.05408	188.7
1332.07300	248.9
1335.39807	224.7
1336.70288	374.0
1337.53345	450.8
1338.54163	127.8
1339.38806	40.5
1340.01843	80.5
1341.38977	13.3
1347.69751	65.9
1349.49548	127.2
1350.15784	44.1
1351.18884	38.1
1353.22400	125.5
1354.46423	488.9
1355.77429	97.0
1357.69812	32.7
1359.83020	30.2
1361.29358	52.8
1362.55469	69.6
1365.68091	86.3
1366.31213	41.8
1368.96680	34.3
1369.56995	86.7
1371.03882	55.8
1372.23682	286.9
1373.28491	249.6
1374.16980	41.8
1377.26160	31.7
1379.17786	102.7
1381.09814	35.9
1382.06921	231.3
1382.79614	191.0
1383.94104	355.0
1385.19080	297.7
1386.29602	45.4
1387.35193	125.6
1388.65369	147.8
1389.38147	238.2
1390.52869	270.9
1391.34021	47.4
1392.02747	18.9
1393.27441	25.4
1396.63269	88.9
1397.35034	73.7
1398.52600	118.8
1399.56287	381.3
1400.44324	44.3
1401.74255	281.0
1403.54041	87.8
1404.45386	200.5
1405.43286	211.2
1407.01721	631.0
1407.64673	3261.8	y (13) (1+)
1408.50708	2279.2
1409.55896	908.2
1410.46765	110.0
1411.08337	32.1
1415.20435	17.9
1416.51697	578.3
1417.61584	396.3
1418.66394	211.4
1420.53088	44.4
1421.85803	13.2
1422.54285	99.1
1427.61169	111.9
1431.11975	51.0
1433.41467	114.0
1434.43994	729.5
1435.53479	542.5
1436.67676	272.3
1437.65051	11.1
1438.91772	96.8
1440.16504	60.6
1441.13306	64.9
1444.17578	30.1
1447.70703	104.0
1448.43970	20.1
1451.53503	667.7
1452.42932	236.6
1453.58752	190.7
1454.61316	78.3
1458.55627	51.9
1460.89856	10.1
1463.34021	114.4
1465.17859	10.0
1466.68420	135.4
1467.78992	74.0
1469.57166	14.8
1471.21655	64.4
1472.45007	127.0
1475.55408	55.0
1476.22742	35.3
1477.54382	92.0
1478.79578	86.6
1480.62561	108.5
1482.33447	39.8
1483.39758	386.1
1485.01599	248.5
1485.83765	223.3
1486.97644	64.9
1490.05554	31.9
1498.44739	447.2
1499.85352	257.9
1500.80676	120.6
1501.74072	57.1
1502.93848	272.6
1504.03125	111.0
1506.17981	55.0
1508.40417	21.7
1511.22937	39.7
1512.47620	27.7
1513.50330	25.9
1515.67017	48.3
1516.99658	13.2
1518.54260	63.4
1519.50769	85.7
1520.52051	1025.9
1521.61462	661.3
1522.58826	335.2
1523.43054	201.3
1524.47534	24.9
1525.97473	87.2
1526.69775	30.7
1528.99622	71.2
1531.46960	366.1
1532.44580	204.4
1533.55188	226.2
1535.53552	24.3
1536.85156	150.3
1539.63879	49.1
1540.26526	29.6
1541.61584	42.4
1543.65833	439.7
1544.70337	430.4
1545.50330	246.1
1547.46765	96.0
1549.55725	1970.5
1550.38098	1264.2
1551.57117	520.5
1552.86853	549.0
1559.40723	37.8
1560.64050	12.2
1566.18481	14.2
1568.76306	12.1
1570.71619	92.1
1573.12488	104.7
1573.75952	5.7
1577.61792	58.2
1584.50818	174.4
1585.41077	267.4
1586.51257	158.5
1587.44763	67.4
1589.43188	48.6
1593.50354	104.7
1594.71497	36.8
1596.39758	88.1
1597.24146	61.7
1603.35559	74.2
1604.68616	11.1
1605.80322	33.3
1608.09509	91.6
1609.49622	63.5
1611.49316	341.5
1612.50098	266.7
1613.68188	351.5
1614.55420	288.1
1615.51611	126.3
1617.31091	55.8
1619.79309	51.8
1627.48608	148.9
1628.41223	65.2
1630.67590	186.7
1631.74304	1149.9
1632.69702	404.1
1633.79541	128.4
1634.63232	47.4
1640.37305	19.0
1642.09302	99.6
1646.22693	131.6
1648.65198	1456.8
1649.68469	1485.7
1650.79614	696.4
1651.86682	226.8
1655.00830	56.3
1656.87317	20.0
1657.80237	24.9
1659.65894	141.6
1672.51111	58.2
1678.29370	132.5
1679.65796	33.3
1681.86853	24.3
1684.80823	28.1
1685.61536	40.5
1690.68054	19.0
1695.38452	63.9
1696.64270	99.0
1698.31384	86.2
1701.59387	66.8
1702.58167	105.7
1703.32117	47.8
1712.63342	70.7
1713.92896	257.7
1715.02124	190.9
1715.69507	68.5
1716.81067	88.0
1719.85132	20.1
1722.78491	63.5
1725.40198	17.6
1726.93542	135.6
1728.70825	11.0
1730.01685	123.9
1734.54761	62.6
1735.82312	73.8
1737.39490	23.7
1740.32727	97.1
1741.02222	16.9
1743.85413	84.8
1744.78650	23.8
1746.83679	39.6
1747.71069	37.1
1756.72327	109.4
1758.68091	234.8
1759.42798	44.9
1760.11194	57.2
1761.56140	47.9
1763.84460	54.0
1764.97827	212.7
1766.58948	55.0
1771.61511	44.4
1772.44104	11.1
1781.88611	135.2
1782.49524	26.7
1783.38391	254.7
1785.52515	96.7
1788.03833	19.2
1788.79224	13.2
1792.03394	85.7
1800.18152	100.8
1800.85437	111.2
1803.76428	300.0
1804.90210	207.9
1806.77185	10.0
1812.03748	26.9
1818.25452	50.7
1819.16089	99.4
1820.61414	1187.9
1821.78894	1871.4
1822.90320	803.1
1824.17615	182.5
1828.36060	21.1
1833.49097	111.7
1839.47351	19.5
1840.76636	41.3
1842.64331	16.1
1844.79858	25.8
1850.89685	61.3
1852.01233	194.3
1852.70276	74.5
1855.83875	132.1
1869.98157	473.2
1870.94507	322.0
1871.89587	370.0
1872.72424	16.2
1873.47864	29.0
1887.82434	685.4
1888.94568	610.6
1889.87634	608.5
1890.84888	269.6
1902.08411	119.8
1902.79773	18.9
1904.26917	39.1
1905.90637	161.8
1907.32593	179.9
1908.56335	79.3
1912.75757	27.0
1913.57922	62.5
1931.74841	49.3
1932.97180	17.5
1935.78674	28.5
1942.74146	115.6
1945.02026	147.7
1946.77087	62.6
1950.22888	312.3
1951.67664	249.0
1953.01721	175.5
1956.82312	112.2
1957.51196	5.5
1961.61560	25.4
1967.90564	1620.7
1968.84875	1164.3
1969.93042	1163.5
1971.12292	237.6
1972.06555	202.9
1985.99084	1260.6
1987.02026	1695.3
1988.23621	779.9
1989.02502	265.2
1989.93884	404.5
1990.97620	15.3
1992.01038	51.9
1993.85278	74.2
