# Supplementary material for: Phosphoproteomic Analysis of Platelets Activated by Pro-Thrombotic Oxidized Phospholipids and Thrombin
Source: PLoS One. 2014 Jan 6;9(1):e84488. doi: 10.1371/journal.pone.0084488 (PMC3882224; doi:10.1371/journal.pone.0084488)
Supplement: Annotated Spectra S3 — (ZIP) [file pone.0084488.s006.zip › KLSGDQITLPTTVDYSSVPK_-17_2_124063.txt]

m/z	i	matches
322.08682	41.1
323.15302	22.8
327.05002	16.9
330.03366	30.4
335.19516	17.3
338.20016	38.0
340.35458	21.7
343.12259	79.2
350.93631	9.7
353.36111	60.8
355.27151	39.1
357.28445	30.2
361.29272	18.4
368.58435	32.7
370.24033	37.0
377.38593	74.5
389.65491	37.7
393.38470	14.0
394.47699	9.7
403.09399	58.8
406.05411	16.2
408.66229	20.6
409.27509	72.0
409.99310	62.1
411.10593	18.4
412.31906	50.0
415.47546	49.1
418.92618	56.6
420.15262	43.3
420.83096	98.2
422.42017	24.0
426.90637	97.4
430.46698	117.9
434.08508	24.7
438.21710	9.6
438.94659	48.7
440.15137	16.2
441.11053	21.6
445.02954	19.5
446.43671	71.6
453.36133	44.3
456.17487	39.1
461.32092	38.0
462.42120	42.3
464.09875	77.5
465.48730	196.4
466.36075	110.5
467.20599	192.2
468.50800	43.5
472.84552	119.6
475.23389	40.9
476.39603	36.0
477.36127	27.1
481.41531	24.0
482.07410	68.2
483.35950	994.5
484.26910	16.4
485.48959	42.4
488.10709	27.9
498.31299	34.3
499.16187	24.7
500.14496	53.7
501.18869	35.7
503.29715	21.6
505.36963	23.8
510.40137	48.2
514.16370	185.2
515.63788	114.0
517.43536	317.4
518.27985	60.9
519.37744	85.6
526.45441	39.8
527.27197	163.7
529.56226	58.4
531.30792	39.3
532.06818	22.8
534.05743	20.6
544.60895	99.2
549.20435	272.0
550.12616	92.3
550.89886	97.7
551.80481	53.4
552.48181	27.1
554.07239	56.5
560.29431	18.4
565.31519	28.4
566.34338	192.9
567.16772	187.4
568.12842	17.3
569.44293	39.0
573.70587	14.0
575.25122	79.6
576.27783	97.2
577.46277	28.9
579.17957	228.8
580.69397	239.5
581.32489	783.1
582.35498	143.8
583.31091	162.3
584.32141	31.5
585.47223	30.0
589.97253	21.2
592.42804	32.5
593.25879	34.5
594.54053	50.7
595.67053	171.2
596.50415	143.1
597.11682	21.7
597.98511	90.1
599.08435	27.8
600.17761	68.7
601.27142	337.6
604.37634	44.2
609.06641	82.9
610.50513	100.4
611.39539	301.8
612.29785	113.8
613.21826	13.8
614.26257	47.4
615.07825	84.5
619.42615	164.5
620.88513	171.5
623.44800	92.6
624.32751	57.2
628.21997	64.3
629.40491	53.3
631.18799	46.7
632.35559	92.1
633.61603	64.9
634.40192	64.3
635.51794	17.2
636.22247	21.4
644.31146	44.3
646.05200	70.3
648.26941	62.1
649.05768	10.8
657.43829	214.2
659.20740	10.8
659.88605	12.0
662.07471	67.2
662.80463	114.7
663.41144	47.5
670.26355	21.5
674.03052	75.6
676.46674	11.8
677.38403	120.6
677.99493	37.9
679.54346	700.5
680.39124	1396.3
681.39465	573.4
682.43665	44.8
683.30292	67.3
687.14532	45.7
688.52112	13.0
690.33997	76.9
691.35681	20.6
692.26294	65.0
694.19232	62.2
695.31311	259.8
697.17181	394.5
698.02374	134.9
698.98047	56.8
700.23962	33.9
702.57788	33.4
704.42810	12.0
705.46991	28.9
706.33411	69.0
707.21875	157.4
708.47058	192.1
709.36975	317.0
710.54260	143.4
711.21729	49.1
712.76898	32.5
713.47314	36.5
714.52759	47.8
716.07208	59.9
717.37817	13.0
719.28809	78.7
721.32898	51.9
724.37854	1622.6	b (7) (1+)-P
725.48840	453.8
726.40747	83.2
728.47217	60.7
729.60913	54.4
730.64948	34.7
732.75122	293.8
734.43256	186.7
735.08276	33.3
735.90137	55.1
738.40717	140.7
740.22705	107.7
742.22754	173.7
743.22577	70.4
746.50476	30.2
747.45532	144.9
748.26599	65.4
750.53571	49.0
751.44861	209.1
752.48065	306.1
753.56494	169.5
754.37366	66.0
755.87451	35.4
760.57489	36.9
761.41357	31.2
763.34155	115.3
764.44446	215.7
765.33740	85.3
766.51508	15.2
770.21973	15.1
773.25598	13.0
775.21606	77.0
776.27185	18.4
777.53186	234.8
778.20862	30.2
780.47705	99.1
781.71521	122.3
782.41931	155.5
786.14178	153.4
789.65979	67.1
791.36871	163.0
792.32385	98.8
793.20740	24.9
794.20282	148.9
795.37903	1050.1
796.46741	221.5
797.40930	127.4
798.11304	71.4
799.11755	296.5
802.36755	86.6
803.41943	35.9
804.27271	252.2
805.29376	60.4
807.08435	398.6
807.89697	201.0
809.01062	86.2
810.26514	447.8
812.34192	175.2
813.08728	20.4
815.16138	57.2
816.45361	287.3
820.35449	119.6
820.95837	143.0
822.22144	1755.8	b (7) (1+)
823.24365	442.0
825.39063	416.9
826.46887	163.4
827.62622	53.9
828.50842	86.2
833.32642	150.7
835.44910	110.7
837.78210	41.9
840.72131	133.0
841.64453	28.3
843.83582	21.5
846.07544	10.8
848.45923	16.9
849.50342	11.6
851.15735	67.0
852.26550	27.0
853.74890	18.2
856.29932	51.8
857.50452	65.8
858.33545	62.2
860.53540	321.4
861.67065	150.0
862.95068	55.1
864.35010	116.5
867.65210	93.6
868.38977	70.8
869.87109	255.1
870.85046	207.0
872.59204	167.1
873.21191	164.2
874.42566	105.7
876.37537	49.6
877.16492	66.8
878.29675	84.5
879.25452	59.0
880.19348	59.7
881.72449	51.8
885.27197	44.4
885.93298	361.3
887.07092	29.5
888.41724	51.6
889.05933	18.4
889.69055	40.2
890.52075	52.2
892.47437	175.1
893.34473	157.5
894.55017	587.2
895.77747	404.0
896.46094	25.3
898.31653	19.5
899.43555	181.5
901.19653	189.5
902.41125	177.7
903.39246	239.3
905.41040	1255.6
906.44434	301.1
907.51978	189.3
908.30249	90.5
909.53687	54.8
910.42297	198.3
912.40662	103.6
914.38989	141.9
915.34973	152.7
916.32910	23.7
917.34167	62.5
919.28503	107.0
920.41882	1188.2
921.43091	866.7
922.16443	296.1
923.15759	867.0
924.41479	310.9
925.69238	164.8
926.70459	447.6
927.47839	166.0
928.42285	331.8
929.20813	39.1
930.50684	218.2
932.09277	510.1
933.18787	246.8
935.26306	403.8
935.89294	398.1
936.51367	199.1
937.22644	84.2
938.45752	3150.7	b (9) (1+)-P
939.54785	1459.9
940.62720	292.2
941.45789	64.4
942.16040	44.3
945.36340	136.6
946.09241	130.9
950.10828	357.8
951.25366	261.6
954.79321	185.7
956.28760	264.0
957.35938	117.6
958.53369	138.1
961.28796	102.0
962.27307	35.8
963.49756	51.2
964.28076	183.6
965.60791	226.8
966.31543	52.7
967.05908	59.4
970.22595	196.3
971.52234	29.3
973.06702	66.2
974.37964	26.7
975.52185	149.2
976.26672	61.1
977.47693	232.5
979.03711	160.0
980.56445	183.7
981.29346	39.8
984.63696	582.4
985.60767	296.9
986.29150	48.1
988.89368	38.0
989.69421	10.8
990.49097	116.8
991.25293	71.4
992.64844	75.1
995.36523	558.0
996.21619	352.4
997.33594	216.1
998.30835	357.0
1000.15149	180.8
1001.38538	200.1
1002.40918	313.9
1003.19019	148.1
1004.25781	114.9
1006.60327	41.3
1007.58740	153.0
1008.76489	183.6
1009.59302	85.8
1012.08301	83.5
1013.01611	56.0
1015.82349	87.3
1016.55444	95.4
1018.34924	3192.9	b (10) (1+)-H2O-P, b (9) (1+)-H2O, b (10) (1+)-NH3-P
1019.27820	1009.7
1020.34949	496.1
1021.07837	12.5
1024.24072	338.9
1025.04932	39.7
1026.62830	48.0
1027.95605	164.1
1029.26758	19.4
1030.11743	11.9
1031.57385	80.1
1032.23767	202.2
1032.84399	17.3
1035.81140	1078.0
1036.47656	5226.5	b (9) (1+)
1037.47607	3140.3
1038.41650	940.5
1039.52466	242.1
1040.40210	73.4
1041.99756	892.4
1042.85742	43.7
1043.88831	274.2
1045.04675	249.9
1047.17053	49.9
1048.01367	254.7
1049.10645	977.7
1050.28796	234.9
1051.36316	706.9
1052.08691	287.7
1053.98840	115.1
1057.30786	9384.2	[M+2H] (2+)-NH3-P, [M+2H] (2+)-H2O-P
1058.19629	3225.5
1059.30701	138.3
1061.66150	172.9
1063.39941	458.4
1065.98438	17926.0
1066.70996	28862.3	[M+2H] (2+)-P
1067.59424	3747.9
1068.90991	239.8
1069.60889	29.4
1070.51245	398.8
1071.54395	80.7
1072.49976	194.9
1073.58740	227.8
1074.85132	367.7
1075.80859	806.5
1076.84302	124.7
1077.76343	20.6
1078.91870	394.8
1080.24768	285.0
1080.99390	375.4
1081.68506	403.9
1082.41284	156.9
1083.38831	116.0
1084.44287	61.4
1088.17114	429.6
1089.05151	151.3
1089.68750	29.1
1090.50940	93.7
1091.14331	143.8
1093.37183	329.7
1094.45959	264.4
1095.63391	431.1
1096.83093	1740.1	y (10) (1+)
1097.63574	2708.2	[M+2H] (2+)-NH3-H2O
1098.55164	746.0
1099.84949	109.4
1101.12439	189.8
1102.33765	144.2
1103.43762	108.1
1105.41943	48.0
1113.58936	443.2
1126.40955	25.9
1128.38367	21.7
1129.09973	145.8
1130.46240	63.3
1131.43896	103.3
1134.31299	21.7
1135.54236	31.1
1136.39038	94.1
1137.47583	96.7
1140.40479	43.5
1141.33350	53.6
1142.12854	13.0
1145.44751	81.3
1146.62329	168.3
1147.35767	11.5
1148.11670	116.5
1149.43311	64.2
1151.50330	133.1
1153.71765	30.8
1154.48657	84.7
1156.27368	127.3
1157.46008	11.9
1158.51245	76.0
1159.56506	144.8
1164.21387	58.3
1165.64575	42.4
1169.52173	57.7
1170.54175	92.3
1171.54968	124.8
1173.13672	155.6
1175.24133	439.7
1176.10693	349.3
1176.72729	401.2
1177.60706	265.3
1179.29626	29.0
1180.40845	32.6
1182.00073	151.9
1184.44458	92.9
1185.62769	85.5
1188.23621	107.4
1190.49731	47.2
1193.42212	10787.0	y (11) (1+)
1194.48657	7578.2
1195.52930	2226.4
1196.54834	201.5
1198.86035	107.7
1199.66528	213.4
1200.98218	133.2
1203.13013	162.4
1204.46704	231.3
1205.84790	157.3
1206.50488	36.0
1211.56958	131.4
1214.64514	75.9
1216.55115	479.5
1217.30151	88.2
1220.27942	122.3
1221.50354	10.8
1227.34998	52.7
1230.36975	16.2
1231.14417	10.8
1234.77710	267.1
1235.51904	41.3
1236.27393	99.9
1238.93811	51.4
1240.98730	25.0
1242.48828	114.0
1243.35205	141.1
1247.22156	139.6
1248.45117	37.8
1249.63049	109.4
1253.60217	128.4
1255.78198	26.7
1257.79224	102.9
1261.14990	139.3
1262.09192	261.1
1263.52759	122.7
1264.67285	107.8
1267.44531	178.0
1270.43665	251.4
1272.89868	30.4
1273.69849	167.5
1274.38623	146.9
1275.58423	108.0
1276.20313	90.6
1278.34058	186.7
1280.33142	12.1
1282.27502	15.1
1284.34448	185.0
1286.06567	249.3
1287.64319	64.4
1288.88989	234.7
1290.30811	137.6
1295.31812	367.9
1296.30432	242.1
1297.76404	141.6
1299.38757	217.9
1300.09351	63.5
1301.01526	17.5
1302.10498	65.3
1304.59973	100.7
1306.49707	3146.0	y (12) (1+)
1307.45239	1836.2
1308.61475	540.5
1309.62231	38.8
1310.44226	40.9
1311.36792	28.2
1312.74487	16.4
1313.44604	139.9
1315.68250	16.2
1317.42676	169.8
1318.56543	284.9
1319.85376	78.9
1320.45532	13.4
1322.36914	35.5
1323.83667	208.9
1325.67249	303.9
1326.40552	23.5
1330.45532	133.3
1331.38867	354.4
1332.47339	106.9
1336.14478	444.7
1337.37158	196.0
1338.08142	117.7
1338.85803	295.9
1342.75989	53.6
1343.49329	67.3
1344.27625	130.9
1345.63977	175.4
1348.37683	199.1
1349.56152	79.3
1350.31030	12.5
1353.45654	198.9
1355.49390	87.6
1356.40955	50.8
1359.68030	28.0
1364.13257	31.2
1366.66833	43.7
1368.51904	35.9
1369.49109	155.8
1372.25378	462.1
1372.91833	184.3
1373.85413	265.4
1374.61597	178.9
1376.60583	9.7
1380.75525	100.4
1381.50842	9.7
1382.37769	211.8
1382.99146	98.8
1383.92493	83.5
1385.06836	23.9
1385.71631	46.3
1387.33997	20.6
1388.71692	267.9
1389.50818	185.1
1390.55554	91.3
1392.78210	15.1
1394.53284	120.5
1395.55225	280.1
1398.30603	91.1
1399.83386	358.3
1401.64392	148.8
1402.42590	73.9
1403.55701	80.7
1404.46838	25.8
1406.55042	124.8
1407.53284	2207.8	y (13) (1+)
1408.54492	2073.1
1409.54175	455.0
1410.51111	150.3
1411.47009	147.1
1416.44775	382.0
1417.45471	566.9
1418.45374	172.0
1419.06934	57.8
1419.75647	142.1
1420.61487	151.9
1424.27917	118.0
1424.88208	9.7
1433.75476	192.2
1434.55493	588.2
1435.58118	404.9
1436.75537	65.8
1439.82800	167.3
1441.23938	139.4
1446.41748	41.8
1447.16492	84.0
1451.56592	501.9
1452.67908	445.4
1454.06250	107.8
1462.29724	44.5
1466.74988	108.7
1467.35205	84.1
1468.43860	51.8
1469.30847	153.2
1469.93188	24.7
1471.23547	82.1
1471.96667	35.6
1475.48193	119.4
1480.50342	45.1
1482.36609	61.7
1484.13196	22.7
1485.31763	27.9
1486.61853	37.6
1487.67810	118.9
1489.88586	18.4
1490.73914	30.5
1493.31824	60.5
1495.54236	22.5
1497.64856	28.0
1498.57507	169.6
1499.63440	81.8
1500.58289	94.1
1502.75586	81.9
1503.80872	155.0
1504.70715	19.1
1506.64441	187.5
1510.63342	98.1
1512.40515	43.9
1515.41602	29.3
1518.32678	195.1
1520.47009	644.6
1521.56982	748.0
1522.44031	238.0
1523.06287	43.9
1524.71960	126.0
1525.78186	152.9
1526.43665	86.1
1530.52820	20.3
1531.63501	200.8
1533.01599	42.7
1534.52258	115.3
1536.26526	48.9
1537.39661	64.9
1538.97546	21.7
1543.52649	194.8
1544.65723	84.6
1548.14355	69.3
1549.49622	1239.6
1550.53406	1305.2
1551.55957	486.0
1552.67139	52.9
1556.35925	163.0
1558.38977	41.3
1559.25720	90.5
1561.85681	81.3
1566.56750	67.7
1571.88745	21.7
1575.19812	252.0
1579.88806	33.6
1581.58740	13.0
1583.10522	81.2
1583.79919	101.4
1585.08179	53.4
1586.18835	103.0
1587.31287	162.3
1592.54883	130.8
1593.62903	37.6
1599.49072	93.9
1600.62476	32.2
1602.27563	73.4
1605.13123	116.1
1606.71387	29.3
1611.71497	128.5
1612.58386	131.0
1613.87903	19.4
1614.73694	347.4
1615.64441	76.8
1628.46985	70.3
1629.80286	138.3
1630.92297	341.2
1631.64050	429.1
1632.64038	412.9
1633.66858	154.3
1640.28235	39.8
1642.69592	156.9
1646.40100	49.8
1648.57141	769.8
1649.69031	1174.6
1650.74255	599.4
1651.78174	35.6
1660.75330	32.7
1662.67078	36.0
1665.57935	16.4
1672.94751	69.0
1678.66077	24.9
1680.79626	62.0
1683.92810	35.2
1693.59058	53.4
1694.62854	118.6
1695.96082	20.4
1702.75024	63.8
1711.55151	120.1
1712.85083	142.7
1714.42603	163.6
1715.83240	62.4
1719.51196	69.0
1723.53845	63.8
1724.88049	22.9
1728.76379	62.0
1729.95398	46.4
1731.10950	49.6
1731.78687	47.5
1735.98962	19.3
1738.60132	117.2
1742.08130	18.5
1745.84924	64.6
1746.59314	133.9
1748.57593	13.0
1749.24194	14.3
1758.78503	32.2
1759.69006	148.4
1760.64429	39.8
1763.37537	46.4
1764.80042	185.2
1765.40833	14.8
1767.39136	14.0
1771.90198	71.2
1773.95544	48.5
1776.67798	93.4
1777.95105	55.1
1781.19714	70.4
1781.99878	150.8
1782.74084	11.8
1783.41626	44.0
1784.84680	30.4
1790.00110	18.4
1790.96936	36.7
1793.99866	61.5
1799.70190	54.3
1800.65906	31.3
1801.87659	16.9
1802.74292	37.2
1804.04419	79.3
1805.91589	103.3
1808.01648	60.5
1817.05249	56.3
1818.65125	54.8
1820.84119	1283.9
1821.82532	1243.0
1822.77173	626.5
1823.84729	94.6
1826.97144	14.0
1840.46753	22.7
1851.24304	30.4
1852.21692	11.8
1852.92163	63.4
1854.26050	15.2
1856.24731	14.1
1859.16663	11.2
1859.78625	43.2
1869.34827	272.3
1870.03137	213.1
1870.89563	251.3
1872.02075	80.2
1873.02722	24.2
1873.95227	100.4
1874.73071	81.2
1887.86548	962.5
1889.25159	1215.0
1890.28931	402.4
1891.23645	127.9
1892.07043	72.8
1903.21411	19.5
1905.99280	60.6
1907.00964	96.4
1908.07532	55.0
1909.17310	58.3
1924.80212	30.1
1929.03687	47.5
1929.91382	89.6
1933.36975	24.6
1936.68616	40.9
1949.89185	108.8
1950.74475	166.4
1952.15015	88.0
1955.75452	56.1
1957.96948	39.2
1965.84875	108.6
1967.99341	941.3
1969.39661	1080.7
1970.17639	178.8
1971.03577	228.9
1985.03748	120.1
1985.95471	1031.2
1986.93237	2082.6
1988.02661	511.1
1989.00903	367.5
1989.79602	175.3
1991.08276	87.5
1997.61755	8.6
