# Supplementary material for: Phosphoproteomic Analysis of Platelets Activated by Pro-Thrombotic Oxidized Phospholipids and Thrombin
Source: PLoS One. 2014 Jan 6;9(1):e84488. doi: 10.1371/journal.pone.0084488 (PMC3882224; doi:10.1371/journal.pone.0084488)
Supplement: Annotated Spectra S3 — (ZIP) [file pone.0084488.s006.zip › KLSLPEIPSYGFLVPR_-4_2_90084.txt]

m/z	i	matches
187.15762	4.6
189.17758	12.5
190.12489	10.4
191.23224	18.6
198.04630	14.1
199.12476	6.7
201.08719	24.6
202.89249	3.3
206.99092	47.4
208.23668	19.7
210.40466	3.7
215.19379	8.2
216.86655	5.8
217.49863	12.1
218.21024	5.2
220.99211	3.3
227.18207	9.0
228.49902	37.5
231.19273	48.1
234.15359	7.7
235.23065	3.5
237.33870	9.0
242.62910	7.8
244.33308	10.8
245.05525	66.3
246.94437	24.3
247.96143	14.8
248.80066	16.3
249.81354	37.5
251.14011	6.3
255.26234	30.4
258.28271	4.6
259.14633	25.8
260.41437	7.3
261.19931	10.8
263.16153	2.7
264.97757	51.4
266.01453	67.3
268.49390	11.5
272.23657	197.6	y (7) (3+)-H2O-P, y (7) (3+)-NH3-P, y (2) (1+)
273.21616	35.8
275.15234	29.9
277.18219	6.8
278.27362	2.0
279.03140	7.8
284.45551	8.5
288.07288	5.4
288.98041	17.6
290.08450	18.2
291.24323	13.6
293.46301	8.3
294.38147	14.3
295.86426	21.2
297.18378	28.8
299.31491	5.9
301.19836	7.4
303.13745	36.5
303.93622	2.2
305.18329	42.1
306.24628	13.7
307.28781	7.4
308.14648	10.4
309.69928	9.6
310.86371	21.9
313.34308	5.7
313.94794	12.1
315.08789	6.8
319.14807	26.7
321.07251	17.1
322.01349	7.4
323.29785	110.4	b (9) (3+)
324.32043	79.8
325.04205	39.5
326.49280	8.3
328.39111	11.4
329.60205	15.2
330.29672	4.1
331.21942	3.9
332.65771	54.9
333.41125	47.0
335.58044	5.1
337.21832	17.8
338.07025	12.7
340.11255	9.2
341.18964	10.7
344.55933	27.8
345.28223	15.6
346.30713	3.9
347.29395	11.5
349.26978	29.3
350.82825	25.0
355.23199	31.0
356.26355	15.1
357.38379	15.0
358.15674	13.4
359.14423	16.9
360.91748	4.6
362.25305	13.9
363.66791	34.8
365.03967	6.7
367.09937	26.0
368.21692	17.1
369.19244	17.1
369.99841	6.9
371.31006	356.7	y (10) (3+)-NH3-P, y (10) (3+)-H2O-P, y (3) (1+), b (10) (3+)-P
372.39691	54.0
373.44409	42.0
374.14368	12.3
375.17938	49.6
376.37183	3.1
377.43616	42.0
381.32458	68.8
382.22852	77.1
383.09235	5.5
384.02252	11.0
384.88385	4.4
386.34100	35.7
387.45337	11.5
389.11023	40.5
391.12396	30.1
392.64014	7.1
393.29553	40.4
394.30841	5.1
396.32153	6.1
398.32690	53.7
400.45874	3.3
403.11407	14.3
404.16492	4.7
405.22070	14.6
407.00641	25.9
410.26532	14.9
411.14703	16.7
412.36743	14.5
415.21515	4.1
416.35931	14.6
417.22662	18.8
419.38452	11.0
421.12830	91.0	y (11) (3+)-P
422.28247	11.5
423.23663	29.1
424.42139	58.1
425.83893	9.4
427.03479	17.6
428.22894	20.3
430.47473	37.6
431.53149	12.6
432.45166	23.2
433.66461	4.7
435.26404	43.2
437.16003	9.8
438.20508	29.8
439.95300	211.9	b (8) (2+)
441.26892	38.6
442.35559	173.5	b (4) (1+)
443.38507	36.9
444.51068	40.2
445.34991	32.8
446.47467	20.9
447.29279	16.6
449.25330	12.7
450.60919	14.9
451.38959	40.1
453.81946	34.6
455.29193	20.7
457.53979	85.2
458.20453	18.3
459.53485	19.8
460.15277	14.2
461.57349	18.3
462.34082	9.9
464.46472	21.4
465.29236	34.8
466.73572	11.5
468.02301	59.1
468.79840	5.4
469.44348	10.6
470.26691	27.5
472.54712	24.4
473.41602	17.3
475.40265	4.2
476.57190	24.2
477.48212	12.6
479.21478	38.7
480.38770	20.6
481.72473	17.3
483.04626	7.8
484.43896	322.4	y (4) (1+), y (13) (3+)-NH3-P, y (13) (3+)-H2O-P
485.41742	39.6
486.47577	19.5
487.47253	2.2
488.44446	5.9
489.25214	13.4
490.09583	14.8
491.40820	110.3	y (13) (3+)-P
494.93732	28.8
495.60272	13.3
496.92169	40.0
498.07770	66.9
500.40015	27.0
501.49219	19.2
502.96844	69.0
503.96649	23.0
504.67078	37.8
505.37817	44.6
506.21582	28.5
507.30206	32.3
509.35919	56.0
510.07257	3.8
511.17053	15.6
512.10657	25.2
512.85529	54.8
513.48639	30.2
514.28406	8.0
515.07465	31.3
516.28558	73.7
517.24286	26.4
518.19452	65.3
519.59344	26.1
520.58423	18.5
522.49182	6.8
523.17242	2.9
524.34949	58.3
525.05945	7.9
525.68402	4.2
526.29254	43.2
527.21466	80.6
527.85754	79.2
529.35046	46.7
530.26398	41.0
531.20264	17.8
532.33392	50.2
533.21063	61.0
534.51581	31.6
536.12994	67.9
537.21515	4.6
538.68628	68.2
539.35944	11.9
540.39972	21.8
541.21686	31.7
543.34412	10.3
544.23145	20.3
545.22955	72.4
546.27716	34.6
547.45978	71.6
548.52393	3.9
549.32886	173.8	y (9) (2+)-H2O, y (9) (2+)-NH3
550.37622	42.5
551.73291	52.0
552.65155	47.5
553.53619	15.1
555.22540	45.5
556.26514	134.1	b (10) (2+)-P, y (10) (2+)-H2O-P
557.00311	33.6
558.33368	1749.9	y (9) (2+)
559.03137	270.8
560.00140	30.8
560.71979	5.2
561.42584	22.3
562.52179	13.4
563.37671	14.5
564.61957	53.7
566.68561	20.2
567.30200	19.4
567.95197	48.2
569.21057	38.0
570.26141	60.5
571.27765	75.6
572.38226	57.1
573.42242	48.7
574.02325	136.0	b (15) (3+)
574.68805	43.4
575.33698	94.6	b (11) (2+)-H2O-P, b (11) (2+)-NH3-P
576.23315	64.0
577.53339	17.2
578.43402	41.1
579.29120	52.7
580.35431	10.6
581.50885	16.3
582.35870	2.4
583.21527	40.8
584.43250	58.7
585.42120	55.7
586.42859	71.8
587.47620	33.0
588.45624	97.9	[M+3H] (3+)-NH3-H2O-P
589.45514	95.2	y (15) (3+)
590.54449	45.2
591.75861	91.9
592.55042	41.0
593.84558	238.0	[M+3H] (3+)-NH3-P, [M+3H] (3+)-H2O-P
594.87201	43.7
595.70343	171.4	b (10) (2+)-H2O
596.65717	212.4	b (10) (2+)-NH3
597.34296	163.6
598.18439	73.5
599.22949	264.0	[M+3H] (3+)-P
599.97052	128.5
600.85187	59.3
601.45837	67.5
602.09760	48.8
602.80701	92.2
603.58716	34.6
604.72345	152.1
605.50714	165.7	b (10) (2+), y (10) (2+)-H2O, y (10) (2+)-NH3
606.33844	60.2
607.86023	4.2
609.66138	79.5
610.68811	83.6
611.76337	56.7
614.19537	812.3
615.14246	1595.6	y (5) (1+)-NH3, y (10) (2+)
616.38483	95.6
617.07758	40.6
618.07892	123.7
619.15082	31.9
620.08862	129.5
621.06024	90.7	y (11) (2+)-H2O-P, [M+3H] (3+)-NH3-H2O
622.24506	127.0	y (11) (2+)-NH3-P
623.09869	322.4
623.95044	174.3	b (11) (2+)-H2O
625.46924	44.0
632.41144	6.2
633.09552	11.1
634.08112	11.1
634.90399	17.6
645.51373	16.7
649.24182	9.3
651.70911	11.9
652.48785	17.2
653.32318	37.9
661.46460	25.5
668.38629	150.5	b (6) (1+)
669.31097	5.7
675.18927	58.4
676.99524	25.3
681.08496	88.3
682.59741	7.2
683.77026	26.1
684.81195	9.2
687.12445	26.4
688.48602	142.0	y (6) (1+)
689.32062	23.9
691.27356	8.9
692.87970	62.6
693.82990	24.2
697.93976	126.5	b (12) (2+)-H2O, b (12) (2+)-NH3
699.47864	5.1
701.39832	8.9
705.73627	21.8
706.80389	357.3	b (12) (2+)
707.47864	46.2
708.30658	7.8
709.28156	4.1
712.88849	54.0
715.47375	5.5
717.58264	4.8
718.94916	41.2
719.92926	11.8
721.61285	8.2
722.52899	9.5
723.31348	16.6
724.66681	2.2
727.25433	107.0	y (13) (2+)-NH3-P
728.12836	187.0	y (12) (2+)
729.00201	8.7
733.93500	13.5
735.17871	22.1
736.84680	4.6
738.34717	12.3
739.05609	39.1
741.36542	9.8
743.40826	5.1
745.20233	23.7
745.80487	18.5
747.94855	38.9
749.19031	48.8
751.80975	40.2
753.42523	8.3
754.33905	155.2	b (13) (2+)-H2O, b (13) (2+)-NH3, b (14) (2+)-H2O-P
755.30328	34.7
756.65375	32.9
757.31238	21.2
757.91699	20.4
758.57037	9.1
759.40729	48.0
760.64099	57.8
761.38910	14.8
763.26520	464.5	b (13) (2+), b (14) (2+)-P, b (7) (1+)-H2O
763.94391	108.8	b (7) (1+)-NH3
768.82312	7.9
771.78534	5.2
773.03839	15.7
777.32562	4.2
781.40558	1112.8	b (7) (1+)
782.41766	254.3
783.15704	2.1
784.69904	24.7
785.76318	19.4
786.84125	43.8
788.07214	28.3
789.73236	13.2
791.98297	13.4
793.07056	85.4
793.93292	58.9
795.16467	82.2
798.62103	69.8
800.50873	46.1
803.84528	202.2	b (14) (2+)-NH3, b (15) (2+)-H2O-P, b (15) (2+)-NH3-P, b (14) (2+)-H2O
804.64166	6.8
805.33234	27.9
806.14093	155.4
807.07758	32.3
810.11469	36.9
812.98053	396.7	b (15) (2+)-P, b (14) (2+)
814.27087	34.9
817.28052	4.3
821.68591	18.7
824.34100	5.9
825.51678	20.2
828.16296	15.5
829.97443	6.3
833.99438	48.2
841.13220	10.8
842.36090	5.0
844.34637	27.9
847.50714	5.5
848.24048	2.8
852.33392	41.7
855.16266	11.1
861.04077	11.1
862.23065	27.6
863.43658	16.3
864.37848	3.1
864.98297	11.7
866.40308	14.8
867.40771	3.8
870.26733	11.1
872.01007	2.0
873.22675	15.2
873.82758	26.6
875.35089	14.8
881.89526	10.6
883.83569	16.6
885.03314	6.3
890.82086	32.7
891.84064	3.7
894.54865	18.5
895.15161	13.3
898.61401	5.9
903.66895	3.7
904.37628	5.9
906.94769	19.1
922.65894	16.0
924.46338	9.8
926.85010	8.9
927.45563	8.7
931.58350	33.5
934.19513	23.4
938.18353	12.6
939.34570	2.6
941.29144	11.5
943.68970	12.1
949.23438	13.6
952.23163	8.6
954.28473	3.5
957.37329	9.1
960.63721	13.8
971.38129	25.9
976.21637	12.2
977.44971	18.6
982.39191	4.0
984.93066	10.4
986.61670	24.7
993.27271	9.8
1001.20892	6.7
1002.63055	22.6
1004.24432	11.9
1005.56281	8.3
1010.21320	7.0
1014.80817	9.0
1017.28882	5.2
1018.62311	59.5
1019.41992	7.9
1028.47681	7.7
1030.23376	2.6
1036.65503	6.0
1037.72913	3.9
1040.67529	8.3
1049.22729	7.1
1054.55469	26.7
1058.11707	10.2
1073.78931	54.0
1082.58643	17.1
1084.48486	49.6
1085.39075	14.1
1087.16296	25.1
1090.31860	6.4
1097.80945	16.4
1106.54028	12.2
1111.48853	13.8
1115.46545	72.0
1116.60571	10.8
1117.69641	3.0
1121.31592	4.9
1128.91125	4.0
1129.97119	19.2
1131.59717	16.1
1133.26880	9.1
1135.62878	10.7
1137.65308	10.5
1142.56677	12.2
1155.35046	13.5
1172.51294	10.6
1182.63806	16.2
1183.50305	30.4
1186.60864	3.9
1239.98352	31.3
1240.92578	36.9
1241.63452	26.0
1242.59937	52.1
1243.37781	19.0
1245.45935	9.2
1265.57690	9.1
1299.06604	12.3
1316.78625	15.9
1413.17883	10.4
1454.95715	7.9
1456.33484	11.0
1478.41296	3.7
