# Supplementary material for: Phosphoproteomic Analysis of Platelets Activated by Pro-Thrombotic Oxidized Phospholipids and Thrombin
Source: PLoS One. 2014 Jan 6;9(1):e84488. doi: 10.1371/journal.pone.0084488 (PMC3882224; doi:10.1371/journal.pone.0084488)
Supplement: Annotated Spectra S3 — (ZIP) [file pone.0084488.s006.zip › KLSLPEIPSYGFLVPR_-6_2_132539.txt]

m/z	i	matches
182.07434	10.5
185.14580	28.3
187.12697	16.7
194.36902	53.8
195.07413	20.4
199.34174	15.8
200.19736	9.5
202.17809	18.5
207.16699	9.1
211.16167	53.2
212.05861	19.3
213.36990	6.9
215.87482	12.2
218.31555	53.3
219.02316	24.4
222.38980	10.4
225.11827	108.8
226.24373	8.7
227.11937	18.5
233.14861	163.5
234.17032	33.9
236.33823	14.9
237.95711	9.5
242.53113	26.2
245.95740	10.1
246.93820	10.4
248.91954	19.4
254.47304	98.5
255.28502	244.2
258.20865	19.0
259.18488	9.6
261.01154	13.1
263.45499	53.4
267.34613	54.2
272.17261	2969.5	y (2) (1+)
273.22107	344.9
276.97891	16.7
278.11609	30.6
281.12222	11.3
282.15234	66.3
285.05432	41.2
287.30304	16.7
290.45087	70.4
292.18811	19.4
297.47089	6.8
301.19373	65.4
309.69644	15.8
311.26453	108.7
312.45050	35.1
315.13397	33.6
316.14294	379.9
317.38782	59.6
322.03146	39.5
323.19006	26.1
324.14667	8.7
325.14746	21.6
329.02792	13.7
329.96255	42.6
332.99994	23.0
334.21442	65.9
334.89264	36.1
336.48340	41.7
340.06665	203.7
341.81085	203.8
342.45398	18.5
348.29333	26.3
353.23627	48.0
354.42590	40.1
355.31970	42.2
359.16534	15.8
360.16614	44.8
361.23077	105.0
366.21936	34.1
368.36700	28.8
371.31616	6348.8	y (3) (1+), b (10) (3+)-P
372.39508	1000.8
374.28351	93.6
375.25043	22.1
377.80432	123.3
379.34534	112.1
380.55646	28.3
382.34314	137.8
383.20972	74.1
383.82397	10.3
387.23419	35.6
390.43976	38.6
392.40723	46.2
393.26434	75.2
395.24292	15.1
397.11224	16.3
401.68713	22.0
403.40680	30.3
406.35718	77.4
407.46362	56.5
409.25989	129.8
410.97205	20.7
415.24664	60.8
416.18262	79.4
417.07214	144.0
418.54590	154.4
419.34143	52.0
420.50195	49.3
421.43945	16.7
422.52386	68.0
424.24066	755.4	b (4) (1+)-P
425.15350	138.6
426.10614	239.1
426.82990	126.1
427.52301	22.6
428.23285	12.9
429.19971	73.7
430.89014	310.4
431.57147	125.2
432.58936	26.5
435.46283	17.5
436.14801	8.5
437.29425	43.0
438.98999	12.6
440.12964	12.2
441.30682	86.5
442.31055	8.7
444.39990	15.8
447.15210	47.5
448.26367	80.9
451.50531	76.1
452.52026	63.1
453.28302	32.0
457.33679	42.7
458.49329	26.0
459.15228	88.4
460.40253	9.7
462.90515	162.3
463.94281	30.6
466.03711	92.1
468.25018	79.4
470.59174	66.3
471.72162	56.9
473.25244	51.4
474.57361	220.2
475.42126	76.3
477.28589	28.8
477.96454	162.0
479.49512	166.7
480.47986	65.2
481.41888	35.5
482.22803	30.8
484.41101	3349.3	y (4) (1+)
485.51288	913.7
486.28625	59.5
486.94092	51.2
489.35370	47.6
490.20129	88.4
491.27991	18.1
493.87109	30.6
497.28564	11.3
498.29553	47.5
499.25616	63.1
501.42096	71.9
502.19666	109.1
503.52496	59.2
504.80103	190.4
505.44086	27.6
506.14313	108.7
509.40594	3595.2	y (9) (2+)-NH3, y (9) (2+)-H2O, b (14) (3+)-P, b (13) (3+)
510.57056	825.6
511.58643	57.5
512.95917	92.5
513.96967	173.8
515.38263	142.9
517.18909	47.9
518.29230	7973.9	y (9) (2+)
518.92944	4850.8	y (14) (3+)-P
520.19769	187.8
520.89044	349.8
522.16998	537.0	b (4) (1+)
522.92987	425.8
523.98340	359.5
524.91016	50.5
525.95557	138.7
527.03748	55.7
527.98029	155.1
529.05133	139.4
531.67255	67.7
532.80939	238.9
533.65076	64.6
534.45038	43.1
535.14069	124.1
536.26855	30.6
537.75067	129.2
538.60651	52.0
539.37201	37.2
541.80652	50.6
542.94879	19.0
545.29449	52.0
546.67828	808.7	y (14) (3+)-NH3, b (10) (2+)-NH3-P, b (10) (2+)-H2O-P, y (14) (3+)-H2O
547.35553	285.9
548.12061	78.2
548.99677	60.5
551.79584	29.6
552.88690	258.9
553.50934	9.7
555.81769	3060.5	b (10) (2+)-P
556.57819	1242.5	y (15) (3+)-P
557.58063	102.4
558.80688	239.0
560.23541	72.4
561.52423	415.3
562.38397	157.2
563.74518	53.4
564.80725	124.2
565.96985	404.8
566.81964	271.4
568.16925	166.5
569.62976	138.8
570.64789	190.4
571.28381	14.5
571.95337	10.4
572.55585	37.7
574.70770	572.1	b (15) (3+)
575.45038	629.3	b (11) (2+)-NH3-P, y (10) (2+), b (11) (2+)-H2O-P
576.46948	346.6
577.26685	50.6
578.19196	21.7
579.08997	49.5
579.81476	29.4
581.92480	310.9
583.23492	306.9
584.43097	2006.8	y (15) (3+)-NH3, y (15) (3+)-H2O, b (11) (2+)-P
585.41089	487.8
586.37970	249.4
587.63306	499.4
589.24615	474.4
590.07159	246.6
590.76581	397.8
591.42767	87.7
594.19934	1656.1	[M+3H] (3+)-H2O-P, [M+3H] (3+)-NH3-P
595.39386	467.5
596.02606	1613.2	b (10) (2+)-NH3, b (10) (2+)-H2O
596.86652	571.8
597.84741	325.5
598.66608	74.8
600.09503	968.5	[M+3H] (3+)-P
601.37897	182.6
602.56024	200.3
603.44220	208.8
604.80383	2740.9	b (10) (2+)
605.72443	591.9
606.37799	39.6
607.34406	251.7
608.35297	16.3
609.35107	217.9
610.65405	106.6
611.30267	115.2
611.96814	56.0
613.55194	226.3
614.17535	1232.0
615.10413	1383.7	y (5) (1+)-NH3
616.09515	315.2
616.81201	153.6
617.64899	101.9
618.45593	159.5
619.54858	477.8
620.72021	860.8	[M+3H] (3+)-NH3-H2O
621.63690	521.9
622.69806	839.6
623.63843	1047.9	b (11) (2+)-H2O
624.72302	158.7
632.93982	36.9
636.22675	97.5
638.08124	41.2
640.04193	93.8
643.06610	27.6
645.03766	199.2
646.52734	53.9
647.35175	54.4
649.00226	689.4	b (12) (2+)-H2O-P, b (12) (2+)-NH3-P
649.93292	509.2	b (6) (1+)-P
651.49371	118.5
653.22125	98.5
654.52063	14.9
655.45978	108.2
657.19183	365.7
658.09680	2860.5	b (12) (2+)-P
659.07465	386.0
662.82611	101.7
663.57172	30.3
664.56873	35.8
665.36627	188.1
666.16156	90.9
669.28851	245.8
670.10992	69.7
670.74432	60.6
673.78027	93.7
674.55890	66.3
676.02954	29.7
676.68646	122.2
677.38922	24.5
678.09778	42.7
679.04431	450.7
680.07416	257.7
681.14050	115.0
684.08295	213.4
685.63074	22.9
687.08374	161.8
687.78210	139.0
688.42249	5138.5	y (12) (2+), y (6) (1+)
689.51440	1069.0
690.47510	107.0
692.68646	57.4
693.35022	96.5
694.23944	72.0
695.61017	43.1
696.71478	245.6
697.83801	874.5	b (12) (2+)-NH3, b (12) (2+)-H2O
699.00641	240.2
700.16638	137.9
701.61035	13.6
703.35016	85.1
704.11737	49.3
705.66138	285.8
706.97467	2674.0	b (12) (2+)
707.93866	497.5
708.56921	9.3
709.65118	67.1
711.04456	9.5
714.61395	5034.0	b (13) (2+)-P
715.43890	830.5
716.12177	115.2
717.22516	49.3
718.39447	96.0
719.38831	33.6
720.42389	21.2
725.50385	33.6
726.31653	27.8
727.95020	34.7
730.20135	10.5
731.17389	56.5
732.02612	100.4
732.97137	287.5
733.96881	168.7
735.06335	430.5
736.23474	75.9
738.98419	92.0
741.56586	23.2
743.23090	124.5
744.06940	191.1
744.98926	154.8
746.31158	253.8
748.30951	1371.2	b (6) (1+)
749.26532	678.2
750.36530	238.7
751.42645	71.6
754.17944	487.4
755.12518	516.2	b (13) (2+)-H2O, b (14) (2+)-H2O-P, b (13) (2+)-NH3, b (14) (2+)-NH3-P
756.54858	112.9
757.69098	43.1
759.32629	38.9
760.08978	69.6
761.54413	32.4
763.14990	4634.0
763.75085	6054.0	b (13) (2+), b (7) (1+)-P, b (14) (2+)-P
764.40784	2981.7
765.06018	488.8
765.74756	102.2
766.50177	24.6
767.32977	24.0
769.60229	102.4
770.38788	21.7
771.57428	73.7
774.47687	112.0
776.09436	58.3
778.34381	161.8
779.85480	55.6
781.84784	112.4
782.90332	40.9
786.03870	86.7
787.55249	20.1
790.20673	118.8
793.38501	277.1
794.32770	28.6
795.65112	216.8
797.02344	28.9
798.08380	25.6
798.85834	103.2
799.60565	203.9
800.64484	69.5
802.28070	15.4
804.14093	402.8
805.19147	64.6
806.34497	79.0
807.81207	96.5
809.67792	44.4
810.98859	144.2
812.98322	6174.8	b (14) (2+), b (15) (2+)-P
813.80975	977.0
814.69427	214.2
815.81702	141.2
818.87531	37.7
820.06024	323.5
823.16571	11.3
824.16321	47.2
825.42230	22.9
827.77606	393.3
828.43176	176.1
829.24921	46.4
830.39471	146.8
831.38440	245.3
832.81445	10.5
833.70563	179.3
834.39594	120.2
836.22943	145.7
838.34869	39.0
840.27777	62.1
841.71613	39.8
845.80444	109.0
851.38898	493.3
852.54657	302.2
853.76471	35.5
854.99603	46.1
856.01807	105.8
858.75323	75.2
861.33405	10168.9	b (15) (2+), b (7) (1+)
862.32910	3373.9
863.34155	544.0
865.10980	16.3
866.59637	36.8
867.78564	70.8
868.68402	46.7
869.31616	43.9
870.41425	101.9
872.45874	36.9
873.68481	115.5
874.71899	73.8
876.12347	115.3
877.35010	220.7
881.47406	15.8
882.41040	105.2
884.65576	21.2
888.37262	74.3
889.62115	122.7
890.33521	197.6
891.43671	157.8
892.35724	196.6
893.13599	92.5
893.82318	42.3
894.56598	24.9
896.93512	134.7
898.31097	92.2
901.30792	27.4
906.08490	32.9
909.58954	115.4
910.80731	18.5
915.80518	56.1
918.21088	45.4
920.70380	72.8
924.33331	229.5
925.37158	30.6
926.38672	60.9
928.43939	14.5
931.59698	19.4
938.50482	693.8	y (8) (1+)
939.74170	271.5
941.23114	52.8
947.50104	173.2
948.56635	526.1
949.62897	75.4
955.40796	31.3
960.30243	84.5
964.38403	129.0
965.12671	39.3
966.03448	136.1
969.41217	66.8
973.37177	22.6
975.28387	23.8
979.46429	22.9
981.18451	19.0
984.38446	63.5
986.43359	19.9
991.16132	13.1
994.28387	13.7
996.36102	41.3
997.89185	106.8
1005.44904	34.1
1006.30347	64.5
1007.31445	27.4
1009.46405	37.6
1010.46649	52.4
1017.43451	241.4
1018.14722	10.8
1019.48651	224.8
1020.28595	51.1
1024.79810	8.6
1025.74146	49.9
1027.08313	47.2
1028.42993	111.8
1029.47961	88.9
1031.28394	36.0
1035.63159	720.4	y (9) (1+)
1036.60803	499.4
1037.24304	199.0
1037.94849	16.7
1041.80103	71.5
1043.28540	55.6
1045.16602	353.9
1046.51514	122.1
1047.21655	88.0
1048.50513	102.5
1049.48572	38.6
1052.64160	10.7
1053.83228	114.5
1054.44824	123.2
1055.51208	83.3
1062.40625	17.6
1066.96899	25.6
1071.18750	9.6
1071.88208	19.3
1074.12805	31.7
1075.36414	41.3
1080.97791	12.9
1081.60840	50.3
1088.36084	23.5
1089.08887	60.9
1090.09692	44.9
1093.41650	56.0
1095.71973	97.0
1098.45288	21.7
1102.36572	27.9
1103.44580	19.0
1104.27332	29.8
1110.05737	33.0
1120.34302	26.5
1132.41528	14.0
1133.22241	19.3
1146.32959	7.8
1148.77197	12.2
1186.07080	20.3
1187.08655	30.6
1187.73303	34.8
1201.09412	63.6
1208.38049	102.0
1209.34668	72.5
1210.60168	77.0
1214.61877	62.0
1217.27136	52.2
1221.41003	17.6
1240.83777	39.5
1244.37415	18.5
1245.44006	28.0
1247.26855	11.9
1262.51855	51.1
1265.55115	232.1
1266.53552	107.4
1284.52869	29.8
1286.69592	23.0
1297.68628	62.1
1300.79419	35.0
1334.41211	89.5
1381.52295	14.6
1396.77600	8.7
1398.30774	27.3
1412.54370	19.3
1413.88379	105.6
1415.12280	22.9
1418.25110	68.9
1442.03308	43.2
1498.06580	28.3
