# Supplementary material for: Phosphoproteomic Analysis of Platelets Activated by Pro-Thrombotic Oxidized Phospholipids and Thrombin
Source: PLoS One. 2014 Jan 6;9(1):e84488. doi: 10.1371/journal.pone.0084488 (PMC3882224; doi:10.1371/journal.pone.0084488)
Supplement: Annotated Spectra S3 — (ZIP) [file pone.0084488.s006.zip › KLSLPEIPSYGFLVPR_-7_2_123791.txt]

m/z	i	matches
180.05440	20.4
181.14148	43.7
186.02397	16.6
187.01555	6.9
195.02164	35.0
197.89626	8.1
210.35783	38.4
211.15674	46.5
213.21588	52.2
215.03110	11.4
222.00375	6.4
224.25803	6.9
226.24358	21.0
227.00050	11.0
230.04584	14.8
231.16199	5.9
232.87302	9.1
234.82086	12.0
236.94653	7.4
241.92964	39.5
243.01347	34.9
244.08679	14.6
244.88618	30.5
251.13043	76.0
254.50720	118.5
255.28036	70.7
256.18506	54.6
258.35220	5.2
261.10938	90.6
262.42776	69.7
263.15253	57.7
272.25894	1578.0	y (2) (1+)
273.09460	92.1
277.41443	67.2
280.17786	27.8
282.13873	12.7
285.22083	41.4
289.40265	23.1
291.15564	25.7
293.00970	30.6
295.90295	21.0
298.98413	38.3
300.12708	12.0
304.22919	25.0
305.98325	19.7
309.22443	41.8
311.07092	22.8
312.47699	19.5
313.23920	8.0
314.05383	36.4
315.20996	10.9
316.41608	116.1
318.10834	39.1
319.11725	25.3
326.38016	28.2
329.10004	20.2
330.35071	53.3
331.27020	22.2
333.37000	8.1
334.14001	11.0
335.49866	45.6
337.16925	44.4
338.11139	34.3
339.34100	30.2
340.15692	62.6
342.17145	24.4
344.56378	9.9
346.94031	11.0
348.34247	16.7
351.30896	16.6
354.50977	156.3
356.11102	14.8
360.01550	31.6
363.28064	15.5
364.26294	90.0
365.39758	19.8
367.23132	49.2
369.22418	28.7
371.21497	2432.4	b (10) (3+)-P, y (3) (1+)
372.39398	273.7
373.35132	23.6
374.24487	27.4
375.50763	33.7
376.55756	37.6
377.23907	36.6
378.26685	77.1
379.19849	26.4
381.49969	39.1
382.42554	112.4
383.07019	9.4
383.83368	41.6
384.82678	6.4
388.24939	7.5
389.57623	50.6
391.35577	38.5
393.44287	96.8
397.29260	11.5
401.28662	46.9
403.05658	14.3
404.21533	48.1
405.18555	67.6
406.19250	81.4
407.21552	17.3
409.16315	90.2
410.20325	8.7
412.32660	21.0
413.33600	14.6
414.32794	33.3
415.54883	16.8
416.94641	25.0
418.25128	103.4
419.50458	67.7
421.39642	24.3
424.21649	227.9
425.09460	78.6
426.46942	149.8
427.39697	46.7
428.77533	45.5
429.40601	7.1
431.22430	193.6
432.59155	76.7
433.42932	16.8
434.27887	11.4
437.22083	16.5
439.32269	7.6
440.24286	15.1
441.23401	46.8
442.31915	9.8
444.44977	21.4
445.76385	134.0
447.10071	31.5
447.76239	19.6
448.38690	25.8
449.23877	15.7
451.59155	25.5
452.22699	65.2
453.41162	17.5
454.07471	18.7
455.94354	65.5
456.97076	51.7
458.36444	58.6
459.23773	9.9
460.87482	190.1
462.14386	36.3
463.04150	134.0
464.32330	4.6
465.56024	52.7
468.59149	80.1
469.42157	19.5
470.31061	37.6
472.48785	33.0
474.63129	311.3	b (9) (2+)-P
475.44196	13.7
476.51331	20.1
479.51941	77.1
480.14240	109.4
481.35590	58.5
484.29041	1550.3	y (4) (1+)
485.23798	138.1
486.65881	67.8
487.28339	29.3
488.86102	126.5
491.47772	4.7
493.00128	224.6
493.67700	4.6
494.27808	24.7
495.23273	18.7
496.88324	27.2
498.03619	11.0
500.03833	46.7
501.68732	192.5
503.31085	5.9
504.38623	40.8
505.22620	29.2
506.50623	34.3
509.15479	1443.0	y (9) (2+)-NH3, b (14) (3+)-P, y (9) (2+)-H2O, b (13) (3+)
509.88623	973.0
511.11597	95.6
511.96832	68.8
513.26300	36.7
514.19415	124.4
515.04791	46.5
516.27264	80.3
517.62378	404.6
518.41888	5680.8	y (9) (2+)
519.29779	287.2	y (14) (3+)-P
520.15350	76.3
520.82159	221.4
521.90527	347.0	b (4) (1+), b (5) (1+)-P
522.82098	138.6
524.01355	103.4
525.29523	67.1
526.11871	57.5
527.93903	192.1
530.96857	21.4
532.23328	49.7
533.44427	142.0
534.34039	47.6
535.59265	20.6
536.24957	11.1
537.47870	70.3
539.24304	41.6
540.04041	52.6
541.09589	45.9
541.93964	9.7
544.48792	27.4
545.36719	55.2
546.78925	716.2	b (10) (2+)-NH3-P, y (14) (3+)-NH3, b (10) (2+)-H2O-P, y (14) (3+)-H2O
547.63007	185.3
548.25336	66.8
549.15729	90.3
550.38092	34.2
552.29553	28.2
553.34546	109.0
554.29694	13.9
555.91840	1876.4	b (10) (2+)-P
556.73944	151.7
558.12793	148.4
559.48755	69.1
560.91278	111.0
561.56342	237.2
562.35876	147.6
563.04272	40.7
564.11774	10.8
565.72479	313.0	y (10) (2+)-NH3, y (10) (2+)-H2O
566.33447	211.7
567.55853	62.8
568.64337	223.7
569.58600	11.6
570.54095	38.8
571.27655	89.3
572.83789	266.4
573.53381	18.8
574.63818	369.2	b (15) (3+)
575.46967	650.5	y (10) (2+), b (11) (2+)-H2O-P, b (11) (2+)-NH3-P
576.50519	79.0
577.34906	187.3
578.28448	157.6
579.70447	64.5
580.45972	53.7
581.26654	9.3
582.24286	68.8
583.13202	142.7
584.33429	1537.9	b (11) (2+)-P, y (15) (3+)-NH3, y (15) (3+)-H2O
585.30731	143.6
585.92255	20.6
587.02942	275.3
588.30609	232.0
589.26508	170.5
590.59161	47.0
591.25568	79.5
592.15869	16.4
593.22424	234.2
594.11768	928.5	[M+3H] (3+)-NH3-P, [M+3H] (3+)-H2O-P
594.90869	316.0
595.88348	1284.9	b (10) (2+)-H2O, b (10) (2+)-NH3
597.10596	395.5
597.87848	31.8
598.51410	48.8
599.31061	34.6
600.00232	457.8	[M+3H] (3+)-P
600.98029	278.9
602.06830	274.7
602.92542	106.4
604.78705	1874.3	b (10) (2+)
605.86572	316.7
606.59882	15.5
607.63599	88.8
609.93231	316.4
610.91577	102.3
611.78088	6.4
612.54376	13.3
614.24414	1183.4	y (5) (1+)-NH3
615.27020	552.5
616.50909	510.2
617.50110	279.6
618.10211	174.6
618.86707	200.4
620.39020	465.4	[M+3H] (3+)-NH3-H2O
621.57568	451.7
622.62543	591.9
623.38007	684.1
624.28931	391.2	b (11) (2+)-NH3, b (11) (2+)-H2O
625.39154	130.5
626.03229	33.2
633.71832	49.3
635.33405	76.3
640.61725	10.2
641.84198	32.4
642.59113	26.0
646.32367	41.7
648.86591	99.5
649.79095	180.7
650.47705	50.5
651.84326	32.2
652.56958	33.2
654.94470	44.9
657.92499	1309.0	b (12) (2+)-P
658.98584	114.9
660.36572	5.8
661.51874	107.0
663.37354	33.4
665.23145	117.6
666.14777	32.2
668.18024	44.3
669.25378	57.9
670.43793	125.2
671.49707	26.5
673.22742	31.3
675.13074	89.8
676.48657	6.6
679.21588	235.0
680.32599	96.1
681.18488	34.2
682.98322	133.3
684.08716	30.9
684.99652	33.1
687.22266	143.8
688.31610	2125.8	y (6) (1+), y (12) (2+)
689.37433	692.5
690.25537	27.6
690.90851	16.7
693.28632	121.9
694.37250	67.9
697.02502	128.4
698.19232	376.3	b (12) (2+)-NH3, b (12) (2+)-H2O
699.15045	7.9
705.08917	23.2
705.87793	95.6
706.86444	1217.2	b (12) (2+)
707.82770	152.3
709.61542	13.7
711.10858	119.5
712.39105	25.5
713.21881	42.5
714.46515	2606.1	b (13) (2+)-P
715.49408	245.8
716.42230	69.5
717.62201	51.0
718.77405	55.1
719.51813	15.4
724.64825	18.1
725.42987	52.5
730.42279	84.0
731.49835	66.2
733.33002	40.0
734.58185	169.4
735.60101	249.3
736.70380	24.2
737.93964	27.1
740.80963	35.8
741.94232	49.5
742.63800	21.7
743.30743	48.6
744.40613	80.0
746.35815	123.7
748.20258	835.6	b (6) (1+)
749.11279	166.2
750.01788	133.7
750.85529	41.3
752.91852	144.5
754.38721	441.8	b (13) (2+)-H2O, b (13) (2+)-NH3, b (14) (2+)-H2O-P
755.13507	252.3
756.39716	46.3
758.77936	100.2
759.76776	81.7
763.44177	5136.4	b (7) (1+)-P, b (13) (2+), b (14) (2+)-P
764.43884	1168.1
765.48669	157.2
766.73932	20.6
768.03314	10.8
770.72357	55.2
771.43054	64.6
773.34180	39.7
774.82263	75.7
776.22406	87.5
778.28448	45.1
779.35327	81.4
780.85797	100.6
781.97162	44.6
782.73065	40.7
784.26135	105.0
784.94049	15.5
788.13361	37.3
789.62646	54.7
791.62402	58.6
793.23468	61.2
794.14557	45.7
795.33881	23.7
796.53406	46.3
799.02179	86.6
800.28973	13.9
801.39008	11.6
802.43774	35.2
803.71356	222.4
804.32440	137.7
805.34375	34.5
806.79291	144.7
808.77435	159.3
810.79224	142.5
811.54736	50.0
812.92249	4051.3	b (15) (2+)-P, b (14) (2+)
814.04187	310.4
815.62714	104.8
816.84814	15.0
818.01300	76.8
819.64850	192.1
822.37311	52.4
824.33435	231.5
825.91785	56.9
827.28949	44.1
827.88995	92.6
828.57739	98.1
830.20184	6.4
831.19244	188.4
832.05750	45.0
833.45386	26.4
834.70874	17.9
835.87054	36.2
837.52100	9.7
839.74536	52.4
840.74237	53.4
844.37323	43.5
847.57104	100.5
848.46826	22.9
850.87964	40.9
851.63135	144.5
852.74310	69.5
853.51361	48.3
854.13965	20.2
855.26294	72.9
859.03931	61.1
859.97369	57.7
861.32135	5015.2	b (8) (1+)-P, b (15) (2+), b (7) (1+)
862.17157	1198.4
862.85956	20.1
864.82684	68.7
865.61871	20.7
866.77509	133.1
869.10596	9.3
869.90674	46.4
870.67920	16.6
872.54443	23.7
873.62640	54.5
874.50952	78.0
875.29669	84.4
876.25269	246.8
882.39038	46.2
883.27612	52.5
884.68140	86.0
886.31097	197.9
887.48102	66.6
889.51251	21.8
891.07928	90.1
892.44891	124.8
893.16779	16.4
900.23737	77.7
904.18585	46.4
905.50397	41.9
906.38007	77.2
911.94366	32.8
916.37323	19.1
918.15338	14.1
919.01904	65.5
920.02734	42.4
921.40576	35.2
924.36456	72.1
926.00360	28.3
927.47321	12.2
930.11743	23.0
934.78827	54.2
936.61060	39.8
938.42584	211.7
939.60040	42.5
942.59082	5.8
943.43481	45.0
948.46753	213.1
949.31207	37.8
955.04144	17.7
959.77881	15.5
962.00946	28.8
965.38788	50.1
969.16547	28.5
972.13556	44.9
977.79462	29.5
979.49640	13.8
981.49469	17.1
982.83087	18.1
988.16504	16.4
990.38501	17.9
997.10382	26.5
1000.36102	14.9
1001.34552	28.2
1004.98755	26.8
1009.78491	33.4
1013.50226	13.3
1014.39819	37.4
1015.42609	21.2
1017.49780	218.9
1018.58502	59.1
1019.67773	8.1
1020.66888	25.5
1028.40002	69.2
1029.04004	16.6
1030.90063	14.2
1032.21655	47.7
1035.55469	485.8	y (9) (1+)
1036.64038	174.9
1037.86877	62.6
1045.20886	118.0
1046.46814	85.8
1051.59399	42.1
1052.23071	4.6
1054.52515	32.6
1055.44092	102.9
1062.55261	30.8
1065.42102	76.8
1068.28357	36.3
1070.52905	16.0
1071.47961	49.9
1072.31982	23.3
1076.92065	32.1
1078.23950	29.3
1081.47485	6.3
1091.99158	91.8
1093.02026	27.1
1102.88428	39.4
1104.55139	10.9
1117.11548	22.4
1118.38818	10.9
1138.42725	20.1
1148.26807	48.4
1150.79736	21.9
1188.69055	14.3
1199.39270	29.8
1202.46436	24.1
1204.12708	46.4
1208.29187	61.0
1212.47888	6.6
1213.73926	30.1
1223.70850	15.0
1229.53699	22.0
1241.72375	72.7
1248.65906	25.0
1259.59631	15.5
1264.98792	33.2
1265.82581	75.9
1267.31482	13.4
1286.63660	9.1
1310.97107	13.7
1315.40027	10.3
1384.26770	24.1
1397.00269	48.9
1398.42737	47.7
1412.94312	69.8
1464.67114	21.9
