# Supplementary material for: Phosphoproteomic Analysis of Platelets Activated by Pro-Thrombotic Oxidized Phospholipids and Thrombin
Source: PLoS One. 2014 Jan 6;9(1):e84488. doi: 10.1371/journal.pone.0084488 (PMC3882224; doi:10.1371/journal.pone.0084488)
Supplement: Annotated Spectra S3 — (ZIP) [file pone.0084488.s006.zip › KLSLPEIPSYGFLVPR_-10_2_115932.txt]

m/z	i	matches
187.35944	26.2
188.32539	32.2
191.21045	23.1
193.11365	23.9
194.97180	68.2
196.21811	26.6
200.91913	5.3
202.96548	9.4
211.05907	10.1
212.54144	108.7
213.64108	11.6
214.95747	16.2
217.99136	46.7
219.36906	23.8
226.26181	13.5
228.29840	9.4
229.29790	8.7
230.17055	11.5
233.04366	24.8
234.13824	24.0
235.67706	27.6
238.41666	11.8
240.14441	42.3
242.29189	59.7
243.26462	6.7
244.35916	34.3
245.48230	54.4
246.36060	21.5
248.61386	11.2
251.05640	10.8
254.26100	117.4
255.09482	231.4
256.16156	58.8
257.28705	9.4
261.14600	70.9
262.03171	50.3
263.15768	42.3
268.30524	19.7
272.15240	2372.6	y (2) (1+)
273.16141	300.6
273.95584	20.3
275.30307	18.9
277.97546	21.8
279.06714	42.9
281.05591	13.5
283.23846	33.5
284.20349	33.5
286.19025	75.6
288.23511	34.3
290.33868	58.4
294.11234	29.2
295.86658	68.9
297.20178	7.3
298.10663	31.0
304.19394	6.6
305.07080	16.3
309.76837	39.0
311.34619	25.9
313.14838	30.2
316.45715	152.3
318.07156	103.9
319.36279	23.2
322.08594	38.8
325.00046	17.7
327.15350	19.1
329.32355	39.8
330.40247	38.0
331.30353	36.5
333.39447	35.5
334.57697	51.1
335.40149	96.0
336.35419	23.9
337.27679	19.8
338.39893	35.0
339.05249	14.1
340.22406	69.0
341.58759	75.4
342.92389	8.7
344.31940	86.1
348.35419	19.8
353.25745	133.4
354.58423	80.8
355.38477	56.9
356.13068	9.3
363.49518	52.5
367.21729	58.4
368.14954	82.4
369.24872	18.3
371.26917	4541.7	y (3) (1+), b (10) (3+)-P
372.36816	850.4
373.24597	33.5
375.07874	77.8
376.37903	8.7
381.25592	22.2
382.29272	138.6
383.22711	36.4
386.56702	40.5
388.13898	29.9
389.32977	37.5
390.48315	20.2
393.25592	76.1
396.38745	8.7
397.10913	12.1
398.25812	27.7
399.06482	65.8
400.79004	131.4
402.30688	20.3
403.10223	35.2
404.95453	53.4
406.52771	82.0
407.46619	48.6
408.21729	20.3
409.35364	80.4
410.02979	31.1
413.41968	39.3
415.25043	49.3
417.03973	139.9
418.36450	18.6
419.49225	88.5
420.55383	42.7
421.39716	41.8
423.34302	144.5
424.39240	626.6	b (4) (1+)-P
425.64453	69.2
426.34705	184.8
427.94537	56.1
431.28369	133.3
432.47205	10.1
433.24023	30.6
434.47852	27.7
435.22772	26.9
437.33740	47.5
439.65686	39.0
445.54022	34.2
446.22217	17.1
447.70886	71.4
449.30157	37.4
450.41302	50.1
453.08551	15.0
456.15912	48.2
457.90344	74.6
458.71442	71.9
459.69196	54.5
460.85138	189.9
461.64484	6.2
463.01941	171.9
463.69727	44.6
467.26013	74.6
473.25903	63.6
474.44733	245.0
475.25153	8.0
476.11346	48.0
476.97266	90.7
479.63556	90.9
480.25714	77.6
481.32892	52.2
482.08411	75.1
483.19879	71.9
484.39667	1740.7	y (4) (1+)
485.38007	356.3
486.75226	74.0
487.79828	42.3
489.14764	16.3
490.58374	173.3
491.37177	45.3
493.74725	209.9
494.79791	196.8
495.57819	19.7
498.29926	163.6
499.33319	71.5
500.52155	42.8
501.29803	30.7
502.08466	36.8
502.68555	146.9
504.29419	187.5
505.01685	35.3
507.22241	99.8
508.19659	28.0
509.49878	2620.7	y (9) (2+)-NH3, b (13) (3+), b (14) (3+)-P, y (9) (2+)-H2O
510.43964	282.4
511.35382	150.2
512.82794	124.9
513.61530	19.0
514.62518	222.8
515.37744	14.6
516.45544	52.4
518.26025	6359.7	y (9) (2+)
519.02625	2776.3	y (14) (3+)-P
519.98383	392.2
520.83545	116.0
521.97626	393.5	b (5) (1+)-P, b (4) (1+)
523.14185	278.9
524.30255	53.1
525.95880	71.8
527.22559	111.2
528.25262	292.2
529.22089	93.6
529.92017	9.3
530.57312	19.1
531.19299	52.6
532.01147	11.5
533.37427	80.9
534.18341	71.6
535.03223	47.6
536.34833	94.8
537.07330	53.6
538.22559	92.7
539.36902	25.7
541.63934	100.4
542.25201	35.0
543.05090	14.4
543.65930	65.1
544.54962	118.5
545.54950	142.9
546.90302	1063.9	y (14) (3+)-NH3, b (10) (2+)-H2O-P, b (10) (2+)-NH3-P, y (14) (3+)-H2O
548.51477	164.1
549.31934	32.6
551.07935	11.5
552.03424	139.6
553.55347	298.1
554.43140	35.8
555.95258	2729.5	b (10) (2+)-P
557.09381	124.1
557.99280	209.5
559.15839	119.7
559.77246	44.7
561.21277	506.6
562.40985	179.5
563.03094	24.0
564.94653	21.1
566.03851	259.2
567.12042	289.5
567.95581	75.6
568.66388	43.1
569.28955	52.9
570.34698	144.2
571.17871	127.0
572.31769	30.8
573.95465	385.0
575.05542	860.8	y (10) (2+), b (15) (3+), b (11) (2+)-NH3-P, b (11) (2+)-H2O-P
575.73627	360.1
576.72076	77.2
578.03412	49.2
579.23767	110.5
580.24835	33.3
581.11835	30.4
582.25909	360.8
582.99213	451.0
584.38855	2377.2	b (11) (2+)-P, y (15) (3+)-H2O, y (15) (3+)-NH3
585.38483	424.4
586.33636	14.4
587.08575	112.9
588.10223	183.0
589.25494	147.1
590.73566	149.6
591.90302	43.9
593.40411	222.6
594.35297	1068.7	[M+3H] (3+)-NH3-P, [M+3H] (3+)-H2O-P
595.81372	1891.7	b (10) (2+)-NH3, b (10) (2+)-H2O
596.86450	239.0
597.48730	235.2
598.31702	19.3
599.68939	1238.2	[M+3H] (3+)-P
600.58917	666.7	b (5) (1+)-H2O
601.77856	268.0
602.87079	233.2
603.66992	236.7
604.67871	1403.3	b (10) (2+)
605.38776	768.1
606.26996	134.0
607.42896	91.5
608.30756	138.9
609.18579	65.2
610.67511	462.2
611.91571	228.0
612.68121	36.5
613.68390	162.8
614.60754	1272.9	y (5) (1+)-NH3
615.40137	586.0
616.29919	239.7
617.09259	44.6
617.69775	227.8
618.46637	147.7
619.49988	636.4	b (5) (1+)
620.86688	1007.8	[M+3H] (3+)-NH3-H2O
622.55426	789.6
623.59375	907.3	b (11) (2+)-H2O
624.47845	530.7	b (11) (2+)-NH3
625.51630	50.7
633.16461	80.4
635.12817	23.5
637.13806	126.8
639.31256	59.3
640.67096	8.8
642.97101	52.8
646.50610	24.1
647.33960	19.9
648.52826	105.4
649.31476	332.5
650.11804	106.9
651.65594	32.6
652.90149	63.9
655.25006	36.7
656.35333	14.0
658.03827	2352.1	b (12) (2+)-P
659.16724	184.1
661.14459	45.3
661.95294	94.1
662.65192	74.7
663.40393	27.3
664.55072	101.9
665.40161	192.3
666.08160	125.8
666.68250	3.5
669.23572	99.2
670.44141	94.6
671.07745	55.9
671.77734	14.9
672.57672	101.6
674.56140	22.8
675.17322	109.4
676.05341	85.0
677.49573	22.8
679.12482	282.5
679.84692	146.7
681.34155	60.0
684.59125	53.0
687.12457	178.0
688.27997	3756.0	y (6) (1+), y (12) (2+)
689.43060	770.8
690.26373	89.9
691.72540	32.1
693.12726	273.0
695.32233	76.1
696.15851	29.0
697.57782	415.5	b (12) (2+)-NH3, b (12) (2+)-H2O
698.29718	130.5
700.48132	20.8
701.44324	21.1
703.70612	187.2
705.28802	72.8
706.73883	1732.7	b (12) (2+)
707.50262	527.4
708.79700	21.7
709.78955	67.5
710.69562	61.6
712.10443	21.2
713.76703	378.5
714.57953	3810.5	b (13) (2+)-P
715.58649	434.9
716.55450	131.2
718.32977	51.5
720.48236	30.7
721.22998	121.4
722.44519	62.7
723.17645	19.3
723.79730	63.8
725.99890	236.8
728.30280	17.8
729.61261	170.0
731.03479	54.7
731.75732	47.6
733.17340	197.7
734.17169	75.4
736.02887	86.8
740.55853	131.7
741.41174	55.0
743.53302	210.0
744.17725	57.8
745.31244	51.0
746.33923	127.5
747.63904	192.9
748.39209	852.9	b (6) (1+)
749.50531	716.0
750.38251	31.4
754.55981	600.6	b (14) (2+)-H2O-P, b (13) (2+)-NH3, b (13) (2+)-H2O
755.35919	151.5
756.21387	91.9
757.30817	41.5
758.73914	7.3
759.54865	69.2
760.28168	58.4
761.92627	10.8
763.20319	3747.5
764.06451	4997.8	b (7) (1+)-P, b (13) (2+), b (14) (2+)-P
765.49750	396.9
766.32196	338.3
767.47845	24.6
768.23212	72.2
769.47821	145.2
770.39124	22.5
771.28918	78.5
771.96954	41.0
773.62970	38.6
775.74597	165.0
776.35571	116.9
778.95612	163.1
779.72217	96.3
780.63708	207.7
781.32996	49.8
782.68097	114.5
783.47064	14.1
784.36292	5.9
785.34222	17.2
787.26324	33.2
788.38666	14.2
791.44354	12.1
793.30609	362.1
794.78333	74.4
796.81842	12.2
799.44196	24.5
801.07056	205.6
803.64886	424.5	b (15) (2+)-H2O-P, b (15) (2+)-NH3-P, b (14) (2+)-H2O, b (14) (2+)-NH3
804.26978	132.5
804.90192	41.2
806.07336	112.9
812.72101	2981.6	b (15) (2+)-P
813.47247	3396.8	b (14) (2+)
815.18170	88.7
816.47833	39.5
817.31989	69.4
819.25208	99.8
820.44427	163.6
821.75354	42.6
824.99908	21.5
825.82935	8.8
826.53204	41.2
827.84985	70.1
828.61755	38.2
829.60376	72.9
830.54773	90.3
831.38568	45.4
832.11005	138.5
833.26532	7.3
834.76141	17.2
835.52258	64.9
836.40070	73.0
837.08539	11.4
838.52405	5.9
839.51239	61.6
840.76611	48.1
842.51373	17.2
843.33008	30.7
845.39032	41.5
848.03027	40.5
851.51294	407.9	y (7) (1+)
852.60150	239.7
853.94342	28.0
857.03125	89.8
857.66815	7.1
859.10577	23.9
861.19336	7146.4	b (7) (1+), b (8) (1+)-P, b (15) (2+)
862.26691	2135.2
863.34326	145.0
865.50262	121.6
867.33008	6.7
871.17871	28.9
872.88647	21.1
873.57861	58.8
874.34149	92.8
874.97583	31.5
876.18805	227.6
876.88776	89.2
878.46918	15.7
879.40851	123.9
881.38599	141.1
883.92041	87.2
884.89893	21.1
886.63379	121.5
887.91992	28.0
890.30621	92.9
891.38434	108.1
892.32440	69.7
893.48462	61.9
896.01093	24.1
897.29395	52.6
898.37128	68.9
901.01471	34.0
902.07202	54.9
903.50604	36.0
905.62616	157.9
906.47491	51.1
911.43579	36.2
913.19769	23.8
919.26447	105.4
920.52521	74.7
921.48071	25.0
922.18085	17.2
923.61401	80.4
924.31427	136.1
925.27124	25.3
926.29413	98.8
927.30463	43.8
928.78345	46.8
929.66888	44.2
932.82739	94.9
933.80890	49.6
934.62695	19.7
937.33600	48.3
938.50098	352.7
939.54028	93.8
940.47095	20.7
944.32086	27.7
945.16724	16.6
947.36078	42.8
948.37402	321.3
949.50977	329.6
950.49146	68.4
957.73340	26.1
960.34662	59.2
962.18195	13.5
964.27814	70.3
965.83893	29.1
972.55682	95.1
975.73071	86.9
976.72656	123.6
981.92755	13.1
984.60034	9.4
987.09692	19.9
988.32916	24.9
990.41791	41.1
995.22052	34.0
997.51031	17.7
998.36224	9.4
999.73553	73.3
1003.42682	54.3
1005.37274	41.2
1006.57935	12.2
1015.42657	23.6
1017.66504	220.0
1018.52863	255.1
1024.67529	21.9
1025.49792	10.8
1026.62158	41.6
1028.17590	84.8
1031.34680	10.1
1033.51917	25.7
1034.35132	17.8
1035.58997	326.1
1036.60718	290.7
1037.62988	35.6
1042.31348	86.8
1043.20398	13.4
1045.31580	232.6
1046.18469	83.5
1049.41772	20.0
1051.82410	13.0
1053.99048	35.9
1055.45630	15.5
1057.59448	38.7
1059.41724	9.4
1060.52441	10.1
1061.73279	29.6
1063.51465	83.5
1065.01050	16.3
1071.48779	13.6
1072.20569	49.9
1076.96936	19.7
1085.40894	29.3
1090.28931	32.9
1092.40344	38.9
1095.13660	16.3
1098.64966	5.9
1103.29797	68.4
1104.65601	35.2
1105.42554	44.3
1114.75623	27.8
1115.54846	21.8
1119.53198	10.1
1120.19507	14.9
1121.15002	18.5
1124.80640	10.8
1129.55176	47.4
1146.89685	11.5
1148.35254	39.8
1153.08618	58.1
1160.08020	11.5
1165.47241	7.3
1169.54358	73.6
1186.29272	21.7
1187.33240	49.8
1200.60022	9.4
1204.72571	45.1
1208.26526	154.5
1215.63147	17.0
1228.46521	40.1
1240.39539	97.9
1242.40796	30.7
1243.64722	32.4
1244.37744	11.4
1247.47253	20.4
1251.30212	32.8
1265.34448	44.1
1266.34583	67.8
1285.25000	40.3
1287.34973	28.0
1296.64392	17.0
1298.67896	19.1
1299.57874	9.6
1315.43176	19.1
1333.09314	29.5
1377.19434	8.7
1399.71582	84.1
1401.64282	19.8
1412.52734	30.8
1413.68787	15.5
1496.34583	64.8
1552.54700	52.8
