# Supplementary material for: Phosphoproteomic Analysis of Platelets Activated by Pro-Thrombotic Oxidized Phospholipids and Thrombin
Source: PLoS One. 2014 Jan 6;9(1):e84488. doi: 10.1371/journal.pone.0084488 (PMC3882224; doi:10.1371/journal.pone.0084488)
Supplement: Annotated Spectra S3 — (ZIP) [file pone.0084488.s006.zip › KLSLPEIPSYGFLVPR_-11_2_114896.txt]

m/z	i	matches
182.88603	8.0
186.80251	14.2
202.15042	25.3
204.66028	70.5
208.13382	11.5
210.13480	62.5
211.24661	16.8
212.05713	71.6
213.17767	40.2
217.22928	12.4
218.00398	16.7
219.14966	43.9
220.09363	35.0
221.20567	52.0
225.16602	28.2
226.14496	53.3
226.97946	17.6
230.12927	39.8
231.28885	23.4
233.26523	58.4
234.22649	29.9
234.92552	17.6
238.16739	72.1
242.36765	8.1
243.37111	24.3
245.09244	56.9
246.22020	33.8
247.01926	57.1
249.40387	16.8
250.19803	12.2
251.97385	53.7
253.74266	122.2
254.74536	141.4
255.35229	277.0
256.27985	61.5
257.30347	27.9
260.13309	32.1
261.08667	29.9
262.25381	37.8
266.47897	62.1
270.14331	31.5
272.20099	2484.0	y (2) (1+)
273.29053	271.7
274.19641	52.1
275.06216	11.5
275.97900	16.7
278.29895	18.4
284.87448	20.8
286.53802	21.7
288.28635	8.0
289.25992	71.5
294.27533	15.8
298.26215	35.9
301.57733	14.9
306.97876	107.2
308.25000	12.4
309.20032	63.3
311.27551	53.0
315.40717	62.6
316.28644	180.3
318.13281	19.3
319.40195	17.4
322.27753	25.2
325.21869	48.0
326.48651	29.9
330.23773	49.6
331.09967	41.4
333.10181	53.7
334.69244	25.2
335.34528	77.4
337.08325	38.8
338.16748	11.5
339.62140	91.1
340.27740	517.3	y (9) (3+)-NH3, y (9) (3+)-H2O
341.22321	35.9
342.17590	17.6
344.34973	62.9
345.74524	30.0
348.12604	69.0
349.15393	8.9
352.75275	53.6
353.41699	30.9
354.20428	69.2
358.01312	14.1
359.10529	20.2
360.19049	74.9
363.36896	33.0
365.82477	38.4
367.04254	26.0
371.29004	5622.3	y (3) (1+), b (10) (3+)-P
372.38818	765.3
375.50116	243.3
376.34436	33.9
377.06250	13.2
379.38550	35.7
380.40625	57.2
381.99542	152.0
382.99384	87.5
384.20062	23.5
385.19916	43.4
386.16534	87.9
388.07428	28.1
389.39954	58.2
391.33215	29.9
395.43713	69.4
396.93079	60.9
398.10614	22.9
401.52454	79.0
402.98492	180.2
404.40009	109.5
405.18170	51.2
407.04169	133.2
408.18121	177.0
409.28436	38.6
410.24780	27.9
412.91675	44.3
414.23224	15.0
415.35449	67.5
416.48468	61.6
417.15076	192.7
417.87988	62.7
418.62634	19.1
419.49963	51.3
420.25653	25.4
423.68530	87.2
424.34729	624.3	b (4) (1+)-P
425.66827	204.5
426.59204	155.3
427.31085	93.5
428.41083	39.7
430.93304	306.8
431.61212	113.3
434.51910	58.1
435.32086	28.0
437.47510	86.4
439.46716	26.2
440.87555	16.7
441.86505	43.6
443.65302	79.6
444.35791	8.3
447.20551	26.0
449.33649	40.6
451.20691	20.8
452.66187	43.2
453.42291	54.2
456.22083	92.4
458.44653	62.2
459.52087	11.5
460.13904	32.9
461.16553	60.9
462.27264	75.4
462.96222	114.6
465.23834	77.3
466.14697	59.2
468.17871	94.1
468.95074	44.3
470.35242	47.5
473.12720	38.4
474.30121	250.8
476.91888	19.4
479.84534	156.9
481.14227	166.6
482.28027	27.8
483.21930	27.1
484.36780	2882.9	y (4) (1+)
485.46167	468.6
486.20697	87.0
487.73083	63.0
489.41394	52.2
490.27319	84.8
492.66962	40.5
493.67059	191.2
494.45111	26.0
495.52802	18.2
499.09747	22.8
500.09882	23.6
501.29498	88.2
502.15875	190.6
503.92792	90.2
504.86847	38.2
509.37555	2550.2	b (13) (3+), y (9) (2+)-H2O, y (9) (2+)-NH3, b (14) (3+)-P
510.35114	296.1
511.28613	29.5
512.49115	69.3
513.25549	70.5
514.19312	38.0
516.07739	115.3
517.16193	202.4
518.29877	8237.9	y (9) (2+)
518.92664	4141.2	y (14) (3+)-P
520.08917	472.9
521.93903	811.1	b (5) (1+)-P, b (4) (1+)
523.25226	312.8
524.09320	203.0
525.58429	64.9
526.36365	127.8
527.37726	157.6
528.26404	211.0
529.23566	99.3
529.96179	189.8
531.20044	92.1
533.17926	92.4
534.35004	57.5
535.50433	143.4
537.21466	110.7
538.99933	53.7
540.07220	74.7
541.06299	122.7
541.96149	37.5
544.59723	122.5
545.54474	88.3
546.97748	2009.8	b (10) (2+)-H2O-P, b (10) (2+)-NH3-P, y (14) (3+)-NH3, y (14) (3+)-H2O
547.76111	37.0
548.77972	118.9
549.90839	112.0
551.41827	16.7
552.31146	50.1
553.05463	14.0
554.18292	23.6
555.74786	2476.6	b (10) (2+)-P
556.54144	1801.3	y (15) (3+)-P
557.53857	41.2
558.90991	105.7
560.03314	51.2
561.45068	679.4
562.45831	15.0
563.62708	106.0
564.63586	60.4
566.15735	611.6	y (10) (2+)-NH3, y (10) (2+)-H2O
567.31744	256.7
568.88776	210.1
570.69037	85.1
572.36810	204.8
573.34039	176.9
574.63409	238.1
575.38025	728.3	b (15) (3+), y (10) (2+), b (11) (2+)-NH3-P, b (11) (2+)-H2O-P
576.15918	166.6
576.80127	96.5
578.07355	70.1
579.17413	85.9
581.62469	199.8
582.35223	56.2
583.30670	666.0
584.40338	1897.3	y (15) (3+)-NH3, y (15) (3+)-H2O, b (11) (2+)-P
585.54144	106.9
586.54272	398.9
587.39252	178.9
588.73541	228.5
589.39307	243.8
591.13873	151.7
592.15826	55.1
593.55096	362.3
594.40698	1390.7	[M+3H] (3+)-NH3-P, [M+3H] (3+)-H2O-P
595.70923	1874.0	b (10) (2+)-NH3, b (10) (2+)-H2O
596.87335	507.2
597.67389	62.9
598.63129	439.4
599.78717	810.7	[M+3H] (3+)-P
600.49872	603.7
601.19293	43.1
602.06842	142.1
603.33209	96.2
604.79590	3547.7	b (10) (2+)
605.56189	144.6
606.20404	240.0
607.39874	86.5
608.65991	117.7
609.45398	210.4
610.66742	295.9
611.54718	120.9
612.69000	61.9
613.34894	327.5
614.37463	972.3	y (5) (1+)-NH3
615.36713	935.3
616.40991	130.0
617.67108	157.7
618.38641	320.4
619.38489	692.7	b (5) (1+)
620.32062	1029.9	[M+3H] (3+)-NH3-H2O
621.19244	143.4
622.60382	1334.8
623.49097	579.1
624.53833	58.4
626.39313	89.0
627.28430	66.8
635.41663	50.8
636.43109	134.1
637.44482	75.9
641.77612	80.7
644.02771	94.7
646.69281	277.4
648.93292	537.4	b (12) (2+)-H2O-P, b (12) (2+)-NH3-P
649.88605	244.2
652.98187	75.7
656.60052	27.8
657.91803	4173.8	b (12) (2+)-P
658.67377	226.1
660.44189	144.1
663.52319	277.2
665.27679	172.9
666.02399	16.6
666.72498	16.7
667.71918	38.4
669.19550	138.5
670.49451	73.9
671.27307	55.8
673.74158	23.8
678.89740	199.8
679.50092	76.2
680.36206	90.6
681.64270	193.4
683.42120	291.8
684.43311	72.9
685.05719	18.4
685.92029	165.2
687.79498	1382.3
688.45837	3895.0	y (6) (1+), y (12) (2+)
689.53955	942.5
690.40527	45.0
691.61035	33.9
692.65741	129.8
695.63489	46.5
696.38678	90.7
697.93549	361.4
698.63251	158.1
699.54254	97.0
701.09802	30.4
702.56195	34.3
703.36847	29.5
705.44733	440.5
707.00140	2957.9	b (12) (2+)
708.07104	212.6
709.26483	135.3
711.23615	32.9
711.84869	84.1
712.59113	8.9
714.38446	3763.0	b (13) (2+)-P
715.10297	1845.7
716.31830	99.5
719.50189	39.7
721.07489	100.1
723.21991	260.6
724.11578	106.1
727.13055	38.1
729.79034	87.1
730.59656	46.7
731.58789	51.8
733.03680	183.6
733.97589	66.5
735.34393	65.1
736.48273	15.7
737.22369	87.2
739.39307	37.6
740.13159	330.9
742.29083	92.8
743.48773	26.7
744.74023	231.6
746.30585	130.6
747.11945	30.3
748.28033	1614.1	b (6) (1+)
749.38867	791.7
750.11658	186.0
751.09650	166.8
754.50787	650.5	b (13) (2+)-H2O, b (14) (2+)-H2O-P, b (13) (2+)-NH3
755.36133	97.9
756.34357	34.9
757.25299	17.6
758.20966	29.5
759.77875	49.5
760.41144	97.4
762.22656	191.9
763.51556	8728.9	b (7) (1+)-P, b (14) (2+)-P, b (13) (2+)
764.36005	3470.8
765.42511	344.6
766.17169	18.5
767.60010	53.8
768.65936	58.6
769.72717	196.0
771.00336	197.5
771.67664	5.9
773.99445	52.1
775.59766	76.2
776.69269	29.5
777.97797	46.4
779.37732	95.9
784.09564	34.7
785.26880	8.9
787.21606	37.4
789.52271	191.6
790.22968	118.8
791.39038	87.1
792.24030	109.0
793.51825	166.6
794.54388	9.8
796.12970	52.9
798.67682	133.2
799.32697	81.5
801.03143	64.2
801.75128	14.1
802.60327	10.6
803.82947	581.5	b (15) (2+)-H2O-P, b (14) (2+)-NH3, b (15) (2+)-NH3-P, b (14) (2+)-H2O
804.51355	11.1
805.76978	206.4
806.72437	79.5
808.14557	29.7
809.22021	85.9
810.03082	73.7
811.56274	34.5
812.74359	4121.9	b (14) (2+), b (15) (2+)-P
813.42255	2018.6
815.58521	118.2
816.45160	208.1
819.31207	105.0
820.57770	18.4
821.40875	95.5
824.50110	103.6
825.64264	132.3
827.37823	49.7
828.69073	133.9
829.57941	111.5
830.40076	64.7
831.22357	67.8
832.97351	90.6
834.61469	90.4
838.42706	52.9
839.80304	247.7
840.75159	26.4
841.77271	79.8
844.57599	121.2
845.60931	7.2
848.47821	83.5
849.64520	204.3
851.55084	395.3
852.64374	275.8
853.51416	33.8
857.40063	105.2
861.31006	9807.8	b (15) (2+), b (8) (1+)-P, b (7) (1+)
862.39160	2864.6
863.30560	141.3
867.10138	102.4
867.72235	45.5
868.69751	86.8
870.64532	15.1
873.40918	40.3
875.48682	183.2
876.61615	74.2
878.10553	13.9
879.35602	12.4
882.24438	54.8
883.11591	186.5
884.85468	154.9
885.64520	138.0
891.04926	131.1
892.08228	153.9
893.26056	124.0
897.53595	32.1
898.28693	39.1
904.29437	27.1
906.34515	120.4
907.58148	40.6
908.25885	47.0
909.39020	123.1
910.36816	29.5
915.44354	9.8
917.07275	141.4
921.75317	24.5
923.82587	96.4
924.52509	182.0
925.80524	22.8
926.48431	66.8
927.58539	85.8
929.39722	100.9
931.26520	19.1
932.40039	28.6
934.06226	12.7
936.18066	53.5
938.30426	516.6	y (8) (1+)
939.51611	224.6
940.42944	53.4
942.41693	43.0
946.43561	13.9
948.44342	560.2
949.46460	145.8
950.70728	86.8
957.64868	99.4
958.64044	50.1
960.58002	88.1
962.18610	14.1
964.41522	13.2
972.58881	53.1
973.26740	10.7
974.45319	13.9
975.70404	90.5
976.59796	34.6
979.34589	44.3
980.38776	31.5
984.13776	66.7
985.72833	24.7
988.88135	45.7
990.29907	50.9
992.62360	40.8
996.10693	110.8
999.36517	74.7
1004.14545	59.2
1004.98651	38.8
1005.87671	40.7
1006.70905	32.3
1016.47968	137.3
1017.57037	307.0
1018.72394	241.7
1019.36639	11.0
1020.15106	36.3
1023.62256	18.3
1025.87183	159.5
1026.71655	104.7
1028.61938	43.5
1035.47339	821.1	y (9) (1+)
1036.60059	363.3
1037.69946	22.6
1045.24512	334.7
1046.28076	301.2
1047.11487	40.6
1048.50293	55.7
1052.81836	30.9
1055.42761	21.9
1056.32605	65.1
1059.93750	25.2
1061.50256	12.4
1062.64209	49.9
1072.12268	20.0
1073.28198	92.2
1074.27905	16.7
1075.96948	60.1
1080.15454	15.0
1086.55530	69.6
1087.85608	35.9
1088.50232	34.9
1089.37964	35.7
1090.28125	13.1
1091.39136	110.0
1092.49609	35.3
1093.89941	20.5
1097.22900	47.1
1101.35547	7.2
1103.25244	85.0
1104.26038	20.0
1109.63281	19.3
1116.21558	23.6
1118.41418	25.4
1130.52783	50.4
1134.34094	38.2
1144.81982	39.9
1145.74927	35.3
1147.11340	43.5
1148.47461	52.2
1150.11963	37.3
1168.54980	40.7
1169.45337	41.7
1181.12085	8.0
1187.28186	26.1
1201.94763	23.8
1204.44641	13.1
1209.22656	83.5
1231.23669	38.8
1240.07056	25.5
1241.71069	42.4
1245.66663	14.1
1247.74438	19.6
1249.73376	27.7
1262.60693	8.9
1264.12415	8.9
1265.42212	220.2
1266.30042	94.0
1267.31726	45.8
1285.35400	29.6
1299.47668	30.0
1324.58191	24.5
1344.68726	12.2
1379.47559	12.4
1399.88184	18.4
1412.45300	15.0
1457.41772	45.1
1479.37097	10.6
1496.31079	24.8
