# Supplementary material for: Phosphoproteomic Analysis of Platelets Activated by Pro-Thrombotic Oxidized Phospholipids and Thrombin
Source: PLoS One. 2014 Jan 6;9(1):e84488. doi: 10.1371/journal.pone.0084488 (PMC3882224; doi:10.1371/journal.pone.0084488)
Supplement: Annotated Spectra S3 — (ZIP) [file pone.0084488.s006.zip › KLSLPEIPSYGFLVPR_-14_2_160613.txt]

m/z	i	matches
182.92595	89.9
192.19745	98.0
198.83249	69.6
201.11142	98.2
212.19275	45.8
213.43732	118.5
220.84221	48.4
226.06082	16.4
227.23485	108.6
228.27103	26.2
228.89432	51.7
230.93896	45.8
232.28285	86.7
233.29575	72.8
237.35641	92.9
238.14008	107.4
242.35638	175.0
244.30980	57.6
254.32536	696.0
255.13080	651.2
256.28683	289.4
261.04538	107.6
269.21710	28.1
272.26648	9563.6	y (2) (1+)
273.29156	1039.6
274.18140	18.4
275.51953	59.8
276.28998	113.9
287.13293	96.2
299.77734	55.6
302.44879	76.8
308.09760	40.4
309.38342	43.4
310.42889	73.9
311.50378	179.6
312.26273	47.8
314.40417	59.2
316.19244	923.2
317.04639	519.3
318.41196	166.8
321.31567	116.8
322.22314	53.5
325.45398	108.1
327.50153	87.7
329.64792	101.5
330.38025	125.3
333.44202	55.6
335.38971	261.9
336.26886	536.2
337.10962	117.8
338.98834	117.8
340.11560	694.4
341.26910	261.2
342.13928	38.2
344.80542	294.3
347.31396	53.6
348.08429	22.5
353.35156	586.3
354.31512	200.7
357.41565	26.3
358.82660	55.9
359.45160	108.3
363.18237	38.0
366.86896	112.7
368.14447	151.7
371.33044	19897.4	b (10) (3+)-P, y (3) (1+)
372.27539	2765.0
373.25122	111.2
374.19305	161.1
377.15070	119.9
379.04285	181.6
382.03406	475.1
382.94348	481.7
388.13580	88.4
388.89661	20.3
391.21045	61.1
392.18427	20.3
396.27850	45.8
398.34961	45.8
401.32025	22.3
402.90961	57.4
404.44427	26.2
405.10693	357.6
406.87610	96.1
408.16760	34.1
409.40491	207.5
415.42108	85.8
417.37006	817.1
418.12506	27.0
419.23505	59.5
420.42456	45.9
423.32574	177.6
424.29034	3020.2	b (4) (1+)-P
425.42285	448.9
426.31329	1159.2
427.20581	685.4
430.71649	1266.9
431.37238	1460.4
432.26599	122.7
433.48846	26.3
437.23273	153.5
439.39105	73.2
441.95447	100.4
445.51709	173.1
449.11920	246.1
450.39984	361.4
452.34393	177.1
453.36914	167.1
455.94312	69.3
458.22040	60.5
459.06940	110.1
460.85388	167.7
463.06476	462.6
464.23450	80.7
465.52917	159.2
467.32709	152.8
468.99725	44.0
472.80634	43.8
474.51971	1069.5
475.38721	177.1
481.17303	534.2
482.49768	73.7
484.36365	8920.8	y (4) (1+)
485.42761	3146.7
486.53809	467.8
491.60217	115.4
492.94202	100.8
494.07397	116.7
494.93384	85.4
499.52173	286.8
500.92371	287.4
509.42889	8511.1	y (9) (2+)-H2O, b (13) (3+), y (9) (2+)-NH3, b (14) (3+)-P
510.52234	1366.6
511.34003	164.7
512.28485	91.7
513.13000	209.1
514.40985	578.0
515.02087	77.9
515.82831	54.2
517.35663	22.3
518.34094	26418.6	y (9) (2+)
519.02722	16126.3	y (14) (3+)-P
520.06927	1699.6
520.91925	780.4
521.95001	1717.6	b (4) (1+), b (5) (1+)-P
523.09784	1060.2
524.11188	575.1
527.87329	805.6
529.18268	115.2
533.28149	313.0
534.16498	46.2
535.52057	93.4
537.44415	137.5
538.25482	161.1
541.75970	141.5
543.87787	121.2
545.29596	259.5
546.81342	1807.5	y (14) (3+)-NH3, y (14) (3+)-H2O
547.44293	2850.4	b (10) (2+)-NH3-P, b (10) (2+)-H2O-P
548.74445	489.1
551.35358	305.8
552.23199	116.1
553.32513	59.9
553.93750	96.8
555.81012	9358.1	b (10) (2+)-P
556.50989	4779.0
557.51953	358.3
558.14911	168.0
558.93774	157.1
561.09357	571.6
562.23969	114.5
563.54547	225.8
566.08252	1827.7	y (10) (2+)-H2O, y (10) (2+)-NH3
566.96313	114.7
568.75555	30.2
569.48138	90.5
570.55444	626.6
571.45978	66.7
572.79559	534.7
573.63544	660.6
574.83063	1361.0
575.61096	1168.0
576.44696	284.1
578.11340	320.8
581.04987	252.2
581.71265	239.0
582.75568	182.9
584.54938	4694.7	b (11) (2+)-P, y (15) (3+)-NH3, y (15) (3+)-H2O
585.47662	294.4
586.27838	448.0
587.10120	158.5
588.30475	365.5
590.58289	774.6
591.55109	375.7
594.33051	4026.7	[M+3H] (3+)-NH3-P, [M+3H] (3+)-H2O-P
595.65717	5769.5	b (10) (2+)-H2O, b (10) (2+)-NH3
596.38654	4136.4
597.39722	459.2
598.13745	267.7
599.71100	1373.4
600.44141	2623.4	[M+3H] (3+)-P
601.35516	848.8
602.03186	199.6
603.14948	118.6
604.74365	5902.7	b (10) (2+)
605.41705	3432.5
606.48309	136.0
607.71777	118.2
609.15631	206.6
610.61139	224.9
611.24066	213.4
611.98669	24.3
613.82910	366.0
614.50079	675.6
615.42700	480.0
616.53180	304.2
617.76978	174.6
619.12451	340.9
620.01770	1645.1	b (5) (1+)
620.91193	1864.2	[M+3H] (3+)-NH3-H2O
621.67584	718.7
623.26917	220.1
624.40106	864.5
625.25616	152.3
631.57538	209.2
633.56232	59.5
635.23303	265.7
640.39148	96.8
641.87506	149.3
643.76282	282.5
646.25879	216.5
647.16437	92.1
649.20929	1880.9	b (12) (2+)-H2O-P, b (12) (2+)-NH3-P
649.91577	513.4
650.73450	333.8
651.51129	199.9
652.64990	262.5
654.67169	278.2
657.99335	11381.7	b (12) (2+)-P
658.83136	1631.5
659.74396	20.6
661.32013	303.6
662.08453	642.4
663.21686	196.9
664.31598	47.8
665.29828	349.1
669.28986	427.4
671.73865	18.4
672.55054	55.2
673.91455	44.6
676.07971	110.0
677.21545	263.2
679.52130	1575.6	y (12) (2+)-H2O, y (12) (2+)-NH3
680.62067	289.4
681.47021	243.2
683.37482	31.6
686.27826	536.4
688.30408	18927.5	y (12) (2+), y (6) (1+)
689.46344	5019.1
690.60492	1158.1
691.88934	333.6
692.70691	224.6
693.65179	343.2
698.02350	1028.7
698.73749	406.9
701.57928	191.5
702.51459	63.1
705.34076	386.6
706.12030	424.6
707.00104	8516.1	b (12) (2+)
707.84790	1987.5
709.69977	302.7
710.38983	265.6
711.46313	147.6
714.55841	14783.8	b (13) (2+)-P
715.45526	3005.2
716.32330	308.2
717.01782	73.3
718.01245	115.5
720.54608	84.6
721.94281	170.7
724.26666	41.9
725.72296	145.5
726.39679	57.7
727.71075	279.6
728.37030	145.2
731.53314	55.1
733.18164	503.0
734.02698	331.4
735.35608	177.6
736.27203	94.4
739.85773	100.7
740.83356	99.0
744.77441	452.8
745.71472	34.0
748.29584	3812.7	b (6) (1+)
749.38336	1873.4
750.48370	368.3
753.80249	457.0
754.51898	1640.5	b (14) (2+)-H2O-P, b (13) (2+)-H2O, b (13) (2+)-NH3
755.69940	1439.4
757.40009	186.5
763.49780	30333.9	b (13) (2+), b (14) (2+)-P, b (7) (1+)-P
764.37054	16305.7
765.07758	3899.1
766.08795	181.0
768.81061	407.7
769.84009	43.9
770.66974	172.0
771.71057	231.9
772.64807	46.0
777.19354	145.4
778.80463	159.7
780.81030	158.7
781.56390	81.0
782.42499	114.8
789.77240	245.3
791.04779	159.2
792.18744	395.4
793.32806	893.1
794.35907	436.4
795.69238	386.8
796.98853	270.3
798.63812	316.7
799.33344	447.8
800.86871	181.1
802.21350	34.0
802.97375	96.4
804.03174	923.3
805.05719	416.5
805.92236	255.0
808.11548	37.6
810.10168	184.7
812.48346	2667.2
813.13312	20432.4	b (14) (2+), b (15) (2+)-P
814.18317	2345.7
815.40161	279.1
816.92859	134.0
817.78326	153.4
819.59784	187.9
821.06744	205.0
822.53625	37.6
823.29938	125.8
825.06866	99.1
826.11810	94.5
826.99591	342.6
828.42297	263.8
829.32751	409.0
831.14026	106.6
832.04474	25.9
833.35718	36.0
836.53131	85.3
839.98480	20.4
841.56305	61.5
842.75909	326.3
843.46625	52.8
849.47699	153.1
851.66187	1586.3	b (15) (2+)-H2O, y (7) (1+)
852.62549	774.0
853.58636	161.8
854.51367	102.6
856.82697	38.2
858.71393	90.4
861.30157	26886.9	b (15) (2+), b (8) (1+)-P, b (7) (1+)
862.31250	10960.5
863.42609	2806.1
864.47113	378.5
866.32318	307.9
869.52350	114.1
870.14215	28.2
872.36450	47.4
873.24323	211.5
874.73047	238.9
875.43890	391.9
879.33514	291.6
887.96649	55.8
891.44409	495.8
892.39722	792.2
893.35791	236.4
894.66992	117.5
896.32373	46.3
897.92090	54.7
901.11450	337.7
902.27222	114.0
904.42987	108.6
906.50391	304.8
907.36914	223.2
908.17383	120.3
909.58258	22.3
918.56293	43.8
920.92535	177.5
921.61646	136.6
922.23364	50.3
924.30664	425.3
925.38550	50.0
926.09589	78.0
927.18018	332.9
927.88824	20.3
928.78510	235.4
930.28448	29.8
934.40698	40.5
935.46851	47.4
938.45703	1027.6
939.86304	546.1
946.20978	140.8
948.45972	1468.9
949.58185	298.8
950.59943	310.5
953.03558	97.6
958.58716	245.9
959.59772	169.0
962.52789	47.4
963.39520	139.4
965.53387	76.8
968.07806	52.1
976.43414	184.1
977.07910	102.1
980.37384	168.9
982.42822	90.6
984.96515	134.7
986.35443	57.6
992.66937	192.1
994.95673	123.5
996.18842	43.9
997.11646	29.7
1004.54572	382.7
1005.44135	179.0
1006.13629	130.1
1007.06561	195.4
1012.47552	122.5
1017.51538	548.6
1018.47626	566.5
1019.46820	312.3
1020.92065	85.1
1021.61127	106.2
1027.51294	541.3
1028.15820	231.0
1035.56152	2447.9	y (9) (1+)
1036.51477	1772.0
1037.37439	108.5
1038.09534	197.0
1045.53296	795.1
1046.51465	208.5
1047.29895	373.4
1053.35107	143.5
1054.13452	141.5
1055.34326	164.1
1056.61877	116.1
1058.58167	52.3
1060.42737	133.1
1073.08569	91.8
1074.28430	106.3
1074.89087	86.9
1076.08032	36.0
1081.59668	60.8
1082.46924	55.6
1088.65039	188.0
1093.52490	45.5
1103.51636	223.1
1104.27075	363.7
1105.69751	20.3
1116.91956	95.8
1118.35254	45.5
1134.97290	55.6
1148.70032	139.3
1179.56860	215.3
1187.63147	32.0
1188.51306	24.3
1190.48706	38.6
1201.03430	34.1
1207.82092	177.5
1208.73071	237.7
1209.37427	35.5
1210.70178	94.5
1217.55750	90.4
1220.62305	43.8
1224.44189	234.0
1243.80896	45.9
1245.31946	18.8
1263.45447	29.8
1265.32751	566.4
1266.30530	686.1
1267.25012	188.6
1276.61780	146.6
1285.46362	310.4
1299.54480	352.9
1301.69568	76.9
1302.34583	84.7
1315.47571	63.0
1316.24707	92.3
1326.97437	195.8
1384.00354	183.6
1397.28296	95.8
1398.56689	245.6
1399.40137	36.7
1400.41248	45.8
1401.55164	74.7
1413.84021	134.1
1414.70007	227.3
1496.88220	92.7
1498.79626	135.5
