# Supplementary material for: Phosphoproteomic Analysis of Platelets Activated by Pro-Thrombotic Oxidized Phospholipids and Thrombin
Source: PLoS One. 2014 Jan 6;9(1):e84488. doi: 10.1371/journal.pone.0084488 (PMC3882224; doi:10.1371/journal.pone.0084488)
Supplement: Annotated Spectra S3 — (ZIP) [file pone.0084488.s006.zip › KLSLPEIPSYGFLVPR_-15_2_186170.txt]

m/z	i	matches
191.30026	9.8
195.15788	55.9
198.90591	18.7
201.32144	17.4
205.20987	13.5
211.35179	7.6
212.26347	71.0
213.55209	31.0
216.53275	70.4
225.98726	11.5
227.10846	135.7
228.98239	76.5
230.41994	18.7
240.15063	46.7
251.58894	8.9
254.12790	52.5
255.22859	187.5
256.32578	38.9
261.20663	116.5
262.18054	37.7
263.30981	12.0
265.77914	7.6
266.56924	7.0
272.24652	1730.1	y (2) (1+)
273.19922	36.1
278.90225	5.2
280.21082	16.0
282.54422	45.9
284.21689	6.3
288.21619	19.4
293.36200	26.6
295.27161	25.8
296.45410	6.4
297.59607	25.1
300.16766	18.8
300.89401	9.9
302.06769	22.5
303.43854	74.3
307.25824	10.7
308.34637	22.5
309.04071	48.0
310.99316	30.1
315.20636	88.2
316.25296	173.8
318.32925	7.6
320.05957	17.9
323.86682	42.3
325.40466	51.7
326.90231	16.3
328.68951	12.6
330.32300	28.6
331.02362	22.8
334.36896	13.5
335.48071	78.8
336.27246	46.4
337.18408	57.6
338.26019	36.0
338.94409	12.0
340.27142	62.1
341.12225	9.7
342.18622	28.4
344.67474	30.0
347.50000	15.6
348.16394	31.5
350.25012	25.6
351.35229	42.1
354.11938	60.8
355.26837	31.7
358.20770	10.7
359.54108	71.4
361.24725	58.7
364.33466	35.4
368.17218	12.0
369.41705	63.5
370.17950	26.9
371.29425	4142.1	b (10) (3+)-P, y (3) (1+)
372.27710	216.6
373.05792	65.2
374.64569	49.2
375.71796	89.6
379.38403	56.5
382.19476	205.5
387.23553	50.9
388.31537	12.0
389.40460	23.6
390.17963	48.1
391.19965	47.8
392.25763	11.5
394.92572	11.3
396.23071	36.0
399.12250	22.2
402.35754	39.6
403.34595	35.9
404.23956	14.4
405.30103	49.2
408.39246	58.2
409.31769	17.5
411.90692	22.5
414.32007	6.9
415.32959	72.3
417.12457	58.6
417.84686	86.8
418.59045	26.9
419.33765	88.9
420.22675	43.5
421.36896	34.6
422.27789	76.4
424.38458	253.6
425.73016	55.3
426.49939	182.1
428.54010	33.4
429.17664	51.0
430.96924	356.6
432.42767	147.3
433.38336	13.2
437.08612	84.8
440.99677	33.7
443.73407	16.2
444.48840	72.1
445.39740	26.7
446.09375	8.9
446.76984	35.9
448.26654	12.6
449.25031	25.1
450.44891	11.6
451.20813	7.6
452.39417	34.7
453.44476	39.6
454.18896	17.2
455.83337	31.4
460.68549	106.9
461.56830	49.6
462.22705	13.9
463.11914	57.9
463.74896	11.3
464.46014	45.7
465.55432	64.8
466.27502	66.0
469.51001	35.0
471.24683	79.9
473.72357	64.4
475.02930	121.3
479.77771	192.4
481.65771	36.6
482.87451	131.5
484.42560	1653.5	y (4) (1+)
485.54443	318.8
486.39178	28.2
487.09296	8.2
488.37079	18.8
492.29114	108.0
494.25305	131.6
496.35974	11.0
497.44446	17.2
499.04126	10.4
500.01581	42.0
503.20929	30.9
505.27887	66.0
506.32977	66.0
507.27728	42.1
509.52911	1603.5	y (9) (2+)-NH3, y (9) (2+)-H2O, b (14) (3+)-P, b (13) (3+)
510.50519	139.7
511.70221	82.1
512.96393	88.0
514.47241	59.3
515.28339	60.7
516.48206	38.8
518.48169	7947.4	y (9) (2+)
519.64905	272.7
520.34711	13.7
521.45392	214.5
522.20862	323.9
523.34332	210.1
524.23730	4.8
527.93835	156.6
529.23004	33.9
530.66632	53.7
532.22314	89.8
533.48639	135.3
534.25806	60.2
534.90338	7.0
535.58917	63.2
536.46466	49.8
541.86975	64.3
544.21497	41.6
546.96246	983.5	y (14) (3+)-NH3, b (10) (2+)-NH3-P, b (10) (2+)-H2O-P, y (14) (3+)-H2O
547.79065	41.0
548.83240	117.9
549.62158	71.7
551.26862	12.8
552.24066	99.0
553.18243	43.7
555.87811	1947.6	b (10) (2+)-P
556.84906	98.8
558.69342	64.7
560.51416	98.7
561.25763	109.5
562.38995	37.7
563.32776	91.9
565.93494	308.2
566.73187	9.1
567.72626	15.1
569.46307	221.3
570.20776	195.2
571.39337	101.6
572.80347	170.3
573.51837	104.1
575.04523	708.3	b (15) (3+), y (10) (2+), b (11) (2+)-NH3-P, b (11) (2+)-H2O-P
575.91315	97.9
576.72607	181.5
577.49359	138.8
578.36365	95.8
579.56720	121.2
580.18402	14.1
581.67261	170.6
582.97736	214.7
584.31378	845.0	b (11) (2+)-P, y (15) (3+)-H2O, y (15) (3+)-NH3
585.02594	210.3
586.95935	254.5
587.87091	260.1
588.79340	440.5	[M+3H] (3+)-NH3-H2O-P
590.59436	257.9
591.49384	122.6
592.63342	14.8
594.14838	842.5	[M+3H] (3+)-NH3-P, [M+3H] (3+)-H2O-P
595.69159	1090.3	b (10) (2+)-H2O, b (10) (2+)-NH3
596.34808	380.1
597.24982	71.2
599.18390	880.3
600.05621	382.5
601.05994	295.5
602.64325	110.3
603.79327	86.7
604.99957	1435.1	b (10) (2+)
605.67590	63.1
607.37225	12.6
608.73981	237.4
609.57446	156.8
610.29645	19.0
611.57574	136.6
612.29443	29.9
614.08276	486.5	y (5) (1+)-NH3
615.25079	553.0
616.36871	53.3
617.10168	78.7
618.07843	122.8
619.37134	119.5
620.02478	91.4
620.70831	283.4
621.43555	65.0
622.34357	281.0
623.34589	180.5
623.95453	294.8
625.54492	7.0
626.56671	18.3
631.25159	46.5
632.05133	55.8
635.26300	54.4
636.27600	53.9
640.63721	29.0
643.34930	61.4
645.39874	87.3
646.45459	9.1
647.61444	24.1
648.67322	325.4
649.99640	119.1
651.27277	27.4
652.35541	133.6
653.22308	32.3
655.20966	23.2
657.82184	1714.4	b (12) (2+)-P
658.56250	430.1
659.39313	24.0
662.23590	84.9
663.49994	44.8
665.34918	92.9
666.22455	75.0
667.01160	16.9
669.20270	85.7
670.23969	25.3
671.31537	34.8
673.31830	19.4
673.95709	37.5
677.26093	30.3
678.17249	36.9
678.87769	323.0
680.27899	156.8
681.03192	40.7
682.04559	42.6
683.90332	34.6
685.04095	20.9
687.93530	1253.0
688.55792	2211.1	y (12) (2+), y (6) (1+)
689.47925	301.0
690.61615	14.7
691.42664	32.2
692.75665	99.1
695.14459	30.8
696.81384	58.2
697.99371	298.3
698.72449	16.8
700.42670	45.8
702.50690	128.4
703.31079	19.9
704.56177	34.1
705.53119	131.0
706.77228	2404.9	b (12) (2+)
707.93866	57.0
708.73785	47.0
714.33545	2803.7	b (13) (2+)-P
715.12787	682.6
716.18976	45.1
717.76666	20.4
719.29156	32.3
720.44379	14.7
722.92651	61.4
724.17865	36.9
725.97650	23.6
726.95111	6.4
728.40216	13.2
733.07465	233.8
734.26056	22.2
737.86603	52.6
740.45953	107.2
741.16437	23.8
742.48615	24.4
743.13409	101.4
744.27319	233.5
745.01355	30.8
746.41815	27.7
747.59418	239.3
748.27936	835.5	b (6) (1+)
749.21936	175.8
749.81940	50.1
751.03363	18.5
751.86469	44.1
753.25195	58.9
754.55658	552.6	b (13) (2+)-NH3, b (14) (2+)-H2O-P, b (13) (2+)-H2O
755.64630	130.9
756.50586	21.1
759.26141	21.6
760.25116	12.0
763.20905	2777.8
763.99512	4790.9	b (7) (1+)-P, b (13) (2+), b (14) (2+)-P
765.27148	152.3
765.91870	37.8
768.28607	125.8
769.74420	38.0
771.37952	52.7
772.15161	44.9
774.25543	48.4
778.52600	30.3
779.16803	53.1
783.15033	55.0
784.40643	29.8
785.45294	76.2
787.59381	55.2
790.18213	39.6
791.81250	98.0
793.32751	375.8
794.40033	138.2
795.82880	27.1
796.87769	27.7
798.56842	205.4
799.33167	141.5
801.33661	27.7
802.17371	33.4
802.97668	21.4
804.27057	164.3
806.65790	23.8
807.44598	77.5
812.97186	4630.6	b (14) (2+), b (15) (2+)-P
814.16559	89.3
815.18860	37.9
815.92920	91.6
817.44263	94.6
819.27435	39.6
820.31219	27.7
821.88055	14.4
823.79193	35.4
825.45233	99.8
826.49664	33.9
827.91846	96.8
828.53522	8.6
830.75958	60.2
831.89893	86.4
834.40723	46.9
837.20111	42.7
839.32953	53.6
843.03278	15.2
847.23151	37.3
849.31323	15.7
851.37457	233.3
852.47070	38.9
853.47632	5.3
854.96918	83.4
856.37720	49.5
857.15875	68.3
858.82446	23.2
859.47534	15.5
861.31696	6195.2	b (7) (1+), b (15) (2+), b (8) (1+)-P
862.36304	1150.3
863.27539	37.4
864.49414	24.6
866.90570	71.8
872.61743	7.0
873.89667	173.8
875.17041	57.8
876.51318	32.8
881.37994	71.4
887.03735	16.9
888.31769	8.6
891.36493	22.2
892.38593	232.4
893.26953	87.7
895.26392	39.6
896.73407	9.8
903.79608	65.8
906.49731	64.4
908.37567	32.7
910.66620	24.5
915.75830	30.3
920.57684	37.2
921.20923	47.2
922.75293	79.5
924.39813	23.9
925.40503	17.0
926.54034	19.0
927.48480	29.5
928.49286	57.4
933.62286	15.3
936.98438	48.2
938.52936	201.2
939.60791	108.1
947.79706	129.1
948.48187	224.8
949.45929	173.7
950.20966	21.4
951.64435	26.6
952.59180	39.6
956.82001	73.9
959.40918	34.0
961.95825	31.5
962.72070	13.0
965.47754	34.2
971.60284	27.2
972.56244	85.6
973.84015	11.3
975.30933	49.1
976.30682	31.1
977.69946	20.3
978.95410	48.0
979.56134	23.9
982.60944	17.2
985.57489	32.5
987.20831	16.0
994.39655	63.6
997.61798	61.6
999.46313	80.9
1001.31903	35.2
1004.37653	5.7
1005.79785	105.2
1010.60736	39.7
1011.53827	124.5
1016.31470	7.6
1017.53741	287.3
1018.43774	48.6
1019.51117	24.1
1020.34564	21.6
1021.62915	57.3
1022.60834	40.9
1024.65137	23.8
1025.65369	8.8
1027.52698	101.0
1028.37476	16.6
1029.16406	45.7
1031.03442	23.5
1033.50830	7.6
1035.49561	566.0	y (9) (1+)
1036.48083	188.5
1037.56128	9.9
1043.51868	8.9
1045.46313	172.0
1046.44690	7.9
1053.50537	41.5
1054.69458	42.2
1055.45679	45.8
1063.21826	16.2
1068.97900	38.7
1071.39380	25.8
1074.35999	11.4
1080.53369	21.4
1088.03125	18.5
1088.88416	19.4
1090.74841	14.3
1099.86841	15.1
1103.70337	20.7
1110.30566	47.3
1114.83618	25.9
1117.13843	62.2
1118.75220	70.7
1119.35669	26.6
1120.41968	35.9
1124.59058	46.4
1125.64771	27.8
1132.29260	60.0
1154.81812	21.3
1167.55212	35.9
1168.92822	27.2
1177.60181	7.9
1179.56067	26.4
1181.36072	29.1
1186.18286	30.7
1198.48889	78.4
1201.20496	26.9
1208.36755	157.8
1243.06299	36.7
1243.71814	26.1
1247.64050	67.6
1248.55457	22.3
1249.54614	7.6
1262.67700	8.2
1265.51282	169.8
1266.41882	123.2
1285.26721	28.5
1291.68579	10.4
1296.42517	44.1
1299.15417	11.4
1305.24451	28.1
1316.26770	13.5
1330.79980	30.8
1382.86865	12.0
1397.13159	8.8
1410.40466	15.0
1427.87976	32.1
1428.61902	25.9
1496.57764	13.2
