# Supplementary material for: Phosphoproteomic Analysis of Platelets Activated by Pro-Thrombotic Oxidized Phospholipids and Thrombin
Source: PLoS One. 2014 Jan 6;9(1):e84488. doi: 10.1371/journal.pone.0084488 (PMC3882224; doi:10.1371/journal.pone.0084488)
Supplement: Annotated Spectra S3 — (ZIP) [file pone.0084488.s006.zip › KLSLPEIPSYGFLVPR_-16_2_141511.txt]

m/z	i	matches
185.45341	124.0
194.11176	102.1
197.07300	84.1
198.11951	30.6
201.20181	56.6
202.30066	59.3
204.22775	167.6
204.94162	136.4
211.24405	193.9
212.20801	142.6
222.12885	142.9
227.09006	95.7
231.25104	19.6
233.18004	132.6
235.20398	58.5
237.31367	189.8
238.38229	67.2
242.33643	341.2
243.19818	231.4
250.31752	44.3
251.18829	85.1
254.16898	532.9
255.10745	726.7
257.25763	26.2
261.03223	133.9
264.47266	77.0
265.79092	56.3
272.26563	13643.5	y (2) (1+)
273.34198	1342.4
274.31885	364.0
277.48587	32.4
280.46368	45.6
282.28448	56.4
309.44318	123.9
311.34906	94.7
312.09100	33.1
315.25873	57.4
316.54114	1683.3
317.27975	102.5
318.25177	362.4
319.08105	150.0
319.90729	120.3
322.09436	35.1
323.15326	32.1
327.26804	129.3
330.11713	65.2
331.23419	129.8
332.66901	93.4
335.14374	723.0
336.28479	544.0
337.10413	37.2
340.19708	634.8
341.25977	128.7
344.77057	75.5
345.67987	362.9
347.41364	46.4
348.27856	41.7
353.06158	111.5
353.67963	90.6
354.31458	307.9
355.31580	48.4
360.07843	41.3
361.25000	63.4
371.25378	24023.2	b (10) (3+)-P, y (3) (1+)
372.31506	5207.7
373.44147	555.3
374.30518	104.0
380.42700	442.9
381.27759	63.8
382.33600	404.1
384.99268	73.9
390.29541	21.7
392.43158	129.3
393.25769	37.3
403.75470	93.2
404.95636	61.2
406.70874	27.9
407.50665	322.7
409.14691	209.6
410.09570	39.5
411.13727	167.7
412.03589	113.8
417.34192	497.1
418.28046	32.1
422.45062	194.6
423.26672	270.4
424.32178	2277.6
425.34912	721.4
426.45886	2357.7
427.54724	47.1
428.62701	67.4
431.12457	1881.1
431.83276	191.9
433.37299	429.1
437.23248	56.7
440.20166	51.8
443.41498	34.7
445.22528	169.4
446.39355	107.2
451.60095	246.7
453.31122	175.6
461.12012	523.3
462.33997	330.5
463.15747	525.9
464.47021	141.5
466.05383	113.8
473.49634	89.1
474.65790	919.8
476.20557	60.7
479.86823	1052.6
481.07019	542.8
482.27191	185.6
484.43512	13901.6	y (4) (1+)
485.47968	2538.6
486.48596	349.8
488.12347	45.3
490.93951	315.6
492.07788	66.7
493.49530	201.2
494.45007	28.4
498.50208	48.3
500.27850	116.0
501.05768	184.8
502.46289	51.8
503.41663	41.7
504.26093	48.3
506.05731	76.3
506.95703	537.2
509.24371	6950.6	y (9) (2+)-H2O, b (13) (3+), y (9) (2+)-NH3, b (14) (3+)-P
509.89862	4299.0
511.06018	427.4
512.35303	147.0
513.42828	150.1
514.71344	244.0
515.43793	17.4
517.11584	180.2
518.64227	57564.4	y (9) (2+)
520.04492	1402.8
521.02765	447.3
522.10223	2959.6	b (4) (1+), b (5) (1+)-P
523.17517	1751.6
524.29425	408.8
525.16193	52.7
526.34839	204.4
528.23969	124.7
529.46051	46.6
530.65784	93.6
531.48138	109.5
533.25867	179.9
535.14441	82.8
537.50720	85.9
538.29712	171.4
539.36945	69.7
540.32062	260.9
545.26477	149.2
546.80109	3445.9	b (10) (2+)-H2O-P, b (10) (2+)-NH3-P, y (14) (3+)-H2O, y (14) (3+)-NH3
547.43781	2079.2
548.29572	156.6
549.46381	41.6
552.54462	506.6
556.04132	15613.0	b (10) (2+)-P
556.86462	2025.8
558.39697	292.2
559.64355	240.8
566.14612	2790.9
567.30847	140.0
568.91614	41.7
570.26721	120.6
571.14520	382.5
572.61163	331.9
573.60760	256.5
575.00763	3267.0	b (15) (3+), b (11) (2+)-H2O-P, y (10) (2+)
575.94141	771.3
576.77789	38.8
578.41339	71.2
580.83893	66.0
581.86798	521.8
582.78424	170.5
584.52588	6617.8	y (15) (3+)-H2O, b (11) (2+)-P, y (15) (3+)-NH3
585.53534	849.0
587.07520	973.2
588.08771	62.8
589.33081	474.6
590.67291	995.2
591.60675	520.0
592.32642	46.4
594.28656	4817.6	[M+3H] (3+)-NH3-P, [M+3H] (3+)-H2O-P
595.57733	4838.4
596.29095	5025.7	b (10) (2+)-NH3, b (10) (2+)-H2O
597.38928	661.5
598.51862	67.6
599.64142	631.4
600.26300	1545.6
600.90967	260.5
602.34247	300.5
604.88409	10889.5	b (10) (2+)
605.92230	1352.8
607.02338	180.3
607.88641	77.0
608.51886	48.3
609.56854	119.8
610.97064	202.0
614.39215	2094.2
615.41510	823.2
616.16461	686.8
618.47455	52.0
619.38464	595.2
620.67896	653.8
621.62653	628.5
622.44067	32.4
623.53607	483.9
624.19873	35.3
626.05975	123.8
628.65875	26.2
635.32819	221.0
636.44824	321.0
637.25763	61.4
640.80878	77.0
641.97070	132.9
643.20239	189.3
644.41412	167.3
646.38806	107.1
647.47394	169.1
649.07489	2229.2
650.29663	850.7
651.56525	231.9
652.46466	270.9
653.60571	353.5
657.99017	11858.9	b (12) (2+)-P
658.97809	4023.1
659.98358	181.5
660.82349	71.2
662.32001	48.7
664.12061	36.5
665.43628	339.1
666.24030	541.8
667.39941	433.8
669.20343	342.7
670.13104	146.9
679.15741	718.4
680.13007	1033.9
681.54572	219.2
682.65735	30.7
684.70416	83.0
685.37756	180.2
687.84888	4037.8
688.51312	17810.5	y (6) (1+), y (12) (2+)
689.43250	4813.7
690.24408	2429.6
690.92975	47.3
692.55963	219.7
693.45703	243.3
694.12335	178.5
694.93872	60.8
696.63263	136.3
697.94415	2577.3
698.76056	351.4
701.32416	62.0
703.24982	151.9
705.20734	159.2
706.70892	5995.5	b (12) (2+)
707.49384	5569.9
708.31268	618.8
709.06750	114.3
711.28510	180.3
714.33234	10147.0
715.02032	14617.8	b (13) (2+)-P
716.09021	1354.0
717.08716	139.3
718.48126	312.0
719.15753	178.4
722.15045	141.7
724.36871	34.3
727.82166	531.4
729.34613	52.8
730.27191	105.1
731.94659	28.5
732.88757	457.3
734.33228	94.5
735.31720	242.3
736.60382	89.6
739.03033	240.8
740.28363	130.3
742.27869	114.4
744.53168	429.9
745.42511	280.9
746.27655	241.7
748.29395	5084.6	b (6) (1+)
749.14520	2586.9
750.21936	1689.9
751.74609	121.7
754.41449	2497.9
755.41205	806.9
756.27966	23.1
757.22186	74.4
759.45862	43.8
762.12872	141.8
763.60175	42765.4	b (13) (2+), b (14) (2+)-P, b (7) (1+)-P
764.54272	15610.7
765.63129	882.7
766.30841	156.3
767.62042	49.7
768.34882	353.7
769.68506	210.8
770.47900	237.7
771.18634	198.9
774.67279	125.8
776.31885	98.6
778.15082	24.1
779.24609	397.4
780.10779	141.7
780.78290	91.7
782.60052	74.1
785.94183	173.9
788.32965	218.2
789.00909	174.6
790.89490	149.3
791.98175	78.3
793.49310	497.1
794.43243	240.2
795.37134	180.8
798.84717	390.9
800.08936	214.5
801.33447	122.6
804.03986	2125.2
804.87640	457.4
806.82294	40.4
813.06067	30082.3	b (14) (2+), b (15) (2+)-P
813.97949	7011.1
814.75909	31.6
819.22064	235.7
819.95453	28.4
822.54443	102.7
824.79437	68.0
827.05414	282.0
827.74945	154.8
828.57629	120.4
829.37695	37.3
831.28058	65.3
834.42261	123.5
835.74994	737.2
836.48737	153.4
840.70007	47.5
841.44702	80.8
843.30048	149.3
851.55029	2042.4
852.37128	1118.9
853.30548	303.0
856.15503	120.0
861.36938	34398.8	b (7) (1+), b (15) (2+)
862.42773	13279.3
863.44360	3098.8
864.44141	326.6
869.53961	175.8
872.91547	419.0
873.81036	133.9
875.49194	64.7
876.48828	88.0
878.55103	37.1
879.44415	167.0
883.46027	32.8
889.27899	83.0
891.38397	366.2
892.41846	704.2
893.38898	665.6
894.33472	259.2
897.56757	260.2
901.29779	229.7
904.21417	59.2
906.50214	66.0
907.67114	211.9
908.53021	102.7
909.42157	35.1
919.27264	129.3
920.63678	723.0
924.39154	431.4
926.51996	324.8
927.53131	197.6
929.29083	231.6
938.53052	1909.5
939.53326	966.0
940.64679	498.1
941.78711	122.1
943.04608	120.2
945.15656	75.4
947.80878	219.1
948.45270	1675.5
949.36090	922.1
950.76947	399.5
952.30963	161.2
954.28790	59.4
963.04517	57.0
965.61005	83.0
970.54767	151.1
972.67145	101.4
975.32819	244.8
976.40088	43.6
979.36127	326.7
980.30023	178.2
982.51831	27.6
984.31024	32.5
985.60956	34.3
987.16632	114.9
988.60400	185.4
992.58356	75.5
998.13605	24.5
1003.49561	165.6
1004.46185	257.3
1005.52808	341.0
1006.56909	26.4
1017.61249	1001.7
1018.56177	563.0
1019.76660	320.7
1022.80438	325.1
1027.17236	387.1
1028.42761	74.1
1029.82251	137.3
1031.55688	397.7
1035.51978	2646.0
1036.57886	2739.8
1037.76538	269.1
1041.50049	74.5
1043.54004	63.8
1045.43213	1394.0
1046.44910	873.3
1048.60132	38.7
1052.40601	135.1
1054.06750	408.3
1055.21997	205.2
1056.47229	303.1
1057.77332	87.5
1066.70789	66.0
1068.06030	89.1
1074.04749	92.3
1088.75500	61.2
1089.47681	109.8
1091.43738	36.5
1093.53674	69.7
1094.61304	131.7
1101.62659	19.6
1103.06384	202.6
1104.32019	30.8
1105.61157	131.9
1111.52808	96.3
1118.82678	97.5
1120.88232	72.4
1132.45007	120.3
1135.86243	138.5
1137.51416	147.2
1159.43945	56.5
1163.74109	55.1
1167.22949	101.2
1179.65649	93.9
1180.72412	119.9
1184.70837	91.8
1187.98254	71.7
1191.27588	108.2
1192.77417	159.6
1202.39746	219.4
1208.51331	526.8
1209.58069	207.8
1224.10864	74.3
1239.86731	24.0
1243.98157	706.3
1244.79980	267.3
1247.40405	122.8
1259.04077	94.6
1264.95251	78.4
1265.59485	641.4
1266.31311	321.9
1267.40356	91.2
1281.60217	153.8
1286.10388	274.0
1286.83386	242.5
1299.30994	193.8
1300.25830	300.7
1301.51965	26.2
1315.32239	272.3
1322.70508	140.5
1328.43127	69.9
1383.54114	113.9
1394.29883	170.3
1397.59229	89.6
1398.43250	36.6
1399.23865	19.5
1412.36658	145.2
1413.40466	128.1
1414.02258	76.7
1429.52698	58.7
1497.10132	127.8
1627.27759	147.8
