# Supplementary material for: Phosphoproteomic Analysis of Platelets Activated by Pro-Thrombotic Oxidized Phospholipids and Thrombin
Source: PLoS One. 2014 Jan 6;9(1):e84488. doi: 10.1371/journal.pone.0084488 (PMC3882224; doi:10.1371/journal.pone.0084488)
Supplement: Annotated Spectra S3 — (ZIP) [file pone.0084488.s006.zip › KLSLPEIPSYGFLVPR_-17_2_159501.txt]

m/z	i	matches
195.17044	96.2
208.35802	47.4
210.23199	154.2
210.90393	44.2
212.35727	141.8
215.11328	34.8
218.09152	69.3
225.26514	41.4
227.07277	245.3
228.38989	30.6
231.14136	50.3
233.89819	196.0
235.28325	49.3
237.16899	24.7
242.52501	239.5
254.09467	209.0
255.14807	406.8
256.13678	292.6
257.33026	42.7
258.50116	78.4
259.21820	19.7
261.13699	130.3
263.33295	28.0
266.41901	30.6
270.11526	63.6
271.23666	129.3
272.24368	8086.5	y (2) (1+)
273.30969	1478.4
274.58493	133.3
275.39911	49.3
292.03540	141.0
295.21478	126.1
296.48157	72.9
302.06738	36.1
307.40271	14.6
309.61908	56.3
311.30658	173.4
312.28485	25.2
313.59146	64.7
316.44260	945.5
318.08527	197.3
318.75006	16.3
320.44580	137.5
323.43176	120.4
326.49103	82.9
328.04929	38.3
329.06726	105.7
330.32043	81.4
331.25818	28.8
335.32410	300.6
336.32043	46.2
337.10907	90.5
338.64014	39.5
340.17773	454.1
341.37299	142.8
344.95801	391.6
349.00208	61.5
353.42413	169.0
354.22937	374.8
355.44617	288.5
360.76917	183.8
364.40088	31.4
366.01312	12.7
368.22754	90.4
371.33411	16811.1	y (3) (1+), b (10) (3+)-P
372.37988	2227.1
373.22925	120.1
376.27368	138.6
377.37354	16.2
379.23920	149.8
380.06787	25.2
381.14478	90.9
382.47955	1717.1	b (7) (2+)-P
384.36658	131.9
387.48401	18.5
390.24847	35.2
394.32513	83.0
402.26758	93.9
404.33282	28.8
405.11810	23.4
406.20959	79.6
407.23602	74.2
409.08356	330.0
409.83258	74.0
410.65002	105.7
412.44177	128.9
417.36279	830.8
418.06927	268.4
424.20740	2260.4	b (4) (1+)-P
425.27991	883.7
426.51062	875.9
427.18921	139.6
428.12244	34.8
430.92548	734.0
431.72101	183.0
433.80640	119.0
434.43842	58.1
436.26398	118.6
437.24896	35.0
441.24847	51.7
445.25635	148.8
446.40051	30.7
450.28485	52.6
452.30695	153.1
452.97644	56.2
454.39771	104.2
461.26587	359.0
463.25647	892.0
465.91797	101.2
467.07629	394.7
468.08215	82.5
470.74091	160.1
474.36542	585.4
475.46686	104.7
476.14557	67.1
480.12646	515.6
481.54187	371.9
484.39771	8488.7	y (4) (1+)
485.37195	1953.9
486.52899	194.9
487.27069	122.7
489.43512	31.3
491.56244	170.9
493.30280	318.2
495.29437	208.6
497.00201	67.3
498.34186	59.3
499.27368	52.8
501.71320	34.1
504.37805	56.3
505.40356	161.3
506.39459	125.6
507.29669	92.0
509.43707	8549.7	y (9) (2+)-H2O, b (14) (3+)-P, y (9) (2+)-NH3, b (13) (3+)
510.46417	1180.2
511.20532	425.9
512.90466	35.3
513.61786	56.4
517.18207	371.3
518.52692	31709.4	y (9) (2+)
519.57800	4096.1	y (14) (3+)-P
520.52844	294.7
521.95673	1172.6
523.22797	772.8
524.15155	361.3
525.26324	297.3
527.03033	160.8
528.24402	413.2
529.37860	86.7
531.42999	197.0
532.37811	29.4
533.09888	153.4
533.83472	67.8
534.56586	140.4
537.50232	182.8
538.65247	139.3
541.62946	210.0
545.38562	105.8
546.83752	3382.9	y (14) (3+)-H2O, b (10) (2+)-NH3-P, b (10) (2+)-H2O-P, y (14) (3+)-NH3
547.45239	1690.5
548.18707	23.7
553.35846	49.2
556.02942	7366.0	b (10) (2+)-P
557.03210	1203.9
558.33447	41.4
559.24274	20.6
561.18713	150.3
562.17963	77.3
563.60309	67.1
565.78693	489.4
566.57416	248.3
567.17841	191.9
569.40680	377.0
570.34698	188.6
571.63287	199.3
573.31567	354.2
574.97748	1648.7	b (15) (3+), b (11) (2+)-H2O-P, y (10) (2+)
575.95380	629.0
576.94208	134.2
578.31561	158.6
578.98230	62.8
579.64429	153.6
580.44476	16.2
581.44739	251.6
582.09320	879.2
583.03729	642.8
584.51630	5421.0	y (15) (3+)-H2O, b (11) (2+)-P, y (15) (3+)-NH3
585.69159	1053.9
587.29742	62.8
588.44751	81.6
589.47040	139.2
590.54779	475.3
591.26495	177.7
592.05396	305.3
594.26178	3082.7	[M+3H] (3+)-NH3-P, [M+3H] (3+)-H2O-P
595.89264	5771.5	b (10) (2+)-NH3, b (10) (2+)-H2O
596.84491	818.3
597.50128	106.7
599.09003	80.8
600.12372	1042.8
601.10583	466.5
602.23163	74.8
603.42407	121.5
605.05072	10458.0	b (10) (2+)
606.07819	463.4
607.31964	245.8
608.98212	98.6
610.67920	248.3
612.20898	469.6
614.43182	517.7
615.85065	592.1
616.99786	186.5
619.46259	775.3
621.06488	1673.6	[M+3H] (3+)-NH3-H2O
622.06696	655.3
624.03058	1431.7
625.03760	233.7
628.29791	263.5
636.11810	63.6
637.41937	55.3
639.88739	86.6
643.92560	184.2
644.58008	111.4
646.29169	74.3
647.45410	167.9
648.79749	703.3
649.69165	1090.0
650.67889	145.7
652.14703	63.1
653.33179	311.3
657.88177	6459.4	b (12) (2+)-P
658.61334	3723.3
659.38867	919.4
660.31201	46.3
661.53833	157.7
663.16479	376.4
664.06744	493.9
664.99738	575.9
666.37994	132.4
667.62164	42.0
669.23444	249.2
670.42609	92.7
672.25739	100.3
673.98663	70.6
675.23456	23.6
675.97894	276.7
678.83148	618.0
679.64154	1242.2
680.38202	77.3
681.60651	176.7
683.98370	196.0
687.74835	1676.3
688.44727	14049.1	y (12) (2+), y (6) (1+)
689.49957	3278.8
690.54236	598.1
691.22095	144.2
692.23016	77.4
693.13635	378.0
693.93524	41.9
694.69000	33.0
696.33575	117.0
698.27258	1080.4
699.26337	96.1
700.99817	104.8
703.31250	159.0
705.20697	38.4
706.94489	4776.4	b (12) (2+)
707.95605	1707.1
709.49854	223.3
710.23785	64.6
711.59900	157.0
714.04248	962.6
714.72156	13406.5	b (13) (2+)-P
715.53186	2422.8
716.39008	111.8
717.26654	81.1
724.71625	108.4
727.89948	129.3
732.89648	400.3
733.82190	109.4
735.40613	307.5
736.39679	35.3
740.45929	238.1
741.51007	203.4
742.47430	99.8
744.37732	65.3
745.22803	909.6
746.17389	213.1
748.32733	4370.3	b (6) (1+)
749.41846	1137.9
750.19208	752.0
752.01947	42.1
753.62384	51.0
754.59088	1117.7
755.49438	1178.3
756.36078	362.9
757.87408	90.5
759.04791	150.7
760.23651	105.9
763.58551	26871.9	b (13) (2+), b (14) (2+)-P, b (7) (1+)-P
764.64929	13353.9
766.25653	529.7
767.92352	43.7
769.77441	42.0
770.47406	425.5
774.35297	23.4
778.89618	137.6
779.77509	24.1
781.26080	55.7
783.64294	104.1
785.45685	43.8
787.59436	136.5
788.80438	46.7
791.31195	182.5
792.44257	38.5
793.47089	386.8
794.41864	314.3
795.35901	97.7
799.02380	141.1
800.02356	30.6
803.76807	648.7
804.53632	206.2
806.37787	90.4
813.03485	19412.4	b (14) (2+), b (15) (2+)-P
813.93402	2696.0
814.70215	178.9
815.36041	83.5
816.88623	269.3
818.17413	62.9
818.83374	59.0
819.73865	68.8
825.02997	106.7
827.16949	116.9
828.84576	377.9
832.49982	137.3
833.73376	64.0
835.31000	259.3
836.30652	121.4
841.40631	21.3
843.13165	50.2
846.32318	143.8
849.48236	110.5
850.57587	134.6
851.66351	2283.3	b (15) (2+)-H2O, y (7) (1+)
852.61670	548.8
853.79810	64.6
854.61670	205.0
855.34857	199.2
857.61957	86.8
858.66034	79.7
861.32690	20511.4	b (15) (2+), b (7) (1+)
862.39380	9485.3
863.49347	2025.5
864.42529	95.9
865.81152	272.9
866.51556	43.9
867.24414	117.4
875.06586	498.7
876.92889	76.2
878.29608	65.7
879.76587	69.0
885.01898	110.7
887.68213	49.2
888.33539	23.4
891.33380	258.7
892.80182	813.7
893.61871	219.9
894.47150	168.6
899.34662	139.8
901.36572	144.3
902.11456	165.9
904.97046	39.5
906.32794	14.5
907.42023	140.0
908.50787	67.1
910.22552	60.7
914.27295	87.0
915.44629	42.1
924.33929	302.8
925.02496	171.2
927.39069	70.5
928.19482	63.5
929.21802	65.8
930.46191	56.7
931.67316	120.9
938.53925	1427.0
939.53107	364.3
948.48199	951.8
949.47162	844.7
950.47266	36.5
953.69312	97.8
957.56891	139.2
958.47052	64.3
966.47827	22.8
974.67700	184.7
977.50195	363.5
979.76538	70.8
980.49310	45.0
982.38892	151.6
986.34796	33.1
991.66656	41.4
997.42578	310.1
998.57123	188.2
1003.06818	72.6
1004.14252	448.9
1005.35449	129.6
1006.37445	209.7
1008.91553	44.7
1017.74286	1084.1
1018.48462	235.9
1019.49237	57.4
1020.11469	27.0
1021.58661	85.7
1023.74652	64.5
1027.54932	143.2
1028.53210	18.0
1035.44653	1598.0	y (9) (1+)
1036.38989	309.9
1037.28906	604.0
1037.89722	113.0
1041.51428	169.5
1045.32703	898.9
1046.42554	482.4
1047.18225	31.6
1049.57959	39.7
1054.24365	455.5
1056.66016	30.4
1060.89978	41.2
1062.06165	45.0
1063.07532	79.5
1072.38110	102.8
1073.36035	124.8
1077.52429	115.9
1088.62329	41.3
1089.70850	149.6
1091.86060	56.5
1093.20459	49.2
1095.18994	116.6
1101.72351	43.2
1103.03198	19.9
1104.37134	36.7
1122.27795	42.1
1132.37964	83.2
1133.66553	70.1
1141.27148	108.7
1172.06567	143.7
1178.37439	115.6
1186.27625	101.2
1187.49011	85.6
1188.55627	77.2
1190.69324	36.7
1201.66565	181.1
1207.22791	75.5
1208.59241	245.9
1209.63586	87.5
1210.88416	46.6
1230.42371	21.6
1233.54529	72.5
1243.55371	158.2
1247.56458	189.0
1265.64343	399.7
1266.58020	277.7
1278.46899	25.1
1279.77649	56.5
1285.65967	66.1
1287.56006	127.3
1298.94604	121.0
1299.98010	89.9
1301.32031	175.4
1315.03564	29.5
1322.77917	53.0
1397.86462	325.6
1399.44299	49.3
1412.01111	99.8
1414.69153	74.7
1478.61572	56.7
1496.62830	10.8
1497.59045	117.9
