# Supplementary material for: Phosphoproteomic Analysis of Platelets Activated by Pro-Thrombotic Oxidized Phospholipids and Thrombin
Source: PLoS One. 2014 Jan 6;9(1):e84488. doi: 10.1371/journal.pone.0084488 (PMC3882224; doi:10.1371/journal.pone.0084488)
Supplement: Annotated Spectra S3 — (ZIP) [file pone.0084488.s006.zip › KLSPQDPSEDVSSVDPLK_-14_2_120290.txt]

m/z	i	matches
293.23746	365.5
294.56961	43.1
295.17105	229.5
301.22458	27.0
305.21967	17.3
311.30670	694.7
312.19785	67.1
313.38641	28.1
323.25095	21.6
326.35156	20.8
328.40906	20.8
329.37784	126.2
330.08435	23.9
331.31619	51.6
338.72296	58.2
341.44406	247.5
344.34729	40.9
355.16830	59.8
357.32117	1471.3	y (3) (1+)
358.32153	202.0
359.19489	29.1
361.37317	16.2
362.90839	21.7
370.29242	35.6
373.94934	33.4
377.17670	31.3
381.26837	8.7
383.02069	34.5
386.36493	53.9
388.56488	23.8
390.20010	85.0
392.33704	25.9
393.39096	169.9
395.48483	27.0
401.26373	22.9
406.28476	72.3
409.02771	449.5
410.39670	193.8
411.26175	88.3
413.31067	37.8
415.30783	75.4
416.25403	25.3
418.49930	29.7
426.34811	49.0
427.36191	153.2
428.12933	24.7
429.23767	62.5
431.12390	145.1
433.29803	14.1
436.14752	29.1
438.33612	28.1
439.15851	121.4
442.45963	73.2
444.12598	8.7
446.11969	17.4
451.36047	18.4
454.40170	199.9
456.29614	46.3
457.04169	11.9
458.57666	40.2
459.62421	9.8
463.07208	36.8
468.12579	138.1
472.29974	870.3
473.30713	133.9
475.41187	63.2
476.18469	95.8
481.36880	22.7
482.37781	9.7
483.05389	23.8
485.12585	50.0
489.33456	87.2
491.94870	177.9
492.89575	232.3
498.10294	42.3
501.12305	94.8
503.16739	53.7
505.49100	42.4
508.06122	133.1
508.85330	30.4
509.90741	41.0
510.86261	87.4
514.39081	26.0
518.17297	87.7
522.43164	51.3
523.28821	227.6
524.28516	68.0
525.10510	158.3
526.45471	72.4
528.51685	192.0
529.40588	64.1
532.52783	19.4
536.41077	216.2
537.48547	91.2
539.09363	125.0
540.26587	51.0
541.30664	50.9
542.10132	108.2
544.54901	47.4
545.21844	175.5
551.29309	14.1
553.78436	62.6
554.61932	17.3
555.36316	113.5
556.17822	21.8
557.47095	147.6
566.31213	39.9
568.26123	55.8
569.42065	25.3
571.49841	168.0
572.44727	66.7
578.53394	40.2
583.31189	27.0
585.20483	17.3
586.31006	51.8
587.67920	98.2
591.52393	23.8
595.27881	97.7
596.78918	79.8
597.52002	29.2
598.36902	89.5
598.97266	19.6
600.09949	109.9
603.52881	56.1
605.29980	167.7
606.36389	59.3
607.59900	215.8
610.25323	47.4
612.07495	58.2
614.23901	71.2
615.08374	236.6
616.52759	165.6
617.41382	215.6
618.41479	57.5
619.37616	105.3
620.46716	42.3
621.43787	80.2
622.63916	19.9
623.62671	119.5
624.46045	70.0
625.21606	45.5
626.36206	26.0
626.98474	39.9
628.12665	143.6
632.35388	152.1
633.30695	356.9
634.35901	543.2
635.38025	204.0
636.29895	32.6
636.98444	20.5
637.79535	114.0
639.21790	237.5
640.48242	100.8
645.27203	33.5
646.27039	175.1
647.19458	138.1
647.93488	258.6
651.43988	4477.6	b (6) (1+)-P
652.49341	1034.5
653.30646	84.8
654.40027	44.2
656.17700	15.2
658.58990	531.4
659.34430	103.0
660.53186	93.6
663.00348	32.8
665.59058	37.5
666.25677	48.6
668.39673	65.8
669.41870	534.7
670.50555	201.1
671.27246	69.0
672.57355	52.2
673.25818	20.6
674.57666	60.2
676.40924	77.2
677.37036	9.8
678.62598	198.5
683.89380	38.1
684.64819	34.4
687.01563	42.6
688.85498	31.3
689.47827	69.6
698.02539	13.0
702.05737	31.5
703.16644	163.1
704.22205	9.8
705.76660	80.3
706.38153	49.0
708.20386	14.1
709.18396	38.9
711.53882	81.8
712.27240	120.0
715.59845	41.3
716.65015	126.8
718.78583	38.9
719.45758	42.2
721.88281	100.9
723.30579	67.9
724.48517	34.7
727.67902	49.2
728.70288	78.1
730.21326	76.6
731.42291	259.3
732.28015	354.3
733.28625	196.7
735.27979	15.1
738.44147	98.1
740.38025	100.3
741.17737	90.3
742.10706	47.5
744.33740	94.1
745.40515	829.6
746.39734	113.9
748.02161	53.0
749.29456	8989.6	b (6) (1+), y (14) (2+)-H2O, y (14) (2+)-NH3
750.30652	2221.1
751.07825	170.6
752.18451	18.4
753.24530	13.1
757.27832	38.9
759.55804	158.6
761.58038	11.1
763.84924	25.9
765.33978	93.7
766.21130	82.9
767.96460	198.7
768.61395	94.5
769.62616	109.4
776.73999	85.2
778.40894	77.1
779.50085	10.8
781.35205	145.6
784.23889	41.0
786.28247	124.4
787.34058	55.8
789.87524	868.3
790.69263	386.5
791.61169	97.8
792.41077	78.0
793.46387	124.1
794.30225	60.5
795.43628	71.2
797.50647	192.0
798.32141	58.5
800.73706	686.7
801.53357	68.1
802.21045	225.4
804.13782	111.2
805.98694	48.0
807.07813	2199.5	y (15) (2+)
808.02319	312.3
810.20825	76.4
811.55835	52.8
814.89636	126.1
815.63416	48.5
816.59912	190.7
817.57776	36.2
818.21021	39.9
819.56848	37.0
820.31909	23.9
821.30908	96.4
823.92993	77.5
824.55872	79.7
826.31787	70.2
827.68860	75.5
829.93518	68.3
830.66162	38.5
831.76685	221.3
832.59167	56.8
833.46936	25.9
835.36694	88.1
836.43738	43.3
839.95947	93.5
841.00330	803.1
841.91052	789.7
842.54895	159.5
843.29443	205.2
844.50964	1991.2	y (8) (1+)
845.47913	854.3
846.57922	128.9
847.46680	13.4
849.15918	1707.4
850.00244	1104.3
851.04895	294.8
851.77234	26.4
852.78638	169.8
853.51648	73.8
854.45728	135.6
855.45544	14.1
856.48010	63.6
861.20959	100.8
861.95618	34.6
862.72424	9.8
865.03699	107.5
866.64880	51.8
867.37109	142.0
869.20142	70.2
870.14856	309.2
870.89282	131.9
871.72900	87.3
872.44165	91.6
873.57361	26.3
874.99988	229.8
875.66602	145.5
876.47107	116.2
879.59241	165.5
880.56409	175.7
881.36267	129.9
882.22607	221.0
883.39954	236.2
884.83154	274.8
886.46497	116.3
889.12671	493.7
890.21887	354.7
891.16907	741.5
894.22681	70.1
894.92664	21.0
895.53748	49.7
896.25427	80.6
898.35095	1107.7	y (17) (2+)-P
899.08447	48.3
900.42627	19.9
901.26807	93.6
903.69849	33.5
905.08167	190.4
905.92957	281.0
906.57739	196.0
907.57104	369.2
910.07666	251.8
911.00305	177.0
912.68799	425.9
913.70618	202.9
914.54932	17.5
915.40430	66.8
916.46033	725.3
917.41089	475.6
918.46985	437.4
919.71167	52.9
922.01575	494.7
923.45825	367.3
924.41675	308.2
925.55469	147.9
926.74756	195.1
927.48193	269.1
929.38379	885.7
930.65063	197.1
931.48010	93.8
932.36731	580.9
933.60913	833.1
934.51074	62.8
935.21814	198.0
936.94006	242.5
937.99329	166.3
938.63171	462.3
939.98401	422.4
940.98047	137.1
942.42273	148.7
943.38416	98.8
944.35278	672.8
945.16028	352.9
946.08203	313.0
947.12671	667.1
947.86096	486.1
949.19128	51.7
950.07104	154.1
951.29590	231.7
952.60571	1918.8	[M+2H] (2+)-H2O-P
953.51245	1818.1	[M+2H] (2+)-NH3-P
954.45044	527.3
955.53845	418.6
956.65161	181.2
958.64355	250.2
959.50232	559.9
960.48120	1919.1
961.32458	3343.6
961.92542	15104.9
962.60022	20485.2	[M+2H] (2+)-P
964.41675	630.5
965.85889	99.1
967.50134	215.2
968.90295	252.2
971.17151	712.5
971.85059	404.9
972.54175	816.4
973.43970	12.0
975.08508	89.7
976.04834	328.7
976.98218	899.0
977.86243	3762.8
978.68750	2948.8
979.81775	226.1
980.50879	175.4
981.34192	99.0
982.22339	266.0
983.09692	56.1
984.02014	447.1
984.70605	118.8
985.35291	35.7
986.63916	299.5
988.11890	347.4
988.91467	461.3
990.27966	504.2
991.02026	304.2
991.76831	347.2
992.63196	1602.8
993.66089	772.3
994.54602	131.5
995.63599	480.0
996.70166	155.9
997.65613	124.7
998.67627	134.6
999.38965	368.5
1000.11072	146.2
1000.98694	355.3
1003.77112	38.9
1008.27881	24.9
1015.34717	38.9
1022.53296	164.4
1024.95117	222.4
1026.35413	31.3
1027.73889	69.1
1029.44629	70.3
1031.24780	94.7
1032.49133	173.5
1035.64087	178.1
1036.98425	21.9
1040.72388	44.8
1044.37097	229.0
1045.71191	19.5
1049.26343	11.9
1051.17407	81.8
1052.47485	150.6
1056.94128	99.8
1057.59888	307.6
1058.48218	95.6
1059.19397	71.2
1060.45947	58.1
1061.51233	260.4
1062.50452	760.2
1063.39258	67.9
1064.03638	19.3
1065.50024	80.6
1067.04321	28.1
1068.75928	11.9
1070.20728	183.4
1071.51416	544.5
1072.53430	51.2
1078.90796	538.2
1079.54199	306.7
1080.43591	94.7
1081.23511	274.4
1082.83704	122.9
1084.38208	50.7
1086.52026	143.6
1087.54932	85.1
1088.33911	77.4
1089.29053	215.7
1090.48889	90.6
1092.37024	31.3
1093.81885	181.1
1098.82178	49.5
1100.45972	134.9
1101.75781	65.6
1103.19653	53.9
1104.08972	29.2
1105.32361	51.0
1106.39575	42.1
1108.62256	18.4
1109.57178	48.6
1110.70740	27.0
1115.22498	50.7
1120.89453	30.2
1122.42395	153.9
1123.56372	52.8
1124.48889	82.7
1125.50562	91.5
1126.14429	26.3
1126.87134	110.7
1131.12732	70.1
1132.37622	13.0
1133.34546	148.4
1135.80127	232.8
1136.41895	319.8
1137.55151	104.0
1138.19006	50.8
1140.16638	15.5
1141.67102	114.7
1142.50757	150.5
1143.28833	77.6
1143.90137	304.2
1144.91797	214.0
1145.74243	46.1
1146.35669	47.6
1148.49878	118.7
1149.47034	94.7
1150.82190	11.0
1154.01672	182.6
1154.61768	54.6
1156.31140	58.4
1157.90576	72.2
1159.51929	23.8
1160.60339	116.1
1162.06299	182.7
1164.21497	89.4
1167.62646	36.7
1169.70215	58.3
1171.61536	158.3
1172.42188	28.1
1173.77002	52.9
1175.72644	73.6
1177.20776	1587.5	b (10) (1+)
1178.20093	954.2
1179.34912	104.8
1180.65771	88.8
1182.44141	99.3
1183.18555	55.0
1184.53052	28.1
1185.52942	479.3
1186.63525	83.1
1187.89221	30.3
1189.61462	51.9
1190.60938	79.9
1193.19788	16.3
1195.46155	46.2
1196.47144	112.6
1197.46326	72.3
1198.68274	54.0
1199.30591	27.0
1200.42285	40.6
1203.53088	59.4
1204.38123	10.8
1206.40552	39.6
1207.92114	95.0
1210.58789	129.0
1211.71753	304.0
1212.54199	48.5
1213.17126	53.6
1215.02039	66.9
1216.62659	20.5
1217.64148	81.7
1218.49561	23.2
1222.68286	236.5
1223.52832	37.4
1225.76929	61.3
1227.61523	63.7
1230.50159	45.3
1231.15088	162.5
1232.66553	43.0
1235.41895	152.4
1236.58289	225.4
1237.53748	156.3
1238.65198	151.5
1240.11316	40.0
1242.04407	111.6
1243.62097	21.7
1244.74121	13.2
1245.64136	228.1
1247.90771	214.8
1249.66650	43.9
1250.57544	44.2
1253.22461	29.2
1254.44141	1426.0	y (12) (1+)-H2O
1255.47961	586.5
1256.39233	626.0
1258.23608	165.1
1260.17859	157.0
1263.04028	189.3
1264.31775	22.7
1265.68652	41.0
1269.27136	70.6
1272.44336	15337.7	y (12) (1+)
1273.50464	7396.3
1274.58130	1237.0
1275.59558	168.1
1276.61511	838.0
1277.57837	131.5
1278.48291	48.1
1281.84033	42.3
1283.49622	57.0
1284.69824	37.9
1285.42236	32.4
1286.29224	49.6
1287.03882	32.4
1288.64343	35.6
1289.54016	16.3
1290.30554	176.3
1293.11060	64.8
1294.57434	43.2
1296.08264	132.3
1298.78992	12.0
1299.84949	218.9
1303.84558	54.0
1306.64087	58.4
1307.62781	80.5
1308.43225	131.0
1309.38049	39.9
1310.32019	35.3
1310.98291	90.6
1313.24060	29.5
1314.65991	77.4
1315.52991	43.2
1320.81189	46.9
1321.93762	549.5
1323.23914	253.6
1324.33801	48.0
1325.15833	36.5
1326.67517	92.3
1327.28076	229.3
1328.17212	44.4
1329.28882	63.7
1331.14026	159.9
1332.62708	47.7
1334.49292	150.8
1335.45764	58.2
1336.13831	9.8
1336.84900	156.5
1338.19397	42.2
1339.73767	160.1
1342.28735	57.2
1343.88074	48.5
1344.48865	44.3
1345.47363	224.4
1346.61194	167.5
1348.77625	48.6
1350.40564	123.5
1352.48315	15.3
1353.50415	187.8
1354.84082	360.6
1355.48071	58.8
1361.47437	47.5
1362.36926	56.2
1363.48401	440.4
1364.37720	76.4
1365.35107	65.9
1367.39063	106.0
1369.02625	356.0
1370.04211	384.7
1371.24597	386.2
1372.23840	103.6
1374.28174	41.1
1376.53027	71.4
1378.07312	36.7
1379.39526	205.3
1381.01282	181.7
1384.27454	55.4
1385.80640	71.3
1387.66272	1294.2	y (13) (1+)
1388.68237	695.2
1389.34412	13.6
1391.98718	20.7
1393.36951	75.6
1394.38123	45.4
1395.54529	156.6
1396.81799	124.1
1401.04333	73.3
1401.73889	104.2
1405.01160	24.9
1406.94397	23.8
1407.97461	65.3
1411.10242	37.9
1412.16736	68.5
1417.72266	195.9
1418.46497	10.8
1422.27148	16.2
1424.56042	65.6
1426.35620	96.1
1433.46509	207.5
1434.60437	88.3
1435.95105	77.6
1436.71277	33.8
1437.99023	21.1
1439.36841	47.6
1441.18469	51.9
1442.76892	134.3
1443.77576	66.8
1447.54822	91.6
1450.53723	104.8
1451.26660	718.0
1452.26062	218.0
1453.25671	112.8
1466.33264	50.4
1469.65222	250.0
1470.50964	171.5
1475.55872	52.5
1478.16589	105.9
1478.87476	34.7
1481.38123	16.2
1483.61694	18.4
1484.72107	21.6
1488.79968	278.1
1490.57019	55.1
1491.61133	78.5
1495.46741	147.5
1497.93030	78.1
1498.66663	146.1
1499.71130	41.0
1500.31714	57.1
1504.83386	47.9
1515.93140	91.7
1517.72974	68.6
1519.31189	70.1
1520.63892	39.9
1521.50720	44.9
1526.32678	14.7
1527.62415	131.3
1529.85498	8.7
1531.55603	374.5
1533.12756	52.2
1536.50330	16.2
1537.69495	102.6
1543.89441	72.6
1546.87451	38.3
1548.88049	313.5
1549.65466	904.2
1550.64709	348.0
1551.44678	110.4
1553.36230	50.8
1556.27588	41.1
1564.75439	73.3
1566.42493	1367.9	b (15) (1+)-P
1567.45142	415.9
1568.68408	124.6
1570.81116	54.9
1575.41125	57.1
1576.36096	20.6
1577.66260	104.7
1578.43335	132.9
1579.87976	120.4
1581.02966	76.7
1584.69580	211.0
1585.35730	42.2
1590.24487	17.3
1594.65210	303.9
1595.56140	287.6
1596.57532	225.8
1597.77625	54.1
1603.69995	67.0
1612.52942	4045.9	y (15) (1+)
1613.62903	3609.0
1614.55078	672.5
1615.79871	31.2
1618.54822	18.3
1619.53552	25.4
1624.52747	174.6
1628.73584	85.2
1629.88379	101.4
1632.83337	40.6
1643.03235	24.9
1646.46851	192.4
1647.32678	121.1
1648.00159	44.3
1660.54907	42.0
1664.50159	3576.6	y (16) (1+)-NH3-P, b (15) (1+), b (16) (1+)-P, y (16) (1+)-H2O-P
1665.58850	2633.4
1666.56079	584.4
1681.34692	337.8
1682.21301	168.3
1682.89661	141.3
1686.96521	66.8
1688.64282	33.2
1689.28015	44.4
1690.80286	8.9
1714.33130	39.7
1720.42639	29.2
1748.52380	21.7
1752.72107	9.7
1761.62769	129.8
1762.37463	57.2
1768.69409	40.0
1773.94421	9.8
1775.03992	30.2
1776.94897	9.8
1777.72473	133.5
1779.79810	211.7
1780.75110	179.9
1781.47058	60.1
1785.50232	111.9
1787.20776	25.2
1789.70288	22.7
1794.56665	45.5
1795.67883	72.9
1807.26038	41.1
1845.93176	8.7
1849.21399	147.3
1873.00696	57.8
1875.02185	77.5
1876.00208	34.6
1892.77661	24.9
1935.61060	44.4
