# Supplementary material for: Phosphoproteomic Analysis of Platelets Activated by Pro-Thrombotic Oxidized Phospholipids and Thrombin
Source: PLoS One. 2014 Jan 6;9(1):e84488. doi: 10.1371/journal.pone.0084488 (PMC3882224; doi:10.1371/journal.pone.0084488)
Supplement: Annotated Spectra S3 — (ZIP) [file pone.0084488.s006.zip › KLSPQDPSEDVSSVDPLK_-15_2_122527.txt]

m/z	i	matches
283.31964	6.8
293.45050	53.1
294.44806	54.3
295.43362	160.0
296.13565	6.7
306.16492	27.0
307.94312	68.8
309.21185	24.8
311.13925	576.1
312.24103	19.5
314.31345	8.0
316.99487	29.0
323.86691	27.6
324.64432	20.1
326.32306	26.9
331.35193	18.0
337.08856	23.5
339.29004	28.0
341.22015	71.0
342.43478	26.8
343.45370	17.0
344.48889	33.6
345.35034	18.7
347.32889	7.5
353.29224	3.8
355.44739	7.3
357.29315	914.9	y (3) (1+)
358.36014	189.0
359.47961	17.5
362.84070	34.3
365.24411	48.0
369.49707	11.4
370.64221	15.0
373.91821	42.3
375.45432	23.9
378.97662	4.2
382.90536	5.2
387.46875	15.1
388.32581	15.6
390.14337	45.9
391.43039	40.8
392.23169	18.0
393.42993	72.8
394.11746	28.0
394.81750	22.2
400.06012	15.2
404.10367	27.2
404.72943	27.1
406.40427	12.6
407.78015	52.6
409.45251	133.1
410.30927	47.4
411.29407	27.3
412.20776	8.4
413.26379	9.7
417.57925	24.0
418.20166	21.6
419.47882	7.6
421.06274	4.7
422.36026	19.6
423.60364	13.1
424.20535	11.1
427.48306	8.9
429.21585	40.7
429.99094	4.7
430.88138	12.4
432.25064	11.4
433.29562	16.6
436.40958	17.9
438.08679	83.4
440.43234	18.3
443.40436	37.5
444.40103	6.2
445.04800	10.5
450.32620	6.6
451.37561	40.5
454.23541	38.4
455.29565	45.3
456.24939	7.6
457.45044	19.6
458.28000	12.4
459.27667	24.7
460.38321	10.8
462.38586	18.1
463.03757	12.8
464.05893	26.7
465.36139	13.9
467.38611	41.3
468.21027	86.0
469.85690	84.1
472.31329	287.8
473.43491	65.1
475.31253	12.3
476.46326	6.5
482.00470	28.8
482.87097	17.5
483.59363	7.2
484.58228	10.5
485.44824	19.5
486.19244	101.7
487.28934	7.8
488.10791	11.6
489.22647	9.3
490.40356	34.5
491.50259	18.3
492.36835	73.2
493.48749	25.0
500.39374	29.8
501.56873	45.0
502.25104	15.2
503.45349	27.8
504.25446	15.5
505.48630	25.0
507.46283	57.3
508.08777	29.8
509.29340	3.4
510.36740	38.1
514.45184	14.5
518.41736	42.7
519.30609	57.6
520.58051	3.1
521.39935	76.0
523.16736	165.3
524.41492	29.9
527.48608	26.3
528.45880	19.6
531.12756	54.2
531.79187	11.2
533.19885	37.2
536.05115	141.2
536.69177	24.6
537.66089	45.6
538.33533	27.2
540.08032	49.6
541.00665	56.7
542.07910	44.9
543.63782	14.8
544.91235	18.7
545.71436	20.5
547.28992	50.3
551.31689	40.7
552.32727	28.3
553.85217	31.6
554.67468	18.4
557.26355	23.6
560.24811	7.4
563.48767	21.3
564.48193	19.4
565.38562	18.0
567.26978	18.7
569.48206	19.1
571.41467	97.3
572.63074	39.5
576.30469	51.4
579.71387	63.1
581.06836	25.1
582.28882	5.1
584.88873	47.8
587.30237	57.0
588.42645	15.6
589.42041	16.4
590.25391	16.1
594.51111	50.2
596.65979	6.2
597.43384	13.7
598.42224	7.9
599.38660	14.9
600.31787	27.2
601.55847	60.1
602.31116	11.4
604.48523	25.1
606.52710	27.9
607.59790	150.1
608.67419	72.1
613.08661	4.7
614.91412	54.3
615.72510	56.0
616.39093	50.3
617.75348	21.5
618.63892	10.1
619.29510	69.9
620.26904	20.4
621.32178	80.2
622.49432	62.8
623.43994	54.0
626.18127	51.7
627.69617	55.6
628.46869	18.0
629.73914	123.1
631.11023	30.6
631.92426	25.3
633.39502	321.9
634.35431	308.1
635.54205	84.6
636.43573	44.6
637.43164	34.6
638.39905	43.7
640.48102	133.8
641.37219	10.3
642.32764	23.8
643.41339	35.6
644.92993	21.7
646.18958	20.6
647.05170	28.5
648.62976	23.9
649.25208	15.7
651.32849	1928.6	b (6) (1+)-P
652.48419	589.9
653.43945	48.3
654.37323	11.1
656.14490	10.5
658.56079	142.6
660.29272	88.6
661.28461	20.9
662.16504	10.7
662.91565	46.1
666.25708	33.5
667.60266	46.9
668.29919	14.6
669.30762	303.9
670.51495	55.4
671.33954	4.7
672.22308	23.3
674.00537	11.7
675.41119	36.3
676.40613	23.8
677.47955	10.5
678.43018	22.1
679.91187	32.4
681.12634	31.1
682.44812	95.9
683.94635	23.0
685.13324	29.5
686.27002	22.3
688.42938	41.9
690.79810	35.9
691.84717	23.3
692.55090	26.3
695.10126	72.7
695.88965	22.9
697.75378	57.5
698.59369	41.5
699.19629	35.2
700.22327	70.9
700.86627	26.4
701.54395	26.6
702.75171	29.2
703.55469	93.7
704.59949	15.4
705.30908	135.4
706.57019	60.3
707.21094	10.9
708.77625	43.3
711.31927	24.3
713.32996	16.9
714.44073	23.8
715.48462	50.0
716.98218	97.5
717.79163	8.0
718.63129	7.6
719.31989	11.9
721.28613	35.7
722.07147	57.2
723.36157	23.0
725.30005	3.4
726.85651	127.4
727.65845	38.5
728.62756	33.9
731.41504	230.7
732.58478	60.4
733.44196	12.4
734.74078	5.3
735.49237	73.2
736.29987	3.4
738.69324	46.8
739.73853	31.6
740.59088	38.5
742.17383	87.0
743.19250	12.4
744.32495	98.4
745.36108	700.5	y (7) (1+)
746.54108	82.8
747.34717	13.9
749.27026	4901.8	y (14) (2+)-NH3, y (14) (2+)-H2O, b (6) (1+)
750.31812	1126.3
751.43750	109.3
752.08398	10.1
753.03149	53.0
755.09869	53.4
756.62128	17.5
758.16919	37.7
758.88397	43.7
760.09192	10.1
760.86945	93.4
762.59271	21.1
764.01074	43.2
765.17682	10.6
766.51447	89.6
768.00031	124.6
769.18756	153.9
769.93951	30.8
770.61969	77.8
771.60608	61.5
772.79028	81.3
773.61108	27.6
775.20880	40.7
776.08716	72.2
777.08252	11.4
778.63245	5.1
779.54639	5.9
780.82068	90.8
783.22400	105.5
784.62939	97.7
785.32898	157.6
786.03442	92.4
786.74963	18.6
787.51111	70.1
788.22192	20.2
790.00000	730.7
791.01025	556.7
791.70679	101.2
792.39026	227.3
793.26367	24.1
794.48718	29.4
795.97791	38.7
797.06152	45.4
798.09290	50.3
799.65979	140.4
800.47314	198.4
801.53967	170.8
802.42603	110.8
803.33301	29.9
804.55139	42.1
805.49390	26.1
807.05469	990.8	y (15) (2+)
807.93115	38.0
808.81189	44.1
809.50977	50.7
811.83997	26.9
812.55969	45.4
813.71973	64.0
815.62256	30.4
816.58887	64.8
817.58569	143.5
818.61353	111.9
819.53906	131.8
821.13000	61.5
821.96399	32.1
824.12488	91.2
825.75879	14.8
826.44812	38.9
827.32104	118.5
828.31030	85.9
828.95410	32.2
830.50256	47.9
832.18005	67.9
833.04224	230.0
833.85474	114.8
834.85364	112.2
835.65149	72.0
836.88904	58.0
838.13062	74.3
839.03223	201.9
839.86023	188.7
840.55334	342.2
841.61890	1245.2	y (16) (2+)-P
842.53259	276.6
843.27197	131.6
844.40869	1036.6	y (8) (1+)
845.55103	225.9
846.52026	44.3
849.12952	737.4
850.05420	404.2
850.97668	287.1
852.02148	61.8
853.25525	61.3
854.02734	59.8
854.95422	64.1
855.61096	77.4
856.62488	76.7
857.32617	55.8
858.33643	40.6
859.40991	67.3
860.43835	47.1
861.61646	43.2
862.51538	118.9
863.64087	242.5
864.45923	271.8
865.54688	27.6
866.24829	119.8
867.57373	181.3
868.26123	76.1
868.95630	46.1
869.74048	75.5
870.60193	79.1
871.47083	171.2
872.14478	30.9
872.88257	28.6
874.04785	44.2
874.70642	39.6
875.79175	185.5
876.63892	19.1
877.38013	16.9
878.42456	120.5
879.24658	15.9
880.00671	80.2
881.03906	177.5
882.11670	97.9
883.30176	217.3
884.08044	67.7
885.35571	73.6
886.42883	72.8
887.42798	22.5
888.08484	35.0
888.81494	252.8
889.74146	292.5
890.43811	431.6
891.43286	62.9
892.26489	33.9
893.48303	104.4
894.48718	93.0
895.53882	64.2
896.61804	133.2
897.41565	283.4
898.29236	758.4	y (17) (2+)-P
899.43909	193.6
900.21045	93.2
901.10803	64.3
901.77148	26.6
903.71350	242.2
904.89771	71.4
906.00793	90.2
907.01941	116.7
908.11694	113.1
909.24329	31.1
910.17383	212.7
911.04346	207.1
912.33521	112.4
913.20972	99.9
914.25818	109.7
915.08240	94.4
916.26599	338.1
917.23450	85.6
918.54602	132.4
920.24719	85.8
921.17969	43.4
922.22681	251.3
923.50049	308.3
924.57678	222.1
925.53662	73.9
927.14795	196.5
928.45703	187.3
929.49268	143.3
930.17920	265.8
931.03699	114.4
932.12109	371.7
933.30212	347.2
934.48376	40.7
936.22131	181.6
937.08350	116.0
938.12634	541.4
939.03943	85.0
941.06116	126.3
941.99695	232.1
943.01648	94.1
944.06848	410.8
945.17957	171.7
947.24573	762.6	y (17) (2+), b (9) (1+)-NH3-P, b (9) (1+)-H2O-P
948.41125	48.5
949.65088	131.5
951.60986	835.7
952.45007	548.8
953.32300	2703.7	[M+2H] (2+)-H2O-P, [M+2H] (2+)-NH3-P
954.51660	112.9
955.74927	246.6
956.43872	169.5
957.67236	258.1
959.39331	637.8	y (9) (1+)
960.74597	2088.6
961.95190	11995.9	[M+2H] (2+)-P
962.59033	9397.7
964.25415	178.9
965.17725	148.8
965.86328	180.6
966.58423	29.4
967.31079	352.1
968.55115	62.0
970.17590	153.5
971.15173	618.0
972.39478	1303.7
973.21143	113.7
974.49048	179.6
975.80310	243.3
977.32275	893.9
978.19604	3790.4
979.08203	667.9
979.93335	518.7
980.95557	109.0
982.15747	267.8
983.03296	256.3
983.79688	191.8
984.71997	305.8
985.66016	258.4
986.95544	176.2
987.88757	254.2
988.62573	193.9
989.66138	472.3
990.54297	133.2
991.62231	477.8
992.45923	819.2
993.36816	915.2	[M+2H] (2+)-NH3-H2O
994.24268	221.0
995.15833	409.6
996.03992	553.1
997.17773	313.3
998.29761	174.6
999.10339	239.3
999.85522	16.1
1000.58374	137.6
1001.47437	96.2
1002.20215	45.5
1012.45117	27.2
1014.94043	21.3
1015.93774	10.7
1017.58069	37.9
1019.99561	21.5
1021.38538	16.6
1022.09485	56.7
1022.88855	36.7
1024.21362	82.4
1025.27917	23.8
1026.02246	53.6
1027.31384	11.1
1029.45508	10.7
1030.27808	7.3
1031.64917	121.9
1032.46838	29.1
1033.59802	115.9
1034.36658	44.9
1035.62573	59.6
1036.30371	14.0
1037.04297	75.8
1040.15283	141.0
1041.47021	146.8
1042.43359	20.8
1044.11035	78.5
1044.84937	7.4
1045.94482	19.1
1046.56128	9.2
1047.54358	8.9
1048.75928	14.4
1050.02100	28.4
1051.17859	72.5
1052.23975	55.6
1053.05957	14.8
1053.99951	90.0
1055.55933	32.0
1056.48206	75.5
1057.44055	42.1
1058.71216	135.4
1059.76294	124.2
1060.40259	26.8
1061.74341	173.1
1062.68848	148.7
1063.50574	107.8
1064.23572	55.6
1067.01550	139.3
1068.29810	128.2
1070.04846	98.1
1071.22009	105.2
1072.19397	53.5
1072.94971	23.1
1073.94019	34.7
1074.84570	84.5
1076.10730	59.7
1077.08545	33.1
1078.66772	76.8
1079.68091	138.3
1080.56653	50.3
1081.31140	16.0
1082.45166	57.4
1083.72888	11.1
1084.61340	24.2
1085.31152	36.9
1086.00623	36.3
1087.06653	53.7
1088.54395	140.5
1089.43848	143.8
1090.49927	125.6
1091.56335	67.1
1092.27820	69.7
1093.43506	17.9
1094.27515	4.0
1095.95947	40.4
1096.92041	39.6
1098.03125	76.1
1098.83997	31.7
1099.61621	28.4
1101.01709	34.5
1102.09680	69.9
1103.24512	73.0
1103.94360	17.7
1104.70801	24.2
1105.59644	69.1
1107.08301	82.5
1107.79370	20.6
1109.19421	141.9
1111.06104	6.7
1112.06323	23.3
1112.78149	17.5
1113.93176	101.6
1114.96973	103.9
1115.95508	21.6
1117.42676	31.0
1118.45410	17.9
1119.52930	71.6
1121.61035	30.4
1122.43311	38.1
1124.57874	20.8
1125.33301	68.0
1126.05615	68.2
1126.96326	177.1
1128.03882	61.7
1129.14832	45.9
1131.52698	13.3
1133.66138	47.2
1134.89514	36.8
1135.73975	86.5
1138.33118	61.4
1141.75696	63.7
1143.09717	25.1
1144.40698	31.5
1145.02637	14.6
1146.45630	25.1
1147.58704	52.2
1148.50671	40.4
1149.37500	6.8
1150.26440	48.3
1152.08167	16.7
1152.77832	8.2
1153.78638	51.3
1155.38855	67.6
1156.36328	35.2
1158.14771	104.4
1159.37671	33.2
1160.46484	74.9
1161.52661	62.9
1164.07520	62.1
1165.21826	92.5
1166.08154	32.7
1167.78296	81.2
1168.84180	189.6
1169.65491	3.4
1171.07690	53.3
1173.16626	32.9
1174.39172	7.3
1175.69653	271.2
1177.38843	591.4
1178.45056	678.4	b (11) (1+)-P
1179.65845	130.6
1180.73035	116.8
1181.51343	16.6
1183.17249	5.1
1184.40820	72.3
1185.23352	18.7
1186.11963	74.0
1186.85657	39.3
1187.70325	52.0
1188.52734	101.5
1189.57825	7.2
1191.02246	29.0
1192.43115	57.5
1193.67749	75.9
1196.40015	30.5
1197.85645	130.4
1199.13867	13.4
1200.07251	14.0
1205.45154	55.0
1206.13611	15.8
1206.77295	13.3
1209.41748	16.0
1210.53369	36.3
1211.46521	24.7
1212.31213	89.4
1213.42700	45.7
1214.84912	111.0
1216.34094	27.2
1218.38721	62.3
1219.52917	54.7
1221.30127	78.8
1222.82349	48.7
1224.29858	49.7
1225.78235	37.3
1226.52002	24.7
1227.15381	14.5
1229.41882	61.6
1230.85303	93.7
1231.55920	51.2
1232.44495	117.3
1234.00781	68.1
1234.67285	8.5
1235.28687	53.9
1236.38599	69.4
1237.36816	121.0
1238.86121	167.5
1239.59692	6.8
1241.21790	65.3
1242.44702	32.3
1243.52966	52.1
1244.57153	7.5
1245.46094	20.7
1246.83362	113.0
1247.68359	67.3
1248.69189	29.8
1249.49487	14.8
1250.97681	95.0
1251.72217	33.1
1253.23145	66.2
1254.57544	582.2
1255.51782	363.1
1256.61121	260.5
1257.42041	228.4
1258.47571	24.1
1259.41431	214.9
1260.32666	140.3
1261.43921	66.7
1262.78992	147.8
1263.80652	539.6
1264.73608	101.4
1265.58301	93.4
1266.54077	87.0
1267.40454	59.2
1268.05542	9.5
1269.54285	53.4
1270.58484	81.7
1271.85461	606.2
1272.49487	7931.9	y (12) (1+)
1273.51965	3894.1
1274.68982	366.5
1275.41406	78.4
1276.47412	385.9
1277.50134	307.4
1279.13953	30.1
1280.62573	37.1
1283.06274	33.8
1283.97412	49.8
1284.67847	22.4
1285.64917	43.8
1286.58704	42.0
1288.47119	77.8
1289.24670	8.5
1290.52502	18.8
1291.31091	21.5
1292.78564	15.4
1294.42712	93.7
1295.21924	50.7
1296.10229	163.4
1296.97815	109.9
1298.27832	87.5
1299.48010	30.2
1301.08313	50.4
1301.99207	31.7
1302.89099	71.7
1304.10303	48.0
1305.53357	46.2
1307.25415	191.1
1308.11902	170.0
1308.81213	19.5
1309.77209	71.0
1310.73328	35.3
1312.46704	76.0
1313.40820	91.2
1314.20483	81.3
1315.10632	33.1
1316.72742	27.4
1318.22839	141.6
1318.96472	54.7
1319.78564	13.7
1321.27673	168.6
1322.05359	142.4
1323.70020	37.7
1325.24060	162.9
1326.52136	146.3
1327.58765	66.3
1329.97107	46.9
1330.89392	51.6
1331.53394	56.7
1332.62512	33.6
1333.65393	13.0
1335.14929	85.0
1336.38904	44.8
1337.88037	18.3
1339.24072	5.5
1340.29260	61.5
1341.63000	139.9
1342.46350	2.6
1343.24219	18.2
1344.48718	48.5
1345.45190	198.5
1347.12830	72.3
1347.79053	18.3
1348.62268	65.9
1349.61804	15.4
1350.89270	141.4
1351.52466	9.5
1352.63770	104.3
1353.53308	197.4
1354.58606	117.4
1355.61548	193.7
1356.73816	98.0
1357.58435	44.7
1358.94092	16.3
1359.78406	39.0
1361.07361	34.1
1362.91541	110.4
1363.87952	150.9
1364.57922	438.5
1365.38062	270.8
1366.32092	55.7
1367.95837	268.6
1369.32166	276.8
1370.34558	133.4
1371.39697	26.6
1372.33521	17.9
1372.95154	70.2
1374.63684	18.8
1375.39197	96.1
1376.24121	92.9
1377.47913	50.2
1378.54163	202.9
1379.95227	77.9
1381.22278	15.6
1383.16431	54.7
1384.53308	63.0
1385.51270	38.9
1387.56409	801.5	y (13) (1+)
1388.65930	562.6
1389.63440	36.7
1391.05908	36.2
1392.31128	97.2
1393.52795	17.4
1394.49634	5.5
1395.48938	10.4
1396.64575	30.5
1397.62659	28.2
1400.37451	89.2
1402.65759	14.9
1403.49036	72.6
1404.72742	46.5
1405.39551	24.5
1406.27771	13.7
1407.54028	40.7
1408.68372	17.9
1410.35730	4.2
1411.66174	37.4
1412.65198	79.2
1413.43372	32.2
1414.48669	55.1
1415.58057	104.7
1416.30457	45.5
1417.68127	87.8
1419.66516	24.5
1421.13147	99.3
1422.89319	21.6
1423.67371	110.7
1424.48352	9.6
1425.56970	47.4
1428.10168	30.6
1429.07898	77.6
1429.95007	26.9
1430.73694	5.9
1431.97864	81.4
1433.26160	172.1
1434.49719	153.8
1435.37903	11.4
1436.47632	59.9
1437.69775	9.5
1438.42639	61.6
1440.35242	8.2
1441.16565	57.4
1441.87024	91.0
1442.68604	28.2
1443.74805	13.5
1445.06189	13.0
1445.74011	12.1
1450.91882	25.6
1451.58936	114.9
1452.73938	63.6
1453.35852	34.0
1454.21460	26.9
1455.10413	5.5
1456.69824	57.3
1458.52026	5.3
1462.27600	7.4
1463.01721	40.3
1463.70520	27.5
1464.72620	4.7
1466.73254	59.4
1468.39197	18.2
1469.31726	95.1
1470.46143	45.1
1472.47424	24.2
1473.77039	13.7
1474.62817	23.3
1476.56091	38.3
1480.53333	71.7
1481.22693	21.2
1481.92468	10.2
1482.71277	29.0
1484.32410	19.5
1485.78296	16.7
1487.30334	20.4
1487.97583	8.2
1492.63635	54.9
1494.45569	81.1
1495.84583	27.7
1498.15540	56.0
1498.84607	3.1
1499.82483	24.6
1505.58179	22.6
1510.80176	55.9
1513.27039	4.7
1514.56030	7.1
1515.69836	54.3
1516.74854	55.8
1517.62585	4.2
1519.20325	59.7
1520.09351	49.3
1526.48376	8.7
1527.47205	20.3
1528.42908	13.3
1531.49500	233.2
1532.60449	131.3
1533.83313	13.1
1535.35315	20.8
1537.38843	18.9
1538.61194	24.8
1540.80359	58.5
1542.58655	21.3
1543.84241	53.4
1546.61060	29.8
1548.48877	187.2
1549.53662	733.0	b (15) (1+)-NH3-P, b (14) (1+)
1550.61829	290.3
1551.47388	31.0
1552.51392	8.7
1559.59509	78.4
1560.43433	52.7
1562.08386	11.6
1563.16614	25.3
1565.49695	28.2
1566.56506	376.4
1567.44165	418.6
1568.53406	122.3
1569.83105	13.5
1575.00745	21.4
1577.00439	25.5
1577.68518	35.0
1578.95105	68.0
1580.60815	46.1
1581.37390	13.3
1584.65222	26.8
1585.71008	36.8
1586.54077	15.2
1590.43298	8.2
1592.60791	16.3
1594.49939	64.8
1595.67297	194.7
1596.82581	30.3
1597.62488	37.3
1602.77039	30.3
1604.73181	43.1
1607.29553	22.1
1610.30261	16.6
1611.82898	329.1
1612.59814	2510.4	y (15) (1+)
1613.61230	1984.3
1614.84827	270.3
1616.69153	44.9
1621.52002	16.7
1623.78381	23.0
1625.76160	31.2
1628.58093	53.3
1629.52820	67.5
1630.59583	9.9
1631.98206	17.0
1640.56140	22.9
1644.67981	22.5
1645.53235	50.4
1646.71069	126.4
1647.54309	137.1
1648.65051	97.8
1658.77356	20.1
1664.52075	1638.0	b (15) (1+), y (16) (1+)-NH3-P, b (16) (1+)-P, y (16) (1+)-H2O-P
1665.65845	1284.2
1666.65552	198.6
1668.18188	35.5
1670.76721	11.6
1675.45447	17.3
1679.80945	25.5
1681.46790	99.1
1682.54529	198.4
1683.84753	62.5
1687.20435	20.2
1688.25891	12.5
1691.35559	31.1
1692.88599	26.4
1698.83948	17.0
1700.75769	13.7
1702.45081	18.6
1709.49976	8.5
1711.56335	8.0
1716.28088	15.4
1717.62463	32.8
1720.10022	16.7
1723.40222	8.9
1726.49207	10.6
1727.72351	31.5
1729.87463	11.8
1733.76624	46.3
1742.63489	7.2
1747.50122	20.7
1748.50061	80.8
1751.86267	21.3
1754.07629	63.4
1761.78479	44.0
1762.87769	16.3
1766.96643	9.0
1771.95276	22.6
1776.52307	4.3
1777.89709	53.5
1779.08215	60.2
1780.43225	100.4
1781.07043	3.8
1789.51648	15.4
1795.80676	41.4
1797.73560	18.2
1801.50964	5.9
1804.63318	20.0
1806.12476	14.1
1822.91467	8.0
1823.77063	43.8
1828.42603	30.5
1839.73962	14.3
1845.92395	8.9
1850.13220	4.2
1862.66541	17.3
1863.84753	9.9
1866.53735	24.2
1873.93042	90.2
1874.76917	69.1
1875.97742	51.3
1885.67700	20.5
1903.95935	18.5
1905.59741	30.3
1916.28296	8.6
1950.31323	24.2
1969.35632	17.6
