# Supplementary material for: Phosphoproteomic Analysis of Platelets Activated by Pro-Thrombotic Oxidized Phospholipids and Thrombin
Source: PLoS One. 2014 Jan 6;9(1):e84488. doi: 10.1371/journal.pone.0084488 (PMC3882224; doi:10.1371/journal.pone.0084488)
Supplement: Annotated Spectra S3 — (ZIP) [file pone.0084488.s006.zip › KLSSANSLPAGEQDSPR_-11_2_49548.txt]

m/z	i	matches
175.23479	80.3
182.99860	19.0
184.91895	51.4
186.13861	45.6
187.23941	22.8
198.23482	46.0
199.29393	44.3
201.14932	68.7
216.18234	32.4
221.15424	7.9
223.05104	25.7
225.11421	8.8
226.30577	68.9
227.04086	98.2
228.13696	41.0
232.18781	67.0
236.98346	65.3
238.15997	38.3
238.95268	34.3
241.23116	50.2
242.46707	82.0
243.41579	17.8
244.11801	38.8
246.45358	96.1
255.20784	16.3
258.00272	54.8
260.13931	25.7
261.04379	24.0
262.22263	35.8
265.23895	66.1
269.09778	10.0
271.31339	130.1
272.32181	832.7	y (2) (1+)
273.25787	108.8
275.32126	31.3
278.49631	13.1
284.27710	17.8
288.32983	12.4
292.72357	114.3
293.37231	93.5
297.53287	130.2
298.83533	52.0
300.03018	50.0
301.81061	240.4
303.19800	72.5
306.06839	15.8
311.16364	71.7
314.13730	51.3
315.21698	51.3
316.07080	23.6
317.29706	58.4
321.16635	36.1
322.90829	147.9
324.18869	35.4
324.94885	10.0
326.52545	61.3
329.12622	233.7
331.36322	100.3
333.01111	72.8
335.75684	107.5
336.61078	32.1
337.42950	72.0
341.62506	245.6
343.24860	36.3
344.72394	135.0
345.38019	87.2
347.14130	100.3
348.31732	244.3
354.24774	34.3
355.45056	133.5
356.46198	36.7
359.37036	1127.5	y (3) (1+)
360.40741	128.0
362.00854	70.9
363.02087	35.5
364.19055	21.2
365.35651	33.1
366.12750	221.1
367.15857	61.6
368.17676	50.2
369.70209	78.0
370.33026	36.3
374.23267	23.5
374.97577	60.4
376.08307	68.9
377.67297	184.3
378.44843	1026.8
380.98199	37.0
383.40466	413.7
384.15479	27.6
386.02136	506.2
387.37097	394.6
388.04553	62.3
389.12299	19.7
392.43152	1976.2	b (8) (2+)-P
393.85663	95.3
394.96289	653.7
396.22467	114.9
398.14191	86.8
399.22052	32.4
401.17493	237.8
402.34741	87.8
403.31775	44.7
404.18634	73.6
405.82819	51.1
410.38544	30.1
417.21191	50.2
418.10516	211.8
419.05615	127.5
421.04694	37.9
423.09418	69.1
423.69720	10.4
424.39923	14.5
425.31512	83.9
426.15253	113.1
427.31354	163.9
428.37036	273.9
430.74261	36.1
432.84351	281.0
434.46405	48.6
435.81976	133.5
437.24597	31.3
438.02557	42.1
439.26788	183.5
440.68048	945.8	b (9) (2+)-P, b (8) (2+)
441.33148	675.0
442.27649	53.2
444.42072	56.7
445.67841	96.2
449.23505	65.4
450.33081	149.8
451.07001	36.0
451.80902	112.8
453.32733	87.8
454.52625	28.3
456.35547	71.5
457.26917	26.0
459.31970	30.3
461.25891	183.6
463.45325	36.6
464.30219	13.3
466.26501	197.4
467.09528	100.6
467.69879	95.9
470.05035	879.5	y (9) (2+)-NH3, b (5) (1+)-H2O, y (9) (2+)-H2O, b (5) (1+)-NH3
470.89996	243.1
472.01123	465.2
473.51965	187.7
474.37073	1563.1	y (13) (3+), y (4) (1+)
475.50311	204.1
476.31091	1309.6	b (10) (2+)-P
477.00348	474.6
477.81378	224.6
478.76978	13817.1	y (9) (2+)
479.58643	7509.4
481.34235	390.1
482.46014	134.5
483.13715	190.4
484.91235	316.4
485.65826	72.8
487.29144	313.7
488.41425	148.4
489.98468	445.8
490.74573	149.5
492.85742	89.6
494.27789	65.4
496.05005	96.6
497.53619	43.3
498.80658	310.0
499.44733	53.9
500.31830	201.6
501.19830	20.8
502.39203	321.9
503.17889	172.7
504.69135	988.2	b (11) (2+)-P
505.44836	476.3
506.32135	80.0
507.25238	184.6
508.13605	251.4
508.76801	11.8
509.63593	146.9
510.41278	36.0
511.37946	34.4
512.45947	120.6
513.39319	238.0
514.27893	405.8
515.62433	529.2
517.01892	822.3	b (15) (3+)-NH3, b (10) (2+)-NH3, b (16) (3+)-H2O-P, b (15) (3+)-H2O, b (10) (2+)-H2O, b (16) (3+)-NH3-P
517.67828	27.9
518.83173	2067.4
519.76392	87.3
520.88849	59.2
522.53760	64.6
524.28070	155.3
525.31769	793.8	b (10) (2+)
526.26495	296.8
527.10681	23.2
528.40747	87.4
529.31110	213.3
531.31647	298.2
532.57715	22.7
533.22681	284.7
534.63287	591.1
535.65826	433.4
536.39166	76.4
537.46497	70.0
538.50177	168.4
539.21411	126.0
540.30853	1937.2
541.52197	1770.2
542.70691	612.6
543.45972	382.3
544.18384	108.7
544.80963	21.0
546.18805	602.2
547.16083	654.9
548.16431	503.7
549.49969	172.6
550.44391	249.7
551.50934	29.6
552.41974	77.3
553.35468	262.9
554.26343	508.3
555.43933	551.7
556.18036	304.0
557.13837	168.0
558.28241	321.4
559.30426	108.6
560.78204	271.8
562.12964	187.8
563.10596	1884.8
564.11798	1397.9	y (16) (3+)-H2O, y (16) (3+)-NH3
564.83051	524.1
565.99139	334.3
567.21289	638.4
568.31342	489.1
569.11951	1175.7	[M+3H] (3+)-NH3-H2O-P
570.01709	1213.2	b (12) (2+)-P, y (16) (3+), y (11) (2+)-P
571.12701	182.8
571.99072	172.7
573.13861	1523.7
574.13995	1280.7
574.86798	2660.2	[M+3H] (3+)-NH3-P, [M+3H] (3+)-H2O-P
575.74255	126.9
577.25165	943.8
578.10101	205.3
579.26697	3492.0
580.41730	10056.5	[M+3H] (3+)-P
581.23041	4159.4
582.37469	293.4
583.31561	842.0	b (6) (1+)-H2O
584.40155	1298.5	b (6) (1+)-NH3, y (5) (1+)-H2O
585.17236	418.9
586.15546	356.3
587.35529	499.0
588.67371	673.8
589.36322	115.2
590.43225	351.3
591.34833	769.4
592.29950	517.8
593.11224	116.1
593.94672	958.7
595.08344	817.4
595.95764	500.1
597.66046	1238.8
598.71167	491.2
599.90204	1662.7
600.89215	1676.4	b (6) (1+), [M+3H] (3+)-NH3-H2O
601.84747	1172.1
602.90930	3556.7	y (5) (1+)
603.95447	1159.3
604.69781	137.7
605.54144	94.4
607.19525	55.5
610.33722	49.9
615.73322	133.2
618.06354	235.5
618.90991	32.8
620.43097	17.8
621.17456	61.5
624.63025	178.7
626.13910	152.4
626.98462	258.6
628.53333	33.1
629.97882	290.6
632.47260	145.5
633.40692	921.8	b (13) (2+)-P
634.26520	330.9
635.98792	70.9
637.10962	227.9
638.15057	175.7
639.95154	287.0
642.29999	434.4
642.97955	42.1
644.46851	245.0
645.27808	113.9
646.11926	94.1
647.93518	152.0
649.11609	76.8
650.47711	168.0
651.69519	160.4
652.96356	172.4
655.20172	372.2
656.31342	218.5
658.42609	51.9
659.36731	15.2
660.15228	64.6
661.46600	126.4
664.57336	371.4
665.86835	192.1
669.00940	95.9
670.30457	638.4
671.50409	371.5
672.26324	15.2
673.41180	112.7
675.87280	184.5
676.71100	96.9
678.02777	222.8
679.59546	309.1
680.26508	10.9
682.04510	630.7
682.65698	375.2
683.53394	452.7
686.67059	11.1
687.77612	65.4
688.46893	132.5
689.63190	92.3
690.81250	388.1
691.51935	235.8
693.93518	60.2
695.98883	181.7
697.44562	255.4
699.04132	12.2
700.12238	147.2
701.92456	36.9
703.31097	50.6
704.10980	41.0
705.48315	108.6
706.60870	33.2
708.26563	44.4
711.34528	437.0
712.82880	151.2
713.45941	47.1
715.22015	50.9
716.58710	145.2
717.46729	118.3
718.38916	146.8
719.35492	66.8
720.73712	76.2
721.65149	103.2
723.09973	92.8
724.23224	25.7
725.36737	303.4
726.28424	63.8
726.94415	131.2
727.80939	214.9
729.13562	89.1
731.13599	665.7
731.78754	312.7
732.60297	81.6
733.30408	346.1
734.43097	961.6	b (15) (2+)-P
735.44940	75.5
738.11346	85.9
739.97040	1410.4	b (14) (2+), y (15) (2+)-H2O-P
740.97900	231.0
741.58069	68.0
742.85712	46.7
743.66071	113.9
744.53992	13.0
746.14459	238.8
747.13818	123.6
749.39038	392.4
750.13324	247.5
751.04492	141.0
753.42279	320.3
754.31030	84.3
755.56281	369.1
756.29248	87.1
759.72998	129.8
761.14685	416.4
762.81982	336.8
763.51093	193.6
766.00079	387.2
766.87482	28.1
768.58948	367.5
769.50568	79.1
771.10229	365.5
773.51398	64.5
774.67841	240.9
775.81366	168.7
776.44928	54.1
778.23242	516.5
779.41974	75.5
781.42352	119.2
783.37891	6646.5	b (15) (2+), b (16) (2+)-P, b (8) (1+)-P
784.43335	2133.3
785.40680	281.2
786.75934	133.6
788.30365	2149.6	y (7) (1+)
789.40350	1134.4	y (15) (2+)-NH3, y (15) (2+)-H2O
790.38385	50.9
791.95770	101.6
794.26031	36.9
795.45807	27.8
797.44495	102.4
798.55084	244.5
800.74701	296.9
801.39014	745.6
802.52344	569.8
803.78387	178.6
804.56744	40.7
805.76520	43.3
808.60168	252.5
809.26508	298.9
810.25763	187.5
811.45087	723.7
812.32062	10.0
813.22430	91.1
814.38519	176.9
816.60126	213.1
818.04059	143.2
818.91803	944.1
819.73877	602.6
822.78125	112.1
823.83734	442.8
824.64935	182.1
825.71405	146.7
828.96350	14.4
830.10114	94.1
831.72577	100.8
832.35486	320.4
834.95209	76.1
836.63019	8.8
837.37463	90.9
840.31659	124.3
841.01831	12.1
841.74414	41.9
842.46143	129.7
843.50275	108.6
845.33319	110.3
846.06879	277.3
848.03400	25.3
850.50568	11.1
851.31592	27.3
853.15771	194.2
854.94531	174.2
857.36554	66.6
859.39307	1025.3	y (8) (1+)
860.26495	370.1
861.16425	109.7
862.61920	319.9
863.48505	262.4
864.51923	148.1
865.86554	150.2
867.45996	184.6
868.23431	413.1
869.17847	71.3
870.06390	25.9
871.30353	33.1
876.19757	18.5
879.98700	51.3
881.28839	2273.9	b (9) (1+)-P, b (8) (1+)
882.36688	1015.6
883.15796	333.4
884.45599	77.0
888.78491	91.6
893.64606	27.1
895.02411	177.5
898.10229	157.2
899.10156	222.1
903.30231	89.9
904.26318	16.7
906.14282	28.0
907.03442	24.2
908.71832	179.3
909.86987	81.5
910.66675	65.9
912.03705	85.3
918.37506	22.3
920.23322	51.1
921.24530	112.4
922.37354	154.0
926.61798	45.5
934.56354	24.8
935.43774	60.2
936.84052	93.1
938.19360	287.1
939.38141	302.0
940.66602	55.5
943.32611	37.9
944.81708	90.1
946.97217	22.4
948.20917	208.7
949.34058	111.3
951.02997	188.1
951.99951	131.8
953.38751	20.1
954.56250	124.5
956.32599	2347.0	y (9) (1+)
957.43817	1158.7
958.47760	87.4
959.98975	58.6
963.95685	29.8
965.23700	149.2
966.95142	39.9
968.08563	74.5
969.87109	362.4
974.80634	41.5
975.55817	23.9
978.64081	57.8
980.28607	15.6
981.45013	156.7
989.51910	83.9
991.64825	28.0
993.04474	12.2
997.14398	64.3
998.57367	102.1
1004.44116	41.1
1007.02911	44.5
1008.56763	158.7
1009.37549	66.2
1013.73004	38.3
1015.69922	162.7
1020.26422	131.8
1023.74530	62.4
1028.33667	53.6
1030.83679	100.7
1034.14282	35.0
1036.38550	951.5
1037.33716	257.1
1043.03906	36.9
1045.73560	58.1
1049.28638	841.0	b (10) (1+)
1050.27637	423.0
1051.38513	79.1
1052.70776	274.9
1069.37256	87.0
1071.14038	28.0
1072.53101	68.1
1075.28748	60.1
1076.13501	114.0
1084.56079	43.7
1089.71216	105.5
1093.64746	106.7
1094.43396	63.7
1106.41614	269.0
1107.50061	242.7
1115.13867	43.0
1121.53491	35.5
1123.16394	21.2
1137.14648	40.5
1138.61926	62.4
1150.43176	47.8
1152.23914	54.7
1155.26709	18.6
1156.26782	34.3
1172.41089	28.0
1193.03284	42.3
1217.55627	53.6
1235.35046	231.2
1236.71411	120.8
1237.37903	20.0
1271.67029	22.3
1284.58496	46.6
1289.02417	32.2
1290.36621	26.5
1295.17224	28.0
1327.53967	18.9
1331.83093	45.1
1340.31360	78.3
1420.08936	37.8
