# Supplementary material for: Phosphoproteomic Analysis of Platelets Activated by Pro-Thrombotic Oxidized Phospholipids and Thrombin
Source: PLoS One. 2014 Jan 6;9(1):e84488. doi: 10.1371/journal.pone.0084488 (PMC3882224; doi:10.1371/journal.pone.0084488)
Supplement: Annotated Spectra S3 — (ZIP) [file pone.0084488.s006.zip › KLSSANSLPAGEQDSPR_-14_2_69893.txt]

m/z	i	matches
272.29816	30.8
274.31110	4.6
281.38416	8.7
283.49164	8.2
293.30054	48.7
294.38611	8.8
299.70770	3.3
306.34048	23.8
310.95813	16.8
312.45892	17.3
313.14661	14.4
319.24307	12.5
323.36526	31.8
325.23553	12.9
329.31012	66.0
330.41550	30.0
332.24918	5.2
340.13046	10.0
341.31400	5.5
342.56165	8.1
347.24127	9.5
352.24908	5.5
356.31958	1.9
359.31100	535.5
360.38385	84.1
363.86627	9.2
365.13586	8.2
369.32690	4.1
373.62872	2.4
375.35864	5.2
379.40106	36.8
384.06311	1.9
386.36066	5.2
388.39709	42.2
391.32819	2.5
392.27594	40.8
395.23047	8.3
398.45428	6.2
400.33676	12.5
407.56995	18.4
408.83063	13.9
411.38281	6.0
416.16217	5.2
421.23041	5.6
422.49133	24.4
424.35602	6.6
428.22363	38.5
429.11102	7.0
433.55194	7.9
434.22968	2.2
435.24725	7.7
438.00977	6.0
439.14136	9.4
440.24353	20.9
444.06561	4.6
446.14807	10.3
451.35754	11.1
455.18524	6.8
456.29327	10.6
457.53845	4.1
469.55750	8.2
470.59937	20.5
473.32733	11.2
474.26941	51.7
475.05145	20.9
475.69348	11.4
476.29584	11.1
478.14429	5.2
479.04926	20.8
481.36719	9.0
486.24969	7.3
487.61627	68.7
488.46436	4.1
493.99115	19.2
497.33313	1.9
503.06226	4.6
504.54498	7.6
506.17365	18.4
507.06775	16.5
508.11682	7.3
519.35321	6.2
524.27277	10.3
525.17352	70.8
526.56683	2.2
529.16290	8.0
531.52289	42.1
533.83789	11.3
538.39935	17.6
539.28571	8.7
540.35345	7.4
542.06946	96.1
543.14758	31.0
546.35815	8.4
551.05341	9.2
552.34509	9.7
556.40918	6.8
562.48444	23.3
564.66272	23.7
565.27008	21.4
566.43494	73.6
567.33203	27.6
573.24860	13.2
578.31360	9.5
580.42834	12.3
581.36108	6.0
583.45068	42.4
584.45709	154.3
585.36572	53.8
586.21771	15.0
590.36871	19.2
594.35736	8.1
601.24908	78.3
602.41748	437.8
603.43597	115.8
605.28265	10.9
608.21643	30.6
616.94897	37.3
617.92474	16.5
618.58282	16.2
619.33948	17.3
620.22241	90.1
620.84589	3.8
621.50348	15.7
625.64197	25.1
630.45599	13.0
633.35291	10.1
635.08643	36.2
637.38190	30.9
638.28113	17.8
641.58221	14.1
651.45569	46.0
652.38525	24.4
653.26111	104.4
654.37323	40.2
655.24359	22.6
656.71838	4.9
658.05072	19.5
661.30902	13.4
663.84735	10.9
666.37427	13.0
668.42255	9.3
669.47638	9.8
670.40814	386.8
671.25482	67.8
672.30768	14.6
673.01910	8.2
676.58380	12.9
679.39539	11.8
681.68719	32.1
687.25098	32.6
691.38452	11.4
693.21704	17.3
696.54974	6.8
697.36627	15.2
711.11859	22.1
712.30243	14.9
713.43500	25.5
716.60352	31.5
718.05096	3.9
721.54266	9.0
724.40839	31.0
726.19476	5.4
728.93652	13.9
729.55182	8.7
730.41223	18.1
731.50287	64.4
732.38989	51.5
735.48529	11.4
738.14557	18.7
739.25775	5.3
740.62701	81.1
741.60779	26.3
743.26947	4.6
746.39868	11.6
747.33728	14.3
748.26904	71.6
749.36218	73.5
750.39270	45.5
755.40826	24.4
756.38782	6.5
758.77765	25.8
763.84454	33.4
765.44342	80.4
766.24323	202.9
767.39819	53.4
768.40344	24.1
770.64819	46.6
772.45673	70.3
774.20819	15.2
775.54950	40.7
777.07269	26.5
780.71960	22.0
782.05414	25.7
783.37640	1363.6	b (15) (2+), b (16) (2+)-P, b (8) (1+)-P
784.49408	554.5
785.71655	25.2
788.42389	308.5
789.35498	105.4
790.20844	80.7
791.34436	26.3
792.53424	21.2
794.08679	36.7
796.72186	4.6
797.56708	62.9
798.40253	204.5
799.27893	126.2
800.07690	40.0
801.37567	44.7
802.65240	12.5
803.95941	82.6
806.39276	243.3
807.37958	13.4
808.11353	3.5
809.48743	8.1
810.19293	16.8
811.78516	42.0
820.14008	90.5
822.56219	2.7
823.86920	25.5
828.21393	41.0
830.64453	12.7
836.52472	12.4
837.65540	23.4
838.99292	9.3
841.15955	25.6
842.75830	30.3
843.94739	60.4
845.17700	27.5
845.96393	45.1
846.84192	107.9
848.44452	47.3
849.09827	7.4
850.32172	3.0
851.83301	80.2
852.71558	453.7
853.83014	158.1
855.01819	163.3
855.75623	72.2
859.42712	177.4
860.89478	1384.0
861.55133	2305.8	[M+2H] (2+)-NH3-P, [M+2H] (2+)-H2O-P
862.21112	829.8	b (9) (1+)-H2O-P
863.19666	101.6
864.15924	154.0
865.12329	20.4
865.99316	54.1
866.67487	11.8
869.92035	8698.1
870.60168	11758.6	[M+2H] (2+)-P
871.51019	486.2
872.51300	98.6
873.56036	25.6
874.45428	107.0
876.10529	10.6
877.44916	7.3
878.93927	236.3
879.59509	1760.1
880.56549	165.7
881.26080	414.5
882.25018	103.6
883.16241	59.8
884.05286	64.3
884.77429	1.9
887.13190	74.8
888.09283	15.4
889.35571	104.1
890.10638	13.8
892.04193	271.6
893.15875	118.1
895.72040	15.9
898.19183	46.8
900.73065	544.7
901.34467	828.9	[M+2H] (2+)-NH3-H2O
901.96423	566.9
903.13324	32.6
904.56635	37.5
906.07343	8.5
906.84753	59.0
908.59808	86.1
909.65948	129.5
910.56830	141.6
911.72833	14.6
921.59155	17.8
924.83673	20.6
930.57819	11.8
933.34180	19.0
934.48944	24.7
938.47308	223.5
939.42365	101.7
940.19611	24.9
941.31256	5.2
942.19403	6.5
946.52637	9.2
951.46539	15.8
952.41547	37.1
953.58984	12.5
956.38922	3159.9	y (9) (1+)
957.44733	1202.6
958.48907	255.0
959.25464	15.8
959.88599	5.6
962.06641	16.9
969.85913	6.2
973.60699	32.2
977.51099	24.4
980.15009	7.1
987.40741	17.8
991.39642	13.5
994.26117	9.0
996.42285	7.2
1008.53107	41.5
1009.32465	26.4
1013.18750	7.3
1014.06573	12.5
1015.72784	39.7
1018.93085	29.5
1020.98187	13.5
1025.47461	9.7
1026.44250	4.1
1033.02698	22.0
1034.44336	6.0
1036.55603	20.6
1037.42468	44.0
1049.29285	143.8
1050.29224	68.8
1051.44568	33.3
1052.58704	49.7
1053.71790	54.5
1062.45752	12.7
1066.31079	10.3
1069.42554	523.4
1070.58655	364.9
1071.64331	94.8
1073.65320	16.4
1082.21545	16.0
1084.77673	37.7
1086.16113	23.0
1097.44751	37.6
1103.44397	40.5
1105.64624	11.4
1107.25818	76.0
1108.44958	16.5
1109.30566	19.5
1119.31421	32.8
1120.65430	16.4
1121.52173	14.0
1122.12964	13.2
1124.45093	33.0
1137.51050	79.0
1138.53992	216.8
1139.53650	128.6
1140.49463	49.9
1150.40088	12.3
1152.38831	11.2
1153.52759	15.2
1155.12109	4.6
1156.67993	34.3
1157.29443	7.0
1158.28308	27.9
1166.36987	15.7
1167.51147	14.6
1168.51929	3.0
1179.96472	21.8
1180.61353	12.4
1181.39233	23.2
1189.98804	11.6
1198.59656	10.7
1199.39380	5.7
1201.58643	5.0
1206.34009	4.4
1209.67896	4.3
1217.58936	22.8
1218.89429	48.8
1219.95618	10.3
1223.62280	11.4
1227.50110	1.6
1230.78809	9.2
1235.47144	190.9
1236.40186	214.9
1237.47217	156.3
1238.40430	24.8
1239.42334	27.4
1244.88196	5.1
1247.65161	6.7
1252.44507	135.9
1253.73145	43.5
1254.57373	30.3
1259.47131	13.6
1265.63879	6.0
1271.61755	5.7
1273.39709	12.2
1279.48242	14.5
1283.79028	16.2
1287.78186	2.5
1295.99121	23.0
1298.20129	5.4
1306.58459	18.4
1316.40283	46.2
1320.60291	3.5
1323.48669	16.2
1324.33960	6.5
1328.68787	10.0
1333.43445	5.2
1335.89563	18.2
1341.67859	11.0
1345.51233	18.1
1346.15393	14.6
1350.17749	49.8
1350.79260	4.0
1351.52429	135.0
1352.47046	16.0
1353.88733	22.7
1362.61731	3.3
1363.77942	47.9
1364.66394	58.3
1365.44519	13.1
1366.21765	11.5
1380.63367	354.3
1381.49011	139.3
1382.18152	42.8
1382.83240	37.7
1384.81384	14.3
1398.26392	9.1
1403.79016	15.4
1405.25183	9.9
1410.58911	13.2
1411.65515	10.8
1414.58899	23.1
1421.53455	60.9
1422.49902	15.4
1423.37427	21.5
1426.67322	4.3
1436.71057	11.4
1442.36072	23.8
1443.50305	8.8
1444.52637	16.0
1449.53723	33.6
1450.21301	16.0
1451.64343	13.8
1454.65002	5.0
1460.53833	57.1
1461.32825	124.3
1462.48730	92.5
1463.63000	10.3
1467.69617	62.0
1468.30603	16.4
1473.71606	8.1
1478.43372	581.3
1479.45251	472.8
1480.46106	188.3
1483.04773	8.4
1490.42358	35.6
1491.87280	11.6
1492.50464	7.6
1495.04480	7.2
1495.71472	3.5
1496.53137	16.2
1497.78357	90.8
1498.59583	29.1
1499.60925	13.0
1504.37061	14.4
1508.50183	102.4
1509.53857	120.4
1510.60693	8.0
1513.24548	23.8
1529.59729	5.7
1530.29199	4.9
1547.29272	59.5
1548.65161	37.8
1555.75806	6.8
1559.75610	18.8
1560.66321	17.0
1562.67432	21.2
1564.82239	87.7
1565.82019	45.0
1566.50366	21.1
1567.45789	11.6
1577.70422	86.0
1578.57385	70.6
1579.55859	6.6
1582.80688	12.7
1593.79480	6.2
1595.44641	95.5
1596.51208	86.2
1597.69177	6.8
1610.72437	6.2
1611.41638	64.1
1621.89685	6.9
1629.20544	3.0
1638.82068	26.4
1639.84058	6.8
1640.75916	14.6
1644.65027	23.7
1645.72473	9.5
1646.71008	14.9
1647.47925	7.4
1654.02869	4.1
1662.88757	18.8
1663.64734	9.1
1665.99194	7.8
1671.22156	9.5
1710.52356	15.7
