# Supplementary material for: Phosphoproteomic Analysis of Platelets Activated by Pro-Thrombotic Oxidized Phospholipids and Thrombin
Source: PLoS One. 2014 Jan 6;9(1):e84488. doi: 10.1371/journal.pone.0084488 (PMC3882224; doi:10.1371/journal.pone.0084488)
Supplement: Annotated Spectra S3 — (ZIP) [file pone.0084488.s006.zip › KLSSANSLPAGEQDSPR_-15_2_69284.txt]

m/z	i	matches
264.44632	15.5
266.17709	43.3
271.27292	18.4
272.22058	87.2
276.26489	9.8
278.13022	5.1
279.32239	13.0
285.41791	6.5
293.40506	46.1
299.30927	16.7
300.42789	34.1
304.38403	22.8
305.69278	18.1
307.48053	36.8
311.00491	54.8
312.31329	14.6
315.14252	9.2
322.23270	33.2
323.31860	62.0
324.57584	30.9
329.28192	23.4
330.58966	5.7
337.41269	13.0
338.19186	21.3
340.46997	19.5
341.25293	17.2
342.38889	21.5
349.27029	13.4
359.21280	1637.1	y (3) (1+)
360.36261	244.2
363.56738	8.4
364.28568	9.5
365.20773	19.1
366.25452	12.8
376.26910	11.1
377.19989	32.1
380.26917	14.3
381.32150	78.8
382.16663	9.1
388.46680	15.2
389.85126	15.2
392.07367	12.8
394.17148	32.4
398.69202	59.4
400.34012	6.4
401.37335	3.3
407.79303	23.3
408.54279	7.2
411.38763	12.0
416.31213	13.7
421.38477	7.9
423.52344	14.4
427.90375	11.3
434.20715	20.4
435.44019	31.5
437.29999	15.5
450.25104	4.5
451.23944	12.8
451.98682	6.0
455.21533	31.4
456.30408	95.6
457.47668	44.2
459.37433	23.0
460.89392	26.7
468.27155	13.8
469.15338	37.9
470.27539	16.3
471.51709	19.8
474.13104	168.1
475.44208	32.7
479.33575	11.9
480.11951	7.6
480.85876	42.4
483.36755	40.0
485.86719	17.0
487.32379	154.0
488.61810	56.8
494.27374	27.1
496.37250	8.4
499.36151	15.8
503.19653	12.3
504.41217	3.8
506.13641	125.6
507.53760	7.9
508.18481	16.2
509.57794	7.7
518.05719	18.4
519.97052	12.0
521.88000	7.2
522.50128	3.8
524.31659	76.1
525.17163	34.6
534.17432	11.1
536.24957	21.0
539.39716	37.3
540.52728	24.7
541.13422	24.0
542.15173	124.9
543.46204	36.4
546.35791	30.9
547.10956	3.3
552.29578	9.5
556.69617	28.6
564.12097	22.4
565.33746	17.1
566.11963	77.1
567.44147	34.6
570.86804	23.5
574.82678	15.3
576.48303	14.6
580.41644	13.9
581.31610	4.7
581.93024	9.2
583.61798	55.3
584.54492	358.6
585.41656	142.3
586.13239	10.4
588.14545	17.8
593.11230	14.1
599.47369	84.8
601.26398	277.9
602.30267	776.5
603.42755	221.3
604.38367	54.7
608.49463	32.5
616.09320	15.3
619.32770	46.7
620.25586	55.1
621.39532	19.2
625.00452	38.9
626.08606	53.6
627.28693	39.7
630.79504	14.6
634.86566	30.8
636.42340	75.2
637.54291	5.6
638.35376	34.4
639.72729	18.4
644.58221	6.3
652.32611	169.2
653.38556	168.0
655.32916	97.7
656.38000	35.9
658.69116	23.8
661.43427	37.9
662.78369	45.7
663.95233	12.3
669.22687	59.2
670.23932	687.1
671.44720	212.1
672.16730	21.4
677.63428	28.5
678.36359	6.2
679.32867	21.0
682.98718	50.8
687.46429	29.8
688.42145	10.4
693.60681	16.9
696.34528	11.1
697.06677	4.7
706.82062	46.8
710.24127	9.1
711.06329	71.4
711.72308	13.5
714.28900	34.5
717.98712	27.6
719.21356	30.8
721.48779	29.3
723.24811	64.6
724.30841	16.5
724.95734	7.5
727.04901	62.4
729.60724	42.7
730.56195	75.4
731.38068	209.4
732.36505	94.8
733.07684	94.4
738.47412	21.2
739.68988	37.9
740.75751	30.7
747.53510	7.5
748.40057	63.0
749.46429	442.1
750.45831	139.3
751.18634	24.3
752.61597	84.9
754.59167	33.6
755.88287	66.3
757.48236	34.6
758.81793	90.7
761.37848	8.4
765.44598	413.7
766.38226	415.3
767.16254	180.5
768.38672	63.0
770.42816	10.7
771.29120	68.5
772.65668	9.0
775.68829	56.6
776.45807	64.4
780.13361	40.3
781.84613	9.8
783.43317	3088.2	b (8) (1+)-P, b (16) (2+)-P, b (15) (2+)
784.43622	1051.2
785.53485	190.2
788.55011	604.7
789.53186	445.3
790.57831	78.9
791.64044	75.2
793.13831	33.5
794.26379	66.2
795.74860	31.0
797.51099	60.4
798.55670	428.9
799.40289	81.8
801.40094	72.1
802.56110	137.8
803.59283	8.7
804.50140	9.3
805.84198	194.1
806.54517	287.1
807.53668	6.7
809.22260	10.7
810.84393	57.4
812.30206	68.2
813.86566	18.8
814.67432	55.4
815.60132	10.7
817.49908	14.9
818.79572	52.1
819.48828	47.5
820.36420	14.1
822.70093	24.4
824.43384	35.8
826.27301	65.5
827.76251	29.0
828.49286	55.3
830.62994	35.9
832.78876	49.9
835.49554	16.8
836.97296	7.8
838.10004	18.6
841.62634	49.2
843.36127	88.8
844.10205	43.0
845.17181	113.6
846.17621	211.4
846.86719	101.6
848.22028	80.4
850.30511	19.5
852.23944	1129.0	[M+2H] (2+)-NH3-H2O-P
853.22040	295.7
854.10309	31.4
855.12408	445.2
856.13983	116.5
858.05750	31.3
859.74396	279.4
861.24957	5960.3	[M+2H] (2+)-H2O-P, [M+2H] (2+)-NH3-P
861.95172	1604.6	b (9) (1+)-H2O-P
862.59357	425.8
863.40479	143.7
864.58929	169.1
865.70752	135.2
866.32416	49.7
866.99304	21.1
868.57770	15.8
869.95734	19470.9
870.64923	21308.7	[M+2H] (2+)-P
871.57764	921.6
872.66193	152.9
873.41217	66.8
874.08673	16.5
874.82904	107.6
876.09113	17.2
876.97443	69.3
877.69250	59.4
879.31909	1530.7
879.98785	1418.1	b (9) (1+)-P
881.41156	778.7
882.24286	247.0
883.62958	131.7
885.65198	12.4
886.68591	56.2
888.30127	60.7
889.23254	19.5
889.93768	76.0
892.22925	473.6
892.90936	44.1
893.60992	56.7
894.89789	91.1
895.52484	19.7
896.17108	30.9
897.65875	175.5
898.54602	54.2
899.36725	23.5
900.83209	1477.2
901.67902	1934.1	[M+2H] (2+)-NH3-H2O
902.72223	114.3
903.80286	54.7
905.04352	116.6
907.84894	26.5
909.88751	141.3
910.76331	38.0
914.73181	6.5
921.42395	31.2
927.71039	13.3
933.33374	9.1
935.54156	41.5
938.34235	239.1
939.50854	217.7
940.43304	90.3
944.96753	15.7
947.31525	23.6
951.54443	128.3
952.42041	17.1
953.41571	17.5
956.36945	5673.6	y (9) (1+)
957.46136	2733.8
958.48706	386.3
959.73175	21.1
961.29083	7.9
964.20410	9.0
965.22388	66.9
965.90259	28.1
966.53033	23.5
973.63501	69.8
980.51074	13.0
984.25049	13.0
987.51361	7.0
990.41211	22.3
991.33917	34.1
992.41705	60.8
997.68921	77.3
1001.96997	13.5
1004.61182	8.9
1008.74689	79.5
1009.40137	12.1
1018.21655	8.4
1019.56146	67.6
1021.71631	38.1
1031.54822	137.4
1032.56274	46.8
1033.25500	9.3
1036.35449	194.0
1037.40588	54.8
1038.17651	11.2
1049.35352	168.9
1050.96375	87.6
1051.67847	27.0
1052.41919	35.5
1053.35181	46.6
1054.37500	4.9
1063.34583	8.4
1069.36401	1105.1	y (10) (1+)
1070.59644	420.4
1071.72852	63.7
1079.69507	25.3
1081.52148	20.2
1084.57019	97.3
1085.50122	15.8
1086.88672	15.1
1094.86316	10.4
1100.06299	21.3
1101.74048	40.2
1103.64978	53.7
1106.25000	71.4
1107.40979	21.6
1119.48474	17.7
1120.30627	86.5
1121.47900	62.8
1123.56592	13.1
1137.55786	120.4
1138.47778	627.8
1139.52539	262.6
1140.62231	21.6
1141.61572	26.6
1142.70508	46.1
1149.58130	47.5
1152.59741	6.5
1156.46045	7.9
1157.44458	30.9
1167.33984	51.3
1170.30750	44.0
1181.95325	20.2
1185.21033	7.0
1186.56787	43.3
1190.12769	7.9
1193.13379	16.3
1197.68994	36.6
1198.56165	12.9
1199.50244	44.1
1201.97668	7.4
1203.14026	24.4
1205.69202	14.2
1208.29248	10.7
1210.10913	18.8
1211.03589	61.1
1215.92578	18.6
1217.50427	32.2
1218.48694	121.5
1219.38220	147.1
1222.09045	13.0
1235.50867	401.5
1236.63843	632.7
1237.53552	173.1
1238.38293	41.6
1252.40283	260.6
1253.41211	385.8
1254.57324	42.5
1256.60620	4.7
1265.78125	76.7
1267.70325	49.8
1270.96436	7.0
1288.75525	24.3
1289.40686	15.2
1301.58630	36.0
1305.21082	13.0
1306.48975	13.6
1307.68469	4.2
1316.54541	13.5
1323.60901	7.9
1324.66479	5.6
1325.75940	26.4
1330.83105	40.9
1333.11279	29.7
1333.79578	89.9
1334.43286	29.5
1335.82129	16.3
1341.53796	6.5
1345.67590	30.2
1346.87512	39.8
1347.72656	52.8
1350.51721	178.1
1351.55676	203.8
1352.42163	116.1
1362.72034	91.9
1363.60730	48.3
1364.50647	59.7
1365.60938	33.2
1374.30750	85.7
1380.44873	509.2
1381.64514	472.3
1382.72974	123.0
1389.20776	45.3
1394.03870	28.6
1396.83862	8.9
1398.44128	21.6
1399.74255	30.4
1400.69946	8.8
1403.63025	19.2
1404.44641	28.1
1410.60413	115.5
1411.56812	115.4
1412.53308	52.9
1416.46814	20.0
1419.87158	9.3
1421.31958	206.4
1422.44739	131.5
1423.44519	69.9
1426.55017	10.7
1429.90051	34.7
1431.69250	9.0
1442.31384	19.7
1443.32959	59.5
1445.57324	38.4
1449.46130	16.6
1450.55042	71.0
1460.59656	196.6
1461.47009	181.8
1462.56360	48.9
1463.84363	97.3
1467.55481	231.2
1468.69397	136.7
1469.44482	32.3
1478.48767	1534.1	b (14) (1+)
1479.48181	1030.5
1480.42468	322.9
1482.60547	6.1
1485.44641	19.8
1490.16956	25.3
1490.90979	14.0
1491.51160	75.3
1492.24670	10.3
1496.62268	11.7
1497.51709	23.9
1499.49353	31.4
1508.43811	266.6
1509.65564	281.6
1510.54700	10.2
1526.55676	8.8
1530.57397	36.9
1547.29895	56.3
1548.99036	44.4
1559.45911	139.9
1560.52075	67.8
1561.55310	53.0
1565.24402	104.6
1566.29785	121.1
1567.35950	88.2
1577.03528	16.5
1577.84033	159.5
1578.64270	162.2
1579.68616	85.3
1593.86450	36.5
1595.63098	426.8
1596.54529	163.0
1597.69690	67.3
1610.86169	64.9
1611.62122	46.1
1613.42834	10.7
1638.89917	24.4
1639.81873	5.1
1645.51599	13.2
1662.83228	104.5
1663.84143	50.9
1708.75720	13.5
1718.98914	23.3
1719.80847	6.5
1797.41125	18.6
