# Supplementary material for: Phosphoproteomic Analysis of Platelets Activated by Pro-Thrombotic Oxidized Phospholipids and Thrombin
Source: PLoS One. 2014 Jan 6;9(1):e84488. doi: 10.1371/journal.pone.0084488 (PMC3882224; doi:10.1371/journal.pone.0084488)
Supplement: Annotated Spectra S3 — (ZIP) [file pone.0084488.s006.zip › KLSSANSLPAGEQDSPR_-16_2_60535.txt]

m/z	i	matches
263.23834	3.2
264.42776	15.7
265.96027	2.1
271.13806	18.6
272.23099	111.7
276.08862	7.7
279.54938	4.7
281.29819	4.8
287.23920	9.4
293.59180	24.0
294.56857	4.5
295.48151	5.5
305.46750	3.9
306.18317	7.8
311.53732	6.1
315.00815	5.3
320.29239	4.4
323.24728	75.7
324.36700	28.5
329.19525	43.6
330.19189	21.8
337.07425	2.7
339.25961	12.5
341.43396	38.9
342.97577	5.1
345.15619	9.0
353.34430	9.3
355.30219	7.5
356.06656	9.9
356.78412	12.7
359.26923	937.2
360.39166	129.8
364.38074	8.4
366.54996	17.7
377.39520	5.3
379.40088	19.4
382.20300	4.2
383.16208	6.3
388.17218	7.4
390.49561	10.7
391.21063	2.5
396.55237	3.4
397.51093	6.8
398.29730	15.0
400.14893	6.2
401.29907	1.6
403.25171	2.3
408.20731	2.9
410.19244	25.2
416.15259	14.7
418.19446	15.9
421.27283	24.4
422.14764	20.8
423.36145	15.8
424.50232	10.4
426.01917	30.7
428.45703	4.4
430.48047	1.4
438.19427	17.0
451.32758	13.4
452.13202	6.3
454.00305	13.8
455.70422	25.8
456.46869	32.2
457.38171	13.1
459.42780	41.8
462.75067	3.9
468.35962	14.6
469.16907	7.5
470.02655	20.3
474.35321	43.6
475.78436	11.9
479.06128	23.1
484.24078	11.4
486.28772	3.1
487.35846	55.0
488.37445	2.9
489.48492	20.5
493.12280	11.1
494.14783	11.8
495.09760	31.1
497.32263	10.8
499.22534	5.3
501.53955	13.1
504.40747	21.6
505.32617	16.8
506.42017	6.9
507.26440	13.8
507.90082	13.1
509.79877	6.0
511.20123	5.5
518.11584	5.4
520.44293	12.5
521.23419	4.2
523.12506	25.5
524.33514	15.3
525.20361	15.5
532.20294	8.8
535.39709	13.1
536.37622	4.1
538.44287	13.4
539.41095	4.7
541.52435	28.0
542.29175	89.6
543.02753	42.9
546.73199	12.9
548.47260	18.5
549.13385	20.4
554.63782	5.1
555.60010	19.6
557.19830	12.5
559.65326	2.7
561.14911	33.9
563.30359	20.1
564.21082	4.4
565.43860	15.1
566.26019	84.6
568.32056	15.4
574.61078	2.7
575.35004	6.2
581.46552	3.1
583.15479	17.8
584.37103	99.1
585.43005	23.0
589.80811	2.9
591.32990	23.1
592.72748	6.2
596.53925	2.9
598.43304	18.2
599.23242	15.3
601.34991	182.0
602.47272	404.3
603.44263	153.8
604.23505	4.3
609.38519	7.9
612.40240	6.7
613.36853	7.2
619.32959	42.7
620.44220	19.5
621.28314	9.9
622.16040	12.7
623.39197	2.5
625.00006	26.9
626.38556	7.6
627.43762	35.8
633.46051	18.1
634.22717	22.1
635.25189	38.3
636.35907	17.0
637.24200	8.5
638.32080	27.8
639.25439	21.9
640.58942	10.0
641.59332	7.9
642.19836	2.7
645.46515	7.5
650.62299	3.1
652.47217	90.7
653.37677	55.5
654.17139	10.5
655.32977	41.0
656.30597	26.2
662.40082	24.4
664.49005	11.8
665.12140	7.5
667.37897	14.8
670.33740	250.9
671.34302	8.4
672.44379	8.8
673.81238	13.6
681.51666	35.2
682.26141	12.8
686.94550	15.3
688.34412	13.9
692.39856	2.8
693.35321	9.0
694.52808	5.5
696.28485	4.9
698.75616	23.5
704.36774	12.5
706.09894	26.9
707.00299	6.0
712.54730	3.6
713.59894	53.6
714.54669	16.5
715.51581	12.7
717.86914	42.0
719.12341	11.1
721.41339	48.9
722.66431	9.8
723.38330	9.2
724.16394	15.8
724.79156	35.6
729.87341	21.1
730.56238	3.4
731.31061	169.0
732.44513	78.3
738.80096	32.4
740.04510	15.0
745.06696	17.7
747.64984	58.0
749.19250	147.8
750.00677	130.0
751.00177	20.7
751.89764	26.0
753.15240	2.5
755.03467	88.2
756.22058	23.7
758.30609	10.7
758.93280	17.3
760.57257	22.2
761.29254	5.9
763.11774	4.4
765.45380	140.9
766.50769	151.0
767.41510	52.9
768.36102	41.9
769.56378	29.8
770.47723	15.2
771.21912	17.9
772.04224	82.3
772.77240	5.0
773.77875	23.3
775.25751	40.3
775.97375	47.4
778.83295	7.5
780.62494	45.7
781.93231	9.9
783.38275	1828.0	b (15) (2+), b (16) (2+)-P, b (8) (1+)-P
784.42737	482.1
785.45996	48.2
788.28619	387.9
789.49469	219.6
790.50720	18.0
794.16595	31.9
795.68683	13.6
797.39838	66.3
798.31964	293.5
799.24786	28.0
799.87836	23.3
801.54553	21.5
802.37946	14.9
803.24353	17.2
806.32977	314.3
808.67706	38.5
809.88202	31.2
810.93048	113.1
811.85388	68.1
813.41760	14.0
815.57538	25.8
817.09210	18.3
819.57623	17.7
821.45941	23.9
824.85669	41.9
827.83026	13.8
829.33698	22.4
832.24530	5.0
833.74030	49.6
834.61066	30.1
837.00385	22.5
837.75830	13.6
838.71649	30.4
841.84106	32.2
843.34271	153.9
845.44525	70.1
846.47015	89.3
847.38031	52.9
847.98132	24.3
850.13623	10.9
851.13666	47.5
852.28711	661.3
853.35309	142.5
855.23785	133.8
856.36133	29.3
857.24152	25.7
857.96924	31.5
859.58478	177.7
861.31909	4004.1	[M+2H] (2+)-NH3-P, [M+2H] (2+)-H2O-P
862.56970	79.4
863.47711	119.3
864.38312	48.3
865.69702	45.7
866.47736	44.7
869.02264	187.4
870.15381	20597.3	[M+2H] (2+)-P
871.05084	819.6
872.12506	191.9
873.08069	53.2
873.96307	37.5
875.15546	21.0
876.33246	12.4
877.81110	71.6
879.34204	2081.5
880.09064	162.0
881.38129	391.7
882.53168	164.5
883.77429	11.4
886.19281	171.6
887.94019	52.6
888.69208	23.1
889.66577	57.7
891.23413	30.9
892.33600	294.1
893.06903	62.4
895.36566	58.4
896.30652	14.3
897.80835	75.6
898.66962	12.3
900.19330	212.6
901.30084	1733.5	[M+2H] (2+)-NH3-H2O
902.68597	80.9
903.82483	43.5
905.14825	12.7
906.72803	106.9
908.45087	18.3
909.88055	8.6
910.57599	23.8
933.23267	12.2
934.46588	33.8
938.35547	139.3
939.39581	132.0
940.28766	35.9
942.21313	1.8
946.01959	6.2
947.74805	6.5
950.58496	22.3
951.57562	104.9
952.61310	25.2
956.38959	3666.0	y (9) (1+)
957.36237	1452.2
958.38812	62.4
966.61938	14.2
969.47559	10.4
975.52686	5.7
978.54645	7.2
990.64624	12.6
992.33807	2.3
996.66895	7.5
997.40381	2.6
1000.58398	2.3
1001.34735	5.8
1002.43781	3.8
1006.16577	4.6
1008.64282	59.7
1009.55255	50.7
1010.43439	16.4
1016.77411	7.2
1019.27441	23.3
1020.25641	4.2
1022.43188	2.5
1026.66919	5.1
1031.52209	12.1
1034.44275	3.2
1036.48071	65.6
1037.38916	6.5
1040.06470	15.5
1041.05786	10.4
1043.87280	8.6
1046.72632	8.5
1047.44446	13.3
1049.30261	98.1
1050.44763	37.6
1051.55859	95.1
1052.37524	33.0
1066.96008	10.5
1069.36841	615.9
1070.56860	388.0
1071.55518	8.8
1072.30627	11.1
1076.19336	20.1
1084.34851	26.4
1085.61963	3.0
1087.81641	12.8
1089.07800	4.2
1091.30164	9.4
1092.97485	18.3
1094.14172	16.9
1094.76685	4.7
1098.14490	8.7
1098.94678	18.0
1101.47974	20.3
1102.95898	54.8
1104.45923	22.6
1105.13843	21.6
1106.25134	15.2
1107.67859	13.4
1109.42883	8.8
1113.57471	8.3
1119.39209	49.7
1120.61572	16.7
1121.28857	14.5
1121.99902	7.4
1123.38025	2.9
1124.21216	10.9
1128.15674	11.2
1134.55273	18.0
1137.56934	177.5
1138.55640	437.7
1139.74683	45.5
1140.43323	37.0
1146.66101	12.0
1151.10559	2.3
1155.19775	9.6
1155.81604	4.9
1157.36963	6.6
1167.38623	16.9
1169.28882	9.6
1176.03271	22.3
1190.39063	10.3
1195.40515	3.5
1197.23218	24.6
1200.06934	22.4
1207.86011	10.3
1209.13013	17.2
1215.74561	6.7
1217.30774	14.0
1218.25830	47.2
1218.91406	9.4
1219.56299	7.4
1226.34106	6.2
1230.65405	28.7
1235.54980	227.4
1236.43188	231.5
1237.43030	34.7
1238.20020	14.2
1247.29077	10.1
1248.56934	3.2
1250.00415	33.2
1252.60803	106.2
1253.54150	115.5
1259.09192	7.9
1266.09424	36.6
1266.71130	30.7
1270.57642	10.4
1271.79419	7.3
1274.32458	16.6
1275.31665	11.4
1279.40466	13.6
1280.26941	6.6
1282.36719	8.6
1283.46326	10.5
1284.81628	11.4
1288.44885	4.4
1289.16968	16.6
1292.54749	16.8
1293.23926	20.0
1305.87708	3.6
1316.57239	27.7
1317.18420	3.6
1322.64258	4.4
1323.81091	14.4
1324.52966	49.2
1325.52905	1.4
1327.48145	2.5
1331.95374	34.3
1332.64392	27.2
1333.76697	17.8
1334.52258	23.1
1340.36804	11.2
1344.45764	10.1
1345.57483	47.0
1346.55688	31.5
1350.33020	125.0
1351.35657	87.0
1352.40833	12.2
1354.55652	6.4
1363.26953	173.6
1364.50671	95.3
1365.22339	7.1
1372.44531	10.5
1373.43445	7.5
1380.51074	396.9
1381.56970	289.2
1382.40649	6.1
1385.79858	4.0
1386.46057	14.4
1392.37122	4.2
1393.86841	30.4
1398.70300	2.5
1399.85596	15.8
1400.58655	7.5
1405.55188	2.1
1407.14490	11.2
1410.66882	55.8
1411.58142	26.8
1416.07739	8.6
1421.23840	86.9
1422.33789	70.1
1424.57507	12.6
1425.96411	7.0
1428.54395	13.5
1431.27661	2.1
1433.13416	11.7
1434.02527	1.8
1437.38074	8.3
1439.26709	9.2
1443.04395	9.0
1444.38806	2.1
1449.27344	6.7
1450.52454	36.3
1451.51892	7.5
1460.65662	58.6
1461.37610	161.5
1462.56787	20.1
1467.74756	37.9
1468.46423	31.2
1474.30725	11.0
1478.49133	648.5
1479.64514	290.3
1480.72766	61.7
1482.19666	8.1
1490.37842	9.0
1491.60071	15.6
1492.70276	10.3
1496.20178	10.3
1497.52649	8.0
1498.57214	24.2
1499.24084	13.6
1503.53943	7.7
1508.58301	255.1
1509.38257	39.5
1510.41882	15.3
1515.73230	3.1
1523.16162	5.3
1526.41467	6.6
1529.12903	14.5
1530.93848	16.2
1537.10974	11.9
1541.61426	16.2
1542.56775	5.3
1547.70813	12.0
1548.78857	52.4
1549.52039	13.3
1560.05054	5.3
1561.12500	21.3
1562.00085	12.7
1562.65918	10.6
1565.46643	68.7
1566.40088	60.9
1567.10742	3.3
1577.01672	15.9
1577.62012	46.9
1578.58801	61.1
1580.57117	21.3
1583.47400	9.7
1586.26770	5.5
1590.70374	3.4
1595.59058	171.7
1596.50037	72.0
1610.69641	10.1
1611.60242	12.7
1621.63855	2.9
1638.92249	21.4
1639.78943	42.1
1656.32825	16.9
1662.91833	29.8
1663.53528	5.0
1682.16223	5.3
1690.76599	7.7
1709.50305	15.5
1719.52771	7.1
