# Supplementary material for: Phosphoproteomic Analysis of Platelets Activated by Pro-Thrombotic Oxidized Phospholipids and Thrombin
Source: PLoS One. 2014 Jan 6;9(1):e84488. doi: 10.1371/journal.pone.0084488 (PMC3882224; doi:10.1371/journal.pone.0084488)
Supplement: Annotated Spectra S3 — (ZIP) [file pone.0084488.s006.zip › KLSSANSLPAGEQDSPR_-17_2_68755.txt]

m/z	i	matches
263.04633	8.6
264.31488	10.7
266.34888	30.2
272.39474	29.8
276.32056	29.7
279.14703	11.1
281.13867	9.7
284.54953	12.8
293.18359	44.3
294.35880	49.0
296.21994	8.9
296.95065	4.7
297.87982	27.4
304.20438	12.1
305.40497	6.9
306.41064	27.2
307.18457	5.0
309.12845	9.9
311.28729	12.4
312.10858	6.8
322.26251	27.9
323.18054	40.1
324.49228	11.1
325.32587	6.9
329.42068	107.0
333.19510	10.3
341.00403	45.8
346.44608	10.3
347.43530	17.1
351.20834	8.8
353.24927	14.9
355.11401	14.8
359.31793	1441.2
360.25842	257.2
361.08960	39.3
361.77856	7.8
364.36078	8.1
368.32773	21.3
371.45532	3.6
377.36761	22.4
381.53400	15.9
390.46191	9.9
392.44946	24.6
393.42859	21.9
394.24976	6.5
396.08640	19.8
397.43835	3.6
398.33563	60.7
400.38745	15.3
401.50433	3.2
406.67670	15.1
407.32764	40.9
408.51093	27.6
410.00659	56.2
411.27405	49.0
413.04816	9.3
415.52985	10.3
416.49976	20.5
417.37665	6.8
418.46503	5.4
421.38330	3.9
422.47424	45.1
424.06842	5.8
426.39258	9.3
427.83673	4.7
437.19354	29.6
438.16516	32.7
439.10291	9.9
440.37073	3.6
441.42133	36.1
451.23535	31.6
452.99286	16.3
455.20734	33.8
455.84253	25.9
456.67670	16.8
457.38861	19.6
459.63324	7.5
461.15503	29.0
469.29321	18.1
474.29541	191.3
475.40607	10.7
478.42432	9.7
483.49554	5.4
487.31042	153.7
488.39734	92.8
489.29456	17.8
494.57953	33.0
497.15002	12.1
504.22937	29.8
505.01990	7.5
505.79553	14.5
506.90289	50.4
509.28925	32.1
511.36139	28.5
513.27802	11.4
514.45288	3.6
515.36224	30.9
518.21851	22.4
520.20184	40.9
521.20978	36.1
522.69305	25.0
523.32135	17.8
524.31250	85.0
525.13403	29.5
526.37738	11.0
531.48511	13.4
538.96881	33.1
541.01709	5.0
542.30072	151.0
543.50739	33.5
545.26971	10.4
546.08862	14.7
547.37122	13.2
551.20129	14.2
553.38574	3.6
555.03339	5.4
556.64862	29.5
563.30188	15.6
564.78241	14.9
566.42792	50.5
567.49579	9.7
568.26099	13.3
572.99860	77.3
574.69916	9.9
575.30853	4.7
583.02161	96.3
584.38287	147.5
585.23480	101.4
585.96582	32.7
591.22009	9.7
598.25244	27.1
599.28302	4.0
600.32062	22.6
601.39484	414.8
602.41827	765.7
603.50348	176.0
604.20026	8.8
606.44232	39.0
607.44427	9.9
608.33020	11.2
609.33710	20.6
610.12567	12.1
613.12640	24.7
616.44843	23.9
617.48145	52.0
618.71436	79.1
619.48975	19.8
620.50995	3.6
621.63409	32.4
622.32733	9.7
623.21356	16.0
624.37903	9.6
625.52899	43.2
626.42230	40.4
627.44904	20.6
628.56824	10.5
629.28558	4.9
631.47943	4.4
634.35938	47.4
635.50104	29.8
636.28229	9.6
637.39844	19.8
638.05688	9.6
639.71625	28.7
641.02063	27.4
642.27289	14.2
643.32880	36.1
644.70410	6.5
647.54547	9.5
648.69873	15.6
651.16711	6.5
652.26190	149.0
653.37018	94.1
654.35211	46.3
655.27948	60.1
656.38531	37.1
659.34601	9.3
660.47992	100.3
662.41376	25.9
663.34131	25.8
664.58502	9.3
670.30389	422.2
671.29950	200.3
676.52142	13.8
677.60199	8.5
686.41364	12.2
687.27454	31.5
688.40656	16.7
692.18732	10.7
697.48383	4.7
703.51044	19.0
704.41693	15.4
709.66119	22.9
711.31372	35.2
711.92615	13.4
713.61005	34.5
714.55060	22.3
717.45093	7.8
720.59528	44.2
721.63092	29.4
723.45654	24.7
724.64410	104.7
730.24457	79.6
731.47296	224.9
732.64081	31.9
736.38971	24.0
738.08160	47.3
739.24805	28.5
740.76691	86.7
741.39362	29.0
742.34033	23.3
743.47455	15.7
744.61847	16.4
745.34460	9.7
747.81476	109.2
748.51703	135.7
749.30383	334.7
750.53546	100.1
753.19806	19.4
755.27863	91.0
757.51587	22.0
758.19867	12.1
759.35297	7.1
762.48163	5.1
763.32831	15.7
765.28143	240.8
766.44482	413.2
767.32330	96.0
768.33344	104.9
769.78174	74.3
770.96320	153.6
772.10712	46.8
773.16803	31.0
774.54150	10.3
775.46472	62.6
776.06622	59.2
776.77094	17.8
777.59772	65.4
779.45355	6.1
781.22736	19.1
783.33820	2332.6	b (15) (2+), b (16) (2+)-P, b (8) (1+)-P
784.34125	942.7
785.48749	168.4
786.37189	5.7
787.06335	21.0
788.40027	824.8
789.43671	326.2
790.88135	36.9
792.75995	33.9
793.48309	20.7
794.65393	29.3
796.95355	49.7
798.52985	758.1
799.58026	188.5
800.37933	4.3
801.62390	17.2
802.47723	46.5
805.06866	71.7
806.09143	297.4
807.05035	67.1
807.71259	25.9
809.06500	26.2
810.89087	96.3
812.16327	56.9
813.86243	79.3
814.59161	30.7
816.54956	20.6
819.63715	67.7
820.33167	6.8
821.48163	31.8
822.14905	16.7
823.37445	13.8
826.02716	42.1
826.72577	33.8
830.51172	20.7
831.39264	75.1
833.34888	46.6
837.01141	81.9
838.59210	49.3
839.59882	16.7
840.78998	35.4
841.42993	6.8
843.59650	121.5
845.30237	63.4
846.45404	197.5
847.19672	88.3
847.89240	7.9
848.75720	74.0
849.91669	30.4
852.25006	528.1
853.37598	155.9
854.86615	256.5
855.56287	288.9
856.36407	69.3
858.54468	62.5
859.57831	663.7
861.24738	5675.5	[M+2H] (2+)-NH3-P, [M+2H] (2+)-H2O-P
862.08917	1984.7	b (9) (1+)-H2O-P
863.48688	192.1
864.54578	53.8
865.47070	33.4
866.73700	77.1
867.56360	26.5
868.33325	14.0
869.56305	1099.9
870.20233	31843.9	[M+2H] (2+)-P
871.05237	7356.0
872.28180	204.9
873.22937	160.8
874.22723	36.7
875.23486	85.6
876.64178	48.1
877.40509	28.0
879.58759	3742.5
880.74109	242.3
881.38239	719.7
882.33771	312.3
883.43512	129.1
884.27325	37.0
886.40735	130.9
887.46204	119.3
888.97333	95.2
889.66534	133.2
892.10101	275.3
892.94885	144.4
893.61591	41.7
895.26428	173.6
896.25598	90.3
897.28851	45.0
898.23676	71.3
899.05853	41.3
901.18347	2576.5	[M+2H] (2+)-NH3-H2O
902.04376	1166.5
903.03369	80.2
904.01337	158.1
904.87170	40.5
906.86285	35.5
909.89886	149.2
910.55438	110.4
912.46857	24.1
918.71588	21.3
920.68408	22.1
922.10687	39.0
933.47681	18.5
934.32831	4.3
935.29095	2.5
938.39722	310.2
939.45282	205.5
940.40570	63.2
942.73682	35.8
948.52252	27.3
951.46344	126.0
952.47681	61.4
953.27094	39.6
956.44409	6009.9	y (9) (1+)
957.39911	2307.3
958.39868	610.6
960.30878	16.0
961.49786	31.1
969.76337	19.6
977.32050	8.3
978.43384	39.2
992.34320	24.1
1002.48077	9.4
1005.19824	16.0
1008.50928	67.4
1009.81976	25.8
1013.40155	29.1
1014.24689	16.2
1016.93707	17.1
1019.12103	47.7
1022.46747	30.6
1026.52551	26.0
1031.24768	97.8
1032.38245	13.9
1033.19873	41.9
1034.22021	14.6
1036.29004	112.2
1037.61096	46.3
1038.25952	1.7
1049.30701	117.3
1050.46570	87.0
1051.36230	38.0
1052.34241	8.2
1053.00757	40.3
1053.79407	21.6
1059.28638	11.0
1060.56653	7.3
1064.45764	17.0
1067.00024	9.3
1069.44849	1229.3
1070.52197	751.6
1071.60876	186.4
1073.94556	19.9
1075.11255	11.7
1076.53760	4.3
1078.87097	4.3
1079.59326	9.9
1084.52356	79.6
1085.52612	43.0
1088.72546	4.4
1089.77344	27.1
1091.13989	2.6
1101.20569	5.7
1102.52222	4.0
1106.40210	78.2
1107.70215	13.9
1109.59326	10.4
1111.58154	37.5
1113.14063	18.9
1114.18372	20.3
1117.78442	17.4
1119.51831	24.3
1120.61426	55.9
1121.55896	28.4
1125.41565	12.3
1128.52502	27.6
1129.23145	7.2
1132.24512	15.6
1133.82349	13.1
1135.27197	58.7
1137.59021	281.3
1138.51782	450.1
1139.53064	109.4
1140.56128	103.1
1150.20752	11.2
1151.21045	18.1
1155.56860	25.0
1156.56506	113.1
1158.85632	8.9
1159.52417	7.1
1168.07568	25.2
1171.76086	25.7
1172.85706	25.7
1180.44165	16.4
1182.77710	11.4
1186.22681	24.1
1191.31079	12.7
1192.40881	18.4
1196.53979	5.0
1198.49316	22.1
1199.70679	54.7
1201.28284	47.9
1202.42053	12.2
1203.63306	19.2
1204.64844	23.2
1205.77368	10.3
1206.62720	19.2
1218.32520	67.1
1220.10266	29.3
1221.36401	11.7
1227.63550	15.2
1235.23682	297.3
1236.55273	584.2
1237.43042	221.8
1238.40686	82.1
1239.54480	27.7
1242.16125	36.6
1248.15283	16.7
1249.32446	52.6
1250.46643	13.2
1252.51904	217.7
1253.45178	299.5
1254.47510	94.9
1256.57129	5.7
1263.78052	4.0
1265.45300	9.2
1266.43066	71.4
1267.29468	9.3
1276.33044	15.3
1280.78943	24.6
1281.44983	16.7
1283.30042	10.2
1284.42505	5.4
1287.88733	12.4
1288.56702	41.7
1306.67322	46.7
1307.36194	7.8
1308.46570	15.2
1315.64941	25.8
1316.55164	24.4
1318.52905	9.2
1322.17371	12.8
1323.72974	89.2
1324.56519	116.5
1325.16833	28.6
1325.88379	26.4
1327.56238	17.7
1328.57312	17.0
1331.14771	31.4
1332.07776	9.0
1333.11865	71.2
1334.37061	19.3
1337.61365	33.3
1342.22229	34.3
1343.26550	16.8
1347.53430	16.0
1350.47131	173.5
1351.17371	99.3
1351.82605	12.0
1352.62476	65.5
1359.53418	19.6
1362.30957	41.1
1363.52881	282.5
1364.66797	150.1
1365.39026	45.3
1380.45752	363.7
1381.48145	458.3
1382.43884	223.1
1383.10486	15.2
1392.29272	54.7
1393.30310	28.7
1398.49280	5.4
1399.47437	15.1
1400.35950	27.3
1403.50940	9.9
1405.63428	9.6
1410.40137	55.4
1411.48645	161.5
1412.74316	25.7
1414.08850	15.6
1421.63367	142.2
1422.52075	42.6
1423.47058	89.0
1424.11072	9.7
1428.25134	27.5
1429.79480	13.8
1431.52234	24.9
1432.45569	16.3
1433.18054	11.4
1434.57202	8.2
1438.97217	26.0
1442.79431	39.0
1443.51868	18.5
1444.22009	14.5
1445.02686	4.0
1447.15344	11.2
1449.58679	30.2
1451.08167	33.1
1460.44226	124.9
1461.30200	201.6
1462.26843	146.0
1463.44885	39.6
1467.64478	73.8
1468.55554	79.3
1470.67468	17.0
1471.75879	12.1
1474.91565	27.1
1478.44739	1110.0
1479.53894	760.6
1480.73340	274.8
1481.83606	22.4
1482.76575	16.0
1484.68689	16.8
1486.47864	17.4
1490.55518	32.0
1491.66077	119.4
1492.66833	6.5
1493.55359	10.3
1497.51184	168.4
1498.71082	31.1
1499.62231	19.1
1507.91016	47.5
1508.63733	324.3
1509.60474	378.2
1510.48547	15.0
1513.85254	13.2
1517.89368	12.6
1518.99304	12.9
1519.97266	18.6
1520.97864	18.7
1524.88074	12.8
1530.46521	19.5
1531.43298	15.7
1542.60730	7.1
1543.72864	13.7
1545.18396	10.7
1547.90759	162.1
1548.68896	43.2
1549.64734	34.2
1559.36731	101.7
1560.12524	25.3
1561.64929	5.4
1564.86536	31.7
1565.65271	104.1
1566.49756	176.5
1577.60400	203.8
1578.53613	63.8
1579.57654	42.8
1581.73499	12.7
1582.74011	15.1
1595.52209	238.5
1596.49072	180.2
1597.65161	49.6
1599.86243	25.7
1603.54614	17.8
1604.43225	39.0
1612.46277	22.1
1622.60681	17.5
1638.85767	5.7
1639.49780	6.1
1640.78149	8.6
1645.68103	20.0
1647.21362	21.3
1664.55054	11.4
1665.86548	13.2
1680.94299	18.6
1683.26001	5.3
1702.63147	25.9
1708.18225	12.5
1710.03638	31.7
1719.88257	22.4
1720.79077	45.1
