# Supplementary material for: Phosphoproteomic Analysis of Platelets Activated by Pro-Thrombotic Oxidized Phospholipids and Thrombin
Source: PLoS One. 2014 Jan 6;9(1):e84488. doi: 10.1371/journal.pone.0084488 (PMC3882224; doi:10.1371/journal.pone.0084488)
Supplement: Annotated Spectra S3 — (ZIP) [file pone.0084488.s006.zip › KMHLAEPGPQSLPLLLGPEPNDLASGLYASVCK_-2_2_91048.txt]

m/z	i	matches
262.01712	10.0
271.42459	2.8
272.40005	9.0
281.15292	6.6
282.91635	2.5
285.10172	19.2
291.00723	4.5
307.30652	50.3	y (2) (1+), y (7) (3+)
314.31030	13.7
320.90167	7.6
324.05716	15.7
329.11377	4.3
333.16443	7.8
338.32431	12.1
342.53033	4.5
345.44391	6.5
347.49469	2.3
352.21072	5.4
357.69336	8.6
359.49567	7.9
364.58813	11.0
365.36893	9.7
371.19366	7.3
372.16803	24.0
376.27948	8.9
377.26392	9.6
380.29980	19.9
387.91248	9.3
392.04419	9.9
392.99002	6.5
401.03406	6.5
402.85223	10.0
405.18671	3.2
406.27362	89.5	y (3) (1+)
407.58490	9.0
409.28339	15.5
412.52545	15.1
415.13831	7.5
416.18732	11.1
423.35461	2.4
426.78857	13.4
428.23212	11.1
435.30157	5.3
437.61157	3.4
438.67633	2.1
439.34338	5.5
440.43079	2.1
444.19592	19.3
446.21692	19.2
447.15906	8.4
450.16736	15.8
451.28064	3.2
452.77197	17.7
457.30273	8.4
460.71899	4.0
462.51654	14.4
464.00995	9.8
466.08594	4.3
467.36096	43.0
468.32489	6.7
473.16504	33.4	b (9) (2+)-NH3
475.48175	22.6
476.97174	44.9	y (4) (1+)-NH3
479.49500	8.4
485.25354	5.8
486.71948	3.6
489.44537	32.7	y (18) (4+)-H2O, y (18) (4+)-NH3, y (8) (2+)
490.10846	11.9
491.46729	27.8
493.17975	54.0	y (19) (4+)-H2O-P, y (13) (3+), y (18) (4+), y (19) (4+)-NH3-P, y (14) (3+)-P, b (4) (1+)-NH3, y (4) (1+)
494.31244	25.6	b (14) (3+)-H2O, b (14) (3+)-NH3
495.31561	17.8
497.22192	2.6
497.88031	5.6
498.53107	7.3
499.53302	21.6
500.33490	6.5
502.15948	6.0
503.27643	24.0
505.37677	10.6
507.03217	18.0
509.24292	41.5
510.55481	14.7
511.37323	3.8
512.18469	12.6
513.64545	39.7
515.36932	9.7
517.23541	8.7
519.27618	7.8
520.20728	19.0
521.32892	14.8
526.46185	13.6
527.29449	17.5
530.99927	27.0	y (15) (3+)-NH3-P
532.70966	115.1	b (15) (3+)-NH3, y (9) (2+), b (15) (3+)-H2O
533.40625	46.9
534.03564	8.4
535.55133	7.3
537.03802	13.2
537.70197	9.7
539.39807	22.8
540.32123	15.6
541.28070	13.9
541.96039	25.5
543.17133	5.0
544.26788	4.7
545.31036	6.6
548.72400	24.8
552.31433	48.6	b (21) (4+)-NH3
553.40277	21.3
555.33392	9.1
557.66937	6.1
559.25366	7.8
560.21637	9.5
563.74084	25.4
564.45654	71.4	y (5) (1+), b (5) (1+)-NH3
565.73999	16.4
566.58588	43.7	y (11) (2+)-NH3-P, y (11) (2+)-H2O-P
567.23022	42.5
568.30042	47.8	y (10) (2+), y (16) (3+)-P
569.29315	70.8	b (16) (3+)-H2O, y (21) (4+)-H2O, y (15) (3+), y (21) (4+)-NH3
575.43585	17.5
577.69189	2.6
579.37823	15.3
580.20978	28.2	b (11) (2+)-H2O, b (22) (4+)-NH3, b (11) (2+)-NH3, b (22) (4+)-H2O
582.11938	73.5	b (5) (1+), y (17) (3+)-NH3-P
585.17511	8.5
586.22992	8.3
587.59448	11.1
589.37256	5.1
590.38898	14.4
591.53802	5.6
595.74994	17.7
597.12115	23.3
600.68091	4.7
602.21490	15.8
604.36523	4.9
605.47040	3.4
609.46014	11.9
610.18622	6.9
611.79602	15.3
612.83978	22.5
613.98621	13.3
615.81329	23.8
616.78986	35.5	y (11) (2+)-NH3
619.28729	19.1
621.73810	20.0
627.17389	9.4
630.18207	14.9
631.21191	28.9	b (24) (4+), y (24) (4+)-P
631.97504	13.6
632.68555	8.3
635.25348	7.4
636.40131	59.4	b (12) (2+)-H2O
637.18231	69.3	b (12) (2+)-NH3
641.25781	18.4
642.31244	6.5
644.07269	40.3
645.33673	83.1
645.96454	92.8	b (12) (2+)
646.89069	12.5
648.37823	16.2
649.18475	6.3
651.21149	16.4
652.96124	12.9
655.31000	8.6
656.08478	9.3
657.31317	3.0
659.38885	2.4
660.36078	9.1
661.31244	16.0
662.87628	3.4
666.74615	18.9
667.41608	5.0
668.50720	39.5
669.91229	24.0
670.78375	4.1
671.89087	46.7
673.57452	76.9	y (12) (2+)-H2O, y (12) (2+)-NH3
674.32477	22.0
675.30347	37.8	y (25) (4+)-H2O
676.08984	11.9
677.34827	41.9
681.06543	22.5
683.72107	3.4
685.38593	5.6
686.36658	12.9
690.19440	15.4
691.19781	22.5
692.07550	27.3	y (6) (1+)-NH3-P, b (6) (1+)-H2O, y (6) (1+)-H2O-P
693.36627	32.6	b (6) (1+)-NH3, b (13) (2+)
695.41168	47.6	b (27) (4+), y (19) (3+), y (20) (3+)-NH3-P, y (26) (4+), y (27) (4+)-P
696.01532	8.3
698.21417	9.0
698.87598	17.7
703.23419	14.4
705.09100	7.7
705.87933	5.6
707.80139	10.8
709.17413	3.0
710.47028	55.1	b (6) (1+)
712.66217	42.6
714.95868	6.0
716.21667	18.5
717.27966	8.6
718.38947	43.6	y (27) (4+)
719.44110	8.4
721.66064	43.1	y (28) (4+)-H2O-P
723.73737	48.0
725.33441	18.6
726.62927	26.6	b (28) (4+)-NH3-P, y (21) (3+)-H2O-P, y (21) (3+)-NH3-P, y (20) (3+)-H2O, y (28) (4+)-P, b (28) (4+)-H2O-P, y (20) (3+)-NH3
728.78583	2.8
729.69818	5.1
731.33093	2.1
733.45660	28.3	y (20) (3+), y (21) (3+)-P
734.20972	14.4
736.03888	27.5
739.10156	62.7	y (14) (2+)-P, y (13) (2+)
739.82910	26.7
740.87958	47.6	b (21) (3+), b (14) (2+)-H2O, y (29) (4+)-NH3-P, y (29) (4+)-H2O-P
742.85944	17.8
743.52301	22.4
746.50372	14.2
747.45782	30.9	y (28) (4+)-H2O, y (28) (4+)-NH3
748.40118	18.2
749.30402	3.9
750.79205	38.3	b (14) (2+), y (28) (4+), b (28) (4+)-H2O, b (28) (4+)-NH3
751.82007	22.9
752.46704	37.4
753.49542	4.7
754.62286	6.7
756.56952	16.2
758.22418	5.4
759.43536	47.4	y (21) (3+)-H2O, y (21) (3+)-NH3
760.95392	2.3
762.20245	10.5
764.15802	3.9
766.24323	28.9	b (30) (4+)-NH3-P, b (30) (4+)-H2O-P
767.08807	2.8
768.38971	101.8	y (29) (4+), b (29) (4+)-NH3, b (29) (4+)-H2O, y (30) (4+)-NH3-P, y (30) (4+)-H2O-P
769.14441	10.5
771.00433	22.8
772.04901	22.7
773.11847	34.0	b (29) (4+), b (22) (3+)-NH3, b (22) (3+)-H2O, y (30) (4+)-P
775.35443	13.3
777.94208	9.3
779.45709	200.2	y (14) (2+)-NH3, y (14) (2+)-H2O, b (22) (3+)
780.42554	19.2
782.74420	28.2
784.35883	7.6
785.51752	17.4
786.54065	40.9
787.87860	73.1	y (14) (2+)
788.88495	66.2	b (7) (1+)-H2O, y (6) (1+)-H2O
789.94672	26.4
790.70764	41.8	b (30) (4+)-NH3, y (6) (1+)-NH3, b (31) (4+)-H2O-P, b (31) (4+)-NH3-P, b (7) (1+)-NH3, b (30) (4+)-H2O
791.48303	38.7
792.74799	39.3	y (30) (4+)-NH3, y (30) (4+)-H2O, y (23) (3+)-H2O-P
793.43451	2.4
794.24133	32.5	y (15) (2+)-NH3-P, y (15) (2+)-H2O-P, y (23) (3+)-NH3-P
795.42096	10.1
796.27319	25.7	y (22) (3+)-H2O
797.21442	2.8
798.05481	69.7	y (30) (4+), y (22) (3+)-NH3, b (15) (2+)-NH3, b (15) (2+)-H2O
799.50739	206.7	y (23) (3+)-P
800.38849	172.7
801.45782	39.4
802.12921	6.9
803.81256	15.5
805.70105	47.0	y (7) (1+)-NH3-P
806.86310	125.1	b (15) (2+)
807.83722	209.0	b (7) (1+), y (31) (4+)-P, y (6) (1+)
809.21637	86.9
811.12396	29.7	b (23) (3+)-NH3, b (23) (3+)-H2O
811.88348	25.3
812.57037	49.8
814.56378	36.8
815.64020	76.0	b (31) (4+)-NH3, b (31) (4+)-H2O
816.74304	167.2	b (23) (3+)
817.89960	41.2
819.03882	98.6
820.80530	17.5
821.94635	61.9	y (7) (1+)-P
823.40686	20.9
825.34052	70.4	y (23) (3+)-H2O
826.53418	44.8	y (23) (3+)-NH3
827.77155	105.0	y (31) (4+)-NH3, y (31) (4+)-H2O
828.43732	249.2
829.24231	186.2
830.51544	47.0	b (32) (4+)-NH3-P, b (32) (4+)-H2O-P
831.18597	14.1
831.79407	22.6
832.65369	24.1
833.29785	26.6
834.67389	34.9	b (24) (3+)-H2O
835.43292	121.1	b (32) (4+)-P, y (32) (4+)-NH3-P, y (24) (3+)-H2O-P, y (32) (4+)-H2O-P, b (24) (3+)-NH3
836.28870	83.4	y (24) (3+)-NH3-P
837.29657	55.0
838.17975	43.4
839.39838	115.7	y (32) (4+)-P
840.84222	495.6	b (24) (3+)
841.49078	108.2	y (24) (3+)-P
842.31403	83.3	y (16) (2+)-H2O-P
843.16290	34.8
844.15466	40.0	y (15) (2+)-NH3, y (16) (2+)-NH3-P, y (15) (2+)-H2O
845.00848	10.9
847.74823	261.2	b (8) (1+)-NH3
848.78387	58.4
849.53253	40.0
851.04077	93.8
851.90277	101.5	y (15) (2+), y (16) (2+)-P
852.57977	52.2
853.38422	69.5
854.54199	16.2
855.51581	89.1	b (16) (2+)-NH3
856.16632	90.8	b (32) (4+)-H2O, b (32) (4+)-NH3
857.54755	218.1
858.53998	133.9
859.97858	156.9	b (32) (4+), y (32) (4+)-H2O, y (32) (4+)-NH3
861.12946	163.9	y (8) (1+)-H2O-P
862.58026	96.6	y (8) (1+)-NH3-P
863.54187	270.8	b (16) (2+), b (25) (3+)-H2O, [M+4H] (4+)-NH3-H2O-P
864.30487	278.8	b (8) (1+), b (25) (3+)-NH3, y (32) (4+)
865.16278	62.3
866.64990	102.2
867.99255	184.5	y (25) (3+)-NH3-P, y (25) (3+)-H2O-P, y (24) (3+)-H2O, [M+4H] (4+)-NH3-P, [M+4H] (4+)-H2O-P
868.96973	147.4	b (25) (3+), y (24) (3+)-NH3
869.82220	126.3
870.60089	108.1
872.18927	160.5	y (17) (2+)-H2O-P, [M+4H] (4+)-P, y (17) (2+)-NH3-P
873.14117	121.5
873.97284	252.9	y (25) (3+)-P, y (24) (3+)
875.01764	131.1
875.90887	169.7
876.74542	119.6
877.37115	172.4
878.45502	368.8
879.25732	321.4	y (8) (1+)-P
880.17950	95.1	y (17) (2+)-P
881.32141	60.0
882.17340	89.6
883.17761	204.8	b (26) (3+)-H2O, b (17) (2+)-H2O, b (26) (3+)-NH3
884.17035	229.7	b (17) (2+)-NH3
885.17584	225.8
886.44147	159.6
887.36603	49.1	[M+4H] (4+)-NH3-H2O, y (26) (3+)-NH3-P, y (26) (3+)-H2O-P
888.00433	11.3
888.83661	8.7
895.77631	59.7
896.82922	137.6	[M+4H] (4+)+H, [M+4H] (4+)-H, [M+4H] (4+)
897.83386	182.7
898.82977	37.7
899.61621	23.8
903.35468	7.4
907.12262	35.8	y (25) (3+)
911.48730	45.9
914.49487	52.0
915.53497	2.3
916.20996	23.9
917.27179	44.7
918.98517	36.7
920.27582	124.3	y (17) (2+)-NH3, y (27) (3+)-NH3-P, y (17) (2+)-H2O, y (7) (1+), b (27) (3+)-NH3, b (27) (3+)-H2O, y (26) (3+)-NH3, y (27) (3+)-H2O-P, y (26) (3+)-H2O
921.15240	90.1
922.34186	14.3
923.32056	8.2
925.04449	47.4
925.86151	89.0
926.47968	207.6	y (27) (3+)-P, b (27) (3+), y (26) (3+)
927.33490	122.5	y (18) (2+)-H2O-P
929.35400	96.6
930.16333	154.0	y (17) (2+)
931.07739	55.6	b (18) (2+)-H2O
934.41333	35.0
936.82709	14.9
937.53424	22.7
938.31342	97.6
940.29022	23.6
941.59308	19.3
944.19257	20.1
947.13306	8.4
948.09741	7.6
949.83405	119.9	y (9) (1+)-NH3-P
951.35468	34.0
952.27124	10.9
953.80597	26.7
955.23651	69.3
955.92841	13.4
956.54761	10.1
957.87360	26.8	y (27) (3+)
958.61932	18.8
959.45660	4.0
960.59985	47.0	y (8) (1+)-NH3
961.33392	29.4	b (9) (1+)
962.14337	21.2
964.25250	17.3
965.31567	348.1
966.01202	199.3	y (9) (1+)-P
967.73364	17.9
968.75604	45.6	y (28) (3+)-P, b (28) (3+)-NH3-P, b (28) (3+)-H2O-P
970.88794	5.6
972.43585	12.8
973.31006	10.8
974.29785	12.5
977.23590	176.9	y (18) (2+)-NH3, y (18) (2+)-H2O, y (8) (1+)
978.49408	28.4
979.48737	48.4
981.43854	34.0
982.25677	18.1
983.49048	56.2
985.02899	46.4	y (19) (2+)-NH3-P, y (19) (2+)-H2O-P
985.90936	7.4
987.04443	6.9
988.81549	18.3
991.99579	45.0	b (29) (3+)-H2O-P, y (29) (3+)-P, b (29) (3+)-NH3-P
992.63959	14.9
993.70856	300.6	y (19) (2+)-P
994.68402	132.1
995.69952	80.0	y (28) (3+)-H2O, y (28) (3+)-NH3, b (19) (2+)-H2O
997.44232	48.8
998.48248	66.6	b (29) (3+)-P
999.82184	23.8
1001.28168	167.0	y (28) (3+), b (28) (3+)-NH3, b (28) (3+)-H2O
1002.24634	17.9
1003.93695	58.9
1005.85431	109.0
1007.35522	151.7	b (28) (3+)
1008.30664	106.5
1009.00031	26.6
1010.06586	18.8
1010.97339	82.8
1011.59473	22.9
1012.53760	3.0
1016.41949	22.0
1017.26465	56.9
1018.28143	44.3
1019.01776	59.9	y (29) (3+)-NH3, y (10) (1+)-H2O-P, y (29) (3+)-H2O
1020.51434	72.6	b (30) (3+)-H2O-P, y (10) (1+)-NH3-P
1022.30231	5.6
1023.49689	7.4
1025.90308	4.5
1027.71411	21.0
1029.60535	52.7
1030.97656	253.6	y (30) (3+)-P, b (29) (3+)
1031.64709	30.4
1032.80347	21.9
1035.04504	18.5
1037.33545	2.6
1038.44067	34.1
1039.76050	51.7
1040.83362	50.3	y (20) (2+)-NH3-P, y (20) (2+)-H2O-P
1042.88623	60.0	y (19) (2+)
1043.71143	54.1
1045.21655	92.3	b (20) (2+)-NH3, b (20) (2+)-H2O
1046.05371	10.3
1048.48132	12.1
1049.34253	28.9
1050.57520	75.0	y (20) (2+)-P
1051.18481	4.8
1052.39294	45.4
1054.01929	118.4	b (20) (2+), b (30) (3+)-NH3, b (30) (3+)-H2O, b (31) (3+)-NH3-P, b (31) (3+)-H2O-P
1054.77112	72.3
1055.42041	13.6
1056.29004	14.0
1057.08667	36.3	y (30) (3+)-H2O, y (30) (3+)-NH3
1058.34302	25.2
1059.39966	34.9
1060.17078	408.0	b (31) (3+)-P, b (30) (3+)
1060.99341	109.2
1062.38135	82.3	y (30) (3+)
1064.26611	256.6	y (9) (1+)
1065.29871	83.5
1067.29541	82.7
1068.07056	54.5
1068.67920	5.7
1069.54407	41.6	y (31) (3+)-H2O-P, y (31) (3+)-NH3-P
1070.61475	13.2
1072.16870	117.1	b (10) (1+)-H2O
1073.12280	122.2	b (10) (1+)-NH3
1073.90552	4.0
1074.72485	72.1
1075.76868	49.8	y (31) (3+)-P
1076.45044	3.0
1077.34094	24.5
1078.56897	35.8
1082.29541	20.4
1084.11328	12.8
1084.71875	17.9
1087.49353	257.6	b (31) (3+)-H2O, b (31) (3+)-NH3
1088.90991	29.3	y (21) (2+)-H2O-P, b (10) (1+)
1090.21716	6.2
1092.01953	51.8
1092.78003	74.4
1093.52759	138.4	b (31) (3+)
1095.34839	50.9
1096.44434	43.6
1097.74463	15.7
1098.87280	2.8
1099.70825	56.1	y (20) (2+)
1101.29004	24.1
1102.39526	19.4
1103.44214	12.1
1106.37329	11.3
1107.18884	50.4	b (32) (3+)-NH3-P, b (32) (3+)-H2O-P
1108.29272	27.9	y (31) (3+)
1109.08948	19.9
1110.97302	19.9
1112.81323	35.5	b (32) (3+)-P, y (32) (3+)-H2O-P
1115.50317	23.0
1116.30554	41.7
1117.16931	29.8	y (10) (1+)-H2O
1121.44824	25.3
1122.33118	30.6
1124.13489	29.1
1124.92871	24.6
1127.55627	43.7
1128.74121	25.6
1131.59973	71.6
1133.06689	24.9	y (11) (1+)-NH3-P, y (11) (1+)-H2O-P
1133.99976	12.7
1135.03503	93.3	y (10) (1+)
1135.90735	34.0
1136.93311	52.5
1137.71594	118.6
1138.70093	30.1	y (21) (2+)-H2O
1139.57092	92.8	b (32) (3+)-H2O, y (21) (2+)-NH3
1141.14453	44.8	b (32) (3+)-NH3
1142.23596	24.1
1143.44202	14.0
1144.23608	4.7
1146.07166	337.2	y (32) (3+)-H2O, y (22) (2+)-H2O-P, b (32) (3+), y (22) (2+)-NH3-P, y (32) (3+)-NH3
1146.80176	62.5
1147.69397	119.9	y (21) (2+)
1148.95276	76.4
1149.85754	27.5	y (11) (1+)-P
1150.94458	6.9
1151.55127	7.3
1154.29846	7.1
1155.71753	66.6	y (22) (2+)-P
1156.54419	21.4
1158.06470	22.9
1158.91272	59.6	b (22) (2+)-NH3, b (22) (2+)-H2O, b (11) (1+)-NH3, b (11) (1+)-H2O
1160.61694	19.2
1161.74365	34.9
1162.64917	8.2
1163.49915	26.7
1164.64478	24.3
1165.42822	6.5
1168.05884	42.3	b (22) (2+)
1168.75916	32.3
1169.55701	36.7
1170.23022	2.3
1171.53406	34.5
1175.36755	42.7
1177.88428	9.7
1179.41382	10.7
1185.97266	15.2
1186.59180	18.6
1187.24707	6.5
1189.35547	34.7	y (23) (2+)-H2O-P, y (23) (2+)-NH3-P
1191.99878	10.7
1192.61182	15.6
1193.32227	50.5
1193.96069	21.6
1195.80518	7.5
1196.59766	17.9
1197.31384	9.5
1199.19434	32.5	y (23) (2+)-P
1200.02234	5.8
1200.63037	3.8
1202.51929	4.3
1203.37939	32.4	y (22) (2+)
1204.24304	25.3
1205.10815	17.6
1206.05444	25.0
1207.34192	3.2
1209.26331	38.7
1210.27234	58.4
1211.78784	64.4
1212.83276	37.5
1214.25122	18.9
1215.45984	35.0	b (23) (2+)-NH3, b (23) (2+)-H2O
1216.66882	30.4
1218.39233	24.3
1220.36328	21.7
1222.16528	14.0
1223.55200	3.2
1224.61755	177.9	b (23) (2+)
1225.76709	44.6
1226.48218	26.1
1229.33325	16.2
1230.33362	27.2
1231.01978	46.0	y (11) (1+)-NH3, y (11) (1+)-H2O
1231.74573	4.8
1234.45581	9.5
1235.14539	5.4
1236.22559	17.7
1238.18933	6.9
1238.87671	23.2
1244.88721	39.2
1248.51123	8.9
1250.15796	4.3
1252.57617	22.7
1253.63708	15.5
1255.99585	20.4
1256.90820	10.0
1258.16211	25.5
1258.99731	13.6
1260.21252	189.7	b (24) (2+)
1260.90540	82.1
1261.53894	67.0
1262.45178	8.6
1263.30908	34.5	y (24) (2+)-P
1265.67432	3.2
1268.94055	19.7
1269.91382	41.3
1270.56995	3.1
1271.52161	84.1	b (12) (1+)-H2O
1273.18616	24.8
1275.33997	6.9
1276.60461	23.8
1277.69836	76.2
1278.60974	29.5
1279.29407	3.8
1281.34717	12.0
1282.39978	26.4
1283.20300	8.8
1288.64478	13.0
1289.68701	38.7	b (12) (1+)
1290.49622	38.2
1291.81885	6.9
1295.65503	24.2
1297.53088	16.1
1299.32410	4.8
1300.02698	33.1
1301.30103	5.8
1303.47375	43.8	b (25) (2+), y (24) (2+)-NH3
1304.40625	24.0
1306.55005	7.7
1317.35583	42.2
1319.85437	8.2
1321.47571	34.9
1322.86340	13.1
1323.47253	8.4
1325.32751	6.7
1330.89661	19.5
1332.22522	89.6	b (26) (2+)
1333.19031	11.9
1336.07239	50.8
1339.59595	25.4	y (26) (2+)-P
1343.53259	11.8
1344.98206	28.7	y (12) (1+)-H2O
1349.04871	21.8
1350.58826	9.9
1353.58899	4.7
1359.55847	10.8
1362.99536	21.6
1364.77612	3.8
1366.33704	2.8
1368.77673	8.0
1369.73254	6.0
1374.50061	7.9
1376.53088	1.9
1377.63831	8.4
1379.93738	19.5
1383.67310	28.6
1392.02881	8.0
1394.39563	10.1
1397.86267	22.7
1399.79138	26.8
1404.39453	29.5
1407.23401	6.4
1410.09460	3.6
1418.85706	15.3
1419.66272	5.7
1435.79773	4.8
1440.77087	8.6
1444.67029	16.5
1445.36218	4.7
1446.78308	7.3
1447.43079	11.2
1448.40710	4.1
1452.16858	46.6	y (28) (2+)-P, b (28) (2+)-H2O-P, b (28) (2+)-NH3-P
1455.47131	7.5
1459.54382	12.1
1465.03064	23.7
1475.83972	4.6
1519.76282	4.9
1526.71155	4.0
1536.48254	32.0	y (30) (2+)-NH3-P, b (29) (2+)-H2O, b (29) (2+)-NH3, y (29) (2+), y (30) (2+)-H2O-P
1544.45618	11.4
1548.53064	5.3
1552.34192	16.9
1557.15613	2.4
1564.74036	18.5
1589.74158	9.7
1591.74463	10.8
1607.63708	16.0
1615.36438	14.9
1627.63159	5.6
1642.66296	3.2
1649.78442	3.8
1650.63538	24.5
1667.02954	22.3
1674.36829	3.4
1684.21460	14.5
1687.51929	10.3
1712.01477	12.0
1733.64563	16.1
1744.82605	36.9
1774.34680	2.5
1783.83777	4.1
1827.70935	3.0
1883.47778	8.6
1939.00012	7.3
1953.74829	4.7
