# Supplementary material for: Phosphoproteomic Analysis of Platelets Activated by Pro-Thrombotic Oxidized Phospholipids and Thrombin
Source: PLoS One. 2014 Jan 6;9(1):e84488. doi: 10.1371/journal.pone.0084488 (PMC3882224; doi:10.1371/journal.pone.0084488)
Supplement: Annotated Spectra S3 — (ZIP) [file pone.0084488.s006.zip › KMHLAEPGPQSLPLLLGPEPNDLASGLYASVCK_-4_2_93446.txt]

m/z	i	matches
255.34911	5.1
263.25348	16.9
269.15897	10.5
271.72864	3.6
273.38144	13.1
277.36966	20.8
280.68744	11.8
283.31503	7.1
283.94333	6.2
294.95621	5.5
297.16803	4.5
299.15558	3.4
303.34097	17.7
307.26471	64.1	y (7) (3+), y (2) (1+)
309.19684	12.4
310.37164	20.9
314.43460	17.2
317.07135	12.7
320.36438	6.6
323.19794	8.3
326.16199	12.7
327.30893	13.3
330.13544	18.1
343.41479	9.2
344.21625	18.0
347.24628	18.3
349.23248	5.4
355.32880	9.2
356.00470	32.9
357.50177	23.6
363.73099	21.0
368.11237	11.6
372.27808	4.5
374.41010	15.6
380.30188	16.2
381.29407	7.1
385.23126	4.3
392.38492	12.0
393.38538	26.6
394.28900	6.4
397.23141	6.1
400.33514	15.8
403.51764	8.8
406.38214	81.0	y (3) (1+)
407.33807	28.2
412.10748	2.5
413.27838	15.7
417.31427	4.5
421.47644	6.0
422.31213	13.4
422.97894	6.0
425.51868	4.9
427.44415	19.0
431.32141	4.5
436.98315	4.9
438.23590	11.8
439.45099	21.6
449.30713	16.1
451.16016	8.1
456.52332	16.2
460.80365	10.8
461.51746	7.4
463.04388	6.4
464.82874	2.1
467.32959	31.6
468.30402	6.8
479.60773	20.3
480.31091	7.0
481.27350	6.4
482.34723	12.1
483.99567	4.1
485.01984	3.6
489.56104	84.7	y (18) (4+)-H2O, y (18) (4+)-NH3, y (8) (2+)
490.56458	29.5
492.44165	7.1
493.40839	74.1	b (4) (1+)-NH3, y (18) (4+), y (19) (4+)-H2O-P, y (19) (4+)-NH3-P, y (13) (3+), y (14) (3+)-P
494.76984	55.1	b (14) (3+)-H2O, b (14) (3+)-NH3
496.54889	7.7
498.57520	22.6
500.94189	6.0
507.31409	7.6
510.70068	7.7
513.11389	3.4
514.14124	6.4
515.11591	27.3
521.10065	19.7
522.48242	9.3
523.99347	2.9
525.29095	14.8
532.88477	96.3	y (9) (2+), b (15) (3+)-NH3, b (15) (3+)-H2O
533.92969	81.2
534.98608	3.9
538.43085	19.2
546.38055	5.9
552.45093	16.3
553.45105	27.2
554.24463	7.0
555.12000	11.7
562.29974	17.3
564.19659	110.9	b (5) (1+)-NH3
565.52637	31.8
566.31934	25.6
567.48334	28.7
568.31519	35.3
569.35449	41.7
571.23621	3.2
573.12860	50.2	y (22) (4+)-NH3-P, y (22) (4+)-H2O-P, y (4) (1+)
574.13556	9.5
576.81708	3.9
578.88428	19.1
581.11798	61.1	b (5) (1+), y (17) (3+)-H2O-P, y (17) (3+)-NH3-P
581.89142	48.1
582.51788	7.3
583.32056	14.9
585.98566	35.5
589.26593	7.1
597.62042	10.5
598.34637	11.4
599.39978	12.3
601.29352	13.3
602.50275	27.8
603.38898	20.7
607.20514	6.4
612.85699	2.7
615.53363	32.2
619.42871	16.8
620.33636	87.2	y (23) (4+)-H2O, y (23) (4+)-NH3, y (17) (3+)
622.02191	26.8
623.09149	7.4
625.00116	17.1
627.17023	5.0
628.18848	26.4
631.42926	21.3
632.44733	18.6
633.39478	4.1
636.33807	30.3
637.29120	30.4
638.29883	45.9
640.49744	19.1
642.20361	24.6
643.50360	15.6
644.12152	71.3	y (5) (1+)
645.52301	122.8	b (12) (2+)
646.64557	57.0
647.63458	9.0
651.46283	1.9
652.23932	11.6
655.38007	37.5
656.30804	6.2
657.38446	5.1
659.19196	23.1
664.64832	23.0
666.13824	11.2
667.06042	1.9
668.16351	13.9
669.11005	22.0
669.74109	28.6
671.20966	17.4
673.22955	15.0
675.38611	58.9	y (25) (4+)-H2O
676.32977	24.6
677.29517	1.6
679.32135	11.5
680.09686	31.9
683.31281	26.3
685.14661	21.5
686.22321	65.3
687.08630	22.8
690.28088	16.5
692.97809	33.9
693.70325	4.7
694.87018	18.3
695.62073	14.0
697.36926	61.8	b (20) (3+)-H2O, b (20) (3+)-NH3
698.30914	11.9
700.48889	15.9
702.72400	63.5	b (20) (3+)
706.41052	7.0
708.25519	39.6
709.40631	20.9
711.47101	4.5
713.27655	14.7
715.91620	12.1
716.76465	28.3
717.85425	31.1
720.21069	29.8
721.45874	16.5
722.26593	3.8
723.72449	10.3
726.37140	8.4
727.19965	7.7
728.88971	5.8
729.52045	14.4
730.53790	41.6
731.41034	29.9
734.01215	37.8
734.80371	61.7	b (21) (3+)-NH3, b (21) (3+)-H2O
736.45935	33.5
739.38684	73.4	y (13) (2+), y (14) (2+)-P, y (29) (4+)-H2O-P
740.09119	31.3
741.24506	9.3
741.85205	16.0
743.46771	40.2
745.19763	12.9
747.39252	1.9
748.22162	11.8
749.45087	11.8
750.43402	18.4
751.09821	24.0
752.11536	25.4
753.45404	18.4
754.85687	40.1
755.51105	1.2
757.11328	14.9
759.80243	36.9
760.49756	30.2
761.52106	57.7
762.53510	15.6
763.68707	14.6
764.56012	9.1
765.84918	23.2
767.29767	33.1
767.99689	22.2
768.84918	11.4
771.15277	29.7
772.07489	24.1
773.39056	25.6
776.39276	7.8
777.02643	26.5
778.73102	109.6	b (22) (3+), y (14) (2+)-NH3, y (14) (2+)-H2O
779.60547	56.2
780.35529	77.5
781.25128	29.4
782.36761	18.6
783.24664	32.3
784.33160	5.5
785.66101	55.7
788.26624	62.8	y (14) (2+)
789.10870	10.6
790.50775	78.0	b (7) (1+)-NH3, y (6) (1+)-NH3
791.25970	81.8	b (31) (4+)-NH3-P, b (30) (4+)-NH3, b (30) (4+)-H2O, b (31) (4+)-H2O-P
792.17987	53.1	y (30) (4+)-H2O
793.32050	22.0
794.10571	24.2
795.68097	52.4	b (31) (4+)-P, b (30) (4+)
796.59686	23.1
799.25970	267.1	y (23) (3+)-P
800.32184	241.5
801.31049	38.1
801.95605	10.7
803.15656	37.8
805.39343	5.0
806.63177	58.9
807.42480	367.3	y (31) (4+)-P, b (7) (1+), b (15) (2+), y (6) (1+)
808.39911	134.4
809.46686	68.7
810.61908	62.2	b (23) (3+)-NH3, b (23) (3+)-H2O
811.54181	6.4
813.21661	52.8
813.83643	4.0
815.41437	92.2	b (31) (4+)-NH3, b (31) (4+)-H2O
816.75873	140.9
817.53583	143.8	b (23) (3+)
818.46478	56.8
819.69196	78.9	b (31) (4+)
820.48474	62.6
821.39069	117.1
822.19397	9.7
822.86169	10.8
824.09125	93.7
825.28046	57.3	y (23) (3+)-H2O
826.01654	15.7
828.13251	449.3	y (31) (4+)-NH3
829.11786	179.5
829.83868	2.0
831.19330	96.2	b (32) (4+)-H2O-P, b (32) (4+)-NH3-P, y (31) (4+)
832.22235	85.3	y (23) (3+)
833.44769	25.8
834.14703	30.9
834.91327	105.7	b (32) (4+)-P, y (32) (4+)-NH3-P, b (24) (3+)-H2O, y (32) (4+)-H2O-P, b (24) (3+)-NH3
835.78278	91.8	y (24) (3+)-H2O-P, y (24) (3+)-NH3-P
836.42627	53.3
837.28033	28.5
838.25623	80.9
839.43488	143.0
840.51917	169.9	b (24) (3+), y (32) (4+)-P
841.46906	120.3	y (24) (3+)-P
843.12732	148.6	y (15) (2+)-NH3, y (15) (2+)-H2O, y (16) (2+)-H2O-P, y (16) (2+)-NH3-P
843.98334	60.8
844.67383	4.0
845.56744	54.4
847.27899	215.6	b (8) (1+)-NH3
848.08221	17.0
848.88934	67.5
849.77618	65.0
850.58551	41.6
851.62256	81.0
852.30444	100.9	y (15) (2+), y (16) (2+)-P
853.36688	26.8
854.68488	133.6	b (32) (4+)-H2O, b (16) (2+)-NH3, b (16) (2+)-H2O
856.13080	88.8	b (32) (4+)-NH3
857.81744	141.8
858.72101	124.0
859.60468	48.3
860.38995	78.1	b (32) (4+), y (32) (4+)-H2O, y (32) (4+)-NH3
861.30768	69.3	y (8) (1+)-H2O-P
862.25153	86.5	y (8) (1+)-NH3-P
863.74139	873.2	b (25) (3+)-H2O, b (16) (2+), b (25) (3+)-NH3, b (8) (1+), [M+4H] (4+)-NH3-H2O-P, y (32) (4+)
864.74237	453.1
865.65277	42.3
866.91205	102.7
867.77563	110.4	y (25) (3+)-H2O-P, [M+4H] (4+)-H2O-P, [M+4H] (4+)-NH3-P
868.60693	61.8	y (24) (3+)-H2O, y (25) (3+)-NH3-P
869.74664	170.5	y (24) (3+)-NH3, b (25) (3+)
870.82965	240.7	y (17) (2+)-H2O-P
871.54126	103.2
872.70416	144.5	[M+4H] (4+)-P, y (17) (2+)-NH3-P
873.96716	68.9
874.81842	108.0	y (24) (3+), y (25) (3+)-P
875.92120	166.7
877.28040	120.7
878.22449	339.9
878.90436	162.1
879.51495	276.5	y (8) (1+)-P
880.64832	254.1	y (17) (2+)-P
881.66931	89.8
882.71515	170.6	b (26) (3+)-H2O, b (26) (3+)-NH3
883.72913	183.1	b (17) (2+)-NH3, b (17) (2+)-H2O
884.78326	113.0
885.48053	111.3
887.10187	198.9	y (26) (3+)-NH3-P, y (26) (3+)-H2O-P, [M+4H] (4+)-NH3-H2O
888.31207	63.1	b (26) (3+)
889.25067	11.3
889.86469	19.2
891.57111	2.9
895.49023	25.0
896.64044	94.1	[M+4H] (4+)+H, [M+4H] (4+)-H, [M+4H] (4+)
897.72003	110.8
899.04010	39.4
907.85181	4.2
909.34583	17.7
911.17395	12.9
912.52960	12.3
914.16681	17.1
914.79181	5.9
915.79901	43.5
916.82709	19.9
917.59351	9.2
919.01459	24.4
920.41400	295.7	y (17) (2+)-NH3, y (27) (3+)-NH3-P, b (27) (3+)-H2O, y (27) (3+)-H2O-P, b (27) (3+)-NH3, y (7) (1+), y (26) (3+)-H2O, y (26) (3+)-NH3, y (17) (2+)-H2O
921.22748	180.7
922.16119	14.7
922.86932	27.7
925.29657	11.8
926.50104	241.7	y (26) (3+), y (27) (3+)-P, b (27) (3+)
927.39771	74.7	y (18) (2+)-H2O-P
928.07806	11.7
929.38971	109.5	y (17) (2+)
930.17670	77.7
931.10394	43.9	b (18) (2+)-H2O
932.44263	12.1
934.15381	2.9
935.47437	31.9
937.88354	17.9
939.15820	18.5
940.87103	19.1
941.62299	15.9
942.41040	42.3
943.19611	53.6	b (9) (1+)-H2O
945.49481	18.0
947.51489	26.5
949.75397	29.3
952.35370	5.3
954.42798	69.2
956.62543	18.1
957.28052	3.6
958.51373	29.0
960.52179	21.0
961.35663	41.5
962.60406	41.9
965.22662	591.9
966.10284	198.6	y (9) (1+)-P
966.77069	56.1
968.30054	32.0
969.02783	27.4
970.37744	20.8
972.66962	37.4
973.97455	5.2
977.38727	163.9	y (18) (2+)-NH3, y (18) (2+)-H2O, y (8) (1+)
978.11469	58.6
979.17535	30.6
980.06250	11.9
980.88519	35.7
983.14160	45.7
984.85321	13.4
985.70013	76.1	y (19) (2+)-NH3-P
986.45575	114.2	y (29) (3+)-H2O-P, y (29) (3+)-NH3-P, y (18) (2+)
987.19659	10.1
988.17535	43.5
990.19360	2.3
993.61810	512.5	y (19) (2+)-P
994.47949	346.9
995.52441	38.6
996.16803	29.6
996.97656	3.9
1001.49805	56.2
1002.10669	103.9	y (28) (3+)
1004.43341	47.9	b (29) (3+)
1005.63184	189.4	b (19) (2+)
1007.15967	205.3
1008.04932	159.6
1008.92377	29.4
1010.97955	12.1
1012.50568	31.2
1013.26727	25.6
1015.95660	66.7
1016.65179	31.2
1018.12177	52.5
1018.78003	7.9
1020.58325	22.2
1024.29260	32.0
1026.96021	7.9
1027.97913	61.2	b (30) (3+)-P
1029.15283	53.3
1030.92480	257.5	y (30) (3+)-P
1031.76709	335.6
1032.53333	7.2
1033.66174	25.3
1034.30151	55.9	y (19) (2+)-NH3
1035.50049	70.8
1037.03271	14.9
1038.63232	44.8
1039.51343	20.1
1040.95374	4.5
1042.60779	80.0	y (19) (2+)
1043.33752	93.3
1044.03748	3.4
1045.40015	74.0	b (20) (2+)-NH3
1046.46387	3.8
1047.61548	3.8
1048.26135	45.1
1049.84570	25.3
1051.28345	37.0
1052.96533	53.0
1053.92932	53.4	b (20) (2+), b (30) (3+)-H2O
1054.68481	86.7	b (31) (3+)-NH3-P, b (30) (3+)-NH3, b (31) (3+)-H2O-P
1056.31812	37.9
1058.42810	27.6
1060.22510	715.6	b (30) (3+), b (31) (3+)-P
1060.93701	137.2
1061.60742	30.0
1062.43384	67.9
1063.11414	245.7	y (30) (3+)
1064.17456	176.6	y (9) (1+)
1064.92651	33.7
1066.21667	77.6
1067.55627	235.7
1068.67847	13.1
1070.67700	72.4	y (31) (3+)-NH3-P, y (31) (3+)-H2O-P
1071.57031	12.4
1072.44165	52.4	b (10) (1+)-NH3
1074.83203	64.4
1075.63232	21.0
1079.01440	75.6
1079.87109	3.4
1081.82739	80.8
1082.93958	34.4
1087.08777	93.3	b (31) (3+)-H2O
1087.74243	319.4	b (31) (3+)-NH3
1088.65747	90.0
1089.27979	8.7
1091.19690	17.8
1092.75989	99.3	b (31) (3+)
1093.78784	84.8
1094.87122	5.3
1096.47681	21.4
1097.72424	18.7
1099.29932	79.6	y (20) (2+), y (21) (2+)-P
1100.18042	4.6
1101.53345	22.5
1102.32214	13.4
1103.57849	76.0	y (31) (3+)-NH3
1105.08813	25.5
1105.84180	17.4
1106.98230	154.4	b (32) (3+)-H2O-P
1107.73486	22.7
1108.45654	8.3
1109.97900	20.5
1110.69934	72.0	b (21) (2+)
1111.72437	31.1
1113.56543	16.6
1114.92126	76.9
1116.37390	71.0
1117.32520	60.3	y (10) (1+)-H2O
1119.54199	38.1
1121.02661	54.3
1123.86096	11.0
1125.04956	19.4
1127.60522	14.9
1129.24951	13.9
1130.21558	20.9
1131.30859	30.7
1131.95972	7.3
1132.63831	4.0
1134.26099	57.7	y (11) (1+)-NH3-P
1135.41431	71.1	y (10) (1+)
1136.58752	47.9
1137.46106	55.3
1138.57507	49.1	y (21) (2+)-H2O
1139.48169	58.3	y (21) (2+)-NH3
1140.41711	87.2	b (32) (3+)-H2O, b (32) (3+)-NH3
1141.22803	64.5
1142.41504	6.6
1146.19287	284.7	y (22) (2+)-H2O-P, b (32) (3+), y (32) (3+)-H2O, y (22) (2+)-NH3-P, y (32) (3+)-NH3
1147.23193	276.2	y (21) (2+)
1148.18945	137.3
1148.95544	31.8
1150.42126	19.2
1151.29895	10.9
1156.09583	62.3
1157.69617	39.2
1158.42908	3.0
1160.00098	36.3
1161.10376	37.6
1161.97681	30.0
1163.11133	89.7
1163.77673	18.6
1164.85071	23.1
1166.42749	77.6
1167.80981	18.5
1169.01721	45.5
1170.75659	6.0
1171.85498	11.2
1173.59998	37.7
1175.53613	26.2
1179.89868	24.9
1184.71118	12.3
1185.54639	18.3
1191.17053	21.4
1193.22021	14.2
1193.82385	23.6
1195.22314	7.0
1197.83508	13.6
1201.99866	20.9
1203.74353	10.6
1204.59937	29.1
1206.93713	4.2
1209.08826	12.9
1210.53882	4.5
1211.95447	165.0
1213.14868	64.2
1216.65503	21.5
1218.49426	15.1
1219.32910	13.4
1220.83984	9.8
1222.30945	8.0
1223.09656	72.9
1223.79199	6.6
1224.95081	158.8	b (23) (2+)
1225.76392	95.2
1227.95911	4.2
1229.03235	40.2
1230.38428	54.3	y (11) (1+)-H2O
1232.68213	29.6
1234.55005	12.5
1248.39648	40.5
1249.35889	10.6
1250.36426	14.8
1251.16406	24.0
1252.38708	3.9
1254.79297	16.3
1257.75989	51.2
1258.72656	24.2
1259.35681	24.4
1260.27917	168.9	b (24) (2+)
1261.08191	144.1
1262.03516	100.3	y (24) (2+)-P
1263.85437	25.1
1264.64771	29.2
1269.24084	16.0
1272.49744	5.8
1275.49963	12.1
1276.30640	7.4
1277.19788	10.5
1278.15405	43.2
1279.86255	34.6
1282.83875	10.5
1285.57507	20.8
1289.65686	22.7
1291.70837	14.1
1294.17480	17.3
1294.97595	17.4
1295.70959	5.9
1303.39771	19.0
1304.66296	73.6
1305.89978	46.3
1311.57568	12.6
1316.81982	2.7
1317.48352	17.8
1319.81653	6.2
1331.28162	2.1
1331.98621	109.8	b (26) (2+)
1332.96106	92.6
1333.72107	8.8
1334.36719	6.0
1339.23901	22.8
1353.67175	3.2
1365.37915	1.6
1366.93689	9.7
1367.87219	7.7
1373.58728	20.5
1375.47913	9.4
1378.51367	29.7
1380.18823	11.4
1382.89478	2.6
1389.67322	18.2
1392.72644	11.6
1397.21887	8.4
1399.39465	5.1
1407.29358	13.3
1418.60974	10.8
1420.07703	7.9
1420.71619	12.1
1421.76501	11.7
1434.30518	7.4
1436.42896	11.5
1437.38416	3.8
1440.37366	13.8
1443.58789	2.7
1448.13306	5.8
1451.49670	9.0
1456.47107	6.9
1458.45898	5.1
1460.30920	2.8
1477.59644	13.2
1478.62390	19.2
1479.85120	3.4
1487.65564	9.1
1491.35925	26.3
1495.27026	11.9
1503.41394	16.3
1504.65125	4.8
1505.88635	12.0
1518.82568	1.9
1519.64221	9.6
1520.60828	13.0
1526.49719	28.0
1529.41614	12.1
1532.02771	4.5
1533.65479	14.3
1542.56616	4.0
1550.49219	4.5
1553.90833	6.0
1556.15173	7.4
1557.37927	14.2
1558.72217	4.9
1565.10144	10.3
1567.65771	5.6
1569.55530	17.5
1593.87207	4.7
1612.48523	9.7
1630.96472	10.8
1641.39465	6.7
1648.58521	7.1
1651.35718	8.4
1655.05115	4.9
1656.86121	2.9
1684.64685	7.5
1689.95959	7.0
1693.75696	11.8
1709.36255	2.3
1712.08142	15.6
1726.75366	17.5
1735.73376	8.3
1740.19031	4.3
1768.79993	8.8
1837.72791	9.2
1842.01489	9.1
1847.20154	20.8
1858.50867	11.2
1871.44763	6.2
1872.83020	6.4
1939.60461	6.2
