# Supplementary material for: Phosphoproteomic Analysis of Platelets Activated by Pro-Thrombotic Oxidized Phospholipids and Thrombin
Source: PLoS One. 2014 Jan 6;9(1):e84488. doi: 10.1371/journal.pone.0084488 (PMC3882224; doi:10.1371/journal.pone.0084488)
Supplement: Annotated Spectra S3 — (ZIP) [file pone.0084488.s006.zip › KMHLAEPGPQSLPLLLGPEPNDLASGLYASVCK_-5_2_87967.txt]

m/z	i	matches
259.87680	3.2
272.32471	16.1
283.21191	4.1
289.43176	3.9
290.27060	6.7
294.49597	5.1
300.36890	2.6
306.43408	23.6
307.18866	40.7	y (7) (3+), y (2) (1+)
308.04611	3.6
309.38232	12.3
310.96146	12.5
315.09564	17.1
327.27386	32.8
341.32559	4.1
347.30637	39.7	y (6) (2+)-NH3-P, b (13) (4+), b (6) (2+)-NH3, y (10) (3+)-P, b (6) (2+)-H2O
348.37750	5.0
349.24240	4.6
352.05530	10.4
353.35266	5.2
357.32855	9.2
361.54788	16.2
364.32175	9.0
365.45282	7.3
370.24289	2.6
372.03040	7.1
373.08887	6.5
380.18353	33.9
381.17340	12.7
381.80304	8.4
384.10248	3.2
388.16394	9.9
393.34961	19.5
396.93970	5.6
400.32922	2.6
404.17014	14.7
405.24933	1.9
406.30573	87.9	y (3) (1+)
407.32849	23.5
413.99274	36.1
415.84937	23.7
418.15619	20.9
419.21954	11.5
423.02814	8.9
433.15601	9.2
437.39929	10.9
440.24365	2.4
445.26611	10.4
448.46747	11.2
450.15460	5.0
453.19507	1.7
453.98889	10.6
457.23969	15.4
459.20984	7.5
460.96716	36.2
467.18536	10.0
468.73108	22.1
471.17322	4.7
475.43945	19.7
476.41119	4.1
480.19244	8.0
481.90356	13.2
482.83734	16.1
484.15948	16.0
487.42871	2.6
489.42261	33.1
491.78241	11.5
493.20306	26.4
494.25140	34.8
495.26404	51.2	b (14) (3+)-H2O, b (14) (3+)-NH3
496.70782	7.5
501.35754	12.4
502.44769	14.1
503.53290	4.3
508.12579	15.9
509.38953	8.9
513.44080	4.3
516.39905	5.0
517.94055	15.0
519.36548	2.1
524.56512	3.7
525.71869	2.3
526.51416	15.0
528.50677	3.9
530.35516	5.2
532.95099	45.9	b (15) (3+)-H2O, b (15) (3+)-NH3, y (9) (2+)
533.68597	23.3
535.66632	6.3
537.64014	8.6
538.33087	9.0
539.50281	2.1
540.52515	19.1
541.42365	22.6
542.64832	4.4
545.50909	12.2
546.40338	9.7
547.43689	6.9
549.66547	37.8	y (21) (4+)-P, y (20) (4+)
552.22662	10.8
553.07843	6.1
555.50824	6.5
558.42932	30.4
559.85706	2.8
562.30219	12.5
564.43219	146.5	y (5) (1+), b (5) (1+)-NH3
565.51123	19.4
568.20984	11.5
569.41327	2.4
571.50317	15.6
572.43848	70.5
578.78906	2.8
580.09528	13.8
581.26459	6.0
582.19611	73.2	y (17) (3+)-NH3-P
583.29718	7.8
586.14044	10.4
591.43695	4.5
593.50153	17.0
595.49774	21.1
597.35352	3.7
599.11072	10.6
601.74316	14.4
602.91962	3.7
604.25232	7.0
609.97369	12.2
611.48602	12.2
613.42487	4.7
615.97150	8.0
617.08582	19.6
618.37073	12.8
622.37640	17.1
624.80890	23.0
625.46765	13.6
626.34296	17.3
628.54596	12.2
629.94879	25.5
632.77319	17.1
634.14313	16.6
636.66467	25.1
638.14685	14.7
639.88135	38.4
641.31897	7.5
643.79297	10.2
645.54938	168.6	b (12) (2+)
646.38580	16.3
647.33667	18.1
649.22369	45.3
650.08893	24.4
654.30780	9.1
655.49567	24.1
657.34070	13.7
659.71930	11.6
662.78461	6.0
665.47675	7.5
666.31256	11.9
667.10504	14.2
668.25934	20.3
671.17255	20.2
672.98151	16.7
673.72900	26.7
675.22858	11.6
678.08624	30.5
681.06476	25.6
682.45154	24.5
683.47559	3.2
685.42291	31.7
686.46967	40.8
687.77325	39.2
690.55438	42.7	y (13) (2+)-P, y (27) (4+)-H2O-P, y (6) (1+)-H2O-P, b (27) (4+)-NH3, y (26) (4+)-NH3, b (27) (4+)-H2O, y (27) (4+)-NH3-P, y (26) (4+)-H2O
691.72736	12.3
692.57898	4.1
696.36737	12.4
697.30859	2.1
699.50140	13.6
701.45972	31.7
704.72791	5.6
709.01117	17.0
710.43237	28.7
711.42316	12.7
713.41638	9.3
714.33167	7.9
717.72443	3.4
721.39838	7.4
722.41730	9.2
723.44794	19.0
725.37164	22.3
726.86017	3.4
729.02161	4.1
730.71179	60.5	b (28) (4+)-P, y (13) (2+)-H2O, y (14) (2+)-NH3-P, y (13) (2+)-NH3
731.49628	18.9
735.57709	58.3	b (21) (3+)-NH3
738.49176	5.3
739.60925	15.6
740.25690	17.3
741.69489	19.5
742.83710	67.5
743.44763	43.4
744.49329	16.4
745.11700	3.9
747.68256	18.7
749.12744	13.8
750.47571	12.1
752.97394	9.1
753.69806	17.6
755.63800	18.6
757.15765	14.9
759.47174	46.8	y (21) (3+)-H2O, y (21) (3+)-NH3
762.42657	10.9
763.87994	45.5	y (29) (4+)-H2O, y (22) (3+)-H2O-P
765.22729	38.8	y (29) (4+)-NH3, y (21) (3+), y (22) (3+)-NH3-P
766.54401	123.6	b (30) (4+)-NH3-P, b (30) (4+)-H2O-P
767.57733	58.6
768.50500	25.0
769.47540	16.4
770.66193	5.5
772.07562	28.8
772.95978	38.7	b (29) (4+), b (22) (3+)-H2O, b (22) (3+)-NH3, y (30) (4+)-P
774.47174	8.9
776.13647	15.3
777.38300	31.3
779.44818	219.4	b (22) (3+), y (14) (2+)-NH3, y (14) (2+)-H2O
780.70654	43.8
781.39899	31.3
782.44379	20.0
784.23535	11.4
785.35962	10.6
787.25592	10.4
787.97803	124.9	y (14) (2+)
788.94342	73.5	y (6) (1+)-H2O, b (7) (1+)-H2O
789.66705	5.8
790.56451	70.5	b (30) (4+)-NH3, y (6) (1+)-NH3, b (7) (1+)-NH3, b (31) (4+)-NH3-P, b (31) (4+)-H2O-P, b (30) (4+)-H2O
791.63678	35.5
792.93158	16.5
793.58704	11.6
794.28864	19.3
795.77856	34.8
797.76013	52.4	y (22) (3+)-NH3, b (15) (2+)-NH3, b (15) (2+)-H2O, y (22) (3+)-H2O, y (30) (4+)
799.60089	575.1	y (23) (3+)-P
800.56586	130.1
801.42822	14.5
802.66071	76.2	y (22) (3+), y (31) (4+)-H2O-P, y (15) (2+)-P, y (31) (4+)-NH3-P
803.91058	41.3	y (7) (1+)-H2O-P
804.97736	5.7
807.01434	230.9	b (15) (2+), b (7) (1+), y (31) (4+)-P, y (6) (1+)
808.08771	141.3
808.91229	48.9
810.90649	117.7	b (23) (3+)-NH3, b (23) (3+)-H2O
812.14203	9.7
814.43500	69.9
815.46759	25.4
816.63367	24.6
817.39777	197.6	b (23) (3+)
818.19904	6.4
819.53595	59.6	b (31) (4+)
820.20288	30.7
821.53284	81.4
822.82300	29.9
824.91241	12.8
825.82489	32.7
828.19775	540.3	y (31) (4+)-NH3
829.10468	158.6
830.25269	24.6
831.49408	55.2	y (23) (3+), b (32) (4+)-NH3-P, y (31) (4+), b (32) (4+)-H2O-P
832.25348	44.7
833.36438	50.7
834.50061	61.9	b (24) (3+)-H2O, b (24) (3+)-NH3
835.77203	31.8
837.19421	90.5	y (24) (3+)-NH3-P
837.85089	2.3
839.02350	64.4
840.74005	289.6	b (24) (3+)
841.65369	120.3	y (24) (3+)-P
842.81891	21.5
843.80609	47.5	y (15) (2+)-H2O, y (16) (2+)-NH3-P
844.50708	73.5	y (15) (2+)-NH3
845.42780	16.9
846.89941	104.9	b (8) (1+)-NH3, b (8) (1+)-H2O
848.15015	30.0
849.08258	56.4
850.21875	18.0
851.47333	81.2	y (16) (2+)-P
852.31110	13.9
853.33600	32.9
853.99664	30.8
855.12317	8.0
857.18243	47.6
858.21307	37.7
859.24371	79.2
860.25055	96.2	b (32) (4+), y (32) (4+)-NH3, y (32) (4+)-H2O
861.23401	164.3	y (8) (1+)-H2O-P
862.55841	113.9	y (8) (1+)-NH3-P
863.71301	728.7	[M+4H] (4+)-NH3-H2O-P, b (25) (3+)-NH3, b (25) (3+)-H2O, b (16) (2+), b (8) (1+), y (32) (4+)
864.36285	229.8
865.39691	65.3
866.41437	45.0
867.69250	93.8	y (25) (3+)-H2O-P, [M+4H] (4+)-H2O-P, [M+4H] (4+)-NH3-P
868.46930	37.0
869.53802	292.5	b (25) (3+), y (25) (3+)-NH3-P, y (24) (3+)-NH3, y (24) (3+)-H2O
870.49316	131.1
871.91364	112.5	y (17) (2+)-H2O-P, y (17) (2+)-NH3-P, [M+4H] (4+)-P
873.04749	212.1
874.27106	140.4	y (24) (3+), y (25) (3+)-P
875.42072	75.1
876.08203	51.4
877.10590	157.5
878.35126	218.3
879.40692	326.3	y (8) (1+)-P
880.31500	51.0	y (17) (2+)-P
881.42242	66.3
882.61407	107.7	b (26) (3+)-H2O
883.28534	181.2	b (17) (2+)-H2O, b (26) (3+)-NH3, b (17) (2+)-NH3
884.10803	98.6
885.16193	21.6
886.31714	140.9
887.33636	93.5	[M+4H] (4+)-NH3-H2O, y (26) (3+)-NH3-P, y (26) (3+)-H2O-P
888.09033	33.4
889.06427	8.8
893.65131	21.6
896.64783	136.3	[M+4H] (4+)+H, [M+4H] (4+), [M+4H] (4+)-H
897.79938	76.0
898.90131	63.9
900.93469	7.8
901.61920	4.7
903.42511	23.3
904.37854	24.9
907.89874	14.7
911.89337	6.1
913.92078	6.4
915.87836	47.6
917.00000	8.6
917.88690	8.9
920.32916	172.7	y (26) (3+)-H2O, y (17) (2+)-H2O, y (26) (3+)-NH3, y (17) (2+)-NH3, y (27) (3+)-H2O-P, b (27) (3+)-NH3, y (7) (1+), y (27) (3+)-NH3-P, b (27) (3+)-H2O
921.21698	112.6
922.09717	11.2
924.34698	33.2
926.40326	227.4	y (27) (3+)-P, b (27) (3+), y (26) (3+)
927.22272	25.0
928.36932	39.2	y (18) (2+)-NH3-P, y (18) (2+)-H2O-P
929.58618	338.3	y (17) (2+)
930.50092	55.5
931.26715	4.7
933.03882	23.4
935.01251	11.5
936.25201	27.6
938.63312	9.6
941.80292	10.2
943.28241	12.3
944.76587	62.8	b (9) (1+)-NH3
946.01019	39.5
948.64227	13.2
951.06464	15.3
956.70868	12.1
958.38153	11.2
960.08917	33.0
961.05157	40.3	b (9) (1+), y (8) (1+)-NH3
964.07153	52.8
964.92438	384.0
965.70099	406.7	y (9) (1+)-P
966.54767	52.9
967.85260	39.4	b (28) (3+)-H2O-P
969.55389	53.2	b (28) (3+)-NH3-P, y (28) (3+)-P
970.46259	15.8
971.85590	25.8
975.35889	6.5
976.41553	16.4
977.36932	38.8	y (8) (1+), y (18) (2+)-NH3, y (18) (2+)-H2O
978.46436	30.5
979.76611	43.7
980.53198	21.5
984.09033	54.8	y (19) (2+)-H2O-P
985.87531	103.4	y (29) (3+)-H2O-P, y (18) (2+)
986.73407	30.8
987.43524	14.1
988.15485	2.8
989.79633	59.2
991.74200	17.3
993.64941	515.0	y (19) (2+)-P
994.48560	219.7
995.65942	32.3
996.97198	51.0	b (19) (2+)-NH3
998.60846	18.6
1000.71875	76.1
1001.59357	120.4	y (28) (3+), b (28) (3+)-NH3, b (28) (3+)-H2O
1003.03461	31.3
1005.02838	110.7	b (19) (2+)
1006.33282	44.4
1007.53595	372.1	b (28) (3+)
1008.34320	145.2
1010.03296	127.4
1011.56586	10.6
1014.20013	4.3
1014.99091	37.7
1016.24921	43.7
1017.38721	23.1
1018.45752	37.7
1019.64435	62.3	y (29) (3+)-H2O, y (10) (1+)-H2O-P, y (29) (3+)-NH3
1021.10034	34.5
1022.58478	7.4
1025.30322	67.7	b (29) (3+)-H2O, y (29) (3+), b (29) (3+)-NH3, y (30) (3+)-NH3-P
1027.82141	15.7
1029.16199	31.0
1031.00879	218.2	b (29) (3+)
1031.63550	64.9
1032.33594	15.3
1036.70313	21.0
1037.44763	22.7
1038.08667	15.2
1039.35742	38.2
1041.55322	10.2
1044.27417	28.9
1045.54492	11.9
1046.69507	16.8
1047.38342	72.2	y (9) (1+)-NH3
1048.76343	23.7
1050.37952	66.0	y (20) (2+)-P
1051.20508	49.4
1053.03687	58.3
1053.85327	107.6	b (30) (3+)-NH3, b (31) (3+)-H2O-P, b (31) (3+)-NH3-P, b (20) (2+), b (30) (3+)-H2O
1054.57483	81.2
1055.59619	7.8
1056.54871	4.5
1057.78564	3.9
1060.02368	654.5	b (31) (3+)-P, b (30) (3+)
1060.89905	295.6
1062.07776	98.9	y (30) (3+)
1064.27637	138.5	y (9) (1+)
1065.36768	68.7
1066.23120	26.7
1067.07214	63.6
1068.74805	37.1
1070.17737	72.1	y (31) (3+)-NH3-P, y (31) (3+)-H2O-P
1071.22827	17.7
1072.34534	37.9	b (10) (1+)-NH3
1073.55811	68.3
1078.79272	60.1
1080.72681	30.1
1081.86023	67.0
1082.51001	12.9
1083.63745	11.4
1087.12146	184.4	b (31) (3+)-NH3, b (31) (3+)-H2O
1088.50903	18.0
1089.46448	35.1
1090.19824	15.0
1090.85876	3.2
1093.35986	61.6	b (31) (3+)
1095.50012	6.7
1098.41797	36.3
1100.21313	19.8
1101.52710	27.8
1106.69519	73.4
1107.89453	74.0	b (32) (3+)-H2O-P, b (32) (3+)-NH3-P, y (31) (3+)
1110.26282	16.9
1111.85889	17.7
1113.97095	11.8
1115.33423	16.1
1117.66528	38.6	y (10) (1+)-NH3, y (10) (1+)-H2O
1118.87732	24.9
1125.34009	8.4
1126.35522	31.0
1127.53589	6.7
1128.92407	22.5
1130.56372	4.5
1132.67053	14.1
1133.68286	30.3
1134.54578	15.1
1135.37451	50.8	y (10) (1+)
1136.69861	21.4
1137.68652	97.3
1138.76416	51.0	y (21) (2+)-H2O, y (21) (2+)-NH3
1139.51270	3.1
1140.13159	51.8	b (32) (3+)-H2O, b (32) (3+)-NH3
1141.32568	5.0
1143.48669	12.9
1144.39111	3.5
1145.20020	43.7
1146.56079	372.3	y (32) (3+)-NH3, y (22) (2+)-NH3-P, b (32) (3+), y (32) (3+)-H2O, y (22) (2+)-H2O-P
1147.37207	147.8	y (21) (2+)
1148.22241	14.8
1149.58667	7.8
1151.34717	51.2	y (11) (1+)-P
1153.57422	30.2
1154.48840	6.6
1156.47437	3.6
1158.79321	16.1
1159.46973	13.8
1160.83228	12.9
1161.73840	22.1
1162.52197	26.3
1163.57397	15.1
1164.77075	10.6
1167.48120	61.1	b (22) (2+)
1168.33057	38.7
1169.40784	26.5
1170.24756	11.2
1174.21997	15.9
1175.33154	15.3
1176.53625	25.3
1178.31714	28.1
1182.00378	9.3
1184.27942	21.7
1187.24146	18.5
1188.39099	14.6
1192.09338	6.3
1194.45020	59.8	y (22) (2+)-H2O
1198.58594	17.4
1201.42712	10.8
1202.83923	9.0
1203.50684	17.8
1207.89441	3.0
1208.59717	2.1
1211.28430	12.7
1212.11096	102.1
1212.95142	108.1
1219.23132	25.3
1221.74500	14.0
1222.50024	45.3
1224.67151	52.0	b (23) (2+)
1225.33655	20.5
1226.28027	27.9
1229.59741	14.3
1230.38013	3.8
1231.73132	17.5
1233.83716	26.9
1236.35779	8.0
1239.62231	11.5
1241.20752	30.6
1248.58960	11.0
1251.22473	74.7	b (24) (2+)-NH3, b (24) (2+)-H2O
1252.74084	49.5
1254.36133	15.4
1255.32715	12.6
1260.16870	178.1	b (24) (2+)
1260.90637	60.1
1262.69324	5.8
1263.77698	7.8
1269.63416	2.8
1271.85303	7.8
1277.27795	2.6
1278.00452	69.3
1279.80359	12.6
1281.56555	5.1
1285.70862	16.2
1289.17896	18.8
1290.17468	20.3
1290.85400	22.2
1292.56555	3.1
1295.37219	4.1
1301.06042	16.9
1302.74609	30.0
1304.14966	143.1	b (25) (2+)
1306.57983	19.3
1319.76709	5.6
1321.25867	8.9
1323.37463	14.1
1326.19934	27.9
1332.48181	44.3	b (26) (2+)
1333.24109	21.3
1340.04309	9.7
1340.65002	6.6
1346.61487	13.9
1347.72253	12.5
1348.96570	22.5
1352.57312	9.6
1358.83289	15.3
1365.18530	12.4
1370.78613	20.1
1374.62756	33.8
1377.44983	2.6
1379.15686	9.7
1381.64856	40.0
1388.97644	3.6
1389.66028	11.1
1395.68457	13.8
1398.06580	13.2
1403.29993	10.1
1407.26111	3.4
1411.09485	8.0
1414.20337	6.7
1425.07251	6.3
1433.13330	28.2
1436.15759	31.0
1451.31128	10.2
1452.39160	21.7
1453.62634	8.4
1456.68860	6.9
1467.71277	5.8
1470.16345	17.5
1477.55505	4.6
1487.52820	13.3
1488.63647	13.2
1489.39001	12.5
1497.83386	7.1
1498.66150	5.0
1504.16565	7.8
1519.60510	13.1
1533.39026	13.6
1546.71228	23.1
1548.47729	6.3
1551.73120	14.3
1553.46460	28.4
1554.78113	6.0
1557.31726	9.8
1562.35596	5.0
1575.43860	4.1
1599.49597	12.1
1604.70032	6.3
1611.33325	14.1
1637.83557	16.0
1652.80847	12.0
1686.36267	15.9
1688.69177	4.8
1711.44409	8.3
1726.86243	5.8
1730.57849	9.3
1731.67737	10.2
1732.79846	6.7
1760.66614	10.5
1769.04846	3.6
1803.10999	14.2
1888.03064	5.2
1908.62781	13.6
1959.06042	5.7
1966.74390	7.8
