# Supplementary material for: Phosphoproteomic Analysis of Platelets Activated by Pro-Thrombotic Oxidized Phospholipids and Thrombin
Source: PLoS One. 2014 Jan 6;9(1):e84488. doi: 10.1371/journal.pone.0084488 (PMC3882224; doi:10.1371/journal.pone.0084488)
Supplement: Annotated Spectra S3 — (ZIP) [file pone.0084488.s006.zip › KNKTLTER_-19_2_1051.txt]

m/z	i	matches
174.99472	31.1
198.87712	7.2
201.27341	5.7
226.27203	7.8
226.92136	4.6
235.25717	6.1
240.08089	2.2
247.21700	5.2
252.82130	10.8
254.00606	4.7
257.90466	6.9
260.25800	4.6
262.02707	8.7
262.97516	19.1
272.37222	5.9
277.12747	4.2
279.88168	5.6
280.97192	2.8
282.18930	12.6
284.60223	9.0
287.16394	2.2
288.19366	2.2
290.32288	4.3
292.21332	5.6
297.26093	7.2
302.25629	15.6
304.25256	6.9
308.16748	6.6
311.38812	5.4
321.36737	17.1
324.24585	2.6
324.95648	6.7
327.96588	9.1
333.36890	28.7
335.02557	12.8
339.32141	2.2
341.17413	3.3
344.20825	5.4
346.34186	8.3
347.33594	1.6
349.23438	3.1
352.36768	6.7
356.37524	18.7
360.19366	10.9
361.23132	6.6
363.39746	5.4
364.44708	17.0
365.36609	9.8
368.01410	5.7
370.47931	5.2
371.20215	21.0
373.40454	3.8
375.76575	31.8
377.29718	7.2
378.41315	2.8
380.35706	6.5
381.55884	13.7
382.42682	9.1
386.54297	14.3
388.32953	3.6
390.65826	8.5
391.38800	12.9
395.17523	20.0
399.30347	5.4
400.60565	2.6
402.47394	26.8
404.32556	23.8
407.33563	7.4
410.91589	2.8
411.66199	2.2
415.27460	13.7
416.55267	13.9
420.26343	36.3
421.32080	18.6
424.47357	26.7
425.14551	1.6
428.19220	1.3
432.45074	2.4
433.25092	21.0
434.64807	15.3
435.55945	43.1
436.38165	48.6
437.36218	11.7
438.18951	12.3
439.20593	19.1
439.81384	8.2
440.96393	10.0
442.65259	2.2
443.33240	17.1
444.06921	7.4
445.32587	17.1
445.98077	5.3
446.79584	4.8
448.48450	17.3
449.34857	10.1
450.32819	2.7
450.97656	17.9
451.73370	11.3
452.43958	9.3
453.55383	9.0
455.18756	7.6
457.09509	25.0
458.43933	15.0
460.00964	5.9
462.26367	76.6
463.46057	30.3
464.29871	27.9
465.69305	48.7
468.53839	71.3
469.27509	37.6
470.34125	29.3
471.10608	20.4
471.85217	4.6
472.50153	17.6
473.14417	54.4
475.36224	12.7
476.32977	20.0
476.99304	27.7
478.38861	45.5
479.10040	54.7
480.94336	2.8
481.59131	17.4
482.26019	10.7
483.32019	34.2
485.21954	179.7
486.43372	4863.2	[M+2H] (2+)-P
487.47076	91.3
488.31671	38.5
489.16479	30.1
490.37848	123.4
491.38641	37.1
492.68250	26.4
494.40289	24.3
495.47491	17.6
496.37250	87.2
498.08942	46.7
499.31219	27.7
501.80853	414.9
502.73114	48.8
503.39484	16.7
504.31458	37.6
506.61444	129.8
507.49451	25.4
508.18329	13.5
509.13434	1.9
509.84442	21.5
510.77814	17.3
513.03333	111.4
514.03015	19.3
515.48822	134.0
516.35907	217.8
517.25641	154.2
518.21790	94.2
519.35461	95.4
520.32849	142.9
521.44922	35.8
522.29504	33.7
524.23834	51.2
525.32458	252.5
526.28198	168.3
526.90930	20.2
527.94666	28.4
528.58771	25.7
533.89478	18.4
534.95856	27.5
536.75739	26.6
542.86542	8.3
546.95770	11.1
552.71796	16.7
553.74738	14.7
555.40735	87.2
567.07806	17.7
570.51788	6.7
571.84277	2.4
575.34167	16.2
578.35510	4.3
583.87665	3.7
589.52863	2.4
590.77460	2.0
592.34271	32.0
597.65552	34.8
602.31799	41.9
606.13922	26.3
610.45367	14.5
612.57916	18.8
618.77838	15.5
627.54987	10.3
630.73785	13.6
634.88788	15.6
645.52716	31.2
647.57648	25.5
648.34943	18.0
650.88605	26.0
651.49182	5.4
652.42487	2.2
653.29840	9.8
657.27936	6.1
659.95526	28.6
668.39929	51.5
673.38507	18.2
674.42999	5.0
677.43994	9.6
678.57758	3.6
686.44745	24.0
692.47467	3.1
695.82892	7.6
699.64850	21.3
700.66376	11.4
701.53870	5.2
710.49280	3.0
715.56018	29.3
717.60431	14.1
722.13116	23.0
727.37720	25.1
729.20422	20.0
730.35291	13.5
732.20337	29.9
739.14093	14.1
740.83148	4.1
741.46100	4.6
743.60004	13.9
745.90228	22.9
756.15851	8.9
758.31830	8.9
760.59955	14.8
764.17462	20.6
767.51776	19.5
770.42908	1.5
771.24908	8.4
774.60303	13.2
778.34930	7.6
781.08337	9.9
790.07880	38.8
796.24225	10.7
797.46918	19.2
815.96393	17.2
820.07745	2.7
832.48633	9.8
848.99512	9.9
850.14093	19.1
856.49103	10.0
869.35138	9.6
884.63330	14.1
887.52765	5.2
890.68573	14.1
892.74487	5.1
895.46240	57.0
896.14453	1.6
900.31110	16.2
907.52734	15.6
922.18268	6.3
928.55817	8.0
940.55267	8.3
972.58014	4.1
