# Supplementary material for: Phosphoproteomic Analysis of Platelets Activated by Pro-Thrombotic Oxidized Phospholipids and Thrombin
Source: PLoS One. 2014 Jan 6;9(1):e84488. doi: 10.1371/journal.pone.0084488 (PMC3882224; doi:10.1371/journal.pone.0084488)
Supplement: Annotated Spectra S3 — (ZIP) [file pone.0084488.s006.zip › KNLFNNQGNASPPAGPSNVPK_-6_2_74007.txt]

m/z	i	matches
217.66440	11.9
218.30901	48.8
222.27026	33.4
226.15207	105.7
227.14491	35.0
228.05952	126.8
230.26428	62.2
231.18811	22.1
234.37749	15.3
235.30272	21.1
236.13158	44.7
237.81403	11.9
242.17914	17.7
244.20834	787.2
245.27155	40.4
246.44554	83.2
247.97307	53.1
249.48499	59.2
253.37109	85.8
256.38461	26.5
256.99664	19.9
257.96875	20.9
262.26306	399.6
263.44827	100.3
264.28625	81.2
269.51324	18.8
272.31146	53.2
273.30579	40.5
276.36023	31.3
278.26093	24.3
279.67239	32.3
283.02939	11.9
288.17102	27.9
290.13904	72.7
290.88248	26.6
292.35580	12.0
293.39487	59.6
298.25140	16.5
299.28336	100.7
301.13998	29.0
303.98413	55.7
305.21936	78.9
310.14465	27.2
311.29712	76.0
312.00348	17.6
315.04373	43.5
316.35828	208.7
317.56372	120.3
321.37689	78.7
322.28696	52.5
324.26318	58.7
325.14240	15.6
326.38000	78.5
328.82831	63.8
331.47748	91.3
332.63544	40.3
334.28400	74.3
335.32788	46.1
337.12402	268.5
337.89828	29.3
340.48053	21.4
343.31006	310.7
344.43890	119.7
346.25333	33.6
347.15381	153.1
348.63950	27.1
349.29761	18.7
352.95642	92.3
354.36423	58.3
356.17676	51.1
363.39331	62.6
364.90479	26.8
366.15680	9.6
367.70551	28.9
369.49377	71.1
371.18921	115.3
372.35492	13.1
375.07648	396.3
376.88281	55.0
378.15619	19.9
379.29230	27.8
380.05890	25.1
383.16931	163.2
384.33191	224.1
385.07648	46.8
386.47968	16.5
388.19232	39.3
389.28107	205.4
390.04816	22.0
391.44342	104.9
393.76257	29.1
395.13733	131.3
398.90698	66.8
400.46954	53.0
401.27686	145.6
402.12103	130.5
406.10254	94.1
409.20477	31.2
411.21790	31.0
412.26337	483.4
413.86627	89.9
415.11658	31.3
418.13892	64.0
419.42242	106.9
420.24213	31.3
421.54803	50.4
423.28937	21.0
424.33301	23.3
428.00146	168.7
428.65442	28.8
429.46399	92.1
430.21399	103.9
431.53461	128.3
432.32343	755.5
433.43872	241.6
434.22516	88.8
435.25128	30.2
436.06970	136.9
437.28986	42.6
440.23309	34.7
442.04651	19.7
443.94983	31.2
446.04468	805.5
446.94849	169.5
448.31238	223.2
449.29327	108.0
453.95844	117.6
456.29523	37.9
457.05048	14.1
458.37390	199.2
460.25513	198.7
465.21167	60.6
466.22205	51.2
468.33936	10.8
470.18060	27.8
473.69904	35.2
475.04242	22.6
476.31488	37.4
477.18091	64.8
477.85681	25.6
482.51050	7952.5	y (10) (2+), b (13) (3+)-NH3, b (13) (3+)-H2O
483.50519	978.7
484.44537	110.3
485.39069	169.9
486.19067	108.7
489.68835	64.9
493.16516	45.9
494.63983	32.3
495.71509	60.6
497.45264	59.5
499.56537	91.1
500.27722	16.8
501.24506	117.1
503.30780	561.6
504.08478	134.8
505.29773	135.6
507.07654	165.7
508.04407	112.6
510.43140	19.8
512.04584	18.7
512.74969	66.2
514.06433	25.6
515.73773	77.0
516.95526	568.8
518.02753	443.8
519.15588	120.7
520.37677	41.3
521.32599	200.9
522.06036	118.3
525.16321	28.9
526.17139	46.1
527.12976	547.3
528.13159	65.9
529.46497	59.5
530.31934	54.1
531.56317	50.2
533.33453	64.6
534.20349	216.4
537.43317	16.5
538.34149	28.6
539.86206	103.1
542.64288	968.0
543.42993	19.6
545.12836	2511.4
546.08551	666.4
547.08575	178.1
547.78467	86.5
549.26715	60.7
550.34589	47.4
551.59656	776.3
552.61810	962.6
553.58105	248.3
554.27466	169.2
554.94629	87.0
557.58203	99.4
559.39294	133.6
560.16779	42.5
561.31329	157.4
563.03998	175.6
563.73450	123.1
565.63940	764.9
566.37372	504.7
567.31537	43.0
568.29889	183.1
569.51678	79.5
570.17358	105.8
571.98895	59.5
572.88361	35.8
575.13702	448.8
576.12427	33.5
577.05121	558.3
577.86273	426.1
579.13031	99.6
580.99658	42.5
581.73676	65.7
582.52185	53.3
583.72180	59.0
585.94025	2071.6
586.86987	1044.8
587.76642	50.2
589.08398	41.5
589.86444	21.5
590.96692	241.9
591.86713	33.5
593.10565	943.7
594.37994	233.4
596.14551	253.7
598.29608	27.7
599.45819	297.4
600.31671	239.0
601.00623	312.0
602.12000	169.6
604.37958	393.4
605.67828	146.9
606.46393	15.3
607.24683	80.9
608.11951	80.6
609.67633	277.9
611.13788	564.0
612.04657	163.3
613.41876	170.1
614.32892	81.5
615.70380	240.9
617.24335	447.5
618.21149	111.9
619.00800	36.0
621.17780	214.7
622.72522	174.8
623.42969	155.4
624.26685	191.1
625.41315	407.4
626.42419	492.6
627.52142	79.5
628.47809	159.8
630.34308	365.3
631.38855	201.0
632.54132	148.2
634.45062	1914.9
635.49823	1103.9
637.50885	217.0
638.27399	15.3
638.99335	122.8
640.35260	88.9
641.43573	736.8
642.61743	375.3
643.42834	1304.5
644.34747	190.6
645.18927	205.8
646.19196	104.1
647.29407	102.4
649.44720	231.7
650.96735	224.1
652.07672	72.9
653.22577	144.5
654.23126	137.7
655.34662	75.9
656.40436	94.2
658.39752	371.5
659.18909	385.3
659.84644	20.2
660.52606	152.8
661.33838	233.1
662.00616	37.9
663.51190	277.4
664.56378	165.8
665.96381	233.9
666.63501	156.4
668.32428	143.8
669.19873	314.3
669.89948	189.9
670.58917	385.1
672.29364	116.3
672.95947	123.0
674.01105	34.1
674.63043	124.1
678.46393	148.1
679.18146	116.7
680.26166	345.7
681.42615	17.6
682.83948	284.9
683.61090	158.5
684.40851	127.4
686.51520	1746.6
687.44098	1404.2
688.33331	164.4
689.21539	20.9
689.93250	313.1
691.49628	500.5
692.49530	192.8
693.78180	307.1
695.05084	2053.6
696.11475	2129.0
697.05414	365.2
698.40820	1544.6
699.42944	897.9
700.48199	938.2
701.26520	678.6
701.93982	467.6
702.56555	141.5
703.48102	82.9
705.75690	3638.9
706.40344	12398.1	[M+3H] (3+)-NH3-P, [M+3H] (3+)-H2O-P
707.33319	1866.0
708.07990	370.7
709.03851	546.3
710.04449	516.6
711.89404	65538.7	[M+3H] (3+)-P
712.71478	25428.8
714.57245	1138.6
715.57782	203.2
716.55286	573.3
717.49554	400.9
718.76135	1713.5
719.73950	196.5
720.42230	593.2
721.60016	680.3
722.60419	625.6
724.04553	1457.4
725.64319	298.1
726.63507	2614.3
727.34167	2082.7
728.00226	432.4
728.91431	388.9
730.24384	1362.9
731.55811	876.7
732.61469	1653.4
733.33759	1131.4
734.74347	1125.3
735.54315	3036.6
736.79724	325.1
738.29559	22.0
747.16876	55.4
748.44916	72.0
749.08289	18.8
749.90619	67.0
751.23859	46.1
753.75629	101.2
755.65350	157.3
756.86987	79.3
758.62140	268.5
759.46484	503.8
761.10138	36.8
764.27356	2060.6
765.37878	652.1
766.33124	174.7
767.47906	602.2
768.15527	306.2
769.58282	94.5
771.27368	38.1
773.57367	54.7
775.03107	77.2
777.37122	73.1
778.46698	28.8
779.37714	13.0
780.28436	57.2
782.12115	101.5
783.71448	271.1
785.59070	71.6
786.86041	228.9
787.59119	26.6
789.41016	91.7
790.12909	62.6
791.66400	80.0
795.67401	266.2
796.53851	252.1
797.58008	105.2
798.19836	53.8
799.65784	135.9
800.27917	28.0
803.91241	117.2
807.50366	97.0
808.36365	325.8
809.29279	419.3
810.47278	62.9
811.41101	69.8
812.58179	44.9
814.75348	162.0
815.83014	96.8
816.51227	192.3
819.14111	182.2
819.93066	15.4
821.09003	94.6
822.22052	46.7
822.96301	26.5
824.63733	26.0
828.17218	12.0
829.76324	217.7
830.55023	75.3
832.29803	63.9
833.07892	122.3
835.98969	305.9
838.23419	68.8
839.80170	83.3
842.31281	251.2
843.17694	63.3
844.56189	33.5
846.19116	197.5
846.97333	36.7
848.16510	76.4
848.88843	13.2
851.92999	41.6
854.33539	77.8
856.44031	222.9
857.40045	94.2
859.33478	480.5
860.38739	429.5
861.32123	309.1
862.19977	178.8
864.28558	93.0
864.98004	573.1
866.25128	1820.0
867.37665	853.9
868.48553	164.8
869.72662	49.5
872.27106	61.0
872.98462	193.0
873.66132	185.6
874.53552	44.8
875.14008	27.6
877.38116	1804.8
878.28168	369.1
878.92090	222.6
879.67896	190.8
880.53265	168.6
881.48535	67.0
882.80536	283.8
883.86615	223.0
884.47931	25.4
885.43524	163.3
886.34015	28.0
887.30573	139.4
888.47113	64.7
889.39746	42.6
890.56879	286.5
893.07635	35.8
895.71216	348.9
896.42505	199.7
900.13641	238.3
901.37671	102.9
905.85309	203.7
906.85126	104.9
912.51105	64.8
913.33307	81.1
915.09613	417.5
916.28107	278.9
917.15411	238.2
920.67120	14.2
921.33148	90.0
922.60565	250.7
923.85760	56.5
926.03833	169.6
926.90668	49.3
927.86694	130.1
928.50238	560.2
929.42822	86.5
931.14825	234.3
932.42804	93.7
936.17975	104.9
937.36670	879.8
938.66431	644.2
939.47528	91.7
940.09546	117.7
943.42554	5756.9
944.47552	2764.9
945.51288	2935.4
946.37653	780.6
947.06519	243.2
949.40552	94.7
951.56110	82.7
953.48676	256.9
956.11981	48.1
958.57477	23.3
959.18945	44.9
963.51801	2351.3
964.52789	1314.7
965.68964	303.2
966.89008	244.0
969.20166	183.3
969.89471	80.5
970.93964	128.0
972.34113	70.6
973.30585	97.4
974.53387	64.0
976.39728	72.7
977.64215	383.8
979.34692	89.4
982.34430	9.9
985.14288	283.8
986.11188	1811.5
987.07861	798.7
988.10431	42.9
992.43341	30.0
994.64838	4621.7	b (19) (2+), y (19) (2+), y (20) (2+)-NH3-P, y (20) (2+)-H2O-P, b (20) (2+)-P
995.51996	2356.6
996.54633	201.7
997.48322	238.5
998.92285	43.0
1000.42621	67.1
1002.30786	434.9
1003.14673	243.5
1005.07397	123.1
1006.43866	32.4
1011.30145	116.0
1012.12695	98.5
1015.57379	119.3
1017.04761	127.6
1018.98712	60.3
1020.30273	174.4
1022.42462	133.9
1023.30133	17.6
1025.33533	53.1
1027.45923	32.1
1028.91577	95.6
1030.21729	356.6
1031.48022	357.8
1032.83765	310.1
1033.69275	9.1
1035.10022	53.4
1036.48120	38.7
1038.14648	291.3
1039.59839	598.3
1040.35547	1273.4
1041.51123	706.7
1042.39758	1751.3
1043.41772	777.7
1044.47412	63.0
1045.73242	50.0
1046.80225	74.4
1050.43384	137.9
1051.70386	132.6
1052.34521	193.0
1053.11353	19.9
1056.36292	405.0
1057.27649	303.5
1057.95459	126.1
1061.86804	30.0
1063.49426	29.9
1067.27051	46.2
1069.28296	131.6
1070.32117	22.2
1075.60144	38.2
1076.37366	8.6
1078.18591	39.2
1080.50977	57.9
1083.12122	10.8
1083.79492	49.2
1084.50989	31.5
1086.34058	58.0
1087.16492	16.5
1088.66589	79.7
1089.47192	97.2
1090.69824	68.6
1091.55334	24.6
1095.10156	133.7
1097.16980	39.5
1101.38770	705.6
1102.42798	319.2
1103.72327	81.0
1104.34155	38.5
1105.59888	107.6
1107.73022	87.7
1110.97437	16.5
1112.92383	48.7
1114.00562	26.9
1114.78564	95.9
1115.39929	85.9
1117.16516	61.3
1118.88452	65.0
1121.21436	40.2
1122.24390	25.6
1124.27441	56.3
1125.52759	43.8
1127.50562	18.8
1128.55005	40.4
1130.33740	832.9
1131.43774	571.0
1132.81738	143.9
1133.51831	166.8
1136.08203	37.2
1137.49048	57.4
1138.96753	57.2
1140.51501	19.9
1141.63159	405.8
1142.47363	91.2
1143.45190	199.7
1144.49219	48.1
1145.23999	102.8
1153.62854	119.5
1154.53906	171.9
1156.11353	35.1
1158.55762	11.9
1164.17798	61.5
1165.33398	53.0
1170.30737	1346.5
1171.30371	1304.5
1172.43677	579.1
1173.54480	361.1
1174.27124	40.9
1176.40247	59.5
1179.73511	40.2
1181.91431	78.3
1185.54224	114.2
1190.19238	216.9
1192.29492	34.5
1194.74280	79.3
1198.50220	98.7
1199.34937	150.2
1200.17175	17.8
1201.26538	157.6
1202.46216	50.4
1206.37744	15.1
1208.34985	560.6
1209.22095	318.0
1211.37512	134.5
1214.32361	128.2
1215.52478	86.1
1217.67969	58.8
1219.42456	12.1
1220.54443	25.3
1221.31079	24.4
1224.45679	186.0
1226.34558	539.5
1227.28418	316.2
1228.32300	193.5
1229.55908	100.0
1234.84326	15.3
1239.21033	17.4
1241.11621	86.8
1242.32837	156.5
1249.22302	30.1
1251.13892	139.7
1252.38635	30.6
1253.94617	40.3
1257.96851	30.2
1259.36926	46.5
1267.59265	69.1
1268.28552	854.1
1269.40295	494.8
1270.32996	161.4
1271.24524	215.3
1274.29456	18.6
1275.68750	59.8
1281.36499	120.1
1285.21863	13.0
1285.95190	21.0
1307.25452	24.7
1314.51672	46.5
1315.19983	11.9
1319.55237	22.1
1324.13550	160.5
1325.07898	163.4
1331.35608	57.8
1333.43420	48.3
1341.17859	181.1
1342.37622	214.7
1347.31531	18.7
1353.53430	67.5
1355.06067	24.4
1360.34521	44.1
1361.70715	65.3
1365.68201	25.6
1366.29700	66.3
1373.47827	66.5
1383.42200	20.2
1385.58789	67.7
1388.18359	39.2
1406.46350	13.5
1418.60999	14.2
1450.25598	43.3
1475.47754	77.4
1483.70911	11.9
1485.26294	44.2
1493.41516	25.8
1504.23572	56.3
1571.79126	29.9
1574.37671	36.8
1587.41736	64.0
1616.58875	17.7
1630.44519	13.1
1743.81897	30.1
1771.28979	52.6
