# Supplementary material for: Phosphoproteomic Analysis of Platelets Activated by Pro-Thrombotic Oxidized Phospholipids and Thrombin
Source: PLoS One. 2014 Jan 6;9(1):e84488. doi: 10.1371/journal.pone.0084488 (PMC3882224; doi:10.1371/journal.pone.0084488)
Supplement: Annotated Spectra S3 — (ZIP) [file pone.0084488.s006.zip › KNLFNNQGNASPPAGPSNVPK_-7_2_64325.txt]

m/z	i	matches
218.04605	89.5
224.18228	71.5
226.37312	411.9
227.94348	112.4
238.08778	16.1
242.11974	30.0
243.03723	65.3
244.11472	706.5
245.28595	80.3
246.33820	65.0
250.42180	17.5
251.24718	30.6
253.94325	65.0
260.36206	37.1
261.99921	468.4
263.17783	45.0
264.32840	62.5
265.31848	63.5
266.31628	53.3
266.98187	33.2
270.06934	13.3
272.06805	331.0
273.63605	102.4
276.21045	24.5
279.94156	61.8
284.07043	20.4
290.16147	23.3
291.03687	59.8
292.28830	59.7
294.14844	61.2
295.10535	59.8
297.05286	40.2
304.28610	69.5
311.12573	71.1
316.38293	20.3
317.33408	157.1
318.53156	32.9
323.27417	38.5
325.25955	58.6
326.81897	33.3
328.37622	21.4
329.23676	117.5
330.12280	20.1
331.24158	13.5
332.58063	30.8
334.21997	64.3
336.22079	11.8
337.18774	158.2
338.11139	118.1
339.26843	37.4
340.15155	95.5
341.54651	25.8
343.03943	199.2
345.29129	72.4
346.34192	47.3
347.28674	88.2
349.23383	85.4
350.12506	126.6
355.37689	24.2
356.07452	66.0
357.31482	57.4
358.27899	58.4
363.19061	54.2
367.21307	284.9
371.20001	21.8
372.41949	33.5
373.05896	39.1
375.20862	345.1
381.33960	57.6
384.30786	138.3
385.27618	74.0
386.31836	79.1
389.39160	55.5
391.21320	35.6
392.97058	135.5
394.38568	140.0
395.20483	42.7
397.11737	20.4
400.67554	96.4
401.50226	15.9
402.47681	73.9
404.39996	30.5
405.09979	115.1
406.34442	38.8
409.52875	100.1
412.25891	549.1
413.20789	93.9
416.19958	57.0
419.31006	294.4
422.32367	30.2
425.14465	47.2
427.91138	68.2
429.06665	53.6
430.27161	427.7
431.10944	112.3
432.28149	1657.2
433.71478	721.0
434.54504	152.7
436.42865	98.8
438.37103	204.3
441.59546	37.4
443.08044	17.9
446.00616	543.9
447.49231	266.7
448.26788	529.8
449.25793	14.7
451.33539	31.7
454.16418	76.1
455.28522	17.5
456.20874	55.5
458.15833	25.0
460.32623	39.2
463.37177	20.3
465.33856	36.1
472.36310	117.0
473.94049	156.4
474.94617	240.4
481.64471	195.3
482.51031	6696.3	b (13) (3+)-NH3, b (13) (3+)-H2O, y (10) (2+)
483.57721	785.0
485.12939	359.6
486.21973	213.8
486.98853	53.8
488.43744	37.4
489.15186	47.5
493.27118	40.0
496.21704	75.5
497.39166	47.0
498.37891	35.9
500.14648	98.7
501.13586	27.4
502.11176	57.0
503.27704	745.7
504.33136	356.2
505.36090	311.4
507.29126	16.1
509.00616	36.0
510.10675	33.1
512.75732	50.1
515.18567	14.7
516.12335	143.4
517.02979	948.6
518.11017	254.7
519.58405	23.2
522.26257	234.8
523.32898	171.9
525.35144	52.7
526.36566	62.7
527.25354	569.1
528.01599	57.2
529.19354	66.5
530.66943	168.8
531.32977	72.0
532.26917	41.7
533.16467	58.4
534.44415	55.6
535.28552	140.4
536.50177	66.1
537.39728	142.2
539.27032	121.2
541.10626	42.9
542.69220	488.8
543.61414	162.5
545.16357	3008.0
546.16400	800.4
547.08270	166.0
548.12128	105.2
550.77570	71.1
552.29462	664.3
553.06708	118.1
554.05524	119.4
555.38177	60.4
557.16669	115.9
559.18976	31.5
560.70013	83.0
561.37189	79.8
563.70770	451.1
565.85333	990.3
566.91705	264.4
568.56244	96.7
570.18445	158.9
571.85724	28.6
575.13123	341.4
576.17395	260.8
577.06445	333.0
577.68457	9.1
580.05463	54.4
581.16486	36.6
582.24829	285.0
584.06287	105.9
586.12457	1793.2
586.96191	232.4
590.47131	79.5
591.22028	265.0
592.64185	428.1
593.33673	923.9
594.35883	490.5
595.24695	402.9
596.25519	13.3
597.14404	30.3
599.67358	388.4
600.51642	115.7
601.25922	393.6
602.03119	51.3
603.86566	226.2
604.47369	347.5
605.50177	470.2
606.58258	246.4
607.51538	106.7
609.57483	44.9
611.02118	583.1
611.96161	425.1
613.42804	152.7
614.72357	190.8
615.76550	38.8
616.52216	23.2
617.13263	425.7
618.08405	707.5
618.84869	30.4
620.00006	69.6
622.40521	35.2
623.40308	114.7
624.54016	210.9
626.27594	477.0
627.45660	134.6
628.33154	188.1
629.68622	504.8
630.31451	32.1
630.93854	126.7
631.75256	381.0
632.54169	304.8
633.77386	483.7
634.58636	1999.6
635.35455	383.8
636.04114	207.8
637.72949	370.5
638.47601	452.6
639.26471	66.9
640.16046	50.7
641.27838	638.6
642.34845	403.3
643.55652	2087.3
644.58295	108.9
646.03766	222.2
646.69965	120.6
647.39447	96.2
648.49036	39.5
650.35645	39.9
653.20490	114.3
654.43726	319.0
655.37640	26.0
655.99908	95.4
656.64478	103.4
658.47150	358.3
659.27899	143.8
661.07050	192.0
661.75598	48.1
663.47955	246.2
664.76740	149.5
665.38739	27.0
666.73199	37.0
668.37842	447.6
669.54303	168.5
670.74420	408.1
671.53571	39.5
672.37909	341.9
673.73523	527.7
675.02246	349.7
676.58923	221.5
677.29309	154.0
678.04340	231.5
679.06476	200.7
680.14410	383.0
681.16443	466.0
681.98065	417.6
682.71216	115.7
683.92816	275.8
685.07697	16.1
685.99866	381.1
686.72095	1178.9
687.63928	665.1
688.57623	222.3
689.81000	688.1
690.74420	522.2
692.07007	409.2
693.24091	679.0
694.98578	1797.6
695.94684	2845.3
696.86359	670.7
698.31525	1439.7
699.41779	582.6
700.30573	732.8
701.30267	395.5
702.14069	9.2
703.01337	85.9
704.60675	487.5
705.54980	619.8
706.18817	8233.4	[M+3H] (3+)-H2O-P, [M+3H] (3+)-NH3-P
707.06647	5361.0
708.46063	51.0
709.45453	812.6
710.57245	1329.6
711.38556	599.6
712.11157	64626.6	[M+3H] (3+)-P
713.29694	4733.7
714.57227	750.3
715.68085	390.7
716.96265	293.7
718.04529	511.8
718.89288	990.3
719.67352	412.9
720.38831	101.9
721.40601	380.0
722.24994	349.5
722.94293	350.7
724.06818	2626.9
725.20563	814.3
726.32465	2944.3
727.01709	3109.6
727.87189	891.3
729.03204	259.1
730.26361	612.5
731.59863	1000.6
732.91895	1833.0
734.06146	2090.4
734.82867	738.9
735.48187	2983.0
736.50146	454.4
737.52325	119.3
745.45599	37.4
748.68329	69.8
749.45667	49.9
750.43146	61.3
751.31610	15.0
752.54254	37.3
753.49121	20.7
754.32654	48.1
755.02649	54.1
757.24518	24.8
758.86896	271.9
759.59528	358.8
761.61932	24.3
764.37421	3011.8
765.47900	937.6
766.36719	409.2
767.47174	665.0
768.11200	26.0
769.53375	112.9
770.58325	63.4
771.86780	47.1
773.04510	71.3
775.02679	140.3
776.27985	17.2
778.87286	145.0
785.11279	57.0
785.83472	34.9
787.35785	437.1
788.30743	259.7
789.69049	187.9
792.64917	24.8
794.87762	105.1
795.64679	317.9
796.33612	218.3
797.81195	182.0
799.24420	244.9
802.10663	182.5
804.00635	310.6
805.09698	124.6
806.42133	157.4
807.78619	569.6
808.49170	190.3
809.45526	207.2
810.73816	100.3
811.56781	128.7
812.29767	108.0
815.71674	434.1
818.08124	66.6
818.98309	211.4
821.03412	177.6
823.31439	58.0
824.06061	31.7
825.38605	33.6
827.15356	140.7
829.46234	81.4
830.53094	122.1
831.58002	105.5
836.22162	112.7
837.56219	69.9
838.20160	116.8
839.53888	52.6
841.06885	162.8
842.10657	78.8
843.37567	120.4
844.61053	191.3
845.25885	20.4
846.28558	101.1
848.31342	150.4
849.29327	106.7
851.75244	71.8
854.39978	42.6
856.23779	471.2
857.17242	116.6
858.60394	209.8
859.43414	564.7
860.40009	641.4
861.44464	284.9
862.15900	110.8
865.02338	844.8
866.36261	1033.7
867.52740	368.3
869.39728	50.0
870.51373	48.5
873.27020	99.5
875.78412	47.1
877.34393	1261.2
878.39948	1059.0
879.31061	137.0
880.58331	87.2
881.46027	249.0
883.19183	44.5
884.31317	273.4
886.02448	232.0
888.02808	178.2
889.70532	308.0
890.71973	296.5
892.04376	191.7
895.34796	125.6
896.88873	22.1
898.74664	147.7
900.89655	42.2
901.97345	218.0
903.28149	37.1
904.71539	161.3
909.00568	241.2
909.74701	23.5
913.46655	81.1
915.13251	198.5
916.30005	138.0
917.67999	183.6
919.05981	73.4
926.31171	139.7
927.90216	425.9
928.58691	185.3
929.19067	452.9
929.87280	443.0
930.58185	121.7
931.51910	64.1
932.53046	548.8
936.92584	1826.8
938.05493	788.5
938.71777	202.0
941.35712	32.9
943.39899	5869.9
944.40430	2905.0
945.47784	2849.5
946.28839	1167.3
947.40948	516.2
948.38916	54.7
949.52075	217.8
950.48065	90.1
956.45172	119.7
957.63055	30.2
959.11237	88.4
960.16571	49.9
963.42181	1718.7
964.45135	600.2
965.44855	257.7
966.67822	188.2
967.44257	68.0
968.18414	13.3
971.64258	105.7
972.81323	51.0
973.46729	72.5
975.63306	171.9
978.45782	460.7
980.45380	39.9
983.18915	47.1
985.67084	1694.4
986.44604	736.0
987.33905	350.5
990.14691	114.9
991.91498	277.7
994.23151	1579.4
995.10156	2883.9
996.15576	698.0
1000.37231	81.1
1002.10376	490.8
1002.76044	10.4
1003.92181	341.1
1004.79053	127.7
1006.00995	130.0
1008.46844	198.6
1009.41455	10.4
1010.95160	142.9
1011.57562	45.6
1012.95929	136.6
1013.56274	109.3
1014.78180	222.2
1015.49860	52.9
1016.29291	34.5
1017.24774	199.2
1019.93622	14.7
1021.55377	152.5
1022.36029	92.7
1025.28223	129.6
1026.71472	109.4
1030.31104	388.1
1031.46362	210.7
1032.24060	99.1
1033.41589	60.2
1034.72412	278.4
1036.01611	414.1
1037.62378	267.8
1038.36438	419.9
1039.28564	169.1
1040.46863	1502.9
1041.49219	1521.2
1042.56787	1325.4
1043.58032	644.1
1044.50024	212.4
1051.91650	219.5
1056.24036	658.8
1057.29053	424.7
1058.13525	194.0
1058.86023	18.6
1062.87451	118.3
1063.71497	72.4
1064.61987	199.6
1065.48157	60.1
1069.90186	175.4
1074.64795	76.0
1075.45032	52.8
1077.68689	109.9
1078.35596	21.5
1081.44348	62.8
1083.72998	194.5
1084.75854	45.7
1085.55835	119.6
1086.61841	161.1
1091.62305	101.6
1092.95300	27.2
1095.14771	143.2
1096.13550	69.9
1101.44849	764.7
1102.51123	513.2
1103.41785	118.3
1104.38184	10.4
1108.61218	41.5
1114.30896	186.9
1117.36389	128.1
1119.40991	20.3
1122.53125	65.6
1130.55774	204.3
1131.33472	255.2
1132.41479	77.6
1135.30237	44.3
1137.60742	78.5
1139.45154	114.6
1140.42297	47.1
1141.60156	537.2
1142.62183	251.2
1145.54492	75.0
1148.72791	75.5
1149.97876	61.1
1153.60107	112.2
1154.37524	159.6
1155.61279	186.0
1156.60657	43.2
1168.42041	23.2
1170.34094	1184.8
1171.28784	711.7
1172.31946	484.0
1173.58740	99.6
1174.43726	22.9
1175.58813	16.1
1176.80957	91.5
1180.28772	114.9
1190.35913	85.6
1191.60168	128.3
1193.28345	64.2
1194.41272	51.6
1198.45459	314.8
1199.39832	73.4
1200.46094	73.5
1201.65527	34.8
1202.32935	67.2
1207.42065	93.1
1208.30298	388.6
1209.24341	256.1
1210.28784	95.7
1211.37708	102.7
1212.05835	118.7
1215.22571	50.1
1216.59741	81.2
1217.37268	55.1
1218.55664	140.7
1221.89038	33.2
1224.73035	18.0
1225.44519	13.3
1226.32043	511.5
1227.23901	543.0
1228.29138	253.0
1229.79773	116.3
1230.42908	92.4
1237.31860	123.1
1251.83594	144.8
1253.49146	40.7
1255.55408	60.4
1256.63403	113.4
1257.26111	30.1
1257.91992	17.5
1267.20251	78.4
1268.30737	895.0
1269.17932	255.2
1270.29175	423.9
1270.97107	34.3
1271.70325	54.4
1275.54211	45.9
1285.81909	17.5
1298.01270	72.8
1314.16394	87.9
1314.80273	51.6
1324.21521	195.4
1325.30786	19.1
1334.84778	42.9
1341.55481	402.3
1342.48547	36.4
1343.33813	187.1
1344.15735	42.4
1353.34729	28.6
1367.50916	45.8
1370.16699	83.4
1373.58630	159.3
1389.53906	31.7
1399.37183	115.3
1401.23352	67.8
1405.29309	75.3
1407.75354	50.2
1428.27368	47.3
1434.58044	82.9
1444.04529	96.6
1464.60242	79.7
1476.40417	124.7
1485.81714	133.1
1532.57886	64.4
1555.22180	106.6
1715.29407	133.4
