# Supplementary material for: Phosphoproteomic Analysis of Platelets Activated by Pro-Thrombotic Oxidized Phospholipids and Thrombin
Source: PLoS One. 2014 Jan 6;9(1):e84488. doi: 10.1371/journal.pone.0084488 (PMC3882224; doi:10.1371/journal.pone.0084488)
Supplement: Annotated Spectra S3 — (ZIP) [file pone.0084488.s006.zip › KNLFNNQGNASPPAGPSNVPK_-10_2_57973.txt]

m/z	i	matches
324.21436	5.7
325.55963	17.1
330.80313	12.8
338.36920	49.5
340.17981	7.2
342.26608	13.3
344.28204	17.7
345.22665	23.6
354.26785	12.3
356.06494	48.4
357.37015	57.2
373.13858	17.3
390.38837	6.2
393.21655	15.7
398.20129	33.0
407.82529	28.0
414.20380	16.2
420.31735	18.0
427.42712	39.0
431.50232	12.2
434.26526	9.2
436.20996	49.6
437.38840	12.1
438.46716	43.6
440.29260	19.7
446.15973	26.0
453.54388	24.3
455.13394	60.2
457.17261	28.4
458.10303	56.2
459.75983	9.8
461.31049	14.4
468.19366	25.8
469.56293	38.3
477.06738	42.0
482.23410	56.8
483.30438	10.1
485.29123	66.3
486.44952	7.7
488.44391	12.3
495.32040	33.4
501.88309	22.0
503.35260	95.7
504.33643	25.8
508.09738	19.5
509.28918	43.8
510.14682	19.4
513.50116	20.0
516.40698	38.4
518.34589	26.0
519.25061	17.4
520.41998	82.9
522.29828	15.2
525.40009	18.3
526.37878	7.2
536.28290	19.2
540.43719	33.1
553.99908	17.5
555.32166	7.2
556.41626	50.1
565.05261	22.3
566.44318	18.9
570.06256	6.2
571.58899	45.7
577.14685	63.8
578.14063	8.2
579.47888	25.7
583.07666	61.2
584.08679	7.3
585.42468	31.9
586.50989	30.9
592.14722	12.8
597.64618	57.7
599.54138	54.8
600.42004	129.9
601.29846	61.8
602.51685	28.5
603.22180	9.2
606.27130	92.7
608.19202	30.3
609.94873	26.9
613.16113	28.7
615.11462	12.7
617.39539	64.0
618.33759	22.5
621.66736	62.5
623.45959	170.7
624.55701	66.7
625.36230	17.7
638.54388	76.3
640.47034	23.4
641.40118	148.8
642.51410	100.2
652.22913	42.7
654.14276	34.1
662.55127	54.8
668.43628	17.0
669.39600	33.4
671.96851	9.2
675.31305	10.3
676.60132	30.1
680.37488	146.0
681.23950	9.2
684.48779	57.9
685.24109	34.4
686.20673	32.1
689.87476	14.7
691.26611	28.0
692.32263	70.2
693.41492	47.3
695.22729	4.2
696.38666	8.7
697.43250	32.5
698.39215	414.7
699.41644	217.5
700.33093	115.0
702.48883	36.8
703.33081	36.0
704.24481	40.0
705.17297	9.3
707.41327	45.7
710.65350	42.5
712.30664	34.1
713.32117	5.7
714.58813	76.3
715.28723	14.7
716.40594	19.0
720.27722	284.2
721.43451	123.0
724.33838	12.5
725.56531	14.7
726.83441	28.9
727.63916	9.7
728.34119	32.3
731.27087	234.7
732.25781	71.6
733.88477	37.7
738.43604	22.3
740.44141	25.3
745.07336	7.7
746.28210	30.4
751.23566	6.7
753.72424	18.4
756.96820	24.3
759.58087	16.4
760.42810	42.6
761.57898	24.6
762.62292	37.0
766.59595	45.6
769.39050	62.6
770.11792	22.5
771.28638	17.9
772.39569	14.8
778.07410	96.5
779.76447	6.2
782.56171	17.8
783.36743	41.8
785.27063	28.9
789.45929	87.7
790.51764	14.3
791.34882	73.5
792.33020	8.8
797.29346	22.7
798.24341	26.8
799.55493	115.0
800.56793	20.0
801.24561	9.8
802.41492	14.4
804.84473	97.5
806.31641	14.3
807.70239	114.4
809.64465	22.8
811.57776	6.9
812.63269	4.7
814.34802	46.7
815.02954	14.7
816.17505	67.8
817.78333	64.1
820.08740	9.9
825.31396	50.9
826.29297	11.6
827.34961	30.1
830.97449	24.0
831.61292	12.7
834.29858	59.6
835.78894	126.7
836.70679	31.5
838.79590	38.4
841.42590	50.9
842.67773	144.6
843.61536	122.2
847.45422	53.4
848.48865	42.7
849.71118	46.7
850.44202	36.1
852.31335	26.1
853.20129	46.4
859.30823	375.3
860.03528	144.3
861.31934	34.1
863.06580	39.8
863.81458	12.3
865.06201	31.8
866.43445	299.8
869.08374	5.2
871.70642	23.8
872.72290	73.5
876.28967	43.4
877.65271	7.2
879.37488	27.4
881.85034	53.3
883.21143	56.0
887.23291	134.4
888.29382	88.1
889.26697	164.9
892.16504	25.8
894.29089	39.5
895.03784	4.2
896.62695	52.8
897.90320	138.1
898.65063	71.7
899.57568	124.2
900.55798	46.7
903.51550	38.4
904.55237	20.9
909.20715	96.9
911.39355	50.8
912.56982	53.3
913.38354	30.0
915.41162	16.4
916.49524	56.2
917.49158	96.5
918.12646	31.3
918.77075	8.2
920.15723	242.1
921.24878	23.4
922.41711	40.7
923.21460	117.2
924.33374	33.0
926.36902	15.2
927.78149	180.7
928.42749	282.3
929.21204	82.3
930.12988	64.2
931.54871	85.4
932.22668	55.3
934.44495	56.0
935.56592	21.1
937.12427	968.3	y (19) (2+)-H2O-P, b (19) (2+)-NH3-P, b (19) (2+)-H2O-P, y (19) (2+)-NH3-P, b (18) (2+)-NH3
938.01453	312.0
939.29187	104.7
940.63208	25.2
945.55481	1442.7	b (19) (2+)-P, y (10) (1+)-H2O, b (18) (2+), y (19) (2+)-P
946.45874	1020.0	y (10) (1+)-NH3
947.63074	283.8
948.72632	66.4
949.96301	10.2
952.47131	48.3
954.61511	207.9
955.38062	47.7
956.52466	156.3
957.56006	59.8
958.41833	58.1
959.89099	20.9
963.46204	8110.5	y (10) (1+)
964.48633	2437.1
965.45300	549.5
966.67053	13.0
968.48816	179.5
969.26306	7.3
970.28625	42.6
971.63049	14.8
972.37134	33.8
973.17224	89.7
974.33533	73.2
976.44092	215.3
977.60986	280.2
978.27844	144.7
979.48193	34.9
980.25220	176.7
981.07275	27.9
983.13586	17.3
985.68152	539.4
986.75525	375.8
987.70032	47.3
988.98108	51.6
991.06323	10.3
992.38525	95.8
994.16223	425.2
994.82397	710.1
995.49756	325.7
996.29138	6.0
999.27954	75.0
1000.06824	42.9
1001.05542	16.5
1003.07178	319.4
1004.01038	35.7
1005.79993	7.7
1007.45032	78.6
1009.26440	29.7
1012.20801	32.3
1013.23486	123.6
1014.18115	230.8
1015.68237	130.1
1016.81250	160.7
1017.88208	65.1
1018.67859	111.0
1019.76343	57.4
1020.52979	61.1
1022.55005	13.3
1024.78748	61.7
1025.58472	57.3
1026.58569	122.4
1028.85461	5.7
1030.50659	244.1
1031.56738	270.7
1032.36096	285.6
1033.32446	215.8
1034.52930	77.6
1035.50073	25.6
1036.48425	83.2
1038.05371	19.7
1038.76196	20.1
1040.18872	38.5
1040.82373	122.6
1041.90356	176.5
1043.25549	567.3
1044.54126	58.0
1046.50146	26.3
1048.02722	38.5
1048.91943	144.5
1049.69629	483.7
1050.64331	397.1
1051.45117	12.1
1052.42212	196.3
1053.15796	56.6
1053.91174	6.7
1055.17151	16.5
1058.28735	3677.2	[M+2H] (2+)-H2O-P
1059.11829	3707.0	[M+2H] (2+)-NH3-P
1059.95752	147.8
1061.02869	132.3
1062.18579	126.7
1062.85767	37.7
1064.20923	36.3
1065.75708	359.1
1066.89917	8202.2
1067.64172	14780.5	[M+2H] (2+)-P
1068.82703	187.5
1069.66907	36.1
1070.46118	50.3
1071.79077	18.3
1072.57532	33.3
1073.52930	36.1
1075.94922	389.5
1076.68652	434.9
1077.41992	2.6
1078.61133	68.7
1079.38989	29.3
1083.42749	249.7
1084.46057	296.4
1085.38574	120.7
1086.22620	49.2
1087.60632	44.8
1088.44312	143.7
1089.29932	67.4
1089.98694	60.7
1090.98975	104.8
1092.51270	50.5
1093.29150	75.8
1094.20386	34.5
1095.09351	29.0
1096.38818	81.1
1097.38354	555.4
1098.58362	1898.2	[M+2H] (2+)-NH3-H2O
1099.55640	1146.5
1100.86499	148.0
1101.52332	380.0
1102.43188	188.9
1103.47583	267.6
1104.38843	102.5
1105.43506	7.7
1118.55383	35.5
1119.89526	90.8
1120.51233	3.4
1121.60742	29.4
1124.35547	6.7
1126.09473	112.4
1126.91333	86.0
1128.11487	28.5
1129.47144	28.9
1130.19934	93.0
1130.92761	82.9
1131.64124	39.6
1133.20483	73.1
1135.30017	156.9
1136.21802	272.8
1137.05444	135.6
1137.67542	4.9
1138.53040	50.0
1140.53979	17.2
1142.70508	24.2
1144.08691	29.3
1147.13525	12.3
1148.67224	18.4
1151.02026	42.5
1152.56812	218.1
1153.40076	870.9	b (11) (1+)-NH3-P
1154.37122	555.0
1155.40552	125.4
1156.35046	28.4
1158.58398	19.7
1165.45508	41.6
1168.05713	49.0
1170.30920	4601.4	b (11) (1+)-P
1171.36951	2742.3
1172.46606	527.0
1173.79895	19.4
1180.29272	24.8
1183.55310	11.3
1184.51697	29.5
1188.38440	120.3
1189.23657	155.0
1190.37329	65.2
1197.44177	17.7
1198.13782	27.2
1201.59143	158.3
1203.38281	12.8
1218.36377	121.8
1219.70166	27.8
1222.39819	25.8
1223.91968	88.0
1226.37634	20.8
1232.13672	30.3
1233.76880	23.3
1238.37231	33.1
1240.09985	11.3
1242.20630	34.2
1247.45508	9.2
1248.45850	19.2
1249.95508	14.5
1250.89746	49.1
1251.51489	94.0
1252.43604	20.5
1254.31958	86.1
1257.21033	31.4
1258.49512	16.1
1259.10974	9.3
1267.97754	219.2
1268.62256	477.2
1269.34387	208.1
1270.24219	146.4
1271.53149	6.6
1274.50549	175.6
1275.54871	36.0
1278.31885	18.7
1280.51758	14.3
1285.46143	46.9
1286.57813	21.7
1287.19177	59.3
1288.35376	43.5
1290.45642	54.1
1296.10254	21.8
1298.45239	25.5
1303.62585	17.7
1304.38110	17.4
1305.64612	12.2
1307.60681	7.7
1308.92273	58.3
1310.71912	16.3
1315.30322	133.0
1316.49207	100.0
1317.48706	16.1
1327.40588	8.2
1336.81409	29.6
1341.09387	19.4
1345.26099	32.5
1347.34912	23.9
1348.18762	8.7
1349.37329	5.8
1353.35022	28.4
1354.41125	60.9
1355.36768	15.7
1358.52881	28.9
1359.71863	14.8
1363.51404	16.8
1365.70044	21.2
1366.35974	21.8
1369.97424	14.3
1370.67371	21.0
1372.27393	374.7
1373.20398	266.6
1374.19397	30.3
1379.37598	8.7
1384.20728	29.4
1385.41589	49.3
1386.61487	22.8
1387.74231	10.3
1388.39172	9.8
1389.46069	10.8
1390.54688	21.5
1393.02698	5.7
1401.38574	8.2
1402.42932	89.1
1403.48914	84.5
1405.18066	65.3
1406.16443	11.8
1408.68066	28.9
1417.73328	22.4
1418.41882	33.4
1420.29895	55.2
1435.53113	188.0
1436.67249	197.5
1437.59644	53.7
1439.43091	19.8
1440.32166	17.4
1446.23218	23.2
1448.09656	33.9
1453.52576	75.2
1454.23975	51.8
1458.16162	25.1
1459.37952	67.4
1460.33252	30.3
1462.55212	45.4
1463.45593	21.8
1464.08459	6.7
1465.03101	26.9
1465.63989	12.2
1466.24512	92.4
1467.13208	13.8
1473.46765	41.7
1474.26819	31.4
1475.53308	78.2
1476.68518	32.5
1477.47742	37.4
1481.16760	25.4
1483.40503	124.2
1484.47534	225.0
1485.35425	8.7
1486.47205	18.4
1489.34253	17.2
1490.86365	7.2
1492.43140	192.3
1493.55701	42.8
1494.64270	16.4
1495.72534	38.0
1496.57678	7.0
1498.20056	53.4
1499.82166	41.8
1503.64490	42.2
1507.27246	24.2
1508.90466	26.0
1510.47473	22.8
1511.86243	31.3
1514.87939	26.4
1516.45386	193.7
1517.81213	98.4
1518.57495	66.4
1519.81238	69.6
1527.08191	5.2
1533.37659	397.5
1534.63025	307.8
1535.60645	33.4
1538.56433	43.0
1551.92749	9.3
1554.74988	9.4
1555.52588	36.5
1557.27466	20.3
1567.17029	21.7
1572.74365	8.8
1573.56946	38.2
1574.48083	5.2
1575.21594	3.3
1580.29456	51.4
1583.71960	10.3
1590.54919	120.4
1591.32324	100.5
1593.76135	24.3
1597.39465	117.5
1599.47424	22.2
1606.81470	129.0
1608.21106	14.2
1611.22388	4.3
1612.60510	7.7
1613.31433	16.5
1614.46814	96.6
1615.31702	71.9
1616.53064	38.5
1618.52234	18.3
1625.55847	8.4
1631.07312	36.2
1631.86121	49.5
1633.47717	16.9
1636.58691	46.2
1643.38245	24.8
1647.74951	21.3
1648.58069	5.7
1649.50476	6.7
1653.34180	5.7
1659.27087	29.4
1660.65942	54.9
1661.38879	23.0
1670.53735	37.2
1671.80151	59.0
1673.36536	8.1
1675.47485	15.0
1678.13464	20.7
1678.75452	11.8
1688.71411	30.8
1689.36072	18.3
1693.88879	26.0
1700.36304	27.1
1705.02319	93.0
1705.97034	28.2
1706.87769	19.3
1713.95239	17.2
1720.36536	8.1
1725.83325	81.9
1727.66919	18.8
1728.72986	81.7
1729.37292	101.3
1730.60168	31.3
1738.28625	45.6
1739.72449	42.0
1742.62683	22.8
1745.34351	28.4
1746.47864	35.2
1757.48938	31.6
1758.39319	36.4
1762.62817	36.6
1763.28162	17.8
1766.31311	15.7
1773.60828	48.2
1774.24634	23.2
1775.19910	16.2
1777.55701	53.6
1780.07056	55.5
1790.50122	73.7
1791.36462	241.9
1792.56897	37.5
1806.00757	44.1
1837.89905	17.3
1840.11072	10.7
1844.66882	17.0
1854.39661	22.8
1856.34998	5.2
1857.83875	23.4
1859.36902	101.9
1863.86401	26.4
1870.69348	8.1
1871.68103	19.9
1872.78430	20.3
1873.59338	30.4
1874.95959	15.3
1875.71606	89.1
1877.30042	18.9
1877.96887	55.1
1888.59253	108.8
1889.55249	149.8
1890.74890	230.5
1891.90552	99.9
1908.28040	135.3
1909.35461	91.9
1910.08142	34.5
1936.85803	20.8
1937.75403	19.4
1950.17419	25.3
1953.60291	4.2
1955.87280	11.2
1958.03052	17.8
1969.72009	13.3
1970.88000	160.4
1971.67554	88.5
1972.86548	36.6
1973.90894	19.5
1987.71155	210.0
1988.69666	352.4
1989.85315	109.5
1990.86597	15.4
