# Supplementary material for: Phosphoproteomic Analysis of Platelets Activated by Pro-Thrombotic Oxidized Phospholipids and Thrombin
Source: PLoS One. 2014 Jan 6;9(1):e84488. doi: 10.1371/journal.pone.0084488 (PMC3882224; doi:10.1371/journal.pone.0084488)
Supplement: Annotated Spectra S3 — (ZIP) [file pone.0084488.s006.zip › KNLFNNQGNASPPAGPSNVPK_-11_2_66177.txt]

m/z	i	matches
324.27274	12.9
325.55139	8.9
330.79633	4.2
336.13873	4.4
338.43970	5.2
340.43674	8.1
343.50674	51.3
344.45444	15.7
345.49344	14.0
354.17230	33.4
356.39493	32.9
357.36148	11.7
358.31052	15.7
367.26141	4.2
368.41107	4.5
370.16669	6.1
371.17078	27.0
371.97604	18.1
372.61353	10.8
373.32059	10.1
375.34616	15.1
377.34253	12.1
378.20276	6.6
379.43091	6.3
380.88425	3.9
393.26221	6.8
394.39221	5.6
396.47696	4.9
398.01361	25.4
399.42871	2.1
400.43335	6.0
403.37805	2.6
404.27420	9.5
405.21426	10.2
408.21548	3.6
410.15756	4.7
414.40744	2.6
417.30084	2.9
419.23859	10.3
420.19031	42.0
421.21948	7.9
425.47302	8.3
427.47113	18.4
435.33072	30.9
436.24332	48.0
437.22260	53.5
438.41968	80.6
441.47968	2.1
444.10858	5.0
447.59357	11.1
454.66095	38.9
455.32446	31.9
457.33820	38.8
458.39514	28.6
459.40332	25.9
465.22467	14.9
468.98749	4.7
470.30524	5.7
471.32504	19.7
472.10422	12.2
474.31134	18.1
476.96097	6.7
481.14899	6.1
482.53723	7.1
483.46805	2.1
485.40283	33.6
486.28464	8.5
489.09891	23.7
490.30566	20.2
491.25299	12.3
492.27377	35.5
493.52591	15.0
496.58911	17.4
498.09412	6.0
499.31268	7.4
501.31592	17.0
501.95245	10.2
503.39020	51.7
505.25781	16.1
507.29657	3.4
509.20190	28.5
510.53665	14.6
514.04309	26.1
518.23761	7.4
524.33508	31.1
526.25818	40.7
532.39972	15.0
536.61365	5.0
537.37567	23.5
542.42151	34.1
544.33246	51.3
545.38635	15.3
546.50806	20.7
547.15027	10.4
548.10321	2.1
550.59424	10.0
553.33795	13.5
554.32190	5.5
556.03125	8.4
558.32031	17.5
565.00391	17.4
567.16772	3.4
569.32690	28.2
572.04773	1.8
576.20776	18.5
578.45264	37.9
579.33380	16.7
582.44458	12.4
583.50769	25.3
587.64886	15.4
588.28925	8.7
595.34937	13.8
596.46338	18.1
599.11237	13.1
600.34814	90.0
601.21851	13.8
604.45947	4.4
605.23071	24.4
606.09320	12.5
607.24341	4.2
614.50598	12.2
616.69067	37.5
617.46936	42.3
619.29248	5.2
621.40363	29.9
622.51611	28.5
623.22156	56.9
624.34839	13.7
625.35718	36.6
627.59021	5.5
628.95203	9.2
634.87720	8.3
635.51190	9.4
636.37323	9.4
637.96704	12.8
638.90967	21.3
639.58270	8.9
641.40625	170.6
642.58167	51.0
645.59363	18.4
650.26306	11.8
651.62720	22.5
652.31000	4.5
654.56519	8.7
655.65247	44.2
656.29999	22.1
658.39917	21.6
660.47205	5.4
663.38397	9.4
669.15076	9.5
670.33423	18.0
671.32092	2.3
672.71234	29.8
673.53381	11.0
674.45801	19.9
675.38770	11.4
678.37024	7.6
679.61975	40.4
680.37537	73.3
681.12732	78.5
681.92657	26.5
682.60284	3.9
684.35162	14.9
685.24390	22.0
686.30786	5.3
687.63611	21.4
688.43079	23.7
689.42938	9.0
690.34888	13.6
692.46063	53.0
693.40472	23.3
695.74579	5.8
697.72229	101.0
698.45947	636.8
699.40698	93.5
700.28174	26.6
701.46802	13.6
702.41620	59.1
703.61975	95.3
704.36139	16.4
705.13416	7.3
706.57953	12.7
708.30164	3.1
709.32214	22.5
710.43988	8.9
712.17102	39.0
713.48804	41.1
714.32068	56.0
715.34918	17.3
720.41949	491.4
721.39111	75.1
722.32544	3.9
724.26111	10.0
725.05676	18.9
729.17908	2.9
730.76074	46.9
731.50366	84.9
732.60052	40.4
735.84607	26.5
738.06287	10.7
739.17926	13.9
742.13074	8.3
743.06372	2.1
745.33130	14.8
746.60895	18.2
748.07550	8.4
750.87665	63.8
752.31543	33.9
753.53754	11.8
754.66882	24.7
755.40424	17.3
756.44574	10.6
757.60712	15.5
758.36847	8.9
759.49609	13.9
760.72766	15.1
761.44946	7.4
762.36328	15.5
763.17780	14.3
765.47205	33.7
766.92151	17.5
768.45215	24.1
769.47809	48.8
770.76624	69.0
771.59485	43.8
772.43494	42.0
773.33905	16.6
774.25861	17.4
775.81647	19.3
777.51135	10.9
778.41589	8.4
780.55115	3.9
781.43823	28.4
782.31122	11.9
783.47729	2.9
784.55304	3.6
788.98193	63.1
790.33508	57.2
791.52100	17.4
792.49963	18.9
793.90460	37.4
795.81818	2.9
797.53802	43.9
798.20129	12.4
799.83759	39.7
800.47552	56.6
801.62134	14.4
803.31696	10.0
804.44342	14.6
805.18152	7.4
807.14771	93.4
808.27808	57.6
809.70471	47.9
810.56091	32.9
814.08899	34.0
814.74048	30.8
815.60950	55.6
816.36267	60.8
817.43433	19.4
819.51221	36.7
821.90320	63.2
823.01636	35.0
824.30273	38.3
825.58630	43.2
826.60144	17.2
829.31543	10.8
830.78296	10.5
831.88025	3.8
833.27917	24.0
835.36414	124.3
836.40881	53.1
837.61890	8.3
839.40698	22.5
840.16968	5.5
841.38147	130.5
842.29431	158.7
843.44788	90.6
846.64563	6.6
848.05591	29.2
848.67444	39.9
849.60474	32.4
850.68848	89.4
851.63196	9.1
852.97437	48.4
853.88440	41.0
855.46924	7.0
856.66553	6.4
857.87219	20.3
859.50781	255.2
860.43066	83.2
861.62939	25.5
862.33057	7.3
864.57825	60.8
865.49561	120.3
866.45203	150.5
867.47192	89.2
868.56702	40.4
869.70337	9.1
871.55188	12.0
872.80762	37.9
873.40955	18.2
874.39880	14.3
875.59668	16.0
877.53992	36.4
878.87158	27.6
879.92444	45.2
880.76672	38.3
881.44995	2.9
882.24451	3.9
883.30005	6.2
885.54211	57.1
886.51282	16.7
887.41382	76.0
888.28601	35.0
889.54382	8.6
890.15002	7.9
891.31250	7.3
893.40051	32.7
894.46460	32.8
896.25500	84.3
897.07129	63.7
897.98132	31.6
899.38879	47.1
900.66345	28.0
902.03491	80.2
902.90991	26.2
905.33398	16.3
906.97986	36.9
907.99255	28.2
908.86670	15.8
909.98315	6.9
911.23376	174.5
912.72681	9.0
913.37280	13.4
914.54443	51.7
916.35291	78.9
917.37280	33.4
918.79211	30.8
919.88330	160.2
920.75928	10.3
921.60803	41.5
922.56299	61.2
923.63086	24.3
924.44958	12.3
925.19580	8.6
926.48621	16.2
927.52612	108.6
928.64880	298.1
929.52869	66.1
930.29810	26.2
931.78577	106.1
932.50964	65.5
933.59106	58.4
934.76978	88.6
935.92786	90.9
936.84216	561.4
937.59534	770.8	y (19) (2+)-NH3-P, b (19) (2+)-NH3-P, y (19) (2+)-H2O-P
938.53381	109.3
939.30566	16.8
940.25916	90.6
941.74365	18.5
942.68030	59.3
943.34705	43.1
944.11414	21.1
945.38477	1882.9	b (19) (2+)-P, y (10) (1+)-H2O, b (18) (2+), y (19) (2+)-P
946.36145	1600.9	y (10) (1+)-NH3
947.59839	98.5
948.50037	11.4
949.26025	9.8
950.68640	56.1
951.58911	46.4
954.38843	86.6
955.17419	115.3
956.19861	86.1
957.82922	50.5
960.75220	10.3
963.44080	7789.8	y (10) (1+)
964.45154	3529.6
965.50049	896.7
966.56799	12.2
968.48328	115.1
969.22815	43.9
970.47156	3.1
971.70007	11.8
972.59741	36.2
973.28979	46.6
974.48047	23.6
975.65454	47.1
976.79553	93.8
977.59937	110.7
978.57568	62.2
979.27869	14.5
980.65161	63.8
981.61401	23.2
983.51355	18.3
984.19727	21.0
985.74487	581.8
986.55212	398.9
987.71606	42.5
988.37329	34.3
989.54675	39.5
990.29004	11.8
991.34399	15.9
994.50867	998.1	y (19) (2+), b (20) (2+)-P, y (20) (2+)-NH3-P, b (19) (2+), y (20) (2+)-H2O-P
995.25415	605.8
996.16040	148.5
997.34216	72.5
998.45544	14.6
999.34668	5.0
1000.30298	9.4
1001.92883	22.6
1003.08093	334.6
1004.03223	118.5
1004.77563	9.7
1006.41797	20.5
1007.55737	7.3
1008.69019	42.6
1009.48450	38.4
1010.41602	6.9
1011.42493	28.2
1013.28052	79.8
1014.39258	126.0
1015.42578	88.9
1016.41248	133.7
1018.12866	106.6
1019.00500	8.7
1022.61670	71.8
1023.45386	11.7
1024.82642	124.2
1025.76099	34.8
1026.61743	60.0
1030.44739	326.7
1031.38892	138.1
1032.33093	384.3
1033.42651	169.9
1034.52783	43.2
1035.47925	24.3
1036.10229	14.3
1037.17688	3.1
1038.15918	27.2
1040.20837	44.4
1041.16504	124.0
1042.29321	222.3
1043.32617	291.9
1044.62744	206.8
1045.95569	7.5
1047.42090	18.0
1048.62524	61.8
1049.78857	651.9
1050.59277	631.0
1051.63037	103.3
1052.28479	146.2
1053.14624	82.3
1054.07080	15.3
1055.17358	9.1
1056.17261	3.9
1057.90796	1047.1
1058.69092	5056.1	[M+2H] (2+)-H2O-P, [M+2H] (2+)-NH3-P
1059.50793	1136.5
1060.89404	95.6
1061.94519	62.8
1062.62708	252.4
1063.94946	23.8
1065.20386	227.5
1066.38806	553.5
1066.98877	9636.5
1067.68372	14438.6	[M+2H] (2+)-P
1069.36670	125.5
1070.08179	107.5
1071.64404	55.6
1072.44299	55.6
1073.35754	63.5
1074.01404	3.1
1074.92261	66.3
1076.16003	329.2
1076.89209	202.3
1077.87183	97.4
1079.41931	16.8
1080.41113	45.9
1081.64734	85.5
1082.77124	8.6
1083.41089	176.0
1084.28198	262.6
1085.33325	83.1
1086.25024	34.2
1087.58557	32.7
1089.41748	72.8
1090.36914	84.3
1091.60425	18.5
1092.93311	73.5
1094.62939	78.1
1095.94263	67.6
1096.90991	129.0
1098.32043	1107.7
1099.16284	1135.5	[M+2H] (2+)-NH3-H2O
1100.03906	181.4
1101.37109	624.9
1102.38098	388.9
1103.32129	205.2
1104.39355	50.7
1107.23999	18.6
1119.77124	40.0
1120.37622	31.1
1121.34790	9.7
1122.34595	23.2
1123.29492	6.2
1125.24829	40.7
1126.40356	100.4
1127.55273	40.6
1128.35693	41.5
1130.36646	90.2
1131.48438	73.8
1132.32043	6.5
1134.46741	12.9
1135.54626	122.3
1136.25183	223.5
1137.18567	182.0
1138.36865	98.7
1139.82959	14.1
1142.39685	14.0
1144.41577	3.4
1152.34106	298.7
1153.40234	1297.6	b (11) (1+)-NH3-P
1154.46716	463.4
1155.48364	216.7
1156.33081	3.7
1160.58740	2.9
1161.51416	17.6
1165.23267	32.1
1170.34338	5062.7	b (11) (1+)-P
1171.36108	2484.3
1172.33325	647.6
1172.99878	31.8
1173.62891	5.4
1177.53186	27.7
1178.31726	12.1
1183.60815	5.3
1184.29126	8.6
1188.38416	542.3
1189.50745	213.9
1190.34021	103.2
1195.48730	22.4
1198.51245	7.4
1199.50854	3.1
1201.43689	245.2
1202.50085	163.4
1203.34424	71.1
1215.26587	8.4
1216.05469	4.7
1217.37524	89.6
1218.52319	57.7
1219.70215	17.6
1221.48364	19.2
1222.91943	5.5
1224.34766	59.9
1226.57007	2.6
1227.62549	13.7
1231.37659	20.0
1232.17200	14.7
1234.09949	25.1
1235.59253	5.5
1239.06311	27.2
1240.45032	12.9
1241.71655	9.9
1243.60229	10.0
1244.58325	7.7
1249.35107	21.3
1250.41321	192.0
1251.26099	218.1
1252.47656	114.3
1256.64185	46.0
1257.35828	31.8
1258.16907	32.2
1259.44312	41.6
1261.71802	24.1
1263.36487	33.0
1264.84863	7.9
1267.57153	193.4
1268.36462	657.7
1269.41870	377.7
1270.41553	100.2
1271.51978	16.5
1274.19080	164.8
1275.48535	151.8
1276.38855	17.0
1283.65356	4.5
1285.46655	14.1
1286.84424	17.0
1288.38098	6.2
1289.04346	3.8
1290.37720	6.0
1291.39990	17.3
1293.48047	11.5
1298.40613	5.8
1299.18872	23.4
1305.44409	6.3
1307.56628	20.7
1308.70313	20.7
1311.58130	6.6
1315.19360	45.3
1316.46033	66.7
1317.57642	15.6
1322.25488	3.9
1323.33154	5.1
1327.35400	20.8
1330.44641	17.8
1332.56555	8.4
1336.86829	3.6
1347.27917	6.5
1348.63831	4.7
1349.35254	16.1
1352.63965	10.1
1354.55029	14.1
1355.49524	68.2
1356.65686	22.7
1358.12842	3.1
1363.70557	25.0
1365.65173	35.4
1367.64954	35.7
1368.62903	42.0
1369.28845	23.2
1370.26746	30.1
1372.37927	313.4
1373.28259	134.2
1374.25061	112.9
1378.55359	9.8
1380.71228	1.6
1382.64612	9.5
1385.24231	45.1
1386.77405	51.0
1387.61072	26.3
1389.71082	18.0
1391.72083	15.7
1392.66479	3.4
1393.46436	8.2
1397.46912	14.4
1402.17761	45.6
1403.38245	54.3
1404.49255	4.2
1405.49780	11.3
1406.50208	38.7
1407.55786	8.1
1409.68860	14.4
1414.13245	13.9
1414.91931	15.1
1418.38782	121.0
1419.56531	53.7
1423.02747	24.4
1424.76599	9.2
1425.60437	11.1
1427.11316	16.8
1428.55518	13.9
1429.26233	7.1
1434.82996	54.1
1435.50415	212.8
1436.50732	321.4
1437.48035	51.8
1438.94421	7.3
1448.88635	7.3
1450.49622	13.3
1451.38635	9.8
1453.52393	50.4
1454.37048	28.5
1455.04431	5.9
1456.07654	14.5
1456.96497	14.1
1457.64685	9.7
1458.97864	9.4
1460.33069	6.3
1463.58386	57.2
1464.69421	9.4
1465.66089	4.7
1466.37878	5.7
1466.97888	11.3
1467.77563	15.3
1469.64612	16.1
1470.33606	5.3
1471.46313	29.3
1475.30334	61.7
1476.55847	47.2
1477.60803	20.6
1482.32458	62.3
1483.36584	130.7
1484.34412	131.4
1485.21045	55.2
1492.73376	121.7
1493.66321	44.5
1494.66394	38.2
1498.34924	4.5
1499.48718	57.8
1500.48083	17.3
1502.25818	24.8
1503.56506	9.2
1504.71155	9.1
1508.14807	11.1
1509.91589	25.4
1510.63733	50.4
1511.49402	13.1
1512.84924	17.9
1515.45886	68.0
1516.24463	70.7
1517.13831	51.0
1517.83838	7.8
1518.72595	23.5
1524.03259	3.6
1530.38806	10.0
1533.32471	439.8
1534.42969	305.3
1535.23376	69.0
1540.95764	7.0
1547.50269	8.5
1548.28455	9.9
1549.63672	20.8
1553.80420	10.7
1556.84973	61.8
1557.56152	2.9
1559.76978	14.7
1570.63269	7.9
1572.46326	20.1
1574.42834	40.7
1575.23987	31.4
1577.90637	17.6
1578.59460	10.2
1579.48804	8.9
1580.10474	31.4
1587.63782	1.8
1588.95642	12.3
1590.30884	216.2
1591.27368	166.5
1592.49048	30.5
1594.05017	8.6
1596.59607	18.4
1597.63464	55.2
1598.50049	31.7
1601.72827	24.0
1607.24756	3.9
1609.59351	5.3
1613.23450	26.1
1614.39331	85.5
1615.50500	107.1
1616.32642	36.2
1616.93201	32.2
1617.99084	21.5
1619.68591	15.8
1627.09875	25.4
1628.56921	27.1
1630.55518	44.0
1631.58850	36.6
1633.40149	25.8
1636.65637	12.8
1639.77551	9.7
1641.59265	14.1
1645.29016	16.0
1646.89734	25.6
1647.73682	10.6
1648.56897	6.6
1649.63074	21.6
1650.69568	10.2
1654.76501	16.3
1659.76270	17.4
1660.59692	30.5
1661.39722	8.0
1663.72876	13.9
1664.38123	4.4
1669.80261	9.7
1670.57983	9.0
1671.76746	10.8
1676.59888	72.3
1677.40125	3.4
1679.65784	5.3
1680.32605	13.6
1683.66284	9.9
1686.35461	5.5
1689.49194	44.2
1693.25378	10.1
1694.75208	2.9
1699.51917	23.4
1703.76648	3.7
1704.71399	32.8
1705.42664	28.6
1706.34888	9.8
1711.75623	32.7
1712.63403	66.7
1719.70422	8.3
1724.85364	17.1
1726.34692	13.2
1728.50269	133.8
1729.58569	53.7
1731.81287	5.3
1739.59094	1.8
1742.98645	5.8
1744.56921	5.3
1746.86060	7.6
1753.64429	9.4
1756.34851	62.2
1757.55579	30.8
1758.62073	13.2
1760.44214	32.5
1761.45227	43.4
1762.87244	8.6
1763.76941	1.8
1773.86121	29.2
1774.71765	62.1
1775.63062	10.7
1777.94751	24.1
1778.81702	19.1
1782.10583	12.6
1790.81042	67.5
1791.75220	35.0
1796.61194	8.9
1798.38879	6.0
1808.33325	5.8
1809.99719	12.8
1820.71118	10.5
1821.58435	10.7
1826.56213	10.2
1828.25330	8.5
1829.12097	6.5
1834.85364	11.8
1837.37964	15.3
1839.25415	5.5
1840.63708	13.2
1842.32141	6.9
1850.73889	3.1
1853.35291	5.3
1854.67151	47.5
1856.18542	8.9
1857.67297	51.3
1858.72400	54.6
1860.53210	11.6
1861.84351	6.9
1862.69800	3.7
1870.71375	30.9
1872.33130	83.2
1873.48767	76.3
1874.29175	82.8
1875.03430	24.1
1875.81177	59.0
1876.61682	73.1
1877.64417	11.5
1888.66431	155.8
1889.75366	189.7
1890.75623	227.4
1891.77014	109.9
1892.92896	49.2
1902.15710	4.3
1907.44202	103.9
1908.35632	87.6
1909.50085	45.3
1910.40747	34.0
1935.88806	5.8
1943.83386	9.4
1952.53723	3.7
1953.51282	55.6
1955.67456	23.1
1962.17151	19.5
1969.82068	72.4
1970.96753	139.6
1971.91394	101.7
1973.11804	67.7
1974.15454	16.0
1983.14624	5.7
1987.75269	455.4
1988.76746	252.0
1989.76831	154.5
1991.06213	11.0
