# Supplementary material for: Phosphoproteomic Analysis of Platelets Activated by Pro-Thrombotic Oxidized Phospholipids and Thrombin
Source: PLoS One. 2014 Jan 6;9(1):e84488. doi: 10.1371/journal.pone.0084488 (PMC3882224; doi:10.1371/journal.pone.0084488)
Supplement: Annotated Spectra S3 — (ZIP) [file pone.0084488.s006.zip › KNLFNNQGNASPPAGPSNVPK_-14_2_99205.txt]

m/z	i	matches
321.47821	44.6
322.86865	24.7
325.41028	22.8
331.36469	13.3
332.25250	13.5
334.37836	11.6
339.43192	6.7
341.37195	10.0
343.48889	20.8
344.38846	18.3
350.28879	51.6
352.45407	23.0
356.30420	32.0
370.25250	17.3
380.24463	22.0
381.39926	46.9
385.53235	36.9
389.02634	18.2
390.16876	10.8
392.54297	14.1
393.34882	30.2
397.44690	11.7
398.32144	15.9
408.24878	25.1
410.30322	14.8
411.37677	40.0
420.00644	142.4
421.20258	17.4
422.14160	86.6
437.52036	22.8
438.39935	87.4
439.76944	45.9
449.20032	47.4
450.40045	54.7
454.71365	27.9
455.52051	39.3
457.56171	109.6
458.38605	57.1
460.56439	20.9
461.27136	12.4
463.74252	11.2
467.27490	37.0
470.69678	24.7
485.47232	67.8
486.36926	36.1
487.38684	27.9
488.34930	36.0
490.19110	33.6
492.16452	27.7
495.81311	18.9
503.34271	156.1
504.18274	82.7
507.44421	87.0
509.35291	93.4
510.53717	48.9
518.02405	41.7
520.19165	21.4
522.04285	28.7
524.43665	19.0
526.72961	69.1
527.99512	57.6
530.87994	40.2
535.50745	7.6
537.57196	15.2
538.20752	14.0
541.65839	33.2
554.39783	59.5
555.61230	33.6
557.42517	102.5
558.26672	88.0
559.21167	14.0
563.21527	22.5
564.62573	36.0
565.32092	38.3
568.52283	15.8
569.24927	28.3
573.59790	29.4
577.40442	45.5
578.31635	98.5
579.48743	37.8
582.27051	53.4
584.91919	19.1
586.14856	178.5
589.36890	15.9
590.05493	24.5
593.43970	23.1
596.96960	45.7
600.13623	70.0
601.23755	127.1
604.93982	64.5
606.73645	24.5
610.15710	30.3
617.40857	165.6
618.33020	124.8
621.35889	117.0
622.71521	211.7
623.61237	110.5
624.58142	116.2
629.19507	39.1
630.20105	33.5
631.96118	20.0
634.25159	72.0
637.50879	28.6
638.43146	24.2
641.26416	553.7
642.18860	194.8
643.42920	25.4
644.64368	21.8
648.82849	24.7
651.21033	51.6
652.88623	68.3
653.70813	17.3
655.46301	36.8
656.45105	31.4
657.33179	119.6
658.54639	30.2
661.56238	11.0
663.40710	16.1
666.46930	18.9
668.29968	30.2
669.22473	39.2
670.24927	10.0
672.65259	20.8
674.39551	21.6
675.37585	25.4
679.27698	60.5
680.34332	167.5
681.61243	119.4
682.39136	86.5
684.02179	6.9
685.19867	24.7
686.37994	114.8
687.10248	187.3
688.72522	14.9
692.43787	49.3
693.43823	138.2
694.31372	41.6
695.70020	113.3
697.04993	61.9
698.35852	1061.3
699.45886	235.7
700.49512	34.7
702.23157	111.4
703.25989	181.7
704.31543	86.7
707.21729	22.0
708.47919	48.0
714.22638	103.7
715.38245	49.9
720.39551	877.8
721.42285	376.4
724.41022	68.4
725.44055	16.6
728.21252	61.9
729.28418	17.4
730.16760	106.1
731.40161	293.4
732.30212	111.4
734.47784	16.6
736.30066	69.7
738.39758	19.5
744.67731	46.5
747.33087	20.5
751.55420	22.1
754.64624	29.6
755.47791	49.0
758.06683	49.5
759.56042	64.4
763.13855	57.0
764.27673	13.3
766.80835	38.6
768.40277	7.7
769.42157	106.6
771.13733	52.7
771.78052	30.3
772.46429	86.2
773.31812	20.3
775.98199	45.8
778.45142	9.2
780.39996	32.6
782.44348	23.9
783.33203	14.9
784.14319	29.2
785.01056	129.2
788.20959	34.4
789.33313	146.3
790.43048	92.5
791.32617	36.1
796.90710	53.2
798.09045	122.9
799.82788	29.9
800.56091	27.5
802.37512	25.5
803.03064	10.8
806.58521	46.4
807.42847	30.2
808.46008	164.7
810.32092	110.5
814.73633	107.4
816.16980	183.0
816.91272	126.6
818.89075	73.5
819.90808	104.8
822.08411	66.8
823.17590	16.5
824.38550	111.0
825.36816	313.3
826.40051	138.1
827.02307	40.5
827.66663	91.8
829.86292	38.5
831.39734	7.7
832.45300	120.2
833.38745	11.6
834.78003	51.8
835.60803	162.8
836.56152	87.0
837.30457	44.3
837.98254	15.1
840.69751	108.3
842.03125	124.8
842.81616	511.4
843.79688	237.1
844.43286	17.0
846.07043	26.3
847.60754	93.7
848.87683	56.6
850.18982	13.4
850.97949	49.0
852.96008	61.0
854.15808	255.6
855.06897	121.0
856.39417	127.0
857.40552	22.8
859.22937	421.3
860.03247	236.1
860.63672	131.0
861.75256	21.7
863.06506	119.4
864.81262	70.7
865.47559	10.3
866.45667	733.1
867.63892	117.6
868.38159	91.5
869.30164	130.6
871.61072	50.1
872.53540	107.7
873.36353	14.0
874.00415	46.3
875.99756	64.9
876.60229	89.4
877.86890	190.9
879.50916	116.9
880.37256	27.9
882.17358	145.4
883.59070	43.6
884.64038	171.4
885.37170	154.9
887.83716	254.4
888.62781	45.4
889.33765	69.4
889.96765	64.8
891.91577	131.6
893.39844	167.7
894.17566	11.6
895.49670	20.1
896.51111	158.0
897.22034	17.4
898.56348	36.0
899.31226	196.5
899.95813	161.3
901.97253	153.4
903.49207	10.5
906.70386	45.6
909.36047	16.6
910.71582	182.4
911.59290	253.9
912.62305	90.5
914.36047	210.0
915.52759	10.0
916.34155	348.1
917.37793	92.4
918.43738	152.1
919.69287	165.2
920.63696	286.8
921.47778	18.6
922.44983	54.2
923.31238	39.3
924.20398	124.5
926.46069	16.9
928.05249	585.0
928.66492	374.7
929.32532	279.9
930.33313	214.9
931.63940	95.4
933.53674	95.8
934.44556	51.0
935.98889	231.3
936.98315	1507.5
937.69141	1123.2
938.54419	190.7
939.44885	84.7
941.09192	198.0
942.52441	31.4
943.79150	51.6
945.62146	4210.9	b (19) (2+)-P, y (19) (2+)-P, y (10) (1+)-H2O, b (18) (2+)
946.55017	1990.3
947.57532	158.8
948.65857	25.7
950.20166	81.1
954.93396	348.7
955.62195	210.8
956.23523	83.3
958.10706	65.3
963.43018	17747.2	y (10) (1+)
964.50049	6875.4
965.49097	1043.1
966.39429	39.1
967.99158	165.4
969.24121	105.8
971.29041	108.9
973.21863	53.1
974.70642	88.5
975.46252	44.4
977.16748	600.1
978.01672	114.4
979.41028	215.7
980.18396	88.3
981.19849	110.2
984.27441	216.2
985.66162	848.2
986.42041	796.5
987.14063	66.2
989.33044	68.0
992.35596	144.9
993.00000	85.6
994.40991	929.6
995.03796	909.2
995.73633	203.3
996.68555	129.0
997.35266	21.5
998.17261	61.4
999.49304	95.2
1001.19287	128.1
1003.03467	437.8
1003.64185	120.3
1004.58350	51.2
1006.31042	58.1
1007.20703	76.8
1008.37537	95.3
1009.48657	66.0
1010.67212	40.4
1012.81030	173.6
1013.45215	154.3
1014.37231	348.3
1015.56531	261.7
1016.37720	91.4
1017.74341	134.4
1018.37891	32.3
1018.98645	51.1
1021.16504	105.8
1021.92419	95.2
1023.25586	37.5
1024.47986	67.6
1025.51794	332.8
1026.35938	195.3
1027.19153	73.7
1028.40344	24.7
1030.29858	781.1
1031.39893	657.9
1032.37012	465.4
1033.52197	439.3
1034.65967	110.7
1036.77954	90.3
1039.12695	47.3
1040.87427	255.9
1042.28809	516.1
1043.28857	764.4
1044.51831	234.9
1045.70044	62.8
1046.38940	81.5
1047.41260	30.9
1048.21045	164.0
1049.72302	1635.1
1050.62842	1236.5
1051.98486	665.9
1053.10461	83.2
1055.21484	81.3
1056.31494	181.2
1057.75818	517.3
1058.47363	8183.2	[M+2H] (2+)-NH3-P, [M+2H] (2+)-H2O-P
1059.23340	5750.9
1060.22534	79.7
1061.74072	192.1
1062.43005	8.2
1063.63525	226.1
1065.32007	461.3
1067.27393	40487.8	[M+2H] (2+)-P
1068.08545	8834.2
1068.88843	418.4
1069.59937	165.7
1070.71436	11.6
1071.49487	180.4
1072.45947	116.4
1073.48608	82.9
1074.49756	121.8
1076.13794	830.3
1077.21387	402.2
1078.30444	21.4
1079.54468	32.9
1081.08081	141.8
1083.86084	311.8
1084.60803	325.6
1085.41284	515.1
1086.30115	216.0
1088.38818	195.3
1089.26123	76.5
1090.00269	313.9
1091.09570	235.6
1091.97437	129.2
1092.76587	103.6
1093.65735	133.9
1094.84399	105.9
1095.46838	168.9
1096.68018	379.3
1097.83813	509.3
1098.44385	1776.4
1099.13647	4094.5	[M+2H] (2+)-NH3-H2O
1099.99524	507.4
1101.32874	1199.0
1102.31274	964.5
1103.53748	592.7
1104.38708	122.0
1108.56372	13.5
1118.77368	73.5
1119.61963	90.0
1120.35339	62.1
1121.39099	17.6
1125.38696	44.9
1126.32275	47.4
1127.76294	151.1
1130.40906	427.8
1131.42834	160.7
1132.20874	38.4
1135.72107	180.1
1136.75879	446.1
1137.47681	415.3
1138.48218	23.9
1141.21973	31.3
1142.73438	101.4
1143.68140	45.7
1152.64478	551.3
1153.50732	2240.6	b (11) (1+)-NH3-P
1154.51123	1484.0
1155.46411	450.2
1156.17908	11.4
1158.83105	90.4
1160.36255	224.1
1161.06995	83.2
1161.95618	8.4
1163.34546	44.1
1166.06714	45.3
1167.80029	9.1
1170.41248	10347.3	b (11) (1+)-P
1171.35278	5564.8
1172.46106	1155.8
1173.14795	43.6
1176.26904	23.9
1178.56848	69.0
1180.83936	171.0
1183.76001	80.5
1184.53198	10.2
1188.51111	633.4
1189.32007	308.2
1190.39746	95.2
1195.10242	104.4
1200.66772	128.6
1201.44629	385.9
1202.35474	288.8
1204.56396	49.0
1208.24390	108.9
1215.47009	10.8
1216.84375	130.4
1217.68213	227.1
1223.20618	69.3
1231.80908	54.8
1232.55151	33.2
1233.44141	103.5
1236.75415	21.3
1238.41467	103.2
1239.29517	56.4
1241.60803	150.1
1242.46240	26.1
1248.83765	20.9
1250.49768	51.1
1251.51624	382.1
1252.65540	69.3
1253.58984	82.9
1254.26294	28.6
1257.37366	69.3
1258.80420	22.6
1259.84106	8.6
1262.78748	41.0
1267.42090	399.6
1268.38574	1279.7
1269.39990	570.6
1270.50293	84.9
1274.51367	491.7
1275.65784	205.4
1276.97852	27.6
1281.44629	89.6
1283.31555	93.7
1285.76538	88.7
1286.52844	10.0
1289.20947	42.5
1290.43750	10.1
1291.39160	54.9
1296.20435	28.8
1304.93359	22.3
1307.46838	53.5
1308.37610	70.0
1309.39478	40.1
1313.16492	51.0
1315.52954	268.8
1316.39417	73.3
1317.46179	22.9
1322.34900	32.0
1326.63379	39.2
1336.55408	39.6
1337.19617	14.9
1338.51025	22.3
1339.43713	38.6
1348.51099	212.8
1349.47668	46.9
1353.40210	14.8
1354.19128	63.6
1355.46838	60.0
1356.48462	155.2
1359.09851	36.1
1360.09521	19.0
1365.42444	106.1
1366.68213	52.5
1370.85559	49.9
1372.46948	760.9
1373.51843	433.4
1374.99109	51.1
1378.08704	92.7
1379.88000	41.6
1384.72351	129.3
1385.68555	85.3
1386.69702	28.8
1387.70264	36.1
1388.81909	80.1
1392.63538	45.2
1394.24072	93.8
1395.13513	34.5
1396.16394	56.3
1398.06946	26.2
1400.44324	41.0
1401.51306	196.5
1402.59546	105.2
1403.77332	73.3
1404.65295	36.3
1405.42261	86.3
1406.97302	87.4
1408.88098	34.3
1414.56238	15.5
1417.58923	56.2
1418.54236	257.4
1419.57507	113.4
1420.86255	30.5
1423.52209	14.2
1429.29224	45.1
1435.43579	568.6
1436.53406	374.4
1437.89978	17.9
1442.61157	18.1
1445.03992	38.4
1453.62341	39.5
1454.57703	80.1
1455.76111	56.3
1456.45618	45.0
1457.28394	23.1
1458.14258	22.0
1460.82263	12.4
1461.57166	22.4
1464.71765	37.8
1467.07446	17.8
1470.85925	35.4
1471.49902	44.1
1472.52917	29.7
1473.36060	24.8
1474.76257	75.7
1475.37390	75.4
1476.58179	57.8
1480.19995	5.2
1483.06775	426.1
1483.82959	283.0
1484.86121	149.1
1488.19678	19.7
1492.70422	183.3
1493.65222	180.4
1494.55188	161.4
1497.77234	24.1
1499.09924	142.2
1500.20227	79.0
1500.83276	77.0
1503.71948	35.3
1512.58057	53.7
1514.31519	73.9
1515.54602	20.5
1516.49963	697.9
1517.50757	289.8
1518.53455	39.8
1530.05481	53.6
1533.24597	388.1
1534.25574	807.9
1535.40613	206.0
1539.81604	10.0
1544.06213	105.5
1548.77673	5.9
1551.43286	9.2
1553.06165	10.3
1555.52747	16.5
1557.52527	17.5
1558.44409	35.8
1560.44836	33.7
1569.56604	39.3
1571.78564	22.1
1573.20203	50.7
1574.52991	9.2
1575.41296	8.3
1586.62402	68.4
1590.56262	228.2
1591.82861	305.2
1592.61755	90.5
1596.52954	29.6
1597.63940	130.2
1598.73486	29.3
1604.59436	17.4
1607.53564	68.4
1611.04382	22.1
1613.48010	62.0
1614.52930	110.3
1615.72449	244.5
1616.70789	6.7
1620.34290	92.3
1623.81189	69.4
1624.45398	32.6
1625.93762	44.3
1626.77332	13.3
1629.39294	17.0
1630.71240	141.5
1631.64673	17.7
1634.37354	44.2
1636.16797	15.7
1637.39026	21.9
1638.95532	35.2
1645.38928	49.3
1647.35498	66.0
1648.71155	22.1
1653.53491	32.6
1657.09143	39.4
1657.72424	8.7
1658.89185	10.8
1660.71667	11.6
1662.06616	44.1
1675.52332	125.8
1676.35767	20.0
1677.70093	119.2
1678.72278	96.1
1680.77869	57.4
1684.40894	17.3
1686.12097	38.4
1687.55981	54.5
1693.52820	19.9
1694.65540	27.2
1699.41394	36.8
1707.02893	21.5
1711.66772	31.9
1722.62805	37.5
1726.09509	23.2
1727.75500	92.1
1728.61011	449.2
1729.48816	192.7
1730.36389	78.9
1738.98364	38.0
1740.46375	88.5
1741.16394	14.0
1744.88977	35.6
1756.25171	58.0
1756.87476	13.8
1758.85510	33.0
1761.62537	140.7
1762.63403	176.6
1763.84998	110.0
1774.73645	17.3
1777.51294	74.5
1778.37512	39.4
1780.14050	7.5
1780.75232	22.2
1790.64563	58.1
1791.54309	76.6
1792.42932	24.6
1826.63660	50.0
1838.75903	9.2
1839.86560	10.0
1840.88269	23.0
1841.49622	37.5
1842.60242	11.0
1855.26880	66.5
1856.08020	108.2
1856.78088	46.4
1857.54663	209.9
1859.33508	140.7
1860.09741	90.7
1860.83960	26.3
1861.71069	14.2
1870.85278	104.3
1872.25671	235.8
1873.08423	86.3
1873.90405	247.8
1875.24438	140.4
1875.94556	121.4
1876.67163	205.6
1878.21558	33.5
1888.98071	501.4
1890.01404	391.9
1890.85608	624.9
1891.93274	214.9
1907.82605	503.6
1908.83215	305.7
1909.93933	114.7
1919.67798	31.3
1936.42896	9.2
1953.92883	46.8
1954.70911	122.8
1957.76733	36.8
1960.86694	116.9
1970.82629	530.9
1971.86292	214.1
1972.84802	184.5
1988.03723	706.6
1988.92615	678.8
1989.81384	295.0
1993.32983	31.1
