# Supplementary material for: Phosphoproteomic Analysis of Platelets Activated by Pro-Thrombotic Oxidized Phospholipids and Thrombin
Source: PLoS One. 2014 Jan 6;9(1):e84488. doi: 10.1371/journal.pone.0084488 (PMC3882224; doi:10.1371/journal.pone.0084488)
Supplement: Annotated Spectra S3 — (ZIP) [file pone.0084488.s006.zip › KNLFNNQGNASPPAGPSNVPK_-15_2_100147.txt]

m/z	i	matches
322.23328	28.7
325.49103	11.7
338.13696	38.8
339.41605	33.7
343.16498	13.5
344.31055	128.1
356.46463	63.5
370.40906	51.9
371.40634	81.8
373.60196	53.6
383.20239	14.3
385.42798	58.5
389.61172	19.5
409.10144	10.8
410.20789	13.4
413.29822	15.3
416.32645	28.5
420.40311	10.8
421.18115	24.2
423.88602	54.4
437.33527	11.9
438.16119	30.2
441.35083	47.1
442.31754	38.9
451.47488	9.4
452.58160	26.0
455.36713	43.4
456.25122	53.1
457.33142	64.3
458.35785	48.0
459.42831	13.5
461.16641	9.2
463.47089	65.5
465.34497	59.5
467.40021	16.1
469.30933	28.0
479.41431	45.0
485.42993	61.8
486.39307	20.8
487.41806	94.0
491.17017	43.7
495.06046	29.8
497.42468	31.3
498.35178	31.9
499.34805	52.5
503.38916	35.7
505.10092	19.0
506.15826	24.9
507.27991	57.5
508.29379	41.4
509.31683	70.1
510.28470	23.1
520.19061	40.0
524.17206	24.3
527.52637	7.4
529.35974	16.9
532.57715	76.1
539.32269	66.1
541.22668	20.6
542.84985	10.9
545.47205	40.7
552.28601	31.0
559.34521	33.1
561.02844	29.1
567.59753	27.7
572.40808	15.2
576.05029	25.6
578.48932	7.4
582.23633	112.9
584.25739	26.9
586.56311	95.7
599.37714	65.8
600.53729	72.0
601.52039	68.0
604.41669	30.4
606.12329	153.4
612.44128	44.3
615.26318	33.1
617.19159	185.1
619.32410	87.5
620.39795	35.4
621.43115	50.4
623.48987	189.9
624.47717	109.6
625.18018	31.4
630.20270	152.7
631.38568	39.9
635.22729	34.8
638.20343	19.7
641.39490	364.1
642.25360	100.5
642.87506	48.2
647.38135	14.5
650.43372	20.8
652.45972	36.2
653.50916	73.8
654.78308	8.2
655.48706	55.3
657.34125	22.5
662.84058	42.9
663.77148	16.4
664.99951	29.5
667.17151	34.1
669.15070	142.3
673.52173	40.7
675.57031	44.1
676.38135	36.6
680.47815	38.2
681.47058	40.7
682.36829	11.9
686.19263	119.1
692.49426	107.6
695.41663	51.7
696.28192	91.6
698.47015	911.0	y (7) (1+)
699.43750	320.4
700.74084	52.7
702.44299	57.3
703.22052	44.7
705.12439	40.6
706.55615	52.7
712.43787	70.1
714.11743	319.6
715.35052	46.5
720.32813	492.8
721.36975	139.4
722.60461	68.4
724.05615	17.3
726.48291	45.8
727.23047	60.1
729.52588	35.3
730.93378	12.0
731.86316	161.5
732.56311	56.1
733.36157	74.8
735.10114	136.4
736.54980	15.3
738.02600	17.9
746.45978	18.8
748.71167	7.5
750.18610	34.7
751.13226	6.6
751.87982	38.8
752.70728	31.9
754.22131	66.4
757.27185	30.8
762.82715	13.0
765.23859	15.2
766.22406	25.6
767.75586	57.1
769.36792	260.1
770.59503	211.4
771.63843	160.5
772.42108	133.7
774.10529	66.6
774.78796	25.6
776.43237	15.2
778.55493	74.8
780.69568	34.8
781.66302	38.8
784.37708	16.3
789.23938	169.1
791.47919	34.8
793.33740	8.4
799.30737	113.2
800.64337	144.0
802.23920	80.2
802.87451	38.7
805.41315	82.2
807.04974	8.2
809.26111	94.5
810.06140	165.1
812.91370	62.7
813.82922	65.5
815.33130	99.5
816.82715	139.3
818.18066	30.5
821.10156	19.9
823.93945	53.8
825.86316	206.2
826.88379	188.3
829.44727	23.2
830.61536	39.6
831.25049	72.0
835.43066	237.7
836.40405	19.0
837.31494	170.4
838.70715	31.9
840.43152	55.9
841.37048	54.4
842.28967	271.4
843.46875	424.9
844.17664	40.0
845.00977	41.7
846.85352	50.5
848.31787	97.8
850.68079	72.9
855.09607	100.1
859.49158	319.2
860.47644	98.4
861.40967	26.0
862.45593	21.5
863.43262	10.4
864.36707	142.8
865.72620	114.3
866.77319	403.6
867.87598	65.9
868.66455	34.8
869.59131	13.5
870.36292	51.9
871.61536	29.3
872.61572	20.5
876.62488	79.2
877.47986	7.4
878.40405	50.8
879.46387	106.5
881.10742	50.0
882.17688	87.9
883.87683	91.5
885.48438	78.7
886.36365	32.7
887.22229	140.9
888.47180	98.6
889.72412	459.7
893.21204	38.8
895.15845	175.5
895.90674	45.1
896.69019	106.4
897.48230	155.5
898.34424	17.8
899.43274	87.3
900.15381	31.2
902.07996	25.3
903.04688	134.1
903.68164	133.6
911.13953	73.5
912.48132	60.3
913.32312	34.0
914.27075	16.1
916.42664	192.0
917.40771	103.9
918.71277	148.5
919.88501	292.7
920.71924	46.2
924.63025	29.2
928.34595	382.1
929.14832	423.9
930.32312	74.6
931.70435	70.2
932.53247	24.9
933.58313	77.1
934.49463	94.0
935.35242	63.2
937.10779	1013.2	y (19) (2+)-NH3-P, y (19) (2+)-H2O-P, b (19) (2+)-H2O-P, b (19) (2+)-NH3-P, b (18) (2+)-NH3
938.06897	627.3
938.91565	321.0
940.80640	36.2
945.40540	2085.0	b (18) (2+)
946.22266	2162.8	y (10) (1+)-NH3, b (19) (2+)-P, y (19) (2+)-P, y (10) (1+)-H2O
947.26672	443.5
948.65930	88.4
949.52417	47.6
951.33655	42.0
953.33484	13.5
954.53455	166.8
955.54053	425.9
956.43298	47.9
958.69727	55.3
960.56152	8.2
961.58228	183.7
963.50146	10790.6	y (10) (1+)
964.49878	5242.2
965.54565	1384.6
966.71216	138.4
969.11060	108.3
969.82898	87.1
971.70801	96.9
972.86340	68.4
973.63794	40.2
974.44116	31.8
975.52942	45.8
977.48999	661.2
978.29688	243.6
979.20483	94.6
980.40527	128.7
981.69995	225.4
984.22351	44.9
985.79175	743.0	y (19) (2+)-NH3, b (19) (2+)-NH3, y (19) (2+)-H2O, b (20) (2+)-NH3-P, b (19) (2+)-H2O
986.48340	558.5
987.10889	41.0
987.83203	119.4
988.48584	25.5
991.98145	240.7
992.83765	18.2
994.35376	1065.2	y (20) (2+)-H2O-P, b (20) (2+)-P
995.13379	1148.9	b (19) (2+), y (19) (2+), y (20) (2+)-NH3-P
996.01453	330.8
996.76978	64.9
997.37561	48.7
999.92017	197.5
1001.54736	19.7
1002.82935	239.5
1003.43518	604.1
1004.20837	176.1
1004.96582	39.1
1007.22009	56.7
1008.38953	121.2
1009.32690	27.8
1010.12402	102.9
1011.48499	102.0
1012.29468	128.7
1013.12036	38.9
1014.44458	384.9
1015.52979	85.0
1016.76953	92.9
1017.71704	266.9
1018.56689	28.2
1019.76245	16.1
1023.72998	27.4
1024.39087	46.1
1025.34204	119.7
1027.49146	107.2
1028.75439	116.3
1030.33960	540.9
1031.51636	346.7
1032.56250	173.4
1033.35522	151.7
1034.04114	245.2
1034.97559	172.7
1035.87280	103.4
1038.37390	103.4
1040.16895	116.5
1040.88098	159.7
1042.05103	555.5
1042.76538	538.0
1043.57275	277.4
1044.26172	243.4
1045.71765	138.4
1047.01697	23.0
1048.64502	80.1
1049.90430	1028.7	[M+2H] (2+)-NH3-H2O-P
1050.69714	611.1
1051.67236	866.6	y (20) (2+)
1052.77490	263.9
1053.87012	46.1
1054.54785	187.4
1055.78931	28.4
1057.16248	321.2
1058.32971	4274.5	[M+2H] (2+)-H2O-P
1059.21777	8044.2	[M+2H] (2+)-NH3-P
1060.24390	800.4
1061.11133	16.7
1062.18762	71.6
1064.62891	70.8
1066.93433	14396.4	[M+2H] (2+)-P
1067.54541	14054.9
1068.17529	11055.1
1069.24915	112.8
1070.57007	241.2
1071.42297	103.8
1073.07422	221.8
1073.87024	95.6
1074.48376	10.8
1075.82471	140.5
1076.71533	726.0
1077.57739	118.5
1078.50098	22.6
1079.19861	16.2
1080.01514	81.2
1081.30884	43.0
1082.56323	209.2
1083.68530	279.6
1084.40015	746.0	b (10) (1+)-NH3
1085.57813	493.2
1086.38794	133.8
1087.07703	45.8
1087.84204	175.8
1089.02979	71.9
1090.00464	549.5
1091.01660	131.2
1091.87817	42.2
1093.09009	293.8
1094.06226	66.4
1095.33118	95.0
1096.49231	171.0
1097.24072	367.7
1098.57434	3533.0	[M+2H] (2+)-NH3-H2O
1099.50146	1455.2
1100.40869	422.8
1101.39209	800.9	b (10) (1+)
1102.61670	540.5
1103.41162	471.1
1104.45117	144.3
1105.88159	11.2
1107.71704	30.9
1118.93579	51.4
1120.69995	28.4
1125.46118	35.3
1126.49780	78.2
1127.59619	78.0
1130.34424	132.5
1131.11450	33.7
1135.80054	79.0
1136.72449	426.1
1137.61755	235.2
1143.40466	29.6
1152.19580	319.4
1153.39551	2070.7	b (11) (1+)-NH3-P
1154.42200	978.0
1155.58398	275.0
1156.63989	103.1
1160.63013	50.9
1165.92554	19.3
1170.38525	7152.2	b (11) (1+)-P
1171.43018	4018.5
1172.47290	1609.8
1173.47473	324.8
1181.63086	20.7
1183.51587	44.4
1185.07385	12.9
1188.42651	552.4
1189.39551	264.9
1190.45435	11.0
1198.30200	46.6
1200.54663	14.5
1201.25671	256.1
1202.41321	174.2
1203.36682	25.8
1208.99817	52.2
1209.79004	74.6
1215.67200	95.6
1217.57788	151.2
1218.62244	30.3
1219.47485	81.2
1222.16162	29.1
1223.34985	30.2
1224.28455	13.4
1226.01770	56.5
1229.42151	43.6
1232.72729	59.9
1234.41968	122.1
1235.66113	10.1
1239.10925	32.7
1240.29565	17.0
1241.56665	49.4
1243.46338	18.8
1247.85596	107.9
1250.39465	278.0
1251.55029	125.0
1252.55786	228.8
1253.39624	155.7
1254.21960	46.2
1255.53528	30.2
1256.92041	9.1
1257.63599	152.0
1258.32825	44.0
1259.48047	32.0
1267.71216	352.9
1268.43896	1150.4	b (11) (1+)
1269.44385	814.3
1270.57080	167.5
1271.56226	16.2
1273.44629	79.3
1274.36523	118.8
1275.54712	306.6
1281.11633	10.0
1282.54260	13.4
1285.41687	44.0
1286.65186	43.5
1291.58606	125.9
1292.69409	26.6
1294.35962	30.1
1295.47302	23.0
1297.46472	257.4
1298.55701	37.0
1301.88281	88.9
1302.53369	31.9
1305.34302	29.0
1307.72681	81.8
1308.37903	22.3
1313.06909	40.0
1315.48352	138.8
1316.60547	45.2
1318.64685	24.7
1327.62341	11.7
1330.40198	21.6
1350.57935	14.7
1353.56714	80.9
1355.09119	46.3
1355.71423	29.5
1356.52991	9.1
1363.41064	44.8
1364.34338	27.9
1366.76672	66.2
1372.39392	658.9
1373.37183	313.7
1374.32178	165.0
1375.51526	144.7
1376.18079	39.4
1384.46960	16.9
1385.94202	130.5
1389.44092	13.5
1401.35120	58.0
1402.59778	108.4
1407.32825	35.5
1409.05505	79.8
1417.82471	87.6
1418.60510	11.8
1419.88599	104.6
1420.56433	25.7
1423.92224	12.4
1426.44690	71.1
1427.66394	135.6
1431.58240	33.5
1433.65125	43.8
1435.58899	426.4
1436.52124	554.7
1437.78918	160.1
1438.66321	199.7
1440.62183	79.2
1442.43091	23.9
1447.36194	78.1
1453.70642	195.1
1454.48499	274.9
1455.22473	109.3
1456.26013	65.1
1458.67834	63.5
1459.77283	12.8
1461.59558	47.8
1465.90833	16.5
1471.76294	31.0
1474.61963	23.2
1476.05896	208.6
1476.68347	21.8
1477.56580	12.0
1481.13538	25.6
1482.19910	53.4
1483.49377	270.2
1484.61633	342.7
1485.57776	22.7
1486.64087	38.8
1492.51453	149.9
1493.28015	127.6
1495.55920	156.7
1499.30981	108.4
1500.19336	56.3
1503.39258	36.3
1511.48254	31.6
1513.55042	60.6
1514.86584	51.8
1516.26111	181.0
1517.73169	206.7
1518.75085	47.9
1520.41858	22.7
1521.40295	30.0
1528.35876	24.0
1533.39636	568.6
1534.43787	230.1
1535.61072	263.2
1538.59326	26.5
1540.52502	22.3
1545.38892	49.4
1547.22375	32.6
1547.86804	40.6
1558.08667	41.1
1570.47742	34.0
1572.21509	124.0
1572.82397	89.5
1573.53918	8.2
1574.71191	61.7
1575.42224	26.3
1577.56567	9.1
1578.20740	19.7
1579.14661	34.1
1580.48108	18.0
1589.71655	119.5
1590.64539	199.2
1591.28931	112.7
1592.38586	57.2
1593.86536	31.0
1597.51611	237.8
1598.25916	83.2
1599.37280	38.8
1600.68640	51.9
1608.71167	39.9
1613.73059	38.3
1614.49841	362.7
1615.63245	121.8
1618.22900	21.7
1619.72778	13.6
1629.86926	57.1
1630.78345	66.2
1632.13464	7.3
1633.50720	75.3
1647.64441	28.8
1648.71252	47.1
1649.83862	42.7
1652.49341	32.6
1653.67114	21.3
1654.28540	26.6
1657.65442	32.5
1658.79944	51.9
1659.63074	246.7
1662.11707	54.5
1663.46313	35.5
1672.13794	52.1
1673.88306	57.9
1676.77625	40.2
1678.80286	112.4
1685.42566	16.6
1688.45422	38.0
1693.96497	52.7
1695.51587	19.7
1698.74109	111.3
1700.84167	41.3
1704.62585	23.0
1712.03406	173.4
1712.80969	29.2
1728.66418	157.5
1729.82703	181.2
1730.94275	159.7
1739.77209	114.2
1745.06311	37.9
1747.12671	65.8
1758.55701	36.2
1760.31042	24.3
1761.91516	76.4
1762.83374	26.9
1763.66577	51.2
1769.17700	66.4
1772.46008	62.2
1774.59167	35.2
1776.53101	10.0
1778.56140	57.7
1783.79358	27.9
1791.93030	27.7
1796.53296	20.6
1811.31812	27.0
1826.35193	25.8
1831.66040	9.7
1840.40442	31.0
1853.38550	29.6
1855.62390	15.3
1857.05505	24.7
1858.82690	33.4
1860.41370	133.2
1861.02222	10.5
1861.89587	84.4
1870.81042	15.2
1872.66028	67.1
1873.66382	151.3
1875.01184	295.0
1875.90051	94.7
1876.80432	52.7
1877.48889	31.6
1889.98706	375.9
1890.97351	322.3
1891.92737	192.7
1893.30286	97.0
1907.90295	202.2
1908.97046	170.5
1911.19165	26.7
1912.14380	26.2
1952.79260	28.7
1953.94592	17.1
1954.76404	92.2
1961.75232	40.3
1968.90833	15.9
1969.74646	30.7
1970.91431	255.0
1972.01794	130.2
1972.75525	126.6
1984.03772	46.7
1987.62561	170.9
1988.49792	383.1
1989.31848	315.2
1990.19666	7.7
