# Supplementary material for: Phosphoproteomic Analysis of Platelets Activated by Pro-Thrombotic Oxidized Phospholipids and Thrombin
Source: PLoS One. 2014 Jan 6;9(1):e84488. doi: 10.1371/journal.pone.0084488 (PMC3882224; doi:10.1371/journal.pone.0084488)
Supplement: Annotated Spectra S3 — (ZIP) [file pone.0084488.s006.zip › KNLFNNQGNASPPAGPSNVPK_-16_2_81218.txt]

m/z	i	matches
338.49887	40.4
340.33331	15.3
343.13922	66.8
356.29102	8.6
357.16714	8.3
363.31064	18.0
364.35474	9.8
367.32794	7.5
370.13934	17.9
372.31897	11.2
373.57202	5.1
375.37036	66.4
381.15308	14.9
389.59702	31.8
390.46683	14.0
391.56628	20.1
392.17181	7.9
395.55154	15.8
398.12799	73.7
399.21927	49.9
404.07025	23.5
408.82245	8.8
420.20282	77.4
421.27612	19.4
422.50537	11.6
423.34702	79.1
428.06876	111.8
432.17554	15.8
433.99719	20.6
437.23987	31.8
438.40668	72.6
439.43909	31.2
440.42615	7.9
441.24384	21.2
446.31842	16.8
451.52704	45.2
455.21622	133.0
455.97357	14.4
457.12646	8.2
458.32513	21.3
460.17725	22.9
462.97391	11.1
465.24677	26.4
468.38751	22.4
470.20483	63.2
472.50983	4.6
481.62143	22.7
482.39093	27.3
485.39328	33.1
486.33344	90.4
488.31485	6.5
491.29089	38.9
492.23456	14.8
495.37616	20.8
497.52600	25.5
498.53381	22.2
503.34607	60.3
504.15677	38.9
505.41486	18.4
506.52713	12.8
509.36591	10.5
510.43494	13.3
515.37225	14.7
518.39581	21.8
520.42706	47.7
521.37769	25.4
523.37939	19.6
524.24701	16.1
526.34473	30.5
527.59515	29.1
528.29999	16.6
531.72504	25.9
536.42114	18.4
537.80426	15.0
540.18427	11.1
541.38379	24.2
544.27527	24.5
546.08508	14.5
548.16150	47.4
549.15491	26.8
550.24658	10.1
551.15411	41.4
552.99292	5.6
556.37854	11.6
561.22217	37.2
562.48901	24.7
565.45496	39.5
566.50098	22.2
567.28394	17.0
569.57642	21.6
572.33868	31.5
577.42151	26.3
578.31042	17.6
579.41809	27.7
581.54333	5.0
582.81006	137.1
586.16168	6.9
587.17664	44.6
594.24292	5.1
598.12537	5.4
600.43127	80.9
603.21460	46.2
605.57617	32.2
606.40228	40.2
607.20111	18.5
612.46259	48.7
616.59875	46.5
617.44818	178.9
618.55579	7.4
619.33478	13.2
620.65466	15.2
621.53357	15.7
623.53625	105.6
624.35327	78.9
626.23010	14.5
628.02136	28.3
629.30310	31.3
630.54675	6.9
631.54248	18.9
633.30762	17.1
634.34387	17.2
638.20862	36.3
640.19775	28.7
641.34827	315.9
642.22351	38.9
643.42645	24.4
645.12177	12.8
648.41675	12.1
650.47760	42.4
651.31372	56.6
653.20911	10.6
659.61316	4.1
661.11700	12.4
662.23572	10.3
663.32483	102.3
666.07813	9.3
668.22931	52.4
669.35132	20.4
670.23346	8.3
671.61108	15.2
674.37018	32.8
675.66785	43.6
679.00189	11.7
680.39087	116.7
681.51208	42.3
685.20343	47.1
690.21075	18.0
691.70691	44.7
692.44147	103.6
693.57245	72.9
694.38184	22.0
695.74487	73.6
696.43073	33.7
698.49670	747.7
699.55383	128.2
700.43079	26.7
701.41394	53.9
702.35449	111.5
703.39319	183.1
704.17456	30.6
711.45135	37.2
712.34802	43.3
713.41711	40.5
714.66772	64.9
715.36823	13.8
719.71167	37.6
720.39661	516.3
721.37854	229.6
725.23364	30.0
726.37537	12.5
728.62207	18.0
731.33899	146.2
732.56592	21.9
735.05127	8.3
736.57288	16.6
738.80560	20.9
740.42151	27.0
744.73474	21.5
747.18054	23.1
748.11743	7.9
750.43384	77.2
751.64905	41.8
753.10913	6.0
753.95111	12.9
754.92188	19.2
760.47778	17.1
761.49939	84.6
763.03137	39.9
766.30408	25.3
769.40082	140.0
770.50439	85.4
771.35730	69.7
772.20886	87.4
773.48657	26.7
776.59589	31.1
777.73804	46.2
778.50110	73.2
779.39984	6.6
781.46021	14.7
782.41803	36.2
784.41431	16.9
788.06055	26.7
789.54321	129.5
790.35339	9.6
791.13428	28.7
791.81396	23.5
793.62384	7.9
795.07483	5.5
796.86176	29.2
798.68304	44.3
799.88110	15.8
800.72510	30.0
801.62775	41.5
803.04614	50.6
804.34442	14.0
806.50684	39.5
807.63953	126.7
808.52490	70.6
809.25610	30.2
811.71057	13.0
816.22864	4.6
817.57898	55.6
818.48499	10.3
820.93335	12.1
823.48877	4.7
824.31311	88.7
825.33289	199.0
826.45972	109.5
831.68445	20.2
832.91833	15.5
834.54163	113.2
835.68091	115.3
836.51733	31.8
842.36353	164.2
843.35132	300.0
845.77161	19.9
847.82458	85.4
848.47400	61.1
849.45215	76.7
850.33521	59.1
850.94299	14.0
852.04175	15.2
852.70117	7.7
853.36145	58.0
854.52686	42.4
855.36658	35.2
856.69434	61.8
858.20874	33.8
859.25049	198.8
860.24475	210.2
861.49976	69.5
863.36340	60.7
865.41211	284.9
866.67529	333.3
867.60083	25.7
868.43469	53.2
869.82434	8.3
870.89001	73.7
871.55054	43.5
872.64099	32.1
873.35120	14.8
875.11987	33.2
876.50024	27.0
877.77710	6.3
879.32654	118.2
880.45837	64.0
881.36804	85.9
882.26978	37.6
883.35510	73.7
884.50549	17.7
885.94531	78.9
886.79614	161.6
887.43140	248.4
888.46936	26.6
889.82007	8.9
893.11938	42.8
893.84265	39.5
894.46179	22.6
895.70288	41.8
896.41602	100.3
897.26526	149.5
898.43091	102.8
899.47021	94.7
900.51575	12.4
902.20728	39.2
903.21545	131.1
903.82117	44.3
904.84802	91.5
905.66162	31.7
909.10156	42.4
911.33997	98.6
912.83887	214.3
914.70911	9.7
916.27271	201.6
917.41431	49.7
918.58142	25.3
919.57031	229.0
920.54846	132.4
922.22009	11.8
923.51331	203.2
924.33386	16.4
925.46667	23.8
926.63647	40.3
927.43958	131.7
928.70959	462.5
929.45703	191.8
930.49536	14.6
932.64331	37.3
933.64233	17.0
935.61938	38.2
936.46594	480.6
937.21899	961.4	y (19) (2+)-NH3-P, y (19) (2+)-H2O-P, b (19) (2+)-NH3-P, b (19) (2+)-H2O-P
938.06628	303.4
939.09448	95.7
939.93872	58.0
942.93262	19.3
944.79846	81.3
945.66077	2862.6	b (19) (2+)-P, b (18) (2+), y (10) (1+)-H2O, y (19) (2+)-P
946.52856	859.0
947.50183	207.3
948.65112	32.9
949.37183	6.8
950.44104	33.8
951.77686	101.7
952.61047	54.7
953.32410	15.2
954.68152	183.1
955.43506	10.8
956.14832	57.3
957.48474	67.1
958.54980	21.7
959.37439	20.8
960.31653	45.8
961.09595	6.5
963.47156	8991.3	y (10) (1+)
964.49792	3680.5
965.41553	893.4
966.20276	11.9
967.95300	28.3
968.64624	62.7
969.57568	91.2
970.45886	17.3
971.23779	12.2
972.13208	12.8
973.35339	106.4
974.55420	8.3
975.56689	153.6
977.12219	277.7
977.93115	52.8
978.99780	4.6
979.63770	34.5
980.89844	92.5
982.00781	57.5
984.30017	116.0
985.33862	146.0
986.25220	764.8
987.48486	104.5
988.42065	83.0
989.44653	21.8
991.56946	35.0
992.88477	86.0
994.67810	1082.0	b (20) (2+)-P, y (19) (2+), y (20) (2+)-H2O-P, y (20) (2+)-NH3-P, b (19) (2+)
995.37402	289.1
996.12622	293.4
997.69238	27.3
998.41406	24.4
999.06812	93.1
1000.19653	88.6
1001.61084	61.0
1003.04419	246.2
1003.88733	204.9
1005.58691	15.3
1006.59717	78.3
1007.98279	65.3
1008.88428	17.2
1010.62476	27.3
1011.31445	85.5
1012.57446	89.0
1013.42151	115.1
1014.19092	246.2
1015.80579	72.3
1016.63770	262.0
1017.41357	51.6
1018.05200	210.2
1019.26563	54.6
1020.09387	21.3
1022.33325	82.2
1023.24084	7.9
1024.54272	76.2
1026.01294	111.0
1026.74634	158.8
1027.69312	67.1
1029.24622	15.9
1030.51941	722.7
1031.57727	224.6
1032.48926	340.7
1033.46558	197.9
1034.40234	41.6
1035.51270	185.0
1037.66663	26.8
1039.80103	39.8
1040.93433	129.5
1042.38074	342.8
1043.47192	396.8
1044.18896	392.7
1045.33960	51.9
1046.45288	84.6
1047.39624	60.2
1049.72693	1135.3	[M+2H] (2+)-NH3-H2O-P
1050.46509	595.4
1051.71191	383.6
1052.49976	127.2
1053.86072	106.3
1054.80408	28.1
1056.96790	432.0
1058.36987	4217.6	[M+2H] (2+)-H2O-P
1059.14563	4769.7	[M+2H] (2+)-NH3-P
1060.36133	103.0
1061.33289	58.3
1062.87366	76.4
1063.55469	15.3
1064.39258	78.3
1065.31543	224.8
1066.19922	877.1
1066.97925	10464.9
1067.72778	17558.3	[M+2H] (2+)-P
1068.64270	271.8
1069.74878	46.7
1070.71387	87.3
1071.72327	23.0
1072.36304	5.0
1073.14038	10.6
1074.44678	139.9
1076.23853	550.8
1077.10193	127.3
1077.80005	60.0
1078.42163	54.2
1079.28857	110.6
1080.06567	139.9
1080.73169	127.0
1081.53882	28.3
1082.41821	172.2
1083.50159	478.2
1084.29492	522.9
1085.26575	323.0
1086.61523	81.5
1087.72266	55.5
1089.75854	133.6
1090.63220	304.7
1091.83508	253.2
1093.13989	238.4
1094.19312	178.0
1095.38403	164.7
1096.64160	175.6
1097.61450	375.3
1098.49512	1273.4
1099.17578	2071.2	[M+2H] (2+)-NH3-H2O
1100.16553	253.5
1101.51160	765.9
1102.60876	221.8
1103.51367	263.3
1104.54395	151.2
1105.76636	22.2
1109.52344	23.2
1118.29773	29.6
1119.47070	41.2
1120.52051	38.9
1123.45837	69.4
1125.31250	29.5
1126.48218	141.3
1127.66333	132.3
1128.60266	28.8
1130.57690	132.1
1132.09668	25.5
1134.27576	70.1
1134.94556	64.5
1136.28027	517.1
1137.20703	237.1
1138.25635	19.0
1139.38403	9.7
1141.21729	32.5
1142.49292	34.3
1143.45496	49.5
1145.64441	14.1
1147.35156	19.9
1149.48315	6.9
1152.75427	479.3
1153.47070	887.4	b (11) (1+)-NH3-P
1154.48242	958.7
1155.47729	244.4
1159.46130	27.8
1160.69116	41.1
1162.39355	18.8
1164.72876	22.8
1170.42480	6141.1	b (11) (1+)-P
1171.37622	2809.1
1172.41687	686.3
1173.79517	160.7
1176.21777	65.9
1179.45776	16.7
1181.28113	44.2
1184.39417	11.3
1188.52295	477.3
1189.45837	191.5
1190.49695	72.5
1195.21777	34.6
1196.01709	7.0
1198.29980	29.2
1201.43677	305.5
1202.62329	98.0
1207.53369	5.2
1211.81921	23.6
1214.19983	15.7
1217.40308	151.8
1218.52209	36.7
1219.38696	13.0
1220.61951	10.1
1221.44360	18.0
1226.60400	19.0
1227.61792	25.1
1230.31335	22.6
1231.16821	33.8
1232.52954	21.3
1233.81787	94.4
1234.54688	46.2
1235.58142	36.7
1236.54602	48.6
1238.00549	19.1
1240.30176	6.5
1242.46289	31.5
1249.96277	32.4
1251.36768	278.8
1252.52405	70.0
1253.27637	127.3
1256.53052	27.6
1257.71399	50.2
1262.26074	39.5
1267.50024	34.6
1268.49463	772.0
1269.52710	355.3
1270.61792	60.0
1274.56726	210.0
1275.67822	129.9
1276.52283	6.5
1280.73560	22.3
1281.55298	9.7
1285.34973	29.7
1286.13306	38.5
1291.23230	9.9
1292.94287	28.4
1293.55469	20.6
1295.72546	10.6
1299.38416	16.6
1301.17041	75.8
1305.48474	6.9
1307.17212	51.4
1316.03931	121.8
1317.07300	64.5
1317.95776	33.0
1319.63354	7.4
1332.19641	23.6
1333.48804	16.3
1335.45105	12.4
1336.24597	79.5
1337.37939	19.5
1341.01843	37.3
1348.07507	54.9
1349.51599	24.5
1350.50293	38.7
1351.22095	5.2
1353.31604	27.3
1354.45862	82.7
1355.54333	16.0
1357.30444	31.9
1358.32288	26.0
1364.75305	33.0
1365.39514	16.9
1366.18542	40.1
1366.79785	19.4
1367.64587	76.0
1368.66321	73.9
1370.26331	82.4
1372.31848	352.4
1373.32043	159.3
1373.95911	72.4
1374.75720	64.3
1378.53235	12.9
1383.12158	11.6
1384.44849	137.1
1385.74817	99.3
1387.30566	49.2
1388.90076	39.5
1390.68335	11.0
1391.61377	23.9
1392.96423	14.9
1393.63904	12.4
1395.46521	11.9
1396.32813	25.8
1400.63171	26.3
1401.78027	14.3
1402.98022	5.6
1404.34619	17.1
1405.31067	38.5
1405.98962	3.7
1409.43591	20.4
1412.19556	24.9
1416.44055	29.3
1418.35535	98.0
1419.72498	111.9
1420.48376	11.7
1423.53137	7.9
1427.49182	40.6
1435.65625	283.3
1436.50793	250.7
1437.65051	94.4
1440.67346	10.7
1443.20544	69.4
1444.00793	10.1
1448.32800	7.9
1451.26233	34.5
1453.51465	78.7
1454.62781	101.9
1455.41028	89.2
1456.47058	20.6
1457.54614	18.9
1458.55188	48.5
1459.80762	25.2
1461.94080	15.7
1462.81238	11.8
1464.09070	17.1
1464.97656	88.9
1466.48926	11.3
1467.09460	11.5
1468.58459	52.7
1469.34387	10.5
1475.51929	94.4
1476.58386	85.2
1477.55383	63.2
1478.44641	9.6
1481.97742	28.6
1482.73840	49.7
1483.36401	53.0
1484.10352	28.3
1485.16919	68.1
1486.02136	5.4
1490.64600	29.4
1492.54626	64.6
1493.53235	263.5
1495.33362	20.0
1496.04517	25.9
1498.21106	102.2
1499.90442	105.9
1500.71082	20.6
1501.49646	17.7
1504.73987	7.0
1508.98584	31.1
1510.77686	107.5
1511.64514	13.1
1514.95166	12.6
1516.39587	327.6
1517.27991	154.6
1518.09448	13.9
1518.72302	12.5
1522.33643	11.6
1525.33411	7.4
1533.50342	262.3
1534.32849	347.5
1535.46313	113.2
1538.96411	24.5
1540.63354	5.1
1542.84949	12.9
1543.47607	11.6
1552.89734	15.6
1553.77148	11.5
1556.28845	17.1
1559.88147	12.1
1563.60303	17.6
1567.56824	7.4
1569.62671	12.4
1570.77124	13.9
1571.67053	12.1
1572.94666	12.0
1574.13245	62.3
1574.95227	15.3
1578.47827	5.6
1579.39868	19.8
1581.70374	35.4
1582.72571	11.7
1587.57483	20.5
1590.66956	195.6
1591.65271	143.5
1592.53638	90.1
1596.89807	75.5
1597.89075	35.3
1598.85107	13.3
1605.43030	52.1
1607.88074	45.9
1608.59119	61.7
1609.39160	22.5
1610.62439	53.3
1611.32971	27.6
1614.02991	158.7
1615.30847	147.4
1616.00952	3.8
1616.81714	18.9
1618.34766	26.5
1620.85168	33.6
1621.55408	8.6
1624.65820	7.9
1625.70447	12.1
1627.08752	16.4
1630.01489	69.7
1630.83447	40.3
1631.50012	52.5
1632.51624	106.3
1633.33582	10.2
1635.35974	9.2
1637.50623	26.4
1640.69788	22.8
1645.57190	20.2
1646.60852	6.8
1647.53772	26.9
1648.71448	28.7
1649.47473	69.4
1652.44226	7.3
1654.89063	8.3
1659.85168	19.5
1661.67444	15.3
1663.55347	10.2
1670.20520	25.0
1672.71594	13.3
1673.59729	48.5
1677.31213	29.8
1678.56091	11.6
1688.08813	25.0
1694.69763	63.2
1704.84094	29.2
1706.76233	19.0
1710.80457	19.1
1711.78687	40.0
1712.99231	22.4
1721.85339	5.0
1726.42163	19.9
1728.60913	160.9
1729.76282	183.4
1738.29456	15.3
1742.60852	28.4
1744.68933	49.7
1745.58899	56.4
1747.71167	9.7
1755.86646	45.4
1757.48572	68.0
1758.61877	16.6
1761.58325	134.4
1762.28394	27.5
1762.99829	33.0
1770.44165	12.0
1774.39246	49.2
1776.23120	12.4
1778.16907	37.1
1790.21033	21.7
1791.35815	42.9
1792.05005	17.0
1792.83582	24.6
1805.25110	19.1
1813.51587	22.3
1817.87024	23.6
1823.58325	46.4
1836.34436	11.5
1838.83716	56.6
1840.47913	160.0
1842.18054	12.0
1843.55359	13.8
1844.37708	31.1
1854.03479	26.9
1855.65564	13.0
1856.79431	31.9
1857.74634	27.5
1858.52234	29.2
1859.45972	39.4
1860.71912	12.8
1865.00354	47.2
1869.82678	20.0
1871.00305	17.1
1872.02661	63.5
1873.10144	162.1
1874.08862	94.7
1874.77515	33.1
1875.49048	83.3
1876.76135	115.9
1888.64575	150.8
1889.72083	372.4
1890.85620	355.0
1891.96851	158.7
1893.26099	52.7
1907.86841	167.7
1908.53455	14.0
1909.24817	72.1
1910.06140	86.5
1920.65027	32.6
1931.14441	20.1
1932.47778	31.2
1936.80591	13.0
1941.98706	22.7
1942.68530	8.7
1954.23157	40.7
1954.95776	15.3
1959.98816	15.9
1961.16272	54.8
1964.09241	19.5
1969.65955	87.3
1970.58386	174.9
1971.64038	155.3
1972.96021	119.5
1981.27368	13.9
1987.98181	160.1
1988.87390	267.2
1989.67212	192.5
1998.22144	5.5
