# Supplementary material for: Phosphoproteomic Analysis of Platelets Activated by Pro-Thrombotic Oxidized Phospholipids and Thrombin
Source: PLoS One. 2014 Jan 6;9(1):e84488. doi: 10.1371/journal.pone.0084488 (PMC3882224; doi:10.1371/journal.pone.0084488)
Supplement: Annotated Spectra S3 — (ZIP) [file pone.0084488.s006.zip › KNLFNNQGNASPPAGPSNVPK_-17_2_89317.txt]

m/z	i	matches
333.32089	15.0
336.09259	10.9
338.39651	31.5
343.39536	47.1
345.16299	29.6
356.31995	37.6
365.15387	2.7
370.51724	7.8
371.55994	37.2
372.35272	30.7
375.41974	38.9
380.11044	17.8
381.29147	19.4
386.63596	14.2
389.13086	7.4
393.30203	61.6
398.16650	24.2
406.29068	6.1
407.94696	7.4
410.46414	5.2
416.88599	5.7
420.35498	52.3
421.39624	29.1
422.62207	8.2
424.44019	12.9
425.51974	22.5
427.80835	8.2
432.32861	13.0
436.92059	9.6
438.36334	31.7
439.08609	20.0
441.46893	4.9
442.26169	13.9
448.23892	28.3
451.20267	39.3
455.16528	13.9
456.27051	39.4
457.74387	44.4
458.35260	25.8
461.14331	15.3
463.44412	24.9
465.58923	6.6
470.36346	16.6
477.05975	25.9
485.58765	60.8
486.27844	8.0
490.10693	12.0
491.22375	28.0
492.21725	21.9
494.65897	16.8
496.33792	4.0
503.34747	76.9
504.32379	21.6
505.15948	12.6
506.53824	10.8
507.53589	13.8
508.41333	7.0
509.37720	48.6
510.43475	51.1
513.44952	21.9
514.45471	13.8
521.24536	20.7
521.95013	36.8
525.19092	16.0
526.32495	17.6
528.27332	24.1
531.52271	19.9
532.81750	21.4
536.37781	13.4
537.34723	32.0
538.86835	21.9
539.75385	12.3
544.81104	52.6
547.48712	5.7
548.23407	13.0
552.26477	29.4
554.80078	11.1
556.89148	10.4
558.66284	4.4
559.54810	22.8
564.50696	30.6
566.38367	6.2
573.26379	25.5
578.00000	17.0
578.70593	25.2
579.36987	6.1
581.27222	24.4
583.42078	123.6
584.31909	10.4
585.42316	35.0
586.29108	87.4
587.28870	55.5
595.26868	37.1
596.10571	6.9
597.32776	4.8
600.16199	7.1
601.56042	15.9
602.89502	17.3
605.32819	13.0
606.22180	27.9
607.63940	26.5
615.57324	5.2
617.16553	86.0
619.46606	13.4
621.33264	54.7
622.40833	53.2
623.31348	72.9
624.33575	39.6
625.50781	5.2
627.34155	23.1
630.40344	11.7
632.73779	24.8
633.41907	21.3
635.36401	20.6
638.34564	34.2
639.15179	6.9
641.47076	305.0
642.55518	30.7
643.28882	73.9
645.33777	23.3
648.35596	44.7
649.24152	9.9
650.33435	67.8
651.24707	23.2
653.28333	14.3
654.38440	24.8
658.13489	23.1
664.86932	25.3
669.44550	56.1
672.91443	45.5
674.58398	42.5
678.01465	5.8
678.64392	32.1
680.41797	80.3
682.52136	15.6
685.13293	39.2
690.32898	6.5
691.25623	60.6
692.51581	78.2
693.44800	44.4
694.28094	33.0
695.12659	43.4
696.53357	10.8
697.54199	75.7
698.50336	469.4
699.37738	164.2
700.35400	41.0
702.36670	117.7
703.26538	83.3
708.50220	24.3
709.19916	50.1
711.60297	9.9
712.27173	17.7
713.83325	131.3
714.86523	17.1
715.48126	20.3
716.14526	38.4
718.46039	27.9
720.33569	482.0
721.45313	112.1
726.41382	13.9
727.19409	16.8
729.23468	29.5
730.43512	53.2
731.27991	154.9
732.43286	204.6
733.48224	47.5
736.96533	25.2
738.23645	13.3
741.63989	29.8
745.38495	6.1
749.54230	35.4
750.80621	61.2
753.37463	101.4
757.84949	47.3
760.67633	13.5
761.46619	15.0
763.46478	34.9
764.82007	10.9
766.77673	18.9
769.39526	108.8
771.57544	6.2
772.33344	4.0
774.19897	44.1
779.38446	44.5
781.34778	10.1
784.45288	9.9
787.42517	37.7
788.69623	101.6
789.54236	54.7
790.44916	39.1
791.59326	10.9
793.68201	13.4
798.49426	40.2
799.43915	33.7
800.58990	5.8
802.28741	57.2
803.53662	18.0
804.25293	66.9
805.69208	25.3
808.05896	77.0
808.69092	3.5
810.39612	67.0
812.49866	24.7
816.80640	25.5
818.71326	19.0
819.42847	12.6
821.16272	23.4
824.13477	77.6
825.20251	99.9
826.48389	38.9
828.44714	14.6
829.46875	10.8
830.35278	19.0
834.88818	33.2
835.66162	66.1
836.77954	50.6
837.51123	25.0
839.12500	75.0
840.05933	13.8
841.14844	9.2
842.18530	157.8
843.94092	111.3
844.81055	77.5
846.16809	90.8
847.35974	49.9
848.44653	58.1
849.51941	84.1
853.47437	19.6
854.22192	191.9
856.26465	8.2
857.23389	20.2
859.33777	302.2
860.27014	73.1
861.58167	23.0
862.35107	34.6
863.41125	33.9
864.31677	63.3
865.79138	56.4
866.59973	131.9
867.44421	101.0
868.32434	7.0
869.09412	14.0
870.24878	8.4
872.60010	17.8
873.44421	77.0
874.90491	61.7
876.17603	72.5
877.24268	39.2
879.76123	62.3
881.63062	87.0
882.60950	22.3
884.01221	42.0
884.83655	20.2
885.78210	81.4
887.44238	47.7
890.04956	6.3
890.68701	3.5
892.23682	59.8
893.96997	10.3
895.48450	147.4
896.32593	33.9
898.34741	140.6
899.53406	76.8
901.05054	86.6
901.99451	39.2
902.61670	30.0
903.69775	35.4
904.68481	19.0
906.09375	43.0
907.75000	137.3
909.33923	12.3
910.86731	19.3
911.99048	47.0
913.22949	15.4
915.01648	26.7
916.54016	98.8
917.63525	43.3
918.40198	61.4
919.73901	60.1
920.49988	62.1
922.50940	32.3
923.30505	5.0
926.11682	17.6
927.78284	306.8
928.71802	604.2
929.69202	157.4
931.22754	31.7
932.55054	32.3
933.78271	112.4
934.41235	36.2
935.27185	51.3
936.26855	211.3
937.27722	662.8
938.18616	187.7
939.09094	37.8
941.18811	26.7
942.31812	17.3
945.37769	1633.7	y (10) (1+)-H2O, y (19) (2+)-P, b (19) (2+)-P, b (18) (2+)
946.32703	1376.5	y (10) (1+)-NH3
947.45886	238.4
948.54553	67.4
950.07141	87.4
951.47290	27.0
954.59900	224.8
955.55359	216.3
957.02100	23.6
957.76892	41.6
959.33069	36.5
961.43140	84.1
963.46265	7038.3	y (10) (1+)
964.46631	3933.3
965.46582	1173.3
966.57922	132.4
968.14282	50.6
969.86255	78.8
970.62610	17.8
972.55701	102.0
973.44104	23.5
974.34875	16.2
975.21240	34.4
976.33936	68.7
977.13257	57.9
977.81287	95.9
978.96289	34.3
980.48706	12.8
981.45874	7.8
982.40588	6.1
983.71021	29.1
984.65356	79.5
986.09131	501.5
986.96289	473.9
988.34766	101.0
989.28052	57.1
990.38635	26.9
991.31775	60.1
991.95288	3.1
994.56677	1171.4	b (20) (2+)-P, y (19) (2+), y (20) (2+)-H2O-P, y (20) (2+)-NH3-P, b (19) (2+)
995.53052	561.3
996.97034	55.9
998.30908	22.9
999.26929	26.6
1000.74207	58.6
1001.39941	80.8
1002.92969	329.8
1003.97522	319.5
1005.04248	76.9
1005.71851	17.8
1006.76245	50.9
1007.64136	23.7
1008.46570	13.8
1009.10498	36.3
1010.40527	18.4
1011.01599	17.3
1011.62207	29.1
1012.73291	42.4
1013.35815	141.0
1014.39453	69.3
1015.39600	109.4
1016.58142	72.7
1017.75342	73.4
1018.56885	26.9
1019.20361	131.4
1020.65454	62.7
1022.31091	87.0
1023.41748	13.6
1024.74902	34.2
1025.65857	62.9
1026.76404	84.0
1027.49170	71.6
1029.04199	32.9
1030.39209	207.6
1031.44971	276.1
1032.53589	423.6
1033.53052	248.5
1034.48279	172.5
1035.32813	5.2
1036.24866	15.0
1037.14624	18.0
1038.47583	19.0
1039.47595	28.4
1041.12817	66.6
1042.25452	399.0
1043.26489	380.1
1044.11914	179.3
1045.38416	95.4
1045.99597	68.5
1048.30957	15.4
1049.26221	201.5
1050.35669	914.8
1051.71924	432.4
1052.61816	86.9
1053.43616	100.3
1054.44409	23.6
1055.78906	58.8
1057.77515	504.3
1058.44519	3113.4	[M+2H] (2+)-H2O-P
1059.22339	4085.7	[M+2H] (2+)-NH3-P
1060.08655	449.1
1061.02612	143.2
1061.70703	60.9
1062.82434	41.0
1063.62964	5.4
1064.71692	69.7
1065.90552	495.4
1067.28516	19183.5	[M+2H] (2+)-P
1068.23145	6987.9
1069.35986	296.3
1070.74524	20.5
1071.59534	81.7
1072.57617	99.4
1073.34497	29.3
1074.72754	88.0
1075.94336	255.8
1076.74353	300.2
1077.51147	127.8
1078.18848	28.4
1078.88318	84.4
1080.41235	107.0
1081.46338	21.8
1082.67444	157.9
1083.45020	289.2
1084.44531	393.0
1085.53003	141.6
1086.81421	19.9
1087.71606	36.2
1088.83643	89.7
1089.89404	336.6
1090.90967	171.4
1091.67944	68.5
1092.59241	101.4
1093.30713	19.1
1094.76135	74.5
1095.53394	123.3
1096.94971	196.0
1098.18213	1294.5
1099.26636	2136.4	[M+2H] (2+)-NH3-H2O
1100.07031	370.2
1100.83228	212.9
1101.54785	537.4
1102.45715	281.1
1103.36853	360.7
1104.83167	60.0
1105.53076	31.8
1106.63367	85.8
1112.06909	23.6
1118.04016	4.9
1119.01025	58.4
1119.79248	34.9
1120.63745	52.4
1121.71204	6.9
1123.59888	37.3
1126.58057	82.8
1127.37683	19.3
1128.56409	54.4
1129.52100	29.6
1130.39233	189.2
1131.23853	6.1
1131.89246	41.0
1136.23267	419.8
1137.41858	204.5
1138.21631	27.0
1139.28882	13.8
1141.87085	7.8
1142.57263	73.2
1143.30420	15.9
1148.66467	21.1
1151.77344	97.6
1152.80933	175.2
1153.42773	867.9
1154.43347	572.9
1155.50549	124.2
1156.54456	54.2
1157.54468	15.9
1160.08252	32.8
1162.14832	36.9
1163.05029	9.9
1164.31055	39.9
1165.42224	8.2
1167.39294	16.0
1168.45032	4.4
1169.73779	322.5
1170.45117	4667.9	b (11) (1+)-P
1171.45435	2631.3
1172.52576	1029.2
1173.50037	174.7
1177.96008	66.1
1181.83813	24.4
1183.26733	55.8
1185.86206	44.6
1188.65247	405.0
1189.49121	382.8
1190.62781	55.1
1191.46021	57.0
1192.30627	15.8
1194.18481	11.2
1195.89514	33.0
1197.36963	61.9
1198.12207	7.8
1199.50513	77.9
1201.45410	242.0
1202.52246	155.1
1203.53320	37.2
1208.05615	25.3
1209.15210	27.8
1215.11694	17.2
1216.17065	24.7
1217.48364	31.5
1218.25879	19.7
1219.26636	26.1
1220.18872	16.8
1221.44006	42.2
1222.64197	43.3
1223.62500	8.2
1224.51636	32.6
1225.54077	4.4
1226.30566	10.6
1229.06006	44.8
1232.08459	21.3
1233.18433	37.7
1234.51196	15.2
1235.18445	15.9
1238.19995	80.3
1240.54395	56.4
1242.36353	14.6
1246.36829	26.0
1249.24011	41.6
1250.22485	46.8
1251.52100	228.8
1252.34729	156.7
1253.35693	23.2
1256.74976	36.9
1257.70715	26.5
1259.32410	22.2
1260.23132	60.1
1262.40710	14.1
1265.56982	95.0
1267.57751	145.4
1268.47974	639.9
1269.44141	224.9
1270.50916	92.5
1271.27490	44.4
1272.23193	12.6
1273.60657	39.1
1274.56177	171.8
1275.38647	183.8
1276.37512	38.5
1277.69299	30.8
1282.79053	23.1
1285.42993	18.6
1286.74634	7.1
1290.54785	30.4
1291.37793	9.2
1292.34314	32.1
1293.24878	13.1
1296.48511	18.7
1297.20190	14.6
1298.56763	68.2
1299.40198	29.4
1301.37537	64.1
1306.51392	32.3
1308.78735	67.4
1311.55273	69.8
1313.67737	48.4
1315.08960	121.1
1316.53430	32.4
1317.74561	7.6
1331.50024	16.1
1332.71985	17.4
1336.16174	16.7
1337.51978	32.2
1344.88330	25.2
1347.23267	18.6
1348.89148	5.6
1350.47021	46.5
1351.60095	31.2
1353.37878	3.9
1354.21729	72.7
1355.27087	14.6
1356.78271	31.3
1363.49060	23.8
1364.54114	6.6
1365.42627	26.9
1366.98328	13.1
1369.74194	4.9
1371.87122	74.9
1372.50610	124.6
1373.38538	236.2
1374.38147	102.2
1375.55652	28.7
1377.38513	12.9
1380.99939	38.6
1384.72107	4.8
1385.66553	84.1
1386.61584	64.0
1387.67004	28.8
1388.49207	7.2
1392.98486	5.2
1396.82056	9.3
1401.12695	53.7
1402.28589	83.5
1403.83167	26.1
1405.07410	9.0
1407.69617	22.7
1415.41919	10.0
1417.79114	24.0
1418.76099	39.3
1419.67322	26.1
1420.28821	16.2
1426.25549	87.8
1430.70203	9.5
1435.47229	163.7
1436.36487	65.9
1437.47473	81.8
1438.44385	42.2
1439.16394	8.3
1445.32727	9.7
1446.80847	33.9
1447.46692	57.2
1448.27759	16.3
1451.46484	7.3
1453.58569	40.3
1454.33777	51.7
1455.55396	42.9
1458.46094	36.7
1459.23120	17.4
1464.35876	23.1
1465.47498	27.4
1466.36340	27.4
1467.55920	46.9
1471.31860	35.9
1474.52600	25.3
1475.13928	35.9
1478.00854	13.5
1481.72351	41.4
1483.40027	375.6
1484.31555	75.6
1485.77393	73.8
1492.62109	92.0
1493.68359	148.2
1494.68359	28.8
1497.57324	4.9
1499.54272	11.2
1500.67078	45.1
1501.53296	18.9
1503.02148	26.5
1505.32092	33.9
1507.05432	17.7
1510.77100	42.6
1511.76013	39.7
1516.54968	249.0
1517.67163	134.3
1518.42517	15.6
1523.32581	13.9
1528.84253	20.8
1530.51453	4.8
1532.93250	74.7
1533.55603	415.5
1534.38562	164.9
1535.41443	180.8
1536.45911	77.1
1546.56543	35.8
1548.58228	53.6
1549.45569	10.8
1550.74280	40.5
1553.67712	3.5
1563.86975	41.8
1565.56299	9.2
1573.35925	97.6
1574.41858	51.7
1577.04382	27.8
1578.57959	14.5
1579.56482	23.6
1581.54297	8.7
1585.71912	15.4
1587.32678	9.7
1588.23865	12.8
1590.37878	232.5
1591.39844	202.4
1592.58142	17.1
1597.64758	192.0
1598.46716	27.1
1604.61536	24.9
1606.80786	50.6
1612.46338	18.4
1613.48938	17.1
1614.62976	183.1
1615.53369	71.4
1616.67041	95.3
1617.73279	55.9
1620.81580	21.3
1623.21228	3.9
1624.47046	12.9
1625.11084	30.0
1628.24524	18.9
1629.24536	15.6
1630.62524	98.4
1631.78687	48.9
1637.21924	25.9
1638.48035	28.7
1639.56689	54.7
1641.49988	37.6
1642.54041	24.1
1644.77747	10.8
1646.75769	13.3
1647.56775	6.2
1648.85120	18.0
1653.16675	25.1
1656.43689	22.3
1657.86951	22.3
1658.82300	8.1
1659.71814	71.6
1660.43579	17.1
1661.67114	23.6
1673.29663	16.7
1674.73889	54.0
1675.62219	6.1
1676.64954	72.1
1677.45764	36.7
1680.06580	34.1
1687.45874	13.8
1688.78748	13.8
1689.76086	25.8
1693.57690	55.0
1703.67883	10.8
1705.35388	14.1
1707.50696	8.6
1711.55896	19.3
1712.19812	11.2
1722.38538	19.7
1726.60193	50.2
1728.64246	117.7
1729.64417	178.0
1730.78687	24.8
1738.57507	37.6
1740.25378	6.9
1742.40222	13.6
1743.40540	8.4
1745.50513	61.4
1746.73206	6.6
1748.94653	12.9
1756.44995	51.7
1758.28699	9.5
1759.17114	28.4
1762.35852	36.5
1764.02380	14.6
1767.42065	25.2
1774.43091	99.5
1775.17163	25.8
1778.73425	35.8
1781.89905	10.1
1788.13013	13.4
1790.63110	36.1
1791.80542	8.8
1792.67017	39.9
1794.47791	13.5
1808.97058	70.0
1810.04285	12.5
1812.00891	10.3
1823.42493	21.3
1840.25085	45.3
1841.03064	18.9
1841.80383	26.1
1843.03674	25.7
1845.77405	34.7
1853.94067	24.0
1854.76135	7.4
1856.55066	16.2
1857.96423	26.2
1858.63062	19.0
1860.23218	24.3
1860.93567	36.8
1866.89050	13.3
1871.47522	40.4
1872.78479	219.0
1874.21558	81.5
1875.35083	107.8
1876.53735	87.9
1877.62378	11.2
1888.95813	67.2
1889.95325	293.8
1890.65540	148.7
1891.65491	218.9
1893.06128	10.1
1893.67322	20.9
1903.80603	18.9
1907.97595	173.1
1908.97937	64.7
1909.62292	25.3
1910.96399	46.9
1924.72327	28.2
1926.79480	10.2
1944.27014	10.8
1951.80701	32.1
1953.13489	76.8
1953.87268	11.2
1955.15686	14.1
1962.49988	30.7
1970.07751	40.7
1970.85632	191.3
1971.95105	148.2
1972.93152	58.8
1973.79065	17.1
1988.01013	529.7
1988.99451	208.2
1989.99146	134.9
1991.03601	34.6
1997.98218	38.9
