# Supplementary material for: Phosphoproteomic Analysis of Platelets Activated by Pro-Thrombotic Oxidized Phospholipids and Thrombin
Source: PLoS One. 2014 Jan 6;9(1):e84488. doi: 10.1371/journal.pone.0084488 (PMC3882224; doi:10.1371/journal.pone.0084488)
Supplement: Annotated Spectra S3 — (ZIP) [file pone.0084488.s006.zip › KPPESDIIMMEDLPGLAPGPAPSPAPSPTVAPDPAPDAYRPVGLTK_-17_2_1323.txt]

m/z	i	matches
365.26193	9.4
387.67615	3.3
409.33777	5.5
425.28128	6.7
432.25577	4.2
452.10986	9.9
469.33792	11.2
474.19952	5.0
475.75311	5.9
486.25241	5.9
492.37253	91.7
493.31317	26.6
495.05417	10.0
499.50507	22.0
506.99530	4.2
510.06662	5.2
521.84583	11.4
526.37183	5.4
531.32635	7.1
537.67542	12.3
540.14667	6.4
541.36206	35.1
549.36987	12.0
552.91467	4.8
557.68738	14.5
569.46155	19.1
584.65417	15.5
586.45593	10.1
589.49841	12.1
590.32947	12.6
595.77856	17.8
597.44604	4.5
600.71948	9.7
608.23853	26.8
618.38489	6.5
620.35767	3.5
622.48553	2.2
641.35913	20.8
643.69141	10.0
648.21826	10.0
651.47827	14.4
657.56458	7.5
662.62646	4.5
665.32568	8.0
666.89923	18.5
668.35608	5.0
677.05627	62.1	y (18) (3+), y (6) (1+)-H2O, y (19) (3+)-P, y (6) (1+)-NH3
677.92499	2.4
683.46045	19.1
685.07971	34.2
688.09271	10.3
695.80542	5.0
697.27991	13.5
698.13397	14.1
703.26160	9.5
707.88184	8.9
711.55310	5.9
716.32837	14.0
718.36804	7.6
720.66595	5.0
725.65607	36.1	b (21) (3+)
730.54700	12.3
731.16748	12.3
733.61694	2.6
740.53076	9.8
757.54150	7.1
760.54456	4.6
761.19727	5.0
768.30774	9.5
770.30225	11.3
775.54852	4.6
783.77417	17.4
786.19171	12.4
788.38892	8.7
803.14221	15.5
806.21545	12.6
809.44470	3.7
810.53650	13.9
813.51587	23.2
814.42334	9.2
816.60803	5.8
823.29034	3.2
834.39905	2.4
836.54749	5.2
840.38611	2.9
842.89233	9.0
844.06458	19.0
845.02185	3.3
849.00317	10.3
850.35266	9.3
851.94458	23.0
856.25500	8.9
860.95117	34.5
861.69849	50.5	b (35) (4+)-NH3, b (8) (1+)-H2O, b (35) (4+)-H2O
862.50916	8.3
863.33362	5.9
865.29382	3.5
871.05859	7.0
871.95300	3.5
873.05396	5.7
874.81555	11.3
876.87183	19.5
878.72083	14.9
882.19324	10.8
887.57922	45.5	y (35) (4+), y (25) (3+)
888.82922	15.2
892.41614	6.1
895.51648	2.0
896.69824	15.6
898.56250	4.8
900.11353	6.9
902.38574	4.8
904.54089	27.6
905.18237	26.6
910.06250	41.0
910.97559	6.4
911.61682	12.4
916.83667	41.1	y (18) (2+)-2P, y (36) (4+)-NH3
918.43750	11.7
919.88086	27.7
920.93237	28.0
926.19751	14.3
927.39563	8.6
928.50696	7.2
929.45374	29.9
944.54297	20.1
945.58057	7.8
946.87256	10.7
948.01331	16.4
950.50574	13.8
953.18982	37.1	y (30) (3+)-2P, y (37) (4+)
954.63696	6.3
955.60608	10.8
960.82996	4.6
961.66821	23.8
962.38477	13.0
963.61621	88.6	y (17) (2+)
964.46863	9.8
965.79919	26.5
966.44104	2.3
968.49377	12.0
970.32202	10.2
972.98096	18.2
974.28455	3.0
978.10950	22.4
979.26270	18.6
983.39050	683.8
984.49243	407.9	y (31) (3+)-H2O-2P
985.57593	115.1	y (31) (3+)-NH3-2P, y (30) (3+)-P, y (38) (4+)-H2O, y (38) (4+)-NH3
986.60010	7.3
987.58606	8.3
988.63672	30.1
989.66016	35.0	y (39) (4+)-NH3-P, y (39) (4+)-H2O-P, y (38) (4+), y (29) (3+)-H2O, y (29) (3+)-NH3
990.58923	26.3
991.94580	38.4	y (31) (3+)-2P
992.70667	6.3
995.68201	18.0
996.56067	3.3
1000.97571	23.9
1006.03345	26.5
1009.16394	11.7
1009.99683	21.8
1013.88867	38.8	y (39) (4+)-H2O, y (39) (4+)-NH3, y (19) (2+)-P, y (30) (3+)-NH3, y (18) (2+)
1015.85547	40.0
1023.58264	5.9
1024.69812	24.3
1028.48877	2.1
1033.37769	20.1
1035.14038	32.7
1036.25708	9.1
1038.24622	14.2
1043.45508	58.7	y (42) (4+)-NH3-2P, y (42) (4+)-H2O-2P, y (32) (3+)-P, b (20) (2+)-H2O
1046.56506	6.4
1047.96924	12.8
1049.00635	7.2
1050.85620	10.2
1051.69263	19.5
1054.00403	23.8
1054.67334	12.4
1056.48364	5.8
1058.43494	5.8
1061.39233	40.1	b (42) (4+)-P, b (41) (4+)
1063.26465	13.9
1067.02734	27.2
1070.48035	66.8	b (43) (4+)-NH3-P, y (41) (4+)-NH3, y (32) (3+)-NH3, b (43) (4+)-H2O-P, y (41) (4+)-H2O
1071.98511	58.8	y (42) (4+)-P
1072.59351	1.0
1073.60254	6.1
1075.18066	21.9
1079.30383	56.7	b (21) (2+)-H2O, b (21) (2+)-NH3
1080.06421	9.3
1081.26794	30.8
1085.28650	16.1
1088.42444	24.0
1089.70996	6.5
1092.38281	15.0
1095.28333	33.7
1097.34534	10.4
1098.49561	26.9
1099.39697	6.9
1101.55334	47.6	y (33) (3+)-H2O, y (33) (3+)-NH3
1103.20142	49.6	b (44) (4+)-P
1103.97412	17.2
1104.80347	23.1
1106.42090	3.3
1107.63672	37.3	y (33) (3+), y (34) (3+)-NH3-P, y (34) (3+)-H2O-P
1108.25024	8.5
1109.68164	16.7
1111.58936	9.8
1112.20911	10.7
1113.12488	9.7
1113.79651	48.0
1115.59583	49.9
1117.70117	17.9
1118.70154	42.9	y (35) (3+)-2P
1121.36719	10.9
1123.26282	3.1
1125.37622	44.2	y (44) (4+)-NH3-P, y (43) (4+)-NH3, y (43) (4+)-H2O, b (34) (3+)-NH3
1126.44861	3.9
1127.06628	22.0
1129.13770	55.9	y (45) (4+)-2P, y (44) (4+)-P, y (43) (4+), b (22) (2+)-NH3
1130.02954	17.6
1130.70081	2.0
1131.61560	54.5	y (23) (2+)-H2O-2P
1132.43884	34.9	y (23) (2+)-NH3-2P, y (22) (2+)-NH3-P, y (22) (2+)-H2O-P
1133.09888	3.2
1134.35925	29.9
1135.71545	4.6
1137.24561	24.3
1140.09119	31.5
1142.12158	10.9
1143.57446	30.6
1145.82495	6.1
1146.95020	21.4
1148.59656	20.2
1150.48157	76.6	y (35) (3+)-P
1152.05762	85.9	[M+4H] (4+)-NH3-H2O-2P
1152.85559	3.8
1154.15405	64.2	b (35) (3+), y (44) (4+)
1155.11206	64.8	y (36) (3+)-H2O-2P, y (21) (2+)
1155.91443	15.8
1156.72400	57.2	y (36) (3+)-NH3-2P, [M+4H] (4+)-NH3-2P, [M+4H] (4+)-H2O-2P
1157.80518	25.4
1159.40613	25.4
1160.82568	73.7	[M+4H] (4+)-2P, y (36) (3+)-2P
1161.82544	38.0
1162.43713	24.3
1164.49036	201.4	y (9) (1+), y (10) (1+)-NH3-P
1165.38562	131.7
1167.25879	11.0
1168.33325	62.8	b (45) (4+)-H2O, b (45) (4+)-NH3
1169.28833	40.4
1170.30688	40.6
1171.21143	55.2	b (23) (2+)-H2O
1172.12683	25.5
1172.93616	19.9
1174.22864	42.7	y (45) (4+)-NH3
1175.13647	15.8
1176.39319	57.9	y (24) (2+)-NH3-2P, y (24) (2+)-H2O-2P, [M+4H] (4+)-NH3-H2O-P
1177.89209	152.2	y (35) (3+)-H2O, y (45) (4+), y (35) (3+)-NH3
1178.67041	64.6
1179.63843	50.2
1181.19849	114.4	b (23) (2+), y (10) (1+)-P, y (22) (2+)-H2O, b (36) (3+)-NH3, [M+4H] (4+)-NH3-P, y (11) (1+)-2P, [M+4H] (4+)-H2O-P, b (36) (3+)-H2O, y (23) (2+)-H2O-P, y (23) (2+)-NH3-P
1183.59839	187.3	y (35) (3+)
1184.36536	94.3	y (24) (2+)-2P
1185.40894	5.0
1186.10596	2.4
1187.28601	52.3	b (36) (3+)
1188.34827	95.2	y (36) (3+)-H2O-P
1189.26709	180.9	y (36) (3+)-NH3-P
1190.10449	180.0	y (23) (2+)-P, y (22) (2+)
1191.11621	161.0
1192.18091	186.8
1192.94800	66.6
1193.66199	59.3	y (36) (3+)-P
1196.15393	62.1
1197.23706	9.3
1198.70605	9.2
1212.28442	24.8
1215.38147	14.2
1226.72583	27.7
1227.98792	16.7
1228.62048	10.8
1229.56750	8.2
1232.05176	27.0
1233.17273	15.0
1235.53687	21.1
1236.21802	8.3
1237.95264	23.8
1238.75220	32.7
1239.72559	52.8	y (23) (2+)
1241.11206	105.6
1241.79236	13.1
1245.37976	2.9
1248.13989	36.7	b (38) (3+), y (38) (3+)-H2O-2P, y (38) (3+)-NH3-2P
1249.10425	35.9
1250.47266	22.6
1252.94043	45.9
1254.67419	10.8
1255.38757	3.1
1256.54236	40.9	b (25) (2+)-NH3
1259.25085	9.4
1261.87964	30.3
1263.67261	27.6
1266.56689	44.2
1267.54663	16.2
1268.61694	55.9	y (26) (2+)-2P
1269.72656	32.6
1270.50330	34.9	b (11) (1+)-NH3, y (37) (3+)
1271.49915	120.8
1272.57104	93.2	y (25) (2+)-H2O-P
1273.68616	59.0	y (25) (2+)-NH3-P, y (24) (2+)-H2O, y (24) (2+)-NH3
1274.59180	17.6
1276.67249	42.9
1278.22949	382.0	y (11) (1+)-P
1279.12195	172.4	y (10) (1+)
1279.92334	111.1
1280.94727	15.7
1281.55383	43.1	y (38) (3+)-NH3-P, y (38) (3+)-H2O-P
1282.51416	73.3	y (24) (2+), y (25) (2+)-P
1283.81396	454.0
1284.79590	444.0
1285.71863	47.0	y (39) (3+)-NH3-2P, y (39) (3+)-H2O-2P
1286.77209	45.5	y (38) (3+)-P
1288.55505	10.4
1289.42151	17.6
1293.27271	14.8
1296.14893	32.0
1296.80493	3.2
1298.23657	26.2
1299.62036	5.2
1302.60315	12.1
1304.30786	19.0
1304.96216	22.3
1307.70654	3.5
1309.58752	34.2
1311.67932	9.1
1313.40161	2.2
1314.44458	4.5
1316.90649	37.7	y (27) (2+)-2P, y (26) (2+)-P
1319.53271	21.2
1326.67578	27.5
1327.35132	22.9
1328.49561	38.2
1329.38843	18.0
1331.88306	23.8
1333.69275	4.1
1334.76208	32.4
1335.65967	12.9
1338.66675	19.8
1340.30273	17.8
1341.15430	11.9
1344.33435	16.2
1345.55017	11.6
1347.23608	12.5
1348.38684	82.3	b (40) (3+)-P, b (27) (2+)-NH3, y (13) (1+)-2P, b (27) (2+)-H2O
1349.28760	22.2
1350.63440	40.4	y (39) (3+)-H2O
1351.37341	32.4
1352.46814	5.7
1356.78687	45.0	b (27) (2+), y (27) (2+)-H2O-P, y (40) (3+)-NH3-P, y (39) (3+), y (40) (3+)-H2O-P
1357.56628	2.2
1358.75720	66.1	y (11) (1+)-H2O, y (26) (2+)-NH3
1359.41638	10.5
1365.69592	38.6	y (27) (2+)-P
1366.40808	19.6
1369.41345	26.0
1371.88477	18.7
1374.83362	9.6
1377.28040	9.1
1380.28015	41.0
1381.62842	20.0
1382.82361	14.6
1384.15906	14.1
1385.07654	7.5
1386.18225	16.1
1386.80115	23.2
1388.24438	1.6
1393.01111	11.1
1395.07385	30.8
1396.85828	23.9
1397.80139	31.5
1399.23340	18.5
1400.60339	36.8	y (41) (3+)-P
1401.33215	12.2
1404.04846	7.8
1405.10913	17.2
1406.51477	10.0
1407.95374	5.4
1409.78552	10.6
1412.50842	16.3
1413.42810	16.9
1414.06360	18.1
1420.90259	12.2
1421.53455	17.2
1422.39319	2.5
1426.09021	6.7
1427.70386	25.1
1429.66931	15.9
1431.12549	14.7
1434.87073	8.5
1435.60071	32.5
1436.97961	22.3
1438.51575	17.2
1439.24133	23.5
1440.74915	1.8
1441.90308	5.8
1444.47144	8.0
1445.26160	5.0
1446.23328	9.9
1448.56274	72.0
1449.29089	38.2
1450.42444	45.3
1454.47412	39.3
1456.32056	49.0	b (29) (2+), y (42) (3+)-H2O
1457.20911	54.1	y (42) (3+)-NH3
1458.96289	13.2
1460.38489	14.0
1461.73853	2.6
1462.53137	5.0
1464.19006	15.5
1464.86157	10.2
1466.14465	37.3	y (43) (3+)-H2O-P, y (44) (3+)-NH3-2P, y (44) (3+)-H2O-2P, b (43) (3+), b (44) (3+)-NH3-P
1466.88782	10.1
1471.72693	30.8
1473.05164	4.6
1473.72180	22.3
1474.53101	23.5
1476.79041	43.6	y (31) (2+)-H2O-2P
1479.99182	7.5
1485.24548	9.2
1486.10669	30.1
1490.93958	13.0
1492.30591	34.6	y (29) (2+), b (45) (3+)-NH3-2P, b (45) (3+)-H2O-2P
1493.26794	10.0
1496.25354	71.5	b (30) (2+)-H2O, b (30) (2+)-NH3
1496.95776	10.0
1497.81677	9.2
1498.60657	28.7
1500.01965	61.3	y (43) (3+)-NH3, y (43) (3+)-H2O, y (44) (3+)-NH3-P
1501.88428	13.0
1503.35364	19.1
1505.49207	59.3	y (32) (2+)-H2O-2P, b (30) (2+), y (43) (3+), y (44) (3+)-P, y (45) (3+)-2P, y (32) (2+)-NH3-2P
1506.46057	50.7
1508.93982	32.3
1511.28503	98.0
1514.14490	10.4
1516.47241	24.8
1518.76892	12.2
1519.40295	16.6
1520.72571	24.9
1523.97375	21.4
1525.18433	15.7
1528.24304	40.1	y (13) (1+)-NH3, y (30) (2+)
1530.81067	14.1
1533.82654	30.7
1534.66663	15.8
1536.60974	7.1
1542.31018	21.9
1543.64038	12.1
1546.60632	7.2
1547.77478	36.1
1548.96667	28.3
1552.10754	73.0
1555.71838	12.6
1557.75916	98.1	b (45) (3+)-NH3, b (45) (3+)-H2O
1558.46655	43.4
1559.58545	54.5
1561.88745	9.1
1563.59583	28.2
1564.50134	24.3
1565.47302	72.3
1566.48425	55.0
1567.80579	22.6
1574.36243	15.3
1577.27527	5.9
1578.20630	10.2
1582.37170	2.4
1585.55847	2.4
1586.67297	9.1
1588.44641	6.1
1589.78699	6.8
1592.63550	4.8
1605.52344	28.6
1610.06396	2.9
1610.74951	20.2
1614.87988	5.0
1615.89294	8.8
1617.13647	18.0
1619.05273	6.7
1621.87036	12.2
1623.55469	5.9
1625.34827	13.5
1626.07385	10.2
1627.56433	29.6
1628.54846	19.7
1630.03430	42.2
1631.44470	20.7
1632.21545	14.7
1633.72961	16.8
1635.63489	24.4
1639.81567	8.8
1646.06165	3.8
1649.76794	39.1
1652.88538	9.8
1659.30249	25.7
1660.45178	7.8
1664.61230	23.5
1666.24768	5.2
1667.76123	11.8
1668.63904	8.8
1671.57068	9.7
1672.95984	13.2
1676.69189	3.7
1679.98389	15.3
1680.70190	13.8
1682.51282	7.4
1683.69727	18.4
1684.45374	12.4
1687.77466	5.0
1688.62036	8.7
1690.14832	6.0
1691.15112	5.3
1693.72449	25.7
1694.78064	18.2
1696.65503	6.3
1700.29163	7.2
1701.34094	41.1
1705.65344	5.2
1713.19568	5.7
1715.47131	2.2
1717.16077	20.2
1723.69800	11.1
1725.47913	16.1
1727.10962	12.2
1728.07141	5.9
1734.09143	23.4
1734.74084	23.3
1741.55750	7.7
1742.79724	40.5
1743.88367	42.5
1744.83752	18.2
1745.70349	11.8
1750.29907	23.5
1751.70349	1.8
1754.85046	25.3
1757.36206	8.5
1765.96301	16.0
1767.07703	9.2
1770.48230	5.7
1771.78552	10.8
1774.02063	3.3
1774.88806	13.7
1776.06165	23.6
1782.72339	10.9
1790.85901	2.4
1791.74890	7.9
1794.99060	9.8
1798.85339	19.7
1799.56140	2.5
1803.22229	16.7
1815.04211	9.5
1817.45178	4.4
1818.39294	5.1
1819.01294	2.0
1828.12708	37.0	y (17) (1+)-P, b (37) (2+)-NH3, b (37) (2+)-H2O, y (16) (1+)
1836.51880	7.8
1857.21863	2.8
1859.91321	22.9
1861.78247	3.9
1872.52417	27.4
1890.93909	11.8
1895.21765	8.4
1903.08362	5.9
1905.55103	13.9
1911.59363	10.4
1914.57349	5.2
1915.70044	2.9
1916.97546	34.3
1917.79138	10.0
1918.75671	13.5
1920.15222	16.9
1923.68481	101.5
1924.84497	27.1
1925.72424	87.8
1926.58325	113.3	y (17) (1+)
1927.23181	78.7
1927.84290	54.7	y (39) (2+)-H2O-2P
1928.68225	32.3
1929.67175	8.0
1931.97546	7.3
1955.93762	11.3
1973.74927	16.1
1984.86658	12.2
