# Supplementary material for: Phosphoproteomic Analysis of Platelets Activated by Pro-Thrombotic Oxidized Phospholipids and Thrombin
Source: PLoS One. 2014 Jan 6;9(1):e84488. doi: 10.1371/journal.pone.0084488 (PMC3882224; doi:10.1371/journal.pone.0084488)
Supplement: Annotated Spectra S3 — (ZIP) [file pone.0084488.s006.zip › KPTYDPVSEDQDPLSSDFKR_-2_2_53630.txt]

m/z	i	matches
226.34341	40.7
227.16035	10.5
235.63571	6.2
244.02100	24.4
246.02386	20.2
249.15964	12.5
252.00531	4.3
258.18353	10.2
262.84088	3.1
265.38837	37.2
266.13330	11.1
267.41086	9.2
274.36530	9.6
291.15057	24.7
292.37595	23.3
296.17285	4.8
298.19421	19.8
299.05109	4.3
303.09430	18.2
305.48431	5.8
307.02371	18.4
310.06207	24.0
319.40469	25.9
326.25232	13.8
327.36108	3.3
330.18994	4.3
332.23685	25.9
336.01569	10.8
340.16351	12.6
341.19638	13.3
343.03876	6.0
344.95856	3.8
345.96606	18.7
349.21951	18.4
352.21005	2.8
356.15146	12.6
357.23254	11.1
358.13184	13.5
359.24988	48.4
361.08051	14.0
362.22037	7.0
363.03308	10.1
365.56519	9.2
366.20203	4.0
367.18463	12.4
369.11368	7.2
370.40875	6.8
375.87097	5.5
384.66162	9.1
385.63275	11.9
387.91675	4.8
390.34271	14.9
391.12323	14.0
396.27625	17.1
399.36249	2.6
401.17957	7.3
405.11127	3.8
406.26520	4.8
408.94653	5.5
412.12604	4.2
413.16528	18.5
414.61914	14.5
415.74023	11.9
417.51532	21.5
421.00427	15.3
422.17133	31.7
423.33466	15.9
424.54248	4.2
425.32770	14.5
426.99591	35.4
429.33502	13.8
433.19202	12.8
438.17798	3.6
441.19934	5.0
442.24786	38.6
443.07440	12.2
445.88409	7.2
450.50586	314.9	y (3) (1+)
451.51874	33.7
456.47729	29.9
458.17523	12.5
459.53717	39.1
460.14630	10.2
461.34106	32.4
463.17004	17.1
464.26147	4.0
466.49384	169.3	y (8) (2+)-NH3, y (8) (2+)-H2O
467.36334	10.3
470.05261	22.8
472.27838	14.3
473.48242	58.3
475.50043	1945.2	b (8) (2+)-H2O, b (8) (2+)-NH3, y (8) (2+)
476.42987	164.1
477.89789	36.1
481.31940	5.5
482.13550	11.2
485.52563	8.4
488.30426	36.2
489.15405	4.3
491.34601	13.4
497.04950	16.1
498.04706	7.0
499.46637	9.2
500.27155	11.2
503.11511	3.8
506.53986	10.1
507.53583	28.3
508.20929	13.4
510.18262	18.1
513.27972	30.8
515.76642	23.2
516.63629	20.4
517.32227	6.5
518.05316	41.7
521.40521	3.8
523.67810	46.0
524.95184	14.1
526.38934	50.9
528.16394	32.7
531.01056	10.0
532.77332	123.7	y (9) (2+)
533.65063	39.8
534.37903	6.5
535.20880	3.5
535.91144	20.6
537.42432	5.3
538.08990	24.6
539.28680	14.6
540.22308	27.9
542.03741	27.6
543.45251	21.9
544.26868	58.5
545.53375	3.8
551.32031	29.4
552.07953	37.9
554.77777	17.7
556.53516	40.2
557.32227	56.1
558.25336	40.7
560.18658	49.4
562.85413	5.3
565.93604	48.6
568.75848	12.7
569.40253	13.8
570.65564	33.6
571.54608	5.4
572.19940	8.4
575.00262	50.8
576.48413	15.1
578.28705	6.7
579.92035	11.7
580.55945	17.9
584.39709	14.5
585.20557	7.4
586.25763	27.6
588.35602	298.5	y (10) (2+)-NH3, y (10) (2+)-H2O
589.01471	145.2
591.39886	17.4
592.50452	12.3
595.50476	4.1
596.99469	249.1	b (10) (2+)-H2O, y (10) (2+)
598.13861	127.8	b (10) (2+)-NH3
599.40692	18.5
600.82196	12.8
602.83136	7.9
603.43201	11.1
604.15460	15.2
606.46301	16.2
608.82867	54.4
610.38849	33.1
611.78693	23.0
614.25958	8.7
615.44171	21.2
617.60663	30.3
619.49213	3.1
623.51532	17.1
624.51410	7.8
626.11151	47.1
627.11914	12.6
628.20349	11.7
629.22302	57.6
630.19385	3.1
632.54980	20.3
634.41150	35.1
636.06781	19.1
638.13812	70.7
639.63153	50.3
640.36774	36.7
644.53748	14.4
646.08685	40.6
647.39728	13.1
648.11517	13.8
649.13544	14.4
650.39160	55.7
652.47943	268.9	b (17) (3+), y (5) (1+)
653.50049	104.1
654.51544	127.7	y (17) (3+)-H2O-P, y (17) (3+)-NH3-P, y (11) (2+)
655.31061	66.8
657.22162	3.5
659.46259	27.8
661.96320	95.2
663.13531	23.8
667.29633	591.9	b (6) (1+)-NH3-P, b (5) (1+)-H2O
668.30542	100.3	b (18) (3+)-P, b (5) (1+)-NH3
669.19635	73.6
670.07379	39.4
670.92999	16.7
672.20355	110.6
673.40613	54.2
674.30493	10.0
675.45355	24.6
676.67535	85.8
677.53314	39.0
678.85925	58.6
680.82690	15.1
681.79065	42.2
682.97705	35.8
684.95831	117.4	b (6) (1+)-P, b (5) (1+)
686.17657	146.2
687.50861	26.4
689.37488	30.2
691.98511	12.3
692.62842	5.5
693.99200	50.4
695.70972	57.1
698.59296	62.3
699.62714	29.5
702.34088	105.7
703.29651	33.2
704.34296	98.3
705.35986	60.6
706.42157	3.8
707.17560	22.5
710.33173	165.8	y (12) (2+)-H2O, y (12) (2+)-NH3
711.70087	68.7
712.31036	3.3
713.84631	60.5
715.14728	60.6
716.85846	9.4
717.53168	32.4
719.48895	399.2	y (12) (2+), b (13) (2+)-H2O-P, b (12) (2+)-NH3, b (12) (2+)-H2O, b (13) (2+)-NH3-P
721.17853	144.7	y (19) (3+)-H2O-P, y (19) (3+)-NH3-P, y (18) (3+)-NH3, y (18) (3+)-H2O, y (6) (1+)-H2O
722.57062	62.1
723.79749	18.8
725.53693	43.4
726.26849	19.8
727.47504	20.1
728.17926	72.1
729.00171	35.8
729.65283	24.1
730.48743	20.6
731.41327	29.1
733.96875	40.9
734.76025	51.5
735.81653	35.6
736.81805	11.0
737.62653	69.1
739.38116	473.0	y (6) (1+)
740.43695	210.7
741.52063	64.3
742.28284	32.6
743.40955	34.5
744.56946	52.5
745.57379	7.9
747.53046	19.7
748.77118	48.4
749.94287	92.2
751.01575	68.5
751.79346	114.3
752.40625	104.3
753.64990	991.6	y (19) (3+)-H2O, y (13) (2+)-H2O, y (19) (3+)-NH3, y (13) (2+)-NH3
754.87036	34.5
755.51569	70.9
756.95050	80.5
758.04028	115.1	[M+3H] (3+)-NH3-H2O-P
759.79108	417.7	y (19) (3+)
761.37103	4.5
762.53760	321.2	y (13) (2+)
763.55585	601.8	b (6) (1+)-H2O, [M+3H] (3+)-H2O-P, [M+3H] (3+)-NH3-P
764.32623	185.7
765.03235	30.9
766.43744	148.3	b (7) (1+)-NH3-P
767.29242	31.9
768.10406	213.4	b (13) (2+)-NH3, b (13) (2+)-H2O
769.56433	621.7	[M+3H] (3+)-P
770.37140	147.4
771.38666	202.5
772.71649	162.4
773.41907	75.0
774.41864	93.1
775.60382	147.9	b (14) (2+)-H2O-P, b (14) (2+)-NH3-P
776.27838	39.8
777.49506	240.3	b (13) (2+)
778.51880	128.0
779.67419	156.7
780.72534	80.7
781.77545	307.3	b (6) (1+)
783.18622	327.6	b (7) (1+)-P
784.33929	392.8	b (14) (2+)-P
785.24725	150.2
786.11652	11.0
786.88641	2.1
788.07611	204.9
790.02081	909.8	[M+3H] (3+)-NH3-H2O
790.79327	698.4
791.58783	14.7
792.59650	53.0
793.68591	50.4
800.78235	4.3
806.26910	8.9
817.73706	22.8
819.68365	34.2
820.63580	3.8
822.28674	17.3
823.82758	5.6
824.69128	33.3
825.49414	36.5
826.13226	23.8
828.09760	9.4
829.90692	10.1
830.72357	22.3
831.80023	77.1
832.42456	2.6
833.45770	45.7
834.45099	8.2
835.78644	36.1
838.19232	11.4
841.91290	28.5
842.57928	7.5
845.62036	26.8
846.43719	27.3
849.71527	44.3
851.41064	105.5	y (15) (2+)-H2O, y (15) (2+)-NH3
852.38959	60.0
853.47565	171.3	b (8) (1+)-NH3-P
854.41473	34.7
856.56335	19.8
857.43787	3.8
858.78583	19.9
860.67371	1914.1	y (15) (2+)
861.60956	316.1	b (16) (2+)-H2O-P
862.55237	37.6
863.39801	161.9	b (7) (1+)-H2O, b (16) (2+)-NH3-P
864.49554	125.7	b (7) (1+)-NH3
865.52045	41.3
866.42090	20.2
868.31604	18.3
869.25043	38.4
869.99585	9.1
872.44086	14.7
876.33099	13.8
878.83710	16.2
881.35724	191.7	b (7) (1+)
882.26508	160.9
883.01855	14.0
883.65192	17.1
886.11603	22.6
887.28217	21.9
889.71149	59.4
891.34656	14.8
894.85345	12.8
895.50909	11.6
896.27203	4.0
898.16742	12.5
898.89160	9.9
900.25507	21.4
900.95428	13.6
902.06305	46.6
904.09076	27.3
904.94159	25.6
906.22675	14.5
906.99237	136.1
907.78247	15.2
908.44940	51.9
909.37067	49.7
910.17401	13.9
911.88055	46.7
912.76733	11.6
913.48145	15.5
914.50665	15.6
915.44135	43.1
916.06744	8.6
917.11115	15.8
918.15259	40.3
919.05292	18.0
921.20245	24.7
922.25757	5.0
923.22052	19.4
924.47882	9.7
926.55566	10.1
927.53705	8.4
929.63727	33.3
931.37006	4.7
932.40985	18.3
933.32672	101.6
934.64886	7.1
935.74414	86.0
937.56549	12.0
939.63727	21.1
940.33173	14.3
941.79510	32.3
946.82355	15.3
947.47266	27.0
948.81500	78.1
949.58795	435.6	y (8) (1+)
950.51569	395.3	b (8) (1+)-H2O
951.67383	115.0	b (8) (1+)-NH3
952.69873	7.4
954.30688	16.2
956.73834	2.6
958.26605	82.1
958.92474	10.4
960.07324	33.3
961.30377	123.9
964.34979	31.1
965.71991	30.9
966.60382	37.2
967.93140	43.4
969.05133	284.1	b (8) (1+), b (17) (2+)-NH3, b (17) (2+)-H2O
970.01758	158.0
973.15894	53.0
974.58008	46.0
976.00977	24.4
976.79840	42.6
978.20001	68.4
979.01703	37.0
981.41266	10.1
982.89575	29.1
986.27557	63.4
988.47540	55.6
989.37286	16.0
991.03156	49.6
993.50519	15.0
994.84259	11.9
995.66547	21.7
996.41644	87.8
1000.27203	48.8
1001.25269	16.5
1002.45459	28.4
1004.31573	22.6
1006.99945	16.7
1008.84650	20.6
1010.24243	11.2
1012.33722	2.3
1014.04858	12.1
1015.43188	37.3
1020.01361	48.9
1024.67969	16.4
1027.53931	16.5
1030.18530	23.4
1032.08044	50.8
1033.06812	15.0
1033.99329	23.2
1035.86621	4.3
1037.10986	21.1
1038.27173	19.9
1039.57300	251.7	y (17) (2+)
1040.52881	127.7	y (18) (2+)-P
1041.74487	30.5
1043.07825	27.8
1044.30286	16.9
1044.99866	67.7
1047.46899	39.7
1048.51965	39.5
1050.04712	24.1
1051.53174	87.0
1052.45410	15.3
1053.73511	41.2
1054.43555	8.9
1055.55347	45.9
1058.29333	44.2
1059.80786	28.0
1061.56348	2.4
1063.16150	6.0
1064.62024	253.1	y (9) (1+)
1065.75745	28.1
1066.97827	15.7
1070.01099	58.8
1071.84131	317.5
1072.58801	650.0
1073.48120	20.0
1074.48462	36.4
1076.34473	11.6
1077.03418	17.5
1079.53406	62.6
1080.85950	1004.0	b (9) (1+)-NH3, y (19) (2+)-H2O-P
1081.60779	1101.2	y (19) (2+)-NH3-P, y (18) (2+)-H2O, y (18) (2+)-NH3
1082.38391	18.7
1083.03467	5.5
1084.63464	16.7
1085.47583	7.7
1087.83240	6.5
1088.84106	10.8
1089.85083	174.5	y (19) (2+)-P, y (18) (2+)
1090.53601	154.7
1091.64990	29.3
1095.30640	27.4
1095.97815	15.3
1097.27441	86.7
1097.99585	48.9
1099.43872	15.5
1101.99426	12.6
1104.47607	30.8
1105.20850	4.6
1106.52087	112.2	b (19) (2+)-NH3, b (19) (2+)-H2O
1107.51538	44.7
1108.92798	15.5
1113.23535	23.5
1115.29333	77.3
1116.13721	14.6
1117.63354	22.1
1119.00134	20.8
1120.46838	24.3
1122.46509	18.7
1125.60168	13.8
1126.24463	29.9
1129.68359	65.8
1130.62158	102.3	y (19) (2+)-NH3
1132.17664	16.8
1134.25720	13.6
1135.00647	11.9
1138.61206	217.0	y (19) (2+)
1139.47510	16.8
1140.17224	17.8
1144.16895	2.6
1144.98999	11.4
1145.65308	14.4
1146.59106	15.7
1148.19189	20.5
1149.50610	8.7
1158.59106	20.1
1165.70972	7.7
1168.26367	5.3
1172.52332	11.1
1174.63721	10.1
1175.49109	34.2
1176.32593	18.7
1177.23462	28.7
1177.99268	4.1
1180.35889	14.3
1182.01160	70.1
1184.23804	12.6
1188.51563	3.1
1192.64380	60.9
1193.63452	63.2
1194.35254	157.0	b (10) (1+)-H2O
1195.41785	196.7	b (10) (1+)-NH3
1196.48071	17.3
1201.66528	11.5
1209.43042	12.5
1212.25146	341.5	b (10) (1+)
1213.71387	50.3
1214.43311	7.6
1217.44299	6.7
1224.80701	20.5
1225.63977	14.8
1226.77319	5.0
1229.59680	10.6
1231.28442	4.7
1233.76709	5.7
1236.46399	14.0
1237.77783	35.0
1240.66516	15.2
1242.18616	12.6
1244.67151	7.0
1253.35425	13.8
1257.30334	9.5
1258.48694	7.6
1270.73914	37.1
1271.62878	9.7
1275.42883	5.3
1292.37732	8.0
1306.36328	10.1
1307.76233	22.7
1309.15417	17.5
1311.32556	43.0
1316.33203	34.5
1322.38245	22.4
1323.75195	89.8
1324.66382	11.7
1326.88562	28.2
1339.36145	56.8
1340.40796	48.4
1348.65271	5.4
1349.76904	7.7
1353.33301	4.9
1353.97705	25.2
1355.35217	9.6
1358.29626	18.1
1359.58826	15.5
1360.60413	7.4
1364.71509	7.1
1374.40198	5.0
1381.50940	8.7
1388.67883	18.5
1393.34729	5.2
1394.42029	16.8
1396.02698	5.7
1399.71741	15.9
1401.39001	17.8
1402.72241	8.8
1404.94714	26.4
1417.08557	4.5
1418.50439	4.8
1419.18884	3.1
1420.14819	39.2
1437.36829	663.9	b (13) (1+)-NH3-P, b (13) (1+)-H2O-P, y (12) (1+), b (12) (1+)-H2O
1438.35559	314.8	b (12) (1+)-NH3
1439.40588	85.5
1440.51794	17.3
1443.72009	7.0
1455.44312	185.7	b (12) (1+), b (13) (1+)-P
1456.48352	106.2
1457.56067	47.3
1491.31763	18.9
1492.13123	3.3
1493.44495	4.0
1504.23840	11.6
1506.50159	14.7
1509.10474	19.2
1517.61963	9.9
1523.66785	31.7
1524.61597	14.7
1525.61560	23.1
1545.83813	4.5
1550.53320	17.8
1557.53918	12.3
1579.67896	4.1
1580.86792	37.0
1585.84448	12.4
1642.54431	3.1
1647.73450	10.8
1667.17859	4.0
1703.34705	32.7
1711.37781	28.1
1712.23914	12.6
1720.33179	18.9
1743.06458	12.0
1744.99780	10.7
1898.85315	7.0
1919.23840	12.8
1956.09692	6.5
1987.14514	11.6
