# Supplementary material for: Phosphoproteomic Analysis of Platelets Activated by Pro-Thrombotic Oxidized Phospholipids and Thrombin
Source: PLoS One. 2014 Jan 6;9(1):e84488. doi: 10.1371/journal.pone.0084488 (PMC3882224; doi:10.1371/journal.pone.0084488)
Supplement: Annotated Spectra S3 — (ZIP) [file pone.0084488.s006.zip › KPTYDPVSEDQDPLSSDFKR_-3_2_50433.txt]

m/z	i	matches
226.13112	32.6
227.02638	9.3
227.92746	4.5
248.47533	10.8
250.64551	11.7
265.27383	31.2
269.28629	11.2
270.46313	7.5
271.21994	14.4
277.99847	5.0
285.35364	8.7
289.26572	12.7
291.38098	17.5
292.31677	7.0
293.26959	17.2
299.31772	4.5
303.20215	11.4
303.97125	6.2
305.91647	5.0
309.35269	17.5
310.02454	2.8
313.47980	6.4
321.64838	7.1
323.36340	15.7
324.17661	10.0
331.41296	7.9
335.40356	16.2
337.26642	3.6
338.51093	5.8
339.39343	9.2
340.25000	3.9
342.11749	2.6
345.98230	9.1
349.12579	19.9
352.64246	9.8
355.04602	9.0
357.12033	10.7
359.46747	43.8
361.36884	30.6
362.39679	20.3
367.38464	7.3
370.96667	12.2
373.35522	18.0
375.81955	7.6
386.30261	4.5
389.16516	13.5
393.24762	3.9
397.54474	66.6
399.34979	5.1
400.84094	14.3
401.45129	3.3
403.18927	11.4
404.35010	4.7
406.34070	6.5
407.06854	5.6
413.15900	22.3
415.24725	13.1
416.43127	23.4
417.87073	28.6
421.02594	18.4
424.06854	23.7
425.10419	10.1
427.71973	11.8
429.51532	32.7
435.52100	10.7
436.74103	10.4
442.09308	45.7
443.29156	16.0
444.29529	23.5
449.17291	13.3
450.41187	269.2	y (3) (1+)
451.35449	88.9
452.37250	16.6
455.78308	3.0
456.46704	5.8
458.46216	23.2
460.35754	9.4
461.17877	1.7
464.39966	13.8
465.00641	3.2
466.59888	70.9
467.36761	4.2
468.16748	4.9
470.28967	5.8
471.47150	13.3
472.27838	2.5
473.08923	19.8
475.51050	1952.2	y (8) (2+), b (8) (2+)-H2O, b (8) (2+)-NH3
476.46082	181.0
477.11664	48.7
478.44757	32.4
479.59271	7.3
480.60730	17.5
483.50641	6.9
484.63739	19.5
485.32056	15.4
487.14844	6.9
488.13654	34.9
489.62909	10.3
491.07098	14.5
498.46692	11.1
500.35162	73.0
501.23456	7.4
502.88403	7.2
504.61975	14.2
506.11554	5.7
509.51141	13.9
510.60699	15.7
511.54565	2.8
514.38348	8.1
515.24530	23.1
516.21112	4.5
517.48419	3.3
518.47009	30.3
519.36139	2.1
521.55035	8.4
523.64606	18.0
524.31409	29.4
524.93573	36.8
525.74756	10.8
526.78290	22.8
528.35364	25.7
530.46588	3.4
531.26550	32.5
533.07971	88.0
534.50739	36.1
537.79266	5.7
538.91022	3.0
539.53564	2.8
540.18280	35.3
541.74274	3.0
542.44196	4.7
543.64795	18.7
544.40717	3.0
545.10779	7.1
547.12457	25.3
548.24133	12.7
549.43365	24.8
552.52930	15.5
553.56390	19.7
555.63934	30.6
557.37811	48.2
558.43048	51.4
559.26050	2.1
562.58453	6.5
563.48529	12.4
565.35699	86.9
566.49347	28.2
567.61847	6.2
569.22949	7.1
570.21075	21.2
571.16327	11.5
573.65851	37.3
575.15680	112.3	b (16) (3+)-NH3-P, b (16) (3+)-H2O-P
575.90277	19.3
577.85626	24.8
580.03131	13.6
580.72986	10.4
581.88483	9.6
583.21075	5.1
588.18793	410.4	y (10) (2+)-H2O, y (10) (2+)-NH3
589.20679	179.1
590.01056	27.1
590.74078	14.4
591.34882	1.7
593.18903	7.7
596.82648	440.8	y (10) (2+)
597.60486	246.6	b (10) (2+)-NH3, b (10) (2+)-H2O
598.51788	80.0
599.16852	25.4
602.39752	11.8
604.22736	13.2
605.46161	22.9
609.21332	6.0
610.53180	5.3
611.23608	19.2
611.92108	23.0
613.20172	8.3
618.43109	10.3
620.13141	25.5
623.51428	11.8
624.48798	11.3
625.44598	48.4
626.38965	38.0
627.33545	12.3
628.50494	12.8
629.23254	13.8
630.08655	11.3
631.18262	10.5
633.89545	19.5
634.52850	21.1
637.44733	46.4
638.39441	8.8
639.16626	13.0
640.15167	17.5
645.24738	53.4
645.88690	9.4
647.26160	51.0
649.11005	19.7
650.35669	18.9
652.48694	136.4	y (5) (1+), b (17) (3+)
653.38391	35.6
654.35309	170.1	y (11) (2+)
655.18274	152.9
656.30463	97.3
658.84326	47.2
659.45636	52.8
660.31635	3.0
661.01654	40.4
661.70276	70.8
662.69080	3.8
666.08893	8.0
667.34528	630.7	b (5) (1+)-H2O, y (17) (3+), b (6) (1+)-NH3-P
668.29529	129.8	b (5) (1+)-NH3, b (18) (3+)-P
669.39856	57.0
670.93231	64.8
672.40021	46.0
673.31476	30.2
673.96698	41.4
679.94647	3.0
680.96283	19.7
681.97394	83.1
683.36505	2.5
684.17108	19.0
685.53851	87.8
686.42792	121.1
687.17694	4.8
688.80859	13.9
689.64429	3.4
691.16534	44.8
691.90906	6.0
693.45044	19.7
695.13232	7.9
696.44415	1.9
698.54669	19.5
701.23029	37.6
702.66437	110.2
703.86438	36.4
704.65515	49.8
705.75159	27.1
706.74481	6.1
709.87604	41.9
710.76312	125.5	b (19) (3+)-P, y (12) (2+)-NH3
712.49194	3.9
713.52319	32.8
714.37952	13.6
715.68341	18.5
717.71301	16.3
719.40167	378.4	b (13) (2+)-H2O-P, y (12) (2+), b (13) (2+)-NH3-P, b (12) (2+)-H2O, b (12) (2+)-NH3
720.42249	48.6
721.38666	142.7	y (18) (3+)-H2O, y (18) (3+)-NH3, y (6) (1+)-H2O, y (19) (3+)-H2O-P, y (19) (3+)-NH3-P
722.33008	21.5
722.93677	28.7
723.57965	6.5
724.32233	31.8
726.90271	65.0
728.32275	84.1
729.70526	64.6
730.68170	19.0
731.61914	79.6
732.50128	16.9
733.76471	23.3
735.13580	8.4
736.23108	107.3
737.20032	96.5
738.18567	21.8
739.46588	652.6	y (6) (1+)
740.43689	237.5
741.22827	40.3
742.28015	56.4
743.51898	130.9	b (19) (3+)
744.45599	83.1
745.05878	94.5
746.13348	48.2
748.55145	33.2
749.85046	155.5
751.68219	37.3
752.77740	291.1
753.56073	409.2	y (19) (3+)-H2O, y (13) (2+)-H2O, y (13) (2+)-NH3, y (19) (3+)-NH3
754.39142	318.5
755.18427	40.2
756.24786	101.2
757.67944	193.1	[M+3H] (3+)-NH3-H2O-P
758.75958	192.2
759.67999	496.6	y (19) (3+)
760.62653	211.5
761.35126	3.8
762.63818	428.0	y (13) (2+)
763.51361	606.0	[M+3H] (3+)-H2O-P, [M+3H] (3+)-NH3-P, b (6) (1+)-H2O
764.24927	306.7
764.85980	105.7	b (6) (1+)-NH3, b (7) (1+)-H2O-P
766.28680	61.4
767.37537	160.6	b (13) (2+)-H2O
768.36816	71.7
769.30573	282.0
770.07629	527.4	[M+3H] (3+)-P
770.90704	196.2
771.65759	51.0
772.45093	98.6
773.45178	12.0
774.51715	107.2
775.49597	73.9
776.29773	104.3	b (13) (2+), b (14) (2+)-NH3-P
777.19409	103.4
777.87823	73.5
778.56122	222.5
779.78284	87.9
781.46210	464.6
782.27277	266.1	b (6) (1+)
783.62018	265.6	b (7) (1+)-P
784.37921	491.8	b (14) (2+)-P
785.30109	295.7
786.18628	56.0
787.34991	70.2
788.55939	265.5
789.68701	227.0
790.45941	2020.2	[M+3H] (3+)-NH3-H2O
791.41370	272.0
792.61121	268.5
793.79321	50.3
795.12823	24.6
804.95892	19.6
805.71185	9.6
811.54779	4.7
813.62079	6.8
814.50543	21.5
815.78809	58.4
816.83716	36.7
820.45465	51.4
822.36029	16.7
824.39679	26.2
825.31750	126.1	b (14) (2+)-NH3
825.92969	11.5
832.61420	39.6
833.60651	52.4
834.64911	22.0
835.27985	9.0
836.40149	19.9
837.04993	12.7
838.16028	2.1
841.53094	19.8
842.51044	71.3
843.75293	8.0
844.65759	56.6
845.49878	36.6
846.39417	27.0
848.10699	27.3
849.32367	77.3
852.22540	199.2	b (8) (1+)-H2O-P, y (7) (1+), y (15) (2+)-NH3
853.25128	110.6	b (8) (1+)-NH3-P
854.66174	59.6
855.54260	10.5
860.67548	1829.8	y (15) (2+)
861.57471	674.5
862.83820	120.2	b (16) (2+)-H2O-P, b (16) (2+)-NH3-P, b (7) (1+)-H2O
863.50092	87.3
864.27191	210.5	b (7) (1+)-NH3
865.36407	84.2
867.68683	33.4
868.30603	6.2
869.51324	5.0
870.58356	8.9
871.74542	5.2
872.68976	72.3
876.15039	32.1
876.91681	40.7
878.46429	11.8
880.42499	14.4
881.36938	252.2	b (7) (1+)
882.42780	73.7
883.40851	6.3
884.33051	9.0
885.12958	17.4
886.77557	36.1
888.60101	32.1
889.58417	15.3
890.59467	16.4
891.29651	3.0
897.06146	21.4
899.34302	15.3
900.66681	51.0
901.52344	7.3
902.62872	32.9
903.64154	3.6
905.96436	39.6
907.48212	12.0
908.27277	25.1
909.03735	37.5
909.85504	46.5
911.62335	47.2
913.92963	74.5
915.72125	15.8
916.58356	27.7
918.28125	135.2	y (16) (2+)
918.96771	11.9
920.37177	42.2
921.87811	8.1
923.63922	18.2
929.40839	32.5
930.64819	24.1
931.57892	68.2
932.53448	51.1
933.56378	11.5
934.18457	8.1
935.02423	21.1
936.38818	16.5
937.48468	19.3
939.22241	55.5
943.08716	22.8
945.34235	13.8
946.96625	60.8
948.07806	17.1
949.44049	791.7	y (8) (1+)
950.51422	386.1	b (8) (1+)-H2O
951.50336	102.6	b (8) (1+)-NH3
952.49384	36.4
954.69019	22.0
956.77155	18.8
957.79474	70.6
958.65778	29.8
960.00409	46.4
960.74408	16.3
961.35449	29.0
962.76483	24.2
963.90747	16.6
964.71857	10.3
966.28290	11.0
967.21417	15.7
969.00909	226.8	b (17) (2+)-NH3, b (17) (2+)-H2O, b (8) (1+)
970.07178	110.6
970.73047	22.3
971.48315	3.0
974.17773	20.8
975.19293	58.2
976.06915	34.7
978.19904	52.2
978.94305	27.8
979.62378	5.4
980.98700	16.6
983.37396	14.2
986.36255	26.2
987.33148	6.0
989.13623	16.2
991.07977	29.4
993.73285	46.0
995.01227	11.3
995.86566	39.7
996.91791	54.1
998.42676	9.4
1000.78082	9.4
1001.63763	32.1
1003.46899	28.3
1006.19971	34.6
1007.02863	2.1
1008.50519	14.2
1009.47021	26.7
1013.42725	39.4
1014.45404	40.4
1015.25751	22.3
1016.36603	4.4
1017.47394	9.5
1019.50146	4.1
1021.28534	31.4
1022.05548	12.8
1023.71021	6.1
1027.75037	11.3
1028.87634	13.9
1031.57947	74.0
1032.49512	60.5
1033.65442	35.6
1034.66565	38.7
1037.86987	27.5
1039.52905	454.5
1040.48889	157.6	y (18) (2+)-P
1041.29785	52.3
1042.41345	34.2
1043.31689	62.3
1044.42285	30.9
1046.37646	121.4	y (9) (1+)-H2O
1047.03577	40.1
1047.73999	19.7
1049.80054	40.0
1052.75488	24.0
1054.15295	41.5
1055.67041	49.6
1057.28149	47.9
1058.55017	47.7
1061.10986	17.1
1063.46875	160.8
1064.58020	155.5	y (9) (1+)
1065.47363	132.1
1066.31787	69.3
1067.35474	5.5
1069.45752	5.4
1070.29114	16.2
1072.23438	983.5
1073.06018	317.5
1073.86047	74.6
1075.99939	44.8
1078.55298	49.3
1079.27637	187.1	b (9) (1+)-H2O
1080.48547	161.4
1081.21960	2006.3	y (18) (2+)-H2O, b (9) (1+)-NH3, y (19) (2+)-H2O-P, y (19) (2+)-NH3-P, y (18) (2+)-NH3
1082.26379	752.5
1083.12610	8.1
1084.22656	27.4
1085.19385	5.3
1087.32190	20.9
1090.26904	116.8	y (18) (2+), y (19) (2+)-P
1091.15125	236.3
1091.92944	4.1
1093.60010	9.2
1095.00342	135.7
1095.91504	21.1
1096.52783	38.1
1097.50037	64.6
1098.33679	41.0
1099.49609	29.9
1106.81665	60.3
1107.78748	29.2
1111.91528	11.5
1115.12329	26.7
1115.73572	54.5
1116.35583	20.2
1120.69202	38.6
1122.39514	10.1
1125.90991	9.5
1128.00159	18.7
1129.35059	106.1
1130.15063	159.6	y (19) (2+)-NH3, y (19) (2+)-H2O
1131.28247	13.1
1133.62830	38.4
1135.11365	17.1
1138.61951	229.4	y (19) (2+)
1139.64624	86.5
1140.75684	15.4
1141.43457	7.5
1142.98914	13.7
1144.94287	122.1
1145.75342	13.1
1153.76685	12.7
1157.73547	4.3
1158.55249	6.7
1159.41870	17.0
1160.07092	3.2
1160.69360	37.0
1162.48181	44.7
1166.54456	46.0
1175.75659	53.1
1176.94897	32.2
1177.80713	30.7
1178.40747	2.6
1187.39404	4.5
1188.39490	6.9
1189.15186	4.5
1192.47693	53.7
1193.63672	88.4
1194.49939	360.7	b (10) (1+)-H2O
1195.46069	150.0	b (10) (1+)-NH3
1196.46265	101.1
1197.60437	17.8
1203.66528	22.1
1206.15466	12.7
1207.54956	19.4
1211.16101	8.2
1212.26599	152.2	b (10) (1+)
1213.48242	90.7
1214.51929	82.8
1221.54187	31.5
1222.61768	2.1
1223.44250	2.3
1225.52393	20.0
1226.62134	10.1
1229.92224	14.9
1234.52698	31.5
1238.23938	44.2
1240.82581	32.6
1241.59131	3.1
1257.36609	13.4
1258.19434	2.6
1261.26379	4.9
1270.83801	13.8
1272.70129	34.6
1274.23328	12.3
1291.62122	6.8
1295.66345	12.6
1304.25977	9.6
1305.27930	3.9
1307.65942	40.6
1308.57935	44.4
1309.21594	9.1
1311.29028	17.4
1312.94177	3.6
1322.42419	23.5
1323.36218	59.9
1324.40173	28.3
1326.81519	18.2
1327.77136	20.2
1328.58020	7.1
1330.81165	3.4
1331.62000	7.1
1333.27917	7.5
1335.20422	27.0
1339.52844	32.6
1340.37317	12.7
1342.81628	4.9
1349.89734	2.2
1351.61377	4.9
1357.43408	46.8
1360.47021	7.5
1369.42346	21.0
1378.80676	26.7
1393.54980	16.6
1394.50940	11.3
1395.94836	45.3
1404.31995	11.4
1405.71692	11.6
1406.49524	3.6
1411.78967	19.0
1412.43188	5.8
1419.69006	27.8
1420.46082	48.0
1421.50696	16.6
1422.37231	28.1
1423.57422	5.2
1432.66821	7.5
1437.36023	452.3	b (12) (1+)-H2O, b (13) (1+)-H2O-P, b (13) (1+)-NH3-P, y (12) (1+)
1438.48376	516.7	b (12) (1+)-NH3
1439.42151	211.2
1440.60242	56.9
1455.52026	172.2	b (12) (1+)
1456.27844	131.7
1457.38245	23.0
1458.26758	5.8
1489.69568	5.0
1491.62122	6.0
1510.81360	36.2
1523.79797	77.2
1524.91138	7.1
1537.41833	3.2
1545.61230	2.7
1546.64221	3.3
1549.78625	7.1
1582.62964	5.4
1588.86853	10.5
1590.87756	5.6
1592.32349	17.7
1606.72986	5.9
1611.50769	14.8
1641.53638	4.5
1661.02991	6.4
1665.80188	5.1
1696.35315	11.2
1711.19324	5.1
1712.24536	13.4
1719.79907	12.6
1741.66272	15.5
1823.89185	3.8
1826.50378	5.5
1828.00659	9.7
1891.00452	7.9
1937.00757	6.6
1987.03235	19.8
1987.74207	14.8
