# Supplementary material for: Phosphoproteomic Analysis of Platelets Activated by Pro-Thrombotic Oxidized Phospholipids and Thrombin
Source: PLoS One. 2014 Jan 6;9(1):e84488. doi: 10.1371/journal.pone.0084488 (PMC3882224; doi:10.1371/journal.pone.0084488)
Supplement: Annotated Spectra S3 — (ZIP) [file pone.0084488.s006.zip › KPVTVSPTTPTSPTEGEAS_-12_2_49712.txt]

m/z	i	matches
281.39740	9.4
285.36859	4.1
286.61234	10.0
290.26886	31.8
291.33350	7.2
299.35168	14.2
305.95123	3.7
307.25830	58.4
308.58032	15.1
309.41907	9.2
310.36465	9.2
317.23557	12.8
322.21234	4.0
323.12827	12.5
325.43875	22.1
333.35342	20.2
341.52298	5.0
342.33997	9.9
345.35718	40.0
346.43427	22.2
348.06903	29.0
351.37939	18.2
354.37766	6.0
355.51453	3.7
359.42252	13.8
363.22113	28.5
365.19470	5.0
366.36627	6.8
369.25107	32.3
370.03650	15.8
375.33670	16.5
376.28992	20.3
379.07745	27.3
380.60504	37.0
383.90964	14.0
385.41217	7.3
387.19547	14.6
390.15594	6.2
391.08551	8.6
394.47256	32.8
396.74548	42.8
401.33154	4.3
406.02399	20.2
412.37360	42.5
414.39828	8.0
415.39355	7.9
419.17447	15.5
420.49792	21.0
421.12732	27.1
426.00586	77.6
426.81726	54.9
428.30637	7.2
429.87616	7.7
431.40335	13.9
434.30182	10.8
435.39438	4.3
441.40735	19.9
449.48627	35.3
454.54938	23.9
455.72870	10.1
456.46387	14.2
457.16641	23.6
459.88165	39.2
460.58145	35.9
462.32483	8.8
464.48035	8.1
465.32019	24.8
466.18756	45.2
468.27060	12.0
469.31052	4.3
470.36133	5.3
474.06268	4.4
477.06934	4.7
478.42764	32.0
479.82077	10.9
484.20016	27.7
485.26422	15.8
486.40115	8.4
490.20013	12.4
492.07727	36.4
495.47992	26.2
496.10443	6.2
497.17331	38.2
499.26044	13.1
501.95294	14.6
503.64160	17.2
506.67578	20.4
507.43338	186.3
508.44467	19.8
511.20465	13.7
514.45276	50.8
515.50623	14.5
517.44165	18.9
520.31799	7.2
525.33539	1124.4	b (5) (1+)
526.32092	93.9
527.05176	9.1
531.30408	40.7
532.48828	24.7
533.10364	5.9
537.17096	3.7
540.06055	12.7
541.58606	7.6
543.52295	38.7
544.51843	30.0
545.22986	5.0
546.27716	55.5
547.19165	25.5
549.29614	63.6
550.35229	16.3
551.36914	37.3
552.29541	7.8
553.08972	12.6
557.47107	79.6
558.26874	38.0
559.30994	7.8
560.35767	34.1
563.78662	23.2
565.41187	16.6
566.13745	36.7
567.47681	80.1
568.36792	3.5
571.91895	13.8
573.54712	35.2
576.23792	11.7
577.27319	30.3
578.22546	19.4
583.89807	42.4
585.03412	73.0
585.66064	18.5
587.60211	71.6
588.67291	63.5
593.33521	27.3
594.27747	153.3
595.35107	101.1
596.58679	7.6
601.29724	25.6
606.54602	12.6
610.46240	6.9
612.37354	1124.8	b (6) (1+)
613.40326	246.1
614.19366	29.0
617.37164	4.8
618.20410	8.1
619.67938	38.3
623.38245	19.7
624.74841	29.5
626.33704	13.0
627.23767	22.4
627.87091	10.4
629.90222	31.2
631.58435	18.0
633.42010	6.0
634.89502	32.2
635.50562	20.1
637.20612	10.9
639.36871	3.3
642.17963	14.1
643.47986	14.1
644.23462	9.2
645.33441	38.8
646.12219	4.3
649.39661	14.4
650.40076	5.2
651.11029	7.1
652.04224	4.7
653.24146	5.3
654.31934	164.5
655.27478	15.6
656.30127	6.3
657.01166	17.2
658.89539	24.4
660.07141	25.7
663.35950	37.9
664.87140	50.9
665.98035	10.6
667.82324	6.3
669.94226	33.7
671.66602	10.3
672.36060	176.2
673.28601	31.5
675.53394	14.3
676.32788	32.5
678.08594	30.3
681.06897	62.7
683.56622	90.7
686.13513	27.0
687.32568	39.1
688.25562	11.2
688.89673	9.9
690.31464	781.4	y (7) (1+)
691.21075	262.0	b (7) (1+)-H2O
692.75146	105.5
693.52588	196.1
694.28455	53.5
695.76569	28.5
696.49713	9.5
697.14954	8.5
697.80048	11.1
700.47827	21.0
703.16626	41.5
704.26251	4.0
705.77612	15.3
707.32959	50.2
708.49597	21.8
709.46893	112.4
710.48016	8.3
711.29883	56.9
712.32092	18.8
713.84088	29.8
716.33057	22.8
719.24872	4.0
719.85968	18.9
720.65906	47.7
721.26215	23.9
722.48517	54.6
723.31146	10.5
724.10950	8.4
725.20056	5.5
726.35608	31.4
727.64795	70.2
729.05243	91.7
731.11371	60.2
733.69507	81.2
734.52136	57.1
735.85657	273.7
736.86487	39.0
737.74237	53.9
739.96851	24.5
740.91266	41.5
742.81836	27.3
744.20557	260.4	b (15) (2+)-NH3-P, b (15) (2+)-H2O-P
745.06482	138.7
746.51715	55.0
747.40967	88.5
748.42535	33.6
749.83655	42.5
750.43695	9.1
752.17798	55.3
753.23047	48.7
753.94971	25.8
754.70734	8.8
755.48376	84.7
756.92059	85.4
757.96619	19.6
759.46448	89.8
760.06598	8.6
760.67920	19.9
761.56055	4.7
762.32117	37.2
763.26794	67.4
763.95612	20.9
765.14801	165.7
766.34698	61.3
767.31335	30.9
768.12927	27.9
769.25586	11.6
770.33136	42.7
771.70831	100.4
772.33923	84.8
773.44031	124.8
774.12073	54.0
775.41895	86.5
776.30725	130.3
777.35840	85.6
778.80127	9.6
779.41870	70.9
780.78137	101.2
781.67615	106.3
782.56384	84.1
783.33875	112.6
784.36072	373.6
785.38647	84.7
786.03979	17.8
786.85315	48.3
787.61108	55.2
788.90820	60.7
790.18176	13.7
791.41870	51.6
792.64026	131.3
793.48853	575.5	b (15) (2+)-H2O, b (15) (2+)-NH3, b (8) (1+)-NH3
794.34302	41.5
797.01990	35.2
798.18384	27.1
799.31909	75.8
800.56677	78.4
802.55090	433.3	b (15) (2+)
803.73145	29.9
805.38513	23.1
806.39734	62.2
810.29248	501.6	b (8) (1+)
811.61194	250.6	y (16) (2+)-H2O
812.84314	36.8
813.51978	59.7
815.52319	139.0
816.38684	5.8
817.36401	11.7
818.21204	26.4
819.05212	20.6
819.93872	42.4
820.90027	23.7
821.80347	151.7
822.47986	34.0
823.09802	43.0
823.95288	100.6
825.03540	41.7
826.43518	51.3
828.87427	178.5
829.85107	14.7
830.89563	59.5
831.65027	29.4
832.47253	38.6
834.33862	17.3
835.58167	82.1
836.48035	36.4
837.57776	345.9	b (17) (2+)-H2O-P, b (17) (2+)-NH3-P
838.31885	126.7
839.33838	124.5
840.14258	33.3
840.90137	38.9
841.70081	53.9
842.61646	47.3
843.97180	42.4
845.20410	10.0
846.65369	378.2	b (17) (2+)-P
847.35071	28.0
849.70923	14.0
851.48792	59.3
852.42517	198.7
853.25476	71.3
854.02136	40.5
854.83923	155.1
855.55676	78.4
857.03589	225.4
857.88159	32.4
859.57629	200.0
860.20923	34.9
861.30420	74.2
862.32581	107.4
863.70435	217.0
864.49084	357.3
865.56921	71.0
866.88892	217.1
867.59729	82.0
868.55823	124.7
869.40234	22.5
870.22461	102.4
873.10059	716.4	b (18) (2+)-NH3-P, b (18) (2+)-H2O-P
874.03345	70.6
875.45007	98.2
876.54529	161.9
877.36218	496.2
878.02808	193.7
879.42090	109.1
880.50293	118.7
881.84668	202.4
882.46008	285.2	b (18) (2+)-P
884.39624	660.1
885.55042	1221.6
886.57434	748.5	b (17) (2+)-NH3, b (17) (2+)-H2O
887.49243	79.5
888.80261	24.9
891.09937	179.2
892.27515	50.6
893.43213	294.0	b (9) (1+)-H2O
894.39514	207.8
895.44458	1026.8	b (17) (2+)
896.52173	128.6
897.72266	46.4
898.36084	96.5
899.01379	20.8
899.80310	13.0
900.46472	55.3
902.03186	50.8
903.07019	254.4
903.99158	365.4
904.76135	3.9
905.37268	19.2
907.39526	130.2
908.24817	65.9
909.82617	15.0
911.42896	3439.2	b (9) (1+)
912.64014	2991.9
913.52686	802.9
914.49451	107.6
916.74829	925.3	[M+2H] (2+)-NH3-H2O-P
917.50012	71.7
919.37878	89.7
920.35376	116.3
921.17419	47.6
922.10486	1373.7	b (18) (2+)-H2O, b (18) (2+)-NH3
923.12488	70.8
923.91162	59.3
925.58630	4714.1	[M+2H] (2+)-NH3-P, [M+2H] (2+)-H2O-P
926.60974	351.6
927.57471	43.4
928.34839	32.4
929.94971	148.6
931.06055	1450.8	b (18) (2+)
932.78076	1196.1
933.68091	965.5
934.74866	2491.1	[M+2H] (2+)-P
935.74841	82.5
936.43323	5.5
937.86169	81.7
939.15466	269.4	y (10) (1+)-H2O-P
940.18408	186.4
942.60034	70.5
943.77185	127.5
944.39172	134.3
945.15784	62.8
946.32324	75.9
947.33643	155.0
948.20959	96.8
949.48047	57.1
950.34839	227.2
951.34155	138.2
952.66431	947.9
953.68066	149.1
954.72070	115.4
955.53223	82.8
956.59473	807.2
957.47095	168.3
958.55457	189.5
960.17737	231.4
960.97900	69.8
961.70850	108.6
962.65149	69.1
963.66785	64.0
965.26257	4223.1
965.98560	4249.0	[M+2H] (2+)-NH3-H2O
967.36230	86.0
968.50745	154.8
969.67310	77.4
970.49243	72.8
971.66907	58.2
972.99255	55.3
974.11047	34.6
974.95313	18.1
990.09863	13.0
991.27832	62.2
992.23779	37.4
993.06775	6.3
999.64917	10.6
1000.36560	8.4
1003.28906	9.1
1007.52661	106.3
1008.35303	44.7
1009.43420	18.3
1010.43726	17.2
1011.14673	10.9
1013.25562	13.5
1014.53992	23.9
1015.26196	14.3
1017.04382	10.0
1019.29968	54.6
1020.39270	28.7
1023.70068	5.5
1025.91589	32.0
1029.01794	4.0
1032.28638	7.5
1037.25452	494.7	y (10) (1+)-H2O
1038.23706	186.7
1039.49072	15.6
1040.48975	20.9
1043.52515	43.1
1044.23291	11.7
1049.57886	30.3
1050.55713	14.8
1051.52771	12.7
1052.16687	15.3
1055.32800	2945.6	y (10) (1+)
1056.26685	829.6
1057.59448	65.6
1058.56006	9.9
1059.55347	8.4
1060.20850	8.3
1061.32837	60.2
1062.29712	15.9
1065.34106	7.0
1068.43384	13.0
1070.19678	18.4
1073.41870	8.6
1075.71472	24.1
1076.65649	3.2
1078.34155	78.8
1079.35596	68.9
1080.53650	78.8
1083.45508	12.3
1084.07007	7.0
1085.64209	35.8
1090.34766	39.5
1091.83179	44.2
1093.11475	28.8
1094.64063	16.9
1097.86011	20.6
1099.14209	19.5
1105.73840	26.1
1106.83032	22.1
1109.42712	324.6	b (11) (1+)
1110.47729	155.8
1112.38940	22.1
1114.40332	6.3
1117.41394	25.0
1119.19324	8.1
1120.29602	23.2
1126.33264	11.6
1127.25867	9.4
1128.41479	10.3
1129.04114	12.3
1130.48462	17.8
1133.48950	77.2
1134.39966	41.8
1135.42285	24.7
1136.58521	30.5
1138.34839	69.2
1140.75610	28.4
1142.50122	24.3
1143.46973	8.7
1144.35608	7.4
1145.57642	7.3
1147.96973	24.9
1149.95313	21.2
1150.99780	28.2
1153.13062	7.3
1156.30933	551.9	y (11) (1+)
1157.41077	337.3
1158.51428	32.0
1159.79492	16.5
1160.72192	73.8
1161.48267	20.7
1166.44043	16.6
1167.57458	24.0
1168.73389	24.2
1171.39050	12.4
1172.70605	9.5
1176.78772	13.3
1178.44995	632.3	b (12) (1+)-P
1179.50317	238.9
1180.17175	23.7
1181.30225	16.7
1185.55493	10.6
1186.46985	9.2
1189.34473	22.3
1192.47925	3.7
1193.29077	10.1
1196.63306	33.0
1197.46460	13.6
1199.38855	46.7
1200.37427	6.3
1203.46118	38.5
1204.55859	42.6
1205.49121	27.7
1206.29041	40.0
1207.55762	80.7
1212.63391	26.4
1214.47412	12.6
1215.23218	20.9
1216.38464	7.8
1217.21985	3.7
1218.08643	24.1
1221.08228	86.1
1221.86121	15.5
1224.29272	2.4
1230.09778	35.3
1230.88794	101.5
1231.66272	64.5
1232.42603	34.9
1238.44067	35.7
1239.67554	42.5
1240.50342	54.1
1241.38232	33.1
1242.36365	19.6
1248.03418	61.1
1249.52466	46.5
1250.46375	24.2
1255.20117	44.3
1256.69922	96.2
1257.42188	67.1
1258.33252	170.6
1259.56873	108.9
1261.29749	9.6
1265.22144	32.6
1266.30957	53.0
1266.94604	35.7
1270.66187	7.3
1272.42505	14.0
1274.24756	21.4
1276.39636	226.8
1277.49976	181.8
1278.48987	33.0
1279.59119	25.2
1280.86792	10.7
1282.50757	11.4
1288.00427	39.9
1290.44409	4.7
1292.88354	34.7
1293.51282	4.4
1294.88977	36.4
1295.56519	5.1
1296.54749	15.7
1297.35657	27.7
1298.21912	19.5
1300.53296	3.0
1301.42944	4.3
1302.79260	11.5
1303.45447	3.7
1306.43506	15.7
1307.40735	7.3
1308.53137	5.1
1310.67871	10.1
1311.35364	10.7
1313.23303	15.6
1315.64417	19.7
1318.42273	186.2
1319.39624	93.5
1320.11462	42.3
1322.47766	5.5
1323.47791	49.8
1325.02673	11.1
1325.62683	10.9
1326.61072	18.6
1327.40857	17.7
1328.39050	12.3
1330.13269	17.9
1332.64807	15.6
1335.79822	28.8
1336.55371	270.2	y (13) (1+)-H2O
1337.33533	103.8
1341.25110	17.9
1343.62170	57.6
1344.64014	58.2
1347.04089	17.9
1349.66809	7.9
1354.37036	660.1	y (13) (1+)
1355.40723	476.2	b (13) (1+)-H2O
1356.35474	22.8
1358.50110	36.6
1359.28699	19.7
1361.44385	8.8
1364.73401	28.3
1369.49780	10.6
1370.26172	10.7
1371.38464	9.5
1373.82971	9.9
1374.60107	11.0
1375.49658	5.6
1376.58313	46.2
1377.58325	42.6
1378.75037	41.0
1380.50476	7.3
1382.70984	16.6
1383.55054	35.2
1385.63220	10.7
1386.59241	61.4
1387.63635	12.7
1388.59045	6.6
1391.07263	7.9
1393.23889	30.1
1394.35693	28.7
1396.76794	8.4
1398.12244	11.4
1398.73987	40.6
1400.80347	9.0
1403.37463	26.7
1405.09387	7.8
1406.41772	66.7
1407.73474	18.2
1409.31580	19.2
1410.83447	11.2
1415.96204	21.2
1417.59509	15.0
1420.44836	6.6
1421.72571	7.3
1423.17578	141.7
1424.22864	130.3
1425.12256	25.5
1425.79993	20.8
1429.63562	19.5
1430.74719	20.4
1435.56311	6.2
1436.51343	34.7
1438.42798	77.5
1439.46570	4.0
1441.30896	846.7	y (14) (1+)
1442.30444	369.6	y (15) (1+)-P
1442.99561	49.7
1444.26501	12.7
1447.79016	24.9
1451.33411	22.9
1453.31287	18.8
1456.40149	43.1
1457.83740	44.1
1464.21838	28.8
1465.43054	10.7
1466.19104	4.5
1470.15784	8.6
1471.37793	18.5
1472.65833	28.7
1474.50171	133.5
1475.66577	73.3
1478.24377	7.3
1478.89014	8.9
1482.37549	20.6
1485.95435	27.0
1490.13037	10.7
1491.76086	3.4
1493.36487	5.6
1494.88098	9.4
1497.64148	21.8
1505.64746	60.8
1506.30872	4.6
1506.94934	4.7
1507.59680	5.8
1508.94080	4.7
1509.86951	20.6
1512.10779	7.8
1522.56616	23.9
1523.50696	55.3
1524.74475	41.8
1525.63513	8.2
1526.74927	23.4
1532.67456	63.5
1535.37744	8.6
1537.31604	24.0
1540.72180	76.1
1544.53137	19.6
1547.20667	23.5
1550.80627	9.4
1551.63599	15.3
1552.38245	12.0
1559.47803	12.7
1561.72571	19.6
1562.64124	25.4
1563.41687	12.2
1564.17078	15.3
1565.67761	71.6
1567.55750	13.3
1568.22339	3.1
1568.93018	10.8
1572.21814	7.4
1576.46814	11.3
1585.50220	93.9
1586.55310	45.4
1588.41394	21.7
1589.41248	8.9
1596.47412	10.1
1601.17285	7.4
1603.52490	180.5
1604.67224	215.9
1605.63586	62.9
1621.28040	22.3
1622.85474	36.4
1624.51477	9.5
1626.46765	26.4
1639.29272	21.5
1641.21619	58.1
1641.84290	27.7
1642.69666	47.9
1643.57166	15.4
1660.61975	12.3
1662.62915	44.6
1665.39868	6.1
1671.79761	6.0
1696.38562	36.6
1697.96716	6.5
1704.58582	9.1
1705.50330	9.8
1722.47253	71.1
1723.71997	23.1
1732.58875	36.6
1735.69958	4.5
1740.47974	46.9
1741.72644	12.1
1745.50256	16.6
1750.01062	4.3
1759.05017	7.7
1769.44910	10.8
1788.63245	12.0
1790.46497	10.4
1791.09802	9.4
1837.40344	19.4
1838.74097	3.4
