# Supplementary material for: Phosphoproteomic Analysis of Platelets Activated by Pro-Thrombotic Oxidized Phospholipids and Thrombin
Source: PLoS One. 2014 Jan 6;9(1):e84488. doi: 10.1371/journal.pone.0084488 (PMC3882224; doi:10.1371/journal.pone.0084488)
Supplement: Annotated Spectra S3 — (ZIP) [file pone.0084488.s006.zip › KPVTVSPTTPTSPTEGEAS_-18_2_79209.txt]

m/z	i	matches
280.07446	26.0
290.37665	45.9
291.86322	5.9
295.03534	3.3
296.34402	7.6
297.89648	7.0
301.19345	9.2
307.30704	16.9
308.52032	22.5
310.26392	2.2
313.29230	12.4
315.27032	15.3
316.13290	24.8
322.91852	27.6
325.36572	59.1
327.51169	20.4
332.72153	5.0
343.31534	3.7
345.26877	28.3
349.49457	5.9
351.10962	33.8
352.37927	28.0
357.99933	14.3
361.08881	7.8
363.00482	33.8
366.16772	11.0
367.07968	2.8
369.05634	19.9
369.72614	6.9
374.30231	9.5
379.07794	49.7
380.33038	16.2
385.49887	8.6
387.25879	17.0
390.28113	4.9
394.16766	62.5
395.13437	18.4
396.31998	14.8
397.09216	18.7
398.32861	18.0
402.94836	14.3
407.34579	3.3
412.45187	28.2
414.02551	9.9
415.43958	27.7
417.86469	9.7
422.02856	12.7
424.07166	8.4
425.41016	14.9
426.46454	43.4
427.53329	9.5
428.23544	20.7
429.38043	17.1
432.20871	7.9
435.42062	3.1
438.16687	15.3
441.43738	5.0
444.55963	3.0
445.46216	8.0
449.41797	21.9
450.28027	7.4
452.33704	9.2
453.43079	2.6
455.70059	15.0
457.17236	13.6
458.89313	7.0
462.47910	8.1
466.29303	6.6
466.99957	3.8
468.19055	30.2
469.50125	1.9
471.33185	2.4
472.29169	24.1
472.91364	7.0
474.50775	6.4
477.07196	3.5
480.54498	5.8
481.53369	16.0
482.48712	4.2
483.69336	6.0
485.31909	5.3
486.32025	21.5
488.46521	5.7
489.36429	11.0
490.56293	10.9
492.11118	22.3
493.41455	7.3
495.66595	25.5
496.29156	3.7
497.42749	15.1
498.36432	27.2
499.53674	6.1
503.50116	36.3
504.70316	11.3
507.31018	63.8
508.26166	22.5
508.87830	17.8
510.33325	4.7
511.75317	7.8
512.71393	3.9
513.66882	14.8
514.36346	43.2
515.23401	13.5
519.40381	5.0
521.45972	9.8
523.24060	8.5
525.37561	562.7	b (5) (1+)
526.38416	168.0
527.44153	3.8
532.25916	21.3
533.52917	22.9
534.36780	3.5
535.43713	2.6
541.37634	42.4
545.85779	20.4
546.51355	9.6
549.42468	37.3
550.44250	8.3
551.41217	55.4
552.47131	2.8
553.37927	4.0
554.26941	8.1
557.42090	24.5
559.30493	43.7
560.12726	10.5
564.62323	8.0
567.27490	49.9
568.40979	27.8
569.41003	41.6
570.10510	23.9
573.32617	18.1
575.26453	3.4
576.52515	39.7
577.36267	41.7
578.48938	33.4
580.33667	12.2
581.41858	10.1
582.53857	24.0
583.26526	33.5
584.67932	53.0
585.40576	88.0
586.21704	12.1
586.83862	8.0
590.43713	3.5
591.54907	2.1
593.22272	15.3
594.41748	157.0
595.43933	71.0
596.30029	39.9
597.54187	25.5
600.45557	11.9
603.26868	8.5
605.30487	61.3
609.36481	35.6
610.53479	13.1
612.37006	821.5	b (6) (1+)
613.42889	134.4
621.19299	24.7
622.33331	5.8
623.18311	8.1
624.39526	13.0
626.36957	20.1
627.11377	13.4
627.95325	29.6
629.24390	9.2
630.22156	29.1
631.42474	19.7
632.12378	13.6
636.32288	26.7
637.18347	9.0
638.04980	37.2
642.06604	29.4
643.03870	16.9
645.52423	9.2
647.23370	46.8
648.43195	10.9
649.51172	8.5
654.39764	91.4
655.72217	11.6
657.10223	18.7
660.41858	3.5
662.22083	6.0
663.52539	4.6
664.68549	3.7
666.36505	21.1
667.29364	7.8
668.32581	18.6
669.56970	14.9
671.22949	42.5
672.25513	121.3
673.43994	36.4
674.42004	6.0
675.41199	27.8
676.31250	14.4
678.16931	5.5
679.99133	2.6
681.27954	29.8
682.24225	27.1
683.24139	27.8
686.45660	9.2
687.12787	11.7
687.97168	78.2
690.34705	579.2	y (7) (1+)
691.34711	143.2
692.86377	132.0
693.54315	94.0
694.28607	58.8
696.17645	34.9
696.95276	40.5
698.21021	23.5
699.50250	4.0
701.46283	2.6
702.09015	5.1
704.40417	6.3
708.30151	7.8
709.39313	89.3
710.74255	45.0
711.44171	62.5
712.24939	8.3
713.42554	73.7
717.20459	22.5
718.11053	24.5
722.28192	14.8
723.08643	30.3
724.13306	15.8
725.34607	49.7
726.22070	27.3
727.46649	32.4
728.65442	24.3
729.76581	33.3
733.95215	31.3
735.51904	173.4
736.34210	14.1
737.31934	30.7
739.40149	26.8
740.36591	46.0
741.34161	14.5
743.44940	94.0
744.68854	194.6
745.80542	5.0
746.82672	65.7
747.84253	70.7
748.48792	21.1
749.37256	23.0
750.21887	6.9
752.05273	52.4
753.41321	43.5
754.53027	11.4
756.17047	44.1
757.08282	25.5
757.73907	11.2
759.34467	106.3
760.61169	47.4
762.74347	33.9
763.60785	53.8
764.25244	28.7
765.29797	117.2
766.29858	57.0
767.19098	44.8
768.44812	42.8
769.51123	7.6
770.57825	19.0
771.54919	39.2
772.71912	48.7
773.59473	44.5
774.47656	4.4
775.62329	106.0
777.20117	117.4
778.28125	29.4
780.55737	66.2
781.51123	93.5
782.97559	139.0
784.35999	255.1
785.16479	92.2
786.16943	940.9
787.22656	795.2
788.26245	105.6
789.21777	92.8
790.01624	18.1
792.24121	61.7
793.52148	295.5	b (15) (2+)-NH3, b (8) (1+)-NH3, b (15) (2+)-H2O
794.26489	39.1
795.13989	43.9
796.23511	7.2
797.43958	39.2
798.12659	22.1
799.45166	58.4
800.47095	17.1
801.43640	26.7
802.35889	315.9	b (15) (2+)
803.20337	24.3
804.46423	10.1
805.79907	55.1
807.10132	47.9
808.26135	575.3
809.37671	376.8
810.45020	671.1	b (8) (1+)
811.60498	153.6
813.08081	19.3
814.23230	14.6
815.13916	32.4
815.99646	20.8
817.30896	7.0
818.11353	16.5
819.38306	111.3
819.98926	33.3
821.23462	47.0
822.15588	63.8
822.94739	40.8
824.35254	18.8
826.24084	18.7
827.43774	10.6
828.67053	201.5
829.78174	12.7
830.83801	66.5
831.49304	32.6
832.62256	22.0
833.63745	39.5
834.58447	40.9
835.54419	33.3
836.40808	26.2
837.46094	447.5	b (17) (2+)-NH3-P, b (17) (2+)-H2O-P
838.33691	52.5
839.38208	56.6
840.54199	13.6
841.42505	10.3
842.50525	20.3
844.70898	14.9
846.62610	207.3
847.43567	7.4
849.52319	31.0
850.13147	31.2
851.52954	66.2
852.26221	116.5
853.53882	109.0
854.76624	106.2
855.77002	24.5
857.22705	333.2	y (8) (1+)
858.24133	64.7
859.98474	139.8
860.86597	18.0
861.47559	8.5
862.49609	29.5
863.77490	101.0
864.46399	185.6
865.39648	13.2
867.27454	91.2
868.82739	114.8
869.53467	43.2
870.18640	45.6
871.88623	65.3
872.82581	345.4
873.50708	660.1	b (18) (2+)-H2O-P, b (18) (2+)-NH3-P
875.44214	68.8
876.18933	25.5
877.32825	243.0
878.02405	161.5
879.39099	147.7
880.31274	72.8
881.17004	39.2
881.82178	216.6
882.59851	86.5
883.63684	123.7
884.59998	301.8
885.70703	169.7
886.44104	465.0	b (17) (2+)-NH3, b (17) (2+)-H2O
887.08423	215.9
887.93677	15.1
888.66919	77.0
889.93030	47.9
890.57947	13.0
891.31665	56.9
892.13611	52.8
893.43176	489.3	b (9) (1+)-H2O
894.38232	166.1
895.43860	759.1	b (17) (2+)
896.18127	378.6
897.12524	72.0
898.52319	114.0
899.58203	52.2
900.33093	55.9
900.97571	15.3
901.97705	51.5
903.19006	114.2
904.11414	172.4
904.97388	11.6
907.56897	131.8
908.17773	63.0
909.23450	35.7
911.46655	2698.0	b (9) (1+)
912.49121	1052.0
913.11853	1198.2
914.30017	185.8
915.24646	25.5
916.63538	700.3	[M+2H] (2+)-NH3-H2O-P
917.68079	25.1
919.68835	34.4
920.60620	39.0
922.09827	936.7	b (18) (2+)-NH3, b (18) (2+)-H2O
923.52588	141.0
924.80798	373.2
925.67468	3634.3	[M+2H] (2+)-H2O-P, [M+2H] (2+)-NH3-P
926.63928	77.8
927.77429	16.1
928.74500	75.3
931.10022	1184.0	b (18) (2+)
932.39233	163.9
933.12195	686.0
934.62061	2735.0	[M+2H] (2+)-P
935.59802	297.5
936.39587	34.0
937.71753	34.4
938.59509	100.8
939.38477	210.0
940.48999	36.9
941.83569	34.7
943.13440	195.0
943.95251	180.6
944.80688	50.6
946.42261	48.4
947.30042	126.0
948.31091	79.4
950.26294	132.8
951.16064	98.4
952.31238	620.8
953.04199	521.9
954.22510	44.4
956.35242	584.0
957.14185	452.3	y (10) (1+)-P
958.43774	161.8
959.28320	34.6
960.43042	225.2
961.50879	123.8
962.45239	136.3
963.73145	91.3
965.60144	5851.5	[M+2H] (2+)-NH3-H2O
966.76147	324.9
967.62720	150.3
968.58521	36.6
969.52734	10.8
970.66638	60.4
972.85010	23.8
973.96606	92.9
988.46606	8.7
989.21118	15.1
991.19385	19.6
992.38940	36.9
994.15552	10.0
996.27454	8.8
997.68774	27.2
1002.40381	5.9
1005.34119	20.2
1007.36841	70.6
1008.42725	48.2
1009.63452	38.5
1010.31738	15.2
1011.02417	11.1
1016.11487	10.5
1018.58411	20.8
1019.46252	55.9
1020.32776	41.6
1022.15881	16.0
1024.78174	11.0
1026.52612	14.3
1029.31982	7.5
1031.68408	8.8
1032.52527	10.2
1037.30652	230.4
1038.28198	113.9
1040.13989	23.3
1041.59839	5.3
1043.40991	20.7
1045.32654	14.5
1047.43860	3.8
1050.46704	7.3
1051.71863	22.5
1052.80347	21.7
1055.28979	2478.7	y (10) (1+)
1056.43359	569.5
1057.32874	17.0
1058.29932	35.8
1059.70691	9.4
1061.31409	49.9
1062.32996	2.4
1063.57104	20.1
1068.18530	20.2
1070.25122	30.9
1071.28699	11.5
1073.40967	26.9
1078.28467	78.0
1079.45959	112.1
1080.66028	12.1
1081.86230	10.7
1086.13184	8.2
1087.43555	17.6
1090.93176	41.9
1091.60510	23.9
1092.39673	2.1
1094.22070	4.0
1096.79492	6.6
1097.44934	24.0
1102.32227	23.9
1103.62695	23.4
1105.06750	23.3
1106.28113	11.0
1108.27600	38.5
1109.49963	371.3	b (11) (1+)
1110.46521	163.1
1113.60522	12.3
1116.13306	42.0
1118.39844	7.7
1120.19006	18.7
1122.07458	31.4
1125.59192	26.3
1126.19824	3.3
1126.85071	15.0
1127.50598	6.3
1129.48706	6.5
1130.43896	7.3
1131.20337	25.3
1132.40649	20.9
1133.41650	41.3
1134.24121	33.6
1135.48376	21.5
1136.42896	16.8
1137.59790	67.3
1138.53979	287.6
1139.49060	177.1
1140.53613	63.9
1141.55176	26.0
1142.25159	15.5
1143.72546	42.6
1149.29163	13.3
1150.60449	25.1
1152.46155	28.1
1153.32898	8.3
1155.40674	679.9
1156.32617	901.3	y (11) (1+)
1157.46289	283.6
1158.22205	14.7
1160.34509	91.0
1161.42969	84.2
1162.32983	6.9
1163.25830	4.4
1167.33191	34.8
1168.37402	7.8
1170.24902	36.8
1171.61255	28.6
1172.55542	20.7
1177.38135	834.6
1178.45947	1582.4	b (12) (1+)-P
1179.41895	830.9
1180.43115	53.4
1181.06494	26.9
1182.43823	16.7
1183.98145	11.1
1185.04150	44.6
1187.55713	5.6
1189.63525	52.4
1190.72083	44.0
1193.22498	23.8
1194.53833	5.5
1195.29260	11.0
1196.38208	16.1
1199.45850	36.6
1200.52246	8.8
1203.48401	15.7
1204.55444	16.4
1207.16113	32.0
1208.43506	48.1
1209.58875	12.3
1213.45471	31.1
1214.55310	11.0
1215.41113	25.1
1217.85168	11.3
1218.47144	20.5
1220.81934	18.5
1221.46130	14.7
1222.29663	21.5
1229.17188	14.8
1229.93433	7.2
1230.99524	24.4
1231.78394	40.8
1232.69678	6.3
1235.53821	42.5
1237.53149	13.6
1238.46594	49.2
1239.58716	46.2
1241.07153	21.5
1241.67261	5.6
1243.55273	25.6
1247.14441	39.2
1248.00098	8.6
1249.27502	89.9
1251.77759	24.1
1252.51416	18.8
1257.17725	109.3
1258.40503	111.8
1259.66760	80.4
1260.51892	41.2
1262.20154	7.5
1265.38696	84.4
1266.37036	17.6
1267.03394	40.0
1272.59497	26.3
1274.40601	42.9
1275.88086	46.8
1276.49792	245.7
1277.17834	86.3
1277.84277	43.1
1278.59131	9.6
1287.17322	3.9
1289.46130	24.6
1290.83362	20.0
1292.54163	26.9
1293.25159	23.7
1294.43689	3.1
1299.13879	37.4
1299.91028	25.4
1300.70984	30.9
1301.48633	6.3
1304.48206	13.9
1305.68909	7.6
1306.39771	27.5
1307.12622	2.4
1310.14368	6.4
1311.01074	16.5
1312.53174	13.5
1314.49231	4.2
1315.21240	9.0
1316.24976	6.7
1318.27209	83.8
1319.44006	64.1
1320.42126	4.9
1321.34680	4.4
1325.50537	105.6
1326.51172	31.9
1328.46680	5.6
1329.61084	27.5
1330.94421	1.9
1332.73560	4.2
1335.18152	24.7
1336.45129	187.1
1337.38928	45.7
1339.70398	4.6
1340.68396	5.3
1341.31116	6.5
1342.28125	31.0
1343.13525	37.3
1343.91687	36.0
1344.67358	37.3
1345.63098	6.4
1346.47620	18.7
1351.46362	20.5
1352.41589	14.9
1354.42810	780.1	y (13) (1+)
1355.45447	388.3	b (13) (1+)-H2O
1356.80847	8.8
1359.54517	47.6
1360.44226	6.5
1361.44202	20.7
1363.14221	14.9
1364.58655	4.8
1370.36475	3.1
1373.22632	11.4
1374.65918	6.7
1375.39917	12.9
1376.57605	20.1
1377.57971	42.3
1378.73840	9.2
1379.58252	19.0
1380.47180	25.7
1382.59607	5.1
1383.73694	7.4
1384.54041	3.1
1385.89575	16.4
1386.52283	15.0
1390.37805	9.6
1392.17969	5.4
1393.32178	9.7
1394.54407	12.6
1397.44727	39.1
1398.39722	19.2
1400.27527	5.1
1403.46545	32.9
1404.46448	36.7
1405.35645	36.8
1406.46094	78.9
1408.20691	10.8
1410.55225	4.5
1411.40540	26.7
1412.39990	13.7
1413.62866	8.7
1416.35034	27.2
1417.49048	19.5
1419.62256	14.0
1421.68201	10.0
1423.36816	173.9
1424.40283	56.0
1426.69067	17.4
1430.96240	2.5
1432.00049	16.3
1436.35693	20.0
1438.56543	6.1
1439.22131	5.8
1440.77966	110.4
1441.39661	492.9	y (14) (1+)
1442.42285	447.0	y (15) (1+)-P
1443.45032	25.6
1444.81592	9.2
1445.89026	13.1
1450.91431	16.8
1451.62610	4.3
1456.67444	101.3
1457.52563	76.9
1458.26648	11.4
1464.44617	27.6
1465.35767	18.9
1473.85608	45.0
1474.56726	122.5
1475.44983	67.2
1476.70227	9.6
1477.72168	21.6
1480.74353	7.0
1491.89050	8.0
1493.56433	15.2
1495.61121	27.4
1497.50305	10.5
1498.41528	13.2
1499.98987	5.4
1500.87280	17.0
1505.12610	31.5
1505.81665	16.9
1506.56482	6.1
1509.75244	5.8
1511.38562	13.5
1518.62927	6.6
1519.31702	12.2
1522.41626	18.1
1523.75537	30.6
1525.53979	6.9
1533.67944	12.5
1535.68958	15.2
1536.77002	25.5
1537.46826	6.6
1539.25854	4.4
1540.08838	22.8
1540.72180	4.7
1541.80603	45.4
1543.24048	32.9
1546.55286	4.9
1555.91882	5.3
1557.80518	10.1
1561.75684	2.0
1564.23926	28.4
1565.83777	2.6
1567.98438	17.7
1573.90125	4.0
1574.89392	10.4
1580.58142	2.8
1585.63098	43.4
1586.79163	39.5
1594.87756	8.3
1598.14124	28.7
1600.49915	7.5
1603.62244	290.2
1604.61292	128.6
1605.56628	33.6
1606.84949	12.2
1617.79773	19.8
1623.55530	72.0
1624.60522	57.5
1625.68188	22.8
1632.32935	18.4
1637.77026	14.7
1641.50317	111.2
1642.47229	44.5
1643.40466	6.7
1644.63342	5.1
1646.63977	14.2
1660.65259	59.8
1661.51770	19.4
1662.66394	18.0
1663.98120	9.0
1664.79822	11.0
1684.45190	1.7
1687.21155	4.3
1689.53333	3.8
1694.17542	34.1
1704.62280	45.1
1706.05688	6.8
1707.71265	2.4
1709.88538	3.8
1722.57629	20.3
1732.66589	8.4
1733.73462	21.5
1734.36108	7.3
1740.61340	15.9
1741.58472	38.9
1752.21643	5.5
1771.06665	8.0
1786.98511	7.9
1788.47046	6.5
1790.70776	5.5
1793.27258	6.8
1801.75073	2.1
1837.55786	13.6
