# Supplementary material for: Phosphoproteomic Analysis of Platelets Activated by Pro-Thrombotic Oxidized Phospholipids and Thrombin
Source: PLoS One. 2014 Jan 6;9(1):e84488. doi: 10.1371/journal.pone.0084488 (PMC3882224; doi:10.1371/journal.pone.0084488)
Supplement: Annotated Spectra S3 — (ZIP) [file pone.0084488.s006.zip › KPVTVSPTTPTSPTEGEAS_-19_2_80681.txt]

m/z	i	matches
280.33801	9.8
290.23846	15.9
291.40674	3.0
300.34866	3.2
307.23749	29.4
308.45819	19.5
309.18994	5.6
310.31793	14.0
315.94724	2.3
317.21341	13.7
322.29633	5.5
324.09540	3.0
325.44266	85.5
326.63654	26.9
327.45770	1.9
328.35306	26.1
329.38388	6.2
334.26306	4.9
335.04962	7.0
335.65076	11.6
342.05017	17.7
343.42184	3.8
344.83356	15.9
345.44791	18.7
348.23749	11.5
351.07285	25.1
352.18121	3.0
361.31271	19.9
363.36923	26.8
364.12180	4.6
366.25269	21.1
367.25232	7.0
368.03821	2.5
369.35110	44.6
371.15784	2.9
372.69461	10.9
376.16913	4.7
379.23923	39.7
381.48505	8.4
383.08539	3.8
384.80292	6.2
385.40787	17.7
387.22751	21.5
389.44931	3.8
390.53992	4.2
391.46518	5.4
393.33252	3.4
394.54053	5.5
396.05042	7.5
397.15283	7.6
398.11020	9.6
408.37531	27.1
409.32739	11.3
415.32733	12.0
416.20969	2.3
417.26874	18.9
421.07904	14.3
424.21976	19.7
424.86353	5.0
426.48358	88.3
428.51566	12.7
429.69388	3.8
435.34332	7.3
436.08075	10.7
437.24091	15.3
440.01041	9.3
442.35281	5.6
444.32690	2.6
445.45691	14.7
447.43887	8.0
448.21616	12.7
452.52908	5.7
456.09070	34.7
457.46616	15.7
460.91391	6.3
462.40671	8.7
466.47449	32.9
467.36041	1.9
468.38806	11.8
474.28497	5.7
476.81824	8.4
478.31256	19.6
479.39914	17.9
480.31842	13.5
481.30045	5.4
484.35327	58.7
485.41217	3.2
486.31732	25.9
487.56522	4.0
488.98578	29.6
490.27618	46.0
492.28558	38.0
493.39288	40.2
494.91986	19.9
495.72745	9.0
497.60413	13.2
498.43134	31.9
505.50497	2.5
507.44849	95.1
508.42316	17.9
509.13312	3.0
510.13312	3.0
511.45404	14.4
514.26239	122.4
515.60919	42.2
517.33472	18.1
518.70154	9.2
519.43353	3.6
522.17865	34.7
523.23254	15.8
525.29651	732.6	b (5) (1+)
526.36255	204.3
527.60632	15.4
531.19464	13.0
532.48352	11.3
533.31714	15.1
534.42273	12.0
535.20313	22.6
538.12848	11.8
539.52448	5.7
540.37549	3.4
541.84045	7.3
543.47107	13.3
546.28772	13.6
547.39929	8.4
549.15936	12.5
550.87756	62.3
551.88879	51.3
552.84082	4.5
554.38342	6.9
556.45398	16.9
557.29993	45.8
559.13965	17.3
559.74005	35.0
566.27612	8.8
567.46729	30.9
568.45105	29.9
569.49573	42.1
570.36621	2.8
573.03571	5.3
575.14874	25.9
576.47296	71.5
577.53711	46.9
578.48914	70.4
580.42932	5.1
581.11273	43.9
582.21619	12.3
583.54834	62.3
585.03589	112.1
586.37500	16.4
587.46716	36.8
588.48645	8.4
589.51453	2.5
591.59729	33.4
593.61206	38.0
594.58337	97.5
595.72266	66.5
596.59363	77.8
598.79578	3.8
599.87292	33.1
603.75842	49.5
604.46716	19.6
605.29340	9.6
606.45941	3.0
610.22656	42.1
612.39258	860.7	b (6) (1+)
613.42035	382.9
614.27148	55.6
615.09082	36.6
619.90814	11.0
627.50079	41.8
628.62164	52.2
629.88495	3.2
630.84351	24.9
631.55994	26.7
636.48157	25.4
637.33362	19.2
638.48682	48.3
643.26392	13.7
644.38928	3.7
645.95154	9.8
647.32544	4.9
648.59009	20.4
649.50208	3.4
652.31140	4.0
653.21021	5.3
654.35413	75.3
655.42810	19.6
656.90985	4.5
659.04858	8.6
660.50360	11.1
663.28992	13.5
664.20282	12.0
665.38220	21.1
667.54340	14.8
668.39203	10.8
669.49695	10.0
671.18079	10.9
672.41052	58.6
673.32617	36.4
674.16449	24.6
675.18115	39.6
677.73914	3.0
678.43524	17.2
679.36230	2.3
680.06726	12.6
681.27289	4.7
682.75983	28.9
684.29248	31.6
685.15820	22.3
686.01703	26.4
688.03882	10.7
690.23187	790.7	y (7) (1+)
691.34985	257.8
693.30731	213.5
694.47717	69.4
695.42664	3.2
696.59845	28.6
697.37305	11.7
699.65515	3.0
700.41785	10.5
701.62610	18.5
702.45850	34.2
703.57983	10.1
706.33105	14.1
707.20917	16.1
708.06384	29.2
709.26062	20.4
710.16260	45.8
711.31073	59.8
712.23865	3.4
713.40021	47.5
715.34564	14.0
717.33020	9.8
718.26733	7.9
719.83380	12.8
720.89746	3.5
722.80774	11.8
723.50732	5.8
724.52582	31.2
725.61597	5.1
726.45184	17.0
727.59290	21.4
729.87195	74.1
730.60779	40.3
731.36926	14.0
732.65076	1.7
733.72614	20.3
735.52710	135.0
736.71606	33.0
737.39142	12.9
738.62982	60.0
740.25439	20.7
741.16687	17.7
742.27283	14.8
743.45740	70.0
744.47742	205.7
745.30725	61.5
746.24347	3.9
747.32495	17.8
748.40533	8.0
749.12659	2.7
750.36902	22.9
750.98309	25.7
752.07349	42.5
753.41760	77.9
754.22314	9.9
755.16003	34.4
756.07275	69.1
757.36871	11.0
759.13818	21.8
760.42688	52.9
761.97351	29.1
763.08331	67.8
764.24213	76.0
765.42615	81.6
766.59326	117.3
767.41699	13.9
768.32404	19.3
769.45087	13.4
771.59326	79.6
772.85034	100.8
773.73291	18.6
774.62708	47.7
775.39124	81.4
776.09619	4.7
777.40039	73.6
778.38623	59.8
779.53577	45.9
780.46082	19.9
781.28137	133.5
782.25293	58.6
783.41882	128.2
784.56763	474.4
785.24951	141.8
786.21936	370.0
787.26978	353.4
788.08130	123.6
788.80334	71.7
789.72632	13.7
790.62976	10.1
792.20251	152.8
793.36523	299.7	b (15) (2+)-H2O, b (15) (2+)-NH3, b (8) (1+)-NH3
794.23853	100.6
795.33496	48.0
796.19409	46.7
797.70923	22.2
798.57336	16.2
799.39612	43.1
800.37671	49.9
802.44690	321.8	b (15) (2+)
803.43555	104.4
804.85132	45.0
806.19080	7.9
808.20728	244.0
809.30432	162.3
810.35608	603.6	b (8) (1+)
811.45178	265.0
812.43945	9.3
813.33594	39.3
814.66980	37.4
815.79517	45.8
817.44580	23.7
818.59229	14.2
819.47217	21.3
820.83984	49.7
822.07324	77.9
822.89832	25.0
823.55981	27.8
824.51990	34.9
825.35620	66.4
826.07861	3.8
828.47644	179.7
829.29529	35.9
831.12317	54.6
832.26245	20.3
833.72766	65.2
834.50415	28.9
835.21948	6.2
836.45618	35.4
837.70605	565.2	b (17) (2+)-NH3-P, b (17) (2+)-H2O-P
838.85095	61.9
840.37549	26.9
842.68860	22.1
843.76526	2.1
845.45435	37.6
846.37048	30.5
847.00366	127.2
847.88049	24.8
849.36841	56.0
850.77686	96.4
851.45398	60.5
852.38062	83.7
853.09900	55.8
854.61377	77.3
855.38794	58.9
856.25061	45.2
857.20654	265.9
858.30798	132.9
859.54285	168.2
860.46155	54.4
861.87878	64.5
862.76697	24.3
864.10864	484.8
865.17224	99.6
866.82214	68.8
867.54797	76.0
868.56958	148.3
869.50989	101.0
870.21887	152.7
871.35522	12.2
873.22412	1159.4	b (18) (2+)-NH3-P, b (18) (2+)-H2O-P
873.94385	269.0
875.14856	120.9
876.34802	46.0
877.69324	392.6
878.47717	161.1
879.23853	77.2
880.34216	45.2
881.71533	297.1
882.52173	93.0
883.31384	132.0
884.55835	240.4
885.59937	271.5
886.57190	788.1	b (17) (2+)-NH3, b (17) (2+)-H2O
887.45886	148.4
888.26257	34.8
889.35620	53.7
890.22095	84.3
891.15625	58.0
891.75830	36.4
893.52490	325.1	b (9) (1+)-H2O
894.60120	359.9	b (9) (1+)-NH3
895.63843	981.9	b (17) (2+)
896.66638	367.9
897.68225	118.2
898.45374	192.2
899.23511	50.0
900.09082	95.1
901.05371	47.7
902.49731	22.6
903.59119	129.6
904.53406	314.7
905.41797	50.1
906.12573	15.7
907.49561	156.2
908.61768	94.4
909.39429	25.0
911.48511	3066.5	b (9) (1+)
912.64856	2242.8
913.60034	969.5
914.59253	34.2
915.57385	59.0
916.50903	301.8
917.29199	472.9	[M+2H] (2+)-NH3-H2O-P
918.67944	78.7
919.34998	20.2
920.36792	88.3
921.72278	892.4	b (18) (2+)-H2O, b (18) (2+)-NH3
922.44324	577.0
923.07581	93.0
925.36023	2451.9
926.12085	2583.0	[M+2H] (2+)-NH3-P, [M+2H] (2+)-H2O-P
927.03564	39.5
929.68909	10.1
930.94531	686.0	b (18) (2+)
931.57861	579.6
932.27844	136.2
933.35803	235.1
934.65186	2740.5	[M+2H] (2+)-P
935.42249	1035.3
936.03577	148.0
937.11328	19.3
937.96130	48.3
939.21997	167.5
940.17053	78.1
940.99634	39.8
941.86816	39.9
942.79822	50.8
943.94177	218.5
944.74072	25.2
945.50415	40.3
946.21667	15.5
947.24048	118.8
947.95630	32.8
948.58081	82.1
950.07666	220.8
951.22827	157.8
952.65869	939.7
953.50342	233.1
954.39795	136.3
955.26636	6.3
956.66528	755.2	y (10) (1+)-P
957.55676	350.9	y (9) (1+)
958.48975	80.2
959.34619	24.0
960.33850	167.3
961.62048	210.9
963.08313	152.8
964.34680	211.4
965.63831	5981.0	[M+2H] (2+)-NH3-H2O
966.48291	1076.7
967.74048	111.3
969.05786	114.4
970.70691	159.4
971.69653	110.0
972.86938	5.9
973.58069	44.0
974.74951	12.7
975.36816	9.8
976.00757	27.0
977.25391	7.5
990.26685	10.1
992.68616	62.7
994.27856	11.1
995.44214	7.7
996.51306	22.2
998.37622	16.6
999.30566	10.7
1000.27637	29.4
1007.85864	23.2
1008.59888	32.7
1010.52930	31.1
1012.36572	5.3
1014.19617	31.9
1015.29468	52.1
1016.03345	9.8
1017.51892	1.9
1018.81909	26.8
1020.42505	14.4
1022.28381	21.2
1023.79919	4.5
1025.82056	13.1
1027.22961	7.4
1029.43762	18.3
1030.12244	5.1
1032.94751	7.9
1034.26782	58.3
1035.33984	31.0
1037.33643	566.6	y (10) (1+)-H2O
1038.43066	210.6
1039.51172	37.7
1040.51147	19.8
1043.26892	15.1
1045.55688	10.2
1047.29858	7.5
1049.04614	24.1
1050.36487	3.3
1051.96802	20.3
1055.28247	2247.3	y (10) (1+)
1056.32043	879.9
1057.29236	76.1
1058.58423	70.0
1059.38281	26.2
1060.97205	40.5
1061.65088	32.3
1062.41650	55.3
1063.31616	7.9
1064.21777	12.0
1066.49292	19.2
1071.93701	26.1
1073.46448	40.6
1074.34985	3.8
1076.87427	30.2
1078.37805	85.2
1079.29260	107.1
1080.54443	52.6
1081.58228	7.5
1083.15283	6.7
1084.22449	10.2
1085.54102	11.6
1088.26636	2.1
1091.43408	44.0
1092.58984	18.0
1093.72266	23.1
1096.03918	13.5
1098.64673	6.1
1099.44702	15.0
1100.55005	37.1
1101.22656	13.1
1103.39624	4.5
1105.87769	12.3
1106.97412	8.7
1109.58093	235.2
1110.57361	200.4
1111.72290	21.5
1112.64478	26.9
1116.30811	21.8
1117.28650	4.5
1119.09705	12.6
1119.95801	20.9
1120.74097	15.1
1122.55957	46.0
1123.20691	10.4
1126.44922	5.3
1127.70093	34.7
1131.79175	6.8
1133.68848	33.3
1134.74780	25.8
1135.73328	5.1
1136.85864	38.7
1137.76257	64.3
1138.65674	149.3
1139.53052	61.4
1140.65308	28.4
1141.29395	3.1
1142.39087	72.3
1143.29907	3.4
1144.99683	12.5
1146.04614	15.1
1147.57288	10.5
1149.34058	21.1
1151.90845	35.2
1153.93359	5.5
1155.44299	227.4
1156.37402	674.8	y (11) (1+)
1157.47192	333.2
1158.39795	92.3
1159.61938	28.6
1160.59717	92.4
1161.33838	25.9
1162.76294	53.3
1163.38733	4.3
1164.52600	5.1
1167.48083	23.1
1168.30518	12.6
1169.51636	84.8
1171.39246	43.6
1172.49402	5.6
1173.72266	8.9
1177.47485	291.3
1178.51563	1047.9	b (12) (1+)-P
1179.47278	734.7
1180.54834	197.6
1181.55359	39.7
1185.32605	55.9
1186.39307	19.0
1187.31970	16.4
1189.43750	38.5
1190.53491	18.7
1191.76343	8.7
1194.59375	10.7
1195.28149	5.3
1196.55798	67.0
1197.93494	16.5
1200.52283	36.8
1202.65771	20.9
1203.37244	5.1
1204.58032	28.3
1206.79321	17.2
1207.43066	22.7
1208.29907	20.1
1209.68652	8.5
1212.58240	43.6
1213.42505	82.0
1214.61572	25.2
1217.68811	17.1
1218.85303	13.6
1219.49634	16.4
1220.17786	17.8
1221.24280	79.6
1222.50037	27.4
1229.01807	7.2
1229.68945	7.7
1231.47998	46.1
1232.77637	23.9
1235.54895	35.3
1237.45349	6.4
1238.66516	59.6
1239.55396	85.6
1240.39868	56.7
1241.31592	38.8
1245.74487	13.7
1247.19055	59.2
1248.97766	24.2
1250.03418	34.2
1252.40820	55.4
1254.46191	21.4
1255.42017	7.9
1256.60632	40.3
1257.34766	61.0
1258.72327	112.9
1259.53528	38.7
1261.34033	13.8
1262.61670	13.1
1265.20288	51.7
1266.16687	17.5
1266.84387	10.5
1267.59106	49.6
1270.09546	8.8
1271.81641	3.1
1274.40820	23.9
1275.22681	69.8
1276.34351	240.0
1277.49194	141.6
1278.28528	20.8
1279.28162	24.3
1279.93250	31.7
1281.67627	15.0
1282.57349	16.6
1284.14758	34.9
1285.18030	6.6
1286.44421	24.4
1289.17957	8.8
1289.86987	5.4
1291.36462	24.4
1292.66699	16.7
1293.80042	63.9
1299.73950	18.8
1300.43591	11.0
1302.58728	12.6
1303.21912	22.1
1304.49622	40.4
1305.55774	9.1
1306.19019	70.3
1307.73584	6.5
1308.64441	38.5
1309.74011	7.8
1310.65320	37.0
1312.49963	13.2
1313.44568	6.6
1314.62415	15.0
1316.61572	23.1
1318.10364	130.1
1318.80029	109.4
1319.66907	57.0
1320.32251	26.5
1322.51917	6.2
1325.12073	7.1
1326.36328	16.8
1329.45422	7.5
1332.55151	7.9
1334.40906	23.1
1336.38782	245.1
1337.48975	120.4
1338.16223	3.1
1339.11389	3.5
1340.54907	5.3
1341.39380	34.9
1342.25732	6.1
1343.53796	33.9
1344.37402	26.1
1345.32507	4.3
1347.22302	8.7
1348.45300	16.6
1350.13928	15.9
1351.23755	3.8
1351.93188	3.4
1354.35583	911.5	y (13) (1+)
1355.37878	457.4	b (13) (1+)-H2O
1356.44373	165.9
1357.56531	6.3
1358.46106	17.4
1359.22852	64.5
1360.87378	31.1
1364.71094	2.3
1366.56628	18.5
1371.67688	9.9
1373.20166	8.5
1375.22046	22.5
1376.63684	18.9
1377.53833	28.1
1379.11816	92.6
1380.70605	12.0
1385.76111	30.5
1386.87244	10.1
1387.56116	18.9
1388.53748	7.0
1391.48108	4.3
1395.53479	28.9
1397.96472	7.0
1400.85010	34.9
1401.72644	16.6
1402.91211	16.2
1403.83264	39.0
1404.96985	34.3
1405.75598	50.8
1406.57153	41.3
1407.39441	16.0
1410.58240	11.0
1412.69250	2.7
1413.40247	6.5
1417.21936	14.2
1418.21594	8.5
1420.87585	12.5
1423.33704	170.0
1423.99866	92.7
1424.88928	60.5
1429.47351	18.8
1431.06824	15.3
1432.52722	9.0
1436.50159	5.6
1438.68811	39.5
1440.12024	29.2
1441.34924	844.8	y (14) (1+)
1442.47058	509.9	y (15) (1+)-P
1443.54260	61.5
1445.40930	3.4
1446.46375	23.7
1447.54333	30.7
1448.58740	9.0
1456.55005	117.0
1457.70508	86.8
1460.72864	9.5
1462.41113	8.4
1465.38855	43.4
1474.39136	118.3
1475.62622	62.2
1476.88391	12.5
1477.68640	2.8
1480.57190	5.1
1481.84509	15.1
1490.34973	17.4
1491.40881	11.3
1492.58801	10.1
1493.70032	7.7
1494.85486	8.6
1499.68921	14.1
1504.99255	19.3
1505.74280	27.9
1507.95178	11.4
1510.46863	9.4
1513.45874	6.9
1519.51721	26.0
1522.53040	13.1
1523.44592	18.6
1525.82166	20.0
1527.46777	23.3
1540.35535	65.6
1541.26733	52.8
1542.47571	23.3
1543.42786	9.2
1545.36353	5.8
1546.56812	35.0
1548.60181	4.9
1551.03662	12.0
1552.34082	9.0
1555.58459	16.6
1557.55090	9.6
1561.07361	14.8
1561.75781	14.0
1562.37500	15.6
1563.32458	13.9
1564.17554	38.4
1565.16565	24.4
1567.84595	43.0
1568.77942	18.8
1569.76257	6.6
1571.41248	57.4
1572.80688	9.1
1574.52234	7.5
1575.93347	3.0
1577.02600	4.8
1579.55273	12.1
1581.55481	17.4
1585.59875	77.9
1586.64661	76.0
1589.36243	23.9
1593.29370	19.4
1595.80334	17.5
1600.06482	10.6
1603.62073	262.3
1604.62280	205.3
1605.69434	118.4
1608.05530	1.7
1608.87805	12.0
1616.70813	9.4
1617.70288	18.7
1618.46960	15.1
1619.70325	6.4
1623.63599	40.3
1625.44275	26.1
1626.08435	8.1
1627.51770	2.3
1635.31897	5.3
1636.19397	7.0
1637.89612	7.0
1641.49048	244.5
1642.54358	87.4
1643.51184	13.0
1645.13159	4.5
1647.53113	7.2
1660.41858	23.4
1661.70825	55.9
1662.60535	14.1
1663.86877	7.3
1676.42688	4.1
1678.51721	19.9
1679.37964	30.8
1697.13782	13.8
1703.64563	4.0
1704.41638	12.2
1705.59338	41.1
1715.28345	8.8
1716.55237	17.7
1722.58948	15.5
1723.85132	17.1
1724.47400	13.5
1732.25854	28.5
1733.78137	11.2
1734.56189	4.0
1740.68567	7.4
1741.61951	32.0
1751.14539	2.3
1760.74780	10.1
1764.63928	7.1
1775.24500	9.3
1794.68933	4.2
1815.35999	12.3
1837.57190	12.3
