# Supplementary material for: Phosphoproteomic Analysis of Platelets Activated by Pro-Thrombotic Oxidized Phospholipids and Thrombin
Source: PLoS One. 2014 Jan 6;9(1):e84488. doi: 10.1371/journal.pone.0084488 (PMC3882224; doi:10.1371/journal.pone.0084488)
Supplement: Annotated Spectra S3 — (ZIP) [file pone.0084488.s006.zip › KPVTVSPTTPTSPTEGEAS_-20_2_74998.txt]

m/z	i	matches
287.41867	3.6
289.06079	12.2
290.03452	34.8
290.73212	14.2
293.29608	5.1
295.29117	3.6
304.12463	8.8
306.22104	17.1
307.33026	69.1
308.29742	11.5
310.19086	11.5
316.39905	14.6
322.22375	12.2
324.32703	8.2
325.21472	48.1
327.15317	13.3
328.23291	50.1
333.20609	6.3
341.20023	8.2
345.32431	23.8
348.13840	17.0
349.31915	7.9
355.17697	6.7
356.32635	11.3
361.30933	8.8
363.10443	38.3
364.35468	24.2
366.26913	3.0
368.38776	15.7
369.17065	23.6
376.76154	15.7
387.34308	101.8
389.29428	31.5
390.30792	23.7
391.13110	6.3
393.22964	4.8
394.28162	13.8
395.19089	9.1
397.28818	61.4
403.31506	17.6
406.25000	3.7
408.29413	5.7
412.23166	12.1
413.62915	16.1
414.26221	6.7
415.54367	4.2
417.62949	5.7
419.55548	11.5
420.29523	4.2
423.44730	3.0
424.40326	13.8
426.11011	33.4
426.73331	25.9
428.52600	9.7
430.28290	16.5
432.38721	21.8
438.52887	11.5
443.38193	9.4
444.53760	30.2
447.27570	33.0
448.92966	15.1
450.89053	17.9
452.20032	6.3
457.16052	11.5
462.48053	13.4
463.39673	17.0
466.02103	43.0
467.19315	10.0
468.50360	4.5
469.23315	30.6
470.21747	5.7
473.86243	8.5
479.62173	10.9
481.41882	4.9
483.91864	49.8
484.95178	13.1
488.28284	9.7
490.68741	3.6
492.22723	25.2
493.33746	9.7
496.41962	27.7
497.43573	13.1
503.13214	39.7
505.40167	9.2
507.52460	66.9
508.40973	10.7
509.29224	6.0
511.89319	17.7
514.06635	103.4
515.09753	19.0
517.93835	2.7
520.44324	36.4
523.02148	28.7
525.29932	626.1	b (5) (1+)
526.37427	245.9
527.30823	9.1
531.28992	43.9
532.07458	12.1
533.27991	6.6
534.22198	14.2
537.38416	7.1
538.33185	7.4
542.36755	10.9
543.60242	24.8
546.43970	18.1
547.27747	9.1
548.39392	29.0
549.42932	10.0
550.69006	35.1
551.49060	14.7
552.52679	23.3
557.31250	8.2
558.75928	9.8
560.58618	23.2
561.55103	3.9
562.81281	7.6
564.11572	3.9
565.08203	35.5
567.46643	77.7
568.39758	37.6
569.43036	27.0
571.48975	7.0
573.36658	5.1
574.67651	26.5
577.58142	29.6
578.64807	43.0
579.99377	4.9
580.98071	5.7
582.20508	2.7
583.72192	13.9
585.21429	113.7
586.23181	15.1
587.25183	16.4
589.96948	15.0
593.50452	8.0
594.75323	206.0
595.62909	42.1
596.50684	13.5
597.39624	22.3
598.33118	18.1
599.40619	20.8
601.60400	30.6
603.72235	20.1
604.44983	3.6
605.65601	4.5
610.45288	24.8
612.42969	868.3	b (6) (1+)
613.43396	240.2
614.17798	23.0
614.89789	3.3
618.64990	7.9
622.70850	11.0
625.35223	10.3
627.52826	41.2
629.16748	8.1
631.40308	12.4
633.53546	10.6
634.50940	19.7
636.76428	32.2
638.38159	10.9
640.92603	33.1
645.63690	22.8
646.62231	15.8
647.52618	25.0
648.89691	44.5
650.49329	8.9
651.89288	19.2
652.79132	16.3
654.07690	43.3
655.30408	57.8
659.14240	42.8
660.37158	11.2
665.33862	51.9
667.88477	13.4
669.68933	27.5
671.08954	10.7
672.25903	147.5
673.50519	60.0
674.23499	43.9
675.46472	54.5
676.40417	18.9
677.47089	26.4
678.47430	14.6
679.49597	8.0
680.51459	38.5
681.15259	25.8
682.16284	32.0
683.38037	26.2
686.99756	20.9
688.54004	21.0
690.27063	1150.2	y (7) (1+)
691.36157	176.6
692.28589	33.5
693.25043	168.1
694.24127	39.4
695.04010	3.9
697.59222	17.3
702.69287	26.8
703.46924	38.9
709.64795	10.9
711.31335	52.0
713.33337	35.9
714.32129	9.4
717.20923	18.3
718.75134	59.5
721.12329	28.3
722.38013	13.9
723.02515	11.8
724.21405	26.5
725.47931	16.2
726.55359	24.9
727.35059	24.1
729.00549	27.7
730.67249	26.0
731.50299	30.2
732.43726	7.3
733.10175	37.8
734.96973	12.4
735.65265	44.0
736.42517	19.1
737.35376	9.4
738.23950	30.4
739.42316	55.7
740.47198	36.8
741.16541	6.0
741.99390	8.6
742.93958	29.7
744.57587	311.2	b (15) (2+)-H2O-P, b (15) (2+)-NH3-P
745.32495	31.9
746.35254	17.4
747.51233	12.2
748.32385	23.3
749.74060	38.3
750.69061	55.6
751.43127	16.7
752.44324	20.0
753.66296	50.1
754.55493	57.7
756.49548	24.6
757.32953	13.3
759.24628	155.9
760.36731	60.1
761.69824	43.2
762.66162	69.8
763.39404	74.1
764.23267	10.5
765.46869	68.7
766.33008	25.3
767.66113	25.5
770.49634	7.5
771.41516	54.7
772.15674	25.7
773.33545	46.7
774.42175	6.3
775.46643	62.4
776.60693	109.6
777.69958	119.8
778.52722	10.5
779.38867	38.8
780.41638	23.4
781.59375	58.5
782.37341	55.4
783.34937	159.8
784.31555	166.9
784.99866	120.3
786.28845	125.5
787.36694	243.2
788.37329	75.8
789.29602	9.9
792.48694	42.7
793.56726	650.1	b (15) (2+)-NH3, b (15) (2+)-H2O, b (8) (1+)-NH3
794.43994	65.1
795.07886	63.9
796.05078	17.2
797.12549	58.1
798.21069	47.1
799.10950	112.8
800.48682	80.3
802.40662	310.9	b (15) (2+)
803.66333	37.7
804.56750	58.5
806.47351	49.5
808.34839	9.7
809.58704	49.0
810.48743	524.8	b (8) (1+)
811.35339	195.4
812.44385	94.1
813.23816	10.3
814.82092	52.5
815.77551	128.9
817.43835	21.9
820.03955	31.5
821.66895	74.5
822.56335	25.2
823.47595	25.6
824.57263	109.7
826.10205	19.7
827.21643	11.1
828.24109	81.6
829.20056	90.2
830.82092	97.0
831.79053	94.9
832.58105	11.1
834.25146	44.5
835.19153	83.6
836.02185	40.5
837.55518	697.1	b (17) (2+)-NH3-P, b (17) (2+)-H2O-P
838.23889	184.5
839.27832	62.7
840.42114	52.4
841.42993	10.3
842.44983	61.4
843.42737	47.2
844.47375	9.7
845.81799	21.5
846.82446	233.9
847.57532	72.9
848.41443	12.0
849.51086	52.9
850.59863	47.6
852.30640	119.6
853.10828	102.1
854.37244	56.8
855.28223	123.5
855.94873	47.3
857.10217	220.2
858.11060	128.7
858.71411	15.0
860.37366	95.1
861.66626	132.5
864.24890	53.7
864.92847	112.2
865.60876	12.8
866.31238	12.3
867.49524	113.3
868.19299	140.3
869.20398	164.2
870.22461	111.1
871.53821	33.2
873.15405	1153.1	b (18) (2+)-NH3-P, b (18) (2+)-H2O-P
874.04968	220.3
875.28931	64.5
876.28687	18.8
877.36194	431.9
878.22705	351.7
879.29736	116.3
880.40869	19.8
881.86670	462.6	b (18) (2+)-P
882.87512	68.2
884.34094	173.3
885.69971	335.8
886.66528	933.9	b (17) (2+)-H2O, b (17) (2+)-NH3
887.49500	88.1
889.77600	7.5
890.45581	25.0
891.27966	70.9
892.22534	13.2
892.90417	82.1
893.51489	468.9	b (9) (1+)-H2O
894.39246	180.4
895.60168	913.9	b (17) (2+)
896.73450	196.3
897.87720	167.1
898.67920	101.4
899.92407	127.3
900.65723	49.9
902.14990	24.3
903.27393	165.8
904.16565	300.1
905.16345	228.9
906.33545	37.3
907.33496	62.8
908.17786	171.8
909.32532	88.8
911.48608	2503.8	b (9) (1+)
912.71777	2727.7
913.54663	1129.4
914.52502	61.1
915.47986	36.7
916.51855	582.7	[M+2H] (2+)-NH3-H2O-P
917.30566	444.8
918.23071	59.6
919.61560	66.0
920.74109	55.6
921.98608	1117.8	b (18) (2+)-H2O, b (18) (2+)-NH3
922.84277	538.4
924.35229	49.1
925.44629	2078.1
926.08008	2525.8	[M+2H] (2+)-NH3-P, [M+2H] (2+)-H2O-P
926.99780	305.3
930.98816	1219.4	b (18) (2+)
931.76331	513.1
932.56091	113.4
933.86267	579.5
934.70313	1669.4	[M+2H] (2+)-P
935.63037	1189.7
936.82629	22.3
938.02966	124.5
939.18262	163.8
940.02808	173.7
940.73450	85.3
941.53125	27.2
942.74597	64.3
943.35071	121.8
944.32104	74.3
945.35706	15.6
946.06836	76.4
946.68298	6.9
947.89209	154.8
948.73035	61.8
949.36438	39.4
950.25684	90.2
951.36792	203.5
952.32849	502.0
953.08325	744.0
953.92627	71.8
954.60693	30.8
955.52893	59.8
956.38586	327.8
957.13733	762.8	y (10) (1+)-P
958.37329	185.1
959.35034	100.6
960.45361	71.9
961.76050	94.9
962.55969	67.8
963.46484	121.7
965.64502	5857.6	[M+2H] (2+)-NH3-H2O
966.43457	1431.4
967.20105	192.0
968.26526	110.1
969.26538	59.8
970.76147	92.7
971.54419	8.7
972.15283	26.8
973.62915	181.2
974.82898	101.5
976.16992	42.5
991.99634	91.5
993.14185	48.4
996.46680	24.0
997.68506	14.8
998.37354	39.5
999.57214	3.3
1002.56433	5.5
1004.30469	21.8
1005.77185	25.5
1006.41785	32.9
1007.64221	11.6
1008.54297	76.9
1009.59900	21.6
1010.64111	12.4
1013.30298	32.3
1014.14355	10.6
1015.96448	61.2
1017.06958	10.8
1017.98486	39.7
1019.24976	48.3
1020.26074	22.4
1023.28625	6.6
1025.12305	27.6
1026.44702	12.4
1028.02881	35.7
1029.44531	8.5
1032.89636	49.8
1034.13879	5.1
1035.18542	25.7
1037.19299	366.0	y (10) (1+)-H2O
1038.30554	202.7
1039.38538	36.0
1040.40308	15.8
1041.62854	5.4
1043.39673	9.6
1044.32581	15.1
1045.74463	13.9
1047.62781	16.1
1048.38037	13.5
1049.07068	8.1
1050.04053	7.5
1051.21936	54.0
1053.16797	5.1
1055.27612	1729.8	y (10) (1+)
1056.27441	862.0
1057.35950	188.7
1058.39038	22.1
1059.65784	39.6
1061.26294	25.9
1062.35474	72.8
1063.39966	29.7
1069.40833	12.0
1071.33179	6.3
1075.79102	20.9
1078.48999	54.8
1079.46655	99.3
1080.26709	41.9
1082.00720	27.8
1082.72595	35.4
1085.47388	6.7
1091.54785	73.3
1092.52026	63.3
1093.57959	24.1
1094.66870	26.5
1096.72681	34.0
1101.61414	9.7
1102.59851	3.6
1103.57471	10.4
1106.11646	60.2
1108.29126	21.6
1109.58862	287.5
1110.61279	170.5
1111.41016	60.1
1112.42456	7.0
1115.01257	47.9
1116.04614	12.1
1120.43018	8.8
1121.75781	15.6
1123.51489	13.7
1125.31226	29.2
1126.45789	6.0
1127.42053	10.0
1129.58948	8.5
1134.17212	16.1
1136.22205	37.6
1137.63367	8.5
1138.88110	131.1
1139.52747	15.4
1140.65613	25.4
1142.24475	69.0
1143.51489	28.6
1144.21082	16.4
1145.05066	13.1
1146.53613	8.5
1147.46704	47.0
1151.18823	38.8
1154.82239	25.6
1156.29126	535.1	y (11) (1+)
1157.39270	291.8
1158.28760	73.6
1159.28174	19.6
1160.11108	10.5
1161.22644	114.6
1162.46838	38.7
1164.10437	7.2
1165.29297	17.7
1168.48804	44.0
1169.45105	6.0
1171.44189	37.6
1172.70288	12.9
1173.79578	9.4
1175.45996	7.9
1177.79138	234.0
1178.51270	691.6	b (12) (1+)-P
1179.46338	471.1
1180.44958	299.7
1181.40283	32.4
1188.30115	15.5
1189.49976	62.1
1190.60559	40.9
1192.35474	32.1
1194.37463	12.5
1196.63367	23.1
1197.31152	32.0
1199.83496	18.9
1201.73315	8.1
1203.40344	36.9
1205.40039	4.8
1206.92615	13.5
1209.51123	16.2
1212.66016	5.6
1213.60754	44.5
1214.96704	91.1
1215.84180	4.4
1216.67151	14.2
1218.56665	49.0
1220.25208	9.1
1221.72583	87.8
1222.42773	3.7
1223.38586	4.5
1225.35107	8.8
1226.20703	15.2
1227.01147	15.3
1230.08081	12.3
1231.20886	33.7
1232.43213	36.2
1233.93091	15.9
1238.96045	68.3
1240.00049	114.6
1240.76465	21.0
1242.71265	12.2
1244.35095	53.2
1246.32434	8.4
1247.76611	57.3
1249.63696	57.8
1250.70313	21.3
1254.04370	40.1
1255.32227	9.9
1256.40527	44.7
1257.43799	18.0
1258.45154	235.8
1259.48938	113.8
1261.49780	3.3
1263.43481	29.4
1264.50659	37.6
1265.21277	27.3
1266.39282	26.0
1267.36145	5.1
1274.14539	4.6
1276.36523	382.2	b (13) (1+)-P, b (12) (1+)
1277.43213	269.2
1278.50806	198.5
1279.18066	6.3
1280.46021	8.2
1281.62695	9.1
1282.44824	3.9
1283.09167	8.5
1284.86267	4.8
1285.91296	14.3
1286.95337	5.1
1289.71033	9.4
1292.61267	4.2
1293.40051	9.0
1297.58240	26.7
1302.02478	49.0
1303.60730	21.8
1304.44836	26.2
1306.51379	7.3
1307.24329	26.8
1308.68909	8.8
1309.51978	24.6
1311.33875	20.8
1314.66589	11.4
1316.86731	4.8
1318.54590	124.0
1319.43591	80.1
1320.73743	6.3
1325.55823	17.6
1326.32727	3.6
1327.51587	18.6
1328.63501	22.2
1329.98193	7.4
1332.56824	26.0
1336.32922	223.5
1337.45117	126.4
1338.40344	47.9
1341.35205	21.6
1343.73291	42.7
1344.70288	25.5
1345.38989	17.3
1350.28088	4.2
1352.31189	4.6
1354.28870	921.5	y (13) (1+)
1355.28711	447.5	b (13) (1+)-H2O
1356.38293	172.3
1360.46875	30.4
1362.12280	63.1
1365.31213	20.3
1368.09583	9.1
1370.60754	7.5
1373.43323	15.2
1375.07483	35.1
1376.19360	15.3
1376.99951	31.1
1377.67468	16.7
1378.57117	41.6
1379.75085	12.1
1380.51282	27.2
1385.16235	7.9
1385.82092	24.7
1386.65417	18.8
1387.58582	54.6
1393.77893	13.1
1394.77673	20.1
1395.45630	30.8
1396.90466	5.7
1398.25354	21.3
1399.67578	20.5
1402.36633	6.0
1403.56897	34.8
1405.12268	81.6
1406.23157	31.6
1407.16077	21.8
1408.73401	28.6
1413.67383	17.8
1423.10962	100.6
1423.71875	19.2
1424.65210	45.4
1425.65356	58.7
1426.58533	11.5
1427.70203	8.2
1434.78625	16.8
1436.39673	19.9
1439.17114	51.0
1439.88367	24.6
1441.28235	949.5	y (14) (1+)
1442.45251	429.7	y (15) (1+)-P
1443.81384	48.9
1445.71790	17.8
1447.32581	21.6
1455.49963	10.3
1456.32385	80.9
1457.51147	44.0
1458.57776	57.4
1461.77429	4.8
1462.62903	9.6
1463.51794	7.6
1464.42261	11.2
1465.65686	50.7
1466.70728	34.6
1472.40369	17.5
1473.44788	3.0
1474.87170	106.9
1475.62817	121.5
1476.74377	88.4
1478.62634	11.2
1479.41907	7.6
1481.87073	22.9
1487.85950	15.4
1491.47852	21.7
1494.80493	13.8
1499.48621	8.9
1501.01636	24.5
1504.80310	6.1
1506.39575	37.4
1507.72168	16.3
1512.84412	21.7
1514.83936	9.4
1519.85571	16.0
1522.54175	9.4
1523.48328	8.6
1529.65210	24.2
1538.38184	21.3
1540.01721	8.2
1540.71484	17.6
1541.61011	9.0
1543.80505	16.6
1558.70557	11.5
1561.35938	12.8
1562.27698	7.9
1563.75330	17.1
1568.55212	81.1
1569.80725	19.1
1575.79480	13.6
1580.32996	15.6
1585.84290	36.5
1587.07117	57.7
1587.92102	4.2
1593.78162	7.0
1595.03137	22.0
1602.98303	42.9
1603.67297	208.1
1604.62390	314.0
1605.47925	82.7
1606.46960	33.4
1617.11768	6.6
1618.48206	22.0
1619.40417	32.6
1623.01843	9.7
1623.90173	46.4
1624.70569	13.7
1626.45300	41.8
1641.32190	19.3
1641.94604	85.9
1642.69666	60.8
1643.58142	23.1
1644.45630	35.5
1645.46802	15.9
1647.78687	10.3
1649.89001	18.3
1657.41235	16.9
1660.56140	44.0
1661.54468	23.3
1663.01257	16.0
1667.48401	16.7
1669.44666	13.1
1675.48865	25.9
1681.62476	3.9
1688.76746	36.1
1689.76257	12.2
1699.21753	52.6
1703.74719	12.8
1704.40747	25.9
1706.60278	41.0
1715.50610	26.0
1722.76990	15.6
1723.56824	14.6
1724.43274	12.8
1732.76831	60.0
1733.84216	30.1
1740.61218	44.3
1741.45032	39.2
1742.45776	31.5
1773.62195	4.8
1790.47839	15.2
1800.47595	20.6
1802.72241	4.6
1820.49683	11.7
1824.72742	3.0
