# Supplementary material for: Phosphoproteomic Analysis of Platelets Activated by Pro-Thrombotic Oxidized Phospholipids and Thrombin
Source: PLoS One. 2014 Jan 6;9(1):e84488. doi: 10.1371/journal.pone.0084488 (PMC3882224; doi:10.1371/journal.pone.0084488)
Supplement: Annotated Spectra S3 — (ZIP) [file pone.0084488.s006.zip › KQELEEICHDLEAR_-22_2_84033.txt]

m/z	i	matches
168.80539	6.5
175.10510	40.9
177.06447	8.0
179.09323	2.7
185.26970	2.0
187.00195	8.7
195.13162	15.9
197.06331	17.5
199.30386	4.6
204.42073	3.0
209.76791	5.1
212.06339	11.3
215.04791	23.2
217.31305	18.1
219.01382	10.7
221.05934	23.8
222.34955	6.9
223.11639	7.4
227.42079	8.1
228.28711	10.5
229.43965	15.1
230.23004	20.2
231.16290	2.2
232.39546	6.4
233.16501	5.4
234.92331	11.2
239.16664	46.3
240.06837	24.8
241.12292	15.3
243.25337	4.5
244.62454	4.2
246.19434	513.5	y (2) (1+)
247.27370	58.6	b (6) (3+)-H2O, y (6) (3+), b (6) (3+)-NH3
248.64764	4.7
249.53862	9.4
251.36272	2.9
252.19182	12.9
253.38571	4.0
256.14197	4.2
257.35187	9.6
258.19354	14.9
259.27295	31.8
261.28448	8.8
265.27393	31.3
267.40436	18.3
271.28314	15.4
272.24420	10.1
273.84918	29.8
274.75488	16.5
276.80261	13.0
280.31366	24.1
284.93915	9.7
289.32678	22.2
291.43817	14.5
293.34998	4.2
295.97089	4.6
298.05524	38.9
302.14716	22.6
303.26892	3.3
306.27252	8.0
309.19342	35.7
313.34448	5.6
314.04120	18.4
315.32965	4.7
319.26770	15.2
320.97852	16.1
322.18500	5.4
325.20227	9.6
326.30096	7.3
327.39301	22.3
329.31934	27.7
330.22644	15.2
331.49109	6.8
333.78986	8.2
335.22064	14.9
340.29095	15.3
342.25623	2.7
343.43549	12.9
345.20020	7.4
346.64429	13.3
348.70416	23.3
350.25098	10.3
351.47797	7.6
353.04657	12.1
354.09058	14.0
355.33521	2.2
357.37262	15.3
358.03485	6.7
360.30750	15.2
361.49805	4.3
362.51160	68.4	y (6) (2+)-NH3
363.34467	80.8
364.48663	29.8
365.58978	3.7
368.35754	5.6
369.09625	19.4
370.29333	46.5
371.30139	79.8	b (6) (2+)-NH3, y (6) (2+)
372.30042	23.8
373.22217	2.9
374.18719	5.1
375.26501	60.7	y (9) (3+)-H2O, y (9) (3+)-NH3, y (3) (1+)
376.29187	19.4
377.35785	22.0
377.99725	3.3
379.40094	1.7
380.55151	4.9
381.20862	4.0
386.12317	11.2
387.01624	2.7
389.40015	7.5
390.21173	23.0
390.98425	22.7
392.50818	22.9
394.29108	10.1
395.11456	9.0
396.16132	8.1
397.09595	19.2
398.18347	4.9
398.82349	6.5
400.70898	81.4
401.38300	8.7
403.41565	4.7
404.04669	2.2
405.31689	30.1
409.58435	5.1
411.29437	46.4
412.49762	15.4
413.15308	19.4
414.21387	8.0
415.30951	11.4
416.39624	6.1
419.47009	5.5
421.10608	6.5
424.40100	26.9
426.37054	2.4
427.74670	8.0
428.38916	13.8
429.76923	15.9
432.14209	7.9
433.33435	28.1
435.25092	44.8
435.94257	2.4
436.55322	3.2
437.44531	4.4
438.45392	63.1
439.27722	18.6
441.03735	115.0	y (7) (2+)-H2O
441.84009	53.4
442.82745	17.8
443.97437	24.8
445.21051	16.9
445.96014	7.6
446.95245	2.9
449.18762	25.0
450.76465	167.8	y (7) (2+)
451.64642	28.5
454.04749	42.2
454.99316	122.9
456.47852	32.4
457.42670	21.3
458.55627	50.3
459.39063	3.5
460.85785	26.8
461.55334	30.3
466.21179	19.5
468.08270	26.6
469.95148	37.0
470.62982	47.3
471.33301	42.6
471.98120	19.7
473.32770	17.8
474.49493	15.7
475.62115	52.7
476.44531	147.7
477.44562	38.8
478.45245	31.5
480.29407	18.2
481.17004	74.1	b (4) (1+)-H2O
482.47925	21.8
483.17615	8.5
484.08490	22.6
485.26837	13.8
486.48566	17.6
487.67255	23.0
488.35352	250.3	y (4) (1+)
489.45593	67.7
490.48438	12.6
491.09076	14.3
491.79340	8.7
493.39166	33.9
494.18323	8.0
495.37616	44.0
496.27869	15.7
496.98785	46.1
499.28339	26.6
500.49567	32.2
501.16083	23.3
501.88342	9.8
503.22369	17.8
504.49792	6.7
505.40833	18.1
507.41583	181.8	b (8) (2+)-NH3, b (8) (2+)-H2O, y (8) (2+)
508.41156	40.8
511.12305	4.9
512.22693	13.4
513.31616	104.8
514.34235	25.9
515.24146	7.1
515.87067	37.4
516.92981	20.5
517.57086	20.7
518.70020	22.2
519.51617	49.2
520.78021	14.6
521.72772	26.7
522.68323	34.4
523.29083	9.2
524.44769	14.1
526.03827	133.3	b (13) (3+)-H2O
527.25684	35.6
528.21674	41.2
529.27533	29.4
530.28754	50.2
531.22449	11.4
532.79889	231.1	b (13) (3+)
533.54913	33.4
534.45636	19.3
535.26373	24.0
536.42847	10.6
538.91742	41.2
539.88080	5.5
541.30157	145.6
542.09320	300.6	y (13) (3+)-H2O, y (13) (3+)-NH3
543.07166	67.5
545.38831	58.3
546.29132	61.0
547.28741	84.2	y (13) (3+)
548.46088	53.9
549.51886	57.4
550.21307	31.5
552.05304	54.3
553.60052	38.4
554.73083	95.3
555.59088	37.7
556.56195	22.9
557.34930	37.7
558.13745	112.7
559.17596	156.0
560.38751	17.6
561.58533	122.2
563.09149	56.7
564.05115	129.2	y (9) (2+)-NH3
565.91595	53.0
566.81104	351.4
567.97357	71.5
568.96692	69.8
569.64624	83.3
570.30841	71.4
571.59399	381.0	y (9) (2+)
572.25323	380.4
573.13959	428.6
574.31793	78.3
575.42474	35.8
576.58270	60.4
577.39990	112.8
578.07727	114.4
579.30457	353.1	[M+3H] (3+)-NH3-H2O
580.24078	107.0
581.01434	66.0
581.63422	111.0
582.29541	68.2
585.40546	6.5
589.55591	479.5	[M+3H] (3+)-H
590.57294	48.8
591.94305	42.7
598.13947	17.0
599.20221	24.6
603.35028	164.3	y (5) (1+)
604.45392	101.2
605.32697	2.2
607.32288	23.1
608.37006	17.1
609.48895	8.1
611.29327	60.2	b (5) (1+)-NH3
612.00507	38.5
613.33929	29.4
615.50323	10.1
616.51526	9.0
617.24377	4.7
620.84564	29.8
623.46393	1.8
624.60449	17.7
625.79810	20.8
627.95642	97.2	y (10) (2+)-NH3, b (5) (1+), y (10) (2+)-H2O
629.31409	66.5
630.15302	25.0
632.72021	26.5
633.71967	94.0	b (10) (2+)-NH3
634.42310	77.9
636.27802	107.3	y (10) (2+)
637.03662	100.3
639.00171	10.8
640.47809	36.3
642.03180	208.6	b (10) (2+)
642.74481	61.1
643.49091	11.4
644.24146	5.8
649.22089	52.9
650.43610	4.0
651.22089	3.6
652.33228	27.2
653.73578	21.6
656.44257	27.5
657.27850	41.2
658.05450	4.6
664.79291	16.0
665.96899	38.8
668.06317	42.4
669.38544	29.7
671.82562	12.1
672.50006	10.6
673.45721	20.9
674.43829	6.9
675.81964	52.5
676.56097	36.7
677.52704	64.9
680.96301	1.8
683.63501	16.4
684.56866	52.7
685.49750	30.0
686.44116	26.8
687.56976	122.7
690.15118	31.9
691.27460	18.1
693.11456	60.2	y (11) (2+)
693.82556	121.1
695.36658	38.6
697.05035	20.5
698.53094	60.9	b (11) (2+)
699.39447	61.6
703.65912	34.4
706.23779	40.0
707.52856	32.8
708.73206	25.2
710.37439	24.5
713.70746	3.2
715.04767	5.0
717.50494	6.7
720.64948	17.6
722.42352	27.1
723.44904	36.2
725.00940	29.6
726.57404	5.4
727.30927	20.2
728.29840	24.9
729.18805	2.4
729.80951	19.5
731.09888	9.0
732.20074	12.1
733.13086	2.9
733.93707	2.0
734.72595	18.0
735.35126	11.3
738.38409	13.2
739.63483	105.3	b (6) (1+)-H2O
740.26215	179.7	y (6) (1+), b (6) (1+)-NH3
741.31293	181.1
742.46014	33.8
744.45532	29.6
745.75098	22.4
746.47687	57.0
748.68512	339.2	y (12) (2+)-NH3, y (12) (2+)-H2O
749.78223	44.1
752.60553	7.0
754.26019	203.2	b (12) (2+)-H2O
754.97882	277.5	b (12) (2+)-NH3
755.59351	1.4
757.56317	659.1	y (12) (2+), b (6) (1+)
758.44659	110.1
759.10870	36.0
760.59149	7.2
763.09204	1159.3	b (12) (2+)
763.88324	231.5
764.64801	9.1
765.97797	3.8
767.14679	6.5
768.15912	50.3
768.81464	8.5
771.71362	2.9
772.57861	10.8
774.06262	12.4
779.76422	10.9
781.80121	62.9
783.11652	24.0
784.37097	11.0
785.34613	9.2
789.90466	62.5	b (13) (2+)-NH3, b (13) (2+)-H2O
791.25867	21.6
793.19696	23.1
794.43610	15.6
795.58881	23.0
798.32440	41.1
799.38452	52.1
800.26636	45.1
800.93671	9.8
803.09991	9.2
804.62970	45.5
807.39642	14.7
809.54010	17.5
810.32831	12.7
810.97797	4.2
812.76898	669.7	y (13) (2+)-H2O, y (13) (2+)-NH3
813.69098	921.2
814.83551	9.4
815.47839	7.4
817.22699	14.7
818.18024	19.3
819.08496	9.4
819.71356	17.7
821.73328	789.6	y (13) (2+)
822.69574	158.8
823.84149	43.3
824.93512	14.5
826.36334	45.5
827.91321	17.4
833.30884	5.1
834.93164	36.7
836.16779	6.3
839.27100	23.0
839.98016	16.0
846.97681	3.8
848.33832	18.7
849.28778	20.7
850.16772	2.2
852.24664	7.4
853.16998	12.0
854.35303	6.9
857.38232	4.4
858.13336	2.6
870.38629	32.7
871.48053	34.4
879.61768	18.0
880.39594	10.8
882.23822	11.2
884.54858	15.1
885.36346	11.2
887.04590	10.6
889.32178	2.4
893.35236	7.6
895.88086	6.2
897.04126	8.2
900.40015	133.7	y (7) (1+)
901.60443	50.5
902.53705	30.0
907.37891	4.6
908.56744	23.1
909.54352	23.4
910.47675	33.1
917.16162	11.4
922.39600	22.5
923.48065	2.7
928.92023	5.1
930.45563	2.2
931.36523	2.9
935.09943	19.6
939.61914	7.8
941.55151	4.8
947.65265	4.4
950.51733	4.0
966.96991	23.6
968.42706	4.0
975.44629	16.8
982.77045	9.5
995.35162	17.5
1002.11871	4.2
1004.22559	10.5
1006.19086	15.0
1013.58789	5.3
1014.35229	5.2
1015.42596	37.4
1022.29449	6.9
1024.28882	4.4
1026.63379	7.3
1027.67065	29.7
1030.45593	70.6	b (8) (1+)
1031.60303	69.4
1032.46350	21.2
1040.38184	16.5
1051.59082	11.6
1073.10645	3.1
1075.26343	27.5
1076.74463	7.9
1080.54614	3.1
1098.67004	11.6
1123.36353	5.2
1124.60437	5.6
1132.83875	15.6
1137.58081	4.7
1138.43677	9.0
1139.36963	8.9
1143.61328	11.7
1154.15454	4.3
1155.56836	12.8
1157.10913	10.7
1159.53613	4.4
1164.17053	5.9
1174.36169	11.9
1215.70911	3.2
1234.55383	3.6
1249.27307	6.7
1251.60022	13.3
1253.29529	9.1
1264.30957	10.5
1266.40076	2.2
1268.60437	60.3
1269.46509	6.6
1273.29724	5.4
1323.98230	2.2
1339.93103	5.8
1347.54370	5.8
1358.22729	19.5
1359.72156	8.5
1368.97021	8.2
1379.07739	8.6
1379.79724	19.6
1380.51245	15.9
1381.48987	5.4
1385.45081	8.2
1407.20483	3.1
1467.80823	16.9
