# Supplementary material for: Phosphoproteomic Analysis of Platelets Activated by Pro-Thrombotic Oxidized Phospholipids and Thrombin
Source: PLoS One. 2014 Jan 6;9(1):e84488. doi: 10.1371/journal.pone.0084488 (PMC3882224; doi:10.1371/journal.pone.0084488)
Supplement: Annotated Spectra S3 — (ZIP) [file pone.0084488.s006.zip › KQELEEICHDLEAR_-23_2_85536.txt]

m/z	i	matches
170.01718	2.1
171.67918	10.1
175.14871	16.4
177.09164	89.5
184.38113	4.7
194.91818	3.6
195.53000	2.6
199.13226	8.3
211.12189	19.8
216.41872	18.1
217.04633	6.7
218.88287	14.7
221.17357	98.9
223.15652	5.2
227.00040	13.9
227.98502	6.2
229.33159	14.6
232.35287	12.9
232.98109	7.9
235.21561	13.6
238.15848	4.9
239.40324	17.5
240.19946	10.1
243.99274	10.8
246.27286	182.7	y (2) (1+)
247.38217	26.0	b (6) (3+)-NH3, b (6) (3+)-H2O, y (6) (3+)
249.34007	8.3
251.13548	14.2
253.19284	4.6
254.14345	14.3
255.71181	4.6
256.97174	8.3
258.04138	28.5
265.13666	40.6
267.04907	19.2
269.41293	4.4
271.29517	19.3
273.22427	6.3
280.35623	7.5
282.43872	16.6
283.26898	14.5
284.19412	7.8
285.25049	17.0
287.37628	4.9
293.08487	7.0
294.47577	8.1
295.31204	22.4	y (7) (3+)-NH3, y (7) (3+)-H2O
299.10663	14.9
300.57446	12.1
306.36340	12.1
308.29718	26.8
309.10651	28.8
311.65970	4.6
314.70316	28.1	b (5) (2+)
318.42041	12.9
320.26691	18.9
327.12640	16.4
328.25342	12.6
335.61615	20.4
340.98743	3.9
341.85986	7.0
348.21753	4.9
351.38025	8.0
353.06561	65.9
353.96448	20.4
355.34058	10.9
355.97540	20.2
358.14551	14.2
359.33307	11.9
363.29639	9.3
364.25305	31.3
365.49518	18.6
368.61987	5.7
370.87854	186.2	y (6) (2+), b (6) (2+)-NH3, b (6) (2+)-H2O
373.43207	2.3
375.15845	16.2
376.34448	16.1
377.91394	17.5
383.75336	12.2
384.50317	6.8
385.70654	24.2	b (3) (1+)
387.26086	3.4
390.01715	11.3
395.05225	20.6
396.50775	8.6
397.12042	7.0
398.98132	5.4
401.31348	20.1
404.57257	5.9
405.24738	10.6
408.12103	13.9
409.00067	11.8
410.24414	25.6
413.27747	23.7
414.40521	33.4
415.30194	7.4
417.01025	8.2
419.37653	21.1	y (10) (3+)-NH3
420.53375	29.4
421.49890	4.4
422.35370	40.2	b (10) (3+)-H2O, b (10) (3+)-NH3
423.08252	11.1
424.48108	7.3
427.14044	22.7	b (7) (2+)-NH3, b (7) (2+)-H2O
429.27484	11.4
431.05902	4.1
432.41040	13.7
435.98499	11.3
437.57440	9.9
438.96698	13.9
439.98407	7.8
441.15820	32.0
442.25830	71.8	y (7) (2+)-H2O, y (7) (2+)-NH3
443.02954	46.4
443.87354	13.7
445.37750	11.6
450.85614	69.8	y (7) (2+)
452.21686	22.7
453.57196	15.4
454.58588	45.8
455.77185	44.1	y (11) (3+)-NH3, y (11) (3+)-H2O
457.01001	34.3
458.19043	59.3
459.27502	56.5
460.18701	65.6	b (11) (3+)-H2O, b (11) (3+)-NH3
461.13977	35.6
461.82245	17.9
465.10706	17.6
466.34784	8.3
467.78876	50.6
469.06720	4.9
470.17151	25.3	y (4) (1+)-H2O
472.21240	45.5
473.13477	3.8
475.46350	14.4
476.29327	9.5
477.63593	68.1
478.80896	44.2
480.52411	39.9	b (4) (1+)-H2O
482.06335	24.1	b (4) (1+)-NH3
483.13318	33.0
485.19928	29.3
486.29694	4.9
487.35913	8.5
488.40820	42.7	y (4) (1+)
489.36084	27.3
491.33319	14.1
493.08075	4.4
494.21039	4.4
495.38959	19.6
496.14215	19.5
503.27167	127.2	b (12) (3+)-H2O, b (12) (3+)-NH3
504.42328	12.8
505.19354	53.0	y (12) (3+)
506.16388	8.0
507.08722	65.4	b (8) (2+)-H2O
507.95819	97.6	b (8) (2+)-NH3, y (8) (2+)
510.62006	35.0
511.49139	55.4
513.26556	55.9
514.02838	6.9
515.19745	12.4
516.55383	35.6
517.48077	39.0
518.36792	11.3
519.29315	9.6
520.91888	47.6
522.05377	3.3
523.73676	15.3
525.66693	41.5
526.64032	50.0	b (13) (3+)-NH3, b (13) (3+)-H2O
528.32977	15.2
529.38080	5.1
530.26080	4.2
531.38226	18.8
532.43927	194.0	b (13) (3+)
533.27911	62.1
534.14825	11.3
535.55573	11.9
536.49072	51.3
537.71893	3.1
538.77576	3.4
539.68207	9.6
541.18323	139.5	y (13) (3+)-H2O
542.19110	49.5
543.04456	92.4	y (13) (3+)-NH3
544.36993	39.9
545.25641	43.8
546.41693	204.8
547.25800	83.9
548.54913	109.7	y (13) (3+)
550.17249	9.3
552.35187	10.9
553.37799	11.8
554.56891	29.4
555.62225	22.7
556.38794	37.0
557.62103	145.2
559.29327	170.3
560.19598	19.3
560.97638	4.1
561.74506	100.1
562.81891	101.0	y (9) (2+)-H2O, y (9) (2+)-NH3
564.06256	34.3
564.91461	3.8
567.19196	331.8
567.99487	24.0
569.14807	45.4
570.01984	56.0
570.77209	12.0
572.30542	419.0	y (9) (2+)
573.42847	338.4
574.68842	71.1
575.64301	79.1	b (9) (2+)-H2O, b (9) (2+)-NH3
576.57397	67.9
577.69635	17.7
578.97980	148.0	[M+3H] (3+)-NH3-H2O
580.07361	254.6
581.45709	207.1
582.61957	73.6
590.60699	75.1	[M+3H] (3+), [M+3H] (3+)-H, [M+3H] (3+)+H
591.88361	6.5
592.77789	7.5
594.33051	6.7
595.21814	26.1
603.43225	37.8	y (5) (1+)
605.56427	13.5
608.06317	42.4
608.79694	11.3
611.01837	21.1	b (5) (1+)-NH3, b (5) (1+)-H2O
612.24384	8.0
613.11945	13.2
614.04791	2.6
614.97363	14.7
616.18414	33.4
621.59283	20.3
622.96466	3.1
625.00555	14.9
627.52478	51.1	y (10) (2+)-H2O, y (10) (2+)-NH3
628.90448	29.4	b (5) (1+)
632.42084	6.7
633.37982	3.9
634.86127	23.1
635.57220	20.2
636.83868	20.6
637.73676	17.6
638.57733	21.7
639.51300	21.1
642.12256	31.8	b (10) (2+)
642.74030	20.8
643.66852	7.8
645.93414	36.8
652.26569	16.4
655.20392	7.8
662.29718	15.7
664.23767	23.3
665.37811	9.6
666.25208	10.9
668.85577	10.3
669.47766	26.7
670.70447	59.9
674.55530	15.8
676.66339	19.2
678.98578	20.6
680.03180	14.0
684.26691	30.8	y (11) (2+)-NH3, y (11) (2+)-H2O
687.86603	35.2
688.48810	14.2
689.22528	39.0	b (11) (2+)-NH3, b (11) (2+)-H2O
690.04926	8.5
691.27350	41.4
693.26074	82.2	y (11) (2+)
694.23730	26.0
696.29315	13.4
697.55359	15.0
698.46594	59.1	b (11) (2+)
699.42865	44.9
700.18262	4.3
701.67242	3.1
704.00146	22.1
707.33765	13.2
708.99945	20.5
713.60388	27.1
714.22656	5.8
716.47571	6.2
721.29669	25.6
724.14838	62.5
725.70776	16.0
727.06165	5.4
727.78790	32.8
729.67303	71.8
735.44250	13.7
738.48523	39.8
740.40240	150.6	y (6) (1+), b (6) (1+)-NH3
741.43561	56.8
742.69965	24.0
743.47223	14.7
745.01312	8.2
746.97491	41.1
747.63477	16.9
748.42316	34.9	y (12) (2+)-H2O
749.23486	79.7	y (12) (2+)-NH3
750.10608	40.0
751.54144	11.3
753.51105	20.7
754.61310	87.5	b (12) (2+)-NH3, b (12) (2+)-H2O
755.76190	54.0
757.36340	211.3	y (12) (2+), b (6) (1+)
758.47668	233.6
759.36987	13.7
759.97076	3.9
763.09589	390.6	b (12) (2+)
764.01886	170.3
764.77356	6.4
765.43549	12.5
768.38879	41.2
770.78192	41.0
772.69720	28.9
773.96014	12.4
776.21094	14.7
778.25970	7.8
784.34546	12.8
785.80017	3.3
788.01166	19.8
789.01495	16.4
797.44672	18.8
798.59943	5.7
799.97412	22.5
804.20972	19.3
807.42560	12.3
810.55237	32.8
812.94843	307.9	y (13) (2+)-H2O, y (13) (2+)-NH3
813.83344	101.0
814.48029	94.4
816.34741	32.1
818.12000	2.6
821.46484	221.1	y (13) (2+)
822.42706	226.4
823.43793	25.4
824.75519	21.1
826.68500	13.3
828.62042	46.0
830.70917	13.7
831.94781	9.5
843.54999	40.2
846.51294	18.3
853.26093	26.0	b (7) (1+)-NH3
854.63312	17.8
856.43433	8.6
870.28082	51.0	b (7) (1+)
871.62823	16.0
872.67218	21.3
873.57159	10.6
876.90045	27.0
877.51935	25.2
882.50690	4.7
883.32056	9.8
884.46222	14.2
893.42462	27.7
895.87274	9.5
897.39386	34.2
900.21411	28.1	y (7) (1+)
900.82843	8.8
901.94067	16.9
903.51563	4.1
907.42480	38.4
914.99030	6.2
915.60431	4.9
919.63861	13.7
921.52094	4.6
928.02539	15.5
930.29321	29.5
936.51239	9.2
938.86255	15.2
940.47559	13.7
942.21368	5.2
967.79828	4.2
969.05939	18.3
975.93726	6.2
995.88623	21.6	y (8) (1+)-H2O, y (8) (1+)-NH3
1004.21533	3.1
1013.33691	26.7	y (8) (1+), b (8) (1+)-NH3
1015.49286	7.6
1026.31982	9.5
1030.48315	9.5
1031.37573	25.7
1036.54517	12.1
1040.96289	5.2
1047.29993	13.5
1049.66394	19.9
1074.67004	11.5
1079.48523	7.0
1087.20752	15.0
1139.39197	20.2
1142.63965	13.1
1143.58911	8.4
1156.49561	6.0
1174.63928	8.8
1207.57751	6.1
1247.70215	3.1
1268.25952	9.9
1271.48499	9.3
1274.46399	2.8
1340.43335	3.1
1351.57727	10.5
1379.39917	16.2
1381.29578	7.2
1385.71057	20.4
1399.69946	13.4
1467.62048	18.8
1470.08630	14.4
