# Supplementary material for: Phosphoproteomic Analysis of Platelets Activated by Pro-Thrombotic Oxidized Phospholipids and Thrombin
Source: PLoS One. 2014 Jan 6;9(1):e84488. doi: 10.1371/journal.pone.0084488 (PMC3882224; doi:10.1371/journal.pone.0084488)
Supplement: Annotated Spectra S3 — (ZIP) [file pone.0084488.s006.zip › KQLLSQMEEKEEQYK_-24_2_59249.txt]

m/z	i	matches
213.22049	2.9
222.32848	12.1
226.08948	5.3
226.83536	6.3
229.30414	6.4
233.31927	7.9
240.33084	21.7
241.16052	48.2
242.20323	2.7
247.04141	18.4
250.37738	2.1
258.58368	27.0
259.33984	32.3
260.16766	28.2
264.90112	21.5
301.17725	5.5
312.37805	6.2
313.24011	8.0
318.98663	5.0
322.33710	25.1
323.71497	4.2
324.36316	6.0
331.56250	13.9
332.61322	11.5
352.14935	22.8
354.40326	5.7
356.05798	4.9
364.28046	2.6
369.29712	11.0
370.16943	89.4
371.22394	7.5
372.44427	3.6
373.05908	3.6
374.47314	65.9
378.35248	21.7
381.48486	35.9
384.48279	4.2
387.88165	17.9
408.24518	7.7
409.14453	3.5
421.65295	44.7
439.96149	8.5
443.12915	27.1
445.66681	35.2
450.53564	6.3
451.35858	8.6
452.22144	13.0
453.32898	22.0
454.48395	13.2
455.43439	21.1
458.34198	10.0
461.37122	67.8
462.34479	22.5
463.50317	11.7
466.77051	5.5
475.46991	7.0
477.48218	1.8
481.07715	3.5
483.21899	32.5
484.23309	4.8
494.18610	4.9
497.85736	29.3
499.24139	34.6
500.55127	11.1
501.27020	3.6
502.82428	25.0
507.74011	29.8
510.22772	10.0
514.82806	23.2
516.89185	47.0
518.30463	163.5	y (3) (1+), b (12) (3+)-H2O, b (8) (2+)-H2O, b (12) (3+)-NH3
519.42963	121.3
524.39215	248.9	y (8) (2+)-H2O-P, y (8) (2+)-NH3-P, b (12) (3+)
525.10309	22.2
527.86194	31.5
530.55554	11.8
537.41870	4.8
539.98102	1.8
541.23248	22.9
542.12274	69.0
543.94592	24.1
545.79364	12.1
547.59479	8.3
548.47028	17.9
550.17859	19.9
551.72626	56.2
555.76801	2.0
556.60449	2.3
557.47406	11.9
559.13776	20.6
560.00232	69.3
560.94543	1119.2	b (13) (3+)-H2O, b (13) (3+)-NH3
563.93402	18.0
564.78143	8.2
565.69269	12.4
567.47809	47.0
569.56335	57.1
572.48694	22.3
574.05096	28.9
576.44257	49.6
577.38141	42.7
578.42963	10.6
579.24243	37.4
580.32257	20.5
581.55817	259.6	b (14) (3+)-2P, y (14) (3+)-H2O-2P, y (8) (2+)
582.72235	86.4
584.00385	33.8
585.55634	11.5
587.53290	20.5
590.43988	2.5
591.19617	7.8
592.15735	154.5	b (9) (2+)
593.24066	13.4
594.53290	16.3
595.35925	17.4
598.59259	66.1
599.61151	1.6
600.50146	13.7
601.37103	52.5
602.30206	4.0
603.11224	42.6
604.31989	132.5
605.40350	10.9
606.96033	32.2
607.90009	22.2
610.03558	94.2
610.82587	61.8
611.63361	28.0
613.99054	4.4
617.91284	5.2
618.94293	13.2
619.90912	15.9
620.92426	39.5
622.39813	3.3
623.78870	38.5
625.38593	39.6
626.36847	23.9
628.08881	55.3
629.14630	52.0
630.31506	15.5
631.20135	20.2
632.21564	9.5
632.85382	48.4
633.68109	4.2
636.11066	7.6
637.16931	17.2
638.95990	144.6
639.66968	14.1
641.26086	24.2
641.94818	17.8
643.23804	21.6
644.37616	15.7
645.43085	102.5
646.56183	215.5	y (9) (2+)-NH3, y (4) (1+), y (9) (2+)-H2O, b (10) (2+)-H2O
647.36597	208.6	y (14) (3+)-H2O, b (10) (2+)-NH3, b (14) (3+), y (14) (3+)-NH3
648.16486	192.7
649.21466	96.7
650.12939	12.2
651.46295	50.0
652.66217	21.1
654.10785	118.2
655.88843	366.2	y (9) (2+), b (10) (2+)
656.66638	321.7
657.55725	130.4
658.70648	13.8
659.38037	66.7
660.24878	86.5
660.92670	25.8
661.75592	18.5
662.36395	11.0
662.96783	856.2	b (11) (2+)-H2O-P, [M+3H] (3+)-P, b (6) (1+)-NH3-P, b (11) (2+)-NH3-P, b (6) (1+)-H2O-P
663.80878	161.3
664.74292	56.8
666.17548	51.0
667.30042	443.0
668.06512	59.3
669.07538	70.4
670.10370	36.6
672.12872	172.6	b (11) (2+)-P
673.13043	165.3
674.25854	142.4
675.25854	108.8
676.05634	237.6
676.69647	531.9
677.67407	224.6
678.67767	646.3	y (5) (1+)-P
680.37518	719.6
681.09161	1823.5	b (6) (1+)-P
682.35065	546.4
683.10822	3055.8
684.26434	390.1	[M+3H] (3+)-NH3-H2O
685.52722	25.1
686.44373	148.5
687.26990	817.6
688.25909	44.7
689.04993	21.7
690.03790	18.1
693.03522	7.1
694.11273	3.2
695.86987	36.1
696.81281	23.8
700.00354	5.3
701.09283	22.6
702.27271	26.9
703.35437	7.8
704.06445	6.8
705.43762	12.5
711.68317	84.7
712.35376	1.5
717.93439	9.3
718.69952	21.1
719.47247	46.7
720.52466	277.2	b (11) (2+)
721.25641	118.3
722.00519	99.0
722.61249	7.7
725.32483	37.9
732.68475	45.2
733.53351	17.9
735.33112	23.6
738.47662	17.2
739.13751	4.2
740.22491	30.1
743.73883	34.5
750.21643	35.4
750.88995	5.6
753.51459	24.1
757.00385	14.5
758.37177	53.3
759.55963	26.0
762.24628	180.1
762.96930	51.2
763.58856	67.1
764.73828	16.3
767.44281	23.3
769.63806	4.9
770.83160	6.4
772.05042	2.5
774.42615	43.9
775.40399	36.5
776.32935	128.6
776.93402	11.3
780.51202	2.9
782.16107	4.8
785.11700	395.2
785.82123	395.4	b (12) (2+)
786.48895	173.5
789.33899	4.2
792.85870	6.9
793.80682	15.5
796.32318	2.9
797.52228	2.7
800.29694	66.2
801.97638	29.1
803.93939	21.8
805.33453	17.0
806.16779	6.4
809.95123	56.9
810.67371	53.7
811.39624	38.5
813.04773	70.5
814.25171	90.5
815.80060	19.8
823.32745	2.5
824.38202	15.2
825.52185	75.1
826.48383	17.1
827.34570	41.7
829.25214	8.5
831.61005	7.1
834.64374	46.4
835.67731	121.9
836.55560	42.9
838.81665	29.3
841.43787	216.3	b (13) (2+)-NH3
842.37885	50.8
843.33521	18.2
845.48840	7.3
846.43048	26.3
847.53839	33.6
848.19141	18.6
850.01904	254.5	b (13) (2+), y (12) (2+)-H2O, y (12) (2+)-NH3
851.08270	85.2
852.07123	29.9
853.08643	29.9
854.12335	50.3
855.36719	26.0
856.80389	48.0
857.99139	4.1
859.05060	7.7
860.28845	11.7
861.33441	18.6
862.35779	49.6
862.96729	12.8
864.28583	15.4
865.00513	19.8
866.51508	17.4
868.19708	85.2
869.26385	19.8
872.73468	35.7
873.96893	484.3	y (14) (2+)-NH3-2P
875.09943	29.6
879.22266	163.5
880.32568	249.3
881.80957	11.7
882.87451	22.2
883.57819	6.0
886.28143	29.7
887.03638	13.9
888.50140	17.1
889.78558	6.0
891.67352	152.7
892.56976	3.9
894.81598	22.2
896.50928	68.9
897.21295	18.3
897.90497	6.6
903.20758	19.3
904.42407	56.3
905.14716	61.8
905.94733	109.7
906.68878	1.8
907.72363	67.7
908.58423	8.3
909.52032	9.5
910.74341	43.3
914.05096	193.3	b (14) (2+)-NH3-P
914.99799	62.1
915.81195	15.3
916.64923	16.7
920.89838	9.5
923.71344	26.7
925.45538	105.9
926.34186	28.5
927.49164	11.6
928.24420	12.9
937.35016	2.0
941.54462	6.4
946.42163	11.0
947.82025	10.4
951.08954	6.2
951.97089	11.3
952.82587	57.6
953.82062	4.0
957.20758	9.3
958.48877	22.1
961.75763	5.9
964.46954	4.6
966.05597	6.9
966.68085	5.8
968.66742	7.5
970.54315	108.9
971.36133	93.0
972.04633	8.9
976.36346	3.8
983.30292	6.6
990.38007	15.0
992.48114	18.6
993.23779	27.6
997.49152	14.1
1000.20508	6.0
1008.27692	4.1
1014.33514	14.2
1015.54022	31.0
1017.15674	32.4
1019.13739	7.4
1022.25568	18.8
1023.52289	16.8
1024.64771	6.4
1030.36646	23.5
1032.56970	36.4
1033.40723	39.9
1034.11694	82.5
1035.81909	10.0
1037.34570	22.1
1039.13086	18.4
1039.81519	10.2
1043.49255	25.0
1049.38916	4.5
1050.17847	8.2
1052.65540	22.0
1054.33838	43.2
1055.47559	18.7
1056.29492	16.2
1064.32861	7.0
1075.20898	24.1
1079.50354	34.7
1082.02649	6.5
1083.77295	6.7
1092.15430	6.1
1093.60486	7.9
1094.72290	12.1
1101.97632	14.7
1118.49719	17.0
1123.61743	4.4
1126.59668	3.6
1134.45117	34.8
1136.38794	10.7
1139.67822	4.9
1142.82117	9.8
1144.00439	20.6
1148.87793	8.8
1150.30737	34.8
1151.35962	8.1
1152.32019	23.5
1153.00781	11.0
1157.62097	6.7
1161.35107	73.9
1162.51282	63.3
1166.28857	6.3
1175.32739	4.4
1176.20142	8.2
1178.45190	33.8
1196.24255	40.6
1197.06860	4.8
1197.83032	22.9
1200.24731	7.5
1203.22351	9.2
1204.44482	15.8
1209.75061	11.7
1211.50330	11.9
1232.49475	4.2
1247.73767	8.8
1265.63367	3.8
1312.23645	4.0
1322.20105	3.8
1325.49609	30.2
1331.94714	13.0
1421.55554	8.9
1437.25232	6.9
1440.37439	24.9
1442.11304	20.2
1458.55676	11.8
1533.14624	3.3
1540.92517	10.0
