# Supplementary material for: Phosphoproteomic Analysis of Platelets Activated by Pro-Thrombotic Oxidized Phospholipids and Thrombin
Source: PLoS One. 2014 Jan 6;9(1):e84488. doi: 10.1371/journal.pone.0084488 (PMC3882224; doi:10.1371/journal.pone.0084488)
Supplement: Annotated Spectra S3 — (ZIP) [file pone.0084488.s006.zip › KQSLGELIGTLNAAK_-6_2_110837.txt]

m/z	i	matches
239.22429	263.0
240.21912	73.9
241.33905	44.5
246.44386	18.2
256.28015	32.3
257.18332	155.3
258.21350	18.2
259.07953	55.9
264.67871	92.5
266.30707	111.8
274.26218	36.8
277.92075	7.9
280.29416	25.0
281.06912	8.1
283.36670	16.2
286.16278	47.8
289.29416	239.2
291.26382	91.2
292.12808	26.1
294.14081	102.0
296.34238	143.3
298.17691	33.7
304.18115	45.3
308.12915	108.7
309.19751	124.6
310.25952	146.3
312.20685	16.7
319.32043	29.6
321.89447	89.0
323.19394	33.9
324.06174	28.6
325.25256	56.6
326.12109	414.6
327.12961	25.1
329.42639	9.9
330.52277	81.3
334.14630	31.5
336.32898	39.2
339.36047	13.0
342.29828	169.0
346.06500	21.4
347.34253	52.1
351.13916	112.7
353.03497	12.0
355.92401	45.5
358.31464	17.3
359.15820	40.0
363.12378	15.1
372.35712	69.2
373.24298	55.4
374.02979	18.2
375.32950	15.1
379.40662	10.1
380.43225	36.0
383.42212	25.0
385.21033	101.7
386.53571	95.6
387.33380	30.5
391.37054	15.1
394.24713	166.2
395.24158	129.2
396.41431	83.6
399.12653	7.8
402.63202	86.2
403.40656	169.0
404.62854	34.3
405.31464	117.7
406.45746	51.6
411.18945	30.2
412.15118	28.5
413.27258	170.4
415.20984	16.1
417.22461	6.8
420.14575	35.5
421.36182	108.3
422.16638	437.7
423.25739	96.9
424.34875	29.7
425.16418	30.9
432.44647	62.8
435.81024	20.3
439.33600	578.0
440.65796	83.2
441.37592	42.4
444.38696	17.2
449.25757	76.9
452.25879	32.2
454.10168	68.5
456.11011	44.9
456.96582	28.3
458.33441	41.2
458.94983	108.1
461.36285	129.7
462.41895	26.6
463.89569	18.3
465.98859	43.6
469.10803	27.1
470.43622	58.4
471.21423	101.9
472.30762	131.8
473.96906	100.8
474.65948	137.8
479.93848	114.2
481.23096	52.3
482.33685	24.4
483.61792	14.1
484.52216	26.1
485.39990	29.2
487.71936	39.6
492.21649	26.2
493.38525	343.7
496.45532	237.4
497.27338	127.5
498.51563	37.9
499.44098	34.5
500.48468	44.3
502.05334	74.9
504.32001	21.1
505.11243	8.9
509.38885	45.8
510.28778	33.3
511.03949	9.9
516.34833	207.7
517.40302	103.3
518.21594	54.0
519.35913	38.6
521.09802	61.5
522.55756	16.7
525.32458	196.3
526.18890	46.9
528.06848	164.3
529.21503	40.5
530.43170	42.2
531.48944	37.4
535.50677	41.7
536.89819	93.3
539.35217	71.9
542.17297	75.8
543.00305	60.0
544.53973	67.7
546.39539	76.6
551.17828	75.3
551.86157	62.6
554.22125	127.6
555.16962	45.9
556.72528	179.2
557.53406	21.7
558.44550	88.6
559.24323	30.7
560.14893	38.3
560.75385	44.5
562.56360	148.7
565.77289	66.7
567.79248	25.6
574.33667	59.6
576.39185	146.7
577.14545	48.1
577.90698	126.0
578.90619	19.4
580.36859	18.3
582.36066	138.8
583.34424	68.6
584.39142	50.1
585.26678	32.8
586.69775	78.3
588.30817	13.0
588.95551	17.2
590.88306	26.5
593.14355	295.8
594.43646	107.0
595.37384	361.8
596.51172	126.2
597.53717	119.3
598.40936	182.4
599.58771	32.3
600.55951	152.8
601.88007	25.2
603.30768	66.5
605.45050	29.2
606.20990	38.6
607.44110	81.6
608.29980	55.6
609.41046	201.3
610.36420	94.7
611.41772	29.7
612.47919	102.6
614.21985	20.3
616.66437	74.4
617.40076	227.6
618.36993	52.4
620.23322	115.3
621.53961	76.2
624.76898	379.2
625.49194	287.3
626.35529	49.7
627.21283	97.6
628.49573	176.7
630.37708	84.4
632.28784	69.3
634.78558	125.5
635.64142	130.8
636.87964	148.6
637.60028	44.8
638.65741	156.1
639.47607	41.9
640.52545	38.7
641.38434	30.5
646.30786	89.7
647.30939	47.9
648.11920	67.8
649.74158	82.6
653.10468	196.8
654.64825	404.7
655.73438	52.9
656.35236	541.0
657.43719	296.2
658.36194	11.0
659.29535	71.6
661.47650	87.2
663.03046	195.4
663.73151	37.1
665.41095	144.6
666.48285	47.8
667.38330	336.8
670.34485	69.9
671.31781	131.3
672.36353	51.1
674.37030	3886.3	y (7) (1+), y (13) (2+)-H2O
675.46088	1238.6
676.74872	140.6
677.91974	83.8
680.43109	44.8
681.30280	302.3
682.01428	275.1
683.02850	236.9
684.06317	203.7
685.70709	75.8
686.41327	115.0
688.14459	395.0
690.01447	1017.7
690.72345	198.6
691.34003	33.4
692.48431	301.2
694.31909	26.9
695.34900	187.4
696.14764	39.2
697.42676	53.7
699.07080	1135.2
699.93085	98.9
701.69342	234.4
703.38690	260.3
704.73438	91.5
705.43329	86.2
706.28381	82.4
707.74066	112.7
708.75647	23.5
709.79608	398.7
710.51599	101.2
711.59650	195.3
712.28046	18.4
713.31866	47.3
714.22205	113.3
715.41669	89.4
716.90143	60.5
719.06799	209.8
720.12170	280.0
720.96106	182.2
722.10101	179.3
723.23492	849.6
724.16302	532.5
725.54449	342.1
727.95746	331.9
728.56226	145.3
729.57715	124.9
730.41156	149.8
731.38873	382.0
733.96039	24.5
735.06781	229.5
736.44312	236.8
738.64215	583.3
739.42291	459.9
740.30518	637.7
741.61127	152.7
742.22107	89.2
745.34338	356.1
746.02606	411.5
747.18353	146.4
748.00439	837.0
748.70490	143.1
749.99738	299.3
751.77826	98.0
752.86194	152.4
753.82623	2584.9
754.58734	5643.3	[M+2H] (2+)-NH3-P, [M+2H] (2+)-H2O-P
755.52936	453.6
756.90741	146.1
757.82770	348.6
758.68121	139.9
760.08044	154.6
760.95972	147.7
763.08905	35198.4	[M+2H] (2+)-P
763.98688	5498.8
764.68652	376.4
765.52393	287.0
766.27222	129.9
767.56403	748.4
768.48346	317.7
769.30743	344.3
770.29034	40.1
772.18951	770.4
773.09100	406.0
775.10931	258.0
776.33917	794.4
778.25543	898.0
779.24200	876.9
779.94067	466.6
781.35895	100.0
782.70142	93.8
783.57062	166.4
784.69434	277.3
785.45636	838.5
787.41290	2208.6	y (8) (1+)
788.27728	789.5
789.46790	513.4
790.58868	301.0
792.26379	370.1
793.24573	641.8
794.28845	2131.8	[M+2H] (2+)-NH3-H2O
795.06763	1030.0
795.79419	118.1
796.66888	168.1
797.55884	245.9
799.05939	352.0
799.79327	422.7
801.10406	373.1
801.96698	401.7
802.98798	1782.1	[M+2H] (2+)-NH3, [M+2H] (2+)-H2O
803.84576	87.1
804.51984	34.4
817.53900	24.5
818.74268	75.3
819.46832	58.3
820.30267	142.1
821.52069	53.2
823.24500	72.2
824.63470	61.4
827.40570	60.5
828.96301	31.2
830.23737	64.4
831.41125	11.0
832.89709	101.0
833.85370	187.6
835.59454	204.2
836.35193	253.6
837.35309	214.2
838.18585	57.8
838.78583	17.8
839.83405	231.9
841.45880	59.5
845.33710	76.8
846.19843	193.3
848.41516	21.3
850.26520	49.0
851.39691	995.1
852.63171	448.4
853.58704	63.1
855.43134	20.4
856.49408	118.9
857.96246	91.3
863.43121	104.7
864.30493	60.8
865.36133	24.0
868.06720	239.7
869.70490	84.4
871.52069	41.8
872.44403	42.8
873.62067	68.8
874.65497	73.3
875.37189	108.5
876.33698	50.5
877.81274	136.8
878.44391	70.8
879.19891	13.1
880.23401	54.2
880.87518	42.9
882.18701	116.6
883.08044	86.3
884.18994	93.9
885.59363	168.7
888.23718	63.1
889.89972	134.8
891.16559	47.8
892.56805	21.1
893.57471	145.1
895.38446	8.8
898.59882	90.2
900.42255	1564.5
901.46747	663.9
902.56763	79.2
904.72369	132.6
910.06268	42.5
911.21039	119.3
912.58331	35.3
914.28448	59.5
915.31403	29.0
917.10419	46.0
918.05695	65.0
920.10455	72.0
921.46771	37.5
922.83099	142.4
923.89331	87.9
925.44244	25.0
926.70190	96.8
928.97040	132.6
929.87817	54.6
930.65582	167.6
931.50928	100.4
932.56366	189.4
933.36017	45.9
934.46490	17.2
935.13818	71.6
936.60699	36.5
937.62720	180.4
939.60480	13.1
940.69794	115.0
941.99066	146.0
943.08203	179.1
944.14093	22.4
944.82623	139.5
946.37921	18.2
948.03119	224.2
949.31134	2231.2	b (8) (1+)
950.19434	777.1
951.38086	283.1
954.47534	29.7
955.58270	125.3
956.55011	197.2
958.33197	253.4
959.98541	23.2
960.75781	79.2
962.48444	12.3
964.34760	103.6
966.11914	132.1
973.27051	54.3
975.13898	23.7
976.59113	132.5
977.46515	97.4
978.46240	46.3
979.28192	238.0
980.20734	116.6
980.89502	87.3
982.10089	93.0
982.77667	84.5
983.86127	53.1
986.77655	68.7
987.94189	85.6
989.41888	188.2
991.56097	199.7
992.32788	32.5
994.67511	49.0
996.63226	388.3
997.32025	69.1
999.37091	45.4
1002.28076	137.9
1003.53607	106.6
1004.70654	63.8
1005.82281	351.6
1006.52856	101.6
1007.40552	48.6
1008.59186	64.1
1009.38892	158.2
1010.29272	121.8
1011.45660	67.5
1012.39752	77.2
1013.67548	43.8
1014.47559	45.7
1015.13495	94.2
1019.54242	108.7
1020.41943	136.9
1022.11688	15.1
1022.75507	158.6
1023.47955	190.0
1026.39502	52.7
1027.11108	17.2
1028.80432	243.3
1030.35291	410.3
1031.18787	11.8
1032.50830	8.9
1033.47461	212.4
1034.84033	117.6
1038.79236	28.8
1040.14661	20.3
1042.59521	45.9
1046.63416	95.7
1049.03979	19.3
1051.56201	35.1
1052.45325	105.2
1054.20032	23.5
1057.85059	437.6
1058.50305	97.7
1060.50488	211.2
1062.17297	197.1
1065.12329	109.2
1067.95483	33.5
1068.77075	109.6
1069.56152	28.8
1070.51880	104.3
1073.51831	62.6
1075.14526	50.5
1076.09790	77.4
1077.54004	31.3
1079.69287	46.5
1082.03967	9.9
1086.45313	1299.6
1087.39490	1083.2
1088.41113	150.2
1089.42810	161.7
1090.25427	207.1
1091.64966	21.6
1093.33508	300.5
1096.39978	398.9
1098.81201	51.0
1099.55981	319.8
1100.25000	18.3
1102.28076	13.1
1104.48206	24.0
1105.30151	257.0
1107.62988	179.4
1108.70386	62.4
1112.34485	39.1
1113.38977	48.7
1114.52368	216.1
1116.38477	90.8
1117.00208	101.5
1118.60242	105.8
1120.39087	94.4
1121.37073	34.4
1122.47168	69.8
1123.76660	172.3
1127.32568	29.1
1128.42065	22.4
1129.41589	29.7
1131.56665	16.2
1132.66382	26.6
1133.77051	52.2
1135.07983	55.5
1136.97131	50.6
1137.76855	44.9
1138.70374	20.4
1140.21411	116.0
1141.16956	43.3
1143.32544	34.1
1145.12891	95.2
1146.80151	86.4
1147.73364	43.0
1150.94702	378.4
1151.72205	151.0
1153.64612	63.6
1159.82031	61.0
1164.20703	35.9
1166.20435	33.4
1167.85010	170.6
1169.43384	11.0
1174.18115	50.1
1175.58057	20.3
1176.97119	43.7
1179.19312	31.4
1181.49854	165.3
1182.41187	34.9
1184.03918	105.9
1185.20618	14.1
1186.36169	21.0
1187.21997	11.0
1191.26563	8.9
1194.61450	23.0
1195.51050	18.8
1199.54541	1331.9
1200.45117	725.2
1201.45740	125.4
1202.34351	103.3
1203.43494	125.6
1204.59460	84.6
1205.80127	67.3
1206.49915	55.7
1211.45972	33.0
1218.52271	55.4
1220.31897	406.2
1221.81689	376.3
1222.61401	282.0
1223.60083	216.7
1224.27075	73.0
1230.11597	51.2
1231.28613	37.6
1234.46484	104.9
1235.34497	34.3
1236.83386	7.8
1238.14246	36.4
1241.24866	22.4
1248.06006	65.1
1250.31067	51.3
1251.28394	233.0
1252.28796	112.7
1254.38818	57.2
1256.57996	175.3
1257.55359	15.3
1259.82214	81.5
1260.80139	34.8
1262.05310	62.5
1267.81824	303.1
1268.84888	691.1
1269.75940	341.8
1270.61279	95.9
1271.69666	11.6
1273.58777	20.3
1275.90637	36.1
1277.25696	61.6
1281.60547	38.7
1283.60474	41.9
1286.51160	52.5
1290.24451	16.1
1295.65588	171.5
1298.52039	27.2
1301.44702	20.4
1307.56201	54.9
1308.47302	120.8
1309.55286	73.9
1317.44104	13.6
1318.75818	107.3
1319.42065	63.4
1326.71387	24.5
1334.48840	176.5
1335.25500	169.9
1336.84583	249.3
1337.50842	7.8
1342.01453	30.4
1343.83032	20.3
1348.47522	107.7
1349.65833	34.0
1350.36572	72.2
1351.25195	41.1
1358.07471	84.7
1360.93896	166.7
1362.77380	46.1
1363.72412	17.5
1366.48938	372.6
1367.40955	449.2
1368.46313	104.0
1370.57129	30.0
1372.46680	40.8
1378.29285	118.9
1379.30164	216.9
1380.49475	68.2
1381.53381	109.5
1382.46729	19.8
1383.66467	90.3
1387.56555	50.0
1388.53210	41.8
1389.16467	25.6
1396.66345	253.8
1397.49622	39.9
1398.63489	59.4
1403.50281	55.2
1405.17981	59.0
1406.12915	115.1
1406.76501	96.7
1407.38281	42.7
1408.67114	39.6
1424.23181	60.8
1425.14319	39.9
1443.37976	26.5
1457.12439	74.5
1458.40210	156.6
1459.39221	38.0
1460.54456	20.3
1462.60706	24.1
1473.89783	15.8
1476.42969	432.8
1477.51733	324.8
1478.47095	21.3
1479.46912	14.1
1494.40076	20.0
1495.67773	32.5
1505.61096	36.8
1516.34924	32.5
1575.81018	102.8
1581.44348	17.2
