# Supplementary material for: Phosphoproteomic Analysis of Platelets Activated by Pro-Thrombotic Oxidized Phospholipids and Thrombin
Source: PLoS One. 2014 Jan 6;9(1):e84488. doi: 10.1371/journal.pone.0084488 (PMC3882224; doi:10.1371/journal.pone.0084488)
Supplement: Annotated Spectra S3 — (ZIP) [file pone.0084488.s006.zip › KQSLGELIGTLNAAK_-7_2_92137.txt]

m/z	i	matches
237.41286	28.9
239.25914	46.1
240.28873	45.7
244.32938	98.9
248.55620	47.2
252.39725	17.5
254.33424	19.5
257.30441	335.2
258.08307	36.5
262.02396	19.5
263.07526	9.2
264.24429	14.4
266.08908	60.3
274.30438	129.7
275.28226	85.3
278.09412	42.4
279.35699	19.5
283.16895	63.0
286.77951	37.9
289.26556	101.4
290.21375	28.8
291.31631	14.5
292.98114	34.8
294.24835	27.2
296.28369	13.3
297.04211	34.4
301.17188	18.5
304.20740	15.0
305.25296	68.9
308.20358	284.1
309.13956	170.9
311.26941	116.4
315.98932	39.1
318.12018	16.1
324.08060	116.2
325.13071	26.7
326.24533	572.3
328.82327	106.5
330.29315	10.2
331.56610	17.4
334.26715	40.2
339.12097	12.3
342.38232	36.7
345.15057	10.3
347.31473	40.3
349.18903	24.7
351.15839	154.2
352.26367	9.2
355.09909	19.5
356.19171	30.5
356.94159	22.6
358.54248	113.3
359.37030	15.0
368.20868	74.0
369.26895	61.7
370.30246	38.1
372.20764	91.0
373.32169	68.4
376.44360	100.9
378.31070	55.9
380.41858	23.8
385.40137	78.8
386.31354	35.8
388.36194	63.6
390.07111	21.6
392.27893	42.0
394.36090	46.6
395.27972	80.3
396.66681	20.4
399.27057	16.4
400.29346	143.8
403.29395	420.6
404.49951	166.2
405.46375	128.4
406.19293	11.2
408.41443	14.3
409.22833	36.0
410.30090	54.9
411.15350	41.5
414.08282	19.5
416.28790	26.4
419.12994	79.0
422.40643	275.1
423.76556	202.3
424.54102	91.4
426.05939	14.4
431.26648	98.9
433.23590	17.4
439.11725	435.2
440.30438	122.7
441.09174	21.6
444.70416	78.3
445.44934	34.7
446.39874	32.1
450.37921	12.2
451.28522	81.1
452.63281	57.3
454.39734	85.7
457.38251	104.7
464.17310	94.7
465.13660	20.5
466.41272	276.8
468.43317	18.5
469.67328	24.7
471.24854	15.4
472.37555	24.3
474.66882	72.9
475.33081	43.8
478.31396	97.3
479.45197	129.5
480.26556	26.4
481.48987	44.8
483.11267	37.8
486.19293	39.7
488.98206	17.4
491.28949	20.1
493.29840	138.7
494.09314	62.8
496.31683	141.9
497.40826	79.0
498.52838	87.0
499.41333	33.4
507.51843	31.6
508.24988	58.8
510.03400	174.1
511.16205	59.0
512.24738	56.5
512.93939	35.7
514.78589	28.5
516.36023	281.2
517.51013	106.7
523.37781	58.1
526.98077	83.8
529.25995	138.0
531.22058	72.4
531.84412	36.1
533.58862	25.9
536.35901	102.2
537.16528	15.5
538.58832	41.8
539.37878	59.4
541.38013	9.1
544.28436	26.4
545.46869	40.2
546.31702	113.8
548.20880	48.2
552.24036	164.4
553.31653	25.5
558.45270	24.3
561.97260	101.2
563.07367	30.2
565.63177	260.6
566.37238	13.2
567.67987	264.8
569.87225	76.1
571.21600	37.3
574.36029	15.4
576.95380	27.6
578.18732	94.0
580.27386	121.9
581.85815	53.6
585.40936	31.4
586.19788	64.4
587.28931	15.0
588.79926	41.2
590.73962	54.4
591.91766	79.4
592.54462	87.2
593.18604	22.6
594.18799	166.3
595.22638	167.2
596.29285	109.1
598.23212	205.0
599.49493	48.5
600.42120	32.0
601.47498	85.9
602.11591	50.2
603.86157	19.1
605.32697	41.4
606.30701	64.1
607.74640	122.1
608.50012	199.6
609.26630	201.9
611.20300	122.9
611.90155	42.7
613.51740	42.0
614.39703	70.0
615.94531	80.1
617.34235	288.5
619.01038	266.0
620.55762	79.1
621.35461	40.9
622.05029	8.1
623.47198	19.5
625.34131	893.8
626.42096	201.9
627.09601	23.3
628.42798	99.8
630.67242	79.1
633.27332	123.4
634.12061	73.4
635.26904	219.7
636.09479	95.2
637.07135	129.0
637.96979	120.6
639.50269	57.3
640.51337	467.9
641.28467	32.8
643.44879	164.2
644.52142	65.2
645.44061	99.0
646.61066	103.7
647.40961	57.8
648.17780	65.1
649.19672	12.3
649.94635	73.1
651.56506	64.3
653.51111	88.1
654.31274	146.6
655.33032	79.6
656.35419	475.3
657.32709	381.8
658.58362	193.1
659.37183	36.3
660.03723	29.5
662.40057	257.7
663.11224	34.6
664.48206	33.5
666.16742	39.4
667.27081	27.5
668.95624	162.6
671.77362	32.6
674.28070	3642.3	y (7) (1+), y (13) (2+)-H2O
675.34235	1397.8
676.60864	309.6
678.32324	318.1
679.32135	16.4
681.24951	187.8
682.00006	78.5
683.43011	26.8
684.50482	107.0
685.43695	45.0
686.25763	52.0
687.09003	27.1
688.18182	152.8
688.79047	127.2
690.17261	1323.2
691.10699	381.6
691.98981	96.4
693.59906	87.8
694.91052	221.9
696.46564	128.8
697.09723	255.1
698.12512	91.9
699.13745	691.2
699.93665	209.4
702.23260	62.0
703.32208	34.2
704.10516	177.4
705.54572	362.6
706.84772	256.3
708.40680	307.2
709.44397	25.3
710.85492	189.5
711.88281	41.2
712.57391	221.9
714.16388	58.4
715.11951	45.0
715.91498	53.4
717.46405	47.3
718.46112	258.3
720.18475	295.5
721.46338	94.9
722.67316	181.8
723.32489	1123.1
724.27179	496.1
725.14655	88.0
727.44879	23.2
728.42389	87.5
729.87994	90.4
730.89337	264.3
731.58197	235.5
732.48694	32.2
733.52185	160.6
734.73773	24.0
735.46271	30.8
737.08801	264.1
737.83923	230.1
738.65460	640.9
739.59619	629.9
740.43781	211.9
741.44812	43.8
743.55219	152.8
744.81073	256.1
745.57013	605.0
746.43994	168.8
748.02521	1123.3
748.85248	281.1
749.48529	228.3
750.35529	66.7
751.39557	163.1
752.42194	280.0
754.16461	5663.0	[M+2H] (2+)-NH3-P, [M+2H] (2+)-H2O-P
755.04797	2272.6
756.25940	391.2
757.24823	318.3
758.40924	222.6
759.77655	208.9
760.95819	176.5
761.95514	264.3
763.21149	39573.9	[M+2H] (2+)-P
764.18604	6884.0
765.03333	563.7
766.27118	280.9
767.18988	389.0
767.82025	75.3
768.68048	85.8
769.82074	401.4
770.73663	32.8
772.56769	342.2
773.63116	815.0
774.48553	177.5
775.48737	75.3
776.55182	70.7
777.30298	417.9
779.04944	1110.3
780.42383	1727.3
781.24542	302.4
782.34607	338.7
783.08929	231.5
784.15375	188.8
785.60266	987.0
786.64563	452.2
787.46106	1857.7
788.50641	1651.4
789.32684	218.6
790.47955	288.4
791.32660	274.6
792.40967	256.3
793.54498	1152.7
794.41803	2187.8	[M+2H] (2+)-NH3-H2O
795.32800	1931.8
796.60089	700.6
797.60968	203.9
799.34235	548.2
800.51019	376.5
801.77246	282.9
802.84967	2044.6	[M+2H] (2+)-NH3, [M+2H] (2+)-H2O
803.45966	1035.2
804.11407	185.3
817.18115	192.2
819.41095	18.3
820.15601	12.3
823.64020	13.4
826.26532	26.4
827.44769	12.3
830.30530	110.6
831.26569	236.0
833.97070	210.5
834.70453	211.2
836.23547	782.1
837.31573	551.6
838.41565	124.5
839.45416	24.5
841.32788	58.5
844.66223	75.4
845.62079	97.7
846.46698	61.1
848.53925	17.1
849.39685	141.2
850.55322	236.5
851.44476	1272.6
852.52716	396.0
853.50116	53.3
857.08258	51.2
860.87988	35.6
862.32074	59.0
862.98090	66.2
864.96307	93.6
866.31982	67.4
867.02618	115.5
868.03534	104.7
869.26373	201.5
870.66022	187.9
872.19739	45.9
873.00116	59.3
874.63678	195.0
875.51495	67.4
876.46716	41.9
878.19604	67.2
879.43585	136.5
880.29028	148.4
881.30170	53.9
882.42023	87.1
883.38483	70.5
884.39313	17.7
885.63995	160.1
887.75366	156.1
888.70142	259.2
890.00732	135.7
890.89691	136.2
891.66156	107.1
894.30670	37.0
895.87384	27.8
900.33246	1863.2
901.46680	750.0
902.53888	115.2
903.49829	103.1
904.71881	32.6
905.43402	33.7
906.07819	20.6
908.10028	52.3
908.73969	108.1
910.82501	100.5
914.54950	81.4
916.30469	68.2
919.23663	16.5
919.84009	93.1
921.40070	74.7
922.78729	14.3
924.53278	19.2
926.29510	64.8
927.38190	160.6
930.40454	52.0
931.44360	30.7
932.32806	108.9
933.69922	113.9
935.10626	76.1
936.61597	114.6
939.18427	61.6
940.27710	73.7
941.37054	86.6
942.37201	29.5
944.53473	62.5
946.23627	75.2
946.97614	243.7
948.01733	239.2
949.35284	2792.0	b (8) (1+)
950.38770	889.6
951.36304	335.5
952.35620	75.3
953.88501	36.7
955.28589	43.6
957.23810	146.1
958.06635	38.8
959.21509	155.7
961.36273	78.6
962.71490	68.7
963.44098	143.5
965.22345	43.0
966.46002	26.8
967.62286	63.1
970.46210	18.4
971.45758	18.5
973.01874	160.3
974.52179	62.7
975.50513	162.0
977.46307	37.0
978.45313	65.8
979.78961	83.6
981.89038	378.8
983.99585	324.5
984.90729	163.2
986.22833	251.1
987.00464	152.6
988.26532	172.9
990.29510	54.3
991.88086	175.1
993.02350	198.8
994.33380	224.9
995.37524	47.6
996.63477	265.2
997.31421	193.8
1001.45062	41.0
1002.79816	41.2
1004.48730	9.6
1006.13983	161.9
1007.30035	82.4
1008.37262	162.5
1010.09937	19.2
1011.90778	39.7
1013.96533	21.5
1015.09894	14.4
1015.87286	101.0
1017.11011	76.6
1018.88690	106.1
1021.12994	73.8
1022.35846	17.1
1023.11273	67.9
1024.24646	52.1
1026.96729	181.2
1028.24731	220.1
1029.44482	359.0
1030.36328	331.2
1031.09253	46.4
1034.93530	216.5
1037.53711	50.2
1042.17212	99.6
1044.04529	59.4
1045.08960	57.3
1046.66992	20.6
1047.33203	34.5
1051.10999	54.5
1052.18896	11.3
1054.64478	81.6
1057.99414	358.9
1059.24500	122.0
1062.51990	134.3
1063.28979	95.6
1064.21582	109.9
1064.96448	77.8
1068.15027	144.1
1069.36768	74.4
1070.48157	344.6
1071.49268	25.8
1073.07397	78.7
1073.85486	44.0
1076.37683	59.0
1077.48022	26.2
1079.56519	28.3
1080.43616	34.7
1081.46655	27.7
1082.89917	31.4
1084.45129	31.6
1086.45667	1389.6
1087.52686	1034.4
1088.50024	249.4
1089.26331	263.6
1090.39160	71.1
1091.11060	10.2
1092.22583	102.9
1093.55640	250.2
1097.59412	108.5
1102.63330	93.1
1104.51929	47.2
1105.50598	70.0
1107.58130	261.8
1108.41504	129.6
1110.09619	127.4
1112.85107	84.3
1117.89697	57.9
1118.64075	61.6
1120.64148	113.5
1121.53259	74.2
1122.34448	217.9
1123.28882	65.7
1124.29089	168.9
1125.62378	59.7
1127.44385	10.2
1130.46301	204.2
1132.07593	83.0
1133.85107	83.3
1134.49475	29.8
1139.46545	21.5
1140.66772	145.5
1143.68665	132.1
1146.33618	129.5
1149.49780	216.3
1151.62207	33.2
1152.98315	223.2
1159.00537	72.0
1162.26489	114.9
1166.03271	48.5
1175.68726	36.9
1181.30872	51.8
1185.64990	14.3
1189.51453	29.5
1191.36255	89.9
1194.47632	23.8
1196.57349	19.5
1199.52271	1398.5
1200.52527	1429.1
1201.47925	587.2
1202.94263	103.2
1203.77515	102.1
1204.43359	80.7
1210.30518	56.1
1215.57788	44.0
1216.61011	225.8
1218.17480	260.4
1219.09863	73.3
1220.48462	272.6
1222.14087	443.1
1223.33911	226.5
1224.43628	97.9
1228.02246	101.8
1229.48669	34.0
1230.14148	8.3
1231.27502	66.9
1232.97632	159.0
1233.62646	41.6
1235.52576	75.3
1236.34827	33.8
1237.31787	48.9
1245.97778	13.3
1247.65125	39.6
1249.45422	21.6
1250.32092	39.3
1252.18018	55.0
1253.09631	59.3
1254.57654	89.2
1257.43079	99.1
1259.02063	31.6
1260.22424	40.9
1264.10132	15.0
1265.56323	26.9
1268.35095	591.3
1269.25854	484.2
1270.31140	401.0
1274.80493	30.9
1279.33533	114.8
1280.65552	44.8
1282.49487	26.8
1283.40857	34.0
1286.31274	152.3
1287.40332	118.0
1289.78723	63.8
1296.19800	59.1
1297.01111	110.0
1300.42078	27.8
1301.93091	35.9
1305.29968	28.6
1306.42883	13.3
1307.11389	76.6
1308.57410	80.2
1309.26880	40.0
1316.50354	62.2
1317.30969	109.1
1318.58130	83.8
1323.41467	65.0
1325.33179	38.6
1328.28931	48.5
1331.51404	37.9
1334.59570	332.9
1335.43372	176.4
1337.35193	22.4
1344.81335	74.2
1348.63708	134.7
1349.54993	413.2
1350.86072	42.1
1355.11072	18.2
1361.50806	60.0
1362.50793	91.4
1363.58167	34.0
1366.59802	594.6
1367.51831	607.3
1368.54773	191.8
1369.50989	50.6
1370.59290	36.4
1375.63098	58.4
1378.52271	132.7
1379.54016	132.3
1380.57495	48.7
1388.42249	84.4
1389.39417	110.4
1396.66956	302.2
1397.60608	143.8
1398.87451	141.9
1401.57263	15.4
1403.34961	116.6
1405.31201	231.9
1406.41125	153.5
1407.76599	74.8
1417.76550	39.0
1422.68567	46.3
1424.31750	94.5
1425.75562	54.5
1441.49890	101.4
1442.11108	19.5
1444.31995	22.8
1450.21790	67.7
1458.13013	127.5
1459.24622	164.7
1460.47888	22.5
1464.69641	10.2
1468.00110	114.2
1469.08044	9.2
1476.39783	430.0
1477.52527	419.1
1478.44092	196.6
1479.57910	52.6
1486.74280	70.6
1488.55652	13.3
1494.32288	30.7
1495.78760	52.6
1503.82690	128.0
1504.47327	36.1
1506.26990	47.3
1529.54321	20.5
1552.53699	13.3
1561.30603	17.2
