# Supplementary material for: Phosphoproteomic Analysis of Platelets Activated by Pro-Thrombotic Oxidized Phospholipids and Thrombin
Source: PLoS One. 2014 Jan 6;9(1):e84488. doi: 10.1371/journal.pone.0084488 (PMC3882224; doi:10.1371/journal.pone.0084488)
Supplement: Annotated Spectra S3 — (ZIP) [file pone.0084488.s006.zip › KQSLGELIGTLNAAK_-10_2_94144.txt]

m/z	i	matches
239.19751	98.0
240.24571	150.4
244.62289	53.6
249.31549	28.5
255.30054	21.1
257.25870	245.7
260.87567	31.9
262.38330	8.4
263.28250	29.2
264.28308	25.2
265.30984	68.7
266.56534	69.5
269.32016	57.6
272.10065	25.2
273.31931	19.5
276.13223	14.3
279.19281	64.8
280.16473	45.4
280.88971	15.8
282.25482	51.2
283.26981	31.5
286.36240	27.2
287.30112	39.4
288.28595	13.0
289.24902	72.0
291.48093	18.5
294.28973	7.7
296.28311	66.9
297.32764	27.7
298.11444	11.7
299.18579	51.9
302.21536	29.8
304.46045	17.7
307.06531	4.5
308.16827	173.0
309.29034	11.7
311.20447	151.6
312.24173	47.2
315.46735	18.5
325.08047	85.8
326.12488	162.6
327.32773	37.3
328.03918	43.3
335.36209	13.1
336.10333	13.8
340.84729	18.1
341.50812	26.1
343.43692	48.7
344.14905	32.2
347.12924	9.7
349.00925	12.7
352.15942	25.5
355.33496	17.4
357.97961	44.1
364.40564	16.7
366.88043	34.7
368.12891	71.8
370.25385	75.3
372.62634	9.7
377.46460	24.4
378.21185	48.6
383.25165	64.8
385.30359	4.4
386.51312	52.0
387.13989	54.9
388.08398	80.3
388.99298	14.1
390.46143	19.1
394.49622	38.5
395.31555	112.0
396.12952	52.2
397.16656	6.4
399.04108	33.2
400.04144	111.0
403.33301	323.5
404.24902	54.4
405.24402	45.5
406.33203	18.1
408.95477	18.6
410.39307	130.3
413.42664	26.2
418.13281	18.5
420.46136	104.5
421.89264	133.7
422.51495	89.7
423.21960	27.2
424.17926	8.4
425.26672	36.1
431.26740	5.7
435.69336	32.8
437.20441	62.8
439.35535	267.3
440.50836	65.1
441.39093	30.2
444.20679	61.3
447.50940	9.8
448.55121	19.7
449.31311	31.8
452.18408	21.2
452.81610	14.0
453.45483	8.3
454.50281	43.8
457.13708	68.3
458.24261	99.0
459.14240	28.5
461.49451	23.2
463.36841	41.3
465.10022	5.7
466.56561	10.0
469.15393	72.5
470.95239	11.1
474.16589	161.8
475.20630	79.5
478.01709	46.7
479.28802	198.9
480.33960	101.1
482.02161	41.7
485.30896	56.3
486.49982	16.5
489.66473	40.8
491.08917	14.5
492.41681	37.2
493.12231	87.0
494.13025	27.4
495.25385	49.3
496.29138	17.1
498.44379	38.2
499.38220	60.9
502.46564	29.3
505.21698	95.5
506.70929	23.8
507.89911	34.1
510.75848	46.8
511.39044	22.8
512.50812	39.0
513.12201	36.6
514.34106	7.7
516.27368	291.8
517.33508	60.8
518.21216	19.0
518.94727	57.1
520.84314	62.2
522.37939	15.7
524.09473	32.8
528.38348	25.9
529.30890	114.1
530.27942	25.9
535.13354	75.0
536.11145	33.1
537.48053	12.7
538.92651	106.8
540.74518	64.1
541.55219	14.4
548.00238	33.7
550.17511	12.5
551.06189	71.4
552.16400	55.0
553.37305	73.6
554.19434	187.0
555.37512	11.1
556.60059	59.5
558.80243	39.4
559.52484	15.7
560.31079	17.3
561.30182	50.8
562.21838	28.1
563.73138	103.1
564.36017	35.9
565.43665	22.4
567.34601	12.5
568.49384	11.8
570.10571	119.4
570.88678	70.4
572.68622	49.4
573.53998	55.1
574.37848	155.9
575.25366	37.9
576.16888	10.4
578.14728	189.5
579.09747	54.6
582.29694	55.8
584.05090	31.6
586.09344	77.3
586.79041	35.1
591.34821	48.7
593.30579	79.7
594.30426	100.7
595.40961	164.4
597.48615	11.9
598.13617	37.1
599.30170	79.9
600.36237	13.0
601.31537	39.5
602.75311	20.5
604.43182	22.1
605.89606	158.3
606.71716	63.7
607.91345	179.2
608.51715	73.6
609.22046	7.7
610.78217	65.2
611.94379	52.7
613.39880	20.1
614.79749	17.3
617.34515	406.9
618.12042	111.0
619.06982	39.4
622.32281	9.8
623.71777	75.3
625.36829	284.2
626.37787	155.6
627.55829	83.4
628.58484	10.4
631.29224	108.5
633.12946	102.1
634.15509	91.9
635.05804	17.9
636.40363	19.7
637.55780	42.8
638.34326	38.9
639.11267	97.6
640.41882	36.2
643.15948	137.4
645.33356	60.0
646.52704	207.1
647.75507	78.2
648.40936	43.7
649.49841	197.1
650.32916	8.4
651.39935	107.5
652.34247	8.4
654.55786	216.8
655.70715	164.1
656.48621	284.5
657.35413	462.8
658.71075	132.6
659.61310	25.5
661.64331	38.4
663.53644	105.0
665.18726	197.1
666.00781	281.1
666.68036	22.4
667.28564	67.9
668.42743	72.8
669.54803	30.8
670.48102	20.1
671.61963	194.0
672.69006	184.8
674.37500	2704.4	y (13) (2+)-H2O, y (7) (1+)
675.39081	1054.7	y (13) (2+)-NH3
676.34247	222.8
677.23132	34.4
679.05536	165.1
680.82776	54.2
681.68195	136.3
682.97754	680.6
684.03381	14.4
684.86676	48.0
686.54828	30.5
687.33417	28.2
688.26788	118.5
689.97296	676.9
690.86029	346.1
691.66132	80.0
692.48480	175.8
693.60773	74.4
694.86932	75.0
695.83978	111.7
696.45709	73.4
697.33374	164.1
698.06549	129.8
699.06244	615.2
700.47626	84.5
702.22595	72.8
703.65790	154.4
705.14813	62.8
706.27942	237.3
707.46417	29.4
709.77448	112.7
710.50317	60.1
711.48810	20.2
712.47290	73.0
713.98090	21.8
714.74786	15.8
716.32147	25.1
717.12091	59.5
718.53796	60.6
719.39655	22.8
720.50116	207.3
721.58002	147.2
722.70593	231.8
723.33673	973.5
724.48444	355.0
725.41272	26.9
726.40918	75.5
727.26422	66.2
728.01147	29.2
729.36627	284.5
730.31055	434.3
731.37689	101.0
732.73309	158.4
733.73077	47.3
734.36652	43.4
735.53094	111.0
736.51721	180.3
738.55396	932.4
739.52533	446.3
740.52899	145.7
741.88446	302.9
743.10803	112.0
744.42596	309.3
745.52722	111.2
746.33002	160.7
748.00061	515.1
748.82025	168.1
750.39484	54.2
751.12653	127.7
752.34479	54.5
753.80157	1650.5
754.57477	3930.1	[M+2H] (2+)-NH3-P, [M+2H] (2+)-H2O-P
755.34662	539.1
756.17865	121.6
757.59247	431.4
758.38507	46.4
759.16510	66.3
760.12018	288.7
761.23590	86.4
762.94073	20414.0	[M+2H] (2+)-P
763.59601	12535.1
764.79669	73.1
765.99268	132.1
767.27930	650.9
768.09100	346.3
769.24084	166.1
770.34308	253.5
771.56256	319.7
772.88019	602.4
773.83978	560.9
774.55353	30.3
775.17310	51.8
776.10614	51.6
776.83661	257.3
778.33606	1613.6
779.17542	1241.0
780.00201	1117.1
781.02960	194.8
781.94708	70.1
783.29468	634.8
784.17859	50.4
784.81262	196.1
785.59613	289.1
787.31805	2152.5	y (8) (1+)
788.33392	248.5
789.47870	480.7
790.37982	294.5
791.54919	270.3
793.00037	606.4
793.93628	486.6
794.58496	1853.1	[M+2H] (2+)-NH3-H2O
795.71783	523.7
796.69855	241.0
797.44122	78.6
798.61993	231.9
799.79181	537.3
800.95569	423.1
801.98761	161.6
802.88086	560.9
803.53290	577.1
810.28021	29.9
815.45526	16.4
818.80890	63.0
819.81036	52.2
820.54425	20.4
821.33667	24.8
827.48053	12.0
828.82104	24.9
830.88043	55.9
831.67780	38.3
832.84357	74.8
833.50531	73.0
834.37152	85.8
835.69684	155.1
836.39008	419.1
837.26843	234.2
838.32758	163.5
841.35529	33.3
843.88507	41.3
845.32031	24.8
846.03943	19.1
847.39972	40.9
848.86383	59.5
849.70111	95.4
851.30060	1143.1	b (8) (1+)-P
852.55670	660.4
853.47125	21.9
855.48297	6.5
858.52863	18.4
859.33484	35.1
862.03833	96.4
862.85736	79.4
865.42328	296.0
867.19354	103.1
868.42035	68.2
869.49579	38.7
870.43762	72.0
872.00403	95.1
872.88275	39.9
878.14905	124.0
879.68707	121.9
880.33307	30.8
881.03235	42.8
882.53326	268.9
883.48969	155.6
884.27362	118.3
884.94873	20.2
887.10791	20.4
889.34064	60.6
891.05042	61.8
891.93268	39.9
893.32635	60.6
894.56305	29.3
895.19232	13.7
896.04401	36.2
898.48511	17.6
899.32196	19.0
900.40765	1162.7	y (9) (1+)
901.59033	932.0
902.43878	99.9
904.02448	89.6
905.07953	91.1
906.52557	7.8
908.31445	245.5
909.46478	151.3
911.85858	87.1
913.90924	152.7
914.53766	36.9
915.53302	110.2
917.28174	8.4
918.00287	26.7
919.14081	46.4
920.67511	223.5
922.41547	23.4
923.62836	34.5
929.79004	84.2
930.49957	25.4
931.25854	123.4
932.26300	154.7
933.24585	13.3
934.08331	36.5
936.33173	92.0
938.13776	158.4
940.38202	75.7
941.42816	99.7
942.87134	174.4
944.24023	45.6
945.43335	75.9
946.58942	19.9
947.69916	36.8
949.28082	2102.8	b (8) (1+)
950.45514	806.9
951.49420	264.0
953.97125	29.3
954.94098	21.1
956.76324	62.2
957.47827	28.4
959.25677	124.2
963.79559	22.5
964.46100	102.2
965.46600	28.4
966.58447	25.9
967.66357	41.6
968.66034	104.8
969.42084	107.1
971.23267	57.2
973.37964	161.3
974.07501	120.8
975.33185	175.9
976.10980	66.0
976.87262	53.8
977.49023	29.1
978.11359	111.0
978.97559	16.8
980.31079	56.4
981.31268	120.0
982.18970	55.5
983.48804	10.4
984.30664	71.8
985.93774	177.3
989.18408	169.7
991.53589	173.3
992.52881	98.9
995.48969	9.8
996.37573	19.8
998.21826	48.8
1001.95490	71.9
1002.99683	113.8
1003.59821	25.2
1004.37549	160.1
1005.90302	302.0
1006.78717	76.0
1007.41779	191.6
1008.07819	16.7
1008.93048	8.4
1009.54865	86.8
1011.14020	186.2
1011.96307	93.5
1012.69629	10.9
1013.32904	7.1
1014.22559	39.9
1015.36328	81.0
1016.48395	133.3
1018.87384	34.5
1019.54205	21.9
1020.93042	65.5
1021.97388	157.9
1023.48413	155.0
1024.56470	242.9
1025.58911	75.6
1027.55737	11.9
1028.27808	101.2
1029.45996	374.4
1030.36853	121.1
1031.20398	11.6
1032.07324	61.9
1033.07324	131.0
1033.69043	58.5
1034.50000	108.3
1035.72119	21.3
1036.92224	53.4
1038.08667	141.3
1040.26624	13.1
1042.00879	63.9
1042.95483	90.0
1044.05493	130.9
1045.13867	74.2
1046.11841	55.3
1048.14258	39.1
1048.76978	52.8
1051.45959	39.1
1053.09131	34.6
1054.46606	49.8
1055.40576	33.2
1057.12573	13.1
1058.29907	29.0
1059.44434	79.5
1060.31909	29.5
1061.41968	13.8
1067.55066	147.6
1068.83228	99.4
1069.93250	64.7
1071.68555	10.4
1072.35120	37.3
1073.40259	164.4
1074.20496	21.4
1077.68970	87.3
1078.84033	62.6
1079.72290	40.9
1080.76221	80.0
1082.33276	73.5
1083.41479	37.7
1084.33667	60.9
1085.06165	90.9
1086.42297	1489.6	y (11) (1+)
1087.29346	383.7
1088.12268	186.5
1089.00806	160.1
1090.32080	232.8
1093.22864	162.2
1093.92432	375.8
1095.18311	11.7
1096.09900	64.3
1097.07471	16.5
1099.31860	57.6
1100.26233	50.8
1101.07703	6.4
1101.94153	68.2
1102.74487	77.0
1103.44275	82.1
1104.22607	27.7
1105.52612	74.1
1107.25562	137.8
1108.41479	51.1
1110.07666	72.1
1117.46021	73.0
1118.35828	17.1
1120.11475	39.1
1121.36804	23.8
1122.48535	206.0
1123.41406	187.7
1126.06018	12.6
1129.42114	59.3
1130.23694	62.9
1131.77515	63.9
1134.63867	36.3
1135.95190	33.2
1139.17078	25.2
1141.38928	45.1
1143.52197	58.2
1144.44836	68.0
1145.29175	35.2
1146.36328	76.3
1147.35620	22.5
1149.20630	69.9
1149.85754	103.2
1151.41553	39.0
1152.59619	84.4
1156.86633	52.5
1160.48145	53.4
1161.65820	94.1
1162.50696	15.8
1163.37134	33.3
1164.50012	19.2
1166.57031	81.5
1167.49023	133.6
1168.50464	55.8
1169.66870	69.9
1176.44336	161.1
1177.45996	35.3
1178.20996	35.9
1181.35474	48.8
1182.76343	112.3
1183.43555	73.0
1184.30420	15.9
1185.46741	62.7
1186.09302	16.5
1194.30298	7.7
1195.18591	7.1
1198.14648	17.0
1199.45752	832.8
1200.32886	437.7
1201.31909	240.1
1202.24146	176.4
1203.47522	199.3
1204.11951	19.0
1205.05933	23.4
1208.51685	10.4
1210.70581	59.5
1213.32617	22.0
1214.63037	44.6
1216.71997	12.4
1217.36780	20.4
1218.86865	100.0
1220.45276	381.0
1222.21655	383.7
1223.33484	243.4
1224.31482	140.7
1225.35852	46.2
1230.72827	30.4
1236.64868	70.6
1237.59277	21.2
1243.04700	29.7
1250.45288	57.4
1251.76160	38.1
1252.67065	21.1
1253.46326	47.2
1254.73840	42.7
1259.75134	173.4
1268.56836	661.8
1269.59656	367.8
1270.58728	151.5
1275.87842	7.1
1276.85291	27.9
1280.77307	7.1
1283.43628	16.5
1286.73193	89.3
1287.54810	17.0
1289.24597	44.3
1290.36682	72.4
1293.43481	8.4
1295.85632	51.1
1296.46692	21.9
1298.58752	64.9
1307.39734	128.9
1308.40613	82.9
1310.71301	23.2
1312.21643	49.3
1316.87280	29.7
1318.75891	25.2
1320.52930	39.4
1322.25525	21.8
1323.84326	7.7
1327.89282	20.0
1331.13879	100.9
1331.99744	13.7
1333.67334	71.3
1334.45398	251.0
1335.64026	60.9
1337.39941	31.0
1339.70752	97.4
1340.60193	14.9
1348.40955	89.5
1349.38513	11.7
1353.53040	62.5
1360.41394	61.3
1361.21460	36.7
1362.14258	21.9
1363.42090	53.4
1366.51794	658.2
1367.52161	414.2
1368.59363	50.2
1374.62292	6.4
1378.53650	127.2
1379.57214	233.8
1380.74146	214.5
1381.59705	37.4
1387.03503	24.5
1388.92810	99.6
1389.78101	21.0
1396.94739	107.0
1397.64526	45.4
1400.03650	29.9
1405.62805	116.6
1406.40540	239.8
1407.36084	55.2
1410.78796	24.5
1411.45032	47.9
1413.42407	36.7
1415.95715	36.6
1417.54333	6.4
1425.48132	71.6
1426.68213	45.6
1428.61389	33.3
1432.37219	29.2
1440.53113	14.5
1441.22668	18.8
1442.57227	35.9
1449.17468	7.7
1449.86230	32.0
1454.76990	34.4
1458.44153	113.9
1459.42944	121.6
1460.39709	11.7
1461.24841	53.4
1475.34534	50.3
1476.34863	575.9
1477.40027	341.6
1478.33826	102.8
1494.68030	41.0
1504.21045	18.4
1505.76843	9.8
1524.69958	6.4
1525.72778	7.3
1551.52026	16.4
1576.43933	63.2
