# Supplementary material for: Phosphoproteomic Analysis of Platelets Activated by Pro-Thrombotic Oxidized Phospholipids and Thrombin
Source: PLoS One. 2014 Jan 6;9(1):e84488. doi: 10.1371/journal.pone.0084488 (PMC3882224; doi:10.1371/journal.pone.0084488)
Supplement: Annotated Spectra S3 — (ZIP) [file pone.0084488.s006.zip › KQSLGELIGTLNAAK_-11_2_93038.txt]

m/z	i	matches
235.36823	44.0
240.11505	317.9
240.98131	41.4
244.34863	16.8
249.22069	17.8
254.26608	8.3
257.25858	250.2
258.21729	53.2
260.15411	6.6
262.02878	32.9
263.39615	34.1
265.11298	40.6
266.14917	32.1
269.18832	13.5
273.18430	10.9
274.43756	41.0
278.08026	25.2
279.41534	64.1
282.45239	79.5
283.15646	130.7
284.25436	40.3
287.04324	24.3
288.39038	21.2
289.22870	99.4
290.19989	46.3
291.97000	41.0
293.31635	35.9
294.07968	70.0
296.27014	38.0
296.92340	9.8
299.85901	17.8
308.39215	141.3
311.31158	115.1
313.05780	65.2
323.22955	29.5
323.98859	25.6
325.12756	11.7
326.16690	144.2
326.92352	30.8
328.36493	44.1
330.98148	32.0
332.87933	95.7
336.53394	17.4
338.23834	26.4
341.39221	64.8
342.38385	58.3
343.13806	35.9
344.77063	21.1
345.48553	7.5
347.38715	10.0
350.19757	88.2
350.98846	44.9
353.22339	35.7
354.28302	41.1
355.50574	23.4
358.14490	64.8
361.15710	44.3
361.88818	66.2
368.30579	34.9
370.53970	37.7
371.44131	63.8
372.23248	32.6
373.46109	27.7
377.33765	12.3
382.13373	34.6
385.88660	24.3
387.96014	10.5
389.18408	28.1
392.10138	8.3
393.18115	14.2
394.40820	16.1
395.34021	94.3
396.54706	79.8
397.24878	25.5
398.00092	16.8
399.96185	58.4
403.34174	296.7
405.15881	219.0
406.42065	13.2
408.21558	9.1
408.99597	19.3
411.31244	29.0
413.05927	8.3
419.38794	40.9
420.10791	13.5
421.23022	27.2
422.24756	457.2
423.75323	112.2
425.17163	34.6
434.50409	12.4
435.75061	18.7
439.05359	431.1
440.17310	121.9
444.66638	142.1
445.39282	8.3
446.26904	58.3
451.23944	14.4
453.38068	37.2
454.07440	49.7
457.20673	36.1
458.05341	15.2
460.23535	118.6
461.49585	42.1
462.25488	74.1
465.12286	13.4
466.17456	49.1
468.04224	36.4
469.00275	25.4
470.31122	72.9
472.70471	8.3
474.36224	135.7
477.30371	16.7
478.37183	37.2
479.23956	54.8
480.21545	78.3
482.14240	130.8
484.18579	37.6
486.47021	28.6
488.10925	34.7
490.99390	69.8
493.27771	39.1
496.73505	169.7
497.51813	24.6
499.19751	98.7
500.44812	60.5
502.03619	70.0
504.08984	14.3
507.67609	21.2
508.38239	44.9
510.27478	8.3
512.99579	21.2
514.38953	99.9
516.33545	300.4
517.46997	106.2
518.25891	35.1
520.41602	30.8
522.25543	25.1
523.19232	34.6
524.75452	19.5
527.12842	139.4
528.38049	20.0
529.14941	50.9
530.77032	9.2
537.20117	101.0
538.12445	133.0
539.86169	21.2
541.28815	24.3
543.32050	7.5
545.60248	86.2
546.43378	45.3
547.29877	102.4
548.37366	30.3
549.34302	54.1
554.05219	8.3
559.32275	39.2
562.34167	81.1
563.17249	53.0
566.48999	201.8
567.29645	95.5
568.35590	36.7
569.45844	49.7
570.32532	54.3
573.24200	99.4
575.38458	87.6
576.16034	117.7
577.40643	127.2
578.27655	45.4
580.39496	86.9
581.13336	95.3
582.36926	20.0
584.11310	31.2
586.28516	13.5
588.34259	89.1
590.13177	78.9
591.48267	72.5
592.16718	31.7
593.36334	324.7
594.37817	194.2
595.28235	53.5
596.32916	39.3
597.26447	43.6
598.28375	90.5
599.47858	114.1
600.46307	23.4
601.33655	52.8
605.20868	86.5
607.48523	103.5
608.34912	162.3
610.05096	66.7
611.33704	76.3
612.38605	106.6
616.69080	135.8
617.44330	199.7
618.45044	62.1
619.31769	10.0
622.48737	30.5
623.97009	131.2
625.19843	558.8
626.37915	133.0
627.38007	21.7
631.67505	77.9
632.92169	210.7
633.80518	70.5
634.74084	45.2
636.50201	73.6
638.57306	100.6
639.50110	157.2
641.32001	140.4
642.48065	74.2
643.16620	19.4
645.58618	30.4
646.27063	56.2
648.25580	58.9
649.47894	106.1
650.14984	105.0
651.48639	43.4
654.43451	298.8
655.36981	48.3
656.22803	374.6
657.11023	263.7
657.91602	47.0
658.57574	85.1
659.22375	98.1
659.99512	15.2
660.74945	31.8
662.26190	63.0
663.09680	63.8
664.26440	136.1
665.10620	73.7
666.32642	114.9
667.62701	73.1
668.42810	89.9
671.63971	22.1
673.22931	152.2
674.33789	1828.5	y (13) (2+)-H2O, y (7) (1+)
675.41486	974.0	y (13) (2+)-NH3
676.16296	198.0
676.81403	74.3
678.40948	74.2
679.36884	41.5
680.72504	146.0
682.08539	359.4
683.02545	530.7
684.50165	137.5
685.30756	92.2
688.17395	63.6
689.94403	555.5
690.82819	586.3
692.02338	53.1
693.09491	82.0
694.56219	71.3
695.41089	118.1
696.27081	35.0
697.27551	99.3
698.98016	1010.1	y (14) (2+)-P
699.92804	8.7
700.70160	116.4
701.41669	32.9
703.08331	284.1
703.94843	207.2
705.22662	236.1
706.44330	235.7
707.37286	93.3
708.85809	35.5
710.38690	60.0
712.01080	166.0
713.41010	102.9
715.16113	54.4
716.56146	35.3
718.49805	161.2
719.88361	246.8
720.66815	182.2
721.65088	229.0
722.52484	163.8
723.21576	448.2
724.32184	390.8
725.13965	66.0
726.25275	171.0
727.51196	87.9
728.25397	183.7
729.59521	481.6
730.67938	728.8
732.53143	219.5
735.53864	327.6
736.51196	57.4
737.55182	268.8
738.59174	1261.5	b (14) (2+), y (14) (2+)-H2O, b (7) (1+)-P, y (14) (2+)-NH3
739.55292	417.2
740.50983	110.7
742.86566	51.9
744.26947	475.9
745.31952	361.1
746.09155	579.2
747.57318	261.3
748.51422	235.2
749.57428	174.1
750.44006	10.9
751.58606	29.9
753.84338	1523.0
754.68378	3651.0	[M+2H] (2+)-NH3-P, [M+2H] (2+)-H2O-P
755.55890	518.9
756.85516	80.7
757.85205	98.1
759.42181	21.2
760.14825	22.1
760.94177	38.9
762.87311	14621.7
763.57562	15558.0	[M+2H] (2+)-P
764.63495	132.3
765.42706	195.2
766.38568	426.4
767.14813	387.7
767.89532	233.7
768.81104	414.6
769.74017	437.0
770.66510	182.9
771.82825	692.4
772.57098	749.9
773.45398	725.0
774.44861	211.9
775.35992	217.1
776.44067	188.0
777.08832	165.1
777.86066	354.6
778.82404	2197.8
779.79150	1295.4
780.80438	534.7
782.25446	581.6
783.27502	162.5
784.39233	194.5
785.25824	348.6
786.50671	896.6
787.39728	1167.6	y (8) (1+)
788.37128	795.1
789.02557	81.8
789.89764	601.1
790.61639	138.7
791.52832	11.7
793.46918	985.0
794.48730	2173.1	[M+2H] (2+)-NH3-H2O
795.32721	510.0
796.63000	677.1
797.37231	332.9
798.61188	704.8
799.49457	317.8
800.45667	570.2
801.64349	487.0
802.72949	944.5	[M+2H] (2+)-NH3, [M+2H] (2+)-H2O
803.64716	520.6
805.32678	36.8
807.08160	16.8
808.01392	33.3
816.47772	113.7
817.46521	33.7
821.00165	185.4
823.11255	70.0
824.25812	170.2
825.17084	50.6
826.49567	19.3
827.77557	140.7
828.38757	67.8
830.01862	89.0
832.08380	122.7
832.86578	97.7
834.52649	279.8
835.38373	41.3
836.43610	660.3
837.20984	135.4
838.46741	142.5
839.52325	43.3
841.31586	35.9
842.45038	32.1
844.41266	70.3
845.39105	59.6
847.10852	20.0
848.45758	35.2
849.53387	160.1
851.39581	858.8	b (8) (1+)-P
852.45215	331.2
853.36810	98.5
855.11243	39.8
855.80365	39.8
857.62402	39.8
861.11011	91.2
861.90894	177.9
863.97021	55.7
864.66449	83.3
867.50189	32.4
868.26385	114.2
869.40479	89.2
870.19373	63.9
872.14551	19.5
875.37109	193.3
876.76752	86.3
878.98041	167.0
879.81616	88.3
881.61414	64.9
882.59619	252.8
883.58173	308.7
884.90057	113.8
888.52954	53.9
889.81415	150.0
890.46600	24.1
891.75031	127.5
892.47809	89.3
893.37549	85.8
894.70306	113.4
895.46210	37.4
896.45978	84.2
897.45465	77.5
898.27594	78.6
900.30084	1351.5	y (9) (1+)
901.47833	710.2
902.34076	143.2
903.36884	189.6
904.26123	77.2
905.54193	160.5
907.54388	38.1
908.56964	147.8
910.62085	81.7
912.93903	47.3
914.22809	111.6
915.14819	118.6
917.50397	78.6
918.78363	7.4
919.40729	131.2
921.33813	143.2
922.22681	98.2
923.26886	36.0
925.84760	160.3
927.48273	41.1
930.21613	453.6
931.36035	222.2
932.40479	73.7
933.88898	38.4
934.90668	100.5
937.22479	96.6
938.17242	54.4
940.35663	11.7
942.48120	99.3
943.57709	17.8
946.31989	78.2
947.28339	229.2
949.25433	1803.5	b (8) (1+)
950.31470	1022.0
951.24347	173.5
953.10620	134.8
956.29175	67.2
957.49969	96.0
958.99408	109.1
961.47528	55.3
962.31268	180.6
965.54852	211.4
966.67499	26.4
968.41113	17.7
970.17731	76.9
970.83911	9.2
971.62885	75.9
975.00592	80.2
977.38110	393.1
978.48907	115.5
979.45465	47.1
980.87134	76.5
982.57684	12.4
983.94336	74.3
984.56891	50.8
988.37579	63.9
989.16730	19.5
989.78546	14.8
990.56512	20.4
991.53912	155.8
993.24390	245.5
995.61841	23.4
996.39825	99.5
997.50104	49.2
998.50226	30.1
999.63165	90.6
1000.65607	117.7
1001.34033	129.5
1002.53253	308.2
1003.48212	53.3
1004.73309	74.5
1005.38287	14.3
1006.41644	227.9
1007.41071	126.7
1008.75446	136.0
1009.48730	74.7
1011.40356	138.9
1012.49219	63.1
1013.66040	49.4
1015.09772	63.5
1016.12640	57.0
1017.63593	62.0
1018.64008	90.6
1020.56610	143.8
1023.05518	167.4
1023.89716	92.6
1024.87488	79.8
1027.35156	46.6
1029.48010	420.9
1030.39075	139.0
1031.41602	93.7
1032.81433	30.5
1034.64624	90.7
1036.30493	55.0
1037.65967	120.0
1040.12109	54.4
1041.38623	55.7
1042.56616	14.4
1043.44910	95.6
1044.44019	67.3
1051.18640	120.3
1055.44775	26.5
1056.08105	16.9
1056.74414	22.4
1059.38184	31.2
1060.11584	18.3
1061.58923	22.1
1063.83862	44.7
1066.18848	106.7
1068.70337	136.3
1069.69238	160.8
1070.32800	10.6
1071.15234	100.1
1072.38708	96.1
1073.78894	26.9
1074.42725	25.5
1078.62268	33.7
1080.26880	66.4
1081.46301	25.5
1083.02124	87.4
1086.45996	1146.7	y (11) (1+)
1087.51880	755.9
1088.35303	192.6
1089.34827	243.3
1090.43933	227.5
1091.67737	104.0
1092.59473	87.8
1093.21191	86.0
1093.93896	114.2
1094.65259	138.4
1095.84766	14.3
1096.62720	62.1
1098.79224	6.6
1101.42786	89.4
1103.21582	101.1
1104.28906	124.5
1105.49268	23.0
1107.48755	323.4
1108.33240	30.9
1109.55872	81.6
1110.55920	11.7
1112.04297	25.1
1113.39087	48.4
1114.54895	138.9
1115.15503	54.4
1115.85693	92.4
1117.43066	14.3
1119.12524	31.4
1122.52917	20.0
1123.58105	209.0
1124.52722	78.5
1125.67322	7.4
1126.35547	61.4
1127.75586	48.3
1129.54980	25.5
1130.44153	55.7
1131.71606	113.2
1134.47461	13.5
1136.85718	54.5
1137.66040	46.8
1138.99048	27.5
1141.61365	19.1
1143.24219	251.8
1144.39526	30.4
1145.12878	68.1
1148.04126	28.7
1149.58582	39.7
1150.45898	87.8
1151.49341	89.5
1152.47632	107.4
1153.67163	17.8
1160.68677	20.9
1162.49561	61.3
1163.40161	11.9
1167.88501	104.9
1169.53015	45.0
1173.71021	17.4
1176.67371	23.0
1179.28625	35.4
1180.14490	48.7
1181.16199	73.7
1182.47485	84.9
1183.41748	45.0
1184.76379	96.0
1189.36658	15.6
1193.52124	50.2
1194.37109	30.3
1195.54077	45.8
1199.47253	1219.2	y (12) (1+)
1200.55823	858.2
1201.68408	103.0
1202.91113	294.9
1204.31348	118.5
1205.72437	18.2
1208.46814	11.7
1211.34106	82.7
1216.66101	34.1
1217.67871	39.7
1219.40283	8.5
1220.41602	319.5
1221.39978	92.2
1222.54810	349.4
1223.28406	97.8
1224.28186	118.0
1225.73364	94.0
1226.49634	12.6
1227.28870	22.6
1231.53674	53.6
1233.55420	35.4
1234.59949	74.4
1235.43298	87.0
1237.49890	83.1
1244.32654	32.5
1245.27185	29.5
1249.19177	16.5
1251.38354	167.5
1253.01501	47.5
1254.41956	20.3
1255.25476	15.2
1265.03918	36.4
1268.37292	709.6
1269.34985	313.2
1270.65308	107.0
1272.01013	63.0
1275.71179	76.7
1279.60913	28.6
1286.50146	40.3
1287.32312	39.9
1289.08984	29.0
1290.61816	55.0
1291.44983	12.2
1295.18811	23.5
1307.65869	194.6
1308.49426	65.9
1311.17334	49.2
1312.44910	32.1
1316.50159	72.4
1334.56116	24.6
1335.44714	189.4
1336.28650	77.8
1340.21582	8.3
1341.21191	9.1
1343.33691	139.3
1344.49280	45.9
1348.13721	82.4
1348.87952	137.9
1349.55286	24.5
1350.28027	113.5
1351.56848	56.6
1352.22473	32.4
1353.53918	48.4
1361.40674	77.7
1362.77209	15.7
1365.61389	119.6
1366.40247	370.8
1367.48206	499.5
1368.45007	173.7
1371.12439	60.3
1372.04578	24.6
1377.29089	9.1
1379.14441	176.4
1379.86145	339.3
1381.83289	17.8
1383.10217	36.4
1388.39294	44.6
1389.45203	28.6
1390.50720	66.7
1395.12573	51.0
1396.39014	180.7
1397.51282	241.2
1398.85840	10.0
1399.68933	26.0
1403.47241	10.0
1405.45703	113.2
1406.84851	148.0
1427.77173	52.0
1440.62329	39.8
1441.61047	23.5
1448.69568	11.4
1458.07556	54.9
1458.94958	47.1
1459.77014	67.5
1460.57642	24.3
1461.26331	26.9
1462.94275	16.5
1473.85876	55.9
1476.57837	453.7
1477.54138	599.7
1478.52954	35.5
1479.25110	60.8
1479.91772	14.3
1494.53870	195.0
1495.53003	36.8
1497.54419	49.2
1505.39893	68.2
1516.14392	21.9
1541.65320	20.5
1562.49915	30.7
1583.71069	19.5
