# Supplementary material for: Phosphoproteomic Analysis of Platelets Activated by Pro-Thrombotic Oxidized Phospholipids and Thrombin
Source: PLoS One. 2014 Jan 6;9(1):e84488. doi: 10.1371/journal.pone.0084488 (PMC3882224; doi:10.1371/journal.pone.0084488)
Supplement: Annotated Spectra S3 — (ZIP) [file pone.0084488.s006.zip › KQSLGELIGTLNAAK_-14_2_127633.txt]

m/z	i	matches
239.28920	167.6
240.29915	129.1
241.23384	95.6
244.27457	16.1
257.17242	67.8
266.17230	95.1
276.21490	27.9
278.64001	18.1
280.34467	79.1
281.55292	57.4
286.63763	14.9
287.33820	25.9
289.44958	18.5
291.14691	13.7
296.15442	149.9
300.29883	20.6
304.30270	24.3
308.36868	212.7
309.25391	31.3
311.20938	213.0
314.39453	20.6
323.10037	50.1
325.34421	25.7
326.33954	298.8
327.24319	51.5
329.01056	17.4
332.03601	57.7
337.28955	43.7
339.29047	29.4
341.61566	128.3
348.28479	39.0
351.30170	14.8
352.71716	25.5
354.42133	100.2
360.27795	70.0
360.88455	19.4
368.27734	139.2
370.26630	22.0
372.13327	75.2
375.23016	38.8
376.12384	16.1
379.30035	25.5
382.05182	118.2
382.99774	49.8
386.23712	65.6
388.17487	62.5
394.20679	22.1
395.35394	117.5
396.31726	44.0
397.42017	51.3
400.31073	85.1
403.20599	313.6
404.51825	145.2
405.34717	17.2
406.25562	124.8
408.79346	51.0
413.29077	43.7
414.46039	80.7
419.50793	37.9
421.58533	301.8
422.37109	424.0
424.46167	89.8
426.76263	49.0
429.13965	24.7
437.31958	99.6
438.81573	30.7
439.46082	450.5
440.50574	82.3
441.87561	31.5
443.43506	24.6
444.22986	57.1
446.70422	65.8
449.43781	27.0
451.42853	24.5
452.33203	48.6
457.45355	36.5
459.89594	99.7
462.44153	86.2
463.30212	53.0
465.06573	28.3
467.31244	55.2
471.02429	17.3
474.98444	103.0
476.22479	30.6
478.25171	11.3
479.49847	28.0
481.01721	19.7
482.33020	69.3
486.23267	143.3
487.97729	26.8
489.73346	56.5
492.81586	82.0
493.43933	191.3
495.04895	11.2
496.00061	255.5
497.39166	46.6
498.45844	85.0
499.48633	95.7
500.36151	124.2
509.15167	51.3
510.19299	131.2
511.53223	34.3
512.48029	97.1
513.45679	84.5
516.44751	354.7
517.45807	43.7
520.25574	21.1
521.34180	22.1
523.13385	18.5
526.26648	23.4
528.29395	23.1
529.09802	24.5
530.44727	81.3
531.26599	119.0
533.44391	57.3
534.25354	23.2
537.31390	108.2
539.07971	291.4
540.23743	79.4
543.85974	128.1
546.30347	89.4
548.09503	103.0
553.13751	50.4
554.29907	26.8
556.48297	79.3
557.60992	235.6
558.26202	14.6
560.41028	93.9
561.50482	57.4
562.12006	47.3
566.81805	76.7
568.24481	98.2
573.32147	222.3
574.50061	75.8
576.72131	146.4
577.62872	212.6
579.27441	12.5
580.30908	164.6
582.45721	203.1
583.13965	85.4
586.34607	42.9
590.24664	184.2
594.38489	53.6
595.26489	66.3
596.17291	57.6
598.52399	167.1
600.37225	87.4
601.06299	60.4
603.61133	52.5
605.46832	141.9
606.43427	122.9
607.73944	104.5
608.52808	442.3
609.71027	124.7
610.46942	221.4
612.12640	52.5
613.89996	186.2
616.39923	74.4
617.42340	501.8
618.35260	24.5
619.11981	83.7
620.38409	18.2
621.74542	59.8
622.84045	50.4
624.30731	69.2
625.08173	138.6
625.77832	593.7
626.55487	179.6
627.60992	135.8
629.20093	47.3
630.24750	30.7
631.44861	11.2
633.66498	279.7
634.59137	35.6
635.27295	40.2
637.82343	133.6
639.02057	95.4
639.63263	70.4
641.38196	72.8
643.30231	47.3
649.59430	500.1
651.27948	116.8
652.33093	81.6
654.25275	117.0
656.55719	319.4
657.43878	174.1
658.39703	72.3
661.46539	243.6
662.41742	36.7
664.56647	139.7
665.78961	69.2
667.05646	176.2
667.94281	52.5
669.10028	125.0
671.41394	412.9
674.36469	2882.3	y (7) (1+), y (13) (2+)-H2O
675.45087	485.4
676.65460	173.8
677.55176	67.9
678.19714	106.9
679.38928	70.4
681.12775	311.5
682.58728	374.1
684.35107	34.2
685.51373	172.3
686.45654	32.8
688.33942	71.0
689.99707	1086.8
690.93005	162.3
692.53882	278.6
693.32379	89.1
694.65546	286.8
697.48932	318.5
698.99371	1061.3
700.16815	116.4
701.99457	189.4
704.00531	197.8
705.30310	580.9
706.34460	103.7
707.13660	37.7
709.35535	163.9
710.40704	60.7
711.47479	234.5
712.85834	53.8
713.49347	17.3
714.31097	65.9
716.14337	44.2
716.93982	225.5
717.98871	206.2
719.38782	190.6
720.32263	331.7
721.42816	125.2
722.29980	402.6
723.20264	998.3
724.21552	470.8
725.55438	17.0
726.60785	29.4
728.19318	436.1
728.89624	569.0
730.07062	90.6
730.79181	63.1
732.38123	24.3
733.65436	101.1
735.57355	259.3
736.54773	249.1
738.61255	990.5
739.71527	639.2
740.46124	22.7
741.59247	279.9
742.44836	308.7
743.30640	196.4
745.06232	146.6
745.77814	364.9
747.92523	668.7
748.84503	186.2
749.50873	115.9
750.68768	61.2
752.34039	233.9
753.89636	3188.9
754.51135	3269.9	[M+2H] (2+)-NH3-P, [M+2H] (2+)-H2O-P
755.46228	208.8
756.98749	324.8
758.80731	172.4
759.72522	78.4
762.43085	2176.6
763.12018	29986.6	[M+2H] (2+)-P
764.08734	1537.8
764.94482	108.7
766.79468	396.2
767.99036	718.0
769.17328	217.9
770.01654	228.1
770.97632	166.4
772.56427	722.6
773.36237	87.1
774.19763	110.5
774.95111	43.8
776.46759	180.3
777.61432	430.2
778.62360	2052.1
779.29736	1702.1
780.14276	81.7
781.17834	65.7
783.21094	475.2
784.98041	337.0
785.59540	25.0
786.67358	485.8
787.42194	1704.8	y (8) (1+)
788.62164	707.5
789.46326	708.7
790.34338	339.7
791.21332	437.0
792.73676	51.5
793.69464	993.6
794.59418	2454.3	[M+2H] (2+)-NH3-H2O
795.48541	163.2
796.38013	398.6
797.56226	51.6
798.94025	190.9
799.77295	1295.5
800.80829	301.8
802.79980	3357.3	[M+2H] (2+)-NH3, [M+2H] (2+)-H2O
804.09418	322.2
804.84845	10.1
807.95734	24.3
816.46057	23.1
817.67218	62.8
820.18469	61.4
823.98309	36.7
830.22614	34.0
833.42633	157.4
834.33643	187.6
836.30963	643.5
837.27887	150.5
838.90955	14.9
839.61694	146.9
842.13470	233.2
844.07025	12.5
844.96326	114.0
847.41089	30.6
848.52850	91.2
849.76288	104.2
851.38672	1264.8
852.31079	183.2
856.57367	44.1
862.19543	31.8
863.32172	259.3
864.57373	128.4
865.30988	38.3
868.53107	105.6
869.52899	74.4
870.72644	34.3
871.75977	33.1
873.39386	50.3
874.44989	123.0
878.35101	67.6
879.26202	241.3
880.25079	50.3
883.05841	288.6
884.84692	120.1
886.45959	111.5
887.68158	88.4
888.54913	80.0
891.47223	191.9
892.68542	113.8
898.40704	71.3
900.44556	1169.7
901.75635	303.8
902.37787	135.0
903.45117	30.4
905.42401	50.4
906.56860	129.2
908.34637	40.6
911.30444	57.9
912.15009	116.7
913.81305	204.9
914.44702	72.6
917.17877	86.8
918.00659	156.0
920.14209	112.5
921.36053	234.0
922.62067	55.9
923.54315	26.7
926.40332	47.9
929.07758	46.6
929.71271	34.0
931.37360	56.0
933.52930	74.0
937.53204	214.8
939.59698	66.5
940.25806	83.0
942.11237	87.4
943.40839	30.5
944.36005	74.0
946.38452	25.4
947.78571	58.3
949.36890	2201.1	b (8) (1+)
950.51959	621.0
951.31586	107.3
956.64307	57.9
959.37653	96.5
960.66162	152.5
961.31500	75.6
962.64557	135.1
964.43182	90.9
965.57880	12.6
966.53687	199.6
968.45465	172.4
970.86652	96.4
972.00543	101.7
973.81689	68.0
974.80756	192.4
977.54889	660.9
978.44452	144.5
980.52960	155.9
982.10590	96.9
985.54010	74.6
986.54883	10.0
987.43140	93.1
988.25385	66.5
990.57544	100.8
991.64130	233.2
992.64386	162.2
993.46100	24.7
994.62079	225.0
995.42621	29.5
996.56769	187.4
997.84131	79.9
999.50073	65.1
1000.69879	220.9
1003.52850	102.2
1004.67847	93.3
1005.75739	452.2
1006.50250	139.5
1007.77521	59.4
1008.67181	23.5
1009.28717	75.3
1011.18781	312.1
1012.45551	46.1
1013.65363	57.1
1016.16241	33.0
1018.09467	68.5
1020.40143	10.1
1022.87714	228.7
1024.60669	112.6
1026.99268	34.5
1028.31470	87.7
1029.41333	509.1
1030.30664	136.4
1031.62573	94.4
1032.52539	120.1
1033.67505	18.7
1035.04492	64.9
1037.37964	40.1
1042.61743	30.4
1050.70874	32.8
1052.55835	67.3
1054.68652	150.0
1057.96191	210.4
1058.59399	47.1
1062.67188	12.5
1063.46069	75.2
1064.66187	102.9
1066.87036	107.7
1068.36475	110.5
1069.71545	196.2
1070.76233	39.3
1071.65894	42.8
1073.00391	147.6
1075.42224	59.2
1076.59412	75.0
1077.54346	101.0
1080.35315	300.5
1084.70874	98.7
1086.44336	1847.0	y (11) (1+)
1087.40247	532.6
1088.41443	184.9
1089.62219	60.8
1091.20251	88.5
1092.78186	71.9
1093.91968	279.2
1094.65356	24.1
1096.90796	37.8
1098.73132	265.9
1099.54236	178.5
1101.32800	134.7
1103.03528	140.8
1104.54053	14.9
1105.34717	43.0
1107.24365	521.7
1108.06238	293.9
1109.16479	119.5
1110.11279	207.2
1111.51221	47.8
1114.55798	43.7
1116.61902	31.6
1117.39355	45.0
1118.71912	16.1
1121.62964	89.7
1122.72742	65.5
1123.67627	23.4
1125.66174	131.5
1128.56177	41.6
1131.74683	43.1
1132.43176	39.1
1133.96277	150.0
1134.64795	236.8
1136.28723	79.3
1137.47534	91.0
1138.11853	134.4
1144.45056	34.0
1147.44678	92.4
1149.73425	46.1
1153.20532	95.9
1159.57922	92.6
1160.45764	14.9
1161.13269	61.9
1162.60376	116.2
1165.19568	30.4
1167.24341	31.9
1176.77319	107.0
1177.59595	138.9
1179.08691	55.0
1181.63257	49.7
1182.57080	164.5
1183.43677	63.4
1184.62500	107.8
1188.14893	64.0
1189.30554	65.0
1191.49438	24.5
1193.24878	45.6
1197.88159	112.8
1198.70081	100.3
1199.53784	1259.3
1200.47949	392.9
1202.39221	224.1
1203.44678	47.3
1204.35840	46.1
1205.17920	36.6
1208.43994	47.7
1210.81140	61.0
1216.58069	26.0
1217.63159	45.0
1218.41003	101.0
1219.64331	79.8
1220.46301	178.6
1221.29956	174.7
1222.49414	583.2
1223.46826	181.0
1224.34216	62.9
1228.42993	36.7
1230.49841	14.9
1234.47961	37.9
1236.81287	18.5
1237.73828	57.3
1238.54456	19.7
1242.56848	80.3
1248.04675	86.1
1251.41138	65.5
1253.53674	48.6
1262.05090	37.6
1268.53894	655.6
1269.40027	327.4
1270.60583	54.7
1271.61035	65.6
1279.14905	59.7
1283.80737	139.0
1284.51404	73.7
1287.70984	166.1
1291.61462	25.8
1298.49426	18.6
1306.64075	60.4
1307.53784	246.4
1313.42456	68.8
1317.65576	26.9
1319.35815	27.0
1323.29028	106.9
1326.19702	92.7
1334.48181	174.3
1336.27283	302.3
1337.73706	43.4
1341.82361	86.9
1348.43652	277.1
1353.23865	95.3
1354.82068	328.4
1366.46228	584.1
1367.56885	429.8
1368.61487	117.9
1370.20154	169.2
1376.34717	18.5
1378.16931	219.2
1378.92322	50.1
1388.30164	129.5
1389.95532	69.2
1396.55481	224.8
1397.48376	159.5
1405.71045	345.0
1406.78662	58.3
1411.32947	26.0
1432.45544	58.3
1437.93347	39.2
1439.50439	52.9
1457.97791	62.5
1458.93396	64.4
1459.80676	28.2
1462.67639	8.8
1474.59741	83.3
1475.32068	97.7
1476.51477	842.9
1477.49365	429.8
1478.50879	24.6
1479.69897	36.4
1496.54443	32.7
1508.00757	121.0
1512.52148	98.4
1533.77747	58.3
1577.16028	123.4
1602.04968	34.0
