# Supplementary material for: Phosphoproteomic Analysis of Platelets Activated by Pro-Thrombotic Oxidized Phospholipids and Thrombin
Source: PLoS One. 2014 Jan 6;9(1):e84488. doi: 10.1371/journal.pone.0084488 (PMC3882224; doi:10.1371/journal.pone.0084488)
Supplement: Annotated Spectra S3 — (ZIP) [file pone.0084488.s006.zip › KQSLGELIGTLNAAK_-16_2_118696.txt]

m/z	i	matches
247.17906	44.7
249.42198	36.8
256.51651	42.0
257.28119	200.7
271.16656	76.1
273.30084	40.0
274.27563	18.6
275.56342	32.7
279.21063	39.6
282.26730	42.7
287.24854	40.2
289.17389	39.0
295.07703	33.0
302.98538	22.2
304.30359	61.8
307.69879	76.3
311.25916	123.5
315.77188	19.8
321.18463	27.0
323.03299	40.9
325.06378	17.5
326.06595	242.3
327.41089	16.0
328.05389	76.7
336.78235	176.1
347.44983	24.1
353.35907	109.9
364.08209	14.8
365.15765	18.5
366.27661	20.5
370.48755	65.8
372.35162	21.0
373.63342	51.6
378.33624	28.2
382.45776	46.8
383.36859	100.3
387.24170	50.1
388.28741	152.9
391.23297	41.4
397.49109	55.0
398.35376	13.8
399.56165	19.9
403.45148	126.9
404.47479	57.6
405.50769	36.7
409.59814	54.7
411.37738	35.0
413.87042	62.5
422.16583	287.6
423.52856	26.5
425.32159	119.2
428.24261	158.7
430.56335	34.5
439.34888	137.4
441.18616	37.3
442.50842	84.1
443.11163	67.4
444.15350	61.7
445.32465	104.2
449.05151	85.2
451.25116	136.1
453.22839	17.5
453.96527	79.2
461.12073	63.7
462.00873	42.7
466.30353	37.2
467.80127	37.8
478.65576	19.5
479.49188	14.7
480.12329	65.4
484.99402	52.5
487.06897	11.4
490.42468	12.6
493.38672	79.7
496.26465	184.5
497.54187	109.1
499.37573	46.8
500.29114	60.7
514.18073	102.0
516.44830	188.1
517.53375	219.5
520.19781	11.3
522.54132	116.3
523.53143	13.8
524.91949	32.9
526.21063	18.0
527.12000	18.0
528.65881	11.7
529.58319	34.5
530.44495	37.8
532.44073	39.7
533.22998	46.2
534.40503	23.3
535.80029	94.6
537.84766	46.3
540.23645	105.9
544.14838	35.3
545.28381	122.9
549.60773	92.1
557.45013	46.9
559.22223	60.0
559.94965	68.6
561.01990	18.1
563.36652	105.7
565.50043	171.6
569.21393	163.7
569.93994	81.6
570.92731	33.0
572.28009	31.3
575.42841	130.4
577.82861	35.7
583.57123	29.5
586.10162	57.7
587.34467	96.2
593.11615	54.2
594.44458	12.1
595.56873	100.5
599.43768	42.1
600.37415	135.0
601.10559	9.2
602.24371	38.3
604.39978	66.5
605.25775	81.4
606.87042	64.9
608.26929	16.2
609.52264	221.3
610.65289	24.5
611.71912	143.5
612.65594	43.3
613.31561	56.5
617.50311	153.7
618.25519	32.2
619.06476	10.3
621.59900	25.8
622.60352	109.7
623.41528	51.5
624.84509	198.3
625.85864	222.2
627.24908	23.4
628.53406	34.8
629.38715	150.6
630.35150	265.8
631.29932	125.0
632.45361	179.4
633.53369	48.9
634.60596	7.8
635.53253	18.6
636.19202	12.6
637.06635	32.9
638.44586	10.2
639.33057	34.7
640.28088	12.0
646.30823	49.5
647.32758	73.8
648.39154	81.0
649.15137	13.9
652.27960	51.4
653.88898	192.0
656.21454	297.5
657.33502	173.0
658.10736	112.6
659.42834	21.0
660.14557	73.3
661.02716	189.6
664.36096	117.9
665.30817	45.6
667.05188	221.0
667.76849	45.8
670.55365	155.7
672.46783	91.8
674.38354	1311.4	y (7) (1+), y (13) (2+)-H2O
675.22949	68.6
676.00220	174.5
677.52478	96.0
679.33832	12.6
681.59479	170.7
683.06433	357.5
684.00366	93.2
684.60663	43.4
685.32361	60.2
688.23859	53.2
689.35492	53.0
690.24829	86.8
691.43878	207.0
692.37616	140.4
694.89441	46.5
695.57062	267.1
696.88635	150.6
698.28491	209.5
699.25403	288.5
702.16956	73.5
704.20795	289.7
705.54797	100.3
706.41449	160.8
708.20349	202.6
709.00830	72.4
710.73944	14.9
711.78241	572.1
713.34198	61.7
716.59180	10.2
717.82794	249.0
719.99402	22.8
720.74310	118.7
721.42175	84.4
723.08075	607.4
724.46490	80.1
726.81012	126.4
728.28741	296.9
729.16559	135.6
731.49835	83.3
733.33496	125.8
734.21405	231.5
735.16528	287.4
736.30786	43.5
737.35040	293.0
738.73132	175.2
739.80206	285.0
740.74719	173.1
742.01886	228.9
743.13525	269.9
744.22711	119.6
745.65289	934.9	[M+2H] (2+)-NH3-H2O-P
747.39954	192.0
748.03589	159.0
748.68225	40.9
749.79486	50.9
751.44867	241.2
753.86237	1964.3	[M+2H] (2+)-NH3-P, [M+2H] (2+)-H2O-P
754.66412	1139.7
755.71002	95.3
756.93164	602.8
758.29907	47.4
759.45087	45.7
760.94513	367.8
762.38409	1349.2
763.10706	13095.8	[M+2H] (2+)-P
764.12921	544.1
765.46545	291.2
766.81097	179.9
767.76978	249.2
768.44916	196.5
769.13019	51.0
770.39752	40.3
771.37238	19.2
772.39532	540.3
773.21832	144.6
776.01135	132.2
777.75311	603.2
778.58466	1473.1
779.45502	60.0
780.57159	174.6
781.91827	384.3
783.04376	222.0
784.10315	298.8
785.34167	380.8
786.17230	277.9
787.14227	999.1	y (8) (1+)
788.09320	604.8
789.52936	518.0
790.31110	121.0
791.07947	290.3
792.72504	165.4
793.76080	1158.2	[M+2H] (2+)-NH3-H2O
794.62317	624.8
795.82648	234.4
796.98065	227.1
797.81317	296.7
798.90240	369.7
799.78723	65.6
801.22601	648.7
802.08746	1296.0
803.05316	1169.1	[M+2H] (2+)-NH3, [M+2H] (2+)-H2O
815.44379	48.2
816.31500	148.2
817.85931	115.7
821.91681	53.8
822.52124	13.8
823.66705	100.0
825.08118	256.0
826.16254	92.5
827.44318	22.8
833.03156	15.0
836.31891	128.9
837.27765	40.9
838.17670	155.9
842.50391	284.0
843.72662	40.1
845.32288	123.9
846.69751	60.2
848.00281	13.8
849.38635	327.7
850.05450	114.9
851.60468	531.3
852.61389	147.6
853.99915	43.0
856.83405	79.3
862.37201	161.9
864.42615	29.4
866.27435	63.4
871.11621	208.8
872.18793	46.9
877.00836	87.8
878.52985	16.8
879.98041	113.5
881.77594	164.5
883.33472	124.1
884.46051	58.8
885.27838	20.5
889.47723	67.7
890.63153	82.8
892.72278	45.2
893.59277	55.3
897.53351	157.8
899.87067	289.8
900.56592	407.4
901.63605	97.3
902.38892	52.8
903.39410	17.4
904.87476	88.9
905.57294	54.5
907.55249	62.4
909.52539	111.1
911.34222	107.1
913.33881	19.8
913.99005	141.0
914.76288	207.4
915.46313	104.0
916.30688	78.6
917.71735	109.3
919.85498	24.6
922.58105	59.9
923.21069	32.9
926.34766	443.2
926.95404	24.0
928.49829	137.5
929.17938	48.1
929.79901	77.4
930.46136	30.0
931.53778	77.0
932.62646	179.1
934.53735	87.1
935.46161	83.3
937.13770	51.9
938.14130	154.3
939.46045	21.0
940.22601	51.2
940.97760	71.1
943.97382	75.2
948.48029	325.9
949.48785	1289.6	b (8) (1+)
950.42938	218.1
955.04071	34.8
955.67944	32.5
956.48053	63.9
958.19531	429.1
959.16034	142.3
961.62286	42.4
962.53223	83.5
966.06079	138.7
967.47754	67.7
968.98804	64.4
973.49445	113.5
974.45923	266.7
976.92407	134.7
977.66888	43.8
978.66364	44.0
979.47552	19.5
983.44897	58.9
985.39526	116.5
986.64825	119.2
988.19708	149.3
990.89752	169.3
992.79688	152.1
994.36163	75.8
996.43719	65.6
997.60077	216.5
1001.37531	260.4
1002.56976	179.7
1003.26019	151.8
1004.43097	74.6
1005.42340	143.3
1006.46295	36.1
1007.68774	74.6
1008.54169	13.8
1009.76587	74.0
1010.55231	157.7
1011.62646	114.9
1013.98395	191.1
1015.01563	211.5
1017.15356	299.2
1018.46606	80.4
1019.09320	34.9
1020.85028	167.5
1023.09003	107.0
1024.30457	61.8
1026.25037	125.3
1029.26587	461.0
1030.37744	70.1
1031.61340	200.1
1032.59802	65.7
1033.85449	20.5
1035.07007	202.7
1036.13013	52.4
1037.35950	104.3
1038.06653	204.7
1039.29590	47.4
1040.45203	30.1
1041.69934	107.9
1048.59985	96.2
1052.54004	34.2
1055.75024	205.9
1057.72107	108.1
1059.04114	81.7
1059.69788	32.5
1061.91321	78.7
1063.95959	273.6
1068.37085	155.6
1069.37769	226.1
1071.07495	73.6
1072.45654	33.0
1073.32153	22.4
1076.31140	77.6
1078.18811	44.6
1079.11572	130.4
1081.74915	71.7
1082.39355	138.1
1085.38818	78.1
1086.50256	534.8
1087.40625	87.0
1088.07178	17.4
1089.26965	146.9
1090.96411	158.0
1094.13159	349.8
1095.75439	63.7
1096.92310	72.2
1098.13745	12.7
1101.61377	12.6
1103.19299	132.9
1104.38477	54.6
1107.51660	167.4
1108.37720	162.6
1109.32532	67.4
1110.61609	181.9
1111.77075	125.4
1113.49536	119.3
1117.01306	52.3
1118.66919	22.2
1119.37268	80.0
1121.33130	11.4
1122.14673	13.8
1124.18799	59.0
1126.75574	43.9
1129.31494	38.0
1131.58350	23.4
1133.13306	46.8
1134.08789	111.2
1134.89258	106.6
1139.20007	67.4
1140.37817	48.7
1141.13965	52.6
1142.59692	160.0
1143.32556	68.3
1144.23425	208.0
1150.72021	17.4
1152.34888	123.6
1153.09741	111.4
1154.23010	34.1
1159.39648	33.2
1169.55090	71.2
1174.54749	10.2
1175.84045	96.4
1176.71460	143.7
1177.64917	59.3
1178.52637	114.4
1182.28271	24.1
1182.96313	39.0
1184.57434	17.6
1185.68433	91.6
1189.43848	75.3
1192.43469	72.3
1193.89050	39.1
1199.63940	514.8
1200.62537	220.6
1202.05249	18.6
1203.70471	22.2
1204.38867	100.9
1207.77063	65.5
1210.12427	69.7
1213.57019	61.3
1217.56042	28.4
1218.43298	68.6
1220.38989	168.8
1221.96509	370.6
1222.83459	263.5
1227.89050	24.2
1230.58569	34.2
1232.40015	11.4
1233.61108	27.7
1235.88953	54.5
1236.52087	13.8
1237.70105	45.7
1238.44714	51.8
1244.50549	70.9
1252.35608	33.7
1262.48804	19.8
1268.59448	547.1
1269.54907	72.0
1270.62061	107.9
1273.40442	23.4
1280.01111	54.2
1285.83521	89.4
1286.74768	21.0
1288.98792	28.1
1293.39197	40.4
1298.65686	126.1
1305.65442	46.6
1311.23889	97.9
1316.72815	16.1
1318.30823	27.7
1319.73022	63.6
1329.47559	33.4
1331.60559	18.6
1332.54028	11.4
1334.32092	107.0
1338.89111	34.4
1339.78296	39.8
1343.40564	23.3
1347.41663	66.7
1348.89136	53.7
1358.45667	57.0
1360.51672	63.9
1361.75928	53.0
1365.25415	84.1
1366.71582	70.6
1367.71765	36.0
1371.22522	20.5
1376.20813	101.4
1378.95764	63.9
1379.63843	92.2
1387.43835	75.8
1389.65540	21.0
1396.67834	44.6
1401.51306	67.6
1402.85095	48.3
1404.87720	85.6
1405.77271	159.5
1406.69299	13.9
1410.04211	69.2
1411.37842	78.5
1424.09229	31.3
1429.45691	34.8
1445.92322	27.7
1450.81226	15.7
1453.28088	65.1
1457.67810	62.7
1459.62463	85.1
1460.59302	36.2
1461.53394	21.0
1476.17334	125.4
1476.77344	56.9
1477.71326	181.2
1479.07300	37.7
1494.44421	99.6
1497.14551	62.5
1505.67615	45.8
1512.92798	43.5
1517.74304	81.6
1583.78577	62.7
1600.53503	27.0
1606.76965	32.6
