# Supplementary material for: Phosphoproteomic Analysis of Platelets Activated by Pro-Thrombotic Oxidized Phospholipids and Thrombin
Source: PLoS One. 2014 Jan 6;9(1):e84488. doi: 10.1371/journal.pone.0084488 (PMC3882224; doi:10.1371/journal.pone.0084488)
Supplement: Annotated Spectra S3 — (ZIP) [file pone.0084488.s006.zip › KQSLGELIGTLNAAK_-17_2_127173.txt]

m/z	i	matches
238.11224	33.9
239.26288	194.3
240.17810	35.6
243.13089	65.2
248.31578	30.3
257.26318	197.9
258.30682	28.6
262.30255	28.6
265.24124	106.2
269.14630	99.7
271.26312	28.6
273.12335	29.6
274.28503	41.2
281.19135	52.3
283.54703	97.1
286.57285	66.4
287.18555	140.8
289.20081	169.8
291.21146	166.1
294.01154	35.8
295.21313	69.6
296.20526	42.4
299.31573	139.2
300.11679	66.9
304.94858	46.8
308.50778	142.5
309.25623	239.1
310.39114	32.9
311.26340	63.2
312.77771	60.0
314.30267	37.2
321.29999	41.5
323.16418	20.0
323.88162	70.6
326.30310	245.1
327.25677	150.8
328.14935	37.5
329.35938	99.9
330.16034	85.5
334.39423	84.0
339.06000	85.4
341.37604	32.9
351.96542	50.9
354.12903	52.4
355.38550	83.9
356.66287	33.3
365.15063	21.7
365.98236	44.2
367.39139	68.2
370.04224	27.0
371.12341	52.5
372.13416	230.5
374.54538	25.7
376.34052	57.1
377.54614	75.7
379.46423	84.2
381.40363	23.1
382.39807	57.3
383.25311	125.8
384.49335	94.5
385.21796	79.7
388.36261	136.4
391.48718	18.4
393.44397	41.1
394.27899	103.2
395.24036	195.9
396.14966	29.9
398.30096	136.8
400.33350	98.4
402.18469	24.3
403.21057	416.9
404.20850	362.7
404.84839	10.0
406.48053	90.6
408.41821	81.2
412.11633	33.9
414.07617	193.4
415.09064	38.7
419.06842	75.3
420.03967	213.6
421.53992	113.0
422.34076	288.8
424.15338	111.8
425.08960	63.7
435.69470	107.0
437.07373	18.6
438.33960	40.3
439.33929	641.8
440.39374	17.2
441.29901	109.1
442.44696	138.1
446.18744	95.2
451.38806	86.8
453.05151	36.8
457.06335	206.6
460.04730	117.4
462.88788	103.8
465.31793	52.0
468.61847	61.2
473.13916	25.7
473.86682	159.2
475.08136	40.8
478.60553	21.1
479.45093	65.4
480.17627	24.3
481.41010	174.5
482.33545	185.8
489.10760	141.4
491.21368	51.4
493.17841	38.7
493.89392	82.6
496.26300	314.7
497.14227	64.0
499.43390	48.3
501.24408	31.8
502.34784	41.5
503.36267	20.0
507.58386	21.5
510.18481	130.3
511.52533	54.0
512.29144	36.7
515.24207	63.7
516.31641	560.3
516.93396	65.9
517.63641	208.8
519.15997	16.0
519.93207	58.7
520.56415	36.0
523.01007	83.1
529.59918	51.4
530.60309	131.5
531.25732	166.7
532.45642	189.3
534.06787	28.7
534.72815	113.3
536.27771	28.6
537.52344	87.1
538.47217	116.9
542.49292	158.9
543.33838	204.8
545.49280	58.0
548.42230	134.4
549.39063	118.6
550.62085	182.6
551.74146	157.6
553.90863	31.5
555.17462	61.4
559.24353	68.8
560.24066	176.0
564.28088	49.8
568.20636	93.9
569.15417	97.3
571.39496	14.6
572.77502	69.8
575.54010	30.0
576.27484	44.0
577.49011	93.6
579.50549	45.9
581.12659	36.7
586.46674	170.7
587.09082	80.3
588.41705	90.0
590.53375	26.8
593.17432	135.0
594.08746	733.0
594.69232	232.1
595.72443	130.9
597.19788	161.5
597.90643	30.3
600.24109	40.1
600.95807	198.0
601.62115	82.1
602.36731	41.1
607.43866	247.8
608.58551	301.2
609.67682	123.6
610.44830	147.7
611.16901	94.2
612.01630	309.8
613.35284	22.5
614.32513	16.0
617.48663	647.6
618.82648	215.7
619.49469	71.2
620.69537	142.0
621.66486	45.6
622.38696	133.9
623.00653	44.7
624.54376	155.2
625.44421	596.7
626.39386	389.2
629.32446	407.0
630.24030	56.8
631.35333	22.9
633.26691	79.8
633.93555	12.9
635.49664	84.0
636.67560	107.6
637.92139	78.3
638.72650	87.7
639.49054	145.4
640.48004	22.7
641.41083	88.0
642.16272	145.1
643.26025	109.0
645.46149	345.3
646.07477	137.2
646.71735	86.2
647.49316	58.0
648.54071	35.7
649.88434	125.9
650.78790	82.7
652.32855	75.2
653.29443	30.0
655.61981	163.6
656.38690	712.7
657.42188	337.5
658.42670	241.8
659.30164	78.2
660.24438	20.0
662.80774	52.1
664.36737	112.6
666.62860	199.7
667.62531	127.4
668.59790	213.3
669.55865	182.5
670.88403	75.9
672.82672	572.8
674.33221	4215.7	y (7) (1+), y (13) (2+)-H2O
675.33203	1524.7
676.42548	522.7
677.35101	218.7
678.35699	276.5
679.41327	109.4
680.15692	194.6
681.31360	620.7
682.62909	429.6
683.97528	177.9
687.59332	149.6
688.36328	23.9
689.06793	26.1
690.14673	873.1
691.14349	269.5
691.75568	46.1
693.18903	340.8
693.89825	28.1
694.82922	421.8
695.47473	35.4
696.37012	46.4
697.61371	45.4
698.79437	350.4
699.53558	662.6
700.30621	285.3
703.33630	369.6
705.64215	557.4
706.43683	532.9
707.23370	87.4
708.12238	173.7
709.24493	75.5
710.58319	273.5
711.59326	469.2
713.26154	56.3
714.46088	78.2
715.28351	65.5
717.48846	49.7
718.29266	69.6
720.42285	140.7
721.06696	130.4
721.86896	42.5
723.40601	1337.6
724.46912	151.4
725.33160	71.0
728.05157	436.9
728.86511	193.7
729.61414	415.7
730.57269	673.4
731.58020	31.5
735.30988	92.0
737.09631	845.9
738.64313	1053.7
739.59863	565.9
740.49286	608.4
741.96979	153.6
742.63055	72.4
743.48950	169.6
744.67694	736.3
745.65057	1187.2
746.57062	234.9
748.05292	807.1
749.27496	168.5
751.25336	131.3
753.13159	697.5
753.91315	2936.8
754.55170	4246.4	[M+2H] (2+)-NH3-P, [M+2H] (2+)-H2O-P
755.22131	1652.1
756.27386	458.0
757.17303	566.9
758.24896	42.6
759.30377	377.9
763.14105	46994.5	[M+2H] (2+)-P
764.05969	3280.6
764.85248	184.3
766.21283	170.3
767.30554	421.9
768.37555	252.6
769.46930	333.5
770.62994	60.2
772.13788	1096.9
773.09955	713.8
774.09979	257.1
775.53241	14.3
776.19427	458.9
776.95148	418.6
777.80518	410.0
778.67828	1596.4
779.57892	1621.8
780.59167	314.1
781.55212	266.1
782.88641	426.9
784.41071	167.8
785.39667	330.6
786.52649	312.5
787.44672	4150.4	y (8) (1+)
788.42456	801.7
789.69189	1550.8
791.12622	656.2
791.83588	170.0
792.66193	46.8
793.90924	956.6
794.58209	3385.5	[M+2H] (2+)-NH3-H2O
795.32111	333.5
796.38055	555.3
797.69562	646.4
799.50452	737.6
800.85065	300.2
802.43304	2267.4
803.25006	3044.7	[M+2H] (2+)-NH3, [M+2H] (2+)-H2O
804.03040	173.3
805.28564	19.7
806.38513	229.7
818.86163	74.1
819.73486	18.9
820.73016	43.5
822.28632	214.3
824.29089	32.9
825.78571	209.0
828.29657	23.9
832.61945	49.7
834.37000	304.5
835.59583	479.5
836.26239	1543.3
837.05212	241.3
838.26697	258.5
839.76959	78.6
841.82825	239.4
845.48138	334.2
846.44733	35.3
847.14618	127.1
849.43475	56.5
850.21045	379.8
851.43658	1358.1
852.51746	402.3
853.56891	484.5
854.57983	65.6
855.25214	43.0
856.25250	68.0
857.41357	31.6
858.40839	28.8
860.32965	40.5
862.66071	24.4
864.38501	231.6
865.35400	227.2
868.36450	137.4
869.45221	19.0
870.27826	129.8
872.23810	92.4
873.97784	142.9
876.11761	94.2
877.73114	83.9
879.94849	446.4
880.87408	176.8
881.65228	436.1
882.42841	88.7
884.47137	35.6
888.52130	41.2
889.36615	24.4
890.16962	43.0
891.06049	65.3
893.89081	110.2
895.29449	50.0
898.72699	17.3
900.06378	1093.6
900.68750	917.3
901.61176	229.7
902.43994	245.9
903.43237	312.5
904.08911	27.2
906.80511	395.4
907.78888	116.3
908.70172	263.8
909.89502	77.0
913.03925	132.5
914.53125	18.6
915.48602	109.1
917.07111	137.7
919.47540	143.5
920.27759	77.0
921.33960	113.0
922.71332	131.8
924.00610	75.9
925.43628	84.0
928.67157	329.0
929.58569	144.3
930.48651	146.4
931.23309	38.1
932.14429	256.0
933.13165	84.6
933.75800	21.5
936.06201	135.4
938.14569	15.9
938.79791	31.4
939.72906	140.2
940.43793	71.6
941.48779	180.7
943.63947	174.5
946.47784	178.6
949.13446	3523.9	b (8) (1+)
950.37939	1100.9
956.53302	101.0
957.48322	73.3
958.17657	213.9
959.35229	261.7
960.49487	82.3
963.48383	20.0
965.43671	490.7
966.94092	32.6
968.40460	45.0
969.33575	260.3
971.45532	86.9
972.43732	18.6
974.06134	113.1
975.39526	243.0
977.74414	184.8
978.97223	97.0
980.24445	255.4
981.09082	67.0
983.54059	47.2
984.18170	119.9
986.32330	100.8
989.56146	90.5
993.01154	150.0
994.51123	48.3
995.61481	106.8
996.46857	127.8
997.54297	71.5
998.51227	55.4
1000.35669	95.9
1001.46637	136.3
1002.32178	515.2
1003.49365	84.6
1004.34943	103.0
1006.28564	271.3
1008.11230	339.9
1009.45831	215.4
1010.55768	243.3
1011.90375	116.2
1012.56732	76.5
1014.62256	166.6
1016.56964	96.1
1017.89618	610.2
1021.45874	79.7
1022.82037	21.5
1023.47992	56.5
1027.92029	260.1
1028.80310	127.4
1029.77588	488.7
1030.61560	309.9
1031.94324	143.4
1035.24585	179.2
1037.49951	58.7
1039.22900	112.5
1040.21753	143.9
1041.53613	578.8
1044.17676	170.0
1045.72290	110.7
1049.94763	135.7
1052.56836	53.9
1053.48389	73.1
1054.31653	124.6
1055.46289	134.5
1056.86475	140.8
1057.99878	820.5
1058.96411	202.0
1059.64111	108.7
1060.24231	27.2
1061.03979	48.6
1061.98999	467.3
1063.89722	134.5
1065.08325	35.8
1066.07605	27.6
1066.76514	128.4
1068.52466	286.7
1069.64746	181.7
1070.50122	181.0
1071.47034	44.5
1072.13452	248.8
1073.30176	161.2
1074.88770	196.1
1076.85742	23.9
1077.70862	164.8
1080.62390	223.8
1082.35742	101.4
1086.50635	3054.3	y (11) (1+)
1087.58447	921.9
1088.40015	69.8
1089.24390	211.2
1090.69751	176.7
1091.41528	109.6
1092.32202	49.4
1093.08118	157.9
1093.70447	82.7
1095.94714	242.8
1098.66040	62.6
1099.74658	287.3
1100.91724	265.5
1104.34802	258.7
1105.91553	15.8
1107.55383	286.5
1108.72803	137.4
1110.18079	38.2
1110.86707	28.6
1111.86853	20.1
1112.94397	91.4
1116.86963	99.5
1119.13403	15.7
1119.83667	111.4
1122.65674	224.7
1123.51538	92.5
1124.82996	69.5
1125.98096	175.1
1127.44238	29.7
1128.96704	118.3
1129.75928	64.8
1130.82556	234.4
1131.84509	173.4
1132.77393	163.6
1135.66309	111.4
1141.27942	38.3
1144.41956	74.5
1145.04260	181.3
1146.07495	59.7
1149.83728	151.5
1150.55420	87.6
1151.87549	277.3
1152.71777	128.3
1153.78906	14.3
1156.50879	237.2
1157.63928	34.7
1158.86377	97.1
1159.68347	55.9
1160.76465	21.1
1161.88330	63.9
1163.57971	90.1
1167.35010	68.2
1167.98218	49.5
1170.56042	17.1
1172.77466	15.8
1175.36462	21.1
1177.29773	73.8
1178.69666	91.4
1179.59534	99.9
1181.29883	139.5
1182.09058	56.9
1183.27332	68.7
1184.93628	64.2
1185.57813	103.5
1190.78076	133.1
1196.20935	11.5
1197.26257	67.6
1199.43665	1030.5
1200.41040	399.9
1201.07959	88.3
1202.63586	318.6
1203.33398	63.9
1204.49011	13.8
1205.51978	121.2
1207.05737	24.4
1208.21704	105.3
1210.65796	132.0
1213.34717	67.0
1217.28674	66.9
1220.53003	531.8
1221.70837	323.7
1222.54602	1113.7
1223.61743	359.6
1224.32886	67.7
1224.97986	35.1
1231.65845	51.1
1233.63159	203.7
1238.46960	21.3
1243.73303	52.1
1245.17322	179.5
1249.66418	61.6
1251.14136	171.1
1251.85242	114.3
1252.67590	36.8
1261.00671	69.8
1267.43152	24.4
1268.69568	934.1
1269.72546	426.2
1271.53381	87.0
1272.70886	62.9
1273.52295	89.5
1279.76868	26.9
1286.64893	20.1
1288.72839	52.3
1296.90942	131.8
1298.47986	51.6
1307.44006	78.6
1308.47363	127.3
1309.56763	81.9
1312.71179	133.4
1315.61267	101.1
1316.47180	120.8
1317.64648	89.4
1318.54260	105.5
1325.33740	12.9
1331.37903	44.3
1334.42957	45.5
1335.67480	113.1
1344.49939	58.1
1345.51331	28.7
1347.45007	36.8
1348.73572	312.0
1349.66284	137.4
1360.49915	17.1
1361.85852	106.2
1362.91858	59.9
1365.02600	111.2
1366.51624	789.2
1367.51306	805.4
1368.28540	47.7
1371.53748	82.6
1372.29041	74.0
1375.51965	14.3
1378.41675	108.3
1379.50024	200.4
1380.23401	125.7
1385.72229	21.6
1387.68420	41.2
1388.50696	65.4
1389.14075	66.3
1396.05554	134.3
1397.15784	236.7
1398.40283	101.7
1402.60547	20.1
1405.46777	164.2
1406.45081	171.7
1414.19458	20.1
1419.60742	25.4
1424.54712	35.7
1425.59082	145.1
1437.53259	61.3
1442.45715	82.6
1446.44897	164.2
1458.79968	163.8
1459.45959	98.8
1465.59753	56.9
1474.54211	81.0
1475.61426	38.7
1476.60388	787.9
1477.46423	507.6
1478.45422	246.1
1479.51917	15.8
1481.74219	51.6
1492.24866	151.7
1494.36670	122.3
1495.21741	42.4
1504.59167	26.9
1505.49036	121.4
1512.42517	45.5
1513.41296	17.2
1532.45398	35.7
1544.32300	43.3
1598.10278	115.8
