# Supplementary material for: Phosphoproteomic Analysis of Platelets Activated by Pro-Thrombotic Oxidized Phospholipids and Thrombin
Source: PLoS One. 2014 Jan 6;9(1):e84488. doi: 10.1371/journal.pone.0084488 (PMC3882224; doi:10.1371/journal.pone.0084488)
Supplement: Annotated Spectra S3 — (ZIP) [file pone.0084488.s006.zip › KRPSLPSSPSPGLPK_-2_2_49231.txt]

m/z	i	matches
175.07343	5.8
183.15665	5.9
184.15446	6.7
185.24110	27.1
186.23856	1.3
187.64621	2.9
196.99438	6.1
198.94405	5.7
200.31511	11.2
202.38626	2.5
204.68590	10.5
208.22487	19.1
209.22229	71.3
214.34831	3.1
215.14209	7.7
219.34032	10.4
224.03378	3.3
226.23505	77.2
227.23268	8.2
228.33371	13.6
229.62813	22.4
231.28116	3.8
234.77499	8.3
236.04453	11.7
237.98672	9.3
241.77362	2.9
244.30281	382.7	y (2) (1+), b (7) (3+)-2P
245.20174	22.4
246.08549	1.7
249.27454	11.4
250.40050	35.9
251.16365	6.9
254.23318	13.0
255.07164	13.5
256.14661	16.7
257.14539	26.1
258.14911	13.0
259.50397	8.5
260.31760	13.2
261.64700	10.9
262.35559	17.2
265.02429	15.9
265.96649	6.3
267.05838	25.9
268.13605	104.0
269.39853	45.7
271.46368	7.4
274.33359	9.7
276.10898	2.3
280.22479	17.0
281.11438	4.2
282.54315	44.0
283.19940	44.0
284.06598	2.1
285.28290	223.3
286.34964	82.3
287.19235	28.5
288.39673	15.1
289.27704	6.2
290.38843	2.7
293.38498	2.7
296.31647	29.5
301.40216	11.7
302.27560	4.5
303.35757	6.1
305.06854	3.8
312.28735	2.9
314.01978	11.5
315.11563	7.0
317.36371	19.8
319.08398	25.5
320.53619	2.7
322.26984	4.0
322.91412	20.4
323.78992	5.9
325.19806	3.3
326.60846	21.8
328.01544	20.9
330.17261	3.8
331.26263	199.0
333.64423	9.5
335.23657	16.7
336.95996	24.3
337.68140	46.5
338.58575	4.3
339.37616	4.9
340.31390	21.0
341.18396	2.1
343.35901	7.5
347.33014	13.6
348.50214	181.8
349.26434	3.3
350.41125	19.4
352.10797	10.1
353.35992	8.3
354.19489	5.1
356.90485	26.8
357.51221	1.3
360.23798	4.0
361.00226	30.0
363.38019	11.3
364.23132	8.6
365.34949	26.6
366.09467	23.1
367.10553	42.2
369.81018	56.3
372.01764	26.6
372.73608	14.9
374.09082	41.5
375.19373	41.4
377.33557	2.7
378.15546	34.3
378.85461	34.0
379.53668	2.5
380.52368	151.3
382.13782	23.0
382.93347	154.1
383.98859	29.8
385.61188	50.7
387.16394	25.2
388.30725	102.8
389.20197	26.7
391.18481	66.9
392.13885	43.6
396.42926	59.1
397.20453	10.9
398.29565	24.1
400.44116	171.4
401.47766	28.0
402.53955	9.0
403.23987	14.0
404.37231	12.1
406.39966	11.7
407.31494	7.4
408.35791	39.8
409.38263	263.7	y (13) (3+)-2P, b (8) (2+)-2P
410.27130	34.1
411.23480	4.7
414.73273	89.3
415.54138	30.7
416.16681	10.8
418.55566	114.8
419.44366	11.5
420.82495	19.0
422.41168	2.7
423.79376	142.3
424.43719	31.2
429.24939	4.0
430.97546	31.8
432.24994	80.5
433.11780	31.0
434.38110	23.0
435.43463	25.9
436.82861	23.9
438.36218	30.2
439.95270	36.2
440.78448	39.6
441.38531	7.6
442.28955	27.9
443.52875	28.9
446.80316	18.3
449.21088	373.6	b (9) (2+)-H2O-2P, b (8) (2+)-H2O-P, b (14) (3+)-H2O-2P, b (9) (2+)-NH3-2P, b (8) (2+)-NH3-P
449.92389	328.4	b (14) (3+)-NH3-2P, b (13) (3+)-H2O-P, b (13) (3+)-NH3-P
451.21271	194.6
452.31451	133.4
453.20270	70.3
454.38959	9.0
455.44006	16.2
456.31244	12.9
457.15674	50.2
458.51257	1206.7	b (9) (2+)-2P, b (8) (2+)-P
459.44598	26.1
460.58636	9.6
462.16974	22.5
463.39484	54.3
464.01770	19.2
465.15967	39.5
465.93115	17.9
467.77814	50.1
468.44513	11.5
469.59131	56.9
470.37378	16.0
471.47473	18.3
472.59760	7.9
475.76953	46.2
476.44525	17.4
478.39453	6.2
479.44537	13.1
481.44043	38.3
482.42004	30.1
483.04889	4.8
484.10529	47.1
485.27246	13.0
486.22742	29.3
487.30011	58.3
488.89594	73.1
489.71564	63.5
491.36139	11.1
492.78387	84.1
493.53680	42.5
494.63000	53.8
495.42853	48.2
496.38556	29.2
498.11310	117.2
499.07672	517.3	b (8) (2+)-NH3, [M+3H] (3+)-H2O-2P, [M+3H] (3+)-NH3-2P
500.73883	101.4
501.80450	95.0
502.52667	92.7
503.39825	3.4
504.71960	141.7
505.64355	31.2
507.35156	141.9
508.28473	12.9
509.97296	41.7
511.26385	329.3	y (5) (1+)
512.35406	104.3
513.52313	93.5
515.05878	86.3
515.96478	2.2
518.45679	62.0
520.32458	16.7
521.13623	49.7
521.78857	56.5
522.68445	38.1
523.97491	1010.8	y (10) (2+)
525.42438	564.7	[M+3H] (3+)-NH3-H2O-P
526.24811	197.5
527.64557	102.3
528.55188	79.3
529.93237	29.3
530.86823	115.0
531.67084	4674.9	[M+3H] (3+)-NH3-P, y (11) (2+)-P, [M+3H] (3+)-H2O-P, b (4) (1+)-NH3, b (4) (1+)-H2O
533.20416	76.9
534.07220	89.0
535.06958	249.5
536.11066	259.1
537.50934	4388.9	[M+3H] (3+)-P
538.46893	10.7
539.19653	8.6
540.22119	61.8
541.01019	52.1
541.91388	121.7
542.93658	137.5
543.82239	58.3
544.82477	247.1
546.11383	78.3
547.31964	218.1
548.14764	159.1
549.20465	94.8
551.00958	1209.7	b (10) (2+)-P
552.17255	353.6
552.96875	155.6
554.20050	214.9
555.70599	97.3
556.52301	74.0
557.21368	181.8
558.11230	411.0	[M+3H] (3+)-NH3-H2O
559.03033	205.6
559.93457	221.5
560.61237	147.0
561.34991	68.6
562.23792	74.8
563.05908	36.9
564.40399	103.0
565.32220	2.8
568.81152	8.9
570.02936	14.4
572.20642	8.5
576.03088	2.5
579.24908	9.8
580.57697	212.7
581.67267	34.7
582.47473	70.1
583.54535	7.0
586.50824	13.0
587.41119	11.4
589.30042	24.3
590.56659	119.8
591.20978	12.2
592.08826	13.3
593.53558	22.4
594.51642	9.6
596.15289	16.9
597.29669	18.3
598.23212	43.3
599.19739	114.3
600.16309	53.7
601.26880	2.7
605.30756	10.1
609.22894	20.2
610.46063	40.0
611.96021	2.9
613.31458	28.8
614.32111	21.3
615.35059	45.8
616.20636	36.7
618.67096	192.0
619.56183	130.8
620.45166	102.0
621.20123	6.4
626.13977	33.8
627.22137	83.0
627.84369	13.0
628.73621	67.4
631.16095	65.5
632.22980	16.3
632.90454	33.7
634.26001	57.9
635.22015	52.3
636.05945	38.5
637.28717	13.3
638.77625	23.6
639.95355	12.0
642.44403	18.1
643.56097	122.2
644.81281	34.1
645.77295	12.2
646.62268	3.1
650.51233	8.8
652.66388	10.9
654.09027	144.6
654.91986	107.5
655.61981	8.5
656.31036	8.0
659.18201	43.4
660.13190	22.1
661.64374	101.7
662.39478	299.5	b (5) (1+)
663.37628	275.8	y (12) (2+), y (13) (2+)-P
664.65515	119.5
665.72968	17.3
666.49548	17.3
667.79956	7.6
668.99976	24.1
670.45331	11.0
672.87079	13.4
674.75201	171.3
675.40924	268.7	b (13) (2+)-H2O-P, b (14) (2+)-NH3-2P, b (13) (2+)-NH3-P
676.29803	53.4
677.28485	79.5
678.32275	80.4
679.47589	54.4
681.67163	31.7
684.01196	885.8	b (13) (2+)-P, y (14) (2+)-H2O-2P, y (14) (2+)-NH3-2P, b (14) (2+)-2P
684.92719	198.5
685.58618	13.8
686.36151	42.6
687.54694	9.9
688.39221	10.2
690.11108	2.9
691.73627	83.0
692.62885	46.2
693.99957	41.6
695.33252	790.5	y (7) (1+)
696.43451	298.7
697.38470	98.0
700.28436	41.8
702.02020	39.3
703.16833	25.9
704.04535	56.8
705.67700	6.0
706.39996	9.4
707.59869	10.6
708.47522	37.8
711.51575	7.2
712.45880	718.0	y (13) (2+), b (7) (1+)-H2O-2P
713.43488	126.3
714.87640	56.2
715.91876	34.2
718.12097	21.3
719.31415	20.3
720.53864	17.6
721.38885	5.9
722.23608	32.1
723.11737	93.3
724.11566	402.8	b (13) (2+)-NH3, b (14) (2+)-H2O-P, b (13) (2+)-H2O, b (14) (2+)-NH3-P
725.04974	86.4
729.49792	15.3
731.25372	13.5
733.10175	1715.6	y (14) (2+)-NH3-P, b (13) (2+), y (14) (2+)-H2O-P, b (14) (2+)-P
734.18652	11.6
736.53296	14.2
739.44708	18.6
740.70471	9.2
741.79840	11.2
743.20044	4.6
744.97711	4.7
746.29797	5.5
748.34308	17.6
749.37323	25.5
750.98309	26.0
752.19244	57.1
754.67682	73.1
755.63269	15.4
756.70746	26.8
757.91119	21.0
758.77307	29.9
759.48901	14.5
760.13129	13.3
761.44373	45.4
762.22125	18.8
764.84796	57.0
765.51031	71.7
766.55402	17.4
767.42688	27.7
768.63684	12.0
772.12714	15.3
774.89636	91.4
775.57977	48.5
776.49127	36.7
778.44781	3.6
779.74939	28.7
781.26788	79.0
782.28162	6.4
783.96851	26.0
785.11957	12.9
786.54767	10.7
788.13385	36.3
789.24457	49.6
790.17505	19.3
790.94452	6.2
791.60980	15.5
792.40057	18.7
797.24518	31.9
798.54169	55.5
801.65289	3.7
803.32379	31.6
804.25201	2.3
809.05609	20.2
811.43585	3.4
812.11322	4.4
814.09583	32.0
814.80170	10.9
816.40070	54.2
817.46539	73.1
818.65485	32.5
820.60785	8.6
827.47998	73.0
828.42474	64.0
829.51074	14.8
830.28839	36.6
833.50031	62.9
834.28149	12.0
835.48712	33.4
843.12433	11.8
844.25201	38.2
845.66522	8.0
846.68579	24.7
847.43988	4.0
850.30664	8.5
851.53131	4.0
852.63116	6.2
855.36615	4.9
857.35907	17.2
859.60004	14.0
861.44067	30.5
862.42352	39.9
863.33252	21.6
864.23712	15.4
872.91522	6.1
874.11774	23.8
875.34668	21.0
877.62408	12.5
878.32562	31.5
879.57965	11.2
880.68170	27.1
882.66425	3.8
883.27521	6.6
887.18604	13.6
888.32471	9.4
889.48309	3.4
895.45697	25.0
896.47845	19.4
897.47852	30.8
898.68671	16.6
903.50146	10.8
906.50079	5.8
908.48584	12.7
909.34424	10.5
910.44318	22.6
915.41455	108.2
916.41803	49.8
920.21503	9.2
922.89642	2.8
926.69330	10.1
930.44702	13.1
931.49585	25.5
933.38452	45.8
936.29742	17.5
938.99805	11.2
940.27393	8.6
946.52948	2.3
948.48145	33.6
949.12427	7.7
950.07404	35.9
951.32300	17.9
952.14850	18.6
955.79401	9.2
959.26270	4.9
967.27661	4.6
968.92847	8.6
973.80206	10.5
982.56781	10.2
984.24664	7.7
996.22949	22.8
1001.78326	12.3
1007.29681	19.1
1008.05835	10.7
1013.32294	16.1
1014.01825	2.7
1022.13666	14.6
1026.60693	4.2
1029.25256	1.8
1046.41504	19.6
1047.31836	4.8
1051.29456	11.4
1052.24207	18.7
1063.93506	3.8
1064.74487	2.5
1069.14624	14.5
1070.32056	10.1
1070.95288	3.3
1082.76208	5.9
1083.36694	21.3
1104.98767	12.5
1110.38525	5.8
1126.35400	6.4
1127.20581	9.9
1162.00696	16.1
1167.32971	21.6
1180.27917	34.9
1181.41931	29.4
1182.27844	2.5
1235.37415	2.3
1238.59875	7.7
1257.19360	7.0
1258.48767	24.5
1306.15784	14.6
1309.39050	24.2
