# Supplementary material for: Phosphoproteomic Analysis of Platelets Activated by Pro-Thrombotic Oxidized Phospholipids and Thrombin
Source: PLoS One. 2014 Jan 6;9(1):e84488. doi: 10.1371/journal.pone.0084488 (PMC3882224; doi:10.1371/journal.pone.0084488)
Supplement: Annotated Spectra S3 — (ZIP) [file pone.0084488.s006.zip › KRPSLPSSPSPGLPK_-2_2_49836.txt]

m/z	i	matches
155.13123	21.9
158.26904	2.7
164.19330	4.8
165.41508	4.9
168.41281	6.6
171.18167	13.8
173.09332	73.1
175.17863	33.3
177.06544	93.5
181.23970	26.1
182.82709	16.5
185.01089	21.2
186.97878	18.7
189.18051	4.5
194.18732	4.9
195.07951	4.7
197.16391	8.5
199.16211	27.6
201.03584	20.4
202.12903	39.0
202.96101	8.4
205.17513	9.2
207.84976	11.5
209.20825	7.7
211.23663	18.8
213.01506	20.6
214.08882	4.9
215.87585	2.0
217.17387	40.8
218.04054	3.7
219.01657	7.2
221.18027	26.0
224.11940	17.6
226.22424	51.6
227.08948	9.1
228.01988	18.7
229.12166	33.1
231.15823	23.0
232.26492	21.2
233.46487	6.7
236.26494	19.5
237.21472	2.5
239.15382	86.6
240.72025	6.5
243.15369	110.2
244.19360	211.0	b (7) (3+)-NH3-P, y (2) (1+), b (7) (3+)-H2O-P
245.11078	32.4
247.27957	2.9
249.11411	2.7
251.05679	22.7
254.15613	24.9
257.26208	12.0
259.06952	7.3
260.18570	22.0
261.10104	135.5	y (8) (3+)
262.19214	18.2
263.08618	16.0
264.96048	24.0
267.29309	8.6
268.28589	23.2
269.19690	29.2
269.80084	15.1
271.19208	7.5
272.16080	17.8
273.15240	2.9
276.07904	31.9
277.37958	9.8
278.04181	34.9
278.94330	6.2
280.14740	45.6
282.47778	113.4	b (7) (3+), b (5) (2+)-H2O, b (5) (2+)-NH3
283.25745	64.2
284.07074	2.0
285.18359	131.1	b (2) (1+), y (9) (3+)-P
286.31445	3.8
287.18146	90.9
288.35388	26.2
289.40427	6.6
290.19086	4.2
291.48145	75.3
292.42114	27.5
296.23224	2.5
297.12445	17.1
297.96454	90.6
298.61346	3.8
301.35510	23.3
303.07684	12.5
305.06952	237.8	b (9) (3+)-NH3-P, b (8) (3+)-H2O, b (9) (3+)-H2O-P
305.67825	1.2
306.32202	11.5
307.20831	3.5
308.92883	26.0
313.76941	9.4
315.20435	9.6
315.97394	3.3
317.40582	6.4
318.16138	28.0
321.23285	21.6
322.37421	13.5
323.33099	34.0
324.25977	13.6
325.33020	2.2
326.35773	89.2
327.36346	55.4
327.98328	8.4
330.11530	7.5
331.26782	227.8	b (6) (2+)-NH3, b (6) (2+)-H2O
332.35266	9.4
333.18219	40.0
335.46234	13.6
337.43634	12.4
339.35547	37.2
340.52966	125.2	y (3) (1+)-NH3, b (10) (3+)-P, b (6) (2+)
341.22644	22.5
342.28717	26.6
343.21094	31.3
344.47290	22.9
346.29376	17.2
347.29657	94.6
348.22186	193.1
348.95605	323.4	y (10) (3+), y (7) (2+), y (11) (3+)-NH3-P, y (11) (3+)-H2O-P
350.19141	18.3
351.73047	16.0
353.33673	28.8
354.35822	23.9
355.18610	29.2
356.32617	23.6
357.04907	7.7
358.27411	58.0
359.11682	6.1
362.50769	12.8
363.16541	3.3
365.38953	13.3
366.41833	5.1
367.32129	85.9
369.60364	2.2
370.78540	21.6
371.43231	27.5
373.24536	2.7
375.18964	89.5	b (7) (2+)-P
375.94891	24.7
377.18231	8.7
379.32379	75.4
380.33685	126.8
381.33124	27.9
382.11792	9.6
383.07898	61.7
384.08289	178.4	y (12) (3+)-P
384.90002	16.8
386.40387	12.2
387.13019	25.7
388.43707	326.8
389.24561	36.7
391.92743	110.0	y (8) (2+), b (12) (3+)-P
393.25134	188.2
394.09277	34.2
396.29785	45.7
397.32135	16.4
398.03772	9.0
399.46924	9.9
400.58350	61.3
403.57739	3.8
404.32910	10.9
409.04944	100.2
410.02264	126.5	y (12) (3+)-H2O, y (13) (3+)-NH3-P, b (8) (2+)-H2O-P, y (12) (3+)-NH3, b (8) (2+)-NH3-P, y (13) (3+)-H2O-P
411.40094	118.6
412.34314	17.6
413.24664	17.1
414.28564	20.1
415.39954	51.2
416.11084	24.6
417.49420	9.5
418.53180	453.9	b (12) (3+)-NH3, b (8) (2+)-P, b (12) (3+)-H2O
419.52118	156.7
420.54382	34.4
421.31171	46.8
422.52917	45.5
423.49957	48.0
424.41089	38.7
425.21021	7.8
426.04700	24.4
427.08380	229.2
427.76971	116.1
429.10754	18.9
429.78528	35.5
430.85504	67.1
432.16339	72.5
434.00726	56.8
435.09979	16.2
436.55359	40.3
437.27374	89.4
439.18573	10.7
440.37457	51.9
441.33179	49.1
442.33148	7.3
443.38330	12.4
444.17761	23.6
444.96460	27.5
446.34930	46.7
446.95813	18.8
449.63177	104.1
450.77216	79.5
451.53638	39.7
452.33716	83.9
453.35406	62.0
454.23401	39.8
455.14764	277.2	b (14) (3+)-H2O-P
456.31171	13.6
458.20355	174.2	b (9) (2+)-NH3-P, b (8) (2+)-NH3, b (9) (2+)-H2O-P, b (8) (2+)-H2O
459.06238	89.8
461.80573	5.3
462.63824	26.8
463.49268	15.2
464.40631	8.0
465.33716	14.1
466.72333	74.6
467.58997	175.9	b (8) (2+), y (14) (3+)-P
468.90125	66.1
469.98761	39.8
471.28851	5.5
471.98340	3.8
473.28394	9.6
475.03424	121.7	y (10) (2+)-P
475.87817	186.8	y (9) (2+)
477.65912	17.4
478.55786	25.7
479.86615	60.4
480.81262	26.7
481.91583	95.6
482.61499	4.3
483.75836	56.4
484.39832	123.6
485.32806	51.9
486.49615	86.4
487.64691	12.6
489.01544	26.5
490.09894	48.2
490.73236	27.5
491.44458	67.5
492.44696	62.1
493.55200	150.8	y (5) (1+)-NH3
494.63898	131.0	y (14) (3+)-H2O, b (14) (3+), y (14) (3+)-NH3
495.36627	59.7
496.35022	56.0
497.73120	36.6
498.52930	119.9
499.16711	414.4	[M+3H] (3+)-NH3-H2O-P
500.28046	165.5	y (14) (3+)
501.34967	79.4
502.21021	21.6
502.81165	14.3
504.58649	225.1	[M+3H] (3+)-NH3-P, [M+3H] (3+)-H2O-P
505.30457	206.5
506.25983	117.8
507.39355	175.4	b (9) (2+)-H2O, b (9) (2+)-NH3
508.46234	112.1
509.87653	285.0
510.76697	1752.6	b (10) (2+)-P, y (5) (1+), [M+3H] (3+)-P
511.43109	885.0
512.42719	93.6
513.61713	150.9
514.81903	42.7
515.47693	84.9
516.59821	92.9
517.87323	179.4
518.89142	54.2
519.50189	3.8
520.45197	77.7
521.19690	80.0
522.02698	72.3
523.16199	179.9	y (11) (2+)-NH3-P
524.18158	736.1	y (10) (2+)
525.39447	807.6
526.31427	319.4
527.07983	198.6
527.85797	166.9
528.90491	130.9
530.03027	77.5
530.94690	222.8
531.63007	1772.2	[M+3H] (3+)-NH3-H2O, y (11) (2+)-P
532.68982	395.6
533.52496	349.9
534.50140	563.7
535.51837	78.3
536.55493	65.0
537.56891	28.6
538.45966	4.6
542.88745	5.9
547.31934	33.7
548.57849	9.2
549.25067	16.9
550.45026	41.9
551.37030	26.9
553.15485	7.8
554.43024	36.1
556.59814	32.8
558.56171	12.5
559.60339	250.2	b (11) (2+)-P, b (10) (2+)
560.72638	17.4
561.57196	70.9
562.24310	74.3
564.35693	140.0	b (5) (1+)-H2O
565.56622	102.9	y (12) (2+)-H2O-P, y (12) (2+)-NH3-P, b (5) (1+)-NH3
566.64941	14.2
569.76019	8.4
570.85004	16.8
571.60266	34.6
572.40253	21.8
574.95874	19.6
576.38965	41.7
578.45526	20.4
579.56012	28.7
580.37189	21.9
581.32538	28.0
582.44916	346.8	b (5) (1+)
583.31915	184.9
584.29529	35.8
586.99249	42.9
587.61810	3.1
589.41473	13.0
590.53217	2.6
592.05890	99.4
592.95673	23.5
593.88367	17.9
595.06989	35.4
596.69672	11.0
598.21631	41.1
599.35260	5.0
600.15948	57.8
604.56818	2.5
605.80017	64.8
608.41541	11.1
609.83795	127.8
611.96039	15.4
613.51678	12.0
614.60107	11.5
619.39453	18.6
620.35223	18.5
621.83276	17.5
623.93378	31.1
625.23816	7.3
626.03534	58.5
626.92804	18.9
628.20416	39.6
630.27887	29.0
631.25995	27.4
632.66534	72.8
633.30951	17.9
635.22070	47.7
636.11121	27.6
637.09509	52.0
639.33521	39.2
641.22552	75.9
642.36365	36.4
644.26727	381.8	b (13) (2+)-P
645.06500	41.7
648.66089	61.1
649.43109	60.1
650.36053	15.7
651.44000	24.2
652.74054	22.7
656.03741	25.1
657.12061	35.0
660.65179	32.1
661.74768	72.4
662.53778	55.6
663.40765	35.4
664.09265	53.0
664.96222	14.8
666.05737	21.1
667.53113	22.1
669.37567	20.9
670.65717	30.7
671.46210	5.5
672.57623	174.2	y (13) (2+)
673.40430	27.5
675.26715	218.0
677.17590	71.3
678.58594	99.1	y (7) (1+)-NH3
679.69275	144.7	b (6) (1+)
681.20349	83.3
682.02191	35.3
683.19733	50.0
684.08942	191.1	b (14) (2+)-H2O-P, b (13) (2+)-H2O, b (13) (2+)-NH3, b (14) (2+)-NH3-P
684.93719	10.1
685.74225	24.2
689.23651	38.1
691.75372	81.3
693.11865	650.1	y (14) (2+)-H2O-P, b (13) (2+), y (14) (2+)-NH3-P, b (14) (2+)-P
693.98346	95.7
695.50781	384.7	y (7) (1+)
696.66022	128.2
697.44781	33.6
698.93829	24.3
699.59448	19.7
700.31091	57.9
701.26440	80.6
702.47687	30.0
703.48553	36.6
704.79602	15.2
709.77747	11.1
710.60474	5.1
712.20477	22.2
713.22144	130.4
714.25128	33.8
715.51666	5.2
716.90204	48.3
719.41302	4.1
721.42511	49.8
722.29034	20.4
724.12537	5.8
726.96588	30.9
728.03558	19.9
729.22815	22.5
730.34033	1.4
731.20258	21.3
731.94958	16.3
736.10870	8.1
738.03754	28.3
739.49396	29.5
741.07965	15.3
742.05872	63.0
743.66974	15.0
745.49603	35.7
746.70880	30.8
748.31451	94.0	b (7) (1+)-P
749.34265	12.5
750.51898	50.1
751.24408	3.5
752.50909	7.0
753.48077	9.2
754.08191	6.7
755.34772	36.1
756.23285	43.0
757.08087	41.0
758.38373	20.6
759.42218	10.1
760.49792	21.1
763.07745	7.8
764.24945	22.0
766.63708	48.3
767.46521	36.6
768.35870	29.3
769.61963	5.0
770.23041	3.8
773.50623	9.9
774.45856	5.1
775.29767	354.4
776.48383	165.7
777.46344	9.5
778.72174	23.0
781.13995	19.9
781.84235	3.1
782.54480	90.3	y (8) (1+)
783.47748	32.1
784.48328	19.4
785.50372	23.8
786.26556	13.7
787.04681	10.5
787.84131	4.6
790.33032	8.7
793.07922	20.5
795.60651	54.3
796.55322	37.7
797.40216	26.9
799.29340	5.7
801.27972	31.1
804.09570	20.6
805.16180	8.2
806.48401	14.0
808.57062	15.6
812.91180	29.4
813.62671	13.2
817.21649	16.7
817.83051	5.7
818.78192	20.0
821.13062	41.9
822.64453	4.7
823.28784	6.3
833.47845	25.8
835.38470	234.8	b (8) (1+)-P
836.56982	106.9
838.60309	20.4
839.37720	8.1
840.08661	10.1
842.42365	5.1
844.65082	5.1
845.33667	42.3
851.49115	22.7
852.75757	20.6
853.53857	106.6
854.38678	26.1
855.71515	11.7
856.78754	13.2
857.88617	14.0
858.87054	6.3
862.47797	66.1
863.33929	14.1
864.19049	21.4
865.52740	3.5
869.21332	33.9
870.50470	3.8
871.64130	7.2
872.28839	7.6
873.56958	2.5
879.56610	13.2
880.59747	13.9
886.42535	23.9
889.45801	9.0
891.77972	3.3
892.81812	9.8
896.57880	30.6
897.54437	18.2
899.15625	7.8
900.31085	15.4
905.24731	10.4
906.29767	17.2
911.60260	10.0
914.30890	15.6
915.43823	52.6
916.53815	5.5
919.08990	7.0
920.46588	2.0
931.20905	38.8
933.01569	31.2
933.66479	13.4
934.53394	91.9
935.59637	7.2
938.41479	20.5
943.77826	19.8
949.24384	44.6
950.32660	29.3
951.21405	32.2
953.87524	13.7
959.28937	31.3
966.32697	50.8
967.24634	8.2
968.52106	11.1
972.52563	14.8
983.55396	11.1
1006.30341	13.9
1017.65576	10.0
1028.72144	8.8
1046.31787	46.4
1047.22485	21.7
1062.49854	2.7
1065.37744	8.1
1079.11035	10.3
1100.53137	38.6
1101.53027	35.5
1106.73926	9.5
1108.69409	5.0
1111.16797	4.9
1122.66248	22.8
1124.33057	12.3
1150.46045	11.5
1156.68933	6.8
1158.10522	2.7
1217.05212	5.2
1241.45935	7.7
1247.02283	25.1
1247.71033	16.8
1370.56213	11.5
1494.27405	7.7
