# Supplementary material for: Phosphoproteomic Analysis of Platelets Activated by Pro-Thrombotic Oxidized Phospholipids and Thrombin
Source: PLoS One. 2014 Jan 6;9(1):e84488. doi: 10.1371/journal.pone.0084488 (PMC3882224; doi:10.1371/journal.pone.0084488)
Supplement: Annotated Spectra S3 — (ZIP) [file pone.0084488.s006.zip › KRPSLPSSPSPGLPK_-3_2_37613.txt]

m/z	i	matches
165.95642	3.3
177.31577	7.2
181.12140	5.4
185.18956	5.2
186.35301	6.0
189.12971	17.2
190.25223	14.7
191.21626	8.9
194.14322	6.4
196.97050	6.1
198.14424	7.1
199.10669	3.6
200.18814	6.1
202.02780	10.4
204.33577	2.9
206.12759	12.1
208.01901	70.1
209.23325	103.2
213.26947	8.7
217.20636	15.0
219.16966	5.9
220.20483	6.1
223.17664	5.9
224.99649	2.6
226.24037	110.7
227.40167	44.3
228.26450	13.4
231.08722	3.6
234.23695	14.1
235.64935	33.3
236.37770	13.3
239.22978	2.6
240.37842	8.0
241.24905	5.2
244.17137	611.9	b (7) (3+)-NH3-P, y (2) (1+), b (7) (3+)-H2O-P
245.21475	77.9
246.31174	19.8
250.31682	99.6
251.14694	36.0
254.24838	29.4
256.13202	28.4
258.11017	8.5
259.40347	7.6
260.11755	3.3
264.01849	10.3
265.15695	30.6
268.30536	249.9
269.54346	19.9
270.30847	22.8
272.40344	14.5
273.07755	3.8
274.23199	33.3
276.30560	31.7
279.21716	7.0
280.00531	3.3
281.29938	12.6
282.90662	102.3
283.71796	5.5
285.25073	448.9
286.34021	103.0
287.23785	30.3
288.39496	11.9
291.55518	15.8
293.21649	131.6
294.40247	6.4
295.26190	45.8
297.22577	11.2
300.15454	2.6
302.26471	10.8
303.37982	21.0
305.18146	7.8
309.97522	26.5
312.15393	29.2
313.43256	9.1
314.12909	9.7
317.43335	18.2
319.48596	24.5
323.28967	8.5
324.04187	18.9
325.32990	6.7
327.03790	4.7
328.28876	4.4
331.48456	249.2
332.53876	126.2
333.56073	23.0
334.81244	11.9
337.44653	8.4
339.67114	41.8
340.43921	38.9
341.15948	18.9
342.40698	34.4
343.24005	29.7
344.42352	8.5
347.41895	7.1
348.45624	407.4
349.44189	49.1
352.18439	105.6
353.46161	11.9
354.27136	17.7
355.21344	17.9
357.37146	16.2
358.44629	15.3
360.99744	5.7
362.47443	8.3
363.30048	7.9
364.34869	21.2
365.65833	47.2
366.76318	18.5
371.48364	47.3
372.44879	44.1
373.95172	23.9
374.80402	81.7
376.16174	59.7
377.19733	11.7
378.14374	13.5
379.59900	28.8
380.38135	221.1
381.27844	53.4
382.95129	329.6
383.88397	40.4
384.74951	35.6
385.94446	14.4
386.76172	30.4
387.69080	20.7
389.29651	39.6
391.38495	105.5
392.29840	18.6
393.26208	29.9
394.55316	27.2
395.63007	13.2
396.65863	29.4
400.39026	211.7
401.17651	79.2
401.78174	16.7
403.07953	8.0
404.51416	4.7
405.97607	48.4
407.47443	46.1
408.35474	16.0
409.27582	273.7
410.04150	163.4
411.18414	32.0
412.33289	17.6
413.30817	6.1
414.74597	56.0
415.53210	58.9
417.08362	20.6
418.41492	184.1
419.53192	50.7
420.38959	16.3
421.41626	18.8
422.87518	20.8
423.98755	101.4
425.44208	15.7
426.57489	9.8
427.28033	7.3
428.06311	37.9
429.30139	5.7
431.63733	20.9
432.53778	60.4
433.14642	6.4
434.34766	69.4
435.41528	31.9
436.96362	67.3
437.83496	25.1
438.78406	4.2
440.56183	95.6
441.43256	55.4
443.47510	17.0
445.30219	2.6
446.42651	5.9
449.39728	950.6	b (8) (2+)-NH3-P, b (14) (3+)-H2O-2P, b (9) (2+)-NH3-2P, b (9) (2+)-H2O-2P, b (8) (2+)-H2O-P
450.54462	160.1
451.32813	219.7
452.36536	99.3
453.50690	23.8
454.60522	7.8
455.29779	8.7
458.35529	1993.5	b (8) (2+)-P, b (9) (2+)-2P
459.06073	584.5
460.16718	25.5
461.35278	18.7
463.09528	59.3
464.18433	28.9
465.86908	35.3
466.99292	42.3
467.74695	14.5
468.57434	11.6
469.71283	55.4
470.92987	24.5
472.28473	38.0
473.09100	36.1
474.72784	71.3
476.44922	14.3
477.64307	45.5
478.40588	40.7
479.32953	2.6
480.50629	25.0
481.75592	30.3
482.62567	4.4
483.67981	51.7
484.51099	11.9
485.51788	66.9
488.19940	30.6
489.50391	32.0
490.63544	39.4
491.26874	22.3
492.49213	68.4
493.32922	109.3
494.52716	9.3
495.51239	71.4
496.49042	9.3
497.34619	31.1
498.85492	977.3	b (8) (2+)-NH3, [M+3H] (3+)-NH3-2P, [M+3H] (3+)-H2O-2P, b (8) (2+)-H2O, b (9) (2+)-NH3-P
499.67090	48.3
500.33289	30.2
501.62366	37.5
502.75446	127.0
503.44269	9.8
504.90863	628.9	[M+3H] (3+)-2P
506.01312	78.0
507.11731	159.1
508.12585	95.7
509.14020	59.8
510.53320	91.3
511.47479	473.7
512.56573	152.5
513.32343	27.6
515.02173	185.5
516.24963	45.7
517.00311	20.3
518.51050	32.1
519.61163	108.6
520.65045	64.6
521.87762	69.8
522.85236	115.5
523.99579	1697.3	y (10) (2+)
525.08698	425.2
525.79486	277.5
526.47174	195.3
527.66260	136.1
528.75055	23.2
529.82629	80.5
531.64984	8623.9	b (4) (1+)-NH3, y (11) (2+)-P, b (4) (1+)-H2O, [M+3H] (3+)-NH3-P, [M+3H] (3+)-H2O-P
533.59442	204.6
534.66449	98.0
535.30597	45.5
536.01611	42.5
537.61176	9598.7	[M+3H] (3+)-P
538.98346	131.0
539.86969	68.7
541.46802	331.7
542.34070	103.4
543.52264	147.4
544.55017	198.5
545.90674	201.3
547.12726	110.6
548.21362	257.7
549.12152	208.4
550.61078	741.1	b (10) (2+)-P
551.43823	1096.4
552.14587	332.7
553.13342	252.8
553.78412	78.6
554.50983	28.7
555.52283	84.0
557.53156	204.9
558.21271	768.7	[M+3H] (3+)-NH3-H2O
559.05243	195.6
560.52423	297.6
561.55145	230.9
562.32043	89.8
563.07623	49.1
564.51514	266.3
565.66742	2.2
566.67749	8.5
569.34296	3.1
570.66888	2.6
573.04352	6.6
574.14996	61.6
575.46320	6.8
577.08588	41.8
578.56366	7.2
580.60052	272.0
581.79950	47.4
582.53632	66.4
583.62299	37.6
586.96954	34.5
588.65485	27.1
590.35956	214.2
591.17218	41.6
592.21161	2.8
594.43622	24.5
596.51233	63.7
598.49542	116.0
599.42877	397.3
600.40112	47.5
601.15314	66.1
602.16846	38.0
602.85822	35.9
604.10413	5.0
605.63043	44.9
607.25909	7.5
608.67627	7.1
609.64789	4.1
610.70978	4.7
611.79901	43.7
613.45886	15.9
614.29401	14.7
614.95331	7.0
616.62994	24.9
619.53851	298.9
621.16052	18.3
623.29102	82.0
626.47540	125.9
627.59326	53.6
628.45306	4.3
629.31805	11.0
631.20148	51.9
632.27289	60.9
633.59698	59.9
634.88727	70.8
636.68079	22.4
637.84027	11.3
640.30438	61.9
644.37946	44.1
645.12714	11.2
646.31396	49.3
648.05927	121.8
648.81171	10.8
649.78314	4.0
651.17694	16.1
652.52515	22.5
653.80646	14.5
654.42279	286.5
655.31299	12.6
659.69781	126.7
660.75897	10.7
662.26630	626.3	b (5) (1+)
663.48236	482.8	y (12) (2+), y (13) (2+)-P
664.47089	172.8
665.79620	64.9
667.18121	60.8
667.90521	8.4
668.59521	104.7
669.31354	20.9
669.99896	40.2
670.77863	11.4
672.34723	48.8
674.98328	596.2	b (14) (2+)-NH3-2P, b (13) (2+)-H2O-P, b (14) (2+)-H2O-2P, b (13) (2+)-NH3-P
676.21411	193.7
676.95294	61.2
677.86865	18.1
678.57147	19.1
679.52167	113.0
680.30737	78.7
681.49237	49.1
682.28583	4.3
684.16571	1132.4	y (14) (2+)-NH3-2P, y (14) (2+)-H2O-2P, b (13) (2+)-P, b (14) (2+)-2P
685.16327	239.6
686.89020	19.7
688.79559	83.4
690.57013	62.2
691.30963	8.5
692.65479	87.6
695.32050	1479.7	y (7) (1+)
696.48645	567.1
697.39935	137.9
698.63861	36.1
699.89911	70.1
700.79352	22.4
702.05438	64.8
703.15576	66.3
704.26544	55.1
704.93292	4.9
705.87946	20.0
706.61005	11.2
708.02014	205.9
708.86786	137.8
709.51678	8.8
710.64923	12.8
711.31555	50.3
712.43958	1185.5	y (13) (2+)
713.15039	491.1
714.10876	78.0
715.23193	40.7
716.04266	25.9
716.66162	4.1
718.93854	175.5
722.66022	6.9
723.80121	299.3
724.42590	260.7
725.32953	148.9
729.20905	21.0
730.70831	10.3
731.59552	35.0
733.07086	2312.8	b (13) (2+), b (14) (2+)-P, y (14) (2+)-NH3-P, y (14) (2+)-H2O-P
733.98944	411.2
734.81628	48.6
735.94818	23.1
736.98236	17.3
737.75708	33.2
738.98169	4.8
740.65460	49.0
742.39569	100.2
743.62524	15.9
747.42822	26.9
749.57123	15.0
751.15295	3.4
757.75934	25.7
760.04974	28.1
761.58246	32.3
762.95581	15.4
764.26703	98.4
765.64850	22.5
766.77203	28.3
769.22009	13.3
770.75171	4.0
771.89880	28.6
772.61444	13.7
775.48877	63.5
776.50458	30.3
777.45685	50.0
778.41022	3.3
781.46490	98.1
782.31445	44.5
783.48615	29.4
785.37555	26.4
786.16858	8.7
787.45294	45.7
788.22479	27.5
790.52466	41.5
791.48633	10.8
792.36810	4.5
793.36951	5.4
797.22247	59.3
798.77991	76.6
799.47272	11.1
800.34247	9.2
801.34961	15.2
804.46283	64.9
806.20471	6.3
807.10590	7.5
807.71960	9.6
809.15936	12.2
811.42267	1.9
816.39740	67.6
817.42224	73.6
818.33466	9.9
819.44598	10.8
822.16364	13.3
822.83417	15.6
823.92316	23.0
826.38141	23.9
827.39832	38.9
828.48285	40.5
829.34717	17.8
830.48779	3.8
831.59259	22.1
833.02875	30.7
833.86279	89.6
834.57416	19.2
835.64111	42.1
836.33990	16.3
837.40112	7.6
839.17328	15.4
843.41602	34.1
846.31470	35.8
847.32501	37.4
848.52411	17.6
850.00543	11.5
851.39886	33.3
857.32813	8.8
862.35651	70.3
863.43475	37.4
864.30865	31.9
867.66779	9.2
868.67511	23.0
869.51532	8.2
872.68463	8.9
874.41278	21.7
878.84570	39.7
883.95679	9.8
886.54205	5.4
887.63739	27.1
895.26923	40.8
897.34039	39.7
898.29688	63.2
899.49146	21.0
903.39331	12.6
906.81000	31.2
908.49994	12.2
910.80817	4.1
913.23334	15.6
914.27972	4.4
915.55054	162.5
916.53693	119.5
918.75311	32.7
919.56641	19.2
930.57568	9.3
932.38208	17.7
935.01050	8.6
936.49194	14.5
947.19415	6.1
947.86670	14.5
949.54376	91.4
950.40747	32.1
951.60272	8.7
952.48584	4.0
954.53973	3.6
956.23969	24.6
957.01666	9.6
959.49097	8.1
960.45819	9.1
961.74481	20.8
962.52692	4.9
972.54620	6.3
978.28882	6.4
981.90753	8.7
985.30072	20.8
986.40680	15.2
988.28412	7.5
990.25153	16.9
1002.20605	7.4
1010.43970	7.7
1013.47894	84.2
1014.30786	26.9
1015.10767	3.5
1015.95245	8.2
1021.72528	11.6
1022.46344	10.7
1023.87408	36.0
1028.45056	18.7
1030.12012	10.7
1033.33972	5.4
1040.26147	13.8
1044.61694	6.8
1046.31726	59.2
1047.44092	48.6
1048.74377	23.8
1049.82556	2.9
1051.42102	10.3
1064.54492	18.6
1065.17285	9.4
1070.17212	15.5
1082.30103	18.4
1083.11951	4.0
1083.95007	6.1
1100.18872	2.4
1104.52673	3.7
1126.40259	16.0
1130.70105	18.8
1154.01428	2.2
1155.79663	13.7
1157.72424	9.5
1162.19373	7.3
1163.26208	10.7
1164.05884	9.3
1166.60828	17.6
1179.38513	5.4
1181.44617	34.9
1186.17334	7.2
1190.44763	12.9
1217.86084	17.3
1221.64001	8.1
1236.78235	3.3
1238.46350	6.3
1257.31360	4.8
1258.85974	8.4
1270.82983	11.3
1277.94446	4.9
1297.64209	6.0
1408.80408	7.7
