# Supplementary material for: Phosphoproteomic Analysis of Platelets Activated by Pro-Thrombotic Oxidized Phospholipids and Thrombin
Source: PLoS One. 2014 Jan 6;9(1):e84488. doi: 10.1371/journal.pone.0084488 (PMC3882224; doi:10.1371/journal.pone.0084488)
Supplement: Annotated Spectra S3 — (ZIP) [file pone.0084488.s006.zip › KRPSLPSSPSPGLPK_-3_2_46853.txt]

m/z	i	matches
155.13841	9.2
157.37306	5.8
159.09480	4.2
169.09331	1.6
171.18201	16.4
174.33551	21.9
175.03076	6.6
176.81967	6.1
183.00703	8.6
184.12633	6.7
184.97981	8.7
186.13065	5.0
191.86497	10.9
194.05231	12.8
195.23016	10.7
198.86642	6.3
201.31532	16.1
202.18176	8.9
204.45195	2.6
206.48590	15.4
209.34026	17.7
210.37341	14.5
212.30214	2.4
215.41708	22.9
216.24493	49.5
217.17552	13.4
219.87270	39.5
224.75439	6.4
226.18051	19.0
227.13951	10.0
228.11765	20.5
229.60349	33.5
231.18445	5.7
232.16064	12.9
233.26953	5.5
235.21103	2.6
239.24150	13.3
240.17551	15.5
241.08118	8.6
243.09631	26.2
244.25571	205.4	y (2) (1+)
245.26268	20.4
246.07492	9.5
250.36296	15.9
251.16737	3.3
252.29875	16.3
254.16003	21.6
255.04062	2.4
256.09161	16.8
257.08115	16.6
260.51471	11.9
261.54199	9.8
265.09503	34.1
267.36829	2.6
268.15588	35.2
269.41132	26.0
270.11896	1.8
271.81589	33.5
273.20459	9.8
274.32904	16.1
276.17004	5.2
277.72974	8.3
279.26788	11.0
280.19949	20.9
282.16946	11.1
283.13953	68.9
284.89703	33.1
285.50525	56.2
287.10913	13.3
288.27527	26.7
290.29138	11.0
291.83380	20.5
292.65881	66.5
295.01453	28.3
297.13483	17.7
298.31030	20.3
299.52014	18.7
300.50934	18.4
301.25458	4.8
302.10968	13.5
303.24408	18.4
305.63788	24.8
309.25244	3.6
311.25391	10.0
312.27856	15.4
313.13550	12.2
314.08185	33.4
315.27051	38.5
316.53070	24.6
318.28992	12.2
320.84119	35.0
322.19073	4.2
323.10602	9.3
326.11237	32.4
327.34326	6.4
329.14172	35.6
331.09625	74.2
332.15295	27.1
332.79297	4.3
334.01715	16.0
334.75409	4.0
338.43060	30.9
339.09790	3.8
340.28955	51.9
341.26978	24.5
342.45618	44.7
348.29102	153.9	y (11) (3+)-NH3-P, y (7) (2+), y (11) (3+)-H2O-P
349.23511	56.9
350.29559	8.3
351.12689	11.6
351.83472	7.7
353.28809	5.2
356.31250	12.7
357.33722	31.4
359.05414	12.8
360.17297	20.5
361.37653	18.5
362.00311	12.8
363.50970	17.0
365.43408	28.8
366.14771	7.2
369.27295	50.0
370.29230	19.2
371.37939	15.6
372.43219	13.0
373.13495	3.9
374.55237	24.3
375.19836	8.9
377.14716	9.1
378.40985	4.6
380.38892	29.8
381.12341	7.5
383.06079	36.8
383.97632	22.1
385.13184	22.3
388.22986	294.9
389.04797	71.3
391.76355	68.1
393.46045	21.8
394.97601	19.5
395.90894	32.8
396.85095	31.1
398.21466	9.1
399.32605	31.5
400.52112	64.5
401.65576	59.8
403.22723	12.8
403.95917	36.1
404.80890	43.7
405.96155	8.3
409.54858	88.7	y (13) (3+)-NH3-P, b (8) (2+)-H2O-P, y (12) (3+)-H2O, y (13) (3+)-H2O-P, b (8) (2+)-NH3-P
410.43024	12.0
411.17633	41.2
412.14520	4.2
413.20410	26.8
414.65204	45.7
415.33252	18.9
416.05774	30.5
418.40796	243.1	b (12) (3+)-NH3, b (8) (2+)-P, b (12) (3+)-H2O, y (9) (2+)-NH3-P
419.29010	58.9
420.23492	63.6
421.43109	65.1
423.30469	34.4
424.41882	15.9
425.37067	13.0
427.01349	145.4	y (9) (2+)-P
427.99921	62.7
428.87598	19.9
430.30542	25.1
431.45880	49.8
432.19049	30.2
434.26160	37.7
435.21350	26.4
436.17487	80.6
437.35675	5.1
438.16064	11.2
440.24414	53.1
441.25073	14.8
442.23444	10.7
443.58783	29.3
444.79321	63.8
446.45313	35.4
447.29712	12.7
448.23993	2.6
449.35596	136.1	y (13) (3+)
450.15936	5.9
451.38287	82.2	b (4) (1+)-H2O
452.47253	35.9
453.36969	57.5
455.22034	24.6
458.23676	265.8	b (8) (2+)-NH3, b (9) (2+)-H2O-P, b (8) (2+)-H2O, b (9) (2+)-NH3-P
459.11359	5.9
459.81342	14.4
463.46802	14.0
464.43817	46.0
465.17285	26.1
466.25854	82.6	y (10) (2+)-NH3-P, y (9) (2+)-H2O, y (10) (2+)-H2O-P
467.27893	112.9	y (14) (3+)-P, y (9) (2+)-NH3, b (8) (2+), b (9) (2+)-P
468.03699	10.8
469.36322	2.9
470.65778	75.4
471.52386	80.6
472.36255	23.5
473.10059	9.2
473.80219	7.5
474.98181	219.8	y (9) (2+), y (10) (2+)-P
475.74744	16.7
477.42181	6.1
478.79706	20.2
479.89807	4.0
481.03558	52.1
482.45459	24.0
483.83649	130.1
484.91632	75.0
486.31219	45.8
487.20868	30.0
488.45160	11.7
489.51630	38.0
490.22803	17.3
491.18359	4.4
492.49133	97.5
493.88428	223.7	y (5) (1+)-NH3, b (14) (3+), y (14) (3+)-H2O
495.00018	82.5	y (14) (3+)-NH3
496.18341	19.0
496.79620	6.0
497.40363	25.6
498.95978	167.8	[M+3H] (3+)-NH3-H2O-P
500.05170	163.2	y (14) (3+)
501.36731	143.8	b (10) (2+)-H2O-P, b (10) (2+)-NH3-P
502.39789	46.9
503.85120	104.4
504.77826	315.7	[M+3H] (3+)-H2O-P, [M+3H] (3+)-NH3-P
505.43750	288.8
506.43732	58.7
508.08698	136.5
509.10815	96.7
510.13733	46.7
510.81451	1519.2	y (5) (1+), [M+3H] (3+)-P, b (10) (2+)-P
511.51910	652.3
512.53827	150.0
513.95734	48.2
514.80817	72.2
515.53290	53.2
516.46149	91.2	b (9) (2+)
517.83228	183.9
518.74646	49.4
519.70282	55.6
520.44672	55.9
521.41113	120.9
522.07263	184.8	y (11) (2+)-H2O-P
523.19427	187.3	y (11) (2+)-NH3-P
524.07263	736.7	y (10) (2+)
525.23285	425.8
526.29291	415.3
527.27521	89.5
527.99579	94.9
528.74182	14.9
529.38055	12.2
530.27448	64.4
530.92993	78.8
531.68243	1349.9	[M+3H] (3+)-NH3-H2O, y (11) (2+)-P
532.75238	305.3
534.11255	245.1
534.88751	128.2
536.78619	17.4
537.83472	12.3
539.95184	3.3
542.71710	10.7
543.85028	21.0
548.30768	13.8
549.64465	9.9
550.57104	63.9
551.61163	8.4
552.94666	31.5
554.15375	8.8
555.33203	28.0
556.52948	9.6
557.36871	6.9
559.32318	77.5	b (10) (2+), b (11) (2+)-P
560.30200	12.7
561.55170	13.4
562.81818	38.2
564.40143	78.0	b (5) (1+)-H2O
565.21417	81.8	b (5) (1+)-NH3, y (12) (2+)-H2O-P
565.88770	23.5
567.19775	57.6
569.55048	37.2
571.09656	11.8
572.47516	33.7
576.47711	44.3
577.45831	13.0
578.97089	30.3
580.21564	35.0
581.16528	10.8
582.36871	399.9	b (5) (1+)
583.56549	209.6
584.37628	9.1
585.17969	47.1
586.29657	6.8
587.37372	78.5	b (12) (2+)-P
588.30902	4.8
589.04504	14.3
592.17242	30.6
594.63422	68.3
595.57800	12.0
596.92975	36.8
598.47070	18.1
599.39331	18.7
601.28021	6.3
605.50464	47.8
607.12390	8.3
608.47119	20.2
609.87488	47.8
611.41467	6.9
614.51508	33.8
615.39008	61.2
616.40033	2.9
617.21857	27.2
617.89838	20.2
618.92120	44.9
619.65521	40.9
621.41479	29.6
623.94354	87.0	y (12) (2+), y (13) (2+)-P
625.51062	19.6
626.49457	66.2
627.20837	28.7
627.99078	9.8
629.81384	50.1
630.93756	15.8
631.56720	46.9
632.60431	28.5
633.71130	60.2
634.73480	42.4
635.44421	34.2
636.39160	48.1
638.65802	9.3
640.06049	28.6
642.03644	26.4
643.90363	139.2	b (13) (2+)-P
644.92877	89.1
646.29016	11.7
646.99347	22.8
648.07446	4.0
648.72870	87.5
649.41498	40.3
652.30402	39.8
654.51227	49.3
656.40900	4.0
658.50696	32.4
659.23615	16.2
660.26117	43.5
662.07159	72.2
663.44617	84.4	y (13) (2+)-H2O, y (13) (2+)-NH3
664.34357	5.7
665.82941	9.6
667.65485	38.8
669.23883	55.9
670.52301	44.2
672.67969	175.5	y (13) (2+)
673.42096	6.7
675.13153	52.0
676.00946	111.6
677.59106	20.0
678.49530	40.5
679.92871	85.8	b (6) (1+)
680.67688	44.6
681.62823	14.0
683.19757	9.8
684.17719	153.2	b (13) (2+)-NH3, b (14) (2+)-NH3-P, b (14) (2+)-H2O-P, b (13) (2+)-H2O
684.94714	123.6
685.61200	32.3
686.60168	17.8
687.70636	30.3
688.46124	15.9
690.11877	18.7
691.62463	140.1
692.72723	534.2	b (13) (2+), b (14) (2+)-P, y (14) (2+)-NH3-P, y (14) (2+)-H2O-P
693.41620	202.1
694.05084	107.6
695.34399	272.4	y (7) (1+)
696.46686	105.3
697.45538	13.6
698.06671	19.8
699.36249	38.4
700.51056	208.1
701.39325	117.2	y (14) (2+)-P
705.19427	19.8
705.83435	45.2
707.53058	23.2
708.31525	28.9
711.37396	18.1
713.26971	83.6
714.38733	88.5
715.43756	52.8
718.46130	23.6
720.09546	13.0
722.27081	2.0
722.93085	25.0
724.22845	1.6
725.07794	14.1
728.39398	16.4
729.40637	45.5
732.61951	15.7
733.79218	78.3
736.32611	6.4
736.98138	14.7
738.03839	29.9
739.08234	57.5
740.83105	40.3
741.79285	113.0	y (14) (2+)-H2O, b (14) (2+), y (14) (2+)-NH3
742.59021	13.6
744.23676	42.0
745.43854	20.4
746.22186	3.7
748.53400	47.1
749.26617	48.4
750.67480	24.0
752.24518	11.5
754.31085	39.6
755.81036	29.1
757.25616	34.8
758.36224	5.2
759.59558	15.6
760.54065	7.0
761.21368	11.0
764.60120	27.2
766.59521	30.2
767.26489	6.6
768.31146	10.3
769.98608	19.1
772.23749	9.6
774.79077	93.0
775.61212	77.1
776.47894	35.7
777.62567	15.0
779.86426	9.1
782.27179	105.5
783.46564	37.8
784.57715	9.2
785.83337	13.2
786.89594	10.3
789.77295	11.3
792.19550	14.3
793.77435	17.4
794.46808	1.8
799.46832	10.1
802.15460	3.5
803.64740	5.3
805.32288	10.4
806.50165	4.2
807.43207	16.2
808.61932	3.7
809.62067	4.8
811.03033	10.6
811.64331	36.2
812.35065	9.9
813.45276	18.9
816.25275	22.1
817.57861	39.3
818.68134	34.6
819.43854	8.3
820.67432	20.8
826.38959	8.0
829.30597	44.5
833.25665	8.5
834.29254	6.9
835.41766	130.7	b (8) (1+)-P
836.35327	61.5
838.82953	4.8
841.33282	10.8
843.40057	21.3
847.56866	19.8
848.55731	3.3
851.12256	25.0
853.39081	96.7
854.45410	18.7
856.34296	4.2
858.18262	54.9
859.36456	2.4
861.15656	6.7
862.55200	22.0
863.33466	16.9
867.34479	9.6
869.47882	43.0
870.59814	30.1
871.38873	14.3
872.55493	7.2
873.50604	17.7
874.76172	5.0
876.44824	34.6
880.42896	7.4
882.39130	12.4
885.99414	10.2
892.39178	10.0
893.60254	3.7
895.96381	27.5
896.62457	20.4
900.57928	5.3
901.78784	19.5
904.81879	2.9
907.22705	33.0
911.44678	13.2
913.07642	4.7
914.38776	5.5
915.66718	30.1
917.38849	18.6
930.22601	10.2
931.31885	8.6
933.29401	51.0
934.29370	17.9
936.30939	10.4
937.11249	7.8
937.97443	3.1
943.71973	19.0
948.91626	19.7
949.65112	20.6
951.07184	16.7
955.41064	12.1
959.44208	12.2
966.44366	33.8
967.24030	16.2
970.65863	14.7
997.06403	5.2
1019.13324	15.5
1026.56738	2.4
1028.65027	1.9
1030.55457	5.4
1031.35510	12.2
1046.41284	29.2
1047.02405	10.0
1051.55762	3.3
1066.43335	26.9
1072.49084	10.8
1083.04614	20.1
1114.51587	3.7
1117.69604	12.2
1122.46777	6.1
1138.69592	4.3
1139.79395	17.8
1144.64258	2.9
1174.52490	2.2
1177.54260	9.2
1179.02478	2.8
1247.36829	3.9
