# Supplementary material for: Phosphoproteomic Analysis of Platelets Activated by Pro-Thrombotic Oxidized Phospholipids and Thrombin
Source: PLoS One. 2014 Jan 6;9(1):e84488. doi: 10.1371/journal.pone.0084488 (PMC3882224; doi:10.1371/journal.pone.0084488)
Supplement: Annotated Spectra S3 — (ZIP) [file pone.0084488.s006.zip › KRPSLPSSPSPGLPK_-4_2_49877.txt]

m/z	i	matches
166.98576	14.0
179.24773	13.6
180.20728	13.0
181.23502	23.4
185.10515	23.0
185.92592	26.2
191.13313	42.0
194.18640	3.8
197.09558	43.8
199.26625	32.6
202.27463	67.1
204.95276	3.4
208.71921	109.6
209.35776	202.1
210.35719	9.7
211.06758	6.3
211.96414	8.0
214.91003	5.2
217.20456	7.0
224.13391	9.7
225.06918	31.0
226.18086	182.8
227.11388	23.9
234.45677	15.1
236.11588	25.8
237.18755	8.0
243.04497	10.4
244.15865	1051.4	b (7) (3+)-H2O-P, y (2) (1+), b (7) (3+)-NH3-P
245.11649	180.9
246.21394	59.8
247.35715	35.0
248.33507	14.5
249.40036	14.7
250.37296	74.8
251.21179	34.6
254.15926	39.4
256.16779	54.7
257.17120	24.0
257.80408	50.3
260.26984	19.4
261.24725	31.0
262.53064	29.4
263.30414	20.6
265.23083	9.8
268.20795	620.8
269.23639	72.5
270.17377	36.2
272.34641	21.4
274.35767	110.6
275.28778	10.7
277.31702	30.8
280.26611	33.4
282.89108	123.1
285.25345	863.7	y (9) (3+)-P, b (2) (1+)
286.38068	152.2
287.22913	20.7
288.37610	14.4
292.93298	133.2
293.85413	33.6
298.33270	6.4
299.28143	18.5
302.11182	35.5
305.26752	21.9
309.78568	10.5
313.21802	10.1
317.34827	16.7
317.97498	40.8
319.23798	14.1
322.07678	63.6
323.37012	62.0
326.06537	66.8
327.02130	10.2
331.42322	517.1
332.84497	66.7
334.35809	18.1
334.98138	20.0
336.19025	13.9
337.09589	3.4
338.47058	12.7
340.24939	55.7
347.34235	37.3
348.46930	662.1
349.45404	90.3
351.95331	28.4
354.25079	64.4
356.24329	31.7
357.84393	83.6
358.49493	46.1
361.01984	31.8
362.16449	70.6
363.43152	38.4
365.22046	50.2
365.90100	186.9
367.61591	21.0
368.35095	32.5
369.24530	9.3
371.61493	35.3
372.26251	13.9
374.01245	18.7
374.93268	337.9
376.24585	18.4
377.28979	9.6
380.33014	269.1
382.71661	510.3
383.46857	213.9
384.41553	49.9
385.02325	48.0
386.71478	27.0
387.38110	22.7
389.02783	45.5
389.82520	5.6
391.44019	184.7
392.56805	96.5
396.45313	29.9
399.27216	16.4
400.59607	371.5
401.52039	201.3
403.19922	24.5
404.09149	164.8
404.95306	22.8
405.74921	57.9
407.14923	96.3
408.28101	38.2
409.45764	566.3
410.40588	71.0
411.25067	8.5
414.71820	219.8
415.47302	119.1
416.46722	19.9
418.43146	238.0
419.47815	113.4
420.58948	90.0
421.27960	60.0
423.72601	258.3
424.39203	90.8
425.35327	12.6
427.58282	4.7
428.20013	8.7
428.98517	24.4
431.00403	79.5
432.58459	154.8
433.41205	129.8
434.40759	31.8
435.62085	117.8
436.32275	32.3
437.48779	52.3
440.12329	9.2
441.03918	169.4
442.31226	42.0
443.27319	15.1
446.41626	88.8
447.27271	65.3
448.27466	67.2
449.39832	1400.6	b (8) (2+)-NH3-P, b (9) (2+)-NH3-2P, b (9) (2+)-H2O-2P, b (8) (2+)-H2O-P, b (14) (3+)-H2O-2P
450.29138	328.0
451.37555	348.1
452.29065	213.1
453.19482	20.2
454.41388	57.1
455.70343	159.8
457.18652	5.5
458.41565	3177.9	b (9) (2+)-2P, b (8) (2+)-P
459.37012	229.1
460.03674	113.7
461.52954	46.4
462.60010	10.6
464.19604	92.4
465.26392	48.0
466.24146	79.9
467.00824	43.0
468.11285	15.6
469.19470	64.1
470.15784	91.3
472.35284	32.1
473.95789	20.8
475.14056	78.6
476.07898	69.1
477.26514	84.2
478.01208	2.3
479.57043	74.4
480.35272	41.9
482.24054	30.3
483.45282	44.2
484.98126	8.8
486.51428	3.8
487.27332	35.6
488.04510	31.2
488.81403	16.0
489.46240	7.6
490.36859	10.0
492.91510	281.8
493.71698	62.2
495.42328	72.6
496.21454	27.5
497.04236	180.7
498.39392	196.9
499.00165	1140.0	[M+3H] (3+)-H2O-2P, [M+3H] (3+)-NH3-2P, b (8) (2+)-NH3, b (9) (2+)-NH3-P, b (8) (2+)-H2O
500.30859	169.2
501.23541	34.2
502.48407	108.1
503.17450	59.6
504.81183	1031.7	[M+3H] (3+)-2P
505.64288	224.1
506.99017	434.4
508.26288	129.4
509.50378	43.7
511.25494	564.5
512.39716	117.8
513.40900	30.0
514.79535	294.5
515.67841	30.3
516.46783	49.1
518.35608	35.8
519.27454	23.9
520.06000	108.2
520.94586	85.0
521.54962	31.6
522.22479	132.6
522.84344	44.7
524.02545	2296.7	y (10) (2+)
525.34845	879.9
526.16870	892.3	[M+3H] (3+)-NH3-H2O-P
527.64386	257.2
528.42963	20.1
529.81097	112.9
531.65973	14913.0	[M+3H] (3+)-H2O-P, b (4) (1+)-H2O, b (4) (1+)-NH3, y (11) (2+)-P, [M+3H] (3+)-NH3-P
533.25824	230.4
533.93091	131.6
534.99573	176.0
535.77826	109.9
537.60297	14049.8	[M+3H] (3+)-P
538.96124	228.5
541.05493	334.6
542.15106	152.0
543.64160	78.5
545.35602	360.1
546.18256	217.8
547.22473	253.3
548.13885	602.2
549.29333	245.1
550.56281	577.1
551.34174	1769.3
552.46594	290.7
553.30530	615.2
554.53424	259.3
555.24438	72.7
556.06500	59.7
557.70349	329.7
558.32648	584.3
559.67975	431.8
560.64948	355.4
561.82831	267.0
562.57343	26.3
563.41327	87.7
564.48651	617.7
565.51654	13.0
566.77094	19.4
568.05292	9.6
570.75165	24.7
572.21509	26.3
579.36121	52.7
580.22791	128.2
580.91803	137.3
582.00366	190.2
582.62665	82.3
583.70624	87.4
584.93237	75.0
587.34607	35.9
588.06470	13.6
590.32489	263.4
591.42450	138.9
594.23370	114.1
596.97583	52.8
598.70709	223.2
599.63190	410.6
600.41681	16.2
602.48315	17.2
603.34711	52.8
605.39240	121.9
605.99384	108.6
606.72369	11.4
607.38409	26.1
607.99933	8.8
611.46478	19.0
613.55817	67.1
614.18750	10.1
614.81488	116.6
615.83124	16.7
619.08026	54.5
620.02435	98.5
621.55115	27.0
624.18146	9.7
625.95673	133.2
627.63739	91.5
628.26727	58.1
630.08038	42.4
631.20105	105.3
632.04785	211.2
633.21539	65.7
634.21869	172.1
635.14368	264.2
635.93475	9.1
636.71112	84.5
639.42279	51.6
640.35297	28.3
641.48932	29.8
644.36823	136.7
645.29492	220.8
647.26508	13.6
648.21454	37.5
653.21686	81.4
654.45398	299.3
655.43860	72.4
656.19135	24.9
657.37701	12.5
658.85455	225.7
659.85052	169.2
660.75861	34.4
662.23810	1015.1	b (5) (1+)
663.38116	657.5
664.25616	274.7
666.54767	77.0
667.30212	33.7
668.01837	28.7
669.48505	56.9
670.32184	26.0
671.14502	27.7
674.91547	402.1
675.84406	631.6
677.02136	191.1
677.62488	21.1
678.45654	64.2
679.34436	97.0
682.22333	64.5
684.03375	2147.4	y (14) (2+)-NH3-2P, b (13) (2+)-P, y (14) (2+)-H2O-2P, b (14) (2+)-2P
685.15967	369.0
686.05292	22.7
687.70428	169.9
688.86816	29.9
691.10944	70.5
693.36066	73.9
695.39124	2135.6	y (7) (1+)
696.34467	940.8
697.36310	186.7
698.81586	141.9
699.53168	141.6
700.17847	6.1
701.13843	23.9
702.09161	27.5
703.79449	268.0
705.15948	48.1
706.44891	95.5
708.00800	773.5
708.87463	118.9
710.62274	66.4
712.45056	2401.5	y (13) (2+)
713.41473	439.7
714.04431	54.2
715.14899	81.6
716.35382	30.0
718.74658	221.4
719.39502	118.8
723.83929	431.4
724.44440	470.6
725.11340	63.6
725.83942	171.0
730.31366	34.0
733.01605	4922.2	y (14) (2+)-NH3-P, b (13) (2+), b (14) (2+)-P, y (14) (2+)-H2O-P
734.14691	689.8
735.11218	59.8
737.31659	46.2
738.30219	33.3
739.47083	29.6
742.28784	24.9
742.90582	21.1
744.64691	72.6
745.79962	84.6
747.81012	17.5
748.42120	47.8
750.43719	5.9
751.64520	16.2
756.37897	75.3
757.31305	19.8
758.55731	31.0
764.46655	273.5
765.41162	105.9
766.41357	80.2
767.48248	32.4
768.33911	21.9
773.16730	14.8
775.19940	151.8
776.38361	111.9
781.52582	203.1
782.23474	87.3
785.38385	34.8
787.14398	61.4
788.05048	52.5
789.55994	5.6
790.41901	71.2
791.21381	56.1
792.30414	105.0
793.58917	24.2
794.18994	33.0
798.28723	3.8
800.52295	27.0
803.11151	145.7
805.34369	9.8
806.04675	14.2
809.06085	79.7
813.61890	21.5
815.42139	26.3
816.47260	120.5
817.32648	188.9
819.39984	42.4
820.13629	33.5
826.25250	41.7
827.38361	30.8
828.59283	45.8
829.45435	17.2
830.58569	16.1
833.44922	114.7
834.25604	57.0
835.58154	95.1
836.91309	17.1
843.07031	15.9
845.04608	89.1
845.85449	34.9
848.13934	35.7
851.47394	18.7
853.85205	31.3
856.50757	21.9
862.32306	68.3
863.58893	39.2
864.26733	39.3
865.31036	70.0
867.56689	36.5
869.38324	25.2
872.61176	10.5
877.06421	8.0
879.50269	63.0
880.18365	6.8
895.15741	19.2
896.31305	49.0
897.44849	24.6
898.68237	42.4
911.52612	4.7
915.23431	202.7
916.00372	93.5
916.67090	9.2
918.29517	44.8
923.41522	33.4
924.69678	12.2
927.64484	81.3
930.65399	57.4
931.67682	35.7
933.39911	64.2
935.64069	14.1
938.12524	8.0
941.89093	30.2
944.95782	11.4
948.24371	43.4
949.30328	88.3
950.52472	52.5
951.17853	38.9
954.47845	20.7
959.63104	18.9
961.28253	4.7
963.35742	22.0
967.28174	19.0
971.63892	20.7
972.54352	5.5
978.01056	21.9
984.82153	8.0
989.51880	31.7
992.21979	19.3
995.02002	26.3
999.55231	19.9
1005.15936	7.6
1013.21490	183.4
1014.40045	63.1
1021.19067	5.8
1023.69263	13.5
1028.27393	21.1
1029.40454	29.6
1032.91284	21.8
1035.01978	16.8
1045.89014	81.3
1046.69849	6.7
1047.81335	31.0
1051.06104	11.6
1068.36206	15.6
1081.45752	15.2
1082.49023	13.9
1083.19055	30.8
1088.82642	9.4
1097.38037	24.4
1111.62036	3.8
1114.66821	15.7
1132.55359	7.1
1154.73193	8.6
1158.95435	18.9
1161.37402	57.6
1162.22095	44.8
1180.14819	246.0
1181.17712	70.6
1183.07971	23.8
1192.40222	7.6
1198.04529	10.1
1218.72900	6.3
1223.66406	40.6
1239.46631	23.6
1256.38684	33.5
1266.49988	18.7
1303.03955	19.5
1326.47205	57.0
1327.79480	45.0
1351.70227	18.1
1414.64600	32.1
