# Supplementary material for: Phosphoproteomic Analysis of Platelets Activated by Pro-Thrombotic Oxidized Phospholipids and Thrombin
Source: PLoS One. 2014 Jan 6;9(1):e84488. doi: 10.1371/journal.pone.0084488 (PMC3882224; doi:10.1371/journal.pone.0084488)
Supplement: Annotated Spectra S3 — (ZIP) [file pone.0084488.s006.zip › KRPSLPSSPSPGLPK_-5_2_35118.txt]

m/z	i	matches
171.09427	13.0
176.12151	6.7
176.97261	16.5
178.41324	4.2
181.10834	4.2
184.67314	14.7
185.31482	41.9
187.11151	12.3
191.10635	115.3
192.18327	19.7
195.22766	9.8
201.40506	15.1
202.23279	51.9
204.42676	11.1
208.33559	44.0
209.25177	95.3
215.21774	6.1
219.14902	9.9
220.32826	5.9
221.15793	5.5
226.11917	135.6
227.22479	7.2
227.98166	34.5
231.18042	19.4
233.18665	16.2
236.10458	21.0
239.29973	42.1
242.10033	5.5
243.04300	32.1
244.30171	615.6	b (7) (3+)-NH3-P, y (2) (1+), b (7) (3+)-H2O-P
245.07335	81.9
247.16870	32.1
248.36960	15.9
250.25000	14.5
251.37347	13.2
252.04837	21.3
253.26805	7.2
254.17564	10.1
256.22516	28.4
257.28763	14.2
265.23181	128.4
266.37561	15.5
267.15448	10.5
268.20139	274.7
269.30316	32.3
270.23511	6.1
276.09729	7.8
277.92508	4.9
280.09030	13.6
282.17627	17.2
282.93292	31.0
283.62366	7.4
285.33496	382.8
286.43692	38.5
287.25317	44.8
288.91559	11.6
291.36877	15.8
293.12964	117.2
294.42017	25.7
296.32922	14.3
298.27026	28.4
304.39423	4.2
305.26877	32.0
310.09802	10.6
312.04694	28.2
315.40021	8.7
317.20007	103.8
318.17285	22.7
319.25018	8.4
321.26880	39.6
322.90686	4.6
326.35754	6.4
327.36823	15.2
330.39581	16.2
331.17676	172.1
332.05566	141.7
333.20007	6.4
333.84167	79.4
334.48907	27.3
335.28076	6.4
337.59705	16.5
339.35864	14.5
340.41406	15.8
341.70428	69.1
343.26270	23.4
346.29926	11.9
347.23425	22.2
348.47418	435.2	y (7) (2+), y (11) (3+)-H2O-P, y (11) (3+)-NH3-P
349.71466	2.3
350.44202	37.0
351.13538	11.2
352.17218	58.4
353.64679	7.8
357.31372	36.5
358.03973	8.7
361.42249	13.7
362.55103	7.7
364.25464	12.8
365.31384	38.0
366.32660	46.5
367.70453	24.2
371.21503	6.9
372.57465	11.9
373.68774	48.5
374.94012	101.7
375.91327	35.6
377.16364	14.8
378.14789	31.0
379.26215	5.2
380.40765	306.1
381.28998	9.5
381.99579	57.1
382.88263	363.4
383.72986	26.5
386.37482	32.8
388.02423	78.4
388.77747	104.2
391.42621	35.6
392.38055	9.2
393.17102	51.5
394.26959	7.2
395.41425	6.9
398.31195	62.3
400.57214	301.1
401.46600	32.1
402.36310	28.2
403.06030	12.3
403.94739	6.1
407.94897	28.0
409.47943	402.5
410.42517	81.5
411.18811	21.9
412.02551	12.3
415.01477	257.4
417.29742	16.7
418.42755	329.1
419.19440	6.1
422.27887	3.9
422.99536	29.5
424.06012	92.8
425.16907	5.9
426.31342	40.1
429.97400	52.0
431.74982	58.7
433.27045	25.3
434.65326	35.4
436.21393	63.8
437.14099	8.7
440.10730	74.1
441.83270	26.3
442.45270	3.8
444.50983	15.6
446.61591	24.7
447.36584	21.4
449.36383	941.1	b (9) (2+)-NH3-2P, b (8) (2+)-NH3-P, b (9) (2+)-H2O-2P, b (8) (2+)-H2O-P, b (14) (3+)-H2O-2P
450.42737	107.3
451.38934	362.3
452.40936	34.3
453.31177	56.0
454.75000	34.1
458.43933	2091.8	b (8) (2+)-P, b (9) (2+)-2P
459.59399	11.3
460.65820	17.2
461.27478	9.3
463.16034	71.6
464.53906	5.2
465.30157	41.6
465.99078	35.6
468.45941	12.6
469.46954	22.2
471.39276	23.8
472.19995	39.0
473.31616	6.2
474.63129	94.5
475.31189	27.4
475.94446	11.6
477.19348	42.8
478.17474	38.5
480.05664	52.0
481.28986	53.2
482.29938	15.4
483.53003	12.3
485.15131	4.6
487.87457	27.5
489.55737	228.3
490.34100	2.0
491.15234	7.9
492.53326	67.7
493.22015	184.9
494.08466	51.2
495.20959	63.2
496.58881	111.6
497.72296	47.3
498.83929	990.8	b (8) (2+)-NH3, b (8) (2+)-H2O, [M+3H] (3+)-H2O-2P, [M+3H] (3+)-NH3-2P, b (9) (2+)-NH3-P
499.68170	288.3
500.59747	13.6
501.53064	90.8
503.01630	22.0
503.71173	10.6
504.70172	161.8
505.37164	84.5
507.10345	201.2
508.00494	9.7
508.87817	47.2
510.10901	67.9
511.36261	549.9	y (5) (1+)
512.31268	147.8
513.34943	86.4
515.12537	164.7
516.12335	17.4
517.39642	29.9
518.40631	87.1
519.41565	7.2
520.40863	112.1
521.68005	218.5
522.72272	186.6
523.97113	1501.7	y (10) (2+)
524.80682	86.5
525.43085	212.4
526.09180	513.1	[M+3H] (3+)-NH3-H2O-P
527.60791	184.3
528.47693	23.7
529.34991	6.2
530.13812	101.2
531.48004	5867.5	y (11) (2+)-P, [M+3H] (3+)-NH3-P, b (4) (1+)-H2O, b (4) (1+)-NH3, [M+3H] (3+)-H2O-P
532.17706	1584.4
533.58063	95.3
534.34351	99.8
535.04724	65.1
535.64948	9.9
536.88965	906.0
537.61005	8651.8	[M+3H] (3+)-P
538.68195	287.8
539.36670	110.7
540.10120	12.4
541.55389	486.1	b (11) (2+)-H2O-2P, b (11) (2+)-NH3-2P, b (10) (2+)-H2O-P, b (10) (2+)-NH3-P
542.52985	92.2
543.20624	103.6
543.95978	107.5
545.87286	427.7
546.58777	3.3
547.62482	174.0
548.46039	140.4
549.65399	385.1
550.45331	317.3
551.29889	1320.1
552.36188	344.3
553.27252	190.0
554.18073	203.3
554.96924	133.4
555.72546	134.7
556.52875	100.2
557.69434	299.0
558.53162	718.7	[M+3H] (3+)-NH3-H2O
559.43250	196.1
560.94232	526.8
561.76434	134.9
562.71320	47.6
564.42010	315.7
565.59863	15.3
569.88171	16.9
573.38348	2.6
574.08612	26.3
578.48871	6.3
579.26447	24.3
580.47699	242.7
581.27277	81.8
582.54950	169.4
583.46112	22.1
584.41516	180.8
589.36688	7.4
590.56903	171.2
591.39185	36.0
592.92584	92.0
594.08795	14.7
595.30859	28.2
595.93549	15.8
599.06671	278.6
599.75354	39.2
600.80804	60.5
601.79132	38.4
604.29779	29.8
605.60223	33.1
607.37982	22.3
608.37421	29.6
609.25519	17.4
610.12421	17.1
612.30005	71.8
613.18585	3.9
614.41144	53.5
615.58582	59.0
617.41937	11.1
618.38287	2.6
619.40381	35.6
620.93335	35.6
625.41278	52.6
626.90179	49.2
628.08624	29.8
630.90668	104.1
631.55164	36.1
632.37189	118.5
633.58667	111.4
634.32080	35.5
635.48224	186.7
636.25458	68.3
638.55573	45.6
640.47723	10.4
643.63483	96.6
644.45538	25.2
646.03680	53.4
647.32343	34.1
648.39636	60.0
653.01746	11.0
654.18549	228.4
655.16333	242.6
655.91730	43.2
658.31512	9.3
659.58124	46.5
660.52124	37.3
662.26581	633.0	b (5) (1+)
663.36908	220.3
664.29779	67.7
665.99878	77.1
666.84259	23.9
667.54358	36.5
670.78864	17.2
672.43970	20.4
673.57056	15.5
675.13080	476.9	b (13) (2+)-NH3-P, b (14) (2+)-NH3-2P, b (13) (2+)-H2O-P, b (14) (2+)-H2O-2P
676.21637	182.6
677.15558	154.7
678.01416	87.5
679.73535	84.9
684.11902	973.7	y (14) (2+)-NH3-2P, y (14) (2+)-H2O-2P, b (14) (2+)-2P, b (13) (2+)-P
684.94214	84.9
687.23541	160.8
688.45740	65.2
689.06671	5.6
690.97150	107.6
691.70959	19.6
693.48322	54.9
695.37445	1319.5	y (7) (1+)
696.28961	497.2
697.38812	119.0
698.24371	72.0
699.12006	131.6
700.06738	206.1
700.74103	43.2
702.50409	31.9
703.44342	108.4
704.37177	3.9
705.47528	23.9
706.24237	10.5
708.08954	1218.9
709.09778	305.8
710.70679	56.7
712.43188	879.2	y (13) (2+)
713.48950	282.0
717.35925	31.8
719.61011	67.6
720.78119	94.3
722.70428	9.4
724.02802	403.4
725.09857	129.3
726.27972	27.9
727.40521	24.6
728.21356	10.0
730.30383	73.9
733.02435	2226.5	y (14) (2+)-H2O-P, b (13) (2+), b (14) (2+)-P, y (14) (2+)-NH3-P
734.01367	335.9
735.26062	47.0
737.31366	12.6
738.46698	37.3
739.88159	70.5
741.39557	36.9
742.30975	16.1
744.32306	399.6
745.26855	140.5
746.54669	103.2
747.51715	2.6
748.71216	64.4
752.73279	31.4
761.50555	110.0
762.57343	35.2
763.67773	118.3
764.45514	38.7
765.52063	27.0
766.56647	36.9
767.40094	49.8
770.26013	30.5
772.46332	117.7
773.88013	48.4
775.41541	80.3
776.16040	16.4
777.02301	4.2
779.66327	8.9
780.29547	22.0
781.55206	76.5
782.22919	27.6
783.34399	54.1
786.35559	23.6
788.71875	36.3
789.40350	7.3
790.65308	93.8
792.64197	5.9
795.20294	9.7
798.32037	18.5
799.44928	32.3
800.36267	13.0
801.32513	30.0
802.38055	10.1
803.14392	20.2
804.50598	4.2
805.13800	17.1
810.68011	50.9
815.52203	70.6
816.65259	127.0
817.52930	142.0
818.71002	33.7
819.62457	9.4
820.47229	12.9
821.56854	4.0
825.26825	55.8
828.34625	13.0
829.17828	18.1
833.00433	83.4
833.83105	107.1
835.07056	52.5
836.67389	11.3
840.85962	4.8
844.17303	29.1
845.41870	28.7
846.25079	21.7
847.39276	64.4
850.05560	5.0
851.52533	32.6
852.42926	11.1
854.14923	3.6
856.54242	23.1
857.97638	3.9
859.40552	38.8
861.16742	34.9
862.33032	81.3
863.57745	30.8
864.75714	21.4
869.63641	5.2
874.11688	20.8
877.48315	21.0
878.61200	38.8
883.16864	11.4
886.58051	8.6
887.37909	4.5
887.98798	54.5
892.48615	2.9
895.53802	78.6
896.36395	32.2
897.66803	16.9
898.28021	112.7
899.46014	11.7
902.83466	12.7
903.46979	21.4
905.51074	10.0
906.28564	19.8
914.97552	160.5
915.72870	180.1
916.51099	116.9
919.40430	10.5
922.24225	4.6
923.04712	7.1
923.79535	6.2
925.43011	8.8
927.25055	11.4
927.95630	13.8
928.87109	19.1
929.74310	15.2
931.25153	19.4
934.32892	3.3
942.95648	12.6
949.18799	23.1
950.31689	34.9
954.42902	18.1
956.59027	10.3
959.39276	16.9
963.06592	47.4
971.20270	17.1
973.14453	11.5
974.20514	13.2
975.71893	7.2
984.11554	12.9
987.04108	35.0
995.12769	3.3
1002.56427	22.6
1005.54303	25.9
1007.03540	25.0
1008.30420	12.9
1009.32959	16.6
1011.63574	17.9
1012.87988	55.0
1013.51923	17.4
1014.47235	18.4
1017.45844	18.8
1022.16119	25.9
1023.27802	24.6
1029.33203	27.9
1030.55505	11.5
1031.74841	6.5
1046.32544	99.8
1047.48315	66.9
1049.54370	3.3
1064.29565	26.9
1068.93982	24.4
1075.16455	22.0
1082.45288	35.1
1083.63574	53.7
1096.64600	31.6
1108.62280	8.1
1117.58008	17.3
1127.62402	39.6
1135.60718	3.6
1136.79492	39.1
1158.40430	5.2
1160.51965	18.2
1162.38721	12.9
1168.61743	6.8
1180.42297	39.0
1182.26648	5.9
1196.04309	12.3
1238.21533	10.6
1257.21777	14.5
1260.29651	23.0
1263.22742	39.9
1275.45349	7.5
1277.70496	25.6
1379.53870	3.3
