# Supplementary material for: Phosphoproteomic Analysis of Platelets Activated by Pro-Thrombotic Oxidized Phospholipids and Thrombin
Source: PLoS One. 2014 Jan 6;9(1):e84488. doi: 10.1371/journal.pone.0084488 (PMC3882224; doi:10.1371/journal.pone.0084488)
Supplement: Annotated Spectra S3 — (ZIP) [file pone.0084488.s006.zip › KRPSLPSSPSPGLPK_-22_2_68300.txt]

m/z	i	matches
163.35448	7.4
166.19191	9.3
167.22513	18.6
173.40953	6.4
177.29430	3.5
178.21729	9.2
180.17372	13.9
181.43239	11.7
184.88518	29.4
190.13422	4.4
191.12741	17.7
194.01999	10.4
195.13042	8.9
195.91293	12.1
199.20758	33.2
200.35547	3.3
201.95459	11.9
208.11447	36.8
209.06865	21.4
212.25482	5.8
219.12912	27.7
220.30310	4.2
226.25290	102.8
227.14667	17.5
228.38095	6.3
231.16193	13.5
234.30608	6.1
235.14859	35.5
240.96272	3.0
242.21204	14.0
244.15076	213.9	b (7) (3+)-H2O-P, b (7) (3+)-NH3-P, y (2) (1+)
245.10464	6.4
249.20946	5.8
250.33066	48.9
251.56616	33.0
256.24969	29.0
256.92337	5.6
261.95645	8.1
265.16675	65.8
268.08765	83.0
269.31415	6.4
270.01099	3.3
272.27936	34.9
272.97147	5.4
274.20825	15.8
280.24359	10.6
282.12750	11.9
282.78458	46.6
284.21973	2.5
285.32388	236.4	b (2) (1+)
286.36340	54.4
287.51038	21.4
288.21564	23.0
291.38287	4.4
292.36829	4.0
293.22522	22.8
296.83563	3.7
300.21460	10.5
301.67139	2.6
303.83279	47.1
306.01892	8.3
309.30743	38.9
312.10620	23.3
318.42688	4.0
321.33020	6.9
324.16754	13.0
325.22229	5.0
328.01636	8.2
330.72247	59.5
331.33527	250.4	b (5) (2+), b (6) (2+)-P
332.10443	8.2
334.49469	26.9
337.46704	4.8
339.30200	4.2
341.54871	3.7
346.07166	6.7
346.88153	15.7
348.34241	98.2
349.34692	16.3
352.15540	60.0
353.04218	22.2
355.04773	6.3
356.25482	5.8
357.42920	34.4
361.22656	6.8
363.24097	35.5
365.02075	4.1
367.06818	17.1
368.09265	31.5
371.92450	21.7
372.76642	19.5
375.02527	26.1
378.22937	22.5
380.46149	101.9
382.69037	116.8
383.59119	31.0
386.24408	8.7
387.21423	19.6
391.30634	18.7
395.34576	11.5
396.16925	6.1
397.41565	15.8
400.68182	56.3
402.32312	5.9
404.34772	11.0
406.00073	33.6
407.32080	49.8
408.79565	84.5
409.59381	144.8
410.50702	16.8
412.13623	19.5
414.95978	206.3
416.20776	6.8
418.45801	89.0
419.28662	15.9
421.28949	35.1
422.71429	3.9
423.72424	102.7
424.40533	19.4
426.23633	22.6
427.29877	54.3
429.00360	7.7
429.73029	7.0
431.26019	30.0
432.83826	161.1
433.94971	72.1
434.80566	21.0
435.47095	23.8
436.21216	5.5
438.51886	9.9
440.23822	63.9
441.08771	44.7
442.09015	9.9
443.37976	44.2
446.51379	9.0
449.35260	533.0	b (14) (3+)-H2O-2P, b (8) (2+)-NH3-P, b (9) (2+)-NH3-2P, b (9) (2+)-H2O-2P, b (8) (2+)-H2O-P
450.47296	23.8
451.31677	98.7
452.46466	82.7
454.01898	7.5
454.73547	37.3
455.35425	14.5
456.56110	49.6
457.30060	9.5
458.31030	616.0	b (8) (2+)-P, b (9) (2+)-2P
458.97925	85.0
460.38489	15.4
461.28534	7.4
462.74518	32.5
465.79767	58.4
466.48431	36.5
468.44031	26.1
469.46381	28.1
470.99500	31.1
472.67200	105.1
473.51239	9.9
474.59222	53.9
475.74963	9.6
476.62433	49.9
478.08380	24.7
478.87848	38.9
479.73773	1.9
481.81348	47.8
484.32050	12.0
487.87964	32.2
489.36603	67.9
490.04315	12.3
491.71063	17.4
492.99530	50.0
494.05408	3.8
495.28583	16.9
496.48798	12.1
497.43286	32.8
498.84369	537.6	b (8) (2+)-NH3, [M+3H] (3+)-H2O-2P, b (8) (2+)-H2O, [M+3H] (3+)-NH3-2P, b (9) (2+)-NH3-P
499.76935	39.9
500.51642	38.2
501.83307	194.9
502.87042	29.1
503.89923	25.6
504.96625	418.3	[M+3H] (3+)-2P
506.70990	54.8
507.50824	103.2
509.36981	66.0
510.51538	126.0
511.34320	349.8	y (5) (1+)
512.36847	90.1
513.22089	68.1
513.97168	8.3
515.07635	209.4	b (14) (3+)-H2O, b (14) (3+)-NH3, y (10) (2+)-NH3, y (10) (2+)-H2O
516.35663	16.8
517.83893	6.4
518.45734	1.9
519.52509	70.5
520.47485	143.9
521.52606	160.3
522.18585	7.4
522.80304	181.9
523.97382	1123.1	y (10) (2+)
525.29230	324.8	[M+3H] (3+)-NH3-H2O-P
526.07147	128.7
527.05609	9.5
527.98810	67.7
529.36804	39.8
530.34650	271.9
531.50085	3480.8	b (4) (1+)-NH3, b (4) (1+)-H2O, [M+3H] (3+)-H2O-P, [M+3H] (3+)-NH3-P, y (11) (2+)-P
532.50952	17.9
533.16687	209.7
534.25714	109.9
535.00275	8.2
536.22784	322.4
537.43829	4163.6	[M+3H] (3+)-P
538.24060	169.6
539.11707	105.7
541.36115	206.8
542.08630	1.4
543.27850	98.2
544.44281	157.6
546.53455	120.7
547.52155	311.0	b (9) (2+)-H2O, b (9) (2+)-NH3, b (5) (1+)-NH3-P
548.25769	42.5
549.23462	133.6
550.61017	338.7	b (10) (2+)-P
551.58514	363.4
552.50043	160.1
553.50983	261.3
554.32385	162.9
555.24139	48.8
556.41534	29.9
557.23560	78.9
558.16992	243.4	[M+3H] (3+)-NH3-H2O
559.94427	328.0
561.02350	307.1
562.60455	36.0
564.01074	117.3
564.68610	41.9
567.97076	11.0
569.14343	32.8
570.26221	65.9
571.36090	8.5
573.19293	3.3
578.56207	23.9
580.42773	87.9
581.37872	34.9
582.41321	2.7
583.66992	12.9
585.58203	26.0
586.61835	20.8
587.31036	19.9
588.80304	21.1
590.34424	110.4
595.34918	62.5
598.49017	13.8
599.81903	40.5
601.66534	14.7
603.33514	9.6
604.34070	5.3
605.20850	2.9
608.39154	52.0
609.22028	28.7
610.32904	24.8
611.49945	26.5
614.31396	11.2
615.65985	2.5
617.22321	64.6
624.30011	91.6
625.06567	63.5
625.93329	117.8
627.21185	200.2
628.24176	82.0
629.31586	36.0
630.48956	4.6
631.40192	48.0
633.57880	38.2
634.95380	130.6
635.73779	18.5
637.31018	12.5
640.09106	24.7
641.74854	36.1
643.94135	225.7	b (6) (1+)-H2O-P, b (6) (1+)-NH3-P, b (5) (1+)-H2O
644.68292	90.8
645.31976	40.3
646.36761	10.5
647.70673	17.8
650.68451	37.6
654.23572	86.5
654.88647	84.2
655.55524	22.6
656.67865	34.8
657.92462	6.4
660.21875	3.0
661.48956	93.2
662.30139	320.1	b (5) (1+)
663.31122	148.8
665.07574	43.4
665.93219	73.1
667.58160	9.3
669.19952	17.8
669.89886	27.4
670.64417	58.8
673.02515	22.9
675.02216	246.7	b (14) (2+)-NH3-2P, b (14) (2+)-H2O-2P, b (13) (2+)-H2O-P, b (13) (2+)-NH3-P
675.97473	30.0
676.65051	83.5
677.63623	30.9
679.01337	38.8
679.73267	14.9
680.69019	25.6
682.29584	29.8
683.92554	504.6	y (14) (2+)-NH3-2P, b (14) (2+)-2P, y (14) (2+)-H2O-2P, b (13) (2+)-P
684.59235	212.9
685.68640	65.5
687.18390	258.7
687.86615	118.3
688.62122	19.3
691.79584	15.2
692.62256	84.7
693.24890	9.8
695.29358	881.4	y (7) (1+)
696.38757	218.7
697.31775	48.3
698.35327	9.4
700.38745	28.9
701.40631	57.4
703.16125	45.4
703.76434	28.6
705.15802	23.5
706.44031	60.0
707.06622	4.7
708.06732	160.9
709.60040	51.8
710.23322	63.1
711.13531	63.2
712.25946	390.7	y (13) (2+)
712.91168	389.4
713.92383	32.4
714.88525	12.2
715.60992	10.7
716.55670	17.3
717.51886	5.6
718.45496	24.0
719.52399	44.2
720.24957	10.6
721.07306	2.5
721.96796	33.4
722.90350	45.1
724.03943	192.0
724.75745	1.6
727.32257	10.9
728.84967	7.5
729.47491	19.6
730.47821	23.7
731.43311	13.7
732.85284	883.2	y (14) (2+)-H2O-P, b (13) (2+), b (14) (2+)-P, y (14) (2+)-NH3-P
733.55463	102.8
734.88104	21.5
736.06122	65.3
736.69037	3.5
737.57141	10.4
738.61023	14.9
741.23956	81.6
742.08667	42.1
744.19867	170.8
744.91705	75.1
745.65485	11.3
746.75360	4.0
747.65887	17.8
750.59125	8.8
751.85382	42.7
752.81659	27.9
753.75964	14.9
756.03613	15.8
757.20453	13.1
758.35858	17.7
759.25531	14.0
760.42755	4.8
763.96857	46.9
764.78320	59.6
765.76453	33.7
766.54163	3.8
768.33148	9.1
772.51282	3.0
775.40814	10.3
780.91833	24.7
781.93250	20.8
783.33154	27.4
785.30829	9.2
788.90332	105.8
790.62073	98.9
791.82269	29.8
792.60327	13.0
793.57452	22.1
799.92767	11.5
803.42493	17.1
810.31891	14.1
815.19476	11.2
816.33972	18.7
817.53009	12.1
818.68793	6.5
820.44342	41.4
828.55243	24.3
830.61224	11.1
833.48114	103.2
835.06641	16.5
838.20367	5.2
842.52881	2.2
844.35992	5.6
846.19238	79.1
862.37909	64.6
863.51544	26.4
864.19537	14.0
871.35272	12.8
873.06183	24.0
874.30609	8.5
877.65326	11.5
878.54987	9.5
883.05688	13.6
886.28778	9.8
887.45551	3.6
893.81781	28.9
895.34662	15.0
898.63153	4.6
899.48047	8.0
910.32959	17.0
911.20746	38.1
913.16650	26.8
915.18695	69.6
915.85541	2.0
916.47681	10.2
917.13116	6.3
918.23969	31.1
925.57178	12.0
926.54645	8.7
928.28662	11.1
930.41144	15.5
931.32123	17.4
933.27045	13.4
947.27545	10.8
948.82623	28.6
950.58832	10.5
957.53833	3.7
965.29742	10.0
966.39911	5.7
967.47418	11.5
969.97876	15.4
973.49561	3.2
981.75946	7.7
982.37524	5.3
984.66022	3.2
988.80817	11.2
991.55176	15.2
995.74640	14.1
996.45435	3.3
1003.68195	7.2
1005.27368	19.0
1013.25995	36.9
1013.90332	31.4
1029.36462	24.3
1035.51611	2.2
1040.66919	3.3
1046.43555	31.6
1047.69287	23.7
1048.66101	9.7
1054.33972	9.0
1056.25354	8.8
1057.12695	19.0
1066.50000	3.5
1078.29834	10.5
1082.20581	10.9
1083.52368	12.1
1088.00439	3.0
1089.32275	7.1
1100.72412	15.0
1115.47424	9.5
1127.63037	8.5
1137.60852	41.4
1149.44946	3.5
1156.70801	5.2
1158.37012	1.9
1159.56348	15.7
1162.63086	6.7
1180.52869	31.8
1186.49829	3.5
1197.47302	8.6
1199.74817	4.5
1241.92517	2.5
1246.15015	13.4
1256.74646	25.3
1325.97888	8.7
1335.56848	9.9
1336.63147	7.0
1386.59607	11.5
1412.80627	19.2
1565.20520	18.2
