# Supplementary material for: Phosphoproteomic Analysis of Platelets Activated by Pro-Thrombotic Oxidized Phospholipids and Thrombin
Source: PLoS One. 2014 Jan 6;9(1):e84488. doi: 10.1371/journal.pone.0084488 (PMC3882224; doi:10.1371/journal.pone.0084488)
Supplement: Annotated Spectra S3 — (ZIP) [file pone.0084488.s006.zip › KRPSLPSSPSPGLPK_-23_2_69744.txt]

m/z	i	matches
161.15791	6.4
182.08069	17.1
182.94214	9.4
185.02499	20.3
191.01071	48.2
194.33005	5.9
201.06113	7.1
207.86792	4.8
209.04247	19.1
210.28105	8.1
216.32228	24.1
219.11676	104.6
220.17444	9.0
222.44690	4.0
226.39017	70.6
227.11282	33.3
228.32855	4.9
229.29756	8.1
231.25459	20.2
232.75467	47.9
234.99738	4.1
238.07211	10.5
240.27914	11.1
244.29254	409.2	y (2) (1+), b (7) (3+)-NH3-P, b (7) (3+)-H2O-P
245.17099	39.0
246.33244	19.4
248.09616	10.9
249.24985	8.2
250.32391	86.4
251.29617	46.2
254.19705	22.0
256.70810	52.2
257.94754	14.5
259.16119	16.0
264.16003	24.9
265.22043	19.8
267.25562	9.4
268.31750	127.1
269.22351	25.9
271.66589	14.9
275.37213	18.0
282.56555	56.9
283.32520	50.2
285.31689	317.7	b (2) (1+)
286.36444	38.5
289.08160	25.3
290.37598	9.2
293.35016	20.5
295.28278	5.8
297.05377	14.3
299.41956	7.5
303.44431	46.1
305.29791	43.0
309.14029	70.0
310.94965	5.8
312.28619	4.8
313.58710	22.0
319.28424	4.6
320.23645	10.5
322.59821	17.4
324.13452	14.7
326.07629	5.0
328.15613	24.2
329.21704	4.8
330.22540	28.4
331.38666	446.1	b (6) (2+)-P, b (5) (2+), b (9) (3+)-H2O-P
332.72217	33.5
340.05566	33.1
342.89874	7.7
345.37500	45.0
348.40070	230.0
350.35913	34.3
352.29395	71.6
353.46198	28.7
354.68158	21.9
355.49530	14.2
356.78223	34.8
363.62201	12.3
364.97821	22.7
367.20471	30.9
368.20825	6.9
369.27948	11.1
370.28912	8.8
373.33252	59.3
374.15692	60.4
374.92267	113.2
375.59369	43.7
377.95276	19.2
380.21069	110.7
381.28625	43.9
382.26929	80.4
383.39978	112.6
386.00983	21.7
387.00677	30.6
388.53680	16.8
395.50427	8.2
397.90424	12.6
399.19617	33.9
400.00073	38.4
400.79205	125.4
401.45477	14.0
402.40875	9.8
403.20013	14.2
404.30096	35.8
405.81903	22.8
409.22900	370.8	y (13) (3+)-2P, b (8) (2+)-2P
409.95905	134.4
410.61792	45.1
411.81824	34.2
414.72815	38.9
415.69244	5.6
418.32513	41.9
419.30487	43.4
420.01324	21.3
421.89844	20.5
423.74988	160.3
427.26666	114.1
429.96124	38.2
430.96417	38.1
432.92352	101.3
434.32684	121.9
435.50623	110.3
437.48254	25.6
439.14093	45.7
440.17041	34.9
441.25104	60.7
444.35077	18.3
445.01251	24.0
446.38843	44.0
447.56415	27.8
448.63452	73.0
449.47028	765.5	b (13) (3+)-H2O-P, b (9) (2+)-H2O-2P, b (8) (2+)-H2O-P, b (14) (3+)-NH3-2P, b (9) (2+)-NH3-2P, b (8) (2+)-NH3-P, b (14) (3+)-H2O-2P
450.47858	89.9
451.31549	202.0
452.41229	26.6
453.61566	16.8
454.78864	85.2
455.47430	16.0
456.39862	14.2
457.20642	16.6
458.46991	1564.6	b (8) (2+)-P, b (9) (2+)-2P
459.38318	18.3
460.90466	58.4
462.66809	16.6
463.80725	33.6
465.22021	24.2
467.12347	7.8
468.42438	48.8
469.32623	129.9
471.56171	11.7
472.44849	6.9
474.65668	140.4
475.61591	76.3
476.39166	27.5
477.29962	20.1
478.42560	17.8
479.85510	7.1
481.45740	23.3
482.43329	37.2
483.63531	9.0
486.48901	11.0
487.62659	76.5
488.29938	27.5
489.35321	10.1
490.63373	45.3
492.15497	38.3
493.11658	247.5
494.30011	80.3
495.97546	4.1
496.89209	37.1
498.97113	826.4	[M+3H] (3+)-NH3-2P, [M+3H] (3+)-H2O-2P, b (8) (2+)-H2O, b (8) (2+)-NH3, b (9) (2+)-NH3-P
500.03937	53.3
501.44543	47.1
502.22021	125.2
503.56860	62.3
504.78857	190.8
505.52399	99.0
506.79608	252.7
507.58942	95.8
508.98572	139.5
509.86407	39.0
511.29694	433.3	y (5) (1+)
512.42645	141.5
513.28601	5.0
514.91718	145.2
515.64435	53.8
516.55725	20.6
517.40082	9.4
518.24292	36.8
519.98834	177.9
521.27325	123.3
522.03058	44.0
523.75970	1081.7	y (10) (2+)
524.54718	381.4
525.65826	510.6	[M+3H] (3+)-NH3-H2O-P
526.38281	36.1
527.43335	28.6
528.36285	108.5
529.38959	30.9
530.90936	541.2
531.62653	5854.3	b (4) (1+)-H2O, b (4) (1+)-NH3, [M+3H] (3+)-NH3-P, [M+3H] (3+)-H2O-P, y (11) (2+)-P
533.03632	243.3
534.09882	119.1
535.31561	53.4
536.42609	379.4
537.57343	5461.7	[M+3H] (3+)-P
538.68030	172.9
539.30945	11.1
541.21149	280.5
542.05072	212.2
543.17255	35.5
544.18225	119.4
545.37866	115.3
546.39447	52.8
547.48090	143.7
548.53192	141.9
549.44501	174.4
550.08612	135.0
550.91748	581.2	b (10) (2+)-P
552.15930	291.2
553.20892	251.1
554.53271	152.1
555.37042	124.1
557.05566	180.9
558.20148	439.6	[M+3H] (3+)-NH3-H2O
559.24194	133.9
560.14813	490.6
561.17139	348.4
562.67310	149.3
564.37982	106.0
568.72748	92.6
569.81964	60.5
570.95514	6.5
574.07288	23.7
576.53674	8.0
578.99847	101.6
580.02765	101.5
581.06403	94.0
582.29498	78.2
585.88806	15.3
587.49335	5.1
590.17072	132.4
590.95044	14.5
591.94720	8.0
592.55560	20.7
594.88556	60.8
596.65851	29.2
598.40033	76.7
599.56738	295.8	b (10) (2+), b (11) (2+)-P
600.35138	9.2
601.65790	18.4
603.32599	4.2
603.93018	58.8
604.57477	16.8
605.64185	37.0
607.68213	21.3
609.44965	29.7
610.32410	47.4
611.21637	62.9
614.52850	179.3
615.45892	31.8
617.05792	67.7
618.68817	29.8
619.34857	4.8
619.95258	27.5
624.25012	24.0
626.10706	169.8
627.47467	52.1
628.08972	21.9
631.12433	65.3
631.85541	65.6
633.73834	34.6
635.15265	121.1
635.93805	22.3
638.01031	15.5
638.64014	12.8
641.05249	52.1
642.35083	38.1
643.99115	308.5	b (5) (1+)-H2O, b (6) (1+)-H2O-P, b (6) (1+)-NH3-P
644.68317	13.5
645.59814	105.0
646.50031	10.8
647.63019	63.5
648.23132	46.3
652.60406	26.7
653.31372	10.4
654.18829	36.8
655.12482	152.8
658.33270	9.3
659.53644	38.9
662.28638	535.9	b (5) (1+)
663.24457	243.1
663.99170	285.3
665.25861	82.2
666.64240	94.9
668.11609	37.0
669.82684	5.6
670.43127	51.1
671.59479	104.5
673.06525	16.7
674.79315	206.4
675.61871	132.0
676.94623	117.4
677.56909	106.8
678.49445	12.5
679.48865	40.7
680.54553	11.6
682.56903	61.3
684.10040	1020.7	y (14) (2+)-H2O-2P, b (13) (2+)-P, b (14) (2+)-2P, y (14) (2+)-NH3-2P
685.00696	35.4
685.89264	58.2
687.22760	89.2
688.03558	79.6
689.04413	37.3
691.96814	52.6
693.70282	50.1
695.37494	892.9	y (7) (1+)
696.42133	365.4
697.81842	68.1
698.53778	95.6
699.82318	112.3
701.05017	32.4
703.54132	21.1
705.35187	68.8
708.23175	385.9
708.96478	104.2
710.35785	26.7
711.61816	66.4
712.38525	845.5	y (13) (2+)
713.00897	475.2
715.10724	24.4
716.16718	40.8
717.07196	5.2
718.70441	120.2
719.45013	25.9
721.22266	110.3
722.21979	28.9
723.80829	158.7
724.66388	79.8
727.16229	123.8
729.35785	38.3
730.59265	49.3
731.23651	16.8
732.94714	1555.4	b (13) (2+), b (14) (2+)-P, y (14) (2+)-H2O-P, y (14) (2+)-NH3-P
733.90778	190.1
734.68597	21.1
735.32581	62.0
737.22424	7.4
739.79041	24.4
740.81659	4.5
741.90887	58.5
744.05682	239.1
744.91138	178.6
746.96429	134.2
747.87085	16.7
749.65253	29.9
750.65442	98.9
751.46252	25.9
753.53223	8.8
755.60150	82.4
756.35095	12.8
757.92200	16.4
761.46124	49.5
764.22308	66.5
765.46356	48.0
768.39404	7.1
770.92670	27.6
776.17902	18.0
778.54437	19.8
779.27966	59.3
780.60278	32.5
781.40387	47.6
782.23004	32.6
783.40521	45.2
784.20630	31.7
785.31537	83.4
786.96210	47.5
788.13043	2.9
788.76312	50.4
790.43964	105.3
791.57745	4.0
792.50836	27.1
794.34912	39.3
795.69684	47.5
796.81104	22.4
798.97491	72.4
804.24561	41.1
805.78851	52.0
808.32349	25.3
810.28064	8.4
815.64154	6.7
816.42126	106.5
817.55035	56.0
818.23627	5.5
820.30804	35.3
821.47278	14.2
826.12140	5.4
828.40161	19.5
833.25848	102.1
834.45636	35.0
836.15790	40.3
837.33612	22.0
840.51068	66.4
844.29059	29.7
844.93927	11.1
846.42242	36.4
851.32721	48.1
852.49908	13.2
854.30322	8.8
856.23267	15.2
862.33905	57.6
863.51147	25.0
865.85968	46.3
867.36053	41.0
868.59369	9.6
872.84790	3.3
873.50043	3.7
879.86005	4.0
880.59692	24.0
881.33008	4.0
887.45776	6.7
893.67413	15.9
897.68243	30.4
899.36841	5.5
907.19366	5.0
910.26569	31.2
911.86444	10.7
915.43060	212.4
916.43976	45.7
917.21869	5.1
918.75983	30.9
922.53156	11.1
924.71832	15.4
925.70087	7.1
930.74213	100.9
932.40308	6.3
937.45831	13.4
940.51636	8.8
949.31616	5.0
951.80029	4.8
961.38849	10.4
963.90167	65.7
967.47583	10.9
969.44458	11.1
973.25519	36.8
974.43799	31.3
979.80347	14.4
984.26996	7.7
985.58771	12.4
990.24951	21.3
996.80365	14.9
1001.25879	22.9
1003.62018	31.3
1013.26959	33.7
1023.62311	11.9
1033.29175	7.5
1035.65686	13.7
1039.27954	7.0
1046.41699	38.8
1047.33252	14.7
1049.50671	7.1
1051.16650	6.7
1053.38647	16.9
1074.31201	12.1
1082.25659	11.5
1082.92444	13.8
1083.54297	3.7
1111.30188	20.2
1121.33447	8.2
1123.61108	9.6
1126.37402	9.4
1138.95166	14.9
1144.31116	9.9
1159.48425	20.0
1160.68555	6.2
1162.36987	9.0
1177.91663	26.6
1178.90479	6.6
1180.28674	32.5
1181.48059	27.8
1201.34497	9.4
1212.48413	16.0
1257.51135	6.3
1364.32605	53.2
