# Supplementary material for: Phosphoproteomic Analysis of Platelets Activated by Pro-Thrombotic Oxidized Phospholipids and Thrombin
Source: PLoS One. 2014 Jan 6;9(1):e84488. doi: 10.1371/journal.pone.0084488 (PMC3882224; doi:10.1371/journal.pone.0084488)
Supplement: Annotated Spectra S3 — (ZIP) [file pone.0084488.s006.zip › KRPSLPSSPSPGLPK_-25_2_69684.txt]

m/z	i	matches
185.30161	2.3
191.04596	4.8
194.10706	3.3
197.38089	8.0
198.43231	2.6
202.31641	8.4
204.34856	5.1
208.27783	7.5
209.26279	48.0
211.29942	5.6
217.03308	2.0
218.29807	5.1
220.13628	6.7
226.16360	76.9
227.24168	9.6
230.18085	16.7
232.18799	4.7
234.50673	15.2
236.11288	3.3
238.38025	5.1
240.35342	8.4
244.25499	196.4	y (2) (1+), b (7) (3+)-H2O-P, b (7) (3+)-NH3-P
245.35825	13.8
247.19168	11.5
248.10907	3.1
254.12367	12.7
264.57562	16.1
267.10938	16.2
268.03922	26.5
269.03928	37.6
269.74600	6.5
273.17505	10.4
275.36151	9.8
282.74957	18.3
285.32629	101.2
286.38672	8.0
287.24768	21.2
288.42694	7.0
292.94421	30.1
294.47656	18.5
297.19666	34.6
298.45575	15.4
302.26190	28.2
303.10107	3.9
304.13385	7.7
306.25656	29.2
306.89551	8.6
310.61508	13.5
311.37543	7.0
312.12512	13.5
313.38693	24.5
317.50641	45.1
319.08118	8.5
320.20673	15.6
325.50397	9.6
326.41809	24.9
331.15167	125.2
334.28473	48.6
337.16400	11.4
338.46368	4.7
339.35199	7.8
341.34302	10.2
345.40881	4.7
348.36926	144.6
350.25928	20.7
351.19049	16.5
352.38660	51.8
353.30914	45.7
357.32031	16.3
358.89197	11.7
361.28314	7.8
362.07214	18.1
364.26959	3.9
365.88910	22.1
368.21899	5.6
371.00244	39.8
371.78204	7.9
374.68878	20.3
375.47327	12.9
377.30194	26.9
378.10986	13.2
379.08215	5.5
380.19080	51.3
382.76837	73.1
383.56427	48.9
384.38232	3.3
387.35809	15.0
388.39240	4.9
389.23334	38.6
391.86542	5.7
393.28583	3.9
395.51660	14.8
397.37811	10.3
398.51862	6.7
399.60107	3.3
400.40643	21.3
401.14886	33.9
404.95862	32.6
405.91351	21.7
409.33289	104.6
410.08069	38.0
414.11664	42.4
416.92780	15.3
417.76135	28.6
418.52972	2.8
419.16333	14.1
420.13690	31.3
421.64789	7.8
423.92700	106.3
425.24457	20.9
426.02423	9.3
428.22198	8.4
429.12720	47.1
431.18530	57.9
432.77539	173.5	b (11) (3+), b (4) (1+)-H2O-P
434.02698	8.1
435.59784	17.4
436.61963	26.6
437.24457	6.7
439.40466	4.7
440.30627	63.1
441.38232	29.0
442.93573	3.1
445.30365	6.7
449.45459	253.4	b (13) (3+)-H2O-P, b (14) (3+)-H2O-2P, b (9) (2+)-NH3-2P, b (14) (3+)-NH3-2P, b (9) (2+)-H2O-2P, b (8) (2+)-H2O-P, b (8) (2+)-NH3-P
451.36725	146.7
452.41162	28.5
453.20844	16.1
454.84192	90.6
455.83734	24.3
457.27478	6.7
458.33655	533.4	b (9) (2+)-2P, b (8) (2+)-P
458.96417	19.5
460.30585	6.7
461.33551	17.8
462.18854	5.9
464.35132	5.7
466.14270	79.4
468.84625	13.0
469.51666	15.0
471.29926	64.1
472.43213	28.1
473.96747	31.1
474.74542	108.4
475.72888	53.9
476.69214	18.5
477.51984	7.5
479.19904	22.4
481.18024	27.9
481.82385	9.3
482.61267	21.8
483.38739	23.9
484.54382	78.4
485.63214	6.9
487.31354	68.7
489.24683	13.1
491.77386	8.7
492.81598	42.4
493.43726	60.9
494.30927	22.1
495.63513	23.7
496.36810	18.5
497.34344	39.3
498.75427	314.0	b (8) (2+)-H2O, [M+3H] (3+)-H2O-2P, [M+3H] (3+)-NH3-2P, b (9) (2+)-NH3-P, b (8) (2+)-NH3
499.85583	40.8
501.17194	5.7
502.32623	19.6
503.36334	101.1
504.96545	116.9
505.75049	44.1
507.21558	113.8
507.83978	3.0
509.19342	34.9
511.23975	248.1	y (5) (1+)
512.30438	80.6
513.45111	25.3
515.06207	123.2
516.66498	18.8
518.09271	42.0
520.09003	360.9
520.93018	2.2
521.60236	21.4
522.39172	67.3
523.96136	674.5	y (10) (2+)
525.62128	378.1	[M+3H] (3+)-NH3-H2O-P
526.55096	56.6
529.36145	72.4
530.37286	160.6
531.46991	3143.9	y (11) (2+)-P, b (4) (1+)-NH3, b (4) (1+)-H2O, [M+3H] (3+)-NH3-P, [M+3H] (3+)-H2O-P
532.55682	64.3
533.17401	98.5
534.35046	30.3
535.05267	24.9
536.24695	398.3
537.45544	2797.4	[M+3H] (3+)-P
538.20428	126.4
539.09717	106.6
539.89160	90.5
541.15411	162.4	b (10) (2+)-NH3-P, b (11) (2+)-H2O-2P, b (10) (2+)-H2O-P, b (11) (2+)-NH3-2P
542.60876	62.9
543.67163	220.2
544.62164	123.8
545.45337	25.9
546.18420	6.8
547.17505	36.8
548.08667	42.7
549.24927	126.2
550.15735	113.8
551.12720	617.5
552.25775	347.6
553.41650	64.4
554.19067	108.7
555.04852	40.4
556.06659	39.4
556.83246	88.4
557.62299	131.6
558.37140	89.6
559.64954	98.5
560.41412	120.4
561.14075	65.0
562.11548	50.1
562.92755	16.6
563.57623	17.0
564.44543	77.4
565.27136	5.2
569.05780	22.9
569.77106	20.8
570.86395	9.8
572.25531	21.8
574.12042	3.3
576.23517	14.2
580.06049	67.5
581.12811	24.9
582.47272	15.7
583.43976	2.6
588.76740	18.7
590.78754	97.6
591.83081	3.6
592.54657	15.3
595.41071	28.7
598.17328	38.7
599.28265	131.6
600.25592	74.0
600.96759	29.4
602.50757	22.3
605.06390	42.3
605.84698	24.8
609.95978	16.1
610.65045	24.4
613.30048	21.6
618.86127	68.9
620.40143	16.5
621.17297	17.1
622.42596	7.8
625.88763	59.9
626.52063	15.7
627.39893	43.5
629.10101	9.6
630.55164	39.6
631.21552	22.5
633.59161	26.7
635.08472	89.5
636.46259	10.9
637.81268	6.0
640.27930	12.2
641.69031	7.5
643.19843	12.9
644.28149	45.3
645.54413	51.1
646.24872	20.8
648.08875	10.2
651.40009	32.7
652.15411	21.2
653.39636	8.9
654.63129	81.1
656.24823	8.0
657.40533	36.3
658.69873	3.6
659.66724	3.4
661.18243	25.4
662.25580	266.9	b (5) (1+)
663.36688	68.4
664.39276	9.3
666.66693	5.9
667.42889	39.8
668.92596	14.5
670.16486	61.8
671.76605	5.5
672.60071	16.3
675.03839	335.6	b (13) (2+)-H2O-P, b (13) (2+)-NH3-P, b (14) (2+)-H2O-2P, b (14) (2+)-NH3-2P
675.90948	75.0
676.73041	45.6
677.67084	44.8
679.35541	49.1
680.20715	7.4
682.87085	8.8
683.93640	552.9	b (14) (2+)-2P, y (14) (2+)-NH3-2P, y (14) (2+)-H2O-2P, b (13) (2+)-P
684.76886	35.1
685.49152	44.5
686.53644	11.7
687.16431	84.9
688.46887	21.4
692.40625	30.6
693.51086	34.8
695.41241	629.7	y (7) (1+)
696.59430	124.2
697.44366	45.9
699.36713	24.2
700.63922	4.0
701.55939	7.0
703.27386	52.8
705.34485	3.1
708.09076	211.8
709.50507	116.4
710.51105	43.0
712.34473	479.1	y (13) (2+)
713.71051	71.6
714.85706	15.7
715.98334	11.2
716.83472	15.3
718.81537	35.4
719.67188	59.7
720.56616	29.9
723.82141	205.3	b (14) (2+)-H2O-P, b (14) (2+)-NH3-P, b (13) (2+)-NH3, b (13) (2+)-H2O
724.68829	31.3
726.43854	17.9
731.40717	25.7
732.91437	599.5	b (14) (2+)-P, b (13) (2+), y (14) (2+)-H2O-P, y (14) (2+)-NH3-P
733.55219	36.6
734.36932	7.5
735.61664	21.4
738.38531	17.9
739.86047	9.9
740.46442	26.8
741.89154	74.7
743.58148	40.8
744.51349	14.7
749.82385	10.6
750.84351	14.2
753.03229	32.7
754.32715	27.4
756.72272	5.9
757.71442	13.4
760.24561	22.1
762.64044	23.6
764.29498	7.7
765.34601	68.5
767.70471	8.2
771.67426	5.4
772.63959	3.9
775.36578	10.3
776.26202	2.4
777.55951	11.4
779.43591	16.0
781.46411	82.3
782.58099	30.8
788.54828	72.0
789.81024	19.8
790.90723	20.5
792.56940	18.8
796.66498	15.8
798.32452	3.6
800.18634	14.1
801.56995	10.5
803.25275	18.0
804.26581	14.1
805.56390	25.7
807.43231	26.8
813.59076	7.5
815.51343	13.2
816.16858	53.2
817.56110	60.6
820.32208	14.4
828.21173	13.2
829.22394	12.3
830.01727	16.0
833.21820	26.1
834.50287	26.6
835.59955	16.8
838.43018	33.5
843.19171	13.4
844.50775	32.1
847.13092	28.6
851.46539	2.8
852.67950	6.8
862.15216	49.4
863.78656	17.5
865.43018	3.3
873.33594	3.4
876.44855	6.0
877.28693	6.4
884.23566	4.9
886.50220	11.3
888.35455	12.0
894.29413	37.2
895.44061	21.4
897.65112	27.1
898.46454	3.1
906.64917	34.3
912.68402	39.2
913.33862	16.7
914.77716	22.7
915.38672	46.4
916.35211	30.4
925.61230	26.3
929.61029	11.9
930.42780	11.3
937.58844	5.9
948.34937	10.4
949.38324	3.8
961.33881	13.4
963.40063	5.5
966.61957	9.8
967.62714	9.0
968.76459	6.5
973.29913	7.0
975.25385	3.1
984.59912	7.8
986.68707	14.4
992.42310	26.3
1001.47894	16.2
1002.58368	3.8
1005.31256	2.3
1009.90820	3.1
1013.59351	22.6
1037.39905	3.1
1046.43164	34.1
1050.11633	8.0
1053.14282	12.8
1065.46411	17.2
1068.25781	15.8
1079.03601	8.2
1081.67419	29.7
1082.64636	78.9
1083.32300	15.9
1110.95740	18.5
1112.50488	24.2
1116.49023	3.4
1117.26404	11.8
1118.63306	5.3
1140.77979	18.9
1159.42761	4.1
1160.96375	6.9
1162.25732	12.4
1179.55225	3.1
1180.37878	13.8
1181.44958	12.5
1201.69543	11.4
1209.42261	12.9
1221.22510	12.4
1255.58191	4.9
1256.39392	13.5
1265.68958	9.8
1336.90820	4.9
