# Supplementary material for: Phosphoproteomic Analysis of Platelets Activated by Pro-Thrombotic Oxidized Phospholipids and Thrombin
Source: PLoS One. 2014 Jan 6;9(1):e84488. doi: 10.1371/journal.pone.0084488 (PMC3882224; doi:10.1371/journal.pone.0084488)
Supplement: Annotated Spectra S3 — (ZIP) [file pone.0084488.s006.zip › KSIPDTYAEHLIAGGLMTQEEVSEIKSSYYAK_-15_2_65653.txt]

m/z	i	matches
205.12187	1.8
218.26968	5.1
221.19881	7.6
224.09390	4.3
243.97546	9.0
283.00381	3.4
286.28882	4.6
296.41583	7.6
303.47214	9.6
313.18109	8.8
333.57013	5.5
338.96228	3.2
342.29987	8.8
348.93396	7.5
354.65045	9.2
358.47223	4.3
361.78479	12.8
367.71289	3.5
376.33826	5.0
380.08594	5.6
384.13391	7.3
385.06769	10.9
393.38055	15.1
400.32306	11.0
418.60333	3.0
419.47314	3.3
421.09436	11.0
422.51251	9.6
426.12421	4.5
432.33148	3.0
434.04889	2.2
437.16644	8.7
439.25616	11.7
440.11145	7.3
447.16498	19.7
449.96600	8.0
451.29608	23.3
453.26154	3.3
455.48657	13.4
456.92847	9.1
458.35059	48.4	b (18) (4+)-NH3-3P, b (29) (7+)-3P, y (24) (6+)-P
459.23517	35.2
460.19275	30.5
465.47815	14.9
468.09186	4.3
469.13477	3.2
471.21307	3.0
472.29694	8.8
473.38995	5.6
474.66791	15.1
476.54156	11.7
478.12146	6.7
480.01123	8.8
483.19293	9.1
483.90192	12.7
486.09888	7.8
488.14941	10.7
488.90265	8.5
490.02496	30.0
490.81354	15.9
492.08447	3.0
493.00397	29.2
493.86346	18.2
496.11188	4.2
500.66943	14.2
502.31927	8.1
504.75128	71.7	b (12) (3+)-H2O, b (28) (6+)-H2O-3P, y (27) (6+)-H2O-3P, y (27) (6+)-NH3-3P, y (23) (5+)-2P, b (28) (6+)-NH3-3P, y (29) (7+)-H2O, b (12) (3+)-NH3
505.79425	61.8	b (31) (7+)-2P, b (27) (6+)-H2O-2P, b (24) (5+)-4P, y (31) (7+)-H2O-2P, y (29) (7+)-NH3, y (13) (3+)-P, b (18) (4+)-H2O-P, b (22) (5+)-P, b (21) (5+), y (31) (7+)-NH3-2P, b (25) (6+)
508.28973	41.2
509.13251	31.6
509.83630	18.8
510.93378	14.2
512.79352	18.7
513.88110	19.2
516.29907	38.7
517.71503	36.9
518.93414	107.2	b (29) (6+)-4P, b (8) (2+), b (19) (4+)-2P
522.49982	15.9
523.54724	45.7
524.69617	9.9
525.72076	14.8
526.43939	10.2
527.15063	5.1
528.80865	9.3
530.26245	17.2
532.36469	46.7
533.22626	49.7	b (15) (3+)-NH3-P, y (13) (3+)-NH3, b (15) (3+)-H2O-P, b (13) (3+)
534.25446	4.4
535.66718	303.8	b (18) (4+), y (9) (2+)-H2O, b (23) (5+)-H2O-P, y (20) (4+)-NH3-2P, y (20) (4+)-H2O-2P, b (29) (6+)-3P
536.70978	938.6	y (9) (2+)-NH3, y (31) (7+), b (28) (6+)-H2O-P, b (23) (5+)-NH3-P, [M+7H] (7+)-NH3-H2O-P
537.81329	207.4	[M+7H] (7+)-NH3-P, b (19) (4+)-H2O-P, y (17) (4+)-NH3, b (16) (3+)-H2O-2P, y (27) (6+)-H2O-P, y (27) (6+)-NH3-P, b (28) (6+)-NH3-P, y (13) (3+), [M+7H] (7+)-H2O-P, y (17) (4+)-H2O
539.11115	48.5	b (15) (3+)-P, b (23) (5+)-P, y (20) (4+)-2P, b (16) (3+)-NH3-2P, b (27) (6+)-H2O, b (27) (6+)-NH3, b (19) (4+)-NH3-P
540.37067	21.9
541.43231	56.3	y (25) (5+)-NH3-2P, y (29) (6+)-NH3-3P, [M+7H] (7+)-P, y (27) (6+)-P, y (28) (6+)-NH3-2P, y (25) (5+)-H2O-2P, y (28) (6+)-H2O-2P, b (5) (1+)
542.42450	90.4	b (19) (4+)-P, y (17) (4+), b (27) (6+), y (19) (4+)-H2O-P, b (30) (6+)-NH3-4P, y (14) (3+)-NH3-P, b (30) (6+)-H2O-4P, y (14) (3+)-H2O-P, y (19) (4+)-NH3-P, y (30) (6+)-H2O-4P, b (24) (5+)-NH3-2P, b (24) (5+)-H2O-2P
543.68750	78.8	y (28) (6+)-2P, y (30) (6+)-NH3-4P, y (23) (5+), y (29) (6+)-3P
544.87329	108.3	y (4) (1+), y (9) (2+), b (10) (2+)-H2O-2P, b (16) (3+)-2P, y (25) (5+)-2P
545.58771	128.0	b (24) (5+)-2P, y (30) (6+)-4P, y (24) (5+)-H2O-P, y (19) (4+)-P, b (25) (5+)-NH3-3P, b (25) (5+)-H2O-3P, b (30) (6+)-4P, b (10) (2+)-NH3-2P, b (20) (4+)-H2O-2P
546.23688	50.0	b (14) (3+)-H2O, b (20) (4+)-NH3-2P, y (24) (5+)-NH3-P
547.61353	13.9
553.69305	66.5	b (28) (6+)-H2O, b (14) (3+), b (10) (2+)-2P, b (28) (6+)-NH3
554.74866	194.9	[M+7H] (7+)-H, [M+7H] (7+)+H, b (21) (4+)-H2O-3P, y (27) (6+)-NH3, [M+7H] (7+), b (26) (5+)-4P, b (31) (6+)-H2O-4P, b (31) (6+)-NH3-4P, b (21) (4+)-NH3-3P, b (23) (5+)-H2O, y (27) (6+)-H2O
555.75079	69.6	y (18) (4+), b (23) (5+)-NH3
556.89008	3.3
568.03552	23.0
570.27747	6.1
572.35443	39.9
573.49908	28.1
574.97638	38.4
579.53741	4.3
582.07141	17.4
590.00262	2.5
591.11560	35.0
595.21606	15.1
600.18536	43.2
609.28253	2.7
619.30994	2.2
630.28973	3.5
632.09241	7.3
636.25317	12.5
638.22052	16.4
640.84894	26.1
643.79987	5.4
644.96906	19.6
653.47705	2.9
656.13043	2.4
657.09064	2.5
661.86908	54.4	b (25) (4+)-4P, y (24) (4+)-2P, b (29) (5+)-2P
667.65436	26.8
669.67914	18.5
684.30920	20.2
685.48199	4.0
689.08356	10.5
690.36334	10.4
696.21191	18.6
700.20624	16.7
706.12469	8.0
722.36212	9.1
723.15594	10.2
725.79559	3.3
728.92548	12.5
751.87744	11.0
760.06134	19.4
766.15283	5.9
767.43457	9.8
788.23444	5.4
818.84711	19.9
857.01886	4.0
866.53082	9.1
875.25104	14.8
886.87299	3.1
891.70660	7.6
898.55585	6.7
901.40265	11.3
924.40521	4.4
961.09100	11.0
979.36798	19.0
1031.55396	12.8
