# Supplementary material for: Phosphoproteomic Analysis of Platelets Activated by Pro-Thrombotic Oxidized Phospholipids and Thrombin
Source: PLoS One. 2014 Jan 6;9(1):e84488. doi: 10.1371/journal.pone.0084488 (PMC3882224; doi:10.1371/journal.pone.0084488)
Supplement: Annotated Spectra S3 — (ZIP) [file pone.0084488.s006.zip › KSPPVPVPSYPSSGSGSSSSSSSTSHLASPPSLGEMQQLQK_-2_2_897.txt]

       m/z	          i	matches
 227.17589	       4.1
 239.32782	      10.8
 242.33856	      10.1	b (15) (6+)-NH3, b (15) (6+)-H2O
 258.08005	       1.9
 259.54272	      24.7	y (6) (3+)-NH3, b (10) (4+)-NH3, b (10) (4+)-H2O
 275.15936	       5.7
 277.16827	      14.2	b (14) (5+)
 285.15936	       3.1
 290.98444	       5.7
 293.24463	       6.8
 303.68204	      11.7	y (14) (5+)-NH3, b (6) (2+), y (14) (5+)-H2O
 306.44391	       6.2
 312.11365	       6.9
 320.88434	       5.4
 322.83624	       4.8
 328.32300	       6.3
 330.07874	       6.4
 345.44409	      14.7	b (7) (2+)-NH3, b (10) (3+)-H2O, b (10) (3+)-NH3, b (14) (4+)
 360.14459	       5.8
 364.34308	       4.7
 367.05939	       4.1
 379.65173	       4.4
 382.32861	       3.1
 383.39160	      20.8	b (24) (6+)-NH3, y (14) (4+), b (24) (6+)-H2O, y (21) (6+)-P, b (11) (3+)
 385.06360	       4.1
 387.99457	       3.9
 391.43707	       6.5
 410.96997	       1.9
 412.02515	      15.6	b (25) (6+)-NH3, y (15) (4+), y (23) (6+)-P, b (25) (6+)-H2O
 415.39166	      13.2
 468.34985	       8.0	b (20) (4+), b (28) (6+)
 472.43365	      26.2	y (22) (5+)-NH3-P, y (22) (5+)-H2O-P, y (29) (6+)-2P
 478.42218	       5.9
 488.34827	       5.6
 518.52545	      16.4	b (10) (2+)-H2O, b (28) (5+)-H2O-2P, b (10) (2+)-NH3, b (28) (5+)-NH3-2P
 526.10498	      16.3	y (19) (4+)-H2O-P, b (23) (4+)-NH3-P, b (32) (6+)-H2O, b (32) (6+)-NH3, y (19) (4+)-NH3-P, b (10) (2+)
 535.21021	       8.0	y (27) (5+)-NH3-2P, y (31) (6+)
 536.77325	      21.2	y (9) (2+)-NH3, b (29) (5+)-H2O-2P, y (9) (2+)-H2O, y (26) (5+)-NH3-P, b (29) (5+)-NH3-2P, y (26) (5+)-H2O-P
 539.16431	      22.0	b (28) (5+)-NH3-P, b (29) (5+)-2P, b (34) (6+)-NH3-P, b (34) (6+)-H2O-P
 543.38910	      10.2	y (32) (6+)-NH3-P, b (27) (5+)-NH3, b (35) (6+)-NH3-2P, b (35) (6+)-H2O-2P, b (27) (5+)-H2O, y (15) (3+)-NH3, y (32) (6+)-H2O-P
 576.29462	       5.4
 587.98260	       9.1	b (6) (1+)-H2O, y (16) (3+)-H2O, y (23) (4+)-H2O-2P, y (28) (5+), b (36) (6+)-P, y (23) (4+)-NH3-2P, y (16) (3+)-NH3
 591.37366	      10.2	y (36) (6+)-H2O-2P, y (35) (6+)-H2O-P, y (34) (6+)-NH3, y (36) (6+)-NH3-2P, y (35) (6+)-NH3-P, y (22) (4+)-NH3-P, y (34) (6+)-H2O, y (22) (4+)-H2O-P
 595.24103	       6.4
 596.95197	       3.2
 598.16339	      33.8	b (31) (5+)-P, y (21) (4+), b (30) (5+)
 603.24860	      10.2	y (30) (5+)-P, b (36) (6+), y (31) (5+)-2P, y (29) (5+)-NH3
 604.55383	       3.7
 606.24146	       8.6	b (37) (6+)-H2O-P, y (29) (5+), b (6) (1+), b (26) (4+)-2P, b (37) (6+)-NH3-P
 607.49939	       9.0	y (36) (6+)-H2O-P, y (37) (6+)-NH3-2P, y (35) (6+)-H2O, y (35) (6+)-NH3, y (36) (6+)-NH3-P, y (37) (6+)-H2O-2P
 609.10236	      24.4	y (24) (4+)-H2O-2P, b (12) (2+)-H2O, b (37) (6+)-P
 611.88727	      13.0	b (32) (5+)-NH3-P, b (32) (5+)-H2O-P, y (23) (4+)-H2O-P, y (17) (3+)-NH3-P
 619.04547	      19.0	y (22) (4+), y (30) (5+)-H2O, b (12) (2+), b (33) (5+)-2P, y (31) (5+)-NH3-P, b (20) (3+)-H2O, y (31) (5+)-H2O-P, b (20) (3+)-NH3
 622.84808	      20.7	b (37) (6+)-H2O, y (37) (6+)-NH3-P, y (31) (5+)-P, y (38) (6+)-NH3-2P, y (36) (6+)-NH3, b (37) (6+)-NH3, y (36) (6+)-H2O, y (30) (5+), y (37) (6+)-H2O-P, y (38) (6+)-H2O-2P
 623.70868	       5.8
 624.57813	      29.8	b (20) (3+), b (37) (6+)
 625.39581	       5.9
 627.30402	       3.0
 628.25586	       2.4
 631.34546	      18.6	y (25) (4+)-NH3-2P, b (32) (5+)-H2O, b (26) (4+)-P, b (32) (5+)-NH3, b (27) (4+)-NH3-2P, y (25) (4+)-H2O-2P
 635.74225	       2.2
 640.31500	      19.3	y (37) (6+)-H2O, y (38) (6+)-NH3-P, y (39) (6+)-NH3-2P, y (37) (6+)-NH3, y (38) (6+)-H2O-P
 648.32990	      32.3	b (39) (6+)-P, b (28) (4+)-H2O-2P, b (28) (4+)-NH3-2P, b (21) (3+)-H2O, b (21) (3+)-NH3
 649.02911	      14.8	y (17) (3+), b (34) (5+)-P
 650.96515	      16.9	b (40) (6+)-NH3-2P, b (26) (4+)-NH3, b (26) (4+)-H2O, b (40) (6+)-H2O-2P, y (18) (3+)-P, y (26) (4+)-2P
 652.71027	      18.4	y (32) (5+)-NH3-P, b (35) (5+)-H2O-2P, y (32) (5+)-H2O-P, b (28) (4+)-2P, b (35) (5+)-NH3-2P
 653.72516	      20.9	y (40) (6+)-NH3-2P, b (40) (6+)-2P, b (13) (2+)-NH3, y (33) (5+)-2P, b (33) (5+)-H2O, y (40) (6+)-H2O-2P, b (21) (3+), b (13) (2+)-H2O, b (33) (5+)-NH3
 658.12177	       3.0
 659.69647	       3.0
 660.37299	       5.6
 663.08234	      34.1	y (24) (4+), b (13) (2+), b (39) (6+)-H2O, b (39) (6+)-NH3
 664.89978	      15.5	b (34) (5+)-NH3, b (34) (5+)-H2O, b (39) (6+)
 666.64252	      14.4	b (40) (6+)-H2O-P
 668.48474	      20.3	y (27) (4+)-NH3-2P, b (34) (5+), y (19) (3+)-NH3-2P
 674.88934	      31.4	b (29) (4+)-2P, y (26) (4+)-P, y (39) (6+)
 676.00104	      42.4	b (35) (5+)-P, y (32) (5+), [M+6H] (6+)-NH3-2P, [M+6H] (6+)-H2O-2P
 679.92200	      13.5	b (27) (4+)-NH3, b (27) (4+)-H2O, y (25) (4+)-H2O
 681.53082	       5.0
 682.61749	      78.1	b (14) (2+)-NH3, y (28) (4+)-NH3-2P, y (28) (4+)-H2O-2P, b (14) (2+)-H2O
 683.22235	      90.1	b (40) (6+)-NH3, b (40) (6+)-H2O, b (27) (4+), b (22) (3+), y (18) (3+)
 684.11737	       4.9
 685.19965	      11.7	b (36) (5+)-2P, y (25) (4+)
 687.91217	       9.2	b (7) (1+)-NH3, b (7) (1+)-H2O
 692.31757	     156.9	y (27) (4+)-NH3-P, y (27) (4+)-H2O-P, [M+6H] (6+)-NH3-P, y (33) (5+), y (35) (5+)-2P, [M+6H] (6+)-H2O-P, y (34) (5+)-P
 693.23236	      96.1
 694.35333	       4.7
 697.22015	      55.4	b (28) (4+)-NH3, y (27) (4+)-P, b (28) (4+)-H2O, y (20) (3+)-H2O-2P, y (20) (3+)-NH3-2P
 698.06293	      12.5
 698.86121	      38.9	b (29) (4+)-P, y (26) (4+), b (30) (4+)-2P
 702.94647	      35.0	y (29) (4+)-H2O-2P, y (20) (3+)-2P
 715.32123	       5.5
 717.68317	      25.8	b (31) (4+)-H2O-2P
 723.12891	       2.6
 724.16315	       6.1
 727.62836	      44.5	y (35) (5+)-H2O, y (37) (5+)-H2O-2P, y (36) (5+)-H2O-P, b (37) (5+)-NH3-P, y (36) (5+)-NH3-P, y (29) (4+)-H2O-P, y (29) (4+)-NH3-P
 736.22150	       9.7	b (38) (5+)-2P
 744.42169	      12.7	b (32) (4+)-2P
 746.62323	      10.8	b (37) (5+)-NH3, b (37) (5+)-H2O, b (31) (4+)-P
 752.04108	      41.6	b (38) (5+)-H2O-P, y (38) (5+)-2P, y (29) (4+)-NH3, b (38) (5+)-NH3-P, y (29) (4+)-H2O, y (37) (5+)-P, y (36) (5+)
 755.34540	       6.3
 771.10956	     125.9	y (38) (5+)-P, b (31) (4+), y (39) (5+)-2P, y (37) (5+)
 772.59491	      54.6	b (38) (5+)-NH3, b (24) (3+), b (38) (5+)-H2O, b (33) (4+)-2P
 779.45819	       7.3
 780.22559	       7.8
 780.84064	      13.2	b (40) (5+)-H2O-2P, b (40) (5+)-NH3-2P
 784.47095	     107.4	y (23) (3+)-NH3-2P, b (8) (1+)-H2O, b (40) (5+)-2P, y (40) (5+)-NH3-2P, y (23) (3+)-H2O-2P, y (40) (5+)-H2O-2P
 785.34906	      11.9	b (8) (1+)-NH3
 789.57629	      25.9	y (39) (5+)-P, y (23) (3+)-2P, b (25) (3+)-NH3-P, y (32) (4+)-H2O-2P, b (25) (3+)-H2O-P, b (32) (4+)-NH3, b (32) (4+)-H2O
 791.91327	      38.7	y (21) (3+)-NH3, y (6) (1+)
 796.84448	      13.4	b (33) (4+)-P, b (17) (2+)-H2O, y (21) (3+)
 798.20221	      34.6	b (17) (2+)-NH3, y (31) (4+)-H2O, b (39) (5+), y (31) (4+)-NH3
 799.19775	      31.7
 800.52496	      14.7	b (40) (5+)-NH3-P, b (40) (5+)-H2O-P
 807.73608	      13.2	b (26) (3+)-2P, y (40) (5+)-P, b (34) (4+)-NH3-P, b (34) (4+)-H2O-P
 809.47998	      17.7	y (39) (5+)
 812.54218	      10.4	y (24) (3+)-H2O-2P, y (33) (4+)-H2O-2P, y (15) (2+)-H2O, y (33) (4+)-NH3-2P, y (24) (3+)-NH3-2P
 821.14777	      17.6	b (40) (5+)-NH3
 822.19849	      36.9	b (25) (3+)-H2O, b (25) (3+)-NH3, b (33) (4+), y (23) (3+)-P, y (15) (2+)
 823.95343	      36.3	b (40) (5+), y (40) (5+)-NH3, y (40) (5+)-H2O
 825.20361	       6.3
 826.24554	      39.8	y (22) (3+)
 827.47162	      47.4	y (40) (5+), b (25) (3+)
 828.28094	      39.4
 829.15472	      30.7
 830.05829	      22.7
 835.28204	       8.2	b (26) (3+)-H2O-P, b (26) (3+)-NH3-P
 838.18427	       9.1
 843.60345	      61.2	b (35) (4+)-P, y (32) (4+)
 847.31073	      22.7	y (25) (3+)-2P
 849.78326	       7.3
 853.14276	      57.8
 854.21204	      52.6
 860.05231	      18.4	y (26) (3+)-H2O-2P
 864.98395	      57.1	y (35) (4+)-2P, y (33) (4+), y (34) (4+)-P
 868.70117	      96.2	b (35) (4+), b (26) (3+)-NH3
 873.04486	      13.0	b (27) (3+)-H2O-P, b (9) (1+)-NH3, b (27) (3+)-NH3-P
 874.05182	      33.6	y (25) (3+)-NH3-P, b (26) (3+), y (25) (3+)-H2O-P
 884.51929	       4.1
 889.17413	       5.2
 896.75934	      24.1	b (28) (3+)-NH3-P, b (28) (3+)-H2O-P
 900.29645	      15.8	b (36) (4+)-H2O, b (36) (4+)-NH3
 906.03833	      14.3	b (27) (3+)-H2O, b (27) (3+)-NH3
 906.91431	      25.5	y (25) (3+)-H2O, y (25) (3+)-NH3
 908.03491	       2.9
 911.39691	      20.1	b (27) (3+)
 934.47833	      60.2	y (37) (4+)-H2O-P, y (38) (4+)-NH3-2P, y (37) (4+)-NH3-P, y (36) (4+)-NH3, y (38) (4+)-H2O-2P, b (28) (3+), y (36) (4+)-H2O
 938.41632	      55.6	y (37) (4+)-P, y (29) (3+)-H2O-2P, y (36) (4+), y (29) (3+)-NH3-2P, y (38) (4+)-2P
 952.31146	       5.5
 956.31134	       2.6
 958.07227	      21.4	b (30) (3+)-NH3-P, b (30) (3+)-H2O-P, b (31) (3+)-NH3-2P, b (29) (3+)-H2O, b (31) (3+)-H2O-2P, y (39) (4+)-H2O-2P, b (29) (3+)-NH3
 963.49188	      13.6	b (31) (3+)-2P, y (38) (4+)-P, y (39) (4+)-2P, b (29) (3+), y (37) (4+), b (30) (3+)-P
 965.29425	      64.5	b (38) (4+)-H2O, y (17) (2+)-H2O, b (38) (4+)-NH3, y (17) (2+)-NH3
1012.22601	      24.1	y (39) (4+)
1036.05688	      22.7	b (10) (1+)-NH3
1040.76025	      54.4
1056.15454	       2.4
1061.45630	      13.9
1070.99048	      22.4	y (31) (3+)
1074.30151	      11.0	y (9) (1+)-NH3
1089.19189	       9.7	y (21) (2+)-NH3-2P, b (33) (3+)-NH3, y (33) (3+)-2P, b (33) (3+)-H2O
1094.53833	      15.0	y (20) (2+)-NH3-P
1117.29980	      21.4
1118.31714	       4.9
1142.72998	       3.1
1158.36755	       7.8
1163.51855	      40.1
1177.20923	      12.5	b (37) (3+)-H2O-2P, y (10) (1+)
1187.32959	      12.1
1206.23340	      36.3	b (36) (3+)
1219.31531	       7.8
1287.97375	       2.8
1291.34851	      16.9	y (26) (2+)-H2O-2P, b (39) (3+)-H2O-P, b (38) (3+), y (26) (2+)-NH3-2P, b (39) (3+)-NH3-P
1300.20264	       3.7
1815.51111	       8.0	b (37) (2+)-NH3-P, b (37) (2+)-H2O-P
