# Supplementary material for: Phosphoproteomic Analysis of Platelets Activated by Pro-Thrombotic Oxidized Phospholipids and Thrombin
Source: PLoS One. 2014 Jan 6;9(1):e84488. doi: 10.1371/journal.pone.0084488 (PMC3882224; doi:10.1371/journal.pone.0084488)
Supplement: Annotated Spectra S3 — (ZIP) [file pone.0084488.s006.zip › KSSINEQFVDTR_-6_2_68621.txt]

m/z	i	matches
213.27461	27.0
214.13547	15.9
215.35771	37.7
216.10646	268.5
217.11462	9.1
223.30876	51.5
225.46713	36.7
226.20612	71.9
227.98810	15.1
229.21715	43.5
232.19678	173.7
237.29662	35.7
238.16670	41.2
239.20825	11.0
240.12485	15.4
241.34067	10.1
242.21042	30.9
243.22473	59.5
244.08498	53.0
246.26520	82.0
252.07048	14.0
255.34323	29.2
258.30432	18.8
259.15015	199.1
263.38974	51.7
264.33942	9.1
265.12259	76.7
266.27118	183.3
267.17612	170.6
268.20374	12.5
270.06876	25.1
271.46387	107.5
275.15192	237.8
276.23575	5683.1	y (2) (1+)
277.18106	777.1
278.12881	20.4
285.35889	95.9
288.08224	25.6
289.12964	17.8
291.17761	22.7
291.87518	34.7
293.25085	36.2
301.06747	18.5
303.42987	39.2
308.13733	69.6
309.17737	50.7
314.51413	46.9
316.16812	138.5
318.46448	42.5
323.30127	107.0
324.33295	29.3
325.33734	49.6
326.33649	18.8
327.08276	36.3
332.96301	23.1
335.16296	144.8
340.08435	151.5
342.22354	65.2
343.28024	22.2
345.33606	14.9
347.15576	14.6
348.73767	35.4
352.86783	73.1
353.81693	126.7
355.08112	107.6
356.53992	111.0
357.19846	18.1
360.23621	21.6
363.23779	163.3
364.39594	62.1
366.12408	40.6
367.61066	16.9
370.40729	76.0
372.19592	76.4
373.76324	189.1
374.59723	63.4
375.27246	16.9
376.08246	58.3
378.42969	60.9
379.63306	80.7
380.44867	24.1
381.41632	261.0
383.14331	74.5
385.40527	29.3
386.28168	26.1
387.27039	26.6
388.24158	33.2
391.25269	434.3
392.30994	137.8
395.94800	43.5
396.93384	42.6
398.31683	537.9
399.13220	44.3
400.43530	31.1
401.35638	87.3
402.21936	30.4
403.02942	52.2
404.16309	119.7
405.45313	20.2
408.47870	25.1
409.53766	14.9
411.39380	18.8
413.54816	238.0
416.56281	9.1
417.25519	21.4
419.48065	31.0
420.37256	28.8
421.35059	33.9
422.16730	53.3
423.09778	36.7
429.25763	36.1
430.23297	18.7
436.30560	139.8
440.37140	138.9
441.33063	38.4
442.15723	61.3
443.31555	24.3
446.48676	31.3
449.12109	10.1
455.36621	84.3
456.14551	61.2
458.23553	49.7
460.43805	25.1
462.37042	17.3
467.34082	121.3
468.41058	58.2
473.39124	79.1
474.78772	331.7
476.26312	52.1
477.52197	121.0
478.53577	58.9
480.58521	43.9
482.35406	106.0
483.90967	35.3
487.54401	110.4
488.49182	19.6
490.35370	819.2
491.48694	237.5
493.37140	16.3
495.49188	200.1
496.36823	519.0
497.28607	141.0
498.99377	185.1
500.34906	114.0
501.42639	52.0
503.33313	73.8
504.10364	61.8
505.35309	31.9
507.48444	181.1
512.27075	181.7
513.16687	146.8
515.43463	89.7
518.30029	40.5
519.05695	106.6
520.36151	81.6
521.22791	54.1
522.36713	38.7
524.20471	30.8
525.94342	62.5
526.59778	35.2
528.29303	17.3
531.26776	74.0
532.03864	37.7
533.46814	10.0
534.34003	90.0
536.47552	17.8
537.16486	95.3
538.39276	462.1
539.64307	62.9
540.79065	37.5
541.45514	148.3
542.22144	28.5
544.15045	173.1
546.03436	49.4
547.34320	77.7
548.28412	124.2
549.18109	106.6
550.65222	24.3
553.20465	43.1
554.12958	38.1
556.10217	124.6
558.17316	287.2
558.94202	174.1
559.83344	45.6
560.61896	125.9
562.39081	46.7
563.66693	75.7
564.99316	79.6
566.55151	46.9
567.54425	41.1
568.91492	65.9
570.26587	131.5
572.56476	291.8
573.48529	169.4
576.24884	348.6
577.70441	14.4
578.39960	36.3
580.40741	99.8
581.75348	81.4
582.40137	22.4
583.19659	92.2
584.94537	75.2
586.17938	88.6
587.97748	86.0
589.20612	61.0
590.53003	46.3
591.18121	70.1
591.89685	53.3
593.29950	139.2
593.97931	325.7
595.31604	231.4
596.48492	293.6
598.02203	143.8
598.87964	34.7
599.50153	19.8
602.01227	14.9
602.87445	16.8
604.37866	15.8
605.47046	381.4
606.33716	60.3
607.39020	47.4
608.92163	161.7
610.40411	357.9
611.46887	308.3
612.39191	263.3
613.24774	98.8
614.42328	96.7
617.07184	23.7
619.59357	152.4
620.34686	293.9
621.77966	123.3
623.25653	347.7
624.18658	214.7
625.95862	125.8
626.79297	134.8
628.68707	125.5
629.89380	782.3
630.87030	133.2
631.72308	146.1
632.47113	73.9
633.39862	245.0
634.35138	17.8
635.30780	249.9
637.05731	1379.9	y (5) (1+), y (10) (2+)-NH3
637.78845	622.4
638.71161	1422.0	y (11) (2+)-P
639.99139	224.1
641.24866	312.4
642.26544	174.9
643.02979	30.9
643.95624	436.3
644.74353	223.0
645.86121	94.6
647.25543	203.3
648.38654	45.7
649.14050	68.8
650.45197	89.1
651.41663	336.5
652.24469	13.9
653.43561	660.1
654.31616	675.1
655.06201	478.9
655.78662	95.9
657.10809	190.2
658.09613	149.1
660.36731	109.6
661.59985	114.4
662.28271	33.9
663.27777	269.1
664.48425	281.0
665.32281	120.5
667.19763	687.0
668.30011	521.8
669.71613	510.6
670.52295	1444.7
671.41473	996.0
672.16827	212.3
673.25421	152.1
674.19525	204.1
675.74072	58.2
677.10223	708.6
677.97723	422.4
678.64215	133.1
679.70514	407.2
680.71387	246.3
681.39667	32.2
682.32727	190.0
683.26019	45.0
684.58508	299.3
685.72437	1739.5	[M+2H] (2+)-NH3-H2O-P
686.89166	579.4
688.60114	3719.5	y (11) (2+)
689.75055	498.0
690.62347	110.9
691.85596	140.8
693.16187	354.6
694.62689	13297.9	[M+2H] (2+)-H2O-P, [M+2H] (2+)-NH3-P
695.59540	3267.9
696.81702	416.0
697.69067	442.6
698.85370	230.5
699.72235	111.6
700.38446	134.6
702.16803	2488.1
702.98602	2754.0
703.59906	26398.2	[M+2H] (2+)-P
704.43127	4514.0
705.59247	454.9
706.53168	175.8
707.72723	1700.1
708.47321	212.2
709.61365	1165.5
710.59875	43.0
712.27484	2109.0
713.07141	516.9
713.72723	1054.4
714.54547	369.2
715.77808	120.8
716.41223	317.1
717.71051	338.6
718.80798	1024.7
719.96356	2428.4
720.83636	1253.4
722.36658	489.2
724.04962	336.4
724.97864	161.0
726.28607	101.8
727.38684	27.5
728.43372	592.9
729.59430	770.0
730.72076	412.6
731.44019	139.6
733.20038	8017.9
734.21527	5507.6	[M+2H] (2+)-NH3-H2O
735.35144	1854.5
736.20148	396.0
736.87305	105.3
739.24261	2512.3	b (6) (1+)
740.47510	607.1
741.61420	658.5
742.55383	2079.7
743.52179	2193.2	[M+2H] (2+)-H2O, [M+2H] (2+)-NH3
744.51434	145.7
748.40594	26.8
757.56012	186.3
761.17175	247.1
762.03821	28.6
763.16254	39.4
765.39813	890.2
766.50214	392.3
767.33966	77.8
769.40900	247.1
770.54297	198.8
772.15698	384.6
773.03369	17.5
778.30212	113.9
779.39197	38.1
780.57648	22.6
781.51636	34.8
782.44659	367.7
783.17828	6.9
784.35999	95.1
786.50464	72.1
787.37250	48.3
788.44342	9.1
790.82166	22.8
796.30328	1253.6
797.26355	608.1
798.27124	251.8
799.45587	80.1
800.34900	384.7
801.20892	19.4
802.49921	93.7
804.12305	105.0
806.51270	60.1
807.53491	24.1
808.53180	101.2
810.28381	120.4
811.04913	29.4
812.09686	137.2
813.79999	36.2
815.40338	67.5
817.80975	230.0
819.20013	93.1
821.64087	47.8
826.31177	17.6
827.08685	14.9
828.47943	47.2
829.83575	65.7
831.40192	31.2
832.51691	130.3
833.61493	47.2
834.30884	96.5
835.52069	182.8
836.75043	235.9
837.38751	656.3
838.39423	444.9
839.34454	174.2
842.24432	18.4
844.59857	237.4
846.14545	19.5
846.99933	121.6
848.29694	85.6
849.44061	65.3
850.77509	43.8
852.42126	96.6
854.84113	37.5
855.53961	146.9
856.65192	135.8
859.59259	79.5
862.45032	34.8
863.83490	10.1
866.41077	124.2
867.28479	744.8
868.25562	93.4
869.08655	194.5
870.09174	106.7
871.94141	82.2
873.93134	254.4
875.83630	343.7
876.43915	239.0
877.51501	67.5
878.28644	249.9
879.86713	82.2
880.97589	118.9
881.63898	19.3
882.47192	52.6
884.14960	956.8
885.56665	59.0
886.72827	17.7
888.75122	92.4
890.61407	85.9
891.25629	101.3
892.26483	151.1
893.24634	29.6
894.27252	658.8
895.39136	142.0
896.98993	59.0
897.77301	53.2
899.13824	250.2
900.54718	369.8
901.91553	13.0
904.56451	83.8
905.31989	178.0
908.25311	107.0
909.30719	402.3
910.27911	288.8
911.37158	258.7
912.27020	24.1
913.11420	67.7
914.48993	56.4
915.35541	153.5
916.40204	267.7
917.50494	84.4
918.12744	64.2
919.13501	123.9
920.27960	37.8
921.33521	175.9
921.97510	127.1
925.63867	37.8
928.85333	240.8
929.90210	338.5
931.22296	169.8
933.26532	18.8
935.72406	13.1
936.45557	59.7
937.69684	64.9
941.11060	23.2
941.93463	14.9
946.33160	19.8
947.24652	55.3
948.35675	206.7
949.55536	209.1
950.83905	30.5
954.54962	59.8
955.65430	71.6
956.31610	279.8
958.56012	94.7
959.51373	132.7
961.30933	61.9
962.55219	11.0
964.31573	65.2
965.36688	209.5
966.52856	93.5
967.45148	137.8
968.24023	25.1
970.30841	33.0
971.24542	144.2
974.45367	167.6
975.16528	85.6
977.71405	305.1
979.35150	633.7
980.47223	274.5
981.61017	53.3
982.52155	78.6
983.99237	166.9
984.87848	56.0
986.76813	335.1
987.55469	74.7
988.17554	175.2
989.05371	60.4
990.66290	159.6
991.36798	41.6
992.54010	164.7
993.35870	41.7
994.48846	23.6
996.00714	521.2
997.25049	435.2
998.44867	92.1
999.31763	37.5
1000.07788	17.8
1000.79779	38.1
1004.72485	740.7
1005.52197	565.0
1006.17480	77.2
1006.79047	63.6
1008.34937	1587.7	y (8) (1+)
1009.44580	995.8
1010.39600	504.7
1011.54889	49.3
1012.37164	62.6
1013.23956	113.1
1014.43750	773.6
1015.60034	389.1
1016.45526	395.3
1018.68018	15.9
1019.87067	21.7
1020.77100	30.0
1025.39551	14.2
1026.29077	124.4
1030.02295	107.7
1030.68542	13.0
1033.22119	24.4
1035.29468	138.5
1036.45349	20.7
1037.53613	64.9
1038.25305	91.4
1039.40759	10.1
1040.47180	34.1
1041.28101	75.6
1042.44751	51.4
1046.15869	14.9
1048.53174	21.8
1049.14954	11.3
1053.35291	22.2
1055.33179	176.7
1057.51917	22.2
1058.28540	17.3
1060.29883	148.7
1061.39380	70.6
1063.17664	45.5
1063.81238	70.1
1064.68665	171.5
1065.47681	86.5
1066.92664	66.9
1067.64063	77.8
1073.44751	45.5
1076.71021	10.1
1077.61572	40.7
1078.43652	44.6
1080.21985	12.0
1081.25037	373.9
1082.40015	228.4
1083.26355	171.8
1084.49792	372.8
1085.29443	52.7
1088.90198	74.0
1090.41333	33.5
1091.17908	52.3
1094.56250	175.1
1096.21802	153.0
1096.96082	35.9
1099.48584	46.7
1100.60364	233.1
1101.63184	228.2
1102.60291	141.5
1104.40088	37.6
1105.03540	19.8
1106.19849	57.4
1107.08862	182.2
1108.59583	27.1
1109.34998	70.2
1112.30640	1426.2	b (10) (1+)-H2O-P
1113.34204	986.5
1114.26099	727.7
1115.40125	44.5
1118.44165	14.0
1120.40344	108.9
1121.53430	796.9
1122.61621	653.4
1123.60303	69.6
1125.52075	109.8
1128.78674	13.0
1130.29175	2434.0	b (10) (1+)-P
1131.31213	958.8
1132.29163	244.7
1132.95117	19.6
1133.62170	76.1
1135.23169	91.5
1137.39111	22.4
1138.14954	60.9
1141.19604	11.5
1144.23047	43.6
1148.51440	59.8
1149.48242	31.3
1153.33936	35.3
1154.63977	90.2
1157.58301	65.5
1161.85547	46.6
1162.48999	51.9
1168.51135	124.3
1169.83716	122.2
1171.68677	122.4
1172.83838	121.8
1174.38928	105.4
1175.50720	85.6
1176.85669	31.5
1179.49878	215.8
1180.69812	149.3
1182.49438	12.0
1184.20142	71.0
1189.24231	33.1
1190.39453	351.2
1191.40845	676.6
1192.51807	209.3
1193.59277	86.4
1194.54956	10.0
1196.51929	45.6
1198.09119	210.1
1199.57312	78.8
1200.23669	67.8
1203.69458	207.2
1210.24768	499.8
1211.38794	997.5
1212.39893	626.0
1213.36023	60.1
1214.51367	64.0
1216.38940	54.6
1219.29065	84.2
1220.50366	112.1
1223.06982	76.9
1226.28882	96.6
1227.55432	111.1
1228.37378	5037.9	b (10) (1+)
1229.32532	3781.0
1230.48645	1046.8
1231.66321	55.8
1232.28345	71.8
1237.80396	41.5
1240.07239	78.8
1243.30017	117.6
1246.69336	27.1
1247.84290	76.1
1254.04211	39.6
1258.24390	30.6
1259.28088	47.4
1260.29846	141.8
1261.21619	126.0
1268.28894	40.6
1270.40881	247.7
1271.46252	68.6
1272.46936	119.9
1273.33484	40.6
1276.50464	8.1
1277.54016	420.4
1278.57922	200.3
1279.57959	36.0
1285.18079	58.6
1286.66174	18.8
1288.33752	954.4
1289.50720	142.2
1290.38623	173.7
1294.09338	37.7
1302.54651	31.8
1306.07104	42.3
1311.37488	102.0
1313.70923	50.2
1320.43884	39.7
1324.48950	47.9
1325.58118	43.1
1329.22742	109.2
1337.15247	30.3
1339.44348	21.2
1340.41357	36.6
1344.25537	17.8
1349.69543	25.1
1355.47119	27.0
1356.20618	123.3
1357.39929	52.2
1358.62024	235.7
1359.27368	32.1
1375.35730	538.6
1376.27429	167.7
1377.36707	82.2
1385.46533	12.0
1407.72021	43.0
1414.27112	100.2
1415.63916	212.4
1416.90613	38.0
1418.37793	13.0
1488.50708	36.8
1514.01965	42.8
