# Supplementary material for: Phosphoproteomic Analysis of Platelets Activated by Pro-Thrombotic Oxidized Phospholipids and Thrombin
Source: PLoS One. 2014 Jan 6;9(1):e84488. doi: 10.1371/journal.pone.0084488 (PMC3882224; doi:10.1371/journal.pone.0084488)
Supplement: Annotated Spectra S3 — (ZIP) [file pone.0084488.s006.zip › KSSINEQFVDTR_-7_2_50542.txt]

m/z	i	matches
216.24443	100.6
217.13243	48.2
225.20032	51.6
226.20416	122.5
229.61392	98.3
231.31163	16.3
232.23471	121.0
233.20457	56.0
233.96777	20.7
237.09882	175.8
238.17047	88.7
240.63336	102.8
241.29800	36.8
242.31824	26.4
243.36981	12.9
244.07118	228.0
245.16827	50.6
248.08002	29.6
249.51654	73.7
250.21320	44.6
252.31985	24.9
253.06595	39.3
255.25493	89.4
256.12927	21.3
257.18188	38.6
258.60104	102.1
259.45657	41.5
266.29755	101.3
267.74127	46.8
270.14233	63.9
272.05081	14.0
276.28101	7841.5	y (2) (1+)
277.26752	935.3
278.08026	103.7
281.12012	184.6
285.13687	233.7
286.33041	14.4
287.15125	12.9
288.23669	22.7
290.10214	33.2
293.13879	18.5
295.38022	38.1
296.12888	15.8
297.12469	111.6
298.26071	41.0
300.21613	17.9
301.25757	16.3
302.56757	19.6
304.03104	88.6
307.48193	161.4
311.00018	31.9
312.25613	39.8
317.21893	48.5
327.37030	22.5
329.47162	28.6
333.50995	21.9
334.61975	31.2
335.23837	87.0
336.37305	122.0
338.39673	62.2
339.39893	52.9
340.37347	51.6
341.07623	109.9
342.29895	26.9
343.13428	55.3
345.24310	98.9
346.75507	43.2
349.25098	24.1
350.52948	147.0
352.25018	85.7
354.41437	50.1
356.33060	12.0
357.14258	261.6
358.86511	70.2
359.53638	15.3
361.14270	9.6
363.15063	41.5
364.36935	11.8
366.06384	20.8
368.14655	70.0
370.29749	12.9
371.15564	20.8
372.09882	59.9
373.33020	211.7
374.32465	93.3
376.18982	85.4
376.91974	76.2
378.07233	235.4
378.76184	36.2
380.01196	169.8
381.20184	386.5
382.11780	219.5
383.57465	17.5
384.18970	74.0
385.50000	42.3
389.06989	23.8
391.22729	864.5
392.29620	187.5
393.11127	58.1
396.06372	9.6
397.09021	89.7
398.24170	591.1
399.39874	249.5
401.85822	130.7
403.95862	70.1
408.30609	18.5
410.81665	88.9
411.43481	43.4
414.30774	100.8
415.10156	36.5
419.42249	85.3
420.12335	105.7
421.27081	11.8
422.21100	195.9
423.95544	47.1
426.34467	83.2
430.24237	95.4
435.26404	52.1
436.48248	18.5
437.24078	10.7
438.41150	65.1
440.10400	34.2
441.42529	19.5
442.40601	103.3
444.38513	25.4
445.43878	93.8
446.38983	84.5
448.35376	35.3
450.48779	90.9
453.33362	91.2
456.16016	16.0
457.14020	48.7
458.44690	74.3
460.97083	12.9
462.36700	46.0
463.43073	42.1
465.12054	58.3
467.05426	157.9
468.09442	48.9
473.58374	115.5
474.93512	74.2
476.37201	33.5
477.34723	197.0
479.92694	24.1
480.95135	94.1
483.14624	125.6
484.05981	39.8
485.55341	11.8
486.24652	26.3
487.32452	85.6
490.44427	421.6
491.57751	206.3
493.03223	111.9
494.18579	95.0
495.28375	436.0
496.25323	600.5
497.11328	296.3
498.20990	139.7
499.07678	12.1
499.95953	222.4
503.24390	171.6
503.86151	26.0
506.13800	19.6
508.14484	123.8
510.17963	17.4
511.25281	157.9
512.38861	125.8
513.10553	124.8
515.57843	68.3
516.21216	288.0
518.57074	34.0
519.30420	35.9
521.02808	48.3
521.66772	104.4
523.06207	171.7
524.35114	136.2
528.46881	281.1
533.33447	16.3
534.73199	21.4
535.50586	27.6
536.51215	47.4
538.23010	601.0
539.25201	154.6
540.44281	248.4
542.36224	101.8
543.10248	80.4
544.04095	64.8
546.82721	102.2
548.43597	32.0
549.79712	112.4
550.80969	114.8
552.42902	58.7
554.20612	104.6
555.14307	104.3
556.57031	253.0
558.41565	284.8
559.41608	115.9
561.63727	182.7
562.58264	68.6
563.29468	123.3
564.03223	19.0
564.69647	47.2
566.31183	207.9
567.31213	74.3
567.92316	10.6
569.18048	106.7
570.24445	59.4
572.10730	298.2
572.72272	107.9
573.40045	237.5
574.33026	11.7
575.48419	132.4
576.12726	552.9
577.01703	169.7
578.22845	73.9
579.83209	111.4
582.40173	91.8
584.49054	33.4
585.93732	50.9
586.73193	277.1
587.35089	24.6
588.27637	333.6
589.99670	131.9
590.62115	59.8
591.65192	27.2
593.17047	290.4
594.25879	124.0
595.47241	44.2
596.35107	56.9
598.31439	271.8
600.57855	45.6
601.47534	84.9
603.27954	263.2
604.95441	121.0
606.00610	512.8
606.69049	194.7
607.48901	41.9
610.31317	271.9
611.65295	244.4
612.25458	115.1
613.13232	24.7
614.67139	114.7
615.30426	94.4
616.40192	52.1
618.28729	12.9
619.72931	154.7
620.82404	307.8
621.74756	147.7
623.00616	297.4
623.99371	140.8
624.60199	25.9
625.62689	113.8
628.01691	190.4
628.68719	54.3
630.06262	460.3
630.97070	136.7
631.89838	30.5
633.55188	145.2
634.92578	513.1
635.88141	378.8
637.31573	2410.7	y (5) (1+)
638.50726	989.4
639.49603	672.2
640.47571	212.5
641.61847	472.6
642.74829	168.2
643.56195	211.9
644.57367	52.1
645.18365	109.7
646.31598	342.6
647.55005	234.3
649.27356	389.2
650.53033	151.8
651.54474	83.3
652.30023	131.1
653.24780	440.6
654.50092	1475.5
655.52966	424.1
656.60413	29.5
657.69830	158.0
658.35748	269.3
659.07642	51.7
660.12842	158.4
662.19073	148.9
663.66364	227.0
664.44183	536.2
665.52704	298.2
666.54828	87.6
667.45850	403.9
668.20001	95.6
669.99115	446.8
671.04437	1241.5
672.10431	266.6
673.33307	310.6
674.31897	205.0
675.14954	64.1
676.18073	264.4
677.14655	565.1
678.16345	573.6
679.41150	664.5
680.08478	1011.9
681.24261	21.8
681.99286	128.3
683.19000	277.5
684.40674	411.2
685.30695	737.2
686.20276	1971.8	[M+2H] (2+)-NH3-H2O-P
687.15344	243.9
687.99976	352.4
688.65625	3909.4	y (11) (2+)
689.49982	776.3
690.14099	449.8
691.21783	147.5
692.74744	214.4
694.33923	10665.8
695.05670	12536.7	[M+2H] (2+)-NH3-P, [M+2H] (2+)-H2O-P
695.98798	561.8
697.06842	198.7
698.22211	593.2
699.02081	543.3
699.76117	17.3
700.77533	432.9
702.09991	3294.7
703.33820	28972.4	[M+2H] (2+)-P
704.03339	18026.3
704.91992	389.4
705.80548	501.6
706.75592	460.8
707.67853	1373.6
708.48230	1148.9
709.74719	927.8
710.97028	288.7
712.27258	2065.5
713.12720	1787.9
714.00244	1472.3
714.91779	146.1
715.98724	447.4
716.87811	167.0
718.18048	1217.2
718.82758	770.5
719.86615	4409.7
721.19427	747.2
722.27179	445.7
723.69727	585.8
724.44446	39.6
725.12390	74.0
726.35950	205.0
726.96417	11.1
728.10321	68.8
729.22040	405.0
730.15173	633.1
731.48669	285.6
733.24054	11661.6
734.17395	5996.6	[M+2H] (2+)-NH3-H2O
735.12286	2490.4
735.99042	449.4
737.20654	255.1
739.08813	2847.6	b (6) (1+)
740.12921	1242.8
740.91443	446.8
741.85492	2143.0
743.17560	2779.9	[M+2H] (2+)-H2O, [M+2H] (2+)-NH3
743.87018	1600.8
744.58337	89.3
745.71924	90.1
751.63287	64.9
756.51031	83.7
761.03107	160.1
761.95184	145.0
762.83453	75.3
763.61700	19.1
764.25018	24.1
765.30487	954.3
766.36859	286.5
767.54547	31.4
769.03906	65.9
769.78009	164.0
770.73755	146.5
771.53210	70.1
772.46259	410.7
774.14032	11.8
776.49048	39.2
777.40863	73.0
778.02374	85.2
779.25677	34.6
781.33185	38.9
782.21991	70.6
783.42645	58.8
784.14453	99.6
788.48590	67.4
790.39624	18.5
791.05206	78.4
791.97760	153.3
793.35577	70.0
794.54657	100.9
796.21588	985.5
797.39240	418.6
798.18451	82.3
799.35248	120.5
800.64935	116.0
801.29828	109.9
803.15466	117.9
803.90265	60.4
804.63721	69.4
807.38373	45.4
808.74548	121.4
809.69476	19.1
810.70129	161.6
812.85321	103.0
813.70184	50.5
815.18243	57.3
816.49371	44.7
818.33893	409.2
819.29846	159.6
822.03741	114.2
823.07788	70.2
823.69611	13.4
825.37396	20.3
826.38647	287.7
827.38287	35.5
828.25610	95.3
829.84412	26.4
832.27893	176.5
835.28229	41.6
836.14886	143.6
837.33295	838.3
838.29120	283.9
839.27710	185.9
841.18823	8.5
841.79150	76.2
842.48608	37.5
844.59619	176.6
846.29712	85.4
847.26593	79.3
849.47144	173.3
850.25671	204.8
851.22845	67.8
852.64569	71.5
853.50665	41.0
857.00983	87.3
859.34186	68.8
860.26031	56.6
863.41718	82.8
865.08710	117.7
866.29865	331.4
867.24176	884.9
868.21478	165.8
868.87769	22.4
869.75360	150.8
870.94861	233.8
871.62860	79.2
872.88910	56.0
875.06268	190.7
875.84552	101.5
876.46118	27.3
878.19806	110.6
879.00995	12.9
881.35248	275.5
882.22809	157.1
883.56305	576.7
884.20142	303.3
887.37994	373.5
888.38312	160.7
889.77130	159.1
890.55560	121.1
891.44971	90.1
894.31488	632.7
895.17578	435.2
896.10284	139.8
897.42017	139.4
898.30963	172.9
899.40649	161.4
900.28619	60.2
901.50385	99.7
903.35248	42.0
903.98395	44.7
905.43060	101.3
907.41864	155.6
909.27075	682.3
910.37744	164.4
911.33008	57.1
912.36371	35.9
913.20514	50.9
915.10907	25.8
916.11957	260.0
916.88055	21.5
917.90436	105.6
920.72736	20.5
921.60577	71.8
922.30133	87.3
924.31445	21.6
926.09747	45.9
928.96991	479.1
929.82330	84.6
931.27875	11.8
934.38507	47.5
936.22784	25.3
937.34619	296.1
938.01733	58.3
938.96704	97.7
939.85406	79.6
940.89526	195.1
942.29071	20.2
945.09283	82.3
946.19391	160.9
947.40625	428.0
948.37933	142.2
949.76709	158.5
950.38599	63.2
951.11395	10.7
952.43604	67.3
953.36786	124.2
954.07690	36.7
955.72015	297.2
956.39917	66.4
957.46265	24.1
958.45502	103.5
960.58057	50.0
962.22906	388.2
963.45093	26.9
965.13892	302.2
966.37433	306.4
969.45258	72.8
970.18408	219.1
971.65894	91.2
974.08698	9.6
975.21442	27.4
977.55182	107.8
978.42773	562.6
979.31250	675.2
980.52911	300.0
981.40082	26.9
982.59009	197.3
983.48431	139.0
984.09564	61.5
985.30475	92.9
986.45728	72.2
991.42554	86.0
992.34930	139.4
993.33990	52.5
996.10883	289.3
997.30878	312.9
998.42499	188.7
999.40192	102.5
1000.40912	66.6
1002.53790	88.4
1004.27740	497.6
1005.11847	1625.6
1005.92474	329.0
1006.54614	204.1
1007.22217	76.7
1008.32275	2135.0	y (8) (1+)
1009.49005	1079.9
1010.35553	483.5
1011.27350	86.1
1012.25226	225.9
1012.97906	211.6
1014.38452	966.9
1015.37677	750.8
1016.39069	154.5
1017.62372	91.7
1019.29248	23.8
1020.17926	39.8
1022.52911	13.6
1023.35742	20.3
1026.94214	32.6
1032.63867	74.0
1034.03979	266.5
1035.33606	154.1
1036.34302	87.8
1038.88220	23.0
1040.30298	136.9
1041.31775	196.1
1042.34521	51.6
1046.40332	57.3
1051.71899	119.1
1052.53699	128.4
1053.40662	69.1
1054.46826	123.6
1056.89404	66.1
1058.72095	42.6
1060.85400	17.4
1062.36389	101.1
1063.49780	261.6
1064.10986	126.9
1065.11572	47.0
1067.41162	15.2
1068.39331	58.6
1071.05090	85.8
1072.48621	40.4
1075.83533	27.5
1077.19800	213.8
1081.33569	312.8
1082.56519	112.2
1083.95715	84.8
1085.35522	22.5
1086.80933	46.1
1088.44458	81.9
1090.22388	153.0
1091.40515	99.7
1093.28967	35.8
1094.16626	268.8
1095.36560	384.1
1096.37939	367.0
1097.37695	32.5
1098.48865	58.5
1099.33130	49.1
1100.76611	226.7
1103.44202	14.1
1104.29089	177.5
1106.04004	54.8
1106.88025	103.5
1107.49536	228.6
1108.73669	29.3
1109.69873	179.1
1110.69348	25.9
1112.31091	955.4
1113.51355	1526.4	b (10) (1+)-NH3-P, b (9) (1+)
1114.45947	550.7
1115.29138	46.8
1116.25989	67.3
1121.50049	1262.5
1122.48975	495.4
1123.41602	290.6
1124.06445	39.6
1125.13062	142.2
1126.35925	31.5
1129.76440	295.0
1130.40674	2903.6	b (10) (1+)-P
1131.36230	1240.0
1132.51099	379.1
1133.28906	67.0
1135.41382	51.6
1136.94116	190.8
1139.33301	28.6
1140.28027	15.8
1141.80469	37.1
1147.42480	74.1
1148.49731	178.4
1149.87012	42.7
1150.48035	17.7
1154.91699	56.7
1156.51099	36.5
1157.91235	146.1
1167.94995	62.8
1168.60596	39.4
1169.45911	20.7
1171.30945	42.2
1172.49170	94.7
1173.60376	77.3
1174.26367	52.8
1175.35327	193.0
1179.28528	55.0
1185.14917	27.7
1188.41626	53.4
1190.37329	1104.2
1191.45056	396.7
1192.16931	392.0
1192.96155	185.0
1193.77222	169.4
1195.39612	59.6
1197.83630	68.2
1200.49048	9.6
1202.36292	42.7
1207.65442	13.8
1208.85083	90.4
1210.60327	689.1
1211.43713	858.2
1212.09033	171.7
1212.76563	78.9
1214.23596	94.6
1215.70288	43.0
1218.32739	139.3
1219.42114	73.3
1223.67212	104.4
1225.21033	59.9
1228.28601	7254.3	b (10) (1+)
1229.39905	3917.8
1230.54077	866.4
1231.57019	182.1
1233.61218	15.8
1240.35022	34.8
1241.43323	32.6
1242.52222	67.4
1245.29407	64.5
1246.35815	106.6
1247.25159	128.3
1247.86145	36.0
1248.60742	16.9
1249.65479	123.6
1253.44763	15.7
1255.01038	39.3
1256.42004	53.1
1258.58594	55.3
1259.66357	108.9
1260.63562	137.8
1261.53882	122.9
1269.75708	105.8
1270.84265	198.0
1271.75574	193.1
1272.58984	46.6
1274.35840	111.7
1277.41016	387.8
1278.60803	551.8
1279.52319	169.6
1285.49988	66.7
1286.51648	89.5
1288.35144	1576.5	y (10) (1+)
1289.41711	748.2
1290.54956	145.7
1294.87341	38.7
1298.37097	53.9
1306.64331	54.5
1307.84290	103.2
1309.23352	69.8
1312.27600	83.5
1321.66797	23.0
1325.48145	14.4
1326.36145	105.8
1329.25415	211.5
1330.56018	143.6
1331.70374	30.3
1333.01013	55.0
1337.48206	62.8
1338.48523	76.4
1340.15796	49.2
1342.31360	32.2
1346.40356	31.1
1347.46106	44.5
1354.70740	32.6
1356.45313	318.7
1357.40527	155.1
1358.15857	162.1
1368.47705	12.9
1373.63440	10.8
1375.61646	341.9
1376.61072	147.9
1377.43835	42.4
1385.23914	14.1
1386.09387	56.1
1387.34729	24.2
1397.74133	30.6
1511.58386	61.1
