# Supplementary material for: Phosphoproteomic Analysis of Platelets Activated by Pro-Thrombotic Oxidized Phospholipids and Thrombin
Source: PLoS One. 2014 Jan 6;9(1):e84488. doi: 10.1371/journal.pone.0084488 (PMC3882224; doi:10.1371/journal.pone.0084488)
Supplement: Annotated Spectra S3 — (ZIP) [file pone.0084488.s006.zip › KSSINEQFVDTR_-10_2_53293.txt]

m/z	i	matches
216.22823	488.2
217.27512	54.2
222.19579	129.7
225.34647	28.0
232.18585	692.6
233.34654	139.6
237.09695	248.9
238.05928	36.6
240.14539	198.2
241.19571	374.0
249.08041	345.6
250.19849	164.2
255.17619	131.3
258.19562	715.1
259.30991	445.2
260.34470	85.8
261.10434	48.2
265.33249	152.5
266.23187	472.1
267.06055	45.6
268.01880	176.9
270.10107	206.0
274.33112	62.8
276.18665	19423.6	y (2) (1+)
277.22189	1171.8
278.27679	294.3
283.84860	54.1
285.11163	727.9
288.39182	82.2
304.17270	48.4
305.18765	208.8
307.10623	161.8
310.20435	25.0
311.23569	42.4
316.44077	100.7
317.14600	51.1
318.34067	51.3
320.07007	54.0
328.03845	195.4
334.96301	42.3
336.06778	81.6
340.14142	66.1
341.06760	36.6
342.20776	175.9
346.05426	112.7
351.69354	135.4
353.02319	121.5
354.32184	131.3
355.16510	62.8
356.31610	69.6
359.13190	221.9
363.03754	214.5
364.40076	185.7
368.19592	224.5
370.16229	151.0
372.28442	151.0
373.23956	178.4
374.20001	224.7
377.88043	39.4
378.56250	40.7
381.09912	1328.0
383.09149	164.0
386.35236	39.6
391.31201	2694.4
392.33936	370.8
393.14362	49.1
394.53668	68.5
396.35455	111.1
398.28021	1953.2
399.11652	277.3
400.38068	230.9
402.08563	74.8
404.17358	197.4
405.13776	238.9
406.16553	86.3
409.47046	54.4
411.18811	65.9
425.78265	425.8
429.32898	157.1
430.35962	80.2
432.38800	172.5
435.37946	53.9
438.25897	39.6
441.20703	160.9
442.31635	189.1
444.26367	142.2
446.01196	296.0
452.16705	180.2
456.03754	68.5
457.30060	255.6
458.28308	48.2
467.40643	155.7
471.18854	174.2
473.34637	80.7
474.05865	95.8
475.18097	180.4
476.34656	611.5
477.22461	111.9
478.32214	48.2
488.39825	46.5
490.32788	1164.0
491.47424	439.2
492.10767	309.6
494.15509	19.2
495.29779	215.2
496.42029	213.3
497.22778	166.0
504.81281	68.5
507.27698	144.3
510.26221	262.6
512.02417	127.8
515.44305	33.7
519.17493	142.1
521.08954	235.5
523.63776	91.3
524.43475	110.4
525.79114	91.4
530.24487	65.6
533.34399	168.6
536.38379	98.2
538.22076	210.5
539.33240	71.4
540.18793	22.8
542.07465	528.1
544.58435	272.7
547.54443	56.7
549.14325	286.7
552.33374	162.1
553.57635	91.8
558.60791	116.5
559.29205	107.3
561.96246	178.5
566.71265	97.1
569.36127	255.0
572.43036	432.7
573.88568	178.3
574.58344	159.4
575.45172	169.7
576.07214	66.4
579.31342	349.1
582.17993	123.3
585.49713	80.1
586.90912	91.8
588.48383	92.0
591.30426	202.5
592.68036	574.1
593.38727	748.4
594.31964	244.9
595.67523	104.5
596.50195	120.0
598.46234	368.4
600.56805	54.0
601.34265	157.2
604.08722	132.3
605.29303	158.3
606.16302	453.8
607.08899	36.9
607.71735	192.8
608.41864	334.0
609.32306	304.6
610.26740	515.9
611.48608	110.3
613.04773	146.4
613.94873	158.2
617.05670	82.9
619.38019	195.0
620.40936	59.9
621.28406	510.1
623.29144	260.6
624.14825	142.2
625.41412	213.5
626.55731	96.1
628.85712	121.0
630.37274	1443.5
631.09821	18.1
632.42578	828.8
636.10590	408.5
637.31799	3312.1	y (5) (1+)
638.38452	1665.1
639.31793	1126.0
639.96716	275.7
641.23407	687.3
642.30719	163.9
644.38879	433.2
646.34161	195.5
647.62122	235.0
648.57135	745.2
649.34106	207.0
651.30780	116.6
652.39716	265.3
653.13495	44.8
654.26581	464.7
655.43140	739.2
656.62030	142.4
657.31714	274.1
657.98920	253.7
663.33527	285.5
665.35547	100.6
666.49969	124.1
667.33771	517.3
668.52423	89.0
669.44788	30.8
671.11462	1108.7
672.19037	409.0
672.88361	77.2
673.55316	82.6
674.41504	54.0
676.35095	271.5
677.67792	420.0
678.53406	397.7
679.69824	989.2
680.83820	1608.6
681.46063	1058.2
682.66724	139.8
683.37775	239.1
685.77875	4792.2	[M+2H] (2+)-NH3-H2O-P
686.81000	820.9
688.40875	7370.7	y (11) (2+)
689.30072	2029.4
689.95050	904.3
690.63080	232.5
691.28363	309.2
692.96423	264.5
694.58710	34975.6	[M+2H] (2+)-H2O-P, [M+2H] (2+)-NH3-P
695.62677	14123.1
696.46478	2890.1
697.30646	746.0
698.31970	233.6
699.03619	189.8
701.09320	684.6
703.26422	54182.3
704.03845	61034.1	[M+2H] (2+)-P
705.03815	30937.3
706.03925	623.5
707.20514	1086.2
708.15308	1096.6
708.76288	58.5
709.88531	230.5
712.28973	508.8
713.22192	1743.6
714.43774	1210.8
715.37195	524.1
717.05341	657.4
717.87079	393.4
719.83258	5382.6
720.75098	443.3
721.57941	910.0
722.51367	418.0
723.34985	772.5
724.26978	77.4
726.26007	233.3
730.08484	562.8
730.97772	222.3
731.77087	510.1
732.82043	533.3
734.07941	5228.6	[M+2H] (2+)-NH3-H2O
734.99969	3579.6
736.16083	2287.0
738.20917	51.0
739.22943	1367.2
740.47052	1847.7
741.19006	160.2
741.98834	243.6
743.28680	10480.9	[M+2H] (2+)-H2O, [M+2H] (2+)-NH3
744.11920	8962.7
745.13898	827.5
746.65765	178.1
749.40924	45.4
750.92371	99.3
753.29315	27.9
760.83405	92.7
765.43585	1718.5
766.56323	634.0
767.63226	33.6
769.33789	338.8
770.37738	287.5
772.06165	211.7
776.50891	121.6
780.44446	117.8
788.34839	77.7
790.31927	364.2
794.25293	75.1
796.19617	1365.8
797.05377	121.2
798.15814	126.3
800.64874	140.9
802.53192	54.0
803.37775	218.8
804.72797	568.3
806.68738	435.6
808.41241	65.6
809.22437	155.2
811.35919	1328.4
812.55804	470.1
817.47968	149.4
818.16669	66.2
819.05713	181.9
819.91583	373.0
821.07782	157.1
822.18719	25.0
823.34760	172.1
824.41925	327.4
829.07990	81.0
836.25879	400.2
838.35724	105.6
844.18726	262.1
847.76202	177.9
848.94867	400.8
849.97906	186.9
851.23627	441.1
852.49774	343.9
853.48309	39.5
857.97278	404.7
859.29877	275.6
866.02960	398.0
866.78668	106.5
867.40143	1408.0
868.29315	740.5
869.48822	350.1
873.40228	126.6
874.43921	65.6
875.58539	110.0
876.58868	335.4
877.73627	131.5
879.34528	86.5
880.39752	277.0
882.38556	126.5
883.19678	120.4
884.03052	224.8
884.92902	317.4
887.55151	100.0
893.38837	784.4
894.37482	1313.9
895.47803	436.5
896.42340	131.1
898.30786	216.4
899.53564	229.7
900.43457	115.5
901.30621	251.4
905.36908	253.4
909.24188	359.7
910.35236	548.8
912.43317	192.9
913.16089	51.0
914.25610	136.8
916.29108	262.2
917.05084	100.0
920.29688	117.4
925.01538	153.3
928.81348	714.9
929.49603	314.0
933.54980	434.1
935.24146	364.7
936.58783	72.3
937.29340	149.3
939.99701	250.6
941.13177	277.6
942.21826	56.8
943.49878	151.0
954.49896	42.7
957.55548	222.3
960.28302	71.4
966.25043	116.2
969.12531	88.6
970.33759	295.6
971.32007	106.0
972.21069	74.1
974.65753	83.4
977.64825	214.9
978.53931	105.7
980.45929	108.9
981.24884	146.1
982.00372	115.9
985.54913	62.3
986.74664	28.2
987.45898	224.8
988.24713	68.9
990.37103	268.6
991.45117	927.1
993.38055	524.6
996.48456	297.0
997.38257	30.8
998.39178	234.7
999.12628	912.3
999.79059	64.6
1000.79755	51.1
1008.39594	3419.0	y (8) (1+)
1009.36847	4254.7
1010.49982	1170.1
1011.28876	190.1
1013.42114	738.8
1014.29077	1062.9
1015.26520	1210.3
1016.17236	650.2
1018.14923	114.2
1018.77856	201.0
1022.64240	162.2
1023.31543	267.1
1027.53723	97.4
1030.38257	56.5
1032.14795	562.0
1033.46094	250.7
1034.51367	95.0
1039.18372	156.6
1041.14038	822.5
1042.01062	230.5
1042.63867	152.7
1047.38599	201.5
1048.05115	118.2
1049.30237	245.7
1055.46606	76.8
1061.30823	196.9
1062.01282	75.3
1063.60742	182.1
1064.28003	184.3
1066.36279	114.4
1070.33118	81.5
1074.50586	81.1
1076.32166	192.9
1077.22388	62.7
1082.22290	85.4
1083.34448	113.1
1084.36121	342.6
1086.61792	88.5
1089.11304	68.5
1090.10999	111.9
1091.41101	427.8
1094.21265	124.9
1095.57031	811.7
1096.49097	496.7
1099.98877	83.1
1100.66040	189.9
1102.31885	557.2
1103.41748	515.7
1104.17627	62.7
1105.52124	248.9
1108.23267	71.4
1112.39380	1973.3
1113.33374	3735.8	b (10) (1+)-H2O-P, b (10) (1+)-NH3-P, b (9) (1+)
1114.52295	1545.2
1115.18933	398.5
1116.49243	381.7
1118.46497	181.1
1120.71631	281.4
1121.40930	3307.4	y (9) (1+)
1122.40186	1385.6
1123.58008	721.7
1124.64124	84.5
1126.74756	147.6
1129.66492	130.1
1130.33716	5261.8	b (10) (1+)-P
1131.28394	2324.1
1132.50708	1471.9
1133.51587	1062.2
1141.26001	77.6
1148.39648	352.3
1154.32471	1144.0
1155.34863	336.1
1164.35645	39.5
1167.06140	126.2
1171.00757	160.3
1173.28882	469.7
1174.23499	446.8
1175.14343	68.1
1180.67749	91.9
1183.41626	106.0
1185.40625	81.8
1188.21167	30.7
1190.24304	996.7
1191.47534	1049.9
1192.09045	401.5
1192.72437	386.5
1194.08777	495.4
1196.00269	78.7
1203.38794	365.0
1206.49426	78.0
1210.12170	981.0
1211.11755	1101.0
1211.83862	463.9
1212.49036	640.2
1213.48315	313.9
1214.31934	539.5
1217.41382	37.0
1218.50208	99.6
1219.84607	226.9
1221.65649	68.9
1223.14014	91.5
1223.92542	122.0
1225.94238	36.6
1228.37390	20918.7	b (10) (1+)
1229.35217	9923.1
1230.42004	3057.9
1231.32043	1252.2
1232.30322	622.8
1237.67126	127.4
1244.66101	116.9
1246.45117	53.8
1248.79993	149.9
1251.06030	71.4
1253.27527	91.7
1259.49951	392.0
1260.41125	470.4
1261.22583	94.4
1262.45349	65.3
1263.33313	374.0
1270.73474	92.2
1271.52795	509.8
1272.26233	36.6
1275.26953	109.2
1277.42957	817.8
1278.54968	518.4
1279.82813	569.3
1280.64636	1030.0
1286.33923	187.7
1287.73657	525.0
1288.39905	2504.7
1289.52551	1425.1
1290.39368	639.5
1291.62109	190.1
1294.97815	65.6
1296.30896	140.6
1298.86340	39.5
1304.44812	90.5
1307.34180	62.8
1309.26538	112.1
1311.36218	425.0
1312.18738	83.0
1321.29285	181.0
1322.52637	67.2
1324.48438	28.0
1329.25122	315.1
1331.40271	76.6
1332.89697	239.4
1338.17566	42.4
1341.05627	141.8
1342.70837	82.6
1343.64783	97.6
1356.15588	118.7
1358.32361	75.6
1359.48181	139.6
1360.51428	210.6
1361.45569	163.6
1375.46826	1648.0
1376.37634	956.0
1377.45374	534.5
1378.41064	484.5
1387.43347	352.4
1388.38684	51.1
1409.95447	27.9
1447.63928	88.8
