# Supplementary material for: Phosphoproteomic Analysis of Platelets Activated by Pro-Thrombotic Oxidized Phospholipids and Thrombin
Source: PLoS One. 2014 Jan 6;9(1):e84488. doi: 10.1371/journal.pone.0084488 (PMC3882224; doi:10.1371/journal.pone.0084488)
Supplement: Annotated Spectra S3 — (ZIP) [file pone.0084488.s006.zip › KSSINEQFVDTR_-11_2_52571.txt]

m/z	i	matches
212.97507	52.9
214.26669	161.1
215.34612	131.5
216.33463	66.3
216.96729	51.5
218.36514	28.0
220.24068	29.4
232.06335	298.3
232.70854	12.9
233.32773	21.5
237.41080	83.0
239.22618	52.0
244.17676	48.7
247.26653	38.5
248.16232	37.7
249.22083	113.4
252.86792	13.3
255.12891	40.3
258.36429	410.7
259.28662	156.5
259.97321	15.9
262.13025	15.8
265.64508	52.8
266.29575	168.1
267.20331	259.3
269.12717	16.6
269.98279	9.2
274.96997	64.1
276.28278	8287.2	y (2) (1+)
277.26379	591.5
277.90311	31.8
278.61496	34.7
280.39059	48.6
284.37915	78.7
285.04080	126.5
286.40298	26.0
289.38565	49.7
291.30612	24.9
294.17926	46.4
295.76868	33.9
297.35010	41.8
298.09241	17.0
302.17133	66.2
303.34644	71.4
304.46512	72.4
308.34357	33.9
311.19031	28.0
316.07944	24.0
318.28650	70.9
324.29138	48.2
325.91394	40.1
330.51428	10.3
331.29730	24.2
333.12030	35.9
335.28757	145.5
336.38287	88.7
340.20374	33.6
342.05322	45.2
345.28427	11.4
347.49762	53.6
348.17453	23.7
351.64899	52.0
353.35352	100.1
354.49738	182.2
358.25934	40.7
361.40839	191.9
362.29193	123.8
363.38940	167.4
365.08850	82.4
370.10626	58.2
373.05182	61.9
374.04584	29.0
375.23639	17.2
376.20807	15.5
377.25745	90.9
377.96844	15.9
380.67993	95.2
381.40088	167.0
383.44708	11.4
384.35095	68.7
386.26697	24.9
387.19495	64.1
388.42413	40.7
389.32233	15.8
391.25354	1250.5
392.21399	276.3
393.16199	50.4
395.14130	128.5
398.31696	894.1
399.25452	494.3
403.15192	57.0
404.07147	15.0
408.26605	113.1
418.30328	10.2
420.19635	13.6
421.22266	49.7
422.12018	28.0
425.29089	93.7
429.23334	18.2
432.18640	125.7
437.01105	32.9
438.59094	19.3
441.36005	45.0
446.31677	83.8
448.30219	38.4
449.33862	133.6
450.13983	57.2
451.31677	42.8
452.61963	46.1
455.39014	65.1
458.45905	21.5
460.03412	139.2
461.35150	52.9
462.08575	49.8
463.22784	60.9
465.23328	10.3
467.53827	34.7
470.45251	15.9
473.26630	42.5
475.19495	17.0
476.11444	82.2
477.39581	80.4
478.47113	38.4
481.40674	117.3
482.85553	118.0
484.29559	39.2
487.44019	117.6
488.77783	95.7
490.32770	637.8
491.31989	221.0
492.15997	69.3
493.18793	91.2
495.12048	137.0
495.85657	42.5
496.57068	107.5
498.34808	102.3
508.14539	47.2
508.98608	29.5
512.15320	108.3
513.44586	81.1
515.56110	60.0
518.04547	62.8
519.18793	70.8
521.47150	92.2
523.31671	29.7
524.24084	21.4
525.28760	123.5
526.19873	30.6
532.49585	23.5
534.46680	51.6
536.88867	88.3
538.62250	14.7
540.66260	29.7
541.78033	279.2
542.59070	123.0
544.02045	130.8
547.28772	80.9
549.38007	107.6
550.04462	94.2
551.28058	75.5
552.44647	128.4
553.31781	85.8
554.76770	217.7
555.66638	102.5
556.49072	50.5
557.31927	35.3
559.35040	122.1
563.25458	43.0
567.40228	354.3
569.46393	22.6
570.08856	96.0
573.28265	125.8
573.88837	82.4
576.24377	61.8
578.85431	41.5
579.56598	86.2
583.21295	19.2
584.46027	204.2
586.99799	136.4
588.03925	165.1
589.96320	38.4
593.11884	264.0
594.14215	19.3
595.71741	144.8
597.17725	130.6
600.44897	134.0
601.56146	20.1
602.99561	302.1
604.00275	221.8
605.18298	89.0
605.98615	75.2
606.70410	31.3
607.45532	74.3
608.46661	61.0
610.13593	635.9
611.25708	73.6
611.95477	63.8
613.40741	83.0
614.36322	175.3
615.99286	151.8
618.35394	84.4
620.40033	105.4
621.86603	84.9
623.30115	135.8
624.43915	38.1
625.20557	143.3
626.42346	48.7
627.50452	131.4
630.02783	337.6
631.21582	429.8
632.07294	149.8
635.29657	29.5
637.25751	1426.3	y (5) (1+)
638.44092	737.9
639.50250	922.5
641.10980	496.4
641.99359	72.5
643.85736	33.6
645.60596	124.0
646.32892	147.8
647.39960	234.9
649.46741	82.1
650.25641	31.8
651.04541	181.2
651.92169	190.8
652.83429	332.4
654.12061	480.0
655.34064	305.3
657.51617	330.9
658.53857	60.2
660.41138	172.7
661.04541	78.6
662.66040	127.7
663.50153	413.9
664.41412	29.3
667.47192	368.7
668.29791	151.4
670.16461	105.3
671.20929	835.1
672.33740	386.8
673.43030	67.6
674.17432	83.8
675.44110	486.0
676.98639	412.6
678.23413	242.9
679.32806	211.2
680.33221	686.3
681.32477	109.9
684.09125	317.2
685.35406	1659.7	[M+2H] (2+)-NH3-H2O-P
686.11560	1383.9
687.02960	949.2
688.28491	1732.2
689.01996	2225.8	y (11) (2+)
690.23804	259.8
691.66638	112.9
693.18903	964.5
694.64709	17243.0	[M+2H] (2+)-NH3-P, [M+2H] (2+)-H2O-P
695.62097	3891.4
697.47345	137.1
698.23761	233.6
699.31927	470.1
700.30029	87.9
701.89948	1574.4
703.29980	28046.8	[M+2H] (2+)-P
704.05969	19072.5
705.16016	619.5
706.13080	451.7
706.94067	392.3
708.03223	828.7
709.40790	616.0
710.23413	529.9
712.19934	964.5
712.95355	571.8
713.86975	904.9
714.54150	48.8
715.91071	103.2
716.52960	37.9
717.47510	279.2
718.49030	443.4
719.51813	979.2
720.32306	882.7
721.11841	239.1
721.91479	71.5
722.52429	354.3
723.59613	362.2
724.49408	576.6
725.46417	180.6
726.24591	137.1
727.35571	359.4
728.18945	129.4
729.25427	292.7
730.25854	333.7
731.09833	811.3
732.52118	1244.5
733.58990	1229.7
734.54956	1787.2	[M+2H] (2+)-NH3-H2O
735.33026	1523.5
736.32129	77.1
737.37909	96.7
739.16595	2152.4	b (6) (1+)
740.17487	1264.2
741.92242	3296.2
743.37323	2779.6	[M+2H] (2+)-H2O, [M+2H] (2+)-NH3
744.28485	799.2
755.52716	61.9
758.21729	107.6
759.29791	50.8
761.99335	129.8
764.16180	227.6
765.23285	882.2
766.43903	88.0
767.52557	18.2
769.24994	213.0
770.56024	75.1
773.19659	47.2
778.99518	70.2
781.60858	65.5
782.40424	79.7
783.70160	107.2
786.01752	113.7
787.36121	49.5
789.49139	23.0
790.48181	105.5
791.46405	118.2
792.70782	32.8
794.70038	151.2
796.15546	424.7
797.10138	348.1
798.13934	60.6
799.91290	89.0
800.62579	139.0
801.62183	105.7
802.91058	38.8
804.31805	41.2
807.38721	13.6
808.59802	128.3
810.24701	19.3
811.44189	210.1
822.63940	35.1
826.04486	38.9
828.45221	78.8
829.39539	34.0
831.60956	151.2
832.65289	68.9
833.44427	99.1
835.69806	199.4
836.83282	96.8
839.00293	142.5
840.56085	174.3
845.06592	38.0
846.23767	222.0
847.20282	41.5
849.31342	311.8
850.47223	176.8
851.34576	124.7
853.19781	205.3
858.29041	41.5
859.18768	46.1
860.85590	17.0
862.61102	49.5
864.33014	30.7
866.24432	62.4
867.30389	703.7
868.43512	242.4
869.15698	132.7
870.33881	70.0
871.20673	87.2
872.40851	94.2
874.91290	71.2
876.59698	139.9
877.42010	171.2
878.39429	43.3
879.04266	22.6
880.55127	175.0
881.37012	22.7
882.05811	56.6
883.55566	44.2
885.46552	269.8
891.65430	141.4
894.34406	1082.4
895.53412	343.3
896.45532	230.8
897.50073	51.9
898.34015	74.5
899.81390	161.8
901.15894	191.2
902.61401	64.1
903.26740	50.4
906.74445	148.3
907.61115	17.0
909.34454	42.0
910.19794	162.7
911.18781	130.4
913.28571	68.6
914.28998	21.5
915.51324	219.9
916.31317	241.7
917.26929	111.5
918.42328	76.5
919.64850	114.5
926.34442	23.8
928.44684	29.1
929.51093	75.4
930.23456	11.6
931.75507	22.7
933.36774	85.6
935.32104	130.3
936.34204	12.5
939.08087	232.5
944.39362	63.3
946.05365	41.7
949.79742	249.7
950.42041	19.9
953.00439	43.8
955.42023	75.6
956.10358	40.4
957.46014	124.6
962.33087	60.9
963.46973	17.0
966.17426	30.6
967.64972	44.9
968.91132	63.0
970.53522	28.0
972.62738	78.5
974.33734	128.0
976.01813	23.8
977.55176	255.9
979.53961	68.2
980.27808	234.6
981.25562	43.7
982.19940	182.0
983.43243	201.9
984.46564	39.5
985.46173	40.8
986.52411	71.8
991.07959	215.0
991.79956	94.3
992.71729	70.4
993.39990	13.6
994.53003	188.8
995.50812	30.3
997.17987	302.6
998.24237	236.8
999.55475	30.7
1001.03467	125.4
1002.15851	155.7
1002.86566	54.8
1008.37622	2764.3	y (8) (1+)
1009.42072	1081.4
1010.49750	633.2
1011.62335	99.2
1012.79303	224.1
1014.32599	707.0
1015.38849	830.1
1016.27716	163.1
1019.39362	64.8
1022.24615	163.9
1023.26788	88.0
1024.57422	25.3
1025.84741	57.4
1027.69727	19.3
1028.43359	30.3
1030.47205	98.0
1032.06787	124.9
1033.38086	47.4
1034.54089	37.3
1035.51245	29.1
1038.36328	73.8
1039.46436	90.7
1040.91431	339.3
1041.75513	83.4
1044.66431	136.1
1049.58472	52.2
1050.60303	73.2
1051.22107	69.2
1052.45752	78.3
1055.70740	32.7
1056.48779	59.6
1057.66125	243.1
1063.47742	84.1
1065.27283	80.0
1066.32861	25.1
1070.54407	28.3
1072.02905	87.1
1081.31799	72.6
1083.34009	61.8
1085.61987	32.5
1093.29224	65.1
1095.00830	335.9
1096.20471	301.9
1096.86670	12.9
1097.64795	72.3
1098.26184	28.0
1099.80347	252.9
1101.13843	365.2
1102.05042	40.6
1102.83130	41.9
1103.49084	62.9
1104.47925	91.5
1105.09180	15.9
1107.90186	74.9
1109.41797	41.9
1110.72668	93.1
1112.55518	1699.0	b (10) (1+)-H2O-P
1113.40051	1651.5	b (9) (1+), b (10) (1+)-NH3-P
1114.31201	877.4
1115.36584	155.5
1117.99390	22.7
1121.56665	1377.2
1122.46191	563.8
1123.53308	235.0
1126.64136	41.0
1129.68237	113.3
1130.36377	2655.7	b (10) (1+)-P
1131.42456	1571.7
1132.50732	209.3
1136.19995	20.1
1141.44006	132.8
1144.85620	14.5
1146.07593	41.8
1148.16992	56.9
1149.28857	117.7
1150.46423	94.4
1153.68298	14.5
1154.87488	51.6
1157.43054	51.7
1162.82202	18.1
1172.11853	12.5
1173.77759	75.3
1174.87573	73.5
1175.84839	10.3
1177.25146	13.6
1180.32373	72.4
1181.52441	21.2
1182.58057	11.4
1184.25732	74.4
1185.42188	89.3
1189.59607	87.0
1190.50354	797.6
1191.64612	643.1
1192.53845	252.2
1193.56689	21.6
1194.41956	90.8
1195.24353	54.6
1196.48193	29.5
1197.12354	98.5
1199.35889	8.0
1200.49915	23.8
1201.19653	20.1
1208.71912	24.9
1210.35229	769.2
1211.35815	990.6
1212.55542	202.9
1213.44824	41.5
1214.51111	13.7
1215.34155	41.6
1218.60205	127.1
1219.64050	20.7
1224.30054	116.4
1228.38684	8308.9	b (10) (1+)
1229.40906	4064.7
1230.30542	1217.9
1232.65161	45.0
1240.62012	28.3
1242.62549	52.8
1243.72693	45.8
1247.10168	26.9
1249.31189	54.7
1255.11523	39.9
1256.91028	70.8
1257.68445	51.8
1259.49255	135.0
1260.52991	25.8
1264.49365	29.6
1265.62439	70.8
1267.00793	26.9
1269.31299	52.5
1271.24963	123.4
1271.86047	20.1
1276.29480	158.8
1277.58875	838.3
1278.69299	513.3
1279.55969	245.3
1286.38782	21.3
1288.35803	1071.0
1289.35657	617.0
1290.41711	244.5
1296.55261	69.1
1305.71667	102.5
1306.81897	83.7
1311.54822	38.0
1323.28137	24.9
1329.64880	71.0
1330.48547	36.5
1333.13977	23.5
1339.16711	93.1
1347.83923	32.8
1353.40125	60.9
1354.93494	24.6
1356.29431	45.9
1357.97510	131.9
1359.14001	45.3
1360.50342	39.6
1368.25549	57.4
1372.65198	45.2
1374.74060	119.4
1375.47058	704.7
1376.49573	258.7
1377.17688	15.9
1385.60706	42.7
1387.62244	96.2
1390.48206	64.2
1393.77820	12.5
1482.57019	22.7
1510.70667	19.3
