# Supplementary material for: Phosphoproteomic Analysis of Platelets Activated by Pro-Thrombotic Oxidized Phospholipids and Thrombin
Source: PLoS One. 2014 Jan 6;9(1):e84488. doi: 10.1371/journal.pone.0084488 (PMC3882224; doi:10.1371/journal.pone.0084488)
Supplement: Annotated Spectra S3 — (ZIP) [file pone.0084488.s006.zip › KSSINEQFVDTR_-14_2_80997.txt]

m/z	i	matches
216.24265	394.1
218.21635	47.9
221.14502	13.6
223.20648	92.3
226.20082	19.5
228.15109	113.0
232.16798	286.0
234.32440	33.4
236.89359	66.2
241.22832	155.3
242.16008	142.7
249.25427	149.1
250.17000	95.1
255.21469	338.3
258.25720	354.1
259.21524	228.0
265.40445	78.6
266.38159	55.5
267.27863	73.1
268.02902	33.1
271.37396	46.4
275.01910	55.1
276.19250	13312.7	y (2) (1+)
277.33176	1192.2
278.36185	93.8
280.27496	73.0
285.20514	159.6
288.27795	22.5
291.32346	19.8
293.03842	15.1
297.39865	16.8
298.21588	78.8
308.41333	74.7
309.02087	35.9
313.42105	33.4
325.15030	39.3
329.49768	39.3
334.33777	34.9
335.42554	74.8
336.56110	67.2
345.08594	160.3
348.15857	58.4
351.58307	151.4
352.87067	98.2
354.53201	135.3
355.35425	49.3
356.34192	86.1
357.29047	61.4
359.29962	15.0
363.23492	134.4
365.92981	19.6
369.30450	12.2
370.43701	79.0
373.35974	351.7
374.23560	123.2
376.56732	12.4
378.07556	273.6
380.17108	142.5
381.25787	368.8
382.27655	82.8
383.21478	250.2
384.64795	12.1
388.46143	65.5
391.34265	1472.9
392.21594	148.1
393.66571	52.5
395.21912	40.3
398.32538	1382.9
399.49103	127.7
400.53015	123.1
401.45825	75.2
403.27625	73.1
403.99725	21.6
404.74634	51.7
405.46887	47.2
406.11975	28.6
408.35834	110.2
414.21387	89.1
421.79169	153.7
426.00391	117.5
429.00293	96.4
430.32031	71.4
431.13440	48.0
433.27625	101.3
438.19098	107.9
441.52686	81.9
449.44769	147.0
451.24487	69.9
454.31860	59.6
456.35681	15.1
459.28510	92.4
460.38025	56.6
461.20483	30.0
462.61981	82.0
467.04669	102.9
471.44983	78.9
472.63580	19.5
474.72321	112.2
475.80432	81.4
476.40448	81.9
477.32764	43.7
478.10797	176.5
482.30890	41.5
483.21814	15.1
484.39697	45.7
487.11945	170.8
489.78345	162.1
490.40656	652.5
491.35864	336.2
492.52191	128.2
494.48505	21.3
496.33307	253.8
500.10797	36.0
501.38513	56.6
502.69104	15.2
503.33685	67.8
507.20929	41.8
508.33130	76.1
509.36456	73.2
512.07788	136.6
513.40723	142.4
517.34796	73.0
518.43811	90.9
519.77362	47.9
522.52045	37.5
524.10559	15.1
525.30701	58.1
526.62256	30.1
529.38306	43.3
533.39197	84.0
536.82825	79.3
538.16992	217.3
539.07794	141.3
540.03455	18.2
541.02930	68.6
542.62164	67.1
546.76422	55.1
548.42249	32.2
549.46716	90.9
552.35968	68.7
554.50519	41.8
556.34113	339.5
558.10107	124.8
559.01770	61.2
569.13135	63.2
572.35968	47.8
573.27985	49.4
576.05280	142.7
577.31702	184.0
578.32599	47.3
579.29980	160.1
582.09589	18.1
585.94250	132.9
587.28571	71.4
590.13141	237.4
591.48340	165.6
593.19690	447.9
595.02893	112.5
596.53857	187.7
598.15552	34.5
601.07123	234.9
604.31317	99.6
605.74030	305.2
606.43170	128.9
610.33960	563.5
611.43933	210.4
612.36737	197.6
613.23334	140.8
614.92328	185.7
615.84760	81.8
619.95160	73.9
621.01202	161.6
621.93457	397.5
623.34558	802.5
624.37347	157.3
625.17023	189.7
626.31561	16.7
630.53668	213.9
632.07819	13.7
633.24866	46.8
634.83966	289.1
637.38287	2104.8	y (5) (1+)
638.44073	777.6
639.51697	1257.4
640.18463	86.8
641.48370	732.8
642.50012	169.8
644.41321	21.1
645.56433	262.8
646.28680	423.7
647.42560	76.7
649.43683	172.2
652.25653	101.9
653.33112	92.1
654.39508	69.9
656.75037	24.9
660.09454	390.7
660.99744	175.0
662.64203	231.4
663.40045	273.5
664.75952	185.7
665.96381	205.8
667.26422	508.6
668.13202	333.1
670.29858	523.0
671.26410	110.1
672.32678	119.3
673.43890	47.9
674.94604	101.2
675.77063	59.8
676.88519	1234.9
677.98419	175.7
679.83600	1047.7
681.01123	346.7
682.35883	212.7
683.55566	226.7
685.33905	997.4
686.17981	3767.6	[M+2H] (2+)-NH3-H2O-P
687.01825	234.7
688.60962	6008.5	y (11) (2+)
689.50293	1826.7
690.46014	74.4
691.31812	86.0
694.36407	16732.8
695.08356	19203.2	[M+2H] (2+)-H2O-P, [M+2H] (2+)-NH3-P
695.93146	2962.0
697.15863	152.6
698.37402	252.9
699.18793	262.8
700.80316	232.8
702.44159	1668.6
703.43207	36879.4
704.12189	40453.6	[M+2H] (2+)-P
705.77106	782.0
706.75739	401.8
707.64996	103.2
708.65106	284.5
710.16766	138.1
711.14789	336.6
712.59082	1478.5
713.42761	584.1
714.08240	227.9
715.30475	67.1
716.16211	64.2
718.37219	150.7
719.51886	833.1
720.62018	827.4
721.48724	451.3
722.40216	349.9
723.31372	187.2
725.43762	361.9
726.66315	859.8
729.51868	138.3
730.48407	826.9
731.14282	239.6
732.27216	378.2
733.15924	501.2
734.32642	1952.9
735.24170	3125.6	[M+2H] (2+)-NH3-H2O
736.40887	162.1
737.29205	31.4
739.25592	1951.4
740.60699	1391.2
741.52826	337.6
742.33319	701.8
743.35760	3962.6	[M+2H] (2+)-H2O, [M+2H] (2+)-NH3
744.08844	3337.2
745.00214	94.8
746.01123	55.1
751.22070	21.5
752.60895	65.6
765.50458	1737.1
766.59375	574.0
767.30011	294.1
769.27551	331.8
770.43365	70.3
771.13190	64.0
772.19513	391.3
776.31512	62.4
778.52667	58.2
783.40424	159.8
784.89838	93.3
787.48669	95.4
788.27130	104.3
790.59772	232.5
791.92792	47.7
796.33832	706.1
797.39008	262.2
800.41022	161.5
801.44391	98.5
810.25940	56.8
811.47815	190.9
817.14508	59.2
818.35223	167.5
823.53156	19.6
827.27875	16.6
828.21649	120.3
833.29944	218.8
834.76532	178.4
835.39606	89.4
838.48322	78.5
840.37262	344.0
841.26288	110.2
846.47272	36.2
849.35944	59.6
850.41248	277.0
851.18530	28.6
852.60358	55.4
853.37982	102.8
854.49213	44.2
857.25006	37.4
858.61542	95.4
859.30884	232.9
862.48468	155.4
865.44781	24.2
867.30328	1210.2
868.42065	555.0
869.22919	435.3
870.18848	462.3
871.03741	68.6
873.31439	27.6
875.26788	88.0
876.60229	434.6
877.49200	114.7
880.19012	50.9
882.05981	157.7
882.91425	60.8
884.31317	32.6
886.54572	50.6
888.49860	33.8
889.16827	85.9
893.84259	520.8
894.59235	823.1
895.36749	595.5
896.84723	272.0
898.06781	241.4
899.19525	123.2
900.07306	56.0
902.80426	159.4
905.43915	42.0
909.45013	352.2
910.40900	158.9
911.59601	58.3
912.39581	166.3
913.45148	44.9
915.09174	89.3
916.53876	259.6
917.77704	40.5
918.49298	16.6
919.60553	62.0
925.19293	16.6
928.98383	86.6
930.62915	75.8
931.44165	39.0
932.56323	164.0
946.19696	53.8
947.08057	144.6
947.71069	126.4
948.45215	50.8
950.50366	53.7
951.46234	69.8
954.47968	44.4
956.51532	84.9
964.28394	91.6
969.86481	77.6
973.46271	38.8
974.60968	30.1
979.69678	112.2
980.70953	318.4
981.53076	262.1
982.42462	67.1
984.01855	49.4
986.42072	23.2
988.74561	32.9
990.34064	215.7
991.59375	386.3
992.47101	83.7
993.38739	131.9
995.38519	106.2
997.12067	251.2
998.21509	243.2
999.39545	113.0
1000.55347	43.9
1001.30670	114.9
1001.93719	84.7
1004.57770	228.3
1005.80914	213.7
1007.04205	226.0
1008.42822	3790.7	y (8) (1+)
1009.44244	1592.3
1010.63995	774.2
1011.43451	279.8
1012.38690	83.4
1013.78729	113.0
1014.42188	805.5
1015.51563	1108.7
1018.62134	61.2
1027.25537	181.4
1028.59302	37.5
1031.37927	109.9
1034.57349	15.1
1041.64648	36.8
1048.49097	274.0
1049.53076	33.1
1056.11206	70.1
1059.68176	28.5
1062.24792	39.5
1064.11792	79.1
1065.02161	45.0
1069.31519	110.0
1073.33228	124.8
1074.18945	39.0
1076.60889	120.7
1077.59521	43.4
1078.35413	52.3
1081.34094	43.4
1082.57251	338.4
1084.28613	149.0
1085.58093	54.3
1086.41992	52.4
1091.17004	520.6
1094.28040	107.8
1095.62524	900.4
1096.39795	96.2
1097.28174	227.0
1099.55676	74.1
1100.61108	434.5
1101.58789	294.6
1102.89502	143.9
1103.54688	355.5
1104.58423	269.0
1105.34985	260.2
1108.32776	40.9
1110.11267	86.6
1112.53564	2715.0	b (10) (1+)-H2O-P
1113.46899	2918.9	b (10) (1+)-NH3-P, b (9) (1+)
1114.37231	1795.1
1115.38452	390.5
1121.50562	2868.6	y (9) (1+)
1122.67065	1209.2
1123.61914	141.1
1124.70007	47.9
1130.36890	3990.2	b (10) (1+)-P
1131.42896	2139.4
1132.40662	918.2
1133.38403	49.3
1138.57495	32.8
1140.63635	57.1
1141.54114	71.6
1148.01196	249.9
1148.82104	242.2
1149.50330	87.3
1152.32861	173.6
1171.68188	30.2
1173.67773	70.1
1174.45850	173.6
1175.59033	158.9
1176.39404	87.7
1190.54297	1081.3
1191.51733	898.4
1192.47339	354.7
1193.31580	96.5
1194.18628	145.4
1201.68335	45.0
1205.88757	99.5
1210.32410	799.0
1211.42688	1434.6
1212.40479	626.6
1213.47754	401.6
1214.35510	92.6
1218.49658	110.3
1219.44946	169.1
1220.73486	21.9
1221.79907	53.7
1225.39319	63.9
1228.35315	12621.4	b (10) (1+)
1229.40930	5921.8
1230.45874	3073.5
1231.47498	190.7
1232.61926	12.2
1234.54944	41.3
1242.25500	78.9
1243.01868	42.1
1247.60144	30.2
1248.79480	72.9
1253.69153	24.3
1254.32031	46.7
1258.41125	43.0
1259.75085	298.3
1260.43091	11.5
1261.67273	157.6
1268.84656	25.5
1270.42102	53.9
1271.50110	569.2
1272.55701	242.1
1277.51831	1237.0
1278.57239	717.1
1279.64856	252.1
1281.95044	38.8
1285.58362	66.5
1288.46948	2029.9	y (10) (1+)
1289.53784	814.3
1290.39722	764.8
1292.43958	21.1
1300.67102	53.8
1303.53198	58.4
1305.64258	50.0
1306.58496	109.6
1311.37781	103.8
1313.21912	58.1
1327.26721	108.8
1329.25085	203.3
1330.45593	15.1
1331.61938	19.6
1337.86011	80.8
1339.93323	88.3
1342.50403	49.2
1356.71899	269.8
1357.73425	152.9
1358.39209	135.3
1359.35046	31.6
1367.34961	94.2
1375.44983	1369.7
1376.72693	578.0
1377.32703	163.5
1378.40808	44.1
1433.96594	15.1
