# Supplementary material for: Phosphoproteomic Analysis of Platelets Activated by Pro-Thrombotic Oxidized Phospholipids and Thrombin
Source: PLoS One. 2014 Jan 6;9(1):e84488. doi: 10.1371/journal.pone.0084488 (PMC3882224; doi:10.1371/journal.pone.0084488)
Supplement: Annotated Spectra S3 — (ZIP) [file pone.0084488.s006.zip › KSSINEQFVDTR_-15_2_81100.txt]

m/z	i	matches
214.92627	25.4
216.26607	252.5
217.23788	212.4
225.11987	24.9
230.00504	33.0
232.12167	258.7
233.44391	121.4
237.24423	20.6
240.48822	214.9
241.18269	250.7
244.26727	47.9
249.63377	175.9
250.43671	88.6
251.20184	61.7
252.20227	11.8
258.21759	117.5
259.25119	338.5
260.15121	126.6
266.34991	111.5
267.35904	11.8
267.96375	49.3
275.19733	126.2
276.22723	13407.9	y (2) (1+)
277.32257	1737.9
278.36758	82.9
279.12228	66.2
281.15057	30.0
285.14417	361.2
287.21768	42.2
288.35367	66.3
290.22839	67.8
293.27725	55.5
297.26904	159.7
298.21466	17.8
304.19525	46.4
317.71417	26.4
325.41632	71.1
326.31885	25.8
328.15295	57.8
330.41138	70.1
334.06561	30.2
336.27313	260.4
345.24146	53.4
347.33722	39.4
350.45941	41.7
352.22791	89.2
353.14233	282.0
355.31213	61.5
358.22861	42.0
359.04187	43.2
363.56311	124.7
364.16736	14.8
366.23730	20.4
372.28674	128.8
373.12988	39.3
374.24585	90.8
378.37146	38.7
380.44342	390.5
381.31940	182.6
382.05023	168.2
383.31445	140.6
384.82654	17.8
386.30322	34.3
391.26874	1577.5
392.38641	336.4
394.32861	45.3
395.48834	146.5
398.33423	1006.4
399.41956	308.7
400.16718	44.8
403.57080	52.5
404.72058	141.0
405.90894	92.8
413.04944	54.6
414.80054	68.9
423.40393	54.2
426.37366	37.1
429.35980	31.7
435.12579	69.2
442.40680	136.1
443.48804	34.8
446.30353	96.7
449.23248	97.0
450.25079	46.3
459.90839	132.2
463.38629	84.0
468.27942	136.8
469.06848	46.9
472.30597	143.4
473.42218	159.6
474.36261	29.5
477.49823	134.4
480.29797	37.7
481.14117	27.0
482.23132	114.9
486.37842	49.9
488.11530	31.9
490.43994	1048.8
491.53857	16.3
493.24841	153.0
494.29297	132.2
495.27905	290.5
496.22601	182.0
497.36420	82.5
503.29510	90.5
505.09503	146.2
507.27814	54.0
508.21515	44.2
509.47852	31.3
512.34186	94.5
513.31482	189.6
519.22723	158.6
521.39929	58.6
533.10504	84.7
537.03021	87.0
538.12213	371.1
539.35223	69.2
540.52924	24.0
541.90942	199.7
546.24896	16.4
547.47711	190.3
549.81671	125.0
552.65222	350.0
554.54608	101.9
555.49475	105.5
556.26758	27.1
558.33966	72.5
559.48859	59.9
560.40527	22.4
563.02850	141.3
567.78107	141.0
570.43958	93.9
571.28870	17.9
575.63885	237.4
576.94971	192.9
581.48212	53.2
586.73987	87.4
587.73334	117.6
588.66699	150.0
590.52423	22.5
592.16559	28.6
593.34235	109.3
594.32343	175.5
595.82562	109.7
596.60052	79.4
598.49664	38.2
601.25427	168.4
604.79156	179.6
606.13678	216.9
606.78381	42.2
610.12500	677.9
611.60736	38.9
612.61346	781.9
615.10779	101.1
616.01666	58.7
617.21014	17.8
618.35132	370.0
619.54785	180.4
620.19519	193.5
621.31036	82.1
621.96716	234.2
623.41852	467.0
624.65497	307.5
625.37555	12.3
630.52521	347.7
631.26227	158.9
633.09607	57.0
635.35876	31.7
636.24744	82.5
637.41437	1630.8
638.57959	749.5
639.77899	793.4
640.53296	71.6
641.48907	453.5
642.47223	234.3
645.61298	421.2
646.52362	304.1
648.22327	176.1
649.28448	31.1
651.38806	143.7
652.22968	103.0
654.31494	48.4
655.58783	47.2
660.53473	40.2
662.22754	36.2
663.36066	195.6
665.05627	555.3
666.26257	138.8
667.43390	300.2
668.51428	166.2
671.13361	516.2
672.08899	344.8
673.08801	200.8
675.45142	135.1
677.54572	809.7
678.46765	244.6
679.71881	986.1
680.62982	307.8
681.64697	307.2
683.02704	134.8
684.49640	243.7
685.89557	3897.9	[M+2H] (2+)-NH3-H2O-P
686.66864	1108.9
688.37518	3586.5	y (11) (2+)
689.17957	2646.1
690.04242	356.7
690.65204	477.4
693.24158	648.3
694.63770	29694.7	[M+2H] (2+)-H2O-P, [M+2H] (2+)-NH3-P
695.51691	8042.3
696.48175	127.7
697.99615	205.8
699.41357	461.4
701.06500	113.6
702.29883	1194.4
703.39050	40649.7	[M+2H] (2+)-P
704.17334	41866.5
705.69720	376.0
706.60608	372.0
707.32330	463.4
708.38507	280.0
709.41339	107.7
712.17371	375.5
712.92755	403.1
713.53613	291.0
714.59528	185.4
717.49286	95.2
719.58331	559.4
720.87689	599.4
722.20758	497.0
723.28876	230.1
724.02747	43.3
725.37872	331.0
726.48016	439.8
727.82562	160.8
728.64569	210.5
730.03040	834.2
731.09918	316.0
732.12677	335.9
733.13379	776.1
734.16516	1203.0
734.84442	1400.2
735.56622	2444.1	[M+2H] (2+)-NH3-H2O
737.00208	362.9
737.96332	214.6
739.27179	1639.3
740.14880	790.8
741.02789	962.1
742.48676	2282.3
743.57550	7613.4	[M+2H] (2+)-H2O, [M+2H] (2+)-NH3
744.55402	498.7
745.41418	360.8
750.81793	149.1
757.44922	83.3
762.39862	24.4
765.50220	1124.8
766.35284	551.4
767.60876	58.7
768.58936	177.5
769.54779	195.1
770.40961	328.1
771.24835	94.0
777.42804	129.2
778.99030	108.8
779.59686	103.0
780.61176	99.2
781.37421	24.8
784.14594	38.0
796.31940	630.3
797.32104	252.1
798.31476	156.3
799.25928	97.1
800.69183	223.8
801.45105	105.2
802.78754	161.7
805.73657	39.6
807.53711	57.1
810.56561	50.5
811.61115	58.7
818.23297	107.0
821.31934	44.4
823.32672	39.9
824.96881	59.2
829.77173	48.0
832.89154	28.5
833.81189	55.4
836.54730	49.9
841.20160	58.7
841.92267	115.9
845.41553	62.9
846.25323	154.9
847.19403	55.6
849.34949	58.6
850.35077	343.7
852.21259	87.9
853.54779	58.6
859.77960	63.3
862.35419	66.4
865.28119	72.3
867.33014	1004.0
868.27643	294.9
869.04285	114.6
870.51764	83.8
876.15302	156.7
877.41425	73.3
878.36230	74.6
879.44385	21.9
881.53607	16.7
882.56909	240.2
884.64380	159.9
887.51392	143.9
888.33887	51.6
889.23126	105.5
892.42285	101.2
894.45361	1177.2
895.55304	1097.3
896.71393	309.2
898.29034	135.8
899.42725	264.8
900.46429	56.9
901.23553	42.9
902.88104	104.7
905.51044	37.8
906.35736	88.3
907.35675	54.1
908.06708	64.6
909.37622	332.5
910.17706	101.7
911.22314	82.7
916.19751	337.4
917.50342	172.5
918.51489	39.4
919.79987	134.8
924.93750	140.6
929.59979	33.2
934.62329	40.8
937.11908	17.9
940.21338	108.3
941.72321	174.1
943.48364	27.1
948.07471	170.7
949.42267	244.8
950.25311	76.1
955.39410	37.8
957.67462	221.0
958.31976	15.6
961.67584	27.1
964.67871	62.0
966.47040	69.7
967.74274	229.6
971.10394	68.0
972.95508	279.4
974.29193	89.1
975.37067	70.7
976.60565	72.5
980.41766	150.6
981.20410	46.4
982.72955	72.5
987.34308	22.5
991.40649	334.4
992.46271	138.7
993.21674	39.2
997.50958	358.3
998.33795	386.3
999.51825	291.8
1002.63519	37.7
1003.62140	78.6
1005.58014	130.3
1008.39594	3701.5	y (8) (1+)
1009.37604	2404.8
1010.49261	932.6
1011.49054	235.2
1013.28644	59.7
1014.31671	933.9
1015.43402	1462.0
1016.31696	382.4
1017.11554	25.0
1035.94629	70.9
1037.61255	170.5
1050.10938	115.4
1053.64978	146.4
1056.61499	17.9
1059.50159	43.9
1060.33142	51.6
1061.06421	61.7
1063.10779	96.9
1073.63818	31.4
1077.24109	192.5
1081.61475	80.2
1082.32800	195.8
1083.44727	23.5
1084.45239	129.1
1085.60376	37.2
1087.65381	113.4
1090.24609	39.3
1091.49438	218.8
1093.37366	17.9
1094.37231	204.0
1095.36182	498.2
1096.53271	371.8
1098.59827	153.2
1100.52063	298.8
1101.54700	418.0
1102.52515	37.1
1103.62219	45.1
1106.10620	73.4
1108.35901	70.1
1112.46826	2441.4	b (10) (1+)-H2O-P
1113.36865	2497.7	b (9) (1+), b (10) (1+)-NH3-P
1114.53650	2065.8
1115.52893	266.6
1119.93750	63.3
1121.45093	2730.0	y (9) (1+)
1122.44409	933.5
1123.64087	250.3
1124.72144	118.7
1125.42261	33.2
1128.42603	141.4
1129.73291	164.4
1130.38086	3925.6	b (10) (1+)-P
1131.42480	3223.4
1132.49658	648.8
1133.48657	154.6
1136.53699	50.0
1148.56274	175.3
1149.63452	46.2
1155.56421	324.1
1156.26929	53.9
1166.05273	48.7
1172.66211	42.4
1173.77173	54.2
1174.83069	47.0
1178.47998	128.4
1182.29541	20.9
1190.43054	1602.0
1191.51941	766.7
1192.45605	337.9
1193.58838	372.6
1194.31567	84.7
1195.33740	87.7
1198.58057	50.0
1199.70374	50.1
1201.41626	143.8
1206.36011	111.0
1209.24878	81.8
1210.32202	492.8
1211.42725	973.5
1212.45923	692.7
1213.49658	217.6
1214.76355	242.3
1215.37390	62.4
1219.28125	221.5
1220.57312	28.5
1223.35461	37.1
1225.73718	50.3
1228.31409	11617.1	b (10) (1+)
1229.35583	7445.7
1230.48157	1991.0
1231.53247	285.0
1232.42175	58.6
1233.86743	66.3
1234.70813	58.6
1246.67737	49.3
1247.64185	64.7
1248.42761	31.1
1249.45569	104.6
1257.55811	57.0
1259.79639	66.2
1260.45715	368.2
1261.89917	202.6
1267.13269	19.6
1270.90771	329.3
1272.24060	252.3
1277.55981	813.5
1278.58337	940.4
1279.63074	533.4
1280.68555	139.3
1286.11340	166.8
1288.38831	1681.2
1289.57922	1153.9
1290.34412	398.5
1291.27991	21.5
1292.46460	34.7
1305.40540	60.9
1306.49719	49.7
1307.79358	39.3
1311.27197	48.0
1312.32800	250.0
1313.84705	84.0
1321.32898	198.8
1328.71594	207.5
1329.57117	278.5
1330.46057	309.2
1337.10120	163.5
1340.15430	148.5
1357.42175	39.3
1359.11548	117.5
1359.82581	102.1
1366.02258	34.3
1369.19690	111.4
1375.38831	627.3
1376.40344	780.6
1377.56531	213.9
1385.56836	129.0
