# Supplementary material for: Phosphoproteomic Analysis of Platelets Activated by Pro-Thrombotic Oxidized Phospholipids and Thrombin
Source: PLoS One. 2014 Jan 6;9(1):e84488. doi: 10.1371/journal.pone.0084488 (PMC3882224; doi:10.1371/journal.pone.0084488)
Supplement: Annotated Spectra S3 — (ZIP) [file pone.0084488.s006.zip › KSSINEQFVDTR_-16_2_64116.txt]

m/z	i	matches
215.19475	43.4
216.04218	146.5
217.12309	136.0
223.41051	30.6
224.07629	47.1
224.91664	13.1
226.22482	66.6
232.18350	275.7
233.13245	38.3
237.38518	147.6
238.04726	78.1
239.98685	61.3
241.01028	193.6
247.30917	39.4
249.29979	161.4
250.18652	209.1
253.33737	10.2
254.80573	35.3
255.58372	15.0
258.27716	390.9
259.26505	250.3
263.24451	39.3
266.14502	220.5
267.12936	251.4
268.06787	82.9
274.87689	65.8
276.20380	14545.5	y (2) (1+)
277.22308	1336.4
278.28259	141.1
281.25589	17.9
284.33292	55.7
285.13867	200.6
288.38538	40.7
290.33569	39.8
293.05072	24.5
293.81519	50.4
295.32043	22.8
297.24722	32.9
307.94083	29.4
309.27234	54.3
311.09720	70.4
314.22092	85.9
317.36414	68.7
319.34842	34.2
320.79321	20.6
325.49414	38.4
328.53415	14.9
330.34958	17.9
334.46875	20.7
336.26776	78.6
337.41748	13.2
345.79047	32.2
349.19226	48.4
351.27087	14.0
353.20013	116.0
354.16455	132.9
356.40741	88.0
357.03571	148.5
357.91876	15.0
360.12827	18.6
363.33994	151.5
364.33710	14.0
366.06891	147.3
369.35132	123.8
370.47083	76.1
372.34943	43.9
373.34723	31.3
374.42999	86.3
375.49426	72.4
380.06311	277.5
381.17920	840.3
382.28674	15.8
383.17725	186.2
385.97522	57.1
389.19891	48.5
390.15863	11.2
391.33832	1332.5
392.39313	182.8
397.72095	129.8
398.33795	925.1
399.39948	149.1
400.30609	115.7
403.09851	37.4
404.09271	67.6
405.49274	26.7
408.38879	46.5
412.30267	76.1
413.27979	32.0
416.54401	60.0
418.53986	39.8
421.47491	68.8
422.43976	56.2
424.39282	39.9
425.13983	20.7
432.16150	38.1
437.19684	83.0
439.12030	27.3
442.50861	68.5
449.16846	76.7
450.40228	99.7
451.29541	17.0
452.82477	65.3
456.41797	65.9
457.41168	126.1
458.17194	61.7
461.38275	28.2
463.20966	44.6
464.93665	53.3
466.38068	85.3
468.31177	10.1
472.56049	54.2
473.20551	57.6
475.26410	83.5
476.41052	25.8
477.36255	129.1
478.24084	18.1
479.32410	13.1
483.15790	72.5
484.40594	15.9
487.20673	71.4
488.44287	65.8
490.45490	587.4
491.34790	266.5
492.51056	15.0
494.27112	102.2
495.20465	203.7
496.38495	187.0
497.03943	56.1
499.23773	22.5
500.27692	55.7
503.36603	88.7
508.56622	38.8
512.56287	142.4
513.51794	82.5
514.16791	8.2
516.26563	145.7
517.96722	28.5
519.04523	147.5
520.08008	101.7
521.04156	89.3
523.20099	20.6
528.98010	52.0
530.22748	170.2
532.41901	22.9
534.53058	41.8
535.75250	24.7
538.29858	30.0
538.99011	11.1
539.66370	14.0
540.45819	67.0
541.26422	232.6
544.30243	29.4
545.14874	22.7
546.09698	29.4
547.24884	112.7
548.13934	83.1
552.19818	23.5
554.91388	207.5
556.05640	21.7
557.27960	27.4
558.34503	209.1
560.82648	121.1
561.96417	116.8
563.50067	93.5
568.29901	21.5
569.15924	112.4
573.12720	114.7
575.00311	69.1
576.07269	304.3
577.11206	54.8
583.34930	27.5
585.23431	173.8
585.95880	110.9
588.38690	62.4
590.28857	55.9
591.61053	21.7
593.18842	242.3
594.27179	90.6
596.03473	273.3
596.71027	151.6
598.33069	61.8
599.78168	125.8
600.38409	37.5
603.36938	87.5
605.43390	139.7
606.20319	50.5
607.00079	59.3
607.71027	68.5
608.61810	40.9
610.23151	385.4
611.78564	163.6
612.51465	571.1
613.51227	50.6
614.70819	57.0
618.91022	117.8
619.53278	119.7
620.54828	104.8
621.38776	80.7
622.25714	546.4
623.31287	292.0
624.30756	365.2
625.32831	152.6
626.27728	14.9
628.25446	62.7
630.01074	298.2
630.84796	171.9
631.68744	275.4
634.27618	15.9
635.39917	177.1
637.26434	2684.0
638.39777	662.4
639.38849	892.0
640.05591	266.4
641.39563	418.2
642.25452	206.9
643.22089	35.9
644.90222	3032.4	y (10) (2+)
645.67200	1948.4
646.69586	403.1
647.83942	202.5
648.78296	81.8
651.24921	173.8
651.97070	33.1
652.80188	170.1
653.46246	49.3
656.25079	95.6
657.39838	249.9
658.60132	63.8
661.78094	40.8
662.59015	43.0
663.93469	82.2
665.72089	160.7
667.37567	424.8
668.28436	121.4
669.67120	335.5
670.41180	214.3
671.09161	616.1
672.27899	323.2
673.72552	141.9
675.30237	112.0
677.12030	487.7
677.90936	467.6
678.58649	92.8
679.48871	337.7
680.38074	391.3
681.34222	187.6
682.15527	130.0
683.07697	225.0
683.81256	76.2
684.53900	125.2
685.41064	1625.9
686.14221	3588.5	[M+2H] (2+)-NH3-H2O-P
687.33911	538.0
688.56537	5494.1	y (11) (2+)
689.54688	769.2
690.33759	79.5
691.43414	169.8
692.81207	346.7
694.44238	16249.3
695.05463	16790.9	[M+2H] (2+)-NH3-P, [M+2H] (2+)-H2O-P
696.59515	299.6
697.34808	197.7
698.58423	164.2
699.52435	93.6
701.73285	1231.4
703.59039	57858.7	[M+2H] (2+)-P
704.63568	3944.5
705.58795	357.5
706.62079	204.5
707.69543	344.9
708.68335	203.2
709.84119	235.2
710.90363	309.7
712.46704	2959.1
713.27039	749.4
714.17242	323.9
714.90875	140.5
715.66211	76.0
716.82770	289.2
717.67682	210.2
718.81439	1126.6
719.83282	1014.3
721.07465	945.0
722.19281	396.0
723.33514	199.4
725.03680	68.9
726.95190	571.9
727.87164	92.3
728.94812	279.9
729.82117	636.0
730.65778	286.4
731.97229	223.7
733.24084	1297.6
734.32349	2470.1
735.12640	2324.0
735.84454	417.3
737.04291	197.8
737.77362	20.6
739.13373	2343.6
740.13470	1072.6
741.58783	862.1
742.54614	1702.5
743.52911	3293.1	[M+2H] (2+)-H2O, [M+2H] (2+)-NH3
744.54620	206.7
745.56976	38.8
756.47736	27.4
760.10333	58.1
760.93195	53.3
762.67255	57.6
765.38116	1399.2
766.33807	532.9
766.95135	30.7
769.31378	393.2
770.33038	262.6
771.31659	66.9
773.37531	16.7
775.23236	39.3
776.37360	15.9
778.04608	12.0
779.41266	50.7
780.55133	24.5
781.45654	33.9
782.28143	39.9
784.49078	57.1
786.93164	45.8
789.62885	48.4
795.60992	166.7
796.34100	247.2
797.31360	188.5
798.26257	30.4
800.44373	219.1
801.21863	83.5
802.59344	35.2
803.28821	59.1
804.37659	71.6
804.98108	16.9
805.61664	52.4
810.90491	121.1
811.64374	38.7
813.32074	17.1
814.31146	16.7
818.15289	91.6
821.65033	85.3
824.57880	42.4
825.37372	107.2
826.48328	267.0
827.39172	13.0
828.15369	30.2
832.97235	177.9
833.64581	47.9
834.93536	314.8
836.27899	32.1
838.14264	55.9
845.04492	80.1
846.33917	196.6
847.45697	18.7
848.73419	33.5
849.39276	57.0
850.15668	103.1
851.16980	32.3
851.92761	59.5
852.54236	35.8
855.18671	28.3
855.80554	51.3
859.17200	184.8
861.97980	34.4
863.17834	28.4
865.42584	36.1
867.34418	1110.2
868.62012	462.1
869.40845	96.5
870.16388	86.9
872.23395	134.2
873.10754	110.9
876.42145	169.8
877.47913	127.4
881.06104	356.7
881.74835	138.0
882.58868	437.1
883.66534	266.5
884.99652	319.9
886.84369	66.0
887.64923	106.8
888.34772	65.3
889.34528	40.0
890.30078	60.9
890.93561	75.5
892.38226	31.4
894.36481	1302.6
895.34747	768.5
896.47552	102.9
897.40918	269.6
898.37744	345.2
899.00000	119.7
900.23639	84.0
901.30243	123.7
902.46368	37.2
904.43823	68.1
905.51373	19.8
906.58423	38.5
908.29193	34.0
909.39850	380.1
910.14355	196.5
911.38672	56.8
912.29126	27.3
914.08008	18.8
914.78021	208.3
915.57147	66.3
916.28680	167.3
917.45605	51.8
918.34308	50.1
919.03876	113.4
921.77252	30.3
923.97223	192.0
928.39844	96.1
929.10162	17.8
930.53632	155.7
934.39746	31.8
935.35059	15.0
936.80756	27.3
938.57349	55.9
940.85394	161.0
943.47723	51.0
945.84869	74.5
946.47528	65.3
948.20801	166.9
949.88165	160.0
950.53558	21.8
951.54767	154.1
952.64594	11.3
953.35968	22.5
954.99457	86.4
956.10736	149.5
961.18817	126.5
964.03839	176.8
965.04462	38.0
965.83295	81.2
969.24249	30.9
971.51129	83.3
973.62085	225.0
974.33209	49.3
976.24762	44.5
978.25360	15.9
979.59467	14.0
980.38373	222.0
981.39069	62.4
982.56152	70.2
983.69092	10.2
984.36670	101.1
985.57611	196.0
986.52246	178.4
987.60156	65.9
988.59741	28.4
990.55078	199.2
991.61115	553.3
992.64087	99.1
993.52905	28.3
994.24072	26.9
995.52948	85.8
996.51288	239.8
997.46259	162.1
998.46307	221.5
999.54169	215.0
1002.22650	34.1
1003.38055	33.9
1004.62555	475.3
1005.52020	51.9
1006.86761	196.8
1008.44312	4742.3	y (8) (1+)
1009.62274	1429.8
1010.51587	583.6
1011.45850	281.4
1013.23901	274.0
1014.22772	828.6
1015.37738	720.1
1016.55206	125.3
1017.32593	16.1
1020.24121	35.5
1022.73291	51.4
1025.21667	65.7
1026.70264	180.9
1027.72827	99.9
1031.74146	60.2
1032.60999	97.4
1034.60876	36.0
1040.38696	50.4
1043.99194	106.1
1046.46204	40.0
1047.58838	202.4
1052.50305	37.3
1053.12097	30.2
1055.41699	132.6
1057.14380	152.3
1059.89966	77.0
1062.25513	36.1
1063.32556	15.9
1064.12720	48.5
1064.85071	15.9
1068.17017	68.4
1070.78967	37.9
1073.02173	21.6
1076.79565	15.9
1078.33618	42.0
1079.39087	57.5
1081.42517	220.7
1082.32471	232.2
1083.55078	319.0
1084.80127	91.3
1086.43579	61.5
1092.26099	127.8
1094.22388	201.1
1095.22388	360.0
1096.46155	413.6
1097.29590	120.8
1098.33911	56.9
1099.49829	139.3
1100.31274	660.1
1101.61987	376.5
1102.60815	74.5
1103.83545	127.6
1104.62610	27.5
1105.25635	102.9
1107.92627	126.3
1108.85693	125.9
1110.00342	13.0
1112.58484	2090.1
1113.40320	1923.6
1114.40112	711.7
1115.35608	30.1
1118.38916	24.6
1119.45410	57.1
1121.57690	2575.0
1122.55640	1628.9
1123.81470	111.6
1124.70410	100.9
1125.56885	74.4
1127.37854	46.6
1130.36475	4456.6	b (10) (1+)-P
1131.50635	2982.7
1132.55273	353.5
1138.27795	33.2
1140.64539	9.4
1144.95435	84.1
1146.74805	155.6
1147.84155	55.3
1148.73743	142.8
1149.61792	95.9
1154.18494	22.6
1155.15564	25.9
1157.24512	87.3
1160.43359	36.0
1161.96729	35.1
1165.16052	16.9
1167.81116	60.3
1172.50879	73.2
1173.49109	159.8
1174.40662	42.2
1179.48071	64.2
1188.61426	41.9
1190.54321	1771.9
1191.52930	1180.6
1192.46948	378.9
1194.21997	29.4
1196.32520	37.7
1197.22900	21.9
1197.96460	52.3
1200.06189	35.7
1208.60864	9.2
1210.40381	1274.1
1211.27295	1211.2
1212.53613	360.1
1213.38721	51.9
1214.56592	47.7
1218.79626	167.0
1219.97351	8.4
1226.61194	16.8
1228.37598	12670.8	b (10) (1+)
1229.42334	6361.1
1230.46277	972.8
1231.60022	49.8
1232.34460	24.5
1233.52502	19.7
1238.69165	11.1
1242.27356	54.3
1244.45776	21.6
1246.45801	35.1
1247.14124	11.3
1249.60876	48.6
1257.87524	49.4
1259.45691	320.3
1260.65845	258.5
1270.42590	274.5
1271.44421	104.9
1272.13635	77.3
1272.77917	46.1
1275.97888	63.4
1277.64050	1307.6
1278.64307	384.9
1279.68140	53.0
1286.55469	120.4
1288.31921	1494.3
1289.31201	639.6
1290.41565	153.4
1293.20520	49.5
1295.26563	40.9
1298.43030	32.2
1305.47644	88.8
1307.45825	78.2
1308.33069	67.7
1311.23987	319.1
1312.13501	124.6
1313.54407	129.0
1325.77100	29.3
1326.56531	167.3
1329.40051	266.1
1330.34778	79.4
1330.96423	96.3
1338.40491	63.2
1339.54797	216.2
1340.41760	41.8
1345.82092	19.8
1348.31091	71.8
1356.25952	24.6
1357.48267	99.7
1358.33386	134.5
1359.80212	23.9
1360.51367	78.4
1368.19971	97.1
1373.72583	13.1
1375.40051	1012.2
1376.49841	570.4
1377.73914	89.3
1385.61145	100.2
1386.47327	86.9
1387.56396	27.9
1418.81604	23.1
1482.57654	19.7
1503.86731	18.8
