# Supplementary material for: Phosphoproteomic Analysis of Platelets Activated by Pro-Thrombotic Oxidized Phospholipids and Thrombin
Source: PLoS One. 2014 Jan 6;9(1):e84488. doi: 10.1371/journal.pone.0084488 (PMC3882224; doi:10.1371/journal.pone.0084488)
Supplement: Annotated Spectra S3 — (ZIP) [file pone.0084488.s006.zip › KSSINEQFVDTR_-17_2_81374.txt]

m/z	i	matches
215.28809	14.3
216.30667	32.5
216.99591	43.5
217.96146	11.5
223.29881	17.3
224.27388	32.3
225.15445	7.8
232.33043	84.5
233.22955	84.5
235.00735	25.6
237.30774	82.1
241.28381	41.6
242.19261	50.9
243.16011	36.9
247.13753	20.0
249.11714	99.8
252.97853	9.7
255.01157	26.7
257.29410	28.2
258.36606	33.8
258.99637	33.6
260.30121	102.1
261.18207	8.7
266.14865	53.1
267.39905	298.0
268.24286	47.3
269.38345	32.3
270.42648	46.6
271.33615	20.9
274.99588	11.5
276.21503	7188.9	y (2) (1+)
277.14319	1080.2
278.13086	142.3
279.07083	14.4
285.15625	80.9
286.28683	23.3
292.13715	17.2
313.44336	62.9
315.14795	44.9
319.25647	45.9
324.65839	22.8
335.11441	43.3
337.29425	21.7
338.20520	46.0
344.56894	17.2
345.44934	7.8
347.33325	30.7
350.38104	22.6
353.30402	19.0
354.70932	46.0
355.53851	26.4
356.49237	68.2
363.24722	91.7
365.25763	65.8
368.35577	40.6
370.60767	46.4
372.30048	43.9
373.18219	99.8
374.50800	55.2
378.47717	34.0
380.26941	101.5
381.16461	385.1
382.18481	57.6
383.12207	149.3
384.18036	81.6
386.39783	26.2
387.17322	12.5
391.39697	972.5
392.29028	146.7
393.24133	20.1
394.18353	25.6
395.25189	24.8
398.27173	937.0
400.17450	37.9
403.21979	93.6
404.26550	65.0
412.19708	30.1
412.98840	12.3
421.25281	140.2
423.26727	34.2
424.52362	19.0
427.50818	78.9
430.03430	18.1
437.54120	32.9
442.29968	19.7
445.26074	21.9
446.19910	17.2
447.21320	30.1
448.09448	22.8
451.70728	32.9
458.06915	24.7
459.32520	103.7
468.31665	9.7
472.50934	311.9
473.48975	21.9
474.13806	33.1
475.05878	74.3
476.22095	46.0
478.21960	12.5
484.10321	44.5
486.36597	44.2
489.16174	13.5
490.45624	475.0
491.44495	134.5
492.95129	125.0
495.24945	93.4
496.18628	131.9
498.21130	15.0
499.88269	63.8
505.34082	29.7
506.46515	28.2
508.54126	17.9
512.51910	250.4
513.35077	68.9
514.18701	42.6
516.85956	76.1
519.26740	37.1
534.45111	91.2
537.35077	15.3
538.24115	251.8
543.12384	90.4
544.58417	46.9
547.35114	38.9
550.60773	181.5
556.97028	72.0
558.01270	72.5
559.41083	58.1
560.64752	85.6
561.46429	94.7
562.34888	86.5
563.50531	443.5
565.80609	28.2
567.05511	15.6
570.49298	89.6
571.21356	48.8
576.30768	201.3
578.13245	12.2
585.41815	92.5
586.64526	63.0
588.23926	154.0
590.20111	121.3
591.69855	67.5
593.27124	72.3
593.98590	79.0
595.07147	171.2
596.38470	128.4
601.78937	102.3
603.26636	81.5
604.23236	257.6
605.81635	226.3
606.78119	224.0
610.46124	414.2
611.58405	34.5
612.38422	176.7
613.10736	34.9
614.09686	108.6
615.08698	155.0
617.94208	165.1
619.40363	44.0
620.45532	81.7
621.39325	70.4
622.15094	240.4
623.02704	187.1
624.53314	359.2
626.91559	19.9
628.57220	84.4
629.48682	284.7
630.37982	104.8
632.38678	115.1
634.99750	71.7
635.88727	135.4
637.28912	845.0
638.39410	378.4
639.57330	972.1
640.45148	91.4
641.34796	352.7
642.38208	30.0
645.35236	1862.5	y (10) (2+)
646.32910	236.0
648.17621	221.8
648.90631	66.3
649.52386	45.9
650.34100	21.9
651.70917	26.3
652.92029	10.6
655.09949	37.3
656.24176	94.9
657.37341	177.6
658.20392	9.5
660.72327	46.0
661.44867	159.6
664.49591	174.8
667.46204	188.9
668.38965	59.2
669.96478	236.5
671.03534	569.7
672.82098	106.5
674.77423	51.7
676.75568	143.9
678.52716	99.8
679.34760	92.6
680.42975	60.5
682.75806	224.6
684.70612	261.2
686.03802	2275.4	[M+2H] (2+)-NH3-H2O-P
686.97125	392.2
687.86646	353.6
688.70502	3068.3	y (11) (2+)
689.51233	775.6
690.64655	186.4
691.56757	143.8
694.66321	14350.3	[M+2H] (2+)-H2O-P, [M+2H] (2+)-NH3-P
695.58258	5427.8
696.45819	50.5
697.70038	169.2
698.75903	768.5
699.46698	123.9
700.65320	43.7
701.41766	77.0
702.48346	947.9
703.62732	32931.4	[M+2H] (2+)-P
704.62451	10177.1
705.89697	334.7
706.84576	507.9
707.82892	227.5
708.66547	327.3
710.04230	332.1
711.42194	130.5
712.86719	730.3
713.87921	159.8
715.44318	116.3
716.53510	382.2
718.59961	194.0
719.88751	835.4
721.08740	396.8
722.19012	196.9
722.79437	12.3
724.29132	68.7
725.34821	103.2
727.29053	140.3
728.50494	47.2
729.65424	414.6
730.40045	56.6
731.77106	55.5
733.48334	816.5
734.12250	316.1
735.14404	2376.4	[M+2H] (2+)-NH3-H2O
736.04083	497.0
737.48029	215.2
738.61719	206.7
739.29413	874.2
740.49823	310.0
741.33301	258.4
742.68408	1051.8
743.62653	3269.3	[M+2H] (2+)-H2O, [M+2H] (2+)-NH3
744.52167	693.8
746.35168	25.6
749.20160	42.3
758.09027	23.1
765.43494	750.9
766.53021	218.0
767.54620	45.1
768.90509	269.2
769.55609	107.9
770.35071	54.5
771.54053	39.8
774.57874	11.5
777.31537	166.6
778.37811	152.6
780.23566	90.9
781.68060	28.5
785.85522	53.6
789.30249	15.3
796.23254	439.1
797.33691	40.3
798.72101	104.2
799.45953	62.7
800.48602	62.5
802.34930	31.3
803.32697	157.9
815.11371	66.8
818.09583	194.7
818.76837	15.3
820.90485	135.4
822.02350	142.8
822.81683	24.6
824.49921	12.4
827.43719	79.2
832.50726	123.1
833.60272	45.1
836.17542	80.5
838.14026	12.5
842.33752	47.0
843.23804	132.7
846.48114	31.2
847.49377	94.7
849.42963	93.9
850.50220	24.9
852.48639	8.8
853.37445	52.6
857.40466	17.3
858.31958	13.6
867.24774	606.8
868.25128	147.1
869.20422	19.8
870.20758	68.2
872.43060	40.6
876.48566	81.6
877.55573	110.1
878.53247	31.7
879.26123	37.4
881.38007	102.1
883.52350	170.4
886.60321	22.8
887.56549	72.1
891.46942	88.2
894.53717	228.8
895.36823	238.8
896.39996	199.6
897.82269	19.0
898.50220	34.4
899.45233	19.8
900.14728	14.4
901.41382	32.7
905.46527	47.5
906.94434	89.2
907.93970	124.9
909.26434	160.4
910.25006	151.6
912.50897	21.9
913.69263	33.7
916.26270	182.4
917.46417	172.8
919.06049	46.0
920.36493	123.0
922.43219	28.1
926.62604	47.0
929.19556	146.2
934.52924	33.0
935.49536	104.4
941.54498	80.9
947.01294	156.8
947.87689	76.3
950.55469	57.6
953.03229	32.9
954.51825	96.0
956.27557	44.2
960.19769	76.1
962.92847	21.9
964.12231	109.6
966.05475	53.7
968.57129	30.7
970.63324	17.5
972.17120	42.1
973.36841	155.9
974.86761	197.3
976.60870	74.2
979.59393	82.4
981.46368	62.4
982.85431	143.0
983.92389	68.1
985.21802	68.0
987.54755	53.5
990.62811	36.0
991.55536	130.7
992.24707	155.1
993.30304	363.7
996.18158	84.4
997.28876	151.3
998.50024	133.4
999.52411	92.0
1000.63776	45.3
1001.48975	13.6
1003.71582	61.7
1004.42792	41.7
1005.54950	214.0
1006.28107	52.9
1007.15649	52.1
1008.46875	2076.7	y (8) (1+)
1009.58545	1078.0
1010.51245	303.4
1011.53125	193.9
1012.71271	95.6
1013.47723	69.3
1014.46954	600.0
1015.46942	435.7
1016.52850	207.1
1017.22504	61.9
1019.46509	20.9
1023.43829	53.5
1024.35693	61.1
1027.63513	62.9
1031.37256	40.4
1032.73792	32.4
1033.89038	89.8
1035.87793	105.8
1039.25195	77.1
1041.42249	183.4
1042.13232	71.5
1042.85229	158.6
1047.65051	95.7
1048.57446	308.6
1056.65015	166.8
1057.54138	211.9
1058.65198	41.3
1060.07825	46.0
1065.48376	27.9
1067.68213	100.1
1069.31482	41.8
1071.48145	19.1
1073.60486	104.3
1077.73962	78.5
1081.43445	146.4
1082.50793	9.7
1083.35034	21.9
1085.60168	37.6
1091.40149	314.1
1096.10120	446.9
1097.35303	126.5
1098.64819	45.1
1099.27405	43.3
1100.60071	143.9
1101.39380	129.2
1102.59131	95.2
1104.52856	211.2
1105.31470	90.0
1107.21875	32.0
1109.37939	57.7
1112.54565	1107.8
1113.42529	1731.0	b (10) (1+)-NH3-P, b (9) (1+)
1114.44019	738.5
1115.49365	198.8
1119.69763	68.6
1121.41846	1118.6
1122.47510	672.7
1123.50208	230.3
1130.35950	1799.0	b (10) (1+)-P
1131.55713	1282.5
1132.64319	620.6
1133.50977	291.3
1138.84106	37.3
1145.56079	18.1
1146.47656	17.3
1147.39124	68.3
1148.33350	14.5
1151.62610	108.6
1157.56519	59.2
1160.37451	10.9
1163.94861	64.0
1165.31714	63.8
1172.23389	63.2
1173.59766	40.6
1174.30591	9.7
1175.02905	14.2
1190.52136	571.8
1191.50952	680.0
1192.28528	187.5
1193.50391	236.1
1194.51099	92.1
1197.17163	22.8
1198.54590	22.7
1202.17676	27.5
1207.49304	17.9
1210.01331	216.3
1210.70569	67.3
1211.32019	749.7
1212.32666	286.8
1213.29553	145.7
1214.19202	108.9
1214.81494	71.9
1215.62964	58.9
1216.59009	25.6
1218.54907	20.0
1219.64819	34.3
1223.40674	101.0
1226.99109	62.5
1228.42871	6690.4	b (10) (1+)
1229.46960	3430.0
1230.42078	1389.8
1231.19666	138.5
1231.81531	40.2
1247.47009	14.3
1249.46362	27.2
1259.55823	70.4
1260.40491	95.0
1261.38074	39.9
1262.45422	16.0
1267.47205	61.0
1270.48621	86.2
1271.54858	81.6
1272.98694	10.6
1273.74536	14.4
1274.64832	18.4
1276.57043	62.5
1277.60693	393.8
1278.55481	639.9
1279.45886	116.0
1280.57776	253.4
1282.49060	16.5
1286.84412	20.0
1288.34058	975.2
1289.46936	458.4
1290.78113	112.1
1292.41956	47.8
1310.63806	91.9
1311.34363	20.0
1312.62830	120.8
1314.56946	71.6
1318.95300	8.7
1329.13806	125.4
1330.75745	57.6
1332.55920	25.8
1339.53870	31.0
1341.05322	38.7
1349.27368	46.1
1356.88220	185.2
1358.59851	57.4
1360.43079	23.7
1368.65283	65.8
1375.54260	511.9
1376.44739	288.7
1377.40820	85.4
1386.68689	45.2
1388.73975	13.4
1439.77368	26.4
1518.36072	24.5
