# Supplementary material for: Phosphoproteomic Analysis of Platelets Activated by Pro-Thrombotic Oxidized Phospholipids and Thrombin
Source: PLoS One. 2014 Jan 6;9(1):e84488. doi: 10.1371/journal.pone.0084488 (PMC3882224; doi:10.1371/journal.pone.0084488)
Supplement: Annotated Spectra S3 — (ZIP) [file pone.0084488.s006.zip › KTFTAWCNSHLR_-23_2_68521.txt]

m/z	i	matches
151.08481	33.4
156.15834	14.1
159.09171	25.7
166.93166	5.5
168.29529	3.3
169.24608	11.3
170.14336	8.2
173.06631	18.7
175.16861	67.6
176.30559	3.9
183.08926	4.8
186.98605	32.7
195.28235	16.1
200.81424	7.6
203.13477	10.1
212.10712	79.3
213.17294	132.2	y (3) (2+), b (2) (1+)-NH3
214.14789	14.3
215.18846	6.6
215.80544	6.6
221.11862	41.3
223.18625	7.1
225.01559	4.4
226.28740	9.0
227.36623	12.2
229.38278	4.4
230.35201	44.3
232.42899	16.6
237.79886	2.6
241.33490	30.7
245.07111	33.4
247.30377	5.8
249.07198	39.7
250.13216	8.8
251.20776	4.4
254.57266	27.1
256.85544	21.5
257.52582	3.4
261.50412	12.7
265.13422	6.4
266.40793	5.1
267.16925	3.1
272.47025	3.9
273.37677	13.9
274.98984	15.8
276.51245	3.1
278.40570	2.7
281.05322	6.8
282.39960	8.0
286.27390	8.2
288.45584	71.0
294.17154	6.4
300.61859	8.8
302.25946	22.4
305.54419	7.2
306.28751	4.2
310.05286	5.7
312.36777	23.6
313.82269	28.8
314.49268	33.5
315.31320	16.1
320.27814	12.8
322.48981	3.8
324.41241	3.3
326.32861	18.9
330.36606	4.2
331.50912	16.6
332.29861	22.9
333.33392	21.9
336.09656	27.1
337.27139	3.8
338.09378	3.5
339.11899	17.6
340.12378	9.3
341.59290	19.9
342.90396	46.8
344.41592	5.3
346.52063	12.7
347.34784	14.1
349.09277	2.8
350.34488	5.8
355.08881	43.7
355.90219	4.0
357.02036	55.6
358.06915	20.8
358.75845	29.0
359.53418	7.6
360.27905	29.0
361.29489	28.7
362.46854	9.2
364.58417	17.1
366.49261	15.7
367.87555	71.7
370.54333	46.1
371.26834	48.0
371.92834	6.2
372.69183	10.7
374.98007	49.6
376.41962	30.0
377.42511	21.2
378.78516	21.6
380.58755	10.7
382.20596	19.4
383.41766	8.2
384.88483	29.3
385.78192	50.5
386.71909	5.0
387.74518	17.0
390.26086	9.2
391.12088	24.0
392.78317	77.0
393.86441	110.4	y (6) (2+)
394.89752	12.5
395.83743	12.6
397.89005	13.6
403.19180	81.8
403.97659	49.6
405.51297	13.0
406.31747	25.9
406.93903	6.7
408.26227	44.8
409.01260	15.3
410.68906	22.7
412.69400	54.5
414.02408	10.2
415.06265	17.8
418.91461	45.6
420.54306	10.4
423.48633	25.5
424.42746	82.5
425.33844	110.6	y (10) (3+)-H2O, y (3) (1+), y (10) (3+)-NH3
426.95117	55.4
430.11737	7.2
431.52231	27.0
433.06268	13.6
434.35858	35.5
436.62991	9.0
437.30252	2.5
437.98346	42.3
438.86612	41.9
439.64191	4.5
440.38922	13.3
441.69952	8.7
443.09756	50.2
445.03232	23.3
445.79251	26.6
446.56250	23.8
447.19724	37.3
448.28952	10.1
449.34964	17.2
450.65234	33.0
451.75131	47.3
452.78934	5.9
453.57297	18.9
455.53528	17.9
457.91818	61.5
459.23608	66.8
460.05936	42.8
461.16074	68.7
462.26059	36.1
463.16592	25.0
464.02402	28.2
465.03586	17.9
466.23587	94.8
468.19562	7.7
468.90997	62.6
470.69742	55.2
471.56253	102.0
472.46185	70.9
473.31387	32.5
474.34390	48.8
475.29706	86.5
476.08405	88.1
477.52921	81.5
478.22589	153.2	y (7) (2+)-H2O, b (4) (1+), y (7) (2+)-NH3
479.24442	23.7
479.92551	47.1
481.89273	249.9
482.61478	58.7
484.18866	121.4
485.14987	77.3
485.88553	104.0
486.87543	471.7	y (7) (2+)
488.49393	174.8
489.12662	465.8
489.99896	208.7
490.70389	76.1
491.47284	125.0
492.20892	10.1
493.08841	8.5
494.68027	273.4	y (4) (1+)-H2O
495.83823	486.2	y (4) (1+)-NH3
496.50461	664.0	b (8) (2+)-H2O, b (8) (2+)-NH3, [M+3H] (3+)-NH3-H2O
497.88516	225.7
498.87662	54.9
499.97855	54.3
500.63492	88.4
501.48343	2.6
504.29214	5.3
505.67316	3.5
506.28287	5.5
506.96213	54.7
507.87738	8.4
508.96762	18.5
512.29565	32.5
513.60162	7.1
514.48761	8.7
515.78491	8.6
516.83875	12.9
517.71338	14.4
518.48395	20.1
522.07709	69.0
522.95551	27.3
523.61761	7.3
524.74927	16.1
526.81757	16.8
529.45740	6.6
531.37195	66.9
532.38434	23.7
536.97516	11.7
538.89313	33.7
540.25568	70.0
543.05829	28.0
544.56415	64.3
546.97150	37.0
549.49854	140.2	b (9) (2+), b (5) (1+)
550.33820	5.6
550.98969	4.9
559.00031	16.3
561.62860	25.1
563.91217	81.6
566.38385	18.6
567.08319	41.2
571.23737	4.2
571.99689	22.6
573.05292	352.2	y (9) (2+)
574.58539	17.1
577.11884	135.4
577.84564	115.7
578.56543	3.1
579.62134	40.9
580.53851	49.9
581.38763	38.0
582.87866	43.8
583.74115	54.8
586.40399	31.4
589.54816	2.4
590.40668	7.9
591.38470	15.5
593.21252	4.8
593.93842	24.2
595.97876	5.1
599.10065	29.4
600.08569	16.2
600.97919	21.5
601.74945	16.8
602.87555	3.5
604.01831	7.0
604.85559	2.9
605.48273	4.2
606.78107	21.0
607.48456	14.6
608.23151	40.0
609.58026	18.7
610.32550	9.6
611.30414	13.0
613.68536	26.0
615.73029	6.2
617.75787	48.3
618.47516	23.8
620.06091	29.8
623.15204	77.2
623.87128	27.7
624.48956	32.3
626.39832	244.4	y (5) (1+)
627.42377	42.9
628.45557	11.4
629.52338	73.5
630.13361	8.7
632.39008	11.9
635.73895	75.0
636.62396	130.3
637.58966	182.2	y (10) (2+)-NH3, y (10) (2+)-H2O
638.44611	51.3
639.64679	25.3
640.63373	22.8
642.98523	38.7
644.39435	8.4
645.42462	59.7
646.27295	503.0	y (10) (2+)
647.00818	110.9
647.68793	27.1
648.34528	11.9
649.21283	3.3
650.74988	21.1
651.46613	11.6
652.50311	36.4
653.42377	16.0
654.75604	38.5
659.29633	4.0
661.32831	21.1
662.96600	30.9
664.76764	45.9
667.51251	7.6
668.16010	4.1
670.39850	32.1
671.24481	34.8
672.34406	17.4
673.80530	75.9
678.50146	9.1
679.70856	46.6
680.39563	13.6
685.03101	24.6
686.71887	2.8
688.06482	476.1	y (11) (2+)-NH3, y (11) (2+)-H2O
689.06104	54.6
690.13379	2.4
693.02740	74.5
693.94733	37.7
695.59064	39.1
697.00958	2008.3	y (11) (2+)
698.18146	48.6
698.89459	9.4
700.73846	29.8
701.90778	274.4
702.70886	29.7
703.38037	6.8
704.22504	27.1
707.57312	10.7
708.27478	11.7
709.37787	30.4
711.48871	15.4
713.80328	9.6
715.24573	29.7
716.16107	6.5
717.32196	34.1
718.52045	15.7
720.73090	4.2
723.42822	4.5
731.10565	8.9
733.34656	26.5
734.59351	51.7
735.33978	60.5
736.17480	43.7
742.47632	10.0
748.46527	3.8
749.43658	5.8
757.50232	12.1
764.40936	9.7
766.27985	18.0
767.24420	7.4
769.24884	20.6
777.86469	8.1
782.38409	11.8
783.62140	22.5
784.48492	21.5
785.18756	9.3
786.37195	191.4	y (6) (1+)
787.33380	63.1
793.13495	18.6
795.46771	6.7
815.51764	7.1
816.49188	4.2
825.87762	2.9
827.22272	8.7
834.10229	20.4
843.10553	34.2
844.29401	5.3
847.11224	1.8
850.19708	7.7
856.87207	2.7
862.75122	7.3
865.23956	9.6
870.28564	33.5
871.41699	3.1
877.06171	16.0
878.46362	14.4
883.32440	6.2
891.30542	4.7
895.16962	9.9
896.54767	9.2
899.40894	7.8
902.36127	11.3
915.16522	14.4
916.23486	5.1
917.63141	19.3
921.43585	13.1
942.18048	8.5
944.49316	9.7
950.70099	4.2
951.56860	12.7
955.35101	12.1
957.24457	5.8
964.51929	13.5
970.76074	17.3
972.54413	53.3
973.77393	32.8
974.52051	4.4
976.26489	11.2
987.28021	4.7
990.46973	6.6
991.56818	4.9
1000.20898	5.7
1004.72711	3.3
1010.18280	6.9
1010.80756	4.7
1018.37030	3.7
1043.45093	55.4
1044.40771	38.6
1062.62708	23.0
1069.01514	12.7
1080.24438	2.7
1087.54468	6.8
1090.55469	5.8
1096.43445	3.1
1097.78589	5.0
1105.61646	28.5
1144.42200	42.9
1145.29590	9.0
1200.49719	14.1
1201.15710	10.8
1215.51135	5.1
1218.55286	11.1
1219.37366	5.3
