# Supplementary material for: Phosphoproteomic Analysis of Platelets Activated by Pro-Thrombotic Oxidized Phospholipids and Thrombin
Source: PLoS One. 2014 Jan 6;9(1):e84488. doi: 10.1371/journal.pone.0084488 (PMC3882224; doi:10.1371/journal.pone.0084488)
Supplement: Annotated Spectra S3 — (ZIP) [file pone.0084488.s006.zip › KTGSYGALAEITASK_-6_2_88957.txt]

m/z	i	matches
225.16986	19.4
227.92856	38.9
232.04124	108.6
234.17740	112.3
237.93217	20.2
240.03787	42.0
241.23840	242.8
242.15692	31.5
242.86485	18.9
244.41389	35.2
246.12341	82.9
247.32314	12.7
249.28943	15.8
251.20689	61.3
252.74997	32.7
258.30850	24.6
259.30713	44.1
259.98315	100.9
261.09576	51.2
267.09711	37.8
269.29401	58.4
270.30972	69.2
272.05408	96.4
273.25415	45.3
275.15564	23.8
275.93658	18.0
279.51578	43.7
284.22253	92.6
285.93152	88.6
287.11435	18.9
288.28543	18.9
289.16348	188.8
289.93628	26.6
292.99200	16.9
294.35162	23.5
298.92548	55.5
303.23077	330.1
304.27478	89.6
305.34381	178.5
306.29340	131.6
312.20416	527.9
313.17926	53.3
315.27313	69.1
316.23718	63.9
319.06656	41.3
320.37100	24.4
327.30261	32.9
328.27319	38.7
330.12421	60.1
335.23309	166.8
336.36908	10.3
338.39874	81.1
339.27710	37.5
340.17157	12.8
341.19434	60.9
343.08762	29.0
344.41449	54.1
346.42444	45.6
347.19406	25.5
349.50653	16.1
350.80499	15.8
353.33368	118.2
356.23627	764.9
357.17773	224.9
358.42181	21.4
361.34174	87.9
363.39090	71.9
368.05109	38.9
369.44543	77.4
373.08124	73.0
374.21088	365.8
374.98282	32.3
377.47559	42.2
379.01532	62.1
380.33063	30.4
384.29437	58.4
385.36798	144.3
387.44873	109.7
388.30884	10.3
389.35510	65.1
390.12134	128.9
391.10040	41.0
392.36725	12.3
393.13983	20.2
395.82190	11.6
397.23486	77.2
398.22235	30.1
399.27905	74.9
400.56787	170.1
401.39594	10.3
402.33862	91.3
403.06238	35.8
404.71149	48.5
406.23889	2189.3	y (4) (1+)
407.31042	277.5
408.21564	61.7
412.20428	56.1
413.16449	49.4
414.06531	123.5
417.27728	21.3
418.23303	778.3
419.04785	165.6
419.82324	15.9
422.38055	133.7
423.40759	22.7
424.28827	51.9
425.21924	26.4
426.28625	16.7
428.45569	33.2
429.43854	27.9
430.16022	78.3
432.47931	92.0
436.36334	20.2
439.43311	68.4
441.28094	142.0
442.30347	124.7
443.24658	102.6
444.49475	60.2
446.22803	118.1
449.42413	10.3
450.08417	12.5
451.25073	111.2
452.48157	25.8
453.93402	15.8
455.40784	30.4
458.46307	191.1
459.19543	97.5
460.28564	37.6
462.33759	112.5
465.93463	27.9
469.20642	161.5
472.15765	45.0
474.04187	82.6
475.15057	33.5
477.40717	40.5
479.40131	19.3
480.56134	25.7
481.40063	69.4
483.19183	34.6
484.33490	118.0
485.58539	20.2
487.21265	26.2
488.77417	25.1
491.23700	35.0
492.15790	45.3
495.40533	66.9
496.00677	53.4
497.71228	22.3
498.42749	20.2
500.76154	180.7
501.57410	191.9
502.27240	143.6
503.26428	128.6
504.97699	75.6
507.26807	220.7
508.96332	42.3
510.07715	99.3
512.10590	92.6
513.26459	22.4
516.42957	65.1
517.40466	194.8
518.67114	130.9
519.33936	1894.3	b (5) (1+)-P, y (5) (1+)
520.23901	419.7
521.47650	51.3
523.59723	118.3
525.53296	95.2
526.31976	12.5
527.98737	198.9
528.84491	242.0
529.53510	144.5
530.15778	63.2
530.91492	34.1
531.64398	14.7
533.23492	18.2
534.31378	186.5
535.60925	113.6
536.28400	27.7
537.32269	12.9
538.13202	98.1
539.06366	76.9
541.02081	29.8
543.18567	134.2
544.16541	74.1
545.19403	68.5
546.07788	126.4
546.96295	39.1
549.08765	107.2
549.80927	63.4
551.36481	126.3
552.39532	248.3
553.20392	26.5
554.14246	154.2
555.33484	78.8
556.32452	143.6
557.20923	16.9
560.39441	90.7
561.81903	130.2
562.46167	39.4
563.60529	134.2
566.34442	35.9
567.98322	225.6
569.10114	190.3
570.20453	73.2
571.29083	479.5
572.35205	254.5
573.22931	33.8
573.97888	168.9
574.58453	27.2
575.25543	22.4
576.33948	308.2
577.43036	250.0
578.10675	66.1
579.39288	90.1
580.56683	248.9
581.52527	53.0
582.26929	9.2
585.46338	1776.1
586.55530	718.7
588.26733	6060.5	b (12) (2+)-P, y (12) (2+)-H2O-P, y (12) (2+)-NH3-P
589.28949	2178.6
590.42706	433.7
591.38763	243.6
592.97296	36.5
594.17511	395.5
595.13666	112.3
595.96796	89.0
597.24249	82.1
599.14264	31.5
600.24854	74.2
600.95074	86.1
602.19415	66.9
603.14178	57.8
604.06793	303.9
605.17914	69.5
606.40942	76.5
607.43170	88.5
608.04181	29.9
610.09552	96.3
611.04279	193.8
613.32477	418.1
614.28577	334.1
615.09991	57.7
616.46338	320.8
617.55902	48.0
618.76007	354.3
620.07428	92.0
621.51190	55.2
623.75372	282.2
625.33807	70.4
626.19147	278.2
627.31061	82.5
628.44482	32.1
630.36548	156.9
631.43323	842.9
632.29877	946.5
633.42505	162.9
634.08282	33.8
635.54700	78.1
636.85724	172.2
638.00543	44.4
639.33215	165.0
640.35406	124.7
641.31110	168.8
642.24603	208.0
643.07928	165.6
644.28058	103.8
645.53973	73.9
647.81580	324.0
648.47308	775.7
649.40216	567.9
650.20209	41.3
653.20557	371.0
654.95288	71.7
656.68842	256.8
657.82489	392.2
658.81335	178.3
660.84991	517.6
661.62250	55.5
662.49799	170.9
663.28186	77.2
664.12665	299.0
665.34430	566.9
666.68347	431.7
667.75513	330.1
669.25311	140.9
670.96906	374.8
672.10004	588.1
673.17010	667.1
674.04065	857.1
675.78607	705.2
676.49329	490.8
677.31525	261.9
678.56750	192.1
680.64001	316.6
681.35748	430.9
682.21216	703.1
683.39832	98.8
685.31177	234.4
686.76367	93.4
687.82056	758.3
689.01208	394.0
690.21429	293.5
691.09406	235.1
692.27667	314.4
693.60577	181.3
694.21173	79.1
695.02136	127.9
696.26831	57.3
697.33282	94.6
698.34973	224.9
699.33954	1298.5
700.25885	507.8
701.25958	136.3
702.24799	245.8
703.33838	302.4
704.67181	42.8
705.37543	115.7
706.60541	376.1
707.34637	19.1
709.17902	578.7
709.96350	366.9
710.83856	252.2
712.05524	231.9
713.92047	356.5
715.11884	454.8
715.81335	621.0
716.43268	883.6
717.52350	707.7
719.08362	1099.4
720.49420	349.5
721.39374	410.4
722.62079	293.5
723.66315	258.9
724.84308	417.9
725.54254	469.0
726.37775	20.0
727.68207	2143.3	b (7) (1+)-H2O, b (7) (1+)-NH3
728.71594	812.9
730.30109	1330.2
731.24310	7716.6	[M+2H] (2+)-H2O-P, [M+2H] (2+)-NH3-P
731.96716	1525.1
733.21747	285.6
734.22296	176.0
735.56012	98.6
736.61188	53.1
737.31219	22.2
739.86896	33120.1	[M+2H] (2+)-P
740.50885	25263.6
741.57568	722.6
742.47205	384.7
743.54779	560.4
744.26727	191.1
745.50446	859.4
746.36688	580.3
747.16016	131.2
748.18341	264.6
749.14557	941.8
749.98071	282.3
750.69226	324.4
751.74127	89.3
752.47705	290.4
754.30273	826.6
755.02008	1299.5
755.75586	699.7
756.47614	281.7
757.08807	461.9
757.70758	269.6
758.59662	427.0
759.23846	308.6
760.30914	442.7
761.27863	312.8
763.06348	1201.2
764.33014	1027.4
765.51080	283.9
766.19501	342.2
766.90039	534.3
767.61078	280.0
768.34332	172.4
769.67175	2156.8
770.51904	1463.4
771.31201	1495.4
772.11725	630.4
773.65991	582.4
774.60632	280.4
775.99091	1116.4
776.88531	338.9
778.73004	1644.4
779.61957	2222.4	[M+2H] (2+)-H2O, [M+2H] (2+)-NH3
780.34186	1280.6
781.30829	60.5
792.37933	111.5
794.27032	99.1
795.63031	13.6
796.65387	41.9
798.02026	80.6
799.07147	137.3
800.17780	18.0
801.27313	31.0
805.07239	209.0
809.03436	66.1
813.14557	355.1
814.29565	175.8
815.35162	48.9
816.62878	53.0
817.49652	14.7
819.30573	72.7
821.45099	153.1
822.76910	813.4
823.55646	241.0
824.23102	101.3
825.32379	20.6
826.16650	23.5
828.11975	113.5
829.09607	468.8
831.47858	6317.8	b (9) (1+)-P
832.60950	1651.2
833.46527	324.7
834.25671	40.2
837.61188	57.5
839.02875	31.0
840.44745	561.2
841.21918	899.0
842.07794	704.0
843.15814	217.6
843.95978	235.4
844.99683	114.9
847.77307	197.2
848.43854	25.7
849.69305	16.7
851.95990	420.3
853.00140	63.7
854.35712	224.3
856.03723	134.3
857.16254	14.7
858.31549	631.4
859.17297	927.1
860.24786	95.4
861.10248	65.6
862.14111	15.8
863.42444	112.2
865.53839	173.6
868.42761	38.9
869.43561	142.6
872.49786	25.7
873.50171	42.2
875.13116	213.3
876.20319	92.8
877.06763	87.7
878.53070	92.4
879.22711	324.2
880.13983	855.8
881.05316	434.5
882.35345	66.4
885.39648	17.1
886.02216	71.3
888.11304	372.5
888.90601	747.5
890.02899	149.0
890.75555	108.1
893.37653	543.6
894.36639	308.0
895.48053	53.6
897.55933	20.2
900.03168	45.4
903.28143	501.8
904.55225	125.6
905.69183	171.4
906.55768	67.6
908.30786	20.9
909.14667	81.6
910.41754	64.1
911.37598	154.1
915.60400	50.5
916.20850	26.8
917.20099	45.3
918.58325	364.9
919.58765	20.2
920.29730	22.3
921.96100	45.4
925.43158	42.1
926.69354	233.5
927.40277	87.1
928.07715	597.8
929.22723	828.3
930.07465	109.5
930.87201	99.7
932.46674	126.7
933.14557	48.5
934.25348	101.9
937.91571	97.2
939.17993	46.7
941.23364	82.5
942.76312	103.1
943.68939	289.5
944.38306	649.1
945.44904	353.9
946.35303	205.3
947.40771	78.7
948.13129	14.7
952.03448	393.8
952.69403	6.9
954.00031	26.8
954.70074	71.8
955.62579	133.7
956.25269	134.4
958.99341	26.8
960.27985	1567.9
961.35077	588.5
962.52045	19.1
963.55450	301.9
964.36578	88.8
966.09711	18.0
966.93872	26.6
969.26886	1547.2
970.39532	702.4
971.28198	207.2
972.32831	247.5
973.55194	23.5
974.41425	122.9
978.80316	40.8
979.63910	79.9
980.27667	108.2
983.45282	309.7
984.07635	90.2
985.30194	31.2
986.56934	961.4
987.24487	3281.7
988.35590	2008.0
989.30341	704.0
990.64764	91.7
991.58984	91.4
992.48224	11.4
993.48169	99.8
995.22363	27.0
996.11749	40.9
997.92535	93.6
999.12006	23.5
1000.23956	53.0
1001.42017	1021.2
1002.47601	447.2
1003.31744	334.0
1004.30811	124.9
1005.69586	107.1
1007.73993	403.9
1009.06982	40.0
1009.91144	11.4
1011.43683	55.8
1012.39362	88.1
1015.35382	68.0
1016.30640	20.5
1018.33160	33.7
1019.20795	73.0
1021.33319	87.1
1022.70929	50.8
1024.34558	105.2
1029.42847	164.0
1030.35217	137.8
1031.23035	117.7
1032.79248	49.6
1033.71045	62.0
1035.98328	15.0
1038.03320	76.0
1038.78052	165.4
1040.04126	145.0
1041.23767	168.5
1042.27747	324.6
1043.25830	165.6
1044.31055	17.8
1046.10522	65.5
1047.21729	200.0
1048.88318	130.3
1050.13501	50.5
1055.51025	372.4
1056.39185	645.7
1057.40430	526.1
1058.32153	840.2
1059.40137	542.6
1060.36011	75.6
1064.11023	25.6
1070.53467	89.4
1071.86499	169.5
1073.40039	525.9
1074.44189	111.1
1076.43530	28.8
1079.50830	144.0
1080.87891	450.6
1081.65649	232.5
1082.52148	103.7
1083.28052	29.9
1083.96802	30.9
1085.07617	36.9
1086.48254	26.1
1087.22070	15.8
1088.97583	329.2
1089.75085	59.0
1090.42627	50.8
1091.12109	16.9
1092.23596	42.8
1095.39734	96.2
1096.11023	43.4
1096.76880	39.8
1099.51465	132.2
1100.52319	96.3
1102.24011	24.0
1103.52930	81.6
1105.15234	31.6
1107.15515	105.8
1110.29614	212.8
1110.99121	31.3
1112.21924	17.9
1113.18677	101.6
1114.53735	29.9
1115.98779	450.6
1117.16650	706.6
1118.48926	132.5
1119.48364	111.2
1120.77954	54.1
1121.82532	55.2
1123.33545	1767.3	y (11) (1+)
1124.47278	611.5
1125.64160	87.3
1126.48389	43.9
1127.50391	85.3
1132.30933	138.5
1133.30396	70.1
1134.31775	75.0
1135.26465	61.8
1136.42993	44.3
1139.23767	135.0
1140.15491	310.1
1141.20911	128.4
1142.59082	101.4
1143.64526	172.2
1145.56104	55.8
1151.12341	287.2
1151.96021	249.4
1153.12988	164.5
1154.34436	84.8
1155.26318	57.5
1156.51025	327.0
1157.42334	238.6
1158.47900	279.8
1159.18262	27.7
1160.68994	32.2
1162.20215	72.9
1164.40039	116.9
1169.09839	761.1
1170.12402	720.5
1171.20923	683.1
1172.14514	283.5
1174.35181	305.1
1175.17871	24.5
1175.80774	16.0
1182.98486	26.1
1184.46826	135.2
1185.53955	277.2
1186.36353	47.4
1186.98950	41.5
1190.36426	327.5
1191.52673	240.4
1192.70557	308.0
1193.53516	153.6
1197.97412	107.7
1201.21936	20.2
1202.51282	189.1
1204.54077	57.4
1210.30591	29.8
1211.33850	49.7
1212.03577	46.4
1213.02332	26.7
1214.25061	52.3
1215.48853	24.6
1218.44873	57.5
1226.98950	82.2
1228.23657	177.5
1230.49707	63.8
1231.49988	33.0
1232.57861	47.0
1233.24719	40.2
1237.09521	67.6
1241.20837	41.0
1243.54553	45.4
1244.38171	27.7
1245.42017	937.5
1246.31433	437.8
1247.29541	25.3
1248.37390	67.4
1249.42151	322.6
1250.31177	409.7
1251.40735	153.8
1252.55481	224.6
1253.70325	55.1
1254.43909	35.3
1255.18225	270.4
1256.22351	81.1
1257.61877	48.7
1258.76733	16.7
1263.70520	45.5
1264.52417	194.8
1265.25708	29.0
1271.00952	25.6
1272.29712	265.5
1273.22913	104.6
1281.53210	22.4
1290.34607	99.1
1291.12915	37.7
1295.09290	78.5
1296.08521	105.8
1298.42688	58.8
1299.81653	53.5
1300.48340	16.7
1301.69568	91.7
1303.24097	97.6
1304.51257	27.8
1306.92163	35.6
1307.84985	182.2
1309.64392	50.4
1311.39270	95.9
1313.27295	45.4
1314.59143	31.1
1316.53198	94.7
1317.61902	37.3
1318.67444	56.4
1325.08337	24.6
1326.13928	32.4
1329.09851	246.2
1330.58936	29.0
1332.49683	537.8
1333.58289	221.8
1338.50195	100.5
1340.19324	20.0
1343.65735	279.5
1344.34778	29.7
1345.06799	89.9
1347.48340	525.8
1348.29993	330.6
1350.42200	691.8
1351.58264	305.2
1352.79138	209.1
1356.34595	35.5
1360.37915	95.7
1361.45593	268.2
1362.41907	50.6
1364.03528	48.6
1368.42566	186.6
1369.97424	14.7
1375.30847	126.3
1376.50989	57.4
1378.08752	26.8
1379.24109	29.2
1384.01599	59.8
1393.52283	45.5
1400.11450	113.4
1400.77844	35.9
1401.45789	133.6
1402.40747	30.1
1410.91077	111.9
1412.23279	28.0
1413.06897	201.0
1414.36401	47.6
1415.47278	118.1
1428.45374	481.7
1429.50293	237.9
1430.48572	464.0
1431.31274	469.4
1432.02722	34.2
1448.30481	564.4
1449.34595	399.3
1454.42273	48.7
1458.79285	98.2
1459.56091	15.5
1464.12292	52.4
1470.76257	117.9
1487.26221	156.1
1489.51184	85.1
1559.07288	8.1
1578.83276	49.9
