# Supplementary material for: Phosphoproteomic Analysis of Platelets Activated by Pro-Thrombotic Oxidized Phospholipids and Thrombin
Source: PLoS One. 2014 Jan 6;9(1):e84488. doi: 10.1371/journal.pone.0084488 (PMC3882224; doi:10.1371/journal.pone.0084488)
Supplement: Annotated Spectra S3 — (ZIP) [file pone.0084488.s006.zip › KTGSYGALAEITASK_-7_2_69927.txt]

m/z	i	matches
225.19809	14.4
231.90858	27.2
234.16998	415.6
235.11674	31.7
237.48112	26.0
238.32167	27.2
239.08865	28.8
242.07407	92.0
243.24141	16.8
243.97304	35.6
246.11794	136.4
247.49391	34.3
252.07986	21.5
256.36609	51.4
259.18799	67.3
260.16153	69.5
265.20642	12.1
269.12970	66.4
272.06860	115.7
274.08905	15.6
275.28326	20.2
280.11411	20.2
282.38474	10.9
285.28748	141.4
286.90018	34.2
288.24622	22.7
290.31537	36.5
291.20123	26.0
293.40466	31.9
294.20908	103.0
296.43521	28.4
297.26413	21.3
298.10321	92.5
299.34448	7.5
301.21310	20.0
303.56522	228.5
305.00986	217.8
306.44293	17.8
312.40390	259.0
313.43085	163.7
314.13516	26.0
316.24594	13.3
318.76584	28.3
325.12891	14.2
326.91730	29.7
330.22314	53.7
331.24811	48.6
335.16483	36.7
338.33313	57.8
339.25366	42.8
341.14087	49.5
341.91357	11.1
344.06165	37.6
345.27649	81.8
347.11346	31.8
349.33472	19.2
350.23471	26.0
351.14883	63.7
352.91785	45.2
354.09167	116.0
355.13965	40.2
356.34473	645.9
357.38196	186.5
361.16333	70.9
362.39545	24.9
363.19574	35.3
364.44540	36.3
365.35712	34.2
369.13696	20.9
370.79926	42.0
372.28296	93.6
373.35773	71.8
374.14600	191.1
375.19006	193.5
377.50616	51.2
380.37952	16.7
382.34766	36.5
385.40576	86.2
388.29382	21.3
389.37390	73.8
390.42700	182.7
391.27979	86.4
393.07684	28.2
394.35968	40.5
397.17175	55.9
398.85199	50.7
401.33759	66.2
402.34564	120.4
403.25677	33.3
404.23828	71.3
406.36310	1623.2	y (4) (1+)
407.35022	826.9
408.48853	123.0
409.54230	35.2
410.29779	93.1
411.08380	15.6
412.99854	156.2
416.20081	42.1
418.33313	301.3
419.39069	196.1
420.46460	28.2
422.22589	29.9
423.37091	11.0
424.37341	49.1
426.22656	30.7
428.41229	217.0
431.50446	45.1
433.33624	179.3
434.47827	80.0
435.12482	32.8
438.29321	13.5
439.65399	139.1
440.97418	79.8
442.31250	124.1
443.07318	43.8
444.31329	72.2
446.41327	87.6
447.30359	31.8
450.57764	36.8
452.23187	31.3
453.57697	143.1
454.28601	96.6
455.32635	83.5
457.53387	7.5
458.28174	12.2
459.26935	56.3
459.93506	38.8
462.03552	74.5
463.52484	36.5
466.00867	15.8
466.91870	8.9
471.71472	68.1
473.13324	48.3
474.46265	70.4
475.21765	50.1
480.24902	82.9
480.88501	122.5
482.51318	112.5
483.65729	12.2
487.00128	11.3
491.38171	14.4
492.15259	79.8
495.09131	7.5
497.36871	32.1
498.46521	113.8
499.42603	53.3
501.26508	99.4
502.21674	169.2
503.28925	67.6
505.22852	15.6
506.89404	97.9
510.21906	120.8
511.24121	39.2
512.18335	68.2
514.52673	14.5
517.12018	197.8
519.27692	2134.8	b (5) (1+)-P, y (5) (1+)
520.37573	527.9
521.32715	127.4
522.67456	15.6
524.42523	153.5
525.23071	62.5
526.27484	46.7
527.29938	50.1
528.98450	63.3
529.87994	127.4
530.49799	55.5
531.32672	98.9
533.32178	100.9
534.46527	59.5
535.48810	56.9
536.66583	96.8
537.40411	42.6
538.46429	184.4
540.05176	29.3
542.72797	21.4
544.64197	222.3
545.33484	135.1
546.36407	55.0
547.27533	55.6
550.59515	126.8
551.37378	14.6
552.83264	142.9
554.46613	133.6
556.04047	225.2
557.08752	274.2
558.29608	227.6
559.31061	97.6
560.35431	60.8
563.11798	123.7
567.21259	96.5
569.67157	94.2
571.19354	646.9
572.37836	175.4
573.79547	247.7
574.91077	235.3
576.35785	318.9
578.43799	43.4
580.84906	208.1
583.52545	186.0
584.87231	242.1
585.86029	161.7
586.56635	186.3
588.27094	3174.7	b (12) (2+)-P, y (12) (2+)-H2O-P, y (12) (2+)-NH3-P
589.18970	2918.2
590.36084	628.4
591.39990	29.3
592.35083	65.8
593.07983	32.4
594.57654	21.7
595.27429	43.3
596.33887	121.1
597.50726	73.9
598.67279	91.4
601.16479	68.5
601.82220	19.1
602.53271	27.0
604.30121	97.2
605.44690	40.9
606.05652	136.3
607.00250	28.8
610.25372	92.8
611.30792	53.1
612.48596	29.7
613.38641	135.1
614.43732	66.9
615.29791	174.4
615.97607	33.0
618.19257	39.1
619.57556	58.0
620.61707	162.4
622.04474	22.5
623.51599	245.3
624.24921	210.3
625.97113	334.1
626.58575	154.1
627.60736	43.3
628.60803	168.1
629.58466	223.5
630.46014	252.6
631.36676	399.5
632.30322	330.1
633.05090	110.0
636.23376	91.8
639.39801	189.2
640.21136	12.4
641.15155	84.0
642.53021	229.6
643.46472	174.6
644.19611	306.4
646.12561	16.8
647.41022	692.4
648.46448	929.4
649.32098	123.1
652.07281	26.4
653.39423	62.9
654.81219	194.5
656.86102	450.6
657.58588	372.7
658.50604	255.5
660.29395	21.3
661.28363	289.2
662.03284	265.4
662.93298	146.3
664.28931	84.8
665.44470	325.2
666.28387	675.3
667.06219	398.8
667.89850	527.4
671.64203	53.6
673.13538	174.9
674.06879	371.0
676.11029	989.2
677.39764	28.4
678.49933	450.6
679.61084	158.7
680.27191	10.2
681.06403	107.3
682.53229	127.2
683.24457	25.3
684.37036	161.4
685.21167	27.2
687.22009	90.1
688.18054	521.1
689.13519	189.1
690.25854	363.6
691.44574	189.4
692.28949	93.3
693.52533	299.3
695.82495	62.5
697.23279	57.8
698.49561	383.5
699.53027	196.0
700.48523	500.7
701.47833	92.3
702.27728	146.8
703.30304	306.1
704.75519	157.6
705.65601	12.3
706.30878	13.3
707.28009	49.1
708.75153	663.3
710.09363	651.3
710.91296	138.1
711.86755	106.7
713.80463	87.9
714.84277	236.2
715.52368	40.9
716.42755	574.8
717.30750	438.9
718.31860	365.9
719.33136	1154.9
720.31415	235.1
721.68488	986.8
722.57532	385.6
723.56891	45.3
725.13654	1066.9
726.11884	145.4
727.30914	801.0
728.07996	1069.0
729.10016	994.4
730.77936	3468.1
731.50159	5324.1	[M+2H] (2+)-NH3-P, [M+2H] (2+)-H2O-P
732.31720	505.7
733.15057	130.6
734.31879	74.7
735.89795	146.6
736.83282	487.5
739.85333	31006.7
740.58478	31399.6	[M+2H] (2+)-P
741.61993	1492.8
742.62592	575.5
743.74725	149.8
744.40424	343.7
745.15814	448.5
746.22345	205.8
747.21698	106.2
749.05652	370.3
750.19403	399.4
751.27759	441.9
752.30035	150.2
753.41669	524.2
755.36584	1244.6
756.25385	1069.4
757.17035	981.3
758.48016	610.9
760.25885	869.8
761.31720	259.3
762.18427	269.4
763.02673	155.1
764.05499	413.6
765.10962	484.5
766.42743	214.1
767.54266	488.7
769.09332	226.6
770.34094	1183.1
771.22809	3132.1	[M+2H] (2+)-NH3-H2O
772.03033	1161.5
773.04071	419.9
774.47156	310.2
775.53601	527.2
776.39008	434.1
777.11322	115.2
777.72327	196.2
779.21808	1485.5
779.88037	4171.5	[M+2H] (2+)-H2O, [M+2H] (2+)-NH3
780.63885	1216.1
781.49982	27.8
784.64716	38.8
789.64990	20.4
794.57501	21.8
796.22217	107.2
797.33838	78.3
799.25543	68.2
801.32831	159.6
802.01843	205.2
803.25372	19.2
805.21741	30.0
806.80109	31.8
808.41791	13.3
809.48065	21.4
810.44983	126.3
814.17853	42.6
815.55719	299.5
819.03766	302.3
823.07751	411.1
824.31372	178.5
825.54279	112.7
826.50702	273.4
827.11597	27.0
828.05328	188.8
829.31757	234.1
830.50665	442.4
831.73694	1418.7
832.54279	1530.5
833.28583	631.3
834.46436	46.7
835.39264	37.6
836.20062	17.8
837.65637	93.9
840.57318	698.7
841.36633	498.5
842.22827	590.2
843.23358	162.2
844.02667	154.5
844.73907	231.0
845.98499	250.2
847.31787	123.2
848.50665	110.5
849.64093	46.9
850.40411	25.2
852.22345	363.9
853.97449	78.7
856.94086	118.6
858.39825	755.8
859.27521	441.6
860.07819	181.6
861.25751	165.6
862.21478	42.1
863.09418	119.5
865.21405	47.8
867.54095	51.4
868.62885	30.4
870.80780	90.1
873.29919	27.0
875.64886	66.9
876.52698	38.7
877.31366	116.5
879.89160	450.2
880.89935	158.6
882.68207	201.0
883.43732	101.5
885.07379	15.8
885.99902	31.2
889.85522	448.5
891.24390	91.7
893.50580	387.5
895.40186	225.3
896.01929	43.0
896.71313	34.2
898.20996	79.2
900.24957	19.3
901.16754	21.4
903.34991	141.6
904.58136	185.6
911.08429	230.6
912.41315	304.5
913.50922	354.1
915.88800	134.6
917.00519	27.7
918.44379	509.1
919.19067	98.2
920.37372	45.3
921.97736	52.5
926.62787	132.9
927.93146	87.6
929.23004	561.3
930.34564	133.1
931.43536	104.8
932.31549	29.8
933.37207	132.0
934.93451	174.6
938.45557	80.4
941.13306	36.4
942.31024	135.3
943.90924	353.5
944.55939	128.8
945.59271	178.4
946.36670	258.9
948.27814	63.1
949.22290	146.5
950.24268	149.7
950.93402	48.5
952.02631	349.4
952.65967	17.5
954.70734	78.2
955.33691	59.0
956.34259	48.9
957.41064	83.2
960.29315	1608.1	b (10) (1+)-P, y (10) (1+)
961.14203	450.7
961.94574	175.4
962.58673	324.9
963.66772	74.0
965.70367	92.5
968.04242	37.4
969.13422	704.9
970.06787	476.0
970.98199	234.9
971.81671	58.9
973.25830	73.1
974.51776	90.2
976.53473	228.2
980.05200	128.1
981.86743	64.2
984.51630	142.1
986.40039	209.7
987.06201	983.5
988.25165	2071.7
989.40332	794.3
990.24664	125.8
991.46899	40.9
992.52179	66.6
994.94867	184.1
996.35199	81.5
998.12427	147.2
1000.00604	104.7
1001.30890	479.1
1002.53766	1287.9
1003.53662	151.0
1004.32184	219.8
1005.09198	142.8
1007.50195	17.9
1008.49054	134.2
1009.41205	86.4
1011.21948	297.4
1012.41095	48.2
1013.36310	61.9
1017.17993	119.2
1017.99463	134.7
1021.58331	89.0
1023.28815	21.5
1025.13940	60.6
1027.37756	15.6
1028.31726	239.3
1030.09656	69.9
1030.79810	80.1
1033.00574	14.5
1034.61560	13.3
1035.42969	60.9
1037.25806	116.8
1038.67249	165.9
1039.45654	44.2
1040.90454	605.7
1042.16528	370.0
1043.14795	189.4
1045.53809	35.2
1046.63208	10.9
1047.85278	69.1
1049.43384	19.1
1050.26416	23.7
1051.71631	117.7
1052.86890	13.3
1055.28076	41.0
1056.18225	154.6
1057.38782	363.6
1058.23230	1165.0
1059.14014	541.9
1060.38123	181.8
1061.35730	112.0
1064.75952	167.1
1066.21985	75.8
1067.21338	66.3
1068.25427	66.4
1070.40454	130.3
1071.91785	145.1
1073.35254	282.1
1074.46729	327.8
1075.45776	65.4
1079.60767	124.9
1081.03149	462.9
1082.41980	134.6
1083.42407	73.4
1088.61951	77.1
1089.36487	13.3
1091.52319	208.5
1093.28284	29.4
1097.35889	23.6
1098.68506	20.3
1099.50854	74.4
1102.75427	123.2
1105.01636	114.0
1105.71265	67.6
1107.31323	271.8
1110.20459	24.8
1111.44470	207.8
1114.77576	65.3
1116.40564	113.3
1117.52832	667.5
1118.63330	305.7
1119.36658	86.7
1120.11145	16.8
1123.39807	1304.5
1124.44116	1234.3
1125.53821	197.0
1126.63086	41.1
1128.33862	26.0
1129.05884	40.1
1130.38062	115.0
1134.52747	88.3
1140.00513	131.0
1141.15015	158.8
1143.54797	119.0
1148.31946	46.7
1151.94092	699.3
1153.27649	313.1
1154.57129	187.1
1155.30933	20.9
1156.23254	136.9
1157.06689	163.0
1158.27673	347.6
1159.63318	179.6
1161.84277	46.9
1164.29297	34.1
1169.20740	553.9
1170.06641	369.3
1171.31030	760.0
1172.31213	215.1
1174.60205	157.8
1175.58813	220.3
1176.56238	41.5
1177.47205	93.3
1179.39954	14.7
1185.55298	99.4
1186.50903	44.2
1187.50830	68.3
1190.33496	40.7
1191.44897	50.6
1192.48389	553.3
1193.61243	75.8
1194.61230	48.0
1197.43945	100.4
1199.54199	62.0
1201.65210	12.1
1202.43225	41.0
1204.32642	21.9
1205.80396	73.2
1208.31152	29.7
1212.04272	115.6
1226.40356	62.7
1227.31958	203.5
1237.12146	19.1
1243.66943	47.5
1245.35266	199.5
1246.36523	226.1
1247.39917	244.1
1248.85657	170.4
1249.61914	214.5
1250.47742	268.6
1251.33606	131.3
1252.40613	116.1
1254.62610	166.5
1255.47620	18.1
1258.07361	82.1
1262.89697	52.9
1270.20740	35.3
1272.22363	347.2
1273.49280	114.0
1288.47620	28.2
1291.61682	111.7
1302.32825	125.6
1303.37390	35.7
1306.49329	105.1
1308.13000	19.0
1315.31824	164.5
1316.53967	78.9
1317.39282	195.7
1319.10620	9.8
1321.22546	62.4
1325.31494	270.2
1326.30115	26.0
1327.37268	35.5
1330.30811	130.1
1331.79285	79.5
1332.44055	215.4
1333.44836	165.4
1334.58289	55.7
1337.35913	53.8
1341.09009	48.1
1343.42932	266.4
1344.38611	225.3
1345.63000	63.0
1346.31482	14.9
1347.28345	254.1
1348.33130	152.5
1349.19812	108.9
1350.56555	755.0
1351.57703	704.5
1352.54126	187.7
1354.78284	53.8
1357.81006	21.4
1360.64856	41.4
1362.62122	13.3
1363.54309	8.7
1371.36462	23.6
1379.79443	82.6
1380.57776	46.6
1385.19617	36.3
1393.56226	24.1
1395.52698	45.6
1396.53052	64.1
1401.31311	94.9
1402.56714	16.8
1404.36365	69.5
1412.18176	221.4
1424.59473	54.4
1428.27319	67.7
1429.23474	294.8
1430.53235	341.6
1431.42773	315.6
1432.61169	11.0
1439.50256	40.0
1448.39893	501.1
1449.34558	252.6
1450.17993	82.5
1458.21191	25.2
1459.34607	67.9
1562.49585	28.4
1581.46509	29.5
