# Supplementary material for: Phosphoproteomic Analysis of Platelets Activated by Pro-Thrombotic Oxidized Phospholipids and Thrombin
Source: PLoS One. 2014 Jan 6;9(1):e84488. doi: 10.1371/journal.pone.0084488 (PMC3882224; doi:10.1371/journal.pone.0084488)
Supplement: Annotated Spectra S3 — (ZIP) [file pone.0084488.s006.zip › KTGSYGALAEITASK_-10_2_72281.txt]

m/z	i	matches
223.17850	44.8
228.09584	38.3
234.29417	167.4
239.98260	39.4
241.26724	57.9
242.44818	25.4
243.13086	18.7
244.31261	59.0
245.93213	16.2
250.42999	20.0
251.20927	8.5
252.27173	34.1
253.26843	42.7
255.39032	61.8
257.33459	19.9
259.30225	18.1
260.20386	53.2
261.27017	23.9
264.16641	28.8
266.27890	8.6
268.03067	30.2
269.14685	57.3
270.16473	78.4
271.07361	51.2
274.11740	12.4
275.34528	25.8
276.31735	10.5
278.26077	9.5
284.16455	24.8
285.43518	97.4
286.62592	42.6
287.41675	94.6
288.12601	23.6
289.28818	14.0
290.33273	53.8
291.03677	14.3
291.94284	17.2
293.05002	79.2
294.21252	122.2
295.21826	26.7
299.28503	43.3
303.23584	220.4
304.15186	99.0
305.09705	142.0
312.58475	229.8
313.41122	42.5
314.18884	52.9
325.35449	31.2
327.20645	17.8
329.74805	17.2
332.14539	12.4
334.32419	44.5
335.16010	60.1
337.12662	23.5
338.46313	41.7
339.25171	58.7
340.51190	19.1
341.93878	26.4
345.19464	41.8
349.41956	18.1
350.28839	42.7
352.62524	24.5
353.52533	124.1
356.24298	849.3
357.40005	41.4
359.11212	27.4
361.19479	67.4
362.12424	42.7
363.48260	10.5
366.75250	81.4
368.92810	18.1
372.93640	19.1
374.18481	70.5
378.69653	14.3
381.43860	22.9
384.33960	70.0
385.11749	25.5
386.28961	24.5
388.29443	26.2
390.09393	84.3
391.36615	261.3
392.99066	53.3
395.30322	99.1
396.92981	21.0
400.31476	32.5
402.29346	15.2
404.28992	94.3
405.04401	10.2
406.21649	485.8
407.33807	164.1
408.05975	55.1
410.96393	12.3
412.32153	136.7
413.15753	103.2
413.92389	25.8
418.25861	237.3
419.33307	74.6
420.13660	70.8
427.23041	64.1
428.17798	30.6
430.12689	62.7
431.29620	25.8
435.71930	97.4
439.39038	79.3
441.55371	57.3
442.38641	9.5
443.15991	75.5
444.94806	172.2
445.98407	22.8
446.97021	48.4
448.28009	45.2
450.34259	38.3
451.28394	201.0
452.30853	272.5
453.48108	185.8
454.42419	217.4
458.21765	74.3
459.42542	47.7
460.32666	24.0
464.57251	33.6
465.60376	14.3
468.24255	84.2
469.22675	44.6
470.26611	19.1
471.52448	125.2
472.30499	11.7
473.30145	83.3
474.67706	94.1
475.47528	40.8
476.44019	152.5
480.21307	18.7
481.42114	59.9
482.46942	26.4
483.16864	67.7
484.67480	111.2
487.06226	131.4
489.20782	110.1
490.38428	150.5
491.49213	76.8
492.28754	33.2
492.92279	60.7
495.50488	39.2
497.49957	77.4
499.40533	38.3
501.35272	305.7
502.51447	78.5
505.40125	42.5
506.19299	58.2
510.59576	38.3
512.14832	35.2
512.83435	11.4
513.88153	26.7
516.69885	164.8
517.66278	235.7
519.22333	1563.6
520.34552	648.8
521.50281	58.2
525.28210	21.6
527.08112	27.9
529.19501	159.2
530.36212	18.9
531.26654	63.7
531.89740	13.4
533.53601	14.9
534.16071	122.1
535.43604	25.5
537.37500	26.4
538.84442	13.4
540.30054	92.2
544.53088	260.3
545.41254	30.6
546.35168	48.8
547.32251	166.9
548.34479	110.0
549.33417	23.0
550.12238	6.7
552.29248	153.5
553.35358	74.1
554.13947	55.5
557.24084	61.3
558.28412	132.2
559.21552	46.9
560.01508	18.1
561.44873	114.1
562.34399	29.6
563.75336	31.6
564.44110	14.3
567.63037	35.9
568.26294	59.5
569.13055	17.2
570.18805	23.6
571.26251	20.1
572.79791	298.2
573.60468	156.6
574.38861	83.2
575.24860	27.6
576.25043	144.0
577.48871	13.2
578.24915	235.3
578.91888	232.6
579.92133	31.3
581.39246	65.4
583.16498	43.4
584.08289	124.1
585.70447	96.0
586.67609	307.9
587.69275	417.6
588.36761	556.3
589.13879	129.0
590.39679	101.4
591.24683	88.1
591.96069	39.9
594.38483	35.3
595.39343	93.7
596.87152	68.4
597.53094	9.5
598.25513	30.6
599.16986	137.5
601.02496	432.6
601.75507	28.1
603.31201	16.4
604.18146	32.4
605.19952	109.9
607.79340	233.7
608.45575	19.6
609.57526	166.4
610.83917	33.6
614.39484	494.2
615.56122	24.9
616.82971	135.1
618.42706	42.5
619.16901	58.1
619.84540	25.5
622.84607	64.6
623.84357	300.0
624.80011	25.8
625.40320	75.5
626.18341	184.6
627.19208	137.5
628.27283	162.9
629.01947	35.8
630.31927	310.7
631.36682	578.9
632.32806	539.4
633.28766	99.2
634.31158	78.7
636.08307	141.3
637.07684	103.3
639.06171	180.5
640.15997	119.0
641.13800	21.0
642.18658	109.4
642.90283	83.2
643.55426	48.7
644.30219	38.9
646.84491	223.9
647.49280	317.1
648.34497	837.8
649.37836	349.5
650.29700	91.9
651.54242	84.3
652.57410	52.3
653.22723	11.5
654.23193	17.4
655.52264	52.3
656.41193	223.2
657.25677	144.6
658.03638	7.0
659.09454	220.1
659.96429	135.8
661.23651	445.6
662.02399	153.4
663.64215	48.3
664.50037	67.0
665.37518	117.5
666.88165	470.2
667.84161	90.3
669.18567	52.0
670.28973	94.5
671.30035	43.0
672.28070	58.0
673.18341	266.9
674.19769	895.3
676.04303	860.5
676.79681	113.4
677.57477	12.6
678.19843	100.4
679.80524	126.8
680.93243	185.5
682.66083	657.1
683.43915	173.4
684.52643	328.7
685.29120	145.4
686.22144	75.4
687.18768	315.9
688.29773	153.4
689.39374	44.6
690.19159	268.2
691.55511	917.6
692.72418	207.8
693.50769	160.5
694.20709	10.2
694.88922	41.8
696.59552	99.9
697.83447	219.6
698.51849	75.0
699.20862	236.6
700.23383	283.8
701.35565	394.8
702.20038	257.0
703.03693	447.5
703.85175	6.6
704.51428	220.0
705.74310	362.0
706.38977	68.1
707.61798	286.3
708.73071	299.8
710.09027	513.0
710.92242	112.5
712.11908	101.3
713.05670	183.4
713.77820	49.5
714.54523	107.5
715.56982	358.7
716.81842	123.9
717.76416	171.0
718.42743	350.7
719.26221	935.7
720.17987	609.6
721.49658	444.4
722.58246	742.6
723.23694	256.9
723.87134	102.1
724.97211	585.3
725.77673	340.7
726.62372	81.2
727.70367	718.8
728.38153	79.2
729.18011	136.0
731.11334	9767.1	[M+2H] (2+)-H2O-P, [M+2H] (2+)-NH3-P
732.02808	3325.0
733.37543	259.4
734.09393	5.5
734.73431	64.1
736.40332	1788.9
737.44019	335.8
738.54706	461.0
739.43073	5580.8
740.12518	56869.7	[M+2H] (2+)-P
741.00012	13132.4
741.97504	279.1
742.73944	490.1
744.45721	431.5
745.45233	340.2
746.39569	352.0
747.17102	124.5
747.88531	377.3
748.76233	450.5
749.48492	240.1
750.57709	759.0
751.43475	1478.5
752.23114	170.9
753.07904	112.9
753.76617	306.0
754.70270	102.1
755.53534	688.7
756.45905	1192.7
757.38177	830.1
758.19269	256.6
759.15375	660.4
760.28699	688.2
761.29254	256.1
762.41522	227.5
763.24701	537.7
764.11090	1175.7
765.08508	390.4
765.99658	322.4
767.16675	321.4
768.37695	341.1
769.28552	357.9
770.62744	1795.6
771.64111	2248.7
773.18182	715.7
774.24860	239.6
775.44415	310.5
776.65118	821.6
777.98676	893.7
779.62885	5906.3	[M+2H] (2+)-H2O, [M+2H] (2+)-NH3
780.49390	2768.7
781.44556	56.0
782.07831	30.8
795.37976	44.6
797.25861	236.6
798.37543	71.9
800.25916	19.1
801.35211	45.6
803.65265	22.2
806.49054	30.8
810.38116	7.6
811.03351	21.7
813.15240	167.3
814.30829	167.0
815.39862	37.7
816.40997	29.7
817.27350	14.3
818.96564	67.6
820.13507	331.7
821.18530	24.5
822.76294	250.7
824.26123	414.2
825.49872	67.4
826.32568	835.6
827.07257	89.7
827.82898	150.0
828.76154	47.6
829.50238	177.5
831.22076	718.7
832.37555	1786.3
833.48865	540.7
834.50140	99.3
835.45593	28.4
838.52478	18.8
840.45435	325.9
841.40082	129.3
842.28680	105.9
843.48853	172.6
844.57294	419.0
845.43469	74.1
846.30603	171.7
847.62689	206.4
848.48175	34.8
849.24243	176.8
852.02600	529.2
852.91711	385.4
853.93243	103.3
855.33472	24.9
856.17969	67.0
857.30457	78.8
858.35297	323.0
859.17108	103.7
860.05920	160.4
861.05981	46.1
861.98578	30.8
862.68494	62.4
864.10052	23.6
865.90747	10.5
869.15387	19.2
869.93524	9.5
872.10352	130.9
876.38098	34.0
879.69910	849.7
880.62115	149.3
881.37091	120.9
882.04626	234.5
882.93311	7.6
884.68738	89.2
885.99408	124.6
887.62122	195.4
888.55084	236.9
889.36725	120.5
890.41357	28.1
891.02338	692.1
892.21313	61.9
893.59906	121.3
894.65875	281.3
895.45746	147.4
897.50385	81.6
899.05389	22.9
900.35522	42.8
901.52509	211.1
902.46631	59.9
903.90741	205.1
904.66797	94.2
906.29199	111.3
909.15527	9.5
910.37329	85.4
911.65552	317.5
912.38861	25.4
914.42572	10.5
916.85010	139.5
918.92041	528.2
919.74054	12.1
922.26221	212.4
924.99872	71.1
926.26910	411.9
927.04517	299.6
928.13678	124.3
929.30865	785.7
930.41534	545.9
931.32910	180.4
932.53925	41.0
933.71735	57.0
934.34393	22.4
935.61499	258.2
936.80396	23.8
937.97418	18.2
940.56561	167.9
941.29706	24.7
942.62018	179.2
943.57965	163.0
944.70026	502.8
945.41180	208.6
946.44000	134.1
947.39575	116.0
949.64569	15.5
950.37616	12.4
952.55804	421.7
953.28247	33.0
955.33130	367.5
956.21381	99.1
957.33252	28.7
958.48566	15.9
959.41406	57.4
960.46246	941.8
961.36890	508.2
962.57251	190.9
966.39349	20.9
969.17218	73.0
970.25488	57.5
971.10236	29.5
972.48462	38.9
974.19891	47.4
975.50439	22.9
976.43842	176.5
977.53979	26.7
978.15845	9.5
979.59418	24.9
980.68085	73.8
981.37238	35.3
983.16547	22.0
984.60858	75.0
986.67358	38.5
987.47296	345.4
988.32953	191.5
989.62994	98.2
992.07416	63.6
997.49847	74.5
999.22003	87.4
1000.34741	54.3
1002.55304	104.1
1003.32196	73.0
1004.62994	314.5
1006.51776	374.9
1007.25781	58.6
1008.93549	66.8
1009.72485	49.2
1010.63501	47.5
1012.75287	56.5
1013.92725	85.9
1015.26312	114.8
1016.52679	109.4
1021.82587	57.8
1025.15344	36.8
1025.97839	41.7
1028.43774	106.9
1029.20251	427.7
1030.51318	251.6
1031.59119	279.8
1032.40662	92.0
1034.56042	153.7
1036.74500	160.7
1038.47058	11.5
1041.44702	54.4
1042.17651	69.7
1042.96533	71.0
1044.50452	56.0
1045.44543	35.1
1046.11511	21.7
1046.72510	73.9
1047.48865	44.6
1049.34326	18.2
1050.07104	41.7
1050.70801	50.4
1052.61389	140.0
1054.05591	205.9
1056.05859	157.7
1056.96338	130.7
1058.28540	792.8
1059.30518	506.3
1060.35376	366.2
1061.28271	144.9
1062.09644	67.5
1063.43396	120.4
1072.59766	110.6
1073.40747	220.6
1074.51489	160.7
1075.23535	96.2
1076.03979	209.2
1077.39331	17.2
1079.88489	229.9
1080.70056	291.7
1081.71118	209.2
1082.38391	79.4
1083.51721	387.9
1084.82336	50.6
1088.56079	16.3
1089.54028	354.9
1090.40308	66.2
1091.58826	65.2
1092.55957	46.1
1096.90002	73.3
1097.96814	43.6
1099.71021	110.0
1100.40967	19.9
1103.82080	77.0
1104.42224	77.9
1105.32178	33.7
1106.72290	171.8
1107.46631	35.5
1108.36987	75.9
1110.48291	22.2
1111.91101	37.2
1112.80884	64.3
1115.48181	27.0
1116.39258	86.2
1117.64087	251.5
1118.44702	40.9
1120.78503	199.1
1122.07385	47.9
1123.38354	1244.9
1124.50781	540.1
1125.45508	148.5
1126.43042	124.9
1127.54675	244.7
1128.44214	8.6
1129.56641	24.3
1130.29614	14.3
1134.99072	65.4
1136.35815	10.5
1138.16968	74.8
1140.28271	267.4
1141.44153	49.2
1148.06104	38.1
1149.76318	43.7
1151.30322	12.6
1152.65320	74.4
1153.29272	103.2
1156.54456	259.2
1157.33887	76.5
1158.06787	12.3
1159.13586	38.8
1162.58740	17.2
1165.12354	43.0
1170.42822	84.3
1171.35522	646.2
1172.32605	350.8
1173.00122	101.5
1174.27844	328.9
1175.31653	65.8
1176.24194	165.3
1177.51318	73.5
1179.55981	21.0
1180.47070	36.3
1181.88037	86.2
1185.66211	50.9
1186.62451	100.6
1188.26550	130.3
1189.12048	38.0
1190.21362	48.4
1192.42920	225.3
1193.58167	131.8
1194.51416	23.4
1195.31970	105.8
1196.39990	99.0
1197.21802	102.3
1199.44971	21.7
1200.08667	59.0
1201.41895	33.5
1204.24707	73.0
1206.25610	23.9
1208.13977	69.2
1209.46863	7.6
1210.39050	206.9
1211.25488	172.1
1212.22534	54.1
1218.61182	50.4
1219.37781	85.0
1220.65161	32.5
1222.73462	25.5
1227.37109	88.4
1229.84229	31.2
1234.42175	35.4
1237.23743	120.6
1238.39087	107.5
1244.62927	70.4
1245.31116	164.5
1246.36267	216.2
1247.20581	63.9
1249.31262	366.2
1250.33887	203.8
1251.36963	79.5
1252.37927	8.5
1253.49182	88.7
1254.39404	137.9
1255.49768	219.9
1257.28418	77.9
1262.32104	65.7
1266.66895	39.2
1272.34460	253.1
1273.28015	356.7
1274.62805	203.8
1283.90332	30.2
1286.27893	14.0
1287.88525	56.5
1290.62048	104.5
1291.49158	175.2
1297.09875	51.5
1298.51453	16.9
1299.54358	81.5
1300.46204	36.9
1301.24426	90.1
1307.92676	54.9
1309.64026	35.8
1310.82666	13.3
1313.41956	23.9
1314.35291	45.8
1315.40771	237.2
1318.25183	17.2
1319.50232	44.6
1325.15149	173.9
1326.36438	82.4
1329.34143	43.6
1332.45435	176.7
1333.33374	301.2
1334.72339	83.4
1335.70752	47.5
1337.44641	35.2
1342.71655	83.1
1343.31921	79.7
1344.43591	257.0
1347.37634	685.9
1348.31042	203.8
1349.39917	193.7
1350.17859	901.1
1351.41431	644.2
1352.40625	200.2
1353.02087	71.7
1356.19800	26.8
1360.35266	77.3
1361.49878	68.9
1362.78833	24.8
1367.18604	16.0
1378.44849	119.3
1379.55994	74.6
1382.18555	11.5
1390.05933	28.7
1391.65747	21.1
1395.50427	48.5
1398.30225	19.7
1401.27649	77.7
1402.49719	73.2
1403.89941	84.6
1411.27673	42.7
1412.40820	77.2
1415.32019	36.7
1416.50366	6.7
1424.37659	40.8
1428.55457	21.1
1430.45715	295.6
1431.41589	87.5
1432.37268	63.8
1434.18054	32.3
1438.55090	16.1
1445.56409	20.2
1448.44080	488.5
1449.22400	173.2
1450.48010	51.4
1451.48694	14.6
1458.33203	49.8
1459.57458	29.1
1464.21838	11.4
1467.13416	30.2
1482.31287	62.1
1506.72729	33.8
1572.36975	65.7
1578.39319	110.6
1582.27307	8.6
