# Supplementary material for: Phosphoproteomic Analysis of Platelets Activated by Pro-Thrombotic Oxidized Phospholipids and Thrombin
Source: PLoS One. 2014 Jan 6;9(1):e84488. doi: 10.1371/journal.pone.0084488 (PMC3882224; doi:10.1371/journal.pone.0084488)
Supplement: Annotated Spectra S3 — (ZIP) [file pone.0084488.s006.zip › KTGSYGALAEITASK_-11_2_70725.txt]

m/z	i	matches
228.14545	18.0
230.25578	23.4
231.08754	35.0
234.18524	51.3
242.23624	21.1
244.02663	80.7
246.30969	15.9
246.98328	39.0
248.16464	56.3
249.53893	12.8
251.19475	23.0
253.34251	21.2
258.26181	25.4
259.51151	44.6
260.22934	92.2
263.29181	38.8
269.12900	58.6
270.42365	39.2
277.25500	31.9
280.25977	17.0
281.38019	86.8
284.11765	89.9
286.13367	43.0
287.37518	15.6
288.18811	104.8
289.96179	64.0
294.09070	18.0
297.14389	8.6
299.05231	35.8
303.13153	423.5
304.41290	198.3
305.37076	313.6
306.15967	46.7
311.40997	39.4
312.12207	185.1
313.27936	50.3
314.28595	44.7
321.27325	35.6
328.14856	43.3
330.78455	120.6
335.52527	74.2
338.17029	48.6
341.14423	50.2
344.10889	35.7
351.20459	13.6
353.42780	75.6
354.24487	59.2
356.20514	466.9
357.26431	53.3
366.53705	61.9
368.36072	104.3
370.10211	45.1
372.35779	41.9
373.11652	23.0
375.97046	10.6
385.48322	40.0
386.22571	62.8
387.41089	28.7
388.16064	30.8
391.26544	77.0
398.21747	55.8
398.99884	18.1
400.62054	145.8
401.68439	49.9
404.38519	45.4
405.72620	191.3
406.43701	652.1
407.33313	185.8
408.14032	31.6
409.93585	92.2
411.50885	22.2
412.90552	16.9
416.26257	31.7
418.33057	385.7
419.47760	76.1
420.52789	139.0
424.22345	162.9
426.14899	88.4
427.30713	51.6
431.98645	70.1
434.29291	232.9
437.33264	18.3
438.27100	124.4
439.45801	26.1
442.22656	62.5
443.16528	20.0
444.39264	23.3
446.33643	71.3
447.81055	109.2
448.55182	46.5
449.36359	52.4
450.55786	85.9
451.46588	60.8
452.38513	252.9
454.14545	64.1
455.16418	18.0
456.21283	75.5
457.21075	104.4
458.41400	222.3
459.20215	19.4
459.82831	64.9
463.87781	10.6
465.12543	15.9
466.85400	40.5
468.31866	21.3
470.40613	46.4
471.77991	75.3
473.17621	98.4
473.85291	39.0
474.50568	30.6
475.40289	17.2
476.43976	165.9
477.57635	13.1
478.85571	118.9
482.50574	76.5
483.18091	78.7
484.70886	26.1
487.62927	202.6
488.45746	61.8
489.22418	41.9
490.03613	12.8
490.65039	46.9
491.28699	23.0
493.25439	42.3
494.07556	19.3
495.22375	54.7
497.32483	78.4
498.65436	86.2
501.51831	244.0
502.30585	21.3
502.98810	15.1
505.27051	59.1
506.49426	20.2
507.16241	14.8
508.11859	40.8
508.92010	94.5
510.50580	44.5
512.23706	38.4
516.41150	50.5
517.40369	77.1
518.81421	302.8
519.43329	761.1
520.37115	139.6
524.46667	30.3
526.51392	29.6
528.37360	30.3
529.33997	86.9
531.42719	123.1
533.32666	14.9
534.44281	50.3
535.41095	141.1
536.12170	45.0
537.23590	318.5
537.89783	63.1
539.15558	48.3
540.09277	122.5
540.98743	222.4
543.40289	77.9
544.60370	208.1
545.62164	12.8
547.54724	111.6
548.46173	133.0
550.46332	220.1
551.89978	111.2
554.36407	33.5
555.12164	67.1
556.72632	28.5
557.60577	51.0
558.21924	37.7
558.98010	59.0
559.61127	92.1
562.84247	83.0
567.41034	19.0
568.28119	89.4
569.26910	33.5
571.71704	59.2
572.37555	117.6
572.97620	95.0
573.93243	61.8
576.40460	207.8
577.49957	39.8
578.24249	17.1
579.14844	19.1
580.46014	18.8
586.09497	642.4
587.25702	78.6
588.32227	1097.5
589.40704	429.0
590.23090	46.2
591.41827	25.5
594.03674	18.0
595.37848	238.8
596.27911	77.7
596.90076	82.6
598.28094	46.0
599.18658	71.3
600.20465	86.6
604.30499	295.5
605.04694	59.6
605.82446	11.7
607.44879	341.1
608.72217	80.0
609.83972	117.9
610.46381	87.2
611.39618	10.7
613.14508	186.4
614.41199	108.5
615.10101	7.7
617.18048	182.9
618.75360	113.5
619.46539	110.1
620.80261	51.5
623.40057	140.7
625.27911	56.5
626.39203	77.3
627.52692	65.4
628.26105	50.5
629.77789	379.9
630.45624	410.4
631.46997	691.1
632.40277	261.9
633.01251	5.1
634.56433	19.0
636.12347	34.5
637.38196	39.0
639.23883	41.5
640.48468	16.1
643.25421	22.5
644.33685	108.9
645.35126	32.5
647.28070	436.2
648.28326	658.4
649.77795	504.2
651.38995	218.9
652.75763	192.1
654.08832	244.1
654.70074	19.9
655.40472	77.8
656.38568	586.5
657.44440	130.7
658.16217	77.4
659.45215	198.7
660.76074	242.5
661.59680	135.6
664.24518	233.4
665.65228	240.3
666.80212	260.6
667.65881	48.9
668.57208	99.0
670.10693	73.5
671.79327	172.8
672.98749	283.9
674.03522	493.4
674.69128	51.4
675.60706	174.2
676.36890	491.4
678.33075	99.1
680.37280	150.2
681.59100	324.8
682.49805	581.1
683.31964	94.8
683.92444	51.6
685.20068	225.2
685.98083	74.4
687.11951	239.2
688.11206	178.6
689.23956	13.8
690.54755	98.5
691.55182	1210.8
692.30133	141.4
693.60901	36.6
695.66840	117.0
696.54755	309.6
697.66357	114.4
698.81641	352.2
699.55548	397.0
700.52692	532.1
701.37482	368.8
702.76837	200.5
703.57172	252.4
704.41193	11.3
705.77545	16.7
706.53906	120.5
707.50311	348.1
709.00092	240.9
710.09039	73.8
711.01349	167.2
712.36139	18.8
714.34796	702.1
715.09076	491.9
715.81488	183.3
716.41699	81.9
717.09021	411.3
718.31183	259.2
719.46539	760.4
720.39563	677.1
721.20520	295.0
722.13385	460.9
723.05157	631.1
724.24127	247.4
725.16876	443.9
726.04083	202.5
727.31232	381.6
728.27173	229.9
729.56354	252.9
730.71210	2564.1
731.44043	6259.7	[M+2H] (2+)-H2O-P, [M+2H] (2+)-NH3-P
732.45758	325.7
733.80090	273.3
735.06378	331.9
736.45117	937.2
737.17865	11.8
739.78137	34915.5	[M+2H] (2+)-P
740.53113	23547.9
741.99988	791.9
743.54553	568.1
744.37463	806.5
745.30780	606.2
746.30713	312.9
747.49945	26.6
749.15540	1122.7
750.34259	783.9
751.10175	129.3
752.17017	218.5
752.93097	73.5
754.04846	57.5
755.08759	1801.6
756.30133	1219.1
757.06561	979.3
758.20703	542.2
759.06140	116.0
760.20135	706.2
761.47406	503.0
762.33929	547.9
763.17255	768.6
764.09381	716.1
764.97583	588.1
765.99902	264.7
767.30865	506.6
768.04419	226.6
770.48596	1618.1
771.48395	2385.9	[M+2H] (2+)-NH3-H2O
772.70398	272.2
773.39813	77.8
774.43561	513.2
775.48541	366.5
776.43671	1632.8
777.03827	56.2
778.65521	490.0
779.62347	2119.7	[M+2H] (2+)-NH3, [M+2H] (2+)-H2O
780.42401	862.5
781.66595	106.0
794.76453	34.8
797.15143	51.4
799.50867	153.2
800.53851	98.6
801.76270	14.9
802.97162	97.6
807.79456	32.4
810.39331	65.5
811.25214	9.6
813.09357	24.3
814.00702	184.2
815.16791	170.4
816.75763	93.6
817.51025	35.8
819.53040	107.9
821.70856	107.4
822.58264	343.3
823.39838	101.4
827.94330	81.1
829.28680	62.0
831.31439	2417.7
832.08679	2930.9	y (8) (1+), b (9) (1+)-P
833.13055	906.6
833.91101	78.2
834.91791	128.6
837.57513	54.0
841.01086	291.6
841.80762	74.9
842.54730	11.3
844.06403	855.3
845.12164	173.9
845.78308	19.6
847.58008	258.7
849.23901	95.5
851.65533	304.3
858.38318	328.2
859.30682	192.4
860.18073	10.7
861.09204	132.0
862.40729	186.5
865.47833	50.9
868.26392	95.5
869.81439	162.1
871.17072	121.7
878.39471	227.7
879.23114	338.1
880.03644	694.7
880.99054	199.3
882.17426	149.6
883.37341	181.4
884.44489	55.6
886.17169	97.0
887.89056	222.1
888.55048	430.0
889.75537	118.3
891.43134	129.2
893.36041	293.3
894.42261	104.2
895.51520	94.4
896.19049	190.6
898.63501	26.4
899.55219	44.3
900.43701	98.2
903.18829	499.5
904.46100	214.2
906.44501	75.6
907.56323	14.1
909.18610	124.8
910.50562	58.7
911.32733	111.9
913.31903	164.9
916.23834	16.1
917.41034	69.3
918.55841	298.9
919.48492	90.5
921.47284	62.0
923.43060	32.5
925.24048	83.6
926.18854	274.8
927.34375	280.5
928.76050	260.9
929.49854	318.8
930.39154	493.3
931.03864	36.4
932.44409	95.1
935.15106	162.8
935.82935	402.1
937.56635	16.9
938.29443	136.2
941.55804	269.3
942.21973	138.2
943.12946	227.7
944.09857	176.3
945.31952	249.5
946.72528	58.1
950.44897	42.9
951.89435	139.7
952.76556	215.2
953.95093	22.2
955.49860	281.5
956.50195	83.7
958.31763	94.9
959.29340	88.1
960.50659	1164.4
961.45703	539.6
962.16583	75.0
963.18695	130.0
964.78320	92.4
968.65771	162.2
969.95209	228.9
971.10864	118.8
972.24609	56.4
975.25079	80.1
976.19733	111.6
977.48810	84.0
978.77069	76.3
981.17645	39.0
982.22968	117.9
983.25287	134.0
984.34521	27.6
985.67731	384.3
986.51373	195.8
987.20770	362.4
988.36981	360.2
989.37689	166.9
990.62720	41.8
993.34088	207.7
994.41888	81.8
999.03632	24.3
1001.28827	77.1
1002.44684	415.5
1003.10480	47.0
1004.44238	20.9
1006.02704	38.8
1007.88995	98.6
1008.62256	89.5
1009.52264	19.9
1011.19110	42.0
1012.20404	129.5
1013.36377	38.8
1016.14032	30.9
1017.41998	263.9
1020.60986	29.3
1021.73492	97.3
1022.81738	139.5
1024.71216	166.2
1025.32996	82.2
1027.80713	143.3
1028.68579	184.9
1029.32703	515.9
1030.04553	339.8
1031.39868	314.9
1032.37341	63.4
1033.41797	20.1
1034.66211	31.2
1037.08496	25.4
1038.08667	39.0
1040.87500	104.1
1042.41382	29.8
1046.64209	125.1
1047.36328	12.8
1049.63245	39.7
1052.93628	80.3
1056.45483	190.1
1057.16248	195.8
1058.12610	1074.9
1059.26721	348.4
1060.10022	95.4
1061.94995	106.4
1062.58484	42.3
1064.13403	70.1
1066.56299	112.0
1069.56445	21.1
1072.46436	246.7
1073.44592	221.8
1074.50488	184.9
1075.94800	96.8
1076.69324	39.8
1080.33862	759.0
1081.12903	653.4
1082.06238	100.7
1083.25232	70.6
1087.87903	22.2
1089.74109	114.0
1091.55225	187.7
1093.62695	155.6
1096.02820	209.6
1099.31543	61.3
1101.24927	118.7
1103.10156	13.9
1104.97241	76.8
1107.94238	309.4
1109.13904	66.4
1111.30103	73.8
1111.92505	64.7
1112.89880	107.5
1116.77820	141.9
1117.55688	16.0
1118.44434	46.5
1119.20898	40.0
1120.76599	68.2
1122.09045	48.9
1123.36035	1169.3
1124.48645	604.3
1125.43335	159.3
1127.18628	140.7
1131.26123	49.3
1132.03552	35.6
1135.23657	35.9
1136.91187	180.6
1139.84949	252.1
1141.17725	78.5
1142.72632	78.6
1143.37231	10.7
1144.36914	82.3
1147.30408	25.5
1151.21997	74.1
1153.70081	166.3
1154.53748	142.4
1155.22668	27.9
1156.06226	159.8
1157.24121	423.0
1158.17493	35.9
1158.94727	26.2
1159.69568	13.6
1160.56445	137.5
1162.33691	73.9
1166.56641	23.6
1167.41467	168.7
1169.07263	69.3
1170.70325	332.3
1171.48450	380.0
1172.27173	230.9
1174.49390	89.3
1175.51709	167.7
1176.50220	178.9
1183.58606	29.6
1185.44531	45.0
1187.18298	167.0
1189.34119	49.3
1191.72815	327.4
1192.57251	264.6
1193.35107	87.6
1196.66223	60.5
1200.51392	22.0
1202.41089	41.9
1203.34277	33.6
1204.00964	14.9
1209.27173	28.4
1210.56274	197.1
1211.71741	27.3
1217.30798	131.1
1217.91333	31.7
1219.54041	137.2
1227.55542	78.5
1228.33398	28.5
1229.34680	70.3
1230.64771	20.2
1232.96960	32.4
1236.10840	91.1
1239.35046	74.4
1242.60095	56.7
1243.64246	21.2
1245.28345	231.7
1246.21912	156.3
1247.34998	104.8
1249.41223	363.2
1250.44971	436.1
1251.39221	52.3
1252.71924	26.4
1254.45935	475.2
1255.37634	77.3
1261.11340	71.5
1267.37634	79.5
1269.04431	50.7
1270.50867	81.8
1272.22913	253.3
1273.45776	169.0
1274.67883	26.2
1281.40381	40.3
1288.28333	19.9
1289.03186	35.7
1290.59521	166.4
1291.37402	13.4
1298.46692	67.0
1299.09668	57.6
1303.13379	162.0
1305.32837	49.6
1306.36426	41.9
1308.32959	145.1
1312.61768	52.4
1313.62109	38.7
1315.69043	101.3
1325.42041	112.8
1326.75635	29.6
1327.54016	26.4
1330.46252	56.5
1332.34241	243.9
1333.57874	126.9
1335.12317	60.8
1336.71008	11.7
1341.34802	39.9
1342.13110	69.0
1343.51257	298.6
1344.38464	144.1
1345.43127	72.6
1347.11157	408.8
1348.11072	168.5
1350.39783	603.0
1351.44385	434.7
1352.57239	75.1
1353.90149	9.6
1359.36682	65.2
1361.38342	141.7
1365.91541	19.1
1369.45679	72.5
1370.60535	21.0
1377.64050	83.2
1382.42737	29.4
1383.53589	12.8
1393.35144	17.0
1394.39758	23.7
1395.17700	12.6
1396.42920	46.2
1399.34900	23.1
1401.41760	43.2
1411.25330	32.7
1412.09692	134.1
1413.32739	125.8
1413.93738	91.2
1421.70032	37.8
1423.84082	28.3
1426.67358	40.7
1427.76611	80.0
1428.36707	123.9
1430.25623	334.3
1431.17676	377.6
1438.28662	43.2
1439.77454	42.1
1441.27185	16.8
1446.65344	12.8
1447.49963	61.8
1448.53088	458.2
1449.66223	322.4
1455.47986	27.8
1458.47180	16.8
1459.40906	29.6
1463.52869	38.9
1475.43848	36.8
1482.60779	19.1
1510.52942	57.9
1586.34204	36.7
