# Supplementary material for: Phosphoproteomic Analysis of Platelets Activated by Pro-Thrombotic Oxidized Phospholipids and Thrombin
Source: PLoS One. 2014 Jan 6;9(1):e84488. doi: 10.1371/journal.pone.0084488 (PMC3882224; doi:10.1371/journal.pone.0084488)
Supplement: Annotated Spectra S3 — (ZIP) [file pone.0084488.s006.zip › KTGSYGALAEITASK_-14_2_103937.txt]

m/z	i	matches
230.32881	216.8
234.15271	467.5
236.36171	40.5
239.18768	145.2
242.12512	81.8
244.27197	42.7
245.19910	176.3
251.20120	71.1
252.23352	48.9
258.45770	32.0
259.40445	89.3
260.49432	212.0
262.18707	211.1
266.90326	96.4
269.10083	107.3
274.04474	32.2
276.20056	81.9
277.26416	121.0
280.99686	83.0
282.12408	23.9
285.15494	32.3
286.37286	67.3
287.29068	279.2
288.47690	157.6
289.43094	161.7
293.22870	259.5
294.82587	34.4
298.25052	139.8
300.00082	87.7
302.42493	182.2
303.25229	1188.7
305.06738	1423.4
307.96161	92.3
312.42853	481.4
313.10388	138.4
315.21112	28.0
319.26263	55.2
320.36511	128.6
327.30551	55.1
330.17612	46.9
331.36261	121.6
332.23209	235.6
338.22589	523.8
338.98911	51.8
340.35065	269.3
345.27521	64.3
346.18793	30.2
347.55237	65.2
355.23734	109.8
356.23993	1366.8
357.16864	44.3
361.13354	202.2
362.12372	168.4
366.56354	155.9
370.05249	81.8
370.88623	82.2
373.32428	156.8
377.52997	450.3
380.21771	48.5
381.31750	171.5
383.52155	23.9
384.30072	172.7
385.08740	70.3
387.15906	24.2
388.29767	50.6
390.02332	260.2
391.35944	301.4
392.20520	61.1
395.22461	143.2
396.08636	174.2
397.16705	352.0
399.17444	234.0
400.25830	53.3
401.22668	303.9
402.06042	222.1
403.09094	34.4
405.39990	249.3
406.25214	2409.5
407.06958	279.0
409.21143	91.5
417.78223	438.5
418.42969	1329.2
419.29901	50.6
420.23035	36.4
424.04877	42.2
425.15961	81.0
427.19330	256.4
428.02594	127.8
428.90540	55.7
434.22528	61.4
435.24652	81.2
436.21344	76.9
437.35809	65.3
440.15808	70.5
441.24432	30.2
442.14844	292.4
442.95215	36.1
444.18848	76.4
445.39740	46.8
448.08923	207.6
449.30420	95.5
452.19934	92.4
453.11353	202.6
454.37695	145.7
455.96448	90.1
458.43707	396.7
460.17554	82.2
462.32941	34.9
463.64594	161.7
465.31360	32.2
466.08820	84.2
472.25983	314.4
473.18457	391.2
474.22577	172.8
475.23175	205.7
475.94165	128.7
478.19775	46.8
479.35547	59.3
480.83130	427.2
481.79797	186.6
483.45990	152.6
485.30304	109.5
486.04388	67.2
487.10181	97.3
488.35236	270.0
490.12665	299.7
491.37054	331.8
494.33990	133.7
497.40607	146.4
498.09344	28.1
499.34344	57.3
500.61371	590.7
501.47400	571.4
502.48730	77.7
505.38574	151.6
507.48395	50.6
509.29358	32.2
510.29852	110.5
511.25787	78.7
512.73975	104.2
514.43329	95.6
517.41943	632.8
518.16791	315.8
519.37372	3319.9
520.42792	1050.6
521.67932	172.3
523.39606	160.6
525.42004	80.1
526.54352	36.0
527.66498	497.3
528.47437	144.4
529.27777	259.1
530.87616	366.2
535.57916	38.8
536.45874	170.8
537.39209	896.7
538.37958	134.0
541.43878	26.0
542.13141	67.2
543.58765	130.2
544.35620	101.9
546.40112	233.5
547.29987	363.5
548.39282	157.4
549.64935	43.0
552.29913	225.3
553.45453	137.3
554.36615	106.9
555.22290	162.6
556.50415	80.8
557.19147	86.3
558.12164	135.8
560.45978	166.1
564.35748	57.2
566.38605	115.9
567.30975	142.2
568.42084	379.3
569.86200	418.3
571.56274	314.8
572.48083	59.3
573.35004	151.1
574.37610	344.9
576.26611	1015.1
577.03705	567.3
578.66315	347.5
580.25726	91.0
582.17621	32.3
584.20758	59.0
585.45392	970.7
586.22455	1700.0
587.15997	352.3
588.35748	1241.1
589.43939	578.6
590.27472	149.4
591.73010	82.5
592.50836	161.9
593.47968	85.8
594.54230	36.0
595.30328	175.5
595.92004	368.6
597.04425	663.8
597.99054	250.0
599.12762	102.6
600.51563	213.6
602.30609	252.5
603.31421	212.2
604.49304	670.8
605.22357	228.6
606.12433	109.7
607.19415	19.7
608.35089	28.1
609.50879	405.8
610.46490	110.9
611.62042	52.8
612.99805	305.7
614.36127	895.8
615.46033	153.8
616.55585	42.6
617.55829	487.5
619.08844	448.9
621.48065	600.3
622.35120	71.9
623.38470	196.5
624.45172	274.5
625.42639	159.3
628.72906	557.7
629.79254	609.7
630.44586	913.3
631.33783	2255.4
632.41138	792.3
633.29132	493.1
634.41144	74.3
635.59222	302.1
636.47620	69.6
637.43524	450.0
639.10999	529.8
640.32928	153.4
641.04266	265.0
643.26208	389.9
645.31268	616.3
646.00232	384.4
647.33588	1219.5
648.46558	2216.3
649.38568	442.2
650.32062	77.2
652.09619	214.8
652.85846	90.3
655.16852	87.4
656.29083	210.7
657.45789	409.4
658.25586	362.3
659.24969	431.3
660.11432	138.9
661.41486	227.6
662.37488	283.4
663.38409	405.9
664.43768	108.6
665.35773	512.9
666.15479	541.3
666.89026	504.8
667.65961	824.5
668.27814	163.6
670.30200	287.7
671.49402	348.5
672.30927	470.2
673.38361	623.6
674.29266	471.2
675.14484	211.6
675.79669	1801.2
676.45160	683.8
677.46405	199.4
680.26434	202.2
681.16559	1333.1
682.27979	807.0
683.10919	335.0
684.33502	336.8
685.23419	305.2
686.40198	272.2
687.61908	938.7
688.51776	169.8
689.56860	263.6
690.48981	278.2
692.58527	99.8
693.77600	137.7
696.31165	1272.5
697.37946	443.3
698.40240	664.5
699.03802	423.6
700.41205	2017.8
701.44696	755.8
702.41455	606.8
703.26154	374.6
704.13049	169.1
705.03424	169.0
706.64526	304.3
708.13672	1310.4
709.40594	478.3
710.14508	364.2
711.08063	456.7
712.60590	194.0
713.38330	250.1
714.36932	307.7
715.40570	642.6
716.37238	1450.1
717.27960	581.8
718.26733	405.6
719.27032	2085.3
720.39996	1142.5
721.76636	835.4
722.83820	546.9
723.95197	273.1
725.33917	955.5
726.31293	578.3
727.63959	1567.5
728.46179	390.2
729.68890	1023.7
730.91223	10155.6
731.59039	13969.8	[M+2H] (2+)-H2O-P, [M+2H] (2+)-NH3-P
732.68164	574.0
733.39722	540.1
734.62006	424.3
736.51984	1783.2
737.26556	464.9
738.31989	2081.0
739.90686	76156.8	[M+2H] (2+)-P
740.52106	63895.3
741.88800	2401.2
743.48529	926.6
745.24139	2509.7
746.42938	1265.2
747.70551	588.7
749.29730	1836.6
750.46173	1328.3
751.20917	273.5
751.82239	98.4
752.52594	331.6
753.23364	682.8
753.96887	1042.7
754.76453	2481.5
755.51556	1090.1
756.63062	2786.5
757.65234	998.1
758.57135	446.0
759.44586	282.8
760.35474	2362.3
761.18323	1150.7
762.30499	2033.4
763.26215	2360.6
764.31091	678.7
765.27979	936.2
766.65521	642.2
767.45166	511.1
768.33191	38.5
769.78583	1074.7
770.90765	5244.8	[M+2H] (2+)-NH3-H2O
771.77515	1887.4
772.88788	1301.9
773.94562	1069.5
775.65912	3805.1
776.66919	1226.2
778.37811	2460.0
779.73853	6281.2	[M+2H] (2+)-H2O, [M+2H] (2+)-NH3
780.46088	2123.4
783.27460	79.9
794.08954	15.6
794.93848	165.4
798.32837	36.5
800.60950	221.6
802.07227	136.3
803.44397	356.7
808.38434	93.6
809.43896	293.8
812.19659	357.9
813.19586	1175.1
814.51501	425.7
818.18011	115.3
819.40997	1686.1
822.33356	650.8
823.20557	424.5
824.47284	193.8
826.68579	330.8
828.44421	150.9
829.22223	351.5
831.24701	8006.8	b (9) (1+)-P
832.25793	5782.2	y (8) (1+)
833.49622	1305.3
834.61139	127.5
835.30951	389.0
835.97552	385.6
837.89868	146.4
839.37555	269.2
840.58368	201.0
841.26477	299.5
842.18390	55.2
843.15704	204.6
844.19818	726.2
844.84528	1454.6
845.53729	502.9
846.70428	299.0
848.16132	77.7
849.84998	348.8
852.07208	3204.6
854.74884	132.2
855.60950	385.4
856.47125	1361.5
857.09698	102.5
858.23132	2139.1
859.41266	194.9
860.39813	141.4
861.59247	532.5
862.58740	683.2
863.25848	80.2
866.62225	44.4
868.42151	565.8
869.70172	235.3
871.93182	118.7
873.40656	124.4
874.01373	53.1
875.40552	349.0
876.45972	142.3
877.28265	253.6
878.49603	281.4
879.65997	1268.2
880.53986	1477.5
881.61322	164.5
883.46021	448.1
886.00067	1778.5
887.83600	1167.3
889.01788	1298.0
890.13654	53.0
890.74536	62.2
893.43951	1720.8
894.61768	554.1
895.79071	48.8
898.57098	68.4
900.15631	236.5
901.26959	325.9
903.38525	422.2
904.40948	598.7
906.30316	193.8
907.57007	77.7
909.32446	72.6
910.93506	312.8
911.75293	61.4
912.73920	302.3
914.64679	61.8
916.06592	71.9
918.64667	3482.6
919.39917	143.1
923.51050	111.9
924.39307	155.0
925.17169	93.1
926.28839	581.1
927.38385	784.3
928.16693	305.1
929.26733	1270.7
930.26514	314.2
930.92255	117.7
931.80035	101.2
935.50903	207.4
936.91071	174.3
941.34674	21.8
942.62531	985.1
943.39825	752.6
944.61981	943.5
945.75726	303.1
946.47162	236.3
947.58423	55.2
948.59546	163.5
951.43207	1951.7
952.11353	1127.5
952.78485	146.0
954.20538	129.6
955.44330	362.4
956.48712	389.7
958.22369	228.8
959.02435	157.0
960.36066	4305.6	b (10) (1+)-P, y (10) (1+)
961.38696	2122.6
962.49854	560.0
963.84967	146.2
964.50726	143.5
967.24066	119.8
969.44757	189.2
971.55536	69.7
972.43341	88.3
973.47906	65.6
974.43451	419.7
975.54840	373.8
977.43402	79.9
978.55109	338.9
980.36884	253.6
981.31934	96.0
984.21631	23.8
987.16309	779.2
988.18921	515.7
988.88885	1166.9
989.64600	133.1
991.71246	423.7
993.61371	200.6
994.39752	233.4
995.39764	181.5
996.38135	101.4
999.03131	112.6
1000.90314	57.0
1001.58075	94.1
1002.43805	80.0
1004.16968	346.0
1005.34393	84.4
1006.52368	200.2
1009.73724	327.4
1011.96875	215.0
1013.40973	54.3
1016.79413	263.6
1017.47845	33.7
1019.27960	383.4
1021.07446	49.7
1022.10565	528.0
1023.60815	126.4
1024.47388	137.6
1025.22620	159.3
1026.13379	152.6
1027.30298	92.2
1029.29175	463.2
1030.39941	188.2
1031.75732	130.7
1033.50879	118.2
1034.27478	163.3
1036.09009	94.9
1037.66284	106.3
1039.40112	409.1
1040.47205	758.8
1041.77002	360.8
1042.39502	225.4
1044.37439	416.0
1045.16223	384.6
1046.38855	322.1
1047.72668	53.5
1048.84717	192.6
1052.42859	84.4
1053.12048	82.0
1056.40649	986.1
1057.43091	1449.9
1058.29663	1249.4
1059.25317	954.8
1059.86450	46.7
1061.04858	276.7
1061.80200	278.3
1062.97705	135.4
1065.01172	199.8
1068.53882	42.6
1069.57666	47.6
1073.34851	1547.1
1074.53589	651.4
1075.30396	128.9
1076.69836	30.2
1077.84851	67.7
1078.69702	90.4
1079.72559	162.3
1080.68774	1706.4
1081.64978	659.6
1082.72754	285.2
1085.28845	79.9
1086.09290	76.1
1086.98730	28.2
1091.35156	245.8
1092.78101	94.6
1093.96436	133.9
1095.41541	51.0
1097.10864	86.3
1099.31909	38.6
1100.44177	270.8
1101.80200	19.8
1102.62646	117.1
1103.23584	179.0
1104.29980	550.9
1105.46936	135.5
1107.95068	228.5
1111.52563	32.3
1112.37341	53.1
1114.22437	70.2
1116.63110	709.8
1117.34900	115.2
1118.21143	75.5
1120.66370	112.3
1121.85339	411.7
1123.37170	3793.8
1124.57837	1580.2
1125.49890	510.1
1128.77625	102.6
1129.84204	42.7
1130.54150	50.9
1131.58728	177.8
1132.65515	60.5
1133.53540	34.3
1137.60864	134.3
1139.19702	344.2
1140.43311	288.3
1141.62244	182.0
1142.75378	135.0
1146.78906	59.3
1151.58130	84.8
1152.51978	38.5
1153.85693	371.1
1155.21680	116.9
1156.36890	1388.0
1157.26904	978.7
1157.87085	46.4
1159.41626	605.3
1160.28931	21.8
1161.06616	107.5
1164.43640	285.0
1167.09607	245.7
1169.41138	491.0
1170.13794	281.2
1171.32068	2102.0
1172.36487	875.8
1173.82813	441.9
1174.72607	744.5
1175.64160	201.2
1176.54602	313.0
1184.57568	121.3
1185.56409	489.3
1190.10437	659.1
1191.21167	609.7
1192.21838	468.7
1193.55566	404.5
1194.48145	36.9
1195.62964	45.8
1196.60474	48.7
1199.31921	26.8
1200.58154	49.4
1203.61963	32.3
1204.83582	151.8
1205.57007	75.3
1209.81616	169.6
1210.78882	134.1
1211.87463	406.3
1217.51892	199.5
1219.96680	243.7
1220.96289	241.7
1222.18481	46.6
1227.31104	269.6
1229.30859	392.1
1231.28186	219.5
1232.59167	152.9
1235.27832	119.6
1243.18359	51.1
1245.54675	899.0
1246.47229	1036.3
1247.47522	59.8
1248.53394	188.5
1249.62830	1558.2
1250.54431	1238.4
1251.30432	72.1
1251.93103	69.4
1254.37512	312.9
1255.17737	96.5
1255.90674	75.2
1257.64050	26.4
1262.55908	32.3
1263.42615	225.6
1266.62378	146.6
1267.53210	46.6
1271.42346	501.6
1272.40649	711.9
1273.35071	522.6
1277.19580	84.2
1284.54138	95.3
1285.36743	371.2
1287.89038	216.2
1290.24670	516.2
1291.57471	226.0
1292.57910	89.8
1297.46204	69.6
1298.49365	59.9
1299.33264	76.6
1302.36365	104.9
1303.58411	78.1
1304.20813	49.1
1306.68396	26.0
1308.38684	208.4
1309.76050	53.1
1312.52136	182.4
1313.19031	39.0
1314.68005	90.4
1315.39490	28.5
1316.17712	363.0
1317.58179	84.9
1322.11121	67.4
1325.47766	111.6
1326.50708	636.6
1329.53528	612.2
1330.24207	76.5
1332.73376	838.6
1333.87439	655.8
1334.77429	111.0
1336.36743	150.9
1339.14514	45.6
1340.42383	71.9
1342.96252	425.5
1344.07263	1377.1
1344.77161	72.2
1345.86060	191.4
1347.49121	1370.0
1348.54065	783.2
1349.50940	154.7
1350.46179	2154.3
1351.44958	1497.7
1352.59509	566.5
1360.43359	287.8
1361.45422	150.0
1363.73938	131.3
1369.28052	30.2
1370.37097	26.0
1381.49915	91.6
1382.19250	48.7
1384.83093	65.6
1388.72131	74.0
1391.67542	130.0
1395.62976	96.7
1399.28235	484.0
1400.60803	38.2
1409.27600	92.5
1411.60986	115.5
1413.15125	388.2
1414.19019	48.7
1429.74390	90.3
1430.65417	1149.9
1431.59045	648.5
1432.55383	202.3
1437.23584	56.9
1439.96289	55.1
1447.89087	72.5
1448.53015	435.7
1449.62219	373.4
1450.45166	119.6
1454.31873	156.3
1459.80713	83.9
1463.63733	57.1
1482.46191	154.2
1488.16296	59.4
1533.40137	28.6
