# Supplementary material for: Phosphoproteomic Analysis of Platelets Activated by Pro-Thrombotic Oxidized Phospholipids and Thrombin
Source: PLoS One. 2014 Jan 6;9(1):e84488. doi: 10.1371/journal.pone.0084488 (PMC3882224; doi:10.1371/journal.pone.0084488)
Supplement: Annotated Spectra S3 — (ZIP) [file pone.0084488.s006.zip › KTGSYGALAEITASK_-16_2_95394.txt]

m/z	i	matches
223.27010	33.7
230.16440	376.8
231.23924	91.3
232.25748	67.7
234.20789	567.7
235.47421	227.8
236.24782	72.9
243.08261	185.0
247.16870	89.4
249.05652	231.8
251.16573	47.1
254.24203	39.5
255.20901	92.2
258.55185	255.5
259.38513	54.4
263.40433	174.8
264.29425	52.0
269.12396	63.4
272.12207	100.9
276.11063	117.6
276.84283	87.1
278.17337	35.8
285.29529	96.4
286.54117	233.3
287.35751	176.3
290.32529	16.4
291.23874	29.9
292.18604	318.6
294.19351	52.5
296.01334	28.0
297.13455	34.7
300.30927	54.0
302.41425	39.4
303.38770	764.3
304.37729	598.8
305.22827	926.1
310.36203	146.4
312.32776	454.7
313.15088	164.1
316.30453	10.8
323.31104	207.4
325.32025	67.5
326.18298	31.1
330.03610	172.6
331.26135	52.4
337.16992	73.5
338.32556	209.7
339.03699	71.2
341.18524	89.2
345.19525	163.8
347.56592	106.9
355.01175	68.5
356.35229	1246.5
357.21735	365.7
361.32117	31.8
362.53345	47.1
363.16541	46.5
369.20184	290.4
371.50922	261.3
373.00970	24.2
373.61252	65.9
375.25061	30.0
384.12939	147.5
386.24872	273.7
386.92847	35.2
388.36981	233.0
391.26031	442.7
392.62018	41.3
396.95923	113.2
399.24432	54.7
401.26514	150.6
402.13593	290.9
403.29095	168.7
403.89801	18.3
406.34161	2160.2
407.44873	467.3
413.41168	58.6
414.19232	103.5
417.45349	256.8
418.33063	943.9
419.08667	283.4
419.93408	64.1
423.55115	86.4
424.51685	168.3
427.28455	86.4
429.62787	121.1
430.91229	153.2
432.34991	37.0
434.48071	56.7
436.09668	184.2
437.30017	32.8
440.22223	95.0
440.84515	81.5
442.18860	67.3
447.04523	82.6
448.29401	193.6
449.73584	60.3
452.47211	177.2
453.25641	119.8
454.11230	217.3
455.46283	127.1
462.20795	71.0
465.22363	26.6
466.27612	119.8
467.32770	172.7
470.33264	94.7
471.19067	205.3
473.37372	184.2
474.19427	202.6
475.52075	16.5
476.32111	213.1
477.56799	64.0
481.21906	105.9
483.17529	31.1
485.14117	127.8
486.40210	77.3
489.14624	18.4
491.04883	63.6
493.12366	22.2
495.11993	193.0
497.26123	176.6
499.20605	24.1
500.05328	35.6
501.22528	430.5
502.41986	203.0
503.31714	83.4
504.87231	328.2
506.64819	126.2
510.15668	138.5
511.08545	190.9
512.22333	304.8
514.95050	169.1
517.38269	301.8
518.66388	199.1
519.36945	3799.6
520.28064	729.9
521.07642	84.2
522.34247	46.8
523.41797	83.4
524.38861	226.6
525.71350	218.5
528.04401	94.2
529.41254	184.2
530.23468	93.9
532.75507	31.1
536.48615	142.0
537.29083	216.6
537.97845	131.0
540.19141	179.3
542.78320	73.6
544.16962	135.9
545.25757	364.7
546.23566	278.7
547.24481	45.1
549.15411	146.8
552.26709	39.5
553.13300	317.6
554.39557	200.1
556.57092	165.5
557.46600	25.9
558.43964	192.1
559.08362	22.4
560.33258	39.5
562.34918	35.1
563.96021	151.5
565.42487	199.3
567.81378	646.8
568.91595	195.6
569.55487	63.5
570.21698	190.7
571.31464	68.3
573.87994	210.7
575.21600	61.5
576.45685	252.0
577.34326	88.3
578.35834	229.0
579.05328	125.8
581.28253	95.9
584.49078	91.9
585.79047	1545.5
586.72467	194.9
587.68329	1299.9
588.46161	1197.1
589.44586	754.8
590.12091	149.0
590.83978	35.2
592.02551	131.1
594.89984	22.2
597.17462	485.3
599.21552	380.0
600.58282	315.8
601.49976	215.5
602.69037	167.8
604.09613	543.7
605.27423	521.1
606.74084	96.0
610.68115	54.6
611.45331	207.9
612.52374	212.5
613.53546	103.9
614.25146	177.0
614.93390	214.3
616.21503	55.9
617.25983	266.6
617.99835	37.8
619.36859	148.3
620.99664	14.6
622.15955	86.6
623.29718	223.5
624.10529	307.6
624.97614	271.3
626.07526	112.8
627.28735	107.9
629.21844	969.0
630.43500	499.2
631.39679	1261.7
632.35754	439.0
634.22662	111.3
636.24713	342.8
637.43585	116.2
638.34576	138.2
640.17993	307.2
641.30426	225.8
642.10449	131.4
643.34576	275.1
644.59857	598.3
645.42322	119.8
647.33392	1119.2
648.30560	1961.3
649.64081	396.9
650.59393	89.1
652.86188	701.3
653.59491	193.6
654.59576	677.4
655.99957	546.9
657.08545	348.4
658.17065	1039.0
659.42560	29.4
660.74817	346.3
661.52039	302.1
663.54950	241.9
664.42181	95.7
665.37982	185.1
666.63654	990.4
667.36267	397.1
668.44543	105.6
670.50800	131.4
672.39240	374.1
673.43616	537.3
674.23260	1108.9
675.93524	3284.2
676.75720	163.8
677.94385	122.4
678.82910	146.4
679.44220	113.7
681.37958	1518.0
682.24432	501.0
683.28253	350.8
684.24103	56.7
685.64374	157.2
686.32654	39.5
687.16943	187.7
688.07050	215.9
689.15582	130.1
690.55341	172.8
691.22229	64.6
692.24603	201.3
693.34692	40.9
695.62274	566.0
696.36517	1087.9
697.33746	419.4
698.53937	562.6
699.33685	1472.1
700.31940	610.9
701.32831	384.0
702.00238	104.4
703.02032	293.3
705.85699	374.1
706.89557	232.4
708.08008	264.9
709.13055	900.9
710.09338	321.3
711.38525	119.4
712.21735	126.8
713.63208	867.2
714.61755	1419.6
715.57513	1901.0
716.50494	168.9
717.46265	190.8
718.45941	249.0
719.41412	3407.7
720.52643	1971.2
721.96478	937.1
722.88715	302.8
723.76208	129.9
725.13684	515.3
726.25568	143.4
727.48492	416.9
728.32446	220.9
729.63446	351.4
731.22424	18614.7	[M+2H] (2+)-H2O-P, [M+2H] (2+)-NH3-P
732.08588	2293.7
733.72308	742.0
734.87494	651.6
736.46112	1709.4
738.52271	879.5
740.14911	113455.7	[M+2H] (2+)-P
741.10199	13599.6
742.30524	1356.5
743.31329	772.3
745.25800	1985.8
746.38574	583.2
747.92023	99.5
749.02509	3068.1
750.66168	1635.1
751.45038	84.3
752.17499	851.7
753.16840	653.6
755.13824	1165.9
756.21326	1250.2
757.12683	252.6
758.05029	628.9
758.83667	452.4
760.28778	1320.9
761.58209	1369.9
762.57977	968.6
763.25116	1173.8
764.23273	388.4
765.32050	335.6
766.22205	329.8
767.25653	1101.3
768.42334	183.6
769.64117	1043.0
770.30219	1824.0
770.91693	2765.6
771.57611	3734.3
772.47736	359.6
773.72052	811.3
774.57642	245.1
775.57941	1211.6
776.67328	1669.3
777.49969	466.8
778.67853	2255.4
779.87000	6549.2	[M+2H] (2+)-H2O, [M+2H] (2+)-NH3
780.73389	687.1
782.13727	30.9
786.33856	87.6
794.37531	22.2
795.49115	269.5
796.38324	227.6
800.39978	340.6
801.23981	150.3
802.94843	58.6
806.00946	118.0
806.80267	227.9
808.47125	141.8
812.53192	22.2
813.45203	22.2
814.56122	260.4
815.33868	220.8
816.90411	101.8
817.64386	39.4
819.33997	765.1
820.39716	92.2
821.09857	106.6
822.26740	351.5
823.41553	620.4
824.35992	366.8
825.10980	97.7
826.39594	41.4
827.39587	20.3
829.51996	565.4
830.96527	2546.4
831.66199	10253.5	b (9) (1+)-P
832.55255	2998.0
833.31537	646.9
833.95679	26.0
834.68182	83.6
835.45599	508.5
837.49884	12.9
838.77325	542.7
839.42877	9.3
840.74261	819.3
841.67407	231.4
842.55878	237.3
843.83319	580.7
844.86115	1529.4
845.62830	202.0
848.87689	349.5
849.49780	124.8
850.43481	147.4
851.88452	2279.4
852.61475	297.6
856.65485	85.5
857.54218	199.2
858.35919	604.6
859.26752	279.4
861.40570	494.6
862.35284	148.3
864.08929	162.6
865.59198	154.1
868.16742	322.9
868.88556	19.0
869.66815	232.7
871.37836	22.1
873.22119	143.8
876.42078	81.9
879.16205	2157.4
880.19958	2783.7
881.18616	305.0
882.16345	176.2
883.16827	277.9
883.85480	304.3
885.68658	691.0
888.06885	1576.6
889.03448	745.2
889.64777	96.7
890.45905	33.7
891.30695	253.9
893.30414	1360.4
894.12164	540.6
895.47650	376.8
897.55176	101.8
900.01508	78.1
901.80219	329.8
903.32538	915.6
904.30402	55.0
906.23810	222.3
907.72943	64.3
908.36823	44.4
909.06744	105.2
911.02350	531.2
911.92633	199.6
915.76123	217.7
916.64429	277.2
918.96344	2134.1
922.26129	244.0
924.31903	79.7
926.09644	375.6
926.79816	296.6
927.48169	293.8
928.34546	140.5
929.19653	1940.5
930.23438	159.7
931.67255	177.7
933.19366	105.6
934.15179	84.8
935.26239	180.4
937.12408	125.3
938.66681	257.6
942.23975	168.7
943.29205	1211.2
944.37067	401.6
945.43060	281.4
947.04230	450.9
951.84424	722.4
953.02753	86.4
955.30988	172.7
956.13654	85.1
959.50342	322.6
960.51666	3314.4
961.54742	1381.5
962.37885	282.3
965.60284	250.7
968.13715	138.0
969.32977	212.2
970.26410	299.3
971.33716	58.6
972.36432	18.4
973.43506	119.4
975.69263	201.1
976.40033	28.0
977.33569	200.7
978.55225	80.7
979.32983	254.9
984.32709	35.1
986.10767	1027.9
987.22119	407.1
988.36694	306.8
989.40479	432.1
993.38281	36.9
994.73322	53.2
996.48199	56.7
998.37573	124.5
999.44238	22.2
1000.26801	127.9
1001.57819	269.1
1002.43219	48.7
1003.12598	342.6
1007.22168	98.8
1011.12054	124.2
1014.03912	256.2
1017.22711	52.8
1019.81299	94.4
1021.11371	204.0
1022.24634	199.9
1023.17700	99.1
1025.06848	221.0
1026.19824	65.3
1028.59668	107.6
1029.68152	68.3
1030.28479	334.4
1031.11487	210.1
1033.11987	119.3
1034.51575	186.2
1036.75293	229.5
1038.08252	161.4
1039.37646	55.8
1040.39087	305.2
1041.20654	278.4
1042.73621	160.4
1044.14136	307.7
1045.17419	341.8
1046.55273	99.7
1048.57715	130.4
1052.65112	107.5
1053.46130	147.7
1055.34253	333.3
1056.53821	723.1
1057.50647	528.2
1058.34045	1098.9
1059.54468	559.5
1060.57031	177.8
1063.85291	152.0
1065.48108	50.9
1067.30615	96.5
1068.37207	132.0
1070.54614	276.6
1071.57764	392.4
1073.29419	1622.9
1074.43225	542.8
1075.40894	271.5
1077.85840	58.6
1078.46973	33.8
1079.91138	1074.2
1080.86389	1131.6
1081.85925	603.3
1082.82129	123.6
1084.18591	223.4
1087.65271	50.6
1088.52417	382.3
1089.38306	188.4
1090.99963	353.5
1092.64575	100.8
1093.60461	181.9
1094.89795	141.9
1099.31628	266.7
1100.33740	321.6
1101.03662	46.1
1103.66858	37.0
1105.51172	144.7
1107.83618	90.3
1109.30420	192.6
1110.46130	110.3
1111.22925	160.2
1112.04712	16.4
1114.35510	88.0
1115.36646	37.5
1116.37964	730.1
1117.30688	341.1
1119.18018	108.7
1120.50439	128.6
1121.67993	402.9
1123.44568	3589.7
1124.53723	1562.1
1125.50110	148.8
1126.40686	54.6
1129.05139	107.3
1133.91626	246.5
1134.77075	235.8
1136.32520	172.9
1138.25110	173.0
1139.39001	329.8
1140.28406	336.6
1141.10999	605.1
1142.37549	29.0
1145.30908	64.3
1147.49402	45.1
1151.53491	112.0
1153.16077	393.4
1154.20129	102.2
1155.86621	359.1
1157.32605	1041.6
1158.34460	49.2
1159.12976	193.3
1160.68188	33.7
1167.35400	221.7
1169.08228	239.7
1170.27124	348.0
1171.48047	2051.2
1172.48523	948.8
1173.72644	251.1
1174.57544	312.7
1175.68945	445.8
1176.47095	59.7
1180.32642	62.4
1181.16553	74.1
1183.50708	68.6
1184.49902	111.8
1185.32690	160.3
1186.62549	88.4
1187.62744	42.4
1190.43970	585.7
1191.48828	451.7
1192.54724	333.7
1193.42334	279.0
1195.44531	426.3
1196.37988	145.7
1197.84595	45.1
1200.55835	162.0
1201.46692	32.8
1202.08325	202.2
1211.07813	74.3
1213.80469	50.4
1215.01587	45.1
1216.12549	84.3
1226.33447	70.5
1227.40454	533.2
1228.42578	341.8
1231.37219	25.3
1236.33142	108.1
1237.34656	457.4
1245.50842	975.0
1246.72620	260.1
1247.73425	243.9
1249.49182	845.7
1250.59241	965.8
1251.34436	20.8
1252.72864	41.4
1254.12207	403.9
1254.77087	34.8
1255.57385	227.0
1256.18665	34.0
1263.53003	297.3
1270.51819	91.2
1271.48511	277.9
1272.40454	1070.6
1273.52527	459.4
1274.48267	173.9
1281.28967	71.2
1285.86780	65.4
1287.14282	52.8
1289.75061	163.6
1290.52039	301.4
1291.63269	197.2
1297.31873	58.7
1299.38245	190.6
1300.89929	70.2
1303.29919	111.3
1304.36804	173.6
1305.61096	122.6
1309.35461	22.2
1314.03748	162.4
1314.73389	33.2
1316.25342	35.4
1317.35083	49.0
1318.33264	45.4
1325.91199	161.5
1326.79358	105.6
1329.62195	389.5
1330.23975	118.2
1331.57727	172.4
1332.50159	522.9
1333.47217	604.6
1334.81262	165.1
1338.23535	113.8
1341.76111	39.5
1343.39600	483.1
1344.58582	1101.6
1345.44287	90.2
1346.50342	147.6
1347.38953	915.4
1348.62146	717.4
1350.60718	2445.6
1351.57361	1182.7
1352.47290	133.6
1360.56067	265.0
1361.21057	27.1
1362.13318	95.9
1368.71912	56.6
1369.63086	46.2
1375.77515	84.6
1378.56165	175.9
1380.59985	58.6
1382.38367	22.2
1383.25586	58.1
1387.61633	158.9
1391.45691	57.8
1394.42981	85.2
1395.23413	43.0
1399.49756	430.0
1401.61670	66.2
1402.79614	43.2
1403.40039	42.5
1410.56104	166.4
1412.58313	582.5
1413.48645	370.6
1429.90027	415.8
1430.62183	915.0
1431.84497	404.6
1438.45947	105.6
1441.35986	209.3
1448.51587	1079.1
1449.78577	812.3
1450.58521	119.7
1459.61780	163.1
1527.51208	210.0
