# Supplementary material for: Phosphoproteomic Analysis of Platelets Activated by Pro-Thrombotic Oxidized Phospholipids and Thrombin
Source: PLoS One. 2014 Jan 6;9(1):e84488. doi: 10.1371/journal.pone.0084488 (PMC3882224; doi:10.1371/journal.pone.0084488)
Supplement: Annotated Spectra S3 — (ZIP) [file pone.0084488.s006.zip › KTGSYGALAEITASK_-17_2_104281.txt]

m/z	i	matches
223.31776	73.4
225.16447	25.6
228.13724	287.5
230.05603	501.3
234.20267	289.4
245.14027	53.6
246.20859	382.9
247.15074	50.9
249.04910	76.0
251.31879	48.2
251.96359	66.7
254.77029	93.0
259.74762	367.1
260.70264	121.5
262.06839	95.9
263.31058	90.1
278.20267	126.0
280.17966	76.6
285.20908	61.3
286.12415	129.6
287.15366	118.7
290.09811	28.4
294.27997	169.1
298.13940	87.3
300.13089	77.9
301.17438	67.7
302.06454	39.7
303.46844	166.3
304.61670	475.6
305.54730	67.6
309.59955	129.5
311.11896	68.3
312.16312	556.1
313.54099	151.1
314.34442	219.0
319.48212	59.4
330.58109	42.5
331.22318	238.0
336.42694	98.3
338.31946	517.5
339.17725	252.2
340.23700	51.0
342.28149	83.8
343.71622	79.0
345.45837	55.6
352.28967	97.9
355.21017	75.2
356.22461	2255.7
357.37933	377.8
361.37860	284.4
362.24951	590.8
363.26361	73.4
365.21027	322.0
373.09094	144.1
374.19583	799.4
380.20966	70.6
381.54791	251.2
385.17798	198.5
386.02271	36.8
387.30206	90.1
388.27252	345.3
389.31854	20.5
390.11182	201.7
391.06989	239.6
392.52057	169.9
393.59985	52.9
399.18964	503.1
400.10223	190.2
401.46875	484.6
402.19250	209.7
406.33850	5135.7
407.31329	1249.9
408.44220	81.6
409.95709	34.0
411.35565	299.9
415.73853	43.0
416.49170	300.0
417.40356	73.9
418.31378	130.7
419.47961	224.1
420.52252	59.3
423.08545	266.2
425.50958	36.9
427.16766	144.1
428.24872	190.7
429.02368	78.1
430.33319	448.2
433.31232	333.9
434.51453	115.5
436.19733	86.6
438.15039	48.6
441.29260	228.7
442.22418	173.4
443.28375	41.8
444.23932	119.7
445.32733	108.0
446.49976	336.8
448.16791	81.9
449.30206	143.3
454.30176	259.5
456.42877	122.2
458.47955	145.4
459.37885	200.5
460.14221	97.9
462.02228	34.0
468.98273	93.6
470.19885	155.4
472.40686	364.2
473.12268	380.8
474.18475	376.9
475.40021	431.7
476.14954	67.8
479.96045	80.8
481.23193	107.6
483.79504	448.7
486.89697	42.1
488.11670	36.2
489.20856	108.8
490.37585	261.4
491.31622	53.5
492.11621	34.1
498.49567	88.4
499.30060	144.5
500.77643	306.7
501.56354	316.9
502.28973	342.9
503.15631	149.8
505.73438	50.2
508.21893	281.7
510.43762	114.6
512.28131	61.3
515.31030	296.2
516.44861	365.1
517.20538	267.5
519.23975	5226.0
520.40002	1492.1
521.89679	207.4
523.43817	64.2
524.19336	27.7
525.39728	241.9
526.55811	190.2
527.98010	330.6
529.04138	108.9
530.12970	224.6
531.25348	388.9
533.47119	549.8
534.37616	924.8
535.46991	607.8
538.26929	360.8
539.56250	138.5
543.42725	169.5
544.21521	36.7
545.48309	467.7
548.79028	100.6
551.09418	123.8
553.42548	107.3
556.09467	374.7
557.34381	276.1
558.38806	148.2
558.99432	42.5
560.26959	418.2
561.39191	78.2
562.69940	434.0
563.73041	94.9
564.76477	280.2
565.78912	170.4
568.18475	286.6
569.47742	65.0
571.40509	548.3
572.29938	279.7
573.68866	562.7
574.54218	108.4
576.22876	697.0
577.47363	248.3
578.80737	1012.9
579.77997	75.4
580.76959	352.9
583.30402	197.7
584.08258	62.3
585.18549	215.5
586.45123	526.6
587.60138	721.7
588.43915	7503.0	y (12) (2+)-NH3-P, b (12) (2+)-P, y (12) (2+)-H2O-P
589.53027	3593.8
590.52881	676.8
591.60272	50.9
592.37543	114.6
592.98822	105.8
594.27393	89.4
596.52869	223.1
597.77838	667.4
599.20105	397.3
599.95013	477.8
601.10321	59.3
603.05731	285.2
604.03973	64.4
605.09119	414.6
606.38458	261.3
607.53619	139.9
608.59796	50.9
610.86084	252.6
614.20203	282.8
615.43634	284.3
616.43634	86.5
617.39954	357.5
618.05414	344.6
619.23517	60.0
620.11829	312.9
621.19690	179.2
623.71173	1158.6
626.62445	656.7
627.56274	881.5
628.37622	235.2
629.53583	861.1
630.50964	96.9
631.59515	510.1
632.43390	1602.9
633.47296	285.5
634.19635	61.4
635.12054	96.5
636.27960	413.9
636.89569	169.3
640.01245	187.0
642.08051	515.9
643.19391	50.2
644.55878	318.9
646.08514	464.8
647.42511	1397.0
648.40533	2165.8
649.60059	710.9
650.27692	143.6
651.32440	423.0
653.72150	585.1
654.54669	62.0
655.75885	166.7
657.92975	122.0
659.13287	421.8
660.49908	143.2
661.53961	2574.6
662.25513	469.6
663.02789	128.9
664.21283	251.0
665.62531	416.2
666.38593	165.7
667.45746	654.4
668.69891	437.6
670.42975	215.8
671.41168	119.5
673.00781	358.1
673.73468	460.1
674.37115	327.4
675.71204	1377.7
676.45251	858.1
677.32648	145.6
679.14801	672.5
679.76276	229.8
681.54456	831.4
682.37878	78.8
683.62677	75.3
684.31610	28.5
685.46594	367.8
687.17059	204.1
688.08606	724.6
688.94550	492.7
689.86151	679.3
691.42554	782.4
692.40497	1210.2
693.11700	237.3
694.82043	485.9
695.74640	369.8
696.51190	50.3
697.56854	180.3
698.57782	1236.7
699.64288	163.3
700.68005	391.1
701.42731	56.5
702.21545	83.6
703.49915	926.1
704.45148	140.0
705.89960	33.8
706.50403	68.5
707.56879	42.3
708.27155	651.8
709.67633	1525.3
710.47388	940.1
711.33032	310.8
711.93634	78.3
712.99481	558.8
714.49127	427.2
716.01941	2196.3
717.21460	1783.7
719.29657	3077.9
720.61359	2387.0
722.05969	2581.2
723.01196	1140.6
724.05597	440.1
725.10236	1555.4
726.12909	94.3
727.74347	3008.0
729.20612	2323.1
731.12555	19202.1	[M+2H] (2+)-NH3-P, [M+2H] (2+)-H2O-P
732.07587	8577.8
733.05383	2768.7
734.26349	189.3
735.32172	334.9
736.09302	749.5
736.99860	633.7
738.16107	350.5
739.89508	90721.4
740.61993	105327.2	[M+2H] (2+)-P
741.65430	15755.9	b (8) (1+)-H2O-P
743.15662	957.1
744.30035	914.7
745.44855	1533.1
746.21320	1632.8
747.16779	665.0
747.80511	331.2
749.29401	1718.1
750.20782	2933.3
751.04553	951.1
752.00519	1248.5
753.22559	727.8
754.67804	819.4
755.47516	991.1
756.14209	663.8
756.98419	1673.0
757.77661	1128.6
758.49670	357.9
759.56598	1259.8
760.49268	2634.6
761.40295	1383.6
762.47357	827.3
763.28387	497.2
764.36859	600.6
765.26251	710.0
765.96411	308.7
767.63727	259.8
768.38257	706.2
769.69623	267.9
770.61163	4357.8
771.49066	5920.8	[M+2H] (2+)-NH3-H2O
772.35150	1700.4
773.29620	754.8
773.93500	71.4
775.23401	207.9
776.32965	730.9
777.45306	602.2
778.33722	624.6
779.82123	16451.8	[M+2H] (2+)-H2O, [M+2H] (2+)-NH3
780.53021	7528.7
781.47870	1115.0
782.51489	159.6
785.72510	34.2
786.72333	92.2
794.65350	126.1
798.65808	140.2
800.15594	39.7
802.61029	243.8
804.31049	219.6
805.21906	233.9
807.83148	125.2
809.28674	92.3
813.18866	134.3
814.36035	1111.7
815.08105	214.2
819.05933	296.5
820.23224	807.6
823.05243	255.6
824.40717	390.5
825.26093	291.1
826.24786	222.6
827.03912	95.0
828.68701	47.4
829.70654	1121.3
830.56116	1014.3
831.53833	1102.7
832.43201	4580.6
833.38263	757.6
834.43250	424.8
835.36713	338.9
836.04260	229.6
837.86029	476.7
839.12457	145.5
841.00494	1502.3
842.20801	1442.0
843.18890	880.2
844.16986	441.2
844.84003	62.0
845.66718	714.4
847.34436	946.2
848.42084	425.1
849.30829	275.0
849.95197	111.7
851.06042	273.3
852.02850	892.7
853.19183	339.4
853.86890	934.6
854.48218	50.7
855.24554	201.3
856.11591	140.1
858.37079	1140.1
859.27740	1624.3
860.42590	763.8
861.17645	307.3
861.99213	163.2
863.20197	182.3
864.42181	126.7
869.13940	144.2
870.80310	286.7
872.54968	117.3
874.03754	59.3
875.08710	671.9
878.95392	443.7
880.25214	2021.3
880.92712	251.5
881.55090	343.5
883.32672	382.1
884.29877	124.7
885.61646	115.7
886.51862	304.4
887.62793	53.6
888.86279	378.5
890.48468	850.7
891.25726	638.6
893.19946	106.4
894.31940	309.9
895.03094	632.9
896.20508	44.5
897.56219	144.3
898.27460	83.9
900.29858	53.5
901.26880	95.2
902.43939	106.4
903.35870	476.1
904.36157	439.4
905.44305	52.9
906.47089	1092.1
908.28320	34.0
909.62347	142.8
911.24017	559.3
912.46954	126.4
913.26050	120.2
915.90601	37.2
916.55914	147.1
918.59082	1824.0
919.39056	496.2
924.39459	240.6
925.12469	139.8
926.42407	595.7
928.22601	289.4
929.24384	1652.8
930.50171	672.5
931.40912	63.0
932.05695	53.8
933.72675	593.1
935.48224	395.0
936.50391	273.5
938.51019	501.1
941.78687	358.4
943.10687	401.2
944.43365	607.1
945.42340	1641.3
946.20782	1540.4
947.59863	227.0
948.63135	50.7
951.35571	50.2
952.32129	169.9
952.94928	34.0
954.37616	361.0
956.59918	31.2
957.61005	42.5
958.52850	67.1
959.82568	889.0
960.74634	4225.3
961.50470	2474.2
962.33051	776.9
963.69659	238.1
965.59637	106.4
968.59528	137.8
969.24536	696.8
970.49994	2239.7
971.41943	109.4
974.21295	191.6
975.48291	52.3
978.28082	343.3
983.16266	248.2
984.46417	349.1
986.53448	464.0
987.38208	3478.8
988.30438	4881.0
989.33099	555.5
991.37140	187.7
994.90607	296.8
995.58380	345.6
998.79156	101.0
1000.14435	415.6
1001.16547	459.2
1002.20898	1113.4
1003.23602	122.0
1004.67383	304.3
1006.42560	375.5
1007.63690	165.7
1011.23724	102.9
1012.81396	311.1
1013.44946	53.6
1017.45416	90.3
1018.60248	120.5
1020.96198	101.5
1023.30817	173.4
1024.37878	133.1
1028.49255	221.5
1030.17993	805.2
1031.40222	260.7
1032.79224	79.6
1033.67065	186.7
1035.34912	330.2
1037.95667	375.3
1038.75842	482.0
1039.38831	246.5
1040.92712	870.8
1041.72388	831.5
1042.72766	420.3
1043.80273	287.7
1046.07739	110.8
1046.72717	68.1
1047.35974	253.7
1048.17749	79.0
1049.76697	434.1
1052.64075	93.3
1054.04407	369.1
1056.34460	284.0
1057.25757	630.2
1058.32324	2688.2
1059.44385	1448.2
1060.41089	272.7
1062.39600	86.5
1063.57007	293.2
1064.37634	134.5
1066.29700	81.6
1070.03992	342.9
1070.81274	140.4
1073.47095	1138.5
1074.72144	1152.7
1075.55933	67.6
1076.71667	53.2
1079.62891	215.5
1081.00464	1380.6
1081.96411	381.3
1085.02600	255.2
1088.58630	717.3
1089.44434	654.4
1090.50439	180.6
1091.53418	175.5
1093.66260	206.7
1094.47327	48.7
1095.36963	47.3
1097.20508	247.1
1099.36377	211.2
1100.33887	193.2
1105.14087	407.8
1106.12695	34.0
1108.59192	94.2
1112.88721	31.3
1114.27759	28.5
1116.45093	137.2
1117.34534	119.8
1118.33887	564.1
1119.48755	520.8
1122.83484	678.3
1123.61780	2681.0
1124.59509	2546.1
1125.54126	590.7
1126.36841	201.7
1133.28601	76.2
1134.19800	133.4
1135.21484	418.1
1136.36353	306.1
1137.90698	39.6
1139.82495	507.8
1140.43579	132.6
1141.47949	250.1
1143.38586	118.3
1144.49976	53.7
1151.73047	1069.0
1153.18091	1260.3
1154.12207	99.3
1155.01685	192.8
1156.27380	196.9
1157.52039	215.9
1158.49463	534.4
1159.37134	117.6
1160.59058	241.2
1164.21924	34.0
1167.43542	72.8
1168.86353	301.5
1169.87524	687.9
1170.68958	1006.9
1171.48022	2677.9
1172.44604	1453.2
1173.60840	712.1
1174.58691	808.1
1175.62024	182.2
1176.61621	745.1
1180.12988	377.1
1181.53809	109.1
1182.36365	95.3
1182.99756	144.5
1186.54211	106.2
1187.67651	317.3
1189.23987	108.4
1192.60510	235.5
1193.61072	259.0
1194.59448	188.1
1197.50989	261.0
1198.38733	60.2
1200.74829	273.2
1201.80396	45.6
1205.51929	377.9
1206.73779	54.1
1211.22388	101.8
1213.38110	58.6
1217.77881	132.0
1221.84814	362.6
1227.50977	283.3
1228.51050	265.1
1232.68884	141.6
1234.95850	120.9
1236.31555	159.8
1237.51550	81.1
1238.17578	271.9
1239.52722	118.9
1243.57483	88.2
1245.49023	255.1
1246.48767	1535.2
1247.58911	1137.2
1249.39807	871.4
1250.64343	895.2
1252.01001	523.1
1253.26404	51.0
1254.43884	640.4
1255.64685	29.0
1256.25574	179.3
1257.25671	171.0
1261.35852	53.1
1263.73669	343.9
1265.63696	103.7
1272.20422	422.8
1273.31470	242.5
1274.60364	182.1
1275.63879	159.6
1276.27625	214.3
1281.69922	140.3
1284.20935	70.4
1288.50488	184.6
1290.61218	494.7
1291.43079	56.6
1292.57642	50.8
1299.21570	42.4
1302.13782	328.7
1306.65540	131.3
1308.30969	82.7
1309.98401	126.0
1311.56360	57.8
1312.57898	91.2
1314.20471	64.4
1315.41125	45.2
1317.86670	202.2
1319.43298	97.7
1320.34705	48.2
1321.86218	48.1
1325.94495	170.3
1327.56311	309.1
1329.67139	92.2
1330.35889	409.0
1331.32300	683.4
1332.41931	523.1
1333.54663	773.9
1334.73340	162.6
1335.34631	188.2
1338.21765	31.1
1341.35315	47.5
1343.50061	1877.1
1344.49097	717.4
1345.72278	278.2
1347.38110	1062.8
1348.31628	541.6
1349.31482	860.4
1350.54065	1762.1
1351.58020	2528.9
1352.60449	366.7
1353.71130	246.4
1361.32471	46.2
1376.63269	226.8
1388.17664	232.7
1393.32935	99.6
1394.27368	129.4
1400.31689	105.2
1405.48450	57.2
1412.62683	50.8
1413.64917	659.6
1414.75684	230.8
1416.98645	142.3
1422.75989	28.5
1429.30066	1114.4
1430.37415	1486.8
1431.47302	1087.3
1432.25330	344.0
1432.97205	62.7
1433.69727	64.5
1434.73682	71.2
1437.30627	67.3
1438.73584	102.5
1448.41504	363.1
1449.50708	1016.2
1450.67224	56.6
1451.47156	112.5
1519.90564	79.2
1542.26880	244.2
1582.74792	120.3
