# Supplementary material for: Phosphoproteomic Analysis of Platelets Activated by Pro-Thrombotic Oxidized Phospholipids and Thrombin
Source: PLoS One. 2014 Jan 6;9(1):e84488. doi: 10.1371/journal.pone.0084488 (PMC3882224; doi:10.1371/journal.pone.0084488)
Supplement: Annotated Spectra S3 — (ZIP) [file pone.0084488.s006.zip › KTSSVSSISQVSPER_-14_2_70983.txt]

m/z	i	matches
237.10635	8.7
241.06268	11.8
246.04315	19.9
249.19199	9.3
250.24680	22.3
252.24939	9.4
255.17294	49.9
256.21991	20.0
261.23605	37.4
263.41190	19.7
265.31277	3.6
272.29172	24.0
273.13116	22.5
273.73642	4.2
276.41309	26.0
281.67773	39.8
284.37994	15.8
288.23907	45.4
299.16370	23.0
303.08972	7.7
304.16187	15.6
316.23306	29.6
317.48492	21.2
318.38004	14.3
325.33911	21.7
333.16980	14.0
338.21326	5.1
342.46545	13.3
344.61841	4.2
347.20782	10.3
351.27179	5.1
351.91931	7.7
356.21674	17.9
357.27606	8.7
360.60309	13.3
363.47375	47.9
364.56635	19.1
366.24420	19.2
368.30121	40.3
371.37778	5.4
372.14819	9.8
372.92554	15.5
374.96924	20.4
376.29333	9.7
378.95578	5.7
380.17151	15.4
381.75665	53.5
383.31744	18.9
384.45630	34.2
386.16583	76.7
387.23358	113.9
388.45935	7.7
389.32446	11.5
392.47699	31.2
393.62006	29.2
395.19672	27.6
396.33008	31.2
397.56671	31.2
401.35779	439.0
402.41992	92.0
404.07690	17.2
405.10730	11.8
405.74713	31.3
408.29712	15.1
409.14526	29.4
411.10699	5.7
412.44342	15.5
415.29846	56.0
416.28534	5.7
419.25476	54.7
421.29395	93.0
422.56610	49.4
424.24774	19.9
425.45197	29.6
431.00049	47.2
432.44037	55.2
433.37067	54.4
436.25116	7.7
437.18231	28.6
440.40839	21.1
444.39331	26.0
445.12756	7.2
447.22168	36.2
449.27173	22.0
450.26526	75.3
457.30554	25.5
458.61511	24.6
459.40460	20.4
462.53625	39.2
466.83209	48.8
467.67749	145.0
468.42731	19.0
470.28552	134.1
471.44592	29.9
474.30029	28.6
476.32281	30.2
481.21643	37.8
482.23889	9.5
483.43134	31.2
484.47113	135.8
485.28607	158.5
486.39990	12.6
488.25269	1585.9	y (4) (1+)
489.42975	246.5
491.42401	89.8
492.47876	26.1
493.16864	23.0
496.34424	4.1
497.31989	38.9
498.47357	11.8
499.42102	112.5
500.91046	40.8
503.49188	81.5
504.95630	52.3
507.09412	25.3
508.48193	5.7
510.18567	21.5
511.14661	24.4
513.31793	34.8
514.11737	4.6
518.54541	88.3
520.05396	20.4
521.37329	57.9
522.54645	26.2
523.20813	16.0
524.24213	51.0
524.98285	20.9
526.28351	33.2
529.31165	71.6
531.55566	15.8
533.06549	33.5
534.26300	23.0
535.31671	22.5
537.40063	4.3
538.41803	54.5
539.29047	35.8
540.81989	17.1
541.95526	36.9
544.17755	24.0
546.51654	9.7
548.05499	33.6
550.29449	9.7
550.91345	19.8
552.15533	150.9
553.63739	39.6
554.63959	19.5
555.52893	59.2
556.32562	15.3
557.37238	15.4
558.44910	17.9
559.61969	10.2
561.79645	40.4
562.47858	13.9
565.28357	90.8
566.22461	39.2
568.22217	42.9
569.33795	105.8
570.41656	11.0
572.40607	128.0
574.52850	119.3
578.19183	26.1
579.11438	55.9
580.37897	30.1
583.10394	120.6
584.12158	49.6
585.39722	36.8
586.25275	29.1
587.51501	255.1
588.45068	135.1
589.23108	6.2
590.38812	10.2
591.26337	15.3
592.47638	23.5
595.10138	39.2
596.29260	33.2
597.70074	23.5
598.51581	46.9
599.25250	45.9
600.59705	24.5
601.24469	6.3
604.23187	23.0
607.83734	57.2
609.02185	8.2
609.91962	31.6
611.19287	10.3
613.28412	5.2
614.42200	15.9
615.48883	7.5
616.38104	31.6
617.32550	62.8
618.64209	13.3
623.41943	76.0
624.20111	21.9
625.33917	34.7
628.14117	108.3
629.42163	77.9
631.01196	40.9
631.97711	4.1
633.26837	25.5
634.27484	113.3
635.33795	38.1
636.86896	100.0
638.52625	181.3
639.51593	43.8
644.31818	29.9
645.65393	34.6
647.51190	27.1
649.98853	77.3
651.22473	12.8
652.22791	112.2
653.53180	82.0
654.44159	45.0
655.14838	29.1
657.69391	225.9
658.70892	93.5
659.46655	15.8
660.26532	32.7
661.50958	115.4
662.33026	175.5
663.39954	29.6
664.18866	107.1
666.10040	29.1
667.30756	66.0
668.22412	91.6
669.18817	95.9
670.33875	32.7
671.19635	84.5
672.51141	49.3
673.21124	39.7
674.25867	67.7
676.36249	54.8
677.29224	30.6
678.42566	612.6
679.34100	273.6
680.37396	100.6
681.32813	11.8
682.05621	99.4
682.96417	129.2
686.07153	54.6
687.15033	86.7
687.79663	80.1
688.46466	21.9
689.63611	43.8
693.15326	21.4
694.68988	34.3
696.28815	32.7
697.02667	67.8
698.12604	89.2
699.69800	103.0
701.45123	33.1
702.39789	48.1
703.51874	73.6
704.65234	70.8
705.61139	146.3
706.24695	19.1
707.74841	45.9
710.50861	98.3
711.48932	57.0
712.61938	24.5
714.17578	43.0
715.33282	573.3
715.96539	159.0
717.04877	41.8
718.85614	131.8
720.44788	33.1
721.32721	219.9
722.12555	90.3
722.88068	80.8
723.55566	455.1
724.34918	75.2
727.67657	64.3
728.43036	51.7
730.05341	285.5
731.76788	34.7
732.61121	63.8
733.53192	114.4
734.26019	6.7
736.17926	67.6
736.86414	72.6
737.55823	47.4
738.55579	17.4
739.43658	96.3
740.36554	57.1
741.05518	74.3
742.43335	328.2
743.36194	37.0
744.14087	4.6
744.79486	18.4
745.46832	76.0
746.19226	129.0
747.41516	45.8
748.46149	148.2
749.39288	18.0
750.34039	80.0
751.18402	65.8
752.15497	22.4
753.18597	36.3
754.34869	355.3
755.09479	216.6
756.68158	411.0
757.65594	39.2
758.52106	30.6
760.15649	464.6
761.05725	244.1
761.83881	52.7
763.20728	553.5
763.92340	234.2
765.47522	2017.0
766.24622	1026.6
767.22522	116.2
768.21136	110.6
769.39917	847.2
770.11292	1104.1	[M+2H] (2+)-NH3-H2O-P
771.47791	149.7
772.47229	626.5	b (8) (1+)-P, y (14) (2+)
773.39069	82.9
774.81219	64.8
777.13879	219.4
778.37457	8246.7	[M+2H] (2+)-NH3-P, [M+2H] (2+)-H2O-P
778.98895	6810.8
780.28607	98.1
781.46271	278.4
782.58289	177.2
783.64325	47.9
784.61102	12.8
786.09052	1829.6	y (7) (1+)-NH3
787.40839	12442.7	[M+2H] (2+)-P
788.02856	5764.1
789.29791	155.8
790.28070	231.5
791.03729	165.6
792.19397	21.5
793.05835	37.7
793.80536	51.9
794.56305	43.3
795.25262	53.8
796.36597	386.6
797.13177	215.5
798.00848	113.8
799.44440	52.9
800.24170	45.4
801.86237	166.9
802.59686	1924.0	y (7) (1+)
803.66998	359.9
804.43689	489.0
805.59052	168.0
806.60516	188.2
807.37115	8.9
808.42426	62.3
809.62714	511.0
810.53009	26.2
813.38684	279.9
814.42230	485.5
815.41980	115.4
816.79761	340.8
818.24982	3804.1	[M+2H] (2+)-NH3-H2O
818.95880	2895.6
819.98120	140.9
820.65656	75.7
821.70087	310.2
822.83972	120.7
823.85809	249.7
825.08795	107.4
825.87152	334.5
826.64093	611.1
827.42865	1288.0	[M+2H] (2+)-NH3, [M+2H] (2+)-H2O
828.18317	36.1
829.44049	66.3
834.11493	18.9
839.34857	15.4
841.35925	59.7
842.64349	20.0
843.40271	10.4
846.26422	22.0
848.29620	42.8
850.44330	43.3
852.35529	167.1
853.23657	13.0
857.06354	43.6
857.94086	23.0
859.46869	29.7
861.01227	34.8
861.61786	6.7
863.29401	9.2
867.91675	43.9
870.20679	329.1
870.84235	7.6
871.49982	8.2
872.46057	18.9
876.21002	75.8
877.38116	21.4
878.82648	11.9
882.37445	17.4
883.48889	21.3
885.33344	17.0
887.10309	8.7
890.40076	19.4
892.15253	73.8
897.49152	16.9
899.64978	72.6
901.49084	51.5
903.41846	60.0
905.49481	30.1
906.54883	13.8
907.42511	56.5
908.42651	80.0
910.31012	27.2
911.84058	28.4
912.51959	8.8
915.47955	286.2
916.56354	136.2
917.45215	4.1
918.39349	54.6
919.04657	17.9
920.32465	7.0
920.96185	16.8
921.56622	64.0
922.28931	17.1
923.22113	7.2
925.31250	46.3
926.53375	26.1
927.32489	31.2
928.93652	44.0
929.59937	30.7
930.45215	23.4
931.46283	24.0
933.18726	7.7
934.97211	68.0
936.38055	120.2
937.38470	74.4
938.35541	38.3
939.50757	178.9
940.26971	54.4
941.48651	20.4
942.30621	11.8
943.56885	175.7
944.57843	29.2
946.31177	5.7
949.23114	64.8
950.39398	76.3
951.41705	58.7
952.07306	20.9
953.37225	7.8
957.43781	133.0
960.42383	6.2
961.42572	11.8
963.19806	58.9
964.41107	46.9
967.54541	29.6
968.38983	4.2
969.62671	17.9
970.25897	11.8
971.94342	15.9
972.58368	13.3
973.85669	82.7
974.57245	51.8
976.55200	43.9
978.30243	17.4
980.07446	34.7
983.08594	24.1
984.43988	23.6
985.59491	5.2
986.61603	7.3
988.35211	44.5
989.33502	36.2
990.65753	17.0
991.52466	28.2
992.32843	409.5
993.35638	233.1
994.35822	23.9
996.39081	165.1
997.02802	93.7
999.40778	94.6
1000.32837	24.8
1001.25677	5.7
1002.43890	404.2
1003.45709	172.6
1004.75470	22.8
1006.16461	24.0
1007.34222	123.2
1008.34790	63.9
1009.32977	6.7
1012.25006	29.1
1013.32892	19.9
1014.34637	29.1
1016.72198	98.2
1018.33112	203.4
1022.40186	74.7
1023.31964	68.6
1024.63904	4.2
1027.16345	41.8
1028.19922	18.1
1030.67676	54.5
1031.73987	51.4
1033.48181	6.2
1035.41357	95.2
1038.35010	111.1
1039.43311	10.8
1040.51465	10.8
1042.42004	23.5
1049.35376	20.5
1050.76685	11.8
1052.50525	30.7
1053.40991	91.1
1054.08813	50.7
1055.44604	8.7
1056.36646	89.8
1060.93726	15.4
1061.97290	15.0
1064.40601	18.7
1066.30139	37.2
1067.35864	133.8
1068.48926	153.4
1069.50464	15.5
1071.61462	241.9
1072.58716	48.1
1073.22192	15.1
1074.42468	160.0
1075.49219	8.3
1076.95972	14.8
1078.15430	64.1
1083.84656	65.2
1084.65356	52.9
1085.50317	92.9
1086.55469	138.7
1087.36914	47.1
1088.46143	10.2
1089.53882	874.5	y (10) (1+)
1090.49463	490.4
1091.33948	96.3
1091.95386	18.3
1093.10498	21.5
1094.42859	141.0
1095.49060	95.8
1096.19312	17.3
1096.80579	35.5
1097.62830	82.5
1100.55835	20.5
1101.31604	21.3
1102.65723	26.5
1105.43188	23.5
1110.32141	21.5
1114.82690	69.3
1117.32166	81.0
1118.23596	13.3
1119.37012	65.3
1120.08228	77.3
1122.74792	46.9
1123.86206	18.0
1125.05359	47.1
1125.86230	4.7
1131.45557	39.8
1132.13782	27.3
1133.14893	122.9
1134.23730	87.0
1143.82422	12.7
1147.28625	83.5
1148.32947	93.7
1149.34961	19.5
1150.33594	35.8
1151.49805	48.5
1152.87195	12.3
1155.25476	218.7
1156.23413	83.2
1157.00732	52.5
1159.10840	3.6
1163.77979	20.5
1166.41797	214.4
1167.30127	138.8
1168.55444	75.4
1169.44348	57.2
1170.24365	102.8
1172.62695	30.1
1173.42627	125.9
1174.58374	46.0
1178.65393	8.5
1180.36401	5.3
1182.67163	46.5
1184.47473	876.5	b (11) (1+)
1185.35693	426.4
1186.43225	63.2
1188.42090	129.1
1189.53308	114.8
1191.73328	61.7
1192.38623	18.2
1194.02478	6.2
1196.43188	12.9
1197.29956	7.2
1200.41138	32.7
1202.39331	29.2
1208.63098	15.8
1209.24817	38.5
1211.41199	36.1
1214.52869	73.7
1215.59973	29.1
1217.24390	17.8
1218.62305	46.5
1220.27625	37.7
1221.24158	48.1
1222.55725	37.8
1226.09912	58.7
1230.57251	87.9
1232.39063	7.5
1233.25195	16.4
1235.31970	61.1
1236.62598	30.9
1239.80481	17.6
1244.44873	19.5
1247.38623	25.8
1248.50769	39.2
1249.31238	102.0
1250.52734	7.7
1253.16882	357.9
1253.94739	3.6
1254.61743	13.4
1257.73132	62.0
1259.88928	33.2
1261.44080	5.2
1264.70703	14.3
1268.12817	34.6
1270.01526	32.8
1271.44934	316.9
1272.45898	87.0
1273.19897	41.2
1274.93774	67.0
1275.71875	950.2	y (12) (1+)
1276.81677	241.4
1277.65735	15.6
1279.50732	12.8
1280.69189	11.3
1281.80286	5.8
1283.07336	26.7
1285.07629	32.1
1288.62341	6.2
1294.50073	72.5
1296.77893	3.6
1297.48975	29.5
1298.26538	3.6
1299.35095	5.7
1300.63062	25.6
1302.01404	40.3
1307.47009	33.8
1308.40735	8.2
1314.02014	6.7
1316.14441	30.7
1318.60828	8.8
1322.06250	15.7
1326.77515	164.8
1327.69971	96.7
1328.44849	47.8
1329.71448	36.7
1331.60645	21.3
1337.95911	13.3
1339.11731	7.7
1344.61621	310.5
1345.56042	132.4
1346.67859	17.4
1353.21179	68.3
1354.66956	25.6
1355.76599	15.0
1361.55481	6.7
1362.38025	10.2
1363.35669	12.4
1364.03455	25.1
1368.13989	7.8
1369.29102	15.9
1370.19702	55.9
1377.44666	74.3
1378.59070	27.7
1381.40186	35.8
1382.43469	36.0
1384.79285	18.9
1390.75122	16.4
1394.51587	7.7
1395.70532	3.6
1397.39148	9.7
1398.59460	44.1
1399.49329	14.9
1400.27185	11.9
1410.53735	50.0
1412.72327	13.5
1416.68298	24.1
1417.75159	33.5
1418.57727	14.7
1424.81226	30.3
1427.52258	114.7
1428.45227	47.2
1429.05554	14.4
1442.29443	94.5
1443.04333	100.8
1443.71082	127.0
1445.53162	176.2
1446.49890	42.1
1467.78015	9.3
1474.39685	7.9
1479.58057	47.0
1480.46057	31.8
1488.25500	13.3
1489.17493	26.6
1497.54309	119.0
1498.51111	132.6
1506.28015	21.6
1508.85852	8.3
1515.18323	33.1
1517.69348	5.2
1523.42847	63.9
1524.88562	4.8
1525.98401	33.9
1535.51062	6.7
1543.93689	50.9
1544.75659	14.4
1558.51599	4.1
1573.64746	13.1
1604.71765	8.2
