# Supplementary material for: Phosphoproteomic Analysis of Platelets Activated by Pro-Thrombotic Oxidized Phospholipids and Thrombin
Source: PLoS One. 2014 Jan 6;9(1):e84488. doi: 10.1371/journal.pone.0084488 (PMC3882224; doi:10.1371/journal.pone.0084488)
Supplement: Annotated Spectra S3 — (ZIP) [file pone.0084488.s006.zip › KTWTFCGTPEYVAPEIILNK_-6_2_127425.txt]

m/z	i	matches
235.09290	61.4
242.97878	37.3
244.13551	81.7
246.26825	72.8
259.08762	113.6
260.36093	57.8
261.38110	352.4
262.21487	27.9
263.00031	19.1
270.11774	17.2
271.36435	19.2
276.23520	82.5
288.21970	35.4
289.15491	35.5
290.36633	27.6
295.27466	50.9
296.34030	147.6
301.07178	13.5
311.44031	36.8
314.06485	40.4
319.49603	71.3
320.22800	31.3
321.56421	96.6
322.42877	25.1
323.41534	74.0
324.11383	39.8
332.18427	80.5
335.10016	32.3
338.38983	69.7
339.94836	313.8
341.32037	219.3
342.41821	95.2
347.17474	85.8
348.06976	31.2
355.08008	22.3
357.26602	264.4
358.49536	370.4
363.16888	107.9
365.32117	136.9
371.12299	21.6
373.22559	35.8
374.36139	437.8	y (3) (1+)
375.29095	192.4
379.37170	65.3
383.40863	11.7
384.99164	65.0
392.20618	113.4
393.07935	88.1
394.27509	48.8
398.07269	13.2
403.01715	48.8
407.21448	20.7
408.35809	90.2
410.14697	47.7
411.19244	26.2
412.16333	45.2
413.77728	1412.5	y (7) (2+)
414.53864	306.0
417.24115	130.7
421.45245	24.7
425.22723	36.9
426.12622	128.5
429.21246	41.2
429.97272	84.1
435.06702	45.8
436.42896	37.3
438.15887	58.8
440.28442	54.8
444.07983	68.2
449.30151	683.8	y (8) (2+)
449.99237	564.6
452.02960	51.8
453.20459	110.0
455.24255	31.7
456.24902	19.3
460.36615	48.0
461.30640	349.1
462.72858	81.2
463.37140	21.4
465.89825	96.6
467.15680	17.5
469.32874	38.8
470.26788	71.9
471.41669	92.8
473.24536	79.4
474.29865	16.2
476.18188	56.7
478.29004	23.8
479.34503	13.2
480.72119	41.8
481.47131	78.1
482.74042	11.7
487.10449	483.0	y (4) (1+)
487.77814	387.4
489.07294	367.6
489.69702	12.7
491.04309	32.7
495.56641	121.2
498.96802	100.0
499.80145	206.7
500.40649	36.0
501.04822	84.6
511.35474	51.8
513.32593	88.5
518.41052	237.0
523.25555	47.6
525.84540	55.4
529.07794	26.8
530.75299	73.6
531.67609	273.0
532.31696	16.3
535.36755	158.9
538.16602	245.0
539.07697	37.5
541.21216	59.2
545.63397	35.5
546.67236	25.3
548.52252	31.3
550.61755	161.0
553.42584	60.1
556.25116	46.8
557.18585	32.3
557.88464	84.9
559.39984	93.2
560.37604	158.6
561.25824	55.8
562.18793	65.3
565.29596	156.3
566.31573	107.5
567.07056	169.3
568.03131	13.4
568.69867	21.7
571.67950	87.6
573.91632	17.8
575.27032	107.5
577.03448	26.2
578.90021	173.7
580.49866	580.6	y (10) (2+), b (9) (2+), b (4) (1+)-NH3
581.30615	48.3
582.19873	110.6
585.40497	47.2
586.38922	273.2
587.42468	113.3
589.18854	95.4
590.27386	20.2
594.19635	86.1
595.84650	373.6
596.53491	105.0
597.27643	178.5
600.41022	427.9	y (5) (1+)
601.34766	71.4
605.44232	75.9
608.75726	61.6
610.52307	48.8
612.94281	201.9
614.14478	73.6
617.08197	116.0
618.29578	30.9
619.05243	216.6
620.44244	26.8
621.38763	77.3
622.39270	259.5
622.99823	147.0
623.61792	181.1
624.35938	36.6
628.98199	398.2
630.08313	265.5
631.02313	81.0
633.47345	125.2
635.16498	102.2
636.18781	305.9
638.05707	1052.9
638.93854	119.8
643.07916	32.8
644.86115	199.0
646.25177	465.0	b (5) (1+)-P
647.24646	536.8
647.89966	109.7
649.70538	121.0
650.36737	93.0
651.78394	14.8
653.19635	47.4
655.17670	243.0
658.45428	184.1
659.19489	178.1
660.73541	137.5
661.41058	71.6
665.12506	211.7
668.19427	476.5	b (11) (2+)-H2O-P, b (11) (2+)-NH3-P
669.40131	19.5
670.09491	22.3
671.05566	268.7
671.96979	20.7
673.71246	31.2
675.11639	29.2
677.05450	1953.7	b (11) (2+)-P
677.86664	1082.6	y (17) (3+)
681.48505	418.0
682.72736	135.5
683.68970	154.6
685.00824	515.8	y (12) (2+)-H2O, y (12) (2+)-NH3
688.27588	426.9
689.48029	184.4
692.20660	32.2
693.68188	5258.3	y (12) (2+)
694.56409	616.1
695.72723	49.6
697.13092	68.2
698.74854	68.1
700.50427	325.2
701.16699	61.5
703.03912	471.9
703.84882	386.9
704.74249	331.7
705.52448	63.9
706.34393	165.9
707.57660	25.3
708.37732	403.7
709.49896	606.5
712.15039	621.9	y (6) (1+)-H2O, y (6) (1+)-NH3
713.13190	387.7
714.08539	10.2
715.33783	73.9
716.25934	244.0
717.57892	3007.4	b (11) (2+)-H2O, b (11) (2+)-NH3, b (12) (2+)-H2O-P, b (12) (2+)-NH3-P
718.61249	276.3
719.51044	139.7
720.56683	56.1
722.54865	338.2
726.59613	4676.6	b (11) (2+), b (5) (1+)-H2O, b (5) (1+)-NH3, b (12) (2+)-P
727.43634	2238.5
728.34863	272.3
729.75378	519.7	b (18) (3+), b (19) (3+)-H2O-P, y (6) (1+), b (19) (3+)-NH3-P
730.95123	137.3
732.43878	204.5
734.47113	71.3
735.31940	69.5
736.08759	53.9
737.61658	15.1
739.08545	274.6
740.41254	420.6	y (18) (3+), y (19) (3+)-P
741.96088	179.2
742.57629	161.0
743.55304	713.1
744.31268	949.5	b (5) (1+), y (13) (2+)
745.22119	254.2
746.50702	58.6
747.43634	189.4
748.76385	514.2
749.38690	75.6
750.73920	185.0
751.49146	504.1
753.25214	1635.4	b (13) (2+)-NH3-P, b (13) (2+)-H2O-P
754.04706	820.7
755.11157	203.8
755.88275	96.0
757.47839	788.5
758.46906	439.1
759.73016	690.5
760.70496	295.1
761.55829	260.5
762.49670	8340.9	b (19) (3+)-NH3, b (13) (2+)-P
763.44208	1354.8	y (14) (2+)-H2O, y (14) (2+)-NH3
764.47211	250.3
765.69446	464.7
766.70465	4498.4	b (12) (2+)-H2O, b (12) (2+)-NH3
767.45233	3894.9	y (19) (3+)-H2O, b (19) (3+), y (19) (3+)-NH3
768.25531	150.3
769.75146	398.1
770.52008	264.4
771.66254	99.0
772.67596	572.7	y (14) (2+), [M+3H] (3+)-NH3-H2O-P
773.48145	451.6	y (19) (3+)
774.21564	116.3
775.91846	6705.6	b (12) (2+)
776.83978	526.7
778.04297	1081.1	[M+3H] (3+)-NH3-P, [M+3H] (3+)-H2O-P
778.79572	196.4
780.66278	403.9
781.34613	90.4
782.44269	57.9
783.36066	251.9
784.13580	619.1	[M+3H] (3+)-P
784.89935	325.8
786.41571	659.3
787.55774	564.4
788.75525	575.7	b (6) (1+)-H2O-P, b (6) (1+)-NH3-P
789.49011	302.4
790.98883	960.3
791.75061	909.1
792.71271	598.0
793.61139	476.9
795.25787	246.9
796.19366	193.9
797.50793	1728.2
798.31738	713.2
799.11310	468.6
800.07098	135.1
801.18213	252.3
802.22754	6487.9	b (14) (2+)-H2O-P
802.86487	7159.3	b (13) (2+)-H2O, b (14) (2+)-NH3-P, b (13) (2+)-NH3
803.48499	2052.2
804.18787	305.2
805.01825	563.2	[M+3H] (3+)-NH3-H2O
806.60846	1312.4	b (6) (1+)-P
807.28284	641.5
808.58514	75.3
809.56775	22.3
810.93353	51.8
818.11017	165.1
826.32886	4451.0	y (7) (1+)
827.36237	1809.9
828.74384	141.9
829.55157	112.7
831.74323	366.4
833.14081	17.8
833.98846	78.0
835.35181	137.6
836.23676	272.8
837.42291	44.8
840.24683	110.1
841.82324	114.6
842.59778	69.8
844.44501	89.1
846.08014	37.6
848.41217	39.1
851.55829	675.8	b (14) (2+)-H2O, b (14) (2+)-NH3
852.44537	468.6	y (15) (2+)
853.05151	444.3
856.43140	35.8
860.77179	559.1
861.51489	24.4
862.27435	127.3
863.66693	44.8
865.53625	62.3
869.39301	223.1
871.44183	174.1
873.51990	95.5
875.41064	229.4
876.98853	32.8
878.32025	314.7
879.47260	19.3
880.24988	25.0
881.50397	165.1
884.17358	204.9
885.63519	389.3
886.80756	138.8
888.59808	231.8
889.27631	32.1
889.91547	46.4
891.24640	82.1
892.86798	225.1
893.59808	9.4
895.68890	27.8
897.35382	5962.3	y (8) (1+)
898.38892	3444.6
899.52777	815.0
901.13379	387.2
902.15723	272.8
904.34155	394.7
905.22211	272.0
908.59613	159.0
910.55646	163.9
911.72858	60.4
912.39545	43.9
913.69757	51.8
915.35419	169.0
916.01569	49.8
916.68927	33.8
917.34943	94.9
920.19562	253.2
920.99194	105.3
921.98541	37.6
923.05377	308.8
924.69037	314.8
925.67798	29.8
927.27539	162.1
929.50806	280.8
931.91412	324.9
932.52417	69.3
934.04175	708.6
935.04761	87.5
936.02930	233.2
937.80121	155.2
938.43433	230.0
939.26337	89.4
940.76788	92.5
942.49213	319.5
943.20563	34.2
944.43890	17.7
945.80493	17.8
949.15326	63.8
953.50421	181.8
955.13446	153.1
956.85358	229.0
957.65259	23.8
959.28174	59.2
960.12225	29.8
960.80243	95.3
961.95508	25.3
963.24707	260.8
964.37183	536.4	b (8) (1+)-P
965.41095	208.5
966.16388	359.4
967.23004	57.7
970.59766	31.3
971.99976	956.2	b (16) (2+)-H2O, b (16) (2+)-NH3
972.97357	643.2
973.78632	30.5
975.48315	158.5
976.53851	84.4
977.89032	478.3	y (9) (1+)-H2O
980.89581	1225.9	b (16) (2+)
981.85077	70.8
982.59491	38.3
983.80957	470.5
984.64648	33.1
986.03656	265.2
987.14227	371.1
988.79230	298.5
989.58716	265.7
990.90912	16.2
992.38055	491.2
993.33881	170.8
994.56415	350.6
996.39215	1921.3	y (9) (1+)
997.39777	928.3
998.39008	660.3
999.47113	29.5
1000.50922	97.4
1002.19482	110.0
1005.88239	135.3
1007.19232	117.8
1009.23389	221.3
1010.57001	73.4
1011.25934	60.2
1012.57672	109.5
1013.40997	136.3
1014.29718	207.2
1015.87469	673.9	y (17) (2+)
1016.68658	284.6
1018.17096	113.2
1020.43988	216.4
1021.44061	50.3
1023.26520	39.8
1025.36694	64.0
1026.79651	591.7
1027.83582	240.9
1028.77612	1064.8	b (17) (2+)-NH3, b (17) (2+)-H2O
1029.75671	428.2
1030.43823	83.1
1034.48560	17.7
1035.08606	80.6
1037.06091	1914.6	b (17) (2+), b (18) (2+)-NH3-P
1037.86792	713.1
1038.47815	268.0
1040.20435	113.8
1041.60815	176.7
1044.08081	889.6	b (8) (1+)-H2O, b (9) (1+)-NH3-P, b (9) (1+)-H2O-P
1045.26172	894.0	b (8) (1+)-NH3, b (18) (2+)-P
1046.24805	401.8
1047.38367	41.8
1048.69873	59.4
1049.81042	186.7
1051.35217	74.2
1052.72827	558.1	y (18) (2+)-NH3-P
1053.54565	488.7
1054.37476	132.6
1054.98340	145.4
1055.61682	122.7
1056.26782	127.3
1057.49805	53.7
1059.30664	10.6
1060.33740	124.6
1062.21167	2542.9	b (9) (1+)-P, b (8) (1+)
1063.26318	1215.1
1064.23816	259.2
1065.47339	100.9
1067.31482	20.8
1068.43835	158.5
1070.40625	23.9
1071.41492	41.8
1072.41284	114.4
1073.30615	157.6
1076.43066	281.0
1080.17358	165.5
1082.25342	104.2
1083.27515	284.6
1084.90649	597.4	b (18) (2+)-NH3, b (18) (2+)-H2O
1085.83081	553.3
1089.20837	63.1
1093.72876	220.8
1094.52002	984.3	b (18) (2+)
1095.15674	112.1
1098.21008	26.7
1099.10559	54.9
1099.87659	179.6
1101.13660	720.0	y (18) (2+)-H2O, y (18) (2+)-NH3
1102.47119	451.3	b (19) (2+)-P, y (19) (2+)-NH3-P, y (19) (2+)-H2O-P
1103.40588	256.2
1105.33960	47.9
1107.09839	14.7
1108.29419	139.2
1109.56567	65.0
1111.30750	201.4
1112.69873	68.3
1116.39990	25.9
1117.38684	139.7
1118.25977	75.9
1120.82361	158.9
1125.01660	53.4
1126.99951	66.6
1128.33032	83.1
1129.61829	38.4
1134.68665	184.4
1139.63708	85.3
1141.91003	337.5
1142.67505	544.5	y (10) (1+)-NH3, b (19) (2+)-H2O, b (19) (2+)-NH3, b (9) (1+)-NH3
1144.21509	74.3
1144.85193	14.8
1145.79773	49.2
1150.48779	296.1
1151.30933	1433.2	b (19) (2+), y (19) (2+)-H2O, y (19) (2+)-NH3
1152.21594	210.8
1153.10425	167.3
1155.31799	14.7
1157.21509	52.2
1158.35474	156.0
1159.37915	752.9	y (19) (2+), y (10) (1+), b (9) (1+)
1160.34717	580.6
1161.42175	103.1
1163.26770	109.8
1164.14343	90.2
1166.21130	338.8
1177.05542	36.0
1178.53687	35.2
1180.65320	29.8
1188.45715	37.2
1190.31519	81.6
1199.39795	22.3
1203.03418	94.1
1205.39185	98.5
1206.02759	30.7
1208.13452	80.5
1210.10596	57.9
1215.08411	109.7
1222.41968	25.3
1226.11084	93.8
1230.34106	36.8
1231.76392	97.5
1232.47034	86.9
1233.39990	80.6
1234.38232	296.0
1240.07581	158.4
1241.35706	113.0
1242.43127	97.2
1248.33362	28.3
1249.11267	25.3
1253.26465	48.7
1257.25085	139.6
1259.62024	43.3
1260.60889	259.7
1261.46838	87.9
1263.56946	152.3
1269.25415	71.6
1270.50769	105.3
1271.50916	127.9
1274.37085	525.6
1275.46960	567.8
1276.56580	432.8
1278.06311	42.0
1280.80603	24.0
1283.61621	135.0
1285.35266	89.7
1288.19592	906.3	b (10) (1+), y (11) (1+)
1289.46155	522.0
1290.30334	136.3
1293.18933	35.3
1295.38025	129.9
1298.17542	13.2
1305.53308	50.4
1306.45081	41.3
1307.14783	90.1
1311.56860	71.1
1312.79004	47.3
1322.96533	32.2
1325.00964	223.9
1326.34216	57.9
1337.38245	34.2
1339.29700	136.3
1341.21899	38.3
1343.58044	43.3
1346.46704	54.7
1351.74280	62.4
1352.44690	51.7
1353.63879	25.1
1367.58069	59.5
1371.62170	298.9
1372.50769	161.6
1378.37805	150.6
1385.47290	185.6
1386.33899	252.1
1387.61914	17.7
1389.59167	102.2
1390.40857	65.0
1395.39526	106.2
1401.56311	97.9
1404.41846	47.8
1405.52478	62.5
1406.49231	23.8
1408.03613	76.0
1409.73840	37.6
1412.06372	14.7
1417.50134	50.8
1423.11255	167.8
1433.48413	107.8
1434.56787	254.8
1435.26770	64.1
1451.43787	17.8
1452.11499	348.9
1454.19421	132.3
1461.31458	61.9
1464.01416	68.6
1475.33167	46.4
1476.39404	355.3
1487.71472	72.7
1489.57861	58.4
1493.41553	271.5
1494.51282	178.6
1495.43103	23.8
1501.15540	130.5
1503.39392	54.0
1514.48267	54.5
1524.68115	188.7
1525.66418	34.3
1532.08911	32.3
1533.33789	170.5
1550.34827	260.0
1551.32397	279.2
1552.18579	86.8
1595.56921	20.8
1603.54871	71.2
1605.02136	121.3
1621.56604	513.8
1622.43384	536.1	b (13) (1+)
1623.19995	115.8
1637.13367	81.8
1653.56848	56.9
1713.21838	53.6
1748.63708	64.6
1808.50574	22.3
1904.64832	86.4
1970.56140	52.4
1984.34534	55.1
