# Supplementary material for: Phosphoproteomic Analysis of Platelets Activated by Pro-Thrombotic Oxidized Phospholipids and Thrombin
Source: PLoS One. 2014 Jan 6;9(1):e84488. doi: 10.1371/journal.pone.0084488 (PMC3882224; doi:10.1371/journal.pone.0084488)
Supplement: Annotated Spectra S3 — (ZIP) [file pone.0084488.s006.zip › KTWTFCGTPEYVAPEIILNK_-7_2_108559.txt]

m/z	i	matches
235.44774	30.8
243.14410	31.4
244.13275	112.5
245.17056	168.1
252.29787	26.6
257.24652	52.6
261.31680	376.1
262.31891	80.6
267.31485	36.3
272.26099	127.4
273.19989	61.3
275.33609	49.7
287.55023	70.5
288.23608	111.9
289.15149	125.7
294.37750	14.7
295.36722	107.6
298.99799	45.7
300.16699	42.8
311.15643	16.2
317.14136	25.8
318.85071	37.0
322.52417	86.5
323.33032	84.5
324.33963	41.7
333.08673	82.8
333.88879	24.5
337.39856	10.7
340.01257	316.7
341.22723	147.1
342.17688	48.1
343.37921	38.2
344.37207	101.9
347.26105	20.3
348.89825	30.0
350.34152	74.9
356.18915	82.1
357.21848	134.1
358.25525	56.8
359.29349	80.6
363.37579	163.1
364.21777	87.5
370.36975	65.4
370.99066	21.2
373.26074	43.9
374.23450	546.0
375.45062	155.3
377.75476	20.3
380.09540	89.7
383.14270	36.9
385.43140	71.6
386.15692	17.6
390.21985	306.1
391.14264	126.4
393.39948	93.8
394.10333	28.1
395.18329	130.7
401.59357	57.6
404.78473	64.1
405.42523	122.5
407.46692	116.8
409.23840	55.5
414.03027	1468.2	y (7) (2+)
414.67505	10.4
416.20404	16.1
417.03583	93.3
417.99078	45.4
419.44781	14.8
422.24524	53.7
425.09424	35.6
425.99066	43.3
430.75299	159.2
433.82880	76.3
435.33398	14.8
436.53088	32.2
437.38269	68.1
447.12360	113.8
448.31836	15.6
449.35071	717.5	y (8) (2+)
450.30554	70.0
453.13928	422.6
454.16656	176.7
457.00488	64.0
459.23248	10.9
461.14301	176.8
463.53400	17.6
465.53503	103.3
466.30737	28.6
470.33850	62.0
471.12939	34.1
472.21320	79.9
473.88818	291.4
476.08356	119.6
476.82703	44.2
480.51239	66.3
481.33832	94.5
487.36749	905.0	y (4) (1+)
489.05951	384.8
491.55939	155.4
492.24438	70.5
495.73694	112.3
497.20392	49.5
499.05261	541.6
500.60303	105.5
501.51727	103.7
505.16504	86.0
508.22656	129.2
509.40405	12.0
510.30225	191.2
513.54797	115.2
517.36499	136.4
519.32294	19.5
520.22461	19.0
522.49939	310.1
523.50519	35.5
524.32935	93.1
525.36639	62.1
530.33667	272.8
531.40839	229.2
532.32092	14.8
533.09113	37.0
534.80609	175.8
535.94299	53.0
537.44647	91.2
538.58356	101.6
539.34070	40.5
540.85614	28.6
542.03522	26.7
545.39368	121.6
547.04260	30.8
548.40326	55.3
550.50604	88.4
554.60815	119.6
558.03058	11.7
560.35608	248.8
561.31299	81.4
565.51770	39.7
566.16345	308.0
567.14691	96.4
571.12634	217.6
573.04108	219.1
576.95844	161.2
578.94550	60.0
580.34674	408.5
581.13910	193.4
581.98505	59.2
583.58679	34.2
586.38092	109.5
587.12311	81.8
587.96899	270.7
591.45380	111.2
592.30304	68.7
595.33099	355.3
596.99664	69.2
599.58032	385.0
600.49066	242.4
601.31378	67.5
602.34656	95.1
605.93744	296.5
608.08783	179.7
609.29095	94.6
611.26544	20.3
615.20050	113.9
616.18939	112.7
617.29608	136.5
618.72662	318.4
621.71680	275.8
622.36359	362.8
623.21417	379.1
624.29083	190.9
627.18549	24.5
628.58710	138.7
629.41522	204.7
630.60321	251.5
632.35077	28.6
635.77997	389.0
636.68610	198.3
637.81219	720.4
638.48920	385.9
639.27380	181.4
642.05951	88.5
644.49298	480.1
645.13275	69.4
646.08612	283.3
647.39337	463.1
648.13629	170.1
649.94910	254.4
651.00714	28.6
652.23749	117.7
653.26544	222.7
654.79895	340.4
657.79645	306.2
658.40582	51.6
660.49689	110.1
661.12860	24.4
663.06628	331.0
664.27124	47.4
665.40546	38.5
666.30396	46.8
668.28949	534.3
669.30396	111.0
670.19061	23.9
671.15942	250.3
674.36853	204.4
676.16248	348.0
677.40387	2406.5	b (11) (2+)-P
678.19019	234.0
679.38348	88.9
680.35516	40.5
681.34613	194.9
682.08038	185.6
683.03040	183.6
684.39703	188.9
685.14178	197.0
687.13287	14.7
688.09186	361.6
689.26160	530.9
690.15240	74.6
691.58575	155.4
693.52051	6551.3	y (12) (2+)
694.60272	1029.5
695.37573	358.8
698.13043	308.4
699.53668	82.1
700.67462	321.4
701.33459	402.3
702.32904	185.3
703.46027	584.6
704.21722	268.7
706.44672	75.2
708.22748	401.3
709.14044	218.5
709.84650	82.1
710.75580	86.8
712.08838	196.2
712.86829	241.2
713.77063	68.2
714.40558	324.5
715.67438	250.2
717.14954	2238.2
718.00824	2432.7	b (12) (2+)-H2O-P, b (11) (2+)-NH3, b (11) (2+)-H2O, b (12) (2+)-NH3-P
719.21625	310.0
721.50287	121.4
722.44244	151.9
724.15814	75.6
726.11682	1983.1
726.91571	6131.3	b (5) (1+)-NH3, b (5) (1+)-H2O, b (11) (2+), b (12) (2+)-P
727.85913	494.8
729.22095	419.4
730.30670	80.8
732.35394	68.2
732.99774	76.7
734.58691	13.4
735.49347	342.6
736.72522	182.5
739.52045	436.6
740.32465	441.1
741.07440	466.0
742.34235	231.1
744.11261	455.0
745.20166	250.7
746.45636	62.1
747.38226	167.9
748.38934	206.9
749.57513	126.6
750.54816	112.6
752.63080	344.1
753.51483	2465.5	b (13) (2+)-NH3-P, b (13) (2+)-H2O-P
754.33466	735.7
755.45862	537.4
757.49457	2532.4
758.52893	503.0
759.50079	380.1
762.47137	8762.3	b (19) (3+)-NH3, b (19) (3+)-H2O, b (13) (2+)-P
763.37476	1017.8	y (14) (2+)-NH3, y (14) (2+)-H2O
764.34082	120.6
766.00903	560.6
766.70490	4737.4
767.48358	5130.5	b (12) (2+)-NH3, y (19) (3+)-H2O, b (12) (2+)-H2O, b (19) (3+), y (19) (3+)-NH3
768.44958	317.1
769.29144	143.9
770.11078	18.4
771.85132	373.2
772.58490	472.8
773.31042	281.0
774.69183	516.1
775.88092	6108.0	b (12) (2+)
776.84833	495.6
777.94824	783.9	[M+3H] (3+)-NH3-P, [M+3H] (3+)-H2O-P
778.61896	281.5
779.40369	290.2
780.12872	369.1
781.54688	470.2
783.10938	663.7
783.91437	489.0
784.61639	353.9
785.33557	265.5
786.41791	725.5
787.44086	1027.1
788.81476	442.9
789.74927	704.7	b (6) (1+)-NH3-P
790.84393	1769.0
792.30328	4222.7
793.34369	1433.4
794.21808	114.0
795.23309	90.0
796.04095	261.6
797.12689	734.3
798.30780	647.8
799.16498	421.3
800.02130	466.0
801.16638	286.1
802.45953	13936.7	b (13) (2+)-H2O, b (14) (2+)-H2O-P, b (14) (2+)-NH3-P, b (13) (2+)-NH3
803.44635	2707.9
804.73291	2646.2	[M+3H] (3+)-NH3-H2O
806.12262	477.8
807.25891	1530.2
808.09711	633.2
809.12604	34.1
811.20441	93.1
812.61896	154.8
815.89532	27.8
819.56659	164.6
826.41815	4376.7	y (7) (1+)
827.42596	1878.2
828.44092	245.7
829.19897	52.8
830.34619	118.9
832.91205	87.6
835.29926	84.9
836.33966	282.9
838.43549	53.1
843.34320	122.7
844.39960	93.7
847.19147	108.7
850.00336	192.4
851.44250	191.4
852.47461	155.0
853.09015	140.1
855.14874	57.3
855.94458	124.1
856.82013	28.9
857.48053	48.5
860.29718	74.3
861.53363	225.5
862.37274	211.8
863.26178	79.5
864.32330	63.1
866.58124	73.0
868.43646	161.3
869.17596	132.5
869.94537	650.3
870.67712	28.1
872.24908	25.9
873.04303	30.0
875.26758	14.8
876.86261	15.6
877.75616	186.9
878.74213	105.7
879.54437	65.2
880.36261	55.9
882.38824	268.3
882.99176	31.7
884.02740	40.6
886.18866	240.2
887.76239	130.8
890.91394	103.1
892.17493	66.9
892.82031	71.2
894.21777	9.3
897.36548	7644.2	y (8) (1+)
898.36212	2839.5
899.15070	250.3
900.80487	36.6
902.39166	101.7
904.21948	564.8
905.24042	326.1
907.72369	132.0
909.12946	387.9
910.07526	176.3
912.05804	206.1
912.69659	37.8
914.96600	105.7
916.14410	935.9	b (15) (2+)-NH3, b (15) (2+)-H2O
917.37372	244.4
918.42303	304.6
920.05927	66.5
922.09906	167.8
923.89191	27.3
925.36029	101.4
926.23370	174.0
928.25140	50.6
929.81787	81.2
932.21771	244.7
934.14209	249.0
935.19623	371.8
936.71826	183.2
937.32904	106.9
938.31122	458.1
939.42133	204.9
941.80157	152.8
942.68286	65.2
943.49243	212.3
944.22870	188.6
945.48413	93.9
946.51910	426.4
947.55371	357.8
950.53473	109.3
953.54834	41.0
954.84448	17.6
956.28021	18.3
958.33789	31.4
961.20728	417.6
962.43671	356.5
963.13525	75.0
964.95313	649.0
965.68219	22.3
967.12689	86.8
970.57819	173.4
972.06567	745.9	b (16) (2+)-NH3, b (16) (2+)-H2O
972.96112	28.5
975.15991	130.0
976.26508	184.1
977.94391	43.3
978.72504	328.1
979.75958	115.2
980.84845	1067.1	b (16) (2+)
981.77838	248.6
983.01752	313.7
983.88739	295.1
986.09515	143.1
988.39038	54.5
990.22876	74.6
991.68243	108.6
992.41608	38.4
993.31915	104.4
994.27490	80.8
996.45758	3072.6	y (9) (1+)
997.53973	1278.0
998.36945	142.4
999.58423	151.5
1002.24634	93.2
1005.73346	222.8
1006.35736	60.6
1008.49438	468.3
1009.96588	66.1
1012.04205	41.8
1013.47089	35.5
1014.45605	40.5
1015.68408	663.6
1016.55640	146.8
1018.03058	300.0
1019.82617	143.3
1020.55487	149.3
1021.37469	259.4
1021.99139	702.0
1026.44409	22.6
1027.48828	99.8
1028.16040	501.0
1028.78760	431.5
1029.40320	347.0
1031.18506	96.5
1032.20972	331.2
1034.59790	85.0
1035.80298	354.5
1037.38196	1368.5	b (17) (2+)
1038.34399	607.7
1039.48572	141.4
1040.15735	162.2
1042.53748	216.7
1044.19653	1731.1	b (9) (1+)-H2O-P, b (9) (1+)-NH3-P, b (8) (1+)-H2O
1045.09705	687.4
1046.06152	520.5
1047.16479	34.2
1047.79980	153.9
1048.66650	212.2
1049.34790	10.7
1049.97473	91.8
1051.58765	340.1
1053.26270	724.9
1054.24963	1070.6
1054.94189	215.0
1056.67090	256.4
1060.04858	80.5
1062.20581	2922.2	b (8) (1+), b (9) (1+)-P
1063.34937	1462.5
1064.54272	300.6
1065.33337	71.2
1066.98108	146.1
1069.38220	64.0
1070.48413	162.1
1071.81470	234.1
1073.12988	133.1
1075.52820	58.5
1077.01270	107.6
1078.13452	28.7
1079.70850	142.0
1081.21948	212.2
1083.82373	289.7
1085.44043	1422.4	b (18) (2+)-NH3, b (18) (2+)-H2O
1086.16602	50.8
1086.95947	161.6
1094.07275	1152.7	b (18) (2+), b (19) (2+)-NH3-P
1094.84521	709.0
1095.44910	48.0
1097.96826	36.9
1099.26624	105.0
1100.22986	152.5
1100.99707	32.8
1102.53540	167.2
1103.16553	203.3
1105.67847	104.3
1109.61377	108.5
1110.91199	407.4
1111.61414	23.1
1119.21851	27.2
1124.62012	60.0
1125.25208	46.7
1129.58130	83.0
1130.72998	34.2
1131.34741	146.1
1132.48389	82.6
1133.28870	71.1
1135.22717	39.7
1137.68262	28.7
1138.89307	182.0
1139.90479	153.8
1141.16272	128.4
1141.89771	463.8
1143.16980	517.0
1146.51770	51.7
1151.02747	1349.8	b (19) (2+), y (19) (2+)-NH3, y (19) (2+)-H2O
1152.14673	616.5
1152.84412	14.0
1154.50854	68.3
1155.14978	30.3
1157.43665	44.8
1159.44067	1304.4	y (19) (2+), b (9) (1+), y (10) (1+)
1160.36987	441.5
1161.42871	319.2
1162.21606	24.4
1163.51196	66.9
1165.28662	27.3
1166.57397	62.8
1168.22766	88.2
1170.94751	80.9
1175.05591	233.0
1177.58386	55.3
1178.38757	123.5
1179.65466	25.8
1182.39661	59.0
1188.21265	135.7
1189.44385	105.7
1190.59998	152.7
1199.56128	106.9
1203.11060	83.7
1204.51404	81.8
1207.58643	108.7
1214.06299	77.1
1219.34900	82.8
1222.67261	100.2
1223.75391	35.6
1224.54980	158.1
1225.46008	47.4
1226.49683	109.7
1229.74829	24.5
1232.43262	85.6
1233.39160	72.6
1243.61243	73.9
1244.33362	83.5
1245.18274	56.0
1250.60168	126.4
1251.20642	65.6
1255.51599	58.7
1261.43127	68.5
1268.49170	121.3
1269.23669	57.1
1270.59741	69.8
1271.25403	48.2
1274.43506	636.6
1275.46228	475.7
1276.74695	70.8
1281.35815	60.2
1283.67993	35.1
1287.32886	303.8
1288.30579	660.4
1289.37341	472.9
1290.35645	120.0
1294.06348	42.6
1305.38135	115.9
1306.22327	49.9
1316.96716	190.7
1319.69116	36.5
1321.00513	105.6
1323.24988	180.2
1324.26917	151.6
1325.11621	127.7
1330.51062	54.4
1340.51819	76.8
1344.37561	24.5
1346.03259	108.3
1347.63623	31.4
1351.31482	20.0
1352.30872	35.2
1360.50500	55.8
1361.49084	54.1
1365.64233	63.6
1369.76648	161.9
1372.29211	57.2
1377.66980	61.3
1385.18787	187.9
1385.98621	63.9
1387.27075	149.6
1388.50574	114.1
1389.71448	207.7
1390.68494	99.2
1392.51294	76.9
1394.22449	75.1
1395.29590	99.8
1396.25305	47.6
1402.72705	120.9
1404.28625	157.5
1405.26245	64.0
1406.15796	71.7
1406.78088	78.2
1408.60535	92.2
1409.98645	156.2
1417.68787	19.0
1422.10364	145.7
1423.04993	197.1
1434.02808	107.8
1439.64478	31.2
1451.16833	236.5
1451.80188	46.4
1452.64771	261.2
1453.35474	16.2
1455.30579	36.8
1463.53833	17.5
1466.68884	117.4
1476.30957	73.7
1483.51746	43.6
1485.52966	34.2
1493.49524	151.6
1494.36682	76.8
1495.00305	54.4
1502.36133	51.8
1504.53479	41.1
1507.48157	49.6
1520.29651	89.3
1529.39270	23.5
1532.06482	70.8
1533.71179	100.9
1546.33484	71.0
1550.47986	615.9
1551.65405	118.4
1552.62366	84.7
1573.36865	45.2
1584.45398	86.9
1603.33484	170.7
1604.77039	58.8
1621.20288	533.7
1621.87524	67.1
1622.59497	347.4
1628.69080	19.8
1777.78003	17.5
1786.19397	65.7
1807.72473	16.6
1813.76550	16.2
1825.34973	70.0
1879.79968	64.2
1946.43396	61.7
