# Supplementary material for: Phosphoproteomic Analysis of Platelets Activated by Pro-Thrombotic Oxidized Phospholipids and Thrombin
Source: PLoS One. 2014 Jan 6;9(1):e84488. doi: 10.1371/journal.pone.0084488 (PMC3882224; doi:10.1371/journal.pone.0084488)
Supplement: Annotated Spectra S3 — (ZIP) [file pone.0084488.s006.zip › KTWTFCGTPEYVAPEIILNK_-11_2_109946.txt]

m/z	i	matches
241.28796	30.3
244.08957	141.5
260.44916	34.3
261.31885	152.2
262.53427	107.1
263.28467	24.3
268.64026	35.7
272.06851	25.8
282.32791	86.4
283.34738	28.0
289.00815	16.0
290.43240	47.8
294.23730	24.0
296.13016	25.5
300.22571	47.4
304.20660	22.4
305.64056	10.3
309.07043	39.7
311.13501	301.4
312.11304	31.1
315.18008	19.3
316.03421	34.1
323.91779	66.1
326.23724	235.7
328.02390	32.0
330.09122	70.2
331.22205	38.1
334.29535	23.8
338.39124	17.5
339.22086	52.0
340.19293	35.3
341.26208	266.6
345.45801	20.8
348.18237	28.7
352.08835	36.7
357.45804	267.6
358.42987	13.7
363.18582	12.9
364.24896	20.8
365.84778	16.8
368.88824	49.2
373.34167	41.3
374.23959	231.1
376.09668	61.7
380.29852	68.0
386.33569	31.5
387.09546	15.2
390.23083	51.2
391.43188	42.5
398.04810	117.3
401.30652	41.2
409.14197	49.3
411.43732	19.2
414.04242	701.4
414.83514	7.7
415.56134	39.4
420.30914	47.6
422.35034	6.7
424.28473	8.9
425.30975	24.0
427.69495	12.9
431.81360	7.3
436.12836	11.3
438.99829	14.5
440.90887	42.5
442.69067	56.4
445.33246	50.1
449.39166	300.5
450.35071	110.6
452.99738	57.2
453.83154	93.0
454.62244	55.4
455.30328	28.0
456.30072	6.5
457.14233	49.2
463.50134	100.4
464.88818	66.6
468.26050	61.1
470.30304	57.3
471.82172	42.8
473.81079	772.9
474.45245	93.7
476.42834	106.7
477.50348	10.6
478.59204	27.0
479.51843	36.7
483.30896	33.7
484.19366	99.4
484.98273	125.8
487.38696	336.6
488.43762	59.9
489.34332	57.9
490.46021	15.9
491.26801	12.1
491.90509	16.9
496.49567	20.7
499.43726	272.7
500.30463	122.3
501.30933	8.1
502.63208	42.7
505.08966	89.7
507.52136	20.8
509.40479	33.5
510.64929	33.3
513.14813	40.7
514.14282	22.6
517.42395	43.7
518.19659	65.4
519.06409	47.2
520.56158	84.7
522.37762	1093.9	b (9) (2+)-NH3-P, b (8) (2+)-H2O, b (9) (2+)-H2O-P
523.35974	117.8
526.43347	12.9
527.13623	26.3
528.18323	19.3
530.27966	103.1
531.60596	237.3
532.48193	56.7
534.43115	32.9
537.38342	69.3
538.25830	116.3
539.63287	63.2
541.22858	18.4
542.13617	31.0
546.30872	45.7
547.45074	12.1
548.13574	23.3
549.19800	71.6
550.53754	25.4
551.23456	11.3
552.02191	23.2
554.16046	50.0
555.30823	38.3
557.08972	112.6
559.02472	95.9
560.32080	76.0
563.70966	11.3
566.04919	65.7
567.03253	16.8
568.61200	83.2
569.48871	31.2
571.40393	39.5
572.63910	74.6
576.38361	8.9
577.48865	21.6
578.91913	32.0
579.63593	116.0
581.20721	113.9
582.70453	13.5
583.70856	16.8
584.60077	84.2
586.10284	28.1
587.15204	20.8
591.30157	20.0
593.42615	13.6
595.81464	91.2
596.44415	29.6
597.57538	67.0
598.47748	26.6
599.10236	50.2
600.31982	71.6
601.70325	18.3
602.93353	17.6
604.88959	53.7
605.87207	90.0
606.48358	30.5
607.18958	67.4
608.45734	17.5
609.39014	18.0
610.26123	180.3
611.48505	37.1
612.35858	39.9
614.05872	115.1
616.26141	46.5
617.21191	179.3
620.28802	28.6
621.37860	256.4
622.20612	175.3
623.95209	143.2
624.62909	38.2
625.40082	32.3
626.53381	105.4
627.44672	91.1
628.79047	33.8
629.77863	172.1
630.72455	102.3
634.33057	39.1
635.64606	140.9
637.13727	57.5
637.99060	348.8
639.05048	125.9
640.18988	280.9
641.80243	43.3
642.81549	26.3
645.00635	246.0
646.31586	142.9
649.43793	36.9
650.51886	22.4
651.32910	6.6
652.48114	23.2
653.54993	91.6
655.29523	151.6
657.59137	37.1
658.48969	22.2
659.84406	70.1
660.75787	283.1
663.25171	108.1
664.50616	139.9
665.35565	52.1
667.43243	40.3
668.59216	231.8
669.36664	104.2
670.98413	61.5
672.24115	24.0
673.26471	95.5
674.43463	70.9
676.23755	141.3
677.10724	488.5
677.86292	543.1
678.74054	140.8
680.42340	66.8
681.26318	383.9
682.22534	159.5
682.91040	62.0
683.78064	170.3
685.10565	107.3
685.84741	17.3
687.23157	26.4
688.27155	251.4
689.53705	40.8
691.30450	66.8
693.46906	2570.5	y (12) (2+)
694.58856	523.1
695.71692	219.1
697.47028	272.8
698.29694	7.3
699.06561	35.8
699.73785	58.0
700.95032	201.0
701.60718	78.6
702.30096	273.3
703.54089	828.1
704.56079	400.0
705.44635	108.8
707.33881	24.0
708.35004	383.8
709.27826	78.6
710.30908	104.3
712.11072	223.9
713.19019	271.3
714.45868	238.4
715.55853	94.5
717.10748	626.8
718.12268	712.4
718.96735	144.3
719.83942	16.9
721.71014	33.5
722.45660	78.0
723.07477	70.3
725.42389	41.0
726.65643	1470.9	b (5) (1+)-H2O, b (12) (2+)-P, b (5) (1+)-NH3, b (11) (2+)
727.45947	1105.5
728.40790	54.6
729.57318	114.6
730.43414	49.9
732.06696	92.4
733.01288	14.5
735.73108	786.5
736.41071	551.5
737.40747	171.9
738.29266	121.3
739.57709	239.2
741.10773	1006.7
742.70007	543.6
744.13715	624.7
745.32904	206.2
746.80963	146.4
747.92981	206.5
748.79327	113.2
750.17877	182.1
750.78107	74.1
751.69598	90.7
753.53473	872.9
754.52112	129.1
755.52722	137.7
757.34357	542.0
758.57269	956.1
759.36835	182.1
760.21222	176.5
761.05664	19.8
762.15771	1957.5	b (13) (2+)-P, b (19) (3+)-H2O, b (19) (3+)-NH3
762.83698	1002.9
763.49585	852.1
764.27911	283.5
765.40509	48.3
766.86383	2213.1	b (12) (2+)-NH3, b (12) (2+)-H2O
767.87506	1858.4	b (19) (3+), y (19) (3+)-H2O, y (19) (3+)-NH3
769.45392	263.3
770.36890	74.3
771.28241	298.4
772.35480	416.9
773.21576	629.7
774.23871	179.1
774.90753	573.6
776.01483	2074.9	b (12) (2+)
776.95160	620.0
778.16644	1264.2	[M+3H] (3+)-H2O-P, [M+3H] (3+)-NH3-P
779.65509	374.4
780.26373	30.7
781.29974	73.7
782.64319	330.0
783.51489	689.1
784.48035	744.6
786.07233	797.6
787.35504	404.7
788.20532	907.5
789.16284	209.4
789.94281	278.3
790.56879	169.7
791.27490	1143.8
792.52222	20592.2
794.06073	745.8
795.21484	542.3
796.15228	529.6
797.55103	522.1
798.52655	583.1
799.35785	283.1
800.04553	461.7
801.87708	422.0
802.57318	4784.6	b (14) (2+)-NH3-P, b (13) (2+)-NH3, b (13) (2+)-H2O, b (14) (2+)-H2O-P
803.73834	647.4
804.61542	516.6
805.30560	218.1
806.66986	749.3
807.35907	802.2
808.16394	82.7
808.87964	11.3
809.86975	20.0
818.25897	12.1
820.06342	80.2
821.07910	194.4
822.98151	85.6
824.39935	79.8
825.46063	51.7
826.41016	1201.8	y (7) (1+)
827.44086	548.0
829.30865	354.1
830.17303	104.4
833.10388	15.3
833.79211	37.3
834.67450	16.1
835.54913	47.6
836.40314	151.2
837.06299	40.6
838.10968	49.2
839.46552	137.0
840.99878	164.6
842.31580	190.8
843.92120	182.7
844.69281	20.0
845.57397	69.3
846.52319	24.9
847.43744	110.1
848.64569	74.3
849.73889	385.8
850.70258	9.5
851.38477	100.9
852.03558	153.4
852.78815	169.4
853.43091	125.9
855.30615	115.5
856.31738	65.8
857.45874	19.9
861.23981	333.1
862.34662	66.9
865.41840	56.2
867.19415	37.2
869.06647	246.1
870.15594	148.2
871.61957	40.5
872.78351	19.9
873.61682	33.4
874.62042	24.6
876.27338	70.8
877.18829	165.8
877.99579	365.9
878.77106	68.6
880.35516	35.8
882.38007	791.6
883.39734	229.9
884.02252	192.9
885.00482	88.9
886.05438	220.4
886.95477	300.8
887.95007	73.5
890.75629	110.4
891.99030	38.9
892.89746	184.6
893.52667	68.1
896.39844	112.0
897.41962	2142.7	y (8) (1+)
898.36847	1027.9
899.64044	481.9
900.68744	25.6
902.46332	127.0
903.47430	147.1
904.24976	83.3
905.11066	107.6
906.09259	20.1
906.80658	34.5
907.69196	34.2
908.34381	69.8
909.25323	126.0
910.86139	87.4
911.80029	83.2
915.10187	301.1
915.94629	149.1
916.81519	17.7
919.40552	75.9
922.20135	74.9
922.93060	20.1
924.38226	49.9
925.46436	13.7
926.26764	95.7
927.48505	25.4
929.58008	112.4
931.65790	337.0
932.26563	165.2
933.64276	176.9
934.37701	32.0
935.42487	107.8
937.43951	152.4
938.32056	242.8
939.28534	164.4
940.48315	107.6
941.73785	196.4
942.58710	190.1
943.41870	27.3
944.48529	90.5
946.43823	2267.6	b (8) (1+)-H2O-P
947.49042	361.1
948.22144	7.7
951.02295	74.1
953.15607	101.4
954.46478	322.9
955.36761	130.1
957.09515	20.1
958.75616	51.2
959.35980	62.9
960.05560	73.0
960.83569	178.2
962.21777	83.2
963.08032	108.2
964.45978	236.9
965.55762	228.0
966.17871	5.9
967.02155	254.5
967.79834	18.9
968.49847	23.4
969.66278	49.8
970.78247	76.3
971.98755	220.2
972.71069	577.1
973.70428	161.1
974.82220	100.6
975.45844	34.2
976.30841	70.2
979.47162	21.6
981.03766	504.4
982.18048	367.7
982.85455	51.1
984.56110	129.6
985.22406	21.6
986.17096	46.8
987.31940	56.7
988.76538	276.0
989.64185	360.7
990.30176	179.0
991.29987	92.9
992.22028	238.8
993.21405	213.7
994.32593	331.5
995.34277	89.9
996.40039	812.9
997.36639	307.4
998.18878	128.5
999.46875	173.2
1000.37970	184.8
1001.20868	97.4
1001.98999	191.4
1003.08258	300.3
1004.03363	238.1
1005.49567	173.2
1006.09662	6.5
1007.34833	52.0
1010.45123	33.4
1012.38770	127.7
1013.02881	57.2
1015.13800	33.0
1016.11420	169.1
1017.05597	238.3
1018.06470	133.5
1019.93512	199.5
1020.80762	52.0
1021.84039	318.0
1023.49316	265.2
1025.58179	9.7
1026.56140	85.6
1027.28418	331.1
1028.62512	651.0
1029.52856	377.2
1030.36206	101.3
1031.39819	86.3
1032.68530	427.0
1033.53137	46.0
1034.49316	238.5
1035.58557	58.0
1036.76172	288.2
1037.76245	243.2
1039.07275	236.3
1040.19702	38.0
1041.09009	234.9
1043.45337	410.8
1044.13049	556.8
1045.23767	539.6
1046.14355	265.6
1047.29089	199.5
1048.35095	157.3
1050.14917	283.2
1051.14331	102.1
1052.63171	346.2
1053.44153	383.8
1054.65161	2823.9
1055.54626	130.9
1056.97705	12.1
1058.59790	28.1
1059.58691	125.3
1060.78430	22.3
1062.24072	1402.5	b (8) (1+), b (9) (1+)-P
1063.32922	619.2
1064.39771	120.9
1065.88245	70.7
1067.42944	195.4
1068.16248	107.3
1068.87305	40.5
1070.04565	49.8
1070.99341	47.4
1072.31055	99.9
1075.32336	152.9
1076.20264	19.1
1076.94519	17.7
1078.38464	57.1
1079.45300	14.3
1081.98230	119.4
1082.93262	54.8
1084.02454	76.9
1085.07349	188.8
1086.44092	34.9
1087.31995	19.2
1088.10413	8.1
1090.19336	105.9
1091.24438	47.3
1092.34900	21.6
1093.54761	384.7
1094.35742	341.8
1094.96094	212.3
1096.28760	94.2
1099.56470	50.5
1100.74158	159.5
1101.74121	310.3
1103.18823	335.5
1103.88489	731.5
1104.63660	23.1
1108.78442	53.9
1109.89453	99.4
1110.82483	864.5
1111.46265	990.8
1115.38916	22.6
1116.62646	191.7
1117.28259	110.6
1118.47656	57.4
1120.65063	120.1
1121.50452	19.4
1122.19324	26.4
1128.67310	22.4
1129.75952	135.0
1132.46875	50.0
1133.52393	176.3
1134.21558	14.5
1135.52051	144.4
1137.57642	125.2
1138.27393	72.1
1139.35083	45.5
1140.02466	33.3
1142.44678	120.2
1143.18298	9.9
1144.02783	33.4
1144.70630	138.2
1145.78784	293.1
1149.60181	20.0
1150.80505	578.4
1151.55676	324.0
1152.36694	211.3
1155.57190	38.2
1158.17554	17.7
1159.56604	868.4
1160.33813	980.5
1161.43298	131.4
1163.05249	54.8
1163.65564	44.7
1167.41907	16.1
1168.04272	48.0
1169.55383	23.2
1170.58057	179.7
1172.55859	60.2
1175.20898	9.5
1177.30322	29.5
1179.09814	30.6
1179.88232	42.8
1184.42383	62.6
1187.38989	34.9
1189.25525	50.0
1190.41394	29.5
1196.32068	57.4
1196.94287	38.8
1202.51111	44.4
1205.30176	25.7
1207.31885	106.3
1208.52222	27.8
1212.48364	28.6
1214.14575	18.4
1216.20215	15.1
1219.91577	6.6
1224.39172	16.1
1225.28064	83.0
1226.30115	76.1
1227.25781	48.0
1228.00305	13.7
1229.31494	65.9
1232.50146	31.6
1233.21924	23.8
1236.71033	19.0
1238.30701	126.1
1238.94275	7.9
1245.44019	53.0
1247.12512	31.7
1248.24939	69.0
1250.59888	22.5
1252.28198	41.3
1253.61072	74.6
1255.41833	5.8
1258.29993	28.5
1261.10803	34.1
1264.66638	100.1
1265.54968	44.4
1267.33569	47.8
1270.35291	50.8
1271.32898	59.8
1273.62366	700.8
1274.60876	163.9
1275.39404	70.6
1276.38098	160.2
1277.19421	19.9
1279.49133	21.7
1280.29016	14.3
1280.90295	52.6
1283.14856	159.8
1288.31982	181.4
1289.29431	103.5
1290.51392	57.5
1294.54712	31.7
1295.15784	33.4
1300.37268	17.4
1301.48755	54.4
1304.63098	8.9
1306.62976	50.8
1310.82141	28.1
1312.56030	28.8
1313.40759	21.9
1319.28186	50.1
1322.81653	519.2
1323.50635	84.0
1324.39636	36.1
1325.35095	71.3
1326.48840	17.0
1327.73474	11.2
1328.41931	19.5
1335.19409	19.2
1337.19739	9.7
1338.19019	29.4
1342.11926	22.2
1342.93164	29.6
1369.76855	84.6
1371.14685	54.8
1382.86951	52.0
1386.25195	19.4
1387.49573	85.9
1388.49158	85.2
1389.26550	34.3
1390.50488	23.4
1391.55188	35.7
1395.33667	25.2
1397.32043	69.9
1403.74268	61.9
1405.04785	51.1
1406.45020	59.3
1407.53857	61.1
1412.98181	13.6
1417.74792	54.0
1422.11328	75.6
1423.27917	52.5
1424.90564	24.9
1435.51624	50.9
1436.36194	15.3
1439.55603	39.1
1440.47668	23.2
1451.34863	87.1
1452.32776	61.1
1453.35266	59.8
1467.26990	38.9
1469.40039	9.7
1471.69678	26.2
1475.48621	27.2
1484.39124	23.2
1485.45459	23.8
1492.86902	47.7
1493.58167	69.6
1495.31140	189.3
1497.95398	50.9
1501.09521	70.7
1506.14587	26.4
1513.72156	30.3
1518.79590	15.9
1523.48743	12.2
1532.60681	51.6
1540.15894	19.3
1550.38171	203.7
1551.35693	250.8
1552.47302	26.3
1555.35876	19.1
1566.59436	12.1
1578.56714	62.6
1580.89587	73.8
1595.83044	12.1
1603.52820	132.4
1619.15759	21.0
1621.63733	164.4
1622.47986	307.0
1623.38879	116.0
1627.73181	19.3
1638.58240	20.1
1644.76819	38.9
1703.81775	24.9
1760.73206	43.7
1813.59497	17.7
1824.29272	50.0
1847.88074	12.2
1912.54272	46.8
