# Supplementary material for: Phosphoproteomic Analysis of Platelets Activated by Pro-Thrombotic Oxidized Phospholipids and Thrombin
Source: PLoS One. 2014 Jan 6;9(1):e84488. doi: 10.1371/journal.pone.0084488 (PMC3882224; doi:10.1371/journal.pone.0084488)
Supplement: Annotated Spectra S3 — (ZIP) [file pone.0084488.s006.zip › KTWTFCGTPEYVAPEIILNK_-16_2_135689.txt]

m/z	i	matches
344.78473	77.9
356.51279	101.5
358.25055	46.9
362.29492	17.8
365.32047	19.8
374.36020	147.9
375.37439	26.4
381.16428	26.4
383.77747	15.6
386.71417	34.2
389.08865	25.9
390.23138	37.3
392.32599	116.4
393.28116	32.4
398.18298	29.7
400.06821	40.8
408.36337	23.1
411.26517	68.6
414.66498	12.7
415.32767	41.8
416.31305	64.0
417.06390	31.7
423.12723	13.8
425.30359	46.8
426.33600	18.0
429.22278	60.1
431.04852	137.6
432.20395	50.2
435.19983	34.3
437.03198	15.6
448.48239	30.7
452.63022	23.7
455.52411	11.7
457.04022	10.9
458.18585	40.5
460.04315	78.3
461.47083	39.5
464.37640	141.4
469.29913	6.9
470.03088	80.5
472.18512	59.0
474.37891	53.0
475.54483	27.6
479.23242	33.3
481.65973	45.4
482.28802	36.1
485.23209	31.5
486.27252	62.2
487.38049	138.6
488.19205	48.2
489.13580	15.8
491.63757	74.8
496.10382	44.2
499.43481	318.3
500.23511	240.1
501.10516	104.4
502.41608	10.9
503.99423	21.6
505.29700	70.8
506.29977	19.4
511.79730	106.0
513.51672	59.0
515.86578	61.0
517.24817	30.8
518.19928	12.9
519.36255	17.8
521.27478	47.0
524.51660	11.9
525.23840	72.4
527.54498	39.2
528.29102	43.2
531.68201	17.8
533.35608	85.7
534.33649	108.6
538.22223	60.9
541.36621	40.3
543.15918	57.3
544.10895	118.3
545.02405	71.1
546.51587	67.6
548.60364	10.9
550.19165	75.8
551.31183	45.1
552.29315	46.1
553.33820	106.7
557.17523	60.2
559.74976	39.1
560.38556	46.2
561.07538	148.6
562.13623	49.4
566.65179	23.8
567.30249	227.5
568.94775	48.2
572.91992	41.2
577.26917	38.3
578.35632	559.8
579.40314	342.6
580.36115	151.0
581.39001	41.5
583.24487	14.2
587.20215	92.4
593.36011	91.4
596.33252	26.9
600.55200	231.2
602.55994	31.6
603.49622	45.1
607.32361	46.1
609.77649	44.3
610.51959	29.6
611.36096	19.5
614.77881	30.4
615.87280	46.5
616.51575	56.2
617.81238	21.8
619.52673	22.4
620.36938	19.5
625.28015	16.5
626.24719	19.8
628.37512	273.3
629.39056	53.8
630.60437	65.3
637.01685	130.2
638.44702	8.9
642.38397	39.5
643.62213	54.9
645.17969	47.8
646.37366	181.7
647.40173	202.3
648.33679	110.0
649.24536	114.6
652.20435	36.3
654.17786	28.7
657.19263	64.1
658.65137	24.8
660.13831	33.6
660.91760	44.9
664.33643	48.7
666.28796	14.6
667.12451	41.2
668.37238	59.5
669.43890	21.8
670.20764	26.4
673.31866	43.0
674.67175	33.7
678.03192	110.4
678.72174	106.8
679.41577	40.5
680.09412	17.8
681.69812	15.8
682.54724	31.4
684.40009	10.9
685.99933	10.9
687.61426	21.5
689.19391	95.3
692.43530	44.2
694.63989	74.7
697.62280	40.2
699.18774	121.2
700.02423	68.8
702.39331	102.4
703.07922	33.2
703.77484	73.9
704.62268	24.4
710.66895	29.7
713.25812	18.8
714.13110	59.4
716.33844	111.6
717.63495	13.8
719.22528	37.5
720.47565	16.8
721.47125	48.5
723.70227	12.9
726.00439	53.1
729.19104	39.3
731.44562	34.7
732.47156	156.2
733.86310	105.4
735.29547	51.7
736.57813	98.2
737.31702	13.9
741.44958	53.2
742.32574	20.0
744.34143	140.7
745.27747	47.7
747.31946	40.4
749.01532	153.0
749.68518	96.6
751.22742	154.0
751.83765	82.2
752.60132	57.1
754.36932	10.9
755.87561	34.3
761.43469	27.4
762.84766	68.4
764.08704	206.8
764.70093	29.9
766.36670	14.6
768.66687	138.6
771.36212	48.2
772.32056	167.2
773.53674	64.0
775.37756	41.1
776.31091	104.3
779.04559	102.3
782.42169	43.7
783.54382	12.8
784.98669	70.1
786.41931	146.6
788.34399	240.8
789.37720	98.5
791.21301	143.3
792.13727	29.6
793.81921	194.3
795.22717	62.9
796.26520	26.7
798.36890	147.2
800.26587	11.9
802.09216	219.0
803.53564	156.6
804.22083	14.7
805.32019	40.2
806.39441	200.3
808.11499	448.8
809.28442	419.0
809.92572	13.9
810.58655	38.5
814.54822	38.9
815.78021	12.6
817.87402	53.1
819.33148	130.8
820.07788	46.0
821.38861	303.5
822.40784	296.1
823.53564	29.4
826.47485	2093.1	y (7) (1+)
827.57825	261.8
828.39832	212.1
830.32672	19.7
831.37744	132.8
832.16138	22.5
834.05945	48.5
835.25848	45.5
836.36389	55.1
837.61353	76.7
838.28613	38.0
840.20032	13.5
842.40332	177.3
844.87000	75.5
845.97998	142.9
849.47253	72.9
850.18103	26.7
851.15771	70.1
854.41882	85.3
855.13745	70.1
856.43835	78.6
857.27734	50.1
858.31018	10.9
859.98865	16.9
861.23279	78.2
862.61035	16.6
863.48254	102.8
864.29065	74.5
865.64063	239.7
866.41089	41.2
867.44189	139.8
870.06482	464.8
871.13513	409.7
872.11145	127.6
873.71326	122.4
875.33130	86.9
876.18872	121.6
877.14233	62.5
878.61792	61.5
879.46777	221.3
880.37524	276.7
881.39185	51.4
882.58630	109.0
883.67993	113.8
884.85229	179.4
886.04382	251.1
887.44141	151.2
888.27051	159.7
888.93604	7.0
889.91016	33.9
891.98584	71.7
893.11096	46.2
894.70093	66.0
895.96777	143.2
897.43237	1338.5	y (8) (1+)
898.48145	933.1
899.39063	249.9
900.30933	164.4
901.15906	86.8
902.83142	105.1
904.43359	12.9
905.44666	386.5
906.25061	121.9
907.10999	76.6
908.42981	211.5
909.32556	135.2
910.28381	8.0
915.62939	198.6
916.71973	123.1
917.44214	118.1
918.39197	317.5
920.20752	52.5
921.52148	30.4
922.77368	132.0
924.16528	153.4
924.94641	250.1
928.63916	123.0
929.90906	97.9
931.68762	338.5
933.01440	93.7
935.10889	696.7
936.03381	259.4
937.51953	327.1
938.38953	65.3
939.12744	21.7
940.00354	198.8
943.67249	37.6
944.32617	61.1
945.30908	114.4
946.51245	200.7
947.64490	146.7
948.61755	210.4
949.56128	109.3
950.29797	62.8
951.16528	88.7
951.89612	67.0
953.05579	288.1
954.44556	188.9
955.33240	69.0
959.26355	44.2
961.22510	284.9
962.32715	39.2
964.39099	478.9
965.35486	1470.0
966.48682	1032.1
967.41394	326.8
971.21179	38.2
971.87646	137.7
973.49878	151.8
975.57593	14.9
976.54492	176.1
977.63953	55.8
978.60815	108.4
979.27075	148.4
980.11121	8.7
981.20923	109.4
981.92908	73.2
982.73145	160.7
983.84363	181.0
987.08728	49.7
988.06140	55.0
988.69214	67.5
990.37891	50.5
991.65466	200.9
995.48499	263.2
996.29492	363.1
997.12769	416.4
998.67090	98.7
999.42908	100.3
1000.37427	140.4
1001.52600	21.5
1002.71826	57.9
1004.52820	83.7
1005.43152	138.4
1006.90942	30.4
1008.41858	402.4
1009.10779	245.6
1010.41125	64.9
1012.22815	162.9
1013.41785	101.0
1015.27539	71.0
1016.14099	18.8
1017.11255	25.4
1018.68701	132.0
1021.17554	39.6
1022.29724	275.4
1024.14087	62.7
1024.88281	38.2
1026.25684	460.9
1027.42688	285.5
1028.48950	224.2
1029.36487	265.3
1030.21228	51.0
1032.35449	31.4
1033.52271	85.1
1034.37195	110.4
1035.54419	52.0
1036.52100	169.3
1037.19580	94.8
1038.97754	103.8
1039.65149	47.7
1041.22083	45.2
1042.94653	188.0
1043.90222	713.7	b (8) (1+)-H2O, b (9) (1+)-H2O-P, b (9) (1+)-NH3-P
1044.63525	363.1
1045.41016	612.5	b (8) (1+)-NH3, b (18) (2+)-P
1046.36511	385.1
1048.37939	107.8
1051.48804	191.3
1052.70508	55.1
1053.65723	101.6
1054.41553	61.7
1055.10034	104.5
1055.86243	30.4
1056.87354	58.7
1057.85181	114.3
1060.08313	155.9
1061.28528	339.7
1062.29248	544.5	b (8) (1+)
1063.54810	517.6
1064.45459	362.6
1065.59863	99.3
1066.48621	88.5
1067.99536	362.1
1069.38538	180.6
1070.31689	126.5
1072.82227	1363.5
1073.77856	304.1
1074.77869	273.4
1075.38965	36.1
1076.43604	154.1
1078.52686	94.7
1080.33716	1074.1
1081.34424	449.5
1083.27197	98.9
1084.75220	136.4
1085.35999	12.3
1086.28540	164.0
1087.56714	132.4
1090.46960	94.1
1091.62085	60.3
1093.59082	85.7
1094.83777	266.7
1095.64111	122.0
1096.66797	186.5
1097.30396	113.5
1101.10828	246.8
1102.16980	513.5	b (19) (2+)-P, y (19) (2+)-H2O-P, y (19) (2+)-NH3-P
1103.00818	171.0
1104.32275	361.3
1105.24048	114.8
1107.16443	78.9
1109.60522	337.5
1110.65039	623.2	y (19) (2+)-P
1111.47510	540.4
1112.37292	533.2
1113.53271	355.4
1114.36523	32.2
1115.31030	153.3
1116.45264	2022.1
1117.50562	303.6
1118.37354	396.2
1119.85620	2096.7
1120.59668	347.6
1121.67188	256.1
1122.57825	390.0
1123.59436	648.0
1124.28467	128.0
1125.81140	197.4
1126.90430	61.6
1127.55298	53.1
1128.89258	147.2
1130.15063	145.3
1131.12952	423.5
1131.91089	202.3
1132.79248	13.8
1134.04663	187.3
1135.58447	28.4
1137.44702	201.8
1139.35938	268.1
1140.46851	198.5
1141.79346	336.4
1142.71143	280.9
1143.96045	139.5
1144.61475	55.0
1145.47449	48.9
1146.62427	102.9
1147.53418	95.0
1150.40479	199.7
1151.36450	471.6
1152.41577	81.8
1153.35657	330.5
1155.06470	179.1
1156.95605	344.6
1157.77820	512.3	[M+2H] (2+)-NH3-H2O-P
1159.46997	644.0	y (10) (1+), y (19) (2+), b (9) (1+)
1160.93774	533.0
1161.68054	8.2
1163.53674	46.5
1164.67322	239.3
1166.23108	3977.3	[M+2H] (2+)-NH3-P, [M+2H] (2+)-H2O-P
1166.97791	2777.6
1167.88208	697.7
1168.63245	241.8
1169.92090	648.4
1170.90076	171.7
1171.54871	452.0
1172.78723	308.7
1173.61084	506.1	b (10) (1+)-NH3-P
1175.28027	9686.8	[M+2H] (2+)-P
1176.31079	5060.4
1177.95044	401.0
1179.02795	456.7
1180.13342	910.8
1180.90918	420.1
1181.93091	237.8
1183.27368	242.6
1183.92456	115.6
1185.37891	681.8
1186.69348	707.8
1187.60718	847.2
1188.68542	299.7
1189.63538	89.8
1190.83911	570.8	b (10) (1+)-P
1191.48828	349.2
1192.35242	384.5
1193.32886	908.3
1194.52124	55.2
1195.57080	357.4
1196.55847	221.8
1197.67676	206.6
1198.50842	240.5
1200.41101	529.1
1201.07007	222.5
1202.71265	444.3
1204.15759	578.7
1205.17700	321.4
1206.23669	3270.5	[M+2H] (2+)-NH3-H2O
1207.08057	2049.0
1207.75684	869.9
1208.40918	460.6
1209.22559	342.3
1212.16199	101.2
1213.41846	127.0
1227.39014	41.2
1229.48096	106.4
1230.74707	22.8
1232.41406	110.7
1237.93433	110.9
1240.69019	24.5
1242.19971	14.1
1242.96851	43.3
1244.91406	197.6
1245.61084	60.3
1246.64355	13.1
1248.20557	77.9
1249.44580	10.9
1250.17725	19.8
1252.86816	77.4
1254.60620	95.6
1255.42798	34.3
1257.38501	152.4
1258.86792	37.3
1259.82532	49.1
1260.62354	198.3
1262.95435	269.9
1263.67957	8.8
1264.28735	28.4
1265.69958	43.3
1267.52856	113.0
1268.26526	41.2
1269.50195	7.9
1270.17065	99.9
1270.83276	49.5
1271.72754	45.5
1272.40186	43.6
1273.37231	133.2
1274.17261	20.8
1276.58716	241.5
1277.76563	80.0
1279.28101	134.4
1280.38208	45.1
1281.23804	41.2
1282.20654	39.5
1284.03943	102.5
1286.27905	161.9
1288.28125	296.8
1289.02417	146.2
1289.96777	27.3
1290.68896	53.2
1292.42615	71.9
1293.33728	300.0
1294.03040	136.1
1295.89758	541.1
1296.68005	48.9
1297.82788	401.4
1298.78149	46.2
1299.68018	123.4
1300.46167	156.3
1301.80225	1379.7
1302.68726	1061.6
1303.51843	140.0
1304.19836	136.3
1309.60718	106.8
1314.08936	118.6
1315.50000	33.8
1318.36206	164.3
1319.28674	135.7
1320.55811	207.3
1321.48291	187.2
1322.60535	28.4
1324.36206	205.1
1327.70435	104.6
1328.37207	138.5
1329.64795	53.4
1330.53259	67.5
1331.39673	25.0
1332.35022	120.6
1333.07288	43.4
1333.72314	20.1
1334.37842	55.9
1335.29395	191.7
1336.20459	72.9
1337.08350	116.2
1337.84448	126.7
1338.71228	332.5
1339.46545	142.9
1340.63330	335.3
1342.84692	82.8
1343.83972	148.3
1344.97986	191.6
1346.60303	306.6
1348.19751	124.6
1350.14673	216.1
1351.27234	289.8
1352.58826	410.5
1353.58313	1016.1	b (11) (1+)-P
1354.57056	428.3
1355.26514	135.2
1356.28552	39.3
1357.32397	59.6
1359.20325	1397.1
1360.36499	1054.0
1361.27576	140.4
1362.34973	288.7
1364.04822	345.4
1365.94409	118.6
1367.47400	100.0
1368.21228	95.6
1368.93030	9.8
1369.68835	14.6
1370.51135	43.3
1371.46631	25.7
1373.34290	108.0
1374.25403	137.5
1376.81763	99.2
1378.44470	50.2
1379.68262	100.3
1381.80396	215.8
1382.44031	162.0
1383.28516	117.5
1384.37402	75.8
1385.66699	1845.7	y (12) (1+)
1386.70374	1630.3
1387.65857	457.2
1388.54138	36.4
1390.47839	16.9
1391.08740	89.0
1393.36243	91.6
1394.31091	339.3
1395.25000	78.9
1396.29956	227.4
1396.93176	22.9
1397.96082	105.0
1398.66248	56.4
1399.43701	49.3
1403.39746	25.0
1404.79541	9.9
1406.48840	24.0
1407.65808	177.7
1408.55933	563.7
1409.62195	303.7
1410.52881	94.8
1411.65674	54.2
1413.61682	64.1
1415.31323	41.0
1417.00867	529.6
1418.66516	185.4
1419.72729	280.0
1420.86279	166.1
1422.50708	211.5
1423.52576	320.4
1424.47754	51.5
1425.73120	213.4
1426.79041	188.1
1432.69080	72.6
1434.20581	280.7
1435.35840	261.1
1436.60852	482.5
1437.68079	68.0
1438.41626	259.8
1440.42542	12.9
1441.27356	215.1
1442.42517	51.2
1443.37683	336.9
1444.21521	405.4
1445.01892	182.7
1445.93726	191.5
1448.04639	108.3
1450.21179	113.1
1451.58569	325.6
1452.38782	1417.9
1453.22449	1432.3	b (12) (1+)-P
1454.02673	676.3
1454.66064	441.4
1455.41187	31.7
1457.23840	77.0
1458.34607	128.5
1459.40247	184.4
1460.95374	39.9
1462.05554	229.3
1463.32532	37.1
1464.85901	128.3
1466.20496	29.4
1469.33777	114.9
1471.16064	126.7
1472.27625	58.6
1475.37231	420.7
1476.59534	269.4
1477.77832	116.8
1478.92712	138.2
1480.29199	19.8
1481.10779	45.3
1483.43530	31.5
1484.70715	144.0
1486.68274	330.8
1487.45789	130.1
1489.11047	286.5
1489.92444	222.6
1491.40076	179.1
1492.25403	98.0
1494.67249	232.9
1495.60986	85.4
1497.74878	45.8
1498.47302	44.9
1500.61267	112.6
1502.84827	1328.9
1504.05603	484.2
1505.15442	111.5
1505.87463	71.2
1506.72766	266.0
1507.68774	60.2
1508.71082	88.3
1510.33630	158.3
1511.75708	209.8
1512.62122	192.0
1513.67542	36.3
1514.39063	168.4
1515.48035	356.2
1516.71570	150.5
1517.51648	68.2
1518.96875	141.3
1520.81665	472.3
1521.91980	86.8
1523.48816	726.3	b (13) (1+)-P
1524.48767	253.1
1525.54895	282.9
1526.45288	469.9
1527.30164	654.2	y (14) (1+)-NH3
1528.35608	520.0
1529.23962	358.8
1530.44568	159.9
1532.55237	312.9
1533.44006	120.7
1534.44714	363.1
1537.18835	615.8
1538.12451	441.6
1539.22522	422.9
1540.03699	229.3
1540.78271	30.4
1541.62488	88.0
1542.47913	132.5
1543.54321	857.0	y (14) (1+)
1544.56140	676.6
1545.92151	410.5
1546.77527	2994.2
1547.84119	1458.8
1548.73132	167.1
1550.45337	605.0	b (12) (1+)
1551.53040	625.5
1552.46313	239.4
1553.93640	24.5
1555.72461	42.5
1556.70935	30.6
1557.74255	84.8
1559.27649	31.5
1560.36353	54.3
1561.06445	77.8
1562.70959	28.6
1564.61475	126.6
1566.09192	84.7
1568.33630	397.2
1568.95056	171.5
1570.07019	94.3
1571.11963	65.7
1573.61865	104.6
1574.47668	105.0
1575.27747	107.3
1576.23120	129.8
1577.49524	40.6
1578.93811	59.4
1579.84509	60.2
1581.71619	141.8
1583.62561	139.6
1585.56873	23.0
1586.53552	237.4
1588.24133	58.5
1589.73523	47.1
1591.47925	31.3
1592.55212	21.4
1593.84680	176.0
1595.23120	189.0
1595.83887	76.6
1598.70251	46.2
1601.35461	52.7
1603.38513	673.9	b (14) (1+)-NH3-P, b (13) (1+)-H2O, b (14) (1+)-H2O-P
1604.63525	335.1
1605.58752	164.3
1606.55029	19.7
1611.32544	118.7
1612.57874	251.8
1613.72253	180.2
1617.28552	43.3
1618.61316	116.3
1619.72876	1392.3
1620.67151	1129.7	b (14) (1+)-P
1621.55713	1571.8	b (13) (1+)
1622.58240	1025.3
1623.85144	277.3
1625.93372	159.4
1629.73596	50.7
1631.34460	766.5
1632.21899	77.4
1633.33655	17.8
1636.26135	10.9
1637.38904	168.2
1638.53296	184.5
1639.51794	143.2
1640.14392	234.4
1641.12170	158.5
1642.05090	134.6
1643.30396	159.8
1643.91321	10.9
1644.74622	28.7
1647.71240	43.5
1648.80933	37.7
1649.70654	71.8
1650.72498	40.0
1651.92969	7.0
1653.67017	302.2
1654.57141	37.9
1655.43896	270.4
1656.51379	98.0
1657.58240	71.0
1659.44348	53.4
1661.52673	100.7
1664.43530	27.5
1665.73035	73.9
1666.34338	19.9
1667.64685	118.6
1669.21899	47.1
1670.83118	67.9
1672.73999	28.7
1673.75916	469.6
1675.31665	148.0
1678.58044	151.3
1679.33020	185.3
1679.96960	43.5
1680.98792	108.7
1681.62964	59.0
1682.59583	84.5
1683.99329	44.7
1685.64136	413.1
1686.74451	275.9
1687.83130	208.2
1688.96838	176.0
1689.78162	173.4
1690.57727	15.6
1691.47302	125.2
1695.78308	109.8
1696.62878	137.2
1697.27710	145.5
1698.09485	127.5
1699.94763	31.4
1703.69958	525.5	y (15) (1+)
1704.75647	518.5
1705.73474	169.5
1707.14197	288.1
1708.80139	97.4
1710.56433	102.3
1713.85315	84.1
1714.56519	98.1
1716.85669	54.4
1719.95911	58.9
1720.93250	84.7
1722.30383	17.8
1723.66150	64.6
1724.75317	28.4
1725.86255	82.7
1730.68713	46.3
1732.03052	64.2
1733.02063	26.6
1739.98022	351.6
1740.77454	29.7
1741.64087	178.7
1744.63196	399.5
1745.24683	90.4
1748.16138	224.9
1749.79907	18.7
1750.90063	69.1
1751.99133	27.0
1753.24976	162.7
1754.82361	146.9
1762.61780	382.3
1763.44299	80.9
1764.87671	86.0
1765.99353	62.6
1767.80994	92.5
1768.82007	71.5
1770.29468	19.7
1777.62866	18.8
1779.42712	94.0
1780.71985	36.2
1783.43396	104.6
1784.69019	300.7
1785.36609	59.6
1786.56360	121.4
1789.51868	10.9
1798.22791	50.2
1798.89709	45.8
1800.40210	28.7
1801.39075	152.8
1802.43872	47.5
1804.00525	43.2
1804.77600	183.7
1806.00903	169.7
1807.04553	22.7
1809.85522	66.3
1810.84070	134.6
1812.64978	20.9
1813.28699	42.3
1814.07532	37.5
1817.78235	63.1
1819.73218	14.9
1820.90759	47.6
1829.88757	70.9
1832.70203	98.0
1833.77966	168.3
1835.77576	43.4
1841.90747	17.8
1843.47815	46.7
1845.21741	45.1
1846.60767	103.2
1847.65784	41.7
1848.38684	74.4
1850.03491	114.1
1850.95300	644.7	y (16) (1+)
1851.81140	492.4
1852.65747	411.8
1853.46960	62.8
1859.88318	18.8
1863.08813	54.1
1865.87231	41.3
1867.34949	47.4
1868.84631	166.2
1869.72644	45.8
1870.38440	13.8
1875.97717	18.7
1878.47742	11.8
1879.88513	104.0
1880.79407	124.1
1883.71741	62.9
1889.65161	24.9
1895.66614	30.7
1896.87231	52.6
1897.99829	32.3
1899.83801	19.6
1900.45288	63.0
1903.82410	8.9
1904.69409	61.3
1912.03345	19.6
1913.99585	36.6
1914.91870	70.5
1917.48694	125.1
1919.64380	45.1
1922.58704	32.4
1931.21899	388.5
1931.93152	289.0
1932.74133	92.9
1933.35083	50.3
1934.10181	162.1
1935.01733	32.5
1936.05396	92.9
1938.85718	129.2
1940.12634	40.7
1944.86584	52.2
1946.81140	46.2
1957.85083	35.5
1961.18726	141.5
1961.93835	129.9
1962.86560	44.4
1965.36584	36.6
1970.63342	41.2
1972.35437	12.9
1976.77625	68.0
1983.43787	60.4
1988.84534	177.7
1989.84204	59.3
1990.87024	10.9
1993.55298	98.3
1999.06470	56.8
