# Supplementary material for: Phosphoproteomic Analysis of Platelets Activated by Pro-Thrombotic Oxidized Phospholipids and Thrombin
Source: PLoS One. 2014 Jan 6;9(1):e84488. doi: 10.1371/journal.pone.0084488 (PMC3882224; doi:10.1371/journal.pone.0084488)
Supplement: Annotated Spectra S3 — (ZIP) [file pone.0084488.s006.zip › KTWTFCGTPEYVAPEIILNK_-17_2_143681.txt]

       m/z	          i	matches
 241.12465	      58.0	b (4) (2+)-H2O-P, b (4) (2+)-NH3-P
 261.02603	      20.4
 275.25903	      28.9
 280.99225	      17.8
 282.29721	      23.3
 301.20865	      49.4	y (5) (2+)
 304.26300	      44.4
 310.00964	      83.1
 315.96609	      51.4	b (7) (3+)-NH3, b (8) (3+)-NH3-P, b (8) (3+)-H2O-P
 323.29681	      20.4
 324.12210	      48.4	b (5) (2+)-P
 328.02298	      76.1
 329.97516	      47.4
 339.33875	      81.2
 340.04681	      60.1
 341.24591	      20.2
 342.32330	      16.7
 343.78259	      74.9
 351.07248	      69.8
 356.97809	      50.5	y (3) (1+)-NH3, y (6) (2+)-NH3, y (6) (2+)-H2O
 357.61090	      32.6
 366.15796	      36.4
 367.18445	      10.9
 371.09888	      23.6
 375.41107	      19.1
 380.88611	      40.5
 388.25940	      45.4
 397.09802	      31.0
 402.99591	      14.7
 403.62140	      26.1
 404.63794	      11.9
 410.07617	      17.8
 413.86066	      21.5
 419.56787	      25.2
 424.27118	      50.5	b (7) (2+)-NH3-P, b (10) (3+)-NH3, y (11) (3+)-H2O, b (10) (3+)-H2O, y (11) (3+)-NH3
 428.96576	      19.3
 435.99420	      73.0
 437.81384	      18.3
 443.25623	      14.0
 449.21942	      38.4
 453.20123	      46.4	b (6) (2+)
 455.20087	      45.6
 458.30627	      77.1
 463.72601	      23.6
 467.62805	      60.0
 471.55469	      51.5	b (7) (2+)-H2O
 476.62500	      47.4
 487.46344	     120.6	y (4) (1+)
 489.10046	      56.9
 490.09003	      71.8	y (13) (3+)-H2O, y (9) (2+)-H2O, y (9) (2+)-NH3, y (13) (3+)-NH3
 492.48450	      62.4
 498.19208	      16.2
 499.39551	      18.4
 500.20587	     235.6
 507.47101	      66.8
 509.16656	      46.2	y (14) (3+)-NH3, y (14) (3+)-H2O, b (13) (3+)-P
 514.19104	      30.4
 515.21472	      35.7
 518.26044	      44.8
 523.37079	      11.4
 524.19806	      59.1
 529.97491	     134.4
 531.58185	      75.7	b (8) (2+), b (9) (2+)-P
 532.63336	      17.2
 542.23071	      17.8
 543.47644	      22.0
 548.24872	      21.5
 571.05994	      26.6
 572.39117	      13.1
 574.14569	     156.5	b (14) (3+)
 577.35168	      22.5
 579.18115	      42.0
 593.85919	     156.7
 597.45209	      31.5
 599.80609	      45.8
 600.57477	      22.4
 601.20966	      15.6
 605.08002	      13.0
 609.44196	       9.8
 614.79669	      28.2
 615.44012	      26.2
 617.52765	      68.4	y (16) (3+)
 622.29602	      38.4
 624.64948	      43.9
 625.60406	      36.8
 628.53406	      32.5
 633.56665	      31.7
 636.43585	      60.2	y (11) (2+)-NH3, b (10) (2+)-H2O, b (10) (2+)-NH3, y (11) (2+)-H2O
 637.62103	     206.6
 638.51349	      96.5
 639.84210	     118.7	y (17) (3+)-NH3-P, y (17) (3+)-H2O-P
 642.23865	      30.0
 644.13226	      22.5
 647.32391	      55.2
 648.77539	      44.2
 661.07977	      22.4
 661.89148	      52.6
 665.23853	      19.0
 666.00037	      40.6
 667.40179	      35.3
 668.47406	      94.3	b (11) (2+)-H2O-P, b (11) (2+)-NH3-P
 669.41449	       7.7
 670.39728	      72.8
 672.05872	      90.8	y (17) (3+)-H2O, y (17) (3+)-NH3
 676.60260	      69.7
 677.33258	     220.3	y (17) (3+), b (11) (2+)-P
 679.50140	      30.0
 680.38446	      73.0
 685.45691	      29.4
 687.60309	      61.2
 690.64594	      20.5
 692.16400	     145.0	b (17) (3+)
 693.09967	     100.5
 693.76971	     120.6	y (12) (2+)
 694.58331	     234.4
 698.75873	      15.1
 701.63794	     141.1	y (18) (3+)-H2O-P
 702.30658	     178.2	y (18) (3+)-NH3-P
 703.55560	     134.4
 704.53442	     159.8
 705.18860	      60.5
 708.96869	      21.5
 712.39465	      82.6	y (6) (1+)-NH3
 715.64441	      22.6
 717.49304	     122.1	b (12) (2+)-H2O-P, b (11) (2+)-NH3, b (11) (2+)-H2O
 718.63367	      82.6	b (12) (2+)-NH3-P
 721.63611	       8.8
 723.27539	      15.6
 727.77295	     241.5	b (5) (1+)-NH3
 728.63983	      19.3
 730.20490	      95.1	b (18) (3+), y (6) (1+)
 731.58313	      30.7
 735.51312	      44.2
 736.54407	      24.1
 739.63300	      64.5
 740.37872	     109.7	y (19) (3+)-P, y (18) (3+)
 743.62152	      26.2
 744.63922	     177.9	y (13) (2+), b (5) (1+)
 745.93219	     100.3
 747.27075	      40.1
 748.85162	     103.6
 749.63324	     219.4
 750.74774	     131.6
 751.38177	      34.6
 752.10358	     151.5
 753.29285	     131.0	b (13) (2+)-H2O-P
 754.28748	     216.9	b (13) (2+)-NH3-P
 756.57196	      76.1
 757.64307	      42.3
 758.25055	     150.5
 759.51178	     241.7
 760.34943	      90.6
 762.58160	     333.0	b (13) (2+)-P, b (19) (3+)-NH3
 763.39813	      59.9	y (14) (2+)-NH3, y (14) (2+)-H2O
 764.13739	      51.6
 766.52832	     315.2	b (12) (2+)-NH3, b (12) (2+)-H2O
 767.17035	     265.8	y (19) (3+)-H2O, b (19) (3+)
 768.10883	     243.3	y (19) (3+)-NH3
 769.02637	      87.5
 769.98541	      87.9
 771.28772	      11.9
 772.36322	      22.0
 773.19232	     122.0	y (14) (2+), y (19) (3+)
 774.48712	      35.3
 776.10565	     168.5	b (12) (2+)
 777.72546	     434.6	[M+3H] (3+)-H2O-P, [M+3H] (3+)-NH3-P
 778.63531	     215.5
 779.31415	      23.0
 780.52911	     297.1
 781.87317	     108.8
 782.72791	     159.5
 783.47559	     290.3	[M+3H] (3+)-P
 784.24316	     137.9
 786.19159	      30.5
 787.39935	      99.8
 788.32648	     104.0	b (6) (1+)-H2O-P
 791.47260	     125.6
 792.49933	     162.7
 794.94550	     124.3
 796.82794	      52.5
 797.45172	     284.7
 798.69855	     723.8
 799.55731	     287.5
 801.01837	      38.9
 802.25604	     916.7	b (14) (2+)-H2O-P, b (13) (2+)-H2O, b (13) (2+)-NH3, b (14) (2+)-NH3-P
 802.95721	     166.7
 803.62659	     637.6
 806.10034	     832.6	b (6) (1+)-P
 807.23590	     403.5
 808.37506	     101.7	y (7) (1+)-H2O
 809.27679	      19.8
 815.77069	      78.3	[M+3H] (3+)-H, [M+3H] (3+)
 823.25745	      76.9
 826.39679	     109.2	y (7) (1+)
 827.37976	     154.7
 829.65656	     110.5
 834.64160	      36.8
 837.21246	     155.1
 844.45502	      52.7	y (15) (2+)-NH3
 846.19421	      57.0	b (7) (1+)-NH3-P
 847.59247	      49.5
 850.63885	      48.9	b (14) (2+)-NH3, b (14) (2+)-H2O
 858.19171	      40.0
 861.39728	      51.6
 867.64996	      24.5
 877.00519	      50.2
 877.66785	     120.0
 884.28790	     123.0
 889.87616	      91.4
 892.34882	      23.0
 893.99042	      38.5
 897.38605	     408.7	y (8) (1+)
 898.79608	     100.7
 901.78412	      35.8
 904.32910	     162.6	b (6) (1+)
 909.16571	     165.2
 910.59424	      48.5
 923.83130	      50.2	b (16) (2+)-NH3-P
 924.93243	      88.7	b (15) (2+)
 928.35522	     110.4
 932.25665	     104.9	b (16) (2+)-P
 933.36420	      29.4
 935.87518	     181.1
 937.92120	     129.2
 938.91528	      20.4
 941.56348	      29.8
 943.85541	      76.2	b (7) (1+)-H2O
 944.95795	     223.4	b (7) (1+)-NH3
 945.66498	      96.6	b (8) (1+)-H2O-P
 947.28296	      31.5
 953.70874	     268.5
 958.09839	     122.9	y (17) (2+)-H2O-P
 961.74542	      23.6
 964.34497	     158.2	b (8) (1+)-P
 965.16034	      65.8
 970.15680	      61.4
 972.68585	     159.5	b (16) (2+)-NH3, b (16) (2+)-H2O
 979.13141	     146.3	y (9) (1+)-NH3, y (9) (1+)-H2O, b (17) (2+)-H2O-P
 981.36493	      56.0	b (16) (2+)
 983.75684	      57.0
 987.43585	      32.6
 992.26318	      19.8
 996.30646	     174.5	y (9) (1+)
 997.73077	      93.4
 998.51685	      14.1
1000.45685	      45.6
1003.54510	      99.5
1004.53546	      82.4
1006.54022	      71.8
1009.18768	     179.4
1013.66351	      52.4
1015.56635	      40.9
1016.24103	      27.5
1017.99249	     147.2
1018.64404	     167.7
1021.55463	      77.5
1023.51520	      95.9
1029.06494	      79.5	b (17) (2+)-H2O, b (17) (2+)-NH3
1036.90417	      47.2	b (18) (2+)-NH3-P, b (17) (2+)
1039.06738	     123.7
1041.71399	      89.1
1044.55469	     207.6	b (8) (1+)-H2O, b (9) (1+)-NH3-P, b (18) (2+)-P
1045.35986	      35.9
1046.56848	      65.8
1049.15381	     128.7
1050.77393	      39.0
1052.65649	     121.1	y (18) (2+)-NH3-P
1053.60364	     107.0
1054.33850	      58.6
1060.94641	     104.7	y (18) (2+)-P, b (9) (1+)-P
1062.59863	     162.4	b (8) (1+)
1063.54443	      35.2
1067.95898	      52.7
1071.80725	      27.2
1072.96191	      60.4
1082.56421	      52.9
1087.56274	      44.1
1093.53052	      72.9	b (19) (2+)-NH3-P, b (19) (2+)-H2O-P
1094.69519	     109.2	b (18) (2+)
1096.50415	      31.1
1099.03687	      69.7
1100.79053	     172.1	y (18) (2+)-H2O, y (18) (2+)-NH3
1102.06885	     162.6	b (19) (2+)-P, y (19) (2+)-H2O-P, y (19) (2+)-NH3-P
1108.76172	      93.2	y (18) (2+)
1116.84753	      44.3
1124.01538	     131.9
1127.44385	      30.5
1136.28101	      16.6
1138.00049	      52.3
1140.57434	      29.2
1142.63794	     107.0	b (19) (2+)-H2O, b (19) (2+)-NH3, b (9) (1+)-NH3
1143.36218	     151.0	y (10) (1+)-NH3
1144.72461	      28.7
1150.77710	     136.5	y (19) (2+)-H2O, b (19) (2+), y (19) (2+)-NH3
1152.65234	      20.5
1160.32898	      94.8	y (10) (1+), y (19) (2+)
1161.48792	      82.4
1162.44824	      77.3
1189.27441	      58.2
1190.45313	      66.6	b (10) (1+)-P
1207.11157	      18.3
1213.14941	      46.1
1217.25024	      57.3
1226.09192	      45.3
1229.52454	     178.6
1237.38489	      78.1
1241.64734	     160.2
1256.34143	      17.2
1260.48718	      28.8
1261.94104	      42.2
1274.35791	      35.8
1275.65747	      26.6
1277.55615	      69.4
1288.60107	      14.5
1298.10754	      30.5
1327.04443	      21.4
1330.75684	      40.0
1372.70032	      27.3
1385.39490	      52.5	y (12) (1+)
1397.51318	      23.1
1398.33960	      54.9
1422.15137	     133.5
1437.58728	       6.6
1453.13513	      60.1	b (12) (1+)-P
1455.18811	      45.5
1496.18872	      61.6
1502.73010	     106.9
1541.55994	      94.0
1551.32068	      28.5
1561.89587	      49.4
1591.43494	      41.3
1623.50073	       8.7
