# Supplementary material for: Phosphoproteomic Analysis of Platelets Activated by Pro-Thrombotic Oxidized Phospholipids and Thrombin
Source: PLoS One. 2014 Jan 6;9(1):e84488. doi: 10.1371/journal.pone.0084488 (PMC3882224; doi:10.1371/journal.pone.0084488)
Supplement: Annotated Spectra S3 — (ZIP) [file pone.0084488.s006.zip › KVDVDEYDENKFVDEEDGGDGQAGPDEGEVDSCLR_-22_2_87246.txt]

m/z	i	matches
285.08698	8.6
288.28677	54.9
289.95370	2.5
294.97629	6.8
296.25427	6.4
297.35910	5.2
298.34769	9.3
312.32703	7.9
315.19363	6.3
320.02646	8.9
321.42694	10.3
322.18536	4.9
323.00104	12.0
326.47882	8.0
327.18018	4.6
329.37494	4.8
330.37347	9.6
331.48871	32.9
336.22449	5.9
338.30524	17.1
342.01602	14.4
343.29700	16.4
345.32385	3.5
350.46558	16.7
351.97089	5.1
354.27612	3.5
355.32870	4.2
356.05069	6.7
359.60373	6.0
360.36597	11.9
362.58759	11.2
371.05713	12.6
372.60944	3.9
375.33490	15.5
376.97070	5.7
386.26404	9.6
387.97647	4.2
392.17487	5.3
396.66461	18.0
397.57404	4.8
399.28857	17.1
400.30481	19.3
403.02350	8.5
405.35657	7.6
406.28049	10.8
407.32202	12.6
408.20764	7.0
409.38956	8.4
411.32635	9.1
412.01062	8.8
413.27869	23.6
416.91528	23.4
418.41187	4.4
421.87506	26.4
423.25983	17.7
425.27576	2.9
426.39319	5.5
427.63501	2.9
430.59369	26.2
432.35712	12.4
434.34265	11.2
436.46124	7.1
437.39447	2.5
438.88208	4.6
440.41089	15.5
444.32349	25.0
445.18536	4.9
446.34473	28.8
447.38220	3.6
448.35681	85.8
449.30280	28.4
450.20959	5.7
462.87207	10.8
466.61945	4.3
469.11890	4.8
470.36810	17.7
471.16510	10.6
472.18420	20.9
474.63849	11.4
476.99066	13.4
477.94629	15.0
482.45435	2.2
483.22186	7.5
487.25000	9.9
489.39850	8.4
490.15387	13.2
491.41125	6.6
497.53375	25.3
498.42157	14.8
500.11932	24.6
502.23206	20.4
503.22864	6.9
504.48267	16.1
508.16913	11.5
510.90948	6.9
511.73828	24.3
513.18347	13.7
514.70044	17.5
517.47437	17.7
518.37177	7.1
521.12061	1.6
521.96808	16.6
525.19885	9.9
526.76636	8.1
527.96759	33.6
529.01477	15.8
531.27679	24.1
532.71466	27.2
533.88721	12.8
535.34448	414.3	y (4) (1+)
536.44177	7.8
537.32965	8.7
538.55884	17.5
539.57550	1.8
540.34808	10.8
541.30432	16.8
542.35950	18.9
543.16510	10.0
544.51099	14.7
545.23657	38.3
546.48059	3.1
548.04950	8.9
549.21167	5.9
552.06934	9.7
553.55200	10.3
555.44110	5.0
557.37292	122.2	b (5) (1+)
558.43274	27.7
559.44220	2.3
561.12958	7.2
563.17261	23.2
565.19232	8.6
567.29242	22.9
569.54877	7.8
572.41437	4.0
577.52972	3.5
578.58350	10.2
580.58282	49.3
584.65985	43.1
586.09235	17.5
588.57886	24.0
590.03015	4.3
596.31671	4.6
598.89520	5.9
599.51508	15.2
601.28430	20.0
602.90759	15.9
604.21234	33.2
605.41278	5.5
609.38904	10.6
610.61700	8.2
611.31415	11.1
612.74384	7.8
619.31726	4.5
621.01801	38.7
622.24774	6.6
623.83722	11.7
627.17029	14.6
628.20105	9.1
630.10571	55.6
630.83972	13.2
632.50732	85.0
633.41229	42.1
637.21051	17.5
638.78864	433.8	y (11) (2+), b (23) (4+), y (24) (4+), y (19) (3+)-H2O
639.61407	280.7	y (19) (3+)-NH3
640.61877	8.7
642.16785	6.2
644.37915	17.2
648.12659	16.8
650.28143	1087.3	b (24) (4+)-NH3, y (5) (1+)
651.34125	226.9
652.28571	75.8
652.94794	9.2
653.99847	24.0
656.66278	4.1
657.55243	23.6
658.61847	139.0	y (12) (2+)-H2O, y (12) (2+)-NH3, b (11) (2+)-H2O
659.66107	14.6
660.87384	42.2
662.48468	26.7
663.78436	11.9
665.27100	23.2
666.35358	17.6
667.55072	594.6	b (11) (2+), b (6) (1+)-H2O, y (25) (4+)-NH3, y (12) (2+)
668.35217	193.9
669.29657	16.7
669.95038	5.8
671.68939	34.7
672.43097	6.8
673.55878	9.9
674.19635	11.3
676.14484	6.8
678.35089	24.8
680.24945	4.4
681.66187	3.1
683.36530	7.4
684.24652	65.0
685.02527	34.9
686.52130	37.5
687.40564	11.5
688.63348	34.4
691.40802	28.7
692.31793	25.8
693.43884	30.6
694.53534	35.0
696.57684	23.3
697.20087	14.9
698.97913	13.0
700.29803	21.1
701.18976	38.1
703.10803	518.3	b (26) (4+)-NH3, b (18) (3+)-H2O, y (13) (2+)
703.99713	105.1
706.44995	50.2
707.25897	21.2
707.89130	14.9
708.59894	55.6
709.41010	36.8
711.15698	13.1
712.14038	32.5
712.96674	21.4
714.53650	12.8
716.15656	9.0
716.77509	5.2
718.38306	29.8
721.19556	6.9
722.98889	41.2
724.16644	36.6
725.38397	18.9
726.35724	25.9
727.47260	32.9
728.33643	4.6
729.49829	16.7
731.38574	47.2
732.31366	99.2
733.34515	64.6
735.05975	27.5
736.22955	3.7
737.07843	21.9
739.55151	43.0
740.55219	39.6
741.80646	72.8
742.64862	52.3
743.55719	6.8
745.47296	30.2
746.61572	6.9
747.73859	4.7
749.41229	537.3	b (28) (4+)-H2O, y (6) (1+), b (28) (4+)-NH3
750.37006	176.5
751.30890	41.7
752.15039	11.0
754.35681	8.0
755.37012	32.8
756.33246	64.2
757.42535	22.7
758.21509	77.1
759.49805	8.8
760.29272	6.3
761.26172	36.7
762.54730	27.4
763.78351	32.0
765.56903	5.1
766.54468	56.4
767.41266	93.0
768.31390	36.3
769.22681	18.1
770.35052	34.4
771.28619	32.0
772.89111	11.0
773.56421	43.6
774.19672	9.7
774.89374	22.7
775.56500	6.6
777.37976	26.5
779.08063	3.3
780.45917	9.6
781.17279	37.3
782.73309	48.2
785.19690	10.6
787.33557	28.7
788.04926	11.7
788.83820	15.6
791.51648	365.7	b (13) (2+)
792.31836	49.4
794.33142	48.1
795.41046	184.6	y (15) (2+)
796.64429	68.3
797.36505	32.9
799.23883	26.0
800.05267	52.9
801.07288	4.7
801.97235	15.6
802.96808	29.3
804.17108	16.8
805.11542	17.0
806.79053	9.6
807.91266	18.8
809.48407	21.3
810.51819	35.7
811.53583	11.3
813.03192	46.9
814.27722	30.3
815.39984	61.8
816.21844	6.2
817.43066	55.1
818.55554	27.8
819.56061	31.1
820.93500	58.7
822.16858	93.2
823.31360	145.2	b (22) (3+)-NH3, b (22) (3+)-H2O
824.33167	13.2
825.73138	62.2
826.65106	69.1
827.94684	71.2
828.90277	53.4
830.00751	17.5
831.50854	17.2
832.47272	22.4
833.98950	29.5
834.84741	47.7
835.68195	14.9
836.60663	34.1
837.87048	9.1
838.73669	36.9
839.65527	26.1
840.81702	52.2
841.46490	15.4
842.71191	9.1
844.20258	21.0
845.34271	63.7
846.27045	157.1	b (23) (3+)-NH3, y (24) (3+)-H2O, b (23) (3+)-H2O, y (24) (3+)-NH3
846.97919	96.4
848.64423	195.6
849.34271	221.0	b (14) (2+)
850.18207	225.2	b (7) (1+)
851.16876	22.5
852.67175	558.8	b (23) (3+), y (16) (2+)
853.42389	152.3
856.23389	73.6
856.89557	23.3
857.69965	32.4
858.45599	36.8
859.54303	22.0
860.55048	30.8
862.22107	51.1
863.94556	106.8
865.44824	65.4
866.58807	90.1
867.29608	11.2
868.40289	63.1
870.20807	62.8
871.14447	226.6	b (24) (3+)
871.85162	174.1	y (17) (2+)-H2O
872.50482	58.0
873.40906	18.9
874.10004	50.8
874.91998	81.0
875.85419	68.2
876.49731	7.5
878.21686	334.8	y (7) (1+)
879.39447	57.7
880.37762	21.3
881.89984	25.7
883.53455	20.5
884.22723	47.0
884.85315	1.3
885.63568	9.7
886.50934	73.4
887.64075	63.3
889.11322	74.7
890.86322	59.3
891.59381	2.1
892.43665	30.6
893.32025	96.8
894.28430	65.8
895.41083	36.1
896.68805	42.2
897.56354	42.6
899.26831	59.6
900.03455	38.5
901.07654	117.6	y (18) (2+)-NH3, b (33) (4+), y (18) (2+)-H2O
902.07355	104.9
903.39789	39.4
904.26825	103.6
905.14777	48.6
906.35608	144.4
907.50226	70.0
908.33673	23.8
909.80225	164.9	y (18) (2+)
910.54059	113.6
911.45306	40.5
913.28094	300.9	b (15) (2+)
914.06097	213.9
915.03278	77.0
915.94330	33.7
916.92493	96.3
918.21765	38.7
919.00836	182.5	y (8) (1+)-NH3
920.12421	66.5
921.33789	45.9
922.65363	427.9
923.65631	288.8
924.62262	164.0	b (34) (4+)-H2O, b (34) (4+)-NH3
925.38641	13.1
926.58795	84.8
927.79468	65.4
928.77533	108.8	b (34) (4+)
930.02069	84.2
931.02545	65.5
931.72626	84.4
932.98077	215.5	y (26) (3+)
933.82867	118.3
935.28503	974.0	b (26) (3+)-H2O, y (8) (1+)
936.18646	450.9	y (34) (4+)-NH3, y (34) (4+)-H2O, b (26) (3+)-NH3
936.98114	64.1
937.65741	128.5
938.90167	484.1
939.66968	276.1
940.79346	373.9	y (34) (4+)
941.82544	129.1
942.79907	199.3	b (26) (3+)
943.46698	69.0
944.49908	33.4
945.17328	35.5
946.26617	129.9	b (8) (1+)-H2O
946.98602	71.8
948.36810	73.4
949.72040	183.4
950.53485	385.2
951.61163	303.5
952.49713	222.5
953.25958	187.3
954.33759	369.7
955.38397	474.6
956.66437	286.1
958.02222	392.9	y (19) (2+)-H2O
958.93512	247.8	y (19) (2+)-NH3
959.68610	285.9
960.62006	191.3
961.41107	45.7
962.49799	126.4
963.81226	25.1
965.05469	20.8
975.57379	11.5
976.30829	21.2
977.80402	66.8
978.54517	31.8
980.38507	21.8
982.52191	28.5
984.64093	11.7
985.51361	23.7
986.87604	9.7
987.69659	29.1
988.37750	8.4
989.21014	21.0
990.50214	18.7
991.44757	82.3
992.54443	38.2
993.60114	37.5
994.39740	26.4
996.00885	23.2
997.31036	17.3
998.35907	24.6
999.29791	34.7
999.95148	48.0
1003.24854	37.0
1004.04425	179.8	b (28) (3+)
1004.90424	103.6
1005.62628	34.3
1006.62207	17.3
1007.37189	9.6
1009.38153	126.0
1010.16040	24.0
1011.15503	3.9
1012.62372	43.6
1013.30743	15.8
1014.71265	69.4
1016.26782	11.7
1019.60980	14.2
1020.38306	13.4
1021.38300	22.1
1022.75043	39.8
1024.46667	56.1
1025.58447	89.1
1026.75635	74.9
1027.35999	22.1
1028.35950	23.2
1029.37402	10.4
1030.54907	38.5
1031.60168	60.9
1032.93030	72.5
1033.77185	20.7
1035.70703	372.9	b (17) (2+)
1036.60205	80.8
1037.74365	213.6
1038.46069	33.3
1039.35437	20.8
1040.43164	72.0
1041.42773	390.8	b (29) (3+)-H2O, b (29) (3+)-NH3
1042.40381	36.1
1043.50256	15.9
1044.12305	18.2
1045.31738	39.3
1046.62280	197.7	y (9) (1+)-H2O
1047.31787	590.7	y (9) (1+)-NH3, b (29) (3+)
1048.03076	411.6
1049.21960	97.5
1050.05212	27.2
1050.92712	12.1
1051.54443	10.1
1052.59070	9.7
1053.35095	3.4
1054.88379	19.3
1055.53174	6.7
1056.82031	52.4
1058.25037	103.3
1059.00928	34.5
1060.32397	22.5
1062.75830	33.4
1063.76074	33.1
1064.36670	219.3	y (9) (1+), b (18) (2+)
1065.63892	99.5
1066.39648	6.6
1068.22888	96.6
1069.23120	116.2
1070.34485	24.7
1071.69287	101.9
1073.90283	188.3
1074.50732	353.7	b (30) (3+)-H2O, b (30) (3+)-NH3
1075.29846	41.1
1075.98254	49.9
1076.62512	5.7
1077.55127	21.3
1078.74695	18.6
1079.73438	34.9
1080.47083	848.9	b (30) (3+)
1081.27490	202.2
1082.43872	31.0
1083.12793	18.8
1084.12439	5.2
1086.38770	6.4
1088.12683	27.1
1089.48364	48.3
1090.53503	4.3
1091.65637	74.0
1092.51050	105.4
1093.25208	146.0	b (9) (1+), b (19) (2+)
1094.08313	9.4
1095.16150	67.6
1095.86536	9.5
1096.46558	20.8
1097.16931	21.5
1098.55762	30.4
1099.36401	8.7
1101.63721	56.4
1102.26489	1.4
1103.46106	4.6
1104.46729	25.4
1105.17969	11.7
1105.98267	35.4
1107.23853	117.1
1108.00134	7.9
1108.91040	37.6
1110.05151	8.2
1110.83521	28.2
1112.46704	99.2
1113.78198	49.3
1115.52271	17.8
1116.21240	6.2
1117.73218	83.9
1118.96497	806.0	b (31) (3+)
1120.09644	76.2
1120.96497	38.7
1121.97852	52.2
1124.19849	48.6
1125.35645	43.5
1127.20557	25.1
1128.13843	20.5
1129.78394	10.2
1130.76733	96.9
1131.91785	82.5
1134.05212	1.8
1135.13257	39.7
1135.73291	14.8
1136.91187	33.0
1138.08557	65.1
1139.03394	29.7
1140.70642	108.4	b (20) (2+)-H2O
1141.87354	224.0	b (20) (2+)-NH3, b (32) (3+)-H2O, b (32) (3+)-NH3
1142.60681	18.8
1143.71729	16.2
1144.46021	71.0
1145.69287	40.2
1147.17432	79.7
1148.16187	243.8	b (32) (3+)
1150.16699	437.0	b (20) (2+), y (31) (3+)
1150.94458	156.8
1151.54871	48.3
1152.34668	33.2
1153.11206	16.1
1154.13940	200.4	y (22) (2+)
1155.03491	49.1
1155.78638	10.2
1157.29065	10.2
1158.40564	9.4
1159.44531	31.3
1161.36816	35.7
1162.08350	8.1
1163.18250	99.0
1164.54797	36.9
1165.25366	9.4
1168.07288	13.8
1169.22595	36.6
1169.82813	6.2
1170.87695	78.2
1171.71680	74.6
1172.48462	37.2
1173.39294	10.2
1175.72205	27.1
1176.46802	38.0
1177.58557	3.8
1178.45007	80.0
1179.11230	179.1	b (21) (2+), y (10) (1+)
1179.90503	102.8
1180.86304	43.2
1181.76086	11.7
1182.81909	117.8	y (32) (3+)
1183.63977	10.4
1184.29810	40.1
1185.79553	93.7
1186.93018	70.5
1187.79688	7.9
1189.46069	12.8
1190.64160	53.6
1191.28040	10.6
1192.42871	8.9
1193.04517	86.8
1195.05652	206.9	y (23) (2+)-H2O, b (33) (3+)-H2O, b (33) (3+)-NH3, y (23) (2+)-NH3
1196.24451	60.3
1197.47656	33.7
1199.36768	40.5
1200.96106	168.6	b (33) (3+)
1201.84937	58.3
1202.88818	70.5
1203.97388	23.5
1205.69287	43.3
1206.34058	11.0
1207.84827	82.7
1208.57227	76.2
1209.34644	8.0
1210.35205	93.1
1211.41150	17.0
1213.14832	7.6
1214.23950	9.9
1215.13672	4.2
1216.52197	20.1
1218.16895	74.1
1220.03687	6.9
1221.86877	81.6
1222.82898	38.3
1224.76550	53.1
1225.62622	43.7
1226.71997	30.4
1227.35193	32.0
1228.27991	113.0
1229.10205	104.0
1230.38745	39.2
1232.84778	228.2	b (34) (3+)-H2O, b (34) (3+)-NH3
1233.63782	253.8	b (22) (2+)-NH3, b (22) (2+)-H2O
1234.69263	240.4
1235.88232	71.9
1237.05286	123.0
1238.69714	516.3	b (34) (3+)
1239.37720	532.2
1240.59473	40.3
1241.34326	25.9
1242.71021	1211.3	b (22) (2+)
1243.46204	314.7
1244.55957	79.0
1245.90320	70.0
1246.59253	11.2
1248.03979	140.3	y (34) (3+)-NH3, y (34) (3+)-H2O
1248.83325	5.8
1250.03455	2.3
1251.65320	13.8
1252.51038	4.9
1253.48486	11.8
1255.65918	18.6
1256.33521	17.0
1257.28223	47.5
1258.13501	47.2
1259.09509	36.4
1259.77148	15.7
1261.11914	51.2
1262.62817	38.7
1264.88062	3.6
1267.22241	11.2
1268.84448	172.6	y (24) (2+)-NH3
1269.59717	181.4	b (23) (2+)-NH3, b (23) (2+)-H2O
1270.64905	92.6
1273.42737	14.2
1274.38074	24.0
1275.05701	46.4
1276.42285	267.6	y (11) (1+)
1277.35205	273.6	y (24) (2+)
1278.27673	2154.5	b (23) (2+)
1279.22046	588.1
1280.03650	21.5
1280.72937	15.1
1281.59521	78.5
1282.63843	34.4
1284.26758	40.4
1285.73645	31.4
1286.67065	32.2
1288.63574	13.9
1289.62256	3.3
1292.41125	77.2
1293.21362	153.9
1293.94507	32.6
1295.04163	2.3
1295.93848	13.9
1296.68481	16.1
1297.92700	204.8	b (24) (2+)-H2O, b (24) (2+)-NH3
1299.50330	77.8
1300.69275	21.5
1301.77991	16.7
1303.73804	20.5
1305.78821	73.7
1306.43494	477.1
1307.15564	835.6	b (24) (2+)
1308.08386	170.9
1308.82434	37.0
1310.19202	106.5
1311.56653	40.2
1313.36462	8.4
1314.43091	6.5
1315.55627	51.5
1316.78577	46.7
1317.86951	42.0
1318.86633	19.3
1319.61389	19.8
1320.39246	12.9
1321.83423	29.7
1322.53284	14.6
1323.65979	12.1
1324.44763	14.8
1325.11121	13.9
1333.42847	350.1	y (12) (1+)
1334.50940	247.6
1335.53259	80.1
1336.42065	13.2
1337.54517	23.8
1338.93982	32.8
1340.12402	37.9
1341.13403	60.9
1342.48767	8.7
1344.44373	10.7
1347.33533	14.3
1348.52661	50.2
1349.64478	21.2
1353.33289	40.7
1354.25183	42.9
1355.58289	35.2
1356.24304	11.9
1357.20422	17.3
1359.10547	25.9
1359.96985	55.4
1364.41907	9.4
1366.01477	28.9
1366.87012	9.7
1367.61646	30.1
1369.39514	8.7
1373.55188	2.3
1375.62292	39.7
1376.56287	14.4
1377.45435	6.3
1380.53662	2.5
1384.29309	10.9
1385.14307	4.6
1386.74695	15.2
1392.62256	17.0
1394.62683	63.6
1400.72974	8.9
1403.67932	76.3
1404.81506	139.5	b (26) (2+)-NH3, y (13) (1+)
1405.85474	73.3
1407.06445	49.7
1409.22009	21.1
1410.54529	18.4
1412.93176	265.3	b (26) (2+)
1413.64587	85.5
1414.66223	38.7
1418.80225	12.9
1420.33411	23.4
1421.11023	13.1
1422.43860	6.1
1429.96814	5.4
1431.05969	11.2
1432.09949	13.8
1433.54846	36.5
1435.01477	19.7
1435.84021	7.1
1437.15881	57.8
1438.49365	20.2
1439.32935	18.6
1440.35315	26.2
1443.50073	14.7
1444.53528	6.2
1446.92444	35.2
1450.39868	41.9
1451.51965	9.1
1452.69568	7.0
1456.07043	27.3
1457.71655	33.4
1460.01819	10.6
1462.62659	18.0
1464.50000	9.6
1465.61328	12.9
1467.19373	20.3
1467.99084	57.2
1468.83398	38.6
1471.01343	11.5
1471.70520	9.4
1473.22632	5.9
1475.72375	17.6
1476.37048	12.7
1477.14124	52.4
1477.74768	180.2	b (27) (2+)
1478.58325	35.8
1480.38098	25.6
1481.13635	13.2
1484.65833	4.7
1486.14050	13.6
1489.34924	3.9
1497.36121	36.6
1498.16199	10.1
1503.69690	3.1
1505.75232	116.1	b (28) (2+)
1506.51746	18.0
1507.56152	20.4
1508.57239	14.8
1511.97156	21.1
1513.52039	8.0
1514.49805	13.7
1515.32800	15.9
1517.30774	3.7
1518.66614	52.0
1520.45764	30.5
1521.27307	34.3
1524.77026	4.6
1526.97803	17.6
1528.62720	7.7
1529.59753	17.5
1530.38416	25.5
1545.86072	4.3
1546.62024	9.5
1549.31628	16.4
1550.10242	3.9
1552.32947	35.2
1553.61572	6.5
1554.60156	12.7
1555.54626	48.8
1556.64734	8.6
1558.36536	28.3
1559.18225	4.6
1561.30383	48.6
1562.26111	45.9
1563.56201	4.1
1566.55469	7.9
1567.24463	5.7
1570.41736	257.7	b (29) (2+)
1571.13733	127.2	y (15) (1+)-H2O
1572.26929	8.5
1573.41003	2.7
1574.90125	10.8
1577.96021	6.1
1579.61365	2.5
1580.68640	6.7
1584.04834	24.6
1589.46545	13.4
1594.77795	6.9
1595.69153	8.3
1599.76648	11.6
1608.57678	15.5
1612.49329	5.7
1614.89417	9.2
1618.78748	13.9
1621.35437	30.6
1623.19958	7.6
1624.39612	13.7
1627.89075	3.1
1635.53149	6.6
1639.45471	33.4
1642.50720	8.2
1645.05640	7.2
1647.48804	6.2
1648.58191	11.5
1653.14954	10.0
1655.17444	11.6
1655.79028	18.9
1657.39807	41.6
1659.71912	20.1
1664.18347	7.9
1666.51538	6.7
1669.83435	9.8
1671.17615	11.3
1673.77271	4.6
1675.42456	9.3
1679.88708	6.9
1685.53589	15.7
1693.55701	13.9
1698.76001	4.2
1699.80847	4.8
1709.10706	6.9
1710.77710	2.7
1717.18030	2.3
1722.10083	2.8
1724.90930	26.0
1729.63684	5.7
1730.48523	4.4
1732.83044	5.1
1734.30396	8.1
1735.58386	24.7
1738.47278	17.8
1743.44019	11.7
1751.69946	6.9
1764.70764	19.6
1768.28943	12.3
1772.96375	9.5
1777.39185	2.3
1785.69690	21.2
1786.65662	17.6
1795.33752	25.7
1796.61169	6.3
1797.49036	3.6
1805.27710	6.7
1805.98816	3.8
1809.99915	17.1
1817.93762	5.9
1821.75464	4.9
1837.09998	7.9
1838.82166	17.0
1842.89380	12.2
1854.85718	27.3
1876.10266	12.7
1901.13257	3.6
1904.82300	15.7
1913.85815	8.5
1917.29321	8.2
1919.25952	14.6
1921.28235	6.5
1923.73853	9.7
1968.03394	10.4
1975.78455	4.0
1981.73621	11.1
1991.27661	10.7
