# Supplementary material for: Phosphoproteomic Analysis of Platelets Activated by Pro-Thrombotic Oxidized Phospholipids and Thrombin
Source: PLoS One. 2014 Jan 6;9(1):e84488. doi: 10.1371/journal.pone.0084488 (PMC3882224; doi:10.1371/journal.pone.0084488)
Supplement: Annotated Spectra S3 — (ZIP) [file pone.0084488.s006.zip › KVDVDEYDENKFVDEEDGGDGQAGPDEGEVDSCLR_-23_2_88575.txt]

m/z	i	matches
283.11520	11.1
288.42767	5.2
302.05328	5.4
310.36710	4.0
311.34344	5.9
312.21661	15.7
314.20502	6.1
315.33167	3.6
318.15421	25.0
332.13675	6.6
336.19849	26.5
340.22726	2.0
341.01428	8.9
342.37097	4.0
343.32654	5.9
343.97357	7.5
345.26010	6.1
346.17963	12.4
349.05756	6.1
354.28506	8.3
355.13904	7.7
356.36243	8.3
358.29733	4.0
359.33319	7.3
362.02676	7.2
363.11127	7.3
365.21628	6.1
366.31476	4.5
368.29791	5.6
375.40341	18.0
377.16556	3.3
380.94855	3.6
382.34985	8.8
387.12469	5.4
389.35519	17.8
393.27679	5.6
395.26483	5.2
397.05725	7.0
399.02075	28.2
412.08075	22.3
413.57263	11.2
414.26819	2.4
416.12122	3.8
419.97864	15.3
421.69647	58.4
429.65851	13.3
438.41571	3.4
439.46741	14.5
440.35114	4.5
441.22595	4.3
443.44287	7.7
444.51556	4.3
448.31995	92.6
449.44165	21.3
451.62122	14.1
453.15625	5.9
456.44299	2.2
463.14233	3.8
464.18262	11.5
466.40302	5.0
468.19177	8.6
468.97858	8.0
470.29681	11.9
472.80090	15.8
478.25977	3.8
486.85693	17.7
488.22504	13.3
489.10114	20.4
491.17285	15.2
494.13464	20.6
495.23676	11.7
497.52454	16.2
498.22412	2.0
499.40259	6.1
505.50745	16.7
510.13153	20.6
511.25476	11.3
511.98706	9.4
513.52045	14.9
514.92438	9.3
517.33997	3.8
519.55597	21.2
522.56372	29.5
524.26904	12.6
525.51648	2.0
528.17542	17.7
529.20642	12.4
530.37506	33.4
531.35162	10.9
532.33331	9.0
533.62109	2.6
535.35486	428.7	y (4) (1+)
536.34296	103.6
537.60394	34.0
540.40717	26.0
548.39471	2.4
549.07831	8.5
557.23016	30.2
558.54694	10.9
559.71783	7.2
560.46423	5.9
563.29333	3.3
565.90662	21.1
568.30444	10.0
570.35260	19.4
572.15912	3.2
573.81616	5.9
575.24005	6.8
576.77576	38.1
578.94727	16.6
581.44397	9.7
582.57306	22.5
584.85632	29.9
586.46246	17.1
588.38873	10.2
589.85986	6.8
592.50494	3.6
593.11346	8.4
596.74200	3.8
599.27032	7.7
600.62256	10.3
601.32642	3.6
601.93585	4.9
604.86237	8.7
608.26526	4.7
610.42053	3.3
612.15289	2.2
614.50610	5.7
619.87122	3.3
620.88947	22.4
621.50861	7.2
622.26263	7.9
623.01172	8.7
624.42096	8.0
627.75458	36.0
629.68573	102.9	y (11) (2+)-NH3, y (11) (2+)-H2O
630.57489	28.3
632.27081	72.7
633.43646	36.6
634.40753	11.7
635.55597	9.4
638.77771	310.8	y (19) (3+)-H2O, y (11) (2+), b (23) (4+), y (24) (4+)
639.68164	299.8	y (19) (3+)-NH3
640.89709	21.7
641.93903	13.9
643.37164	3.5
649.14777	18.9
650.30627	1040.5	y (5) (1+), b (24) (4+)-NH3
651.32172	246.1
652.19373	55.7
652.87543	7.2
653.50946	11.2
654.36609	3.1
655.33380	6.4
656.22772	27.2
657.33673	8.7
658.53961	98.2	b (11) (2+)-H2O, y (12) (2+)-NH3, y (12) (2+)-H2O
659.20673	44.8
660.04193	68.3
661.31152	8.6
662.23969	21.6
663.34412	7.7
664.93365	20.8
666.12750	17.5
667.54987	561.1	y (25) (4+)-NH3, b (6) (1+)-H2O, b (11) (2+), y (12) (2+)
668.68005	194.2	b (6) (1+)-NH3
669.77509	55.5
671.32550	2.9
672.13641	7.2
675.32343	30.2
681.79865	7.8
683.82977	11.8
684.47693	44.5
685.77783	33.0
686.91162	14.3
688.05548	5.9
690.60516	2.4
691.27399	44.0
692.83789	41.4
694.22510	72.7
697.52362	22.1
698.75903	20.6
699.51569	7.2
700.41699	12.7
701.54681	3.6
702.81866	280.8	b (26) (4+)-NH3, b (26) (4+)-H2O
703.55243	317.6	y (13) (2+), b (18) (3+)-NH3, b (18) (3+)-H2O
704.67242	63.6
706.06085	33.2
707.70709	38.0
708.48022	10.7
709.78693	38.9
712.36908	17.5
714.31732	46.4
715.44342	19.8
718.24963	26.6
721.36572	6.1
722.58453	41.8
724.36615	19.7
725.49469	15.8
726.46136	5.4
727.42719	7.9
728.40851	7.8
729.29688	3.8
729.94800	11.1
731.71637	58.8
732.96185	74.3
733.73401	34.7
735.56683	5.5
737.93976	40.3
741.59174	29.9
742.56061	42.7
743.42755	4.0
744.22290	42.7
746.33600	5.0
747.93750	11.5
749.41254	783.7	b (28) (4+)-NH3, y (6) (1+), b (28) (4+)-H2O
750.40466	165.9
751.56921	35.5
753.10199	27.3
754.82587	2.9
755.50000	21.0
757.69098	25.1
761.11938	17.9
762.45349	3.8
763.92389	38.1
764.72552	16.8
765.50159	40.0
767.14575	16.2
770.35461	41.6
771.43762	11.9
773.55042	17.5
774.60583	85.6
775.95349	36.1
777.16412	9.0
779.28302	16.8
782.45679	57.0
783.40778	20.4
784.58313	42.1
785.33386	9.4
786.16278	70.5
786.96747	10.0
788.21527	39.7
791.64630	538.0	b (13) (2+)
792.50311	49.0
793.65283	23.2
795.09930	86.9
796.34821	92.9
797.27863	40.6
799.06415	15.1
800.13037	16.7
801.43683	2.4
802.34241	19.1
804.60046	15.7
806.56866	8.3
807.45465	35.7
808.19159	52.2
809.82642	90.3
810.59979	3.5
811.37537	13.4
812.26654	32.8
813.61127	14.8
814.38007	13.8
815.44409	12.5
816.56769	57.9
817.39008	18.2
818.50079	10.3
819.78406	59.2
821.54926	34.5
822.77441	87.9
823.64490	38.6
824.47998	26.2
825.70917	25.2
826.43079	19.8
827.27234	27.1
828.51764	19.3
829.22821	37.9
829.84424	14.9
830.94452	19.7
832.04657	24.4
833.92566	98.4	y (30) (4+), b (31) (4+)-H2O
835.14044	17.1
836.42230	140.8
837.55603	32.0
839.11078	46.9
840.71625	102.8	b (14) (2+)-NH3
841.50342	44.8
842.92761	20.6
844.32318	36.7
845.38763	53.0
846.49304	309.8	b (23) (3+)-NH3, b (23) (3+)-H2O, y (24) (3+)-NH3
847.19653	88.4
849.08392	422.5	b (7) (1+), b (14) (2+)
850.21301	61.9
851.97644	72.6
852.67535	633.2	y (16) (2+), b (23) (3+)
853.62543	134.6
854.31927	19.9
855.23114	23.2
855.88800	10.7
857.11987	26.5
858.37524	73.0
859.46362	17.7
860.38641	113.5	b (32) (4+), y (7) (1+)-H2O
862.11426	6.3
863.50568	15.9
864.20813	84.0
865.73212	189.7	b (24) (3+)-H2O, b (24) (3+)-NH3
866.92303	62.8
868.05408	32.0
870.10052	47.2
871.23077	126.9
872.01666	183.5	y (17) (2+)-H2O, b (24) (3+)
872.79999	56.7
874.36456	107.8
875.20953	51.0
876.07489	73.8
878.33234	304.6	y (7) (1+)
879.42682	76.0
880.38922	54.1
881.32825	30.4
882.71393	33.5
883.39734	15.4
884.21796	8.6
885.13599	80.2
886.40668	74.4
887.17865	16.3
889.39050	29.1
890.21252	48.8
890.83929	27.5
891.47260	2.2
894.05560	26.3
895.13110	10.2
896.32306	35.4
897.31458	29.3
898.10638	53.8
899.37274	79.6
900.13153	140.5	y (18) (2+)-H2O, b (33) (4+)
901.22406	73.6
901.89502	54.1
902.53827	53.8
903.44586	87.0
904.29840	18.4
904.93140	21.9
905.68689	14.6
906.39301	41.3
907.52496	33.7
908.71954	29.4
909.98022	102.1	y (18) (2+)
910.77802	16.2
912.04156	16.6
913.44348	120.7	b (15) (2+)
914.17548	117.6
915.28674	95.4
916.35712	90.5
917.24109	107.8	y (8) (1+)-H2O
918.25482	78.5
919.20404	59.9
920.10059	127.2
921.09650	65.7
921.97638	31.4
922.92712	348.7
924.25372	149.3
924.99384	166.3	b (34) (4+)-NH3, b (34) (4+)-H2O
926.38971	102.2	y (26) (3+)-NH3, y (26) (3+)-H2O
927.12152	66.6
927.78961	107.8
928.86694	138.6	b (34) (4+)
929.56268	44.9
930.29138	6.1
931.04553	59.8
932.87640	129.9	y (26) (3+)
933.90698	187.7
935.31079	979.0	y (8) (1+), b (26) (3+)-H2O
936.36371	364.5	b (26) (3+)-NH3, y (34) (4+)-NH3, y (34) (4+)-H2O
937.52386	122.4
938.67511	154.0
939.31122	409.9
940.53296	166.2	y (34) (4+)
941.20343	70.2
942.45074	221.1	b (26) (3+)
943.46655	49.3
944.76971	118.8
945.56793	49.6
946.47974	109.4	b (8) (1+)-H2O
947.50153	140.8	b (8) (1+)-NH3
948.23102	15.2
949.30780	74.8
950.06207	73.5
951.53760	250.8
952.58160	63.1
953.98065	151.6
955.21674	360.6
956.10638	138.7
956.80353	160.9
958.33984	326.5	y (19) (2+)-NH3, y (19) (2+)-H2O
959.09967	52.7
959.81390	350.7
960.69415	218.1
961.87598	69.6
963.67065	82.7
964.35858	25.1
971.87329	5.2
973.36053	13.6
975.30420	33.9
978.20294	87.2
979.33130	34.2
980.40698	35.7
982.08936	25.4
985.21454	40.1
986.43549	62.5
988.36029	10.4
989.30121	8.1
990.03345	12.7
990.85919	7.0
992.56256	3.3
993.75726	18.5
994.64313	6.3
995.82623	16.0
996.62872	10.2
998.10907	46.3
999.25275	47.2
999.96588	28.6
1001.38745	22.1
1002.92462	7.2
1004.31000	273.6	b (28) (3+)
1005.16577	41.9
1006.34467	5.2
1007.49261	19.6
1008.50250	18.0
1009.65692	41.5
1010.92188	52.3
1013.04742	3.6
1013.78033	47.9
1015.11255	39.8
1015.83942	37.2
1016.54523	9.9
1017.96564	27.0
1018.58368	7.1
1020.25806	15.2
1021.87646	41.5
1022.62799	6.9
1023.33075	16.5
1024.31470	13.3
1026.22595	81.0
1027.03088	85.1
1027.83765	50.6
1028.83105	65.2
1029.91675	73.2
1031.93494	30.2
1032.91919	54.6
1035.33276	215.7
1036.20142	269.1	b (17) (2+)
1037.54822	90.8
1038.28540	61.8
1039.19629	42.2
1040.01001	42.8
1041.46619	455.8	b (29) (3+)-NH3, b (29) (3+)-H2O
1042.10022	63.1
1042.71826	16.0
1043.88147	15.9
1044.66296	15.7
1047.14600	605.1	b (29) (3+), y (9) (1+)-NH3, y (9) (1+)-H2O
1047.81836	531.1
1048.72095	165.9
1049.43921	20.8
1050.25781	89.0
1051.34851	15.0
1052.87256	78.8
1053.99292	82.9
1054.87866	14.4
1055.55945	63.2
1058.01038	204.9
1059.15747	91.0
1059.95776	58.5
1062.83789	60.0
1064.27087	234.8	b (18) (2+), y (9) (1+)
1065.46240	95.2
1066.19287	27.1
1068.06104	106.0	y (29) (3+)
1069.24390	111.6
1071.01733	242.1
1071.89087	134.7
1074.03564	59.8
1074.83862	213.5	b (30) (3+)-NH3, b (30) (3+)-H2O, b (9) (1+)-H2O
1075.72974	13.7
1076.50757	18.2
1078.92712	16.7
1080.44263	652.2	b (30) (3+)
1081.06909	537.9
1082.03809	32.6
1083.08289	10.6
1083.97681	30.7
1085.22839	104.7
1086.57214	71.2
1090.83142	37.9
1092.65942	74.2
1093.70325	112.5	b (9) (1+)
1096.37500	14.1
1097.44897	74.0
1100.36780	14.3
1102.62634	6.8
1103.88049	11.3
1105.19556	50.5
1106.26636	42.3
1107.72266	14.9
1109.40601	83.9
1111.28845	26.7
1112.11890	123.4
1112.87976	165.6	b (31) (3+)-NH3, b (31) (3+)-H2O
1113.53674	15.4
1116.77136	27.9
1117.78003	10.2
1118.93799	684.3	b (31) (3+)
1120.45276	163.0
1121.53088	4.9
1122.13159	17.4
1123.42419	9.1
1124.29810	17.3
1125.90747	25.8
1126.82373	87.2
1127.51099	28.8
1128.80640	45.8
1130.24146	95.6
1131.05127	35.0
1135.56787	48.3
1136.33789	18.9
1137.13037	18.5
1138.27820	21.1
1140.09070	17.8
1141.44409	93.0
1142.40210	63.1
1143.07056	10.0
1143.92334	35.8
1145.53320	48.4
1146.60852	32.4
1147.90063	404.3	b (32) (3+)
1149.28870	47.8
1150.06738	357.6	b (20) (2+), y (31) (3+)
1151.05713	118.4
1151.99316	82.2
1153.90405	136.8	y (22) (2+)
1154.79565	65.4
1155.51196	48.4
1157.01733	55.0
1158.48621	63.5
1160.54053	8.1
1162.18481	35.3
1162.84399	74.3
1164.06177	45.7
1164.93652	32.5
1167.17224	33.5
1168.19946	59.7
1169.12659	80.0
1170.88794	71.2
1171.52881	22.3
1172.64075	52.8
1174.80444	37.3
1176.29785	44.0
1178.95117	227.7	y (10) (1+), b (21) (2+)
1179.82288	25.8
1180.45044	62.8
1181.59644	10.2
1183.33728	10.5
1184.52649	13.7
1185.61340	53.0
1187.27588	71.1
1188.63831	18.1
1189.57227	25.3
1190.74707	7.2
1191.71521	43.1
1192.77661	3.8
1195.42163	155.7	b (33) (3+)-NH3, b (33) (3+)-H2O, y (23) (2+)-NH3
1196.53857	60.8
1197.16748	47.3
1198.08997	27.5
1200.48401	50.6
1201.56616	165.2	b (33) (3+)
1202.22314	21.2
1202.85388	6.8
1203.50757	28.5
1204.51611	24.1
1205.43408	51.4
1206.59326	74.9
1208.42737	165.1
1209.30457	86.2
1210.30273	14.1
1211.09924	31.7
1212.21924	22.2
1214.28809	73.0
1215.51978	59.9
1218.06348	30.3
1220.30920	53.9
1221.16919	60.8
1222.48145	27.2
1223.50305	39.1
1224.67847	62.9
1225.77173	23.5
1226.84619	91.7
1227.76453	54.2
1228.72754	117.3
1229.48914	31.9
1231.12427	43.8
1233.07397	291.3	b (34) (3+)-H2O, b (22) (2+)-H2O, b (34) (3+)-NH3
1234.11890	142.2	b (22) (2+)-NH3
1235.01318	54.8
1236.07751	55.0
1237.53442	55.1
1239.07837	754.2	b (34) (3+)
1240.20691	73.4
1240.89795	23.8
1242.74927	1021.0	b (22) (2+)
1243.65613	602.3
1244.53906	129.8
1245.72607	14.0
1246.71753	72.5
1248.80933	10.9
1249.78210	27.3
1250.98230	29.7
1252.49683	24.9
1255.57178	6.0
1256.21179	41.0
1257.09253	33.3
1258.47156	66.3
1259.20215	4.9
1259.84619	8.8
1260.79651	32.9
1261.59973	19.1
1262.41174	16.9
1264.06958	27.0
1265.42639	24.1
1266.44775	29.2
1267.35815	4.5
1268.61865	53.7
1269.40259	123.0	b (23) (2+)-NH3, b (23) (2+)-H2O
1270.17493	78.5
1271.23877	38.6
1271.90820	4.7
1274.01855	18.0
1276.61328	268.2	y (24) (2+), y (11) (1+)
1278.20581	1924.9	b (23) (2+)
1279.19495	699.0
1280.16113	27.5
1281.08997	15.2
1282.52771	3.8
1284.33887	51.7
1285.47595	25.2
1287.27515	8.1
1288.93982	23.8
1290.12512	31.0
1290.72913	22.5
1291.83704	48.4
1292.74353	143.9
1293.69128	10.1
1295.86768	16.9
1297.48474	90.7
1298.28674	166.4	b (24) (2+)-H2O, b (24) (2+)-NH3
1299.14685	64.3
1300.06885	32.4
1301.08472	11.4
1302.20569	27.5
1303.36121	4.9
1304.81458	22.3
1306.77332	1127.0	b (24) (2+)
1307.71777	695.1
1308.66455	106.8
1311.06372	18.1
1313.87732	51.8
1314.59753	4.0
1315.73303	29.8
1316.48132	40.9
1317.71155	36.8
1318.85950	67.2
1319.80518	21.6
1320.66711	30.0
1321.52002	31.1
1322.29407	39.2
1323.27905	36.1
1326.10510	35.2
1326.71667	38.1
1328.07446	55.1
1329.66125	8.9
1331.57361	44.0
1333.48425	313.6	y (12) (1+)
1334.58826	212.1
1335.38879	57.0
1337.02283	79.0
1338.53381	13.0
1341.55078	14.1
1342.78503	55.4
1347.41333	6.3
1348.96326	17.7
1350.31128	51.2
1351.16980	9.6
1354.31763	30.7
1355.26819	27.9
1356.33813	24.1
1358.00330	44.3
1359.78870	24.0
1361.97009	20.4
1363.61755	40.1
1368.53577	14.8
1370.01770	19.6
1372.22021	38.5
1373.00427	42.0
1375.55042	27.8
1376.46155	33.4
1377.46155	4.5
1378.35901	42.2
1381.41687	34.5
1383.48364	35.4
1384.82581	13.8
1385.70190	15.2
1388.30945	12.7
1394.81360	6.9
1395.43713	9.0
1398.19385	7.2
1403.73035	113.3	b (26) (2+)-H2O
1404.59265	122.2	y (13) (1+), b (26) (2+)-NH3
1405.81763	95.5
1406.65198	6.0
1407.35681	4.7
1409.84998	3.6
1412.39673	36.4
1413.30029	135.5	b (26) (2+)
1414.01282	4.4
1415.28015	37.5
1416.46777	2.6
1418.52893	5.2
1421.36011	6.1
1426.26318	17.8
1429.42419	17.8
1433.28674	26.0
1434.12122	14.1
1435.66809	6.6
1439.50281	12.3
1440.77234	5.8
1443.39160	16.9
1444.45007	4.0
1445.32581	40.1
1447.79395	47.1
1449.57288	24.6
1450.91003	5.3
1451.64624	12.9
1453.30505	14.2
1454.54431	28.2
1456.23254	13.7
1460.06042	8.6
1463.15491	4.7
1464.05542	16.3
1465.87012	5.4
1466.67273	2.7
1468.36511	36.0
1472.51770	3.1
1473.64563	13.2
1474.86365	10.2
1477.13513	112.8
1477.81750	169.6	b (27) (2+)
1478.46326	65.8
1479.64612	4.8
1483.32080	10.2
1483.99231	25.4
1487.38269	20.0
1488.75769	1.7
1489.81262	12.0
1493.62305	5.2
1497.57617	24.0
1498.55627	30.1
1505.64783	78.3
1507.01135	41.6
1508.50635	4.3
1515.49011	20.2
1521.35437	37.3
1525.57263	3.1
1529.65833	16.6
1530.45081	6.1
1536.34241	5.0
1538.53748	23.8
1539.78027	4.5
1540.49280	29.0
1543.65564	12.2
1546.76978	35.2
1547.53137	2.4
1548.25452	8.8
1553.18201	16.9
1555.56836	4.9
1556.17224	6.3
1558.60925	8.7
1559.99561	15.0
1561.84595	42.0
1562.51111	17.8
1563.65833	40.1
1564.49268	7.0
1565.86121	5.6
1567.59436	11.1
1568.60986	19.2
1569.95349	100.7
1570.88623	205.0	b (29) (2+), y (15) (1+)-H2O
1571.75745	32.2
1576.66211	5.2
1579.90588	17.5
1580.62354	10.7
1581.31360	4.3
1583.53674	12.5
1585.58948	11.7
1589.14978	16.5
1590.62341	5.4
1592.74353	2.6
1598.52307	8.4
1600.13159	12.5
1604.79382	12.0
1612.04431	33.6
1612.92444	14.3
1614.71729	19.5
1615.68103	22.2
1618.43982	13.2
1621.85852	20.6
1623.25842	13.7
1635.54480	10.4
1637.82458	14.8
1644.75012	10.1
1648.76428	4.7
1657.29126	10.9
1658.75452	15.3
1664.67993	12.3
1671.17468	35.8
1676.24915	11.9
1683.85571	12.8
1691.76135	10.9
1695.67114	16.4
1696.58716	28.0
1697.35583	8.8
1698.69958	13.4
1699.90686	9.2
1702.72620	17.2
1709.52417	17.5
1715.73022	2.4
1717.24597	6.8
1729.55200	13.2
1731.35193	21.0
1732.85413	7.7
1736.72058	9.4
1738.61609	19.4
1740.57532	5.9
1743.40649	12.2
1751.72522	15.8
1754.66968	3.3
1756.74133	7.6
1763.45105	5.9
1772.53381	13.5
1785.80090	7.7
1787.85718	5.2
1798.91223	8.3
1806.54224	9.3
1808.27039	17.3
1821.07874	2.0
1826.44128	2.2
1842.60291	11.1
1843.49890	20.1
1846.00366	28.1
1855.48059	11.4
1859.80444	16.1
1868.71765	10.9
1870.01294	6.0
1872.40149	2.4
1877.02319	6.5
1878.60278	16.4
1891.79333	8.6
1893.33484	11.7
1906.88562	3.3
1945.18335	5.6
1949.99182	8.8
1955.86414	25.3
