# Supplementary material for: Phosphoproteomic Analysis of Platelets Activated by Pro-Thrombotic Oxidized Phospholipids and Thrombin
Source: PLoS One. 2014 Jan 6;9(1):e84488. doi: 10.1371/journal.pone.0084488 (PMC3882224; doi:10.1371/journal.pone.0084488)
Supplement: Annotated Spectra S3 — (ZIP) [file pone.0084488.s006.zip › KVDVDEYDENKFVDEEDGGDGQAGPDEGEVDSCLR_-24_2_90905.txt]

m/z	i	matches
281.64587	12.6
286.21674	2.7
288.25629	10.7
289.56381	5.2
292.11664	6.2
298.04544	7.2
301.27496	4.9
308.24628	29.8
312.37585	6.6
313.65131	10.3
315.05505	3.1
317.37524	9.0
325.06409	14.3
326.16156	16.0
331.11926	2.3
337.00964	3.8
340.01184	3.8
341.30997	13.0
342.23602	21.8
343.48761	5.2
347.18686	3.4
348.15494	9.9
351.39325	5.6
356.10809	3.0
358.30066	11.2
362.48804	10.7
363.13019	6.2
365.03503	6.0
366.35321	25.4
368.42667	4.0
371.37692	11.8
374.36951	4.1
377.42896	8.2
384.58929	5.1
385.39307	5.4
395.31592	9.9
397.34900	3.4
399.20935	4.6
400.21301	7.9
411.28265	4.5
412.14017	2.3
414.64474	5.2
416.37964	10.3
417.45612	10.9
419.25165	18.5
425.28238	17.9
430.72321	11.2
433.50165	9.1
434.20557	4.9
435.27429	4.1
439.34131	16.3
439.94464	5.4
442.42786	19.7
443.50269	8.0
446.11719	5.1
448.26288	163.1	y (3) (1+)
449.37396	14.3
450.30829	12.1
451.21735	11.1
453.23944	3.6
456.01440	11.5
458.09894	22.8
464.24182	6.2
465.24261	33.1
468.09729	19.0
468.75720	17.7
470.42871	24.8
471.21655	6.4
474.27209	34.0
481.47412	7.7
482.43262	5.3
483.11298	14.7
487.46875	2.5
491.73523	6.8
493.67694	6.2
494.28369	18.2
497.60486	8.4
500.61841	29.1
501.31055	9.5
502.37360	12.7
503.39539	9.9
505.10101	11.1
510.12958	7.2
511.69031	44.4
513.01440	11.2
518.44141	2.8
520.35809	6.5
521.47882	2.1
526.31635	5.2
527.08771	2.4
529.26599	14.8
530.33691	15.2
531.33423	14.1
532.78253	21.5
534.12518	18.9
534.89087	35.1
535.51630	279.0	y (4) (1+)
536.50183	108.4
537.39850	19.3
540.77881	24.4
544.26355	9.1
546.46747	8.5
548.45184	13.6
549.37024	2.8
551.26202	4.5
557.15973	38.3
558.10059	15.3
559.40387	18.0
560.68591	1.9
564.20990	2.5
565.46637	12.2
567.22009	38.2
571.66589	15.4
575.97021	22.1
576.71564	12.4
578.20496	5.1
580.83954	3.8
583.29346	26.9
584.16260	10.6
585.22101	33.2
588.44403	29.5
589.52966	34.8
590.25409	12.4
591.00513	39.4
593.74603	21.5
596.34967	18.1
597.90582	4.7
600.36908	2.1
601.05304	30.7
603.04834	2.8
605.51782	26.3
606.56866	7.1
609.01947	24.6
613.36194	8.7
619.29370	62.9
620.92743	43.5
622.82294	8.2
626.19562	6.4
627.86237	13.5
628.86462	9.2
629.80347	33.6
630.58826	59.8
632.34027	76.3	y (5) (1+)-H2O
633.35480	31.6
634.41876	3.8
635.46033	8.3
636.97534	56.7
638.92548	473.1	y (11) (2+), y (19) (3+)-NH3, b (23) (4+), y (24) (4+), y (19) (3+)-H2O
640.04901	149.2
641.42963	9.8
642.49481	8.6
643.41400	22.8
644.02844	3.0
647.90411	18.5
650.39063	974.0	y (5) (1+)
651.44061	155.5
652.53046	65.3	b (16) (3+)
653.52899	41.4
654.32648	8.2
657.17743	11.7
658.56512	149.7	y (12) (2+)-H2O, b (11) (2+)-H2O, y (12) (2+)-NH3
659.42706	108.0	b (11) (2+)-NH3
660.54309	20.6
662.53455	9.6
664.17938	35.1
666.26312	19.0
667.30859	378.1	y (25) (4+)-NH3, y (25) (4+)-H2O, y (12) (2+)
667.91766	338.0	b (11) (2+), b (6) (1+)-H2O
668.70221	194.6	b (6) (1+)-NH3
670.96857	7.5
672.93500	6.9
674.33527	11.5
674.93774	6.4
676.56287	13.1
678.19287	17.2
679.27722	6.9
681.12512	5.9
684.47943	11.0
685.85406	36.9
686.46210	16.8
687.30682	4.1
688.10394	13.6
690.29669	5.5
693.26068	3.4
693.99530	93.4	y (13) (2+)-H2O, y (13) (2+)-NH3
697.29926	15.0
699.52234	24.9
700.52185	3.0
701.28912	5.3
703.04291	479.8	b (26) (4+)-NH3, y (13) (2+), b (26) (4+)-H2O, b (18) (3+)-H2O
703.96216	174.0	b (18) (3+)-NH3
705.50458	19.6
706.19830	18.8
707.26428	11.7
709.63885	4.7
711.58893	14.0
712.31097	16.6
713.30963	17.9
715.45294	14.1
718.27448	12.4
719.07617	15.6
720.58472	10.5
722.24579	11.1
723.55505	7.5
725.31299	2.8
731.47253	39.0
732.53583	18.3
733.22131	9.0
734.35406	11.9
735.20935	4.9
736.21637	31.3
737.28705	16.9
738.56812	29.1
741.84753	144.5	b (12) (2+)
743.00488	48.6
744.05774	18.8
745.02740	7.5
746.89850	27.4
749.40021	660.8	b (28) (4+)-NH3, y (6) (1+), b (28) (4+)-H2O
750.43402	272.9
751.43866	105.5
752.52264	36.0
753.54657	36.8
755.34998	38.5
756.14197	23.3
757.29401	47.6
758.17450	60.3	y (14) (2+)-NH3, y (14) (2+)-H2O
761.78723	2.1
762.76093	8.6
764.27094	13.5
765.30841	6.9
766.03241	10.0
766.91443	40.7
769.27716	4.1
771.00885	21.5
772.22418	11.0
774.51361	5.5
776.42767	13.7
778.07324	88.4
778.98199	36.7
779.86871	11.6
781.89014	13.7
783.78229	91.5
784.57855	14.7
785.63165	86.0	b (21) (3+), b (29) (4+), y (15) (2+)-H2O
786.23950	66.6	y (15) (2+)-NH3
786.93756	41.9
788.37579	48.3
789.05389	24.6
789.96918	49.0
791.56213	473.1	b (13) (2+)
792.56732	123.5
793.53381	56.9
794.97333	95.9	y (15) (2+)
795.69708	54.7
796.44745	23.1
797.23834	3.2
799.62897	36.3
800.61298	24.6
801.59729	28.4
802.68555	59.3
805.18414	3.4
808.21021	37.7
809.46094	72.9
810.51257	21.6
811.35474	2.3
812.48779	7.5
813.40350	45.3
814.62830	31.1
816.38452	12.2
818.31696	23.7
819.07135	9.7
820.47253	40.8
821.61157	32.6
822.65826	129.7	b (22) (3+)-H2O, b (22) (3+)-NH3
823.62384	25.1
825.27887	5.3
825.97131	32.0
826.61542	8.2
828.67987	206.2	y (30) (4+)-NH3, b (22) (3+), y (30) (4+)-H2O
829.65338	67.5
830.50409	47.2
831.65820	25.9
833.40710	21.0
834.93536	47.4
836.00421	12.0
837.49396	58.9
838.55402	29.2
839.42548	32.9
841.14301	152.2	b (14) (2+)-NH3
842.15741	10.6
843.64386	62.2	y (16) (2+)-H2O, y (16) (2+)-NH3
844.40631	7.7
845.33673	19.3
846.56824	216.8	y (24) (3+)-NH3, b (23) (3+)-NH3, b (23) (3+)-H2O
847.60303	102.0
849.05750	273.6	b (7) (1+), b (14) (2+)
850.09369	153.4
850.76849	9.5
851.43433	28.5
852.47528	392.0	b (23) (3+), y (24) (3+), y (16) (2+)
853.15485	230.6
853.97565	12.0
854.76611	5.4
855.84222	24.5
857.94519	52.8
858.99170	29.6
860.31573	106.1	b (32) (4+), y (7) (1+)-H2O
860.95563	44.1
861.98468	25.8
862.58899	16.6
863.81152	60.2
864.50635	48.8
865.31635	66.8
865.99921	88.2	b (24) (3+)-H2O, b (24) (3+)-NH3
866.99341	87.2
869.28241	39.4
871.40137	228.4	b (24) (3+)
872.20331	107.4	y (17) (2+)-NH3, y (17) (2+)-H2O
873.38068	94.8
874.28265	58.7
875.32928	75.3
876.12689	116.7
877.32837	52.4
878.49817	101.9	y (7) (1+)
879.54694	121.5
880.50720	4.5
881.46503	31.1
882.34802	67.3	y (32) (4+)-NH3, y (32) (4+)-H2O
883.10901	21.2
884.00604	5.8
884.81274	26.6
885.53442	32.6
886.17242	34.4
887.37372	2.7
888.56122	10.9
890.55920	61.9
891.17383	4.5
891.97137	21.8
893.58429	67.8	y (25) (3+)
894.57745	42.4
895.21576	9.4
895.93744	29.1
897.93658	105.0	b (25) (3+)-H2O, b (25) (3+)-NH3
898.89459	67.0
899.79419	35.3
901.01624	78.5	y (18) (2+)-NH3, y (18) (2+)-H2O, b (33) (4+)
901.86542	30.7
902.97101	35.0
904.18939	114.5	b (15) (2+)-H2O, b (25) (3+), b (15) (2+)-NH3
905.08649	64.8
906.48798	10.3
907.92621	163.6
908.64026	31.8
909.61725	45.7
910.66840	117.5	y (33) (4+)-H2O, y (18) (2+)
911.47845	12.8
912.59943	13.5
913.96259	136.6	b (15) (2+)
914.85895	88.1
915.66107	101.0	y (33) (4+)
916.76428	27.9
918.19916	94.9	y (8) (1+)-NH3, y (8) (1+)-H2O
919.10052	60.8
919.81793	64.3
920.89288	66.8
921.49774	19.0
922.68054	174.1
923.53131	142.1
924.31354	150.9
925.02411	201.0	b (34) (4+)-NH3, b (34) (4+)-H2O
926.44293	84.5	y (26) (3+)-NH3, y (26) (3+)-H2O
927.19855	33.5
928.59229	205.1	b (34) (4+)
929.47180	78.6
932.09760	72.1	y (26) (3+)
933.37579	302.0
934.22650	214.1
935.41583	876.3	y (8) (1+), y (34) (4+)-H2O, b (26) (3+)-H2O
936.40405	298.7	y (34) (4+)-NH3, b (26) (3+)-NH3
937.58612	189.3
938.91162	185.9
939.75311	189.4
940.57294	90.9
941.42139	107.8	y (34) (4+)
942.25092	128.1	b (26) (3+)
943.13885	111.0
944.16913	83.8
945.45923	204.3
946.27094	39.3
947.37158	153.2	b (8) (1+)-NH3
948.80688	41.0
949.98431	96.4
951.01050	81.0
951.96515	139.2
952.64349	76.9
953.49249	164.8
954.35919	284.2
955.46362	341.8
956.45532	217.6
957.63434	41.6
958.45264	305.9	y (19) (2+)-NH3, y (19) (2+)-H2O
959.18091	269.2
960.23315	182.2
961.11823	90.5
962.11743	64.8
963.18890	92.9	[M+4H] (4+)-NH3-H2O
963.95819	53.4
977.63892	49.0
978.54852	29.6
982.38947	9.8
984.81012	55.2
985.96533	54.6
987.93890	27.6
989.30908	8.4
990.73871	3.0
992.90778	41.5
994.29401	9.9
995.77448	9.4
997.04401	15.5
999.48291	84.6
1001.28021	20.8
1002.15527	98.4
1003.59351	37.0
1004.49872	76.6	b (28) (3+)
1005.56171	48.1
1007.02679	13.5
1007.98560	3.0
1009.51617	23.1
1010.24756	7.8
1011.25244	13.0
1012.87012	27.8
1014.27972	69.3	y (28) (3+)
1015.08966	50.9
1016.54059	56.5
1017.42938	25.5
1018.64716	5.2
1019.88715	19.9
1021.29541	100.8
1022.39484	31.9
1023.55096	71.3	y (20) (2+)-H2O, y (20) (2+)-NH3
1024.63013	14.4
1026.69800	23.9
1027.50024	37.1
1028.75549	96.4
1029.61841	74.1
1031.93347	38.1
1032.88501	70.4
1034.02893	95.4
1035.65808	243.4	b (17) (2+)
1036.56262	139.8
1037.66382	90.2
1038.77954	43.5
1039.45947	10.7
1041.16882	110.3
1041.80371	247.6	b (29) (3+)-NH3, b (29) (3+)-H2O
1042.64819	116.8
1043.26270	8.1
1043.91602	14.8
1044.85913	7.7
1045.53442	17.2
1047.43701	1163.9	b (29) (3+), y (9) (1+)-NH3
1048.47327	257.5
1049.72217	109.0
1050.50769	38.3
1051.17725	23.1
1053.40503	18.7
1055.22998	57.0
1056.30933	45.9
1057.40906	26.1
1060.96204	40.0
1062.35254	9.9
1064.37451	235.0	b (18) (2+), y (9) (1+)
1065.40320	60.8
1066.26733	29.1
1068.18811	62.7	y (29) (3+)
1068.91614	49.1
1070.24426	54.0
1071.33423	86.1
1072.44678	57.6
1073.22766	36.1
1074.24805	153.4
1074.90356	256.4	b (30) (3+)-NH3, b (30) (3+)-H2O, b (9) (1+)-H2O
1076.01563	48.8
1077.57239	105.7
1078.70313	75.3
1080.23303	613.2	b (30) (3+)
1081.03601	639.2
1082.23865	76.5
1083.83740	81.4	b (19) (2+)-H2O, b (19) (2+)-NH3
1085.14038	25.5
1085.88684	103.6
1086.91443	23.8
1087.62354	19.0
1088.40845	8.7
1089.30420	52.6
1090.00195	5.9
1091.08777	35.6
1092.58423	143.1	b (19) (2+)
1093.55518	82.1	b (9) (1+)
1094.64868	33.9
1096.30737	5.4
1097.30603	38.7
1098.83545	33.3
1100.07727	9.2
1101.49292	11.2
1102.18701	8.6
1103.43640	20.1
1105.55432	9.8
1106.19922	29.0
1107.26843	49.1
1108.56824	26.5
1109.23975	3.6
1110.29968	4.9
1111.66919	92.2	b (31) (3+)-H2O, y (30) (3+)
1112.64673	80.9	b (31) (3+)-NH3
1113.47729	38.6
1117.23828	44.7
1118.90845	582.9	b (31) (3+)
1119.70313	97.2
1120.36853	32.8
1121.07056	75.1
1122.21777	4.7
1123.50586	10.0
1124.40820	16.4
1125.07300	10.3
1126.37476	55.3
1128.02136	34.3
1129.50610	3.9
1131.06934	11.8
1132.74585	62.3
1133.47449	26.0
1135.83447	46.3
1136.75757	99.1
1137.59619	14.8
1139.33203	18.9
1140.23499	27.0
1141.08398	39.3
1141.97168	199.0	b (20) (2+)-NH3, b (32) (3+)-NH3, b (32) (3+)-H2O
1143.04077	42.8
1143.65710	10.9
1145.44678	42.3
1146.12256	67.6	y (22) (2+)-NH3
1147.30481	100.0
1148.02734	228.0	b (32) (3+)
1148.71265	179.3
1150.10742	442.6	y (31) (3+), b (20) (2+)
1150.95068	138.2
1151.62012	80.6
1152.49451	18.2
1153.52637	121.3	y (22) (2+)
1154.81201	118.1
1155.70044	5.8
1156.72900	47.8
1157.50891	27.0
1159.21399	16.3
1160.33496	17.1
1162.12366	10.7
1163.24780	20.7
1164.72754	59.7
1165.77380	38.8
1166.96851	42.3
1167.89331	39.5
1168.60242	12.7
1169.40564	16.0
1170.48425	40.7
1172.32458	44.4
1173.67188	8.9
1174.75256	13.6
1176.07800	31.8
1176.81030	44.2
1177.59058	30.3
1178.81274	106.5	b (21) (2+)
1180.00598	148.9	y (10) (1+)
1181.19165	33.9
1182.16479	10.0
1183.33154	44.2
1184.27600	53.7
1185.46338	35.2
1186.39673	30.9
1187.20874	8.3
1188.90454	28.8
1190.10413	44.9
1190.94556	16.3
1192.47583	19.6
1193.62451	27.1
1194.93774	158.4	y (23) (2+)-H2O, b (33) (3+)-H2O, b (33) (3+)-NH3, y (23) (2+)-NH3
1195.95313	30.3
1197.03552	48.9
1199.47827	15.7
1201.12903	198.5	b (33) (3+)
1201.85986	102.0
1202.51099	5.6
1203.67749	47.6
1204.29089	27.1
1206.24219	30.8
1207.44519	55.6
1208.20728	10.7
1208.94092	16.2
1209.80518	15.9
1210.84937	9.6
1212.07263	31.3
1213.56738	29.5
1214.78772	45.2
1215.54346	37.6
1216.19385	27.5
1218.31714	18.5
1220.17517	30.1
1221.10547	26.2
1222.70386	12.8
1223.55408	9.2
1224.56738	10.9
1225.35522	72.3
1226.62024	6.1
1227.35669	45.6
1228.21045	43.1
1228.87158	61.0
1229.64795	47.2
1230.81750	9.1
1232.78467	145.8	b (34) (3+)-H2O, b (34) (3+)-NH3
1233.79626	211.7	b (22) (2+)-H2O, b (22) (2+)-NH3
1234.95898	72.2
1235.79944	11.5
1238.14331	128.7
1238.93933	481.9	b (34) (3+)
1240.01392	223.3
1241.03198	55.2
1242.72485	1189.6	b (22) (2+)
1243.46960	304.1
1244.14966	212.3
1245.14209	20.9
1246.26526	56.5
1248.10400	34.9
1249.22144	22.3
1251.62500	29.0
1252.38953	15.4
1253.45142	11.2
1255.51196	6.3
1257.03674	67.3
1258.43481	54.4
1259.27747	48.7
1260.23743	108.1	y (11) (1+)-NH3
1261.52795	76.2
1262.19336	3.6
1263.53564	13.1
1264.41284	12.7
1265.12170	13.8
1266.27319	6.4
1267.35449	28.5
1268.31055	10.9
1269.31445	123.0	b (23) (2+)-H2O, b (23) (2+)-NH3
1270.20898	80.6
1270.94336	16.5
1272.47888	26.6
1273.17700	7.9
1276.56543	213.1	y (24) (2+), y (11) (1+)
1277.95081	941.4	b (23) (2+)
1278.61072	570.7
1279.35632	666.9
1280.29700	63.7
1281.70837	9.2
1282.61389	23.1
1283.57507	35.3
1284.72913	46.7
1285.40625	23.4
1286.26599	9.3
1287.74292	7.4
1289.02063	17.9
1289.67090	8.4
1290.96130	33.7
1294.64282	24.3
1296.58167	13.9
1297.91455	84.6	b (24) (2+)-NH3, b (24) (2+)-H2O
1298.87939	70.8
1300.04407	29.4
1300.82043	12.3
1301.50989	3.9
1303.58667	1.9
1304.21228	13.1
1305.40735	6.6
1306.82825	1197.8	b (24) (2+)
1307.77625	379.6
1308.74731	65.8
1309.50232	33.1
1310.19531	9.2
1313.64539	5.8
1314.64722	11.1
1315.32556	4.1
1316.50281	20.2
1318.02039	69.2	b (11) (1+)-NH3, b (11) (1+)-H2O
1319.94592	70.8
1322.87598	15.3
1323.89685	6.6
1326.23511	9.7
1328.04968	25.7
1329.82068	14.0
1331.99231	7.0
1333.41492	317.5	y (12) (1+)
1334.43127	202.4
1335.54968	166.5	b (11) (1+)
1336.61267	60.1
1337.78723	2.8
1338.88025	16.0
1343.82056	16.7
1346.96594	4.3
1348.29517	7.9
1349.78699	10.7
1351.94995	10.3
1354.16943	113.6
1355.23828	34.5
1356.82190	63.5
1358.03479	4.0
1361.10730	7.7
1361.72729	9.5
1363.22107	12.2
1364.21228	11.5
1367.50842	26.3
1369.34802	26.8
1370.87878	37.8
1371.62463	2.3
1372.85242	18.9
1375.39807	10.3
1378.16443	10.5
1379.19226	46.0
1381.87366	10.7
1382.94336	32.2
1384.10620	22.1
1385.36218	17.4
1386.27869	6.0
1387.24500	22.7
1390.84290	10.2
1392.02795	9.0
1392.99915	20.3
1395.08398	13.1
1396.33740	25.3
1398.50000	14.9
1399.62183	34.7
1400.45471	4.9
1404.65381	151.7	b (26) (2+)-NH3, y (13) (1+)
1405.76379	59.7
1406.56311	36.2
1407.61938	18.7
1409.52869	17.1
1411.03394	15.9
1412.82874	107.5	b (26) (2+)
1413.71570	81.6
1414.75647	26.6
1423.88513	20.5
1429.10559	47.0
1429.81042	6.2
1432.90491	27.4
1433.88135	11.6
1434.49951	5.4
1435.14685	12.3
1438.09143	9.7
1441.67419	28.5
1444.47705	7.8
1446.32947	5.8
1447.59070	5.6
1448.34412	10.6
1449.07263	14.0
1450.46851	9.1
1453.65564	2.8
1454.74548	30.6
1456.42712	1.7
1458.49377	22.1
1462.14905	12.1
1462.77698	5.7
1466.71582	6.6
1468.02942	15.0
1468.82373	32.9
1469.82800	4.8
1471.71863	19.9
1472.63892	12.9
1473.49597	1.9
1474.27954	14.2
1477.21155	185.9	b (27) (2+)
1478.22839	108.8
1479.89795	8.0
1481.18933	14.7
1483.04578	4.9
1484.37024	3.8
1485.88831	20.9
1487.67957	3.0
1489.04089	7.0
1489.93579	9.0
1490.53821	14.4
1491.54480	29.7
1492.45544	14.8
1498.47034	21.7
1500.73071	8.9
1502.88770	17.9
1505.90173	61.5	b (28) (2+)
1506.75073	97.3
1507.76343	24.1
1508.58850	4.8
1510.77441	5.1
1512.63660	15.4
1513.67566	13.3
1514.42419	9.3
1515.70642	13.6
1517.64563	22.9
1520.79919	16.1
1523.34863	19.0
1529.30188	14.1
1529.99304	8.2
1537.57971	3.6
1538.50049	12.2
1540.97241	26.6
1543.87463	4.1
1544.51379	3.9
1545.58850	9.5
1546.93225	22.0
1549.64587	14.6
1552.47351	13.7
1556.64172	21.4
1558.27820	21.3
1559.67896	8.0
1560.99780	10.9
1561.81738	39.0
1562.59143	11.2
1563.77856	14.4
1570.32983	194.4	b (29) (2+)
1571.46790	96.0	y (15) (1+)-H2O
1572.44226	9.9
1577.72668	3.4
1579.70020	16.2
1583.72131	20.8
1587.02722	8.8
1589.64075	16.8
1591.45471	8.3
1592.49231	38.0
1594.74219	15.4
1601.21790	10.8
1605.63135	8.5
1608.69995	8.3
1611.89392	15.0
1620.12830	25.2
1628.50037	3.6
1629.97302	8.2
1640.52368	8.8
1641.53638	11.6
1644.12268	9.0
1646.43970	10.3
1648.36560	34.4
1656.60535	17.2
1657.37195	14.2
1658.25403	2.3
1659.44751	4.9
1661.44312	4.0
1663.54382	1.7
1665.57727	25.9
1666.46155	7.0
1668.64026	10.1
1669.59460	14.7
1677.54309	36.8
1679.60486	10.1
1689.17944	23.3
1689.99036	2.6
1690.71460	7.3
1701.22827	5.2
1703.68762	5.7
1708.74963	8.5
1709.70715	4.1
1711.39099	13.4
1712.52039	7.5
1715.89490	4.3
1725.61353	16.7
1727.61206	18.3
1731.99011	2.8
1736.80579	26.3
1744.91199	5.9
1765.68982	14.9
1767.91284	12.7
1773.84924	4.5
1774.71667	18.6
1789.20886	3.1
1792.10022	10.8
1795.70740	15.9
1798.48206	7.0
1801.20032	17.0
1805.00525	17.6
1807.42468	13.6
1818.70056	7.0
1820.50464	11.5
1843.35278	9.0
1847.57349	2.6
1855.71265	18.1
1866.80920	7.2
1867.78308	14.2
1869.49890	6.9
1870.77856	9.9
1873.01538	3.6
1885.63074	14.2
1903.54187	5.1
1916.80286	7.5
1924.68713	2.5
1945.06677	13.6
1949.26819	13.8
1956.44592	16.0
1964.63501	15.3
1999.91772	7.6
