# Supplementary material for: Phosphoproteomic Analysis of Platelets Activated by Pro-Thrombotic Oxidized Phospholipids and Thrombin
Source: PLoS One. 2014 Jan 6;9(1):e84488. doi: 10.1371/journal.pone.0084488 (PMC3882224; doi:10.1371/journal.pone.0084488)
Supplement: Annotated Spectra S3 — (ZIP) [file pone.0084488.s006.zip › KVDVDEYDENKFVDEEDGGDGQAGPDEGEVDSCLR_-25_2_88500.txt]

m/z	i	matches
279.41278	17.3
288.27435	15.9
290.21964	9.4
296.32684	6.2
303.31641	4.6
308.29193	9.9
314.03696	7.4
315.19226	5.4
324.08353	11.2
325.84473	7.8
341.14325	21.3
343.26624	28.6
346.04797	2.9
347.12738	6.8
351.41360	13.9
355.31207	4.7
362.30249	13.4
366.12457	25.2
372.21783	8.3
374.13586	11.5
375.24994	9.2
381.00851	4.0
386.56537	6.7
390.40335	4.6
392.99728	21.8
395.74268	6.1
396.92963	25.8
399.30713	24.4
400.52576	17.7
401.43292	26.0
402.23764	38.7
403.35907	8.8
405.76981	5.6
410.09320	7.5
414.28528	16.8
423.09796	10.2
425.41977	11.7
430.56738	3.5
434.37390	8.8
435.56781	5.3
441.15472	3.0
442.73273	4.0
444.66455	2.9
446.23773	17.0
448.43365	149.1	y (3) (1+)
451.39978	12.9
456.06451	14.8
466.78894	42.5
467.99951	19.3
470.32123	9.4
474.32916	16.4
475.37531	30.5
477.27350	22.3
480.18414	7.0
486.38776	32.0
487.15369	5.3
491.27576	48.7
491.99908	36.0
495.18268	6.2
496.13104	9.4
497.46991	15.7
498.25391	2.6
499.28174	23.6
500.35510	33.3
501.75745	18.7
504.57166	4.4
505.37115	17.5
507.36682	2.8
509.01196	40.9
510.30511	23.1
511.84265	7.8
512.88031	18.7
514.53894	3.9
515.15045	3.2
516.86292	5.2
518.10590	50.6
519.27112	26.8
528.40765	33.7
530.40881	41.8
532.06964	10.6
533.19775	20.2
535.37714	469.3	y (4) (1+)
536.45068	76.0
537.50336	40.5
538.32874	37.2
539.39484	15.0
540.47363	12.6
542.12408	18.2
545.47357	26.4
548.27045	20.3
551.84216	29.1
552.46967	21.9
553.81421	13.3
555.19592	8.5
556.40320	20.7
557.38110	20.7
558.48895	23.4
567.19000	69.3
569.83307	25.5
574.13782	12.1
581.86566	18.7
585.36133	56.6
586.44434	13.8
587.22620	9.8
592.07843	18.1
598.02985	8.0
598.63342	5.3
600.31824	16.9
602.90009	9.5
604.27368	29.0
606.45459	18.3
607.45148	8.5
609.24835	20.6
618.41449	34.5
619.13507	9.7
620.35626	14.7
621.32892	13.6
622.26257	12.4
623.01556	6.7
624.34143	4.8
626.48322	4.9
627.55212	24.6
628.18127	29.5
629.98370	106.9	y (11) (2+)-NH3, y (11) (2+)-H2O
630.91907	32.5
632.36841	134.2	y (5) (1+)-H2O
633.30359	28.3
634.75635	31.6
639.03143	674.2	y (19) (3+)-NH3, b (23) (4+), y (11) (2+), y (24) (4+), y (19) (3+)-H2O
640.30005	57.6
642.27234	3.7
644.30817	4.8
645.19647	3.6
646.30328	30.9
650.26819	900.8	y (5) (1+), b (24) (4+)-NH3
651.40680	303.4
652.38367	30.8
655.35449	16.1
656.37622	18.0
658.33417	167.9	y (12) (2+)-NH3, y (12) (2+)-H2O
659.49280	55.1
661.06207	11.7
662.61102	9.0
666.35168	19.0
667.31952	438.7	y (25) (4+)-NH3, y (12) (2+), y (25) (4+)-H2O
668.15472	348.0	b (6) (1+)-H2O, b (11) (2+)
668.95056	254.5	b (6) (1+)-NH3
670.30804	6.6
671.00458	7.3
673.28162	14.8
674.27466	25.3
675.99518	9.6
679.51166	23.1
680.26367	8.3
683.18640	39.6
684.15948	22.9
685.69696	61.2
686.35986	24.2
687.25708	20.0
690.55872	15.9
693.93274	71.4
694.83545	23.3
698.28680	43.8
699.23138	18.8
700.48553	31.9
701.57330	19.7
703.04694	483.5	b (26) (4+)-NH3, b (26) (4+)-H2O, b (18) (3+)-H2O, y (13) (2+)
703.94293	115.1	b (18) (3+)-NH3
705.33136	34.2
707.79688	19.2
708.44531	15.0
712.47955	10.1
713.34882	14.5
714.55646	80.6
715.22961	63.9
716.20990	25.0
718.31561	22.5
720.26898	63.6
721.38617	33.6
726.82263	56.7
728.67810	19.1
731.20514	22.2
733.08362	45.7
735.46680	24.2
740.42584	21.7
742.22784	121.5	b (12) (2+)
743.54999	11.9
744.85126	72.2
745.97345	30.0
747.32526	43.4
748.45123	13.3
749.43176	669.6	b (28) (4+)-NH3, b (28) (4+)-H2O, y (6) (1+)
750.47858	217.0
751.32886	22.5
752.12396	24.6
752.99066	6.4
755.32257	16.4
756.32562	46.1
757.97223	7.7
758.67560	25.7
759.73859	9.8
762.28168	7.4
763.32220	28.3
764.44135	54.2
768.17889	43.0
769.08008	7.3
770.34546	28.1
771.01025	19.6
771.69788	3.6
772.31854	12.6
773.18109	11.5
774.42883	48.4
775.12274	14.3
777.54968	40.4
778.29108	26.0
779.41718	18.4
781.38495	20.0
783.18964	38.8
784.85065	5.2
786.45667	80.6
787.50873	36.1
788.26654	20.2
789.25629	11.9
790.90430	27.1
791.55371	393.9	b (13) (2+)
792.37689	263.3
793.10834	14.6
794.52509	21.4
795.54108	106.1	y (15) (2+)
796.42145	58.2
797.14435	29.2
798.85358	96.2
800.06287	106.0
801.09412	10.7
803.56079	6.0
804.50000	9.0
805.83746	9.4
807.44385	14.8
809.60492	21.0
810.98572	3.7
811.69202	26.0
812.51831	21.0
813.79840	34.6
814.62567	10.3
815.54498	17.3
816.38995	16.1
817.03839	12.6
818.76178	59.9
819.64484	15.3
821.05548	53.4
822.59503	104.2
823.40759	123.3	b (22) (3+)-NH3, b (22) (3+)-H2O
824.10626	53.6
824.91437	65.8
826.50116	32.7
827.21893	14.4
827.82123	26.3
829.10358	107.2	y (30) (4+)-H2O, y (30) (4+)-NH3, b (22) (3+)
830.10260	50.3
831.47150	20.7
832.11041	31.0
832.92352	14.3
834.84955	47.9
836.29156	45.0
837.06219	17.6
838.71527	40.5
840.62799	113.9	b (14) (2+)-H2O, b (14) (2+)-NH3
841.61298	55.4
842.75726	28.8
843.57159	45.2
844.54376	40.9
846.56213	368.3	b (23) (3+)-H2O, b (23) (3+)-NH3, y (24) (3+)-NH3
847.38123	135.0
848.67822	186.3	b (14) (2+), b (7) (1+)
849.53778	114.8
850.37415	47.8
851.11963	42.8
852.68707	532.7	y (16) (2+), b (23) (3+)
853.43658	462.6
854.56909	10.6
855.76898	137.9	b (32) (4+)-H2O
856.84113	31.8
857.95929	19.3
858.84460	51.5
860.29498	52.8
861.25800	20.6
864.12354	8.5
865.70313	131.8	b (24) (3+)-H2O, b (24) (3+)-NH3
866.92511	37.1
867.87897	10.5
868.56024	26.6
869.56732	38.2
870.42633	17.8
871.33759	203.4	b (24) (3+)
872.29681	115.0	y (17) (2+)-NH3, y (17) (2+)-H2O
873.39996	2.9
874.51178	37.3
875.31317	74.2
876.11249	9.4
877.63177	58.3
878.66656	196.5	y (7) (1+)
879.63177	48.5
880.27264	10.1
881.37384	19.9
882.20612	99.3
883.40424	12.0
884.66522	19.6
885.58643	12.7
886.33649	57.8
887.52386	29.9
888.13434	53.6
889.01367	47.6
891.58990	30.4
892.63959	41.8
894.05865	40.0
895.33466	48.7
896.36652	51.5
897.48834	17.1
898.96832	94.7
900.30328	4.0
900.95416	9.9
901.84772	78.1
902.75653	55.5
903.43262	39.1
904.47321	62.5
905.68323	67.4
907.81531	71.4
910.05194	79.6
910.96149	67.1
912.30206	95.2
913.40057	166.0	b (15) (2+)
914.24078	163.7
915.46924	30.7
916.69659	67.6
917.52484	44.4
918.48914	140.3	y (8) (1+)-NH3
919.46124	33.8
920.69611	172.6
922.79999	277.9
923.72662	340.9
925.10516	274.7	b (34) (4+)-H2O, b (34) (4+)-NH3
926.09406	137.9	y (26) (3+)-H2O, y (26) (3+)-NH3
927.07349	41.6
928.29132	139.9
929.18048	129.9	b (34) (4+)
930.07385	33.3
931.17029	106.4
931.87189	12.1
933.67767	251.4
934.59149	203.2
935.38043	716.4	y (34) (4+)-H2O, b (26) (3+)-H2O, y (8) (1+)
936.35608	414.5	b (26) (3+)-NH3, y (34) (4+)-NH3
937.51123	119.2
938.41895	182.8
939.28290	156.8
940.39331	307.2	y (34) (4+)
941.18970	302.0
942.28375	286.6	b (26) (3+)
943.06024	134.5
943.95020	16.2
944.68646	43.7
945.70117	17.7
947.11279	160.9	b (8) (1+)-NH3, b (8) (1+)-H2O
948.55646	115.8
949.65985	133.0
950.63257	104.0
951.29108	171.3
952.33472	131.8
953.10052	127.4
954.22626	123.9
955.36615	364.3
956.13745	150.1
957.14844	175.3
958.56244	220.3	y (19) (2+)-H2O
959.39410	335.7	y (19) (2+)-NH3
960.24664	117.4
961.10858	83.8
962.21844	11.1
963.28558	22.4
964.27875	42.0
970.10449	15.0
975.78693	8.3
978.63452	165.2	b (27) (3+)-H2O, b (16) (2+), b (27) (3+)-NH3
979.74750	36.0
980.77740	32.7
988.83838	17.3
989.72284	70.9
990.65070	13.4
991.63281	13.9
993.42358	46.2
994.40771	4.0
995.36481	5.2
996.07196	13.4
999.90167	49.1
1000.93512	6.1
1002.51996	35.4
1003.91797	96.8
1005.18970	145.3
1006.06488	10.9
1006.68066	63.4
1007.46222	97.2
1008.79370	10.1
1009.49872	5.6
1011.12799	70.7
1013.05524	97.5
1014.28741	52.0
1015.15570	14.5
1015.96295	13.5
1016.66925	14.0
1018.12164	7.4
1019.49072	25.3
1020.40424	16.5
1021.30933	40.4
1023.21771	35.3
1025.52576	3.9
1026.89783	15.6
1028.68579	26.7
1030.31763	47.2
1031.86157	57.7
1032.57837	30.2
1033.58264	19.7
1035.03564	199.1
1036.06702	277.9	b (17) (2+)
1037.13818	43.6
1037.86560	32.2
1038.56262	47.0
1040.36353	99.5
1041.37634	311.4	b (29) (3+)-NH3, b (29) (3+)-H2O
1042.23315	22.4
1043.40686	46.4
1044.04688	32.2
1045.85510	49.5
1047.41956	846.2	b (29) (3+), y (9) (1+)-NH3
1048.18372	248.6
1048.83899	12.4
1049.86829	21.3
1051.64502	24.1
1053.77185	3.2
1055.13184	31.7
1055.95483	27.2
1057.10474	56.1
1057.94971	32.9
1058.71472	37.4
1060.16821	32.4
1061.87146	22.5
1062.47339	28.5
1063.64429	78.7
1064.49695	294.4	y (9) (1+), b (18) (2+)
1065.50439	112.8
1066.67749	49.7
1068.70581	245.5	y (29) (3+)
1069.57080	15.1
1070.78235	94.4
1071.54773	115.3
1072.25671	11.1
1073.77124	200.5
1074.84802	455.6	b (30) (3+)-NH3, b (30) (3+)-H2O, b (9) (1+)-H2O
1075.64893	8.9
1078.29980	7.0
1079.23474	11.9
1080.28845	654.3	b (30) (3+)
1081.10693	514.0
1081.91528	15.5
1082.98560	149.6	b (19) (2+)-H2O
1084.08594	36.1
1085.43018	39.1
1087.43347	178.7	y (21) (2+)-H2O, y (21) (2+)-NH3
1089.87219	26.0
1090.54956	53.9
1092.35815	94.5
1093.14819	45.0
1094.19641	40.5
1095.50427	27.8
1096.46289	21.4
1097.26660	59.2
1097.93079	26.2
1102.44849	29.1
1103.32141	12.6
1104.68408	181.5	y (30) (3+)-NH3, y (30) (3+)-H2O
1106.79614	48.3
1107.50464	8.8
1109.02600	59.9
1110.33936	77.2
1111.40735	117.1	y (30) (3+)
1113.02563	272.3	b (31) (3+)-H2O, b (31) (3+)-NH3
1113.83630	59.4
1114.69458	8.0
1116.26855	8.2
1117.77429	35.1
1118.86145	879.5	b (31) (3+)
1119.69897	308.3
1120.92261	199.3
1121.62073	19.5
1122.80469	11.6
1124.57935	12.5
1125.34668	13.7
1127.11487	17.4
1127.74768	8.8
1128.48230	4.3
1129.72266	34.8
1130.98206	23.0
1133.14233	67.0
1135.39172	11.4
1137.00940	23.3
1137.72913	20.5
1138.87439	32.7
1140.43530	56.6
1141.46729	59.4
1142.23608	75.4
1143.06396	124.7	y (31) (3+)-NH3, y (31) (3+)-H2O
1143.84607	35.5
1145.09692	17.2
1146.08691	49.3
1147.38379	146.3	b (32) (3+)
1148.22388	90.7
1150.17700	530.4	b (20) (2+), y (31) (3+)
1150.93115	306.3
1151.84534	77.7
1153.88721	68.4
1154.54016	135.0	y (22) (2+)
1155.33923	48.1
1158.53479	70.0
1159.59192	11.5
1161.18140	44.2
1162.61292	20.6
1165.64697	35.4
1166.65698	23.7
1167.98145	36.4
1168.63489	118.5
1169.74207	66.4
1170.66394	22.0
1171.63025	97.2
1172.59741	36.4
1174.07971	14.4
1175.06665	29.1
1176.25952	44.0
1179.18616	92.7
1180.49146	47.7
1181.26587	24.9
1182.39160	3.6
1183.63184	37.1
1184.30444	34.3
1185.48083	71.2
1186.22681	30.7
1186.93518	30.2
1188.26477	26.0
1189.85815	54.2
1190.56055	7.8
1191.41418	89.8
1192.34180	39.2
1195.49390	146.1	b (33) (3+)-H2O, y (23) (2+)-NH3, b (33) (3+)-NH3
1196.71021	23.0
1197.31738	15.1
1198.90063	4.7
1200.06348	23.2
1201.70630	352.3
1203.04956	20.7
1203.87463	6.2
1204.94446	4.3
1206.56702	48.2
1208.12109	35.3
1208.83374	46.7
1209.52698	24.0
1212.29700	2.6
1213.46069	12.0
1214.17017	37.0
1215.72241	25.0
1218.00146	65.0
1220.09009	37.0
1221.06628	141.3	y (33) (3+)
1222.47607	77.0
1223.58252	57.2
1224.53687	40.8
1225.52649	135.4
1226.23462	41.5
1227.13916	35.2
1229.45947	80.9
1231.52002	68.8
1232.67859	105.6	b (34) (3+)-H2O
1233.39575	376.7	b (34) (3+)-NH3, b (22) (2+)-NH3, b (22) (2+)-H2O
1234.14172	175.9
1235.06909	193.4
1236.98303	49.4
1239.00659	866.8	b (34) (3+)
1239.93677	282.9
1240.73511	18.9
1241.49402	16.2
1242.69922	1228.6	b (22) (2+)
1243.60156	621.0
1244.53809	36.7
1245.30542	15.0
1246.29272	29.3
1247.53833	108.7	y (34) (3+)-NH3, y (34) (3+)-H2O
1248.25098	16.8
1250.02124	66.6
1251.81982	4.8
1254.38574	45.5
1255.21277	20.4
1256.83228	22.1
1257.95581	36.8
1258.59363	83.2
1259.59778	37.5
1261.19238	40.3
1261.96021	5.6
1264.32813	80.3
1266.27246	30.1
1267.02246	7.4
1268.87036	83.5
1269.98279	190.1	b (23) (2+)-NH3
1270.69165	13.2
1271.40405	6.5
1274.54749	14.4
1276.51270	329.0	y (24) (2+), y (11) (1+)
1277.82813	823.4
1278.78284	2075.2	b (23) (2+)
1279.83496	244.5
1280.63562	17.5
1281.29126	9.9
1283.34448	6.4
1283.98132	63.0
1285.80811	3.4
1287.83044	18.7
1288.79089	54.3
1289.68079	9.3
1291.07788	20.3
1292.63879	21.8
1294.16638	31.6
1295.47583	5.4
1296.40173	83.3
1298.15161	228.3	b (24) (2+)-H2O, b (24) (2+)-NH3
1298.90369	113.4
1299.82813	5.9
1304.06921	3.2
1304.78503	28.6
1306.73438	942.9	b (24) (2+)
1307.75586	811.2
1308.74121	41.9
1310.13477	15.0
1311.78894	82.4
1312.83203	35.9
1313.96765	26.4
1315.60828	50.5
1316.50647	58.9
1317.49915	9.7
1318.39832	8.3
1319.66663	6.6
1322.85986	37.3
1325.06946	20.9
1327.08765	60.0
1330.53882	42.3
1331.58545	6.9
1332.94958	25.6
1333.55957	348.6	y (12) (1+)
1334.61633	363.0
1335.65613	60.8
1336.55969	14.6
1337.83582	51.7
1339.10388	6.6
1341.55408	13.3
1342.87659	83.3
1344.11792	11.2
1345.46057	34.4
1349.34155	19.0
1354.28308	75.4
1355.48010	24.0
1356.45837	31.2
1357.67468	9.6
1360.33215	11.4
1362.11047	7.4
1363.44202	16.2
1368.12915	15.3
1371.39148	8.7
1372.59448	11.5
1373.55298	21.6
1374.75903	3.5
1375.48096	73.1
1379.28076	6.1
1381.60144	23.2
1386.47327	23.1
1390.49219	3.2
1391.56470	23.5
1393.86865	9.3
1397.64929	20.3
1398.84033	40.9
1399.67810	25.0
1400.29529	21.2
1403.14490	74.6
1404.55640	192.0	y (13) (1+), b (26) (2+)-NH3
1405.62036	46.9
1406.66150	66.9
1407.39294	3.4
1409.32361	44.5
1410.42822	32.6
1412.65100	251.2	b (26) (2+)
1413.68652	157.8
1414.55237	8.2
1415.46545	11.1
1417.01587	15.1
1421.38953	20.1
1431.39233	13.6
1433.10400	28.8
1434.11926	9.9
1435.78528	8.5
1436.70386	29.2
1439.47217	3.7
1442.73047	47.1
1444.95386	11.2
1447.42566	12.6
1450.30310	5.0
1453.33801	7.0
1455.58740	22.6
1458.09595	34.1
1461.33911	29.2
1469.00928	50.5
1470.61096	19.6
1471.45325	6.1
1476.77673	3.7
1477.38330	232.6	b (27) (2+)
1478.03381	13.1
1478.64270	122.2
1479.48840	15.3
1481.35461	7.2
1487.60339	24.9
1491.67151	9.6
1493.80408	15.7
1496.93982	16.2
1498.77344	6.1
1506.51941	72.5
1508.88342	11.7
1511.47632	11.8
1514.23987	11.4
1515.62561	14.2
1517.87158	11.3
1521.29309	2.4
1522.63037	11.7
1526.40918	15.2
1535.07495	8.9
1538.79919	15.3
1540.59485	2.9
1541.31946	17.3
1543.51794	37.1
1544.14355	5.8
1546.68604	33.5
1547.93494	12.9
1549.14417	19.3
1550.94470	15.6
1553.48474	10.5
1555.35242	12.8
1556.30713	33.3
1557.86584	16.1
1558.88098	58.2
1559.57959	13.7
1561.10950	12.4
1562.32104	45.4
1562.94873	19.6
1563.59497	2.9
1564.66064	18.3
1565.52686	12.1
1570.45984	84.3
1571.35852	172.6	y (15) (1+)-H2O
1572.11877	7.7
1576.36194	6.2
1578.72546	23.5
1580.21436	6.9
1582.32690	28.2
1583.22290	8.5
1589.44897	12.1
1591.69788	6.1
1593.46985	17.1
1599.54419	17.6
1607.78772	14.6
1609.13696	24.7
1612.17529	9.6
1612.89465	4.7
1615.39380	3.2
1618.90710	22.4
1619.75049	15.2
1620.64880	35.7
1628.58362	30.2
1631.48547	5.3
1636.98621	6.2
1639.81958	21.0
1640.86401	7.7
1650.75476	4.8
1651.50415	10.7
1657.09827	21.4
1658.72974	45.5
1667.12769	11.9
1669.12183	21.9
1677.80554	51.6
1679.80066	18.8
1687.42200	4.5
1688.65125	19.3
1694.38953	32.9
1696.17407	12.3
1696.84460	9.9
1701.09753	2.9
1705.85278	3.2
1706.76575	4.5
1719.76086	4.5
1727.30737	21.4
1733.12927	13.6
1739.74084	9.7
1741.64294	9.4
1744.28247	7.5
1745.61340	15.6
1746.99744	12.6
1755.86560	8.2
1758.47180	13.1
1766.12427	13.9
1772.38245	16.1
1784.57544	6.7
1787.14343	9.7
1804.19214	12.4
1807.60242	8.6
1808.64783	11.7
1816.82166	20.9
1826.83679	14.5
1828.97913	14.1
1863.11926	37.4
1871.86597	6.6
1926.88464	10.8
1939.94519	5.8
1945.80945	11.4
1952.86902	14.2
1956.36206	7.7
1957.83459	10.4
1963.77466	11.5
1967.13293	18.8
1981.34070	5.6
