# Supplementary material for: Phosphoproteomic Analysis of Platelets Activated by Pro-Thrombotic Oxidized Phospholipids and Thrombin
Source: PLoS One. 2014 Jan 6;9(1):e84488. doi: 10.1371/journal.pone.0084488 (PMC3882224; doi:10.1371/journal.pone.0084488)
Supplement: Annotated Spectra S3 — (ZIP) [file pone.0084488.s006.zip › KVEEEQEADEEDVSEEEAESK_-3_2_33419.txt]

m/z	i	matches
239.12271	5.4
240.00604	3.3
241.24237	12.2
250.91676	2.5
259.03143	5.0
263.04990	4.9
269.11533	10.6
270.07275	13.0
275.07571	4.6
280.88599	4.8
283.33987	2.0
284.12469	16.7
291.41211	19.8
292.45941	9.5
300.26428	4.6
301.99741	8.1
310.12546	16.1
312.10974	6.6
313.15549	21.6
315.14865	2.9
328.22043	4.8
330.09760	6.6
332.32721	10.6
334.95746	3.9
336.38193	18.7
339.59869	7.2
340.79517	8.5
341.55695	26.8
345.12628	38.4
346.36078	20.0
347.50787	3.5
355.13306	4.6
355.82764	4.6
357.26044	60.5
359.73199	8.6
363.33026	96.9
369.03015	32.3
370.37445	7.8
372.35620	2.4
373.18024	7.0
374.51337	6.0
375.93335	8.5
384.96313	3.2
386.04626	6.3
386.99924	20.2
389.28540	228.2
390.17682	23.4
398.46753	26.0
408.92151	14.1
411.21808	2.5
412.26398	14.7
416.42566	7.7
419.24774	15.5
427.05664	4.0
427.92273	17.2
433.70026	13.0
434.35425	78.3
435.30396	15.0
437.80328	5.9
438.57996	11.9
440.15363	10.0
442.21155	4.1
444.13702	9.0
445.25482	27.9
446.49023	21.8
447.57446	8.4
451.54047	21.2
452.26984	9.6
455.80157	31.1
458.40936	5.5
460.37457	270.4
461.45404	55.8
466.28345	11.8
469.09247	15.4
471.96448	5.1
475.23877	2.9
478.23779	18.1
481.44312	19.5
486.36261	33.4
487.21771	4.5
488.15540	3.1
488.87024	2.2
489.57690	3.6
491.00977	5.5
492.43921	27.4
495.35883	25.5
496.45337	11.3
498.32062	20.1
500.51227	13.8
505.45758	11.1
508.11951	8.5
511.14368	6.4
516.30841	9.4
518.38989	8.9
519.50562	8.9
523.96704	20.2
524.77673	5.7
526.55695	17.0
531.29858	438.0
532.38141	168.3
533.41058	4.8
535.34564	19.2
537.28564	10.9
538.37085	12.6
543.97211	78.1
544.95135	24.4
546.36377	12.2
551.23560	14.3
553.16614	49.3
556.60120	4.2
558.51282	29.3
560.25842	3.1
563.27948	158.6	y (5) (1+)
564.00183	18.3
564.61224	7.6
569.21564	3.1
571.35608	9.8
572.38080	21.3
573.28418	3.1
579.55804	5.7
580.36566	19.8
586.48322	36.7
587.63177	16.9
588.32074	58.1
589.41949	3.3
593.03302	27.9
594.62640	42.5
595.52655	7.4
596.29578	7.4
597.00134	13.7
598.51453	1.8
599.40503	6.3
601.43976	66.4
602.49591	167.1	y (10) (2+), y (16) (3+)-P
603.47589	65.0
614.05194	9.8
615.15814	28.2
616.58264	14.4
617.44818	21.3
623.58673	28.7
624.56244	25.2
625.99908	21.7
630.20508	2.4
631.53571	42.8
635.98444	8.6
637.12469	5.4
643.49011	29.0
644.53961	36.5
648.03577	36.1
649.10101	14.9
650.39142	19.5
652.24670	19.4
653.37335	8.3
654.36188	1.8
657.18530	26.7
658.83484	36.6
659.46442	39.5
660.38019	25.3
661.66235	20.5
662.48395	3.9
664.47845	5.0
665.29260	3.9
666.46515	183.4	y (11) (2+)
667.26215	7.8
668.23810	6.3
670.12299	7.8
671.45453	34.1
672.35718	20.0
674.27899	9.1
678.30682	31.8
679.39545	15.6
680.24542	12.6
682.02789	10.4
684.58508	26.6
686.58234	15.3
692.54999	262.8	y (6) (1+)
693.65088	33.3
694.76996	57.7
696.10419	35.4
696.89624	17.1
698.17780	33.9
699.42596	15.4
701.38483	41.4
702.26233	31.2
706.12311	14.5
707.86566	39.7
710.48187	7.6
712.46979	41.6
713.41223	16.5
716.42413	407.1	b (12) (2+)
717.77979	42.5
718.70593	32.4
719.66962	20.0
720.56598	57.7
721.80786	39.4
723.29681	37.8
724.52203	7.9
727.65320	9.0
729.50842	4.0
730.55634	22.6
731.49646	114.5	y (12) (2+), y (13) (2+)-NH3-P, y (19) (3+)-P
732.67822	31.1
735.93842	21.2
739.33160	26.7
741.62463	194.7
742.42889	122.4
743.45270	162.2	b (6) (1+)
744.27411	87.0
745.11945	17.1
745.98615	42.7
747.01428	18.6
747.97614	22.8
750.51398	101.7
751.28021	23.5
751.93622	112.0	b (20) (3+)-H2O-P
753.70782	17.8
754.82172	36.3
756.65033	176.0	b (19) (3+)-H2O, b (13) (2+)-NH3, b (19) (3+)-NH3, b (13) (2+)-H2O
757.81610	56.5
758.46667	4.3
760.64075	50.3
761.37927	4.6
762.47198	5.5
764.86578	68.9
765.83246	463.3	y (14) (2+)-NH3-P, y (14) (2+)-H2O-P, b (13) (2+)
766.59564	249.7
767.79657	27.4
768.72406	35.5
769.42920	18.6
770.79083	2.2
771.77460	46.2
772.46838	96.0
773.10828	37.8
774.14667	15.8
775.67340	84.3
776.50616	44.4
778.15540	42.0
779.26208	44.9
781.02435	376.1
782.14215	369.3
783.19098	139.2
784.81708	30.7
785.45044	19.1
786.22113	46.8
786.97656	44.0
787.66736	53.0
788.32727	35.2
790.20148	799.3
790.99274	691.6	y (20) (3+)-NH3, y (20) (3+)-H2O, b (20) (3+), b (14) (2+)-H2O-P
792.01996	259.6	b (14) (2+)-NH3-P
792.66571	47.2
793.50067	27.9
794.98358	160.2	[M+3H] (3+)-NH3-H2O-P
795.84851	107.6
796.55292	219.3	y (20) (3+)
797.40582	66.7
798.41760	13.8
799.70038	129.8	b (14) (2+)-P
801.33362	563.3	[M+3H] (3+)-NH3-P, [M+3H] (3+)-H2O-P
802.09857	292.3
803.16827	111.6	y (7) (1+)-H2O
804.26941	118.5	y (7) (1+)-NH3
805.65393	77.6
806.91254	566.1
807.70721	1981.7	[M+3H] (3+)-P
808.50659	120.2
809.20154	412.6
810.56659	233.7
811.35181	168.2
812.43854	85.6
813.81720	24.2
814.58868	100.3	y (14) (2+)-H2O
815.96930	519.1	y (14) (2+)-NH3
817.24127	36.0
818.31982	50.5
819.50336	70.9
820.73932	147.4
821.53668	324.3	y (7) (1+)
822.88153	93.1
824.13275	307.0	y (14) (2+)
824.97052	139.2
826.81732	155.8
827.49908	45.9
828.34570	149.8	[M+3H] (3+)-NH3-H2O
829.45819	33.1
830.27789	157.4	y (15) (2+)-NH3-P, y (15) (2+)-H2O-P
830.97144	72.7
831.78870	31.6
832.63409	4.2
834.56628	4.0
848.75299	47.5
849.42267	7.2
854.13831	11.1
855.41388	7.1
856.82007	14.2
857.55743	20.0
858.67175	10.5
859.81982	24.1
861.35345	15.6
862.50635	51.6
865.13599	165.5	b (15) (2+)-P
867.19836	8.7
869.20557	2.7
870.62555	322.9
871.46600	103.4
872.36115	21.7
873.49084	62.9
875.56958	38.6
878.31488	29.5
879.93982	92.0
881.51318	48.3
882.32813	15.4
883.16577	36.8
884.08148	48.9
885.26648	81.3
888.56976	90.8
889.35516	6.2
890.41840	47.8
891.38641	36.8
892.85059	7.7
895.77386	47.5
898.10260	10.8
899.41113	30.5
900.25812	13.6
901.39697	8.3
904.12506	66.0
904.85370	123.8	b (15) (2+)-NH3, b (15) (2+)-H2O
906.91974	33.4
907.91968	68.2
908.57977	25.3
910.84662	6.1
911.70258	10.0
913.19873	427.9
913.87152	633.8	b (15) (2+)
914.75928	115.7
916.18341	32.0
916.95001	23.2
918.04327	11.7
919.05511	116.8
919.84619	69.4
920.85040	32.6
922.44409	66.9
923.09473	3.9
925.36792	44.8
926.93488	12.2
927.64752	25.1
928.34857	111.9
929.30438	176.3	b (16) (2+)-P
930.06030	104.7
930.78387	12.2
931.40851	67.3
932.06854	85.6
933.14618	21.5
934.11078	54.4
935.66998	24.3
936.72070	576.2
937.48047	573.8
938.27692	21.8
939.49634	39.7
940.78998	96.0
941.45526	11.1
943.19458	739.8	y (16) (2+)-H2O, y (16) (2+)-NH3, b (8) (1+)
944.26923	53.6
945.14288	62.4
946.15009	26.3
947.15015	6.1
948.68292	31.8
949.48828	22.5
951.01154	136.8
951.87769	142.3	y (16) (2+)
952.77832	52.9
953.49030	2.8
954.87433	157.5
955.73444	42.5
958.54706	26.9
960.68597	1039.6
961.54694	334.2
962.24536	51.0
963.88580	45.1
964.67694	3.9
966.81763	416.7
967.51508	88.5
968.39288	45.1
969.36157	59.3
970.30835	110.4	b (16) (2+)-NH3, y (8) (1+)-H2O
971.43872	52.4
972.09283	7.7
972.99658	9.5
974.59003	23.6
975.66229	2.9
978.17999	308.7	b (16) (2+)
979.16107	172.5
979.94757	8.7
981.20465	5.0
982.86823	62.6
984.10382	651.7	b (17) (2+)-H2O-P
984.89331	455.6	b (17) (2+)-NH3-P
986.03400	36.1
988.28766	884.1	y (8) (1+)
989.34906	455.4	y (9) (1+)-P
990.59198	336.0
991.21722	11.1
991.93842	10.7
993.96283	95.4
994.66718	126.8	b (17) (2+)-P
997.52863	32.8
1001.27881	22.5
1002.36383	3.5
1003.60419	86.2
1007.37299	39.0
1008.98145	4.0
1009.72748	59.7
1010.35010	11.5
1011.07965	13.3
1012.47748	63.2
1013.79224	43.5
1014.56586	11.8
1015.30121	9.1
1016.78448	34.0
1018.19287	11.5
1020.17462	9.9
1021.69623	19.6
1022.49286	43.9
1024.11792	63.8
1024.89844	20.8
1027.64954	49.9
1028.50879	22.8
1029.34302	75.1
1029.96899	153.0	b (18) (2+)-P
1031.99390	40.5
1033.69519	114.3	b (17) (2+)-NH3, b (17) (2+)-H2O
1035.10559	35.2
1036.17432	16.7
1037.15015	94.5
1040.52515	18.9
1043.00623	412.7	b (17) (2+)
1044.06909	84.1
1045.30835	14.1
1046.18335	6.8
1047.75293	39.6
1049.40210	94.5
1050.87646	11.5
1055.39185	3.7
1058.02991	116.7	b (9) (1+)
1059.31348	75.5
1062.49780	16.2
1063.93835	62.3
1064.98755	69.1
1066.10474	57.5
1069.64722	140.6	b (18) (2+)-NH3, b (18) (2+)-H2O, y (9) (1+)-NH3, y (9) (1+)-H2O
1070.46558	36.6
1071.40198	57.0
1072.71277	47.9
1074.11560	5.2
1076.33911	42.1
1077.16711	7.3
1078.13342	276.2
1078.89075	386.1	b (18) (2+)
1080.28613	95.1
1081.44470	41.8
1082.06982	5.9
1084.88159	84.4
1085.78491	75.0
1087.15942	100.3	y (9) (1+), y (10) (1+)-H2O-P, y (19) (2+)-H2O-P, y (10) (1+)-NH3-P
1088.33167	68.6
1089.21179	17.1
1094.15149	309.0	b (19) (2+)-P
1095.03528	142.8
1095.78552	3.7
1098.28149	22.3
1100.32385	25.4
1102.06641	29.2
1103.57129	15.3
1104.88354	65.6
1105.60193	30.5
1107.62317	10.2
1111.73706	20.3
1112.37402	11.2
1113.28796	4.2
1116.64502	7.9
1118.25500	35.7
1124.92725	10.4
1125.73413	8.9
1126.83582	19.8
1127.71851	20.0
1128.93506	44.3
1129.61499	20.1
1133.31873	59.4
1134.10059	279.9	b (19) (2+)-H2O, b (19) (2+)-NH3
1134.76038	47.3
1135.38940	50.0
1136.22766	14.4
1137.71680	56.0
1138.51501	46.4
1140.07690	10.4
1141.01794	8.9
1143.00317	1757.3	b (19) (2+)
1143.78198	515.4
1144.79346	16.8
1145.60181	11.5
1146.49146	16.7
1148.76440	11.2
1152.05127	18.6
1153.30957	6.3
1156.00000	4.9
1158.60339	17.6
1159.81030	60.2
1169.37964	30.1
1171.36060	8.7
1172.52808	21.3
1174.19629	56.6
1175.00757	2.9
1176.39014	57.2
1177.28625	24.6
1177.96313	8.4
1178.77942	20.3
1184.24768	34.7
1186.50708	220.8	b (20) (2+), y (20) (2+)-NH3, y (20) (2+)-H2O
1187.69360	134.0	b (10) (1+)
1188.91748	12.8
1189.59631	14.8
1190.99280	15.7
1192.24023	8.2
1193.16504	21.4
1198.45813	5.6
1199.57593	7.9
1202.27625	148.1	y (10) (1+)
1203.27783	46.5
1204.40430	4.0
1209.55811	21.8
1210.42822	14.4
1211.51685	43.9
1212.38391	45.8
1213.07324	11.1
1214.57227	7.2
1215.21924	45.2
1216.00366	9.2
1217.34314	32.7
1221.28076	25.1
1222.27124	28.3
1226.40784	37.0
1231.34094	11.9
1232.08582	9.2
1233.27258	16.7
1234.06628	12.0
1239.08838	11.7
1241.55176	12.4
1244.27698	12.9
1245.25110	6.4
1248.34460	17.8
1251.58228	5.0
1254.98401	27.1
1259.23730	6.0
1261.71057	5.9
1264.32117	4.5
1273.08472	40.0
1279.51794	11.3
1284.52649	20.9
1285.53174	22.0
1293.40540	12.8
1295.27808	3.3
1296.35315	16.5
1303.36096	12.5
1304.43420	91.3
1305.28430	144.9
1306.35986	31.0
1308.22131	27.7
1310.96753	20.9
1313.18103	37.2
1314.15747	59.9
1316.26489	40.0
1317.32666	55.5
1318.32764	17.8
1321.31165	4.9
1322.22449	29.6
1324.03223	10.7
1325.23694	51.1
1326.02393	8.7
1328.95081	12.8
1331.24756	12.4
1332.15442	17.2
1334.27820	23.2
1337.35339	5.0
1340.68665	18.5
1342.14075	16.4
1343.23193	13.0
1356.77429	22.3
1358.04346	25.2
1359.62598	18.2
1366.67188	24.8
1367.61829	3.1
1368.86560	17.4
1369.75964	250.5
1370.80249	18.6
1373.51233	4.0
1375.95886	19.3
1376.77283	30.8
1378.41504	24.9
1379.23755	16.3
1384.63855	42.1
1395.97131	10.0
1396.61108	13.5
1397.52576	24.1
1402.37366	129.9
1403.46643	98.1
1404.22815	110.0
1405.22644	16.7
1406.35852	47.4
1408.84058	4.2
1413.12427	52.2
1414.11096	29.3
1414.94409	4.4
1423.06409	10.0
1424.36194	8.3
1426.55872	13.8
1431.59717	55.7
1432.37256	39.8
1434.15112	10.6
1439.67151	23.6
1440.69275	30.2
1444.37939	12.4
1457.58533	11.4
1467.20593	6.7
1470.12354	8.6
1471.30042	15.7
1472.43262	13.0
1473.47998	16.1
1478.11096	3.3
1480.55969	8.1
1484.51697	4.2
1486.13660	5.9
1490.70129	13.5
1524.33472	9.9
1526.88220	8.5
1530.50891	17.3
1531.46631	48.0
1534.71423	8.9
1540.80859	8.2
1548.66101	4.0
1553.81946	7.8
1559.59119	8.7
1568.54419	5.0
1569.28613	2.7
1575.41565	22.8
1576.46350	18.4
1580.47375	18.1
1602.77466	12.2
1608.77661	10.7
1671.19006	6.1
1672.67603	7.0
1682.10718	7.8
1729.76331	33.8
1730.76404	6.5
1763.13293	6.8
1769.56970	4.0
1799.46814	8.5
1809.17981	8.3
1812.33582	7.7
1826.58179	2.9
1928.59973	13.7
1929.53479	12.0
1955.57654	11.8
1956.89465	16.2
