# Supplementary material for: Phosphoproteomic Analysis of Platelets Activated by Pro-Thrombotic Oxidized Phospholipids and Thrombin
Source: PLoS One. 2014 Jan 6;9(1):e84488. doi: 10.1371/journal.pone.0084488 (PMC3882224; doi:10.1371/journal.pone.0084488)
Supplement: Annotated Spectra S3 — (ZIP) [file pone.0084488.s006.zip › KVEEEQEADEEDVSEEEAESK_-5_2_31253.txt]

m/z	i	matches
241.04575	3.8
244.50607	13.8
245.44206	12.7
248.11821	6.0
252.20164	9.0
258.96848	4.3
260.20013	3.4
272.29013	15.1
278.16327	20.2
289.29724	6.9
303.41779	4.7
312.21201	10.3
313.37445	3.2
316.20456	3.8
318.05072	5.6
327.23029	18.4
328.39688	9.0
329.17896	5.1
338.14105	11.6
339.41531	3.4
340.37680	8.8
341.03766	4.7
344.13257	20.1
345.32538	21.2
347.28152	75.2
348.38821	16.0
353.99863	2.8
354.61697	13.4
357.35645	27.4
358.49896	13.4
363.21716	76.0
364.37775	41.8
368.08612	3.9
371.42004	10.5
374.35388	8.8
375.11609	20.0
387.39920	3.0
388.22650	1.9
389.18597	35.0
390.46533	18.1
394.23926	6.7
396.05579	8.8
398.35754	7.3
413.25458	23.2
416.51715	13.0
422.32520	3.4
426.01208	29.3
427.32867	19.4
428.53705	2.7
434.36371	206.9	b (11) (3+)-NH3, y (4) (1+)
435.30682	29.3
436.50372	22.1
444.44861	36.1
445.39764	9.9
446.44250	105.7
450.47180	7.3
451.29877	9.0
454.33856	4.7
455.09705	2.5
456.45911	4.9
459.51685	42.6
460.24310	127.4
461.02515	7.0
461.85449	18.7
468.85059	21.9
469.47772	9.4
470.16309	7.7
471.36078	10.3
472.32550	6.7
473.28827	14.5
474.23560	14.1
477.22717	29.2
478.39197	8.8
481.20538	42.7
486.29504	56.5
489.36835	12.0
490.81720	6.9
491.45990	11.2
495.15100	27.3
496.32697	30.3
498.99933	9.4
501.13263	5.3
509.29742	7.7
510.38916	12.5
511.11340	14.7
512.43481	27.9
529.67755	23.7
531.30267	125.0
532.35956	22.2
534.54572	3.2
535.46326	37.5
536.49353	18.4
538.49371	8.7
543.31812	9.6
544.20142	85.2
545.33649	53.2
546.45251	10.8
549.29211	5.8
552.76556	30.5
553.45374	24.8
555.05792	17.2
555.98700	18.8
557.11737	18.9
558.25830	24.2
559.32269	6.5
560.64502	4.1
563.36237	245.3	y (5) (1+)
564.26764	55.3
565.45917	3.2
567.56476	6.9
569.53009	14.8
572.16937	8.2
572.83307	8.3
573.65375	11.6
575.43317	9.1
577.20575	3.7
579.15204	3.8
580.66632	8.1
585.59363	41.3
587.33112	22.4
588.47296	8.7
589.54926	8.8
591.11920	12.3
592.71497	21.6
594.25702	30.3
595.19885	15.4
597.69299	3.2
598.62598	17.6
599.82227	8.5
601.99805	149.1
607.28638	11.9
609.41742	11.8
610.21515	8.9
614.34406	29.1
615.35321	18.9
618.16327	33.6
620.90375	17.3
626.34772	13.1
627.46289	3.4
628.59802	2.3
630.47650	7.3
631.14746	15.4
632.44751	7.7
637.48895	7.8
640.65436	3.7
641.44800	31.1
647.95618	29.9
649.16962	41.1
650.11047	7.7
651.04059	11.6
652.80646	12.7
653.68390	5.9
654.46313	29.2
656.41058	12.6
657.35895	24.7
658.91876	124.2
659.86389	78.5
663.62079	46.2
664.47473	13.8
666.44568	129.0
667.48047	28.6
669.39484	10.3
672.32245	21.5
673.39618	32.0
674.50458	6.2
675.54236	25.3
679.31335	24.1
681.41083	2.8
683.00824	66.3
685.03363	31.8
688.08691	15.9
689.06244	17.4
692.30078	266.2	y (6) (1+)
693.49274	38.0
694.28870	23.9
695.08649	5.7
695.89899	4.7
697.95984	22.4
698.89911	31.7
700.23639	9.4
701.92023	26.3
703.12524	21.7
705.24286	63.3
705.90570	11.2
708.10175	97.7
711.02795	10.1
712.32074	8.1
713.16699	66.1
716.48077	364.6	b (12) (2+)
717.38525	69.2
719.31195	27.7
720.92804	22.9
721.71277	39.3
722.51044	20.5
723.24084	9.2
725.72980	45.7
726.67700	11.9
727.28644	4.1
728.74042	63.6
729.39038	4.0
730.66956	92.1
731.85785	56.1
732.85931	46.2
734.43054	20.7
736.01776	32.4
737.38031	42.4
738.47382	16.6
739.41388	41.2
741.19000	102.2
742.04443	181.8
743.33472	194.9	b (6) (1+)
744.27838	19.4
745.33423	51.2
746.05750	30.0
746.67596	16.6
747.31488	36.4
748.35229	45.4
749.12909	3.2
750.79089	100.1
751.88300	36.0
753.22003	31.2
754.23218	22.3
755.06171	13.1
756.71326	104.7
757.50311	55.6
758.29114	5.1
759.57733	48.9
760.37567	8.1
761.36371	15.3
762.45764	29.3
764.86548	22.9
765.89935	740.2	b (13) (2+), y (14) (2+)-NH3-P, y (14) (2+)-H2O-P
766.78778	116.0
767.47876	106.9
768.28473	120.6
769.52240	45.6
770.39276	65.3
771.12769	25.7
772.25562	105.6
773.38959	97.3
774.45013	3.0
775.75952	15.8
776.43268	11.5
777.31427	32.6
778.58765	16.1
779.77106	43.1
780.41559	27.1
781.52783	992.9
782.48676	577.8
783.27252	24.4
785.08539	63.6
786.35431	30.0
787.17181	69.7
787.94452	60.8
788.59369	92.4
790.22723	1102.6
791.08014	1771.6	y (20) (3+)-NH3, y (20) (3+)-H2O, b (20) (3+), b (14) (2+)-NH3-P, b (14) (2+)-H2O-P
792.17401	278.6
793.81085	18.1
795.22327	88.1
796.08710	73.5
797.02460	40.0
797.76422	48.5
798.67474	5.5
799.44855	34.5
800.27374	133.9
801.40369	555.9	[M+3H] (3+)-NH3-P, [M+3H] (3+)-H2O-P
802.12683	155.6
802.93011	96.8
804.31049	59.8
805.70233	103.1
806.71344	300.9
807.78540	2998.0	[M+3H] (3+)-P
809.50287	35.0
810.53680	19.8
811.15466	124.0
811.78271	45.3
812.48553	21.1
813.25397	24.0
814.27277	91.7
815.27850	167.0	y (14) (2+)-NH3, y (14) (2+)-H2O
816.34540	65.8
817.35144	141.0
818.48486	84.1
820.34033	78.9
821.43793	396.1	y (7) (1+)
822.34552	118.7
823.05640	57.6
823.94464	206.6	y (14) (2+)
824.63263	23.6
825.28033	72.3
826.56024	60.0
827.64374	304.3	[M+3H] (3+)-NH3-H2O
828.35590	233.8
829.75067	253.0
830.61310	315.5	y (15) (2+)-NH3-P, y (15) (2+)-H2O-P
831.29785	50.3
831.97913	3.0
836.46619	8.6
849.25049	38.1
850.47284	25.5
851.23798	21.1
852.63025	6.7
853.38031	34.4
855.36768	30.3
855.98425	33.2
856.80487	13.6
859.29462	4.7
863.54749	2.1
864.71149	291.6	b (15) (2+)-P
865.47284	35.0
867.18231	8.1
869.11310	14.0
870.13397	79.1
870.85529	6.0
871.60730	22.9
872.69922	129.4
873.36279	72.6
874.37482	89.9
875.44073	5.3
878.29572	6.8
879.36298	25.9
880.64056	38.6
882.20593	6.0
884.33002	29.9
886.09412	8.0
887.49548	40.2
888.44257	77.3
889.11176	25.6
890.46417	45.9
891.59558	39.0
892.26520	21.8
894.12311	15.1
895.00836	12.4
896.92023	39.4
897.61597	15.7
899.38019	15.1
904.94879	48.6
905.60962	13.6
906.85736	18.8
907.75635	18.4
911.20557	11.4
913.12622	94.3
913.97711	382.8	b (15) (2+)
914.77814	96.6
915.51855	25.3
917.01312	72.7
918.67120	46.9
919.68262	67.3
921.50293	35.6
923.00726	112.7
924.61249	3.8
925.32745	16.9
926.33154	20.7
929.19141	124.2
930.30475	58.9
931.28375	30.6
931.93237	34.6
934.10895	59.9
936.80640	137.1
937.67310	278.6
939.06195	17.2
940.51984	11.9
941.26251	18.4
943.34784	206.9	y (16) (2+)-NH3, y (16) (2+)-H2O, b (8) (1+)
944.31427	22.7
945.54108	20.7
946.90186	59.5
949.62360	30.9
950.95795	4.7
952.20721	9.0
953.69751	7.7
954.60785	41.6
958.17700	37.2
959.59198	25.4
960.34662	35.9
961.51440	235.4
962.28912	9.2
964.14435	25.3
965.63794	41.0
967.39691	80.2
968.20038	22.1
969.18390	99.7
970.31079	120.2
971.54541	38.4
972.35040	12.9
978.02313	134.0
978.93365	280.5	b (16) (2+)
979.88251	37.1
982.37421	13.4
984.21021	269.9	b (17) (2+)-H2O-P
984.94513	157.4	b (17) (2+)-NH3-P
986.42902	40.1
987.70197	46.9
988.38141	599.4	y (8) (1+)
989.29559	201.4	y (9) (1+)-P
990.34589	98.1
991.58691	54.6
994.05054	260.1	b (17) (2+)-P
995.00439	63.3
996.26764	2.1
999.39606	11.0
1002.33636	15.0
1003.35986	11.9
1005.74408	4.3
1008.42828	6.7
1012.40472	18.5
1013.60016	16.7
1014.93256	14.3
1015.66840	21.1
1018.76324	13.9
1020.38794	28.3
1021.05518	10.7
1023.32446	9.9
1024.65662	16.3
1027.30396	9.0
1029.58545	150.1	b (18) (2+)-P
1030.30664	37.2
1030.93726	16.7
1034.09863	31.9
1034.83179	5.4
1039.32983	4.5
1041.33191	19.4
1042.82813	329.2	b (17) (2+)
1043.78345	260.9
1044.56665	54.5
1045.46228	24.6
1046.76208	48.0
1050.42505	9.9
1053.74402	2.5
1057.66638	30.5
1058.54150	37.4
1059.35498	36.7
1060.43701	57.1
1061.83911	15.8
1063.56799	19.6
1066.30225	32.2
1068.25562	19.7
1069.27966	72.8
1070.08203	22.9
1072.31860	25.1
1073.04932	2.4
1074.40076	14.0
1075.36035	27.3
1076.34412	6.4
1077.21851	13.4
1078.45740	418.4	b (18) (2+)
1079.13159	104.9
1080.09229	73.3
1082.28125	15.1
1082.95740	4.5
1084.75586	13.3
1085.71240	91.0
1087.22473	112.2
1088.51733	30.5
1089.13342	25.1
1090.99878	13.0
1091.74353	4.8
1094.01758	635.0	b (19) (2+)-P
1095.00122	138.7
1095.68274	8.3
1097.09497	9.1
1097.75098	9.0
1098.37109	6.9
1104.34985	20.4
1109.76807	36.1
1111.20496	23.5
1125.44348	41.6
1128.80457	47.3
1129.80444	78.4
1132.60742	14.6
1134.05225	312.1	b (19) (2+)-NH3, b (19) (2+)-H2O
1134.99731	65.5
1136.95410	12.7
1137.55542	26.8
1138.78149	39.5
1140.22668	34.5
1141.22961	7.6
1142.81128	927.8
1143.52490	1640.2	b (19) (2+)
1144.39575	147.8
1145.31738	20.6
1146.49390	49.6
1147.10461	1.9
1148.70984	19.4
1149.40662	11.9
1150.38220	18.9
1152.41846	3.6
1153.36365	20.7
1154.95923	70.3
1156.00427	27.3
1157.98193	32.8
1160.88428	20.9
1164.20142	13.2
1165.48657	6.8
1166.47583	12.7
1168.06030	13.0
1168.95178	13.6
1171.37781	25.6
1173.65625	17.4
1174.91235	2.5
1176.30945	4.3
1177.49780	57.8
1178.61584	50.0
1179.35510	10.2
1179.96960	13.9
1181.54150	8.2
1183.51697	3.4
1184.61108	23.1
1185.40417	18.2
1186.44312	297.2	y (20) (2+)-NH3, b (20) (2+), y (20) (2+)-H2O
1187.48279	255.9	b (10) (1+)
1188.45557	99.7
1189.76709	13.5
1191.48425	53.4
1192.21606	13.8
1195.43225	3.8
1202.34265	171.4	y (10) (1+)
1203.15173	74.2
1204.24487	38.8
1209.20410	29.5
1210.51196	14.4
1211.60229	40.0
1212.63281	27.4
1213.55115	19.5
1214.37268	17.7
1215.55884	24.0
1216.39600	26.4
1224.88403	2.1
1226.43274	8.8
1227.51404	18.7
1228.61816	24.6
1229.22034	12.5
1231.44543	5.8
1232.34668	40.2
1234.14478	94.3
1235.28076	42.2
1236.79187	4.9
1240.70752	27.5
1244.67957	7.3
1245.52283	5.6
1246.90869	18.5
1253.51062	8.4
1255.73853	13.9
1256.59534	18.9
1261.67517	2.8
1269.62561	8.4
1275.06262	3.0
1282.25122	7.4
1286.76819	11.7
1288.62390	16.9
1296.53186	8.6
1302.45813	13.8
1303.24084	12.1
1304.16174	45.4
1305.42786	15.7
1306.09827	7.5
1307.18640	16.0
1314.72852	21.5
1316.42554	92.7
1317.66675	55.2
1321.52820	8.4
1322.35437	7.1
1324.46692	37.6
1325.58289	1.9
1330.62268	7.4
1331.48975	17.8
1332.61365	25.8
1333.27991	3.3
1334.14978	18.1
1341.36121	6.2
1342.54346	17.7
1343.33850	28.3
1346.39355	5.7
1360.51477	28.0
1362.45520	6.4
1366.77527	8.0
1367.84753	4.3
1368.76599	42.2
1369.90747	19.3
1370.58923	19.5
1374.99744	4.5
1384.24060	35.3
1385.23572	12.0
1386.37207	13.2
1388.04065	24.4
1389.89368	19.2
1391.75879	8.2
1392.45251	18.6
1395.12256	5.4
1397.64685	29.2
1399.27283	6.0
1400.79553	7.3
1402.33630	57.5
1403.33093	27.3
1404.03735	9.0
1404.96936	33.3
1406.23792	45.8
1413.17383	6.5
1414.40369	35.9
1415.04724	32.0
1421.28137	5.3
1425.72485	3.0
1426.82751	8.3
1431.29712	36.7
1433.06604	48.6
1433.69934	7.7
1439.57373	4.8
1440.26074	12.1
1441.71130	49.3
1442.42175	15.2
1453.31616	6.1
1455.71155	25.5
1463.32239	12.8
1470.56262	32.7
1471.85376	39.6
1472.72375	12.5
1486.62842	15.9
1502.37781	16.0
1504.81714	32.1
1506.55371	55.3
1510.13745	18.3
1522.28979	6.4
1525.65222	3.4
1529.68774	12.3
1530.36389	55.4
1531.38000	28.2
1532.46179	15.1
1542.28552	8.8
1557.40991	4.7
1559.25195	8.0
1575.33118	25.3
1581.44189	13.4
1596.43433	7.8
1612.52271	23.6
1615.48694	3.4
1630.41467	12.2
1639.42883	3.8
1659.79565	2.1
1670.74243	42.4
1684.03992	9.9
1697.90271	18.3
1699.28784	13.4
1702.88757	14.3
1712.59705	6.0
1781.97595	5.9
1800.38733	8.4
1801.22485	2.8
1812.21838	24.8
1822.89233	11.4
1826.02661	10.6
1830.42407	11.4
1841.81812	9.1
1858.78088	4.9
1886.39685	14.5
1898.87817	5.4
1911.60388	13.0
1928.90454	4.4
1941.85815	24.2
1957.95129	12.1
