# Supplementary material for: Phosphoproteomic Analysis of Platelets Activated by Pro-Thrombotic Oxidized Phospholipids and Thrombin
Source: PLoS One. 2014 Jan 6;9(1):e84488. doi: 10.1371/journal.pone.0084488 (PMC3882224; doi:10.1371/journal.pone.0084488)
Supplement: Annotated Spectra S3 — (ZIP) [file pone.0084488.s006.zip › KVEEPSIYESVR_-2_2_48530.txt]

m/z	i	matches
215.10217	18.7
216.30127	4.7
220.22543	5.7
221.04729	4.8
225.22374	3.8
226.14714	6.1
228.24261	38.9
229.23386	20.0
239.29173	10.4
240.07149	24.4
240.90735	15.8
244.08659	2.2
245.12720	24.8
246.12885	6.1
247.99196	3.0
249.00500	19.3
254.13156	21.5
257.39871	5.3
258.26788	12.9
259.27991	4.2
260.11664	11.6
263.42017	15.6
266.24060	13.4
266.96823	7.7
268.46094	3.1
270.09589	9.0
272.44983	6.4
274.26303	7.1
275.17700	33.4
276.36179	7.0
281.13171	27.6
285.14465	11.3
290.27899	13.7
294.21112	35.5
296.09485	9.4
297.40344	13.9
300.04791	15.9
303.41339	2.5
306.14215	2.9
308.15820	16.5
309.33865	18.5
311.19983	25.9
314.84949	8.8
316.48602	2.9
321.40851	21.4
322.30164	23.0
323.15753	31.7
324.24939	31.8
326.98895	2.9
332.29010	25.0
333.24670	9.3
338.24164	8.9
339.27448	86.6
340.28638	40.3
341.40155	32.7
343.17560	110.6
345.08893	6.6
347.36987	10.9
350.15491	2.7
351.79602	2.2
354.27838	53.9
355.10248	3.9
356.71082	15.4
357.32330	90.3
358.26459	32.3
359.34052	20.2
361.33771	74.1
361.99335	2.4
362.62915	17.2
367.46411	8.3
368.28687	6.8
369.37207	8.8
370.31482	19.1
372.24908	25.8
373.42010	25.7
375.25745	6.2
383.10229	5.9
385.43103	51.8
386.24561	8.0
386.91437	23.8
387.55420	2.5
389.17584	4.9
391.55658	14.7
395.27533	7.6
396.84113	20.6
398.25146	4.0
400.21246	4.6
401.03412	11.1
403.18860	11.4
404.47192	7.8
405.46503	4.8
407.20605	38.0
409.23779	45.8
411.16669	10.0
415.30103	10.7
421.25446	7.2
422.32355	41.6
423.46539	27.6
424.28180	24.3
425.22992	4.2
426.31512	3.1
430.68103	12.2
431.28699	10.6
432.32513	5.4
433.57507	13.8
439.15637	2.1
440.19879	68.6
441.30957	40.7
442.70868	35.4
443.49817	19.9
444.38318	9.1
446.51117	13.7
450.03528	97.1
451.56329	9.2
454.30914	11.0
456.36957	2.7
458.33752	67.3
459.88373	23.4
463.20392	2.5
465.30164	14.6
466.35681	12.0
467.42865	43.2
468.37292	257.1	b (4) (1+)-H2O
469.26984	106.3
470.32080	19.4
471.57086	54.9
472.28369	86.0
473.32446	14.5
474.39587	15.3
475.13470	5.9
477.23206	2.5
478.31140	14.3
479.49359	23.0
482.66998	4.4
484.39343	7.0
485.11060	3.3
486.31531	433.6	b (4) (1+)
487.29279	83.6
488.10431	59.3
490.19922	98.9
491.49304	41.8
492.40747	19.1
495.17957	5.5
496.50854	3.3
497.38861	15.6
498.01648	5.1
499.17450	2.7
502.78778	9.4
503.73975	9.6
504.38116	9.6
506.20459	3.8
508.04272	11.8
513.21484	54.5
514.28540	109.5
515.87549	263.7	y (8) (2+)
517.01831	52.9
518.29034	7.2
520.15277	47.5
522.19934	34.3
523.38177	16.7
524.67218	19.9
526.39325	11.3
527.29816	17.0
528.21362	5.7
531.19562	177.0	y (9) (2+)-P
532.17041	22.5
533.52863	12.2
534.21844	25.3
535.31641	35.6
537.91681	21.9
538.86780	5.9
541.02679	5.5
542.17120	7.5
542.91650	16.5
543.70197	4.5
545.10938	4.6
546.16278	5.8
550.29260	35.8
555.11078	5.3
555.88184	54.6
557.31006	40.2
559.28638	6.1
560.02850	22.5
561.05023	24.3
562.71222	26.2
563.36224	2.9
565.39545	41.1
566.39478	41.4
567.23944	10.6
568.38483	4.0
569.26190	13.3
571.15790	13.5
572.35388	58.7
573.30927	25.2
574.22992	6.2
574.91058	8.0
580.36176	13.5
581.18365	29.5
583.31842	26.9
584.44543	29.4
586.20282	181.3	y (10) (2+)-H2O-P
587.14191	62.8
588.29846	18.3
591.78094	6.3
593.25519	9.0
595.05865	7.8
596.15302	14.6
596.92279	7.5
597.87677	7.3
599.81128	12.9
601.37372	20.3
602.14337	4.5
602.75958	7.7
603.65997	35.1
604.47955	38.4
607.35565	10.9
610.27765	20.0
611.58777	37.6
612.40460	4.9
613.03577	25.8
614.22723	18.8
614.90961	23.1
616.24524	13.4
621.83514	23.2
622.94110	12.5
623.56281	19.7
624.76990	24.0
626.77484	51.5
627.41669	49.9
629.81165	9.5
632.28296	53.2
634.55328	11.5
635.70563	21.9
636.45190	19.7
637.99969	13.5
640.07611	13.8
641.17023	26.0
642.54816	55.9
643.34869	16.3
644.64252	161.7	y (11) (2+)-P, y (10) (2+)
645.40698	18.8
646.48224	25.2
650.71735	70.5
652.42969	57.5
653.41144	13.6
654.83124	67.4
655.56250	24.2
656.88947	61.0
658.02319	90.2
659.22052	32.5
660.42261	78.6
662.26569	381.4	b (11) (2+)-H2O, b (11) (2+)-NH3
663.32166	102.8
664.46008	57.7
665.78674	8.3
666.89569	78.1
668.08783	20.7
669.38745	17.3
670.52075	33.7
671.21265	8.3
672.33112	86.8
673.31763	7.2
675.70886	20.2
676.43042	13.9
677.47620	69.2
678.42914	31.2
680.19598	98.3
681.32831	41.9
682.18903	74.4
683.27631	103.8
685.11993	670.8	y (11) (2+)-H2O, y (11) (2+)-NH3
686.09869	151.4
687.03955	125.3
688.13702	118.6
689.82294	364.5
690.71478	225.8
692.15594	89.8
693.19727	17.8
694.61755	135.5	y (11) (2+)
695.53668	127.0
696.53571	68.2
697.21857	34.5
697.97955	73.4
698.70013	52.6
699.80011	62.1
700.64655	220.7	[M+2H] (2+)-NH3-P, [M+2H] (2+)-H2O-P
701.39612	117.5
702.68744	42.9
704.36517	184.4
705.22571	75.1
705.88409	81.4
707.75909	114.7
708.59979	406.9
709.66400	438.8	[M+2H] (2+)-P
710.55231	128.7
711.45587	26.0
712.74561	45.4
714.00342	136.9
714.91779	29.7
715.62097	33.4
716.50879	53.9
717.58734	56.9
718.62079	186.7
719.73138	289.6
720.40338	73.5
721.04706	422.2
722.48456	89.0
723.33972	25.9
724.77441	980.4
725.86017	621.4
727.09180	186.5
728.88068	122.1
729.52264	145.8
730.44226	186.9	y (6) (1+)-H2O-P
731.67108	119.7	y (6) (1+)-NH3-P
732.51703	19.3
733.50757	566.6	y (5) (1+)
734.41309	107.0
735.24805	154.5
736.08881	50.0
737.05817	590.6
737.98102	118.8
739.58929	190.1
740.64026	195.7
741.44855	427.3	[M+2H] (2+)-NH3-H2O
742.46393	187.8
743.39130	68.5
744.66022	153.4
745.82605	222.4
746.70746	216.2
747.34747	368.0
748.39343	254.8	y (6) (1+)-P
749.58142	936.4	[M+2H] (2+)-H2O, [M+2H] (2+)-NH3
750.58514	234.0
751.33582	18.8
758.59961	4.0
763.56158	10.7
764.61194	3.1
767.39941	14.1
769.76886	43.7
773.03473	21.8
775.11505	56.1
775.79761	64.8
776.78088	81.2
778.33179	60.2
782.03455	38.4
782.92657	20.8
783.52692	144.9	b (7) (1+)
784.26917	48.5
785.33105	25.4
788.37146	6.8
789.60248	17.4
791.06146	5.8
791.76654	76.2
792.99738	2.9
796.21417	11.5
798.41949	17.1
799.31653	24.3
800.30933	8.8
802.38239	21.3
803.22729	5.3
805.98822	34.7
806.61871	15.6
810.63739	55.3
811.74927	44.0
812.38348	15.7
815.45508	71.7
816.69098	12.0
817.56989	17.6
818.69812	8.9
820.36847	63.8
821.12866	19.6
821.87140	20.9
827.33051	4.0
828.42902	5.9
829.83118	24.4
831.00317	11.4
832.40900	777.0
833.43610	242.4
834.35724	25.1
836.03271	9.8
837.58118	18.0
838.29315	136.6
839.16193	42.7
839.77045	13.7
840.54938	30.4
841.75262	25.7
842.83331	24.3
845.69733	57.8
846.62311	58.4
847.88416	131.8
848.75592	7.5
852.10431	43.9
854.35272	2.7
855.19916	88.2
856.27191	158.9
857.56366	49.3
859.07776	9.6
860.00427	24.2
861.48615	3.2
862.49152	25.4
864.17340	13.3
865.54193	23.6
866.37994	42.5
869.64032	30.5
870.48834	60.7
871.34979	22.0
873.65619	15.2
874.48230	44.2
876.06262	14.9
877.01398	48.9
878.22174	15.3
879.42609	48.5
880.08179	23.1
881.31329	38.3
882.16034	42.7
883.44165	76.0
884.65771	45.9
885.56909	6.4
886.71460	49.8
887.63312	6.7
890.70654	5.3
892.63354	164.2
893.59570	141.3
894.48706	119.2
895.54193	20.6
897.49854	18.8
900.94403	53.9
903.15607	24.5
904.29785	11.8
905.57788	24.2
906.78094	57.6
910.42700	14.8
912.19238	42.1
913.17377	20.0
914.70197	8.5
915.72150	9.3
916.46362	5.7
918.58228	14.0
919.39630	138.8
920.26019	64.3
921.52814	4.2
926.81830	33.0
928.40802	14.9
929.21136	62.4
929.99854	33.3
931.50336	78.5
932.38745	66.0
933.37769	93.9
934.41504	106.5
935.35156	53.7
937.05542	38.1
938.49927	9.8
939.25531	43.2
941.33716	39.8
943.39581	13.6
944.46210	25.1
945.50873	12.0
946.32544	14.2
947.30438	12.9
950.30585	67.8
951.62750	38.3
952.49170	58.8
960.26172	5.7
961.38110	3.5
963.19385	11.3
964.64722	15.9
965.47943	37.7
967.59839	66.1
968.75677	70.8
969.38995	44.2
970.15649	78.0
971.41974	17.7
975.19916	10.9
976.19659	20.8
977.22388	31.0
980.34717	13.5
981.63202	19.3
986.07690	137.8
987.37665	38.8
988.43890	17.2
989.24298	43.5
990.05878	16.6
991.36206	9.8
992.11523	2.0
993.22540	5.5
994.43024	10.7
995.17749	8.3
996.26239	19.1
998.29077	13.4
999.36621	57.5
1000.40143	43.8
1002.17822	17.5
1003.21149	21.5
1005.55707	18.4
1006.43732	25.2
1008.51245	29.8
1009.94098	58.1
1012.27875	172.7	y (8) (1+)-H2O
1013.58148	328.1	y (8) (1+)-NH3
1014.64813	68.3
1015.29639	25.8
1016.48431	34.8
1022.94360	55.6
1023.95074	14.1
1026.43872	55.9
1027.23169	13.2
1027.92261	27.2
1029.10974	30.7
1030.43042	2319.3	y (8) (1+)
1031.44995	1222.0
1032.50940	235.5
1033.30969	36.2
1034.55786	13.9
1036.92761	19.4
1039.03955	41.3
1044.37341	27.2
1045.59790	96.3
1046.53418	81.8
1047.43555	20.1
1049.57971	29.5
1053.28979	8.1
1054.58374	9.9
1056.42017	25.6
1057.20703	23.9
1059.55493	2.2
1061.45581	18.1
1062.53247	33.5
1067.64087	4.2
1071.05835	9.8
1079.58582	8.5
1082.60583	4.8
1087.41150	16.7
1090.17432	5.1
1092.30493	17.4
1094.39111	6.6
1096.80591	13.8
1097.52075	34.6
1098.51843	34.7
1109.99146	35.4
1111.29919	11.3
1114.50061	31.3
1115.30298	28.0
1116.15479	11.6
1119.64038	2.1
1123.66797	57.9
1124.51477	7.4
1125.43494	8.7
1132.36133	17.1
1135.37573	35.1
1136.22205	1.6
1137.24561	29.2
1138.26746	7.9
1141.47839	357.2	y (9) (1+)-H2O
1142.46802	229.7	y (9) (1+)-NH3
1143.23047	10.1
1143.83569	24.7
1144.58118	13.0
1153.35938	4.2
1155.30347	161.4
1156.21484	78.5
1157.47534	28.9
1159.33203	149.8	y (9) (1+)
1160.43347	28.2
1161.57764	9.2
1167.43530	9.2
1169.47339	13.9
1173.54785	7.6
1174.36938	52.5
1175.41467	77.2
1176.22473	3.4
1185.48071	1.8
1186.30530	1.9
1190.25049	79.3
1191.35474	10.1
1192.77795	10.7
1193.67627	7.6
1204.61133	14.4
1209.57300	23.1
1210.78967	8.5
1214.65283	3.1
1217.57642	21.2
1219.75549	10.0
1224.66028	13.7
1225.44958	25.1
1229.90344	9.7
1232.40613	2.5
1242.29785	60.4
1244.20459	18.3
1252.25427	24.6
1253.38733	26.6
1254.63135	14.1
1255.72473	16.3
1270.43665	252.3	y (10) (1+)-H2O
1271.36414	135.1	y (10) (1+)-NH3, y (11) (1+)-H2O-P
1272.36731	82.5
1273.23230	36.2
1273.91565	14.3
1275.76416	6.6
1278.95789	6.8
1288.38220	24.3
1289.32544	42.4
1290.44958	34.1
1292.03210	18.8
1293.11084	2.0
1301.75159	4.0
1307.71387	13.0
1317.45789	18.6
1318.81262	16.2
1322.44055	24.0
1323.74817	53.9
1324.40698	68.9
1325.84314	20.1
1327.61218	16.6
1332.73438	10.6
1336.75330	4.0
1340.39832	5.1
1341.41272	25.3
1342.54272	51.6
1343.24890	17.0
1344.86267	6.6
1353.28064	28.4
1354.25085	13.0
1360.50073	3.8
1361.55798	4.0
1370.40552	50.4
1371.30615	30.7
1372.34021	14.2
1374.75452	4.2
1376.18738	4.6
1380.46887	3.9
1387.54822	143.7	y (11) (1+)
1388.62268	113.5
1389.46350	56.7
1390.74817	3.1
1397.57642	38.0
1427.77698	9.5
1430.52930	4.8
1495.16187	9.0
