# Supplementary material for: Phosphoproteomic Analysis of Platelets Activated by Pro-Thrombotic Oxidized Phospholipids and Thrombin
Source: PLoS One. 2014 Jan 6;9(1):e84488. doi: 10.1371/journal.pone.0084488 (PMC3882224; doi:10.1371/journal.pone.0084488)
Supplement: Annotated Spectra S3 — (ZIP) [file pone.0084488.s006.zip › KVEEPSIYESVR_-3_2_37222.txt]

m/z	i	matches
215.83514	5.9
222.92113	15.2
228.29181	28.8
229.24802	15.1
239.09502	11.6
241.20410	20.7
242.30460	9.7
244.14034	14.5
245.11647	14.8
247.59830	12.8
251.27138	4.4
252.51482	6.5
256.32632	10.8
258.98196	53.5
259.74716	14.1
261.23398	2.4
262.14917	11.9
266.31100	18.6
267.42758	15.6
274.20895	38.8
275.41968	45.3
276.40292	22.0
278.30093	3.5
279.37012	8.0
281.23007	59.6
283.15149	2.3
284.45044	3.3
288.25296	10.7
292.99567	3.8
294.15900	14.1
295.80237	7.8
299.02533	14.1
304.27380	5.4
306.30670	51.2
310.08801	7.9
311.23611	94.8
312.40024	10.8
314.82501	3.6
317.26886	3.7
321.38727	70.0
322.20715	144.4
323.21191	98.7
324.26184	40.1
325.68500	4.1
326.29822	10.5
331.91937	24.0
337.13226	13.3
338.24957	3.1
339.32910	245.1	b (3) (1+)-H2O
340.36011	78.5
341.06818	36.7
342.06573	29.2
343.21796	129.1
344.22339	32.0
349.25238	20.5
351.03894	27.5
356.14676	38.8
357.28995	186.6
358.20660	82.3
359.36441	11.7
361.28613	251.1	y (3) (1+)
362.58527	41.6
369.10992	40.2
370.23053	13.7
372.85046	24.1
374.33252	2.3
375.33069	2.8
377.64746	1.8
380.32068	23.2
381.25940	5.0
381.98926	7.0
385.37823	42.0
386.21899	21.7
387.16107	20.6
391.24011	16.4
394.86920	12.0
396.28644	5.2
397.26086	28.9
403.37659	94.5
405.30920	16.9
409.14056	20.2
410.04443	11.5
411.98126	4.6
414.68732	4.8
415.45264	4.5
420.48694	7.5
422.29065	77.0
423.41455	138.5
424.23047	36.0
425.27966	21.9
426.21893	29.1
427.13336	10.0
429.15894	2.0
430.04688	11.4
431.41223	4.9
432.37506	42.2
433.42133	13.8
437.74249	18.6
438.85065	1.8
440.24677	102.3
441.38226	54.6
442.27997	49.6
443.26990	14.8
444.31097	8.5
445.38666	12.2
446.44623	3.1
447.13593	12.1
448.40643	2.8
450.32343	208.3
451.37177	117.1
452.64514	73.6
453.45782	2.6
454.44409	4.5
455.90521	34.2
458.25287	50.5
459.36761	6.3
460.82721	7.1
461.53137	6.3
462.46564	4.4
464.16125	7.9
465.40338	29.8
468.28558	646.3	b (4) (1+)-H2O
469.32782	187.3
470.57043	51.2
472.30280	129.6
473.31781	23.2
474.38177	19.0
477.09351	6.3
484.67358	16.7
486.27649	727.4	b (4) (1+)
487.36548	122.7
488.38300	84.7
489.29639	21.3
490.34467	117.9
491.24933	47.3
492.44659	31.2
493.20703	8.2
496.31653	3.5
497.07306	20.1
498.26221	9.4
499.29065	3.0
500.28699	24.3
501.40045	20.9
502.39746	47.3
503.03302	3.6
504.49359	7.6
505.26031	9.8
507.03033	65.1
509.34229	15.8
510.12915	9.2
514.21515	118.4
516.03308	500.3	y (8) (2+)
516.92310	194.4
517.86316	49.5
519.62561	43.2
520.31653	18.1
523.48926	20.3
525.39691	9.9
527.46423	18.2
529.14056	69.3
531.34985	263.0	y (9) (2+)-P
532.22083	24.0
533.40881	4.8
534.39203	8.0
535.35870	3.1
537.02740	14.5
537.73749	3.1
541.27710	52.2
543.30646	18.5
544.46967	9.7
546.36652	8.2
548.63983	2.0
551.28937	13.7
552.09430	31.2
553.30621	5.6
554.98871	4.7
555.83893	5.7
556.45862	28.0
557.40570	11.4
558.17255	38.7
560.23151	6.1
561.58551	7.2
564.35577	28.1
565.50897	34.2
566.49603	12.6
567.12970	5.2
571.82446	53.6
572.86230	43.4
573.51361	5.0
577.93506	17.0
580.56189	44.0
581.34918	44.8
582.26086	16.1
583.16949	17.1
583.82623	18.2
585.71759	23.2
586.36224	123.3
587.35803	87.1
588.14209	20.4
588.84381	21.8
593.34540	30.3
596.58716	13.9
598.26282	8.7
599.27069	36.7
601.68866	23.6
602.55383	21.3
604.29205	24.5
605.29584	7.2
606.50867	59.0
608.83136	45.0
609.87250	41.8
611.34088	28.8
612.22113	5.0
612.95148	21.6
614.02509	5.0
616.47461	34.7
619.47424	22.0
622.82703	9.5
624.06769	40.9
624.96899	32.8
626.21033	6.9
627.16870	135.4
628.01929	68.2
628.96515	7.5
629.96838	39.8
630.69891	14.0
631.74518	42.5
633.19019	37.2
634.21997	25.6
635.67426	36.2
636.98035	24.1
638.47540	6.9
640.02032	55.8
640.72144	39.9
641.90216	5.1
643.50610	9.1
644.27106	78.2
645.42230	76.4
646.22021	31.2
647.45630	8.6
648.13965	15.8
649.75555	28.7
650.67584	48.3
651.82849	23.4
652.45343	59.0
653.63611	47.1
655.41248	63.7
656.71765	23.3
657.33856	40.1
658.05621	50.0
659.01855	37.0
660.32025	69.3
661.12665	16.7
662.25134	378.1	b (11) (2+)-NH3, b (11) (2+)-H2O
663.34583	252.2
664.36505	17.0
665.60846	16.5
667.03204	99.9
667.95050	68.0
669.16431	62.8
670.41962	82.1
671.30658	17.7
672.21112	22.2
673.76898	66.5
675.19989	13.5
678.35394	28.8
679.29688	14.9
680.02783	50.0
681.21454	47.4
682.53766	36.8
683.58868	41.9
684.22919	6.1
685.14758	806.3	y (11) (2+)-NH3, y (11) (2+)-H2O
686.25708	204.0
687.38452	110.8
690.01337	318.2
690.92743	88.8
691.69305	39.4
692.36963	27.5
693.59576	9.7
694.48492	136.2
695.19061	55.7
696.72961	9.6
698.51324	33.1
699.64496	158.4
700.66913	121.3
701.58038	131.3
702.49908	74.3
703.28290	78.6
705.12347	68.3
706.34723	47.3
707.24323	34.9
708.79462	296.7
709.76788	529.9	[M+2H] (2+)-P
710.46204	200.6
711.34491	179.8
712.42218	51.4
713.26660	28.4
714.80573	167.6
715.47211	15.1
716.46448	41.2
717.55389	157.8
718.80463	173.4
720.23761	247.6
721.00873	489.7
721.98309	38.4
723.33716	134.3
724.23651	24.1
725.32263	294.5
726.23792	255.2
727.01123	146.2
728.02924	65.2
729.43201	97.8
730.05780	274.8
731.18585	76.6
732.17682	78.7
733.43567	907.2	b (6) (1+)-NH3
734.44556	214.6
735.22504	171.0
735.86884	40.8
736.60773	53.2
737.70190	382.1
739.12512	150.7
740.18243	203.5
741.23322	520.5	[M+2H] (2+)-NH3-H2O
742.16626	400.2
742.83368	210.5
743.57074	145.8
744.79291	131.2
745.45697	100.2
746.55560	328.1
747.56451	308.5	b (7) (1+)-H2O-P
749.47052	1529.4	y (6) (1+)-NH3, [M+2H] (2+)-H2O, [M+2H] (2+)-NH3
750.30402	979.8	b (6) (1+)
751.30304	75.8
751.94916	8.9
754.84662	8.4
757.37201	10.0
762.12054	9.5
765.28418	43.1
766.29791	32.5
767.03656	16.9
770.39716	22.9
775.47266	151.7
776.54669	22.0
777.65442	77.9
778.41663	52.4
782.28070	5.2
783.34888	193.7
784.44281	157.9
785.37811	16.0
786.24646	16.1
788.51471	18.5
789.27496	41.0
790.70099	33.7
792.60645	15.3
793.53851	58.3
795.28076	20.2
796.53088	66.2
799.38995	35.0
801.63062	16.5
802.32410	24.9
803.33392	18.0
805.26465	17.8
807.51489	7.4
809.21674	22.0
810.07471	16.9
810.91492	21.4
811.80438	53.0
813.22888	7.1
814.94342	46.8
815.92432	33.2
816.61426	41.9
817.40485	29.4
818.23151	39.9
819.18195	10.8
820.04364	4.6
822.54791	37.8
824.22577	4.8
825.39539	11.5
826.09119	27.9
827.03552	16.1
830.65381	30.9
832.33228	782.9
833.34918	472.8
834.26044	73.7
835.33984	20.4
838.18890	184.0
839.29089	50.6
840.38806	3.5
842.39569	11.5
844.03790	2.0
846.44196	88.8
847.17487	41.3
848.62274	17.6
849.71832	8.4
851.00177	51.1
852.21344	11.9
853.35028	33.6
854.32660	107.9
855.20697	246.3
856.41693	104.1
857.16034	5.4
858.41290	12.8
859.27771	25.8
859.96173	14.4
861.57800	38.6
862.35187	7.7
863.96783	62.5
865.48529	47.4
866.10498	29.1
866.73383	46.0
868.25043	14.2
869.54791	18.3
870.21735	23.6
873.42273	21.0
874.14716	11.4
876.24457	59.2
877.05298	40.0
877.84351	12.8
880.29767	35.9
881.36713	19.3
882.70197	18.7
883.46112	33.7
884.50562	1.8
886.69531	51.5
889.43622	42.5
891.46313	5.2
892.74420	165.5
893.69525	66.6
894.53497	41.1
895.21356	12.5
896.66431	83.8
899.53833	50.5
900.18652	4.1
901.03711	22.4
903.99640	16.1
905.32843	71.7
906.26459	65.7
908.10669	26.4
910.31354	7.2
911.69684	7.8
912.83618	11.4
913.68732	26.1
914.57855	61.3
915.42114	105.9
916.35596	13.2
917.30963	68.4
918.41656	18.3
920.14404	32.8
921.11743	108.6
921.79517	21.2
924.48486	33.0
925.38525	19.3
926.47583	12.7
927.41675	24.5
929.44208	31.2
931.43872	150.9
932.45551	129.4
933.49615	328.9	y (7) (1+)
934.40991	76.6
935.50775	65.3
937.66486	66.6
942.39307	3.6
943.32104	28.7
944.26733	30.6
944.89679	13.1
946.09235	23.7
949.46088	16.1
950.52686	102.2
951.67920	43.0
952.40143	17.2
953.44586	14.8
955.13324	6.5
957.34149	44.6
959.59430	21.6
960.55280	17.1
961.70184	7.8
964.19745	2.6
967.66577	28.2
968.40887	88.2
969.43188	134.2
970.60541	51.9
971.47357	23.5
974.20367	4.5
978.73901	9.0
979.65607	11.4
981.99677	14.7
983.06476	35.7
986.17340	67.9
987.33539	107.2
988.45197	15.9
989.46686	23.1
991.47241	28.7
993.22589	6.2
994.13885	38.8
994.76288	15.3
996.39307	50.6
997.35156	5.4
999.23834	42.8
999.92920	36.2
1000.54468	10.2
1001.36786	28.7
1002.41986	26.5
1003.41449	27.4
1004.48651	21.3
1005.70288	7.3
1008.72705	69.2
1010.48846	10.8
1012.36908	386.4	y (8) (1+)-H2O
1013.28729	184.6
1014.42145	82.9
1015.51190	10.6
1017.03278	38.6
1018.38287	3.3
1019.47089	8.2
1020.58398	15.3
1024.27441	17.7
1026.17236	13.6
1027.50049	36.1
1028.30762	14.6
1030.44092	4208.0	y (8) (1+)
1031.44312	1876.5
1032.35706	644.9
1033.24390	169.1
1034.18835	46.5
1035.79004	5.4
1037.05676	47.3
1039.53418	6.9
1040.96729	3.9
1042.07385	19.8
1043.30981	18.8
1045.48242	102.4
1046.54395	32.0
1048.29102	7.2
1052.44568	5.4
1053.65308	57.2
1054.31445	14.3
1055.41260	23.1
1057.10791	29.7
1061.25049	18.0
1062.34595	35.0
1063.53406	11.4
1067.36230	14.5
1068.35925	28.6
1069.13513	6.5
1071.16699	43.4
1072.33594	11.3
1075.26990	2.2
1076.54858	7.4
1079.45313	2.4
1080.52100	20.6
1082.76233	28.7
1084.82544	1.8
1089.99194	11.8
1092.28662	5.0
1094.66174	10.3
1096.00635	23.1
1097.42773	75.3
1098.51501	25.4
1099.55103	5.7
1100.39026	16.3
1109.42749	10.0
1114.35242	27.2
1115.43945	38.1
1117.23657	19.1
1119.27734	24.6
1123.39404	50.3
1124.42847	24.2
1125.32495	9.4
1131.40820	30.0
1135.59839	10.8
1137.41431	128.2
1138.28784	17.0
1141.41980	727.6	y (9) (1+)-H2O
1142.49438	326.2	y (9) (1+)-NH3
1143.63416	107.6
1144.28931	21.5
1154.42993	13.9
1155.48950	220.9	b (9) (1+)
1156.39941	92.8
1157.36694	13.9
1158.41113	46.4
1159.36035	191.2
1160.22046	128.4
1160.97803	17.5
1161.59058	31.1
1163.28992	10.8
1168.11658	7.1
1170.34753	7.8
1172.37476	9.6
1173.53320	18.0
1174.40710	88.4
1175.50037	14.4
1176.39514	9.9
1182.28833	7.3
1190.57288	4.6
1191.41870	17.0
1193.30127	26.9
1201.21191	16.6
1210.22290	13.0
1211.30029	8.0
1213.63110	9.7
1215.62500	24.0
1223.64124	4.9
1224.64807	55.6
1225.48645	12.4
1226.30334	3.7
1230.42834	5.2
1231.78687	8.2
1237.33704	26.4
1240.29395	15.5
1241.22864	2.9
1242.31238	115.4
1243.42712	74.2
1244.35620	25.2
1246.65894	5.9
1252.63672	82.5
1253.46606	34.1
1254.71594	28.0
1260.07776	19.1
1265.39563	9.6
1268.48206	5.3
1269.30542	12.2
1270.42383	540.1	y (10) (1+)-H2O
1271.43176	366.9	y (11) (1+)-H2O-P, y (10) (1+)-NH3
1272.50232	142.0
1273.58557	10.7
1276.37817	4.4
1278.51648	29.7
1284.32703	24.4
1286.45959	11.3
1288.47791	145.6
1289.59338	54.4
1290.32397	13.4
1299.63403	9.9
1301.88135	7.0
1306.27197	2.8
1308.53540	9.8
1314.59705	2.6
1317.55188	47.1
1318.54614	72.4
1320.69958	22.4
1323.22974	29.8
1324.24768	37.7
1325.34607	51.7
1326.44678	2.0
1328.56055	10.5
1331.55737	3.1
1336.33069	6.1
1341.67346	165.5
1342.85205	77.8
1343.62634	14.8
1346.57141	2.6
1347.57483	15.0
1351.49036	24.2
1353.58130	14.4
1354.58972	5.7
1359.74890	20.3
1360.82751	29.5
1361.56812	4.3
1363.55115	4.3
1368.75830	19.1
1370.34375	110.6
1371.36145	85.7
1383.72839	36.4
1384.74854	7.1
1387.64392	329.4	y (11) (1+)
1388.44128	187.9
1389.48230	85.6
1390.40491	9.9
1391.01929	20.2
1391.93591	5.6
1397.19971	12.8
1398.76135	28.5
1412.41589	6.1
1413.13135	2.8
1429.36169	10.2
1435.25830	6.1
1481.67859	2.9
1504.69763	16.5
