# Supplementary material for: Phosphoproteomic Analysis of Platelets Activated by Pro-Thrombotic Oxidized Phospholipids and Thrombin
Source: PLoS One. 2014 Jan 6;9(1):e84488. doi: 10.1371/journal.pone.0084488 (PMC3882224; doi:10.1371/journal.pone.0084488)
Supplement: Annotated Spectra S3 — (ZIP) [file pone.0084488.s006.zip › KVEEPSIYESVR_-4_2_49506.txt]

m/z	i	matches
213.30963	7.0
216.26419	5.6
217.36212	3.8
222.06487	3.6
225.96115	7.9
228.09460	50.8
229.21779	31.1
239.33417	30.6
240.93845	4.9
241.94199	12.4
244.41930	6.9
245.65277	3.6
246.49651	8.6
250.04669	2.0
257.20569	51.3
258.35028	38.1
259.26953	77.4
266.34576	23.4
267.01215	41.7
270.25339	14.7
272.43839	6.3
274.36734	25.1
275.13409	77.0
276.19531	17.1
277.33301	2.7
280.09790	2.7
281.01038	14.4
284.90552	2.7
287.18286	20.8
288.27072	13.1
292.27548	3.2
294.03455	36.7
297.28406	5.4
298.20471	13.8
301.42639	5.4
303.49100	4.3
304.34631	2.9
305.07532	2.5
306.18454	90.0
307.27112	2.9
308.07782	22.3
311.30084	80.9
312.29095	21.0
313.37015	32.3
315.19800	84.9
316.36215	11.7
319.31134	5.4
321.34485	64.7
322.29190	74.8
323.36920	141.3
324.35431	20.0
325.14447	11.9
329.63135	12.7
330.33270	9.2
332.35913	14.2
334.21637	7.1
336.89856	2.9
338.22974	7.7
339.23541	348.7	b (3) (1+)-H2O
340.40613	116.9
341.23260	95.9
341.95038	47.8
343.06274	440.9	y (3) (1+)-P
343.94302	54.8
350.33673	6.3
355.11127	29.7
356.48956	35.4
357.27649	270.3	b (3) (1+)
358.27338	147.0
359.20343	18.6
360.37048	33.6
361.21259	183.7
362.31335	27.5
363.39227	10.4
364.58893	14.4
365.19135	5.6
367.38379	23.9
368.19580	5.1
369.29608	32.7
370.32745	17.0
373.16241	73.7
374.15271	4.7
374.96985	2.9
379.44196	16.7
381.46722	7.4
385.45935	207.8
386.31891	48.5
387.91504	15.1
389.10052	7.2
390.62280	2.0
393.95178	2.5
394.92511	24.4
396.35455	26.5
397.29034	42.9
398.23761	35.0
399.23584	5.9
400.19513	14.6
401.36292	24.1
403.25220	184.2
404.39240	48.4
405.09796	10.3
407.29163	6.5
408.25610	13.3
409.15942	31.2
411.44580	9.9
413.34412	13.8
414.34015	6.5
415.23547	14.4
416.72076	31.4
420.33221	10.8
422.30829	71.8
423.27130	71.9
424.21790	38.4
424.88275	30.5
425.49084	7.4
426.59467	7.2
427.31824	22.9
428.93140	11.0
430.98126	30.8
432.09973	51.8
433.56915	47.5
435.21826	6.7
437.31464	19.4
438.86456	11.7
440.35419	94.3
441.27881	33.5
442.12433	18.6
443.22113	7.4
444.08984	19.2
445.30402	6.7
446.25696	31.2
449.19257	4.5
450.27972	231.7
451.31854	111.9
452.29901	60.4
453.31360	6.8
454.37915	20.6
455.48846	7.0
457.20618	25.3
458.32928	76.6
459.25348	3.6
460.42529	31.4
462.14661	22.0
463.77063	11.7
468.22198	771.6	b (4) (1+)-H2O
469.25140	284.6	b (4) (1+)-NH3
470.18054	21.4
472.17590	320.8	y (4) (1+)-P
473.14911	67.2
474.26752	51.4
478.10413	3.6
479.35400	5.0
483.28442	8.3
484.11102	49.2
486.25146	974.5	b (4) (1+)
487.28973	178.9
488.42487	86.4
489.25787	2.9
490.37823	147.8
491.39966	32.9
492.56543	5.9
493.52307	8.3
495.35663	41.3
496.33820	49.1
497.22723	25.2
498.66467	11.2
499.42041	7.9
500.53357	23.8
501.17340	11.4
501.83276	24.9
502.89905	22.7
504.17761	26.4
505.30835	10.2
505.96246	36.7
507.01172	79.5
508.36810	12.5
509.20380	17.0
510.56372	61.6
513.24469	217.5
514.33777	198.0
515.91211	770.0	y (8) (2+)
517.00885	163.1
518.44708	3.8
519.45007	11.9
520.30255	22.5
521.00293	31.8
522.41089	22.5
523.88550	33.4
524.74408	7.9
525.81610	5.6
528.00671	7.2
528.93756	7.2
529.98065	11.3
531.30096	773.8	y (9) (2+)-P
532.42371	150.1
533.34485	12.1
538.02032	9.0
539.60065	12.9
541.10236	32.8
542.41174	21.0
543.48889	37.3
546.60211	2.0
548.40875	6.8
550.06140	8.2
552.96851	6.7
555.67694	30.7
556.38220	58.5
557.30750	7.1
558.21490	88.3
559.30914	11.3
560.90936	20.7
561.80969	16.9
564.55432	6.5
565.47272	27.5
566.46515	3.8
568.03815	17.9
568.81793	30.6
570.29242	22.6
571.34259	6.5
573.47742	24.3
575.89685	17.1
576.84601	44.1
580.28461	45.2
582.23529	38.2
586.26154	593.5	y (10) (2+)-H2O-P
587.29071	95.4
588.51068	14.3
589.37042	9.9
590.90942	40.3
591.58850	15.9
592.44904	22.8
593.26025	34.5
595.13342	46.4
596.40759	26.2
598.49231	45.4
599.36578	48.1
600.62689	10.1
601.45038	26.4
602.74762	13.6
604.53894	7.2
605.29382	2.9
607.23663	10.1
608.02594	18.5
610.24054	17.9
611.39001	20.5
612.35565	13.4
614.18927	155.9
615.25946	57.6
615.97504	7.4
616.65948	17.7
618.31281	37.0
620.15863	14.9
620.94122	21.9
622.80597	6.5
623.83575	59.3
625.02222	20.2
625.69489	24.9
627.26379	94.8
628.23267	51.1
629.74591	6.9
630.62677	3.6
632.25433	43.6
633.25616	41.7
634.27197	4.0
635.71484	59.9
636.45294	63.8
637.52740	14.9
638.58569	3.4
640.07721	136.6
641.29254	35.9
642.52863	35.8
644.37219	90.6
645.40033	142.2
646.14557	54.4
647.43787	2.9
649.14960	6.1
650.06586	86.7
650.90686	16.4
652.67908	61.8
654.03705	94.6
655.00427	4.9
656.61377	122.9
657.39038	202.3
658.25714	63.1
661.25537	104.1
662.34039	1496.3	b (11) (2+)-NH3, b (11) (2+)-H2O
663.44006	430.5
664.74042	120.3
666.42462	75.2
667.19525	209.1
668.23065	201.8
669.46130	109.3
670.27545	33.9
671.56866	70.4
672.25116	2.5
672.96558	46.0
673.63477	40.1
676.38287	50.2
677.34479	35.0
678.37866	27.6
679.54803	184.7
680.27338	18.3
681.20636	144.3
682.12469	207.4
683.02087	10.3
683.85004	88.2
685.20264	2391.6	y (11) (2+)-NH3, y (11) (2+)-H2O
686.20929	612.2
687.34546	176.4
688.05157	92.2
690.27802	22.1
691.74396	155.1
692.94263	153.2
693.94147	215.6
695.00537	164.0
695.96307	10.9
697.46191	32.3
698.55804	65.0
699.40436	145.7
700.26849	250.3
700.90802	199.7
701.51483	102.8
702.22650	33.7
704.27081	369.7
704.99054	59.4
705.86005	18.8
706.57721	65.0
707.58771	121.2
708.43787	368.0
709.31415	752.9	[M+2H] (2+)-P
710.22357	683.5
711.47052	78.6
712.36072	38.3
713.47723	408.1
714.31549	135.7
714.97955	77.7
715.64508	47.8
716.48395	80.2
717.57684	43.9
718.58405	458.5
719.30212	110.7
720.16327	324.5
721.16718	219.6
721.96411	125.3
722.99487	102.9
724.71149	1214.5
725.72937	408.4
726.58759	213.4
727.30597	102.4
727.96490	93.7
728.59601	134.9
729.50018	204.3
730.58240	96.2
732.13129	192.3
733.33893	1113.0	y (5) (1+)
734.34790	475.4
735.29608	132.2
736.82990	960.1
738.27484	155.6
739.26721	298.5
740.67932	661.5	[M+2H] (2+)-NH3-H2O
741.53668	382.7
742.36127	510.3
743.51434	190.5
744.48810	124.3
745.42560	179.3
746.49390	261.0
747.48663	216.2
748.51904	304.2	y (6) (1+)-P
749.57196	1937.1	[M+2H] (2+)-H2O, [M+2H] (2+)-NH3
750.52985	448.0
751.48669	38.1
753.76965	7.2
757.49792	16.6
760.21405	14.8
764.64709	10.1
765.46100	10.6
766.27972	25.5
767.37067	7.1
768.15631	24.2
769.22418	23.3
771.26337	12.9
772.51660	17.3
773.68054	79.7
775.30609	372.2
776.44904	142.7
777.65887	41.0
778.29175	26.4
781.21442	12.2
782.12213	85.8
783.44135	169.5
784.65033	107.4
785.65820	42.0
787.11017	10.6
788.35126	8.8
794.76685	15.7
795.99017	53.6
798.29620	48.1
800.43585	54.3
801.67084	30.1
803.33490	26.5
804.42273	6.1
805.21454	15.0
806.61987	11.6
807.29474	4.2
808.96338	39.3
810.26184	35.9
811.40741	28.1
812.33588	8.5
815.38226	297.5
816.48547	90.7
817.61871	39.0
819.50073	14.1
820.36823	62.7
821.16083	6.5
824.11383	13.4
824.79230	50.0
827.28290	45.8
828.90576	45.9
830.57611	53.4
832.40594	3151.9
833.49799	1062.8
834.30688	91.5
835.45496	23.2
836.52972	34.2
837.51886	193.8
838.19482	500.0
839.16473	208.6
840.40112	33.4
842.25909	26.5
843.39520	9.7
844.44635	42.5
845.62756	37.7
846.41486	230.4
847.39966	76.4
848.40302	58.5
849.36578	17.2
852.22272	16.9
853.65680	95.2
855.22552	852.7
856.34790	193.0
857.16510	42.5
859.46014	43.2
860.69897	40.6
863.45428	19.0
864.61304	35.1
866.05829	36.6
867.12012	37.3
868.27240	3.6
869.28320	45.0
870.36078	44.2
871.46417	26.4
872.28986	21.1
872.90094	18.4
874.44684	3.2
876.51819	17.7
877.51306	20.7
879.05280	42.0
880.08453	34.4
880.78760	10.9
881.53320	4.5
882.54388	66.0
883.39276	36.6
885.29962	58.8
886.03632	45.8
887.56781	22.6
888.34796	14.6
890.61285	7.4
891.92432	48.8
893.61395	15.9
894.52704	33.2
895.23492	23.3
896.37085	28.7
897.44263	17.8
898.43195	24.7
899.72882	39.7
900.93085	34.5
901.74786	13.8
902.44586	5.7
904.76837	43.1
905.64496	18.0
906.60938	22.3
907.59595	17.2
908.58490	68.1
909.93536	20.4
911.11346	44.5
912.40479	57.5
914.47656	39.2
915.58759	24.0
916.74634	30.6
919.36768	18.5
920.01923	74.0
920.79059	61.0
924.37433	22.5
925.55206	35.3
926.43390	52.5
927.69580	36.2
928.52417	37.6
931.38696	317.0
932.37555	392.1	y (8) (1+)-P
933.41449	256.6
934.47211	257.0
935.38678	45.7
936.97095	24.9
937.70514	5.1
939.11847	5.8
941.04242	61.1
941.71710	14.7
942.62604	4.2
943.34589	16.7
944.07745	122.4
945.04639	38.1
946.49487	5.6
947.20099	22.2
949.63129	90.7
950.73877	122.4
952.17627	95.0
953.41260	26.7
956.62823	47.9
957.39056	3.4
958.60400	14.5
959.36646	59.1
961.48285	40.0
967.98444	73.8
969.13159	302.2
970.07611	160.1
971.11591	5.6
972.71588	2.9
975.69464	35.8
978.28052	49.8
980.78711	5.6
981.86542	23.4
984.70990	44.4
986.21899	494.1
987.33179	212.4
988.33698	21.1
990.60150	34.2
992.64844	11.1
994.21576	35.1
997.32245	9.6
998.11200	13.0
999.10272	48.4
999.79254	20.3
1000.66260	2.5
1001.85614	34.4
1002.62427	19.2
1003.62689	16.6
1004.68677	25.3
1008.25195	67.7
1012.29272	655.5	y (8) (1+)-H2O
1013.28027	421.7	y (8) (1+)-NH3
1014.02026	129.5
1014.94580	107.1
1015.68042	2.3
1016.29102	20.4
1018.83838	15.7
1019.69849	10.5
1020.68427	15.3
1021.63818	21.5
1023.16425	12.7
1024.42969	6.9
1026.43494	70.9
1027.25537	28.1
1028.43994	55.3
1030.46045	5187.5	y (8) (1+)
1031.43823	2738.0
1032.44104	629.5
1033.52588	118.8
1035.15381	50.3
1036.75525	2.5
1037.82666	15.8
1038.73633	36.3
1040.51929	13.8
1041.33301	7.0
1043.39148	2.3
1045.41272	371.1
1046.45264	231.9
1047.43958	44.3
1048.19055	11.3
1049.39563	8.3
1050.45142	1.8
1051.36475	15.0
1052.34912	7.2
1053.14636	14.7
1054.80640	32.2
1056.76880	10.6
1057.66809	3.6
1061.66846	51.8
1062.56958	16.6
1065.08740	16.6
1068.66394	8.1
1069.62671	16.4
1071.54541	2.3
1073.15942	59.8
1074.30640	4.5
1075.95386	15.5
1077.48450	13.3
1078.75244	15.0
1079.63879	28.3
1084.29382	26.0
1086.29248	3.8
1087.16504	22.0
1088.42249	44.9
1092.04810	4.4
1094.11646	26.3
1096.41980	33.5
1097.35925	100.7
1098.33679	34.4
1099.31201	21.9
1102.42957	3.4
1103.40991	11.0
1105.50903	12.9
1106.37061	6.3
1111.45557	6.9
1113.71643	57.6
1114.32996	163.2
1115.41479	80.7
1121.64111	14.7
1123.42310	11.8
1124.52673	34.7
1125.62695	11.0
1127.34058	17.6
1137.12134	27.2
1138.13379	2.0
1141.44067	930.1	y (9) (1+)-H2O
1142.40552	590.8	y (9) (1+)-NH3
1143.41406	147.1
1144.51099	35.7
1145.55884	6.9
1154.35510	8.8
1155.40491	283.3
1156.34485	110.5
1157.23193	76.0
1158.31274	48.1
1159.39624	209.1
1160.62219	114.7
1161.45105	46.7
1163.43054	9.0
1164.84058	32.8
1165.51257	12.0
1168.41260	5.2
1171.16455	5.0
1172.45313	2.3
1174.42798	598.3
1175.59888	241.1
1176.55945	53.1
1183.29297	3.6
1186.46533	14.1
1190.35217	63.3
1191.54590	34.6
1192.66492	7.2
1193.63379	12.8
1195.39941	5.0
1196.66455	20.0
1200.65564	15.1
1201.97815	21.7
1203.36865	45.4
1206.57849	11.1
1207.56750	31.8
1208.59241	4.1
1210.32983	11.2
1211.84717	10.0
1215.71460	7.4
1220.19238	10.8
1224.41296	37.9
1225.25745	112.6
1226.73181	26.1
1228.40979	8.2
1237.54016	7.4
1242.19189	155.2
1243.60132	22.5
1244.45642	10.8
1252.45544	61.0
1253.53235	37.2
1259.65869	10.6
1260.40503	5.4
1270.52222	817.3	y (10) (1+)-H2O
1271.58264	483.2	y (11) (1+)-H2O-P, y (10) (1+)-NH3
1272.45813	118.2
1273.66003	27.0
1283.09888	7.4
1285.55237	6.7
1286.92908	3.2
1288.02686	63.6
1288.63831	153.1
1289.41077	66.4
1290.74194	41.0
1291.93274	26.1
1299.60620	9.7
1301.82739	9.7
1305.28687	34.0
1306.02417	15.2
1307.75586	25.8
1317.48376	81.5
1318.63037	75.4
1319.56946	12.9
1320.88367	8.3
1322.82397	16.1
1324.17847	92.3
1325.46643	62.1
1329.82556	26.6
1335.05530	10.3
1336.13391	4.4
1337.15454	2.9
1338.93811	13.2
1340.14917	15.4
1341.28674	154.8
1342.28137	156.8
1343.36023	2.7
1344.30847	25.9
1346.92664	11.6
1347.96863	5.8
1351.49500	5.7
1353.49377	85.8
1354.39587	75.5
1358.53845	9.2
1359.38098	7.7
1360.46472	16.3
1363.23657	19.8
1364.52124	6.8
1369.42175	31.1
1370.26282	235.3
1371.52966	174.9
1372.57861	17.1
1386.89124	13.6
1387.52722	343.8	y (11) (1+)
1388.54858	229.0
1389.63831	87.8
1390.65747	35.3
1397.45374	19.9
1398.68787	25.3
1399.55505	1.8
1402.59216	10.2
1418.56067	1.8
1428.28381	74.1
1429.40454	33.2
1430.37134	22.0
1434.59741	3.8
1466.13708	30.4
1473.71143	8.5
1484.28333	10.7
1486.90222	26.1
1507.11377	9.2
