# Supplementary material for: Phosphoproteomic Analysis of Platelets Activated by Pro-Thrombotic Oxidized Phospholipids and Thrombin
Source: PLoS One. 2014 Jan 6;9(1):e84488. doi: 10.1371/journal.pone.0084488 (PMC3882224; doi:10.1371/journal.pone.0084488)
Supplement: Annotated Spectra S3 — (ZIP) [file pone.0084488.s006.zip › KVEEPSIYESVR_-5_2_34042.txt]

m/z	i	matches
213.18341	4.2
215.93745	4.2
226.97487	5.3
228.26480	27.6
229.18256	42.6
231.08478	10.8
238.20010	17.3
241.15474	61.3
242.17642	5.5
245.94450	9.5
251.13686	23.7
257.28470	9.6
258.36481	16.4
259.29388	58.3
259.92438	4.0
267.02951	18.2
270.31671	8.6
272.19839	19.9
274.17767	81.8
274.78284	3.8
275.42462	5.1
276.11169	8.5
277.37146	6.1
278.61322	24.4
280.12225	3.3
281.11722	14.7
286.02069	3.6
287.31342	3.6
288.04977	4.8
294.29086	49.7
297.13126	2.2
300.15717	4.4
303.42596	8.4
304.29614	25.1
306.13025	35.1
307.25891	15.4
311.37958	87.2
312.20111	2.7
314.81598	2.7
315.49872	16.1
316.14496	3.5
322.06250	54.2
323.26117	81.4
329.25299	30.1
331.25244	3.1
332.17963	17.5
337.59424	8.2
338.63098	23.7
339.31122	174.9
340.44635	49.6
341.17041	11.6
341.92798	13.5
343.19406	11.8
345.20032	5.5
346.15311	15.9
349.42627	17.5
351.42578	3.8
352.05954	20.2
355.07449	8.4
356.19360	6.0
357.22546	144.2
358.21527	84.8
359.23074	2.0
361.35648	203.8
362.24103	25.9
363.48663	18.8
369.19843	12.5
372.48450	18.8
375.25751	10.4
377.39136	14.7
379.41528	17.1
380.15472	9.0
381.25909	6.0
386.08093	5.3
389.56018	33.5
390.31158	6.6
391.38989	7.5
392.38922	5.5
393.37140	10.3
395.32172	10.4
396.07269	4.0
397.09851	10.2
399.56372	6.4
403.29926	30.3
404.35474	13.2
405.21613	3.7
406.19598	10.1
407.25214	42.1
408.30682	16.9
409.31787	2.7
411.55908	4.2
414.81140	18.8
415.98090	14.0
419.32941	4.5
422.38452	35.8
423.16711	69.7
424.27728	32.4
425.13214	10.8
426.08716	24.0
428.54742	2.9
430.32678	18.7
431.15002	9.9
432.56403	52.1
433.41956	38.6
434.34540	42.6
440.49432	122.7
441.45978	29.6
443.00482	4.6
444.25879	13.1
450.14813	149.0
451.29724	72.1
452.38788	21.4
454.16284	4.4
455.80902	48.8
457.34357	5.5
458.21930	36.1
458.87366	9.6
459.58246	12.0
463.36743	11.6
464.38831	14.6
466.05487	8.1
468.20776	519.3	b (4) (1+)-H2O
469.39679	308.7	b (4) (1+)-NH3
470.39056	68.1
471.32660	7.0
472.20752	18.1
473.05444	5.5
475.43109	19.7
477.56293	29.9
478.51361	14.2
480.34979	9.0
486.26398	774.0	b (4) (1+)
487.36407	154.6
488.47211	53.8
490.24017	150.1
491.21362	38.9
492.24023	11.5
497.88165	30.2
499.36127	17.5
500.41235	87.2
501.17639	29.1
502.33649	16.4
503.23071	4.0
504.57446	7.1
505.43439	10.4
507.21094	9.2
508.05664	10.9
511.09601	41.2
512.80054	2.9
514.33295	3.8
516.01892	323.6	y (8) (2+)
516.87097	47.4
518.02948	19.4
520.13629	9.7
521.28040	8.3
522.63538	30.5
523.25616	13.5
524.66400	16.9
525.44440	2.7
526.27570	23.1
529.81824	16.2
531.21136	13.4
532.31958	5.1
533.60352	9.5
536.41541	25.0
537.46979	2.9
538.24152	32.6
539.03296	10.9
541.87225	31.5
547.49762	5.3
548.29620	15.6
551.37146	33.7
554.25629	8.4
555.21185	46.9
556.18597	34.1
557.32391	47.9
559.17743	6.0
560.84839	6.9
561.96906	16.4
563.01105	20.4
565.49817	13.4
568.29938	10.5
569.26123	15.9
570.70697	30.0
571.67828	33.4
572.38727	41.3
573.62524	23.1
577.12122	13.8
579.73035	100.3
580.63080	36.1
581.96698	2.2
583.56842	2.9
584.30737	7.1
586.43549	5.7
588.41986	29.7
589.40161	26.9
590.31250	8.6
591.29504	28.5
592.84308	3.8
593.65662	6.6
598.02594	23.9
599.24597	4.2
600.53503	14.7
601.96210	3.3
602.99994	24.2
604.60004	15.4
605.96564	6.0
608.19049	17.3
610.59528	25.4
612.08405	36.4
613.29535	10.1
615.29279	11.0
616.11639	31.3
618.96234	6.6
619.97705	15.8
621.01196	13.8
623.25970	18.2
624.66107	20.9
626.40320	12.0
627.22095	58.3
628.00885	6.5
629.50031	19.6
630.39166	21.9
631.24200	41.7
632.25299	16.4
633.54779	62.7
635.59381	27.6
636.69897	24.5
637.69891	10.0
638.65863	5.6
639.88251	10.3
643.63507	6.8
644.61108	14.7
645.72095	22.7
647.27045	7.5
648.52222	32.2
649.68805	7.9
650.33173	5.3
651.02063	8.4
652.29010	26.7
653.43866	78.8
654.86896	13.7
655.48657	13.4
656.38788	42.2
657.04089	16.7
658.07159	30.5
659.66632	117.2
660.48212	23.3
661.69324	26.9
662.56793	59.9
663.26508	15.2
664.15448	11.4
664.84186	12.7
666.30780	23.2
667.82318	27.8
668.62439	9.4
669.27667	8.2
670.26953	77.9
671.18115	44.3
672.58783	25.8
674.47662	50.0
676.55420	57.5
678.30157	61.3
679.07758	36.5
679.87579	32.8
681.18927	24.8
682.33765	10.9
683.14423	25.6
683.91376	45.2
685.05981	68.9
685.86346	151.9
686.62756	123.7
687.54419	45.1
689.33997	12.5
690.40076	27.0
691.69049	93.8
692.31488	60.4
693.38342	92.8
694.58691	75.0
695.54907	95.5
696.45813	23.6
697.32025	11.7
698.27936	25.3
699.65680	280.8	[M+2H] (2+)-H2O-P
701.01038	179.5
701.75568	102.6
702.50189	27.3
704.18060	194.9
705.07214	94.9
705.77924	13.1
706.75250	43.7
708.37524	384.1
709.24786	587.3	[M+2H] (2+)-P
710.09576	388.3
710.91992	85.4
712.09625	73.0
713.34851	149.7
714.11517	74.7
715.23529	101.5
716.00555	33.7
717.10358	70.8
717.97357	39.7
719.04260	442.1
720.27051	184.2
721.11768	114.7
722.16077	66.1
723.01569	43.1
724.71271	899.2
725.74005	453.7
726.98938	164.1
727.71600	4.7
728.33160	16.5
729.40289	170.4
730.22852	92.2
731.66418	138.9
733.14728	576.4	b (6) (1+)-NH3
734.26233	331.7
734.97583	109.8
735.73517	60.9
737.03668	997.4
737.98029	152.7
738.99542	180.5
739.80426	73.2
740.52240	404.2	[M+2H] (2+)-NH3-H2O
741.23016	229.8
742.06091	137.6
744.09241	269.5
745.19702	129.2
746.38434	136.8
747.31415	419.7	b (7) (1+)-H2O-P
748.72485	443.5	b (7) (1+)-NH3-P, y (6) (1+)-H2O
749.38440	973.0	[M+2H] (2+)-NH3, [M+2H] (2+)-H2O, y (6) (1+)-NH3
750.09479	821.2	b (6) (1+)
751.00006	64.2
752.39380	8.8
753.99957	22.3
765.85895	14.4
766.74738	44.0
767.62732	31.5
768.67682	36.1
771.76025	8.5
774.59186	39.7
775.50488	9.6
776.63159	20.0
778.25433	26.4
779.16168	20.2
780.38397	5.3
783.27777	151.1
784.32397	53.3
784.93335	2.1
791.40814	15.8
792.54999	24.5
794.76611	6.4
796.91577	24.7
799.72949	9.9
800.85571	22.4
801.76294	6.2
803.46442	16.2
805.68048	54.3
806.37201	3.9
809.25360	51.0
809.94244	2.2
811.33966	60.0
812.12787	6.6
812.95685	2.2
814.23480	23.8
816.62891	30.5
821.01813	31.5
822.92914	9.6
823.82184	5.1
825.08362	62.4
828.59906	26.8
832.32416	93.7
833.49384	32.0
836.03259	29.3
838.01178	19.5
839.37830	7.0
842.41180	3.8
843.46063	7.2
844.35443	10.7
845.68719	19.8
846.31177	108.8
847.14679	97.2
848.29596	25.8
850.09460	10.9
851.81769	26.5
853.63013	7.4
854.36926	11.0
855.35907	47.8
856.19678	26.6
858.15179	34.2
859.10822	9.3
859.85687	10.3
861.20697	64.1
862.70819	3.5
863.40894	50.0
864.26080	81.2
864.97784	23.5
866.05884	28.4
868.17633	45.0
869.47443	40.4
870.26917	7.5
871.30652	40.8
871.93964	6.5
873.05817	3.5
874.26575	38.0
875.66656	17.7
876.54407	23.1
877.81201	75.0
879.52051	25.0
880.51154	8.4
881.99896	14.7
883.61786	40.5
884.71613	107.0
885.55225	10.5
886.55743	20.4
887.41278	16.3
890.84149	45.5
893.38843	24.6
895.66333	60.6
896.67993	37.7
897.52032	20.0
900.01056	13.8
901.66705	8.9
902.63568	4.6
903.39203	42.8
904.06317	11.2
905.00006	14.8
905.91901	37.4
906.54907	7.9
908.39307	44.3
909.15619	1.8
910.18988	27.3
911.34015	124.8
912.01324	8.5
914.78003	23.8
915.41742	84.7
918.33734	28.7
919.96075	88.0
920.68018	200.2
921.59082	2.8
923.36328	25.2
924.35516	44.1
926.62531	4.4
927.41473	17.4
929.26202	5.7
931.60669	24.2
932.62372	40.5
933.36743	250.1	y (7) (1+)
933.97345	73.4
934.57648	183.7
935.65387	70.3
936.45135	5.9
937.96722	31.6
942.04095	37.5
943.12225	61.2
944.51947	6.6
947.19800	42.3
948.62115	8.1
950.45831	142.9
951.50708	118.0
952.68463	28.0
953.70013	17.2
954.45020	5.3
956.75763	23.1
958.27856	7.4
960.12476	41.6
962.64014	3.5
964.56982	29.7
967.76996	25.0
968.38239	5.7
969.73773	70.0
970.91473	5.4
971.72144	6.2
975.48566	11.0
976.21625	2.9
977.44653	18.4
979.33472	5.6
980.48126	17.8
981.62250	20.2
982.34650	11.2
984.29669	29.7
985.30450	28.9
989.31885	63.8
990.20892	25.2
994.49323	18.6
995.75000	9.7
996.95337	16.1
998.73511	63.0
999.38788	9.9
1000.54126	22.7
1002.03223	53.5
1002.98944	9.6
1007.27100	27.4
1008.58539	27.7
1009.39667	33.7
1012.41217	543.2	y (8) (1+)-H2O
1013.40112	295.7	y (8) (1+)-NH3
1014.42578	102.6
1015.79834	2.6
1020.89655	12.7
1026.35278	64.4
1027.68420	49.6
1028.63330	38.6
1030.40247	4117.0	y (8) (1+)
1031.36060	1523.0
1032.49756	599.6
1033.46741	141.1
1040.12122	23.6
1042.32727	4.9
1043.62549	9.0
1045.03015	19.7
1046.19043	48.9
1046.94568	6.4
1047.61182	10.5
1048.40820	8.5
1052.52783	4.0
1054.19763	5.9
1057.19922	17.9
1059.94543	11.4
1061.57202	14.5
1062.34790	12.1
1063.99780	22.8
1065.36230	8.3
1066.51392	15.1
1071.85046	10.4
1072.92773	31.2
1076.58557	21.5
1077.57605	16.5
1079.19385	23.3
1081.80664	9.2
1082.42847	8.7
1088.59314	7.5
1089.99414	21.0
1094.47778	2.4
1095.12634	6.1
1100.44214	10.3
1101.07080	12.2
1108.15332	24.1
1109.63501	13.2
1110.42407	25.3
1111.72876	14.0
1114.07886	21.6
1115.18323	12.1
1119.55017	16.9
1120.50928	26.0
1121.59058	4.7
1123.49670	92.9
1124.28943	5.9
1125.52051	11.4
1137.49414	42.7
1138.42810	22.2
1139.58447	41.5
1141.43567	712.6	y (9) (1+)-H2O
1142.41028	459.3	y (9) (1+)-NH3
1143.57275	131.5
1144.47339	64.3
1145.57214	21.4
1147.17053	4.0
1152.77710	2.2
1154.45898	47.7
1155.39111	85.6
1156.53979	50.0
1157.28223	5.2
1158.96875	15.9
1159.58691	165.3
1160.46179	47.4
1161.52722	34.0
1167.06616	2.3
1170.39514	12.5
1173.35620	32.3
1174.21399	41.6
1176.88892	19.0
1179.35815	15.1
1190.57214	27.4
1191.36584	14.8
1192.70923	4.2
1193.80676	8.0
1197.37769	17.0
1200.36768	3.5
1201.49561	24.7
1206.92664	4.9
1208.90051	10.9
1211.26416	4.9
1213.14551	12.0
1215.87390	17.3
1216.60181	4.0
1217.44360	7.4
1221.54480	8.1
1222.53125	29.7
1224.49573	91.8
1226.48535	6.7
1228.61926	8.5
1229.62732	6.8
1231.62488	3.5
1236.47009	9.0
1240.15881	41.1
1242.40710	43.1
1244.22717	8.6
1252.03479	43.9
1252.80310	11.0
1253.75476	56.7
1261.42346	5.4
1270.44104	555.2	y (10) (1+)-H2O
1271.55066	370.7	y (11) (1+)-H2O-P, y (10) (1+)-NH3
1272.44812	145.3
1273.56604	59.8
1274.41699	4.6
1280.38293	5.5
1281.49646	6.2
1284.61389	7.2
1288.46082	121.0
1289.43030	66.3
1290.44470	17.4
1291.91064	13.4
1299.37256	8.5
1306.39856	7.5
1309.67664	13.0
1310.52966	12.7
1311.63293	6.2
1318.04395	59.8
1318.76733	3.3
1319.64685	28.0
1320.76965	3.8
1322.78699	3.5
1323.48743	32.1
1324.14099	8.5
1325.02222	27.6
1325.72693	6.4
1333.07117	21.6
1341.58740	155.0
1342.65125	82.3
1343.67053	31.7
1344.57349	27.5
1347.33801	22.7
1352.57678	3.2
1353.38074	7.0
1364.53882	3.9
1369.49426	9.2
1370.73730	2.2
1371.47961	16.1
1381.26160	8.8
1383.54114	4.1
1384.31079	5.7
1387.55225	214.6	y (11) (1+)
1388.58777	204.6
1389.62292	43.2
1390.64856	4.0
1397.14197	21.9
1398.01111	14.5
1399.48157	27.4
1438.76001	7.5
1479.13977	17.7
1482.97253	6.2
1486.31555	9.3
