# Supplementary material for: Phosphoproteomic Analysis of Platelets Activated by Pro-Thrombotic Oxidized Phospholipids and Thrombin
Source: PLoS One. 2014 Jan 6;9(1):e84488. doi: 10.1371/journal.pone.0084488 (PMC3882224; doi:10.1371/journal.pone.0084488)
Supplement: Annotated Spectra S3 — (ZIP) [file pone.0084488.s006.zip › KVEEPSIYESVR_-22_2_67238.txt]

m/z	i	matches
216.25218	12.7
218.98773	6.5
227.15639	19.0
228.12645	51.4
229.23186	49.7
234.88477	4.7
239.17824	5.4
240.89742	10.6
241.54735	11.6
246.38464	6.0
249.36943	6.3
250.47556	11.4
251.43936	14.1
252.31586	5.8
254.26445	7.8
256.50287	8.0
258.57831	21.8
259.21667	44.4
262.43375	6.2
264.17813	2.4
265.36047	4.4
266.25140	44.7
267.23572	13.6
269.03464	10.3
272.12610	15.1
273.04321	2.6
274.27948	79.6
275.29886	6.2
276.03500	15.1
277.11975	5.0
279.26480	5.6
280.01450	3.0
281.70044	11.6
285.18497	2.4
286.45676	7.1
287.21994	2.6
288.41840	8.4
290.50714	16.1
294.17120	55.7
295.27765	4.1
298.12280	16.9
298.74414	12.9
299.92596	22.9
300.66986	15.8
302.12357	5.7
303.47598	3.8
304.26776	15.8
305.36847	10.9
306.30414	52.5
307.30536	14.4
309.45392	7.1
311.36285	122.5
312.30859	6.6
313.34378	3.0
321.39706	53.2
322.27881	91.7
323.22522	97.4
324.35803	33.6
325.59662	10.6
327.16327	18.4
329.15381	5.1
330.72821	14.0
336.57037	7.7
338.24268	8.0
339.24518	432.1	b (3) (1+)-H2O
340.16830	64.2
341.26819	67.8
342.19537	69.4
343.39233	34.9
344.31323	8.8
349.44235	2.9
352.02145	14.4
353.17957	6.9
355.12512	6.8
357.22949	305.0
358.23517	202.2
359.18817	33.0
360.02209	6.7
361.37939	283.4
362.40771	20.8
363.00940	8.8
364.31451	5.0
365.34573	14.5
366.11487	8.9
367.66077	40.1
368.42273	4.9
369.21265	17.2
373.05249	11.9
379.20197	11.6
384.28656	6.8
386.39911	18.6
387.31677	24.0
388.20331	11.9
390.82898	30.5
391.43805	11.5
392.25146	19.7
395.42871	14.9
403.08588	4.0
405.34875	7.8
406.65857	21.2
409.37744	33.2
410.38562	7.9
411.18329	12.2
412.06171	3.3
415.24988	14.8
418.38428	10.1
422.30365	102.2
423.33264	71.3
424.29700	31.3
425.54407	46.0
428.32629	4.8
430.93103	27.3
432.45160	49.1
433.38153	48.4
434.23749	58.1
436.58630	3.0
440.37952	221.5
441.20953	76.2
442.04810	16.7
443.42261	16.0
444.67902	1.8
445.34570	1.8
446.50323	5.4
450.29321	373.0
451.26672	100.2
452.24634	3.7
453.37024	8.2
455.00793	38.1
455.71527	7.9
457.02356	18.5
458.32312	70.1
459.06683	18.1
460.18323	12.3
468.29352	659.6	b (4) (1+)-H2O
469.36401	300.3
470.34937	29.1
471.41742	19.1
472.42700	10.7
475.18414	18.0
479.94189	13.4
482.40503	4.0
483.66949	9.2
486.23376	1170.5	b (4) (1+)
487.29626	242.9
488.32684	132.4
489.28101	16.4
490.37891	113.1
491.28693	31.0
492.31293	32.1
494.06146	20.1
494.72705	7.8
496.21014	12.5
497.28174	11.2
498.29895	6.8
499.39044	6.7
500.27777	26.4
501.45502	8.5
505.37885	8.8
507.03473	108.8
508.16302	13.3
510.27814	8.7
510.90912	6.3
511.56812	5.9
514.15912	29.6
515.98456	549.6	y (8) (2+)
516.95477	95.1
518.13715	7.3
518.98560	32.5
520.35492	28.0
523.11664	4.2
524.36108	8.8
525.22406	21.2
527.43091	28.4
530.27563	5.0
531.31683	28.5
533.36688	24.8
535.90314	19.9
537.50732	5.4
538.35077	13.1
539.45691	15.1
540.84991	4.7
541.45197	8.2
542.42249	28.2
545.71722	19.3
551.09485	24.2
555.46979	12.6
556.43085	14.0
559.01111	9.1
561.20953	3.6
562.31494	15.1
565.34296	3.2
566.41705	3.3
569.20941	3.1
570.38739	3.8
571.57001	26.8
572.45636	79.9
575.78235	33.7
577.92065	8.9
579.86340	140.9
580.55536	76.8
583.35773	44.6
584.56543	5.9
586.32629	23.9
586.97101	4.5
589.91199	33.0
591.81598	21.0
595.75446	12.5
597.29523	11.8
598.47662	4.6
599.75098	52.3
600.85962	12.1
601.78540	17.3
604.43951	25.5
606.48077	23.8
608.19482	29.2
609.05591	23.0
609.76483	30.5
611.43329	8.4
613.35590	50.1
614.09869	33.2
615.42041	13.1
616.42365	11.5
618.08685	85.6
619.43848	79.9
620.55695	28.0
621.47113	37.3
622.87689	6.6
623.48853	33.2
624.51398	9.3
625.25830	19.9
626.61676	99.9
627.67438	61.6
628.38959	37.1
630.54541	68.0
631.56232	34.9
632.38660	11.2
633.76062	76.4
635.28302	117.7
636.13239	65.1
637.27905	100.0
638.33881	8.0
639.11566	31.0
641.75946	6.2
642.83215	19.5
644.06665	134.2
644.88385	63.9
645.49908	53.8
646.27997	33.6
647.06506	66.9
648.00702	80.5
650.50580	28.6
652.55939	58.9
653.66473	105.8
654.61261	55.5
655.51007	34.4
656.14093	9.5
657.28168	33.4
659.08606	53.7
660.17523	57.9
661.37299	3.5
662.49481	21.1
665.84186	45.4
668.42267	12.8
669.30090	19.5
670.36670	108.6
671.33051	45.0
672.45245	40.1
673.42474	71.4
674.62042	83.1
675.96881	22.2
676.82574	25.1
677.42609	41.5
678.54303	26.2
679.42725	40.6
682.60712	67.6
683.56500	77.7
684.74286	58.3
685.61444	70.8
686.66797	181.4
687.50928	82.0
688.38007	92.9
689.41284	64.7
690.67285	59.0
691.59637	85.6
692.22205	65.1
693.38507	75.8
694.44897	331.3
695.48914	39.2
696.49042	68.8
697.14368	35.7
697.77930	18.9
698.41821	2.7
699.31525	58.5
700.56622	227.9
701.35083	137.7
702.14893	163.0
703.76361	5.3
704.67004	57.1
706.21503	121.2
707.12354	22.5
708.80829	200.0
709.61871	1145.2	[M+2H] (2+)-P
710.52014	352.4
711.36511	134.1
712.38873	35.7
713.83173	46.1
714.54132	93.2
715.58612	161.8
716.27655	46.3
717.34595	38.9
718.51233	320.1
719.28522	255.8
720.51898	86.1
721.70374	131.1
722.68536	110.7
723.52142	120.5
724.30804	46.5
724.98224	75.5
725.59570	329.5
726.57642	380.1
727.35394	50.5
728.21033	164.0
729.05707	5.8
729.92920	61.4
731.24420	235.9
732.27740	116.0
733.31409	800.4	y (5) (1+)
734.33600	484.4
735.36328	129.2
736.74786	178.1
737.77844	578.8
738.77966	92.7
739.80780	429.5
740.58990	613.4	[M+2H] (2+)-NH3-H2O
741.32623	237.1
742.04340	334.1
743.25006	281.1
744.31464	195.6
745.29211	82.8
746.30255	495.1
747.28534	191.9
748.14972	124.1
749.65308	3003.7	[M+2H] (2+)-NH3, [M+2H] (2+)-H2O
750.58752	572.7
751.44562	43.5
752.17896	6.9
754.30194	11.6
755.23413	6.3
755.95496	7.1
757.11890	6.2
765.27325	70.5
766.46710	12.5
767.10553	13.1
768.41766	29.7
771.17285	26.0
776.53156	23.7
778.58209	3.5
779.47278	4.2
781.00452	9.8
782.28131	19.6
783.38641	272.4
784.55890	85.7
785.40991	49.7
786.70416	19.3
791.03540	79.6
797.42279	47.2
802.65851	7.3
803.47180	3.9
804.55615	11.7
805.77759	35.9
807.24042	72.1
808.35809	66.2
809.19891	4.7
809.92145	10.0
811.51990	8.4
813.06085	12.4
814.73511	4.8
817.48419	9.3
821.12079	8.1
825.87726	32.6
829.66864	15.4
830.40601	17.9
831.46338	8.8
835.30115	21.3
838.25934	7.4
840.51990	5.9
841.43939	24.4
843.72302	59.1
846.44220	340.2	y (6) (1+)
847.52155	72.5
848.27802	33.0
849.23224	14.1
850.57892	72.5
852.52582	29.4
853.45782	6.2
854.19312	39.4
855.60748	8.1
857.38129	9.9
858.31610	8.8
859.39813	8.4
860.06122	14.5
861.44025	40.5
862.65234	22.6
864.78192	9.0
868.57935	14.1
869.34088	11.6
870.42010	4.3
871.45599	2.9
873.52692	15.3
877.70868	19.1
880.60846	30.1
881.67773	4.2
883.13129	50.5
885.07599	1.6
886.77710	12.5
887.96722	6.6
889.48639	18.8
892.41919	17.3
894.39795	12.9
896.22345	45.1
898.27606	43.6
900.58002	8.7
901.62421	22.4
902.55573	58.3
903.63257	59.7
904.62689	14.5
905.70044	6.6
908.65741	15.9
909.56830	19.3
910.36652	42.1
911.13873	8.1
912.31744	15.9
913.65741	90.1
914.49432	2.0
915.47650	64.8
916.46002	77.4
917.43463	18.8
918.59131	36.5
919.83203	67.5
921.24261	4.8
923.89813	20.1
926.50195	17.7
927.81934	23.9
928.45264	18.4
930.31348	29.1
931.92969	37.2
932.89429	170.7
933.55316	283.0
934.46533	173.7
935.48822	105.3
936.55176	32.7
937.92773	26.5
938.72510	19.0
939.36792	30.7
940.95306	13.4
942.10651	29.0
943.24225	6.4
944.29370	20.9
945.17383	20.8
947.33936	22.1
947.95721	34.3
948.92059	28.2
950.43561	111.0
951.60846	93.7
952.46112	13.9
953.17767	13.2
954.40289	17.0
955.46875	13.3
956.45190	31.1
957.42609	23.6
958.29254	65.6
959.47980	16.4
961.20026	84.6
962.04608	5.7
963.37396	12.1
964.24042	5.2
968.13287	19.9
969.38446	6.9
970.54175	24.4
972.54803	6.6
974.41046	2.7
975.64648	36.1
976.37701	9.7
977.48779	16.3
979.51105	22.7
981.17340	2.9
982.45050	57.3
984.13446	45.7
984.89484	52.8
985.53851	23.8
986.40497	3.7
987.09210	23.9
988.09619	2.9
989.39264	163.4
993.18848	36.2
994.46387	37.9
995.46259	43.3
996.69489	14.2
997.95074	30.6
999.35132	15.3
1000.64838	32.0
1003.50043	10.9
1004.31586	4.2
1005.34613	16.9
1007.29053	29.5
1008.48511	5.7
1009.85394	56.5
1010.54468	6.2
1012.41229	758.0	y (8) (1+)-H2O
1013.51129	306.9
1014.64008	90.8
1015.47925	42.4
1016.51929	51.5
1018.26373	15.2
1022.80609	41.9
1023.75488	27.4
1025.48962	10.2
1026.29736	57.4
1027.30151	41.8
1027.92310	12.0
1028.66528	7.2
1030.43677	6707.1	y (8) (1+)
1031.48145	3078.1
1032.40808	858.9
1033.44824	193.4
1034.31116	33.9
1036.80151	16.0
1038.44702	25.5
1042.46057	36.5
1043.19348	18.5
1045.18066	21.7
1046.01245	9.3
1051.40918	43.4
1052.50781	2.6
1056.44995	27.6
1057.74255	27.0
1060.20544	8.2
1061.45435	38.4
1066.35303	33.1
1068.09009	39.5
1069.17725	10.6
1070.47607	54.4
1072.16113	41.6
1073.61084	24.7
1075.36157	58.9
1078.98010	24.3
1079.67175	18.9
1080.88770	3.2
1081.89917	8.1
1082.61682	5.6
1085.81763	12.1
1087.07434	7.1
1088.40051	2.2
1091.62708	5.8
1092.49487	4.3
1098.50317	8.7
1101.38086	9.2
1105.38989	10.8
1110.28125	7.1
1111.59338	6.4
1112.27185	9.6
1117.32495	14.7
1118.27051	38.7
1119.47449	37.0
1123.52014	46.6
1124.53369	17.7
1125.58655	28.2
1126.43188	14.0
1127.46802	2.6
1128.66077	21.3
1130.05762	2.2
1132.64844	7.5
1137.20752	33.2
1138.20361	13.7
1139.48596	8.1
1141.35620	1161.4	y (9) (1+)-H2O
1142.40833	691.2	y (9) (1+)-NH3
1143.45386	226.0
1144.47729	63.8
1147.58325	4.7
1155.49023	229.5
1156.33521	138.4
1157.45898	57.3
1159.53870	328.4
1160.58606	247.3
1161.39758	51.9
1162.10938	25.6
1164.63623	19.3
1172.53052	32.6
1173.89429	37.2
1174.52991	17.2
1177.87097	4.5
1179.66895	38.7
1183.50098	11.9
1189.07593	2.9
1190.50073	20.6
1191.70776	23.2
1192.97229	36.0
1193.95483	23.1
1195.48022	16.1
1196.12695	12.1
1197.96802	2.9
1202.78162	21.6
1208.48523	7.5
1210.45337	4.5
1213.20471	28.2
1217.93665	6.3
1219.68115	44.1
1220.47375	5.2
1221.81531	10.1
1224.47046	58.4
1225.14185	58.6
1226.15894	40.0
1231.45984	12.1
1239.74023	41.3
1240.36865	11.4
1242.51697	36.8
1243.63354	61.3
1244.59082	35.7
1245.55310	5.2
1252.39563	58.3
1253.43640	49.8
1254.53076	27.5
1255.57678	14.2
1256.38855	19.7
1259.22961	2.9
1259.85059	8.9
1261.71362	7.7
1268.24805	5.0
1269.81091	45.9
1270.42920	733.7	y (10) (1+)-H2O
1271.50977	618.4	y (11) (1+)-H2O-P, y (10) (1+)-NH3
1272.52246	89.6
1273.65356	46.0
1274.48718	12.8
1283.88391	4.2
1287.94275	23.2
1288.58179	172.9
1289.59888	93.2
1290.64453	94.3
1291.72180	8.9
1292.41736	9.4
1296.29065	3.8
1298.90967	3.0
1301.00085	16.5
1305.65491	6.0
1307.45862	49.4
1308.55457	5.4
1313.50549	8.8
1314.96008	4.7
1317.63562	128.5
1318.61072	36.4
1319.38269	47.5
1320.63428	5.5
1323.43225	71.2
1324.34338	47.7
1325.33582	10.1
1326.36975	31.2
1341.73474	194.4
1342.52722	96.5
1343.25720	21.4
1343.85852	4.4
1344.67151	2.2
1345.97498	8.6
1346.58704	2.2
1352.61121	2.4
1353.32214	4.7
1359.66467	48.4
1360.58862	20.6
1361.96350	3.6
1363.27112	9.9
1369.39026	19.2
1370.21948	41.5
1370.84521	1.7
1371.73376	39.0
1373.69836	14.9
1379.67651	36.5
1382.44482	5.3
1387.56091	377.2	y (11) (1+)
1388.62781	343.9
1389.73230	58.7
1390.53430	4.3
1391.60803	9.5
1397.53577	28.2
1398.54346	33.5
1399.21375	13.2
1418.18433	10.0
1427.86255	3.3
1443.43616	2.2
