# Supplementary material for: Phosphoproteomic Analysis of Platelets Activated by Pro-Thrombotic Oxidized Phospholipids and Thrombin
Source: PLoS One. 2014 Jan 6;9(1):e84488. doi: 10.1371/journal.pone.0084488 (PMC3882224; doi:10.1371/journal.pone.0084488)
Supplement: Annotated Spectra S3 — (ZIP) [file pone.0084488.s006.zip › KVEEPSIYESVR_-23_2_68651.txt]

m/z	i	matches
217.29550	16.4
221.37933	5.0
223.22685	15.9
228.20061	104.5
229.03664	53.8
230.14285	14.4
241.04431	55.2
247.05679	5.6
249.04027	8.2
250.18628	20.4
256.98755	16.2
259.06134	76.0
260.07507	24.5
261.19113	20.5
265.19217	3.2
266.32745	70.8
267.03806	7.3
274.17462	44.3
276.12567	5.6
281.09436	15.3
284.18024	2.9
286.17935	3.5
288.21179	13.1
293.98260	19.6
295.11603	65.8
295.88095	3.7
298.55951	13.1
300.12448	7.5
301.02380	4.8
302.41162	15.3
304.13208	3.8
305.15012	3.5
306.19580	62.4
307.15955	11.4
311.39160	106.5
312.36877	28.3
313.38702	11.0
317.47314	5.1
321.35510	48.9
322.27084	91.3
323.19040	50.3
324.22498	34.0
327.87656	14.5
329.28418	11.0
330.18564	13.6
331.66241	26.8
338.23187	5.4
339.31000	373.8	b (3) (1+)-H2O
340.20935	103.2
341.24249	94.9
341.84808	20.9
343.11444	35.1
344.56073	9.4
349.13690	10.2
357.27307	340.1
358.33926	92.9
359.13403	37.8
360.08447	3.1
361.30252	302.8
362.35510	34.4
363.30231	30.7
367.44177	10.8
368.59967	17.6
369.32312	23.7
370.27692	7.1
373.36377	23.5
375.33411	16.0
380.24573	9.4
381.19360	9.2
384.48962	2.7
385.12274	6.2
387.12878	29.2
388.38550	22.3
389.51361	5.4
391.43701	17.6
392.30676	16.4
393.26337	18.1
396.15802	15.3
397.16077	6.6
398.40564	2.9
400.52997	10.1
404.69171	39.9
407.43054	7.0
409.14532	40.4
412.94336	15.0
415.23486	10.0
416.08282	4.6
422.27167	29.3
423.16498	139.2
424.35309	19.9
426.33130	11.6
427.29852	6.6
427.95233	6.4
430.33521	6.2
431.20258	8.9
432.35272	44.4
433.43140	78.5
434.22424	13.7
435.37897	4.2
439.56866	14.0
440.26398	172.6
441.20349	9.0
442.16516	31.0
445.33191	13.7
447.66425	17.6
448.55200	11.2
450.32758	358.8
451.42468	145.6
452.14404	57.0
453.35822	14.1
454.28503	13.6
456.22510	39.2
457.05536	31.9
458.25433	90.9
459.43878	31.5
460.31317	7.8
462.24634	5.6
464.17389	4.5
468.16266	917.8	b (4) (1+)-H2O
469.29449	373.4	b (4) (1+)-NH3
470.56659	74.4
471.17780	7.0
472.27618	35.9
473.22272	23.4
474.25177	18.0
475.24390	3.4
477.71680	5.6
479.47430	7.4
482.23523	31.6
486.24670	1173.6	b (4) (1+)
487.24774	312.8
488.28400	59.1
489.43811	23.6
490.39777	243.8
491.41504	41.5
492.41431	15.0
495.29034	5.1
498.06189	7.0
500.40143	9.0
501.40997	34.3
503.13470	18.0
504.00806	5.1
505.45624	9.3
506.45947	48.2
507.26166	18.2
508.41254	4.5
512.85339	41.0
514.59802	5.4
515.88733	654.4	y (8) (2+)
517.02863	118.3
519.96820	29.7
521.29395	14.8
522.03607	2.9
523.50055	11.7
525.68884	20.3
526.65845	9.1
531.32227	23.2
532.47314	4.6
534.33667	10.2
534.95428	26.7
537.05768	67.8
537.78778	2.9
539.45508	8.0
541.62329	20.7
542.39813	29.8
543.95569	38.0
545.45770	3.7
549.38068	10.2
552.71936	25.5
555.16803	69.5
556.02924	16.5
556.83099	16.4
558.30225	22.9
559.52368	14.5
560.20990	15.8
562.42804	19.0
565.38831	37.8
566.71692	11.7
572.08240	54.8
572.95953	53.3
573.75134	63.0
574.78510	11.5
577.12067	7.7
578.26691	6.2
579.88678	275.7
580.74115	111.3
582.32513	8.3
583.27533	58.9
584.99139	20.6
586.12799	34.9
590.14612	35.2
593.67596	7.8
595.75281	23.2
599.18976	13.7
600.16742	21.4
600.91949	6.7
601.67871	10.3
603.46356	26.1
604.93158	11.9
606.53363	19.0
607.43872	21.0
608.70331	43.9
609.59454	7.9
611.46429	6.6
612.36853	52.0
614.29382	9.6
615.62183	63.4
616.82965	36.5
617.54364	9.1
619.87048	9.1
622.57599	75.9
623.72467	28.9
625.99866	81.4
627.07141	156.1
627.78339	91.0
629.64453	30.6
630.37970	61.3
631.53522	10.3
633.39618	20.5
634.10168	4.6
635.60626	229.5
636.55792	55.3
637.48407	7.5
638.48523	10.8
639.60791	24.1
640.31598	16.4
641.32013	11.2
642.57355	14.7
643.87030	56.1
644.96271	83.2
645.86530	64.3
647.18677	76.1
649.62036	10.7
650.79596	3.7
651.81903	47.6
652.42340	66.9
653.51630	200.0
654.95441	32.2
655.76129	17.6
657.44556	19.7
660.03552	86.5
661.00824	10.0
662.32562	4.6
663.05426	31.6
664.84235	77.6
666.70862	6.6
667.97992	26.5
669.70892	44.2
670.51666	104.8
671.31982	82.9
672.12042	48.5
673.40411	7.0
674.19513	18.0
675.35022	54.2
676.49219	41.4
677.54181	44.5
678.51294	28.9
679.57037	52.8
680.73102	67.7
681.36475	9.6
682.44269	57.0
683.32245	24.6
684.16180	16.3
685.23962	34.5
686.24109	261.6
688.46942	91.4
689.97821	123.7
691.17340	74.5
692.41095	81.6
693.03088	8.1
694.12079	291.6
695.10907	172.4
695.98993	39.9
697.60040	24.2
698.94257	44.7
700.14600	157.1
701.11517	314.1
702.35541	228.8
703.39313	15.9
704.19092	63.4
705.51794	2.7
706.67615	139.6
707.76190	53.8
709.19067	1208.7	[M+2H] (2+)-P
710.02820	625.0
710.89752	420.8
711.92920	10.9
712.73169	22.2
714.40515	172.5
715.25873	16.9
716.26282	211.8
717.26190	123.2
718.53839	409.8
719.20697	239.9
719.93475	191.1
721.59796	65.6
722.65326	38.0
723.38116	114.4
724.09479	102.2
725.19873	271.9
726.09674	378.4
727.01965	160.3
727.88989	175.4
728.66150	33.3
729.88959	69.1
731.19397	153.2
732.21606	103.0
733.40143	1170.9	y (5) (1+)
734.32294	269.3
735.32098	116.9
736.44843	42.1
737.56830	360.4
738.34259	163.5
739.32666	267.9
740.48541	532.7
741.42438	759.5	[M+2H] (2+)-NH3-H2O
742.62030	294.0
743.65277	297.0
744.38177	184.5
745.62134	333.3
746.48334	439.5
747.36597	208.4
748.27063	92.9
749.54742	3055.9	[M+2H] (2+)-NH3, [M+2H] (2+)-H2O
750.47845	569.4
751.37762	2.6
752.95490	23.1
754.54321	31.9
755.61505	8.0
758.30554	10.5
764.28339	12.6
765.31622	53.0
766.31561	8.8
768.44391	9.2
771.36322	30.2
772.76581	32.4
773.38519	26.6
774.37915	3.5
777.59515	12.0
778.92047	8.7
781.24091	14.8
783.32513	267.6
784.40509	131.9
785.15735	21.6
785.76410	1.6
787.33636	8.9
788.10736	3.5
792.36481	22.6
793.47552	3.2
796.88879	19.6
797.53363	25.8
801.29675	29.3
802.37006	5.8
804.11859	6.9
808.81421	42.0
809.58838	21.8
811.51276	28.4
812.11346	24.7
813.57288	45.8
820.61938	50.8
822.01733	18.8
823.14825	20.4
825.96460	25.2
826.76910	30.1
827.53174	38.5
829.78265	41.0
834.66241	14.2
838.49683	4.8
839.89337	39.4
843.55615	7.5
844.41345	41.3
845.64246	60.9
846.42328	200.9
847.27289	147.1
848.15771	51.0
848.78772	25.7
851.31592	26.6
853.37152	51.9
855.27527	27.3
856.27155	16.8
857.18744	11.3
858.94519	16.1
860.23761	17.3
860.94244	42.7
864.79913	19.1
867.63519	4.8
868.32379	3.5
874.60883	71.3
875.44745	10.9
876.90106	37.0
878.37720	6.1
880.96582	26.6
883.32477	37.3
885.45575	28.6
886.73047	24.1
892.81470	28.6
893.86700	46.2
895.16180	42.4
896.33331	92.6
898.48517	51.0
900.59784	34.0
902.17865	78.6
905.03857	13.8
910.44092	119.7
911.24756	44.1
912.42780	34.6
913.67627	32.7
914.29816	39.3
915.44342	39.4
916.53516	78.4
917.76105	75.3
918.49640	13.5
920.10889	8.4
920.82391	9.7
924.18915	66.9
927.02344	78.1
928.72223	67.0
929.59589	29.3
933.36884	449.8	y (7) (1+)
934.48785	205.1
935.41016	92.3
937.11029	48.5
938.00494	73.1
938.63300	15.3
939.83734	10.6
940.91803	10.0
942.18756	11.7
943.43976	134.1
944.61963	30.2
945.88037	51.9
946.49634	5.6
947.30200	23.9
948.75958	75.4
950.46393	115.4
951.66754	67.5
952.57886	16.0
953.52911	16.4
954.54962	5.8
957.30176	12.5
958.53473	108.9
962.54803	9.9
964.26752	53.5
965.52222	12.6
969.68793	59.9
971.80011	51.6
972.47748	10.9
974.78052	19.4
975.51874	14.4
976.30475	31.4
977.11090	51.0
978.19525	12.1
980.11737	38.6
981.61133	6.1
983.33453	16.7
985.05078	67.5
986.54095	18.8
989.09601	71.3
991.86188	21.1
994.45197	9.4
995.50385	43.8
997.27057	16.0
1000.61426	79.7
1001.47235	32.0
1003.62994	6.5
1008.33429	34.7
1009.24103	9.7
1010.47552	15.1
1012.43066	749.1	y (8) (1+)-H2O
1013.45294	398.9	y (8) (1+)-NH3
1014.51068	108.5
1015.35425	3.2
1016.68335	14.1
1017.74969	24.0
1019.62653	21.0
1023.31616	30.2
1024.19409	37.8
1026.45386	61.1
1027.24097	45.9
1028.24341	55.5
1030.43042	6804.4	y (8) (1+)
1031.42993	2948.5
1032.44067	1183.9
1033.55908	225.5
1034.43030	55.2
1036.20654	19.4
1038.39331	8.6
1042.33032	9.8
1043.12830	24.1
1044.51709	14.8
1046.68079	30.2
1047.43872	49.7
1049.03467	12.3
1055.37000	41.9
1057.00366	12.8
1059.71838	17.4
1061.41724	92.2
1062.55225	22.9
1064.41125	8.9
1067.40454	5.1
1075.53906	39.1
1076.55017	11.7
1078.29761	9.1
1079.38586	38.3
1080.92798	19.5
1085.03894	19.3
1092.26868	14.8
1094.67688	11.1
1095.28101	8.0
1100.40088	32.2
1103.46301	13.4
1105.27454	21.1
1111.12708	26.4
1114.32385	17.1
1115.34888	12.7
1116.24597	19.2
1120.31372	28.6
1121.76038	14.0
1123.73584	66.0
1124.52625	31.6
1125.99988	14.2
1127.36011	5.1
1128.88525	32.1
1131.37402	2.7
1133.87988	6.6
1135.49170	15.8
1137.52515	41.8
1138.49194	22.8
1139.15503	18.9
1141.38989	929.1	y (9) (1+)-H2O
1142.42651	799.0	y (9) (1+)-NH3
1143.36414	185.3
1144.51575	54.9
1145.50256	23.0
1146.46472	5.6
1148.09106	17.5
1153.54492	13.4
1155.26563	231.7
1156.37219	110.0
1157.48120	48.0
1159.29834	441.1	y (9) (1+)
1160.47107	117.3
1161.33936	25.0
1162.48071	21.6
1164.50146	5.4
1170.05127	49.3
1173.51416	58.9
1178.51697	9.4
1189.95422	26.7
1190.68555	30.4
1194.11194	10.2
1196.48779	19.8
1202.53552	11.0
1205.51831	20.2
1206.92004	11.1
1208.43237	17.5
1216.60596	12.9
1218.82410	12.3
1221.66541	15.2
1224.42468	38.0
1225.03137	13.1
1226.64380	24.0
1239.81567	12.1
1240.77844	5.0
1242.39905	30.2
1243.24304	7.0
1243.97778	6.2
1252.50134	39.6
1253.38037	66.8
1254.43091	15.4
1255.23035	21.9
1264.03235	2.4
1270.46008	933.6	y (10) (1+)-H2O
1271.40881	508.4	y (11) (1+)-H2O-P, y (10) (1+)-NH3
1272.56677	244.2
1273.40344	85.9
1286.27710	13.7
1288.41467	283.6
1289.48157	86.6
1290.35876	40.6
1291.07092	18.8
1296.54346	5.1
1300.34851	18.3
1306.58826	19.3
1307.98914	4.4
1310.85291	8.3
1317.67493	84.4
1318.88892	64.0
1319.70569	22.3
1323.21643	58.1
1323.88049	16.3
1324.61255	66.7
1325.38940	62.1
1326.69373	9.1
1341.48560	163.6
1342.57397	109.8
1343.57019	18.4
1344.47400	38.1
1351.02698	5.8
1361.90710	28.6
1363.24097	16.0
1364.51917	34.7
1367.48499	4.8
1369.64868	28.6
1370.75720	10.5
1371.45935	5.9
1372.47083	13.9
1377.55237	12.6
1382.82861	17.5
1383.47046	9.5
1387.57043	450.6	y (11) (1+)
1388.55188	269.5
1389.62122	169.0
1390.96375	21.0
1397.49255	20.4
1398.33618	30.6
1399.68811	43.7
1415.36292	17.7
1416.80127	7.3
1443.76282	19.9
1455.80762	4.3
1459.30823	3.8
1506.14270	7.5
