# Supplementary material for: Phosphoproteomic Analysis of Platelets Activated by Pro-Thrombotic Oxidized Phospholipids and Thrombin
Source: PLoS One. 2014 Jan 6;9(1):e84488. doi: 10.1371/journal.pone.0084488 (PMC3882224; doi:10.1371/journal.pone.0084488)
Supplement: Annotated Spectra S3 — (ZIP) [file pone.0084488.s006.zip › KVEEPSIYESVR_-24_2_71099.txt]

m/z	i	matches
227.02267	20.5
228.28799	48.2
229.23488	55.9
231.17555	8.0
233.21661	6.2
237.21420	3.6
241.12708	26.6
245.97089	7.7
250.16547	3.9
256.80515	7.7
259.28235	47.3
260.49957	23.1
265.96094	41.2
268.57001	29.4
273.23575	9.3
274.11948	16.4
275.53699	2.8
278.19046	7.3
279.05438	11.5
280.73193	16.5
282.63824	12.0
283.41080	3.1
285.20755	7.4
292.23389	6.2
294.29504	37.3
295.32639	13.7
296.40717	13.3
297.51382	15.8
299.49039	3.1
304.09961	36.9
306.16916	100.7
311.37689	117.0
312.26093	6.4
316.29141	7.9
318.90344	4.4
321.64362	47.6
322.50494	23.9
323.27176	73.1
324.28491	14.3
325.14404	15.8
326.13397	34.7
327.15784	2.3
329.31317	18.1
330.38489	8.7
331.26752	23.0
335.33258	20.1
336.35370	41.2
338.60248	8.0
339.35620	396.5	b (3) (1+)-H2O
340.29480	78.0
341.18970	110.8
342.24219	55.4
343.44928	34.0
344.40729	7.6
347.23303	3.6
351.34650	11.1
357.18774	232.0
358.32452	168.9
359.36804	40.0
361.39990	162.9
362.23367	35.7
363.53033	15.9
366.12024	16.1
368.12750	13.8
369.13275	17.9
370.87079	8.2
375.04370	4.1
377.38232	10.7
381.00012	4.1
385.14594	19.9
387.51605	26.0
388.24982	7.3
391.32013	24.7
394.15118	11.9
396.14996	6.6
398.34332	7.7
403.42535	13.2
404.32922	12.5
405.38641	11.3
406.07758	5.5
407.37073	25.2
409.14667	20.1
410.26337	15.7
414.17090	2.6
416.05157	4.6
419.43927	13.6
422.48083	71.3
423.41278	68.4
424.39819	28.4
427.48639	10.6
428.85846	8.9
429.69196	8.7
432.37128	50.6
433.31152	27.6
434.04138	37.8
435.17084	10.6
440.29669	121.7
441.26093	58.1
442.27649	17.3
445.14886	2.1
446.19855	10.5
447.02472	11.5
450.31573	184.4
451.38654	57.0
452.29761	29.1
455.96149	14.3
458.31329	82.6
459.23761	14.3
460.48016	4.4
468.34235	614.3	b (4) (1+)-H2O
469.32666	416.6	b (4) (1+)-NH3
470.36249	52.9
471.40259	7.2
473.50549	5.2
477.20630	4.3
482.04773	13.8
486.29974	1052.7	b (4) (1+)
487.32275	228.8
488.22827	65.0
490.38928	185.5
491.58728	41.2
494.25476	21.4
496.74048	9.6
497.88928	6.4
499.45160	14.9
500.48169	21.2
501.65143	4.4
503.10846	18.2
505.03613	13.6
507.09088	56.4
508.27789	28.5
509.06250	4.1
509.91058	8.2
511.98926	11.8
513.90247	28.1
515.91364	617.9	y (8) (2+)
516.90234	53.5
517.73834	15.4
519.25385	26.5
519.89648	14.5
520.70874	10.7
521.41571	20.1
522.81213	3.1
524.32031	14.6
525.28839	50.0
527.31372	10.8
532.22119	4.4
533.46222	21.2
535.62671	6.4
537.18182	8.2
539.97278	8.7
541.58685	10.9
542.27625	22.9
545.22052	5.4
547.39758	14.8
552.07654	6.5
553.20831	18.4
555.27667	14.6
556.43958	40.9
557.25482	5.9
560.13959	2.3
561.28900	4.1
563.85907	13.8
565.40186	16.1
566.34601	14.9
567.41669	6.1
569.21100	35.1
571.79858	69.3
572.86700	32.3
575.46552	14.3
576.88007	8.4
579.60767	122.1
580.37634	235.3
582.78595	40.4
583.76178	11.6
584.53198	23.2
585.52722	48.6
589.17151	2.1
592.32831	5.7
593.27380	23.7
595.28052	15.9
598.34760	13.0
599.36102	6.4
600.39496	24.5
601.49866	30.6
602.33899	24.3
603.20258	4.9
607.18878	53.8
609.34467	5.4
611.14105	16.1
612.21942	19.0
613.19086	22.5
614.54553	21.4
615.34399	3.9
616.36823	23.1
617.23456	4.0
618.54327	10.7
619.56165	11.5
620.48529	12.0
622.51471	82.0
623.43756	20.3
625.74207	3.1
627.05145	98.6
629.47638	19.3
630.54828	18.6
632.15179	9.2
635.17798	157.2
635.91083	124.2
636.83606	47.4
638.46759	8.9
639.82880	15.9
641.79449	38.1
642.45660	8.5
643.26355	2.3
644.76447	68.7
645.88837	28.8
646.66687	21.1
648.14410	15.2
649.48584	42.4
650.62897	66.1
652.27008	63.0
653.11029	57.8
654.11450	70.4
655.12494	16.4
655.87518	17.9
656.74237	71.5
657.34259	2.0
659.13104	19.7
660.24481	23.0
661.09473	52.7
662.58917	23.8
663.50677	78.7
664.55072	51.1
665.56781	130.7
667.15814	6.2
668.04913	12.6
670.37939	96.9
671.31152	43.6
671.92914	4.3
672.56854	8.8
673.65070	52.3
674.67493	42.0
675.98309	9.7
676.69891	10.5
677.38251	94.7
679.26831	60.6
680.54645	10.2
681.87140	24.1
683.15717	5.7
684.16412	34.8
685.37592	58.9
686.30560	119.1
687.25812	61.5
688.29828	38.6
689.61133	34.1
690.42633	61.0
692.78485	25.5
693.68536	82.6
694.51019	226.8
695.16992	178.3
695.91302	33.5
696.89331	37.8
698.80585	5.1
699.80450	176.8
700.74530	251.8
701.93402	293.7
702.77570	13.5
703.66528	33.4
704.28168	16.1
705.03357	36.9
706.31506	59.4
707.85077	141.7
708.86261	222.2
709.62927	1013.2	[M+2H] (2+)-P
710.50214	412.6
711.33893	126.8
712.34247	89.3
713.45593	117.7
714.61908	216.7
715.44745	177.7
716.52191	180.6
717.67401	133.0
718.55914	209.8
719.73676	143.2
720.98145	201.8
722.06537	249.9
723.60071	85.2
724.94299	284.8
725.95825	598.1
726.89581	251.4
727.66388	81.6
728.95050	125.0
730.03668	61.7
731.00140	130.3
732.50128	307.5
733.34760	686.0	y (5) (1+)
734.32935	324.4
735.09290	105.5
736.37244	218.9
737.43958	1127.3
738.35242	575.8
739.18390	88.9
739.78815	280.5
740.40332	588.6
741.19391	750.0	[M+2H] (2+)-NH3-H2O
742.31427	357.8
743.08844	102.4
743.89886	204.2
744.93634	49.7
746.34656	513.1
747.39868	295.2
748.25073	189.2
749.29437	1920.0	[M+2H] (2+)-H2O, [M+2H] (2+)-NH3
750.03534	1893.4
751.14148	164.7
752.27631	20.0
753.27802	9.7
754.05347	4.1
756.62109	2.1
757.37744	22.7
759.02765	7.1
760.27313	5.1
760.94196	6.9
765.40070	40.7
766.51166	18.6
768.31586	3.9
772.19708	31.9
773.01984	8.2
776.40930	18.9
777.54987	6.7
779.56750	1.8
781.41095	9.4
782.10999	18.1
783.51337	224.9
784.84583	123.0
785.50787	20.3
786.66327	42.3
789.95612	13.3
792.54150	11.5
794.44916	48.7
799.44623	2.3
800.28827	35.1
805.57428	73.0
807.56799	13.0
808.22607	42.5
811.58368	35.4
812.97101	51.4
816.94257	13.0
824.72345	23.0
826.70465	16.4
830.16095	10.8
832.30322	3.1
833.94598	5.3
836.39874	3.5
838.58795	31.9
842.97284	38.4
846.34540	234.7
847.46259	124.1
848.30762	75.6
849.37506	33.3
850.47662	60.0
851.47729	2.6
852.65027	25.0
856.26953	16.0
858.39685	67.4
859.65320	33.9
861.08783	10.3
862.24371	6.0
863.19281	47.4
866.08112	83.2
868.19366	16.4
868.87555	8.5
869.59711	16.5
872.70465	10.7
873.57910	11.4
874.64130	21.6
876.40747	18.9
878.01532	61.3
880.08716	18.8
881.08496	23.9
883.56940	10.5
886.75079	6.9
887.92114	11.6
891.60516	5.6
892.96362	33.8
894.45428	46.0
897.44354	8.2
899.64520	6.8
901.09448	39.1
905.51727	35.9
908.80988	5.7
910.39569	20.6
911.77020	12.5
912.84528	49.1
914.37860	17.9
915.46808	110.2
916.61377	39.6
917.26050	23.5
918.20575	51.5
927.26978	23.9
928.28461	21.8
929.16449	26.3
931.45599	31.0
932.83398	138.9
933.51642	305.7	y (7) (1+)
934.45026	208.9
935.49921	103.4
936.97601	58.6
937.66718	47.0
939.38788	24.7
941.51050	31.4
943.43292	13.9
944.69391	25.0
945.35132	13.3
947.38550	6.7
948.06696	3.1
950.42578	222.1
951.52618	69.5
952.48383	46.5
953.26410	4.3
955.88898	27.3
957.97198	97.5
958.95953	17.7
961.39117	14.1
963.55682	5.7
964.32648	29.5
967.42059	17.4
968.32587	36.0
969.03351	15.9
970.46735	49.8
972.36865	61.2
981.42914	10.7
983.04987	11.2
983.74994	10.1
984.46466	23.5
986.44531	3.3
988.46405	99.3
989.48553	39.0
990.80884	9.2
992.53082	27.3
995.04443	117.9
996.34760	29.8
1000.75293	31.3
1001.61359	7.5
1002.31232	10.7
1004.15814	10.0
1004.78766	5.9
1006.15411	15.0
1008.54401	49.4
1009.45428	10.2
1010.53101	23.3
1012.40179	604.9	y (8) (1+)-H2O
1013.49872	366.8	y (8) (1+)-NH3
1014.42871	104.2
1015.45752	47.5
1016.59430	66.8
1017.67279	20.0
1025.67480	12.8
1026.54480	123.4
1027.51343	47.9
1028.36499	23.7
1030.42334	5907.9	y (8) (1+)
1031.49280	2924.0
1032.43665	1152.4
1033.42822	174.9
1034.80127	19.9
1035.97766	41.8
1040.36914	9.9
1041.85974	12.3
1042.81421	8.9
1043.43494	14.1
1044.54053	22.2
1047.45752	9.9
1050.22253	13.0
1051.64746	32.0
1058.77710	22.0
1059.47949	5.5
1061.79810	31.4
1062.60388	29.1
1063.64380	24.8
1064.60107	17.9
1069.41223	6.2
1079.65881	27.0
1084.33740	15.8
1088.16333	12.2
1093.29358	5.7
1096.00488	27.2
1096.83032	11.3
1104.60681	4.3
1108.60474	11.5
1109.51025	8.7
1111.20264	6.8
1113.30481	12.8
1115.46631	10.4
1117.05957	65.9
1119.90723	8.5
1121.08997	41.3
1122.45728	26.6
1123.37830	28.7
1124.47009	49.8
1125.45410	17.6
1127.35010	8.2
1129.25769	22.4
1130.76343	20.8
1136.85767	13.9
1137.63818	29.8
1138.35193	16.6
1139.36292	2.3
1141.38037	1025.1	y (9) (1+)-H2O
1142.42981	786.0	y (9) (1+)-NH3
1143.51489	331.7
1144.54968	50.2
1145.82117	14.1
1154.21228	6.9
1155.36597	154.1
1156.34985	66.1
1157.57019	25.9
1158.78967	86.4
1159.60315	190.5
1160.53503	152.5
1161.58691	20.5
1162.47546	47.9
1163.69019	4.1
1172.28625	31.4
1174.81689	45.2
1178.53052	15.4
1182.04041	24.8
1184.60181	18.1
1190.36255	57.8
1192.33887	4.6
1194.08081	30.3
1206.15723	7.5
1207.85388	33.1
1208.88000	10.4
1209.63538	5.1
1211.79517	7.6
1213.66504	9.2
1214.57056	19.7
1218.87671	23.3
1220.45203	8.7
1222.09180	24.6
1224.32727	19.0
1225.31018	40.1
1226.58655	7.7
1227.63586	6.7
1233.83606	4.4
1238.14099	20.2
1242.22742	4.2
1243.48682	22.7
1247.73804	2.6
1252.74658	57.0
1253.53601	33.1
1254.51233	22.3
1255.70813	21.0
1265.54016	14.2
1267.34680	4.6
1270.43884	993.2	y (10) (1+)-H2O
1271.35986	621.1	y (11) (1+)-H2O-P, y (10) (1+)-NH3
1272.45349	181.7
1273.38660	20.6
1274.84607	5.7
1283.93237	12.6
1288.32947	154.9
1289.45203	114.7
1290.48181	32.4
1291.15491	16.4
1296.73621	16.4
1300.34741	12.5
1305.15686	21.0
1306.36951	22.1
1307.50220	13.3
1314.55310	23.5
1317.51636	95.8
1318.54919	29.4
1319.67102	40.7
1323.57507	89.0
1324.56421	81.0
1325.41296	50.5
1326.11255	5.2
1339.92419	39.9
1341.53003	79.3
1342.53284	142.7
1343.81458	20.4
1345.52161	9.0
1346.52112	11.0
1347.66028	9.4
1352.39893	8.1
1359.59338	5.9
1362.42932	5.2
1364.21631	13.3
1364.94397	12.5
1365.55872	21.9
1369.48828	18.7
1370.35461	29.5
1372.22473	4.8
1379.03870	31.9
1383.67725	16.4
1385.56396	9.3
1387.51746	345.1	y (11) (1+)
1388.62976	254.7
1389.68127	76.9
1390.55005	28.5
1397.67712	66.1
1398.78821	75.1
1400.32800	3.1
1401.27808	4.3
1417.79578	24.0
1423.65552	6.2
1443.88953	3.0
1447.31958	3.9
1457.22717	19.8
