# Supplementary material for: Phosphoproteomic Analysis of Platelets Activated by Pro-Thrombotic Oxidized Phospholipids and Thrombin
Source: PLoS One. 2014 Jan 6;9(1):e84488. doi: 10.1371/journal.pone.0084488 (PMC3882224; doi:10.1371/journal.pone.0084488)
Supplement: Annotated Spectra S3 — (ZIP) [file pone.0084488.s006.zip › KVEEPSIYESVR_-25_2_68060.txt]

m/z	i	matches
214.14624	8.7
223.28229	2.7
226.30707	3.8
228.16083	41.4
229.23901	69.8
232.27425	2.0
240.20639	5.8
241.36534	10.8
242.18607	6.6
251.45221	4.7
255.23157	13.9
256.23767	13.9
258.07843	3.3
259.21432	43.6
260.16370	16.9
262.46948	5.8
265.16766	13.6
266.18994	9.6
267.01843	15.2
274.33490	28.0
275.27588	11.8
276.46198	1.6
278.19128	22.7
279.99844	3.3
281.16632	34.1
281.99463	2.8
283.03513	2.2
288.45306	5.8
294.06747	54.2
295.10986	12.4
296.22772	6.8
298.54172	7.0
299.19540	4.4
300.04028	3.5
304.31046	20.9
306.23865	20.6
306.98364	14.2
308.10638	5.1
309.36545	4.5
310.66571	17.6
311.32190	94.1
312.29468	30.7
313.30112	54.3
314.08008	3.2
319.11395	3.8
321.22717	36.0
322.29202	74.6
323.23926	37.7
324.26489	12.3
325.44373	18.3
326.45886	6.7
330.04797	17.8
331.33197	18.6
333.19189	7.1
335.39935	8.7
338.51508	11.7
339.25781	259.4	b (3) (1+)-H2O
340.35449	42.6
341.37183	33.1
343.88312	35.5
349.31006	21.3
351.49396	15.0
352.51697	12.8
353.98993	4.4
357.33057	113.6
358.31006	116.8
359.25055	43.6
361.39868	102.1
362.26398	50.2
363.31351	22.2
364.45990	4.6
367.31665	9.5
367.96307	3.5
368.94403	3.2
369.61896	6.1
370.27386	4.2
371.14551	5.7
373.12750	7.8
379.46503	4.1
381.16425	41.1
384.34711	23.2
387.40710	19.5
389.08173	9.4
390.02362	9.7
391.04504	25.5
392.43237	20.8
394.18439	14.5
395.56348	13.8
400.21149	11.7
402.86865	8.4
403.58813	4.6
405.23596	19.5
407.36334	9.3
408.03827	2.9
409.16809	8.1
411.33881	6.4
413.30591	20.9
414.37610	14.3
415.37939	12.9
416.39850	24.2
421.41595	8.8
422.41736	23.9
423.39740	39.1
424.26190	21.9
425.30615	11.0
428.07385	47.7
429.22150	23.8
432.30963	82.5
433.36865	13.7
434.47534	1.8
438.04852	11.0
439.33533	2.7
440.33215	198.2
441.24573	34.6
443.53632	18.2
444.73047	5.0
446.23438	12.1
447.54742	9.7
448.45264	21.7
450.34851	178.3
451.33899	51.6
452.22375	29.3
456.06561	101.4
456.93060	5.9
458.25128	36.1
459.27277	29.6
460.42841	8.8
466.50708	16.2
468.34314	534.8	b (4) (1+)-H2O
469.28192	155.5
470.17377	28.9
471.49890	14.2
472.30261	21.9
474.15729	1.9
479.32520	7.7
480.51721	20.4
483.48242	3.3
486.21680	625.7	b (4) (1+)
487.30573	172.4
488.70062	26.6
489.63983	22.5
490.44275	123.0
491.47211	6.8
492.39966	41.1
493.53699	9.1
494.30676	2.2
495.48309	11.9
496.38000	5.5
498.48517	7.9
499.55206	18.1
500.20093	8.0
501.43030	7.8
502.14960	1.8
503.06244	17.2
504.61414	43.6
507.14618	106.4
509.78455	16.7
514.44958	9.9
516.01520	537.2	y (8) (2+)
517.38013	38.5
518.01691	5.0
520.13782	17.6
520.81091	9.0
522.52454	5.4
523.23511	30.7
524.31421	7.5
527.61798	6.0
528.55444	4.0
530.90686	40.3
532.85284	6.2
534.52167	8.8
536.59308	24.0
537.48279	19.3
538.21661	8.3
539.84894	33.2
541.63092	28.6
542.49451	15.7
543.39557	11.5
544.33966	6.4
545.25165	4.6
546.30798	8.8
547.17267	5.0
549.01038	12.9
552.56354	11.8
553.40491	16.5
554.21429	2.4
556.35126	25.1
559.29730	4.7
561.30609	9.9
563.43585	19.3
564.52753	12.1
566.54700	28.1
567.32031	9.5
568.37775	6.2
570.23816	8.3
571.26569	16.2
572.70715	90.0
574.01294	30.4
575.09088	14.8
577.38770	15.0
578.09906	11.0
578.81281	7.8
580.07446	181.0
580.89905	18.3
582.30231	14.1
583.28497	78.7
584.70422	23.0
587.13080	2.9
588.30780	29.6
589.70630	40.4
590.45764	23.8
595.02985	10.6
598.23389	5.5
599.63239	30.7
600.91510	17.6
602.61987	3.1
605.08185	41.1
607.24969	12.6
608.88947	23.1
610.23077	17.3
611.33191	55.6
612.08374	3.7
613.01404	15.4
614.82446	35.2
615.70728	51.3
616.70319	22.5
617.64008	10.6
618.40698	10.9
619.48755	30.4
620.64984	32.9
621.76099	85.1
622.65436	30.1
623.92603	7.0
625.51508	22.9
626.71222	127.3
628.44867	48.7
629.56079	11.6
631.17596	50.3
632.03607	19.0
634.20160	24.0
635.54529	106.4
636.20294	57.8
637.64655	19.2
638.32080	3.3
639.23767	25.3
640.41168	6.6
641.49646	21.6
643.45007	60.4
644.49194	97.6
645.36481	116.8
646.13605	18.7
647.45679	8.5
648.26910	26.7
650.87433	2.0
652.61237	136.3
653.74286	42.4
655.20746	15.6
656.23431	6.1
657.18256	8.9
657.93445	8.9
658.67236	20.1
659.53107	26.5
660.13287	8.2
661.43054	45.9
663.15747	18.9
664.16644	34.9
665.27301	48.1
666.37817	30.5
667.18964	25.6
668.06476	41.0
668.89221	19.1
670.38263	94.1
671.55292	2.4
673.88666	89.9
674.58807	17.1
676.08014	85.7
677.13379	34.0
678.81189	42.1
679.79895	34.3
681.14581	87.1
682.04535	26.5
682.88489	111.7
683.81006	66.2
684.84723	85.8
685.88281	461.9	y (11) (2+)-H2O, y (11) (2+)-NH3
686.85345	227.7
687.98193	126.8
688.91809	60.9
689.53986	34.6
690.29620	32.3
691.41620	58.3
692.42560	108.2
693.83099	96.4
694.78302	124.1
695.49225	47.9
697.12976	127.8
698.29395	83.5
699.36157	114.0
700.68610	298.7	[M+2H] (2+)-NH3-P, [M+2H] (2+)-H2O-P
701.68011	168.0
702.74799	68.0
704.26093	35.3
705.04407	139.5
706.34021	87.1
707.11542	8.1
708.42419	879.6
709.38855	711.6	[M+2H] (2+)-P
710.27655	721.7
711.50531	55.3
712.48181	106.6
713.39685	228.3
714.36737	153.6
715.08136	99.1
716.18860	33.7
717.57037	132.4
718.31262	277.1
719.04480	331.3
719.92175	127.0
720.68036	57.7
721.54395	116.7
722.51752	111.0
723.51740	6.9
724.96198	711.7
725.76740	478.3
726.85864	254.8
728.21771	222.1
730.13129	153.7
731.34265	197.8
732.27240	100.2
733.27142	673.9	y (5) (1+)
734.53143	403.7
735.72845	184.4
737.02716	660.3
737.97992	482.5
739.54492	573.0
740.59857	624.5	[M+2H] (2+)-NH3-H2O
741.48322	437.5
742.48438	156.3
743.29993	184.4
744.71417	215.8
745.60217	148.8
746.47168	274.4
747.30609	311.1
748.28754	442.4	y (6) (1+)-P
749.55621	1708.5	[M+2H] (2+)-NH3, [M+2H] (2+)-H2O
750.58081	385.2
751.57404	21.1
752.43207	21.7
755.89893	12.6
757.79858	7.4
758.87750	16.2
761.62738	8.4
763.26556	7.8
764.37921	4.0
765.35699	24.9
766.08020	13.6
766.77545	11.0
767.74353	7.7
769.65002	3.0
774.47894	16.1
777.12286	7.8
778.94940	22.5
781.20178	5.9
783.36115	214.8	b (7) (1+)
784.47272	78.6
787.22394	10.9
788.62671	26.1
789.37213	33.4
790.55963	21.5
791.61340	82.1
792.59558	3.3
794.34692	15.8
798.17706	33.2
799.36761	7.6
800.80725	51.3
801.42450	1.8
802.66089	5.3
805.10358	19.5
806.88934	13.7
808.07220	22.5
811.66699	18.8
812.58185	2.2
814.07666	31.6
816.92084	37.9
819.70697	5.3
821.94122	17.3
823.47797	5.0
825.70435	11.5
826.67230	13.7
827.43854	28.9
828.86652	9.7
830.25806	18.8
833.44647	29.0
835.30609	12.9
837.12317	29.1
841.54065	29.5
843.22534	16.9
845.56293	7.0
846.42926	244.7	y (6) (1+)
847.39404	95.0
849.08002	175.7
849.94360	32.6
850.92505	26.3
852.01324	86.3
852.84503	11.1
853.62012	60.8
856.53687	10.8
857.32849	5.7
859.13715	31.6
860.51624	53.5
861.24017	15.9
861.89362	15.9
866.31152	30.7
868.44403	91.6
869.44873	14.9
871.17834	6.0
873.31561	10.0
874.47601	23.5
877.36761	47.2
879.51959	9.1
881.36957	134.7
883.33478	17.4
885.61652	3.3
886.88037	52.6
887.98810	21.6
892.26031	28.9
893.70416	8.6
895.53424	27.6
896.14355	27.2
898.59625	4.7
900.14044	13.6
903.45313	2.0
904.37128	35.8
905.15234	12.1
908.77448	16.5
910.38141	92.6
911.42548	31.1
912.22577	11.6
914.22748	24.5
915.48901	45.6
916.23236	19.0
918.43146	7.1
919.37476	19.9
920.36597	8.9
921.82568	19.7
923.49725	5.9
924.84082	46.2
925.68585	6.9
928.25830	50.1
931.24298	24.0
932.37762	131.1
933.37518	337.6	y (7) (1+)
934.49274	98.9
935.56909	38.5
936.55389	17.0
939.66180	6.9
940.91913	8.3
943.40234	37.5
944.51581	4.8
946.31470	7.3
949.80560	72.3
950.66742	107.8
951.47681	38.2
952.38019	23.2
953.28949	9.3
955.81464	33.6
958.42804	18.0
960.05389	33.6
961.14032	36.6
962.18634	13.4
966.08759	5.9
967.11719	38.2
968.45386	33.0
970.60101	34.9
975.33252	24.8
981.25592	28.0
982.45410	27.2
984.41473	18.6
985.34296	4.8
986.48755	24.0
987.59491	13.0
988.24384	5.4
988.98285	39.8
990.64813	7.3
992.57233	20.5
994.40826	18.1
995.13550	29.4
996.10138	14.6
997.62958	14.7
998.81342	34.0
999.52930	44.3
1000.28632	12.0
1001.25824	10.4
1002.39117	23.9
1006.48700	28.0
1009.21063	29.0
1010.30048	15.8
1012.32056	558.6	y (8) (1+)-H2O
1013.44025	323.6	y (8) (1+)-NH3
1014.25317	126.1
1015.08929	19.5
1015.81128	4.8
1016.60846	15.8
1017.39984	4.0
1019.36517	20.5
1020.40314	20.5
1021.73969	25.1
1023.34406	25.0
1024.86047	17.4
1025.83813	80.7
1026.57361	59.4
1027.69116	45.7
1028.34705	3.5
1030.41138	4187.8	y (8) (1+)
1031.41479	2039.5
1032.46851	539.2
1033.66626	64.9
1039.43579	6.3
1042.86487	30.2
1043.57251	13.5
1044.37402	7.4
1046.82373	43.8
1048.39624	33.2
1050.32971	20.3
1057.77930	77.4
1060.69458	34.2
1061.45410	31.7
1062.09497	20.8
1063.53564	5.3
1065.44189	7.6
1068.21191	12.8
1069.57861	33.3
1071.47021	24.5
1072.64160	13.5
1073.56250	8.2
1077.36267	1.8
1078.71436	1.6
1079.72034	22.8
1080.90405	20.3
1083.93384	22.8
1088.79150	7.7
1089.70776	10.0
1092.91931	29.0
1093.97192	11.5
1094.77271	3.1
1096.17920	9.7
1098.21387	65.0
1098.84546	5.6
1105.42798	22.9
1109.71484	28.0
1110.52148	23.0
1114.03455	10.2
1117.02295	20.6
1122.65637	30.4
1123.45862	109.9
1124.46155	66.5
1125.63635	9.8
1126.76733	7.8
1128.66187	20.2
1134.57288	4.4
1137.52148	30.6
1138.55054	21.7
1139.73499	9.3
1141.48523	684.9	y (9) (1+)-H2O
1142.48413	488.0	y (9) (1+)-NH3
1143.44348	84.8
1144.30908	6.8
1148.51575	23.3
1154.61145	60.2
1155.34460	176.7
1156.21692	47.5
1156.83667	3.2
1157.89941	16.9
1159.43457	218.8	y (9) (1+)
1160.66760	69.4
1161.42969	21.4
1162.78748	4.9
1171.74854	9.4
1172.76868	10.1
1173.44653	9.1
1178.26624	10.0
1187.42749	9.1
1190.44873	63.6
1191.65881	13.4
1192.58252	14.7
1194.54614	17.1
1196.23157	2.1
1200.50854	6.9
1202.77930	4.7
1208.74023	6.2
1209.50073	4.2
1214.29602	8.1
1216.70044	5.5
1219.97229	4.4
1221.53528	15.8
1222.50500	11.9
1224.79968	17.1
1228.64734	22.2
1232.59229	4.2
1242.35522	68.9
1243.47961	6.6
1244.24976	13.8
1248.83630	15.8
1250.99475	21.4
1252.52258	83.5
1253.76257	23.9
1254.77600	5.8
1255.55603	21.8
1256.87634	4.8
1267.32605	11.4
1270.50049	620.9	y (10) (1+)-H2O
1271.50769	382.6	y (10) (1+)-NH3, y (11) (1+)-H2O-P
1272.50720	170.5
1273.63635	11.8
1280.58459	16.2
1284.94019	5.6
1288.42651	134.4
1289.42871	76.5
1290.46130	29.7
1297.26697	17.2
1299.28748	5.6
1305.25171	17.0
1306.62122	32.1
1310.26257	21.5
1315.41162	11.8
1317.59338	46.4
1318.67957	23.6
1320.58313	10.8
1323.45459	43.6
1324.28088	14.8
1325.60596	3.0
1326.42346	13.4
1330.67395	7.3
1332.63391	7.0
1340.34143	19.4
1341.57874	84.0
1342.59424	65.9
1343.36755	6.1
1344.62073	6.9
1346.73950	9.0
1351.57422	11.2
1352.97400	26.3
1357.97375	8.1
1359.35938	5.8
1360.20740	15.4
1363.67419	32.4
1365.56274	6.3
1366.33691	6.7
1367.49084	6.6
1369.57739	45.9
1370.66174	17.8
1378.83057	18.6
1381.96460	7.1
1385.75183	9.6
1387.55957	345.4	y (11) (1+)
1388.54883	160.7
1389.65295	78.9
1390.46887	18.4
1396.74707	11.2
1397.92517	33.6
1399.48914	10.4
1403.05176	7.4
1445.77893	4.7
1461.69995	13.2
1514.61169	9.1
