# Supplementary material for: Phosphoproteomic Analysis of Platelets Activated by Pro-Thrombotic Oxidized Phospholipids and Thrombin
Source: PLoS One. 2014 Jan 6;9(1):e84488. doi: 10.1371/journal.pone.0084488 (PMC3882224; doi:10.1371/journal.pone.0084488)
Supplement: Annotated Spectra S3 — (ZIP) [file pone.0084488.s006.zip › KVIYSQPSARSEGEFK_-4_2_39592.txt]

m/z	i	matches
195.12421	3.7
197.09213	9.4
199.85133	2.9
201.05232	11.8
210.82146	7.7
212.12694	20.5
212.95010	4.0
215.09045	4.8
216.04561	5.0
222.12256	14.8
228.24542	11.3
236.27400	5.3
240.44507	5.7
244.05960	4.7
251.13287	22.3
254.30005	3.5
259.66077	3.5
262.09799	4.2
267.44888	10.5
268.68900	10.5
276.28308	15.4
276.89459	18.2
278.25577	6.1
287.15152	6.3
289.11533	10.5
291.25702	7.2
294.22189	143.6
295.35147	38.5
299.17145	7.0
300.29907	10.6
302.34839	6.7
308.06775	7.9
309.02112	5.0
313.01794	33.7
318.28766	11.1
323.14783	10.5
331.35675	4.8
337.10443	3.5
341.15637	15.7
342.22021	13.7
355.07153	10.5
358.65051	33.5
359.50378	6.8
361.42615	18.6
364.60333	10.1
368.51263	4.8
379.21948	9.6
383.42505	6.8
384.95129	23.2
389.06030	19.3
390.15717	18.2
391.92474	2.9
393.35791	1.6
399.38086	12.5
400.35510	7.6
405.61987	4.0
406.25397	3.5
410.51630	35.4
417.71185	10.9
420.98108	13.5
426.04419	12.6
427.27948	2.7
429.31543	6.3
432.09436	13.9
438.64301	18.2
440.11969	8.2
440.94751	5.3
441.89893	24.0
446.21265	4.6
448.56836	30.0
449.55670	16.6
451.18103	36.8
452.45612	5.6
455.23767	16.9
456.79535	28.8
458.42291	18.4
459.90216	7.9
461.19104	8.7
465.57623	5.6
466.53851	27.9
471.99426	10.2
475.36475	8.3
477.35394	17.7
478.13373	2.0
480.39014	51.5
481.23199	26.2
484.08478	33.7
484.99286	33.9
485.81189	2.2
487.35925	25.0
490.21155	36.6
491.02332	15.8
492.38281	37.8
493.74707	4.6
494.63873	4.4
497.57422	18.0
500.09625	2.7
501.07623	14.6
502.42676	94.0
503.46027	40.4
504.43756	10.0
505.71509	29.1
508.41327	5.3
509.37451	10.0
512.80975	17.8
514.22504	10.3
515.09943	44.1
517.13910	13.0
519.23883	12.5
523.00385	12.2
524.09906	2.4
528.31024	7.0
532.05377	21.0
532.92139	7.0
534.10760	20.8
535.81146	7.5
537.23822	19.3
541.19476	26.1
543.24518	9.1
545.12982	9.5
546.36646	4.6
547.24158	16.3
548.34308	60.8
549.65692	33.4
551.48303	18.1
553.33319	16.5
555.79059	13.9
557.07794	11.9
558.04669	3.9
559.68652	21.9
562.24445	31.0
564.53021	19.8
565.88055	22.9
566.78625	13.2
567.49823	11.1
568.50165	38.3
569.25732	3.6
571.36981	55.9
572.41632	11.6
574.28363	18.1
575.44141	25.7
576.41345	20.7
577.11993	17.5
578.49457	5.5
580.89905	13.1
582.41925	19.5
583.55237	42.1
584.53204	19.3
585.53986	179.7
586.40277	58.6
587.06512	24.9
587.73810	27.2
589.05798	51.7
589.91534	4.8
590.62177	3.7
591.63489	122.1
592.49774	71.8
593.58624	72.8
595.17792	39.9
596.54895	78.4
597.63293	1111.0	b (10) (2+)-NH3, [M+3H] (3+)-2P
598.67084	69.4
599.61041	135.9
600.35992	36.7
601.24628	85.0
602.57605	29.0
603.63458	23.0
604.31927	48.5
605.20050	100.5
605.99384	99.7
607.64374	7.9
609.26166	43.2
610.85760	38.9
611.46338	37.9
612.99994	89.8
614.63861	459.4
615.89325	47.5
617.46497	92.7
618.26385	57.3
619.63605	27.5
620.70074	51.6
621.61426	31.9
623.01398	134.4
624.40240	1101.2	[M+3H] (3+)-NH3-P, [M+3H] (3+)-H2O-P
625.25482	59.9
625.93561	47.3
627.14124	47.6
628.32147	48.7
629.52979	321.3
630.38208	12045.3	[M+3H] (3+)-P
632.32227	345.7
633.52338	219.2
634.35400	394.4
635.24432	320.2
636.41144	75.7
637.08246	5.1
637.88751	50.4
638.73456	54.3
640.22394	163.7
641.05438	108.3
641.82703	40.1
642.43915	50.3
643.26282	39.3
644.12946	245.2
645.17554	405.8
646.08319	153.7
646.93121	183.7
647.64935	20.6
648.95068	247.0
650.24695	96.9
650.95612	154.5
651.58246	100.4
653.06897	299.0
654.26617	387.2
655.35992	39.7
656.46759	53.7
658.57288	22.2
671.25415	4.2
674.00696	39.1
674.90314	3.3
676.38788	58.0
677.35785	61.1
679.62762	14.5
683.11322	28.0
684.16425	16.7
685.35687	28.8
689.42200	42.1
690.84308	3.6
692.73248	40.5
693.96869	50.9
694.87103	23.8
696.67072	39.0
697.43347	9.4
698.21741	17.2
699.07788	41.4
699.79047	48.4
701.37585	19.2
702.91180	33.3
703.68512	15.2
704.78699	74.5
705.50897	18.9
707.11517	11.7
708.49713	19.1
710.37061	4.8
711.11572	15.2
712.44342	4.4
716.13422	7.6
718.17560	30.1
719.29138	199.2
720.40735	25.3
723.68176	11.4
725.18683	99.2
726.00269	25.1
729.93390	17.8
732.30426	40.4
733.45471	9.1
734.87573	45.5
735.54034	16.2
736.32556	9.6
737.37164	21.6
740.46002	15.2
741.69989	2.0
742.63245	74.8
743.40436	33.9
746.82904	61.5
747.45325	47.1
748.11566	43.2
749.07031	104.8
750.09900	33.0
751.01886	16.8
751.92163	42.0
754.16107	18.7
754.76227	13.0
755.77155	18.0
756.76996	24.8
757.58221	28.2
758.45361	30.6
760.73895	53.2
766.70850	5.2
768.05566	7.8
771.36249	14.8
772.49762	6.5
774.52020	71.3
775.32770	45.0
776.34827	66.0
776.95978	10.1
777.59198	9.2
778.38715	8.8
779.53302	171.2
781.82904	73.9
782.65686	83.2
784.13556	39.9
785.30737	14.5
786.37598	3.3
788.24664	30.9
788.95386	4.3
789.85059	20.8
791.11139	135.1
792.35889	11.5
793.45276	10.6
796.14020	32.8
796.74847	31.9
798.10706	430.8
798.93903	78.5
799.68610	7.2
806.78137	2.2
807.45587	15.2
809.20599	27.2
811.01349	17.6
812.19690	6.3
813.42316	19.8
814.44025	19.9
820.41589	23.1
821.45282	16.5
823.35358	208.4
824.31213	24.2
825.02832	28.7
825.78827	9.3
826.43842	17.5
827.08044	19.5
828.36584	3.7
831.07410	579.3
832.41144	242.2
833.22656	104.5
833.98834	20.0
835.49225	4.6
837.18048	3.8
838.45258	100.0
839.46881	22.5
840.78778	5.9
844.02429	17.6
844.84198	26.3
846.86932	283.2
847.47815	54.5
848.20172	92.5
848.94232	31.0
851.48724	30.6
856.29736	10.8
856.91504	35.0
857.73975	15.7
862.09137	13.8
864.19281	2.4
864.83789	36.8
867.46509	21.8
869.65045	113.5
870.49420	68.2
871.46021	104.8
872.29620	74.9
873.52069	66.5
874.48627	12.4
875.28485	8.3
876.27350	23.3
877.29901	10.0
877.99438	10.5
879.77344	365.0
880.55463	698.1	y (14) (2+), y (15) (2+)-P
881.45319	226.7
882.95929	17.4
884.27936	99.3
885.55792	33.1
886.29742	13.3
887.46161	5.0
888.54639	37.0
889.66632	25.3
890.71735	36.7
893.02002	21.5
894.39899	11.1
896.27716	8.7
898.58368	28.8
899.47052	11.7
902.50635	22.7
904.30640	14.6
905.00165	17.6
906.61688	13.3
908.88324	33.9
912.27930	27.2
913.46753	3.5
914.34637	7.5
916.62921	22.3
920.65057	122.7
921.71283	21.6
922.50610	37.9
929.46674	522.4
930.48047	217.9
931.09784	17.4
932.20190	6.7
933.85864	6.8
936.88812	3.3
937.50391	2.5
938.61139	5.3
939.73724	10.9
943.03522	7.0
943.71283	6.3
944.34058	3.8
945.75201	2.3
946.54901	8.9
948.06635	15.4
950.51935	9.6
951.44049	6.8
955.77460	7.9
957.35858	52.4
959.23871	18.8
962.12006	4.0
964.39130	7.9
965.56073	28.7
966.46539	13.0
967.88507	20.1
970.29468	8.0
972.33466	33.4
974.47491	20.9
975.37323	36.0
978.41431	20.0
984.24506	11.9
985.36475	40.1
989.41339	6.2
990.35840	50.4
991.71490	4.0
993.42017	6.6
994.35938	8.1
1001.26788	7.0
1003.53253	8.7
1004.59808	19.5
1009.67163	6.1
1011.57324	37.4
1022.51715	7.7
1025.49927	13.2
1036.37366	4.8
1041.62659	2.6
1044.08350	19.6
1051.42175	7.1
1053.22937	6.6
1056.89453	30.9
1064.19409	18.1
1066.44482	14.8
1071.49072	82.4
1072.49536	34.2
1073.43347	24.1
1075.55444	18.2
1076.58887	11.9
1081.21643	13.7
1086.30603	13.0
1089.64404	4.6
1091.41760	5.9
1097.44763	34.2
1098.60913	27.4
1103.38696	7.1
1111.26953	11.0
1113.07361	21.7
1114.72998	20.4
1117.38489	4.2
1121.17310	57.6
1127.22412	8.7
1128.39294	9.8
1130.20007	19.1
1136.21326	3.0
1139.19617	7.8
1152.58850	23.7
1157.30054	6.7
1159.33716	9.5
1169.30750	39.5
1170.56763	10.9
1171.68103	6.6
1175.66919	6.8
1179.45313	14.3
1180.57739	7.3
1183.57373	6.1
1186.50879	9.3
1194.16614	3.5
1201.10706	18.0
1202.71692	8.9
1204.70032	11.1
1210.29651	3.5
1214.67542	8.6
1234.60535	18.2
1249.82227	20.9
1251.11060	10.0
1252.06226	7.2
1267.52002	40.9
1268.55627	46.7
1270.72461	1.8
1281.56860	2.4
1288.04944	24.2
1304.61267	1.4
1307.75427	7.9
1309.58752	26.7
1310.29944	8.7
1314.66992	10.7
1323.70081	6.7
1325.18762	3.3
1327.41321	4.6
1353.40173	9.4
1368.35803	4.6
1395.32996	2.3
1404.64563	2.9
1436.28503	2.8
1441.77332	6.3
1449.79980	14.5
1466.62915	11.7
1565.45679	4.0
1713.89612	10.6
