# Supplementary material for: Phosphoproteomic Analysis of Platelets Activated by Pro-Thrombotic Oxidized Phospholipids and Thrombin
Source: PLoS One. 2014 Jan 6;9(1):e84488. doi: 10.1371/journal.pone.0084488 (PMC3882224; doi:10.1371/journal.pone.0084488)
Supplement: Annotated Spectra S3 — (ZIP) [file pone.0084488.s006.zip › KVIYSQPSARSEGEFK_-5_2_34556.txt]

m/z	i	matches
197.23079	3.9
200.08282	4.4
203.33459	3.5
208.34891	2.6
209.08487	15.1
212.02095	16.1
222.30777	5.9
225.85315	5.0
228.15617	9.2
228.78963	4.1
234.16168	13.2
235.17474	7.6
238.97462	18.6
247.11017	7.6
249.20734	19.2
251.08911	16.0
258.36298	6.3
266.20557	6.9
268.15494	5.0
269.22852	27.0
270.20880	22.9
271.44229	13.9
272.42529	2.8
273.03711	13.0
276.42520	11.4
277.41208	5.7
278.88531	3.7
282.17255	3.1
286.32159	28.2
288.45190	4.5
289.96234	6.3
293.27121	6.1
294.26541	182.6
295.18997	46.7
297.21814	8.4
298.24133	27.1
304.51031	15.9
306.86884	3.3
309.24487	21.8
311.12610	7.3
312.82205	7.3
313.47253	43.5
323.41315	22.7
325.27054	6.8
327.39349	7.4
328.24731	8.9
331.25641	18.8
333.16284	4.3
337.40753	6.5
341.31128	41.8
342.20465	14.2
343.38239	10.7
345.44153	9.6
349.49200	26.2
351.05109	2.2
356.45044	14.3
357.72748	12.0
359.34973	4.6
360.10980	6.3
362.12933	3.0
363.25684	5.2
368.20593	2.6
373.21008	3.4
374.49548	6.3
375.14856	6.5
377.18585	27.3
379.09857	30.9
381.53485	18.6
384.30536	4.4
386.30786	13.1
389.83514	5.0
393.03485	8.2
395.31128	5.7
396.36737	10.0
397.43793	8.5
400.15363	3.5
404.57471	8.6
408.28345	16.4
409.37500	6.5
413.41089	10.8
415.03619	5.0
416.21326	21.1
417.88232	18.2
420.06122	51.6
421.10168	11.8
423.20068	14.9
424.30597	5.2
426.47784	9.9
427.30829	7.7
427.91144	9.5
433.93054	17.3
438.12128	3.5
440.38904	4.3
441.68555	4.2
443.26440	26.6
444.48895	12.8
447.35162	6.7
449.11908	6.7
450.35565	6.1
453.57965	45.0
454.37402	13.0
456.67102	3.7
457.46497	3.1
459.41455	9.2
462.56000	5.5
463.24792	16.1
464.32983	10.2
466.55121	9.9
468.16577	13.7
469.40417	18.6
470.17371	2.0
475.39661	2.8
476.13049	2.8
478.80316	47.1
480.30426	59.9
481.17902	7.6
482.17224	26.2
484.39551	10.5
486.33612	2.9
487.36456	27.1
492.59698	13.1
493.79718	30.5
496.72491	40.2
497.78687	63.1
499.39050	44.2
500.52838	47.5
502.30475	130.0
503.11139	33.6
503.82568	12.5
504.54333	28.7
505.21411	40.0
506.40686	17.1
508.17590	27.4
509.38843	7.7
510.55341	4.1
511.86292	8.3
513.33820	8.0
514.26416	9.8
515.19916	37.3
516.45221	50.2
518.44586	25.8
519.55005	6.7
521.34613	14.9
522.59137	14.7
525.21509	7.1
526.88617	51.3
528.07605	32.6
529.29907	41.2
529.96600	2.7
531.14960	13.4
532.51959	18.6
533.43329	31.4
534.75262	6.5
535.72247	36.9
537.81702	24.8
538.71893	16.7
541.17310	30.9
542.30524	19.5
543.43396	4.2
544.37994	14.2
545.36841	3.9
546.55060	19.5
547.18701	2.6
548.29352	10.6
549.39691	128.7
550.34058	48.5
551.40118	24.1
554.10236	43.7
555.25958	55.4
555.87622	42.8
557.62946	22.8
559.57159	5.7
561.05988	29.9
562.10950	35.6
563.70056	17.9
564.48425	41.0
565.58405	52.6
566.27557	45.0
567.52930	17.1
568.61420	12.7
570.19482	58.5
571.06079	25.7
572.34369	29.6
573.62561	44.1
574.27167	10.5
575.04706	21.2
576.23541	37.4
578.42548	7.5
580.29364	33.0
581.16229	9.2
581.81622	51.7
583.60425	56.6
585.35858	133.3
586.45294	205.7
587.37408	14.9
588.99335	71.9
589.67902	4.6
591.38892	69.4
592.28888	115.2
593.76031	42.1
595.52753	90.2
596.35150	41.3
597.58136	754.6	b (10) (2+)-NH3, b (10) (2+)-H2O, [M+3H] (3+)-2P
598.43060	211.9
599.66315	107.5
600.65912	7.3
601.60223	76.2
602.50336	22.1
604.44751	47.7
605.67096	99.7
606.62042	72.7
608.25092	154.0
609.24152	38.2
610.45599	49.0
612.62720	64.0
613.51880	114.1
614.49396	351.5
615.20776	8.4
615.91168	9.0
617.09253	46.6
618.02277	152.8
619.28168	76.1
620.75122	62.3
622.55334	63.9
623.36707	42.8
624.46814	905.2	y (10) (2+)-H2O, [M+3H] (3+)-H2O-P, [M+3H] (3+)-NH3-P
625.32056	200.0
626.66534	36.6
627.95892	84.8
628.98511	239.6
630.30377	11881.2	[M+3H] (3+)-P
631.29694	462.1
632.24005	272.6
633.29541	295.2
634.35315	637.7	y (10) (2+), y (12) (2+)-H2O-2P
635.31805	214.5
636.56195	138.8
638.16302	261.1
639.38293	97.1
640.33698	127.5
641.01288	211.1
641.92853	102.9
643.15704	266.6
644.34076	273.3
645.35785	272.0
646.75720	235.6
647.67310	58.1
648.40131	78.9
649.42688	143.6
650.37329	272.7
651.56390	120.1
652.58038	318.2
653.48724	297.4
654.37061	193.2
655.51947	60.1
662.99957	8.5
668.15283	4.6
670.27728	8.9
671.38147	23.0
672.49445	3.5
676.34619	142.8
677.27075	36.4
678.27356	16.7
680.34448	49.0
684.18140	22.3
685.70612	24.6
687.32355	7.4
689.71143	48.4
690.47656	10.9
691.54645	9.5
692.71295	41.2
693.46063	38.8
694.39197	6.7
696.36920	37.5
698.61646	53.6
700.42084	34.4
701.36774	18.6
702.33606	20.9
705.07153	136.1
705.76959	11.3
708.80219	61.3
710.58344	15.5
715.41339	6.6
716.43463	61.9
719.36462	233.7
720.37604	78.0
721.44348	3.1
722.36261	30.5
724.65839	110.8
725.43152	10.0
726.82349	33.6
728.65973	20.6
729.80194	7.2
731.53162	14.7
733.53961	13.0
734.98615	8.0
735.62134	2.2
736.43585	7.6
739.93585	13.9
741.65179	42.8
742.43085	48.4
746.67407	26.8
748.73279	19.8
749.91156	58.7
750.52008	26.1
753.79474	58.3
754.73932	35.6
755.47321	33.8
757.61346	20.4
758.26141	12.9
759.02875	12.6
761.48132	13.8
762.43127	45.9
765.76190	35.4
767.53522	14.8
769.33417	52.4
770.15582	63.2
771.08771	15.4
772.38971	14.1
773.25751	30.9
774.67242	163.3
775.46619	80.4
776.21637	18.1
778.26086	29.5
779.20654	4.3
780.13269	9.9
781.54688	74.7
782.65955	120.6
783.43829	7.9
785.86365	24.7
787.05695	29.5
788.54144	34.3
789.62286	168.8
790.83185	23.5
791.55042	14.4
792.19208	3.7
793.25024	4.1
796.78461	36.7
798.08252	586.0
799.10443	134.9
800.09418	14.2
801.09271	33.6
802.38641	19.1
804.39526	10.4
805.15625	32.5
805.95612	31.4
807.28778	10.4
809.38361	4.1
812.34430	12.7
814.01556	9.6
815.12939	36.3
817.85931	47.2
818.47839	10.1
821.60303	45.7
822.52423	32.9
823.50616	152.4
824.45929	54.9
825.06067	16.4
826.59369	47.2
827.31372	28.9
829.81940	14.9
830.86090	207.0
831.62921	664.4	y (15) (2+)-2P, y (14) (2+)-P
832.76440	104.4
834.30908	54.1
835.75800	76.9
836.59583	5.2
837.20111	11.0
838.32208	172.0
839.33484	11.9
840.52649	26.9
841.14038	2.4
842.08057	33.9
845.10907	62.7
846.88495	272.8
847.75128	76.7
848.46295	10.3
849.76715	65.8
850.56122	74.9
851.24298	9.5
852.62769	4.7
853.23834	5.4
853.86176	8.3
855.52924	21.6
856.24615	18.4
856.89258	27.1
858.19489	22.8
859.08130	6.3
861.14093	19.8
862.41620	4.2
865.40985	32.6
868.35638	18.5
869.56561	57.0
871.20020	71.4
872.20844	65.6
875.44110	18.0
876.21466	3.7
878.92969	18.3
880.52716	1190.5	y (15) (2+)-P, y (14) (2+)
881.47485	214.5
882.77979	41.8
883.69977	49.9
885.34985	22.3
886.39502	68.6
887.46893	69.1
888.44611	42.3
889.56793	28.9
891.55347	4.1
892.95099	12.2
893.92059	43.7
896.54181	18.4
898.47528	6.5
904.06256	40.7
904.69336	5.5
905.40302	20.5
906.37189	44.9
907.23383	27.1
910.95392	96.0
911.95123	7.6
913.10522	26.2
914.15698	8.9
917.53021	5.6
920.33105	66.0
921.36725	132.9
927.50018	4.8
928.59845	63.6
929.52899	649.2	y (15) (2+)
930.51947	129.3
933.14435	11.4
934.23260	33.0
943.39276	11.3
944.34814	38.5
946.38623	4.2
947.11865	18.0
955.39063	4.5
958.10333	14.7
959.30878	11.7
961.68213	9.1
966.54340	24.2
968.14667	15.4
974.38934	48.1
975.53168	14.3
976.56763	7.6
977.57788	4.6
982.69171	54.6
984.08154	17.2
985.53876	32.9
986.46436	26.2
988.47382	14.5
989.51758	20.0
993.21674	28.1
994.29517	16.6
999.84198	5.0
1000.78741	26.0
1001.52179	10.2
1002.21802	2.6
1003.56964	10.3
1004.38770	6.6
1011.77240	6.3
1012.47589	8.7
1017.30194	7.6
1020.51910	24.4
1023.48846	9.4
1027.48389	7.8
1031.80457	8.1
1042.74438	8.3
1045.20898	6.0
1048.34436	5.5
1052.46240	6.7
1053.61462	11.7
1054.37769	4.8
1063.36572	8.7
1065.75781	5.3
1069.05920	20.5
1071.32336	46.3
1072.47839	41.7
1075.98315	28.5
1077.32129	4.2
1081.30347	13.1
1082.05835	15.4
1085.48572	8.1
1090.40454	6.1
1092.02344	5.7
1097.52563	50.4
1098.41638	20.9
1099.59631	28.6
1101.33057	5.1
1103.37952	10.6
1108.56714	6.7
1112.75940	4.6
1121.82837	10.1
1126.52100	20.2
1140.30591	16.2
1148.84302	14.6
1151.46899	2.4
1157.62463	6.3
1159.57178	15.5
1164.41553	5.1
1169.33240	26.3
1170.26904	30.1
1171.91895	17.0
1182.34521	10.7
1199.73303	3.3
1251.52478	8.2
1255.70764	14.1
1258.24036	5.7
1259.70422	2.2
1267.17932	103.2
1268.18481	49.0
1280.13513	13.6
1280.84253	8.8
1286.87830	4.5
1291.41418	6.7
1292.05115	10.1
1304.41516	7.5
1327.63000	19.1
1340.38074	8.6
1367.70740	6.3
1368.55505	4.1
1448.62744	10.6
1465.13611	12.7
1467.20630	2.4
1467.83899	6.3
1472.58691	9.4
1510.18652	3.0
1514.50134	9.9
1516.88574	4.8
1545.75574	5.0
1548.65503	9.3
1563.99731	14.5
1592.82117	8.4
