# Supplementary material for: Phosphoproteomic Analysis of Platelets Activated by Pro-Thrombotic Oxidized Phospholipids and Thrombin
Source: PLoS One. 2014 Jan 6;9(1):e84488. doi: 10.1371/journal.pone.0084488 (PMC3882224; doi:10.1371/journal.pone.0084488)
Supplement: Annotated Spectra S3 — (ZIP) [file pone.0084488.s006.zip › KVMDSDEDDDY_-12_2_47238.txt]

       m/z	          i	matches
 228.18033	       8.6	b (4) (2+)-H2O, b (2) (1+)
 231.17578	       4.3
 254.12259	       9.2
 278.96152	       4.6	y (2) (1+)-H2O
 296.99649	       4.9	y (2) (1+)
 311.99347	       6.0	b (5) (2+)-H2O, b (5) (2+)-NH3
 319.21521	      16.0	y (5) (2+)-H2O
 357.27954	       3.3
 430.17725	       9.7
 433.30804	      19.4
 435.38666	      10.2	b (7) (2+)-NH3
 438.04706	       3.0
 460.41327	       8.0	y (7) (2+)-H2O
 466.48169	       4.3
 526.97760	       6.6	y (8) (2+), y (4) (1+), b (5) (1+)-NH3-P
 542.44049	      12.2
 545.20441	       8.5
 561.62756	       4.9
 573.37054	       5.9
 589.23639	      17.7
 607.31122	       8.8	b (10) (2+)-H2O, b (10) (2+)-NH3
 615.45953	       4.7
 616.24103	      25.3	b (10) (2+)
 617.79938	       5.1
 634.78192	       8.3
 639.35498	       7.2	[M+2H] (2+)-NH3-H2O-P
 640.91827	      31.8	b (6) (1+)-H2O-P, b (6) (1+)-NH3-P, b (5) (1+)
 654.45197	      27.6
 657.62665	      61.6	b (6) (1+)-P, [M+2H] (2+)-P
 658.30811	      23.1
 660.41119	      19.5
 663.36865	       3.0
 671.23260	      12.2
 684.17535	      16.8
 685.81134	       5.3
 688.31519	      80.0	[M+2H] (2+)-NH3-H2O
 689.35223	      44.4
 697.53796	      33.2	[M+2H] (2+)-H2O, [M+2H] (2+)-NH3
 698.54584	      22.7
 771.12659	       6.1	y (6) (1+)
 782.76227	       1.7
 786.69330	      21.1	b (7) (1+)-P
 828.49188	       9.8
 832.27197	      12.4
 840.64575	      12.2	y (7) (1+)-P
 885.60150	      13.1	b (8) (1+)-NH3-P, b (7) (1+)
 938.25098	      43.4	y (7) (1+), y (8) (1+)-NH3-P
 955.99286	       5.0	y (8) (1+)-P
 956.84723	      10.3
 964.55743	       6.5
 987.12762	       8.4
1000.47272	       6.7	b (8) (1+), b (9) (1+)-NH3-P
1004.00952	      10.5
1019.66510	      11.5
1024.20190	      12.4
1040.46094	       4.5
1053.02161	      21.0	y (8) (1+)
1054.22729	       6.9
1083.80042	       7.6
1101.23889	      11.7
1115.22742	      27.5	b (9) (1+), b (10) (1+)-NH3-P
1116.40906	      22.1
1166.49609	       7.6	y (9) (1+)-H2O
1194.78564	       4.1
1213.23047	      28.2	b (10) (1+)-NH3
1230.29907	      72.1	b (10) (1+)
1231.18616	      24.9
1231.98328	      17.1
