# Supplementary material for: Phosphoproteomic Analysis of Platelets Activated by Pro-Thrombotic Oxidized Phospholipids and Thrombin
Source: PLoS One. 2014 Jan 6;9(1):e84488. doi: 10.1371/journal.pone.0084488 (PMC3882224; doi:10.1371/journal.pone.0084488)
Supplement: Annotated Spectra S3 — (ZIP) [file pone.0084488.s006.zip › KVQVAALQASPPLDQDDR_-14_2_104680.txt]

m/z	i	matches
290.19690	316.8
292.30951	9.2
299.11322	13.2
303.61423	67.6
307.01389	12.5
311.12900	46.2
311.99670	11.8
320.37402	9.8
321.28070	27.1
324.94150	8.5
327.22131	51.5
338.06686	16.8
339.09406	74.4
341.56448	18.9
345.07117	21.7
347.27576	23.3
352.19775	98.8
353.19601	65.3
355.18848	91.1
356.29941	64.6
357.12976	27.7
359.22247	30.4
364.77438	19.3
370.03503	116.0
372.14868	18.7
373.19446	89.1
374.01535	17.9
383.32443	51.5
384.13776	21.9
391.38416	45.5
392.39496	19.9
395.11545	17.9
396.17529	50.1
398.43344	34.9
400.42996	58.6
402.67545	11.8
405.25076	228.4
406.46692	15.8
408.23663	18.1
409.36798	22.9
410.35406	94.1
413.25046	35.4
414.17679	43.7
415.40463	20.0
416.22021	29.3
418.31015	139.7
419.43451	85.8
421.33789	25.4
424.42712	20.7
425.36157	44.0
426.03647	59.4
427.39722	72.6
430.95105	15.2
434.40839	18.6
436.69055	15.9
437.43530	101.8
438.07822	123.7
440.17361	11.2
441.34955	28.4
443.27982	17.9
444.30484	10.5
446.53488	23.3
448.16663	11.2
450.15286	74.5
451.17932	87.9
452.27466	63.3
453.10443	47.8
455.30322	299.2
456.39856	14.8
466.07739	162.6
466.97601	91.9
468.45694	30.7
469.40540	86.4
470.31396	15.4
471.22205	30.2
473.31146	30.5
479.10205	67.8
481.43436	142.9
483.42590	61.3
491.21017	26.6
492.76736	29.7
494.70190	33.5
497.33752	109.8
498.07178	18.8
498.69913	30.1
503.02368	9.8
505.42859	11.9
507.03754	11.2
508.74377	147.6
511.47229	29.0
512.66589	103.8
513.56244	19.5
515.42261	252.3
516.33478	156.3
517.47400	55.4
518.40070	64.6
519.71741	15.2
523.40802	125.7
524.45068	43.6
526.23889	233.2
527.31079	34.6
530.39081	21.9
533.33228	1885.0	y (4) (1+)
534.42261	337.4
535.23596	35.6
536.07910	22.7
537.27063	114.3
538.19812	152.0
538.99219	82.7
539.73511	27.3
541.26465	80.4
542.24255	57.8
543.55042	29.3
544.50568	32.2
545.42554	11.9
547.31519	59.9
548.51770	9.8
550.39575	6.4
551.64319	32.2
552.48840	139.6
553.41553	13.9
554.46289	44.1
557.39209	34.5
559.38123	13.7
562.00281	15.2
563.55469	31.7
564.45361	61.1
565.45343	77.5
566.44165	11.9
567.30811	32.3
568.53577	48.9
569.31592	34.9
570.38477	44.0
571.38452	24.9
572.42725	24.1
573.80652	8.1
575.78906	55.0
577.47485	39.2
578.28625	107.5
580.42310	21.2
582.43195	188.8
583.23083	117.6
584.01367	13.9
584.71313	15.8
587.70428	53.1
593.22693	124.9
594.63342	51.9
595.35132	83.3
597.22693	192.9
598.00464	84.2
598.88477	23.2
600.32495	76.3
602.34900	9.2
604.20032	22.0
606.34888	9.2
608.72864	135.0
609.57758	69.8
611.16278	96.3
613.25635	38.4
615.15125	88.7
617.45319	54.2
619.34094	31.6
620.00586	30.9
620.76050	58.2
621.43500	65.8
623.89636	74.6
625.80432	29.6
627.63818	135.0
628.47351	62.6
629.54004	38.0
630.21240	33.4
631.93695	36.4
637.38727	17.4
638.36963	17.2
639.27478	73.8
640.06354	21.6
642.72266	56.5
643.41864	142.4
644.46057	94.7
645.37744	31.0
648.27393	523.4
649.16748	156.8
650.22028	31.0
651.21936	124.7
652.46252	119.7
653.68750	50.3
655.49438	41.4
656.17932	36.4
657.53796	49.8
658.37958	110.0
661.55298	303.3
662.47113	18.8
663.29529	45.7
664.27698	82.7
665.30286	43.8
666.44226	127.0
667.42493	215.1
668.35596	92.7
669.61322	56.8
670.34009	13.9
671.24420	14.2
674.39368	73.9
675.39819	58.3
676.58997	28.3
677.52625	29.5
679.36694	124.2
681.05090	17.3
682.37744	34.1
683.74500	69.8
685.02051	22.9
685.62329	22.6
686.62567	50.3
689.31134	51.5
691.38776	40.5
692.43262	100.3
693.56482	226.0
694.53693	73.5
695.76953	13.9
697.22009	51.5
699.07434	69.3
700.96393	74.6
703.10876	96.9
705.40564	64.5
706.45447	75.2
708.32458	97.7
709.48566	155.9
710.45020	1212.4	b (7) (1+)
711.35229	263.7
713.41663	12.5
714.50726	31.6
715.38416	312.8
716.30011	13.6
717.01477	22.1
718.38623	154.6
720.57129	23.3
721.80927	52.3
722.60669	69.6
723.32666	84.1
726.36353	17.2
727.17950	95.1
730.52063	57.3
732.71851	52.9
733.41211	27.8
734.52972	258.2
735.25714	71.2
737.57367	63.1
738.34625	66.8
739.65479	106.7
740.78284	48.0
741.49622	55.1
742.24780	53.4
743.46509	28.0
744.44550	129.3
747.38794	44.5
748.21826	17.8
748.99872	43.7
750.33044	42.2
751.31238	112.8
751.91370	36.6
752.54004	63.1
753.49243	56.0
754.82581	56.5
755.44537	33.5
757.26086	56.1
758.48810	227.5
760.05280	47.7
761.28729	195.2
762.07739	20.9
763.83997	80.3
765.26318	100.8
766.06561	45.0
766.86877	58.1
768.11487	154.3
769.46539	7.8
770.52136	12.6
772.08252	47.2
773.23315	139.6
775.95367	28.1
776.68585	31.0
777.28845	28.6
779.36633	185.5
781.06824	359.7
781.70752	301.9
782.38489	30.3
783.38513	116.2
784.46228	216.9
785.23035	48.5
787.97852	122.9
788.84680	102.2
790.07288	578.1
791.36499	217.1
793.27258	156.4
794.11023	55.5
794.78601	49.5
796.23181	36.0
797.88293	123.0
799.17566	53.7
801.15637	331.2
802.12244	195.8
804.16028	246.9
804.92712	85.7
806.31653	80.1
806.97766	460.7
807.59778	66.9
808.58813	199.4
809.47620	79.6
810.20251	46.1
811.17859	146.1
812.05042	117.6
813.29565	166.8
815.05774	16.6
816.12817	169.0
817.06396	197.8
819.72412	293.1
820.72778	163.4
821.51575	172.1
822.25769	198.5
823.76721	154.7
824.69421	165.2
825.92761	10.5
827.07397	15.9
829.49194	142.4
831.31580	63.2
832.28992	176.1
833.48242	123.6
834.15234	58.7
837.11304	193.5
837.87573	114.7
838.49792	1126.7	b (8) (1+), y (15) (2+)
839.66821	385.9
840.51794	172.1
841.18018	3.2
842.41565	110.2
843.32214	32.4
844.58325	85.6
845.20422	128.8
846.08020	152.1
847.22815	57.1
848.56201	308.2
849.85254	457.1
850.52258	955.6
851.54907	435.0
852.37903	186.6
853.62659	180.2
855.07642	26.9
856.18542	85.6
857.49487	113.9
858.51990	287.8
859.40698	166.9
860.46045	32.0
861.07056	12.3
862.59753	157.9
863.51965	179.8
865.25854	208.0
866.31567	56.6
866.92432	20.7
868.18762	732.7
868.84009	296.3
870.05530	259.4
870.79126	23.8
871.74561	121.5
872.62524	25.3
873.43384	37.1
874.62134	50.6
875.92529	53.8
876.52686	9.0
877.68335	6.4
880.28735	69.9
881.35327	141.3
882.22583	74.7
883.35376	134.9
884.85132	240.2
885.85449	149.7
886.58008	167.4
888.00244	258.3
888.77661	22.0
889.87939	63.3
890.82861	34.8
891.53235	369.0
892.68066	305.3
893.41113	123.9
894.26196	152.6
895.19702	199.3
896.38257	103.4
897.87341	46.5
898.86108	36.9
899.48438	162.7
900.19482	111.4
901.19775	211.4
902.14124	27.0
902.87317	227.3
903.48584	154.6
904.42419	10.6
905.33862	115.7
907.30469	254.3
908.59912	355.6
909.51855	947.2	b (9) (1+)
910.34985	237.9
911.69910	126.2
912.70935	94.9
914.09363	74.6
915.00024	12.6
915.70300	11.2
917.24377	142.5
917.94312	45.3
919.50378	145.5
920.40662	46.1
921.52502	358.3
923.18262	452.1
924.17847	106.4
925.35352	33.1
926.27209	71.9
926.90991	69.1
927.81787	98.3
928.67200	12.6
929.79175	124.4
930.77417	64.7
931.61255	41.4
932.95313	353.2
933.80383	95.9
934.60779	295.3
935.87244	198.2
937.61877	700.1
938.59912	459.5
939.94897	201.6
941.46680	220.4
942.30164	173.0
943.28931	396.6
944.40063	149.4
945.21545	17.8
946.65308	132.0
947.42944	109.9
948.15015	123.0
949.16772	178.9
950.10986	1031.0	[M+2H] (2+)-NH3-H2O-P
951.21948	97.8
951.97693	250.4
953.20105	304.7
953.97363	67.2
955.40967	11181.2	y (8) (1+)
956.50317	4702.8
957.15552	954.4
957.83459	2590.5	[M+2H] (2+)-NH3-P, [M+2H] (2+)-H2O-P
958.71228	2449.1
959.67224	416.1
960.53455	370.4
961.49146	852.2	b (10) (1+)-NH3-P
962.58130	760.7
963.70020	340.3
965.41980	2255.8
966.81799	15727.5
967.62524	16506.2	[M+2H] (2+)-P
968.78638	587.1
969.58130	425.0
970.55212	627.9
971.72058	401.0
972.35254	31.2
973.12549	70.9
973.90894	46.6
974.64771	152.0
975.47302	68.4
976.37903	415.1
978.01978	2788.6
978.63916	3760.4	b (10) (1+)-P
979.57520	2422.2
980.49817	372.3
981.12415	262.7
982.57837	532.2
983.45862	3087.2
984.32739	584.5
985.22412	378.3
986.57581	231.8
987.61694	312.9
988.41223	121.8
989.11377	129.5
990.49780	54.9
991.22900	30.6
992.38184	272.1
993.46790	358.6
994.44287	448.4
995.47217	461.7
996.66077	843.5
997.36743	752.6
998.15881	686.5
998.98267	564.5
1000.17456	308.1
1001.28601	231.8
1002.32288	107.5
1003.51636	66.8
1005.59326	408.6
1006.62793	71.4
1018.40698	6.4
1023.78589	67.4
1024.67529	203.8
1026.19409	93.0
1027.39661	32.7
1030.27588	40.3
1031.46777	13.2
1039.15918	30.8
1039.96228	25.2
1041.05981	133.3
1042.41211	47.5
1043.47375	33.3
1044.38904	92.8
1045.58569	71.5
1047.53760	62.0
1048.32202	23.2
1050.59717	18.9
1051.58008	10.5
1056.56860	9.8
1057.56104	82.5
1058.88171	262.2
1059.83423	66.5
1060.85742	98.3
1062.54492	24.8
1063.85083	111.9
1065.51660	958.9
1066.58545	282.1
1067.28784	96.0
1067.90283	29.4
1070.24927	26.9
1073.22803	102.2
1074.46545	45.8
1076.20142	540.9
1077.28174	206.2
1078.56555	79.7
1080.16943	127.9
1083.46899	2199.7
1084.59375	909.6
1085.63806	159.4
1087.33984	70.7
1088.84448	136.5
1089.45410	9.8
1092.14966	32.2
1093.37158	13.9
1094.91650	172.4
1095.54126	909.4	y (10) (1+)-P
1096.44788	295.0
1097.30298	109.5
1098.36633	220.8
1099.65698	100.5
1101.15527	51.8
1104.26331	117.9
1105.46655	383.2
1107.07166	95.6
1108.68262	88.1
1111.54395	57.4
1112.30798	89.0
1113.67981	53.4
1114.53564	43.5
1118.36304	28.7
1119.85254	36.5
1122.36560	904.0	y (9) (1+)
1123.23682	199.8
1124.81592	98.1
1125.52344	11.2
1127.63452	88.1
1130.06641	157.8
1131.81921	15.9
1132.65381	19.3
1133.25549	26.5
1134.37439	17.6
1135.05396	14.1
1135.91736	78.3
1136.55615	8.7
1137.16370	10.4
1139.42334	25.0
1141.21399	79.8
1141.84497	9.5
1143.35046	39.2
1145.58472	37.9
1146.45215	44.7
1147.48706	113.5
1149.60693	16.7
1152.67334	149.3
1153.35547	92.2
1154.74255	19.3
1156.23157	137.5
1157.56982	57.2
1158.21899	54.6
1162.45972	29.8
1163.53052	26.0
1165.82520	103.0
1166.51855	59.6
1167.26111	78.0
1168.40381	25.0
1170.30750	9.1
1172.25635	73.8
1173.67041	44.4
1174.98279	44.1
1176.06836	125.6
1176.88513	19.7
1177.55823	37.7
1182.50549	27.8
1183.22852	18.8
1184.57800	63.1
1185.96545	106.6
1186.65112	124.0
1187.28223	56.2
1188.43604	215.8
1189.50513	116.6
1190.46228	46.4
1191.57751	94.7
1193.37769	915.7	y (10) (1+)
1194.33765	517.5
1195.57996	47.7
1196.42102	89.3
1198.25586	21.6
1199.78101	30.3
1203.79382	77.3
1205.06152	63.4
1205.74683	108.5
1206.46167	488.9
1207.50781	100.6
1209.99683	64.0
1212.02087	102.5
1213.18677	6.4
1219.46924	6.4
1220.25024	95.2
1222.37695	99.8
1223.38440	431.4
1224.48242	461.0
1225.57556	31.3
1226.48389	39.7
1227.84302	37.7
1228.51514	38.1
1232.27075	72.4
1233.40662	192.9
1234.63623	88.7
1237.65784	9.8
1238.96143	48.7
1239.57471	67.4
1241.61060	149.1
1242.67407	15.9
1244.89063	30.0
1247.41565	68.7
1248.64673	12.5
1250.46436	324.6
1251.45654	166.7
1252.38989	24.8
1253.65588	70.3
1255.14111	236.9
1256.17676	28.2
1256.94556	49.6
1258.44336	217.2
1259.04480	14.0
1260.18188	71.5
1261.51245	52.1
1263.41174	6.4
1265.80591	72.3
1269.87830	120.6
1272.28564	218.8
1273.56323	108.0
1274.69897	90.6
1276.54199	41.6
1277.32446	79.2
1278.12451	50.3
1280.34387	6.4
1281.05981	41.0
1282.80908	23.3
1284.72583	35.2
1285.67114	118.6
1286.84546	305.4
1287.81567	24.3
1288.48816	80.8
1289.81873	31.5
1290.71008	30.7
1292.28564	61.1
1294.14294	106.9
1295.62378	29.9
1300.07068	67.2
1301.45178	156.9
1302.33691	73.5
1303.45801	352.3
1304.43079	921.8	y (11) (1+)-NH3
1305.42969	408.8
1306.30579	41.5
1307.41833	37.9
1308.37244	159.3
1309.21912	21.6
1309.92676	71.3
1310.82629	48.8
1311.80066	6.4
1312.59338	40.0
1313.41980	201.1
1314.23279	24.4
1315.25720	58.2
1315.95398	50.5
1316.83289	40.5
1317.59961	161.5
1318.70166	86.0
1319.68250	127.8
1321.64441	358.4
1322.65381	217.4
1324.14539	126.2
1325.20837	69.0
1326.63074	14.4
1330.44275	44.9
1333.24316	52.2
1334.44397	74.3
1336.45093	427.0
1337.50793	225.1
1338.27234	14.4
1339.10864	10.5
1341.06506	37.7
1341.99316	15.3
1342.70447	33.4
1343.82043	118.6
1344.73840	55.7
1347.89978	24.0
1348.75256	79.9
1352.11719	148.4
1352.76941	22.9
1355.70618	51.0
1356.57227	86.4
1358.59399	16.7
1364.17371	97.9
1365.12390	10.5
1365.95032	59.3
1366.99377	45.9
1368.07190	53.4
1369.35413	20.6
1370.57800	308.2
1371.48767	196.0
1372.86475	11.8
1378.39160	10.5
1379.86096	92.9
1383.53284	312.4
1384.48486	181.4
1385.49841	129.5
1386.83362	110.2
1387.95068	58.5
1389.06165	174.2
1390.09998	15.9
1391.51501	16.6
1392.94055	25.2
1393.94983	29.8
1396.71985	43.7
1398.20715	38.5
1400.46277	310.0
1401.66785	279.1
1402.71692	110.4
1403.66418	30.7
1404.64392	162.5
1405.51172	47.5
1406.25085	20.3
1407.52734	109.7
1408.61536	82.9
1409.89001	43.1
1411.46289	21.2
1413.51965	58.0
1414.58411	239.4
1415.69739	17.9
1416.56042	125.6
1417.54309	21.9
1418.55664	118.7
1419.53040	84.9
1420.54773	25.2
1423.29846	67.2
1424.59534	28.3
1427.26660	5.8
1429.89172	69.7
1431.76282	102.8
1432.58789	191.4
1433.77332	122.8
1434.58069	548.6
1435.54797	675.7
1436.40344	71.1
1437.45447	54.6
1440.04114	36.2
1441.45764	11.1
1442.37842	9.8
1443.68311	90.9
1444.79187	119.1
1446.04749	310.1
1446.71765	24.5
1447.60876	98.5
1449.25476	22.3
1449.89905	52.9
1450.66602	6.4
1451.52649	20.0
1455.50623	50.6
1456.21436	20.5
1457.44958	44.8
1461.71326	52.2
1464.16736	33.3
1465.84631	60.2
1466.51343	23.5
1467.52649	72.3
1470.04248	100.6
1471.72351	26.0
1473.41809	11.2
1475.24841	14.0
1478.47192	179.3
1479.65210	65.8
1480.92249	26.1
1481.71472	47.5
1482.41980	86.2
1483.16150	85.1
1484.85852	29.8
1486.68665	57.8
1488.75378	135.0
1492.73962	41.0
1493.61340	30.7
1498.59119	1187.1	b (14) (1+)
1499.54919	1038.1
1500.59436	233.9
1505.49536	480.0
1506.39050	526.2
1507.34497	75.0
1511.00500	71.7
1512.22498	98.5
1514.35828	30.6
1516.04077	10.4
1517.53088	19.9
1518.48535	21.3
1521.55603	35.2
1526.22839	62.6
1526.96777	15.8
1528.63281	32.9
1529.78992	131.2
1532.01282	11.9
1535.79553	59.2
1536.77625	53.8
1540.02307	7.8
1541.59058	28.5
1542.61072	21.2
1544.86633	84.3
1545.63000	42.2
1547.70520	40.8
1548.80310	95.0
1549.43396	26.9
1554.96021	22.5
1559.63281	250.5
1560.63171	13.9
1562.25110	54.8
1563.56885	37.7
1564.61841	42.5
1569.79211	38.8
1573.73987	32.4
1576.22156	279.2
1577.12463	177.5
1577.83911	242.5
1578.76160	53.7
1579.62830	61.3
1581.09229	16.6
1591.04224	59.2
1594.72986	20.0
1595.88440	18.6
1598.86267	55.7
1599.73181	49.0
1600.69556	71.1
1601.51501	78.6
1602.60510	53.0
1607.10120	51.2
1608.45740	143.8
1609.67981	31.6
1612.91479	89.9
1613.87183	156.4
1614.77478	106.6
1619.91150	14.0
1624.71692	69.2
1625.32751	38.7
1626.74719	176.1
1628.19263	149.4
1630.38318	47.0
1633.96521	13.9
1639.03357	98.1
1641.15308	30.0
1643.64709	266.1
1645.02222	178.8
1645.97595	141.3
1646.81763	71.4
1647.69617	24.6
1652.82007	32.5
1655.32361	260.4
1656.36938	133.1
1657.27856	13.2
1660.61304	19.9
1661.68054	14.7
1666.60522	115.6
1667.43237	21.3
1675.30347	113.1
1676.49451	153.8
1677.87231	67.5
1681.56726	69.6
1684.83716	20.9
1687.69104	46.3
1689.04163	44.2
1705.36169	33.4
1706.45520	49.6
1707.12146	69.5
1711.23218	82.5
1713.41248	29.8
1724.44153	101.6
1725.41541	62.3
1728.30774	109.5
1728.93152	99.7
1730.06360	97.7
1730.85913	23.1
1738.01831	12.5
1738.71216	15.1
1740.70740	126.0
1741.73889	654.1
1742.71765	323.4
1743.68762	143.2
1757.65662	44.1
1759.12219	221.2
1759.80872	45.1
1762.00671	14.6
1765.81970	16.0
1766.67542	30.8
1776.73328	14.0
1787.92944	80.2
1794.97644	33.4
1796.65076	7.1
1801.37097	18.5
1805.35425	48.3
1806.92297	30.0
1815.83325	9.1
1832.97473	68.7
1834.13110	54.0
1836.73804	22.7
1838.27075	22.7
1839.37073	45.5
1856.68420	263.8
1857.76917	277.3
1858.64880	87.2
1859.28088	44.1
1873.94556	29.4
1875.86206	40.5
1877.12463	28.0
1887.22229	20.6
1896.32996	23.7
1911.25549	20.3
1923.18005	18.8
1932.86694	49.7
