# Supplementary material for: Phosphoproteomic Analysis of Platelets Activated by Pro-Thrombotic Oxidized Phospholipids and Thrombin
Source: PLoS One. 2014 Jan 6;9(1):e84488. doi: 10.1371/journal.pone.0084488 (PMC3882224; doi:10.1371/journal.pone.0084488)
Supplement: Annotated Spectra S3 — (ZIP) [file pone.0084488.s006.zip › KVQVAALQASPPLDQDDR_-16_2_96102.txt]

m/z	i	matches
290.39352	320.0
291.46317	9.1
296.73889	10.1
299.22916	35.0
300.15054	36.7
303.34933	87.9
311.57584	19.2
312.29718	7.7
313.91843	22.7
317.25400	33.7
323.14664	21.6
324.86508	24.5
327.35730	77.4
329.27753	27.8
337.64499	54.8
338.49365	210.9
339.34534	79.5
341.46655	37.0
342.10474	18.8
346.20917	12.0
351.14679	10.0
353.05627	230.2
354.40506	83.7
355.31570	57.8
356.39148	45.4
357.35995	26.3
358.36017	31.9
361.33005	6.6
362.03595	6.5
364.28549	11.4
366.17020	23.8
368.20374	102.2
369.26453	30.2
370.13428	30.6
371.62262	64.4
373.25238	131.8
374.23300	48.5
376.04437	35.3
378.34741	34.4
379.25192	24.7
383.85794	36.4
384.49573	9.3
385.72876	73.6
386.43289	28.0
387.41135	45.9
389.61462	21.1
391.09149	19.7
392.23798	16.7
396.08917	74.6
398.14075	19.9
399.01404	32.2
400.24435	65.0
402.96317	19.3
405.17975	176.1
406.11432	124.2
407.38580	56.9
408.25848	31.2
410.14685	50.8
412.97998	16.1
413.76559	13.4
418.33487	127.9
419.45450	26.8
420.17969	50.1
421.29379	85.6
423.15375	26.4
424.10376	41.0
426.01306	34.9
427.35901	70.9
427.98395	15.6
428.82550	29.0
432.42776	59.5
433.50305	41.8
435.21448	27.0
436.39063	37.9
437.31149	42.0
438.24487	96.9
439.31683	13.9
440.55255	24.7
442.58209	52.0
443.28131	29.9
444.67120	13.4
446.24268	20.0
448.12341	14.3
451.35452	20.5
452.42731	95.9
453.29114	105.9
454.26825	42.9
455.24185	172.7
456.39709	46.4
457.44550	6.0
461.64941	9.0
464.50867	21.4
465.32745	5.5
466.24680	198.8
467.14935	182.7
468.19955	43.6
469.29321	58.3
470.22464	53.6
471.36597	6.0
472.30756	15.1
473.27371	6.6
475.40384	21.4
478.33319	29.1
479.12549	10.0
481.20868	45.0
483.20502	144.2
484.27692	52.0
487.42853	36.8
488.37756	27.5
489.48337	50.8
491.30273	21.7
493.76553	16.2
495.98926	18.1
497.30316	110.9
498.36365	73.0
499.48822	52.2
500.41949	30.1
503.21619	21.9
506.38522	25.1
507.45032	16.0
508.13916	49.6
509.24301	240.5
510.42200	75.6
511.49088	12.1
512.09570	21.4
513.36023	168.7
514.00098	10.9
515.32788	361.6
516.50897	151.9
517.29846	92.6
520.21753	8.8
520.97870	25.1
522.40320	31.2
524.06628	42.2
525.04260	30.5
526.47632	196.5
527.40100	179.1
528.27942	13.7
529.49072	19.3
531.42261	45.2
532.02698	40.0
533.37134	1893.6	y (4) (1+)
534.38977	603.7
535.33398	40.6
536.18420	12.8
537.05872	13.4
538.21997	265.8
539.19702	66.0
540.40436	68.7
541.41101	11.8
542.34937	52.3
544.38391	34.3
548.90161	40.8
550.35498	16.5
552.28931	37.0
553.43298	74.7
554.17230	41.6
555.47711	20.6
561.82104	110.9
563.22021	76.6
564.73206	64.8
565.50781	16.2
566.10938	21.7
567.29938	20.5
568.00940	22.5
569.36743	39.2
571.30750	78.5
572.03125	15.9
573.40808	15.7
574.62231	60.1
576.52899	38.1
577.40833	7.3
579.22510	140.3
580.34802	86.6
581.58459	74.5
582.40784	283.3
583.27075	87.1
584.30530	42.6
587.96729	51.4
589.17163	23.7
590.72095	54.4
592.18225	53.3
593.48584	35.3
594.09644	37.6
595.39954	76.3
596.41992	51.1
597.44055	781.7
598.36755	249.2
600.21204	48.5
605.02942	82.9
606.45709	37.1
607.47125	34.9
608.58569	11.1
609.64532	53.1
611.49719	95.4
612.80981	158.5
614.83728	39.8
615.54346	16.8
617.56348	16.8
619.61334	12.6
623.13495	12.8
624.28912	103.5
625.60583	13.1
628.47516	26.9
630.33759	125.7
631.09198	9.9
632.16382	72.9
633.85956	59.3
635.36462	110.0
636.43701	78.3
637.15637	22.6
639.22778	87.7
640.46906	21.1
642.10425	59.9
643.33673	210.4
644.70471	76.9
645.36682	47.4
648.38623	650.4
649.45227	224.3
650.23358	95.5
651.21265	276.1
652.49414	108.1
653.73828	38.7
654.65723	29.8
656.15753	16.8
657.17499	60.9
660.11304	44.7
661.39960	437.3
662.46088	95.2
663.24115	111.8
664.32910	47.3
665.26154	403.1
666.32239	36.1
667.27502	28.4
668.11804	40.1
669.25989	167.7
670.19202	36.3
671.36749	8.3
673.06403	19.2
673.68060	44.2
675.44598	81.8
676.25690	100.9
678.80481	80.9
680.94348	58.4
682.37964	222.4
683.57898	120.1
684.29285	41.1
685.36060	50.9
688.46954	54.4
691.20337	97.5
692.17035	108.6
693.60071	234.6
694.25134	137.2
695.19336	8.6
696.41235	51.2
703.95642	20.4
705.11377	87.6
706.21326	51.2
707.27234	12.8
708.48560	87.5
710.40472	1471.7	b (7) (1+)
711.53717	520.1
712.48767	145.3
713.49451	46.1
714.55438	14.2
715.43042	56.0
717.87683	96.9
718.60315	14.2
719.22595	9.3
720.94434	123.6
721.67627	30.7
722.62598	157.3
723.34888	12.2
727.73035	27.6
729.25958	65.5
730.13904	142.1
731.52222	108.4
732.98126	46.9
734.20264	243.1
735.56323	36.9
736.30627	68.4
739.52826	84.3
740.57397	64.6
741.43683	93.3
742.44397	135.3
743.20093	6.8
744.12543	35.6
745.50403	63.2
746.69495	41.1
747.49963	7.7
749.50653	101.1
750.79980	31.7
751.65851	50.7
752.53467	56.2
754.44958	21.7
755.59961	35.0
757.11987	61.8
758.38837	90.2
759.05695	56.0
760.02173	101.1
760.83575	155.8
761.64990	188.1
762.60712	120.0
763.70514	28.0
764.47681	29.9
765.42456	53.8
767.36395	50.0
768.27557	12.5
769.62512	167.9
770.41272	111.7
771.54822	16.2
772.62256	62.2
773.47046	36.7
774.54651	85.1
775.31873	32.5
776.48352	108.8
777.41113	120.0
778.40491	36.4
779.09277	225.9
780.38708	112.9
781.35657	416.1
782.31628	320.4
783.22571	61.0
784.79688	100.1
785.80981	44.8
787.18872	16.0
788.16699	183.1
790.08252	186.7
791.08167	144.5
792.87329	35.6
793.72156	48.1
794.74341	152.2
795.43127	5.7
796.59998	94.5
797.87439	153.8
798.51843	7.3
799.45117	53.4
800.98840	235.5
801.87976	68.3
802.53564	40.5
803.43396	154.5
804.51697	167.8
805.38440	47.5
806.62036	383.4
807.63391	233.2
808.61707	115.7
809.27356	33.6
810.78601	44.2
811.44507	79.2
812.25354	37.2
814.20386	19.9
815.61426	56.6
816.51379	19.7
817.85681	211.9
819.26526	19.4
820.35254	205.7
821.52612	341.1
822.50525	91.6
823.11890	28.9
823.95776	92.4
824.59656	77.6
825.42517	163.3
826.95142	41.2
828.32605	260.5
829.22449	111.4
831.97473	145.9
832.68567	174.1
834.12683	322.7
836.83459	107.7
838.39807	1641.8	b (8) (1+), y (15) (2+)
839.53235	793.9
840.67517	324.2
841.47559	20.3
842.41272	273.4
843.37048	80.6
845.05823	360.8
845.91272	63.4
846.96289	15.5
848.80273	137.2
849.68726	189.5
850.48364	1090.3
851.41272	488.2
852.48047	117.9
853.16711	77.0
853.94019	154.4
854.72803	80.3
855.60266	97.7
858.45752	728.3
859.55737	368.9
860.66187	95.8
861.85388	220.4
864.29736	29.6
865.44861	104.3
868.14673	512.2
869.15393	277.8
870.30652	125.1
871.27185	176.2
872.46191	138.5
873.32703	228.1
874.31824	96.1
875.73914	208.9
876.66443	110.7
877.37903	33.8
877.98303	49.6
878.83386	127.2
879.63391	166.2
880.87207	178.2
882.71655	220.3
883.65552	148.8
884.54053	196.5
885.36353	226.9
886.24390	76.6
887.40356	316.0
888.18225	115.0
888.81580	61.3
890.20532	284.1
891.33643	355.1
892.50317	170.6
893.61963	320.9
894.57312	417.8
896.47314	16.5
897.67896	60.6
898.63098	46.0
899.42114	100.6
900.24585	154.3
902.27734	226.2
902.87988	308.4
903.62976	439.1
904.56018	54.1
905.36206	89.8
906.45398	22.2
907.41272	168.5
908.30151	50.5
909.40930	1600.4	b (9) (1+)
910.52832	407.8
911.34436	190.0
912.62915	94.8
913.53662	30.5
914.57678	21.1
915.89551	132.8
917.33142	135.4
918.54321	172.3
919.62366	53.6
920.55603	198.7
921.22974	114.3
923.01941	32.9
924.70007	87.0
925.67993	98.5
926.48193	6.4
927.55554	167.7
928.67676	122.6
929.49573	127.5
931.29858	53.2
932.29150	106.4
933.37109	77.3
934.61084	254.0
935.92017	257.3
936.82336	95.7
937.53528	978.7
938.54517	676.5
939.66443	183.7
940.58997	322.9
941.24597	77.1
941.91589	96.9
943.28796	122.2
944.00452	234.1
944.78247	134.5
946.41687	176.0
947.72009	234.8
948.71558	179.9
949.51318	219.9
950.21729	400.8
951.49243	78.5
952.45898	119.3
953.31616	224.3
955.42920	12736.2	y (8) (1+)
956.48120	6048.6
957.74194	3605.6
958.68384	3838.3	[M+2H] (2+)-H2O-P, [M+2H] (2+)-NH3-P
959.55225	506.8
960.23804	413.7
961.34033	729.9
962.08594	86.1
962.71704	235.1
963.37659	416.7
965.18408	134.6
966.17847	1871.1
967.01416	13456.0
967.77844	22691.2	[M+2H] (2+)-P
969.51050	344.5
970.40857	419.8
971.61523	470.1
972.64783	165.7
973.68860	164.7
974.50476	124.2
975.78650	166.5
976.53198	473.9
977.48584	502.7
978.48303	6567.3	b (10) (1+)-P
979.46167	2951.3
980.45203	1136.1
981.39246	176.0
982.44238	248.5
983.31042	638.1
984.19788	1012.5
985.56226	325.6
986.80432	199.3
987.96582	65.7
989.15991	211.0
989.83838	88.1
990.61304	19.5
991.51648	213.8
993.25220	585.8
994.17041	191.8
995.02234	435.9
996.52979	427.4
997.55957	1091.8
998.63098	1244.3	[M+2H] (2+)-NH3-H2O
999.46606	538.1
1000.54456	249.1
1001.26636	101.4
1001.93921	330.0
1003.18396	409.3
1004.07104	156.7
1006.41724	419.0
1007.54517	69.3
1022.66833	51.1
1024.47778	434.5
1025.51758	162.2
1026.53479	22.3
1027.33191	11.7
1032.18665	20.6
1032.87817	22.8
1034.51416	17.1
1035.96753	18.5
1039.37488	26.8
1040.49365	39.8
1041.72424	13.4
1042.67371	52.2
1044.34900	19.4
1045.26563	53.8
1046.29602	84.8
1047.26904	65.3
1049.82556	61.3
1050.57495	72.8
1051.57153	61.3
1052.46570	106.9
1055.56763	29.9
1058.36157	72.7
1059.32373	83.1
1063.40491	76.0
1065.45398	778.8
1066.54956	440.3
1067.51880	194.2
1070.84143	35.4
1072.44177	22.9
1073.81006	73.8
1075.25037	215.1
1076.43652	500.1
1077.20789	294.1
1078.38940	41.7
1079.02747	15.4
1080.03223	55.2
1080.89673	19.1
1083.46741	2274.8
1084.50366	1332.4
1085.49390	408.1
1086.10608	137.0
1088.99414	85.4
1091.16101	7.7
1092.82129	110.9
1095.54346	962.4
1096.61255	461.2
1097.53821	161.6
1099.59973	72.5
1101.34924	62.7
1102.35107	11.7
1104.38354	255.0
1105.24072	119.9
1106.53906	16.6
1107.82300	50.2
1108.52332	30.3
1111.95728	66.1
1113.34961	207.4
1114.36694	12.5
1115.43848	79.4
1117.37939	13.9
1118.60791	117.1
1120.71680	43.1
1122.37524	1385.2	y (9) (1+)
1123.37573	675.3
1124.38843	258.2
1125.00916	5.9
1126.55249	37.9
1129.39514	78.3
1130.53394	48.3
1133.29639	76.8
1134.72375	171.6
1135.35791	53.9
1136.48950	85.9
1137.48364	7.6
1139.34009	235.0
1140.49780	9.4
1141.34448	77.0
1142.49292	41.0
1143.40137	58.4
1145.65430	21.5
1146.41431	27.4
1148.33167	19.8
1149.80774	59.9
1150.75134	49.9
1151.52319	47.7
1152.33716	106.0
1153.59314	124.1
1156.56006	86.7
1157.67725	52.6
1158.74976	60.1
1159.87268	76.1
1160.53760	24.0
1161.25073	37.9
1162.34375	51.4
1164.65601	48.0
1165.29810	71.4
1166.39453	69.9
1167.03723	47.4
1169.19995	36.4
1170.39758	47.4
1171.19495	130.5
1172.53625	57.7
1173.43481	68.2
1174.28369	50.7
1175.15784	28.4
1176.34827	23.6
1177.46094	110.4
1178.23853	84.3
1179.90808	29.9
1180.98035	23.3
1187.50012	22.0
1188.62341	82.7
1189.29431	29.3
1190.92151	90.6
1191.80591	16.4
1193.44238	1530.3	y (10) (1+)
1194.45789	764.6
1195.45325	328.2
1196.39380	26.0
1197.49060	89.6
1199.78137	115.3
1202.27246	68.3
1203.25342	37.0
1204.49609	179.1
1205.49707	466.1
1206.45117	473.7
1207.50513	149.6
1208.49854	117.9
1210.14075	70.5
1211.69995	23.4
1213.39233	28.0
1215.14990	41.1
1216.16968	75.0
1220.98572	52.1
1221.67261	126.3
1222.99609	137.8
1223.60962	356.3
1224.73462	273.1
1225.63586	101.2
1227.55933	125.4
1229.74353	89.0
1230.95117	22.2
1232.00476	75.8
1235.33484	72.0
1237.27161	27.4
1239.64990	21.4
1240.32544	12.2
1242.39185	62.1
1245.53381	102.1
1248.03076	35.4
1249.29248	89.7
1250.73584	131.9
1251.51904	182.7
1252.69739	8.0
1254.53369	135.6
1255.54858	242.8
1256.69348	73.7
1257.62939	56.8
1258.48389	127.0
1259.21777	36.2
1260.32739	27.4
1261.22522	40.4
1263.61011	41.0
1265.76782	53.0
1267.49292	233.0
1268.67419	93.5
1269.40161	33.5
1270.44873	81.3
1271.50732	11.1
1272.52148	313.6
1273.34546	136.0
1275.66528	45.0
1276.63623	64.7
1277.85657	39.1
1279.42896	8.3
1280.30493	76.3
1281.60144	54.7
1282.97021	40.2
1285.20447	102.6
1285.98962	221.9
1287.09253	92.9
1288.28442	23.0
1289.26965	39.9
1293.48755	12.7
1294.12634	68.0
1295.45227	61.7
1296.31909	40.2
1297.04529	64.6
1299.13159	36.6
1300.75964	88.2
1301.57129	124.1
1303.54724	462.6
1304.44885	1603.6	y (11) (1+)-NH3
1305.48645	546.5
1306.46265	325.6
1307.53723	120.8
1308.51367	213.8
1309.16370	98.0
1310.45679	83.5
1311.55298	49.0
1312.51892	33.4
1313.27808	10.3
1314.40149	31.9
1315.49463	40.6
1316.65820	24.5
1318.14185	98.7
1319.58923	34.2
1320.90247	94.9
1321.65271	220.5
1322.55591	117.8
1323.89197	56.2
1324.73621	35.9
1326.80786	97.7
1327.51013	36.9
1329.11646	60.5
1329.74634	24.7
1330.58948	35.9
1331.61694	43.3
1333.00281	66.3
1334.66882	11.7
1336.11719	175.1
1336.79089	339.6
1337.57007	113.0
1338.20032	55.2
1338.96265	8.8
1339.87634	18.9
1341.48083	113.2
1342.68689	25.7
1344.22070	7.1
1346.43933	45.3
1347.89465	17.3
1349.73840	10.5
1351.53748	74.0
1352.68811	100.2
1354.19336	37.8
1355.72400	133.3
1356.79163	16.7
1357.75208	62.8
1359.47180	25.1
1362.40479	13.9
1363.36572	30.3
1364.31799	4.8
1365.60120	102.6
1366.63098	37.4
1368.36145	25.7
1369.70715	22.2
1370.45984	232.9
1371.43445	156.4
1372.49512	235.8
1375.96826	124.9
1378.46252	17.3
1382.98157	168.0
1383.72522	275.3
1384.67773	465.1
1385.39563	42.8
1387.16577	81.0
1388.09143	25.4
1389.95837	99.0
1391.48352	29.9
1395.74097	8.8
1396.52136	81.4
1397.59973	53.8
1398.76331	18.3
1399.65942	19.9
1400.78943	376.3
1401.67786	317.0
1402.80115	143.2
1403.75049	45.9
1404.45898	30.2
1405.46301	28.7
1407.55554	179.8
1408.63477	195.1
1409.87683	88.4
1412.35217	16.6
1413.11975	41.1
1414.86121	9.4
1415.48853	9.4
1416.45850	12.5
1417.55188	41.3
1418.57178	160.4
1419.57288	105.2
1420.19739	11.5
1422.09241	13.7
1423.12048	33.7
1425.64099	78.6
1426.55652	37.3
1428.60803	83.5
1429.90027	127.1
1430.82275	78.8
1432.28125	94.9
1434.52039	1200.8	y (12) (1+)
1435.55896	603.6
1436.25549	159.7
1437.96460	12.0
1440.59802	43.2
1441.60559	18.9
1442.58411	109.0
1443.38208	24.9
1444.43103	64.9
1445.30359	676.5
1446.56604	309.2
1447.85144	22.9
1449.44128	29.4
1451.80505	84.7
1452.92249	78.4
1456.17078	74.5
1457.36438	19.4
1458.72327	15.1
1460.27283	43.0
1462.58875	52.5
1464.76794	49.4
1465.94641	46.0
1466.60486	28.1
1467.32617	9.4
1468.43079	89.3
1469.78918	52.6
1470.54932	23.9
1472.61633	30.8
1474.61279	44.7
1477.37585	41.6
1478.64868	170.5
1479.69348	214.6
1480.74573	174.8
1482.52075	213.0
1484.93909	25.8
1487.23572	36.7
1488.37634	38.0
1489.60291	35.5
1491.74084	27.8
1492.54968	92.9
1496.70142	29.1
1497.91602	130.6
1498.60925	1614.9	b (14) (1+)
1499.59937	1065.7
1500.64355	291.4
1501.52100	78.6
1505.55505	709.7
1506.61426	547.0
1507.50269	254.5
1509.23877	56.9
1515.50134	84.3
1516.70837	7.1
1518.69202	27.5
1521.77551	29.8
1528.69397	37.5
1530.67737	57.3
1532.67664	32.6
1534.26624	42.9
1535.47998	157.3
1539.32568	22.6
1542.56213	48.3
1543.97571	48.1
1544.78870	11.6
1546.00708	20.5
1547.01440	32.7
1549.34363	18.9
1551.23657	46.9
1556.53906	40.4
1557.77820	25.2
1558.56323	14.4
1559.26563	50.8
1562.42566	74.6
1564.74817	28.2
1565.45251	56.0
1573.74414	49.0
1576.48401	537.0
1577.68335	466.3
1578.72449	177.6
1584.56775	37.1
1588.32410	45.2
1590.47180	13.3
1593.36218	20.0
1601.24280	30.2
1607.76672	57.8
1610.62695	33.0
1611.64404	34.9
1612.65344	13.4
1613.61462	251.9
1614.41858	76.1
1615.51868	98.7
1617.82727	22.5
1620.83704	52.5
1626.67419	272.3
1627.56995	47.2
1628.78699	80.8
1629.87036	92.1
1630.75366	165.2
1632.39819	61.5
1633.73108	10.0
1638.07507	87.3
1638.76013	57.0
1639.91577	46.2
1643.73181	345.5
1644.72083	231.3
1645.96130	75.8
1647.43140	71.0
1650.66675	15.7
1656.39197	443.8
1657.46216	105.9
1658.60962	118.7
1659.62024	21.6
1661.56165	24.3
1675.25330	84.5
1675.90613	315.9
1677.08569	121.0
1677.69702	36.9
1678.95398	28.0
1682.53406	16.8
1687.10754	33.2
1688.97327	8.5
1691.70093	33.8
1694.45825	46.5
1698.72876	27.2
1706.76733	16.1
1707.97144	88.4
1710.85950	70.9
1716.53796	19.1
1723.39026	33.2
1724.57971	45.6
1728.64587	190.5
1729.72327	86.8
1730.64099	15.4
1735.88074	33.0
1741.55054	517.3
1742.60046	734.8
1743.58618	215.5
1751.67249	18.3
1753.64233	10.8
1758.07410	20.4
1758.72778	125.8
1759.70276	216.4
1760.75916	29.6
1761.60767	28.4
1769.72766	37.5
1777.05847	5.4
1777.81665	20.5
1785.11560	10.5
1786.87585	91.6
1799.89319	16.7
1803.49548	31.6
1806.67126	15.3
1832.37000	10.0
1834.05737	44.6
1834.98169	67.0
1840.15601	153.5
1840.84656	8.4
1841.56018	6.5
1853.21399	6.5
1856.79382	704.6
1857.79028	515.0
1858.82104	135.9
1873.59790	18.3
1883.98499	41.5
1885.91541	46.7
1890.19397	12.3
1894.28235	16.0
1905.97302	41.9
1912.53357	21.4
1913.72974	40.4
1914.84387	15.5
1933.81824	14.5
1942.01526	15.5
1951.86060	14.9
1959.35229	47.0
1963.73267	18.8
1994.05347	21.7
