# Supplementary material for: Phosphoproteomic Analysis of Platelets Activated by Pro-Thrombotic Oxidized Phospholipids and Thrombin
Source: PLoS One. 2014 Jan 6;9(1):e84488. doi: 10.1371/journal.pone.0084488 (PMC3882224; doi:10.1371/journal.pone.0084488)
Supplement: Annotated Spectra S3 — (ZIP) [file pone.0084488.s006.zip › KVQVAALQASPPLDQDDR_-17_2_104321.txt]

m/z	i	matches
285.41992	11.8
290.28009	83.7
291.22913	16.5
294.34491	5.3
299.17233	84.0
302.28122	11.7
309.47046	8.8
310.08292	16.5
311.13235	47.6
313.08820	14.0
317.43832	21.0
319.54028	16.2
322.27582	52.7
323.60535	9.4
324.32916	11.2
325.11566	89.9
327.17447	27.5
334.25116	30.4
338.32535	69.9
339.53000	113.4
340.34735	4.2
341.17438	14.7
342.26962	39.9
346.23114	17.0
348.88528	26.3
350.47513	26.8
352.31403	58.1
353.13779	123.3
356.33670	46.8
361.29135	38.8
367.10980	80.4
369.75381	53.1
370.51111	7.1
373.23346	116.7
374.27103	51.0
379.39706	12.3
381.32849	5.3
382.26038	29.8
383.18411	14.0
384.26111	136.2
388.97159	11.7
391.32083	27.7
392.10974	18.1
394.15659	25.4
395.51447	47.1
397.40469	33.1
400.33890	19.4
401.84845	7.7
405.14066	103.9
406.38156	45.0
408.18875	48.1
409.47516	44.4
410.32120	84.1
411.72003	59.5
412.35510	17.2
416.91229	33.2
418.43024	45.2
419.55453	70.2
421.16614	45.4
423.10556	89.1
424.13428	138.7
426.09534	66.4
427.44946	56.0
428.65280	45.2
431.45508	18.6
432.37616	40.5
434.22205	13.6
435.92993	45.4
436.53683	9.4
437.42963	115.1
438.33270	70.8
439.47986	17.6
450.92542	24.1
452.14215	22.1
453.40637	61.8
455.30450	139.5
456.09595	44.5
460.64951	32.1
464.34769	56.4
465.17542	61.1
466.31555	162.4
467.22894	38.4
468.15875	54.7
469.34470	68.1
470.57904	11.2
474.06067	15.9
475.04858	54.1
478.77219	65.8
479.53687	52.5
480.18274	18.2
481.22369	181.7
483.40146	128.7
484.39655	105.1
485.21350	40.9
486.09076	8.8
487.49670	25.8
492.22827	22.1
493.35938	47.8
494.57938	14.6
496.29279	27.3
497.86127	60.3
498.57758	33.6
499.20874	11.6
502.51123	30.0
507.32596	44.0
508.65729	80.7
509.34125	79.8
511.11215	46.7
512.54895	19.9
513.62573	64.8
515.33899	359.4
516.38745	136.9
520.16223	16.9
521.12256	10.6
523.81409	52.9
524.89099	90.8
526.32410	243.6
527.63574	115.2
528.53174	11.7
531.34460	17.6
533.28809	1568.7	y (4) (1+)
534.33960	377.3
535.26746	42.3
536.43378	10.0
537.04639	9.8
538.16992	82.1
539.32196	53.8
540.25171	29.6
541.09601	41.1
542.32910	25.1
544.43701	9.4
550.05249	21.9
551.58313	34.9
552.55200	28.4
554.27814	159.4
555.18701	34.2
556.35156	13.5
559.48035	31.7
562.19519	32.5
563.06598	29.5
564.49438	3.6
565.11414	19.7
566.35034	53.8
567.39941	30.3
568.00793	18.2
569.28040	31.6
570.50586	11.2
571.27582	40.8
572.10889	4.2
575.11536	3.6
576.53845	7.1
578.56458	24.0
579.17249	7.1
580.34210	70.5
581.50793	131.0
582.26135	144.7
583.17529	49.1
584.61414	15.8
586.26978	31.7
588.84302	10.6
589.48816	19.3
590.43640	19.4
591.13605	46.3
592.90619	65.9
594.44116	69.0
595.47516	30.9
597.39325	420.5
598.31091	106.9
599.35248	53.4
602.48926	20.9
603.42310	14.1
605.88452	31.5
608.92981	27.4
610.18335	9.4
611.25146	9.5
612.46021	40.0
614.55847	24.4
616.28528	12.8
618.59668	18.8
619.53503	52.7
620.35767	27.5
621.27869	63.8
622.21375	6.5
623.38312	105.0
624.16602	33.3
625.45251	37.2
626.38348	45.7
628.39911	33.8
629.69653	99.4
630.48315	30.4
631.63934	10.0
632.24316	21.7
634.09204	8.8
635.19861	45.1
637.47565	70.5
639.47046	113.3
640.55328	43.7
641.68439	54.6
643.59412	36.7
644.58124	196.2
646.42749	25.3
647.30090	42.2
648.21967	746.4
649.25464	129.8
650.20691	82.0
651.30469	105.5
652.22180	45.0
653.31879	100.7
654.57764	23.6
656.35535	14.7
657.40106	68.9
658.42462	21.3
661.21124	240.7
661.81512	4.6
662.53247	41.7
663.73694	33.7
664.45715	68.5
665.56152	210.1
667.43860	78.8
668.37415	136.1
669.84778	71.9
670.53357	54.9
671.33124	47.9
673.28967	8.8
675.54834	46.8
676.54736	60.1
679.30963	19.9
680.27856	18.1
681.07837	19.3
681.76953	88.2
682.43555	42.4
685.22229	18.7
686.42871	39.5
687.32874	25.8
689.49072	39.7
690.56854	85.0
691.34052	68.2
692.59918	111.6
693.39819	238.1
694.48621	111.5
697.10742	29.8
701.96997	7.0
703.34076	98.5
704.46191	68.2
705.64569	130.8
706.65912	70.8
708.87091	95.0
710.38623	1207.5	b (7) (1+)
711.31348	365.8
712.14355	65.2
712.86670	50.9
713.61749	19.1
714.51398	5.3
715.39612	4.1
716.06818	13.5
719.44562	45.4
720.34082	172.0
721.53186	42.5
722.31000	66.7
723.47467	83.0
724.74304	30.8
725.75989	28.1
727.01782	69.8
727.74951	41.2
728.52637	26.9
731.12683	30.8
732.43481	103.8
733.70709	34.7
734.34961	47.9
735.24432	97.5
736.07922	62.2
736.76666	13.0
737.51904	55.2
739.44629	59.9
741.15002	33.1
744.30237	181.1
747.63116	95.7
749.15149	5.9
750.98206	51.1
751.83746	68.6
752.52258	13.4
753.40619	20.3
754.99817	25.3
756.49420	50.5
758.06879	117.3
759.41193	11.1
761.42102	202.6
762.42236	254.9
763.56799	123.8
764.46295	26.9
765.99341	31.7
767.40979	161.0
768.82971	75.8
771.09442	35.4
772.61041	100.4
773.73016	147.2
774.74176	22.8
776.06726	55.0
777.19971	230.9
778.22607	43.6
779.82092	44.4
780.71838	177.8
781.51758	518.6
782.50220	176.8
783.65137	33.9
784.43262	164.0
785.12195	118.9
786.47083	10.6
787.79089	152.5
788.92859	71.9
790.01294	336.0
790.98022	279.7
792.89893	182.8
793.99927	93.9
796.06726	22.1
797.02258	57.9
800.31665	14.6
801.42847	110.8
802.87231	94.8
804.41992	92.7
805.44397	141.5
806.79138	368.4
807.80176	177.7
808.83789	55.2
809.92493	73.6
810.84424	33.3
816.14917	51.0
817.63953	71.4
819.88220	41.5
820.52759	117.9
821.53430	328.4
822.52649	203.7
823.28137	86.0
824.27344	242.2
825.42151	108.0
826.56445	49.1
827.29285	38.4
828.25757	59.7
830.02942	78.4
832.62695	176.9
833.41248	102.9
834.92078	65.4
835.61938	18.1
837.71643	282.0
838.37500	1123.8	b (8) (1+), y (15) (2+)
839.45374	451.5
840.39099	207.7
841.79370	164.9
843.30615	55.2
845.01294	206.3
845.78345	64.6
847.06677	39.6
848.16858	79.4
849.04541	38.7
850.36597	1384.8
851.47473	274.6
852.28088	23.8
853.38953	56.7
854.28516	127.5
855.77307	99.7
857.80701	188.6
858.42371	445.0
859.42029	227.2
860.48169	101.9
861.78271	178.5
862.66638	20.0
863.41797	67.9
864.46875	74.2
865.65137	51.3
866.46338	19.7
867.58679	100.5
868.29810	135.8
869.01807	121.1
869.98621	85.7
871.84460	110.0
873.28687	230.9
874.52075	106.7
875.62134	111.1
876.48730	37.3
878.70129	91.1
879.43201	32.9
880.09705	17.6
881.43640	132.8
883.57031	75.4
884.49475	95.5
885.36707	160.4
886.26013	109.8
886.88843	52.2
887.85828	51.3
888.74097	68.1
889.55298	7.6
890.44531	11.1
891.48279	177.5
892.48047	243.2
893.33398	166.9
894.34692	91.4
895.34448	104.4
896.59766	24.5
897.53833	42.3
898.40332	23.9
899.49121	48.7
900.26318	78.3
900.95618	44.1
902.05505	416.8
903.08618	552.9
905.01697	127.1
905.96533	33.7
907.28223	196.3
908.10999	47.8
909.37878	1527.3	b (9) (1+)
910.52173	633.2
911.71155	86.8
913.07544	92.6
914.23755	30.6
916.65662	30.4
917.79431	170.5
919.58337	52.4
920.33044	135.8
920.95837	39.2
921.87476	68.0
922.77368	43.1
923.41882	29.4
924.14807	56.5
924.77856	118.6
925.56750	11.7
926.32825	99.7
927.39075	24.4
928.26611	76.0
928.93140	43.1
929.60889	108.4
930.82690	107.5
932.09595	70.5
932.83435	48.8
933.50427	36.0
934.43506	445.6
935.28894	146.0
935.97656	110.4
937.38037	1043.1
938.40576	162.4
939.50281	350.5
940.47498	174.6
941.12268	46.6
941.79468	94.1
943.64026	229.6
944.62634	158.2
945.42407	33.2
946.27173	227.2
947.06445	28.6
948.20142	339.6
948.95605	123.0
949.74890	372.5
950.84692	394.0
952.10950	264.2
952.87524	34.1
954.06152	65.5
955.42041	10384.3	y (8) (1+)
956.44507	4806.9
957.44043	2453.9
958.30029	2573.5	[M+2H] (2+)-H2O-P, [M+2H] (2+)-NH3-P
959.06946	2093.9
960.10950	174.9
961.33838	774.2
962.44495	387.1
963.57397	534.5
964.39380	121.6
966.29321	2829.2
967.29297	22371.9	[M+2H] (2+)-P
968.21191	6774.9
969.33337	224.5
970.09521	388.3
971.21057	288.9
972.00427	142.6
972.90173	113.9
973.87476	83.2
974.61548	124.7
975.48169	195.1
976.25403	371.8
977.22388	446.2
978.41113	5994.7	b (10) (1+)-P
979.46619	3111.1
980.51233	892.1
981.50977	272.9
982.46667	70.8
983.66040	471.1
984.46631	150.8
985.14636	181.9
985.96484	251.3
986.71680	100.1
987.70642	60.4
988.49280	86.0
989.48767	165.0
990.38379	155.7
991.16125	129.4
991.83167	23.4
993.44897	299.2
994.74255	216.3
995.66138	131.1
996.52014	313.5
997.45081	692.2
998.60181	1505.9	[M+2H] (2+)-NH3-H2O
999.63525	308.5
1000.40283	262.0
1002.21069	285.6
1003.23950	200.3
1004.66382	83.3
1005.97461	242.7
1007.18677	186.4
1008.25940	28.3
1023.52600	44.2
1024.49597	310.2
1025.69006	191.7
1026.54285	70.9
1028.79395	63.6
1030.26672	16.4
1031.24414	43.0
1033.25122	44.3
1039.52881	11.1
1041.46948	91.2
1042.54614	53.9
1043.36987	59.2
1044.20410	44.2
1047.57275	37.0
1048.65076	8.8
1049.46631	16.2
1051.76782	94.9
1052.74036	4.2
1055.65723	77.3
1056.44104	45.6
1058.90002	123.6
1059.89063	158.8
1063.57275	150.2
1065.65613	487.3
1066.61462	203.7
1067.49597	57.4
1068.50427	46.9
1069.95679	24.4
1074.36365	37.7
1075.41968	244.3
1076.53357	518.8
1077.49060	238.2
1078.32959	167.7
1079.34180	154.3
1080.31519	15.2
1083.42603	1769.8
1084.51563	965.6
1085.60986	263.0
1086.41138	33.7
1088.48462	18.7
1090.41016	11.2
1091.22546	7.6
1092.70044	84.4
1094.16821	63.3
1095.48083	1017.7
1096.46387	402.0
1097.46033	99.2
1098.71509	76.1
1100.04004	58.6
1104.28149	210.7
1105.51941	91.2
1106.49109	285.5
1107.46838	142.9
1110.22290	22.7
1111.60046	49.7
1112.41895	11.8
1113.66553	18.3
1114.46753	16.9
1115.25562	37.5
1116.17090	24.5
1118.39404	98.3
1119.34937	82.2
1120.53174	34.1
1122.34888	1273.5	y (9) (1+)
1123.42578	571.3
1124.42444	219.7
1126.82983	50.2
1129.04907	13.0
1130.69336	98.5
1131.35242	13.2
1132.07983	14.6
1135.39587	54.4
1136.68115	30.4
1137.42688	19.3
1138.88269	24.8
1139.73816	90.6
1140.76660	7.7
1141.44702	91.0
1142.44604	115.7
1143.71191	32.1
1145.37427	45.4
1149.31641	8.3
1150.96582	5.9
1152.60010	91.7
1154.05054	66.3
1156.56384	113.5
1157.56580	44.4
1158.45142	11.0
1160.61230	204.3
1164.48730	25.9
1165.86584	39.9
1167.10352	98.5
1168.02869	18.0
1169.22778	37.2
1170.79834	177.2
1171.85706	68.7
1172.63403	27.6
1173.56299	104.4
1174.25464	15.3
1175.66357	52.8
1176.34802	214.7
1177.65186	47.3
1178.54773	48.3
1180.80408	17.5
1182.54675	17.4
1183.49243	23.1
1184.42163	83.9
1185.47388	29.7
1187.45837	128.1
1188.44800	30.8
1189.05286	111.7
1192.27637	23.8
1193.40112	1116.9
1194.37305	738.3
1195.26965	128.1
1196.50684	8.9
1198.44189	72.1
1200.27844	73.2
1200.89917	79.7
1203.23315	236.8
1205.78198	127.0
1206.56628	369.3
1207.39856	123.3
1208.57495	102.2
1209.30151	70.7
1210.55298	24.5
1211.19189	26.2
1214.85156	68.4
1217.41943	20.8
1218.39014	7.1
1220.66248	105.1
1223.44739	447.7
1224.54004	463.1
1225.59912	72.9
1226.63403	14.4
1228.65747	11.2
1229.59021	90.8
1230.37146	38.9
1232.31372	48.1
1233.89697	88.4
1234.63757	36.5
1236.13623	59.3
1237.12439	43.7
1239.46875	49.8
1242.46936	46.3
1245.37292	13.3
1245.99133	68.2
1247.28442	44.3
1248.64026	122.3
1250.30322	263.4
1251.19275	28.4
1252.64111	62.8
1254.28589	35.2
1255.12268	140.2
1256.32239	143.2
1257.50586	97.9
1260.82251	47.1
1262.32349	19.0
1265.30493	136.7
1268.17578	108.2
1269.02148	208.0
1269.64221	33.3
1272.41821	149.4
1273.05334	5.5
1273.67603	77.4
1274.44043	19.7
1275.52954	28.5
1278.35229	141.8
1282.38159	28.6
1283.52612	28.1
1284.94958	18.2
1285.63367	177.9
1287.05188	282.1
1288.27039	76.0
1289.49500	23.1
1290.26599	29.8
1291.55884	31.4
1292.66504	44.2
1294.50562	30.6
1295.46741	10.0
1299.02478	19.1
1299.72925	24.0
1301.44299	84.0
1302.33167	69.1
1303.39075	333.8
1304.36548	1119.4	y (11) (1+)-NH3
1305.38000	593.8
1306.63843	146.4
1307.56506	82.5
1308.91492	62.2
1309.80334	34.1
1310.45020	52.3
1311.47974	20.3
1312.78101	8.1
1314.12854	32.6
1316.28625	46.6
1319.42981	132.1
1320.35242	77.9
1321.46558	168.7
1322.13904	16.2
1323.42590	127.1
1324.52014	25.0
1325.49207	60.5
1326.62122	18.6
1327.35779	36.0
1329.19507	38.4
1331.56409	20.5
1332.56604	317.9
1333.59534	15.2
1334.69934	69.8
1336.12463	64.5
1336.82288	218.6
1337.72351	96.3
1338.53455	102.8
1339.56201	42.4
1340.55981	48.3
1343.03479	74.9
1344.46765	31.0
1345.76746	96.6
1347.22961	26.6
1350.04651	55.8
1351.61877	51.9
1353.73425	62.6
1354.46313	25.5
1355.43005	9.4
1356.50110	26.1
1357.49194	9.3
1360.40833	48.9
1365.11072	18.0
1366.40076	39.9
1367.43762	12.3
1368.54553	12.8
1370.25989	200.9
1371.21692	25.5
1372.37708	73.1
1374.48987	104.3
1375.11707	40.7
1376.73914	62.8
1377.73291	53.9
1383.52161	331.8
1384.52942	332.5
1385.74524	103.3
1387.05823	42.0
1388.28174	44.0
1389.82617	68.4
1392.90173	37.2
1396.74255	95.2
1399.52429	76.2
1400.60840	468.5
1401.61877	181.1
1402.42615	52.3
1403.13318	110.7
1403.79626	69.0
1404.48621	23.0
1407.64661	278.2
1408.82556	109.2
1409.55811	174.2
1410.55054	31.3
1411.78015	141.6
1414.41589	39.1
1416.40186	36.8
1417.56470	53.7
1418.35193	17.2
1419.85120	19.1
1420.90759	8.2
1422.67310	24.0
1424.01184	38.6
1427.09338	51.5
1428.45740	13.3
1430.70166	41.2
1431.59778	75.7
1432.52722	44.4
1434.40405	819.4
1435.44910	539.1
1436.20837	181.5
1438.00342	44.3
1438.68994	6.5
1439.77087	8.2
1440.67749	24.2
1441.80811	22.7
1442.66443	50.6
1443.55994	117.4
1444.44275	162.0
1445.33545	278.4
1446.15710	33.3
1447.51355	114.5
1449.31287	22.7
1451.20911	56.4
1453.83704	8.8
1454.75159	32.6
1458.64063	5.9
1460.88269	107.5
1462.37097	95.5
1463.01172	2.8
1464.75452	82.4
1465.59534	21.1
1467.00061	28.0
1469.57727	30.3
1471.66272	49.6
1477.55286	24.0
1478.37073	58.4
1479.66895	131.0
1480.31287	42.3
1481.10205	63.6
1482.59583	68.1
1483.28748	8.3
1487.47986	16.4
1488.48450	106.4
1489.80920	40.8
1496.00745	26.0
1498.43372	1476.2	b (14) (1+)
1499.55627	1194.3
1500.38025	246.0
1501.16602	56.6
1502.84070	18.8
1505.02185	175.5
1505.66809	427.6
1506.56274	339.9
1507.50696	171.8
1509.16223	25.7
1509.91492	27.1
1511.62366	12.7
1513.75049	39.6
1514.74121	22.0
1515.70068	27.3
1517.86267	15.1
1518.57336	26.7
1519.23328	36.6
1520.21350	34.3
1527.66882	21.2
1528.81470	45.6
1529.86902	80.6
1533.39856	11.8
1535.59607	43.5
1537.79846	21.0
1542.73352	26.0
1543.34656	8.8
1547.77844	103.9
1548.63794	5.9
1551.10217	39.0
1556.86719	31.6
1558.60461	12.2
1559.82349	18.4
1562.25269	68.1
1563.57751	13.0
1564.21375	52.3
1564.96619	12.9
1565.70337	50.7
1566.40540	20.2
1570.63232	26.9
1572.54309	23.6
1576.43420	388.1
1577.63953	335.9
1578.70496	195.8
1579.31824	54.6
1580.31995	14.9
1584.97693	35.4
1587.14758	80.3
1589.36035	22.1
1589.98938	26.1
1590.66882	14.7
1594.37561	39.9
1600.37964	34.3
1606.44849	46.6
1609.88708	29.0
1612.19238	5.9
1613.45117	89.3
1614.45105	29.6
1615.96521	26.2
1621.11755	15.1
1624.21790	61.7
1626.46594	94.5
1627.40234	39.1
1628.07043	21.2
1628.98462	52.0
1631.28101	29.8
1632.27026	40.1
1633.49304	5.5
1639.30884	43.5
1641.37683	29.0
1643.83667	252.9
1644.72766	149.0
1645.85413	125.1
1651.46753	30.4
1652.84338	98.0
1654.44702	24.4
1656.68433	149.8
1657.47058	45.3
1658.72717	14.2
1662.39136	17.6
1665.56409	4.3
1675.56995	235.1
1676.53552	301.9
1678.58081	42.8
1686.84851	30.8
1687.94519	20.9
1689.44861	14.5
1702.46606	21.6
1707.17749	33.2
1710.33240	18.3
1711.31946	9.5
1715.53259	15.1
1724.76697	89.8
1725.68567	55.5
1726.86511	23.3
1728.20837	47.3
1728.90796	25.5
1730.77063	46.0
1732.98425	37.1
1738.67712	18.2
1741.70630	864.5
1742.77917	429.5
1743.59949	134.1
1748.43127	18.2
1758.69910	208.5
1759.63062	109.7
1760.86023	18.6
1766.61890	11.6
1769.21216	11.8
1774.60132	48.3
1778.07703	19.8
1785.50500	17.0
1786.90540	82.7
1787.63391	118.7
1797.48706	33.3
1798.88928	71.4
1803.49548	24.5
1813.12073	13.3
1825.45349	12.8
1833.11487	41.9
1833.98230	93.7
1835.84253	18.2
1839.14185	56.9
1840.05103	39.6
1841.17407	34.9
1856.74084	446.9
1857.66052	597.2
1858.62280	181.7
1859.30933	32.1
1868.87378	13.0
1876.72278	37.2
1884.86145	38.5
1903.01392	42.5
1913.04504	19.7
1914.11060	17.0
1915.13049	14.6
1943.26331	22.1
1999.62720	14.6
