# Supplementary material for: Phosphoproteomic Analysis of Platelets Activated by Pro-Thrombotic Oxidized Phospholipids and Thrombin
Source: PLoS One. 2014 Jan 6;9(1):e84488. doi: 10.1371/journal.pone.0084488 (PMC3882224; doi:10.1371/journal.pone.0084488)
Supplement: Annotated Spectra S3 — (ZIP) [file pone.0084488.s006.zip › KYSDVEVPASVTGYSFASDGDSGTCSPLR_-6_2_110487.txt]

m/z	i	matches
295.00500	6.1
296.23392	25.9
300.31717	36.2
301.41226	54.5
303.29840	32.3
309.30142	17.9
310.11227	58.4
317.13245	24.0
319.74149	85.5
322.15442	32.5
323.30725	47.8
324.97116	18.1
331.24268	11.0
334.38214	14.7
335.49063	35.2
336.26163	140.5
337.08429	14.0
338.15479	13.6
340.69662	51.0
342.49661	17.6
347.41052	72.8
348.10727	10.8
348.96695	16.1
350.27930	48.6
353.22131	56.2
356.84137	55.1
358.75745	72.1
360.46667	35.9
361.08533	78.2
362.17114	39.0
363.29089	26.4
364.15814	39.8
365.21027	21.5
366.35498	60.1
367.58313	17.8
368.92206	18.0
370.71588	25.1
372.38190	30.3
373.07764	36.5
375.96243	33.4
378.11871	12.8
381.22739	56.4
382.85791	47.8
384.20380	31.0
385.41528	136.1
386.29193	56.4
387.25580	212.7
389.47519	463.0
390.47504	13.7
392.08832	39.0
393.13199	19.5
395.21674	101.0
395.97217	33.0
397.04953	28.2
398.52887	24.8
400.04053	16.0
402.48538	13.4
403.17059	22.1
404.65079	43.9
406.38644	32.6
407.28125	40.7
409.39203	38.6
412.41800	10.8
413.33453	67.2
415.75854	62.5
416.88913	44.6
419.32159	94.2
420.39526	28.8
421.17728	56.8
421.95166	18.4
423.33423	21.5
425.30170	42.2
426.28421	20.8
428.39215	69.2
429.41461	14.8
430.63739	76.3
433.39981	10.9
434.34958	35.9
436.67804	18.8
438.35495	114.0
439.06589	19.3
440.41025	89.7
441.34174	63.0
443.13245	145.6
444.00446	48.0
445.11871	13.6
446.24582	12.1
448.28418	20.8
449.22797	67.6
451.00641	42.8
452.46759	149.1
453.35706	23.0
455.75687	107.9
456.37109	131.8
458.21451	295.2
459.25281	42.6
460.15247	45.7
461.33435	108.2
462.66986	18.7
463.28693	13.2
466.92310	45.2
470.10693	34.7
470.70801	12.8
472.30750	446.7
473.54620	119.2
474.21143	108.4
475.80225	55.2
477.13303	182.9
478.21021	7.0
480.40320	145.1
481.40039	90.0
483.41486	21.4
484.18707	26.4
487.12006	20.8
488.22998	171.3
490.64532	257.6
491.46814	98.0
492.24292	112.7
493.32446	28.6
494.04218	37.4
498.00302	21.0
500.26184	56.0
501.58484	42.1
502.27652	43.0
503.54599	70.0
504.56149	17.2
505.53259	83.0
506.31918	36.7
509.75443	56.5
511.09018	242.4
511.75714	58.6
515.14825	14.0
516.59290	51.1
518.76166	73.5
519.46289	31.3
521.38171	26.7
522.34937	143.7
523.27002	53.3
524.20618	134.3
526.12732	28.7
527.29596	40.0
528.17279	72.6
529.27460	43.8
530.31775	13.7
531.43018	19.5
532.47400	41.8
534.55676	24.0
535.89014	18.7
537.19110	76.2
538.16296	20.0
539.20471	15.2
540.45410	21.6
541.28210	7.6
542.16455	56.4
542.77759	31.3
543.61121	27.2
546.20831	175.2
547.26874	144.8
547.91736	7.3
549.10461	6.8
549.76160	25.9
550.95386	6.1
553.21326	21.1
555.13708	231.6
556.37341	127.6
558.33246	56.8
559.31854	48.9
561.45264	116.7
562.28088	29.5
565.03113	58.1
569.47614	35.0
570.56458	19.5
572.18811	57.5
573.29785	182.1
574.44165	250.9
575.56689	90.9
576.40033	46.5
577.20239	9.7
578.44427	6.0
580.74762	84.4
581.40881	53.6
583.34692	279.9
584.75745	75.8
585.44092	47.1
586.38196	44.9
587.32983	255.5
588.24622	45.8
589.37170	129.6
590.30322	53.4
591.40582	99.6
592.25854	117.7
592.91907	7.6
595.37897	17.7
599.27094	33.5
601.07288	578.1
602.20337	179.8
603.27612	95.7
605.01379	241.7
607.41931	20.4
609.37427	72.3
610.09204	122.5
610.96985	28.3
611.94043	20.8
614.32764	33.4
615.33130	79.3
616.40430	72.8
617.46997	82.2
619.35083	340.1
620.22552	94.5
621.44788	19.2
623.55499	43.8
626.18542	66.0
627.29773	35.0
628.23877	18.8
629.14984	42.9
630.21045	106.3
631.39594	305.9
632.35254	275.5
633.55884	81.0
634.93677	70.6
637.08270	207.9
638.54779	140.1
641.37134	41.4
642.29724	135.4
643.29871	64.4
644.38110	45.8
645.41357	44.5
651.23450	35.8
651.98596	59.2
653.01221	82.6
653.76227	109.7
654.93176	119.3
655.64282	152.2
657.23999	79.7
659.09955	496.8
660.35217	279.2
661.25183	91.6
662.00665	160.3
664.25677	129.9
668.49805	14.0
669.58643	24.9
670.19885	97.0
673.30597	465.6
674.39709	277.9
675.56628	199.4
676.44330	88.6
677.43353	9.2
678.42804	77.5
679.04108	47.6
681.33441	19.4
682.23108	73.6
683.65033	33.5
685.24622	59.6
686.01166	32.9
690.20532	106.3
691.28119	229.7
692.30707	123.8
693.26819	58.3
694.25311	153.3
696.23358	30.9
698.68823	180.9
700.15991	712.0
701.30206	414.3
702.23645	82.9
704.37000	51.8
705.18921	27.9
708.19116	205.6
709.66254	297.3
710.47278	174.7
711.22876	126.0
711.93756	23.7
713.31549	70.1
714.35663	16.8
716.29510	87.6
717.27856	8.4
718.26428	900.2
719.23767	202.0
719.98596	62.8
721.16675	77.8
722.48517	22.8
725.71851	21.9
727.04675	44.4
728.44745	21.6
729.30420	79.4
730.30164	502.4
731.36401	124.4
733.41235	214.5
734.45923	269.8
736.11127	382.8
737.30322	186.6
738.39691	81.2
740.48279	40.9
741.30237	28.3
742.71753	116.1
743.44061	13.2
744.30267	78.2
745.24994	56.1
745.96075	86.5
748.50970	66.5
749.53992	51.8
751.75336	198.3
753.24329	93.6
754.63232	39.4
758.36377	1023.6
759.36292	237.3
760.35535	144.1
761.40686	50.5
763.44836	143.8
765.34967	410.5
766.55975	166.0
767.45996	54.0
768.09595	51.2
770.04510	132.2
771.27759	123.3
772.21124	82.2
774.18390	10.8
775.04907	14.7
777.06586	7.7
778.35583	149.5
780.01904	126.0
781.32739	30.9
782.37109	119.1
783.85339	33.5
785.12671	97.3
785.87115	132.1
786.53540	60.9
787.59827	14.4
789.11304	174.7
790.37744	337.8
791.71948	154.9
792.43982	39.9
794.39429	37.4
795.00793	6.1
796.12329	182.6
797.17419	168.0
799.29663	75.6
800.48083	200.0
801.18152	253.0
802.21118	335.8
803.49280	380.1
804.30176	164.2
806.22729	93.6
807.61462	72.3
808.51123	160.3
811.43787	27.1
814.14685	45.5
815.32690	54.5
816.77661	75.3
818.50903	24.8
819.46667	45.4
821.12561	93.9
823.11755	20.0
824.19727	24.8
825.51331	30.7
827.46960	288.4
828.23816	66.7
832.39075	47.3
834.41345	160.1
835.41821	31.6
837.25989	61.1
838.57520	143.8
840.53137	489.4
841.29150	44.2
844.27063	54.2
846.52173	77.7
847.70813	23.9
848.75354	132.1
849.53345	39.9
850.46045	79.6
851.31226	52.1
852.24561	11.6
855.22095	755.9
856.23975	397.5
857.35608	117.1
857.97925	56.7
859.73987	151.2
860.58398	195.4
862.30444	229.9
863.24792	108.4
864.05359	37.8
865.32153	75.7
866.25342	108.1
867.37427	80.1
868.49304	46.4
870.00464	262.7
871.01306	61.6
872.23657	181.2
873.48413	88.3
874.77966	77.9
875.47485	226.0
876.85413	248.3
877.57544	387.7
878.52625	288.5
879.20581	11.6
880.10327	66.1
880.86499	37.5
882.09241	49.2
883.09033	285.1
886.53992	81.4
888.13684	163.8
889.07678	243.7
889.98853	237.9
892.66418	188.2
893.36914	561.2
894.17859	319.2
895.38745	128.4
897.07874	489.6
898.15332	220.2
898.84827	24.7
899.47949	117.8
901.25659	3112.9	b (7) (1+)
902.36584	1587.6
903.35168	154.1
904.35181	75.0
905.35815	384.7
906.06714	174.0
906.68958	84.8
909.04407	18.6
909.85242	135.2
912.28430	34.3
913.93335	193.6
915.00745	114.0
916.38928	61.8
916.99939	49.7
917.84216	58.7
919.03845	166.4
919.82947	447.8
920.62219	74.1
921.96252	29.8
925.17151	108.6
926.16479	27.6
928.01428	1240.8
928.98901	564.3
929.72656	168.5
930.42688	23.2
931.49121	450.4
932.93420	36.8
934.29150	325.2
935.59229	149.2
936.88159	252.9
938.20215	16.8
939.57825	241.5
940.57593	415.1
941.59778	1092.5
942.22705	164.3
943.28711	302.4
944.95190	24.8
948.01672	567.6
949.58972	41.8
950.98083	43.8
951.85876	184.9
953.29578	2542.4	b (28) (3+)-P, b (9) (1+)-H2O-P
954.10791	565.3
955.36841	268.4
956.35486	83.3
957.15588	115.1
958.34290	133.5
960.46851	33.0
961.24194	33.6
962.11719	107.6
963.20044	182.9
964.49268	79.4
966.40308	131.2
967.73059	66.7
968.47388	18.0
969.69226	96.9
971.42163	63.3
972.31140	58.1
973.38867	91.2
974.49097	245.4
975.97351	73.9
977.87146	75.0
979.12439	230.5
980.34363	160.7
981.05347	242.7
982.26697	178.1
983.64905	780.2
985.41992	52.2
986.16431	108.7
987.69946	721.2
988.73853	572.9
989.52734	193.2
990.28137	69.1
991.78638	750.6
992.74121	742.8
993.54285	73.6
994.40002	126.0
995.47876	596.7
996.25854	279.1
997.66626	1918.0	b (8) (1+)
998.83435	106.7
999.62329	51.1
1001.63000	2206.2	y (28) (3+)
1002.61890	915.9
1003.43677	182.7
1004.39124	448.3
1005.63599	890.7
1006.83301	355.5
1007.64453	263.7
1008.81738	184.8
1009.43896	237.6
1010.18799	345.3
1011.32507	242.3
1012.35742	453.8
1013.18176	452.9
1013.85156	380.6
1014.65442	99.0
1015.65918	200.9
1016.50317	322.9
1017.32996	66.7
1018.24438	66.4
1019.48145	751.1
1020.25293	509.5
1021.45679	856.4
1022.52100	485.1
1023.47339	629.0
1024.25793	408.2
1025.53894	1238.5
1026.27588	549.1
1027.17334	805.6
1028.36548	1712.5
1029.54956	295.5
1030.63208	494.9
1031.98779	1098.0
1033.03918	789.3
1034.06616	536.5
1034.98877	241.8
1035.63501	128.4
1036.26025	56.6
1036.94385	55.8
1046.18848	13.2
1047.91199	32.4
1049.81238	112.0
1050.87817	115.9
1052.84363	97.5
1054.05042	66.0
1055.31689	46.9
1058.70605	366.3
1059.54712	245.6
1060.18481	25.0
1061.56177	20.5
1063.67456	128.7
1067.21875	293.8
1068.90613	460.5
1070.12549	158.9
1071.02905	106.9
1071.96973	38.5
1072.91467	47.0
1074.88733	112.9
1076.27637	12.1
1077.68799	60.6
1078.64160	48.7
1079.46899	64.0
1081.53271	10.5
1082.62646	129.8
1083.58911	15.6
1087.29517	79.1
1088.43823	235.4
1089.17261	80.1
1091.36230	138.7
1093.91870	182.9
1097.41272	62.1
1098.84351	222.1
1100.05237	229.9
1100.80432	40.6
1101.61572	141.8
1102.45154	49.7
1104.21631	52.3
1107.50000	793.9
1108.68469	351.9
1109.61694	159.2
1111.44373	66.5
1113.13660	114.6
1113.87134	85.0
1114.64307	155.2
1116.68921	5276.4	y (22) (2+)
1117.87781	1561.1
1118.52271	108.8
1119.34619	205.2
1120.26709	153.3
1121.77820	518.5
1122.70483	873.9
1124.00232	511.4
1125.44995	125.6
1127.24878	41.9
1128.62292	445.0
1129.27490	162.9
1130.22791	120.2
1131.20361	82.0
1133.36694	241.8
1134.40332	1208.6
1135.54651	469.1
1136.73743	86.1
1138.24731	261.7
1140.96985	132.1
1141.67749	26.3
1143.16736	119.4
1143.89661	105.0
1144.89038	178.7
1146.19653	93.3
1146.94897	129.1
1147.86060	55.4
1148.95740	135.9
1150.51001	22.7
1152.18323	819.2
1153.19604	551.1
1153.86523	33.5
1155.18311	331.4
1156.03125	133.8
1156.89404	178.6
1157.97241	112.6
1159.17310	82.5
1160.85950	178.8
1163.43677	79.0
1164.62012	195.2
1165.91016	316.8
1166.64355	294.2
1167.79199	239.3
1168.42456	9.2
1169.40234	70.0
1170.62866	250.8
1171.76099	455.8
1172.80212	161.0
1175.58105	126.2
1178.66870	156.3
1179.57886	210.2
1181.24744	161.8
1182.02246	260.7
1183.31323	566.0
1184.27783	178.8
1186.20435	838.4
1186.94360	78.5
1187.82874	230.0
1189.74341	3757.8
1190.58472	1825.8
1191.66467	1215.2
1192.71265	2575.8	b (24) (2+)-H2O-P, b (23) (2+)-NH3
1193.80420	238.0
1194.78271	23.1
1196.70703	103.0
1197.82642	709.7
1198.59204	213.0
1200.71594	31654.6	b (23) (2+)
1201.62646	12903.4	b (24) (2+)-P
1202.59741	548.8
1203.43896	349.7
1204.25305	87.1
1205.05176	110.8
1206.31653	78.3
1207.90649	125.7
1208.85364	14.4
1210.88074	65.6
1211.75964	59.8
1212.92993	243.3
1214.58643	121.6
1215.22241	21.2
1216.95044	180.3
1219.56592	35.1
1220.46631	55.8
1221.56519	171.9
1222.64001	74.2
1223.35059	17.6
1224.33643	189.3
1226.32837	59.7
1227.46045	47.7
1228.92102	109.6
1229.98108	78.8
1230.89404	205.7
1232.15674	127.7
1233.40088	99.7
1234.82239	300.3
1235.91406	110.8
1237.24927	258.4
1238.97632	816.6
1239.79443	1017.4
1240.92798	401.6
1241.90088	914.1
1243.07178	58.3
1243.88879	227.9
1245.75635	380.1
1246.66724	65.8
1247.91724	214.8
1248.66040	46.7
1250.30969	8220.6	b (24) (2+)
1251.29114	3967.0	y (12) (1+)
1252.44189	401.8
1253.39819	144.5
1254.45959	132.6
1255.26526	280.8
1256.38916	314.4
1258.24695	420.4
1259.18762	118.6
1261.48743	49.3
1262.74280	17.6
1263.75000	162.5
1266.43286	224.2
1267.04053	18.4
1268.13013	133.6
1269.98413	63.7
1273.05542	66.3
1274.15332	97.8
1275.03064	136.5
1277.03906	74.6
1279.41321	29.2
1281.47888	828.3
1282.40698	517.1
1283.64539	265.6
1284.76831	73.6
1285.47217	16.1
1286.45837	57.3
1287.89465	176.2
1289.26636	48.7
1291.14258	10.2
1292.94458	591.5
1293.75037	393.9
1295.17456	357.4
1296.08594	246.0
1297.35352	320.2
1298.17676	267.7
1299.33313	292.6
1301.13342	42.2
1302.73413	45.9
1304.26245	127.5
1306.76965	2019.4
1307.80066	1166.0
1308.58289	100.7
1309.26953	76.4
1309.93079	62.2
1313.60461	101.6
1315.51099	79.7
1316.22424	60.3
1317.27942	343.5
1318.00867	159.7
1319.14575	138.2
1321.49963	84.7
1322.53662	718.9
1323.44080	175.3
1324.43872	65.5
1325.48950	138.7
1326.25403	21.4
1327.32629	104.2
1327.97253	24.7
1328.78918	63.0
1329.59070	85.2
1330.58020	163.8
1331.28943	178.3
1332.00378	180.1
1332.78052	76.3
1335.92041	85.2
1336.92053	101.3
1338.48267	175.5
1339.24829	105.8
1340.09277	173.0
1342.03735	79.9
1345.95215	153.8
1347.64246	99.0
1348.72021	53.8
1349.72766	132.8
1351.52771	65.7
1353.53381	9.2
1355.20618	268.9
1356.15613	223.9
1357.27563	1261.3
1358.07947	344.0
1358.76416	225.8
1359.43323	77.4
1361.36987	16.9
1363.29358	105.3
1364.69824	124.1
1365.78943	464.8
1367.04285	198.9
1367.73877	34.0
1368.46960	24.7
1371.61511	196.6
1372.85510	86.6
1373.93469	801.2
1374.79517	1262.1
1375.80188	402.0
1377.04700	89.6
1377.84241	26.4
1379.46375	254.8
1380.71521	142.3
1381.76477	37.9
1383.62488	165.7
1384.60938	39.2
1386.11963	56.4
1387.14441	16.3
1389.53467	89.8
1391.47888	19.7
1392.08630	35.1
1393.22156	291.5
1394.32996	29.9
1398.64319	25.1
1400.15051	85.6
1401.14954	81.1
1401.94763	27.3
1402.88794	15.6
1404.23267	70.0
1406.82141	111.9
1407.46106	156.7
1408.40430	67.1
1409.38428	59.8
1410.25098	102.6
1411.55688	20.2
1412.26599	24.8
1413.28137	95.8
1414.27197	359.8
1415.37708	52.8
1416.92017	112.0
1418.27893	263.9
1419.51038	138.5
1421.23767	261.2
1422.64734	362.1
1423.54456	1121.8
1424.35217	63.4
1426.58484	453.1
1427.53479	189.0
1428.69470	135.6
1429.71741	290.9
1431.20129	562.1
1431.83691	6423.4
1432.67371	4198.5
1433.55603	482.0
1435.19861	129.9
1436.18884	70.3
1437.63928	49.5
1438.84753	76.9
1440.45593	67.2
1442.25781	146.8
1443.49597	15.6
1444.33850	40.2
1445.22205	7.6
1450.31482	42.9
1451.20422	59.9
1452.38635	24.0
1458.23840	68.1
1461.46167	170.1
1463.11646	21.1
1465.19836	13.7
1468.45984	88.4
1469.61243	36.8
1470.59314	104.6
1471.79065	234.5
1474.14307	66.0
1478.52295	57.3
1479.65393	274.3
1480.61792	225.5
1481.40967	264.6
1482.11682	357.6
1483.10876	38.2
1485.17224	32.8
1487.41394	221.2
1488.56335	35.8
1490.97229	29.0
1492.79663	39.0
1494.60339	32.1
1502.29639	50.1
1505.81262	64.2
1507.78723	141.8
1509.81970	59.1
1511.74792	135.4
1514.06995	42.1
1519.50940	45.5
1520.30530	35.7
1523.08545	78.2
1524.47998	31.9
1529.25378	52.6
1530.97742	101.3
1533.40955	24.1
1537.91211	64.3
1539.64453	20.9
1548.68811	22.4
1550.50012	53.8
1551.67969	13.7
1553.52502	39.2
1554.42957	97.6
1556.55371	59.2
1557.58276	375.9
1558.39087	10.0
1560.50940	23.5
1563.21375	6.8
1564.50537	47.9
1567.30786	9.3
1569.50256	47.8
1571.75256	16.3
1576.28625	112.9
1577.12610	30.6
1577.82019	10.8
1579.62024	68.9
1583.35718	55.6
1584.50500	74.7
1588.59387	85.3
1589.30322	31.6
1590.25903	10.5
1591.39612	106.7
1597.69470	59.9
1599.42700	57.0
1607.47058	43.0
1609.55066	31.5
1613.70203	22.7
1614.60730	10.0
1617.23633	32.3
1619.32776	30.7
1626.31604	13.2
1627.65979	30.7
1630.56458	40.6
1631.48315	41.0
1635.64709	23.7
1637.43396	34.9
1640.88098	32.6
1651.62329	39.0
1654.48071	55.7
1664.15063	15.7
1670.28601	31.9
1671.09265	13.7
1672.47815	22.7
1674.61853	27.5
1679.60815	32.0
1682.59607	11.3
1683.49988	35.1
1685.63367	14.6
1690.14038	116.9
1693.45142	80.7
1695.63879	122.8
1697.68616	59.0
1700.71936	22.6
1701.47681	28.8
1703.29993	46.6
1709.80237	72.4
1710.63708	103.3
1711.89197	87.2
1715.52844	101.2
1716.73352	92.5
1717.59436	306.4
1718.73022	207.1
1719.55383	68.2
1720.81848	10.0
1724.24634	61.2
1727.73950	49.9
1737.00281	22.4
1738.79565	31.8
1742.61829	58.3
1743.65613	43.9
1745.73132	45.7
1749.79028	87.6
1751.34888	16.1
1752.69348	54.4
1760.00415	26.3
1760.83521	14.8
1762.35291	7.6
1763.29895	39.8
1763.90308	28.0
1769.69702	21.1
1773.23071	11.6
1776.69458	18.8
1777.31482	27.6
1780.11975	11.6
1789.22937	31.5
1797.60754	16.0
1803.29407	97.9
1804.85669	55.3
1809.22791	11.6
1810.68030	17.7
1811.67786	77.5
1814.62463	20.3
1815.59253	25.6
1817.34949	36.3
1818.51697	12.1
1821.68127	21.7
1822.74451	35.4
1824.58801	17.2
1826.67993	38.9
1827.60242	81.0
1829.86389	17.6
1833.35486	52.1
1833.95667	13.6
1837.96130	83.0
1838.92810	32.1
1841.70874	22.7
1842.64148	7.6
1843.51550	20.9
1844.39868	7.6
1850.93176	29.7
1853.63806	27.4
1854.81042	7.7
1856.63904	11.7
1862.86877	46.4
1864.77380	7.6
1877.02808	13.7
1877.86255	79.4
1878.89148	35.6
1879.59241	12.1
1880.51685	95.6
1883.34631	63.1
1884.85034	34.5
1897.00122	46.9
1897.93396	26.5
1908.44604	40.3
1911.76721	17.7
1914.96216	27.1
1916.34216	40.8
1919.74976	14.8
1920.55823	9.2
1922.01233	40.1
1924.55872	29.6
1926.45740	22.7
1940.95972	22.4
1948.39624	13.7
1954.69995	32.8
1963.06360	35.4
1967.69031	62.6
1969.31311	19.4
1972.76111	22.5
1973.83191	21.6
1977.09192	38.1
1979.26990	77.5
1981.33435	70.2
1990.10242	19.6
1990.79993	42.2
1992.02234	12.1
1995.94397	29.7
