# Supplementary material for: Phosphoproteomic Analysis of Platelets Activated by Pro-Thrombotic Oxidized Phospholipids and Thrombin
Source: PLoS One. 2014 Jan 6;9(1):e84488. doi: 10.1371/journal.pone.0084488 (PMC3882224; doi:10.1371/journal.pone.0084488)
Supplement: Annotated Spectra S3 — (ZIP) [file pone.0084488.s006.zip › LAGMHYLHVTLKPAIEEICQSHKPCEIDPVK_-2_2_89292.txt]

m/z	i	matches
208.34001	13.7
209.19940	16.7
215.04980	11.3
217.40469	8.1
219.18459	23.3
221.11325	9.6
224.15506	5.9
227.37976	18.4
228.16505	19.3
229.00146	13.1
230.60085	35.0
234.62576	8.1
240.19424	5.6
242.17261	17.9
243.10030	12.5
245.30629	14.7
256.16251	13.5
257.04089	9.9
258.12778	29.0
260.83746	3.3
266.45923	4.2
270.32608	25.2
271.14871	4.6
273.57550	8.0
274.50391	17.4
275.32559	30.6
276.27087	3.6
277.22937	21.9
278.49823	17.4
279.29578	19.6
281.02744	8.2
285.42578	9.0
289.40347	24.5
290.83936	9.4
297.29395	7.0
298.53668	5.9
299.15607	8.9
300.36133	21.8
301.20868	3.6
301.96777	16.1
303.22845	7.6
305.13129	16.4
305.88214	3.9
308.04526	7.0
310.32135	3.4
312.01065	18.9
315.21887	11.9
317.57571	22.6
319.39746	30.6
321.17969	18.2
323.40460	5.1
326.27985	17.2
329.42065	31.5
337.13147	7.0
339.12421	13.3
342.33026	3.6
343.35297	375.7	y (3) (1+), y (14) (5+)
344.26813	124.9
345.39905	37.3
347.38977	19.3
348.21204	4.7
351.03168	57.0
352.89081	4.2
354.08942	6.0
356.31616	66.1
357.25397	22.0
359.29132	34.6
361.28265	27.4
369.35791	7.0
370.12506	16.1
371.27191	17.0
372.22675	30.7
373.31494	71.5
374.18732	145.1
375.22723	46.2
376.06622	6.8
377.35693	14.4
381.29297	22.2
386.35516	29.6
387.36407	10.4
388.37817	20.7
389.24512	16.4
390.41479	26.4
391.12170	22.5
392.56854	13.5
393.38159	67.0
395.28192	3.6
396.70728	3.3
400.28546	16.4
401.27930	14.7
403.37543	66.7
404.21570	27.1
405.28027	80.5
406.39752	4.5
407.43121	7.8
408.79242	28.1
410.27649	35.1
410.88208	20.9
413.20966	15.8
415.10919	14.3
417.58099	10.7
418.49054	3.7
419.43634	15.6
421.31531	34.6
423.18823	23.3
425.63953	22.4
427.11792	9.3
428.42896	19.9
429.44562	25.6
430.51971	7.3
431.15991	36.2
433.37891	15.6
435.32642	2.6
436.39044	8.7
437.32990	51.5
439.17096	44.1
440.07483	62.0
441.16113	82.0
443.97174	15.0
445.13483	30.7
447.30933	44.4
448.38751	43.1
449.41541	73.7
450.16504	10.9
453.39996	11.1
455.69128	73.1
458.33875	14.5
459.44843	28.3
462.09717	57.7
463.21240	75.7
463.93390	63.9
465.38757	51.6
467.44232	20.4
468.37433	13.0
469.52997	11.9
470.92664	42.1
472.39709	12.3
473.82825	31.9
475.37036	30.1
477.29645	48.1
479.25037	41.0
480.27557	29.5
481.18799	4.5
483.69159	21.9
485.24103	17.5
487.35773	8.7
489.29956	21.9
491.41089	33.9
492.17883	7.3
493.30902	38.5
494.38757	10.2
495.16919	9.8
496.24896	21.8
497.29065	12.1
498.06927	1.9
498.89990	4.8
500.86859	3.6
501.52527	14.4
502.80695	49.9
503.47876	46.3
505.37836	35.7
506.40997	48.4
507.76233	54.9
509.38123	45.0
510.48755	39.9
511.97748	193.7	b (14) (3+), b (9) (2+)
513.37244	28.0
515.29565	15.6
517.33020	29.8
519.26959	2.5
520.32306	11.6
521.87140	16.0
522.58582	4.8
523.27179	24.6
524.81445	38.5
525.57117	6.9
527.61377	64.1
528.22662	16.3
529.30963	24.2
530.38666	43.7
531.48499	17.4
533.28986	112.3	y (13) (3+)
534.13043	54.3
535.35614	54.9
536.10950	16.7
537.37091	49.5
539.99994	94.7
540.69171	35.5
542.18378	29.1
543.22522	151.6	y (9) (2+), b (15) (3+)-H2O, b (15) (3+)-NH3
544.11462	6.4
545.31543	47.7
546.14575	15.8
547.34619	28.6
549.29657	61.4
551.26764	80.2
552.41522	8.8
554.29034	43.9
555.31915	30.7
556.47015	66.4
557.28253	9.0
558.04175	5.3
559.16510	10.1
561.75275	27.7
562.77399	17.4
563.42053	54.9
564.15643	35.2
565.30450	26.3
566.17352	14.5
567.05823	15.0
567.82013	3.4
569.45453	24.4
570.76294	66.0
571.75970	19.0
573.10944	43.2
574.62097	45.7
575.61877	27.1
577.29352	84.4
578.16583	51.1
579.38922	58.6
580.59711	16.3
582.20477	19.8
583.65399	30.6
585.28473	61.8
586.03131	19.9
586.94147	29.6
588.06464	30.5
589.52203	10.7
591.26648	87.3
592.02917	62.4
592.72363	9.6
593.33466	35.5
594.37933	150.9	b (21) (4+)-H2O, b (21) (4+)-NH3
595.56940	91.0
596.78741	32.2
597.62250	69.2
598.90588	48.0
600.15021	89.9
601.03943	5.3
602.00470	24.2
604.37573	67.3
605.42529	80.8
606.79846	18.6
607.61078	75.0
608.32867	43.9
609.43060	78.9
610.43329	78.1
611.20331	33.2
612.03638	74.4
612.83807	46.6
614.37000	61.0
615.35712	3.9
616.42682	178.3
617.41779	139.5	y (26) (5+)-H2O
618.29626	7.3
619.17255	151.5	y (21) (4+)-H2O, y (21) (4+)-NH3, b (11) (2+)
621.25311	51.4
623.47223	97.2
624.22748	31.8
625.44940	125.4
626.54871	38.4
627.73785	35.7
628.65033	49.5
629.53107	243.0	b (17) (3+)-NH3, b (17) (3+)-H2O, b (22) (4+)-NH3
630.76172	68.6
631.66217	124.7	b (27) (5+)
632.62988	29.7
633.45990	89.9
634.59393	41.4
635.55048	289.9	b (17) (3+)
636.97302	142.4
637.62665	127.1
639.44635	98.8
640.36176	20.7
641.11017	4.5
642.07111	11.8
643.29987	128.0
644.21948	24.2
645.54376	18.9
646.52130	99.9
647.51361	25.6
648.25488	63.5
649.40442	88.3
650.63892	88.7
651.46649	90.3
652.42682	37.4
653.37177	172.7
654.12018	22.2
655.16681	48.0
655.92761	172.2	y (11) (2+)
656.59991	43.9
657.43573	172.1	y (16) (3+)
658.28217	100.6
658.90704	56.7
659.74170	91.1
661.32782	186.1	b (23) (4+)-H2O, b (23) (4+)-NH3
662.37830	42.3
663.48376	57.7
664.26019	18.7
665.33453	570.6	b (23) (4+)
666.42712	224.5
667.41913	715.5	b (18) (3+)-H2O, b (18) (3+)-NH3
668.34888	49.7
669.32916	34.9
670.34137	175.6	b (29) (5+)-H2O, b (29) (5+)-NH3
671.09894	139.2	y (28) (5+)-H2O
671.91943	22.5
673.45801	260.0	b (12) (2+)-H2O, y (23) (4+), b (6) (1+), b (18) (3+)
674.55237	157.6	y (28) (5+), b (29) (5+), b (12) (2+)-NH3
675.65143	113.1
676.67731	260.8
677.76166	79.8
678.89258	54.5
679.50824	315.3
680.62494	158.6
681.40802	220.0
682.62946	105.9
683.62122	141.3	b (12) (2+), y (6) (1+)-NH3, y (29) (5+)-NH3, y (29) (5+)-H2O
684.23431	11.1
685.13947	140.8	b (24) (4+)-NH3, b (24) (4+)-H2O
685.99286	90.8
687.21210	696.0	y (29) (5+)
688.26935	339.8
689.06525	369.9	y (17) (3+)-NH3, y (17) (3+)-H2O, b (24) (4+)
690.02698	13.3
691.04633	315.9	b (30) (5+)-NH3, b (30) (5+)-H2O
692.33759	147.7
693.10834	124.9
694.01685	183.4	b (30) (5+), y (17) (3+)
694.86078	143.2
696.16595	243.2
697.34637	224.8	y (30) (5+)-NH3, y (30) (5+)-H2O
698.25372	113.6
699.64630	169.7	y (6) (1+)
700.46594	141.3
701.31305	313.0	y (30) (5+)
702.28229	151.7
703.87640	75.0
704.77252	572.3
705.73999	1206.5
706.51129	469.1
707.19000	751.2	y (24) (4+)
708.11377	152.2
709.22968	119.8
710.00977	1.3
711.08588	121.7	y (12) (2+)-H2O, y (12) (2+)-NH3
712.00299	91.5
712.92529	8.1
713.78223	142.6
714.79486	235.2
715.96124	54.8
717.63873	35.8
722.18103	9.0
723.79547	53.0
724.42200	6.4
726.76422	69.2
729.08685	24.9
732.97504	77.1
733.63055	29.4
734.30182	9.6
737.48468	11.5
738.65912	7.7
739.54669	68.0
740.65057	103.1
741.59882	35.6
742.21075	3.6
743.96625	13.3
745.30615	72.8
747.58740	9.3
749.54504	27.6
751.10895	293.9	y (19) (3+)
752.17657	129.1
755.38995	54.0
756.22589	17.5
757.09192	28.4
758.73358	36.8
761.10803	64.4
762.57727	91.7
763.52966	5.6
764.18268	49.0
765.21515	13.0
766.88812	43.5
767.50958	12.1
768.56464	10.0
769.71637	56.7
770.72308	14.4
771.69226	21.9
773.15851	168.7	y (26) (4+)-H2O, y (26) (4+)-NH3
774.18909	15.4
775.35724	37.3
777.41846	77.3
779.87042	43.2
781.44623	125.5
783.65778	54.7
784.67102	69.0
786.29816	111.5	b (7) (1+), b (27) (4+)-NH3
787.18164	33.6
788.16248	29.7
789.37659	61.4
790.42358	244.8	y (13) (2+)-H2O, b (27) (4+)
791.52191	284.0	b (21) (3+)-H2O, y (13) (2+)-NH3
792.54779	63.9
793.91376	54.4
794.98468	63.2
796.48462	102.5
797.41132	78.8
798.37817	60.1
799.79950	228.2	y (13) (2+)
800.56171	145.1
801.20221	40.4
802.29254	42.7
803.20184	33.5
804.09271	65.7
804.86603	15.0
807.73773	115.8
809.29071	118.7
810.75171	303.9
811.61139	422.7	y (27) (4+)
812.47302	34.2
813.88177	171.1	b (28) (4+)-H2O
814.95868	193.7	b (15) (2+)-NH3, b (28) (4+)-NH3, b (15) (2+)-H2O
816.32123	22.3
817.04712	5.4
818.82361	1914.4	b (28) (4+)
819.47992	2154.5
820.34460	251.7
821.71057	130.5
822.42517	22.1
823.64288	103.7
824.69324	22.0
825.89923	15.7
828.69318	35.4
829.34711	79.6
831.30804	35.9
832.00409	45.4
832.88641	159.4
834.03790	7.6
835.69379	76.0
836.38232	35.0
838.09503	40.8
838.94550	2.8
839.63208	53.4
840.92755	96.7
842.12823	67.3
843.24805	14.1
844.16650	69.1
846.57721	49.3
848.08765	46.8
848.80463	22.0
849.79620	104.8
851.29150	11.3
852.94666	16.3
853.74652	70.7
854.91968	59.0
856.22772	102.2
857.36389	19.3
858.26489	493.3	y (29) (4+)
859.18817	595.5	y (22) (3+)-H2O, y (22) (3+)-NH3
860.21234	40.1
861.19489	117.0	y (7) (1+)
862.22717	53.1
863.64349	51.9
865.14355	268.9	y (22) (3+)
865.86163	164.1
867.57996	337.5	b (30) (4+)
868.62939	220.9
869.49762	12.3
870.48322	65.7
871.40631	10.1
872.31805	135.6	y (30) (4+)-NH3
873.88013	55.4
875.00763	100.4
876.02533	162.7
876.73779	169.5	y (30) (4+)
877.49957	135.1
878.28809	19.8
879.59296	116.3	b (16) (2+)-NH3, b (16) (2+)-H2O
880.23126	53.0
881.24609	76.4
881.97589	34.7
883.63776	84.5
884.25116	25.7
886.74579	120.5	b (23) (3+)
887.73431	140.1	b (16) (2+)
888.91132	232.9
889.55444	33.2
890.79004	20.2
891.44818	13.6
892.31372	59.9
893.99945	89.1
894.66479	9.7
895.50397	15.6
896.63232	34.3
897.95563	233.0	y (23) (3+)
898.75177	44.8
902.59082	20.5
903.39258	10.1
904.68427	12.1
905.92627	13.0
906.65863	31.3
907.58282	5.0
909.06390	146.5
910.52289	103.7
912.47412	44.4
914.26959	56.6
915.42090	62.8
916.03339	33.1
917.95459	7.9
919.52832	39.4
921.11768	34.9
922.11353	57.0
923.37305	78.4
924.48431	42.4
925.43243	72.7
926.43524	37.2
927.36060	7.6
928.19061	44.5
929.40900	17.9
930.29095	65.5
931.36176	6.7
932.99762	30.1
933.68622	81.6
935.13086	35.0
936.11865	9.0
937.45282	30.0
939.44464	79.3
940.34760	32.7
941.46820	11.3
942.46289	20.7
943.16071	16.2
943.89575	53.7
945.94965	32.1
949.80225	20.1
951.10419	12.5
951.74799	34.4
952.85480	313.9	b (17) (2+)
953.90729	112.8
954.82831	93.5
955.69116	43.4
957.31598	73.6
958.26300	62.8
959.09106	2.8
960.51422	7.6
964.51239	10.7
965.22272	24.2
967.80756	128.0
968.67627	1.6
970.64716	31.3
971.31842	44.6
974.23126	16.9
976.73492	50.0
978.24170	22.7
979.38568	76.5
981.21466	82.2
982.43597	5.9
983.29840	43.6
984.09253	86.5
985.54858	130.1	y (16) (2+)
986.69562	24.7
987.99872	26.7
990.85590	14.8
992.36713	9.6
993.35382	15.0
995.48822	11.0
997.17816	44.2
999.72321	14.1
1003.00513	22.8
1004.61505	12.7
1007.83722	19.3
1009.42523	176.8	b (18) (2+), b (26) (3+)-H2O, b (26) (3+)-NH3
1010.06097	17.9
1010.75580	56.8
1011.53510	21.3
1016.68195	37.9
1017.39063	8.9
1020.10376	34.1
1020.92725	27.0
1022.17645	53.0
1022.82007	16.5
1023.75336	14.2
1024.53271	13.0
1025.20972	97.8
1027.07813	31.3
1030.05139	148.5	y (26) (3+)-H2O, y (26) (3+)-NH3
1030.88770	107.7
1032.14722	51.9
1033.65039	22.3
1034.45972	16.7
1035.72156	60.3
1036.51904	10.4
1038.36304	25.3
1039.63831	7.5
1044.49658	4.2
1046.55676	10.0
1047.28955	31.3
1051.70251	3.0
1053.02612	26.9
1054.34106	113.8
1055.22363	10.2
1057.45215	6.9
1058.11926	42.8
1062.59790	33.9
1068.30225	16.0
1072.93201	8.7
1074.72644	31.9
1075.83228	12.5
1077.55322	12.5
1078.69495	3.9
1080.00464	9.2
1081.53357	6.2
1082.41699	24.2
1085.40186	40.0
1087.28015	6.2
1087.93066	21.0
1089.64771	12.6
1091.00928	25.2
1092.12903	56.1
1093.56104	46.1
1095.69470	25.7
1096.95410	31.0
1098.04590	21.8
1105.35278	24.5
1106.08057	11.3
1109.45337	34.8
1110.23340	11.8
1117.55029	23.5
1119.73633	20.2
1123.52051	10.1
1124.53687	32.4
1125.50732	87.6
1126.53003	128.7
1127.44031	20.6
1128.69910	12.6
1129.31921	9.4
1133.64685	44.1
1136.49341	6.6
1139.05908	35.8
1144.51648	6.8
1146.32739	9.2
1153.29053	55.6
1156.30859	15.0
1157.79163	7.3
1161.45056	21.3
1162.43176	20.2
1163.42188	30.7
1173.57214	8.3
1175.23059	21.4
1176.23413	49.1
1182.53906	9.3
1186.04272	13.0
1198.02625	23.0
1201.61682	12.9
1204.69507	9.9
1206.06641	7.7
1207.69946	4.2
1208.39722	14.1
1212.52039	9.0
1218.81494	25.3
1220.38135	9.6
1222.69031	29.3
1223.63196	8.7
1233.41980	6.5
1236.54736	114.4	y (21) (2+)-H2O, b (11) (1+)
1237.88293	11.6
1238.72852	6.2
1245.36414	47.3
1249.58069	20.7
1250.50757	21.0
1255.18457	28.2
1263.48853	22.6
1268.57629	33.5
1275.55786	3.6
1289.42090	16.4
1294.78992	1.9
1295.43750	3.0
1299.68445	21.1
1301.62292	9.0
1308.75745	6.5
1311.49341	7.6
1312.49646	19.2
1317.71008	8.5
1319.56580	10.9
1324.71570	22.4
1328.82800	7.6
1341.72253	5.4
1349.80200	8.7
1364.68079	18.9
1365.28516	8.7
1368.38220	30.5
1369.26062	24.7
1381.68127	17.9
1382.54565	14.4
1389.50696	18.7
1402.83167	21.6
1426.95593	18.8
1427.77405	20.6
1449.89783	29.0
1452.94934	50.1
1480.40881	3.6
1530.53845	20.1
1597.60278	3.6
1608.29480	13.3
1609.39185	16.1
1623.05823	12.9
1653.54675	8.1
1696.89734	10.2
1721.36548	21.0
