# Supplementary material for: Phosphoproteomic Analysis of Platelets Activated by Pro-Thrombotic Oxidized Phospholipids and Thrombin
Source: PLoS One. 2014 Jan 6;9(1):e84488. doi: 10.1371/journal.pone.0084488 (PMC3882224; doi:10.1371/journal.pone.0084488)
Supplement: Annotated Spectra S3 — (ZIP) [file pone.0084488.s006.zip › LAGMHYLHVTLKPAIEEICQSHKPCEIDPVK_-3_2_85437.txt]

m/z	i	matches
217.67044	13.0
219.07611	22.5
221.19879	3.8
222.76143	14.3
228.90776	21.0
233.05846	12.0
234.32263	5.7
235.08797	4.2
238.20779	9.7
239.32661	2.0
240.49484	12.5
242.23810	19.4
243.16342	8.6
244.92816	2.5
247.11406	13.5
249.23752	3.0
256.22107	11.4
259.03162	35.7
260.00180	9.7
261.35339	29.1
262.18225	12.9
263.20236	24.6
267.36237	11.8
272.28906	6.7
273.94800	7.2
275.04379	29.0
276.07773	10.6
277.18970	10.4
281.23700	2.7
282.87610	23.2
286.02460	10.6
287.24832	3.3
288.47733	3.8
289.23923	28.8
290.22699	8.0
293.06253	13.4
295.25153	7.0
296.79242	12.4
300.28217	9.1
301.34503	21.5
306.44653	2.3
309.40076	2.5
311.32010	10.8
313.19733	14.1
315.41684	15.7
316.14545	2.7
317.43741	5.4
318.08636	7.5
319.40643	13.0
321.21509	3.7
324.22070	5.7
325.37830	8.0
326.39020	24.6
327.37103	22.5
328.10300	4.4
329.00681	20.2
329.95172	17.7
331.39490	16.9
333.25610	27.2
334.36948	4.3
335.37567	8.6
337.07935	7.7
338.45441	10.4
339.34802	8.6
343.26923	309.9	y (3) (1+), y (14) (5+)
344.57520	43.0
345.31976	16.8
346.45935	18.3
347.26636	3.1
348.19196	14.4
349.06714	11.4
351.02374	18.0
353.41101	5.9
354.93463	7.6
356.39703	3.3
357.20477	2.7
359.33453	6.8
361.27710	11.1
362.47656	10.2
363.86237	8.0
365.41669	11.1
367.02478	10.1
367.79041	9.5
369.51672	10.0
370.40454	24.7
372.08350	21.4
373.20917	19.6
374.25781	222.8
375.23114	35.2
377.29266	16.9
378.57227	2.9
379.25793	30.8
381.28979	8.0
383.43097	24.9
384.48273	10.7
387.32391	9.9
388.25269	66.6
392.24854	39.0
393.31635	78.8
395.30646	3.8
396.29352	9.3
397.30365	27.4
398.88916	27.5
403.20807	29.4
405.25134	11.3
407.10321	14.8
409.35956	23.9
410.12866	5.0
410.95007	5.9
412.02454	12.0
413.20172	11.1
414.44647	3.7
416.12646	25.6
417.22406	45.8
418.37146	27.2
419.53320	17.3
423.22632	35.2
424.98712	3.9
427.14288	12.1
428.36060	19.9
429.22394	17.3
430.52142	28.6
431.41010	6.8
432.26843	11.3
433.43225	7.7
434.95313	28.4
435.72186	26.4
437.29175	18.3
440.39142	7.4
441.17145	13.1
442.53802	47.8
444.47723	7.2
446.81842	3.2
448.47882	41.3
449.20715	6.6
450.24225	37.1
451.31403	7.0
452.48407	9.9
453.41382	22.1
455.08130	26.9
456.54071	2.5
457.73438	24.0
459.14600	29.1
461.14838	46.9
462.32306	121.5
463.18329	58.5
464.43274	6.3
465.22089	18.2
466.27838	15.7
467.08826	41.1
469.20160	19.9
470.29657	11.9
471.77832	13.5
473.59613	59.6
474.29926	4.9
476.67230	15.6
477.55017	42.2
479.34546	40.4
479.97137	48.5
482.39264	5.5
484.60297	13.5
485.28119	29.1
486.39685	25.5
487.65875	44.8
489.04517	19.4
489.70239	14.8
490.33832	11.1
492.40845	17.4
493.32806	9.7
494.47736	54.2
495.19073	15.6
497.25977	38.7
498.36029	32.1
499.64160	3.1
501.26373	51.4
502.41418	28.6
503.31879	19.6
505.23035	29.6
506.32501	6.2
507.19019	20.9
508.31091	31.6
509.61432	61.2
510.54419	16.9
511.63153	95.1
512.77545	34.0
513.56262	3.2
514.48962	18.0
515.26996	9.4
516.63782	12.0
517.53986	5.8
519.12054	16.5
519.88544	32.2
521.53717	31.9
522.17987	10.4
523.35248	4.2
525.26715	15.6
526.13049	8.0
527.35242	13.0
528.78839	54.9
529.59595	19.3
530.28644	2.9
531.28448	50.4
533.04022	37.6
533.95648	16.9
534.85101	14.1
535.76764	36.1
537.39252	4.8
538.30615	27.2
539.27979	22.3
540.02222	30.5
541.37134	15.2
542.08533	13.6
543.58038	24.4
545.16827	30.0
546.54016	24.7
547.40442	2.7
549.13409	114.1
549.88837	3.9
550.66101	38.8
551.53760	29.4
552.37610	35.2
553.51318	89.6
554.28644	4.6
555.16840	28.0
557.38733	18.4
558.53473	29.2
559.35541	9.7
560.63483	7.5
561.45789	8.5
562.57111	72.1
563.38531	24.0
565.38104	14.3
566.05310	10.6
567.32355	7.8
568.34210	11.1
570.38147	29.1
571.21393	122.0
571.86505	31.1
574.36469	99.0
575.11029	44.5
576.20337	10.2
577.34833	10.6
578.43921	5.0
579.31775	55.7
580.27325	7.6
581.47400	34.3
582.73938	26.6
583.57434	16.1
585.25281	28.7
587.27893	5.6
587.91864	11.1
588.68866	39.0
589.58356	30.0
590.53711	41.4
591.26807	11.5
592.48395	35.7
593.38818	57.6
594.33728	30.3
595.41132	54.3
596.14355	31.5
597.15387	55.0
598.82703	23.2
599.97760	20.2
600.84454	23.6
601.58997	13.0
602.61157	41.4
603.29041	29.4
604.30890	25.3
605.31952	52.5
606.57086	21.0
607.37567	46.6
608.24884	58.4
610.11676	67.4
610.84650	29.1
611.59790	36.0
612.51129	24.4
613.25525	33.1
614.36133	71.5
615.26257	9.6
616.17639	56.7
617.28326	66.0
618.87042	101.4
619.60223	28.3
620.49896	98.4
621.43024	6.8
622.95111	71.8
623.60315	56.2
624.34637	25.0
625.22791	111.8
626.44220	93.6
627.55255	17.6
628.49200	52.2
629.65192	87.9
631.22675	83.4
632.43384	3.3
633.28101	13.7
634.14008	55.9
635.36896	133.2
636.35046	120.3
637.39978	63.8
638.63977	63.4
640.20966	48.1
641.20972	70.9
642.46503	30.5
643.62140	26.0
644.29144	108.7
645.65625	15.1
646.38965	58.6
647.41949	74.6
648.49603	45.2
649.29279	56.1
650.06641	54.8
651.26068	55.0
652.55804	43.5
653.35376	32.3
654.11023	22.6
655.54468	82.5
656.36078	40.6
657.40094	53.2
658.65051	247.2
660.04761	88.6
660.69055	80.3
661.68866	55.5
662.74994	31.9
663.46442	62.1
664.63885	105.5
665.41400	427.7	b (23) (4+)
666.55664	202.8
667.44940	393.5	b (18) (3+)-H2O, b (18) (3+)-NH3
668.55396	84.5
669.63043	155.9	y (23) (4+)-H2O, y (23) (4+)-NH3
670.98633	100.8
672.69598	58.0
673.29901	173.2	b (6) (1+), b (12) (2+)-H2O, b (18) (3+), y (23) (4+)
674.02972	169.5	b (12) (2+)-NH3
675.23322	301.9	y (28) (5+), b (29) (5+)
676.21881	100.8
676.83502	41.9
678.10114	119.8
679.40009	389.3
680.47308	116.5
681.38428	58.4
682.79889	115.6
683.82324	39.7
685.05164	181.1	b (24) (4+)-NH3, b (24) (4+)-H2O
686.12305	88.2
687.20123	822.5	y (29) (5+)
688.29419	182.5	y (17) (3+)-NH3, y (17) (3+)-H2O
689.29828	137.9
690.48639	179.2	b (30) (5+)-H2O, b (30) (5+)-NH3
691.46930	51.9
692.40295	126.4
693.42535	81.2
694.35718	112.5
695.32318	83.0
696.48798	91.0
697.46191	84.3
698.71320	40.6
699.88715	101.7
701.28119	373.6	y (30) (5+)
701.92218	2.3
703.05835	97.7
704.19122	377.4	y (24) (4+)-NH3
705.16669	1561.5
706.10675	905.1
707.16632	314.0	y (24) (4+)
708.29260	54.7
709.22333	81.4
710.44757	219.6	y (12) (2+)-H2O
711.61694	267.5	y (12) (2+)-NH3, y (18) (3+)-H2O
712.46088	10.7
713.61755	183.1
714.66180	173.3
715.29425	43.3
716.06573	46.5
722.93317	14.5
723.68811	14.7
724.31464	10.6
725.87842	16.2
727.38513	12.6
728.22150	13.9
731.17126	66.6
733.51837	41.6
735.30212	21.9
736.70428	12.6
737.78381	27.8
739.39276	32.3
740.76825	8.5
741.56482	8.4
742.99200	137.5
744.41272	4.0
745.71576	62.7
746.69519	30.7
748.45831	15.2
749.53156	54.8
750.34515	20.1
751.29645	43.3
752.09381	15.7
753.09723	6.8
754.02753	22.3
754.77618	45.4
756.34344	125.2
757.08398	24.8
757.72516	34.9
759.09027	20.0
760.23499	22.2
761.40594	47.4
762.19434	35.2
766.45148	62.0
767.27985	28.5
768.53778	49.8
771.87909	28.8
773.22797	390.6	y (26) (4+)-NH3
774.73199	45.8
775.65350	7.1
777.66724	95.1
779.45135	55.3
780.18250	2.6
781.11053	11.7
782.29028	28.0
783.54266	57.8
784.45294	92.1
785.97638	63.4
786.77606	3.4
787.78546	33.9
788.40741	6.9
789.76984	57.8
790.37494	38.9
791.01483	144.2
791.72595	93.7
793.88794	207.4	y (20) (3+)
794.99774	19.9
795.92792	94.3
796.92694	20.9
797.56097	20.8
799.74274	171.7	y (13) (2+)
800.80939	133.6
801.87653	60.3
802.91309	10.1
803.66321	49.1
804.53210	31.4
805.22931	16.6
806.20795	77.9
807.78601	42.3
810.37787	211.7
811.57520	489.6	y (27) (4+)
812.46466	23.7
814.53082	177.0	b (28) (4+)-NH3, b (15) (2+)-H2O, b (28) (4+)-H2O, b (15) (2+)-NH3
815.56592	158.4
816.61871	16.3
817.71918	70.1
818.56091	192.5
819.21783	2951.1	b (28) (4+)
820.29797	121.6
821.51678	39.8
822.56738	25.1
824.21527	21.5
824.86469	37.0
825.97864	17.9
827.01300	85.8
827.65179	40.0
828.69843	36.0
829.74164	70.7
831.06543	92.5
833.12604	4.0
834.25140	10.9
835.61737	22.5
836.36646	13.2
837.15497	18.2
838.19275	27.5
838.80865	23.0
839.68921	157.7	y (28) (4+)-H2O, y (28) (4+)-NH3
840.52600	32.8
841.14069	39.3
841.80530	13.3
842.85583	43.2
843.93927	94.3
845.17853	31.9
846.04938	22.0
847.13135	68.4
847.94403	50.4
849.86328	78.0
850.63727	67.8
851.69354	9.5
853.03784	22.0
853.69592	38.4
854.55170	65.6
855.81683	117.6
856.53564	53.1
857.18335	57.1
858.42035	659.9	y (29) (4+), y (22) (3+)-H2O, y (22) (3+)-NH3
859.25208	328.8
860.29230	71.2
861.36188	74.6
862.22540	70.6
863.31287	63.1
864.81097	199.3	y (22) (3+)
865.43481	148.3
866.32129	99.8
868.23608	600.4	b (30) (4+)
869.14063	37.2
870.43719	61.3
871.26288	38.1
872.34857	56.2
873.29315	8.0
875.33588	60.7
876.16180	216.1	y (30) (4+)
876.97528	34.5
878.65723	49.6
880.37848	16.4
882.01581	39.2
882.78424	31.8
883.70575	52.6
884.67676	11.2
885.69855	34.6
886.44385	2.9
887.53400	70.0
888.60150	138.0
889.59418	16.2
890.33002	4.2
891.65576	2.3
892.76782	17.7
893.85370	35.1
894.56146	23.0
895.86816	11.9
896.63141	34.3
898.08099	28.5
899.01099	28.8
901.01563	26.0
903.36176	25.2
904.64325	32.2
905.55591	19.1
906.71259	27.3
907.98877	33.4
910.06305	34.6
911.01392	53.3
911.87476	35.8
917.59222	10.7
918.95197	13.7
919.80072	125.2
920.92944	127.1
921.54425	39.1
922.28027	81.9
923.51678	33.0
924.53107	37.0
926.15973	35.5
927.55853	1.4
930.11597	25.4
932.53131	6.5
936.07770	11.2
937.10773	36.3
938.76385	61.7
940.50287	21.3
941.75812	10.0
942.41821	33.0
943.76459	95.6
944.40594	27.3
945.67358	3.6
946.41827	25.2
948.61566	26.6
950.06488	12.5
952.83154	163.2	b (17) (2+)
953.77759	344.2
955.33691	197.9
956.26483	37.0
957.24078	102.9
958.24359	89.5
959.20709	4.9
959.95087	39.6
962.29913	76.0
962.90698	42.2
964.32526	32.4
965.02692	6.7
966.26416	19.1
967.74268	124.7
968.83551	13.0
970.92474	35.5
972.14752	23.5
972.85968	3.7
974.62860	13.2
975.65741	25.3
976.36859	2.4
977.36639	9.3
978.11395	11.3
979.17328	17.1
979.86810	15.0
981.48901	32.1
982.39545	29.1
983.64288	41.9
985.45111	101.5
988.34735	19.5
989.20673	7.2
990.34967	14.6
991.15204	10.7
993.81592	9.1
994.99591	51.2
996.85651	8.9
1000.10736	68.8
1002.16266	17.8
1004.77734	5.4
1005.88434	8.8
1008.58746	13.6
1009.43304	12.8
1010.66284	35.2
1011.54803	23.7
1013.07306	5.6
1013.77838	47.4
1015.26752	27.9
1016.71655	17.0
1017.43146	15.9
1018.86792	50.7
1019.95966	29.9
1021.96832	30.1
1022.59546	2.0
1023.33521	24.1
1024.43066	32.2
1027.39709	6.6
1030.07593	108.3
1030.91919	32.1
1032.02258	22.3
1034.47363	4.6
1035.50049	3.6
1036.23315	24.5
1036.95605	4.8
1039.56006	36.0
1040.43530	2.0
1042.13281	65.7
1042.85999	4.8
1045.76953	7.2
1046.38062	2.7
1048.07983	38.4
1049.18518	41.2
1052.81616	49.9
1053.92297	139.9
1054.98718	47.0
1057.27539	3.7
1059.54102	25.4
1063.38611	7.3
1067.07422	41.9
1071.34473	2.0
1075.11975	5.8
1076.58093	25.1
1077.49707	16.4
1085.54150	11.5
1088.69910	5.4
1089.98022	18.3
1091.44055	8.0
1094.48779	35.3
1095.40955	21.1
1096.56641	44.5
1097.72400	4.6
1103.43896	47.2
1106.95227	13.5
1110.26917	42.3
1116.97827	10.8
1117.94922	27.9
1119.71851	9.3
1123.48706	10.3
1125.79395	97.0
1126.62830	26.4
1127.28809	19.5
1133.71960	15.2
1135.32043	5.5
1137.93628	16.1
1141.71167	26.8
1142.50757	21.7
1147.28027	29.1
1159.29419	32.0
1164.98987	11.3
1165.77100	29.7
1166.65845	9.2
1169.03369	5.0
1173.71790	26.0
1175.86682	3.9
1176.75964	3.1
1181.72815	2.3
1184.39893	7.1
1194.90515	7.1
1201.50146	14.9
1213.71545	13.0
1218.70776	16.3
1221.65210	11.8
1228.83362	4.2
1236.58093	56.8
1237.56226	30.3
1238.32129	17.7
1242.20801	2.9
1246.41003	21.1
1253.70947	14.5
1255.53015	27.6
1256.33264	47.8
1271.27234	4.3
1272.59412	7.1
1276.36023	19.4
1293.51550	18.1
1294.55664	30.2
1295.74255	4.2
1299.12378	1.6
1302.02771	14.1
1315.43286	10.9
1318.18542	5.0
1346.75842	17.8
1347.47437	5.6
1354.47961	7.2
1357.03943	9.8
1364.47241	15.9
1368.81445	6.4
1370.45715	5.9
1382.13660	15.6
1390.33777	17.1
1393.27966	6.7
1399.40955	9.9
1403.65051	3.3
1408.90295	8.2
1422.01672	4.6
1423.20032	21.5
1423.91272	8.3
1425.23547	11.6
1477.57654	5.7
1500.09973	12.2
1508.02454	4.3
1546.31238	11.2
1547.53674	21.6
1588.86731	12.4
1632.05457	5.0
1711.92834	16.6
1907.71265	14.3
