# Supplementary material for: Phosphoproteomic Analysis of Platelets Activated by Pro-Thrombotic Oxidized Phospholipids and Thrombin
Source: PLoS One. 2014 Jan 6;9(1):e84488. doi: 10.1371/journal.pone.0084488 (PMC3882224; doi:10.1371/journal.pone.0084488)
Supplement: Annotated Spectra S4 — (ZIP) [file pone.0084488.s007.zip]

Archive with 1,000 entries (1,000 files):
- SYLLSSGGSVTLSK_-12_2_17369.txt
- SYLLSSGGSVTLSK_-13_2_4909.txt
- SYLLSSGGSVTLSK_-21_2_19697.txt
- SYMEINGILLPSY_-14_2_38244.txt
- SYPPHSVSPTDINTSLPPMSSFHR_-18_2_133234.txt
- SYSSPDITQAIQEEEKR_-6_2_94211.txt
- SYSSPDITQAIQEEEKR_-7_2_85030.txt
- SYSSPDITQAIQEEEKR_-10_2_87253.txt
- SYSSPDITQAIQEEEKR_-11_2_86179.txt
- SYSSPDITQAIQEEEKR_-14_2_120791.txt
- SYSSPDITQAIQEEEKR_-15_2_123529.txt
- SYSVGASGSSSR_-4_2_28273.txt
- RAAEPSLVGLPQTISGDSGGMSAVSDGSSSSLAASASLFPLK_-4_2_2106.txt
- RAASSDQLRDNSPPPAFKPEPPK_-3_2_46784.txt
- RAEQIEDINNTGTESASEEGDDSLLITVVPVK_-7_2_212332.txt
- RAEQIEDINNTGTESASEEGDDSLLITVVPVK_-11_2_201221.txt
- RAPSVANVGSHCDLSLK_-2_2_51771.txt
- RAPSVANVGSHCDLSLK_-2_2_52021.txt
- RAPSVANVGSHCDLSLK_-3_2_48346.txt
- RAPSVANVGSHCDLSLK_-3_2_48646.txt
- RAPSVANVGSHCDLSLK_-4_2_52218.txt
- RAPSVANVGSHCDLSLK_-4_2_52258.txt
- RAPSVANVGSHCDLSLK_-5_2_46846.txt
- RAPSVANVGSHCDLSLK_-5_2_47146.txt
- RAPSVANVGSHCDLSLK_-6_2_75374.txt
- RAPSVANVGSHCDLSLK_-7_2_65748.txt
- RAPSVANVGSHCDLSLK_-10_2_68219.txt
- RAPSVANVGSHCDLSLK_-11_2_67313.txt
- RAPSVANVGSHCDLSLK_-14_2_101045.txt
- RAPSVANVGSHCDLSLK_-15_2_101936.txt
- RAPSVANVGSHCDLSLK_-22_2_69709.txt
- RAPSVANVGSHCDLSLK_-22_2_70847.txt
- RAPSVANVGSHCDLSLK_-23_2_71384.txt
- RAPSVANVGSHCDLSLK_-23_2_72159.txt
- RAPSVANVGSHCDLSLK_-24_2_73573.txt
- RAPSVANVGSHCDLSLK_-24_2_74330.txt
- RAPSVANVGSHCDLSLK_-25_2_70874.txt
- RAPSVANVGSHCDLSLK_-25_2_71798.txt
- RAPSVANVGSHCDLSLKIPEISIQDMTAQVTSPSGK_-4_2_91297.txt
- RAPSVANVGSHCDLSLKIPEISIQDMTAQVTSPSGK_-5_2_85741.txt
- RAPSVANVGSHCDLSLKIPEISIQDMTAQVTSPSGK_-11_2_113426.txt
- RAPSVANVGSHCDLSLKIPEISIQDMTAQVTSPSGK_-23_2_121683.txt
- RASAILPGVLGSETLSNEVFQESEEEKQPEVPSSLAK_-6_2_129605.txt
- RASAILPGVLGSETLSNEVFQESEEEKQPEVPSSLAK_-7_2_110829.txt
- RASAILPGVLGSETLSNEVFQESEEEKQPEVPSSLAK_-10_2_112952.txt
- RASAILPGVLGSETLSNEVFQESEEEKQPEVPSSLAK_-11_2_111866.txt
- RASAILPGVLGSETLSNEVFQESEEEKQPEVPSSLAK_-14_2_147244.txt
- RASAILPGVLGSETLSNEVFQESEEEKQPEVPSSLAK_-17_2_146381.txt
- RASGPPGNEHLYENLCVLEASPTLHGGEPEPHEGPGSR_-2_2_69045.txt
- RASGPPGNEHLYENLCVLEASPTLHGGEPEPHEGPGSR_-3_2_64857.txt
- RASGPPGNEHLYENLCVLEASPTLHGGEPEPHEGPGSR_-4_2_72194.txt
- RASGPPGNEHLYENLCVLEASPTLHGGEPEPHEGPGSR_-5_2_66126.txt
- RASGPPGNEHLYENLCVLEASPTLHGGEPEPHEGPGSR_-22_2_87782.txt
- RASGPPGNEHLYENLCVLEASPTLHGGEPEPHEGPGSR_-23_2_89054.txt
- RASSLNVLNVGGK_-15_2_101836.txt
- RASSLNVLNVGGK_-16_2_82910.txt
- RASSLNVLNVGGK_-17_2_100773.txt
- RASVCAEAYNPDEEEDDAESR_-2_2_39725.txt
- RASVCAEAYNPDEEEDDAESR_-3_2_37042.txt
- RASVCAEAYNPDEEEDDAESR_-6_2_70742.txt
- RASVCAEAYNPDEEEDDAESR_-7_2_51803.txt
- RASVCAEAYNPDEEEDDAESR_-10_2_54523.txt
- RASVCAEAYNPDEEEDDAESR_-11_2_54777.txt
- RASVCAEAYNPDEEEDDAESR_-14_2_87517.txt
- RASVCAEAYNPDEEEDDAESR_-15_2_87737.txt
- RASVCAEAYNPDEEEDDAESR_-16_2_78680.txt
- RASVCAEAYNPDEEEDDAESR_-17_2_87098.txt
- RASVCAEAYNPDEEEDDAESR_-24_2_72009.txt
- RDSFIGTPYWMAPEVVMCETMK_-6_2_147675.txt
- RDSFIGTPYWMAPEVVMCETMK_-7_2_129270.txt
- RDSFIGTPYWMAPEVVMCETMK_-10_2_130920.txt
- RDSFIGTPYWMAPEVVMCETMK_-11_2_129812.txt
- RDSFIGTPYWMAPEVVMCETSK_-6_2_132969.txt
- RDSFIGTPYWMAPEVVMCETSK_-7_2_124211.txt
- RDSFIGTPYWMAPEVVMCETSK_-10_2_116282.txt
- RDSFIGTPYWMAPEVVMCETSK_-11_2_125212.txt
- REEPEALYAAVNK_-2_2_49461.txt
- REEPEALYAAVNK_-3_2_46663.txt
- REEPEALYAAVNK_-4_2_50705.txt
- REEPEALYAAVNK_-5_2_45296.txt
- REEPEALYAAVNK_-22_2_69279.txt
- REEPEALYAAVNK_-23_2_70857.txt
- REEPEALYAAVNK_-24_2_72903.txt
- REEPEALYAAVNK_-25_2_70444.txt
- RESCGSSVLTDFEGK_-6_2_91215.txt
- RESCGSSVLTDFEGK_-7_2_72227.txt
- RESCGSSVLTDFEGK_-10_2_74441.txt
- RESCGSSVLTDFEGK_-11_2_72975.txt
- RESCGSSVLTDFEGK_-14_2_107450.txt
- RESCGSSVLTDFEGK_-15_2_124519.txt
- RESCGSSVLTDFEGK_-16_2_98342.txt
- RESCGSSVLTDFEGK_-17_2_106442.txt
- RFSSGGEEDDFDR_-11_2_51377.txt
- RFSSGGEEDDFDR_-14_2_82027.txt
- RFSSGGEEDDFDR_-15_2_82210.txt
- RFSSGGEEDDFDR_-16_2_63415.txt
- RFSSGGEEDDFDR_-17_2_81854.txt
- RGAEEEEEEEDDDSGEEMK_-10_2_50763.txt
- RGAEEEEEEEDDDSGEEMK_-11_2_48598.txt
- RGGADTYSVPSVLSPR_-21_2_135940.txt
- RGSDPASGEVEASQLR_-6_2_69111.txt
- RGSDPASGEVEASQLR_-7_2_51202.txt
- RGSDPASGEVEASQLR_-10_2_53573.txt
- RGSDPASGEVEASQLR_-11_2_51691.txt
- RGSDPASGEVEASQLR_-14_2_71413.txt
- RGSDPASGEVEASQLR_-15_2_79660.txt
- RGSDPASGEVEASQLR_-16_2_64546.txt
- RGSDPASGEVEASQLR_-17_2_81034.txt
- RGSDPASGEVEASQLR_-22_2_65640.txt
- RGSDPASGEVEASQLR_-23_2_66856.txt
- RGSDPASGEVEASQLR_-24_2_69240.txt
- RGSDPASGEVEASQLR_-25_2_66419.txt
- RGSGDTSISIDTEASIR_-7_2_210677.txt
- RGSGDTSISIDTEASIR_-10_2_210322.txt
- RGSGDTSISIDTEASIR_-11_2_200450.txt
- RGSGDTSSLIDPDTSLSELR_-6_2_108752.txt
- RGSGDTSSLIDPDTSLSELR_-7_2_89987.txt
- RGSGDTSSLIDPDTSLSELR_-10_2_92144.txt
- RGSGDTSSLIDPDTSLSELR_-11_2_91158.txt
- RGSGDTSSLIDPDTSLSELR_-14_2_125763.txt
- RGSGDTSSLIDPDTSLSELR_-15_2_141314.txt
- RGSGDTSSLIDPDTSLSELR_-16_2_116996.txt
- RGSGDTSSLIDPDTSLSELR_-17_2_125373.txt
- RGSIQVDGEELVSGR_-15_2_82930.txt
- RGSLCATCGLPVTGR_-6_2_73577.txt
- RGSLCATCGLPVTGR_-7_2_55202.txt
- RGSLCATCGLPVTGR_-10_2_57413.txt
- RGSLCATCGLPVTGR_-11_2_56384.txt
- RGSLCATCGLPVTGR_-14_2_98945.txt
- RGSLCATCGLPVTGR_-15_2_99517.txt
- RGSLCATCGLPVTGR_-16_2_80528.txt
- RGSLCATCGLPVTGR_-17_2_89017.txt
- RGSLSNAGDPEIVK_-15_2_70174.txt
- RGSLSNAGDPEIVK_-17_2_69585.txt
- RGSNVALMLDVR_-16_2_100826.txt
- RGSSGSVDETLFALPAASEPVIR_-6_2_116553.txt
- RGSSGSVDETLFALPAASEPVIR_-7_2_107629.txt
- RGSSGSVDETLFALPAASEPVIR_-17_2_143021.txt
- RHEMPPHIYAITDTAYR_-2_2_56222.txt
- RHEMPPHIYAITDTAYR_-23_2_73991.txt
- RHSSLIDIDSVPTYK_-22_2_86556.txt
- RISQVSSGETEYNPTEAR_-6_2_71022.txt
- RISQVSSGETEYNPTEAR_-7_2_52373.txt
- RISQVSSGETEYNPTEAR_-10_2_54783.txt
- RISQVSSGETEYNPTEAR_-11_2_53331.txt
- RISQVSSGETEYNPTEAR_-14_2_87217.txt
- RISQVSSGETEYNPTEAR_-15_2_87777.txt
- RISQVSSGETEYNPTEAR_-16_2_78640.txt
- RISQVSSGETEYNPTEAR_-17_2_87278.txt
- RKPSVPDSASPADDSFVDPGERLYDLNMPAYVK_-2_2_74168.txt
- RKPSVPDSASPADDSFVDPGERLYDLNMPAYVK_-3_2_70332.txt
- RKPSVPDSASPADDSFVDPGERLYDLNMPAYVK_-4_2_72124.txt
- RKPSVPDSASPADDSFVDPGERLYDLNMPAYVK_-4_2_76470.txt
- RKPSVPDSASPADDSFVDPGERLYDLNMPAYVK_-4_2_76773.txt
- RKPSVPDSASPADDSFVDPGERLYDLNMPAYVK_-5_2_66623.txt
- RKPSVPDSASPADDSFVDPGERLYDLNMPAYVK_-5_2_70898.txt
- RKPSVPDSASPADDSFVDPGERLYDLNMPAYVK_-5_2_70968.txt
- RKPSVPDSASPADDSFVDPGERLYDLNMPAYVK_-22_2_104707.txt
- RKPSVPDSASPADDSFVDPGERLYDLNMPAYVK_-22_2_106174.txt
- RKPSVPDSASPADDSFVDPGERLYDLNMPAYVK_-23_2_105614.txt
- RKPSVPDSASPADDSFVDPGERLYDLNMPAYVK_-23_2_107192.txt
- RKPSVPDSASPADDSFVDPGERLYDLNMPAYVK_-24_2_108441.txt
- RKPSVPDSASPADDSFVDPGERLYDLNMPAYVK_-25_2_106193.txt
- RLSLPGLLSQVSPR_-9_2_110993.txt
- RLSPPSSSAASSYSFSDLNSTR_-7_2_73615.txt
- RLSPPSSSAASSYSFSDLNSTR_-10_2_76010.txt
- RLSPPSSSAASSYSFSDLNSTR_-11_2_74624.txt
- RLSPPSSSAASSYSFSDLNSTR_-14_2_119440.txt
- RLSPPSSSAASSYSFSDLNSTR_-16_2_100316.txt
- RLSPPSSSAASSYSFSDLNSTR_-17_2_108618.txt
- RLSTADPADASTIYAVVV_-2_2_73464.txt
- RLSTADPADASTIYAVVV_-3_2_70366.txt
- RLSTADPADASTIYAVVV_-4_2_76260.txt
- RLSTADPADASTIYAVVV_-5_2_70709.txt
- RLSTADPADASTIYAVVV_-8_2_110771.txt
- RLSTADPADASTIYAVVV_-9_2_109845.txt
- RLSTADPADASTIYAVVV_-12_2_106250.txt
- RLSTADPADASTIYAVVV_-13_2_110010.txt
- RLSTADPADASTIYAVVV_-18_2_135873.txt
- RLSTADPADASTIYAVVV_-19_2_137203.txt
- RLSTADPADASTIYAVVV_-20_2_131703.txt
- RLSTADPADASTIYAVVV_-21_2_136518.txt
- RLSTADPADASTIYAVVV_-25_2_107750.txt
- RLTVSSLQESGLK_-6_2_75666.txt
- RLTVSSLQESGLK_-7_2_66168.txt
- RLTVSSLQESGLK_-10_2_69099.txt
- RLTVSSLQESGLK_-11_2_67803.txt
- RLTVSSLQESGLK_-14_2_101055.txt
- RLTVSSLQESGLK_-15_2_101665.txt
- RLTVSSLQESGLK_-16_2_82760.txt
- RLTVSSLQESGLK_-17_2_100609.txt
- RNEITLQWTKPVYDGGSMITGYIVEK_-21_2_154212.txt
- RNSLPQIPMLNLEAR_-14_2_143026.txt
- RNSLPQIPMLNLEAR_-15_2_183059.txt
- RNSLTGEEGQLAR_-15_2_70204.txt
- RNSLTGEEGQLAR_-17_2_69505.txt
- RNTFVGTPFWMAPEVIK_-10_2_114412.txt
- RPEKPVPPPPPIAKINGEVSSISSK_-22_2_37494.txt
- RPGGGADGGPEASGAARSR_-17_2_124813.txt
- RPGPGGKAGSSGSSSGGGGGGPGGR_-9_2_19861.txt
- RPGPGGKAGSSGSSSGGGGGGPGGR_-19_2_81594.txt
- RPSALSQGR_-11_2_48348.txt
- RPSALSQGRGQDLLSTVSIR_-2_2_68258.txt
- RPSALSQGRGQDLLSTVSIR_-3_2_64807.txt
- RPSALSQGRGQDLLSTVSIR_-4_2_70746.txt
- RPSALSQGRGQDLLSTVSIR_-5_2_66512.txt
- RPSALSQGRGQDLLSTVSIR_-6_2_96781.txt
- RPSALSQGRGQDLLSTVSIR_-7_2_87650.txt
- RPSALSQGRGQDLLSTVSIR_-11_2_88409.txt
- RPSLPSSPSPGLPK_-16_2_81168.txt
- RPSVSFAEGTK_-7_2_49116.txt
- RPSVSFAEGTK_-10_2_51713.txt
- RPSVSFAEGTK_-11_2_49458.txt
- RQEELNNQLFLYDTHQNLR_-23_2_88075.txt
- RRGSDPASGEVEASQLR_-2_2_36557.txt
- RRGSDPASGEVEASQLR_-3_2_33389.txt
- RRGSDPASGEVEASQLR_-4_2_36916.txt
- RRGSDPASGEVEASQLR_-5_2_31083.txt
- RRGSDPASGEVEASQLR_-22_2_55039.txt
- RRGSDPASGEVEASQLR_-23_2_56674.txt
- RRSLEPAENVHGAGGGAFPASQTPSKPASADGHR_-2_2_51661.txt
- RRSLEPAENVHGAGGGAFPASQTPSKPASADGHR_-3_2_48336.txt
- RRSLEPAENVHGAGGGAFPASQTPSKPASADGHR_-4_2_52851.txt
- RSDSASSEPVGIYQGFEK_-2_2_51621.txt
- RSDSASSEPVGIYQGFEK_-3_2_48696.txt
- RSDSASSEPVGIYQGFEK_-4_2_52581.txt
- RSDSASSEPVGIYQGFEK_-4_2_54635.txt
- RSDSASSEPVGIYQGFEK_-5_2_46996.txt
- RSDSASSEPVGIYQGFEK_-5_2_49105.txt
- RSDSASSEPVGIYQGFEK_-10_2_73951.txt
- RSDSASSEPVGIYQGFEK_-11_2_73085.txt
- RSLVISPPVR_-11_2_55894.txt
- RSLVISPPVR_-14_2_88737.txt
- RSLVISPPVR_-15_2_88977.txt
- RSLVISPPVR_-16_2_80478.txt
- RSLVISPPVR_-17_2_88557.txt
- RSNLSLASLTFQR_-14_2_123963.txt
- RSPVPAQIAITVPK_-6_2_89967.txt
- RSPVPAQIAITVPK_-7_2_70807.txt
- RSPVPAQIAITVPK_-11_2_72265.txt
- RSPVPAQIAITVPK_-14_2_105630.txt
- RSPVPAQIAITVPK_-15_2_121397.txt
- RSPVPAQIAITVPK_-16_2_96922.txt
- RSPVPAQIAITVPK_-17_2_105202.txt
- RSSASVSDSSGFSDSESADSLYR_-11_2_201575.txt
- RSSLSESENATSLTTF_-7_2_48316.txt
- RSSWYVDASDVLTTEDPQCPQPLEGAWPVTLGDAQALKPLK_-16_2_154622.txt
- RTPSDDEEDNLFAPPK_-15_2_105478.txt
- RTPSDDEEDNLFAPPK_-17_2_104712.txt
- RTSETSISPPGSSIGSPNR_-14_2_85110.txt
- RTSETSISPPGSSIGSPNR_-15_2_85416.txt
- RTSETSISPPGSSIGSPNR_-16_2_76571.txt
- RTSETSISPPGSSIGSPNR_-17_2_85351.txt
- RTSLPCIPR_-6_2_71429.txt
- RTSLPCIPR_-7_2_54291.txt
- RTSLPCIPR_-10_2_55193.txt
- RTSLPCIPR_-11_2_54271.txt
- RTSLPCIPR_-14_2_86854.txt
- RTSLPCIPR_-15_2_87027.txt
- RTSLPCIPR_-16_2_77564.txt
- RTSLPCIPR_-17_2_86568.txt
- RYPTPYPDELK_-15_2_99567.txt
- RYSDFEWLR_-16_2_117616.txt
- RYSGDSDSSASSAQSGPLGTR_-14_2_69148.txt
- SADFSPAFLSTTLSALDEALHGGVACGSLTEITGPPGCGK_-4_2_89932.txt
- SADNLSCPSPLNVMEPVTELMQEQSYLK_-8_2_148671.txt
- SADNLSCPSPLNVMEPVTELMQEQSYLK_-9_2_147907.txt
- SALVSLPSWLLATPQASATSMMASVPSRPGQLSLLEGKPVVVR_-25_2_27955.txt
- SAPSSDSSPSFVR_-8_2_55485.txt
- SAPSSDSSPSFVR_-9_2_51258.txt
- SAPSSDSSPSFVR_-12_2_47278.txt
- SASADNLTLPR_-8_2_69488.txt
- SASADNLTLPR_-9_2_68158.txt
- SASADNLTLPR_-12_2_63904.txt
- SASADNLTLPR_-13_2_68170.txt
- SASADNLTLPR_-18_2_93955.txt
- SASADNLTLPR_-19_2_95165.txt
- SASADNLTLPR_-20_2_80481.txt
- SASADNLTLPR_-21_2_94684.txt
- SASEFQELDSPDDTMGTIK_-19_2_119158.txt
- SASFAGFSSAQSR_-12_2_66408.txt
- SASFAGFSSAQSR_-13_2_70023.txt
- SASFAGFSSAQSR_-18_2_96252.txt
- SASFAGFSSAQSR_-19_2_97755.txt
- SASQESTLSDDSTPPSSSPK_-18_2_65140.txt
- SASQESTLSDDSTPPSSSPK_-19_2_65872.txt
- SASSDTSEELNSQDSPPK_-18_2_66740.txt
- SASSDTSEELNSQDSPPK_-19_2_75942.txt
- SASSDTSEELNSQDSPPK_-20_2_62629.txt
- SASSDTSEELNSQDSPPK_-21_2_67212.txt
- SASSDTSEELNSQDSPPKQDSTAPSSTSSSDPILDFNISLAMAK_-21_2_153563.txt
- SASSGAEGDVSSEREP_-8_2_55926.txt
- SASSGAEGDVSSEREP_-9_2_51608.txt
- SASSGAEGDVSSEREP_-12_2_47778.txt
- SASSGAEGDVSSEREP_-13_2_51389.txt
- SASSGAEGDVSSEREP_-18_2_64800.txt
- SASSGAEGDVSSEREP_-19_2_65962.txt
- SASSGAEGDVSSEREP_-20_2_59199.txt
- SASSGAEGDVSSEREP_-21_2_64549.txt
- SATEEVRTKSWIQSG_-18_2_215025.txt
[truncated: 700 more entries]
