# Supplementary material for: Phosphoproteomic Analysis of Platelets Activated by Pro-Thrombotic Oxidized Phospholipids and Thrombin
Source: PLoS One. 2014 Jan 6;9(1):e84488. doi: 10.1371/journal.pone.0084488 (PMC3882224; doi:10.1371/journal.pone.0084488)
Supplement: Annotated Spectra S4 — (ZIP) [file pone.0084488.s007.zip › SYLLSSGGSVTLSK_-12_2_17369.txt]

m/z	i	matches
186.91293	3.2
199.68314	2.3
201.17419	7.7
214.99843	6.6
225.07660	3.9
228.99718	4.3
242.92485	6.8
245.41446	4.1
257.12732	3.0
267.16257	3.5
269.15222	2.3
270.21991	1.7
280.07257	3.7
286.19318	6.8
291.88593	17.1	y (6) (2+)-NH3-2P
294.89276	10.0
298.17151	3.1
299.04678	3.9
302.31903	7.3
305.18896	2.3
309.06549	5.8
315.00995	3.0
316.23047	2.1
320.22491	1.7
331.22223	31.0	b (2) (1+)
333.54419	11.0
340.25989	3.5
344.25037	2.1
345.22223	4.7
346.36383	5.0
349.25256	6.6
351.06573	14.4
355.22699	3.2
357.29401	10.2
363.29218	2.4
369.19128	2.8
373.04645	1.7
375.38812	12.6
376.33337	11.4
384.21161	9.0
387.34045	9.0
388.39789	23.0	y (6) (2+)-NH3, y (6) (2+)-H2O
391.53973	14.8	y (9) (2+)-NH3-2P, y (9) (2+)-H2O-2P
392.32898	3.3
397.55414	5.2
402.16193	19.5
403.34296	3.2
404.08612	4.6
413.11676	2.1
415.00995	26.2	y (13) (3+)-NH3-3P
415.89630	12.3
417.46454	16.3	y (7) (2+)-H2O, y (7) (2+)-NH3
418.26422	8.5
427.03729	27.6	y (3) (1+), b (13) (3+)-NH3-2P, b (13) (3+)-H2O-2P
428.28149	34.8
430.61420	2.5
433.58838	23.3	b (13) (3+)-2P
435.47278	5.4
436.22052	18.1	y (12) (3+), b (12) (3+)-H2O
437.42474	5.3
441.24377	9.9
442.14886	19.1	b (4) (1+)-NH3-P, [M+3H] (3+)-H2O-3P, b (12) (3+)
445.34253	103.3	y (8) (2+)-H2O
446.34460	28.1	y (13) (3+)-H2O-2P, y (13) (3+)-NH3-2P, y (8) (2+)-NH3
447.10376	7.1
448.92365	48.6	b (9) (2+)-NH3-P, [M+3H] (3+)-3P, y (9) (2+)-P, b (10) (2+)-H2O-2P, b (10) (2+)-NH3-2P, b (9) (2+)-H2O-P
450.02222	26.8
450.94141	14.0
452.42841	20.9	y (13) (3+)-2P
453.15155	12.4
454.64014	32.6	y (8) (2+)
456.16925	9.6
456.78088	4.9
458.47827	6.2
459.45453	10.4
462.33582	4.2
463.05511	6.7
464.37152	3.7
465.13269	7.8
467.01880	6.1
468.32416	5.7
470.07672	13.6
472.19379	13.5
474.68011	10.5
476.36157	3.9
482.52209	14.6
483.18768	7.9
484.11237	40.5	y (10) (2+)-H2O-P, y (10) (2+)-NH3-P
484.99945	7.2
487.22473	3.0
488.00323	10.3
489.03778	18.7	y (9) (2+)-NH3, y (9) (2+)-H2O
490.91888	7.7
492.24640	20.1	b (13) (3+)-H2O, y (10) (2+)-P, y (11) (2+)-NH3-2P
493.09442	4.6
497.35321	127.1	b (9) (2+)-H2O
498.34930	89.4	b (13) (3+), y (9) (2+), b (10) (2+)-H2O-P, b (10) (2+)-NH3-P
500.06708	22.3	y (11) (2+)-2P, b (11) (2+)-NH3-2P, b (11) (2+)-H2O-2P
501.21393	50.4
502.33563	34.5	[M+3H] (3+)-NH3-H2O-P
503.41290	28.4
505.59601	38.0
507.70264	30.8	b (10) (2+)-P, [M+3H] (3+)-H2O-P
509.88074	20.6
510.93298	82.7	y (4) (1+)-NH3, y (4) (1+)-H2O, y (5) (1+)-H2O-P
512.20294	25.0	y (13) (3+)-NH3, y (5) (1+)-NH3-P, y (13) (3+)-H2O
513.49554	38.5
514.34277	84.1	[M+3H] (3+)-P
515.31573	51.0
516.34491	43.0
517.65460	11.7
518.38892	10.9
519.06250	33.0
519.81415	13.1
522.68347	43.1
523.89471	31.2
524.49890	27.3
525.86578	37.0
527.87445	275.6	b (5) (1+)-H2O-P, y (4) (1+)
528.92841	250.3	b (5) (1+)-NH3-P, y (5) (1+)-P
529.85815	82.0
530.69196	5.6
532.30359	20.9	y (10) (2+)-H2O
534.05927	88.4
535.25568	35.6	[M+3H] (3+)-NH3-H2O
536.67999	167.0
537.59021	106.0
538.34149	48.6
545.04572	2.5
545.71869	15.2	b (5) (1+)-P
548.79779	7.8
555.58502	3.2
556.56537	19.5	b (10) (2+), b (4) (1+), b (12) (2+)-H2O-2P, y (12) (2+)-2P, b (12) (2+)-NH3-2P
557.61737	13.2
563.87445	9.8
565.49054	10.3
573.67633	5.1
574.31256	66.3
575.33746	37.1
578.86499	4.3
580.78131	21.9	y (6) (1+)-H2O-2P, y (6) (1+)-NH3-2P
584.25867	25.6
590.47589	11.7
592.96246	19.2
594.21271	9.1
597.80072	18.9	y (12) (2+)-NH3-P, b (11) (2+)-H2O
598.72906	37.9	y (6) (1+)-2P, y (11) (2+)
602.03656	3.7
602.80493	5.8
608.16724	25.3
615.03339	6.1
618.31592	4.3
620.06049	6.7
624.21161	11.1
625.91235	18.7	b (5) (1+)-H2O
626.51434	8.5
627.23792	12.7
632.59381	52.6	b (6) (1+)-P
633.20886	2.1
643.46722	15.0
644.45416	15.0	b (5) (1+)
645.44769	51.8	y (12) (2+)-H2O
646.33087	7.3
656.23450	7.6
659.07782	4.0
661.11993	8.0
667.41302	7.3
676.26904	3.8
678.09082	31.6	y (13) (2+)-2P, y (6) (1+)-H2O-P
678.87811	3.2
681.58228	11.4
684.46375	8.9
685.39844	8.9
700.46686	5.2
704.26532	12.6
711.99652	5.7
718.65692	9.4
722.85175	13.9
726.69464	99.1	y (13) (2+)-P
727.77698	49.4
735.20306	24.3	y (7) (1+)-H2O-P
736.45471	7.6
737.26233	2.5
744.18103	9.4
750.13818	4.1
755.34442	20.6
759.43341	7.1
761.10870	4.5
769.47095	7.3
779.91425	11.4
799.26489	3.4
808.68646	7.1
809.32074	16.9
814.69196	17.6
816.47308	13.4
839.53778	6.3
841.25238	13.9
847.10376	4.3
861.46771	4.9
867.50031	11.7
877.65082	8.8
881.40680	4.9
890.38971	6.2
896.36725	5.6
899.42682	10.5
902.40479	16.1
908.37305	19.1	y (8) (1+)
920.31390	9.4
932.04315	31.4
940.98120	3.6
951.13647	12.0
957.83691	7.2
959.09271	8.6
966.37646	8.7
967.31024	5.8
974.52191	12.6
991.36810	7.4
994.38696	61.0	b (9) (1+)-H2O
996.09277	39.7	b (10) (1+)-NH3-P, b (10) (1+)-H2O-P, y (9) (1+)
1016.20337	2.4
1065.57666	10.4
1067.63745	18.7
1069.42896	5.6
1196.11133	28.0	y (11) (1+)
1445.16650	7.5
