# Supplementary material for: Phosphoproteomic Analysis of Platelets Activated by Pro-Thrombotic Oxidized Phospholipids and Thrombin
Source: PLoS One. 2014 Jan 6;9(1):e84488. doi: 10.1371/journal.pone.0084488 (PMC3882224; doi:10.1371/journal.pone.0084488)
Supplement: Annotated Spectra S4 — (ZIP) [file pone.0084488.s007.zip › SYLLSSGGSVTLSK_-13_2_4909.txt]

m/z	i	matches
245.31651	4.0
278.16150	3.8
284.19547	7.0
285.29620	4.5
326.03961	9.5
327.03415	4.4
345.49200	14.5
348.31226	2.5
369.19177	10.5
371.40961	15.9
372.90112	11.0
388.37390	6.9
390.86224	5.3
409.25598	2.9
412.26514	2.6
427.25720	8.2
430.34918	10.3
440.31946	21.9
445.15027	37.0
445.84814	21.3
447.25189	16.5
464.59723	4.8
465.89435	16.8
473.76971	4.0
475.09558	7.6
479.50641	7.4
487.45422	3.1
494.21899	2.3
509.18695	8.9
523.80298	14.5
525.08246	9.2
539.30737	26.9
540.14484	12.2
541.78760	4.4
549.23035	7.7
550.72522	12.1
551.77356	9.8
556.46356	6.7
557.51965	12.0
558.24701	10.5
562.31122	3.1
563.17487	47.9
564.03534	12.7
572.59375	6.6
573.35699	5.7
574.30170	31.4
575.29926	32.9
576.46735	4.4
580.32019	3.1
594.85431	18.4
596.30725	11.5
598.14563	16.1
606.98474	5.5
608.14899	18.3
612.04584	3.1
615.61615	11.0
622.68164	4.6
628.53119	7.9
629.26257	2.3
633.17975	3.1
635.22406	7.2
636.05768	19.5
637.31854	10.8
638.18506	8.9
643.90656	83.6
645.05072	109.4
646.30646	23.7
651.19562	9.3
661.98077	60.4
663.07031	19.2
666.14441	8.3
670.49176	5.5
677.97156	56.9
679.32892	2.4
685.98859	7.0
688.69104	27.8
690.69012	7.2
693.26300	19.1
702.33209	4.4
705.40619	9.8
706.41254	5.7
708.74548	4.2
714.53802	38.6
718.13873	26.6
719.76337	53.0
720.65015	14.3
722.59644	19.8
723.22449	11.9
724.23016	10.6
725.24139	9.4
726.21466	37.2
727.25275	260.1	y (13) (2+)-P
728.23486	70.8
729.97260	4.9
732.36853	26.1
734.00909	34.0
735.22235	42.8
736.17157	20.1
737.30829	19.8
738.11884	4.3
740.70038	12.1
741.65466	27.5
745.14227	6.8
748.99127	13.3
750.01898	22.2
750.87134	28.5
754.43256	59.8
756.56012	31.1
757.42200	56.8
758.35590	3.6
759.47595	44.6
762.52582	191.4	[M+2H] (2+)-NH3-P, [M+2H] (2+)-H2O-P
763.50848	92.8
766.80475	74.5
767.78296	21.3
768.47125	36.9
771.50970	3636.9	y (7) (1+), [M+2H] (2+)-P
772.60455	438.9
773.61914	46.7
774.30865	14.7
776.50616	62.7
777.37897	3.4
778.16132	41.4
779.11023	8.4
780.76849	11.3
781.91791	28.5
783.10431	18.8
784.10468	36.2
785.12970	37.9
785.96057	58.7
788.66437	15.1
790.18829	7.7
791.59760	59.8
792.48065	8.9
793.66852	15.8
794.54144	36.6
796.44574	6.2
797.55585	15.0
798.74390	54.9
799.84100	26.7
800.44611	2.6
801.21912	3.3
802.47394	218.1	[M+2H] (2+)-NH3-H2O
803.30933	143.4
804.32880	39.8
805.01251	2.0
806.01575	5.9
807.04889	30.8
808.82782	88.5
809.62225	5.1
810.88593	34.6
811.86322	97.0
839.28864	2.0
840.79633	7.1
851.70135	7.8
857.44653	25.2
858.05396	13.2
859.05011	11.0
860.85303	7.5
861.59430	14.2
867.55438	5.7
869.04755	18.1
879.50903	4.3
891.22638	13.2
897.48907	29.4
898.15527	6.7
899.17401	14.3
901.90210	10.6
905.50092	22.7
906.52124	49.6
907.76007	12.4
908.89679	5.3
911.19775	7.2
914.45892	13.9
916.31512	31.8
917.07623	9.5
929.56586	6.0
931.53290	9.3
934.70404	7.6
937.53473	7.8
940.98267	23.2
941.79596	16.7
942.64307	5.9
944.88428	35.9
945.62775	19.6
952.44531	39.6
953.09595	3.1
954.18170	57.1
955.16626	3.2
956.00226	12.1
957.94751	3.1
963.10712	13.3
964.41016	18.9
966.05182	3.1
974.30206	5.3
979.74701	24.8
986.70313	29.2
987.53070	2.6
996.15796	7.9
999.52710	34.7
1001.98804	12.1
1003.33203	39.0
1004.48480	6.7
1005.54004	9.3
1006.37262	2.6
1008.13129	6.7
1015.63751	3.1
1020.81073	22.1
1022.38159	3.1
1023.40558	3.6
1027.33813	11.0
1029.30591	6.8
1031.07495	20.3
1040.63062	3.0
1041.73560	3.8
1044.62915	2.2
1046.14600	6.2
1050.07861	25.6
1051.48987	13.4
1052.73755	2.3
1056.30054	14.3
1058.23047	8.5
1061.12842	36.8
1065.17456	54.2
1066.27625	18.6
1067.54504	16.2
1073.14490	37.4
1077.40527	42.3
1078.51807	13.7
1079.17773	4.4
1080.48389	8.7
1097.03088	12.3
1098.26245	19.2
1101.06885	15.0
1115.23584	10.6
1118.35144	7.6
1131.77808	7.4
1135.78906	6.5
1137.13354	6.9
1150.04395	8.2
1151.12463	5.8
1165.49963	52.9
1166.21045	18.5
1166.83838	11.4
1190.53589	2.7
1195.37842	21.1
1197.25671	8.0
1199.15076	16.0
1199.83142	25.5
1207.23706	6.6
1210.83862	15.6
1213.26880	5.7
1217.31128	14.0
1224.62207	3.9
1248.33020	8.1
1249.38806	6.7
1254.45703	2.9
1257.52979	9.7
1259.82153	8.1
1265.62244	12.8
1296.61316	22.2
1337.24084	14.1
1350.40637	6.3
1368.29565	2.0
1369.28186	12.4
1449.51672	5.9
1467.36926	7.1
1473.11743	7.8
1477.22046	12.2
1497.22400	5.8
1522.47693	4.6
1582.31506	14.1
1583.91785	7.7
1588.38013	6.0
1616.01294	11.8
1619.29272	5.3
