# Supplementary material for: Phosphoproteomic Analysis of Platelets Activated by Pro-Thrombotic Oxidized Phospholipids and Thrombin
Source: PLoS One. 2014 Jan 6;9(1):e84488. doi: 10.1371/journal.pone.0084488 (PMC3882224; doi:10.1371/journal.pone.0084488)
Supplement: Annotated Spectra S4 — (ZIP) [file pone.0084488.s007.zip › SYLLSSGGSVTLSK_-21_2_19697.txt]

m/z	i	matches
234.15030	12.0
240.41956	2.7
246.12335	2.2
260.75616	4.6
264.33276	6.2
272.22058	21.0
279.15045	15.0
286.25830	6.0
321.04672	5.0
322.32135	23.3
326.09888	6.8
328.49915	6.0
331.02747	7.0
331.74710	13.4
335.20734	3.5
339.41501	7.5
353.97839	5.7
367.07343	10.8
376.07544	19.4
388.35565	9.8
389.60022	5.7
398.96234	16.8
400.88544	7.0
409.41144	6.0
420.20410	12.2
426.29321	7.2
427.52252	5.3
428.32135	1.8
444.13300	17.4
445.27612	96.8
446.14197	3.5
450.63544	5.7
460.19360	2.7
464.42291	10.7
465.39868	16.9
467.58240	5.9
471.42462	5.3
482.37207	13.7
486.04187	2.5
488.49707	10.8
497.16882	5.6
503.43219	21.3
505.34082	18.3
508.16687	5.8
514.07440	7.3
518.84534	14.5
523.16803	2.5
529.42468	5.7
530.63342	8.3
531.35919	7.6
532.65948	14.7
536.13403	8.5
538.37500	12.8
539.41223	8.0
540.20618	31.1
546.02765	15.0
548.01917	21.1
549.99786	4.2
553.54266	5.9
556.43304	18.4
557.24274	16.0
562.15619	30.2
564.14899	5.3
573.48834	4.6
574.46979	11.6
580.37677	3.7
583.22321	2.2
584.33966	6.2
585.89825	12.7
588.19843	25.2
589.27429	10.5
591.48956	15.0
599.51080	4.4
604.47021	8.7
609.33038	9.8
614.91034	6.0
617.56696	11.3
618.92853	3.3
619.66205	10.2
620.39526	7.0
621.18939	19.8
622.85278	17.6
626.37720	19.5
628.74127	49.0
634.05621	36.2
636.33264	112.2
637.43347	21.8
638.22272	19.3
639.21136	14.0
640.18304	31.1
643.62048	342.3	b (5) (1+)
644.46857	47.8
645.42767	50.9
646.49738	67.4
647.31769	4.2
651.23029	4.4
652.21710	46.5
654.23395	5.1
655.44806	29.9
657.26630	7.2
660.84998	3.3
665.23999	19.6
668.73053	17.0
669.42407	33.5
674.04675	28.6
674.90118	6.8
678.14423	358.0	y (13) (2+)-NH3-P, y (13) (2+)-H2O-P
679.20813	37.0
683.33893	12.6
688.16431	20.9
689.80463	20.8
692.80243	10.6
697.79840	5.7
699.18201	10.4
702.42737	11.1
706.07849	17.7
708.23846	26.3
710.29993	10.9
711.73889	4.4
715.13013	21.0
717.03839	10.0
718.24176	63.9
719.14716	6.3
721.17194	21.1
722.16217	8.8
727.07257	758.9	y (13) (2+)-H2O, y (13) (2+)-NH3
727.97125	64.2
729.31610	8.6
730.28802	9.6
732.01349	24.6
734.12762	176.3
735.27020	10.0
736.34528	15.5
738.06708	17.6
739.07544	17.0
740.46613	44.4
742.72864	10.5
745.15442	15.2
747.04254	13.7
749.63910	129.9
750.69629	36.8
751.91217	45.9
752.68585	18.3
753.98438	19.9
756.23108	34.5
757.43121	47.7
758.46301	55.3
759.75873	23.2
760.96124	268.6
762.04877	745.5	[M+2H] (2+)-NH3-P, [M+2H] (2+)-H2O-P
763.01276	199.5
763.76917	37.7
765.93488	28.8
766.87189	6.8
767.73773	10.4
768.47186	16.9
769.77985	255.6
770.85541	5280.9	[M+2H] (2+)-P, y (7) (1+), b (7) (1+)-P
771.59692	4661.7
772.53510	358.3
774.02014	40.4
775.68445	12.4
776.50201	15.4
777.46497	6.7
780.07019	35.9
780.71362	20.7
781.35278	20.3
782.73962	19.0
783.37402	39.8
784.10413	19.8
784.80145	10.7
786.68561	62.8
787.55597	53.5
788.77332	13.9
790.06525	44.6
793.19183	28.6
794.05371	8.5
795.58685	70.9
796.82446	69.6
797.85590	57.8
798.63586	1.8
799.32397	34.0
801.17285	132.0
802.15607	63.0
803.08051	107.5
804.42975	69.9
806.25165	2.7
807.18109	19.0
808.41077	69.1
809.15417	38.8
810.60101	110.3
811.35638	113.6
813.60834	2.0
814.26361	4.6
825.77002	14.4
834.70203	11.3
837.91840	6.2
844.14563	12.8
845.37714	2.2
848.73395	11.5
851.25549	4.8
852.50201	3.6
854.34229	21.3
865.15570	8.0
872.09857	11.3
873.47931	27.8
881.03998	6.3
883.29688	12.4
884.45355	7.4
886.59717	7.9
887.59338	12.1
894.04065	5.2
896.46112	9.2
897.42230	7.7
898.43878	6.8
905.62994	196.7
906.42407	57.2
907.39526	45.5
908.12280	4.4
909.34186	6.5
910.35767	9.8
911.03253	5.9
926.28937	10.2
927.65015	9.5
929.38702	12.8
932.72882	23.9
934.53302	14.4
936.35773	2.5
937.48273	19.0
943.21338	44.2
944.27704	26.5
945.28076	4.2
947.37799	20.0
949.91815	31.8
951.28107	21.3
951.90356	27.8
955.14502	10.5
956.22504	7.8
957.36945	8.7
958.13007	9.0
960.12372	10.7
966.02948	2.7
968.51630	13.7
970.29840	4.2
973.19379	15.2
977.65521	24.6
984.32080	37.3
984.92236	8.6
985.67303	6.6
986.32349	13.2
994.22754	33.2
995.32623	22.7
996.29364	13.5
998.72577	4.0
1002.51440	21.8
1006.31696	9.9
1008.12103	23.0
1011.13385	24.2
1012.40112	9.8
1013.21588	13.2
1020.47607	25.7
1021.89703	8.9
1025.37732	26.6
1026.78247	2.0
1028.35779	2.2
1030.06958	19.3
1047.63428	11.4
1049.73804	2.2
1050.64844	16.7
1056.81409	34.1
1057.62964	24.3
1060.93054	7.7
1062.54480	2.2
1065.37427	14.2
1067.30542	75.5
1068.37170	7.0
1077.52051	41.7
1078.54346	48.8
1079.43359	7.4
1081.69202	7.6
1083.21289	23.6
1083.99597	4.5
1088.84155	14.2
1092.56116	11.5
1094.90259	15.8
1096.16895	25.4
1096.82214	6.4
1098.21606	6.0
1100.49829	32.1
1104.14612	8.6
1113.32129	23.9
1114.18298	11.9
1126.39185	9.8
1128.53735	4.2
1129.48816	28.3
1140.91101	10.9
1144.16870	6.0
1148.34302	8.8
1153.41516	39.1
1162.05457	9.2
1163.38318	32.3
1164.11890	4.4
1169.55640	8.9
1171.62793	5.4
1175.42261	14.2
1176.57507	10.4
1181.27283	4.1
1182.54285	7.2
1188.26514	4.0
1192.21692	84.3
1193.41797	16.5
1194.31116	38.3
1195.32971	19.4
1196.32397	33.4
1197.18689	22.8
1199.12988	26.2
1212.22363	8.1
1216.06409	20.0
1217.63879	34.3
1218.46692	19.0
1219.94849	19.3
1221.63599	13.5
1222.97559	13.0
1235.61499	4.4
1236.44556	4.8
1243.42615	10.2
1251.43555	21.1
1252.55908	8.1
1254.95947	21.2
1262.63501	17.9
1263.51941	49.1
1264.30652	6.0
1264.94434	3.3
1266.51758	12.9
1267.30212	8.0
1268.15808	5.5
1279.91492	15.1
1292.09021	7.5
1298.16663	13.4
1300.84583	2.2
1308.72180	7.3
1309.58044	3.8
1316.58337	20.7
1319.32715	5.3
1320.14111	7.1
1336.39771	4.2
1348.66028	10.6
1358.29407	8.8
1365.55530	9.9
1366.66833	43.2
1367.66711	20.6
1385.27832	14.8
1387.29944	8.5
1422.68323	8.3
1447.54895	4.6
1464.09241	13.8
1464.70276	11.3
1466.53894	16.0
1467.34485	7.2
1469.12878	25.6
1472.35999	6.8
1537.34778	13.7
1623.88855	4.4
