# Supplementary material for: Phosphoproteomic Analysis of Platelets Activated by Pro-Thrombotic Oxidized Phospholipids and Thrombin
Source: PLoS One. 2014 Jan 6;9(1):e84488. doi: 10.1371/journal.pone.0084488 (PMC3882224; doi:10.1371/journal.pone.0084488)
Supplement: Annotated Spectra S4 — (ZIP) [file pone.0084488.s007.zip › SYMEINGILLPSY_-14_2_38244.txt]

       m/z	          i	matches
 295.06705	      14.9	b (2) (1+)-H2O-P, b (5) (2+)-2P
 299.88882	       6.0
 319.31458	      13.4
 335.15414	       4.5
 340.65500	       9.2
 352.29156	       3.4
 366.28473	       5.8
 380.13776	       2.9
 387.44141	       4.0
 400.93536	      25.0	b (6) (2+)-P
 407.02148	       2.7
 411.97394	       7.5
 422.53461	      11.4
 441.14764	      10.5	b (6) (2+)-H2O, b (6) (2+)-NH3
 444.38861	       9.5	b (3) (1+)-P
 461.30280	       6.4
 462.19342	       6.9
 469.25543	       4.2
 475.63232	       6.6	b (4) (1+)-2P
 479.29675	      86.4	y (4) (1+)
 480.56305	      11.7
 488.17432	       2.3
 498.10675	       3.6
 500.18280	       3.0
 508.33130	      16.6
 518.70868	      10.2
 547.12445	       2.3
 552.20001	      21.6
 552.96118	       5.5
 554.30621	       6.5
 575.27411	       2.9
 591.51263	       3.2
 592.36517	      32.7	y (5) (1+)
 593.07330	       9.3
 596.99042	      12.8
 604.34491	      13.7
 609.30060	      29.4
 612.23828	      10.0
 618.37946	      10.3
 621.19312	      11.7
 642.05170	       3.1
 643.51239	       2.3
 645.57379	       3.4
 647.09631	      43.8	b (10) (2+), b (11) (2+)-P
 652.32593	      11.4	b (4) (1+)-H2O
 654.31323	      11.9
 657.05109	       2.7
 662.91705	      19.2
 672.34381	      13.0
 678.14331	       6.5
 680.66199	      21.3
 682.49988	       4.2
 686.24158	      22.1	b (5) (1+)-P
 687.43408	       2.5
 690.01678	      22.0	y (12) (2+)-NH3-P
 691.43719	      25.0	b (12) (2+)-P
 692.05280	      18.6
 696.01422	      23.9	b (11) (2+)
 703.15472	       5.8
 704.30780	       4.7
 705.29340	      24.8	y (6) (1+)
 706.19104	      18.0
 707.23224	       4.5
 711.71399	       4.4
 713.52374	      14.6
 718.04736	      10.1
 722.60144	      86.9	[M+2H] (2+)-H2O-2P
 729.58850	      44.5
 731.17377	      41.1	b (12) (2+)-H2O, b (12) (2+)-NH3
 732.53516	      13.1	[M+2H] (2+)-2P
 733.63287	      10.2
 734.55133	       9.9
 737.57330	      10.1	y (12) (2+)-NH3, y (12) (2+)-H2O
 742.54596	      14.6	b (7) (1+)-NH3-2P
 743.17474	      46.2
 746.94708	      23.5	y (12) (2+)
 747.96277	      15.5
 756.87878	       9.2
 758.85474	      12.6	b (7) (1+)-2P
 762.53021	      35.7	y (7) (1+)
 763.54102	      26.2	[M+2H] (2+)-NH3-H2O-P
 764.89655	      27.0
 766.93378	      27.7	b (5) (1+)-H2O
 769.01361	       3.4
 771.62897	      31.2
 772.72650	      67.1	[M+2H] (2+)-NH3-P, [M+2H] (2+)-H2O-P
 774.68683	      13.3
 775.90588	      70.2
 776.94061	      20.9
 779.38611	      11.3
 780.28027	      33.9
 781.23358	     106.3	[M+2H] (2+)-P
 782.46698	      70.8	b (6) (1+)-NH3-P, b (6) (1+)-H2O-P
 784.92017	      24.6	b (5) (1+)
 792.47485	       3.6
 794.15851	      27.6
 795.48639	       5.1
 796.64154	      33.7
 798.25073	      24.5
 799.23895	      29.2
 799.91681	      15.8	b (6) (1+)-P
 800.75110	      12.9
 802.24200	      27.9
 804.07654	      18.8
 804.88116	      32.3
 805.72516	      31.0
 808.26172	      59.9
 809.37421	      65.1
 810.74744	       3.8
 811.76819	      94.2
 812.83856	     130.4	[M+2H] (2+)-NH3-H2O
 813.72455	      15.0
 815.24188	      51.0
 816.32880	      34.0
 818.62177	       9.3
 819.98224	      70.2
 820.79303	      13.0
 821.73712	      38.2	[M+2H] (2+)-NH3, [M+2H] (2+)-H2O
 829.63757	       6.4
 830.73151	      23.8	[M+2H] (2+), [M+2H] (2+)+H
 832.89362	       5.1
 843.27582	      19.5
 845.96613	      21.8
 848.32074	       6.2
 849.20270	       6.4
 850.84528	       2.8
 857.29950	       8.1	b (7) (1+)-P
 859.26190	       9.1	y (8) (1+)-H2O, y (8) (1+)-NH3
 860.58124	       2.5
 862.57068	      14.6
 872.06110	       9.9	b (8) (1+)-2P
 875.05798	       9.9
 877.51605	      44.4
 878.44891	      29.4
 880.28625	       3.4
 895.53577	      10.9
 898.10809	      22.7	b (6) (1+)
 898.84985	       6.6
 948.21289	      21.5
 961.15570	      15.3
 962.69855	      27.1
 964.28595	      23.2
 990.81226	      44.0
 992.97406	      40.8
 995.64178	       2.7
1007.44141	      10.3
1009.35638	      22.9
1014.09985	       8.0
1015.51874	       8.7
1019.52045	       6.7
1026.03174	       1.6
1026.76794	       3.0
1032.26343	       3.6
1036.82886	      14.5
1041.57349	       3.2
1046.04517	       9.2
1048.27515	      22.1
1049.15100	       3.4
1051.56152	      76.8	b (8) (1+)-NH3
1052.31299	       5.0
1053.48462	      19.0
1065.61865	       2.7
1068.14771	      13.5	b (8) (1+)
1069.61890	       5.3
1077.35535	      19.1
1078.50134	       4.0
1082.19727	      15.5	b (10) (1+)-NH3-2P
1088.70569	       7.0
1089.50037	      15.8
1093.71362	       8.8
1102.30737	      34.0	y (10) (1+)-NH3
1109.37439	       3.8
1119.18164	       3.6
1127.08826	      12.8
1128.58875	       2.3
1145.64502	      12.8
1163.27063	      15.4	b (9) (1+)-H2O
1164.41956	       2.3
1172.51672	      12.6
1181.55566	      37.4	b (9) (1+)
1184.30786	       9.7
1212.53406	       8.6
1223.24548	      12.1
1230.82581	      13.5
1233.16187	      12.0	y (11) (1+)-NH3
1234.22632	      15.8
1235.19824	       2.1
1266.42419	       9.9
1270.65759	       8.0
1289.15295	      17.3
1304.44519	       7.9
1323.18872	      13.8
1323.89038	       4.5
1326.80237	       2.5
1342.14661	      13.3
1343.70020	       2.9
1346.08447	      18.4
1378.51550	       6.0
1383.87939	      29.1
1396.36023	       4.2
1399.39001	       8.1
1400.88501	       4.7
1429.26489	       1.6
1484.63684	       7.0
1487.56116	      10.4
1494.52380	       5.8
