# Supplementary material for: Phosphoproteomic Analysis of Platelets Activated by Pro-Thrombotic Oxidized Phospholipids and Thrombin
Source: PLoS One. 2014 Jan 6;9(1):e84488. doi: 10.1371/journal.pone.0084488 (PMC3882224; doi:10.1371/journal.pone.0084488)
Supplement: Annotated Spectra S4 — (ZIP) [file pone.0084488.s007.zip › SYPPHSVSPTDINTSLPPMSSFHR_-18_2_133234.txt]

m/z	i	matches
260.03351	73.7
261.78775	258.6
274.94516	99.0
287.36765	39.0
293.99103	172.3
302.85138	220.7
340.19617	187.8
343.14844	48.5
344.11465	176.1
348.46500	182.4
358.60345	107.3
373.05881	98.5
384.23700	70.5
389.82062	95.2
390.44385	144.6
393.23322	58.0
399.79596	43.5
409.23767	202.8
416.93646	73.2
418.11218	2199.7	y (10) (3+)
418.95062	355.3
419.99774	56.8
427.09351	92.2
428.61420	29.5
430.46259	119.3
440.13843	179.7
445.59247	111.6
449.21564	166.7
450.24310	55.3
455.07678	1044.6
456.19397	387.5
457.26508	117.8
459.26379	222.5
461.19617	64.2
462.16241	418.2
463.45441	113.9
469.30536	86.3
470.73370	32.7
472.17249	220.1
473.14575	1536.1
474.36060	957.0
475.06396	141.5
476.32544	127.0
478.19489	212.9
482.84442	51.7
483.97089	85.1
485.25073	89.4
492.41565	85.9
496.11786	153.3
499.58679	108.1
501.12805	132.0
502.91290	1829.9
503.96448	563.8
505.05548	427.5
507.25433	56.5
519.59839	4672.8	y (8) (2+)-NH3
520.55811	1078.8
521.48505	89.4
525.39142	134.0
530.98944	7878.7
532.12164	2564.9
533.10754	473.7
534.41736	76.5
542.37610	87.9
548.22552	114.5
554.19055	236.2
559.50970	384.4
562.95844	151.0
565.32410	281.0
566.29089	49.9
577.17627	79.3
578.61047	508.1
580.17609	165.4
581.41345	63.5
583.13763	278.8
584.33881	380.1
589.40594	141.1
590.24597	182.7
593.84332	311.9
596.82391	120.8
601.29492	997.2
602.87848	4383.8
604.22357	132.6
611.14532	735.2
622.45001	45.3
625.03180	206.6
627.57874	131.0
628.35980	608.0
629.24622	497.4
630.40112	32.9
633.09015	64.3
634.55200	82.7
636.41675	111.7
637.05145	303.3
640.23199	132.0
643.76385	219.6
646.00336	2455.0
646.80420	1180.8
647.86346	836.9
652.13147	319.7
654.92694	88.4
656.14740	236.2
658.10663	422.8
660.37494	704.3
661.13092	783.4
661.78516	185.3
662.99829	172.3
668.25256	191.5
669.64331	151.7
679.33862	127.2
681.74115	95.5
686.42413	261.9
687.40131	1094.3
688.82593	470.9
689.62445	291.8
691.52850	323.0
697.02478	293.3
699.14777	347.9
702.20178	100.6
704.09869	1967.5
705.17145	1061.9
706.42010	241.4
716.44006	67.4
720.98749	737.3
722.52155	32.7
724.59088	178.6
726.49615	872.6
727.67145	63.6
733.44000	201.6
739.62738	78.4
742.08588	160.3
743.16144	150.1
744.45044	217.6
745.40143	156.0
747.57678	6400.0
748.48853	802.0
754.52692	110.1
755.39001	124.3
756.29175	335.4
762.18365	45.3
764.51752	710.0
765.17316	463.9
765.82751	195.2
769.01141	305.8
773.23926	3492.8
774.16266	2657.9
775.28320	391.5
776.45801	37.4
778.54108	715.3
779.46661	188.5
782.29388	1464.7
783.03094	223.7
784.40552	197.8
786.86145	421.4
790.89490	18722.6
791.51843	23839.4	y (14) (2+)-NH3-P, y (14) (2+)-H2O-P, y (13) (2+)
792.41144	1229.7
793.64935	244.7
794.54681	98.0
795.72272	128.8
799.19983	94.2
803.46503	118.8
804.38959	134.6
805.59271	550.1
806.34558	124.2
809.90558	656.1
810.61871	480.6
811.42755	2361.4
813.39459	338.6
814.69714	45.3
815.45038	29.5
817.15479	2817.6
818.34833	583.5
819.74310	179.1
820.48108	565.8
821.26910	447.2
824.96753	672.5
825.74445	117.1
826.76563	591.7
828.09357	641.2
830.56451	848.0
831.44775	119.6
835.15906	500.4
838.61578	125.7
839.58063	699.5
840.42706	2955.8	b (16) (2+)-H2O, y (14) (2+)-NH3, y (14) (2+)-H2O, b (16) (2+)-NH3
841.23871	2806.2	y (15) (2+)-H2O-P, y (7) (1+)-H2O-P
842.15582	328.3
843.23468	2009.5	y (6) (1+)-NH3
844.08276	972.7
845.24133	1180.5
846.07220	437.0
847.49945	1113.0
848.56226	2548.7	b (16) (2+)
849.37946	78.4
850.59247	327.3
851.51080	271.2
854.13239	8253.0	b (23) (3+)-H2O, b (23) (3+)-NH3
855.03906	1414.6
857.81812	241.4
859.36774	921.7
860.12469	12574.8	y (6) (1+), y (7) (1+)-P, b (23) (3+)
861.12164	10847.5
862.29828	4402.2
863.12640	1311.6
863.76740	889.8
865.59113	447.6
868.60284	2343.3
869.29047	1698.8
869.97974	1246.3
871.26898	108.5
872.86719	633.5
874.73566	51.9
876.04877	83.1
879.15643	3216.5	[M+3H] (3+)-NH3-P, [M+3H] (3+)-H2O-P
880.13995	761.1
881.34424	117.8
882.28998	1150.3
883.34869	367.1
885.08105	3800.5	[M+3H] (3+)-P
886.00592	829.3
887.33746	526.3
888.57098	213.0
889.64166	76.9
894.27881	606.6
895.37897	97.5
896.57019	1991.6
897.42328	1191.5
898.28925	636.3
899.80963	4676.8	y (16) (2+)-P, y (15) (2+)
900.75250	1789.1
901.56476	305.6
903.05298	112.9
904.82806	778.9
905.77325	6908.6	[M+3H] (3+)-NH3-H2O
906.77557	1365.2
908.40051	691.2
910.04718	73.7
911.55817	436.7
923.39893	264.9
928.23090	193.4
931.48981	95.7
936.35840	569.0
937.15356	1178.7
940.50543	62.0
943.53363	356.4
945.78119	31117.7	b (18) (2+)
946.72241	8454.1
947.52313	911.0
948.82343	172.9
950.91693	338.8
954.34937	133.8
960.49982	44.3
962.17310	261.0
963.53003	113.1
969.53149	198.2
971.23004	348.3
972.15375	172.5
977.28033	39.0
978.69702	119.6
980.25262	2730.8
981.32495	246.8
982.05267	76.2
983.53766	229.5
987.02399	125.8
988.93408	15521.0
989.60443	32233.6
990.46893	4532.1
991.32355	148.8
992.44952	46.8
993.66144	320.9
994.56342	337.0
995.47943	29.8
996.14667	125.7
997.12494	68.8
998.37189	214.2
1002.64282	414.8
1004.04346	173.0
1009.49512	369.2
1010.33063	86.8
1013.92603	238.0
1015.14508	683.7
1016.54980	83.1
1017.28809	94.1
1018.85553	86.4
1020.73187	362.6
1021.66351	50.2
1023.43463	338.4
1025.16895	557.9
1026.78394	138.4
1027.60645	511.3
1032.06653	422.0
1032.93201	783.1
1035.59924	5560.3	y (19) (2+)-P, b (10) (1+)-H2O
1036.46985	3002.8	y (8) (1+)-H2O
1037.43481	1472.5
1038.45300	77.7
1039.98682	83.7
1043.86646	1349.3
1044.74585	9987.8	b (20) (2+)-H2O-P, b (20) (2+)-NH3-P
1045.75000	1848.6
1047.53564	97.4
1048.40942	156.3
1053.16394	12451.8	y (9) (1+)-NH3-P, b (10) (1+)
1054.13318	3899.6	y (8) (1+), b (20) (2+)-P
1054.99292	304.5
1056.09351	325.3
1057.14026	546.7
1058.83801	425.5
1059.51086	156.0
1061.68958	678.5
1062.79785	253.2
1065.64514	116.2
1067.63025	78.1
1071.83777	945.3
1073.20239	175.9
1075.29871	105.2
1076.08667	58.0
1078.34509	345.0
1081.50574	98.1
1083.28003	224.1
1084.93286	604.9
1087.27271	160.5
1091.40674	1360.7
1092.96899	4575.6
1093.82385	3646.7	b (20) (2+)-H2O, b (20) (2+)-NH3
1094.67798	1352.4
1096.01318	209.6
1101.76196	10773.2
1102.66125	4271.4	b (20) (2+)
1103.45020	995.1
1104.14978	110.7
1106.65979	230.1
1110.14392	2703.1
1110.80347	33752.9
1111.68799	16797.4
1112.54053	635.2
1113.23926	336.1
1114.56470	471.9
1115.35864	328.0
1119.45764	62.6
1123.97485	657.2
1127.59106	212.7
1128.83789	92.8
1129.44775	53.1
1130.58557	137.5
1132.65210	179.0
1133.49133	261.2
1134.19177	166.8
1135.60352	462.6
1136.22900	223.2
1137.10474	185.9
1139.21423	387.4
1141.96082	79.9
1145.40857	617.8
1146.13672	439.0
1146.75464	592.4
1149.73828	426.6
1151.89136	311.0
1152.85217	960.3
1153.50464	667.2
1154.37769	115.9
1156.54871	151.1
1158.36780	1323.8
1159.09131	1994.9
1160.11401	210.9
1167.46057	4166.1	y (9) (1+)
1168.15112	2561.4	b (11) (1+)
1168.87048	45.6
1170.16260	6909.5
1171.29712	5736.7	b (22) (2+)-P
1172.28784	1281.5
1173.08130	131.2
1174.36682	261.1
1175.11401	201.4
1177.42969	227.3
1180.52515	157.6
1181.49451	114.9
1184.43970	341.5
1186.45557	97.4
1187.66797	156.3
1193.52637	141.7
1194.68066	111.7
1199.46753	131.9
1200.54797	886.9
1205.23877	194.5
1206.61389	683.5
1207.85706	106.0
1212.05774	234.3
1215.62317	1623.1
1216.59814	1318.0
1217.47217	246.5
1218.33594	44.9
1220.25366	329.6
1221.29114	160.1
1222.57178	234.3
1224.85352	9080.3
1225.53247	5782.5
1226.17920	1111.5
1227.32690	76.5
1228.60693	135.3
1230.14258	595.2
1232.94434	254.3
1235.96228	72.1
1239.48926	162.8
1241.20374	492.9
1246.35352	176.4
1255.24243	167.6
1257.65356	505.4
1258.55054	585.5
1259.38916	655.7
1260.31458	99.1
1262.45581	195.4
1271.85254	121.8
1279.97571	268.3
1281.13904	687.5
1281.92200	98.1
1283.21545	73.7
1285.44995	211.0
1289.49854	1154.0
1290.22900	1313.5
1293.47009	176.1
1295.02625	648.5
1296.44824	122.7
1302.90234	987.7
1303.78259	72.1
1304.94250	46.9
1309.42334	298.6
1318.44885	146.0
1324.22339	271.2
1326.79919	382.9
1330.48145	238.9
1332.68127	86.4
1336.51453	170.1
1341.45447	32.7
1345.70447	173.2
1347.51086	177.5
1349.10828	54.8
1354.93567	157.4
1366.63708	212.8
1367.47876	235.5
1368.79163	186.0
1373.67090	168.2
1381.83423	39.0
1383.33179	152.4
1385.65369	488.4
1390.53357	173.3
1391.28674	32.7
1396.14697	108.7
1404.65979	60.8
1408.25452	45.4
1408.95691	109.7
1411.39075	70.2
1413.46667	172.9
1424.82703	242.0
1425.42786	24.4
1430.25903	160.8
1434.55579	126.5
1435.96423	29.4
1441.95215	379.2
1447.55981	163.2
1453.55664	23.4
1459.44885	129.1
1468.60889	166.5
1482.71924	194.7
1483.46570	163.4
1484.77429	255.5
1495.37585	233.1
1500.56018	128.2
1509.81433	93.0
1510.44873	201.9
1528.51831	357.6
1533.92810	241.5
1546.21179	84.6
1548.27332	65.9
1561.79309	77.4
1563.89661	26.4
1583.80212	214.0
1584.72571	62.0
1589.18579	201.9
1596.98816	48.5
1597.74182	558.8
1598.54822	303.6
1599.48328	60.9
1615.07776	138.1
1616.51672	223.9
1618.09839	73.8
1666.53845	179.4
1672.65564	129.0
1688.72449	103.9
1690.50122	86.5
1695.89343	51.9
1697.59106	198.6
1712.28186	72.2
1745.36890	51.6
1775.47681	127.8
1778.56360	56.5
1793.32629	147.5
1832.25952	233.4
1891.59558	176.0
1939.96960	106.7
