# Supplementary material for: Phosphoproteomic Analysis of Platelets Activated by Pro-Thrombotic Oxidized Phospholipids and Thrombin
Source: PLoS One. 2014 Jan 6;9(1):e84488. doi: 10.1371/journal.pone.0084488 (PMC3882224; doi:10.1371/journal.pone.0084488)
Supplement: Annotated Spectra S4 — (ZIP) [file pone.0084488.s007.zip › SYSSPDITQAIQEEEKR_-6_2_94211.txt]

m/z	i	matches
193.90982	12.5
195.06686	19.0
201.13461	48.8
202.01990	14.8
209.45621	19.7
210.84389	27.7
212.41818	22.4
213.23706	20.1
214.13844	132.4
216.14091	45.2
217.10881	21.1
223.08511	1859.1
224.13872	250.8
226.00357	16.3
227.73711	26.8
229.17134	14.8
231.39941	49.6
232.97974	39.2
241.10719	63.6
244.27538	21.3
251.01328	1766.5	b (2) (1+)
252.02193	138.3
255.03134	34.3
256.79913	32.1
261.28662	43.6
262.24756	59.2
264.30109	7.9
265.34088	88.0
266.12326	9.8
267.34744	58.0
268.08240	16.3
272.26715	158.5
274.13535	16.7
275.33212	107.6
276.45377	18.2
277.27234	15.9
281.41742	11.7
283.97821	15.9
286.30087	19.7
288.05273	90.8
290.22394	43.1
290.96768	14.8
292.40009	20.7
293.29712	43.4
295.20624	10.2
297.69162	30.8
298.40808	51.9
299.16003	42.4
301.41089	49.3
302.17847	107.0
303.34277	136.3
304.10806	34.3
305.22186	94.3
306.24237	21.8
307.16638	19.2
308.29950	25.7
310.48669	17.6
311.54572	10.9
312.34033	24.0
314.11115	13.3
315.30530	26.8
316.24536	150.1
316.87213	33.9
318.11285	32.0
320.25397	398.5
321.43890	53.4
323.22485	48.8
324.97772	10.2
326.15973	9.4
327.14975	88.3
328.41345	16.2
330.20544	100.0
331.33875	97.8
332.39294	6.4
333.41522	13.9
338.96478	40.2
341.33209	47.8
342.07141	55.7
343.25482	21.1
344.41901	88.3
345.30484	104.1
346.50043	10.2
349.21521	85.4
352.38281	71.6
353.83545	14.8
355.82666	88.8
357.25195	185.9
360.29315	157.1
361.17761	399.0
362.17224	199.9
363.68805	92.9
369.07422	56.9
369.98273	12.6
370.62897	14.6
371.32184	104.3
372.12146	17.5
373.10596	27.8
375.23547	20.7
377.39368	53.4
378.95911	144.8
380.50464	12.5
381.36835	46.0
383.35803	20.5
384.78528	66.7
385.43054	6.0
388.09229	30.1
389.27374	167.4
390.22900	114.1
391.16315	61.4
393.21918	62.2
396.91010	37.9
398.37067	21.3
401.27063	91.6
403.11206	9.8
405.06073	181.3
407.09619	1030.3	b (7) (2+)-H2O, b (4) (1+)-P
408.19409	104.8
409.18396	23.7
409.90131	89.6
411.12061	49.6
418.07428	302.6
420.71954	133.2
423.68604	163.4
424.50482	18.3
425.34955	56.2
426.60010	82.9
428.20911	97.1
431.71442	38.8
432.60889	38.7
433.34253	95.8
434.18335	38.2
435.07489	17.0
436.39667	98.6
437.28345	121.6
438.64496	66.7
440.22473	105.6
441.55054	70.0
442.47131	136.6
443.24792	88.7
444.43414	181.2
445.34229	76.4
446.66364	38.3
448.17224	31.6
449.51288	42.3
450.48022	42.2
451.62946	31.9
453.77454	56.8
454.98755	7.3
457.00482	20.9
458.13947	144.5
459.76312	14.0
461.25494	137.9
462.51971	124.6
464.35864	69.3
465.26355	22.8
466.33661	100.2
467.17572	43.7
468.24548	67.6
471.40839	28.8
473.00439	388.3
474.14124	179.9
476.86841	134.7
478.57971	140.1
480.23096	54.8
481.49347	185.6
482.35010	49.1
483.21143	31.7
483.81647	37.9
484.45886	32.7
485.55939	7.2
487.30347	51.7
490.42877	167.7
491.26227	78.7
492.17023	75.1
493.55743	38.1
495.90338	69.7
496.67194	25.3
497.41302	57.0
498.88379	61.1
500.10400	12.1
501.56415	43.4
502.16797	53.4
503.15240	45.9
504.59955	99.2
506.29059	17.4
508.07837	75.4
509.80597	97.8
511.33472	69.3
512.41302	42.5
513.36029	78.8
514.85767	89.5
515.56189	156.4
516.53711	67.4
517.29633	11.6
519.81537	637.4
520.88861	48.9
523.21558	152.6
524.20160	140.9
525.13995	119.4
526.53998	75.7
527.87848	101.8
529.00665	32.2
531.20581	376.7
532.37030	332.1
534.24982	13.3
536.07013	26.2
537.36774	284.3
538.63495	94.6
539.51709	105.7
540.54956	29.3
541.33368	63.2
542.71027	267.4
543.52325	90.3
544.83575	28.6
545.53778	177.1
546.54303	42.5
547.36237	15.9
548.36920	114.6
549.38373	55.2
550.24957	42.1
551.23138	99.9
552.50427	23.1
553.42053	24.0
554.22864	85.5
555.05731	116.1
556.50995	340.0
557.38904	73.1
558.03351	109.1
559.09381	133.4
560.28107	254.3
560.95392	42.7
562.15735	174.6
563.39801	210.2
564.25525	50.3
565.60864	531.9
566.21100	931.5	y (15) (3+)-H2O-P, y (15) (3+)-NH3-P, b (10) (2+), y (9) (2+)
566.89874	213.8
567.64447	52.2
568.82593	26.6
570.53882	260.4
571.22913	90.3
571.86389	1785.3	y (15) (3+)-P
572.53412	375.1
573.48651	174.1
574.73029	105.9
575.76263	104.5
576.43213	119.1
577.53265	120.0
578.43262	219.7
579.16492	54.8
581.51740	203.4
583.14697	32.8
584.19489	82.4
585.18256	194.3
586.18097	477.3
587.09515	501.0
588.06964	114.0
589.43036	153.6
590.63330	258.3
592.27020	157.4
593.56000	76.2
594.34863	63.2
595.74420	252.3
596.58252	68.4
597.54767	133.6
598.76251	267.9
599.89417	118.7
600.83026	22.8
602.94751	73.2
603.62775	28.9
604.75793	128.7
606.02020	162.0
607.25934	717.8
608.27936	152.7
609.39032	102.3
610.42993	186.9
611.58209	59.2
612.57782	443.2
613.75769	108.8
614.87195	566.7
616.16840	712.6
616.94952	386.5
617.91260	128.7
619.25085	119.6
620.36493	76.9
621.69305	296.4
622.56415	164.1
623.56293	40.5
624.32648	41.1
625.26917	470.1
626.11853	400.2
628.38647	1787.1	b (12) (2+)-H2O-P, b (12) (2+)-NH3-P
629.46564	848.8	b (16) (3+)
630.37115	363.5
631.77106	54.3
632.77484	158.3
633.41156	168.8
634.20715	10.9
635.30585	170.6
636.42328	98.4
637.81104	1156.4	b (12) (2+)-P
638.65961	196.5
639.97833	568.1
641.76190	355.2
643.01196	1154.4	[M+3H] (3+)-NH3-H2O-P
643.91632	326.4
645.05237	173.6
646.31866	228.7
647.40338	268.6
649.10516	3531.4	[M+3H] (3+)-H2O-P, [M+3H] (3+)-NH3-P
649.84369	682.5
650.64105	297.6
651.61652	247.6
652.43604	330.7
653.33923	363.5
654.14899	1863.6
655.24384	14520.4	[M+3H] (3+)-P
656.29865	817.2
656.98090	566.4
657.79919	298.3
658.91437	847.6	y (16) (3+)
659.85284	222.6
660.58881	300.0
661.71399	169.7
662.88348	360.0
663.83990	99.0
664.71790	170.5
665.63568	359.6
666.67316	881.8
668.26837	1160.2
669.36682	1438.5
670.36865	1018.2
671.41010	424.1
672.29913	224.1
673.05011	1093.2	y (11) (2+), y (5) (1+)-NH3, y (5) (1+)-H2O
674.03943	450.7
674.72906	476.4
675.63965	1026.3	[M+3H] (3+)-NH3-H2O
676.81360	622.2
677.89801	917.9	b (12) (2+)-NH3, b (12) (2+)-H2O
678.72424	692.7
679.54919	144.8
680.64758	71.1
687.00586	25.5
688.26605	21.3
689.71643	76.8
690.69965	35.9
694.04633	32.4
697.89124	15.5
700.35840	217.4
701.56262	48.4
703.75098	76.2
704.54083	19.2
705.14923	86.3
705.99518	98.7
706.61298	17.2
707.41815	86.7
708.71869	58.4
709.72266	198.6
710.43164	58.4
711.32520	45.2
712.42621	207.4
713.45587	69.4
714.16443	143.5
715.47412	489.5
716.34998	44.8
717.20471	71.7
718.17804	218.4
718.82086	123.2
719.45184	105.0
720.41132	93.3
721.96014	81.2
722.82379	13.8
723.95892	23.2
725.07269	83.0
726.32343	29.1
727.15839	86.8
727.85303	44.3
728.76471	171.4
729.70978	172.2
730.46027	280.3
731.19043	115.2
732.40643	135.3
733.36792	171.6
734.19519	75.6
735.36145	28.2
736.45251	146.9
737.52826	348.3
738.65485	337.4
739.71979	36.7
740.57782	125.4
741.29425	31.4
742.04724	11.7
743.31927	96.9
744.18872	51.8
744.91028	95.4
747.97162	42.7
750.58521	22.3
752.42047	64.9
753.62543	12.5
754.70782	38.9
758.18268	129.3
758.81189	47.5
760.13953	131.1
762.96613	84.4
764.54657	122.4
765.14972	103.5
765.76056	58.6
767.01605	25.1
768.70685	246.6
769.86255	181.8
770.60797	112.1
771.66962	380.2
772.43170	6.1
773.19135	115.7
774.37610	43.4
776.24237	27.1
778.86334	4681.4
779.57782	5040.4	y (13) (2+)
780.51147	203.8
781.32874	100.8
782.37427	131.1
783.49689	288.4
784.76764	95.7
785.50977	104.6
787.53253	99.8
789.17596	35.1
789.92426	64.9
791.52869	145.6
792.41443	31.6
793.41113	196.4
794.58502	238.0
795.31134	200.3
796.21075	35.3
797.77271	12.9
799.39539	142.4
800.65704	220.3
801.53839	78.9
802.53339	50.0
804.60504	62.0
805.34930	49.1
806.19147	29.7
807.30389	65.6
808.21216	108.5
810.40790	280.1
812.40271	59.6
813.59338	272.4
815.23138	42.3
816.90637	75.7
818.01917	211.8
818.91382	118.5
820.38544	299.8
821.40973	405.8
822.69159	4570.6	b (15) (2+)-NH3-P, y (14) (2+)
823.57129	585.9
824.27917	252.0
825.43219	195.6
826.24866	85.4
827.50616	289.6
828.63135	405.1
829.96246	173.3
830.92365	74.5
831.79559	52.6
833.23065	57.7
834.51355	131.3
835.39471	81.9
836.19427	62.7
837.12061	20.7
838.00372	151.6
839.50940	2001.3
840.28961	543.1
841.67963	206.4
842.92560	289.9
844.38165	135.0
845.41888	140.5
846.60272	114.0
848.20551	2525.5	y (15) (2+)-H2O-P, y (15) (2+)-NH3-P
849.09088	1731.3
850.31012	306.8
851.41107	124.5
852.27954	226.8
853.00403	154.9
853.67133	103.2
854.31982	104.4
855.52985	104.4
857.12030	8773.5	y (15) (2+)-P
858.02435	1879.3
859.16821	31.7
859.77740	179.2
860.45386	85.3
861.27173	28.2
862.35693	81.5
863.45111	184.6
864.94110	68.7
866.15753	284.9
867.68219	337.3
868.34204	47.4
869.46307	359.3
870.84406	146.9
874.44897	14.0
876.42474	128.3
877.13409	7.1
878.75470	64.5
879.70197	74.5
880.49335	223.5
881.34479	164.5
883.03912	96.3
884.84503	246.1
885.87762	65.9
886.82330	69.1
888.02466	147.4
889.54022	170.8
891.17560	203.3
892.39032	152.4
893.22314	43.0
894.20679	215.2
894.98022	54.0
897.00958	403.4
898.13995	264.7
899.13940	125.4
899.86920	97.5
900.98633	51.3
901.76343	50.4
902.56134	265.0
903.17316	13.3
904.20758	22.4
905.89331	9802.5	y (15) (2+)
906.56006	8983.5
907.63483	285.8
908.44800	337.1
909.80151	354.2
910.51495	41.2
911.70807	158.2
912.62012	38.8
913.83636	189.2
914.96851	79.3
916.69672	724.0
917.47723	531.6
918.38409	127.3
919.06097	75.1
920.17548	206.7
922.37036	22.8
923.43231	47.3
924.26227	120.6
926.83734	31.0
927.81744	42.3
929.42969	126.6
930.67072	255.1
931.73322	480.6
932.49976	221.2
933.20874	38.5
934.24927	68.2
935.80853	42.6
936.97925	97.6
938.66058	358.3
939.56329	61.2
942.50153	155.8
943.96051	361.7
944.76105	3.8
945.43243	54.3
946.49786	24.0
948.38544	90.5
949.44720	58.9
950.59235	64.7
952.61053	62.6
953.51440	94.4
954.59772	63.1
955.33081	76.9
956.68140	116.7
957.67462	89.2
958.74530	108.8
961.46600	106.1
962.60504	10.2
964.50708	105.2
967.26758	15.2
972.37140	133.3
973.16455	46.0
974.12994	189.6
975.34766	162.4
976.81525	97.7
978.63019	155.9
982.89435	52.2
984.24902	59.2
987.42365	14.8
990.36115	117.0
991.46698	14.0
993.64063	184.3
994.68463	47.5
999.03101	102.3
1000.67694	167.9
1002.52643	122.2
1003.43744	80.6
1004.04279	14.1
1005.51392	57.7
1007.13403	103.5
1010.11542	52.8
1012.21661	52.4
1013.97125	24.7
1015.38702	33.1
1016.73340	66.3
1018.05298	26.1
1018.96295	80.0
1022.62579	35.4
1026.32751	40.8
1027.25854	65.6
1028.19995	74.7
1028.82324	44.8
1031.58679	45.7
1032.29810	65.1
1033.24243	40.5
1033.91577	31.6
1041.40771	42.2
1043.35693	34.5
1043.98438	27.0
1045.32397	17.1
1047.57788	39.2
1053.32056	66.8
1054.01660	6.4
1057.12109	58.8
1060.39087	12.8
1063.54150	25.5
1064.42627	7.9
1065.18640	8.7
1065.98425	73.9
1068.19629	49.8
1069.47998	9.6
1070.23340	122.4
1080.15308	6.4
1081.12695	26.3
1082.48230	156.1
1084.34436	22.9
1088.48743	27.5
1090.45593	20.2
1091.24402	13.3
1092.27393	36.6
1093.07715	28.7
1094.06274	73.6
1095.47314	82.3
1096.24719	18.2
1097.41113	33.4
1098.16382	7.9
1100.17090	78.8
1101.73389	43.1
1107.26501	75.8
1110.28345	24.4
1111.49744	49.5
1112.51147	137.3
1113.32275	85.4
1114.41272	44.0
1115.72974	14.7
1121.68311	28.2
1124.16113	37.2
1128.04932	45.7
1130.20972	34.6
1131.43872	32.2
1134.29565	37.3
1138.52441	62.6
1143.42773	70.4
1144.63721	28.1
1147.36951	28.2
1149.59314	69.5
1151.91882	45.0
1152.67676	19.0
1153.31738	18.7
1155.81348	25.9
1157.10620	41.4
1158.54285	41.1
1159.64258	6.4
1172.46155	66.0
1173.38916	80.7
1182.58691	32.8
1187.31299	29.6
1188.79236	41.9
1189.76904	46.0
1193.38940	7.9
1198.39270	27.3
1201.51587	67.8
1205.31641	48.3
1210.52832	17.5
1214.51135	58.1
1215.36938	27.8
1220.58936	18.6
1223.42200	20.6
1225.60071	9.5
1226.54407	93.2
1228.07483	34.1
1228.86108	83.5
1231.66699	111.0
1233.62488	23.2
1237.47278	93.9
1243.19458	44.3
1243.96497	54.9
1246.49976	30.9
1254.44031	129.9
1255.47253	12.9
1256.43042	12.5
1259.14490	19.0
1265.12122	31.2
1266.47327	12.6
1267.49890	58.8
1272.42944	30.6
1273.44910	8.7
1274.31628	17.1
1275.73682	50.1
1294.41760	32.4
1309.78589	30.5
1340.18323	9.9
1341.32483	69.5
1343.22278	92.3
1346.20837	18.6
1349.70801	30.5
1362.83582	23.2
1363.63074	17.4
1382.37903	55.4
1383.49841	33.7
1409.60376	20.6
1411.68933	26.0
1415.08472	66.6
1430.21741	43.0
1460.12292	57.2
1469.46790	14.8
1471.88733	11.6
1525.71594	97.0
1718.91736	48.9
1786.64001	30.2
