# Supplementary material for: Phosphoproteomic Analysis of Platelets Activated by Pro-Thrombotic Oxidized Phospholipids and Thrombin
Source: PLoS One. 2014 Jan 6;9(1):e84488. doi: 10.1371/journal.pone.0084488 (PMC3882224; doi:10.1371/journal.pone.0084488)
Supplement: Annotated Spectra S4 — (ZIP) [file pone.0084488.s007.zip › SYSSPDITQAIQEEEKR_-7_2_85030.txt]

m/z	i	matches
198.38618	9.6
201.06213	36.9
202.12254	42.8
205.16896	32.8
211.40147	24.5
212.80478	25.4
215.20233	30.0
223.11707	2205.7
224.06607	170.6
225.64098	57.8
226.75620	12.5
228.92888	37.6
230.20473	36.2
232.31013	18.0
233.26653	43.2
234.11453	16.1
236.21361	20.6
239.50525	16.1
241.08289	37.3
242.17114	42.2
243.13535	71.3
244.26360	102.0
246.32056	45.6
247.15434	43.9
247.84390	17.1
249.17731	19.9
251.04567	1849.7	b (2) (1+)
252.16843	291.8
252.89319	23.3
254.06720	11.5
258.10953	99.8
259.29047	9.7
260.11206	24.5
261.24347	18.0
262.25668	54.8
263.24939	29.1
265.23981	28.2
266.03094	132.2
267.21637	10.6
268.26517	98.9
270.00214	13.4
272.29260	227.1
273.30634	24.3
275.16495	43.9
276.19370	35.6
277.00223	33.9
282.06052	52.0
283.14355	103.3
285.18762	20.8
286.28546	47.9
287.38879	13.4
290.28400	71.5
291.37726	11.4
293.33218	31.9
295.03952	22.4
296.24286	34.5
298.24155	122.2
299.01505	8.8
300.07739	59.4
301.05063	11.5
302.19400	74.6
303.33575	185.6
303.99292	63.6
305.26208	143.0
306.27847	43.8
307.07788	28.2
309.30081	11.5
311.22391	54.6
315.22485	78.9
316.28778	26.2
316.99207	142.5
318.42999	13.4
320.31122	434.0
321.30817	137.7
323.27527	52.8
325.06638	66.5
327.16342	10.6
331.97675	83.2
336.78088	92.9
337.88324	61.9
339.43015	26.4
342.12518	18.0
343.36407	239.6
344.54480	40.7
345.75806	219.9
346.41302	53.6
347.48560	11.5
348.13953	31.1
349.35974	32.9
352.28345	45.5
355.39642	71.3
356.14563	46.1
361.24634	440.5
362.12146	294.2
363.25677	47.4
364.33820	46.5
367.39136	20.9
370.02728	79.7
371.34729	58.5
373.27277	16.2
378.37036	82.6
379.26624	10.6
380.31287	56.3
382.11859	32.1
383.41559	19.9
384.91138	19.9
385.88086	21.5
386.94049	45.7
388.66522	84.9
389.38525	153.5
390.18286	29.9
391.34808	53.3
392.08746	61.4
393.09741	36.3
395.07593	19.9
396.12256	35.4
397.06567	64.1
401.40436	65.7
405.11584	176.7
407.16241	1663.2	b (4) (1+)-P, b (7) (2+)-H2O
408.21289	87.0
410.30194	12.4
412.22961	30.9
413.11975	20.2
416.41498	46.8
418.00812	121.7
419.32574	71.4
422.41034	57.6
423.37329	24.9
423.98804	14.2
426.77484	33.7
429.21539	12.4
432.34412	167.1
434.32202	26.3
434.97052	102.7
436.09363	39.6
437.36151	49.5
438.06299	25.4
440.18829	58.9
441.06750	120.2
442.10901	82.9
444.45062	104.4
445.30878	94.2
446.34351	95.5
447.46991	83.2
448.96423	57.7
450.23706	70.2
453.02795	70.1
454.08710	85.2
455.27881	63.4
456.38141	125.7
457.23761	22.6
458.04022	42.7
459.35754	193.5
460.88324	175.6
461.51526	32.8
462.20935	52.5
462.84735	46.9
465.21118	74.2
466.39349	137.8
467.30640	76.6
468.31189	63.4
469.27826	52.5
471.10474	108.4
472.62665	91.2
473.23248	437.3
474.12610	39.1
475.47839	139.7
476.27057	64.3
477.24487	53.9
478.17090	81.0
479.48895	150.9
481.32367	66.8
482.16083	95.3
484.57880	84.9
485.20233	150.1
486.88440	28.1
488.67163	128.2
489.54095	42.6
490.23529	20.8
491.42041	12.5
492.25085	57.8
493.26971	55.9
494.33563	35.8
495.25189	23.5
495.97772	6.9
497.22351	47.5
498.20392	39.1
499.08508	12.5
500.07825	116.9
501.23322	26.3
502.30164	130.1
507.00562	97.9
507.64111	34.5
509.12354	113.9
510.25751	78.7
511.46857	56.6
513.02393	63.5
514.78503	61.2
516.03448	157.8
517.28870	10.6
518.21838	132.7
518.83453	62.1
519.84314	122.8
520.65497	81.6
522.13092	16.0
523.02460	28.2
524.15778	272.5
526.15332	69.6
527.23962	75.0
528.26862	55.3
529.92902	165.3
530.95990	119.0
531.58795	151.5
532.40137	218.4
533.15057	49.0
537.02893	39.4
538.14813	120.8
539.29218	109.8
540.08057	78.8
541.14636	154.2
541.88605	11.4
543.22980	57.7
543.85626	93.8
544.84613	34.7
546.26337	22.7
547.18304	30.6
548.32880	42.1
549.65088	39.1
550.44476	36.3
551.16821	13.5
552.73352	236.9
553.91693	92.5
555.23090	179.2
556.02576	29.8
557.27228	304.3
558.27203	286.3
559.16571	424.4
560.19012	120.8
561.64026	138.7
562.39471	103.2
563.56555	36.8
565.65863	898.0
566.51453	620.3
567.73077	357.4
568.79266	89.6
569.53650	238.7
570.29987	90.6
571.72766	2821.4	y (15) (3+)-P
572.63867	507.1
573.83344	275.5
574.52295	9.9
575.87457	48.4
577.12616	141.5
578.27716	77.0
578.99530	66.9
579.92822	290.8
581.03607	308.3
582.34467	66.6
583.08411	77.9
586.38110	596.6
587.52032	228.1
588.38800	325.8
589.62708	323.2
590.32019	259.1
591.14142	30.8
591.78809	41.9
592.74933	90.6
593.97601	38.5
594.57819	42.0
596.35651	208.7
597.04541	77.6
597.81573	65.3
598.91443	452.5
599.68219	105.6
601.25665	60.3
602.27496	68.9
603.43195	55.8
604.30389	23.4
605.58514	236.2
606.45074	164.0
607.18878	340.8
608.19403	89.8
610.11230	442.0
611.10443	402.1
612.43646	312.3
614.24567	310.0
615.22601	47.5
616.38403	589.4
617.21155	178.8
618.27563	122.6
619.17572	206.1
620.28314	189.8
621.17853	479.7
622.22717	325.7
623.44104	294.3
624.27679	263.9
625.67804	223.1
626.42505	519.1
627.25934	185.7
628.34076	1532.7	b (12) (2+)-H2O-P, b (12) (2+)-NH3-P
629.35931	657.7
630.22467	360.9
631.37762	183.9
632.23236	169.5
634.00159	217.6
634.72638	127.6
635.44183	56.3
637.55658	1005.1	b (12) (2+)-P
638.57196	958.8
639.79388	394.6
641.21497	101.9
642.29889	252.8
643.48645	964.2
644.44873	85.8
645.65210	228.5
646.76489	262.2
648.03815	1045.1
649.05304	3167.9	[M+3H] (3+)-NH3-P, [M+3H] (3+)-H2O-P
649.82257	1450.7
650.69476	228.6
651.43384	274.4
652.35736	355.1
653.87909	2179.6
655.22284	15298.9	[M+3H] (3+)-P
656.80841	510.5
657.87189	631.6
658.83075	1302.4	y (16) (3+)
659.96051	704.2
660.70868	173.6
661.46924	186.5
662.25336	73.4
663.02844	98.5
664.28058	144.3
665.42194	522.6
666.31781	327.8
667.33960	419.6
668.21747	875.3
669.18066	1964.5
670.19012	1867.3
671.32867	1011.6
672.24097	276.8
673.30902	409.8
674.43622	1149.1
675.48608	1501.8	[M+3H] (3+)-NH3-H2O
676.29523	521.4
677.56622	1621.7	b (12) (2+)-NH3, b (12) (2+)-H2O
678.52765	460.9
679.28918	228.8
679.91022	31.1
686.25482	26.5
688.55511	60.5
690.01959	15.2
691.74713	37.7
695.38696	67.5
697.33026	82.3
700.34808	234.9
701.61139	24.4
702.53314	182.0
703.95020	62.2
705.00366	110.7
706.34637	201.2
707.35229	26.3
708.32898	75.9
711.14001	86.2
712.43781	42.5
713.10498	51.4
714.13849	255.2
715.35187	251.5
716.01770	276.2
717.53790	149.1
718.46295	137.4
719.78522	198.3
721.26398	315.1
722.35199	154.6
724.48639	88.3
725.32343	221.4
726.65179	41.9
728.03967	106.2
729.17072	101.3
730.32318	351.0
731.10889	163.2
732.40912	288.2
733.19366	30.9
733.89099	184.5
734.96509	110.1
736.53668	309.4
737.60675	455.9
738.78180	118.3
740.59875	51.6
742.78827	46.4
743.56683	114.3
746.26831	70.8
748.39862	160.1
750.66241	88.3
751.28302	52.8
752.60553	136.0
753.36176	15.2
754.86053	191.3
755.67902	48.0
757.57159	28.9
759.46368	61.2
761.62164	151.1
763.53436	21.5
764.20367	52.0
765.80817	75.4
766.91943	329.8
767.82025	75.3
768.49310	150.0
770.43750	7.8
771.46265	281.5
772.40179	61.1
774.03156	156.9
775.09863	118.9
775.96771	81.5
777.11981	202.6
778.88025	4857.2
779.54321	5369.1	y (13) (2+)
780.66071	188.7
782.12048	196.3
783.54822	312.0
784.40417	310.7
785.45929	217.1
787.13385	96.2
788.61713	68.9
789.78497	41.9
790.59235	147.1
791.66266	163.3
793.12201	132.6
794.18243	525.1
795.25055	247.2
796.42627	134.4
797.09924	213.6
798.11603	88.1
799.65637	143.3
800.40302	259.8
801.36920	118.0
802.37170	43.6
803.72418	210.8
805.97174	17.1
807.22827	79.8
811.34497	94.0
812.41663	32.3
814.44580	61.1
815.05963	34.6
816.13385	123.8
816.97766	27.8
818.18451	356.0
819.31158	218.2
820.50635	108.2
822.49091	2614.1	b (15) (2+)-H2O-P, b (15) (2+)-NH3-P
823.15814	3069.5	y (14) (2+)
824.37341	207.3
825.57501	252.7
826.23907	40.9
827.27484	35.2
829.20612	251.3
829.95966	167.5
830.77032	130.7
831.37146	19.3
832.16473	60.5
833.44006	61.3
835.96613	218.7
836.99408	116.6
839.21112	2528.3
839.92438	2455.5
841.02997	192.0
841.85004	184.4
842.72174	463.7
845.28400	299.0
845.94659	134.2
847.78796	808.5
848.54950	2821.5	y (15) (2+)-NH3-P, y (15) (2+)-H2O-P
849.39471	1054.2
850.98456	256.4
851.73822	167.9
852.49768	187.0
853.16919	68.2
854.37909	60.3
855.41095	151.8
856.86450	5590.8	y (15) (2+)-P
857.57294	5121.7
858.62970	171.6
859.81146	223.3
860.73169	144.8
861.42847	117.3
862.38898	168.8
864.22876	74.0
865.24799	189.3
866.14502	64.3
867.64862	154.4
869.04498	110.1
870.32489	123.3
871.34521	203.1
872.24811	70.6
873.86163	110.5
875.05609	106.1
877.26788	35.7
879.48462	330.0
880.52515	221.3
881.55658	243.2
882.63306	94.1
883.40674	53.1
885.50494	141.1
886.25732	56.5
887.46832	122.2
889.09888	148.5
890.54669	131.1
891.72290	78.1
892.87079	128.3
893.50946	60.2
895.50879	127.1
896.14111	167.6
897.05365	303.6
897.83105	108.8
898.65509	201.9
899.89893	291.9
901.36383	160.1
902.50391	41.7
906.09723	19949.8	y (15) (2+)
906.95050	2451.2
907.63983	230.5
908.48395	465.1
909.39496	76.1
910.01416	136.0
910.78558	19.7
911.73456	25.4
912.61060	80.2
913.49115	179.1
914.36572	102.8
915.02350	301.7
915.94708	235.5
916.78314	907.2
917.46899	252.4
918.23944	104.5
919.16742	30.2
920.53851	169.1
921.27240	41.5
923.15674	36.5
924.33905	102.0
925.11359	18.8
927.23248	107.5
928.10199	104.4
929.29218	276.3
930.00421	24.5
930.69379	54.3
931.59332	363.9
932.42462	182.6
933.81000	7.8
934.63110	36.7
935.53168	117.8
937.39203	37.9
938.17633	126.7
939.22528	137.1
942.23773	212.0
943.04443	198.4
944.22186	123.1
945.30719	30.0
946.43622	225.8
948.16132	45.3
949.75519	119.7
952.84912	58.6
954.30536	254.1
956.16266	117.1
956.89014	227.3
957.53583	10.6
958.21698	28.0
959.62134	33.6
960.31323	202.9
963.24414	100.9
964.23285	50.2
966.68213	28.2
967.51971	20.8
968.66315	70.1
969.31439	26.2
972.28247	331.1
975.32422	31.5
976.39264	17.1
978.96698	61.8
979.85944	35.4
980.57965	28.5
981.23462	78.6
982.06683	60.1
983.51703	44.0
984.46631	46.5
986.06830	62.2
988.44012	52.0
989.24554	8.9
993.37299	32.6
995.36084	18.9
996.06476	33.7
998.36206	138.2
999.45367	49.1
1001.39325	200.0
1002.61908	196.1
1003.50391	76.4
1004.85590	115.4
1006.63544	32.6
1011.52850	49.2
1014.07861	100.2
1017.46045	40.0
1018.24054	162.1
1026.17578	21.2
1030.64648	33.7
1037.35547	108.9
1039.54346	87.9
1043.84827	87.7
1044.55347	113.2
1046.80518	38.3
1050.12378	22.2
1050.78711	111.2
1053.22705	124.0
1057.45850	41.8
1060.15759	94.4
1065.43347	121.7
1068.60693	31.8
1071.83862	53.6
1073.38159	23.3
1079.20984	12.4
1081.80896	119.2
1082.57727	58.7
1083.32007	33.5
1088.17383	53.6
1090.89539	82.0
1092.21240	17.0
1093.14319	60.3
1095.03296	97.7
1096.60315	9.7
1097.32324	103.6
1098.51099	41.3
1099.53809	54.8
1102.57141	35.1
1106.20239	31.7
1110.52905	168.4
1112.10938	22.5
1113.29517	128.2
1114.28284	203.5
1115.11035	102.8
1116.05737	39.1
1121.31250	51.5
1124.59888	7.8
1127.78760	28.8
1128.61304	16.0
1129.59888	18.9
1130.76086	102.3
1131.63318	21.5
1133.50513	82.1
1142.61963	46.1
1144.42236	28.3
1145.42432	69.2
1146.63660	81.1
1149.44617	74.5
1154.53101	9.7
1162.12500	10.6
1169.41638	51.2
1174.17847	30.3
1178.35303	7.8
1187.39331	75.1
1192.09143	29.2
1195.34961	89.1
1196.27783	58.9
1199.57251	37.5
1206.89807	10.7
1209.41614	36.1
1211.24854	22.1
1212.30566	54.6
1215.34912	24.5
1219.66638	23.7
1221.20178	27.1
1226.47375	118.1
1227.38342	14.3
1229.23682	79.6
1231.59106	98.8
1232.46350	99.7
1233.86560	12.4
1244.60632	20.8
1252.53687	32.6
1254.29138	24.3
1255.36060	17.0
1257.27173	46.5
1258.33972	16.2
1278.22351	66.7
1281.66638	25.8
1283.62122	61.2
1291.16809	45.6
1295.33875	22.9
1308.72083	16.1
1328.37561	15.1
1333.64819	74.0
1336.55322	47.4
1342.60950	54.8
1344.81384	26.5
1361.56616	13.5
1377.57727	46.7
1382.43469	87.2
1384.30176	29.0
1395.43005	20.8
1412.31116	13.4
1449.82996	12.8
1459.42908	52.3
1475.51624	31.7
1488.41919	51.7
1507.36926	24.3
1508.40393	32.5
1510.60156	72.7
1557.99329	14.3
1644.86633	74.1
1654.13733	72.1
