# Supplementary material for: Phosphoproteomic Analysis of Platelets Activated by Pro-Thrombotic Oxidized Phospholipids and Thrombin
Source: PLoS One. 2014 Jan 6;9(1):e84488. doi: 10.1371/journal.pone.0084488 (PMC3882224; doi:10.1371/journal.pone.0084488)
Supplement: Annotated Spectra S4 — (ZIP) [file pone.0084488.s007.zip › SYSSPDITQAIQEEEKR_-10_2_87253.txt]

m/z	i	matches
202.24884	23.8
203.30389	16.2
205.16753	25.9
209.16623	45.9
213.00584	23.9
215.39108	24.2
223.14232	2062.2
224.37270	83.5
225.44392	84.9
229.15826	81.5
231.05510	16.7
232.01419	47.8
233.14941	69.4
236.29486	22.6
239.50816	26.0
240.32410	86.4
241.39722	13.5
243.12418	46.6
244.30611	27.2
247.30478	12.8
248.09955	88.9
251.02968	1536.7	b (2) (1+)
252.04132	92.7
253.14539	50.3
254.16003	41.7
257.15002	33.4
258.30389	48.3
259.17694	47.8
261.28256	19.8
262.14124	31.7
263.30225	27.8
270.14322	21.9
271.23059	39.8
272.25415	175.0
273.18631	98.2
275.37799	20.5
277.16983	54.9
278.23477	50.5
279.05835	59.9
281.07416	35.2
282.23257	91.4
284.13043	32.0
290.31580	11.4
294.08762	108.6
298.19046	21.9
299.18054	19.7
300.60101	134.5
302.78229	198.6
303.45154	182.1
304.23248	93.8
307.22095	43.4
312.09174	24.0
317.16034	22.7
318.38721	26.8
319.19385	48.4
320.09570	196.7
321.47366	43.8
323.37408	21.6
325.10382	18.8
326.18915	26.0
329.76080	73.4
338.41339	86.5
341.19638	33.5
343.01196	19.9
344.46246	129.0
345.26147	111.0
346.19678	123.0
347.51208	107.0
348.88373	32.0
350.51648	29.1
351.44757	21.9
356.14594	100.7
357.73901	125.1
359.70264	79.5
360.72845	53.7
361.38293	522.3
362.34985	78.0
363.34369	131.0
366.16907	58.9
369.29895	147.6
370.38123	170.5
372.07507	272.1
373.27753	59.0
375.11957	72.7
376.35083	23.9
377.16956	118.7
379.33612	44.7
381.07886	53.5
384.90112	52.7
387.15906	32.2
389.21228	45.5
391.44153	151.1
394.20264	48.7
395.18054	72.2
396.38501	15.3
398.18646	33.4
399.72339	154.8
401.03583	13.5
402.30347	34.3
403.63794	111.9
404.37500	56.3
405.43585	12.4
407.01074	1189.4	b (4) (1+)-P, b (7) (2+)-H2O
408.06201	171.0
409.09760	113.3
411.05853	132.8
412.30206	32.0
413.18719	31.9
414.19794	59.9
415.10938	239.6
416.17102	101.9
417.16058	77.7
418.31097	129.5
419.31329	143.9
421.13226	85.4
423.71796	36.2
424.44861	121.2
425.33405	82.9
426.70551	71.7
427.45337	147.1
428.40009	70.4
429.66095	110.3
430.52710	85.0
431.39886	75.8
433.98047	51.4
435.72308	103.7
437.30737	64.4
438.10785	27.2
438.77069	17.7
440.88098	194.5
442.44537	116.3
444.25818	254.4
445.09271	15.3
446.18176	80.7
449.83496	161.5
450.48834	13.3
451.19611	21.9
452.18549	35.6
453.48566	48.3
454.94897	20.6
455.67688	24.0
456.48737	12.4
457.39252	112.8
458.30920	75.4
459.13647	29.9
460.48395	59.6
461.15063	34.9
463.44183	139.7
464.20026	31.4
464.97235	67.9
466.17651	144.0
466.87152	43.4
467.48065	35.7
468.60858	31.4
469.37549	92.7
470.18396	22.0
470.83887	105.3
472.80688	407.6
473.50562	204.4
474.33459	19.6
475.39050	23.0
476.38037	48.8
477.13214	35.2
479.22253	152.1
480.41559	79.5
481.46893	78.7
482.42242	8.5
484.42163	80.7
485.63733	126.8
486.27417	50.9
488.53967	124.8
489.46490	14.5
490.76935	43.0
492.55511	107.5
494.56848	91.8
496.33447	25.0
496.96332	179.5
498.48663	82.9
499.86945	162.2
500.86450	73.7
502.92792	53.2
504.27991	103.5
506.99091	260.0
508.00964	71.4
509.64539	48.5
510.55817	96.7
511.59930	161.7
515.39764	297.9
516.44995	55.3
517.62231	104.8
519.96802	896.2	y (13) (3+)
520.84137	112.5
522.27948	422.2
523.01123	107.0
523.85156	34.6
524.53558	52.9
526.33673	63.0
527.33105	78.2
528.50684	61.3
530.48608	38.8
531.34619	137.1
532.50726	63.5
533.25946	56.1
534.03168	89.8
535.78107	34.2
536.78461	176.1
541.16479	120.6
542.17529	40.1
543.90558	151.5
545.81476	46.4
546.43243	46.0
547.34814	167.4
548.39130	235.7
550.02216	141.4
550.90820	28.0
553.30988	161.8
554.27045	57.3
555.12640	111.7
556.15863	129.5
557.17627	161.8
559.37762	181.7
560.09747	70.2
561.21198	107.4
563.81970	543.8
565.04340	164.4
566.05731	1710.0	y (15) (3+)-H2O-P, y (15) (3+)-NH3-P, b (10) (2+), y (9) (2+)
567.70038	85.6
568.87701	249.9
570.00421	119.4
571.65265	1549.3	y (15) (3+)-P
572.33441	1221.3
573.35504	158.1
574.26868	264.0
575.17456	124.0
576.05017	36.2
577.37750	190.6
579.21973	351.9
580.07910	652.6
581.13910	533.8
581.89142	31.8
582.74457	34.7
583.41180	74.8
584.26471	58.1
585.37250	81.8
586.29370	394.0
587.53912	502.9
589.03192	336.5
590.17450	386.3
592.34210	181.1
593.71539	189.5
594.66071	56.1
595.66925	78.1
596.53302	17.7
597.33618	253.5
598.36798	263.0
599.03607	194.7
599.89056	169.5
600.80859	121.4
601.51263	191.6
604.66461	170.5
605.41864	34.0
606.04242	191.7
607.28833	240.2
608.24719	126.2
609.25427	137.4
610.06604	113.2
611.08984	306.8
612.26459	340.9
613.82733	538.6
614.90936	253.0
616.42609	970.0	y (10) (2+)
617.57697	35.7
618.38470	32.4
619.34332	301.5
620.71118	133.2
621.47034	537.0
622.78558	375.8
624.00629	120.5
625.07819	138.1
626.39496	401.1
627.40826	440.6
628.36578	1638.5	b (12) (2+)-H2O-P, b (12) (2+)-NH3-P
629.45599	1590.0	b (16) (3+)
630.38312	99.3
632.08936	61.2
632.89575	310.7
634.22614	133.3
635.21289	260.8
636.13849	88.9
637.18427	1133.7	b (12) (2+)-P
638.06860	1068.1
638.88422	1000.0
639.59821	612.2
640.36578	261.3
642.28088	284.6
643.44745	851.7	[M+3H] (3+)-NH3-H2O-P
644.71942	8.2
645.78986	549.5
647.00671	205.8
647.69934	317.8
649.17365	4660.0	[M+3H] (3+)-NH3-P, [M+3H] (3+)-H2O-P
650.41156	968.4
651.54230	653.9
652.40955	582.9
653.65314	1309.0	y (16) (3+)-NH3
654.54730	4682.3
655.34039	15665.9	[M+3H] (3+)-P
656.51898	551.9
657.51764	909.6
658.25018	198.8
658.90692	1324.0	y (16) (3+)
659.92377	284.8
660.82422	519.1
662.14374	427.3
663.04730	178.7
663.82092	283.6
665.06354	853.0	y (11) (2+)-NH3
666.10211	535.5
667.32709	281.5
668.50568	2186.9
669.59943	1276.0
670.44171	1654.4
671.43854	668.4
672.35760	1296.1	y (5) (1+)-H2O, y (11) (2+)
673.58759	910.6	y (5) (1+)-NH3
674.63129	1140.1
675.63556	990.8	[M+3H] (3+)-NH3-H2O
676.64044	696.8
677.68433	874.5	b (12) (2+)-NH3, b (12) (2+)-H2O
678.75653	529.3
679.43915	188.7
681.30457	40.0
682.82672	18.6
685.24579	36.8
688.09540	22.0
693.41754	100.2
694.07825	10.5
695.43951	162.7
698.40875	40.0
700.52850	366.2
701.30487	27.4
702.05310	79.9
702.75757	37.0
703.97668	27.2
706.86310	82.6
710.24432	20.6
711.06769	159.8
712.23883	94.1
713.89667	92.7
714.71350	163.9
715.44250	71.1
716.10980	297.1
717.13190	191.3
718.69220	337.5
720.21722	69.2
721.17694	284.0
721.85803	20.7
724.08142	95.4
725.04535	45.6
726.13971	167.1
726.82159	102.2
727.78546	45.7
728.62317	28.0
730.16309	566.5
730.87793	476.8
731.52893	23.0
732.23517	197.8
732.87408	65.1
735.10773	168.0
735.94989	179.1
737.07684	287.9
738.16797	409.9
739.20691	40.0
740.34235	191.3
742.21991	59.0
743.72211	100.0
745.68115	112.0
747.70819	60.6
748.45880	31.0
749.77960	98.6
750.47284	146.2
751.32715	388.3
752.74213	123.1
755.42798	134.5
756.39423	131.6
757.44226	36.7
759.21265	144.4
759.98987	196.2
760.68365	32.3
761.49866	216.1
762.23077	174.0
763.97137	50.4
766.45276	47.1
767.12665	70.6
768.23590	72.2
769.49725	131.1
770.30145	179.3
771.55597	237.7
772.87988	89.0
775.01190	139.1
776.74402	138.0
779.07080	6672.8	y (13) (2+)
779.93109	2833.1
780.77777	50.3
782.16473	15.4
783.46686	383.2
784.40997	133.0
785.26349	344.7
786.07465	111.4
787.82019	134.4
788.57129	133.2
789.60992	163.0
791.14459	233.7
791.76837	36.1
792.44910	23.7
793.48761	138.3
794.71918	208.4
795.52307	136.8
796.75494	110.9
798.68793	188.8
799.67285	321.7
800.37628	204.7
801.44769	81.7
802.45111	148.0
803.82990	136.3
805.38776	166.3
806.98492	238.5
807.82135	211.8
808.62567	197.0
809.53400	157.2
811.54816	72.3
812.76129	19.9
813.78021	135.7
814.59979	12.5
815.36377	27.9
817.15802	190.9
817.76605	12.2
818.67035	61.1
819.66302	221.0
820.67847	49.5
821.36688	199.9
822.59784	4452.7	b (15) (2+)-H2O-P, y (14) (2+), b (15) (2+)-NH3-P
823.57556	631.3
824.54919	69.0
825.89197	33.2
827.15851	92.7
827.98090	234.9
828.63556	267.2
829.76154	373.8
830.66180	160.6
831.30981	166.6
832.34070	84.5
833.66840	192.8
835.59686	279.4
837.12250	70.1
838.25836	253.6
839.39203	2636.1
840.31042	923.6
841.14124	271.3
842.07281	172.9
842.78613	40.3
843.67572	135.0
844.30768	214.2
845.53198	473.1
846.82300	190.6
848.18781	1694.5	y (15) (2+)-H2O-P
848.98279	1988.2	y (15) (2+)-NH3-P
849.94586	5.8
850.65424	356.2
851.85962	427.1
852.78455	50.0
853.85980	136.0
855.15326	395.1
855.80658	43.0
857.09259	8078.5	y (15) (2+)-P
857.94269	1454.7
858.58453	479.0
859.89301	141.5
862.26007	112.5
863.48175	176.1
864.65863	287.8
866.46143	213.6
867.51935	18.8
868.47479	139.7
869.37378	105.9
870.10303	69.5
871.78497	290.6
873.17719	271.1
873.82471	135.4
875.95660	25.8
876.76685	19.8
878.07013	235.1
878.94379	357.3
879.91522	169.0
880.68219	134.2
881.33209	12.2
883.17236	144.3
884.91937	143.4
885.92792	35.6
887.72638	108.9
888.68634	185.3
890.43024	118.4
891.52277	79.6
892.38452	20.7
893.34198	100.7
894.32245	157.2
896.94312	519.9
897.69482	112.1
898.40625	54.2
899.17645	245.7
901.44067	165.6
902.50732	201.9
903.88678	23.0
905.76855	10508.1	y (15) (2+)
906.50317	9359.2
908.22241	428.1
909.31500	249.8
910.12939	278.1
911.23920	119.2
914.38239	292.8
916.18964	619.7
917.25415	377.0
918.09302	145.1
919.30035	128.4
921.80640	31.1
924.22040	20.7
929.29370	160.1
930.00562	83.1
930.61163	222.5
931.36761	102.1
933.44513	27.9
935.09760	216.2
937.20062	94.2
938.13263	86.9
938.87811	14.5
939.84131	67.7
941.37421	11.4
942.83423	219.7
943.55731	166.4
944.20361	264.6
945.55103	293.9
946.26367	93.0
948.04315	160.7
951.13654	28.3
951.88617	88.5
952.63910	148.8
953.29877	10.5
955.45905	75.3
956.66559	171.0
957.79291	145.2
958.48419	134.6
961.51520	40.8
962.76855	224.1
964.58270	36.9
966.50806	218.9
967.59027	21.9
968.71613	64.7
970.82764	118.0
972.25275	200.6
973.22833	140.5
974.22162	246.6
975.33838	43.2
978.67090	293.5
979.61987	22.2
980.42096	133.1
981.25946	107.6
982.17657	120.1
984.51685	82.0
987.67950	47.3
991.27661	18.8
995.46539	23.6
996.72675	122.2
997.58539	45.0
998.43304	48.4
999.41046	97.6
1001.43536	85.8
1002.63446	150.0
1004.03839	31.0
1004.80621	36.7
1007.11737	58.5
1011.81879	93.9
1013.47809	15.6
1014.43695	27.2
1015.62622	74.0
1016.36688	16.2
1019.46661	33.1
1020.45721	30.0
1021.65521	29.4
1025.87341	90.6
1028.48242	23.0
1030.10425	126.3
1031.04456	18.6
1032.41125	76.9
1035.23816	50.8
1038.44849	33.2
1040.54565	64.7
1041.56995	24.2
1042.83130	9.3
1043.45215	35.2
1044.46924	27.2
1046.35229	123.2
1047.37610	97.7
1055.71484	28.9
1058.58142	44.6
1060.47656	47.9
1063.36084	40.5
1066.10193	78.3
1067.33521	87.4
1068.94897	29.0
1071.14270	27.2
1071.77161	8.2
1074.63086	44.1
1075.48291	105.4
1077.37427	158.6
1078.55981	74.8
1083.42017	32.0
1085.24048	51.0
1086.46777	35.5
1088.25513	74.0
1092.03687	73.2
1094.85242	107.0
1096.45410	35.3
1098.93896	179.4
1100.15686	149.5
1101.44861	18.8
1103.64282	115.1
1107.05713	46.2
1109.26001	27.2
1110.61353	19.5
1112.86938	42.7
1113.97852	101.9
1119.69617	42.5
1125.29871	11.4
1126.81396	25.1
1129.33740	234.4
1130.24451	59.6
1131.23303	104.4
1132.90027	184.9
1144.32495	105.2
1145.07471	32.7
1145.93530	12.4
1146.57068	20.0
1147.32544	54.3
1152.15088	45.1
1154.49854	54.3
1158.08960	28.5
1163.54297	13.5
1173.67505	61.5
1179.67249	52.7
1180.73267	108.9
1182.24731	24.8
1189.08362	76.4
1190.22375	199.1
1198.25269	54.0
1200.80212	40.5
1206.59192	90.9
1207.51782	85.5
1208.34265	53.1
1210.94128	30.0
1215.54822	84.4
1225.33081	48.8
1227.21777	81.8
1228.69336	91.3
1230.00818	41.4
1230.82153	65.1
1231.80017	91.1
1232.69189	81.4
1233.59241	61.0
1236.40906	17.7
1242.42896	51.5
1243.81458	97.3
1245.37158	45.7
1246.51270	109.8
1251.18787	48.0
1254.57703	13.9
1261.44604	44.8
1264.85583	25.8
1277.77283	13.5
1285.05457	71.1
1288.88806	79.9
1295.71497	39.4
1297.33533	58.6
1301.34998	34.2
1302.58972	110.2
1310.26208	47.3
1311.22839	23.0
1315.17542	55.0
1329.53528	14.2
1335.07422	21.0
1336.26086	31.5
1342.30493	32.5
1344.54797	96.1
1353.61365	47.0
1371.25085	32.3
1377.53577	130.3
1393.21619	29.9
1394.34595	34.6
1398.42078	44.3
1409.82654	25.3
1433.12122	45.8
1454.31702	44.4
1483.10205	56.4
1509.31604	62.8
1519.04785	48.8
1521.48511	15.8
