# Supplementary material for: Phosphoproteomic Analysis of Platelets Activated by Pro-Thrombotic Oxidized Phospholipids and Thrombin
Source: PLoS One. 2014 Jan 6;9(1):e84488. doi: 10.1371/journal.pone.0084488 (PMC3882224; doi:10.1371/journal.pone.0084488)
Supplement: Annotated Spectra S4 — (ZIP) [file pone.0084488.s007.zip › SYSSPDITQAIQEEEKR_-11_2_86179.txt]

m/z	i	matches
198.94104	11.5
205.13437	33.1
208.77878	23.6
212.13661	23.2
215.05460	10.7
216.10016	14.8
216.97018	54.3
219.10138	16.1
223.06306	1977.0
224.19504	174.0
225.26714	16.0
226.07707	15.4
229.05145	81.5
230.14534	11.5
232.11121	14.8
233.06525	23.9
236.35083	24.7
240.15062	29.5
241.27988	8.2
242.09224	21.4
243.36197	25.2
244.25212	112.9
246.32419	26.7
251.04251	1525.2	b (2) (1+)
252.12392	254.5
253.09337	12.7
254.31894	14.1
255.03030	32.0
256.08545	22.0
259.81018	32.1
260.99683	32.0
262.23193	8.8
264.09631	34.1
271.27808	67.3
272.32355	48.2
273.12839	81.0
274.03442	41.8
275.80969	23.9
278.39410	15.3
279.29721	8.8
282.95892	10.8
284.87988	59.7
286.24310	72.9
288.41486	68.7
291.05243	23.9
292.25290	47.0
296.14633	26.8
297.21521	39.5
302.31052	60.8
303.28101	255.7
304.21051	65.4
305.25064	78.2
307.14331	46.2
314.04788	54.4
315.32132	25.1
316.35333	54.9
316.96069	37.3
318.32526	46.8
319.34552	75.6
320.17688	316.8
321.09750	66.8
322.95105	76.6
324.23270	26.7
325.11194	8.2
325.96967	8.1
326.58527	9.5
329.48669	29.9
331.28473	49.6
333.42975	8.2
335.08624	14.8
338.14264	35.6
339.39398	41.5
340.21259	53.0
341.32678	27.4
341.93353	10.7
344.69659	85.0
345.32791	29.1
346.27130	30.4
347.24518	41.1
347.87091	13.4
349.29095	48.3
350.35620	13.4
353.86865	115.1
355.55450	113.5
357.55060	71.5
359.46881	10.0
360.63342	99.9
361.42743	291.7
362.51904	134.4
363.27301	15.2
367.41797	76.8
369.34686	122.9
370.10358	102.5
371.38782	14.1
372.27252	72.9
373.28455	15.4
375.29584	64.5
377.21527	104.1
378.43982	21.4
379.19366	49.3
380.01538	20.1
381.42950	47.6
385.23950	14.1
386.32898	37.8
386.99457	10.8
389.17969	285.5
390.46149	136.5
391.33154	47.0
393.40247	24.9
394.41302	21.3
395.17676	60.0
397.22638	72.1
398.31714	41.1
399.51685	27.5
401.19202	110.6
402.31866	14.1
403.39673	42.2
404.20020	24.6
405.22168	163.8
407.15509	806.6
408.21301	109.0
409.16711	58.8
410.03448	151.6
411.07715	27.2
412.97693	63.6
414.33887	20.1
416.23145	111.3
418.31360	151.1
419.36859	43.2
420.20575	51.5
421.19989	13.3
422.47101	17.9
424.40533	98.3
425.16321	96.0
426.51270	83.8
427.50079	38.7
428.93793	64.2
430.02954	36.0
431.97150	90.3
433.27661	7.5
435.21655	128.8
436.20697	69.2
438.51959	77.3
441.18750	55.0
442.25806	151.0
443.22766	38.4
444.15802	147.6
445.24054	35.6
446.38892	48.9
447.23602	72.6
449.25171	6.2
452.07367	73.2
454.17096	16.1
455.20587	72.2
456.56995	39.0
457.27325	92.6
458.39862	24.3
460.97925	230.4
463.19635	7.5
464.72241	55.6
465.42755	103.6
466.57452	88.2
467.28900	54.1
468.00775	10.1
469.95074	41.8
471.04413	115.8
471.86176	24.6
473.19257	409.5
474.56219	121.9
478.19775	35.9
480.23273	37.1
481.49493	43.6
483.70593	44.4
485.30853	36.7
486.22284	11.4
486.98401	31.3
490.79486	50.3
491.92493	56.6
492.59741	8.9
493.55988	52.1
494.37042	4.7
495.26831	7.5
496.61029	80.9
497.52130	18.1
498.50385	40.2
499.51361	22.1
500.42822	72.2
501.70093	195.4
502.35150	72.1
504.33997	43.7
507.49957	28.0
508.33594	54.3
509.44122	65.5
510.18286	47.5
511.09827	76.8
512.07233	42.6
513.19843	46.1
514.52295	28.7
515.51654	78.6
516.29852	8.1
517.46973	29.2
518.23907	35.9
519.69427	668.6
520.51147	313.1
521.43939	213.2
522.23578	35.8
523.10162	123.0
524.51013	10.1
525.44342	46.9
526.85120	111.6
528.43658	33.5
529.69751	78.0
530.86993	33.8
531.47528	116.2
532.15485	62.8
532.87921	21.9
533.58673	64.2
534.59302	51.2
535.31256	11.6
536.24872	9.5
537.21912	116.8
539.02435	98.3
540.28387	132.8
540.95862	23.4
542.49292	82.8
543.68402	109.7
544.64551	79.5
546.64825	61.4
547.49152	59.3
548.12054	17.9
548.85840	44.5
551.42639	119.1
552.84406	80.5
554.03723	90.9
555.43109	26.8
556.18524	26.8
556.82318	186.1
557.47650	55.4
558.65204	254.5
559.66876	123.2
560.78802	200.7
561.92810	182.5
562.66010	7.1
563.95203	182.8
565.71222	1403.2	y (15) (3+)-H2O-P, y (9) (2+), y (15) (3+)-NH3-P, b (10) (2+)
566.45618	329.4
567.17639	47.1
567.97760	90.4
568.66766	53.8
569.32550	190.2
570.23212	140.4
571.83344	2940.5	y (15) (3+)-P
573.30402	322.5
574.40070	192.1
575.13177	96.5
576.27087	180.3
576.94214	22.7
579.11072	444.2
580.26526	362.2
581.14923	103.3
582.48907	131.1
583.28613	185.9
584.38782	28.5
585.16254	237.7
586.37677	386.0
587.45245	472.4
588.39233	86.0
589.44440	135.7
590.20563	33.7
591.43359	66.6
592.45636	39.3
593.08722	84.9
594.36108	52.2
595.71399	161.5
596.40936	87.1
597.59033	159.7
598.83319	395.1
599.89777	88.3
600.89740	93.2
601.59631	83.2
602.63617	55.8
603.48547	68.8
604.41486	100.3
605.49457	274.1
606.63605	289.2
607.48456	227.7
608.74078	134.3
609.48370	89.9
610.11444	111.2
610.78833	150.7
611.52191	164.9
612.53339	247.1
613.45367	188.3
614.40833	138.4
615.59760	145.5
616.25494	242.6
616.89594	502.1
617.84009	206.4
618.98450	311.5
619.97211	506.3
620.69214	78.3
621.73602	117.0
622.37299	234.4
623.04700	101.9
624.12250	366.7
625.37848	378.5
626.43909	537.8
627.54871	560.5
628.39795	1383.5	b (12) (2+)-NH3-P, b (12) (2+)-H2O-P
629.44086	1306.7	b (16) (3+)
630.18469	544.4
630.92145	317.7
632.38873	255.6
633.41565	426.2
634.35687	161.3
635.69525	141.8
637.23370	959.1	b (12) (2+)-P
638.17596	854.5
639.23248	936.1
640.21082	317.9
641.35840	46.3
642.39893	281.3
643.30499	891.4	[M+3H] (3+)-NH3-H2O-P
644.35638	221.1
645.24841	131.3
646.64703	244.5
648.22412	998.4
649.21088	3633.9	[M+3H] (3+)-NH3-P, [M+3H] (3+)-H2O-P
650.42395	460.6
651.27637	292.2
652.33887	348.6
653.93909	2825.4
655.20142	15324.7	[M+3H] (3+)-P
656.46790	496.8
657.49152	477.3
658.54504	514.9
659.38330	366.0
660.35931	136.2
661.38751	189.7
662.25598	338.1
663.07770	466.1
663.99420	384.3
664.83179	217.5
665.74933	165.9
667.03198	440.6
668.07648	1008.5
669.33929	1600.0
670.27557	707.1
671.41766	522.3
672.19269	481.1
673.21686	1005.5	y (5) (1+)-NH3, y (11) (2+)
674.10291	449.1
674.88348	964.5
675.79608	578.5
676.65594	56.9
677.40192	663.8
678.38068	723.9
679.31781	440.1
680.70026	117.5
682.29474	6.8
685.30414	42.1
687.64557	23.4
688.71466	28.5
690.76563	53.3
691.91010	55.4
693.93732	59.2
695.32538	21.3
698.40399	31.3
700.08478	151.7
700.76837	4.9
701.73541	104.7
703.37799	106.0
704.51044	19.6
705.73798	30.5
706.46014	92.7
707.45355	56.2
708.33655	30.7
709.30298	89.9
709.97601	87.3
711.08807	162.1
711.88696	18.7
712.79047	20.6
713.55670	53.7
714.53851	107.2
715.30322	29.8
716.12573	93.7
717.50116	70.8
718.46716	112.0
720.34216	189.2
721.97382	100.0
722.68585	249.7
724.30951	86.2
725.89618	129.9
728.89069	251.5
729.86877	180.1
730.82355	223.8
731.97748	199.6
732.81964	229.9
733.59778	47.1
734.35370	124.4
734.96747	12.8
737.35767	729.1
738.23572	191.9
739.37531	167.1
740.31305	47.1
741.67493	95.6
743.33093	107.0
745.22418	23.5
745.82513	267.1
746.52380	53.5
747.30029	139.3
748.11200	56.8
749.42151	59.2
750.11261	68.3
751.02441	73.7
751.63837	40.2
752.37744	43.8
753.12262	63.0
757.41907	362.8
758.99615	37.4
760.75226	263.3
761.44427	8.0
765.09351	10.8
766.16534	211.1
767.30481	301.2
768.34998	162.2
769.37042	22.1
770.54218	149.8
771.48749	138.0
772.62451	60.3
773.47882	53.1
774.88867	134.5
775.61566	15.4
776.81598	32.0
779.07208	7000.5	y (13) (2+)
779.97314	783.4
781.19098	119.1
782.75922	278.7
785.01581	161.9
786.49628	79.7
787.41620	26.8
788.14783	33.2
788.92896	23.5
789.83252	138.1
791.03339	113.2
792.60626	88.0
793.87567	155.3
795.21057	377.7
796.46320	38.9
798.27191	25.5
799.16833	96.2
800.43585	359.5
801.66815	31.4
803.22363	151.4
804.31769	196.9
805.04285	53.0
806.27606	80.2
807.82013	101.6
808.59479	49.0
809.57623	125.0
811.17596	24.6
812.33307	185.6
813.56708	128.8
814.35315	6.6
815.19080	77.0
816.09998	146.0
817.71442	207.8
818.81140	230.2
819.65582	56.6
820.51556	24.9
821.81598	194.2
822.59406	3563.6	b (15) (2+)-H2O-P, b (15) (2+)-NH3-P, y (14) (2+)
823.40906	893.2
824.35492	54.2
825.36517	104.4
826.27783	149.3
827.31158	243.1
828.08197	333.5
829.06470	341.0
830.05035	125.7
830.85449	247.0
831.77417	92.3
833.44928	137.6
834.29907	40.5
835.39905	47.9
836.99432	66.5
838.36725	726.3
839.62231	2335.4
840.39069	353.3
841.28595	8.6
842.27979	106.1
842.99091	106.0
844.03760	109.4
844.75757	308.4
846.13123	238.8
848.23077	2412.1	y (15) (2+)-NH3-P, y (15) (2+)-H2O-P
848.95209	908.6
849.94342	40.2
850.57574	22.1
851.27802	276.3
852.23932	253.3
854.00397	46.3
855.29584	82.2
857.11652	8557.1	y (15) (2+)-P
857.98755	890.6
859.11456	311.8
859.96942	242.0
860.72369	70.1
861.34247	152.8
861.98853	39.1
862.61401	61.6
864.48633	242.6
865.31006	113.3
866.44794	37.0
867.09918	52.1
868.38702	207.6
869.24512	112.1
870.42621	236.3
871.19952	68.5
873.61224	67.5
875.01105	53.6
877.33820	118.5
879.01178	328.7
879.76813	381.8
880.62445	110.3
881.41229	106.5
882.23975	39.4
883.71320	28.4
884.39496	23.4
885.05438	56.8
887.23730	97.4
888.42438	17.6
889.07666	39.4
890.12177	36.4
891.60675	162.7
892.85504	179.7
893.63666	9.9
894.78784	107.2
896.09784	175.4
896.78912	216.1
897.41431	175.4
898.20709	226.9
899.09204	331.3
899.82660	144.2
900.50018	53.5
901.51862	190.4
902.57715	18.7
903.61481	49.2
906.06049	16230.4	y (15) (2+)
906.90961	2033.9
907.92291	132.5
908.86371	156.0
909.72186	82.5
911.16071	143.0
912.10645	76.2
914.40057	83.6
915.83502	321.7
916.75543	735.9
917.85529	231.2
918.77246	16.2
920.69061	396.3
921.86206	120.8
923.95917	21.9
924.70526	14.6
926.22064	33.1
927.25580	75.5
928.40436	116.8
929.64941	113.6
930.63135	141.9
931.60864	154.2
932.26849	48.7
933.18451	107.0
934.62311	33.8
935.24396	68.0
936.43896	142.7
937.59589	68.8
939.44312	93.6
941.22650	107.5
941.88080	43.3
942.57416	229.4
943.64600	285.6
944.46777	32.1
945.92194	62.3
947.35468	306.5
948.45093	86.5
949.19110	104.9
953.06073	62.1
954.96808	132.7
955.74884	26.8
957.27972	106.9
957.98120	74.1
959.21143	32.5
960.37726	14.6
963.47845	91.5
964.46729	25.1
965.52838	202.5
966.84772	36.6
967.68628	10.2
969.37628	119.6
970.57526	24.1
972.32550	129.0
973.60669	112.8
974.77802	90.8
975.95776	74.4
977.10382	20.9
977.94598	105.3
978.83984	72.4
983.94263	33.2
985.03760	107.1
985.97699	74.2
987.44727	159.6
991.24780	10.8
992.01440	12.8
993.04810	29.4
994.19995	17.2
995.80084	60.4
996.78174	28.5
999.07025	71.6
1000.00806	43.1
1000.89313	33.2
1002.87738	198.8
1003.62836	9.9
1004.44818	23.9
1008.19147	56.3
1011.83966	91.9
1014.72601	57.4
1016.50049	19.5
1018.22711	90.6
1020.24780	43.1
1021.07147	47.2
1022.97333	17.4
1024.25415	28.3
1026.72925	126.9
1027.73511	29.2
1029.16455	21.6
1030.29260	33.2
1032.80322	25.3
1035.68018	17.5
1040.72290	21.1
1042.58179	37.0
1043.83691	10.2
1046.34009	68.3
1052.23291	23.4
1053.43262	58.2
1056.71338	123.2
1057.34973	47.9
1059.17114	75.6
1059.84094	6.2
1062.88477	32.8
1065.19421	47.1
1066.60913	63.6
1068.50012	42.1
1070.56836	25.9
1075.33594	53.3
1078.76978	40.9
1085.41565	14.8
1086.32043	43.9
1087.42236	31.6
1090.67480	34.3
1095.11768	117.8
1095.90588	60.2
1097.09155	147.0
1098.50464	11.5
1099.45142	53.1
1100.05188	11.4
1108.10352	54.0
1109.17419	130.9
1111.95996	8.1
1113.24048	211.6
1114.41199	65.8
1115.92114	46.1
1122.49243	74.4
1127.31543	46.7
1128.44775	81.3
1129.44324	33.8
1130.05713	12.8
1130.76733	53.2
1131.68457	14.8
1132.40405	34.1
1133.01172	15.5
1135.81836	41.8
1137.84985	19.5
1138.74036	60.7
1139.54504	7.7
1140.26819	45.4
1143.49561	26.3
1144.20117	10.8
1145.43628	145.7
1146.46655	21.2
1148.52515	19.4
1149.48730	11.5
1151.48120	24.7
1156.35742	32.5
1159.37524	85.6
1163.56189	40.4
1164.54773	35.1
1167.66882	10.7
1168.56494	6.8
1169.17627	43.0
1173.78955	97.3
1180.52905	10.8
1181.47314	37.8
1184.56372	48.3
1186.84937	18.1
1191.21948	41.1
1198.47302	38.4
1203.42004	24.1
1205.44116	14.1
1206.65564	48.2
1211.43250	18.8
1214.02856	61.7
1214.77698	46.3
1215.46594	8.1
1221.78149	79.6
1226.03796	51.9
1228.32581	109.5
1230.51599	11.5
1231.51721	100.4
1232.46082	51.2
1233.61230	14.7
1239.35022	24.2
1243.29138	38.4
1244.34766	54.2
1245.34314	20.2
1247.32910	24.3
1254.43225	25.3
1267.64648	14.8
1268.57874	16.2
1271.58093	29.6
1273.67786	53.1
1275.55054	16.7
1283.22351	44.4
1298.24060	48.4
1310.73035	47.7
1312.40149	20.7
1318.80359	18.3
1331.76453	63.4
1335.27319	24.6
1338.36438	14.6
1344.38440	29.8
1354.60217	23.4
1373.01575	34.6
1375.71509	29.1
1383.00208	28.9
1383.70374	29.9
1392.13586	47.2
1400.17358	39.3
1409.46130	14.9
1425.45227	34.5
1449.33752	19.1
1459.60803	37.1
1461.39563	14.7
1466.58105	14.2
1475.36047	25.9
1508.13538	15.4
1508.96204	28.5
1509.61536	25.9
1522.79553	29.8
1532.65149	38.3
1538.89514	25.3
1550.52209	65.8
1556.42261	27.1
1583.52026	20.7
1597.45190	10.1
1759.67407	22.1
