# Supplementary material for: Phosphoproteomic Analysis of Platelets Activated by Pro-Thrombotic Oxidized Phospholipids and Thrombin
Source: PLoS One. 2014 Jan 6;9(1):e84488. doi: 10.1371/journal.pone.0084488 (PMC3882224; doi:10.1371/journal.pone.0084488)
Supplement: Annotated Spectra S4 — (ZIP) [file pone.0084488.s007.zip › SYSSPDITQAIQEEEKR_-14_2_120791.txt]

m/z	i	matches
299.18707	39.8
301.06702	54.4
303.25516	184.4
304.18298	182.2
305.35037	42.9
309.08737	27.5
315.87479	93.5
320.24261	190.9
321.37628	90.1
327.36584	33.7
332.35440	21.4
336.32855	32.9
340.22949	112.2
342.28262	113.6
344.36282	39.8
347.18637	69.0
349.59149	141.1
353.03345	54.0
355.22717	129.9
356.36569	158.8
360.15533	84.2
363.27917	30.6
365.52563	53.7
366.86884	131.7
368.28162	76.4
370.33005	21.4
371.98923	195.3
373.20242	128.4
379.29202	36.7
382.39099	68.9
383.27698	41.3
387.39673	60.1
388.34760	55.2
389.68488	123.2
390.33850	97.2
391.27069	190.4
394.31580	41.5
397.38626	141.3
400.60300	139.5
401.60721	32.1
402.50558	46.8
403.13327	58.1
406.29575	52.0
407.11011	86.8
411.18445	16.8
413.34637	110.0
415.02283	21.4
416.65131	65.4
417.33737	26.0
418.35468	592.3
419.41074	325.1
420.44513	27.6
425.27325	19.8
426.04700	50.6
429.34698	52.1
430.55753	76.5
432.36902	119.6
437.26968	132.9
438.68048	97.8
440.37622	174.5
444.22443	108.7
450.53610	73.6
455.16150	161.8
460.00885	59.3
462.41165	153.2
464.46283	116.3
467.31912	105.7
473.42725	46.6
475.03442	19.0
479.26877	32.1
480.54013	146.1
486.38300	115.3
487.35406	92.9
492.41168	112.1
495.32391	58.6
496.10599	44.4
499.43881	65.8
501.26181	147.4
504.33350	62.7
509.31281	29.5
513.84644	56.8
514.53418	154.4
515.22595	158.6
517.07220	45.8
518.67975	48.4
522.81152	137.0
528.04614	41.6
529.08734	22.0
531.32385	2358.0
532.33545	521.1
533.36078	239.4
534.35638	94.9
535.56323	129.5
537.25500	43.5
542.92694	234.9
543.82257	182.3
548.89441	41.3
550.27484	434.6
551.29346	169.4
551.90320	32.1
553.29810	53.4
554.40662	51.9
556.80652	235.1
559.35724	36.7
561.49182	251.9
562.66199	140.4
563.54077	30.5
566.08997	66.3
567.21960	33.6
568.57623	89.6
569.29565	18.2
571.93958	92.1
573.52161	63.1
580.11035	46.0
581.46478	90.4
583.30951	123.6
586.21100	39.7
588.96191	122.6
591.26965	78.3
592.23584	29.2
597.51685	76.7
601.16846	285.8
602.44519	115.1
603.20514	87.2
609.16260	511.5
611.94421	15.2
615.57733	29.7
616.43268	149.4
617.61823	42.9
619.39392	314.1
620.36853	181.2
623.79419	87.2
626.49072	64.2
627.24316	51.7
629.40247	121.0
632.18250	54.8
636.23901	80.9
638.38916	79.6
639.26733	61.8
641.29608	33.5
642.29211	58.2
643.22571	344.7
644.30103	340.4
645.44879	290.1
646.45953	198.5
652.11230	115.8
653.48822	83.2
654.41278	22.1
655.54944	58.1
661.67688	78.2
662.37122	220.8
663.41638	159.0
665.50635	42.3
666.57214	34.6
667.35638	90.1
669.09906	33.7
670.21967	39.7
671.81543	253.9
673.00494	909.5
673.77911	75.4
674.84119	88.5
676.70502	24.4
677.75989	65.9
679.06519	98.7
682.29510	27.2
683.23450	31.0
684.58398	202.8
685.34454	206.6
686.26123	386.1
687.28851	364.5
688.28186	300.0
689.33154	40.3
690.37457	190.3
691.43365	153.2
694.36267	342.0
697.42719	211.3
699.40271	44.1
700.28741	64.4
701.52167	1424.2
702.49036	497.9
703.51721	154.6
704.21399	100.4
705.16364	62.5
706.14355	420.3
707.06274	64.2
711.50018	78.0
712.23602	145.0
714.27588	329.7
715.61047	47.5
717.03528	375.0
718.31409	237.4
719.37439	49.3
720.20880	38.2
721.99908	43.6
723.70654	111.3
726.27557	282.3
726.87732	59.6
727.96375	56.6
730.53857	161.8
732.30920	793.1
734.30322	239.2
735.25708	50.0
738.13660	264.9
739.57788	373.8
740.20532	26.0
741.34680	688.4
742.45197	170.5
743.36298	179.6
744.42731	36.7
746.88519	181.1
748.21680	166.9
749.56464	957.9
750.39795	213.6
751.23218	98.5
752.31262	23.1
752.97314	50.5
754.17468	95.4
755.74634	183.9
758.75098	657.8
759.75067	278.9
760.42554	158.1
761.84033	62.3
763.10779	175.6
764.11963	34.9
765.20569	73.6
767.52563	102.9
768.31042	128.7
770.21063	245.0
770.95074	39.2
772.44519	136.3
773.57086	58.2
775.96057	138.4
776.95099	269.0
777.57959	129.9
778.89410	2566.4	y (13) (2+)
779.66675	1953.3
780.72119	171.0
782.71350	48.4
783.39099	221.4
784.04797	141.8
785.29578	1909.7
786.12207	362.0
787.43188	372.7
788.90259	248.2
790.01147	116.5
792.25439	83.5
794.11072	1188.6
794.93396	457.0
797.12488	267.5
798.42505	167.4
799.39258	149.7
801.09460	690.9
801.84570	10.9
802.60828	467.8
803.87439	157.0
804.50183	137.1
805.54370	277.5
806.75952	426.5
807.46082	50.2
808.27478	143.7
810.05188	113.4
810.66064	48.3
812.09985	180.2
813.34460	447.8
814.08875	211.1
815.27478	251.1
816.14758	256.1
817.26685	840.6
818.36633	835.7
819.67078	500.6
820.37292	136.3
821.15039	159.1
822.64258	9266.9	b (15) (2+)-NH3-P, b (15) (2+)-H2O-P, y (14) (2+)
823.63367	657.1
824.35718	96.7
825.75610	245.2
826.79114	779.6
827.64856	105.7
828.39160	72.2
829.34326	200.9
831.18127	88.7
833.06055	401.3
834.27148	116.7
835.91187	64.1
837.70898	381.2
838.92688	1039.2
839.62524	256.2
840.54419	490.2
841.92749	591.5
842.60327	354.5
843.31738	70.8
844.00769	143.4
845.28906	116.7
847.03857	141.1
848.51587	1597.1
851.62756	1766.2
852.43628	259.1
854.07251	125.6
856.03748	284.6
857.12451	5014.8	y (15) (2+)-P
858.08716	651.7
859.66284	151.8
861.27148	234.0
862.63342	436.0
863.77368	702.9
864.79395	134.4
866.48206	987.8
867.26343	109.7
867.94385	317.0
869.05615	69.7
870.14038	412.3
871.60254	285.1
872.89099	1593.9
873.82275	2791.9
874.63281	508.5
875.51123	806.1
876.61182	314.0
878.15723	196.3
879.65417	300.8
881.66040	39.0
883.52881	137.3
885.59265	78.2
886.58020	84.4
887.25427	142.0
889.84460	482.1
891.16772	237.8
892.45154	798.6
893.47192	848.4
894.75500	141.7
895.47717	428.5
896.07764	15.2
897.00269	380.1
898.34717	325.4
900.16553	320.4
901.06335	349.5
902.31409	490.6
903.11499	475.8
904.15149	86.7
904.81995	129.7
906.14685	1520.5
907.25598	700.8
908.52478	214.3
909.12793	92.1
910.99426	294.2
911.77734	389.2
912.94519	178.1
913.79565	264.3
914.69177	159.2
915.33899	403.4
916.41052	31.4
917.50598	311.6
918.61572	426.1
919.46411	402.8
920.10706	231.4
920.79395	641.6
921.94397	450.4
924.40125	21.9
925.34766	491.2
926.36084	259.2
927.55225	309.6
928.63757	343.8
931.76648	611.3
932.63867	1027.1
933.94275	155.1
935.05444	462.2
936.58630	666.1
938.63599	1011.9
939.89307	240.2
940.80859	219.5
942.05994	107.8
943.47632	471.7
944.34155	1523.9
945.45227	120.9
946.97974	137.2
947.81262	342.3
948.98315	172.7
950.14294	573.0
951.17249	115.7
952.29688	161.0
953.24304	835.6
954.04651	56.6
955.09937	410.7
956.50305	772.2
957.45715	294.7
958.54553	376.9
959.60010	1103.9
960.46313	1032.3
961.48083	877.3
962.58838	923.6
964.32227	2478.5	[M+2H] (2+)-NH3-H2O-P
965.09644	667.2
966.20093	774.4
967.15088	464.8
968.02356	1198.7
968.80518	485.6
970.40930	1166.1
971.52417	1182.7
972.83105	5101.5	[M+2H] (2+)-NH3-P, [M+2H] (2+)-H2O-P
973.45422	4525.2
974.17590	1489.7
975.22791	932.0
976.40894	524.8
977.50220	237.8
978.52344	87.3
979.27649	15.2
980.54358	1636.8
981.86609	38004.0
982.60400	38382.1	[M+2H] (2+)-P
983.78137	1162.1
984.73071	579.3
985.70679	950.8
986.57227	1508.3
987.48364	202.1
988.35034	3934.2
989.42505	2445.1
990.59045	1765.5
991.49194	1968.1
992.47681	571.8
993.23450	840.0
994.32068	898.5
996.35120	792.2
997.33362	428.5
998.42810	1480.7
999.49890	1769.7
1000.71533	2843.5
1001.95789	626.4
1002.87866	1215.0
1004.08752	689.5
1005.64453	4223.7
1006.62305	3662.0
1007.66479	947.3
1008.70618	783.7
1010.01050	582.6
1010.70605	336.8
1011.39697	452.8
1012.41602	1354.0
1013.17993	1892.7
1014.23254	367.6
1015.14587	164.3
1015.91016	318.8
1016.82227	2063.8
1017.70386	722.3
1018.45874	232.1
1019.70337	792.5
1020.77881	146.9
1021.39722	46.7
1021.99805	149.0
1038.79919	162.4
1041.31714	16.1
1042.66406	190.7
1043.56274	360.0
1044.20605	514.4
1045.57581	116.0
1047.32227	279.5
1047.96265	318.8
1048.56763	117.5
1050.59448	246.9
1053.25342	88.2
1054.65601	377.3
1057.42627	87.5
1058.79590	351.1
1063.74622	32.1
1065.09094	205.2
1066.13379	288.8
1068.26917	93.6
1071.07751	407.8
1071.73035	144.2
1074.01990	326.1
1075.23975	450.1
1076.06787	538.4
1076.91650	648.6
1077.91431	269.7
1080.21997	155.9
1081.93115	2670.7
1083.02710	1512.3
1084.14478	194.2
1085.07031	461.9
1086.28198	541.7
1087.52344	62.9
1088.28271	99.0
1089.76978	67.4
1091.14111	360.2
1091.79639	90.7
1093.09509	177.5
1094.66309	267.7
1095.42126	99.0
1096.02991	108.5
1097.30688	377.7
1098.41455	164.9
1099.63159	815.3
1100.68262	1764.8
1101.84033	1253.5
1103.07458	708.4
1103.73718	670.7
1105.72192	200.7
1109.29224	68.4
1110.17969	285.6
1110.84729	274.7
1112.49951	239.8
1113.47827	409.9
1114.38843	379.7
1115.06091	163.0
1115.73901	197.2
1117.47327	81.0
1118.34851	55.2
1119.35559	156.8
1120.31921	76.5
1121.17664	87.4
1122.00854	61.3
1123.35266	379.8
1124.06665	56.6
1125.61670	90.4
1126.92847	178.4
1128.02954	845.0
1128.63843	63.3
1130.66101	196.8
1131.92566	55.2
1132.99402	178.6
1133.67444	8.3
1134.45471	1138.4
1135.85791	443.9
1136.78296	91.7
1137.72827	339.9
1139.04590	1505.0
1139.96680	480.9
1140.79297	648.9
1142.01868	186.6
1143.25427	373.5
1145.50415	764.5
1146.43518	393.0
1147.39563	175.0
1148.28931	603.7
1149.03748	122.6
1149.65588	426.8
1150.65625	171.7
1152.26880	967.0
1153.61450	727.6
1154.44446	33.7
1155.40259	249.9
1157.78198	1589.2
1158.71143	644.4
1159.60059	622.2
1160.53455	321.1
1161.27783	190.9
1164.39038	289.6
1166.71716	70.2
1167.38281	281.1
1168.32776	610.9
1169.21033	467.2
1170.36108	409.0
1171.24011	145.7
1172.11279	254.0
1172.91577	18.3
1173.81006	198.8
1174.83472	594.2
1175.61169	354.0
1176.34473	385.7
1177.29810	360.3
1178.11743	676.3
1178.95557	315.5
1179.93262	58.0
1181.06091	777.5
1181.99109	232.8
1182.80994	316.7
1183.81763	345.1
1184.70569	743.4
1185.70813	617.7
1186.41101	371.2
1187.09753	156.6
1187.86914	712.5
1188.96667	577.3
1189.89282	3343.1
1190.95166	1910.2
1192.07983	491.7
1193.15515	81.5
1194.75610	193.2
1195.96143	2376.7
1196.91589	1652.3
1198.11108	297.0
1199.33813	672.6
1200.26929	227.7
1201.51782	134.0
1203.41675	119.4
1204.64172	280.2
1208.30176	1824.9
1209.27551	1066.4
1210.14600	350.4
1211.28418	71.1
1212.37842	433.9
1213.50806	555.9
1214.72107	357.1
1215.66870	338.0
1216.48474	475.4
1217.46167	189.3
1218.74341	644.2
1219.35278	68.9
1221.37073	425.7
1222.15747	577.7
1222.96313	131.6
1224.54199	302.9
1225.50562	163.8
1227.58020	239.6
1228.66138	788.8
1229.50818	177.0
1230.38745	146.3
1231.61084	839.8
1232.55859	582.8
1233.66724	859.5
1234.65015	715.2
1235.72070	424.3
1237.45898	464.0
1238.69067	59.8
1239.73523	256.1
1240.49731	126.0
1242.49646	342.0
1243.51465	878.6
1244.45435	100.6
1245.18237	46.0
1246.84875	309.9
1248.11401	348.9
1252.75696	276.1
1254.19897	646.3
1255.21936	314.9
1256.38623	603.7
1257.30359	643.2
1258.81384	263.5
1260.29565	723.8
1261.87280	130.1
1262.57324	143.9
1263.46545	184.7
1265.35376	3084.8
1266.27185	1985.4
1267.18018	692.1
1269.53052	195.3
1270.48743	56.5
1271.48291	206.9
1272.29883	129.9
1273.71814	606.7
1275.15344	352.8
1276.17529	748.0
1277.11353	162.0
1277.79016	93.5
1281.89856	353.4
1283.80652	185.4
1284.51831	47.5
1285.48669	222.3
1287.76489	366.0
1288.50977	21.4
1290.67566	712.3
1291.56250	910.9
1292.65002	1122.5
1293.67432	141.2
1294.52527	128.5
1295.51453	36.7
1298.42371	122.8
1299.58765	283.6
1300.90405	1219.5
1301.62292	749.3
1302.59631	537.5
1304.31848	256.3
1305.78540	543.7
1307.70178	18.3
1308.75989	47.5
1309.66711	416.6
1310.29443	303.2
1314.38538	568.5
1315.26343	257.3
1316.10535	145.8
1316.75964	196.2
1319.67126	88.2
1321.94104	69.2
1322.79871	25.9
1323.88391	89.3
1325.04895	466.9
1326.20093	170.7
1327.85693	65.3
1328.57483	57.8
1329.58191	93.7
1331.33826	13.7
1335.78052	22.9
1339.16931	95.1
1340.55139	246.5
1341.22522	82.3
1342.57532	15.2
1343.93579	209.8
1344.70801	1998.7	y (11) (1+)
1345.66553	825.6
1346.88159	108.3
1348.25134	666.2
1348.98120	17.6
1351.37512	79.6
1353.37439	45.9
1354.41089	108.0
1355.58435	110.5
1356.83386	1006.8
1357.94971	638.6
1358.78113	210.8
1360.37048	272.2
1361.62048	134.4
1363.41992	73.5
1365.33826	412.0
1366.32581	294.4
1367.44702	245.6
1368.26331	7.6
1369.24316	101.3
1370.34595	24.5
1371.61572	775.8
1372.55823	138.4
1373.43042	67.6
1375.37927	162.4
1376.12061	109.0
1378.16125	99.1
1379.34949	87.6
1380.31555	351.0
1381.16602	143.5
1382.87817	73.4
1383.72742	108.7
1384.63000	41.2
1385.58118	45.9
1386.30725	49.4
1388.64307	110.3
1389.35547	100.0
1390.42639	67.6
1392.97668	134.5
1394.72839	244.1
1395.61450	135.1
1397.04578	71.9
1397.91614	376.0
1398.77112	179.1
1401.42957	229.6
1402.46228	269.1
1403.55237	231.9
1404.28052	21.5
1406.41907	427.6
1408.06506	407.0
1409.11072	164.4
1410.70703	366.3
1411.42285	97.8
1415.04358	290.0
1415.79443	517.7
1416.66589	266.2
1418.77380	66.2
1419.47998	20.7
1421.81470	291.4
1422.49231	303.7
1423.60791	415.1
1424.50964	81.4
1426.11804	94.6
1427.73022	30.0
1428.53870	422.2
1430.99866	95.7
1432.10864	248.5
1433.82239	150.0
1434.67737	117.5
1435.55603	188.1
1439.20886	122.4
1441.58191	411.5
1442.54309	733.6
1443.69397	50.7
1444.29773	130.7
1445.10535	89.3
1450.60974	1078.5
1451.54175	377.6
1452.27332	331.1
1454.46643	271.1
1455.60339	29.1
1458.42029	172.7
1459.95020	64.4
1460.76697	120.7
1462.21008	75.1
1463.52502	44.6
1464.55408	55.5
1469.57996	223.4
1470.55164	44.7
1473.45300	65.9
1479.22632	294.4
1482.52966	110.6
1484.42175	217.3
1488.19482	224.0
1489.47009	44.3
1490.39099	431.4
1492.78308	52.1
1498.15417	180.4
1499.32629	607.7
1500.22668	865.9
1501.15173	399.0
1502.23315	487.0
1502.92810	14.0
1504.62219	70.4
1508.09265	873.0
1509.29822	1643.6
1510.36682	193.8
1511.79810	45.8
1513.57996	159.4
1514.45325	69.1
1515.82288	189.5
1518.74658	154.7
1519.40613	16.8
1520.81018	351.7
1521.90344	324.7
1522.77844	42.8
1524.29529	51.9
1526.45093	61.4
1529.09375	146.4
1531.31348	265.0
1532.36633	106.4
1533.63000	97.9
1535.64172	21.3
1538.70007	96.6
1541.87976	38.2
1544.78650	214.1
1545.83508	65.9
1546.61719	76.9
1547.85681	16.8
1549.61414	115.5
1554.11230	13.7
1555.83362	75.1
1556.73584	377.6
1557.53992	392.0
1558.83264	241.2
1560.66614	24.4
1565.03296	66.0
1566.13794	149.2
1567.96472	143.3
1570.18591	30.7
1571.40027	129.2
1572.47290	29.1
1578.44373	29.1
1579.55701	111.8
1584.49023	59.2
1588.37524	56.6
1590.32629	160.0
1591.60925	146.3
1596.68933	128.0
1598.17957	100.2
1602.17639	254.2
1603.04590	30.4
1604.42908	298.9
1605.95593	102.6
1606.71497	166.9
1607.52991	33.7
1608.42395	55.3
1611.05457	376.0
1613.18359	73.0
1613.97034	26.2
1620.44019	178.4
1621.30701	240.9
1622.12427	64.3
1623.16223	33.7
1624.39893	33.6
1629.57886	38.3
1634.24023	84.9
1638.99829	70.5
1639.87634	19.8
1641.67065	239.4
1642.76526	53.9
1643.90735	500.4
1644.94910	636.5
1645.82312	55.4
1647.92078	109.1
1649.58289	33.6
1651.59436	255.4
1652.35535	35.4
1653.08191	78.2
1657.56519	95.2
1660.05396	126.4
1660.75134	363.9
1661.60364	108.4
1662.42993	69.9
1672.18286	75.6
1673.67065	97.7
1677.47546	130.0
1678.93201	109.9
1683.93982	87.6
1685.52026	40.1
1688.66968	112.1
1695.93286	145.2
1696.71936	202.6
1698.05359	102.9
1700.62183	72.5
1701.91028	81.5
1702.72595	71.6
1709.76770	36.9
1713.37415	62.7
1716.17310	161.9
1719.52222	30.7
1721.56140	70.4
1728.41638	130.7
1730.40796	78.6
1731.38562	102.6
1735.59851	117.6
1737.59253	202.2
1738.48865	333.9
1740.33752	44.4
1753.67163	106.0
1758.39880	173.7
1761.84753	122.4
1770.59497	38.4
1772.56946	248.0
1781.45679	168.5
1785.26294	21.4
1785.96082	68.9
1788.73645	176.7
1790.20984	116.3
1791.73706	38.7
1793.99329	205.4
1802.08337	15.2
1807.13098	47.4
1814.93921	26.0
1817.55835	46.5
1824.43286	112.6
1825.98901	93.3
1831.39050	68.9
1836.66785	56.7
1839.65356	15.2
1840.37427	84.3
1851.26648	95.6
1883.09509	47.4
1885.32458	39.6
1886.73267	35.1
1887.56702	149.8
1889.09448	73.5
1894.31567	75.2
1895.84558	52.3
1899.91663	103.8
1900.60950	49.2
1902.14087	36.7
1903.90112	57.8
1904.65747	71.8
1913.58667	113.6
1914.71423	151.1
1916.13049	81.1
1918.51086	154.7
1923.78943	22.9
1937.69751	21.4
1947.30774	49.4
1948.94006	22.9
1949.79407	53.5
1958.05212	99.5
