# Supplementary material for: Phosphoproteomic Analysis of Platelets Activated by Pro-Thrombotic Oxidized Phospholipids and Thrombin
Source: PLoS One. 2014 Jan 6;9(1):e84488. doi: 10.1371/journal.pone.0084488 (PMC3882224; doi:10.1371/journal.pone.0084488)
Supplement: Annotated Spectra S4 — (ZIP) [file pone.0084488.s007.zip › SYSSPDITQAIQEEEKR_-15_2_123529.txt]

m/z	i	matches
290.32761	77.4
297.13385	17.7
303.68015	123.1
304.36682	45.4
309.37915	48.2
310.14905	52.5
310.90115	32.3
312.36923	36.1
314.27115	27.2
315.02185	57.3
320.28821	134.3
323.55252	79.3
329.18372	11.0
330.21835	13.6
340.18497	27.2
341.48761	5.5
343.11636	48.4
344.33710	19.4
345.30896	14.5
349.25043	8.8
351.21652	55.9
352.13116	16.0
353.05353	16.1
357.24448	52.7
358.38666	30.9
359.37671	56.1
360.29343	34.1
366.39099	56.3
368.40027	50.6
369.04312	62.1
371.31793	16.5
372.98343	28.6
374.05936	93.9
374.97394	44.2
376.34784	18.6
377.14575	13.4
378.11343	82.1
379.33313	34.3
380.16824	40.7
383.28577	29.4
385.07919	56.1
386.21756	50.6
388.60242	46.7
390.08276	97.0
393.07632	10.2
394.29617	35.8
395.14673	35.0
397.19910	27.9
400.29483	70.0
401.42081	68.7
406.64810	69.0
408.01971	11.5
410.21179	19.9
410.89395	14.7
412.80243	105.0
415.39496	32.9
418.19925	332.5
419.11697	155.6
420.18945	83.3
422.00909	50.0
423.60855	43.0
424.24048	128.5
424.86826	27.8
429.43436	38.4
431.32291	68.6
432.48477	43.5
433.38623	12.0
437.10315	114.6
438.21777	34.8
439.35574	54.9
442.22263	148.0
446.26859	58.2
449.49960	11.8
453.38770	32.0
455.21713	72.8
457.38931	55.1
458.25342	85.8
462.45117	20.7
464.30234	42.0
465.46686	65.6
467.58221	59.2
468.38382	145.0
469.21167	46.7
470.36621	10.2
471.30090	12.8
472.94852	34.1
474.36951	117.5
475.27127	69.6
476.10464	18.1
481.49118	33.9
482.12909	10.2
484.35596	60.1
485.39020	17.8
486.19641	106.9
487.14700	41.4
492.29160	194.7
497.06659	74.4
498.32172	56.3
500.78967	14.1
502.02621	56.4
503.72952	73.9
504.46472	106.2
507.08765	13.8
510.57846	94.7
511.31357	79.6
512.43774	53.6
513.36249	10.2
514.26050	87.7
515.21448	75.6
515.96216	9.7
518.27148	20.4
520.91248	16.6
523.04541	39.6
527.25684	127.7
528.09778	53.6
529.25842	39.3
530.66406	47.8
531.43915	507.4
532.30054	282.8
533.22266	188.2
534.05750	13.4
535.41687	159.0
536.29468	81.2
537.50726	9.9
538.39453	139.2
539.64941	68.3
540.27063	41.3
541.54224	36.4
543.29419	177.8
544.07635	28.1
545.54364	30.2
548.63062	42.2
549.25977	48.0
550.19775	41.0
551.75702	61.2
553.25427	186.2
554.11804	154.3
555.11279	365.9
557.27856	182.8
558.17383	7.1
561.37488	393.1
562.32910	466.5
565.43158	167.3
567.31793	51.8
569.53955	147.8
570.44495	64.0
571.15356	167.6
572.50958	60.4
573.84253	62.0
574.46887	10.7
577.13904	54.0
580.21710	44.3
581.04126	17.6
583.25629	102.0
584.42139	49.8
586.38251	49.9
587.36255	14.9
591.31989	172.8
592.21643	60.8
594.29541	24.6
596.20239	86.8
598.34546	42.6
599.22235	18.3
600.29456	56.1
601.18628	60.0
602.57678	38.7
603.66626	22.6
604.64673	19.9
606.09021	14.5
607.79956	50.4
608.85559	14.2
610.00909	102.2
610.82715	125.1
611.52515	73.2
612.29077	23.9
613.44965	65.6
615.09467	11.5
616.43018	44.2
617.64551	41.9
619.38947	104.1
620.07813	201.3
621.04785	75.7
622.10089	23.6
623.77332	72.0
624.41541	47.7
626.13654	227.0
627.30945	190.1
628.12744	120.3
629.47272	13.4
630.10486	20.1
632.43787	46.0
633.51721	79.1
637.38617	90.1
638.25574	17.9
639.72992	119.2
640.67493	114.6
642.27246	20.5
644.23743	170.5
645.29120	43.0
646.40973	39.1
647.61877	154.4
648.58057	179.9
649.45215	99.3
650.10144	51.3
651.13727	89.0
652.41760	60.3
653.43719	65.5
654.15924	146.8
655.22546	113.9
656.22961	58.1
657.42969	58.0
658.52374	122.2
660.16577	33.5
663.31592	63.3
664.64032	11.8
667.26123	146.1
668.25049	31.5
669.66034	178.6
670.37244	26.3
671.29126	50.8
672.27295	213.9
673.25256	370.2
675.24927	18.6
676.33905	174.9
677.60461	128.7
679.31995	27.0
680.09875	77.6
680.84753	18.5
682.70636	42.6
683.34570	62.2
684.26904	289.2
685.40839	121.2
687.12280	17.6
688.25378	166.3
689.56287	35.9
690.36066	213.2
691.10419	139.0
692.05219	23.3
693.15460	81.6
694.72522	92.7
695.76801	51.9
696.73486	191.9
697.44720	518.0
699.55701	62.2
700.18311	7.8
701.45337	2081.1	b (13) (2+)-P
702.51917	946.3
703.36438	183.3
704.67529	25.8
705.59149	60.9
706.95380	120.1
708.40967	27.0
709.90649	133.2
710.93915	86.0
712.34131	50.2
713.61108	110.3
714.41016	250.0
715.24133	22.3
717.20947	87.8
718.09705	118.8
719.38647	30.9
721.35083	151.2
721.97083	135.1
722.87903	58.5
724.38953	178.5
726.10303	133.4
727.37482	54.4
728.03149	53.8
730.52429	71.7
732.29218	629.8
733.20209	83.1
734.33716	39.7
735.99225	170.2
737.01648	29.2
739.14313	137.4
740.50635	34.3
741.46350	77.7
742.19727	23.9
742.95044	9.0
744.76062	71.2
745.73083	18.9
747.03101	286.6
748.38245	50.5
749.32434	94.4
750.30701	53.7
750.98218	165.4
752.45227	315.2
753.43518	29.7
754.18024	25.9
755.43304	93.8
756.22125	71.1
757.34888	34.0
758.46753	169.4
759.16296	13.5
759.86127	62.9
760.80933	336.9
761.54230	339.3
762.16467	44.9
763.14197	25.2
764.29742	86.2
765.39148	246.7
767.38452	41.1
768.32227	143.8
769.75177	142.7
770.63458	158.4
771.50146	135.9
772.33148	22.7
773.32617	13.8
774.59094	107.5
775.48407	42.0
776.95239	189.0
779.13293	1536.8	y (13) (2+)
779.90326	79.2
780.51208	172.8
781.26666	154.2
782.11487	146.1
783.56030	450.1
784.35547	201.9
785.33179	367.6
786.35205	118.2
787.37158	172.9
789.17285	302.2
789.81409	106.8
791.81091	26.7
794.08923	362.0
795.12158	247.1
796.30273	253.6
797.04773	143.6
798.13330	447.8
799.25122	283.7
800.24182	548.7
801.49243	896.3
802.52136	63.5
803.58374	62.7
804.92297	154.8
806.30432	1052.1
807.14954	1400.5	b (14) (2+)-NH3
808.06335	351.8
809.32837	55.9
810.27820	168.6
811.03687	48.8
811.83582	172.2
813.39355	705.8
814.14734	512.2
815.33105	101.3
816.29724	293.4
817.26392	331.6
818.36584	759.5
819.43616	243.7
821.41174	219.7
822.64197	5324.5	b (15) (2+)-H2O-P, b (15) (2+)-NH3-P, y (14) (2+)
823.48718	573.7
824.30908	44.5
825.29285	109.2
826.16248	197.4
827.67468	50.7
828.40771	80.9
829.39819	63.2
830.63892	84.2
831.95251	323.4
833.27881	325.4
834.17383	325.0
835.29639	31.7
837.23633	166.5
839.26526	496.9
840.05066	319.8
840.77039	160.6
842.37280	448.5
843.54968	218.3
844.91541	392.2
845.95325	441.8
846.95508	254.5
848.31360	731.1
849.10449	446.6
849.99304	56.8
851.34009	222.8
852.26294	213.1
854.13574	1211.0
855.11768	400.9
857.15503	3223.6	y (15) (2+)-P
858.13184	128.0
858.86462	26.1
859.66003	134.1
860.55322	306.3
862.28772	42.7
863.29333	133.1
864.50256	62.0
865.66699	46.0
866.34277	134.1
867.65100	214.8
869.02161	465.5
869.90137	195.4
870.63196	154.5
872.37451	213.5
873.41028	2222.7
874.49036	1201.3
875.45300	271.4
876.40002	162.8
878.57849	121.4
879.54712	97.6
881.99170	133.7
882.83960	103.5
883.67529	170.6
884.64465	214.9
885.28906	5.7
886.32495	119.8
887.50464	148.6
888.65979	234.4
889.90125	118.1
890.80713	114.9
892.31689	708.2
893.11975	464.6
893.89563	228.0
894.64075	236.5
895.32385	109.9
896.09375	231.6
897.20752	217.7
897.96399	289.8
898.94641	106.2
900.34778	21.8
901.21179	151.2
902.01404	214.9
902.75488	368.3
904.47827	233.7
906.15820	1337.4	y (15) (2+)
908.39673	162.4
909.24231	180.6
910.21045	249.0
911.19592	202.4
912.33447	968.4
913.31262	321.6
914.75940	370.7
915.43494	163.5
916.23901	539.9
916.88794	78.9
918.08179	1453.5
918.94739	116.8
920.16699	252.5
921.40039	405.7
922.32092	306.2
924.10278	84.3
925.10339	78.0
926.07971	70.0
927.26318	242.3
928.45911	145.7
929.28345	378.3
930.20410	457.6
931.47632	936.7
932.34265	194.9
933.44897	328.8
934.83777	219.6
936.19336	326.1
937.21033	404.2
938.14294	545.4
939.44946	347.5
940.12402	386.2
940.80835	81.2
941.83435	280.9
943.06152	386.5
944.19580	994.6
945.23889	710.9
946.52393	518.4
947.72424	243.4
948.48254	183.1
949.28320	363.4
950.27832	135.8
951.09485	224.7
951.70007	53.7
952.74438	127.6
953.77393	183.3
954.72412	88.9
956.01855	214.4
956.87744	490.4
958.00537	1051.6
958.81934	294.3
959.70593	426.9
960.47864	57.5
961.65112	1250.8
962.61157	1855.7
964.02759	1593.0	[M+2H] (2+)-NH3-H2O-P
965.19824	495.2
966.30627	1200.0
967.09045	1710.4
968.21765	554.1
969.20837	603.9
970.34937	513.3
971.65771	1179.3
972.80396	2767.2
973.68433	4250.4	[M+2H] (2+)-NH3-P, [M+2H] (2+)-H2O-P
974.66150	840.9
975.41284	270.0
976.22937	555.3
976.86719	200.6
978.02051	271.5
979.02844	177.9
980.72205	3146.2
981.90430	26185.5	[M+2H] (2+)-P
982.63794	23181.3
983.90527	684.5
985.31604	2528.9
986.09546	2597.3	y (8) (1+)-NH3
987.22266	362.6
988.40417	3968.2
989.25720	2149.0
990.55225	443.8
991.65735	782.3
992.85413	678.0
994.06909	506.1
994.78711	240.9
995.50378	463.3
996.78687	1266.7
997.76453	660.3
998.42114	791.1
999.27893	430.7
1000.36816	1316.5
1001.61865	1367.4
1002.62341	1038.2
1003.51489	491.9
1004.39563	332.8
1005.34998	590.9
1006.38220	1202.0
1007.57898	2454.9
1008.51782	540.3
1009.42712	209.1
1010.19604	530.7
1011.32239	560.5
1012.34546	975.4
1013.08862	926.4
1014.00684	1131.2
1015.60205	508.9
1016.39539	905.0
1017.51660	411.0
1018.94128	867.3
1019.90649	760.5
1020.78564	280.3
1022.60181	14.2
1031.26624	107.4
1032.21130	13.3
1033.51855	57.7
1034.32983	21.9
1035.39233	30.1
1036.47632	25.9
1038.30298	120.9
1039.36243	43.6
1041.53967	94.8
1042.83655	279.5
1043.64758	56.1
1044.55420	73.1
1045.50269	124.6
1046.35095	216.1
1047.52881	27.1
1048.38184	84.2
1049.05444	147.3
1049.92383	48.8
1051.36841	55.4
1052.44812	74.7
1053.22266	191.8
1054.76123	317.2
1055.41626	71.2
1057.08911	207.2
1058.56665	7.9
1059.51733	121.6
1060.39966	132.5
1061.10315	50.9
1063.28174	74.2
1064.67358	15.0
1065.51587	147.7
1066.50000	528.4
1067.34412	773.2
1068.07202	240.5
1069.10144	397.1
1069.91577	109.6
1072.39526	328.4
1073.71814	289.8
1074.52075	118.6
1076.13745	1146.2
1076.95630	1649.6
1078.05286	898.5
1079.02112	693.4
1080.02698	29.6
1081.52625	777.2
1082.33801	642.6
1083.71558	1282.5
1084.61304	531.0
1085.69019	312.5
1086.62329	56.3
1087.80640	202.4
1089.50757	13.4
1090.60315	135.6
1091.82336	455.3
1092.63550	114.6
1093.41321	79.6
1094.34021	157.6
1095.05530	249.6
1096.73877	289.6
1097.41455	379.0
1098.27466	271.6
1099.59082	686.9
1100.46716	694.9
1101.52905	1085.8
1102.38501	517.2
1103.38916	501.3
1104.41577	250.8
1105.78809	161.1
1108.40771	290.3
1109.24963	161.7
1110.48499	167.3
1111.17700	109.9
1112.29736	145.7
1113.45874	228.7
1114.44519	235.1
1116.25208	351.7
1117.43579	145.0
1118.17651	20.9
1119.31104	66.6
1121.59167	83.0
1122.26636	314.7
1123.42957	147.8
1124.62720	116.5
1125.97266	241.4
1126.84778	28.1
1127.68469	107.3
1128.29138	5.8
1129.11377	385.0
1129.95752	603.9
1130.78857	630.1
1131.99280	103.7
1132.94238	116.9
1133.80664	177.3
1135.00049	1257.7
1136.05542	346.0
1137.03528	154.6
1138.38379	147.3
1139.36523	375.8
1140.22595	368.6
1141.10413	1471.1
1142.13123	395.9
1143.08972	51.5
1143.98511	98.6
1145.53796	177.5
1146.59424	208.4
1149.57068	515.2
1150.51404	29.1
1151.13037	48.1
1152.25793	310.3
1153.56177	365.4
1154.48572	27.1
1155.50562	29.2
1156.47827	243.8
1157.35632	438.5
1158.40527	1564.7
1159.47266	1104.8
1160.49292	377.5
1161.46948	262.3
1162.13989	38.9
1163.32617	14.8
1164.83020	45.3
1166.33398	31.0
1169.23340	153.4
1170.10657	140.9
1170.98755	133.2
1172.46240	126.8
1173.24023	75.8
1174.59375	413.0
1175.51611	193.4
1176.56567	47.4
1177.61060	196.1
1178.79065	144.4
1180.09546	465.6
1181.16968	324.5
1181.98901	303.1
1182.71875	19.8
1183.71191	286.8
1184.92737	89.4
1186.08032	167.5
1186.78369	58.4
1188.32007	450.9
1188.97168	204.3
1189.65161	917.8
1190.36426	706.8
1191.57788	973.4
1192.44568	75.1
1194.33289	20.2
1195.97217	809.4
1197.18689	1334.5
1197.93713	370.6
1198.73328	459.0
1199.41870	328.7
1200.33325	80.3
1201.05579	32.2
1203.41077	11.5
1204.03174	33.3
1206.35730	46.3
1207.74792	1031.2
1208.66846	547.6
1209.55090	278.6
1210.37878	68.8
1211.57788	122.4
1212.59399	134.5
1213.50977	238.6
1214.59692	180.7
1216.24048	380.3
1217.61938	325.7
1218.70361	133.9
1219.93567	115.0
1220.85083	220.7
1221.95020	434.9
1223.26953	59.3
1225.11621	92.3
1225.76819	108.7
1226.56274	22.8
1227.68994	102.5
1228.41968	26.5
1229.06226	92.1
1230.06030	39.6
1231.47510	1275.7
1232.64331	823.9
1233.82495	600.3
1234.88257	59.2
1235.75439	260.7
1237.26099	185.8
1238.13818	18.9
1238.93506	38.0
1239.69580	74.6
1240.34021	27.1
1241.39575	113.4
1243.32581	65.9
1244.15356	122.1
1244.88770	254.6
1246.21753	253.1
1247.25928	480.5
1248.28223	128.7
1249.20264	101.5
1250.90137	102.0
1253.74939	119.2
1255.09192	474.2
1256.10791	892.4
1257.05542	223.5
1257.77808	263.9
1258.68799	101.0
1259.29724	57.2
1260.34741	85.5
1261.65613	58.5
1262.59741	12.6
1264.65967	286.4
1265.97815	1021.7
1267.11023	299.5
1269.08130	107.1
1270.17334	130.5
1271.00586	35.8
1271.66333	116.9
1273.34106	367.2
1273.99170	273.8
1274.82629	41.8
1278.77954	15.3
1279.49011	44.4
1281.75940	77.2
1282.67920	212.9
1284.07568	133.9
1286.07861	88.9
1287.35754	469.7
1288.60132	65.4
1289.28125	263.3
1290.18921	83.5
1291.31055	150.9
1292.23828	146.9
1293.26099	118.5
1293.97986	275.9
1294.60583	163.7
1297.98816	131.2
1298.74927	41.2
1299.42480	73.8
1300.79468	243.1
1301.51208	315.8
1302.35046	17.8
1303.64026	132.4
1304.70911	82.4
1305.83057	34.0
1308.78247	249.9
1309.60815	25.3
1310.40479	57.4
1311.19470	230.2
1312.89343	93.4
1313.50208	95.8
1314.85510	445.9
1315.56873	61.2
1316.64392	462.8
1317.48303	22.4
1318.56653	231.9
1319.35461	46.6
1321.35486	72.7
1322.63440	88.8
1324.02478	127.7
1324.63904	93.4
1325.88794	362.1
1327.21130	161.1
1328.63269	230.0
1329.53137	173.7
1330.53931	327.7
1331.48499	43.1
1332.58264	110.9
1333.31836	70.9
1334.39709	109.9
1335.80847	80.7
1336.53857	63.1
1337.96521	55.0
1339.24316	125.0
1340.42737	30.6
1341.15271	84.1
1342.52734	147.9
1343.40417	60.4
1344.49780	585.2
1345.51819	455.5
1346.72815	168.1
1347.78845	346.5
1348.92834	137.5
1350.29846	132.7
1351.58630	91.8
1352.54749	333.5
1353.42334	26.9
1354.27759	150.3
1355.02258	43.9
1355.82043	209.3
1356.74060	509.7
1357.95520	656.4
1359.20129	282.8
1359.88904	47.1
1360.63269	202.6
1362.84119	28.0
1365.20471	375.9
1366.07471	84.8
1367.08472	76.0
1368.06262	150.1
1369.06726	13.0
1370.31494	488.3
1371.09412	448.6
1371.91223	178.5
1372.55725	123.6
1373.69421	103.6
1374.49475	54.6
1376.08240	81.3
1376.83032	11.5
1380.05603	178.3
1380.92651	83.0
1382.36487	100.9
1383.61023	42.0
1384.53333	129.3
1385.52417	228.9
1387.23450	122.0
1388.07080	152.8
1389.48694	44.4
1391.57947	9.1
1392.35706	97.8
1393.57971	158.1
1394.61438	81.9
1396.33911	18.0
1397.29529	84.3
1398.33081	30.0
1400.41711	23.9
1401.59045	29.3
1402.52112	106.6
1403.18359	44.3
1404.00378	55.2
1405.94373	89.7
1407.64819	216.4
1408.73328	25.0
1409.66882	107.5
1410.82446	24.3
1412.31567	65.2
1417.07056	76.6
1417.84631	218.4
1418.52783	9.8
1419.41833	18.8
1422.20618	15.2
1423.92908	17.3
1424.55066	57.1
1425.38550	219.3
1427.40137	29.1
1430.82825	81.6
1431.82971	10.2
1433.20422	120.7
1435.92371	41.7
1436.58533	185.3
1437.75940	40.9
1441.63110	298.7
1442.78845	142.5
1443.59143	112.3
1444.59412	212.6
1445.54138	94.6
1446.20239	78.4
1449.27380	43.6
1450.55139	221.5
1451.41150	64.6
1452.21765	100.4
1453.29834	140.0
1454.27490	201.9
1455.48181	155.6
1456.59656	66.3
1457.40662	89.4
1458.69287	17.6
1459.45642	86.6
1460.75232	53.1
1461.77881	211.2
1462.48511	56.9
1463.17773	165.6
1464.14954	98.2
1467.30603	103.5
1468.86938	100.1
1469.60486	22.3
1470.83948	119.9
1471.81140	189.5
1473.00989	106.9
1473.67944	24.8
1474.67810	37.3
1476.96741	91.7
1479.48047	20.9
1481.34985	44.0
1482.40576	238.8
1483.37085	13.7
1485.39014	75.2
1486.49573	22.1
1488.80115	34.8
1490.55908	58.9
1491.42615	273.8
1492.50793	236.5
1493.58167	39.4
1495.41785	67.8
1497.28857	226.8
1498.56665	304.6
1499.90564	1002.5
1501.12646	306.9
1502.38464	404.1
1503.29895	133.1
1505.33130	75.0
1507.57910	138.3
1508.34973	302.5
1509.50562	554.3
1510.46350	210.9
1511.35828	288.5
1512.01685	22.9
1513.13831	37.7
1515.61523	44.2
1516.31970	137.6
1518.35303	64.1
1519.42322	28.0
1520.43567	64.7
1521.90759	18.7
1522.61780	61.8
1523.32263	20.3
1525.98438	79.6
1526.59875	14.2
1527.43237	71.1
1528.43396	142.4
1531.09326	126.1
1531.98962	31.1
1532.71228	58.1
1538.89856	222.4
1539.78491	7.0
1540.57080	84.1
1541.53503	52.5
1542.48657	137.2
1545.48950	40.4
1546.21326	16.2
1547.15320	22.0
1547.75769	28.7
1548.38684	48.9
1549.35376	49.1
1551.36121	26.3
1552.21265	14.6
1553.46729	57.1
1554.56860	40.2
1555.51453	99.3
1556.83557	280.3
1557.83167	72.9
1558.73059	56.6
1562.76843	16.1
1564.40283	142.5
1565.28430	67.1
1565.98938	165.0
1568.26416	64.6
1569.37952	337.9
1570.34766	186.5
1571.63196	108.2
1573.55090	32.2
1574.37451	42.8
1575.41882	71.7
1580.67468	61.5
1582.62012	16.8
1586.72791	4.8
1587.49146	62.9
1589.63171	267.6
1590.61035	142.5
1592.12781	114.2
1593.26575	21.5
1594.26855	86.8
1595.51868	11.0
1597.09045	79.8
1598.58508	24.4
1599.82471	41.2
1602.42993	47.4
1603.12988	16.5
1604.68005	50.5
1605.41638	17.9
1608.83704	74.6
1612.62549	79.1
1614.05066	214.9
1614.73303	38.4
1616.10376	123.7
1616.78455	84.1
1617.49573	36.1
1620.49890	74.6
1621.25977	116.0
1622.68884	74.0
1624.12805	193.4
1625.84045	89.8
1626.80774	49.2
1627.49207	33.5
1628.61743	63.3
1629.78748	12.6
1633.61499	21.5
1638.59265	6.3
1641.26782	67.8
1642.35327	122.4
1643.72888	181.6
1644.95447	179.0
1645.94214	91.2
1650.28455	21.5
1652.41577	70.2
1653.76526	142.2
1656.88745	93.9
1657.64490	26.4
1660.49573	121.5
1661.57410	82.4
1667.21375	38.4
1668.69983	45.8
1669.68494	52.3
1673.29858	35.4
1675.38306	140.5
1676.52307	14.2
1677.53735	36.4
1678.61414	37.3
1684.54126	168.0
1685.34387	53.6
1686.33508	135.4
1687.25720	30.4
1690.28003	65.6
1691.30115	71.1
1695.68188	231.8
1696.66711	95.0
1697.82849	47.4
1699.49329	58.7
1700.78479	31.8
1701.47095	17.3
1702.55701	167.8
1704.57690	20.5
1705.79968	28.5
1706.42358	29.1
1707.57446	256.0
1708.52234	146.5
1714.53296	190.2
1715.24060	90.4
1718.21362	75.8
1720.07349	39.7
1722.85510	44.4
1724.72717	19.3
1725.36145	45.2
1729.17896	235.0
1730.97668	31.4
1732.24426	47.7
1736.41772	140.7
1738.20349	7.1
1740.56409	37.8
1741.46228	106.7
1743.44690	43.5
1744.87146	43.4
1745.53113	61.2
1748.57532	9.1
1750.18054	40.4
1752.28101	16.0
1758.48157	166.3
1759.15833	53.6
1760.56165	41.1
1762.74976	133.1
1764.10657	30.2
1764.93921	100.0
1765.56470	24.7
1767.17993	86.8
1771.27209	23.6
1779.55774	63.9
1782.03552	96.1
1788.66785	316.2
1789.73401	98.3
1794.69458	91.3
1795.90906	64.2
1796.53979	33.2
1798.46033	108.9
1799.12659	20.7
1806.64148	7.2
1810.87524	7.9
1813.36060	47.4
1814.92212	8.7
1817.62878	31.7
1822.54614	37.2
1829.62085	26.2
1830.48376	18.7
1833.20349	55.4
1837.67444	22.8
1839.04468	25.4
1839.98206	8.6
1840.63586	64.7
1841.72668	34.3
1847.66028	59.6
1857.64026	45.9
1864.48865	22.1
1869.84290	69.6
1874.68787	82.2
1878.56848	32.1
1884.09924	19.7
1885.50769	48.0
1886.63892	61.2
1887.96497	146.7
1888.77087	37.4
1892.61511	30.2
1901.09094	80.6
1902.91150	59.5
1904.31030	65.9
1910.83167	31.3
1911.94519	42.0
1913.94226	11.3
1914.98840	17.9
1923.06567	59.5
1924.61877	28.5
1929.25464	109.2
1933.89771	41.5
1939.03247	74.1
1948.92078	44.6
1949.91724	47.4
1954.59302	28.9
1955.96082	104.2
