# Supplementary material for: Phosphoproteomic Analysis of Platelets Activated by Pro-Thrombotic Oxidized Phospholipids and Thrombin
Source: PLoS One. 2014 Jan 6;9(1):e84488. doi: 10.1371/journal.pone.0084488 (PMC3882224; doi:10.1371/journal.pone.0084488)
Supplement: Annotated Spectra S4 — (ZIP) [file pone.0084488.s007.zip › SYSVGASGSSSR_-4_2_28273.txt]

       m/z	          i	matches
 158.09654	       9.4
 160.10545	       2.6
 188.73950	      17.4	y (6) (3+)-P
 212.21870	       4.8
 223.25507	       8.1
 231.81822	       7.9
 245.49716	       9.4
 257.89609	      22.4	y (8) (3+)-NH3, y (9) (3+)-NH3-P, b (8) (3+)-P, y (4) (2+), y (9) (3+)-H2O-P, y (8) (3+)-H2O
 259.22171	       6.9
 272.23264	      16.3	y (6) (2+)-H2O-P
 287.08621	      13.8	y (5) (2+), y (10) (3+)-2P, b (9) (3+)-P
 293.34637	       9.1
 311.16705	       7.2
 320.12170	      13.8	b (9) (3+), y (10) (3+)-P
 332.22046	      16.8	b (11) (3+)-H2O-2P
 343.24094	       4.1
 344.13715	      14.3
 345.03909	      11.2
 360.21381	      18.2
 363.14258	      11.4
 366.02402	      11.4
 372.24686	       4.3
 374.19138	       3.5
 384.37500	       5.8
 385.75238	      15.8	b (8) (2+)-P, y (8) (2+)-NH3, y (9) (2+)-H2O-P, [M+3H] (3+)-NH3-H2O-2P, y (8) (2+)-H2O
 388.00009	       9.4
 390.99759	      14.0	[M+3H] (3+)-NH3-2P, [M+3H] (3+)-H2O-2P
 396.26981	       4.4
 398.67505	       8.1
 400.82913	      15.2	y (4) (1+)-NH3-P, y (11) (3+)-NH3, y (11) (3+)-H2O, b (4) (1+)-2P, y (4) (1+)-H2O-P, b (3) (1+)-P
 406.64328	      28.5	y (11) (3+), b (7) (2+)
 410.30469	      29.9
 415.55704	       4.1
 417.25723	      26.1	[M+3H] (3+)-NH3-H2O-P
 418.55493	      12.7	y (4) (1+)-P
 420.58127	      20.1	b (9) (2+)-H2O-P, b (9) (2+)-NH3-P, y (10) (2+)-H2O-2P, y (10) (2+)-NH3-2P
 421.61841	       7.3
 426.44693	      11.9	b (8) (2+)-H2O
 427.21176	       9.5
 430.77878	      13.4
 442.36496	      21.2
 443.15369	      51.0
 444.21426	     148.4	y (9) (2+)
 445.06702	     231.8
 448.21686	       7.8
 450.46545	      49.3	[M+3H] (3+)-NH3-H2O, b (11) (2+)-H2O-3P, b (11) (2+)-NH3-3P
 452.18637	      18.4
 453.07809	      18.4
 454.21793	      14.5
 462.01752	      15.0	[M+3H] (3+)+H, [M+3H] (3+), [M+3H] (3+)-H
 464.10907	       4.5
 472.74808	      17.4	b (10) (2+)-P
 509.19528	       8.4
 515.14362	       4.8
 516.27386	       8.6
 573.68781	      10.8
 626.11816	      25.7
 775.57892	      14.1
 806.19019	       3.5
 829.92291	      10.3
1037.51025	      11.2
