# Supplementary material for: Phosphoproteomic Analysis of Platelets Activated by Pro-Thrombotic Oxidized Phospholipids and Thrombin
Source: PLoS One. 2014 Jan 6;9(1):e84488. doi: 10.1371/journal.pone.0084488 (PMC3882224; doi:10.1371/journal.pone.0084488)
Supplement: Annotated Spectra S4 — (ZIP) [file pone.0084488.s007.zip › RAAEPSLVGLPQTISGDSGGMSAVSDGSSSSLAASASLFPLK_-4_2_2106.txt]

       m/z	          i	matches
 261.27768	      11.3	b (12) (5+), b (13) (5+)-P, b (16) (6+)-P
 284.51434	       2.8
 312.43808	       5.0	y (9) (3+), b (16) (5+)-P
 348.25171	       4.5
 351.70752	      12.2	b (13) (4+), b (21) (6+)-H2O, b (17) (5+)-H2O, b (17) (5+)-NH3, b (21) (6+)-NH3
 363.21198	       8.9	b (22) (6+)-H2O-P, y (15) (4+)-P, y (22) (6+)-H2O-P, y (22) (6+)-NH3-P, b (22) (6+)-NH3-P
 379.29645	      22.8	y (7) (2+)-NH3, b (22) (6+)-NH3, b (22) (6+)-H2O, b (14) (4+), y (22) (6+)-H2O, y (7) (2+)-H2O, y (22) (6+)-NH3
 391.03998	       2.6
 412.01654	      16.9	b (26) (6+)-2P, y (27) (6+)-2P
 413.49646	      12.6	y (25) (6+)-H2O, y (25) (6+)-NH3
 415.28766	       6.1	b (16) (4+), y (26) (6+)-NH3-P, b (17) (4+)-H2O-P, b (22) (5+)-H2O-2P, b (22) (5+)-NH3-2P, b (17) (4+)-NH3-P, y (22) (5+)-H2O-2P, y (25) (6+), y (26) (6+)-H2O-P, y (22) (5+)-NH3-2P
 427.05334	       8.0	y (23) (5+)-NH3-2P, y (18) (4+)-P, y (28) (6+)-2P, y (23) (5+)-H2O-2P
 439.29437	       5.2	y (24) (5+)-NH3-2P, y (28) (6+)-H2O-P, b (17) (4+)-H2O, y (24) (5+)-H2O-2P, b (17) (4+)-NH3, b (22) (5+)-P, y (28) (6+)-NH3-P, y (22) (5+)-P
 463.35083	       4.6
 464.38721	       9.1	b (30) (6+)-2P
 477.11481	      24.6	y (15) (3+)-H2O-P, y (29) (6+), y (24) (5+)-H2O, b (30) (6+)-H2O-P, y (19) (4+), y (15) (3+)-NH3-P
 478.15509	      21.7	y (24) (5+)-NH3, y (30) (6+)-P, b (30) (6+)-NH3-P
 481.35736	      15.3	y (31) (6+)-NH3-2P, y (14) (3+)-NH3, y (24) (5+), b (9) (2+), b (30) (6+)-P, y (14) (3+)-H2O
 493.36987	       3.9
 494.56061	       6.4	y (30) (6+), b (32) (6+)-3P, y (27) (5+)-2P, b (20) (4+), b (30) (6+)-NH3, y (10) (2+)-NH3, y (25) (5+)-H2O, y (10) (2+)-H2O, b (30) (6+)-H2O, y (20) (4+)
 499.05060	       8.4	y (31) (6+)-P, y (26) (5+)-H2O-P, b (14) (3+)-H2O, y (32) (6+)-2P, b (14) (3+)-NH3, y (25) (5+), y (26) (5+)-NH3-P
 512.23553	       3.1
 515.36584	      11.8	b (34) (6+)-H2O-3P, y (32) (6+)-P, b (34) (6+)-NH3-3P, b (16) (3+)-H2O-P, b (16) (3+)-NH3-P, y (33) (6+)-H2O-2P, y (31) (6+), y (15) (3+), y (33) (6+)-NH3-2P
 518.49054	       5.3	b (28) (5+)-NH3-2P, y (26) (5+)-NH3, b (22) (4+)-H2O-2P, b (28) (5+)-H2O-2P, y (33) (6+)-2P, y (26) (5+)-H2O, b (34) (6+)-3P
 520.63470	       8.1	b (33) (6+)-NH3-2P, b (27) (5+)-NH3-P, b (33) (6+)-H2O-2P, b (16) (3+)-P, b (27) (5+)-H2O-P
 522.19775	      12.0	b (31) (6+)-H2O, b (28) (5+)-2P, b (31) (6+)-NH3, y (26) (5+)
 523.12482	       3.5
 524.54370	      31.0	y (34) (6+)-NH3-2P, y (34) (6+)-H2O-2P, b (5) (1+), b (32) (6+)-H2O-P, b (31) (6+), b (32) (6+)-NH3-P, b (22) (4+)-2P, b (27) (5+)-P, y (22) (4+)-2P
 536.29999	      13.2	b (23) (4+)-H2O-2P, y (21) (4+), b (29) (5+)-NH3-2P, b (33) (6+)-NH3-P, b (33) (6+)-H2O-P, b (29) (5+)-H2O-2P
 547.93756	       7.0	y (28) (5+)-NH3, b (16) (3+)-H2O, b (16) (3+)-NH3
 548.66785	      15.3	b (34) (6+)-H2O-P, y (33) (6+)-NH3, y (22) (4+)-P, b (35) (6+)-2P, b (22) (4+)-P, y (24) (4+)-H2O-2P, y (33) (6+)-H2O, y (24) (4+)-NH3-2P, b (34) (6+)-NH3-P
 558.09778	       6.3	y (23) (4+)-H2O-P, b (36) (6+)-NH3-2P, y (23) (4+)-NH3-P, b (28) (5+)-NH3, b (36) (6+)-H2O-2P, y (34) (6+)-NH3, y (35) (6+)-NH3-P, y (35) (6+)-H2O-P, y (34) (6+)-H2O, b (28) (5+)-H2O
 562.04120	       1.4
 564.21747	       8.7	y (18) (3+)-H2O-P, y (18) (3+)-NH3-P, b (34) (6+)-H2O, b (34) (6+)-NH3
 565.81152	       5.1	b (35) (6+)-P, b (23) (4+)-P
 566.97919	      11.7	b (31) (5+)-NH3-3P, b (24) (4+)-2P, b (31) (5+)-H2O-3P, y (17) (3+)-H2O, y (17) (3+)-NH3, b (34) (6+)
 569.42035	       9.6	y (29) (5+)-NH3, y (25) (4+)-NH3-2P, y (22) (4+)-NH3, y (18) (3+)-P, y (25) (4+)-H2O-2P, y (29) (5+)-H2O
 574.75446	       5.5	b (36) (6+)-H2O-P, y (25) (4+)-2P, y (35) (6+)-NH3, b (38) (6+)-H2O-3P, b (36) (6+)-NH3-P, b (29) (5+)-H2O, y (37) (6+)-3P, b (38) (6+)-NH3-3P, y (35) (6+)-H2O
 576.49396	       2.3
 585.70355	       6.3	b (23) (4+)-NH3, b (17) (3+)-H2O, y (12) (2+)-NH3-P, b (11) (2+), b (24) (4+)-H2O-P, b (23) (4+)-H2O, b (17) (3+)-NH3
 588.14001	       6.5	b (18) (3+)-P, y (37) (6+)-H2O-2P, b (25) (4+)-2P, y (38) (6+)-H2O-3P, y (37) (6+)-NH3-2P, y (38) (6+)-NH3-3P
 589.57135	       2.3
 596.09296	      20.9	y (18) (3+)-NH3, y (18) (3+)-H2O, y (32) (5+)-H2O-2P, y (31) (5+)-NH3-P, y (31) (5+)-H2O-P, b (30) (5+), y (36) (6+), y (32) (5+)-NH3-2P, y (19) (3+)-H2O-P
 597.22180	       8.9	y (24) (4+)-H2O, y (19) (3+)-NH3-P, y (24) (4+)-NH3
 598.31708	      14.2	y (25) (4+)-P, y (26) (4+)-NH3-2P, y (26) (4+)-H2O-2P
 599.37103	      10.7	y (32) (5+)-2P, b (39) (6+)-H2O-3P, b (39) (6+)-NH3-3P, y (31) (5+)-P
 602.68756	      15.2	y (26) (4+)-2P, b (39) (6+)-3P, y (19) (3+)-P, y (18) (3+)
 610.06335	       2.2
 614.49878	      11.1	b (18) (3+)-H2O
 615.55695	      11.1	y (32) (5+)-NH3-P, y (31) (5+)-H2O, y (31) (5+)-NH3, b (18) (3+)-NH3, y (32) (5+)-H2O-P, b (40) (6+)-NH3-3P, b (39) (6+)-NH3-2P, b (24) (4+), b (39) (6+)-H2O-2P, b (40) (6+)-H2O-3P
 618.19391	      29.9	y (33) (5+)-NH3-2P, y (5) (1+), y (33) (5+)-H2O-2P, b (40) (6+)-3P, b (34) (5+)-H2O-3P, b (34) (5+)-NH3-3P, y (25) (4+)-H2O, y (32) (5+)-P
 621.47821	       5.5	y (33) (5+)-2P, y (37) (6+)-H2O, y (38) (6+)-NH3-P, b (34) (5+)-3P, y (40) (6+)-NH3-3P, y (40) (6+)-H2O-3P, y (37) (6+)-NH3
 624.22968	       8.1	y (40) (6+)-3P, y (37) (6+), b (38) (6+)-H2O, b (33) (5+)-H2O-2P, y (38) (6+)-P, b (33) (5+)-NH3-2P
 625.12408	      22.0	b (38) (6+)-NH3
 626.50793	      40.1	b (38) (6+), b (20) (3+)-P, b (31) (5+)-H2O, y (39) (6+)-H2O-2P, y (39) (6+)-NH3-2P, b (27) (4+)-NH3-2P, b (31) (5+)-NH3, b (27) (4+)-H2O-2P, y (20) (3+)-P
 628.19690	       6.6	y (26) (4+)-P, y (13) (2+)-NH3-P, b (33) (5+)-2P, y (39) (6+)-2P, y (13) (2+)-H2O-P
 641.27032	       4.2
 649.58063	       3.9
 650.41632	      23.8	b (36) (5+)-NH3-3P, b (27) (4+)-H2O-P, y (41) (6+)-NH3-2P, y (35) (5+)-NH3-2P, b (36) (5+)-H2O-3P, b (41) (6+)-H2O-2P, b (12) (2+)
 652.47070	      29.0	b (32) (5+), b (20) (3+)-NH3, b (20) (3+)-H2O, y (26) (4+), b (28) (4+)-2P, y (20) (3+)-H2O, y (41) (6+)-2P, y (34) (5+)-P, b (39) (6+), y (35) (5+)-2P, b (13) (2+)-P
 653.24884	      11.3	y (40) (6+)-H2O-P, y (20) (3+)-NH3, b (36) (5+)-3P
 657.01416	       3.3
 658.99561	      38.0	b (20) (3+), y (28) (4+)-H2O-P, y (28) (4+)-NH3-P, y (20) (3+), y (39) (6+)-NH3, b (35) (5+)-2P, [M+6H] (6+)-NH3-3P, y (39) (6+)-H2O, [M+6H] (6+)-H2O-3P
 661.25616	       7.4	b (34) (5+)-P, y (39) (6+), y (33) (5+), b (26) (4+)-NH3, y (27) (4+)-H2O, y (27) (4+)-NH3, b (26) (4+)-H2O
 662.98608	      42.2	y (28) (4+)-P, y (29) (4+)-H2O-2P, y (29) (4+)-NH3-2P, b (33) (5+)-H2O, b (33) (5+)-NH3
 665.02435	       2.8
 666.67181	      24.9	y (29) (4+)-2P, y (27) (4+), b (33) (5+), y (41) (6+)-NH3-P
 671.49182	       4.0
 673.37238	       2.6
 674.86182	       5.5	b (6) (1+)-H2O, b (29) (4+)-2P
 675.68201	       9.4	[M+6H] (6+)-NH3-2P, y (21) (3+)-NH3-P, b (21) (3+)-P, b (6) (1+)-NH3, b (27) (4+)-H2O, b (27) (4+)-NH3, b (35) (5+)-NH3-P, y (21) (3+)-H2O-P, [M+6H] (6+)-H2O-2P, b (35) (5+)-H2O-P, y (36) (5+)-2P
 677.28094	       2.8
 678.99213	      21.3	[M+6H] (6+)-2P, b (35) (5+)-P
 680.86633	      12.6	y (14) (2+)-P, b (34) (5+)
 683.61200	       6.8	b (41) (6+)-NH3, y (28) (4+)-NH3, y (28) (4+)-H2O, b (41) (6+)-H2O
 688.95599	      10.2	y (35) (5+)-NH3, y (37) (5+)-3P, [M+6H] (6+)-NH3-H2O-P, b (36) (5+)-NH3-P, b (7) (1+)-H2O-P, y (35) (5+)-H2O, y (30) (4+)-NH3-2P, b (36) (5+)-H2O-P
 691.23669	       3.1
 692.29144	      45.7	[M+6H] (6+)-H2O-P, b (6) (1+), b (30) (4+)-H2O-2P, y (36) (5+)-NH3-P, b (22) (3+)-H2O-2P, b (30) (4+)-NH3-2P, y (35) (5+), [M+6H] (6+)-NH3-P, y (36) (5+)-H2O-P, y (29) (4+)-P, b (13) (2+)-H2O
 693.13007	      97.4	b (22) (3+)-NH3-2P, b (13) (2+)-NH3, y (22) (3+)-H2O-2P, b (38) (5+)-3P, b (36) (5+)-P, y (22) (3+)-NH3-2P, y (30) (4+)-2P
 694.33667	      36.2	b (29) (4+)-H2O-P, b (35) (5+)-H2O, b (29) (4+)-NH3-P, b (35) (5+)-NH3, [M+6H] (6+)-P
 695.28320	      11.3	y (36) (5+)-P
 696.70007	      75.0	b (30) (4+)-2P, b (28) (4+)-H2O
 701.30286	      38.6	b (21) (3+)-H2O, b (28) (4+), b (21) (3+)-NH3, b (13) (2+)
 702.24115	      16.0
 726.72021	      17.8	b (37) (5+)-NH3, b (37) (5+)-H2O
 743.75623	      22.5	b (15) (2+)-NH3-P, y (38) (5+)-H2O-P, y (32) (4+)-H2O-2P, y (23) (3+)-H2O-P, y (23) (3+)-NH3-P, y (16) (2+)-H2O-P, y (16) (2+)-NH3-P
 769.37909	      25.5	y (31) (4+)-NH3, y (32) (4+)-NH3-P, y (32) (4+)-H2O-P, y (24) (3+)-P, y (31) (4+)-H2O
 774.25238	       2.0
 775.56000	      16.3	y (7) (1+)
 789.52112	      34.6	y (39) (5+)-H2O, y (39) (5+)-NH3, b (8) (1+)-NH3-P
 797.04755	      10.0	y (33) (4+)-NH3-P, b (34) (4+)-H2O-2P, y (33) (4+)-H2O-P
 798.25909	      30.2	y (25) (3+)-P, y (41) (5+)-NH3-P, y (32) (4+), y (41) (5+)-H2O-P, b (40) (5+)-NH3, y (26) (3+)-NH3-2P, b (34) (4+)-NH3-2P, b (40) (5+)-H2O, y (26) (3+)-H2O-2P
 799.46216	       7.4	b (35) (4+)-3P
 807.53400	      44.8	y (40) (5+)
 813.76508	      13.7	b (24) (3+)-H2O, b (24) (3+)-NH3
 815.08710	       3.5
 825.44257	      17.3	y (25) (3+)-H2O, y (25) (3+)-NH3
 826.58270	      22.7	b (34) (4+)-P, y (33) (4+)
 828.06305	      34.7	b (33) (4+)-H2O, b (33) (4+)-NH3
 829.16364	      25.5	b (17) (2+)-H2O-P, b (17) (2+)-NH3-P, b (16) (2+)
 830.73358	      60.3	y (26) (3+)-NH3-P, y (26) (3+)-H2O-P, y (25) (3+)
 833.83075	      29.4	b (33) (4+), b (37) (4+)-NH3-3P, b (37) (4+)-H2O-3P
 835.40967	       4.1
 837.48358	      12.5	b (36) (4+)-H2O-2P, b (17) (2+)-P, b (36) (4+)-NH3-2P
 838.68109	       5.7	b (37) (4+)-3P
 859.44635	       2.6
 872.29663	      12.8	b (18) (2+)-NH3-P, b (18) (2+)-H2O-P, b (35) (4+)
 889.46185	      28.7	y (36) (4+)-NH3, y (29) (3+)-2P, y (36) (4+)-H2O
 893.92926	      13.5	y (18) (2+)-NH3, y (19) (2+)-H2O-P, b (29) (3+)-NH3-2P, y (36) (4+), y (18) (2+)-H2O
 901.69550	      35.4	b (19) (2+)-NH3-P, b (19) (2+)-H2O-P
 902.55927	      19.7	b (28) (3+)-P, y (18) (2+)
 903.69360	       7.7	y (19) (2+)-P, b (39) (4+)-3P, b (8) (1+)
 906.25690	      44.2	y (38) (4+)-NH3-2P, b (27) (3+), y (37) (4+)-H2O-P, y (37) (4+)-NH3-P, y (38) (4+)-H2O-2P
 909.35297	      43.8	b (19) (2+)-P
 913.06207	       8.5	y (39) (4+)-H2O-3P
 929.37030	      16.6	b (28) (3+)-H2O, b (28) (3+)-NH3, b (20) (2+)-NH3-P, y (20) (2+)-H2O-P, b (20) (2+)-H2O-P
 930.42670	       5.5	b (18) (2+), y (37) (4+)-NH3, y (20) (2+)-NH3-P, y (38) (4+)-H2O-P, y (37) (4+)-H2O, y (38) (4+)-NH3-P
 935.00616	      40.7	y (38) (4+)-P, y (37) (4+), b (28) (3+)
 936.56342	       2.6
 948.02509	      38.5	b (39) (4+)-NH3-P, b (40) (4+)-NH3-2P, y (29) (3+)-H2O, b (40) (4+)-H2O-2P, b (39) (4+)-H2O-P
 951.03925	      28.1	b (31) (3+)-3P, b (19) (2+)-NH3, b (41) (4+)-H2O-3P
 955.44897	      21.7	y (40) (4+)-NH3-2P, b (30) (3+)-H2O-P, b (41) (4+)-3P, b (30) (3+)-NH3-P, y (40) (4+)-H2O-2P, y (29) (3+), y (38) (4+)-NH3, y (38) (4+)-H2O, y (30) (3+)-P
 959.89923	      22.6	y (31) (3+)-NH3-2P, y (38) (4+), y (40) (4+)-2P, b (10) (1+)-NH3-P, y (31) (3+)-H2O-2P
 960.67377	      15.4	b (9) (1+), b (30) (3+)-P
 963.49396	      34.9	y (39) (4+)-NH3-P
 981.76434	       9.8	y (30) (3+)-H2O
 992.87421	       8.5	b (30) (3+), y (31) (3+)-NH3-P, y (31) (3+)-H2O-P, y (32) (3+)-H2O-2P, y (32) (3+)-NH3-2P
1011.49347	      29.6	b (21) (2+)-P, b (31) (3+)-NH3-P
1018.28705	       3.7
1073.53284	       6.3	b (23) (2+)-H2O-2P, b (23) (2+)-NH3-2P, b (11) (1+)-P
1075.48730	       9.2	y (23) (2+)-2P
1088.73169	      37.9	b (36) (3+)-3P
1132.23291	      16.9	b (24) (2+)-2P
1164.56250	      26.1	y (23) (2+)-NH3, y (23) (2+)-H2O
1202.24475	      27.1	y (24) (2+), b (12) (1+)-P
1228.69348	      31.7
1289.30896	       2.0
1310.23267	      15.4	b (27) (2+)-P
1331.10828	       9.6	b (26) (2+), y (27) (2+), y (41) (3+)-H2O-P, y (41) (3+)-NH3-P
1396.69373	      23.2	b (29) (2+)-P
1440.44592	       6.4	b (30) (2+)-P, y (31) (2+)-NH3-2P, y (14) (1+)-H2O
1748.11755	      14.6
1893.76404	      14.8
