# Supplementary material for: Phosphoproteomic Analysis of Platelets Activated by Pro-Thrombotic Oxidized Phospholipids and Thrombin
Source: PLoS One. 2014 Jan 6;9(1):e84488. doi: 10.1371/journal.pone.0084488 (PMC3882224; doi:10.1371/journal.pone.0084488)
Supplement: Annotated Spectra S4 — (ZIP) [file pone.0084488.s007.zip › RAASSDQLRDNSPPPAFKPEPPK_-3_2_46784.txt]

m/z	i	matches
193.30338	7.6
195.87463	2.4
213.28282	6.7
215.04675	4.1
217.10014	2.9
218.06340	9.6
219.05148	9.6
226.17065	16.5
227.48409	26.4
230.95920	2.6
243.09462	10.0
245.48816	5.9
248.42896	6.3
250.06514	4.4
256.06213	16.7
257.37292	16.8
258.05292	13.3
266.97314	10.9
270.48111	7.2
276.22858	14.4
277.21057	3.3
279.24219	5.3
280.27075	9.6
283.26566	2.6
285.64014	6.3
287.23718	4.6
288.16150	6.3
288.96851	11.3
290.32434	3.3
292.36304	10.4
297.32910	14.8
298.37085	8.5
299.39029	7.1
300.68616	9.4
306.02191	30.7
311.24915	7.5
314.34290	14.8
315.16376	2.9
316.24316	4.0
317.24829	9.9
323.40344	46.4
324.47137	7.2
328.33160	30.2
329.45190	18.0
330.12842	2.6
331.47745	8.5
334.17249	12.1
336.86267	6.7
339.26532	17.4
340.20770	4.5
341.22479	155.3
342.09729	40.6
347.34479	38.9
348.49261	15.7
349.42822	14.2
353.46552	3.9
354.36523	8.0
355.11053	8.7
356.05878	25.0
358.68561	14.6
362.12299	7.1
363.23608	4.4
365.20410	7.2
368.64899	23.2
369.59833	18.7
371.79102	2.6
373.64276	13.2
379.29462	37.7
381.81671	2.2
384.78015	12.6
386.19666	45.5
387.13135	4.6
388.38800	4.4
389.04712	2.4
390.53943	10.6
391.23132	8.4
392.36493	6.7
393.51294	4.2
394.29541	4.2
398.20520	33.7
402.55878	30.3
405.31012	5.9
409.08539	4.6
410.30176	19.7
412.20325	17.8
413.25671	4.4
417.41949	4.6
418.86884	2.9
420.24255	5.1
421.90430	38.7
425.16406	14.1
426.02795	12.6
428.73871	41.3
429.66431	8.4
430.26746	16.0
432.45679	10.6
435.59583	16.9
436.69897	19.2
437.43921	6.7
438.29828	16.5
439.78876	23.0
440.42004	21.8
441.19971	16.2
445.66974	86.0
446.59595	16.0
449.46448	5.8
450.23303	22.1
451.38959	39.6
452.16730	10.1
453.92969	35.7
455.28619	38.9
456.37445	30.7
459.75537	10.2
461.53424	10.5
463.11542	12.4
465.41205	8.0
466.50800	3.3
467.36230	4.2
470.44855	33.5
471.20538	9.3
472.51428	11.6
473.43488	14.8
478.23712	8.5
479.54163	25.3
480.70795	32.9
484.59015	60.2
486.14832	11.3
487.10132	13.9
488.17572	9.6
489.22296	25.5
490.44708	20.8
495.96637	29.1
496.81622	8.6
498.07898	11.7
500.03186	21.2
501.16986	53.6
502.08716	23.7
503.75378	24.4
504.37976	3.0
506.07874	67.2
506.88879	8.9
507.61621	3.1
508.42279	4.8
511.28107	11.3
512.55682	24.0
513.88599	45.0
515.93842	34.1
517.26971	6.1
519.31195	1.6
520.50275	10.8
526.51526	11.1
528.40338	4.4
529.08405	7.9
531.32867	13.9
532.48016	2.6
533.52020	16.5
534.69836	44.6
535.44733	2.4
536.39337	45.1
537.44366	13.4
538.18073	14.9
539.28503	97.1
540.54657	39.0
541.95471	129.2
543.35529	19.9
545.32666	5.9
546.34686	16.5
547.50824	16.1
549.50507	9.0
550.45648	2.9
551.29364	3.2
552.17548	68.8
552.96747	9.3
554.14142	52.9
554.93402	67.5
555.82599	38.6
556.42810	16.2
557.90057	16.9
560.06488	13.9
561.40790	52.0
564.52655	4.3
565.53870	39.2
566.81305	35.7
567.47479	21.4
568.74518	39.3
570.24799	142.3
571.25433	50.1
572.44238	52.0
573.32867	80.8
574.30817	16.6
575.01318	6.3
576.53168	15.0
577.64136	17.3
579.14191	29.4
580.12286	19.3
580.92328	62.6
582.24664	9.8
584.07184	44.4
585.29895	61.2
586.65509	65.4
587.37579	63.7
588.43268	5.3
589.93237	30.7
590.56824	15.1
591.46802	127.0
592.72113	121.4
593.68286	53.4
594.33844	39.5
595.77722	377.0
596.61499	165.0
597.28046	1.6
598.20178	19.6
599.45892	66.3
600.32086	19.6
601.44641	36.8
603.12653	1505.7	b (16) (3+)-H2O, b (16) (3+)-NH3, y (11) (2+), y (22) (4+)-P
604.04651	257.8
604.97003	26.1
605.85999	25.9
606.78119	109.5
607.83185	111.8
609.11169	50.5
610.40088	42.5
611.90674	32.3
612.94061	115.4
614.22821	115.9
615.32617	18.8
617.39819	46.5
618.41388	531.2	y (16) (3+)-H2O, b (17) (3+)-H2O-P, y (16) (3+)-NH3, [M+4H] (4+)-2P
619.09717	175.7
619.90747	146.8
622.32806	145.8
623.40277	95.2
624.21967	163.6
625.32990	61.0
626.54871	48.9
627.29358	34.2
628.24994	328.1	y (17) (3+)-H2O-P, y (12) (2+)-H2O-P, y (22) (4+), y (17) (3+)-NH3-P
629.36237	533.7	y (12) (2+)-NH3-P, b (18) (3+)-H2O-2P, b (18) (3+)-NH3-2P
630.51563	105.9
631.71124	171.1
633.34735	1001.0	b (12) (2+)-2P, [M+4H] (4+)-NH3-H2O-P, y (17) (3+)-P
634.31403	663.2	b (18) (3+)-2P
635.32050	435.7
636.56281	120.8
637.41034	100.2
638.22473	301.8	b (11) (2+)-H2O, [M+4H] (4+)-NH3-P, [M+4H] (4+)-H2O-P
639.08832	237.0	b (11) (2+)-NH3
640.32880	151.8
641.25238	63.6
642.96277	3868.9	[M+4H] (4+)-P
644.12579	132.1
645.34167	332.8
646.20441	85.7
647.75812	264.9	b (11) (2+)
648.52728	172.0
649.30060	386.9
650.20062	286.4	b (6) (1+)-H2O
651.11682	34.4
652.26331	185.8
653.22400	168.3
654.47223	248.1
655.70087	310.5
657.45941	573.9	b (17) (3+)
658.50433	210.1	[M+4H] (4+)-NH3-H2O
659.67609	31.5
660.71454	6.6
663.66705	7.1
670.54248	23.0
672.30511	50.8
673.24249	32.9
674.02777	56.6
674.77698	16.7
679.47650	65.4
681.28119	36.5
682.33002	439.5	b (13) (2+)-2P
683.03778	447.9	b (12) (2+)-P
684.22516	22.3
686.33282	31.6
687.07965	9.9
688.08899	24.2
688.91803	4.0
691.07794	19.2
692.97150	37.3
693.63446	15.8
694.40369	7.0
695.22882	12.4
696.43365	85.7
697.23248	15.2
698.01520	30.5
699.09613	56.8
700.43091	57.2
701.46320	17.2
702.23334	10.5
704.34161	15.9
705.30957	20.8
707.25391	30.2
709.47272	33.6
710.83820	160.9
711.53387	12.4
713.45416	46.5
714.25104	9.3
715.33594	38.7
716.38477	3.9
717.63513	50.4
718.52148	34.5
719.26544	5.9
720.49957	10.7
721.51672	48.4
723.39661	19.7
724.17438	30.2
725.15466	27.3
726.98358	90.7
731.19061	134.9
732.29736	7.4
733.08844	48.7
734.27728	267.4	y (13) (2+)-H2O, y (13) (2+)-NH3, y (19) (3+)
735.22272	43.8
737.58350	15.2
739.32184	110.2
740.04535	75.7
741.86890	24.3
743.52271	300.7	y (14) (2+)-H2O-P, b (20) (3+)-P, y (13) (2+), y (14) (2+)-NH3-P
744.37756	78.3
745.15778	51.7
746.25500	55.0
747.07532	28.4
749.94354	61.6
751.13605	8.7
752.76184	11.3
753.60211	89.8
755.44580	14.8
758.04242	60.7
761.95166	22.4
764.31488	27.1
766.41553	34.8
767.61755	9.0
768.33759	4.8
770.45251	48.6
771.87103	51.9
772.55841	56.6
773.47913	22.4
774.35010	78.6
775.36395	118.5
776.05713	203.4	b (20) (3+), b (21) (3+)-P
777.02460	84.4
778.27814	20.4
779.20020	20.0
779.98541	119.2
781.21338	60.2
783.52313	15.2
785.63782	80.0
790.24634	11.5
791.25836	14.7
793.69244	22.5
796.02527	36.7
797.08197	21.5
798.11340	45.9
798.91846	11.2
801.87903	60.2
803.47937	23.6
804.18756	121.6
804.92206	19.6
807.04529	80.6
807.87512	25.1
809.04773	37.5
810.05359	23.3
812.53400	43.7
814.20892	73.7
815.26288	17.5
817.11749	7.6
819.24292	15.9
822.00500	61.4
823.08661	12.6
824.01740	7.6
825.26862	19.6
828.32062	123.0
829.33942	61.5
830.60889	19.0
832.24756	10.0
833.22797	101.2
834.13019	25.7
836.56195	43.1
837.88788	10.2
839.11005	80.1
840.29938	104.1
841.45544	82.4
842.30804	14.1
843.17737	60.2
844.52838	67.7
845.51062	1.3
847.15472	56.1
848.67950	3.7
850.78186	75.8
851.72198	31.4
853.61017	51.0
854.54523	14.1
855.44092	59.6
858.43219	5.0
860.42847	27.6
861.39447	25.9
862.53174	36.7
863.53278	130.8
864.43573	101.0
865.91846	73.7
868.85541	38.6
870.93280	11.4
871.73828	8.7
873.23169	5.3
874.25812	20.2
875.20660	8.2
876.40845	37.8
877.31641	13.9
882.16724	10.3
882.80157	10.2
883.48993	9.9
885.28564	31.8
886.31073	33.2
887.17938	10.8
888.55908	43.8
889.60028	13.5
890.34906	34.5
891.48413	57.0
892.50970	10.5
893.30035	16.2
895.43188	8.1
896.07129	23.1
897.35938	28.7
898.49072	76.2
899.61359	8.0
901.27716	33.6
903.78912	23.5
904.49585	8.5
905.27289	32.3
906.28229	15.4
908.52716	9.4
909.61237	7.2
912.16064	46.7
913.36908	78.3
914.79468	46.9
916.19727	17.4
917.90533	2.5
919.33173	29.4
920.09332	6.7
923.16455	28.6
924.00464	7.1
924.76202	11.3
925.87299	18.9
927.46295	7.8
928.86664	46.1
929.91650	35.0
931.45172	12.5
932.29059	5.8
932.93610	15.3
934.11591	7.2
935.23969	13.7
935.90820	16.0
936.84882	61.7
937.89618	78.0
941.51862	20.0
942.66083	17.7
944.04401	10.4
947.31592	14.8
948.36383	77.8
949.46216	56.2
950.30566	39.3
954.24054	16.3
961.54681	7.4
962.37500	9.9
963.34760	4.8
964.09650	16.5
966.30585	18.0
968.14063	12.8
969.08472	42.4
970.14557	2.5
970.84302	8.1
971.89655	7.8
973.01270	8.0
974.15253	10.8
979.74927	5.9
986.42352	114.2
987.23151	11.4
992.26514	26.1
997.67377	9.1
1000.59082	38.4
1001.57635	44.1
1002.40887	4.0
1003.05560	8.0
1005.66064	8.6
1008.25470	2.9
1010.44891	34.8
1011.33563	36.8
1012.34601	14.8
1013.92401	7.0
1015.59882	17.4
1016.60211	8.0
1020.21387	7.8
1022.07886	8.4
1023.20624	12.6
1025.96008	42.6
1026.60681	2.7
1038.14648	9.2
1040.60657	6.7
1042.14612	8.4
1043.69104	7.1
1048.31677	7.7
1049.29834	13.2
1051.57007	32.6
1056.16040	18.9
1059.29956	48.9
1060.23926	7.1
1061.36963	10.4
1065.16187	16.2
1066.36377	29.3
1067.09131	22.6
1068.20215	13.9
1070.27563	3.1
1073.22229	14.3
1076.41919	27.9
1077.24194	81.6
1078.40125	55.1
1079.54846	9.2
1083.41846	14.3
1086.16870	5.7
1086.77881	3.9
1089.36499	14.5
1092.38745	9.7
1093.31006	9.7
1095.07007	4.9
1097.18787	28.3
1101.20703	26.5
1102.57666	26.3
1107.45825	14.8
1108.62952	16.6
1110.22192	4.8
1113.46191	13.2
1115.29565	33.7
1118.47717	13.3
1119.81470	2.1
1120.76794	5.2
1133.32654	3.5
1140.08252	20.8
1141.25623	34.2
1142.46814	12.9
1145.15137	25.6
1145.75415	13.2
1148.16724	6.8
1153.07080	13.6
1154.51465	6.1
1157.20300	7.6
1163.64343	7.1
1167.25317	3.7
1168.62378	7.1
1170.37451	9.8
1171.09521	9.3
1172.47925	16.0
1179.87866	7.4
1187.60205	11.7
1191.42822	16.5
1200.36890	5.2
1205.08313	8.4
1207.05896	4.5
1246.78699	2.0
1249.40588	4.2
1261.37097	20.4
1274.55249	4.8
1302.28015	3.2
1303.33789	9.8
1314.88110	16.2
1353.46240	10.2
1367.28015	6.5
1376.62573	9.8
1380.48010	18.9
1397.97253	4.6
1434.64954	6.9
1445.65857	12.7
1463.41663	16.7
1470.30750	3.7
1513.70325	9.5
1546.50232	4.2
1565.99695	8.7
1572.71411	1.6
1628.91870	12.4
1786.78345	16.3
