# Supplementary material for: Phosphoproteomic Analysis of Platelets Activated by Pro-Thrombotic Oxidized Phospholipids and Thrombin
Source: PLoS One. 2014 Jan 6;9(1):e84488. doi: 10.1371/journal.pone.0084488 (PMC3882224; doi:10.1371/journal.pone.0084488)
Supplement: Annotated Spectra S4 — (ZIP) [file pone.0084488.s007.zip › RAEQIEDINNTGTESASEEGDDSLLITVVPVK_-7_2_212332.txt]

       m/z	          i	matches
 343.30722	       9.8	y (3) (1+)
 344.10187	       5.9
 353.38086	       3.1
 367.22241	      16.2
 377.94476	      12.8	y (7) (2+)
 397.05890	      11.3
 401.40820	       3.1
 418.24048	      28.0
 442.26770	      25.7	y (4) (1+), b (12) (3+)-P
 443.31598	       3.3
 444.35291	       8.9
 445.66461	       2.9
 472.00015	       5.1
 476.40857	       2.6
 500.45679	       7.1
 505.29346	       7.1
 507.49158	       5.3
 516.40375	       5.3
 517.02118	       5.8
 539.65863	       1.8
 541.13416	      11.5	b (15) (3+)-NH3-P, b (15) (3+)-H2O-P, y (5) (1+)
 548.42883	       7.2
 553.84772	      14.5
 559.68542	       3.9
 569.23138	       3.1
 571.48853	       6.9
 583.29932	       7.4
 586.50842	       5.7
 592.41003	       2.6
 598.35742	      40.7	b (5) (1+), b (16) (3+)-H2O, b (16) (3+)-NH3
 604.82684	      12.9
 607.19257	       6.5
 607.92114	       8.6
 616.29230	       4.4
 627.33459	       3.7
 631.38599	      10.4
 634.70898	       3.2
 641.27063	       8.9	y (12) (2+)-H2O, y (12) (2+)-NH3
 642.62793	      23.1	y (6) (1+), b (18) (3+)-P
 643.67554	      15.6
 644.54474	       3.9
 649.89026	      19.9	y (12) (2+)
 659.43268	      19.6
 661.51111	       8.4
 663.21887	      34.4	y (19) (3+)
 664.23413	       9.9
 669.20178	       4.5
 676.23853	      31.5	b (18) (3+)
 678.49689	      16.0	y (13) (2+)
 686.27264	       6.0
 697.75677	      20.7	y (20) (3+)
 699.58728	      17.4	b (20) (3+)-NH3-P, b (20) (3+)-H2O-P
 702.33551	       7.3
 706.31573	       7.8
 708.37024	      10.2
 712.22473	       8.3
 715.34546	       3.7
 716.52063	       5.4
 719.37292	       3.3
 727.52069	       7.8
 728.19495	      11.0
 729.37317	      13.6
 730.44995	      10.8
 732.95941	       6.3
 739.83862	       2.2
 742.91998	      19.6	y (22) (3+)-P, b (21) (3+)-P, y (14) (2+)
 748.36011	       6.5
 750.31226	       2.2
 755.69128	      23.4	y (7) (1+)
 756.84070	      12.8
 768.66559	       7.2
 769.57837	       3.3
 779.21283	       6.1
 781.87512	       5.7
 791.26953	      17.2
 799.02216	      37.2	y (15) (2+)-NH3, y (15) (2+)-H2O
 803.31281	      14.1
 807.37231	       8.7	y (15) (2+)
 816.49695	       2.4
 820.29193	      28.7	y (24) (3+)-P, b (15) (2+)-P
 821.29706	       4.8
 824.22473	      36.3	b (7) (1+)-H2O
 826.15027	      20.3	b (14) (2+), b (7) (1+)-NH3
 827.21826	       9.5
 836.00610	      10.0
 839.25684	      10.0
 842.35413	      40.7	b (24) (3+)-H2O-P, b (7) (1+), y (16) (2+)-NH3, y (16) (2+)-H2O, b (24) (3+)-NH3-P
 843.25854	      11.3	b (23) (3+)
 844.45972	       9.2
 854.07861	       4.4
 855.43396	      15.6
 856.46155	      28.8	b (16) (2+)-P
 859.69482	      24.0
 860.48572	       6.4
 861.61243	      17.4	b (15) (2+)-NH3, b (15) (2+)-H2O
 862.63660	      15.1
 865.53564	      25.5
 867.51904	      18.5
 868.49194	      27.4	y (8) (1+)
 869.34363	      17.9	b (15) (2+)
 873.66919	      23.1
 878.54358	       2.0
 879.83228	      13.7	b (25) (3+)-H2O-P
 880.45410	       4.3
 881.54065	      17.8	b (24) (3+)
 902.21252	       8.4
 912.03149	      19.2
 914.69177	      28.9
 919.01709	       8.2
 921.58215	       9.9	y (18) (2+)-NH3, y (18) (2+)-H2O
 935.96802	      19.4
 955.47314	      17.1	b (18) (2+)-H2O-P, b (18) (2+)-NH3-P, b (8) (1+)
 956.43726	       5.6
 958.29517	       4.6
 965.54944	       3.5
 972.31079	      14.6
 973.12756	      20.1
 974.21985	      18.0
 980.05933	       4.6
 981.57666	      29.3	y (9) (1+)
 986.23389	       8.2
 988.99915	       9.8
 990.53564	       7.4
 995.50110	      17.1
 998.91382	      16.1
 999.86353	      22.0
1004.34351	      37.9	b (18) (2+)-NH3, b (18) (2+)-H2O
1012.48694	      28.5	y (29) (3+)-H2O-P
1016.13403	      24.1
1018.47827	       3.8
1020.89380	      38.2	b (19) (2+)-NH3-P
1024.69714	       5.2
1025.68726	       3.9
1028.54395	       8.5	b (19) (2+)-P
1031.37915	      14.9
1041.27979	      44.2
1043.54834	       1.2
1046.25146	      50.5	y (29) (3+)-H2O, y (29) (3+)-NH3
1047.29614	      19.9
1048.86169	       3.5
1050.54016	       6.7
1053.77209	       5.4
1055.18689	      22.6
1058.12769	       8.0
1060.41614	       9.7
1064.80981	      11.3	y (21) (2+)-H2O, y (21) (2+)-NH3
1067.80896	      64.8
1068.81201	      40.2
1069.46545	      54.4	b (19) (2+)-NH3, b (19) (2+)-H2O, b (9) (1+), y (10) (1+)
1070.51196	      27.4
1071.66504	       3.1
1072.37500	       8.0
1073.43750	       6.6
1074.60132	       8.5
1077.10779	       5.2
1077.71753	      28.7	b (19) (2+)
1083.51416	       6.7
1087.48254	      36.0
1089.17834	      17.6	b (31) (3+)-P, y (30) (3+)-NH3, b (30) (3+), y (30) (3+)-H2O
1091.45203	      43.2
1092.11206	      21.0
1093.25391	       2.0
1096.40906	      58.2
1097.13538	      11.1	b (20) (2+)-H2O
1098.40320	       8.2
1099.58716	      15.7
1101.65503	      30.3
1103.24072	      37.8
1104.23767	      34.5
1105.03455	      24.7
1106.81372	      44.2	y (22) (2+)-H2O-P, y (22) (2+)-NH3-P, b (20) (2+), b (21) (2+)-NH3-P
1110.29810	      11.2
1111.67554	      38.5
1112.39868	      16.0	y (31) (3+)-NH3, y (31) (3+)-H2O
1113.90112	       2.9
1115.53174	      86.5	b (21) (2+)-P, b (31) (3+)-NH3, b (31) (3+)-H2O, y (22) (2+)-P
1117.61877	      11.7
1126.91699	      23.7	[M+3H] (3+)-NH3-H2O-P
1128.02271	      14.3
1129.64832	      41.5
1130.61890	      31.8
1131.64526	      77.6	[M+3H] (3+)-H2O-P
1132.74194	      97.6	[M+3H] (3+)-NH3-P
1133.47168	      26.8
1134.08789	       7.2
1135.95105	      74.3
1137.32898	      57.1
1138.10718	     122.7	[M+3H] (3+)-P
1139.00647	      99.1
1139.81335	      37.6
1140.70654	       9.6
1141.95313	       8.9
1143.21106	       4.1
1145.70093	      59.8
1146.85132	      67.0
1147.81177	      17.9
1148.70581	      27.2
1150.12280	      54.2
1151.29102	      16.3
1152.04761	      30.7
1153.75403	     166.8
1154.69727	       4.7
1155.67310	      17.1	y (22) (2+)-H2O, b (21) (2+)-H2O, b (21) (2+)-NH3, y (22) (2+)-NH3
1156.39111	      26.3
1158.29810	      37.1	[M+3H] (3+)-NH3-H2O
1159.02710	       9.9
1160.50439	      22.7
1174.76318	       4.4
1178.99268	       8.3
1183.35754	      28.5	y (11) (1+), b (10) (1+)
1187.33704	      10.3
1193.52307	      13.6
1198.02759	      39.4
1198.89819	       4.0
1199.50500	       3.5
1201.29016	       8.2
1202.60278	       2.6
1203.28357	      37.5
1207.63403	      27.8	b (23) (2+)-NH3-P, b (23) (2+)-H2O-P
1210.98804	       6.9
1211.74414	      27.0	y (23) (2+)-H2O
1212.94409	      65.8	b (22) (2+)-H2O, y (23) (2+)-NH3, b (22) (2+)-NH3
1213.90991	       8.8
1214.78943	      51.9
1216.01440	      33.2	b (23) (2+)-P
1220.87305	      25.9	y (23) (2+), y (24) (2+)-NH3-P, b (22) (2+), y (24) (2+)-H2O-P
1221.78662	      10.8
1222.40039	       9.9
1223.68311	      28.7
1224.76794	      64.3
1227.43628	      18.9
1228.97266	      30.7	y (24) (2+)-P
1229.79492	      11.7
1234.58911	      21.5
1235.93188	       7.8
1238.76062	      22.1
1241.24158	       9.7
1243.54004	       6.9
1247.56519	       8.1
1249.93567	      10.2	b (11) (1+)-NH3-P
1250.72595	       2.6
1257.45850	       9.4
1259.43884	      16.5
1262.10925	      24.3
1265.27295	      15.4	b (23) (2+)
1266.88989	      31.1	b (11) (1+)-P
1267.98315	      22.5
1268.59058	      12.1	y (24) (2+)-H2O
1272.74377	      11.1	b (24) (2+)-P
1276.51050	       5.4
1277.39258	       3.2
1278.42004	      32.8	y (24) (2+)
1285.52625	      27.9	y (25) (2+)-P
1291.62305	       7.2
1292.62061	       8.9
1294.62231	      32.4
1296.04126	      37.7
1300.02148	      30.9
1303.00952	      28.1
1303.90234	      12.2
1305.96582	       4.8
1307.34534	      14.3	b (12) (1+)-NH3-P
1310.95886	      43.2
1311.62964	      24.6
1312.78186	      62.0	b (24) (2+)-H2O, b (24) (2+)-NH3
1313.70862	      30.6
1314.54688	       9.7
1316.26416	      10.4
1321.32324	      12.8	b (25) (2+)-NH3-P, b (24) (2+)
1322.75232	      35.9
1324.67883	       7.3
1326.00488	      41.7	y (25) (2+)-H2O
1326.87231	      53.4	y (25) (2+)-NH3
1328.60730	      21.4	b (25) (2+)-P
1329.51416	       3.3
1330.32227	       3.1
1332.45471	       8.5
1334.96936	      35.5	y (26) (2+)-NH3-P, y (25) (2+)
1336.15869	      30.3
1336.77673	       6.9
1339.44678	       6.5
1341.30579	      18.3
1344.15515	      21.5
1347.28650	      19.5	b (11) (1+)-NH3, b (11) (1+)-H2O
1349.05200	       8.4
1355.54065	      63.3	y (13) (1+)
1356.57666	      61.6
1358.00818	      74.9
1358.83826	       8.4
1359.51672	      12.8
1360.67908	       5.0
1362.88513	      15.2
1364.38806	       9.7	b (11) (1+)
1365.45520	       8.0
1369.81458	      48.4	b (25) (2+)-H2O, b (25) (2+)-NH3
1370.87439	       4.2
1373.53491	      29.6
1377.21008	      10.3	b (26) (2+)-H2O-P, b (26) (2+)-NH3-P
1378.65710	      50.4	b (25) (2+)
1379.26172	       1.4
1381.10754	      10.4
1383.17151	      20.2	y (26) (2+)-H2O
1384.06934	      27.1	y (26) (2+)-NH3
1385.06384	      25.5	b (26) (2+)-P
1386.03540	      14.6
1387.25146	      48.8
1388.34692	       6.7
1390.21655	       7.1
1391.56030	      13.8
1392.63574	      19.2	y (26) (2+)
1393.42493	       6.1
1394.86853	       6.3
1395.79333	      12.7
1396.77100	       5.2
1399.54285	      10.5	y (27) (2+)-NH3-P
1400.76208	       7.4
1401.68567	      18.7
1404.55457	      22.3	b (12) (1+)-NH3
1408.68237	      14.6
1410.40796	      14.5
1412.65686	      20.8
1414.12537	       9.3
1414.75293	      15.8
1415.89880	      42.8
1416.80359	      65.3
1418.14954	      10.9
1420.93164	      49.0	b (12) (1+)
1421.72644	      19.6
1422.52551	      10.0
1425.86426	      57.8	b (26) (2+)-H2O
1426.52820	     117.3	b (27) (2+)-H2O-P, b (26) (2+)-NH3
1427.81970	      29.4	b (27) (2+)-NH3-P
1429.44446	       2.9
1433.83081	      16.6
1434.60815	      75.2	b (26) (2+)
1436.11609	      31.9	b (27) (2+)-P
1437.02771	      55.0
1438.66394	      56.2
1443.84949	      22.8
1444.46594	      29.7
1445.16687	      11.1
1446.16919	      19.0
1447.41418	      14.6	y (27) (2+)-H2O, y (27) (2+)-NH3
1449.69275	      23.5
1451.01917	      15.9
1452.92078	      11.7
1457.37842	       6.6
1459.40588	      19.7
1462.35181	      15.0
1466.14319	      25.7
1467.43237	      82.8	y (14) (1+)-NH3, y (14) (1+)-H2O
1468.14465	      31.1
1469.15100	      31.9
1470.74451	      18.7
1474.44104	       3.2
1475.08484	      22.6
1475.87854	       3.1
1476.76685	      39.0	b (28) (2+)-NH3-P, b (27) (2+)-H2O, b (28) (2+)-H2O-P, b (27) (2+)-NH3
1478.33862	      20.3
1481.94592	      51.6
1483.23669	      16.4
1484.63525	      16.7	y (14) (1+), b (27) (2+)
1486.56299	      87.4
1487.40198	      38.4
1488.13989	      10.7
1491.85730	       2.9
1495.35132	      11.7
1499.78430	      15.9
1500.53918	       5.5
1501.92053	      65.3
1502.53638	      31.6
1505.73425	      17.7	b (13) (1+)-NH3
1509.31628	       3.7
1511.26453	      22.3
1511.98206	      23.7
1513.67822	      28.2	y (28) (2+)
1515.85510	      26.3
1516.90735	      28.7
1517.93909	      15.7
1518.62524	      20.5	y (29) (2+)-H2O-P
1520.51990	       7.8
1525.55884	      34.9
1526.40125	     132.6	b (29) (2+)-H2O-P, b (28) (2+)-NH3, b (29) (2+)-NH3-P, b (28) (2+)-H2O
1527.02979	      39.0
1528.37976	      21.7	y (29) (2+)-P
1531.08533	      24.8
1531.87256	       8.7
1532.49426	       2.2
1534.84192	      44.4	b (29) (2+)-P, b (28) (2+)
1535.54944	      22.1	b (14) (1+)-H2O-P
1536.91565	      63.0	b (14) (1+)-NH3-P
1539.03503	       2.4
1545.05688	       5.0
1549.39075	      23.9
1550.63660	       5.6
1553.66907	       6.8
1555.09961	      22.9
1558.32141	      36.3
1559.04419	      18.1
1559.84644	      15.2
1562.62756	       7.2
1566.58533	      55.8
1567.47742	      28.5	y (29) (2+)-H2O
1569.39270	      25.5	y (29) (2+)-NH3
1570.69421	      15.5
1571.91772	      17.4
1573.75098	      29.7
1574.86389	      17.0	b (30) (2+)-H2O-P
1575.66858	     139.9	b (29) (2+)-NH3, b (29) (2+)-H2O, b (30) (2+)-NH3-P
1576.64734	      54.3	y (29) (2+)
1580.07971	      21.2
1580.88171	       4.7
1582.72046	      20.3
1584.36157	     143.5	y (30) (2+)-NH3-P, b (29) (2+), b (30) (2+)-P, y (30) (2+)-H2O-P
1585.15735	      80.9
1586.21106	      14.9
1591.63074	      20.7
1595.89502	       6.3
1597.66711	      11.9
1610.29956	       6.7
1611.10132	       2.6
1613.87842	      25.8	y (15) (1+)
1614.48108	      12.3
1615.20056	      29.1
1623.30505	      21.0	b (15) (1+)-NH3-P, b (30) (2+)-H2O, b (15) (1+)-H2O-P
1626.90979	      10.0
1629.85681	       2.4
1641.88757	      10.2	y (30) (2+)
1645.69812	      25.7
1647.02734	      31.2
1648.12280	      32.6
1652.08850	      20.0	b (14) (1+)
1658.94727	      17.3
1664.84119	       9.6
1673.30481	      27.2	b (31) (2+)-H2O, b (31) (2+)-NH3
1674.26379	      21.9
1675.16028	      12.2
1682.37683	       5.0
1683.81433	       9.6	y (16) (1+)-NH3
1686.04480	       5.2
1694.63892	      13.7	b (16) (1+)-NH3-P
1699.24744	      21.3
1703.22083	      53.8
1712.24390	      10.7	b (16) (1+)-P
1714.31409	       5.2
1715.64294	       9.7
1729.66516	      13.8
1740.01086	      14.4
1741.36145	       4.2
1744.53394	       5.6
1747.95715	      11.7
1751.98425	      32.5
1753.55542	       8.3
1765.23621	      11.5
1773.63733	       5.7
1780.90405	       6.5
1782.37219	      31.9	b (17) (1+)-NH3-P
1785.45056	      13.5
1792.47595	       4.8
1798.30493	       8.5	b (17) (1+)-P
1806.86987	       6.8
1811.01147	      13.3
1816.49133	      21.7
1817.15515	      27.3
1853.63367	      11.2
1868.73499	      15.8
1881.59497	       8.3
1884.18689	      14.4
1885.81372	      19.4
1901.85168	      12.9
1909.99683	      16.2	b (18) (1+)-H2O-P
1914.49585	      11.3
1918.88647	       6.4
1921.77954	       7.4
1947.52527	       9.6
1952.96362	       5.0
1957.30347	      10.9
1958.68091	       9.1
1966.37024	       6.9
1967.47632	      15.9
1970.54321	       7.1
1994.08130	      14.9
1999.68274	       8.3
