# Supplementary material for: Phosphoproteomic Analysis of Platelets Activated by Pro-Thrombotic Oxidized Phospholipids and Thrombin
Source: PLoS One. 2014 Jan 6;9(1):e84488. doi: 10.1371/journal.pone.0084488 (PMC3882224; doi:10.1371/journal.pone.0084488)
Supplement: Annotated Spectra S4 — (ZIP) [file pone.0084488.s007.zip › RAEQIEDINNTGTESASEEGDDSLLITVVPVK_-11_2_201221.txt]

       m/z	          i	matches
 332.10141	       3.1
 343.37805	      31.6	y (3) (1+)
 344.47702	       4.2
 346.52393	       4.6
 381.40411	       7.5
 383.41321	       2.5
 390.11783	      20.7	b (10) (3+)-NH3, y (11) (3+)-NH3
 401.10773	       2.9
 408.73718	       7.3
 411.01102	       2.3
 412.84305	       4.5
 417.33578	       8.3
 418.40860	       6.4
 424.43103	       2.3
 426.20715	       5.1
 442.35492	      40.6	y (4) (1+), b (12) (3+)-NH3, b (12) (3+)-H2O
 443.24539	      19.5
 444.49866	      16.5
 453.38177	      19.8	y (13) (3+)
 456.30948	       7.9
 467.07489	       7.9
 473.50299	       7.9
 483.07184	       6.3
 485.19525	       4.7
 488.50391	      11.8
 494.41681	       4.9
 500.21478	      20.6
 505.38675	       5.9
 507.19952	       6.0
 508.37210	       2.9
 512.52393	       9.6
 516.10138	       6.4
 522.66870	       3.4
 523.43622	       8.2
 529.25836	       1.9
 539.69019	      15.7
 541.34210	      15.2	y (5) (1+), b (15) (3+)-NH3-P, b (15) (3+)-H2O-P
 543.22632	       5.0
 545.37982	       4.7
 547.24731	      22.2	b (15) (3+)-P
 557.51251	       3.2
 570.39478	       7.1
 585.63306	      23.7	y (17) (3+)-H2O, y (17) (3+)-NH3
 592.62341	       1.6
 598.32874	      12.9
 599.31732	      29.2
 602.28839	      29.2
 608.38037	       3.1
 609.53546	      16.3
 619.23132	       7.5
 621.30115	      11.1
 622.61731	       2.9
 624.10010	       5.5
 625.26221	       2.7
 629.52802	       7.5
 632.23352	      13.3	b (17) (3+)
 634.21887	       6.3
 639.98474	      11.8
 642.43964	      76.1	b (11) (2+), y (6) (1+)
 643.37653	      32.2	b (18) (3+)-P
 644.47314	       7.3
 646.03369	       3.8
 649.52570	       4.5
 654.56604	       5.8
 656.40100	      31.0
 659.02795	       6.4
 670.93506	       1.6
 673.20856	      15.9
 676.13702	      42.5	b (18) (3+)
 677.47717	      16.2
 679.47070	       7.0
 687.26636	      14.3
 692.30078	       3.5
 693.31940	      10.1
 700.45203	       3.6
 708.36609	      14.2
 711.33240	      10.3
 715.34155	       6.6
 717.35742	       6.2
 720.84070	       7.0
 727.66577	      14.8	b (6) (1+)
 728.44397	      32.3
 731.16040	       3.6
 733.01025	       8.1
 733.85803	      17.5	y (14) (2+)-H2O, y (14) (2+)-NH3
 735.39032	      16.4
 737.41174	       8.6
 738.50751	       4.6
 739.34937	      12.4
 740.79468	       4.2
 742.47882	       5.3
 743.30701	       8.4
 744.59045	      12.7
 747.30334	      46.5
 748.17163	       7.3
 749.75635	      17.8
 750.60272	       7.7
 752.07703	      15.0
 754.06519	      14.5
 755.41516	      47.3	y (7) (1+)
 759.23438	      19.0
 762.93140	      16.0
 763.63953	       2.8
 766.82861	       7.7
 771.46515	      34.9	y (22) (3+)-NH3
 773.57043	       5.8
 776.00500	      15.5	b (22) (3+)-H2O-P, b (22) (3+)-NH3-P, y (23) (3+)-NH3-P, y (22) (3+), b (21) (3+), y (23) (3+)-H2O-P
 781.43445	      13.4	b (22) (3+)-P, y (23) (3+)-P
 785.45166	      15.9
 788.99304	       3.4
 793.37299	      15.3
 798.68549	      12.8
 800.45605	      24.7
 805.26770	      11.6
 811.41296	      13.3	b (23) (3+)-P
 812.63794	      25.1	b (15) (2+)-NH3-P, b (15) (2+)-H2O-P
 815.37866	       5.9
 821.29486	       3.2
 822.45764	       8.0
 823.38123	       9.1
 824.30212	       3.5
 825.44141	      23.1	b (7) (1+)-NH3
 827.44275	       9.5
 830.93396	       5.3
 834.37573	       2.3
 838.92700	       9.5
 841.28088	      14.8
 842.36548	      50.8	b (24) (3+)-NH3-P, y (16) (2+)-NH3, b (24) (3+)-H2O-P, y (16) (2+)-H2O, b (7) (1+)
 843.70142	      12.1
 844.56641	      22.4
 846.17627	       2.5
 846.84229	      23.1	y (24) (3+)-H2O, b (16) (2+)-H2O-P, y (24) (3+)-NH3
 848.33093	      27.9	b (16) (2+)-NH3-P, b (24) (3+)-P
 854.09363	      23.1
 857.05725	      18.5	y (25) (3+)-P, b (16) (2+)-P
 859.04907	      26.8
 861.07312	      11.6
 862.26074	       9.5
 865.39209	       3.4
 868.44995	      33.9	y (8) (1+)
 869.50781	       3.2
 870.30298	      50.8	b (15) (2+)
 872.42212	      13.0
 877.45349	       4.0
 880.63379	       3.8
 882.85938	      16.2
 883.50806	      15.5	y (25) (3+)-H2O
 884.19678	      10.8
 886.72339	       4.9
 896.98315	       6.9
 900.37488	      33.7	b (17) (2+)-P
 901.16248	      30.9
 901.84082	       6.1
 906.30090	      13.1
 909.20703	       8.1
 910.33508	       4.5
 911.00525	      12.7
 913.36792	      36.8	b (25) (3+)-NH3, b (25) (3+)-H2O
 914.57825	       5.5
 921.70410	      17.4	y (18) (2+)-P, y (26) (3+)-H2O
 923.28931	       9.1
 923.92578	       2.8
 927.00293	      10.4
 929.43433	      10.7
 930.38232	       3.2
 932.38232	      16.1	y (27) (3+)-NH3-P, y (27) (3+)-H2O-P
 934.11060	      16.4
 935.80786	       2.3
 938.19226	      14.4	b (8) (1+)-H2O
 939.13477	      23.1	b (8) (1+)-NH3, b (17) (2+)-H2O, y (27) (3+)-P
 940.43201	       6.2
 941.03809	       6.0
 946.17896	       3.2
 949.17065	       3.1
 950.34180	      21.0	b (26) (3+)-H2O
 951.59583	      25.1	b (27) (3+)-NH3-P, b (26) (3+)-NH3, b (27) (3+)-H2O-P
 953.48999	      24.9
 954.40613	      33.2
 955.55383	     134.4	b (18) (2+)-H2O-P, b (18) (2+)-NH3-P, b (8) (1+)
 956.67957	      62.3	b (26) (3+)
 958.46570	      10.4
 959.92700	      11.8
 963.69702	      35.5	b (18) (2+)-P, y (9) (1+)-H2O
 965.58911	       3.8
 966.29114	      16.3	y (27) (3+)-NH3
 968.34021	      24.9
 968.95593	      17.4
 972.27087	      35.3
 973.63855	       6.2
 974.86365	      26.0
 977.27478	       4.6
 981.80176	       5.4
 985.45251	      17.3	b (27) (3+)-NH3, b (28) (3+)-H2O-P, b (28) (3+)-NH3-P
 986.07153	      40.0	y (19) (2+)-P
 989.17932	      11.2
 989.87610	       7.0
 990.60168	       5.9
 993.85999	       8.7
 995.26685	       3.1
 996.12427	      15.6
 997.15625	      20.4
 998.54883	      20.9
 999.79895	       5.2
1003.47034	      15.2	y (28) (3+)-H2O, y (28) (3+)-NH3
1004.65723	      12.7
1005.30347	       9.8
1005.95911	       1.9
1007.85742	      36.2
1010.63647	      17.0
1011.98950	      26.7
1013.76001	      29.0	y (29) (3+)-H2O-P, b (18) (2+), y (29) (3+)-NH3-P
1014.93701	      29.0
1015.55737	       2.5
1016.45898	      13.7
1017.12134	      28.4	b (28) (3+)-H2O, b (28) (3+)-NH3, b (29) (3+)-H2O-P
1020.65381	      42.4	b (19) (2+)-H2O-P, b (19) (2+)-NH3-P
1022.35791	       5.1
1023.42651	      36.5	b (29) (3+)-P, b (28) (3+)
1024.19043	       4.6
1027.22339	      26.4	y (20) (2+)-H2O-P, y (20) (2+)-NH3-P
1028.36182	      36.0	b (19) (2+)-P
1029.30957	      19.9
1030.70349	      32.7
1031.35779	      19.4
1032.57886	       3.8
1035.73755	      53.7	y (20) (2+)-P
1037.57153	       9.2
1038.66150	      17.4
1039.46716	      17.4
1041.89111	      22.7
1043.04028	      38.4
1045.48462	      39.6	y (29) (3+)-NH3, y (29) (3+)-H2O
1046.36035	      33.7
1047.71021	      41.3
1048.81201	      62.3	b (20) (2+)-NH3-P, b (20) (2+)-H2O-P
1049.88770	      18.4	b (29) (3+)-H2O, b (30) (3+)-H2O-P, b (30) (3+)-NH3-P
1050.88794	      15.6	y (10) (1+)-NH3, b (29) (3+)-NH3, y (10) (1+)-H2O, b (9) (1+)-H2O
1051.51526	       3.6
1053.06689	      12.7
1057.05652	      55.4	b (29) (3+), y (30) (3+)-NH3-P, b (20) (2+)-P
1058.71875	      12.8
1060.65747	      40.0
1062.98621	      60.4
1064.32507	      31.4	y (21) (2+)-P
1065.66675	      28.5
1068.49951	      97.8	b (19) (2+)-H2O, y (10) (1+)
1069.72559	      41.0	b (19) (2+)-NH3, b (9) (1+)
1070.55835	      25.6
1071.33533	      21.4
1072.06274	       5.2
1074.73962	      17.5
1076.46680	       2.9
1077.15417	      33.9	y (20) (2+)-NH3
1077.98254	      84.3	b (19) (2+)
1078.97351	      24.3
1079.65369	      16.6	y (31) (3+)-NH3-P, y (31) (3+)-H2O-P
1080.62390	       8.0
1081.27856	      30.2
1084.45508	       7.8
1085.61401	      41.2	y (31) (3+)-P, y (20) (2+)
1086.22852	       4.0
1087.27783	      26.3
1088.70508	      62.5	y (30) (3+)-H2O, b (30) (3+), b (31) (3+)-P, y (30) (3+)-NH3
1090.47546	      11.3
1091.72180	      73.4
1094.29761	       8.3
1095.68091	      55.0
1096.36865	      31.2
1097.68799	      54.3	b (20) (2+)-H2O
1098.64783	      71.6	b (20) (2+)-NH3
1100.56848	      32.5
1101.29272	      19.1
1102.15527	      32.5
1103.24341	      43.3
1104.26819	      76.1	y (21) (2+)-NH3, y (21) (2+)-H2O
1105.38306	      22.0
1106.34229	      87.7	b (20) (2+), y (22) (2+)-NH3-P, b (21) (2+)-NH3-P, y (22) (2+)-H2O-P, b (21) (2+)-H2O-P
1107.53149	      28.8
1109.68237	      40.8
1111.47620	       6.7
1113.48792	      18.9	y (21) (2+), y (31) (3+)-NH3
1114.88757	      85.4	b (21) (2+)-P, y (22) (2+)-P
1115.53174	      16.1	b (31) (3+)-H2O, b (31) (3+)-NH3
1117.43335	      33.6
1120.82422	      27.8
1121.54285	      26.4
1122.50171	      43.3	b (31) (3+)
1123.11365	      21.0
1124.36401	      35.4
1125.74780	     106.9
1126.54846	     134.0	[M+3H] (3+)-NH3-H2O-P
1127.61658	      19.7
1130.48767	      32.1
1131.33105	      65.1
1132.20996	     100.7	[M+3H] (3+)-NH3-P, [M+3H] (3+)-H2O-P
1133.23633	      31.7
1134.07715	       6.8
1135.89673	      80.3
1136.58179	     115.6
1137.97888	     251.7	[M+3H] (3+)-P
1139.01221	     264.4
1139.91626	      14.2
1140.66626	      10.8
1141.43958	      22.6
1143.43799	      74.7
1145.27576	     124.6
1146.17798	      15.1
1146.94812	      94.0
1148.14514	      27.2
1149.49048	       4.8
1150.24890	      65.8
1151.68311	      33.0
1152.87390	     106.5
1154.30420	      40.7	y (22) (2+)-H2O, b (21) (2+)-H2O
1154.91980	       2.7
1155.88684	     103.0	y (22) (2+)-NH3, b (21) (2+)-NH3
1157.34180	      85.1
1158.38428	      64.2	[M+3H] (3+)-NH3-H2O
1159.85913	      33.5
1184.53467	      34.4
1185.51440	       3.1
1186.34167	      11.5
1190.13208	       7.0
1193.61938	      19.6
1197.43750	       1.9
1200.51685	      48.5
1201.41333	      13.8
1205.37537	       9.1
1208.21924	       6.5
1211.41235	      30.2	y (23) (2+)-H2O
1213.07483	      10.2
1214.54370	      21.2
1215.60645	      36.7
1216.64868	      37.0	b (23) (2+)-P
1217.48340	       2.5
1218.63000	      10.0
1219.48315	      14.5	y (24) (2+)-H2O-P
1220.44458	      12.4
1222.61011	      45.5
1223.98267	      41.8
1226.53491	      15.2
1228.90710	      18.0	y (24) (2+)-P
1229.93066	      35.8
1231.18201	      13.4
1233.11316	      11.5
1236.55701	      10.7
1241.27295	      11.2
1245.24036	       2.3
1245.94202	      14.4
1247.37793	      15.0
1248.65503	       8.5
1250.09326	       8.6
1251.67212	      11.0
1253.08960	      33.2
1254.31543	      29.5
1254.94189	      14.0
1256.00415	      24.1	b (23) (2+)-NH3, b (23) (2+)-H2O
1256.74365	      19.8
1258.39722	       8.5
1260.81299	      22.7
1261.95361	      35.1
1264.37231	      22.4	b (24) (2+)-NH3-P
1265.40454	     116.6	b (23) (2+)
1266.88892	       5.7
1269.41479	       9.7
1271.79956	      34.6
1272.84448	      38.0	b (24) (2+)-P
1274.26819	      39.9
1275.41492	      14.2
1277.75024	      22.6	y (24) (2+), y (25) (2+)-NH3-P
1278.70142	      14.3
1279.60425	      49.4
1284.52002	      53.5	b (11) (1+)
1285.49390	      20.5	y (25) (2+)-P
1286.85718	      16.2
1287.72522	      25.0
1288.49548	      13.6
1289.34290	       7.5
1291.94580	      13.2
1292.63123	      25.3
1293.25000	      63.0
1295.44727	      14.6
1297.38806	      23.1
1298.28662	      17.1	y (12) (1+)
1299.56091	      71.9
1300.34644	       6.2
1303.40967	      28.5
1304.28064	      40.1
1306.06372	      94.4
1308.76904	      22.4
1310.13525	       8.7
1311.07776	      97.8
1311.85791	      57.2	b (24) (2+)-H2O
1312.82471	      15.8
1313.62964	      24.9	b (24) (2+)-NH3
1314.48242	      12.3
1316.90100	       7.5
1318.15723	      41.7
1319.62939	       8.5
1321.86743	      54.3	b (24) (2+)
1322.62122	      70.3
1325.94812	      31.0	y (25) (2+)-H2O, y (25) (2+)-NH3
1329.21484	     191.8	b (25) (2+)-P
1330.31787	      77.7
1335.23938	     124.8	y (25) (2+), y (26) (2+)-NH3-P
1336.50305	      19.9
1341.61658	       5.1
1342.97229	      10.1
1346.31091	      21.2
1347.16467	      22.6
1348.43433	      18.4
1349.13855	      15.3
1351.21619	       5.9
1352.14709	       9.5
1355.47949	      66.5
1356.32544	      83.2	y (13) (1+)
1357.84412	      26.5
1359.02942	      18.7
1361.03723	      25.2
1362.16907	      20.4
1364.17627	      18.2
1364.92761	      11.7
1365.82629	       4.9
1367.91687	      37.2
1369.33167	      48.2	b (25) (2+)-H2O
1370.31445	      51.0	b (25) (2+)-NH3
1371.23865	       4.7
1373.09705	      34.2
1376.22864	      36.3	b (26) (2+)-H2O-P
1377.97351	     106.3	b (25) (2+)
1378.77637	      37.9
1380.41064	      10.8
1382.17700	      36.6
1383.10327	      56.3	y (26) (2+)-H2O, y (26) (2+)-NH3
1384.04236	       3.6
1385.35144	      19.8
1386.35242	      50.7	b (26) (2+)-P
1387.39233	      12.2
1388.24670	      23.7
1389.55359	      37.6
1391.24280	      31.1
1392.72693	       4.9
1393.93030	      34.2
1395.53882	      14.5
1397.96155	      29.4	y (27) (2+)-H2O-P
1400.24451	       6.6
1404.02319	      15.3
1405.74524	      21.0
1406.95203	      40.3	y (27) (2+)-P
1408.22461	      21.1
1409.02966	      29.0
1411.63586	       6.2
1412.68030	       9.9
1414.57166	      14.6
1415.27576	      14.0
1416.19299	      20.4
1417.46753	       7.8
1418.71851	      27.8
1420.37073	      42.6
1421.84949	       8.4
1423.45544	      11.9
1426.03992	     130.5	b (26) (2+)-NH3, b (26) (2+)-H2O, b (13) (1+)-NH3
1426.96252	      87.9	b (27) (2+)-NH3-P, b (27) (2+)-H2O-P
1427.92566	      23.7
1429.43433	       5.3
1430.34045	      30.7
1431.74329	      56.0
1432.35486	       6.7
1432.97034	      12.2
1434.10437	      87.2	b (26) (2+)
1435.02197	      75.7
1436.05505	      48.1	b (27) (2+)-P
1437.56482	      42.8
1439.85034	      10.3
1441.67615	       9.1
1444.59216	     118.1
1445.48914	      12.2
1446.30273	      14.2
1447.80383	      18.0	y (27) (2+)-NH3, y (27) (2+)-H2O
1449.24792	      10.3
1450.10828	      52.7
1453.03284	      42.1
1453.74915	       2.7
1455.14453	      21.0	y (28) (2+)-NH3-P, y (28) (2+)-H2O-P
1456.99304	      35.1	y (27) (2+)
1457.73059	      44.5
1459.73621	       7.1
1462.06335	      32.1
1462.87964	      24.4
1464.22107	      43.7	y (28) (2+)-P
1465.14575	      20.4
1467.16492	      27.1	y (14) (1+)-H2O
1468.06702	     102.6	y (14) (1+)-NH3
1469.01062	      29.8
1470.10864	      59.2
1471.17932	      13.1
1474.38684	       5.9
1475.98132	      11.8
1477.11401	      45.2	b (27) (2+)-NH3, b (28) (2+)-NH3-P, b (28) (2+)-H2O-P
1478.40552	      13.8
1479.04370	      16.7
1481.42419	      14.3
1483.22034	      36.3
1484.78674	      37.9	b (27) (2+), y (14) (1+)
1485.83655	      17.3	b (28) (2+)-P
1486.80432	      38.5
1487.68091	       8.8
1489.87415	      21.4
1492.06946	       4.0
1496.20728	       2.5
1497.63489	       9.7
1499.61731	      25.5
1501.14709	       6.6
1502.95129	      19.4
1504.33850	       8.2
1505.64636	      14.0
1507.23389	       7.5
1509.24670	      27.9
1510.35535	      28.3
1513.90027	      36.2	y (28) (2+)
1514.70251	       8.5
1515.54993	      27.3
1517.12390	     118.8
1518.03674	      43.6
1521.28528	       4.2
1523.94470	      18.6
1525.41809	      22.7
1526.24463	      94.2	b (28) (2+)-NH3, b (28) (2+)-H2O
1527.01892	     170.2	b (29) (2+)-NH3-P, b (29) (2+)-H2O-P
1528.02771	      22.6	y (29) (2+)-P
1530.07458	       7.8
1532.67981	      34.5
1533.59766	       5.5
1534.24817	      25.2
1535.22034	     164.4	b (29) (2+)-P, b (28) (2+)
1536.35522	     108.3
1539.66003	       7.1
1540.65723	       7.2
1542.63403	      13.3
1543.93445	       3.8
1544.83899	       8.4
1548.45923	       2.3
1553.28357	       7.0
1554.25830	       3.8
1555.88806	      12.0
1557.79517	      10.4
1558.77942	      32.8
1559.46472	       6.7
1564.18933	       6.2
1566.83899	      61.5
1567.63269	      33.0	y (29) (2+)-H2O
1568.26538	      10.1
1570.48401	      15.8
1571.83899	       9.9
1572.50146	       2.1
1573.66199	      15.0
1575.20862	      57.4	b (29) (2+)-H2O, b (30) (2+)-H2O-P, b (30) (2+)-NH3-P, b (29) (2+)-NH3
1576.03979	      40.4
1576.98938	       2.9
1577.89221	       3.8
1582.74561	       1.9
1584.18225	      78.9	b (29) (2+), y (30) (2+)-NH3-P, y (30) (2+)-H2O-P, b (30) (2+)-P
1585.21179	     137.8
1586.10278	      47.9
1589.33350	      18.8
1592.32849	       2.7
1595.19812	      32.5	y (15) (1+)-H2O
1597.49451	       2.4
1599.50745	       7.3
1601.44226	      20.9
1602.44653	      13.1
1607.40344	      18.1
1609.09766	       7.7
1613.29590	      30.6	y (15) (1+)
1614.20044	      21.8
1615.15466	      40.2
1618.54443	       8.9
1623.12781	      32.8	b (30) (2+)-H2O, b (15) (1+)-NH3-P, b (15) (1+)-H2O-P
1623.77454	       7.4
1625.95886	       2.5
1627.47302	      13.5
1629.48340	      23.5
1634.66296	      20.8
1645.80786	      53.5
1646.67712	      97.0
1648.46912	       5.3
1649.57642	      11.2
1656.44604	      12.0
1660.56592	      10.9
1664.87000	      17.8
1667.14673	      23.3
1668.11096	       7.0
1669.64954	       7.2
1670.69006	      18.1
1676.28784	       6.5
1680.79236	      13.0
1682.14783	      40.0	y (16) (1+)-H2O, b (31) (2+)
1682.86438	      22.6
1684.81482	      10.9
1687.01782	      21.1
1687.62268	       3.7
1690.72498	      12.3
1694.15491	      19.9	b (16) (1+)-NH3-P, b (16) (1+)-H2O-P
1697.33435	       6.4
1700.44299	      11.2
1701.51929	      20.5	y (16) (1+)
1702.30688	      47.6
1702.92468	      29.8
1703.78479	      17.8
1705.52222	      19.3
1707.66760	      18.3
1712.57605	      20.2	b (16) (1+)-P
1716.70227	      15.1
1720.70862	      12.0
1728.57288	       7.3
1732.48181	       6.8
1738.64282	      18.3	b (15) (1+)
1739.93860	      33.0
1740.74670	       8.1
1742.39368	      20.3
1743.74866	      13.7
1744.88293	      25.8
1746.67981	      24.7
1751.57996	      13.8
1752.26184	      21.4
1753.79797	      29.4	y (17) (1+)-H2O
1754.53333	      23.2	y (17) (1+)-NH3
1758.84143	       6.0
1770.70337	      17.9
1777.54028	      11.5
1778.77014	       4.9
1782.19995	       5.0
1784.22339	       9.1
1786.59070	      34.6
1792.79529	      20.8	b (16) (1+)-NH3
1793.50574	       6.7
1800.74353	      11.1
1802.04236	      18.0
1807.78772	      18.9
1811.36047	      11.8
1815.04260	      31.3
1816.69617	      45.5
1817.76001	      19.3
1818.37024	      25.4
1819.39587	      17.0
1820.64429	       7.2
1824.35974	       4.8
1827.84094	      29.5
1828.92017	       4.4
1831.07788	       5.8
1843.77625	       7.2
1844.99109	      21.4
1845.70227	      18.1
1850.55884	       8.1
1853.64368	      24.2
1872.06226	      15.0
1878.52014	      15.9	b (17) (1+)-H2O
1879.37085	       5.2
1882.59583	       9.9
1885.10767	       6.3
1889.14722	       9.0
1893.82043	       5.6
1895.80737	      35.3
1899.88208	       4.9
1901.81946	       6.8
1906.90198	       5.2
1909.63269	      14.1
1910.25793	      15.5	b (18) (1+)-NH3-P, b (18) (1+)-H2O-P
1911.12280	       2.9
1913.62769	       8.7
1919.14319	       6.0
1923.82458	       7.1
1926.24536	       9.9
1928.43481	       4.2
1933.99329	       5.3
1935.99097	      10.5
1936.66711	      12.2
1938.82117	       8.9
1943.78589	      21.9
1965.13904	       9.3
1966.22424	       4.0
1967.55676	      25.8
1981.78931	      15.2
1984.70630	       5.2
1995.10718	      14.4
1996.79041	       8.9
1999.53772	      11.3
