# Supplementary material for: Phosphoproteomic Analysis of Platelets Activated by Pro-Thrombotic Oxidized Phospholipids and Thrombin
Source: PLoS One. 2014 Jan 6;9(1):e84488. doi: 10.1371/journal.pone.0084488 (PMC3882224; doi:10.1371/journal.pone.0084488)
Supplement: Annotated Spectra S4 — (ZIP) [file pone.0084488.s007.zip › RAPSVANVGSHCDLSLK_-2_2_51771.txt]

m/z	i	matches
183.09485	11.6
184.07626	25.9
196.99496	28.3
200.15895	171.6
207.90276	50.8
210.99478	13.2
212.40475	105.0
214.95964	87.0
216.27995	25.1
217.04292	27.4
222.06702	73.4
227.25325	38.1
228.11012	360.9
229.33426	46.8
233.11795	118.5
237.14333	17.1
240.28995	46.0
241.03757	66.8
243.14056	159.5
245.22031	10.7
247.11249	53.7
257.78931	17.1
259.64233	148.1
260.33401	80.9
264.38104	10.8
271.17633	23.7
276.07080	337.1
277.19055	77.3
282.97668	118.6
285.30734	77.1
286.13843	38.9
289.19928	31.5
290.35852	30.6
305.33789	31.6
306.96149	54.3
309.39917	23.8
311.18933	32.3
313.53564	77.2
315.96994	21.0
331.00934	25.4
333.52325	44.4
334.95557	23.4
338.33960	241.6
339.09375	10.8
340.08441	268.5
347.42999	91.6
348.42676	69.5
354.04956	59.2
355.41223	25.2
356.13507	109.8
359.33502	62.9
360.05774	51.5
363.64203	21.9
365.10455	51.6
366.94733	54.5
368.13574	29.7
370.19183	56.3
372.39160	51.0
373.27625	72.8
374.55072	21.9
375.32434	124.5
379.03113	12.4
384.38171	13.1
385.87994	33.0
387.61017	52.4
388.62787	217.3
389.40851	376.0
390.44458	129.8
391.38812	45.6
394.31940	493.9
395.21075	151.2
395.89868	27.0
398.17224	60.1
403.43451	53.4
407.05884	25.9
408.30310	23.4
409.34381	18.8
410.90015	44.5
412.10486	171.2
413.18823	60.7
415.74731	162.2
418.06836	274.6
418.92670	84.1
424.12885	37.7
425.91956	25.2
427.68268	69.2
429.65625	35.4
430.66101	106.2
435.38220	74.7
436.97797	317.5
438.22034	491.8
439.11810	36.2
440.58374	44.0
442.42999	102.9
443.36475	58.1
444.82642	159.2
447.10162	36.8
450.24084	6.9
450.94781	178.9
453.36261	229.7
457.04376	20.2
458.24036	37.6
460.31543	701.1
461.27234	183.3
461.96716	9.0
462.70984	93.6
463.50000	47.8
465.45496	46.5
467.07227	369.0
468.01398	98.0
469.11945	76.6
469.97742	30.0
473.62469	142.2
478.24292	43.6
480.67358	383.9
483.84204	43.2
485.22253	170.3
486.28107	43.3
488.04675	110.3
490.96808	107.9
492.24078	22.7
493.51245	255.0
494.45599	48.8
495.19360	26.1
496.30511	42.8
499.74042	146.2
500.68506	402.1
501.52307	170.9
502.34613	31.7
503.22809	264.8
504.38416	41.7
508.94086	642.2
510.14612	1073.7
511.17670	159.6
513.21930	13.3
514.15063	163.1
515.94025	124.3
516.84735	108.3
518.35663	286.1
519.32648	62.0
520.44586	16.3
521.31891	31.4
522.35028	65.5
525.01935	52.3
526.50861	19.6
529.78540	337.3
532.12085	185.4
534.29895	135.5
535.22040	29.7
536.59387	30.1
537.43268	35.5
539.33453	253.6
541.51971	61.8
542.50586	152.0
543.92242	59.4
549.24091	205.8
550.44879	34.1
551.35992	8.4
552.34955	34.8
554.37866	136.2
555.32245	75.7
557.35028	76.2
558.57159	697.2
559.35474	47.4
560.20471	36.2
561.13104	6.0
562.11737	82.3
563.91547	219.8
564.67963	236.3
565.44647	167.7
566.27979	92.1
567.73334	246.8
569.05988	100.1
569.88220	273.6
570.82666	71.0
572.33868	386.5
573.62860	85.7
574.27979	141.2
575.23529	132.1
576.11273	123.3
578.57971	73.7
579.35760	188.9
580.96619	123.2
581.99377	173.9
583.05859	613.0
584.13959	193.9
585.41156	94.5
586.46594	290.7
587.18561	162.7
588.89905	48.9
589.97815	171.0
591.44208	594.7
592.71271	4538.8	[M+3H] (3+)-H2O-P, [M+3H] (3+)-NH3-P
593.67035	1066.0
594.47803	239.9
595.26996	335.4
596.12616	274.8
596.99567	350.4
598.32971	18685.4
598.99225	34251.3	[M+3H] (3+)-P
601.10797	348.4
602.18121	419.0
603.35577	173.1
604.53912	902.3
606.01367	235.4
607.03241	596.1
608.04724	370.2
609.62396	496.1
610.55054	314.6
611.55042	353.2
612.53656	578.9
613.43378	432.8
614.58893	442.4
615.50940	381.1
616.17603	282.8
616.79779	48.0
617.45520	127.9
618.19952	157.6
619.39496	863.8
620.35541	401.0
621.09503	364.7
621.96350	650.5
622.74884	209.8
624.78326	22.2
625.57880	50.3
627.80463	81.6
632.02008	45.3
634.52777	75.1
635.39508	54.0
636.24689	110.1
641.79132	133.1
642.60883	30.6
644.10468	36.3
647.18842	697.2
648.35748	141.5
649.37097	83.0
650.69238	211.4
651.44025	77.2
652.24707	130.4
655.29413	15.5
655.95453	21.9
658.85986	53.7
662.22314	138.4
663.29327	59.4
665.00452	21.2
667.37952	1176.3
668.16473	908.7
669.20892	57.8
670.32141	35.5
671.30872	50.5
676.40588	46.7
677.26532	73.4
678.47260	413.4
679.30212	205.4
689.20319	76.0
691.10944	91.9
693.69073	111.3
694.44922	72.9
696.77917	22.7
700.35712	527.3
701.22260	224.2
702.18280	142.4
703.48193	21.1
704.39142	25.3
705.30194	32.1
707.27582	116.0
707.87701	209.3
710.60553	230.9
711.50226	11.1
713.50067	40.2
714.79053	126.0
716.32550	1285.9
716.95197	1010.3
718.02570	341.2
721.05731	27.4
723.67834	626.2
724.62817	52.0
725.38544	212.6
726.34351	72.6
727.43707	106.6
729.00604	182.2
730.46564	139.3
731.49768	42.3
733.28345	79.3
734.49091	245.7
735.34460	433.4
736.64764	25.4
737.54535	67.9
738.70966	107.3
740.55255	61.3
741.97418	17.1
742.66760	11.6
744.11572	239.6
749.17029	443.1
750.32770	92.0
752.42035	89.4
753.72150	50.5
756.43378	54.0
758.85046	492.9
759.50677	150.6
760.14233	29.9
761.26660	62.7
763.32965	106.5
764.50177	98.6
765.17670	9.9
766.18726	69.4
767.29865	520.6
768.26886	371.1
769.54865	42.5
770.43073	39.9
772.69196	150.4
773.45007	316.3
774.45734	221.8
776.27051	2656.9	b (7) (1+)
777.30109	768.0
778.32135	249.1
779.26031	62.0
783.29785	556.4
784.08234	1220.3
784.90070	306.7
789.45380	38.6
791.63977	31.5
795.43549	120.9
796.38116	171.6
797.04993	11.4
798.90277	76.7
802.22925	16.3
805.61053	64.1
806.39935	70.4
807.31274	339.6
807.95313	738.0
808.64069	63.7
810.47089	119.7
811.98364	32.3
812.95624	124.1
814.80731	245.7
815.66565	792.3
816.95020	236.5
819.33679	41.2
823.84003	571.9
824.64532	457.9
825.56403	75.8
827.93420	144.7
830.48431	65.7
832.54767	2013.6	y (15) (2+)
833.46832	871.5
834.47552	221.2
836.18378	25.1
836.88580	74.3
841.44794	104.7
842.14771	64.8
845.99854	85.0
847.32129	29.2
852.29150	19.4
854.14752	271.7
855.24628	233.2
856.21637	184.9
859.16742	195.0
860.33612	26.3
863.94781	1531.1
865.01025	174.3
866.32007	39.0
867.79022	113.6
868.89044	193.5
869.61816	31.0
870.32153	55.0
871.20972	126.8
872.36963	580.1
873.74371	321.6
874.57977	291.5
875.41180	178.6
876.28973	48.1
882.38324	42.5
883.47485	75.4
885.61188	29.8
887.31354	44.7
888.83795	76.4
889.48785	237.5
894.41168	78.1
903.62140	19.5
905.40070	1044.6
906.35181	292.4
907.40302	226.7
911.29218	97.0
916.78223	136.5
921.25220	152.9
922.74762	136.4
923.68195	34.7
924.64642	36.1
925.31818	36.3
930.60913	18.7
932.42889	226.4
933.57202	111.7
935.51831	124.7
939.37836	58.0
941.93109	201.1
949.78809	90.9
953.87915	8.4
955.18799	28.2
959.51544	168.3
961.35077	187.2
964.41913	59.6
965.59448	30.3
967.17114	226.2
968.25165	194.2
969.22046	61.9
976.25446	99.0
977.39850	68.8
979.66797	13.2
980.54175	28.2
982.27496	7.6
985.22760	59.2
993.22296	35.5
998.48566	111.1
999.50781	29.3
1001.42670	10.8
1013.54865	34.5
1015.21942	21.9
1016.58112	715.6
1017.52368	305.5
1018.44873	910.0
1019.56219	302.8
1020.66357	116.6
1031.72046	82.6
1034.47107	27.3
1037.66357	31.1
1041.34839	39.7
1049.25684	51.2
1060.64746	30.8
1061.40112	90.2
1088.84802	45.1
1092.46582	30.0
1096.36853	300.0
1097.37549	159.9
1098.54993	21.9
1099.20557	20.2
1114.30237	157.0
1115.50757	257.4
1116.38965	82.8
1117.06006	123.3
1118.53540	10.7
1123.70728	29.8
1141.53625	45.2
1146.58826	14.8
1189.04175	13.1
1204.57532	29.6
1205.28516	41.8
1206.46008	34.6
1211.32373	23.0
1221.41174	45.9
1238.97791	30.6
1253.34009	18.0
1317.71423	69.5
1322.46252	37.7
1356.72424	30.7
1386.31018	32.6
1447.15967	19.8
