# Supplementary material for: Phosphoproteomic Analysis of Platelets Activated by Pro-Thrombotic Oxidized Phospholipids and Thrombin
Source: PLoS One. 2014 Jan 6;9(1):e84488. doi: 10.1371/journal.pone.0084488 (PMC3882224; doi:10.1371/journal.pone.0084488)
Supplement: Annotated Spectra S4 — (ZIP) [file pone.0084488.s007.zip › RAPSVANVGSHCDLSLK_-2_2_52021.txt]

m/z	i	matches
193.97223	26.7
200.22371	16.6
201.07228	12.6
208.94888	19.5
211.18684	49.9
215.18872	18.7
216.10600	34.2
219.36191	18.5
228.15369	376.6
229.24254	64.8
232.18521	23.7
234.22972	25.7
235.47618	108.9
240.05202	32.1
254.26747	135.0
260.47424	60.5
261.19373	16.6
262.19550	47.4
266.35107	105.7
270.08679	11.6
271.48773	29.1
279.17303	26.8
282.62347	138.7
299.06494	75.0
301.96231	23.0
313.03888	24.6
317.48468	29.2
319.50931	29.8
321.27539	84.4
326.08386	49.8
331.39532	41.9
333.45807	35.7
336.19397	17.5
337.18555	14.6
339.96918	36.2
347.33215	266.3
349.33008	26.2
352.45471	19.5
353.49493	20.8
363.30096	13.6
366.30768	36.9
375.20068	90.5
385.95892	20.5
389.18427	187.8
394.24768	437.8
395.27679	11.5
396.37750	18.6
400.08356	34.2
401.46826	23.7
405.35492	73.2
408.07184	38.7
410.21741	46.8
411.09094	45.3
412.54779	23.7
413.14935	32.6
415.42432	42.4
416.27417	16.5
417.03931	19.5
417.88831	162.8
421.44647	27.6
436.76013	215.6
437.38123	98.0
439.05182	58.7
442.23389	88.9
442.97668	75.3
448.29449	27.7
451.27850	40.5
457.97516	20.7
460.17389	1352.5
461.40558	212.1
462.71057	111.2
467.36755	75.3
471.80658	315.8
472.61090	49.9
473.58447	23.7
476.10809	17.6
476.86267	80.9
479.75574	65.8
480.36261	162.7
481.32141	58.9
482.32294	58.8
486.04407	41.7
488.04584	69.1
490.21863	84.6
493.32733	208.2
494.31757	212.1
496.02454	36.1
497.87646	145.0
498.70966	27.6
499.87128	794.6
500.96680	193.5
507.27386	84.4
509.42108	47.5
511.58960	50.1
514.91034	115.2
518.43073	29.8
520.56537	173.2
521.39899	272.1
525.67731	98.5
526.44818	56.0
529.77362	38.8
530.37891	36.6
532.26044	53.1
534.91516	197.0
536.60590	80.0
538.02277	214.0
539.04462	14.6
540.37476	41.8
541.74359	162.8
549.17816	665.4
551.87970	40.8
553.17572	50.6
555.24683	62.2
555.95276	32.7
557.53192	25.6
558.20697	153.6
559.32343	84.1
563.37225	99.7
564.30487	282.0
565.62543	110.1
568.28448	81.4
569.60406	218.6
571.17078	78.7
576.48346	105.6
578.46863	270.1
579.47742	262.1
581.53632	126.5
582.35626	120.9
583.43353	36.8
586.04016	322.8
586.73358	553.9
587.62823	441.5
588.68726	20.5
589.29974	77.1
591.21564	402.4
592.33752	4160.4	b (12) (2+)-H2O-2P
592.95593	10858.2	b (12) (2+)-NH3-2P, [M+3H] (3+)-2P
594.60339	587.7
595.41058	58.7
596.22980	131.9
597.61218	191.4
598.39740	645.9
599.09283	946.9
599.97925	211.0
600.70050	284.7
601.73053	645.5
602.67548	47.9
604.42462	146.4
605.65826	68.3
606.28668	117.7
607.59283	116.4
608.33118	122.0
609.82977	267.2
610.80176	289.4
612.25848	12.6
613.31824	105.2
614.49139	135.2
615.67987	226.6
616.46631	57.1
617.14343	53.4
617.97339	145.6
619.18744	4803.1	b (11) (2+), [M+3H] (3+)-H2O-P, [M+3H] (3+)-NH3-P
619.80859	1392.2
620.59003	59.8
621.85205	177.2
622.97601	176.5
623.88196	182.4
624.95380	30046.2
625.60150	43265.4	[M+3H] (3+)-P
626.96564	1069.1
627.69415	585.0
628.91583	47.3
630.10889	234.3
631.72516	1137.7
632.67615	444.0
633.64581	473.0
634.33862	397.1
635.79785	436.7
637.09790	538.7
638.27600	522.3
639.11554	397.8
640.15112	418.3
641.28241	1425.4
642.28503	850.2
643.56238	246.9
645.30371	377.9
646.50482	969.9
647.51709	60.9
648.63751	703.6
649.50134	264.5
660.15869	13.8
662.25067	32.9
663.31287	47.5
668.39856	139.6
670.43707	332.4
674.67792	94.8
676.30060	196.2
677.45587	152.1
678.35132	134.9
679.32922	231.5
681.30621	178.0
684.94244	31.2
686.28534	57.1
691.38373	221.4
692.32233	51.0
693.43774	83.3
695.38098	165.0
696.84796	59.4
699.06183	381.3
700.15955	280.4
702.25140	235.7
703.92224	97.8
707.23138	1096.6
708.01404	708.6
708.91046	189.2
709.83887	730.1
710.51117	26.2
711.50470	37.8
712.68671	114.2
715.23279	304.6
716.56305	112.7
719.87531	91.1
722.08282	53.8
722.72491	149.7
725.92493	26.8
727.23920	30.3
729.22308	63.6
731.66229	139.2
732.26752	60.5
733.74567	98.5
735.62976	237.0
736.49957	68.8
737.86548	95.7
739.64105	16.6
740.48157	579.0
741.93378	30.7
744.30780	108.0
745.36957	212.4
748.22772	346.1
749.42267	236.4
750.88806	332.8
751.95313	27.6
754.92816	298.8
756.51837	1660.4
757.36072	377.2
759.36688	123.9
763.96783	1093.3
765.25476	355.0
769.75409	84.1
771.17889	246.3
772.16180	88.5
773.72589	55.3
774.35370	260.5
775.08478	134.0
776.04059	521.0
777.32013	344.6
778.22693	133.0
778.85803	31.9
780.14984	1487.5
781.32068	304.5
783.77203	225.3
789.67499	32.9
793.38568	43.7
795.53937	173.6
797.23755	47.0
798.57977	50.4
799.19244	58.1
800.30011	103.3
803.30219	23.7
806.67645	406.0
807.71045	406.4
813.00012	3117.5	b (14) (2+)
813.74969	656.7
814.88019	816.7
815.56610	84.6
816.32538	108.8
819.50958	66.2
821.42584	179.1
823.65692	1329.3
824.37897	245.8
825.17871	102.7
825.78784	19.6
830.18188	186.4
835.15918	226.7
836.12622	38.9
836.80634	47.6
839.06805	15.6
840.22449	31.0
841.42633	293.4
842.22449	296.7
845.39197	174.0
846.77740	75.4
847.46124	155.7
848.36322	193.9
849.44794	36.8
851.18774	158.6
852.64221	266.2
854.11035	54.9
855.46185	848.1
856.23511	317.5
857.34912	218.1
858.30109	88.5
858.91547	118.7
863.81281	709.3
864.74457	230.4
865.40631	322.2
869.53888	63.0
872.44653	789.3
873.31250	786.2
874.05249	132.3
875.29584	216.8
876.28369	116.5
878.36664	24.6
879.54022	94.4
880.72168	128.6
886.41351	554.2
887.29956	51.9
890.76166	201.3
894.07855	68.7
895.19952	27.6
898.99371	86.5
902.45844	107.6
903.58813	294.9
904.58179	239.5
908.06464	57.2
911.46216	181.5
912.99933	231.9
914.10443	130.4
917.37109	11.5
919.10321	76.4
921.72809	112.8
922.98584	48.0
924.44305	23.5
926.41162	48.5
931.94403	40.8
941.37085	28.8
943.62207	43.8
945.52460	15.4
946.52759	42.8
950.12061	40.8
951.64160	24.7
961.01251	70.2
962.02802	33.7
963.64960	12.6
967.60590	107.5
970.26855	290.3
975.63812	32.3
982.40350	150.8
987.49146	122.4
989.46613	73.1
991.97076	70.9
996.04639	47.8
998.46051	253.4
999.52020	98.7
1001.46600	66.5
1003.31567	28.6
1004.89056	75.9
1005.97382	46.4
1012.62262	33.1
1013.62408	51.9
1014.55878	52.9
1016.25073	57.4
1019.38177	37.9
1023.36481	111.4
1026.44116	57.1
1032.90894	141.4
1033.65320	28.6
1039.63184	52.8
1043.03564	94.6
1047.77295	21.5
1053.25659	35.9
1054.35352	167.4
1063.58618	83.4
1067.73267	47.8
1069.57813	47.7
1071.96204	15.6
1074.64917	63.5
1082.16357	154.1
1082.80127	40.7
1083.74353	50.9
1084.39526	101.1
1086.69336	19.5
1088.32202	53.3
1092.89624	431.2
1094.56177	76.1
1096.27100	254.0
1097.56409	27.3
1098.41382	31.2
1100.36060	649.5
1101.35059	25.6
1102.40613	39.2
1112.90479	56.1
1113.79297	48.0
1120.53149	11.6
1122.37537	58.1
1136.38501	8.5
1139.39893	108.6
1140.59595	20.7
1154.25671	44.9
1170.73730	69.8
1178.91309	77.0
1186.30737	14.7
1187.40210	23.1
1188.27405	65.4
1195.29993	35.6
1211.33972	82.1
1213.69629	105.7
1253.57117	67.3
1300.93042	55.1
1301.70825	60.0
1333.73022	40.5
1347.74280	37.9
1373.78406	95.3
1389.48010	37.2
1397.41455	84.4
1413.39514	18.5
1449.44226	84.8
1467.48694	23.8
1500.64172	30.8
1530.36292	25.7
1579.58948	48.9
