# Supplementary material for: Phosphoproteomic Analysis of Platelets Activated by Pro-Thrombotic Oxidized Phospholipids and Thrombin
Source: PLoS One. 2014 Jan 6;9(1):e84488. doi: 10.1371/journal.pone.0084488 (PMC3882224; doi:10.1371/journal.pone.0084488)
Supplement: Annotated Spectra S4 — (ZIP) [file pone.0084488.s007.zip › RAPSVANVGSHCDLSLK_-3_2_48346.txt]

m/z	i	matches
196.38892	8.4
199.91316	53.4
211.42654	77.2
215.10965	27.2
218.09619	18.2
228.13556	297.4
232.11365	10.6
235.38382	10.7
238.31390	90.2
240.15300	36.5
260.23648	120.0
266.67447	13.6
271.45984	14.4
274.48035	24.5
280.40033	21.3
283.68689	22.8
285.33447	6.1
294.16132	18.3
295.19592	9.9
303.18674	70.7
305.06915	101.4
307.36060	25.1
309.04993	34.8
310.41824	18.1
311.49231	47.8
335.98773	45.0
337.32764	19.6
338.13000	24.1
339.51801	79.5
341.38928	38.2
345.30347	11.4
347.26068	285.9
349.44336	6.1
352.30591	33.7
353.93304	16.7
355.10138	46.6
360.66748	11.5
361.35217	28.7
367.35614	20.6
373.67719	31.3
375.09393	18.2
376.08740	46.0
380.80475	47.2
388.86346	39.6
389.57617	32.5
390.53058	49.4
394.29126	472.2
395.43896	117.9
404.32837	23.5
405.32770	62.1
406.46204	50.0
407.24695	89.7
408.44720	22.0
409.35321	71.9
415.58380	124.8
417.61084	31.2
426.04443	21.1
427.35120	89.4
430.68481	35.1
432.41125	22.8
434.90527	59.6
437.04242	255.1
438.69775	94.9
439.44818	116.8
442.18677	22.0
444.35791	30.5
446.25653	54.4
450.17853	19.8
451.12775	24.9
453.40710	39.4
457.88666	9.1
458.51495	8.3
460.28485	777.3
461.41724	127.2
463.08893	62.2
465.43201	11.4
466.67456	9.9
471.44366	83.4
472.68109	93.1
480.48621	37.7
483.98206	42.7
487.23413	8.4
489.01971	6.1
492.23187	118.8
493.27533	286.1
494.23285	60.5
495.24683	56.6
497.69110	54.5
500.01129	624.7
500.84656	92.0
501.49554	97.5
503.44751	45.9
504.72675	77.2
505.66095	24.0
506.44604	46.3
507.55261	9.1
508.28815	6.9
509.25507	19.8
513.44446	85.1
514.20258	56.8
515.06915	18.3
516.23749	14.5
520.29230	111.1
520.95911	71.7
522.49554	90.0
523.20526	21.9
525.43280	42.0
527.35260	41.7
528.44891	27.4
529.75262	100.8
530.79327	10.7
531.47357	25.0
532.37823	77.4
533.79340	22.6
536.22418	182.8
537.08112	184.5
538.38885	81.2
539.99713	133.2
541.14746	101.8
545.00604	65.1
546.03644	33.3
546.66052	47.8
547.91583	20.1
549.13635	460.4
550.08466	157.7
551.11053	110.0
555.12982	41.7
556.38556	167.0
558.67316	9.9
563.47699	147.2
564.33881	137.5
565.05280	128.2
566.11322	71.1
569.02631	820.4
569.96429	299.3
570.78625	165.6
572.98724	52.8
575.64978	131.7
576.96002	58.3
577.92279	271.4
579.14508	204.5
580.78253	94.9
581.84088	171.1
582.62396	36.2
583.61139	7.6
585.33649	53.7
586.82556	648.0
587.56305	521.1
589.10345	55.9
591.48804	79.6
592.67816	10845.6	b (12) (2+)-NH3-2P, [M+3H] (3+)-2P
593.44073	1702.3
594.12854	864.0
595.43158	160.0
596.84320	156.2
597.93610	344.5
598.89655	892.6
600.10834	184.7
601.65216	802.8
602.61865	503.6
603.48474	262.6
605.19440	207.7
606.61926	409.6
607.41431	182.8
608.59485	168.7
609.73395	101.1
610.46906	194.4
611.95673	118.9
612.75226	190.1
613.66193	113.1
614.65247	129.8
615.46417	133.4
617.30798	80.8
618.65912	413.1
619.35370	3551.6
620.21051	1010.9
621.61597	138.9
623.44055	990.4
624.75916	3688.5
625.40558	82662.9	[M+3H] (3+)-P
627.36450	540.5
628.17133	249.2
629.11676	285.4
629.88788	125.4
630.88434	344.0
631.74396	438.2
632.46057	159.5
633.71259	372.0
634.45898	235.6
635.39221	325.9
636.46222	364.0
637.38495	156.3
638.19580	35.8
639.22052	566.5
640.33307	329.0
641.36261	482.8
642.08081	134.7
642.95709	449.9
644.18799	195.0
645.65546	472.7
646.69574	237.4
647.98529	233.5
649.07404	469.6
649.93256	151.9
651.27191	63.4
657.21509	58.4
658.80066	10.7
662.39551	55.1
668.49396	46.7
671.55206	34.0
675.07697	30.3
676.60376	140.7
677.38354	44.6
678.51367	266.6
679.52747	37.0
681.26593	35.9
682.93268	167.4
684.45966	30.9
685.49927	117.9
686.43707	72.7
690.87982	311.9
691.82379	233.5
693.11292	211.1
696.54749	42.4
698.69312	193.5
699.59113	48.1
701.49463	144.9
707.36420	1236.2
708.10657	708.2
708.94073	242.8
714.83887	262.3
715.70142	64.4
716.77771	139.0
718.08862	193.1
718.77228	15.7
719.89282	156.4
721.27399	164.6
722.28705	79.1
723.85956	158.1
726.24506	18.2
727.38306	63.6
730.14697	99.3
731.35382	73.6
732.36737	166.4
733.39313	467.0
734.67389	261.9
735.63617	153.3
736.47192	81.0
738.50305	57.5
740.51520	1117.5
741.75177	204.8
742.37195	63.2
743.53375	32.5
747.15924	219.1
748.15436	192.6
748.94824	119.9
749.77039	183.5
750.55347	43.6
751.61230	171.1
754.28339	73.6
755.15259	30.5
756.48969	1478.7
757.84283	182.0
759.07379	125.8
760.68176	102.2
764.02911	306.8
765.00446	53.9
766.12891	107.9
766.92499	146.3
768.63043	140.6
769.98260	158.2
771.26477	45.2
771.99658	55.8
773.18329	18.3
774.87238	495.3
776.36957	344.9
777.50806	261.4
778.56653	73.7
780.83411	142.4
781.57880	127.1
782.75397	175.0
783.45844	175.5
787.64014	127.4
789.11285	59.5
790.13257	375.8
791.90302	105.3
794.51532	101.1
796.21326	112.3
798.39862	270.9
799.23676	253.3
800.09491	110.2
801.53046	51.5
802.48724	57.6
803.91473	89.5
804.76166	100.8
806.22064	172.9
807.31342	268.4
808.29779	24.1
809.83905	121.8
811.04791	237.5
812.01166	197.5
813.06854	675.4
814.08990	275.0
815.16418	735.9
815.78278	60.5
818.52167	91.1
819.31067	193.3
821.74121	156.8
823.38434	639.0
824.51563	533.5
825.65210	50.0
827.35773	6.1
830.65594	29.6
831.78125	110.2
832.87268	73.3
834.51526	161.8
837.44855	100.0
838.83350	57.6
839.99811	43.0
840.63873	19.6
842.65277	149.2
844.24817	394.9
845.08954	23.2
847.22949	346.0
847.88837	178.1
848.94647	129.4
850.44495	299.3
851.39893	39.7
852.86108	166.4
853.63861	119.8
854.55048	259.1
855.38800	499.6
856.70343	118.5
857.42621	82.6
858.25397	105.1
858.96539	141.9
861.33569	45.8
862.10864	46.9
863.84521	745.7
864.54169	645.5
865.30511	46.5
867.99152	88.5
869.99469	11.5
872.64600	1817.7
873.54486	525.4
874.37909	53.5
875.45294	316.4
876.35321	129.7
877.49225	54.6
878.63788	31.0
886.17206	415.1
887.50128	124.1
889.81061	45.1
890.60236	39.0
895.54883	63.7
900.00885	129.7
901.86371	34.1
902.49359	87.1
903.75464	562.7
904.57343	502.5
905.24603	35.9
906.64325	103.1
907.64691	81.3
908.79242	97.2
909.65894	32.9
913.29987	311.2
913.92242	6.1
919.48309	62.0
921.21332	219.2
922.20758	139.8
924.42450	13.5
926.44574	53.1
929.44745	50.0
932.40845	213.3
933.18042	6.9
934.52777	92.4
940.21509	208.7
941.80011	52.0
946.41266	13.8
950.22119	9.9
951.59662	82.3
956.52783	17.5
958.55963	14.5
966.31396	9.2
972.54779	50.7
980.38721	20.9
991.48712	46.3
992.41241	45.1
998.57709	186.3
1000.05426	71.9
1001.49658	213.8
1002.37311	69.1
1003.08807	18.2
1006.82513	18.9
1007.94507	13.7
1009.38843	38.9
1010.74188	46.1
1014.83429	10.9
1020.17432	85.0
1020.92584	51.3
1027.68188	46.8
1033.71863	50.7
1039.32690	88.6
1040.74731	9.2
1048.22144	77.8
1050.44360	49.2
1057.81470	68.8
1058.58264	21.6
1059.32007	31.0
1061.78882	100.5
1064.63599	43.9
1073.58911	11.4
1078.54590	40.9
1082.51611	63.6
1083.99976	58.7
1088.21948	13.7
1091.95972	67.7
1093.60535	124.2
1096.30469	70.0
1097.45459	75.5
1099.35962	114.7
1100.81836	15.1
1103.69373	52.3
1105.94043	109.1
1108.32642	8.4
1116.51538	29.7
1122.51270	23.2
1129.45117	27.2
1133.20288	28.0
1136.42627	15.3
1137.91895	44.6
1139.42493	46.1
1147.28882	44.0
1148.41455	107.2
1150.35498	15.3
1155.99133	11.5
1178.29980	11.5
1184.32031	31.0
1187.46350	45.8
1190.62231	13.5
1191.58252	20.7
1202.38000	14.4
1218.62292	7.6
1234.28357	15.8
1247.57129	35.2
1249.80334	27.2
1257.03479	71.1
1284.27698	61.0
1285.47278	22.1
1300.75916	19.1
1356.84033	42.3
1365.52075	60.2
1380.23083	35.6
1388.38672	26.4
1398.47412	41.0
1411.61707	15.0
1430.28296	9.2
1469.40869	11.7
1478.54602	31.9
1550.64636	31.9
1615.60388	44.0
