# Supplementary material for: Phosphoproteomic Analysis of Platelets Activated by Pro-Thrombotic Oxidized Phospholipids and Thrombin
Source: PLoS One. 2014 Jan 6;9(1):e84488. doi: 10.1371/journal.pone.0084488 (PMC3882224; doi:10.1371/journal.pone.0084488)
Supplement: Annotated Spectra S4 — (ZIP) [file pone.0084488.s007.zip › RAPSVANVGSHCDLSLK_-3_2_48646.txt]

m/z	i	matches
182.92848	8.6
184.31284	11.5
200.13199	66.2
201.26717	19.1
211.32074	13.8
215.13866	78.1
222.19678	51.7
223.31546	24.3
228.13730	434.8
229.17186	183.2
231.86496	34.0
234.35504	18.4
238.22450	7.7
239.07260	48.3
240.31007	100.9
241.27847	13.8
243.06924	322.8
244.27948	32.7
246.22394	41.3
249.23682	26.0
252.19872	25.2
253.12791	20.4
256.17221	43.8
258.05408	117.8
259.41690	40.6
260.28101	41.0
261.45831	16.1
266.28320	44.0
268.58017	57.3
269.29889	18.9
273.06430	31.0
273.96915	23.5
276.31323	317.7
282.22479	43.0
285.21207	18.9
292.06693	51.8
294.35800	20.7
296.39377	22.9
300.22983	20.7
306.27509	40.4
307.28021	11.5
308.38589	62.6
310.02838	161.6
311.56140	12.3
312.63562	17.0
314.28094	17.6
323.21960	10.0
329.21381	50.2
331.09607	88.7
335.06659	28.3
338.22412	211.1
339.35089	208.4
340.32703	130.0
341.27032	34.3
342.52448	27.4
347.17737	127.0
348.18787	47.4
353.55750	103.2
354.21045	6.3
356.29883	151.0
357.28552	107.4
366.55322	115.3
369.23224	26.7
370.09625	86.0
371.50000	43.4
372.41022	45.6
375.24304	32.6
380.43292	31.5
382.38947	43.2
388.12079	103.0
388.89886	177.3
389.54535	586.1
394.19678	390.2
395.22937	138.7
402.50293	36.5
406.47144	55.4
407.97260	37.5
409.12469	66.2
409.93439	11.5
413.25610	11.5
415.21191	31.9
418.39746	147.0
419.65631	56.3
421.24719	44.5
423.06744	16.9
424.24384	48.9
429.80511	134.3
430.78613	47.8
433.02734	17.6
435.50317	13.0
436.68811	318.9
437.54950	233.5
438.56152	206.3
439.21533	250.6
439.89734	39.8
442.36890	75.3
443.30884	83.7
444.70129	25.8
446.42780	72.6
447.31885	18.4
448.89209	89.3
451.58649	131.6
452.73688	64.7
454.02100	29.1
455.61078	87.2
458.83417	59.3
460.31268	1042.3
461.38715	532.3
462.18701	17.2
465.09125	39.1
467.07843	524.6
468.12860	194.4
470.46680	35.4
476.49561	37.6
478.25159	10.6
479.40991	23.5
480.62781	244.6
482.99493	64.0
483.79059	9.0
485.18036	169.0
485.85474	4.4
487.58490	57.7
488.29102	14.3
492.48145	43.3
493.34662	352.5
494.38983	27.3
495.59576	29.2
496.49359	89.5
498.17517	67.2
500.04504	299.8
500.83038	264.5
501.51141	16.4
502.25323	78.2
503.63306	24.2
506.53839	176.9
508.89758	422.6
509.67773	928.7
510.58673	345.8
514.56573	170.6
515.26422	131.1
515.97693	136.4
516.66333	97.8
518.31061	515.1
519.34308	184.5
521.10345	84.0
530.71539	113.8
531.51685	104.9
536.08423	103.2
538.66595	33.8
540.30096	29.5
542.24213	511.3
543.26093	172.7
543.87628	90.4
545.72089	37.9
547.22247	73.5
549.20502	141.3
550.25122	212.5
551.10767	70.0
552.42218	32.4
554.25818	155.2
555.85809	31.3
556.96527	219.2
558.50873	527.9
559.42267	288.8
560.61847	177.8
561.96234	21.9
563.29315	161.1
564.26935	175.2
565.01965	180.3
567.18475	373.4
568.10736	38.9
569.58612	207.2
570.45428	28.0
571.25336	60.1
572.01782	10.8
574.13873	129.8
575.13568	171.2
576.05243	59.9
577.04034	67.0
577.91345	218.5
578.93475	126.2
580.09705	13.0
581.77942	163.9
582.83832	255.8
583.62958	160.5
584.63153	296.3
585.31256	397.3
586.50128	279.3
587.60394	382.7
589.67590	101.6
591.23212	70.4
592.56683	3252.9	[M+3H] (3+)-H2O-P, [M+3H] (3+)-NH3-P
593.72754	997.0
594.72821	348.3
596.11273	451.2
597.91376	754.8
598.77423	45060.2	[M+3H] (3+)-P
600.45355	807.9
601.48499	925.8
602.52472	183.2
603.71259	171.9
604.54419	730.4
605.27606	305.6
606.68030	787.4
607.70380	428.2
608.66901	234.8
610.02350	954.7
611.50391	534.7
612.40826	602.0
613.40247	475.6
614.51935	271.8
615.43024	663.4
616.46722	375.4
617.21893	37.9
618.17072	411.0
619.25299	697.4
619.95874	221.7
620.65753	181.4
621.57428	731.8
622.47070	184.6
623.66919	108.0
626.33270	10.0
631.01453	29.3
632.81415	28.2
633.54749	19.7
634.39435	23.4
637.82422	45.9
639.39240	152.3
643.31122	81.9
647.35370	583.0
648.38177	213.0
649.51190	84.5
650.75635	49.3
651.71899	300.9
653.72052	209.7
656.80457	96.4
658.30450	18.3
659.15857	187.3
662.24158	223.6
664.79285	135.6
665.44879	34.7
667.66693	1554.0
668.37305	465.8
669.29706	471.0
671.08887	69.5
672.33990	136.6
673.69342	64.7
674.78394	46.4
676.68158	293.2
678.39514	577.6
679.38873	100.8
680.35651	24.5
681.30457	10.7
684.90796	85.7
687.88080	129.3
689.68378	28.6
691.66827	129.9
692.37225	60.5
693.61145	274.0
694.55121	57.0
696.70355	98.6
697.46643	29.6
698.85333	38.2
700.77423	1227.5
702.06293	53.3
704.14008	53.4
707.27850	38.0
707.93402	84.7
709.01599	107.6
710.60590	83.5
711.46265	14.3
716.21118	1451.0
717.09760	1263.0
718.11182	225.5
720.30292	134.1
720.94299	35.0
723.23920	126.2
723.88617	355.9
724.86292	278.5
725.62897	95.7
726.42462	38.5
730.59302	144.8
731.36725	126.2
732.88580	81.4
733.66949	40.6
735.10046	241.5
735.97296	85.4
737.27936	69.0
737.90131	26.5
738.91144	121.9
740.20795	87.7
741.21857	164.3
743.54395	135.0
744.32068	17.4
746.00519	27.8
746.74835	63.3
748.91907	213.6
750.00836	367.7
750.69623	99.3
751.40552	81.2
752.26007	58.7
755.01782	21.4
756.26038	28.4
757.38855	45.3
758.54657	259.4
759.29315	109.3
760.22400	203.4
764.31171	88.1
764.91595	102.3
767.41559	149.2
769.22656	222.5
773.22510	296.5
776.31757	1974.7
777.43097	807.9
778.43781	379.1
779.90509	213.3
781.34583	41.4
782.43597	29.1
783.55475	1179.5
784.46796	375.1
785.65192	235.4
789.10138	135.5
793.41742	141.6
798.66339	138.1
802.11121	205.8
803.76782	54.2
804.59674	44.9
806.18134	158.8
807.44672	490.4
808.27301	53.8
810.26715	109.0
811.59833	67.3
812.21051	8.6
813.11224	51.1
813.97876	87.3
814.85638	310.3
815.58527	410.5
816.57709	170.4
817.29913	32.6
818.91949	139.4
819.56561	80.7
822.13916	105.7
823.46185	82.3
824.10284	565.1
824.90198	186.9
825.60797	91.7
826.61713	175.6
829.31219	64.9
831.67694	183.5
832.49152	1123.3
833.35223	325.6
833.99152	64.5
834.95386	98.3
837.31915	159.9
838.94818	67.6
842.12128	34.9
843.55542	49.7
845.31012	38.2
847.05225	103.2
848.01593	9.2
851.18756	36.6
852.72162	40.2
853.98248	297.1
854.95587	282.1
855.56171	153.4
856.24347	27.0
857.30157	35.4
859.35669	109.2
862.52814	134.0
864.40094	460.6
865.08276	226.8
867.94720	103.0
868.84161	72.6
870.27277	38.8
872.37457	375.2
873.25177	512.9
874.33978	255.0
875.24103	348.3
876.53473	21.2
881.58716	147.4
883.13739	52.5
887.66010	57.0
888.39606	38.5
889.59204	10.9
890.22491	22.7
891.32642	52.5
893.59186	77.5
894.83221	75.7
895.49530	7.8
905.34015	820.0
906.28979	816.6
907.35205	115.7
907.96289	50.7
912.01953	40.3
917.18866	32.0
918.40363	84.0
920.18597	49.5
920.94623	89.6
922.31793	74.1
931.96338	115.6
933.67572	98.9
934.35956	39.5
940.38788	60.8
943.25751	69.4
946.69733	22.7
947.59961	19.1
949.46271	53.0
950.30426	123.7
952.48932	32.4
953.67773	9.2
959.49506	262.6
960.15552	108.4
960.88226	20.7
963.63715	23.7
964.71832	31.8
966.97003	262.3
968.07794	145.5
968.98901	17.1
970.46002	31.1
976.72150	26.8
977.45587	13.6
981.45416	24.0
985.25421	125.8
1001.11084	147.9
1011.34308	17.6
1016.52173	901.3
1017.54669	196.0
1018.32111	344.8
1019.34259	317.7
1020.37421	273.9
1026.36548	31.9
1030.29919	23.7
1040.64893	41.9
1041.30798	21.4
1043.53442	29.6
1049.40771	63.8
1053.17029	61.7
1059.51965	9.2
1070.94263	38.1
1078.33167	35.6
1086.54712	29.5
1088.05725	13.8
1090.35376	85.3
1095.91162	187.8
1096.88660	249.8
1097.87109	39.5
1098.62439	72.9
1106.55908	37.4
1107.30200	60.8
1114.34070	155.2
1115.09790	101.2
1115.77002	73.6
1117.46313	69.1
1121.33862	30.8
1124.53821	69.2
1127.61987	53.3
1161.92065	29.5
1171.77258	22.0
1174.55579	41.3
1204.34375	55.9
1205.54053	11.3
1212.30542	16.1
1231.51685	74.6
1235.66113	34.2
1236.55090	38.3
1240.21399	16.8
1292.23401	7.0
1323.55481	29.8
1382.70862	42.5
1388.16797	18.4
1402.28479	73.8
1438.51318	33.4
1482.04370	39.5
