# Supplementary material for: Phosphoproteomic Analysis of Platelets Activated by Pro-Thrombotic Oxidized Phospholipids and Thrombin
Source: PLoS One. 2014 Jan 6;9(1):e84488. doi: 10.1371/journal.pone.0084488 (PMC3882224; doi:10.1371/journal.pone.0084488)
Supplement: Annotated Spectra S4 — (ZIP) [file pone.0084488.s007.zip › RAPSVANVGSHCDLSLK_-4_2_52218.txt]

m/z	i	matches
186.94455	8.0
197.07153	21.4
199.36086	5.1
200.27005	49.5
208.99368	12.2
211.66969	24.2
212.92804	6.3
215.91095	7.1
224.11884	5.5
226.34622	27.7
227.18172	7.1
228.18871	140.6
229.19257	28.7
231.05711	11.1
232.81882	27.2
235.16385	4.3
238.26282	18.4
240.21140	44.2
241.33580	15.6
242.10648	7.7
243.46278	28.7
244.45486	12.4
245.20209	18.9
246.18961	23.3
247.28848	9.9
249.08015	22.1
250.20352	4.3
250.98331	17.1
252.13945	7.1
256.27362	23.8
258.94778	10.7
260.09537	35.1
261.17218	25.3
262.07864	4.9
263.40671	4.8
264.21951	13.0
266.18655	14.9
267.07764	11.7
268.46512	8.9
272.40948	10.1
273.03424	5.7
275.07953	17.8
276.19180	5.6
277.20953	4.9
280.13989	12.4
281.02496	1.9
282.23959	4.8
284.40924	19.5
288.14911	4.6
289.53613	3.8
290.28397	3.8
292.15582	4.2
295.19791	4.1
297.72699	10.7
299.79565	9.8
301.28949	3.3
303.60965	6.7
306.07770	2.6
307.54474	27.1
309.07611	28.4
310.29993	21.8
311.23126	11.5
312.20697	6.2
312.99896	25.5
314.24579	4.3
315.22833	9.5
317.30151	3.4
319.11365	17.8
326.39734	8.5
330.14624	6.1
331.06882	40.2
332.17828	20.1
334.89868	7.3
336.08807	28.3
337.20474	87.8
338.25116	36.5
339.08398	8.8
340.13232	69.1
341.14398	6.8
343.14386	14.2
344.27216	21.9
346.67487	27.9
347.45087	53.7
348.51703	25.1
349.42554	4.9
350.89960	9.3
352.45978	5.6
356.26416	24.2
359.09790	35.6
360.20264	11.7
362.33069	27.6
366.11914	45.7
368.32947	4.3
371.59546	25.0
372.27710	28.1
373.54077	3.1
374.49860	13.2
375.79364	20.0
377.09399	64.7
381.09985	23.1
384.17755	6.4
385.16473	42.2
387.55499	21.4
389.29596	56.1
390.05377	8.3
393.63208	29.7
394.35089	84.0
395.34149	66.2
396.16418	9.9
399.33844	6.6
400.27448	42.6
401.16028	9.7
403.55341	18.4
406.13489	10.8
407.36871	2.6
408.44861	48.5
409.25671	18.5
410.64001	20.7
412.29468	21.1
413.23627	62.1
416.28827	28.8
417.71246	59.5
418.64197	10.3
419.53125	30.2
420.39355	9.0
423.85077	61.5
425.35065	13.0
426.34509	14.6
427.18427	7.1
428.60950	34.2
430.41431	23.9
433.36285	9.7
434.57141	43.7
435.20203	40.8
436.80255	102.6
438.31683	87.2
438.99274	67.4
440.38293	24.4
441.17664	16.0
442.49628	80.9
443.36975	40.2
444.10590	18.0
448.56000	25.3
449.48254	34.1
452.01422	45.9
453.00671	31.6
453.61792	30.3
456.30084	11.4
457.87872	56.3
460.32867	376.1
461.37921	174.6
462.58936	30.7
463.21271	23.4
466.36969	24.1
467.30316	19.4
468.81848	32.4
469.46851	11.0
471.68042	30.8
472.31348	21.5
474.30292	28.3
477.15497	29.9
479.09515	65.0
480.54504	41.9
481.32410	18.9
482.57806	14.5
483.67542	24.2
484.37079	14.4
485.38794	31.3
486.53992	18.5
488.69916	42.6
490.45728	15.9
491.15387	38.7
492.08142	40.2
493.37488	301.7
494.35699	118.6
495.82123	4.4
496.45233	4.3
497.17523	33.1
498.61731	5.0
499.85101	162.8
500.60675	143.0
501.42462	33.2
503.42847	35.5
504.11151	3.6
505.29523	21.6
506.12744	73.7
507.02832	66.9
508.25690	156.8
509.63416	10.5
510.54761	7.5
511.34760	23.1
512.00885	13.8
513.15295	31.8
514.74451	55.4
515.74713	30.2
518.39337	7.4
519.62555	7.7
520.98444	125.5
521.97369	40.3
523.22870	56.1
524.45184	8.0
527.18927	76.3
528.10388	37.3
529.38721	41.6
530.09387	63.9
531.14545	37.9
532.98090	29.8
534.18292	18.3
535.21216	40.0
536.27094	250.1
537.03900	253.5
538.42365	30.1
539.71478	38.6
541.07892	62.1
541.92474	30.4
542.99182	44.7
543.91522	32.4
545.84161	111.2
547.55341	72.9
548.68964	146.3
549.49591	59.8
550.23505	17.1
551.21942	65.9
553.09015	37.6
554.14331	56.4
555.46710	185.7
556.52264	79.6
557.31885	27.1
558.25604	69.2
559.81000	34.9
560.42047	33.5
561.55829	17.7
562.58356	167.8
563.61688	156.6
564.36041	142.5
565.27228	47.5
566.27838	49.9
568.13147	39.7
569.42010	860.5
570.29791	116.5
571.63757	82.5
572.69904	13.0
573.60956	88.0
574.29779	18.7
575.19006	116.4
576.07257	81.0
577.02509	27.5
578.12396	290.9
578.81970	55.2
579.42053	25.5
580.60413	474.5
581.66998	315.5
582.73029	103.3
583.50397	3.2
584.14697	52.7
585.63300	105.5
586.77374	708.1
588.19855	98.3
589.46576	275.1
590.52448	78.0
592.67120	9063.7	[M+3H] (3+)-2P, b (12) (2+)-NH3-2P
593.81354	370.3
595.03998	278.5
596.13055	109.5
597.52252	229.0
598.57489	706.0
599.24738	434.2
600.23248	169.4
601.58112	710.0
602.23712	147.6
602.96783	38.0
604.24701	116.8
605.25043	54.8
606.18512	83.3
607.13733	224.3
608.25079	202.1
609.08820	192.7
610.73444	249.1
611.57422	258.5
612.27789	119.2
613.12732	394.0
614.27826	93.6
614.98444	20.7
615.79645	47.7
616.69604	108.1
617.64044	144.9
618.51886	371.1
619.41351	2990.5	b (11) (2+), [M+3H] (3+)-NH3-P, [M+3H] (3+)-H2O-P
620.99994	217.9
621.89459	70.7
622.67108	157.7
623.92462	461.9
625.22083	36080.4	[M+3H] (3+)-P
626.48798	905.8
627.65344	502.5
628.64648	497.8
629.52734	358.1
631.09186	712.7
632.11627	343.0
633.00519	317.7
633.86139	307.1
634.86609	404.4
636.01703	483.3
637.15137	258.0
638.43414	682.3
639.34747	503.8
640.23639	169.6
641.14380	290.4
642.08002	656.1
642.99194	122.1
643.80170	179.0
645.25385	322.4
646.12463	538.5
647.20978	543.9
647.83832	299.1
648.48358	322.2
649.42566	208.4
650.28760	55.2
652.23694	5.8
652.95551	4.8
657.45673	7.5
659.34546	69.1
660.29871	12.2
661.54950	25.7
662.43304	12.9
663.47565	14.5
665.80365	7.6
666.90802	71.4
667.68750	83.6
668.34332	10.6
669.64996	18.7
670.78656	40.9
671.56720	91.7
672.61218	14.1
673.38544	37.9
674.22284	55.4
675.09546	79.9
676.71344	176.7
677.40326	9.7
678.41351	262.5
679.36798	50.9
680.34906	24.8
681.35754	2.4
682.48956	50.1
684.29242	169.6
685.13580	185.4
686.78558	42.8
687.61981	51.1
688.57758	102.8
689.57745	128.9
690.99713	162.0
691.70367	113.8
693.03937	54.6
694.11346	30.8
694.86359	28.4
696.64661	48.9
698.10980	32.9
699.00800	126.2
699.83960	26.6
702.12933	57.5
703.73639	91.9
705.21002	13.2
705.90680	30.7
707.48389	827.4
708.41150	291.1
709.75446	40.7
710.38336	25.8
711.73053	58.9
712.42938	5.8
713.85077	85.7
715.02216	321.5
716.06000	106.6
716.77209	115.5
718.44696	31.9
719.50995	99.7
720.20917	391.2
720.93207	131.3
721.72711	35.7
723.57257	53.5
724.76483	99.6
725.53796	36.9
726.40216	101.1
727.44415	18.7
729.35016	33.2
731.48859	67.0
732.51068	25.6
733.50470	170.0
734.74182	48.5
735.69617	36.7
736.92664	83.2
738.10858	65.2
738.86169	14.1
739.54132	56.2
740.39282	186.6
741.51849	149.2
742.52948	37.1
743.37091	61.1
744.18927	43.5
746.03290	38.1
747.17548	180.1
748.51123	86.6
749.32813	46.0
749.92920	93.5
750.92670	64.5
754.29181	63.7
756.36469	742.2
757.27118	84.5
758.37750	116.6
759.56049	189.6
760.65192	38.4
762.18829	34.7
763.56818	204.3
764.56519	134.3
765.89063	36.6
767.42340	7.6
768.68341	483.4
769.70978	548.3
770.82928	113.2
771.70172	79.2
772.40912	41.0
773.83698	45.0
774.65082	107.0
775.60614	56.8
776.60175	143.4
777.48914	36.3
778.61981	121.0
779.47290	49.6
780.15460	24.8
781.24823	39.4
782.52173	133.8
783.99530	109.1
785.62585	21.8
786.66425	30.1
788.92059	4.4
789.98773	247.7
790.81342	48.6
791.76508	17.6
792.48236	50.0
793.25629	34.6
794.16034	15.3
794.76874	18.4
795.44000	63.3
796.43494	79.0
797.56720	77.7
798.69653	279.6
799.77667	109.2
800.58368	77.9
801.23962	10.4
802.02094	11.5
803.19305	82.0
804.04187	76.1
804.75214	31.6
805.58771	13.3
806.48956	52.3
807.59180	180.1
808.40869	100.5
809.47455	122.8
810.28632	69.6
811.22089	112.4
813.05878	254.2
813.95782	78.2
815.14117	361.6
815.84735	72.2
816.83636	20.8
818.08038	111.2
818.95679	95.6
820.18524	78.0
820.88593	49.7
821.53082	19.8
823.58319	665.4
824.47308	249.0
825.57306	28.9
827.16608	53.0
828.09180	35.7
829.75958	21.8
830.44818	12.9
831.38159	16.6
832.62646	128.5
834.49939	95.8
836.21155	42.0
837.22076	14.3
838.49762	20.2
839.52112	8.0
840.57220	63.6
841.52765	57.9
843.35187	140.4
844.68231	458.8
845.41632	26.0
846.34320	39.4
847.53827	116.8
848.53748	54.4
849.40021	43.4
850.40857	153.8
851.16119	47.1
852.75189	575.9
853.59058	359.4
854.25165	121.0
855.06573	235.5
855.99957	88.0
856.82813	62.0
858.35175	88.5
859.38239	101.2
860.32391	10.8
862.02972	23.0
863.02240	44.9
864.09283	291.9
864.97906	45.0
867.32025	54.0
868.27802	36.7
869.25018	103.1
870.42926	80.4
872.71411	748.6
873.48291	152.1
875.24677	139.2
876.06934	72.4
877.38617	46.2
878.09937	56.2
878.85138	32.5
881.10577	26.9
881.72284	80.3
884.65869	19.2
885.97028	53.3
886.81836	20.8
887.99896	65.9
889.77277	11.2
891.42804	42.1
895.19580	13.7
895.98541	7.7
898.29224	50.9
899.38867	144.5
900.44287	54.4
902.01636	121.5
902.88934	75.2
903.65350	96.5
904.48505	174.2
905.10468	16.1
907.33490	32.2
908.29987	57.2
909.29877	40.3
910.17767	21.6
910.80933	2.9
912.38068	30.6
913.23608	71.9
914.22321	39.0
914.91870	11.6
916.00775	15.4
919.97223	17.3
921.41602	95.4
922.28424	97.1
923.32007	6.8
924.54169	50.4
925.88641	16.2
927.39435	47.3
929.66040	30.0
932.23633	53.5
933.72369	21.6
934.34369	17.8
935.49774	22.3
936.36249	11.4
940.10724	127.6
942.28387	78.7
943.31549	14.0
947.37354	8.1
948.95435	14.2
955.47906	30.3
957.42804	132.7
958.55322	22.8
959.44965	3.4
960.34125	5.1
961.52094	20.6
962.36890	4.3
963.31683	16.5
964.23309	3.1
966.22186	15.6
967.34668	25.5
968.98004	3.7
973.62134	7.2
975.46069	49.3
976.30170	16.9
979.48950	22.0
980.29364	24.3
981.24805	12.2
984.38898	13.0
987.74683	3.1
988.61578	32.3
990.84375	23.9
992.08929	14.8
992.77100	17.2
994.01245	7.0
994.85529	19.0
995.55609	16.0
998.32056	132.2
999.32098	68.5
1000.31158	11.8
1001.11761	52.5
1002.38306	46.5
1009.49152	5.4
1010.44537	6.5
1011.39136	47.3
1012.38794	25.6
1013.37128	22.7
1014.71289	13.7
1015.40570	5.3
1018.49121	2.6
1021.31720	14.0
1023.64191	4.1
1025.38245	14.6
1026.00610	6.6
1027.55603	18.4
1029.78723	5.9
1032.18701	68.1
1034.14331	9.6
1039.63208	79.8
1041.30603	55.3
1047.50195	23.5
1050.51965	18.4
1054.88562	20.9
1060.21411	7.8
1061.22461	7.1
1062.31555	16.8
1063.40149	24.5
1065.94128	14.9
1068.79700	5.6
1071.75195	16.6
1073.27319	4.5
1074.68457	10.1
1075.59668	19.3
1078.38574	26.7
1079.01709	10.2
1080.32068	24.4
1083.40601	10.4
1084.17786	3.4
1089.18555	17.9
1090.98792	41.5
1092.31396	35.5
1093.00342	36.1
1096.21472	105.1
1097.53210	65.6
1098.63977	42.6
1099.55884	4.0
1100.44629	10.1
1104.19727	43.4
1105.97729	11.9
1111.41833	4.9
1113.36157	18.7
1121.44312	12.5
1124.45557	5.3
1125.35132	11.7
1126.66077	12.5
1130.33838	10.6
1133.40967	4.9
1135.83765	3.4
1136.57996	7.0
1137.21167	7.6
1137.93481	31.8
1138.54321	12.3
1142.91760	20.8
1145.35486	21.4
1147.15649	8.1
1154.81433	7.9
1155.45728	6.8
1156.12488	16.9
1157.06641	24.5
1158.12378	17.4
1173.24487	12.8
1177.03870	10.0
1184.74048	34.3
1186.51392	18.1
1187.47400	31.2
1192.87085	3.4
1194.51208	23.2
1197.16199	11.2
1201.81360	20.4
1202.60620	6.0
1205.11780	8.7
1207.62463	2.9
1211.35608	33.3
1215.91467	10.3
1219.74670	2.9
1226.67944	2.4
1253.19214	13.5
1253.82007	4.8
1275.49988	12.3
1277.04297	18.2
1283.30847	20.4
1284.46167	8.3
1285.08655	48.9
1285.71667	12.9
1290.33752	22.6
1300.48120	5.9
1309.66248	7.6
1310.90100	9.9
1317.72778	12.2
1319.32227	6.7
1328.38196	9.2
1334.46973	7.5
1355.52856	40.9
1370.40942	6.4
1382.46167	8.2
1388.15723	15.9
1396.71948	4.5
1397.50769	5.9
1405.47485	5.5
1410.60413	3.5
1415.24011	5.8
1451.27332	21.2
1466.81604	11.6
1473.95972	16.6
1501.27966	23.1
1519.29895	7.5
1579.23108	12.2
