# Supplementary material for: Phosphoproteomic Analysis of Platelets Activated by Pro-Thrombotic Oxidized Phospholipids and Thrombin
Source: PLoS One. 2014 Jan 6;9(1):e84488. doi: 10.1371/journal.pone.0084488 (PMC3882224; doi:10.1371/journal.pone.0084488)
Supplement: Annotated Spectra S4 — (ZIP) [file pone.0084488.s007.zip › RAPSVANVGSHCDLSLK_-4_2_52258.txt]

m/z	i	matches
181.25862	26.7
183.16182	53.3
197.27380	23.5
198.26648	24.7
200.33792	54.4
209.94220	16.5
211.09433	24.7
225.71619	55.8
226.36601	32.1
228.18524	682.6
228.98875	109.8
229.93764	38.4
238.76376	50.2
242.13960	16.2
244.22568	98.4
249.47841	22.8
250.19397	23.9
251.05151	11.2
252.33371	32.4
253.30409	25.6
257.07629	47.1
260.02960	34.5
267.23041	38.5
268.73862	66.8
276.18875	25.8
277.23285	37.3
282.55978	182.5
283.44733	77.4
286.20941	66.7
296.18414	19.3
298.04974	114.7
307.39624	69.1
308.08441	81.6
309.47534	12.9
311.05078	68.7
312.27893	62.7
312.96445	24.4
319.17673	21.5
320.15335	13.3
325.29745	18.5
328.49796	21.8
330.17151	14.4
336.07996	55.7
337.46838	83.9
339.66064	149.6
340.28900	110.4
343.37042	141.3
351.16992	65.0
353.53009	59.3
355.98334	70.0
357.23895	57.7
358.91309	102.7
364.20599	10.1
374.02814	35.5
375.81970	32.3
382.14404	55.2
384.27051	33.1
386.28906	26.6
387.27014	45.7
389.40076	141.7
390.44391	27.1
394.18274	468.3
395.36737	211.7
396.30261	32.9
398.72919	114.8
401.27777	78.0
403.41705	170.3
406.23969	169.0
408.22577	100.0
409.39294	220.2
410.55408	109.9
417.65210	31.6
419.36566	36.5
422.19550	179.1
424.20306	84.5
425.50421	98.5
430.23431	91.5
432.29358	79.3
436.78491	743.2
441.15869	10.2
442.09711	48.9
446.34772	59.4
447.03351	60.0
450.39166	23.9
451.65863	109.5
452.65826	26.0
454.47870	23.9
455.75311	14.0
460.34680	1924.6
461.36041	267.6
462.11652	43.5
464.18414	33.2
471.25031	56.8
473.28680	96.9
476.27509	172.9
480.26666	300.4
482.76978	43.8
484.34937	52.4
487.62073	61.4
491.42871	116.9
493.39246	120.1
494.20935	161.6
495.31696	125.2
498.30524	11.2
499.76709	240.2
500.73230	91.4
501.43793	114.2
502.32550	28.6
503.03351	67.0
509.08752	793.5
510.23065	294.3
511.29181	29.7
512.09235	37.2
515.75476	229.8
516.66345	125.3
519.09991	81.1
520.64075	240.9
521.38495	106.0
522.53839	75.1
523.38391	75.0
524.27631	63.8
526.03290	123.0
529.89734	119.8
531.97681	181.9
533.22833	113.0
534.08081	39.5
536.91278	86.4
539.14380	15.3
540.38177	189.4
542.57196	793.7
543.35522	223.0
545.25092	82.7
548.87323	643.2
550.09045	92.5
553.47784	39.2
554.51306	209.3
555.48096	16.5
556.43433	47.0
557.34576	135.6
558.41779	601.1
559.68536	208.2
561.07935	251.5
562.63586	38.2
564.29211	209.1
565.90155	96.7
567.29218	43.5
568.43561	159.9
569.20050	183.3
570.40991	19.6
571.23187	74.4
572.79865	153.4
573.54974	49.9
574.70062	634.7
575.45319	447.7
576.41022	126.5
577.87909	140.4
578.93646	125.3
579.84863	69.2
581.15057	231.9
584.32642	86.2
586.33997	190.5
587.22888	631.4
588.21631	71.2
589.30536	180.2
590.57739	200.7
591.30322	614.2
592.21851	424.5
592.97406	8650.2	[M+3H] (3+)-H2O-P, [M+3H] (3+)-NH3-P
595.11517	374.9
596.16498	508.4
596.87311	206.1
598.11884	1734.6
598.76227	53923.0	[M+3H] (3+)-P
600.33435	727.5
601.25092	550.0
602.07593	818.7
603.07684	314.0
603.81824	276.2
604.85211	494.8
605.63593	370.6
606.26685	37.1
607.47479	2125.9
608.18329	277.1
609.05121	232.0
609.78674	183.7
610.59082	451.1
612.38354	453.3
613.58215	659.1
615.13763	1051.1
616.23370	190.8
616.85364	252.9
617.80341	379.9
618.87482	1351.2
619.73895	357.2
621.00714	620.6
621.85010	475.0
622.73273	16.0
623.37756	40.2
632.58594	76.9
634.11737	59.1
643.69385	123.6
646.04230	41.3
647.46503	104.0
648.27130	60.7
649.73328	49.3
650.68414	30.1
651.44659	87.8
655.63867	78.1
656.45624	119.6
657.30341	24.4
658.88348	206.3
662.21460	99.2
663.09479	37.6
663.76355	45.2
667.50079	2602.0
668.38751	455.8
669.25885	459.2
670.61383	66.5
676.24799	34.2
677.21442	44.5
678.46008	411.3
679.57446	400.8
683.16388	61.9
684.34845	188.9
685.63708	196.0
690.35052	45.9
691.58295	60.5
692.22345	35.3
694.58917	156.3
699.52789	137.2
700.60150	686.0
701.27496	255.0
701.92072	161.8
703.42548	34.3
705.00061	38.4
707.53528	310.9
708.44598	76.2
710.26355	117.3
710.97607	167.5
713.68933	45.0
716.27521	1768.6
716.94019	769.4
717.65143	307.2
720.16803	310.7
720.96393	58.2
722.63513	56.4
723.91534	303.1
724.74585	191.7
725.41376	23.6
729.17322	634.4
730.25781	108.0
731.03369	80.5
731.79718	51.9
733.53815	154.2
734.95160	158.9
735.59790	271.7
736.21613	190.8
737.47162	103.0
740.60187	214.8
742.18475	66.1
743.10248	216.1
743.80981	238.0
744.44562	104.3
748.89008	242.4
750.39734	177.3
751.39142	57.5
756.35394	112.5
758.33453	515.6
759.41321	218.7
761.04071	103.2
762.08307	85.2
763.29181	95.6
764.08124	64.2
764.99652	24.7
765.81549	207.1
767.24579	716.2
768.31305	205.6
770.52740	96.2
773.13635	236.3
774.30731	156.3
775.21063	352.5
776.41461	923.5
777.27594	244.2
778.26172	355.6
779.16473	267.8
780.12775	99.0
782.16748	71.5
783.28809	2217.0
784.03229	1796.9
785.07440	203.4
785.70001	20.0
786.93182	97.2
788.79962	130.0
789.62781	122.7
794.74976	47.0
796.54150	287.8
798.60211	182.2
799.21808	76.2
800.50287	92.2
802.68927	27.1
804.77612	320.3
805.55762	109.1
806.78821	358.9
808.15967	576.2
809.13031	172.2
810.20081	424.8
813.13251	303.8
813.89740	44.6
815.35645	685.3
816.19324	238.6
817.09058	37.5
817.71002	13.3
818.75763	45.2
820.30365	178.0
823.15601	885.2
823.92084	497.9
824.91284	687.3
827.07806	92.7
828.28693	19.6
830.70190	52.5
832.19562	747.6
832.92694	920.4
833.97595	291.2
834.59235	77.4
835.97156	115.5
836.93127	77.5
838.06732	43.9
841.45239	59.7
843.58551	69.6
845.88086	22.3
846.97955	127.6
847.61328	65.2
850.25067	345.4
851.63184	403.1
853.48926	104.0
854.49445	127.8
855.22662	97.2
856.62531	212.7
858.97162	146.9
860.91718	53.5
861.86102	203.7
862.65509	335.4
863.98218	510.6
865.14374	235.3
867.46997	230.3
868.47943	225.2
869.10449	37.2
870.14569	223.3
871.85596	280.7
872.72076	680.5
873.46771	247.4
874.18158	75.6
875.26178	357.1
876.37042	264.9
877.61859	44.1
881.42426	11.2
882.59552	49.4
883.34344	172.1
888.23358	74.6
891.17828	94.9
891.79272	10.3
894.52179	128.3
896.40985	99.5
900.42310	91.4
903.08319	216.2
904.49188	35.2
910.48090	18.6
913.64423	13.3
917.24493	112.9
921.60620	109.0
924.34137	29.1
927.68060	131.3
929.02142	100.0
932.37775	63.0
933.30548	80.7
934.64606	136.7
940.46069	38.2
941.79999	113.4
942.68207	33.2
954.55176	19.2
959.48187	198.3
960.43091	192.0
961.30560	28.1
961.94501	19.6
962.68311	60.0
970.58124	31.3
975.33691	74.3
980.25238	116.5
982.39069	38.1
984.56055	50.0
998.35468	87.2
999.57739	132.0
1001.04712	268.7
1001.79688	137.8
1002.43610	84.8
1013.59003	36.6
1016.53790	704.5
1017.39667	727.8
1018.61066	88.0
1019.24335	164.3
1024.39661	58.5
1026.62793	45.5
1027.41040	13.1
1028.60718	59.3
1029.54358	56.1
1040.28687	131.4
1041.42639	24.8
1053.67749	27.1
1057.64648	40.8
1067.91516	36.6
1069.18689	35.5
1070.83862	107.7
1096.05017	20.5
1101.80151	54.3
1107.28894	71.0
1111.47900	42.4
1115.33398	50.2
1116.30103	13.3
1117.42236	86.0
1154.42285	138.4
1157.50781	77.1
1160.50171	7.3
1180.48401	12.3
1199.53186	95.5
1202.43152	26.0
1204.23596	81.6
1212.45105	18.6
1220.54468	81.4
1228.13611	120.5
1229.63965	36.2
1232.54163	65.1
1241.44421	36.1
1251.27161	41.8
1300.79919	46.7
1317.45349	78.3
1325.69336	46.6
1332.62708	25.5
1353.40039	17.6
1379.41016	52.0
1383.11804	25.5
1589.92749	71.7
