# Supplementary material for: Phosphoproteomic Analysis of Platelets Activated by Pro-Thrombotic Oxidized Phospholipids and Thrombin
Source: PLoS One. 2014 Jan 6;9(1):e84488. doi: 10.1371/journal.pone.0084488 (PMC3882224; doi:10.1371/journal.pone.0084488)
Supplement: Annotated Spectra S4 — (ZIP) [file pone.0084488.s007.zip › RAPSVANVGSHCDLSLK_-5_2_46846.txt]

m/z	i	matches
186.06378	14.1
193.25597	9.3
200.34384	10.6
202.11827	25.0
204.31636	19.0
208.12274	6.5
212.48735	24.0
214.30396	19.0
216.94431	17.1
228.19238	256.5
229.16116	20.9
231.10326	28.1
231.95206	11.4
233.25005	19.3
235.70363	10.5
238.18649	61.6
239.16092	48.9
242.16188	15.6
244.41359	7.1
249.11458	29.8
250.29550	7.1
257.09219	17.7
258.40417	26.3
260.21216	131.3
261.27795	41.4
263.12961	27.6
264.07034	64.5
266.27020	44.5
268.19531	6.1
272.17780	34.2
273.36823	11.4
277.23114	4.0
280.29068	16.2
288.37061	21.1
294.87787	5.3
296.01950	18.4
296.98627	4.5
308.81287	68.4
313.95007	33.8
321.39130	23.3
322.34711	41.1
324.86652	42.0
326.16949	8.0
329.16992	43.7
331.23633	25.0
332.13757	41.1
336.08215	21.8
337.04169	44.1
339.90973	35.8
340.58563	28.1
344.24384	5.3
347.34546	111.6
348.59900	15.9
349.37781	9.6
355.29449	5.7
356.37988	11.5
357.40924	28.4
359.12488	22.4
362.41907	11.5
364.27216	36.1
366.85675	69.8
369.48151	13.3
372.57758	11.6
375.35913	21.5
376.57153	37.3
377.29413	25.3
379.32434	12.5
381.77765	13.1
383.78668	56.5
385.17175	8.9
387.41248	54.9
389.32202	20.2
391.41107	9.7
393.21808	16.6
394.42511	246.2
395.61560	69.3
396.33826	7.1
399.28723	7.8
401.09467	23.8
402.14355	24.2
405.21960	25.9
406.52789	18.9
408.33075	31.0
409.20862	11.3
411.76868	14.6
413.71869	41.8
415.36340	46.9
416.24170	20.5
417.65344	114.7
418.47241	19.1
424.02441	18.9
427.46283	12.5
432.02063	10.6
434.33575	51.1
437.06720	80.4
438.11383	119.3
438.82568	65.3
442.23834	55.7
443.30206	32.3
444.37036	44.4
445.34076	16.4
446.35974	35.2
449.44250	18.0
451.46594	21.1
454.01263	21.7
456.21045	8.7
460.46252	697.1
461.48120	170.5
462.55774	33.3
463.44879	14.0
464.38470	11.5
465.62781	56.1
467.28845	18.9
468.41693	9.7
470.19208	12.7
471.80249	56.8
472.65137	100.4
477.05054	22.4
478.04218	12.2
479.74731	52.5
480.41669	9.2
483.80188	32.1
484.61707	67.4
486.29761	11.9
488.86005	7.1
493.36279	95.5
494.16418	67.3
496.35651	22.4
497.54443	12.2
500.05084	409.8
501.03125	89.4
502.06042	35.8
503.82050	27.7
506.62103	38.4
507.61694	70.3
508.37006	10.9
509.19733	7.0
510.18042	68.5
510.87634	26.3
512.51965	21.2
513.29376	8.8
515.57526	41.8
516.68640	11.4
517.41437	53.2
518.29218	9.3
519.10010	94.5
520.36505	65.2
521.40656	75.7
522.35199	65.8
523.59064	37.7
525.18927	21.9
525.88654	76.9
526.98468	20.2
527.77637	26.1
530.73590	103.7
531.44727	47.2
532.92963	118.5
534.03571	110.8
535.18927	83.0
536.01886	23.3
536.74432	205.1
537.52460	146.2
539.32880	34.7
541.87860	131.7
542.84143	46.2
546.77020	43.2
547.82220	28.8
549.13409	101.7
549.86090	24.9
550.94464	100.2
551.55634	14.4
552.17316	4.9
554.24091	93.9
555.36969	153.9
556.28497	132.8
557.60461	183.3
558.28564	86.2
559.25470	66.0
560.53229	16.2
562.59857	74.1
563.24860	17.2
564.39227	205.6
565.33246	68.7
566.21295	24.2
567.47101	31.5
569.22070	421.0
569.93835	176.2
570.89520	13.2
572.02502	76.1
573.19720	5.3
574.48755	4.9
575.54291	64.3
577.66852	128.6
578.69293	167.5
579.52911	94.3
581.07709	209.9
582.01630	18.9
583.27942	90.3
584.46808	108.8
585.57916	90.6
586.56061	480.3
587.66315	277.8
588.52264	27.0
589.43646	96.8
591.23450	117.0
592.44354	4990.9	[M+3H] (3+)-2P, b (12) (2+)-NH3-2P, b (12) (2+)-H2O-2P
593.15997	4754.2
594.39728	272.7
595.36975	351.5
596.17767	121.1
597.29010	216.0
598.46912	1054.7
599.14178	292.0
599.91046	186.9
600.80847	165.7
601.91675	676.0
602.79071	251.3
603.79865	117.7
604.85651	322.2
606.40533	198.3
607.23248	149.3
608.24994	164.4
609.03937	389.9
610.09393	89.1
610.71362	23.8
611.36102	20.6
612.08734	185.7
613.32202	237.3
614.33850	60.4
615.11615	150.9
616.30707	87.3
617.46747	105.7
618.84149	1398.8
619.58911	2549.7	[M+3H] (3+)-H2O-P, [M+3H] (3+)-NH3-P
620.41943	325.4
621.32953	224.0
622.25848	51.5
623.32263	390.6
624.95758	20577.5
625.62421	28900.7	[M+3H] (3+)-P
627.34235	756.2
628.39252	547.7
629.31390	363.5
630.28149	95.7
631.21326	283.0
632.32379	299.7
633.31866	431.3
634.19379	241.1
635.11517	473.4
636.05438	230.8
637.23102	538.4
638.73541	283.7
639.65234	584.3
640.64581	353.1
641.61084	341.0
642.44812	204.1
643.33093	202.3
644.19952	48.7
645.38391	479.8
646.38037	412.6
647.28723	137.2
648.38434	585.3
649.39551	440.1
650.30731	33.9
655.43683	8.0
656.13495	11.5
661.06537	92.6
662.41589	9.7
665.50134	34.3
667.30719	105.5
668.07391	72.9
669.87372	31.2
671.09534	31.4
672.78851	32.1
674.29327	63.0
674.92737	26.8
676.49628	131.6
677.89069	97.3
678.85394	86.0
679.47180	155.2
680.09363	25.0
681.16083	20.2
683.63983	71.9
684.59113	182.5
685.52441	101.5
686.37158	4.9
687.25262	71.9
687.92554	39.7
689.03131	35.5
691.11359	394.0
692.32886	211.3
693.23773	79.2
694.29041	29.8
695.09039	19.9
697.56525	56.8
699.23871	180.5
701.64569	64.3
702.66632	4.4
703.30841	5.8
704.10901	47.5
707.41058	736.4
708.19818	163.0
709.01721	105.5
710.77289	155.8
711.65704	58.1
712.51910	22.5
713.89478	64.4
715.09430	190.9
716.11566	299.6
717.24518	27.6
718.29590	20.2
719.86206	172.7
720.87524	61.1
724.14215	56.2
726.34589	56.9
728.11011	27.9
729.53839	165.0
731.44824	18.9
733.13702	165.4
733.98187	76.3
735.32013	197.1
736.68170	137.8
737.47247	64.3
738.65973	124.2
740.57336	348.3
741.58435	214.3
742.85223	59.7
745.04620	19.4
746.38245	92.2
747.50311	186.0
748.44214	41.1
749.56451	270.9
750.24219	5.3
752.39642	4.9
753.51666	14.9
756.47772	1047.1
757.20569	74.1
758.37488	127.4
759.58978	56.4
760.76959	70.6
761.86456	18.9
762.49109	90.6
763.90540	447.5
764.92975	195.9
766.20544	14.0
766.89349	81.5
767.84869	88.7
768.94061	162.1
769.65533	216.1
770.89337	88.1
771.67719	55.8
773.22717	103.4
774.49603	178.8
775.33508	127.9
776.21790	466.4
777.51276	193.6
778.26471	190.2
779.30670	14.5
780.60272	124.7
781.48615	15.3
782.78430	129.6
784.08746	42.6
784.76508	95.4
785.94000	25.1
787.05194	35.1
788.11957	52.9
789.27350	57.9
790.04895	186.4
791.27911	7.5
791.93646	20.7
792.80310	39.6
794.08673	59.6
794.71960	39.8
795.96893	346.4
796.70770	196.7
798.35400	14.6
799.24457	136.2
800.74573	26.5
804.77893	48.4
805.89832	7.2
807.50763	235.4
808.54950	53.4
810.31177	67.8
811.89117	30.6
813.08130	367.0
814.07098	224.3
814.95111	683.5
815.76569	85.3
817.06653	92.2
818.62286	97.0
819.63190	86.5
820.45990	43.6
821.24438	25.3
823.56262	881.8
824.38495	294.2
825.38153	75.4
827.01721	103.9
827.94653	101.9
828.81085	14.6
829.55255	37.4
830.43964	118.0
831.42657	37.0
833.32324	26.2
834.74634	96.3
835.45587	145.4
836.37256	10.7
837.42584	11.5
838.31104	30.3
841.75867	136.1
843.89148	36.5
845.18719	110.3
845.86072	42.1
847.06549	129.5
848.02118	128.8
849.76965	139.7
850.67303	63.7
852.64838	498.7
853.53442	233.0
854.72260	444.0
855.69940	198.6
856.48456	110.7
858.81812	8.9
859.83307	143.0
860.95410	36.8
862.44678	19.3
863.68134	198.3
864.51849	532.3
865.49237	87.7
867.65729	33.3
870.78229	30.4
871.39087	8.3
872.58319	765.0
873.68121	181.0
874.34326	56.9
875.37988	256.2
876.77197	122.5
877.81061	28.0
879.51190	41.0
884.06445	16.2
885.63898	75.8
886.40961	33.7
887.54816	26.0
890.19012	69.9
891.05371	77.6
892.19482	22.9
895.90991	70.6
896.51807	4.5
899.26117	25.5
900.25580	22.2
901.23297	5.3
902.69220	245.8
903.75562	219.9
904.48468	150.1
905.56195	142.9
906.62189	58.9
907.81592	183.9
909.32440	56.7
912.50122	15.0
913.25287	121.0
914.37506	8.4
915.52496	29.1
917.65436	19.4
918.79468	29.7
920.56329	18.8
921.27570	53.2
921.95190	109.9
922.77716	86.0
930.53638	7.5
932.19873	29.3
933.37482	32.3
934.16193	12.0
935.47223	13.3
936.79388	21.9
937.41821	40.8
939.13885	24.5
940.35931	65.8
941.32007	57.0
942.46045	32.1
944.15826	38.7
945.39459	43.4
947.18817	30.8
950.19403	4.0
952.02301	18.5
953.71558	10.1
956.97552	129.2
957.67676	6.3
963.41547	20.0
967.25140	41.5
968.75958	68.4
969.59747	10.4
971.78125	18.0
972.51093	17.1
975.52173	34.8
976.89752	86.7
977.58722	17.2
979.33246	15.5
980.63800	23.4
981.40698	25.7
992.11151	21.5
994.86987	25.5
997.08252	12.4
998.44904	96.4
999.19000	49.1
1000.74286	98.5
1001.67889	32.0
1003.06720	31.8
1004.36530	34.7
1008.54327	12.8
1010.69751	14.5
1012.81036	34.4
1016.10083	25.5
1018.87085	18.0
1020.67963	35.2
1021.38403	22.5
1025.17944	24.6
1026.30408	22.2
1032.43848	5.7
1033.46741	24.1
1039.71265	34.3
1040.42993	13.6
1046.73083	10.2
1047.72290	8.1
1050.43372	16.2
1051.51526	4.4
1052.70557	34.5
1054.62695	18.4
1060.83203	28.2
1072.45508	12.8
1073.08032	34.0
1077.09729	18.4
1078.30457	25.6
1080.46460	15.7
1082.87769	49.6
1084.44128	52.5
1090.33020	19.2
1091.02649	34.8
1091.95374	88.0
1093.36755	58.1
1096.41138	118.5
1097.58667	69.3
1098.43457	103.2
1100.29211	23.3
1102.50208	8.0
1105.04333	4.9
1106.75305	23.4
1110.58569	25.1
1117.32849	34.6
1124.31238	13.5
1126.44458	10.0
1137.76099	81.2
1140.32397	19.3
1142.11011	4.8
1146.39819	23.8
1154.55078	8.8
1155.70605	14.9
1156.38269	48.8
1162.51514	61.8
1174.65930	8.6
1179.59705	38.4
1181.78198	18.5
1186.58850	49.5
1188.48022	77.9
1189.19604	20.2
1195.53528	31.3
1198.17261	37.2
1217.30823	17.1
1231.86328	6.2
1264.39124	11.2
1284.24158	65.0
1285.55701	7.3
1288.50403	27.2
1291.51306	8.0
1308.39014	40.1
1315.59509	16.3
1331.52502	8.4
1355.58545	5.3
1357.19128	19.3
1369.63257	10.0
1372.35803	22.0
1397.28186	14.5
1398.41174	65.1
1404.19434	54.8
1411.83984	21.1
1419.16333	23.4
1468.63098	18.0
1483.43884	37.3
1516.66992	20.7
1580.48413	10.6
1597.17847	12.7
1702.32605	13.7
