# Supplementary material for: Phosphoproteomic Analysis of Platelets Activated by Pro-Thrombotic Oxidized Phospholipids and Thrombin
Source: PLoS One. 2014 Jan 6;9(1):e84488. doi: 10.1371/journal.pone.0084488 (PMC3882224; doi:10.1371/journal.pone.0084488)
Supplement: Annotated Spectra S4 — (ZIP) [file pone.0084488.s007.zip › RAPSVANVGSHCDLSLK_-5_2_47146.txt]

m/z	i	matches
182.38887	39.7
183.30090	13.8
196.87892	10.2
198.25645	30.6
200.25446	48.3
201.47937	39.0
211.31128	19.6
212.36559	8.7
215.16328	16.6
216.19592	35.2
217.14325	35.8
220.15472	24.5
222.10593	14.1
225.11072	33.2
226.41254	13.9
228.08101	445.1
229.31070	181.9
239.15166	24.4
240.03104	57.3
244.10519	72.7
250.06787	7.0
252.37344	40.3
257.32629	22.5
258.33798	10.8
259.23431	8.9
260.07251	116.3
261.37708	9.3
266.08032	44.2
266.97061	14.1
268.78342	48.8
270.79556	16.4
272.06976	48.7
274.39856	19.1
279.02417	13.4
281.35223	30.6
285.05017	37.4
291.90289	27.8
295.41797	12.6
296.03421	68.4
301.22153	66.1
307.43250	42.9
308.75671	23.2
312.45721	9.5
314.52872	8.9
319.31039	15.4
320.29364	81.3
326.05496	25.7
329.40872	12.1
331.18903	73.0
340.31396	24.1
341.26141	14.1
342.19348	12.5
343.19458	99.9
344.27380	7.6
347.48474	43.6
348.55035	7.6
351.47095	34.7
353.24695	16.0
356.02423	31.9
358.41217	66.5
359.72217	26.3
362.43323	70.7
363.84436	56.6
366.33148	14.2
367.26019	34.9
368.96753	26.1
370.34924	99.2
371.29688	14.7
373.01837	79.8
375.27374	33.2
376.20874	35.8
381.58331	17.4
389.23956	101.6
389.88635	59.9
391.35913	12.5
393.03290	58.2
394.23218	341.4
395.32623	92.3
398.20374	128.9
409.28192	8.7
410.17444	19.3
411.61005	50.0
413.11444	37.1
416.10443	93.0
417.31873	167.4
418.25439	25.6
419.17883	5.7
424.44360	101.3
425.43726	26.1
428.05566	12.1
432.23621	48.9
434.16736	53.5
436.95844	413.8
438.40387	69.8
441.28333	9.3
442.26917	156.4
446.21002	30.6
447.40338	11.8
451.39734	46.6
452.18640	97.5
452.95905	42.9
454.15674	67.9
458.08759	26.1
458.82336	52.0
460.29608	1263.6
461.36334	394.5
462.21600	109.6
462.82050	22.6
465.25867	36.8
467.39911	32.6
468.31689	7.0
469.12958	17.7
471.46216	186.9
476.23767	39.9
479.40460	7.7
480.54364	137.8
481.51514	126.3
482.24854	86.1
484.42474	19.7
487.17834	70.7
488.33246	12.8
490.12628	77.3
493.39703	165.2
494.32263	102.5
496.02966	42.8
499.29828	35.1
500.32892	39.1
501.16791	90.7
502.30182	39.5
504.43048	8.9
505.55890	123.8
506.55768	102.5
508.08417	101.7
508.94293	677.4
510.12494	144.2
513.39948	194.1
514.04291	8.9
515.02765	28.4
515.71100	64.3
520.39594	111.3
523.86633	57.3
526.29688	45.4
528.43109	50.0
529.96429	144.4
531.58868	127.0
532.53693	67.5
533.48193	64.5
534.60309	35.9
535.35333	16.7
536.60510	105.8
538.15991	35.2
538.83063	82.9
540.10797	27.9
541.54358	32.7
542.47626	584.8
543.37170	172.7
544.61536	55.8
546.50702	17.8
547.29211	12.8
548.86017	235.0
549.56842	144.4
550.30463	50.3
551.44312	28.7
553.08850	240.6
553.99524	29.1
555.24139	19.3
556.47070	87.7
557.29193	172.8
558.20990	205.5
559.15973	263.9
559.84039	258.0
561.24176	62.8
562.57410	100.1
563.48749	129.5
564.37402	354.9
565.53088	341.0
566.22827	209.8
567.74225	110.4
568.40979	35.2
569.90698	176.0
570.90570	56.9
572.22968	8.4
573.50604	21.2
574.31244	176.3
575.50226	375.0
576.81720	85.9
577.46454	17.3
579.17120	126.0
580.14276	106.7
581.53320	110.0
582.33435	195.6
583.04565	191.4
584.30695	111.3
586.12689	245.6
587.05420	602.2
587.91858	101.8
588.64813	160.0
590.98303	263.5
592.14423	1327.7
592.98737	3378.4	[M+3H] (3+)-H2O-P, [M+3H] (3+)-NH3-P
594.16626	309.0
595.40369	201.7
598.31964	18418.3
598.96716	30968.5	[M+3H] (3+)-P
600.26526	544.1
600.91107	356.4
601.97095	147.0
603.22577	516.7
604.41815	1091.6
605.25262	783.6
606.18048	360.6
607.13568	423.8
607.82550	734.7
608.57330	350.6
609.47937	529.6
610.38171	223.4
611.82050	191.6
612.90338	720.1
613.77832	444.8
614.80804	33.0
615.82172	604.2
616.62152	538.0
617.50110	231.5
618.47595	293.7
619.48810	276.5
620.15125	418.1
621.15680	691.2
621.93805	371.3
623.08856	166.8
637.81952	24.0
639.03925	45.6
644.65070	12.6
646.00043	36.3
648.29291	15.7
648.98297	60.9
650.68372	130.5
651.56824	334.2
652.42291	20.4
653.30286	18.6
654.68292	72.2
655.92328	27.0
657.14349	15.8
658.34344	328.8
659.16071	114.0
659.92938	99.2
661.40619	55.7
662.40411	236.4
663.31696	44.3
664.51788	31.6
667.70551	2242.3	b (13) (2+)-P
668.78107	601.2
670.24054	72.4
671.04498	6.3
675.32098	27.3
677.87628	189.3
678.61664	335.9
679.54340	133.0
680.38654	15.5
682.39960	84.3
684.02142	179.0
685.06018	53.3
686.32196	122.0
691.10126	342.5
692.31305	143.1
693.95056	197.0
696.46533	8.2
697.85913	81.7
700.17383	312.8
700.87640	256.8
701.51794	208.3
702.66174	166.2
703.58502	34.1
704.32672	50.3
705.42999	75.5
706.19586	6.3
708.02240	504.2
709.01416	108.7
710.99420	75.8
711.89789	96.0
712.79510	102.3
714.86389	51.4
716.55872	2208.0	b (13) (2+)
717.54077	508.2
718.72247	62.3
720.11420	10.2
721.48010	170.7
722.75067	157.5
724.19598	320.6
725.15558	302.6
727.39398	87.0
729.08142	396.9
730.01636	199.3
731.32800	106.2
732.33197	33.8
734.03192	11.2
734.96313	239.9
735.94135	211.1
736.62408	29.0
737.88196	85.1
740.18671	55.3
741.75836	88.5
746.80194	61.9
748.82098	83.0
749.62524	111.7
751.96735	112.3
754.50525	14.7
755.39581	213.2
756.57660	42.3
758.32391	271.0
759.24420	481.7
760.24243	62.9
762.41089	180.7
764.09473	18.0
767.22729	434.9
767.97369	276.6
768.95001	173.6
769.89642	70.8
772.73108	351.5
773.66644	205.3
774.74426	111.4
775.51611	92.6
776.35199	530.6
777.39819	309.1
778.40448	323.3
779.18939	141.5
779.99664	20.5
780.86658	168.2
781.95587	79.8
783.55414	1335.1
784.16583	801.7
784.95709	371.9
785.68317	8.0
786.85376	81.4
787.46771	48.2
790.37921	112.7
791.45453	54.5
792.53033	15.1
793.18024	20.3
795.55060	151.9
796.63367	77.8
797.43304	112.2
798.41895	145.5
801.06152	144.4
803.12646	12.7
804.61859	171.9
806.36768	112.9
807.35822	670.2
808.23169	256.9
810.35992	336.2
811.18451	29.0
812.48163	9.7
813.73175	143.7
815.06854	670.6
816.19104	413.4
817.00763	198.0
818.28662	79.6
819.47577	248.5
820.49963	30.6
822.34784	59.1
823.66309	606.7
824.67889	170.0
825.33929	17.3
826.40137	62.7
827.43256	94.1
828.52655	54.6
830.16986	19.9
831.12854	106.7
832.58771	1239.2
833.40912	683.9
834.44342	279.4
835.29486	17.1
835.97003	20.9
836.89520	38.6
837.49622	39.6
840.02887	5.7
841.62067	62.4
842.38678	51.2
843.50409	43.6
845.48895	9.6
846.19336	33.7
850.26678	199.8
851.35040	24.9
852.25568	50.3
853.61261	25.5
854.64331	110.4
855.38300	177.8
856.37494	56.4
857.34229	34.5
861.46344	182.5
862.63770	63.8
864.18036	543.0
865.16968	338.1
866.42603	37.5
867.80341	171.9
869.00391	152.4
869.60907	40.7
870.30103	62.9
872.38702	566.2
873.44281	484.3
875.03204	228.7
875.85352	139.6
876.72821	111.3
877.60260	65.2
878.43304	42.3
882.05597	251.6
882.88300	99.4
883.88312	137.7
889.20996	32.0
890.23285	73.2
890.97980	46.5
893.10895	76.2
894.10443	49.4
894.93707	33.9
897.68341	189.8
898.41675	21.1
900.35712	23.6
901.27881	35.8
902.03925	30.2
903.66357	85.2
908.12933	32.1
910.45465	45.5
911.48846	8.3
913.57611	69.8
915.35846	22.9
916.40576	117.2
921.39545	88.8
922.54346	58.6
932.21747	161.8
933.38843	22.5
936.73120	26.5
940.78351	73.7
945.29639	37.7
950.31635	44.4
951.52985	28.7
959.63550	232.4
960.58105	128.0
962.14301	7.4
963.28436	16.7
964.27948	61.0
967.51276	19.0
968.72357	7.0
972.15948	21.3
974.80005	77.1
976.49628	89.8
985.62329	16.6
989.53784	15.1
998.61847	13.8
999.73895	137.2
1001.46014	189.6
1002.22235	10.4
1003.97723	39.4
1005.91498	28.2
1008.77155	54.0
1009.55585	27.1
1011.51685	14.5
1016.41772	681.0
1017.34393	280.2
1018.50848	93.0
1019.34033	96.3
1021.61737	20.3
1026.58081	22.6
1030.71362	49.3
1040.48145	8.1
1050.30908	9.0
1058.74683	23.1
1083.87134	80.0
1092.72058	26.4
1096.19873	49.4
1097.47107	88.1
1098.54004	8.9
1106.51282	20.9
1109.81836	20.2
1115.54346	110.2
1116.55518	87.0
1117.32263	48.1
1134.28052	17.7
1139.24048	32.0
1141.44812	33.3
1162.85303	57.9
1168.75989	112.0
1171.98914	22.5
1173.73535	32.6
1191.58777	30.0
1201.31396	17.3
1204.49670	31.9
1205.73206	17.5
1206.64685	37.7
1219.44104	81.1
1230.95056	47.5
1231.72058	17.1
1264.32166	19.6
1273.71375	19.8
1274.64209	11.3
1283.39099	15.8
1303.79358	7.6
1307.24451	68.3
1308.25134	46.1
1318.48743	43.2
1335.66492	62.9
1347.42139	38.4
1371.70117	53.3
1402.39270	11.9
1460.73755	41.3
1486.32214	23.7
1497.86133	14.1
1516.45715	44.7
1548.66052	71.7
