# Supplementary material for: Phosphoproteomic Analysis of Platelets Activated by Pro-Thrombotic Oxidized Phospholipids and Thrombin
Source: PLoS One. 2014 Jan 6;9(1):e84488. doi: 10.1371/journal.pone.0084488 (PMC3882224; doi:10.1371/journal.pone.0084488)
Supplement: Annotated Spectra S4 — (ZIP) [file pone.0084488.s007.zip › RAPSVANVGSHCDLSLK_-6_2_75374.txt]

m/z	i	matches
302.33490	11.9
307.39224	69.2
313.88330	28.0
337.45880	85.5
339.16760	22.5
342.45313	220.1
347.24344	322.1
348.24390	35.7
377.34161	30.7
394.22345	310.8
396.34894	117.7
407.35394	19.0
412.38208	68.8
416.99808	35.7
425.42514	15.5
442.37018	230.1
443.47217	103.3
447.28729	23.3
456.20468	14.2
460.35571	503.6
461.54034	75.3
462.35147	121.7
466.39899	14.3
472.07727	59.4
475.75412	76.2
484.21591	29.2
486.24316	41.8
493.25827	884.1
494.16675	207.9
495.40533	180.4
497.03400	11.9
501.65677	30.7
502.30188	23.7
503.13177	86.6
505.78021	24.8
509.09125	48.4
511.54590	26.8
515.42096	36.5
521.37000	49.2
526.25928	57.1
528.50616	62.5
536.43018	99.4
539.14990	92.4
540.13574	186.7
542.64087	17.8
545.27686	118.8
546.44489	22.2
548.83179	52.3
556.42627	57.8
557.24158	35.8
558.27637	50.2
564.30200	413.9
565.43158	234.2
566.42542	77.4
570.44690	88.1
571.14648	24.8
575.46008	157.5
582.46350	245.2
583.51050	140.4
586.45093	24.5
590.65930	110.8
591.39087	184.7
592.43994	58.6
598.49878	232.4
599.55542	90.4
602.29602	9.5
603.29468	62.2
604.57935	82.0
611.68164	13.1
616.51721	115.4
617.22791	30.7
618.46411	63.2
620.44305	86.1
621.99487	158.8
625.59717	144.9
626.24396	47.4
630.15295	14.3
642.42517	228.2
643.42358	123.0
647.10815	9.6
651.27893	71.5
653.41772	141.4
654.35699	32.7
662.11462	202.3
663.30591	109.4
664.34802	78.0
665.71533	76.6
666.48413	172.6
667.63831	237.7
668.50482	142.4
677.03015	110.3
678.54669	293.1
679.30676	80.6
681.03369	57.0
682.28564	67.1
685.38684	27.2
686.17889	49.6
690.88647	68.8
696.35846	202.0
699.92542	162.6
705.62354	26.9
709.23969	190.9
710.50000	103.8
713.36340	61.0
715.33588	82.9
716.23889	107.3
717.29150	167.7
718.19775	108.4
719.40234	117.8
724.34015	456.8
724.99902	100.4
725.60663	46.6
732.23254	98.4
733.16394	21.3
735.51862	213.6
737.34094	33.2
738.38586	115.6
739.71368	35.4
741.53943	210.2
742.39581	268.7
743.74133	171.5
745.41632	34.5
747.24854	40.6
748.24500	85.3
750.07904	108.8
750.84717	78.6
754.53357	98.7
755.31470	56.8
756.40021	74.4
757.44769	200.6
758.83398	383.1
759.83337	230.8
761.05566	48.0
763.22839	26.0
765.38708	62.1
767.44006	210.8
768.75220	109.5
769.50616	62.7
770.95685	36.3
772.88489	290.6
773.96826	81.4
775.02209	283.3
776.33984	462.5
777.42871	957.5
778.38843	104.6
780.17285	62.5
781.46606	33.0
782.50049	66.7
784.53113	15.4
786.89575	109.7
787.83118	87.3
789.12781	157.6
790.31604	166.4
792.68848	336.6
795.49695	295.0
796.39050	124.4
798.15442	379.3
799.10193	161.9
799.88672	318.9
800.73743	34.1
801.61206	88.1
802.91614	162.8
804.24500	72.6
804.85999	148.0
806.64612	225.3
807.65222	294.5
809.49988	248.5
810.48486	29.8
811.70081	31.5
813.15881	235.0
814.84033	890.3
815.71179	736.6
816.51770	310.8
818.54285	195.3
820.53784	51.6
821.37939	134.5
824.09985	531.8
824.79834	449.1
825.40271	260.9
827.39270	214.8
829.32922	36.7
831.15759	67.2
832.36243	122.8
833.10022	71.6
833.95959	274.0
834.89014	110.2
835.77844	89.5
838.83154	57.2
840.32190	43.7
842.58435	220.4
844.38440	179.3
845.02380	19.4
845.79944	113.3
846.96521	228.4
847.64722	556.4
848.53662	190.1
850.04651	188.1
852.74048	650.2
853.58887	625.6
854.97461	1702.7
855.99268	1482.0
857.03235	192.4
858.15466	430.8
859.69531	159.4
860.73804	16.8
862.41235	164.0
863.72729	1636.8
864.49365	3220.7
865.44873	539.7
870.47144	514.4
871.42163	301.1
872.67053	1605.0
873.48730	1593.1
874.63879	565.5
875.28699	1242.6
876.30566	771.5
877.64575	121.8
879.16699	3594.5	[M+2H] (2+)-NH3-2P, [M+2H] (2+)-H2O-2P
880.03833	2481.1
881.07751	337.4
882.63843	284.0
883.30835	276.8
884.89453	92.5
886.55139	87.9
888.18262	32154.9	[M+2H] (2+)-2P
889.12622	10279.6
890.01379	665.7
890.65405	96.0
891.78833	110.1
893.34656	327.9
894.42932	121.1
897.06738	11478.5
898.18823	4618.8	y (16) (2+)-H2O
899.18347	777.4
900.11023	11.9
901.61438	561.9
902.55334	989.4
903.32800	426.5
904.02820	950.9
904.83691	643.2
905.75183	291.3
906.42200	204.0
907.18103	186.1
908.14246	135.8
910.27686	166.9
911.14697	217.6
911.88342	30.2
913.09839	1557.7
913.94543	180.0
914.70728	201.1
916.41638	137.0
918.69116	392.0
919.71008	1554.9
920.57593	651.1
921.59106	1771.6
922.51062	335.2
923.40759	398.9
924.38269	499.4
925.50867	56.3
926.46155	132.0
928.17969	16146.7	[M+2H] (2+)-NH3-P, [M+2H] (2+)-H2O-P
928.93408	5920.6
929.59497	3049.9
930.42810	433.5
932.33276	441.6
933.46033	275.9
934.51819	457.4
935.49451	85.8
936.92334	53099.1
937.58350	70161.9	[M+2H] (2+)-P
938.52747	15373.3
939.98523	485.2
941.49817	559.6
942.32056	269.9
943.68408	158.5
944.43958	104.6
946.13110	270.6
946.92407	356.8
948.04138	1236.4
949.12903	599.5
949.81860	205.5
950.54565	330.8
952.08765	102.5
954.12061	5019.6
955.13330	1655.4
955.84058	295.2
956.59619	116.6
957.23669	69.6
959.13867	11.9
959.88940	271.6
960.55225	186.3
962.97229	117.5
965.40967	403.6
966.47192	393.0
967.65283	256.6
968.27795	617.0
969.11353	1765.9
970.51648	241.8
971.44080	39.7
973.21631	38.9
974.50049	182.8
975.66382	39.1
976.88379	471.4
978.00720	370.3
988.39392	59.2
992.12036	10.7
998.32227	615.1
999.21753	172.6
1000.00708	84.9
1001.20923	679.4
1002.40735	88.3
1003.33313	41.4
1004.46448	145.3
1008.29688	28.3
1009.99768	75.2
1011.30835	117.4
1014.72900	50.6
1016.48706	80.3
1017.31641	122.3
1019.31274	106.7
1020.99756	85.1
1022.10962	118.3
1028.31616	160.2
1030.47864	51.2
1035.81628	19.1
1039.20313	165.0
1040.50513	190.2
1041.34595	106.4
1043.93164	57.5
1048.38599	50.0
1050.86157	23.4
1051.54370	36.2
1053.32104	26.1
1054.55554	104.4
1058.46960	201.8
1060.18701	268.0
1061.05640	107.4
1061.89844	91.8
1066.96899	60.9
1068.59570	210.2
1074.01050	167.6
1075.19788	140.6
1076.39941	178.9
1077.50110	21.3
1078.43677	108.6
1079.68481	85.7
1080.74023	180.8
1082.42236	65.0
1085.11768	58.7
1089.48865	66.7
1096.10425	1053.6
1097.26013	515.3
1098.42859	410.1
1100.40833	55.6
1101.47363	23.7
1104.11633	99.9
1107.29724	74.4
1109.81934	85.8
1113.44043	85.8
1115.60449	26.9
1117.04834	22.4
1118.88770	68.8
1120.40674	66.8
1124.67590	104.3
1127.61133	17.5
1129.81531	91.4
1133.22571	27.1
1134.03601	68.0
1136.40381	45.4
1137.73901	156.1
1138.72766	342.3
1139.60864	276.2
1141.60925	19.9
1143.70789	104.4
1144.69751	14.3
1145.86511	232.1
1151.69189	46.9
1153.94763	48.1
1155.33154	28.4
1156.32861	61.0
1157.44446	172.5
1158.71033	107.3
1159.58447	197.4
1160.44971	107.8
1161.30322	65.2
1162.20508	94.5
1163.19275	85.8
1163.83594	90.1
1170.97021	42.1
1173.69104	37.5
1176.34314	284.4
1177.46924	104.0
1178.59875	41.0
1179.46790	98.9
1180.72876	20.2
1182.02368	76.2
1183.10413	56.2
1185.29712	13.0
1186.50732	55.5
1190.44458	28.1
1192.55115	60.9
1193.68359	52.8
1194.36719	58.6
1195.66931	198.3
1196.38745	116.6
1197.51367	13.1
1199.87769	16.6
1207.63794	117.7
1208.45911	55.0
1211.30591	115.3
1212.89771	29.7
1214.95117	15.4
1216.56970	55.2
1217.53162	15.4
1218.82166	22.6
1226.48425	52.2
1229.43555	248.4
1230.24951	29.9
1231.42114	67.6
1234.52148	13.1
1235.24097	88.0
1236.57410	188.7
1237.28198	140.0
1238.15259	106.1
1239.55688	133.0
1242.66797	334.1
1243.56543	45.0
1252.49707	56.0
1254.51648	27.4
1255.14551	34.1
1257.29651	66.4
1258.65527	145.9
1264.26685	52.8
1265.53198	97.5
1274.20691	42.2
1275.31787	42.9
1281.40405	31.9
1282.63904	100.9
1283.81787	56.2
1284.41821	171.9
1286.27612	154.0
1287.34961	66.9
1291.42102	57.8
1292.43054	223.3
1293.30005	73.1
1298.42236	190.8
1299.64331	351.2
1300.51257	137.5
1301.53967	39.6
1302.54773	82.7
1305.34949	171.3
1309.21289	507.1
1310.47766	339.2
1311.45227	283.5
1312.40369	99.9
1315.35205	66.9
1316.43030	79.7
1317.45972	90.1
1318.37512	126.1
1319.16040	211.3
1319.91443	47.2
1325.34741	58.7
1330.48108	246.1
1331.50647	126.7
1333.60938	264.2
1334.79150	174.1
1336.41785	56.4
1337.60388	43.4
1339.01794	172.0
1341.63525	92.6
1342.29248	36.6
1347.15771	28.2
1349.91479	227.2
1351.16443	140.2
1352.71313	143.1
1355.30859	84.1
1356.61987	16.6
1362.41907	172.7
1363.37964	173.9
1364.35156	83.8
1365.14087	51.3
1367.54846	60.9
1370.28821	58.6
1380.35632	1126.1
1381.32507	670.3
1382.41199	500.6
1384.10681	106.3
1388.09851	16.6
1396.26318	137.4
1397.31909	103.9
1397.99023	20.0
1399.37439	97.5
1403.44128	15.2
1406.22058	62.6
1408.79700	33.0
1413.35864	416.3
1414.34827	515.4
1415.35852	198.9
1416.39856	84.3
1421.19373	65.7
1422.71875	10.8
1424.28552	129.3
1431.39905	175.1
1432.34937	175.7
1433.25195	76.8
1433.92126	108.8
1435.44788	69.3
1446.66711	59.4
1448.17798	133.4
1451.00244	34.3
1453.74133	56.1
1457.89417	32.1
1460.91516	13.1
1462.20569	58.6
1463.68311	96.5
1464.78369	124.4
1465.59216	55.1
1468.52917	31.6
1479.40564	324.3
1480.29907	226.8
1481.79565	275.9
1488.57324	46.9
1493.28418	89.1
1494.41223	73.3
1495.38062	10.7
1496.12708	42.1
1498.33081	92.3
1499.59790	63.5
1510.66809	320.0
1511.34424	1019.3
1512.33057	554.8
1513.41760	356.6
1514.39294	15.7
1515.36914	91.4
1516.74011	32.8
1517.41809	21.3
1524.24768	54.8
1526.93005	105.1
1527.73645	170.8
1529.27295	37.6
1530.09949	92.7
1531.43945	49.9
1532.74084	41.7
1533.45471	43.7
1537.27478	42.2
1538.01208	17.8
1544.55298	329.0
1545.15601	10.4
1547.28870	63.3
1548.40918	227.8
1549.36438	98.8
1550.54675	148.8
1565.50977	194.5
1567.73254	19.1
1579.96313	55.0
1581.36243	47.0
1587.57166	11.9
1592.84131	61.1
1600.59583	45.8
1602.46008	57.4
1604.56335	68.5
1608.68982	22.3
1613.31653	193.5
1614.36060	36.3
1615.20129	172.0
1616.51843	158.6
1619.50842	34.3
1624.23096	610.1
1625.45325	391.7
1626.45422	181.1
1627.43884	576.1
1628.55554	342.6
1629.37708	179.2
1633.31995	35.7
1642.45520	108.1
1644.31580	27.5
1645.38501	990.1
1646.51892	893.3
1647.54126	633.3
1648.71057	87.9
1650.67273	95.0
1669.57495	28.8
1687.57654	22.5
1694.06287	30.7
1695.12830	48.4
1698.48035	49.2
1699.42493	49.3
1707.25427	22.5
1711.41467	82.1
1712.55847	87.4
1718.50659	39.9
1725.15442	310.3
1726.17310	451.1
1726.89856	169.0
1727.80823	193.5
1736.77600	49.4
1743.33777	1214.7
1744.39539	1595.6
1745.45251	666.5
1746.27356	65.4
1771.78931	42.2
1783.51892	29.3
1797.97083	26.9
1828.59778	16.6
1937.78552	38.7
