# Supplementary material for: Phosphoproteomic Analysis of Platelets Activated by Pro-Thrombotic Oxidized Phospholipids and Thrombin
Source: PLoS One. 2014 Jan 6;9(1):e84488. doi: 10.1371/journal.pone.0084488 (PMC3882224; doi:10.1371/journal.pone.0084488)
Supplement: Annotated Spectra S4 — (ZIP) [file pone.0084488.s007.zip › RAPSVANVGSHCDLSLK_-7_2_65748.txt]

m/z	i	matches
307.35706	75.4
308.32327	23.2
316.06064	32.1
322.10052	30.1
336.25061	15.3
342.48874	130.2
347.30212	179.8
348.84058	47.2
353.15131	76.7
361.25253	27.8
366.29761	16.6
369.27802	36.2
371.43857	22.1
373.29187	74.9
384.39362	12.2
393.12799	47.4
394.31488	534.4
406.30093	14.1
410.83643	21.1
412.23468	133.7
416.31021	24.2
418.16095	52.4
425.55579	32.1
427.15662	167.9
438.20728	42.2
441.40863	99.7
442.41010	161.8
443.54715	14.2
444.67758	31.2
447.34204	43.8
448.62183	42.3
452.13538	32.1
458.21176	45.7
460.27411	687.5
461.32935	166.8
462.47824	13.1
464.26785	10.8
465.42050	173.5
466.30139	27.8
474.19717	27.7
481.10571	17.6
484.14539	57.4
493.24780	721.3
494.28534	439.7
495.05713	70.6
496.17889	69.9
503.26721	31.2
509.21469	47.8
513.30499	51.7
527.40967	91.0
529.62567	40.0
536.36157	55.0
540.47510	124.6
544.00476	25.5
545.38324	208.6
546.02087	24.0
549.47717	48.2
553.97900	94.5
558.06592	46.8
561.19965	22.1
562.55957	71.0
564.35779	210.0
565.49548	118.3
566.39130	39.4
567.57336	16.5
570.28577	77.8
571.02466	23.2
572.55969	20.8
574.27991	33.4
575.62805	127.9
578.46362	50.1
579.32629	108.1
582.32703	294.3
591.28699	268.1
592.39722	146.4
597.32794	91.1
599.50964	86.0
601.80322	63.4
602.48541	44.7
604.34070	104.8
605.37866	72.4
608.07825	26.5
609.03619	27.7
610.21814	23.0
611.37549	49.0
616.35529	129.8
617.14697	137.4
621.22858	79.4
625.13794	308.8
634.38782	89.1
639.10559	36.7
640.07996	13.1
642.25836	231.4
644.52136	35.8
650.88696	20.7
655.43481	25.7
659.67273	81.7
662.20905	461.7
663.42004	85.6
665.57275	48.1
666.59363	34.9
667.55261	286.8
677.36005	384.0
678.44275	295.6
679.35400	142.3
681.38293	19.7
682.02234	41.3
691.59332	49.8
698.64087	37.7
700.33057	41.2
705.04749	13.0
706.65125	128.0
708.96716	73.6
714.86731	49.6
717.26086	95.7
720.93915	50.3
721.55298	22.1
724.09186	331.3
724.80420	213.7
726.15308	129.8
727.37958	123.1
728.13715	10.7
730.80536	141.9
731.48181	105.7
732.47925	137.4
733.33826	62.2
735.67383	369.9
736.56854	125.9
737.37939	23.1
739.26404	77.9
741.64514	343.1
742.44989	166.8
743.53363	74.3
749.36481	74.4
750.58069	66.0
751.69000	18.7
756.98041	89.1
758.94177	388.4
759.88477	37.2
761.00690	136.7
763.75323	90.6
764.47778	295.9
767.90692	145.5
769.23352	69.7
769.89032	113.3
771.19141	59.4
772.89661	632.7
773.55859	233.4
776.42908	896.0
777.41455	642.1
778.27051	93.5
779.60229	114.7
781.27441	172.6
785.01343	96.0
786.26831	36.8
787.60156	51.6
788.44763	64.9
789.19824	94.2
789.88586	42.2
791.42041	35.7
792.54663	15.2
793.19824	58.1
795.60645	294.1
796.49255	85.6
798.29285	690.9
799.40479	233.0
800.39807	195.2
803.96118	234.1
804.80090	62.3
805.65320	220.6
807.19360	148.6
807.84985	475.2
808.48669	214.2
809.41150	107.8
810.09290	195.1
812.86243	186.1
813.57080	76.3
814.70605	461.5
815.36597	474.3
815.98828	86.6
816.99951	175.3
818.32483	101.9
819.13062	107.2
821.52563	53.7
822.50061	137.7
824.01404	1174.8
825.25159	565.5
828.70874	28.7
829.87622	17.5
834.41724	206.9
835.41394	167.5
838.17651	127.3
841.44727	46.4
842.40881	66.2
843.18176	149.9
843.80688	425.2
844.89441	233.4
847.50354	528.6
848.35657	169.4
849.93774	529.6
850.59204	7.9
851.48474	54.6
852.29797	193.7
853.03821	1355.3
854.75720	1115.1
855.56714	1110.8
856.53345	330.9
857.20740	44.2
858.55994	346.9
859.28882	314.1
860.41357	76.4
861.16443	59.8
863.88306	1080.7
864.49097	1509.8
865.37073	390.9
867.64014	66.2
869.27136	81.0
870.50623	306.6
871.37024	276.2
872.47937	1605.6
873.70825	1334.5
874.69592	284.9
875.46375	1015.4
876.32336	156.3
877.45874	118.0
878.92004	1692.3
879.63257	3276.4
880.71008	380.5
881.65259	97.4
882.87219	143.0
884.61926	130.5
886.08276	164.4
888.14978	31570.4	[M+2H] (2+)-2P
889.18970	9606.6
890.63940	290.7
891.42554	303.4
892.51563	226.3
893.45642	202.5
894.60974	190.7
895.34045	76.9
897.14197	8928.3
898.27930	2435.2
899.26123	75.6
900.34802	367.0
901.95239	998.6
902.69043	299.6
903.68982	554.4
904.63904	1125.1
905.36255	17.4
906.08813	29.0
907.72400	331.0
910.64941	152.1
911.66833	108.6
912.74695	947.8
913.39673	187.8
914.30884	256.1
915.05017	15.0
916.78870	109.1
919.08350	1365.6
919.96082	1252.1
921.47192	1587.5
922.31555	15.2
923.05664	68.9
924.48682	573.0
925.56848	123.6
926.33801	60.6
928.18652	15636.3	[M+2H] (2+)-NH3-P, [M+2H] (2+)-H2O-P
929.11072	5217.4
929.91321	101.5
930.84729	201.3
932.34656	385.5
933.24951	414.5
934.49658	144.8
937.12805	82762.6	[M+2H] (2+)-P
938.04675	30484.7
939.06396	813.1
940.16125	623.2
941.37146	402.5
942.14355	371.4
943.73303	231.5
944.44604	135.1
945.77563	130.0
946.78540	544.8
947.82715	208.5
948.49097	221.9
949.77856	343.1
950.43005	12.4
951.27283	53.7
952.20276	118.7
952.92114	125.0
954.16772	5149.7
955.45215	185.5
956.52979	125.2
957.46057	88.3
958.29590	55.8
959.60400	153.9
961.48975	154.5
962.70520	166.2
963.42041	171.4
964.09399	128.1
964.84204	131.1
965.79663	138.7
967.73657	859.5
968.52832	1331.7
969.55261	685.8
970.40259	109.1
972.70618	143.4
975.32214	116.8
976.98389	89.5
998.52148	359.5
999.58630	28.5
1000.57764	187.2
1001.41760	454.4
1002.41125	229.5
1003.10962	79.6
1003.98853	58.3
1005.95972	15.3
1007.38184	167.8
1008.81958	73.3
1011.27661	181.9
1013.29297	76.0
1013.97217	34.3
1016.41357	149.8
1017.68188	36.0
1018.56543	79.8
1019.52173	25.5
1020.25659	278.0
1021.04358	98.8
1022.07568	44.9
1026.36121	22.1
1028.72314	21.0
1033.92358	81.8
1035.17542	138.5
1040.47168	302.8
1041.23071	46.9
1047.33447	40.5
1057.22607	116.5
1058.38599	111.9
1059.30225	94.4
1060.16650	219.2
1063.39575	56.0
1067.27246	31.1
1075.52649	61.9
1076.42871	115.7
1078.37207	281.9
1079.40894	61.7
1080.39954	215.4
1081.32434	73.4
1083.37793	130.2
1089.07642	35.9
1096.24219	778.3
1097.26392	531.0
1098.43018	69.0
1099.40991	103.6
1100.11768	97.9
1101.77258	44.7
1105.25024	63.4
1107.77539	18.7
1109.33435	26.9
1111.45288	61.5
1115.09399	56.3
1117.23535	33.3
1122.64111	30.9
1124.65747	116.6
1125.73010	138.0
1127.70264	53.0
1138.50305	571.6
1139.34985	81.4
1141.15137	36.8
1144.58472	103.7
1145.28369	118.7
1146.45874	16.3
1149.41370	208.3
1150.49768	65.8
1155.30005	51.7
1156.42810	168.7
1157.97510	85.6
1158.78882	102.2
1160.65820	72.5
1163.52832	86.9
1164.70935	19.7
1167.04761	37.7
1173.16919	78.7
1174.45581	124.2
1175.05713	24.3
1177.53760	73.5
1180.37280	81.8
1182.54468	123.9
1185.50903	122.7
1187.36707	28.7
1191.62439	25.3
1195.08826	644.8
1196.31726	310.0
1197.57166	101.3
1198.22400	117.3
1198.87451	40.0
1200.10938	19.8
1202.36353	54.8
1203.08740	21.1
1204.17944	42.6
1205.38635	48.1
1207.70764	143.3
1208.33496	75.0
1209.76233	33.5
1211.56006	61.1
1212.43140	160.7
1213.59949	63.4
1215.03662	38.9
1216.18457	93.7
1217.54712	51.0
1218.26892	19.8
1225.66357	136.9
1229.13525	33.2
1230.67261	122.7
1235.97522	122.8
1236.76135	134.7
1240.93848	26.6
1242.41174	27.6
1243.31421	30.7
1246.59570	39.1
1248.21655	189.7
1250.36853	75.1
1253.53894	55.7
1257.13770	77.2
1259.36548	41.5
1264.57739	50.8
1265.69434	192.5
1269.73853	168.3
1274.33459	24.8
1282.56848	297.1
1283.58044	141.6
1284.80164	47.9
1286.44421	59.5
1290.99573	221.3
1292.15735	17.7
1293.17346	83.1
1294.18176	289.3
1295.50085	62.2
1297.16882	66.0
1298.50781	14.2
1299.28381	49.1
1300.39441	109.5
1301.38733	38.3
1307.62048	95.2
1309.39551	629.3
1310.73376	111.7
1315.72424	272.7
1316.42590	7.1
1327.63367	19.0
1330.57544	292.7
1331.54822	187.9
1332.41345	85.0
1333.50000	352.4
1334.37878	267.7
1334.98633	82.0
1336.44861	46.8
1338.66492	37.2
1346.59314	81.5
1351.83374	108.7
1353.37988	26.4
1355.60181	46.6
1362.03235	278.7
1362.67786	6.0
1363.52307	219.9
1365.69678	33.2
1366.40613	18.9
1368.62341	67.1
1370.34143	94.3
1370.94617	29.7
1373.50488	104.8
1380.20203	1182.3
1381.46326	458.0
1382.42224	111.9
1383.63342	49.3
1389.25867	18.7
1393.35071	36.8
1396.35022	130.5
1397.21191	176.2
1398.33240	24.5
1400.97522	74.1
1401.64099	75.0
1405.86096	40.1
1413.49854	789.8
1414.39795	490.3
1415.42346	43.9
1416.79736	42.2
1428.62708	47.9
1429.62195	65.6
1431.37219	301.3
1432.31116	253.2
1433.61890	71.9
1434.50220	147.2
1446.47437	54.8
1448.50305	15.3
1450.28223	22.0
1453.12146	126.4
1460.26794	32.3
1461.33264	105.5
1462.43579	88.0
1469.17273	25.7
1470.44678	31.6
1473.33655	23.4
1479.34534	207.8
1480.49792	238.1
1481.35059	116.0
1482.82397	63.7
1494.25916	42.5
1495.50122	24.4
1510.42188	95.1
1511.21448	1040.2
1512.18054	511.0
1512.99915	168.1
1514.33630	212.7
1518.73999	12.1
1521.08252	27.9
1523.30103	111.0
1524.31116	86.0
1526.51331	298.4
1527.41357	46.4
1528.25940	171.2
1529.20496	65.8
1530.06653	31.1
1531.45471	47.5
1532.55945	45.6
1533.45410	122.1
1536.22925	33.4
1537.29626	10.8
1542.17908	33.4
1544.42615	343.2
1546.57739	112.9
1547.58533	283.1
1548.60461	47.9
1549.62048	45.5
1559.50769	64.8
1562.00330	50.5
1564.33826	63.5
1566.04614	90.7
1567.51099	54.2
1581.72668	74.4
1586.69849	53.7
1595.83386	30.5
1599.25916	90.9
1600.31140	108.1
1601.36719	40.0
1607.03577	14.2
1608.35132	48.0
1610.37134	21.9
1611.26489	92.0
1612.65430	9.9
1615.88770	120.7
1616.49072	60.2
1620.06165	25.5
1620.87939	34.3
1624.50989	376.6
1625.54138	379.6
1626.47205	35.6
1627.46899	98.7
1628.39417	170.6
1629.24927	151.3
1645.43481	1125.1
1646.33728	1090.1
1647.28357	185.6
1648.21887	44.5
1666.57935	14.2
1689.82983	18.7
1693.90173	95.6
1695.52954	66.0
1696.44421	18.7
1697.57446	175.5
1698.19067	103.3
1699.74622	36.0
1708.95874	51.2
1710.58850	95.4
1711.39966	63.1
1712.49768	27.0
1716.47253	117.7
1725.39661	271.3
1726.40344	325.6
1727.66528	23.1
1728.37830	16.4
1729.86292	176.9
1743.29077	1078.5
1744.57349	1192.9
1745.71118	284.6
1746.59070	83.0
1809.74011	33.9
1814.70032	114.0
1821.44275	94.3
1826.40051	48.4
1827.40173	58.7
1845.94714	46.8
1930.02209	29.9
