# Supplementary material for: Phosphoproteomic Analysis of Platelets Activated by Pro-Thrombotic Oxidized Phospholipids and Thrombin
Source: PLoS One. 2014 Jan 6;9(1):e84488. doi: 10.1371/journal.pone.0084488 (PMC3882224; doi:10.1371/journal.pone.0084488)
Supplement: Annotated Spectra S4 — (ZIP) [file pone.0084488.s007.zip › RAPSVANVGSHCDLSLK_-10_2_68219.txt]

m/z	i	matches
196.28477	89.0
197.20488	62.4
200.27371	499.4
201.29733	62.4
211.17461	210.2
214.27676	108.2
219.18892	237.8
223.30130	59.0
226.35258	116.4
228.17825	4017.2
229.28442	94.9
230.13017	133.7
232.23399	140.3
236.20482	131.3
236.81387	85.9
238.05817	192.7
239.38159	159.3
241.92345	389.0
258.10486	102.7
260.21545	439.5
261.45349	32.4
269.37836	260.1
272.23419	467.7
273.16241	114.8
280.11252	73.9
285.08755	169.2
286.20380	131.2
286.99084	62.9
290.44897	85.2
295.40009	106.0
297.39581	83.3
298.76263	105.0
299.95605	39.9
303.13525	362.9
307.12543	218.9
308.64423	939.2
309.95825	305.6
311.00110	137.1
312.38797	174.1
314.05420	140.9
315.24451	99.0
317.16913	82.6
325.98883	145.3
327.33014	45.0
329.49786	306.7
333.81332	102.4
337.22580	720.8
338.22333	241.6
339.91321	2240.1
343.43695	180.8
344.85486	196.3
347.41663	1997.3
348.27997	348.6
349.34448	139.9
350.19019	215.2
354.38202	130.7
356.23682	232.1
357.25085	1026.3
358.22009	135.4
359.32794	59.6
366.60498	384.8
367.49445	95.2
368.62396	40.0
369.53961	112.0
372.25995	51.5
374.88086	78.1
379.42523	147.0
380.14575	400.4
381.27039	200.0
382.20428	203.7
389.16931	1974.0
390.06744	79.1
394.34790	3232.0
395.37317	700.9
396.47595	462.1
397.15497	125.8
398.16669	257.9
398.84601	63.0
402.40399	98.4
404.28796	123.5
406.48755	459.4
408.33630	277.2
409.65088	456.2
411.25421	59.1
412.33051	164.6
414.82928	729.5
416.32391	1215.1
417.31287	197.2
418.20801	453.4
422.19580	73.9
424.28967	682.0
425.86743	40.0
427.16174	641.6
433.96814	81.9
436.67401	1267.1
437.40210	1009.6
438.93652	1485.6
441.30170	97.2
442.21283	536.1
443.39221	1180.4
449.79108	66.6
451.57300	302.0
453.46002	579.1
455.94543	119.7
457.80310	66.7
460.35651	9257.3
461.32990	1847.8
462.39270	1085.9
463.14960	36.1
464.04254	203.6
465.19928	520.3
466.87897	491.1
467.49695	236.3
468.50177	32.4
471.09033	1190.1
472.26868	809.3
477.46869	664.2
482.15826	99.1
483.36420	32.4
484.23334	117.6
485.22479	619.8
486.64899	169.1
487.69275	115.9
489.51276	319.7
490.46173	43.7
491.53418	1429.2
493.27185	3452.8
494.38892	434.4
495.26654	152.8
497.90381	280.4
499.82880	2274.0
500.57794	3115.4
501.45465	972.8
503.26654	85.9
504.32880	341.7
505.06744	167.9
506.07324	240.6
506.83429	363.5
507.58160	244.1
508.80499	120.1
509.72205	433.0
510.99524	72.9
513.14948	121.3
515.13208	954.7
516.42389	439.8
517.09613	215.2
519.67346	772.3
520.54486	2505.2
521.39459	142.7
522.29492	342.3
523.44659	272.7
524.20123	85.3
529.21869	70.5
530.13446	466.0
533.97473	104.9
534.96844	777.4
536.17828	3894.6
536.91669	1032.6
538.75220	611.4
540.56042	836.1
542.50714	440.4
543.32709	286.1
544.66632	624.5
545.61737	66.2
547.25446	317.9
548.52820	3924.8
549.42731	2244.3
550.61310	504.9
551.37201	550.0
552.17902	74.4
553.25476	317.6
555.63306	408.5
556.80817	97.2
557.66791	601.2
558.48138	178.1
559.55029	293.8
560.51031	36.2
561.48120	514.8
563.05328	1842.8
564.29382	3845.7
565.40009	1079.0
566.51349	215.2
567.85101	556.2
569.05792	3944.6
569.93268	4516.8
570.85938	1809.6
571.48602	172.8
572.36322	347.5
573.18134	553.1
574.20514	1369.8
575.22937	666.1
576.57983	509.5
577.80927	3868.7
578.96759	1004.9
580.39124	560.1
581.24628	550.5
582.44281	578.6
583.20526	43.1
583.84106	521.9
584.61340	497.8
585.35004	187.6
586.56488	4790.6
587.74054	2658.0
588.57941	227.2
589.52374	1364.1
590.27277	377.2
591.30194	976.5
592.24426	15563.7
592.89349	121130.1	[M+3H] (3+)-2P, b (12) (2+)-NH3-2P
594.50964	2653.8
595.57825	1550.1
596.33954	1033.1
597.20050	422.7
598.28888	8790.0
599.00604	12103.7
600.44989	1675.5
601.79846	6406.0
602.60809	870.7
603.31396	908.3
604.50275	2206.6
605.59296	479.9
606.47717	2571.0
607.42865	2151.2
609.02753	3197.1
609.98920	2321.0
611.20667	111.9
611.89520	52.1
613.26935	2017.0
614.17499	2006.1
615.32660	1267.7
616.41779	1428.1
618.76880	7585.3
619.71375	49497.2	[M+3H] (3+)-NH3-P, [M+3H] (3+)-H2O-P
621.41913	2386.7
622.73157	1334.9
623.40753	248.6
624.97144	399709.9
625.66687	546206.8	[M+3H] (3+)-P
627.92609	1215.5
628.74786	3322.7
629.57715	4975.2
630.42151	1541.6
631.47662	6292.4
632.51270	2673.7
633.30426	418.3
634.25018	2898.1
635.09625	2144.6
635.87561	95.8
636.59747	625.1
637.89612	1431.8
638.59320	1349.6
640.09259	3129.5
641.27606	4052.1
642.44342	1436.6
643.54437	722.2
644.57520	828.8
645.71161	4169.7
646.70148	7742.4
647.51910	2498.0
648.55469	1299.4
649.53278	3193.4
650.41766	2998.8
651.25067	367.6
652.05621	131.6
653.23541	272.4
654.91095	478.0
658.18793	790.7
659.35706	603.0
661.22260	373.6
662.26740	354.8
664.92999	560.8
667.06573	44.5
667.85999	875.8
669.95135	1208.7
670.55945	415.9
674.46637	332.3
675.54620	94.4
677.21558	1445.8
678.93488	12904.9
680.04633	1569.4
681.59869	89.7
682.86871	218.5
685.30847	756.1
687.55774	389.7
691.03461	8109.7
692.16431	3517.9
692.89545	307.9
694.22736	949.1
695.32220	96.7
696.19409	295.5
697.50098	66.8
698.60040	1769.9
699.74091	895.9
700.96985	252.3
703.10699	315.0
703.95148	493.3
707.23499	9824.4
708.06494	9793.7
709.12274	2273.4
710.10376	370.3
711.34241	224.1
712.18463	386.2
714.66095	859.3
715.31720	753.4
715.96027	1021.0
717.26624	1577.9
718.30908	673.6
718.98444	99.3
720.05475	1690.7
721.65753	444.5
722.44568	264.0
723.40387	359.5
724.43512	487.9
725.31647	414.2
728.09723	803.6
729.45331	184.6
730.81091	201.7
731.77252	713.1
732.61224	379.7
733.77814	402.4
734.62665	490.6
735.71820	1479.2
736.60187	865.0
737.66229	432.6
739.06274	604.4
740.22223	8032.3
740.90900	3610.0
741.61151	1608.5
743.61127	455.7
744.21466	169.0
745.11206	958.6
746.03961	506.7
747.70190	1467.4
749.17767	1659.3
749.94928	271.7
751.35828	234.5
752.12262	195.9
754.90704	737.0
756.45532	13081.0
757.37018	4576.9
758.59277	1954.4
759.34595	115.6
760.89099	473.1
764.32904	4626.3
765.35370	226.3
767.34052	701.4
769.30634	584.1
771.89215	75.7
772.84277	634.7
773.95734	5063.5
774.88593	3854.6
776.12000	6316.3
776.76819	46.8
777.44427	2457.0
778.33179	1198.2
778.99554	97.3
779.68481	736.3
780.67749	620.0
781.80511	433.5
783.75525	689.6
784.46997	203.4
785.28479	123.5
786.54547	1260.4
787.87000	1006.1
789.11230	981.5
790.37018	1599.7
791.56305	338.4
793.18109	421.3
794.65765	321.8
795.36517	493.6
796.46783	39.8
797.46674	645.5
798.58624	6016.0
799.28668	1234.8
799.95392	609.0
800.73035	44.5
802.44312	92.9
803.69110	204.0
804.29388	470.7
806.18567	2477.5
807.44598	5051.7
808.30548	523.2
809.29889	4686.6
810.44012	1918.1
811.28363	298.4
812.96075	4513.4
813.70300	1685.7
814.66479	1750.0
815.39496	1885.0
816.45270	598.1
817.76978	70.6
819.04095	903.9
820.09125	1189.5
821.71295	849.4
823.53357	10615.4
824.52777	5403.5
825.42841	613.0
828.34686	211.5
830.52985	1136.0
832.49969	367.7
833.30450	127.1
834.37378	1099.9
835.50275	172.9
836.45782	146.2
838.36920	630.7
839.05609	73.9
840.97772	530.4
841.94623	305.2
842.78754	100.2
844.99591	1092.9
845.73596	1320.0
846.71454	894.5
847.59033	3384.2
848.44958	1016.8
849.40668	322.0
850.26825	2237.5
851.27637	748.5
852.55115	556.8
853.37207	1068.9
854.55804	4553.3
855.54785	5273.2
856.38812	3220.5
857.33105	1245.2
859.15308	943.1
860.13507	442.3
863.71185	5175.4
864.55792	5245.7
865.70117	191.4
866.85541	304.3
867.49951	78.2
868.79980	710.5
872.24432	13926.3
873.04840	10622.8
874.18683	1460.8
875.30688	2615.9
876.40479	1508.0
877.51483	361.7
880.62793	214.7
882.47803	695.6
883.76367	280.3
885.98358	149.9
886.72858	413.6
888.15619	201.0
890.56329	668.0
891.61151	59.2
892.68036	264.3
893.61652	216.3
895.06866	390.6
896.34186	93.5
897.37323	251.7
898.79126	395.4
899.72266	148.3
900.41278	191.2
902.13763	1683.5
902.99957	2010.9
904.04059	5776.4
905.49536	1375.4
906.46918	52.7
907.74097	1007.2
908.99731	212.2
910.80322	241.7
913.07770	4613.8
914.13763	1416.6
915.00488	116.5
915.69366	215.5
917.42090	244.2
918.49591	357.8
919.79193	116.2
921.08246	837.9
922.05890	996.5
922.93500	82.1
924.25995	407.1
925.45917	376.0
926.46039	163.7
928.30176	287.4
930.37384	165.3
931.35223	279.7
932.23224	1150.6
933.26703	733.3
939.84839	253.6
941.07611	254.5
942.02655	389.4
943.35962	195.2
945.82855	284.8
946.52686	119.8
949.28198	159.1
950.41351	100.4
952.51495	74.4
953.13892	78.3
956.89117	203.5
958.54889	176.8
960.30243	112.6
962.24554	366.2
963.28754	584.3
964.81866	195.2
967.24780	727.3
968.45465	91.5
969.45587	66.1
970.24872	141.7
981.72748	91.2
982.52728	437.8
986.44427	157.9
988.83527	248.8
995.22833	90.5
996.47601	82.9
998.56781	773.0
999.25830	669.0
1000.23309	324.2
1001.32159	1561.5
1002.28345	464.6
1003.32733	167.0
1008.25629	158.0
1010.12671	105.9
1011.35376	119.7
1014.48846	64.6
1019.98322	162.3
1021.58588	585.7
1022.43994	36.3
1023.70966	311.8
1028.60474	43.9
1032.15881	206.5
1034.53210	108.2
1035.17407	211.4
1039.37231	680.4
1040.23621	468.5
1043.90503	95.9
1047.05054	115.6
1048.42273	51.5
1051.00757	192.3
1051.74475	355.9
1052.66382	198.4
1053.32263	83.7
1056.31311	56.9
1057.38489	78.1
1060.32727	36.2
1070.70691	192.3
1071.38489	286.6
1078.34802	219.2
1083.37683	28.7
1083.99792	143.2
1088.77881	89.3
1094.09058	211.2
1096.27686	3081.5
1097.31592	837.3
1098.44031	748.7
1099.09790	64.6
1103.38550	127.6
1114.56665	95.1
1125.19556	73.8
1134.32471	168.5
1136.75403	273.8
1140.50220	450.3
1143.55908	98.7
1160.21826	291.1
1161.54089	108.6
1163.35547	390.9
1166.39233	117.6
1169.44324	445.7
1173.11060	89.3
1180.17651	70.6
1184.15234	247.4
1186.22705	79.6
1187.08423	55.3
1188.26074	47.7
1195.41113	377.0
1196.32581	253.8
1203.37537	165.4
1211.80103	128.1
1217.55627	84.0
1223.00037	66.7
1230.95374	36.2
1237.39978	196.0
1253.45532	188.9
1256.06848	190.1
1260.43701	104.7
1263.27771	340.6
1267.00671	336.9
1284.51587	422.4
1286.00208	424.7
1289.67383	257.4
1294.44861	89.7
1298.84192	315.0
1299.92188	269.0
1310.49475	78.2
1343.56689	66.6
1356.45862	402.0
1382.64417	45.0
1383.30286	66.0
1397.26111	398.5
1453.61670	101.1
1466.14038	93.1
1482.45984	28.5
1483.35925	93.1
1485.37085	116.3
1489.70325	146.5
1499.49646	32.3
1500.16833	188.3
1555.52087	97.3
1581.07153	66.8
1613.50256	116.4
1614.85266	43.9
1651.08716	39.9
1668.20056	150.2
