# Supplementary material for: Phosphoproteomic Analysis of Platelets Activated by Pro-Thrombotic Oxidized Phospholipids and Thrombin
Source: PLoS One. 2014 Jan 6;9(1):e84488. doi: 10.1371/journal.pone.0084488 (PMC3882224; doi:10.1371/journal.pone.0084488)
Supplement: Annotated Spectra S4 — (ZIP) [file pone.0084488.s007.zip › RAPSVANVGSHCDLSLK_-11_2_67313.txt]

m/z	i	matches
296.33417	15.4
307.13342	20.2
307.88498	39.0
311.30377	23.5
342.18945	106.7
343.59436	17.8
346.32687	46.8
347.28217	161.7
349.65436	35.4
356.02106	26.2
356.97211	19.0
364.10373	49.4
367.41022	79.3
371.18051	28.6
390.74933	45.8
393.58472	37.0
394.36441	333.3
395.28632	84.1
396.37592	117.1
411.05212	56.1
412.39886	35.8
425.54022	17.8
427.15921	141.0
428.50418	10.6
431.26807	19.0
439.42847	23.9
442.33081	224.3
448.14771	56.4
450.56915	22.8
460.43329	468.7
461.53745	86.6
465.34589	458.6
470.40863	47.0
476.39929	35.8
477.95422	116.6
491.29681	43.7
492.43390	68.7
493.32379	812.8
494.33704	234.8
499.08960	78.5
503.37335	76.1
504.09619	23.8
511.54657	251.5
512.71387	19.8
521.50464	66.2
527.28052	19.8
529.57556	29.7
531.44067	109.7
532.54529	24.5
545.45544	303.3
553.37054	31.8
555.54919	90.8
557.45996	14.2
559.70929	70.1
564.44092	181.9
565.35278	191.8
567.36182	11.8
568.00183	133.5
570.28455	52.2
571.24475	54.2
573.56848	26.0
575.36005	29.4
576.48987	10.8
582.95264	114.1
585.36523	22.2
590.09229	67.1
591.14783	405.9
592.58875	74.4
598.50256	19.0
600.45178	89.3
601.99695	31.0
603.76398	66.8
616.38940	98.9
622.20874	68.9
625.28186	104.5
626.55103	55.2
628.46234	83.9
630.25226	100.8
635.47693	53.8
637.06897	30.8
637.67401	29.8
640.69714	46.2
642.11768	111.3
643.25916	26.2
644.51758	35.8
647.88721	44.4
660.36993	71.4
662.31079	229.7
664.40369	134.5
665.52094	142.7
667.43372	19.0
669.39417	19.1
670.38110	31.0
672.41125	18.0
676.22473	135.0
677.52136	213.1
678.56354	227.4
679.55853	37.0
680.54956	31.4
682.18054	66.4
684.81555	199.5
686.52246	17.8
687.22009	107.3
690.63788	244.1
696.44202	196.4
697.51959	26.2
698.56750	92.9
699.48328	144.2
701.00446	110.6
703.60773	14.2
706.89404	19.0
707.59717	26.2
708.71417	212.1
715.50024	136.2
717.24530	86.7
720.62323	86.5
722.16309	87.6
724.29407	420.8
726.08215	171.6
727.43542	28.6
729.09729	117.4
731.78235	66.5
732.78070	73.8
735.33179	516.7
736.37891	44.9
741.23438	356.6
742.17249	79.7
742.80170	86.1
744.29224	54.5
745.47656	64.4
746.46741	28.1
747.40668	127.0
749.44775	212.2
750.55530	73.5
751.55945	44.9
758.76691	470.0
759.69080	117.7
760.46136	274.2
764.05121	301.4
764.82141	70.0
766.28436	61.8
767.42285	44.0
768.33508	35.6
769.18097	143.4
771.73669	38.9
773.12793	395.9
776.39197	712.4
777.44604	699.4
778.55432	69.3
781.41211	184.6
783.46301	63.9
784.31726	39.4
785.54602	26.1
786.53235	114.7
789.56750	242.1
790.31274	83.1
790.98071	14.3
792.27734	62.8
794.58606	87.1
795.44873	118.9
796.41882	220.9
798.16272	293.8
799.05945	73.4
800.64746	198.5
801.73523	49.3
803.91736	390.1
804.62561	209.0
806.23132	332.6
807.30286	416.7
808.29016	193.1
809.86389	131.1
810.46790	79.3
811.55872	27.2
812.71265	204.1
815.19312	2276.4
815.93921	916.6
817.02747	413.2
820.15979	98.0
821.06189	58.8
822.96838	78.6
824.14880	1481.9
825.02625	469.1
827.49646	36.0
829.31860	98.0
830.39758	114.8
831.09863	57.1
832.22559	167.5
833.49500	23.6
834.51257	351.0
835.74121	150.6
838.61682	87.2
839.45837	15.1
841.28748	273.2
842.49072	70.3
843.22339	17.7
844.85815	337.3
846.15198	213.6
847.26514	357.4
848.08948	234.6
848.91199	38.5
849.90686	137.2
851.30981	581.6
852.56287	391.3
853.61841	671.6
855.19128	1834.7
856.11169	336.9
857.07813	285.3
858.20032	337.5
858.91711	272.9
860.13477	110.8
862.86304	132.9
863.94556	2663.1
864.75586	481.1
866.09937	156.5
867.83594	16.6
868.57300	163.8
869.19385	171.6
870.15198	488.5
871.11792	132.6
872.39905	422.8
873.03040	2298.5
873.96875	602.0
875.32068	713.3
876.30835	356.5
879.25464	4568.4
880.05127	1284.2
882.89893	151.1
884.35950	97.5
886.35083	443.6
888.24744	43475.8	[M+2H] (2+)-2P
889.04541	6086.3
890.62805	230.5
891.28027	290.9
891.92786	116.1
892.98877	779.2
893.86365	16.5
894.48303	97.8
897.14917	11535.7
897.97546	2676.9
899.45886	425.0
900.43750	412.4
901.93420	1223.4
903.12463	538.2
904.10327	1554.3
905.07764	445.0
906.36804	166.5
907.53772	118.2
908.19678	69.9
909.85925	31.9
910.67957	149.7
911.38977	157.0
913.13977	1570.6
914.05652	204.8
915.32764	84.7
917.36609	51.0
919.42822	1342.6
920.33752	378.9
921.14941	1136.2
921.89075	523.7
922.74536	114.2
923.34619	47.8
924.46021	347.7
925.38208	394.7
927.56665	3213.7
928.23413	17078.8	[M+2H] (2+)-NH3-P, [M+2H] (2+)-H2O-P
928.92529	4958.2
930.91553	33.4
931.97375	201.6
932.61902	732.4
933.52185	53.3
937.11243	94377.7	[M+2H] (2+)-P
937.91797	25473.1
938.52515	705.9
939.75598	222.5
940.49719	469.4
941.44775	508.9
942.36536	199.9
943.00757	148.1
943.61841	61.8
944.54907	215.5
946.04297	351.7
947.01880	410.9
948.00781	660.1
949.30884	457.6
949.92773	447.5
950.53394	270.7
951.18188	85.4
952.38208	197.2
954.17297	3986.6
955.97839	242.9
957.02612	69.8
957.97009	109.4
958.64868	90.6
959.76880	752.0
961.27686	170.0
963.54504	369.6
964.62781	260.6
966.26233	418.2
967.51501	942.0
968.59021	1662.8
970.28943	34.2
973.32239	150.7
974.83276	98.1
976.17188	342.9
976.87476	180.0
997.37671	34.5
998.32104	660.7
999.41528	397.4
1001.43677	235.2
1002.16479	204.5
1003.93481	86.9
1005.25317	81.5
1007.42737	38.2
1010.85925	321.7
1011.69238	101.7
1016.39001	320.4
1017.37891	69.3
1021.27637	149.0
1022.33801	33.4
1024.39478	46.2
1025.55591	112.1
1028.44995	37.8
1035.46021	91.8
1039.24805	452.6
1040.43384	57.9
1042.19312	95.8
1043.06335	31.0
1050.83496	230.5
1055.19287	87.0
1058.62366	92.6
1059.84753	295.2
1060.79968	60.3
1061.66077	20.2
1062.56091	91.2
1067.26953	79.5
1070.69177	91.8
1075.59229	239.0
1076.69995	159.7
1078.36560	17.4
1079.26563	140.6
1079.96338	99.7
1081.17139	72.5
1081.97998	90.8
1092.00537	72.4
1092.62195	14.2
1094.77710	40.2
1096.25366	562.8
1097.26965	599.8
1098.65601	182.0
1099.37561	327.2
1100.23999	42.2
1100.99268	40.8
1107.51782	25.0
1108.88477	230.9
1115.62378	88.1
1116.45276	41.2
1126.58667	62.6
1127.32507	38.7
1138.28284	194.8
1139.41040	146.1
1140.14038	45.2
1144.39832	247.9
1145.33667	82.3
1149.34900	287.5
1151.74365	178.2
1156.71533	343.0
1158.12769	113.2
1160.43066	76.2
1172.33118	21.5
1175.18250	41.4
1177.48145	71.6
1178.18237	75.5
1182.00537	117.3
1183.84436	46.6
1184.87769	51.3
1189.27417	70.3
1193.43701	57.2
1195.47034	511.8
1196.34399	387.6
1197.82788	126.6
1198.52100	7.9
1201.32458	53.6
1204.54980	47.7
1207.19763	364.6
1211.26196	154.4
1211.88037	99.5
1212.59558	179.4
1217.50623	15.4
1218.20703	156.9
1218.83105	40.7
1224.56592	32.7
1226.10938	201.3
1230.25171	156.9
1231.44214	42.6
1236.32312	129.3
1237.22876	45.6
1238.54846	39.4
1240.31836	16.7
1242.34949	46.2
1243.76111	59.4
1246.61157	13.0
1252.65735	16.6
1254.30835	59.3
1258.46729	104.7
1259.45300	163.4
1264.18091	207.7
1264.85889	128.9
1266.00024	144.1
1271.88831	60.9
1273.63770	31.1
1275.04346	33.4
1276.39233	25.3
1278.39160	85.4
1282.35010	370.8
1283.22302	260.5
1285.20837	102.8
1286.42603	69.8
1287.29016	15.4
1288.01599	53.4
1291.37646	145.6
1292.00928	49.0
1292.92395	23.8
1295.35962	76.1
1296.18811	47.5
1299.26221	107.7
1300.74536	214.0
1301.49048	168.3
1302.72693	86.9
1303.35083	49.8
1304.45691	107.3
1305.56006	73.7
1309.38647	651.9
1310.24451	681.2
1311.45837	45.6
1315.25403	49.3
1316.22729	82.5
1317.32227	36.3
1318.64722	81.4
1327.22888	58.3
1330.35815	179.7
1331.59265	156.5
1333.70642	140.7
1334.60632	179.1
1335.23779	49.0
1338.81189	29.7
1351.08533	21.4
1352.71814	85.1
1354.28040	54.0
1354.97009	48.3
1355.96545	113.4
1362.25085	282.1
1363.51038	79.7
1364.58093	256.0
1367.06433	65.6
1368.42407	65.4
1371.93665	39.0
1380.27856	1562.8
1381.36658	832.0
1382.61890	191.8
1383.63074	59.6
1392.45959	130.2
1397.08435	283.3
1399.21130	21.4
1400.56421	57.8
1404.29749	92.1
1405.23230	16.6
1413.55005	707.5
1414.72693	711.3
1415.76807	141.0
1429.45667	117.3
1430.77026	69.7
1431.68604	242.7
1433.39417	108.4
1434.17712	87.3
1435.60876	59.5
1436.38538	64.1
1441.92322	47.4
1447.29065	72.1
1448.60889	142.9
1452.96973	49.8
1460.11536	66.1
1462.89441	34.9
1465.44104	37.8
1466.49878	57.4
1468.44958	17.8
1470.81433	59.3
1471.51294	54.6
1473.15613	30.2
1474.70386	61.5
1479.37549	247.3
1480.78162	119.2
1481.61694	63.1
1482.53809	46.2
1487.57898	44.5
1495.58362	93.0
1511.19470	914.9
1512.37292	427.1
1513.31116	104.6
1514.74219	145.0
1515.61047	40.3
1516.64954	33.7
1522.67224	38.2
1523.49475	28.6
1526.52771	559.4
1527.53625	182.3
1528.73132	78.9
1530.67688	286.4
1531.54810	131.6
1534.52502	19.1
1536.67517	35.8
1538.52173	33.1
1542.37878	16.6
1544.21851	177.8
1545.72058	49.3
1546.72034	119.2
1548.52515	386.0
1549.24377	186.6
1559.27734	71.5
1560.91907	121.9
1565.74988	80.8
1571.40991	32.3
1574.27136	64.3
1579.40710	37.3
1588.11536	25.9
1592.46753	144.7
1594.90112	27.4
1597.01563	118.4
1598.23230	10.0
1607.25061	67.8
1608.48950	17.8
1611.31726	51.0
1615.49731	65.8
1617.58777	80.4
1619.67310	66.6
1624.21936	720.8
1625.10571	32.1
1626.27722	258.6
1627.35486	86.7
1628.63403	298.0
1629.26306	74.4
1629.96448	117.8
1630.60706	36.7
1643.42249	17.8
1645.19214	875.9
1645.85388	473.5
1646.51746	724.6
1647.31726	162.5
1648.57800	35.8
1671.28833	187.5
1675.63586	46.1
1678.08228	46.6
1679.76440	53.5
1685.43420	14.3
1694.83911	35.8
1695.53345	75.1
1697.64099	15.5
1699.03943	55.8
1707.40710	41.6
1711.55896	84.5
1712.44202	125.9
1716.52380	163.1
1717.64575	22.9
1719.43396	20.3
1725.60266	293.8
1726.53003	245.2
1727.50281	102.3
1728.84973	71.5
1736.26648	34.2
1743.48572	1261.8
1744.50720	1033.2
1745.55237	222.2
1747.05432	27.0
1808.85974	17.4
1814.92053	14.2
1816.39575	93.3
1825.06042	45.7
1826.05896	71.4
1844.42017	31.0
1951.82532	84.7
