# Supplementary material for: Phosphoproteomic Analysis of Platelets Activated by Pro-Thrombotic Oxidized Phospholipids and Thrombin
Source: PLoS One. 2014 Jan 6;9(1):e84488. doi: 10.1371/journal.pone.0084488 (PMC3882224; doi:10.1371/journal.pone.0084488)
Supplement: Annotated Spectra S4 — (ZIP) [file pone.0084488.s007.zip › RAPSVANVGSHCDLSLK_-14_2_101045.txt]

m/z	i	matches
282.84521	36.5
285.44055	18.8
304.16766	117.9
307.43381	49.5
342.18390	228.5
343.63708	24.6
344.36325	31.6
347.23608	200.1
348.69397	37.6
357.46558	47.9
360.67920	33.1
362.47119	34.1
368.29404	79.5
372.28845	65.5
379.55753	37.6
381.25702	110.7
391.08447	22.3
392.66754	14.2
394.18918	470.4
398.18604	41.2
404.25635	27.0
405.37320	11.7
411.43555	62.6
413.30396	10.5
424.34109	107.4
425.69818	40.9
426.30548	45.8
427.21048	136.5
431.16946	21.2
432.10822	27.0
434.33118	43.3
435.00027	9.4
442.40179	266.8
443.22250	184.4
455.48737	22.2
456.25659	87.2
460.35477	754.5
461.49274	136.6
465.29031	123.5
468.39166	55.3
477.37177	44.4
484.37799	39.7
485.18457	84.5
486.53671	22.2
491.64758	24.6
493.40939	1492.9
494.34161	342.2
495.15192	108.5
498.20203	18.7
499.36313	81.6
509.67764	75.1
511.31262	327.7
511.93176	10.9
512.59967	23.7
521.30768	23.7
523.40186	69.1
525.93640	16.6
529.40503	9.4
536.40125	39.7
537.53668	77.0
540.22308	78.2
545.60291	108.5
551.40070	36.2
553.53650	35.2
554.27588	131.7
555.47876	51.5
557.54565	56.0
561.36963	54.8
563.64075	103.4
564.34363	249.9
565.24060	25.7
566.58813	24.8
571.24683	65.3
571.90051	59.8
572.96594	43.2
577.32611	53.8
581.34497	23.6
582.38550	188.0
583.46570	144.1
586.15454	116.8
587.51379	49.6
589.16144	26.9
591.32544	337.1
594.63940	87.5
595.28015	98.1
598.85156	41.3
602.34973	178.3
603.28497	186.6
608.19238	15.2
613.27832	130.8
614.36133	72.7
615.35651	25.7
616.38965	66.5
618.33154	17.6
621.11511	85.4
624.42664	23.8
625.25323	133.8
626.44208	46.7
628.09595	153.5
629.40521	92.0
630.18250	177.4
632.35492	112.3
633.11169	12.9
634.41650	47.1
636.15491	147.1
638.31909	136.1
639.36151	19.9
640.43530	61.1
642.35999	469.0
643.17328	83.0
650.53192	71.2
651.27625	43.4
658.97290	27.4
660.00775	102.2
660.99878	107.6
662.23425	557.5
663.54065	26.9
668.91577	137.8
674.32117	29.2
678.09271	361.3
678.69458	30.5
679.42468	373.2
680.58954	48.4
692.36359	98.4
694.49548	94.8
696.81592	121.6
697.52295	23.3
698.18640	18.7
699.18152	130.3
700.41541	37.6
702.37604	23.5
705.31537	62.8
707.47443	183.8
708.30774	32.9
710.40228	14.1
715.48523	402.9
716.48224	132.8
717.47290	195.0
719.34961	72.4
720.27429	17.6
723.67462	41.0
724.28729	118.9
725.09900	52.2
725.93121	54.4
727.42151	48.6
728.83118	233.1
730.24402	91.0
731.03491	11.7
732.47583	42.1
733.69415	117.2
735.24988	468.5
736.31628	58.7
739.46594	33.8
741.49841	371.7
746.63428	192.8
747.57605	38.6
750.22864	371.4
753.19098	43.6
754.95984	110.8
757.36731	60.6
758.57239	346.0
759.24158	73.9
761.85101	251.3
762.75110	166.9
763.63416	14.1
764.66113	240.0
765.94958	70.0
766.56531	64.8
768.02698	534.3
769.31396	54.9
770.44714	94.8
771.10480	54.2
772.90857	248.3
776.35657	735.9
777.50256	348.4
778.56836	71.4
779.17041	93.3
780.40564	56.1
781.45654	89.8
782.51135	12.9
786.58691	14.3
787.21423	206.4
790.18237	145.5
791.20361	67.8
794.07629	31.8
795.48511	1011.0
796.46387	225.0
798.36548	521.7
798.96838	268.6
801.07898	12.9
804.22729	371.1
805.74548	294.3
806.56897	112.0
807.49939	700.4
808.12781	489.6
810.09302	90.0
810.90137	356.4
812.79626	113.4
813.81091	210.8
814.90808	1470.9
815.59668	907.7
816.45264	138.8
817.29236	103.4
818.31445	35.1
819.27954	127.7
820.50269	35.6
824.12244	1588.6
824.89661	221.9
826.10486	266.1
827.82373	170.7
828.66223	157.8
829.56909	53.2
830.49329	25.7
831.24524	44.5
832.94153	179.5
834.10852	86.2
834.86340	101.8
835.59814	20.0
837.33301	86.3
838.24072	177.1
839.29602	176.6
842.53076	25.7
843.35010	169.2
844.78247	751.1
846.15320	264.5
847.24902	546.6
847.96350	189.2
848.82617	125.4
849.90479	145.9
850.89893	354.1
851.51538	32.2
852.88623	642.1
853.60999	464.9
854.76892	1317.4
855.52075	373.4
856.24011	736.5
857.22107	75.6
857.88403	102.8
858.52747	607.5
862.27551	69.2
864.09741	3488.8	y (15) (2+)-NH3, b (16) (2+)-P, y (15) (2+)-H2O
865.11365	107.5
866.34863	264.6
867.05664	96.9
867.92468	250.2
869.72131	416.5
870.59314	547.9
872.67297	2373.6
873.50073	952.6
875.35388	1538.2
876.63098	184.8
877.60645	55.1
878.94946	2886.5
879.60852	3937.4	[M+2H] (2+)-H2O-2P, [M+2H] (2+)-NH3-2P
880.53088	380.4
882.03625	267.5
884.77930	170.1
887.95532	24061.3	[M+2H] (2+)-2P
888.59961	22237.7
890.08521	523.9
891.39722	355.0
892.62231	347.0
893.65527	89.5
895.99023	164.5
897.17493	11913.1
898.08289	1642.7
899.50928	353.0
900.54626	92.6
901.86987	736.6
902.68616	738.6
904.03235	2016.7
904.90576	400.6
906.18848	203.6
908.25647	149.3
909.09412	69.2
909.82605	73.5
910.54871	82.9
911.30383	86.4
912.82275	765.4
913.47278	697.2
914.26770	223.2
915.26099	362.9
916.63843	64.2
918.71289	1226.5
919.38428	1188.4
920.41626	423.3
921.38208	1353.9
922.25024	305.5
923.43201	377.4
924.58667	208.3
925.55542	285.1
926.48279	181.1
927.81763	10517.5
928.70203	13421.4	[M+2H] (2+)-H2O-P, [M+2H] (2+)-NH3-P
931.30542	736.1
932.34644	846.7
933.40527	347.9
935.39160	980.2
936.90430	63523.6	[M+2H] (2+)-P
937.59546	51446.4
938.72583	763.0
939.50769	6.3
940.73425	239.7
941.54663	745.8
942.48291	119.9
943.17249	73.4
944.05273	162.0
945.87305	208.1
946.54370	270.1
947.63660	1008.3
948.34534	197.8
949.29504	367.5
950.57629	277.6
951.40186	43.0
952.35742	463.6
953.90320	4561.9
954.90381	728.6
956.03955	651.7
956.88306	337.8
957.70850	93.3
959.19580	122.7
960.65625	116.0
961.64258	68.1
962.69690	28.0
964.12207	307.2
964.85376	117.9
966.10400	405.8
967.49939	1551.3
968.53589	1817.1
969.69263	241.5
971.46826	267.0
972.52063	40.1
973.33032	279.0
975.31116	768.7
976.03723	232.2
976.75916	229.8
977.46191	19.9
978.51477	46.2
980.23828	29.2
990.43201	65.0
993.30835	37.7
997.31177	185.9
998.42090	300.3
999.49609	141.9
1001.30273	539.0
1002.02527	45.7
1002.66577	37.9
1003.73181	57.3
1004.42542	119.0
1010.79028	147.2
1015.67920	183.9
1016.44556	152.4
1019.30713	47.0
1021.62732	90.3
1022.56201	57.4
1024.23828	177.4
1028.65942	158.5
1030.52002	133.1
1034.42163	208.2
1036.52979	83.5
1037.26880	41.1
1039.31177	374.6
1040.85522	156.6
1041.80298	36.2
1053.81067	150.7
1057.42407	128.6
1058.28503	295.7
1060.58887	416.0
1063.04919	86.3
1064.03894	106.3
1066.48438	176.9
1068.45374	18.7
1071.20313	12.9
1075.56396	212.1
1076.49683	153.5
1077.75891	324.6
1079.05090	167.5
1079.76404	129.7
1081.25708	29.5
1082.17346	47.5
1083.60278	62.4
1084.68701	92.9
1085.34839	51.6
1093.49121	12.9
1094.48364	35.2
1095.85583	240.3
1096.73267	303.2
1097.46606	298.2
1098.22974	210.6
1099.17615	102.2
1101.37061	269.4
1104.41418	14.1
1105.56482	25.7
1106.54553	11.7
1110.86267	35.0
1112.21313	26.9
1115.66113	99.2
1117.26575	65.8
1120.35327	40.9
1122.39478	43.2
1125.68872	43.2
1126.80420	82.9
1128.02673	85.3
1133.23535	71.3
1137.78101	204.0
1138.59424	240.0
1139.39233	268.9
1140.39368	234.6
1145.83081	23.8
1150.00305	39.3
1155.13477	68.9
1156.38354	110.5
1157.25317	44.7
1158.64771	22.2
1159.53345	158.5
1162.71252	22.4
1177.27356	114.5
1178.42188	141.0
1179.54346	161.4
1180.30518	51.0
1182.05676	224.0
1187.41858	10.6
1194.69922	150.7
1195.45996	430.8
1196.44934	189.3
1197.18311	60.7
1198.49817	44.7
1206.39783	79.9
1207.14563	19.7
1209.58911	79.1
1210.63220	24.5
1211.66675	390.5
1212.53894	99.0
1213.63696	25.7
1216.04956	46.6
1218.67505	86.3
1225.45239	38.8
1229.40857	79.4
1231.67712	23.8
1236.33508	200.0
1237.68164	58.5
1240.63904	49.8
1241.76038	79.2
1242.74829	67.9
1247.55664	73.4
1251.58508	66.6
1252.28711	10.5
1254.47827	302.1
1255.57568	21.7
1261.76538	40.0
1262.88708	89.8
1264.40894	46.7
1265.58569	77.3
1268.83508	14.1
1269.51416	159.9
1271.55591	22.2
1275.49976	15.2
1278.53845	106.8
1281.86511	134.1
1282.56116	707.2
1283.33569	172.5
1284.18225	61.6
1285.17236	115.7
1286.46265	17.5
1287.18677	105.5
1288.60193	28.1
1289.41699	45.0
1290.59753	113.3
1291.38245	100.0
1292.41907	236.0
1293.58044	20.5
1295.41089	36.2
1297.85693	141.3
1298.72400	38.6
1299.70740	275.7
1300.52905	181.0
1301.87830	105.1
1303.48596	10.6
1306.91467	39.3
1309.15808	682.9
1310.39685	480.4
1312.14966	75.9
1313.49414	34.5
1315.85120	266.5
1316.92651	200.2
1318.05139	54.1
1318.75635	11.7
1320.10571	35.1
1322.48010	38.6
1324.52075	125.7
1327.76721	117.4
1328.54846	31.5
1330.46057	690.4
1331.14746	129.3
1331.96448	87.6
1333.64026	189.9
1334.48303	252.2
1335.67896	95.6
1336.50659	89.0
1337.74524	155.9
1340.15491	65.0
1340.90076	96.2
1344.22253	262.6
1345.09070	122.6
1347.49341	13.1
1348.54919	32.9
1350.18811	230.4
1351.68347	68.1
1353.00781	129.5
1354.05688	91.4
1355.49182	107.2
1361.77710	51.5
1362.76184	252.2
1363.40625	282.4
1364.45203	38.7
1365.25391	55.7
1366.16309	51.2
1366.92615	55.5
1367.60999	22.3
1369.26013	47.1
1372.49768	57.8
1379.26074	83.0
1380.56799	1304.3
1381.46863	453.3
1382.47473	274.9
1383.73071	74.8
1386.55469	29.3
1387.77832	39.8
1389.21912	91.3
1391.42932	22.2
1393.59583	88.4
1394.35596	60.8
1396.42761	184.8
1399.36963	73.7
1401.45374	56.0
1403.72742	39.7
1407.64221	57.3
1411.37268	28.1
1413.50793	723.8
1414.45972	393.9
1415.76428	19.9
1417.30261	100.3
1419.88342	78.6
1423.45605	98.1
1425.77429	79.6
1431.57141	370.7
1432.19214	13.7
1433.20654	129.9
1434.54626	33.9
1435.18665	70.1
1437.51917	33.9
1443.16589	33.2
1445.68604	123.0
1447.76477	43.2
1448.75049	39.4
1458.19202	170.5
1458.84949	150.4
1460.05750	43.2
1461.37183	223.2
1462.44568	292.1
1464.71619	253.1
1466.45715	64.2
1469.32043	11.7
1471.60498	54.0
1474.40442	47.4
1478.44385	51.5
1479.49768	261.7
1480.63086	395.3
1484.36536	70.0
1485.11877	63.8
1494.20935	116.1
1500.25513	130.6
1501.27112	37.5
1503.72278	81.7
1506.82190	49.7
1508.09851	9.4
1511.25366	806.6
1512.32983	512.1
1512.93494	38.1
1514.61609	36.3
1516.94592	52.7
1518.36194	84.2
1524.02673	76.0
1526.32813	87.4
1527.67273	368.7
1528.60962	54.7
1529.64026	60.3
1530.86670	222.3
1531.55188	90.8
1532.42090	95.3
1534.80762	47.3
1538.47083	30.5
1544.57886	110.6
1545.55981	143.3
1547.39502	149.0
1548.54968	328.0
1549.46399	147.1
1555.76172	73.1
1563.68469	12.9
1565.44470	65.3
1566.82251	127.4
1571.52014	73.1
1577.59412	84.0
1581.45862	10.6
1595.87183	79.5
1601.73376	73.6
1607.88538	157.0
1610.83032	84.2
1615.02502	77.6
1615.67542	52.0
1618.21484	15.2
1619.44910	50.4
1624.83057	123.3
1625.72107	275.6
1627.65027	84.0
1628.97595	118.0
1631.85046	25.7
1636.80847	70.6
1645.58044	1172.9
1646.73132	564.6
1647.60278	404.3
1669.23022	28.0
1683.73132	17.7
1690.77515	29.3
1693.71277	159.9
1697.58044	36.9
1698.64722	61.4
1708.40356	26.1
1709.35852	16.4
1716.80798	30.4
1725.40063	362.4
1726.36646	82.2
1727.57581	59.6
1728.88843	111.3
1743.44739	1262.6
1744.46838	820.0
1745.36584	196.1
1746.08289	24.9
1779.81372	52.7
1797.14185	28.1
1815.99451	71.5
1816.63647	59.5
1826.44470	70.2
