# Supplementary material for: Phosphoproteomic Analysis of Platelets Activated by Pro-Thrombotic Oxidized Phospholipids and Thrombin
Source: PLoS One. 2014 Jan 6;9(1):e84488. doi: 10.1371/journal.pone.0084488 (PMC3882224; doi:10.1371/journal.pone.0084488)
Supplement: Annotated Spectra S4 — (ZIP) [file pone.0084488.s007.zip › RAPSVANVGSHCDLSLK_-15_2_101936.txt]

m/z	i	matches
280.49448	11.3
282.37268	92.7
285.28827	31.3
297.26410	16.8
303.30881	13.8
307.50488	28.9
309.45596	26.0
312.09097	37.6
316.28418	47.6
318.97342	11.4
325.45584	7.2
326.42719	10.8
328.19202	12.0
329.07404	16.1
333.17734	11.4
342.02579	49.6
344.91302	30.1
347.49567	237.8
353.99951	27.8
355.37283	24.7
364.89880	23.5
366.05859	27.3
370.49185	65.2
372.38156	64.8
373.92761	24.3
375.27179	10.2
384.15448	12.4
391.14301	24.1
393.11844	12.8
394.34851	327.1
395.25259	92.7
396.22546	15.6
398.35278	48.7
404.20099	22.3
406.14642	17.6
411.04480	9.9
412.35974	62.2
413.26111	29.2
416.50098	37.8
426.28705	14.6
428.45850	12.2
430.57874	19.9
434.45853	46.3
441.18542	18.2
442.27032	165.1
443.43457	143.5
444.59671	28.2
449.68683	18.2
451.48340	8.4
454.57892	16.7
456.62704	15.2
458.32291	13.2
459.17752	10.8
460.42816	710.0
461.46350	319.1
462.46790	31.9
465.38297	198.7
466.39413	26.5
468.35999	48.5
471.14258	15.6
472.32043	22.1
475.45581	6.6
476.31015	23.9
477.38654	30.2
478.14581	14.4
480.54593	9.5
483.43271	51.4
485.54807	8.9
486.37567	51.0
488.37183	10.4
493.24506	815.0
494.36929	265.5
498.81567	17.1
499.41919	18.6
501.70731	42.1
504.32904	73.7
506.36801	11.0
507.43469	13.2
511.06665	57.8
511.68622	28.2
512.55127	88.6
520.22760	15.2
522.44263	9.0
524.29333	34.9
525.12524	31.7
527.48425	39.6
530.20691	21.7
533.23285	21.1
536.31274	5.4
537.44189	35.6
540.43170	50.1
543.38147	5.4
544.33008	6.6
545.27954	231.3
546.21692	41.3
547.25818	20.4
550.42926	42.5
551.35266	12.8
552.60486	27.1
554.34583	48.0
555.70618	37.3
557.16357	136.3
564.66888	279.7
565.42010	65.9
566.79724	23.6
568.41443	35.1
570.39337	79.9
571.66620	8.4
573.49072	78.9
575.30396	113.9
576.36963	33.7
580.70679	17.0
581.40161	11.1
582.46466	72.3
583.63397	20.9
584.42798	10.2
587.06616	33.0
587.74951	36.7
589.36719	23.0
591.19312	114.0
592.08649	33.0
593.74719	26.6
594.35999	4.8
596.08923	4.8
598.44153	9.0
599.34827	36.2
601.18115	48.7
602.66040	128.8
603.52686	14.7
604.36658	7.8
605.13208	46.8
607.48615	50.9
609.95728	14.0
611.32141	45.4
612.07770	104.8
613.42883	55.5
616.54205	105.0
617.29437	11.6
619.80878	22.5
620.59943	25.3
621.20654	55.0
624.47192	7.8
625.42224	58.7
626.54517	41.8
627.48169	99.2
628.96362	10.7
630.20532	47.6
637.40173	62.5
639.55969	56.2
640.33252	93.0
641.46082	42.2
642.31763	417.5
643.44464	38.8
644.75916	66.1
645.61987	28.0
646.44958	16.4
647.54285	53.9
648.46350	79.3
653.26294	22.9
655.28516	9.8
657.30536	30.7
659.18250	29.6
660.11731	9.2
661.22449	6.6
662.45099	97.4
663.42175	59.3
665.50629	13.2
666.95819	46.3
668.62354	52.6
670.01685	86.6
673.67328	53.7
678.30280	129.0
679.01788	82.9
680.79102	25.4
682.31079	14.2
683.69763	75.5
684.36768	13.3
685.08063	22.1
686.32788	58.8
688.35852	9.2
689.47473	17.9
690.51526	24.7
691.27417	12.0
691.99011	9.9
694.28186	48.8
695.40430	48.0
696.77679	71.3
697.62830	39.8
698.35730	15.2
699.37268	16.4
700.85242	60.9
702.35608	26.6
705.54425	127.0
706.49292	11.2
707.38940	73.6
709.07440	262.8
709.83191	37.5
710.93835	101.5
711.66052	65.2
712.92694	143.1
713.61450	20.6
714.71118	43.9
715.42645	140.8
717.01660	97.1
718.53589	34.8
719.47302	51.8
721.28406	18.8
722.09180	149.3
722.74615	20.1
723.89917	184.4
724.59479	140.8
725.53406	115.6
726.47876	10.5
727.37250	17.3
728.29999	35.7
729.75806	209.4
730.57123	13.9
731.48566	8.6
732.84863	112.7
733.99567	90.3
735.34216	297.8
736.12360	21.9
736.77942	102.8
737.51794	19.4
740.79230	67.0
741.50208	333.7
742.33582	125.4
743.18304	39.7
745.47638	42.8
746.36853	20.6
747.22809	133.0
748.19983	11.0
749.88751	200.6
750.55963	137.9
752.37585	191.3
753.30957	79.8
755.26019	211.8
756.29407	162.0
758.20062	301.2
759.06421	175.6
760.21436	45.1
761.80994	208.5
762.51636	30.0
764.10229	103.9
764.92609	44.5
766.16724	48.0
767.61597	94.6
768.40350	75.4
769.39197	83.1
770.41150	130.3
771.50720	19.2
772.18225	31.4
773.03674	220.0
773.75098	24.4
774.59888	81.5
776.44043	329.3
777.40735	364.8
778.56335	231.0
779.70813	69.0
781.02466	32.0
781.64294	25.1
782.51489	18.5
783.44983	9.0
784.50476	21.0
785.25476	102.9
787.22632	163.7
788.24524	140.0
789.02161	66.1
791.06641	18.5
792.09521	111.9
792.78320	24.5
793.51025	122.8
795.34082	319.7
796.32153	113.7
797.68408	72.3
798.48926	136.7
801.11145	105.3
802.75574	59.1
804.40076	341.4
805.14868	55.2
806.12891	346.3
807.24890	391.9
808.12598	128.1
809.31982	228.2
810.28711	152.1
813.05896	359.0
813.75928	6.7
815.22778	1297.5
816.15833	54.0
816.99548	78.1
817.93799	45.1
818.82202	162.3
820.04492	20.7
820.96411	115.8
822.66956	26.7
823.27832	42.7
824.13538	956.4
825.20996	234.7
827.44250	161.0
828.14990	235.8
829.38550	7.8
830.81262	93.4
832.34485	12.6
833.60718	284.1
834.61230	296.8
835.39563	18.8
837.23450	116.8
838.24854	158.4
839.05322	25.2
839.78625	48.8
841.04663	114.4
842.25183	176.2
843.50134	76.6
844.58435	151.1
846.21936	322.3
847.28528	131.6
847.90796	155.3
848.62866	77.3
849.41150	60.5
850.19104	247.8
852.21008	133.5
852.87573	499.2
853.62646	435.2
855.14075	1323.1
856.20776	319.1
857.28284	262.2
858.64380	367.9
859.53687	68.1
861.16150	60.7
862.76514	323.5
864.13379	2149.6
865.54248	61.7
866.23242	49.7
867.92871	115.3
868.77063	51.2
869.64172	171.4
871.09155	681.8
871.97205	685.0
872.83557	897.1
873.56873	773.1
875.19934	672.8
876.11377	333.7
878.91064	1905.7
879.60168	2948.3	[M+2H] (2+)-H2O-2P, [M+2H] (2+)-NH3-2P
880.43140	23.5
883.28967	121.5
884.22827	76.1
885.24255	160.7
886.72180	163.2
887.87915	14804.8
888.52539	15031.8	[M+2H] (2+)-2P
889.20117	1100.8
890.45459	352.1
891.63049	88.9
892.31042	89.3
893.10681	226.6
893.81030	158.4
895.37207	70.1
896.90723	4512.5
897.61780	4896.1
898.85181	265.8
900.02051	415.9
901.04919	161.4
902.17029	891.9
904.00647	1363.8
904.97144	348.7
906.11108	166.0
906.93713	127.3
907.82227	38.2
908.95789	136.8
910.18445	120.8
911.21912	214.3
912.36694	71.7
913.13965	1533.9
915.09363	685.3
915.78760	82.0
916.47498	28.8
917.94702	202.0
919.19678	1286.3
920.17859	566.2
921.41760	1137.9
922.44958	344.8
923.50659	318.3
924.61499	341.3
925.48340	43.0
927.06958	1542.7
927.86365	7862.8
928.58960	8573.3	[M+2H] (2+)-NH3-P, [M+2H] (2+)-H2O-P
929.45911	355.9
930.48425	27.1
931.33618	90.6
932.26892	462.2
933.12915	826.4
934.94727	444.2
935.99988	2984.8
936.94690	43182.3	[M+2H] (2+)-P
937.56934	35144.6
938.59436	380.4
939.35754	119.6
940.31946	126.5
941.21472	626.4
942.12219	422.9
943.00195	33.9
943.80212	8.9
945.58435	184.0
946.76624	408.2
948.06445	1052.3
949.77380	289.8
950.54492	261.0
951.80688	621.6
953.10498	162.3
954.01599	4462.6
955.30200	454.4
956.36438	147.8
957.57556	176.6
958.49048	72.4
959.17749	157.4
960.15430	147.4
960.78345	42.4
961.80786	97.5
962.97681	501.1
964.10938	490.9
965.12769	318.1
965.84155	219.0
966.55396	568.4
967.50610	718.5
968.41602	2029.8
969.45459	319.6
970.98657	160.3
971.75537	87.1
972.66309	108.5
973.71802	166.7
974.42432	77.8
975.65942	199.4
978.46851	36.1
981.70886	25.9
988.16492	7.2
995.86255	16.4
998.27661	234.5
999.45410	415.6
1001.50403	305.6
1002.50647	73.9
1004.39429	20.7
1005.65039	6.2
1007.99829	26.5
1009.13147	25.1
1010.19897	71.9
1011.27295	259.7
1015.27625	59.4
1016.49561	118.2
1019.60059	12.0
1021.56860	27.4
1025.69214	33.6
1027.22339	129.9
1028.29932	19.3
1030.66235	18.5
1031.48181	39.3
1032.15784	18.7
1033.95520	54.8
1034.69287	100.5
1036.27295	8.0
1039.46777	63.9
1040.49524	39.6
1041.44202	6.0
1045.76001	108.1
1046.78088	6.6
1049.51965	8.0
1050.22485	30.7
1051.15405	112.9
1052.97461	11.4
1053.89954	54.8
1056.44263	20.6
1058.56616	86.1
1059.91626	303.7
1060.67358	102.7
1061.46057	27.7
1063.46997	62.6
1064.96973	48.1
1066.54651	49.9
1067.48608	25.3
1068.14258	35.5
1074.23999	8.8
1075.32654	102.9
1076.23401	136.7
1077.18640	78.0
1078.33105	233.1
1079.67529	141.1
1080.34961	6.4
1081.58154	107.8
1082.38916	43.7
1083.35291	45.8
1084.19617	42.2
1086.33411	8.4
1087.31885	68.7
1088.27246	46.9
1092.54712	77.6
1095.25317	110.5
1096.37378	649.1
1097.39893	233.0
1098.97729	54.0
1100.50098	36.5
1102.27673	29.0
1103.20508	32.0
1106.74524	36.1
1107.83826	49.8
1110.83032	122.8
1112.73828	46.8
1115.11707	107.1
1116.06482	88.2
1118.55566	64.0
1119.33252	6.0
1120.39697	11.8
1122.30457	105.5
1123.07031	46.0
1124.56750	53.7
1127.52734	8.0
1128.26660	33.8
1128.97949	20.5
1131.38281	71.4
1132.34912	36.1
1133.65771	116.8
1134.71875	37.5
1138.10828	108.5
1138.71143	63.3
1139.78870	67.5
1141.11597	21.8
1142.30969	14.9
1143.35339	48.2
1144.67798	61.2
1145.80603	61.6
1148.62451	16.8
1152.49622	56.9
1153.62744	6.0
1154.33521	26.8
1155.18079	25.1
1155.84448	68.3
1158.18323	256.4
1159.47314	72.6
1161.85437	97.2
1162.83179	17.8
1167.83594	7.2
1170.51294	66.6
1171.47876	31.5
1172.70557	10.2
1173.78186	10.2
1174.54639	24.1
1175.61450	125.1
1176.48547	106.7
1177.47314	200.2
1178.70447	49.8
1179.42346	61.6
1182.20142	213.8
1184.57971	61.0
1186.41272	16.2
1187.03479	8.4
1188.83887	120.4
1189.57080	13.1
1193.56018	62.8
1194.32251	30.3
1195.41431	404.8
1196.41235	153.9
1197.53369	31.4
1198.66565	16.2
1201.43958	15.2
1202.49634	97.6
1205.31995	74.2
1206.95117	204.1
1207.69531	252.0
1211.38379	136.2
1212.23218	10.5
1213.90051	71.1
1215.68823	30.8
1216.78809	31.4
1218.15002	63.6
1219.45947	50.4
1221.37122	42.5
1225.48840	92.1
1227.86523	131.2
1229.96863	78.6
1230.85120	54.8
1231.57019	9.4
1233.95264	14.4
1234.84827	66.3
1235.90332	91.6
1236.64856	113.4
1237.32373	58.6
1239.43665	28.9
1240.17053	53.8
1241.18298	108.7
1242.55029	44.5
1246.70972	97.5
1247.99146	35.3
1249.16895	60.6
1250.59497	55.4
1252.50830	10.8
1253.31714	30.4
1254.31494	123.1
1255.30469	134.3
1256.26196	39.3
1257.88477	13.8
1259.70007	55.4
1261.21021	62.8
1264.65210	37.4
1265.84033	32.5
1266.80652	20.9
1269.94458	137.7
1271.46436	42.9
1276.87085	148.5
1278.51929	29.6
1279.51465	5.4
1281.14136	137.6
1282.44641	488.3
1283.39307	85.0
1285.44250	22.2
1286.46008	31.9
1288.46045	30.7
1291.43445	192.9
1292.78479	66.0
1293.60193	8.0
1294.47681	47.3
1295.61780	49.2
1296.32837	24.0
1297.27527	17.0
1298.60815	98.9
1299.38062	237.1
1300.53357	407.2
1301.56335	6.0
1303.29468	8.4
1304.34973	83.8
1305.48938	6.6
1306.72534	8.7
1307.60950	31.3
1309.39087	448.8
1310.50293	75.2
1312.28833	32.2
1313.11023	17.6
1314.09045	24.8
1315.69189	279.9
1316.62476	59.2
1317.58691	114.5
1318.32654	74.7
1320.46802	39.7
1322.74048	14.7
1323.79944	48.2
1324.74609	42.6
1329.00061	59.0
1330.52100	374.9
1331.76392	113.7
1332.37183	12.4
1333.55042	225.5
1334.55212	205.7
1336.63806	20.4
1339.35901	10.8
1340.95105	82.7
1341.82275	19.6
1343.46289	115.7
1344.40186	138.3
1345.87878	66.1
1346.88904	73.6
1347.56946	31.4
1348.30750	53.6
1349.36865	62.0
1350.29407	46.4
1351.69104	9.8
1352.49084	100.7
1353.60889	184.9
1355.31409	59.6
1356.51050	11.0
1362.33093	108.9
1363.28040	106.8
1364.18396	29.0
1365.00806	25.0
1366.69299	18.2
1368.45654	28.1
1370.21545	30.7
1371.62610	25.4
1375.15369	10.2
1377.38831	10.4
1380.36218	703.7
1381.48584	564.0
1382.45142	110.2
1383.39148	72.5
1386.33704	39.6
1388.77014	25.0
1390.15369	23.2
1392.21301	21.2
1393.55896	57.4
1394.56177	31.2
1396.18896	93.9
1397.40063	175.1
1400.71533	25.3
1402.78113	7.4
1404.05200	53.3
1406.08972	6.6
1406.75867	39.8
1407.36914	10.2
1409.59998	26.8
1410.41174	54.6
1413.48352	382.4
1414.34509	193.5
1415.70337	60.1
1417.05615	41.5
1419.59363	39.8
1420.80481	16.3
1421.50000	45.1
1423.85510	57.8
1426.30896	76.5
1427.52222	12.2
1428.59827	59.0
1429.20654	22.2
1431.28821	180.7
1432.61511	53.3
1434.32080	69.0
1435.45667	63.5
1441.68237	38.1
1443.64172	45.1
1444.46179	20.5
1445.19153	6.6
1446.14661	48.3
1446.78699	42.7
1447.75623	55.8
1448.85767	46.3
1450.67566	34.1
1451.59851	17.0
1454.28650	24.2
1455.14734	45.1
1456.41418	29.1
1457.51428	30.3
1459.29932	80.0
1459.97961	75.7
1461.37830	83.6
1462.18213	45.3
1464.77917	128.5
1466.22961	94.4
1468.62097	93.8
1469.43738	26.0
1474.75574	18.2
1475.38879	11.0
1478.49524	24.4
1479.42810	167.7
1480.41870	78.4
1481.28333	53.8
1484.97925	16.8
1486.72644	36.9
1491.18494	16.4
1493.08899	63.3
1494.32434	41.7
1496.99402	78.8
1497.63147	52.2
1498.44189	8.6
1500.25171	43.5
1510.83252	45.9
1511.46216	1239.6
1512.43225	773.1
1514.19617	10.4
1515.50134	22.9
1519.65710	69.6
1521.84875	15.8
1523.85596	34.5
1524.54529	29.5
1526.64612	223.4
1527.64636	81.3
1529.72803	6.3
1530.83032	15.6
1531.79932	21.7
1532.58777	19.4
1533.86292	13.4
1535.03003	16.4
1536.72778	34.7
1538.52283	48.2
1539.89502	80.2
1541.88965	31.7
1544.47595	103.2
1547.19641	174.7
1548.02759	229.4
1548.78699	63.0
1549.85193	23.6
1551.40906	6.0
1553.08521	42.2
1556.61938	24.2
1559.11096	23.6
1560.52893	13.4
1561.53015	22.5
1563.38562	10.5
1565.77869	68.3
1568.61145	12.8
1571.76428	23.1
1573.39136	7.5
1574.78210	21.2
1579.86145	23.7
1581.74329	34.0
1582.45056	19.4
1584.81421	6.6
1587.36963	23.0
1592.69446	23.5
1595.53943	50.3
1596.52722	17.1
1599.70398	62.7
1601.87756	21.7
1610.47241	98.2
1611.10010	37.4
1612.99084	36.5
1613.67542	69.0
1614.90735	15.0
1619.87964	34.3
1623.79211	51.3
1624.41296	552.4
1625.54565	190.5
1626.43079	15.3
1627.40637	235.7
1628.60754	112.2
1635.93103	23.1
1639.54724	30.7
1642.83533	25.9
1645.59875	792.7
1646.44714	393.0
1647.25525	115.4
1647.88660	72.2
1648.75940	18.8
1651.19275	15.8
1660.89661	9.2
1668.54553	36.1
1675.53381	44.6
1676.56970	30.0
1681.80823	24.1
1683.72595	63.1
1691.09058	91.7
1693.18274	60.6
1694.20007	22.4
1699.61267	13.2
1700.74133	37.7
1702.05554	41.3
1708.29163	38.5
1708.90991	10.8
1711.17065	40.8
1725.60876	353.7
1726.55347	220.1
1727.55017	72.0
1735.76575	32.5
1743.63501	1017.5
1744.63159	724.3
1745.63354	140.9
1758.48792	6.6
1761.78870	26.3
1763.72424	31.7
1773.95642	34.5
1780.30054	57.0
1797.37610	20.3
1800.56116	55.3
1804.89526	25.1
1814.62524	27.7
1815.47473	22.5
1869.81580	13.1
1871.30884	6.9
1943.85583	20.6
1948.15320	39.9
1963.92456	17.0
1982.65857	36.9
