# Supplementary material for: Phosphoproteomic Analysis of Platelets Activated by Pro-Thrombotic Oxidized Phospholipids and Thrombin
Source: PLoS One. 2014 Jan 6;9(1):e84488. doi: 10.1371/journal.pone.0084488 (PMC3882224; doi:10.1371/journal.pone.0084488)
Supplement: Annotated Spectra S4 — (ZIP) [file pone.0084488.s007.zip › RAPSVANVGSHCDLSLK_-22_2_69709.txt]

m/z	i	matches
183.29398	14.7
186.00491	5.1
193.37837	30.0
194.17155	50.6
200.26105	140.6
204.29369	16.7
206.30273	13.7
208.37457	9.0
212.08195	19.1
213.15735	16.3
214.11777	69.2
216.32733	42.1
220.06924	8.4
225.94260	33.4
228.25975	710.3
229.27161	77.5
230.25282	46.9
238.11691	48.3
240.27121	64.1
241.20007	9.4
243.16069	40.2
252.10114	63.2
254.31465	22.9
258.12292	50.1
260.37689	155.7
261.47424	17.0
266.25531	15.1
275.34323	25.0
276.22858	18.7
277.33490	13.1
283.19479	27.7
284.19440	22.7
285.35645	88.7
294.28528	41.1
297.15717	34.8
298.19763	26.1
299.10632	22.1
303.20905	76.5
307.07037	22.5
309.11066	57.6
310.35199	5.7
312.33258	12.3
318.07855	19.7
319.43066	126.4
321.12738	7.1
322.51154	246.9
323.62207	22.1
325.30246	23.4
328.15082	5.2
329.41602	7.7
332.28613	12.1
334.25348	11.1
335.97986	51.5
337.29132	133.7
339.67596	162.8
340.30029	33.1
342.86316	27.4
343.63556	32.4
346.19696	31.4
347.23578	141.4
349.21527	10.3
354.39923	29.8
357.50958	94.0
363.31299	16.3
368.44330	76.0
372.23773	7.2
374.08167	5.7
375.77997	47.4
379.32397	29.3
380.52325	26.7
384.25000	29.3
387.56085	62.0
389.31561	414.5
390.36993	28.1
394.30554	556.1
395.35858	236.4
396.48901	22.3
401.26617	47.3
403.27765	76.3
406.25293	69.1
408.19904	81.2
409.49982	65.1
410.40643	44.3
411.32550	58.4
412.23047	10.4
413.52466	134.6
414.36920	8.8
415.93439	51.4
416.53949	13.3
417.53436	43.3
418.49579	97.5
419.90009	19.0
421.34637	20.5
422.68567	213.7
423.38141	16.5
424.39203	43.3
425.06451	203.2
426.55688	103.3
428.94629	36.8
430.42206	74.0
431.33099	189.4
433.38208	84.1
435.08295	27.4
436.86200	298.3
437.47095	178.9
438.27350	250.0
439.01147	144.9
441.35425	36.7
442.49475	208.2
443.41394	91.5
444.37103	85.1
445.07410	7.2
446.59064	70.8
448.16888	23.2
449.72150	62.3
451.02686	33.4
453.29755	113.7
455.37439	74.4
456.37201	11.7
457.73688	454.1
458.44604	322.2
459.20313	65.5
460.38898	1320.3
461.31805	334.4
463.43146	26.1
465.69690	125.8
466.99341	47.1
467.85608	137.0
468.89142	164.3
470.36945	16.7
471.36365	34.1
478.08954	46.1
478.87592	5.0
480.35236	417.8
481.36115	36.6
482.24011	51.9
483.40662	39.6
485.62659	42.6
486.98975	33.5
490.78827	43.3
492.64105	96.3
493.44446	441.2
494.28918	96.9
495.18481	149.4
496.68134	80.0
498.36084	48.3
499.65271	160.8
500.47925	81.4
501.78467	59.0
503.40515	29.7
505.30328	27.4
506.69318	73.4
509.05011	840.3
510.21057	271.2
511.47076	54.0
512.18054	62.7
513.26715	83.6
515.56854	361.9
516.61041	174.0
517.32428	391.5
519.16779	17.2
520.46667	193.4
521.78314	152.6
523.09564	45.8
524.88843	44.2
528.24634	26.6
529.46332	65.5
530.43689	453.1
531.53278	370.8
532.48065	155.4
533.88489	187.1
535.23163	40.0
536.62201	340.1
537.22675	68.9
538.00629	108.3
539.32843	150.8
540.77716	70.0
542.38751	859.2
543.30829	247.2
544.32751	51.5
545.45856	5.7
548.64612	222.3
549.47516	9.6
550.62537	84.8
551.82465	151.6
552.89252	97.6
554.39459	38.4
555.16132	8.3
556.72693	79.6
557.47198	13.3
558.42743	771.1
559.21118	253.0
560.36798	60.7
563.30756	18.9
564.48102	601.2
565.39557	309.3
566.01923	12.0
566.95087	154.3
568.14832	219.6
569.21576	16.7
569.84784	158.2
570.54260	84.6
571.64789	113.8
572.65698	218.1
573.87653	259.7
575.00635	1086.3
575.85632	517.3
577.13654	163.2
578.86023	168.1
580.06616	30.7
580.97406	268.8
581.94208	374.1
582.89789	209.6
583.94421	177.5
585.35779	68.6
586.42462	108.1
587.03473	1244.9
587.71234	65.2
588.96082	129.9
589.76105	9.5
590.60931	169.2
591.63043	769.1
592.54364	5238.4	[M+3H] (3+)-H2O-P, [M+3H] (3+)-NH3-P
593.19220	2412.6
594.01178	324.5
594.99139	242.0
595.70612	88.3
596.52020	81.4
598.66632	63278.7	[M+3H] (3+)-P
600.30719	1072.1
601.23383	368.5
602.08893	143.7
603.35327	134.4
604.70020	1783.5
606.05518	390.7
606.79596	182.4
607.51459	1040.6
608.41241	181.9
610.17731	469.4
610.88666	57.9
611.71930	304.5
612.55298	222.2
613.39355	295.1
614.60803	637.3
615.50220	470.1
616.61780	299.8
617.75458	331.7
618.91376	643.3
619.63751	564.6
620.84912	204.1
621.70331	316.3
622.86047	119.9
629.79022	11.0
631.88318	7.0
633.92432	29.4
634.59467	11.7
637.50250	53.7
641.88873	114.6
642.57367	11.1
643.50879	5.7
644.51752	179.6
649.61060	155.9
650.81964	435.7
651.77924	100.4
654.29596	29.3
656.22687	21.1
657.14264	97.3
658.77515	346.5
659.44012	34.7
660.07587	11.7
662.07819	511.2
663.17474	120.6
664.63562	11.0
665.60663	96.2
666.70874	82.0
667.56488	2924.7
668.41949	388.4
669.10321	3.4
670.10736	68.1
670.88678	30.0
676.38733	32.0
677.02313	47.0
678.37225	576.9
679.43292	382.8
680.50116	122.7
681.22021	32.5
682.67206	40.6
683.79333	97.1
684.62067	46.8
685.91180	17.2
687.17328	179.6
687.78058	19.6
691.12378	76.7
691.93005	107.5
693.66718	350.2
694.38116	155.8
697.38116	32.2
698.41272	80.5
699.30676	37.3
700.69519	903.4
701.49219	94.4
702.17792	18.9
703.60638	90.4
704.85760	51.1
707.61420	431.3
708.31512	35.4
708.99799	94.3
710.03009	219.3
710.99622	73.0
712.48975	73.6
713.53333	185.7
715.31195	53.6
716.27057	1670.7
716.97864	1599.3
717.86212	297.1
718.68134	123.7
719.86505	124.3
721.60895	122.4
723.71393	381.3
724.49683	354.1
725.33990	65.6
728.98846	801.2
729.96387	427.7
732.32623	98.8
733.79175	143.0
735.16095	412.4
735.96814	318.6
737.44336	100.4
739.58722	121.1
742.36292	21.4
743.38501	190.5
744.45508	55.8
746.01508	39.4
747.43329	56.8
748.88849	469.7
749.62189	323.7
750.22626	116.3
753.33661	48.5
753.98016	137.9
755.51251	36.1
756.51782	64.3
757.43451	53.4
758.53131	733.7
759.45386	368.1
760.10968	101.2
762.47412	76.6
763.27374	22.1
764.64801	68.8
766.54095	98.9
767.58990	202.8
768.56366	321.3
769.26575	59.1
770.44440	44.7
773.05328	845.8
774.34216	388.4
775.24945	172.1
776.24591	780.1
776.88495	54.6
777.49500	664.4
778.46387	662.1
779.37500	494.4
782.56598	56.6
783.54510	1891.6
784.40735	574.4
785.02490	138.4
786.13660	111.4
787.92468	78.2
788.63300	61.9
789.26422	19.0
790.48859	93.2
793.81824	60.6
794.58881	39.7
796.21088	45.7
797.24725	15.1
798.68890	121.9
801.57880	146.4
803.84015	42.6
804.60315	222.6
805.22992	433.9
806.05127	102.6
807.27960	839.9
807.88129	96.3
808.66382	262.6
810.55530	406.0
811.52905	23.1
813.22308	613.9
814.04230	119.3
814.97119	633.6
815.83868	294.0
816.96924	334.3
818.83624	127.0
819.73010	23.1
820.34082	36.6
821.76459	75.5
823.67920	701.9
824.42780	589.5
825.67346	120.3
826.86206	348.2
827.66956	280.1
829.27856	73.1
832.66479	1620.6
833.56561	644.6
834.56812	177.9
835.35760	96.9
837.26776	79.4
838.22223	60.7
839.11151	43.4
840.38849	59.4
841.16559	17.3
842.70197	52.1
844.46808	68.9
845.78021	71.3
846.99194	98.2
847.75732	19.7
848.54272	13.0
849.73834	69.1
850.48749	229.3
851.96625	101.5
852.75568	5.1
853.89703	86.1
855.18427	101.3
855.86230	18.7
856.48193	106.0
857.96777	84.9
858.68756	28.3
859.96771	56.4
862.12573	731.8
863.07819	71.6
864.17938	897.6
865.23346	497.7
866.18042	31.1
867.47479	78.1
868.39154	50.1
870.11914	32.4
872.62817	970.1
873.58374	503.5
874.40814	21.0
875.47784	459.8
876.34393	151.1
878.39117	7.9
879.35767	12.1
881.66235	45.3
882.63940	44.0
884.59064	12.4
888.37036	5.7
891.33649	131.2
892.51099	105.9
893.59503	151.4
894.44897	88.4
895.86774	157.2
896.76831	48.8
900.80029	117.4
902.40015	91.9
903.75201	113.5
909.26532	46.1
910.41083	13.1
915.86450	132.3
919.86041	30.1
921.64520	24.7
922.58594	28.0
932.24969	58.5
933.26270	52.1
939.42383	19.7
940.67139	85.7
941.46075	33.4
942.39166	37.4
946.26416	22.8
948.55878	34.8
953.34528	36.1
954.52264	7.1
955.47223	11.6
959.44501	216.0
960.68359	183.5
961.55518	82.4
962.58228	11.1
963.27417	7.7
964.50928	32.1
967.06348	9.6
969.96063	24.3
970.56860	14.5
973.34393	164.8
974.31036	49.7
975.01447	45.5
976.42090	26.5
977.83398	23.8
980.78046	20.1
985.28345	16.1
987.34863	26.8
992.40875	24.4
998.19745	26.1
999.37671	147.6
1001.47949	188.0
1005.37476	74.5
1008.00592	47.7
1012.39569	67.1
1015.52930	35.0
1016.38800	1005.3
1017.41962	634.3
1018.42108	121.6
1023.23297	17.3
1024.56250	38.3
1026.61963	31.7
1027.32983	48.3
1030.72742	55.0
1034.73584	45.2
1040.71851	28.4
1041.39185	42.4
1044.55310	82.3
1045.59912	20.1
1047.73059	15.4
1053.89758	24.8
1058.20410	127.5
1060.67261	16.4
1061.59009	27.4
1062.83325	21.7
1078.55322	45.4
1080.91760	52.6
1084.54932	20.1
1096.40234	19.8
1106.31006	24.7
1107.76587	34.1
1108.75562	22.7
1113.56091	34.0
1115.48242	232.3
1116.42432	87.7
1117.18604	34.0
1118.62109	36.7
1119.51343	14.8
1123.50317	52.1
1124.20642	7.7
1125.77039	71.6
1126.44971	32.7
1147.52405	29.5
1151.52795	60.3
1173.80847	23.9
1177.75391	18.4
1178.91284	18.9
1180.40845	14.5
1183.62512	17.4
1190.39905	19.5
1192.54065	22.4
1194.22852	26.5
1204.48401	71.1
1205.46936	43.0
1211.51306	26.1
1219.43225	36.0
1221.82385	8.4
1223.05505	20.9
1227.86951	38.1
1229.53113	95.1
1231.13794	13.0
1235.48706	13.1
1241.29736	78.5
1245.53333	32.2
1254.18970	15.5
1266.62976	58.6
1274.18372	18.8
1275.20496	25.0
1277.54028	18.1
1280.99512	37.7
1286.78186	48.2
1318.72742	5.9
1350.63879	27.6
1375.06885	17.0
1379.82312	17.7
1385.59412	16.8
1401.69214	16.8
1420.66272	29.7
1438.68066	11.1
1475.12976	21.3
1490.54114	27.7
1499.37000	32.8
1501.30640	19.7
1503.60046	12.8
1506.62048	33.7
1517.33508	32.1
1518.30188	22.0
1550.62231	12.4
