# Supplementary material for: Phosphoproteomic Analysis of Platelets Activated by Pro-Thrombotic Oxidized Phospholipids and Thrombin
Source: PLoS One. 2014 Jan 6;9(1):e84488. doi: 10.1371/journal.pone.0084488 (PMC3882224; doi:10.1371/journal.pone.0084488)
Supplement: Annotated Spectra S4 — (ZIP) [file pone.0084488.s007.zip › RAPSVANVGSHCDLSLK_-22_2_70847.txt]

m/z	i	matches
290.28223	4.4
297.00925	4.7
305.86563	3.6
307.17310	16.6
312.31580	4.5
314.28546	12.1
325.52951	20.9
331.29922	6.1
337.11072	7.5
340.23395	4.2
342.27145	16.9
343.52142	14.7
347.38745	75.5
354.36737	6.3
359.26917	11.1
362.50613	13.9
366.37073	8.0
371.46042	9.2
377.37704	10.8
383.51709	13.7
394.23877	91.0
395.36673	2.7
398.31055	12.0
402.50830	12.6
406.34644	20.9
412.30521	2.6
414.59058	10.3
424.40469	3.7
437.40152	16.2
442.21631	25.5
444.06305	5.2
459.76550	9.2
460.42157	238.3
461.37326	20.1
462.39545	10.4
465.16656	14.3
466.26511	23.5
470.32263	6.4
473.24078	11.2
481.68466	3.8
486.41589	8.9
493.38593	115.8
494.14911	19.2
495.10638	15.2
496.48166	7.3
497.89880	14.7
499.66644	4.7
501.37421	4.0
502.17236	8.6
507.59668	9.8
511.50934	65.7
513.15564	5.7
521.44897	8.4
522.14368	6.6
524.51331	8.3
530.26367	23.1
531.50623	8.6
532.87488	2.6
535.24774	3.5
536.58545	3.0
537.51379	5.2
539.37476	11.8
542.29425	15.6
545.54614	44.3
546.67737	16.8
548.45117	6.3
550.07697	12.6
552.02032	6.9
555.74261	3.5
557.40106	6.9
564.31879	80.9
565.43018	9.4
566.29736	7.9
569.25122	30.3
570.34265	4.7
575.60706	40.5
577.15271	13.6
578.36060	4.6
580.62830	10.9
581.42786	2.8
582.48578	18.5
583.81226	21.2
587.32129	3.1
589.25317	3.8
590.81488	33.7
591.45544	16.9
595.68518	48.8
600.58984	6.6
607.53503	17.5
610.39026	6.4
611.40857	21.8
612.07751	24.2
614.00781	38.1
616.41760	46.3
617.04590	27.1
621.31122	3.0
623.37555	24.5
625.85175	14.5
627.45581	3.9
631.49329	22.4
632.26575	5.7
637.14832	12.2
638.59998	27.7
644.43054	36.0
646.45190	10.1
656.07349	17.9
657.05347	25.2
659.11304	16.4
662.37128	36.1
663.43103	39.7
664.30847	6.8
665.64020	27.3
666.38745	27.0
667.10156	64.7
668.56708	18.0
669.53076	3.9
675.26001	77.4
676.55481	27.9
678.09143	7.9
679.01208	39.3
680.08508	34.1
680.78955	22.6
681.91663	14.7
682.82141	16.7
684.43567	17.6
686.00098	23.6
688.51831	3.9
690.23376	3.6
693.47449	19.8
694.92981	30.3
696.83453	31.7
701.17145	8.6
706.00256	18.6
708.19543	2.7
709.61536	6.3
710.93365	25.5
712.56097	15.6
715.88208	5.7
716.61322	35.0
717.32367	18.2
718.26367	12.2
719.33496	6.6
720.22528	5.9
722.81055	3.8
723.91461	30.8
725.01825	24.1
727.59955	26.3
728.48877	20.4
731.57690	16.5
733.03943	45.1
734.61328	4.9
735.32684	26.1
736.17462	10.5
737.41528	32.1
738.08344	38.4
741.53357	38.6
742.54199	12.2
744.73804	26.7
747.81464	33.3
748.52478	8.0
749.59467	7.6
751.32434	11.6
752.62952	91.6
754.20020	11.6
758.37207	95.7
759.52686	15.5
760.33691	40.8
761.46588	3.0
763.50006	4.5
764.31067	11.5
765.51318	20.0
767.35602	13.6
768.22998	10.7
770.06580	23.1
771.05731	6.8
773.42627	104.9
774.20886	22.4
776.28088	108.4
777.28345	97.8
778.35095	78.9
780.03601	41.6
781.39844	14.2
782.42126	21.1
785.39758	54.6
789.73401	23.6
791.07886	29.3
791.89038	6.9
792.95203	36.1
795.33655	153.1
796.37146	48.6
797.68750	15.9
798.50024	34.9
799.60840	66.9
801.38342	12.4
803.74951	65.6
804.91113	174.4
806.16003	67.8
807.21191	215.5
808.13855	315.7
809.10706	57.1
809.87927	12.9
812.99231	58.2
814.66052	131.2
815.55872	99.5
816.19788	14.3
818.52551	61.2
819.46667	50.4
820.33887	12.0
823.79248	142.9
824.56116	318.1
825.42957	10.4
826.16040	20.9
829.01501	4.0
830.57141	12.0
833.23145	18.1
834.86768	87.1
835.67651	68.9
837.14978	38.3
838.14746	3.8
839.17249	6.6
841.54504	52.0
842.51685	62.8
844.31079	48.0
845.15894	105.4
846.53320	37.7
847.43884	60.8
848.21179	32.9
848.82422	13.0
850.06775	71.8
851.43823	19.7
852.84009	229.6
853.80505	119.0
855.09302	268.6
856.21265	183.1
857.43652	77.3
858.45374	82.7
859.37097	20.0
860.77893	17.7
861.49023	20.9
862.14600	29.5
862.99805	8.4
864.10620	662.3	y (15) (2+)-NH3, b (16) (2+)-P, y (15) (2+)-H2O
865.06580	93.9
866.00793	56.5
868.18347	22.9
869.93665	137.0
870.93018	56.7
871.63647	33.9
872.91907	448.7
873.85901	85.1
875.08301	244.2
876.16724	80.2
877.23083	48.4
879.20569	668.1	[M+2H] (2+)-H2O-2P, [M+2H] (2+)-NH3-2P
880.09155	398.8
882.26526	56.2
883.77612	14.7
884.54065	12.0
886.06616	275.0
887.95276	3799.7
888.70300	5214.1	[M+2H] (2+)-2P
889.57092	349.4
890.70483	105.8
892.04065	68.7
893.54150	14.0
895.45166	64.9
896.93542	1181.0
897.68750	1971.8
898.73633	171.6
899.68982	39.8
900.94629	42.7
901.74377	62.5
902.54785	110.1
903.91882	181.1
904.54968	99.0
905.16174	94.6
906.09692	55.5
907.56177	117.3
909.53052	9.2
911.41907	38.0
912.78589	213.1
913.63916	80.3
914.25952	43.4
915.48169	51.9
916.24011	8.9
917.15564	50.4
919.45325	366.4
920.40466	43.7
921.50769	289.3
922.60425	165.2
924.06519	85.6
924.74976	42.1
925.62512	85.6
926.66577	18.6
928.15625	3549.1	[M+2H] (2+)-H2O-P, [M+2H] (2+)-NH3-P
929.16455	1202.8
930.24451	67.5
931.87830	249.3
932.71155	72.4
934.27649	246.0
936.91772	11965.4
937.65564	12246.1	[M+2H] (2+)-P
938.50610	345.5
939.14893	86.1
940.18579	60.2
941.22522	270.3
942.54639	115.5
943.77454	24.4
944.55334	62.5
945.24670	126.1
946.52466	277.7
947.52344	279.9
948.40845	164.9
949.42993	47.6
950.38904	176.1
951.51111	77.3
952.41333	112.7
953.38208	662.2
954.12817	798.2
955.07178	262.0
956.14343	161.5
957.27124	39.9
958.55859	147.2
959.81055	98.1
960.47046	64.4
961.37476	39.4
962.41455	80.7
963.24634	23.3
963.95483	60.5
964.73682	92.6
965.75330	132.9
966.82275	123.7
968.04395	567.1
968.94629	280.9
969.83887	77.8
970.83105	39.0
972.14575	95.9
973.07104	196.6
973.96021	116.9
975.24670	78.4
976.32983	75.6
977.08386	44.8
977.72998	12.0
986.49341	5.9
998.43164	56.9
999.49866	84.5
1001.51782	47.6
1002.37976	30.0
1003.46143	7.8
1004.32825	25.9
1005.03381	7.7
1011.87903	88.0
1012.80530	16.8
1013.69653	36.2
1016.20630	78.2
1017.95093	80.2
1018.59094	3.3
1020.28394	49.8
1021.27539	43.2
1022.02002	20.0
1023.47595	15.2
1028.86462	102.5
1029.86377	14.5
1030.65015	24.6
1032.08374	55.5
1032.70386	4.9
1034.97778	28.3
1040.23315	74.4
1041.77893	55.7
1042.51440	12.2
1043.46143	52.6
1045.43982	4.4
1048.30713	56.1
1049.60974	30.3
1052.38342	16.5
1053.42468	20.6
1058.62378	61.2
1059.70874	59.5
1060.67468	65.3
1064.96460	27.4
1066.86987	5.6
1067.93005	20.2
1068.97375	4.4
1074.34961	13.7
1075.44751	18.0
1076.93506	36.5
1077.81116	67.8
1079.41223	36.0
1080.74048	14.7
1081.77502	53.6
1084.60864	31.5
1089.60608	18.1
1090.44482	53.7
1093.44214	13.5
1094.13232	14.7
1096.58179	95.5
1097.53101	32.7
1098.45422	56.7
1099.53735	4.0
1101.41138	8.2
1103.55310	20.4
1104.24023	3.0
1108.45313	44.1
1112.51343	26.2
1115.26074	42.2
1116.05176	6.9
1116.66455	47.8
1117.93115	5.6
1119.17737	52.0
1125.65051	5.2
1127.36792	41.4
1130.36609	63.3
1133.77344	78.6
1136.29370	6.5
1137.67871	69.7
1138.46436	47.9
1139.54614	20.8
1140.88696	28.6
1143.18896	35.1
1144.21484	22.4
1145.51709	24.8
1146.70630	91.4
1154.70398	43.2
1156.04443	24.6
1157.74780	9.8
1160.19666	7.0
1161.22412	19.4
1163.06152	18.1
1167.28320	18.3
1168.14575	30.4
1169.15051	45.1
1172.08362	22.3
1173.31519	35.6
1174.23901	19.3
1175.79041	11.6
1176.47083	49.4
1177.38574	40.1
1179.66455	16.4
1181.25146	11.7
1185.29358	55.2
1186.56787	57.1
1187.97070	20.0
1190.59790	93.1
1192.64807	11.1
1193.62988	15.1
1194.92688	27.0
1195.53479	82.3
1196.39856	51.7
1197.55164	14.0
1198.56836	15.7
1199.93970	94.1
1200.54150	28.6
1201.40076	29.0
1203.05457	5.6
1204.21362	11.3
1205.28052	5.3
1207.02856	17.8
1208.15613	17.5
1211.64258	44.1
1212.65320	6.1
1213.43811	8.2
1216.80994	9.6
1218.84448	22.7
1219.64941	18.4
1220.34521	6.1
1222.37769	48.6
1225.18982	12.5
1226.38452	12.0
1227.35840	73.7
1228.58496	10.7
1229.63501	21.0
1230.35059	5.3
1231.56787	6.4
1235.66614	9.8
1236.54846	34.4
1239.55872	15.4
1242.89648	30.7
1243.93652	3.8
1245.33203	7.4
1248.86743	28.5
1250.09229	20.4
1254.73999	8.6
1265.32202	9.9
1266.13220	43.8
1267.08484	16.2
1271.41016	16.4
1274.22900	39.2
1276.46338	64.2
1277.59351	19.5
1280.13318	13.4
1281.61279	28.0
1282.65601	28.9
1283.33386	34.0
1285.38538	4.9
1286.24036	13.7
1291.17517	55.3
1291.92249	78.9
1292.56445	33.9
1293.44678	6.8
1295.46655	73.1
1296.40723	21.0
1299.55017	8.8
1301.23608	9.4
1302.50659	5.3
1305.47058	27.7
1307.42004	3.5
1308.31287	12.1
1309.55945	84.2
1310.54700	45.3
1313.28625	20.3
1314.51160	7.3
1315.28882	4.5
1316.31262	70.1
1317.24646	8.9
1318.69788	10.6
1319.49670	65.9
1321.03247	22.2
1322.22668	2.1
1325.18542	23.1
1326.03137	10.9
1329.94836	42.1
1331.32727	12.2
1332.59448	33.1
1333.44250	15.4
1334.66418	3.8
1335.52979	28.5
1337.44751	16.2
1338.52515	9.9
1342.07092	51.8
1343.97656	26.1
1349.80042	43.5
1351.22180	63.5
1352.97791	46.9
1355.30554	24.6
1356.16882	14.8
1356.96008	38.1
1358.45581	36.4
1361.14978	2.7
1362.29089	51.9
1363.20520	42.9
1364.43457	17.4
1365.44873	4.6
1369.63562	23.9
1371.15295	12.3
1375.18311	10.7
1376.74829	10.0
1380.40015	165.4
1381.41455	78.2
1382.56616	56.5
1385.36914	13.0
1386.13318	7.3
1387.32275	8.6
1389.28528	16.7
1390.22803	3.7
1392.93140	9.7
1393.71802	10.8
1396.30640	34.2
1397.27551	31.2
1400.79089	13.0
1401.84290	17.8
1409.29102	20.8
1409.91248	9.3
1413.40491	64.5
1414.71619	118.1
1415.55774	19.7
1418.61670	16.7
1424.79822	42.8
1429.61780	21.2
1431.18555	39.1
1432.54773	68.8
1433.48438	18.3
1434.35815	30.5
1437.47168	43.1
1440.76526	18.8
1441.58704	18.8
1442.62292	3.8
1446.73694	6.1
1448.80444	18.7
1450.80347	32.2
1452.45837	18.0
1457.71912	25.0
1459.87878	26.1
1461.64478	33.1
1462.59155	39.0
1464.42017	16.6
1470.62720	8.4
1473.58557	24.9
1474.41699	9.3
1477.47253	14.1
1479.65930	82.5
1480.67578	44.8
1481.37488	23.9
1482.41833	23.3
1485.28430	16.7
1493.84192	13.7
1500.51770	4.4
1507.40100	5.0
1510.40601	21.3
1511.45349	169.4
1512.43237	211.2
1513.57080	24.2
1516.27698	22.5
1520.89075	33.5
1523.54382	10.8
1526.53503	48.2
1527.75940	53.9
1528.77014	3.9
1530.45361	25.8
1531.57300	44.1
1532.65100	35.6
1533.50867	33.9
1536.26001	5.2
1537.54211	40.2
1541.01086	35.8
1544.34009	14.0
1545.32495	32.0
1546.78113	7.5
1547.77698	32.5
1548.72620	41.8
1549.38220	1.8
1550.08386	16.1
1552.33716	11.4
1553.53357	5.6
1560.04810	5.1
1565.14661	19.1
1566.73413	20.9
1568.47546	11.1
1582.67395	8.9
1592.42908	6.1
1593.65393	6.3
1594.98108	6.6
1596.14148	8.7
1600.18445	14.8
1609.16663	14.9
1613.69092	7.3
1614.53833	15.2
1615.81531	5.2
1624.46252	90.0
1625.52722	55.5
1626.55786	41.6
1628.46887	23.2
1629.42834	19.3
1635.89099	3.9
1637.05981	6.6
1641.62732	21.8
1645.52454	268.1
1646.53186	169.5
1647.46619	28.7
1648.08679	14.9
1649.23425	7.3
1659.25623	13.8
1673.02661	10.4
1678.40637	5.2
1679.21362	14.4
1681.36365	3.0
1687.57886	8.1
1690.83826	17.1
1693.60242	14.0
1694.80005	17.7
1711.43054	8.0
1712.33533	16.1
1713.54028	5.7
1725.56360	97.3
1726.80286	42.1
1727.62317	19.3
1728.54163	5.9
1731.45044	7.5
1743.48950	319.4
1744.65466	169.7
1745.64294	101.3
1747.82922	1.8
1772.38892	11.4
1796.55603	7.4
1798.26501	12.7
1821.11023	5.0
1932.68738	5.1
1941.59253	11.8
1977.89050	18.7
