# Supplementary material for: Phosphoproteomic Analysis of Platelets Activated by Pro-Thrombotic Oxidized Phospholipids and Thrombin
Source: PLoS One. 2014 Jan 6;9(1):e84488. doi: 10.1371/journal.pone.0084488 (PMC3882224; doi:10.1371/journal.pone.0084488)
Supplement: Annotated Spectra S4 — (ZIP) [file pone.0084488.s007.zip › RAPSVANVGSHCDLSLK_-23_2_71384.txt]

m/z	i	matches
183.23077	5.4
185.31857	22.7
186.16212	32.8
195.07489	22.7
197.29164	10.1
200.13513	3.7
200.95795	17.1
203.44702	11.0
204.51457	6.8
206.99039	10.6
208.08330	25.0
211.30165	6.3
212.05087	11.0
216.28008	7.4
220.10368	16.4
225.23566	110.3
228.16324	360.6
229.29239	35.3
233.23712	12.3
234.28592	10.1
238.25615	18.1
239.14775	7.9
240.35510	13.9
241.28874	13.5
242.38470	6.3
244.31281	26.5
246.29498	18.4
247.13211	5.3
247.76642	45.9
249.12714	23.8
252.09163	11.7
257.23404	8.4
260.38733	27.3
262.92096	34.2
265.23114	31.5
266.20590	8.4
267.29541	4.2
271.89914	5.0
273.48193	14.9
276.36447	45.8
276.97647	5.6
278.16223	6.3
279.43872	4.0
282.99478	41.5
287.25259	24.7
290.29999	20.3
291.46109	59.9
293.35535	5.9
294.25366	31.1
295.37738	22.5
296.39032	49.4
305.42917	5.0
306.89539	9.6
308.11963	18.3
309.21692	7.4
310.39844	30.9
311.99164	27.7
317.12866	33.3
320.37622	18.8
322.32068	238.6
323.01764	18.6
325.30188	11.6
326.26001	13.0
327.69226	18.5
329.28613	6.7
331.23419	10.1
333.27734	9.2
335.38159	11.7
336.71997	49.7
337.34332	85.0
339.45654	119.3
340.16595	46.0
342.06940	6.3
345.11707	13.0
347.21484	199.1
348.28705	14.4
353.46606	5.0
354.11115	12.6
355.37311	14.7
357.46344	88.3
364.34796	83.5
365.28577	31.3
366.15533	2.9
366.99768	78.8
368.09454	17.6
370.87787	22.6
373.58417	13.5
375.54797	108.8
377.47284	49.4
381.00775	101.8
384.42175	21.0
385.21320	19.7
387.15344	19.8
389.44257	221.7
390.19324	6.5
392.17639	30.8
394.41833	429.6
395.38464	43.3
396.08386	99.2
398.55463	68.6
399.58679	10.6
402.22791	14.5
403.15430	8.8
404.94849	99.3
407.28796	11.4
408.11346	38.3
409.27197	40.4
409.98450	7.6
412.20325	114.8
413.59259	75.0
414.27466	35.0
415.10754	37.3
417.72217	155.9
418.64044	39.2
419.29736	8.8
422.84253	64.3
423.84448	42.4
429.81439	40.0
431.01941	75.8
432.32471	15.3
433.72607	23.1
434.75989	4.2
436.75507	411.0
437.88300	57.4
438.59125	122.0
442.33966	186.2
442.94000	8.2
443.71149	27.6
444.83038	125.8
446.19421	9.2
447.42395	57.8
448.50360	79.2
449.26862	70.9
452.33026	28.1
453.18579	30.6
454.12823	31.6
455.32019	62.6
456.46521	10.4
457.77325	318.4
458.44037	204.5
460.36078	1061.0
461.50397	183.7
462.65326	21.6
465.56055	34.9
466.76727	100.4
468.69550	13.0
470.23853	56.1
471.10333	10.9
471.79315	10.4
472.49005	15.8
473.31207	6.8
474.20160	50.3
475.00989	5.0
476.06738	7.2
477.32257	30.6
478.88361	70.8
480.34259	207.7
481.33020	111.2
482.43481	19.5
483.06403	4.6
483.83020	20.6
485.00964	12.2
486.63660	34.3
487.50122	10.0
493.40088	243.7
494.49310	136.8
495.39221	12.2
496.12372	23.3
497.19250	12.6
498.28937	66.7
499.05573	34.0
500.09320	66.2
500.90027	39.9
501.83020	44.5
503.36041	10.0
505.12439	4.6
506.79327	68.1
507.56470	7.6
508.99066	667.2
510.21100	66.7
511.59772	72.9
512.93195	47.3
514.26233	8.8
516.02545	161.7
517.11676	177.5
517.87823	80.2
518.83679	15.2
520.33112	130.0
521.26727	27.7
522.49005	131.5
523.26855	4.6
524.51672	32.3
525.79633	60.8
528.24878	72.5
528.88538	5.1
529.97638	178.2
531.66431	355.8
532.60211	214.7
534.25812	10.5
535.98730	58.4
536.84058	301.7
537.80792	39.4
538.54272	83.4
539.40338	14.8
542.51288	378.8
543.40796	93.7
544.59308	78.2
545.51178	38.2
547.22070	55.4
547.99628	11.4
549.07117	165.9
550.28156	19.9
551.41998	78.8
552.54810	38.3
553.70819	102.1
555.30170	78.0
556.17480	6.2
557.31604	95.7
558.30341	462.3
559.19373	207.9
560.16748	122.1
561.20929	21.0
562.85602	33.5
564.27728	583.8
565.57532	276.8
566.52551	58.7
567.28320	59.6
567.96167	52.9
569.28729	18.3
569.98639	43.5
571.87750	60.0
572.67877	7.5
574.24182	161.6
575.24323	734.2
576.15216	79.0
577.13263	10.8
577.91437	128.7
579.00763	342.8
580.06122	129.5
581.07941	243.0
582.00677	318.2
583.01288	195.3
584.02026	79.5
585.47882	83.7
586.88684	534.2
587.77594	88.1
588.90729	85.5
589.74091	23.5
591.00641	182.3
592.47198	3391.1	[M+3H] (3+)-H2O-P, [M+3H] (3+)-NH3-P
593.20856	1394.7
594.18494	112.7
595.49365	282.9
597.14038	428.1
598.64441	38871.3	[M+3H] (3+)-P
600.53333	268.9
601.37201	188.3
602.36041	305.6
603.06006	125.5
604.38983	601.2
605.20660	480.0
606.64685	336.0
607.52319	683.2
608.69171	167.2
609.43317	276.5
610.33289	164.5
611.72705	404.3
612.43182	357.0
613.30328	387.9
614.36176	172.4
615.45251	823.7
616.41229	182.1
617.92206	342.3
619.25299	961.4
620.65790	539.7
621.61969	229.6
622.47565	118.2
625.24390	15.5
629.76953	7.2
633.30927	13.5
634.05743	45.0
637.44391	22.0
638.81329	10.2
639.99432	62.1
641.66107	21.9
642.54340	36.0
643.75348	72.3
645.42719	29.8
647.31610	38.2
647.96765	64.7
648.77808	44.4
649.87378	42.2
651.23627	76.9
652.15802	6.2
653.41309	30.8
654.03125	26.3
656.35980	51.3
657.28448	36.2
658.36249	197.0
659.16901	189.9
660.29840	20.5
662.19879	259.2
663.02637	254.6
663.91278	37.2
667.57483	1691.8
668.64764	98.8
669.26520	8.1
670.39087	35.9
671.47754	19.4
675.89612	50.0
677.04980	133.6
678.35236	314.2
679.46045	365.4
680.46777	116.3
683.11548	81.5
684.80267	42.3
686.12775	140.4
688.46246	75.7
691.21588	60.8
691.83795	16.0
692.47113	22.1
693.49988	208.1
694.19391	138.2
696.49792	44.1
697.63837	39.0
698.60516	89.0
700.36438	583.7
701.06409	232.5
703.64728	52.6
705.60577	37.3
707.37811	212.4
708.24158	119.1
708.85754	7.4
710.60620	90.0
713.80096	4.9
716.22455	1385.6
716.97870	948.1
717.79938	95.7
718.49176	42.3
719.75537	179.6
720.67126	51.6
722.42194	6.2
724.06024	707.1
725.37286	56.0
726.26093	85.9
727.17267	40.0
728.85498	709.0
729.61505	365.8
730.99762	175.8
731.99432	31.3
732.62732	62.0
733.59564	110.4
734.93420	233.3
735.53656	180.2
736.35455	198.8
737.28424	53.3
738.35675	49.6
739.48346	125.5
740.12427	59.2
741.22369	47.8
742.10028	11.4
744.57745	9.3
746.13092	116.0
747.60809	10.1
748.74066	190.5
749.53595	234.5
750.67609	47.1
751.65735	70.9
752.38788	76.9
754.85040	36.2
758.73242	687.9
759.56274	92.1
762.87946	15.0
763.90509	75.6
764.65082	16.6
767.22321	314.9
767.95013	253.7
769.08948	69.3
769.74115	42.8
770.65717	39.0
773.22015	528.8
774.15063	212.1
775.14545	128.6
776.31335	579.7
777.38342	312.7
778.53790	279.2
779.87433	53.6
780.68378	42.4
782.18732	74.4
783.59143	1354.3
784.56256	446.0
785.20496	37.3
786.19904	11.0
787.35699	37.8
789.30450	57.4
790.95361	123.9
792.20740	25.0
793.33813	48.4
794.59888	50.6
795.36859	66.0
796.03430	42.3
796.69226	17.9
797.47162	118.9
798.55585	95.4
799.25214	46.0
800.93091	70.6
802.44965	12.7
804.60297	377.7
805.25671	39.2
806.20264	131.6
807.48846	712.2
808.47504	81.5
809.62158	50.1
810.57092	108.1
811.36700	22.7
812.76990	176.8
813.60773	419.6
815.07336	660.8
816.15033	188.7
817.35736	128.0
818.99463	191.1
819.63495	57.0
820.42621	11.4
821.13220	15.9
822.31970	48.4
823.77069	441.9
824.45306	604.7
826.40131	283.2
827.31677	112.7
827.98383	55.1
830.26556	46.1
831.55420	69.8
832.58386	850.4
833.43207	338.0
834.29077	176.9
835.19708	18.7
836.13721	30.8
837.68121	42.1
838.28668	44.1
840.13507	5.0
840.75482	19.9
841.36426	28.9
842.55859	21.4
844.37329	121.5
845.79199	65.9
848.18719	132.0
850.31927	28.4
851.68768	8.7
852.48218	51.2
854.11255	122.0
855.07153	49.9
856.25751	80.4
857.75775	73.9
858.72137	185.7
859.61066	126.9
861.90448	128.3
864.00885	728.6
864.96826	9.1
866.02802	5.4
867.62189	78.7
868.90216	35.6
870.13184	13.7
872.30444	433.4
873.45947	361.9
875.55322	154.4
876.41748	141.6
877.19061	4.2
877.79730	13.8
881.21564	12.1
881.90576	134.6
884.00861	89.1
885.56451	30.2
888.44220	7.6
891.42499	61.1
892.47809	23.8
893.56494	14.7
894.41058	20.9
897.42383	24.5
899.41559	19.3
901.21307	56.7
902.51666	45.3
903.26666	18.7
905.21112	6.6
907.35870	8.0
908.35175	10.9
914.45905	61.2
915.68011	73.2
916.50757	51.8
921.68115	36.8
922.47906	81.5
924.64526	7.6
926.29596	20.2
927.46698	7.0
928.94794	4.2
932.31781	67.7
933.37427	46.4
940.16974	61.2
941.53448	41.8
942.67145	5.8
943.37500	19.3
946.03815	10.0
951.85724	18.2
953.57562	10.1
955.55591	35.6
956.38397	23.1
959.29663	174.3
960.17145	123.2
961.34808	33.0
963.35693	21.5
964.12256	4.2
966.05414	43.3
967.31927	19.9
972.60101	39.9
973.39337	131.3
974.02539	51.8
975.28766	24.4
976.35858	44.7
977.47284	29.2
979.82684	8.0
983.71777	4.2
989.44287	6.7
990.29962	24.5
993.28955	12.5
998.34760	83.4
999.54205	61.3
1000.36481	16.1
1001.27887	164.9
1002.56079	44.2
1005.43207	69.8
1006.68378	13.1
1009.54272	8.7
1013.49127	12.7
1016.38666	703.8
1017.47095	353.8
1018.17456	32.6
1018.77734	11.0
1019.39716	178.4
1022.83356	12.6
1024.60461	15.6
1027.28320	19.7
1031.65063	9.3
1034.49390	22.4
1037.95654	2.5
1039.42651	20.4
1041.46631	23.5
1043.89746	27.3
1044.67725	45.9
1045.51587	21.7
1049.50928	16.5
1050.58203	19.9
1053.48975	28.5
1055.40894	40.1
1056.60254	10.9
1058.46631	19.7
1061.16260	30.2
1062.48218	41.4
1066.91382	5.0
1077.52991	25.2
1084.65796	6.3
1085.76050	13.9
1088.44434	31.2
1089.27344	12.7
1090.80396	7.1
1095.28906	15.1
1098.45569	32.8
1105.57886	5.5
1106.42798	46.8
1107.47559	12.6
1108.36877	48.7
1112.40112	23.5
1115.70544	190.9
1116.62561	25.1
1118.99963	22.0
1119.77637	8.4
1122.38916	25.4
1130.30286	38.5
1136.29980	5.8
1150.52124	17.3
1151.57776	13.5
1154.60718	17.8
1156.37354	12.9
1157.35498	8.4
1163.23096	19.5
1172.68311	52.1
1174.61633	24.8
1175.59912	33.3
1178.51648	7.6
1186.68091	34.7
1201.17297	7.0
1203.46448	19.3
1204.80859	23.0
1205.45715	12.5
1211.19446	36.4
1212.43372	23.8
1220.00989	30.2
1221.65808	29.7
1225.60437	23.8
1226.34241	44.6
1244.02698	3.7
1244.76526	35.0
1275.46155	12.2
1289.58606	27.0
1294.30908	24.5
1299.41895	8.8
1301.86340	23.6
1317.54980	16.7
1373.23633	14.0
1389.64856	5.4
1404.94763	53.2
1416.34497	11.4
1420.71313	33.7
1431.52795	6.3
1500.69495	23.1
1626.99646	16.4
