# Supplementary material for: Phosphoproteomic Analysis of Platelets Activated by Pro-Thrombotic Oxidized Phospholipids and Thrombin
Source: PLoS One. 2014 Jan 6;9(1):e84488. doi: 10.1371/journal.pone.0084488 (PMC3882224; doi:10.1371/journal.pone.0084488)
Supplement: Annotated Spectra S4 — (ZIP) [file pone.0084488.s007.zip › RAPSVANVGSHCDLSLK_-23_2_72159.txt]

m/z	i	matches
307.51682	3.1
335.30463	4.0
337.36539	21.4
338.33984	5.0
343.34747	8.7
347.36023	66.4
351.15738	24.0
359.02002	4.2
364.19354	26.5
365.22162	11.2
370.09140	3.9
377.13159	7.3
388.60535	7.1
394.27402	93.9
405.18759	11.1
406.22760	19.7
407.18015	6.6
408.23578	18.6
409.96808	5.0
411.21298	9.7
416.26859	3.9
425.66699	17.4
429.21649	59.5
435.32657	19.5
439.28665	6.3
442.37280	22.8
443.26990	21.9
453.30661	28.2
457.46997	8.7
459.15103	11.2
460.13406	108.8
461.26672	15.2
465.45795	45.1
481.67703	5.7
482.36438	10.8
483.40509	18.8
486.42200	11.4
488.11047	31.2
491.28198	9.0
491.99942	7.6
493.44232	184.1
494.28122	60.3
495.17203	10.2
497.37311	6.8
502.41788	8.1
504.18951	6.1
505.46155	25.2
508.31854	5.8
511.24005	75.3
511.84314	2.0
514.48523	14.6
526.28333	10.5
528.56641	3.9
530.32361	7.1
533.28381	2.9
534.46594	13.4
536.47974	19.9
539.32147	13.6
540.56836	18.3
542.42755	7.6
543.34430	7.8
545.50513	58.1
546.58142	26.5
549.61206	10.0
553.41919	9.1
555.73755	23.2
556.69818	30.0
564.32764	87.7
565.34973	8.7
566.74634	4.0
569.21643	3.2
573.32166	16.3
574.71179	3.4
575.42468	12.4
576.24683	20.9
579.67383	2.1
583.41980	22.7
589.13989	15.1
591.05896	23.0
592.26233	25.8
593.14819	72.5
595.48474	15.4
606.30139	4.2
609.47528	10.2
610.35828	10.5
611.24304	42.2
612.18054	10.6
616.08435	2.4
616.86267	29.7
619.14026	10.2
620.62885	12.8
625.10626	5.3
639.97266	27.9
643.82233	28.1
649.01782	2.3
653.39801	33.7
658.08844	34.8
662.10645	70.9
663.45728	39.4
666.85382	46.0
669.67877	5.2
675.24414	35.9
675.91394	45.8
677.38147	41.2
678.12048	16.4
679.04688	30.4
679.80231	32.8
681.54272	11.9
688.21527	21.3
693.35748	9.2
694.14307	9.1
696.42664	9.1
700.19324	10.3
702.22839	5.8
703.40808	26.8
705.27618	13.9
710.94666	41.6
715.47363	7.5
716.37952	56.5
717.73328	9.7
718.54810	6.0
719.81097	8.2
720.79376	4.4
722.55090	7.5
723.18091	15.4
724.46826	18.3
728.47626	11.9
730.43781	9.5
732.55920	33.0
733.50226	56.0
735.40906	29.3
736.12903	2.4
737.18781	27.1
738.44623	19.7
741.52185	18.9
742.33911	25.6
743.07281	36.6
743.85632	7.6
747.88306	4.9
750.20221	40.7
751.12341	24.3
751.89355	44.2
754.55957	3.7
755.55804	6.3
756.24219	33.3
756.89996	7.6
758.65149	73.3
759.41547	45.5
760.07892	4.5
761.05383	7.8
762.58472	20.7
768.14673	30.2
769.49316	22.1
770.61951	52.3
771.81372	15.5
772.81287	79.1
773.44299	60.9
774.70825	19.5
776.32886	145.3
777.48987	70.8
778.37988	52.8
779.64502	12.6
782.11902	48.2
783.42310	7.2
785.52991	44.2
786.55737	15.3
788.19519	21.3
789.40466	26.8
795.49451	59.9
796.37317	25.5
798.02417	14.6
798.92908	64.7
799.67261	97.5
800.53894	5.9
801.18970	34.5
802.46167	22.3
803.97083	64.7
805.29822	53.0
806.36816	27.2
807.54211	174.7
808.45508	50.3
809.49548	19.9
810.31775	5.3
812.21570	11.5
812.82922	51.2
813.47046	78.7
815.18652	228.2
815.94031	73.1
817.15991	21.6
819.08411	49.8
821.21802	95.9
823.90149	134.4
824.85938	119.2
826.89185	93.3
830.63831	22.1
832.35938	31.6
833.39563	6.6
834.45654	72.2
835.75232	18.7
836.62317	10.8
838.76306	80.3
840.29700	13.8
841.42554	57.8
842.53662	11.6
844.51294	153.1
845.48291	24.7
846.46033	63.9
847.57629	86.4
848.66980	60.5
849.63000	37.1
850.33142	10.0
851.31238	31.5
852.29541	79.8
852.94702	152.7
853.71497	108.7
855.15686	278.6
855.99072	120.1
856.89648	148.3
857.70862	30.3
858.45215	122.8
859.62256	14.1
861.14807	27.8
862.14661	60.3
863.87488	463.7
864.66028	270.8
865.79016	53.4
869.91748	121.2
870.64368	67.7
871.78174	66.9
872.70093	222.6
873.58057	270.1
875.20728	171.0
876.54614	125.3
877.44775	69.4
879.29358	877.4	[M+2H] (2+)-NH3-2P, [M+2H] (2+)-H2O-2P
880.11902	301.3
881.23303	67.7
882.80310	76.0
884.01306	76.5
884.85071	29.3
886.23059	281.3
887.86096	2950.8
888.69727	4802.0	[M+2H] (2+)-2P
889.56726	337.2
890.83093	90.0
891.60107	50.2
892.76099	112.6
893.54993	103.1
894.18103	31.9
894.97632	73.5
895.72278	34.0
896.87878	1015.7
897.59119	1410.7
898.64978	53.3
899.35657	59.8
900.44653	26.6
902.18823	484.1
903.03967	103.4
904.21301	352.9
905.16870	218.1
906.16541	101.5
906.93640	55.6
908.13257	43.0
908.76367	2.4
909.59375	27.1
911.72034	104.2
912.66211	57.7
913.70886	203.6
915.45996	47.2
916.45435	10.2
918.33582	37.3
919.53882	286.4
920.37549	61.5
921.55017	590.9
922.41443	47.8
923.30969	86.1
924.59277	68.6
925.26770	127.8
926.04358	38.2
927.82043	1697.4
928.61023	2342.9	[M+2H] (2+)-NH3-P, [M+2H] (2+)-H2O-P
929.55457	189.0
931.52197	93.6
932.64661	165.8
933.58105	39.3
934.38477	295.4
936.87830	8632.5
937.66553	12211.8	[M+2H] (2+)-P
938.96240	15.3
939.71838	39.6
940.94946	387.5
942.01465	268.6
943.46387	75.7
944.52722	143.9
945.74512	211.7
946.84644	685.1
947.85742	240.5
948.85840	174.9
950.21362	266.1
951.38428	155.3
952.05664	40.5
953.44116	932.8
954.14539	1177.8
954.85046	194.1
956.20752	181.7
957.31531	67.0
958.30591	118.5
959.18750	68.3
960.26575	98.1
961.06287	36.4
961.97681	52.4
963.59387	135.3
964.50317	42.7
965.48560	169.1
966.42383	47.8
967.71387	265.1
968.77979	692.1	[M+2H] (2+)-NH3-H2O
970.08008	178.2
970.93140	74.7
972.45483	84.2
973.34509	186.8
973.96167	181.2
975.07495	112.8
976.19507	118.9
976.91821	33.2
978.59802	18.9
991.68518	4.5
993.06689	40.0
996.31885	36.0
997.34302	13.8
998.47290	69.7
999.34094	39.9
1000.43628	18.1
1001.66260	135.0
1002.44238	58.8
1008.49353	11.9
1009.32800	15.2
1010.91772	37.8
1011.55981	38.7
1012.65381	35.0
1013.99438	56.3
1014.82996	28.1
1016.49951	10.3
1017.60107	23.8
1018.55383	57.3
1019.44641	13.6
1020.59790	49.2
1021.27710	9.6
1022.62061	4.5
1027.00781	66.6
1028.68298	38.0
1029.72485	44.7
1031.23108	19.1
1034.40210	33.2
1038.97205	9.1
1039.75952	5.2
1040.63354	30.9
1041.85034	46.5
1042.96289	13.1
1044.06763	52.1
1048.99622	12.5
1050.46399	22.9
1053.01013	29.7
1054.14307	12.8
1055.92249	89.8
1057.53003	74.4
1058.42249	68.8
1059.40430	20.0
1060.35498	65.7
1063.44482	7.4
1066.96716	4.5
1071.79102	7.3
1073.12012	3.7
1075.40906	66.6
1077.54236	86.6
1078.18579	2.6
1079.52820	26.7
1080.21411	22.9
1081.59692	20.7
1082.97681	36.9
1085.06799	4.7
1087.49219	15.3
1089.10999	37.1
1090.70825	32.9
1093.81348	5.8
1095.14917	27.5
1096.36499	168.0
1097.40845	93.9
1098.17554	50.9
1099.00488	57.8
1102.35461	23.7
1103.72803	11.9
1105.35376	30.1
1109.68579	9.8
1112.64209	11.5
1113.42896	11.6
1115.42651	33.3
1117.56177	9.2
1120.24390	76.8
1122.54651	52.9
1123.25671	14.9
1124.26709	6.3
1127.56482	5.8
1128.84131	13.3
1130.40039	51.6
1132.37671	2.9
1133.21094	13.9
1134.56421	10.2
1135.44897	83.3
1138.45508	44.7
1139.29761	117.9
1140.14502	39.7
1140.77258	7.1
1142.28357	2.6
1144.22314	42.4
1145.43750	16.4
1148.26440	86.0
1153.80786	19.3
1155.06494	72.0
1156.67407	23.0
1157.88464	50.2
1158.62976	23.7
1159.58301	28.6
1164.35657	31.2
1167.62939	22.0
1170.06714	22.7
1170.87012	53.1
1172.81860	26.3
1176.04395	60.0
1177.45862	36.9
1178.46863	16.8
1179.11487	19.7
1179.97437	10.0
1181.10522	26.5
1182.65015	22.2
1188.74426	48.7
1189.57593	20.9
1190.44238	16.1
1191.85449	111.5
1192.89563	30.3
1195.49951	89.9
1196.45923	50.9
1197.23914	13.7
1199.77222	35.7
1200.82715	32.0
1201.43384	61.5
1204.61987	22.1
1205.49329	18.9
1207.15991	43.3
1207.76465	42.8
1209.11621	25.3
1209.71765	20.2
1211.35034	72.6
1212.16235	22.6
1213.16577	3.6
1216.38721	5.8
1217.37061	3.2
1218.43250	5.0
1219.94934	30.2
1222.00830	46.7
1222.75671	46.7
1225.75757	53.8
1227.79712	12.6
1228.96497	63.6
1229.69482	8.6
1232.84924	8.9
1235.39038	24.1
1236.74548	28.1
1238.06104	97.6
1238.76221	1.9
1239.38623	9.9
1243.47375	27.9
1244.72778	3.7
1246.45251	19.2
1247.98242	13.0
1249.65271	32.4
1251.68042	74.7
1252.42017	42.0
1254.54248	9.7
1258.32275	18.8
1259.29858	4.1
1262.67261	22.1
1263.32935	14.4
1264.75745	5.5
1265.39319	15.7
1266.65515	11.8
1267.77234	6.9
1270.80908	26.5
1272.77991	36.9
1274.69324	8.7
1275.95776	45.0
1277.41284	32.4
1278.48804	10.8
1279.82117	48.4
1282.56226	103.6
1283.34644	121.1
1284.86755	21.3
1285.56335	14.3
1288.66418	29.3
1289.98669	23.3
1292.07715	16.1
1294.51953	14.3
1295.41309	48.7
1296.34155	7.9
1299.70569	12.3
1300.80823	40.0
1301.67200	48.5
1302.76257	9.8
1303.48828	9.2
1305.34412	51.6
1306.17969	17.2
1306.94189	22.6
1308.47156	12.1
1309.34192	64.4
1310.41760	59.8
1311.10840	17.0
1312.40723	12.7
1313.29907	2.1
1314.81396	31.5
1315.50525	52.0
1316.35156	8.4
1317.42297	67.8
1318.89893	32.4
1319.71436	59.0
1320.32898	7.4
1322.72571	11.0
1324.67505	20.9
1326.00037	23.2
1328.02600	18.7
1329.68494	4.7
1333.27136	63.1
1334.54907	45.0
1335.74939	39.0
1340.82227	41.9
1342.84827	39.8
1345.96326	9.7
1350.36316	11.2
1351.66895	142.6
1352.53882	18.8
1355.25842	82.6
1355.98828	35.0
1356.97485	41.8
1359.63489	20.9
1360.40649	25.3
1362.30750	35.5
1363.83179	28.2
1364.92712	26.1
1366.43127	23.1
1367.85437	27.9
1372.21643	7.1
1376.04529	42.0
1380.36975	140.0
1381.31836	72.9
1382.18030	16.5
1382.81934	17.1
1383.83496	17.1
1388.00818	17.9
1390.48804	6.9
1391.12195	38.5
1396.21240	2.6
1397.38171	23.9
1399.34363	33.9
1401.10046	3.2
1402.53943	8.6
1403.65625	13.2
1408.10779	30.4
1409.51453	17.5
1413.45691	91.6
1414.42126	84.2
1415.57678	12.2
1418.38684	11.8
1422.03699	19.5
1428.79419	6.5
1430.53040	49.5
1431.53918	36.2
1432.44983	77.8
1433.40454	17.9
1434.62415	8.3
1436.76123	10.0
1437.56702	9.1
1438.35144	14.3
1439.51196	56.9
1448.15491	33.5
1458.30310	7.1
1459.65735	7.3
1461.46985	32.0
1462.15002	14.3
1463.43604	18.7
1465.30798	43.2
1466.28833	3.4
1470.12170	6.5
1478.45105	27.4
1479.87830	33.6
1480.67126	21.2
1481.52039	39.8
1482.75916	14.3
1484.72009	11.1
1485.57764	15.7
1490.59338	15.7
1494.24475	6.7
1497.49182	5.6
1499.40198	11.1
1500.67688	15.5
1501.45337	24.0
1503.93494	7.9
1506.70862	4.5
1511.43909	150.5
1512.32568	69.5
1513.26392	46.7
1515.19910	8.6
1517.48059	32.1
1524.77563	6.3
1526.51111	16.1
1527.80298	22.1
1528.42932	18.6
1530.69446	7.3
1532.83887	3.4
1536.48560	12.4
1537.55811	40.7
1544.53259	59.6
1546.42126	5.3
1547.84534	37.9
1548.55603	58.0
1549.36169	8.9
1550.10681	6.8
1555.47375	20.8
1562.72351	19.5
1564.57068	101.5
1565.82678	3.9
1566.72656	30.6
1576.04675	5.2
1583.73450	5.1
1588.58997	17.0
1594.63013	20.8
1595.55286	15.5
1597.34473	9.9
1600.42664	13.8
1611.22107	10.8
1615.52368	38.5
1618.68555	6.6
1624.41321	91.2
1625.63806	23.7
1626.39490	29.5
1627.05005	16.8
1627.79321	46.2
1630.42603	44.1
1631.91467	6.1
1638.64758	6.6
1640.39722	9.2
1643.54944	41.3
1645.53674	158.3
1646.56458	189.9
1647.42273	16.0
1648.37976	8.1
1664.63123	8.4
1675.04016	6.8
1693.57104	24.7
1698.42102	12.0
1701.08289	12.9
1712.31958	29.2
1717.74768	38.0
1725.05896	25.7
1726.03796	63.3
1727.13452	37.2
1729.65466	5.0
1743.53247	246.8
1744.61145	207.1
1745.91028	88.3
1747.12878	3.1
1757.91919	66.6
1770.59460	9.2
1771.66248	3.7
1797.48352	6.1
1798.57056	22.4
1807.48572	5.8
1814.47839	23.7
1825.86487	4.7
1879.07581	5.0
1923.40588	5.0
1981.83618	19.7
