# Supplementary material for: Phosphoproteomic Analysis of Platelets Activated by Pro-Thrombotic Oxidized Phospholipids and Thrombin
Source: PLoS One. 2014 Jan 6;9(1):e84488. doi: 10.1371/journal.pone.0084488 (PMC3882224; doi:10.1371/journal.pone.0084488)
Supplement: Annotated Spectra S4 — (ZIP) [file pone.0084488.s007.zip › RAPSVANVGSHCDLSLK_-24_2_73573.txt]

m/z	i	matches
182.97545	15.8
186.30815	25.1
194.37773	31.4
197.02869	14.6
200.29706	12.9
202.09880	6.5
210.87959	6.0
212.21187	14.6
214.23157	18.1
220.27390	23.8
225.06989	19.7
228.08937	341.3
229.03159	87.5
234.32738	25.5
235.33804	11.8
237.17517	11.2
238.38304	53.9
240.24924	63.6
241.45456	8.3
242.16725	20.1
243.29266	23.8
244.02107	51.7
246.28601	30.3
254.47861	37.8
257.51764	47.7
259.12424	6.5
260.24493	39.6
261.35126	14.1
271.48633	8.8
278.44470	34.3
280.33649	19.5
282.70026	30.8
284.13068	13.3
288.28351	5.4
291.15881	26.0
294.15393	36.0
300.34918	12.3
305.38293	12.9
309.04630	123.4
310.02435	15.8
312.28931	20.3
313.34076	7.7
315.37360	5.9
316.18756	10.0
317.45880	32.5
333.43518	4.8
337.17322	80.4
338.10645	9.3
339.76410	182.8
341.64600	33.8
343.30524	64.5
345.37445	6.4
347.22675	223.9
348.57465	24.3
354.12048	5.9
356.22638	42.4
358.26758	30.2
360.23499	9.5
361.30402	32.5
366.87433	66.8
368.67316	58.2
371.30750	22.8
372.27429	26.7
373.45087	29.1
374.36871	30.2
375.51752	9.9
377.35419	8.9
380.39972	47.7
382.82306	33.6
384.30090	51.0
386.89185	16.4
389.37311	236.1
390.81140	34.8
394.34698	493.9
395.48657	54.9
398.33691	23.7
401.86536	6.5
402.63708	21.0
404.31976	28.4
408.18518	80.1
409.31171	34.8
410.07190	130.8
414.64160	31.0
415.31281	67.9
417.86578	264.2
421.93622	54.9
423.05029	34.8
424.87482	25.0
426.27106	30.7
427.28033	50.6
427.98505	10.7
429.04926	20.9
430.25128	88.4
434.18982	62.4
435.35999	24.1
436.85474	214.6
437.49908	131.6
438.29114	185.1
438.97089	25.1
440.64368	72.9
441.28265	16.9
442.11359	70.4
443.32587	42.1
444.32849	81.3
445.08386	4.2
448.00940	92.6
449.28418	8.9
452.19623	96.2
453.05981	113.6
457.30804	937.0
458.35846	402.4
459.71265	219.9
460.46606	809.2
461.36871	301.8
462.32111	166.8
468.70245	50.0
469.55103	14.6
471.53723	110.2
474.58984	53.8
476.53790	15.1
479.14355	15.8
480.32343	223.2
481.12921	265.5
482.73755	59.4
483.37469	320.8
484.38251	126.4
485.45453	107.1
486.36737	39.6
487.15039	14.1
488.45215	28.5
490.00818	8.3
491.27173	11.2
492.81995	43.4
493.48279	343.8
494.69720	70.5
495.46112	16.8
496.39355	40.5
498.36707	75.9
499.63934	186.6
500.32410	144.3
501.23590	7.7
503.46313	53.3
505.17639	102.8
506.07251	139.4
507.14471	58.0
508.84930	266.8
509.59949	340.1
510.79547	50.7
511.94739	12.8
513.29388	16.2
514.96045	19.2
515.83032	93.8
516.81061	122.5
517.58795	110.8
518.60956	81.4
519.73132	51.1
520.80609	129.9
521.50769	38.6
522.33813	45.2
524.38129	36.6
526.33002	57.0
529.27362	62.4
530.11853	341.6
530.99139	157.8
532.17853	58.3
533.72241	162.8
534.37476	36.7
536.77435	290.9
537.98657	237.5
539.10529	71.6
540.70276	17.4
541.54041	34.9
542.68854	948.5
543.93024	167.1
545.11749	12.8
546.09216	99.9
548.73505	55.6
549.84985	119.0
550.48578	62.9
551.34882	79.5
552.40021	148.3
553.03162	7.0
554.43646	135.1
555.44049	85.3
557.34436	139.8
558.61414	392.5
559.49890	203.6
560.31183	93.7
561.45099	29.7
562.57410	178.4
563.40997	14.9
564.57660	429.8
565.48395	276.0
566.62787	78.2
567.42761	41.9
568.44226	154.2
569.09650	5.9
570.08405	179.5
571.61847	18.1
572.67871	93.6
574.02155	169.3
574.95862	934.8
575.70361	256.9
576.68268	56.6
577.41913	113.3
578.71820	311.9
579.63507	168.4
580.38080	33.4
581.35510	175.6
582.47821	288.6
583.58905	301.9
584.60437	98.2
585.51801	13.4
586.24274	332.9
587.09241	856.6
588.15936	489.8
589.89752	124.6
590.67218	31.2
591.30878	231.4
592.57849	4459.3	[M+3H] (3+)-H2O-P, [M+3H] (3+)-NH3-P
593.36847	1944.3
594.28174	185.9
595.54169	227.2
596.27557	52.8
598.16779	4444.2
598.79266	51708.9	[M+3H] (3+)-P
600.89508	713.9
602.10809	446.0
603.05011	128.8
604.07648	458.0
604.86017	671.2
606.12408	377.8
607.63373	1038.6
608.46277	399.9
609.64850	428.5
610.47833	109.2
611.58832	214.3
612.48950	338.1
613.30365	630.0
614.44904	209.2
615.17303	361.1
615.78510	410.4
616.47253	269.2
617.51532	233.0
618.71448	381.0
619.59308	552.5
620.53284	166.6
621.43018	539.0
622.35748	560.0
623.32599	305.6
628.92188	25.5
630.20905	27.3
631.77710	48.0
632.54712	16.5
637.37762	16.5
643.66003	9.4
645.06281	25.8
646.96240	49.8
647.67743	22.8
648.33252	37.1
649.85931	126.7
651.06213	288.9
652.68488	80.8
653.49384	42.1
655.49091	80.7
656.23773	7.9
658.16547	81.1
659.05438	289.4
660.45795	56.5
661.52478	11.7
662.50061	190.9
663.51758	100.3
664.54132	11.1
665.62183	12.9
667.66620	1700.3
668.53601	641.3
670.24512	26.1
671.49658	13.7
676.49335	14.7
677.76489	64.6
678.40515	259.7
679.40704	112.4
680.26373	38.4
681.19196	16.3
685.05878	37.6
688.70074	66.4
691.05347	129.2
692.27893	114.0
693.47418	417.3
694.57629	120.2
695.24915	17.0
695.86951	11.6
697.37091	21.6
699.25232	12.9
700.36652	255.4
701.09418	734.9
702.01062	79.3
707.83130	241.3
708.51605	11.8
709.29071	61.8
709.97455	8.3
710.57806	139.8
712.05219	41.1
713.20282	104.5
714.88147	88.0
716.18762	1048.3
716.92432	667.3
717.68292	254.9
718.86835	84.1
720.85138	29.7
721.56281	12.0
722.45453	9.3
724.13074	458.9
725.00397	112.4
725.61993	35.8
726.90454	81.5
727.81946	46.5
728.84918	415.6
729.93298	571.4
732.71014	239.1
733.80750	89.9
735.20471	436.2
736.43195	365.5
737.26147	147.6
738.28247	143.1
740.07166	65.5
741.07196	53.6
743.10858	91.0
745.15070	14.1
749.31262	331.3
750.14435	64.5
751.82111	44.4
752.43756	48.8
753.20056	80.1
754.99799	41.4
758.45563	423.3
759.61285	215.0
760.33099	152.0
762.59058	144.7
764.49097	97.9
765.78864	23.2
767.73364	252.6
768.68353	293.2
770.13763	129.5
772.20807	101.1
773.12451	528.9
774.19684	164.5
775.03424	70.0
776.28577	527.8
777.48682	541.1
778.67743	155.9
779.50092	66.6
780.24231	127.9
781.60187	57.5
783.33978	1062.1
783.99518	792.5
784.80377	322.3
785.72382	99.0
787.75031	60.2
788.43121	49.5
789.25757	64.0
790.84650	54.1
792.28180	14.0
793.31219	10.7
794.60620	18.6
795.95966	40.2
797.00244	69.0
798.25024	11.8
798.89532	105.7
799.68774	30.8
800.88287	50.7
802.05878	98.9
804.46472	192.8
807.43176	784.9
808.62244	60.9
809.26947	46.3
810.04742	51.3
811.00598	97.4
813.32404	371.1
813.97968	108.2
815.28772	841.6
816.53180	167.6
817.76147	68.8
819.07990	193.4
820.12646	21.6
821.40802	17.8
823.64191	446.2
824.64899	475.7
825.55475	353.0
827.08893	179.9
828.04883	84.9
828.92804	123.7
830.37177	41.8
832.42975	1124.1
833.19116	946.4
834.04663	358.0
835.14142	196.8
836.19067	43.0
838.19562	78.1
841.39929	18.4
842.74030	9.4
844.67596	54.5
846.14435	50.9
847.32959	26.1
847.95587	16.8
850.57416	85.9
851.44208	45.2
852.56763	61.6
853.48468	36.3
854.61523	152.8
856.95551	8.9
858.85101	170.2
860.33698	106.0
861.73029	326.6
862.58551	182.2
863.86407	494.3
864.53296	513.8
865.27191	57.5
865.93170	16.9
867.42828	18.0
868.80194	157.9
870.17993	43.2
871.05414	51.0
872.52277	499.8
873.42554	321.9
874.42792	182.3
875.49384	282.7
876.55865	120.9
877.59448	12.4
880.58527	14.7
881.58893	65.5
882.88275	73.3
890.38263	6.5
891.73566	18.0
892.53876	36.5
893.54181	30.1
894.54071	17.5
895.56055	22.5
901.46356	31.7
902.56671	48.3
903.49591	148.9
904.49396	29.6
907.51678	19.8
911.21320	85.6
916.60614	42.3
921.28119	115.9
923.22949	19.0
924.33203	21.2
925.24463	33.4
926.08868	36.0
930.31732	7.1
932.55450	53.1
933.60541	85.0
941.50488	63.7
944.62103	19.2
945.60126	26.2
949.51953	9.4
950.64142	9.4
954.38287	10.6
955.59570	16.9
957.20184	16.9
959.44135	120.4
960.39063	150.2
962.17334	114.3
963.23273	12.5
964.57892	24.4
969.37085	7.6
972.09406	14.1
973.07080	49.3
973.70624	27.6
974.37451	56.4
976.34845	147.7
981.22186	37.5
985.79034	27.3
989.42279	44.6
993.55078	26.1
998.45288	8.3
1001.18732	50.0
1002.69305	30.3
1008.29443	59.8
1010.60980	25.0
1013.46210	30.8
1014.29175	46.3
1016.39496	1039.8
1017.42316	397.7
1018.65875	125.9
1019.50787	36.7
1020.12323	16.4
1022.38971	7.9
1026.48877	29.2
1029.48499	16.8
1032.35681	22.0
1033.19080	20.4
1036.31226	68.4
1053.64526	23.8
1057.43225	29.7
1060.45557	25.6
1080.72595	25.8
1084.40869	37.9
1085.35620	26.8
1096.36218	28.5
1099.37537	27.9
1107.54590	17.6
1108.64185	9.4
1111.93567	18.1
1115.42871	69.6
1116.24500	54.8
1118.19995	4.8
1119.28137	16.9
1121.37817	11.7
1124.79590	94.2
1127.74817	26.6
1131.68835	15.2
1137.45203	20.9
1153.76660	13.4
1155.51892	7.6
1156.57715	30.3
1172.46228	37.7
1173.54626	24.9
1174.47546	8.8
1177.24426	34.8
1189.06653	29.1
1191.60913	24.5
1202.01111	39.1
1204.41858	24.7
1205.76245	10.0
1212.19666	37.8
1229.49634	47.5
1230.49963	28.4
1241.66443	25.2
1245.06787	15.4
1274.97839	25.6
1275.63904	25.8
1287.58691	22.2
1291.48547	18.4
1306.76257	22.1
1308.67310	40.1
1327.28064	25.1
1342.04468	35.4
1386.28113	17.4
1387.17786	27.3
1397.49341	17.2
1405.96521	14.0
1428.51294	11.8
1433.00989	30.3
1472.68018	9.5
