# Supplementary material for: Phosphoproteomic Analysis of Platelets Activated by Pro-Thrombotic Oxidized Phospholipids and Thrombin
Source: PLoS One. 2014 Jan 6;9(1):e84488. doi: 10.1371/journal.pone.0084488 (PMC3882224; doi:10.1371/journal.pone.0084488)
Supplement: Annotated Spectra S4 — (ZIP) [file pone.0084488.s007.zip › RAPSVANVGSHCDLSLK_-24_2_74330.txt]

m/z	i	matches
303.50012	8.5
304.95584	3.4
308.44495	4.1
315.25595	26.2
318.33945	6.1
335.54071	6.3
336.32587	20.7
342.65939	10.1
347.26367	8.8
348.24042	13.7
365.12430	20.8
366.96790	7.2
370.15778	10.1
372.72406	16.0
377.08707	16.5
378.06314	7.0
394.14835	21.5
395.36716	4.5
405.06967	4.5
406.41345	6.9
412.42572	8.2
415.36697	2.8
425.46136	6.8
429.27444	6.3
430.03085	20.3
440.82385	6.0
442.24628	20.2
447.07721	13.4
452.07608	5.0
460.31696	72.5
461.46628	4.1
466.29230	13.7
470.51675	13.9
471.13449	9.5
474.60416	5.4
483.29672	4.1
484.57071	11.7
485.31601	6.6
486.65543	2.5
493.38260	91.8
494.26828	26.0
498.55502	13.0
499.40335	4.3
501.39807	5.0
503.48145	10.2
505.18219	8.4
511.23029	4.6
517.17480	7.3
522.30078	7.5
524.34924	15.3
530.46960	4.7
533.49658	6.2
538.22278	9.3
541.32141	9.9
543.17615	8.8
545.38940	12.1
546.99341	4.4
552.02429	10.8
554.34717	14.8
555.66797	36.4
557.47778	11.9
561.26758	17.4
562.69342	14.4
564.25964	65.8
565.41492	44.4
566.44360	5.2
575.89716	45.8
577.04626	17.6
578.38861	20.0
581.39178	12.6
582.92688	15.0
583.57996	17.0
588.44971	5.7
591.13635	11.8
593.30212	25.6
602.04175	4.1
603.21326	24.1
611.52972	12.2
612.39258	9.1
616.37195	3.8
618.37042	6.5
620.35461	21.8
621.00726	5.9
623.08374	5.9
625.85193	4.6
634.19330	4.6
635.23218	13.3
638.64880	6.4
645.30603	4.1
649.25592	4.6
651.15167	20.1
652.99426	15.2
657.39618	3.6
658.54370	23.6
661.06250	25.5
662.09326	76.9
663.31812	10.2
664.18506	4.3
665.98499	33.0
666.69739	6.7
667.41821	10.1
668.04706	11.9
669.81012	12.8
673.29651	6.6
675.24597	41.7
676.30243	15.2
677.27588	24.9
678.54779	31.4
679.59338	25.4
685.83478	8.9
688.35791	9.0
696.76563	5.9
697.55469	2.3
708.16675	20.5
709.20331	32.4
710.54712	15.3
712.79730	60.1
713.47253	10.1
714.38226	7.6
715.37299	33.6
716.31775	20.8
717.31470	19.2
718.49591	5.0
719.71582	24.8
720.79590	28.9
723.07257	10.8
723.90057	14.5
724.79639	7.5
726.14844	21.8
727.75311	12.5
728.62341	14.2
729.62476	49.9
730.46155	10.5
732.39716	8.2
735.13983	53.4
735.95093	40.1
736.59552	2.9
738.97009	17.6
741.55536	32.5
742.45850	20.3
744.58051	4.1
747.85559	12.2
748.71643	19.5
755.90649	28.0
757.34332	14.9
758.90961	103.9
759.58679	21.8
760.53601	11.7
763.93945	123.5
764.58862	36.4
766.65674	28.5
767.98071	9.1
768.77710	36.8
772.85632	14.0
774.54980	20.0
776.45337	25.9
777.54102	57.2
778.41602	74.5
779.91687	32.6
780.54370	14.3
784.75537	21.6
785.62549	9.8
786.35229	30.0
787.63586	17.1
788.36304	37.7
789.78760	14.6
791.56128	18.3
794.19189	36.2
795.44128	79.7
798.11169	47.7
798.90601	72.9
801.26086	23.9
802.47852	6.9
803.98254	37.8
804.99402	7.8
806.46240	90.5
807.57263	118.5
808.58105	26.9
809.62231	47.0
810.57800	11.1
813.44507	39.1
814.18530	8.3
815.21545	145.6
816.20959	82.6
819.48950	9.0
820.32703	11.7
821.65051	37.7
824.07715	222.3
825.09302	58.7
826.25330	20.6
827.93140	14.9
830.29932	11.7
831.23962	14.0
833.00696	15.7
834.11841	16.1
835.35107	60.2
836.42603	16.6
837.03308	42.9
838.47131	76.3
839.30090	32.1
842.00171	3.4
843.03430	2.9
843.91040	17.5
845.20081	76.2
846.09229	9.8
847.49683	93.8
849.26672	6.3
850.41711	47.8
851.69397	40.5
852.73267	239.5
853.43152	270.6
854.35815	12.2
855.14233	111.0
855.95508	98.2
856.83228	90.8
857.56738	107.0
858.50195	61.1
859.62952	64.4
861.19580	24.8
862.17957	6.1
863.27405	22.0
864.24634	287.7
865.03125	40.0
867.68750	23.4
869.74792	41.1
870.93066	35.1
871.64197	6.6
872.67554	236.5
873.62476	179.1
874.44055	8.8
875.30762	156.8
876.21460	31.9
877.38721	56.8
878.35876	70.2
879.20374	567.1	[M+2H] (2+)-NH3-2P, [M+2H] (2+)-H2O-2P
880.07935	161.7
881.64355	20.1
883.21533	45.6
883.84180	18.7
884.91907	29.9
886.29968	176.9
887.91931	2135.1	[M+2H] (2+)-2P
888.80554	2853.4
890.20630	28.1
891.89172	40.6
892.65320	37.8
893.85950	22.4
894.61743	33.6
895.31616	22.0
896.96252	886.7
897.75281	766.4
898.76917	19.6
899.69397	54.9
900.75391	53.8
902.17358	408.3
903.22302	148.0
904.32642	209.0
905.27344	120.0
906.53186	77.2
908.20435	34.5
909.26196	10.1
910.13367	31.8
911.21631	14.4
913.05371	249.1
914.08484	81.4
916.66443	31.6
919.38318	127.5
920.09998	55.6
921.53320	363.9
922.53784	108.7
923.39746	33.3
924.44958	53.7
925.46387	37.3
927.78174	1220.6	[M+2H] (2+)-H2O-P
928.76379	1818.9	[M+2H] (2+)-NH3-P
929.55066	113.0
930.75159	71.1
931.57141	57.6
932.30566	88.7
933.09375	33.4
934.35876	141.1
935.24353	94.4
936.87061	6357.3
937.67566	8043.7	[M+2H] (2+)-P
939.27832	74.4
940.57983	89.6
941.46411	70.3
942.60583	66.7
943.41272	40.3
944.29822	68.9
945.49353	65.9
946.69153	236.0
947.73657	145.5
948.57886	142.4
949.26953	90.7
950.28577	164.8
951.36328	36.3
952.47656	201.5
953.57971	942.8
954.48657	715.6
955.62610	126.5
956.54260	110.9
957.15710	2.8
957.88464	14.4
959.00940	50.2
959.75439	171.0
960.66174	130.2
961.83740	27.8
962.72986	72.6
963.66248	220.2
964.59119	98.8
965.45898	181.0
966.37341	21.4
967.34558	220.0
968.20898	549.9	[M+2H] (2+)-NH3-H2O
968.96960	325.1
970.08167	85.6
970.75928	4.2
971.72388	43.3
973.30347	164.6
974.07300	275.2
974.89172	77.3
976.46558	157.1
977.43005	20.0
978.48071	16.4
988.84802	12.2
989.45679	8.1
996.82056	30.8
998.17126	37.0
998.78174	3.9
999.49683	34.0
1000.64014	17.7
1001.52527	46.7
1002.53662	36.0
1009.94678	16.2
1010.81323	18.2
1011.50513	66.4
1014.09070	14.2
1017.37146	28.2
1018.67114	8.4
1021.12183	31.9
1023.13330	25.0
1027.22534	22.4
1028.87207	16.2
1032.92969	16.9
1035.87659	14.2
1036.52441	10.2
1037.17004	22.1
1039.14355	95.1
1040.95117	43.4
1043.73206	8.3
1044.35901	2.3
1047.34497	12.9
1048.84143	34.3
1051.33557	15.7
1053.83008	6.5
1056.70508	10.1
1057.64795	20.5
1058.85083	57.1
1059.75684	77.1
1061.05127	2.7
1061.78381	8.4
1067.09521	13.3
1070.51953	10.6
1073.32825	17.6
1076.22595	36.1
1077.47046	27.0
1078.19836	9.3
1079.17224	22.3
1080.50720	22.6
1081.32251	34.6
1084.44043	18.2
1087.05823	10.3
1089.26721	6.5
1096.41724	36.6
1097.23010	39.8
1098.31738	49.8
1103.85681	45.5
1105.37695	27.9
1106.29907	56.7
1107.60059	15.4
1108.30347	17.3
1111.11646	4.1
1115.48376	3.4
1117.12695	30.5
1119.02393	25.9
1119.81104	8.8
1121.00391	39.9
1123.73022	2.6
1127.38745	7.8
1129.98901	29.4
1133.67871	23.9
1136.65601	39.1
1137.46179	44.8
1138.57568	19.6
1139.32031	6.0
1140.13940	16.3
1141.38892	19.2
1142.47046	55.0
1144.66309	39.2
1145.66187	23.7
1147.41516	47.9
1148.11133	8.8
1150.26807	5.2
1151.60718	11.7
1154.52856	10.2
1155.33032	25.9
1157.04126	28.2
1158.70508	32.5
1159.57129	35.4
1160.56201	7.4
1161.23596	40.1
1162.11975	11.7
1163.03870	34.9
1164.37170	30.3
1165.47632	3.4
1167.63037	5.2
1168.97534	3.7
1169.71021	34.6
1170.33484	18.9
1172.48535	15.9
1176.43420	28.7
1177.78369	10.8
1178.85083	48.1
1179.96594	21.4
1181.11487	19.7
1182.10498	49.5
1185.13818	94.6
1186.02832	14.6
1187.18213	8.8
1188.31104	22.8
1190.10156	13.1
1190.80493	65.3
1192.61804	37.4
1195.47607	125.6
1196.50049	15.8
1197.63013	27.1
1198.47534	3.5
1199.68848	17.3
1200.29932	24.3
1201.10132	126.3
1201.84448	8.1
1207.28760	64.9
1207.98352	22.7
1209.87891	10.0
1212.37683	38.7
1214.53320	6.1
1218.50781	48.0
1219.13892	2.1
1220.18567	15.8
1222.18384	40.3
1225.75427	46.5
1226.36792	27.1
1227.27625	26.1
1228.51868	25.4
1229.63245	10.6
1231.24622	32.3
1232.83887	25.6
1234.54199	24.7
1235.55774	51.5
1236.84460	50.9
1238.45129	42.5
1240.61658	13.3
1242.51758	14.8
1243.31372	20.3
1245.03394	63.9
1245.99231	32.2
1250.73877	53.1
1251.91040	12.6
1252.57642	9.0
1253.54517	10.8
1259.39099	23.9
1261.84827	20.5
1264.26099	18.8
1265.60059	3.2
1267.03198	27.5
1269.56836	8.9
1272.00562	8.8
1272.85535	57.7
1274.57300	10.8
1277.61926	47.1
1278.40308	31.1
1279.72778	30.3
1280.69434	46.4
1282.86157	49.7
1283.81689	24.4
1284.74048	5.7
1286.29846	49.2
1291.10071	2.8
1291.70764	63.8
1292.74255	13.4
1293.58130	18.2
1294.69714	43.7
1295.35510	25.2
1296.56274	17.6
1298.53601	54.6
1300.51599	20.1
1301.35767	3.2
1303.62646	13.1
1306.28308	25.6
1308.64453	36.0
1309.36047	61.5
1310.26404	59.4
1311.40295	10.3
1314.28870	19.4
1315.30945	14.0
1316.12292	8.4
1317.34082	140.4
1318.64551	28.6
1321.69922	5.2
1323.68665	18.1
1324.86047	39.9
1333.36975	49.9
1334.61499	39.5
1335.70935	7.3
1337.52881	9.5
1338.28650	2.1
1341.62952	5.0
1343.85706	83.5
1344.80017	41.9
1345.97449	33.3
1346.69885	4.8
1349.65259	24.9
1351.32544	3.7
1353.15247	6.7
1354.51160	4.3
1355.30872	5.7
1358.60071	31.1
1361.38892	52.0
1362.71301	12.0
1363.57666	17.9
1368.41467	14.1
1377.64075	29.3
1378.71765	4.1
1380.40479	173.1
1381.51660	122.6
1382.28796	7.3
1383.59741	28.5
1386.47498	18.7
1389.70947	33.6
1392.72363	8.4
1395.12439	9.3
1397.02795	12.4
1398.19238	14.0
1399.72717	24.5
1400.46338	7.6
1401.26453	19.6
1409.95300	25.9
1411.25342	19.2
1412.54956	14.9
1413.70178	43.8
1414.61707	6.8
1415.62732	50.7
1416.89771	11.3
1420.88074	16.2
1421.73242	47.6
1422.51282	6.8
1426.82031	2.5
1429.52466	7.9
1430.53381	9.0
1431.60840	31.7
1432.30530	11.0
1433.27136	5.4
1440.26208	12.4
1444.43579	18.5
1451.62915	6.8
1452.68616	7.0
1455.61755	8.6
1459.41931	7.4
1460.03088	10.0
1461.46094	6.8
1462.37964	21.2
1466.75977	6.6
1469.39673	25.2
1478.29578	20.7
1479.71008	25.9
1480.49817	23.0
1481.35718	44.0
1482.46423	6.1
1484.58728	11.2
1485.63635	12.1
1494.56995	13.7
1496.76990	13.8
1500.43787	17.7
1507.70667	5.2
1511.46448	185.3
1512.54480	64.2
1513.47925	33.2
1514.42786	16.1
1515.77100	4.1
1518.47449	10.6
1520.17664	6.8
1526.50439	8.1
1527.54480	13.3
1528.52979	6.6
1529.73364	26.7
1530.40784	21.6
1531.49829	51.9
1532.46814	7.2
1533.26367	3.0
1535.44568	17.3
1537.10120	3.0
1542.09509	4.8
1542.97424	7.3
1545.54871	14.1
1546.93982	33.5
1547.97107	6.4
1548.64600	2.3
1559.57910	12.1
1564.75757	40.8
1565.73291	16.2
1566.69678	53.2
1570.54443	5.0
1571.90979	8.9
1579.34912	3.0
1595.38000	7.4
1598.24670	13.1
1606.10059	6.6
1609.24255	12.8
1610.64490	4.1
1613.08484	25.7
1614.80896	16.3
1617.75366	9.5
1618.89331	11.2
1622.45374	34.0
1624.57837	54.2
1625.65808	31.0
1626.65271	27.4
1628.65686	33.2
1629.35535	56.6
1630.74353	6.4
1631.37231	19.8
1637.68042	3.2
1639.73401	13.3
1641.95044	8.8
1645.60425	95.9
1646.47400	106.9
1647.26440	7.0
1647.99585	45.6
1648.76453	3.2
1659.60291	12.2
1660.83716	12.9
1665.79260	11.9
1670.78040	12.0
1675.88696	8.4
1679.25916	7.5
1681.94836	23.6
1688.89966	5.2
1693.73572	36.7
1697.29773	3.2
1698.59595	8.2
1700.87317	22.0
1709.97766	18.2
1715.55347	5.2
1717.22205	9.8
1718.72986	18.9
1725.55310	40.3
1726.61072	48.4
1727.46655	5.6
1728.43005	8.8
1729.30554	4.1
1734.05408	2.5
1743.52478	98.1
1744.46545	119.5
1745.52405	32.0
1746.60522	15.9
1753.57349	5.1
1783.93445	21.5
1794.75549	5.9
1798.60376	2.5
1814.70203	7.3
1815.84143	8.1
1824.19507	25.9
1837.33118	9.0
1872.35852	3.2
1889.77771	24.7
1955.10034	12.5
1966.92261	4.3
