# Supplementary material for: Phosphoproteomic Analysis of Platelets Activated by Pro-Thrombotic Oxidized Phospholipids and Thrombin
Source: PLoS One. 2014 Jan 6;9(1):e84488. doi: 10.1371/journal.pone.0084488 (PMC3882224; doi:10.1371/journal.pone.0084488)
Supplement: Annotated Spectra S4 — (ZIP) [file pone.0084488.s007.zip › RAPSVANVGSHCDLSLK_-25_2_70874.txt]

m/z	i	matches
183.12807	38.8
186.55379	74.3
200.33028	127.0
205.14983	24.4
207.18307	28.6
211.38513	43.0
212.98529	26.4
214.20081	28.9
216.12868	12.9
218.29337	14.0
219.03998	19.5
221.08139	68.1
228.24832	326.5
229.31560	19.2
230.14757	42.0
231.28909	23.8
233.40901	56.7
235.20126	12.2
240.07588	109.3
242.22890	45.6
243.23303	56.0
248.36047	28.9
251.76453	38.8
254.24930	28.6
257.15686	54.2
260.20767	119.7
265.09775	6.1
266.06879	58.6
268.74191	65.7
273.43726	14.0
274.15643	15.4
275.41818	23.5
277.36530	28.0
282.76407	127.7
284.16687	29.4
285.45313	34.1
290.98633	10.3
291.93372	57.2
294.24634	41.9
297.45844	17.5
298.29004	11.9
299.23431	10.6
304.50708	70.7
306.41675	17.7
312.87238	42.7
315.30255	22.0
316.03174	9.0
317.22534	57.1
318.19409	42.0
319.95569	6.8
321.21667	19.1
322.26453	190.2
326.39215	20.5
332.23779	42.7
336.14392	111.2
337.23755	105.1
338.26654	42.1
339.90625	401.4
346.35516	22.3
347.39661	187.4
350.40515	8.3
354.02441	25.2
355.57056	57.0
356.27716	23.7
357.21973	85.0
359.21228	65.1
362.45105	19.5
364.55701	21.3
366.14984	53.9
366.80573	89.1
368.67755	16.2
375.25684	130.0
377.11499	23.8
379.05530	57.0
380.60126	39.1
383.89941	6.8
386.88031	31.0
387.89001	83.6
389.26514	387.9
390.03168	82.1
391.53180	27.9
394.23779	690.1
395.33636	247.9
396.13904	172.6
398.47943	17.4
400.47919	38.7
401.09534	38.5
402.51538	18.4
404.06116	65.5
405.42273	19.9
407.36310	11.9
408.41205	79.5
409.52991	83.5
413.29065	18.0
414.30853	35.4
415.18665	53.7
416.03497	22.4
417.68488	142.5
418.93207	49.3
422.60944	217.0
423.37207	60.1
424.02185	28.3
426.24182	7.5
430.20367	93.9
431.64044	31.7
436.10077	226.1
436.87555	284.4
438.18628	335.0
438.87384	161.1
440.54694	45.3
442.33350	191.0
442.97644	54.0
446.23053	78.8
447.55804	70.2
448.93555	76.6
452.27667	79.6
453.26495	156.6
457.48010	1123.8
458.47522	99.8
460.26422	1532.2
461.28442	445.6
461.99200	263.5
462.87244	41.9
463.57263	78.3
466.00586	93.2
467.03223	150.7
468.94336	38.2
471.25244	38.4
474.13495	25.0
475.64252	39.1
476.55652	28.9
478.65125	28.3
480.47314	490.4
481.33661	146.6
482.27515	52.4
483.28375	598.3
484.51825	44.3
487.79022	149.7
488.70313	26.0
489.65131	41.4
493.22302	645.5
494.21271	84.9
495.59839	134.7
496.48138	38.1
498.16302	109.3
499.78320	182.5
501.29852	17.7
503.52026	66.2
504.73798	36.2
506.60980	107.7
507.43066	62.2
509.04877	674.1
515.05792	93.4
516.07947	191.9
517.11737	198.9
517.84686	175.6
518.74585	32.7
520.88287	53.2
522.29279	14.0
523.84637	121.2
525.16290	51.3
528.40674	75.8
529.95978	395.7
530.61255	173.5
531.67188	610.8
532.89532	108.1
534.18805	42.5
535.13776	40.5
536.97919	494.0
538.57416	158.2
539.30847	31.7
540.86212	186.1
542.62665	566.0
543.44336	22.9
546.71271	122.0
548.39227	146.5
549.35095	248.5
550.46143	41.4
552.25525	95.0
554.65198	110.0
555.41486	40.4
557.22858	100.8
558.20361	380.7
559.21088	312.9
561.48071	8.9
562.58459	37.6
564.24091	459.4
565.21625	295.6
566.60260	161.3
567.26642	197.3
568.14856	147.9
569.65399	322.8
570.47803	113.2
572.51819	10.4
573.69232	137.7
574.77441	477.2
575.51685	451.2
576.27380	148.6
577.28119	69.9
578.13110	167.3
578.87207	323.3
580.45111	143.8
581.89264	138.5
582.76874	76.5
583.38995	59.2
584.34760	67.6
585.29041	57.2
586.67352	1246.5
587.55267	777.7
589.29449	159.1
590.25946	188.4
592.31750	3225.4
592.96588	5003.0	[M+3H] (3+)-H2O-P, [M+3H] (3+)-NH3-P
593.86102	314.2
594.62531	39.6
595.74310	141.7
596.58002	14.7
598.31952	21445.8
598.94519	40356.1	[M+3H] (3+)-P
600.47113	938.7
601.38470	586.5
602.29584	218.0
603.04132	134.0
604.40448	1208.6
605.52191	1116.2
606.72723	648.4
607.80695	692.1
608.65497	93.0
609.71283	409.1
610.44147	327.6
611.42798	219.3
612.34332	567.2
612.99707	669.6
613.72046	179.3
614.74286	361.8
615.95648	617.6
616.88861	93.5
618.17523	322.5
619.20050	1156.3
620.59363	534.4
621.52045	386.3
622.67059	219.7
623.33875	26.3
624.06036	9.0
625.50128	74.2
627.66614	22.6
630.35938	45.2
633.23065	75.9
634.24542	82.6
634.99750	56.2
636.88770	88.7
637.55865	49.9
638.78558	156.2
639.71161	62.0
641.88757	34.3
643.31799	107.9
644.33850	89.9
645.21027	24.9
646.94220	37.3
648.06543	44.2
649.29523	14.0
650.86523	422.2
651.87213	219.7
652.99567	20.5
653.64807	79.6
656.62451	57.0
657.55389	21.3
659.32788	193.3
660.26178	47.4
662.26520	415.0
663.03497	120.8
665.65717	55.4
667.27826	1583.0
668.06036	1202.1
669.03473	190.3
671.28424	119.2
672.71777	51.4
676.70062	12.9
677.73877	143.0
678.46155	395.2
679.49939	434.0
680.39020	152.3
681.51361	83.6
682.36176	74.5
683.53992	91.0
684.21210	20.1
685.04889	121.3
685.93408	58.0
691.27203	96.4
693.57806	341.2
694.41284	108.1
695.06085	206.3
696.53448	75.8
697.52155	15.1
700.40961	1099.8
701.29681	411.7
701.94464	37.3
704.21527	108.9
704.86450	24.6
706.13147	144.9
707.96564	588.2
709.06305	17.5
709.72870	25.7
710.99329	114.2
711.98743	16.1
713.09271	258.4
713.85541	105.3
714.95111	26.7
716.52277	3074.1	b (13) (2+)
717.48615	718.3
718.23792	107.2
719.66266	205.5
720.26501	16.9
721.56183	39.6
724.17194	349.2
724.99438	362.4
725.68976	51.0
726.46295	52.8
727.35034	110.2
729.18311	917.8
729.95770	337.9
731.35675	11.1
732.48706	101.2
733.86981	67.3
735.25055	325.0
736.39032	177.0
737.43793	136.1
739.45764	276.0
740.50385	82.1
741.80609	14.7
744.71454	11.1
747.56757	100.8
748.72162	346.3
749.50977	448.0
750.45184	234.9
751.38666	84.1
752.21075	35.7
752.83795	68.0
756.63971	188.2
757.54181	27.4
758.28925	367.3
759.06781	77.4
759.74139	295.5
760.90149	25.1
762.00226	66.5
764.62561	282.3
765.37042	46.4
766.20367	42.2
767.61713	423.3
768.42383	272.4
769.46851	15.5
770.29266	122.6
773.02502	386.3
773.87952	227.9
774.52679	10.7
775.45972	387.0
776.43451	856.3
777.44476	489.4
778.44806	365.6
779.28790	45.3
780.43195	125.8
782.43573	69.1
783.45892	1770.2
784.20374	751.6
784.99933	326.0
786.85547	47.0
788.37012	48.5
789.91376	46.5
792.55945	99.0
793.52264	29.7
795.32446	88.6
796.49713	58.8
797.42230	53.5
798.21185	14.7
799.01678	241.0
799.84467	23.5
801.66205	75.6
802.40881	40.9
803.16785	27.2
804.59027	110.1
806.12042	374.9
807.55255	739.2
808.48126	165.7
809.14606	145.7
810.16766	120.9
811.14069	120.2
811.82074	153.3
812.62006	74.5
813.69000	324.3
814.79132	1046.4
815.62299	681.8
816.52228	525.6
817.44348	72.7
818.16718	17.0
819.11615	124.5
820.44708	48.6
822.15558	44.1
823.40485	199.8
824.19452	1088.8
825.10602	346.9
826.08356	267.3
827.40643	473.7
828.25995	47.3
830.34406	58.8
832.60846	1746.1
833.37469	773.5
834.53741	280.9
835.55737	27.8
841.45898	86.4
843.10327	79.4
844.59131	60.9
845.90778	28.1
847.33600	224.3
848.15472	83.3
848.85333	44.2
849.96808	41.6
850.76660	34.4
851.44550	21.0
852.84955	110.5
853.45795	36.2
854.83844	170.7
855.50653	178.3
856.39276	38.5
858.89777	239.2
859.54810	253.3
862.26068	634.8
863.01447	204.4
864.14941	735.2
865.21777	416.4
867.69531	170.5
868.95807	35.4
870.01361	39.6
871.00751	73.1
872.40308	487.9
873.24078	647.1
874.06781	252.0
875.46246	318.6
876.82562	82.7
880.91229	130.6
882.05737	200.3
882.81689	75.2
886.09393	70.4
891.38605	43.9
893.07129	59.8
893.88934	13.2
897.47906	7.7
904.57843	28.8
907.80695	32.5
914.30756	47.0
915.34784	32.9
916.02484	25.3
917.10693	65.3
921.43781	311.1
922.56891	21.5
924.53973	20.6
926.48633	49.1
932.60303	75.0
933.54156	48.3
934.44757	6.1
936.86884	11.9
937.71655	32.2
938.58539	91.1
941.53998	15.1
942.64984	35.7
944.21478	32.1
946.24615	15.5
954.05096	9.7
957.76923	22.8
959.33838	284.3
960.39789	102.9
963.36774	18.0
969.54468	39.7
973.90851	121.3
974.86273	84.7
975.61182	67.7
984.00348	8.2
986.39526	103.8
989.07495	26.0
993.39594	23.6
997.32184	51.0
998.57745	118.5
1000.83551	98.2
1001.44489	93.4
1002.62518	46.6
1003.55981	34.2
1005.56415	50.7
1006.45612	40.5
1008.43439	21.0
1009.47363	4.8
1010.22339	61.0
1011.52399	62.5
1012.45770	9.0
1013.38239	11.8
1016.50415	669.3
1017.36859	285.6
1018.01093	92.9
1018.64990	254.5
1019.58099	20.7
1023.39093	17.8
1026.16003	15.5
1027.43481	11.9
1029.59009	7.5
1030.72510	20.9
1031.34863	9.7
1038.74927	9.0
1041.48755	21.4
1042.71313	32.5
1043.56140	42.5
1054.09998	19.5
1058.52368	11.5
1061.71033	20.6
1066.25220	18.4
1070.04443	48.6
1072.39844	14.7
1076.95386	9.7
1080.13721	38.9
1096.43616	51.5
1107.32495	40.4
1108.63464	72.8
1112.45496	36.9
1115.66284	18.8
1116.36499	70.1
1117.38306	35.9
1118.74536	57.6
1123.78345	12.6
1124.83923	26.8
1141.42651	41.3
1168.71680	8.4
1169.36865	30.4
1174.21313	82.1
1178.96838	19.0
1180.27051	18.1
1204.00586	53.7
1210.72791	22.0
1213.53015	21.0
1220.43494	29.7
1227.30750	42.9
1230.87634	27.1
1235.81604	51.8
1244.50745	15.5
1245.65540	13.2
1246.57202	20.6
1253.90588	9.0
1268.27747	11.2
1300.63977	17.6
1305.89551	15.6
1317.75085	53.0
1326.47632	20.1
1333.33850	94.5
1339.30530	24.3
1378.10559	32.7
1383.76550	13.0
1400.01648	15.2
1402.69641	44.5
1438.39551	21.8
1439.00427	15.5
1499.88586	43.5
1521.37439	19.8
1588.91638	13.3
