# Supplementary material for: Phosphoproteomic Analysis of Platelets Activated by Pro-Thrombotic Oxidized Phospholipids and Thrombin
Source: PLoS One. 2014 Jan 6;9(1):e84488. doi: 10.1371/journal.pone.0084488 (PMC3882224; doi:10.1371/journal.pone.0084488)
Supplement: Annotated Spectra S4 — (ZIP) [file pone.0084488.s007.zip › RAPSVANVGSHCDLSLK_-25_2_71798.txt]

m/z	i	matches
290.90274	23.3
297.91519	13.2
300.23505	3.0
306.12701	4.0
308.25256	13.2
310.05954	16.4
316.17053	4.6
317.16714	7.4
329.46887	5.7
335.20532	11.6
337.16437	15.1
339.92096	9.9
342.20831	48.5
343.40503	37.8
347.17389	46.2
355.09143	20.8
356.19061	13.7
356.86398	21.9
361.21936	23.4
372.07504	13.8
375.23761	3.3
377.27521	9.9
381.37726	5.7
390.54242	13.7
394.39838	79.5
395.38586	14.1
405.86090	12.6
412.09241	5.0
413.18091	4.3
426.15326	11.3
429.35663	9.7
431.22266	12.6
438.45416	3.3
441.61487	25.8
442.38367	5.9
443.44247	33.4
446.48306	3.3
448.89014	35.0
451.63855	8.0
452.33249	4.7
454.38782	2.3
460.32715	169.6
461.27258	23.7
464.83868	37.5
465.46967	47.9
470.21710	10.3
480.02380	7.6
482.15009	38.6
483.47659	4.3
485.53345	6.0
492.17096	20.0
493.36493	277.3
494.17554	79.1
495.39368	33.5
498.27252	25.2
503.50153	3.3
506.57880	11.6
507.33606	8.9
511.08286	46.3
512.68201	16.4
516.03412	5.3
519.44153	17.6
526.61853	10.9
527.50494	4.5
531.47443	7.4
536.49860	4.1
538.48376	9.7
540.37158	24.3
542.26135	14.3
544.44434	10.4
545.43823	5.5
546.41772	4.1
547.29413	15.6
548.40210	20.0
549.57446	11.6
554.36072	9.1
555.23035	6.5
556.40466	6.4
559.26563	24.6
561.41895	21.5
564.40894	136.2
565.41211	35.8
567.27759	30.7
568.30127	37.8
570.92712	11.8
572.82556	2.8
575.70856	21.7
577.81866	14.9
578.84106	44.6
582.41351	41.9
583.27429	22.1
586.18188	3.8
587.36450	24.3
588.64905	14.4
591.20728	65.0
592.38708	15.0
595.41174	25.4
597.34729	15.1
600.34106	15.1
606.49695	10.1
608.09692	2.8
609.63049	12.2
610.48218	26.6
611.26550	35.2
612.42010	18.6
613.82935	15.5
615.84631	51.2
620.39758	21.4
621.13043	21.5
627.26300	36.4
629.36218	15.2
633.09949	24.5
635.33405	18.7
636.47925	4.3
638.81982	53.3
643.14258	6.2
644.18213	3.3
654.58655	5.8
656.84052	18.9
657.58984	15.8
662.27118	142.4
664.29059	10.3
665.12872	12.4
666.63300	23.4
667.91394	39.3
671.08154	10.2
673.02313	6.9
673.97467	23.6
675.23969	6.1
676.58130	11.3
677.37463	16.0
678.43555	42.1
679.45831	10.4
682.79218	14.5
683.45270	7.4
686.42047	15.6
689.22736	7.8
693.21887	18.3
695.52643	13.7
696.27429	16.3
697.72144	24.0
699.18280	5.6
701.47693	6.9
704.33099	18.1
705.57959	11.7
708.07642	14.8
709.03918	17.7
710.34528	12.6
711.03168	8.6
712.16003	36.2
714.23804	12.8
715.16156	39.9
716.53796	87.7
717.30212	9.8
719.81348	16.1
722.26849	36.0
723.75098	35.6
724.64893	31.5
725.63104	24.1
727.02551	31.0
728.45270	18.8
729.53784	7.3
730.21069	13.0
731.38416	5.3
732.15845	21.5
733.50989	7.9
735.11090	23.1
735.85742	89.0
736.79260	17.8
738.41760	1.8
740.41937	60.4
741.77087	27.6
742.56177	45.7
744.45105	4.0
745.49207	32.2
747.36792	42.5
749.21973	69.2
749.82471	16.3
756.30914	12.6
757.42126	3.2
758.79114	98.7
759.73260	20.1
760.37524	7.5
763.93555	161.2
765.30255	17.7
766.68909	20.8
767.80164	78.3
769.36005	54.2
770.35498	12.7
771.71350	7.8
772.94763	117.2
774.54700	4.1
776.33740	164.8
777.50793	166.3
778.45276	17.9
779.76807	34.0
781.76587	11.0
782.70776	2.8
784.18884	28.2
785.56018	41.7
786.34851	27.4
787.57483	3.0
793.36121	10.7
795.37646	94.5
796.32581	51.4
797.36096	6.7
798.33533	95.5
799.10547	39.9
800.20459	25.4
801.35205	26.5
804.44641	45.6
805.42529	16.9
806.61084	64.6
807.73645	237.8
808.54297	35.4
809.71997	46.7
810.94983	59.7
812.56970	50.6
813.37659	3.7
815.24805	359.3
816.46716	81.3
817.38025	16.4
818.97253	72.7
819.59119	2.3
821.46033	18.8
822.92358	6.8
824.29407	567.1
825.33801	43.0
826.61523	18.8
828.56396	33.8
829.78308	32.4
830.98926	5.8
833.35767	81.6
834.31848	9.1
835.11755	44.1
836.65857	20.6
837.37866	17.0
839.71497	40.8
840.42566	16.5
842.40381	3.0
844.03662	265.7
845.17920	195.4
845.78381	21.8
846.78699	184.9
847.87073	109.5
849.08411	17.3
850.08264	12.2
850.95789	15.5
852.82983	261.5
853.45093	250.9
854.13391	50.4
854.80237	205.7
855.66431	189.1
856.43225	39.6
857.34631	70.1
858.70349	99.9
859.91711	56.7
861.50317	23.1
864.12854	691.8	y (15) (2+)-NH3, b (16) (2+)-P, y (15) (2+)-H2O
865.05469	145.4
865.79761	22.6
866.56104	29.4
867.43738	30.2
869.39209	90.5
870.30481	121.4
871.60425	104.0
872.35901	286.2
873.32495	377.5
875.43457	175.9
876.39038	84.6
877.33801	7.3
879.16809	1032.3	[M+2H] (2+)-H2O-2P, [M+2H] (2+)-NH3-2P
879.91504	378.6
880.78357	47.4
882.91223	60.4
883.85669	31.3
885.81409	70.3
886.83728	232.3
888.22656	8207.2	[M+2H] (2+)-2P
889.06445	661.1
890.45410	97.7
891.42175	20.8
892.59790	56.0
893.57251	76.7
895.07202	47.4
895.69580	29.9
897.21790	2898.6
898.22778	242.9
899.47900	116.3
900.31274	35.0
900.97058	52.3
901.73132	97.7
902.88708	245.7
904.21338	501.7
905.21790	274.7
906.34912	120.0
908.14587	128.5
909.29224	140.8
910.34180	58.1
911.39331	70.1
912.77637	432.7
913.82471	58.7
914.86938	140.5
915.94263	211.9
916.97571	13.9
917.89050	20.4
919.02820	214.7
919.85864	337.5
920.90076	150.9
921.63855	157.4
922.25220	126.2
923.22302	160.5
924.08838	101.1
925.32520	39.0
926.63831	159.3
928.15649	3338.8	[M+2H] (2+)-H2O-P, [M+2H] (2+)-NH3-P
928.99866	794.9
929.61194	148.1
930.78003	73.5
931.50818	103.8
932.33057	165.4
933.61914	21.6
934.67053	154.1
935.65784	439.0
936.90088	12410.3	[M+2H] (2+)-P
937.63513	11160.1
939.37061	161.8
940.82336	173.8
941.90161	281.3
942.90918	138.1
944.25391	135.5
945.14270	167.5
946.17322	461.4
946.91479	339.5
948.10449	447.1
949.44470	206.5
950.23047	159.9
950.93140	71.7
951.92651	140.6
952.68042	273.9
953.53027	1071.0
954.31689	676.8
955.30115	158.7
956.55981	216.8
957.53296	67.1
958.51367	80.9
959.40393	173.0
960.25952	19.5
961.18860	20.6
962.56409	86.8
963.28796	62.8
964.63086	132.2
965.58313	108.1
966.65918	181.9
967.45068	423.6
968.31152	499.8
969.44446	235.9
970.48193	121.8
971.52808	152.2
972.94189	124.6
973.81934	277.1
974.67188	51.9
975.74939	80.7
976.53784	19.0
978.74536	12.3
991.86853	19.5
994.94727	33.4
998.39233	57.4
999.60950	57.1
1001.42627	73.7
1002.40979	13.8
1004.71179	7.3
1005.41565	4.5
1006.73621	37.6
1009.30664	13.2
1010.78125	18.3
1011.53076	8.3
1013.33069	148.3
1014.99976	70.8
1016.39429	98.0
1017.69751	102.7
1018.66711	60.4
1020.22693	20.8
1021.13281	11.5
1022.25964	7.2
1024.12268	23.1
1028.51465	14.3
1031.89355	30.3
1032.55273	9.7
1034.25891	19.7
1038.33276	20.7
1039.41089	25.8
1040.82800	103.8
1041.57654	49.4
1043.33740	149.2
1044.33325	70.3
1047.39648	11.4
1048.27246	26.2
1049.26733	39.2
1052.18811	16.1
1053.97937	73.5
1056.24390	86.7
1057.96265	212.6
1058.86169	47.3
1060.11853	83.2
1061.01648	39.4
1061.64014	5.8
1064.33057	20.6
1066.33801	22.4
1067.34204	19.5
1070.72937	88.2
1071.59009	6.4
1073.74902	9.9
1074.48315	34.5
1076.63525	10.6
1077.61890	26.9
1078.32202	132.5
1079.48999	38.4
1080.50073	56.4
1081.68896	34.9
1082.48169	28.2
1083.46448	63.7
1085.03027	15.4
1086.25684	24.1
1087.81689	30.8
1088.44043	7.4
1090.17029	25.0
1091.01624	24.1
1092.34766	7.1
1093.69604	43.0
1094.40735	13.5
1096.37598	182.1
1097.50220	132.2
1098.64673	21.8
1099.51880	21.6
1100.14624	2.3
1101.80847	46.4
1103.42651	43.5
1105.19983	14.1
1107.15308	27.2
1108.02051	15.3
1108.85986	5.8
1110.81445	30.5
1114.16272	12.8
1116.72144	14.5
1119.46558	19.8
1120.72119	13.3
1122.89099	13.4
1124.45752	10.8
1126.52600	54.5
1128.62268	20.2
1132.19543	7.3
1134.52148	61.2
1137.11926	40.0
1138.44299	59.7
1139.41235	70.8
1142.32825	47.6
1143.34717	58.2
1144.51245	59.0
1146.55896	19.9
1147.18433	12.0
1148.27002	27.1
1149.90308	17.0
1150.81348	8.1
1151.58545	16.2
1153.13940	10.8
1155.44055	9.4
1156.53687	74.4
1158.52234	93.4
1159.98779	16.2
1162.95923	17.5
1164.63452	13.1
1167.13989	79.8
1168.35205	13.0
1169.55542	46.2
1171.28772	4.5
1175.08643	13.4
1176.20483	20.3
1177.05676	93.4
1180.15149	26.6
1186.40149	69.1
1187.37646	3.5
1189.60327	8.7
1190.44702	14.7
1191.62842	43.8
1192.46997	12.1
1193.43872	51.6
1195.52527	84.8
1196.57092	42.4
1197.58032	29.4
1200.54443	67.1
1201.49658	61.3
1202.58655	3.8
1208.29761	4.0
1209.81421	22.9
1210.93872	10.9
1211.61597	55.6
1212.44727	48.2
1216.12378	13.4
1216.95520	7.0
1217.80615	10.1
1219.54480	46.0
1220.73523	40.4
1221.90601	120.0
1222.63171	32.8
1223.31396	3.8
1225.54443	10.6
1226.41235	33.4
1227.52100	38.2
1228.63892	32.6
1229.79480	6.8
1230.81592	25.8
1231.41760	19.5
1232.36096	12.4
1233.47437	54.8
1234.12036	48.0
1236.47375	75.0
1237.69043	29.7
1239.98608	68.6
1244.14258	47.3
1247.17236	12.1
1247.98413	6.3
1251.05493	75.8
1252.32861	36.2
1253.52527	14.7
1256.64844	56.8
1258.27710	19.8
1262.19897	46.8
1263.53735	69.8
1265.61389	35.7
1269.28882	23.1
1270.12207	55.3
1275.38391	22.0
1276.42847	30.1
1278.59399	27.4
1282.75464	80.8
1283.66785	86.7
1285.29431	23.4
1285.95703	3.9
1286.76843	20.9
1288.62744	8.8
1289.78406	34.5
1291.34338	24.4
1292.08105	17.3
1293.80872	7.6
1295.42651	62.2
1296.40271	5.1
1297.45032	8.1
1298.17969	34.5
1299.72327	30.1
1300.60315	48.3
1301.33752	18.7
1302.79761	38.0
1304.12048	4.2
1305.17444	18.0
1309.30713	143.5
1310.51550	111.5
1311.50830	32.1
1313.37122	51.1
1314.02502	39.2
1315.31067	98.3
1316.30688	39.6
1317.21631	31.4
1318.17908	10.0
1319.28442	12.1
1320.52698	3.5
1323.59326	28.4
1327.33850	8.0
1330.58032	20.4
1333.48413	86.6
1334.76257	11.0
1335.49414	7.1
1338.80603	3.3
1342.39160	14.1
1343.49695	22.0
1345.18884	49.2
1348.35718	68.9
1349.72485	10.7
1350.36804	37.8
1351.26953	11.0
1352.37500	11.1
1353.19763	18.8
1355.45715	42.9
1356.25073	41.4
1357.48828	12.5
1358.81580	9.6
1359.64575	17.0
1362.00720	21.6
1362.63635	93.1
1363.76135	17.9
1364.87903	13.0
1369.80225	26.5
1378.10229	12.2
1380.48755	376.2
1381.42249	170.4
1382.37500	40.0
1385.88721	19.4
1386.93909	3.5
1389.46167	32.3
1394.88379	50.1
1395.76550	25.8
1396.53491	9.9
1397.40930	15.2
1398.02429	11.5
1398.89856	20.1
1402.52246	17.5
1403.49927	30.1
1405.42371	16.0
1406.31628	9.6
1411.40186	8.6
1413.41431	174.1
1414.29919	46.2
1415.31714	44.7
1415.92737	1.3
1417.52441	25.3
1419.67944	20.7
1420.38049	16.2
1421.42371	9.0
1424.91638	8.9
1427.84351	11.0
1428.84973	9.2
1430.56372	31.4
1431.65771	71.6
1432.63696	21.3
1433.61450	10.5
1435.01160	17.0
1437.43396	15.8
1439.55139	12.1
1442.54834	2.5
1443.79285	3.0
1445.23975	11.3
1446.64880	20.5
1447.40149	16.7
1454.73584	10.4
1457.35803	4.8
1458.38147	9.6
1459.84875	18.4
1460.62976	3.0
1461.64172	30.9
1463.43225	17.5
1464.45349	2.5
1465.88635	22.7
1467.04565	40.7
1467.76770	13.9
1468.75903	15.8
1474.79883	5.0
1479.47424	48.9
1480.49585	70.0
1481.48804	39.0
1482.34167	14.6
1484.38196	15.7
1489.54419	9.3
1494.74146	5.5
1498.25317	18.5
1499.40503	2.8
1500.58728	40.9
1501.47449	11.6
1507.37000	11.8
1511.35938	165.1
1512.23743	139.2
1513.50720	17.1
1515.85303	9.2
1517.42529	5.8
1518.55981	6.6
1524.54285	7.3
1526.64697	80.2
1527.65491	25.8
1528.63953	14.9
1531.15283	28.8
1531.82593	22.1
1532.50964	9.1
1533.27551	5.5
1547.86707	44.5
1548.66113	11.0
1549.60095	30.8
1561.80908	24.4
1563.71326	8.5
1564.52869	27.5
1565.57849	23.4
1566.75134	4.1
1567.64636	16.7
1571.84680	15.7
1573.67651	8.6
1574.69080	8.1
1576.33032	12.9
1578.67224	9.0
1581.08826	7.7
1586.73108	15.6
1595.46741	28.6
1605.49390	9.0
1606.99158	25.1
1608.24976	17.4
1613.20007	7.8
1613.98889	9.0
1615.24866	22.7
1616.42761	13.6
1618.78760	3.7
1621.01550	19.0
1621.96814	19.9
1624.47107	108.9
1625.41382	25.6
1628.20959	29.5
1628.90649	26.4
1629.57983	35.5
1642.29626	8.0
1645.37903	173.5
1646.15125	322.3
1647.17053	25.2
1647.82056	15.8
1648.60864	9.3
1649.61499	18.8
1652.73755	3.6
1663.28247	8.1
1664.64380	3.8
1666.69519	12.1
1680.23218	2.7
1693.66077	15.3
1694.87170	22.4
1698.63562	9.6
1699.33167	13.3
1705.86145	17.0
1707.72937	7.1
1709.09119	14.4
1710.31653	5.3
1712.86206	16.7
1716.53589	16.2
1725.35608	74.8
1726.10193	27.4
1726.70435	42.7
1727.95154	25.1
1729.17053	24.3
1743.51160	277.6
1744.51147	173.2
1745.68188	115.8
1746.54419	10.1
1768.53552	2.8
1778.28943	8.3
1796.70569	3.4
1798.84924	18.5
1806.78918	5.5
1842.45642	3.7
1867.23010	7.5
1906.28101	6.8
1950.39734	5.8
