# Supplementary material for: Phosphoproteomic Analysis of Platelets Activated by Pro-Thrombotic Oxidized Phospholipids and Thrombin
Source: PLoS One. 2014 Jan 6;9(1):e84488. doi: 10.1371/journal.pone.0084488 (PMC3882224; doi:10.1371/journal.pone.0084488)
Supplement: Annotated Spectra S4 — (ZIP) [file pone.0084488.s007.zip › RAPSVANVGSHCDLSLKIPEISIQDMTAQVTSPSGK_-4_2_91297.txt]

m/z	i	matches
288.25143	6.2
302.44009	4.0
304.51712	6.0
326.41745	2.1
331.95605	11.8
333.32666	5.4
339.63150	6.8
340.27759	4.9
341.10358	7.1
342.26172	10.0
347.42584	10.4
352.29459	15.1
358.67285	12.9
367.52185	10.5
370.26178	8.4
374.66071	6.8
386.27390	10.2
388.32465	132.4	y (4) (1+), y (15) (4+), b (7) (2+)
393.37985	17.2
394.20215	5.2
399.08026	3.0
400.18683	8.4
402.47198	6.2
416.71851	20.9
425.49884	14.7
430.18961	2.1
433.22241	11.5
441.39627	12.7
444.64661	34.4
446.43771	15.2
453.33051	2.5
457.41870	53.5
471.28931	16.1
474.17004	44.8
475.43848	217.5	y (5) (1+), b (4) (1+)-NH3, b (5) (1+)-H2O-P
476.39258	59.9	b (5) (1+)-NH3-P, b (14) (3+)-H2O-P
477.06436	5.4
477.82199	17.2
479.31287	24.5
484.26007	2.4
487.01776	3.4
492.42236	3.2
493.34509	2.3
494.31216	4.5
501.75848	1.7
508.34442	7.8
513.47412	11.1
514.35022	12.4
515.67444	10.6
518.26807	8.0
520.86835	3.6
522.22778	37.8
523.45935	29.1
524.62622	5.1
530.69788	28.9
540.05603	8.9
542.20593	2.8
543.20026	11.6
544.66443	14.7
545.66833	12.1
547.35828	15.8
548.28699	9.0
549.09229	2.8
551.24695	3.0
553.40210	3.4
555.89801	62.4
557.03345	43.6
558.40790	16.1
559.26178	3.6
562.59521	11.9
565.48840	2.5
568.34656	5.4
568.97595	3.9
571.99060	7.6
576.32568	183.2	b (16) (3+)-P, y (6) (1+)
577.44873	72.3	b (21) (4+)-P
579.25946	10.9
580.04346	8.6
585.00983	3.0
586.36420	9.2
589.50287	9.5
591.55542	3.0
601.74084	21.1
604.53003	36.7
605.47791	18.1
608.25824	15.7
611.28253	18.3
612.22119	12.1
614.82477	13.1
616.00183	12.8
618.26007	7.1
619.30469	5.9
621.68420	13.5
623.24243	10.7
624.25519	8.2
632.12012	11.9
639.28217	28.6
642.46918	9.0
646.72742	20.7
648.26184	33.6
651.09778	40.4
653.09937	34.4
657.60889	12.9
659.62946	14.4
663.66205	6.0
664.45142	2.5
665.13275	2.6
668.43121	29.9
669.34558	3.4
673.22754	12.2
675.23346	70.1	y (7) (1+), y (13) (2+), y (25) (4+)-P
676.22095	55.8
677.33948	20.2
678.41748	33.3
680.15137	18.2
680.84259	12.4
681.61041	6.9
683.71460	5.5
686.26093	4.9
688.34070	37.0
692.42633	15.3
693.99445	17.0
695.23895	15.5
696.10236	33.2
697.19012	20.8
697.84119	3.0
700.52484	24.3
702.57471	14.3
705.45496	11.6
712.46301	5.7
714.94885	15.9
716.14948	6.8
717.73108	28.1
718.96082	15.0
721.97650	5.5
723.05225	19.0
727.66473	31.6
729.30206	15.2
732.80310	18.3
734.20917	23.1
735.57214	39.2
736.22198	25.9
737.56519	8.2
741.66858	15.9
751.87738	164.5	y (27) (4+)-H2O, y (27) (4+)-NH3
752.68695	35.6
753.75903	4.3
756.35278	18.9
756.95923	12.0
760.06738	27.8
760.87109	17.9
764.77148	15.1
768.03729	25.2
769.69458	46.2
770.54639	9.5
772.31042	12.0
773.92480	25.1
775.25012	11.4
776.49976	24.4
778.99585	2.3
780.36597	9.8
781.30383	14.9
784.71790	45.3
785.75342	36.7
786.47949	22.8
788.70361	7.5
789.31506	15.6
790.25415	7.3
791.20923	2.1
793.32300	6.9
794.21631	26.6
795.23340	7.2
796.62524	4.0
797.77673	15.9
798.98389	50.0
801.40686	18.1
802.29541	27.3
803.19678	76.0	y (23) (3+)-H2O-P, y (23) (3+)-NH3-P, y (8) (1+), b (23) (3+)-2P
804.51709	44.7
805.75708	16.7
807.29382	77.4	b (15) (2+)-P
808.95178	26.6
809.58606	6.0
814.46277	65.3	b (16) (2+)-2P
816.47290	13.6
821.98926	3.2
824.18030	16.5
825.31885	7.2
828.05334	48.3
829.40833	24.2
830.21338	24.6
830.86230	46.7
831.57556	66.5	b (22) (3+), y (16) (2+)
833.30481	10.5
835.61084	13.8
836.31750	6.6
836.94275	99.6	y (32) (4+)-H2O-P, y (31) (4+)-NH3, y (31) (4+)-H2O, b (23) (3+)-P, y (32) (4+)-NH3-P
838.05457	36.2
839.46130	7.3
841.84570	26.2
843.13037	79.3	b (32) (4+)-2P
844.32361	25.1
845.53784	11.4
846.82690	13.6
848.73279	14.7
849.47852	13.8
850.46594	36.9
851.24292	4.7
852.70764	17.0
853.54688	4.2
854.45496	11.0
855.46765	13.9
856.33887	28.0
857.35120	28.5
859.36462	11.5
860.30054	3.1
862.06482	54.4
863.15955	66.8	b (33) (4+)-NH3-2P, b (33) (4+)-H2O-2P, b (32) (4+)-NH3-P, b (23) (3+)-NH3, b (32) (4+)-H2O-P, b (16) (2+)-P, b (23) (3+)-H2O
863.94373	41.1
864.73450	56.9
865.80884	96.4	b (31) (4+)-H2O, b (31) (4+)-NH3, y (32) (4+)
867.62903	4.4
868.79260	30.5
869.70288	64.0	b (17) (2+)-H2O-2P, b (17) (2+)-NH3-2P, b (23) (3+)
870.35010	8.2
874.42004	85.0	y (24) (3+)-H2O, y (9) (1+), y (24) (3+)-NH3
875.33386	94.8	b (8) (1+)
876.47778	7.9
878.28381	57.4
879.58813	66.0	b (17) (2+)-2P, y (24) (3+), y (33) (4+)-H2O-P, y (34) (4+)-H2O-2P, b (24) (3+)-P, y (34) (4+)-NH3-2P, b (25) (3+)-NH3-2P, y (33) (4+)-NH3-P
880.78918	15.9
881.71143	21.2
885.77515	21.3
887.35999	41.9
888.52393	65.6	b (32) (4+)-NH3, y (17) (2+)-NH3, b (32) (4+)-H2O, b (33) (4+)-NH3-P
889.59131	80.3	b (34) (4+)-2P
892.12646	1.9
893.05164	32.2
893.65576	12.0
894.56323	7.0
895.59045	88.2	y (25) (3+)-NH3-P
896.33411	3.8
897.35229	42.3
899.85754	22.8
901.09326	52.6
902.09753	55.4
904.12341	128.6	y (33) (4+)-NH3, b (16) (2+)-NH3, b (10) (1+)-NH3-P, y (34) (4+)-H2O-P, y (34) (4+)-NH3-P, b (35) (4+)-2P, y (33) (4+)-H2O, b (10) (1+)-H2O-P, b (16) (2+)-H2O
905.19690	111.0	b (24) (3+)-H2O
906.28564	83.9	b (24) (3+)-NH3
907.00537	11.6
910.58813	5.4
911.61926	103.9	b (25) (3+)-H2O-P
912.34485	162.8	b (25) (3+)-NH3-P, b (16) (2+), b (24) (3+), b (33) (4+)-H2O, b (33) (4+)-NH3
913.39563	25.0
914.54736	15.7
915.17810	9.1
916.68298	23.9
917.53540	27.1
918.46313	31.4
919.76099	22.6
920.89624	21.0
922.51331	32.8
923.41101	33.5
925.25696	4.0
926.13135	16.6
927.83337	102.7	b (35) (4+)-P, b (17) (2+)-P, y (34) (4+)-H2O, y (25) (3+)-NH3, y (34) (4+)-NH3, b (26) (3+)-2P, y (25) (3+)-H2O
928.65808	33.0
929.71704	103.8
930.55835	37.4
931.36218	23.9
932.51855	58.7	y (34) (4+), b (9) (1+)
933.62769	138.9	b (34) (4+)-H2O, b (34) (4+)-NH3, y (25) (3+)
934.42114	93.5
935.02441	8.2
935.82446	33.3
936.58179	57.8	y (18) (2+)-NH3, y (18) (2+)-H2O, [M+4H] (4+)-NH3-2P
938.88806	32.0
939.63684	110.3	[M+4H] (4+)-2P
940.97705	104.2	y (26) (3+)-H2O-P, y (26) (3+)-NH3-P
941.66138	125.8
942.55627	30.3
944.41724	91.1	b (25) (3+)-NH3, b (25) (3+)-H2O
945.73853	204.5	y (26) (3+)-P, y (35) (4+)-H2O, y (18) (2+), y (35) (4+)-NH3
946.61157	167.3
947.50049	84.1	b (35) (4+)-H2O
949.09424	54.8
950.43347	312.0	y (35) (4+), b (25) (3+)
951.70410	76.6
952.67139	92.9	b (35) (4+)
953.84290	210.8
955.51733	112.3	b (26) (3+)-NH3-P, b (26) (3+)-H2O-P
956.54150	246.2	[M+4H] (4+)-NH3-H2O-P, b (27) (3+)-H2O-2P, b (27) (3+)-NH3-2P
957.45801	115.0	y (10) (1+)-H2O
958.34607	32.9
959.59937	93.9
960.58423	126.6	[M+4H] (4+)-H2O-P, [M+4H] (4+)-NH3-P
961.40991	171.0	b (27) (3+)-2P, b (26) (3+)-P
962.60022	77.2
963.77344	51.9
965.00781	449.0	[M+4H] (4+)-P
965.72986	348.2
966.47632	248.2
967.31384	100.4	b (17) (2+)-H2O
968.06665	69.7	b (17) (2+)-NH3
969.30273	13.4
970.99500	237.3
971.87085	164.0
972.57739	139.9	y (26) (3+)-H2O
973.34839	89.1	y (26) (3+)-NH3
974.09033	44.7
975.24683	135.3	b (18) (2+)-H2O-P, b (19) (2+)-H2O-2P, y (27) (3+)-P
976.30066	180.1	b (19) (2+)-NH3-2P, b (18) (2+)-NH3-P, b (17) (2+), y (10) (1+)
977.18018	70.4
979.37769	23.7
980.01123	82.8	b (28) (3+)-H2O-2P, [M+4H] (4+)-NH3-H2O, b (28) (3+)-NH3-2P
981.28979	24.4
988.61072	17.0
989.86365	54.6
990.96155	69.9
993.07788	5.8
994.59241	14.9
995.32764	4.5
996.64502	36.8
998.03809	38.4
999.91699	23.3
1002.22327	29.4
1006.72412	33.6
1007.45435	12.9
1008.46216	14.6
1009.40601	17.3
1010.04395	16.6
1012.67297	117.2	b (28) (3+)-H2O-P, b (28) (3+)-NH3-P
1013.42786	10.1
1014.42371	16.6
1015.34253	13.9
1017.20776	62.5
1019.23730	38.9
1020.23730	70.1	b (10) (1+)
1020.97729	30.9
1021.67212	191.7	y (29) (3+)-H2O-P, b (27) (3+)-NH3, y (29) (3+)-NH3-P, y (28) (3+)-H2O, y (28) (3+)-NH3, b (27) (3+)-H2O
1022.37671	148.6	b (29) (3+)-NH3-2P, b (29) (3+)-H2O-2P
1023.02771	9.1
1024.36316	53.8
1025.57324	13.9
1027.28760	82.3	y (29) (3+)-P, y (28) (3+), b (27) (3+)
1028.46533	30.3
1029.37830	6.4
1030.93213	31.0
1031.88208	3.1
1033.45288	40.1
1034.26367	42.7
1035.73511	47.4
1036.47949	56.3
1037.68347	85.1
1039.27209	11.9
1040.76489	16.7
1041.88684	12.0
1042.75940	27.0
1044.34290	27.9
1045.01123	27.1
1045.74438	44.7
1046.67981	34.3
1047.41162	4.1
1049.64648	25.4
1050.35168	26.7
1051.45630	190.4	b (28) (3+)
1052.26025	70.4
1055.52380	4.9
1056.70801	156.8	y (20) (2+)-H2O, y (20) (2+)-NH3
1057.40320	38.6
1059.66772	16.5
1061.12207	73.3	b (29) (3+)-P
1062.09595	95.0	b (30) (3+)-2P
1065.44873	17.9
1066.48328	39.4
1068.05981	65.1
1069.83411	80.3
1071.62561	19.4
1073.50830	51.4
1074.74951	40.7
1078.09229	14.4
1080.90173	77.8
1082.08630	16.4
1086.10339	12.1
1088.07788	124.3	b (20) (2+)-H2O-P, y (11) (1+)-H2O, b (30) (3+)-NH3-P, b (29) (3+)-H2O, b (30) (3+)-H2O-P, b (29) (3+)-NH3
1089.21875	20.7
1090.25830	40.2
1091.53589	11.4
1094.39600	512.0	b (29) (3+), b (30) (3+)-P
1095.25610	46.5
1096.12378	54.8
1097.33350	17.7
1098.47742	35.5
1099.87988	19.6
1101.60327	95.1
1106.00708	103.1	y (11) (1+)
1106.76050	6.5
1107.55322	23.8
1108.63330	13.0
1111.86633	57.3
1113.51550	123.0	y (21) (2+)-NH3, y (21) (2+)-H2O
1115.71130	53.9
1116.92517	48.9
1118.03394	52.8
1120.12891	11.8
1121.23389	128.1	b (30) (3+)-H2O, b (31) (3+)-H2O-P, b (30) (3+)-NH3, y (31) (3+)
1122.14575	61.3
1122.89868	68.3	y (32) (3+)-P, b (31) (3+)-NH3-P, y (21) (2+)
1127.19385	851.1	b (30) (3+), b (31) (3+)-P
1128.15356	292.2
1129.22046	69.3
1129.93970	12.7
1131.01855	25.1
1138.98645	13.8
1140.70020	16.6
1141.60889	20.7
1142.61877	29.4
1143.46204	80.1
1145.46643	61.8	b (21) (2+)-NH3-P, y (33) (3+)-2P, b (21) (2+)-H2O-P
1146.65454	98.9	b (20) (2+)
1149.15808	5.3
1150.44556	37.9
1151.47241	43.9
1152.57715	31.6
1154.44421	207.5	b (21) (2+)-P
1155.31885	390.2	y (32) (3+), b (31) (3+)-NH3, b (31) (3+)-H2O
1156.04541	118.3	b (33) (3+)-2P, b (11) (1+), y (22) (2+)-P
1157.22241	62.4	b (32) (3+)-P
1158.30066	58.9
1160.28796	292.6
1160.98022	1149.7	b (31) (3+)
1161.98047	119.3
1162.71204	5.3
1164.04456	97.9
1164.80762	14.2
1166.43445	71.8
1167.06055	2.1
1167.83289	33.4
1168.85522	81.2
1169.91528	27.1
1171.66931	90.1	y (34) (3+)-NH3-2P, y (33) (3+)-NH3-P, y (34) (3+)-H2O-2P, y (33) (3+)-H2O-P
1172.70178	33.8
1173.56396	29.1
1174.41772	24.2
1176.52441	28.1
1177.49133	237.1
1178.29370	272.7	y (33) (3+)-P, y (34) (3+)-2P
1179.13672	21.3
1180.25000	9.1
1182.13721	25.0
1184.08472	576.3	b (32) (3+)-H2O, b (32) (3+)-NH3, b (33) (3+)-NH3-P
1184.97900	202.0	b (34) (3+)-2P
1185.58118	6.9
1187.21094	16.3
1188.15234	39.7
1189.61060	399.1	b (33) (3+)-P, b (22) (2+)-NH3-P, b (32) (3+)
1190.46887	261.0
1191.12708	65.4
1192.32935	12.7
1193.87659	72.8	b (21) (2+)-H2O, b (21) (2+)-NH3
1195.21582	45.3
1196.45728	31.7
1198.34985	8.0
1199.18445	27.2
1200.57092	36.3
1201.48999	8.4
1202.74219	64.3	b (21) (2+)
1203.66577	32.8
1205.14075	64.9	y (33) (3+)-NH3, b (23) (2+)-2P, y (33) (3+)-H2O, b (35) (3+)-2P, y (23) (2+)-NH3-P, y (34) (3+)-NH3-P, y (22) (2+), y (12) (1+)-NH3
1208.40601	31.0
1209.94153	73.9	y (34) (3+)-P
1211.13098	126.6	y (33) (3+)
1211.84644	11.3
1213.72095	32.5
1215.41431	70.6	b (33) (3+)-H2O
1218.43921	16.8
1219.27295	29.0
1220.10303	15.6
1221.62378	64.4	b (33) (3+), y (12) (1+)
1222.48682	8.9
1223.30115	29.7
1224.46033	10.5
1225.99670	4.3
1226.69360	11.4
1227.47314	20.4
1228.38477	35.3
1229.02637	47.8
1231.47437	51.1
1233.69702	3.2
1237.28857	9.6
1237.95227	20.3
1239.43823	7.4
1242.93054	33.1
1243.72192	31.5
1244.85779	89.8	b (34) (3+)-H2O, b (23) (2+)-H2O-P, b (34) (3+)-NH3, b (23) (2+)-NH3-P
1245.69214	11.8
1246.59424	56.7
1247.59155	5.1
1250.99817	59.7	b (34) (3+)
1251.95435	31.8
1252.65918	18.7
1253.41040	39.6
1255.62720	39.9
1261.69189	32.0
1263.68896	44.5
1268.00488	48.6
1269.72754	69.0	b (24) (2+)-2P
1270.53809	152.0	b (35) (3+), y (24) (2+)-P
1271.21033	17.8
1273.44519	14.6
1277.39685	37.4
1279.34839	4.5
1281.30066	30.3
1282.41504	16.1
1283.14478	28.4
1284.37610	12.5
1285.13171	9.6
1288.00928	12.4
1288.90369	8.8
1289.77625	8.3
1299.64514	10.5
1301.08093	3.1
1301.96960	9.5
1303.12158	34.2
1304.14929	37.0
1305.14783	64.9
1308.48560	97.6	b (24) (2+)-H2O-P
1309.41846	5.9
1311.09070	4.0
1311.87366	26.1
1312.48474	4.7
1318.79578	15.9
1321.43689	4.3
1322.86926	17.9
1327.09644	10.8
1328.58728	90.1
1329.78333	27.6
1331.91980	24.3
1332.84021	19.0
1333.64319	17.0
1334.93958	20.3
1336.26428	30.7
1338.59180	41.4
1340.97180	29.2
1342.71765	13.8
1349.26941	84.0	y (13) (1+)
1350.16357	5.0
1350.87146	17.9
1353.43665	122.5
1354.31433	18.1
1355.06641	7.5
1356.26733	15.6
1357.83899	6.0
1358.99060	42.8
1362.64832	52.7
1364.06128	16.4
1365.28845	12.2
1366.70886	20.7
1367.66528	44.5
1369.03833	41.9
1370.41174	11.3
1371.90356	8.6
1379.74097	9.3
1384.05383	9.8
1385.21008	51.7
1390.54187	5.9
1393.73474	12.3
1395.93164	11.3
1397.31506	3.9
1401.58167	24.5
1408.20386	49.6
1409.16016	3.7
1413.00500	8.6
1414.02087	2.1
1417.20703	27.9
1424.65381	69.0	b (25) (2+)
1425.37610	42.1
1426.60388	35.9
1427.90491	22.7
1430.69141	4.3
1432.80847	16.7
1436.25256	16.0
1437.07996	27.5
1441.23596	27.5
1441.89661	7.6
1446.44495	26.3
1447.91113	10.1
1449.25403	67.1
1450.05286	13.7
1451.01038	11.1
1452.72791	7.5
1453.70056	37.9
1454.35657	4.9
1456.61438	6.2
1457.70679	21.4
1460.63611	12.3
1465.10315	17.7
1468.89050	23.3
1469.49597	5.4
1473.55334	8.1
1474.43909	28.1
1478.27478	12.2
1481.92920	7.4
1484.29712	13.1
1489.94128	19.2
1490.82751	45.7
1492.14832	32.9
1494.39136	21.7
1497.78357	8.5
1501.72363	27.3
1503.80823	35.0
1506.47620	139.3
1507.51868	54.3
1509.47205	15.1
1515.25598	17.8
1519.72534	16.9
1522.28308	22.9
1524.12073	17.4
1527.72766	27.8
1530.04309	32.2
1531.29163	23.1
1532.72888	57.2
1535.58691	12.7
1538.64209	3.6
1540.14734	22.7
1540.86914	3.1
1544.93689	9.8
1549.98511	9.1
1562.13123	12.0
1563.82458	2.3
1567.34192	7.4
1568.12939	18.1
1569.76831	22.5
1571.79236	2.8
1573.08875	6.0
1576.57947	9.6
1577.56677	32.9
1578.55591	7.7
1586.40247	17.5
1588.96533	4.3
1589.87219	17.6
1592.27710	16.2
1601.17688	14.1
1604.09802	10.4
1604.69971	25.7
1609.42566	16.0
1616.55298	4.5
1618.74255	8.0
1645.30969	19.4
1649.01770	9.4
1650.86829	16.6
1657.14673	3.2
1662.67505	8.5
1670.16675	9.0
1675.96472	4.1
1676.66724	12.2
1677.81433	3.7
1697.41345	8.0
1718.53540	9.2
1732.33826	36.0
1735.92468	6.7
1741.95337	28.2
1742.75110	2.1
1746.48254	10.6
1752.68860	2.1
1766.08875	7.6
1770.82483	11.6
1782.23132	5.7
1807.32849	16.0
1846.82166	17.1
1873.15601	6.3
1875.24988	9.6
1898.94861	5.1
1922.15222	4.9
1976.85999	4.7
