# Supplementary material for: Phosphoproteomic Analysis of Platelets Activated by Pro-Thrombotic Oxidized Phospholipids and Thrombin
Source: PLoS One. 2014 Jan 6;9(1):e84488. doi: 10.1371/journal.pone.0084488 (PMC3882224; doi:10.1371/journal.pone.0084488)
Supplement: Annotated Spectra S4 — (ZIP) [file pone.0084488.s007.zip › RAPSVANVGSHCDLSLKIPEISIQDMTAQVTSPSGK_-5_2_85741.txt]

m/z	i	matches
291.23672	4.7
301.46725	9.3
304.17499	5.9
322.32156	6.2
323.23044	8.4
328.25220	15.3
339.43311	13.7
342.19568	3.6
345.33154	2.9
352.13495	20.5
353.91803	35.2
361.28058	8.9
370.33136	23.7
374.38910	5.6
375.51505	14.0
383.42807	11.1
387.12238	3.9
388.38245	62.0
389.96503	3.1
395.31030	4.4
396.13437	9.7
397.31659	14.1
401.06879	6.4
408.14990	30.1
413.20026	10.4
425.25372	14.5
430.27347	6.9
437.30646	6.4
446.27206	19.5
447.17081	13.8
452.04269	10.1
457.49167	13.7
458.43411	15.1
459.72583	15.6
462.73981	10.0
464.26294	4.1
465.85468	13.2
470.18140	11.2
475.32086	239.7	b (4) (1+)-NH3, y (5) (1+), b (5) (1+)-H2O-P
476.26782	49.6
484.84399	13.0
488.43716	10.0
496.00015	7.8
500.94260	8.4
506.19061	5.4
510.67056	14.0
514.46313	9.9
516.48254	12.4
521.72546	9.4
522.40717	25.1
523.12134	17.1
530.44482	37.8
532.04968	5.9
533.20874	2.9
536.20673	11.5
539.29529	2.9
540.82629	42.9
543.16663	23.4
546.62756	11.0
547.40393	20.6
556.33911	7.2
557.35779	11.9
559.40002	28.5
560.34448	20.5
560.98425	3.9
562.77734	26.7
564.51147	4.4
569.40576	19.7
575.42773	12.8
576.50293	142.5	y (21) (4+)-NH3, y (6) (1+), b (16) (3+)-H2O, y (16) (3+)-NH3, y (21) (4+)-H2O, b (16) (3+)-NH3
577.41699	73.3
578.42700	64.6
579.51428	3.4
581.02386	14.4
586.46106	7.4
596.19873	2.8
599.47302	10.4
603.30640	11.9
609.34772	5.9
611.23810	11.4
613.11597	10.9
616.98853	12.2
621.22437	21.1
623.33826	7.4
624.55518	15.2
625.36157	16.0
630.98700	5.2
632.45642	25.0
634.10632	5.6
637.45081	5.6
644.37195	4.3
645.35010	18.8
649.47559	14.5
662.34491	17.2
667.16425	74.5
667.79871	18.1
668.56683	15.4
669.52722	16.7
675.37384	141.7	y (7) (1+), y (25) (4+)-P, y (13) (2+)
676.36285	81.3
677.28674	5.4
680.13141	10.7
682.55774	7.9
684.58203	19.4
686.93378	30.1
688.14148	12.0
689.24139	28.9
691.20587	6.6
695.47839	20.7
696.40564	9.9
697.49756	23.8
702.38824	11.6
703.22913	11.8
704.33215	9.3
709.83655	6.9
712.44421	3.8
716.51392	47.9
717.41138	14.5
718.24927	2.1
724.60242	12.4
728.54553	32.0
729.88025	21.0
732.35352	24.6
735.13635	19.2
736.46295	21.6
737.40558	33.2
738.37732	6.1
741.22864	10.4
744.75220	20.6
746.16052	30.5
747.07587	8.0
748.33990	14.8
749.64978	53.9
751.74567	105.8	y (27) (4+)-NH3, y (27) (4+)-H2O
752.39966	61.9
754.34393	10.7
756.50989	41.4
758.90625	10.3
759.68408	5.9
762.73022	32.4
765.07861	14.5
766.06329	30.6
767.53613	8.6
769.22357	31.1
770.13580	38.7
773.61938	19.1
776.29529	18.6
777.04102	10.1
778.46252	3.1
781.56104	27.4
784.64575	2.4
785.49316	8.1
786.57849	11.9
788.75830	32.2
792.72363	53.2
797.96277	6.7
801.13281	16.0
803.11816	208.3	b (23) (3+)-2P, y (23) (3+)-H2O-P, y (23) (3+)-NH3-P, y (8) (1+)
804.39331	84.9	y (22) (3+)
805.15369	39.4
807.38757	23.7
808.33813	33.8
809.41565	8.8
813.31592	21.6
814.90637	58.4
816.20862	6.6
825.50452	86.2	b (22) (3+)-NH3, b (22) (3+)-H2O
830.43262	27.4
832.65076	13.9
834.39233	9.7
835.55994	26.4
837.21814	83.4	y (31) (4+)-NH3, b (23) (3+)-P, y (32) (4+)-NH3-P, y (32) (4+)-H2O-P, y (31) (4+)-H2O
839.13757	10.7
842.42480	13.6
843.52539	8.8
844.88171	30.6
846.11475	31.4
847.43152	6.9
848.53870	44.0
850.83984	26.7
855.60449	21.4
857.51196	33.9
859.21204	7.9
862.55762	10.7
864.83667	87.2	b (16) (2+)-NH3
866.64514	23.0
867.54370	44.4
868.56360	25.1
869.95557	13.4
870.76245	43.0
872.32336	14.0
873.30066	8.4
874.50708	115.9	y (24) (3+)-NH3, y (24) (3+)-H2O, y (9) (1+)
875.28137	45.6
876.55750	20.8
878.34399	18.1
879.12683	29.1
880.17798	18.4
883.40051	9.4
889.17810	67.7
890.02466	24.6
891.56750	16.5
892.55615	5.1
893.70508	27.5
897.55725	15.0
898.40405	28.5
899.31250	16.8
900.09399	49.0
900.96362	27.3
902.13135	74.7
903.28906	76.6
905.19019	6.6
906.05957	24.6
907.43909	27.0
908.82349	37.7
909.91516	54.7
911.96338	113.1	b (25) (3+)-H2O-P, b (24) (3+), b (25) (3+)-NH3-P
912.81934	161.8	b (33) (4+)-NH3, b (33) (4+)-H2O
913.67969	18.5
915.36890	65.5
917.40527	62.8
918.35669	105.7
919.74536	94.5
921.27283	4.4
922.30603	63.3
922.93518	13.3
923.76099	10.2
924.39063	25.3
925.44287	100.1	y (35) (4+)-P
926.98901	50.2
928.09863	24.8
929.84106	62.1
930.53552	135.9
931.25842	108.9	[M+4H] (4+)-NH3-H2O-2P
932.18457	106.0	y (34) (4+), b (9) (1+)
933.42322	65.9
934.30884	7.7
935.87231	117.8	[M+4H] (4+)-H2O-2P, b (18) (2+)-H2O-P, [M+4H] (4+)-NH3-2P, b (18) (2+)-NH3-P, y (17) (2+), y (18) (2+)-P
936.84253	38.6
939.94812	159.7	[M+4H] (4+)-2P
941.06091	163.6	y (26) (3+)-H2O-P, y (26) (3+)-NH3-P
941.91199	23.4
942.98853	25.0
944.11316	80.6	b (25) (3+)-H2O
945.06116	87.6	b (25) (3+)-NH3, b (18) (2+)-P
946.39478	137.5	y (35) (4+)-H2O, y (26) (3+)-P, y (35) (4+)-NH3
947.65735	143.3	b (35) (4+)-H2O, b (35) (4+)-NH3
948.66565	51.3
950.31152	178.3	y (35) (4+), b (25) (3+)
951.01794	47.9
952.25415	92.9
953.29224	239.6	b (35) (4+)
953.91150	661.3
954.96423	81.5	b (26) (3+)-H2O-P
956.03687	180.7	b (27) (3+)-NH3-2P, [M+4H] (4+)-NH3-H2O-P, b (27) (3+)-H2O-2P, b (26) (3+)-NH3-P
957.80566	172.0	y (10) (1+)-NH3, y (10) (1+)-H2O
958.47974	63.7
959.56873	113.2
960.50195	206.7	b (26) (3+)-P, [M+4H] (4+)-NH3-P, [M+4H] (4+)-H2O-P
961.41980	85.9	b (27) (3+)-2P
962.11206	39.2
962.77283	23.8
963.88831	168.0
964.77869	507.3	[M+4H] (4+)-P
965.67603	537.2
966.45154	44.7
967.36792	76.9
968.03418	38.6
968.96851	51.9
970.30859	192.8	y (27) (3+)-NH3-P
971.33789	115.4
972.28418	229.5
973.04248	161.5	y (26) (3+)-NH3, y (26) (3+)-H2O
973.99902	76.1
975.08594	167.4	y (10) (1+), y (27) (3+)-P
976.06934	140.9	y (18) (2+)-H2O, y (18) (2+)-NH3
977.31006	156.7
978.38916	21.7
988.75012	37.7
989.51392	7.2
990.42017	10.7
991.39941	26.3
994.74646	14.0
997.70471	27.9
1001.57544	52.9
1002.74756	84.8	b (10) (1+)-NH3, y (27) (3+)-NH3, y (27) (3+)-H2O
1006.42908	17.8
1007.37061	51.8
1012.39807	110.7	b (28) (3+)-NH3-P, b (28) (3+)-H2O-P
1013.17773	21.8
1013.80872	7.1
1014.76086	38.2
1015.61060	42.4
1017.20093	2.6
1019.15576	67.6
1019.80566	17.9
1021.79590	208.4	b (29) (3+)-H2O-2P, b (27) (3+)-NH3, b (27) (3+)-H2O, y (29) (3+)-H2O-P, y (28) (3+)-H2O, y (29) (3+)-NH3-P, y (28) (3+)-NH3
1024.84705	110.5
1025.81152	44.5
1027.56018	31.5
1028.16882	79.0
1028.98462	20.2
1029.87524	15.0
1030.92859	5.7
1033.41541	97.6	b (19) (2+)-H2O, b (19) (2+)-NH3, y (19) (2+)-NH3
1034.19727	41.6
1035.06616	28.4
1037.13501	58.8
1038.02112	3.6
1041.72388	33.4
1043.13257	32.3
1045.54248	134.9	b (28) (3+)-NH3, b (28) (3+)-H2O
1046.37183	68.5
1047.18359	11.4
1049.43347	27.6
1050.03809	12.9
1051.16455	5.9
1052.00891	137.4
1056.72192	40.6
1057.65356	42.7
1060.38025	18.0
1061.79004	41.4
1066.42639	124.8
1067.17200	19.0
1068.09131	17.5
1072.09546	30.7
1073.12402	39.7
1075.48145	18.7
1077.42969	39.5
1080.21619	46.9
1081.03357	16.2
1084.21106	12.4
1085.14038	8.1
1087.69873	42.6
1088.50879	2.1
1089.84082	85.1	b (31) (3+)-NH3-2P, y (11) (1+)-NH3, b (31) (3+)-H2O-2P, y (31) (3+)-P
1090.73584	54.0
1094.11475	607.8	b (30) (3+)-P, b (29) (3+)
1094.81909	365.7	b (31) (3+)-2P
1095.88232	36.9
1098.31775	79.2
1100.96362	33.7
1101.78540	40.0
1102.66785	13.8
1106.19043	60.0
1108.53052	44.3
1110.31250	31.2
1113.25244	59.5
1113.93774	72.9
1114.78003	4.6
1115.56543	28.5
1116.46191	21.2
1118.58130	43.1
1119.20752	52.2
1121.40515	240.4	b (31) (3+)-H2O-P, y (31) (3+), b (30) (3+)-NH3, b (30) (3+)-H2O
1122.53394	106.5	y (32) (3+)-P, b (31) (3+)-NH3-P
1123.34473	28.9
1124.32556	15.2
1125.65369	14.5
1127.14111	559.5	b (30) (3+)
1127.91626	567.7	b (31) (3+)-P
1128.72559	61.7
1129.55566	5.7
1130.47693	17.7
1131.51489	52.1
1133.69604	7.1
1134.40601	62.5
1135.93677	66.5
1137.22192	6.4
1138.52124	10.2
1139.71667	32.8
1140.41138	48.6
1142.78442	19.8
1144.60193	67.4
1145.26465	34.8
1146.10400	27.8
1147.87805	36.8
1148.89832	27.4
1151.09094	124.2	b (33) (3+)-NH3-2P, b (32) (3+)-H2O-P, b (32) (3+)-NH3-P, b (33) (3+)-H2O-2P
1152.62061	17.1
1154.67590	720.4	b (31) (3+)-NH3, y (32) (3+), b (31) (3+)-H2O, b (21) (2+)-NH3, b (21) (2+)-H2O
1155.72095	214.8
1157.20142	118.2	b (11) (1+), b (33) (3+)-2P, y (22) (2+)-P, b (32) (3+)-P
1158.51929	20.3
1161.09851	1586.9	b (31) (3+)
1162.01758	121.0	y (21) (2+)
1162.91443	25.4
1165.74597	12.6
1167.20532	26.6
1168.37451	9.9
1170.02893	8.6
1172.04004	63.1
1173.08081	40.7
1173.93896	13.2
1175.14282	10.8
1176.43164	62.5
1178.05432	120.4	y (34) (3+)-2P
1178.68347	151.4	y (33) (3+)-P
1179.42737	28.8
1180.43005	38.7
1181.32129	17.3
1182.30493	38.5
1183.70117	540.6	b (33) (3+)-NH3-P, b (33) (3+)-H2O-P, b (32) (3+)-H2O, b (32) (3+)-NH3
1184.43237	316.1
1185.19653	30.0
1187.69312	13.2
1190.03796	478.0	b (32) (3+), b (33) (3+)-P
1191.02966	60.6
1192.53430	3.4
1195.47729	11.2
1197.51025	15.7
1198.22827	69.3
1199.04565	34.9
1200.26306	51.4
1202.99060	21.0
1203.79041	43.5
1204.77100	72.3
1205.82837	18.5
1209.20190	38.6
1210.24878	96.1	y (34) (3+)-P, y (33) (3+)
1214.28259	15.0
1215.18140	53.7
1216.91443	2.6
1217.95581	83.7	b (34) (3+)-P, b (12) (1+)-P
1218.65991	37.6
1219.85425	17.5
1221.21692	60.5
1222.32178	116.5	y (12) (1+), b (33) (3+)
1223.83447	33.2
1224.85791	61.3
1226.56091	39.8
1227.74268	20.9
1231.86157	34.0
1232.65430	50.3
1233.75244	15.1
1235.46545	7.9
1237.02930	109.0	b (22) (2+)-H2O, y (34) (3+)-H2O, b (35) (3+)-P, y (34) (3+)-NH3
1237.89233	62.8
1238.57361	11.3
1240.62036	4.4
1243.00586	22.9
1243.86768	78.7
1245.01404	28.9
1246.00500	52.3
1247.48694	9.9
1248.37280	28.1
1249.54419	34.6
1250.22632	22.9
1251.25391	88.4	b (34) (3+)
1253.92078	23.9
1255.50000	8.9
1259.52197	29.8
1260.34375	10.3
1263.45386	81.4	b (35) (3+)-NH3, b (35) (3+)-H2O
1265.46680	10.1
1270.54224	127.1	y (24) (2+)-P, b (35) (3+)
1271.40149	8.2
1272.74634	42.8
1274.05493	4.7
1276.61377	8.4
1282.47925	9.1
1286.17712	6.1
1287.86133	23.0
1289.55969	39.8
1293.64514	37.7
1294.44714	12.3
1295.11511	21.1
1296.16333	13.1
1297.19080	15.7
1298.32251	53.2
1299.04663	22.0
1303.31616	33.7
1304.08508	11.9
1308.37524	63.0
1311.53479	6.9
1313.73010	7.5
1314.66223	11.2
1318.65686	5.2
1319.68152	27.2
1321.40942	4.1
1322.31873	14.8
1326.74060	6.7
1328.52808	3.9
1329.71863	7.9
1332.89563	45.3
1333.99927	13.6
1335.27112	10.2
1336.64539	3.6
1341.48474	7.3
1346.23303	20.4
1347.00610	43.9
1349.41162	29.1
1350.72424	10.1
1351.73120	6.5
1353.00024	27.4
1356.67493	6.9
1360.89209	5.2
1366.15332	12.4
1367.78674	18.1
1371.53235	17.0
1372.30798	6.2
1377.70374	23.1
1378.78503	5.6
1386.80798	18.3
1388.66980	22.3
1390.52039	10.2
1391.71985	42.4
1392.61243	17.3
1394.64355	11.9
1396.69714	8.1
1397.64502	4.6
1400.64001	65.4
1403.33887	13.7
1405.14124	25.3
1408.49133	25.3
1409.64551	20.7
1412.66455	34.1
1414.23254	16.7
1417.20349	27.4
1419.56299	4.9
1422.63025	16.5
1424.50122	39.3
1425.25757	23.1
1427.75464	9.6
1431.24353	8.7
1432.44373	7.2
1449.38489	37.9
1451.93958	19.3
1455.22400	18.1
1456.37390	10.4
1457.70667	14.6
1464.20081	13.7
1467.37830	15.7
1468.95703	29.5
1469.87903	3.1
1470.64539	13.6
1471.94739	35.5
1472.56592	7.8
1475.00330	10.9
1476.43030	8.1
1484.60596	6.6
1488.83899	20.3
1489.58472	11.5
1493.39600	5.5
1503.85120	48.2
1506.00037	12.2
1511.76208	33.5
1518.63000	12.4
1523.15710	10.3
1525.29077	4.1
1526.60425	37.7
1528.92590	45.3
1531.91296	51.6
1532.89587	31.7
1533.53894	15.5
1549.16772	10.9
1552.32312	10.2
1570.28186	21.5
1573.84314	20.7
1581.68933	5.4
1583.86621	10.9
1593.97327	11.2
1604.28125	6.6
1618.62891	35.4
1619.85571	6.4
1624.53430	7.6
1626.62378	31.3
1629.52649	15.6
1630.37512	8.4
1640.97742	18.4
1641.78455	36.9
1646.43933	43.6
1677.84729	4.9
1705.43958	8.2
1716.21301	13.2
1718.45667	16.9
1725.60388	11.0
1739.70496	6.7
1755.74255	3.6
1758.84729	12.2
1768.18237	5.9
1775.63000	10.4
1785.80261	4.3
1789.88794	10.4
1812.33276	7.9
1822.02209	6.9
1826.77600	2.9
1862.97925	8.3
1873.18860	18.3
1881.12000	11.9
1883.17847	3.1
1885.92798	12.7
1929.59900	16.6
1931.88257	9.9
