# Supplementary material for: Phosphoproteomic Analysis of Platelets Activated by Pro-Thrombotic Oxidized Phospholipids and Thrombin
Source: PLoS One. 2014 Jan 6;9(1):e84488. doi: 10.1371/journal.pone.0084488 (PMC3882224; doi:10.1371/journal.pone.0084488)
Supplement: Annotated Spectra S4 — (ZIP) [file pone.0084488.s007.zip › RAPSVANVGSHCDLSLKIPEISIQDMTAQVTSPSGK_-11_2_113426.txt]

m/z	i	matches
285.90997	19.9
302.22351	5.0
307.22293	18.7
308.05536	7.2
311.26001	30.9
314.47647	7.8
323.31775	12.5
324.17062	12.9
328.28271	23.8
329.22876	23.5
330.58176	10.7
333.39172	18.0
338.02264	10.3
340.20319	5.1
343.17700	41.0
352.23019	69.2
353.31396	19.1
354.16772	18.1
355.35547	12.5
357.21393	19.4
358.33521	27.7
361.04626	122.4
363.02563	10.3
367.16974	4.2
370.43491	29.6
372.01053	66.2
372.93048	29.0
374.28900	44.4
377.30505	18.9
384.19156	30.5
388.22577	466.5	y (4) (1+), b (7) (2+), y (15) (4+)
389.41309	99.5
390.10101	22.1
392.35379	18.7
393.17407	34.2
394.21988	22.5
395.09741	13.0
396.31580	6.8
405.70239	9.0
407.33542	39.9
409.15692	15.5
410.19745	19.0
411.32358	12.5
412.27325	9.0
414.98807	17.3
418.20789	67.7
419.03613	27.2
424.34460	47.4
425.49640	27.7
426.35480	83.9
427.32437	17.3
429.08081	7.2
431.05524	26.5
433.53311	29.4
439.72827	39.9
442.43365	9.5
444.14413	9.1
449.15567	22.0
450.35400	7.7
451.55457	10.3
452.22299	17.3
455.29929	47.5
456.19885	33.0
457.32642	29.8
459.01447	32.2
459.65186	14.2
465.77692	24.7
466.58478	23.8
470.36523	47.0
472.05695	101.6
474.77328	76.9
475.37585	838.9	y (5) (1+), b (5) (1+)-H2O-P, b (4) (1+)-NH3
476.31830	235.8	b (5) (1+)-NH3-P, b (14) (3+)-H2O-P
477.35657	85.3
479.95792	23.3
481.82208	34.4
483.08862	16.9
485.00031	38.5
486.94724	43.5
488.11298	52.3
489.23050	88.2
489.94305	22.8
492.24231	41.2
493.56314	75.2
496.30722	9.4
497.57343	13.6
499.19244	15.5
501.15308	15.1
502.09616	67.3
504.33450	21.9
505.19751	194.7	b (15) (3+)-2P
506.24371	58.5
507.28021	4.2
509.36273	51.2
510.36758	17.2
513.24536	18.1
514.74139	19.0
515.51349	11.7
519.30377	18.7
519.94177	13.8
521.04456	18.1
522.56104	17.7
523.31189	16.5
525.33179	30.1
527.43506	6.0
528.39685	17.8
529.28076	19.4
530.37195	76.8
531.38208	5.5
540.26440	13.0
541.44287	30.9
542.20300	15.0
545.27625	84.6
547.30957	96.5
548.30701	69.8
549.13098	12.9
550.10022	21.0
553.31409	30.8
557.29150	5.9
558.31592	32.3
559.08484	32.7
560.20520	8.1
563.53882	11.6
564.55859	28.4
566.00793	14.1
567.40674	34.1
568.42590	19.6
569.76575	69.4
570.44031	14.3
571.29309	5.1
573.81653	21.2
574.55487	38.0
576.22552	530.0	b (16) (3+)-P, y (6) (1+)
577.42993	162.0	b (21) (4+)-P
585.00537	131.3
586.47192	71.7
587.26428	170.7
588.51276	52.2
589.28638	47.5
590.45752	22.9
591.27087	46.4
593.29706	24.4
593.97827	12.0
596.43982	23.5
599.33447	20.7
600.94995	129.4	b (12) (2+)-H2O-P, b (12) (2+)-NH3-P
601.67798	6.9
604.15076	316.3
605.34961	103.1
606.16370	29.5
606.78247	22.9
607.98096	14.3
610.35767	38.9
611.03235	52.9
612.77136	7.2
616.41785	40.8
617.28577	56.2
621.35352	20.7
626.80817	55.1
627.56384	32.7
631.23651	22.6
632.55505	26.0
634.31622	43.2
635.54773	18.5
636.43079	15.6
639.20752	41.1
640.36725	15.5
643.49890	29.7
644.67871	9.0
646.36462	11.2
647.11841	18.8
648.21210	18.5
650.55157	15.0
654.30872	8.5
658.16174	69.0
660.45068	25.9
661.60291	68.5
662.40698	12.4
664.98883	7.2
666.27521	86.1
667.36182	56.9
668.25824	92.0
669.18762	54.3
670.94659	105.7
671.67126	32.7
672.35980	31.1
673.41724	87.7
675.42676	291.7	y (13) (2+), y (25) (4+)-P, y (7) (1+)
676.42334	227.6
677.52325	54.2
678.45508	88.0
682.40875	54.4
683.24170	41.7
684.14111	17.2
685.10004	11.7
686.65863	33.3
687.40942	22.9
689.08282	35.4
690.29724	49.5
694.12775	6.3
697.39166	39.9
698.56702	65.0
699.29895	162.2
700.12982	264.0	b (20) (3+)-2P, y (25) (4+)
701.31445	130.6
702.14282	30.0
704.97504	38.1
705.60620	38.1
707.35864	27.7
708.34326	21.8
709.33466	9.5
713.67792	3.3
715.50769	43.2
716.36334	41.4
717.24298	413.7	b (27) (4+)-H2O-2P, b (26) (4+)-NH3-P, b (27) (4+)-NH3-2P, b (26) (4+)-H2O-P
718.32397	130.1
719.38257	17.2
721.55212	22.5
722.55994	18.9
723.51642	52.0
724.50732	53.4
725.49731	65.0
726.74219	27.9
728.24493	9.4
730.25128	10.4
730.93433	11.6
731.93091	14.3
733.29657	37.2
734.43091	8.6
735.22058	17.2
736.83234	61.5
737.51416	58.0
738.56299	142.0
740.36652	30.6
743.44312	4.6
744.29303	13.3
745.53131	19.4
746.56067	62.3
750.37463	52.0
751.93402	56.3
752.73950	23.8
756.21008	21.1
757.10291	19.2
758.31512	42.4
759.53296	47.5
761.12244	33.6
762.06683	62.5
765.09027	5.5
767.70129	10.7
769.34760	151.8	b (21) (3+)-P
770.18097	12.4
772.13550	5.9
772.87329	30.7
773.64478	37.6
775.22058	87.1
776.46143	31.5
777.50464	27.1
778.41479	35.3
779.96265	28.1
780.62891	19.4
782.12207	22.4
784.25879	62.0
785.06714	76.9
786.07703	70.0
790.86951	43.8
791.97241	26.5
792.58533	38.1
793.37256	57.7
793.98889	32.8
795.01074	151.9	y (30) (4+)-NH3-P, y (29) (4+), y (30) (4+)-H2O-P
796.83411	96.8
799.05029	10.7
799.92786	43.0
801.39600	69.4
802.89624	113.2
803.72644	135.1	y (23) (3+)-H2O-P, y (23) (3+)-NH3-P, y (8) (1+)
804.49768	145.5	y (22) (3+), b (23) (3+)-2P
805.43347	14.8
807.72534	136.2	b (15) (2+)-P
809.32739	27.4
810.75513	37.2
811.59473	36.0
812.62842	97.4
813.47241	330.2	y (31) (4+)-NH3-P
814.91272	278.7	b (16) (2+)-2P
815.65552	50.7
816.37573	55.4
817.11035	94.8
818.97461	13.7
821.91504	16.3
823.05762	123.0
823.76636	21.2
825.53027	36.2
826.31079	92.3
827.39758	112.4
828.39978	26.7
829.74500	242.7
830.56458	381.1	b (23) (3+)-H2O-P, b (23) (3+)-NH3-P
831.47290	231.3	b (22) (3+), y (16) (2+)
832.45007	15.4
835.91516	33.2
836.84875	74.5
837.55737	69.6
838.75000	39.3
839.48828	21.1
840.17493	12.0
841.25281	55.8
842.24207	76.2
843.71790	97.1
845.49146	29.4
846.71326	55.5
848.01770	46.8
849.12646	11.1
850.26624	17.4
852.07227	13.3
852.93909	6.8
854.44946	94.9
855.36060	150.4	b (16) (2+)-NH3-P, b (16) (2+)-H2O-P, y (33) (4+)-H2O-2P, y (33) (4+)-NH3-2P
856.01917	10.2
856.71252	20.7
857.68054	116.9
858.42908	70.3
859.27490	39.5
860.36609	28.9
861.06555	81.7
862.41443	111.6
863.66443	190.4	b (33) (4+)-NH3-2P, b (16) (2+)-P, b (32) (4+)-NH3-P, b (32) (4+)-H2O-P, b (23) (3+)-NH3, b (33) (4+)-H2O-2P, b (23) (3+)-H2O
864.54163	82.7
865.40808	25.0
866.73145	22.3
867.65967	21.1
868.78235	150.2	b (23) (3+)
869.41357	72.4
870.73193	81.7
872.38477	2008.2	b (24) (3+)-H2O-P
873.44849	905.1	y (24) (3+)-H2O, b (24) (3+)-NH3-P
874.32007	178.6	y (24) (3+)-NH3, y (9) (1+)
875.49902	353.3	b (8) (1+)
876.50793	50.6
877.61462	49.1
878.35913	51.1
879.28064	210.6	y (34) (4+)-H2O-2P, b (17) (2+)-2P, y (33) (4+)-H2O-P, b (25) (3+)-NH3-2P, y (34) (4+)-NH3-2P, b (25) (3+)-H2O-2P, b (24) (3+)-P, y (33) (4+)-NH3-P
880.10913	99.7
881.13464	42.1
882.79517	33.1
883.49744	17.9
884.61584	107.5
885.64709	94.7
887.36511	21.2
888.33496	79.3
889.51086	39.0
890.12683	19.3
891.27100	97.8
892.58813	36.1
893.69836	33.1
894.60669	128.4	y (25) (3+)-NH3-P, y (25) (3+)-H2O-P
895.29358	68.6
896.09070	10.0
898.29236	82.0
899.16724	156.5	b (35) (4+)-H2O-2P, b (35) (4+)-NH3-2P
900.46509	58.7
901.73767	52.5
902.77612	21.3
903.39111	49.4
904.01538	37.4
905.14270	49.6
906.32202	50.3
907.68762	147.2	y (33) (4+), y (34) (4+)-P
909.04785	291.9	b (34) (4+)-H2O-P, b (34) (4+)-NH3-P
910.13269	145.2
910.82556	33.5
912.04431	461.9	b (25) (3+)-H2O-P, b (25) (3+)-NH3-P, b (24) (3+), b (33) (4+)-NH3, b (33) (4+)-H2O
912.96924	204.3	b (16) (2+)
914.24585	168.6	b (9) (1+)-H2O, b (34) (4+)-P
915.13660	122.7
916.18616	79.6
917.22192	134.8	b (25) (3+)-P, b (33) (4+)
918.30481	300.0	b (17) (2+)-H2O-P
919.30774	22.2
920.31030	33.1
921.07397	68.4
923.62170	107.9
924.37366	109.4
925.42419	125.7	y (35) (4+)-P
926.12378	94.0
927.40405	209.6	b (17) (2+)-P, b (18) (2+)-NH3-2P, y (34) (4+)-NH3, y (25) (3+)-H2O, b (35) (4+)-P, y (34) (4+)-H2O, y (25) (3+)-NH3
928.48572	181.2	b (26) (3+)-2P
929.81702	178.2
931.00073	431.1	[M+4H] (4+)-NH3-H2O-2P
931.86145	311.4
933.08057	334.0	b (9) (1+), y (25) (3+), y (34) (4+)
934.16711	120.2
935.10986	45.4
936.12573	274.1	[M+4H] (4+)-NH3-2P, [M+4H] (4+)-H2O-2P, b (18) (2+)-2P, y (18) (2+)-NH3, y (18) (2+)-H2O
937.20020	32.6
938.18726	16.1
939.71838	199.8
940.55383	473.9	y (26) (3+)-NH3-P, y (26) (3+)-H2O-P, [M+4H] (4+)-2P
942.11157	627.8
943.20593	250.0
944.44934	434.5	y (18) (2+), b (25) (3+)-NH3, b (25) (3+)-H2O
945.55286	181.7	y (35) (4+)-H2O, y (35) (4+)-NH3
946.26892	98.6
947.28601	119.2
948.08203	93.5
948.86987	189.4	b (35) (4+)-NH3, b (35) (4+)-H2O
949.74658	87.4
950.49524	1038.9	y (35) (4+), b (25) (3+)
951.44226	393.1
952.14502	207.3	b (35) (4+)
952.93909	171.6
954.44141	27.9
955.90747	660.0	b (26) (3+)-NH3-P, b (26) (3+)-H2O-P
956.74634	871.4	[M+4H] (4+)-NH3-H2O-P, b (27) (3+)-H2O-2P, b (27) (3+)-NH3-2P, y (10) (1+)-H2O
957.71655	514.0
958.44226	221.5
959.25830	1416.1	y (10) (1+)-NH3
960.49695	1318.3	[M+4H] (4+)-NH3-P, [M+4H] (4+)-H2O-P, b (26) (3+)-P
962.00757	374.0	b (27) (3+)-2P
963.16284	245.0
964.26733	376.6
965.30042	1393.6	[M+4H] (4+)-P
966.23340	189.9
966.97119	131.6
968.08325	196.5	b (17) (2+)-NH3, b (17) (2+)-H2O
969.20178	99.5
970.47827	278.5	y (27) (3+)-NH3-P
971.69067	296.4
972.48438	252.1
973.68750	316.5	y (26) (3+)-H2O, y (26) (3+)-NH3
974.47388	135.2
975.53577	429.6	b (19) (2+)-H2O-2P, y (10) (1+), b (18) (2+)-H2O-P, b (18) (2+)-NH3-P, y (27) (3+)-P, b (19) (2+)-NH3-2P
976.57349	218.5
977.48315	244.9	b (17) (2+)
978.27319	12.8
979.55103	113.9
980.28088	3.4
981.21497	4.6
985.38098	21.1
994.04688	21.5
995.71741	137.6
998.09656	17.4
998.71948	72.2
1000.33691	21.2
1001.64380	46.2
1002.43823	108.2
1003.91797	68.3
1004.57581	73.4
1005.81689	15.1
1006.97168	25.0
1008.67603	10.3
1011.01172	25.3
1012.61279	156.0	b (28) (3+)-H2O-P, b (28) (3+)-NH3-P
1015.58521	84.9
1017.25134	21.4
1019.37805	2497.1	b (10) (1+)
1020.46631	879.2	y (28) (3+)-H2O
1021.42847	497.0	y (29) (3+)-NH3-P, b (27) (3+)-H2O, y (29) (3+)-H2O-P, b (27) (3+)-NH3, y (28) (3+)-NH3
1022.08374	165.6
1022.80994	232.1	b (29) (3+)-NH3-2P, b (29) (3+)-H2O-2P
1024.77881	334.0	b (18) (2+)-NH3, b (18) (2+)-H2O, b (19) (2+)-NH3-P, b (19) (2+)-H2O-P
1025.56689	49.3
1026.20557	36.1
1027.72778	523.3	b (27) (3+), b (29) (3+)-2P, y (29) (3+)-P, y (28) (3+)
1028.54871	168.8
1029.27905	69.9
1030.19409	60.8
1032.06128	15.3
1033.33130	201.2	b (19) (2+)-P, b (18) (2+)
1034.17493	73.8
1036.39331	12.9
1038.18396	57.9
1039.87109	78.9
1041.07678	4.2
1042.53381	16.8
1043.77771	12.9
1045.32043	217.2	b (28) (3+)-H2O
1046.03442	282.0	b (28) (3+)-NH3
1046.74500	28.4
1048.59534	95.5
1049.37244	99.8
1051.70044	965.4	b (28) (3+)
1052.46753	104.6
1054.17419	15.3
1055.29797	75.4
1056.28540	94.9
1057.54016	304.3	y (20) (2+)-NH3
1058.72229	22.6
1059.69080	75.5
1060.47705	32.5
1061.56616	264.2	b (30) (3+)-2P, b (29) (3+)-P
1062.57642	123.6
1064.45874	43.5
1065.18018	67.8
1066.37903	96.9
1067.36963	65.3
1068.70959	46.5
1069.86523	7.2
1071.05237	20.4
1071.74963	14.0
1072.61328	66.3
1073.41943	37.4
1074.61743	62.9
1075.97803	54.6
1077.23315	122.5
1078.01477	32.0
1079.20825	53.1
1080.00024	58.6
1080.60645	27.3
1081.55396	12.9
1084.40356	49.7
1086.83044	61.3
1088.24744	254.9	b (30) (3+)-H2O-P, b (29) (3+)-NH3, b (29) (3+)-H2O
1089.27930	311.1	y (11) (1+)-H2O, y (31) (3+)-P, b (20) (2+)-NH3-P, b (30) (3+)-NH3-P, b (31) (3+)-NH3-2P, b (20) (2+)-H2O-P, b (31) (3+)-H2O-2P, y (11) (1+)-NH3
1090.29736	161.2
1091.46741	162.0	y (30) (3+)-H2O
1094.21106	1178.7	b (29) (3+), b (30) (3+)-P
1094.97974	640.2	b (31) (3+)-2P
1096.03149	21.9
1097.11670	41.6
1099.04492	45.9
1099.96350	32.8
1101.37073	108.4
1101.99683	38.4
1104.01465	17.8
1104.79993	12.4
1106.19238	904.8	y (11) (1+)
1107.28589	541.0
1108.19116	70.5
1110.08875	10.4
1111.25415	30.6
1112.17297	74.6
1114.39844	182.4
1115.86206	156.6	y (31) (3+)-H2O, y (32) (3+)-H2O-P, y (32) (3+)-NH3-P, y (31) (3+)-NH3
1116.67432	134.4
1118.06335	140.2	b (32) (3+)-H2O-2P, b (32) (3+)-NH3-2P
1121.62146	585.4	b (30) (3+)-H2O, b (31) (3+)-NH3-P, b (31) (3+)-H2O-P, b (30) (3+)-NH3, y (31) (3+), y (21) (2+), y (32) (3+)-P
1122.85474	179.6
1123.78381	98.3
1124.82300	183.5	b (32) (3+)-2P
1125.73315	66.9
1126.99207	1287.6	b (30) (3+)
1127.94470	1884.9	b (31) (3+)-P
1129.15369	138.9
1130.24939	178.4
1131.40710	14.4
1132.76318	11.6
1133.43970	23.9
1134.21948	53.5
1135.27319	100.9
1136.47278	109.9
1137.40576	113.6
1138.30554	39.8
1139.37842	284.6	b (22) (2+)-NH3-2P, b (22) (2+)-H2O-2P, y (33) (3+)-NH3-2P, y (33) (3+)-H2O-2P, b (11) (1+)-NH3
1140.67078	121.3
1142.61060	38.6
1143.39697	43.3
1144.90051	95.7
1145.65796	223.2	b (21) (2+)-NH3-P, b (21) (2+)-H2O-P, y (33) (3+)-2P
1146.71338	16.5
1148.38477	1239.3	y (22) (2+)-NH3-P, y (32) (3+)-H2O, y (22) (2+)-H2O-P, b (22) (2+)-2P
1149.44678	577.4	y (32) (3+)-NH3
1150.85681	140.0	b (32) (3+)-H2O-P, b (32) (3+)-NH3-P, b (33) (3+)-NH3-2P, b (33) (3+)-H2O-2P
1151.65820	137.8
1152.51880	54.0
1154.41956	528.3	b (21) (2+)-P
1155.08569	2331.1	b (31) (3+)-H2O, b (31) (3+)-NH3, y (32) (3+)
1155.97180	266.3	b (11) (1+), y (22) (2+)-P, b (33) (3+)-2P
1157.32642	263.8	b (32) (3+)-P
1158.40637	83.3
1159.52417	196.9
1160.67761	2196.4	b (31) (3+)
1161.40515	2287.5
1162.78137	40.0
1164.28052	194.4
1165.77246	126.9
1166.98450	42.1
1168.16382	50.4
1169.01685	65.7
1169.61743	15.2
1170.51855	22.9
1171.48218	229.2	y (33) (3+)-H2O-P, y (33) (3+)-NH3-P, y (34) (3+)-NH3-2P, y (34) (3+)-H2O-2P
1172.88379	87.4
1174.35828	27.4
1175.38306	36.3
1178.01904	1337.3	y (33) (3+)-P, y (34) (3+)-2P
1178.79492	18.1
1180.27734	19.4
1183.41736	1141.5	b (33) (3+)-H2O-P
1184.14648	1961.9	b (33) (3+)-NH3-P, b (32) (3+)-H2O, b (32) (3+)-NH3
1185.21204	106.8
1186.91357	56.2
1189.22168	512.6	b (22) (2+)-H2O-P, b (22) (2+)-NH3-P
1190.04138	1174.3	b (32) (3+), b (33) (3+)-P
1190.77930	425.6
1192.34460	57.7
1193.98145	5.5
1195.11035	22.5
1197.79358	54.1
1199.40894	13.0
1201.37231	72.7
1202.09668	45.5
1203.15674	268.4	b (21) (2+), y (12) (1+)-H2O
1203.90430	78.4
1204.58008	124.1
1205.35327	28.6
1206.05200	61.0
1207.16455	12.4
1208.52368	36.4
1210.40552	13.4
1212.65894	78.6
1213.45020	130.8	y (23) (2+)-P
1214.42163	39.6
1215.44824	82.6
1216.35791	123.2
1217.27295	38.5
1218.29492	92.7
1218.90576	6.4
1221.03149	95.6
1221.65100	176.1	y (12) (1+), b (33) (3+)
1222.65808	73.8
1223.47302	27.1
1224.51563	14.2
1225.44214	54.1
1228.05798	16.8
1231.70508	82.7
1232.31348	59.6
1233.75220	125.8	y (35) (3+)-P
1234.46204	11.4
1235.50415	68.7
1237.42175	338.7	b (35) (3+)-P, b (22) (2+)-H2O, y (34) (3+)-NH3, y (34) (3+)-H2O, b (22) (2+)-NH3
1238.34949	28.5
1239.37561	78.7
1240.53198	4.2
1243.13208	298.9	y (34) (3+)
1244.53638	127.4
1245.68311	291.4	b (34) (3+)-NH3, b (23) (2+)-H2O-P, b (23) (2+)-NH3-P, b (34) (3+)-H2O
1246.69360	26.6
1247.30859	4.6
1249.63501	28.5
1251.08472	143.6	b (34) (3+)
1251.80432	252.3
1253.14771	26.1
1254.65796	78.1
1255.46924	32.0
1256.57507	21.8
1258.33643	6.8
1259.68970	74.4
1260.84644	108.5
1261.50757	1182.1	y (24) (2+)-NH3-P, y (35) (3+)-NH3, y (24) (2+)-H2O-P, y (23) (2+)
1262.42566	579.9
1263.63269	246.1	b (35) (3+)-H2O, b (35) (3+)-NH3
1264.39441	106.7
1265.20593	42.1
1266.39453	40.7
1268.42883	131.5	b (24) (2+)-2P
1269.96899	185.5	y (24) (2+)-P, b (35) (3+)
1271.03857	141.6
1272.02124	41.0
1273.67090	63.1
1274.72974	13.3
1275.52881	62.0
1276.27954	82.6
1277.71484	71.7
1278.69067	22.0
1279.73962	59.3
1282.48071	27.2
1283.79028	32.5
1285.44617	115.4
1286.47974	89.1
1287.70740	23.8
1289.72168	47.3
1293.29895	50.7
1294.14172	25.1
1295.33960	62.4
1296.57971	22.6
1297.72961	18.1
1298.99609	21.3
1299.94861	17.2
1301.55701	58.4
1302.94397	98.7
1303.62634	41.0
1304.49890	16.2
1305.16846	20.1
1306.25464	100.8
1308.37000	52.3
1310.26648	79.4
1311.73218	59.8
1313.08093	20.5
1314.27283	89.1
1315.18323	14.3
1317.78223	110.6
1319.71777	10.6
1320.34290	8.6
1321.24548	40.6
1322.46277	35.0
1323.49329	23.7
1325.20447	24.2
1326.77063	13.3
1330.45520	22.4
1331.99280	93.7
1333.13818	51.8
1334.51294	50.6
1335.29578	13.3
1336.08984	43.9
1336.83435	13.7
1337.56787	29.4
1339.23889	21.8
1340.21790	28.0
1340.92493	59.5
1341.84827	56.3
1342.56042	16.5
1344.09241	20.6
1345.45117	39.8
1348.82910	110.7
1349.61694	144.6	y (13) (1+)
1350.54004	17.7
1351.69470	25.4
1352.82019	10.8
1354.10095	5.9
1356.90906	7.8
1357.71716	18.9
1359.50171	31.6
1361.26624	14.7
1363.48145	12.5
1364.16443	17.4
1365.48547	38.1
1367.82971	77.2
1368.51721	14.8
1369.28015	29.6
1370.22253	42.0
1372.96887	14.2
1374.48083	792.9
1375.58850	598.3	b (25) (2+)-P
1376.48914	192.2
1378.29553	90.3
1379.13403	22.4
1381.59875	46.7
1386.64453	13.8
1389.04553	88.1
1392.61658	37.7
1396.74146	28.0
1397.43079	13.3
1398.62036	9.8
1400.46570	21.5
1401.37512	20.9
1404.70483	15.0
1406.31250	33.7
1407.73120	31.1
1408.78723	39.0
1409.59448	12.5
1411.50549	28.2
1412.16931	17.9
1414.59814	53.8
1415.43323	9.9
1416.81433	48.7
1419.20679	89.0
1421.12219	42.0
1422.18201	16.0
1424.97363	113.2
1425.81958	52.3
1428.45837	14.2
1431.58020	76.2
1432.38220	119.1
1433.29810	29.8
1436.27637	107.2
1437.31189	21.1
1439.20642	5.9
1440.82971	21.4
1441.55066	35.9
1443.62817	11.1
1449.68274	12.5
1450.94226	37.7
1452.72278	26.6
1455.47778	5.1
1457.19238	18.5
1460.47131	83.6
1461.77429	61.0
1462.97888	24.9
1466.36169	64.1
1467.35022	16.8
1472.39905	16.8
1473.47510	282.2
1474.56140	201.9
1475.90271	153.5
1477.62305	5.9
1478.27515	34.2
1482.13269	32.4
1483.09717	50.1
1484.41199	66.0
1488.40906	15.3
1489.64685	27.7
1491.72729	84.4
1500.25232	30.3
1501.36328	8.5
1503.48975	7.3
1508.58972	63.7
1513.99194	34.0
1517.60437	35.7
1521.02136	25.5
1522.99963	18.4
1523.86487	29.9
1525.82727	6.8
1527.02051	32.1
1530.47180	19.4
1532.07764	152.0	y (15) (1+)-H2O, b (27) (2+)-H2O, y (29) (2+)-NH3-P, y (15) (1+)-NH3, y (29) (2+)-H2O-P, b (27) (2+)-NH3, y (28) (2+)-NH3
1533.61145	43.4
1534.21521	5.1
1536.25562	24.0
1537.05896	19.9
1538.19592	13.3
1540.71033	61.7
1541.54822	30.2
1542.45911	9.4
1544.04016	4.6
1545.11780	7.2
1549.32898	14.0
1550.46838	20.7
1551.75342	48.7
1553.95886	24.6
1555.19702	14.1
1556.34705	10.6
1560.94727	35.0
1562.41931	35.2
1563.31653	8.6
1566.12891	8.5
1567.27332	19.8
1567.94177	89.8
1568.90430	115.8
1572.15344	32.3
1573.81995	10.9
1575.54919	40.1
1576.55957	77.7
1577.31299	56.7
1580.72327	68.5
1592.67688	29.6
1608.61804	11.1
1612.36792	18.1
1615.66272	7.8
1620.31702	74.6
1622.15088	107.5
1626.97290	30.7
1628.04211	11.2
1629.04858	19.8
1629.92163	15.2
1632.64038	30.8
1633.60388	48.5
1634.27673	9.4
1637.58716	23.5
1640.64612	77.7
1641.68665	8.1
1650.28967	15.0
1661.80554	30.7
1663.78552	7.2
1665.86011	21.6
1667.14954	12.5
1676.70569	23.3
1688.33118	18.8
1689.64954	40.1
1690.63452	14.3
1692.04480	7.7
1701.73621	5.6
1708.53577	11.1
1711.73901	8.1
1712.62585	15.9
1718.83972	10.4
1724.36047	25.0
1725.60132	22.0
1726.96741	5.1
1727.81567	46.8
1732.36401	12.4
1734.52649	33.4
1736.57727	13.1
1746.62903	10.3
1757.65601	5.1
1765.39880	31.7
1784.13806	12.0
1795.51636	18.1
1801.62183	22.9
1803.58191	58.7
1805.33801	7.4
1830.90955	22.6
1831.62830	20.2
1851.15405	18.0
1852.95093	8.5
1871.32202	17.5
1874.73157	7.2
1889.61304	24.6
1898.44946	8.5
1915.86951	13.3
1917.65112	19.6
1924.70203	7.2
1963.33386	25.9
1975.20105	5.9
1988.10669	10.7
