# Supplementary material for: Phosphoproteomic Analysis of Platelets Activated by Pro-Thrombotic Oxidized Phospholipids and Thrombin
Source: PLoS One. 2014 Jan 6;9(1):e84488. doi: 10.1371/journal.pone.0084488 (PMC3882224; doi:10.1371/journal.pone.0084488)
Supplement: Annotated Spectra S4 — (ZIP) [file pone.0084488.s007.zip › RAPSVANVGSHCDLSLKIPEISIQDMTAQVTSPSGK_-23_2_121683.txt]

m/z	i	matches
284.50665	1.9
289.44705	5.7
291.57840	4.8
297.01419	20.7
301.01196	4.2
323.09055	8.4
325.08368	2.4
340.11313	14.8
341.36218	2.2
356.35233	7.0
357.38080	7.0
368.06598	8.4
370.24832	36.6
382.29388	7.7
388.31165	301.7	b (7) (2+), y (15) (4+), y (4) (1+)
389.23050	41.4
391.56799	8.6
392.40533	18.1
394.22165	4.0
397.13431	10.3
402.36664	25.9
404.70468	6.2
409.22803	14.4
410.63824	6.8
412.08902	5.1
416.59460	6.6
420.19794	8.2
423.30243	6.4
426.42456	4.9
431.17935	9.3
438.78577	25.8
442.32867	14.0
445.42035	3.1
449.20850	3.1
452.34277	2.4
453.41351	11.8
454.41589	11.3
457.30493	20.3
458.42603	7.9
465.40625	15.8
467.04291	10.2
468.10468	10.4
469.82477	18.2
470.86499	4.6
475.29562	407.9	y (5) (1+), b (4) (1+)-NH3, b (5) (1+)-H2O-P
476.38608	125.9	b (14) (3+)-H2O-P, b (5) (1+)-NH3-P
482.59756	8.9
490.15747	10.5
491.15836	8.6
493.43466	38.3
494.33914	19.4
499.07095	15.7
501.44638	9.9
504.71808	4.4
513.04810	10.0
516.19250	14.0
517.48846	19.0
519.47876	7.7
522.23267	5.6
523.36487	21.2
524.14685	29.6
533.39294	17.9
536.81934	17.7
538.16687	2.6
539.22339	11.4
542.24432	7.5
546.57959	5.7
547.20392	12.2
548.33960	10.9
551.47949	15.4
554.32935	25.5
557.13928	2.7
558.17200	21.6
559.13745	34.2
559.98999	3.1
561.46191	12.4
563.49487	25.8
565.42688	4.6
569.81488	5.1
573.45947	25.1
574.89551	16.7
576.37598	274.1	y (6) (1+), b (16) (3+)-P
577.43213	38.0
578.44507	9.6
580.35352	2.6
582.43616	16.3
583.30774	2.6
587.04871	34.2
590.34399	30.5
592.76257	31.2
593.95599	17.5
594.99341	15.3
595.71082	8.8
598.57605	22.5
607.06506	23.3
608.41986	33.5
610.06000	12.3
612.19604	7.5
614.23047	11.9
616.31506	5.5
620.09778	9.1
621.57190	5.7
628.88361	23.9
630.73511	2.8
631.54547	9.1
633.00989	10.2
635.40302	7.1
637.27271	4.4
637.91766	4.0
641.25372	9.7
646.24121	11.9
648.96906	10.8
650.81653	5.7
651.43225	5.8
652.68835	17.0
655.74158	29.1
657.62854	66.7
658.58179	9.9
660.33057	15.4
661.77667	3.1
662.39459	2.8
663.35767	2.2
664.43127	8.5
665.34558	8.8
667.49805	31.7
668.18518	5.6
670.36377	4.4
671.30737	10.2
671.91248	8.0
674.19592	2.8
675.31561	189.4	y (25) (4+)-P, y (7) (1+), y (13) (2+)
676.44067	28.9
677.36755	10.9
680.14252	3.7
682.87402	2.2
683.52380	19.0
684.27710	3.5
687.61212	5.3
688.46063	6.2
695.37341	43.1
699.21692	9.3
700.36115	2.2
701.34595	21.6
702.62939	5.3
703.95612	7.3
706.05457	7.3
707.46143	14.1
708.64056	9.5
709.26556	16.4
710.24353	20.4
714.47729	21.4
715.53180	3.5
716.60699	83.6
717.47919	67.9
718.35413	3.1
720.18256	34.3
720.89673	5.5
722.31189	2.4
722.93359	5.3
723.93250	33.9
725.32495	22.6
727.97412	2.8
729.29382	20.7
729.95264	19.2
730.71149	8.0
731.90027	22.6
732.59161	33.6
735.21124	4.8
739.21191	19.8
742.55859	22.4
745.15662	6.9
747.32959	4.4
748.28284	37.0
748.90967	27.9
749.96423	27.3
751.86353	204.7	y (27) (4+)-NH3, y (27) (4+)-H2O
752.51306	6.3
753.85974	10.2
755.23004	17.4
756.01508	13.0
756.72180	22.4
757.46429	17.1
758.44788	8.0
759.21057	16.2
760.64172	57.0
761.63013	16.5
763.42584	38.7
765.11255	38.3
766.74060	57.6
767.71814	9.9
768.47559	12.0
769.11078	18.5
769.91919	4.8
770.83533	18.7
772.99219	24.1
774.04297	27.4
774.86401	5.5
776.06494	30.7
777.46155	26.3
778.77332	18.8
781.55798	51.8
782.66663	5.3
783.78052	24.6
785.13574	26.2
786.51599	88.8
787.80273	88.6
788.87573	22.0
790.22314	3.5
792.02600	11.0
793.79895	40.9
795.38916	4.5
796.07080	17.8
797.50879	24.4
798.36804	35.7
799.01245	29.4
801.66162	41.0
803.52930	357.4	y (22) (3+), b (23) (3+)-2P, y (23) (3+)-H2O-P, y (23) (3+)-NH3-P, y (8) (1+)
804.38367	11.3
805.39612	37.2
806.60486	4.4
807.56604	95.0	b (15) (2+)-P
809.10645	6.2
810.49414	88.9
812.17200	27.2
812.78247	2.1
813.80859	48.8
815.04224	6.8
817.23914	8.1
818.92566	19.6
820.33459	32.9
820.99731	2.2
824.20764	44.9
825.47876	17.4
826.25037	30.3
827.51941	27.2
829.75330	27.8
830.39990	25.9
831.37646	55.3
832.05054	8.8
832.96448	47.9
834.19238	32.5
835.33496	26.2
836.35388	35.7
837.37146	27.3
838.40820	25.8
839.28125	23.6
840.40979	24.9
841.42114	12.5
842.52161	68.8
843.39331	63.3
844.47705	17.8
846.27576	11.7
847.54846	52.5
848.26465	3.0
851.53918	4.5
852.76819	18.2
853.58606	25.8
855.53784	9.0
856.67517	50.6
857.51270	44.3
858.90076	21.7
859.92249	70.9
861.42102	6.0
863.23633	10.2
864.58215	12.8
865.40930	31.3
866.39063	11.7
867.77295	61.3
868.47803	13.9
869.90247	87.2
871.40027	97.6	b (31) (4+)
872.97754	39.7
874.32336	126.7	y (24) (3+)-H2O
875.22473	215.9	b (8) (1+), y (24) (3+)-NH3, y (9) (1+)
876.11755	44.9
879.54846	167.6	y (24) (3+), b (25) (3+)-NH3-2P, b (17) (2+)-2P, b (24) (3+)-P, y (34) (4+)-NH3-2P, y (34) (4+)-H2O-2P, y (33) (4+)-H2O-P, b (25) (3+)-H2O-2P, y (33) (4+)-NH3-P
880.40320	5.5
881.95239	5.7
882.83459	38.5
884.11926	24.4
885.18567	45.6
886.65991	72.5
887.55066	24.3
888.35913	33.6
889.16516	48.9
890.39380	35.5
891.29321	36.6
892.00830	41.8
893.13123	43.1
894.43665	15.4
896.54956	41.2
898.49170	16.0
899.41333	124.6	b (35) (4+)-H2O-2P, b (35) (4+)-NH3-2P
900.29102	96.6	y (25) (3+)-P
901.21851	46.0
902.55542	43.9
903.86182	99.4	y (34) (4+)-H2O-P, b (10) (1+)-NH3-P, b (16) (2+)-H2O, b (10) (1+)-H2O-P, y (33) (4+)-H2O, b (16) (2+)-NH3, y (33) (4+)-NH3, b (35) (4+)-2P, y (34) (4+)-NH3-P
906.28699	23.8
907.81152	139.9	y (34) (4+)-P, y (33) (4+)
908.76929	110.5	b (34) (4+)-H2O-P
909.64124	36.3
910.28418	33.6
911.62781	220.9	b (33) (4+)-NH3, b (25) (3+)-H2O-P, b (25) (3+)-NH3-P, b (33) (4+)-H2O, b (24) (3+)
912.58777	214.3	b (16) (2+)
913.57654	140.6	b (34) (4+)-P
914.50867	72.4
915.69336	31.1
916.50684	41.4
917.67383	212.2	b (25) (3+)-P
918.47742	211.0	b (17) (2+)-H2O-P
920.42236	27.6
921.20862	97.9	y (35) (4+)-NH3-P, y (35) (4+)-H2O-P, b (10) (1+)-P
922.32312	196.2	b (26) (3+)-NH3-2P, b (26) (3+)-H2O-2P
923.00635	91.5
923.81372	21.3
924.84778	34.8
926.23364	32.4
927.08276	11.2
928.62793	49.9
930.07910	163.7
931.29150	303.2
932.22156	356.8	y (34) (4+), b (9) (1+), [M+4H] (4+)-NH3-H2O-2P
933.19995	60.7
934.25952	108.4	b (34) (4+)-NH3, b (34) (4+)-H2O
935.21570	104.5
936.23291	134.2	y (18) (2+)-NH3, [M+4H] (4+)-NH3-2P, b (18) (2+)-2P, y (18) (2+)-H2O, [M+4H] (4+)-H2O-2P
937.13672	22.2
938.02551	58.4
938.80505	192.9	b (34) (4+)
939.63965	154.0
940.63928	358.5	[M+4H] (4+)-2P, y (26) (3+)-NH3-P, y (26) (3+)-H2O-P
941.41052	58.8
942.20154	86.4
943.25317	34.1
944.18872	82.1
945.47009	126.4	y (35) (4+)-NH3, y (35) (4+)-H2O, y (18) (2+)
946.38232	8.0
947.85547	100.8
948.56909	130.0	b (35) (4+)-H2O, b (35) (4+)-NH3
950.07837	538.4	y (35) (4+), b (25) (3+)
950.95508	191.8
951.81042	129.7
953.25659	627.7	b (35) (4+)
954.11548	1098.0
955.70654	447.8	[M+4H] (4+)-NH3-H2O-P, b (27) (3+)-H2O-2P, b (27) (3+)-NH3-2P, b (26) (3+)-NH3-P, b (26) (3+)-H2O-P
956.36523	400.1
957.35718	241.9	y (10) (1+)-H2O
958.64453	116.3	y (10) (1+)-NH3
959.83838	190.0
960.83679	374.7	[M+4H] (4+)-H2O-P, b (26) (3+)-P, [M+4H] (4+)-NH3-P
961.78979	200.8	b (27) (3+)-2P
962.72119	189.3
963.72925	131.3
965.24817	1242.4	[M+4H] (4+)-P
966.46997	45.2
967.24438	114.0	b (17) (2+)-H2O
968.27771	60.7
969.33252	173.5	y (27) (3+)-H2O-P
970.36853	422.0	y (27) (3+)-NH3-P
971.46094	327.0
972.55249	282.9	y (26) (3+)-H2O
973.61523	125.1	y (26) (3+)-NH3
974.77759	76.0
975.71338	245.4	b (19) (2+)-H2O-2P, b (18) (2+)-H2O-P, y (10) (1+), b (19) (2+)-NH3-2P, y (27) (3+)-P, b (18) (2+)-NH3-P
976.64148	244.6	b (17) (2+)
977.39160	194.3
978.44006	83.3
979.10205	32.1
979.77319	25.5
980.52820	9.6
981.58594	17.9
989.05981	10.3
989.95728	5.1
991.48621	3.7
992.51416	12.3
993.72681	13.7
994.40845	24.5
1000.26904	26.1
1002.16113	27.0
1004.79688	20.4
1006.44800	23.2
1007.17920	35.2
1009.73279	55.9
1011.00562	9.9
1012.52100	160.2	b (28) (3+)-H2O-P, b (28) (3+)-NH3-P
1013.64746	137.5
1014.36011	18.2
1017.50342	12.2
1018.62646	44.8
1019.32349	80.3
1021.08582	49.3
1021.78479	327.2	b (27) (3+)-NH3, y (28) (3+)-H2O, b (29) (3+)-H2O-2P, y (29) (3+)-NH3-P, y (29) (3+)-H2O-P, y (28) (3+)-NH3, b (27) (3+)-H2O
1022.44238	18.2
1023.35205	12.3
1024.56299	150.3	b (18) (2+)-H2O, b (18) (2+)-NH3, b (19) (2+)-NH3-P, b (19) (2+)-H2O-P
1025.62219	29.8
1027.82593	139.5	b (27) (3+), b (29) (3+)-2P, y (28) (3+), y (29) (3+)-P
1028.75818	34.4
1029.43591	35.7
1031.30298	71.2
1032.38501	41.2
1033.45056	135.6	b (19) (2+)-P, b (18) (2+)
1034.07373	123.7
1037.33154	87.0
1039.15955	36.3
1041.21533	10.6
1042.52954	46.2
1044.25769	21.5
1045.12964	111.6
1045.73987	363.8	b (28) (3+)-H2O, b (28) (3+)-NH3
1046.55713	141.4
1048.50378	49.9
1049.12378	5.7
1050.43469	51.5
1051.37817	325.5	b (28) (3+)
1052.14661	25.4
1052.89832	24.1
1053.53333	60.9
1054.55457	84.1
1055.36023	16.5
1055.97229	79.4
1057.14612	106.2	y (20) (2+)-NH3, y (20) (2+)-H2O
1059.11328	138.5	y (30) (3+)-NH3-P, y (30) (3+)-H2O-P, b (11) (1+)-P
1061.25537	107.6
1061.97595	132.5	b (30) (3+)-2P, b (29) (3+)-P
1062.68860	30.0
1063.80396	40.1
1064.80396	10.0
1066.16211	180.3	y (30) (3+)-P, y (20) (2+)
1067.17102	40.5
1067.79590	3.4
1070.26343	21.7
1072.92126	66.7
1075.07263	26.3
1077.91443	39.4
1078.95532	58.8
1080.74695	8.6
1081.81409	36.9
1082.83264	14.5
1083.62732	7.3
1084.83972	54.0
1086.00244	38.0
1087.69531	74.8
1088.45703	88.2
1089.85168	67.7
1091.72498	84.7
1092.66333	5.1
1094.01831	523.6	b (29) (3+)
1094.83545	542.4	b (30) (3+)-P, b (31) (3+)-2P
1095.80554	48.8
1097.17163	55.9
1098.56958	84.1
1099.37866	2.8
1100.29639	28.9
1101.98572	14.4
1104.71765	56.3
1105.57690	40.2
1106.44263	53.9
1107.48315	92.8
1108.11682	30.4
1109.01978	91.4
1109.92346	54.0
1112.18433	27.2
1113.06177	48.8
1113.87964	3.2
1115.00366	71.7
1116.25903	69.1
1117.48169	144.3	b (32) (3+)-H2O-2P
1118.25610	84.1
1118.87244	37.3
1121.12415	154.8	b (30) (3+)-NH3, b (30) (3+)-H2O
1122.03540	388.1	b (31) (3+)-H2O-P, y (21) (2+), y (32) (3+)-P, y (31) (3+), b (31) (3+)-NH3-P
1122.86121	164.3
1123.75269	139.4	b (32) (3+)-2P
1124.63159	37.8
1127.05066	1067.1	b (30) (3+)
1127.82263	881.0	b (31) (3+)-P
1128.63818	187.4
1130.23035	16.6
1131.26636	15.2
1131.98462	24.4
1133.08984	20.2
1133.79443	17.5
1136.88184	43.9
1138.21777	34.1
1139.27173	34.2
1139.94043	50.8
1140.84924	47.3
1142.24036	83.7
1143.13525	15.2
1144.16968	35.2
1145.55688	232.9	b (21) (2+)-NH3-P, y (33) (3+)-2P, b (21) (2+)-H2O-P
1146.51624	133.5	b (20) (2+)
1147.81738	25.5
1149.11292	93.4
1150.10156	25.9
1151.43005	123.6	b (32) (3+)-H2O-P, b (32) (3+)-NH3-P, b (33) (3+)-NH3-2P
1152.50647	28.7
1154.87036	1287.5	b (31) (3+)-H2O, y (32) (3+), b (31) (3+)-NH3
1155.58398	260.5
1156.68860	179.2	b (33) (3+)-2P, b (32) (3+)-P, b (11) (1+), y (22) (2+)-P
1157.46216	120.5
1158.50659	191.2
1160.63989	1492.7
1161.28564	1895.4	b (31) (3+)
1162.37988	68.4
1163.30115	2.0
1164.84961	23.6
1165.55713	17.2
1166.65063	40.6
1167.49207	114.3
1168.19226	8.1
1169.00720	15.7
1169.93896	113.0
1171.42822	72.9
1172.38403	8.3
1173.34802	8.8
1174.25024	46.6
1174.99768	54.3
1176.96765	218.2
1177.87537	560.7	y (33) (3+)-P, y (34) (3+)-2P
1178.67981	247.3
1179.54639	9.0
1181.41333	44.3
1183.04346	200.5
1183.76941	734.4	b (33) (3+)-H2O-P, b (33) (3+)-NH3-P, b (32) (3+)-H2O
1184.56604	838.8	b (32) (3+)-NH3
1188.33789	76.7
1189.12109	117.6	b (22) (2+)-NH3-P, b (22) (2+)-H2O-P
1189.97400	1123.6	b (32) (3+), b (33) (3+)-P
1190.93506	205.3
1191.66040	20.2
1192.86597	39.1
1195.24597	6.0
1198.09277	80.1
1199.48657	92.0
1200.63818	12.8
1201.95728	13.7
1203.29224	112.9	y (12) (1+)-H2O, b (21) (2+)
1204.46387	78.5
1205.07996	92.0
1205.83618	30.1
1207.02979	14.0
1208.16003	20.4
1208.80688	48.5
1210.00122	80.2
1211.13440	30.0
1212.50281	69.5
1213.11230	12.1
1214.03113	38.9
1215.00342	93.5
1216.20471	3.9
1217.69653	49.6
1218.35669	26.9
1220.31030	28.4
1221.48645	147.3	b (33) (3+), y (12) (1+)
1222.43677	104.2
1223.24463	10.4
1224.93896	4.8
1226.94116	66.3
1228.62939	25.1
1229.79810	44.2
1230.87524	53.3
1233.56909	33.1
1234.20068	7.3
1234.97168	18.5
1237.50391	97.5	b (22) (2+)-NH3, b (22) (2+)-H2O, b (35) (3+)-P, y (34) (3+)-NH3, y (34) (3+)-H2O
1238.76440	80.3
1239.63733	58.9
1243.10254	105.1	y (34) (3+)
1244.13062	48.0
1245.23193	94.5
1246.10730	47.3
1247.19067	23.1
1248.44690	60.7
1251.25488	186.7	b (34) (3+)
1251.98926	71.9
1253.44006	34.8
1254.50122	32.8
1255.71045	14.8
1256.46155	7.3
1257.92310	8.8
1262.79895	91.4
1264.03967	30.7
1264.83862	45.6
1265.84656	17.5
1266.63525	11.7
1268.98743	16.8
1270.35547	252.7	y (24) (2+)-P, b (35) (3+)
1271.53503	52.8
1272.33606	16.8
1274.85327	41.7
1276.83789	29.6
1278.16345	18.4
1279.69043	19.8
1283.35376	26.5
1284.04114	28.6
1286.35291	32.5
1287.62781	3.9
1288.30017	10.6
1290.14709	21.4
1291.45044	9.5
1293.61682	38.5
1294.35876	72.8
1295.52502	41.5
1296.61621	13.7
1298.98511	18.7
1301.11353	73.5
1302.22473	70.8
1303.12830	86.6
1304.00842	21.8
1305.26709	42.1
1306.43152	68.5
1307.46350	43.9
1308.92126	21.9
1310.78528	11.3
1312.39050	35.6
1314.57458	17.9
1315.38538	31.9
1316.24341	26.6
1317.61780	11.2
1318.96155	35.5
1321.84265	15.7
1323.63916	5.6
1324.41394	6.7
1327.41284	35.1
1328.49536	14.3
1329.35315	16.2
1330.43323	51.6
1332.18494	17.7
1333.20618	21.9
1333.90613	14.3
1335.39099	5.8
1337.24695	32.2
1338.48938	38.5
1339.40771	7.5
1343.77734	16.1
1346.75598	15.7
1348.19238	13.3
1349.63281	100.4	y (13) (1+)
1350.56750	24.9
1351.80090	27.0
1352.51733	1.7
1355.56287	9.8
1356.58130	19.9
1357.75720	39.2
1358.73560	27.6
1359.73767	12.7
1361.19812	61.2
1366.12610	8.8
1367.21667	90.8
1368.00098	51.6
1369.24817	12.8
1371.74988	30.2
1372.55151	14.8
1375.28809	20.2
1376.41956	44.8
1377.96472	47.8
1378.64758	18.8
1379.38733	5.7
1380.16638	44.0
1380.98547	3.5
1382.15710	22.5
1384.10730	27.6
1386.56677	2.8
1387.61121	6.0
1389.28711	21.6
1390.40698	14.2
1392.20886	41.3
1395.78723	5.9
1397.43311	10.9
1402.17200	6.3
1409.15564	15.2
1411.31702	17.8
1414.56604	6.2
1415.72278	31.3
1418.60754	19.6
1421.58337	16.5
1422.74976	18.8
1424.26233	10.3
1425.24866	76.7
1426.26770	37.2
1429.69788	11.7
1432.16162	15.5
1432.92786	3.7
1434.24329	52.6
1437.07214	15.5
1439.69800	4.4
1440.61267	24.7
1441.36853	32.1
1442.08508	6.2
1444.69202	8.4
1445.54309	24.9
1447.63293	5.1
1450.84106	11.9
1454.51880	4.4
1455.17786	40.8
1457.59387	24.9
1461.71838	15.7
1462.41394	2.9
1464.12634	15.1
1465.51904	14.1
1468.25317	8.5
1469.60034	35.1
1470.28943	11.7
1472.51538	6.7
1474.04138	7.9
1475.37085	13.5
1477.56946	11.9
1483.14539	5.7
1484.42810	7.0
1488.99084	2.0
1490.93127	26.7
1494.23303	32.8
1495.95508	11.1
1505.51990	30.7
1506.87561	9.5
1513.08386	9.6
1514.05859	10.4
1516.27246	14.2
1518.43201	17.9
1519.87244	34.1
1520.87012	4.8
1521.90649	49.8
1522.64661	9.2
1524.58752	54.9
1526.38831	1.7
1527.49988	24.7
1530.47571	7.1
1531.72534	37.1
1532.74805	7.0
1536.09265	19.4
1536.76001	2.8
1540.22632	8.7
1542.62195	17.3
1545.72522	40.3
1546.34509	29.0
1547.48340	31.9
1548.93884	12.4
1553.21680	11.7
1554.13794	14.9
1554.87354	30.9
1558.27893	21.1
1561.73499	11.8
1562.77209	18.5
1563.91931	8.3
1564.85779	11.7
1567.41467	35.1
1569.39587	10.7
1570.00952	16.6
1575.76929	9.5
1576.83972	113.9	b (28) (2+)
1577.60938	12.6
1578.28113	36.3
1580.36694	16.2
1587.18860	11.1
1590.92529	4.4
1592.78625	13.5
1593.96985	7.7
1595.79956	6.2
1596.45984	13.5
1598.89258	17.5
1600.13745	6.2
1601.71069	10.8
1616.14929	19.0
1620.92688	11.2
1621.87659	16.4
1623.39600	15.5
1626.96948	17.1
1627.76038	5.6
1631.51880	11.0
1636.77551	5.1
1641.71912	9.1
1642.74585	4.7
1643.51831	16.0
1644.92993	7.3
1646.60181	1.5
1648.71716	3.1
1655.86499	14.4
1658.33093	14.8
1664.61694	32.0
1668.80481	8.6
1676.77222	11.3
1683.61401	11.1
1686.90796	5.1
1701.84399	4.8
1716.88318	9.5
1724.06372	14.2
1727.09399	13.7
1730.86633	9.5
1734.51245	12.0
1746.29504	9.3
1752.75989	15.3
1755.72034	24.4
1756.69592	27.2
1761.39807	21.8
1762.56042	15.9
1767.87720	8.8
1774.68640	11.3
1779.66882	16.5
1787.38538	6.0
1792.03101	2.8
1832.26379	5.1
1857.03247	7.3
1871.77185	9.3
1883.60278	19.8
1905.23706	14.1
1908.69324	9.5
1920.12927	19.7
1952.70349	3.5
1970.31421	2.2
1991.97339	11.7
