# Supplementary material for: Phosphoproteomic Analysis of Platelets Activated by Pro-Thrombotic Oxidized Phospholipids and Thrombin
Source: PLoS One. 2014 Jan 6;9(1):e84488. doi: 10.1371/journal.pone.0084488 (PMC3882224; doi:10.1371/journal.pone.0084488)
Supplement: Annotated Spectra S4 — (ZIP) [file pone.0084488.s007.zip › RASAILPGVLGSETLSNEVFQESEEEKQPEVPSSLAK_-6_2_129605.txt]

m/z	i	matches
287.95956	3.9
291.95566	5.6
297.91025	6.6
311.05865	6.5
319.16327	13.5
320.29007	20.2
321.35056	24.2
322.16364	7.8
325.95282	18.1
334.46219	25.3
337.03003	15.9
338.38373	6.9
339.53491	7.2
340.32639	8.3
341.37781	7.8
343.17139	15.4
346.05179	10.8
347.52805	21.5
348.31076	12.1
351.59872	28.5
352.39764	23.2
353.20587	17.2
356.11810	30.2
356.96030	12.0
361.97263	14.0
364.97446	17.2
367.12247	54.9
368.24860	77.3
369.11237	52.1
373.94708	6.1
376.58508	4.5
385.35492	11.7
386.37811	48.9
387.07510	9.1
389.16156	12.2
390.57126	25.6
395.29858	8.2
397.38623	5.2
398.26117	7.4
399.26337	14.3
400.01007	11.3
402.48584	24.1
405.32758	5.2
407.24902	19.6
408.38150	31.4
408.98810	9.1
410.55328	51.1
411.61166	8.7
412.97223	15.0
414.33417	8.2
414.97122	12.5
416.74625	9.9
417.46506	21.9
418.35175	46.3
422.92722	4.8
423.78125	12.5
424.52533	37.4
425.88358	38.3
428.09189	16.4
430.53644	15.0
432.44806	38.0
437.22797	8.7
438.34326	13.0
439.78757	29.3
444.34924	34.6
450.32211	17.3
451.80402	30.2
453.31537	151.6
456.70477	7.2
460.38629	24.5
462.38013	10.8
463.19305	3.9
464.43140	605.7	b (5) (1+)-NH3-P, b (9) (2+)-NH3, y (9) (2+), b (9) (2+)-H2O
466.19781	89.0
470.01093	63.4
473.93600	120.6
474.84235	19.2
475.72128	4.3
480.45917	49.0
481.43134	117.3
482.87665	34.1
485.41928	25.9
486.06433	9.0
486.99872	46.5
488.30109	62.5
489.17053	9.1
489.90683	17.7
493.67908	8.2
496.53641	46.1
497.40790	43.8
498.28210	25.8
499.22504	13.9
500.06561	25.4
501.33142	21.5
502.03516	28.9
503.38647	10.8
505.23926	70.6
506.28119	6.1
507.42291	5.2
509.45016	121.8
510.47760	25.4
511.69812	14.5
513.28900	11.6
514.72137	21.2
515.84558	82.3
518.41479	18.8
519.43988	89.1
524.17194	10.0
526.23090	29.7
528.69690	159.0
529.94873	141.1
530.95392	67.6
533.14105	3.5
534.58008	4.4
536.40430	59.7
537.20123	25.2
540.10999	69.1
541.73572	13.4
543.07379	8.1
544.36145	29.2
546.29260	47.0
548.46606	14.7
551.11188	85.4
552.21094	80.8
553.46210	21.5
554.28265	71.1
558.42920	224.9
559.54968	9.5
560.21472	22.7
561.47131	88.8
562.30078	11.2
565.16699	22.0
566.34814	98.2
567.36298	12.0
569.32593	5.3
578.69177	78.5
579.37244	340.5	b (5) (1+)
580.24146	107.1
581.29248	56.6
582.30438	21.1
583.73169	33.5
584.61047	6.1
585.53320	34.5
586.28198	25.7
587.72552	78.2
588.65155	16.1
590.82703	4.0
592.60828	226.8
593.45239	69.9
594.32263	266.9	b (6) (1+)-P
595.40857	52.9
596.27478	14.2
597.26843	46.5
598.74597	63.7
600.91028	43.7
602.31909	1552.9	b (12) (2+), y (6) (1+), y (21) (4+)
603.26624	447.3
604.46729	33.6
608.41113	60.6
610.44556	65.5
611.52112	34.5
612.82617	55.8
616.91046	19.4
618.06134	55.8
618.95496	53.1
620.01379	31.3
621.00464	12.6
622.40985	148.1
623.40137	21.4
624.64734	33.4
626.31396	45.1
628.54694	12.4
633.24963	39.9
634.51843	26.7
635.32770	12.6
636.33582	22.6
637.06073	61.9
638.38464	49.7
640.09839	20.2
641.18237	35.9
642.32629	14.8
643.33667	74.7
644.24890	13.5
646.21405	23.5
647.86407	106.3
649.47681	8.7
651.22412	11.7
652.22168	20.8
653.56592	44.6
654.26208	14.2
655.09045	50.0
656.56958	41.4
657.69360	211.2
658.68542	164.3
659.41071	54.0
660.53064	138.3
661.19904	41.8
662.43134	10.8
664.87164	81.7
665.56311	16.1
666.66882	146.0
667.82953	186.3
668.74689	19.7
669.64026	50.7
672.35815	26.3
675.33435	54.3
679.14893	15.2
680.22797	19.8
681.07349	20.5
682.39252	38.6
684.03357	13.3
688.12097	14.6
689.53888	30.0
690.95941	43.1
692.27661	1985.1	b (6) (1+)
693.30713	344.2
694.30310	59.3
695.44556	38.3
697.66168	59.7
699.16083	91.6
701.35480	406.1	b (20) (3+)-H2O, y (7) (1+)
702.31470	129.0
703.35321	200.2
704.19592	17.9
705.15118	90.5
706.75745	48.2
708.04761	328.1	b (14) (2+)-NH3, b (14) (2+)-H2O, b (20) (3+)
708.92188	83.0
711.53601	181.9
712.37073	57.1
713.18274	47.6
713.86548	9.0
715.45929	400.8	b (15) (2+)-H2O-P, b (15) (2+)-NH3-P, y (19) (3+)-H2O, y (19) (3+)-NH3
716.80865	250.2
717.47388	165.0
718.45221	34.5
719.31079	32.1
720.10254	17.2
721.55334	552.3	y (19) (3+), y (13) (2+), b (27) (4+)-P
722.36365	91.5
723.32776	137.9
724.46588	373.1	b (15) (2+)-P
725.26166	78.2
727.35352	46.2
728.33801	85.6
731.42719	128.5
732.04797	146.6
734.68414	23.2
735.54553	16.7
736.14966	39.7
736.88373	40.9
738.44354	12.4
739.73505	47.2
740.65186	28.6
741.29810	50.8
743.50403	10.0
744.68176	17.7
745.96216	33.8
746.72412	38.1
747.50403	64.7
748.45129	78.7
749.47534	35.8
750.80487	140.4
751.94556	50.2
753.67743	41.9
754.46503	17.1
755.83276	117.8
756.44067	42.4
757.39630	19.8
758.22351	53.3
759.39380	268.8	b (16) (2+)-NH3-P, b (16) (2+)-H2O-P
760.48718	161.5
761.35730	128.3
762.55396	32.0
763.71643	113.3
764.47070	912.5	y (20) (3+), b (15) (2+)-H2O, b (15) (2+)-NH3
765.46405	256.2
766.27905	34.4
768.06500	506.9	b (16) (2+)-P
769.59320	223.4
770.71246	138.7
771.33820	76.5
772.06677	28.9
773.58594	1151.1	b (28) (4+)-H2O, b (28) (4+)-NH3, b (29) (4+)-NH3-P, y (28) (4+), b (29) (4+)-H2O-P, b (15) (2+)
774.45972	235.2
775.30450	56.5
776.21808	15.8
777.38806	151.4
778.31812	25.5
779.23743	20.2
781.11938	99.5
781.86902	16.8
783.07922	40.2
784.02625	22.8
786.14624	465.2	y (14) (2+)
786.88586	21.4
788.81360	16.4
789.70972	52.2
790.85767	14.5
793.24451	18.8
794.49658	11.8
795.18079	37.1
797.42456	60.9
798.17542	59.5
799.12903	121.5
799.99133	110.7
800.80469	7.1
802.54419	162.7
803.51038	122.9
804.34436	39.0
805.40955	37.7
806.23779	32.3
807.66675	193.5
808.61633	117.3
809.71582	106.2
811.01257	26.8
813.82104	61.6
815.44250	28.6
817.11475	879.3	b (23) (3+)-H2O, b (23) (3+)-NH3, b (16) (2+), b (17) (2+)-NH3-P
818.04443	163.4
818.78918	5.7
820.12134	139.1
820.76758	8.3
822.32813	75.4
823.05322	6.9
824.41602	75.9
825.73132	58.2
827.73669	20.6
829.41272	447.8	b (30) (4+)-H2O, b (8) (1+)-NH3, b (9) (1+)-H2O-P, y (15) (2+)
830.28711	232.2
831.08081	117.1
831.92529	20.0
834.51892	28.1
836.31775	145.3
837.32446	95.9
838.34387	91.5
839.42542	68.7
841.19299	35.1
842.38660	18.9
843.53125	52.3
844.53040	42.6
845.68896	31.6
846.46204	281.6	b (8) (1+)
847.46887	144.3
848.41113	67.9
849.23267	35.3
850.48108	99.6
851.23462	17.3
851.91504	50.4
853.07751	79.9
854.05835	58.1
855.00940	145.7
856.06726	217.3
857.11902	16.8
858.87500	43.1
860.35962	125.7
861.21570	16.0
861.96094	29.7
863.10718	85.6
864.84998	115.0
865.49731	63.9
866.21191	98.4
867.08008	23.2
868.36963	121.0
869.10144	25.7
870.24622	108.6
871.23157	46.1
871.90674	70.8
873.39905	190.5
874.62317	312.4	b (17) (2+)
875.55530	35.6
877.26001	71.4
878.06836	11.6
879.57202	38.4
881.45190	54.1
882.14111	41.4
885.00244	194.8
886.10486	21.9
887.72595	25.5
888.90381	118.7
889.78320	159.3
890.48853	113.5
891.35059	92.7
892.15503	101.4
894.16968	307.3	y (16) (2+), y (33) (4+)
895.01965	52.4
896.12280	155.3
897.36963	72.0
898.37244	110.8
899.35278	179.3
901.30969	75.6
902.66077	167.1
903.37622	43.0
904.33362	107.4
905.58691	37.2
907.43225	94.0
908.62500	63.9
909.40430	57.8
910.23059	41.5
912.14514	85.3
913.05078	31.8
913.76416	106.4
914.91345	36.7
916.39795	75.0
917.51660	123.4
918.38000	60.3
919.17273	63.5
920.59937	28.1
921.22083	28.2
921.95703	69.1
923.09827	26.6
925.30872	133.6
926.18604	122.3
927.36108	1940.8	b (34) (4+), b (35) (4+)-NH3-P, y (9) (1+), b (9) (1+)-H2O
928.26672	637.1	y (35) (4+)-P, b (9) (1+)-NH3
929.13416	390.9	b (18) (2+)-H2O
930.38708	151.0
931.52576	91.9
932.48059	30.5
933.47729	65.1
934.44861	74.0
935.46765	94.5
936.42468	106.0
937.21924	25.1
938.33459	405.3
939.22449	499.1	b (19) (2+)-P, y (25) (3+)-NH3, b (18) (2+), y (25) (3+)-H2O
940.24915	128.6
941.32922	108.4
942.45667	41.7
943.41455	37.3
944.59888	113.9
945.49829	815.7	b (26) (3+)-NH3, y (25) (3+), y (36) (4+)-P, b (9) (1+), b (26) (3+)-H2O
946.39355	302.4
947.14502	96.1
947.96643	74.2
948.60913	97.7
949.43738	91.8
950.41431	358.2	b (35) (4+)-H2O, b (35) (4+)-NH3
951.62866	184.3
952.64453	122.9
953.51294	165.7
954.80017	65.4
955.89368	340.6	b (27) (3+)-H2O-P, b (27) (3+)-NH3-P, b (35) (4+)
957.37207	242.1
958.25793	318.0	y (17) (2+)
959.73157	208.2
960.75537	711.1	b (10) (1+)-P
961.74121	227.4
962.54919	144.4
963.45068	203.4
964.35278	58.1
965.20251	306.2
966.10254	31.9
967.33569	165.5
968.46655	309.3	b (36) (4+)-NH3, b (36) (4+)-H2O, y (26) (3+)-NH3, y (26) (3+)-H2O
969.20691	135.4
970.43103	240.5
971.64258	47.1
972.56067	256.0
973.41797	114.5
974.29614	114.5
975.17334	168.8
976.05627	203.2
976.81775	734.2	[M+4H] (4+)-NH3-H2O-P
978.25488	382.7	b (19) (2+)-H2O
979.58374	314.5	b (19) (2+)-NH3
980.91895	434.5	[M+4H] (4+)-H2O-P, [M+4H] (4+)-NH3-P
981.79993	249.3
983.20593	126.4
984.25452	126.8
985.31201	250.1
986.15942	197.4
987.72119	778.4	y (27) (3+)-H2O
988.53064	851.3	b (27) (3+)-H2O, b (27) (3+)-NH3, y (27) (3+)-NH3, b (19) (2+)
989.34216	217.3
990.32471	348.4
991.39172	596.8
992.44006	611.5
993.46350	433.3	y (27) (3+)
994.31384	413.1	b (27) (3+)
995.33167	132.1
996.21289	140.9
996.91321	725.9
997.96582	253.1
999.44226	174.8
1000.25977	29.8
1001.00720	22.6
1003.30115	55.0
1006.92920	5.2
1010.64551	32.2
1012.88989	21.5
1017.63257	17.3
1019.67822	168.4
1020.54590	42.9
1022.28418	49.6
1023.19287	55.1
1024.10645	46.6
1025.48425	224.3
1026.20654	80.8
1026.89514	62.4
1027.95288	94.5
1029.17786	28.3
1030.07092	98.3
1031.64893	902.5	b (29) (3+)-NH3-P, b (28) (3+)-H2O, y (28) (3+), b (28) (3+)-NH3, b (29) (3+)-H2O-P, y (18) (2+)
1032.50049	211.6
1033.33350	23.1
1034.13794	187.6
1037.14941	841.7	b (29) (3+)-P, b (28) (3+), y (10) (1+)-H2O
1037.75122	760.7	y (10) (1+)-NH3
1038.71484	110.4
1039.67542	41.8
1040.52051	86.5
1044.35742	72.9
1045.33447	7.4
1046.02173	9.5
1046.63550	7.8
1047.42944	33.9
1049.11438	4.8
1051.21057	9.5
1052.65576	240.1
1053.44312	44.2
1054.57874	9.6
1055.58325	173.5
1056.66760	133.6
1058.28589	401.3	y (29) (3+)-NH3, b (10) (1+), y (29) (3+)-H2O
1059.39600	445.6
1060.61475	104.2
1061.34399	209.1
1062.24829	290.0	b (20) (2+)
1062.98730	138.8
1064.49487	173.4
1065.63928	145.4
1066.83691	3.9
1067.84277	61.0
1068.58691	42.1
1069.79517	161.3
1070.84058	48.7
1072.45581	119.5
1073.63379	301.5	b (30) (3+)-H2O-P, b (30) (3+)-NH3-P
1074.26270	5.3
1076.79077	191.0
1078.11316	129.5
1079.11365	177.6
1080.17383	106.7
1081.22742	823.5	y (19) (2+)
1082.11719	399.5
1083.38171	145.3
1085.33105	34.0
1086.57324	12.7
1088.52026	117.9
1089.27759	14.9
1090.49707	42.6
1091.56812	57.2
1092.82043	12.2
1094.90430	36.2
1096.28589	61.7
1097.52783	17.5
1098.21997	60.2
1099.92017	36.4
1100.79590	71.1
1101.87720	79.4
1102.83081	40.9
1103.98193	128.4
1105.30664	4.8
1106.34521	131.6
1107.15100	76.9
1108.55493	100.8
1109.70264	182.5
1110.49390	93.2
1111.60535	131.2
1112.85669	728.3	b (31) (3+)-P, b (30) (3+)
1113.71216	181.1
1114.75989	24.9
1115.40454	319.4	b (11) (1+), y (31) (3+)
1116.16113	301.0	b (21) (2+)-H2O
1116.96777	163.5
1118.56348	133.8
1119.32532	38.2
1120.38672	161.1
1125.57349	287.9	b (21) (2+)
1126.97705	333.5
1127.94727	405.6
1128.88086	61.1
1130.17871	150.5
1133.15149	21.8
1134.05200	99.6
1135.20886	122.2
1136.39832	230.0
1137.13892	16.2
1137.78125	52.8
1138.71252	151.5
1139.68896	408.6	b (31) (3+)-H2O, b (31) (3+)-NH3, b (32) (3+)-H2O-P, b (32) (3+)-NH3-P
1140.57971	111.1
1141.61511	106.3
1145.21777	107.0
1145.86646	5122.5	b (32) (3+)-P, y (20) (2+), b (31) (3+)
1146.89502	259.1	y (32) (3+)-H2O, y (32) (3+)-NH3
1147.74939	217.9
1148.43628	109.9
1149.36108	10.6
1150.83887	63.7
1151.89282	33.7
1153.20081	175.3
1154.34790	176.6
1155.44788	33.3
1157.75342	106.2
1159.53101	47.1
1161.32800	39.5
1162.31055	54.8
1163.10901	106.5
1164.33044	64.3
1165.62158	115.4
1166.27246	11.9
1167.15479	41.7
1168.89148	16.7
1169.65833	59.8
1170.59790	78.6
1172.16089	4.3
1173.33228	58.2
1174.39966	6.1
1176.88281	76.0
1178.33691	137.1
1179.49670	7.4
1180.69800	104.8
1181.51929	10.7
1182.23682	12.3
1183.54810	39.3
1184.47266	265.0	b (12) (1+)-H2O, y (33) (3+)-H2O, y (33) (3+)-NH3, b (23) (2+)-P
1185.80042	189.2
1186.56323	70.8
1187.27319	23.3
1188.67529	49.4
1189.40417	64.3
1190.28467	740.8	b (22) (2+), y (33) (3+)
1191.29565	214.5
1192.35669	68.9
1193.92725	325.6	y (21) (2+)-NH3, y (21) (2+)-H2O
1194.73193	323.7
1195.60474	156.2
1196.54297	14.2
1197.65552	9.7
1199.41382	10.0
1200.29102	55.3
1200.94214	14.1
1202.60400	1915.3	y (21) (2+), b (12) (1+), b (34) (3+)-P
1203.66321	742.1
1204.43237	25.2
1205.44812	35.0
1206.37219	42.5
1207.41626	63.4
1208.56934	86.1
1209.98438	121.8
1211.15942	56.5
1212.33435	44.4
1213.82617	21.0
1214.94556	93.9
1216.15381	67.6
1217.24219	70.3
1219.08472	18.7
1220.16272	79.4
1221.27917	154.8
1224.10876	258.3
1224.88989	306.7	b (23) (2+)-NH3, b (23) (2+)-H2O
1225.54089	15.1
1226.40649	14.4
1227.36841	76.7
1228.67566	39.7
1229.54724	88.8
1230.64990	25.9
1231.85144	107.7
1233.48438	230.5
1234.32532	87.3
1235.19727	56.6
1236.05078	59.8
1237.30615	477.1	y (22) (2+)-H2O, y (35) (3+)-P, y (22) (2+)-NH3
1238.17847	386.7
1238.96069	200.5
1239.94690	26.6
1240.66895	23.9
1241.52856	62.8
1242.28821	74.7
1244.90881	14.4
1245.86902	1932.2
1246.66553	3577.6	y (22) (2+)
1247.66235	343.3
1249.05554	158.3
1249.69141	35.6
1250.48718	116.1
1251.27979	27.6
1253.40063	43.8
1254.38806	8.6
1255.20117	9.0
1256.50488	54.0
1257.98877	35.7
1259.21838	48.5
1262.54956	248.2
1263.96130	40.9
1264.69678	15.1
1265.63171	109.3
1266.33643	6.5
1267.59302	94.5
1268.46143	84.4
1270.53113	55.5
1271.16431	57.1
1272.09058	36.9
1273.57874	114.1
1274.52002	117.0
1275.29541	43.5
1276.54321	30.1
1277.49365	72.7
1278.33325	54.4
1279.97815	34.7
1280.97278	17.4
1281.90137	44.4
1282.56421	35.6
1283.28235	104.2
1284.45703	114.9
1285.63843	156.3
1287.99060	23.9
1289.38562	272.4	b (24) (2+)-H2O, b (24) (2+)-NH3
1289.99536	57.8
1291.31165	55.1
1292.33655	112.6
1293.09338	57.6
1294.03735	191.7
1294.77246	193.2
1295.90344	86.9
1297.42224	300.7	b (36) (3+)
1298.35022	929.1	b (24) (2+)
1299.25891	233.2
1300.11755	17.2
1301.54480	30.4
1302.85779	845.3	y (23) (2+)
1303.63220	739.0
1304.41296	109.5
1305.73914	123.0
1306.58936	13.9
1307.81677	14.1
1308.50342	14.3
1309.61853	46.1
1310.77893	20.7
1311.65527	65.3
1313.06116	123.8
1313.92004	59.9
1314.79260	108.6
1316.09094	94.3
1316.86646	46.4
1317.52222	47.5
1318.98547	20.5
1319.60779	8.5
1320.31335	10.9
1321.25305	33.6
1322.32861	66.7
1323.12512	47.7
1323.79688	22.8
1326.83130	15.1
1328.94421	8.1
1331.18530	18.1
1332.20483	81.3
1332.88782	22.7
1333.83337	65.1
1335.07349	101.4
1336.09094	154.2
1337.39832	42.1
1338.46484	27.9
1340.38770	18.0
1341.28687	83.1
1341.94360	10.2
1343.16748	31.7
1344.14539	201.9
1345.23352	97.1
1346.51379	13.7
1347.66711	56.6
1348.95801	43.1
1350.73718	14.8
1353.25708	1478.9	y (24) (2+), b (25) (2+)-H2O
1354.16980	419.1	b (25) (2+)-NH3
1354.96375	179.2
1356.21509	9.9
1357.35522	10.7
1358.34387	33.7
1359.02234	38.0
1361.09705	15.5
1361.71753	40.1
1362.64026	124.1
1363.29016	162.2
1363.99158	199.3
1364.62695	48.5
1365.31140	18.3
1366.46045	45.5
1367.12915	26.6
1367.85327	22.8
1369.19568	23.3
1372.06921	299.8
1373.05042	149.0
1374.88025	113.3
1376.69324	29.3
1378.26440	39.3
1379.57336	195.2
1380.38538	26.6
1382.44214	51.8
1384.46643	19.3
1385.42529	10.4
1391.12439	38.9
1392.53918	28.8
1393.27576	5.6
1396.74915	46.9
1397.81848	40.4
1399.21033	16.7
1399.93201	20.2
1401.27612	78.8
1401.89392	33.5
1403.43372	17.6
1406.85596	28.5
1408.92480	481.3	y (25) (2+)-NH3, y (25) (2+)-H2O
1409.79358	267.7
1410.46289	26.2
1411.60730	37.7
1413.20654	34.3
1414.55188	30.8
1416.47229	13.8
1417.55347	138.5
1418.24902	212.2
1418.85242	146.9
1423.38196	40.1
1424.55664	4.8
1427.16199	993.3	b (26) (2+)
1428.08423	888.5
1429.20203	84.7
1430.31348	74.6
1431.22864	13.1
1432.56543	55.1
1433.81628	38.6
1434.76575	114.5
1436.17517	141.0
1437.39832	7.9
1439.32483	20.2
1440.22424	39.1
1441.68103	54.2
1442.45642	4.3
1443.48853	9.5
1445.22791	11.8
1446.50891	30.2
1447.43066	48.3
1452.51868	164.5
1453.42871	129.4
1454.20264	97.0
1457.23547	10.5
1460.85632	90.6
1461.80359	165.6
1462.73596	46.0
1463.81689	4.9
1467.06006	10.0
1472.08118	218.4
1472.81604	64.4
1473.46960	5.2
1474.28210	32.4
1475.36267	24.5
1477.73865	41.1
1480.69812	392.8
1481.41638	762.7	y (27) (2+)-H2O, y (27) (2+)-NH3, b (27) (2+)-H2O
1482.09778	146.1
1482.86157	108.3
1485.51453	12.6
1486.36438	71.7
1487.39124	6.6
1488.06799	5.6
1489.35522	472.6
1490.28870	522.7	y (27) (2+)
1491.66809	499.8	b (27) (2+)
1492.54053	36.3
1493.71167	22.2
1494.42346	48.8
1498.50720	41.3
1499.36389	6.0
1500.33374	56.9
1505.38269	18.5
1506.85852	119.8
1507.55676	32.2
1508.69226	9.4
1510.06775	15.6
1513.75378	27.7
1514.46716	33.2
1515.43225	26.1
1516.68921	38.7
1517.83875	13.9
1518.78796	15.5
1519.61475	46.4
1521.29224	16.7
1523.45959	44.4
1526.71399	19.7
1528.30261	19.8
1529.74719	17.3
1530.73730	22.6
1531.75818	80.0
1532.80688	61.6
1533.56848	22.8
1538.19165	210.8
1539.69727	13.8
1540.64880	23.5
1541.47827	25.8
1543.37610	41.7
1544.32153	12.6
1546.22961	612.1	b (15) (1+), b (29) (2+)-H2O-P, b (29) (2+)-NH3-P, b (28) (2+)-H2O, y (28) (2+), b (28) (2+)-NH3
1546.94067	223.5
1547.73987	301.3
1548.84314	8.2
1551.08618	52.4
1554.77234	185.0
1555.43018	1409.6	b (28) (2+), b (29) (2+)-P
1556.29419	1188.6
1557.12976	150.0
1558.46838	19.3
1560.40881	15.8
1563.04810	27.5
1564.37830	41.5
1565.48328	8.3
1566.61902	33.4
1575.34534	8.5
1576.40808	33.5
1578.16870	31.9
1578.94397	18.5
1581.37195	29.9
1582.93250	29.5
1585.28381	32.4
1586.03625	9.5
1587.28369	23.6
1589.22693	60.5
1591.67126	17.3
1594.72668	35.2
1595.98425	28.1
1600.18176	45.9
1612.63574	26.7
1614.50293	30.0
1616.82800	16.1
1618.67920	25.0
1620.47559	18.1
1622.22644	21.6
1624.21399	39.8
1625.29919	16.3
1629.16858	22.8
1630.95178	19.4
1637.76306	41.8
1638.47986	10.5
1648.03442	11.6
1650.38196	45.3
1653.31042	12.4
1654.55554	15.4
1657.55310	20.0
1658.72009	21.1
1667.27258	43.7
1668.65210	30.0
1670.65417	20.3
1671.58655	35.0
1677.97192	26.2
1679.22253	80.3
1682.10913	22.5
1683.88782	15.1
1687.93286	6.0
1688.56177	4.3
1690.47925	3.5
1696.06409	34.3
1699.30151	19.0
1708.66431	25.3
1711.17004	32.3
1713.34973	10.3
1715.68958	8.1
1716.31580	6.4
1718.35669	32.6
1719.69019	12.5
1724.13306	25.3
1725.68225	16.9
1745.33777	32.2
1749.45056	18.5
1750.26440	14.6
1757.03113	33.8
1758.05103	5.2
1768.71082	29.8
1769.65161	4.5
1770.54700	16.7
1771.72107	17.4
1778.73450	27.8
1779.86462	9.9
1780.77234	10.7
1785.55005	21.8
1788.21216	14.1
1791.84094	12.4
1795.65369	24.4
1796.45764	8.6
1797.53870	41.6
1802.55627	14.8
1804.40100	23.8
1808.77576	12.0
1814.42053	191.3
1815.39612	154.0
1816.38123	53.9
1817.94788	23.7
1829.62781	68.9
1831.08484	22.8
1833.96326	20.2
1841.75476	20.8
1843.24988	8.7
1844.26819	8.1
1845.77368	9.4
1852.06433	16.9
1852.81189	13.9
1855.16516	12.5
1866.93872	11.6
1874.40149	10.2
1887.37085	14.7
1889.12244	21.5
1889.82312	26.3
1890.79907	21.2
1891.44080	15.1
1896.41174	17.1
1899.99500	27.0
1905.68872	31.1
1907.97974	7.0
1915.26880	14.6
1918.08130	9.1
1923.63440	29.2
1926.24731	31.0
1931.40613	9.7
1936.79700	21.6
1950.44861	8.6
1976.94836	12.0
1995.94763	33.8
