# Supplementary material for: Phosphoproteomic Analysis of Platelets Activated by Pro-Thrombotic Oxidized Phospholipids and Thrombin
Source: PLoS One. 2014 Jan 6;9(1):e84488. doi: 10.1371/journal.pone.0084488 (PMC3882224; doi:10.1371/journal.pone.0084488)
Supplement: Annotated Spectra S4 — (ZIP) [file pone.0084488.s007.zip › RASAILPGVLGSETLSNEVFQESEEEKQPEVPSSLAK_-7_2_110829.txt]

m/z	i	matches
296.55182	9.6
297.70886	20.6
305.24500	4.0
310.46790	12.0
316.28976	17.8
317.99887	20.5
321.17752	22.2
322.23184	5.6
324.96130	7.2
326.04321	36.1
327.19916	24.8
331.01666	19.9
332.34845	27.2
333.29379	4.0
334.43909	8.8
339.19769	13.8
342.12799	4.4
343.15561	10.4
346.39838	9.2
353.12466	8.3
359.56833	38.7
362.63138	23.4
367.30969	42.6
368.22626	80.9
368.97098	49.6
370.27209	11.9
370.87762	17.8
372.31158	56.4
376.19696	51.5
377.10019	18.9
379.40790	5.7
382.60382	5.2
385.16406	18.3
386.11032	38.3
387.46442	55.2
389.46405	6.6
390.27771	6.0
395.13559	33.9
397.51782	8.4
401.12100	8.7
404.01599	7.2
406.11633	8.3
409.83331	3.6
411.21616	10.3
418.54980	39.9
419.77579	25.0
422.06897	7.5
422.95721	10.7
424.27911	85.7
425.43210	22.5
428.28406	15.4
429.47876	26.7
431.22235	24.9
435.82614	27.5
437.34985	14.7
438.35110	28.2
443.44916	11.4
446.05359	27.5
447.99408	12.2
452.39868	22.8
453.40350	64.3
455.35495	27.8
456.30313	29.7
459.04196	37.9
459.74640	51.8
461.18536	8.4
464.49884	787.9	b (5) (1+)-NH3-P, b (9) (2+)-H2O, b (9) (2+)-NH3, b (18) (4+)-H2O, y (9) (2+)
465.70480	90.7
467.23834	46.2
470.40149	12.5
471.17059	5.6
472.32797	4.8
473.29984	117.1
474.30902	24.1
476.14926	26.7
477.65698	28.0
478.34360	31.1
481.22778	110.2
482.38831	27.9
483.06946	12.9
484.29587	37.3
486.42102	22.3
487.35876	7.6
488.54059	10.3
490.28491	10.5
497.02338	38.0
497.80518	20.1
499.54111	4.0
500.39746	44.6
501.45160	9.1
502.10492	41.7
503.96149	61.6
505.21768	15.8
506.36493	10.2
509.19922	47.9
510.17596	22.5
511.52966	11.9
513.03796	4.7
515.26709	38.2
516.41638	25.3
517.39722	23.6
518.38580	18.3
519.30933	8.0
520.28760	26.1
523.39526	7.1
524.20587	39.0
525.36560	21.8
526.28052	11.2
528.12219	52.6
528.93030	30.1
529.65356	20.2
530.40271	71.0
533.25854	12.0
536.29895	88.0
537.47064	78.8
538.28497	9.8
539.31140	13.6
540.31030	37.9
544.33636	39.8
545.06567	6.4
546.10168	85.5
547.29712	24.3
547.99414	6.1
549.63623	15.5
551.23438	126.5
552.47583	38.5
553.10931	15.3
555.34119	14.1
556.40564	4.4
557.16492	22.2
558.48901	112.1
559.68188	10.8
561.22449	9.1
563.00146	27.0
563.99280	21.5
566.54510	70.2
567.30927	53.8
568.44281	9.5
573.37128	23.6
576.33496	24.3
577.50073	47.0
579.14026	443.5	b (5) (1+)
580.16833	164.7
582.21228	58.3
583.21838	27.1
584.32813	41.8
585.56708	15.3
587.08826	70.0
587.96881	15.2
592.51801	482.6	y (11) (2+), b (23) (4+)-P, b (12) (2+)-H2O, b (12) (2+)-NH3
593.86230	139.2
594.49359	334.5	b (6) (1+)-P
595.45313	135.9
596.32562	33.9
597.81195	26.4
599.43835	7.6
600.44165	15.8
602.28821	1669.7	b (12) (2+), y (21) (4+), y (6) (1+)
603.39063	347.1
604.57373	65.4
605.24695	8.4
606.25970	57.6
607.48004	26.4
608.62854	48.3
609.43127	18.5
610.17670	23.5
611.18756	11.8
612.23413	15.6
615.13312	26.9
616.30988	31.6
617.01471	11.1
619.07782	31.1
620.22852	36.6
621.26514	14.0
622.42407	36.2
623.20551	10.7
624.39069	6.0
626.45526	13.0
628.90503	4.4
632.45789	16.2
635.39288	23.9
636.81451	7.5
640.29523	21.4
641.34821	20.3
642.31537	13.7
643.42523	74.5
644.40320	31.5
645.27625	6.7
646.21167	85.0
647.78979	64.3
648.40277	4.8
649.13953	13.9
651.44183	63.5
653.23584	45.7
654.41382	62.1
655.35638	8.7
656.12402	27.9
657.37872	456.7	b (13) (2+)-NH3, b (25) (4+)-P, b (13) (2+)-H2O, y (12) (2+)
658.56750	160.4
659.49780	17.0
660.28088	12.3
661.01227	38.4
662.76111	52.7
663.98633	56.7
665.34106	60.3
666.62836	213.1
667.87085	168.5
669.31317	105.3
670.12585	23.9
671.44849	7.1
672.98981	19.5
674.13855	2.8
675.71985	54.4
676.53381	23.0
677.23431	19.4
679.71228	23.2
681.12183	21.4
681.84302	10.4
685.44934	14.6
687.73828	40.7
688.59442	19.9
689.32837	7.2
690.21838	24.9
692.33594	1560.8	b (6) (1+)
693.38287	532.5
694.26080	72.5
695.12073	116.6
696.37378	26.2
699.34955	95.3
700.20978	48.3
701.36182	285.9	b (20) (3+)-H2O, y (7) (1+)
702.51135	70.5
703.67200	63.7
704.31622	17.6
705.37769	24.0
706.38330	60.8
707.21680	59.9
708.08490	216.3
708.86035	37.2
710.13641	69.4
711.29382	94.7
712.61353	139.6
713.23779	22.0
714.52631	21.5
715.55243	532.4	y (19) (3+)-H2O, y (19) (3+)-NH3, b (15) (2+)-NH3-P, b (15) (2+)-H2O-P
716.78564	661.3	b (27) (4+)-H2O-P, b (14) (2+), b (27) (4+)-NH3-P
717.50793	149.6
718.17200	50.1
719.11493	15.8
721.27216	355.2	b (27) (4+)-P, y (13) (2+), y (19) (3+)
722.26257	200.6
723.18744	130.9
724.55219	512.8	b (15) (2+)-P
725.52576	41.3
726.27069	15.1
727.76953	23.0
729.20990	29.7
730.13416	45.1
731.61566	115.1
732.87836	29.5
734.04419	46.6
735.04773	41.0
735.95691	61.4
737.10126	59.1
738.01538	37.3
740.59949	35.1
741.42139	185.5
742.65839	84.7
743.79962	54.3
745.24847	11.4
746.29126	18.7
747.47931	45.1
749.24487	93.6
750.49677	311.5	b (21) (3+)
751.42993	32.5
752.15955	42.9
754.03192	116.6
754.66772	6.9
755.52100	113.6
756.45013	56.5
758.36975	147.2
759.35791	121.0
760.30591	68.8
761.40985	65.7
762.99817	50.3
764.37512	1011.7	b (15) (2+)-H2O, y (20) (3+), b (15) (2+)-NH3
765.02264	373.8
765.68787	94.9
766.52271	90.4
768.01111	374.5	b (16) (2+)-P
769.20789	208.7
770.36987	256.6
771.33215	68.5
772.09216	33.1
773.61572	1652.4	b (29) (4+)-NH3-P, b (29) (4+)-H2O-P, b (28) (4+)-NH3, b (15) (2+), y (28) (4+), b (28) (4+)-H2O
774.91040	162.9
775.83746	81.8
776.98663	62.0
777.92322	11.2
778.64221	77.1
779.28052	5.2
780.95581	66.9
781.70947	44.5
783.26111	20.9
786.04614	413.0	y (14) (2+)
787.10693	214.4
788.85706	39.3
789.67542	32.1
790.52258	125.0
792.10889	101.2
794.61597	50.7
795.48193	93.5
796.20654	55.5
797.62549	146.6
798.89453	86.1
799.75830	70.8
800.80920	119.9
801.86975	61.0
803.35803	86.4
804.37012	30.6
806.44910	48.0
807.83167	237.5
808.94922	153.7
810.25757	78.2
811.30762	98.9
811.93896	10.1
813.24622	13.7
814.07312	21.2
815.23767	67.2
816.97986	908.5	b (23) (3+)-H2O, b (17) (2+)-NH3-P, b (16) (2+), b (23) (3+)-NH3
817.98767	217.4
819.39636	44.2
820.43347	50.1
821.24548	115.3
822.69788	129.3
823.79199	93.2
825.27722	120.5
826.82898	19.4
828.37122	59.7
829.38513	285.8	b (9) (1+)-H2O-P, b (30) (4+)-H2O, b (8) (1+)-NH3, y (15) (2+)
830.41016	136.9
831.05420	18.7
832.11584	68.5
833.43713	35.0
834.79333	92.2
835.80872	69.3
837.33765	81.7
838.32178	106.8
839.16394	138.2
840.32800	111.7
841.31274	40.6
842.56104	144.7
843.33276	35.9
844.42505	89.2
845.71826	108.2
846.48181	169.4
847.43689	329.6	b (9) (1+)-P
848.60828	105.1
850.12329	95.6
851.29578	119.1
852.08826	37.9
853.17285	28.5
853.87061	36.1
854.57446	31.6
855.39221	140.2
856.14404	190.9
856.88513	89.9
857.61279	56.5
858.60486	15.4
859.72192	29.3
860.63232	64.7
861.65857	48.5
862.62646	184.4
863.39978	79.5
864.54248	89.5
865.59436	83.3
867.53174	118.6
868.69421	229.1
869.74487	178.5
870.48694	109.9
871.94836	190.5
873.79944	227.9
874.44153	138.6
876.10938	75.9
876.83521	46.6
877.54846	88.8
878.61279	101.8
879.44775	212.3
880.46960	149.7
881.44995	48.1
882.11475	123.6
883.08325	124.1
885.25073	195.8
886.22913	121.7
887.06494	36.3
887.70190	58.3
889.14233	79.9
889.92297	218.3
890.92432	66.9
892.11902	70.0
893.83447	205.2
894.62915	349.0	y (16) (2+)
895.75244	158.8
896.69080	179.7
898.13025	152.8
899.02344	52.8
899.66553	65.0
900.66321	28.3
901.51746	157.5
902.61719	118.4
903.65784	55.9
904.26636	4.6
905.15405	103.1
906.72095	106.6
907.46216	24.9
908.07288	40.6
908.69299	58.3
909.32141	89.8
910.81934	41.3
912.10278	172.9
913.12012	278.2	b (26) (3+)-H2O-P, b (26) (3+)-NH3-P
914.16882	86.5
915.98499	107.4
916.79871	76.0
917.44568	208.7
918.33301	33.5
919.72449	150.0
921.27881	131.0
922.30188	40.1
923.20911	115.6
924.00562	146.7
924.76184	2.8
925.45190	16.6
927.38684	2297.2	b (9) (1+)-H2O, b (35) (4+)-NH3-P, b (34) (4+), y (9) (1+)
928.42456	958.3	y (35) (4+)-P, b (9) (1+)-NH3
929.42737	296.7	b (19) (2+)-H2O-P, b (18) (2+)-H2O, b (18) (2+)-NH3
930.29358	56.8
931.03870	43.3
931.78223	33.8
932.67676	108.2
933.65271	92.0
934.55347	188.0
936.29639	68.1
936.99109	65.0
938.29199	478.2
939.14856	1076.0	y (25) (3+)-H2O, y (25) (3+)-NH3, b (19) (2+)-P, b (18) (2+)
940.18982	276.0
940.90234	211.1
941.91809	188.5
943.09912	159.1
944.49646	238.8
945.46814	632.3	b (26) (3+)-H2O, y (25) (3+), b (9) (1+), b (26) (3+)-NH3, y (36) (4+)-P
946.37073	547.5
947.40100	166.8
948.81470	96.1
949.48462	162.5
950.30676	155.7
951.22388	279.2	b (26) (3+), b (35) (4+)-H2O, b (35) (4+)-NH3
951.86194	181.4
952.50842	222.7
953.25562	60.4
954.84766	133.0
956.19971	246.2
957.82324	534.3	y (17) (2+)
958.62561	337.3
959.72510	680.1
960.85962	499.9	b (10) (1+)-P
961.78149	328.4	b (27) (3+)-P
963.27185	215.2
964.70532	297.7
965.67700	485.8	y (36) (4+)-NH3, y (36) (4+)-H2O
967.23877	121.1
967.98193	71.4
968.77173	150.0
969.52161	181.6
970.21167	281.6
971.30701	380.8	y (36) (4+)
972.34875	211.1
973.37646	232.6
974.59546	390.9	y (26) (3+)
975.66919	363.5
976.65454	911.5	[M+4H] (4+)-NH3-H2O-P
977.50720	807.6
978.55591	329.3
979.36707	422.0	b (19) (2+)-H2O, b (19) (2+)-NH3
980.52832	236.7
981.13525	598.5	[M+4H] (4+)-H2O-P, [M+4H] (4+)-NH3-P
982.19092	498.0
983.70483	36.1
984.75085	129.3
985.68079	506.2	[M+4H] (4+)-P
986.58533	291.9
987.26929	77.1
988.00037	1887.2	y (27) (3+)-H2O, b (19) (2+), y (27) (3+)-NH3, b (27) (3+)-H2O
988.98584	760.7	b (27) (3+)-NH3
990.38818	572.4
991.59668	962.2
992.70251	519.3	y (27) (3+)
993.56433	334.9
994.54761	500.2	b (27) (3+)
996.35718	395.4
996.96973	213.8
997.93823	205.1
998.99609	83.8
1000.03931	15.0
1000.99500	69.9
1009.60852	51.3
1012.76416	61.2
1013.50293	49.4
1014.53906	47.8
1017.78406	5.2
1019.90210	122.2
1021.29858	133.4
1022.35791	28.5
1024.46191	60.7
1025.36951	83.8
1026.40479	83.8
1027.41919	70.1
1028.99109	161.5
1029.89673	282.6
1031.45947	975.6	y (28) (3+), b (29) (3+)-H2O-P, b (29) (3+)-NH3-P, b (28) (3+)-H2O, b (28) (3+)-NH3, y (18) (2+)
1032.14038	627.6
1032.85864	46.4
1034.13257	524.6
1035.17480	37.6
1037.37183	2238.8	y (10) (1+)-H2O, b (29) (3+)-P, b (28) (3+)
1038.33899	387.8	y (10) (1+)-NH3
1039.43201	151.6
1040.29553	73.3
1041.13611	38.2
1041.74646	21.2
1042.43799	23.0
1043.56348	96.1
1044.44739	186.7
1045.54272	99.0
1046.44849	81.4
1047.41040	43.3
1048.90649	280.5
1049.62366	203.5
1050.56787	125.8
1051.26428	26.2
1052.88623	128.8
1053.72046	53.6
1054.44995	62.3
1055.58606	221.9
1056.60486	28.0
1057.68372	97.3
1058.40308	480.9	y (29) (3+)-NH3, b (10) (1+), y (29) (3+)-H2O
1059.41479	262.0
1061.31946	516.2	b (20) (2+)
1062.04590	240.2
1063.34045	86.5
1064.04443	47.1
1064.75171	22.7
1066.44507	24.0
1067.91650	30.5
1069.75220	26.7
1071.34375	88.6
1072.13550	56.3
1073.36304	413.5	b (30) (3+)-H2O-P
1074.15125	74.0
1075.26013	52.6
1076.11292	133.3
1077.18555	51.8
1077.94458	97.8
1078.89771	152.0
1079.84180	241.3
1080.97620	774.7
1081.61768	1070.1	y (19) (2+)
1082.52563	216.6
1083.55725	39.4
1085.67773	12.5
1087.50513	14.6
1088.15320	52.2
1089.51025	43.5
1090.32056	47.1
1091.06287	24.3
1092.59106	23.6
1095.52844	6.3
1097.35303	103.5
1098.43591	21.4
1099.45691	73.8
1100.25562	50.6
1101.71875	12.3
1102.66418	101.6
1103.74280	214.3
1104.61328	53.6
1106.73901	178.6
1107.39624	123.8
1108.60938	48.6
1109.72339	368.7	y (31) (3+)-H2O, y (31) (3+)-NH3
1110.37036	304.6
1111.10132	27.3
1112.71362	847.6	b (31) (3+)-P, b (30) (3+)
1113.70996	460.9
1115.22803	230.4
1115.92419	707.0	y (31) (3+), b (21) (2+)-H2O, b (11) (1+)
1116.86230	116.9
1117.54236	64.7
1118.75110	59.9
1119.44702	84.3
1120.87793	174.8
1122.38745	50.8
1123.55981	10.8
1124.47986	31.9
1125.57178	422.3	b (21) (2+)
1126.51013	332.3
1127.47827	488.0
1128.40503	151.1
1129.02405	87.2
1129.95605	158.1
1130.80103	33.0
1132.06165	73.3
1133.46069	79.1
1134.45825	191.7
1135.29297	141.0
1136.14893	252.6
1137.22473	99.6
1138.07874	107.5
1139.73755	574.3	b (32) (3+)-H2O-P, b (31) (3+)-NH3, b (31) (3+)-H2O, b (32) (3+)-NH3-P
1140.80737	95.3
1141.44397	28.6
1142.24927	66.7
1143.36719	38.9
1145.08081	203.7
1145.89941	5496.9	b (31) (3+), y (20) (2+), b (32) (3+)-P
1147.21362	276.7	y (32) (3+)-NH3, y (32) (3+)-H2O
1148.16260	208.9
1149.43823	49.2
1150.30029	58.0
1151.21558	19.6
1152.93445	144.1
1153.98413	122.0
1154.95996	58.8
1156.16675	27.6
1157.11353	71.1
1160.30737	31.1
1161.10986	80.0
1161.83423	31.9
1162.79395	35.9
1164.30493	25.7
1165.61768	89.8
1166.58618	156.3
1167.48730	63.8
1168.25244	17.1
1169.23071	61.5
1170.43738	187.9
1171.50891	56.3
1172.18433	136.3
1173.39380	96.5
1174.12952	11.9
1175.45923	28.8
1176.64209	54.2
1178.06897	185.5
1179.60645	84.0
1180.69604	43.6
1181.63623	67.7
1183.85974	153.0
1184.81787	184.9
1185.73657	185.6
1186.52637	55.0
1187.21838	44.0
1188.24219	27.5
1189.93286	224.4
1190.91797	237.4
1192.05200	142.8
1193.81189	507.6	y (21) (2+)-NH3, y (21) (2+)-H2O
1194.63013	188.1
1195.85168	91.1
1198.30103	10.3
1199.56665	62.6
1200.57202	77.7
1201.86755	297.2	b (33) (3+)-NH3
1202.55042	1325.3
1203.18433	1937.3	y (21) (2+), b (34) (3+)-P, b (12) (1+)
1204.15137	220.1
1205.54907	68.5
1206.46545	98.2
1207.49561	87.9
1208.22559	22.0
1209.67737	178.3
1210.44531	168.4
1211.53857	94.5
1212.61841	15.1
1213.26257	32.5
1214.53174	119.5
1215.65015	27.7
1216.62817	13.0
1217.55493	153.8
1218.36829	8.4
1219.60193	37.9
1220.41553	208.5
1221.30005	42.0
1222.09595	8.3
1223.54321	212.2
1224.66589	425.1	b (23) (2+)-NH3, b (23) (2+)-H2O
1226.13062	106.1
1227.64905	109.0
1229.14551	148.9
1230.16797	35.1
1230.92456	32.7
1232.02271	64.7
1233.54309	671.7	b (13) (1+)-P, b (23) (2+)
1234.62805	197.3
1235.48718	163.1
1237.09229	467.3	y (22) (2+)-H2O
1238.09399	606.5	y (22) (2+)-NH3, y (35) (3+)-P
1239.28271	66.9
1240.28491	36.9
1241.34534	63.1
1242.09131	85.7
1243.47583	118.4
1244.37549	55.9
1246.20874	4013.0	y (22) (2+)
1247.10205	1921.2
1248.95862	254.8
1249.74597	103.5
1250.40369	40.0
1251.59119	37.1
1252.46667	232.9
1256.02063	25.4
1258.67261	93.7
1259.65369	143.1
1260.56311	23.0
1261.73315	52.5
1262.41895	51.0
1263.22681	37.1
1264.82422	201.0
1265.62402	213.4
1266.55725	64.4
1267.71558	211.4
1270.14624	91.4
1271.37378	15.0
1274.01428	543.3	b (35) (3+)
1275.06177	34.9
1276.10205	86.8
1277.58728	25.4
1278.62268	47.8
1279.52930	67.3
1280.46167	56.4
1281.14453	9.3
1281.76807	9.1
1284.12939	85.3
1285.35632	67.9
1286.33289	30.2
1287.05957	14.0
1287.80994	8.1
1288.43591	40.2
1289.33325	26.0
1290.22644	154.4
1291.08691	33.5
1292.40015	91.9
1293.69080	300.6	y (23) (2+)-H2O, y (23) (2+)-NH3, y (36) (3+)
1294.47131	238.6
1295.15857	51.2
1295.93372	5.5
1297.25574	215.5
1297.97888	477.6	b (36) (3+), b (24) (2+)
1298.71179	434.9
1299.57251	107.4
1300.82288	16.4
1302.63196	1152.5	y (23) (2+)
1303.49426	368.3
1304.15320	140.2
1305.28064	69.4
1306.29382	28.7
1306.99231	14.1
1308.53381	56.9
1309.17493	32.2
1310.17847	45.5
1311.29565	110.8
1312.17578	53.1
1313.34216	137.8
1314.36975	34.1
1315.47180	26.3
1316.28833	26.5
1317.27051	185.5
1317.92273	83.2
1318.81458	16.9
1320.35913	13.1
1321.21912	14.6
1322.19739	65.6
1324.02698	97.6
1324.63342	10.0
1326.55750	34.1
1327.50891	9.2
1331.29199	259.4
1332.52429	47.0
1333.52344	3.6
1334.45520	70.6
1335.57410	33.5
1336.32239	75.6
1337.94678	4.4
1339.33374	49.1
1340.73035	65.4
1341.73682	12.1
1342.49268	12.0
1344.19690	224.6
1345.20337	228.4
1346.09375	8.0
1346.74719	36.3
1348.54236	64.5
1350.82886	77.8
1351.44666	11.9
1353.21692	1448.5	y (24) (2+), b (25) (2+)-H2O
1354.09131	961.2	b (25) (2+)-NH3
1355.19995	72.4
1355.98523	57.3
1356.99963	20.0
1358.19812	38.4
1359.14905	49.8
1360.02393	15.1
1362.08923	150.2
1363.25928	258.9
1364.24634	8.7
1365.26331	12.3
1366.27063	19.4
1367.77148	5.5
1368.62585	37.7
1370.06458	35.5
1370.97571	10.1
1372.10461	188.7
1372.88171	78.7
1374.44568	43.3
1375.23792	46.7
1377.68420	69.1
1378.70496	183.2
1380.67078	67.6
1381.96631	116.4
1382.86462	64.0
1383.53333	29.1
1384.26221	32.5
1389.08875	21.8
1389.92932	11.5
1391.09924	110.3
1392.39539	14.6
1394.22217	3.7
1396.62524	30.2
1397.55981	25.4
1398.76392	55.9
1399.47937	5.2
1400.40674	93.4
1401.30750	6.4
1403.06177	96.3
1404.01782	3.6
1405.44421	42.5
1406.35449	3.6
1407.07483	13.6
1408.20178	45.1
1409.41394	298.3	y (25) (2+)-H2O, y (25) (2+)-NH3
1410.43958	65.3
1411.64746	40.3
1413.50403	73.1
1414.56213	47.2
1415.65735	65.0
1417.46936	284.4
1418.19763	313.6	b (26) (2+)-H2O, b (26) (2+)-NH3, y (25) (2+)
1419.10144	193.4
1420.09680	42.8
1421.40466	8.0
1422.63049	37.6
1423.54834	27.7
1424.97327	54.7
1425.61096	27.4
1427.09314	1089.5	b (26) (2+)
1427.95007	423.9
1428.94299	415.6
1429.93420	41.0
1431.07373	54.5
1432.12634	46.0
1433.61560	41.4
1434.47937	5.2
1436.22571	107.4
1437.59692	46.3
1438.87476	27.2
1440.14441	18.5
1440.83044	11.1
1441.90149	27.0
1443.66516	173.4
1444.67725	18.5
1446.26221	44.9
1447.68250	54.1
1448.86975	32.2
1450.26306	25.5
1452.62976	241.9
1453.94043	180.4
1460.68201	167.2
1461.68152	211.1
1462.51477	129.7
1465.30432	36.6
1466.48352	10.6
1470.04333	10.7
1471.15808	30.4
1472.33679	245.3
1473.38611	106.6
1474.49475	24.5
1478.55237	20.2
1480.97693	672.3	y (27) (2+)-H2O, y (27) (2+)-NH3
1481.92786	320.8	b (27) (2+)-H2O, b (27) (2+)-NH3
1482.61902	60.9
1485.95667	107.4
1486.58008	84.9
1487.25195	57.9
1488.50110	132.6
1489.80664	692.7	y (27) (2+)
1490.94324	547.0	b (27) (2+)
1492.01855	264.6
1493.66174	42.2
1494.61316	57.5
1495.45520	41.1
1497.27258	6.0
1498.56360	39.5
1500.12500	16.2
1502.66638	19.9
1507.17834	39.2
1508.51440	5.6
1510.27551	16.3
1511.26160	60.9
1512.64294	7.6
1513.40723	10.0
1515.37073	17.5
1516.45886	51.1
1517.84631	5.5
1520.99207	17.1
1524.67688	23.9
1525.36023	5.1
1527.29761	16.6
1528.94958	382.3	b (15) (1+)-NH3
1533.54028	42.1
1536.91370	152.9
1537.70984	296.0	y (28) (2+)-H2O, y (28) (2+)-NH3
1538.69885	127.8
1541.28979	32.8
1543.14844	10.1
1543.85657	11.9
1546.33704	462.4	b (15) (1+), b (28) (2+)-NH3, y (28) (2+), b (29) (2+)-NH3-P, b (28) (2+)-H2O, b (29) (2+)-H2O-P
1547.03857	250.6
1547.74304	201.4
1548.75598	16.7
1551.19519	24.7
1555.33411	2059.4	b (28) (2+), b (29) (2+)-P
1556.28687	1176.5
1557.33691	68.4
1558.43396	87.2
1559.48547	55.5
1561.27063	14.3
1563.80823	20.1
1564.60059	56.6
1565.98022	59.0
1575.58191	35.3
1576.29114	51.5
1578.58655	9.9
1579.46252	15.0
1582.21008	10.3
1585.12292	39.7
1586.32483	23.2
1587.83875	77.2
1589.39722	31.5
1591.02893	22.2
1599.32068	27.4
1600.58496	28.6
1601.42493	9.5
1602.67920	16.7
1603.57874	2.4
1611.64868	12.4
1613.72351	21.9
1615.66711	21.0
1618.47058	22.6
1624.06543	21.9
1624.68591	47.4
1625.43372	15.2
1627.31702	9.0
1633.82629	12.2
1640.73315	6.7
1643.15198	49.2
1644.12415	38.5
1647.61450	32.7
1650.57507	14.7
1654.91321	110.2
1657.15942	31.7
1658.37244	25.1
1659.60486	5.1
1663.71912	58.4
1665.27954	23.5
1670.59119	7.6
1672.37415	7.6
1673.47498	43.1
1677.63013	15.0
1680.14417	11.9
1682.20520	7.6
1687.38550	16.2
1688.74963	14.8
1692.56482	28.6
1700.56409	69.6
1702.85632	30.4
1704.29175	12.3
1709.85315	39.0
1712.98376	15.3
1715.68188	34.5
1716.96313	3.2
1718.53845	15.9
1721.72229	15.6
1724.35510	9.5
1727.59302	15.1
1731.65833	13.2
1733.53943	15.7
1734.87183	37.2
1741.01355	30.8
1747.26929	5.6
1755.61511	9.1
1760.55249	9.8
1763.80676	10.2
1769.96350	28.4
1771.92908	5.1
1774.06921	3.6
1777.72058	16.7
1779.91125	31.7
1780.68298	23.9
1795.59143	48.6
1796.71606	9.4
1797.40393	40.9
1799.06458	7.2
1803.14282	6.5
1804.37024	3.2
1809.64001	24.1
1813.96545	44.0
1814.67493	155.7
1815.56165	78.8
1816.63440	87.6
1817.45532	44.4
1819.95740	27.4
1823.76697	5.5
1832.45862	19.0
1835.88635	11.1
1842.49109	18.1
1845.93628	41.1
1858.61414	6.0
1866.25208	15.1
1869.82068	37.8
1870.99878	24.5
1872.01978	12.8
1872.89514	6.0
1875.01550	15.5
1876.81750	27.7
1882.62024	2.4
1888.31555	18.9
1890.20386	25.0
1897.80432	4.4
1903.66626	20.2
1906.12512	18.7
1908.33972	23.8
1924.65552	19.2
1944.36023	8.4
1952.72278	13.2
1959.71863	21.4
1975.18030	12.4
1976.01086	9.9
