# Supplementary material for: Phosphoproteomic Analysis of Platelets Activated by Pro-Thrombotic Oxidized Phospholipids and Thrombin
Source: PLoS One. 2014 Jan 6;9(1):e84488. doi: 10.1371/journal.pone.0084488 (PMC3882224; doi:10.1371/journal.pone.0084488)
Supplement: Annotated Spectra S4 — (ZIP) [file pone.0084488.s007.zip › RASAILPGVLGSETLSNEVFQESEEEKQPEVPSSLAK_-10_2_112952.txt]

m/z	i	matches
297.43018	25.5
298.18378	47.7
301.52048	13.5
307.37424	14.9
308.17157	11.2
319.40961	4.8
323.27878	10.6
326.09619	72.9
327.15118	18.3
332.41284	16.4
350.36490	38.5
351.43311	17.0
353.22272	38.9
356.13373	11.0
364.30057	25.5
367.04834	5.5
369.24152	37.8
371.23114	18.5
376.49927	9.2
379.50717	10.7
387.88501	12.5
393.44449	9.2
396.13760	12.0
399.38422	24.8
403.22333	26.6
405.38181	30.6
412.21030	25.9
418.30173	27.6
419.17468	9.2
420.26334	20.5
424.32852	57.1
427.40985	23.7
429.17987	14.0
430.08496	11.9
431.23376	34.4
435.42322	16.3
436.93451	12.8
441.69507	14.7
443.24023	25.1
449.24869	14.8
450.17905	46.3
452.49991	29.6
453.52423	44.4
455.09845	28.6
456.46655	107.2
457.30185	13.1
460.40402	87.1
461.30652	12.8
464.44385	839.1	y (9) (2+), b (18) (4+)-H2O, b (5) (1+)-NH3-P, b (9) (2+)-NH3, b (9) (2+)-H2O
465.47894	99.6
467.98502	17.1
471.36646	9.2
473.32556	22.7
473.96008	11.7
476.00583	25.2
478.82086	56.8
480.27567	92.6
481.33215	186.9
482.09964	43.1
486.75220	8.5
488.05148	63.0
497.38635	86.3
501.59509	28.1
502.39056	48.6
503.44611	30.2
504.62854	7.7
505.62036	13.5
508.26404	27.3
509.21033	65.2
510.49332	16.2
513.23010	19.8
515.25458	71.2
516.55292	8.4
519.22766	68.4
519.97791	59.2
520.91003	42.5
522.78668	53.8
524.43958	10.6
525.43677	15.7
528.22076	9.1
529.94507	470.2	b (10) (2+)
531.30560	5.5
533.10071	36.0
535.94629	24.8
543.41296	20.6
544.03821	57.4
546.10730	61.1
551.23621	42.4
553.37415	11.3
554.51038	22.0
558.23572	73.7
559.08667	159.9
565.23352	12.8
566.56689	5.5
567.42334	19.9
568.31396	22.6
569.45093	36.4
574.03137	24.0
576.65100	30.2
577.98602	118.8
579.38544	300.1	b (5) (1+)
580.24121	176.9
582.11548	199.1
584.58008	143.2
585.34259	19.9
592.70239	475.3	y (11) (2+), b (12) (2+)-NH3, b (23) (4+)-P, b (12) (2+)-H2O, b (18) (3+)-P
593.66705	75.5
594.46252	269.5	b (6) (1+)-P
595.31213	172.9
596.48877	10.6
599.04517	162.3
600.98499	97.9
602.38647	2240.5	b (12) (2+), y (6) (1+), y (21) (4+)
603.45776	372.6
604.45862	73.2
605.52625	38.1
606.16565	53.3
608.12720	19.0
610.17212	22.1
611.10950	33.8
612.50037	70.3
613.20642	52.2
617.35529	64.5
618.21667	21.1
620.18958	82.2
621.65686	26.4
622.37994	86.6
623.19196	94.9
625.59467	38.2
629.48578	65.0
630.44214	20.7
631.30463	24.8
632.41656	59.6
635.90527	34.9
636.78333	46.8
639.95569	9.9
640.71558	63.9
641.57721	50.4
643.03137	54.5
644.02612	45.2
645.37231	33.7
646.68420	65.3
648.51038	96.2
649.47095	13.9
650.35107	19.3
651.56049	39.2
653.25702	48.2
655.02600	61.2
656.33459	84.8
657.42621	575.6	b (13) (2+)-NH3, b (25) (4+)-P, b (13) (2+)-H2O, y (12) (2+)
658.44281	130.8
659.72559	26.3
660.36792	11.7
663.48627	121.3
664.45148	79.6
665.17664	17.1
666.19592	87.1
667.70062	183.9
668.38110	126.1
675.40723	32.9
679.36078	7.7
683.26312	182.1
687.64667	18.6
690.55115	67.6
692.30518	1678.3	b (6) (1+)
693.39465	552.8
694.34009	240.6
695.23358	107.7
697.31122	8.4
698.82111	39.3
701.31787	205.4
702.49329	122.9
703.32227	45.4
706.28137	14.2
708.13611	246.5
708.85223	51.9
709.46320	15.3
710.54187	45.1
711.20056	180.7
712.03418	104.1
712.75946	85.4
713.37006	8.4
714.37506	100.2
715.36414	425.0	y (19) (3+)-NH3, b (15) (2+)-NH3-P, b (15) (2+)-H2O-P, y (19) (3+)-H2O
716.66858	262.4
717.56372	333.1	b (27) (4+)-NH3-P, b (27) (4+)-H2O-P, b (14) (2+), b (21) (3+)-P
718.51477	61.0
721.31567	274.2	y (13) (2+), b (27) (4+)-P, y (19) (3+)
721.96613	128.5
723.22156	186.6
724.53711	594.5	b (15) (2+)-P
726.14978	87.4
728.52148	114.8
729.50055	11.8
730.32220	19.3
731.38641	125.2
733.38239	69.7
734.28101	53.9
736.13306	103.1
738.39764	40.0
739.21631	122.7
741.26935	222.9
742.48560	204.3
744.97791	21.5
746.47424	155.0
747.58533	100.1
749.33130	29.5
750.59680	155.0
751.59167	8.4
752.59180	25.7
753.20142	67.3
754.67798	31.6
755.86145	67.5
757.92578	21.6
759.61426	215.3
760.49976	190.9
762.17072	272.3
763.15881	66.5
764.58392	921.0	b (15) (2+)-NH3, b (15) (2+)-H2O, y (20) (3+)
766.08789	119.7
768.28857	597.9	b (16) (2+)-P
769.01416	28.3
770.46558	229.3
771.41541	95.0
773.58240	1363.1	b (28) (4+)-NH3, b (28) (4+)-H2O, y (28) (4+), b (29) (4+)-H2O-P, b (29) (4+)-NH3-P, b (15) (2+)
774.52875	191.6
775.21777	48.2
776.10388	54.3
777.02808	107.6
779.52417	116.0
780.72144	162.9
781.86365	98.6
783.48901	73.5
785.14685	22.9
786.19812	523.7	y (14) (2+)
787.48059	257.2	b (22) (3+)-NH3, b (22) (3+)-H2O
791.05835	141.8
791.97998	67.9
794.33203	232.5
797.87854	18.3
798.99011	80.3
800.67053	80.6
801.94458	53.2
802.79724	49.3
803.56030	78.6
805.21924	14.6
806.52344	15.0
807.98572	283.8	y (30) (4+)-NH3, b (16) (2+)-H2O, b (16) (2+)-NH3, y (30) (4+)-H2O
808.90076	107.4
809.99622	86.8
811.13635	91.8
811.79285	13.9
812.96362	32.7
814.57043	117.6
816.73413	403.4	b (17) (2+)-NH3-P, b (17) (2+)-H2O-P
817.36755	652.0	b (16) (2+), b (23) (3+)-NH3, b (23) (3+)-H2O
818.04468	248.2
819.14697	105.8
820.61609	249.1
821.27283	9.9
822.09570	62.7
823.17468	86.6
824.42078	40.0
825.54419	301.9	y (22) (3+)-NH3, y (22) (3+)-H2O, b (17) (2+)-P
827.28845	112.5
828.37390	80.1
829.59167	342.0	b (8) (1+)-NH3, b (9) (1+)-H2O-P, y (15) (2+)
830.81787	499.0	b (31) (4+)-H2O-P, b (30) (4+)-H2O, b (31) (4+)-NH3-P, b (9) (1+)-NH3-P, y (22) (3+), b (30) (4+)-NH3, y (8) (1+)
832.39246	40.6
833.02625	77.1
834.66858	25.9
835.51245	28.0
836.54297	98.4
837.46118	13.9
838.36670	91.9
839.66431	102.2
840.98206	143.5
841.85217	66.0
842.45959	89.7
843.32776	139.7
844.19629	107.2
846.48462	46.2
847.26465	248.4
848.13245	337.3	b (9) (1+)-P
848.82361	27.8
849.45667	7.7
850.58716	36.1
851.21143	116.5
852.37231	33.5
853.22388	24.0
854.59021	86.3
855.55286	9.9
856.53943	140.5
857.77295	104.1
860.36267	151.4
861.49902	59.2
863.42126	159.4
864.54004	248.2
865.48206	53.9
866.65820	72.0
868.98401	261.5	y (23) (3+)
870.04883	23.3
871.41077	126.1
872.36755	44.3
873.67432	79.0
874.76160	66.3
875.80652	147.9
876.46448	59.7
877.71655	86.0
879.51355	208.9
880.37744	164.7
881.40491	202.9
882.21094	142.0
883.94238	332.0	b (32) (4+)
885.30518	209.3
886.52368	324.3
887.29407	65.9
887.92090	9.0
889.72034	116.1
890.41223	42.4
892.14783	218.3
893.06396	205.6
894.32617	434.1	y (16) (2+)
895.46082	52.3
896.88708	357.4	y (24) (3+)-H2O, y (24) (3+)-NH3
897.84802	44.7
898.47363	52.3
899.59424	44.3
900.49304	141.5
905.51099	143.8
906.66406	39.5
908.01563	79.3
908.86658	129.8
910.40723	29.4
912.81555	111.4
913.45032	5.6
914.52954	44.8
915.53967	319.3
917.03113	167.6
918.44849	53.7
919.27759	76.1
920.44751	40.4
921.68250	22.9
922.60742	41.6
923.81458	179.5
924.60913	7.3
926.00500	28.8
927.28320	2204.1	b (34) (4+), y (9) (1+), b (9) (1+)-H2O, b (35) (4+)-NH3-P
928.44678	1151.3	y (35) (4+)-P, b (9) (1+)-NH3
929.35876	309.0	b (18) (2+)-NH3, b (19) (2+)-H2O-P, b (18) (2+)-H2O
930.48938	240.9
931.24768	114.0
932.23914	9.3
933.31580	370.9
934.23193	167.7
934.88354	144.8
935.93909	49.4
937.20972	244.6
938.26599	428.6	b (18) (2+)
939.28796	491.0	b (19) (2+)-P, y (25) (3+)-H2O, y (25) (3+)-NH3
940.22290	374.8
941.26160	257.8	y (36) (4+)-NH3-P, y (36) (4+)-H2O-P
942.51135	208.6
943.52197	250.4
944.47583	130.0
945.40405	1062.4	b (26) (3+)-NH3, b (9) (1+), b (26) (3+)-H2O, y (25) (3+)
946.53442	973.1	y (36) (4+)-P
947.32178	48.6
948.52625	33.8
949.60352	450.9	y (17) (2+)-NH3, y (17) (2+)-H2O
950.44092	459.4	b (35) (4+)-H2O, b (35) (4+)-NH3
951.28418	283.2	b (26) (3+)
951.98779	122.8
953.29443	66.3
954.55469	198.0
955.29956	149.0
956.00049	41.4
957.19568	84.4
958.13733	353.7	y (17) (2+)
959.30847	94.4
960.23889	231.4
961.62561	376.2	b (27) (3+)-P
962.41064	362.0
963.78467	392.9
964.85791	154.4
965.85559	471.6	y (36) (4+)-H2O, y (36) (4+)-NH3
966.91125	183.5
968.05750	178.9
968.76660	92.1
970.52026	900.8	y (36) (4+)
971.57910	175.2
972.58618	169.8
973.58008	233.3
974.54785	186.1
975.53638	181.1
976.22815	645.2
977.19299	772.8	[M+4H] (4+)-NH3-H2O-P
977.89502	424.3
978.89331	455.4	b (19) (2+)-H2O, b (19) (2+)-NH3
979.68628	246.4
980.74487	696.7	[M+4H] (4+)-H2O-P, [M+4H] (4+)-NH3-P
982.20276	947.6
983.36560	242.3
984.23706	381.5
984.92676	387.3	[M+4H] (4+)-P
985.62061	333.3
986.41943	257.5
987.67114	776.4	b (19) (2+), y (27) (3+)-NH3, y (27) (3+)-H2O
988.46265	738.5	b (27) (3+)-H2O, b (27) (3+)-NH3
989.11584	447.9
990.10913	173.6
991.51025	784.5
992.61316	431.0
993.43604	456.9
994.23413	623.5	b (27) (3+), y (27) (3+)
995.66602	401.8
996.66968	796.0
997.44873	496.9
998.48486	232.6
1000.21362	117.7
1001.19214	121.9
1003.78613	43.7
1009.98376	34.9
1012.72571	30.9
1017.63281	47.6
1018.75269	76.5
1019.55054	58.8
1022.02148	136.7
1022.85754	106.3
1025.22437	142.5
1026.02332	92.1
1027.06995	8.5
1028.23718	16.8
1029.20117	35.7
1029.82910	88.1
1031.48853	702.3	b (29) (3+)-H2O-P, b (28) (3+)-H2O, b (29) (3+)-NH3-P, y (28) (3+)
1032.13696	1039.1	b (28) (3+)-NH3, y (18) (2+)
1033.28027	240.0
1034.30920	518.2
1035.02124	39.6
1036.68896	179.5
1037.30737	1722.4	b (28) (3+), y (10) (1+)-H2O, b (29) (3+)-P
1038.21997	707.8	y (10) (1+)-NH3
1040.21387	233.9
1042.20972	42.2
1044.44238	66.6
1045.36938	110.9
1048.06787	73.9
1048.70410	34.8
1049.68811	61.2
1052.52905	89.3
1055.10437	100.8
1056.31702	41.0
1057.32471	60.9
1058.42688	617.8	y (29) (3+)-H2O, y (29) (3+)-NH3, b (10) (1+)
1059.51550	356.5
1060.68079	78.7
1061.46313	197.2
1062.15002	280.8	b (20) (2+)
1063.00964	105.3
1064.28357	37.0
1065.21875	91.2
1066.84497	21.5
1069.95581	142.8
1070.73560	25.7
1072.17676	118.6
1072.94653	47.1
1073.71887	79.2
1074.32666	37.7
1075.28638	24.0
1076.19800	84.7
1077.24109	52.2
1078.05542	74.3
1078.68701	20.7
1079.63440	100.4
1081.27283	947.2	y (19) (2+)
1082.08765	376.7
1083.12598	85.7
1084.19067	161.1
1085.55713	113.4
1086.91113	9.0
1088.16089	38.9
1090.51831	28.0
1091.87231	19.8
1094.51233	66.0
1095.68433	125.4
1097.23047	113.2
1098.37036	62.1
1098.97534	27.3
1100.51147	20.6
1102.45251	87.3
1103.70996	60.9
1104.72852	164.8
1105.69836	175.3
1106.54126	42.9
1107.63574	57.4
1108.37329	66.7
1110.16687	503.8	y (31) (3+)-H2O, y (31) (3+)-NH3
1111.23169	110.6
1112.51245	460.3	b (31) (3+)-P, b (30) (3+)
1113.65015	424.3
1114.61938	21.9
1115.92139	817.6	b (11) (1+), y (31) (3+), b (21) (2+)-H2O
1116.78955	173.5
1117.75073	127.0
1118.47864	124.8
1119.32898	179.8
1120.68555	176.5
1121.61206	20.4
1125.55444	468.3	b (21) (2+)
1126.51990	189.7
1127.31152	169.0
1128.13940	351.5
1129.51672	7.0
1130.30066	86.1
1132.25720	102.0
1133.54761	20.4
1134.43945	201.2
1135.51563	154.4
1136.27588	350.9
1137.00806	367.2	y (20) (2+)-NH3, y (20) (2+)-H2O
1137.79053	264.2
1140.23975	329.3	b (32) (3+)-NH3-P, b (31) (3+)-H2O, b (31) (3+)-NH3
1141.23083	493.2	b (22) (2+)-P
1141.85132	55.7
1143.46423	15.3
1144.51904	22.9
1145.70581	5047.8	y (20) (2+), b (32) (3+)-P, b (31) (3+)
1146.58484	2455.4	y (32) (3+)-H2O
1147.45825	175.4
1148.12329	14.8
1148.85083	168.3
1149.52332	40.9
1150.62012	134.6
1151.68115	86.8
1153.51746	24.4
1155.37695	213.8
1157.42358	108.6
1159.29199	121.5
1161.12451	77.3
1162.48975	109.5
1163.39734	24.4
1166.50159	56.2
1168.08850	30.2
1168.72681	36.0
1171.20764	66.8
1171.83423	89.2
1173.73303	77.4
1176.12231	101.5
1176.77295	15.5
1178.08325	164.1
1178.97534	27.3
1180.37805	95.3
1181.57495	355.4	b (22) (2+)-NH3, b (22) (2+)-H2O
1182.60278	148.0
1183.36230	53.0
1184.24536	75.6
1185.29419	197.1
1185.94580	25.0
1189.90332	647.4	b (22) (2+)
1190.68738	400.9	y (33) (3+)
1191.54907	73.4
1192.54468	9.9
1193.41724	327.4	y (21) (2+)-H2O, y (21) (2+)-NH3
1194.24878	264.1
1195.18994	179.9
1196.09229	135.3
1197.91272	59.2
1200.62476	204.2
1201.38965	140.1
1202.72339	2377.4	y (21) (2+), b (34) (3+)-P, b (12) (1+)
1203.77246	1055.3
1204.73560	137.1
1205.81714	53.0
1206.74561	262.9	b (33) (3+)
1208.69775	205.4
1210.00549	452.9
1210.76367	5.8
1211.59790	79.2
1212.89746	66.2
1213.96692	4.8
1214.72266	59.9
1216.38037	133.4
1217.51929	44.9
1218.39465	99.0
1223.26978	96.7
1224.59875	416.8	b (23) (2+)-NH3, b (23) (2+)-H2O
1226.33777	87.0
1227.83252	209.1
1229.08618	250.4
1229.87549	7.6
1232.57532	96.9
1233.65356	320.7	b (13) (1+)-P, b (23) (2+)
1234.73071	208.8
1237.10449	479.0	y (22) (2+)-H2O
1238.25427	480.7	y (22) (2+)-NH3, y (35) (3+)-P
1239.14575	189.7
1239.95508	49.4
1241.04919	71.5
1242.52686	46.6
1244.48694	67.2
1246.34534	3325.8	y (22) (2+)
1247.26965	2249.1
1248.34961	354.7
1249.52856	409.7	b (24) (2+)-P
1250.55505	24.4
1251.53174	56.4
1253.05762	151.2
1254.62280	46.5
1255.35376	105.0
1256.05432	16.4
1257.93628	168.0
1259.40588	84.6
1261.96387	37.8
1262.68286	131.3
1263.39771	48.8
1264.54211	110.1
1266.35400	119.1
1267.52222	309.8	b (35) (3+)-H2O, b (35) (3+)-NH3
1269.14746	108.7
1271.43958	110.0
1272.33984	36.4
1273.66443	284.1	b (35) (3+)
1274.54370	578.9
1276.56250	104.5
1280.19214	102.9
1281.82593	18.5
1283.37439	27.4
1284.43311	113.7
1285.14795	79.5
1289.26868	196.6
1290.25500	110.1
1292.05774	145.4
1292.85669	152.2
1294.25110	288.0	y (23) (2+)-H2O, y (12) (1+)-H2O, y (23) (2+)-NH3, y (36) (3+)
1295.19116	140.1
1296.16272	157.9
1297.49683	336.0	b (36) (3+)
1298.45349	519.0	b (24) (2+)
1299.39783	205.1
1300.08606	80.7
1301.10535	30.6
1302.09180	71.9
1302.74561	687.5	y (23) (2+)
1303.50159	645.3
1304.66541	372.7	b (25) (2+)-NH3-P, b (25) (2+)-H2O-P
1305.48889	30.4
1307.67859	224.3
1309.31055	84.6
1311.59314	21.5
1313.32800	165.0
1314.61096	127.8
1315.87280	84.9
1317.11292	95.5
1319.56519	58.1
1320.52600	70.7
1321.44666	15.8
1322.94666	76.3
1323.55151	41.6
1324.79053	177.5
1327.76550	95.6
1328.71680	37.0
1331.37146	209.7
1332.25842	64.7
1332.93567	7.1
1333.63220	85.9
1334.87048	11.7
1335.72351	49.1
1336.52307	15.7
1338.22498	228.6
1340.56458	157.1
1343.12756	36.4
1344.17334	124.9
1345.48303	303.6
1346.33081	20.6
1349.37354	709.2
1350.17480	118.8
1351.41797	123.9
1353.24329	1373.8	b (25) (2+)-H2O, y (24) (2+)
1354.09192	440.2	b (25) (2+)-NH3
1354.85339	141.5
1356.36096	55.6
1357.28259	46.6
1358.30872	7.7
1359.11963	27.7
1360.38171	65.2
1361.45654	142.5
1362.86279	385.0	b (25) (2+)
1364.13208	104.6
1365.18567	26.2
1369.52100	41.4
1371.61450	72.5
1372.52478	166.3
1373.28210	87.9
1374.78113	30.5
1375.40613	14.1
1376.42456	23.7
1377.26648	61.0
1378.14233	37.4
1379.03735	148.2
1380.49219	113.4
1381.12610	47.1
1382.67126	91.9
1383.75330	29.2
1387.82397	42.1
1389.88135	29.5
1392.79810	48.7
1393.83350	33.5
1394.78333	70.9
1396.33679	19.3
1397.56921	29.7
1399.74207	100.4
1400.71802	22.2
1408.96179	184.0
1409.90881	83.4
1413.63379	9.9
1414.87671	17.5
1418.03088	270.8	b (26) (2+)-NH3, b (26) (2+)-H2O, y (25) (2+)
1418.83606	193.8
1419.51697	17.8
1421.30078	108.8
1422.39905	12.1
1424.31543	111.5
1426.65833	176.1
1427.50134	651.7	b (26) (2+)
1428.29565	509.9
1428.95764	26.4
1429.65857	49.0
1431.50452	150.2
1432.66309	89.9
1433.59546	255.1	b (27) (2+)-NH3-P, b (27) (2+)-H2O-P
1436.23218	12.7
1438.01294	37.4
1440.06604	92.8
1441.48108	7.8
1442.57678	545.8	b (27) (2+)-P
1443.31506	85.3
1444.22375	37.6
1447.24170	16.0
1448.78308	24.8
1450.63257	94.2
1451.94678	221.8
1453.26892	156.7
1454.94568	102.1
1459.47937	20.6
1460.74670	65.2
1461.93323	524.5	y (26) (2+)
1462.60791	36.4
1465.30969	12.8
1468.35925	32.0
1469.34387	29.5
1470.06079	15.4
1472.64624	197.0
1473.70496	63.9
1474.32129	145.5
1476.03271	9.9
1476.98328	38.2
1480.91040	554.4	y (27) (2+)-H2O, y (27) (2+)-NH3
1481.88782	203.2
1482.57874	101.1
1486.03418	9.2
1487.16235	49.4
1488.24915	64.3
1489.04419	53.7
1490.01404	785.6	y (27) (2+)
1491.26917	665.8	b (27) (2+)
1492.16150	63.1
1493.38599	87.2
1494.48389	13.6
1496.15955	50.9
1497.45886	46.5
1498.48779	66.0
1499.43481	17.1
1501.23181	68.7
1502.19824	64.9
1505.42932	63.9
1507.87463	35.7
1508.47510	223.4
1512.11084	29.9
1513.30200	33.8
1515.28027	117.6
1516.08215	14.2
1516.80627	7.7
1518.37744	34.2
1519.59045	21.4
1522.31738	44.3
1523.33850	87.6
1528.55737	69.4
1531.98254	35.4
1533.27466	15.0
1536.98083	44.9
1538.36926	124.6
1541.26746	31.3
1543.54553	20.0
1544.30627	103.4
1546.06458	337.8	b (15) (1+), b (29) (2+)-H2O-P
1547.00244	479.6	y (28) (2+), b (28) (2+)-NH3, b (29) (2+)-NH3-P, b (28) (2+)-H2O
1547.81165	255.5
1548.55664	44.9
1550.87659	22.5
1555.29224	1718.8	b (28) (2+), b (29) (2+)-P
1556.20837	1276.1
1557.16418	427.2
1558.04199	39.2
1560.32288	19.4
1561.38831	114.7
1562.29333	25.5
1563.70654	71.9
1565.71228	57.9
1566.86060	24.8
1570.66895	19.3
1573.82007	11.3
1578.45129	33.5
1582.74573	35.6
1593.38733	10.6
1599.08020	44.3
1601.66663	27.2
1602.93567	32.8
1607.34424	22.2
1614.87341	35.7
1617.15198	49.5
1625.49292	10.6
1632.07397	12.1
1637.40173	20.2
1640.66858	17.9
1642.80640	32.0
1645.98755	20.1
1649.82288	22.6
1652.38940	110.3
1653.70337	49.4
1657.69910	59.4
1660.37634	17.9
1662.62659	14.5
1664.56433	23.0
1665.42590	15.7
1668.35388	35.2
1669.32239	45.8
1671.42468	25.8
1675.72986	15.1
1678.22766	21.6
1680.53284	35.0
1689.72681	15.0
1695.50562	25.8
1698.73376	10.7
1700.13416	33.5
1714.21265	34.4
1716.57349	17.1
1718.70483	17.7
1720.43628	47.3
1744.08521	111.1
1750.84094	61.2
1758.87708	22.9
1762.73120	9.3
1775.80457	4.8
1776.83911	17.1
1778.07495	43.9
1787.74353	41.7
1795.83472	34.7
1802.45923	37.1
1803.40222	33.1
1812.52026	20.5
1814.35193	165.8
1815.39575	111.5
1816.30652	58.0
1823.41919	18.6
1834.77917	51.5
1847.37708	17.8
1848.20435	50.9
1854.76379	27.0
1856.88904	42.1
1871.40942	12.8
1872.87048	55.9
1877.66528	11.3
1878.35413	11.0
1879.01794	35.0
1881.52417	47.3
1890.09839	97.1
1890.79028	58.8
1891.92102	18.6
1898.33533	26.7
1901.46423	28.5
1904.16333	55.6
1910.31165	33.0
1915.34644	30.6
1928.17346	32.0
1929.92700	25.8
1938.16968	24.4
1941.70667	19.7
