# Supplementary material for: Phosphoproteomic Analysis of Platelets Activated by Pro-Thrombotic Oxidized Phospholipids and Thrombin
Source: PLoS One. 2014 Jan 6;9(1):e84488. doi: 10.1371/journal.pone.0084488 (PMC3882224; doi:10.1371/journal.pone.0084488)
Supplement: Annotated Spectra S4 — (ZIP) [file pone.0084488.s007.zip › RASAILPGVLGSETLSNEVFQESEEEKQPEVPSSLAK_-11_2_111866.txt]

m/z	i	matches
308.27264	23.6
314.15619	18.6
320.85791	6.2
322.48022	27.4
326.31729	13.0
331.33459	9.6
338.21301	10.8
339.24026	17.5
340.02423	17.4
342.69440	12.7
352.22467	19.8
352.93051	24.2
355.61359	6.2
357.59772	26.7
366.59262	40.0
368.35864	5.3
368.98495	21.0
369.64331	9.5
375.09357	47.4
381.33801	33.6
383.18982	4.3
386.32773	24.2
387.41400	42.8
389.11023	9.1
393.06546	31.5
395.06848	19.1
402.77911	7.6
403.40915	29.3
408.35474	19.3
413.85715	7.6
414.60489	36.4
424.26782	54.5
425.22858	8.1
427.99203	6.7
433.19937	9.9
435.19049	21.7
437.01077	8.1
437.94940	26.7
439.12860	20.2
446.48004	13.3
447.14926	26.2
448.45438	13.2
449.30826	10.5
452.06717	33.9
454.38055	26.4
455.90350	19.6
456.52319	21.5
459.77548	107.1
463.21912	23.8
464.55322	365.8	b (5) (1+)-NH3-P, b (9) (2+)-NH3, b (9) (2+)-H2O, b (18) (4+)-H2O, y (9) (2+)
465.50391	29.0
471.33215	40.4
473.39166	132.3	b (9) (2+)
474.21497	76.2
476.28296	5.7
477.03864	33.5
477.68365	13.3
480.08243	67.7
481.29831	118.8
483.24780	5.3
486.38403	21.7
488.54230	88.8
491.45132	5.3
493.16351	28.4
495.02072	17.4
495.93134	87.2
501.98663	68.8
502.67554	13.6
503.32599	38.6
507.89600	12.9
509.56833	42.3
510.54388	52.1
511.34631	48.1
512.20959	85.5
514.15710	37.3
515.39844	12.6
516.42346	16.7
519.54712	12.8
520.59900	15.7
523.75421	15.3
526.19031	6.7
528.25024	39.2
530.27100	73.4
531.21161	25.0
536.03857	11.3
537.29358	20.8
541.36841	11.3
546.16833	27.3
551.42670	24.7
552.71844	29.5
555.65588	17.8
558.52271	79.6
559.34668	19.3
560.13086	4.3
561.73169	6.2
563.39941	5.8
564.10590	17.9
566.33978	40.8
567.42108	24.2
573.16577	45.5
575.40381	11.6
576.09961	11.4
577.31445	25.2
579.15735	181.7	b (5) (1+)
579.90247	58.4
580.58521	44.0
581.49048	32.4
582.27472	25.5
583.35730	13.2
584.56116	78.0
587.97156	7.6
589.31311	22.8
591.34436	46.3
592.43799	235.2	b (12) (2+)-H2O, b (23) (4+)-P, y (11) (2+)
593.95886	72.2
594.74866	229.9	b (22) (4+), b (6) (1+)-P
595.84070	10.0
596.48987	25.0
597.49347	76.4
602.34076	1050.7	b (12) (2+), y (21) (4+), y (6) (1+)
603.49268	256.0
604.54065	6.7
605.57806	12.6
607.58600	9.6
608.60303	42.2
610.45923	23.6
611.71875	28.5
612.61981	5.6
613.39575	18.7
615.08563	7.2
616.17627	20.4
617.33246	110.8
618.64532	67.4
620.02966	132.2	y (22) (4+)-NH3, b (24) (4+)-H2O-P, b (19) (3+)-H2O-P, b (24) (4+)-NH3-P, b (18) (3+)-H2O, b (18) (3+)-NH3, b (19) (3+)-NH3-P
621.42126	23.6
622.40594	123.9
624.12378	22.5
630.05115	32.4
631.31812	34.6
632.91608	37.1
633.66553	8.6
635.31958	10.4
636.00671	25.1
637.00110	8.6
638.30383	30.7
639.22931	7.2
640.44781	81.3
641.77368	31.5
642.39160	46.2
643.39465	33.1
644.35938	78.8
645.44592	45.1
646.93842	17.2
648.23669	14.9
648.94946	5.3
651.23547	9.6
652.29968	18.9
653.37830	8.0
654.75018	51.9
655.54199	32.4
656.52124	51.2
657.68250	369.6	b (25) (4+)-P, b (13) (2+)-H2O, b (13) (2+)-NH3
658.43604	23.0
659.40906	105.6
661.34833	49.4
665.22815	39.3
666.69672	137.6	b (13) (2+)
668.02136	102.4
669.12164	78.1
672.39734	28.3
673.43359	49.0
674.81085	5.8
676.11145	24.1
676.73145	21.5
678.35608	54.4
681.24377	8.6
683.10406	10.5
684.37994	35.4
687.92847	65.2
688.93518	9.9
692.28406	892.1	b (6) (1+)
693.39648	221.2
694.11218	67.7
695.17261	35.2
696.32135	66.2
699.41144	19.8
701.46497	117.7
702.47583	52.2
703.36945	19.3
704.77997	22.7
705.63550	29.7
706.63123	23.4
707.75647	62.0
708.44666	34.1
710.52142	98.4
711.80432	93.7
712.68945	24.7
713.40588	7.6
714.55194	56.6
715.57416	331.1	b (15) (2+)-H2O-P, y (19) (3+)-H2O, b (15) (2+)-NH3-P, y (19) (3+)-NH3
716.89697	376.6	b (27) (4+)-NH3-P, b (14) (2+), b (27) (4+)-H2O-P
718.03223	123.2
719.23633	64.8
720.33698	76.1
721.60950	309.6	y (13) (2+), y (19) (3+), b (27) (4+)-P
722.47089	148.1
723.23486	143.3
724.75592	298.5	b (15) (2+)-P
725.61890	52.3
726.39374	11.4
728.15619	8.2
729.73853	49.0
731.19672	93.0
731.90002	31.8
732.92291	58.9
736.99756	25.8
738.46350	38.2
739.46613	49.2
741.22137	114.3
742.14771	92.7
746.55835	74.1
747.50110	40.7
749.03613	50.0
749.86615	57.4
750.82166	127.9
751.47491	35.3
752.37354	30.1
753.23657	39.1
754.22443	17.1
755.46826	98.0
756.15338	26.7
758.84784	227.9	y (20) (3+)-NH3, b (16) (2+)-H2O-P, b (16) (2+)-NH3-P
760.31592	196.0	b (22) (3+)-P
761.35645	156.0
762.31158	4.0
764.45215	698.8	b (15) (2+)-NH3, b (15) (2+)-H2O, y (20) (3+)
765.17908	202.1
766.10431	139.1
767.78906	224.8	b (16) (2+)-P
768.62769	204.2	y (28) (4+)-H2O, y (28) (4+)-NH3
769.53131	108.2
770.52161	149.8
771.44226	61.2
773.54785	987.7	b (28) (4+)-H2O, b (29) (4+)-NH3-P, y (28) (4+), b (29) (4+)-H2O-P, b (28) (4+)-NH3, b (15) (2+)
774.53760	61.3
775.29303	7.5
776.28247	94.6
777.39185	98.8
778.18958	39.7
779.33057	50.1
780.40417	85.7
783.88281	56.2
784.57837	26.5
786.30908	230.2	y (14) (2+)
787.11877	86.6
788.81812	19.4
789.84021	28.8
790.48315	14.3
791.86353	65.8
793.55835	33.2
794.17236	15.8
795.26660	21.2
796.38794	100.6
797.45654	78.8
798.75183	29.7
800.03406	60.6
801.05225	56.4
802.79883	30.8
803.44031	30.1
805.70740	26.6
807.97314	343.6	y (30) (4+)-H2O, b (16) (2+)-H2O, b (16) (2+)-NH3, y (30) (4+)-NH3
808.83423	35.6
810.35913	31.2
811.49805	70.0
812.31128	7.6
816.93481	360.9	b (16) (2+), b (23) (3+)-NH3, b (17) (2+)-NH3-P, b (23) (3+)-H2O
817.99109	124.5
818.85498	35.1
821.30884	91.4
822.71582	41.0
823.61597	46.0
824.79907	58.2
826.30383	7.6
828.34351	36.7
829.47485	169.3	b (9) (1+)-H2O-P, b (8) (1+)-NH3, y (15) (2+), b (30) (4+)-H2O
830.12695	72.7
830.87231	72.9
832.30518	108.8
834.18347	105.9
835.70337	63.1
836.42554	37.5
837.75146	36.6
838.73706	81.9
839.84583	97.2
840.52075	6.2
841.62378	109.0
842.49622	75.6
844.24170	14.5
846.43860	135.1	b (8) (1+)
847.52661	81.0
848.52478	98.8
849.51062	22.3
850.88440	200.0
851.60242	2.8
852.62976	37.8
853.97192	141.8
855.43774	172.8	b (32) (4+)-H2O-P, b (31) (4+)-H2O, b (31) (4+)-NH3, b (32) (4+)-NH3-P
856.52368	58.3
857.49097	113.2
859.10278	72.4
860.01843	64.8
861.38647	67.6
862.28748	156.8	y (23) (3+)-H2O, y (23) (3+)-NH3
864.11755	59.6
865.14563	137.4	b (17) (2+)-H2O, y (32) (4+), b (24) (3+), b (17) (2+)-NH3
865.95898	136.8
866.59338	4.1
870.74561	113.8
871.62292	138.5
872.78821	24.1
874.20972	181.5	b (17) (2+)
874.87634	17.9
876.13660	49.3
877.40979	51.7
878.82971	90.8
879.72559	85.4
880.42786	48.9
881.39331	52.1
882.32312	34.9
882.92578	35.4
884.26465	47.0
885.01855	104.4
886.13318	29.6
887.00073	3.4
887.84131	151.4
888.53003	8.5
889.51318	147.3	y (33) (4+)-H2O, y (33) (4+)-NH3, b (18) (2+)-P
890.55676	63.2
891.50647	14.7
893.87122	208.8	y (33) (4+), y (16) (2+)
894.68140	172.5
895.37988	71.9
896.64795	101.1
897.72095	57.3
898.53687	14.9
900.68298	128.9
901.79260	78.8
903.39673	17.2
904.44971	31.4
905.14856	8.2
905.92847	27.3
906.94434	81.1
907.95825	179.4
909.09460	74.4
910.54199	94.8
911.85291	91.9
912.76099	169.5	b (26) (3+)-H2O-P, b (26) (3+)-NH3-P
913.57593	48.0
914.19531	13.7
915.00610	63.2
915.84753	114.4
917.41455	193.1
918.44824	28.4
919.29663	33.3
920.55176	84.5
921.26428	26.1
922.07666	87.5
922.94641	147.6	b (34) (4+)-H2O, b (34) (4+)-NH3
924.28162	6.2
925.57239	119.5
927.34436	1930.9	y (9) (1+), b (35) (4+)-NH3-P, b (34) (4+), b (9) (1+)-H2O
928.35413	828.2	y (35) (4+)-P, b (9) (1+)-NH3
929.38367	330.4	b (19) (2+)-H2O-P, b (18) (2+)-H2O, b (18) (2+)-NH3
930.10156	151.3	b (19) (2+)-NH3-P
931.06836	25.6
932.02087	60.5
932.62903	39.5
933.66089	132.0
934.75098	38.2
936.03101	6.2
937.26245	95.9
938.46484	525.0	b (18) (2+), b (19) (2+)-P
939.30933	270.2	y (25) (3+)-NH3, y (25) (3+)-H2O
940.62134	77.8
941.55383	11.4
942.49512	163.3	b (10) (1+)-H2O-P, y (36) (4+)-NH3-P, y (36) (4+)-H2O-P
943.25500	66.5
943.98193	226.0	b (36) (4+)-H2O-P, b (36) (4+)-NH3-P, b (10) (1+)-NH3-P
945.43225	781.4	b (26) (3+)-NH3, y (25) (3+), y (36) (4+)-P, b (9) (1+), b (26) (3+)-H2O
946.33447	167.5
947.36255	193.4
948.25269	146.5	y (35) (4+)-H2O, y (35) (4+)-NH3, b (36) (4+)-P, y (17) (2+)-H2O
949.29224	141.2	y (17) (2+)-NH3
950.48486	368.6	b (35) (4+)-H2O, b (35) (4+)-NH3
951.51587	331.2	b (26) (3+)
952.60718	83.5
953.36987	158.7	y (35) (4+)
954.51733	174.4
955.88818	282.9	b (27) (3+)-H2O-P, b (35) (4+), b (27) (3+)-NH3-P
957.76282	226.6
958.39587	273.0	y (17) (2+)
959.79895	419.6
960.74316	402.1	b (10) (1+)-P
961.39917	126.4
962.22253	159.3	b (27) (3+)-P
963.45313	157.7
964.49988	311.2
965.37903	351.1
966.59875	81.3
967.70190	142.8
968.68103	368.3	b (36) (4+)-NH3, y (26) (3+)-H2O, y (26) (3+)-NH3, b (36) (4+)-H2O
969.82324	736.8
970.74780	1019.0	y (36) (4+)
971.88403	311.7
973.24170	250.7	b (36) (4+)
974.44727	247.8	y (26) (3+)
975.79077	827.9	[M+4H] (4+)-NH3-H2O-P
977.09326	745.2
978.18896	341.5
979.44165	427.6	b (19) (2+)-NH3, b (19) (2+)-H2O
980.30078	286.0
981.15637	475.8	[M+4H] (4+)-H2O-P, [M+4H] (4+)-NH3-P
982.30396	281.8
983.08765	129.7
984.16638	204.8
985.36487	480.1	[M+4H] (4+)-P
986.63623	525.2
987.76709	792.1	y (27) (3+)-H2O
988.47620	827.5	b (27) (3+)-NH3, y (27) (3+)-NH3, b (27) (3+)-H2O, b (19) (2+)
989.34485	403.0
990.61255	439.6
991.28662	273.8
992.38745	520.8
993.46558	395.9	y (27) (3+)
994.41882	434.9	b (27) (3+)
995.62732	219.6
996.59668	482.6
997.28198	440.1
998.17493	54.9
1000.59082	177.3	b (11) (1+)-NH3-P, [M+4H] (4+)-NH3-H2O
1001.21997	63.4
1007.15723	6.2
1011.87219	17.4
1012.52014	74.8
1014.16833	6.7
1017.35022	63.1
1019.01880	185.0
1020.05811	32.4
1020.98926	23.7
1022.95532	46.7
1023.65015	21.8
1025.59668	281.5	y (28) (3+)-H2O, y (28) (3+)-NH3
1026.39990	123.1
1027.01501	12.8
1028.87024	66.0
1029.54285	15.7
1030.81909	261.6	b (29) (3+)-H2O-P
1031.73596	1089.1	b (29) (3+)-NH3-P, b (28) (3+)-NH3, y (18) (2+), b (28) (3+)-H2O, y (28) (3+)
1032.89795	277.1
1033.99121	257.7
1035.47998	207.3
1037.31738	1364.5	y (10) (1+)-H2O, b (28) (3+), b (29) (3+)-P
1038.17224	173.6	y (10) (1+)-NH3
1039.06860	16.7
1039.77417	62.1
1040.45691	27.4
1041.40515	68.7
1042.07654	19.6
1044.47266	43.9
1045.09680	24.1
1045.84412	49.8
1047.05066	67.0
1047.94482	54.3
1048.70532	99.7
1050.57056	88.0
1051.37109	40.1
1052.46118	141.4	b (20) (2+)-H2O, b (20) (2+)-NH3
1053.33337	27.8
1055.49341	117.8
1056.41846	46.9
1057.48364	50.0
1058.56519	239.3	y (29) (3+)-H2O, b (10) (1+), y (29) (3+)-NH3
1059.34644	203.7
1060.08960	160.7
1061.70703	379.1	b (20) (2+)
1062.39160	140.7
1063.05017	81.7
1064.36108	4.3
1065.85791	67.8
1066.47156	38.6
1067.87354	8.9
1069.02344	80.3
1069.88574	87.6
1070.87891	37.3
1071.67847	94.4
1072.59888	128.5
1073.86377	43.6
1074.50269	37.6
1075.90161	117.0
1077.26794	153.1	y (30) (3+)-H2O, y (30) (3+)-NH3, b (21) (2+)-P
1078.19312	95.7
1079.43994	197.2
1080.17810	211.7	b (30) (3+)-P
1081.17651	533.4	y (19) (2+)
1082.30835	175.6
1083.41064	93.1
1084.89832	136.3
1085.68652	39.7
1086.87122	129.6	b (12) (1+)-NH3-P, b (12) (1+)-H2O-P
1087.97412	117.1
1088.59229	4.5
1090.18726	7.5
1094.57849	69.7
1095.49097	4.8
1096.55322	14.3
1098.46558	54.1
1099.31860	64.3
1101.27002	50.1
1102.27271	45.8
1103.06226	117.8
1103.99634	77.8
1105.79736	85.7
1106.71021	101.8
1107.52502	208.9	b (31) (3+)-H2O-P, b (31) (3+)-NH3-P, b (30) (3+)-NH3
1109.58740	309.7	y (31) (3+)-NH3, y (31) (3+)-H2O
1110.34875	225.5
1111.56250	58.9
1112.57690	273.0	b (30) (3+), b (31) (3+)-P
1113.74768	373.2
1115.19678	190.9
1116.14282	505.7	b (21) (2+)-H2O, y (31) (3+), b (11) (1+)
1117.03784	145.5	b (21) (2+)-NH3
1117.90063	43.2
1119.43945	166.1
1120.95728	35.2
1121.73438	50.4
1122.74316	24.6
1123.58838	19.8
1125.25305	250.8
1126.08411	338.3	b (21) (2+)
1127.85132	190.2
1129.00757	74.9
1130.64746	78.3
1131.42700	83.4
1133.13867	172.6	b (22) (2+)-NH3-P
1134.23401	130.4
1135.45264	142.2
1136.47412	230.7	y (20) (2+)-H2O, y (20) (2+)-NH3
1137.76099	32.3
1139.04626	125.7
1140.08203	532.6	b (31) (3+)-NH3, b (31) (3+)-H2O, b (32) (3+)-NH3-P
1140.74805	19.8
1141.63611	202.1	b (22) (2+)-P
1142.70361	74.8
1145.02100	513.2
1145.66089	2122.6	b (32) (3+)-P, y (20) (2+), b (31) (3+)
1146.43188	2339.9
1147.94043	35.1
1148.68359	91.7
1149.62158	39.3
1150.54614	115.7
1151.42432	142.1
1152.56055	43.2
1153.24231	53.9
1157.50098	38.1
1159.95203	77.7
1161.12781	21.8
1162.08179	23.5
1164.10559	159.9
1167.48694	10.6
1168.59253	11.4
1170.03442	37.8
1171.29712	57.5
1172.35059	16.5
1173.81226	36.1
1177.47461	164.7	b (32) (3+)
1178.80554	134.1
1180.17346	110.9
1180.99951	14.7
1181.81714	153.2	b (22) (2+)-H2O, b (22) (2+)-NH3
1182.65479	83.0
1183.36426	50.4
1184.75500	214.2	y (33) (3+)-H2O, y (33) (3+)-NH3, b (12) (1+)-H2O, b (23) (2+)-P
1185.66992	112.7
1186.45923	63.3
1187.06274	27.1
1188.28491	33.1
1190.09155	286.5	b (22) (2+)
1191.22498	32.1
1193.17578	259.3	y (21) (2+)-H2O
1194.00659	232.1	y (21) (2+)-NH3
1194.92847	216.3
1195.54993	14.6
1198.26953	35.0
1199.57129	81.4
1200.21875	77.3
1201.41406	141.4	b (33) (3+)-H2O, b (33) (3+)-NH3
1202.64771	1263.3	b (12) (1+), y (21) (2+), b (34) (3+)-P
1203.47437	380.7
1204.40442	91.8
1205.26208	14.1
1206.74268	73.3
1207.64441	68.2
1208.38867	92.9
1209.83252	156.6
1210.71045	46.4
1211.46680	21.4
1213.51074	53.6
1214.27991	39.9
1214.90234	6.3
1215.70093	12.3
1216.51807	13.7
1218.31348	22.2
1219.89197	53.4
1220.56653	32.5
1221.59741	11.8
1222.46313	14.7
1224.69714	198.5	b (23) (2+)-H2O, b (23) (2+)-NH3
1225.54370	25.5
1226.44678	9.9
1228.61804	347.8
1229.42529	36.5
1230.85999	93.2
1231.54956	115.2
1233.92627	370.2	b (13) (1+)-P, b (23) (2+)
1234.81079	54.5
1235.86731	158.9	b (35) (3+)-NH3-P, b (34) (3+)
1236.65234	143.5	y (22) (2+)-H2O
1238.03418	472.6	y (35) (3+)-P, y (22) (2+)-NH3
1239.00769	55.8
1240.53394	27.5
1241.76221	112.0
1243.57666	111.6
1244.51123	28.4
1245.77051	587.3
1246.43433	2584.3	y (22) (2+)
1247.23181	731.0
1248.23071	145.6
1249.08984	56.4
1250.01953	89.9
1250.81311	95.4
1252.45532	137.2
1253.40430	114.1
1254.70605	19.9
1255.99353	16.2
1258.64319	91.4
1259.67334	44.8
1260.90601	74.0
1262.83484	181.9
1263.44275	26.1
1265.16748	184.6	b (36) (3+)-P, y (35) (3+)-NH3
1266.06189	176.9
1266.66357	40.3
1267.65247	119.2
1268.47559	93.5
1269.86780	11.3
1271.02612	132.1	y (35) (3+)
1273.41663	55.6
1274.28674	77.2
1275.47290	23.9
1276.57666	10.5
1277.18701	37.2
1277.87927	70.2
1278.60156	20.8
1279.52808	33.0
1281.32153	6.2
1283.28467	44.6
1285.53333	45.5
1287.36792	59.7
1289.43408	159.9	b (24) (2+)-NH3, b (24) (2+)-H2O
1291.13757	76.7
1291.86853	21.7
1293.68921	129.5	y (23) (2+)-H2O
1294.54919	165.9	y (12) (1+)-H2O, y (36) (3+), y (23) (2+)-NH3
1296.02881	64.9
1296.92310	31.2
1297.90906	494.2	b (24) (2+), b (36) (3+)
1298.76575	371.2
1299.77539	79.5
1300.89893	33.0
1302.76489	630.0	y (23) (2+)
1304.02087	265.1	b (25) (2+)-H2O-P
1304.66333	52.0
1307.40051	38.9
1308.47961	53.1
1309.43628	46.2
1310.90710	35.7
1311.72778	51.1
1312.69690	28.4
1313.36731	14.2
1314.54492	79.7
1315.14954	6.7
1316.09497	23.6
1317.04333	67.3
1318.72424	121.9
1320.49023	20.9
1321.57581	20.1
1322.26843	37.4
1323.18396	47.0
1324.08398	17.0
1324.95544	32.6
1325.93005	51.8
1328.87952	23.0
1329.73914	40.3
1330.62793	29.7
1331.53601	53.2
1332.31848	8.1
1333.09424	18.4
1335.65002	89.0
1336.40247	50.1
1337.31506	26.5
1339.48303	63.0
1341.28284	18.0
1344.15613	466.0	y (24) (2+)-H2O, y (24) (2+)-NH3
1345.04688	258.0
1346.15344	51.4
1349.04028	97.2
1350.49231	15.1
1353.34509	942.2	b (25) (2+)-NH3, b (25) (2+)-H2O, y (24) (2+)
1354.27820	499.7
1355.65588	25.8
1356.30542	12.7
1357.43213	18.9
1359.08191	22.1
1361.45947	30.6
1362.81824	455.3	b (25) (2+)
1363.92053	122.8
1364.64258	19.3
1365.43921	35.0
1366.39294	11.8
1367.79041	21.8
1368.73840	22.8
1369.54041	12.8
1370.51270	8.0
1372.05603	99.7
1372.76611	22.5
1373.85706	145.0
1375.38464	8.6
1376.29724	10.9
1378.73474	26.5
1379.46082	56.4
1382.08044	178.2
1382.91663	39.1
1384.27405	18.5
1386.29456	31.8
1388.90088	15.3
1396.07434	4.8
1396.75903	7.7
1397.46301	9.0
1398.07935	35.9
1399.03882	73.6
1400.39355	51.7
1401.69116	39.7
1404.83997	32.0
1408.47424	36.8
1409.27917	190.9	y (25) (2+)-H2O, y (25) (2+)-NH3
1410.27625	212.4
1414.81140	104.4
1415.44690	38.8
1417.68127	19.4
1418.68762	234.8	b (26) (2+)-NH3, b (26) (2+)-H2O
1419.56995	26.5
1420.66528	44.2
1422.56531	38.8
1423.48779	96.6
1424.09753	2.4
1427.28650	532.5	b (26) (2+)
1428.11609	330.1
1428.89600	110.3
1429.68665	41.1
1430.63684	76.9
1432.16370	45.2
1433.31738	67.8
1434.88904	172.1
1436.90991	137.1
1437.96741	13.7
1439.31213	292.7
1440.23474	45.5
1441.34290	49.6
1442.29187	92.9
1443.38098	60.7
1444.49512	19.5
1445.30957	9.5
1446.65833	27.3
1447.91833	27.8
1449.04150	8.1
1449.88464	37.2
1451.31360	18.6
1452.69641	298.9	y (26) (2+)-NH3, y (26) (2+)-H2O
1453.42786	65.0
1458.07117	33.2
1460.32434	15.8
1461.40051	302.5	y (26) (2+)
1462.10400	23.4
1464.28979	32.1
1471.66882	133.7
1472.55957	101.1
1473.35535	38.3
1475.86035	25.6
1477.33069	65.2
1480.73328	277.7	y (27) (2+)-H2O, y (27) (2+)-NH3
1481.33435	274.3
1482.04736	144.1	b (27) (2+)-NH3, b (27) (2+)-H2O
1482.87378	52.6
1484.01208	11.3
1485.98474	18.7
1487.26819	108.1
1488.39343	102.2
1489.87463	540.9	y (27) (2+)
1491.25195	375.7	b (27) (2+)
1492.41162	34.7
1493.43884	57.1
1496.59680	4.8
1497.45764	17.9
1499.53601	20.3
1500.75049	22.7
1501.52039	18.0
1502.36743	35.9
1503.86877	77.7
1506.20178	27.4
1506.97742	35.7
1508.07861	37.1
1508.82117	23.1
1511.30750	22.1
1514.53894	32.6
1515.48730	36.3
1516.80151	59.8
1521.57190	14.3
1524.75366	36.4
1527.99451	55.8
1529.14270	25.3
1537.69763	76.4
1538.49756	83.8
1539.11890	20.8
1540.19421	18.5
1541.21167	54.3
1543.41199	16.2
1546.31677	416.3	b (29) (2+)-H2O-P, b (28) (2+)-H2O, b (29) (2+)-NH3-P, b (15) (1+), y (28) (2+), b (28) (2+)-NH3
1547.02637	181.1
1548.00806	65.7
1549.26074	26.5
1553.46216	14.7
1554.98230	575.6	b (29) (2+)-P
1555.67688	735.1	b (28) (2+)
1556.33118	898.5
1557.61292	80.0
1560.45935	58.0
1561.22449	10.9
1564.50964	70.0
1565.50598	64.5
1567.21863	43.9
1574.65820	17.0
1578.56799	52.0
1585.27649	23.2
1587.08850	39.3
1589.32520	10.0
1597.15747	41.6
1598.18372	45.1
1600.70166	22.3
1610.40808	4.3
1616.08521	46.6
1621.77063	26.6
1624.51770	14.2
1626.36853	22.2
1630.89478	21.5
1633.27612	34.1
1636.14026	18.6
1642.64185	73.8
1644.46741	17.4
1649.35559	10.4
1655.10974	40.4
1659.01196	14.2
1669.70520	51.3
1674.41394	33.0
1676.30994	50.8
1677.22595	6.2
1682.37280	34.8
1689.38501	9.1
1695.46936	23.6
1706.31067	9.4
1710.38586	24.0
1715.70093	8.6
1716.65698	37.3
1717.80933	50.1
1718.73401	74.9
1723.54065	4.8
1724.43933	79.9
1729.61743	16.1
1737.77234	35.7
1741.53479	11.4
1755.19983	15.6
1761.50024	35.2
1764.30701	11.0
1771.57300	7.2
1780.69763	33.2
1781.61487	15.1
1787.59888	11.8
1794.52844	10.9
1797.06433	24.5
1797.82629	21.2
1803.76526	46.6
1814.86340	144.8
1815.62903	61.2
1816.73181	95.8
1824.61511	33.9
1828.76685	14.7
1842.05603	9.0
1843.80737	23.6
1851.60132	11.4
1855.73853	9.1
1872.04614	107.4
1872.65503	20.1
1873.83716	23.6
1881.97034	40.5
1882.72192	39.7
1886.84802	48.9
1888.70569	34.3
1889.97583	32.1
1891.12561	3.4
1891.80200	16.5
1894.88538	31.1
1903.94714	6.2
1905.61743	48.8
1909.23889	9.5
1926.99634	16.6
1927.83325	8.6
1942.66675	16.2
1959.81274	57.8
1975.59045	33.5
1986.02673	19.9
1990.84656	16.6
1994.43835	61.8
