# Supplementary material for: Phosphoproteomic Analysis of Platelets Activated by Pro-Thrombotic Oxidized Phospholipids and Thrombin
Source: PLoS One. 2014 Jan 6;9(1):e84488. doi: 10.1371/journal.pone.0084488 (PMC3882224; doi:10.1371/journal.pone.0084488)
Supplement: Annotated Spectra S4 — (ZIP) [file pone.0084488.s007.zip › RASAILPGVLGSETLSNEVFQESEEEKQPEVPSSLAK_-14_2_147244.txt]

m/z	i	matches
293.32272	18.2
298.28867	13.4
300.11185	19.8
302.03918	20.4
310.11722	93.1
324.23901	40.1
325.51956	41.9
328.33011	171.8
339.22217	57.1
340.98569	129.3
342.34485	10.8
343.19110	109.8
345.34741	33.8
346.25485	116.9
347.34509	44.0
351.54150	65.5
355.63831	111.1
357.21631	17.5
360.47318	43.8
363.03278	17.4
368.05957	83.5
369.41440	122.9
373.23434	197.6
374.02838	13.6
381.30927	13.8
384.04639	26.7
385.17035	18.8
386.76044	29.9
387.42377	55.0
390.18396	45.9
395.27063	189.3
397.99127	11.1
402.98572	22.1
404.42288	25.9
408.32788	72.0
408.95929	35.4
410.26489	135.3
411.55103	35.8
412.25317	22.9
416.56525	46.6
418.23816	13.7
419.31323	56.1
421.76312	75.8
423.14316	19.8
424.31967	16.0
426.40210	55.4
427.34387	11.8
428.65765	50.4
432.40292	61.9
433.08133	19.8
439.94672	26.4
440.58664	63.1
441.27142	21.8
442.27283	41.3
446.35760	72.6
452.12894	23.4
454.11914	41.4
456.42099	43.6
457.14389	13.9
458.20837	67.1
459.56454	53.8
461.12433	39.4
463.35040	147.2
464.37326	1133.2	b (9) (2+)-NH3, b (9) (2+)-H2O, b (5) (1+)-NH3-P, y (9) (2+)
465.35114	142.9
466.24542	222.0
467.46066	7.8
468.27884	42.1
471.61765	112.6
473.21149	72.2
474.29266	81.9
476.27023	34.1
480.60785	203.5
481.47485	117.9
483.26007	66.9
486.45172	85.6
488.25458	246.4
489.28531	108.6
490.58551	35.0
491.28372	49.5
493.09943	110.3
494.35233	20.8
495.24963	23.8
496.52563	9.8
497.40796	72.8
498.39444	18.8
501.67676	31.9
504.52936	28.4
505.61349	59.5
506.29449	16.7
509.67322	59.1
511.38000	63.4
512.81689	62.6
515.19153	12.5
516.36694	15.8
517.20679	73.6
519.73505	75.6
522.53107	65.7
529.63354	229.4
530.50134	67.7
531.38861	54.4
532.25110	69.4
534.32117	11.8
535.20581	10.8
536.22534	72.9
543.99506	31.1
545.36548	126.8
547.24011	145.4
551.64587	176.1
553.46985	52.2
554.52405	26.5
555.49841	39.1
556.49945	31.8
558.37494	316.4
559.04395	174.4
560.31055	141.5
564.41455	60.9
565.38257	208.0
566.45569	81.5
567.07690	24.6
568.32178	67.6
569.53198	146.3
570.48608	51.4
573.02649	31.4
575.73730	103.9
576.58368	135.6
579.31818	444.5	b (5) (1+)
580.28113	55.6
581.46429	41.0
582.47968	90.5
583.15906	91.9
584.65601	453.0	y (6) (1+)-H2O, y (6) (1+)-NH3
585.39819	330.8
587.15283	372.3	b (18) (3+)-NH3-P, b (18) (3+)-H2O-P
588.42603	137.4
589.25531	29.3
590.53467	31.5
591.43359	63.5
592.55676	348.7	b (23) (4+)-P, b (12) (2+)-NH3, b (12) (2+)-H2O, b (18) (3+)-P, y (11) (2+)
593.35315	226.0
594.54822	334.0
595.66565	47.5
596.50134	52.1
598.37683	63.0
600.26904	57.6
601.28284	156.7
602.29224	2497.3	y (6) (1+), y (21) (4+), b (12) (2+)
603.50696	566.9
605.02307	37.3
606.40881	42.7
608.59741	83.5
609.42041	27.7
610.13770	59.6
612.60388	35.4
613.49182	86.5
615.92926	98.5
619.28918	103.8
621.39441	89.4
622.09344	40.9
623.61694	14.8
625.13922	52.4
626.63971	10.8
627.41858	67.7
628.04291	35.4
629.39038	166.8
630.14423	18.9
631.31714	66.8
632.14362	86.7
634.62085	99.0
635.79321	52.3
639.04193	173.9
640.44220	167.4
641.06500	21.0
642.73743	166.0
645.57166	271.6
648.54663	295.9
649.46619	36.4
650.32874	34.3
651.30756	74.7
653.40051	74.1
654.72839	10.0
655.33728	112.1
656.36292	71.8
657.17480	639.2	b (13) (2+)-H2O, b (25) (4+)-P, b (13) (2+)-NH3, y (12) (2+)
658.05200	257.2
659.00012	100.9
660.41016	126.0
661.67700	104.6
662.34613	155.4
663.62695	100.6
664.81653	73.3
665.45239	426.4
666.52686	480.4	b (13) (2+)
667.94159	421.6	b (14) (2+)-P
668.85571	198.9
670.36841	34.5
673.36383	173.0
675.47968	73.3
677.79065	34.7
678.71960	45.5
679.48163	62.3
680.57458	239.5
681.30103	85.1
682.30939	64.9
683.47211	44.5
684.70483	70.7
688.30811	12.8
689.90424	97.6
690.94012	394.2	b (7) (1+)-P
692.26660	2047.2	b (6) (1+)
693.40503	625.4
694.70740	81.9
696.00256	267.7
697.12085	102.4
698.25427	191.4
699.43158	194.4
700.53546	109.4
701.52710	225.5
702.47308	161.8
704.05896	59.2
705.20074	39.2
706.28625	62.3
707.98682	571.5	b (20) (3+), b (14) (2+)-NH3, b (14) (2+)-H2O
708.88440	45.2
711.29346	133.6
712.28381	321.7
713.47107	41.4
715.37805	1332.9	y (19) (3+)-H2O, b (15) (2+)-H2O-P, y (19) (3+)-NH3, b (15) (2+)-NH3-P
716.50146	1106.7	b (14) (2+), b (27) (4+)-H2O-P
717.31183	413.8	b (21) (3+)-P, b (27) (4+)-NH3-P
718.32507	292.9
720.49823	71.5
721.48431	387.2	b (27) (4+)-P, y (13) (2+), y (19) (3+)
722.16827	159.7
723.23901	76.7
724.55835	609.5	b (15) (2+)-P
725.48541	234.7
726.14600	20.9
727.33569	153.4
729.29492	71.9
731.17798	235.8
732.00671	43.1
735.87848	258.3
736.69250	524.7
737.70251	474.5
739.65820	22.8
740.45819	22.4
741.22705	91.4
742.38184	122.1
744.41003	77.0
746.23376	37.3
747.69812	25.5
749.57147	72.9
750.42737	110.3
751.40448	144.6
752.23431	32.2
753.18341	69.4
753.98987	88.4
754.92908	121.0
755.69019	356.0	b (22) (3+)-NH3-P, b (22) (3+)-H2O-P
758.12000	71.6
758.94922	41.2
759.73773	301.8
760.68719	68.5
761.46057	96.9
762.40442	67.1
763.14600	73.7
764.43164	1359.3	b (15) (2+)-H2O, b (15) (2+)-NH3, y (20) (3+)
765.24805	310.7
765.86694	80.9
766.85846	86.4
768.29248	668.2	b (16) (2+)-P
769.10248	31.5
770.57471	195.3
771.43579	242.5
772.22852	97.1
773.45264	1838.6	y (28) (4+), b (29) (4+)-H2O-P, b (15) (2+), b (28) (4+)-H2O, b (29) (4+)-NH3-P, b (28) (4+)-NH3
774.48389	241.0
775.29315	11.7
776.33002	17.6
777.59521	267.0
778.32275	44.5
779.27588	83.8
780.60779	134.8
781.90137	181.3
782.53357	83.2
783.22778	7.8
784.57190	106.7
785.99304	560.0	y (14) (2+)
787.23450	177.0
788.43506	85.1
789.51477	53.2
790.61792	26.5
791.39917	14.0
793.26123	196.8
795.42261	134.0
796.46460	180.5
797.19836	47.5
798.08875	107.3
799.61145	162.2
800.40491	14.6
801.51746	290.3
802.66907	254.6
803.66052	199.7
804.86731	319.0
805.59521	42.0
806.58057	172.6
808.25171	313.0
809.23523	274.2
810.06104	174.0
812.49146	48.6
816.78857	928.5	b (16) (2+), b (23) (3+)-H2O, b (23) (3+)-NH3, b (17) (2+)-NH3-P
817.57300	579.8
818.49524	126.2
819.43481	131.0
821.10205	15.8
822.19348	105.9
823.50171	718.7	b (23) (3+)
824.57410	201.1
825.70020	79.8
826.52258	99.8
827.98474	73.2
829.50415	109.5
830.39648	229.4
831.41016	386.4	y (22) (3+), b (31) (4+)-NH3-P
832.26428	113.8
833.73462	111.2
834.44666	127.6
835.26294	105.4
836.39600	128.4
837.30078	175.8
838.36926	361.7
839.34448	49.0
841.28699	13.0
842.70862	175.7
843.50940	238.4
844.78979	344.2
845.72192	435.7	b (8) (1+)
846.67896	319.7
847.61584	420.5	b (9) (1+)-P
848.26501	51.7
849.12524	166.9
850.78894	282.1
851.68164	174.2
853.17517	60.9
854.19568	180.6
855.09619	124.2
856.05237	99.7
857.14355	149.7
858.24146	85.6
859.69800	181.7
860.49951	364.3	b (24) (3+)-NH3, b (24) (3+)-H2O, y (32) (4+)-H2O, y (32) (4+)-NH3
861.89746	182.5
863.08374	348.7	y (23) (3+)-NH3, y (23) (3+)-H2O
863.88965	100.8
865.21240	427.3	b (17) (2+)-NH3, y (32) (4+), b (17) (2+)-H2O
866.52710	532.7	b (24) (3+)
867.29932	223.9
868.28247	88.4
869.79346	79.5
871.27051	83.2
872.37708	110.1
873.06677	59.1
874.25928	139.2
875.09790	492.3
875.83691	122.5
877.69836	221.1
879.16980	265.7
879.80835	65.1
880.76245	38.3
881.49683	154.8
882.19312	178.9
883.45667	238.5
885.05481	341.0	y (16) (2+)-NH3, y (16) (2+)-H2O
886.14331	205.4
887.53882	350.5
888.43433	130.5
889.54443	53.4
890.40735	527.5
891.46765	66.0
892.38354	32.4
893.23914	194.0
894.06226	560.9	y (33) (4+), y (16) (2+)
894.83032	136.3
895.43616	197.4
896.60022	140.8
897.63501	65.4
898.80383	294.1
900.01758	130.6
900.80310	13.8
901.68518	100.0
903.04614	70.4
903.67114	34.9
905.45178	162.5
906.62952	154.7
907.23730	15.9
908.08728	125.1
909.62524	272.4
910.29614	115.8
912.54651	282.9
913.15942	153.4
914.15576	190.1
915.03259	314.3
916.15845	113.4
917.14282	172.1
919.21777	798.9	b (26) (3+)-P
919.85400	99.8
920.76904	142.6
921.96375	228.9
924.55908	1723.3	y (35) (4+)-H2O-P, y (35) (4+)-NH3-P
925.46655	630.9
927.29065	3358.8	b (9) (1+)-H2O, b (34) (4+), b (35) (4+)-NH3-P, y (9) (1+)
928.44153	1018.5	y (35) (4+)-P, b (9) (1+)-NH3
929.14966	86.3
929.86560	318.1
931.25354	400.8	b (19) (2+)-NH3-P, b (35) (4+)-P
932.70557	272.1
934.52429	410.7
935.81165	125.7
937.00781	251.4
938.47668	943.8
939.16394	1192.3	y (25) (3+)-NH3, b (19) (2+)-P, y (25) (3+)-H2O, b (18) (2+)
940.08093	631.3
941.20862	338.8
942.28198	565.2	b (10) (1+)-H2O-P, y (36) (4+)-H2O-P, y (36) (4+)-NH3-P
943.89990	427.4	b (36) (4+)-NH3-P, b (36) (4+)-H2O-P, b (10) (1+)-NH3-P
945.46606	1419.2	y (25) (3+), y (36) (4+)-P, b (9) (1+), b (26) (3+)-NH3, b (26) (3+)-H2O
946.33862	720.4
947.51477	220.7
948.82483	299.4
949.76221	467.6	y (17) (2+)-H2O, y (17) (2+)-NH3
950.61499	273.6
951.33362	461.8	b (35) (4+)-H2O, b (35) (4+)-NH3
952.48584	722.8	b (26) (3+), y (35) (4+)
953.16431	483.4
953.79126	508.8
954.80859	196.8
955.75159	926.5	b (35) (4+), b (27) (3+)-H2O-P, b (27) (3+)-NH3-P
957.16077	2099.8
958.11646	1238.0	y (17) (2+)
959.27344	832.7
960.30798	736.1	b (10) (1+)-P
961.27148	516.5	b (27) (3+)-P
962.17090	80.4
963.01135	364.9
964.76050	485.4
965.60425	1405.1	y (36) (4+)-H2O
966.62109	313.0
967.71460	190.0
968.80469	224.9
970.02454	963.0
971.15601	1194.2	y (36) (4+)
972.08948	301.9
973.12769	274.6
974.06750	163.5
975.10474	427.0	y (26) (3+)
976.74255	1586.9	[M+4H] (4+)-NH3-H2O-P
977.63721	1224.9
978.77625	379.5	b (19) (2+)-H2O, b (19) (2+)-NH3
979.76147	365.8
981.03320	851.0	[M+4H] (4+)-NH3-P, [M+4H] (4+)-H2O-P
982.26794	644.9
983.30688	357.6
984.00745	415.5
984.79480	151.8
985.70166	598.3	[M+4H] (4+)-P
986.76782	486.3	y (27) (3+)-H2O
987.42578	265.2
988.29761	2637.0	b (27) (3+)-H2O, y (27) (3+)-NH3, b (19) (2+), b (27) (3+)-NH3
989.32556	827.8
990.23962	374.7
991.18750	824.2
992.29431	1083.5
993.72559	1770.8	y (27) (3+), b (27) (3+)
994.78271	777.6
996.18286	236.2
996.86633	659.7
997.59216	627.2
999.58008	272.0
1000.92773	173.6
1006.31030	16.0
1013.23145	87.7
1014.43201	43.5
1017.30151	14.7
1019.92505	416.8
1021.04456	190.0
1022.19849	110.0
1023.43542	93.1
1024.59485	98.8
1025.60669	329.1
1026.48035	779.4
1027.12939	423.0
1027.83533	82.5
1028.82678	513.2
1030.10828	268.9
1031.28894	922.1	y (28) (3+), b (28) (3+)-H2O, b (29) (3+)-NH3-P, b (29) (3+)-H2O-P
1032.15894	1355.1	b (28) (3+)-NH3, y (18) (2+)
1033.19312	292.3
1034.10229	168.2
1034.72192	122.4
1035.99524	174.1
1037.23145	2873.5	b (29) (3+)-P, b (28) (3+), y (10) (1+)-H2O
1038.14380	1069.1	y (10) (1+)-NH3
1039.23840	78.7
1039.87390	87.5
1040.89209	21.0
1041.97058	133.3
1044.54224	21.8
1048.45081	27.5
1051.19849	23.4
1052.67407	289.3
1053.72083	721.9	b (20) (2+)-NH3
1054.51465	200.4
1055.61414	311.0
1056.47974	108.0
1057.37781	110.5
1058.52368	613.1	y (29) (3+)-H2O, y (29) (3+)-NH3, b (10) (1+)
1059.55298	140.6
1060.44873	270.1
1061.69751	982.2	b (20) (2+)
1062.83984	415.0
1063.78931	440.1	b (29) (3+)-NH3, b (29) (3+)-H2O, y (29) (3+)
1064.56824	309.1
1065.55762	69.9
1066.61877	486.4
1067.49866	111.1
1068.53467	181.3
1070.09863	197.5
1071.74536	280.8
1072.49084	48.0
1073.45642	370.3	b (30) (3+)-NH3-P, b (30) (3+)-H2O-P
1074.31824	10.8
1075.55981	1359.6
1076.39966	829.3	b (21) (2+)-P
1077.65613	1262.0	y (30) (3+)-H2O, y (30) (3+)-NH3
1078.34021	443.6
1079.17517	552.1	b (30) (3+)-P
1080.34460	471.0
1081.31763	1646.1	y (19) (2+)
1082.09143	641.9
1082.88721	73.0
1083.89551	116.5
1084.82764	329.5
1086.13062	295.3
1087.11511	73.7
1088.35632	52.6
1090.15747	83.8
1092.24329	65.7
1093.13770	45.9
1096.33643	124.0
1097.72021	171.1
1098.73303	59.1
1101.22583	315.2
1102.43933	1378.8
1103.73181	369.1
1104.77002	139.6
1105.76514	127.3
1107.58936	1462.2	b (31) (3+)-H2O-P, b (30) (3+)-NH3, b (31) (3+)-NH3-P
1108.23413	5973.6
1109.03223	1132.0	y (31) (3+)-H2O
1109.67432	439.3	y (31) (3+)-NH3
1110.32178	405.3
1111.86768	250.2
1112.78711	1277.8	b (31) (3+)-P, b (30) (3+)
1113.57837	705.8
1114.32202	98.2
1115.64233	497.7	b (11) (1+), y (31) (3+)
1116.95959	223.9
1118.26086	356.7
1119.27271	392.2
1120.48059	146.3
1121.39429	11.1
1122.07971	50.1
1123.44287	39.5
1124.55823	290.2
1125.80847	618.8	b (21) (2+)
1126.51367	284.1
1127.43274	723.0
1128.27686	362.6
1129.33960	46.3
1130.79980	66.0
1132.17285	46.9
1133.43677	381.6
1134.15918	213.1
1135.11523	81.6
1135.79272	71.9
1136.93872	319.3
1137.54749	19.2
1139.19312	347.3	b (32) (3+)-H2O-P
1140.06763	367.2	b (31) (3+)-NH3, b (32) (3+)-NH3-P, b (31) (3+)-H2O
1140.76782	17.8
1141.48267	44.7
1142.42090	330.5
1143.97949	187.0
1144.89148	628.3
1145.82288	6688.3	y (20) (2+), b (31) (3+), b (32) (3+)-P
1146.67114	1694.8	y (32) (3+)-H2O
1147.68213	189.0
1148.47217	257.4
1149.39355	22.0
1150.02124	257.5
1150.65344	73.3
1151.49048	84.1
1152.58533	454.4	y (32) (3+)
1154.10449	179.9
1155.62744	172.1
1156.53882	173.5
1157.57056	414.8
1158.51904	24.5
1159.82727	87.9
1160.96289	139.7
1161.82446	73.4
1163.59985	58.1
1164.37573	78.8
1165.90308	144.9
1166.67383	132.8
1168.46082	1455.8	b (33) (3+)-NH3-P, b (33) (3+)-H2O-P
1169.47217	1329.4
1170.71265	636.3
1171.85754	262.7
1172.54175	38.8
1173.48816	86.5
1175.12744	87.7
1176.50537	97.5
1177.10852	20.2
1179.32410	386.3
1180.86694	383.5	b (22) (2+)-H2O, b (22) (2+)-NH3
1182.79321	124.9
1184.08118	156.0
1185.25659	631.8	b (12) (1+)-H2O, b (23) (2+)-P, y (33) (3+)-NH3, b (12) (1+)-NH3, y (33) (3+)-H2O
1186.49463	217.4
1187.74524	64.3
1189.90356	502.8	b (22) (2+)
1190.65906	200.8
1191.42310	219.4
1192.24316	444.9
1193.71777	368.0	y (21) (2+)-H2O
1194.63086	503.8	y (21) (2+)-NH3
1195.26465	48.1
1196.13428	59.4
1197.19946	107.7
1198.09436	26.5
1198.95654	277.9
1199.85962	1126.3
1201.23853	525.4	b (33) (3+)-H2O, b (33) (3+)-NH3
1202.61548	2485.1	y (21) (2+), b (34) (3+)-P, b (12) (1+)
1203.70129	1195.8
1204.53784	145.8
1205.65259	228.7
1207.07617	184.2
1209.28943	282.9
1210.21472	281.4
1210.93958	124.3
1211.93884	197.2
1212.69482	190.0
1213.71436	185.4
1214.35950	117.2
1215.49707	255.1
1216.31152	13.9
1217.55408	224.6
1219.55811	50.6
1220.51758	498.3
1221.75757	220.6
1222.66516	509.9
1223.74939	485.3
1224.55164	398.5	b (23) (2+)-H2O, b (23) (2+)-NH3
1226.26270	936.3
1227.24402	138.0
1228.06079	29.4
1229.06018	168.9
1229.85144	139.6
1232.01782	1522.6	y (35) (3+)-H2O-P, y (35) (3+)-NH3-P
1232.73413	1224.5
1233.49072	476.9	b (13) (1+)-P, b (23) (2+)
1234.34558	285.7
1235.55566	677.9	b (35) (3+)-H2O-P, b (34) (3+), b (35) (3+)-NH3-P
1237.18896	1109.9	y (22) (2+)-H2O, y (35) (3+)-P, y (22) (2+)-NH3
1238.36108	786.4
1239.24512	35.8
1239.97595	195.8
1241.83691	362.4
1242.46399	70.3
1243.40649	197.5
1246.37366	6466.8	y (22) (2+)
1247.24902	2070.8
1248.54028	436.6	b (24) (2+)-P
1249.69788	383.5
1250.53345	172.4
1252.42053	141.9
1253.69727	186.7
1254.40320	270.1
1255.32935	97.5
1256.14233	155.8
1258.36145	183.7
1259.41870	142.9
1260.02124	124.7
1260.69836	22.5
1262.25830	278.8
1263.85742	764.6	b (36) (3+)-P, y (35) (3+)-H2O, y (35) (3+)-NH3
1265.14941	578.2
1266.16431	321.9
1267.56250	229.7
1268.62988	181.4
1270.34521	1015.8	y (35) (3+)
1271.27856	174.1
1271.90247	26.1
1273.12305	180.0
1273.92969	553.8	b (35) (3+)
1274.87683	528.1
1276.72742	50.5
1277.47461	119.6
1279.48584	68.2
1280.19543	38.6
1281.68469	14.8
1283.40161	658.7
1284.67529	912.5
1285.82886	308.8
1286.63794	200.4
1287.55945	23.0
1288.87268	682.8	b (24) (2+)-H2O, y (36) (3+)-NH3, b (24) (2+)-NH3
1290.50867	144.6
1292.22803	234.5
1293.44348	92.9
1294.40332	235.4
1295.22278	18.7
1295.94519	123.0
1296.88953	480.6
1297.70911	922.1	b (36) (3+), b (24) (2+)
1298.55225	692.7
1299.36597	233.4
1300.00574	97.2
1301.56360	114.7
1302.78772	1816.4	y (23) (2+)
1303.53406	813.0
1304.27161	240.2
1305.57947	145.4
1306.61829	12.4
1307.44324	105.2
1308.93542	111.8
1309.60461	39.6
1311.53613	29.5
1313.05676	141.7
1315.07556	132.1
1316.19202	194.6
1317.71008	177.8
1318.69421	83.1
1320.57507	320.7
1321.23962	38.9
1322.13110	170.3
1323.02380	107.3
1324.09583	98.8
1325.32166	66.1
1327.28552	75.3
1328.37122	227.2
1329.54309	72.0
1330.18958	10.8
1331.37097	126.1
1332.22229	71.8
1333.69470	21.5
1335.56311	34.4
1336.20715	73.6
1339.88965	74.0
1341.46350	50.4
1342.97864	240.4
1343.79871	102.3
1344.81531	944.2	y (24) (2+)-H2O, y (24) (2+)-NH3
1345.79309	225.3
1347.42578	180.2
1348.09326	48.5
1348.74866	182.0
1350.16980	33.8
1351.02063	47.3
1353.23987	1559.7	y (24) (2+), b (25) (2+)-H2O
1354.21094	903.4	b (25) (2+)-NH3
1355.00037	185.3
1357.46741	178.0
1358.67236	62.8
1360.80237	82.8
1362.42249	413.2	b (25) (2+)
1363.46887	680.9
1366.09229	254.6
1367.20850	77.4
1368.57263	39.4
1370.17444	183.5
1371.17566	147.6
1372.40515	499.3
1373.38989	197.3
1375.82043	31.8
1376.52307	104.0
1377.60046	135.2
1378.91589	676.9	b (26) (2+)-P
1380.19250	279.6
1381.00159	155.5
1382.54700	13.8
1383.37720	81.0
1384.38733	50.8
1386.59460	232.4
1387.34070	61.7
1388.27795	38.6
1389.89417	53.7
1390.54810	34.4
1392.58557	152.9
1393.40027	228.7
1394.38635	148.5
1395.68018	30.5
1397.33948	45.5
1398.82788	42.7
1399.83093	44.9
1403.65857	189.7
1404.32471	36.7
1405.38635	207.9
1406.77893	78.2
1407.49133	29.8
1409.18372	356.0	y (25) (2+)-H2O, y (25) (2+)-NH3
1411.37610	57.0
1412.27747	189.1
1413.59766	33.5
1414.47803	52.1
1415.40393	31.4
1418.52856	787.7	b (26) (2+)-H2O, b (26) (2+)-NH3
1419.58899	105.0
1421.82654	174.6
1422.44275	68.6
1423.36121	43.3
1425.01160	89.2
1425.99182	264.0
1427.21814	758.0	b (26) (2+)
1428.08508	950.2
1429.15356	316.7
1430.07458	73.1
1431.85071	225.6
1433.45325	117.7
1434.84265	1045.0
1435.88794	550.6
1436.82019	76.7
1438.77026	168.2
1439.87024	43.6
1440.97668	58.0
1442.67542	97.9
1443.61426	465.8
1444.62537	196.3
1446.12842	88.0
1446.72949	10.0
1447.77747	30.5
1448.64990	15.8
1450.49329	64.3
1452.56274	342.6	y (26) (2+)-NH3, y (26) (2+)-H2O
1453.53003	174.0
1454.15320	73.0
1457.08850	56.9
1458.63733	28.5
1460.70544	131.9
1461.88354	582.9	y (26) (2+)
1462.95190	126.9
1464.64197	40.7
1467.45117	74.7
1469.27515	46.7
1472.75293	161.2
1476.63794	60.0
1477.82141	174.2
1478.62488	205.7
1479.38220	192.5
1481.18054	995.9	y (27) (2+)-NH3, y (27) (2+)-H2O
1482.30457	222.2
1484.64856	93.3
1485.65833	62.7
1486.51794	259.9
1487.20203	179.7
1488.50476	18.8
1490.05994	444.6	y (27) (2+)
1490.96106	827.4	b (27) (2+)
1491.94897	469.6
1492.70813	63.8
1493.54285	78.4
1496.28357	74.2
1497.19324	61.7
1498.33203	54.9
1500.48706	32.8
1501.46179	57.4
1503.94104	23.6
1506.46582	189.6
1508.62268	78.6
1515.39392	192.0
1516.52051	54.7
1517.22522	16.5
1519.89722	96.3
1521.20032	123.0
1524.67004	116.9
1529.66711	15.8
1532.04163	263.1
1533.27942	46.7
1535.52551	92.3
1537.10681	207.4
1537.73694	56.5
1538.81665	162.1
1539.77795	60.6
1541.16492	139.6
1543.76160	23.5
1546.15527	375.9	b (15) (1+), b (29) (2+)-H2O-P
1546.85156	649.6	b (28) (2+)-H2O, y (28) (2+), b (29) (2+)-NH3-P, b (28) (2+)-NH3
1547.88025	127.8
1548.85388	21.5
1549.60364	25.5
1550.49207	16.8
1551.96741	27.4
1555.44775	2232.8	b (29) (2+)-P, b (28) (2+)
1556.17566	1808.5
1556.89661	434.7
1557.72046	117.3
1558.85022	35.7
1559.51892	26.6
1560.44421	18.8
1561.26404	53.7
1564.00623	93.2
1565.55933	34.1
1569.66956	189.5
1574.54785	67.9
1581.34412	155.0
1586.60364	190.5
1590.80066	395.6
1591.53040	78.9
1592.68079	37.6
1593.91858	195.5
1594.60779	12.5
1596.89929	10.2
1608.10706	194.0
1611.49414	40.9
1613.86951	32.8
1614.61389	20.5
1617.84802	37.7
1621.69751	69.6
1629.19446	12.8
1633.69885	61.7
1635.59351	29.5
1636.49011	45.5
1640.05652	10.8
1641.20911	33.4
1642.46375	38.4
1643.62073	49.1
1644.80884	52.3
1648.29175	17.8
1649.64001	56.2
1653.29480	39.4
1654.71460	88.7
1661.18188	212.7
1661.82922	72.6
1663.90015	36.1
1667.78052	173.5
1673.81750	31.9
1677.30261	36.6
1678.04529	27.4
1683.94324	22.8
1688.85339	69.9
1691.58606	78.0
1693.79431	16.8
1699.29663	28.5
1699.95227	24.8
1703.83911	91.9
1705.00330	56.2
1707.72241	121.2
1710.14441	33.8
1712.84827	41.7
1714.16565	40.3
1717.78723	27.8
1718.68091	176.1
1723.24292	63.4
1724.55444	68.7
1725.78491	27.5
1726.64661	15.8
1727.94263	27.6
1731.79846	10.8
1732.70093	35.6
1744.99963	45.9
1748.92261	49.6
1758.84253	43.7
1759.84509	54.4
1769.11926	29.8
1771.95569	43.8
1772.74915	63.6
1778.00037	71.8
1779.65833	29.8
1780.89685	24.7
1782.83276	35.9
1787.67468	17.5
1790.35168	11.5
1792.34399	28.5
1795.57166	38.4
1796.77026	62.6
1797.41858	43.5
1799.11487	6.8
1810.38794	48.4
1813.63892	20.8
1814.30554	164.9
1815.64294	151.3
1818.10315	80.5
1821.18823	27.5
1822.50708	26.5
1824.04370	24.8
1828.94202	49.1
1833.19104	99.9
1855.77893	19.8
1857.97180	84.2
1860.72009	82.6
1867.02759	20.8
1872.62427	10.8
1879.79675	66.3
1886.43433	73.9
1889.48364	45.3
1904.80017	167.6
1908.64197	25.8
1910.26245	75.4
1911.30200	73.9
1912.71667	39.4
1913.79163	57.4
1926.20032	33.8
1930.88171	63.4
1949.97241	94.5
1972.29846	10.8
1983.84827	28.6
1999.78113	26.8
