# Supplementary material for: Phosphoproteomic Analysis of Platelets Activated by Pro-Thrombotic Oxidized Phospholipids and Thrombin
Source: PLoS One. 2014 Jan 6;9(1):e84488. doi: 10.1371/journal.pone.0084488 (PMC3882224; doi:10.1371/journal.pone.0084488)
Supplement: Annotated Spectra S4 — (ZIP) [file pone.0084488.s007.zip › RASAILPGVLGSETLSNEVFQESEEEKQPEVPSSLAK_-17_2_146381.txt]

m/z	i	matches
284.49130	13.8
300.20810	70.0
302.68192	9.4
305.35638	63.2
308.10327	34.3
309.94449	81.7
311.33688	78.3
312.04077	66.3
318.79620	36.0
323.44922	55.6
325.98978	11.5
331.19366	74.9
338.57205	48.0
340.66675	37.7
341.28244	31.7
345.07220	21.1
351.81976	28.6
353.41510	51.9
357.35498	85.8
360.41846	19.0
364.88184	42.4
365.84738	90.9
366.72836	112.2
367.89999	150.1
369.24091	46.2
369.89304	53.9
373.26651	55.6
374.22250	92.8
374.98309	131.3
376.38226	52.2
378.39822	42.5
379.42770	11.5
382.78217	65.2
384.11890	132.4
386.31284	105.8
392.41681	10.6
394.04245	43.6
395.37964	27.5
396.17938	127.5
398.12271	61.0
401.91214	36.8
409.25848	23.0
418.40118	62.8
419.30029	130.8
420.90027	31.7
423.34360	77.8
426.23096	121.3
428.11069	39.3
428.80020	39.2
434.22623	35.4
436.86771	84.8
439.06198	85.5
440.12259	10.4
444.85022	63.5
445.72357	75.0
453.74783	56.0
454.41605	23.3
456.38876	140.9
457.39148	66.5
459.38312	135.6
461.80902	69.1
464.35031	1419.1	b (5) (1+)-NH3-P, y (9) (2+), b (9) (2+)-NH3, b (9) (2+)-H2O
465.62659	107.3
466.46783	28.9
468.30121	100.3
469.08139	32.1
470.78296	55.5
471.43900	20.6
472.29840	18.0
473.47040	596.2	b (9) (2+)
474.33609	77.8
475.05469	61.9
476.36896	77.3
480.78644	161.2
481.49060	128.3
484.65829	37.7
485.65076	53.4
486.41815	127.7
487.18735	117.7
487.84854	103.9
488.70755	25.2
490.22253	32.1
492.81653	10.5
496.33563	18.0
497.27673	122.8
498.59668	71.3
502.57678	26.5
504.42542	72.8
505.44055	25.6
506.19943	45.8
507.27695	27.3
509.59265	28.6
510.52716	57.5
512.35950	35.0
514.23962	76.2
515.17957	11.5
515.82660	72.0
518.36865	41.4
519.23981	138.1
520.00848	86.8
524.98706	49.7
527.42822	43.0
530.14929	356.4
531.27368	37.6
533.84607	258.3
534.69812	155.7
535.54919	80.6
536.42017	70.8
537.18665	12.6
537.97839	98.9
540.29468	10.4
542.33313	65.3
548.09875	81.0
549.13196	66.8
550.13538	74.0
551.54517	14.8
552.30670	44.1
553.48438	37.5
555.67804	18.1
558.26721	313.7
559.28186	259.5
564.38440	95.0
565.55981	39.7
566.48706	60.9
567.26721	39.8
568.13477	132.2
569.16150	141.5
570.10303	72.3
570.71014	46.5
572.64600	151.8
575.41687	52.0
577.26160	21.3
578.60706	130.1
579.37122	430.3	b (5) (1+)
580.48743	181.8
581.78979	184.2
582.58508	70.8
583.29565	177.0
584.09363	63.6
584.77570	468.7	y (6) (1+)-NH3, y (6) (1+)-H2O
585.46240	344.8
587.13129	82.0
589.27051	111.8
592.41168	378.1
593.45728	155.4
594.28003	600.6	b (6) (1+)-P
595.21167	451.8	b (22) (4+)
596.23743	19.8
598.30542	31.6
599.71301	59.5
600.47510	58.2
602.29175	2660.5	y (21) (4+), b (12) (2+), y (6) (1+)
603.40308	823.5
604.80646	194.8
607.27185	119.8
608.62720	116.9
609.79321	34.7
610.82739	55.6
613.32385	135.6
614.38831	77.1
616.34827	156.9
617.18201	33.0
621.08447	22.1
621.85742	57.8
623.22412	48.5
625.44592	142.8
626.40466	47.4
627.05664	48.4
628.05774	70.7
628.71753	13.4
630.41632	49.6
631.11414	17.0
632.58813	42.1
634.13025	14.8
637.90869	262.4
638.69385	73.1
639.60974	206.1
640.21753	71.9
642.32477	277.8
643.07385	111.2
644.44043	195.2
645.12781	80.1
651.17096	101.0
652.28528	109.5
653.57819	66.7
654.67761	140.8
656.23969	51.0
657.23926	1051.9	b (25) (4+)-P, b (13) (2+)-H2O, b (13) (2+)-NH3, y (12) (2+)
658.39862	308.4
660.23529	62.7
662.53833	90.5
665.24780	408.4
666.46399	453.1	b (13) (2+)
667.64539	672.1	b (14) (2+)-P
668.73779	415.7
670.27533	62.4
677.03473	44.7
678.53326	102.2
679.94946	17.0
681.30017	24.5
682.39001	126.1
684.40607	63.7
686.24219	209.4
687.38165	83.1
688.29333	81.1
690.20911	342.9
692.35559	2867.3	b (6) (1+)
693.41595	450.7
694.43469	72.8
695.37061	131.1
696.53333	134.1
697.40930	244.9
698.25037	446.1
699.19086	119.3
701.28168	744.1	y (7) (1+), b (20) (3+)-H2O
702.38745	226.2
704.05438	44.1
704.97723	26.7
707.14600	209.6
708.14862	600.7	b (14) (2+)-NH3, b (20) (3+), b (14) (2+)-H2O
709.43542	167.9
710.38257	39.3
711.55542	132.4
712.47180	267.2
713.29279	145.6
715.22083	1360.3	y (19) (3+)-NH3, b (15) (2+)-H2O-P, y (19) (3+)-H2O, b (15) (2+)-NH3-P
716.12311	814.2	b (14) (2+)
716.93103	664.4	b (27) (4+)-H2O-P, b (27) (4+)-NH3-P
717.78967	298.8
718.55042	35.8
719.38208	113.5
721.70752	507.0	y (13) (2+), b (27) (4+)-P, y (19) (3+)
722.40558	429.2
723.32935	318.8
724.65527	902.1	b (15) (2+)-P
725.65131	195.1
726.30664	107.5
728.41553	76.8
730.01093	52.9
731.46210	238.3
732.44977	134.9
733.46259	43.6
734.40930	155.3
735.58569	100.8
736.36945	307.5
737.42542	147.7
738.40601	346.9
739.54620	149.5
740.25128	79.2
742.45215	80.6
744.73077	49.4
745.34552	39.8
747.44739	30.5
748.34772	228.3
749.53845	88.4
750.29596	36.3
752.72601	98.9
753.40759	85.9
754.46454	310.3
755.36639	243.5
756.35101	71.1
757.31970	75.2
759.45325	345.0
760.14612	94.7
761.10498	152.1
762.30774	189.8
764.22681	830.8	b (15) (2+)-H2O, b (15) (2+)-NH3, y (20) (3+)
764.90558	691.5
766.22302	249.1
767.92944	523.0
768.58411	593.9	b (16) (2+)-P, y (28) (4+)-NH3, y (28) (4+)-H2O
769.53088	197.3
770.36926	37.5
771.59851	305.2
772.44141	10.0
773.55103	2216.8	b (28) (4+)-NH3, b (28) (4+)-H2O, b (29) (4+)-H2O-P, y (28) (4+), b (29) (4+)-NH3-P, b (15) (2+)
774.56458	320.5
775.52136	222.2
776.93878	77.5
777.93042	109.1
778.53296	21.7
779.39990	16.7
780.20313	32.8
780.90991	154.5
781.83582	148.9
782.50635	138.3
783.21875	85.3
786.13123	410.9
787.00366	53.4
787.62903	30.8
790.92810	107.7
791.81445	127.7
793.23621	69.4
795.18616	82.6
796.16455	283.5
797.38550	93.3
798.31665	104.7
799.13367	412.1
801.35229	151.0
802.99084	242.7
803.87073	155.1
804.68689	77.3
805.31970	117.2
806.28979	23.0
808.03235	1065.9	b (16) (2+)-H2O, y (30) (4+)-NH3, b (16) (2+)-NH3, y (30) (4+)-H2O
809.13574	138.1
810.80884	137.2
812.06360	189.5
813.26770	44.7
815.47961	31.9
816.68298	1027.1	b (17) (2+)-H2O-P, b (17) (2+)-NH3-P, b (23) (3+)-H2O
817.58704	1107.9	b (23) (3+)-NH3, b (16) (2+)
819.01465	188.6
820.52466	18.1
821.63452	134.2
822.34314	70.2
823.39343	1003.4	b (23) (3+)
824.20715	389.4
825.29358	348.4
829.54248	766.5	b (9) (1+)-H2O-P, b (30) (4+)-H2O, y (15) (2+), b (8) (1+)-NH3
830.26941	501.2	y (22) (3+), y (8) (1+), b (31) (4+)-NH3-P, b (30) (4+)-NH3, b (31) (4+)-H2O-P, b (9) (1+)-NH3-P
830.95203	157.2
832.43274	147.1
836.97168	79.1
838.43933	116.6
839.10925	53.5
839.79688	71.7
841.00110	238.1
842.79102	410.2
844.26270	514.9
846.51318	266.0
847.35559	211.5
848.38269	145.7
849.03662	82.3
849.91589	69.2
851.49231	322.5
852.81055	119.9
854.14746	262.8
855.15234	253.8
856.29968	186.1
857.46887	105.2
860.19812	359.9
860.96631	62.1
861.98474	524.3	y (23) (3+)-H2O
863.31763	388.7
864.17700	264.1
865.17273	501.1	b (24) (3+), b (17) (2+)-NH3, b (17) (2+)-H2O, y (32) (4+)
866.51221	478.2
867.52478	139.3
868.46716	40.3
870.19055	344.6
872.53162	207.9
873.31226	27.9
874.39087	749.6	b (17) (2+)
875.18811	563.6
876.14331	206.5
876.83960	36.0
878.21411	204.7
879.60291	588.5	b (32) (4+)-H2O, b (32) (4+)-NH3
880.69141	235.8
881.60938	364.1
882.81042	375.2
883.52905	27.6
885.17944	261.1
886.08240	165.0
886.93311	54.0
888.92419	288.9
889.80920	338.8
890.51233	5.6
891.49646	193.5
892.28333	240.4
893.09631	28.8
894.25903	865.2	y (16) (2+)
895.26611	241.9
896.04895	36.8
897.14111	192.4
898.71936	162.6
899.77136	256.4
900.68616	213.4
902.59216	40.9
904.46631	288.1
907.03308	256.5
908.01184	63.6
908.68555	22.4
909.43420	182.1
911.08752	102.6
912.43298	135.4
913.26611	201.0
914.16284	174.9
915.86206	250.3
916.75623	151.5
918.22058	480.4
919.12341	384.0
919.99854	494.9
921.28943	236.1
922.37317	190.5
923.49097	121.2
924.43506	1201.4	y (35) (4+)-H2O-P, y (35) (4+)-NH3-P
925.41138	225.2
927.45300	3741.3	b (9) (1+)-H2O, b (35) (4+)-NH3-P, y (9) (1+), b (34) (4+)
928.46704	1660.8	b (9) (1+)-NH3, y (35) (4+)-P
929.35046	222.3
930.30273	124.5
931.38879	178.7
932.00049	213.7
933.39197	198.5
935.58813	62.9
937.84045	361.7
938.51611	511.5
939.14551	1238.6	y (25) (3+)-NH3, b (18) (2+), b (19) (2+)-P, y (25) (3+)-H2O
940.15637	1127.8
941.20947	458.5	y (36) (4+)-NH3-P, y (36) (4+)-H2O-P
942.74475	221.4
943.54248	180.0
945.28613	1843.0	b (26) (3+)-H2O, y (25) (3+), b (9) (1+)
946.51062	600.0	b (26) (3+)-NH3, y (36) (4+)-P
947.64258	339.1
948.73047	190.3
950.02625	675.1	y (17) (2+)-NH3
951.26575	575.2	b (35) (4+)-H2O, b (35) (4+)-NH3, b (26) (3+)
952.36792	537.8	y (35) (4+)
953.38440	507.1
954.10510	112.4
954.76025	18.1
956.84753	2139.1	b (27) (3+)-NH3-P
957.83740	1562.3	y (17) (2+)
959.09961	496.6
960.36304	925.1	b (10) (1+)-P
961.69556	852.9	b (27) (3+)-P
962.48047	319.6
963.25952	147.6
964.52502	343.5
965.46448	475.6
966.28076	546.7	y (36) (4+)-NH3, y (36) (4+)-H2O
967.63513	131.3
969.14648	1043.8	b (36) (4+)-NH3, y (26) (3+)-H2O, b (36) (4+)-H2O, y (26) (3+)-NH3
970.50024	813.6	y (36) (4+)
971.38232	249.5
972.49756	724.0	b (36) (4+)
973.66968	143.1
974.63440	651.4	y (26) (3+)
975.42090	148.9
976.56934	997.4	[M+4H] (4+)-NH3-H2O-P
977.50342	576.0
978.56860	61.8
979.21753	323.5
980.26892	1132.1	b (19) (2+)-NH3
981.32556	1780.1	[M+4H] (4+)-H2O-P, [M+4H] (4+)-NH3-P
982.25537	793.5
983.26086	505.3
984.25085	693.2
985.77332	946.3	[M+4H] (4+)-P
986.61450	160.4
987.89392	2331.7	b (27) (3+)-H2O, y (27) (3+)-NH3, b (19) (2+), y (27) (3+)-H2O
988.70630	960.3	b (27) (3+)-NH3
989.39600	782.2
990.29565	330.6
991.09863	541.6
991.96045	825.2
992.80322	904.2
993.62378	1120.8	y (27) (3+)
994.50659	1040.2	b (27) (3+)
995.74463	436.3
996.75073	735.7
997.72363	733.4	b (28) (3+)-H2O-P
999.13892	201.7
1000.50623	135.0
1001.63171	76.1
1002.71021	25.6
1008.30322	19.1
1009.70728	173.5
1013.05078	160.5
1016.02930	66.5
1018.92200	319.7
1019.77197	147.0
1020.99023	245.6
1021.77832	374.8
1022.46753	152.6
1023.73779	106.0
1025.41333	471.1	y (28) (3+)-NH3, y (28) (3+)-H2O
1026.23193	270.6
1027.08032	422.5
1027.87671	208.1
1028.85120	337.2
1029.62061	53.4
1031.36499	1827.9	b (29) (3+)-H2O-P, b (29) (3+)-NH3-P, y (28) (3+), y (18) (2+), b (28) (3+)-H2O, b (28) (3+)-NH3
1032.36328	1217.5
1033.60767	447.7
1034.28967	181.6
1035.54749	66.3
1037.09058	2426.0	b (29) (3+)-P
1037.76184	2833.8	y (10) (1+)-NH3, b (28) (3+), y (10) (1+)-H2O
1038.66809	545.8
1039.57043	175.0
1041.20020	133.1
1042.25073	33.0
1043.11499	57.7
1045.11450	76.6
1045.71704	75.2
1046.37061	41.5
1047.89941	13.8
1048.78406	62.7
1049.53259	65.4
1050.32422	85.3
1051.30054	47.6
1052.34290	252.6
1053.33386	192.8
1054.57739	332.8
1055.42175	492.6	y (10) (1+)
1056.73608	413.8
1057.79419	204.0
1058.45239	497.8	y (29) (3+)-NH3, b (10) (1+), y (29) (3+)-H2O
1059.25220	489.2
1059.91187	129.8
1061.67480	983.2	b (20) (2+)
1062.53394	488.9
1064.04297	240.9
1064.69287	125.5
1065.52368	264.0
1066.44910	608.8
1068.54419	339.3
1069.77515	723.0	b (29) (3+)
1070.91333	283.9
1072.23242	111.3
1073.28711	665.3	y (19) (2+)-NH3
1074.26660	673.1	b (30) (3+)-NH3-P, b (30) (3+)-H2O-P
1075.04504	162.3
1076.02551	345.1
1077.29736	408.2
1077.99182	669.4	y (30) (3+)-NH3, y (30) (3+)-H2O
1078.88989	440.6
1079.54919	527.3	b (30) (3+)-P
1081.18958	1531.3	y (19) (2+)
1082.08081	1082.8
1082.90259	111.7
1084.04688	168.9
1086.24805	131.7
1087.49512	44.1
1090.92480	21.3
1092.39941	224.3
1094.16626	146.7
1095.47644	50.4
1096.27612	199.3
1097.05322	325.9
1098.07813	228.2
1098.97583	237.5
1100.09363	163.0
1102.15784	896.1
1102.95020	262.8
1103.59192	321.0
1104.29419	155.1
1104.95166	14.4
1105.63281	187.0
1107.07275	292.5
1108.07361	3494.2
1108.93030	1946.8	y (31) (3+)-H2O
1109.92529	910.0	y (31) (3+)-NH3
1111.11548	129.0
1112.54028	1149.2	b (30) (3+), b (31) (3+)-P
1113.25269	819.7
1114.25452	92.7
1115.96338	1057.4	b (11) (1+), y (31) (3+), b (21) (2+)-H2O
1116.78247	79.0
1117.65967	219.2
1119.15796	310.8
1120.02039	300.2
1120.70752	283.5
1122.45386	158.9
1123.71411	230.4
1124.46533	216.8
1125.74207	1159.6	b (21) (2+)
1126.62390	376.9
1127.61084	1597.3
1128.38000	705.0
1129.29834	88.2
1129.94775	148.5
1131.09241	315.7
1132.12170	58.8
1133.22180	476.1	b (22) (2+)-NH3-P
1134.22070	217.8
1135.07056	250.2
1136.08813	420.9
1137.11499	445.3	y (20) (2+)-NH3, y (20) (2+)-H2O
1137.99316	299.4
1139.52930	1080.7	b (32) (3+)-H2O-P, b (32) (3+)-NH3-P, b (31) (3+)-H2O, b (31) (3+)-NH3
1140.54224	355.3
1141.25208	424.8	b (22) (2+)-P
1142.07031	40.3
1142.80396	78.8
1144.42041	165.4
1145.29041	851.1
1145.93457	8321.2	b (31) (3+), b (32) (3+)-P, y (20) (2+)
1146.74207	1800.6	y (32) (3+)-H2O
1147.54590	508.8	y (32) (3+)-NH3
1148.70435	28.4
1149.84070	86.7
1150.95239	264.7
1152.20313	291.1
1153.41504	215.6
1154.20972	607.7
1155.55151	209.8
1156.71655	296.9
1157.74414	273.3
1158.67847	197.0
1159.93445	95.4
1160.66260	62.8
1162.77234	97.0
1163.52441	108.1
1164.25891	25.7
1165.14465	181.9
1165.86230	312.9
1167.19507	337.9
1168.41577	1225.1	b (33) (3+)-NH3-P, b (33) (3+)-H2O-P
1169.52148	692.5
1170.59277	925.6
1171.74512	277.8
1172.34741	42.4
1174.25244	97.0
1175.99634	554.8	b (23) (2+)-H2O-P, b (23) (2+)-NH3-P
1176.90161	208.3
1178.22900	205.9
1179.66455	124.7
1180.42834	47.7
1181.04785	166.4
1182.09546	143.1
1183.52930	426.9	y (11) (1+)
1184.52722	433.5	b (23) (2+)-P, b (12) (1+)-H2O
1185.50085	576.9	b (12) (1+)-NH3, y (33) (3+)-H2O, y (33) (3+)-NH3
1186.32544	157.0
1187.28516	358.7
1188.35913	148.2
1189.30481	147.6
1190.35962	1117.2	y (33) (3+), b (22) (2+)
1191.16541	447.0
1192.34229	333.1
1193.02478	98.2
1194.28296	883.4	y (21) (2+)-NH3, y (21) (2+)-H2O
1195.09741	47.6
1195.82178	353.8
1197.23157	54.4
1199.28149	393.4
1200.22083	232.1
1201.25305	191.6
1202.46082	1660.2
1203.25378	4104.5	y (21) (2+), b (12) (1+), b (34) (3+)-P
1204.42798	382.5
1205.82788	180.7
1206.94580	750.6	b (33) (3+)
1207.88831	295.6
1208.84985	330.7
1209.62659	229.9
1210.50024	89.0
1211.64319	88.8
1212.39819	22.2
1213.38770	292.3
1214.21240	63.1
1215.05298	68.6
1216.05261	18.0
1217.27039	129.1
1218.67676	63.9
1219.90625	117.3
1220.61194	29.4
1221.77979	224.6
1223.08362	448.3
1224.45410	1799.1	b (23) (2+)-H2O, b (23) (2+)-NH3
1225.20117	541.6
1226.01660	491.6
1226.76501	479.4
1228.13367	377.0
1229.14502	352.3
1230.13416	133.2
1232.41772	1934.3	y (35) (3+)-NH3-P, y (35) (3+)-H2O-P
1233.63831	1379.6	b (13) (1+)-P, b (23) (2+)
1234.37842	40.7
1235.06909	95.9
1235.71167	41.9
1237.33777	773.7	y (22) (2+)-H2O
1238.23828	1324.9	y (35) (3+)-P, y (22) (2+)-NH3
1239.01587	315.5
1241.50781	326.9
1242.19177	150.6
1243.48486	165.8
1246.35999	6537.4	y (22) (2+)
1247.29602	1548.7
1248.08130	849.0
1249.35229	1007.3	b (24) (2+)-P
1250.27844	475.2
1251.08679	179.8
1252.01221	164.1
1253.54224	117.3
1254.22119	105.8
1254.95886	138.4
1256.89600	107.3
1257.78198	173.8
1258.80786	26.5
1259.77856	125.0
1262.82104	23.3
1263.82935	158.9
1264.72961	217.4
1265.63989	101.7
1268.68530	265.6
1270.08228	387.7
1271.14819	685.1
1272.30029	224.9
1274.04529	361.4
1275.11401	276.9
1275.93311	263.0
1277.13904	86.0
1280.61780	61.1
1283.75000	809.0
1284.82190	318.2
1285.53687	139.4
1286.59790	27.3
1287.20288	89.1
1288.80725	173.7
1289.41187	185.0
1290.03455	40.4
1290.88391	114.4
1291.99243	266.7
1292.59583	11.0
1293.94543	346.6
1294.67993	682.1	y (12) (1+)-H2O, y (36) (3+), y (23) (2+)-NH3
1295.35217	88.0
1296.42786	30.0
1297.49133	734.9	b (36) (3+)
1298.53638	768.9	b (24) (2+)
1299.56299	265.9
1300.30627	85.6
1302.77576	2022.6	y (23) (2+)
1303.64148	1258.2
1304.61108	236.2
1305.25549	111.3
1307.46497	53.0
1309.27649	122.8
1310.32373	9.4
1310.92810	84.9
1311.75647	301.6
1312.76746	139.9
1314.77332	295.9
1315.87756	72.3
1316.99158	168.4
1318.40881	168.7
1319.01794	20.4
1319.72375	65.9
1321.56873	124.3
1323.11401	99.1
1324.42383	98.1
1327.04846	85.3
1328.51172	114.6
1329.67578	156.7
1331.83862	230.0
1333.09131	140.3
1333.88635	50.2
1335.44153	178.0
1336.57446	78.4
1338.65540	241.4
1342.28979	176.8
1343.33386	48.1
1344.49487	598.9	y (24) (2+)-NH3, y (24) (2+)-H2O
1345.51953	665.6
1346.84485	83.8
1348.75183	155.8
1351.56677	24.4
1353.42200	1903.0	b (25) (2+)-H2O, b (25) (2+)-NH3, y (24) (2+)
1354.10608	769.5
1354.81543	519.0
1356.71985	76.7
1358.41589	129.2
1359.05151	163.6
1360.67371	78.4
1361.54199	53.3
1362.50623	329.4
1363.25708	492.4	b (25) (2+)
1364.06189	213.2
1364.78052	42.3
1366.59888	36.1
1368.17517	96.9
1369.61511	117.6
1370.27356	42.5
1371.94458	110.7
1373.09424	123.1
1373.71924	32.7
1375.39172	116.1
1376.71545	173.3
1378.08459	529.6	b (26) (2+)-P
1378.69788	53.4
1380.05066	343.0
1381.15808	101.1
1382.79077	90.0
1383.65320	50.2
1385.63953	221.3
1386.61462	256.4
1387.40491	49.9
1391.27307	187.7
1392.31958	86.1
1393.37268	99.0
1394.88171	171.9
1395.54846	144.6
1400.21497	77.8
1401.29065	52.3
1403.67932	203.1
1404.94836	140.7
1405.77405	90.8
1406.99280	111.4
1407.62073	43.2
1408.92468	106.3
1409.85046	207.4
1410.98157	33.3
1412.83752	102.9
1414.56274	235.7
1415.74097	85.3
1416.62415	46.9
1417.84607	734.9	b (26) (2+)-H2O, y (25) (2+)
1418.72034	387.1
1419.74866	264.3
1420.66882	149.7
1422.02295	117.5
1422.74670	153.3
1426.08252	188.3
1427.41492	1858.7	b (26) (2+)
1428.40747	855.2
1429.38855	195.4
1430.48767	218.8
1431.46985	52.6
1432.61682	56.4
1434.48962	798.0	b (27) (2+)-NH3-P
1435.27795	635.3
1436.19055	523.1
1437.05444	43.2
1439.89148	86.6
1442.37439	48.3
1443.61047	52.3
1444.23608	16.8
1445.20605	9.4
1446.51282	72.5
1450.29858	9.3
1452.34253	834.2	y (26) (2+)-NH3, y (26) (2+)-H2O
1453.44629	454.2
1455.70520	31.7
1457.76929	13.7
1458.88269	101.6
1460.72742	431.5	y (26) (2+)
1461.53674	196.4
1462.41272	206.7
1463.21130	57.7
1463.92249	101.2
1464.59216	45.9
1467.11194	92.6
1468.71204	102.2
1469.62708	43.0
1470.75598	116.4
1472.27490	495.3
1473.51477	163.1
1475.60608	27.4
1480.30737	785.5
1481.44299	1333.8	y (27) (2+)-H2O, y (27) (2+)-NH3, b (27) (2+)-H2O
1482.41736	461.3	b (27) (2+)-NH3
1483.41492	191.9
1485.24768	43.7
1486.62683	8.3
1487.86023	26.3
1489.76526	916.7	y (27) (2+)
1490.81824	962.8	b (27) (2+)
1491.72595	273.7
1492.79919	244.9
1494.33948	146.9
1496.52698	103.1
1498.83118	50.8
1500.56165	15.7
1507.44543	285.1
1508.26392	224.1
1508.97925	29.0
1511.83765	59.5
1513.35803	21.9
1515.13098	182.2
1517.67529	26.8
1518.39905	75.7
1521.48035	54.7
1523.22742	29.1
1526.50061	127.9
1528.17480	42.6
1529.27185	80.6
1530.27539	128.0
1532.64355	60.0
1533.86670	41.5
1534.49109	30.9
1535.55078	51.2
1537.08313	235.0
1538.18298	43.7
1538.85962	175.9
1539.79602	74.6
1541.36401	214.7
1542.76172	99.2
1545.26245	66.6
1545.91895	308.2
1547.29431	1092.8	b (28) (2+)-NH3
1548.06970	147.5
1549.14136	13.5
1551.20374	157.7
1551.86047	43.1
1555.40991	2546.9	b (28) (2+), b (29) (2+)-P
1556.17212	2378.3
1556.88123	483.8
1558.69287	115.6
1560.36987	59.0
1561.91162	21.3
1562.81274	59.1
1565.27698	124.4
1571.37561	45.8
1575.57642	22.4
1577.54504	29.9
1578.61658	44.8
1584.91614	162.6
1586.53442	82.8
1589.63049	128.0
1590.61804	62.0
1591.73047	23.7
1593.45557	55.8
1594.14087	64.6
1596.47180	13.7
1599.04358	87.8
1602.01477	12.6
1603.19324	38.3
1606.53931	73.0
1608.27039	25.2
1610.40662	85.1
1612.90918	132.3
1621.77087	105.6
1625.02820	60.1
1626.28320	69.9
1627.84595	18.1
1634.02380	28.5
1646.62463	71.9
1648.94995	131.1
1650.52527	189.9
1652.76379	136.7
1655.20081	55.7
1659.53455	77.5
1661.31189	78.7
1662.16772	136.3
1664.54822	32.7
1665.54529	87.8
1668.62292	30.6
1674.20984	68.6
1676.79358	78.2
1684.48511	14.8
1688.00964	36.6
1688.81909	15.9
1689.54138	10.4
1691.67212	17.0
1692.84045	53.5
1693.68372	24.1
1701.87073	33.9
1708.42651	27.9
1709.15051	16.7
1710.27710	118.7
1714.06177	42.0
1717.97681	70.0
1719.76453	41.5
1721.31323	9.8
1724.36206	60.1
1726.00964	79.2
1726.79285	28.8
1727.57263	36.5
1743.78210	190.8
1744.59607	39.4
1746.56458	42.4
1750.47546	63.5
1755.61487	76.4
1759.04565	62.0
1762.90991	12.6
1764.73157	40.5
1776.73840	23.2
1779.94458	40.5
1797.73767	19.6
1798.93298	47.5
1799.71313	25.6
1800.56140	41.1
1803.32092	96.3
1804.73596	22.4
1814.53064	172.0
1815.39612	300.6
1816.16418	84.0
1817.38159	46.8
1817.98547	118.4
1823.51282	25.2
1830.64929	42.0
1832.13147	25.6
1835.09204	48.0
1842.77966	30.7
1854.60754	49.2
1855.45581	87.1
1858.92615	44.8
1861.38440	52.3
1870.83533	70.2
1872.12146	27.8
1873.45251	46.8
1878.30334	14.7
1879.60962	24.2
1886.01001	64.3
1886.80017	37.1
1890.78430	32.8
1891.75037	94.0
1900.29919	29.5
1902.75964	66.5
1903.98914	124.9
1904.61047	15.5
1910.11755	18.1
1910.77063	64.6
1911.59302	19.1
1916.33704	89.3
1924.76770	69.8
1930.32739	96.9
1942.69165	16.5
1965.88538	59.8
1996.39636	27.1
1997.21997	35.1
1997.99878	31.1
