# Supplementary material for: Phosphoproteomic Analysis of Platelets Activated by Pro-Thrombotic Oxidized Phospholipids and Thrombin
Source: PLoS One. 2014 Jan 6;9(1):e84488. doi: 10.1371/journal.pone.0084488 (PMC3882224; doi:10.1371/journal.pone.0084488)
Supplement: Annotated Spectra S4 — (ZIP) [file pone.0084488.s007.zip › RASGPPGNEHLYENLCVLEASPTLHGGEPEPHEGPGSR_-2_2_69045.txt]

m/z	i	matches
235.17688	73.6
243.92737	9.0
245.17595	4.5
250.08334	50.0
255.19189	9.2
258.88943	18.6
260.06805	5.6
263.33109	24.0
267.36603	22.4
270.22601	15.7
271.56143	13.9
274.17487	18.5
277.46561	5.3
284.96429	8.6
288.16113	12.3
294.76730	15.1
297.05856	23.4
298.39417	6.5
303.57999	3.6
304.92505	9.6
306.50940	6.2
307.83853	31.0
313.22974	10.9
314.46561	69.9
315.11331	21.0
318.10974	4.7
323.05731	16.5
326.24060	21.3
327.36099	2.7
329.33777	19.8
330.18539	3.6
333.05176	16.6
334.31293	18.3
335.32159	23.8
339.40338	17.5
340.92175	28.5
341.89978	27.1
348.09491	7.1
349.21469	36.7
354.68317	60.7
356.91986	13.6
358.29626	13.9
359.23886	9.0
361.13092	50.2
363.17761	18.5
364.97546	12.8
366.38910	13.3
367.03369	6.2
369.35022	40.0
370.63947	81.4
372.30725	24.5
373.51154	62.7
374.36292	5.0
375.36786	173.9	b (16) (5+)
376.39319	6.2
379.10730	12.4
380.03888	6.2
381.38666	12.8
386.20398	63.1
388.07953	21.5
392.16089	14.7
393.20459	17.2
395.19434	3.6
396.15222	46.8
398.55908	7.1
400.31500	10.6
401.18604	24.8
402.99365	21.9
404.32751	4.3
407.97559	5.9
409.65576	71.5
410.38373	92.4
411.19006	3.2
412.01965	21.9
413.54962	5.6
416.20898	83.2
417.24451	18.3
418.95599	1451.9	b (18) (5+), y (8) (2+)
419.85895	112.3
421.31195	26.0
422.34375	35.1
423.77289	4.2
425.21423	36.9
427.18774	30.9
429.09827	31.4
432.62592	13.0
433.98981	11.1
437.10229	5.9
442.16577	4.2
443.53186	2.7
449.01129	40.7
450.98535	15.6
453.59735	14.0
455.34753	15.4
458.02875	5.4
459.26044	33.4
465.40741	16.5
468.40271	11.9
469.52972	40.4
470.20123	36.0
471.25165	6.4
473.33704	492.2	y (5) (1+)
474.42053	175.5	y (19) (4+)-H2O, y (9) (2+)-H2O, y (19) (4+)-NH3, y (9) (2+)-NH3
475.25305	13.8
476.67444	23.0
477.29126	8.2
478.68811	2.4
479.58649	20.2
480.31433	66.2
481.74579	101.4
483.27112	55.3
483.96179	5.0
485.80054	16.6
486.93909	39.7
488.12085	95.6
489.40637	7.5
493.31720	64.8
494.20819	35.4
500.56506	3.3
502.22156	204.3	b (14) (3+)-P, y (24) (5+)-NH3, b (10) (2+), y (24) (5+)-H2O
503.25464	21.4
503.98547	20.9
506.36945	77.3
507.07910	13.5
508.01178	3.0
509.46136	6.8
510.30615	23.3
511.16699	31.8
512.49377	16.8
513.65533	19.5
514.50842	37.9
515.38153	16.5
517.17328	10.1
518.39874	41.2
520.26709	26.6
521.39050	7.7
523.53986	38.7
526.33673	8.7
527.47290	15.9
528.39111	36.8
529.35657	52.7
531.91925	1098.8	y (10) (2+)
533.04913	113.4
534.89026	27.7
535.56934	55.9
539.08313	22.7
543.13885	9.4
543.90356	33.5
546.09961	22.3
546.97656	79.6
548.14130	20.0
549.70502	12.1
550.45660	10.5
551.73138	23.9
555.35229	43.8
557.15662	8.1
558.86505	195.1	b (11) (2+), y (22) (4+)-H2O
559.48859	90.9
560.59760	14.5
563.53394	68.5
564.15948	20.5
565.19354	19.4
566.38403	26.3
567.42584	11.9
569.08246	20.9
570.43622	13.9
572.67352	551.3	b (15) (3+), b (26) (5+)-NH3, b (20) (4+), b (26) (5+)-H2O
573.71979	11.1
574.33154	6.0
575.75464	8.8
578.32648	137.4
579.52319	48.1
582.26819	10.6
583.62952	12.7
584.70660	113.2
585.67340	483.3	y (6) (1+)-NH3, y (17) (3+)
586.40186	40.4
587.06561	117.7
588.36823	23.6
589.91254	270.2	b (21) (4+)-NH3, b (21) (4+)-H2O, b (22) (4+)-H2O-P, b (22) (4+)-NH3-P
590.72003	119.9	b (28) (5+)-NH3-P, b (28) (5+)-H2O-P
591.93225	56.3
593.55292	15.6
595.74567	434.7	y (11) (2+)
596.67383	64.1
598.00385	13.8
599.26807	91.4
599.98114	34.7
601.05139	11.2
602.35327	370.4	y (6) (1+), y (28) (5+)-NH3-P, y (28) (5+)-H2O-P
603.34888	173.8	y (23) (4+), y (27) (5+)
604.57379	42.1
607.29700	37.4
608.00378	8.1
608.74420	124.5	y (18) (3+)-NH3, y (18) (3+)-H2O
611.06250	44.1
612.03210	47.5
613.41083	9.9
614.55920	396.1	b (23) (4+)-NH3-P, b (28) (5+), b (23) (4+)-H2O-P, y (18) (3+), b (22) (4+)-H2O, b (29) (5+)-P, b (22) (4+)-NH3
615.35388	40.8
617.41962	182.2
618.22784	20.3
619.06360	16.9
620.04840	31.3
622.42242	65.4
623.44086	2.4
624.39032	48.9
626.25446	226.6	y (28) (5+), b (16) (3+), b (17) (3+)-P
627.56146	4.2
628.90985	281.1
629.62018	69.2
630.33771	37.2
631.42456	58.5
632.26288	72.1
633.14142	51.2
634.35065	10.9
635.32068	6.3
637.48352	63.7
638.35699	82.6
639.20935	9.8
640.52924	42.1
641.48517	6.3
642.10486	26.0
643.40125	11.7
644.14801	11.6
645.20233	27.5
645.84735	14.6
647.46124	12.7
650.00702	12.5
651.45532	43.8
653.42157	462.2	b (17) (3+)-H2O, y (13) (2+), y (29) (5+), b (17) (3+)-NH3
654.40344	26.6
655.21814	13.8
656.39789	72.3
657.59186	21.8
659.10541	160.5	b (31) (5+)-P, b (17) (3+), b (18) (3+)-NH3-P, y (30) (5+)-P, b (30) (5+)
660.05548	77.0
661.24878	29.9
662.38086	11.8
665.67303	23.3
666.36542	73.4
667.27924	16.7
668.53125	59.2
670.01862	25.6
673.71210	17.1
674.40387	10.3
675.59283	65.1
676.60162	35.6
677.63641	64.8
679.49249	7.5
680.34882	345.6	b (12) (2+), y (20) (3+)
681.48761	213.6	b (25) (4+)-P
682.49829	39.0
684.47107	63.4
685.50677	54.2
687.42096	40.5
688.76111	13.0
690.47748	112.2
691.19446	87.6
692.28369	88.4
693.60980	85.6
694.51984	59.9
695.44611	58.8
696.47711	89.4
697.49396	46.7
698.30121	27.4
699.26959	6.3
700.50403	29.9
701.78632	158.5	b (25) (4+)-NH3, b (32) (5+)-H2O, y (31) (5+), b (19) (3+)-H2O-P, b (19) (3+)-NH3-P, b (25) (4+)-H2O
702.40717	49.2
703.40790	25.8
704.28583	90.2
705.92633	94.7
708.68988	9.8
710.62946	5.0
711.33148	6.0
712.66559	45.0
713.71893	93.3
714.97705	42.7
715.73413	28.6
719.19501	374.3	y (21) (3+), b (8) (1+)-H2O
720.09332	44.4
720.97235	50.2
721.82550	256.3	y (7) (1+)-H2O
722.44641	410.7	y (7) (1+)-NH3, y (14) (2+)
723.14594	103.5
724.54535	116.0
725.31720	24.3
726.04877	4.7
727.50006	175.0
729.23273	40.3
730.41968	6.0
731.37250	11.5
733.42719	167.5	y (33) (5+), b (19) (3+)-NH3, b (19) (3+)-H2O
734.58521	22.2
736.50226	40.3
737.52179	139.1	b (8) (1+)
739.21344	399.4	b (35) (5+)-H2O-P, b (28) (4+)-NH3-P, b (34) (5+)-NH3, b (35) (5+)-NH3-P, b (19) (3+), b (34) (5+)-H2O, y (7) (1+)
740.66644	126.9	y (35) (5+)-NH3-P, y (35) (5+)-H2O-P
741.52509	51.0
743.04059	20.7
745.10681	300.9	b (13) (2+), y (22) (3+)-H2O, b (14) (2+)-NH3-P
746.15863	49.8
747.80341	116.2
748.45520	34.5
749.80853	86.2
750.94019	120.4	b (36) (5+)-H2O-P
751.93207	250.3	y (22) (3+), b (36) (5+)-NH3-P, y (34) (5+)
752.82721	122.9	y (28) (4+)-H2O-P, b (14) (2+)-P, y (28) (4+)-NH3-P
754.92926	42.3
757.15729	187.3	y (28) (4+)-P, b (20) (3+)-NH3, y (36) (5+)-NH3-P, y (36) (5+)-H2O-P, b (20) (3+)-H2O
758.26727	83.1
759.78839	85.1
760.79608	11.2
762.04352	24.2
763.59583	149.3	b (28) (4+)-H2O, b (28) (4+)-NH3, y (35) (5+), b (29) (4+)-NH3-P, b (20) (3+)
764.45697	51.9
765.53888	80.0
766.18323	11.3
767.44019	66.1
768.50787	8.9
769.73877	99.9
770.78387	173.5	b (36) (5+)-H2O, b (36) (5+)-NH3
771.73956	23.1
772.72467	31.2
773.68237	109.7
775.16290	15.0
776.01141	74.3
777.09369	309.0	y (28) (4+)-H2O, y (28) (4+)-NH3, y (36) (5+)-NH3, y (36) (5+)-H2O
778.16296	287.8	y (15) (2+)
779.20093	215.4
780.02594	49.3
780.71173	55.4
782.40814	226.9	y (28) (4+)
783.68823	221.5
784.71198	51.5
785.49261	57.6
786.61316	194.4	b (29) (4+)-H2O, b (21) (3+)-H2O, b (22) (3+)-NH3-P, b (21) (3+)-NH3, b (22) (3+)-H2O-P
787.27869	115.2
787.92615	279.9	b (37) (5+)-H2O, y (29) (4+)-NH3-P, b (37) (5+)-NH3, y (29) (4+)-H2O-P, b (29) (4+)-NH3
788.95856	95.2
789.84601	124.8
790.79242	92.4
791.63965	36.7
792.44861	427.1	y (37) (5+)-NH3, b (21) (3+), y (29) (4+)-P, b (22) (3+)-P, b (14) (2+)-H2O
793.47803	379.7	b (14) (2+)-NH3
794.21271	371.2	b (30) (4+)-H2O-P
795.00507	34.5
795.94073	30.7
796.92255	229.8
798.01935	201.0
799.37097	138.5	y (23) (3+)-H2O, y (23) (3+)-NH3, b (30) (4+)-P
800.29657	229.6	b (15) (2+)-H2O-P, b (15) (2+)-NH3-P, [M+5H] (5+)-NH3-H2O-P
801.31946	176.8
802.33246	2357.1	b (14) (2+)
803.48767	260.9	[M+5H] (5+)-NH3-P, [M+5H] (5+)-H2O-P
804.86493	179.5
805.63519	330.4	y (23) (3+)
806.44763	450.0	[M+5H] (5+)-P
807.41559	249.3
808.28143	465.1
809.37585	302.5	b (15) (2+)-P
810.12677	87.5
810.74658	305.7
811.90753	183.5	y (29) (4+)-NH3, y (29) (4+)-H2O
813.08838	210.1
814.62842	389.2
815.52509	31.4
816.57861	172.3	y (29) (4+)
817.49823	47.2
818.55176	93.3
825.96924	36.0
826.82556	112.4
827.81964	8.1
828.77136	19.3
833.49512	25.0
834.57526	35.6
836.43475	458.3	y (8) (1+), y (24) (3+)-NH3, y (24) (3+)-H2O
837.42999	160.9
838.49756	21.5
839.53455	6.8
840.90308	33.8
841.82709	32.7
842.81110	6.6
843.48145	9.6
844.60297	144.8	y (30) (4+)-H2O, y (30) (4+)-NH3, b (31) (4+)-NH3
845.45203	18.6
846.38336	12.1
847.51227	18.4
848.47089	38.8
849.35651	51.6
850.66168	164.4	b (15) (2+)-NH3
851.40179	70.4
853.41583	30.9
854.43066	15.7
855.48395	9.5
856.77936	10.7
858.59930	1319.3	b (23) (3+), b (32) (4+)-P, b (15) (2+)
859.59821	547.8
860.90369	79.1
862.29291	19.7
864.79364	87.4
866.59247	153.8	y (32) (4+)-P, b (9) (1+)
867.47589	7.8
868.78363	298.3	y (17) (2+)-H2O, y (17) (2+)-NH3
869.67059	26.5
870.39734	12.0
871.39551	44.8
872.87878	60.1
874.31885	8.1
875.20575	59.8
876.08038	80.4
877.64124	1855.9	b (32) (4+)-H2O, b (32) (4+)-NH3, y (31) (4+), y (17) (2+)
878.48889	819.4
879.37482	148.4
880.60565	71.9
881.39868	31.5
881.99921	72.6
882.61786	158.0	b (32) (4+)
883.72339	46.8
884.82928	56.1
885.54688	153.4	b (33) (4+)-H2O-P, b (33) (4+)-NH3-P
886.28931	59.5
887.23682	43.5
888.30951	72.8
889.64111	98.7
890.52142	82.2
892.77826	673.6
893.69110	659.2
894.64618	170.0
895.29510	8.7
896.27124	71.0
897.85016	24.2
899.13678	99.1
899.96649	371.4	b (34) (4+)-H2O-P, b (34) (4+)-NH3-P
901.38672	63.5
902.60645	42.7
903.39728	62.8
906.21704	69.0
907.68335	33.6
908.36304	84.2
909.95898	123.0	b (33) (4+)-NH3, b (33) (4+)-H2O
911.32513	33.5
912.38867	131.0	y (18) (2+)-NH3, y (18) (2+)-H2O
913.29218	26.2
915.05951	278.0	b (33) (4+), y (34) (4+)-P, y (33) (4+)
915.75269	84.4
916.65338	24.2
918.32935	141.5	y (26) (3+)-H2O, y (26) (3+)-NH3
919.28491	98.7
920.26227	185.9
921.13306	1404.5	y (18) (2+)
922.16962	592.8	b (26) (3+)-NH3-P, b (26) (3+)-H2O-P
923.29541	94.0
924.31250	178.0	y (26) (3+), b (34) (4+)-H2O, b (35) (4+)-NH3-P, b (35) (4+)-H2O-P, b (34) (4+)-NH3
925.20660	28.4
925.80731	60.8
926.90308	102.4
928.14996	27.8
929.64941	425.9	b (16) (2+)-H2O, y (35) (4+)-P, b (17) (2+)-NH3-P, b (16) (2+)-NH3, b (17) (2+)-H2O-P, b (34) (4+)
930.56866	140.3
931.57843	27.8
933.07062	224.4
933.89191	394.8
934.65094	346.9	y (34) (4+)-H2O
936.03949	104.9
936.72467	92.9
937.39911	41.0
938.30298	362.7
938.91620	912.2	b (17) (2+)-P, b (36) (4+)-NH3-P, b (36) (4+)-H2O-P, b (16) (2+)
939.74683	524.6	y (34) (4+)
940.71075	108.6
941.63397	10.5
942.62421	575.8	b (36) (4+)-P
943.51874	128.0
944.48773	38.5
945.24738	37.0
946.26984	57.9
947.42609	143.9	y (36) (4+)-NH3-P, b (27) (3+)-P, y (19) (2+)-H2O, y (9) (1+)-H2O, y (36) (4+)-H2O-P
948.65179	268.1	y (9) (1+)-NH3, y (19) (2+)-NH3, b (35) (4+)-H2O, b (35) (4+)-NH3
949.44855	12.5
950.72577	11.8
951.52051	20.3
953.39380	12.8
954.65460	11.4
955.30786	139.3	b (26) (3+)-H2O, b (26) (3+)-NH3
956.71783	1426.6	y (19) (2+)
957.57892	430.5
958.42181	153.0
961.70746	93.5
962.48706	38.8
963.68842	27.4
964.32227	71.7
965.53424	66.9
966.48584	57.1
967.44043	21.0
968.40045	12.3
969.41351	13.5
970.49054	144.4
972.53632	46.2
974.00397	126.1	b (27) (3+)-H2O, b (27) (3+)-NH3
975.03320	9.5
976.59222	8.3
979.20190	303.2	b (17) (2+)-NH3, b (27) (3+), b (17) (2+)-H2O
979.87299	114.5
980.49316	158.0
981.60156	98.3
983.02618	121.1
985.27643	37.4
986.32880	48.2
988.22089	2298.2	b (17) (2+)
989.14948	1138.6	y (37) (4+)-NH3, b (37) (4+), y (37) (4+)-H2O
990.44684	197.9	b (28) (3+)-P
991.31268	5.2
992.95801	72.3
994.07959	30.6
996.02197	30.1
996.97736	59.9
998.81097	48.6
999.72150	232.3	y (27) (3+)-NH3
1000.45966	31.3
1001.99957	55.8
1003.56366	197.0	b (10) (1+), y (28) (3+)-NH3-P, y (28) (3+)-H2O-P
1004.53534	130.3
1005.55664	201.3	y (27) (3+)
1006.74438	66.0
1007.34894	19.0
1008.59076	121.3
1009.85138	68.3
1010.74927	102.8
1012.00439	325.2	y (20) (2+)-NH3, y (20) (2+)-H2O
1012.81268	141.2
1013.59125	131.6
1014.60358	33.4
1016.09918	48.3
1017.28387	366.5	b (28) (3+)-NH3, b (28) (3+)-H2O, b (29) (3+)-NH3-P, b (29) (3+)-H2O-P
1018.10651	61.4
1019.13739	52.1
1020.91986	643.0
1021.74078	702.2	y (20) (2+)
1022.90619	1348.6	b (29) (3+)-P, b (28) (3+)
1023.78320	1058.2
1024.85962	103.8
1025.92285	82.2
1026.67261	19.6
1028.06958	19.7
1029.03101	16.3
1030.56592	55.6
1031.79590	30.0
1033.39648	16.2
1035.14966	15.4
1035.87183	72.0
1036.52661	101.8
1037.63025	76.0
1038.83374	38.7
1040.37793	51.0
1041.89429	32.1
1042.76465	120.2	y (28) (3+)
1044.63538	865.7	b (18) (2+), y (10) (1+)-H2O
1045.55127	259.3	y (10) (1+)-NH3
1046.58008	48.6
1049.74316	41.7
1051.29956	43.1
1052.29285	34.1
1054.42334	36.2
1055.29407	79.8
1055.92371	32.6
1058.40967	158.8
1059.24036	86.1
1060.48962	202.4	b (30) (3+)-NH3-P, b (19) (2+)-P
1062.34204	373.6	y (10) (1+)
1063.24890	128.7
1064.52710	66.9
1065.60669	140.2	b (30) (3+)-P
1066.46399	89.6
1068.75635	115.0
1069.62085	172.5	y (21) (2+)-NH3
1070.36206	10.3
1072.09473	45.8
1073.42078	110.5
1074.63733	18.6
1075.73096	35.8
1076.64331	73.5
1077.75281	646.6	y (21) (2+)
1078.61072	424.2
1079.57080	92.3
1080.74072	38.8
1082.16736	65.8
1083.73181	40.1
1087.24231	49.2
1088.05273	71.1
1089.85657	112.7
1092.49072	469.3	y (30) (3+)-H2O-P, b (30) (3+)-NH3, y (30) (3+)-NH3-P, b (31) (3+)-H2O-P, b (30) (3+)-H2O, b (31) (3+)-NH3-P
1093.44922	334.9
1094.76953	40.8
1095.79614	11.2
1098.45630	1404.8	b (30) (3+), y (30) (3+)-P, b (11) (1+)-H2O, b (31) (3+)-P
1099.26758	469.0	b (11) (1+)-NH3, b (19) (2+)-H2O
1099.92480	76.4
1100.58472	42.8
1101.22229	18.0
1102.48877	21.0
1103.23376	3.6
1103.85400	16.2
1104.59985	46.6
1106.54932	47.8
1108.00122	100.4
1109.49878	689.2	b (19) (2+)
1110.85205	165.4
1111.61499	42.0
1116.02612	167.4	b (11) (1+)
1116.84497	28.9
1117.84534	66.3
1118.60938	71.6
1119.71655	26.1
1120.59009	3.0
1121.69202	37.2
1122.58081	14.4
1123.61084	66.5
1124.47803	13.3
1125.49048	7.2
1126.45129	37.1
1127.73901	179.5	y (22) (2+)
1128.59570	150.8
1129.50110	54.7
1130.26868	30.7
1131.11353	30.9
1132.30408	47.1
1135.07861	216.2	b (20) (2+)-H2O
1135.81885	58.0
1136.89941	58.5
1138.99854	78.5
1143.21069	64.8
1144.53674	394.7	b (20) (2+)
1145.58850	180.1
1146.28320	91.9
1147.20215	5.0
1148.67847	34.7
1151.19104	97.7
1151.96875	129.3
1152.85352	24.6
1155.68921	21.3
1161.05273	13.9
1161.66809	5.3
1162.58936	20.1
1169.38879	13.6
1170.61792	48.2
1172.03394	57.0
1174.61816	66.3
1175.96924	27.4
1179.12207	434.9	b (21) (2+)-H2O, b (21) (2+)-NH3, b (22) (2+)-H2O-P, b (22) (2+)-NH3-P
1179.96155	187.7	b (33) (3+)-H2O-P
1180.56628	41.6
1181.49585	12.6
1184.44287	17.7
1187.76855	112.8
1188.82178	431.9	b (21) (2+), y (32) (3+)
1189.92273	93.4
1191.69788	17.4
1192.61597	33.5
1196.21313	4.4
1198.94019	117.1
1203.46143	13.0
1205.34033	74.7
1206.35474	62.4
1207.31079	81.0
1208.01660	166.3
1208.65796	58.4
1212.19849	9.8
1213.67651	42.0
1215.20068	21.8
1215.99561	19.4
1218.89502	24.6
1219.64087	18.4
1220.29053	30.0
1221.34131	24.6
1222.32556	8.8
1223.95898	23.0
1225.95679	11.5
1226.69482	8.6
1227.74707	32.7
1230.13843	5.6
1233.71912	23.9
1236.78931	32.9
1239.45105	4.2
1240.49194	8.8
1243.39771	63.8
1244.45886	23.3
1246.60608	15.4
1248.54211	102.2
1249.43152	40.1
1251.35474	21.0
1255.67053	14.5
1257.87537	18.6
1259.27112	16.9
1263.72034	15.1
1264.57739	8.5
1265.33472	17.2
1269.83044	98.7
1271.07654	24.0
1273.13611	15.9
1277.16162	98.6
1278.47656	85.3
1279.11646	35.0
1280.47229	17.8
1281.55481	36.0
1285.62231	30.6
1286.52820	8.3
1287.13354	13.3
1292.02832	17.4
1292.99902	7.9
1293.72595	4.5
1297.42017	34.8
1298.94543	14.5
1300.75232	40.3
1301.61523	16.8
1302.39563	34.9
1305.39502	80.3
1306.64258	114.8
1308.87219	13.0
1309.58032	27.7
1310.47546	6.3
1312.56213	23.5
1318.13965	16.0
1319.27100	98.7
1320.19397	8.6
1321.27356	15.7
1322.46960	17.7
1325.84900	88.5
1334.93384	3.6
1335.87537	51.0
1336.60913	10.1
1339.74561	41.0
1341.56604	9.3
1342.45215	10.4
1343.73987	134.6	b (24) (2+)
1344.44629	4.3
1345.67639	45.8
1349.42810	20.1
1351.30579	43.1
1352.68787	18.6
1353.53748	5.1
1356.43250	36.6
1360.29395	29.0
1366.65247	28.9
1368.58069	26.2
1369.55920	30.5
1376.35486	16.9
1383.29285	9.8
1385.63452	22.4
1390.17590	13.6
1398.72278	12.9
1402.38831	11.0
1403.35461	24.4
1404.64587	17.4
1408.22424	9.0
1414.78467	10.7
1416.27502	18.6
1417.41931	10.7
1421.11975	57.8
1427.18103	11.3
1436.62659	9.2
1440.18079	84.6
1441.89526	25.0
1442.50610	39.6
1443.74536	21.3
1453.41504	7.1
1463.61633	7.4
1465.84180	3.6
1469.59937	17.2
1471.47388	3.9
1472.85730	15.4
1475.45349	26.3
1489.54517	35.8
1491.32898	9.9
1499.43689	3.3
1500.61975	14.2
1505.65479	11.0
1511.55322	38.3
1525.85571	21.6
1534.71155	106.8
1535.68372	15.7
1545.53357	4.5
1559.93311	3.9
1561.67200	36.5
1568.40540	11.2
1577.44763	4.8
1578.10608	7.4
1584.62170	18.6
1585.54456	3.3
1586.52942	25.5
1598.26184	14.5
1599.85852	5.4
1608.50818	18.0
1609.60046	4.2
1630.54712	19.2
1656.48474	29.4
1678.21863	13.7
1682.56812	17.1
1690.74939	9.5
1691.55359	8.3
1707.70520	5.4
1708.57507	7.6
1716.17554	16.6
1730.55920	10.9
1748.73035	12.1
1757.63159	19.0
1763.81140	15.1
1804.95251	23.9
1844.49048	34.1
1876.80408	16.7
1934.72229	14.1
1951.94324	5.1
1974.40222	7.2
1998.80530	12.8
