# Supplementary material for: Phosphoproteomic Analysis of Platelets Activated by Pro-Thrombotic Oxidized Phospholipids and Thrombin
Source: PLoS One. 2014 Jan 6;9(1):e84488. doi: 10.1371/journal.pone.0084488 (PMC3882224; doi:10.1371/journal.pone.0084488)
Supplement: Annotated Spectra S4 — (ZIP) [file pone.0084488.s007.zip › RASGPPGNEHLYENLCVLEASPTLHGGEPEPHEGPGSR_-3_2_64857.txt]

m/z	i	matches
234.16808	3.9
235.25032	52.6
236.32545	13.0
239.33807	12.8
241.94215	13.8
243.21725	4.2
246.37781	8.0
248.90038	9.6
260.20297	7.1
261.04608	9.5
262.33777	17.3
263.26602	13.9
266.79706	2.2
269.84210	11.5
274.02905	17.0
276.33060	3.7
277.31989	3.0
278.02802	6.3
279.15137	14.6
288.25476	4.4
295.23047	12.0
297.92282	69.1
302.10269	6.8
303.17810	2.9
305.16522	3.4
307.29791	8.0
307.97708	2.0
311.03894	1.8
312.44525	2.3
314.22083	29.9
315.31384	51.8
318.35425	4.6
320.33167	27.3
322.03720	6.3
323.55884	16.6
324.36371	15.4
325.07880	3.1
326.92639	16.4
329.37146	15.1
330.08801	19.1
335.97638	15.0
341.13330	13.4
342.31326	13.5
355.22662	15.6
356.37216	3.2
357.32990	26.0
358.30688	19.0
359.84134	21.5
361.48901	26.9
362.45798	42.6
364.50885	5.7
365.32684	7.6
366.28522	6.3
370.19836	82.8	y (7) (2+)
370.83606	42.8
372.50287	30.7
373.34937	10.2
374.67438	59.8
375.36359	128.2	b (16) (5+)
376.06226	61.3
377.82050	15.3
380.26672	39.4
381.21704	36.8
386.42676	8.3
388.25641	10.1
388.87970	16.2
391.57800	9.9
393.15167	2.8
394.48657	12.7
396.10278	5.9
397.06366	6.9
398.36572	10.4
399.44659	15.5
401.06647	35.5
402.09204	15.1
403.41693	10.1
404.25665	7.0
405.58154	18.6
409.75336	111.8	y (8) (2+)-H2O, y (16) (4+)-H2O, y (20) (5+), y (8) (2+)-NH3
410.38873	59.0
411.18597	15.7
413.27380	15.5
414.43359	11.3
416.40607	81.0
418.89697	1162.8	y (8) (2+), b (18) (5+)
419.92200	85.7
421.25775	23.1
421.90424	2.1
423.41187	8.6
425.16821	4.9
427.92456	29.9
429.22882	4.8
431.17682	41.1
434.04211	34.8
437.13800	9.0
438.31183	8.4
439.32965	3.4
442.22394	13.4
443.08704	9.9
447.23566	5.3
448.73450	5.7
450.49896	7.2
452.22394	17.9
453.18188	16.4
455.32935	3.4
456.49316	7.1
457.66876	9.9
465.49890	4.9
467.50336	24.5
469.16199	19.9
470.50226	4.2
471.89838	39.7
473.25470	492.2	y (5) (1+)
474.28046	146.5	y (9) (2+)-H2O, y (19) (4+)-NH3, y (19) (4+)-H2O, y (9) (2+)-NH3
475.00256	104.1	y (14) (3+)-H2O, b (22) (5+)-P
476.20782	20.2
478.26947	12.2
480.11804	47.2
481.84918	50.3
482.57623	11.1
484.15015	34.6
484.77740	23.8
485.41797	23.8
486.49585	12.1
487.42426	19.6
488.32648	26.5
491.38910	26.1
493.06049	14.4
494.24365	6.6
495.00439	3.8
497.31158	1.8
498.37372	15.8
499.37317	28.9
502.49323	120.8	b (14) (3+)-P, b (10) (2+), y (24) (5+)-NH3, y (24) (5+)-H2O
503.76898	9.5
505.17798	11.8
506.29572	61.2
507.00018	7.8
508.00177	3.3
511.55817	11.5
513.33295	9.1
514.14307	74.4
514.74884	19.7
515.40869	6.2
518.38794	13.9
519.00787	8.9
520.51904	24.6
523.11108	87.0	y (10) (2+)-NH3, y (10) (2+)-H2O, b (18) (4+)
523.83917	39.4
525.02673	4.1
530.59802	42.7
531.83868	783.7	y (10) (2+)
532.77063	193.2
533.84082	62.6
534.56885	35.6
536.01495	85.2
538.00769	75.4
539.34656	3.8
541.66150	10.2
543.17511	36.1
545.07147	45.2
546.88037	14.5
550.19061	40.1
551.98077	14.1
553.08136	24.1
555.43152	19.2
556.57269	23.6
557.96185	24.7
559.24066	42.5
560.23334	9.3
561.47314	26.8
562.39734	30.1
563.30524	84.6	y (22) (4+)
564.44366	50.6
567.77039	12.8
568.45740	6.5
571.15253	17.8
572.77484	230.2	b (15) (3+), b (26) (5+)-NH3, b (26) (5+)-H2O, b (20) (4+)
573.48041	39.5
574.56366	41.0
575.80048	7.3
578.48993	24.2
579.63031	17.0
580.30164	13.5
580.97668	17.1
581.98749	51.3
583.21625	44.2
584.56580	26.6
585.46338	313.1	b (27) (5+)-NH3, y (6) (1+)-NH3, b (27) (5+)-H2O, y (17) (3+)
586.76508	22.2
587.56036	19.8
588.65948	3.1
590.00385	152.1	b (22) (4+)-H2O-P, b (21) (4+)-H2O
590.82227	153.2	b (22) (4+)-NH3-P, b (28) (5+)-NH3-P, b (21) (4+)-NH3, b (28) (5+)-H2O-P
591.46136	45.9
593.30664	25.0
594.49475	15.6
595.80676	344.7	y (11) (2+)
596.69763	2.5
598.25610	22.4
600.20880	12.3
601.36084	18.6
602.34003	434.1	y (6) (1+), y (28) (5+)-NH3-P, y (28) (5+)-H2O-P
603.45111	163.1	y (27) (5+), y (23) (4+)
604.48108	38.5
605.32550	31.9
607.23169	58.4
608.45404	85.5	y (18) (3+)-NH3, y (18) (3+)-H2O
609.17474	22.6
610.31946	62.5
611.26044	20.6
612.19128	30.4
612.99121	48.2
614.55670	122.8	b (23) (4+)-NH3-P, y (18) (3+), b (22) (4+)-H2O, b (23) (4+)-H2O-P, b (28) (5+), b (22) (4+)-NH3, b (29) (5+)-P
615.54211	13.9
616.19366	14.8
617.06055	5.5
618.24164	9.3
618.89569	22.8
619.66364	20.3
620.81000	138.9	b (17) (3+)-NH3-P, b (17) (3+)-H2O-P, b (16) (3+)-NH3
621.56659	12.1
622.83502	20.9
624.55792	49.8
625.90839	44.1
626.66107	80.1
628.70868	253.5	y (24) (4+)-NH3
629.60083	140.3	y (29) (5+)-H2O-P, b (29) (5+)-NH3, b (29) (5+)-H2O, y (29) (5+)-NH3-P
630.31952	23.5
631.23041	51.6
632.25592	6.0
633.07782	17.0
634.36957	24.2
635.03839	9.4
636.06537	15.6
637.23096	5.9
638.14191	57.6
639.13245	40.4
640.22577	8.7
641.66577	64.0
642.29034	4.9
643.67804	75.2
644.71112	25.0
645.63934	41.0
647.53168	1.6
648.39667	23.5
649.58502	19.7
651.30060	14.9
653.38715	121.5	b (17) (3+)-H2O
654.07098	138.1	b (17) (3+)-NH3, y (29) (5+), y (13) (2+)
654.96692	22.8
657.46417	6.2
659.26929	275.7	b (31) (5+)-P, y (30) (5+)-P, b (30) (5+), b (17) (3+)
660.22150	67.2
662.40643	70.5
663.49237	38.4
664.43292	59.0
667.67908	7.4
668.37103	2.9
669.45514	12.8
670.56744	3.8
671.55334	50.4
672.32892	8.3
674.36102	53.5
675.14069	109.8	b (31) (5+)-NH3, y (20) (3+)-NH3, y (30) (5+)-H2O, b (31) (5+)-H2O, y (30) (5+)-NH3, y (20) (3+)-H2O
676.47650	32.8
677.33234	1.8
678.18915	10.0
679.41528	3.8
680.38177	162.7	b (12) (2+)
681.17145	210.7	y (20) (3+)
682.41827	41.7
685.25751	5.7
686.16528	82.4
688.45789	21.1
689.44220	24.2
690.15076	49.6
690.99115	19.0
691.82019	7.1
692.52094	63.3
693.44684	104.8	y (26) (4+), y (32) (5+)-P
694.58032	35.5
695.38208	49.5
697.30219	275.4	b (18) (3+)
699.90338	6.2
700.82617	28.1
701.88849	24.5
703.26117	18.1
705.01593	45.2
706.21948	1.8
707.33667	27.0
708.39618	7.1
709.78473	30.4
711.50092	73.0
712.43768	23.5
713.32050	97.5	y (21) (3+)-H2O, y (14) (2+)-H2O, y (14) (2+)-NH3, y (21) (3+)-NH3, y (32) (5+), y (33) (5+)-P
714.40155	8.7
715.77972	3.5
717.49231	19.0
718.85339	290.6	y (21) (3+), b (8) (1+)-H2O
719.52289	152.3	b (34) (5+)-H2O-P
720.30902	115.7	b (34) (5+)-NH3-P, b (26) (4+), b (8) (1+)-NH3
722.10834	600.7	y (14) (2+), y (7) (1+)-NH3, y (7) (1+)-H2O
723.09760	149.3	b (34) (5+)-P
724.29504	11.9
725.38416	19.0
726.22479	30.7
727.40417	125.8
728.49207	2.3
730.04163	5.9
730.71381	33.6
731.34705	19.1
732.80096	51.5
733.63440	124.2	b (19) (3+)-H2O, b (19) (3+)-NH3
734.27032	48.5
735.52051	5.2
737.29950	66.7
738.02399	20.7
739.69183	274.3	b (34) (5+)-H2O, y (7) (1+), y (35) (5+)-H2O-P, b (35) (5+)-NH3-P, b (19) (3+), b (34) (5+)-NH3, b (35) (5+)-H2O-P
740.81335	155.4	y (35) (5+)-NH3-P
742.98651	16.7
743.81512	36.6
744.95972	302.0	b (13) (2+), y (22) (3+)-H2O, b (14) (2+)-NH3-P
745.59698	209.3	y (22) (3+)-NH3
747.19781	47.7
747.99988	68.2
749.13177	22.1
749.87891	37.2
751.51282	342.9	y (22) (3+), y (34) (5+), b (36) (5+)-H2O-P, b (36) (5+)-NH3-P
752.23688	241.7	b (14) (2+)-P
752.99304	38.4
753.62561	41.1
754.30914	20.5
755.51642	37.4
757.16083	185.1	y (36) (5+)-NH3-P, y (28) (4+)-P, b (20) (3+)-H2O, b (20) (3+)-NH3, y (36) (5+)-H2O-P
758.78973	17.5
760.36853	28.3
761.41345	168.3	y (36) (5+)-P
762.47791	33.0
763.42627	104.7	b (28) (4+)-NH3, b (35) (5+), b (20) (3+), b (29) (4+)-NH3-P, y (35) (5+), b (28) (4+)-H2O
764.33234	42.0
765.59003	51.4
766.45978	13.1
767.17999	28.5
768.29572	84.2	b (37) (5+)-H2O-P, b (37) (5+)-NH3-P
769.66302	130.1	y (15) (2+)-NH3, y (15) (2+)-H2O
770.63531	60.1
771.94641	120.2	b (37) (5+)-P, y (37) (5+)-NH3-P, y (37) (5+)-H2O-P
772.86792	82.8
773.93658	96.2	b (36) (5+)
774.90619	15.2
775.73810	42.1
776.44537	25.4
777.34082	119.3
778.10553	309.6	y (15) (2+), y (36) (5+)-NH3, y (36) (5+)-H2O, y (28) (4+)-NH3, y (28) (4+)-H2O
779.24957	161.7
780.39172	83.6	y (36) (5+)
781.44873	42.1
782.29163	119.1	y (28) (4+)
783.35461	105.9
784.53351	36.6
785.20355	13.3
786.52155	16.2
788.04132	98.9	b (37) (5+)-H2O, y (29) (4+)-NH3-P, y (29) (4+)-H2O-P, b (37) (5+)-NH3, b (29) (4+)-NH3
789.35541	77.3
790.55133	182.0
791.56830	151.0	y (29) (4+)-P, b (37) (5+), y (37) (5+)-NH3, b (29) (4+), y (37) (5+)-H2O
792.71606	458.4	b (22) (3+)-P, b (14) (2+)-H2O, b (14) (2+)-NH3, b (21) (3+)
793.72504	431.2
794.52173	287.4	b (30) (4+)-H2O-P, b (30) (4+)-NH3-P, y (37) (5+)
796.33551	148.1
797.29596	169.6
798.07684	181.4
799.14392	174.5	[M+5H] (5+)-NH3-H2O-P, b (30) (4+)-P, y (23) (3+)-H2O, y (23) (3+)-NH3
800.02576	122.1	b (15) (2+)-H2O-P
802.10822	1082.5	b (14) (2+)
803.04291	368.8	[M+5H] (5+)-NH3-P, [M+5H] (5+)-H2O-P
804.19275	84.6
805.36407	194.6	y (23) (3+)
806.26196	46.3
807.23907	322.2	[M+5H] (5+)-P
808.29254	185.8
809.20490	357.4	b (15) (2+)-P
810.16547	92.5
811.16840	323.1	y (29) (4+)-H2O
811.88751	115.8	y (29) (4+)-NH3
812.99811	142.1
813.96356	148.5
815.38062	138.7
816.68195	228.8	y (29) (4+)
817.69934	43.4
818.46967	46.9
819.24091	11.8
825.57959	72.0
826.63397	63.3
827.68073	31.2
829.00348	72.0
831.67255	8.8
833.43671	17.8
836.48883	207.9	y (8) (1+), y (24) (3+)-H2O, y (24) (3+)-NH3
837.40796	127.3
838.96722	48.0
839.65167	2.8
840.72778	9.9
841.58136	8.7
842.65369	11.4
843.43365	65.7
844.47412	284.7	y (30) (4+)-NH3, y (30) (4+)-H2O, b (31) (4+)-NH3
845.67896	88.0
846.72919	77.0
848.32153	87.8	y (31) (4+)-NH3-P, b (31) (4+), b (9) (1+)-H2O, y (31) (4+)-H2O-P, y (30) (4+)
849.66119	261.7	b (15) (2+)-NH3, b (9) (1+)-NH3, b (15) (2+)-H2O
850.79620	214.2
851.83008	93.7	b (23) (3+)-H2O
852.55908	11.6
854.07819	7.3
855.48816	30.9
856.37891	19.6
857.44128	84.1	b (24) (3+)-H2O-P
858.36902	698.3	b (15) (2+), b (23) (3+), b (24) (3+)-NH3-P, b (32) (4+)-P
859.20154	1083.7
860.06964	150.0
862.26532	17.8
863.34619	6.6
864.38678	15.7
865.05829	32.6
866.23053	60.3
867.37317	87.8	y (32) (4+)-P
868.51978	298.2	y (17) (2+)-NH3, y (17) (2+)-H2O
869.61365	42.1
870.71887	16.1
871.47357	93.3
872.23450	30.2
873.59662	37.2
874.47931	42.5
875.83496	61.3
877.60431	1510.9	y (31) (4+), b (32) (4+)-H2O, b (32) (4+)-NH3, y (17) (2+)
878.61285	528.5
879.30109	210.5
880.23010	21.3
881.77905	120.8
882.70313	188.7	b (32) (4+)
883.41632	68.1
884.70557	109.5
885.53412	100.2	b (33) (4+)-NH3-P, b (33) (4+)-H2O-P
886.56403	51.3
887.78033	50.0
888.99054	40.1
890.33447	25.3
891.23035	37.7
892.28156	120.8
893.04071	665.7
893.83942	426.5
894.86639	29.5
895.77185	59.4
896.44916	27.1
898.70074	54.3
899.86395	40.4
901.31104	99.3
902.83563	29.0
903.88971	73.3
907.31744	26.5
908.68988	141.2	b (25) (3+)-P
910.69092	55.6
912.37103	93.5	y (18) (2+)-H2O, y (18) (2+)-NH3
912.98334	23.9
913.61725	11.1
915.05719	234.7	y (34) (4+)-P, b (33) (4+), y (33) (4+)
915.75244	89.4
916.75995	83.6
917.78363	76.2
918.52496	162.4	y (26) (3+)-H2O, y (26) (3+)-NH3
919.46771	50.9
921.23950	1135.2	y (18) (2+)
921.97516	222.0
922.84076	329.2	b (26) (3+)-H2O-P, b (26) (3+)-NH3-P
924.27509	150.9	y (26) (3+), b (35) (4+)-H2O-P
925.10913	228.6	b (34) (4+)-NH3, b (34) (4+)-H2O, b (35) (4+)-NH3-P, y (35) (4+)-H2O-P, y (35) (4+)-NH3-P
926.39087	104.4
927.94720	3.9
929.51801	338.8	y (35) (4+)-P, b (16) (2+)-H2O, b (16) (2+)-NH3, b (34) (4+), b (17) (2+)-H2O-P
930.60150	144.9	b (17) (2+)-NH3-P
931.41113	54.8
932.99738	26.7
934.02277	665.6
934.77692	107.1	y (34) (4+)-H2O
936.34644	160.2	b (25) (3+)-NH3, b (25) (3+)-H2O, y (34) (4+)-NH3
938.69781	1624.1	b (36) (4+)-NH3-P, b (17) (2+)-P, b (16) (2+), b (36) (4+)-H2O-P
939.60504	458.4	y (34) (4+)
940.46515	64.5
941.54376	140.0	b (25) (3+), b (27) (3+)-H2O-P, b (27) (3+)-NH3-P
942.59930	724.0	b (36) (4+)-P
943.45050	169.3
944.72919	42.8
946.61847	7.8
947.73236	179.2	y (36) (4+)-NH3-P, y (19) (2+)-H2O, y (9) (1+)-H2O, y (19) (2+)-NH3, y (9) (1+)-NH3, b (27) (3+)-P, y (36) (4+)-H2O-P
948.62030	175.7	b (35) (4+)-H2O, b (35) (4+)-NH3
950.50299	90.1	y (35) (4+)-NH3
953.26050	14.3
955.01221	33.2
956.65942	955.1	y (19) (2+)
957.63654	548.4
958.49469	44.1
959.37744	44.8
961.50616	147.4	b (26) (3+)
962.43188	124.7	b (36) (4+)-H2O, b (36) (4+)-NH3
963.14087	10.0
964.14227	4.3
965.05328	50.6
965.94415	34.7
966.81958	58.7
967.74493	21.1
969.82050	53.3
971.32568	121.8	y (36) (4+)-H2O, y (36) (4+)-NH3, y (27) (3+)-P
972.15692	19.1
973.80560	37.9
974.65009	137.3	b (27) (3+)-NH3
975.31012	112.8	y (36) (4+)
976.55054	19.2
977.16718	75.1
978.61011	56.2
979.43365	231.4	b (17) (2+)-H2O
980.19971	250.8	b (27) (3+), b (17) (2+)-NH3
981.31665	99.8
984.31787	29.2
985.07440	63.4
985.98438	2.1
987.85504	991.4
988.67291	1617.8	b (17) (2+), b (37) (4+), y (37) (4+)-NH3, y (37) (4+)-H2O
989.78613	394.0	b (28) (3+)-P
990.88623	29.6
991.64484	110.8
992.73248	6.5
994.19769	202.1	y (37) (4+)
995.04810	36.5
995.83234	27.5
996.86554	48.8
997.85760	25.5
999.29486	38.5
1000.53815	24.1
1001.59442	97.4
1002.65723	4.8
1003.58179	119.5	y (28) (3+)-NH3-P, y (28) (3+)-H2O-P, b (10) (1+)
1004.65991	115.3	y (27) (3+)
1005.65839	121.5
1006.66595	38.8
1007.62451	18.4
1008.87158	94.2
1009.66681	2.6
1011.19757	35.3
1012.19360	287.7	y (20) (2+)-H2O, y (20) (2+)-NH3
1013.19513	211.4
1014.37946	114.9
1015.24518	30.2
1016.40430	12.0
1017.06665	117.3	b (29) (3+)-NH3-P, b (29) (3+)-H2O-P, b (28) (3+)-H2O
1017.85455	198.0	b (28) (3+)-NH3
1019.01074	123.7
1021.17194	1199.8	y (20) (2+)
1022.01605	392.1	b (29) (3+)-P
1022.76801	388.2
1023.37500	1253.5	b (28) (3+)
1024.29785	346.3
1025.56140	3.2
1026.69690	22.9
1027.53613	68.0
1028.21216	13.4
1029.46692	13.7
1030.13684	26.0
1030.82080	27.1
1031.89844	64.1
1032.96460	65.4
1034.50879	25.4
1035.40894	30.0
1036.15161	51.9
1037.38550	54.9
1038.02686	33.6
1039.79004	11.2
1040.50049	19.3
1043.07715	133.1	y (28) (3+)
1044.76367	644.3	b (18) (2+), y (10) (1+)-NH3, y (10) (1+)-H2O
1045.71472	316.9
1046.66138	98.1
1047.59570	4.0
1048.69360	10.5
1049.53821	35.4
1050.32190	18.9
1051.81348	37.2
1053.26611	8.7
1055.83887	51.3
1056.76001	12.3
1058.90002	38.3
1059.79553	78.6
1060.92822	90.5
1061.53027	10.8
1062.50134	327.9	y (10) (1+)
1063.41528	174.1
1064.48511	85.8
1065.86450	53.5
1066.67407	39.5
1067.30725	5.9
1068.55457	185.5	y (21) (2+)-NH3, y (21) (2+)-H2O
1069.47498	124.6
1072.07849	29.3
1074.48474	28.4
1076.31177	42.7
1077.72400	825.4	y (21) (2+)
1078.52417	559.0
1079.61926	67.9
1080.66455	72.9
1083.04211	82.2
1085.20911	28.3
1086.54956	77.9
1087.22070	49.7
1088.53723	45.4
1089.55811	96.3
1090.37476	15.8
1090.99902	7.5
1092.76953	305.4	y (30) (3+)-H2O-P, b (30) (3+)-H2O, b (31) (3+)-NH3-P, b (30) (3+)-NH3, y (30) (3+)-NH3-P
1093.77197	95.0
1094.87317	6.6
1095.83325	25.2
1097.67651	72.3
1098.56299	1647.4	b (11) (1+)-H2O, b (30) (3+), y (30) (3+)-P, b (31) (3+)-P
1099.72070	357.6	b (11) (1+)-NH3, b (19) (2+)-H2O, b (19) (2+)-NH3
1100.64539	37.3
1101.80396	85.5
1103.27466	10.8
1104.53137	11.9
1105.89160	25.9
1107.94373	43.5
1108.99146	248.7
1109.75757	257.5	b (19) (2+)
1110.63110	159.8
1111.37268	26.7
1112.94202	13.5
1113.97314	30.1
1116.49854	41.2
1117.57568	86.2	y (22) (2+)-H2O
1118.35742	32.2
1119.07471	155.7	y (22) (2+)-NH3
1120.03687	5.3
1121.62891	20.1
1123.31323	25.1
1124.09070	23.2
1126.05273	21.3
1127.12634	318.0	y (22) (2+)
1128.15015	101.9
1128.87146	8.0
1130.21021	23.6
1131.08569	49.8
1132.17773	37.6
1134.13232	11.0
1135.05859	41.7
1135.92712	23.0
1136.86646	44.6
1137.89368	100.8	b (32) (3+)-H2O-P, b (32) (3+)-NH3-P
1144.79443	441.1	b (20) (2+)
1145.72656	164.2
1146.55505	28.4
1147.98706	25.1
1148.96094	42.2
1152.71045	65.0
1153.53198	29.3
1154.42358	12.6
1157.12732	13.5
1159.45996	22.4
1160.26831	44.7
1162.06738	19.3
1163.06836	23.3
1163.71533	13.9
1164.45264	64.2
1166.37354	6.3
1167.02637	9.1
1168.07104	43.2
1170.32031	27.2
1171.13843	51.7
1171.96338	32.8
1174.60046	31.5
1176.08179	9.2
1178.87073	105.9	b (22) (2+)-H2O-P
1179.57568	269.8	b (21) (2+)-NH3, b (22) (2+)-NH3-P, b (21) (2+)-H2O
1180.39697	122.4	b (33) (3+)-H2O-P, b (33) (3+)-NH3-P
1181.38208	31.5
1182.04834	31.8
1183.34351	2.0
1184.68359	11.1
1185.50171	9.2
1186.36584	3.6
1188.16724	287.8	y (32) (3+), b (21) (2+), y (33) (3+)-P, b (22) (2+)-P
1189.03284	132.7
1189.67896	73.0
1190.43579	18.3
1192.01306	32.5
1193.36877	45.1
1194.81641	8.6
1198.61694	41.5
1199.60645	12.4
1204.92749	17.1
1205.58081	36.0
1206.56970	44.9
1207.44495	153.7	y (23) (2+)
1208.30762	94.1
1209.21545	7.1
1211.78394	11.7
1214.24866	20.1
1215.10132	6.3
1215.77258	17.8
1216.86523	46.8
1219.84351	10.6
1221.22729	16.9
1226.69031	55.4
1227.60181	72.7
1228.84680	5.6
1229.62305	12.3
1230.50171	14.8
1232.17798	17.6
1234.08691	18.0
1239.44580	15.5
1240.55530	28.2
1242.28772	4.4
1245.81372	3.2
1246.53406	6.9
1248.64038	49.5
1249.60925	19.2
1252.54077	5.8
1259.37122	10.0
1261.62415	10.5
1263.51489	28.9
1264.51245	31.7
1268.96106	29.6
1269.75146	18.9
1270.55493	19.7
1272.53430	22.4
1273.58936	32.0
1277.65015	98.0	b (23) (2+)-H2O
1278.93420	7.2
1281.27332	30.4
1282.41565	20.6
1283.93396	18.2
1286.98926	26.1
1288.09485	13.3
1289.24988	12.9
1295.44287	36.3
1296.45007	10.4
1299.79993	17.1
1301.41260	33.6
1304.09705	17.4
1305.51404	145.7	y (13) (1+)
1306.59570	38.2
1307.87244	16.5
1309.62390	14.3
1312.38489	30.6
1314.65771	8.2
1316.49841	7.9
1318.60315	91.5	y (37) (3+)-NH3, y (37) (3+)-H2O, b (37) (3+)
1319.30164	32.9
1320.46570	30.4
1321.15796	18.3
1322.64880	12.9
1324.23303	5.7
1326.51257	9.1
1327.70813	32.4
1330.21069	7.1
1330.86108	28.9
1331.88733	12.5
1334.66125	15.9
1335.56348	31.3
1336.68250	22.4
1337.79919	31.9
1339.61780	4.8
1342.42053	6.2
1344.02966	12.5
1344.79919	28.6
1345.47046	28.7
1350.43494	2.3
1351.33875	10.9
1353.18225	51.3
1354.20996	48.5
1367.36389	9.8
1368.36621	23.7
1369.76477	29.4
1374.55249	7.2
1376.37280	12.8
1377.32190	9.8
1382.69983	11.5
1384.46643	24.4
1385.42493	14.7
1390.67139	7.0
1393.54993	13.6
1399.64441	4.2
1401.62854	8.3
1403.91980	67.7
1404.60657	3.8
1406.56714	5.3
1410.29602	3.8
1411.46045	1.8
1417.75757	47.1
1418.70911	7.5
1420.91248	4.2
1421.94128	8.9
1423.36560	13.9
1424.64844	3.3
1425.90674	4.6
1428.88867	3.1
1442.57654	12.0
1443.62732	33.4
1449.83264	4.6
1454.42273	10.0
1459.21179	6.4
1461.52759	17.4
1462.55054	44.2
1469.70410	29.3
1471.20483	6.4
1477.36316	10.0
1484.42981	29.5
1486.74255	25.9
1488.97510	7.5
1490.52124	45.0
1496.56091	14.5
1498.39417	13.7
1500.43347	3.9
1505.31787	19.4
1506.38135	8.9
1507.59363	3.8
1534.10669	45.0
1534.99170	20.9
1535.60242	5.8
1540.14038	6.3
1552.67798	6.8
1557.13281	12.8
1559.19714	5.5
1560.80579	18.3
1562.04993	3.9
1568.53210	23.5
1569.71204	6.3
1577.61670	29.0
1578.56409	40.1
1589.88635	25.0
1603.00867	9.8
1613.30042	9.1
1619.77380	12.9
1621.44006	11.3
1652.94214	12.9
1656.84656	2.3
1661.39026	6.0
1668.19751	5.0
1688.95837	14.0
1689.68298	8.0
1692.35046	27.4
1712.84094	2.8
1715.17566	10.9
1716.70483	26.5
1721.83923	19.3
1736.44214	17.0
1750.64966	13.0
1751.89917	8.0
1756.93250	3.4
1782.80249	20.4
1785.76404	5.7
1793.31812	4.4
1811.94751	15.4
1820.74341	10.5
1861.10535	7.0
1889.86926	6.5
1895.90979	8.8
1915.50061	9.8
1927.57727	13.6
1931.82983	19.0
1950.94836	9.8
1952.26099	11.6
1959.34070	10.2
1967.72937	15.4
1975.46082	19.2
1978.45190	8.7
