# Supplementary material for: Phosphoproteomic Analysis of Platelets Activated by Pro-Thrombotic Oxidized Phospholipids and Thrombin
Source: PLoS One. 2014 Jan 6;9(1):e84488. doi: 10.1371/journal.pone.0084488 (PMC3882224; doi:10.1371/journal.pone.0084488)
Supplement: Annotated Spectra S4 — (ZIP) [file pone.0084488.s007.zip › RASGPPGNEHLYENLCVLEASPTLHGGEPEPHEGPGSR_-4_2_72194.txt]

m/z	i	matches
235.22658	31.3
236.06450	6.6
243.24898	6.0
249.10861	7.7
254.14719	10.6
261.08698	2.1
262.21759	5.7
266.84357	3.7
268.32846	6.8
270.26346	12.5
271.22095	4.4
273.14355	4.6
275.26782	2.6
277.14279	2.6
278.05597	3.9
279.84100	13.2
282.28082	4.1
284.75562	13.7
287.97437	11.2
294.25516	23.8
295.28778	10.6
297.25131	8.8
306.40918	6.4
307.01389	8.7
315.24286	37.0
319.40778	18.2
321.91907	18.9
329.17349	9.4
330.31781	19.4
331.92813	5.3
334.28613	6.3
336.15103	5.5
339.52460	12.3
341.04703	2.8
342.17621	13.8
349.32733	22.3
351.39270	4.8
352.22656	19.5
352.97766	8.2
355.28506	9.5
356.16925	11.3
363.93137	13.3
366.16541	24.0
367.02374	2.6
370.08484	83.0	y (7) (2+)
373.22388	25.2
375.20123	34.5
376.03143	26.7
376.90479	15.8
379.22467	10.9
381.20331	2.8
382.65088	9.2
384.06805	20.1
390.06592	8.6
392.43860	11.6
396.16888	6.0
397.50745	1.9
399.57446	8.4
401.13568	18.1
409.89282	39.5
412.00342	3.7
414.30713	2.6
416.11707	81.5	y (12) (3+), y (4) (1+), b (12) (3+)-NH3-P
419.00519	621.8	b (18) (5+), y (8) (2+)
420.07617	63.7
421.45905	42.2
422.40210	4.6
423.38293	17.1
426.40906	2.4
428.58325	18.8
438.17816	13.2
439.29608	8.6
442.24451	4.6
444.14484	33.3
445.52704	22.8
447.45929	14.9
449.23596	14.7
451.42847	3.3
452.29083	11.4
453.23413	2.6
455.09088	18.4
456.25098	5.0
457.98120	9.6
459.17255	8.5
460.35638	65.1	y (18) (4+)
461.10748	4.6
462.31738	6.2
464.86310	24.7
467.18176	5.3
468.42676	9.6
469.24823	9.1
470.37152	22.0
471.20355	26.1
473.30396	265.4	y (5) (1+)
474.42181	61.3
476.34631	5.5
477.13245	9.3
478.04761	14.8
478.68854	2.1
480.48749	14.2
483.50702	7.4
486.40967	9.7
488.86182	12.0
491.24078	3.9
493.73065	3.2
495.07526	15.4
496.39337	11.0
497.41205	41.5
499.43817	19.7
502.26001	54.1
503.46429	32.9
506.24683	54.2
508.62573	18.1
509.72882	15.0
510.63251	61.5
513.30664	7.2
515.25073	32.6
518.16437	34.1
520.12262	36.6
521.36023	11.5
522.46063	11.9
525.32794	13.2
526.25342	2.6
526.94653	25.1
528.22064	10.3
531.78986	319.0	y (10) (2+)
532.73096	132.6
533.69611	29.8
535.41199	30.2
536.15320	2.6
537.47821	17.3
538.49945	2.8
544.18408	5.3
545.53784	13.0
547.56744	11.0
548.18604	6.4
549.06128	19.9
550.25909	51.7
551.63385	6.6
553.62286	40.4
555.45941	33.0
556.41559	7.6
557.87921	21.1
558.86145	55.3
559.75879	14.5
561.08630	4.2
563.94391	18.2
565.31750	25.4
567.21320	4.3
569.47760	27.4
570.25543	17.0
572.82214	165.8	b (26) (5+)-NH3, b (15) (3+), b (26) (5+)-H2O, b (20) (4+)
573.76099	36.0
576.49170	68.0	b (26) (5+)
577.70776	34.8
578.64069	12.2
579.54950	31.3
580.34949	3.5
581.31061	25.9
583.30829	3.9
584.43207	47.6
585.47986	139.0	y (6) (1+)-NH3, y (17) (3+), b (27) (5+)-NH3
586.25562	76.2
587.29437	86.6	y (11) (2+)-NH3, b (16) (3+)-NH3-P, y (11) (2+)-H2O, b (16) (3+)-H2O-P
588.32764	31.0
590.03326	64.2	b (22) (4+)-NH3-P, b (21) (4+)-NH3, b (22) (4+)-H2O-P, b (21) (4+)-H2O
590.69739	47.1
591.84814	19.6
592.76056	5.3
593.62915	13.3
595.60669	150.3
596.23724	176.2	y (11) (2+)
597.98541	5.5
598.98193	2.3
600.34229	10.9
602.27753	195.2	y (28) (5+)-H2O-P, y (6) (1+), y (28) (5+)-NH3-P
603.22992	47.5
604.35681	6.8
607.06970	4.1
608.11444	31.7
610.73724	50.5
612.27448	14.0
613.59528	11.9
614.71649	117.3	b (22) (4+)-H2O, b (22) (4+)-NH3, b (23) (4+)-H2O-P, b (28) (5+), y (18) (3+), b (23) (4+)-NH3-P
615.52924	20.8
616.21930	8.1
617.38824	52.2
619.12372	20.2
622.07605	15.8
623.31110	11.5
625.25262	21.6
626.35852	72.1	b (17) (3+)-P, y (28) (5+), b (16) (3+)
627.26025	36.0
628.81354	134.2	y (24) (4+)-NH3
629.63483	112.6	y (29) (5+)-H2O-P, b (29) (5+)-H2O, y (29) (5+)-NH3-P, b (29) (5+)-NH3
631.21234	30.0
632.20233	57.7
633.16827	25.0
634.92505	6.9
636.19342	38.0
637.46320	10.2
638.49030	140.5	y (19) (3+)
639.61530	8.8
641.09332	2.1
642.30542	8.2
643.24915	11.4
644.56226	50.7
645.53741	10.8
646.37006	7.0
647.33868	5.3
649.15875	12.1
650.07898	72.1	y (29) (5+)-H2O, y (29) (5+)-NH3
650.95203	6.6
651.57233	20.4
653.40118	79.3	b (17) (3+)-H2O, b (17) (3+)-NH3, y (13) (2+), y (29) (5+)
654.63586	13.8
659.41486	149.7	y (30) (5+)-P, b (17) (3+), b (30) (5+), b (31) (5+)-P
660.82855	22.5
661.58527	8.7
663.43634	6.4
664.65479	76.4	b (18) (3+)-P
665.50055	15.5
666.11407	15.5
666.89484	16.9
667.62073	6.3
668.80463	16.4
671.63000	12.2
672.37189	11.5
673.24341	10.2
674.42401	34.8
675.08319	31.9
677.00873	22.5
677.62952	16.2
678.61951	38.4
679.24329	31.9
680.91998	166.0	y (20) (3+), b (12) (2+)
682.17938	60.0
682.97009	21.4
687.25287	13.9
688.62811	29.7
689.39679	18.9
691.29437	7.9
692.40320	77.8	b (26) (4+)-NH3-P, y (26) (4+), b (26) (4+)-H2O-P
693.35706	18.8
694.21259	69.6	y (32) (5+)-P
695.03705	47.3
697.06744	194.6	b (26) (4+)-P, b (18) (3+)
699.51935	6.6
700.90839	28.5
702.37622	63.6
703.15057	36.1
704.18506	34.2
705.51874	2.8
706.24091	21.0
707.29742	24.3
708.98663	30.8
710.83368	26.0
711.50897	17.7
712.21954	81.4	b (33) (5+)-P, y (21) (3+)-H2O, y (21) (3+)-NH3, y (14) (2+)-H2O
712.84302	67.1	y (33) (5+)-P, y (32) (5+), y (14) (2+)-NH3
714.18707	73.8
715.09857	19.5
716.59979	24.4
717.26935	35.6
718.51434	38.9
719.43976	182.8	y (21) (3+), b (34) (5+)-H2O-P, b (8) (1+)-H2O
720.40472	62.7
721.11658	29.0
722.19055	193.3	y (14) (2+), y (7) (1+)-NH3
722.96655	4.2
724.20081	78.6	b (34) (5+)-P, y (27) (4+)-H2O-P, b (20) (3+)-H2O-P
725.09241	4.8
726.21832	3.2
728.04669	75.4	b (33) (5+)-NH3, b (33) (5+)-H2O
728.93805	54.2
729.93225	26.0
731.10748	37.9
734.31012	12.0
736.53412	17.0
737.81012	104.5	b (8) (1+), b (28) (4+)-H2O-P
739.31219	178.9	b (34) (5+)-H2O, y (7) (1+), b (34) (5+)-NH3, b (28) (4+)-NH3-P, b (35) (5+)-H2O-P, b (19) (3+), b (35) (5+)-NH3-P
740.29047	94.2	y (35) (5+)-H2O-P, y (35) (5+)-NH3-P
740.99841	11.0
743.32208	15.6
744.06659	14.9
745.10492	138.8	y (22) (3+)-H2O, b (14) (2+)-NH3-P, b (13) (2+)
746.25787	48.3
747.21216	31.7
748.09430	11.1
749.04205	24.6
749.67743	11.2
750.34967	3.7
751.19019	131.4	b (36) (5+)-NH3-P, b (36) (5+)-H2O-P, y (22) (3+)
752.01379	102.5	y (34) (5+)
752.65240	38.6
753.68890	71.5	y (27) (4+), y (28) (4+)-H2O-P, b (21) (3+)-H2O-P, y (28) (4+)-NH3-P, b (21) (3+)-NH3-P
754.64478	47.6
755.78210	5.0
757.07513	262.1	b (20) (3+)-H2O, b (20) (3+)-NH3, y (28) (4+)-P, y (36) (5+)-H2O-P
758.90387	89.5	b (35) (5+)-H2O, b (35) (5+)-NH3, b (21) (3+)-P
759.81531	17.3
761.17108	197.2	y (36) (5+)-P
762.89374	35.1
764.08435	29.8
765.71198	56.8
766.62482	57.1
767.35980	98.4	b (29) (4+)-P, b (28) (4+)
768.09692	62.1
769.19086	70.9	y (15) (2+)-NH3, b (37) (5+)-NH3-P, y (15) (2+)-H2O
770.95221	142.4	b (36) (5+)-NH3, b (36) (5+)-H2O
771.59369	80.9
772.70892	124.0	y (37) (5+)-NH3-P, y (37) (5+)-H2O-P, b (37) (5+)-P
773.90326	78.7	b (36) (5+)
774.83588	21.1
775.61841	63.6
777.01721	256.1	y (36) (5+)-NH3, y (36) (5+)-H2O, y (28) (4+)-H2O
777.88672	158.9	y (15) (2+), y (28) (4+)-NH3
778.58197	156.0
779.39380	96.0
780.34418	14.0
781.19403	100.9	y (36) (5+)
782.25482	158.6	y (28) (4+)
783.38715	155.3
784.64655	232.5
785.69678	22.0
786.54486	83.7	b (21) (3+)-NH3, b (21) (3+)-H2O, b (22) (3+)-H2O-P, b (29) (4+)-H2O, b (22) (3+)-NH3-P
787.30859	17.1
788.41608	66.8	b (37) (5+)-NH3, y (29) (4+)-NH3-P, b (37) (5+)-H2O
789.20203	47.8
790.00189	64.9
791.03497	116.2	y (37) (5+)-H2O, b (29) (4+), b (37) (5+), y (37) (5+)-NH3
792.71100	322.6	b (21) (3+), b (14) (2+)-H2O, b (22) (3+)-P, b (14) (2+)-NH3
793.61591	302.6
794.61139	186.6	y (37) (5+), b (30) (4+)-H2O-P, b (30) (4+)-NH3-P
795.81604	52.2
797.15796	226.0
798.02216	117.2
798.69305	54.9
799.61292	132.8	[M+5H] (5+)-NH3-H2O-P, y (23) (3+)-NH3, b (15) (2+)-H2O-P, b (30) (4+)-P, y (23) (3+)-H2O
802.04388	747.4	b (14) (2+)
802.92896	333.3	[M+5H] (5+)-H2O-P, [M+5H] (5+)-NH3-P
804.29315	163.0	y (23) (3+)
805.20038	129.2
805.84058	132.2
806.62518	247.8	[M+5H] (5+)-P
807.39960	188.8
808.39813	243.8
809.27203	339.8	b (15) (2+)-P
810.01599	98.1
811.19067	107.8	y (29) (4+)-H2O
812.24091	70.5	y (29) (4+)-NH3
813.26550	186.4
814.11066	200.3
815.07465	92.5
816.02350	262.4	y (29) (4+)
816.84357	138.2
817.65912	61.2
818.54144	29.7
819.28851	11.7
825.78015	47.0
826.71289	40.8
827.76874	30.1
828.60791	61.4
829.72125	30.3
832.16559	49.0
836.30426	100.8	y (8) (1+)
837.46796	120.8	y (24) (3+)-NH3, y (24) (3+)-H2O
838.41431	49.7
840.78223	35.7
843.38513	15.8
844.07660	25.5
845.27423	8.4
845.92609	17.2
846.70056	28.5
849.37054	82.4	b (15) (2+)-H2O, y (30) (4+), b (9) (1+)-NH3, b (15) (2+)-NH3
850.16827	75.8
851.39954	21.4
852.18524	23.6
853.08417	44.8
853.89282	25.3
855.55865	9.2
856.33734	27.1
857.47760	92.6	b (24) (3+)-NH3-P, b (24) (3+)-H2O-P
858.63220	850.1	b (15) (2+), b (23) (3+), b (32) (4+)-P
859.67877	90.7
860.63757	84.5
861.57281	11.6
862.51105	12.5
863.61493	6.1
866.34418	33.9
867.52795	97.7	y (32) (4+)-P
868.45386	36.0
869.14056	56.4
875.47772	30.1
877.40057	557.1	y (31) (4+), b (32) (4+)-H2O, b (32) (4+)-NH3, y (17) (2+)
878.01898	315.5
878.68512	181.4
879.48468	64.8
880.16473	5.1
881.46979	62.7
883.24957	67.7
883.93585	41.6
884.83295	82.9
885.70801	66.8	b (33) (4+)-NH3-P, b (33) (4+)-H2O-P
886.41473	10.0
887.44562	38.6
890.06390	49.6
892.17114	36.3
892.99487	360.0
894.05646	217.2
895.01080	13.9
895.88397	8.1
897.66089	8.5
900.75635	95.7	b (34) (4+)-NH3-P
904.08398	3.0
904.70306	10.6
905.58398	54.9
906.77338	29.7
907.98749	59.5
910.40228	80.3	y (34) (4+)-H2O-P, y (33) (4+)-H2O, y (34) (4+)-NH3-P, b (33) (4+)-H2O, b (33) (4+)-NH3
911.34692	18.6
912.81909	97.2	y (18) (2+)-NH3
913.54779	38.6
914.53461	46.4
915.22626	67.3	y (34) (4+)-P, y (33) (4+), b (33) (4+)
915.93921	36.0
917.68237	50.4
918.28900	119.4	y (26) (3+)-H2O, y (26) (3+)-NH3
919.47363	74.0
920.75122	304.8
921.59082	314.6	b (26) (3+)-H2O-P, y (18) (2+)
922.75104	82.7	b (26) (3+)-NH3-P
923.61115	37.7
924.65338	142.7	b (34) (4+)-H2O, b (35) (4+)-H2O-P, y (35) (4+)-NH3-P, b (35) (4+)-NH3-P, b (34) (4+)-NH3, y (35) (4+)-H2O-P
925.55347	78.7
926.28247	66.8
927.24237	71.7
927.94751	24.0
929.01190	5.5
929.94244	178.6	b (16) (2+)-H2O, b (17) (2+)-NH3-P, b (17) (2+)-H2O-P, b (16) (2+)-NH3, y (35) (4+)-P
930.82794	6.2
933.42670	55.0
934.43292	93.0
935.34979	63.2
936.42804	72.7	y (34) (4+)-NH3, b (25) (3+)-H2O, b (25) (3+)-NH3
937.45288	16.2
938.56860	572.7	b (17) (2+)-P, b (16) (2+), b (36) (4+)-H2O-P, b (36) (4+)-NH3-P
939.28741	324.3	y (34) (4+)
940.24683	139.2
941.30597	11.1
942.38715	329.6	b (25) (3+), b (36) (4+)-P
943.31561	257.5
945.38721	97.9
946.89209	28.1
947.94989	105.5	y (9) (1+)-H2O, b (35) (4+)-H2O, y (19) (2+)-H2O, y (9) (1+)-NH3, y (19) (2+)-NH3, y (36) (4+)-NH3-P
949.06903	65.7	b (35) (4+)-NH3
949.74176	101.4	y (35) (4+)-NH3, y (35) (4+)-H2O
951.73871	24.4
952.36163	23.2
953.31757	33.0
954.53461	17.9
956.31030	371.9	y (19) (2+)
957.06396	270.4
958.29742	135.8
959.58112	15.7
961.53320	56.4
962.41992	6.4
963.47174	100.9	b (36) (4+)-H2O, b (36) (4+)-NH3
964.90009	167.2	b (37) (4+)-P, y (37) (4+)-H2O-P, y (9) (1+), y (37) (4+)-NH3-P
965.66675	65.9	y (27) (3+)-H2O-P, y (27) (3+)-NH3-P
967.22052	33.2
968.08636	44.3
969.00970	51.7
970.57770	170.1
971.85712	51.2
972.74005	55.7
973.59149	49.9
974.31940	73.5	b (27) (3+)-NH3, b (27) (3+)-H2O
975.02850	73.5
976.60028	12.0
979.45697	143.7	b (17) (2+)-NH3, b (17) (2+)-H2O, b (27) (3+)
980.23151	116.1
981.82959	17.1
982.43231	11.5
985.38519	78.9	b (37) (4+)-H2O, b (10) (1+)-H2O, b (37) (4+)-NH3
986.57404	42.6
988.02362	711.4	b (17) (2+)
988.86542	1271.7	y (37) (4+)-H2O, y (37) (4+)-NH3, b (37) (4+)
989.98444	97.3	b (28) (3+)-P
990.90454	39.7
991.70215	41.7
992.48676	11.4
993.59882	96.8	y (37) (4+)
994.79974	22.8
995.48920	38.0
997.89923	27.6
998.88770	24.5
1000.14313	33.3
1001.64398	36.6
1002.77539	8.2
1003.83563	65.1	y (28) (3+)-NH3-P, y (28) (3+)-H2O-P, b (10) (1+)
1004.61792	28.7
1005.58350	43.8
1006.67999	64.5
1007.35406	7.4
1008.76025	79.3
1009.87134	58.4
1011.87524	166.9	y (20) (2+)-H2O, y (20) (2+)-NH3
1012.68823	117.3
1013.77655	58.4
1014.68976	87.6
1015.55463	21.7
1017.57941	117.4	b (29) (3+)-NH3-P, b (28) (3+)-H2O, b (28) (3+)-NH3
1018.30927	6.7
1020.06390	53.6
1021.21576	539.2	y (20) (2+)
1022.26947	293.3
1023.25604	810.6	b (29) (3+)-P, b (28) (3+)
1024.40088	141.0
1025.69446	63.0
1026.43274	50.2
1027.53088	98.2
1030.51489	9.3
1032.45532	47.2
1033.11401	46.2
1035.97949	71.8	b (18) (2+)-NH3, y (28) (3+)-H2O, b (18) (2+)-H2O
1036.75098	41.6
1038.02307	51.9
1040.47192	10.4
1042.94507	41.5
1044.39783	160.6	b (18) (2+), y (10) (1+)-H2O
1045.47070	231.2	y (10) (1+)-NH3
1046.23364	116.7
1046.93298	1.1
1049.59363	19.2
1054.24902	8.0
1057.84070	15.1
1059.09436	50.3
1060.26172	69.7	b (30) (3+)-NH3-P, b (30) (3+)-H2O-P, b (19) (2+)-P
1060.95544	10.9
1061.98535	62.2
1063.11426	88.3	y (10) (1+)
1064.17334	26.8
1065.34460	16.4
1066.20532	89.0	b (30) (3+)-P
1066.91565	11.7
1067.91821	58.4
1068.84277	103.6	y (21) (2+)-H2O, y (21) (2+)-NH3
1069.44434	8.2
1071.65479	13.1
1072.76782	65.1
1074.56836	22.4
1076.73730	37.9
1077.81116	442.8	y (21) (2+)
1078.67114	184.3
1079.41638	18.7
1080.13892	5.3
1081.00513	4.4
1084.60425	31.0
1085.48975	20.7
1086.17773	19.3
1087.98120	17.8
1089.20996	94.9
1090.04102	10.4
1090.93164	7.5
1092.62195	203.3	y (30) (3+)-NH3-P, b (31) (3+)-H2O-P, b (30) (3+)-H2O, b (30) (3+)-NH3, y (30) (3+)-H2O-P, b (31) (3+)-NH3-P
1093.40332	187.2
1095.12354	2.1
1096.55957	17.2
1098.19739	333.3	b (30) (3+), b (31) (3+)-P
1098.99866	424.9	b (11) (1+)-H2O, y (30) (3+)-P, b (11) (1+)-NH3
1100.03235	68.0	b (19) (2+)-H2O
1101.02625	71.4	b (19) (2+)-NH3
1102.88745	21.4
1104.10767	7.7
1108.40088	81.4
1109.23975	206.8	b (19) (2+)
1110.40039	119.7
1111.65247	43.1
1112.35840	17.6
1113.13708	5.3
1114.02954	4.8
1114.72119	53.3
1115.36401	11.7
1116.54749	66.6	b (11) (1+)
1117.51880	29.3
1118.26831	20.8
1119.12415	16.8
1120.30591	14.7
1121.16736	23.6
1123.56506	22.5
1124.53345	21.6
1126.36157	30.8
1127.56152	65.1	y (22) (2+)
1128.30298	39.4
1129.02734	15.3
1130.56250	20.2
1131.33167	19.3
1132.32813	22.4
1134.87231	45.7
1135.75073	9.5
1136.77441	39.2
1137.68933	8.8
1140.44775	22.1
1144.62769	98.4	b (20) (2+)
1145.59912	63.4
1146.69922	27.4
1147.81128	46.0
1149.49731	6.7
1152.25000	41.2
1153.31787	24.9
1155.46252	30.6
1156.26074	20.9
1157.19482	37.1
1160.31311	16.5
1162.17554	16.6
1165.58252	6.4
1166.44629	17.1
1171.92969	12.1
1174.92358	12.0
1175.73462	19.3
1178.40161	12.2
1179.29431	171.4	b (21) (2+)-NH3, b (21) (2+)-H2O, b (22) (2+)-NH3-P, b (22) (2+)-H2O-P
1180.15454	49.1
1181.18433	37.5
1185.20654	2.6
1186.41370	12.4
1188.45544	79.7	b (21) (2+), y (32) (3+), y (33) (3+)-P
1189.85608	196.1
1191.06982	29.9
1196.34790	25.2
1197.35645	3.2
1198.31665	7.7
1199.39343	40.8
1204.49255	9.8
1205.40747	10.4
1206.42920	37.3
1207.76746	39.0
1209.21191	61.1
1212.43604	10.4
1213.47864	13.7
1219.86853	45.3
1220.66211	30.5
1223.34448	33.3
1228.00903	8.2
1232.61401	3.2
1234.33411	37.5
1235.66187	4.4
1236.53345	19.5
1240.38708	5.5
1243.46387	8.2
1244.56067	54.7
1248.52454	52.6
1249.76343	51.0
1253.52173	11.3
1255.72571	7.5
1258.28638	25.0
1264.67981	14.7
1266.16296	20.1
1267.65222	8.8
1269.51672	5.7
1272.12927	3.9
1273.22913	43.6
1276.46375	43.3
1278.99634	6.0
1281.96301	24.9
1282.63306	22.1
1283.49451	18.9
1285.86609	33.6
1287.61438	63.0
1297.48376	26.3
1298.80750	6.4
1300.60730	18.7
1302.46790	44.3
1305.79346	42.3
1306.63269	3.6
1307.36829	4.1
1313.16516	5.6
1314.28943	10.6
1315.28601	7.5
1316.55652	16.8
1318.61475	19.3
1319.49133	75.6	y (37) (3+)-NH3
1320.45435	15.8
1322.18835	23.2
1324.74011	14.7
1328.55798	21.3
1330.44763	3.4
1331.33215	7.1
1333.44067	10.4
1335.26404	6.4
1337.78943	3.0
1340.65088	5.9
1344.26086	14.2
1345.50549	19.0
1347.18958	52.6
1351.44299	31.3
1353.74011	8.3
1359.48499	10.7
1363.42383	3.7
1371.69519	19.3
1373.70508	19.4
1382.60437	16.5
1389.37683	9.3
1392.86426	18.5
1408.19031	3.0
1417.35095	22.7
1421.01660	5.3
1424.84680	11.7
1425.76575	12.2
1431.58728	8.2
1439.60571	3.2
1440.43250	13.8
1442.57410	34.8
1443.57336	18.2
1447.62976	1.7
1461.62683	18.9
1469.37598	21.3
1475.56177	18.2
1479.08228	3.2
1480.99011	8.6
1484.58948	30.6
1488.49524	14.9
1489.38147	12.8
1491.40771	13.6
1506.50354	20.6
1517.39673	10.5
1534.03979	44.8
1535.49060	13.8
1553.40527	2.4
1560.39331	1.9
1564.40918	24.2
1570.93970	6.6
1576.61084	12.4
1577.73792	10.3
1579.17188	15.3
1594.52551	3.9
1597.87427	3.7
1604.93384	13.3
1607.91614	15.1
1631.56860	4.7
1640.71277	5.0
1656.50769	7.7
1663.60242	7.9
1691.69446	4.3
1700.10535	5.5
1715.56274	23.6
1719.85413	10.8
1807.90063	4.2
1830.94214	7.3
1838.88855	3.7
1847.34021	4.8
1917.02185	4.1
1950.81030	7.1
1952.17310	8.0
1999.22302	4.4
