# Supplementary material for: Phosphoproteomic Analysis of Platelets Activated by Pro-Thrombotic Oxidized Phospholipids and Thrombin
Source: PLoS One. 2014 Jan 6;9(1):e84488. doi: 10.1371/journal.pone.0084488 (PMC3882224; doi:10.1371/journal.pone.0084488)
Supplement: Annotated Spectra S4 — (ZIP) [file pone.0084488.s007.zip › RASGPPGNEHLYENLCVLEASPTLHGGEPEPHEGPGSR_-5_2_66126.txt]

m/z	i	matches
235.12408	12.3
238.45139	10.3
243.19594	9.0
244.38800	3.3
250.94183	14.7
259.77576	44.0
265.06818	4.6
266.81531	4.3
267.46561	19.8
269.17075	9.2
275.31900	7.6
277.14929	9.5
278.11929	4.6
283.20663	5.3
290.24106	18.2
292.32892	7.8
294.37518	12.0
295.35889	18.6
297.15143	62.2
298.47980	8.2
307.23752	35.0
309.05573	2.5
310.92682	3.7
311.60416	7.6
313.96902	13.0
315.04590	16.5
316.38129	10.2
317.58939	2.7
319.07385	11.2
321.03555	2.9
323.35806	3.5
324.15167	8.7
327.19293	63.3
330.40289	11.4
334.46527	10.5
336.23611	16.9
338.43576	18.6
339.28815	14.6
340.09286	12.0
342.42572	19.2
344.18054	7.9
345.10760	13.6
345.71716	4.8
346.89905	3.2
350.22363	11.9
352.28503	30.9
355.20160	9.4
356.30637	8.5
357.28973	16.9
358.39960	10.9
361.35498	57.4
362.97778	33.1
364.13663	51.8
370.40192	89.5	y (7) (2+)
371.54169	35.6
372.40125	20.8
373.20844	21.7
375.28003	179.7	b (16) (5+)
375.98389	56.7
376.82135	16.6
378.50354	11.2
379.46899	20.9
381.29694	17.3
382.40320	20.8
391.42615	14.1
392.67261	3.8
393.47375	4.0
395.34686	4.8
398.71521	24.9
400.21405	41.8
403.58929	7.9
405.03119	7.0
409.88263	81.9	y (8) (2+)-NH3, y (16) (4+)-H2O, y (8) (2+)-H2O
410.48761	16.3
416.41052	51.4
417.33032	10.2
419.05908	688.0	y (8) (2+), b (18) (5+)
419.83569	129.5
420.46631	17.1
421.21844	19.5
422.27374	16.1
423.46234	14.0
425.34979	19.7
430.19989	28.5
431.95068	10.8
434.30414	22.8
437.37677	18.0
441.36469	6.2
442.23767	7.1
442.87640	3.2
444.46423	3.6
445.42780	11.5
447.34662	3.5
449.30359	38.6
452.39636	24.0
456.38043	23.2
457.66888	14.6
459.43842	11.2
462.46625	20.0
466.39459	3.8
467.13940	20.6
468.31641	16.5
470.26801	34.2
473.29517	223.8	y (5) (1+)
474.56677	65.5
476.29572	18.0
480.06384	40.4
481.52325	10.6
482.94415	80.8	y (9) (2+), y (23) (5+)
485.43170	6.2
486.22107	23.2
487.05597	9.6
488.11688	31.9
489.26819	16.3
493.30658	22.1
494.44830	37.4
496.88513	8.6
499.96722	30.8
500.56824	19.3
502.65240	86.0	b (14) (3+)-P, y (24) (5+)-NH3, b (10) (2+), y (24) (5+)-H2O
503.42120	9.2
504.98431	20.5
507.32611	3.5
509.36658	4.0
511.40540	84.8	y (20) (4+), b (23) (5+)-NH3, b (23) (5+)-H2O
512.18793	8.7
514.24054	55.1
515.12561	35.0
517.09131	20.8
518.35461	16.4
519.35614	53.5
520.00507	37.4
520.66833	11.0
521.44293	11.1
523.00745	17.8
523.75507	4.3
526.16370	4.0
529.12018	32.6
531.97327	586.9	y (10) (2+)
533.06415	52.2
533.92468	31.6
534.81335	26.9
535.71033	5.6
537.10016	12.2
538.71912	7.8
541.89240	51.1
545.18542	7.9
551.75787	40.1
552.58179	18.3
553.32404	8.4
555.80206	11.8
557.16364	7.6
558.58032	96.8	b (11) (2+)
559.45197	44.9
563.29645	54.9
564.51434	28.3
566.33038	7.3
567.05060	43.1
569.34656	22.9
570.34271	16.4
571.42194	6.0
572.72626	291.0	b (15) (3+), b (26) (5+)-H2O, b (20) (4+), b (26) (5+)-NH3
573.57867	24.6
574.49866	40.5
575.48773	47.7
577.64191	42.0
578.43652	64.4
579.84991	57.6
582.50079	18.4
583.17010	7.9
584.27490	138.7	b (27) (5+)-H2O, y (27) (5+)-P, b (27) (5+)-NH3, y (6) (1+)-H2O
585.67645	456.7	y (17) (3+), y (6) (1+)-NH3
586.48895	28.4
587.22345	10.2
589.13281	14.6
590.03748	96.8	b (22) (4+)-H2O-P, b (21) (4+)-H2O, b (22) (4+)-NH3-P
591.02277	103.0	b (28) (5+)-NH3-P, b (21) (4+)-NH3, b (28) (5+)-H2O-P
591.64880	17.5
593.06805	64.1
593.71539	50.7
596.02887	511.2	y (11) (2+)
597.39545	74.9
598.09418	4.0
599.22089	71.9	y (23) (4+)-H2O, y (23) (4+)-NH3, y (27) (5+)-H2O, y (27) (5+)-NH3
601.72137	27.0
602.47168	253.9	y (6) (1+), y (28) (5+)-H2O-P, y (28) (5+)-NH3-P, y (27) (5+)
603.40704	117.4	y (23) (4+)
604.48462	50.4
607.15454	64.2
608.43542	111.4	y (18) (3+)-NH3, y (18) (3+)-H2O
609.25055	32.8
610.87329	30.6
611.64514	42.0
612.28503	7.9
613.24023	24.7
614.67365	199.1	y (18) (3+), b (28) (5+), b (22) (4+)-NH3, b (23) (4+)-NH3-P, b (23) (4+)-H2O-P, b (22) (4+)-H2O, b (29) (5+)-P
616.24158	39.9
617.33380	74.4
618.16388	14.2
618.99213	21.6
620.08722	87.1	b (23) (4+)-P, b (16) (3+)-NH3, b (17) (3+)-NH3-P, b (16) (3+)-H2O, b (17) (3+)-H2O-P
621.00946	15.3
623.37872	55.4
625.00647	27.0
625.92053	102.8	b (16) (3+), b (17) (3+)-P, y (28) (5+)
626.69995	10.9
627.58447	20.4
628.61713	173.9	y (24) (4+)-NH3
629.46985	12.4
631.05005	49.6
631.96460	5.4
633.04138	14.3
635.11548	12.9
637.09247	15.4
638.31085	128.9	y (19) (3+)
639.01532	89.0	b (30) (5+)-P, b (23) (4+)-NH3, b (23) (4+)-H2O
640.40466	4.4
641.54382	19.8
642.69781	49.4
644.20758	61.0
644.89685	36.1
646.54742	15.7
648.73969	4.0
649.37054	6.7
653.42792	170.0	b (17) (3+)-H2O, y (29) (5+), b (17) (3+)-NH3, y (13) (2+)
654.91034	14.2
655.67896	21.6
656.66901	15.7
657.40997	24.4
658.98810	99.2	b (31) (5+)-P, b (18) (3+)-NH3-P, b (30) (5+), y (30) (5+)-P, b (17) (3+)
659.70697	39.4
661.58765	25.5
662.38586	16.6
663.49847	42.5
664.19519	22.0
665.50000	11.7
666.80200	42.4
668.74323	10.1
669.46509	63.5
670.09674	21.2
672.20245	6.9
672.81903	7.1
674.44391	22.4
675.79852	47.5
676.74506	88.1
678.95734	7.8
679.68793	13.3
680.60760	198.2	y (20) (3+), b (12) (2+)
681.37958	90.9	b (25) (4+)-P
682.15692	86.0	y (31) (5+)-P, b (32) (5+)-H2O-P
683.18555	10.3
683.92212	14.0
684.55109	56.7
687.57123	5.9
689.72247	114.3	y (32) (5+)-NH3-P, y (32) (5+)-H2O-P
690.74982	21.2
691.93158	96.4	b (26) (4+)-NH3-P, b (26) (4+)-H2O-P
692.58392	36.3
693.34149	65.6
694.31213	19.5
695.55426	5.0
696.26178	54.6
697.25415	76.1	b (18) (3+)
698.20990	82.4	y (31) (5+)-NH3, y (31) (5+)-H2O
699.23389	18.1
700.97528	121.8	b (19) (3+)-NH3-P, b (19) (3+)-H2O-P
702.00739	67.6
704.47400	82.0
705.37762	4.6
707.14258	171.1	b (25) (4+), b (19) (3+)-P
707.88690	41.5
709.24420	12.0
711.28851	33.8
712.97113	86.4	y (21) (3+)-H2O, y (21) (3+)-NH3, y (14) (2+)-NH3, b (33) (5+)-P, y (32) (5+), y (14) (2+)-H2O, y (33) (5+)-P
713.88300	65.8
715.96216	3.7
718.81354	140.0	y (21) (3+), b (8) (1+)-H2O
719.52655	85.5	b (34) (5+)-H2O-P
720.45062	61.3
721.86591	261.7	y (7) (1+)-H2O, y (14) (2+), y (7) (1+)-NH3
722.61713	181.8
724.08490	30.2
727.50812	42.9
728.53955	3.8
730.07574	26.7
731.53644	22.5
732.69098	24.7
733.47711	63.2
734.12030	15.6
735.21820	63.3
736.17999	18.9
736.78973	38.2
737.60455	58.2
738.56866	76.1	b (28) (4+)-H2O-P
739.23236	108.1	b (28) (4+)-NH3-P, y (7) (1+)
740.15015	191.7	b (34) (5+)-NH3, b (35) (5+)-H2O-P, b (35) (5+)-NH3-P, y (35) (5+)-H2O-P, y (35) (5+)-NH3-P, b (19) (3+), b (34) (5+)-H2O
741.30963	56.2
743.63483	24.6
745.05731	223.7	y (22) (3+)-H2O, b (13) (2+), b (14) (2+)-NH3-P
745.99567	36.2
746.75909	65.9
747.73322	37.2
749.71393	81.1	y (27) (4+)-H2O, y (27) (4+)-NH3
750.73822	63.9
752.01434	217.5	y (22) (3+), y (34) (5+)
753.06976	126.9	y (28) (4+)-H2O-P, y (28) (4+)-NH3-P, y (27) (4+), b (21) (3+)-H2O-P, b (14) (2+)-P
753.86597	10.5
755.24420	46.5
756.30829	13.0
757.26733	212.7	y (36) (5+)-H2O-P, y (36) (5+)-NH3-P, b (20) (3+)-H2O, b (20) (3+)-NH3, y (28) (4+)-P
758.32843	47.8
759.02106	100.9	b (35) (5+)-H2O, b (21) (3+)-P, b (35) (5+)-NH3
759.65424	50.9
761.25519	93.9	y (36) (5+)-P
762.18524	72.9	b (29) (4+)-H2O-P, b (35) (5+), b (29) (4+)-NH3-P, b (28) (4+)-H2O
763.08899	45.6
763.89313	119.9	y (35) (5+), b (28) (4+)-NH3, b (20) (3+)
765.25482	92.5
766.53101	85.9	b (29) (4+)-P
767.54791	50.4
768.43915	46.2
769.48657	150.6	y (15) (2+)-H2O, y (15) (2+)-NH3
770.85010	263.1	b (36) (5+)-NH3, b (36) (5+)-H2O
771.72278	175.6	y (37) (5+)-NH3-P, y (37) (5+)-H2O-P, b (37) (5+)-P
772.49799	36.5
773.28546	108.6
774.52820	50.5
775.62195	89.7	y (37) (5+)-P
776.60260	80.3
777.47241	184.6	y (36) (5+)-H2O, y (28) (4+)-NH3, y (28) (4+)-H2O, y (36) (5+)-NH3
778.27753	131.9	y (15) (2+)
779.35834	114.6
780.42584	64.7
781.66296	276.3	y (28) (4+), y (36) (5+)
782.41046	46.6
783.40491	75.5
784.63324	51.4
785.96594	82.5	b (21) (3+)-H2O, b (22) (3+)-H2O-P, b (22) (3+)-NH3-P
787.17603	193.3	b (37) (5+)-H2O, y (29) (4+)-NH3-P, b (21) (3+)-NH3, b (29) (4+)-H2O, b (29) (4+)-NH3, y (29) (4+)-H2O-P
787.88159	59.2
788.75513	140.1	b (37) (5+)-NH3
789.47650	22.1
790.26740	82.6
791.23077	163.6	y (37) (5+)-H2O, b (29) (4+), b (37) (5+), y (37) (5+)-NH3, y (29) (4+)-P
792.00092	69.0
793.02148	438.1	b (21) (3+), b (14) (2+)-H2O, b (14) (2+)-NH3
793.90674	216.0
795.05054	385.3	b (30) (4+)-NH3-P, y (37) (5+), b (30) (4+)-H2O-P
796.06586	31.9
797.20569	128.3
798.01031	121.2
799.07104	117.4	[M+5H] (5+)-NH3-H2O-P, b (30) (4+)-P, y (23) (3+)-NH3, y (23) (3+)-H2O
799.82599	43.8
800.48083	18.7
801.10767	9.4
802.03168	842.5	b (14) (2+)
802.74542	305.0	[M+5H] (5+)-NH3-P, [M+5H] (5+)-H2O-P
803.89246	202.0
805.15631	243.8	y (23) (3+)
806.18158	135.9
807.11945	265.2	[M+5H] (5+)-P
808.24127	431.4
809.26666	484.7	b (15) (2+)-P
810.13965	78.7
810.91168	149.6
811.70111	96.9	y (29) (4+)-H2O, y (29) (4+)-NH3
812.86591	89.1
813.63538	119.8
814.82068	195.8
815.62506	161.1	y (29) (4+)
816.82300	91.4
817.94110	15.2
819.61078	11.0
825.74200	26.2
826.94171	18.3
827.62750	4.6
829.28925	13.4
832.51447	21.5
833.17505	19.0
834.41534	30.2
836.54358	175.1	y (8) (1+)
837.45972	180.2	y (24) (3+)-NH3, y (24) (3+)-H2O
838.55176	50.4
841.35522	54.1
843.65326	67.2
844.84613	257.3	y (30) (4+)-H2O, y (30) (4+)-NH3
845.54138	28.0
846.51593	16.4
849.61810	93.7	b (15) (2+)-H2O, b (9) (1+)-NH3
850.56897	116.9	b (15) (2+)-NH3
852.07220	153.6	b (23) (3+)-H2O, y (31) (4+)-P, b (23) (3+)-NH3
853.52985	110.4	b (32) (4+)-H2O-P, b (32) (4+)-NH3-P
855.58734	14.5
857.35199	93.5	b (24) (3+)-H2O-P, b (24) (3+)-NH3-P
858.59515	784.1	b (23) (3+), b (32) (4+)-P, b (15) (2+)
859.51819	383.5
860.47681	129.1
861.53705	30.9
863.17285	4.0
864.26703	13.4
866.01434	129.3	b (9) (1+)
867.39465	117.3	y (32) (4+)-P
868.46002	84.1	y (17) (2+)-NH3, y (17) (2+)-H2O
869.95258	171.2
870.79022	76.6
871.49188	99.4
872.18793	41.2
873.77216	12.5
875.57300	40.3
877.45923	811.4	y (31) (4+)
878.18396	1006.8	y (17) (2+), b (32) (4+)-H2O, b (32) (4+)-NH3
879.06921	205.4
879.68036	12.8
880.84515	21.8
882.36884	209.1	b (32) (4+)
883.39923	148.3
884.34930	38.1
885.29572	171.1	b (33) (4+)-NH3-P, b (33) (4+)-H2O-P
886.12976	21.3
887.87537	34.8
889.54285	134.1	b (24) (3+)-H2O, b (33) (4+)-P, b (16) (2+)-P
890.18292	5.8
891.24139	18.2
893.22650	932.0
893.92438	190.8
894.61542	78.0
895.63788	67.0
896.40625	8.1
898.76093	41.3
899.95648	105.1	b (34) (4+)-NH3-P, b (34) (4+)-H2O-P
901.15985	37.2
902.76300	16.1
903.65430	55.5
904.65790	63.3
906.17010	27.1
906.93182	22.1
907.84009	41.6
908.48822	20.5
910.11377	119.6	b (33) (4+)-NH3, b (33) (4+)-H2O
911.55780	49.9
912.30048	118.0	y (18) (2+)-NH3, y (18) (2+)-H2O
913.01068	9.4
915.18561	120.6	y (33) (4+), y (34) (4+)-P, b (33) (4+)
916.16290	52.9
917.70685	90.0
918.52191	255.2	y (26) (3+)-H2O, y (26) (3+)-NH3
919.46613	52.3
920.49298	131.7
921.20270	774.9	y (18) (2+)
922.21039	376.8	b (26) (3+)-H2O-P, b (26) (3+)-NH3-P
923.45966	33.5
924.69586	178.1	y (35) (4+)-NH3-P, b (34) (4+)-NH3, b (35) (4+)-H2O-P, y (35) (4+)-H2O-P, b (35) (4+)-NH3-P, b (34) (4+)-H2O
925.36206	173.6
926.22675	99.8
928.54803	184.1	b (35) (4+)-P, b (34) (4+), b (26) (3+)-P
929.80157	345.1	b (17) (2+)-NH3-P, b (17) (2+)-H2O-P, b (16) (2+)-NH3, b (16) (2+)-H2O, y (35) (4+)-P
930.75153	140.2
932.35956	29.5
933.52417	141.2
934.24188	204.7
935.18433	60.9
936.12701	25.1
938.55621	882.6	b (36) (4+)-H2O-P, b (17) (2+)-P, b (16) (2+), b (36) (4+)-NH3-P
939.43475	501.4	y (34) (4+)
940.41449	49.7
942.50995	615.0	b (36) (4+)-P, b (25) (3+)
943.14648	69.8
944.24542	40.5
945.99927	3.3
947.28473	196.3	y (19) (2+)-H2O, y (36) (4+)-H2O-P, y (36) (4+)-NH3-P, b (27) (3+)-P, y (9) (1+)-H2O, y (19) (2+)-NH3
948.00415	139.2
949.14935	181.3	y (9) (1+)-NH3, b (35) (4+)-H2O, y (35) (4+)-H2O, y (35) (4+)-NH3, b (35) (4+)-NH3
953.76361	80.9	b (35) (4+), y (35) (4+)
954.87103	56.0
955.61249	26.0
956.57080	1066.1	y (19) (2+)
957.64746	500.3
958.46088	51.8
959.76593	5.1
961.10199	50.1
962.77448	3.5
964.46637	185.0	y (37) (4+)-NH3-P, y (37) (4+)-H2O-P, b (37) (4+)-P
965.28192	13.9
966.69891	5.9
967.56744	26.1
969.30646	28.7
970.00146	79.3	y (37) (4+)-P
970.85767	214.2	y (36) (4+)-H2O
971.54028	68.1
972.57172	227.1	y (27) (3+)-P
974.11621	247.4	b (27) (3+)-NH3, b (27) (3+)-H2O
975.01312	86.8
975.87128	11.1
976.61395	35.7
977.96661	14.7
978.76117	46.0
979.68170	218.7	b (27) (3+), b (17) (2+)-H2O, b (17) (2+)-NH3
980.37201	99.8
981.51788	2.4
982.52814	21.6
984.10541	281.0	b (28) (3+)-NH3-P, b (28) (3+)-H2O-P, b (37) (4+)-H2O
985.21533	67.2
986.06250	15.2
986.72894	32.1
988.15851	1415.7	b (17) (2+)
989.06622	1056.5	b (37) (4+), y (37) (4+)-H2O, y (37) (4+)-NH3
990.15729	213.8	b (28) (3+)-P
991.02661	25.0
992.46930	138.2
993.82855	204.8	y (37) (4+)
995.24420	12.8
996.51434	17.3
997.81708	22.2
999.54498	25.1
1000.76385	19.7
1001.60089	18.9
1003.11572	84.3	y (28) (3+)-H2O-P, b (10) (1+)
1003.80170	75.9	y (28) (3+)-NH3-P
1004.54932	55.8
1005.39752	136.1	y (27) (3+)
1006.30450	183.7
1007.08344	41.8
1008.74799	91.5
1010.10370	30.3
1011.54120	181.1
1012.59552	295.0	y (20) (2+)-NH3, y (20) (2+)-H2O
1013.90594	134.8
1014.58911	29.7
1015.60077	13.1
1016.85156	83.8	b (29) (3+)-NH3-P, b (28) (3+)-H2O, b (29) (3+)-H2O-P
1017.63776	243.1	b (28) (3+)-NH3
1018.65057	20.5
1021.34277	606.7	y (20) (2+)
1022.25244	246.2
1023.11279	927.3	b (28) (3+), b (29) (3+)-P
1024.04187	241.9
1024.81726	22.1
1026.19214	70.1
1027.62231	48.9
1029.82031	46.5
1031.13428	74.4
1032.53906	10.0
1036.22083	59.7
1037.02563	88.4	y (28) (3+)-H2O, y (28) (3+)-NH3
1038.45776	48.6
1039.82593	12.4
1042.69055	75.9	y (28) (3+)
1044.70862	286.0	b (18) (2+), y (10) (1+)-H2O
1045.58655	354.6	y (10) (1+)-NH3
1046.69507	121.1
1047.43335	6.1
1048.06335	21.4
1049.81592	37.5
1051.17993	52.4
1052.87500	3.2
1054.09521	19.0
1054.86353	18.4
1058.40674	33.5
1060.11646	58.9
1060.71863	15.1
1061.47278	110.2
1062.44824	197.8	y (10) (1+)
1063.49963	106.7
1064.44214	56.9
1065.47888	81.0	b (30) (3+)-P
1066.57666	43.8
1067.49316	2.4
1068.82983	55.1
1070.19214	61.4
1071.46631	35.4
1072.49182	70.5
1073.26172	2.5
1074.52612	18.7
1075.55261	16.9
1076.34570	71.9
1077.63318	850.1	y (21) (2+)
1078.38452	169.0
1079.12427	27.5
1079.93311	3.0
1081.42749	49.0
1083.48596	56.5
1086.64099	59.1
1087.56921	148.9	b (20) (2+)-NH3-P, y (29) (3+)
1088.17871	1.3
1089.07715	38.2
1090.26782	23.4
1092.02625	8.1
1092.91504	355.6	y (30) (3+)-H2O-P, b (30) (3+)-NH3, y (30) (3+)-NH3-P, b (31) (3+)-NH3-P, b (30) (3+)-H2O
1093.72168	27.1
1095.32703	47.3
1096.18042	30.6
1097.06396	18.7
1098.32422	647.8	b (30) (3+), b (31) (3+)-P, b (11) (1+)-H2O, y (30) (3+)-P
1099.05176	591.4	b (11) (1+)-NH3
1100.19409	77.5	b (19) (2+)-NH3, b (19) (2+)-H2O
1101.08984	38.9
1107.49646	21.8
1109.35315	261.6	b (19) (2+)
1110.18628	214.0
1111.27588	30.3
1114.07251	26.8
1115.05139	38.8
1116.86353	31.4
1117.65039	7.7
1118.68872	8.3
1119.56299	56.5
1121.09497	30.6
1123.29370	19.3
1125.73145	27.4
1127.25244	134.0	y (22) (2+)
1128.47705	249.0
1130.53284	33.6
1135.16406	77.3	b (20) (2+)-H2O
1136.49036	114.2	b (20) (2+)-NH3, y (31) (3+)-P
1137.65466	2.7
1139.30542	18.7
1140.67432	61.2
1141.35828	48.9
1142.37085	60.2
1144.83203	270.3	b (20) (2+)
1145.86292	202.2
1146.53760	6.8
1148.52698	4.9
1151.43103	12.6
1152.62964	50.3
1154.16260	55.8
1156.24609	18.8
1157.76563	41.9
1158.88196	32.1
1159.89185	23.1
1160.73828	15.5
1165.82471	13.9
1166.53979	17.7
1167.69775	3.5
1169.83093	23.6
1170.82019	37.2
1171.46460	17.3
1173.20850	10.2
1174.03809	19.8
1177.37964	13.4
1178.95044	215.2	b (22) (2+)-NH3-P, b (21) (2+)-H2O, b (22) (2+)-H2O-P, b (21) (2+)-NH3
1179.90344	184.2	b (33) (3+)-H2O-P
1180.82129	51.4
1184.49170	10.7
1186.42188	24.2
1187.95532	132.2	y (33) (3+)-P, y (32) (3+), b (22) (2+)-P, b (21) (2+)
1189.01221	139.0
1189.68994	17.8
1190.48657	14.2
1191.37512	5.4
1194.31165	3.8
1196.24890	16.6
1198.29517	17.0
1200.17126	9.9
1201.27759	23.3
1203.62329	4.3
1206.52844	9.7
1207.69006	71.6	y (23) (2+)
1208.47559	23.8
1209.57349	124.3
1212.88281	11.3
1215.19031	11.3
1220.32117	13.7
1222.31445	8.1
1224.40942	12.4
1226.92834	9.5
1234.61450	30.8
1235.47034	7.7
1237.94604	11.3
1238.78662	3.7
1240.48914	7.6
1242.25342	10.9
1243.14600	13.1
1243.80627	14.2
1245.38770	121.5
1248.50159	26.1
1251.52307	14.9
1253.65186	44.3
1257.31848	40.4
1259.06750	31.9
1259.79785	74.6
1263.44202	8.0
1265.11951	22.8
1268.29675	5.9
1269.43469	13.5
1270.16138	30.9
1275.67212	10.1
1276.70520	25.3
1278.19531	35.4
1278.98706	56.2
1279.60315	4.3
1281.69666	36.4
1283.05237	20.1
1284.53357	19.8
1292.47192	29.7
1294.37549	17.3
1302.46924	10.3
1305.76904	76.7	y (13) (1+)
1306.62537	53.0
1307.56287	33.4
1310.33313	5.1
1311.61829	12.2
1313.64539	10.4
1315.32190	7.9
1317.54480	11.9
1318.63916	53.3
1319.28735	15.9
1321.05322	24.5
1321.73926	7.4
1330.91833	6.2
1332.15955	21.8
1333.85144	9.4
1335.81665	10.1
1336.58240	43.5
1341.63708	18.4
1342.33484	5.1
1344.15295	18.3
1351.45032	49.0
1352.30371	7.0
1354.42883	15.3
1359.52576	6.1
1363.99414	26.0
1367.55969	41.8
1368.51208	24.0
1374.35547	33.5
1386.25220	6.3
1389.48694	17.5
1390.68884	5.4
1404.54980	27.8
1407.54150	12.4
1410.87903	11.6
1412.57385	15.2
1413.34778	18.0
1414.21460	10.3
1417.89807	13.9
1418.59485	15.7
1421.12781	10.7
1423.07410	5.7
1424.95471	12.4
1427.17615	12.3
1439.20837	2.1
1440.47913	9.7
1442.84204	4.9
1443.83862	27.5
1444.59424	13.6
1450.91907	7.6
1463.54114	10.5
1464.81079	3.0
1465.55090	12.8
1473.95715	11.9
1479.65906	6.3
1482.25745	9.0
1483.81592	9.1
1488.52942	2.9
1489.31348	4.3
1490.02283	7.8
1493.73059	17.1
1498.29663	5.1
1502.47241	22.0
1504.69739	27.6
1506.26917	28.6
1516.71985	11.2
1521.56128	13.0
1524.66663	17.4
1525.32410	31.0
1530.56445	8.2
1533.53210	28.9
1534.80713	52.9
1535.71399	12.8
1545.19861	10.5
1551.69543	15.8
1553.87695	14.9
1555.41638	19.3
1560.61792	18.8
1563.28625	5.6
1569.73950	31.8
1572.48792	11.1
1578.60901	7.8
1579.50781	46.4
1580.71021	19.6
1584.44714	8.0
1606.11597	7.0
1607.28992	20.9
1609.23328	3.5
1616.94934	26.7
1627.73254	11.9
1639.49695	16.3
1649.46692	7.6
1656.70764	32.1
1660.94861	8.1
1680.82068	10.4
1682.71460	16.8
1689.84497	17.6
1709.06531	20.1
1715.78503	8.9
1719.80994	13.7
1748.49475	6.0
1788.97839	4.9
1843.66809	7.6
1848.60620	16.0
1937.05676	14.1
1975.00671	18.9
