# Supplementary material for: Phosphoproteomic Analysis of Platelets Activated by Pro-Thrombotic Oxidized Phospholipids and Thrombin
Source: PLoS One. 2014 Jan 6;9(1):e84488. doi: 10.1371/journal.pone.0084488 (PMC3882224; doi:10.1371/journal.pone.0084488)
Supplement: Annotated Spectra S4 — (ZIP) [file pone.0084488.s007.zip › RASGPPGNEHLYENLCVLEASPTLHGGEPEPHEGPGSR_-22_2_87782.txt]

m/z	i	matches
235.42642	5.2
239.28618	15.1
244.25075	5.5
246.36473	9.8
249.45691	5.9
252.73289	21.0
258.01498	25.4
260.62439	17.1
262.11584	18.0
268.07785	10.0
278.08417	4.3
283.29376	6.0
284.15698	35.7
285.13077	4.4
286.13983	5.9
289.05231	7.0
296.26233	24.2
298.33258	7.0
311.96054	24.7
314.29736	16.2
324.34271	9.7
325.31503	6.2
333.15332	10.9
338.18686	11.3
342.00943	9.1
343.09091	4.3
349.12671	14.8
350.05292	9.0
350.89154	8.5
354.21552	25.1
355.27182	16.8
357.08734	26.8
359.41043	29.8
361.24426	15.2
362.31909	3.3
363.12491	17.1
364.05035	19.1
368.04736	4.7
370.28320	163.3
371.90500	47.2
372.60028	3.6
375.37415	123.8
377.80408	12.0
380.50311	11.4
381.48560	92.0
382.25684	23.9
384.55444	4.3
386.20288	9.6
388.39740	25.1
389.29987	17.1
391.10284	9.8
398.32678	4.0
400.47162	16.7
401.59888	21.9
403.35364	24.7
404.40021	31.4
407.44739	8.0
409.77930	197.2
410.91296	26.7
412.01868	21.2
413.02197	9.5
416.15167	36.9
416.95221	30.7
417.64697	20.7
418.76959	564.6	y (8) (2+), b (18) (5+)
419.44531	266.5
422.55658	15.4
426.52045	10.8
428.61292	38.6
430.01398	16.0
436.23743	6.7
437.43091	3.6
438.14478	15.8
439.19324	7.8
440.22717	40.0
440.96509	17.5
442.17755	27.8
443.03961	4.4
446.33374	136.4
447.47192	5.3
448.63104	27.9
455.55743	17.9
456.23669	15.2
458.27386	4.9
459.87048	3.3
461.09119	4.0
464.38141	4.4
465.24200	5.8
466.40356	12.2
467.61548	29.0
468.38617	22.3
470.20148	22.0
473.38208	294.4	y (5) (1+)
474.38074	76.9
478.48975	48.1
481.91595	21.9
483.14319	14.8
485.61224	15.6
487.15619	5.0
489.32642	5.6
490.32147	23.7
492.84216	31.2
495.25977	6.1
497.40533	46.3
499.94434	34.3
501.04333	72.2
502.29413	151.4
503.00262	46.6
505.43536	7.2
506.82318	12.2
507.74475	41.5
509.90808	13.9
510.56506	28.1
511.22119	26.9
512.28076	25.1
513.06580	14.8
514.71851	60.8
515.77960	21.5
518.48706	33.9
519.82263	44.0
521.94122	23.4
523.07385	70.9
526.41840	18.7
527.80963	21.0
529.39667	84.0
530.88074	25.5
531.91388	341.1	y (10) (2+)
532.55554	256.7
534.54456	6.0
537.99994	4.0
539.70190	21.8
540.34143	19.9
541.48297	33.4
542.87946	15.7
545.71478	39.1
547.10858	58.2
550.42499	12.7
551.85339	27.1
555.84149	63.6
556.45050	28.8
557.49335	62.0
559.04718	210.4
559.72552	7.2
562.25726	43.4
563.37195	33.3
565.47791	11.1
566.57953	8.6
568.65802	30.6
571.64905	11.5
572.67188	147.5
573.50897	142.9
574.29401	40.5
577.13654	29.9
578.14813	63.2
579.45355	49.1
580.14423	34.4
581.74603	6.1
583.24921	4.0
584.45123	57.8
585.61029	189.0
586.40692	75.1
587.42944	38.9
590.14813	119.9
591.03772	23.9
593.54474	29.8
594.34045	16.8
595.73444	197.6
596.82855	24.3
598.60388	9.5
599.79401	34.1
601.07263	6.6
602.44604	240.8
603.24017	54.0
605.33331	13.7
607.52783	26.2
610.88641	43.8
612.23627	10.3
614.07556	133.2
614.78607	51.8
615.56287	5.6
616.40961	5.0
617.82831	9.1
618.58868	40.7
619.29645	53.9
620.54828	32.2
622.15485	15.9
623.69836	22.1
625.03864	84.6
625.96710	91.4
627.03278	40.7
628.46417	147.8
630.14087	10.1
632.01721	111.7
634.60651	7.6
636.03400	4.3
637.36664	51.3
638.05035	136.4
640.18811	4.6
643.12152	29.7
644.06775	19.9
644.97577	28.4
647.04083	12.5
647.90460	27.3
651.27063	12.2
652.00128	19.5
653.19794	40.2
653.89240	60.2
655.14557	11.4
657.70038	35.3
659.59631	68.1
660.29852	3.8
661.28595	14.5
662.38629	31.1
663.41339	26.5
665.62079	7.0
666.67426	32.0
667.53741	9.9
668.15912	36.2
669.30402	36.7
671.25665	8.4
672.47418	17.2
673.10559	19.3
674.00903	3.0
674.67340	15.2
675.55951	12.4
676.37170	12.5
677.17981	5.6
678.79523	24.6
679.56671	36.1
680.58051	260.4
681.63385	77.8
682.98798	24.7
684.23395	88.6
685.09454	73.7
686.42517	11.0
687.31012	36.2
689.15369	4.9
690.45239	89.8
692.42242	77.0
693.74670	54.1
694.56958	29.2
695.47260	53.9
696.58209	146.2
698.34961	29.4
699.53253	32.3
700.21576	3.4
702.69415	12.8
703.29962	34.9
705.02863	45.2
707.38989	57.1
709.35150	43.6
711.27063	57.2
712.66058	68.2
713.86407	18.5
714.69037	47.4
718.75177	277.7	b (8) (1+)-H2O, y (21) (3+)
719.77972	61.1
720.43115	13.0
722.04364	420.2	y (7) (1+)-H2O, y (7) (1+)-NH3, y (14) (2+)
723.17603	108.4
723.77631	81.2
724.47107	15.1
725.42645	45.8
726.09521	39.1
727.50500	84.6
728.36823	12.5
729.61176	58.8
730.89020	62.3
731.51239	25.3
733.10748	205.5
735.68665	123.0
736.55505	48.0
737.62616	152.0
738.64771	71.6
739.44373	151.3
740.32135	163.8
741.06006	28.3
742.74902	94.0
743.92834	82.5
745.10870	225.6
745.93390	87.2
746.59503	21.4
748.88843	37.2
750.74426	57.6
751.89941	762.0	y (22) (3+), y (34) (5+), b (36) (5+)-NH3-P
752.52850	346.1	b (14) (2+)-P, y (28) (4+)-H2O-P
754.02960	166.1
755.40680	141.4
756.37378	70.9
757.24304	16.0
758.14880	94.9
759.48798	44.8
760.40814	165.3
761.05518	29.0
761.76776	20.6
762.60870	100.2
763.85864	122.4
764.53546	61.1
765.38623	43.2
767.58319	103.6
768.64960	218.9
769.44324	120.6
770.25922	36.8
771.09625	235.1
772.61786	69.2
773.37988	14.3
774.32587	9.4
776.10364	111.0
776.72186	396.8	y (36) (5+)-H2O
777.37085	235.5
778.69812	375.0	y (15) (2+)
779.39819	162.4
780.44916	93.9
781.40503	160.4
782.75458	201.1
783.62769	66.6
784.73834	115.0
785.35522	18.1
787.02948	154.8
787.80975	177.9
788.64203	162.1
789.37091	16.5
790.43372	215.0
791.23792	86.7
792.73297	480.3	b (22) (3+)-P, b (14) (2+)-H2O, b (14) (2+)-NH3, b (21) (3+)
793.44769	228.2
794.05115	340.6
794.73505	76.9
795.37317	76.1
796.27435	96.6
797.50171	538.6
798.86603	181.6
799.73199	96.4
800.69312	182.7
801.70898	277.8	b (14) (2+)
802.64307	523.8	[M+5H] (5+)-H2O-P, [M+5H] (5+)-NH3-P
803.68719	256.3
804.85065	203.6
805.62250	324.8	y (23) (3+)
806.73395	407.9	[M+5H] (5+)-P
807.48572	341.7
808.56061	601.2
809.66364	377.9	b (15) (2+)-P
810.61359	159.2
811.56415	412.1	y (29) (4+)-H2O, y (29) (4+)-NH3
812.64044	88.6
813.49493	136.4
814.26971	126.0
815.34412	170.1
816.59735	494.4	y (29) (4+)
817.50732	135.0
825.27338	10.6
829.18292	27.3
831.51617	36.2
834.07904	74.1
835.57245	45.0
836.38159	249.4
837.44629	33.3
838.59821	27.1
840.39618	20.6
841.94659	9.3
842.87421	84.1
844.00458	253.5
844.86371	68.6
845.62903	83.1
846.63947	88.9
847.83313	32.9
849.70148	278.4	b (15) (2+)-H2O, b (15) (2+)-NH3, b (9) (1+)-NH3
850.61249	258.3
851.56671	28.5
852.41553	126.7
853.42426	331.3	b (32) (4+)-H2O-P, y (31) (4+)-P, b (23) (3+)-NH3, b (32) (4+)-NH3-P
854.32758	50.6
856.52826	7.2
858.24030	347.9	b (32) (4+)-P, b (24) (3+)-NH3-P
859.02014	512.0	b (23) (3+), b (15) (2+)
860.05573	148.5
861.00555	15.0
862.29657	18.7
864.98126	213.4
865.71564	180.4
866.75629	123.5
867.63263	12.4
868.29932	198.1
869.46539	41.2
870.53247	75.2
872.28741	27.1
872.89716	9.1
874.76782	34.9
875.81323	11.9
876.64404	48.1
877.72626	1181.7	y (17) (2+), y (31) (4+), b (32) (4+)-NH3, b (32) (4+)-H2O
878.63287	241.0
879.49323	53.5
880.24677	27.7
882.13232	231.7
882.94818	20.4
883.71503	6.9
885.37476	663.3	b (33) (4+)-H2O-P, b (33) (4+)-NH3-P
886.31219	189.6
887.69049	82.6
889.21002	32.9
890.37177	43.3
891.13361	63.2
892.99683	688.0
894.00671	294.8
895.37506	26.5
896.93781	100.7
898.91168	198.2
899.76202	1657.1	b (34) (4+)-H2O-P, b (34) (4+)-NH3-P
900.56622	97.1
901.35107	38.7
902.37555	91.2
905.21460	9.9
906.22168	34.9
907.31427	9.6
908.43036	80.4
909.27997	58.2
910.47583	63.6
911.19800	11.1
912.42108	85.0
913.02972	9.1
915.19672	172.3
915.94183	18.0
917.61298	54.4
918.42328	142.1
919.48077	76.8
920.23627	26.6
921.18683	660.2	y (18) (2+)
922.14862	294.8
922.76538	775.7	b (26) (3+)-H2O-P, b (26) (3+)-NH3-P
923.80762	68.3
924.82446	301.9	y (35) (4+)-NH3-P, y (35) (4+)-H2O-P, b (35) (4+)-H2O-P, b (34) (4+)-H2O, b (35) (4+)-NH3-P, b (34) (4+)-NH3
925.52972	5.5
926.57660	30.8
927.71002	45.5
929.00409	17.9
929.89893	111.9
930.83124	198.0
932.12842	18.1
932.93951	62.5
934.07275	5219.9
935.59222	137.4
936.24799	17.9
937.21021	6.7
938.33710	604.7
939.10651	629.4	b (16) (2+), b (36) (4+)-H2O-P, b (36) (4+)-NH3-P, b (17) (2+)-P
940.14020	45.6
942.57831	504.6	b (36) (4+)-P
943.55658	69.0
944.19366	36.4
945.00732	10.7
945.72955	27.4
947.09772	19.1
948.26581	281.6	b (35) (4+)-NH3, y (9) (1+)-NH3, b (35) (4+)-H2O, y (19) (2+)-NH3
949.03442	35.6
950.04120	14.1
950.79034	38.5
951.96149	68.2
954.18384	7.9
956.59497	780.1	y (19) (2+)
957.59393	453.6
958.58417	108.7
961.00873	153.9
962.46191	62.1
963.43237	14.4
964.30957	50.0
966.07764	157.8
967.14282	43.7
969.33270	39.5
970.27435	125.5
971.22095	56.0
971.95599	20.3
973.68701	109.8
974.53619	185.0
975.61151	147.4
977.13519	85.1
977.92584	43.0
978.82813	24.8
979.62079	88.6
980.64447	52.7
981.68329	128.1
982.44476	13.6
983.38312	33.8
984.01733	40.4
987.90942	628.2	b (17) (2+)
988.51971	579.8	y (37) (4+)-H2O, b (37) (4+)
989.41461	258.0
991.56006	88.4
992.78802	46.1
993.48761	37.4
994.71686	126.5
995.66937	30.0
996.65594	112.6
998.22119	52.5
998.83612	25.2
1000.75317	105.6
1001.35638	45.7
1002.34644	20.9
1003.40918	23.9
1004.63629	125.4
1005.67108	134.3
1006.37115	37.9
1008.92267	11.6
1011.19482	64.6
1012.25385	393.8	y (20) (2+)-NH3, y (20) (2+)-H2O
1013.36035	187.2
1014.17505	60.2
1015.24579	33.8
1016.80426	126.4
1017.62958	99.8
1018.31012	160.1
1019.08783	34.0
1021.26007	748.2	y (20) (2+)
1022.28510	159.6
1023.08185	1261.4	b (29) (3+)-P, b (28) (3+)
1023.89923	231.2
1024.64282	96.1
1025.54041	25.9
1026.97900	37.8
1029.67810	40.8
1031.60718	40.0
1032.62646	23.5
1033.74487	14.7
1034.50708	88.0
1036.70667	148.0
1037.55811	29.3
1039.64368	12.5
1040.94043	78.5
1042.64771	24.3
1043.53784	24.8
1044.38647	147.9
1044.99976	280.0	b (18) (2+), y (10) (1+)-NH3, y (10) (1+)-H2O
1046.02673	46.3
1048.03442	88.5
1049.14844	8.1
1051.40381	88.8
1052.12024	39.9
1053.40210	45.5
1055.62134	189.4
1056.26086	2.1
1057.09619	46.7
1058.12708	84.1
1059.12244	38.9
1060.14575	111.3
1062.51318	261.5	y (10) (1+)
1063.39880	71.3
1064.46411	67.3
1066.90662	58.4
1068.81079	178.7
1070.44543	102.6
1072.75317	64.6
1074.00854	4.0
1074.61963	20.9
1076.75317	82.3
1077.76611	707.3	y (21) (2+)
1078.62500	225.7
1080.10034	10.4
1080.81482	37.5
1081.95227	34.4
1082.99438	18.1
1085.16296	85.7
1087.14209	24.2
1088.03015	63.7
1089.05859	78.4
1090.20923	129.8
1092.46472	235.1
1093.27783	178.4
1094.55029	63.5
1096.46362	123.1
1098.48682	1106.9	b (30) (3+), b (11) (1+)-H2O, y (30) (3+)-P, b (31) (3+)-P
1099.39417	66.3
1100.45679	111.4
1101.34106	98.0
1101.98022	49.3
1103.09619	112.6
1107.00977	163.2
1108.14282	38.1
1109.32788	560.3	b (19) (2+)
1110.39355	78.0
1111.17505	13.5
1112.44727	74.1
1116.46558	93.6
1117.39087	63.5
1118.34204	85.9
1119.19507	31.8
1120.25928	11.0
1122.10571	22.9
1123.58386	121.2
1124.31921	104.4
1125.50146	36.8
1127.11865	197.1
1127.95679	147.6
1128.67407	25.6
1129.68188	35.4
1130.44629	14.8
1131.54138	45.8
1134.43286	39.7
1135.42712	21.8
1136.64160	51.8
1137.41821	72.3
1140.06726	81.2
1140.76477	37.2
1143.20154	4.6
1144.83643	366.3	b (20) (2+)
1145.80176	86.2
1149.38574	14.4
1150.66052	27.0
1154.61255	45.3
1155.95544	8.6
1157.72900	38.5
1158.58228	38.3
1162.08728	24.4
1163.46216	58.0
1164.83716	46.5
1167.37268	44.2
1168.62134	4.0
1169.90283	11.7
1172.60522	27.1
1174.50781	4.9
1175.70337	42.7
1179.34119	267.1	b (21) (2+)-H2O, b (22) (2+)-H2O-P, b (21) (2+)-NH3, b (22) (2+)-NH3-P
1180.05151	5.7
1182.62305	22.2
1184.36609	6.1
1185.78552	151.6
1188.38550	282.1	y (33) (3+)-P, b (21) (2+), y (32) (3+)
1189.60010	31.0
1191.55322	50.1
1192.49365	32.8
1195.37744	7.0
1198.42883	13.0
1202.54907	22.5
1203.84741	6.6
1205.62231	56.8
1206.86658	74.7
1207.92578	34.5
1208.62280	35.1
1209.60193	40.0
1211.23755	9.1
1213.79199	19.6
1216.19690	16.6
1218.05115	17.1
1220.05347	45.6
1220.78992	52.8
1221.84509	48.5
1222.94312	23.5
1234.86426	21.9
1239.57495	21.0
1246.72717	14.9
1248.82495	59.4
1250.56201	18.1
1251.28821	14.2
1258.73218	5.7
1261.05383	3.3
1262.29370	8.2
1263.31519	15.0
1264.38391	10.4
1265.82227	22.4
1269.45398	30.5
1270.29370	48.4
1275.18323	12.2
1277.94116	61.8
1278.63318	124.7
1280.82068	14.2
1281.57617	34.5
1282.70081	19.8
1285.44934	28.8
1293.23389	6.5
1300.83435	15.4
1305.48206	81.6
1306.33093	14.7
1307.38269	45.4
1308.14294	6.6
1311.36316	83.1
1313.37610	11.2
1318.24988	20.7
1319.37854	6.5
1320.64368	9.6
1321.35193	5.3
1322.97949	5.8
1326.55188	5.9
1327.51440	4.3
1328.33582	54.7
1329.68103	13.2
1332.20715	5.9
1334.97705	79.9
1335.67297	28.4
1336.71997	31.6
1338.59583	40.1
1339.51855	25.4
1340.51892	18.0
1342.65320	41.9
1343.67004	22.4
1344.96777	183.6
1345.69727	26.2
1348.45227	5.7
1349.50024	5.3
1350.83459	11.4
1352.27002	37.6
1357.68567	22.7
1359.39355	6.3
1360.85852	24.6
1362.74646	12.4
1366.11267	9.9
1368.53967	80.0
1369.48682	4.5
1370.44971	10.6
1375.44153	14.2
1385.69800	31.3
1387.62305	15.8
1401.37476	9.0
1404.67859	11.2
1405.64197	19.8
1406.74377	8.8
1408.71301	12.1
1410.48865	8.9
1411.59192	23.0
1412.65491	12.8
1413.58423	11.2
1416.39929	15.0
1417.10730	10.3
1418.36487	24.3
1419.07947	8.7
1419.69910	10.6
1421.62207	7.2
1423.79395	3.6
1425.47375	43.0
1434.93311	23.6
1438.42249	18.1
1439.47144	13.5
1442.21228	7.2
1444.12292	13.8
1445.57214	7.2
1449.77087	6.6
1450.49243	27.4
1463.67371	29.3
1475.51624	6.6
1484.35559	4.9
1488.60730	4.0
1489.60205	23.5
1490.23718	5.8
1503.81921	20.1
1509.34778	3.0
1510.45496	25.8
1511.12024	5.1
1517.78198	6.2
1525.64661	23.1
1534.18933	21.6
1535.06250	31.7
1537.01184	19.8
1562.97266	14.1
1563.58154	44.7
1568.31042	7.0
1569.29895	7.8
1577.92761	16.8
1585.10376	18.0
1595.90063	30.1
1603.92847	12.2
1605.76038	28.6
1638.77039	10.9
1654.84985	15.5
1683.93225	13.2
1703.84607	15.4
1715.81384	21.8
1717.14526	14.4
1726.71887	8.0
1742.31458	12.5
1754.22131	9.4
1776.60901	3.8
1784.90393	4.0
1805.96228	14.8
1822.92603	10.8
1825.28064	13.8
1858.62329	20.3
1867.11304	8.0
1877.42639	21.4
1963.74524	12.2
1980.84937	23.2
