# Supplementary material for: Phosphoproteomic Analysis of Platelets Activated by Pro-Thrombotic Oxidized Phospholipids and Thrombin
Source: PLoS One. 2014 Jan 6;9(1):e84488. doi: 10.1371/journal.pone.0084488 (PMC3882224; doi:10.1371/journal.pone.0084488)
Supplement: Annotated Spectra S4 — (ZIP) [file pone.0084488.s007.zip › RASGPPGNEHLYENLCVLEASPTLHGGEPEPHEGPGSR_-23_2_89054.txt]

m/z	i	matches
235.22983	3.8
239.21062	7.2
242.16010	4.8
243.28244	8.9
244.14362	13.6
246.22505	14.1
251.09558	9.7
256.09235	3.1
258.05817	3.7
260.23392	9.2
267.49164	15.8
277.34543	6.1
280.28320	22.9
284.26776	9.9
286.27612	25.5
290.55249	10.4
297.36423	18.9
309.23907	13.0
310.08682	3.5
311.85870	6.3
314.02484	9.2
315.15808	29.9
316.39288	3.5
323.86322	9.4
325.10748	4.6
327.35629	15.0
332.46075	19.4
333.17755	18.8
339.35635	3.7
344.20380	6.6
345.48120	8.8
346.38235	21.0
352.27356	7.0
355.17978	3.1
356.01349	3.9
360.54608	6.1
366.23062	27.3
367.22064	8.5
368.44519	23.5
370.34543	46.9
371.09323	7.4
372.57819	4.6
375.48071	37.2
379.90448	29.4
382.04541	4.1
383.15997	11.4
385.53702	2.7
394.43707	17.9
395.22894	12.0
396.21521	2.4
398.89429	4.4
406.20746	3.7
407.34381	5.3
409.94336	47.4
411.25732	3.0
412.13385	2.6
413.08997	23.0
416.73413	28.8
418.79248	428.3	b (18) (5+), y (8) (2+)
419.49017	62.3
421.32874	35.1
424.43427	6.6
432.26550	2.4
443.18231	9.6
446.21014	3.9
447.11322	9.7
449.23120	39.4
451.31525	18.1
453.01282	11.4
453.95587	2.0
456.09924	4.4
456.89972	6.8
458.15411	18.0
459.32721	7.0
462.31488	12.9
465.16492	11.8
466.14301	15.4
470.35693	39.0
471.29968	11.1
473.46497	124.5	y (5) (1+), y (9) (2+)-H2O, y (19) (4+)-H2O
474.54236	57.5
475.37396	4.2
476.45959	8.0
478.27740	10.5
480.37909	7.8
481.60150	27.1
485.27686	15.0
488.22894	20.4
489.22662	5.6
493.38623	16.3
494.28601	4.8
500.76117	12.9
501.98444	15.0
504.11517	2.7
506.57446	9.1
507.53778	49.2
509.50623	8.4
510.42249	12.7
511.73108	31.4
514.22174	48.8
515.14044	6.5
516.38422	3.9
517.03320	12.6
519.45013	14.7
520.38226	12.6
522.29547	16.1
526.24323	7.6
529.14288	36.0
530.33405	6.6
531.81189	198.9	y (10) (2+)
532.48492	30.6
533.70740	7.5
534.42084	8.6
535.68567	40.4
538.23926	2.9
541.22461	9.9
542.42303	14.6
543.31677	11.1
545.52063	9.6
550.22748	10.8
551.18085	12.9
553.33844	74.2	y (16) (3+), b (26) (5+)-NH3-P, b (26) (5+)-H2O-P
554.49634	7.6
555.80365	8.1
556.44061	10.2
557.27570	7.0
558.68683	17.9
561.24365	25.4
563.17651	13.0
564.00592	5.3
566.77246	32.0
568.35620	6.3
570.16754	24.7
571.21423	25.6
572.66650	47.9
573.56909	57.8
574.30658	26.4
575.77112	8.7
576.95911	20.9
578.98248	11.8
581.12054	18.9
582.24744	22.2
584.30579	7.8
585.65637	119.6	y (17) (3+), y (6) (1+)-NH3, b (27) (5+)-NH3
588.49335	3.3
589.28723	17.7
590.79462	19.2
593.47662	28.8
594.38428	3.6
595.67224	104.1	y (11) (2+)
596.38782	36.5
597.25055	2.4
598.41852	20.8
599.12860	3.9
600.39740	8.8
601.37238	12.2
602.37445	115.6	y (28) (5+)-H2O-P, y (6) (1+), y (28) (5+)-NH3-P
603.29315	70.4	y (23) (4+), y (27) (5+)
604.64093	20.8
605.80499	17.6
607.69061	41.5
608.36145	21.7
611.14172	4.0
611.96637	46.1
613.44928	2.9
614.55371	57.3
616.56494	54.6
618.03296	47.4
619.28802	34.5
620.01324	13.3
621.18231	6.1
623.44141	39.9
624.28522	7.6
625.89081	12.3
628.41498	37.9
629.31189	61.2
632.69855	16.5
633.54401	24.6
636.08496	19.1
638.14764	42.1
639.23907	11.5
640.26971	7.0
641.34210	3.1
641.96362	24.3
644.25293	4.2
645.15350	40.9
646.15662	18.5
648.34222	10.7
650.03290	6.1
650.98480	2.7
652.17773	9.5
653.48761	76.1	b (17) (3+)-NH3, y (29) (5+), y (13) (2+), b (17) (3+)-H2O
654.22870	54.9
657.38763	2.7
658.66010	46.5
659.65631	25.2
660.88312	12.2
662.21600	28.4
664.12585	40.7
667.38837	6.5
668.21100	61.6
669.07440	11.6
671.30157	70.8	b (12) (2+)-NH3, b (12) (2+)-H2O
672.08539	3.7
674.03522	9.1
675.19409	26.3
677.37701	23.5
678.49585	21.7
680.07062	54.5
680.75885	61.6
682.15228	28.7
683.48895	7.4
685.38190	37.6
686.93109	25.5
689.36920	35.4
690.31396	31.1
691.05585	7.2
692.16913	55.1
693.29193	24.4
694.07416	9.8
695.33954	19.5
696.41205	68.8	b (26) (4+)-P, b (13) (2+)-P
697.28711	83.9	b (18) (3+)
698.33667	22.4
700.74548	25.7
701.60138	19.0
703.68701	9.4
704.51019	17.0
705.78705	39.7
707.33270	50.9
708.51428	11.3
709.25085	8.8
710.42432	60.0
711.23676	19.1
712.33344	68.6	y (21) (3+)-NH3, y (14) (2+)-H2O, b (33) (5+)-P, y (21) (3+)-H2O
713.15759	60.5
717.98553	18.5
718.98328	182.6	b (8) (1+)-H2O, y (21) (3+)
719.68353	13.5
720.65808	19.3
722.09363	254.1	y (7) (1+)-NH3, y (14) (2+), y (7) (1+)-H2O
722.90692	44.5
723.51398	2.5
724.33612	14.1
726.21130	28.2
727.13934	22.9
727.85614	42.9
728.89386	58.7
729.67389	101.3	y (27) (4+)-P, y (33) (5+)-H2O, y (34) (5+)-NH3-P, y (33) (5+)-NH3, y (34) (5+)-H2O-P
730.36115	6.3
731.50708	66.6
732.71210	93.3	b (33) (5+), y (34) (5+)-P, y (33) (5+)
733.94403	28.6
734.71210	4.9
735.44611	18.8
736.17120	6.6
737.53815	7.4
738.41650	9.3
739.36139	34.1
741.21667	37.8
742.62964	65.0
743.41553	12.6
745.03522	94.0	b (13) (2+), y (22) (3+)-H2O, b (14) (2+)-NH3-P
746.65656	65.6
747.36505	20.4
748.50867	33.8
750.34741	154.6	b (36) (5+)-H2O-P, y (27) (4+)-NH3
751.89960	593.6	y (34) (5+), y (22) (3+), b (36) (5+)-NH3-P
752.84479	3.1
753.66406	56.2
754.72095	47.5
755.50385	66.1
756.53345	44.4
757.73602	57.1
758.67432	102.9	b (35) (5+)-H2O, y (36) (5+)-NH3-P
759.99286	118.5	y (35) (5+)-NH3, y (35) (5+)-H2O, b (35) (5+)-NH3, b (21) (3+)-P
761.70050	105.6	y (36) (5+)-P
762.88678	118.6	b (29) (4+)-NH3-P, b (20) (3+), b (28) (4+)-H2O, b (29) (4+)-H2O-P, b (35) (5+), b (28) (4+)-NH3, y (35) (5+)
763.92084	117.4
765.31372	35.5
766.33722	25.8
767.18811	96.5	b (29) (4+)-P
767.98737	172.7	b (28) (4+), b (37) (5+)-H2O-P, b (37) (5+)-NH3-P
769.02661	69.9	y (15) (2+)-H2O
770.60284	75.1	b (36) (5+)-NH3, b (36) (5+)-H2O, y (15) (2+)-NH3
771.29169	64.6
772.21014	38.2
775.43695	10.5
776.49518	190.8
777.30890	319.2	y (36) (5+)-NH3, y (28) (4+)-H2O, y (28) (4+)-NH3, y (36) (5+)-H2O
778.52509	106.0	y (15) (2+)
779.55597	40.4
780.87909	28.3
781.49866	47.1
782.37653	59.5
783.39471	45.0
784.46039	44.2
785.65668	62.6
786.80658	284.0	y (29) (4+)-H2O-P, b (21) (3+)-NH3, b (29) (4+)-NH3, b (21) (3+)-H2O, b (29) (4+)-H2O, b (22) (3+)-NH3-P, b (22) (3+)-H2O-P
787.90601	45.2
789.49335	109.3
790.43243	129.6
791.20465	38.6
792.26245	269.5	b (29) (4+), b (37) (5+), y (29) (4+)-P, b (22) (3+)-P, y (37) (5+)-NH3, y (37) (5+)-H2O
792.88446	362.0	b (14) (2+)-H2O, b (14) (2+)-NH3, b (21) (3+)
793.84833	167.7
794.98810	83.0	b (30) (4+)-NH3-P, b (30) (4+)-H2O-P, y (37) (5+)
796.24164	149.9
797.30402	190.4
798.31146	126.8	y (23) (3+)-H2O
799.38068	79.1
800.08099	95.6	b (30) (4+)-P, b (15) (2+)-NH3-P, b (15) (2+)-H2O-P, [M+5H] (5+)-NH3-H2O-P, y (23) (3+)-NH3
800.87982	95.1
801.92963	423.6	b (14) (2+)
803.26172	116.5	[M+5H] (5+)-NH3-P, [M+5H] (5+)-H2O-P
804.20544	127.8
805.23236	340.5	y (23) (3+)
806.10101	34.6
806.74701	57.7
807.35809	331.5	[M+5H] (5+)-P
808.45020	336.2
809.45221	254.8	b (15) (2+)-P
810.72150	123.8
811.72028	94.2	y (29) (4+)-H2O, y (29) (4+)-NH3
813.31232	265.5
814.09381	197.7
815.05615	25.1
816.54449	269.1	y (29) (4+)
817.42902	225.6
818.45569	26.6
819.69110	15.7
820.79315	16.1
821.54010	15.8
826.75031	6.5
827.68341	2.4
831.54730	9.1
832.40594	10.5
835.30035	47.2
836.14032	66.3
837.13684	82.1	y (24) (3+)-NH3, y (24) (3+)-H2O, y (8) (1+)
837.82025	13.1
839.07672	43.2
840.24432	18.4
840.93390	9.0
842.52118	29.1
843.36139	2.2
844.43500	16.9
845.47278	17.1
847.11206	20.7
848.56000	16.4
849.54773	73.3	b (15) (2+)-H2O, b (15) (2+)-NH3, b (9) (1+)-NH3
850.30524	24.7
851.69434	4.6
853.29510	110.9	b (32) (4+)-H2O-P, y (31) (4+)-P, b (23) (3+)-NH3, b (32) (4+)-NH3-P
854.74274	16.5
855.38934	31.7
856.26465	5.1
857.11993	43.9
858.61469	363.6	b (15) (2+), b (23) (3+), b (32) (4+)-P
859.41150	38.9
860.13232	17.6
862.06415	14.9
862.74200	12.7
864.70490	8.4
866.20746	36.2
867.77222	64.9
868.86884	56.8
869.68622	27.4
870.33276	11.5
871.14276	45.8
871.93237	2.2
874.11993	44.9
874.85773	40.5
875.59753	19.0
877.60028	404.9	b (32) (4+)-NH3, b (32) (4+)-H2O, y (31) (4+), y (17) (2+)
878.64850	71.3
879.94525	42.6
881.70740	79.5
882.74823	82.8	b (32) (4+)
884.95911	183.9	b (33) (4+)-H2O-P
885.77545	138.5	b (33) (4+)-NH3-P
886.80847	33.2
887.85620	11.8
889.56012	12.2
890.90802	48.5
891.83453	12.1
892.91913	381.7
893.72260	61.8
894.40771	17.4
896.05292	76.9	b (24) (3+)
897.53162	8.5
898.24347	21.8
899.59430	452.0	b (34) (4+)-H2O-P, b (34) (4+)-NH3-P
900.37720	8.0
901.08130	7.4
902.47510	50.4
903.08063	8.8
904.95233	20.7
905.92847	4.8
906.91022	8.1
907.84625	29.5
909.69757	12.6
910.70435	20.4
911.98395	83.0	y (18) (2+)-NH3, y (18) (2+)-H2O, y (33) (4+)-NH3
913.22485	16.5
915.05054	275.3	y (33) (4+), y (34) (4+)-P, b (33) (4+)
916.28027	49.7
918.01508	21.5
918.78564	64.1
919.78076	65.8
921.08136	294.2	y (18) (2+)
922.32745	81.2	b (26) (3+)-NH3-P, b (26) (3+)-H2O-P
923.25708	154.1	y (26) (3+)
924.48608	101.3	b (35) (4+)-H2O-P, y (35) (4+)-H2O-P, b (34) (4+)-H2O, b (35) (4+)-NH3-P, b (34) (4+)-NH3
925.35327	43.8
926.71271	46.3
927.97247	31.4
929.37305	43.0
930.20264	59.4
931.14655	71.2	b (17) (2+)-NH3-P
931.81354	14.2
932.85834	7.2
934.04205	1365.3
935.34894	27.0
936.83374	94.2	b (25) (3+)-NH3
938.52832	301.5	b (36) (4+)-NH3-P, b (16) (2+), b (17) (2+)-P, b (36) (4+)-H2O-P
939.43707	129.3	y (34) (4+)
940.22089	22.4
942.23004	160.6	b (36) (4+)-P, b (27) (3+)-NH3-P, b (25) (3+)
943.01343	140.8
944.84644	26.8
945.56989	2.2
947.74609	54.6
948.54047	16.5
950.64105	35.9
951.50360	44.0
952.18604	22.0
953.39227	7.9
954.66895	47.0
955.27295	26.6
956.39838	261.7	y (19) (2+)
957.27838	164.0
957.93140	13.4
958.59149	17.3
960.53973	27.1
961.45776	7.4
962.06866	56.6
964.64288	38.6
965.64111	8.7
966.35944	90.7	y (27) (3+)-NH3-P, y (27) (3+)-H2O-P
968.05646	58.4
968.94751	11.1
970.38550	21.8
971.58929	32.1
972.80005	46.9
974.04834	178.2	b (27) (3+)-H2O, b (27) (3+)-NH3
975.26294	92.2	y (36) (4+)
975.99860	16.9
977.58545	15.2
978.63623	71.8
979.63550	137.4	b (27) (3+), b (17) (2+)-H2O, b (17) (2+)-NH3
980.53595	27.1
981.36945	35.6
982.70819	25.6
983.79767	63.8
986.29572	28.9
987.31323	25.9
987.91699	408.5
988.52777	486.1	b (37) (4+), b (17) (2+), y (37) (4+)-H2O
989.13763	42.6
990.36548	44.8
992.62079	13.3
993.71198	2.6
995.88751	46.5
996.58710	36.5
999.52020	109.1	y (27) (3+)-NH3, y (27) (3+)-H2O
1000.51422	28.4
1001.41437	27.8
1004.08960	69.4	y (27) (3+), y (28) (3+)-H2O-P, b (10) (1+), y (28) (3+)-NH3-P
1005.25275	49.2
1006.51312	39.2
1007.37939	5.5
1008.63556	56.5
1009.92133	4.2
1011.11908	20.4
1012.15900	167.1	y (20) (2+)-NH3, y (20) (2+)-H2O
1012.97021	74.8
1013.79205	34.3
1015.10498	14.1
1015.79938	28.6
1017.14276	159.0	b (29) (3+)-H2O-P, b (29) (3+)-NH3-P, b (28) (3+)-H2O, b (28) (3+)-NH3
1017.78961	25.0
1018.42743	6.6
1021.22021	266.9	y (20) (2+)
1022.43701	152.9	b (29) (3+)-P
1023.47412	262.1	b (28) (3+)
1024.75562	25.6
1026.06982	15.1
1028.05078	26.1
1029.71851	44.7
1030.39771	30.0
1031.29053	25.8
1031.90540	6.4
1034.72534	39.3
1036.22644	32.3
1038.44934	4.3
1039.72168	18.0
1041.31873	16.1
1042.49976	61.2
1043.82166	62.6
1044.65747	220.4	y (10) (1+)-H2O, b (18) (2+)
1045.51855	16.7
1046.48743	15.3
1048.18799	13.6
1049.16577	20.5
1051.28198	22.7
1052.15503	27.6
1053.27356	41.3
1054.25525	17.5
1055.31775	17.7
1057.03381	7.6
1058.18726	19.8
1059.32324	64.4
1062.39844	97.1	y (10) (1+)
1063.66492	8.6
1065.54297	5.0
1066.87695	12.6
1067.99695	22.0
1069.04321	32.1
1070.43091	3.5
1071.33716	11.0
1072.14001	13.3
1076.25952	62.0
1077.60754	338.2	y (21) (2+)
1078.27344	115.6
1079.49390	35.4
1080.91577	22.4
1081.77051	37.8
1083.05127	28.5
1083.99500	15.4
1085.16711	11.0
1086.49585	41.9
1087.53882	26.8
1089.75842	102.6
1091.09644	41.0
1092.45300	221.1	b (30) (3+)-H2O, b (31) (3+)-NH3-P, y (30) (3+)-NH3-P, b (30) (3+)-NH3, b (31) (3+)-H2O-P, y (30) (3+)-H2O-P
1095.67383	14.9
1096.29321	5.2
1096.90112	32.6
1098.37524	242.3	y (30) (3+)-P, b (30) (3+), b (11) (1+)-H2O, b (31) (3+)-P
1099.13855	115.4	b (11) (1+)-NH3
1100.17371	67.0
1101.03955	116.9	b (19) (2+)-NH3
1101.77014	12.3
1102.58447	19.9
1108.98535	271.6	b (19) (2+)
1109.79663	107.7
1110.85864	21.1
1116.42065	118.8	b (11) (1+)
1117.71069	25.7
1123.97461	42.3
1125.47095	6.6
1126.93262	7.7
1127.73535	70.9	y (22) (2+)
1128.88477	30.5
1130.36902	39.1
1131.37195	43.5
1136.01965	31.8
1137.29321	6.1
1140.13916	13.5
1141.16284	29.2
1142.66370	6.0
1144.73242	161.2	b (20) (2+)
1145.63696	62.4
1149.20886	1.8
1151.68018	29.9
1153.41821	4.6
1155.76282	3.3
1157.55945	7.2
1158.53320	7.8
1160.77112	10.2
1162.66553	13.2
1164.24939	33.0
1164.85657	13.3
1166.12280	10.6
1167.53174	42.0
1168.41162	14.9
1170.47681	21.6
1172.73132	29.5
1173.56787	48.9
1176.04980	13.8
1177.62732	7.6
1179.20715	139.7	b (22) (2+)-H2O-P, b (21) (2+)-H2O, b (21) (2+)-NH3, b (22) (2+)-NH3-P
1180.07068	39.2
1182.56689	8.5
1183.54834	11.7
1185.47864	11.8
1188.15808	114.8	y (33) (3+)-P, b (21) (2+), b (22) (2+)-P, y (32) (3+)
1189.16138	19.9
1190.10388	35.0
1191.10266	25.8
1198.89868	5.0
1200.45227	17.2
1202.42676	6.6
1203.32263	2.5
1205.73718	3.7
1206.47485	4.6
1207.17957	30.4
1208.01929	41.7
1208.76440	11.0
1215.87659	8.0
1219.34070	19.9
1225.60815	10.2
1230.04346	18.2
1232.96130	15.0
1234.67932	5.5
1237.56580	36.4
1238.70361	29.9
1240.30786	13.2
1242.58337	23.4
1244.44788	11.9
1248.61511	8.6
1249.59412	21.8
1253.46667	2.0
1254.99768	20.1
1256.97827	21.0
1262.76868	12.4
1265.11755	14.0
1266.05994	4.0
1268.11914	13.4
1269.70593	5.9
1270.82141	11.1
1274.43250	15.2
1278.47668	19.4
1279.34204	10.5
1281.49084	9.8
1282.79504	15.7
1286.55188	11.5
1289.38831	8.9
1291.09387	13.4
1294.31604	7.0
1295.37793	13.7
1299.48181	9.6
1300.48596	4.4
1302.36536	2.9
1304.08801	4.2
1305.71875	55.3
1306.61963	34.8
1307.80750	6.6
1310.83826	5.5
1312.54126	11.7
1313.99707	6.4
1316.63928	42.0
1317.66528	38.6
1318.31165	15.3
1319.43115	25.6
1320.42932	45.9
1321.83093	23.6
1323.64221	20.6
1326.18579	8.5
1327.48523	14.4
1332.28271	12.0
1334.30139	12.7
1335.40515	16.5
1336.70813	2.9
1338.26111	5.3
1339.79419	6.7
1343.94031	64.8
1350.38782	8.7
1351.64319	19.3
1352.35046	12.6
1359.74023	12.6
1362.38306	7.8
1363.74695	38.6
1368.49719	15.3
1374.71423	3.3
1382.70520	7.4
1384.58960	6.6
1387.54590	5.7
1392.17273	6.8
1393.58167	2.7
1402.66663	5.3
1403.28870	11.3
1404.93591	22.0
1405.64380	3.1
1406.66736	7.2
1410.55347	11.9
1417.32227	6.4
1418.80981	2.7
1429.51184	11.8
1432.17053	6.2
1433.21631	14.1
1434.22498	3.3
1440.85608	3.1
1442.53149	31.1
1449.41187	16.2
1455.28857	6.1
1466.04382	6.9
1470.60095	18.4
1485.34045	19.5
1487.67517	13.7
1489.61230	8.0
1495.46899	9.5
1499.23206	15.4
1503.25305	20.0
1506.68164	14.1
1515.64075	4.6
1524.24377	7.8
1525.30017	17.3
1533.51550	12.3
1534.74341	32.9
1539.39172	18.2
1540.94739	13.3
1542.97498	6.1
1577.75427	8.1
1578.54333	19.4
1598.96704	4.8
1607.94177	2.2
1633.48840	5.1
1640.72375	6.8
1652.79382	5.9
1672.07056	7.2
1698.43384	15.2
1708.59888	7.0
1716.90698	2.9
1717.71936	8.3
1767.40503	4.2
1782.08630	13.8
1787.97546	3.1
1819.39136	11.3
1859.52600	9.3
1884.95081	8.0
1899.61853	3.5
1934.75818	10.3
1952.89783	12.6
1970.52942	8.3
1975.26160	8.5
