# Supplementary material for: Phosphoproteomic Analysis of Platelets Activated by Pro-Thrombotic Oxidized Phospholipids and Thrombin
Source: PLoS One. 2014 Jan 6;9(1):e84488. doi: 10.1371/journal.pone.0084488 (PMC3882224; doi:10.1371/journal.pone.0084488)
Supplement: Annotated Spectra S4 — (ZIP) [file pone.0084488.s007.zip › RASSLNVLNVGGK_-15_2_101836.txt]

m/z	i	matches
201.34409	53.5
213.75681	35.7
220.51393	74.1
222.43056	48.7
226.40588	49.4
228.21259	255.7
237.36273	50.8
243.28368	42.9
245.33301	15.3
246.30656	6.0
252.10789	36.8
257.00385	46.3
258.92880	36.2
261.38831	143.9
263.23254	49.8
266.23755	46.7
267.17999	61.7
268.24017	31.3
269.20023	36.9
270.56805	81.4
287.32239	25.8
289.37357	33.3
296.13507	17.4
297.26453	152.1
299.65527	60.3
301.43115	6.1
303.30917	33.0
316.24652	19.9
327.37323	15.1
328.25027	15.6
331.47888	18.6
333.02411	107.3
335.42139	37.0
339.07568	39.4
339.72900	33.4
341.39124	42.6
343.44543	48.1
345.86642	9.6
346.89352	23.4
348.30136	42.2
360.15448	305.2
366.06482	17.5
367.31909	108.3
370.11511	45.5
375.34155	58.3
376.36786	178.4
377.20905	49.1
382.44452	57.7
384.33252	504.8
385.02307	22.0
388.09271	27.8
390.22522	62.8
395.05377	32.7
397.25757	13.0
400.21417	23.0
402.33881	25.0
406.00336	11.3
411.46906	39.1
412.31781	7.8
413.38995	36.2
414.89496	74.4
416.36108	69.2
417.11218	174.5
418.01788	80.1
423.43542	28.1
426.09943	105.9
426.80011	81.6
428.29987	27.5
429.40857	87.1
433.64954	14.0
436.11792	71.9
438.40704	43.7
439.39685	77.2
441.43951	39.5
444.23682	14.3
445.01831	24.3
447.89337	66.4
449.56061	107.4
451.30011	47.3
452.25989	40.5
453.22876	8.7
454.91443	25.2
456.36926	21.2
457.19214	100.1
458.37341	22.9
459.16626	46.3
460.13782	107.1
463.47101	54.7
466.83643	27.7
468.37555	50.9
469.33173	134.4
470.42249	34.8
471.93085	156.8
473.26813	34.4
474.32196	549.4
475.33179	80.3
479.45392	57.9
480.10291	9.4
482.31952	53.2
484.13446	51.6
484.95251	79.8
485.91119	114.3
486.68732	79.1
488.21356	128.6
489.23334	36.5
492.21704	161.7
493.26849	26.7
493.97003	69.6
497.35675	410.2
499.51782	56.8
502.01703	58.8
504.50488	47.8
505.22577	23.4
506.37006	51.5
508.48120	107.9
510.05981	61.3
511.24219	202.2
513.18378	55.2
514.27228	207.6
515.10321	164.4
516.54327	29.3
517.68030	94.0
519.37079	22.9
522.37268	59.9
525.73389	101.8
529.56024	48.0
530.79681	24.0
534.17120	52.4
535.35266	121.9
536.33527	86.3
537.24347	31.5
538.39960	40.9
540.04034	90.8
541.37311	14.7
544.42065	63.3
545.35809	25.5
546.08734	54.1
547.05585	174.1
549.44452	461.5
550.71423	59.3
552.00677	194.5
554.31134	62.8
555.32898	59.6
556.02924	58.0
558.32501	96.9
560.17529	88.3
560.97693	103.4
561.78705	41.1
562.50861	247.9
564.49420	49.2
566.22272	711.2
567.51361	167.5
568.50128	23.4
569.97858	690.2
572.30829	37.6
573.57947	154.9
574.80060	421.8
575.43481	578.3
576.20123	201.1
576.92462	63.3
580.64447	165.8
581.32977	56.9
582.01379	91.2
582.62946	60.5
583.86029	244.4
586.01202	92.0
586.61212	18.2
587.38879	401.9
588.41150	37.4
589.29645	33.0
590.83630	146.4
591.48486	54.0
592.56409	107.6
593.99683	96.7
596.18353	79.4
596.86487	53.5
598.40472	416.3
599.31647	126.9
599.96405	39.5
601.78766	64.9
602.56244	29.5
603.60504	65.8
604.36157	151.6
608.11865	49.9
609.03448	9.8
610.38483	99.1
611.20331	97.0
611.82001	60.5
612.52557	72.1
613.57324	29.8
614.56244	120.6
615.55048	129.9
616.17651	6.1
617.44916	358.5
618.79535	332.0
619.90277	336.9
620.70026	192.3
621.35455	100.0
622.68610	172.4
623.84131	206.3
624.75214	275.3
625.61755	49.8
627.10419	227.6
629.37396	167.1
630.22961	596.2
631.08789	1179.4
631.92023	89.4
633.02460	2455.3
633.95001	1713.1
634.84827	158.2
635.84344	32.0
637.03992	60.3
639.37329	1135.4
640.09619	5722.9	[M+2H] (2+)-H2O-P, [M+2H] (2+)-NH3-P
641.33270	386.9
642.44122	114.0
644.40204	115.5
645.10138	141.5
646.50128	19.8
647.68005	1567.3
648.87494	34204.7	[M+2H] (2+)-P
649.56354	4109.9
650.92389	455.5
652.09424	129.4
653.14569	446.0
653.99768	296.4
655.95404	202.8
656.81891	28.6
658.01617	1065.1
659.06512	314.9
659.93463	108.9
660.99146	271.6
662.22205	386.9
662.87549	10.5
664.15704	947.7
665.03925	1685.6
665.94092	267.2
667.08502	111.3
668.52081	311.1
669.32678	106.9
670.06329	205.9
671.14630	328.5
671.86407	97.9
672.48395	13.3
673.36298	40.4
674.05170	335.0
675.33771	428.4
676.02271	43.8
676.69202	106.1
677.93341	44.6
679.09210	1248.2
680.19281	803.7
680.87268	155.8
681.90186	72.9
682.99762	121.9
683.73615	133.4
684.37061	99.8
685.61951	543.3
686.56970	56.9
688.07117	2246.6	[M+2H] (2+)-H2O
688.84821	2119.6	[M+2H] (2+)-NH3
689.57898	563.6
691.12543	56.2
692.93903	17.7
701.53998	10.8
709.26556	109.5
710.17334	139.2
713.01587	9.6
715.42499	48.7
716.53619	51.3
719.38019	21.3
721.61554	107.3
725.79901	61.9
726.63977	10.4
727.56403	20.5
728.29547	95.2
729.69904	126.9
730.60077	46.5
731.70630	20.3
734.78943	66.4
736.75342	101.1
740.42993	24.7
741.38696	16.5
742.62128	13.0
743.65692	73.9
745.18170	66.6
746.22284	30.2
747.38959	56.2
748.61371	91.5
749.97821	21.5
751.48895	50.1
755.05737	36.3
757.25116	184.4
761.53076	24.6
763.55859	17.5
765.41632	73.8
766.55756	60.3
769.17780	106.3
773.80792	93.4
776.56842	41.3
780.36493	213.5
780.96747	51.8
785.13501	169.1
786.27936	57.8
787.37653	13.9
788.54926	47.2
790.14679	81.5
791.20374	17.7
793.41486	22.4
794.39557	9.6
795.47223	28.8
797.60938	9.6
800.58441	402.6
801.43927	9.5
802.44263	9.6
803.45551	32.5
804.51141	66.8
805.36737	11.6
806.65973	29.5
808.32489	510.3
809.32867	167.8
810.27283	64.4
813.47498	110.3
814.53094	98.3
815.54865	92.8
817.83575	72.5
819.03583	30.7
820.41583	100.8
821.16931	28.8
822.34418	32.5
823.53961	366.6
824.65070	94.5
827.43011	448.7
829.86859	66.8
832.40045	23.7
834.06476	225.2
835.18909	78.6
836.48737	15.6
838.16272	21.7
841.83044	86.8
843.36761	187.6
844.51788	40.4
846.98395	79.2
847.87738	421.1
849.76337	80.3
850.83911	172.0
852.56171	25.2
855.15240	25.9
856.71338	51.6
860.37286	34.3
861.20020	42.1
862.20941	54.9
862.89423	35.8
864.10736	28.2
866.17334	147.8
866.77362	35.1
868.04443	13.9
871.56110	72.4
872.93060	71.6
879.28955	72.9
880.38892	82.8
881.93799	76.3
884.82257	63.7
885.49750	51.6
886.56207	25.0
889.49219	34.9
890.37616	48.1
891.56006	28.5
893.28912	25.5
894.32794	73.1
895.21918	26.5
896.37750	29.5
897.80933	132.8
899.79669	42.7
901.17352	97.6
902.86304	39.2
903.79449	56.6
907.17169	190.4
908.23859	138.8
909.51141	42.7
910.39642	63.5
913.48853	728.3
917.20288	57.5
919.19989	188.1
921.31403	626.0
922.96381	157.0
923.57684	15.6
924.40582	150.7
926.42871	26.1
927.52130	57.9
929.99689	196.6
931.27911	167.7
932.23187	137.2
933.00781	123.0
934.52850	77.6
935.48700	113.0
937.41681	170.8
942.54047	12.3
944.67242	44.9
947.56567	37.5
949.60748	100.9
950.58038	44.9
951.56421	65.3
956.48389	95.4
963.07617	43.6
965.63867	42.9
966.51227	61.9
968.49323	116.9
970.67572	62.5
971.94098	47.3
974.00000	16.5
976.46588	66.6
977.45166	62.4
978.32178	81.4
979.30957	83.7
980.19458	113.7
990.27911	53.5
992.47247	44.3
994.06055	62.5
996.03217	53.0
998.90161	182.6
1000.52875	57.0
1001.46185	19.1
1002.58301	61.8
1003.41870	19.1
1004.26855	36.8
1005.61627	73.4
1006.47485	283.9
1007.64716	22.1
1008.72339	73.3
1013.79834	50.6
1015.60645	63.7
1018.24805	116.6
1019.55499	92.2
1021.33856	135.9
1022.21338	34.4
1024.66577	32.2
1026.86304	106.6
1028.13892	25.7
1028.89539	17.2
1031.32910	21.6
1035.40747	355.0
1036.69312	483.6
1037.63538	128.2
1038.32092	52.0
1045.03650	10.1
1046.45325	36.8
1051.49902	8.7
1052.55859	17.0
1053.44604	70.0
1054.51050	91.8
1062.60999	72.5
1065.59961	16.5
1066.87036	36.0
1069.59058	112.6
1070.54187	37.7
1073.14954	22.6
1076.33606	68.1
1079.44458	37.8
1080.46826	272.5
1089.65515	126.7
1093.08435	245.1
1094.44019	52.6
1095.33594	42.6
1102.47913	38.3
1105.21216	38.2
1106.29199	71.7
1110.73389	40.7
1113.69165	16.8
1117.08044	13.9
1119.22815	49.3
1120.80481	18.3
1121.48010	17.9
1122.50513	47.3
1125.00330	56.2
1128.22131	86.9
1130.96582	41.1
1134.44385	522.0
1135.45081	165.9
1140.19531	13.4
1145.29126	47.2
1146.27246	53.0
1148.38977	48.0
1149.13770	130.6
1149.87305	43.7
1150.62134	26.1
1157.47925	68.9
1158.58203	35.6
1166.91016	83.0
1167.53992	191.9
1168.62720	197.3
1170.55859	15.2
1176.33911	47.3
1184.53796	68.2
1191.56433	487.8
1194.73560	39.4
1195.76245	9.6
1200.85571	38.7
1208.66858	43.5
1217.35266	107.3
1219.77478	17.7
1229.16248	67.4
1232.63733	19.2
1242.44226	28.0
1247.96252	64.9
1249.26062	104.0
1256.83142	34.8
1257.79944	13.0
1264.58997	60.3
1266.14001	54.9
1294.19666	41.3
1337.50696	62.1
