# Supplementary material for: Phosphoproteomic Analysis of Platelets Activated by Pro-Thrombotic Oxidized Phospholipids and Thrombin
Source: PLoS One. 2014 Jan 6;9(1):e84488. doi: 10.1371/journal.pone.0084488 (PMC3882224; doi:10.1371/journal.pone.0084488)
Supplement: Annotated Spectra S4 — (ZIP) [file pone.0084488.s007.zip › RASSLNVLNVGGK_-16_2_82910.txt]

m/z	i	matches
196.46539	28.0
204.31094	115.9
209.20544	51.1
210.25023	70.6
214.24762	15.4
224.84671	30.6
226.20654	92.2
227.45966	192.9
228.22682	447.4
235.06033	43.9
238.15268	74.8
244.21452	54.2
245.17783	34.2
247.20944	20.1
251.96065	60.8
254.22784	33.0
255.24431	17.2
257.30667	46.5
261.21112	1346.1
262.10156	127.2
266.26440	127.9
267.15738	64.5
268.23120	164.4
270.16675	15.4
270.99332	14.7
272.20343	43.5
273.02661	38.7
277.19708	25.2
278.96179	27.5
283.19455	31.3
285.19598	38.1
287.51282	70.3
288.47482	51.5
289.26688	58.2
296.43213	80.3
297.34424	395.7
298.37570	17.7
299.27026	39.2
302.26694	50.3
303.32666	22.7
305.40204	36.8
306.46198	62.1
307.11700	25.1
308.30298	91.8
311.07404	14.6
315.47437	179.9
319.57642	60.6
321.96588	30.0
323.38947	25.6
324.39740	26.8
325.44299	59.6
326.70258	65.7
328.71942	28.0
330.15729	90.5
331.39026	69.5
331.99933	51.7
333.11890	59.2
335.11530	25.2
337.14636	86.2
338.42572	26.9
339.34271	164.6
341.41095	73.2
342.28754	161.6
343.50726	18.2
345.37354	36.2
347.26672	87.1
348.23889	64.2
350.30310	16.9
352.22943	106.3
354.26727	386.8
355.35822	74.5
360.24927	941.1
361.47919	70.2
363.40240	143.0
366.41394	184.5
367.16852	15.4
369.57800	19.8
372.34540	87.6
373.82562	109.1
376.53674	36.2
380.78058	98.5
383.00616	59.1
384.36719	1595.3
385.38391	260.6
387.16943	16.7
394.38989	128.7
395.30029	29.3
398.12787	14.5
400.17493	81.2
401.33740	39.4
402.37231	17.7
403.13184	62.5
404.80798	150.9
405.57977	174.2
406.32458	14.7
408.51282	81.0
409.49835	29.3
410.13318	23.7
411.30151	107.9
412.43408	56.9
414.47235	40.0
416.42236	37.2
417.47461	70.1
419.92743	98.9
422.44031	15.7
424.19220	51.0
428.82306	92.0
430.22089	82.8
431.25616	60.8
435.40271	23.2
436.94373	79.5
438.53906	87.6
439.27710	109.6
440.23077	156.5
441.37952	72.6
444.28870	101.8
446.20886	19.4
450.35510	36.3
451.29803	15.7
452.40985	46.1
453.24194	73.3
455.77582	253.9
456.37891	127.3
457.58649	185.8
459.81836	65.3
460.51807	7.6
461.13208	106.4
463.41229	14.5
464.37354	42.5
465.64795	94.1
466.44867	13.3
468.21606	26.2
469.19641	145.7
470.19623	54.4
471.50354	59.3
472.39648	71.9
474.25140	2353.2
475.49799	176.5
477.75745	276.4
479.33325	138.0
480.64221	88.9
481.38568	250.0
482.59198	33.1
483.25665	70.8
485.40796	130.8
486.76233	856.5
487.73230	93.0
489.49164	159.6
492.16217	207.6
494.06250	72.3
494.78174	99.5
497.24573	1594.7
498.43335	257.5
499.27911	179.7
501.26196	160.0
501.90680	279.2
502.67737	37.8
504.45923	68.3
505.35492	112.1
507.36353	53.1
509.08459	81.0
509.97778	125.7
511.65643	153.8
512.27429	92.9
514.59259	74.3
515.32251	40.5
517.06744	597.5
518.20508	105.1
519.11475	249.8
520.44635	35.6
521.31042	49.0
521.95685	27.6
523.29187	233.0
524.82831	247.3
526.54980	114.0
528.28772	86.1
529.18439	255.3
529.79633	120.8
531.09088	89.2
531.69977	19.8
532.37811	198.3
533.99414	16.7
535.36182	183.0
536.43787	174.6
537.38239	284.1
538.24750	476.4
538.90601	116.0
540.51624	169.5
542.03497	181.0
544.06982	109.2
545.32111	220.1
546.55658	222.1
547.19928	144.5
548.18225	201.1
549.45386	278.1
551.97406	443.9
553.35858	68.7
554.22821	42.9
556.07623	209.2
556.73047	96.5
559.05267	386.0
561.31531	88.6
562.86029	157.6
563.53082	10.6
564.82733	42.8
565.51593	235.6
566.76740	299.4
567.46820	264.2
568.22552	447.4
569.13336	156.3
569.97675	824.4
571.95001	151.6
572.95886	77.0
574.03467	81.9
575.10168	53.0
576.14166	465.3
577.04108	173.4
578.52039	219.5
579.34814	211.8
580.41791	117.4
581.76532	136.9
582.73163	305.6
583.38776	73.8
584.49994	233.3
587.38470	1816.3
588.33478	485.7
589.10516	23.0
590.26135	169.9
591.22595	86.7
593.30487	222.0
593.90582	55.3
594.66290	132.1
595.59564	58.8
596.29510	283.2
597.12726	113.1
598.56171	848.0
599.56464	120.5
600.62445	20.7
601.57965	174.5
602.25592	40.3
603.41296	274.2
607.46576	475.2
608.36194	260.9
609.86108	256.2
610.66785	424.3
611.59460	368.9
612.60590	200.3
613.51776	124.5
614.53839	147.4
615.34235	67.7
616.10028	337.1
616.82654	252.4
617.82996	248.4
618.68634	97.5
619.64783	379.3
620.94507	555.0
621.89392	416.2
622.96783	118.6
623.99597	185.3
625.06293	418.1
625.83990	77.7
627.00177	260.4
628.01691	229.5
629.34393	179.9
630.05701	803.5
631.13690	1263.2
632.06348	794.4
633.05865	387.9
634.15833	6533.7
634.95844	164.7
636.17694	221.7
637.34607	187.5
639.90948	9590.6	[M+2H] (2+)-H2O-P, [M+2H] (2+)-NH3-P
640.51721	8912.2
641.57794	515.8
642.61481	235.2
643.36041	265.6
644.81769	431.6
646.52264	353.6
649.01282	140473.4	[M+2H] (2+)-P
650.08331	2541.6
651.13110	536.7
651.83331	370.3
652.60394	620.4
653.49365	415.3
654.19824	398.9
655.65411	205.0
656.72736	474.1
657.86548	1845.8
658.59210	2265.9
659.47113	702.3
660.32867	157.0
661.32574	150.8
662.52118	269.8
663.73151	2243.0
664.34076	2401.2
665.21100	1666.3
666.20111	805.8
667.21448	333.5
667.90704	387.5
669.08917	284.6
670.03088	388.0
671.62982	534.9
672.88611	618.4
673.86816	528.7
674.74725	248.8
675.40082	660.3
676.14014	515.7
676.88177	65.2
678.74561	2172.2
679.65955	1956.2
680.46405	1932.9
681.54016	781.6
682.82886	1299.1
683.98334	688.5
684.81274	1154.6
686.01398	2088.6
687.17139	1262.1
687.88068	1084.5
688.94849	5280.3
689.87030	154.1
696.89337	34.0
699.51123	28.1
702.79791	63.9
706.35822	25.6
707.13770	15.7
708.46686	39.9
709.35199	486.5
710.33813	655.3
711.51385	288.2
712.63446	163.4
713.40411	57.2
715.02466	84.4
717.53461	21.4
720.59894	325.5
722.41492	49.7
723.65063	168.7
726.34833	131.4
728.74207	224.7
731.40924	43.2
732.11584	47.4
734.30347	246.2
735.76660	232.6
736.61261	90.2
737.23480	36.3
737.98468	132.5
739.38831	68.4
740.48883	43.2
742.55127	84.3
743.34155	259.5
745.48517	143.5
746.40887	304.3
747.61163	93.7
748.92975	117.4
753.19965	94.0
756.14233	79.3
757.36401	68.4
758.29211	91.0
759.22729	36.7
760.12537	150.0
761.54346	138.2
763.42645	124.1
764.33295	241.7
765.54535	85.8
768.20941	161.4
769.34381	89.3
770.56183	174.2
771.58679	83.6
772.69427	319.4
773.93848	53.5
774.69904	98.0
775.86407	66.4
777.43451	25.6
778.37799	171.6
779.63025	125.3
780.51801	198.6
782.52454	101.2
783.74078	378.5
784.72900	77.7
786.22235	268.4
787.99036	249.5
790.27692	80.3
793.26886	42.0
794.41968	105.5
795.05603	71.9
795.89618	72.1
796.53949	23.8
797.17572	79.0
798.46124	38.6
800.49884	801.4
801.30670	360.4
801.93518	28.2
803.39587	372.9
804.69403	59.7
805.65845	137.8
806.85156	113.5
808.31458	2072.7
809.35864	328.8
810.66711	136.3
814.99652	252.2
817.17499	173.2
818.25006	92.2
819.73956	58.2
821.84467	66.6
822.61633	98.0
823.49683	606.8
824.47711	237.1
829.22583	75.4
829.94257	49.8
831.25275	201.8
832.06708	116.3
832.75757	121.4
833.46008	170.2
834.75739	37.9
836.07080	73.3
836.98907	67.9
839.26343	104.9
840.61127	56.9
841.42792	162.6
843.84930	157.5
844.60138	19.0
846.42725	183.4
847.23151	57.6
848.31232	377.3
849.60443	217.3
850.39752	160.3
851.38434	241.8
852.28052	35.1
853.38074	81.7
854.20093	113.1
854.90009	296.5
857.45282	22.7
858.29071	18.9
859.53973	118.0
862.36383	21.4
864.47406	86.3
867.31641	96.0
870.10687	166.1
872.16333	200.5
873.27301	49.0
874.47675	76.9
877.87939	117.1
879.10126	166.7
879.91876	431.5
880.92401	145.5
883.22168	133.7
886.65479	47.3
887.54218	132.5
889.03790	49.4
890.63794	352.5
891.44775	12.2
892.56519	344.0
893.62549	82.0
894.69476	38.8
895.73358	348.2
896.50415	39.1
898.80566	36.7
900.11847	331.8
900.96405	305.8
901.70868	72.4
904.33423	178.7
907.57007	318.3
908.57343	200.7
909.33185	224.0
910.34448	41.7
910.98492	190.6
913.40948	2025.1
914.43256	432.9
915.21063	20.8
916.16241	59.6
917.45825	323.2
919.17975	365.2
919.84210	12.1
921.36139	1854.1
922.32330	896.3
923.40039	106.6
924.36743	70.9
925.52075	156.8
927.54779	49.0
929.39081	87.1
930.14740	82.2
930.91156	111.3
932.38800	219.6
934.44897	285.1
936.05634	158.8
937.48749	1104.6
938.59644	290.5
939.52142	22.7
940.24445	86.2
941.41022	118.6
942.58307	123.2
943.62482	135.7
946.14410	266.1
947.45258	17.7
948.07928	121.2
948.87128	88.0
953.68268	104.7
955.39746	64.6
956.47430	37.6
957.58746	89.5
959.46967	85.4
960.24316	149.5
961.52948	195.3
962.41632	36.7
963.71509	122.0
964.52875	51.1
968.58380	27.6
970.13037	69.4
971.14069	326.0
972.46466	711.0
973.34320	148.2
978.46313	137.3
980.31616	161.1
981.54156	155.7
982.28442	38.7
983.56232	70.9
986.40631	16.4
987.33075	30.5
988.44434	70.8
990.54175	74.4
991.28925	33.0
994.20337	39.8
995.49750	54.7
1000.79315	180.6
1001.58783	134.1
1002.99048	50.9
1003.84180	23.2
1004.53668	27.6
1006.66876	220.6
1007.66058	264.1
1008.59668	282.7
1009.48309	194.9
1015.31177	25.6
1016.54059	67.1
1017.51190	92.5
1018.47852	271.0
1019.16333	96.4
1020.84424	45.0
1021.44550	181.2
1022.48395	14.5
1023.32031	63.7
1024.45886	38.0
1026.55127	56.6
1027.35083	89.3
1028.99915	143.5
1030.46680	75.1
1033.46704	121.3
1034.52747	198.1
1035.46265	1441.8
1036.48071	1810.2
1037.58252	489.1
1038.82324	34.7
1040.38379	83.0
1046.50781	34.3
1049.46106	44.8
1050.30884	132.7
1051.69141	18.2
1054.61121	101.0
1055.81885	44.3
1057.47949	93.3
1058.53674	28.8
1059.56226	56.6
1061.29761	112.0
1061.94800	16.4
1062.60046	200.6
1063.59509	36.7
1067.23340	43.3
1069.59229	504.7
1070.64282	35.6
1071.54272	34.2
1073.13477	15.7
1074.86377	63.7
1076.90674	77.5
1078.84900	177.6
1080.41089	560.1
1081.48633	204.4
1084.37817	143.9
1087.28198	182.1
1090.55737	66.5
1091.86536	95.4
1093.42725	836.9
1094.29395	107.9
1094.90967	72.7
1095.65479	29.3
1100.30347	40.4
1102.17822	309.2
1103.38245	92.5
1104.39807	236.1
1106.60669	20.2
1109.59534	43.7
1110.50049	51.8
1111.49243	149.4
1114.32129	175.7
1115.90405	13.3
1116.56702	121.7
1119.30469	73.3
1120.45996	270.0
1121.80164	73.1
1122.83325	146.9
1131.15527	33.2
1132.37207	516.0
1133.11169	72.1
1134.50415	2744.2
1135.44263	781.3
1137.29578	50.1
1139.54309	82.1
1140.60864	44.5
1141.75830	26.9
1145.26489	127.4
1147.21423	60.1
1148.84680	63.2
1149.44812	13.0
1150.63977	648.4
1151.59082	90.2
1152.53735	83.2
1158.42273	61.5
1163.52014	21.9
1166.63257	143.7
1167.49487	604.7
1168.47864	840.7
1169.46326	300.1
1173.75513	57.7
1175.98657	15.8
1178.28369	52.3
1180.69812	12.0
1181.54846	74.3
1191.47571	653.9
1192.61963	358.6
1199.70251	100.8
1207.64294	55.7
1220.13123	68.9
1229.62756	96.5
1230.41272	43.7
1231.28259	140.4
1232.27576	17.0
1235.50513	28.1
1236.84900	72.9
1238.24011	20.7
1246.17444	75.7
1247.42407	213.3
1248.50232	489.4
1251.89172	99.3
1265.59753	196.1
1266.60657	728.0
1267.34656	107.4
1268.75134	15.8
1278.05591	80.3
1279.49548	54.5
1290.58752	36.7
1296.35632	58.5
1305.76355	44.9
1315.30164	50.0
1317.08508	43.2
1318.08008	41.9
1346.36682	14.0
1347.17664	15.8
1362.63684	103.5
1379.79260	65.8
