# Supplementary material for: Phosphoproteomic Analysis of Platelets Activated by Pro-Thrombotic Oxidized Phospholipids and Thrombin
Source: PLoS One. 2014 Jan 6;9(1):e84488. doi: 10.1371/journal.pone.0084488 (PMC3882224; doi:10.1371/journal.pone.0084488)
Supplement: Annotated Spectra S4 — (ZIP) [file pone.0084488.s007.zip › RASSLNVLNVGGK_-17_2_100773.txt]

m/z	i	matches
201.04269	15.4
202.21858	69.8
204.26433	32.3
205.45680	12.3
208.42511	24.1
209.21661	73.8
210.21698	19.7
212.28259	15.4
213.16685	24.2
214.36096	37.6
215.27704	19.7
217.87198	28.0
223.57431	11.4
226.08206	130.7
227.01743	20.7
228.17441	716.0
229.52679	38.6
233.05061	36.4
238.25378	34.9
243.13972	77.8
248.97876	84.6
253.32013	12.4
255.51944	18.6
259.10327	33.3
261.29648	782.3
262.34952	110.8
267.18811	189.1
268.04422	54.8
269.05493	39.6
270.99481	24.5
274.27600	94.1
279.37866	25.9
280.20996	78.1
280.81540	25.0
282.21085	10.2
284.20187	16.5
285.89969	12.4
287.14346	60.0
288.21381	15.5
289.35034	31.2
290.33472	13.4
297.10278	338.3
299.30356	39.8
311.94620	44.8
313.36130	67.9
314.18689	40.6
315.42822	56.9
322.26550	23.9
326.09509	63.1
328.30701	87.3
331.94476	20.7
333.42773	17.6
342.26495	262.7
343.64606	27.0
344.36755	16.5
345.31097	34.3
345.95245	13.4
348.17075	48.6
350.33679	31.5
351.31012	23.9
354.27899	79.7
356.23950	33.9
358.63361	93.4
359.79401	490.9
360.45288	517.4
362.23859	7.1
363.98083	33.4
365.39142	46.8
366.22101	17.6
373.39178	71.3
375.38879	77.3
376.18225	28.0
377.40527	36.3
378.09186	43.6
381.04742	19.7
382.44824	13.4
384.29761	1793.7
385.25439	161.1
386.11908	49.0
389.27960	40.6
392.45648	27.0
395.09387	137.1
397.28351	35.4
398.55890	60.5
399.52386	37.4
400.77893	76.2
403.45221	14.4
404.20984	16.5
405.37854	45.8
406.46167	79.2
409.62750	107.8
411.98950	142.1
413.25146	19.1
415.28918	38.5
416.91589	161.1
419.31183	45.6
420.21765	173.8
421.05798	57.3
422.57178	49.8
424.61487	42.7
425.33087	29.9
428.17084	28.3
430.30896	62.4
433.62183	17.6
435.98566	38.2
437.45428	11.3
439.18665	123.5
441.47742	49.1
445.31531	74.9
447.45184	38.4
449.26044	147.3
450.13074	8.1
452.22827	71.2
454.07593	42.3
455.25348	105.3
456.13434	85.6
457.32013	464.5
460.65033	197.7
461.42755	159.8
464.31744	42.3
466.64093	90.9
469.38751	97.3
474.30023	1594.4
475.28070	164.7
476.30768	78.3
479.44580	14.4
480.26733	59.0
481.34094	74.7
482.42377	137.4
484.56396	54.5
485.31476	56.2
486.80011	494.6
487.99640	156.5
489.15564	44.7
490.25879	40.4
490.89862	10.2
492.26068	94.4
493.32214	62.9
494.27667	106.3
495.46411	19.6
496.35779	225.5
497.31824	1145.5
498.27777	241.9
501.81274	129.6
502.93585	36.4
505.66614	68.3
507.36041	78.4
508.19171	142.1
508.79700	25.9
509.87158	133.7
510.51208	15.3
511.98883	134.1
514.46777	45.9
515.69196	81.1
516.55365	28.1
517.88776	81.5
518.89868	387.4
520.38330	185.4
521.92462	145.5
522.54376	74.4
523.41040	15.5
524.82990	15.5
527.13422	44.6
528.40442	66.2
529.28448	21.7
530.03827	24.9
532.96759	140.0
534.43781	115.2
535.55237	112.6
537.17249	301.2
537.99872	118.0
538.61847	21.7
539.33972	34.7
542.41718	83.0
544.80347	122.7
545.68542	20.7
547.31439	129.3
548.33014	234.3
549.35736	428.1
550.12445	380.5
551.91492	18.9
552.55920	71.6
554.22827	112.1
555.53961	34.7
556.59357	97.4
558.38409	70.5
559.25275	95.3
561.07208	555.5
562.00726	84.0
563.46191	116.4
564.18719	142.6
565.38214	40.1
566.17181	183.4
567.35168	483.3
568.28979	82.9
569.25336	105.7
570.05316	366.2
570.86768	9.9
572.29736	139.4
573.81927	276.1
574.88464	174.4
576.18451	313.0
577.10602	206.8
578.13171	95.4
580.07910	33.8
581.27716	433.5
582.02496	276.3
582.64215	437.7
583.68060	285.9
584.78271	170.6
585.52057	94.9
586.33746	31.2
587.29474	1079.0
588.63904	400.7
589.74408	103.2
590.85657	177.8
592.75287	232.7
593.53375	193.2
595.17487	62.7
597.58514	37.1
598.57324	512.6
599.43707	83.9
600.42188	93.4
602.30884	140.9
603.77258	92.2
604.84808	40.6
605.75861	69.3
606.42401	21.8
607.57440	101.0
608.76947	86.9
609.67047	61.8
610.63879	271.8
611.41888	289.6
612.35388	79.2
614.50891	466.7
616.56696	260.8
617.65741	130.9
619.07965	343.6
619.95319	237.3
620.66132	22.4
621.61084	565.0
622.72717	359.6
623.52838	38.7
624.31934	114.1
625.43164	302.5
626.17798	60.5
627.63873	164.1
628.34991	87.8
629.49481	355.6
630.73444	858.0
631.57861	546.0
632.82147	575.1
634.07922	5137.3
634.82880	105.3
635.85236	168.1
636.51263	70.7
637.33014	55.5
638.64209	184.5
640.21747	12584.7	[M+2H] (2+)-H2O-P, [M+2H] (2+)-NH3-P
641.53534	37.1
642.40265	88.1
643.53485	224.2
644.63226	113.8
646.17041	91.7
647.84955	1897.2
649.06128	104739.6	[M+2H] (2+)-P
650.22943	1760.7
651.36096	1226.2
652.50842	517.9
653.66815	650.5
654.36945	698.5
655.37988	112.3
656.61884	260.7
657.98993	1619.9
658.61224	1238.7
659.41620	939.3
660.82172	147.4
661.67566	282.2
662.39276	133.4
663.06512	216.6
664.14459	1072.3
665.36676	1583.0
666.92560	608.7
667.91815	103.6
669.90454	670.0
670.61945	358.0
671.40656	171.2
672.65277	551.6
673.47919	63.4
674.17902	442.3
674.94318	393.6
676.01422	868.4
676.82977	184.2
678.25629	198.6
679.03198	2790.0
680.07367	2242.3
680.80646	981.2
681.53204	352.6
682.39862	639.9
683.53461	224.4
684.27594	417.1
685.22485	1000.8
686.01819	918.9
687.08832	1305.8
688.10846	2914.6
689.08270	4026.0
690.05621	44.9
690.79468	36.8
694.36023	51.1
702.99457	128.7
703.82684	36.4
708.60486	230.8
709.42578	342.0
710.34503	602.4
711.44336	240.4
712.29199	84.7
714.14691	10.4
717.38440	40.9
718.84460	72.1
722.71698	31.2
723.43439	26.0
725.91718	112.5
726.94336	114.3
728.20160	90.5
729.42432	122.9
732.00433	41.7
733.43402	54.3
734.73486	41.5
736.08173	14.5
738.16986	48.7
739.71991	159.3
742.28674	31.0
745.69354	143.8
746.36121	110.9
748.12067	90.5
749.03949	41.6
750.53339	66.9
752.37274	70.5
755.58606	32.6
757.38409	36.4
758.56165	112.6
759.50629	135.8
761.74951	44.5
762.92059	135.7
763.69940	81.3
764.75336	52.5
766.05786	146.2
767.23767	29.6
768.19409	104.1
769.26959	10.3
771.42035	40.7
772.02179	115.2
773.29517	44.8
776.97034	154.8
780.97736	199.3
781.78436	42.3
783.43597	159.4
786.04694	42.6
787.24646	139.4
788.17700	132.3
789.71771	11.2
790.44904	180.6
792.36835	162.6
793.22906	174.2
793.94922	76.1
795.28522	89.0
796.86664	104.6
797.48206	11.3
798.45776	82.5
799.39270	27.5
800.41003	571.6
801.38074	290.7
803.52289	158.9
805.35687	251.8
806.58484	159.1
808.24115	1922.8
809.51740	428.4
810.36835	12.3
811.55804	64.4
814.43085	143.0
817.22614	216.3
818.11066	140.0
819.18890	35.4
820.18219	265.7
822.32050	138.2
823.49481	738.8
824.23010	118.7
825.99731	69.2
826.68170	65.2
827.32086	22.1
829.32599	266.2
831.45471	36.4
832.20782	137.3
833.78967	183.5
836.41010	46.6
838.45062	23.0
839.47076	24.9
840.60547	42.7
841.35242	182.8
842.62567	28.0
843.60986	121.1
844.51160	136.2
847.33185	234.1
848.06561	212.8
850.49646	25.3
852.10901	64.4
855.04974	122.7
856.47040	107.7
857.33752	76.8
858.32733	165.1
859.22522	150.6
860.13428	71.8
861.23920	42.4
862.42047	51.7
863.71576	56.2
864.49707	60.4
865.33643	61.2
866.19751	41.7
867.52667	309.2
869.71265	63.6
871.14795	167.3
872.59766	43.8
874.13153	270.9
874.85858	155.4
876.05206	71.8
878.47339	152.8
879.54755	360.7
881.47833	29.6
884.01544	69.0
887.04291	215.3
888.59479	81.1
889.39453	11.6
890.57953	131.7
892.76459	211.3
893.46387	42.6
894.30670	84.3
895.41193	107.4
899.15375	22.3
900.22662	122.1
901.36188	40.6
902.84039	61.6
903.76569	220.9
904.73169	190.5
905.69366	19.6
907.52057	339.3
908.41577	164.9
909.85150	22.9
913.34186	1504.9
914.07635	144.0
914.83759	138.4
915.73041	89.7
916.98846	118.7
918.94452	71.9
919.56177	157.0
920.39349	119.3
921.41217	1403.4
922.55316	807.5
923.44403	13.2
925.25610	52.8
928.80499	69.6
930.56647	27.9
932.80243	195.5
933.50665	107.2
934.50409	143.3
935.26776	108.7
937.35602	406.6
938.75000	434.1
939.50287	37.1
940.23468	47.2
942.48077	10.5
943.54980	9.2
945.43134	26.0
947.00336	107.9
950.89209	51.2
954.71051	48.1
955.59662	111.9
956.69116	46.5
958.15387	61.3
960.39874	193.7
961.45514	72.1
962.51410	137.5
963.54413	180.9
964.76581	88.8
966.22516	50.2
967.48907	139.4
968.42188	195.2
969.46796	89.0
970.77643	243.3
971.63397	106.4
972.38458	404.2
973.38989	235.6
975.90912	49.8
978.45123	39.6
979.48877	91.6
981.32520	66.3
982.03033	142.9
982.76758	12.4
984.98969	20.9
986.34467	22.9
987.54620	28.0
988.75073	104.8
989.45215	29.0
990.54120	11.3
994.89069	18.8
996.57501	90.2
999.23468	28.6
1000.20416	17.6
1001.39227	156.3
1002.26123	28.1
1006.67181	93.0
1007.69043	219.3
1008.89276	274.4
1009.77289	22.7
1011.45135	26.0
1015.44580	57.5
1017.18475	181.1
1018.52203	240.4
1019.49725	126.9
1021.03815	55.8
1021.68427	8.7
1022.39258	37.2
1025.40295	43.6
1029.37219	15.5
1033.51782	146.8
1035.39404	812.0
1036.41370	943.2
1037.31848	528.0
1043.47461	34.9
1054.28320	193.4
1055.73010	107.4
1062.65063	12.8
1063.58362	91.2
1065.40051	65.5
1067.60327	53.3
1069.42017	499.3
1070.19495	252.2
1070.81531	63.3
1071.65723	19.2
1073.36182	181.2
1074.40991	187.2
1075.63159	44.8
1080.24854	531.2
1081.15723	90.2
1082.55725	35.1
1083.34180	42.8
1084.42285	127.6
1087.20581	10.2
1090.58630	52.2
1092.53711	81.6
1093.69983	307.2
1094.54956	174.7
1095.44629	36.5
1097.69092	15.5
1098.71631	13.3
1102.40527	141.9
1103.33862	45.5
1106.62952	114.3
1107.77051	11.3
1110.19995	56.4
1111.11792	109.0
1114.66504	82.8
1116.21484	86.1
1117.39734	54.5
1118.59058	180.4
1119.76111	32.3
1120.46838	33.2
1122.70398	63.3
1126.61597	58.4
1128.89941	49.3
1130.72546	20.2
1132.03992	62.7
1133.43091	255.6
1134.45142	1776.2
1135.59509	465.4
1138.40601	29.7
1139.56299	203.2
1140.55322	125.7
1143.38794	161.0
1149.53772	89.8
1150.60986	346.4
1151.53076	131.1
1152.79871	63.5
1154.47192	24.2
1164.50110	50.1
1167.34717	734.9
1168.27612	309.2
1169.12415	157.7
1169.76782	225.2
1175.45459	41.7
1177.33374	120.9
1184.40967	43.7
1187.47192	35.9
1191.35266	349.6
1192.02783	70.4
1197.79407	76.2
1202.60315	15.5
1204.28552	54.3
1219.28772	65.9
1220.16089	167.3
1228.38843	57.4
1229.04138	89.5
1231.37329	134.0
1237.60413	54.4
1240.75403	20.8
1248.53809	415.2
1249.16406	198.7
1250.74731	16.5
1255.19080	35.5
1257.56458	34.7
1264.29456	21.7
1266.41223	166.1
1267.77612	58.1
1268.68054	103.0
1276.37512	35.4
1277.23474	74.7
1289.37585	20.7
1344.49414	42.8
1398.21533	38.4
1406.87341	56.3
