# Supplementary material for: Phosphoproteomic Analysis of Platelets Activated by Pro-Thrombotic Oxidized Phospholipids and Thrombin
Source: PLoS One. 2014 Jan 6;9(1):e84488. doi: 10.1371/journal.pone.0084488 (PMC3882224; doi:10.1371/journal.pone.0084488)
Supplement: Annotated Spectra S4 — (ZIP) [file pone.0084488.s007.zip › RASVCAEAYNPDEEEDDAESR_-2_2_39725.txt]

m/z	i	matches
250.34404	10.3
259.00876	8.8
262.26157	138.4	y (2) (1+)
263.32599	11.0
272.21231	16.8
278.15005	36.0
279.10172	7.8
289.09198	7.0
297.28461	10.4
299.08575	10.9
314.14117	16.8
319.63647	9.3
321.99121	12.0
327.35834	8.0
338.15961	12.3
340.26196	5.5
342.02792	21.5
349.29150	50.4
350.06055	25.4
355.40271	11.4
360.36438	7.3
361.33905	3.7
369.30115	10.4
371.54236	2.2
373.36942	3.6
374.14850	22.7
375.22412	12.1
378.45267	2.0
379.38498	9.2
391.24042	119.2	y (3) (1+)
392.09912	4.4
394.88171	13.2
396.16205	112.9	b (11) (3+)-NH3-P, b (10) (3+)-NH3, b (4) (1+)-P, b (10) (3+)-H2O
396.95587	3.8
397.58551	13.2
404.18799	9.5
404.87189	13.2
413.52411	11.9
414.28760	59.9
417.39001	11.3
423.37122	29.5
427.51593	61.6
439.62360	7.1
440.77759	26.0
447.46448	4.7
453.81262	42.5
456.20081	6.9
457.70172	17.5
458.37958	7.5
459.23572	10.8
460.36365	29.9
461.69916	23.2
462.59113	114.6	b (8) (2+), y (4) (1+), y (12) (3+)-H2O
463.29291	13.6
464.19183	9.1
466.00690	8.9
468.34296	6.7
471.19037	25.8
472.27313	6.8
474.53821	8.9
475.49597	22.0
483.32062	14.4
486.84009	36.0
488.81683	21.5
490.99994	4.0
494.38794	20.6
495.71387	215.9	b (9) (2+)-P
496.44165	112.1
497.13812	9.3
502.65118	12.4
503.25214	29.2
505.05719	16.4
508.46539	20.9
509.43237	2.8
512.17487	5.5
514.25897	9.4
516.20447	17.1
517.20142	16.8
518.44141	7.6
519.45282	1.8
520.99573	4.6
525.29468	5.5
526.98004	18.5
528.20715	31.4
530.63837	58.4
531.40155	12.2
532.32935	2.8
533.34857	11.2
536.32483	2.6
536.99738	11.7
539.30884	71.9
540.31781	22.6
541.38837	16.9
542.08862	11.4
544.60297	100.8	b (9) (2+), b (10) (2+)-NH3-P
547.48340	22.9
548.58331	9.9
549.25507	2.6
553.03088	212.1	b (14) (3+)-NH3, b (10) (2+)-P
553.97174	24.1
556.24823	20.6
559.92865	2.8
563.28998	46.5
564.23145	15.3
566.06940	8.5
569.43750	4.6
571.17474	6.1
574.08771	9.6
577.41766	99.8	y (5) (1+)
578.50134	35.1
580.93738	1.5
582.01495	37.4
584.55444	12.3
585.39734	7.6
586.92346	14.0
589.55011	4.6
593.33319	17.5
594.47394	22.4
595.20111	4.3
596.95844	7.8
598.43250	25.9
600.03131	36.9
601.93268	230.4	b (11) (2+)-P, b (16) (3+)-NH3-P, b (10) (2+), b (15) (3+)
603.29181	52.1
605.20135	37.6
606.36829	19.5
618.33051	2.6
627.43988	17.6
628.25952	9.5
629.03796	46.4
631.33636	18.7
634.27795	20.7
637.41357	467.6	y (11) (2+)-NH3, y (11) (2+)-H2O, b (5) (1+)-NH3
638.58002	89.7
640.21246	4.8
643.02423	10.4
644.39948	2.9
645.12457	15.3
646.53430	1843.1	y (11) (2+)
648.40234	40.5
650.42853	40.2
651.46643	12.0
652.31201	21.4
654.32642	112.3	b (5) (1+)
658.12817	11.0
659.15503	16.9
659.95874	31.6
661.35089	10.6
663.11920	2.4
666.62549	6.5
668.19385	21.2
669.00262	7.0
670.17780	22.1
671.24030	10.9
674.02448	14.3
677.16779	33.8
678.00995	2.6
680.71545	11.0
681.56354	22.9
685.79974	52.5
686.46082	14.3
687.41309	4.2
688.27802	17.0
689.62714	8.3
690.39148	29.2
692.20917	226.7	y (6) (1+)
693.29706	36.3
694.40503	80.9
695.34930	103.4	b (18) (3+)-H2O, y (18) (3+)-NH3, y (12) (2+)-NH3, b (18) (3+)-NH3
699.35889	51.0
699.97296	27.9
700.58026	31.6
701.56384	5.7
703.34668	640.2	y (12) (2+)
704.50897	90.7
705.63708	52.9
707.83813	39.3
709.20502	41.5
710.39935	15.2
713.28772	9.9
714.56281	6.7
715.42285	25.1
716.24969	7.3
719.03064	23.5
720.80664	44.3
723.31921	121.5	b (13) (2+)-P, y (19) (3+)-P
724.02325	5.5
725.05817	94.0	b (6) (1+)
726.20233	65.4
727.73132	32.1
729.22534	14.5
731.48920	18.4
732.52020	23.1
733.39453	173.4
734.25079	3.1
735.47815	2.4
736.99969	3.5
737.67761	11.8
738.56042	10.4
739.36444	37.4
741.54437	11.9
742.59711	6.5
743.28058	35.2
744.55615	9.3
745.33301	11.4
748.40765	45.7
751.05609	16.3
752.92230	10.1
753.85150	4.6
754.58154	30.2
756.42706	101.9	y (19) (3+), b (7) (1+)-P
757.40125	35.3
758.72638	32.8
759.72571	14.1
760.45282	40.2
761.37671	29.4
763.01465	24.4
763.89618	53.8
764.83429	109.2
766.15356	55.9
767.00281	46.7
767.69214	18.8
768.81171	36.0
769.79877	8.0
771.30658	25.9
772.41937	295.4	b (13) (2+)
773.27948	83.3
774.30914	118.8	b (20) (3+), y (20) (3+)-H2O, y (20) (3+)-NH3
775.33899	61.8
776.39532	81.0
777.68420	83.2
778.92853	69.1
779.76050	89.0
781.44739	192.6
782.67029	82.6
783.61774	104.6
784.70477	188.7
785.41534	264.2	y (13) (2+)
786.54852	95.7	[M+3H] (3+)-NH3-H2O-P
787.52911	95.2	b (14) (2+)-P
788.31976	93.7
789.33917	65.0
790.29236	9.5
791.74683	40.8
793.20172	308.8	[M+3H] (3+)-H2O-P
793.87445	429.3	[M+3H] (3+)-NH3-P
794.88629	55.6
796.32312	42.3
797.52887	75.5
798.24249	199.5
799.07935	214.1	[M+3H] (3+)-P
800.41980	216.1
801.08496	22.3
802.07745	92.1
803.03577	115.3	y (7) (1+)-H2O
804.20123	86.8
805.52850	102.9
806.49738	36.2
807.89343	30.6
810.06635	60.4
812.07117	292.1	y (14) (2+)-NH3, y (14) (2+)-H2O
812.83014	103.5
814.23541	157.9
815.45557	112.4
816.76385	82.7
817.65704	126.7
818.83636	173.7
820.29694	663.2	y (14) (2+), [M+3H] (3+)-NH3-H2O
821.46759	618.8	y (7) (1+)
822.46429	106.5
827.45184	7.3
830.29596	16.7
836.48309	11.0
837.58258	15.2
838.68744	42.0
852.55170	202.7	b (15) (2+)-P
853.26361	5.3
854.31927	514.2	b (7) (1+)
855.23926	92.7
856.14185	15.0
859.35419	9.3
861.43713	11.4
864.00153	13.4
864.95135	15.6
866.93579	25.2
872.23749	19.4
873.39264	19.1
876.14374	8.2
877.14984	9.2
879.28253	37.5
880.63263	26.3
881.94232	28.9
885.02631	104.6	y (15) (2+)
885.93854	31.5
887.19781	40.2
889.44818	43.6
892.93451	58.6
894.06909	5.0
896.16559	109.1
899.47650	3.1
901.46246	236.5	b (16) (2+)-H2O-P, b (15) (2+), b (16) (2+)-NH3-P
902.45038	94.3
905.57318	2.2
906.45093	7.4
907.77850	34.7
908.57397	3.5
909.24268	12.3
909.90942	41.0
911.56854	15.2
919.94330	13.2
920.84222	13.4
921.63434	7.8
922.84186	8.1
923.55548	6.9
925.12067	667.6	b (8) (1+)
926.37335	321.3
927.46967	82.8
930.14386	5.1
931.21942	86.1
932.38324	44.2
934.70563	3.1
937.53564	17.3
942.69464	6.0
944.45831	10.4
948.50287	13.3
950.28326	239.4	b (16) (2+)-NH3, b (16) (2+)-H2O, y (8) (1+)
951.33002	127.4
952.48175	47.4
955.45831	18.8
958.91400	130.4	b (17) (2+)-NH3-P, b (17) (2+)-H2O-P, b (16) (2+)
959.85980	75.6
961.78851	36.2
962.51025	7.4
965.15527	9.0
967.38947	58.9
971.77997	70.5
972.69946	13.5
975.74518	18.0
976.52472	3.2
978.20215	19.1
980.75806	47.7
984.64185	30.6
986.44653	48.3
987.81232	29.9
990.21680	30.9
991.55957	25.1
994.37939	2.6
996.30121	6.7
1000.64111	133.5	y (17) (2+)
1001.60822	31.9
1002.56989	79.9
1003.50665	121.9	b (18) (2+)-P
1005.60376	7.8
1006.88989	43.5
1007.70929	9.0
1008.36469	11.3
1011.70453	29.5
1012.47412	37.4
1014.08917	23.6
1016.49652	166.9	b (17) (2+)
1017.92529	60.4
1020.46826	30.5
1021.83270	37.7
1023.09283	25.3
1024.00342	10.1
1025.45959	6.0
1028.12134	5.6
1029.25818	24.2
1030.15198	24.6
1031.11719	16.7
1032.26440	9.3
1034.32739	4.3
1038.43103	26.1
1039.56885	22.7
1043.05713	93.5	b (18) (2+)-H2O, b (18) (2+)-NH3
1043.97925	13.4
1048.46008	32.6
1050.31494	14.8
1051.03357	36.3
1052.03931	167.2	b (18) (2+)
1052.97046	38.9
1054.57520	41.9
1057.41895	20.5
1058.59766	21.3
1059.40210	19.7
1060.67090	12.2
1061.45740	3.5
1062.45654	20.2
1063.20569	4.6
1064.43530	14.5
1067.18726	113.8	b (19) (2+)-P
1068.06836	45.8
1069.14331	11.1
1070.49768	50.8
1076.78943	47.6
1078.20203	6.9
1079.43054	167.4	y (9) (1+)
1080.33057	114.3
1081.67029	14.9
1088.30298	493.5	b (9) (1+)
1089.27539	189.5
1090.25061	40.0
1091.11768	10.4
1094.12622	7.1
1095.39258	9.0
1097.56812	2.9
1098.72876	9.1
1100.19727	25.1
1101.66431	4.2
1102.37720	15.1
1103.15259	31.2
1104.48474	17.4
1105.66089	45.3
1107.35742	66.8
1108.19531	45.8
1111.01831	65.0
1114.52356	6.3
1116.31689	207.9
1116.92310	257.4	b (19) (2+)
1117.59753	28.0
1118.55640	30.5
1123.23901	34.6
1124.24170	53.5
1125.88306	27.0
1126.50684	6.1
1128.91333	5.9
1130.13647	11.0
1131.02527	16.0
1131.82068	15.3
1133.84937	16.9
1136.23572	14.9
1137.33643	13.8
1139.25317	12.9
1140.72974	31.4
1147.29004	9.5
1148.46606	19.0
1151.38110	17.3
1152.81677	18.1
1154.65540	13.0
1156.00928	16.3
1157.15991	5.7
1160.46350	82.6
1161.08435	13.9
1161.94702	2.8
1164.25293	8.7
1164.99548	6.6
1170.23572	5.7
1172.19189	3.3
1172.87073	11.0
1176.14600	41.8
1178.03455	22.9
1180.14392	5.9
1181.61218	9.8
1184.81787	39.2
1185.84045	50.2
1186.53857	17.9
1188.58044	24.7
1194.48169	80.4
1195.95715	10.2
1198.35486	18.7
1202.30957	874.6	b (10) (1+), b (11) (1+)-P
1203.32776	610.2
1204.39978	216.0
1205.66919	9.4
1207.15088	12.3
1208.24463	4.9
1215.23169	24.6
1217.20667	4.1
1220.61719	4.1
1227.72815	7.0
1230.66943	3.9
1240.00500	12.7
1257.64099	12.2
1266.54565	10.9
1272.22815	12.4
1273.38953	115.1	y (11) (1+)-H2O
1274.43372	61.8
1275.61145	5.2
1276.65381	6.5
1277.44958	4.3
1288.56018	14.8
1291.37122	639.8	y (11) (1+)
1292.41492	278.7
1293.54968	18.8
1297.28516	6.3
1307.31201	12.8
1308.51111	8.4
1319.97839	12.2
1320.73840	4.1
1322.37585	21.9
1337.79919	28.6
1338.93079	14.5
1345.45349	5.7
1346.10632	19.9
1362.31116	6.0
1378.24243	24.9
1388.46765	20.5
1389.29810	34.2
1390.44861	2.2
1397.50940	5.8
1398.86938	2.2
1405.41541	203.7	y (12) (1+)
1406.52808	102.5
1407.54797	6.1
1408.96204	8.0
1413.79333	6.1
1415.21826	7.6
1416.39148	7.5
1417.17590	7.8
1423.39429	14.9
1425.50586	8.7
1428.27307	4.1
1436.60535	9.8
1452.45972	2.0
1469.07849	7.2
1478.31140	10.0
1484.71021	19.4
1486.15283	5.3
1497.95569	19.7
1502.89014	15.6
1507.19238	21.5
1508.76990	15.4
1530.85779	4.3
1533.22083	2.4
1538.58777	7.0
1543.13452	20.7
1544.23657	5.7
1545.46167	15.3
1550.73462	34.4
1551.67932	6.9
1568.53345	13.0
1576.21375	2.8
1621.85974	13.0
1625.36438	3.5
1648.03308	12.8
1689.73669	9.2
1806.74500	10.2
1815.56995	12.8
1832.23132	10.2
1873.62585	6.1
1907.56079	37.8
1913.64075	3.5
