# Supplementary material for: Phosphoproteomic Analysis of Platelets Activated by Pro-Thrombotic Oxidized Phospholipids and Thrombin
Source: PLoS One. 2014 Jan 6;9(1):e84488. doi: 10.1371/journal.pone.0084488 (PMC3882224; doi:10.1371/journal.pone.0084488)
Supplement: Annotated Spectra S4 — (ZIP) [file pone.0084488.s007.zip › RASVCAEAYNPDEEEDDAESR_-3_2_37042.txt]

m/z	i	matches
236.10274	7.4
262.20432	36.4
263.32880	21.2
270.16730	7.2
278.16132	17.5
278.93860	16.3
289.13831	6.7
292.15997	13.4
294.13367	10.2
301.19366	4.7
305.37659	6.6
310.47021	16.4
319.03336	7.1
326.23029	10.8
327.42761	8.2
338.26404	3.7
342.18106	28.3
349.00623	24.7
350.21008	50.0
351.38623	3.9
352.46289	5.4
356.37372	8.6
361.27686	42.3
363.38507	23.0
368.50839	18.7
372.57800	16.5
374.23254	21.6
377.29181	9.9
378.06006	6.9
378.84277	9.1
382.43585	3.0
387.46161	19.0
389.30627	19.2
391.25012	126.9	y (3) (1+)
392.29797	6.7
396.17346	101.1	b (10) (3+)-H2O, b (10) (3+)-NH3, b (4) (1+)-P, b (11) (3+)-NH3-P
400.04529	10.5
411.30005	2.6
412.41107	37.3
414.32074	160.0	b (8) (2+)-P
419.99133	3.9
431.13336	6.8
439.16339	7.4
443.13214	15.3
444.74414	3.5
447.23645	4.1
450.47675	2.6
453.62598	8.4
456.55585	8.0
457.32874	4.8
461.14502	11.3
462.36151	63.4
463.11078	11.4
465.18939	12.9
468.68396	9.3
471.23474	9.9
472.19910	7.1
474.06299	10.2
479.23169	10.7
481.18079	27.2
482.07263	30.2
485.56805	2.4
486.33722	9.2
487.29285	14.7
490.58630	3.9
491.39362	6.3
493.95868	13.5
495.64557	227.0	b (9) (2+)-P
496.29266	95.0
501.27087	4.8
502.42938	6.9
503.14038	11.0
506.94379	9.5
508.14655	6.7
513.09882	4.3
514.56860	3.1
515.21753	17.5
517.67926	41.1
518.30505	4.9
519.67523	3.5
522.30969	38.5
526.19775	5.1
529.75116	19.9
535.52216	10.1
537.96783	11.0
539.16595	39.8
539.89172	12.5
544.44397	188.4	b (10) (2+)-H2O-P, b (10) (2+)-NH3-P, b (9) (2+)
545.30902	41.5
546.17407	6.0
548.37866	17.2
549.17615	6.9
552.01288	15.9
552.93915	149.1	b (14) (3+)-NH3, b (10) (2+)-P, b (14) (3+)-H2O
554.03210	9.6
556.18457	9.4
559.56244	8.5
560.54987	10.1
563.39447	26.9
564.39856	3.2
565.37872	11.6
566.19653	10.6
566.96973	10.6
569.07507	10.3
570.19080	31.0
571.31622	4.6
572.30157	17.1
575.24213	8.8
577.34497	105.2	y (5) (1+)
578.40277	43.1
579.51215	12.3
586.15228	15.0
587.80896	62.0
589.91254	23.0
591.40656	12.3
592.55743	30.1
593.54803	9.9
594.32672	37.6
598.31342	3.3
600.26324	59.7
601.38507	45.5
602.37982	35.9
603.21863	25.5
604.94098	22.5
606.81207	7.3
608.37445	5.4
613.34308	7.6
614.73260	26.3
617.81146	21.0
618.71747	13.9
619.97577	7.6
620.80103	11.9
623.10895	38.3
624.76721	9.9
627.93628	20.6
629.82446	7.3
631.05774	8.2
633.12311	11.8
634.68854	24.0
637.45825	469.5	y (11) (2+)-H2O, b (5) (1+)-NH3, y (11) (2+)-NH3
638.39313	82.7
639.15399	17.4
640.01160	20.7
641.17230	19.9
642.09937	11.4
643.53857	2.5
645.34454	26.0
646.49841	1609.1	y (11) (2+)
647.33215	83.9
648.36761	26.5
650.34003	79.3
651.57123	13.0
652.35614	16.4
653.37274	28.2
654.23492	62.2
655.20630	12.2
656.45819	33.8
657.81390	34.0
658.76758	113.3	b (12) (2+)-P
661.98932	13.7
662.62122	22.0
663.94421	31.2
666.36847	18.4
669.57587	4.3
671.22363	17.9
672.57758	11.2
674.46014	28.1
675.32532	23.4
680.18732	8.6
681.29059	4.9
682.26514	2.8
684.28131	8.6
685.64117	33.8
690.84314	20.6
692.19067	254.4	y (6) (1+)
693.24323	112.9
694.20441	27.5
695.17682	47.8
695.86932	37.0
696.61884	17.0
697.54779	7.2
698.19000	20.3
699.44647	188.1	b (12) (2+)-H2O, b (12) (2+)-NH3
700.31378	42.4
701.48352	7.9
703.45490	676.2	y (12) (2+)
704.37677	35.8
705.55823	14.2
707.69470	33.9
708.58374	21.1
709.65918	97.5
710.60773	58.9
711.47931	31.4
714.42303	4.8
715.59607	125.5	b (13) (2+)-NH3-P
717.17877	7.8
718.94073	11.0
720.72491	10.6
722.21771	11.3
723.26074	192.5	y (19) (3+)-P, b (13) (2+)-P
724.45258	37.9
725.36322	112.6	b (6) (1+)
726.59808	24.0
728.39838	58.5
730.27985	5.6
731.47992	43.4
735.08411	35.9
738.67078	13.3
739.53320	5.1
741.05072	72.6
742.26593	25.4
744.98944	8.5
747.79156	42.7
748.58173	29.0
749.51801	10.8
751.31189	36.1
752.14471	6.7
753.45758	12.3
754.34015	10.4
756.08057	56.0
757.20923	64.3
758.39893	33.8
759.75604	56.1
760.44867	20.4
761.99664	6.9
762.99487	5.6
763.96600	82.9	b (13) (2+)-NH3, b (13) (2+)-H2O
764.93823	34.7
766.43243	82.7
767.43225	12.7
768.33081	45.0
769.06372	37.1
769.74756	10.2
770.48309	10.7
772.38953	288.6	b (13) (2+)
773.45447	80.6	b (20) (3+), y (20) (3+)-NH3, y (20) (3+)-H2O
774.38672	55.4
775.77075	131.3	y (13) (2+)-NH3, y (13) (2+)-H2O
777.21973	24.6
779.44965	68.9
780.25421	32.9
781.12872	46.7
781.78308	73.3
783.16461	57.5
785.00336	298.9	y (13) (2+)
786.06403	123.8
787.92224	302.0	b (14) (2+)-P, [M+3H] (3+)-NH3-H2O-P
788.94464	51.1
790.31488	77.2
791.47327	89.8
793.43549	335.9	[M+3H] (3+)-NH3-P, [M+3H] (3+)-H2O-P
794.05450	78.0
796.24298	68.4
797.41046	114.2
798.66846	213.0	[M+3H] (3+)-P
799.91760	133.6
800.97699	68.1
801.76630	107.3
803.41431	198.5	y (7) (1+)-H2O
804.27081	31.5
805.69879	95.4
807.32349	68.8
808.87750	87.5	b (8) (1+)-H2O-P
809.76752	24.5
810.74951	13.0
811.59851	37.2
812.42523	177.6	y (14) (2+)-NH3
813.39276	109.2
814.13281	86.4
815.39166	120.4
817.66937	78.6
818.74463	111.2
819.97498	535.7	[M+3H] (3+)-NH3-H2O, y (14) (2+)
821.16840	645.4	y (7) (1+)
821.94366	207.4
822.60211	1.7
823.46503	50.3
824.24225	6.3
837.23560	9.1
842.87701	9.6
845.03156	54.7
847.41949	12.5
848.61926	4.0
852.30255	92.9	b (15) (2+)-P
853.09320	43.0
854.27466	356.7	b (7) (1+)
855.30389	120.0
856.52643	25.4
859.29956	97.8
861.28046	34.5
862.11285	1.9
869.36908	24.8
870.18805	3.8
873.24506	15.7
875.74951	9.7
877.93396	29.4
879.51837	6.0
881.57813	24.0
884.02728	10.4
884.97345	2.6
885.80011	5.2
886.60291	4.6
887.88104	42.9
888.84106	20.9
896.33862	141.5
901.51105	200.9	b (15) (2+), b (16) (2+)-NH3-P, b (16) (2+)-H2O-P
902.42218	22.9
903.13409	18.8
904.03778	85.5
906.41187	3.3
907.09674	59.2
912.06958	6.6
913.74707	32.8
916.26471	16.9
920.38892	56.8
921.15546	38.4
922.45923	60.5
923.48901	6.9
925.22589	738.3	b (8) (1+)
926.32562	249.1
927.51495	98.5
928.15942	12.8
929.67169	1.7
932.40527	39.5
935.58881	50.1
937.32855	7.2
939.46191	19.3
942.66327	21.2
944.39972	29.0
947.12811	17.1
948.27460	11.4
948.95062	10.8
950.32568	332.4	y (8) (1+), b (16) (2+)-NH3, b (16) (2+)-H2O
951.39520	85.9
952.44562	8.8
957.49707	16.1
958.86566	123.0	b (17) (2+)-NH3-P, b (16) (2+), b (17) (2+)-H2O-P
959.72711	22.0
966.27679	12.7
967.56934	37.1
969.70734	39.4
971.77222	3.8
972.79712	10.4
975.53351	16.0
976.50446	5.8
981.09467	17.5
985.05859	26.5
986.06439	4.3
990.11298	16.9
990.97784	42.7
992.09589	2.2
994.41510	16.7
995.27069	31.1
996.27490	19.9
997.30695	10.1
1000.08636	73.3
1000.89795	69.1
1002.85065	175.4	b (18) (2+)-P
1004.36053	11.5
1006.84467	6.7
1008.28046	28.4
1012.21210	13.6
1015.13605	6.1
1016.36328	58.4
1017.71576	65.9
1021.18060	26.2
1024.71143	4.8
1030.50281	13.3
1033.54004	9.1
1034.63049	3.2
1036.34668	19.2
1038.25000	2.6
1039.88098	16.7
1041.98083	44.6
1043.33582	94.6	b (18) (2+)-NH3, b (18) (2+)-H2O
1044.49658	18.1
1045.34998	11.9
1050.69739	20.0
1052.12354	165.2	b (18) (2+)
1052.97791	56.8
1053.80945	26.5
1054.59705	18.0
1058.38831	17.2
1059.32666	62.7
1060.57874	2.4
1061.30823	51.8
1062.39966	14.1
1063.56616	18.3
1067.64502	309.7	b (19) (2+)-P
1069.56262	4.2
1070.27759	21.3
1071.83716	10.6
1073.30347	10.3
1077.71033	26.5
1079.32849	170.7	y (9) (1+)
1080.62927	47.4
1081.45093	3.2
1083.93213	11.0
1086.63110	24.4
1088.31152	510.5	b (9) (1+)
1089.32996	163.3
1090.44666	43.2
1092.32617	20.7
1094.96484	18.5
1101.47363	10.3
1102.28064	36.1
1103.09790	29.4
1104.54407	19.4
1105.63550	27.6
1106.45459	7.7
1107.31348	45.7
1108.07935	39.8
1111.28418	31.4
1112.31714	22.2
1114.24829	6.6
1116.26404	200.3
1117.18457	212.9	b (19) (2+)
1118.14648	7.2
1119.56335	7.5
1120.51086	47.4
1121.28662	7.1
1124.96167	25.6
1126.76196	6.9
1129.50720	17.9
1131.42529	33.1
1134.39441	44.3
1136.23608	6.8
1142.88342	22.3
1144.66675	5.2
1146.10889	12.1
1148.56323	14.2
1150.67139	10.4
1151.79419	60.6
1155.55530	11.4
1159.95569	115.0	y (20) (2+)-NH3, y (20) (2+)-H2O, b (20) (2+)
1160.77234	26.0
1166.78540	6.2
1172.30542	2.4
1174.28918	18.2
1176.44043	2.8
1179.57581	14.1
1184.46399	3.5
1185.25012	32.9
1186.38843	32.5
1187.46069	10.6
1188.47388	19.1
1192.28516	4.0
1193.89099	17.2
1194.58240	46.7
1195.45691	4.1
1196.49512	1.5
1202.29248	730.4	b (10) (1+), b (11) (1+)-P
1203.34607	484.0
1204.39502	209.9
1205.29395	24.4
1212.04834	5.6
1212.84265	6.9
1215.15820	18.5
1219.22742	5.7
1222.57886	1.7
1232.13318	10.8
1234.65698	5.4
1239.51404	10.5
1241.57349	6.8
1242.45630	14.7
1248.90051	4.3
1251.45056	4.8
1253.33606	11.0
1258.14282	46.9
1261.94836	4.6
1268.89111	7.2
1273.34863	190.5	y (11) (1+)-H2O
1274.50806	113.3	y (11) (1+)-NH3
1275.43604	6.7
1286.44385	5.4
1290.87732	86.4
1291.50037	748.0	y (11) (1+)
1292.41016	236.1
1293.35535	96.9
1304.64441	12.1
1308.83752	8.0
1311.45740	28.4
1312.28760	7.3
1319.99939	6.5
1329.55981	14.4
1338.16467	11.1
1377.54626	7.3
1379.61011	11.5
1382.47388	3.5
1383.76819	13.2
1387.73096	10.8
1388.46130	49.7
1389.30811	29.4
1395.89087	4.7
1405.43457	231.5	y (12) (1+)
1406.43030	157.8
1407.52649	36.3
1414.64465	11.6
1415.58020	25.2
1419.13086	25.5
1421.64514	9.0
1424.34155	13.0
1431.57043	23.9
1444.91785	12.9
1454.57825	7.0
1465.60974	59.5
1476.67419	6.2
1485.45007	15.2
1508.37427	16.6
1509.98743	5.7
1520.56604	14.3
1541.71143	15.8
1543.19763	2.8
1554.85559	4.7
1568.23560	2.8
1569.52722	8.4
1579.14014	8.1
1593.52698	12.1
1600.22498	6.5
1601.70618	3.0
1622.33826	6.7
1633.06213	17.3
1641.98706	12.8
1648.84595	4.7
1687.80493	4.9
