# Supplementary material for: Phosphoproteomic Analysis of Platelets Activated by Pro-Thrombotic Oxidized Phospholipids and Thrombin
Source: PLoS One. 2014 Jan 6;9(1):e84488. doi: 10.1371/journal.pone.0084488 (PMC3882224; doi:10.1371/journal.pone.0084488)
Supplement: Annotated Spectra S4 — (ZIP) [file pone.0084488.s007.zip › RASVCAEAYNPDEEEDDAESR_-6_2_70742.txt]

m/z	i	matches
241.02441	70.5
244.12167	74.1
245.10091	66.3
251.38240	30.9
253.93819	138.3
258.11017	25.9
259.90057	18.7
262.24387	855.9	y (2) (1+)
263.39685	300.7
264.29031	38.2
268.55872	84.7
271.85773	10.9
278.22852	265.4
279.06128	172.3
282.27246	53.0
292.31082	38.1
296.51285	77.0
297.22238	10.9
303.44882	16.1
304.13992	40.7
309.04337	65.9
310.37488	16.8
316.28308	14.8
317.69513	32.9
318.42084	10.0
319.16666	41.9
320.78964	46.5
325.01868	52.4
326.21179	10.9
326.98126	100.3
329.20892	18.0
331.20981	31.1
333.20505	24.5
335.59128	34.1
338.27441	44.6
340.91321	26.4
342.33829	202.7
343.21982	32.7
345.88721	84.1
349.23166	179.8
350.17163	55.3
351.29602	36.4
355.95819	88.4
357.63617	68.7
361.11505	110.8
362.26224	18.7
363.54126	98.1
364.20581	15.5
368.60999	133.7
373.30896	189.2
374.24054	80.5
377.26920	85.9
378.91229	490.2
382.41718	61.7
388.31543	33.0
391.40356	1474.8	y (3) (1+)
392.35327	259.5
395.31641	36.8
396.21375	841.7	b (11) (3+)-NH3-P, b (4) (1+)-P, b (10) (3+)-NH3, b (10) (3+)-H2O
397.31567	195.6
400.85553	37.6
402.16095	26.2
407.05536	31.6
412.27356	91.8
414.38068	783.8	b (8) (2+)-P
415.83221	87.9
416.95563	32.3
423.44684	16.8
427.74536	196.3
429.30188	42.0
431.55615	80.7
434.24695	13.6
434.96429	14.5
436.11652	29.7
440.38641	36.3
443.24170	19.1
444.96173	16.7
446.54529	192.5
448.13348	35.2
450.29443	47.8
451.63574	84.2
452.30005	55.5
453.72858	279.2
455.33838	72.2
456.23279	228.9
457.36823	111.0
458.01202	8.6
460.26819	490.1
461.28491	58.2
462.36115	1087.3	y (4) (1+)
463.15393	778.3	y (12) (3+)-NH3, y (12) (3+)-H2O, b (8) (2+)
463.80042	116.2
464.52979	164.7
465.44427	136.9
467.08649	30.2
468.19623	149.2
471.20880	471.6
473.26752	75.6
476.64307	23.9
478.56732	49.6
479.30334	13.5
481.83936	155.3
482.87524	47.9
484.04626	124.1
485.22260	39.4
486.91022	134.6
488.18365	228.2
488.94971	47.8
492.17932	17.4
493.56964	98.7
494.34192	276.5
495.18262	133.4
495.82538	3042.2	b (9) (2+)-P
496.92255	556.9
499.00879	285.3
499.69318	58.3
503.33636	80.9
504.41986	222.1
505.27380	59.4
505.91260	35.0
509.84149	51.1
514.68011	71.6
515.36420	44.5
517.19183	339.6
520.21326	21.9
522.32629	784.7
523.22241	222.5
524.43866	96.7
529.12146	58.2
530.45563	232.7
531.39288	319.3
532.26025	50.9
533.71942	30.3
535.59326	226.3
536.29199	137.1
538.78821	92.7
539.43610	84.0
540.30188	113.7
541.10138	48.5
542.05377	60.8
544.24347	1122.9	b (10) (2+)-NH3-P, b (10) (2+)-H2O-P, b (9) (2+)
545.13696	1055.5
546.31384	144.1
547.21906	73.6
547.84796	67.9
549.08923	171.5
552.91882	4236.4	b (14) (3+)-NH3, b (14) (3+)-H2O, b (10) (2+)-P
554.12317	708.2
556.15271	125.4
556.82562	74.2
559.43597	160.8
560.70099	161.7
561.75726	14.9
563.48212	39.2
570.27106	104.6
577.21771	1682.9	y (5) (1+)
578.54572	548.6
579.22784	478.9
579.88556	276.5
582.33099	91.3
584.04541	130.3
585.31012	179.3
586.04755	339.3
587.64929	40.1
592.88544	420.3
593.65381	280.8
600.12811	363.8
601.57635	2074.0	b (11) (2+)-P, b (15) (3+), b (10) (2+), b (16) (3+)-H2O-P, b (16) (3+)-NH3-P
602.42896	1431.3
603.56311	127.1
604.33356	156.0
604.96136	27.3
606.52692	54.4
609.10217	125.9
610.67505	63.1
612.19830	29.7
614.34949	155.5
616.57935	12.3
619.32855	193.3
620.31622	27.9
621.72321	97.2
626.36108	35.4
627.35016	208.8
628.31702	198.9
629.00183	217.6
634.58759	23.9
635.66077	201.0
637.24127	2836.8	y (11) (2+)-H2O, y (11) (2+)-NH3, b (5) (1+)-NH3
637.98517	2451.6
638.96844	275.0
641.39081	178.6
642.08136	104.1
642.69800	45.3
646.22418	12837.3	y (11) (2+)
646.93707	10979.5
648.03949	786.4
649.36981	323.8
650.39746	666.1	b (12) (2+)-H2O-P, b (12) (2+)-NH3-P, b (11) (2+)
651.53937	205.4
654.41583	538.3
655.35638	270.8
656.02460	34.7
659.15454	77.2
660.15887	47.6
662.48785	143.2
663.41290	117.8
664.10608	93.2
665.05646	137.7
665.97650	46.6
667.52972	19.4
669.57562	35.0
670.32074	109.4
671.27350	160.3
673.22076	22.6
674.15424	126.1
675.04480	40.0
677.00671	117.9
679.33441	213.6
680.22198	146.3
681.02649	32.4
682.51447	27.8
685.21564	43.9
685.89685	24.8
687.42120	13.5
690.09265	197.6
691.34302	375.7
692.23138	2334.3	y (6) (1+)
693.35706	1039.1
694.27252	1511.1	y (18) (3+)-NH3, y (18) (3+)-H2O, y (12) (2+)-H2O, y (12) (2+)-NH3
694.92621	1507.9	b (18) (3+)-H2O
695.81476	430.7
696.83588	320.4
698.53314	116.1
699.53888	791.0	b (12) (2+)-H2O, b (12) (2+)-NH3, y (18) (3+)
700.49194	190.8
703.17865	4945.8
703.96429	5392.3	y (12) (2+)
705.07214	621.5
706.59137	459.5
707.87994	382.5
708.95471	569.9
710.32220	204.1
711.14594	63.4
711.91425	52.0
712.88452	23.9
714.54480	247.9
715.22931	591.7
715.99677	160.9
717.39825	121.3
719.60138	67.2
722.44934	62.1
723.48938	1550.0	b (13) (2+)-P, y (19) (3+)-P
724.24274	262.3
725.09015	1607.6	b (6) (1+)
726.07672	640.3
727.05884	380.8
727.84808	19.5
729.09637	150.2
729.82806	141.0
731.52307	87.7
732.49194	134.3
733.47626	54.6
739.08075	91.5
740.58783	154.1
741.38739	56.1
742.15790	19.9
744.99921	250.0
746.06635	168.7
747.39374	381.6
748.48199	105.2
750.36121	98.0
751.03314	24.5
751.83789	173.2
756.29340	387.2
757.23138	251.2
758.02307	293.1
758.80170	24.9
760.03546	64.7
761.30548	98.8
763.07135	185.9
764.16541	293.4
765.18408	279.5
767.68097	258.0
769.33881	207.9
770.19525	53.1
771.06647	172.0
772.47693	3221.1	b (13) (2+)
773.52759	855.2	y (20) (3+)-NH3, b (20) (3+), y (20) (3+)-H2O
774.96570	129.7
776.44458	973.1	y (13) (2+)-NH3, y (13) (2+)-H2O
777.66956	124.6
779.31622	493.0
780.25916	113.8
782.44781	882.9
783.57703	455.2
784.67218	2618.1	y (13) (2+)
785.36060	2203.8
786.48718	744.3
787.62714	784.4	[M+3H] (3+)-NH3-H2O-P
788.30957	849.9	b (14) (2+)-P
789.25824	244.4
790.33557	12.3
791.55292	85.3
793.41608	3573.1	[M+3H] (3+)-H2O-P, [M+3H] (3+)-NH3-P
794.09436	1694.8
794.99078	160.5
795.78357	290.5
796.51984	60.6
797.31360	23.9
798.74939	1392.2	[M+3H] (3+)-P
799.56885	495.2
800.29211	200.5
801.57825	730.0
802.36304	41.9
803.42889	510.1
804.36786	308.4
805.41071	109.5
808.07477	22.3
809.26050	62.8
810.04999	55.5
811.34851	386.0
812.16425	591.5
813.10065	556.8
813.87335	546.4
814.62579	580.2
815.31403	487.3
816.93744	484.6
817.66925	419.1
819.48126	804.2
820.42242	8811.1	[M+3H] (3+)-NH3-H2O, y (14) (2+)
821.29486	4385.3	y (7) (1+)
822.25055	1444.6
822.98065	489.8
823.64850	235.2
827.52460	56.9
835.33014	26.4
837.69086	96.6
843.16559	23.9
843.80353	280.6
845.30823	16.1
847.67761	101.5
848.36584	9.7
852.50812	1183.4	b (15) (2+)-P
853.17737	298.3
854.19318	4583.2	b (7) (1+)
855.25787	1782.3
856.39868	761.3
857.45111	157.0
858.52704	50.8
862.11743	46.5
867.62225	60.8
869.73254	244.7
875.39063	321.8
876.37958	34.8
877.31787	33.0
878.34735	50.5
883.49670	81.2
884.94562	1539.3	y (15) (2+)
885.77051	338.6
887.09607	75.9
888.49078	126.4
892.65033	301.6
893.25372	154.9
894.20032	117.3
895.91473	31.5
896.98224	12.2
899.35577	54.4
901.10138	884.6	b (16) (2+)-H2O-P
901.74628	1341.1	b (15) (2+), b (16) (2+)-NH3-P
902.61426	579.8
903.30029	333.2
904.20197	45.2
905.12677	37.9
907.49078	189.1
908.44476	78.7
910.16040	249.9
910.89862	123.8
912.39307	111.0
914.80884	36.9
915.42169	26.5
917.25415	44.6
919.72528	198.1
920.46564	102.3
921.31177	175.8
922.31445	71.1
923.27899	22.0
925.22943	7896.8	b (8) (1+)
926.23492	2925.0
927.26025	989.4
928.48944	430.6
929.61896	112.6
932.33466	600.8
933.17865	93.4
934.56793	19.0
935.39990	182.3
936.31598	16.2
938.02631	21.3
939.32220	13.6
941.41351	106.3
944.22363	136.8
945.29779	173.9
947.21881	47.1
948.54681	73.6
950.34937	2505.5	b (16) (2+)-NH3, b (16) (2+)-H2O, y (8) (1+)
951.32977	1205.6
952.46649	467.5
953.39331	251.3
954.38721	78.8
955.28510	124.1
958.99445	2159.0	b (16) (2+), b (17) (2+)-NH3-P, b (17) (2+)-H2O-P
959.80487	1053.4
960.59180	8.6
961.60938	147.9
964.40674	201.5
965.43866	270.0
967.48273	73.0
968.19415	182.2
968.84686	94.4
971.57892	243.0
972.31989	51.6
973.04254	16.1
973.82697	72.0
974.98724	219.2
976.44330	145.6
977.34503	117.4
980.56305	18.8
982.75275	72.1
989.23407	99.5
990.49371	254.9
991.41748	434.5
992.21637	275.9
993.48151	436.7
994.27936	306.5
995.66650	100.3
1000.24390	935.2	y (17) (2+)
1001.14240	741.0
1001.86475	19.6
1003.08765	889.6	b (18) (2+)-P
1003.76666	863.9
1004.37909	123.8
1005.22876	115.8
1007.49274	59.9
1008.41058	165.4
1010.03973	153.5
1013.16235	81.3
1014.32056	216.8
1016.22510	740.8	b (17) (2+)
1017.12744	632.5
1017.78119	337.9
1019.10840	121.8
1020.28961	124.1
1023.63202	56.2
1027.49548	39.4
1028.19043	23.3
1030.15588	351.7
1031.67017	132.5
1033.27490	21.3
1035.10950	122.0
1041.11157	41.4
1043.10767	461.5
1044.20593	554.1
1045.12988	45.4
1046.44775	369.7
1047.47107	141.3
1048.47131	51.7
1049.34387	45.9
1050.32397	54.0
1051.85059	1686.0	b (18) (2+)
1052.85962	905.7
1054.03735	138.5
1056.01001	47.5
1058.29504	276.8
1059.51343	270.7
1060.22241	19.1
1061.24963	232.0
1062.14661	307.4
1063.33008	46.4
1064.82886	126.9
1067.50537	2050.5	b (19) (2+)-P
1068.29834	990.7
1069.01123	6.5
1070.03833	190.4
1071.44641	71.3
1072.46631	128.4
1073.33691	35.5
1074.70239	33.6
1079.35669	1469.4	y (9) (1+)
1080.41675	502.7
1081.14819	10.9
1081.82324	181.0
1083.38489	132.4
1086.68872	105.6
1088.24963	5402.7	b (10) (1+)-NH3-P, b (9) (1+)
1089.28906	3397.6
1090.31812	1548.7
1091.58887	258.4
1092.41943	36.4
1094.23010	24.9
1099.09717	45.3
1101.99878	129.9
1102.84399	107.8
1104.13623	183.2
1104.85242	11.8
1105.46960	367.2
1107.35400	1051.5	b (19) (2+)-NH3, b (19) (2+)-H2O
1108.12451	726.0
1108.82300	686.2
1109.52258	54.8
1110.89966	566.9
1111.52148	407.2
1114.69080	70.0
1116.49878	5272.8	b (19) (2+)
1117.27979	978.2
1117.90515	1166.9
1118.85083	299.6
1119.51343	13.2
1120.53357	87.9
1121.24438	83.0
1122.51587	175.1
1123.46606	73.6
1124.60095	122.3
1125.64258	144.2
1132.33020	112.8
1133.51611	73.8
1136.05811	79.2
1137.87061	87.1
1140.59253	14.8
1142.19800	13.6
1144.30090	108.5
1145.26929	85.7
1146.49805	34.2
1147.51074	81.4
1148.53223	42.7
1151.04810	1254.6	b (20) (2+)-H2O, b (20) (2+)-NH3
1157.20813	188.4
1159.94556	1294.0	y (20) (2+)-NH3, y (20) (2+)-H2O, b (20) (2+)
1160.88684	379.5
1161.74243	389.3
1162.51392	210.7
1167.31763	54.3
1170.24817	29.0
1172.63208	42.7
1176.35547	189.1
1177.51123	81.2
1178.32141	193.0
1179.21777	45.8
1181.46875	35.0
1185.07227	548.1
1186.00708	286.4
1186.77563	129.1
1187.55640	62.5
1188.39587	72.2
1192.34229	13.6
1194.42725	661.3	y (10) (1+)
1195.32971	803.0
1196.33508	126.8
1197.32629	54.6
1198.55371	88.8
1200.48938	99.9
1202.28894	10769.2	b (11) (1+)-P, b (10) (1+)
1203.27100	5357.3
1204.29956	3944.5
1205.25281	1434.1
1206.36157	351.6
1209.50122	47.2
1216.71240	9.6
1222.22437	59.0
1224.89502	21.0
1225.67114	33.0
1227.55432	18.7
1228.92725	44.0
1232.06384	18.4
1239.62183	20.6
1248.78748	13.5
1252.51599	22.6
1255.64539	51.7
1256.46875	79.8
1257.55542	21.3
1259.27942	98.1
1268.11475	162.5
1271.66370	96.1
1273.28577	2026.9	y (11) (1+)-H2O
1274.31726	725.8	y (11) (1+)-NH3
1275.46753	451.9
1276.44519	154.9
1282.56030	22.5
1291.33850	7873.6	y (11) (1+)
1292.32776	5745.3
1293.41589	1557.4
1294.34692	686.2
1295.21692	70.1
1297.63135	126.7
1302.09265	48.0
1308.75916	81.6
1309.60046	69.9
1315.50940	77.7
1316.47961	55.9
1318.81140	66.8
1321.17371	26.5
1324.03418	117.0
1326.83228	77.2
1332.70288	33.0
1340.49817	24.5
1345.01282	27.2
1349.09937	36.2
1356.21338	34.2
1360.78284	58.2
1361.55554	239.1
1362.57654	145.9
1363.43250	16.1
1368.30505	28.7
1372.25989	50.5
1373.55481	42.6
1378.28040	16.1
1380.32971	38.0
1385.46887	53.6
1387.25781	197.7
1388.49744	231.7
1389.33984	50.0
1390.31531	61.3
1391.23047	46.3
1399.69299	12.3
1400.35535	27.2
1401.31091	88.4
1402.66846	11.0
1405.40491	2109.3	y (12) (1+)
1406.31799	1449.7
1407.47327	500.3
1408.41296	199.1
1410.40039	37.3
1414.80383	99.7
1419.36792	37.5
1449.38184	86.5
1457.55176	123.4
1463.15076	42.4
1464.23523	81.7
1467.22571	49.0
1471.29700	40.6
1476.39758	22.2
1477.36145	22.6
1488.24097	105.6
1490.35864	110.9
1491.18213	62.2
1496.11938	46.6
1509.45569	43.3
1517.08240	58.9
1519.29712	73.6
1520.22278	25.6
1525.56165	22.2
1534.59753	63.6
1535.52600	42.8
1539.42151	21.3
1543.13477	63.6
1544.36633	13.5
1544.99866	104.2
1554.34277	81.7
1565.38953	27.5
1568.33472	82.5
1569.54187	178.4
1570.22058	111.9
1579.90588	50.2
1587.98132	20.9
1595.40369	98.6
1605.28052	33.7
1607.70374	48.5
1622.43384	41.5
1629.38269	64.6
1639.75317	145.0
1640.62024	116.4
1671.28455	76.6
1676.62366	39.4
1726.63123	109.2
1752.11987	148.2
1794.47693	121.7
1854.74084	12.2
1865.54871	23.8
1873.51965	62.3
1917.35474	62.3
1925.85217	62.4
