# Supplementary material for: Phosphoproteomic Analysis of Platelets Activated by Pro-Thrombotic Oxidized Phospholipids and Thrombin
Source: PLoS One. 2014 Jan 6;9(1):e84488. doi: 10.1371/journal.pone.0084488 (PMC3882224; doi:10.1371/journal.pone.0084488)
Supplement: Annotated Spectra S4 — (ZIP) [file pone.0084488.s007.zip › RASVCAEAYNPDEEEDDAESR_-7_2_51803.txt]

m/z	i	matches
235.00983	22.6
236.24475	10.5
238.35455	45.9
244.24385	42.1
245.18562	177.1
246.18970	57.7
249.19640	74.2
259.20801	13.2
262.21237	1259.4	y (2) (1+)
262.95810	50.9
270.13336	31.9
271.18454	12.0
272.04843	16.8
278.15421	413.6
286.24182	25.0
287.13019	13.4
290.75470	24.9
292.15564	71.0
294.53586	58.1
296.17352	45.5
297.35355	44.2
298.58295	13.6
300.24200	27.1
303.39203	98.7
304.23785	145.4
305.47711	23.4
309.23331	116.2
312.45407	42.0
313.43048	45.4
323.44727	25.5
327.33270	66.7
328.34644	31.5
329.35590	16.0
330.77634	19.3
333.42899	29.0
335.46289	15.2
336.29340	33.6
338.26761	18.5
342.19214	252.7
343.00305	99.7
344.25293	62.1
346.18378	42.6
348.27802	7.1
349.15082	146.5
350.29376	133.4
353.52328	7.1
355.29218	31.9
355.93201	20.9
357.25525	40.7
360.61600	21.4
361.70477	37.7
362.33228	16.1
368.10718	109.9
369.31628	37.8
370.83002	47.8
373.17676	98.5
374.25757	118.3
378.98022	200.9
383.02209	38.5
388.77576	39.6
390.26599	23.4
391.22980	1171.2	y (3) (1+)
392.26178	192.1
396.12244	652.6
397.66492	78.8
398.55414	28.7
400.47363	62.5
401.44720	52.5
402.48212	66.1
403.09570	59.9
404.25793	24.1
406.20978	17.4
407.39825	12.7
408.63580	19.3
409.46252	78.5
413.36475	11.7
414.33636	425.2
415.29071	100.2
416.07666	82.6
417.83038	15.1
423.37732	10.3
424.57196	19.5
425.23682	58.8
426.32452	48.8
427.55914	104.4
428.43304	47.1
429.13318	36.3
430.10840	50.3
432.33057	68.5
434.75317	25.5
438.35242	62.4
443.00055	198.1
444.20917	42.7
445.83429	36.2
446.54938	61.1
449.53528	87.9
450.46558	29.0
451.40497	37.7
453.06519	93.3
456.28766	200.0
457.42316	12.0
459.59888	26.7
460.45313	82.1
462.36578	815.1	y (4) (1+)
463.41315	647.8
464.28070	122.5
465.46045	122.2
467.16821	178.4
468.78052	169.1
471.22797	294.6
472.77045	81.9
473.42859	116.9
478.34613	62.1
479.24060	124.2
480.19830	67.3
482.00964	131.8
482.93726	68.1
484.91467	19.5
486.24591	83.9
487.11993	141.9
488.12268	76.9
489.14764	46.3
490.41821	24.3
494.11511	270.8
495.84106	2601.0	b (9) (2+)-P
496.84747	383.4
498.00580	36.5
499.11517	47.1
502.33472	16.9
503.22174	15.2
504.28766	158.2
505.20056	113.2
506.51758	42.5
507.25842	96.5
508.00806	39.7
509.15289	187.3
510.35712	26.3
512.11206	51.9
515.52728	62.9
517.29895	219.8
518.02020	13.7
518.82324	9.5
520.21893	20.6
522.34705	251.6
523.47931	37.7
524.10571	20.9
525.34241	16.1
529.62970	12.1
530.86023	343.3
531.97424	101.0
533.40247	48.4
534.47778	55.3
535.72418	139.8
536.51062	92.1
537.76611	72.6
538.92438	213.4
543.67804	176.8
544.62183	851.6	b (9) (2+), b (10) (2+)-NH3-P
545.45770	469.3
546.23950	183.0
549.29706	91.2
549.98322	12.9
551.15399	34.3
552.92822	3337.7	b (14) (3+)-NH3, b (10) (2+)-P, b (14) (3+)-H2O
553.90570	579.9
554.58679	99.4
555.52881	165.3
556.64734	197.4
558.45123	80.8
559.18280	41.0
560.41382	76.2
561.38953	32.3
563.16461	120.0
564.35071	14.4
566.44928	42.4
569.22137	66.9
571.29102	15.7
572.03613	50.6
573.41022	49.4
574.42438	62.4
577.31561	1198.9	y (5) (1+)
578.09857	356.5
579.60358	115.9
580.48944	31.8
582.61627	208.4
583.46936	59.0
585.21667	81.5
586.10272	65.8
586.81763	97.5
587.67389	48.7
588.76617	186.6
591.14929	71.3
592.67755	352.1
593.42841	219.9
594.39581	206.4
595.49176	11.2
596.52924	161.6
597.38824	134.7
598.57727	11.9
600.13348	324.5
601.33911	230.5
602.01837	2446.3	b (11) (2+)-P, b (10) (2+), b (15) (3+), b (16) (3+)-NH3-P
602.93292	363.5
603.58649	36.3
604.44220	19.8
605.23090	11.8
608.58099	57.6
610.52167	26.1
614.42523	140.6
615.12915	35.3
616.88287	78.8
619.21588	186.7
620.18518	69.0
620.80438	22.5
622.04041	66.2
622.93945	64.7
624.22009	44.2
626.23480	93.0
627.30939	176.0
628.66125	400.2
629.36029	160.9
630.26532	147.0
631.06219	33.1
633.51605	75.5
634.41144	156.5
637.49713	4310.5	y (11) (2+)-H2O, y (11) (2+)-NH3, b (5) (1+)-NH3
638.32764	417.3
639.23389	309.8
640.21942	54.4
641.21820	41.2
641.85895	21.4
643.38947	25.0
644.25104	72.1
645.26178	217.4
646.46002	16237.3	y (11) (2+)
647.55560	2735.2
648.96307	17.6
650.18329	451.9
650.89789	550.2
651.83954	88.5
654.25854	666.6
655.32251	107.6
656.28131	33.0
657.81085	76.9
659.61249	12.5
660.37732	11.1
662.14703	91.1
665.64783	14.4
667.96222	37.6
669.31598	25.1
671.05096	68.4
672.51288	99.8
674.27069	312.3
675.05341	37.9
676.51190	35.3
677.21027	31.9
677.86731	35.6
679.51300	16.1
680.41449	20.9
681.20740	47.4
682.39813	170.4
683.34015	47.8
684.99091	183.0
685.91730	132.2
687.53302	100.4
688.41150	46.9
689.21820	129.2
690.16589	62.7
691.61121	136.2
692.39197	2857.0	y (6) (1+)
693.34198	455.8
694.27081	569.4
695.04559	1204.4	y (12) (2+)-H2O, b (18) (3+)-H2O, y (18) (3+)-H2O, y (18) (3+)-NH3, y (12) (2+)-NH3
696.01190	172.8
699.20001	807.8
700.10883	388.8
701.01343	57.0
703.34979	5578.0	y (12) (2+)
704.04468	3857.0
705.10944	181.0
705.82617	41.4
706.43365	64.0
707.20483	11.9
707.84912	411.9
709.23138	332.8
710.16162	177.4
710.77173	73.0
711.38293	15.2
712.19452	76.5
712.99011	20.1
714.18848	464.5
715.14435	539.4
715.96899	302.5
717.32574	111.0
718.67755	189.7
719.74316	28.9
721.88904	27.4
723.46576	1246.3	b (13) (2+)-P, y (19) (3+)-P
724.37531	427.8
725.25586	1400.0	b (6) (1+)
726.26575	341.5
727.45776	182.2
728.33270	53.4
730.06897	239.9
731.36896	48.4
732.40912	25.8
733.64264	250.5
734.62518	214.4
735.63666	100.3
736.56610	45.5
738.30609	87.6
739.56097	123.9
740.42194	64.2
741.90363	320.2
743.76874	40.9
744.97412	114.2
746.66840	166.9
747.47882	117.1
748.81281	301.3
749.48285	46.9
751.16309	165.7
752.48016	118.2
753.40833	15.1
755.01343	164.4
756.41968	250.3
757.95587	421.1
758.78479	307.8
760.03241	113.5
760.83295	106.7
761.48102	49.7
762.32111	116.9
763.52429	504.8
764.52087	123.8
765.42139	146.7
766.23297	85.1
767.08038	290.0
768.12079	158.2
768.80524	107.5
769.49475	235.3
770.62036	283.9
771.46436	37.5
772.31000	3055.1	b (13) (2+)
773.44366	969.9	y (20) (3+)-H2O, y (20) (3+)-NH3, b (20) (3+)
774.05371	536.9
774.66754	271.8
776.13239	701.3
777.05719	693.4
778.48407	487.9
779.41492	452.2
780.15564	62.2
781.58710	827.7
782.52106	1330.6
783.71790	1391.3
784.89642	3304.2	y (13) (2+)
785.91864	799.3
786.59155	126.9
787.85553	1812.6	[M+3H] (3+)-NH3-H2O-P, b (14) (2+)-P
788.61786	432.6
790.75098	149.1
791.39301	33.1
792.47687	329.4
793.61176	3333.2	[M+3H] (3+)-NH3-P, [M+3H] (3+)-H2O-P
794.52771	725.4
795.68317	148.6
796.35565	168.7
797.01825	26.2
797.64441	70.2
799.01727	1479.9	[M+3H] (3+)-P
799.82605	453.6
800.83960	377.1
802.29126	397.7
803.34247	850.6	y (7) (1+)-H2O
804.67157	572.9
805.89703	310.8
806.51758	24.1
808.67859	303.4
809.41809	111.7
810.56110	249.0
811.85809	955.0	y (14) (2+)-NH3, y (14) (2+)-H2O
812.84674	193.7
813.53864	1320.1
814.69043	2236.7
815.72729	250.3
816.60175	72.6
817.78009	243.4
818.59332	112.3
820.18158	4636.9	[M+3H] (3+)-NH3-H2O, y (14) (2+)
821.17401	4677.2	y (7) (1+)
822.19861	1996.5
822.95844	253.4
823.69580	235.4
824.34106	51.5
825.45697	18.1
826.70538	26.3
827.49152	18.3
831.27472	30.4
838.12964	109.1
838.90387	54.3
844.05243	255.5
845.13751	16.1
845.91730	73.4
848.09296	38.8
848.84137	146.3
850.78363	193.6
852.51025	901.9	b (15) (2+)-P
854.19598	4037.0	b (7) (1+)
855.27881	1681.2
856.19324	257.8
857.46686	59.7
858.96582	73.9
859.98578	69.7
861.32794	14.4
862.45331	49.5
865.17010	43.4
866.03650	116.8
867.24347	95.3
867.98993	76.2
870.58246	196.4
871.36334	37.7
874.12830	52.3
876.43658	127.6
877.26465	164.3
878.03717	24.5
882.29120	27.3
883.82043	73.5
884.92743	623.9
885.80743	295.4
887.20673	98.6
887.98785	266.6
888.73975	106.2
890.54327	37.7
892.70703	228.5
894.39508	29.4
895.39905	29.5
901.52441	2355.7	b (16) (2+)-NH3-P, b (15) (2+), b (16) (2+)-H2O-P
902.35260	749.1
903.18506	105.1
904.09735	151.0
905.24945	58.8
907.29315	77.3
908.25909	106.4
909.74023	118.7
910.43408	11.2
911.05670	17.5
911.89502	33.4
912.99506	110.9
914.89917	105.3
916.12933	142.0
917.36621	77.2
918.61230	54.3
919.56348	94.2
920.33881	120.2
921.14752	164.7
921.86420	27.5
922.60785	51.1
925.28174	6648.9	b (8) (1+)
926.30249	2713.8
927.33649	749.1
928.30908	205.8
929.68756	43.5
932.30499	791.2
933.36090	165.3
934.04199	48.5
934.87091	7.9
941.40997	185.4
942.16766	130.5
944.03131	222.8
948.26440	170.5
949.76068	481.5
950.38861	3072.2	b (16) (2+)-NH3, b (16) (2+)-H2O, y (8) (1+)
951.29022	1477.1
952.29736	305.9
953.38214	46.7
957.41571	40.7
958.07056	20.4
958.83423	755.6
959.76117	646.4
960.45898	62.4
961.30682	7.9
962.43121	23.8
964.72626	113.7
967.18536	67.4
968.18878	45.5
969.92584	87.8
972.66742	36.4
974.34491	43.4
975.25970	40.2
976.15259	11.2
976.76654	11.2
977.66119	139.4
979.25360	36.9
980.30377	12.8
983.06244	144.2
983.87274	51.4
986.96997	7.9
988.06158	8.0
989.46655	116.8
990.58691	299.6
991.52588	208.0
992.37769	122.6
993.53052	195.4
994.46808	647.9
995.32819	116.3
996.10724	49.6
996.98273	67.2
1000.27606	336.6
1000.93750	557.3
1001.59619	18.0
1002.75812	386.1
1003.59497	984.4	b (18) (2+)-P
1004.35284	41.5
1005.21710	32.9
1006.22656	111.0
1007.74292	346.0
1008.82617	204.2
1010.04395	141.7
1011.16144	22.6
1012.01093	91.6
1013.44708	51.2
1014.95966	67.4
1015.75189	182.3
1016.64606	1607.7	b (17) (2+)
1017.42194	759.3
1018.13062	54.7
1018.75073	29.2
1020.30365	59.6
1022.56085	111.5
1023.62305	38.5
1024.83496	66.4
1025.44885	39.3
1028.60693	31.2
1029.35547	108.7
1030.48730	156.7
1031.11829	16.0
1031.72119	19.5
1032.46265	63.4
1034.85498	81.8
1036.35645	10.4
1037.99561	54.9
1039.73193	107.7
1042.60278	54.5
1043.67163	323.2
1044.48657	106.8
1045.11743	43.3
1046.52063	454.1
1047.57214	78.0
1049.14355	81.6
1050.79370	85.6
1051.99524	1890.1	b (18) (2+)
1052.70398	856.0
1053.65222	500.5
1054.52209	66.1
1056.42346	18.5
1058.52856	590.6
1059.41284	181.1
1060.43872	159.0
1061.24805	397.5
1061.85620	132.0
1062.51978	206.7
1063.26978	20.6
1064.50049	51.2
1065.46582	19.2
1067.59863	1889.8	b (19) (2+)-P
1068.61755	772.5
1069.94519	92.0
1070.67236	221.7
1072.57764	75.6
1073.28235	11.2
1076.47559	18.2
1077.42761	22.2
1079.29797	1201.5	y (9) (1+)
1080.25110	415.8
1081.11035	83.8
1085.29492	32.3
1086.33813	16.1
1088.29175	4371.4	b (9) (1+)
1089.31226	2810.8
1090.33911	987.2
1091.38147	298.0
1093.94922	52.1
1096.46753	45.5
1097.15881	9.5
1098.23315	96.3
1099.14490	166.1
1100.57080	55.9
1102.39160	244.1
1104.03821	213.9
1105.17603	95.5
1106.33325	263.3
1106.98901	68.2
1107.98828	1096.6	b (19) (2+)-H2O, b (19) (2+)-NH3
1108.73633	85.1
1109.93591	126.1
1111.15173	314.2
1111.95984	37.5
1113.36389	15.2
1116.18115	2154.6
1116.99365	2975.0	b (19) (2+)
1117.87000	703.9
1118.93262	253.7
1120.47485	8.8
1121.49097	49.3
1122.62073	54.0
1125.05383	48.7
1127.32007	26.0
1129.73047	71.3
1133.25610	155.0
1135.66980	70.8
1141.21899	32.4
1142.30151	145.5
1143.31824	130.2
1144.24377	73.6
1145.29199	156.8
1148.61743	110.4
1149.41748	59.0
1151.59741	334.7
1152.53235	81.4
1154.95959	32.3
1155.70837	29.9
1156.74329	68.2
1157.34436	277.3
1158.29370	71.8
1159.59961	419.8
1160.41272	649.7
1161.50037	455.0
1162.51807	174.5
1167.12781	35.5
1168.27380	24.7
1174.28381	31.1
1176.10254	278.5
1177.15210	215.5
1178.79028	15.2
1182.93201	37.0
1184.98682	291.0
1186.32080	204.2
1187.25037	72.2
1188.50867	13.6
1189.45203	37.8
1190.22693	12.1
1192.26721	59.0
1193.70264	125.0
1194.35815	640.1
1195.46741	194.3
1196.70728	179.8
1197.39490	135.7
1199.32080	27.9
1202.27686	7532.9	b (10) (1+), b (11) (1+)-P
1203.35974	5003.0
1204.30957	1886.5
1205.23291	634.2
1206.57007	175.6
1208.67017	40.5
1211.96826	10.3
1214.54919	41.3
1217.83765	49.1
1219.43347	28.0
1223.59888	39.6
1224.36646	49.2
1226.37927	55.2
1228.08240	58.8
1229.39136	68.1
1231.03796	54.8
1231.85181	67.9
1234.41895	53.8
1236.17810	18.5
1239.32117	37.0
1240.20984	17.4
1242.47693	55.0
1246.63281	25.4
1247.34985	25.6
1248.08411	60.9
1249.14832	141.8
1250.41101	55.8
1251.17444	45.9
1252.06531	49.1
1254.80481	42.8
1255.42212	28.1
1256.67322	26.7
1258.69861	70.5
1271.20776	20.1
1273.34851	1194.8	y (11) (1+)-H2O
1274.36499	941.6	y (11) (1+)-NH3
1275.40723	139.3
1276.53870	89.4
1278.55859	43.1
1280.60535	14.1
1283.89600	52.5
1286.73730	18.4
1288.24561	25.7
1288.97046	19.9
1291.38696	6697.5	y (11) (1+)
1292.40637	3510.6
1293.43066	1131.7
1294.44495	432.4
1295.38391	31.5
1297.36145	31.8
1298.47229	35.3
1299.68689	39.5
1302.33398	34.8
1306.31458	60.2
1308.48682	111.5
1310.93420	132.5
1313.31433	49.4
1317.42297	47.8
1320.32666	27.4
1322.20398	54.8
1323.18213	33.8
1326.41516	30.3
1327.48474	13.6
1332.32983	85.1
1333.75061	63.9
1334.43274	7.9
1339.17407	40.1
1342.10364	22.3
1344.83508	46.7
1346.56360	24.2
1355.04639	20.1
1357.62036	37.8
1361.18835	227.7
1361.82983	63.2
1362.67480	25.5
1365.19458	17.4
1370.40186	51.5
1371.29504	95.0
1372.63489	15.0
1373.74097	29.4
1378.23804	38.7
1379.29724	74.5
1380.24475	93.8
1386.50757	15.0
1387.43567	328.5
1388.45642	514.7
1389.52258	139.3
1390.64099	11.1
1392.03906	33.7
1396.45593	44.5
1399.36633	96.5
1401.24854	99.4
1405.40674	2466.5	y (12) (1+)
1406.40112	2045.2
1407.58984	424.6
1408.51233	65.2
1414.53894	231.1
1416.49988	95.3
1418.14038	59.1
1418.78430	16.6
1419.63611	47.6
1420.24634	25.0
1424.52246	51.8
1427.54260	8.7
1432.45337	116.3
1433.53345	54.5
1447.64807	20.7
1474.24963	85.0
1478.38892	50.7
1486.60266	8.8
1487.42456	36.1
1490.45581	193.8
1491.73230	150.5
1499.62610	30.9
1502.04663	101.9
1506.35193	25.2
1507.81262	122.0
1511.51721	11.6
1514.46423	37.7
1515.60706	30.5
1525.90405	33.5
1527.30652	63.0
1540.89246	43.9
1542.01172	25.5
1543.40442	155.2
1544.12341	54.5
1545.37170	103.3
1546.36780	12.8
1551.47498	34.8
1552.50818	74.6
1553.53613	42.1
1568.54565	82.3
1569.51208	173.5
1576.33240	63.9
1581.28381	35.6
1583.65503	37.3
1611.37097	24.1
1614.98792	17.4
1623.33386	19.3
1629.58435	36.9
1632.52722	34.5
1633.61597	78.9
1637.95142	33.8
1639.38062	13.2
1650.46082	49.0
1658.76917	15.7
1672.38599	16.6
1673.58618	27.1
1701.78638	8.7
1717.92847	34.6
1723.03442	38.6
1739.45081	68.6
1740.61548	24.7
1742.62622	10.3
1762.48950	51.9
1764.44702	23.9
1784.27319	32.2
1787.43518	11.7
1954.19690	29.7
