# Supplementary material for: Phosphoproteomic Analysis of Platelets Activated by Pro-Thrombotic Oxidized Phospholipids and Thrombin
Source: PLoS One. 2014 Jan 6;9(1):e84488. doi: 10.1371/journal.pone.0084488 (PMC3882224; doi:10.1371/journal.pone.0084488)
Supplement: Annotated Spectra S4 — (ZIP) [file pone.0084488.s007.zip › RASVCAEAYNPDEEEDDAESR_-10_2_54523.txt]

m/z	i	matches
241.23907	63.7
244.19087	116.4
245.25502	71.3
249.09663	65.7
262.18323	673.9	y (2) (1+)
263.16428	157.1
272.20737	87.4
278.17526	716.7	b (5) (2+)-P
279.00244	204.3
279.69647	20.9
282.31128	54.8
286.25220	17.1
287.11694	160.1
288.49414	40.5
292.20886	33.4
293.26929	14.6
297.18268	115.9
300.06171	61.4
304.26703	226.2
306.11157	11.5
308.22302	17.0
309.09149	17.0
310.48279	68.2
311.15326	97.9
313.31564	54.3
314.35190	123.7
319.18634	26.7
320.19183	39.1
323.13840	30.5
327.22961	192.7
328.12970	80.3
334.33112	48.5
335.31738	52.9
336.09396	42.9
340.14655	18.4
341.18030	107.7
341.99176	98.2
343.18616	71.4
349.06702	232.3
350.31543	124.1
352.40387	48.8
355.40778	74.7
356.32465	10.2
357.78067	48.5
360.12555	22.5
361.10785	164.5
363.02271	36.4
366.21548	30.5
368.45230	89.7
369.37100	33.4
370.34924	85.4
373.46155	105.2
374.50739	26.7
378.00287	119.3
378.82684	555.5
382.88391	14.2
388.48834	19.8
390.15814	166.8
391.26733	1330.1	y (3) (1+)
392.38165	120.3
393.03156	69.8
396.21783	1136.5	b (11) (3+)-NH3-P, b (10) (3+)-NH3, b (10) (3+)-H2O, b (4) (1+)-P
397.09039	166.9
398.31860	73.6
400.82813	24.0
404.52966	108.1
406.12170	23.9
407.37878	133.6
409.40729	48.5
411.22040	15.8
411.86279	175.4
413.11554	69.8
414.32428	721.7	b (8) (2+)-P
415.36450	128.0
419.41821	48.1
421.25806	49.1
422.49829	17.1
425.33691	80.5
429.25439	74.7
433.17224	78.8
435.42938	133.8
438.04321	71.8
444.46466	71.8
445.25012	19.7
453.18121	29.3
455.67816	62.8
457.94543	146.4
460.30414	115.8
461.16394	112.0
462.35742	1922.7	y (4) (1+)
463.27313	962.8	y (12) (3+)-NH3, b (8) (2+), y (12) (3+)-H2O
464.32245	436.4
464.97290	44.4
465.59772	37.9
466.70837	80.1
467.55212	18.6
470.06433	52.1
471.10297	334.7
472.36432	21.2
475.17786	15.7
478.15900	61.7
478.96832	91.7
481.63770	216.3
484.29358	71.9
488.53949	155.9
489.16370	45.8
491.05817	74.7
492.45264	54.1
493.94165	182.2
495.92529	4137.7	b (9) (2+)-P
497.01184	276.7
500.42847	22.5
501.54846	86.4
503.37244	80.0
504.55090	321.6
505.37762	60.8
507.03900	117.4
508.68390	87.8
517.32727	403.3
519.81018	42.4
522.14990	352.4
522.86279	120.2
525.15607	112.1
527.30359	39.1
528.17749	28.0
529.30530	30.8
530.52618	268.5
531.20441	30.8
531.83539	94.1
533.50177	14.4
535.49115	69.2
536.36603	176.0
537.27826	105.0
538.90448	261.9
539.52380	40.4
540.25543	184.6
540.88556	39.2
542.20697	38.8
543.98138	319.1
544.66077	1933.6	b (10) (2+)-NH3-P, b (9) (2+)
545.28656	376.9
545.93011	50.1
547.43268	178.4
548.38184	18.1
549.54474	149.0
550.18481	17.0
552.90125	4186.0	b (10) (2+)-P, b (14) (3+)-NH3, b (14) (3+)-H2O
553.87354	472.4
554.70575	150.1
557.30670	156.5
558.57275	43.3
560.13550	98.1
561.34064	238.5
563.25433	103.0
566.16699	35.1
566.83368	158.9
568.07245	105.1
568.80206	23.6
571.14679	130.2
571.98053	185.3
577.41779	1171.0	y (5) (1+)
578.43622	547.8
579.61792	228.1
581.63647	117.4
582.50446	72.3
585.30048	179.8
586.49463	37.8
587.90570	420.3
588.51538	93.4
593.68842	657.4	b (10) (2+)-NH3
595.55743	14.3
596.36609	25.1
599.82410	137.2
600.66827	321.3
601.82062	2805.6	b (16) (3+)-NH3-P, b (15) (3+), b (10) (2+), b (11) (2+)-P
602.50055	241.3
603.39246	109.2
605.24408	116.1
606.30597	37.6
609.55780	84.3
611.15070	58.4
614.69562	116.3
616.05365	58.5
617.83691	78.9
619.35736	415.1
620.22491	124.3
622.15973	75.2
627.30914	70.9
628.62549	404.5
629.31641	25.9
631.58032	37.8
633.59619	257.9
634.68152	278.0
635.51007	12.9
637.46600	5152.4	y (11) (2+)-H2O, y (11) (2+)-NH3, b (5) (1+)-NH3
638.41925	1329.2
639.33667	218.6
641.35681	193.1
646.28473	13031.4	y (11) (2+)
646.98480	10661.9
648.11664	492.5
648.96710	235.6
650.35089	1144.7	b (12) (2+)-NH3-P, b (12) (2+)-H2O-P, b (11) (2+)
651.36792	121.5
652.11389	22.5
654.14044	918.5	b (5) (1+)
654.98822	298.2
655.60785	29.0
656.38696	66.4
657.47211	54.0
658.50031	151.4
659.55341	258.0
662.22485	132.6
663.31885	204.8
668.26715	55.7
669.88739	69.0
670.91656	252.3
672.31830	128.5
673.29425	15.6
674.08160	230.2
675.65161	52.6
679.00739	42.2
680.32306	50.3
682.09772	57.4
683.14386	15.6
684.19745	100.9
685.86517	125.3
686.74518	172.5
687.78204	29.4
689.31262	170.9
690.71387	260.2
692.40997	3194.9	y (6) (1+)
693.42877	616.3
694.54816	1543.2	y (18) (3+)-H2O, y (18) (3+)-NH3, y (12) (2+)-NH3, y (12) (2+)-H2O
695.63867	646.4
696.60394	101.2
697.22467	195.8
699.54755	1950.5	b (12) (2+)-NH3, b (12) (2+)-H2O, y (18) (3+)
700.49774	194.4
701.45953	389.7
703.43805	9959.3	y (12) (2+)
704.42554	2777.3
705.47339	354.9
706.40314	51.0
708.06891	547.5
708.79260	292.4
709.49567	219.6
710.37592	124.3
712.32660	252.3
713.17780	92.1
714.35577	474.7
715.68268	259.8
716.47333	28.3
717.69171	46.4
718.71667	53.9
719.35114	72.6
721.28680	11.5
722.54779	133.4
723.46088	2003.5	b (13) (2+)-P, y (19) (3+)-P
724.53064	770.4
725.19232	1506.5	b (6) (1+)
726.19861	723.4
727.30847	256.2
728.09436	56.4
728.82800	140.0
730.01416	105.2
731.90021	80.6
733.32568	364.9
734.20630	133.8
734.82910	160.3
735.43152	148.4
736.85590	396.8
738.63751	25.3
740.02948	66.9
741.46100	56.7
742.09180	12.9
744.48541	122.1
745.57135	55.6
748.48969	44.4
749.41949	178.2
751.09814	119.5
752.16766	70.2
755.14349	371.4
756.34216	479.4
757.25909	286.1
758.42133	285.4
760.20593	124.2
761.27106	133.6
762.07428	235.8
763.43341	656.7	b (13) (2+)-NH3, b (13) (2+)-H2O
764.25604	167.0
765.29480	464.0
765.98596	294.0
767.61511	303.7
768.70850	180.0
769.98621	519.0
771.00665	30.9
772.50861	3653.2	b (13) (2+)
773.52173	2203.5	b (20) (3+), y (20) (3+)-NH3, y (20) (3+)-H2O
774.19250	760.4
774.86603	580.7
775.66400	490.3
776.75403	843.4	y (13) (2+)-NH3
777.43793	123.3
778.04132	278.3
779.15112	559.2
779.94775	485.3
780.99927	388.0
782.11908	1402.1
782.95209	1798.5
784.04498	1612.3
785.14435	3711.1	y (13) (2+)
785.84180	1065.1
786.66949	923.3
787.79364	1819.8	b (14) (2+)-P, [M+3H] (3+)-NH3-H2O-P
788.54089	686.3
789.26215	785.6
790.23163	236.0
791.71368	267.0
793.33435	4692.2	[M+3H] (3+)-H2O-P, [M+3H] (3+)-NH3-P
794.25537	1296.7
795.75018	455.4
796.67267	409.8
797.64038	255.3
799.28290	2059.8	[M+3H] (3+)-P
800.51147	796.1
801.43121	141.0
802.57635	187.4
803.42719	757.8	y (7) (1+)-H2O
804.27356	461.7
804.88617	35.0
806.13837	289.8
807.27313	157.9
808.51788	119.2
809.39838	305.6
810.67352	332.3
811.57684	879.3	y (14) (2+)-NH3, y (14) (2+)-H2O
812.34308	551.1
813.43951	1258.8
814.19904	783.1
815.14270	930.4
815.93726	271.2
816.66083	342.5
817.74298	279.1
820.09351	7742.4	y (14) (2+), [M+3H] (3+)-NH3-H2O
821.21295	6208.9	y (7) (1+)
822.42578	3200.9
823.52960	121.7
824.31500	153.2
826.07745	39.3
831.62482	83.0
837.59894	73.9
839.28644	217.2
842.33771	14.3
843.97290	178.6
847.22070	34.6
848.23907	51.3
848.86560	172.7
852.44226	910.3	b (15) (2+)-P
853.64447	1096.1
854.31445	4233.7	b (7) (1+)
855.28711	1629.1
856.21674	710.3
857.11108	41.6
858.22064	36.4
860.23248	26.7
862.55768	189.1
867.03253	37.0
868.99127	104.1
870.27863	43.0
875.27466	99.6
876.60712	434.1
877.42303	145.0
878.42816	35.0
880.18256	30.8
883.80219	45.9
884.95514	1248.7	y (15) (2+)
885.85468	616.0
886.78540	27.1
887.50867	44.9
888.43134	137.2
889.20746	55.4
889.99506	22.6
892.11859	96.6
892.91119	628.9
894.03461	394.8
895.18835	159.3
897.09821	151.3
901.20239	1307.3	b (15) (2+), b (16) (2+)-NH3-P, b (16) (2+)-H2O-P
902.31744	1859.7
903.09619	7.2
904.55243	55.5
907.14020	44.6
908.40485	90.6
909.06445	197.6
909.96429	314.2
910.56567	97.5
915.22076	205.0
917.49249	108.1
918.46558	132.2
920.34308	502.2
921.05670	91.1
922.08130	113.7
922.95844	92.7
925.25488	8034.4	b (8) (1+)
926.37982	3904.6
927.42535	968.0
928.36084	512.7
931.38287	17.0
932.34082	232.7
933.34222	139.4
934.48651	24.0
935.38501	131.2
937.16412	67.7
941.48566	110.0
944.13129	130.6
945.31415	58.4
946.32526	33.7
946.98804	13.1
947.97070	308.1
948.62616	111.5
949.27313	181.0
950.39972	3871.3	b (16) (2+)-H2O, b (16) (2+)-NH3, y (8) (1+)
951.36456	2109.9
952.29315	478.4
953.46613	47.0
954.51740	61.1
959.01154	594.5
959.80438	459.0
962.57343	122.9
964.36353	14.3
974.62421	110.7
977.05688	40.3
978.64191	79.2
979.58368	76.1
981.19611	150.8
983.09491	103.4
984.67694	220.0
985.35931	49.8
989.40033	120.2
990.64136	429.9
991.58374	463.0
992.18756	25.8
993.63281	165.2
994.47632	517.3
995.62280	347.7
998.95319	63.7
1000.25775	1020.3	y (17) (2+)
1001.00604	601.9
1001.72784	193.2
1002.98389	1254.7	b (18) (2+)-P
1003.93182	930.9
1004.95898	95.0
1005.84088	137.1
1006.55933	54.5
1007.64349	119.1
1008.50812	269.8
1010.65424	19.8
1012.37921	33.2
1013.35980	263.8
1014.50684	105.2
1015.34888	150.3
1016.56354	1210.1	b (17) (2+)
1017.50409	631.5
1018.35211	276.8
1019.01312	6.5
1022.68134	172.6
1024.51953	52.7
1025.61011	41.6
1026.63074	93.9
1027.46387	44.5
1030.27551	154.9
1031.02856	92.4
1034.33276	46.4
1037.92041	131.5
1039.34570	95.9
1040.79346	73.3
1042.03821	147.8
1043.12622	963.9	b (18) (2+)-H2O, b (18) (2+)-NH3
1043.95544	736.3
1044.67725	186.6
1046.19128	838.7
1046.87280	68.1
1047.62476	88.5
1048.84814	180.0
1049.93994	456.7
1050.90186	306.3
1051.94238	2721.8	b (18) (2+)
1052.86304	1489.5
1053.59558	32.2
1055.33350	52.2
1056.63867	44.7
1059.16492	973.1	b (19) (2+)-H2O-P, b (19) (2+)-NH3-P
1059.93237	14.5
1061.41553	500.9
1062.40356	356.6
1063.60730	282.7
1064.68469	50.2
1067.44373	1767.3	b (19) (2+)-P
1068.35400	1079.4
1069.29590	367.1
1070.26245	127.2
1071.46899	150.3
1072.32751	19.5
1073.10376	89.7
1074.37085	26.4
1076.06311	143.0
1079.32617	1457.6	y (9) (1+)
1080.45435	760.5
1081.47766	273.8
1085.46057	198.8
1086.19507	129.9
1088.20923	5496.2	b (10) (1+)-NH3-P, b (9) (1+)
1089.32373	3568.6
1090.36157	1156.3
1091.35767	792.7
1094.39893	59.2
1096.17957	104.2
1099.94714	28.1
1102.22192	276.1
1102.96118	108.1
1104.48389	350.4
1105.72876	279.5
1107.49731	696.4	b (19) (2+)-H2O
1108.68335	837.8	b (19) (2+)-NH3
1109.47729	233.1
1110.28833	27.6
1111.14807	66.8
1112.39307	202.9
1114.77686	141.0
1116.47339	5764.7	b (19) (2+)
1117.37927	2076.2
1118.28760	408.6
1121.58203	19.8
1123.10693	37.7
1124.24194	28.2
1127.46582	205.7
1131.13672	37.4
1132.94043	127.3
1134.49268	85.7
1135.57104	35.3
1136.24927	88.9
1138.31812	54.2
1139.71704	77.1
1141.41602	18.3
1142.37561	33.3
1143.36670	12.9
1144.30811	152.9
1145.46777	103.6
1150.86450	201.5
1151.61438	498.4
1152.40381	91.4
1155.62231	77.5
1158.19092	210.9
1160.12244	727.2	y (20) (2+)-H2O, y (20) (2+)-NH3, b (20) (2+)
1160.98950	117.9
1161.67969	264.9
1162.49963	201.2
1168.16113	113.5
1171.62720	29.1
1174.96472	152.3
1176.25000	22.6
1178.17480	285.1
1178.82324	64.6
1179.46484	74.6
1181.50012	59.2
1183.58423	60.4
1184.86987	226.8
1185.61670	260.2
1186.23218	217.5
1187.03870	18.3
1187.72021	103.9
1191.91235	33.9
1194.33325	1014.4	y (10) (1+)
1195.32202	608.5
1196.67102	140.2
1202.26233	9144.0	b (11) (1+)-P, b (10) (1+)
1203.36646	6628.7
1204.34998	2507.7
1205.32898	944.7
1206.15527	123.1
1206.98584	29.6
1209.14380	52.9
1213.28687	12.9
1215.44287	72.0
1218.61182	61.0
1219.30249	17.0
1220.28979	83.0
1221.46021	48.5
1224.03040	88.6
1228.21082	22.2
1230.98560	97.0
1240.33850	91.0
1245.40027	68.8
1246.39270	15.6
1249.41577	109.0
1253.52319	30.8
1257.64185	105.0
1268.13733	112.3
1273.38269	1713.2	y (11) (1+)-H2O
1274.31812	1018.8	y (11) (1+)-NH3
1275.28552	543.2
1276.48816	87.5
1280.31458	11.5
1283.35193	89.1
1284.40662	67.5
1286.31750	183.7
1287.93945	18.4
1289.34277	28.1
1291.40747	8663.2	y (11) (1+)
1292.39624	4623.3
1293.36462	2876.7
1294.44141	304.4
1298.29639	128.4
1299.46619	72.3
1300.56848	96.6
1302.25195	26.6
1304.53845	40.2
1305.50476	106.6
1307.21814	58.4
1308.36682	92.4
1312.47754	41.6
1315.32141	18.7
1318.26233	185.6
1321.66797	150.3
1322.35583	58.1
1326.66809	45.2
1329.80090	54.2
1334.37415	201.1
1337.31409	60.2
1361.23035	403.1
1362.68127	143.7
1370.64478	47.3
1371.83020	46.4
1375.54504	129.4
1378.36694	82.9
1381.96643	70.5
1383.23328	37.9
1385.64319	17.1
1387.38611	291.8
1388.33484	335.7
1389.31360	265.4
1390.48828	45.0
1391.95032	38.9
1397.23352	10.4
1399.10852	29.2
1400.33630	95.6
1405.29236	2345.3	y (12) (1+)
1406.38403	1942.1
1407.46216	834.7
1408.46985	277.9
1414.17676	179.2
1415.26978	154.4
1416.37537	32.2
1417.26111	261.0
1417.89612	39.1
1419.61462	133.5
1424.28540	19.8
1425.61926	65.1
1471.70129	49.9
1488.22449	68.0
1489.25598	58.9
1490.35999	15.7
1491.95972	260.6
1493.53564	14.3
1526.79382	46.4
1527.44495	108.8
1533.64941	64.6
1534.66113	39.1
1543.32922	49.7
1544.38635	135.9
1550.62537	48.5
1552.81921	26.9
1568.19470	181.5
1569.07788	103.1
1570.54517	43.1
1571.34631	30.9
1572.37915	55.8
1574.53320	44.4
1637.45618	38.8
1639.66248	59.6
1672.54578	68.7
1673.18774	59.4
1674.60803	53.3
1688.47083	46.0
1738.49731	29.7
1741.13562	61.1
1788.59058	30.9
1807.42932	73.4
1878.43542	58.2
1908.70886	69.1
1977.85364	19.6
1983.70386	32.0
