# Supplementary material for: Phosphoproteomic Analysis of Platelets Activated by Pro-Thrombotic Oxidized Phospholipids and Thrombin
Source: PLoS One. 2014 Jan 6;9(1):e84488. doi: 10.1371/journal.pone.0084488 (PMC3882224; doi:10.1371/journal.pone.0084488)
Supplement: Annotated Spectra S4 — (ZIP) [file pone.0084488.s007.zip › RASVCAEAYNPDEEEDDAESR_-11_2_54777.txt]

m/z	i	matches
244.22055	28.4
245.37959	57.0
247.20581	5.9
249.35760	12.4
250.12704	10.9
251.05823	22.8
255.42146	35.5
259.37210	27.2
262.18893	297.5
263.23615	31.7
265.93732	33.0
268.42172	10.5
271.08536	15.9
272.10117	49.7
275.77435	16.8
278.18567	313.4
279.23145	19.6
288.54138	14.8
292.36246	37.5
294.29114	24.2
297.15912	11.2
303.55383	11.8
304.30182	43.8
307.85620	61.0
309.04761	10.9
310.00668	17.0
313.90625	16.4
317.32501	42.3
319.35620	31.6
324.40466	25.1
326.98773	21.0
327.97992	31.4
329.37646	6.6
339.25903	10.5
342.18488	94.8
343.03979	10.5
349.19073	205.2
351.26001	20.2
354.19894	8.4
355.22821	28.5
356.36206	48.8
358.85968	33.7
361.06122	114.8
362.54413	7.2
364.32611	35.8
367.36386	25.3
368.44226	22.0
369.43405	22.2
373.32648	99.0
374.12366	11.6
375.46838	89.9
378.60602	105.2
379.52631	43.8
381.59686	5.3
383.35266	26.6
391.25146	598.6	y (3) (1+)
392.34113	92.7
393.40845	27.8
394.17444	15.6
396.23010	412.9
397.24738	125.5
399.50964	24.9
402.04541	12.8
405.83191	12.5
406.89697	59.7
407.51434	6.3
412.18408	48.9
414.36475	322.9
415.56268	86.1
418.57709	36.4
420.45074	12.3
421.24109	21.4
422.33881	14.4
427.87213	59.0
428.59161	17.6
429.54083	9.1
431.38556	134.7
434.21887	24.2
436.08508	9.8
437.59204	107.2
438.28900	39.5
439.09729	20.9
440.32385	49.6
446.45667	20.0
452.48535	9.9
454.20178	205.8
456.42902	44.3
457.48444	17.1
458.33453	25.7
459.40924	17.3
460.20007	102.0
460.80292	22.7
462.36450	588.8	y (4) (1+)
463.08093	471.1
464.59076	33.2
466.67365	12.5
468.73553	28.4
471.08179	247.0
472.01239	11.1
476.13629	35.4
478.10699	134.8
479.23645	83.0
480.78381	14.2
481.61182	124.0
484.82263	107.6
486.53857	123.5
487.22644	38.0
488.67139	125.3
491.00067	86.8
492.28485	6.5
494.30981	104.7
495.81757	1823.2	b (9) (2+)-P
496.55878	258.6
497.22705	79.3
498.19714	66.8
499.02673	61.0
500.25378	57.8
503.39771	114.7
505.28406	101.1
506.20331	48.0
507.01886	11.1
508.67090	32.0
509.45178	29.7
510.19366	48.7
511.04407	59.4
514.00641	20.9
517.91943	50.2
520.11682	35.8
523.39423	54.2
525.35333	12.4
527.27863	6.6
529.13397	22.0
530.88477	181.5
531.87494	7.4
532.51239	24.1
533.13519	5.9
537.77893	79.1
538.83594	155.1
540.64087	125.2
543.16455	39.1
544.08954	202.9
544.91461	965.4	b (9) (2+), b (10) (2+)-NH3-P
545.72235	142.0
546.47577	22.0
549.12183	12.2
552.75146	1183.6	b (14) (3+)-NH3, b (10) (2+)-P, b (14) (3+)-H2O
553.36469	828.8
554.38116	260.5
555.18567	27.3
556.44244	51.1
557.73163	74.1
559.36536	57.8
560.10333	16.4
562.35522	13.6
563.24548	56.1
564.12701	96.2
566.55615	20.2
567.65833	26.0
569.58002	35.3
571.09265	158.2
573.18652	27.2
574.18848	27.2
577.31854	447.5
578.29767	45.3
579.30731	48.6
580.37518	25.9
581.21698	70.5
582.21588	29.6
583.13818	9.2
584.14734	44.8
585.25226	143.8
586.19281	8.5
587.79303	126.5
588.81061	95.3
589.52759	21.4
591.19769	29.8
593.12042	172.5
593.75568	29.0
594.97809	24.9
599.45898	146.8
600.34863	161.9
601.76434	800.6	b (10) (2+), b (15) (3+), b (16) (3+)-NH3-P, b (11) (2+)-P
602.46362	488.8
603.99548	40.4
605.30902	68.8
608.75531	17.0
611.47894	68.2
612.55389	54.2
617.93195	91.5
619.45044	75.4
621.21246	12.9
624.88678	42.1
626.31635	49.5
627.33160	96.2
628.57904	520.5
629.40363	72.4
630.14972	18.5
631.21564	49.5
633.12769	18.1
635.02954	44.8
637.43646	1804.2	y (11) (2+)-NH3, y (11) (2+)-H2O, b (5) (1+)-NH3
638.34253	209.8
639.08417	92.3
640.10272	101.6
642.53650	9.2
644.06958	133.7
646.45953	9811.3	y (11) (2+)
647.32495	1416.0
647.99054	689.2
648.94220	110.2
650.11859	463.3
650.93396	56.3
651.64197	86.7
654.25525	382.0
655.14648	152.1
656.14801	56.0
657.06573	24.4
658.05878	28.4
658.81354	70.1
659.78149	40.8
661.44135	22.0
662.24591	98.5
663.03564	49.7
665.26324	30.4
669.96106	62.6
670.86530	70.8
673.12946	43.8
674.27277	118.9
676.47174	23.4
679.31384	9.8
680.41162	76.8
681.33698	86.7
682.93860	126.1
685.79993	35.6
686.80267	122.9
687.85858	41.4
688.60156	34.9
689.70746	29.1
691.23053	156.6
692.32355	1739.5	y (6) (1+)
693.37054	537.4
694.55292	881.6	y (12) (2+)-H2O, y (12) (2+)-NH3, y (18) (3+)-NH3, y (18) (3+)-H2O
695.71320	433.9
697.41803	21.6
698.30609	24.6
699.22589	476.1
699.84412	290.9
700.77600	74.0
701.52222	97.1
703.25366	2725.6	y (12) (2+)
703.86383	2320.6
704.57831	1250.6
705.47919	98.8
706.34192	166.3
707.45569	340.7
708.46918	70.7
709.28339	128.7
710.36505	97.0
711.06543	80.6
712.39807	56.0
713.15149	7.3
714.29010	107.5
715.45673	88.6
716.38623	43.8
717.41949	142.2
718.52277	76.2
719.16870	20.2
720.25262	9.2
723.22882	645.7	y (19) (3+)-P, b (13) (2+)-P
724.39203	424.8
725.25726	351.7
726.10803	289.5
727.13660	78.7
729.92242	65.3
731.29852	18.1
732.19409	5.9
733.43933	13.1
734.37518	148.5
736.01672	22.7
737.49683	100.1
738.53564	43.2
739.76593	139.3
740.83569	36.4
741.55475	10.5
742.89880	71.0
743.61127	54.4
744.59192	31.3
745.90491	163.8
747.87677	119.5
749.41644	115.9
750.13965	64.9
751.81213	165.2
752.60663	9.0
753.65588	83.3
755.02570	110.5
756.27448	269.5
757.37640	277.4
758.18732	95.4
759.10364	197.1
760.17517	39.1
761.65033	62.7
762.31866	90.0
763.51190	189.0
764.46625	285.8
765.47321	308.6
766.63654	137.4
767.60931	113.6
768.49786	127.2
770.61554	106.9
772.25726	1001.4	b (13) (2+)
773.14990	156.2
773.76251	742.2	b (20) (3+), y (20) (3+)-H2O, y (20) (3+)-NH3
774.58197	211.4
775.42572	122.9
776.32635	339.4
777.40234	103.4
778.14771	59.9
779.58557	262.0
780.53857	130.7
782.14166	762.4
783.11786	574.0
784.16510	680.9
784.95013	1576.1	y (13) (2+)
785.78021	442.4
786.75275	231.0
787.79321	711.4	b (14) (2+)-P, [M+3H] (3+)-NH3-H2O-P
788.50397	177.9
789.53290	64.2
790.30237	143.8
793.10828	938.0	[M+3H] (3+)-H2O-P
793.92212	1882.1	[M+3H] (3+)-NH3-P
795.04364	244.2
796.14398	211.7
797.15186	70.1
799.16766	1565.9	[M+3H] (3+)-P
800.21313	738.7
801.20575	46.3
802.79919	176.1
803.46320	405.7
804.48364	167.3
805.50421	108.3
806.89844	67.5
807.74530	37.6
808.85376	106.3
809.65045	189.7
811.44238	374.2
812.14307	370.6
812.86566	380.2
813.67499	433.2
814.53510	882.8
815.49957	139.9
816.81226	238.8
817.74707	159.9
820.10638	3247.4	[M+3H] (3+)-NH3-H2O
821.06824	3676.2	y (7) (1+), y (14) (2+)
822.18378	1169.3
823.11353	532.9
824.59656	53.3
834.62872	11.1
836.45612	33.6
838.02960	59.5
839.40240	13.1
842.47675	22.9
843.66272	183.2
845.29785	111.3
848.32269	24.4
849.57294	15.0
852.64008	1084.7	b (15) (2+)-P
853.53302	516.8
854.27484	2324.1	b (7) (1+)
855.22455	682.8
856.16364	197.7
857.51337	14.2
858.27240	21.4
859.49030	16.5
860.47076	38.4
861.39264	18.5
862.52032	15.3
867.43109	62.9
868.12097	32.4
869.26300	43.4
874.90503	21.1
876.27789	105.0
877.19153	63.8
878.45001	142.5
879.10626	18.9
880.21149	12.4
882.93695	24.0
884.86456	467.0
885.87494	125.1
886.53998	90.3
887.35852	82.5
888.00897	32.9
890.23511	26.5
891.41821	49.4
892.61102	244.2
893.27191	160.9
896.35669	19.4
898.62592	18.2
899.68341	25.2
901.51385	1409.1	b (16) (2+)-NH3-P, b (15) (2+), b (16) (2+)-H2O-P
902.39960	415.9
903.02319	113.6
903.71210	25.2
906.01605	18.3
907.32806	95.9
908.60376	10.3
909.97650	72.5
910.87787	55.6
911.64679	9.7
912.39569	23.9
915.03436	143.3
916.95551	13.7
918.61938	15.0
919.48969	63.8
920.51349	269.3
921.30927	51.6
922.24030	16.4
925.24121	4099.3	b (8) (1+)
926.36694	1541.8
927.39429	577.0
928.26489	121.8
930.20111	47.8
932.34491	382.5
933.62616	27.5
939.00806	31.7
940.37433	58.1
941.15826	73.6
942.30475	21.4
942.99152	96.0
943.86884	50.1
944.50153	36.3
945.79712	17.5
947.07501	57.5
948.41724	35.4
950.23193	1471.3	b (16) (2+)-NH3, y (8) (1+), b (16) (2+)-H2O
951.14337	854.5
952.26019	145.3
954.26190	18.1
954.86523	24.6
955.64789	51.2
957.06720	68.4
958.81079	685.6	b (16) (2+), b (17) (2+)-NH3-P, b (17) (2+)-H2O-P
959.51166	326.1
960.24005	112.1
962.49927	33.4
964.27411	118.9
970.39093	6.6
972.39728	67.7
973.61859	116.1
975.29370	89.7
978.39435	86.2
979.12744	58.2
980.88135	60.0
982.72028	108.3
983.91266	50.2
985.39581	44.6
986.26709	14.2
986.95850	31.1
990.59186	236.7
991.34393	121.7
992.06158	44.2
992.80841	66.7
994.32037	331.5
995.21948	166.4
996.41339	7.2
998.28717	16.8
1000.51758	452.7
1001.66705	130.5
1002.63715	259.1
1003.74799	556.8
1004.66522	216.9
1006.77808	24.6
1007.68158	70.2
1011.37726	38.4
1013.37335	58.1
1016.49969	589.9	b (17) (2+)
1017.41315	526.7
1018.24609	102.9
1019.71259	40.2
1020.51056	22.0
1021.12640	67.4
1022.19733	42.2
1022.83276	23.7
1024.18774	92.9
1025.16968	23.5
1027.37158	105.7
1030.24500	108.3
1031.39429	86.4
1032.33838	103.4
1033.48694	13.5
1034.43518	49.9
1035.57654	37.0
1037.46216	37.3
1039.38928	33.1
1041.80957	130.2
1043.27710	134.1
1044.24390	164.5
1046.07825	93.7
1046.73047	42.5
1047.38257	16.2
1048.30969	44.3
1051.06604	9.2
1051.96423	829.7	b (18) (2+)
1053.08630	598.8
1053.97253	11.8
1057.49048	36.4
1058.34802	31.7
1059.07886	128.2
1059.78027	46.8
1061.00989	229.6
1062.21973	409.6
1063.52295	164.7
1064.70361	56.9
1066.24524	70.8
1067.50854	1762.0	b (19) (2+)-P
1068.56262	847.7
1069.50037	83.2
1070.37134	62.0
1071.10950	43.7
1073.38550	23.1
1076.91748	129.0
1077.78516	13.2
1079.37549	547.6	y (9) (1+)
1080.35791	349.6
1081.44641	73.9
1084.96619	19.5
1086.73181	51.1
1088.28003	3160.2	b (9) (1+)
1089.33044	1311.8
1090.33484	490.1
1091.88110	51.5
1097.58118	22.9
1099.27734	4.6
1100.61401	30.2
1101.61377	72.4
1102.78870	93.7
1103.60889	109.2
1104.39429	183.6
1105.22791	74.7
1106.22156	24.1
1107.66699	124.1
1108.27686	93.5
1108.98950	205.1
1110.71216	57.8
1111.70544	94.4
1113.50562	63.5
1116.41333	2381.5	b (19) (2+)
1117.21167	803.4
1117.91809	462.3
1118.77234	9.0
1124.59326	20.4
1125.45752	136.6
1127.01880	6.6
1133.69910	66.5
1134.38062	20.3
1135.89771	34.6
1136.80811	18.5
1138.45630	17.1
1142.40186	37.2
1143.90161	21.3
1144.87231	111.0
1145.64844	136.4
1146.64099	34.1
1147.55493	12.5
1148.67847	29.2
1150.91772	27.4
1151.73486	416.5
1152.70068	106.0
1157.08667	177.8
1158.46851	82.7
1160.15039	628.9	b (20) (2+), y (20) (2+)-H2O, y (20) (2+)-NH3
1161.07227	341.8
1161.75952	4.6
1164.16174	39.9
1165.35327	24.6
1172.50061	25.4
1176.08484	58.8
1177.43115	22.0
1178.31067	57.8
1179.66431	17.4
1181.37683	34.5
1183.44202	68.0
1184.54236	108.4
1185.32813	419.9
1186.20105	101.2
1187.33691	58.6
1192.36279	47.3
1194.25073	295.2
1195.49353	272.7
1196.30408	114.5
1197.04529	46.6
1197.81030	13.6
1200.21912	65.7
1202.35547	5182.9	b (10) (1+)
1203.38525	3515.0
1204.37280	1192.2
1205.31592	511.7
1206.21143	108.0
1210.02625	8.5
1213.70471	14.9
1217.27905	39.0
1218.72217	14.6
1224.23059	44.3
1224.94189	19.5
1229.02954	41.1
1231.60620	36.4
1252.47888	29.8
1254.27246	86.5
1255.40222	52.4
1256.45837	35.9
1264.31201	27.2
1268.78052	23.3
1271.33264	26.1
1272.79773	207.7
1273.41870	575.7	y (11) (1+)-H2O
1274.41479	509.4	y (11) (1+)-NH3
1275.50427	141.8
1276.58423	42.9
1277.77710	17.5
1278.46619	31.0
1279.45227	16.2
1283.13586	7.2
1288.53796	21.4
1291.32971	4435.5	y (11) (1+)
1292.34009	2234.0
1293.35046	977.0
1294.49939	308.7
1295.23645	58.4
1300.87048	16.8
1302.19775	5.3
1306.23010	16.3
1307.57996	8.5
1308.82288	70.6
1316.78674	26.1
1320.21130	13.0
1328.44250	20.8
1336.02844	6.6
1338.98206	30.6
1349.22021	33.0
1353.26965	12.3
1355.25220	8.5
1360.30884	74.2
1361.16272	20.8
1362.66663	120.8
1364.87195	40.0
1370.22876	25.6
1371.87866	14.3
1373.38538	12.3
1384.46204	18.2
1385.28247	12.9
1386.25134	19.6
1387.33459	24.1
1388.30591	112.2
1389.50989	134.6
1390.57996	85.5
1391.38184	36.4
1397.12830	37.4
1399.71216	161.8
1405.35571	1272.8	y (12) (1+)
1406.35730	644.3
1407.36536	295.0
1408.37549	36.6
1409.91028	64.6
1413.46606	51.8
1414.53723	120.6
1415.32056	166.8
1417.80481	16.1
1422.79309	43.2
1434.60449	32.2
1459.28882	27.2
1463.14441	48.9
1490.61743	57.8
1501.31592	62.9
1515.46387	23.9
1516.81921	53.8
1518.55115	31.0
1522.34033	28.6
1534.15857	40.6
1543.49451	93.6
1544.90601	126.9
1551.36560	40.4
1552.65149	20.3
1568.37549	96.8
1569.59497	30.6
1574.36707	30.5
1588.84888	14.9
1595.83081	14.4
1639.67065	29.1
1640.63452	32.3
1672.63354	34.3
1673.48218	25.2
1704.28003	30.8
1738.40198	26.9
1739.06409	13.1
1741.77600	9.8
1743.55835	29.5
1746.78772	25.4
1770.50757	13.1
1778.27905	38.4
1801.15759	65.6
1856.60913	13.6
1882.72229	27.3
1964.34729	14.9
