# Supplementary material for: Phosphoproteomic Analysis of Platelets Activated by Pro-Thrombotic Oxidized Phospholipids and Thrombin
Source: PLoS One. 2014 Jan 6;9(1):e84488. doi: 10.1371/journal.pone.0084488 (PMC3882224; doi:10.1371/journal.pone.0084488)
Supplement: Annotated Spectra S4 — (ZIP) [file pone.0084488.s007.zip › RASVCAEAYNPDEEEDDAESR_-14_2_87517.txt]

m/z	i	matches
240.32904	29.4
244.04623	23.0
247.16484	20.1
249.73755	55.7
262.23187	629.7	y (2) (1+)
275.97858	165.0
278.20319	66.6
279.23709	55.8
284.08353	23.3
292.32968	117.8
297.21478	121.1
298.05588	33.8
301.26996	16.8
316.16229	59.5
320.24335	37.3
322.15320	91.5
322.99005	23.1
326.15781	24.7
326.83234	93.0
332.21735	29.9
334.44928	19.9
336.10754	54.2
340.26547	119.2
342.32794	196.4
343.12787	54.1
348.88397	56.0
368.87604	44.5
377.04028	57.2
379.26294	144.2
379.87714	41.5
389.97772	65.9
391.41510	589.7	y (3) (1+)
392.35144	32.0
396.39398	262.2
398.29456	47.8
400.40784	43.6
414.21710	595.0	b (8) (2+)-P
415.32318	139.9
416.40479	37.2
417.45135	55.8
418.49677	89.5
426.17108	14.0
429.31201	61.3
432.42108	23.5
434.90649	17.0
435.91272	61.3
441.65399	45.1
450.16205	82.0
453.38672	68.0
457.43781	115.0
460.49451	64.6
462.28076	391.9	y (4) (1+)
463.19196	489.2	b (8) (2+), y (12) (3+)-NH3, y (12) (3+)-H2O
464.28082	124.3
466.17938	62.8
468.18347	64.4
471.16846	74.1
478.08026	26.4
479.36975	82.2
480.18958	111.8
482.28534	57.2
488.10651	134.2
493.58264	29.6
494.25427	171.7
495.76129	1157.8	b (9) (2+)-P
496.78406	260.6
498.54059	38.5
503.28784	53.6
505.17920	32.4
520.10522	52.7
521.77173	306.6
522.37427	41.2
525.62421	21.5
529.01581	44.9
530.34351	111.9
536.64099	59.4
539.20435	21.5
540.55743	63.4
544.24335	128.9
544.85699	787.3	b (10) (2+)-NH3-P, b (9) (2+)
545.76227	34.0
547.16156	93.0
549.62134	69.9
552.83777	2500.7	b (14) (3+)-NH3, b (10) (2+)-P, b (14) (3+)-H2O
553.85828	366.6
556.22394	64.6
557.39990	72.8
559.53314	101.0
563.43781	145.1
566.07599	72.4
566.68512	57.3
573.01337	264.6
574.41571	153.5
577.27161	1012.1	y (5) (1+)
584.97156	55.8
586.30396	82.9
587.75848	76.1
591.44476	98.8
592.54266	130.1
593.47943	294.4
596.64679	23.0
599.43042	24.6
600.36591	91.5
601.99530	1633.9	b (10) (2+), b (15) (3+), b (16) (3+)-NH3-P, b (11) (2+)-P
604.24481	62.9
606.29352	30.8
609.86078	37.1
611.08527	130.6
614.67157	188.6
619.49774	138.8
624.75897	102.3
628.32562	130.1
629.10547	104.3
630.13605	113.2
633.02631	62.1
635.01886	69.9
637.45050	2486.4	y (11) (2+)-NH3, y (11) (2+)-H2O, b (5) (1+)-NH3
638.33997	131.2
639.04926	43.1
646.23114	7351.5	y (11) (2+)
646.89539	1280.8
647.57922	431.3
648.40985	178.5
650.31976	90.0
651.58771	55.3
653.44568	35.5
654.27777	307.6
654.98468	36.9
658.34552	75.2
660.02747	33.9
661.13330	27.5
662.88190	40.0
670.26324	27.7
671.15326	105.6
673.59772	62.5
674.44495	96.5
677.24329	58.0
680.87787	111.7
682.44037	21.5
685.42352	336.8
687.10236	141.5
688.37640	52.5
690.18103	134.6
690.80292	89.5
692.40546	1072.9	y (6) (1+)
693.39301	376.3
694.24054	182.4
695.08453	276.5
696.10114	40.0
697.04852	68.0
697.69305	43.3
699.42059	424.2	b (12) (2+)-H2O, b (12) (2+)-NH3
700.02527	130.1
703.36884	3030.6	y (12) (2+)
704.14606	751.5
704.98566	156.7
706.39465	108.5
707.45477	425.2	b (6) (1+)-NH3, b (12) (2+), b (6) (1+)-H2O
708.46442	53.0
709.54633	194.8
711.90997	28.2
713.01044	57.2
714.26660	227.4
715.26276	325.6
716.34857	172.8
718.62274	52.6
719.35840	41.7
720.33917	73.7
722.08838	79.8
723.30829	883.1	b (13) (2+)-P, y (19) (3+)-P
725.09271	540.9	b (6) (1+)
725.87744	108.7
726.67419	34.0
727.34979	79.2
728.73901	272.7
729.38373	57.2
731.16937	136.7
732.47736	60.4
734.40009	107.4
735.37598	57.2
736.21539	47.8
737.87701	216.8
738.92841	135.4
742.99335	88.5
744.43445	99.2
746.92090	219.2
747.68250	145.2
749.12042	21.5
750.11542	105.4
754.29529	157.8
756.41772	144.5
757.23334	269.0
758.32587	924.4
759.27856	149.2
759.88965	42.2
762.24713	48.5
764.12537	553.7	b (13) (2+)-NH3
765.01611	64.6
767.19269	230.6
767.89227	169.4
772.07227	536.7	b (13) (2+)
773.11206	2467.1	b (20) (3+), y (20) (3+)-H2O
773.97333	623.7	y (20) (3+)-NH3
775.33612	1054.0	y (13) (2+)-H2O
776.16931	403.8	y (13) (2+)-NH3
776.83685	294.3
778.57623	130.6
779.38635	406.2	y (20) (3+), b (14) (2+)-NH3-P, b (14) (2+)-H2O-P
780.10638	10.9
781.81586	2064.9
782.61688	1647.3
783.44470	880.3
784.28345	831.0
785.18127	1576.0	y (13) (2+)
786.23199	256.0
787.40973	619.4	b (14) (2+)-P, [M+3H] (3+)-NH3-H2O-P
788.38263	80.4
789.95636	240.7
790.69739	147.7
791.75696	42.1
793.26697	1404.8	[M+3H] (3+)-NH3-P, [M+3H] (3+)-H2O-P
793.87836	36.1
794.74615	40.7
796.34302	92.9
797.22900	94.7
798.30359	719.7
799.14081	998.2	[M+3H] (3+)-P
800.38239	519.2
801.33582	283.6
801.96808	250.8
803.10077	414.7	y (7) (1+)-H2O
804.10004	299.8
807.16559	118.1
809.04761	221.1
809.95111	88.5
811.16681	267.1
811.94196	261.8
812.69733	304.5
813.29938	407.8
814.22894	1000.0
814.95856	321.4
816.10675	220.1
817.39618	365.9
819.73779	289.6
820.34698	3717.6	[M+3H] (3+)-NH3-H2O, y (14) (2+)
821.60211	2643.5	y (7) (1+)
822.35089	1347.8
822.95673	315.3
827.37848	55.5
830.22748	66.6
833.48431	54.1
837.21118	68.1
842.17499	65.9
843.63068	215.9
845.93622	44.9
852.29602	1088.4	b (15) (2+)-P
853.27246	587.8
854.31720	2283.3	b (7) (1+)
855.30927	610.2
856.25494	61.5
860.94379	80.7
862.85541	163.7
865.50079	94.7
870.55646	69.7
871.35052	79.1
872.47064	27.7
874.69812	19.9
877.07544	15.5
878.48663	26.4
882.37604	92.3
883.14734	109.1
884.60730	381.7	y (15) (2+)
885.66772	438.7
886.60272	165.6
887.40546	26.3
901.08112	707.0	b (15) (2+), b (16) (2+)-H2O-P, b (16) (2+)-NH3-P
901.76349	555.5
902.67889	104.7
903.62012	23.0
904.45093	32.3
907.62152	54.1
910.19727	293.6
911.98859	115.1
914.40570	82.8
920.54169	17.1
925.24884	3241.6	b (8) (1+)
926.29742	697.8
927.43719	83.2
928.52240	46.4
929.27325	233.2
932.37872	231.5
933.09766	100.0
936.94653	124.3
938.53204	129.5
939.47064	49.5
941.34882	79.2
943.39410	109.0
944.30859	111.3
950.27972	1868.9	b (16) (2+)-NH3, b (16) (2+)-H2O, y (8) (1+)
951.45038	549.0
952.44928	323.8
958.80084	838.0	b (16) (2+), b (17) (2+)-NH3-P, b (17) (2+)-H2O-P
959.78302	191.4
960.51642	10.4
963.08185	406.0
963.75195	79.8
964.37573	76.0
966.50513	43.9
970.25238	29.7
970.94702	18.4
975.50250	60.4
977.09015	84.7
979.51196	94.3
984.46240	30.8
989.35797	55.7
990.64886	105.2
991.69000	253.8
993.03876	214.1
994.75922	51.1
999.21991	49.4
1000.37482	519.5	y (17) (2+)
1001.44049	309.7
1002.75555	937.5	b (18) (2+)-P
1003.53326	169.3
1004.83838	71.5
1007.69061	221.7
1009.40851	29.4
1010.27582	313.1
1016.14594	925.2	b (17) (2+)
1016.82050	288.0
1017.58453	312.6
1019.56097	74.3
1020.55133	24.6
1021.72699	30.8
1022.90546	58.7
1032.40649	71.1
1034.30566	105.5
1035.35901	43.2
1042.66846	303.3
1043.76038	145.5
1045.55908	54.4
1046.26367	83.7
1046.89758	23.4
1047.70215	63.5
1049.07019	89.7
1050.10486	378.0	y (18) (2+)
1051.40527	16.8
1052.03735	599.8	b (18) (2+)
1052.87170	134.4
1053.65027	108.1
1059.12976	111.6
1061.48901	271.6
1062.43359	40.2
1063.33447	135.6
1064.42346	49.6
1067.42334	229.6
1068.35291	221.1
1068.95593	205.2
1070.14307	80.6
1071.33350	38.7
1072.35950	63.6
1073.49390	163.0
1077.32764	109.3
1079.39673	1070.8	y (9) (1+)
1080.64270	114.9
1081.31995	56.4
1084.55652	18.4
1085.46423	76.5
1088.28784	2589.6	b (9) (1+)
1089.45117	798.0
1090.41003	72.5
1091.28894	85.4
1092.54321	13.7
1097.63574	110.1
1102.90112	257.4
1104.78052	147.8
1105.63623	35.5
1107.86707	217.4
1109.00439	598.4
1110.74243	13.7
1111.59131	100.8
1115.97302	435.1
1116.61316	2478.5	b (19) (2+)
1117.47461	189.9
1118.38110	66.5
1121.74182	128.3
1130.27649	74.1
1132.78027	88.6
1135.47461	161.6
1143.75085	151.5
1144.51270	56.9
1145.19031	135.7
1156.31921	26.7
1157.29749	114.6
1160.03149	441.4	b (20) (2+), y (20) (2+)-H2O, y (20) (2+)-NH3
1161.39014	118.4
1162.60046	222.7
1175.84521	129.1
1176.73096	56.7
1184.42273	59.6
1186.42603	83.3
1187.45691	101.5
1188.16467	20.6
1194.55688	249.6
1195.49963	153.7
1202.37988	6071.1	b (10) (1+)
1203.29688	1152.1
1204.43262	590.4
1205.51636	454.5
1206.90112	125.1
1209.23682	20.3
1212.27173	66.7
1226.59033	269.5
1228.50647	269.9
1231.34021	115.2
1232.31482	37.0
1234.39563	145.5
1242.38696	50.6
1243.62756	99.3
1244.38147	77.5
1248.62317	102.3
1249.53748	19.9
1250.32410	108.7
1255.35132	124.4
1256.53943	55.7
1258.40088	17.1
1259.15942	85.6
1263.71960	24.6
1270.31653	14.0
1273.31409	1074.5	y (11) (1+)-H2O
1274.28442	141.3
1275.62207	66.6
1277.31116	49.7
1282.24939	43.7
1285.56213	45.6
1286.25354	123.9
1287.22095	46.4
1291.45764	4891.9	y (11) (1+)
1292.54846	980.0
1293.52454	500.6
1294.42432	64.3
1295.36511	87.0
1297.48181	26.8
1307.03333	121.1
1316.29236	157.1
1322.28674	157.5
1334.44934	37.1
1344.45203	71.4
1361.34338	141.0
1362.46033	38.6
1375.75317	62.1
1386.38281	62.0
1387.47644	54.2
1388.49036	274.9
1390.29810	23.0
1397.63953	65.6
1400.33472	61.0
1402.23743	99.7
1405.55688	1456.9	y (12) (1+)
1406.49683	735.6
1407.54236	92.0
1414.00098	61.9
1414.76599	63.5
1415.54761	123.1
1416.44385	48.0
1417.55334	49.5
1418.70398	92.8
1430.82703	15.3
1440.79211	33.8
1473.57532	25.1
1486.61975	91.5
1487.63293	72.9
1488.63782	107.4
1489.39319	39.1
1516.23743	15.8
1519.44202	29.2
1534.55310	55.6
1554.41431	37.9
1568.74866	72.8
1570.37183	83.9
1624.60681	20.0
1639.99792	45.4
1673.59839	63.5
