# Supplementary material for: Phosphoproteomic Analysis of Platelets Activated by Pro-Thrombotic Oxidized Phospholipids and Thrombin
Source: PLoS One. 2014 Jan 6;9(1):e84488. doi: 10.1371/journal.pone.0084488 (PMC3882224; doi:10.1371/journal.pone.0084488)
Supplement: Annotated Spectra S4 — (ZIP) [file pone.0084488.s007.zip › RASVCAEAYNPDEEEDDAESR_-15_2_87737.txt]

m/z	i	matches
244.47388	77.1
255.46686	109.8
260.92157	122.5
262.23953	742.1	y (2) (1+)
263.98807	66.5
278.30368	367.0
279.20728	22.7
291.13831	40.9
301.51035	50.4
304.39325	14.9
327.14825	100.7
333.52460	37.0
335.80032	54.6
337.42261	62.2
342.17084	59.2
349.34863	53.9
349.98431	100.1
355.16785	57.4
356.46686	29.0
359.97345	109.8
361.14545	85.6
368.16187	162.0
373.23944	373.8
378.65851	23.1
382.95859	111.7
386.46033	70.7
390.10175	60.1
391.33502	1061.0	y (3) (1+)
392.07990	113.9
395.62494	195.9
396.32306	731.9	b (10) (3+)-NH3, b (4) (1+)-P
397.16534	163.0
398.13007	55.3
407.20844	30.1
412.31982	22.8
413.30560	66.3
414.64606	719.9	b (8) (2+)-P
416.50989	162.0
417.53986	90.3
418.41608	63.1
420.39319	27.2
421.92499	89.8
426.16095	68.6
427.60773	143.9
428.52124	63.9
432.05518	189.8
433.31641	75.5
439.17627	23.7
440.65900	21.9
446.30920	186.3
450.43872	70.8
452.33673	138.9
455.07196	48.8
456.37024	43.6
457.48138	39.4
458.38055	90.2
460.27240	67.3
462.19586	761.0	y (4) (1+)
463.28680	465.3
463.93732	26.3
466.72766	60.0
468.42249	86.9
471.23535	395.0
473.16516	73.8
474.46289	51.0
475.28827	21.4
478.21759	227.9
479.12183	86.8
481.83508	151.4
483.38464	36.1
486.65002	146.6
489.49316	24.6
490.51807	23.7
493.40955	59.8
494.47998	585.2
495.90735	2501.5	b (9) (2+)-P
497.54169	16.7
498.54944	58.2
503.26868	209.6
503.88464	43.2
504.50104	41.5
505.33826	21.9
508.50720	66.4
517.30969	269.5
518.04309	76.4
520.16718	46.3
522.10095	72.6
530.10895	167.0
531.00470	613.4
531.84570	98.2
535.30792	359.0
536.39856	22.0
538.97589	181.9
540.40094	136.6
542.13940	41.4
543.62445	308.3
544.71539	1468.0	b (9) (2+), b (10) (2+)-NH3-P
545.40479	612.3
547.04803	52.8
549.20685	185.9
551.24762	16.6
552.97382	3295.3	b (10) (2+)-P, b (14) (3+)-NH3, b (14) (3+)-H2O
553.88153	378.6
555.31104	59.0
556.46521	177.2
557.34528	66.4
559.36725	112.1
560.86969	20.1
563.35022	49.5
567.51581	29.0
569.16998	77.4
569.94421	35.2
577.32123	870.7	y (5) (1+)
578.26758	367.8
579.37885	202.4
582.47455	231.1
585.68866	253.5
586.32733	142.6
587.55658	67.3
588.26154	68.2
589.02228	49.4
593.09296	583.0
594.32465	72.9
595.34113	122.9
596.37628	36.0
599.33691	164.2
600.23425	217.6
601.64093	1898.7	b (16) (3+)-H2O-P, b (15) (3+), b (11) (2+)-P, b (10) (2+), b (16) (3+)-NH3-P
602.48517	764.4
603.23907	119.9
604.03326	147.0
604.81378	38.3
605.44946	201.8
608.06274	61.0
609.12372	97.5
614.31927	84.8
617.08521	18.3
617.81726	117.0
619.24554	120.7
620.20728	54.7
625.67230	199.8
626.44769	38.8
627.37384	361.8
628.20825	370.2
629.57233	195.0
630.66504	32.6
633.00763	124.9
633.85016	232.2
635.98322	187.7
637.23572	2571.5	y (11) (2+)-NH3, y (11) (2+)-H2O, b (5) (1+)-NH3
638.01862	2060.0
639.32050	75.6
640.15033	263.3
640.95111	56.5
646.44116	14368.3	y (11) (2+)
647.43396	597.6
648.57117	74.9
650.10693	1223.4	b (12) (2+)-H2O-P, b (12) (2+)-NH3-P, b (11) (2+)
650.86725	123.9
654.29181	515.0
655.36584	301.5
656.14905	136.8
660.23969	131.9
663.15527	73.4
664.12927	90.6
666.28711	283.6
667.52411	127.7
671.34021	32.6
672.98151	26.7
674.37958	346.9
677.54407	89.0
679.22113	70.7
680.11707	29.8
681.79437	341.0
685.24884	156.4
688.24359	39.8
690.46112	400.6
692.32324	2512.6	y (6) (1+)
694.10858	828.4	y (18) (3+)-H2O, y (18) (3+)-NH3, y (12) (2+)-NH3, y (12) (2+)-H2O
694.86493	318.0
695.92224	168.8
697.09729	132.9
698.33862	62.3
699.31873	1165.4	b (12) (2+)-NH3, b (12) (2+)-H2O
700.83398	193.2
701.61078	31.4
703.47107	9490.7	y (12) (2+)
704.50586	879.1
705.39319	42.4
706.39032	103.5
707.79230	456.1
708.42432	135.6
709.40704	174.4
713.18237	30.8
714.27777	270.9
715.46387	34.2
716.71545	90.7
723.30945	591.2
724.06049	141.8
725.12250	1159.1	b (6) (1+)
726.33246	176.6
728.10358	118.9
731.41870	66.2
737.22876	22.1
739.21515	665.5
740.16119	204.8
743.54730	73.4
744.39545	18.8
745.75867	108.2
748.13031	369.8
748.99683	25.3
749.63940	65.3
751.65405	108.6
754.59906	162.2
755.34155	109.8
756.34448	521.6
757.64130	253.0
758.44696	861.3
761.38239	62.8
762.40466	52.5
763.44025	477.4
764.62921	257.3
765.35419	479.0
767.43109	148.0
768.54846	92.2
770.96088	92.0
772.54974	3145.6	b (13) (2+)
773.45331	1392.4	b (20) (3+), y (20) (3+)-H2O, y (20) (3+)-NH3
774.32947	1222.0
774.99677	343.6
776.61572	511.5
777.81830	100.3
779.22711	642.3
780.26776	91.5
782.10724	2534.9
782.87378	1084.3
783.87543	735.6
784.95380	2929.0	y (13) (2+)
785.96014	665.0
787.55219	1737.4	b (14) (2+)-P, [M+3H] (3+)-NH3-H2O-P
788.29987	467.7
789.71454	62.1
791.70343	447.9
793.25513	2552.1	[M+3H] (3+)-NH3-P, [M+3H] (3+)-H2O-P
794.22870	572.8
795.27716	478.4
796.87177	49.4
797.81622	320.1
799.23505	1735.2	[M+3H] (3+)-P
800.10590	757.9
801.25061	98.1
802.19708	380.8
803.31122	409.7
805.07678	302.0
808.87469	279.7
810.03174	377.9
810.63239	136.0
811.67609	1213.2	y (14) (2+)-H2O, y (14) (2+)-NH3
812.89740	1038.5
813.67828	769.8
814.70184	766.7
816.32928	26.7
818.38348	346.9
819.32074	825.2
820.43518	7089.1	y (14) (2+), [M+3H] (3+)-NH3-H2O
821.57428	5770.7	y (7) (1+)
822.47766	1519.5
823.37048	321.1
823.98969	73.7
834.40051	35.6
843.86267	254.9
845.35101	39.7
850.07281	63.0
852.26270	1161.0	b (15) (2+)-P
853.09906	375.2
854.33044	4890.1	b (7) (1+)
855.40192	1067.5
856.23553	110.2
860.49646	55.9
864.52814	88.2
871.69556	38.7
874.42554	158.1
879.57336	24.6
881.32690	34.2
883.39166	67.6
885.10699	988.8	y (15) (2+)
885.83392	60.8
887.35199	217.2
888.33173	64.7
889.33136	37.9
890.13379	155.0
892.74176	968.8	b (15) (2+)-H2O, b (15) (2+)-NH3
893.91217	215.8
897.36908	31.6
899.88129	96.4
901.46674	2172.2	b (15) (2+), b (16) (2+)-NH3-P, b (16) (2+)-H2O-P
902.86163	188.1
907.18604	338.6
909.97119	48.6
910.88232	313.7
911.85760	23.7
913.53131	36.9
919.11151	163.8
920.21661	309.6
921.42511	202.1
922.32281	48.8
925.30670	6892.4	b (8) (1+)
926.23956	1356.2
927.12189	207.8
928.24957	52.2
929.24933	117.4
930.23175	112.8
931.07013	74.9
932.48016	185.8
933.31372	41.3
935.56183	143.1
939.74481	55.6
942.37262	72.3
943.93042	145.7
944.65894	43.4
950.29266	2945.0	b (16) (2+)-NH3, y (8) (1+), b (16) (2+)-H2O
951.36786	687.8
952.46783	70.9
958.88385	1203.9	b (17) (2+)-NH3-P, b (16) (2+), b (17) (2+)-H2O-P
959.60254	417.9
960.58374	50.4
964.74579	237.2
965.60638	201.1
967.76166	212.9
968.59076	27.3
970.47614	41.3
974.31543	66.9
978.21344	71.6
979.06567	48.8
980.06158	63.3
983.51044	163.1
986.39398	20.6
990.26685	220.8
991.76807	347.4
993.26147	52.2
994.21832	750.3	b (18) (2+)-H2O-P, b (18) (2+)-NH3-P
994.84222	22.7
998.68658	53.1
1000.29108	803.0	y (17) (2+)
1000.89404	326.1
1001.75812	332.8
1002.69965	843.8	b (18) (2+)-P
1003.45831	515.6
1004.20221	326.9
1005.29346	70.7
1007.32281	89.3
1007.93970	236.4
1011.63892	27.2
1012.43683	181.1
1013.41718	146.3
1015.38422	70.8
1016.40137	716.7
1017.30707	195.9
1020.12836	29.0
1021.98114	20.1
1024.51465	59.5
1025.83447	70.2
1031.31030	146.0
1032.43774	312.3
1034.37817	101.8
1037.87793	43.1
1038.59021	159.9
1041.60767	72.7
1042.48108	129.1
1043.28662	33.4
1044.01453	173.2
1046.51831	257.3
1047.54272	251.6
1048.74280	142.8
1050.47327	638.3
1051.98413	2968.9	b (18) (2+)
1052.84106	605.5
1056.67676	90.4
1058.42017	602.3
1059.40442	269.7
1061.17920	455.1
1062.20361	227.1
1066.10571	27.3
1067.51965	1349.9	b (19) (2+)-P
1068.28979	325.9
1070.63062	23.6
1072.19971	37.9
1073.39221	113.0
1079.46338	1463.0	y (9) (1+)
1080.53015	197.1
1081.80347	264.5
1083.51758	51.3
1085.73901	17.4
1086.41675	114.3
1088.32568	5417.0	b (9) (1+)
1089.22278	1605.8
1090.26978	398.4
1091.24121	78.0
1092.37769	122.3
1093.69800	176.3
1102.32153	76.6
1103.38391	170.1
1104.64368	33.0
1105.77380	28.1
1106.84961	32.6
1108.17529	332.9
1108.91199	110.4
1109.73608	27.2
1111.63110	782.8	b (20) (2+)-P, y (20) (2+)-NH3-P, y (20) (2+)-H2O-P
1112.55225	46.6
1113.64819	58.0
1116.51062	4214.6	b (19) (2+)
1117.18726	1868.1
1118.42236	23.7
1119.35962	131.6
1125.60205	27.3
1126.38123	149.6
1128.62183	29.0
1133.55518	129.7
1142.16016	98.7
1143.14685	107.1
1144.48364	92.5
1151.23071	285.5
1154.35986	72.7
1155.79224	78.8
1158.39233	46.9
1159.95776	777.1	b (20) (2+), y (20) (2+)-H2O, y (20) (2+)-NH3
1161.35229	564.0
1164.30688	119.3
1176.52368	121.3
1177.55591	48.2
1179.82642	116.4
1184.42456	201.0
1185.45605	505.7
1186.50842	298.7
1187.42212	18.4
1188.53577	119.4
1192.42578	78.2
1193.54395	95.5
1194.57593	817.0	y (10) (1+)
1195.40210	266.5
1196.12500	80.6
1202.31738	9192.8	b (11) (1+)-P, b (10) (1+)
1203.37549	4652.0
1204.50098	1306.9
1205.62732	140.0
1209.45264	16.7
1215.69397	33.4
1217.94531	115.6
1223.33142	118.3
1234.63916	206.8
1240.39514	39.4
1248.67542	27.3
1250.15979	214.1
1254.90710	29.0
1273.41797	1122.8	y (11) (1+)-H2O
1274.50964	199.3
1275.58655	111.1
1286.74988	80.7
1291.39673	6903.3	y (11) (1+)
1292.45300	3434.8
1293.54016	466.4
1299.58044	195.6
1305.60535	26.3
1307.49707	27.2
1308.27551	32.6
1317.59607	38.7
1319.17688	94.0
1320.54578	121.3
1323.48584	17.4
1324.51111	38.0
1325.76941	22.0
1348.45251	99.5
1360.27502	53.2
1361.65234	178.5
1363.52991	71.1
1364.52490	140.8
1378.04370	18.3
1387.66248	359.9
1388.54114	260.3
1389.66882	267.1
1390.37048	224.1
1393.43176	47.9
1394.05298	46.1
1397.31360	113.7
1399.30786	40.9
1403.43799	72.9
1405.54321	2622.6	y (12) (1+)
1406.65015	697.6
1407.56433	362.7
1416.92126	16.6
1418.42871	82.7
1432.68823	16.6
1445.82495	90.9
1451.52441	35.3
1473.54980	127.5
1483.52502	107.0
1488.70398	88.6
1491.63208	9.8
1514.40479	54.0
1515.35022	388.9
1516.97046	77.8
1526.82739	87.7
1538.53198	110.1
1543.38818	89.0
1551.69678	119.2
1554.63074	41.4
1568.38806	161.0
1569.25623	104.5
1570.62976	28.9
1589.48718	121.4
1591.50476	138.7
1617.67505	72.8
1622.42249	76.3
1623.51685	109.9
1639.80408	66.4
1644.42358	37.1
1666.60425	42.5
1737.18250	53.1
1835.62195	70.7
1921.67261	41.5
1959.55212	36.8
