# Supplementary material for: Phosphoproteomic Analysis of Platelets Activated by Pro-Thrombotic Oxidized Phospholipids and Thrombin
Source: PLoS One. 2014 Jan 6;9(1):e84488. doi: 10.1371/journal.pone.0084488 (PMC3882224; doi:10.1371/journal.pone.0084488)
Supplement: Annotated Spectra S4 — (ZIP) [file pone.0084488.s007.zip › RASVCAEAYNPDEEEDDAESR_-16_2_78680.txt]

m/z	i	matches
234.37828	15.6
244.16862	86.8
253.10873	42.6
255.29132	13.2
259.24420	62.9
260.27325	37.0
262.16391	879.7
263.06754	136.2
273.21402	19.5
276.48203	42.7
278.19217	263.4
279.06018	199.0
280.16928	78.9
284.09100	20.1
288.16171	62.4
289.32321	47.5
291.20209	39.9
292.51263	122.6
296.98694	15.9
307.21741	32.7
317.98999	183.2
319.11487	58.1
321.21216	108.5
323.05069	32.8
328.28809	77.4
332.32724	39.5
334.50949	85.7
336.27829	99.7
337.16876	100.2
338.24121	133.9
341.02048	14.6
342.11353	141.7
347.57300	14.6
348.95679	222.1
350.00580	120.7
352.10809	37.2
357.38354	109.3
359.42694	18.3
361.24994	208.3
368.28168	13.2
369.44931	47.5
370.23035	30.6
371.56342	29.2
373.41882	331.2
375.45465	30.5
376.77362	29.2
378.51758	31.9
383.43018	11.9
385.09467	99.4
386.75104	57.1
389.98352	27.9
391.34753	1176.0	y (3) (1+)
392.50690	196.1
395.44958	49.4
396.49054	537.7
397.27399	158.8
398.35443	50.5
400.38635	42.1
401.35510	21.2
405.37616	120.5
406.14301	68.5
414.38800	790.9
415.31854	58.1
416.25226	101.6
417.41956	169.1
422.36346	140.7
423.15875	131.6
425.36664	111.1
427.49377	160.3
432.36725	32.8
434.08960	99.2
435.63098	20.9
437.14758	62.1
439.47565	66.2
440.38293	76.7
442.47321	14.6
443.32184	14.6
445.46655	80.2
448.29834	28.8
449.70819	206.5
453.21552	11.9
456.28400	180.7
459.17773	14.6
460.46283	234.9
461.35767	51.1
462.22559	1329.9	y (4) (1+)
463.31079	819.0
464.39526	184.6
465.67230	50.1
466.69745	136.4
468.49146	70.3
469.39349	35.4
471.14569	409.9
472.16284	178.1
473.13116	20.8
474.08240	39.9
475.59857	205.9
477.41394	88.2
481.77679	148.3
482.52911	81.1
483.22760	34.6
486.49384	248.3
487.31586	53.6
488.33820	114.0
489.60339	122.4
490.90814	99.5
494.33887	261.6
495.37732	115.4
496.01343	2201.8	b (9) (2+)-P
496.78088	107.3
499.41986	46.7
500.44025	61.7
501.30267	63.6
503.51514	89.9
504.23541	35.9
505.43628	9.3
507.04181	68.8
508.64954	108.8
512.02496	98.9
514.11841	79.2
515.26764	45.4
517.32007	390.0
518.23016	76.8
521.17944	18.4
522.09503	89.8
522.71887	31.2
523.48364	56.0
524.22461	167.3
525.26593	76.2
530.81018	561.9
531.48450	151.1
532.37347	194.7
533.32977	28.1
535.41595	46.5
538.02478	15.9
540.17084	89.6
540.78833	136.3
542.39185	61.6
543.59540	217.1
544.21783	829.4
544.86401	1460.1	b (9) (2+), b (10) (2+)-NH3-P
545.91925	138.3
549.42963	27.9
551.36401	77.7
552.69092	3313.5	b (14) (3+)-H2O, b (10) (2+)-P, b (14) (3+)-NH3
553.50763	1958.3
554.34119	26.5
555.14728	47.9
556.46625	297.0
557.38068	18.6
558.55566	26.6
559.16486	115.7
560.45807	18.2
561.91187	63.0
563.71552	118.9
564.42035	93.3
565.24390	25.0
566.37567	104.6
567.27716	19.9
568.83423	150.8
570.40790	72.3
571.50287	68.2
574.20551	36.8
576.60791	64.5
577.29694	1026.8	y (5) (1+)
578.27649	233.1
579.28131	74.9
580.40942	47.8
583.44952	40.8
585.20532	203.0
586.06458	167.2
587.48578	227.7
588.16315	30.4
591.18286	22.4
592.98724	140.4
596.42535	33.1
597.97430	74.7
598.91278	82.9
600.18927	331.6
601.19055	21.2
601.87006	1785.2	b (11) (2+)-P, b (16) (3+)-NH3-P, b (10) (2+), b (15) (3+)
602.54974	1084.3
603.31244	266.1
604.38617	26.6
605.76831	22.4
606.44012	196.4
612.69403	193.9
615.46460	27.3
616.82031	22.6
618.47534	26.4
619.18500	225.8
620.05609	137.0
622.62653	26.1
625.71484	43.4
627.42389	227.6
628.53638	238.2
630.29401	13.2
631.30640	89.5
632.82928	19.6
633.89642	437.6
634.92126	147.8
637.31464	3123.6
638.01489	3415.5	y (11) (2+)-NH3, y (11) (2+)-H2O, b (5) (1+)-NH3
638.77509	315.3
639.38770	76.3
640.46210	191.3
641.69000	251.8
646.46991	19392.3	y (11) (2+)
647.54083	2073.1
648.33032	299.7
650.07428	405.0
650.77228	243.9
651.42657	178.9
652.42841	45.5
654.24396	1125.6	b (5) (1+)
655.41022	223.6
656.56421	196.3
658.82452	189.9
660.00409	223.5
662.25580	77.2
663.20300	152.1
664.50507	26.6
665.34039	95.5
666.62451	225.6
668.78076	83.2
671.31647	27.9
673.92346	447.8
674.60638	99.9
675.26910	29.3
675.96564	27.6
678.35809	26.6
681.82965	59.4
683.40424	212.7
685.31934	228.5
686.59509	241.2
688.38629	110.3
689.31207	398.5
690.22668	216.1
691.12836	161.4
692.27789	2178.5	y (6) (1+)
693.32141	786.8
694.38763	1394.4	y (12) (2+)-H2O, y (18) (3+)-H2O, y (12) (2+)-NH3, y (18) (3+)-NH3
695.33478	730.5
697.53595	223.3
698.28601	719.0
699.63568	1785.4	b (12) (2+)-NH3, y (18) (3+)
700.43896	32.7
701.05365	50.1
703.51648	7838.5	y (12) (2+)
704.51801	1354.8
707.38605	441.8
708.60492	291.2
709.55243	249.6
710.51538	47.6
711.21875	13.5
711.84796	38.4
712.57782	49.2
713.33087	186.9
714.43634	614.7
715.36975	385.3
716.55157	255.8
717.48358	41.3
719.42426	83.5
720.40393	286.5
721.19324	11.9
722.54462	119.2
723.37561	769.9
724.24188	213.0
725.25323	1224.8	b (6) (1+)
726.30273	324.2
727.10980	330.4
728.05463	116.7
728.95135	31.4
729.62872	121.3
731.30548	226.0
732.60162	110.2
733.61316	41.2
734.40741	13.4
735.28040	71.0
736.28033	43.5
738.02142	1348.5	b (19) (3+)-H2O, b (7) (1+)-H2O-P
738.98273	265.4
739.68695	191.4
740.30530	49.4
741.48663	93.6
742.38464	142.4
743.33923	164.2
744.36383	392.4
745.39386	37.2
746.69855	894.8
747.50531	670.5
748.23358	72.2
749.17999	163.4
750.38483	36.2
751.05548	168.3
752.38458	48.9
754.18146	42.5
755.35156	212.9
756.35431	942.4
757.31573	307.1
758.09039	831.2
758.83514	165.7
759.83356	96.8
760.78888	323.3
761.50378	140.5
763.53082	743.8
764.77185	508.5
766.10516	131.2
767.11084	58.1
768.13757	70.1
771.35168	42.5
772.57349	4336.9	b (13) (2+)
773.68134	3116.0	b (20) (3+), y (20) (3+)-H2O, y (20) (3+)-NH3
774.47717	1148.8
775.75916	257.4
776.40350	480.9
777.10553	131.6
777.73395	80.7
778.52100	79.8
779.32697	461.5
780.48578	445.3
781.62329	1793.0
782.52777	4229.2
783.68719	1213.5
785.08832	3831.6	y (13) (2+)
785.80365	838.2
786.45538	544.7
787.93481	1271.0	b (14) (2+)-P, [M+3H] (3+)-NH3-H2O-P
789.10175	237.3
789.94464	175.0
791.54114	245.0
793.01489	1095.0
793.65863	2361.9	[M+3H] (3+)-NH3-P, [M+3H] (3+)-H2O-P
794.60028	455.0
795.49292	139.1
796.92780	335.3
798.51208	1286.0
799.16791	1682.1	[M+3H] (3+)-P
800.16315	630.5
801.08502	653.7
802.18677	231.9
803.19012	376.8
803.80444	160.9
804.57404	462.9
805.26678	577.6
805.99017	34.3
807.76068	172.1
809.11938	603.6
809.96515	207.5
811.40570	873.1
812.65948	2859.6
813.39032	759.1
814.00201	2146.8
814.60663	187.6
815.28680	756.3
816.39581	476.4
817.47809	1009.2
818.21344	368.2
819.03534	215.5
820.31549	8897.4	[M+3H] (3+)-NH3-H2O, y (14) (2+)
821.60687	6919.1	y (7) (1+)
822.67938	2075.2
823.62543	92.9
826.06207	33.2
827.51660	88.1
828.40601	91.1
830.48712	13.2
831.51013	21.3
832.64862	51.9
836.65564	78.8
838.12054	126.5
842.30341	22.8
843.49152	263.9
844.70435	308.3
846.46722	88.8
852.23724	561.6
853.35095	979.2
854.29230	5437.3	b (7) (1+)
855.27551	1674.0
856.45215	409.5
857.39594	80.7
860.61798	56.4
866.08197	60.4
868.53906	42.2
875.02905	312.9
876.45459	496.9
877.35693	115.9
879.05017	197.3
882.45526	101.3
883.26569	53.2
884.76141	515.4
885.75287	138.9
888.60266	174.4
889.47717	233.8
892.76245	438.8
893.54584	31.3
897.64600	140.9
900.15729	103.3
901.29974	1601.4	b (16) (2+)-NH3-P, b (16) (2+)-H2O-P, b (15) (2+)
902.09796	1027.2
902.96405	187.8
904.11450	72.8
904.81085	25.2
905.90723	67.0
906.89459	305.2
908.12482	74.9
909.05853	153.7
910.20526	342.3
911.98218	152.3
914.13062	275.0
915.37738	99.4
916.43280	35.9
918.44922	69.2
919.33667	59.6
920.52350	556.8
921.33545	340.2
922.32611	30.5
922.97382	60.9
925.24438	7341.7	b (8) (1+)
926.27411	2575.7
927.42706	738.7
928.27417	31.1
932.25732	762.2
933.20074	75.3
934.21014	36.8
936.73114	87.4
938.82477	130.4
939.51862	181.5
940.61932	178.0
941.70679	50.1
942.41455	91.8
944.28326	32.9
945.17511	198.5
948.23834	213.7
949.08368	67.5
950.30322	3692.8	b (16) (2+)-H2O, b (16) (2+)-NH3, y (8) (1+)
951.36798	1367.9
952.52203	544.2
953.51947	176.3
954.97064	282.2
956.61786	26.2
958.76239	731.1
959.43439	1246.7	b (16) (2+), b (17) (2+)-NH3-P
960.43262	86.5
962.65680	54.7
963.58710	223.7
965.19702	305.3
967.58002	112.7
968.42242	87.3
969.46606	67.4
970.74225	17.3
974.37378	23.6
976.31317	39.4
977.60699	19.9
981.38837	103.8
982.26129	27.8
983.57587	29.2
984.47528	51.9
988.71826	58.0
990.31061	234.4
991.57153	266.5
992.58478	399.3
994.15631	212.7
994.87305	59.5
995.93207	30.4
1000.59906	1175.7	y (17) (2+)
1001.58276	186.9
1003.05499	1493.8	b (18) (2+)-P
1003.98438	533.5
1005.30981	131.7
1006.74707	18.6
1007.46289	13.2
1012.85626	21.2
1013.50372	45.5
1014.15747	232.2
1016.46973	1315.3	b (17) (2+)
1017.42377	474.5
1019.36395	44.8
1020.70294	158.1
1029.42896	31.9
1030.27490	377.3
1031.09436	152.5
1032.47266	58.3
1034.28101	26.1
1035.09070	25.2
1038.07166	68.0
1041.62158	42.0
1043.36816	474.9
1044.30676	286.5
1045.52637	58.2
1046.67017	302.3
1049.79712	50.2
1051.74255	1381.5
1052.56836	1831.1	b (18) (2+)
1053.76794	107.7
1055.75586	111.6
1058.89465	283.8
1059.50000	178.9
1060.28760	15.9
1061.42358	580.9
1062.44019	230.0
1063.35876	297.7
1064.21277	23.9
1066.76306	86.1
1067.74841	1594.9	b (19) (2+)-P
1068.49658	572.8
1069.29187	192.2
1070.51440	198.5
1072.49194	69.3
1073.47095	55.8
1074.30969	104.5
1077.42004	122.3
1079.45313	1334.3	y (9) (1+)
1080.45801	485.9
1081.88062	145.0
1082.49194	48.8
1084.32996	82.0
1086.26294	89.7
1088.27478	5201.6	b (9) (1+)
1089.36438	2844.5
1090.43970	332.8
1093.54639	76.6
1094.34888	165.4
1102.02380	194.3
1103.11768	231.2
1104.22729	354.6
1105.45337	182.1
1106.42786	107.9
1107.87329	1867.1	b (19) (2+)-NH3, b (19) (2+)-H2O
1108.60181	79.6
1109.30029	218.1
1110.41235	128.2
1111.70886	405.3
1112.73560	137.4
1114.68530	102.0
1116.57690	4791.9	b (19) (2+)
1117.38354	1665.2
1118.22559	229.9
1120.00269	52.2
1123.83130	117.4
1125.16467	204.1
1125.90015	31.5
1127.09766	90.6
1129.80566	194.2
1130.86328	18.2
1133.52832	337.1
1137.60571	273.3
1138.56592	88.2
1141.49268	68.9
1142.41467	426.1
1144.37122	106.4
1145.37231	214.5
1147.98486	165.6
1150.97937	375.9
1151.86511	188.4
1154.56824	129.9
1156.56152	54.1
1158.22400	180.5
1159.71667	664.5
1160.56665	473.1
1161.17334	121.0
1162.44385	142.1
1163.62256	108.7
1168.15454	146.3
1171.68201	54.6
1175.25122	32.1
1176.41235	66.1
1177.90295	257.7
1179.00439	66.7
1180.79163	34.1
1183.66235	220.3
1184.38928	218.7
1185.44653	362.3
1186.68433	177.7
1187.42871	85.6
1188.59814	137.6
1191.44287	108.5
1194.38550	740.6
1195.31372	564.5
1196.31042	107.7
1198.22510	117.5
1202.41650	9277.5	b (10) (1+)
1203.38440	6254.9
1204.28723	1923.3
1205.39539	246.0
1206.34814	11.9
1207.64746	34.6
1208.25073	19.9
1209.54639	151.8
1210.37427	66.1
1214.54456	44.0
1218.84998	67.9
1224.12793	188.5
1225.30396	76.6
1226.69885	154.3
1227.60596	36.8
1228.33459	79.3
1231.41187	97.8
1232.60645	60.8
1236.94873	35.5
1239.53992	112.4
1240.86011	184.2
1245.31653	22.8
1247.60144	48.1
1248.53210	60.9
1253.42688	42.6
1255.76062	113.9
1256.74561	59.9
1259.09241	39.9
1260.44678	129.1
1261.91467	161.1
1263.71228	52.7
1265.48523	130.4
1273.34253	839.5
1274.44482	841.3
1275.42761	139.4
1276.74353	77.0
1278.91907	80.9
1282.22363	33.1
1283.62207	36.9
1284.94373	42.5
1287.32727	88.9
1291.40454	7938.5	y (11) (1+)
1292.44031	3708.8
1293.45618	1548.0
1294.58643	93.7
1306.77173	76.9
1308.45898	25.0
1309.58752	82.9
1310.29272	40.6
1314.92712	76.3
1316.82898	170.6
1325.09949	130.3
1334.29993	61.3
1337.00818	56.3
1340.57458	17.5
1341.58545	56.3
1351.69714	64.9
1359.21472	57.7
1361.09021	101.4
1370.79492	64.7
1375.59521	83.4
1376.55676	56.0
1379.54248	32.7
1380.84180	14.6
1382.57959	83.9
1386.68469	148.1
1387.89026	122.0
1388.61047	464.0
1389.59753	277.6
1390.57043	225.4
1394.43188	34.6
1396.41833	21.3
1398.60242	91.5
1399.91931	78.1
1401.80762	117.2
1404.88013	365.4
1405.52136	1967.8	y (12) (1+)
1406.50317	1601.3
1407.54822	507.6
1414.32520	123.3
1415.64600	79.5
1416.30676	180.0
1417.18494	55.5
1418.64392	36.0
1420.41199	55.4
1423.50464	76.5
1431.54260	44.7
1467.13306	109.1
1473.22229	51.5
1490.90930	59.0
1492.50073	30.8
1495.50757	76.4
1505.68054	62.6
1516.39246	52.8
1518.06323	65.4
1524.87317	23.8
1527.56299	73.7
1528.92188	43.3
1531.84631	132.9
1534.37341	50.8
1538.12659	123.2
1539.52112	86.2
1543.01111	61.7
1544.40283	50.8
1568.56885	186.5
1569.40771	74.3
1570.80237	34.5
1609.20935	30.1
1617.57581	29.3
1628.63660	19.9
1640.58020	40.0
1669.62952	38.4
1720.70081	19.9
1722.07190	220.6
1734.77405	74.2
1739.75403	83.3
1740.54175	13.2
1754.84827	62.2
1809.73157	55.5
