# Supplementary material for: Phosphoproteomic Analysis of Platelets Activated by Pro-Thrombotic Oxidized Phospholipids and Thrombin
Source: PLoS One. 2014 Jan 6;9(1):e84488. doi: 10.1371/journal.pone.0084488 (PMC3882224; doi:10.1371/journal.pone.0084488)
Supplement: Annotated Spectra S4 — (ZIP) [file pone.0084488.s007.zip › RASVCAEAYNPDEEEDDAESR_-17_2_87098.txt]

m/z	i	matches
244.00560	47.6
245.37651	90.7
249.09132	40.4
259.24307	53.2
260.93921	64.7
262.24539	849.7	y (2) (1+)
278.22995	90.5
279.22314	35.4
288.58087	29.0
291.09033	51.8
292.32935	19.4
297.38138	67.8
298.06876	32.5
317.78595	46.7
329.54974	25.5
332.91241	39.3
339.15244	42.5
341.91647	57.5
342.54852	30.3
346.11115	28.9
349.27527	164.2
357.40076	27.6
361.30194	136.1
364.67072	35.4
368.49084	249.3
373.55484	17.5
375.14807	92.6
378.72168	240.4
381.03064	46.7
385.53357	110.5
387.34570	102.5
391.37952	526.8
392.18530	50.1
396.07690	438.1
397.14697	182.9
398.69189	90.9
399.43066	56.6
406.22913	159.7
414.53076	129.2
415.28564	20.5
416.36279	23.9
422.94867	20.6
427.25659	52.6
431.39392	113.4
439.54346	64.6
443.53125	35.3
448.44867	27.3
449.08673	36.0
451.10150	90.8
456.22705	188.0
457.42511	117.5
458.91046	49.4
461.16925	14.2
462.40387	613.9
463.20447	726.2
464.96216	84.8
471.14923	486.6
472.37286	61.5
479.29480	72.9
481.76172	320.7
482.46326	72.5
483.84314	130.0
486.45862	185.4
489.45551	174.8
491.22546	101.1
491.98047	70.9
494.22198	412.0
495.73517	2005.1	b (9) (2+)-P
496.41095	503.2
503.55280	27.2
504.21320	23.9
505.48419	95.8
506.45685	48.2
510.14929	25.6
512.20325	20.8
517.04578	31.0
522.11969	165.4
524.41132	21.1
530.20465	111.4
533.49255	25.7
534.28522	30.4
535.69849	32.0
538.64240	50.1
539.38269	77.8
542.84235	115.8
543.48810	196.6
544.61273	890.7	b (10) (2+)-NH3-P, b (9) (2+)
545.35858	214.0
546.20251	148.9
547.20154	168.2
548.63763	272.1
550.01837	56.4
552.70197	1732.5	b (14) (3+)-H2O, b (10) (2+)-P, b (14) (3+)-NH3
553.34595	970.9
556.22620	92.9
560.63080	122.6
561.29547	46.6
563.33710	202.4
564.38745	85.8
570.27777	35.3
571.66290	89.3
574.33197	133.7
577.10016	853.5	y (5) (1+)
578.03912	193.6
578.77722	65.8
579.40570	200.5
583.31482	59.4
584.05139	212.9
585.07623	67.5
585.80511	133.1
586.42181	53.4
587.85773	231.3
589.06805	135.0
590.21466	20.7
591.01520	66.3
592.92877	187.5
594.03668	137.5
595.53345	121.0
600.15161	144.5
601.88147	2449.8	b (15) (3+), b (11) (2+)-P, b (10) (2+), b (16) (3+)-NH3-P
602.79858	88.8
604.37299	108.6
605.41644	110.6
607.68250	45.2
610.57373	57.6
620.05212	61.5
621.41742	100.3
622.85999	43.5
623.51361	68.1
625.44373	38.6
627.37628	148.6
628.13098	60.0
628.79700	388.6
630.31989	16.1
631.25079	258.7
633.96771	94.9
636.28906	38.5
637.42328	4014.5	b (5) (1+)-NH3, y (11) (2+)-NH3, y (11) (2+)-H2O
638.33704	153.1
639.28180	23.9
640.25568	135.2
641.61328	178.6
644.85742	195.1
646.42535	15218.3	y (11) (2+)
647.56958	1620.8
648.51660	164.5
650.51239	537.5
651.18317	24.0
652.61383	15.8
654.31482	312.1
655.55841	268.2
660.72388	59.9
662.26288	53.4
663.55365	86.9
664.40210	47.8
669.39490	50.8
670.54944	183.3
671.73248	294.4
674.67126	60.6
677.70807	45.8
680.61365	220.4
684.11664	38.6
686.52991	53.3
688.97113	312.4
689.77338	355.5
690.84344	225.5
691.79364	336.4
692.39648	2591.6	y (6) (1+)
693.43097	356.4
694.34045	519.6
694.94940	650.2
695.76428	84.5
697.30896	99.4
698.46753	218.0
699.35693	538.4
699.96985	462.0
701.02631	235.4
703.31232	7227.2	y (12) (2+)
704.01276	1562.9
706.34607	125.7
707.95117	543.7
708.81281	124.4
710.03937	303.6
710.90222	72.3
711.85138	165.6
712.77142	61.4
714.35516	40.3
715.09668	446.3
715.79791	15.0
719.15894	78.7
719.99121	70.7
723.42188	1755.0	b (13) (2+)-P, y (19) (3+)-P
724.34747	29.5
725.31537	715.4
726.45276	197.9
728.52985	46.8
731.35791	129.3
732.23077	68.8
733.39948	56.0
738.05585	700.2
738.86401	66.0
739.70831	105.4
740.58398	46.9
742.27155	81.6
744.26776	95.2
746.93506	833.4	y (20) (3+)-P
747.69025	49.3
748.37775	98.4
749.58630	86.0
750.46820	22.3
751.97394	164.0
754.26147	274.1
754.91193	86.6
756.19916	480.2
756.96881	220.7
758.20892	525.1
759.64563	85.8
762.87634	194.9
763.93622	185.8
765.12762	251.9
766.94604	263.0
768.14618	142.8
769.93805	38.6
772.25873	1622.6
773.08002	2092.5	b (20) (3+), y (20) (3+)-H2O, b (13) (2+)
773.93939	1108.0	y (20) (3+)-NH3
774.84430	319.7
775.96100	559.7
776.97156	292.8
778.01410	57.1
779.48749	500.1
781.97510	1519.2
782.68872	1872.5
783.53967	1424.7
784.88959	2412.1	y (13) (2+)
785.79828	271.1
786.41522	189.0
787.54218	1469.0	[M+3H] (3+)-NH3-H2O-P, b (14) (2+)-P
788.19604	715.1
789.74622	147.2
791.07855	148.3
793.21191	2133.4	[M+3H] (3+)-H2O-P, [M+3H] (3+)-NH3-P
794.01440	1143.1
795.14587	19.1
798.07672	566.9
799.07397	1813.0	[M+3H] (3+)-P
800.04340	493.0
800.89960	147.8
801.85718	69.7
803.34180	1078.1	y (7) (1+)-H2O
804.35968	314.7
806.00214	75.9
808.89410	183.2
810.74493	298.2
811.90833	224.3
813.00409	1463.5
814.05109	328.7
815.13617	659.0
816.54962	349.8
817.23492	236.7
819.62128	1779.1
820.38605	3738.4	y (14) (2+), [M+3H] (3+)-NH3-H2O
821.41272	3596.7	y (7) (1+)
822.22015	1544.8
823.04309	1531.6
823.99921	70.8
825.75238	162.8
827.20599	15.8
837.42834	38.7
841.35144	221.6
844.23413	289.7
846.09137	184.0
846.86829	17.7
851.19409	143.0
852.48236	1163.1	b (15) (2+)-P
853.64069	120.8
854.27582	2317.3	b (7) (1+)
855.55048	561.4
856.57770	34.6
862.08099	190.6
869.22955	51.1
872.38678	109.7
876.25916	200.4
877.32147	19.1
883.31158	64.2
885.07025	801.3	y (15) (2+)
889.96552	134.3
892.95276	556.6
895.98718	107.7
901.39746	1901.6	b (16) (2+)-NH3-P, b (15) (2+), b (16) (2+)-H2O-P
902.44037	164.9
907.47797	105.6
910.21503	339.5
911.40009	296.9
912.33038	100.8
914.51709	40.3
918.37762	66.3
919.56586	76.2
920.51422	401.5
921.18268	16.1
925.34967	4878.2	b (8) (1+)
926.31647	1054.9
927.51245	27.2
931.47797	45.0
932.41406	696.6
933.22137	108.3
943.94385	141.9
944.87286	38.5
946.63403	69.5
948.01416	102.4
949.75983	265.8
950.39374	2326.7	y (8) (1+), b (16) (2+)-NH3, b (16) (2+)-H2O
951.33643	748.4
952.41156	133.5
956.48871	81.1
958.89990	690.0
959.52289	34.8
967.41351	348.2
969.30731	74.0
972.15131	98.9
979.69073	86.0
980.39771	54.8
984.59845	43.6
989.66022	46.0
990.38556	283.5
991.49512	133.7
993.91895	412.9
994.92389	49.7
995.74371	79.9
997.27667	45.2
998.68823	27.2
1000.27655	272.8
1001.21997	142.8
1002.09912	63.1
1002.99341	1108.3	b (18) (2+)-P
1004.16949	586.9
1007.64447	87.7
1008.53986	99.7
1010.47125	113.5
1012.44067	101.3
1016.06128	721.8
1016.81708	852.3	b (17) (2+)
1017.52643	117.7
1018.73041	52.7
1030.55518	243.8
1032.57019	26.1
1042.16357	261.2
1043.23596	407.2
1043.98755	205.2
1044.80103	128.5
1046.57336	61.0
1049.33521	85.9
1049.97827	54.5
1050.63062	35.5
1051.93481	1189.8	b (18) (2+)
1052.90063	209.2
1055.12939	108.5
1058.32532	69.8
1059.46582	97.0
1061.41736	687.9
1062.51123	103.4
1063.36523	95.5
1064.39514	92.2
1065.40076	203.3
1067.43652	2053.6	b (19) (2+)-P
1068.44080	317.4
1071.95679	214.1
1074.65137	23.2
1079.41528	808.3	y (9) (1+)
1080.48853	112.5
1081.69324	40.3
1083.69080	22.3
1085.90662	85.6
1088.35168	5339.2	b (9) (1+)
1089.35132	1054.2
1090.22705	308.9
1091.36682	288.4
1092.91797	109.8
1096.52600	73.0
1098.61169	54.9
1099.49841	52.6
1101.21692	313.2
1102.37781	531.6
1103.35449	69.2
1104.40015	108.0
1105.49536	154.1
1106.40796	37.9
1108.07471	577.5
1109.32043	22.4
1110.49536	154.7
1111.13721	310.1
1112.50366	53.4
1116.53564	4481.7	b (19) (2+)
1117.85876	73.8
1119.80981	24.7
1121.63330	59.7
1123.98682	226.3
1126.14746	17.8
1132.15698	207.7
1133.41626	289.4
1144.21582	97.1
1150.76343	155.0
1151.55042	443.5
1157.64233	229.8
1160.20532	1021.1	b (20) (2+), y (20) (2+)-H2O, y (20) (2+)-NH3
1161.25452	69.7
1161.97998	32.6
1169.66602	63.2
1171.71362	212.3
1174.68860	146.4
1178.09570	87.5
1179.11096	205.8
1183.44092	121.5
1184.30835	149.1
1185.31421	317.8
1186.51294	281.9
1187.60303	63.2
1194.45728	515.8
1195.57202	490.1
1198.57715	74.1
1202.38257	8714.3	b (10) (1+)
1203.32813	3675.8
1204.26062	487.0
1205.02515	68.8
1206.20874	58.2
1208.57202	50.9
1218.30493	160.7
1221.50671	33.8
1222.43628	14.2
1223.55103	318.4
1225.45752	66.4
1243.14832	57.5
1244.60681	17.4
1248.66235	73.7
1252.18542	17.5
1255.45557	125.1
1262.76575	33.7
1265.81555	44.6
1268.86511	149.6
1273.55383	1158.6	y (11) (1+)-H2O
1274.58191	348.3
1285.59216	37.1
1287.64954	60.2
1291.40308	7068.4	y (11) (1+)
1292.37781	2208.6
1293.61609	714.3
1300.17053	310.7
1308.18591	37.1
1322.39978	57.6
1325.44446	74.1
1326.49353	59.4
1345.45374	63.3
1348.81970	51.4
1349.71777	46.7
1360.19702	84.6
1362.45935	95.6
1378.31677	102.6
1380.47522	37.5
1386.65857	108.8
1388.33484	276.1
1389.93860	134.5
1390.69373	90.6
1400.36902	19.1
1405.48792	2489.2	y (12) (1+)
1406.57166	1242.3
1407.52881	82.3
1408.75635	151.2
1409.54663	61.3
1416.32666	72.4
1427.47168	19.9
1437.59338	37.1
1460.50720	51.7
1488.25781	46.4
1490.53967	88.9
1496.52112	24.0
1515.63281	54.8
1525.26807	20.9
1533.66943	48.4
1538.71985	40.7
1543.59229	45.3
1544.57397	55.0
1545.98608	64.4
1568.43018	235.6
1569.06140	32.5
1579.14758	23.1
1586.16760	82.7
1604.77710	51.9
1628.80090	89.0
1632.54224	58.2
1724.66919	118.7
1745.89441	136.3
1785.26245	33.8
