# Supplementary material for: Phosphoproteomic Analysis of Platelets Activated by Pro-Thrombotic Oxidized Phospholipids and Thrombin
Source: PLoS One. 2014 Jan 6;9(1):e84488. doi: 10.1371/journal.pone.0084488 (PMC3882224; doi:10.1371/journal.pone.0084488)
Supplement: Annotated Spectra S4 — (ZIP) [file pone.0084488.s007.zip › RASVCAEAYNPDEEEDDAESR_-24_2_72009.txt]

m/z	i	matches
244.34717	5.0
246.20006	3.0
255.40277	6.5
262.30054	53.4	y (2) (1+)
268.38635	5.0
272.10675	2.1
277.73181	8.9
280.38913	11.4
288.31570	6.7
297.40869	12.1
300.85001	19.2
312.19299	5.8
321.03720	10.3
329.33948	5.6
332.98575	4.4
335.11279	4.1
338.14743	3.2
341.86499	6.8
345.11072	10.3
346.49728	13.0
350.26031	2.4
355.00677	9.4
356.16525	24.6
358.36786	3.1
360.23761	4.2
361.29559	16.7
367.27209	24.8
368.61292	23.5
369.34793	24.6
371.32422	5.9
373.25787	6.3
373.98761	6.5
379.40015	14.9
388.04272	30.6
390.31641	3.0
391.22314	38.8
392.22333	4.7
394.50763	6.5
396.34454	38.7
397.34094	13.0
400.25726	19.1
402.11841	31.7
412.39777	11.3
413.26202	29.2
415.30865	9.4
417.20905	6.2
420.66241	13.5
421.96002	3.4
426.45892	4.7
427.99628	21.1
428.65533	3.3
429.65686	17.4
431.96008	3.4
433.44867	11.0
435.56653	6.0
444.66583	17.6
446.29926	14.0
448.27771	2.4
449.03656	10.3
451.37183	5.3
454.34247	42.6	b (8) (2+)-NH3, b (8) (2+)-H2O
456.25427	5.9
460.33167	2.6
461.07074	12.0
462.34662	65.8	y (4) (1+)
463.34827	27.9
464.40546	5.6
467.36035	3.4
471.52319	10.1
479.45099	2.8
482.47528	7.5
483.11835	6.4
485.68549	13.8
487.30139	8.4
489.23584	15.6
494.46063	5.1
495.90088	107.7	b (9) (2+)-P
496.96564	7.3
498.27753	16.3
500.85352	14.2
503.20642	29.4
506.35315	8.3
509.02258	4.1
512.56049	6.9
514.40137	27.7
517.74640	14.3
519.52069	18.8
520.58984	10.3
522.37622	8.4
524.50079	2.6
529.35229	2.4
530.84314	21.8
535.56311	11.1
536.67267	54.0	b (9) (2+)-NH3
537.47900	9.1
538.41425	14.2
539.50006	10.3
540.29224	12.3
544.77887	72.9	b (10) (2+)-NH3-P, b (9) (2+)
548.45496	1.9
549.08093	11.6
552.75623	141.4	b (14) (3+)-NH3, b (14) (3+)-H2O, b (10) (2+)-P
553.71838	14.4
554.54095	3.2
556.39636	6.4
558.72791	72.2	y (5) (1+)-H2O, b (14) (3+)
559.63806	3.2
561.31824	9.0
563.63995	4.1
565.83917	9.2
567.50494	6.3
572.52386	6.4
577.47565	59.6	y (5) (1+)
578.34741	17.8
579.01208	21.0
579.98419	53.8
580.96088	19.6
585.25677	33.8
587.04840	11.8
588.17279	6.3
589.24542	12.1
593.30383	25.9
597.50519	45.4	y (10) (2+)
598.84277	27.7
600.29047	15.0
601.46124	124.7	b (16) (3+)-H2O-P, b (15) (3+), b (16) (3+)-NH3-P, b (11) (2+)-P, b (10) (2+)
602.13092	69.3
602.76050	1.4
603.67236	18.1
606.38116	12.3
607.45233	10.1
610.02063	4.3
612.75494	5.6
614.20282	4.1
618.28534	4.0
620.03607	2.5
620.64716	17.4
621.25897	35.0
622.30853	36.7
623.40485	17.3
624.24341	21.0
626.48157	4.3
627.14819	23.3
628.55353	52.9
632.23346	13.3
633.87927	5.4
635.35675	20.1
637.30383	228.9	y (11) (2+)-H2O, b (5) (1+)-NH3, y (11) (2+)-NH3
638.05597	70.6
640.05682	9.5
640.77905	19.5
641.39954	9.7
644.39142	9.9
646.44714	848.7	y (11) (2+)
647.50043	103.8
649.01361	66.9	b (12) (2+)-H2O-P
650.25311	14.8
651.26776	12.7
651.87805	2.8
654.18671	68.4	b (5) (1+)
655.28436	10.3
662.68750	19.7
663.96808	48.5	b (18) (3+)-NH3-P
670.27820	10.8
671.06219	11.8
675.54303	27.9
676.74854	22.2
677.47455	3.5
678.11725	3.8
679.06744	2.8
680.17908	5.4
681.25879	26.0
683.20868	16.1
686.20966	8.4
688.38373	14.4
689.00146	16.4
690.52191	3.4
691.23431	22.9
692.38177	220.5	y (6) (1+)
693.37091	76.3
694.67059	141.8	y (18) (3+)-NH3, y (18) (3+)-H2O, y (12) (2+)-H2O, y (12) (2+)-NH3
695.55652	55.6	b (18) (3+)-H2O
696.67719	72.5	b (18) (3+)-NH3
697.63983	28.7
698.35858	36.0
699.37897	73.6	b (12) (2+)-NH3, b (12) (2+)-H2O
700.27948	24.5
701.73401	43.7	b (18) (3+)
703.46014	576.6	y (12) (2+)
704.46216	56.8
706.57489	17.6
707.72809	23.8
708.81232	46.5	b (6) (1+)-NH3
709.99792	33.2
710.66351	14.0
711.41431	11.2
712.69733	45.9	b (19) (3+)-P
713.33734	20.1
714.21600	28.8
715.04016	49.9	b (13) (2+)-NH3-P, b (13) (2+)-H2O-P
716.38910	115.0
717.65387	17.0
718.80072	19.1
719.52356	22.9
721.90509	11.9
722.99713	22.8
723.91095	31.5
725.20782	147.0	b (6) (1+)
726.19379	54.7
727.21533	9.7
727.92511	23.7
729.15912	9.5
730.79694	23.5
732.25201	36.2
733.46082	8.8
734.33832	49.1	b (20) (3+)-H2O-P
735.18579	47.2	b (20) (3+)-NH3-P
737.23438	39.7
738.22382	4.7
739.01556	40.6
740.80823	60.4	y (20) (3+)-NH3-P, b (20) (3+)-P, y (20) (3+)-H2O-P
743.05017	16.0
743.84491	16.2
746.48895	2.8
748.23297	5.4
749.39301	19.0
750.36615	24.3
753.12207	45.1
753.96515	23.2
756.35455	37.3
757.08929	8.7
757.89911	34.6
759.32867	107.7
761.30719	65.6
762.27765	55.2
763.06421	43.5	b (13) (2+)-H2O, b (13) (2+)-NH3
763.93304	36.5
765.31891	80.5
766.12158	20.9
767.14941	64.4	b (20) (3+)-H2O, b (20) (3+)-NH3
768.78333	40.2
769.40710	9.6
770.72418	40.4
772.56433	430.4	b (13) (2+)
773.35181	162.5	y (20) (3+)-NH3, y (20) (3+)-H2O, b (20) (3+)
774.11304	77.6
775.07800	50.1	y (13) (2+)-H2O
776.23370	35.5
777.26849	63.9
778.15991	111.0	b (14) (2+)-H2O-P
779.46869	98.3	y (20) (3+), b (14) (2+)-NH3-P
781.19830	103.5
781.84485	378.1
782.81696	394.7
784.08612	240.3	y (13) (2+)
784.90594	132.2
785.85498	22.8
787.13519	259.3	[M+3H] (3+)-NH3-H2O-P, b (14) (2+)-P
787.96381	82.0
789.39874	73.9
790.25507	26.2
792.22235	240.6
793.32501	482.3	[M+3H] (3+)-NH3-P, [M+3H] (3+)-H2O-P
794.17188	272.3
795.75549	177.5
796.77808	125.0
797.66412	128.7
798.45746	95.7
799.59399	366.0	[M+3H] (3+)-P
800.28583	197.4
801.05463	101.6
801.96185	156.4
803.30078	29.7
804.05377	129.8	y (7) (1+)-NH3, y (7) (1+)-H2O
804.76337	94.0
805.79584	63.9
807.98285	50.8
809.10455	22.7
810.14154	143.2	b (8) (1+)-H2O-P, b (8) (1+)-NH3-P
810.95941	66.0
811.72076	83.0	y (14) (2+)-NH3, y (14) (2+)-H2O
812.72296	171.9
814.22308	366.8
815.17688	87.5
816.18219	130.4
817.06390	82.4
818.18903	216.4
819.20447	126.7
819.86157	212.2
820.52307	468.3	y (14) (2+), [M+3H] (3+)-NH3-H2O
821.65637	595.6	y (7) (1+)
822.47504	186.9
823.36987	30.8
824.51056	22.7
830.68121	5.1
837.11346	10.5
838.47876	3.2
839.58209	17.1
842.92883	22.1
843.72101	9.9
846.15887	5.5
851.30560	22.6
852.31696	111.4	b (15) (2+)-P
854.25580	248.7	b (7) (1+)
855.47308	59.4
856.18719	16.2
857.75977	8.0
858.47443	10.4
860.44281	3.8
861.04926	12.3
863.94470	6.4
866.95361	73.6
868.23859	37.9
871.21686	2.8
875.59198	24.8
876.63843	12.6
877.26752	4.3
879.69684	49.1
880.49005	2.8
881.43805	3.8
882.37860	44.6
882.99933	14.2
884.82025	80.1	y (15) (2+)
885.56921	17.3
888.67255	8.0
889.52802	28.5
892.67078	80.8	b (15) (2+)-NH3, b (15) (2+)-H2O
893.97589	46.0
894.86469	49.0
897.46051	22.0
898.59424	62.7
899.35541	46.4
901.36475	96.9	b (16) (2+)-H2O-P, b (15) (2+), b (16) (2+)-NH3-P
902.21039	17.1
903.08392	23.5
905.21851	27.6
908.33258	7.1
912.15558	12.2
915.57147	3.5
916.17987	5.8
917.31378	32.7
918.18927	30.3
918.98926	31.4
920.25067	35.0
924.82745	62.2
925.43109	345.2	b (8) (1+)
926.29736	135.3
927.49872	65.2
930.60455	34.0
932.20123	8.8
933.17114	13.6
933.92035	35.0
935.45190	12.8
936.39838	4.1
940.24042	7.5
941.24286	5.2
944.35522	5.1
946.62671	12.6
948.34229	15.2
950.32550	91.4	b (16) (2+)-H2O, b (16) (2+)-NH3, y (8) (1+)
951.35040	73.2
952.21045	8.4
953.52618	15.6
955.33551	45.2
958.27191	65.4	b (17) (2+)-H2O-P
959.32739	127.7	b (17) (2+)-NH3-P, b (16) (2+)
960.16901	6.2
960.89752	20.8
961.81989	28.3
964.63641	12.4
965.61127	27.1
969.41895	4.1
970.49872	7.6
971.92645	11.6
972.95917	18.4
973.85052	13.4
975.78809	11.9
978.67944	18.4
979.33185	4.5
980.00250	4.5
982.38727	8.2
983.70282	4.8
985.11749	12.9
986.26733	40.5
989.08624	31.7
991.08026	12.3
991.81012	18.7
992.77216	15.6
995.59393	20.5
996.58765	27.6
997.83234	21.7
998.44586	12.7
999.68610	56.4	y (17) (2+)
1000.34381	3.9
1001.29437	16.4
1002.40277	71.0
1003.32202	112.8	b (18) (2+)-P
1004.51837	35.9
1008.35626	4.0
1009.32269	12.8
1010.40454	10.0
1013.82220	27.6
1015.10187	23.4
1016.35577	52.5	b (17) (2+)
1017.31592	27.4
1018.18475	17.1
1023.54053	24.4
1024.33704	9.7
1025.16028	37.3
1027.38135	8.6
1028.88818	9.6
1030.60120	3.2
1031.36646	42.5
1032.78101	10.1
1036.28833	14.7
1037.80737	14.9
1039.51221	44.1
1040.50098	6.7
1043.53223	42.3
1045.28979	40.9
1046.66431	76.4
1048.67407	14.2
1050.59998	18.8
1052.17468	99.8	b (18) (2+)
1053.92224	4.3
1055.29407	22.5
1057.86963	15.5
1058.89233	14.5
1061.26196	60.3	y (9) (1+)-H2O
1062.15210	3.2
1064.35669	47.9
1066.55652	5.0
1067.39624	74.2	b (19) (2+)-P
1068.01172	6.7
1068.88892	17.8
1069.59558	20.8
1070.33630	18.6
1071.34546	22.3
1072.39160	5.2
1074.39575	13.2
1079.42822	16.9
1080.41833	23.0
1084.92957	58.5	y (19) (2+)-P
1085.54688	18.2
1086.19067	9.3
1088.30566	340.7	b (9) (1+)
1089.41162	177.8
1090.20691	44.8
1093.23560	12.8
1094.47009	8.5
1096.68555	11.6
1099.82178	12.6
1100.52002	17.7
1104.00574	14.9
1104.62170	7.1
1106.33423	49.4
1107.82959	45.9	b (19) (2+)-NH3, b (19) (2+)-H2O
1109.23193	18.7
1111.07324	8.3
1112.06567	36.1
1116.55835	294.0	b (19) (2+)
1117.40063	70.4
1118.52405	21.8
1122.75366	10.8
1123.70471	6.9
1124.51782	11.8
1125.53809	9.9
1126.44458	3.9
1131.83936	18.8
1133.58887	5.4
1136.09412	24.4
1139.99170	27.3
1144.35608	8.6
1145.18665	6.9
1146.47864	3.1
1148.31641	8.8
1149.14368	15.7
1150.95752	28.0
1156.46509	41.0
1157.37134	19.9
1160.16870	17.7
1170.65674	6.3
1173.34338	51.2
1174.13184	8.1
1176.58301	13.9
1177.52710	14.0
1181.87061	3.2
1185.51135	23.5
1186.37939	18.2
1188.88403	6.8
1191.82178	31.5
1194.47876	58.6	y (10) (1+)
1195.50452	17.0
1197.70117	11.4
1202.40369	468.8	b (10) (1+)
1203.38086	355.6
1204.43665	77.3
1205.39905	65.5
1210.41675	16.7
1213.15442	16.9
1216.07837	27.4
1225.43701	21.9
1228.43762	19.5
1229.80212	9.2
1232.39600	11.2
1233.39722	26.6
1235.29712	8.4
1236.92822	30.1
1242.23267	17.0
1243.28638	13.2
1244.31555	3.9
1247.74915	5.6
1250.77502	21.3
1252.64978	7.7
1255.66992	7.7
1258.55750	10.9
1267.69568	2.8
1273.26892	92.4	y (11) (1+)-H2O
1273.91699	8.9
1274.55432	12.6
1279.30273	4.8
1287.47913	11.2
1288.84094	41.2
1289.56238	7.0
1291.47302	291.6	y (11) (1+)
1292.44031	217.5
1293.54602	44.4
1297.46045	3.2
1299.34875	18.2
1302.31335	2.2
1308.40710	6.5
1315.70142	16.7
1319.64258	4.5
1320.68298	7.7
1321.32544	6.1
1322.30957	19.1
1323.33923	15.8
1324.07898	8.9
1326.87219	21.6
1333.42639	21.9
1334.27649	13.2
1338.14050	13.1
1339.82117	9.3
1364.36414	8.2
1369.25232	7.8
1378.62646	2.6
1387.74329	19.1
1389.22424	2.2
1389.96948	7.1
1397.55811	8.2
1399.30969	4.3
1400.62280	10.8
1401.64709	4.8
1405.32849	190.8	y (12) (1+)
1406.43958	61.1
1407.62903	21.1
1408.57214	19.7
1414.10571	9.3
1415.19141	20.7
1416.81726	8.5
1419.97253	10.9
1425.95825	11.8
1428.22144	18.0
1432.02686	12.1
1441.45752	14.9
1450.68823	14.9
1458.65063	3.4
1467.37317	6.9
1473.42444	8.6
1476.74866	18.1
1479.57629	6.3
1488.03247	10.3
1517.35022	12.3
1551.30090	30.6
1552.22217	5.9
1553.69690	5.8
1568.67810	18.5
1569.58801	26.7
1570.66223	4.8
1591.42078	15.6
1599.37817	12.7
1639.85425	2.8
1641.41272	12.4
1651.47522	12.3
1668.76440	10.4
1736.60144	8.2
1740.33215	2.8
1837.67249	18.2
1843.10461	9.1
