# Supplementary material for: Phosphoproteomic Analysis of Platelets Activated by Pro-Thrombotic Oxidized Phospholipids and Thrombin
Source: PLoS One. 2014 Jan 6;9(1):e84488. doi: 10.1371/journal.pone.0084488 (PMC3882224; doi:10.1371/journal.pone.0084488)
Supplement: Annotated Spectra S4 — (ZIP) [file pone.0084488.s007.zip › RDSFIGTPYWMAPEVVMCETMK_-6_2_147675.txt]

m/z	i	matches
257.03918	22.8
260.94171	4.2
272.34698	16.4
273.40613	13.6
276.29526	10.3
278.43588	79.6
280.37732	6.5
281.39587	39.2
290.49539	7.4
292.89618	16.7
297.33292	7.0
302.88943	22.5
308.15805	43.2
310.07111	16.1
311.41656	19.5
323.16647	17.4
326.24496	52.5
327.00055	17.0
330.29047	22.7
332.21921	17.2
335.17502	6.5
336.33917	16.5
337.34720	40.6
341.29993	15.5
342.20657	10.2
345.24869	19.4
348.75293	9.8
350.22437	17.8
355.33609	5.6
359.22537	32.1
361.34387	65.6
366.16437	9.7
369.32587	10.7
373.15796	16.5
375.11548	22.7
379.23492	166.2
380.25555	54.4
388.99615	29.6
390.21851	32.9
391.33990	37.9
393.23743	4.8
395.07034	6.1
397.44968	18.1
401.13361	14.0
402.51566	22.5
405.22876	22.4
406.17029	24.3
411.48547	18.8
417.40192	13.5
419.30914	17.2
420.36151	12.0
421.31818	24.5
422.13257	12.2
423.29382	6.0
425.22443	55.8
426.01416	12.6
428.12341	32.1
429.37634	41.2
431.10883	35.3
432.20642	4.2
433.29291	18.1
436.02686	11.5
437.38098	88.8
439.49023	41.8
444.12408	12.9
447.22516	13.4
448.64825	44.5
451.32623	51.3
454.02271	24.9
456.05469	27.5
456.94641	22.8
458.22943	15.0
459.88672	16.9
461.29114	16.6
462.57495	46.7
463.41095	47.2
465.45404	28.3
467.14709	12.7
468.19098	11.5
468.84174	19.3
470.27600	11.5
471.24677	12.6
473.04858	14.3
474.32068	7.0
476.02509	37.4
481.25690	16.3
485.46686	16.5
487.96863	93.8
488.66840	47.2
489.38281	6.0
490.25189	32.0
491.35449	17.7
492.56476	42.6
493.29218	7.9
496.38135	39.5
497.11609	27.9
498.40961	31.8
499.74689	39.5
501.02820	17.5
502.19727	39.2
504.53943	12.0
505.22260	17.3
506.61108	40.7
508.40436	229.6
509.32501	149.2
510.17548	17.8
511.54059	24.8
512.29645	14.3
515.26306	29.9
517.06525	31.7
521.32330	22.8
525.29132	12.6
529.52490	64.3
531.64233	10.8
535.40857	6.5
538.39331	21.0
539.73883	35.0
540.48602	5.6
542.32202	6.5
545.02136	41.6
549.14697	30.0
550.79449	53.7
552.30243	23.9
555.78918	6.5
556.77527	22.5
558.28564	30.2
560.55762	62.7
562.03131	5.0
562.64594	54.4
563.39972	19.6
564.07788	4.4
565.04352	23.9
566.97754	31.6
568.65308	23.3
569.27765	19.1
569.90259	4.7
573.40326	16.3
577.06317	25.6
578.24664	88.6
580.22638	106.4
582.41412	71.9
583.19934	24.2
585.17987	12.8
586.25885	15.3
587.56598	5.7
588.48914	53.7
590.60028	102.1
591.34216	47.3
594.10907	110.1
595.10370	131.8
596.00714	48.2
597.18634	37.1
599.62152	9.3
601.49841	64.4
602.47577	12.0
603.61957	392.3	b (10) (2+)-P, y (10) (2+)-H2O, y (10) (2+)-NH3
604.48846	105.3
605.24762	28.0
606.18982	14.8
606.80963	20.2
609.46277	44.4
612.46155	2466.3	y (10) (2+)
613.37701	691.9
614.35181	134.7
615.53992	7.8
616.16565	10.2
617.23792	72.4
618.35956	10.6
619.77692	99.7
621.54950	65.6
622.60504	60.0
625.14801	69.8
626.05237	15.2
627.68866	31.4
628.38123	43.0
629.65656	87.3
630.33905	6.1
631.54425	58.6
633.50848	19.4
634.56104	5.1
638.83759	355.5	y (11) (2+)-H2O, b (16) (3+)-NH3, y (11) (2+)-NH3
639.69873	27.1
640.43274	36.0
641.24780	8.9
643.47546	809.6	b (10) (2+)-H2O, b (10) (2+)-NH3, b (16) (3+)
644.51282	93.0
645.73981	47.5
646.87372	88.4
647.97351	1193.8	y (11) (2+)
648.77606	309.5
649.39093	255.8
650.20459	187.4
651.28961	93.5
652.44116	234.4
653.26068	85.7
654.01923	167.3
654.80585	100.6
655.60919	38.2
657.17126	12.3
658.26563	197.2
659.69440	302.7
660.77850	230.7
661.84247	42.1
664.40668	5.5
665.72711	67.5
667.02936	69.8
668.32910	1333.2	b (11) (2+)-P, y (5) (1+)
669.27423	397.5
670.24457	214.7
671.27753	55.9
672.14014	55.4
673.62836	22.3
674.85846	131.6
675.57758	20.4
676.22437	26.8
677.56281	24.1
678.56384	45.9
679.68378	81.7
681.15442	5.3
682.75977	88.8
683.60931	30.4
686.60138	60.8
687.37476	84.3
688.43726	31.1
690.38287	159.1
692.40997	15.7
695.27783	1138.9	b (12) (2+)-H2O-P, b (12) (2+)-NH3-P
695.92926	998.4
696.60919	225.7
697.82928	21.9
699.25177	313.4
700.24823	119.8
701.31842	120.1
702.21973	97.7
702.87793	17.1
704.41803	1387.6	b (12) (2+)-P, y (12) (2+)-H2O, y (17) (3+), y (12) (2+)-NH3
705.28595	576.7
706.23413	93.1
706.97992	19.4
708.75116	768.3	b (18) (3+)-P
709.44885	1079.8	b (11) (2+)-H2O, b (11) (2+)-NH3, y (18) (3+)-P
710.24664	182.0
711.06018	50.0
713.47137	267.4
714.08246	114.7
714.75977	101.4
716.53772	133.1
717.18207	2.9
718.09259	364.3	b (11) (2+)
718.86090	106.7
720.35156	22.8
722.91791	53.9
724.34497	102.9
725.08051	100.0
726.25183	36.6
727.05048	11.7
728.12311	39.9
729.04095	44.1
730.67255	193.3
731.82910	177.2
732.55878	68.0
733.55499	35.4
734.47565	61.8
735.66473	230.6
736.82233	118.9
738.30170	56.6
739.64838	355.0
740.56439	228.7
741.58234	37.4
742.54388	42.2
744.48969	6209.8	b (12) (2+)-NH3, b (12) (2+)-H2O, b (13) (2+)-NH3-P, b (13) (2+)-H2O-P
745.49017	1808.1	b (19) (3+)-NH3-P, b (19) (3+)-H2O-P
746.42560	209.5
747.41406	165.8
748.64606	126.4
749.45941	100.4
751.61163	87.8
752.51581	57.4
753.43988	1215.6	b (13) (2+)-P, b (12) (2+)
754.36517	430.1
755.12207	70.3
756.25439	25.0
757.49615	79.6
758.10199	48.9
759.42157	33.7
760.16278	40.7
760.84314	69.9
762.23871	17.5
763.69659	21.0
764.55518	35.0
765.68964	7.8
766.39667	89.8
767.20526	92.9
768.67786	38.8
771.10059	7.5
772.21405	66.5
773.87836	93.6
775.27399	57.9
776.47546	41.2
777.44330	142.6
778.10010	20.8
779.57501	37.0
780.39606	61.5
781.42059	104.8
783.32770	89.8
784.45306	75.3
785.61847	56.6
786.44080	109.6
787.75507	24.9
789.04376	37.7
790.38086	3.7
791.17627	57.2
792.51416	34.3
793.24280	52.5
794.17419	88.3
796.66553	145.9
797.61200	101.3
799.23792	1238.7	y (6) (1+)
800.24774	303.8
801.34198	415.2	b (13) (2+)
802.35504	231.6
803.43170	85.3
805.06787	285.2
806.37244	474.1	y (13) (2+)
807.50464	279.5
808.48297	213.6
811.22754	1053.0	b (20) (3+)-NH3, b (20) (3+)-H2O
812.53119	64.3
813.48639	36.0
814.43671	22.7
816.39301	33.1
817.90863	66.5
819.67224	34.3
821.07037	30.1
822.49432	97.0
823.72009	76.3
824.62469	20.4
825.37482	44.9
826.35480	30.1
827.65790	88.3
830.00122	161.8
831.06964	25.5
833.42822	70.2
834.95923	93.3
835.76324	114.8
836.70709	69.6
837.65594	92.9
838.65259	107.2
839.33319	846.0	b (7) (1+)-H2O, b (8) (1+)-NH3-P
840.32477	537.1	b (7) (1+)-NH3
841.47955	99.6
842.17920	83.4
842.92072	165.1
844.03802	128.3
845.41339	25.5
846.20459	68.4
847.34320	37.3
848.24927	58.4
848.92853	103.7
850.02997	26.1
851.72473	185.8
853.16705	184.6
854.04272	97.7
855.85492	84.5
857.16132	398.4	b (8) (1+)-P
858.05554	953.1	b (14) (2+)-NH3, y (21) (3+), b (15) (2+)-H2O-P, b (15) (2+)-NH3-P, b (14) (2+)-H2O, b (7) (1+)
859.16193	363.6
860.48065	617.8
861.60535	186.5
862.57831	188.9
863.18951	6.8
863.97437	180.3
865.53839	132.9
866.33783	225.9
867.10992	555.0	b (14) (2+), b (15) (2+)-P
868.09186	177.6
869.07672	82.8
870.47290	106.2
871.78485	646.1	[M+3H] (3+)-H2O-P, [M+3H] (3+)-NH3-P
872.74121	141.3
873.86615	167.9
874.68689	305.6
875.60455	92.9
876.76373	384.6
877.91315	590.2	[M+3H] (3+)-P
878.95667	312.8	y (14) (2+)-H2O, y (14) (2+)-NH3
879.88684	229.5
881.06354	398.4	y (7) (1+)-H2O, y (7) (1+)-NH3
882.02283	88.6
883.11420	60.7
884.48291	404.3
885.69952	171.6
886.71338	280.3
887.76489	390.0	y (14) (2+)
888.44769	59.3
889.28381	239.4
890.05432	47.4
891.17102	113.2
892.00183	160.4
892.73969	157.3
893.43994	477.2
894.31342	84.1
895.30658	107.7
896.65564	119.8
897.46368	165.3
898.41589	1507.6	y (7) (1+), [M+3H] (3+)-NH3-H2O
899.42114	631.8
900.51886	236.7
901.29321	110.2
902.36035	211.3
903.46411	31.7
911.42737	68.4
914.29358	8.9
916.60620	128.8
917.54150	73.3
919.39337	20.8
921.23987	62.5
922.29657	19.6
923.58405	28.4
925.05933	18.2
926.21295	21.4
927.06226	38.7
928.24097	13.8
930.02191	5.6
934.76392	127.5
935.64215	81.8
936.58258	752.3	y (15) (2+), b (8) (1+)-H2O, b (8) (1+)-NH3
937.50836	469.7
938.57739	170.6
939.68555	31.8
942.22650	78.9
943.19849	82.9
943.82520	6.0
946.11945	65.1
946.79199	72.5
947.92358	101.9
948.87964	16.8
952.40668	96.3
953.19452	44.3
954.21655	58.6
956.30713	794.4
957.05756	809.7	b (16) (2+)-NH3, b (16) (2+)-H2O
958.00073	279.5
958.76050	64.1
959.36548	17.2
962.60748	18.1
963.58624	28.1
964.19720	6.5
965.55200	1034.7	b (16) (2+)
966.50366	217.0
967.30225	45.1
968.65936	40.5
970.40210	15.3
972.52130	62.4
973.43774	32.9
974.81879	15.0
976.55902	21.1
980.49335	50.2
982.41138	91.5
983.42572	27.9
984.93170	31.8
986.29840	20.8
987.34808	73.9
988.57330	59.5
989.66473	10.8
990.64960	91.3
991.70258	41.5
992.51782	96.4
995.08026	15.0
996.15851	13.2
997.34717	410.7	y (8) (1+), y (17) (2+)-H2O-P, y (17) (2+)-NH3-P
998.35394	320.5
999.48138	149.6
1001.33813	82.2
1005.00848	24.7
1005.81348	45.5
1007.30151	194.0
1009.47681	73.3
1011.56866	10.2
1013.77435	11.6
1014.44427	12.5
1015.52368	304.7
1016.46167	158.6
1017.32593	85.0
1018.07440	36.3
1018.76465	51.1
1019.98761	41.9
1021.97388	756.3	b (17) (2+)-H2O
1022.75751	777.3	b (17) (2+)-NH3
1023.88379	215.6
1024.78516	91.8
1025.42969	12.6
1026.85754	8.7
1027.58740	67.1
1028.59717	19.1
1030.89648	657.9	b (17) (2+)
1031.62708	297.2
1032.52722	221.9
1033.62720	209.2
1034.77051	66.5
1036.06213	50.5
1038.36182	8.7
1039.28076	5.9
1040.38159	27.8
1041.54053	80.2
1042.70703	69.7
1044.12549	58.2
1046.63525	66.3
1047.58740	38.0
1048.26636	33.6
1049.36816	394.9
1050.46387	49.8
1052.63293	21.4
1053.51843	106.2
1054.53174	152.9
1055.81299	161.0
1056.97888	261.6
1057.68726	120.6
1058.44067	101.2
1059.44531	35.7
1060.07886	11.2
1062.34912	174.8
1063.16455	109.6
1063.85986	78.6
1065.75146	52.5
1066.53552	30.8
1067.46838	113.6
1068.10681	59.2
1069.24280	22.4
1072.32202	76.8
1074.21533	160.8
1075.59424	52.6
1076.19446	18.2
1077.72583	78.5
1078.54639	16.2
1079.43433	28.7
1080.27173	82.3
1081.51526	54.9
1082.17957	168.9
1083.36523	120.4
1084.63550	56.1
1086.85559	21.9
1088.09058	38.7
1089.27417	47.4
1093.05334	50.4
1093.96680	36.8
1094.56763	6.9
1096.68970	25.7
1098.03052	19.8
1098.78394	24.7
1099.90320	172.8
1100.61499	4.4
1102.39917	343.0	b (18) (2+)-NH3, b (18) (2+)-H2O, y (18) (2+)-H2O
1103.27100	81.2
1103.92004	83.6
1104.53064	29.0
1105.30347	7.0
1106.16406	95.6
1107.23108	22.5
1108.72437	24.4
1109.46802	6.5
1110.96948	631.8	b (18) (2+)
1111.89465	252.2
1112.74231	53.2
1115.40564	83.0
1116.71399	82.7
1117.43140	337.0	b (19) (2+)-H2O-P, b (19) (2+)-NH3-P, b (9) (1+)
1118.44287	280.9
1119.29858	159.0
1120.81665	144.5
1122.58032	12.6
1123.45691	16.1
1126.30115	82.3
1126.91406	103.6
1127.66699	69.0
1128.61646	50.7
1129.30273	9.8
1129.93396	74.3
1130.92041	189.2
1132.31055	12.7
1133.34473	20.8
1134.31360	18.9
1135.93164	19.8
1136.53784	22.8
1137.62134	37.9
1138.79639	89.5
1139.75549	58.1
1140.63660	94.4
1141.76501	21.9
1143.72754	18.4
1144.48413	40.6
1146.23376	120.3
1147.10034	120.1
1149.25879	14.4
1154.44006	7.0
1155.12427	40.2
1157.26355	28.3
1158.55444	45.6
1159.24573	61.0
1160.37952	54.5
1161.53711	19.1
1163.25500	69.7
1164.22534	72.7
1165.20752	242.0
1166.33459	343.7	b (19) (2+)-NH3, b (19) (2+)-H2O
1167.39355	245.2
1168.21704	100.3
1168.85400	120.2
1170.56250	23.9
1171.18103	21.0
1173.04785	18.5
1173.75110	7.0
1175.42932	624.4	b (19) (2+)
1176.31128	752.1	y (19) (2+)-NH3, y (19) (2+)-H2O, b (20) (2+)-P
1177.59033	127.6
1178.38196	75.9
1179.87256	39.3
1180.58411	7.0
1181.54663	20.1
1182.25122	55.3
1182.94934	51.0
1183.60095	34.1
1184.67114	21.9
1185.49060	45.5
1186.97485	33.7
1188.26611	53.2
1189.07434	9.8
1193.07007	13.7
1197.42554	20.8
1198.56824	65.2
1199.41357	9.7
1201.37329	32.7
1203.58484	18.3
1205.33789	188.5
1206.33435	69.6
1207.58704	272.1
1208.55518	139.0
1209.44751	63.3
1210.10889	16.6
1211.34546	27.8
1212.15259	89.5
1213.14673	77.7
1214.45825	41.2
1216.68262	238.8
1217.63281	659.8	b (20) (2+)-NH3, b (20) (2+)-H2O
1218.83203	404.3
1219.94995	30.6
1220.98242	128.4
1223.34290	4131.7	y (10) (1+)
1224.41785	2871.4
1225.45056	1494.6	b (20) (2+)
1226.50049	930.3
1227.33276	302.9
1228.00000	279.0
1229.46643	23.7
1230.24097	107.0
1232.79321	8.9
1234.06030	81.2
1234.76208	18.1
1236.30811	102.0
1237.57495	32.8
1239.07471	39.9
1241.21606	151.9
1242.39392	151.5
1243.44849	145.4
1245.28943	76.7
1246.59265	103.9
1249.04431	5.6
1250.23376	6.1
1257.47156	62.7
1258.79260	37.5
1260.98608	66.2
1262.51611	7.3
1263.32739	65.0
1264.03931	17.2
1266.33435	27.5
1266.98596	11.2
1270.12537	90.8
1270.80005	28.8
1271.70081	33.9
1273.92188	233.6
1274.61084	56.3
1275.30847	56.9
1276.45825	69.2
1277.36438	8.7
1278.29175	21.6
1279.12671	41.1
1282.25208	466.8
1283.11755	582.5	b (21) (2+)-H2O, b (21) (2+)-NH3
1284.22424	414.9
1285.35486	82.3
1287.03650	19.2
1289.63464	43.9
1290.87671	164.6
1291.62390	688.4	b (21) (2+)
1292.58533	213.0
1294.23792	887.3	y (11) (1+)
1295.36316	866.8
1296.42444	387.1
1297.48999	145.6
1298.68750	16.3
1299.39050	86.9
1300.38757	36.2
1301.26831	54.7
1301.95203	24.2
1303.27930	196.8
1304.38013	124.2
1305.78235	87.3
1306.56372	57.9
1309.49805	105.4
1310.56506	14.1
1314.52747	14.5
1316.45679	44.5
1320.55066	7.0
1326.72253	10.1
1327.76208	39.1
1329.46997	7.3
1330.64099	23.2
1332.20898	72.6
1333.45605	61.7
1334.59204	24.2
1337.49817	39.2
1339.57458	8.4
1340.31677	19.5
1340.99475	23.0
1342.45154	55.5
1343.85461	15.4
1345.43726	11.6
1346.81531	56.2
1347.62219	46.1
1349.62268	15.9
1351.29944	25.6
1353.52551	22.9
1356.25586	7.5
1359.09924	10.2
1360.14929	22.1
1361.43201	40.3
1363.10498	33.9
1365.52466	45.2
1366.45764	21.1
1367.26489	30.0
1367.87756	35.8
1369.58337	9.8
1371.96436	23.2
1374.72302	46.8
1378.32129	12.2
1380.59314	14.9
1382.33521	20.1
1387.81458	15.5
1389.08801	20.0
1391.88635	22.4
1394.48792	58.3
1397.21960	16.3
1398.37463	21.8
1407.09729	29.0
1408.36011	51.3
1409.77820	12.5
1410.47559	67.3
1412.13611	24.4
1413.71155	30.6
1416.34949	96.0
1418.64929	22.2
1419.39734	16.1
1425.39148	413.3	y (12) (1+)
1426.36462	162.6
1427.13733	193.4
1428.71704	30.8
1430.31873	24.6
1432.64050	23.0
1434.41235	487.6	b (11) (1+)
1435.29395	279.1
1436.45105	48.6
1441.64539	15.7
1444.53528	17.7
1446.77014	7.5
1449.34570	12.5
1463.54700	31.7
1465.26404	23.2
1466.40930	10.8
1473.52234	22.3
1474.88452	32.2
1475.72717	34.4
1477.83643	22.4
1480.73608	16.7
1487.38757	74.9
1488.86145	32.7
1489.52905	44.1
1490.89233	30.7
1494.02612	20.5
1497.40686	21.2
1501.36951	18.6
1505.38953	1422.2	b (13) (1+)-P, b (12) (1+)
1506.51648	901.0
1507.50659	402.9
1508.33630	152.1
1509.01465	6.8
1509.70715	23.1
1515.43152	7.3
1517.46521	6.5
1520.57800	29.4
1522.84705	9.7
1527.35693	18.7
1543.79944	55.3
1547.45569	7.5
1549.26184	22.4
1552.11011	38.5
1565.21594	10.6
1571.52844	25.3
1574.87292	15.9
1576.28650	14.9
1591.74304	35.3
1596.52686	17.3
1599.51282	24.9
1601.69153	25.3
1606.44324	19.1
1607.59656	11.5
1608.31030	19.1
1610.25415	7.5
1610.88953	39.8
1611.85461	14.5
1612.55481	12.6
1613.68787	20.1
1614.42493	26.2
1620.88953	19.2
1649.01746	44.9
1651.48743	8.9
1658.20691	28.1
1665.75708	24.7
1707.53772	8.4
1723.03442	17.3
1723.82104	18.3
1724.71692	31.2
1726.51257	47.8
1757.18250	6.4
1769.01733	36.7
1777.37195	45.2
1779.94128	7.0
1801.95276	17.6
1802.65344	22.7
1815.68970	11.6
1818.73865	42.9
1916.25330	26.1
1922.41248	23.5
1931.03479	16.1
1992.24048	10.8
