# Supplementary material for: Phosphoproteomic Analysis of Platelets Activated by Pro-Thrombotic Oxidized Phospholipids and Thrombin
Source: PLoS One. 2014 Jan 6;9(1):e84488. doi: 10.1371/journal.pone.0084488 (PMC3882224; doi:10.1371/journal.pone.0084488)
Supplement: Annotated Spectra S4 — (ZIP) [file pone.0084488.s007.zip › RDSFIGTPYWMAPEVVMCETMK_-7_2_129270.txt]

m/z	i	matches
262.00949	6.5
269.02170	3.8
271.33533	5.6
278.20367	51.6
279.01184	5.0
280.20587	10.7
286.00192	5.7
288.24976	7.1
292.00461	9.8
293.26508	7.1
294.03107	10.9
298.22052	29.1
299.38550	6.7
300.05075	4.8
301.18149	8.0
307.37918	6.5
309.90186	3.9
311.91711	7.1
313.41931	20.1
318.10495	13.7
323.31998	26.4
325.95456	35.3
327.25946	32.5
328.12753	6.2
329.94846	8.0
330.87607	6.8
333.20734	4.5
334.76505	27.7
336.03400	15.2
339.25415	13.3
341.25375	10.3
345.25381	19.0
346.29572	39.9
353.10565	22.8
355.22827	9.2
361.94666	11.3
362.90198	11.5
369.06628	10.6
372.12518	12.9
377.42682	10.4
379.03571	180.4
380.25848	28.0
381.27307	12.2
382.43542	18.7
383.48346	23.1
387.46548	4.2
389.43353	12.7
390.33731	39.7
391.39203	40.0
393.18042	9.2
395.25104	7.1
397.06046	22.0
398.34900	8.8
400.39020	19.6
401.50049	27.3
406.24634	8.0
409.35736	19.6
410.30383	13.9
411.07678	6.8
411.74390	6.5
412.74506	12.1
413.35193	4.4
414.35797	11.6
415.47827	17.5
416.46295	9.4
417.36578	9.2
419.47961	41.9
420.24493	33.8
421.22717	5.9
422.77368	4.8
424.32422	51.1
425.30023	13.9
429.16418	3.0
430.43420	16.2
434.38904	21.6
435.05737	19.0
435.75989	6.2
436.99609	30.5
438.39246	5.9
439.39185	7.3
440.91998	28.6
442.34241	31.2
447.19049	76.4
448.05933	24.6
449.17871	13.1
451.91016	75.6
454.80048	21.4
456.65784	9.5
457.40057	29.4
460.82495	24.1
462.17822	29.4
463.54987	26.8
464.32214	21.0
465.37225	10.8
466.47717	28.3
467.28772	20.7
468.53778	30.9
469.93262	43.9
471.20624	44.3
472.03662	3.9
473.38885	22.2
474.15778	11.3
480.34015	21.1
481.79736	4.2
482.53302	30.6
484.87891	10.9
486.04950	8.5
487.12054	11.8
488.18640	125.2
489.30817	25.6
490.45563	63.1
492.12341	3.6
493.68518	20.3
496.13831	23.0
498.49194	20.8
502.51001	23.2
507.21802	51.7
508.30371	175.3
509.37482	81.5
510.29822	11.2
511.48010	27.2
512.40222	18.1
513.25574	19.1
516.97510	7.0
519.74084	30.1
521.08624	16.6
522.60626	11.9
523.58087	24.1
524.65155	27.7
525.41583	8.0
528.38422	18.2
530.37689	5.1
532.29419	10.3
535.91284	31.9
537.64648	31.4
538.55890	7.4
539.31714	13.5
542.27692	20.8
543.24786	19.7
544.91693	34.7
546.05438	5.7
548.20856	28.8
549.33929	36.9
549.98767	6.5
551.14429	6.0
552.17310	14.5
552.99750	10.3
554.53217	30.6
556.24921	8.6
557.41498	42.8
558.51697	10.4
559.64478	7.5
560.35297	3.9
562.71301	14.6
563.56067	7.1
564.98706	22.4
566.18829	24.2
567.28290	9.2
568.59290	39.8
569.38171	8.8
570.45630	19.2
573.17822	32.0
574.06317	36.4
575.12781	3.3
578.29871	51.4
579.14661	51.4
580.20758	19.7
581.34845	27.3
582.90045	44.7
584.38922	15.1
586.50031	52.7
587.40887	43.1
589.18494	6.2
590.32697	31.2
590.95282	11.5
591.89819	47.5
594.11273	90.7
594.98578	18.3
596.15845	18.8
598.33911	32.5
599.32153	9.5
601.29950	57.0
602.24701	7.1
603.24805	94.4
604.14423	99.8
605.14032	54.4
607.10742	36.0
608.49762	4.5
609.31879	5.2
610.35278	2.7
611.35852	44.9
612.45319	1859.2	y (10) (2+)
613.51416	455.2
614.55164	59.7
615.56696	35.6
616.52661	22.4
617.72748	78.9
619.08051	76.6
620.40454	51.1
621.19891	77.4
622.62915	46.0
623.38312	14.6
624.77612	23.8
625.83435	32.9
626.95245	41.2
629.14307	29.2
630.22186	67.3
634.27948	35.9
635.57520	21.1
636.65594	62.0
637.34839	1.4
638.85809	94.7
640.10193	7.1
641.29962	17.1
643.25208	301.4	b (10) (2+)-H2O, b (10) (2+)-NH3, b (16) (3+)
643.95123	193.0
644.98853	25.2
646.29901	160.8
647.99420	788.5	y (11) (2+)
649.16779	192.9	b (17) (3+)-H2O-P, b (17) (3+)-NH3-P
650.30017	113.0
651.17877	65.0
652.25647	236.0	y (16) (3+)-NH3, b (10) (2+), y (16) (3+)-H2O
653.11981	184.8
653.93817	10.9
655.91589	28.8
656.97217	8.0
658.31915	121.3
659.61829	247.3
660.42548	263.1	b (11) (2+)-NH3-P, b (11) (2+)-H2O-P
661.41052	59.2
662.22943	27.8
663.67523	6.3
664.36761	12.0
665.65887	14.9
666.35333	6.5
667.35052	101.4
668.33691	866.5	b (11) (2+)-P, y (5) (1+)
669.25842	334.4
670.05133	69.3
670.99591	44.4
672.10724	26.3
672.77551	21.1
673.75726	16.0
675.15796	82.0
676.28583	51.2
679.43469	109.3
681.45538	63.7
682.28607	64.5
683.37067	7.1
685.23901	22.9
686.74542	81.8
687.50342	54.2
688.19556	21.5
689.11633	23.4
690.23419	96.2
691.11115	59.6
692.24103	18.3
693.35736	62.1
695.25409	811.3	b (12) (2+)-NH3-P, b (12) (2+)-H2O-P
695.85577	662.6
696.51764	92.2
697.70038	7.1
699.29266	267.8	b (5) (1+)
700.29401	73.7
701.61566	41.2
702.56232	15.0
704.24683	1104.1	b (12) (2+)-P, y (12) (2+)-H2O, y (12) (2+)-NH3
705.06421	531.9
706.13440	52.9
707.53967	10.0
708.99939	1289.0	b (18) (3+)-P, b (11) (2+)-H2O, y (18) (3+)-NH3, b (11) (2+)-NH3, y (18) (3+)-H2O
710.20868	45.0
711.51666	43.3
713.17749	83.6
713.82758	209.6	y (12) (2+)
715.13098	12.1
716.84479	44.5
717.66675	256.7	b (11) (2+)
718.37787	60.4
719.31024	76.4
720.36694	23.8
721.34741	13.4
722.48120	64.3
723.38934	20.2
725.03229	24.0
725.88684	5.0
728.40253	21.6
730.59235	111.8
731.37476	108.6
732.54443	79.3
733.20105	6.2
733.82965	22.1
735.50610	219.2	b (18) (3+)-NH3, b (18) (3+)-H2O
736.26971	51.0
737.30090	68.2
739.49915	312.4	b (6) (1+)-NH3
740.57599	3.0
744.32092	2931.5	b (12) (2+)-NH3, b (13) (2+)-NH3-P, b (13) (2+)-H2O-P, b (12) (2+)-H2O
744.96625	2811.1	b (19) (3+)-H2O-P, b (19) (3+)-NH3-P
746.19177	142.9
747.33795	4.4
749.24579	72.9
750.41779	70.1
751.38300	18.8
752.55853	97.3
753.15936	599.3	b (13) (2+)-P, b (12) (2+)
753.84027	482.5
754.60248	107.0
755.20428	8.2
756.13483	60.8
758.15082	78.2
759.26648	48.8
760.04163	43.7
760.72009	19.4
761.62085	27.4
763.06000	38.7
764.00055	59.9
764.71613	4.1
765.90204	36.5
767.13678	68.3
768.43744	24.5
769.35419	4.8
770.27588	69.3
771.33417	25.1
772.22699	45.0
772.91644	39.8
773.93433	27.3
774.61359	11.1
775.79138	70.5
776.50452	3.8
777.88354	52.9
779.33075	111.5
780.46478	59.8
781.35449	36.1
782.02435	18.6
783.60504	150.3
784.99023	89.2
785.83722	64.4
786.75989	98.8
787.84357	18.7
789.36694	21.8
790.49957	28.0
791.90009	27.1
792.91119	172.9
794.28107	90.8
795.22546	32.4
796.37170	47.4
797.36957	40.2
799.23596	946.8	y (6) (1+)
800.31891	393.0
801.38885	148.9
802.17645	126.2
802.78967	24.0
803.95959	140.6
805.50763	178.1
806.49847	350.0	y (13) (2+)
807.30609	145.9
808.34088	37.1
810.20123	126.9
811.25629	195.0	b (20) (3+)-NH3, b (20) (3+)-H2O
812.27618	164.0
813.29297	28.2
815.05951	30.0
816.00092	26.4
817.25275	155.0
818.43597	35.5
820.24115	10.3
821.70105	40.5
823.17755	115.6
824.28583	103.1
825.28217	63.6
826.24799	38.3
827.17499	81.9
828.34210	80.4
829.10065	19.6
830.07117	24.5
831.57916	85.2
832.32440	60.0
833.09888	31.9
834.43109	218.4
835.19440	43.5
836.36255	46.4
838.20795	107.4
839.24408	866.5	b (8) (1+)-NH3-P, b (7) (1+)-H2O
840.28156	288.0	b (7) (1+)-NH3
841.48279	6.8
842.92157	117.1
843.56647	45.4
844.42023	106.6
845.37701	75.7
846.72723	75.0
847.54669	32.6
848.51495	48.7
849.66718	69.2
850.61078	107.5
851.53058	201.7	y (21) (3+)-H2O
852.32288	191.5	y (21) (3+)-NH3
853.50116	195.1
854.27545	55.0
855.32953	13.5
857.35620	947.7	y (21) (3+), b (7) (1+), b (15) (2+)-H2O-P, b (14) (2+)-NH3, b (14) (2+)-H2O
858.15326	382.9	b (15) (2+)-NH3-P
859.44281	218.5
860.69061	447.3	b (21) (3+)
861.83636	217.6
862.70178	45.1
863.45691	81.6
864.32928	101.3
865.26013	90.3
866.60150	322.6	b (14) (2+), b (15) (2+)-P
867.55688	199.5
868.87042	135.9
870.24988	215.3
871.32336	264.0	[M+3H] (3+)-H2O-P, [M+3H] (3+)-NH3-P
872.40582	215.0
873.37494	131.5
874.34918	39.6
875.40668	192.7
876.35596	671.3
877.75580	710.5	[M+3H] (3+)-P
878.51263	366.5	y (14) (2+)-H2O
879.30988	132.7
880.15216	160.6
881.48120	188.0	y (7) (1+)-NH3
882.28467	184.8
883.04987	227.0
883.80280	231.3
885.00055	327.7
885.94977	75.5
886.78375	262.3
887.96027	112.4
889.14020	214.8
889.99420	219.4
891.40717	633.3
892.36633	396.0
893.26520	206.9
894.03607	78.2
895.29767	153.5
896.72229	452.8
897.77136	525.7
898.54211	757.0	[M+3H] (3+)-NH3-H2O, y (7) (1+)
899.61102	292.6
900.33044	213.6
900.96600	99.3
901.92108	34.2
902.93958	13.1
908.48004	11.9
910.84021	24.3
912.54291	20.7
914.58118	7.7
915.78113	14.0
916.77502	151.3
917.73199	43.1
918.60315	44.1
920.70892	86.7
921.65558	50.4
925.33539	52.5
926.11041	8.9
927.49713	18.8
928.24884	38.6
930.87091	12.8
931.52557	34.9
932.16559	3.1
933.35767	78.6
934.33813	58.5
935.20972	62.3
936.42554	727.6	y (15) (2+), b (8) (1+)-H2O
937.26410	364.8	b (8) (1+)-NH3
937.98163	37.3
938.71289	22.6
940.05933	17.4
940.95337	67.8
942.40479	16.0
943.22974	78.1
945.66455	35.9
946.55200	30.1
948.42114	13.9
951.67920	212.4
955.49536	42.5
956.30560	579.2
956.94897	1059.5	b (16) (2+)-NH3, b (16) (2+)-H2O
958.07587	119.3
959.04205	96.4
959.78339	18.0
960.40192	33.3
962.44678	50.2
963.26361	5.6
963.95978	20.3
965.49908	723.5	b (16) (2+)
966.31104	113.0
967.03003	73.0
968.46313	21.8
969.58881	74.6
970.34546	31.2
971.35590	9.8
973.29047	107.3
974.33771	31.8
975.57983	36.6
976.81195	37.5
978.55817	51.4
979.28003	47.3
980.06177	29.4
981.02271	52.3
982.01196	136.6
983.05646	54.0
984.02081	12.2
986.75146	42.8
987.95703	59.5
988.97894	6.2
989.82007	52.5
991.07550	235.9
991.70355	17.1
992.73651	35.6
993.37897	102.9
994.37915	30.3
995.02643	23.0
996.08643	20.1
997.33423	446.5	y (8) (1+)
998.30927	145.1
999.24310	134.0
1000.01703	3.8
1001.30023	15.8
1004.86383	67.1
1006.14423	92.0
1007.43927	77.0
1008.48004	73.1
1010.55719	29.1
1013.20996	108.1
1013.98212	20.3
1015.39471	300.2	y (17) (2+)
1016.41095	196.8
1017.31012	37.2
1018.08228	21.7
1018.96198	5.0
1020.66284	11.9
1021.74835	467.7
1022.61334	607.4	b (17) (2+)-H2O, b (17) (2+)-NH3
1023.52588	110.6
1024.56531	16.0
1025.54565	9.1
1027.89990	64.3
1028.59644	28.4
1029.82837	77.0
1030.65698	271.8
1031.41699	465.8	b (17) (2+)
1032.34521	41.4
1032.97888	41.1
1033.67773	35.3
1034.63379	47.5
1037.09241	41.3
1037.87866	13.8
1038.76306	41.9
1039.59180	121.0
1040.28076	9.6
1041.49780	20.0
1042.37402	13.0
1043.32153	101.0
1044.55151	215.2
1045.82727	125.3
1046.89282	59.1
1047.91223	64.1
1048.56018	105.0
1049.18188	165.9
1050.17102	68.1
1051.24707	124.5
1052.43384	19.1
1053.26025	52.6
1054.15137	108.9
1055.12769	120.0
1055.85315	31.7
1057.06958	73.6
1058.96265	19.5
1060.17871	63.0
1061.83142	170.0
1062.77173	83.5
1064.18237	25.4
1065.20886	10.6
1067.00330	73.5
1068.63660	55.4
1069.55298	6.0
1070.26050	126.9
1071.11877	71.0
1072.20239	216.2	y (18) (2+)
1072.83887	143.8
1074.02502	119.2
1075.63391	108.9
1076.62109	303.6
1077.65881	84.7
1078.63916	147.4
1079.52686	90.1
1080.22241	53.5
1081.06226	311.4
1081.93652	229.2
1082.79810	123.9
1083.93604	64.1
1084.99414	14.7
1086.04480	30.9
1086.89990	94.9
1087.58752	20.0
1089.19727	92.5
1090.59973	80.8
1092.34058	44.7
1093.36011	18.2
1094.16650	30.1
1095.57178	13.2
1096.60840	45.2
1097.55334	12.3
1098.27100	5.4
1099.53333	22.5
1100.26343	11.7
1102.18152	529.2	b (18) (2+)-H2O, b (18) (2+)-NH3
1103.13501	172.8
1104.10620	37.0
1105.78760	14.2
1106.46680	5.3
1108.17700	57.2
1109.46265	84.2
1110.99988	215.0	b (18) (2+)
1111.77100	331.5
1112.90100	19.2
1113.56104	20.9
1114.31958	8.6
1115.26807	46.9
1117.29993	386.2	b (9) (1+), b (19) (2+)-H2O-P, b (19) (2+)-NH3-P
1118.17383	121.3
1119.56384	182.7
1120.55212	55.9
1121.64307	38.6
1125.08716	58.8
1126.31702	126.9
1127.37195	97.8
1128.47253	54.4
1129.47412	79.1
1130.45898	164.7
1131.71094	25.3
1132.57336	113.5
1133.85278	40.5
1134.87012	57.5
1135.98816	21.1
1138.76453	164.0
1140.11072	12.4
1140.97522	57.4
1141.97949	30.8
1143.12219	36.3
1145.35754	171.6
1146.50220	49.3
1147.14355	24.7
1148.21387	14.1
1149.10156	11.9
1150.19604	17.1
1151.46240	82.9
1152.70996	10.3
1154.35767	16.4
1155.54004	28.2
1157.07776	7.2
1157.88757	9.1
1159.15784	73.5
1160.09570	12.1
1161.70740	55.5
1163.50317	86.2
1164.51794	81.8
1165.65039	76.1
1166.52832	247.3	b (19) (2+)-H2O, b (19) (2+)-NH3
1167.56396	134.4
1168.62598	96.6
1169.44836	44.0
1170.44800	22.4
1171.53687	3.6
1173.00098	32.7
1173.65088	7.1
1175.17908	256.4
1175.84155	605.0	b (19) (2+)
1176.45605	247.3	b (20) (2+)-P
1177.33923	100.0
1178.20813	93.8
1180.12183	45.4
1181.22485	57.8
1182.89966	55.4
1183.92993	42.8
1185.12781	92.4
1187.24365	33.9
1188.44067	18.9
1189.53845	26.5
1190.17981	5.7
1192.00513	4.2
1192.95386	38.4
1193.67041	29.9
1195.33850	16.8
1196.21008	36.3
1196.86426	30.0
1197.99438	74.8
1198.99573	9.6
1199.98340	34.4
1200.95374	11.5
1201.82068	15.6
1202.94824	45.7
1204.39880	64.0
1205.27222	231.6	y (10) (1+)-H2O, b (10) (1+)-P
1206.37732	85.4
1207.26611	61.3
1208.17944	96.2
1208.95972	15.8
1209.80762	18.3
1210.51392	54.1
1211.15601	14.5
1212.49377	69.0
1215.23083	47.1
1217.10327	476.5	b (20) (2+)-H2O, b (20) (2+)-NH3
1217.95654	294.6
1218.97437	63.1
1220.65015	75.7
1221.69934	104.0
1223.29089	3694.9	y (10) (1+)
1224.36072	1642.4
1225.43726	948.4	b (20) (2+)
1226.40527	392.0
1227.51965	167.4
1228.39221	25.6
1229.04956	19.7
1229.73962	22.8
1230.58008	17.6
1231.48022	29.9
1232.35303	12.5
1233.33350	25.7
1234.15747	83.9
1235.47107	70.0
1236.25781	49.6
1237.57971	36.2
1240.01221	18.5
1242.47925	111.4
1243.60596	74.7
1244.56763	32.2
1245.52002	32.7
1246.48010	7.5
1247.56543	26.1
1248.48926	11.0
1249.75684	26.7
1250.79297	72.1
1251.58167	14.3
1252.21777	5.9
1253.54236	53.1
1255.39331	29.3
1257.43396	10.4
1258.46228	15.1
1259.65735	28.0
1260.34497	62.8
1261.48608	23.5
1263.42432	29.5
1264.41052	61.2
1266.52832	11.8
1267.76428	3.0
1268.47327	7.4
1270.01599	4.8
1271.33020	5.4
1273.82214	26.7
1274.57446	16.7
1276.18420	57.6
1277.39954	25.1
1278.29297	18.6
1280.48694	11.2
1282.72449	584.1	b (21) (2+)-NH3, b (21) (2+)-H2O
1283.50818	207.4
1284.61682	46.4
1285.36292	35.1
1286.20007	28.1
1287.32275	9.3
1288.43140	19.4
1289.44104	22.1
1290.59631	74.6
1291.67249	461.5	b (21) (2+)
1292.46716	261.5
1293.26953	27.8
1294.33752	543.9	y (11) (1+)
1295.32971	414.4
1296.49487	143.8
1297.21216	56.5
1297.94873	23.0
1299.06079	52.6
1301.58862	30.7
1302.32935	25.1
1303.56995	67.9
1304.50476	61.4
1305.41418	54.1
1306.22351	34.3
1307.78381	34.1
1308.54883	28.3
1309.42029	22.2
1310.56689	24.4
1312.66284	40.9
1313.47327	20.7
1315.59045	15.2
1316.64551	12.7
1317.99084	6.0
1319.25732	10.2
1320.53479	4.7
1321.45154	34.4
1324.23840	11.6
1325.48425	20.9
1327.82263	19.4
1329.38293	8.5
1331.74255	11.6
1334.47424	13.6
1335.17407	27.2
1336.67468	15.7
1338.26941	6.0
1343.86755	17.1
1345.28296	10.0
1346.99817	43.1
1347.96204	8.5
1348.69568	23.3
1352.46216	2.4
1353.35339	23.3
1354.05371	10.1
1355.63269	6.1
1358.32825	3.3
1359.46667	8.3
1360.68079	75.5
1361.43640	21.9
1362.46655	20.8
1365.36853	25.9
1366.13562	23.6
1367.47302	29.1
1369.14490	35.5
1369.99988	8.4
1372.39270	48.8
1374.29163	18.6
1376.57031	5.1
1378.92456	14.0
1380.65125	6.3
1383.47400	18.8
1385.73694	27.2
1390.90308	26.8
1392.15466	15.9
1393.45215	24.9
1394.43140	60.8
1395.63721	27.2
1396.36633	6.5
1400.32556	30.6
1402.81482	22.4
1406.46912	46.5
1407.69055	38.6
1408.57251	39.5
1409.65942	19.8
1411.12524	17.6
1412.50647	21.8
1416.20544	106.8
1417.52148	22.7
1418.49622	20.2
1420.56726	8.6
1425.29431	192.9	y (12) (1+)
1426.43420	111.4
1427.64465	24.8
1428.50745	43.9
1431.83057	9.0
1434.34888	382.2	b (11) (1+)
1435.54651	165.2
1436.46643	76.1
1441.67554	11.5
1446.33679	5.7
1447.24719	19.4
1451.38513	41.8
1454.18030	18.3
1454.87012	20.6
1457.67932	4.2
1462.79041	17.1
1470.76001	6.8
1471.57507	22.6
1474.54407	6.8
1478.51465	16.4
1483.95032	7.1
1487.17639	93.6
1488.31580	92.8
1490.04309	10.6
1493.17041	9.0
1494.85852	5.9
1496.11682	64.3
1499.95081	19.8
1500.57947	3.9
1502.54456	20.6
1503.82605	19.3
1505.32190	1126.8	b (13) (1+)-P, b (12) (1+)
1506.44031	780.5
1507.55176	180.2
1508.54797	33.4
1510.91174	16.2
1511.52954	3.3
1512.33997	6.0
1517.88171	21.2
1519.51465	13.0
1522.63403	6.9
1533.39465	6.8
1536.53357	6.2
1537.93811	38.0
1546.01172	27.0
1547.08521	38.1
1549.21411	14.7
1552.57166	12.6
1553.54504	11.0
1555.12537	23.5
1556.94055	7.4
1560.79211	12.1
1562.84753	10.1
1564.63062	20.3
1571.14319	9.4
1572.67810	23.3
1575.71741	22.6
1580.61707	4.5
1583.57190	45.3
1586.85071	6.5
1587.70020	17.4
1588.74341	2.4
1591.56067	33.9
1596.49207	19.0
1600.31958	20.0
1611.39343	6.5
1612.35315	8.4
1613.16919	55.7
1614.27649	6.5
1619.54211	16.2
1622.48560	8.4
1623.82690	28.4
1626.11658	3.5
1633.60339	13.9
1637.63599	5.7
1639.02661	13.9
1644.14624	10.6
1645.86792	3.6
1657.70239	33.0
1661.79907	12.0
1672.09644	21.3
1682.48413	31.1
1699.30676	11.6
1700.59216	11.9
1705.64734	7.4
1725.59460	10.1
1726.26599	4.8
1731.74377	9.1
1732.79187	4.8
1739.47644	21.2
1742.48120	6.3
1751.94495	3.3
1756.35437	8.0
1773.60425	9.4
1782.87463	5.1
1791.18323	7.7
1795.63904	27.6
1798.07886	31.9
1799.54065	3.9
1810.48499	10.6
1817.97815	11.2
1857.81909	15.0
1876.90125	6.2
1886.03735	12.7
1887.23132	6.2
1906.08081	8.4
1909.94653	11.8
1934.88123	19.1
1947.11548	15.1
1952.42224	13.1
