# Supplementary material for: Phosphoproteomic Analysis of Platelets Activated by Pro-Thrombotic Oxidized Phospholipids and Thrombin
Source: PLoS One. 2014 Jan 6;9(1):e84488. doi: 10.1371/journal.pone.0084488 (PMC3882224; doi:10.1371/journal.pone.0084488)
Supplement: Annotated Spectra S4 — (ZIP) [file pone.0084488.s007.zip › RDSFIGTPYWMAPEVVMCETMK_-10_2_130920.txt]

m/z	i	matches
262.01523	19.2
267.02829	2.8
271.03067	4.9
272.21234	3.6
274.12622	3.3
277.33719	8.1
277.93924	4.4
279.32547	10.3
282.28757	14.0
283.44806	10.4
285.88699	4.4
290.23300	4.5
299.01440	8.6
302.38181	9.6
306.26352	10.4
313.14783	6.6
315.19946	11.8
322.37518	10.4
325.81891	21.1
326.50574	4.2
334.03613	20.9
336.12067	12.1
339.07928	3.6
344.34802	21.0
345.27692	23.8
346.03354	20.5
348.00195	20.0
350.20953	9.6
354.27924	12.6
356.38016	5.5
357.90927	4.4
360.41251	5.0
364.95850	13.9
366.52664	13.4
370.10944	29.5
373.40961	23.2
379.33557	55.6
380.46503	44.5
386.27826	14.6
387.28217	18.5
388.27441	7.2
390.11407	19.5
392.34406	6.4
396.33472	5.9
397.25244	21.1
398.50073	23.2
399.18103	8.6
401.14319	22.2
403.47534	10.7
405.34052	4.4
406.96600	6.9
411.10260	7.5
412.32037	8.6
417.55750	28.2
419.23627	7.7
420.21423	7.8
421.02991	22.5
422.11035	17.6
425.04932	13.3
426.32281	4.7
427.38666	6.1
428.37091	8.8
429.18744	12.6
431.07770	3.4
434.60522	32.2
436.43884	4.7
439.29114	52.8
440.35065	2.2
447.23291	35.5
448.42194	7.3
451.26709	34.8
454.26868	17.6
455.16785	3.1
462.13397	9.7
464.29712	4.1
467.01166	26.4
468.45618	35.2
469.16760	6.6
470.13531	18.9
472.09644	3.1
473.85809	2.8
477.67255	5.3
479.36017	3.3
482.56635	17.6
488.28497	86.8
489.53168	16.0
490.38678	14.8
493.10443	7.5
496.41138	24.9
497.14008	23.1
498.13379	11.5
501.20569	6.8
502.20685	6.0
503.97455	3.6
505.62952	18.9
506.64746	10.5
508.26605	93.8
509.26038	16.4
510.06342	26.3
511.10968	2.2
512.09021	24.5
513.28906	32.8
516.41327	15.2
518.78833	25.0
521.20856	8.2
528.36206	12.4
529.55353	10.5
530.94238	9.6
534.36646	28.8
535.44293	8.5
536.30646	13.0
537.26147	31.0
538.34698	20.2
540.15808	2.3
542.60156	25.7
543.29169	72.7
546.23242	10.2
551.21588	58.7
554.25623	3.6
554.88397	3.6
555.69397	17.2
556.79755	27.7
559.50140	18.1
560.40094	20.5
563.35254	9.1
564.61346	10.2
565.75928	31.7
567.20770	27.6
568.04675	25.1
569.42023	21.8
571.28619	17.9
572.56946	4.5
574.19830	12.4
575.08252	12.1
577.54907	21.8
578.27356	1.4
579.36505	45.6
580.27557	35.7
585.84393	33.3
587.24506	13.6
588.39886	31.4
589.41278	31.2
590.21252	4.9
591.58624	10.6
592.21759	7.1
593.41187	13.7
594.31897	69.2
595.53009	26.6
596.41364	37.7
597.45276	3.0
598.53674	12.4
600.24030	32.1
601.88971	4.7
603.26489	152.5
604.08008	110.5
605.08435	33.4
606.28094	40.0
607.51215	56.6
608.32745	16.0
609.65747	7.6
610.92413	13.1
612.25385	700.8	y (10) (2+)
612.94989	510.0
613.87457	64.8
614.92517	56.7
616.27234	52.9
617.18658	18.6
617.79706	5.1
618.46088	20.5
619.35223	12.4
620.34039	19.2
621.13660	11.9
622.47040	13.4
625.12726	37.0
627.17462	14.4
628.44653	20.9
629.48541	31.8
631.41010	47.5
632.24597	19.3
633.64142	23.3
634.45013	16.5
635.61078	48.9
636.93713	13.5
638.06696	47.2
638.83685	82.7
640.52960	27.4
643.52405	275.3	b (10) (2+)-H2O, b (10) (2+)-NH3, b (16) (3+)
644.83057	66.9
645.85400	29.9
646.65442	20.4
647.94232	511.6	y (11) (2+)
648.98334	228.2	b (17) (3+)-NH3-P, b (17) (3+)-H2O-P
650.30170	51.1
651.37610	41.0
652.36334	180.0	b (10) (2+), y (16) (3+)-H2O, y (16) (3+)-NH3
653.36121	37.6
654.52374	24.9
655.27960	7.1
656.40662	26.2
658.40961	124.7
659.73444	130.4
660.43689	183.0	b (11) (2+)-H2O-P, b (11) (2+)-NH3-P
662.44452	10.1
663.17957	53.0
664.48804	29.3
665.20313	6.3
666.53497	11.8
667.64191	32.1
668.27173	370.1	b (11) (2+)-P, y (5) (1+)
669.12872	207.1
669.87372	80.0
670.78009	48.3
671.45465	14.2
672.31061	42.7
674.38434	71.7
676.54669	15.0
678.04205	36.8
679.14935	28.9
680.16400	66.9
681.34943	86.4
682.26373	65.3
683.12012	95.4
685.27130	47.3
686.86469	59.5
687.89789	16.2
690.53497	74.3
691.38452	29.4
692.20355	5.5
692.89648	37.2
694.35632	95.6
695.45197	614.4	b (12) (2+)-NH3-P, b (12) (2+)-H2O-P
696.38782	266.5
697.12134	17.0
698.23639	8.6
699.18042	198.9	b (5) (1+)
700.30090	186.2
701.32196	11.4
702.48615	28.2
704.09906	267.2
704.72479	630.8	b (12) (2+)-P, y (12) (2+)-NH3, y (12) (2+)-H2O
705.47424	145.2
706.53021	3.3
707.63348	35.2
708.78668	497.9	b (18) (3+)-P, y (18) (3+)-H2O, y (18) (3+)-NH3, b (11) (2+)-NH3, b (11) (2+)-H2O
709.73602	215.5
710.33954	40.2
711.15814	8.7
714.09723	78.6
714.93774	35.1
716.29718	57.5
717.78479	227.3	b (11) (2+)
718.64819	94.3
719.47552	13.1
720.25684	41.5
721.61298	10.2
723.66516	43.3
724.59839	26.5
725.25000	27.2
725.87933	4.2
726.71930	15.6
727.47150	17.4
728.12476	132.9
729.17572	34.1
730.53375	265.1
731.62329	109.2
732.51544	56.2
733.20068	8.0
735.50342	113.6
736.91333	64.5
738.14655	28.9
739.50146	52.9
741.23547	34.0
741.94489	45.3
742.81940	17.6
744.51605	3162.0	b (12) (2+)-H2O, b (13) (2+)-NH3-P, b (13) (2+)-H2O-P, b (12) (2+)-NH3
745.48456	630.5	b (19) (3+)-NH3-P, b (19) (3+)-H2O-P
746.63867	32.9
747.63269	48.5
748.26111	22.9
749.06409	59.3
750.46149	69.3
751.73663	33.4
753.49231	706.8	b (13) (2+)-P, b (12) (2+)
754.54053	107.2
755.31970	46.0
756.27954	75.6
758.17383	16.9
759.65350	33.8
760.32849	22.2
761.15369	67.7
762.38031	24.7
763.65430	53.9
764.46552	7.8
765.67114	21.1
766.45490	40.3
767.25073	3.9
768.42798	28.4
769.40814	76.2
771.19043	53.1
772.08600	47.8
772.70428	15.3
773.82184	25.3
774.53717	61.2
775.90839	30.4
777.47424	28.7
778.93811	95.9
779.59625	4.2
780.46722	10.4
781.67560	41.7
782.47003	34.0
783.56903	119.5
785.03082	69.9
786.42249	39.8
787.50702	18.9
788.45697	79.9
789.18475	28.7
790.70233	38.8
791.64124	24.6
792.86249	161.9	b (13) (2+)-H2O, b (13) (2+)-NH3
793.64935	47.3
794.31061	39.2
795.29822	88.2
796.54108	88.7
799.25238	717.1	y (6) (1+)
800.42426	190.4
801.26007	164.2	b (13) (2+)
802.36438	141.7
803.72070	79.5
804.50592	15.5
805.37494	27.6
806.06769	94.1
806.66974	245.3	y (13) (2+)
807.53094	154.1
808.32758	11.2
809.37518	78.2
811.26129	205.3	b (20) (3+)-H2O, b (20) (3+)-NH3
812.04987	50.5
813.26471	128.7
814.60529	19.7
816.21191	88.7
817.13776	20.9
817.93066	85.2
820.86200	46.1
822.35870	50.1
823.28162	76.3
824.10254	44.8
825.17242	15.4
826.66565	32.4
827.76385	26.4
828.59125	65.0
829.28943	12.1
830.56232	79.9
831.75867	66.3
832.53162	7.5
833.37708	120.3
834.28571	58.7
835.07843	22.2
836.15710	91.0
837.10052	41.8
839.24884	701.6	b (8) (1+)-NH3-P, b (7) (1+)-H2O
840.32343	256.2	b (7) (1+)-NH3
841.48322	112.7
842.56549	65.7
843.60095	202.5
844.51935	114.6
845.38562	165.0
846.94946	166.1
848.29614	34.0
849.29706	127.5
850.85138	26.3
851.81952	186.6	y (21) (3+)-H2O
852.82471	257.7	y (21) (3+)-NH3
853.76312	62.5
854.64124	95.8
855.58276	66.4
856.61853	151.0
857.65131	731.6	b (14) (2+)-H2O, b (14) (2+)-NH3, b (15) (2+)-H2O-P, b (7) (1+), b (15) (2+)-NH3-P, y (21) (3+)
858.75543	168.5
859.46924	41.2
860.69000	568.0	b (21) (3+)
861.58868	271.5
862.60175	116.6
863.61725	71.1
864.85101	63.4
865.48212	150.0
866.50671	263.6	b (14) (2+), b (15) (2+)-P, [M+3H] (3+)-NH3-H2O-P
867.29492	120.4
868.01483	35.7
868.95325	122.1
870.72650	265.9
871.40985	285.0	[M+3H] (3+)-H2O-P
872.32355	370.3	[M+3H] (3+)-NH3-P
872.95215	159.6
874.25836	74.6
875.38324	114.8
876.38861	188.4
877.41248	745.3	[M+3H] (3+)-P
878.51147	933.8	y (14) (2+)-H2O
879.71741	133.6
880.91937	302.3	y (7) (1+)-NH3, y (7) (1+)-H2O
882.14911	189.2
883.15070	176.8
884.12573	245.4
885.15015	366.1
886.04108	125.0
887.07111	201.8
888.03632	131.2
889.15399	185.4
890.01306	116.3
890.84027	279.0
891.89514	495.8
892.56921	210.9
893.20789	220.5
894.34930	248.6
895.00702	175.1
896.07050	213.7
897.77386	456.5
898.54279	635.1	[M+3H] (3+)-NH3-H2O, y (7) (1+)
899.54633	311.1
900.34973	265.2
901.17462	148.3
902.26672	11.1
903.39496	17.5
907.44336	23.8
909.81787	4.2
915.29694	34.3
916.09247	36.8
916.73212	82.0
917.43243	76.5
918.20172	5.8
920.18555	8.8
921.51221	17.9
922.58167	77.4
925.00262	3.1
926.45953	36.7
927.64362	50.5
929.17975	26.4
931.33649	14.1
934.48663	104.2
935.39819	61.3
936.29889	224.4
937.01813	499.0	y (15) (2+), b (8) (1+)-NH3, b (8) (1+)-H2O
938.06012	90.2
939.33716	22.3
941.79517	36.3
942.61499	65.5
944.58038	20.9
945.67670	23.6
946.59912	28.7
947.45795	29.3
948.22754	8.8
949.57745	92.7
950.33881	33.2
951.38159	98.7
952.21686	67.7
953.55426	43.9
954.28369	28.9
955.52417	12.4
956.31622	328.6
956.95502	484.1	b (16) (2+)-H2O, b (16) (2+)-NH3
957.75690	218.6
958.57056	70.6
959.48975	34.2
961.39581	39.4
962.24127	35.1
963.25610	57.7
965.43011	433.4	b (16) (2+)
966.12494	271.6
966.98663	52.9
967.99933	27.7
969.27472	22.0
970.39697	12.8
971.79346	16.5
973.27051	178.4	b (17) (2+)-H2O-P, b (17) (2+)-NH3-P
974.40619	100.3
975.67194	53.0
976.34662	10.7
977.15643	11.3
977.76276	6.4
979.08087	56.0
980.55219	105.7
981.34589	30.8
982.45972	129.6
983.40063	40.0
985.10284	43.9
985.88281	103.3
987.37518	28.7
988.46112	109.3
989.63873	51.9
990.76959	72.6
991.45392	100.1
992.71552	28.4
993.49194	53.4
994.49835	19.0
995.64740	26.9
996.57050	81.2
997.41815	194.1	y (8) (1+)
998.39362	40.2
999.18573	123.5
999.82440	22.5
1000.52496	41.5
1001.22949	39.0
1002.46680	13.5
1003.29150	24.2
1004.44977	37.8
1006.06030	45.4
1007.14960	43.4
1008.05298	63.7
1008.94281	18.5
1010.12036	96.6
1011.45551	15.4
1012.43866	104.2
1013.39520	91.4
1014.50757	14.5
1015.40692	117.0
1016.30328	135.0
1017.29248	53.3
1018.17920	24.0
1019.38599	36.2
1022.25116	577.2	b (17) (2+)-H2O, b (17) (2+)-NH3
1023.29047	209.8
1024.77490	106.3
1025.73950	34.1
1026.37573	14.5
1028.40112	36.1
1029.05591	16.8
1030.89551	332.6	b (17) (2+)
1032.43127	170.4
1033.27478	22.5
1034.03760	7.7
1034.88196	13.5
1035.96680	97.7
1037.56372	91.6
1038.92163	47.9
1040.28040	122.1
1041.37012	10.7
1041.97803	78.9
1044.16406	117.4
1044.83081	42.8
1045.45667	47.9
1046.34241	94.7
1047.41870	82.5
1048.36877	145.7
1049.17529	95.2
1050.23840	49.1
1050.85620	92.0
1052.77332	183.7	b (18) (2+)-NH3-P, b (18) (2+)-H2O-P
1053.71509	14.3
1054.60083	58.8
1055.56458	26.4
1057.03687	185.3
1057.86255	113.9
1058.57690	47.6
1059.53394	21.8
1060.13403	9.0
1060.80579	41.1
1061.68872	55.0
1062.57520	113.3
1064.43945	17.7
1066.84961	73.8
1067.99316	59.6
1069.20410	119.9
1070.11584	41.0
1072.27515	132.2
1073.18335	75.1
1073.89111	86.2
1074.58167	82.1
1075.59290	37.6
1076.27429	26.1
1076.94165	63.8
1077.57788	186.2
1078.59338	129.3
1081.50793	119.2
1082.48389	84.2
1084.34705	61.1
1085.46228	32.0
1087.10522	19.1
1088.10620	39.0
1089.14148	32.6
1090.40259	48.3
1093.11841	48.3
1094.04785	12.1
1094.93457	38.3
1097.85486	84.5
1098.53381	64.6
1099.35022	23.9
1102.20667	286.3	b (18) (2+)-H2O, b (18) (2+)-NH3
1102.97510	106.1
1104.62195	2.2
1105.50452	17.4
1106.97974	54.8
1109.19116	10.4
1109.93506	38.2
1111.06616	85.3
1111.83838	147.8
1112.53333	37.0
1113.36377	16.8
1114.57263	70.5
1115.38037	23.0
1117.33325	297.6	b (9) (1+), b (19) (2+)-NH3-P, b (19) (2+)-H2O-P
1118.36255	141.9
1119.39282	85.0
1120.46558	60.9
1121.46118	40.2
1122.16467	24.2
1123.40173	44.7
1124.31616	43.7
1126.20264	171.7	y (9) (1+), b (19) (2+)-P
1127.31299	128.2
1128.18066	78.8
1129.90540	77.2
1130.56421	27.2
1131.31531	63.6
1132.49121	17.9
1133.36536	49.3
1134.52356	45.2
1135.71692	68.1
1137.14429	32.9
1139.39197	23.0
1140.53711	45.1
1141.23499	5.9
1142.19336	8.0
1142.97632	59.1
1144.30225	35.0
1145.60864	75.8
1146.62256	14.5
1147.69531	69.6
1148.48535	18.8
1149.65991	63.7
1150.39648	38.1
1151.28369	14.0
1152.38184	20.6
1154.85291	8.0
1156.16333	25.3
1157.32251	27.8
1158.16089	28.2
1159.41528	98.6
1160.59363	21.4
1162.25696	104.9
1163.09595	45.9
1164.30225	126.6
1165.15771	72.1
1166.52087	106.5
1167.47241	111.9
1168.33716	54.9
1169.26758	12.7
1170.61572	57.7
1171.49463	20.7
1172.48047	19.7
1173.67493	25.9
1175.64697	376.3	b (19) (2+)
1176.53833	291.2	b (20) (2+)-P
1177.33252	63.5
1177.93445	12.0
1178.78674	81.2
1180.22058	3.6
1181.10254	17.1
1181.74377	14.9
1182.96973	5.8
1184.96216	26.1
1185.67822	17.8
1186.67786	13.4
1188.43994	32.7
1189.34631	55.8
1192.54590	30.2
1193.95996	5.8
1194.68579	12.6
1195.42139	36.9
1197.03381	58.4
1198.26819	2.8
1199.01660	34.6
1200.76013	47.1
1201.51440	1.5
1203.42017	8.7
1204.07813	24.1
1205.42847	147.4
1206.21985	76.9
1207.16846	9.5
1208.48181	124.0
1209.36438	16.3
1210.00659	11.4
1211.18518	48.4
1211.81812	2.7
1213.37012	108.8
1214.10962	3.0
1216.76025	170.2
1217.59753	230.0	b (20) (2+)-H2O, b (20) (2+)-NH3
1218.31909	89.8
1219.61694	56.9
1221.37830	117.8
1223.31226	1822.8	y (10) (1+)
1224.32959	1177.5
1225.39404	736.5	b (20) (2+)
1226.46216	406.9
1227.69897	142.0
1229.14624	67.7
1229.75232	21.6
1230.39087	5.6
1232.31445	25.2
1233.44666	102.1
1234.48010	34.4
1235.14771	13.5
1236.10217	14.8
1236.71948	34.8
1237.73267	6.1
1238.79053	10.1
1239.91357	34.4
1241.35669	70.7
1242.70313	100.9
1243.70459	62.5
1246.40955	2.8
1249.63184	32.3
1250.62341	35.5
1251.69458	7.4
1252.49121	29.9
1253.41040	23.4
1254.40112	2.9
1255.59009	18.8
1258.18958	12.4
1259.38354	10.2
1260.55444	35.4
1261.56433	8.4
1262.27637	29.0
1263.29053	9.9
1264.66711	25.2
1265.27332	13.6
1266.14954	8.8
1267.29578	2.8
1269.73267	9.4
1271.13928	25.2
1273.56323	35.1
1274.56555	78.8
1275.53003	36.8
1276.59753	7.2
1278.54077	31.5
1279.30933	10.3
1281.40686	38.1
1282.50281	336.6	b (21) (2+)-H2O, b (21) (2+)-NH3
1283.43591	209.2
1284.41296	87.2
1285.35754	65.6
1285.98010	8.2
1287.24280	3.9
1288.53284	29.9
1289.13867	16.2
1291.23718	182.3
1292.25012	297.8	b (21) (2+)
1293.12964	8.5
1294.40405	327.3	y (11) (1+)
1295.50696	177.1
1296.50635	171.1
1297.47852	86.8
1299.71399	6.1
1301.17603	10.4
1302.05994	7.5
1303.18787	119.4
1304.24194	63.3
1305.04102	33.4
1306.34216	25.1
1307.23218	43.1
1308.20850	67.0
1309.17395	29.4
1312.49841	10.4
1315.11963	17.5
1316.88745	2.8
1317.86926	26.5
1319.98767	25.1
1327.13367	12.4
1328.26770	2.5
1330.34961	11.8
1333.40015	15.0
1334.95593	46.9
1336.19031	16.2
1337.15039	7.0
1340.17395	10.0
1345.32666	33.2
1347.14966	45.8
1349.93372	8.5
1351.64331	8.4
1352.86877	8.5
1353.96521	20.3
1356.57751	21.7
1358.88928	23.8
1360.09851	25.4
1360.72546	98.6
1361.57166	27.3
1362.21326	37.1
1363.81067	17.0
1365.45911	40.7
1366.95435	28.6
1367.73669	7.7
1369.45349	2.8
1370.67871	11.5
1372.36255	11.0
1374.50342	12.3
1375.54077	15.9
1377.68811	4.5
1380.25928	21.6
1383.11438	10.4
1384.05090	20.0
1385.60901	24.9
1389.16016	17.5
1390.63245	21.2
1392.30920	12.8
1393.44751	6.0
1396.21533	35.6
1397.22900	2.4
1399.62292	8.2
1402.34290	37.5
1403.89709	15.8
1405.19519	6.6
1407.47156	17.6
1408.11780	7.4
1408.93494	27.4
1410.66663	13.0
1413.43787	9.1
1416.23535	13.3
1417.79834	16.7
1418.61926	28.8
1420.13000	10.7
1424.44080	27.3
1425.47229	132.4
1426.55627	100.0
1427.40930	48.4
1428.22498	3.4
1431.61743	6.9
1433.13635	13.4
1434.10193	78.8
1434.71973	118.3
1435.38293	141.0
1436.48694	97.5
1438.34290	15.4
1440.72498	7.6
1442.82935	3.6
1446.21423	20.0
1448.44861	14.6
1451.46545	6.1
1454.54919	7.5
1461.74219	5.8
1471.90710	24.2
1473.58862	3.3
1476.13550	10.7
1477.89087	27.7
1481.34888	16.2
1483.28113	4.7
1484.15564	14.4
1488.22107	18.2
1489.22961	6.7
1490.13623	18.9
1491.23364	3.9
1494.79126	12.6
1499.39807	5.1
1505.34460	743.9	b (13) (1+)-P, b (12) (1+)
1506.40369	315.6
1507.45422	221.8
1508.41479	37.8
1510.47864	18.0
1512.50330	11.9
1521.30334	6.9
1522.37231	17.8
1531.74829	4.2
1532.42920	11.6
1538.24231	5.8
1539.92712	16.2
1545.90002	5.3
1547.49207	14.6
1555.24731	16.2
1559.86072	2.5
1562.16418	7.2
1564.55884	8.9
1565.67859	7.4
1573.63123	23.7
1574.31445	4.7
1575.48218	14.1
1576.30444	29.5
1586.29895	12.6
1590.81189	12.6
1593.16589	19.1
1594.65503	6.5
1603.31946	7.3
1607.31384	3.6
1611.68372	26.9
1612.61096	19.6
1620.03687	9.1
1624.60071	15.4
1625.77759	21.5
1629.05188	6.8
1632.68201	15.1
1633.50659	8.6
1635.11646	2.8
1636.80725	7.2
1641.26733	12.1
1646.24792	5.5
1647.55408	3.3
1651.26990	19.5
1651.87146	16.8
1654.66809	12.1
1669.77795	5.0
1673.56018	16.5
1674.68225	6.9
1680.43372	6.3
1689.53308	4.9
1706.96497	11.5
1715.36218	9.6
1720.15784	15.7
1742.77527	9.6
1745.23401	10.7
1759.53870	4.7
1774.51208	3.1
1775.95593	6.6
1777.32336	14.3
1787.51111	14.6
1800.05725	7.6
1800.92468	13.9
1814.62976	10.6
1834.78625	8.0
1869.54309	11.0
1904.57104	10.8
1918.26208	12.7
1937.27795	11.6
1947.57556	7.8
1951.20447	8.8
1968.74390	9.7
1992.13928	13.0
