# Supplementary material for: Phosphoproteomic Analysis of Platelets Activated by Pro-Thrombotic Oxidized Phospholipids and Thrombin
Source: PLoS One. 2014 Jan 6;9(1):e84488. doi: 10.1371/journal.pone.0084488 (PMC3882224; doi:10.1371/journal.pone.0084488)
Supplement: Annotated Spectra S4 — (ZIP) [file pone.0084488.s007.zip › RDSFIGTPYWMAPEVVMCETMK_-11_2_129812.txt]

m/z	i	matches
261.91885	6.6
272.39059	3.7
273.19217	16.6
277.08841	4.3
278.27304	62.2
279.19348	20.4
281.53998	12.9
285.11517	39.7
291.35443	6.2
298.87631	3.7
306.09860	3.7
307.22968	3.7
308.35471	3.7
312.03531	12.6
313.15045	11.3
314.11996	6.5
315.20682	4.2
316.81070	5.5
325.84201	46.4
327.33914	3.2
331.15759	6.8
332.07489	9.6
335.17087	5.7
336.23520	11.7
339.21213	19.3
341.82297	8.7
343.11691	15.7
343.86359	13.4
345.35715	2.3
353.30170	24.2
355.21246	28.7
356.02649	14.3
360.12671	2.3
361.23105	13.8
362.21747	21.9
363.13416	3.4
364.46033	16.3
369.57458	9.4
370.27008	9.4
371.83063	3.2
373.21423	25.4
374.27710	3.2
375.55402	15.0
377.99982	9.7
379.15067	70.3
380.33325	13.2
383.57166	6.8
386.54745	4.8
388.97620	19.4
390.21484	59.4
391.55084	5.1
393.54221	29.4
394.60449	6.2
397.03506	5.7
400.28741	16.5
401.30975	9.8
402.20313	10.1
404.48010	12.5
405.34521	3.2
407.09552	9.6
411.71014	8.1
416.13068	29.5
417.08441	5.1
417.97406	3.4
419.36487	5.1
420.18518	32.4
421.43475	5.1
424.42902	14.7
425.38904	35.7
427.00043	5.7
435.50574	34.2
437.26239	26.6
441.41449	4.0
444.05182	23.7
445.19916	32.2
446.31329	12.0
447.06842	34.2
448.72003	23.7
450.00537	20.9
451.02753	19.0
452.57092	13.7
455.51337	7.9
458.31128	8.7
460.00385	3.7
461.23376	25.8
465.29004	3.1
468.66479	39.3
469.42993	20.4
470.09454	16.3
472.60980	24.8
474.14050	6.4
475.35999	27.8
475.96613	3.9
477.64417	12.7
478.29553	15.4
481.22571	14.8
482.48718	13.7
484.23218	5.1
486.61462	15.4
487.60260	9.9
488.40094	11.0
490.30481	8.5
491.34930	47.7
493.08722	4.3
496.68335	4.8
497.42981	36.6
499.40869	17.1
500.23853	13.5
501.26965	7.4
503.29016	34.4
507.37909	32.2
508.42700	65.6
509.28058	57.4
510.28253	20.7
514.04620	19.3
517.32031	15.2
518.30408	36.0
520.16595	6.6
524.33331	13.3
527.28497	14.0
528.45642	23.5
531.00037	7.1
532.46429	10.6
533.83069	6.7
536.70447	16.1
540.05725	19.5
543.43842	16.0
545.07141	5.4
548.25531	16.8
549.13867	9.0
550.24310	47.9
551.50037	4.0
552.62152	7.6
553.56445	11.9
554.23773	7.6
558.22083	27.2
559.33185	27.3
560.41949	2.6
562.49408	6.0
563.30823	18.1
564.87238	10.7
566.76410	3.7
567.51703	16.8
568.42432	8.6
570.11536	37.1
571.22369	16.7
573.04352	3.7
574.47388	5.1
575.34009	13.0
576.67706	8.2
578.17047	33.4
579.11780	52.5
580.53522	55.7
581.36401	54.9
585.23669	39.4
586.42316	96.7	y (14) (3+)-NH3, b (4) (1+), y (14) (3+)-H2O
587.28180	17.8
589.04565	24.3
590.35028	14.7
591.41052	8.2
592.25140	43.5
593.38477	11.5
594.44611	43.1
595.28802	7.2
597.33313	20.5
598.40118	20.4
601.54285	27.4
603.45190	75.3
604.29999	65.7
605.07391	34.8
606.08508	64.4
608.47052	43.8
609.45697	33.5
610.28339	33.4
611.06128	7.9
612.27887	382.5	y (10) (2+)
612.92267	372.2
613.90955	88.4
615.43250	18.5
616.38788	24.1
617.21320	25.0
618.56317	11.6
619.19849	5.3
620.24908	3.2
621.24408	8.2
622.31714	10.9
623.36731	38.8
624.39691	15.7
625.45074	50.5
626.47137	2.0
627.28180	32.2
628.04175	3.9
630.17889	21.4
631.16779	80.2
632.29938	5.0
634.68188	41.2
635.37115	24.0
636.78998	6.4
637.66992	16.6
638.45959	37.1
639.33832	4.8
640.19446	53.1
642.10358	10.5
643.23529	190.3	b (10) (2+)-H2O
644.14380	199.4	b (16) (3+), b (10) (2+)-NH3
646.60455	27.6
647.74542	139.9	y (11) (2+)
648.89569	261.1	b (17) (3+)-NH3-P, b (17) (3+)-H2O-P
650.12842	59.1
651.42719	37.8
652.36798	61.2
653.01959	39.6
654.39154	18.1
655.89056	42.1
657.20941	44.2
658.35016	108.6	b (6) (1+)-P, y (16) (3+)
659.60632	159.3	b (11) (2+)-H2O-P
660.64178	179.0	b (11) (2+)-NH3-P
661.31799	17.9
662.47565	45.1
663.80865	6.5
665.13068	17.5
666.46661	35.8
668.31732	499.2	y (5) (1+), b (11) (2+)-P
669.05865	176.4
669.77222	33.6
670.39252	107.2
671.54639	25.1
673.85785	44.1
674.57355	3.6
675.49811	3.7
677.32635	26.7
678.57025	23.9
679.52991	94.7
681.15668	2.6
682.30811	126.5	b (17) (3+)-H2O, b (17) (3+)-NH3, b (5) (1+)-NH3
683.06726	22.8
684.11121	4.8
684.74628	21.1
685.52667	19.4
686.89581	36.9
688.39569	28.7
689.96564	32.6
691.40765	15.9
692.92493	31.3
695.45941	463.9	b (12) (2+)-H2O-P, b (12) (2+)-NH3-P
696.42682	89.4
697.40015	13.1
698.09930	46.5
698.82037	31.8
699.46228	123.8	b (5) (1+)
700.39917	35.7
701.18500	10.7
703.65460	128.6
704.56677	873.8	y (12) (2+)-H2O, b (12) (2+)-P, y (12) (2+)-NH3
705.79926	108.0
707.07391	5.4
708.65143	449.8	b (11) (2+)-H2O, y (18) (3+)-NH3, b (18) (3+)-P, b (11) (2+)-NH3, y (18) (3+)-H2O
709.64691	318.2
710.72583	21.5
711.83734	41.5
713.26813	144.6	y (12) (2+)
714.42358	75.3
715.83484	40.4
717.16693	52.3
717.78558	106.7
718.56287	172.4	b (11) (2+)
719.31555	36.0
720.47137	24.2
721.81378	28.7
722.65155	34.3
723.38068	16.5
724.32416	46.5
725.46210	25.5
727.62860	4.3
728.27704	53.5
730.09351	85.4
731.15155	136.3
732.08179	23.1
733.78107	31.2
734.58606	10.8
735.39087	6.5
736.71466	133.6
737.56232	7.3
739.06134	122.8	b (6) (1+)-H2O
739.92352	156.0	b (6) (1+)-NH3
740.89655	38.2
742.72839	31.6
744.26093	1547.5	b (13) (2+)-NH3-P, b (12) (2+)-H2O, b (13) (2+)-H2O-P, b (12) (2+)-NH3
745.00201	1312.8	b (19) (3+)-H2O-P, b (19) (3+)-NH3-P
746.11798	209.4
747.12311	50.7
747.82965	63.8
749.83380	44.4
750.64575	23.3
751.59955	23.3
753.42609	704.6	b (13) (2+)-P, b (12) (2+)
754.46417	97.8
755.30035	35.8
756.69336	127.4	b (6) (1+)
757.53937	11.0
758.24524	14.0
759.22852	113.9	b (7) (1+)-P
759.94147	12.0
761.12146	123.2
762.18274	54.6
763.37653	16.0
764.77814	84.0	y (19) (3+)
766.41260	294.0
767.48260	27.8
768.25165	9.7
769.46655	48.3
770.88818	71.0
773.11627	46.0
774.50250	36.9
775.74683	46.1
776.51080	25.8
777.69440	91.8	b (19) (3+)-NH3, b (19) (3+)-H2O
778.56354	48.7
779.43701	24.7
781.34540	39.4
782.37946	122.1	y (6) (1+)-NH3
783.58252	6.2
784.66187	81.4	b (19) (3+), b (20) (3+)-P
786.11938	61.4
786.81622	23.1
787.64435	37.4
788.71582	55.0
789.62689	39.9
790.43250	38.5
791.41992	22.2
792.50336	79.1
793.58441	85.9	b (13) (2+)-NH3, b (13) (2+)-H2O
794.68964	50.6
795.49213	27.3
796.44556	72.9
797.46655	50.6
798.30109	60.0
799.26324	493.9	y (6) (1+)
800.26324	215.5
801.52496	167.3	b (13) (2+)
802.29010	66.5
803.04956	47.9
804.24249	68.3
805.43555	156.2
806.37531	212.8	y (13) (2+)
807.30554	64.1
808.57843	17.9
809.56293	64.3
810.91937	1059.3	b (20) (3+)-H2O
812.66626	101.5	b (20) (3+)-NH3
813.95721	17.1
814.69781	63.6
815.39923	21.6
817.33405	49.3
818.13568	41.0
819.45099	49.1
820.41327	61.7
821.42224	87.9
822.28900	65.0
823.12787	78.9	b (21) (3+)-H2O-P, b (21) (3+)-NH3-P
823.91742	30.4
824.56055	8.3
825.46063	56.1
826.58978	55.2
828.13605	73.1
828.79962	50.9
830.02740	87.0
831.18445	54.1
832.76923	29.3
834.30951	72.9
835.17383	92.9
836.20508	92.3
837.25226	69.6
838.41364	104.9
839.14771	447.9	b (7) (1+)-H2O, b (8) (1+)-NH3-P, b (8) (1+)-H2O-P
840.32855	264.2	b (7) (1+)-NH3
841.02277	86.2
842.06207	35.1
843.52576	92.2
844.38519	173.7
845.20691	35.0
846.05890	55.5
847.57538	115.3
848.34106	11.4
848.99945	17.7
850.61926	99.3
851.73944	156.6
852.80469	243.5	y (21) (3+)-H2O, y (21) (3+)-NH3
853.87366	40.6
854.88605	80.8
855.60004	119.6	b (21) (3+)-H2O, b (21) (3+)-NH3
857.15338	485.6	b (8) (1+)-P, b (14) (2+)-NH3, b (15) (2+)-H2O-P, b (7) (1+), b (14) (2+)-H2O
858.18085	355.4	b (15) (2+)-NH3-P, y (21) (3+)
859.29620	39.5
860.63672	479.7	b (21) (3+)
861.48724	300.3
862.37866	318.7
863.30115	89.2
863.95776	74.1
864.89978	48.9
865.65411	95.5	[M+3H] (3+)-NH3-H2O-P
866.54315	279.9	b (15) (2+)-P, b (14) (2+)
867.41571	216.7
868.29590	128.9
868.99835	16.2
869.97784	93.0
871.05054	168.3	[M+3H] (3+)-H2O-P
872.31647	236.9	[M+3H] (3+)-NH3-P
873.14008	139.1
873.89496	148.6
875.20581	117.2
876.73077	319.7	[M+3H] (3+)-P
877.55182	303.0
878.21991	419.5	y (14) (2+)-H2O
878.95477	284.4	y (14) (2+)-NH3
879.99152	160.5	y (7) (1+)-H2O
881.20947	203.1	y (7) (1+)-NH3
882.20422	163.6
883.09961	288.0
884.22607	101.8
885.10620	59.1
886.18365	163.0
887.46808	152.8
888.25970	159.8	y (14) (2+)
889.23584	198.7
890.36292	187.7
891.48407	409.5
892.69958	491.7
893.55487	235.8
894.45001	152.9
895.67944	207.9
897.23907	216.4
898.42480	485.9	[M+3H] (3+)-NH3-H2O, y (7) (1+)
899.33417	325.0
900.55219	211.8
901.48993	80.9
902.30518	83.8
903.53442	12.1
904.62384	23.0
909.70831	33.5
910.99567	13.1
912.36700	4.8
914.27802	6.7
916.37457	44.1
917.65491	51.0
918.41785	20.1
921.01709	16.6
923.66925	18.7
924.33618	20.7
925.62750	25.4
927.02545	22.5
928.48169	23.0
929.40460	30.0
931.11407	60.0
933.45581	65.2
934.38647	43.7
935.76459	73.9
936.51221	408.0	b (8) (1+)-H2O, y (15) (2+)
937.45947	291.2	b (8) (1+)-NH3
938.58124	36.3
939.85504	36.4
940.88397	145.8
941.93561	121.6
943.49274	108.1
944.18652	4.1
944.83453	2.6
945.48529	14.5
946.44238	74.9
948.35327	40.4
949.17206	42.5
950.06982	75.0
951.76129	223.5
952.42798	5.1
955.00690	44.7
956.54645	711.2	b (16) (2+)-NH3, b (16) (2+)-H2O
957.47076	134.7
958.24536	77.6
959.60101	37.9
960.58429	73.8
962.28638	11.5
963.61322	16.5
965.46484	212.0	b (16) (2+)
966.55988	31.8
967.69086	122.1
968.42413	5.6
970.21808	8.2
970.88348	6.2
972.19873	31.5
973.39984	132.0	b (17) (2+)-NH3-P, b (17) (2+)-H2O-P
974.66260	83.8
975.82397	63.4
977.66626	24.1
978.32660	13.4
979.06079	60.2
980.48407	24.4
981.21747	18.6
982.07520	101.2	b (17) (2+)-P
982.99689	101.8
984.07745	88.0
985.49774	78.8
986.71362	35.7
989.08063	37.1
989.78253	31.1
990.45111	9.4
991.31769	80.0
993.03937	136.1
994.10034	18.3
994.80646	10.4
995.53705	57.4
997.20367	165.3	y (8) (1+)
998.37201	64.5
999.31763	20.3
1000.24127	21.2
1001.41827	21.4
1002.36060	11.6
1003.30835	40.9
1005.93365	183.2	y (17) (2+)-H2O
1006.87354	21.1
1007.99347	25.0
1009.03009	4.8
1010.09296	34.8
1011.20660	26.6
1012.39618	33.2
1013.34937	24.3
1015.04010	213.8	y (17) (2+)
1016.02362	88.0
1016.98950	111.0
1018.95404	135.2	b (9) (1+)-P
1020.11835	23.1
1021.73199	179.2
1022.63403	318.6	b (17) (2+)-NH3, b (17) (2+)-H2O
1023.49054	140.4
1024.53906	120.2
1025.98242	57.0
1027.88342	9.9
1030.11255	86.5
1031.03052	381.3	b (17) (2+)
1031.79089	179.8
1032.77515	96.4
1033.83228	18.7
1035.08911	64.6
1036.05249	37.4
1036.88391	3.1
1037.74731	25.5
1039.12854	45.4
1041.28027	52.4
1041.88208	29.8
1042.71875	48.1
1043.99768	89.5
1045.67798	21.3
1046.32910	14.8
1047.37268	84.7
1048.05371	73.4
1048.79785	79.0
1049.46240	49.2
1050.17883	25.3
1051.04114	53.2
1052.52332	95.3	b (18) (2+)-H2O-P
1053.67261	32.2
1054.62988	19.0
1055.55066	59.2
1056.55371	122.0
1057.44666	231.6
1059.09070	107.2
1060.18225	22.4
1061.53516	38.3
1062.31030	87.3	b (18) (2+)-P
1063.21521	134.8	y (18) (2+)-NH3, y (18) (2+)-H2O
1064.43652	28.0
1065.68591	47.7
1066.61255	30.7
1067.66821	43.9
1070.54944	36.9
1071.44556	52.5
1072.48328	20.8
1073.42493	5.1
1074.14575	94.6
1074.96436	40.1
1076.09521	40.2
1077.48840	70.2
1078.42188	57.2
1079.20959	21.3
1080.18579	21.7
1081.00183	16.6
1081.99365	81.0
1082.86987	23.1
1083.55933	12.3
1084.77734	58.1
1085.53760	16.0
1086.61108	10.2
1087.62048	40.8
1089.09961	74.1
1090.69189	146.6
1091.83630	28.7
1092.84863	10.7
1094.06995	93.2
1096.57520	12.0
1098.76343	110.5	b (9) (1+)-H2O
1099.51501	9.0
1100.43604	112.9	b (9) (1+)-NH3
1102.19043	172.0	b (18) (2+)-H2O, b (18) (2+)-NH3
1103.02332	116.8
1103.81396	50.3
1105.06824	11.1
1106.33691	30.7
1107.85059	67.3
1108.59277	8.6
1109.62097	35.4
1110.60071	24.8
1111.39258	143.8	b (18) (2+)
1112.48315	39.3
1113.23218	14.5
1114.26563	13.5
1117.34644	177.0	b (9) (1+), b (19) (2+)-NH3-P, b (19) (2+)-H2O-P
1118.28784	88.3
1119.38159	66.2
1120.24316	18.9
1120.90308	37.0
1121.66760	15.4
1123.78662	89.9
1124.54492	23.7
1125.39355	47.4
1126.21069	91.2	y (9) (1+), b (19) (2+)-P
1126.94519	66.9
1128.12952	46.0
1129.62524	75.1
1130.58875	55.1
1131.73108	56.9
1132.65039	122.6
1134.20374	38.0
1135.57861	22.4
1136.42920	26.8
1137.21802	20.1
1138.46277	59.8
1139.31384	8.8
1139.96692	10.4
1141.60168	59.8
1142.98718	83.8
1143.94312	3.2
1145.40747	94.5	y (19) (2+)
1146.49719	46.2
1147.61536	33.1
1148.73438	34.1
1149.54272	15.7
1151.57788	55.0
1153.31433	61.3
1154.05701	65.2
1154.98193	23.3
1156.40503	6.3
1157.70654	82.1
1159.45215	114.1
1160.33484	12.6
1161.62427	6.2
1162.71729	33.7
1163.50452	26.9
1164.36230	54.3
1165.27393	80.4
1166.79858	199.2	b (19) (2+)-H2O, b (19) (2+)-NH3
1167.63635	33.7
1168.56348	7.0
1169.16821	7.7
1170.24561	37.3
1171.72302	21.0
1172.99707	13.4
1174.62158	24.6
1175.50769	184.1
1176.28687	215.6	b (19) (2+), b (20) (2+)-P
1177.08508	72.3
1177.74939	60.8
1179.02075	127.1
1180.47192	48.1
1181.45959	3.7
1182.15784	66.7
1183.10034	34.1
1183.97583	49.5
1184.82080	3.5
1185.57947	24.4
1186.87891	61.3
1188.20850	83.8	b (10) (1+)-NH3-P, b (10) (1+)-H2O-P
1193.84985	17.0
1194.93530	39.2
1195.98962	33.0
1198.33081	64.8
1200.06812	21.3
1201.47021	68.2
1202.95862	20.0
1205.18274	136.4	y (10) (1+)-H2O, b (10) (1+)-P
1206.43665	212.7	y (10) (1+)-NH3
1207.40955	46.0
1208.68701	55.5
1209.38489	105.5
1210.34167	58.6
1211.48462	62.4
1212.50391	39.9
1214.26123	8.3
1215.38904	55.2
1217.23291	158.8	b (20) (2+)-NH3, b (20) (2+)-H2O
1218.38416	170.9
1219.55872	80.2	y (20) (2+)-H2O
1221.95630	30.8
1223.29004	1405.4	y (10) (1+)
1224.41846	1178.3
1225.39465	596.0	b (20) (2+)
1226.48828	273.8
1227.35205	133.6
1228.26953	90.3	y (20) (2+), y (21) (2+)-NH3-P, y (21) (2+)-H2O-P
1229.19495	45.8
1230.81543	101.3
1231.53979	9.5
1232.89844	25.3
1235.18823	77.0
1235.95483	32.4
1236.75586	49.3
1237.50745	14.4
1238.66162	4.6
1239.32397	34.3
1240.29736	29.8
1241.33960	24.3
1242.14063	77.1
1243.10132	65.1
1243.83789	9.9
1244.81128	41.2
1248.17346	65.5
1248.99377	4.3
1249.64758	11.1
1251.10242	20.5
1252.69604	22.0
1254.12769	10.9
1257.97144	16.4
1262.35376	9.5
1263.22266	12.3
1267.24512	12.6
1268.71240	38.6
1269.86328	29.1
1273.89331	23.9
1275.18835	31.1
1276.41736	53.0
1278.59314	6.2
1279.53296	3.2
1280.91907	18.7
1282.55957	202.1	b (21) (2+)-H2O, b (21) (2+)-NH3
1283.44043	156.3
1284.16528	15.6
1284.94507	41.9
1285.61389	9.5
1288.40149	22.2
1289.87622	23.8
1291.68396	419.7	b (21) (2+)
1292.36023	253.8
1293.27917	87.2
1294.35974	238.4	y (11) (1+)
1295.52637	187.7
1296.62122	178.8
1297.29126	54.0
1298.38708	8.3
1299.42834	19.2
1300.96033	18.8
1301.69690	33.8
1303.32935	83.4	b (10) (1+)
1304.52478	56.8
1305.61670	66.7
1306.99475	7.7
1309.34802	17.5
1311.34387	18.4
1312.35291	24.4
1313.75562	42.3
1316.76428	13.2
1321.53784	3.7
1322.35095	10.4
1325.11548	20.2
1326.72668	7.7
1328.66443	16.3
1330.16589	15.6
1333.76453	8.2
1334.91553	22.9
1337.58508	11.5
1340.49304	20.5
1342.36682	6.5
1343.23499	3.8
1344.82654	35.1
1345.55017	8.9
1346.37488	17.1
1347.04211	6.7
1352.39758	14.8
1357.29431	54.6
1360.07239	56.2
1360.84375	50.1
1361.59241	26.5
1362.55701	16.2
1366.00195	12.4
1366.65759	4.3
1367.35962	5.6
1369.89978	6.5
1371.23242	9.4
1378.97839	22.8
1379.59680	16.3
1381.69177	12.1
1384.07874	15.7
1385.11804	41.1
1385.98645	10.8
1389.83313	17.7
1393.10413	51.8
1393.97668	3.2
1399.56372	5.2
1401.22632	7.1
1405.72424	2.6
1406.63403	35.2
1407.53113	32.1
1408.84192	21.9
1413.72925	8.6
1415.03479	4.8
1416.52686	25.9
1421.06812	4.8
1422.57361	23.8
1423.38257	14.0
1425.09900	62.3
1425.85754	22.2
1426.79602	100.3
1427.64563	73.8
1428.55579	23.5
1431.46436	8.4
1432.16528	33.5
1434.34583	105.3
1435.16101	156.6	b (11) (1+)
1436.48157	78.3
1437.44495	24.4
1440.68762	16.8
1445.49719	26.4
1446.39697	18.6
1447.71985	8.7
1457.37720	9.0
1459.53174	7.9
1460.44519	2.9
1462.01819	6.2
1463.53210	42.2
1470.84961	3.7
1473.93164	7.1
1475.43103	7.6
1477.68933	11.4
1479.34949	12.3
1485.02612	2.6
1486.39758	10.6
1487.25500	55.7
1488.25549	17.1
1489.47961	7.7
1493.44580	4.5
1494.37903	29.4
1495.20618	8.6
1505.34570	429.4	b (13) (1+)-P, b (12) (1+)
1506.29333	339.4
1507.34558	97.7
1508.23767	31.5
1509.57800	27.6
1513.50403	7.5
1518.14978	15.6
1519.58826	11.0
1522.40674	5.1
1523.24963	7.4
1528.60217	14.3
1534.89099	21.4
1539.43042	8.8
1543.50183	15.3
1545.59607	9.3
1554.29968	24.6
1555.72839	7.7
1556.68420	10.4
1558.81250	18.1
1567.84216	25.9
1571.67322	46.0
1572.48035	11.1
1576.39465	22.0
1580.46008	7.4
1582.54309	3.7
1586.74280	13.7
1591.18726	7.3
1594.72217	5.9
1598.79712	9.3
1602.61072	15.8
1605.56287	14.0
1606.46619	14.5
1611.65442	12.4
1614.50513	10.2
1616.64172	16.0
1619.22681	5.7
1620.70789	51.1
1622.81909	19.8
1632.80396	18.5
1641.55750	25.6
1646.18726	7.9
1648.31665	42.5
1649.42419	15.1
1652.34009	6.0
1660.47717	2.0
1665.74451	38.5
1666.53088	16.0
1672.70642	5.7
1673.67896	9.0
1682.95959	13.2
1684.43286	20.4
1688.81067	8.2
1705.34558	17.2
1713.70923	7.1
1714.83813	4.3
1724.65845	7.8
1729.03406	13.7
1731.84827	15.5
1732.88147	4.8
1740.68140	17.4
1742.03198	11.6
1754.04565	3.7
1755.64038	4.8
1761.09607	17.1
1782.82507	8.0
1796.06653	9.7
1803.70691	8.2
1810.02905	9.0
1830.71326	12.3
1832.15515	24.8
1841.72742	16.5
1868.11841	16.4
1895.90125	10.3
1915.01233	11.8
1931.80884	13.2
1959.93665	6.7
