# Supplementary material for: Phosphoproteomic Analysis of Platelets Activated by Pro-Thrombotic Oxidized Phospholipids and Thrombin
Source: PLoS One. 2014 Jan 6;9(1):e84488. doi: 10.1371/journal.pone.0084488 (PMC3882224; doi:10.1371/journal.pone.0084488)
Supplement: Annotated Spectra S4 — (ZIP) [file pone.0084488.s007.zip › RDSFIGTPYWMAPEVVMCETSK_-6_2_132969.txt]

m/z	i	matches
255.30222	25.9
258.16785	83.3
264.08652	118.3
269.37830	43.0
272.37646	12.6
278.13297	18.5
281.28027	18.6
291.16309	54.1
292.09921	55.3
295.92767	21.7
297.02606	151.7
299.48361	23.0
303.99750	54.1
305.90149	63.1
308.13678	93.2
310.23843	20.1
315.00122	37.3
319.52386	14.4
326.12762	328.3
328.38174	47.5
330.18451	44.9
335.23151	843.3
336.40897	144.6
339.26312	15.6
341.23724	103.1
342.37964	127.2
343.23175	54.8
347.39880	14.1
350.13748	28.6
352.17450	14.2
353.32410	42.3
357.06912	12.7
358.21680	30.0
369.43228	66.0
370.24353	40.8
376.08527	52.2
377.33585	92.5
380.09351	299.9
383.05853	196.7
383.98853	48.2
387.08997	46.4
388.51617	62.7
389.47540	35.1
391.25677	53.7
394.99841	15.6
397.24176	122.5
398.35858	28.9
401.14862	257.5
405.76678	28.6
407.76471	40.5
410.94318	26.0
413.29810	56.4
415.97949	91.8
417.12561	21.5
419.29547	50.6
425.36737	222.6
428.09985	218.6
430.40271	52.1
432.17822	18.7
432.91510	40.8
436.26746	36.0
439.27545	168.2
444.30408	133.9
446.15778	85.2
447.27496	663.9
448.42206	29.9
449.30774	56.2
454.30493	26.9
457.69135	212.0
459.37946	28.2
461.58813	47.9
464.29749	983.8
465.24261	156.3
467.37244	67.2
468.45648	355.3
469.32147	157.6
470.20422	69.9
471.35254	73.2
473.06036	107.5
474.50861	44.9
475.38269	99.1
478.06140	24.7
483.41217	56.3
484.36267	83.4
485.36194	37.8
488.28754	321.5
489.24341	63.7
493.46216	149.9
494.67322	45.0
496.34802	22.6
497.57379	66.7
499.99274	57.1
502.16339	44.5
503.41547	92.4
505.36316	70.3
506.41254	32.0
507.27991	44.9
509.40289	30.4
511.46167	15.6
513.78906	119.9
516.20142	71.1
520.32599	146.8
521.22540	44.5
522.30530	170.2
528.41046	42.6
529.30420	38.7
533.32788	63.3
534.24347	34.8
535.43182	73.4
536.72906	86.8
540.00684	76.4
541.44080	189.8
545.35962	20.1
547.38098	82.9
550.53705	637.1
551.44531	58.2
553.56635	40.8
555.55994	79.0
556.42529	140.0
557.31354	90.4
558.12061	28.9
559.33862	33.0
560.40973	249.7
562.10779	182.9
563.13971	63.7
565.38013	41.8
566.48511	27.5
567.89917	87.8
568.81970	99.9
570.13202	27.2
571.01819	164.8
572.03027	40.7
573.54633	211.8
574.29327	15.6
576.99487	99.3
578.31580	256.9
579.33893	76.4
580.43817	111.9
581.25977	833.7
582.27289	267.5
583.53363	250.4
584.25079	92.3
585.51617	137.7
586.76440	216.0
587.48029	249.7
588.35809	300.5
590.47528	12096.3	y (10) (2+)
591.45941	3179.0
592.40179	434.7
593.51575	323.2
594.52148	509.7
595.69403	189.2
596.47998	61.6
598.49518	36.4
601.49500	478.4
602.90411	243.4
604.00586	1058.4	y (15) (3+)-NH3, b (10) (2+)-P, y (15) (3+)-H2O
605.25702	242.4
606.16156	581.2
607.34113	121.6
608.17755	90.6
609.36078	416.4
610.78400	105.1
611.39697	73.2
613.56653	40.6
616.76935	371.0
617.63611	78.2
618.91040	71.3
620.92145	104.9
621.58252	69.5
622.55292	118.0
624.31952	3861.9	y (5) (1+)
625.26117	1188.3
625.94574	4806.9	y (11) (2+)
627.00568	1187.7
627.69464	54.2
628.52814	73.5
629.25970	304.0
629.97614	131.9
631.08514	108.4
632.28613	90.3
633.49152	51.9
634.52924	94.8
636.74200	41.8
638.17804	166.3
638.85687	995.9
639.86987	225.2
641.45416	65.3
643.22852	2541.9	b (16) (3+), y (16) (3+), b (10) (2+)-H2O, b (10) (2+)-NH3
643.88196	1296.4
644.80365	371.6
645.91205	330.8
646.98724	163.6
648.03387	692.4
649.23212	1089.7	b (17) (3+)-NH3-P, b (17) (3+)-H2O-P
650.18518	779.1
650.85065	133.1
652.53992	2025.4	b (10) (2+)
653.43243	608.7
654.14789	86.9
655.27692	229.5
657.23303	131.3
658.37482	17.1
659.58295	560.2
660.50214	799.7
661.42896	375.3
662.26428	89.5
662.88574	104.3
663.82996	237.0
665.74005	132.8
666.93048	346.3
668.89923	1452.2	b (11) (2+)-P
669.83112	417.7
670.68329	71.8
671.62006	211.5
672.46857	39.9
673.39459	31.9
674.29395	657.3
675.28918	147.3
679.32709	891.1
680.21466	477.2
681.81134	203.5
683.26520	473.3
684.42010	12.7
685.69342	98.8
686.54266	247.6
687.43921	156.9
688.37653	251.6
689.49500	76.8
690.86322	814.8
691.53351	1778.3	y (12) (2+)
692.70917	330.6
693.54718	63.7
695.12329	2674.6	y (18) (3+)-NH3
695.89917	5014.3	b (12) (2+)-NH3-P, b (12) (2+)-H2O-P
696.94519	597.6
697.81622	80.4
699.31952	2010.6	b (5) (1+)
700.36896	489.6
701.53302	206.7
702.27173	62.1
704.32605	4235.7
705.01062	5293.0	b (12) (2+)-P
705.97650	612.2
707.50043	261.9
708.70300	4604.6	b (18) (3+)-P, b (11) (2+)-NH3, b (11) (2+)-H2O
709.46112	3626.6
710.61676	334.3
711.53534	513.2
712.26996	140.7
713.77783	201.4
715.23193	181.1
715.93201	201.0
717.70673	1423.0	b (11) (2+)
718.43011	1300.1
719.58124	401.7
720.21942	184.0
721.15631	130.6
722.42963	346.2
723.34583	27.2
724.39557	164.4
725.13129	85.8
726.02179	67.1
727.42291	204.4
728.21027	232.8
729.64832	157.9
731.13147	815.4
731.93024	419.2
732.76660	119.8
733.89453	48.6
735.09869	356.9
735.82062	469.0
737.37250	513.1
739.23999	1168.2	b (6) (1+)-NH3
740.14746	1103.5
741.22784	527.1
742.75983	123.3
744.20807	16281.9	b (13) (2+)-H2O-P, y (19) (3+)-NH3
744.98621	17393.9	b (12) (2+)-NH3, b (19) (3+)-H2O-P, b (13) (2+)-NH3-P, b (12) (2+)-H2O, b (19) (3+)-NH3-P
746.02356	2291.9
747.19861	432.4
747.91638	381.8
748.80878	251.2
749.48138	39.3
750.95880	124.1
751.58698	37.4
753.34039	4349.5	b (13) (2+)-P, b (12) (2+)
754.14020	2620.4
755.31104	5534.8	y (6) (1+)
756.38226	2092.1	b (6) (1+)
757.37469	992.4
758.47791	208.6
759.36719	67.2
760.23438	27.5
761.43579	372.2
763.17450	220.5
764.10431	36.4
764.92218	162.5
765.92902	87.7
767.29694	32.7
768.23364	474.9
768.95630	66.1
769.96722	28.6
772.20074	26.9
773.84497	17.1
775.31854	137.2
775.98834	303.4
778.10516	15.6
779.62738	330.1
781.27179	165.6
782.15149	80.8
784.15692	1256.5	y (13) (2+), b (19) (3+)
784.86853	1161.0	b (20) (3+)-P
785.72992	186.6
786.63940	327.6
787.35529	72.3
788.06055	54.8
789.78876	45.8
791.37531	256.7
793.11700	336.4
794.24268	283.5
794.90344	99.9
795.52075	81.9
796.49780	29.1
797.27704	446.8
800.61615	605.3
801.92224	131.4
802.68622	106.9
803.55023	119.2
805.27142	145.8
806.12909	167.4
807.19092	151.4
808.19342	395.4
809.71381	713.7
810.54889	310.9
811.29596	58.2
812.35809	55.3
813.42047	180.3
815.02979	69.7
816.32062	83.8
817.49072	303.9
818.58282	670.2
820.57880	213.8
821.49805	72.9
822.86786	264.7
823.85559	169.1
825.15631	125.2
825.92090	221.6
827.08386	147.8
827.69830	86.4
828.31085	314.5
831.76984	128.1
832.40607	13.8
834.66217	374.7
835.33051	12.7
836.48480	551.8
837.52643	328.0
839.18512	5698.7	b (8) (1+)-NH3-P, b (7) (1+)-H2O, b (8) (1+)-H2O-P
840.31439	2205.8	b (7) (1+)-NH3, b (21) (3+)-H2O, b (21) (3+)-NH3
841.35809	380.1
842.12445	384.9
843.13922	229.2
845.22150	541.5
846.25696	1448.1	b (21) (3+)
847.22668	198.4
848.14880	248.9
849.42407	228.0
850.37567	322.6
851.74335	536.4
852.55322	400.7
854.24329	4556.3	y (7) (1+)
855.35565	2526.7
856.58667	2255.4	b (8) (1+)-P
857.41888	4808.4	b (14) (2+)-H2O, b (7) (1+), [M+3H] (3+)-NH3-P, b (14) (2+)-NH3, b (15) (2+)-H2O-P, y (14) (2+)-NH3, [M+3H] (3+)-H2O-P, y (14) (2+)-H2O
858.46448	1462.5	b (15) (2+)-NH3-P
859.40125	292.4
860.12030	307.8
860.85858	288.9
862.14215	506.8
863.19189	2272.0	[M+3H] (3+)-P
864.12372	858.2
865.14264	655.6
866.10645	378.5
866.72516	835.2
867.46149	972.1
868.28357	388.8
869.16803	150.6
870.09906	456.1
870.85919	461.0
871.58594	220.5
872.65680	76.4
874.24445	1904.4
875.22284	1360.3
876.56000	457.3
877.37933	599.2
878.28351	1729.0
879.30194	612.5
880.19519	239.6
881.34406	468.7
881.96674	245.0
883.42383	3037.5
884.30048	3043.3	[M+3H] (3+)-NH3-H2O
885.59998	625.0
887.58673	433.9
891.28619	82.8
897.58154	28.6
902.31226	102.8
903.62860	101.1
904.49036	46.0
907.07306	3410.8	b (16) (2+)-H2O-P, b (15) (2+)-NH3, b (15) (2+)-H2O
908.18390	1101.8	b (16) (2+)-NH3-P
909.27069	479.8
910.38422	132.5
911.41052	159.0
912.52704	225.6
914.58929	4350.1	y (15) (2+)
915.61139	2829.6	b (15) (2+)
916.50507	1815.2	b (16) (2+)-P
917.40057	836.7
918.43842	1316.0
919.15704	131.1
920.01984	272.7
921.28168	222.8
922.50879	168.3
923.74664	25.4
924.81659	253.5
926.51532	112.3
928.33429	31.4
929.10529	58.9
932.22046	83.4
933.66754	144.2
934.34576	142.0
935.10797	247.4
935.96881	119.0
936.57318	414.9
939.02252	34.7
940.43994	37.8
941.34857	101.1
942.46686	295.5
943.34882	601.7
944.97589	205.8
946.38770	106.5
947.37714	82.9
948.15948	25.5
949.05176	132.3
951.50439	736.0
952.29639	193.0
953.29126	1416.4	y (8) (1+)
954.41693	667.4
955.49780	530.3
956.32294	2925.2	y (16) (2+)-H2O
956.93604	5587.3	y (16) (2+)-NH3, b (16) (2+)-NH3, b (16) (2+)-H2O
957.88019	854.1
959.29834	335.5
960.32184	319.6
961.44818	375.1
962.06689	56.6
965.57635	4292.4	b (16) (2+), y (16) (2+)
966.55084	826.1
967.29791	156.9
968.27930	57.8
973.03802	1287.6	b (17) (2+)-NH3-P, b (17) (2+)-H2O-P
974.35571	691.0
975.24072	257.8
976.62067	396.8
977.62549	38.6
978.32739	23.1
979.28949	74.1
980.63300	15.6
982.07324	1428.5	b (17) (2+)-P
982.96063	371.9
983.75635	466.8
984.42084	42.2
985.14764	15.6
985.96832	316.4
989.40228	310.1
990.00592	138.2
991.82593	319.0
993.18292	1453.7
994.15057	1487.7	y (17) (2+)
995.36395	341.1
996.39600	42.2
997.25580	227.3
998.03461	378.8
998.73895	84.5
1000.74518	15.6
1001.98505	132.1
1002.98535	127.3
1005.87762	31.2
1006.99689	76.8
1007.97833	506.0
1011.16913	60.5
1012.20587	34.3
1013.00311	187.6
1014.73071	244.7
1015.93500	187.0
1016.79321	335.7
1018.31952	272.3
1019.48944	481.2
1020.57013	104.5
1022.19995	6267.2	b (17) (2+)-H2O, b (17) (2+)-NH3
1023.20313	1358.6
1023.89166	716.1
1024.71533	323.3
1025.58398	27.3
1026.50525	76.1
1027.36792	272.0
1028.57690	117.0
1029.39734	126.2
1030.97888	2021.5	b (17) (2+)
1031.61963	1339.9
1032.47827	307.9
1033.20227	63.4
1034.44189	248.9
1035.11475	182.5
1035.75671	344.5
1038.09058	156.8
1038.69873	23.7
1040.81165	104.4
1041.99915	245.1
1044.18286	470.6
1045.72998	101.0
1046.45703	83.5
1047.44995	136.0
1048.50696	453.0
1049.60132	743.1
1050.46167	218.1
1051.23242	212.5
1053.57324	344.3
1056.68823	33.4
1059.81030	113.5
1060.50732	160.3
1062.27490	551.1
1063.27930	260.3
1064.62793	292.6
1065.28186	238.5
1066.67773	109.7
1068.05005	525.7
1068.95483	556.7
1069.88379	45.9
1072.41382	105.2
1073.45947	14.1
1074.27576	151.0
1075.60291	64.2
1076.92773	200.1
1077.64758	64.2
1078.65320	282.7
1081.41064	386.5
1082.47083	864.7
1083.85120	465.2
1085.57275	258.0
1086.46790	327.1
1087.71228	54.8
1088.79541	111.6
1091.17676	127.3
1092.26978	346.6
1092.87415	100.8
1094.09509	211.3
1094.78296	21.9
1096.74500	340.9
1097.71570	214.8
1099.04272	38.9
1100.73975	164.9
1101.99353	2563.9	b (18) (2+)-NH3, b (18) (2+)-H2O
1102.84155	914.2
1103.81494	243.6
1105.42590	15.6
1106.84888	134.7
1108.10132	44.9
1108.74902	66.2
1110.62036	944.1
1111.82666	2016.2
1112.79810	384.3
1114.61914	249.0
1115.80713	138.3
1117.43799	1500.6	b (19) (2+)-H2O-P, b (19) (2+)-NH3-P, b (9) (1+)
1118.28186	808.9
1119.46240	444.3
1122.48523	1033.2
1123.34570	90.9
1124.65967	65.3
1125.36877	57.8
1126.22461	45.2
1127.43738	368.5
1129.42004	227.7
1130.12854	47.4
1130.93408	257.4
1132.07019	21.6
1134.79517	25.9
1135.93298	413.1
1136.74341	172.5
1137.89526	55.5
1138.57288	77.7
1140.89856	153.6
1141.99463	119.0
1143.37891	128.6
1144.54688	52.2
1145.51123	161.2
1147.02271	375.1
1148.11450	195.4
1149.94434	450.9
1150.87109	331.4
1152.51001	147.3
1153.90796	245.0
1156.20825	224.7
1157.55811	109.0
1158.50134	80.1
1161.31763	915.2
1162.25195	695.7
1163.25439	511.7
1164.39966	428.8
1165.26831	93.0
1166.67053	965.4
1167.60852	233.4
1168.61230	530.6
1169.35999	17.9
1170.03149	86.0
1172.83313	58.6
1175.45752	2713.2	b (19) (2+)
1176.35132	2350.6	b (20) (2+)-P
1177.47852	1110.4
1179.30444	19941.3	y (10) (1+)
1180.30713	11776.3
1181.40479	4931.2
1182.54077	1815.4
1183.48767	167.3
1185.49609	468.5
1186.46216	337.6
1187.12598	59.3
1187.73340	33.4
1191.51587	192.2
1193.46753	36.3
1195.95142	223.1
1196.88501	126.1
1197.98914	183.1
1199.10376	80.6
1202.20679	59.3
1203.55017	171.7
1205.21606	129.7
1206.32581	183.0
1207.94922	244.1
1208.86877	182.1
1209.61914	81.5
1211.78931	158.2
1212.54138	313.2
1215.41113	103.8
1216.99182	2909.7	b (20) (2+)-NH3, b (20) (2+)-H2O
1217.72314	2812.0
1218.65454	462.4
1219.71167	25.0
1220.99548	443.7
1222.16370	274.3
1223.12231	356.1
1224.08276	21.1
1225.91919	2621.9	b (20) (2+)
1226.71924	2200.4
1227.48230	830.8
1228.73010	85.2
1231.94629	313.7
1233.41357	566.3
1234.07507	97.8
1236.13354	157.4
1236.80676	155.3
1237.60852	70.5
1239.10925	112.1
1239.82300	25.7
1241.69128	286.9
1242.66528	133.5
1244.12329	112.7
1245.51233	106.4
1247.30115	150.8
1248.06238	28.9
1250.22290	4168.9	y (11) (1+)
1251.23120	3085.1
1252.35181	1982.8
1253.23376	786.3
1254.20630	86.2
1258.26611	149.4
1260.25964	903.4
1261.18860	1515.1	b (21) (2+)-NH3, b (21) (2+)-H2O
1261.94128	930.5
1263.54041	185.9
1264.37952	163.4
1266.04517	62.2
1269.26233	649.6
1270.22852	2017.7	b (21) (2+)
1271.43616	496.7
1277.60010	234.9
1278.70557	253.4
1281.53516	22.3
1284.36584	165.1
1285.66589	232.3
1286.54395	175.8
1287.48730	99.7
1288.46655	31.9
1290.58972	61.8
1291.73792	43.0
1294.64294	79.9
1295.37817	225.4
1296.57727	63.3
1299.01929	326.5
1299.84973	111.7
1300.47815	24.0
1301.45703	68.8
1303.28430	1767.9	b (10) (1+)
1304.25513	956.6
1305.23584	268.4
1306.38782	69.0
1307.38647	108.7
1308.29077	29.7
1315.87415	26.8
1316.64246	22.3
1317.75549	222.3
1320.33167	124.7
1326.55786	51.1
1327.64661	139.4
1329.58081	80.9
1333.48413	52.4
1334.52600	103.8
1336.60242	239.9
1338.55762	69.8
1339.39075	40.7
1343.27979	54.9
1347.24133	57.9
1350.40295	102.8
1352.45178	97.9
1358.13257	59.3
1363.03979	97.0
1364.37219	156.3
1365.04712	46.7
1365.79089	24.5
1368.33813	101.8
1370.30994	88.1
1371.40625	24.5
1373.74121	73.3
1374.60962	86.0
1375.86609	175.3
1376.84302	76.3
1378.35754	99.3
1379.00549	21.6
1381.36682	1518.2	y (12) (1+)
1382.41919	524.4
1383.49280	342.1
1384.23340	189.9
1385.75793	55.6
1386.85876	118.5
1390.00232	17.1
1391.83618	104.5
1393.37622	24.5
1394.02185	46.7
1402.48193	82.2
1407.43250	88.8
1408.60596	414.2
1409.82617	27.2
1411.33948	205.9
1413.28137	129.9
1415.57532	122.9
1416.43945	212.4
1417.48792	184.7
1418.49841	27.1
1419.35779	28.9
1421.59412	23.0
1426.44189	158.9
1432.54370	53.4
1433.67517	118.8
1434.38000	2926.3	b (11) (1+)
1435.49475	1206.4
1436.54395	443.1
1437.64734	26.1
1444.62781	137.4
1447.47791	241.5
1456.61072	26.0
1466.17822	37.6
1472.48816	25.8
1473.43152	128.1
1478.98779	18.9
1485.24109	23.0
1487.24158	468.9
1488.34045	244.0
1489.47791	320.6
1493.51843	148.9
1494.52979	29.7
1498.64026	111.7
1505.35986	4554.7	b (12) (1+), b (13) (1+)-P
1506.35327	4448.1
1507.43591	2112.0
1508.64709	226.7
1513.18933	72.5
1515.73743	30.2
1516.80615	14.1
1522.15942	46.9
1525.69849	268.0
1529.54077	53.3
1532.36731	38.6
1540.84558	74.6
1543.65540	160.8
1544.44788	197.9
1545.62268	191.3
1550.67761	78.2
1552.66650	12.7
1554.54077	74.1
1559.17578	63.0
1567.28125	108.5
1568.78369	284.8
1569.56543	68.0
1572.31311	31.9
1578.50891	37.8
1596.16101	32.6
1611.40906	18.9
1614.62244	23.8
1619.76343	49.7
1628.77625	14.1
1635.87000	150.5
1644.56384	136.1
1647.70239	111.0
1652.50110	125.2
1653.54626	66.6
1669.49207	20.1
1672.36243	60.9
1673.25720	80.8
1686.48279	33.2
1688.97229	70.6
1705.59460	186.0
1729.40894	62.0
1731.10168	119.5
1732.66919	17.1
1736.19702	44.6
1748.36646	21.5
1766.70081	20.8
1768.39612	86.0
1773.00940	44.8
1774.25854	12.7
1774.88196	50.7
1775.93054	55.4
1779.43347	179.5
1798.83801	81.0
1801.73132	56.3
1805.62183	51.9
1828.31567	77.8
1911.86108	22.4
1925.50818	84.2
1931.54016	104.6
1965.58142	35.1
