# Supplementary material for: Phosphoproteomic Analysis of Platelets Activated by Pro-Thrombotic Oxidized Phospholipids and Thrombin
Source: PLoS One. 2014 Jan 6;9(1):e84488. doi: 10.1371/journal.pone.0084488 (PMC3882224; doi:10.1371/journal.pone.0084488)
Supplement: Annotated Spectra S4 — (ZIP) [file pone.0084488.s007.zip › RDSFIGTPYWMAPEVVMCETSK_-7_2_124211.txt]

m/z	i	matches
253.02618	13.8
272.21646	63.6
277.28607	56.8
284.27838	38.2
290.26157	75.8
293.11642	56.7
294.20352	88.2
298.24011	29.7
300.50330	34.7
303.35742	31.2
315.30167	252.1
316.26471	15.6
323.05975	142.1
326.20309	265.7
327.46878	102.0
329.16620	66.6
330.28894	17.3
331.38269	128.0
332.96698	39.9
335.36182	928.5	y (3) (1+), b (9) (3+)-NH3-P
336.07581	29.5
337.32666	43.4
341.40759	49.1
343.95941	41.2
347.36166	42.9
350.24091	21.1
353.34100	45.2
356.05542	22.5
359.03043	32.4
361.17230	43.5
362.15454	73.8
379.05115	81.1
380.33276	31.0
382.08704	41.7
386.69714	39.3
388.29889	65.4
393.35925	53.3
395.29294	22.2
396.92645	60.9
401.40338	66.4
404.40271	31.6
405.89465	43.4
407.37036	20.8
411.30341	48.2
412.97632	26.1
416.24274	84.8
417.21136	129.8
418.31293	134.4
419.15625	34.5
420.02264	70.8
421.25049	48.5
421.88544	56.9
425.19360	241.1
426.09064	121.0
429.12354	423.5
432.55219	74.7
439.13232	181.8
441.01270	24.3
445.16284	68.6
446.35864	158.1
447.15857	323.7
448.09033	77.1
449.35278	20.8
457.94720	22.0
459.27441	63.9
464.31116	904.9	b (12) (3+)-H2O-P, b (12) (3+)-NH3-P, y (4) (1+)
465.46606	377.0
466.24622	26.0
468.39380	44.7
470.03839	276.8
470.83276	144.4
471.55353	20.8
472.42328	43.7
475.13666	200.1
475.85815	26.9
479.76648	114.2
481.74500	119.6
484.90985	24.6
488.43457	493.4
489.37213	114.3
490.15045	129.3
491.25635	52.2
493.83325	36.5
496.53516	112.1
497.85004	79.5
499.10394	51.6
500.31219	38.0
502.25513	61.9
504.24225	53.2
506.12506	39.4
510.58228	289.1
512.21808	154.1
525.63025	65.3
526.36578	67.3
529.46271	190.0
534.44257	35.9
536.65057	19.1
538.61432	118.1
540.97681	36.5
542.38861	183.1
545.84576	53.9
548.44757	61.7
550.72986	172.2
553.55768	67.8
556.18231	81.2
557.83905	85.0
559.74335	234.7
560.35614	64.9
567.18732	60.3
568.27557	124.9
569.05176	139.8
570.66071	26.0
572.37140	106.4
573.47656	240.6
574.21649	170.1
575.13971	76.0
578.24548	199.1
580.20258	83.9
581.55194	421.7
582.29987	44.9
584.13763	19.1
586.06799	41.7
588.14459	29.6
590.24841	6381.0	y (10) (2+)
590.88995	3649.8
591.55139	1061.8
592.47955	469.9
593.42438	139.7
594.66431	266.6
595.44220	87.5
596.21606	236.9
597.44977	125.9
598.47632	102.7
599.19281	22.5
601.15173	48.7
603.39575	1648.9	b (10) (2+)-P, y (15) (3+)-H2O
604.63245	245.7
606.42749	220.1
607.28558	91.6
609.07623	483.6
609.90424	79.6
610.54980	55.6
611.81793	278.3
616.72894	125.6
618.01825	101.6
619.11090	72.9
620.25079	86.0
621.36456	127.7
622.40765	102.7
624.22565	3508.4	y (5) (1+)
625.52002	3121.5	y (11) (2+)
626.48505	1614.5
627.80426	365.6
628.91760	31.3
630.32050	67.0
631.75427	70.9
633.79236	26.0
634.89618	341.7
638.47369	575.9
639.42792	212.3
640.94916	75.9
643.47644	3306.6	b (10) (2+)-H2O, y (16) (3+), b (16) (3+), b (10) (2+)-NH3
644.49554	1071.7
645.52216	211.9
646.38940	159.7
647.64447	256.8
648.27057	289.9
649.25708	1079.8	b (17) (3+)-NH3-P, b (17) (3+)-H2O-P
650.58673	284.5
652.49017	1194.9	b (10) (2+)
653.69550	553.4
655.08667	183.1
657.40692	150.2
660.11987	2573.4	b (11) (2+)-NH3-P, b (11) (2+)-H2O-P
660.81000	493.1
665.73840	251.1
667.27869	226.2
668.03986	32.0
668.80231	952.3	b (11) (2+)-P
669.54718	508.0
670.72833	215.0
671.47754	305.9
672.71521	276.3
674.70392	211.5
678.01196	147.1
679.36298	256.0
681.15955	174.6
682.94025	686.2
683.83038	131.3
685.09015	343.0
686.56744	529.8
687.18939	32.8
687.84564	41.7
688.49048	70.5
690.16687	126.9
691.12592	1204.8	y (12) (2+)
691.85437	476.0
695.27252	4392.5	b (12) (2+)-H2O-P, y (18) (3+)-NH3, b (12) (2+)-NH3-P
695.97052	2911.8
696.79468	76.5
699.53052	1522.6	y (18) (3+), b (5) (1+)
700.37994	579.0
701.39746	184.5
703.36823	669.0
704.57123	5711.3	b (12) (2+)-P
705.50238	695.1
706.28302	160.1
707.08533	159.3
708.99823	7025.2	b (18) (3+)-P, b (11) (2+)-H2O, b (11) (2+)-NH3
710.01642	607.8
711.17889	140.5
713.19025	211.0
714.71442	263.3
715.39490	137.9
717.56342	1492.7	b (11) (2+)
718.72479	723.7
719.51489	15.9
722.31830	57.7
723.55017	284.1
725.57635	153.6
729.05096	53.8
730.62848	908.9
731.54474	554.2
732.44592	290.1
733.36420	46.4
735.32782	731.9
736.18304	278.0
736.99835	114.2
738.20557	370.6
739.49298	1506.5	b (6) (1+)-NH3
740.43610	737.7
741.41156	45.0
742.42249	113.6
744.32715	15746.2	y (19) (3+)-NH3, b (12) (2+)-H2O, b (12) (2+)-NH3, b (13) (2+)-H2O-P, b (13) (2+)-NH3-P
744.96674	13048.8	b (19) (3+)-NH3-P, b (19) (3+)-H2O-P
746.00092	988.2
746.89691	52.2
749.20892	122.4
750.23682	305.8
751.62848	57.2
753.46857	3751.5	b (12) (2+), b (13) (2+)-P
754.55756	1952.2
755.29285	5398.5	y (6) (1+)
756.22156	1688.8	b (6) (1+)
757.27814	271.8
758.53851	401.6
759.36383	109.7
761.06763	94.4
762.28400	233.4
763.29327	26.0
765.00354	17.3
766.57855	490.9
767.44604	110.3
770.12238	75.8
772.89343	28.1
775.22406	13.8
776.19952	84.8
777.43805	293.0
778.69000	216.4
779.35980	55.6
780.60309	198.7
781.35138	405.6
782.66895	41.7
783.38214	70.0
784.10693	630.2
784.93610	1040.4	y (13) (2+), b (20) (3+)-P
786.03595	169.9
786.81073	19.1
787.44659	22.6
789.30328	197.3
790.24969	176.4
790.85229	102.1
791.47107	63.0
793.04852	315.7
793.90192	395.7
794.51178	145.5
796.24518	212.3
797.07635	307.1
798.69696	198.9
801.70575	165.3
802.43500	665.2
803.32941	384.1
804.41913	272.4
805.39270	298.6
807.05231	181.6
807.95081	145.2
809.44159	675.3
810.54315	279.5
811.52826	224.2
812.27277	48.1
813.57104	195.0
814.43213	173.6
815.48206	202.5
818.61975	583.4
819.32050	121.7
820.57556	51.1
821.56305	280.5
823.59650	434.4
824.39264	28.2
825.15973	36.6
826.27228	159.5
827.07410	83.4
828.13983	414.4
829.20819	458.2
831.28607	110.2
832.00067	193.0
833.80170	310.8
834.57990	43.1
836.19861	915.8	y (7) (1+)-H2O
837.06134	261.5
838.41058	911.2	b (8) (1+)-H2O-P, y (21) (3+)-NH3
839.32007	3904.2	b (7) (1+)-H2O, b (8) (1+)-NH3-P
840.39349	980.2	b (21) (3+)-H2O, b (21) (3+)-NH3, b (7) (1+)-NH3
841.39288	445.4
842.27771	114.4
844.23932	823.5
845.56830	616.7
846.56720	1263.2	b (21) (3+)
847.30286	89.8
848.06555	86.6
849.24823	164.6
850.08124	165.4
851.87311	1242.4
852.82813	272.7
854.18585	4188.1	y (7) (1+)
855.33386	1532.3
856.50592	1338.1	b (8) (1+)-P
857.40814	3018.9	b (14) (2+)-H2O, b (7) (1+), y (14) (2+)-NH3, [M+3H] (3+)-NH3-P, y (14) (2+)-H2O, [M+3H] (3+)-H2O-P
858.24670	3435.4	b (15) (2+)-H2O-P, b (15) (2+)-NH3-P, b (14) (2+)-NH3
859.21252	250.1
860.34161	445.5
860.94598	30.4
861.80304	778.0
863.00873	1141.7	[M+3H] (3+)-P
863.76300	1685.4
865.40179	403.9
866.62518	1970.6	b (14) (2+), y (14) (2+), b (15) (2+)-P
867.57672	787.2
868.87555	56.6
870.56793	732.4
871.46576	267.0
872.49432	338.7
874.06659	382.2
874.76361	678.8
875.70685	432.4
876.92383	372.7
877.73041	483.2
878.41290	765.6
879.32751	447.5
880.36316	294.9
881.73608	512.6
882.67841	533.4
883.74023	2566.5	[M+3H] (3+)-NH3-H2O
884.60919	549.7
885.44635	314.9
886.37067	204.4
888.06982	43.9
894.55817	28.2
899.56201	111.2
902.42230	59.2
904.09857	120.7
907.07355	3060.8	b (15) (2+)-H2O, b (15) (2+)-NH3, b (16) (2+)-H2O-P
907.89313	304.2
908.52014	462.7
909.55872	242.0
912.42700	298.3
914.36957	2493.3	y (15) (2+)
915.42120	2374.8	b (15) (2+)
916.60382	1079.9	b (16) (2+)-P
917.46002	636.3
918.67145	211.1
919.49561	47.7
920.53003	81.3
921.31470	232.0
924.14844	55.8
925.39648	168.8
926.18481	30.7
927.43988	24.3
928.52313	211.5
933.40131	80.0
935.91333	544.9
936.60278	158.7
938.86432	116.1
940.99652	171.0
942.68134	440.9
943.85449	22.6
944.67633	192.6
945.47711	242.6
946.25897	235.0
947.35223	20.8
948.04156	109.0
951.84930	204.4
953.28979	1759.0	y (8) (1+)
954.31964	500.6
955.10699	551.1
956.37701	4141.0	b (16) (2+)-NH3, y (16) (2+)-NH3, b (16) (2+)-H2O, y (16) (2+)-H2O
957.22266	3244.1
958.13556	116.0
960.03784	44.6
960.80255	71.6
961.72394	167.5
963.06317	55.6
965.26740	2624.1	y (16) (2+), b (16) (2+)
965.94702	2209.1
966.85602	597.5
968.44696	349.7
969.56976	202.8
970.31976	249.2
971.39240	96.8
973.25391	337.1
974.23383	785.6
975.38373	12.2
976.95044	528.3
978.08636	119.2
980.00531	119.7
981.88062	399.1
982.99194	828.4
983.82599	93.3
984.92212	295.1
985.97833	200.6
986.93500	60.4
988.04321	150.8
988.78192	200.2
989.44684	60.4
990.47345	203.3
991.88354	595.2
993.31573	645.7
994.06317	899.1	y (17) (2+)
995.01270	314.0
996.07251	114.9
997.46753	150.1
999.09222	15.6
1000.35016	60.4
1001.22925	28.5
1001.99121	156.3
1003.80426	58.6
1006.32074	309.6
1007.30011	257.5
1008.20966	41.7
1008.96417	173.8
1011.31488	189.9
1012.33636	73.1
1014.77271	247.2
1015.72656	32.8
1016.60077	177.1
1017.37701	392.9
1018.25848	55.1
1019.43732	82.9
1020.35016	300.3
1022.03638	4767.0	b (17) (2+)-NH3, b (17) (2+)-H2O
1022.91260	1574.9
1023.71539	635.3
1024.45776	131.1
1025.56946	514.3
1026.45703	49.8
1027.33887	87.1
1028.64551	196.9
1029.81055	685.3
1031.03125	3231.9	b (17) (2+)
1031.86353	1523.9
1032.63721	188.1
1034.48022	247.3
1035.37610	232.6
1037.21863	261.2
1038.29895	336.5
1039.45105	182.2
1040.25635	195.1
1042.50269	172.8
1043.21008	499.3
1045.56982	278.2
1046.54761	117.1
1049.32166	449.3
1050.13354	210.7
1050.96362	303.4
1051.78735	265.4
1052.56653	70.4
1054.18262	109.2
1055.49878	149.2
1059.20630	71.3
1060.17737	260.2
1062.44043	795.9	b (18) (2+)-P
1063.19385	81.4
1064.48389	51.2
1067.32410	350.2
1068.00879	361.0
1069.57117	296.7
1070.31445	294.2
1071.06262	103.1
1073.05432	167.0
1074.21472	57.8
1075.44202	256.9
1077.57166	120.9
1078.65918	47.5
1081.94678	507.5
1083.01904	775.9
1084.16870	299.3
1085.56714	184.2
1086.98291	398.0
1088.85669	98.8
1089.76038	330.0
1090.40234	203.6
1091.66772	289.1
1092.50232	58.5
1093.21045	41.6
1095.06470	86.4
1096.75708	107.4
1098.84668	121.3
1100.54285	98.1
1102.05884	1189.4	b (18) (2+)-NH3, b (18) (2+)-H2O
1103.25391	1107.7
1104.20801	55.0
1106.32080	218.4
1107.50488	158.6
1111.15344	2030.1	b (18) (2+)
1111.91431	402.0
1113.53406	154.4
1114.51343	358.0
1115.93823	237.6
1117.44092	1475.3	b (19) (2+)-NH3-P, b (9) (1+), b (19) (2+)-H2O-P
1118.43335	731.0
1119.43848	385.5
1120.44788	97.0
1122.41187	211.1
1123.09741	185.7
1123.87695	96.8
1125.12903	933.8
1126.72388	320.4
1128.10889	86.6
1130.13721	341.5
1130.89392	270.2
1132.45850	46.3
1134.06543	40.1
1135.12476	250.9
1136.40161	405.3
1137.26855	290.1
1138.60071	320.5
1139.53455	40.0
1140.86145	79.6
1143.55457	43.2
1146.53247	157.5
1151.38562	276.3
1153.26343	176.1
1155.60193	58.7
1156.49243	240.3
1158.27856	83.1
1159.47827	23.7
1161.43994	1189.3	y (10) (1+)-H2O
1162.34912	143.0
1164.31335	341.6
1166.30847	909.2	b (19) (2+)-NH3, b (19) (2+)-H2O
1167.04004	805.9
1167.74170	750.2
1171.21606	136.7
1172.66089	44.6
1174.21851	103.3
1175.26440	2051.5	b (19) (2+)
1175.96631	1874.0
1176.93652	1785.8	b (20) (2+)-P
1177.72729	272.4
1179.35889	15902.1	y (10) (1+)
1180.39966	10079.7
1181.38696	2368.3
1182.37805	633.8
1185.34119	736.2
1186.77661	403.1
1187.48950	148.0
1188.92566	69.0
1190.54382	55.6
1191.38013	136.1
1192.44995	130.8
1196.83740	307.8
1198.35254	225.5
1199.33301	132.8
1201.55420	61.3
1202.75574	55.1
1204.03796	135.9
1205.23254	156.4
1206.55664	24.0
1208.18811	129.8
1209.25818	522.1
1210.73145	322.2
1211.46362	311.3
1212.18762	199.5
1214.74634	62.8
1216.86121	914.5
1217.58984	2304.3	b (20) (2+)-H2O, b (20) (2+)-NH3
1218.68884	755.9
1220.14648	40.4
1221.50391	338.6
1225.97168	3014.0	b (20) (2+)
1226.91345	2217.9
1228.12158	159.3
1229.39307	295.8
1230.21265	229.9
1232.39111	244.1
1233.69238	302.9
1234.29504	98.2
1235.36768	174.6
1236.48096	301.8
1237.43823	84.9
1238.29333	143.0
1239.01721	84.9
1242.76587	83.2
1243.61670	167.2
1244.58093	115.8
1247.45776	124.3
1248.45532	49.9
1250.27393	4904.3	y (11) (1+)
1251.51514	3078.2
1252.32886	1701.9
1253.08887	109.7
1256.58533	203.4
1260.51111	1638.9	b (21) (2+)-NH3, b (21) (2+)-H2O
1261.55090	1423.2
1264.55261	57.1
1266.23547	24.4
1269.37585	1878.5	b (21) (2+)
1270.56726	1379.1
1271.35510	205.6
1272.14160	187.2
1274.27905	128.7
1275.82532	34.7
1278.04370	140.1
1280.62317	50.4
1281.28699	74.3
1282.57654	83.1
1285.36304	288.5
1287.44092	111.2
1288.49207	39.7
1292.50232	60.9
1293.27161	111.1
1294.89246	60.0
1298.29675	170.5
1299.42529	297.7
1300.25073	39.4
1301.33435	59.1
1302.83118	416.7
1303.57715	887.2	b (10) (1+)
1304.68396	393.9
1305.51257	329.1
1306.62817	100.3
1307.44568	67.4
1308.09558	88.4
1313.35132	79.6
1314.37976	68.9
1315.60095	105.9
1316.35059	233.4
1317.56006	89.7
1319.47156	319.9
1320.32629	18.8
1321.48828	33.0
1327.91760	163.9
1329.20398	24.2
1332.05005	74.2
1334.46106	17.3
1335.45715	27.7
1337.13928	136.2
1337.82666	69.4
1340.19250	65.8
1345.61316	134.4
1354.79553	63.8
1355.49731	48.7
1357.45569	111.7
1362.51331	86.7
1365.91199	86.2
1371.65466	41.4
1373.61255	178.5
1375.76892	114.8
1379.11853	37.8
1381.31531	818.0	y (12) (1+)
1382.57385	624.3
1383.48035	332.9
1388.30872	78.8
1392.69690	278.0
1393.34509	16.5
1401.25916	133.8
1402.33801	22.5
1405.69714	60.6
1410.24780	186.6
1416.20593	189.6
1417.58081	157.3
1420.15369	60.1
1427.84534	51.8
1432.47607	61.5
1434.26367	1501.4	b (11) (1+)
1435.36804	1258.8
1436.35242	407.6
1437.52771	499.4
1440.80933	52.5
1453.18042	26.1
1454.63953	49.0
1461.72852	148.4
1465.33240	102.1
1476.02344	90.4
1483.62073	53.3
1486.37415	26.0
1487.38940	512.9
1488.36487	443.1
1489.54004	358.7
1492.76978	38.0
1498.56506	65.1
1500.63806	72.7
1505.31738	5515.2	b (12) (1+), b (13) (1+)-P
1506.43262	4886.8
1507.40979	1026.0
1508.09143	775.8
1508.73315	200.5
1510.37537	77.7
1517.28235	46.5
1521.98547	82.5
1526.54675	141.9
1527.45679	53.8
1528.32935	154.5
1546.60986	30.9
1550.43848	93.5
1553.21472	114.1
1557.68347	102.6
1559.24573	87.0
1567.40869	169.8
1568.70032	100.6
1591.96790	126.4
1611.02759	60.5
1615.30103	51.5
1635.44067	85.1
1643.28015	74.6
1644.35706	117.0
1645.24231	86.9
1651.80640	82.9
1652.44299	41.7
1653.72095	50.5
1661.32263	66.4
1663.63879	136.0
1669.50769	64.1
1686.71716	77.0
1693.61292	20.8
1730.42615	60.5
1731.52405	74.7
1756.29871	72.3
1765.61987	59.1
1773.35144	69.4
1774.66296	133.5
1798.73462	13.8
1799.97681	17.5
1802.58960	165.0
1804.79504	68.8
1827.67651	44.8
1838.96765	19.0
1879.67786	22.6
1904.72961	53.8
1912.00452	128.3
1917.56470	52.2
1930.47668	49.0
1932.35022	50.1
1933.87805	26.0
1957.87561	190.6
