# Supplementary material for: Phosphoproteomic Analysis of Platelets Activated by Pro-Thrombotic Oxidized Phospholipids and Thrombin
Source: PLoS One. 2014 Jan 6;9(1):e84488. doi: 10.1371/journal.pone.0084488 (PMC3882224; doi:10.1371/journal.pone.0084488)
Supplement: Annotated Spectra S4 — (ZIP) [file pone.0084488.s007.zip › RDSFIGTPYWMAPEVVMCETSK_-10_2_116282.txt]

m/z	i	matches
269.17090	31.7
277.12668	17.8
282.04330	20.5
290.84851	11.1
294.37299	20.6
296.26703	19.8
298.09576	29.6
299.17139	22.8
300.15005	26.4
302.27777	43.8
313.81873	32.7
325.33011	39.6
326.19601	80.3
331.19797	59.1
335.22208	122.0
339.07263	8.4
341.16382	53.6
344.27277	35.8
345.38055	32.1
348.66779	30.8
353.62943	64.2
358.42078	18.2
364.89746	51.2
371.33929	26.0
376.22491	70.3
377.28748	124.4
379.21240	21.7
381.24966	28.6
383.08008	89.9
386.20300	15.0
387.00684	72.2
388.94031	50.2
391.90906	17.1
395.43445	9.2
397.25687	127.6
398.55688	38.0
399.20389	73.6
400.35931	82.4
404.35437	25.6
405.49426	20.1
410.77307	65.8
416.99744	33.7
418.48907	21.1
419.52594	122.0
420.29321	41.8
423.38135	142.5
425.33209	187.0
426.13116	20.1
427.57745	64.2
428.37512	32.1
429.38318	30.9
434.27014	95.4
439.45258	20.7
445.23572	78.5
446.39398	108.9
447.23108	20.1
450.08502	23.9
451.23669	38.7
455.14661	25.6
456.36261	176.4
457.10583	17.2
462.46179	19.7
463.18384	54.3
464.32404	503.1	y (4) (1+), b (12) (3+)-H2O-P, b (12) (3+)-NH3-P
465.23083	117.3
470.30365	37.1
471.77386	77.1
475.26801	33.2
476.11609	43.8
477.21118	21.5
478.21710	27.2
479.15820	110.9
480.13525	44.6
481.20764	13.0
482.24347	20.3
484.45428	117.0
486.17047	83.3
488.24603	233.2
489.20984	62.9
490.17035	102.8
493.55939	37.9
495.13190	67.7
496.25043	37.5
497.08801	71.5
500.26337	24.6
502.01056	126.4
507.08856	56.0
508.30103	34.3
508.94690	40.9
510.19482	68.0
512.39948	69.7
514.50098	28.8
517.37866	22.6
518.57428	115.7
520.26624	41.9
522.18286	24.6
525.36053	39.9
528.33087	45.3
529.25037	66.0
532.29187	71.6
534.30713	61.0
540.36212	24.5
541.37750	32.1
542.49976	30.7
544.91425	66.9
546.53534	8.2
547.31824	48.2
550.13007	41.1
551.29388	36.0
552.34406	63.3
553.45551	59.3
556.15063	204.1
556.89984	85.7
559.97949	35.2
560.79004	101.1
567.02563	56.5
568.47632	59.5
569.27368	46.7
571.71423	34.0
573.16028	31.6
574.52191	54.7
575.34882	96.3
576.58197	66.2
577.50531	73.4
578.54144	211.1
579.70746	20.6
581.48236	612.3	y (10) (2+)-H2O, y (10) (2+)-NH3
582.30402	143.7
583.12811	64.8
586.08209	191.5
587.44171	62.3
588.46631	97.0
589.25641	49.0
590.51465	5587.1	y (10) (2+)
591.39758	1102.4
592.23541	177.3
593.31842	113.5
594.35577	251.3
595.60620	327.4
596.39142	12.1
598.35120	131.5
600.99274	154.7
601.91852	270.4
603.22003	474.9
603.87238	201.8
604.99097	80.4
605.81464	33.1
606.49738	139.3
607.35870	23.5
608.30267	72.4
609.17816	176.8
610.23596	193.1
611.19397	35.1
612.14996	62.1
613.19159	78.1
614.83942	29.2
617.10022	81.2
617.76703	64.2
618.43207	36.6
619.23041	26.9
620.83679	102.5
622.17462	183.2
624.26361	1894.8	y (5) (1+)
625.49762	1730.8	y (11) (2+)
626.31744	1125.0
627.16901	426.8
629.39697	61.0
630.36713	142.0
632.30084	76.2
634.10101	74.6
634.99933	22.1
638.70349	283.0
640.26837	200.4
642.08936	112.9
643.53424	1792.4	y (16) (3+), b (16) (3+), b (10) (2+)-H2O, b (10) (2+)-NH3
644.40912	466.4
646.39252	88.3
647.65863	127.1
649.29950	679.9	b (17) (3+)-NH3-P, b (17) (3+)-H2O-P
650.36664	48.8
651.54962	331.8
652.43860	339.6
653.20807	77.6
654.84406	278.7
655.51514	7.8
656.73212	90.4
659.20123	54.5
660.13098	658.0	b (11) (2+)-NH3-P, b (11) (2+)-H2O-P
661.09100	226.4
662.27246	151.2
664.60199	111.2
665.47266	152.4
666.34198	68.1
667.19037	136.4
668.06104	21.9
669.28119	703.1	b (11) (2+)-P
670.68121	372.5
671.83124	82.0
672.67584	49.7
674.58929	373.5
675.26715	32.9
677.08612	100.3
678.96368	218.8
679.86169	83.1
681.08783	70.6
681.85303	42.8
682.88190	120.2
685.01013	41.7
686.01593	103.8
686.65546	33.8
687.88300	47.5
689.35089	128.8
690.25671	198.7
691.33179	263.3
692.03729	34.2
692.69232	197.9
693.73859	114.6
695.54230	2966.2	b (12) (2+)-NH3-P, b (12) (2+)-H2O-P
696.63287	332.3
699.26874	648.8	b (5) (1+)
700.32184	206.5
701.66949	103.6
703.40796	86.4
704.59674	3681.4	b (12) (2+)-P
705.40100	592.1
706.34747	218.4
707.09210	114.1
708.88330	2732.7	b (11) (2+)-H2O, b (18) (3+)-P, b (11) (2+)-NH3
710.09875	298.0
711.13025	144.5
712.10333	90.9
713.30829	112.9
714.22601	43.1
715.74310	36.0
717.98163	991.5	b (11) (2+)
719.06824	274.9
722.61157	48.1
723.39600	45.5
727.26459	149.7
729.28656	35.1
730.75195	703.1
731.88727	131.5
733.56567	86.7
735.07190	349.6
735.94232	214.7
737.54779	123.8
739.30487	736.6	b (6) (1+)-NH3
740.04633	320.8
741.35406	69.0
742.48871	71.1
744.26971	9358.9	y (19) (3+)-NH3, b (12) (2+)-NH3, b (13) (2+)-NH3-P, b (12) (2+)-H2O, b (13) (2+)-H2O-P
744.99469	7995.2	b (19) (3+)-H2O-P, b (19) (3+)-NH3-P
745.87872	577.4
746.57855	127.7
747.36981	81.4
748.39453	216.3
749.51538	73.9
751.11029	178.7
752.10950	19.7
753.45111	2391.1	b (12) (2+), b (13) (2+)-P
754.32111	1003.0
755.20514	2196.2	y (6) (1+)
756.34839	1223.9	b (6) (1+)
757.41870	318.3
758.52002	157.1
759.46570	157.2
760.41962	177.2
762.18768	33.2
763.44281	164.6
764.37524	69.1
765.69403	61.1
768.11639	50.4
768.89459	78.1
771.07416	179.0
772.21942	42.8
773.00000	63.4
774.29517	106.2
776.84613	68.9
777.58624	36.8
778.80121	72.9
779.62219	77.3
780.51129	298.0
781.70697	153.9
782.93524	62.3
784.56421	1198.5	b (19) (3+), y (13) (2+), b (20) (3+)-P
785.41583	259.0
786.17261	33.6
787.66388	192.8
789.02765	84.5
792.24188	120.2
793.49921	189.3
794.45270	95.1
796.18872	160.5
797.22076	280.5
799.17761	93.1
801.21631	135.4
802.39178	248.6
803.58661	198.1
805.02667	120.6
805.89606	127.7
807.07422	140.0
807.95294	21.6
808.62280	33.1
810.00446	592.8	y (21) (3+)-P
811.01819	213.2
812.08453	166.2
813.31927	102.8
814.40076	89.6
815.32196	233.3
816.74481	239.7
817.92548	246.9
818.71930	64.4
819.99133	206.8
821.34937	149.4
822.02826	26.4
823.78796	302.2
825.62665	131.1
826.50934	130.3
827.27057	23.6
827.98431	182.9
829.05072	109.1
830.50049	235.3
831.50293	157.6
832.45721	14.9
833.52667	119.1
834.52240	200.8
836.66864	346.6
837.36932	424.4
838.49084	232.1
839.23907	2312.1	b (7) (1+)-H2O, b (8) (1+)-NH3-P
840.36023	929.1	b (7) (1+)-NH3, b (21) (3+)-NH3, b (21) (3+)-H2O
841.27350	574.0
842.30450	120.9
842.97736	52.4
844.43915	164.9
845.57886	625.3
846.71246	1015.4	b (21) (3+)
847.49591	320.5
848.30768	197.8
849.54974	260.8
850.65833	202.5
851.49982	548.1	[M+3H] (3+)-NH3-H2O-P
852.45892	458.1
854.21210	2989.4	y (7) (1+)
855.31006	516.9
856.44061	900.5	b (8) (1+)-P
857.31964	2269.7	b (7) (1+), b (15) (2+)-H2O-P, b (14) (2+)-H2O, y (14) (2+)-NH3, [M+3H] (3+)-NH3-P, [M+3H] (3+)-H2O-P, y (14) (2+)-H2O, b (14) (2+)-NH3
858.24512	715.4	b (15) (2+)-NH3-P
859.27338	301.0
861.00128	434.1
861.89795	194.2
862.66260	902.9	[M+3H] (3+)-P
863.54144	2211.3
864.66724	347.4
865.99176	807.1	y (14) (2+), b (14) (2+)
866.78064	679.3	b (15) (2+)-P
867.81720	552.6
868.62531	465.0
869.78009	554.9
871.06940	1417.7
871.83856	1171.1
872.85303	477.7
873.80414	930.2
874.82898	970.2
875.94788	522.6
877.42273	695.6
878.35370	727.9
879.14282	274.6
880.86688	1127.1
882.43408	392.1
883.53259	1650.9	[M+3H] (3+)-NH3-H2O
884.62494	494.1
885.55194	493.1
886.37604	31.8
893.45288	23.5
898.69537	18.7
901.75848	95.1
903.89771	104.2
905.92731	54.0
906.97351	1618.8	b (15) (2+)-NH3, b (16) (2+)-H2O-P, b (15) (2+)-H2O
907.86639	621.0	b (16) (2+)-NH3-P
908.62347	218.3
909.55670	81.7
910.33746	21.6
911.72046	175.3
912.52704	93.8
913.28052	41.1
914.71539	1337.3	y (15) (2+)
915.79333	1379.7	b (15) (2+), b (16) (2+)-P
916.80743	665.6
917.55353	14.8
918.48633	340.5
919.09448	9.8
920.44427	151.6
921.16547	155.5
922.25751	186.2
925.28790	176.0
930.63672	77.6
932.00861	69.8
934.28754	370.0
935.03558	272.2
936.15009	816.2	y (8) (1+)-NH3, b (8) (1+)-H2O, y (8) (1+)-H2O
936.93292	12.3
937.61328	239.1
938.56537	150.1
939.94214	13.1
941.34619	67.8
942.30981	279.0
943.65186	111.1
945.48535	55.2
946.44684	333.3
947.66144	168.3
949.25562	495.9
951.28864	106.0
953.29144	674.1	y (8) (1+)
954.25684	418.2
955.42023	401.9
956.55634	2637.2	b (16) (2+)-H2O, b (16) (2+)-NH3, y (16) (2+)-H2O, y (16) (2+)-NH3
957.27759	988.9
957.88092	637.3
959.17828	59.2
959.82758	22.7
961.22656	256.5
962.78400	129.9
965.22919	1800.7	b (16) (2+), y (16) (2+)
966.01611	1006.5
966.97089	87.1
968.16821	104.3
969.46649	9.2
970.55084	204.6
971.94208	167.5
972.79395	145.9
974.75336	266.9
975.47803	17.8
978.42133	26.5
980.15869	127.9
981.89178	308.4
982.66644	360.2
983.61646	96.9
984.25458	62.3
985.50879	362.6
986.56976	82.3
987.96997	31.3
988.61719	51.5
991.52802	92.7
992.54901	305.0
993.32080	412.5
994.05524	390.8
996.16193	43.5
997.35687	391.5
999.63306	93.7
1000.40747	22.0
1001.56586	43.7
1004.43927	118.1
1005.66925	25.6
1006.52002	132.2
1007.66071	17.1
1008.88043	283.7
1009.91211	220.7
1011.08649	447.7
1012.66876	41.0
1013.72632	189.8
1014.49780	26.0
1015.34906	39.9
1017.16669	86.5
1018.11011	26.5
1019.40338	81.5
1020.30829	47.7
1021.80133	1956.2	b (17) (2+)-NH3, b (17) (2+)-H2O
1022.61224	927.8
1023.47565	128.9
1024.49048	23.3
1025.27258	191.6
1027.33325	30.4
1029.23291	687.8
1030.83093	1495.7	b (17) (2+)
1031.67212	1053.3
1032.48242	69.0
1034.05212	180.0
1034.71704	197.7
1035.34155	361.5
1036.75195	250.7
1038.46448	486.7
1039.44019	300.6
1041.07715	157.0
1042.17383	475.4
1043.58740	96.0
1045.42505	261.7
1046.52649	127.5
1047.40784	102.5
1048.16211	96.3
1049.25488	410.8
1050.62842	104.3
1051.25305	57.5
1052.68066	199.9
1054.02771	107.2
1055.17529	120.6
1057.35938	73.7
1058.46973	255.4
1059.08154	142.0
1060.16187	58.8
1061.83679	307.7
1062.66418	189.0
1063.35022	10.9
1064.08667	9.2
1065.60522	137.4
1066.83423	191.8
1067.72156	105.1
1069.10828	295.5
1070.23633	71.3
1071.17139	53.8
1071.78369	91.9
1072.96875	68.3
1074.04712	177.3
1074.98376	236.0
1076.06763	148.3
1077.15576	232.6
1078.10962	99.3
1078.98682	76.6
1081.89880	183.5
1082.79285	241.2
1085.27014	18.7
1086.14929	123.9
1087.30737	232.7
1088.14343	17.3
1088.75122	126.0
1089.84558	127.9
1091.63037	636.9
1092.47461	85.0
1095.47571	123.3
1096.35730	38.0
1096.98291	47.8
1097.89111	124.3
1098.59082	64.3
1099.41162	56.0
1100.55579	175.5
1102.07837	1281.1	b (18) (2+)-NH3, b (18) (2+)-H2O
1103.20703	191.3
1104.48108	113.7
1105.51123	141.1
1106.12134	65.3
1107.72485	136.9
1109.30029	279.7
1110.98584	824.2	b (18) (2+)
1111.73474	342.5
1112.35852	188.1
1112.99951	40.0
1113.71204	61.9
1114.66187	108.8
1115.61377	27.4
1116.43823	226.9
1117.36438	828.2	b (19) (2+)-NH3-P, b (9) (1+), b (19) (2+)-H2O-P
1118.43689	576.9
1119.44287	81.1
1120.75195	105.3
1121.70105	363.1
1122.77844	215.4
1123.38757	50.0
1124.76880	78.3
1126.01587	473.5
1127.13660	194.2
1129.73413	33.5
1132.61450	29.4
1133.51807	107.8
1134.58423	145.3
1135.50366	436.5
1136.40527	372.0
1138.42627	172.3
1139.25745	39.1
1140.22144	97.1
1141.21875	162.9
1143.36816	15.8
1144.35535	13.9
1144.99609	19.8
1146.14917	92.3
1147.01746	83.4
1147.79199	44.7
1150.71094	122.7
1151.46411	84.9
1154.78833	96.3
1155.45337	26.9
1156.67554	165.8
1158.34131	163.5
1159.48096	181.8
1160.35974	79.3
1161.40930	559.1	y (10) (1+)-H2O
1162.37207	338.9
1163.85181	347.6
1164.64990	120.5
1166.45142	403.2
1168.01685	16.0
1168.98364	233.1
1169.82251	93.7
1172.55383	52.7
1175.44067	862.0	b (19) (2+)
1176.18384	152.3
1177.10498	437.5
1178.14575	264.5
1179.35132	10061.3	y (10) (1+)
1180.38806	4437.6
1181.55396	1780.4
1182.47522	343.2
1184.40503	25.6
1185.54370	414.5
1187.07751	179.1
1188.48682	250.0
1189.43616	82.0
1190.96582	74.2
1192.47290	37.6
1194.75952	276.2
1195.36768	58.3
1196.42651	41.8
1197.93579	273.3
1198.88452	101.9
1199.72546	29.0
1201.66943	35.2
1202.78137	14.0
1204.12646	280.8
1205.19397	153.4
1206.10498	58.6
1208.23145	176.7
1208.84961	55.2
1211.39270	167.5
1212.47241	137.0
1213.40698	26.7
1215.63989	164.5
1217.14880	941.8	b (20) (2+)-NH3, b (20) (2+)-H2O
1217.98804	703.7
1218.91748	161.9
1220.54895	184.7
1221.70093	334.3
1222.34180	8.8
1223.68970	15.8
1226.19543	2231.0	b (20) (2+)
1227.16357	981.5
1227.86450	14.8
1229.32666	45.6
1231.34351	55.3
1232.05005	44.5
1233.37573	35.1
1234.36475	28.3
1235.64624	116.6
1236.97119	86.2
1239.36560	211.6
1241.93726	150.4
1245.54346	22.6
1246.46851	32.3
1247.88269	61.9
1248.51160	38.9
1250.32959	1764.6	y (11) (1+)
1251.36707	1200.3
1252.29724	518.1
1253.48022	267.4
1255.44092	48.7
1258.68799	14.9
1260.61682	874.9	b (21) (2+)-H2O, b (21) (2+)-NH3
1261.63806	425.4
1263.19177	52.8
1264.68140	11.1
1269.47668	1038.6	b (21) (2+)
1270.35083	479.0
1271.27148	68.0
1272.27771	84.4
1274.04004	164.6
1275.76111	44.8
1277.13904	14.9
1281.30457	15.2
1283.70166	30.2
1285.18689	9.2
1285.97449	83.0
1286.62512	32.1
1287.25208	20.7
1288.08337	45.8
1289.85742	90.5
1290.70569	37.1
1291.69897	21.7
1292.53772	12.1
1293.49084	69.8
1294.85168	229.1
1295.76770	133.7
1297.61975	70.4
1298.40344	119.2
1299.65344	34.7
1303.26355	580.7	b (10) (1+)
1304.19446	384.8
1305.38879	89.4
1306.43958	89.4
1313.48572	177.3
1315.68958	23.6
1317.49280	98.8
1319.14954	7.2
1323.45520	48.6
1327.72314	105.4
1329.32471	57.3
1331.42456	14.0
1333.57556	66.8
1336.14380	42.2
1337.53406	30.4
1345.06897	20.9
1346.38660	65.1
1350.52124	10.2
1351.23425	23.2
1358.49817	53.9
1363.19666	105.0
1365.49609	44.8
1366.63562	33.3
1370.73059	27.8
1372.55530	30.3
1373.91870	93.4
1376.49341	23.1
1379.27368	31.4
1381.29065	969.8	y (12) (1+)
1382.43945	527.2
1383.47400	141.4
1384.24329	58.4
1386.66724	57.8
1388.39441	9.5
1389.77832	27.5
1393.20251	20.7
1394.32153	30.8
1395.47913	47.8
1396.10083	14.0
1398.56750	108.0
1399.48792	18.5
1402.31104	24.7
1403.18982	31.4
1405.17761	39.9
1408.53308	55.4
1410.19421	19.8
1411.43689	10.2
1413.07874	13.0
1416.65674	44.0
1422.71143	48.5
1426.85522	29.4
1432.54688	19.7
1434.04517	657.0
1434.65833	742.2	b (11) (1+)
1435.37476	416.6
1436.43274	359.8
1437.32410	37.3
1444.61145	21.7
1464.17566	49.5
1468.73596	21.7
1476.40833	60.7
1477.65234	17.9
1485.81531	20.9
1487.97485	312.0
1489.43591	252.6
1490.31018	58.3
1492.47314	13.0
1493.49866	59.0
1495.18237	8.3
1500.73401	15.4
1505.35596	1775.8	b (13) (1+)-P
1506.42249	2276.9	b (12) (1+)
1507.46301	320.0
1508.45142	79.6
1509.51599	32.3
1510.74475	46.0
1511.44238	33.3
1515.58191	70.5
1522.51074	18.8
1524.37463	60.9
1526.27087	25.5
1532.78015	15.9
1533.66016	15.0
1538.35950	20.8
1541.66174	41.2
1543.72083	43.0
1546.57361	45.8
1547.54626	58.1
1554.62390	53.9
1567.46021	59.0
1568.36597	51.7
1569.54529	18.8
1577.40149	62.2
1584.51367	14.9
1587.08582	38.9
1591.41345	26.5
1595.56506	17.0
1602.51526	50.7
1607.88940	77.2
1610.52747	104.7
1612.28552	44.5
1616.89136	54.7
1629.03333	12.1
1641.48608	17.9
1644.14001	15.1
1645.42908	64.4
1647.22571	36.7
1657.31531	43.6
1661.95776	54.2
1662.77527	83.5
1676.59778	56.6
1679.50952	26.5
1681.08508	63.5
1695.48035	17.9
1698.53943	80.1
1702.22327	12.1
1731.74231	58.8
1733.44275	100.9
1748.50745	67.0
1791.29944	9.2
1829.69885	17.9
1830.62659	41.8
1899.29871	74.4
1914.74829	71.3
1929.98462	37.8
1934.22864	67.5
