# Supplementary material for: Phosphoproteomic Analysis of Platelets Activated by Pro-Thrombotic Oxidized Phospholipids and Thrombin
Source: PLoS One. 2014 Jan 6;9(1):e84488. doi: 10.1371/journal.pone.0084488 (PMC3882224; doi:10.1371/journal.pone.0084488)
Supplement: Annotated Spectra S4 — (ZIP) [file pone.0084488.s007.zip › RDSFIGTPYWMAPEVVMCETSK_-11_2_125212.txt]

m/z	i	matches
253.14056	45.1
260.92371	9.8
263.30035	24.1
279.39822	26.8
287.26114	15.5
290.08292	82.9
295.49567	49.2
298.01642	15.7
304.38873	71.2
306.13763	61.0
317.20093	29.8
326.09985	349.5
330.14996	15.7
331.14590	21.8
332.16281	41.8
335.26843	358.1
341.38116	21.4
350.31268	68.6
352.34167	19.2
356.20337	27.4
357.22006	11.0
361.09296	16.9
362.86813	77.9
366.50977	9.8
373.05585	28.9
375.14551	30.0
377.47052	18.1
379.38458	44.8
379.98886	61.9
381.26501	49.9
382.27979	44.6
390.04620	14.4
391.41687	90.2
392.40393	18.1
395.46841	115.4
397.16876	128.9
398.14612	58.7
399.01056	63.0
401.29034	251.9
410.30670	31.2
417.88947	78.3
419.04333	29.5
422.57837	9.7
425.22650	135.8
429.45459	128.5
430.27502	8.6
431.14227	34.8
433.46509	55.4
437.16522	160.0
438.88940	109.4
441.09668	26.2
445.25092	22.7
446.45911	96.3
447.32721	165.8
448.13940	99.6
451.80682	65.0
454.73315	85.2
458.10406	127.8
463.11487	25.7
464.39441	827.2
465.98907	27.0
467.89850	68.8
468.72388	45.8
470.39587	82.6
474.27869	29.7
475.43433	307.0
478.13922	11.0
480.38562	10.9
486.00830	65.0
487.27533	29.9
488.42285	130.5
490.29102	15.6
496.32208	29.1
499.37531	62.5
500.32550	31.4
502.31543	13.3
503.50989	47.6
504.27344	68.4
505.16022	44.1
506.35638	60.5
507.20355	80.5
509.33423	127.6
510.76849	136.4
511.43854	22.4
513.44379	44.1
516.13983	30.4
517.01501	9.8
522.13232	98.3
524.36444	42.7
528.18042	63.1
536.03387	58.2
536.85406	168.6
542.05322	366.0
543.14581	31.9
547.30682	162.9
548.38104	130.7
549.15741	46.8
550.39783	96.5
551.25629	40.3
552.88446	47.2
555.76764	108.1
556.78003	54.7
559.86835	257.8
560.49933	30.9
562.53003	25.1
563.35376	25.0
564.30090	67.3
568.51569	223.3
569.96277	66.7
571.13879	80.3
572.00824	40.4
573.07056	168.8
577.53802	118.1
578.47131	110.2
579.27460	108.4
581.36200	479.1
582.33063	233.8
583.55188	64.9
585.23962	238.8
586.42676	151.4
587.20123	42.8
588.30975	192.7
589.08929	95.2
590.25592	4003.0	y (10) (2+)
591.05206	3699.6
592.23407	444.8
593.14618	17.1
594.41455	537.9
595.38922	158.8
597.13190	27.7
598.54584	75.5
599.55573	93.5
600.49847	221.1
601.22540	147.4
602.41022	106.0
603.38068	190.9
604.06689	150.1
605.28601	253.9
606.29266	145.8
607.32672	131.5
608.03571	38.0
609.05682	70.2
610.82037	95.5
612.15582	20.4
614.62244	75.9
616.77277	164.9
617.98651	233.4
620.25641	55.8
621.66364	120.9
624.23865	3207.2	y (5) (1+)
625.56464	2686.5	y (11) (2+)
626.47778	1299.6
627.46002	164.8
628.21069	170.5
629.56586	445.9
631.34009	159.3
632.70428	321.6
635.37738	79.0
637.92548	76.4
638.83441	831.4
639.44550	47.9
641.21075	159.6
643.56201	1768.5	b (10) (2+)-NH3, y (16) (3+), b (10) (2+)-H2O, b (16) (3+)
644.50208	291.9
645.15454	90.3
646.46686	78.6
648.06580	197.5
649.21796	866.3
650.34479	292.0
651.39740	261.6
652.31732	865.6
653.06335	568.8
653.85480	254.8
657.22211	61.3
658.49786	251.8
660.08441	1282.0	b (11) (2+)-NH3-P, b (11) (2+)-H2O-P
661.17108	341.5
662.41461	187.6
663.35321	35.7
664.17133	71.3
664.90692	132.3
666.16345	44.9
667.24225	70.9
668.16168	53.4
669.07855	709.6
671.45746	307.5
674.46283	851.8
675.45959	249.5
676.30255	147.5
679.25323	395.8
679.90503	142.6
681.44019	417.5
682.10559	42.0
682.76996	105.5
685.42426	238.3
686.28387	164.3
686.89935	86.0
688.16486	186.0
690.18848	268.5
691.34894	933.4	y (12) (2+)
692.14880	192.3
693.02924	49.7
695.16669	2028.6	y (18) (3+)-NH3
695.78992	2916.6	b (12) (2+)-H2O-P, b (12) (2+)-NH3-P
696.78314	597.2
699.18311	628.7
700.26923	606.2
702.38892	247.9
703.66473	274.4
704.51709	5193.7	b (12) (2+)-P
705.44086	958.0
706.18878	322.1
706.93292	230.2
709.00085	4781.4	b (11) (2+)-H2O, b (11) (2+)-NH3, b (18) (3+)-P
710.25183	755.2
712.34436	116.4
713.05585	222.8
713.68292	81.1
714.52960	82.9
715.37653	159.5
717.12054	181.5
718.37872	1109.8	b (11) (2+)
719.39417	255.5
720.61469	66.4
721.76166	173.7
723.59894	58.6
724.70404	135.7
726.27649	37.0
726.87750	21.3
728.37817	71.1
730.48175	839.5
731.59076	480.4
732.36322	139.6
733.48242	66.1
735.55414	374.1
736.25952	151.0
737.20209	216.4
738.16742	98.6
739.49561	977.2	b (6) (1+)-NH3
740.46234	354.0
741.62830	45.1
742.37628	44.2
743.19342	65.3
744.53564	17835.3	b (13) (2+)-NH3-P, b (13) (2+)-H2O-P, b (19) (3+)-H2O-P, b (12) (2+)-H2O, b (12) (2+)-NH3
745.44928	4770.6	b (19) (3+)-NH3-P
746.44879	267.7
748.27124	283.3
750.41986	148.7
751.09314	33.4
751.88275	18.0
752.76196	729.4
753.48596	2636.8	b (13) (2+)-P, b (12) (2+)
754.33771	1529.8
755.28302	3990.2	y (6) (1+)
756.24469	1544.3	b (6) (1+)
757.23358	1086.1
758.27655	200.5
758.88586	41.2
759.61194	95.9
760.30188	12.5
762.14612	216.0
763.50177	154.0
765.33112	80.7
766.52643	119.5
767.46027	74.4
768.10516	156.6
768.82489	226.8
770.39081	153.2
771.61255	53.5
773.61725	163.9
774.45416	105.8
775.39838	219.7
776.07770	22.6
778.73529	84.0
779.41431	17.9
780.15662	37.9
781.53442	149.5
782.29565	11.6
784.20465	1083.1	y (13) (2+), b (19) (3+)
784.87494	980.9	b (20) (3+)-P
785.94366	215.5
787.18475	178.8
787.89575	116.5
789.08978	147.5
789.92029	122.2
790.64117	252.0
791.38409	160.9
793.00006	551.4
794.12231	142.0
796.21045	75.6
798.54602	84.8
799.68384	148.4
800.41425	27.5
801.54968	259.4
803.04376	155.3
803.66754	12.1
804.47931	168.3
805.38470	112.5
807.56335	189.0
808.21600	17.4
808.88702	94.4
810.28113	286.2
811.06799	25.1
813.09967	202.7
813.96655	48.0
815.71240	143.1
816.75159	252.9
817.58362	100.3
818.47748	276.1
819.09021	125.3
820.18854	494.8
821.08087	120.8
821.97473	82.1
823.22577	202.8
824.30280	199.9
825.09747	76.3
825.87396	85.0
828.22095	119.2
828.83112	188.1
830.23505	364.8
831.17322	13.3
832.37756	116.9
833.89832	163.9
834.53925	29.8
836.46844	418.4
837.43036	424.6
838.49677	809.6
839.31903	1962.9	b (7) (1+)-H2O, b (8) (1+)-NH3-P
840.24457	1282.9	b (21) (3+)-H2O, b (21) (3+)-NH3, b (7) (1+)-NH3
841.74701	158.6
842.77032	244.3
843.89642	88.7
844.54706	30.7
845.72174	744.7
846.58118	155.5
847.51239	275.2
848.54974	300.7
849.37549	93.4
850.58234	125.1
851.24872	294.6
852.30682	275.2
854.16156	3041.7	y (7) (1+)
855.46356	880.2
856.64642	892.7	b (8) (1+)-P
857.46930	2413.9	[M+3H] (3+)-NH3-P, b (14) (2+)-H2O, b (7) (1+), [M+3H] (3+)-H2O-P, b (14) (2+)-NH3, b (15) (2+)-H2O-P, y (14) (2+)-NH3, y (14) (2+)-H2O
858.24823	1805.2	b (15) (2+)-NH3-P
859.05969	366.9
859.82336	153.1
861.10529	369.6
861.80365	287.9
862.44159	274.6
863.66119	2708.4
865.06915	506.1
866.13300	751.6
866.88446	641.7
867.63672	543.5
868.49335	211.5
869.93976	1026.1
871.45721	902.2
872.78375	787.5
873.75415	450.9
874.40234	917.0
875.09137	732.7
875.92328	540.8
877.00262	1230.8
877.82141	407.8
878.71002	635.3
879.35779	22.0
880.15375	361.4
881.42169	565.8
882.06830	133.8
883.35779	1830.9	[M+3H] (3+)-NH3-H2O
884.13519	1043.7
885.23016	467.2
885.91022	319.0
887.68170	95.9
888.38385	55.5
889.34357	17.9
895.05005	15.6
898.52020	16.9
902.89594	45.4
905.62622	180.1
907.14307	1312.0	b (16) (2+)-H2O-P, b (15) (2+)-NH3, b (16) (2+)-NH3-P, b (15) (2+)-H2O
908.01801	1179.3
908.86896	14.7
911.93726	306.6
912.67004	146.5
914.66144	2703.6	y (15) (2+)
915.67426	1643.5	b (16) (2+)-P, b (15) (2+)
916.82202	1269.1
917.90424	592.7
918.69019	13.9
920.08636	114.6
921.60107	84.0
922.57788	41.4
925.35541	82.2
927.25610	25.1
927.99170	245.0
930.42889	28.7
931.48462	47.5
932.43744	31.4
933.12085	30.6
934.31317	152.0
935.30975	106.2
936.38428	316.3
937.67010	60.7
938.28546	189.8
939.66876	87.1
940.61548	223.8
942.50903	315.2
943.31006	119.5
944.16168	36.8
947.09515	180.9
947.82928	157.5
951.52069	256.8
952.38013	18.1
953.29395	1626.6	y (8) (1+)
954.27197	871.7
955.83887	416.3
956.55170	3552.2	y (16) (2+)-H2O, b (16) (2+)-H2O, y (16) (2+)-NH3, b (16) (2+)-NH3
957.33087	1649.9
958.35236	568.2
961.16364	227.9
962.08569	208.4
963.37286	148.5
964.06226	39.4
965.48456	2812.1	y (16) (2+), b (16) (2+)
966.48560	622.2
967.28168	176.6
968.07819	89.0
968.79657	250.1
971.32129	68.0
972.41571	70.9
973.39600	269.3
974.44043	515.5
975.60480	106.4
976.43457	250.8
977.76996	211.1
978.37494	124.2
979.02832	59.3
979.88037	109.1
980.55658	75.7
981.99561	614.7
982.92407	425.5
983.95044	89.3
985.08063	26.2
986.23822	112.0
986.94067	207.5
987.71820	29.4
989.53400	59.8
990.30029	13.3
991.37524	233.8
992.28131	229.1
993.50775	726.7
994.47260	643.9
995.40625	194.5
997.27301	22.8
997.92621	40.9
999.30804	257.5
1003.68140	161.2
1004.73505	82.8
1006.67047	237.8
1007.70679	343.9
1009.72894	38.3
1010.63379	286.9
1011.56201	53.4
1013.62982	332.1
1014.35278	46.9
1015.23004	78.4
1016.21973	396.9
1016.98004	176.7
1017.81781	170.9
1018.79620	89.3
1019.63434	80.1
1022.12457	3801.7	b (17) (2+)-NH3, b (17) (2+)-H2O
1023.02020	1396.0
1023.82159	441.1
1028.35217	70.4
1029.56177	428.2
1031.03223	2519.1	b (17) (2+)
1031.97400	1661.3
1033.02380	414.7
1034.04077	82.8
1034.69678	14.4
1035.32544	67.4
1037.41919	326.3
1038.63562	15.5
1039.56787	240.6
1040.41040	90.1
1041.17969	613.1
1042.77612	190.2
1043.93872	117.4
1046.73181	100.4
1048.44604	193.8
1049.70459	289.7
1051.08069	265.6
1051.82837	73.6
1053.08740	37.1
1056.28442	257.1
1057.32996	42.7
1058.47583	292.2
1059.57629	72.3
1060.29578	41.3
1062.30347	294.7
1063.37195	129.7
1064.24243	35.5
1065.96448	56.9
1066.89575	18.0
1067.99487	215.1
1068.73242	63.4
1069.36499	42.2
1070.76599	284.1
1072.13940	39.3
1073.66345	185.6
1075.41650	237.1
1077.11255	46.4
1077.82007	282.7
1078.68970	84.8
1081.78760	177.2
1082.44836	405.0
1083.33240	432.9
1084.62854	249.5
1085.71484	277.4
1086.91284	309.3
1087.52881	110.9
1088.48584	50.8
1089.98193	159.0
1091.02002	147.2
1091.69702	41.4
1092.49451	171.3
1094.35571	127.2
1095.51563	14.5
1096.75696	335.1
1098.00659	32.3
1099.38232	194.0
1100.48364	64.8
1101.86890	668.0
1102.82837	1053.4	b (18) (2+)-NH3
1103.74756	128.9
1104.96509	100.3
1106.70203	183.2
1107.46680	67.8
1108.29919	34.2
1110.89929	748.5
1111.73474	463.5
1112.63770	186.0
1113.90747	293.7
1115.84644	102.7
1117.44141	1402.0	b (9) (1+), b (19) (2+)-H2O-P, b (19) (2+)-NH3-P
1118.30066	841.4
1119.31250	290.2
1120.40857	196.4
1121.27258	69.0
1122.13721	476.8
1123.05676	261.6
1124.34192	37.0
1125.06091	66.6
1126.39343	55.5
1127.82422	193.2
1129.01038	73.6
1130.39954	225.4
1131.37988	15.6
1132.37793	92.8
1133.30542	83.2
1134.82727	479.8
1136.99390	51.2
1137.71399	56.7
1138.53394	69.0
1139.41541	38.2
1140.38867	159.7
1141.17017	44.4
1142.18311	56.0
1142.92480	23.9
1143.53259	19.2
1144.25562	104.5
1145.61902	54.4
1146.48987	113.9
1150.17407	158.7
1151.33337	170.1
1152.56128	200.1
1154.34631	45.7
1155.08594	83.8
1156.22754	257.7
1156.97363	66.5
1157.58521	15.6
1161.56921	380.8
1162.69556	563.3
1163.98596	527.7
1165.44531	197.5
1166.61462	1017.5	b (19) (2+)-H2O, b (19) (2+)-NH3
1167.56372	400.3
1168.84082	108.7
1170.68005	110.7
1172.45898	21.3
1175.62378	2486.1	b (19) (2+)
1176.43140	890.4
1177.34180	446.2
1178.06018	143.6
1179.28442	11046.5	y (10) (1+)
1180.33447	8617.2
1181.38794	3267.9
1182.40405	966.2
1183.11035	235.1
1184.12646	74.5
1185.64941	84.8
1186.42859	203.2
1187.57214	144.7
1188.53076	47.0
1189.98730	213.7
1191.63440	151.6
1192.43115	295.2
1193.65271	74.8
1195.97986	91.1
1197.59717	89.0
1198.63904	76.3
1202.69202	53.5
1204.09814	232.5
1205.20068	49.6
1206.35730	192.6
1207.31152	103.1
1208.54053	120.0
1209.55762	233.2
1211.28516	129.2
1212.55505	280.4
1213.44360	46.3
1214.50635	101.2
1215.64807	54.6
1216.85596	2299.6	b (20) (2+)-H2O, b (20) (2+)-NH3
1217.94873	1545.7
1218.86963	655.8
1219.73682	173.2
1220.81409	228.4
1221.51245	148.2
1222.84973	67.0
1225.95691	1234.6
1226.56311	1999.5	b (20) (2+)
1227.27576	371.6
1228.08521	286.2
1228.94336	92.6
1232.36951	169.2
1233.06982	116.2
1234.70410	32.0
1235.67578	69.5
1242.21118	134.2
1243.59045	115.9
1244.19104	99.3
1245.23706	122.4
1246.89258	77.3
1250.40308	2246.4	y (11) (1+)
1251.38245	2501.0
1252.37097	1001.3
1253.54834	244.8
1254.33789	46.8
1255.64551	29.4
1260.51563	957.4	b (21) (2+)-H2O
1261.43152	1012.4	b (21) (2+)-NH3
1262.56677	103.7
1263.38635	37.7
1269.51257	1545.7	b (21) (2+)
1270.31531	247.2
1271.10254	460.0
1271.92908	36.7
1272.53455	31.9
1276.10535	71.0
1278.57117	45.2
1279.53601	76.7
1280.70349	95.0
1285.43372	279.2
1286.88745	23.7
1289.50769	51.6
1290.50671	283.4
1292.75793	99.2
1294.20654	268.5
1295.64270	19.2
1296.35449	31.0
1298.61890	206.4
1299.57666	233.7
1300.49988	42.0
1301.35974	26.3
1303.28101	235.6
1304.37219	528.3
1305.02295	12.2
1306.34888	76.2
1307.64563	226.8
1315.82007	94.7
1317.40051	33.5
1318.36560	44.8
1320.89563	88.0
1322.36340	43.8
1329.08850	83.5
1330.60742	26.3
1335.83179	18.2
1336.43799	59.3
1337.56677	107.2
1338.40637	75.7
1340.52209	39.3
1344.46936	27.6
1346.49377	27.6
1350.56897	61.4
1356.99597	106.4
1360.76624	96.5
1363.31970	123.6
1374.85913	90.9
1379.81018	33.4
1381.35168	942.2	y (12) (1+)
1382.12024	456.9
1382.97449	28.9
1383.58594	67.0
1384.53467	307.2
1387.65845	48.7
1389.93042	33.9
1392.56116	78.8
1394.29797	74.3
1396.41882	73.4
1398.37622	30.7
1404.41565	100.0
1406.98596	80.4
1407.60571	65.0
1408.65979	291.6
1409.54736	64.2
1410.85779	52.0
1412.41516	95.0
1413.67822	20.4
1414.45105	30.7
1416.41858	112.5
1429.65125	59.0
1432.22351	27.5
1433.53247	133.5
1434.28455	822.3
1435.22876	1100.1	b (11) (1+)
1436.35291	259.8
1437.50488	166.2
1438.70935	42.4
1450.63892	32.5
1452.08789	16.9
1461.29272	31.9
1463.96838	108.2
1467.64734	251.1
1478.08069	63.5
1487.46631	320.8
1489.23376	84.1
1490.42908	147.6
1501.81824	123.6
1504.81030	247.0
1505.41882	2433.8	b (13) (1+)-P
1506.32068	3209.6	b (12) (1+)
1507.38293	1052.8
1508.41370	174.6
1509.07751	320.6
1511.77014	50.1
1516.28247	24.8
1518.21716	40.1
1521.30103	101.3
1526.58313	97.3
1536.18872	190.6
1542.70557	96.4
1554.93506	53.5
1558.64014	40.6
1566.55347	46.3
1568.07959	61.3
1569.07263	252.1
1583.48425	73.4
1587.50208	18.0
1590.28333	40.1
1593.47400	40.4
1594.11096	81.5
1595.78992	37.8
1596.48792	40.6
1600.42151	143.4
1626.88635	69.7
1635.30896	72.6
1639.34949	47.7
1641.16174	60.3
1644.35071	62.1
1646.48694	52.6
1647.50061	99.7
1652.39868	18.0
1658.56775	62.8
1661.27258	22.7
1662.44299	125.2
1669.00281	22.7
1679.30359	86.9
1688.85828	43.8
1691.94653	27.2
1732.96375	53.2
1736.25403	24.0
1753.49670	13.5
1775.88599	17.1
1784.51196	31.0
1786.47644	58.1
1823.82043	37.2
1828.06653	57.0
1829.28979	40.2
1830.93933	48.4
1835.81604	68.5
1853.46851	31.0
1926.86255	42.5
1929.94788	73.9
1955.90247	57.0
1976.88904	35.9
