# Supplementary material for: Phosphoproteomic Analysis of Platelets Activated by Pro-Thrombotic Oxidized Phospholipids and Thrombin
Source: PLoS One. 2014 Jan 6;9(1):e84488. doi: 10.1371/journal.pone.0084488 (PMC3882224; doi:10.1371/journal.pone.0084488)
Supplement: Annotated Spectra S4 — (ZIP) [file pone.0084488.s007.zip › REEPEALYAAVNK_-2_2_49461.txt]

m/z	i	matches
225.03722	6.6
226.11490	36.4
227.03081	10.8
228.25562	3.6
241.38318	12.0
243.10228	11.7
244.08603	79.5
245.22757	22.8
248.00798	2.9
261.09595	148.4
262.21188	23.3
263.31787	6.8
268.20230	6.2
269.09924	10.8
275.21436	1.8
283.34241	35.1
284.06860	6.3
285.29416	2.7
286.21381	118.8
287.29712	27.4
291.06418	5.3
297.04993	8.5
303.17813	47.1
304.20053	32.6
305.54871	8.5
307.26367	17.4
311.15140	5.5
313.09760	11.7
314.64587	5.3
315.31015	4.2
318.40799	8.5
320.08395	2.5
325.55164	20.3
326.39774	7.3
327.75644	10.8
329.13449	8.6
330.25583	34.0
340.24545	8.1
342.34253	6.2
344.10938	9.2
347.10846	42.1
348.05396	92.9
349.21747	42.7
353.18585	5.5
354.38715	3.1
356.50983	3.6
360.50330	40.6
369.73224	10.7
370.52985	5.6
372.29730	62.0
373.21613	52.0
374.38660	4.0
375.01953	4.9
377.39948	18.2
379.30505	19.4
380.17950	33.8
381.40179	65.0
382.46045	15.3
386.03436	18.4
387.31372	61.8
390.29004	106.0
391.25934	84.9
392.34674	4.0
394.63977	10.9
396.08441	4.8
397.22052	56.5
398.43585	21.0
399.34460	22.7
403.25140	7.1
404.22345	9.4
406.30878	5.6
407.21039	23.8
408.06610	4.7
410.54681	14.2
411.22559	4.0
412.38959	4.7
413.33386	15.1
414.09375	17.0
415.24445	280.4	b (3) (1+)
416.24084	94.2
418.58838	4.7
422.13422	7.9
425.23450	4.2
431.39862	39.7
432.43011	11.7
433.03760	23.7
433.90198	28.6
438.26404	7.1
441.62903	21.9
445.37982	18.1
448.57428	14.2
449.46106	22.3
458.53552	6.2
460.41992	3.4
466.45038	38.1
468.28461	5.7
469.16327	4.2
472.50092	12.6
475.57611	6.2
482.04388	12.0
483.09521	27.7
483.92731	3.6
485.27521	58.7
486.18890	22.1
489.58344	5.8
490.97473	18.9
494.46906	2.5
496.34747	8.6
498.14435	18.9
499.46808	11.8
500.25549	109.8
501.42340	32.2
502.37634	48.8
503.21588	10.0
504.20386	3.6
505.73438	38.6
506.37756	10.3
507.22882	12.1
508.32605	9.0
510.42206	18.7
511.33746	38.7
512.13599	32.7
514.22296	37.0
515.96576	37.1
517.27338	16.2
519.46045	21.0
521.22278	5.9
522.16248	7.0
524.11945	14.6
525.76678	51.9
526.52484	3.5
527.65509	6.6
528.39685	68.2
529.20935	25.7
530.33789	15.1
534.89117	207.4	b (8) (2+)
535.60968	38.2
539.51007	52.1
540.38544	25.3
541.32483	6.6
542.22247	44.4
545.28497	16.8
547.19623	3.4
549.46710	11.1
550.36438	14.0
552.51880	11.4
553.30682	14.9
554.48938	112.0
555.33990	54.4
556.07379	13.8
556.70306	10.7
558.39618	3.1
559.25153	32.8
563.78894	11.4
564.49023	6.2
567.57861	2.1
568.76776	5.8
570.29962	243.5	y (10) (2+)-NH3, b (9) (2+)
571.04962	28.8
572.03442	20.0
575.93481	52.7
577.71912	54.6
578.37946	2.2
579.43134	5.8
580.30670	9.5
582.45477	53.0
585.36182	26.8
587.51080	16.7
589.37457	29.7
591.04980	18.7
591.75586	2.3
592.55664	80.4
593.43414	9.0
594.79663	32.9
596.34656	5.8
597.04181	5.7
598.65833	10.5
599.94000	20.1
600.69244	11.6
603.07288	15.3
604.51630	3.8
605.95660	303.7	b (11) (2+)-P, b (10) (2+)
606.92377	75.6
608.38373	24.0
609.70001	104.9
610.73364	111.5
611.35962	23.1
613.64386	35.3
614.27826	3.4
615.39825	8.1
620.72943	28.7
623.78058	27.8
625.48401	10.5
628.97791	32.6
630.31000	7.2
631.41205	48.1
632.14398	30.7
633.32520	22.0
634.09735	5.1
635.14252	6.0
635.97864	14.0
638.42950	47.0
639.47272	33.2
640.24713	29.3
641.29712	281.0	b (5) (1+)
642.48712	8.8
643.73993	47.0
645.59961	87.0
647.90204	26.1
649.30658	202.1	y (12) (2+)-NH3-P, y (12) (2+)-H2O-P
650.32056	167.0
651.51520	69.5
653.27130	9.9
654.15643	41.5
655.15607	61.9
656.41803	18.9
657.44598	6.6
659.45782	10.7
663.72534	3.4
665.79395	22.6
667.71436	15.7
668.94647	16.6
669.96417	13.1
670.56537	6.5
671.48907	25.7
672.58636	3.8
674.82013	164.9
675.55408	172.9
677.38373	12.0
678.00586	9.1
678.87665	2.7
680.72626	48.2
681.42792	25.5
684.01221	3360.8
685.06683	616.5
685.96442	24.8
687.11188	4.2
688.03143	10.1
688.89319	65.6
690.51678	26.0
691.28717	16.2
692.08185	90.6
693.00745	12.7
693.84320	8.0
694.48755	22.6
695.21686	25.5
696.58057	9.5
698.24133	34.8
699.15143	25.4
699.85651	27.3
701.22925	94.5
702.45667	47.1
704.52313	63.5
705.56830	20.3
706.50378	31.4
708.18365	26.2
709.82947	15.4
710.56567	23.9
711.52875	19.1
712.42535	83.3
713.42352	40.5
714.36127	112.3
715.71967	41.2
717.02820	38.7
718.36090	43.3
719.49561	93.1
720.59900	87.9
721.62195	12.8
722.38550	11.8
723.30841	21.3
725.24286	39.9
726.44415	110.0
727.56781	124.6
728.70490	89.9
729.78949	15.6
731.35016	28.9
732.73810	50.5
734.01984	78.8
734.93964	263.5
735.64624	352.2
736.72699	679.1	[M+2H] (2+)-P
737.75317	238.9
738.92371	68.0
739.87744	140.0
741.01825	89.7
741.90784	45.9
742.64447	37.5
743.63654	39.9
744.79425	217.2
745.61981	342.8	y (6) (1+)
746.47345	150.2
747.52216	67.5
748.41107	20.7
749.59027	77.4
750.91406	95.3
751.73090	102.4
752.37506	167.7
753.33331	238.0
754.25494	190.0
755.13605	220.9
755.87860	203.4
756.96588	233.1
757.78314	44.7
759.61066	178.6
760.29120	264.7	y (7) (1+)-P
761.29840	272.9
761.98505	179.0
763.22711	105.2
764.34967	64.4
765.25714	85.7
766.14435	334.2
767.34686	335.8	[M+2H] (2+)-NH3-H2O
768.28308	146.2
769.41986	87.4
770.13312	52.5
771.02972	64.9
771.84332	131.2
772.56580	147.8
773.62115	178.1
774.67267	249.8
775.34637	737.3
776.51453	64.7
777.15106	321.1	[M+2H] (2+)-NH3, [M+2H] (2+)-H2O
777.88428	2.0
778.85913	10.3
780.45435	15.1
787.67194	2.9
791.21613	4.3
794.31268	47.3
795.35089	16.5
796.29498	71.5
797.11621	15.5
797.71973	34.7
799.53308	39.2
800.37482	15.7
801.28455	3.1
802.06744	29.7
805.89789	20.0
806.64600	3.5
807.54773	30.6
809.97467	5.6
811.54218	45.5
812.44550	233.2
813.31757	219.8	y (8) (1+)-H2O-P
814.35773	168.6	y (8) (1+)-NH3-P
815.36310	77.6
816.56720	11.1
817.76141	39.1
818.54285	36.7
821.36456	1.6
822.74774	80.9
824.10162	27.7
825.34882	307.4	b (7) (1+)
826.42194	62.9
827.28241	13.8
829.25378	24.5
830.46295	18.9
831.45465	17.6
832.14679	8.2
833.38263	13.6
835.52289	39.2
836.73358	9.6
842.06976	80.6
842.77893	31.5
844.18933	45.6
845.66168	22.6
846.41870	27.3
848.20984	4.9
849.18634	9.0
850.48981	8.6
851.31458	13.7
855.10999	3.8
856.30188	11.8
858.38324	114.3
859.32001	9.3
860.36835	23.2
861.15338	6.8
864.44720	13.8
865.37488	75.3
866.10425	29.1
867.41528	39.3
868.07233	13.2
869.31586	35.3
870.28265	7.5
871.66376	18.4
874.19635	63.4
875.47510	14.4
878.35895	16.6
879.89313	19.1
880.62878	58.6
883.90228	71.4
884.60529	8.1
887.77802	100.6
890.42523	45.0
891.63446	8.3
892.67413	18.2
894.17914	3.7
895.39154	80.0
896.31537	18.6
896.97168	46.7
898.21320	3.1
899.16791	47.3
900.15015	46.7
901.21753	36.7
901.89642	48.0
906.32471	21.0
910.08026	85.8
911.29352	6.4
912.68781	47.8
915.39209	12.5
916.05078	12.7
917.93463	31.1
918.59601	18.6
919.54816	21.6
923.53979	14.0
924.81006	11.8
925.44849	7.9
927.18701	40.7
928.35236	18.3
929.31561	113.4
930.65692	89.3
932.06659	69.6
933.37671	12.6
934.07831	3.6
936.07574	22.8
937.13153	3.5
937.87628	76.7
939.63483	11.0
942.73853	11.2
943.56256	15.3
945.41522	8.5
951.51782	20.6
953.39008	34.3
954.66217	22.7
955.69489	39.8
956.54541	6.1
957.29736	24.2
958.46906	54.8
959.51758	7.7
960.17609	39.6
964.32941	6.5
967.07452	22.7
969.12201	27.6
970.02417	25.4
971.28253	10.5
972.33374	17.3
972.98663	3.4
976.03271	42.4
976.76581	9.9
979.34662	42.4
981.26172	17.0
985.50244	20.6
988.05353	28.2
989.62378	10.9
994.01581	18.3
996.20441	19.3
998.58124	3.4
999.49213	21.6
1001.14948	9.6
1002.20416	12.0
1003.09204	3.1
1008.26910	55.9
1009.45746	8.8
1011.34644	16.3
1012.03705	11.4
1013.33856	10.0
1016.27545	5.3
1018.25372	3.4
1020.46649	17.5
1022.19012	20.7
1023.33282	94.7
1026.12939	67.1
1027.89075	189.7
1028.64551	137.2
1029.49268	16.1
1031.08313	3.1
1032.71252	34.6
1034.35278	24.3
1036.83301	99.9
1038.21472	74.8
1039.08459	8.4
1039.71240	23.4
1040.70508	19.8
1041.75439	29.0
1042.60852	4.2
1044.51782	9.9
1045.19458	11.6
1047.96008	20.7
1050.76050	8.4
1051.55078	14.4
1052.85095	26.2
1055.31079	88.0
1056.36597	279.2
1057.41626	368.1	y (10) (1+)-P
1058.42688	83.6
1060.47534	30.7
1061.23438	25.0
1062.64050	49.6
1064.03247	24.8
1066.73035	19.5
1068.29517	239.8	b (8) (1+)
1069.29224	61.1
1071.98462	19.8
1073.45422	2.7
1077.54102	7.9
1078.73828	6.2
1079.60803	35.0
1083.13928	9.0
1084.19458	21.6
1095.42090	6.1
1097.00635	1.8
1099.35632	3.8
1101.98730	26.3
1103.00549	11.4
1104.92554	5.1
1105.66321	9.8
1107.25159	5.6
1108.02734	7.9
1108.99512	22.8
1110.39746	19.0
1112.53040	47.2
1113.62500	8.5
1116.07373	2.5
1120.63330	20.0
1121.69849	13.8
1122.58289	16.3
1123.38794	3.8
1125.66907	16.7
1131.00586	6.5
1131.81958	25.6
1134.53320	7.0
1137.90625	24.3
1138.53296	35.4
1139.50244	195.2	b (9) (1+)
1140.60059	53.2
1141.58789	25.5
1143.38660	17.0
1144.32690	11.1
1145.55859	17.6
1150.72034	8.1
1154.10474	17.2
1155.42261	365.4	y (10) (1+)
1156.41162	165.8
1157.49487	25.4
1159.68750	50.2
1160.54126	9.5
1169.51843	7.5
1170.14294	17.0
1171.09668	5.8
1174.20081	29.6
1175.58264	23.5
1176.52319	114.5
1177.55713	177.0
1178.40369	169.7
1179.40234	10.6
1182.49158	45.1
1183.61646	11.2
1187.62976	12.0
1188.79504	53.6
1192.29248	11.0
1193.40674	2.9
1200.66479	51.9
1201.58032	14.8
1202.32239	45.8
1203.12085	51.9
1204.23694	20.9
1204.95142	6.3
1206.73792	25.5
1210.44067	212.2	b (10) (1+)
1211.42224	149.9
1212.18762	7.0
1212.84766	24.4
1213.91895	9.1
1218.04272	30.0
1218.72119	62.3
1219.46631	471.1
1220.35034	274.9
1221.35645	96.0
1222.37329	46.6
1227.83203	3.2
1229.28723	15.4
1229.98938	14.1
1235.96692	8.9
1238.39270	11.7
1244.74939	3.1
1248.83801	23.7
1250.42029	18.5
1251.39661	6.4
1254.21094	7.2
1256.33887	3.4
1264.27380	8.3
1266.60449	60.7
1267.59961	53.4
1268.27588	29.0
1269.50610	6.2
1273.13916	16.7
1275.34973	16.6
1281.65576	48.6
1282.95776	55.4
1284.62097	43.6
1286.45398	12.0
1287.29626	6.8
1288.24841	2.8
1291.43005	48.4
1292.52502	39.4
1293.44080	4.0
1295.55615	5.3
1298.98181	14.3
1299.91492	19.4
1300.63525	19.0
1305.49084	9.2
1306.36255	11.7
1307.21716	9.5
1309.41028	560.5	b (11) (1+), b (12) (1+)-NH3-P
1310.46204	335.7
1311.55261	30.7
1315.86353	6.6
1318.08569	16.2
1320.62659	4.0
1322.17700	6.3
1325.17920	3.8
1326.68555	17.1
1327.36169	7.9
1330.03552	18.8
1331.75024	29.0
1333.69556	2.5
1334.68994	13.8
1340.33435	22.8
1343.26685	11.6
1344.10767	34.5
1348.41418	76.2
1349.38843	20.4
1350.08362	16.4
1353.47888	7.1
1355.63220	2.3
1356.54517	7.2
1359.42371	11.9
1362.52783	12.0
1364.26819	7.3
1366.33740	291.2
1367.48987	377.7
1368.59924	88.9
1370.08801	19.9
1378.56165	5.5
1380.11487	2.7
1381.12195	20.1
1384.32153	16.1
1388.73401	9.8
1395.56506	11.5
1396.40210	3.8
1406.53674	16.1
1407.78601	19.9
1410.97888	21.2
1420.38342	64.7
1421.41858	109.1
1422.81604	41.6
1423.64124	69.1
1424.54163	213.0
1425.41785	75.4
1426.91052	3.1
1438.46423	23.7
1439.74011	7.4
1440.54492	27.6
1441.66406	3.4
1442.72839	26.2
1443.78894	5.1
1446.18811	27.0
1465.06042	11.9
1555.22705	4.5
