# Supplementary material for: Phosphoproteomic Analysis of Platelets Activated by Pro-Thrombotic Oxidized Phospholipids and Thrombin
Source: PLoS One. 2014 Jan 6;9(1):e84488. doi: 10.1371/journal.pone.0084488 (PMC3882224; doi:10.1371/journal.pone.0084488)
Supplement: Annotated Spectra S4 — (ZIP) [file pone.0084488.s007.zip › REEPEALYAAVNK_-3_2_46663.txt]

m/z	i	matches
226.08365	32.1
227.11446	15.5
235.21762	6.7
240.24469	6.2
241.15948	9.8
243.26074	25.0
244.12698	50.5	y (2) (1+)-NH3
245.23656	14.9
249.99423	3.3
251.38271	6.1
255.38489	5.2
261.23080	215.2	y (2) (1+)
262.21786	33.4
263.30612	16.3
269.34827	12.9
271.30246	7.8
280.26038	2.0
283.13477	37.8
284.40363	1.6
286.18149	148.2	b (2) (1+)
287.18860	19.3
302.50995	12.3
303.39139	12.3
304.17993	6.8
311.14038	7.9
314.74158	2.7
317.47247	4.4
320.10577	15.2
324.32431	6.0
325.21518	18.5
326.05515	19.5
326.99435	12.1
329.50781	16.2
331.44183	11.6
335.38931	13.8
338.21124	34.2
343.37537	17.8
344.16211	9.1
346.35913	5.9
348.01300	28.1
348.78937	13.2
356.89532	16.9
360.30634	49.7	y (3) (1+)
361.19696	23.2
370.40735	26.7
372.27905	17.6
373.36850	8.4
374.37537	4.3
379.33966	11.7
382.00708	6.8
383.48846	9.5
384.32263	3.3
387.36426	92.3
388.35321	27.6
390.29919	113.8
391.47223	44.2
395.41534	3.7
396.41028	21.3
397.45428	42.7	b (3) (1+)-H2O
398.32581	72.6	b (3) (1+)-NH3
405.41583	8.8
407.02325	12.4
407.65021	18.6
409.24237	5.9
415.23877	310.8	b (3) (1+)
416.25739	68.6	y (8) (2+)-P
416.96387	12.4
424.61353	11.3
425.80237	8.9
428.11047	25.2
429.41711	11.4
431.29486	112.1	y (4) (1+)
433.00165	18.3
434.11383	10.4
440.06885	4.0
443.28278	26.0
445.22821	7.6
453.74744	23.1
454.54382	4.8
456.80768	1.6
464.46844	5.2
466.27893	11.1
467.89520	26.1
470.36682	27.0
472.57214	4.6
475.93542	5.3
478.12390	34.5
480.26532	24.0
481.29919	16.7
482.34375	7.0
483.78119	8.1
484.39948	17.7
485.11493	40.2
488.61340	14.8
492.19958	4.6
493.14502	8.6
495.45642	6.9
499.16260	48.8
500.40631	123.4
501.19922	20.9
502.44897	88.8	y (5) (1+)
503.40680	42.4
504.94873	12.9
506.48389	28.3
508.52563	8.3
510.07782	24.2
511.40399	4.8
512.42261	59.3	b (9) (2+)-H2O-P, b (9) (2+)-NH3-P, b (4) (1+)
513.17694	1.2
514.45837	40.7
515.34473	1.8
519.17554	14.9
521.42053	66.1	y (9) (2+)-H2O, b (9) (2+)-P, y (10) (2+)-NH3-P, y (9) (2+)-NH3
526.36261	39.0
528.88611	60.3	y (10) (2+)-P
529.65863	48.7	y (9) (2+)
530.75189	32.5
532.73370	10.6
533.36993	14.8
534.63397	136.0
535.30695	167.1	b (8) (2+)
536.43219	49.3
540.14471	22.2
542.15472	20.9
543.10516	6.6
546.28900	7.6
549.19879	23.6
551.24127	27.0
552.13788	11.8
553.88422	61.5
555.00061	32.4
555.83942	9.1
556.79602	29.5
558.52631	7.6
560.13043	26.3
560.99603	12.4
561.70795	38.4
562.99152	3.3
564.26398	6.3
565.17609	7.4
566.52325	8.2
568.36633	2.9
570.45166	267.7	y (10) (2+)-NH3, b (9) (2+)
571.58032	58.4
573.74475	10.8
574.46722	10.6
575.32965	20.3
577.49341	23.7
580.23511	17.7
581.46106	6.7
582.74695	16.7
584.30011	15.4
585.21631	43.1	y (11) (2+)-NH3-P, y (11) (2+)-H2O-P
586.09650	14.3
588.14496	23.1
592.32623	40.3
593.34369	49.5	y (11) (2+)-P
594.76758	61.2
596.29980	8.9
597.03192	55.6	b (10) (2+)-NH3, b (11) (2+)-NH3-P, b (10) (2+)-H2O, b (11) (2+)-H2O-P
598.31793	22.7
600.27179	26.6
601.41107	30.3
602.16858	9.8
605.77148	132.8	b (10) (2+), b (11) (2+)-P
606.65546	58.9
609.56171	27.0
611.20605	82.9
613.54114	29.0
614.34033	11.2
616.18970	6.7
617.15118	10.9
618.36786	8.2
620.42529	34.0
623.57104	16.0
624.48376	12.0
625.50720	15.1
626.65155	5.6
630.09277	13.0
631.30890	41.1
632.22522	77.3
633.00323	13.8
634.55823	4.8
635.37756	5.0
636.04187	6.5
637.16022	19.8
638.28601	2.4
639.38922	25.3
641.34674	271.3	b (5) (1+)
642.39050	109.2	y (11) (2+)
644.23096	19.6
648.78625	55.4
649.58368	72.7	y (12) (2+)-H2O-P, y (12) (2+)-NH3-P
650.63544	44.7
651.48511	46.2
652.32416	33.0
653.41913	24.1
655.46674	120.3	b (12) (2+)-NH3-P, b (11) (2+)
656.26642	38.8
658.85364	23.5
659.73938	8.6
660.36749	8.9
661.53741	14.8
664.89514	8.3
668.33258	16.8
669.32196	15.7
670.90912	24.8
672.32788	42.8
673.22516	16.1
674.89795	112.7
675.80450	59.2
676.99438	36.1
678.47198	19.7
680.55334	48.3
681.55389	29.4
682.40991	10.3
684.28522	852.7
684.94012	621.2
685.78827	23.4
687.95892	11.9
688.85114	11.5
689.93524	30.4
690.92542	9.8
691.85236	9.3
692.76880	52.3
694.45099	26.7
695.72198	23.6
697.18756	20.9
697.81622	6.2
698.73767	16.7
699.42035	17.9
700.45758	30.9
701.71222	53.2
703.46350	40.2
706.24091	82.7
706.85956	20.9
708.88483	19.8
710.14630	64.0
711.70728	130.0
712.57410	171.8	b (6) (1+), b (12) (2+)
713.36493	141.9
714.10529	51.7
714.93372	60.9
715.69995	45.2
716.69122	2.2
717.33734	54.9
718.68329	38.7
719.33966	20.6
720.28772	22.0
721.17145	18.8
724.47955	7.1
725.81555	83.5
726.96918	73.7
727.79510	102.8	[M+2H] (2+)-NH3-P, [M+2H] (2+)-H2O-P, y (6) (1+)-NH3
728.47815	94.9
729.48370	48.4
731.40399	70.2
732.30365	37.4
733.75385	85.1
735.29028	151.2
736.10120	530.8
737.10883	596.4	[M+2H] (2+)-P
738.08331	82.7
739.53424	37.9
740.59491	75.4
741.21729	129.5
741.83710	64.4	y (7) (1+)-H2O-P
743.09131	13.6
744.34540	149.1
745.58832	604.2	y (6) (1+)
746.45410	465.8
747.34009	197.3
748.09149	73.4
749.13885	52.2
750.30988	40.3
751.53412	194.5
752.31696	335.4
753.20245	189.6
754.21832	206.2
756.02246	226.8
756.84869	107.8
757.77228	110.2
759.00433	67.7
760.17389	277.6	y (7) (1+)-P
761.07709	186.0
762.01642	216.6
762.98621	48.8
764.16309	111.6
765.15942	80.8
765.99261	114.2
766.84265	95.6
767.64471	217.3	[M+2H] (2+)-NH3-H2O
768.29706	193.1
769.44989	140.8
770.40399	166.9
771.43683	35.2
772.15912	89.4
773.36688	188.2
774.17291	233.3
775.20337	285.1
776.13861	297.9	[M+2H] (2+)-H2O, [M+2H] (2+)-NH3
777.33466	296.0
778.26416	9.0
778.94611	2.9
779.92059	14.3
781.86163	5.0
795.08282	35.7
796.35376	26.6
797.54260	23.1
798.59210	12.2
799.87793	91.3
801.86066	53.0
802.71857	18.1
803.36267	34.7
804.13861	3.7
807.28088	5.4
809.38684	16.3
810.31061	10.9
811.88287	33.7
812.48743	67.2
813.46906	162.8	y (8) (1+)-H2O-P
814.54279	44.0	y (8) (1+)-NH3-P
815.41925	67.1
816.09021	22.0
817.49341	21.1
820.23615	18.9
821.28888	8.0
822.45087	264.8
823.50037	30.8
825.29620	152.1	b (7) (1+)
826.32617	184.2
827.49658	69.0
831.61078	27.7
833.50067	9.9
835.42340	36.9
836.83350	58.8
837.57416	92.7
838.48260	33.4
839.12756	39.8
841.46674	9.6
842.40955	122.0
843.47638	131.9
845.09821	21.8
846.39575	14.7
847.86725	41.6
853.79926	68.8
854.52594	18.7
857.12054	20.3
858.40021	70.4	y (7) (1+)
859.44910	44.1
860.11212	29.9
861.36310	12.2
862.55878	5.2
863.99872	36.5
865.46832	31.4
866.52155	63.6
871.48840	12.2
872.86725	50.5
873.90588	28.7
874.59375	39.1
876.35236	32.9
877.05658	25.4
877.67145	54.6
879.35223	6.7
880.41980	3.3
883.41803	7.7
885.50385	4.6
889.44904	11.1
891.17383	39.2
892.90863	47.5
894.37836	20.6
895.24072	22.5
896.28375	28.9
897.11163	80.0
898.35309	9.3
900.11761	35.1
901.29572	98.6
902.36206	78.4
903.34113	100.4
904.68408	9.6
905.68036	19.8
909.76392	23.7
910.57819	19.7
912.37164	43.2	y (8) (1+)-NH3
913.32587	27.8
914.47192	25.8
917.16187	30.6
918.36334	2.7
921.82648	11.6
925.10187	43.5
926.01703	9.5
926.88202	19.7
929.54028	218.0	y (8) (1+)
930.50488	63.8
931.28619	12.4
934.24945	50.1
935.04877	56.3
936.21710	11.5
937.34491	21.7
938.35004	29.2
940.15619	45.7
941.44061	27.4
942.19257	48.5	y (9) (1+)-H2O-P
943.41406	23.9
944.91162	9.0
948.52679	38.8
949.44098	8.3
950.49805	3.8
953.04181	8.8
954.68561	58.1
955.42383	11.7
957.48438	61.2
958.14917	36.6
961.75464	9.0
962.95654	51.7
964.46088	5.7
965.60028	68.8
966.89606	98.2
968.55194	17.2
969.50366	18.0
970.50854	11.2
973.47076	2.9
974.53473	17.4
977.05786	13.5
977.95404	8.9
979.59540	10.0
983.24396	36.5
985.51685	24.5
986.64313	65.0
988.01044	9.6
988.61969	4.7
989.46613	12.1
991.14105	9.1
992.17603	10.2
992.99969	61.3
994.35724	22.1
995.37347	9.6
996.01691	4.8
999.43317	59.6
1000.10089	3.8
1001.20654	10.2
1002.72675	23.7
1003.47052	4.6
1005.96753	30.1
1007.12921	11.4
1010.26471	6.3
1011.23737	3.3
1013.15137	8.8
1014.26031	15.0
1015.65875	29.3
1017.61774	13.2
1019.51556	14.9
1020.39899	9.1
1021.81451	28.0
1023.54315	167.4	b (9) (1+)-H2O-P
1024.42822	76.1	b (9) (1+)-NH3-P
1026.86780	101.2
1027.99292	235.9
1028.78149	117.3
1029.52625	16.9
1030.41382	8.2
1031.58154	34.3
1035.22083	31.4
1036.26074	18.4
1037.27734	3.5
1038.12524	58.6
1038.87402	14.4
1039.49341	31.7
1041.52856	24.8
1042.44824	12.8
1043.60718	59.0
1044.36780	4.0
1045.13257	3.7
1046.63953	12.7
1050.37610	5.0
1051.58386	6.6
1052.30457	19.0
1053.19348	59.8
1055.16357	147.0
1056.39893	111.2
1057.46179	132.4	y (10) (1+)-P
1058.51782	85.9	y (9) (1+)
1059.17969	13.1
1060.51636	11.9
1062.72998	18.5
1064.19165	8.3
1065.08643	10.3
1066.54077	10.6
1068.24988	130.9	b (8) (1+)
1069.42017	57.3
1070.59180	52.4
1074.04370	71.9
1075.78784	13.5
1076.59009	19.7
1077.23389	5.6
1081.96033	34.3
1083.28931	6.1
1088.87195	14.8
1090.68921	7.6
1092.28394	4.4
1099.88904	28.0
1103.22058	31.3
1104.34851	49.2
1106.34009	19.7
1107.84875	6.1
1112.00061	108.1	b (10) (1+)-P
1112.76367	2.2
1116.30273	46.3
1116.94556	3.4
1117.61426	21.6
1118.72058	7.6
1119.54504	14.5
1120.88806	7.2
1122.51050	37.3
1130.65710	46.3
1131.47681	18.2
1136.96130	11.5
1138.33997	58.5	y (10) (1+)-NH3
1139.45105	220.9	b (9) (1+)
1140.40735	40.4
1141.53101	31.1
1142.47607	20.6
1151.58105	16.9
1152.47949	14.0
1153.46570	13.0
1154.80859	43.7
1155.42285	343.7	y (10) (1+)
1156.32642	169.2
1157.52490	114.2
1158.44373	35.7
1159.34326	30.5
1160.52881	10.7
1168.67932	6.9
1169.38562	29.0
1170.38257	3.9
1174.55200	19.3
1176.08472	38.8
1177.44116	70.6
1178.27539	87.0
1179.26172	25.9
1180.69153	59.6
1183.79260	18.8
1185.10022	27.9
1186.29675	11.3
1187.64441	10.0
1188.65222	77.6
1189.42139	15.0
1192.46375	46.7	b (10) (1+)-H2O
1193.55701	20.9
1195.39185	8.2
1197.65686	8.1
1201.36377	9.1
1202.48206	47.2
1203.38574	35.0
1209.21655	14.7
1210.44202	288.9	b (10) (1+)
1211.43616	260.6	b (11) (1+)-P
1212.47119	142.2
1214.05518	16.7
1216.49768	10.4
1218.47949	16.4
1219.70313	18.5
1220.46082	104.3
1221.33923	62.9
1222.34570	30.4
1223.44946	48.3
1227.40076	7.8
1228.28247	2.9
1229.38147	18.4
1230.46741	17.3
1231.39539	24.7
1232.60303	7.8
1233.57166	11.2
1247.29175	18.6
1249.30554	3.5
1250.73279	9.5
1251.64758	14.9
1261.52454	7.6
1264.70984	23.2
1266.64551	113.6	y (11) (1+)-H2O
1267.33655	42.9	y (11) (1+)-NH3
1268.53491	15.7
1269.18481	11.8
1273.57813	3.3
1274.46155	11.0
1281.72351	49.9
1282.57117	64.4
1283.65735	29.2
1284.39929	57.9	y (11) (1+)
1285.53210	34.6
1286.32739	8.8
1287.91138	25.7
1291.59412	34.3
1294.93347	22.7
1306.35608	27.4
1306.96497	8.6
1309.36865	614.5	b (11) (1+), b (12) (1+)-NH3-P
1310.50842	431.6
1311.54578	232.7
1312.32849	9.8
1315.35571	22.3
1317.77698	2.6
1324.99426	7.2
1325.63806	2.4
1327.03662	45.1
1331.94373	33.4
1333.80017	3.5
1343.57251	30.6
1344.59619	28.9
1345.76233	3.3
1346.78674	5.5
1349.69531	9.8
1350.34778	28.9
1351.66638	9.8
1359.29712	8.2
1366.11865	36.2
1367.25525	122.0
1368.42932	191.4
1369.56543	20.7
1370.24109	7.2
1371.50122	17.6
1377.87549	23.4
1378.55933	6.8
1387.69287	2.6
1397.27332	9.8
1398.62415	16.2
1404.44153	9.8
1407.60583	23.6
1413.41895	14.9
1421.13306	38.5
1421.84119	9.2
1423.57898	206.4	b (12) (1+)
1424.54431	170.4
1425.47766	66.9
1426.50427	5.5
1433.89490	35.7
1435.01746	15.4
1439.27356	6.3
1439.90198	15.3
1441.62622	4.6
1442.75232	20.7
1443.46692	14.7
1456.39441	9.4
1505.78894	31.2
1510.39539	23.8
1531.09863	11.7
1538.67603	8.3
1544.42590	2.0
1552.42798	5.9
