# Supplementary material for: Phosphoproteomic Analysis of Platelets Activated by Pro-Thrombotic Oxidized Phospholipids and Thrombin
Source: PLoS One. 2014 Jan 6;9(1):e84488. doi: 10.1371/journal.pone.0084488 (PMC3882224; doi:10.1371/journal.pone.0084488)
Supplement: Annotated Spectra S4 — (ZIP) [file pone.0084488.s007.zip › REEPEALYAAVNK_-4_2_50705.txt]

m/z	i	matches
226.26682	8.3
227.30997	10.0
229.28610	21.7
231.50417	9.2
241.13371	25.3
242.19324	9.3
243.28297	35.4
244.19916	53.1	y (2) (1+)-NH3
245.23225	14.1
250.90298	19.6
255.38312	5.9
257.29193	8.0
257.98422	2.4
259.15649	19.5
261.21539	146.0	y (2) (1+)
262.29230	41.5
263.45020	7.3
268.26288	13.3
269.22440	22.4
282.33838	18.6
284.33636	8.3
286.22778	174.7	b (2) (1+)
287.11340	35.0
288.91647	6.2
294.49805	4.6
296.95947	3.6
302.82791	12.3
303.49637	9.2
304.44418	4.8
306.08545	3.5
307.59180	5.6
311.85272	14.0
314.55011	31.7
315.58258	4.4
318.99731	19.7
320.39246	2.2
321.41040	7.0
325.16019	46.7
326.21835	17.9
328.22565	13.6
332.41660	2.6
343.24847	41.4
344.44733	3.7
349.15527	15.7
352.23975	11.2
353.39081	3.7
354.05707	10.3
355.88855	27.3
359.47836	10.2
360.28284	42.2
361.34186	3.7
368.20453	9.7
370.16620	6.1
371.49976	5.3
372.41180	13.5
373.51733	17.7
378.57367	18.0
380.24731	3.3
383.68481	18.8
385.15460	6.9
386.15570	35.1
387.36646	167.1
388.36554	28.4
390.27344	34.7
391.07129	15.9
392.40613	43.3
394.10657	4.3
396.30212	7.1
397.40076	121.4	b (3) (1+)-H2O, b (3) (1+)-NH3
398.21320	72.7
399.46503	3.5
402.69537	17.0
406.62903	6.9
407.28040	22.9
409.16394	15.0
415.21606	568.0	b (3) (1+)
416.43726	96.8	y (8) (2+)-P
417.31659	32.2
418.44763	8.6
419.10065	10.7
420.28082	10.1
426.43768	5.2
427.11194	14.9
429.27026	11.0
431.49017	63.9	y (4) (1+)
433.49744	3.0
439.31311	10.9
442.54968	21.5
445.85229	2.6
450.65063	11.6
455.75073	39.0
457.39703	30.2
459.16357	5.6
461.31439	18.7
464.19049	8.6
467.22949	1.7
469.26691	5.2
470.69403	24.0
472.47363	2.4
477.48846	36.9
482.78979	7.3
484.86218	43.0
485.55591	23.9
487.27771	4.3
494.25092	2.6
495.23425	6.4
496.44257	2.7
499.16309	9.3
500.37311	74.1
501.21179	24.0
502.32581	41.8
503.38763	33.0
505.74255	26.9
507.38416	36.8
508.18567	52.1
510.83691	59.4
511.55664	19.2
512.41846	32.0
513.38818	27.8
514.30151	31.7
515.46912	6.9
516.16272	7.9
519.84802	15.6
525.96436	55.5	b (8) (2+)-H2O, b (8) (2+)-NH3
529.05774	56.7	y (9) (2+), y (10) (2+)-P
529.68774	4.7
530.52930	24.6
532.40698	21.5
534.90723	326.1	b (8) (2+)
535.60889	72.5
537.52905	21.0
540.07880	20.8
541.46088	7.1
542.35059	22.5
547.80005	11.2
549.29663	18.1
553.12006	4.3
554.58557	15.1
555.41943	13.1
556.15674	29.8
557.27716	16.7
559.28381	9.5
559.95953	2.2
561.75330	9.8
563.07068	8.3
564.11774	14.5
565.69049	19.3
567.03735	50.7
568.04962	10.8
570.45227	273.3	y (10) (2+)-NH3, b (9) (2+)
571.74817	46.8
573.70410	13.8
576.08966	6.7
577.24042	26.5
581.80408	38.1
583.51642	15.2
585.32086	15.7
586.45685	18.6
588.06891	29.1
589.11707	4.7
590.55780	14.3
592.29968	50.8
593.55823	2.4
594.74670	9.4
595.42133	11.1
596.89557	111.0	b (10) (2+)-H2O, b (10) (2+)-NH3, b (11) (2+)-H2O-P
598.05414	58.1	b (11) (2+)-NH3-P
599.57953	39.3
600.53802	10.3
605.90173	160.0	b (11) (2+)-P, b (10) (2+)
606.80420	24.9
610.81146	55.7
612.04169	71.5
613.79950	28.2
615.30634	6.7
617.31476	3.5
618.18439	11.2
619.56494	21.4
624.00842	31.5
626.80365	17.9
627.50604	5.4
629.83405	27.2
630.64368	10.6
631.82843	19.1
632.47247	22.2
636.12170	40.7
639.14142	15.9
640.64386	25.5
641.44574	480.5	b (5) (1+)
642.42133	92.0	y (11) (2+)
643.75287	47.8
644.78839	24.8
646.97638	16.1
650.27692	36.2
651.24481	75.5
652.67615	15.4
654.18884	7.7
655.10541	63.5	b (12) (2+)-H2O-P, b (12) (2+)-NH3-P, b (11) (2+)
655.92395	31.8
657.25372	36.1
658.08490	9.3
659.14630	54.4
662.27795	11.0
663.60345	17.5
664.30316	13.2
665.68591	20.3
666.94995	31.2
668.03723	7.7
669.39594	16.1
671.11334	27.7
672.60156	53.1
673.25977	11.0
674.40308	6.6
675.90698	74.3
676.58502	11.5
678.86328	25.6
681.25311	28.9
683.64789	215.8
684.55817	758.6
685.37091	76.9
686.15485	32.6
686.98444	153.2
688.02777	51.0
689.18585	51.2
691.08099	7.2
691.70612	12.3
692.74481	45.9
694.48260	23.0
695.81915	53.0	b (6) (1+)-NH3
697.50531	22.0
698.51141	46.5
700.85870	3.4
702.20984	31.3
703.41949	48.6
704.05157	2.1
706.85089	26.4
708.24359	6.6
710.31879	26.0
711.28699	53.9
712.30237	220.2	b (6) (1+), b (12) (2+)
713.34784	109.7
714.33954	16.9
715.10608	9.5
716.35187	27.8
717.45343	6.9
719.01367	35.4
720.78229	30.0
721.41156	32.2
722.97052	33.9
724.85870	25.8
725.54803	37.5
726.43292	56.4
727.46082	130.2	[M+2H] (2+)-H2O-P, [M+2H] (2+)-NH3-P
729.06989	70.5	y (6) (1+)-NH3
730.49298	11.6
731.70953	56.9
732.35956	11.0
734.27844	59.3
735.82501	213.9
736.70300	980.4	[M+2H] (2+)-P
737.49146	296.0
738.62750	103.9
739.70978	38.7
740.54547	56.2
741.43402	112.1
742.39227	3.7
743.67059	28.8
745.56793	841.6	y (6) (1+)
746.68134	197.7
747.43066	56.7
748.15851	10.4
749.15204	13.6
749.89465	35.0
750.82825	109.0
751.65045	29.7
752.50702	134.9
753.42084	89.9
754.15985	90.2
755.18903	104.4
755.91199	126.9
756.57794	134.4
757.46881	65.4
758.62970	19.3
759.73590	37.3
760.99536	114.7	y (7) (1+)-P
762.22662	83.2
763.54602	47.4
764.52020	119.5
765.46393	97.4
766.39447	153.9
767.54492	484.3	[M+2H] (2+)-NH3-H2O
768.38916	263.7
769.45331	57.6
770.36005	148.7
771.11401	52.2
772.99103	52.4
774.03387	83.5
775.57318	272.2
776.80023	578.5	[M+2H] (2+)-H2O, [M+2H] (2+)-NH3
777.48462	291.5
778.38403	13.5
779.72858	3.3
795.26031	34.7
796.74988	15.2
797.38879	46.8
798.31146	40.8
799.18304	22.7
801.75793	19.1
802.62372	28.2
804.95746	60.6
805.79645	56.2
808.20697	18.4
809.61896	5.1
811.61481	18.9
812.30963	59.8
813.42682	88.6	y (8) (1+)-H2O-P
814.36652	80.2	y (8) (1+)-NH3-P
815.24451	66.1
816.31958	51.0
817.08789	9.5
818.06586	25.2
818.98395	10.4
820.58344	23.2
823.01978	222.9
823.77637	36.2
825.42798	593.1	b (7) (1+)
826.35468	233.2
827.19415	20.0
833.94757	14.9
835.50092	37.8
836.19867	11.4
839.88562	9.9
841.78400	29.4
842.79468	10.1
843.53522	40.1
844.21539	21.5
845.34308	7.4
847.06311	6.1
849.31573	2.4
852.86920	9.5
856.98651	26.0
858.00787	98.7	y (7) (1+)
858.95428	16.3
860.76959	48.5
861.57782	16.1
862.48004	8.2
864.55707	46.1
865.68964	82.2
866.62695	11.2
867.31708	42.1
870.18555	5.1
871.36133	19.3
872.51563	4.6
873.77057	100.9
875.13312	36.2
877.51776	53.3
878.30084	8.3
882.77618	16.1
884.45245	5.8
887.88580	8.0
890.56464	26.4
892.14496	7.4
894.78265	6.4
895.78809	47.5
896.78296	35.1
897.56470	13.4
900.57275	21.9
901.27936	34.6
902.48859	6.6
903.47760	31.6
905.11517	8.6
908.50366	35.5
911.51105	77.6
912.30365	29.3
913.33374	29.3
916.97137	5.2
917.75226	11.4
919.02936	28.2
919.99103	48.8
923.34058	13.2
924.40961	17.5
925.51703	24.0
926.33514	55.9
928.37750	23.1
929.29663	188.8	y (8) (1+)
930.36029	55.1
931.36884	36.5
933.27026	6.2
934.71259	20.3
935.47894	44.3
937.23517	7.7
938.72101	21.9
939.48883	15.8
941.15430	26.0
942.06610	23.4
945.14374	15.7
946.35840	45.2
947.74933	11.2
948.40576	26.0
949.10962	6.9
954.51605	20.0
956.23096	55.9
957.25983	8.5
958.44806	6.9
959.35938	19.1
960.36499	12.9
961.53107	42.6
965.09375	15.7
965.81982	3.2
967.00433	102.6
969.63287	16.2
971.52686	21.6
973.03217	13.2
973.76239	35.1
975.95703	23.2
977.85150	29.4
980.55109	12.7
981.78247	5.6
985.29156	28.3
985.94183	14.5
987.78583	24.9
991.73883	22.7
992.40387	25.8
993.05768	26.0
994.72992	8.6
996.62836	8.9
998.56207	43.3
1001.58636	45.3
1006.15326	21.9
1008.94916	34.5
1009.60748	9.7
1010.67188	22.2
1011.43781	32.1
1012.52972	16.0
1016.98761	13.4
1017.79364	6.6
1018.75946	6.9
1023.31128	19.5
1024.83716	28.1
1026.47266	6.8
1027.83569	97.7
1028.82983	181.1
1029.54944	27.7
1030.17383	7.2
1031.63794	15.7
1032.44031	27.1
1033.28516	4.9
1034.51978	11.1
1038.10522	14.5
1039.26453	21.8
1040.45605	16.7
1041.62305	32.9
1043.15674	27.0
1043.79858	43.9
1046.54358	62.1
1047.22461	15.9
1049.35962	43.5
1050.23120	73.5	b (8) (1+)-H2O
1051.17676	10.8
1051.91357	8.9
1052.99451	144.8
1055.21448	34.5
1055.87817	21.3
1056.52344	23.9
1057.45239	149.6	y (10) (1+)-P
1058.41235	115.1	y (9) (1+)
1059.61646	47.8
1060.75952	36.3
1062.94873	23.4
1063.59412	19.9
1065.52026	4.9
1066.83350	6.7
1068.31555	153.5	b (8) (1+)
1069.40063	39.8
1070.35388	67.3
1071.66040	37.6
1075.07629	19.6
1076.31567	13.9
1077.71155	11.9
1087.49487	6.1
1090.47705	46.9
1091.58459	7.6
1095.44153	52.8	b (10) (1+)-NH3-P
1096.70129	8.0
1097.48486	12.3
1098.35681	4.1
1100.28760	47.1
1106.09717	33.8
1107.36230	12.8
1109.42432	5.0
1111.52405	11.4
1112.60779	47.0
1113.51709	11.4
1115.35400	21.0
1116.42090	63.2
1119.52881	3.0
1120.78052	3.6
1121.61023	30.8
1122.71436	22.0
1123.36279	2.6
1123.96594	19.9
1130.37695	15.3
1131.46912	28.3
1132.34412	3.0
1136.44226	3.0
1137.22705	22.9
1138.49426	92.4	y (10) (1+)-NH3
1139.53125	241.8	b (9) (1+)
1140.49658	114.7
1141.41052	44.9
1142.42188	5.2
1149.91089	19.0
1151.52698	4.1
1152.37427	4.8
1155.36975	645.2	y (10) (1+)
1156.29785	327.3
1157.42383	94.8
1158.36548	3.6
1158.97205	48.7
1159.63000	11.6
1167.58423	26.5
1169.39941	34.6
1170.70898	17.9
1171.51221	6.2
1172.36365	15.2
1174.48779	14.5
1176.02051	8.2
1176.95374	11.9
1177.56494	38.1
1178.77686	49.8
1179.43738	9.4
1183.38159	130.4
1184.66943	5.6
1185.73914	5.9
1186.47681	5.5
1188.69531	36.9
1190.02429	11.5
1191.36169	4.1
1193.05347	18.3
1194.80237	4.8
1201.46729	6.3
1202.46753	33.3
1203.24390	28.9
1210.45874	449.1	b (10) (1+)
1211.46631	307.1	b (11) (1+)-P
1212.88452	50.6
1213.76099	19.1
1216.13501	12.3
1217.82813	11.8
1219.38623	83.5
1220.47791	104.0
1221.54089	25.8
1222.48096	54.1
1223.82520	6.8
1230.10205	60.3
1235.20068	9.7
1238.43152	3.7
1240.03186	24.3
1241.59631	18.2
1249.40662	8.2
1255.56445	19.6
1263.61133	39.2
1266.41504	61.8	y (11) (1+)-H2O
1267.52502	83.2	y (11) (1+)-NH3
1268.56128	42.1
1269.68958	15.1
1270.65393	25.0
1273.60901	10.1
1274.70410	32.5
1278.24658	10.7
1281.09448	50.4
1281.85486	17.6
1282.62061	8.0
1284.34534	27.4
1286.45215	9.8
1291.13708	13.4
1291.94226	47.3
1292.59485	2.0
1298.67493	7.5
1304.29431	18.3
1307.22229	7.9
1308.94617	146.5	b (12) (1+)-NH3-P
1309.55579	811.2	b (11) (1+)
1310.52954	629.5
1311.48206	138.0
1312.47754	81.2
1321.04065	15.6
1323.56482	11.0
1324.57800	1.9
1325.50574	11.4
1326.61743	18.2
1327.89307	7.5
1329.29724	14.4
1331.48267	7.1
1333.46313	35.1
1342.45239	15.5
1343.56311	78.8
1344.60864	20.6
1345.44739	4.3
1346.86194	12.1
1349.52563	30.4
1350.38000	9.7
1364.24158	32.9
1365.55676	5.6
1366.34167	8.4
1367.36511	133.3
1368.37170	34.0
1369.48303	21.1
1377.00684	10.8
1378.22034	12.4
1387.22864	16.4
1387.84973	6.2
1389.37659	5.1
1396.42896	34.7
1405.51636	15.7
1406.87012	3.9
1407.51965	11.9
1408.69885	21.1
1413.36621	9.5
1415.49512	13.9
1420.35864	17.8
1421.52722	40.7
1422.23840	21.4
1423.71594	138.5	b (12) (1+)
1424.56018	270.3
1425.59338	70.6
1426.37524	34.5
1427.60461	9.1
1436.83215	13.4
1440.29028	14.4
1441.47815	81.2
1442.50208	66.5
1443.52283	18.2
1444.60413	17.2
1510.14856	7.4
1511.35876	44.8
1516.18396	12.4
