# Supplementary material for: Phosphoproteomic Analysis of Platelets Activated by Pro-Thrombotic Oxidized Phospholipids and Thrombin
Source: PLoS One. 2014 Jan 6;9(1):e84488. doi: 10.1371/journal.pone.0084488 (PMC3882224; doi:10.1371/journal.pone.0084488)
Supplement: Annotated Spectra S4 — (ZIP) [file pone.0084488.s007.zip › REEPEALYAAVNK_-5_2_45296.txt]

m/z	i	matches
226.11046	64.3
227.12721	7.8
228.38460	8.5
230.53806	19.1
235.22379	21.5
235.98337	5.2
241.13965	29.5
242.37714	1.3
243.36707	9.0
244.17587	81.0
245.04160	17.3
250.74713	6.8
258.23294	12.5
259.18848	16.0
261.36542	279.8	y (2) (1+)
262.40695	39.4
265.42719	2.0
267.30896	4.9
268.28339	27.3
269.27280	30.1
270.26660	12.9
271.41217	9.5
272.38983	2.2
274.33188	2.8
279.25836	8.2
283.21075	12.3
285.60556	25.0
286.31009	226.8	b (2) (1+)
287.41623	59.5
289.27655	3.1
291.45743	2.4
298.33981	29.6
304.11658	9.1
305.46729	7.5
306.34912	6.8
308.02405	2.2
310.07428	3.1
311.15558	18.8
315.19400	18.3
320.29068	16.2
325.16907	15.3
326.32770	6.8
333.38879	3.1
336.28485	3.6
337.12302	7.6
339.35547	2.2
341.01746	16.5
342.33502	11.9
343.33429	35.2
344.42947	8.9
345.47418	13.4
347.28949	9.9
348.23007	33.1
349.32391	17.2
354.46295	3.4
355.24713	6.8
356.17224	28.7
360.34302	85.0
361.40384	15.1
362.00452	5.0
368.27832	9.5
370.34155	25.3
371.27359	36.6
372.28052	24.2
373.44177	26.5
374.23331	2.2
378.94049	24.9
380.17615	4.8
382.07257	9.4
384.40826	16.4
386.04596	9.6
387.40576	177.3
388.32373	22.8
390.36536	31.5
391.34277	29.7
392.56500	8.0
394.26532	8.6
396.43134	5.4
397.34528	94.0	b (3) (1+)-H2O
398.26971	76.7
399.57617	8.7
403.41003	11.5
406.38867	11.7
407.29150	14.2
408.23639	17.8
409.04559	6.9
412.24164	6.8
413.29669	28.2
414.22607	19.5
415.33948	949.7	b (3) (1+)
416.24347	137.5	y (8) (2+)-P
417.17920	24.3
422.51825	17.6
423.86292	13.6
427.01489	12.8
428.22205	70.4
431.34161	78.2
432.35608	21.6
436.94818	18.7
439.44543	8.0
440.54248	13.0
443.74384	4.8
446.27771	15.7
449.40820	3.1
453.21057	7.8
457.01447	20.0
458.08264	8.1
460.40228	10.3
466.43390	6.8
467.37543	11.9
470.43054	41.5
473.81061	10.8
478.27460	25.9
483.26764	12.5
484.19904	26.9
485.28058	51.7
486.10742	33.6
487.27173	23.4
488.44922	18.4
491.60944	38.7
493.11377	9.2
494.28217	3.5
495.09906	13.7
496.28998	8.4
497.57330	28.9
499.22430	29.6
500.35626	119.7
501.34863	14.8
502.37543	164.8	y (5) (1+)
503.25427	30.3
504.65381	31.6
505.64392	3.5
506.36261	16.1
508.36426	10.1
509.33868	37.0
511.14337	17.4
512.22534	37.3
512.97302	2.8
514.07141	43.4
515.90784	2.6
518.19678	29.8
519.33270	26.2
521.89728	3.1
528.16327	11.9
528.87433	4.3
529.77032	47.6
530.40125	46.2
531.15662	19.5
533.45337	21.9
534.94025	564.2	b (8) (2+)
535.81531	56.4
536.95306	3.0
540.53827	11.7
542.45496	41.1
543.38849	15.1
546.92059	9.2
548.31732	31.7
549.56946	22.3
551.61896	18.0
554.14935	102.7
554.98694	38.0
556.30853	11.7
557.19196	8.3
558.38275	16.8
559.49725	3.3
561.34143	60.0
562.68726	12.6
565.47162	15.6
567.52161	31.0
570.26355	337.5	y (10) (2+)-NH3, b (9) (2+)
570.87872	153.3
571.61237	117.8
572.39838	6.0
573.09369	28.2
575.36121	9.1
576.62347	23.3
582.67059	34.3
583.67822	13.1
585.94122	4.4
586.79230	33.0
588.70630	42.8
591.78790	19.9
592.64807	16.5
593.44733	36.0
594.41351	56.3
595.11224	37.8
596.36084	42.7
598.03302	32.6
599.48224	11.4
601.17767	8.5
602.61084	8.0
605.87079	293.9	b (11) (2+)-P, b (10) (2+)
606.98401	84.0
609.33472	48.1
610.21613	19.4
610.95868	40.7
611.88678	15.1
612.68866	18.3
613.54816	12.8
614.32617	2.8
615.28302	38.6
617.00409	45.7
620.13257	99.1
620.78168	13.1
621.41431	2.7
622.23083	9.2
624.10809	9.3
625.30353	30.9
627.72455	3.7
629.40424	7.2
631.09552	59.1
633.37842	5.6
633.98523	14.8
635.83563	7.0
636.50818	21.9
637.30591	9.3
639.15411	14.7
641.35388	608.2	b (5) (1+)
642.48138	188.4	y (11) (2+)
643.43683	43.8
645.71417	42.6
647.32526	12.9
647.96417	6.1
649.28558	90.4	y (12) (2+)-H2O-P
650.58331	119.6	y (12) (2+)-NH3-P
651.57153	14.2
652.61902	3.2
653.30768	27.2
654.19043	36.9
655.18597	104.4	b (12) (2+)-NH3-P, b (11) (2+)
655.85229	27.0
656.49170	20.3
657.74432	46.3
658.52106	13.6
661.40625	72.1
663.54596	87.7
664.58673	54.9
665.52704	49.9
666.58282	33.8
667.29126	62.4
668.25720	30.7
669.14972	45.5
669.80554	15.7
670.43750	26.7
675.70380	289.7
676.60632	34.7
677.40887	29.9
678.55927	4.8
679.60150	13.0
680.65216	6.0
682.20715	9.3
684.28168	1799.2
684.90027	622.7
685.81543	43.2
686.68829	31.1
687.33612	78.2
688.15729	50.3
688.79425	6.5
689.50861	47.4
690.50958	15.8
692.32166	36.2
693.10223	22.3
694.49908	25.9
696.00653	62.0
697.33673	17.4
698.13373	24.0
699.37372	57.7
700.23364	5.5
701.37347	8.8
702.31018	14.2
703.10944	8.0
703.79694	41.3
704.46332	25.3
705.48248	28.6
707.55634	78.9
708.81006	51.6
710.40167	133.3
711.60822	89.4
712.33777	241.1	b (6) (1+), b (12) (2+)
713.45990	175.1
714.51495	59.3
715.41888	28.5
717.24506	27.6
718.88849	114.4	[M+2H] (2+)-NH3-H2O-P
719.61389	11.8
720.62836	91.6
721.54602	31.2
724.30945	34.8
724.96661	50.3
726.17981	128.5
727.31018	268.1	[M+2H] (2+)-H2O-P, [M+2H] (2+)-NH3-P
728.06525	229.5	y (6) (1+)-NH3
729.31714	45.2
730.34564	21.6
732.14459	67.7
732.90057	3.7
733.91577	71.1
735.19000	209.3
736.27704	802.9	[M+2H] (2+)-P
737.09393	630.2
738.11981	151.0
739.26007	56.6
741.03748	63.6
741.69550	9.2
742.35693	88.8
743.99817	56.2
745.39838	679.1	y (6) (1+)
746.34540	429.6
747.17566	132.7
748.32220	49.7
749.02264	50.1
749.79584	55.0
750.71735	55.8
751.56207	97.3
752.57770	241.2
753.47827	120.4
754.16302	164.2
755.62787	272.5
756.53687	124.3
757.59528	101.7
758.33588	55.6
759.79578	92.6
760.70856	122.0	y (7) (1+)-P
761.42157	144.0
762.16449	184.1
762.98932	53.2
764.20892	99.6
765.02399	102.6
766.32465	217.3
767.63513	497.2	[M+2H] (2+)-NH3-H2O
768.37726	167.3
769.09772	119.3
770.20947	10.7
771.21722	114.6
771.98315	93.2
772.88501	122.6
773.94757	42.8
775.39355	631.7
776.74847	1096.5	[M+2H] (2+)-NH3, [M+2H] (2+)-H2O
777.55054	444.1
778.67145	41.9
780.14081	3.1
781.61896	3.6
786.19452	11.7
787.68561	3.1
794.36780	10.6
795.47681	63.3
796.99689	78.5
797.81635	11.7
799.06036	53.1
800.49066	13.9
801.28229	2.8
805.18530	76.0
805.79706	9.0
807.52600	55.0
808.42950	8.1
809.22266	23.8
812.29755	99.0
813.49384	126.7	y (8) (1+)-H2O-P
814.32526	101.4	y (8) (1+)-NH3-P
815.38483	30.3
816.07184	10.4
817.89728	43.1
819.27960	2.0
821.49908	22.7
822.20209	10.1
823.66089	31.6
824.74176	120.0
825.56677	575.8	b (7) (1+)
826.57330	255.2
827.58557	58.7
830.58588	10.7
831.84320	2.6
833.74213	40.5
834.44293	6.5
836.42291	91.8
837.71307	103.1
839.11243	17.5
841.30438	36.3
842.20648	20.6
843.24481	70.2
846.11450	7.8
846.74164	7.7
848.54474	14.7
849.37067	1.8
852.51166	37.0
853.35107	10.6
854.46143	7.6
855.51855	55.0
856.80231	47.9
858.30707	76.5
859.27228	56.8
860.38837	67.8
861.16168	18.1
862.40753	17.1
863.32416	41.7
864.82037	68.4
865.83368	139.6
866.84326	70.2
868.07062	28.4
868.93939	10.6
869.55792	7.4
872.29559	74.8
873.08704	79.3
874.76685	50.6
876.39917	24.5
877.33691	15.3
878.74335	46.4
879.57611	13.8
884.13507	18.7
885.05865	17.5
885.88464	11.0
887.51593	4.4
888.14484	5.4
889.06659	9.8
889.77643	2.6
890.48004	42.8
891.54474	15.3
892.47662	6.7
893.15106	11.0
894.56891	45.3
895.49481	64.9
896.35529	38.8
897.02570	1.7
899.06885	43.9
900.09650	44.5
901.16504	54.9
902.36603	19.0
903.81158	120.7
907.06171	40.1
909.99274	25.8
910.92462	39.4
911.76654	82.6
912.46771	49.6
913.44043	14.5
914.50220	8.0
915.44574	18.6
916.39374	16.3
917.41528	4.1
918.57574	60.4
919.94775	17.7
921.35712	11.5
923.62933	14.7
924.74225	56.9
925.35162	2.1
929.28229	352.4	y (8) (1+)
930.19067	84.8
931.26807	46.5
933.34906	19.1
934.80548	133.0
936.55377	16.1
937.17511	7.4
939.08295	6.6
940.43817	26.7
941.53717	119.0
942.30737	41.6
943.67889	19.0
946.75055	26.8
950.99585	25.3
951.73438	36.4
953.67871	28.0
954.55688	21.1
955.26245	7.0
956.28571	13.2
957.62494	9.5
958.47614	11.1
959.53223	17.2
960.63257	23.3
961.35455	18.2
962.32220	13.5
963.69293	7.8
967.16602	62.5
969.21307	53.6
970.67261	34.7
972.30511	16.4
973.65375	63.3
974.80005	13.8
976.54761	106.5
977.52802	11.7
978.16840	16.6
979.69604	19.7
980.70068	40.5
982.27655	3.4
984.50635	4.1
985.74188	28.7
986.52466	13.4
989.38232	15.9
990.74750	38.0
992.37738	11.7
993.08673	27.1
994.20551	13.9
995.78595	27.8
996.57544	18.6
999.46234	26.1
1000.51605	38.0
1001.55988	17.6
1002.35938	10.8
1004.41455	14.8
1005.59515	13.8
1007.74274	4.1
1010.34332	12.9
1011.01300	17.1
1011.97455	17.0
1014.78467	2.6
1016.16779	17.8
1016.79913	20.8
1017.61450	6.7
1018.95782	11.9
1021.55096	33.2
1024.12329	71.7
1024.90088	21.5
1025.72607	4.8
1027.05786	27.4
1028.20801	167.3
1028.83582	16.2
1029.51050	7.1
1032.31909	6.9
1033.47583	23.5
1034.80322	8.6
1038.06006	69.3
1039.46594	85.3
1040.60498	69.1
1041.43176	18.9
1042.34180	26.0
1043.71204	32.0
1045.24976	7.3
1047.63208	3.9
1049.32690	11.0
1050.25281	27.7
1050.95154	25.8
1052.00586	21.4
1052.64221	8.6
1053.26733	16.1
1055.67358	73.0
1056.36108	179.8
1057.35864	252.3	y (10) (1+)-P
1058.51685	95.8	y (9) (1+)
1059.71191	33.7
1060.40491	14.8
1061.71643	23.7
1064.59595	7.1
1065.31165	16.7
1068.36316	358.3	b (8) (1+)
1069.50305	153.4
1070.35925	44.0
1071.23633	31.7
1075.30530	14.5
1080.54614	13.4
1081.48071	18.4
1083.34375	25.0
1084.47778	7.7
1086.46057	12.0
1088.76953	8.9
1090.71973	27.0
1092.99939	17.7
1094.07739	9.1
1095.34888	35.4
1096.39661	13.8
1099.84009	25.0
1100.59338	9.6
1102.20337	15.2
1105.02686	8.0
1106.00671	42.7
1107.94312	3.1
1108.61633	29.0
1110.33301	10.4
1112.76990	66.9
1113.51001	12.7
1115.14294	15.3
1117.44470	25.5
1118.09985	14.1
1119.26514	18.0
1120.40588	95.6
1121.50671	3.9
1122.11755	8.9
1127.38123	15.9
1129.38477	12.5
1130.68481	19.0
1131.55688	41.7
1134.17102	13.4
1137.92554	65.2
1138.90869	82.6
1139.55005	207.0	b (9) (1+)
1140.42578	140.9
1141.40247	55.3
1142.54773	37.3
1143.91968	7.2
1155.38013	684.3	y (10) (1+)
1156.46423	445.6
1157.43311	203.7
1158.35132	85.9
1159.31042	16.0
1160.47424	31.2
1161.28528	23.8
1164.38574	14.5
1165.19629	36.4
1167.67651	28.8
1168.33203	18.1
1170.68970	18.4
1174.52197	10.9
1175.90833	66.3
1177.09277	54.9
1178.19385	73.1
1179.35388	87.4
1182.46912	22.1
1183.49731	32.3
1184.53198	10.9
1185.13696	11.9
1186.53210	2.6
1187.26709	9.3
1188.46509	72.7
1193.32886	65.2
1194.33716	19.6
1195.54639	8.5
1198.50098	5.0
1201.63647	4.1
1202.48572	45.5
1203.44543	41.8
1204.51550	28.1
1206.99915	10.2
1207.85718	21.4
1210.48657	822.7	b (10) (1+)
1211.56165	366.9	b (11) (1+)-P
1212.52405	122.8
1213.48218	38.4
1218.69409	44.6
1219.38037	16.8
1220.39880	211.0
1221.40479	131.1
1222.32007	27.8
1223.78137	3.9
1227.78979	12.8
1229.54333	112.7
1230.80115	53.5
1236.27942	26.0
1239.33032	19.3
1240.49426	30.4
1248.61829	12.8
1251.54431	8.9
1255.40955	5.0
1263.27490	11.1
1264.60803	23.3
1266.30786	130.0	y (11) (1+)-H2O
1267.49451	122.5	y (11) (1+)-NH3
1268.46204	34.5
1269.38599	27.3
1270.06140	29.7
1272.82410	5.0
1274.51953	30.8
1276.46497	14.3
1280.61633	6.1
1281.55359	113.2
1282.57410	80.3
1283.64258	28.3
1284.55383	53.1
1285.75867	39.5
1286.57800	8.9
1291.62659	65.4
1292.52612	11.5
1293.62122	48.5
1294.44373	3.3
1302.12512	9.7
1306.39294	22.4
1307.84778	5.0
1309.45422	1252.2	b (11) (1+)
1310.48804	736.0
1311.46960	205.0
1312.51868	40.6
1316.59534	4.5
1323.71631	6.0
1324.45007	5.6
1325.44324	17.0
1326.74573	32.5
1327.68579	57.5
1330.59436	13.4
1334.34216	9.5
1341.10010	31.8
1341.80310	34.9
1343.85217	88.7
1344.96667	6.1
1345.84399	23.2
1349.45203	35.4
1350.47290	49.0
1358.42505	4.6
1361.60022	10.0
1364.78381	8.7
1366.36682	63.7
1367.43982	230.9
1368.51746	209.6
1369.51563	17.0
1388.23584	5.7
1390.50354	9.1
1394.54810	9.5
1395.41016	25.0
1396.72168	32.7
1397.73047	34.2
1398.63550	28.2
1403.33154	13.7
1404.72839	12.3
1405.95398	4.8
1407.57507	34.2
1408.28162	29.4
1413.39099	17.8
1414.47375	7.0
1419.22595	12.1
1420.57715	11.0
1421.76794	39.0
1423.43433	264.1	b (12) (1+)
1424.53662	361.0
1425.55530	146.3
1426.65076	92.1
1438.39368	21.7
1439.49146	6.3
1441.24243	13.5
1442.21692	72.6
1443.23792	7.9
1495.41125	12.5
1510.56287	16.2
1564.14990	18.0
