# Supplementary material for: Phosphoproteomic Analysis of Platelets Activated by Pro-Thrombotic Oxidized Phospholipids and Thrombin
Source: PLoS One. 2014 Jan 6;9(1):e84488. doi: 10.1371/journal.pone.0084488 (PMC3882224; doi:10.1371/journal.pone.0084488)
Supplement: Annotated Spectra S4 — (ZIP) [file pone.0084488.s007.zip › REEPEALYAAVNK_-22_2_69279.txt]

m/z	i	matches
222.05922	1.6
224.27280	5.3
225.26042	5.1
226.21213	57.7
227.05472	38.2
229.31987	8.3
232.09033	2.3
234.69525	13.6
238.52100	16.2
241.00925	44.1
242.22426	14.9
243.17668	15.5
244.18628	74.1
246.94936	12.4
249.10638	43.6
250.46460	10.9
252.03558	4.0
254.43747	8.8
255.14645	3.6
256.41119	6.2
258.09683	40.4
260.50089	62.4
261.19067	243.1	y (2) (1+)
262.23578	60.6
263.20428	11.3
268.30350	36.2
269.53036	30.4
270.13495	13.0
271.11719	14.8
272.35416	24.6
275.29321	13.9
277.33173	2.3
281.27002	3.2
283.27521	34.7
284.27118	15.2
286.22879	281.3	b (2) (1+)
287.29660	39.6
288.29932	27.0
289.31354	17.5
296.39664	7.4
298.23956	45.5
303.05252	91.5
304.06168	18.0
305.35730	6.4
309.43753	6.8
310.82901	49.9
311.93930	10.8
313.39951	13.0
314.14774	7.6
315.30804	11.7
316.17499	2.3
318.34827	6.8
319.06711	3.6
324.57077	18.9
325.35742	9.8
327.15955	5.5
330.17151	3.3
331.37094	15.7
334.44897	17.2
335.33688	5.9
336.22064	7.2
337.32373	24.3
338.48428	17.6
339.90350	20.2
341.35883	4.3
342.78912	32.0
343.41925	23.4
346.50522	4.0
347.84506	71.6
348.95935	2.4
350.04712	5.0
353.08612	23.4
354.08899	19.0
355.31216	11.5
356.36218	11.6
357.28815	28.1
358.10028	3.3
358.86603	13.3
360.21527	178.0
361.32715	37.3
363.37308	10.1
370.23901	67.1
372.57660	56.8
373.66235	18.5
374.38373	13.2
375.24164	6.2
376.90668	9.8
378.24506	3.6
379.21210	31.0
380.27814	23.9
384.17145	5.3
386.27740	51.5
387.44385	145.7
388.17792	1.7
390.38934	231.9
391.36554	88.2
392.26080	21.2
396.40601	31.0
397.24817	85.9
398.16779	136.0
399.29694	60.8
400.74457	16.6
401.61218	21.8
402.43555	24.8
405.65009	6.4
407.19769	60.2
408.10449	23.6
409.09729	3.5
410.17023	14.4
413.27948	23.5
414.33875	38.6
415.36084	886.3	b (3) (1+)
416.33862	146.7
417.18890	23.3
420.38922	6.2
424.38885	20.8
425.69360	12.4
426.55573	4.6
428.37781	38.9
429.16766	9.6
430.50024	7.0
431.38617	73.5
432.48126	43.5
433.28772	40.9
436.24060	5.9
438.21100	27.6
440.30853	11.5
441.52466	12.6
442.27356	4.5
443.35822	8.1
446.52216	28.9
447.48785	53.4
448.41766	5.1
449.68030	14.6
450.34021	10.2
451.28638	5.1
453.29193	14.7
456.28601	5.1
459.16919	10.8
460.57562	29.8
461.54651	3.4
462.29486	2.3
463.23889	41.9
466.14032	5.3
467.83765	24.3
468.93475	6.0
469.81335	16.9
471.11566	11.7
475.46295	3.5
476.28149	18.8
477.31677	36.9
479.39685	20.0
481.17889	7.3
483.19226	65.2
484.14056	13.7
484.87115	16.8
485.75275	25.3
486.49445	9.8
487.50977	11.0
489.46527	12.0
491.41028	40.4
493.18091	22.8
494.49524	12.4
495.20471	30.1
496.39368	5.4
497.03400	6.0
498.38324	9.3
499.27313	19.2
500.33392	57.0
502.23798	131.9
503.18634	59.0
504.27905	22.5
505.65320	54.2
506.49188	22.8
507.19275	36.0
508.74207	29.2
509.54498	6.8
511.29559	39.9
512.24475	95.8
513.07037	100.8
513.98572	64.5
515.39008	4.7
516.55499	14.6
518.18805	5.3
519.19135	6.0
520.92285	55.4
521.86023	16.9
523.28827	40.2
524.32050	8.8
525.89935	53.3
526.65790	11.4
527.33380	4.9
528.26569	22.5
528.86658	17.9
530.40369	42.2
531.21954	2.0
532.82532	10.7
534.72449	302.8
535.39648	324.8	b (8) (2+)
536.24719	6.8
537.33661	13.3
539.40735	18.8
540.69226	14.0
541.84338	6.1
543.04871	41.4
544.30109	17.2
545.69067	28.3
549.32190	48.6
550.60724	27.3
551.38593	39.8
552.81976	37.8
554.24554	123.2
555.23505	98.4
555.96881	12.4
556.73969	21.2
557.37610	20.2
558.62762	36.5
559.82385	53.2
561.08783	81.8
562.18140	28.2
563.36017	20.8
564.60724	6.2
566.98724	7.6
568.84570	3.8
570.25531	453.8	y (10) (2+)-NH3, b (9) (2+)
571.05054	83.8
572.03534	9.4
573.67194	34.9
574.38959	46.5
575.27887	20.5
575.96533	8.5
577.26776	34.2
578.09570	12.1
579.61444	15.1
580.45880	3.5
581.97028	21.9
583.45197	56.6
585.33551	29.7
586.36542	26.9
587.40277	11.0
590.61151	11.7
592.37030	119.5
593.29193	16.1
594.31061	37.3
594.94012	3.7
596.69379	61.0
597.88611	32.4
598.53461	35.1
599.33429	2.3
600.34399	14.9
601.78754	87.8
602.55756	16.5
606.03302	403.0	b (11) (2+)-P, b (10) (2+)
606.94794	31.6
608.15161	25.8
609.18695	11.1
609.98407	148.8
610.97644	160.1
612.25873	23.7
613.39880	42.7
614.51111	28.9
615.22302	10.7
616.32953	9.3
618.26666	25.3
619.94720	99.4
620.57715	56.4
621.77399	11.4
622.55499	54.2
623.36908	20.2
624.53308	41.3
625.37042	6.5
626.19574	8.9
627.65533	46.6
628.35468	101.3
629.59521	3.2
631.29218	82.3
632.27112	57.5
634.45428	225.7	y (11) (2+)-H2O, y (11) (2+)-NH3
635.31097	56.1
636.18115	27.5
637.31891	56.2
638.23785	45.2
639.39191	81.8
641.24988	671.6	b (5) (1+)
642.43182	154.6
643.58209	48.4
644.46234	7.2
646.15906	59.2
647.11884	57.3
648.51373	100.2
649.40839	332.7	y (12) (2+)-NH3-P, y (12) (2+)-H2O-P
650.45215	164.7
651.33679	48.0
652.44836	164.4
653.41718	31.1
654.41425	65.4
655.24683	45.9
656.30768	52.4
657.32019	28.4
658.20966	20.1
660.66052	39.2
661.50934	18.9
662.15466	11.5
663.34918	30.4
664.07172	58.2
664.88293	46.8
665.92169	103.1
667.12994	34.0
667.89337	11.8
668.82733	51.3
669.91083	41.5
671.06342	88.6
672.33191	49.4
674.80884	370.7
675.63373	133.2
676.42267	32.2
677.26312	47.2
678.58612	80.4
679.59076	28.3
680.20685	38.6
681.03339	129.3
682.35760	82.1
683.88940	4375.8
684.93719	468.8
685.94440	138.5
686.84161	69.6
687.66205	102.1
688.61414	96.2
689.36530	44.9
690.05792	29.8
691.53497	13.7
692.60681	14.3
693.55341	53.3
694.48694	91.1
695.70990	20.5
697.69379	156.6
698.53467	17.3
699.35358	16.0
700.45837	31.3
701.35529	224.5
702.15405	58.0
703.43561	222.2	b (12) (2+)-NH3, b (12) (2+)-H2O
704.20551	55.1
705.23676	74.1
706.57489	155.3
707.34515	108.5
708.35870	18.7
709.13934	23.7
710.16327	70.5
711.19196	161.7
712.34235	369.5	b (6) (1+), b (12) (2+)
712.96710	173.9
713.61517	119.8
714.61047	80.8
715.67450	70.3
716.40063	63.0
717.10181	92.4
717.98346	179.2
719.04712	99.1
719.87469	91.0
721.30560	188.0
722.05017	28.6
722.67365	15.1
723.69305	65.9
725.14697	146.1
726.22400	261.0
727.08667	183.6
728.02515	530.8	[M+2H] (2+)-NH3-P, [M+2H] (2+)-H2O-P, y (6) (1+)-NH3
729.17316	94.8
730.23950	139.1
731.20172	9.6
732.43195	77.8
733.59497	143.5
735.09473	1339.4
736.25958	1259.1
737.02301	1260.6	[M+2H] (2+)-P
737.98907	120.5
739.15192	243.4
740.43829	134.9
741.60834	113.8
742.51862	39.3
743.66498	235.2	y (7) (1+)-NH3-P
745.31073	928.2	y (6) (1+)
746.30042	935.4
747.54749	232.7
748.51111	83.8
749.51617	202.1
750.22314	104.4
751.37531	461.4
752.39032	432.2
753.30499	159.3
754.13739	377.9
755.14111	431.4
756.23145	359.6
757.24420	318.4
758.52423	219.0
759.96411	267.9
761.18378	348.3	y (7) (1+)-P
761.85962	220.8
762.71704	158.8
763.39288	316.9
764.36609	314.1
765.51483	382.9
766.47430	682.0
767.63434	1019.8	[M+2H] (2+)-NH3-H2O
768.81171	614.3
769.84418	177.0
770.44897	88.9
771.60956	223.0
772.80518	526.1
773.89874	354.7
775.00580	1252.7
776.06799	404.8
776.79175	410.0	[M+2H] (2+)-NH3, [M+2H] (2+)-H2O
777.44427	149.5
778.22260	28.8
779.11823	14.1
781.20978	3.3
784.17242	14.3
785.37555	5.5
788.09271	4.9
792.73700	24.7
793.43005	13.7
794.70251	29.3
795.42139	55.3
796.11444	11.4
797.41968	69.9
798.61877	62.9
799.42377	20.5
801.12512	18.6
805.61493	25.5
807.21106	4.2
807.88293	59.0
808.58215	11.5
809.66418	24.8
810.40558	37.8
811.75562	86.2
812.57098	328.1
813.45331	425.5	y (8) (1+)-H2O-P
814.32794	138.4
815.53351	50.3
816.64288	20.9
817.43378	5.3
818.56403	21.3
819.29199	38.6
821.70551	15.4
823.07318	60.7
825.41705	570.6	b (7) (1+)
826.42413	250.7
827.49799	74.5
828.93799	63.7
830.04327	26.0
831.10724	2.3
832.20306	54.2
833.60132	24.2
834.53241	25.8
835.27655	40.3
836.19470	107.1
837.33563	60.1
840.82098	19.6
842.11121	40.3
842.83282	49.4
844.55829	5.8
849.26849	57.8
851.58075	34.9
852.45966	6.5
855.48260	20.5
856.51898	11.9
858.27887	121.5
859.19879	24.3
860.61127	105.1
861.69861	54.5
862.99982	2.7
864.51276	16.7
865.90887	32.8
866.90033	17.7
868.17761	37.4
868.85895	88.4
869.46136	23.2
870.47552	4.3
871.64331	8.0
872.55811	64.7
873.56439	45.9
874.71100	4.4
876.48431	2.7
877.94464	15.9
880.24493	2.5
881.55762	8.8
883.18390	9.9
888.71997	60.9
890.10504	70.6
890.87604	22.6
892.21442	21.7
895.01324	81.2
896.28278	39.7
897.15521	29.1
899.40814	90.9
900.38641	81.8
901.47876	50.2
902.40283	12.9
904.47974	19.9
905.42285	35.0
906.30536	46.0
907.11481	35.5
908.18756	19.1
909.48804	57.3
910.90765	30.9
911.70190	29.7
912.42548	50.0
913.19745	16.0
914.64282	11.3
915.29193	38.8
916.33759	10.0
917.86420	54.5
918.48871	21.2
919.42133	18.6
920.16748	2.9
922.18610	44.4
924.55658	69.0
925.37134	39.1
926.48364	29.8
927.63940	22.6
929.42950	424.0	y (8) (1+)
930.48981	187.5
931.44354	47.9
932.44897	28.0
933.08130	10.4
934.22430	19.1
935.75586	38.9
937.11499	10.0
938.18817	37.6
938.96405	55.7
940.34326	57.4
942.04468	9.6
943.25702	3.2
944.18433	37.7
944.84271	13.0
945.93066	44.6
947.32281	143.9
948.32349	107.7
949.50024	11.1
950.54633	39.7
951.36896	41.7
953.33551	25.6
954.76813	3.0
955.63452	51.9
957.19482	60.0
958.47516	60.7
960.50116	27.7
962.04004	11.4
964.49054	15.1
965.42072	35.7
966.64600	2.9
967.40356	69.8
968.31903	14.2
969.30859	9.9
970.92072	79.6
971.53656	10.6
974.31793	7.4
975.35138	108.9
976.30707	59.7
977.57544	128.4
978.51440	17.7
979.33246	25.8
982.35565	47.6
984.80127	38.5
988.39667	53.1
990.70703	33.3
991.45215	1.7
992.11493	5.5
993.20062	14.3
995.38275	10.3
996.39545	52.4
997.07355	10.4
998.65045	56.4
999.51514	18.7
1002.59576	24.0
1003.55835	30.3
1004.97852	29.7
1005.71320	13.9
1006.53778	19.0
1007.38422	12.9
1008.83221	55.8
1010.13843	47.6
1011.15503	25.1
1012.21393	2.2
1013.54523	37.9
1016.40509	17.7
1017.42365	31.5
1018.32916	7.9
1019.35742	30.6
1020.18091	8.8
1020.96014	23.5
1022.49121	30.6
1023.34076	40.3
1024.03931	65.9
1025.33582	42.0
1026.33923	50.2
1027.24585	127.4
1027.85754	3.0
1028.48816	60.7
1029.36194	52.5
1031.86511	25.1
1033.05322	28.8
1034.13025	33.0
1037.17554	139.8
1037.93433	23.1
1038.56494	75.3
1039.51050	85.5
1040.54541	94.3
1041.37610	47.3
1042.06177	23.1
1043.15063	23.5
1044.19116	10.9
1045.01416	12.7
1045.69226	11.8
1049.25757	21.9
1050.63220	83.1
1051.43457	81.1
1052.57300	129.6
1053.43481	35.9
1054.70703	36.6
1055.32300	325.7
1056.35767	574.6
1057.39575	210.6
1058.39587	156.7
1059.17383	33.5
1059.78296	10.3
1060.68518	14.9
1061.66162	70.3
1062.39148	10.1
1064.38306	22.3
1065.67822	37.0
1066.44287	52.0
1068.30298	530.4	b (8) (1+)
1069.41772	155.2
1070.59888	34.9
1072.27576	3.3
1073.32629	26.3
1075.77490	48.2
1076.56372	9.4
1078.50464	16.7
1079.30566	17.4
1080.72009	16.6
1081.36987	31.6
1082.41125	20.4
1084.31812	31.0
1085.23230	36.7
1085.89185	18.1
1086.61084	18.1
1087.54089	3.3
1088.39941	8.7
1091.33557	7.1
1094.94995	19.4
1096.53320	53.3
1098.43555	17.4
1099.21924	21.9
1100.57251	27.5
1101.37476	8.1
1102.64014	31.7
1104.06421	24.7
1105.09692	8.8
1106.22778	2.5
1107.18726	11.2
1110.06543	39.3
1111.23865	50.5
1112.43445	61.7
1113.76782	4.5
1114.63940	56.0
1115.65405	36.3
1116.41602	6.4
1118.53149	4.6
1120.62024	28.2
1121.35693	34.6
1122.70679	20.1
1123.81824	17.1
1124.90454	19.9
1125.90686	5.3
1130.03662	32.6
1130.97949	22.5
1131.68970	54.5
1134.79456	11.7
1137.32166	90.1
1138.49561	240.5	y (10) (1+)-NH3
1139.42578	443.3	b (9) (1+)
1140.51660	158.6
1141.43909	50.5
1143.43970	27.8
1146.15869	21.8
1147.33716	12.3
1149.56750	22.3
1150.31812	11.0
1151.44885	37.8
1153.40186	11.0
1154.81812	83.4
1155.43408	937.3	y (10) (1+)
1156.37744	599.6
1157.43506	81.3
1158.56970	23.5
1159.42383	11.9
1160.37549	27.8
1164.22217	25.4
1165.77722	22.6
1167.53943	6.3
1168.27869	4.8
1169.81970	3.0
1173.79675	19.3
1174.48572	9.5
1176.27356	152.4
1177.38062	283.9
1178.37390	6.0
1179.63208	44.5
1180.51990	5.3
1182.56311	57.9
1183.57520	54.5
1184.51440	24.9
1185.48584	4.2
1186.42566	34.4
1187.45129	4.6
1188.61792	22.5
1192.43127	44.8
1193.59448	35.1
1194.41028	8.9
1196.12097	6.3
1198.03809	29.0
1199.07861	7.3
1200.45190	39.9
1201.31506	153.1
1202.55383	74.6
1203.60254	48.2
1204.76013	15.8
1209.69897	123.2
1210.38403	827.2	b (10) (1+)
1211.45288	491.6	b (11) (1+)-P
1212.57813	169.8
1213.69702	4.6
1216.84595	12.5
1218.59021	150.0
1219.41895	492.5
1220.32837	220.4
1221.59558	97.1
1222.63098	4.9
1223.57495	20.4
1225.88501	24.6
1227.12402	6.8
1228.61951	41.7
1229.55237	110.2
1230.56494	122.4
1231.71191	36.1
1235.05505	19.1
1237.30212	8.2
1238.46631	23.4
1239.32886	18.5
1247.70959	6.5
1249.47351	11.4
1250.57739	2.1
1252.00085	5.5
1254.40039	7.8
1258.30750	15.7
1262.32520	9.5
1263.20496	15.0
1264.28357	23.8
1265.35754	21.5
1266.40344	188.5
1267.47083	166.1
1268.47485	93.0
1269.86304	5.0
1270.71924	7.9
1271.57703	23.4
1273.75452	23.6
1274.55566	16.4
1275.71216	35.1
1276.61523	20.5
1278.28430	3.9
1279.71082	8.6
1280.38708	25.9
1281.60413	231.6
1282.59937	131.2
1283.56213	32.0
1284.47351	88.3
1285.35754	19.3
1286.57727	19.0
1291.02344	12.7
1292.34607	127.9
1293.36804	54.4
1294.48865	21.9
1295.15564	10.2
1297.72461	5.3
1299.75891	11.8
1302.81042	16.4
1305.37634	36.6
1306.06885	2.3
1307.37549	3.7
1309.40784	1601.2	b (12) (1+)-NH3-P, b (11) (1+)
1310.47717	979.5
1311.59485	195.5
1312.25427	1.2
1315.07605	12.7
1317.10925	4.4
1321.98425	10.6
1323.56604	26.6
1324.37170	7.8
1325.00110	6.6
1325.79309	29.7
1326.51758	43.1
1327.86340	37.2
1330.44458	24.7
1331.38831	14.1
1333.33887	8.4
1334.61682	9.6
1340.65051	4.4
1341.51782	14.8
1342.63611	5.2
1343.56274	71.1
1344.67664	7.7
1345.55347	15.8
1347.44751	24.5
1348.61902	69.6
1349.44360	28.1
1351.36340	2.5
1354.75305	26.9
1356.72632	27.0
1359.40759	8.6
1360.68640	13.3
1361.85950	9.1
1362.53235	11.3
1365.41077	103.2
1366.44177	440.6
1367.34924	213.7
1368.38452	99.6
1369.47937	22.8
1370.08118	12.9
1372.58484	5.1
1377.11926	13.7
1378.64783	4.3
1380.95874	9.0
1387.46667	15.4
1388.28918	15.6
1395.47693	57.1
1396.56360	48.3
1398.36914	8.1
1401.52490	4.0
1402.41003	55.2
1403.56421	12.6
1404.46094	10.6
1405.44324	8.5
1406.72302	16.5
1410.87024	12.7
1413.70007	44.6
1414.39551	7.6
1419.37195	41.0
1420.42468	96.3
1421.51965	13.9
1422.30457	43.2
1423.45459	331.5	b (12) (1+)
1424.62646	482.1
1425.57239	185.3
1426.31995	42.3
1436.85645	30.4
1438.47644	85.5
1439.33948	15.6
1440.06482	13.3
1440.99976	56.1
1441.71826	34.2
1442.62915	42.4
1443.45020	9.6
1452.34094	8.8
1456.85339	6.1
1482.18030	11.5
1491.91150	10.2
1493.15637	13.9
1510.67407	8.2
1511.57825	5.4
1520.62830	4.6
1528.41455	20.3
1531.40369	13.1
1532.47742	6.8
1533.63245	17.2
1535.45740	7.5
1549.03992	9.1
