# Supplementary material for: Phosphoproteomic Analysis of Platelets Activated by Pro-Thrombotic Oxidized Phospholipids and Thrombin
Source: PLoS One. 2014 Jan 6;9(1):e84488. doi: 10.1371/journal.pone.0084488 (PMC3882224; doi:10.1371/journal.pone.0084488)
Supplement: Annotated Spectra S4 — (ZIP) [file pone.0084488.s007.zip › REEPEALYAAVNK_-23_2_70857.txt]

m/z	i	matches
225.36290	25.6
226.18030	135.9
227.00031	18.4
228.40414	3.6
229.14255	10.0
233.14790	4.0
234.85654	6.4
241.07214	25.4
243.30705	45.2
244.22902	61.4
245.17316	9.1
245.94797	3.1
247.24840	25.6
249.16695	8.6
250.97939	25.4
254.43352	12.6
256.24908	4.0
257.07343	20.4
258.19446	5.1
259.18192	2.1
260.01520	8.8
261.28561	338.8	y (2) (1+)
262.26498	77.6
263.26639	10.7
266.46335	13.3
268.24695	9.7
269.15936	34.9
270.02014	14.7
272.24811	12.0
273.41605	3.6
275.11356	30.8
276.39841	28.8
278.09729	11.4
280.15698	25.0
283.28864	58.8
284.19922	10.5
286.17487	331.1	b (2) (1+)
287.25952	18.2
288.42517	66.9
289.19470	11.5
291.48138	13.2
293.05502	12.5
295.14395	8.8
297.50067	5.5
303.10406	46.3
303.85083	29.4
304.47742	29.7
306.19180	5.5
307.64478	3.6
311.53976	35.0
312.40564	7.9
314.85324	32.5
323.77740	7.8
325.35931	12.5
330.10449	25.7
332.63882	17.8
335.27209	14.2
339.40588	8.7
340.97778	8.5
342.38049	11.3
343.16522	39.5
343.90900	3.1
346.33096	5.9
347.97925	53.6
349.16644	70.6
350.34186	11.9
354.12695	8.9
356.16376	29.4
357.19113	11.7
357.97565	2.8
360.25342	137.6
361.43390	14.4
363.33521	19.0
364.20975	5.7
366.12018	6.1
367.45020	7.0
370.54156	4.0
371.40900	14.2
372.20575	71.3
373.23062	16.7
375.36624	29.1
376.63153	44.0
377.35138	8.7
379.88129	33.4
380.77136	6.7
382.32245	18.0
387.19708	214.0
388.09106	30.5
389.12231	11.5
390.29443	91.1
391.50250	17.2
392.59589	18.3
393.44928	6.3
394.62244	4.7
395.69098	8.4
397.36377	158.3
398.34961	40.8
399.23816	29.7
401.31287	2.1
402.74597	6.9
403.44641	6.6
404.45508	3.8
405.23102	10.7
406.34863	29.2
407.15100	50.4
408.29987	14.9
410.35681	12.6
412.47247	24.3
413.25867	2.4
414.23505	58.4
415.29797	607.2	b (3) (1+)
416.29333	154.7
417.53577	26.5
418.22821	11.1
420.60925	5.6
423.50696	3.6
424.20251	2.1
425.46423	7.0
426.88025	13.4
429.34625	22.1
431.41199	168.3
432.36072	10.1
433.30566	10.0
435.54340	17.4
439.27429	54.1
440.55072	19.6
441.32605	9.4
442.05212	6.6
443.22321	16.3
444.11426	8.2
446.47479	13.1
450.13599	14.9
453.46417	12.4
454.27130	30.3
454.98602	4.3
456.70831	10.6
458.39343	39.5
459.38025	59.1
460.62775	6.8
461.33069	30.1
462.48248	20.1
464.53497	18.9
465.44702	16.0
466.69635	39.3
468.37744	17.0
469.33209	28.3
470.14044	24.8
472.38464	9.0
474.29956	9.7
475.27600	44.3
476.58325	21.9
477.50006	4.5
478.45428	46.5
482.22272	3.3
483.27148	49.3
485.06049	132.8
486.06897	29.7
487.17358	49.5
489.60760	14.4
491.38464	44.8
492.98187	24.2
494.50012	18.7
495.54584	3.1
496.46344	15.0
499.12518	109.0
500.38165	65.9
501.59467	29.4
502.34570	112.9
503.35883	22.6
505.38245	51.3
506.44672	2.6
507.67395	23.7
508.62744	2.4
509.90771	27.4
511.16193	33.2
512.15588	56.2
512.89612	180.7
514.11993	28.6
514.87958	23.5
516.55225	29.5
518.53113	8.0
519.61890	57.5
521.40448	62.0
522.26605	20.6
524.16632	11.0
526.08356	44.2
528.64355	71.6
529.37793	42.3
530.29047	30.7
531.34369	20.2
532.10822	49.7
533.34192	8.5
534.73389	242.5
535.48584	317.8	b (8) (2+)
536.42676	20.1
537.39001	5.8
538.41650	15.9
539.14270	6.7
540.02197	19.0
541.25909	10.8
542.29285	18.8
543.24640	33.5
544.38062	2.4
545.67285	34.7
546.39069	24.4
547.29529	7.6
548.32465	4.1
549.72815	27.4
551.63470	89.2
552.75751	39.8
553.46613	18.9
554.37494	56.6
555.30841	89.3
556.14203	40.8
557.20837	101.5
558.65088	49.5
559.70801	16.1
560.43188	15.4
561.52405	35.7
563.31860	50.5
565.61285	2.6
566.43237	22.3
568.45148	12.6
569.52301	37.4
570.44531	556.0	b (9) (2+), y (10) (2+)-NH3
571.30402	41.7
572.13300	31.1
574.37555	10.9
575.47693	7.3
576.76965	5.2
578.41681	4.8
580.77985	17.4
583.50928	24.0
584.52277	23.9
586.53473	134.4
587.41156	36.8
588.22931	5.7
589.21118	13.4
590.18750	36.5
592.19562	63.6
593.49438	24.6
594.42975	27.2
596.65900	21.0
597.39178	16.9
598.57019	85.3
599.41876	57.1
600.28485	34.6
601.20538	14.9
602.05133	49.9
603.06073	1.9
603.78839	60.2
605.67401	138.1
606.57294	164.9
607.34332	19.4
608.28247	54.9
609.10614	36.9
610.41498	132.7
611.10944	112.6
612.39850	50.6
613.34027	27.4
614.20093	28.0
615.33929	23.1
616.16571	93.2
617.00916	27.9
617.94653	34.7
618.84106	33.5
619.99969	100.8
620.77728	10.5
621.79340	40.7
622.77222	15.3
623.71997	16.7
624.91077	40.5
625.78937	28.8
627.69830	21.9
628.37805	28.2
629.81390	16.8
630.96356	47.8
632.01093	39.2
633.03455	86.8
634.20013	42.1
634.94849	172.6
635.79926	36.7
637.17072	30.1
638.90997	54.7
640.08112	62.6
641.33466	575.5	b (5) (1+)
642.44623	212.0	y (11) (2+)
643.31329	51.7
645.27295	37.8
646.14252	109.2
646.76062	26.2
648.39545	70.0
649.35101	241.2	y (12) (2+)-H2O-P
650.55353	241.4	y (12) (2+)-NH3-P
651.38202	38.8
652.58032	171.8
653.73840	65.9
654.84882	59.8
655.77972	72.8
656.45526	26.9
657.56683	30.3
658.96118	57.9
660.38080	46.5
662.78864	87.9
663.65369	36.5
664.34235	67.3
664.99072	32.9
666.11664	40.3
666.80487	47.3
667.77899	88.5
668.91473	90.9
670.05719	106.0
671.00092	101.9
672.15240	21.7
672.84528	17.3
673.98950	131.9
675.00195	338.1
675.90942	68.4
677.18054	13.2
678.21222	29.8
679.27875	65.4
680.21271	26.9
681.18579	50.4
682.08484	18.9
683.87744	3699.8
685.04095	393.8
685.98248	108.1
686.84845	19.3
687.58148	44.6
688.77063	79.9
689.96985	70.3
691.02399	99.8
692.01154	17.3
693.16620	145.0
694.14331	56.1
694.93817	60.6
695.86932	50.3
698.21686	98.3
699.31451	78.1
700.25647	132.1
701.06104	217.3
701.82550	133.0
702.51013	20.9
703.41449	165.3
704.14240	66.0
705.04639	121.3
706.28119	114.0
707.16327	50.5
708.49921	84.7
710.19788	59.0
711.28412	153.1
712.53430	624.9	b (12) (2+), b (6) (1+)
713.30646	327.4
714.50836	97.8
715.68463	91.7
716.59900	135.7
718.06824	239.4	[M+2H] (2+)-NH3-H2O-P
719.07184	69.7
720.35840	304.9
721.33887	237.1
722.06787	78.1
723.57129	57.3
724.34467	47.6
725.61890	145.6
726.74872	290.2
727.65375	587.6	[M+2H] (2+)-H2O-P, [M+2H] (2+)-NH3-P, y (6) (1+)-NH3
728.81097	96.9
729.45575	6.3
730.09949	56.3
731.08905	85.4
731.83838	51.4
732.62244	110.1
733.76099	165.0
735.04523	1388.6
736.16943	1222.2	[M+2H] (2+)-P
737.07501	1220.6
738.67169	348.6
739.92896	414.8
741.02258	269.2
742.05573	75.1
742.85870	90.1
743.83032	86.2
745.33124	730.3	y (6) (1+)
746.27899	1086.4
747.28461	371.5
748.83099	132.3
749.76569	178.1
750.89185	330.8
752.37628	661.7
753.53894	410.8
754.58563	229.7
755.65594	533.4
756.74670	305.2
757.76062	227.4
758.57458	121.8
759.24304	177.7
760.25555	138.6
761.44336	371.2
762.44250	269.4
763.59979	460.3
764.32758	283.4
765.43903	308.8
766.46222	553.2
767.57721	1124.9	[M+2H] (2+)-NH3-H2O
768.51117	656.7
769.35626	186.5
770.38019	279.1
771.66608	451.9
772.66614	277.0
773.30316	369.9
774.58264	538.1
775.29291	1076.1
776.56281	1240.2	[M+2H] (2+)-NH3, [M+2H] (2+)-H2O
777.41266	248.4
778.30170	59.1
783.38544	4.3
793.89520	18.5
795.11432	61.2
796.30334	45.3
797.34070	64.1
798.22223	57.0
799.22772	8.7
801.84637	22.9
802.97687	6.0
803.65643	10.6
804.80640	22.3
805.50220	18.4
807.63287	95.2
808.63849	69.0
809.50909	8.5
811.33966	50.2
812.42328	232.2
813.42694	250.0	y (8) (1+)-H2O-P
814.66449	87.7
815.85504	5.2
816.68713	14.7
817.93463	96.1
818.56360	6.0
819.58850	70.9
824.20404	160.4
825.39276	557.0	b (7) (1+)
826.52386	298.3
827.53888	43.1
829.43915	71.3
830.48187	34.7
831.60876	89.7
833.62073	32.2
834.50922	3.3
836.76923	44.4
837.57544	25.3
838.46356	41.4
839.42438	10.2
840.86908	55.1
841.81952	21.5
842.63971	25.6
843.97760	3.6
844.72742	10.5
847.42389	22.3
849.72272	19.7
850.94006	75.3
854.68164	3.3
857.71973	70.0
858.44855	88.8
859.14801	45.9
860.62164	26.7
861.63971	24.8
862.54742	34.1
863.62073	13.9
864.94531	43.6
867.04095	67.4
867.94604	26.8
869.39777	3.6
871.50751	27.4
872.44507	77.0
873.33484	34.7
874.14618	65.6
875.61090	11.8
876.95178	8.2
878.24542	6.5
879.24884	22.5
881.11359	5.9
883.60901	5.1
884.71252	81.2
885.78058	3.7
887.12152	4.5
888.12177	22.3
889.33197	32.3
890.65942	13.4
891.79230	79.7
893.03540	45.0
894.51556	58.1
895.29120	49.4
896.44757	53.7
897.45563	24.6
898.29523	54.1
899.23993	73.0
900.15845	41.2
901.24811	36.3
902.38446	10.7
903.07782	40.9
903.91254	33.5
904.61353	14.3
905.51166	26.4
906.21295	20.2
906.87988	9.2
907.79388	12.3
909.37720	25.0
910.44464	82.2
911.08197	42.9
912.03693	5.2
913.25629	34.5
914.89667	43.4
915.68817	13.2
916.81842	76.1
918.21216	120.1
919.23895	68.6
921.45410	6.2
922.12592	18.3
923.08569	8.2
925.51123	32.8
926.57269	86.2
929.47186	338.8	y (8) (1+)
930.58673	186.4
931.56689	26.5
932.56293	23.6
933.95929	18.1
936.36725	24.7
937.58405	6.9
938.57983	29.8
940.62183	52.2
941.27081	54.3
941.93951	14.5
943.46637	28.8
945.78607	40.4
947.28174	51.6
948.41779	46.9
949.56616	81.0
950.64349	16.7
951.63055	16.3
952.94702	27.7
954.44952	25.7
955.86890	33.9
957.07977	110.5
958.29022	121.3
959.41595	35.1
960.37836	29.9
961.80145	32.2
962.87036	36.9
964.10034	50.8
965.14471	5.7
966.52728	36.3
967.54199	38.8
970.42694	9.2
972.59430	34.7
974.43683	34.0
975.36768	2.6
976.47675	71.7
977.16229	2.8
979.36383	29.7
980.25031	2.6
981.68750	60.4
982.71393	32.4
983.38397	69.6
984.98907	27.3
986.63745	11.7
987.41949	30.9
988.40021	37.4
989.02167	3.7
990.20331	66.4
991.11041	65.2
992.98682	27.7
994.09180	20.6
994.90558	30.1
995.76373	34.8
996.86664	7.7
998.34259	14.7
999.95221	33.1
1000.60968	4.6
1001.22870	16.9
1001.98236	22.6
1003.17853	48.2
1004.03839	30.0
1007.20905	17.2
1008.14948	23.6
1009.21503	11.9
1010.42432	51.4
1011.35114	21.5
1012.19336	54.6
1013.75739	15.7
1014.37384	14.1
1016.45294	70.0
1017.96136	9.0
1020.36871	54.1
1021.19336	15.1
1023.02789	42.9
1025.34644	73.3
1026.30322	32.0
1027.23254	156.5
1028.03284	92.1
1028.84570	141.3
1032.27246	14.9
1033.40515	45.7
1034.65210	53.1
1035.60413	29.4
1037.22424	33.8
1038.29663	79.6
1039.42749	15.9
1040.47119	64.1
1041.92090	73.5
1043.27966	24.9
1044.26758	58.1
1045.57861	34.6
1047.79346	35.0
1050.88428	75.1
1051.70410	34.4
1052.42688	68.2
1053.19556	24.2
1054.63989	37.8
1055.32507	235.4
1056.40857	373.5
1057.51172	180.2
1058.75256	83.8
1059.65674	50.7
1061.56812	24.3
1062.34302	11.5
1063.11401	42.5
1064.42041	11.2
1066.06787	22.1
1068.36780	408.4	b (8) (1+)
1069.32922	117.6
1070.31055	31.8
1073.44470	19.3
1074.56201	5.8
1075.25366	31.0
1076.50317	18.1
1077.29553	20.1
1079.61670	24.5
1080.74646	6.4
1083.93335	11.8
1085.81982	7.2
1086.52258	13.0
1087.47119	2.1
1088.18774	9.4
1089.70935	13.6
1092.78821	10.8
1094.17139	11.3
1097.14331	27.7
1099.65015	11.1
1101.41626	3.6
1102.14099	13.2
1104.00232	64.2
1105.55176	10.4
1107.12061	11.8
1108.51416	7.1
1109.14868	42.0
1109.78271	3.6
1111.23889	86.2
1112.53369	43.9
1113.36108	49.8
1114.57703	51.8
1115.78381	22.5
1116.79712	31.1
1117.49939	21.7
1118.63501	7.3
1119.69202	24.5
1120.42249	29.7
1121.44397	60.2
1122.49524	60.8
1123.54297	35.4
1130.14282	31.0
1131.45520	51.1
1132.38501	20.9
1134.49121	6.1
1136.81238	8.7
1137.75830	33.6
1138.43018	220.4	y (10) (1+)-NH3
1139.39478	336.6	b (9) (1+)
1140.38892	266.3
1141.51514	53.3
1143.79956	10.8
1145.47607	16.1
1146.42773	6.8
1148.91565	41.4
1152.47461	33.7
1153.15833	23.8
1155.45386	839.6	y (10) (1+)
1156.44165	377.3
1157.44141	188.9
1158.72925	52.2
1159.55530	2.7
1161.68213	31.0
1166.24109	16.5
1168.38513	12.0
1170.66711	11.2
1172.04517	12.6
1174.31348	32.3
1175.61621	11.6
1176.55530	47.1
1177.39697	260.6
1178.34131	84.2
1179.31616	17.9
1180.26550	15.6
1182.21912	82.7
1183.00195	42.3
1183.61108	3.6
1184.85669	4.2
1186.43042	13.3
1187.29749	22.0
1188.59863	19.9
1189.73523	66.9
1192.36572	39.0
1193.47400	36.0
1194.65552	57.3
1195.76855	15.8
1196.86963	16.8
1198.80493	29.9
1200.31177	17.5
1201.16943	99.4
1201.78088	3.4
1202.42676	28.7
1203.46484	20.1
1206.74048	4.7
1207.81226	14.5
1209.78699	115.5
1210.39355	751.4	b (10) (1+)
1211.44336	435.0	b (11) (1+)-P
1212.43774	150.1
1216.63879	17.7
1218.37817	245.7
1219.45215	443.3
1220.48511	134.0
1221.34497	77.4
1222.30786	2.2
1225.48315	2.9
1226.52612	14.8
1227.43945	14.0
1229.49854	125.5
1230.64392	59.8
1231.30334	11.9
1234.56335	3.4
1238.32996	43.7
1239.42175	8.5
1248.44153	3.7
1249.15796	8.8
1250.24561	24.7
1253.67334	18.7
1255.67371	23.7
1261.45581	11.1
1264.58936	21.4
1265.20508	11.3
1266.47009	229.7	y (11) (1+)-H2O
1267.75403	125.9
1268.76501	122.2
1269.55212	5.2
1272.06433	12.3
1273.26880	22.2
1274.35620	65.3
1275.58777	62.7
1276.34949	9.9
1278.04236	14.2
1279.28064	23.0
1280.41040	10.3
1281.61292	171.9
1282.63342	251.2
1283.85193	88.0
1284.56140	23.4
1285.44995	83.9
1286.69226	32.1
1287.49109	8.8
1291.59021	36.5
1292.68738	52.5
1293.53650	64.2
1294.76819	12.3
1296.42126	10.4
1297.12976	9.2
1298.91333	7.6
1300.62390	5.9
1301.77356	10.6
1303.07507	7.8
1304.42871	3.1
1306.24329	21.6
1307.65784	41.1
1309.48059	1447.2	b (11) (1+)
1310.48853	1045.1
1311.57874	256.7
1315.85034	9.0
1316.67981	27.7
1324.63391	19.4
1325.57129	13.3
1326.62683	64.9
1327.72217	82.5
1328.72925	3.6
1334.43958	9.9
1341.55896	6.5
1343.83301	82.8
1344.56311	25.8
1346.90906	43.0
1348.42346	88.0
1349.50684	41.8
1358.53369	32.0
1360.81506	5.0
1365.47766	129.7
1366.43494	427.9
1367.40991	218.5
1368.39709	37.2
1369.63037	38.4
1370.52185	34.3
1375.67493	12.6
1376.51794	4.7
1377.15076	9.8
1378.64465	10.3
1385.27026	2.8
1388.34241	21.0
1392.66333	17.6
1395.30579	13.5
1396.81384	24.6
1397.81677	15.0
1398.47754	10.2
1402.77637	42.6
1404.71521	5.6
1405.61353	51.1
1407.95203	14.8
1408.71350	11.5
1410.52161	7.5
1413.23999	46.8
1414.11621	13.9
1415.17639	11.6
1416.59277	6.1
1419.26953	46.7
1420.18347	45.0
1420.83228	93.0
1421.76013	25.8
1422.91956	39.3
1423.72754	246.9	b (12) (1+)
1424.61023	377.4
1425.53894	200.5
1426.69189	26.7
1434.28601	3.8
1437.35303	7.1
1438.30481	34.9
1439.55432	40.4
1440.48206	52.7
1441.70837	97.5
1442.54834	54.2
1443.88892	24.3
1507.42725	9.0
1510.19849	15.4
1536.81409	5.0
1545.37415	5.0
