# Supplementary material for: Phosphoproteomic Analysis of Platelets Activated by Pro-Thrombotic Oxidized Phospholipids and Thrombin
Source: PLoS One. 2014 Jan 6;9(1):e84488. doi: 10.1371/journal.pone.0084488 (PMC3882224; doi:10.1371/journal.pone.0084488)
Supplement: Annotated Spectra S4 — (ZIP) [file pone.0084488.s007.zip › REEPEALYAAVNK_-24_2_72903.txt]

m/z	i	matches
225.18665	12.6
226.27368	60.3
227.17012	17.7
232.32419	13.3
238.23105	29.5
241.39763	74.9
242.08646	16.1
243.32713	17.9
244.13766	123.5
251.86850	6.4
256.41852	31.7
257.94601	12.1
261.11465	332.7	y (2) (1+)
262.21423	22.9
264.21069	6.8
268.99292	60.3
275.24805	36.3
282.12354	5.0
283.08347	53.5
284.05243	23.2
285.21759	8.7
286.30750	188.4	b (2) (1+)
287.20578	51.7
288.24271	69.7
289.91870	14.7
301.20743	2.9
303.34760	48.3
304.30051	25.4
309.17322	20.3
310.95844	3.9
312.23270	29.5
313.21405	4.0
319.15857	15.9
320.31332	13.9
326.20441	6.1
328.11792	2.9
331.17850	15.7
335.27112	8.4
338.49573	29.4
339.59033	21.5
340.30182	12.1
341.95956	3.0
343.52869	68.2
346.33075	21.1
348.16699	74.8
349.06146	14.9
351.41144	18.1
353.19666	6.1
354.24188	38.9
355.28833	19.9
357.31683	29.1
360.25238	57.1
362.42053	16.6
363.04321	6.6
363.98108	10.3
366.31805	3.3
367.10587	3.3
369.00885	3.3
370.09790	29.7
371.15079	17.9
372.18463	29.0
373.09485	14.6
376.91321	34.8
379.31592	41.8
380.10736	23.9
381.06586	6.6
383.29492	6.5
384.75018	24.9
385.75665	62.1
387.22424	194.0
388.40192	56.3
390.25610	356.1
391.13831	37.0
392.35168	8.4
393.38019	18.9
396.55225	28.0
397.21051	47.2
398.23938	90.5
401.61438	14.3
404.22595	25.3
407.09741	6.9
408.01636	18.1
409.17706	40.9
409.92395	36.5
411.44983	13.3
414.35803	51.5
415.31482	766.3	b (3) (1+)
416.30682	217.6	y (8) (2+)-P
417.05804	20.8
423.17389	15.6
425.36334	6.5
428.20679	32.5
431.29413	101.9
432.26129	36.8
437.13214	18.9
440.39124	15.9
441.05237	13.6
442.53424	7.2
445.47339	16.3
448.60150	19.2
452.93610	31.9
454.35822	20.7
456.29028	20.1
458.37354	29.7
459.06989	5.9
460.36115	4.7
461.48627	22.2
462.85883	14.1
465.14752	5.8
466.93671	21.4
467.63733	22.6
473.23169	3.7
475.24982	24.0
477.83868	42.3
480.55042	54.8
483.16541	31.6
484.19037	64.7
485.44904	36.6
487.35370	21.7
491.34766	48.6
493.46277	27.3
494.41730	8.4
498.32257	30.1
499.32111	10.3
500.15143	30.5
501.09308	23.8
502.39191	91.6
503.23718	46.3
505.13116	36.1
506.51196	34.8
509.29028	26.2
511.70667	26.9
512.64343	129.7
513.55463	26.8
514.97729	4.4
516.93585	44.9
518.98993	27.1
521.15009	25.0
522.88641	13.7
526.34192	56.6
527.44580	10.5
528.88721	72.2
530.21191	120.7
531.46124	11.1
532.67749	21.8
534.89630	465.6	b (8) (2+)
535.73798	40.3
537.61615	15.6
539.30817	19.7
543.08228	15.9
545.39447	25.0
546.40808	15.1
548.98480	9.7
549.98468	24.3
552.05878	57.2
553.95837	127.1
554.69720	67.3
555.42688	46.3
556.74725	55.9
557.49194	10.7
558.29626	14.3
560.94843	53.0
561.62909	96.5
562.91223	72.9
564.22467	14.8
566.73694	21.4
567.67102	10.3
569.17963	21.0
570.28839	395.8	b (9) (2+), y (10) (2+)-NH3
570.95001	113.0
574.01440	14.6
575.55682	44.4
577.06738	5.2
578.45514	2.6
580.31116	7.7
581.56476	46.6
582.25751	51.2
583.30579	10.6
592.15674	108.5
593.45380	71.6
596.25543	3.3
598.24341	11.2
599.20233	17.9
600.17865	46.7
601.26898	25.7
602.36176	61.7
604.87286	81.6
605.96167	338.4	b (10) (2+), b (11) (2+)-P
607.07837	93.0
608.64557	31.6
609.73120	87.3
610.57831	237.4
611.30780	38.7
612.69031	25.6
613.91315	54.8
615.36139	64.5
615.98627	60.4
617.95770	96.0
619.04816	35.9
620.16559	181.9
621.68353	6.2
624.41986	61.7
625.22473	14.0
627.11066	23.2
628.24011	46.3
629.50397	24.2
631.35785	55.6
632.40491	38.9
633.17505	48.1
634.61798	168.5
635.42523	109.1
636.18005	2.9
637.35785	8.7
638.20477	65.7
639.10913	52.9
641.26410	434.0	b (5) (1+)
642.47900	105.8
643.37921	114.2
644.38953	20.8
645.73566	50.1
646.70404	31.8
647.65417	26.7
649.18500	302.9	y (12) (2+)-H2O-P, y (12) (2+)-NH3-P
650.41425	181.2
651.45465	121.2
652.62445	166.0
654.23505	53.8
655.58179	140.9
657.00366	49.8
657.88037	14.2
659.09766	11.3
660.52490	20.7
661.48438	33.6
662.48688	36.5
663.44781	36.6
665.50238	44.3
666.93304	137.4
668.16333	73.3
668.90222	10.6
669.71674	12.4
670.43707	9.1
671.17828	61.6
673.28693	18.5
674.64496	185.4
675.43768	152.4
678.63226	95.1
679.78363	54.9
680.54791	52.9
681.30017	81.6
682.10675	42.3
683.92590	3473.5
685.03937	373.9
686.12463	108.1
687.49939	48.4
688.86530	29.3
689.73462	10.8
690.97601	125.3
691.87805	65.5
694.23956	4.0
695.52802	103.5
696.64362	7.0
698.33807	93.8
700.73853	167.2
701.39862	7.7
702.87122	112.0
704.00671	79.0
704.64984	14.8
705.35010	77.1
706.32758	104.6
707.18750	256.9	y (12) (2+)
708.25812	130.7
709.47839	103.8
710.55975	82.0
711.22992	14.3
712.42938	422.1	b (12) (2+), b (6) (1+)
713.25323	186.3
714.06482	68.8
714.68390	51.8
715.74713	39.1
716.54755	56.0
717.35693	23.4
718.59271	85.6
719.62799	62.5
720.90466	129.9
721.88763	224.3
723.20990	147.5
724.47211	79.8
725.19116	89.3
726.24854	272.1
727.22919	174.9
727.92493	396.5	[M+2H] (2+)-NH3-P, [M+2H] (2+)-H2O-P, y (6) (1+)-NH3
728.67145	158.7
729.45172	136.2
731.01801	38.2
731.99969	107.6
733.12415	267.9
733.73895	27.8
735.08966	2125.9
736.25653	1623.5	[M+2H] (2+)-P
737.07672	1327.7
738.18518	127.6
739.40198	175.2
740.29651	182.1
741.31982	125.0
742.35175	43.2
743.45978	55.8
744.12061	169.8
745.46625	1074.1	y (6) (1+)
746.35242	539.6
747.15680	278.4
747.98083	144.2
748.91278	116.8
749.55304	92.6
750.40985	74.8
751.18848	87.9
752.30023	415.4
753.26660	327.2
754.23505	152.0
755.35919	391.5
756.04242	124.5
757.09845	201.8
757.79834	152.5
758.66888	463.6
759.43262	214.3
760.37793	133.1
761.88770	309.3
763.14948	252.5
764.02460	164.9
764.68683	462.6
765.75763	315.6
766.71954	499.1
767.57690	650.7	[M+2H] (2+)-NH3-H2O
768.58093	510.7
769.59351	351.8
770.80023	77.4
771.92407	556.5
773.00531	656.6
774.72614	670.7
775.55579	1243.2
776.78717	573.8	[M+2H] (2+)-H2O, [M+2H] (2+)-NH3
777.58270	255.1
778.26715	13.6
783.67450	26.7
785.64105	9.5
792.14752	18.9
794.56158	104.3
795.48016	23.6
796.49359	59.3
797.42499	107.2
798.48822	9.3
804.77832	17.6
807.14764	108.7
807.98822	88.9
808.69586	34.7
809.85846	3.3
812.49652	279.6
813.43365	380.2	y (8) (1+)-H2O-P
814.43506	69.9
815.45227	7.5
817.31989	17.1
818.77167	68.1
820.90985	11.8
821.74066	7.1
823.24774	8.1
823.99872	5.8
825.36578	657.4	b (7) (1+)
826.42487	133.9
827.27350	66.7
827.89758	79.0
828.79510	17.2
834.47681	26.1
836.86200	149.7
837.83429	33.3
838.75201	71.9
839.84296	22.5
841.19409	7.6
842.38043	91.9
843.14886	53.4
844.84387	6.9
847.20959	25.7
848.61426	60.2
851.94275	41.7
853.01776	9.1
854.50238	99.7
855.39276	14.7
857.25122	67.0
858.61511	181.6	y (7) (1+)
859.72839	14.2
860.34229	10.9
861.45831	81.5
862.79517	34.4
863.52222	38.4
864.61652	99.7
867.84430	45.8
869.11090	49.1
870.47296	23.3
872.37366	87.9
873.54248	6.6
878.20306	20.3
881.55597	15.3
891.27710	32.1
893.39722	17.5
894.78900	85.3
895.42383	34.5
896.39795	45.9
897.70660	8.5
899.27563	116.8
900.33527	111.4
901.26788	23.2
901.91449	20.0
903.83783	28.6
905.29883	39.3
907.04224	22.1
910.13019	18.1
911.06635	61.3
912.50970	40.0
913.24976	12.0
914.26440	3.3
917.31830	51.3
918.42285	57.3
919.09857	8.6
920.16333	20.9
921.25323	27.2
923.34857	53.8
925.04181	71.4
925.68774	10.4
929.14813	230.1	y (8) (1+)
930.40985	51.9
931.43890	128.4
932.41888	17.6
933.80048	41.0
935.13013	31.5
937.60760	40.3
939.17261	64.2
939.87939	19.6
941.42670	41.8
942.41754	33.0
946.72870	72.0
948.06763	60.8
949.64313	32.0
950.62689	26.6
951.35822	18.5
953.28247	114.7
954.20538	47.1
955.25220	34.4
956.33417	77.4
957.26898	69.4
958.68585	78.9
960.49701	38.4
961.55719	9.9
964.09595	40.8
966.90326	45.5
968.30072	12.3
970.36859	24.9
971.21429	49.6
973.69379	77.7
974.47052	30.0
975.29639	60.9
976.58380	46.7
977.44574	29.4
978.28143	50.8
980.24237	20.4
981.42462	29.8
982.50757	41.3
983.32635	14.2
985.36841	15.9
987.65411	57.2
988.86029	95.7
990.68195	29.7
992.81293	71.6
993.61456	39.9
994.87695	33.6
997.25513	12.0
999.31818	74.7
1000.77997	49.0
1002.33966	71.8
1006.25629	25.9
1007.38062	37.5
1008.62030	47.1
1009.30292	12.3
1010.42108	18.3
1011.33075	93.5
1012.41870	23.8
1014.43939	23.9
1016.35492	37.9
1017.03436	103.5
1018.68549	10.5
1021.16193	25.5
1024.47595	13.0
1025.29504	48.9
1026.07837	27.3
1027.30762	143.3
1028.29773	282.8
1029.82068	33.5
1030.50903	14.8
1032.65674	13.3
1033.71533	28.8
1034.88306	63.3
1037.44434	114.4
1038.47937	53.2
1039.28784	88.7
1040.71802	84.8
1041.45215	39.0
1043.77258	31.4
1044.60315	15.2
1045.92798	40.0
1048.21216	17.7
1049.95093	22.0
1050.95264	24.9
1053.51965	33.6
1054.45581	15.5
1055.25366	223.4
1056.43835	606.4
1057.43823	68.0
1058.25220	95.9
1059.74829	18.8
1060.37573	11.5
1061.03442	25.3
1061.88586	48.7
1066.73413	37.1
1068.41577	254.3	b (8) (1+)
1069.40967	170.9
1070.35864	63.1
1073.19043	11.9
1075.65625	67.6
1076.35034	3.5
1080.64636	37.6
1082.49316	52.6
1083.28650	20.3
1085.74438	8.6
1086.93701	6.5
1091.40674	14.1
1096.71851	31.0
1097.83374	28.6
1099.85681	14.1
1102.88281	19.2
1103.54883	57.5
1104.19922	30.5
1105.47009	22.8
1106.36182	9.0
1108.79834	25.7
1111.55383	32.1
1112.56079	53.9
1115.21045	20.2
1115.94275	13.0
1119.37476	45.4
1120.92029	32.3
1122.07397	35.5
1123.21387	64.8
1126.18970	14.0
1130.66357	22.2
1131.83325	30.6
1132.70923	11.7
1137.33875	70.9
1138.45020	127.1
1139.47241	415.1	b (9) (1+)
1140.52893	154.2
1141.57227	54.3
1147.44556	33.8
1153.29834	17.7
1154.84875	63.6
1155.54077	835.0	y (10) (1+)
1156.51514	308.0
1157.58423	128.4
1158.96509	87.8
1160.29834	91.8
1160.97266	23.3
1162.57300	13.4
1168.00537	18.8
1169.13086	8.7
1177.30273	362.6
1178.19397	74.5
1180.59778	27.2
1182.63733	28.5
1183.33850	61.9
1184.43042	9.0
1186.55615	17.4
1188.15979	54.3
1189.16479	54.3
1190.64795	12.3
1192.15027	8.0
1192.77039	6.2
1194.43066	18.1
1198.92578	15.6
1200.34045	24.4
1201.41492	33.5
1202.95020	90.2
1204.65845	15.3
1205.39404	18.5
1208.02612	45.8
1210.37915	568.4	b (10) (1+)
1211.54675	479.0	b (11) (1+)-P
1212.37109	114.4
1213.28735	50.1
1216.39771	25.0
1217.22656	10.3
1218.22717	241.8
1219.42346	459.7
1220.30396	123.0
1221.29053	106.5
1222.31934	23.8
1228.72534	46.6
1229.60291	55.3
1230.56055	10.5
1231.81824	63.2
1232.54541	7.6
1238.14758	35.3
1239.52209	14.4
1247.45007	10.9
1251.25281	14.5
1255.01379	21.3
1264.72815	29.0
1266.31677	133.9
1267.26233	29.7
1268.60962	62.4
1269.61829	33.9
1273.33997	23.1
1274.59937	64.6
1275.55139	16.0
1278.45410	9.7
1281.48779	151.6
1282.46423	116.3
1283.51050	30.3
1284.60974	47.2
1286.50769	16.3
1289.97668	38.7
1291.36597	9.4
1292.41345	13.6
1293.53882	15.6
1297.47668	37.2
1305.16956	39.1
1306.27478	41.4
1308.97766	159.7
1309.59766	1177.6	b (11) (1+)
1310.53711	790.6
1311.63342	268.9
1315.38098	13.3
1317.33215	30.8
1324.01160	48.9
1324.69153	31.2
1325.54065	50.3
1326.32385	15.9
1327.05017	25.7
1329.34460	38.5
1332.27917	19.2
1333.88403	5.4
1335.49988	14.6
1336.28320	4.4
1340.70911	7.0
1341.52515	28.5
1342.57166	5.6
1343.53796	116.2
1345.41846	73.9
1346.35510	12.7
1348.40430	63.6
1349.50488	43.4
1350.67798	53.0
1351.47668	21.6
1359.47583	12.0
1366.22449	523.0
1367.01892	98.7
1367.79211	81.8
1368.44788	36.9
1369.76526	25.1
1375.19653	29.1
1379.73914	50.5
1391.73547	23.1
1395.69031	6.1
1396.74548	5.5
1402.27356	25.3
1403.34082	29.3
1406.59387	82.6
1407.62439	33.8
1408.30981	7.3
1413.12231	6.6
1414.62781	36.5
1416.02161	12.7
1420.33484	122.2
1421.28650	110.5
1422.42480	61.1
1423.63025	212.3	b (12) (1+)
1424.58484	199.0
1425.65344	157.0
1426.29932	3.2
1438.47693	39.9
1439.71472	2.6
1440.54797	15.5
1441.47693	104.7
1442.50623	27.0
1443.55042	28.6
1449.15405	12.9
1451.45032	21.4
1475.66614	34.9
1488.70325	18.8
1531.97571	6.3
