# Supplementary material for: Phosphoproteomic Analysis of Platelets Activated by Pro-Thrombotic Oxidized Phospholipids and Thrombin
Source: PLoS One. 2014 Jan 6;9(1):e84488. doi: 10.1371/journal.pone.0084488 (PMC3882224; doi:10.1371/journal.pone.0084488)
Supplement: Annotated Spectra S4 — (ZIP) [file pone.0084488.s007.zip › REEPEALYAAVNK_-25_2_70444.txt]

m/z	i	matches
226.09888	48.3
227.15988	19.8
228.22121	9.3
235.15140	30.9
241.29602	4.1
242.59418	20.6
243.26979	25.9
244.25357	155.2
245.18013	18.8
246.35732	19.3
251.25081	17.4
252.18558	2.9
259.22824	10.8
261.17987	186.3
262.09637	63.4
263.26700	34.7
265.07056	9.9
266.07465	9.6
268.21936	5.5
269.27045	52.7
271.31998	8.8
272.21637	24.2
275.25464	23.0
276.24374	5.9
281.52719	13.3
283.29681	21.0
284.19153	23.9
285.38742	36.0
286.37009	278.8	b (2) (1+)
287.26398	44.6
288.36838	31.6
288.97284	7.4
296.40225	6.5
298.22369	20.6
301.28961	6.3
303.12769	43.7
304.35144	33.9
305.27356	21.0
307.23514	37.4
311.13910	13.0
312.35602	13.8
312.96716	13.7
315.11481	31.1
319.98410	5.1
322.19992	10.0
323.87204	3.1
325.47394	19.7
329.21649	7.5
330.16107	10.1
331.20139	36.5
335.58142	12.0
337.46295	23.2
338.24200	23.5
339.53253	8.5
340.26294	16.5
341.26898	39.1
341.99561	3.1
343.33969	12.8
343.94116	3.9
345.27234	2.4
346.22882	17.6
347.64941	5.5
348.25305	26.8
349.07831	25.0
350.32639	24.0
352.06146	11.5
354.15329	29.1
355.36646	16.4
356.22894	28.6
356.86926	6.5
357.48035	11.8
360.33972	177.7
361.33539	34.0
362.78833	25.0
364.22552	2.6
365.21817	6.4
366.78973	9.5
369.20856	9.5
370.33868	10.5
372.47992	72.8
373.42502	18.1
376.88171	12.6
378.35565	3.4
380.22809	37.3
381.62097	3.4
383.23309	11.9
386.37891	8.5
387.18243	130.4
388.26392	19.8
390.37720	191.8
391.46954	31.3
394.51782	16.3
395.57013	9.6
396.53400	6.0
397.25067	55.7
398.23322	66.3
399.55341	24.4
405.15216	18.7
406.94922	65.6
408.19055	18.9
410.05646	12.6
411.38892	38.0
412.15521	6.7
414.14850	21.8
415.28461	626.0	b (3) (1+)
416.31592	123.8
419.54858	18.0
421.86566	21.8
423.06128	10.3
424.16766	10.2
425.87805	10.3
426.69067	34.0
427.46082	8.7
428.38287	2.9
429.01880	16.7
431.34320	80.8
432.28156	60.4
434.63159	40.7
436.08606	9.4
436.89893	21.9
441.43835	23.6
443.32080	38.4
445.41833	11.7
446.10016	10.0
446.71320	23.5
451.50275	8.4
452.30670	5.4
453.38147	21.9
456.13885	15.5
457.05005	23.6
458.25916	3.6
459.92780	19.5
460.55798	35.2
463.41443	3.3
464.17487	22.7
465.77362	22.5
467.22833	21.3
470.58478	25.4
471.38763	14.5
473.06366	4.8
474.47668	6.1
476.18170	26.1
478.79230	13.7
482.19269	2.9
483.02509	23.0
483.85663	28.2
484.48309	7.8
485.22156	21.4
486.14722	46.9
487.41785	30.9
488.35034	5.6
489.48834	10.9
491.85663	4.4
493.38739	8.4
494.50824	9.9
495.73840	14.8
498.64105	24.3
499.34033	16.9
500.38580	101.4
501.31689	27.8
502.30988	70.7
503.21576	37.1
504.54767	4.6
505.50739	44.4
506.23352	27.2
509.03156	14.2
511.53436	24.5
512.81000	41.8
513.85065	39.3
516.56818	18.4
518.30334	6.8
519.66284	20.6
521.28839	35.7
522.20001	5.3
523.19580	2.6
524.38751	33.8
525.59155	30.1
526.25134	62.4
527.31482	3.5
528.33801	69.3
529.38110	8.9
531.06561	35.2
531.94489	53.0
534.95276	439.1	b (8) (2+)
535.76801	80.3
538.78229	50.8
539.59595	6.9
541.22626	42.0
544.53912	32.1
545.90857	47.2
547.14740	31.7
548.52356	5.8
549.42908	41.2
551.05341	24.1
552.70160	36.8
554.31000	135.2
555.35382	61.6
556.21716	8.7
557.27063	58.3
558.56488	41.5
561.66376	59.7
562.29517	12.9
563.37030	32.9
564.42065	30.1
567.40094	16.5
568.00720	22.2
570.16156	375.6	y (10) (2+)-NH3, b (9) (2+)
570.81042	149.4
572.74927	7.3
573.44275	4.0
574.39484	23.8
575.31879	18.0
578.16870	6.4
578.93335	1.6
580.12781	35.9
580.90240	13.8
582.15045	41.3
585.38470	4.9
586.21838	49.0
587.78680	33.3
588.60931	10.5
589.55426	31.7
590.33685	12.0
592.18048	155.3
593.48669	87.4
594.40320	20.5
595.06781	7.8
596.40643	27.8
597.33221	55.3
598.56403	40.2
599.32312	54.4
600.01135	14.5
603.49323	24.6
606.02991	360.9	b (11) (2+)-P, b (10) (2+)
607.01917	41.5
608.37799	16.8
610.20422	195.9
610.90607	55.5
611.56604	21.6
612.53455	19.9
613.41901	88.5
614.52795	15.7
615.26935	52.9
615.86993	21.6
617.46368	47.6
618.99615	18.7
619.97998	155.7
620.65302	115.0
621.34656	43.0
622.38275	10.1
623.08478	12.9
624.28259	28.8
626.37659	5.5
627.01044	10.1
627.86877	39.4
628.48041	20.4
629.24329	25.5
629.87946	17.2
630.73944	55.3
631.50244	49.9
632.16766	18.8
633.60852	5.3
634.59912	61.3
635.61212	10.3
636.67157	28.3
637.70172	33.2
638.87006	61.3
640.01715	33.2
641.30853	502.9	b (5) (1+)
642.40350	227.0	y (11) (2+)
643.55878	47.3
644.45587	56.1
645.14264	5.9
646.63843	64.9
647.51508	24.7
648.69409	110.6
649.47858	115.5
650.41980	168.2
651.82428	107.6
652.62201	93.4
653.42035	16.6
654.42993	55.5
655.60181	46.4
656.25122	6.8
657.30988	29.7
658.83459	41.8
660.62292	74.9
661.27826	36.1
662.53070	83.3
663.40533	7.9
664.37213	19.4
665.32745	33.7
666.13837	142.0
666.99066	50.0
668.73309	115.2
669.71234	63.0
670.38043	42.7
671.03864	41.8
671.99274	32.2
673.05444	31.3
673.87280	44.8
674.96838	363.9
675.76031	7.3
676.41766	24.0
677.42572	30.6
678.33490	50.0
678.99243	50.8
679.67242	24.3
680.59943	57.5
681.69519	68.9
682.56421	16.0
683.95172	4518.6
684.91522	276.4
685.98438	111.8
686.72681	7.7
687.41840	64.1
688.36371	38.8
689.39691	57.8
690.48627	84.2
692.42279	56.5
693.12231	16.4
693.87347	16.9
694.99176	45.8
696.52924	99.7
697.48932	36.6
698.90527	103.8
699.80792	54.9
701.37805	199.5
702.68134	32.8
703.67902	61.6
704.83014	4.6
705.67053	37.3
706.47321	250.6
707.40802	199.7
708.53650	143.1
709.31238	6.2
710.11737	59.3
711.27057	25.9
712.43268	596.8	b (12) (2+), b (6) (1+)
713.38141	232.4
714.26605	24.1
715.17035	185.8
716.26544	60.1
717.53180	192.7
718.47101	61.3
719.29187	10.4
720.04858	43.6
721.29034	181.5
721.90338	157.3
722.82343	61.2
724.56195	17.2
725.54083	165.8
726.78204	309.6
727.70331	559.1	[M+2H] (2+)-NH3-P, y (6) (1+)-NH3, [M+2H] (2+)-H2O-P
728.64301	241.2
729.36261	7.5
730.93048	45.8
732.06207	102.7
733.19531	76.1
735.09125	1642.2
736.17480	1095.2
737.10822	1157.6	[M+2H] (2+)-P
738.11255	149.8
738.90454	54.5
739.90094	208.6
740.62640	189.9
741.68616	131.7
742.39984	42.0
743.30231	136.5
744.30194	222.4
745.30511	603.4	y (6) (1+)
746.14752	910.7
747.40656	243.4
748.50043	60.5
749.30688	91.6
750.46515	183.7
751.47266	214.6
752.57788	617.0
753.43561	53.3
754.06592	170.4
755.24615	367.5
756.41473	197.7
757.66241	299.4
758.88263	210.5
759.62567	74.5
760.91998	158.0
761.95801	163.7
763.09735	361.9
764.05280	277.8
765.31976	202.2
766.36627	802.5
767.59338	878.9	[M+2H] (2+)-NH3-H2O
768.29590	411.0
769.14960	231.4
769.80151	224.2
770.73572	205.7
771.58087	160.7
772.65509	443.4
773.72626	145.3
775.09167	1076.1
776.17334	563.8
777.01172	681.4	[M+2H] (2+)-NH3, [M+2H] (2+)-H2O
778.00647	47.8
779.68494	18.6
782.89984	51.8
785.35107	4.9
788.48163	10.5
790.05267	9.5
791.57538	5.9
794.38068	26.6
795.42377	25.4
796.42548	5.1
797.30444	82.6
798.39331	38.8
799.46985	30.2
802.63336	118.9
805.22528	56.3
806.10229	32.0
807.45068	61.5
808.78973	85.5
809.42194	18.0
811.71112	161.0
812.57367	308.0
813.54785	240.1	y (8) (1+)-H2O-P
814.74017	45.3
815.40826	20.9
817.76801	26.4
819.05414	11.3
820.44647	69.1
821.95782	41.6
823.27875	34.9
825.24316	581.3	b (7) (1+)
826.44342	199.6
827.58368	5.1
829.50409	8.1
830.30090	37.1
831.60284	20.5
832.72937	77.0
833.33978	5.6
834.47589	37.2
836.08777	41.8
837.32379	122.2
838.10034	10.6
839.45178	47.3
840.49609	59.3
842.07605	62.3
842.77881	110.0
844.40497	9.7
845.19104	3.5
846.99261	3.9
849.48785	31.2
850.38971	33.5
854.53473	9.8
855.56287	49.9
858.46893	152.9
859.35040	82.2
862.53461	9.5
863.18707	33.9
864.32318	24.0
865.58875	51.8
866.53357	13.3
867.39746	46.6
870.87860	77.1
872.61530	85.3
873.29358	5.4
875.25549	17.5
876.64301	28.6
877.26306	9.0
879.64606	35.6
880.53839	8.3
883.41565	52.6
884.45306	50.1
885.41132	9.2
889.03638	26.9
890.26666	4.8
891.70099	38.4
893.34406	38.7
895.38721	43.9
896.25079	54.4
898.15582	17.4
899.41412	43.1
900.16498	12.2
901.44611	9.3
902.66577	34.3
904.49420	26.3
905.73535	19.5
906.89191	60.2
908.21753	42.2
909.04132	24.9
910.25629	16.1
911.31976	48.4
912.18866	55.2
913.32617	23.3
914.29907	54.2
917.20685	21.9
918.08527	98.4
920.32831	32.4
921.30029	27.3
924.48578	10.7
926.19611	12.0
929.39777	364.4	y (8) (1+)
930.51514	127.5
931.63574	66.0
933.27222	33.0
934.87238	69.2
935.55219	37.2
939.93726	45.5
940.57220	3.9
941.42090	14.2
942.97406	37.9
943.92120	19.0
946.18695	19.4
947.34930	42.5
950.95587	30.0
952.58417	7.9
953.62225	27.0
954.47223	8.5
955.66644	37.7
957.15289	196.4
958.24567	135.5
959.32684	35.8
960.69464	37.2
961.59442	23.8
964.12323	38.1
965.61566	91.5
966.59613	6.1
967.26172	14.4
967.96503	22.0
969.34131	46.5
970.72809	44.0
971.83636	26.8
973.06573	48.1
974.93774	64.9
976.23944	41.7
977.18237	63.3
977.89966	50.1
978.57446	34.9
979.98389	8.5
981.39935	44.3
982.06299	3.7
983.46118	10.0
985.35699	9.9
988.34033	116.8
989.60101	8.5
990.27045	22.4
991.34326	97.7
992.62762	10.5
993.39740	12.3
995.12531	10.0
995.82251	17.3
997.22552	17.2
999.48730	43.1
1000.53644	23.6
1001.37238	21.0
1002.26263	27.6
1004.50153	49.3
1005.14478	16.2
1006.71747	32.8
1008.39545	13.1
1009.27191	45.8
1010.69354	57.2
1011.34393	3.3
1013.08008	31.3
1014.02765	5.3
1015.81244	24.5
1016.41797	41.8
1017.78784	26.9
1019.34186	24.4
1020.37085	14.2
1021.72021	39.7
1022.35938	3.8
1024.44604	56.2
1026.60254	32.4
1027.34204	92.3
1028.23901	81.4
1028.88757	62.7
1029.94092	31.2
1030.57397	15.8
1032.07568	36.9
1033.21924	10.5
1035.47644	28.5
1036.10547	28.4
1037.23999	57.7
1038.11853	36.6
1039.35925	65.8
1040.46179	14.1
1041.53174	83.9
1042.47729	53.2
1043.39233	14.3
1044.34705	53.3
1045.10706	52.5
1046.30054	34.9
1047.72925	16.4
1050.88416	81.3
1052.44006	79.9
1053.46753	51.5
1055.43469	324.9
1056.34741	375.1
1057.35510	166.0
1058.21509	42.1
1059.19043	61.3
1059.81213	20.7
1060.61353	10.9
1061.82031	13.7
1063.55042	13.3
1064.40039	20.0
1067.07178	50.8
1068.40283	322.5	b (8) (1+)
1069.45581	128.5
1070.58508	42.0
1075.17554	8.6
1076.71777	21.9
1079.63110	7.2
1080.72534	22.3
1081.57153	46.8
1083.48218	9.2
1086.04614	17.2
1088.66162	24.7
1089.70398	15.8
1090.48901	3.1
1092.30457	21.7
1093.31067	30.0
1094.41797	13.3
1097.19238	7.3
1098.48218	36.6
1102.49951	50.8
1103.46130	51.8
1104.11487	16.3
1104.73438	24.3
1105.65869	11.7
1107.23438	21.0
1108.19348	88.8
1109.19812	16.0
1111.47388	73.2
1112.53162	28.8
1113.32471	22.1
1114.82263	43.7
1115.51611	5.6
1116.67651	5.4
1118.55164	18.8
1119.55200	20.3
1120.37061	8.7
1121.78979	46.1
1122.62866	35.3
1123.25769	4.3
1126.16479	11.1
1130.92627	31.4
1131.66785	55.4
1132.48083	29.9
1133.09448	17.1
1136.75293	9.1
1137.42615	34.8
1138.39355	236.0	y (10) (1+)-NH3
1139.40076	395.7	b (9) (1+)
1140.52075	96.6
1141.48059	35.7
1142.38086	15.8
1143.60498	1.9
1145.06250	41.2
1148.24084	6.6
1148.98901	10.0
1152.43152	15.0
1153.56763	25.3
1155.45300	836.9	y (10) (1+)
1156.39282	360.7
1157.59131	134.2
1159.35596	90.0
1160.51221	3.9
1161.21326	10.1
1163.79395	7.4
1166.85632	8.3
1168.45898	28.7
1169.51489	13.3
1174.34277	29.9
1175.58325	30.7
1176.24695	37.6
1177.33533	241.7
1178.30444	100.7
1179.49658	16.1
1180.34204	6.9
1182.32458	39.2
1183.38989	20.0
1184.18311	3.4
1186.49121	3.1
1188.70386	11.8
1192.54858	79.7
1193.44922	55.0
1194.46606	42.7
1195.78491	4.1
1198.63379	25.2
1200.15576	45.3
1201.35168	141.3
1202.55310	21.5
1203.51855	17.7
1204.23083	3.7
1206.47217	4.3
1208.50439	12.0
1210.39697	619.3	b (10) (1+)
1211.47852	430.1	b (11) (1+)-P
1212.59021	110.3
1213.32922	37.1
1216.26147	26.8
1217.34387	3.1
1218.61499	216.6
1219.46887	489.3
1220.35742	139.3
1221.29944	119.4
1222.67664	13.3
1223.48218	9.6
1225.36523	13.6
1226.53027	16.3
1228.19312	47.9
1229.51697	99.1
1230.53003	65.5
1231.83752	34.4
1234.37305	5.6
1235.44604	8.3
1240.52319	5.0
1243.68262	11.4
1244.64099	7.1
1246.34802	20.8
1256.63342	13.0
1258.55457	5.5
1264.47107	27.0
1266.46667	146.8
1267.36707	71.2
1268.42371	17.8
1274.80139	67.7
1275.72400	29.5
1279.86963	12.1
1281.40698	102.9
1282.59448	86.4
1283.68762	79.0
1284.68994	28.2
1285.30212	6.5
1286.73816	24.7
1291.30957	56.4
1292.11096	22.5
1292.79236	7.8
1294.51599	70.4
1295.48279	15.0
1296.13062	9.1
1297.58630	12.8
1299.51062	20.3
1300.36731	9.3
1303.04565	41.3
1304.41711	39.5
1305.44006	40.7
1306.63245	10.8
1307.29761	10.0
1309.52820	1478.6	b (11) (1+)
1310.48450	697.0
1311.62695	177.4
1315.38831	25.6
1316.26672	7.0
1319.61218	8.0
1322.52441	56.8
1324.21179	17.2
1325.25256	14.7
1326.56360	29.4
1327.60413	2.6
1331.16199	6.1
1333.62866	20.1
1341.51013	7.3
1343.50928	124.3
1344.45264	29.1
1345.53760	39.2
1346.28381	6.5
1347.43372	71.4
1348.36780	51.6
1349.43835	45.1
1350.47949	13.7
1362.19006	11.6
1363.50891	4.9
1366.29395	375.0
1367.49866	197.5
1368.50134	74.5
1369.78540	23.3
1370.66211	12.0
1378.39514	21.1
1380.02881	11.8
1381.49243	9.9
1382.37341	11.8
1395.35046	52.5
1396.50732	48.7
1398.46436	6.5
1401.49121	8.9
1402.57703	5.1
1403.48633	6.8
1405.86255	8.5
1406.89587	21.8
1408.64722	7.2
1409.47241	8.1
1412.22290	13.1
1413.50122	27.8
1414.86328	9.6
1419.52393	11.3
1420.31262	186.6
1421.45410	79.2
1422.68176	59.7
1423.58362	219.4
1424.48767	340.4
1425.48206	134.2
1426.91296	38.6
1437.49182	14.1
1438.39807	29.6
1439.27832	9.3
1440.35730	31.2
1441.53333	76.9
1442.35315	34.9
1442.97717	14.3
1455.39734	17.6
1491.12097	4.1
1511.30908	8.8
1511.97754	6.6
1520.40796	9.1
1529.52893	16.8
1532.05994	5.9
1546.86328	12.3
