# Supplementary material for: Phosphoproteomic Analysis of Platelets Activated by Pro-Thrombotic Oxidized Phospholipids and Thrombin
Source: PLoS One. 2014 Jan 6;9(1):e84488. doi: 10.1371/journal.pone.0084488 (PMC3882224; doi:10.1371/journal.pone.0084488)
Supplement: Annotated Spectra S4 — (ZIP) [file pone.0084488.s007.zip › RESCGSSVLTDFEGK_-6_2_91215.txt]

m/z	i	matches
250.22878	32.9
255.17097	66.5
256.88422	33.9
261.40109	208.6
262.07339	35.6
268.22098	50.3
269.37445	39.0
270.13138	12.4
272.12930	85.7
273.38297	26.0
276.33862	31.7
279.01129	55.9
282.90195	12.6
284.80676	104.4
286.25433	751.0
287.34708	106.0
288.05139	87.1
289.31033	13.8
294.23672	58.8
297.48572	160.8
301.35858	10.0
303.14679	78.3
304.24542	30.5
310.42639	21.5
311.39325	13.8
313.30252	50.2
315.37228	425.2
325.37958	89.4
327.03845	49.2
328.37103	21.0
331.18723	62.4
333.29984	222.0
334.35687	46.5
336.25824	8.8
337.23648	150.6
338.30869	50.7
340.37292	37.5
341.84000	87.8
343.02765	34.9
344.27484	73.1
346.22568	111.0
351.15662	30.3
355.18933	1329.6
356.29626	197.7
357.01575	61.7
366.40857	77.1
369.35495	216.0
369.98114	122.5
371.32660	85.8
372.75800	67.5
374.28860	36.3
375.09784	153.7
376.35590	302.2
377.22247	167.1
379.38269	42.6
381.01440	70.7
383.44763	17.6
384.26813	21.5
385.21442	57.8
386.16547	123.6
387.98523	51.1
389.03644	17.6
391.20288	52.6
392.23639	25.2
393.38446	268.8
394.30328	183.2
395.08167	491.4
395.93860	64.4
399.44232	14.7
405.24536	15.1
410.76263	13.8
412.83740	37.9
415.43884	32.9
417.37970	84.0
420.14606	99.0
422.18896	51.9
424.25336	68.9
426.08069	88.0
429.31500	68.0
431.29169	82.7
435.38055	136.1
437.99060	55.1
440.44684	140.3
443.62964	133.0
444.35199	189.7
445.03564	39.9
446.99261	25.5
452.20142	32.4
453.20074	112.2
456.02576	125.3
457.31445	61.1
462.44696	197.7
463.21332	29.0
463.96796	64.1
465.36523	42.6
466.03918	26.5
469.59137	53.0
470.64545	25.5
471.46088	26.0
472.95618	47.7
476.87866	21.7
478.12311	138.1
480.24634	1971.7
481.27606	583.3
482.32269	65.9
484.44531	15.1
486.25513	106.2
487.21234	139.8
488.30219	145.3
489.16638	65.2
490.69690	13.8
493.23840	65.2
495.38031	81.9
497.23529	18.7
498.31006	134.6
499.32184	150.4
499.94977	19.0
503.52716	112.6
504.29846	529.8
505.25104	203.8
507.29932	21.4
508.43811	32.5
510.47900	67.9
511.20160	145.9
512.98761	43.5
514.28656	50.1
515.23053	695.9
516.16241	157.7
517.31219	23.0
519.57928	65.6
521.24609	2072.6
522.41821	720.6
523.25183	24.0
524.16492	38.0
527.21295	41.3
532.42346	81.5
533.63416	71.7
538.36554	87.1
540.19177	47.8
542.30829	215.8
543.46454	38.9
544.43829	21.1
546.17920	22.8
547.47791	158.0
548.41156	20.2
550.46722	146.3
553.21405	46.3
553.98401	79.7
555.29144	60.5
555.96124	19.8
557.29523	26.4
560.10327	50.3
561.62048	151.1
562.32721	45.9
563.33795	108.4
565.15057	65.9
567.39685	67.9
568.13940	56.6
569.48956	39.7
570.20917	102.6
571.71075	104.1
572.31830	55.7
573.21954	46.8
574.49933	33.2
575.37891	214.4
576.93701	300.7
577.61603	92.9
578.42981	325.6
579.32318	122.7
583.45685	41.5
584.22906	32.9
584.84576	35.5
587.64740	104.1
588.32422	202.3
590.29059	251.1
591.14777	60.4
593.50470	22.8
594.35693	35.0
595.35742	1270.6
596.58429	209.8
598.42163	36.8
600.48138	124.4
601.75165	27.8
604.39423	34.0
605.26654	268.2
606.21747	64.3
607.22760	68.0
608.06726	51.6
609.69330	143.2
610.87177	61.9
613.33832	164.0
615.46771	102.5
617.28400	66.9
617.91571	21.5
620.19153	544.2
623.79688	120.0
627.22882	58.8
628.62164	36.3
630.53119	85.2
631.46173	56.5
632.46973	55.0
633.41614	54.2
635.82355	25.3
640.28644	121.4
641.11688	126.5
642.33270	34.2
643.32135	459.2
644.12280	42.2
647.40826	838.4
649.07324	184.1
650.32404	256.2
651.40680	42.2
652.26196	124.8
653.10150	45.2
653.93390	61.7
656.56104	22.8
659.30005	108.2
660.43768	29.1
661.85431	228.1
663.22687	182.7
664.39410	55.6
665.15045	17.7
667.39990	45.3
668.00708	208.5
670.20087	297.2
671.14587	111.4
672.12921	192.4
673.08649	131.4
673.74695	114.8
675.51624	207.8
676.35455	20.2
677.32806	245.5
678.50751	25.0
679.33783	224.9
680.37274	38.8
681.20099	181.9
682.13776	117.8
683.77338	70.4
685.12305	134.8
686.67462	10.0
687.40485	41.0
688.38977	277.8
689.82385	58.2
690.53485	242.1
691.64142	42.7
692.47467	170.4
693.56927	46.8
696.23779	1044.0
697.45190	608.3
698.49384	231.1
699.29352	18.9
700.57690	90.0
701.49432	286.8
704.49469	597.9
705.48004	261.2
706.72327	67.0
708.41229	109.8
709.34668	196.0
710.27161	207.7
712.08435	224.1
713.25708	241.5
714.18878	105.4
715.03265	226.4
716.82959	185.2
717.44067	86.1
718.70062	183.8
719.60828	15.1
720.77850	126.5
725.16083	51.6
725.85382	51.6
726.71722	199.9
728.39594	281.7
729.18768	181.7
730.02631	40.9
731.16925	215.6
732.70966	295.3
734.39325	279.1
735.13702	110.8
736.71075	393.9
738.27655	171.0
739.30280	863.7
740.21503	121.6
741.29730	94.2
742.83612	56.1
745.49640	309.4
746.53137	266.6
747.80743	216.3
748.71637	64.3
751.79462	35.1
753.37476	295.3
754.76575	381.4
755.37445	41.6
756.39874	479.6
757.45831	337.3
758.40625	136.0
759.15918	33.0
760.22083	273.3
762.13666	224.8
763.27167	491.4
764.64526	165.2
766.22241	58.5
770.24182	59.1
772.35101	24.0
773.56329	214.9
774.36719	225.9
776.21320	52.7
777.24823	439.2
778.70160	84.7
779.98364	140.6
780.87683	62.4
782.13092	327.8
783.61945	401.5
784.41559	100.4
785.15564	15.1
786.14691	131.9
787.39667	103.0
788.62360	353.8
789.70160	110.1
791.34406	1092.0
792.79254	266.0
794.04718	16.3
795.36029	223.6
796.23627	72.2
798.34851	233.2
799.94177	220.0
800.64093	52.8
801.53693	473.3
803.64423	247.5
804.39502	79.7
805.12183	133.1
806.05969	405.3
807.54962	354.1
808.36505	282.2
809.38446	3228.8
810.25360	1435.7
811.84155	456.2
812.84967	204.3
813.79828	68.0
815.10699	85.8
816.12433	284.3
818.21320	7022.0
819.04620	8569.1	[M+2H] (2+)-H2O-P, [M+2H] (2+)-NH3-P
820.01575	1482.3
821.11536	354.1
822.62531	749.7
824.42633	639.4
826.43707	2900.9
827.64960	71606.1	b (8) (1+)-H2O-P, b (7) (1+)-NH3, [M+2H] (2+)-P, b (8) (1+)-NH3-P
828.60852	20122.4
829.70081	1685.0
830.78345	588.4
831.40149	378.6
832.20038	169.6
833.04938	456.3
833.97949	165.4
835.90363	884.8
837.13495	889.5
837.82623	752.6
838.95929	217.5
840.16742	383.2
841.71216	752.6
842.88837	1161.9
844.04944	523.4
845.33588	946.3
846.65265	1272.0
847.76617	368.9
848.72534	136.3
849.81018	206.5
851.05579	1225.2
851.69904	416.5
852.72125	202.8
853.44073	132.7
854.08136	281.8
855.24542	937.9
855.94720	160.9
857.40869	698.9
858.57648	7830.7	[M+2H] (2+)-NH3-H2O
859.50250	4405.2
860.64948	457.5
861.96826	476.0
863.17792	629.4
864.05719	311.5
865.22296	536.3
866.31897	814.0
867.41241	3075.1
868.30823	271.8
868.93353	88.5
871.11163	73.1
882.44977	113.7
884.27386	35.1
890.85571	684.1
891.69928	439.4
894.28375	26.1
896.76624	546.5
897.42560	253.5
898.53717	129.6
899.39496	37.3
901.26422	135.3
902.73114	245.6
907.52484	219.0
908.39777	373.2
909.24054	320.5
910.17139	236.1
911.35492	85.5
912.23273	34.3
913.56030	78.2
914.41461	84.0
915.35309	118.7
916.29474	63.3
918.89093	44.6
920.42621	63.1
922.91522	114.4
923.59857	31.2
925.32324	1702.4
926.21478	903.9
926.84515	20.0
928.30231	636.7
930.21112	256.2
934.27765	698.5
935.21729	439.5
936.17188	173.9
937.28485	205.8
939.34808	10.0
941.99310	238.8
943.25659	386.0
944.14410	187.9
945.15179	280.0
947.74512	122.7
954.98407	428.4
956.01660	123.8
957.70575	148.9
958.57202	710.5
959.46063	145.6
960.34296	189.2
961.50165	158.2
964.76465	289.0
965.62769	120.6
968.86237	236.6
971.24463	658.9
972.40997	141.7
973.45508	71.9
976.42572	551.3
977.22998	616.6
978.36157	267.3
982.03058	26.1
982.95068	171.5
984.23071	224.4
985.30865	140.0
986.36493	315.1
988.64551	74.0
989.53809	61.3
991.44086	144.2
992.45654	85.7
995.31006	468.4
996.39185	569.9
997.46185	216.7
1000.11810	47.8
1001.87018	13.8
1003.39948	47.5
1004.53961	271.0
1006.82758	176.0
1009.78314	617.3
1011.25958	192.1
1012.46063	99.2
1015.37231	1664.3
1016.43512	399.1
1018.24219	167.5
1020.21973	24.0
1021.50934	202.1
1022.80878	14.7
1023.46216	34.1
1025.07104	79.0
1027.35510	96.2
1029.33240	41.9
1030.32312	16.4
1033.04883	46.5
1035.14514	194.3
1035.95117	206.8
1036.60107	58.0
1038.48511	153.4
1040.63110	102.9
1041.61108	186.3
1042.50757	90.4
1043.49634	57.5
1044.67957	87.2
1045.69153	63.1
1047.04126	161.9
1054.53845	65.8
1056.31616	1718.7
1057.34863	992.2
1058.28699	283.4
1059.44250	426.1
1060.37524	331.2
1061.11169	219.3
1061.72778	12.9
1062.62354	47.7
1064.00000	42.2
1065.33838	370.6
1066.46509	87.0
1067.11816	24.0
1068.21985	388.6
1070.20801	25.3
1070.98145	39.9
1072.34460	150.1
1073.75244	64.3
1074.66882	68.6
1075.36902	54.2
1077.40674	223.4
1078.40771	180.7
1079.56226	68.5
1080.24060	220.4
1081.04968	172.9
1082.28271	421.8
1083.29248	93.1
1085.12085	28.7
1087.44922	188.8
1091.14746	373.0
1092.85400	216.1
1095.28296	152.6
1096.63428	122.3
1097.40100	35.8
1099.78320	22.4
1100.55066	229.9
1103.89697	61.9
1105.86023	281.6
1106.68640	390.4
1109.57544	314.8
1113.11560	35.1
1114.13452	86.6
1115.44067	69.5
1116.04797	31.1
1117.01807	23.6
1121.13879	241.6
1122.13770	48.8
1123.80737	97.4
1127.10474	267.1
1129.65942	30.3
1131.52710	117.4
1132.67200	39.3
1135.90918	52.9
1137.14063	23.0
1138.30420	126.4
1139.38025	1529.9
1140.32739	717.9
1141.30896	321.6
1142.19690	70.3
1144.40906	44.0
1147.19727	36.4
1148.81848	51.2
1150.26563	245.8
1151.26038	103.8
1152.08691	91.0
1153.20203	124.3
1154.09387	41.5
1156.35767	223.4
1157.44800	200.0
1158.40308	49.9
1159.49023	227.4
1161.97241	59.1
1163.66113	93.5
1165.20776	73.1
1165.96460	59.2
1167.21887	78.9
1168.76221	66.2
1170.29785	274.4
1172.30713	209.1
1174.30249	1872.8
1175.31470	1100.2
1176.38635	399.2
1177.22046	119.5
1180.35974	333.2
1181.36743	266.5
1183.18884	67.0
1186.35938	60.6
1188.12939	100.9
1190.45056	20.2
1191.49512	99.0
1192.31909	140.2
1193.45728	59.6
1194.25049	45.6
1195.45129	54.2
1197.45117	31.3
1198.57129	21.6
1199.51294	86.5
1200.14478	60.2
1201.11792	38.9
1203.22925	81.6
1205.29553	214.0
1206.36304	27.4
1208.25024	186.4
1209.48730	108.9
1210.12500	36.5
1211.33618	40.6
1212.27246	64.5
1215.48853	64.1
1216.53943	63.0
1217.44812	44.1
1220.22144	51.9
1222.23438	87.9
1226.04492	39.2
1228.46606	149.5
1229.85278	95.0
1230.51392	65.7
1231.58044	41.8
1232.50281	91.0
1233.56213	52.6
1236.15613	179.9
1237.50366	91.2
1238.29492	38.0
1239.19580	297.1
1240.10840	12.5
1242.99255	69.3
1244.80664	90.4
1250.04565	171.5
1251.23999	116.2
1252.23511	87.2
1254.26038	769.6
1255.43042	476.9
1256.99170	243.3
1258.43457	103.9
1261.81641	16.4
1262.55725	17.8
1263.22766	30.6
1263.95129	55.5
1265.25061	115.0
1266.11389	39.1
1268.14380	237.5
1272.32458	2638.5
1273.31470	1579.1
1274.23816	72.9
1275.37439	45.2
1277.53210	53.5
1278.18530	44.0
1280.31104	39.6
1281.41516	451.4
1282.50403	163.3
1286.43286	40.2
1287.61487	127.0
1288.87720	13.8
1291.52527	117.9
1293.44531	150.0
1295.47034	124.2
1297.90051	16.7
1298.81226	122.6
1299.44836	911.1
1300.38123	813.6
1301.59290	213.7
1302.33337	41.1
1305.16003	38.1
1306.94617	158.2
1308.18176	362.1
1311.12219	78.3
1315.14526	89.2
1316.17676	46.5
1317.32129	87.2
1318.28357	98.2
1321.42590	579.0
1322.39893	418.3
1323.08289	38.7
1324.71423	18.9
1328.16174	55.8
1329.47400	20.3
1330.61670	36.4
1336.00879	31.3
1337.44006	33.9
1338.12781	127.3
1340.75330	227.6
1341.66431	117.7
1344.00745	187.5
1345.22668	93.7
1345.89087	90.9
1346.90271	99.0
1348.44128	17.7
1350.44031	41.6
1351.38245	139.8
1353.18127	19.9
1357.45874	17.6
1359.62305	146.4
1361.99451	83.0
1363.85364	170.2
1364.65869	66.1
1368.26404	309.8
1369.05200	191.0
1370.87109	40.5
1383.27258	58.2
1389.82458	26.6
1392.44055	55.7
1393.41931	42.7
1397.35046	94.4
1401.15625	200.9
1401.81592	21.7
1403.38647	25.3
1404.46155	42.6
1409.39417	42.7
1414.64001	21.3
1416.44592	97.0
1419.42041	320.9
1420.38538	229.9
1421.46704	206.5
1422.25330	60.5
1424.20715	20.2
1427.85339	39.0
1430.47546	60.0
1431.33142	92.9
1432.10767	11.3
1432.75195	50.7
1433.39343	18.6
1434.42029	78.3
1440.10022	10.1
1446.24609	62.1
1448.32153	87.2
1449.59717	146.1
1450.53479	794.4
1451.57019	833.4
1452.52722	499.1
1453.54541	133.7
1456.64624	29.9
1457.40222	27.8
1462.72302	55.6
1466.11804	919.7
1467.31433	334.7
1468.14880	388.4
1469.51123	28.7
1475.46619	12.5
1477.13806	35.3
1491.34436	239.1
1492.67517	223.5
1495.67810	40.3
1496.33191	80.9
1498.37756	38.8
1499.23669	24.0
1507.38269	149.4
1508.40417	100.5
1509.42566	196.7
1510.52283	64.0
1512.89893	34.8
1513.51501	44.3
1515.38318	28.6
1518.52112	39.1
1525.43530	296.0
1526.47424	109.2
1527.49109	35.5
1528.77991	109.2
1530.12036	201.9
1531.44653	270.0
1532.40271	99.5
1547.91077	200.5
1548.65930	701.2
1549.46021	498.1
1550.46106	436.6
1551.59692	33.9
1552.86475	43.1
1559.09827	62.1
1560.72156	116.3
1565.00134	74.6
1570.29358	57.9
1572.26318	50.5
1574.05896	66.2
1577.82141	98.8
1578.45581	62.1
1579.12610	29.0
1587.77942	87.0
1594.70508	53.2
1596.80627	69.4
1604.17346	67.0
1605.39722	404.8
1606.36853	68.0
1608.38696	45.1
1623.26489	142.6
1623.96375	85.5
1624.62878	237.2
1679.87219	111.3
1688.83777	15.1
1696.53992	45.6
1733.84778	47.8
