# Supplementary material for: Phosphoproteomic Analysis of Platelets Activated by Pro-Thrombotic Oxidized Phospholipids and Thrombin
Source: PLoS One. 2014 Jan 6;9(1):e84488. doi: 10.1371/journal.pone.0084488 (PMC3882224; doi:10.1371/journal.pone.0084488)
Supplement: Annotated Spectra S4 — (ZIP) [file pone.0084488.s007.zip › RESCGSSVLTDFEGK_-7_2_72227.txt]

m/z	i	matches
249.16837	30.8
259.94205	62.9
261.09262	290.9
262.04388	45.5
264.15527	32.9
266.25464	9.9
268.21609	108.3
269.12173	65.1
270.32507	143.6
272.33679	50.4
274.41443	43.5
275.45660	11.9
277.09378	13.0
278.24097	30.7
284.45166	85.9
285.59207	96.2
286.22324	781.0
287.17535	83.3
288.32971	55.3
289.30768	19.1
297.06802	18.4
298.39963	36.5
300.11789	73.9
301.20963	15.8
303.44095	25.9
304.33655	104.3
307.36111	42.6
311.01657	17.1
311.63315	50.4
315.35211	318.6
316.32703	66.2
317.10345	12.9
320.42648	36.5
325.57727	111.8
327.46329	55.3
330.03458	39.5
333.34793	443.8
334.22974	50.7
337.40350	234.6
338.23962	49.4
339.18021	12.9
341.27509	30.8
346.42844	84.9
348.83344	21.8
350.79605	26.7
355.28455	1182.6
356.49854	362.9
357.36023	12.9
359.77325	36.9
361.35059	10.9
363.34943	19.0
369.25464	179.4
370.37750	81.2
371.89090	86.9
373.20197	101.5
375.19220	316.8
376.25543	180.3
377.29700	12.8
379.27716	62.0
381.25037	104.2
385.24762	31.7
389.30560	84.9
390.24756	49.5
391.11749	43.5
393.28735	70.0
394.55450	292.8
395.21320	210.9
397.39996	19.1
398.24896	17.8
399.06512	60.5
399.95599	87.9
401.03259	86.1
403.26642	28.9
404.59967	26.9
407.37750	31.7
408.21527	37.6
409.29901	10.9
410.15466	28.7
411.22009	30.6
414.24481	31.7
415.42578	92.9
416.06946	68.1
417.34070	17.9
420.71777	82.7
424.37097	194.1
425.06226	33.0
425.97894	25.3
427.19287	38.6
428.20667	371.3
431.44897	21.7
433.20294	43.5
434.56470	16.4
435.59613	89.1
436.21130	141.4
440.33197	99.6
442.31995	47.4
443.42169	57.8
444.44476	36.6
445.46271	62.2
446.09570	40.9
447.24493	97.8
448.45422	60.2
449.38324	87.8
450.21967	108.5
452.07623	33.6
453.08063	18.9
455.43811	44.9
456.43787	100.7
457.30139	249.9
458.23975	87.6
459.90308	117.7
460.59125	116.3
461.45142	82.9
462.10022	64.8
465.10858	8.9
469.31171	24.7
470.57410	16.8
471.61005	41.7
474.14380	180.0
475.18201	11.1
477.00293	52.9
478.11115	218.2
480.25659	2896.3
481.32507	613.4
482.58765	92.8
485.19751	43.4
486.46423	263.2
487.17786	106.8
487.89990	26.7
489.22546	67.2
490.32477	47.5
493.03815	22.7
493.95258	99.6
495.39392	39.6
496.00427	28.9
497.21014	28.7
498.23395	36.5
500.49219	114.2
501.26904	11.9
501.96643	21.7
503.13531	220.1
504.17322	415.9
504.88977	13.2
505.51495	23.8
507.22888	20.9
509.38971	105.7
510.02625	53.2
512.36725	40.5
513.65649	120.6
515.31793	559.6
516.25409	222.9
517.04053	24.7
518.03003	243.8
519.17371	54.3
521.23688	2807.7
522.51538	670.1
523.98016	17.8
524.58838	20.0
525.92596	18.0
530.38086	130.3
533.25995	69.1
534.46411	102.5
538.22650	50.4
538.87933	37.5
540.05353	42.5
540.98334	32.7
542.77454	45.5
543.40833	46.4
544.39307	11.9
545.81696	132.7
546.46899	19.0
548.15588	35.6
549.32599	86.9
550.23389	40.8
553.12976	50.6
555.02106	193.8
556.42413	26.1
557.45142	75.8
559.27545	194.5
560.50555	8.9
561.20728	19.8
562.42419	30.0
563.40796	10.1
564.36133	27.7
565.72601	7.9
566.37524	58.2
567.49292	24.8
569.55945	78.0
572.11493	567.3
573.57391	140.5
574.27838	31.6
575.50671	111.3
577.41412	271.8
578.62976	142.5
579.95648	76.1
581.95105	27.8
582.55145	73.3
586.64294	36.8
587.96338	156.1
590.34613	84.9
591.58832	8.9
593.14111	79.2
594.27521	16.8
595.37457	1163.3
596.27606	445.5
597.22992	154.3
600.50232	95.7
601.23871	171.8
603.08270	31.9
605.96942	272.5
606.90735	114.9
607.70056	158.0
608.72565	40.6
609.83002	86.3
610.67279	95.9
611.27692	8.9
613.08636	52.7
614.33002	73.4
615.83661	188.3
616.47723	183.3
617.39996	44.4
618.70868	142.9
620.51154	209.7
621.18317	75.3
621.89838	63.2
622.67456	183.7
623.52295	103.7
624.13611	10.5
625.32001	63.2
627.02185	129.7
628.20844	426.6
628.94171	63.5
632.22113	392.3
633.43060	306.8
635.09991	34.1
636.80817	55.1
638.35992	59.2
640.04974	30.0
641.27521	257.5
642.36310	78.6
643.28430	108.7
645.10181	77.9
647.15765	201.5
648.20428	232.8
649.35687	187.0
650.44135	227.2
651.38782	150.9
652.60895	127.0
653.36163	75.1
654.12708	107.2
655.29608	83.5
656.19739	31.7
657.25317	79.0
658.30682	204.1
659.53876	201.8
660.53735	161.5
661.40851	54.1
662.34186	91.8
666.28375	76.8
667.71295	30.6
668.53900	15.8
670.30939	514.4
671.13397	94.5
672.05206	70.8
673.48853	53.1
675.33600	15.1
676.25641	63.1
677.02289	24.0
678.20813	245.8
679.26392	264.5
680.30402	190.6
681.22565	13.9
682.41718	98.8
683.40161	26.9
685.03156	111.2
686.29779	98.5
686.92352	65.0
687.63434	17.8
688.28119	403.8
689.31812	45.7
690.23633	199.6
690.92889	6.2
694.19232	49.3
696.33313	1807.3
697.43304	698.8
698.14734	61.3
699.25824	431.8
700.35382	289.7
701.12286	138.7
702.04431	55.4
703.38043	40.5
704.40521	984.6
705.30280	317.4
706.54047	10.9
707.91486	144.0
709.51373	262.1
710.24969	47.2
711.73431	107.7
713.32623	160.2
714.35553	42.5
715.14984	52.3
716.41028	158.6
717.39990	232.2
718.31635	39.5
719.57953	115.1
722.50928	189.9
723.68341	182.2
726.37726	242.2
727.96667	26.7
729.32489	58.1
730.33356	532.5
731.31927	55.4
732.17542	71.0
734.00690	154.9
734.99359	72.5
736.09326	130.1
737.13971	276.5
738.09607	219.9
739.25702	1337.7
740.25763	181.2
741.04749	405.1
742.11731	284.8
743.31006	284.3
744.80804	318.9
745.84406	413.6
746.65680	169.1
747.50012	289.9
748.18732	41.3
749.03583	197.8
749.67767	23.3
750.86530	202.2
752.09448	117.8
752.77985	79.0
754.20514	114.1
754.85687	265.4
755.81104	79.6
756.99463	520.1
758.27722	281.5
761.62018	334.6
762.49805	498.5
764.16931	424.7
764.79169	77.6
765.78668	46.5
766.67938	185.0
767.99432	53.4
770.29913	128.2
771.37921	106.6
772.91284	194.3
774.38568	209.0
775.34943	294.7
776.73175	472.2
777.50580	320.6
778.69171	204.7
780.41425	89.4
781.92120	544.4
782.64703	61.1
783.56860	136.2
784.42426	67.8
786.01361	149.8
786.96503	68.9
787.70648	197.3
789.07556	158.8
790.00470	167.1
791.27850	434.3
792.35297	391.0
793.29547	368.0
794.29852	404.0
795.31073	61.0
796.46307	63.2
797.52911	117.1
798.28571	8.7
799.87341	81.9
800.72198	276.3
801.52655	268.3
802.29169	56.1
803.47797	414.2
804.21960	659.5
805.07721	69.5
806.41254	269.2
808.23688	335.7
809.50378	3902.0	y (7) (1+), [M+2H] (2+)-NH3-H2O-P
810.35846	1136.6
811.15356	515.4
812.36194	438.3
813.37939	312.0
814.66107	287.4
815.51971	45.0
818.02631	2720.9
818.70142	13738.5	[M+2H] (2+)-NH3-P, [M+2H] (2+)-H2O-P
819.51801	5495.4
820.41016	413.0
821.60785	190.1
822.62152	925.3
823.68030	432.7
825.21307	541.0
826.92383	6072.5	b (7) (1+)-H2O
827.64838	77536.1	b (7) (1+)-NH3, b (8) (1+)-NH3-P, [M+2H] (2+)-P, b (8) (1+)-H2O-P
828.53558	21921.3
829.84357	1162.4
830.58795	357.4
831.46100	350.1
832.56036	897.1
833.49219	248.6
834.51587	291.6
835.46423	215.8
836.43903	616.1
837.24756	715.5
838.21625	1059.8
839.12482	262.9
840.16455	438.2
841.05536	156.0
842.24225	627.5
843.59070	325.5
844.53693	492.1
845.24103	966.4
846.59662	829.6
847.57312	862.0
848.34631	16.4
849.45001	815.4
850.44641	796.6
851.59259	1272.6
852.66113	818.0
854.37225	442.1
855.34149	537.9
855.98535	134.8
857.82623	1735.7
858.59277	7497.3	[M+2H] (2+)-NH3-H2O
859.49982	3977.3
860.67053	339.6
861.33881	299.4
862.25385	212.4
863.05206	302.5
863.76855	388.3
864.55994	492.8
865.44147	246.8
866.85461	1099.2
867.55542	2377.3
868.54968	108.6
869.46063	99.5
875.58344	44.0
889.19659	17.8
890.71136	178.2
891.52966	199.2
892.45306	57.4
896.91156	1018.6
897.95569	150.0
898.91565	166.6
899.58533	10.7
900.25854	30.9
901.92957	66.9
904.31293	90.8
906.47186	17.8
907.63538	145.5
908.40118	609.7
909.27948	252.5
910.86017	81.2
913.24048	344.5
915.23187	42.5
918.31641	128.4
919.46393	203.7
920.50897	33.2
925.17969	1470.2
926.19635	721.2
927.55585	495.0
928.57983	352.7
929.37933	254.1
930.39117	98.4
931.49463	25.7
932.41461	29.1
934.41357	599.0
935.09161	1059.9
936.31976	227.5
937.09863	109.6
938.93121	15.8
942.20258	188.8
943.14496	401.1
943.98883	174.5
944.72260	158.0
946.30005	137.5
948.22705	122.0
949.18121	26.0
951.81952	44.5
954.51495	30.0
956.75708	26.9
957.37750	85.2
958.36981	1094.3
959.42554	294.7
960.58270	140.0
961.31549	21.8
962.14227	71.1
963.46906	78.0
964.93872	27.9
966.19653	127.5
967.33862	176.2
968.24146	65.2
968.96265	16.8
969.95416	23.8
971.85626	181.8
972.52155	21.7
973.55096	23.7
974.30780	98.8
976.35126	235.4
977.38837	247.2
978.43158	169.6
979.14673	11.9
980.64325	36.6
982.63031	119.2
983.76483	163.7
985.38922	437.0
986.48932	94.7
987.43237	45.2
989.11475	86.9
991.40594	75.9
993.47076	78.9
994.68573	186.6
995.43799	962.5
996.33929	448.8
997.28778	194.6
998.29572	121.6
999.64740	271.5
1003.36700	73.5
1004.39960	77.1
1005.58258	49.3
1006.74176	37.9
1009.23016	195.9
1010.39789	203.1
1011.36652	161.6
1012.25342	53.2
1014.25977	34.5
1015.38727	1324.1
1016.29413	636.5
1017.30731	37.5
1018.75787	91.8
1021.32355	191.0
1022.42694	145.6
1023.45313	73.0
1024.61609	191.6
1027.00439	90.5
1028.30176	34.6
1029.40283	72.5
1030.32837	39.0
1031.18762	28.7
1032.32251	187.6
1033.61450	176.3
1034.46851	20.1
1035.27808	267.4
1037.22107	160.7
1038.27478	373.5
1039.52637	474.7
1040.54272	96.6
1041.38818	587.2
1042.52588	154.4
1044.90967	58.7
1045.86987	73.1
1047.23779	123.3
1048.40759	262.0
1049.61768	100.6
1051.24536	131.1
1054.31812	28.7
1055.78394	114.2
1056.38416	1300.4
1057.37231	857.7
1058.38306	429.3
1059.49268	667.9
1061.03992	496.4
1061.81592	159.7
1064.26697	154.8
1065.49768	153.7
1066.38257	127.3
1068.51257	73.9
1070.24463	64.9
1071.44385	199.8
1073.06128	69.1
1077.56958	282.0
1078.31763	133.5
1079.45544	146.6
1080.47961	125.2
1081.55969	394.8
1082.44324	268.4
1083.36804	253.3
1084.48401	51.3
1085.44604	49.5
1086.97913	98.9
1087.69397	9.6
1089.07861	124.6
1093.11414	198.1
1094.84314	35.7
1096.39160	24.7
1097.22339	82.7
1099.35388	85.7
1100.57593	141.2
1102.56714	50.4
1103.41016	52.0
1104.21240	36.6
1105.97632	758.7
1107.04956	686.4
1108.56567	173.4
1109.60767	44.5
1112.64575	150.6
1116.90540	56.0
1117.66455	29.0
1120.32056	157.5
1121.18787	112.7
1122.33130	295.7
1123.07593	89.3
1127.55469	134.2
1130.03796	53.4
1131.38867	89.9
1132.19800	67.1
1133.86914	45.5
1136.84106	86.0
1138.52979	235.0
1139.28809	1934.1
1140.32104	800.3
1141.33447	162.5
1142.34375	175.0
1145.22437	49.6
1147.17285	66.8
1148.30823	123.9
1149.13293	107.8
1150.36816	143.7
1151.85852	54.6
1153.52881	52.5
1154.58679	52.1
1156.23193	342.3
1156.86047	21.3
1157.49707	175.9
1158.74866	93.8
1159.80347	190.8
1160.51929	19.8
1162.94629	241.9
1164.19653	50.5
1164.86572	11.9
1168.46399	193.2
1169.45923	137.7
1170.22290	65.8
1172.14880	242.7
1173.03223	123.2
1174.37341	1689.5
1175.45630	1241.6
1176.58508	611.8
1177.33643	36.0
1179.24060	72.9
1180.42432	291.1
1181.39990	250.9
1182.01697	8.0
1187.21667	14.0
1188.35754	21.8
1189.24414	26.1
1192.55933	220.9
1193.50684	47.1
1198.75977	66.0
1200.19250	102.8
1203.34460	55.0
1205.38562	34.7
1207.27710	81.1
1208.96582	35.5
1210.51685	200.4
1212.33154	173.1
1213.48438	130.2
1219.45142	20.9
1220.40649	58.1
1223.37329	78.6
1229.50854	217.3
1234.39087	29.8
1235.33655	153.0
1236.45313	53.4
1237.81714	21.8
1239.20068	191.2
1240.45837	99.3
1244.62939	120.3
1246.10474	15.1
1247.00659	35.3
1247.66248	28.2
1248.35022	97.8
1249.51318	35.9
1250.79321	25.7
1254.27747	961.2
1255.04797	450.5
1255.81677	268.4
1256.67383	54.6
1258.47681	42.5
1260.44495	22.7
1262.15137	209.4
1263.94421	168.1
1265.47839	181.8
1267.49060	23.9
1272.32654	2784.8
1273.31238	965.8
1274.42053	319.4
1275.38501	221.1
1279.55542	48.4
1281.53784	358.7
1282.60229	158.3
1283.41077	17.0
1284.13562	32.6
1286.46692	74.0
1287.32544	59.6
1289.14087	37.5
1290.42212	40.0
1291.31653	15.8
1293.56702	116.5
1294.72522	8.9
1296.72766	32.6
1297.41785	95.3
1298.80676	194.8
1299.41907	1295.4
1300.39087	743.7
1301.40759	331.9
1302.02490	49.0
1303.89685	285.0
1304.66443	109.4
1307.70007	160.3
1310.69287	26.7
1314.07117	15.0
1315.17322	208.3
1316.32007	163.3
1317.37402	30.6
1319.33997	25.0
1321.53674	438.1
1322.39612	318.3
1323.46326	117.5
1324.34558	57.9
1324.99255	74.5
1333.41565	19.1
1337.39966	82.1
1338.20447	109.5
1339.13281	14.8
1340.52795	130.0
1342.17810	51.9
1344.52966	182.3
1345.17810	61.1
1345.89941	65.2
1350.32874	13.0
1351.19714	171.3
1352.46863	47.5
1354.85425	25.7
1361.47009	87.9
1364.74548	62.2
1368.37561	560.3
1369.35730	261.0
1370.37231	99.0
1373.74255	114.7
1375.21692	17.8
1378.85486	28.7
1380.55151	65.1
1382.45178	75.0
1383.11877	18.8
1384.46863	54.2
1390.66956	140.5
1391.57703	40.9
1393.33313	207.0
1394.59888	41.5
1397.29260	80.6
1400.47986	93.4
1401.83105	148.4
1402.46082	68.2
1403.37146	46.4
1403.97852	77.1
1404.78943	25.7
1406.13708	41.5
1411.14417	30.6
1413.91345	48.4
1415.29346	12.8
1417.97644	93.7
1419.12708	224.9
1420.37146	282.4
1421.37280	258.8
1422.31189	58.0
1424.47327	30.6
1432.39282	24.7
1433.21008	118.2
1434.22241	57.2
1435.21130	31.7
1436.72693	63.2
1440.23547	68.2
1446.95007	10.9
1448.42932	358.9
1449.71814	522.6
1450.46838	815.4
1451.45837	702.6
1452.44214	343.2
1453.41833	107.6
1454.58472	65.2
1455.29785	32.7
1458.62610	50.3
1459.45447	38.5
1466.37585	1015.9
1467.28943	470.4
1468.34277	386.8
1469.47729	106.3
1470.36133	27.7
1478.15686	43.4
1480.36658	30.7
1482.00818	118.2
1489.48279	15.8
1490.53259	230.5
1491.56677	172.2
1492.57141	20.8
1493.49609	30.6
1495.37952	109.2
1498.05664	80.9
1499.33984	111.1
1501.67688	10.9
1505.47852	39.8
1507.13342	137.1
1508.12683	121.5
1509.56519	40.4
1510.37720	78.4
1512.74023	54.1
1513.44556	21.8
1516.54626	28.7
1520.49780	25.2
1524.16187	49.5
1525.65881	114.2
1526.65271	94.6
1527.47363	95.8
1528.64734	77.5
1530.42493	481.9
1531.22156	183.0
1532.32751	106.8
1533.41846	40.4
1548.29895	1003.1
1549.37549	980.8
1550.49731	268.7
1551.48914	160.2
1553.41553	126.9
1558.28186	8.9
1566.57898	17.1
1573.77112	19.8
1587.20862	225.6
1588.19763	61.0
1590.07007	21.4
1595.75452	78.7
1600.68323	63.3
1603.37805	39.5
1605.57874	151.8
1606.31311	178.6
1607.15198	91.0
1617.12122	29.7
1618.06287	41.0
1619.45374	18.9
1621.65515	26.0
1623.51672	283.8
1624.61951	203.5
1625.65100	152.5
1626.53101	61.4
1633.67944	64.7
1650.01880	19.8
1676.33679	36.4
1692.09204	29.2
1693.45593	28.6
1727.73059	16.8
