# Supplementary material for: Phosphoproteomic Analysis of Platelets Activated by Pro-Thrombotic Oxidized Phospholipids and Thrombin
Source: PLoS One. 2014 Jan 6;9(1):e84488. doi: 10.1371/journal.pone.0084488 (PMC3882224; doi:10.1371/journal.pone.0084488)
Supplement: Annotated Spectra S4 — (ZIP) [file pone.0084488.s007.zip › RESCGSSVLTDFEGK_-10_2_74441.txt]

m/z	i	matches
255.26059	103.3
257.87680	43.1
261.22195	219.5
265.00470	90.8
268.39874	265.2
269.30612	75.9
270.40433	55.5
277.13071	188.6
279.05490	170.1
281.31082	51.8
286.24042	989.7
287.30692	180.6
294.15588	28.7
295.21960	38.5
296.18024	181.5
300.33704	72.3
303.24255	55.3
304.38800	40.2
308.44754	81.4
311.41180	25.2
312.23639	60.2
313.57825	70.9
315.34137	291.0
316.20435	156.0
322.18307	99.6
325.09378	61.9
325.97272	25.3
330.36353	51.5
333.09299	320.5
337.11292	331.9
338.49573	28.7
342.23361	176.1
343.19006	225.4
345.85309	50.2
346.77124	111.2
350.37778	28.2
352.16803	147.3
355.12915	1485.1
356.16098	381.5
357.19946	64.5
362.33569	83.0
369.34680	50.4
370.23761	28.9
373.25055	25.9
374.10956	48.1
375.15295	247.7
376.36548	185.9
377.16052	13.7
382.55359	117.9
384.10550	40.2
385.52612	166.3
389.48651	178.1
390.09924	30.3
395.28021	230.4
398.15356	103.5
401.08380	43.5
403.10931	22.0
406.11615	15.4
407.46039	72.9
410.97571	65.1
417.28857	182.9
420.49957	84.6
422.22662	51.8
424.29968	129.2
426.26318	25.3
430.04871	158.6
432.01300	15.3
433.58246	67.7
435.25586	60.3
438.54462	122.3
444.46613	91.6
445.44775	60.8
447.24976	47.5
448.10950	20.3
451.26099	80.7
452.35645	95.9
453.09418	319.1
454.14014	108.1
456.15204	143.4
460.82233	100.8
462.17505	63.6
463.16632	97.8
465.59076	73.8
467.54565	63.6
470.18256	40.2
471.24042	19.0
475.81866	82.8
477.24164	87.8
478.61157	268.8
480.28552	3782.1	y (4) (1+), b (9) (2+)-P
481.38934	694.0
482.33807	242.2
483.36658	276.4
485.18561	105.9
486.35095	228.7
487.44867	217.5
488.30005	90.7
490.45923	38.6
492.51459	53.9
493.15967	86.4
496.45117	117.0
498.07166	92.5
503.32050	671.4
504.36945	501.7
505.30426	69.2
508.11420	46.6
508.77307	89.6
510.49310	86.2
515.37415	566.0
516.39789	128.0
517.29852	84.5
518.41302	149.4
521.30798	3623.1	b (10) (2+)-NH3-P, b (10) (2+)-H2O-P
522.25726	750.5
524.93829	13.7
525.88385	28.6
527.10614	62.1
530.87775	41.8
532.29218	111.9
533.71600	23.5
535.04169	44.1
536.50189	190.4
537.21771	76.1
538.36450	182.4
539.23608	27.1
541.44275	73.3
542.76282	223.1
543.51740	119.5
549.20129	24.9
552.92017	222.7
557.32062	30.7
558.93756	61.5
560.36511	34.8
562.16125	88.2
563.47278	104.4
566.31390	108.6
568.16052	291.0
570.47162	165.3
571.13190	49.9
573.80164	218.1
574.65631	75.2
575.84528	235.7
577.32745	722.3
578.49298	410.6
579.27838	66.5
581.22565	101.5
584.12268	30.0
585.37042	101.8
587.93323	168.3
590.09515	350.2
591.36646	122.6
592.08527	47.1
593.97583	56.8
594.73920	174.1
595.34723	944.3
596.34552	543.0
597.51257	277.1
598.36743	20.4
600.44989	90.3
601.43317	56.8
603.89832	87.3
605.29095	28.2
606.29547	46.7
608.62024	79.7
609.47150	22.0
612.32751	17.0
614.11029	158.8
615.34155	46.8
616.39069	187.1
617.30145	77.1
620.19116	270.5
621.62201	49.8
623.29132	361.0
627.24860	114.1
632.46234	317.3
633.39307	311.8
635.02301	44.8
637.77020	93.0
640.64630	295.2
641.32867	410.4
642.47314	285.9
643.39923	150.4
646.64429	1555.0
647.46539	833.6
648.23346	460.6
650.34186	191.4
651.40259	20.3
652.36401	176.0
657.30823	173.9
658.30243	45.2
659.17603	95.7
660.39581	165.6
661.08160	92.5
662.00482	224.7
662.62457	57.7
663.88696	50.1
664.77264	67.6
667.01288	20.3
667.90283	108.8
670.26923	209.8
672.25293	218.0
673.26019	106.9
674.33868	68.5
676.71112	153.7
678.01172	670.4
679.14471	322.0
680.70251	77.5
681.99377	344.8
685.30048	108.7
686.21686	340.4
687.13739	48.1
688.21405	277.7
689.30676	87.2
690.51593	99.6
691.76764	40.2
692.52271	35.3
695.72919	149.9
696.35956	1434.2
697.47540	400.6
698.74335	187.0
699.36334	213.1
700.11847	99.6
702.54321	121.7
703.96716	670.4
704.70831	515.8
705.61664	281.3
706.73578	298.8
707.39679	132.6
708.03906	81.0
709.22186	141.2
710.10541	57.0
711.18140	154.1
712.79883	387.6
714.23236	117.1
715.63184	45.1
717.63580	97.6
718.47418	106.2
719.95221	128.8
723.09735	25.3
724.25488	55.2
725.59650	523.6
726.45905	331.4
729.15753	351.9
730.28339	358.9
731.31116	311.7
732.88715	181.5
736.44745	194.0
739.19965	1698.2
740.26477	92.0
741.28699	87.8
742.63641	127.0
743.48395	17.0
745.32086	478.3
746.00098	426.3
747.48065	313.1
748.23273	60.2
749.10175	288.3
750.50470	102.2
751.47369	87.4
753.50751	167.0
754.17255	291.6
755.23737	283.3
756.34680	246.4
757.48047	222.3
759.81763	105.7
760.46844	229.3
761.07526	213.5
762.17108	348.8
762.98639	93.2
764.19159	572.6
765.20612	64.7
766.61584	353.1
767.26508	137.6
768.42493	168.1
769.85437	136.2
772.42010	175.6
773.46997	313.0
774.73895	188.1
776.79742	550.5
777.41711	364.9
778.62170	53.1
779.53174	59.8
780.84442	92.9
782.26917	599.9
783.05377	375.2
783.81116	74.4
784.43182	162.6
785.12677	38.5
786.29370	76.5
788.47418	626.5
789.91547	81.8
790.54370	97.7
791.32813	511.1
792.28497	668.1
793.64069	35.6
794.54895	281.5
795.54877	30.2
797.17828	343.5
798.29510	188.1
798.90363	366.6
800.30511	437.3
801.03644	624.1
801.94659	126.3
803.48712	652.6
804.24982	329.3
805.30042	348.6
808.06042	855.9
809.35071	3268.4
810.37390	1410.6
811.59076	391.4
812.58502	907.0
813.28558	738.3
814.30341	177.8
815.73560	57.7
818.20599	11079.0
819.10522	13354.6	[M+2H] (2+)-H2O-P, [M+2H] (2+)-NH3-P
819.96918	1940.2
820.98651	73.3
821.62531	169.0
822.40900	493.4
823.07281	743.8
824.13794	222.2
825.13031	338.2
827.29169	52083.8	b (7) (1+)-NH3
828.11053	67926.2	b (8) (1+)-NH3-P, [M+2H] (2+)-P, b (8) (1+)-H2O-P
829.02887	5529.0
830.05322	1200.2
831.15216	642.9
832.20557	1349.9
833.09674	579.0
834.11914	76.8
835.88257	337.1
836.65302	764.3
837.34094	513.1
838.20306	768.7
838.92010	622.9
839.72321	32.5
840.67828	192.2
841.54132	865.5
842.63684	570.1
843.68988	741.7
844.91296	875.7
845.87805	637.0
846.72162	877.7
847.37213	109.7
848.93256	1587.2
849.87726	1221.5
851.18909	1711.1
852.10895	742.4
853.20007	536.2
854.55695	1191.9
855.39716	297.0
856.12628	212.9
857.62799	1258.0
858.67841	9991.7	[M+2H] (2+)-NH3-H2O
859.79358	2375.2
860.52350	257.3
861.46460	715.8
862.25287	408.8
862.86578	554.3
863.51709	327.8
864.18951	137.4
866.64752	1048.0
867.53308	2774.6
868.37262	134.0
881.49347	60.4
883.61157	115.5
885.39508	149.0
886.83569	178.9
888.43103	41.9
890.89227	660.6
892.16315	185.8
894.19183	190.1
895.24121	133.8
897.07745	1105.4
897.98590	190.4
899.55389	88.0
900.38196	150.2
902.50922	308.1
907.13678	505.7
908.39819	486.7
909.38098	173.7
911.87128	174.3
912.61530	129.5
915.05780	60.3
915.72852	119.4
916.57794	243.6
925.38599	1457.8
926.35834	948.9
927.31708	703.6
928.49200	136.4
929.87335	207.3
930.53253	31.8
931.32251	29.2
935.06158	1067.0
935.86572	30.7
936.81818	180.9
937.58905	13.6
939.43066	329.1
940.23273	145.8
941.40308	23.6
942.27570	265.2
943.25604	354.8
944.54608	591.4
947.53687	64.8
955.12909	117.2
958.45313	914.9
959.59393	472.0
960.71484	173.9
961.38892	77.2
966.08368	373.3
970.64966	325.8
971.37158	19.9
971.97736	225.8
973.51685	252.1
974.37933	183.4
976.52301	732.9
977.39703	1052.3
978.33160	542.2
979.64136	53.7
982.70612	454.7
983.53448	94.6
985.06616	1162.9
985.87128	238.9
987.87646	177.7
989.80048	163.6
993.48560	19.0
994.47681	495.6
995.32587	370.0
996.42676	427.3
997.59912	46.5
999.16748	85.2
1001.14136	32.5
1004.93085	271.6
1005.99042	26.9
1007.99518	81.0
1010.12140	395.4
1011.63348	313.5
1012.53790	54.6
1015.32843	2022.4
1016.35907	83.1
1016.99347	91.6
1017.65375	68.6
1018.46631	30.2
1019.76154	46.9
1020.58740	22.0
1021.35791	147.7
1022.12677	86.2
1023.44019	77.8
1025.58154	275.1
1028.47388	414.3
1029.41113	262.0
1030.04089	83.7
1030.84363	248.6
1033.24414	86.6
1034.14380	311.6
1037.99817	411.9
1039.32019	218.4
1040.24878	91.0
1041.53381	232.5
1042.55249	264.2
1045.49939	46.9
1046.72095	111.5
1047.39856	312.0
1048.93311	361.4
1049.71875	272.3
1050.45605	43.1
1051.33459	60.6
1052.38843	165.0
1056.27747	1446.5
1057.34448	622.3
1058.16748	182.0
1059.39319	862.4
1060.34619	128.1
1061.20850	54.7
1063.37500	43.5
1064.46997	116.8
1065.16882	203.4
1066.24536	25.3
1067.40283	233.9
1068.25940	534.8
1069.50549	33.6
1070.61731	83.1
1071.48511	48.2
1072.68457	183.2
1076.36548	233.9
1077.54175	744.8
1078.83655	190.1
1079.70068	35.6
1082.37695	276.3
1083.36499	301.8
1084.48828	181.0
1085.74414	148.4
1086.42810	261.7
1090.28186	27.0
1093.53784	41.9
1095.33325	133.4
1097.76074	266.7
1099.09973	424.4
1100.22681	548.9
1101.16968	192.6
1102.56152	34.1
1103.37183	91.9
1104.07837	35.3
1105.59326	699.6
1106.38306	564.5
1107.78467	217.1
1111.14966	125.4
1112.42871	177.8
1113.38843	101.8
1118.70190	190.3
1119.90332	119.1
1120.83789	641.0
1121.75146	181.0
1122.67297	203.7
1123.59277	127.9
1126.17456	194.9
1130.18555	221.3
1132.91943	143.6
1133.55640	292.4
1136.36621	51.5
1139.27087	1623.1
1140.36414	991.7
1141.37524	677.6
1142.30859	89.2
1145.38367	18.7
1150.20154	34.9
1151.67651	27.0
1153.69092	33.2
1156.16309	152.5
1157.35046	604.8
1158.32605	304.1
1159.32446	109.2
1160.49622	163.4
1163.94092	83.2
1167.77222	46.5
1169.26074	46.9
1173.01880	311.6
1174.41528	2962.8
1175.40234	1124.9
1176.30200	621.4
1176.95251	201.4
1178.42993	85.1
1180.09631	200.8
1184.52271	250.8
1187.61023	25.3
1192.17712	459.2
1194.42578	69.8
1196.53296	31.6
1197.86499	264.1
1199.68494	171.0
1200.82764	313.8
1205.11523	53.2
1206.33008	43.5
1207.30713	37.4
1208.72229	75.4
1210.93213	187.0
1211.59033	172.6
1213.45813	71.6
1216.60742	123.1
1225.44019	263.8
1227.26953	73.2
1228.03857	61.4
1229.54468	171.0
1231.45264	59.8
1232.20557	91.3
1234.84924	58.2
1235.48633	18.6
1236.60278	117.8
1241.21411	101.7
1250.33740	172.9
1254.33337	648.6
1255.39514	715.9
1256.35913	601.5
1257.65063	20.3
1259.42310	78.1
1264.28796	146.5
1265.28076	326.3
1267.39087	248.5
1268.23413	173.2
1269.14026	27.5
1272.24475	3479.1	b (11) (1+)
1273.24622	1630.5
1274.48059	997.5
1275.44324	127.5
1277.21814	121.7
1280.73584	62.6
1281.73181	111.9
1283.50037	274.2
1284.87292	54.8
1285.75037	36.9
1287.13464	144.4
1287.85046	166.8
1289.65027	70.2
1294.12146	41.9
1296.46448	51.7
1297.72131	138.8
1298.36755	127.1
1299.37170	1921.2
1300.47107	434.4
1301.30920	294.2
1302.40930	137.9
1303.48462	115.7
1305.44617	66.6
1307.16870	126.8
1308.43286	61.6
1309.21802	120.3
1315.09705	43.2
1316.28992	134.5
1316.92041	80.2
1317.81799	68.2
1321.48376	270.2
1322.72852	431.6
1324.50464	13.7
1333.80798	103.4
1335.07532	138.9
1339.50110	43.5
1340.11377	43.2
1344.02661	164.4
1345.21521	25.2
1348.52124	26.7
1351.04260	106.3
1352.01990	65.0
1352.62488	144.2
1353.38904	35.3
1356.40198	141.7
1358.56482	101.3
1364.41870	23.6
1365.47351	23.8
1368.44080	115.8
1369.11731	51.9
1369.74719	93.5
1372.61023	74.9
1373.96582	119.4
1385.75781	71.4
1386.46277	130.9
1387.41858	45.2
1388.59412	17.0
1394.72351	97.6
1397.59460	27.0
1401.32703	214.6
1402.18933	228.2
1403.67200	50.2
1404.50916	101.7
1406.25232	53.5
1410.49829	91.9
1414.96863	62.9
1416.51990	58.3
1419.25964	872.6
1420.15930	170.2
1421.53357	101.2
1423.28955	135.1
1433.13049	224.9
1434.01746	30.0
1448.51343	235.2
1449.51855	455.1
1450.40039	1509.0
1451.50940	1316.4
1452.40991	526.8
1453.03979	119.0
1457.63770	359.5
1466.39392	1533.4
1467.59900	830.2
1468.60120	272.9
1470.68921	45.0
1471.50452	158.2
1475.23267	32.0
1477.70972	81.1
1479.36560	121.5
1480.62195	46.8
1486.48706	27.2
1489.27527	44.6
1492.41614	33.5
1498.48108	67.6
1502.23096	22.0
1504.46729	20.1
1505.18909	46.8
1507.43518	309.7
1508.27502	240.5
1510.11133	166.8
1512.41541	158.4
1513.59778	188.0
1514.48718	74.1
1525.56628	431.9
1526.55786	103.1
1528.57654	32.3
1530.35889	517.3
1531.09558	281.5
1531.80627	201.1
1532.78125	283.1
1533.68176	261.3
1547.54260	76.6
1548.46790	1272.8
1549.31384	814.5
1550.08728	405.4
1550.92896	76.0
1569.22546	40.3
1570.36877	40.2
1578.62720	135.9
1586.35364	28.4
1587.66125	223.6
1588.43347	135.8
1589.28687	106.4
1596.44983	18.7
1605.94421	421.4
1606.90588	346.7
1607.72131	19.4
1618.60864	40.1
1623.65015	22.1
1624.54810	178.5
1625.45911	117.9
1649.60974	58.4
1669.51147	91.7
1742.60242	17.1
1751.39685	78.8
