# Supplementary material for: Phosphoproteomic Analysis of Platelets Activated by Pro-Thrombotic Oxidized Phospholipids and Thrombin
Source: PLoS One. 2014 Jan 6;9(1):e84488. doi: 10.1371/journal.pone.0084488 (PMC3882224; doi:10.1371/journal.pone.0084488)
Supplement: Annotated Spectra S4 — (ZIP) [file pone.0084488.s007.zip › RESCGSSVLTDFEGK_-11_2_72975.txt]

m/z	i	matches
250.37619	107.1
258.41061	83.0
260.46188	12.8
261.18845	309.4
262.18469	16.3
269.09241	123.7
271.25610	65.2
275.82278	61.8
277.11139	44.8
279.26724	59.8
286.12915	1019.6
287.42026	114.6
288.20172	109.1
292.23254	17.6
297.21552	51.1
298.32373	64.2
303.31512	88.4
304.35449	47.8
305.52399	15.0
310.26590	70.4
312.46423	42.0
314.00864	22.9
315.30872	621.0
316.41754	25.6
320.18054	124.6
321.06540	52.7
325.25943	110.1
326.31931	61.2
327.52841	56.5
330.04889	16.2
333.13965	150.0
337.22208	80.6
342.27881	39.7
342.92340	19.1
345.17911	99.2
346.60864	87.8
352.93033	11.1
355.17975	976.0
356.24139	284.4
357.36560	43.6
358.20044	34.3
360.28223	55.3
361.25342	31.0
365.42642	82.4
367.23224	105.4
369.34967	47.6
373.54227	72.0
374.24878	33.5
375.16644	428.6
376.13470	379.4
377.41150	23.0
383.21295	11.1
386.30188	63.0
389.31235	91.8
392.02628	69.4
393.40924	134.0
394.93463	119.5
395.65302	43.5
400.21460	69.4
401.40997	274.4
402.28815	107.1
407.29889	92.8
408.49963	19.1
412.09900	24.1
413.22931	97.5
414.49408	58.3
416.23608	29.3
417.30438	76.6
420.25195	95.7
421.23499	64.3
423.52881	31.9
424.27069	124.9
425.19727	53.3
427.08075	182.3
429.90527	44.8
432.42206	56.0
434.19720	66.5
440.74261	89.6
442.51849	63.7
444.32855	198.8
445.68097	189.6
446.28314	37.3
447.34912	26.7
449.46179	24.2
451.34998	76.8
453.25195	164.0
453.97144	38.3
456.13141	335.2
457.21039	37.7
460.38232	34.9
462.20648	31.7
463.86786	16.3
468.05005	20.0
469.35785	17.6
469.97980	16.3
471.14642	12.4
472.01642	31.9
475.48480	21.5
476.82129	110.7
479.13837	56.6
480.21863	2356.2
481.20270	521.5
482.43677	274.6
483.56506	345.7
484.40332	160.7
485.52301	171.1
486.37952	279.1
489.31195	93.8
492.57843	13.7
494.28210	157.8
496.91620	12.4
502.07349	170.6
503.20911	175.7
504.30139	365.6
505.45679	180.2
510.33069	14.0
515.29767	697.2
516.02460	19.6
516.71753	183.2
519.37585	42.2
521.27570	3735.7	b (10) (2+)-NH3-P, b (10) (2+)-H2O-P
522.25275	902.5
525.78503	16.2
527.03278	30.6
528.02386	16.3
531.62354	23.9
533.29059	101.9
535.17316	22.8
536.32776	24.2
538.62610	76.2
542.91614	79.7
544.09369	26.7
549.41675	60.0
550.12280	61.7
551.17688	29.8
552.53625	26.6
554.34576	91.8
555.27679	185.7
556.26282	26.8
560.07935	119.2
561.46155	282.0
564.11096	72.1
565.39130	144.8
567.59637	40.1
568.83704	22.8
569.84906	102.2
570.68433	95.6
572.22760	119.1
573.24414	141.8
575.24756	182.0
576.15594	37.4
577.49866	119.1
578.28265	192.2
579.20801	180.7
581.81561	237.2
582.43500	7.8
584.40680	125.1
585.62091	64.3
586.82819	36.2
587.86572	131.8
588.89117	58.8
589.64471	30.6
590.51373	221.0
591.28815	158.2
594.78821	406.5
595.43829	860.9
596.44550	225.4
598.16724	85.9
599.06622	151.6
600.17657	176.6
602.30212	199.9
604.03632	18.9
605.36005	212.9
606.29932	87.5
607.31152	149.2
610.33466	17.6
613.05255	146.2
614.52185	40.1
616.39594	223.5
617.72662	64.4
618.71613	37.2
621.11737	190.3
622.34991	20.2
624.07318	76.9
625.03314	190.8
625.69611	22.6
626.69867	71.8
629.54669	52.5
631.73633	121.4
632.53271	470.6
633.31470	41.0
636.42542	149.7
639.14386	26.7
640.32013	28.0
641.29022	324.4
642.41205	137.4
643.23956	57.7
644.76703	59.3
646.27179	3110.4
647.03607	7451.4
648.04333	889.1
649.12738	126.9
650.06512	325.9
651.41315	155.9
652.66510	40.4
653.89716	54.6
657.04962	183.2
657.92474	46.9
659.64752	174.5
660.41913	19.1
662.00684	92.6
663.36798	56.5
664.51764	139.7
665.16846	44.1
666.99127	41.2
668.09155	119.3
669.61780	330.0
670.25354	117.2
670.91241	110.6
672.21881	28.0
675.06409	12.4
676.57617	59.9
678.36322	511.7
679.09534	11.0
681.47394	41.3
682.20837	253.7
684.37280	96.8
685.11237	69.2
686.29114	177.0
688.27838	468.5
689.23016	206.6
690.27368	9.8
691.98431	20.2
694.11725	140.7
695.08270	189.4
696.31256	2207.4
697.36389	360.8
699.89124	33.2
700.53827	99.9
702.23224	99.9
703.48175	397.3
704.34528	862.4
705.29169	701.3
706.18073	109.3
707.24414	302.3
709.05328	116.4
709.90704	158.0
711.05853	44.7
712.38116	60.3
713.40479	286.0
715.02734	96.6
715.93066	32.2
717.59991	48.8
720.13666	60.4
721.06476	29.3
722.37610	214.2
723.77875	379.8
724.94452	195.8
725.99384	207.9
726.60992	120.2
727.36737	9.8
728.01685	71.0
729.80267	99.8
731.07910	126.9
731.87628	195.4
733.02753	153.4
733.77429	116.7
734.76398	34.9
736.20770	152.6
737.88458	282.3
739.19397	952.7
740.32117	295.0
741.20282	85.8
742.29681	99.3
744.24701	200.6
745.10107	310.4
746.15314	520.7
747.13824	301.1
747.94836	23.6
748.73291	78.6
750.12201	276.1
751.17633	117.7
752.29675	43.3
752.92407	207.3
754.38226	216.1
755.55652	99.2
756.53485	349.0
757.40167	944.4
758.31219	205.3
760.00238	533.8
762.23260	203.5
763.10095	110.0
764.37787	257.1
766.22699	133.5
766.87476	19.9
768.28717	241.4
770.01904	81.4
771.20404	65.6
772.95984	30.4
773.91986	580.2
774.78760	42.8
776.17303	299.4
777.03009	259.5
778.10431	203.7
779.44269	595.9
781.00580	84.7
781.99652	276.3
782.64685	171.1
784.40295	182.6
785.36011	145.1
785.99390	97.2
787.08398	140.9
788.21808	534.7
789.49884	906.2
790.94135	1218.5
791.88580	263.1
792.74274	281.7
793.69928	112.5
794.70471	15.0
795.76996	320.6
796.66071	137.6
798.26270	196.8
800.29980	264.3
800.94440	97.0
801.54944	50.3
802.34247	164.9
802.97565	108.0
803.86499	182.9
805.05219	144.2
806.07288	212.0
808.05347	677.5
809.36224	3744.4	[M+2H] (2+)-NH3-H2O-P, y (7) (1+)
810.22601	1886.5
811.42487	785.7
812.48431	229.7
813.20081	384.9
814.09442	245.5
815.02911	204.2
816.12994	83.3
817.09619	2696.4
818.58453	15753.6	[M+2H] (2+)-NH3-P, [M+2H] (2+)-H2O-P
819.43097	3226.7
820.17584	472.8
821.27905	127.0
822.55139	530.1
823.71643	197.5
825.07172	214.2
826.12030	9566.6	b (7) (1+)-H2O
827.31787	47498.2
828.03729	48135.4	b (7) (1+)-NH3, [M+2H] (2+)-P, b (8) (1+)-H2O-P, b (8) (1+)-NH3-P
829.37018	1095.5
830.44226	650.8
831.39569	474.4
832.51831	1301.6
833.39148	111.8
834.23138	43.4
834.92377	103.9
836.09625	862.5
837.08893	571.8
837.76361	708.2
838.56342	313.4
840.17090	478.3
840.90588	217.3
842.13062	1307.4
842.89612	655.1
843.58087	1102.3
844.72479	1762.5
845.62262	576.8
846.54138	436.9
847.31110	66.5
848.69464	512.6
849.95819	1415.2
851.21161	841.3
852.02820	17.5
852.93463	362.0
853.91101	982.4
854.97650	188.4
856.01239	260.5
857.41400	1121.5
858.59973	8501.4	[M+2H] (2+)-NH3-H2O
859.40619	3356.6
860.44989	963.3
861.59900	536.8
863.35870	739.9
864.62457	952.1
865.84119	785.0
866.51556	477.5
867.56689	673.5
868.42847	126.7
884.52606	80.3
885.96167	78.4
887.37323	14.8
890.63409	700.6
891.61481	505.0
896.11725	174.8
896.96356	728.7
898.40851	133.9
901.36487	78.7
902.45380	70.8
905.43530	118.6
906.51172	70.0
907.56274	298.6
908.38715	372.5
909.06592	96.5
909.95276	96.3
911.05627	20.2
911.83569	52.0
915.49927	57.1
916.40680	152.6
920.44696	24.1
921.45477	51.1
922.92633	82.1
925.26831	1469.9
926.31500	825.5
927.50079	192.4
928.64868	692.1
930.07941	106.3
931.34625	101.5
932.57733	94.6
934.79352	830.9
935.53876	254.8
936.30682	60.5
939.14520	152.6
941.23712	143.7
943.07477	709.2
944.32739	281.0
945.41949	451.1
946.95331	116.4
948.36841	139.2
949.79767	278.0
951.28986	69.1
954.38672	24.1
955.14313	127.8
956.39618	75.7
958.38519	729.6
959.47028	367.8
960.57330	385.7
961.46490	58.8
966.29022	16.2
971.39935	221.6
973.11200	111.7
974.80054	68.6
976.20966	339.2
977.37543	738.5
978.40985	176.0
981.00885	43.7
981.68921	60.4
982.59918	165.2
984.39795	80.9
986.10162	287.8
986.97565	98.1
988.33905	26.7
992.89819	31.7
993.51611	42.3
994.21832	45.5
995.38104	874.8
996.18066	395.0
997.69379	89.9
998.74774	41.6
999.65472	196.7
1002.20526	20.2
1003.53589	561.5
1004.64288	66.4
1005.49506	85.1
1006.41821	66.2
1007.41705	30.7
1009.04474	124.9
1010.28613	324.7
1012.06256	148.0
1013.22144	48.8
1013.82330	24.1
1014.55469	15.0
1015.75360	935.5
1016.44360	280.7
1017.13971	138.5
1019.39655	251.6
1020.06293	33.2
1021.22144	171.8
1023.61774	226.4
1025.50024	33.8
1026.35132	97.8
1027.47119	134.4
1029.21118	113.2
1030.19666	236.1
1030.83813	105.8
1031.67310	16.3
1032.62769	22.7
1033.52148	98.7
1035.16943	115.3
1036.44763	164.0
1038.28833	387.3
1039.49426	479.9
1040.40698	214.9
1041.64380	322.9
1042.29639	64.2
1043.39429	132.8
1044.09631	62.0
1046.55054	285.8
1048.29028	110.0
1048.97473	120.0
1049.84180	37.1
1054.52698	39.8
1056.29675	2004.8
1057.39844	1022.7
1058.33716	129.6
1059.43298	139.6
1060.38574	162.6
1061.57642	17.6
1062.56470	83.3
1064.51770	182.3
1065.41479	155.0
1067.72144	271.4
1071.92749	125.6
1073.79285	77.2
1074.61462	22.8
1075.36853	43.3
1076.99536	351.5
1078.04797	443.8
1079.37292	111.3
1080.47998	53.1
1081.26929	197.6
1082.29028	384.3
1083.51855	86.8
1084.63831	42.3
1085.68542	48.7
1088.70850	56.5
1090.99768	28.4
1091.92395	157.3
1093.31982	108.7
1094.87061	205.0
1095.54321	25.2
1098.73926	81.7
1099.90894	60.5
1100.87061	200.1
1102.54858	87.9
1103.54395	148.9
1104.41040	80.4
1105.15430	49.2
1107.09937	239.1
1109.88660	21.5
1111.29114	95.5
1113.62024	15.0
1115.21521	199.1
1116.33130	40.4
1116.99609	140.2
1118.98486	188.1
1119.88696	66.5
1121.46997	428.6
1122.52197	162.0
1125.42566	33.7
1126.53979	12.4
1128.71423	131.1
1129.56445	41.2
1130.37842	53.8
1133.11487	12.4
1135.20288	16.3
1137.07471	75.0
1139.37061	1832.1
1140.36011	654.5
1141.49634	265.7
1142.39111	205.5
1143.74927	145.7
1147.71716	191.3
1148.35315	42.1
1151.38110	254.3
1154.48523	78.5
1156.20837	317.8
1157.60034	372.0
1158.54419	113.9
1159.48999	203.3
1165.12061	197.3
1165.75671	37.2
1167.25476	164.9
1169.45764	24.1
1171.60645	70.9
1174.41223	1799.1
1175.49146	1004.8
1176.39111	438.8
1177.84644	90.7
1178.63550	44.9
1180.01294	158.6
1181.14160	87.7
1190.48120	36.3
1192.67346	41.9
1193.50586	56.9
1195.42480	185.3
1197.38464	18.8
1198.83472	17.6
1199.92554	290.7
1201.64587	116.7
1203.00330	162.8
1207.73132	75.5
1210.69019	37.0
1215.46069	37.0
1219.83069	204.4
1221.43750	20.2
1224.32520	41.1
1225.49146	150.8
1227.78125	63.7
1230.36401	65.6
1232.72485	141.6
1236.73816	120.4
1237.49451	172.2
1238.52100	271.1
1239.52393	57.8
1244.85327	57.4
1247.89124	131.5
1248.77954	163.7
1249.59290	101.4
1250.76965	44.9
1251.60706	77.4
1254.25037	743.6
1255.36487	332.4
1256.40295	85.5
1259.26355	106.8
1262.39441	90.3
1265.39099	25.4
1266.71130	284.2
1267.44336	644.4
1268.31482	264.2
1270.69617	59.1
1272.28210	2462.0	b (11) (1+)
1273.34070	1928.3
1274.47107	306.4
1277.22278	89.9
1279.60107	109.0
1280.37268	107.2
1281.20862	311.0
1282.29846	310.7
1283.44055	67.0
1284.20129	42.1
1287.44250	255.8
1288.89685	339.5
1289.77551	90.3
1290.49316	92.5
1293.06592	68.4
1293.98010	83.7
1296.05164	60.3
1297.41101	158.0
1299.47827	1302.2
1300.55505	597.4
1301.52954	46.8
1303.66077	164.3
1304.40552	71.3
1306.21350	17.6
1307.40649	112.1
1308.00696	157.7
1309.22449	59.5
1311.49060	220.4
1314.46460	210.2
1315.47375	165.0
1316.45752	44.5
1317.52014	164.3
1318.52063	31.9
1321.46606	412.6
1322.20447	211.4
1325.13831	43.6
1332.04321	16.3
1333.01672	136.5
1335.38123	82.7
1339.88696	11.1
1344.45654	74.6
1346.94299	74.1
1349.41309	89.3
1350.37183	174.0
1351.33044	203.4
1352.59521	70.8
1356.98364	50.6
1358.67334	76.5
1363.38635	15.0
1368.45007	150.9
1369.61047	163.4
1370.36804	46.1
1374.14026	13.7
1375.66663	55.6
1376.50671	96.6
1377.47681	58.2
1379.66675	73.0
1383.46130	47.4
1384.40747	23.1
1385.32507	30.9
1388.42615	61.9
1392.49500	34.8
1394.80652	28.0
1395.79041	78.6
1396.70569	16.3
1399.73694	61.4
1401.61658	129.0
1402.35828	77.4
1413.53992	34.3
1419.59485	530.6
1420.39661	293.5
1421.33557	120.3
1422.59351	70.8
1425.72644	56.4
1429.50964	53.7
1430.86877	149.8
1432.56372	110.0
1433.81396	413.5
1446.48523	15.0
1447.56519	17.9
1448.45398	311.0
1449.98047	720.8
1450.90967	462.5
1451.68445	679.8
1452.54443	317.4
1461.46863	77.2
1466.22437	998.4
1467.38550	539.5
1468.42004	105.8
1469.19873	48.7
1470.31482	36.2
1473.94897	46.1
1481.46240	137.6
1489.45032	101.4
1490.32458	62.9
1495.47925	25.5
1497.69141	46.1
1502.79285	150.9
1507.39771	261.9
1508.29333	220.0
1509.05530	214.3
1513.18140	52.5
1525.31873	277.7
1529.27124	104.8
1530.21313	354.4
1531.40125	279.2
1532.27612	159.1
1544.35742	20.2
1548.46948	1085.2
1549.54675	828.8
1550.64954	305.2
1553.23425	59.8
1559.24255	21.5
1569.56555	31.2
1571.35327	184.4
1574.50513	126.8
1578.23669	35.3
1578.99170	12.4
1584.42688	96.9
1587.54016	123.8
1588.53430	112.8
1593.12610	185.8
1602.64087	92.0
1605.23621	252.2
1606.69788	191.3
1607.69153	12.4
1616.65002	52.5
1623.64978	152.8
1624.39673	153.9
1668.14197	12.4
1687.14368	24.4
1692.15588	47.3
1694.23413	25.5
1707.71252	15.0
1719.67358	73.5
1762.03357	15.0
