# Supplementary material for: Phosphoproteomic Analysis of Platelets Activated by Pro-Thrombotic Oxidized Phospholipids and Thrombin
Source: PLoS One. 2014 Jan 6;9(1):e84488. doi: 10.1371/journal.pone.0084488 (PMC3882224; doi:10.1371/journal.pone.0084488)
Supplement: Annotated Spectra S4 — (ZIP) [file pone.0084488.s007.zip › RESCGSSVLTDFEGK_-14_2_107450.txt]

m/z	i	matches
255.25890	323.7
258.37482	331.4
268.21960	651.5
269.41101	212.9
274.12305	154.5
277.09344	547.2
279.37543	61.7
285.61450	583.1
286.33875	4824.4
287.20786	795.2
288.95117	225.5
301.32285	267.7
303.31320	347.0
304.47739	241.1
311.87799	262.5
314.16815	178.1
315.22852	869.4
325.31366	312.8
326.18109	46.0
333.30460	1237.3
334.17975	331.3
336.40912	133.2
338.40356	297.6
339.35043	151.8
343.59143	201.4
344.38974	268.0
346.11502	61.9
351.57764	289.1
355.25223	6015.7
356.38242	649.3
357.45331	575.9
358.32172	408.3
361.41101	159.8
363.39780	461.1
364.44611	125.0
367.40494	413.0
372.15143	127.2
377.28625	77.4
384.84534	151.9
397.55396	331.4
402.28595	125.0
414.23450	670.1
417.61200	83.0
422.33112	58.2
423.10309	252.0
424.09882	167.8
427.48688	116.7
428.34808	215.4
432.25531	138.0
436.10431	156.8
444.39056	272.3
445.40759	385.2
446.64502	152.1
447.63934	230.5
449.19208	241.4
452.95013	783.0
454.21069	288.7
455.26794	193.9
456.22040	88.3
459.10815	376.4
459.96967	224.9
461.64661	215.6
462.57855	715.7
463.43304	56.6
470.57440	83.1
477.61176	413.6
480.36505	13996.4
481.47821	3683.6
482.40790	833.0
487.32520	1280.3
490.47754	114.8
491.23901	256.8
493.11237	449.3
493.90222	97.8
498.38257	341.3
499.67834	93.7
504.36432	67.1
508.38281	242.5
515.32208	3366.2
516.44373	385.4
517.39636	516.9
518.41962	77.8
520.47986	680.9
521.15601	181.9
522.48071	77.8
532.45392	212.9
534.31433	196.1
539.79285	267.6
550.42841	1215.1
552.76074	264.3
553.84613	365.8
554.48505	240.2
557.23169	319.4
559.22119	519.3
560.87500	104.4
565.45404	299.0
566.21759	435.9
572.24994	883.2
573.55048	589.3
575.36920	77.4
577.34344	590.5
578.45648	67.2
579.41901	144.3
583.59534	415.1
585.90021	369.7
587.68451	157.2
589.26337	72.5
590.21124	215.4
591.31390	127.1
595.41547	4752.3
596.43445	1899.9
597.35370	411.2
598.23822	182.1
604.97369	861.7
606.11682	72.5
607.08765	114.9
607.72937	245.5
608.37146	1088.2
612.49066	111.7
613.40637	344.4
614.16797	256.3
615.20038	330.3
618.52203	162.1
622.15155	360.1
623.29865	177.3
624.36285	56.3
625.18573	453.4
628.48993	224.5
630.23303	1124.6
631.58673	86.1
632.40454	393.8
634.33881	51.4
636.49261	316.3
639.01160	220.7
640.14288	225.1
641.37372	1236.9
642.41766	51.4
643.47461	310.0
644.50751	734.6
646.30682	120.4
648.66199	418.5
651.45282	363.4
652.67279	497.8
653.56665	83.1
655.59540	360.6
656.38824	157.3
659.30029	311.0
660.39905	914.0
661.35321	600.7
662.03790	610.9
663.39539	180.4
666.39233	270.2
670.16754	1990.1
670.91302	89.7
671.87866	308.7
672.58759	88.4
673.45349	172.5
677.34613	847.0
678.35284	1087.9
679.46423	1150.7
681.39630	455.6
682.64789	403.9
687.38586	456.3
688.27533	671.9
690.39563	309.2
691.59229	313.7
693.32739	132.9
696.37933	7845.1
697.34845	2135.3
698.35358	2076.6
699.03802	242.1
700.45721	369.4
701.44385	56.7
703.36816	751.4
703.97198	404.7
705.51898	904.1
707.51447	257.4
710.35913	469.5
711.23950	449.2
711.92584	622.0
719.06158	249.2
723.31317	144.3
725.27032	109.6
726.07904	1669.0
726.86261	460.8
728.22473	1371.2
729.61786	453.6
730.63812	125.4
733.04181	362.8
734.12457	104.1
736.80731	83.1
737.77472	308.7
739.22852	4448.0
740.29529	2277.5
742.38263	125.2
743.09033	215.5
746.17657	2137.5
747.81195	691.7
749.33551	151.9
750.31836	160.3
752.59222	226.1
754.57660	766.0
755.31616	187.2
757.19354	2126.0
758.12616	200.9
761.94061	871.9
763.45245	171.1
764.26300	500.9
765.37543	944.0
766.97729	920.9
772.92493	567.2
773.72632	404.4
774.36761	104.3
775.57904	495.0
777.73810	376.6
779.35980	114.4
780.56598	499.0
781.56012	446.7
782.57294	1568.8
784.60986	2132.1
785.83441	138.3
788.55170	723.8
791.56476	1644.1
792.37695	859.5
793.37665	141.9
794.64771	446.8
795.51611	199.3
796.81226	548.6
798.22394	888.5
800.32611	928.6
801.16437	1896.4
803.06110	664.6
804.15265	497.0
805.61786	541.5
806.86462	1557.3
808.19025	1238.8
809.51727	17874.9
810.48193	8936.3
811.40027	1423.5
812.38977	3209.7
813.33258	2019.5
814.20905	1598.0
817.02118	587.1
818.69403	61190.0	[M+2H] (2+)-H2O-P, [M+2H] (2+)-NH3-P
819.54828	36188.3
820.43927	8804.2
821.45984	851.0
822.86749	2716.7
823.94153	1043.0
825.38348	729.8
827.69580	483999.8	b (8) (1+)-H2O-P, b (7) (1+)-NH3, [M+2H] (2+)-P, b (8) (1+)-NH3-P
828.70062	170372.2
829.99146	14051.9
830.94989	2196.9
832.17035	714.8
833.30573	2131.4
833.99408	351.9
835.26782	983.1
836.52399	2407.6
837.59552	2695.6
838.38947	2295.7
839.03510	1166.0
840.33527	722.9
841.05011	373.4
841.67499	120.2
842.55536	1470.7
843.32874	564.4
844.70764	3478.9
845.49597	1860.7
846.15198	2504.0
846.76410	87.6
847.45331	241.7
848.51031	114.9
849.52313	1699.4
850.13544	682.6
851.43689	682.8
852.51373	294.4
853.66681	271.7
854.68817	937.0
855.52496	82.8
856.82074	806.5
858.60156	36896.2	[M+2H] (2+)-NH3-H2O
859.53430	14555.2
860.51154	1186.6
861.73724	2583.0
863.11475	958.0
864.69159	192.7
866.41199	596.0
867.64960	50624.7	[M+2H] (2+)-NH3, [M+2H] (2+)-H2O
868.51331	4143.9
869.26056	1186.7
871.38538	40.7
889.22015	172.8
891.48926	997.0
894.66736	302.3
896.52106	305.4
897.56036	416.5
903.19708	61.8
907.14294	2259.1
908.29309	2467.1
909.62836	498.1
910.55194	421.2
913.26727	356.3
915.24164	754.9
917.46332	424.2
918.31647	344.2
921.04474	330.8
923.33917	617.3
925.29395	9877.6
926.22235	4136.1
927.25562	1356.4
928.21606	209.1
929.64642	483.8
930.46289	308.4
934.72650	979.8
938.54376	151.2
940.28046	460.9
941.65967	279.0
943.47632	1714.9
944.36676	1210.3
945.30688	475.9
946.43311	334.8
950.61237	146.3
955.22284	432.1
958.45770	2564.5
959.49707	958.4
960.28571	44.7
961.72235	1193.8
963.50195	362.9
966.91650	615.6
967.54193	199.0
969.35156	378.7
973.13397	225.4
976.30389	614.0
977.54346	2787.4
978.29956	283.3
978.96686	504.4
980.37646	1253.9
981.06177	670.7
985.71411	513.7
988.23071	116.3
989.44849	257.6
990.08026	271.0
995.38477	3386.9
996.40558	1997.4
997.39819	248.8
998.67090	72.6
1003.13055	552.5
1003.86456	613.9
1006.10968	480.4
1008.01202	333.1
1008.73969	216.6
1010.69794	72.1
1012.36090	198.6
1014.13721	384.9
1015.18927	82.8
1017.26001	506.4
1020.36188	125.2
1021.41528	251.3
1022.62427	196.9
1023.39185	307.1
1025.10181	299.8
1026.52637	225.9
1028.29553	554.2
1029.53821	405.2
1030.18335	120.2
1030.78857	188.5
1031.68921	934.8
1038.42346	3210.9
1039.24182	600.2
1040.23865	755.5
1041.41333	125.5
1042.43286	1188.7
1043.18555	298.2
1044.66235	273.0
1046.93164	707.2
1048.37561	358.6
1052.08850	374.0
1053.36401	1012.7
1054.14136	89.4
1056.32495	11823.4
1057.45776	6237.2
1058.44727	1542.3
1059.39331	2085.9
1060.71375	1041.9
1061.65137	111.0
1062.82910	418.0
1065.65918	782.0
1067.49292	133.3
1073.44312	56.7
1076.43970	77.5
1077.55310	587.4
1078.75647	582.4
1079.45923	640.1
1080.49939	283.7
1082.41174	1474.5
1083.56519	2548.0
1084.58398	1188.5
1092.50708	104.3
1094.34863	88.4
1095.94727	199.4
1097.37598	257.1
1098.32104	400.9
1102.70898	336.5
1105.20679	372.3
1107.82324	456.0
1108.60034	46.1
1110.00037	99.0
1110.89514	343.7
1111.84143	363.6
1113.31714	83.1
1115.80591	381.2
1117.43762	215.2
1119.14966	453.9
1121.35681	1063.2
1122.37158	1990.6
1123.54590	260.2
1127.15015	354.1
1130.18188	713.0
1133.25183	900.8
1135.16895	151.9
1136.36206	341.1
1139.33911	6937.5
1140.35791	5063.6
1141.40576	2907.4
1142.27686	217.7
1147.72754	240.8
1152.49902	220.7
1153.61621	83.1
1156.25537	201.8
1157.31873	2133.0
1158.13184	1070.3
1159.63635	132.0
1160.53687	225.9
1162.27661	178.4
1169.65210	236.6
1171.46594	598.9
1172.20557	51.4
1174.36133	9060.5
1175.47046	5266.7
1176.62622	3041.5
1177.62781	978.7
1178.44714	220.8
1180.54102	448.0
1182.97925	700.7
1186.60999	465.0
1189.88757	159.1
1193.60925	1413.7
1194.72205	78.5
1195.37500	241.6
1201.06604	241.8
1203.69519	464.2
1209.39722	521.9
1210.20068	199.5
1213.16772	136.0
1214.43188	401.1
1215.45581	135.4
1222.43506	245.4
1225.95874	402.8
1227.62537	61.9
1229.28076	619.1
1234.52759	178.2
1236.01880	167.7
1237.26221	979.7
1238.60522	626.9
1239.35339	77.6
1241.67627	120.0
1245.37354	141.2
1251.63318	77.6
1253.92883	1025.9
1254.66296	3809.3
1255.42737	2061.2
1256.33057	563.7
1257.34363	1256.2
1258.06836	273.3
1259.01428	403.9
1260.24426	471.4
1263.66284	438.7
1265.08374	146.5
1269.44910	162.5
1272.36157	18570.7
1273.42896	9099.9
1274.42590	3519.9
1275.55896	1131.7
1276.48633	734.2
1281.60706	734.1
1282.50183	1521.3
1283.58899	77.8
1284.48267	1398.0
1285.66174	664.2
1288.39197	534.4
1291.35120	687.3
1295.56287	663.1
1299.53601	6249.3
1300.45618	4676.3
1301.15906	708.7
1302.38708	357.0
1303.44922	252.6
1304.76123	790.3
1309.80347	62.2
1313.33508	480.5
1314.60754	247.6
1316.20740	336.6
1317.35779	431.4
1321.65100	1064.4
1322.34924	1485.6
1323.85059	761.0
1324.64636	164.1
1332.29504	141.0
1340.67566	199.7
1341.47778	600.8
1351.15930	333.4
1352.41553	554.8
1354.69043	77.4
1357.63586	331.1
1360.79504	214.6
1363.03284	146.5
1368.49304	2687.8
1370.02454	1977.2
1370.78784	432.2
1372.47644	51.9
1375.39392	128.2
1383.65662	266.0
1386.00830	109.7
1386.75879	125.6
1392.56604	171.6
1397.68982	466.6
1401.38733	137.3
1402.62268	1035.7
1403.61218	543.5
1404.87903	228.8
1415.79370	277.9
1416.63220	1186.8
1418.51282	72.7
1419.58142	1768.4
1420.33093	1266.3
1421.33765	956.4
1422.00940	358.0
1422.71411	582.4
1423.43323	426.4
1424.63733	236.9
1427.82483	405.1
1430.34119	230.7
1431.84338	211.2
1432.50183	391.9
1433.58923	236.8
1448.44543	1120.5
1449.42480	2405.5
1450.49902	4169.3
1451.52942	2387.5
1452.58484	2385.1
1453.75232	706.2
1454.76819	72.7
1455.63367	109.2
1457.55164	285.5
1458.60303	104.3
1461.51318	257.8
1466.38855	7695.8
1467.44153	5160.8
1468.58301	4402.3
1469.50891	936.1
1470.30286	178.6
1473.04077	173.1
1479.70178	300.2
1481.64246	324.5
1489.72449	287.6
1493.56287	132.1
1495.81824	56.6
1497.56738	383.2
1498.48328	294.4
1500.36731	51.4
1505.39111	154.7
1507.68591	833.4
1508.91101	762.9
1509.91394	1357.4
1510.86267	263.5
1512.72681	294.0
1513.68457	814.2
1514.57800	312.6
1520.36182	243.2
1524.64734	72.3
1525.79749	657.5
1526.66040	352.1
1527.58472	995.3
1528.50916	669.4
1530.32739	2921.6
1531.41174	3056.2
1532.47180	469.1
1533.68469	337.3
1547.79077	898.6
1548.45813	6743.7
1549.54114	4240.6
1550.58716	2991.9
1551.64600	848.3
1552.59766	173.8
1553.56189	596.9
1571.04114	521.0
1579.59778	730.4
1587.83240	296.6
1588.94604	189.6
1592.22461	320.5
1598.77698	72.7
1602.66541	247.2
1605.50269	1600.0
1606.50305	1455.6
1607.53162	603.6
1609.55737	233.8
1614.41003	223.0
1623.24683	536.7
1624.60632	961.4
1625.53284	1081.7
1626.68274	205.3
1740.43762	88.8
