# Supplementary material for: Phosphoproteomic Analysis of Platelets Activated by Pro-Thrombotic Oxidized Phospholipids and Thrombin
Source: PLoS One. 2014 Jan 6;9(1):e84488. doi: 10.1371/journal.pone.0084488 (PMC3882224; doi:10.1371/journal.pone.0084488)
Supplement: Annotated Spectra S4 — (ZIP) [file pone.0084488.s007.zip › RESCGSSVLTDFEGK_-15_2_124519.txt]

m/z	i	matches
248.11526	103.3
249.28540	14.9
253.23672	29.4
256.14337	44.1
262.28821	24.8
266.63287	44.9
268.46478	20.5
269.35577	179.3
270.28391	37.6
277.15356	132.1
279.17542	27.7
280.19931	57.6
283.26532	130.1
285.38306	59.4
286.16943	1208.9
286.82486	25.9
287.56668	48.1
293.25259	22.2
298.81012	80.7
300.86786	33.8
301.50937	60.1
303.10132	80.3
304.42322	23.5
314.29523	30.5
315.38940	779.1
316.34586	340.0
317.58795	82.9
319.14581	88.0
321.39127	120.2
325.48883	54.3
326.45764	33.9
327.13852	92.7
329.15768	63.9
332.32605	102.8
333.27560	597.2
334.34271	242.8
336.05292	103.1
337.31152	662.2
342.65915	49.9
352.48734	76.7
355.27478	2181.7
356.20441	377.7
361.60425	115.1
362.34860	47.8
366.24902	84.5
367.07721	54.8
372.88287	42.9
374.42578	33.2
375.20447	17.9
383.37604	124.4
384.36401	75.9
392.57404	45.0
395.25879	67.4
396.34357	45.2
397.38086	24.7
398.34100	140.0
402.37292	163.4
403.21387	20.3
406.19507	110.4
407.22272	120.5
408.11389	52.2
409.24768	36.5
411.21014	18.0
414.77020	122.7
416.11328	30.3
420.37201	116.0
424.20715	191.0
426.11682	79.6
431.55408	96.0
437.34271	267.9
438.12848	25.5
442.06689	104.5
444.35455	216.4
445.05933	32.3
449.03473	217.5
451.04749	33.8
452.22339	104.6
453.66681	103.6
457.13654	58.7
459.36359	39.4
460.21350	177.2
461.19373	22.2
462.30682	75.3
463.26410	169.4
464.35175	51.0
466.40851	41.6
467.16669	135.0
468.39679	14.9
470.56042	126.6
472.44409	90.6
473.90387	115.7
476.70575	137.1
480.22443	5405.7
481.37012	1386.8
482.34729	161.4
485.22888	392.6
486.31598	63.3
487.44617	188.7
489.29669	338.6
490.32007	369.8
491.38196	190.1
493.49902	97.1
496.35211	31.4
498.31555	140.1
499.42090	31.4
500.81610	36.8
503.46259	54.3
505.59552	95.1
507.54108	18.5
510.25854	76.8
512.32361	34.3
513.19928	119.9
514.21655	286.9
515.28137	1298.7
516.41278	252.1
518.17285	46.0
520.46338	55.7
521.10999	147.7
523.24945	66.1
524.34204	147.8
525.41431	101.4
528.43970	116.2
531.32568	157.9
532.30243	389.3
533.15912	99.5
540.23773	66.1
541.11676	462.7
542.45758	59.5
543.10144	29.5
545.60608	170.0
546.44928	59.4
548.31879	113.4
550.09033	56.4
551.41565	215.8
553.38129	18.5
554.41565	101.6
555.63538	55.3
556.48969	27.2
557.97351	33.1
559.25824	274.4
561.19147	109.2
565.56232	79.5
568.23706	171.8
570.60486	57.7
572.30127	419.0
573.45575	166.6
574.22296	46.6
577.36688	587.9
578.21887	142.8
578.88220	90.4
580.00830	317.4
581.63556	43.9
584.13849	126.5
585.40332	49.1
586.42865	25.9
587.67889	423.9
588.52319	174.6
589.44104	214.7
590.39648	389.3
591.15833	136.0
592.54926	215.3
594.26715	33.2
595.45770	1799.0
596.49133	476.7
597.25250	267.1
598.08240	87.0
600.28973	57.7
601.20111	170.9
602.18036	133.6
604.35260	139.3
605.44342	18.5
607.37006	20.3
609.39935	67.4
610.54260	132.4
611.48627	328.1
612.12140	121.6
613.01984	232.6
614.01337	248.9
615.65997	64.1
616.38116	200.4
617.44641	114.4
618.54712	145.8
619.49005	79.1
620.25372	270.0
621.88165	22.1
623.52545	96.1
624.67065	56.8
628.30688	250.2
629.68011	86.2
631.11719	103.3
631.84137	338.3
636.23773	51.6
637.45361	111.4
639.92328	353.1
641.24811	747.7
642.24579	210.2
643.20660	304.7
644.33740	207.4
645.32648	91.2
646.59344	57.0
647.33734	436.8
648.12146	301.8
649.37994	149.2
650.45660	180.0
653.46008	145.1
657.63049	122.2
659.06030	258.2
659.97211	208.2
660.61694	81.2
663.39520	161.3
664.34283	113.8
665.20721	50.3
667.55878	83.8
668.61835	198.9
669.60638	125.3
670.25256	705.2
671.21899	393.3
672.22589	475.7
674.40613	161.6
676.29382	75.9
677.36829	88.8
678.17810	652.5
679.21161	200.3
680.36786	278.2
681.23560	26.0
683.38385	35.0
684.13348	44.8
686.17291	132.0
687.35358	133.2
688.28937	545.9
689.40900	847.4
690.31250	79.4
691.44293	143.7
692.53290	57.7
693.46625	70.3
694.79010	99.3
696.42188	2629.4
697.32745	640.9
698.31433	106.1
699.46649	106.9
700.16119	20.8
700.94348	203.2
702.26935	198.9
704.82532	179.4
705.89954	219.0
706.55676	91.7
707.54041	41.3
708.73566	119.0
710.37469	581.0
712.49933	22.2
713.92584	404.4
717.58087	234.1
718.52057	348.8
719.46429	270.1
720.57385	152.3
722.48883	499.3
723.47034	92.3
724.28894	319.4
725.78247	213.6
726.60498	200.4
727.22198	214.2
728.16229	280.0
729.90149	175.4
731.40765	126.8
734.21063	28.3
735.07129	154.0
735.83215	97.6
736.46466	607.7
737.51154	255.9
738.69989	601.4
739.50946	845.3
740.30255	558.3
741.38385	740.6
742.45123	666.7
743.36981	245.3
744.74243	395.1
745.70715	96.3
746.51666	726.6
747.47870	843.1
748.41449	160.9
749.89838	207.2
751.28668	132.6
752.58612	128.1
753.24738	284.5
754.05017	121.5
755.98334	384.7
757.16821	355.7
758.41272	122.2
759.57953	258.7
761.49872	185.5
762.38306	68.3
763.58777	188.2
764.87354	365.6
765.66656	125.6
767.19232	386.4
767.95660	59.4
768.71997	262.6
769.86420	202.6
771.49774	59.2
772.15192	152.8
773.22168	831.2
774.15802	852.4
775.11530	574.4
776.17322	27.7
777.64038	386.7
780.99213	150.7
782.55292	532.6
783.62811	50.9
785.20844	979.2
786.31226	748.3
787.31866	147.3
788.57465	510.0
789.61102	254.9
790.75946	172.8
791.44269	1137.9
792.13409	325.9
792.84863	137.5
794.14935	514.7
794.95868	392.2
795.73450	152.9
796.86444	416.3
797.55438	281.9
798.22614	292.2
800.15485	612.8
801.35559	168.2
802.70111	716.9
803.52277	636.6
804.52466	305.8
805.82111	478.7
806.66705	227.6
808.12927	1654.7
809.36176	5951.5
810.17145	3548.3
811.15924	705.5
811.97540	500.5
812.65289	667.3
813.34711	304.8
814.35706	472.4
815.59912	337.0
816.53864	337.9
817.78290	4091.3
818.65973	27708.7	[M+2H] (2+)-H2O-P, [M+2H] (2+)-NH3-P
819.54956	8249.9
820.96271	1444.6
821.96417	339.8
822.58807	3242.9
823.30670	727.3
824.23901	307.1
825.47040	709.6
827.63177	155858.9	b (8) (1+)-H2O-P, b (7) (1+)-NH3, [M+2H] (2+)-P, b (8) (1+)-NH3-P
828.53033	33665.9
829.58411	728.7
830.43378	818.1
831.50580	874.0
832.49988	206.8
833.11371	257.1
834.16992	695.8
834.79059	128.0
835.44434	41.2
836.58026	870.8
837.72968	1973.1
838.57318	1110.1
839.22626	130.7
840.42065	87.1
841.16498	296.3
841.89722	171.9
842.92212	783.5
843.63239	768.2
844.97620	1981.9
846.20325	568.1
847.13446	793.4
849.31696	1559.2
850.08502	636.7
852.52954	363.7
853.25806	354.8
854.22467	109.0
855.19391	1045.1
856.21509	412.0
857.76874	3951.7
858.65009	13175.7	[M+2H] (2+)-NH3-H2O
859.63849	4814.6
861.31854	319.2
862.72113	987.5
863.86517	619.4
864.77014	258.9
866.47589	3185.3
867.32990	3031.0
867.99249	1255.1
869.14539	52.1
871.48328	77.2
875.64655	585.9
876.90485	104.7
887.16351	47.4
888.10590	43.1
889.14734	161.6
890.41278	47.9
891.70825	301.6
893.38733	33.1
896.41095	866.6
897.48450	456.0
898.38330	166.6
899.34595	569.9
900.10895	169.5
901.70929	369.7
903.03046	209.7
904.22845	177.8
907.20685	407.7
908.37909	1442.0
909.65137	299.5
910.26379	249.4
912.30548	206.3
913.15106	481.9
913.82080	43.5
914.56866	212.8
915.32733	38.4
916.37994	51.0
917.85815	20.4
920.45313	24.7
924.77057	711.7
925.37909	2674.1
926.36591	845.9
927.28564	522.9
928.03510	191.5
929.48065	175.5
930.63068	463.2
933.96313	46.6
937.50806	300.0
938.50458	152.8
940.60059	264.5
941.42291	502.5
943.31909	572.5
944.50928	380.3
946.56464	356.7
947.44318	72.3
949.41742	83.1
951.99707	62.4
953.60718	657.3
954.35889	16.5
956.51239	49.6
958.56592	1078.2
959.45142	595.7
960.45941	427.4
961.50067	173.3
967.37134	57.7
971.44531	395.6
975.39105	218.7
976.51239	497.0
977.41644	474.3
978.42340	413.1
979.74634	47.2
981.32050	45.9
983.16022	191.7
986.00555	160.3
987.89160	223.4
988.67871	71.6
990.14429	85.5
992.59076	53.3
993.55981	168.7
995.49359	1518.9
996.43805	574.7
997.69604	85.2
999.61810	180.2
1000.97534	242.8
1001.94110	43.1
1002.65179	108.3
1004.62018	72.3
1007.13788	133.1
1009.53680	224.3
1010.35596	463.8
1011.75269	356.4
1013.35767	373.6
1014.24609	232.5
1015.09406	304.9
1016.04297	265.7
1017.31854	417.0
1018.49823	521.0
1019.40656	47.5
1020.53442	29.5
1021.20898	30.4
1024.50964	154.7
1025.98694	322.0
1027.32458	74.0
1028.44995	293.7
1029.48962	459.3
1030.38965	90.2
1033.37866	58.6
1036.20923	103.4
1037.17944	97.9
1038.42773	463.6
1039.64209	284.5
1040.28564	177.6
1041.61279	554.9
1042.55811	377.9
1043.78394	88.8
1044.63794	173.3
1046.07190	53.0
1047.27954	125.9
1048.98596	239.8
1049.71460	40.1
1052.06689	71.9
1056.28760	2625.3
1057.25281	1286.2
1058.40942	1109.7
1059.39612	513.3
1060.52173	794.1
1061.37256	852.2
1062.25171	313.0
1063.28235	30.2
1064.53027	259.1
1065.73242	89.6
1069.34155	249.2
1070.38818	246.4
1073.34509	201.6
1076.65063	31.0
1077.71155	548.9
1078.64380	574.1
1079.61145	42.9
1082.33496	428.6
1083.68433	495.5
1084.72314	235.3
1087.82837	172.8
1089.28662	18.5
1091.36279	180.7
1093.34070	27.7
1094.04065	179.4
1096.56946	45.6
1098.40271	55.1
1102.54810	117.4
1103.33508	168.8
1104.48999	27.7
1107.41748	121.2
1108.47729	62.4
1112.24463	36.8
1113.09326	390.0
1114.37915	233.6
1115.27307	448.9
1116.40479	319.5
1120.32568	29.2
1121.35352	506.0
1122.47083	494.2
1123.68530	373.1
1124.84070	422.8
1126.41040	135.1
1128.51685	287.7
1131.80762	114.7
1132.72388	42.3
1133.45728	78.6
1134.54956	140.4
1135.51050	20.4
1137.30981	489.8
1137.97144	230.4
1138.68140	240.9
1139.38123	2740.5
1140.46045	1808.0
1141.41638	293.0
1144.14880	60.6
1145.61719	63.1
1146.54272	125.8
1147.63489	98.6
1149.09924	344.6
1151.65649	27.1
1153.00195	16.7
1155.87280	182.8
1156.51392	292.7
1157.55444	574.6
1158.63745	372.8
1159.75195	102.6
1161.38062	29.4
1162.36108	22.2
1163.52075	31.4
1167.97644	137.3
1169.14539	99.7
1170.38586	101.2
1171.09607	48.5
1172.65027	88.4
1174.39807	3043.2
1175.45007	2757.6
1176.50635	506.7
1177.53101	121.7
1178.42065	200.7
1180.01709	46.7
1180.63757	33.1
1182.59961	29.5
1183.85669	39.5
1187.31787	44.2
1188.51880	98.5
1190.71265	130.6
1191.97083	156.4
1192.79895	200.7
1193.80994	62.1
1194.59937	59.6
1196.83044	208.2
1200.58191	60.3
1212.65833	206.7
1213.45166	129.1
1216.48975	218.7
1217.68311	118.1
1220.59058	42.3
1221.93323	444.4
1222.61377	1458.8
1223.62756	880.5
1226.27234	166.7
1227.24109	71.7
1228.45850	81.2
1230.34399	98.0
1231.57898	107.4
1232.55713	92.3
1234.47900	52.1
1236.48999	208.3
1238.01782	175.9
1239.35217	22.2
1240.65808	183.8
1242.49634	163.3
1244.11731	88.1
1245.45703	238.6
1246.74854	115.8
1247.72900	340.1
1248.54248	73.7
1249.51807	35.0
1251.04150	48.4
1254.32666	1477.4
1255.13635	251.0
1255.73645	232.3
1256.53870	293.3
1257.20007	90.7
1257.90784	27.7
1259.26819	28.5
1260.31116	297.2
1263.23560	131.4
1264.29395	105.0
1266.41272	58.5
1267.95398	116.2
1271.74951	599.5
1272.43884	3831.7
1273.39258	3363.4
1274.38037	705.3
1275.59460	134.8
1276.46716	220.8
1277.46887	84.5
1279.73804	168.0
1281.23254	363.7
1282.65247	626.4
1283.50732	84.4
1284.37891	75.1
1287.03064	29.5
1293.33923	534.8
1294.34778	127.5
1295.14246	53.0
1297.73987	53.7
1299.63892	2158.0
1300.55591	1976.0
1301.50549	305.1
1302.42932	277.3
1304.39075	69.8
1308.54919	98.7
1310.62109	29.5
1314.26233	287.4
1315.31763	428.8
1316.16003	250.6
1317.09631	85.2
1321.52405	315.9
1322.32715	530.5
1323.38684	276.6
1324.87854	146.5
1333.30212	140.5
1336.47485	147.6
1339.43860	471.5
1341.01135	509.9
1341.86340	33.4
1343.88928	116.7
1348.41113	361.0
1351.09448	592.9
1352.17004	390.6
1352.88684	74.4
1354.13428	90.7
1356.56140	58.9
1366.40198	33.0
1367.15320	40.3
1368.32019	595.8
1369.51648	490.2
1370.67102	374.4
1371.72974	32.6
1375.50012	104.8
1378.59058	275.9
1379.82385	196.1
1380.68689	61.4
1384.37207	196.8
1386.78650	146.2
1394.67566	61.4
1398.79089	71.5
1401.40710	401.9
1403.73779	209.8
1404.61829	41.8
1405.36511	76.1
1409.06482	48.3
1411.00256	31.4
1413.47278	66.7
1414.59717	147.4
1415.60681	193.3
1416.52795	67.4
1419.21570	308.3
1419.96814	768.4
1421.07605	491.4
1422.72522	286.7
1423.81140	26.4
1427.86096	81.6
1429.08948	94.3
1431.05603	288.4
1432.05066	152.3
1432.71448	168.0
1433.31567	47.9
1434.31262	123.5
1442.58264	187.5
1448.74646	370.8
1449.50745	642.9
1450.53210	1566.7
1451.62561	1416.6
1452.40747	712.1
1453.25452	86.6
1453.96912	47.8
1459.62305	66.0
1461.26868	99.9
1463.58875	103.1
1464.40015	186.9
1466.42566	1201.0
1467.39392	554.9
1468.47449	583.3
1469.44019	352.5
1470.71936	32.5
1472.11072	46.7
1480.49500	117.8
1483.63721	33.2
1484.82288	38.0
1487.59790	133.9
1488.53711	213.6
1489.43567	97.2
1490.19873	150.0
1491.64587	49.7
1495.63538	156.5
1497.74646	123.6
1498.67236	138.3
1499.42029	125.3
1501.93127	192.5
1505.20203	28.5
1507.63318	762.7
1508.48218	75.2
1509.45239	96.3
1511.66785	18.5
1513.49927	95.7
1514.44104	79.5
1521.30237	180.7
1523.20679	63.2
1525.71558	737.2
1526.61011	449.7
1527.54211	164.0
1530.42432	1016.8
1531.38635	594.0
1532.41125	388.0
1533.42480	134.1
1537.36096	187.6
1548.48071	1231.7
1549.36938	1107.3
1550.40808	1185.7
1553.62976	31.3
1557.34558	50.4
1568.08264	84.4
1571.55664	94.1
1577.46985	45.5
1586.40686	38.0
1587.54041	100.7
1588.42322	154.0
1590.35022	138.6
1604.23499	128.8
1605.33020	674.0
1606.48450	422.9
1607.37427	31.3
1607.99377	89.0
1623.13989	169.8
1624.52844	184.0
1625.13159	122.3
1639.60364	129.5
1684.53088	36.8
