# Supplementary material for: Phosphoproteomic Analysis of Platelets Activated by Pro-Thrombotic Oxidized Phospholipids and Thrombin
Source: PLoS One. 2014 Jan 6;9(1):e84488. doi: 10.1371/journal.pone.0084488 (PMC3882224; doi:10.1371/journal.pone.0084488)
Supplement: Annotated Spectra S4 — (ZIP) [file pone.0084488.s007.zip › RESCGSSVLTDFEGK_-16_2_98342.txt]

m/z	i	matches
251.29111	197.1
257.36172	83.9
264.31277	114.6
268.46570	549.6
269.38550	148.7
270.35590	70.2
278.17004	43.5
281.22339	35.3
282.16360	181.4
285.31052	29.8
286.27609	969.4
287.29944	142.2
287.99316	60.7
289.24786	28.0
297.26770	177.5
299.31906	146.4
303.30817	83.8
304.28214	75.7
310.26154	35.4
311.21378	207.5
315.33115	612.3
316.02216	32.5
324.08353	121.8
325.16922	141.5
330.16464	180.8
333.25577	439.8
334.47900	35.4
337.20349	37.1
338.19806	42.7
339.39001	117.8
345.27448	154.0
348.29041	83.9
353.17383	60.1
355.30997	4153.0
356.40924	389.2
365.52783	277.4
366.14563	30.0
366.89539	84.9
370.38849	145.3
371.66919	51.4
374.11438	119.6
375.37622	248.7
380.90350	43.1
383.44397	95.0
387.40015	129.6
388.23749	73.8
391.39026	264.2
392.68347	98.7
393.33527	29.9
394.86432	127.7
396.91498	141.9
398.41644	59.7
399.42993	21.6
401.32007	66.0
404.25055	27.1
407.44482	34.5
410.92511	219.0
413.17145	138.8
416.72107	35.3
420.32678	27.7
421.36334	108.7
425.41583	82.9
427.20380	53.7
428.35718	86.7
429.44220	48.2
430.23956	60.5
432.37561	136.1
434.90668	46.7
444.72583	289.7
447.09564	412.8
449.37390	60.1
452.10138	40.9
455.77917	27.1
462.21552	313.6
463.65930	150.3
475.29395	27.4
477.31342	106.0
478.26178	318.6
480.30518	6080.2
481.36603	1260.1
482.70007	141.8
484.25659	649.9
485.52979	130.7
487.29944	254.4
488.56293	203.7
489.45496	280.8
493.15228	511.5
497.37384	72.9
498.91028	134.1
502.23907	220.7
503.50989	65.7
505.46753	54.6
507.43085	149.7
508.17303	264.8
509.08997	127.5
509.87744	182.8
510.51147	54.7
513.36218	42.7
515.25360	1801.9
516.26239	724.6
517.06281	95.7
518.29449	105.3
521.24109	106.2
522.43787	46.4
525.11884	73.0
530.60376	133.7
533.22992	256.5
534.42554	49.2
535.54675	158.5
536.45441	166.7
541.09357	272.7
542.42401	60.2
543.25146	71.2
544.50403	129.8
546.44995	95.0
547.22681	118.5
548.41394	197.6
553.84930	178.8
559.28027	40.9
561.25476	82.6
561.99701	193.4
564.36707	232.8
565.39966	55.6
567.38312	101.3
570.15588	217.9
572.31720	562.7
573.46295	520.3
574.33270	108.3
577.60437	751.3
578.24652	62.9
579.24103	377.1
580.75562	93.2
581.52814	88.4
583.00623	447.8
584.46375	102.9
585.24445	126.2
588.37653	149.8
590.34216	384.2
591.82758	67.5
593.52148	201.1
594.66431	659.1
595.38531	2726.8
596.44708	282.5
597.62885	456.7
598.55707	111.3
600.54779	169.4
604.26300	144.2
605.32367	249.6
606.24194	177.9
607.03436	258.4
609.72882	93.6
611.33185	112.9
613.08051	128.0
614.35052	79.4
616.64105	147.2
618.38629	217.5
620.47797	98.2
621.33923	365.2
622.19177	70.2
624.79071	393.8
626.29926	81.0
627.52142	179.7
628.66595	169.8
629.86932	163.9
630.52704	136.4
631.36127	180.4
632.56830	213.3
633.19708	259.0
639.51666	221.5
641.51904	205.8
646.84229	1226.9
647.56787	1328.7
652.07684	213.7
653.44189	295.6
654.25220	62.9
655.08606	140.9
658.10315	147.4
659.40985	283.8
660.49518	571.3
661.76758	381.0
663.26166	452.9
664.31842	195.9
666.98413	657.6
667.67157	59.1
670.23407	300.2
671.38586	475.6
672.20319	49.1
676.50861	113.0
677.70758	895.7
678.59778	521.4
679.51685	702.2
681.23907	281.3
682.35944	334.9
683.45544	181.9
684.79547	115.8
686.33771	275.2
688.14441	751.6
689.24231	349.0
690.24353	29.9
691.40680	399.1
693.99200	360.8
695.59869	453.2
696.38739	2711.6
697.59747	1186.7
698.60083	422.8
699.82159	46.0
700.45233	78.5
701.53516	122.5
702.28473	333.5
704.43762	1027.5
705.09406	16.5
705.78790	48.1
708.64410	159.8
709.61688	388.1
711.38049	245.0
711.98419	164.8
712.64154	230.2
713.58197	46.4
715.93976	385.6
717.69464	188.5
718.47034	263.7
719.33405	203.5
721.45184	251.4
722.34180	138.8
725.75879	325.7
726.92871	257.5
729.30798	344.5
730.53888	180.6
731.17828	216.1
732.25049	446.3
734.46918	575.2
735.34790	169.9
736.79956	669.0
737.70911	37.4
739.21539	2630.5
740.25677	282.6
741.39191	118.9
742.52753	203.0
743.44708	364.0
744.57440	741.8
745.95349	309.6
746.69678	516.0
747.53839	230.6
749.47528	624.7
750.52338	137.9
751.13263	40.8
754.30353	312.4
755.23273	65.2
757.22339	297.7
757.90802	191.6
758.56476	307.7
759.41107	195.4
760.20453	206.3
762.02606	133.3
762.66827	79.6
764.36029	786.8
765.47638	306.2
766.74908	104.3
767.43854	389.5
768.43085	360.0
769.87970	231.2
770.89417	373.8
773.04913	885.0
774.34497	787.1
775.18256	181.8
777.15076	574.3
779.13214	390.2
780.06512	354.1
781.66522	776.6
782.51123	1132.0
784.21838	306.5
786.25946	586.1
787.08112	257.5
788.65613	615.6
789.73187	263.8
791.22748	2758.2
792.31818	91.9
793.16693	318.9
793.86353	411.8
794.87000	591.2
796.48627	622.0
797.56000	308.6
798.26190	391.7
799.55853	356.2
800.40967	258.7
801.11932	300.0
802.56622	201.8
803.59082	162.4
804.84131	269.7
805.86615	275.9
806.64233	666.3
808.21246	1692.7
809.47296	7554.6
810.49188	3871.1
811.41608	855.0
812.34503	665.4
813.10229	829.0
813.81757	620.7
814.62018	335.1
817.44122	2860.5
818.66132	32211.0	[M+2H] (2+)-H2O-P, [M+2H] (2+)-NH3-P
819.54169	11466.7
820.42438	975.2
821.23273	86.4
822.51508	1474.9
823.35400	281.2
824.11707	56.3
825.24207	572.1
826.54498	7890.8
827.66943	191864.8	b (8) (1+)-H2O-P, b (7) (1+)-NH3, [M+2H] (2+)-P, b (8) (1+)-NH3-P
828.58154	49454.5
829.64478	2902.7
830.86395	1841.1
831.90503	701.5
832.70258	748.7
833.44189	458.5
835.32715	561.6
836.32684	1598.2
837.15680	1504.9
838.40063	209.5
839.11115	536.9
840.37042	227.9
841.45905	360.3
842.41083	1534.6
843.20306	607.5
844.39948	1411.0
845.26556	1758.7
846.42285	1910.8
847.77502	1367.9
848.65100	573.0
849.53668	1324.0
850.28204	450.8
851.51593	2711.6
852.73834	1383.3
853.61633	699.6
854.32843	631.7
855.11029	417.2
856.09039	307.5
858.28333	11568.4
859.10529	11928.9	[M+2H] (2+)-NH3-H2O
860.15228	3829.1
861.25922	583.7
862.23810	273.8
863.56067	2129.9
864.47003	610.6
866.47229	1027.7
867.49133	5513.3
868.71979	395.9
871.23047	35.4
882.01984	263.3
883.15625	153.1
885.69647	59.2
886.31598	150.8
888.30487	59.2
889.41412	363.4
890.46069	573.9
891.45563	214.5
892.58563	65.7
895.93817	53.7
896.68671	1242.3
897.83728	422.4
898.44666	117.0
899.79102	589.3
904.71796	389.5
907.53406	949.5
908.46259	1305.2
909.20428	478.3
910.32263	893.0
911.52789	327.0
915.16644	582.4
916.65192	184.4
917.59589	32.7
918.31488	124.5
920.45490	54.6
921.90326	298.8
924.06128	82.8
925.35931	3788.9
926.51862	1688.1
927.64984	579.2
928.65283	235.7
930.18359	141.9
931.33441	82.2
934.31122	1155.6
935.17340	1236.5
935.80328	127.7
937.03436	254.2
940.04395	322.9
941.88715	286.6
942.91473	431.3
943.59235	1605.0
944.31226	294.5
945.16998	388.6
945.77753	63.1
947.34186	160.9
948.18164	301.7
950.54755	244.2
955.52118	73.0
958.44623	2364.1
959.58765	568.7
960.53143	559.3
961.46436	171.6
965.65631	104.9
967.04462	93.0
967.88794	145.5
971.69159	384.4
974.34406	155.6
976.12775	383.7
977.00635	1562.1
977.93207	1266.5
978.56616	260.5
982.22540	127.8
983.38202	89.3
985.40015	2040.3
986.91748	246.4
988.42896	625.0
989.37787	109.1
989.97906	68.5
993.11133	738.6
995.36542	1855.6
996.48688	453.1
997.83392	532.9
998.43597	115.9
1002.39252	54.3
1004.58209	687.1
1006.43658	221.9
1007.29181	32.6
1010.14447	203.3
1010.75079	214.1
1012.58881	599.8
1015.18097	1635.1
1015.86890	3262.6
1016.68036	475.8
1017.43390	148.0
1018.42438	280.7
1019.13202	93.0
1019.77191	271.1
1021.21167	405.4
1024.57861	174.0
1027.49329	43.7
1029.58667	246.2
1033.57007	234.2
1034.49829	154.3
1035.52295	85.9
1038.40894	701.9
1039.11304	356.5
1040.37744	194.3
1041.52075	670.3
1043.02075	695.9
1046.85425	1155.7
1047.47974	139.1
1048.68445	326.5
1050.55725	38.8
1051.42139	174.5
1052.41626	140.8
1056.50854	3533.6
1057.43738	1294.2
1058.35583	607.6
1059.43066	399.6
1060.76660	676.5
1061.60132	296.8
1064.20435	405.4
1065.82178	242.0
1067.73914	476.6
1069.74182	263.9
1070.75732	184.8
1072.17200	104.3
1073.70825	580.8
1074.41638	98.7
1076.39709	117.5
1077.64111	280.2
1078.50464	522.2
1079.15356	51.6
1079.83923	178.3
1080.56909	269.9
1081.25574	587.5
1082.45142	1069.6
1083.46619	372.7
1084.59375	447.1
1092.04810	21.8
1094.59180	676.8
1096.36646	153.0
1097.69360	39.9
1098.84485	51.9
1100.06873	415.0
1102.24402	1750.8
1103.28137	717.1
1104.28906	136.3
1105.68591	800.4
1106.94373	908.4
1109.36255	104.1
1110.80713	32.8
1114.28503	336.6
1116.61877	201.0
1119.24683	58.2
1120.40857	32.6
1121.24292	255.5
1122.45020	873.1
1123.06323	33.7
1123.76331	135.4
1125.23438	69.2
1126.59961	32.6
1128.66785	104.2
1129.95313	418.0
1132.30591	236.0
1136.22583	68.7
1139.40320	4149.1
1140.33813	2123.1
1141.35535	586.1
1142.28052	194.1
1148.17017	79.5
1149.48926	96.7
1151.96814	65.2
1152.77686	155.2
1155.51709	78.6
1156.99951	930.3
1157.79700	427.3
1158.53271	133.0
1159.58325	293.0
1160.45874	229.2
1164.98682	175.7
1167.42480	362.6
1168.44946	122.7
1169.55298	234.2
1173.27734	476.1
1174.49768	4152.9
1175.48303	1614.1
1176.62903	1671.9
1177.92212	444.0
1179.33105	95.6
1180.44604	909.4
1181.22485	275.2
1187.85596	108.6
1190.17712	106.1
1191.47437	116.0
1192.93555	350.2
1193.73987	174.3
1196.88306	46.2
1203.51282	308.0
1209.52991	56.4
1212.95435	53.7
1219.28137	91.1
1227.50854	227.2
1228.59521	163.2
1229.98682	629.3
1232.27173	216.8
1234.53223	128.3
1236.45667	676.0
1237.51404	427.0
1238.27490	100.4
1241.14404	136.2
1243.28809	29.9
1244.17993	111.5
1247.51819	53.8
1248.68762	418.3
1254.35938	2556.6
1255.67786	999.4
1256.47803	474.5
1257.57983	271.6
1258.64441	40.8
1260.67358	333.0
1262.10156	122.4
1263.41895	120.7
1265.51062	236.9
1266.24597	114.3
1267.57751	508.1
1272.31580	5953.1
1273.42102	3804.7
1274.47522	776.2
1275.36267	211.6
1276.99316	173.4
1279.75623	342.0
1281.59375	532.1
1282.63623	464.7
1284.43982	120.2
1285.31201	71.8
1290.01709	183.6
1297.25500	95.0
1299.46191	2423.0
1300.41638	2428.9
1301.44531	448.9
1302.45911	292.4
1303.35901	53.8
1304.46313	242.9
1307.49841	415.7
1312.78064	136.7
1314.85864	212.6
1315.63843	143.0
1317.74353	301.9
1321.59607	435.2
1322.41150	98.8
1323.45300	393.3
1324.45239	119.7
1326.51550	150.5
1327.53259	248.1
1332.39063	77.3
1336.22559	306.6
1339.40686	312.2
1340.57239	133.8
1341.74951	336.9
1345.27710	465.0
1348.16101	91.2
1350.66565	173.2
1351.60852	608.8
1353.44031	160.4
1357.35437	37.3
1358.06921	124.3
1362.04810	86.1
1363.98132	68.8
1365.65942	288.2
1368.61365	1234.5
1369.59192	517.0
1371.67810	92.5
1373.15833	221.6
1376.80005	147.0
1378.39832	157.4
1383.51685	51.1
1384.43054	106.4
1388.53015	211.1
1389.84375	65.8
1391.45313	35.4
1392.72070	27.4
1396.77563	167.2
1401.81238	131.8
1402.51514	125.1
1403.32617	43.6
1409.74670	140.0
1415.25793	245.1
1418.46191	18.8
1419.69348	1663.5
1420.53613	595.8
1421.65295	173.6
1422.58435	152.8
1423.50037	93.1
1424.86340	243.3
1429.07666	79.4
1429.99719	129.7
1431.52466	352.8
1432.36926	250.7
1433.36072	184.2
1434.02832	205.7
1435.79810	24.3
1448.51868	858.1
1449.28516	316.9
1450.63049	2928.8
1451.55298	2052.2
1452.75818	725.8
1453.48999	242.6
1464.54468	71.0
1466.53308	2254.0
1467.59131	765.7
1468.83118	362.6
1469.65051	28.9
1470.31165	94.4
1471.54236	112.3
1474.42712	190.7
1479.29102	251.4
1480.89087	476.6
1482.37756	83.9
1483.53210	45.5
1487.10059	211.6
1490.23132	301.6
1495.62122	93.0
1497.80945	231.4
1498.88538	161.8
1507.84045	601.6
1508.63782	226.3
1509.96814	293.3
1513.48206	38.2
1515.44666	236.2
1520.73938	144.2
1524.47900	83.4
1525.68054	411.4
1526.65320	407.9
1527.85974	29.9
1530.66101	1481.9
1531.50317	152.0
1532.43018	73.3
1533.68518	31.8
1548.42053	2866.0
1549.43933	1768.8
1550.71484	195.8
1567.70129	128.3
1569.34509	134.3
1571.62195	191.1
1575.42810	106.6
1578.62976	110.5
1579.29382	182.8
1588.53992	164.2
1595.61389	194.5
1596.55994	43.6
1602.94275	172.8
1603.96545	54.5
1605.74060	724.9
1606.61902	521.9
1607.45886	505.5
1608.14868	75.1
1623.07214	54.6
1624.48254	173.8
1625.67175	70.3
1647.86658	137.0
1649.81067	129.9
1708.34314	48.3
