# Supplementary material for: Phosphoproteomic Analysis of Platelets Activated by Pro-Thrombotic Oxidized Phospholipids and Thrombin
Source: PLoS One. 2014 Jan 6;9(1):e84488. doi: 10.1371/journal.pone.0084488 (PMC3882224; doi:10.1371/journal.pone.0084488)
Supplement: Annotated Spectra S4 — (ZIP) [file pone.0084488.s007.zip › RESCGSSVLTDFEGK_-17_2_106442.txt]

m/z	i	matches
261.09683	42.2
262.18234	21.2
265.45313	76.5
268.16251	62.8
269.15851	82.9
270.23514	117.1
271.34106	43.9
274.50677	315.3
277.06683	170.8
278.29608	131.0
283.37299	62.0
285.06400	109.8
286.27063	1336.5
287.32562	393.0
294.40845	25.7
297.33725	546.7
300.88333	210.6
302.15378	85.9
303.34644	43.9
306.24319	23.6
309.40063	60.5
315.32343	446.3
316.32605	167.0
318.10834	47.6
319.28595	208.7
325.55969	218.8
327.97119	54.2
329.12079	43.4
333.28851	1115.8
334.39923	228.5
337.14716	502.5
338.26501	131.5
343.12329	75.3
344.32764	104.9
346.29880	68.1
347.45334	72.4
352.58832	47.9
354.16299	54.7
355.33606	2484.7
356.17917	281.7
357.17877	135.3
359.06610	66.5
362.49301	29.3
364.20123	53.8
365.07724	177.7
369.02014	41.8
373.23590	261.4
375.24298	219.5
376.03650	88.1
379.27014	54.2
391.28192	147.3
392.45996	55.7
393.42432	83.3
394.78339	848.0
396.01804	19.1
398.12366	126.2
401.51154	277.8
404.23920	52.3
407.31104	161.4
411.42352	52.2
412.32269	44.4
416.29663	23.2
422.23621	65.0
422.89911	71.2
427.57477	25.4
435.36572	84.3
438.22156	107.3
439.19714	62.1
444.32629	17.1
445.36804	146.3
447.24042	92.8
450.38165	149.0
453.18695	296.8
454.51282	46.0
456.16522	282.0
459.22375	103.2
460.14008	232.3
462.35187	561.4
463.01654	24.0
465.33215	87.3
468.79608	80.4
471.47852	70.3
473.22772	135.6
474.12378	175.6
475.08228	60.3
476.93390	35.7
479.03094	228.6
480.32574	4966.7
481.39606	1464.5
482.29230	345.0
483.44922	70.3
484.53302	181.9
486.28851	239.5
487.38074	354.2
488.15497	32.8
489.01764	31.5
491.55676	83.1
492.25677	71.3
493.30359	583.3
497.84406	404.1
502.27142	391.1
505.07617	337.1
505.93768	46.4
507.45978	37.2
509.24890	69.2
511.31018	134.8
512.31836	119.7
513.75562	403.1
515.19922	689.9
516.31866	48.3
519.33813	128.2
525.37982	62.0
526.83661	115.1
528.98383	40.0
530.64734	78.9
532.46399	33.5
533.44751	93.1
534.91876	137.9
536.25134	41.9
537.52972	146.6
543.03992	142.8
544.46289	59.8
545.88696	252.9
549.41290	71.3
550.52069	154.8
554.37048	78.6
555.08344	81.6
556.05432	117.7
559.69635	232.9
560.49805	207.1
565.52991	39.3
568.25287	85.1
569.48572	105.6
571.80920	141.4
572.57275	438.5
574.27399	262.0
575.32190	42.1
577.35956	595.6
578.31628	291.8
579.20038	233.8
580.19196	185.6
584.33087	19.1
585.03192	47.6
586.11029	88.9
587.41748	371.1
588.59625	480.2
589.63159	95.8
590.49774	242.8
591.46423	208.4
592.38196	310.9
593.51300	123.9
594.69238	476.0
595.31512	2818.3
596.29138	681.9
597.71851	103.6
598.50433	54.3
600.41595	199.8
602.46857	31.5
604.32257	88.5
605.48663	164.1
606.53156	80.8
607.54730	261.0
608.46594	344.5
610.72980	155.3
613.16656	142.9
614.29199	132.2
616.49994	70.3
617.23895	50.7
618.65997	80.2
620.41107	129.8
621.67804	308.5
623.58783	355.4
626.42169	171.5
627.28040	394.0
628.05688	474.9
632.33759	632.6
633.40009	103.0
634.32843	17.1
635.74603	365.2
637.68707	80.7
638.47748	224.2
639.20996	47.2
640.76001	145.5
641.57666	245.2
642.46320	33.4
643.97577	49.6
646.82770	2355.1
647.53400	1804.7
648.30280	132.9
649.48468	17.5
653.64874	242.5
654.30084	106.5
655.27136	123.7
657.63861	183.2
658.57623	277.7
659.37292	167.1
660.38739	139.8
661.31580	89.0
662.19598	23.3
665.36554	27.4
667.22906	329.0
670.15204	897.2
671.23889	675.0
672.50684	116.8
673.12457	233.0
674.40338	542.3
675.32935	31.8
676.31390	580.0
677.39752	119.8
678.30402	464.4
679.35486	1087.5
680.31976	54.8
681.38568	52.1
682.25354	171.4
684.27869	117.2
685.42242	150.2
687.29047	290.7
688.39154	936.6
689.64758	27.8
690.67145	312.9
691.54608	41.7
692.19220	55.9
693.42053	319.9
694.51465	98.0
695.90710	674.3
696.52435	3223.8
697.30182	377.2
698.59869	409.1
699.33234	292.3
700.36041	206.6
701.25574	77.0
704.53326	366.1
705.29138	258.8
706.62628	221.7
707.80310	183.1
709.17743	358.6
709.93036	125.8
710.78595	84.8
711.87830	107.3
713.24377	53.1
714.40961	234.8
716.52814	178.1
717.50470	175.7
718.15363	189.7
719.34210	79.1
720.38544	408.4
722.00909	132.3
722.99054	231.5
724.46667	39.7
725.16010	69.7
725.81226	287.2
726.77545	129.5
728.29102	428.6
729.36292	519.2
730.13580	227.9
731.21289	70.7
733.70197	209.6
735.55542	62.4
736.57483	59.0
739.13733	1739.9
740.23779	297.4
741.15521	249.5
742.05353	17.1
742.87366	240.6
744.59998	124.0
746.08258	38.0
746.95050	347.7
748.33398	672.2
749.50348	218.3
750.40430	32.1
751.14569	84.6
751.91364	104.4
752.63977	114.0
754.12714	772.4
755.47137	415.8
757.25891	170.0
758.34760	317.2
759.55243	29.4
760.57672	23.5
762.66156	592.9
763.35480	765.4
764.84528	650.8
765.77100	258.7
766.41840	27.4
767.59259	207.6
768.83496	71.8
769.56403	92.2
772.86493	750.8
773.79718	163.0
774.68762	869.0
775.36194	312.7
776.52338	154.2
777.89911	518.4
779.01709	218.8
780.03400	233.7
781.14740	349.9
782.01208	639.9
783.22241	119.4
784.01117	275.2
785.74976	195.3
787.82281	514.2
788.65790	174.4
789.46600	132.0
790.13971	176.9
791.22900	1117.4
792.03778	312.1
792.77179	573.6
793.89557	308.6
795.31262	496.0
796.16693	831.1
797.10541	233.4
797.72949	187.3
798.56940	174.2
799.70306	238.6
800.73004	765.5
801.55878	153.4
803.80695	85.1
804.82587	251.4
805.53259	392.6
806.55817	277.3
807.36249	172.3
808.31085	1240.4
809.47552	7591.6
810.45563	3560.2
811.38971	306.0
812.45386	995.7
813.34125	646.5
814.31537	120.3
815.41815	58.4
816.40839	404.4
817.49091	2926.5
818.64838	28737.4	[M+2H] (2+)-H2O-P, [M+2H] (2+)-NH3-P
819.48602	6661.9
820.12616	1682.1
820.99341	676.4
822.22662	701.8
822.83405	816.9
823.43634	260.3
825.44739	1315.0
826.49756	5509.4
827.66339	169066.4	b (8) (1+)-H2O-P, b (7) (1+)-NH3, [M+2H] (2+)-P, b (8) (1+)-NH3-P
828.58453	40627.2
830.42126	611.7
831.27802	488.2
832.33978	160.2
833.39563	456.1
834.04376	76.7
835.30206	525.2
836.49890	1867.1
837.55182	1199.3
838.42767	294.0
839.18787	572.7
840.16058	128.7
841.23376	562.3
841.94537	352.3
843.09967	1371.1
843.97186	474.6
845.16180	1847.3
846.18683	1527.0
847.37854	803.1
848.38263	336.7
849.52124	1257.3
850.40558	262.5
851.43359	1473.8
852.56659	847.6
853.48114	350.4
854.51324	187.3
855.45172	1469.4
856.54706	456.8
858.58984	14897.9	[M+2H] (2+)-NH3-H2O
859.58087	4798.0
861.26801	618.5
862.21259	554.1
863.29272	1375.0
864.29114	1318.3
866.73383	2094.2
867.39532	3119.1
868.01227	48.6
868.71008	80.9
869.33533	19.1
879.46039	62.3
883.33740	37.7
885.27032	601.0
886.55109	170.7
887.40680	61.5
889.20026	364.3
890.00995	272.9
890.64600	224.5
896.68195	1035.9
897.69019	945.2
898.77527	295.3
899.56915	197.6
901.92963	152.9
903.94366	76.6
906.69635	25.3
907.46948	585.8
908.55853	1160.4
909.33923	789.2
910.32990	371.9
911.40875	101.2
912.99017	459.8
913.87274	111.5
914.58710	79.1
915.27271	86.6
916.52045	248.2
919.12360	134.1
919.98175	103.3
921.53754	174.1
923.37030	165.5
924.05792	160.4
925.23920	2563.6
926.32721	1663.4
927.36591	1173.4
928.16089	224.5
928.82343	263.0
930.71039	37.1
932.66351	29.5
934.07330	383.9
935.01172	1160.7
936.41870	432.7
940.26569	25.3
941.65118	467.3
943.34454	1831.6
944.36987	305.2
946.45264	31.5
948.52887	337.3
950.71680	193.4
953.36188	253.1
956.12469	217.2
958.38715	2178.7
959.35431	512.1
960.40936	639.8
961.24677	95.0
963.44403	47.5
966.06805	275.2
968.99121	275.4
971.00250	68.7
971.65424	239.0
972.38080	144.6
972.98309	50.8
975.53558	180.6
976.43945	487.8
977.39484	687.2
978.40680	317.2
979.28448	99.1
980.22650	200.4
981.04974	261.5
982.39117	281.7
984.62573	45.9
985.71698	429.8
986.55768	132.1
987.38995	273.4
990.56366	72.2
992.24518	104.6
993.17889	215.0
994.56793	242.0
995.47461	700.6
996.44849	665.2
997.12836	288.8
998.04614	142.3
1000.40143	59.5
1001.62225	184.6
1004.05963	102.2
1005.51373	91.1
1006.50885	72.4
1010.37689	491.7
1011.54645	121.9
1012.35333	47.6
1015.68237	1808.9
1016.36646	1144.6
1017.20160	249.1
1017.87030	366.9
1018.49921	329.4
1019.55518	96.9
1020.43921	137.0
1021.44745	333.4
1022.17755	254.3
1023.38599	131.5
1024.28442	105.2
1026.45288	107.4
1027.97778	108.3
1028.58020	276.7
1029.32666	168.4
1030.18787	53.8
1031.07385	180.4
1032.37280	345.8
1033.64478	111.5
1034.95190	124.2
1035.81787	240.0
1038.31055	574.8
1039.51636	485.6
1040.22498	142.8
1041.65698	723.4
1042.76367	35.7
1043.67212	340.5
1044.86108	244.7
1046.94165	282.0
1049.35535	111.8
1050.40454	59.1
1052.93848	578.4
1056.34570	3888.5
1057.31775	1972.5
1058.26184	303.2
1059.49048	970.2
1060.56750	961.2
1062.48145	420.6
1064.16089	259.6
1065.43970	480.2
1066.44116	350.9
1067.45361	742.9
1068.52515	63.9
1071.27026	39.4
1073.79590	409.1
1075.45825	54.2
1076.14929	34.0
1077.47290	616.1
1078.88086	332.0
1079.69299	103.4
1081.88721	228.1
1082.59070	547.1
1083.60571	275.6
1084.68481	183.4
1085.89734	215.6
1090.58325	56.7
1091.42017	241.0
1092.08411	67.5
1093.74597	145.1
1095.54895	607.8
1096.18970	33.2
1098.44128	66.3
1101.36475	134.2
1102.42712	407.6
1103.10767	39.4
1105.95679	171.4
1107.17969	154.3
1108.53662	613.8
1109.53491	91.1
1113.40771	152.4
1114.43213	314.6
1115.28235	317.5
1116.15442	210.9
1117.53906	119.9
1119.43127	84.8
1120.53174	227.0
1121.25879	177.7
1122.71936	307.1
1123.49512	96.6
1125.59424	60.0
1129.31311	52.9
1130.17175	476.1
1135.47729	261.9
1136.67383	196.8
1137.43506	43.3
1138.87903	997.6
1139.50220	3700.7
1140.44385	1259.8
1141.41943	1007.1
1143.66602	27.4
1146.63574	157.2
1147.55811	33.1
1148.68811	43.5
1149.46497	108.8
1151.30786	71.5
1152.12720	125.9
1153.65723	130.5
1154.40417	23.3
1156.50220	434.0
1157.52039	570.9
1158.39551	667.9
1159.70605	109.5
1160.36780	37.7
1162.13110	180.5
1164.48511	251.4
1166.51978	308.6
1167.55908	199.6
1168.67419	151.2
1169.56677	147.4
1173.36133	305.1
1174.47852	3622.8
1175.48267	1555.5
1176.59290	1296.5
1177.83240	93.9
1178.46948	80.0
1179.60803	126.9
1180.33093	322.7
1181.63965	94.8
1182.60400	68.4
1183.95044	39.4
1185.28577	39.3
1187.54688	488.9
1189.11121	184.9
1190.60791	27.4
1192.41235	264.2
1193.49524	480.5
1194.30920	125.4
1199.95093	147.5
1204.70166	54.2
1205.73657	88.8
1207.48608	92.5
1209.39990	286.8
1214.24292	125.3
1216.59363	48.1
1221.42407	164.9
1227.24768	155.0
1230.76758	512.1
1231.55310	31.3
1232.41199	98.8
1233.30933	240.1
1236.26184	454.3
1237.82825	380.1
1239.24414	223.2
1241.12732	91.3
1244.19653	64.2
1245.24780	79.8
1246.86670	124.6
1247.65308	57.4
1248.58911	198.7
1249.85974	45.6
1250.46594	77.0
1254.38184	1252.9
1255.39673	1102.1
1256.01428	237.9
1256.65039	249.1
1257.54968	241.0
1258.83069	184.1
1262.49683	123.5
1263.41382	218.5
1264.38489	86.6
1265.13855	44.2
1266.49353	359.0
1267.40613	395.2
1268.59436	223.5
1270.51892	31.1
1272.40979	6058.1
1273.34460	2846.7
1274.51123	1803.7
1275.52234	277.8
1276.28076	39.0
1277.73596	138.9
1278.68347	113.6
1280.31689	52.0
1281.29773	120.6
1282.44006	891.2
1283.31213	194.1
1284.48474	107.9
1285.57568	136.1
1288.14465	42.0
1290.75037	52.2
1291.58105	31.5
1293.30676	54.2
1294.46887	19.4
1295.20203	116.0
1299.52747	2439.1
1300.57556	1222.6
1301.54810	153.9
1303.61194	62.2
1307.39355	206.2
1308.23645	291.6
1310.17944	115.7
1311.60010	164.9
1314.35461	29.5
1315.41211	515.8
1316.90759	234.6
1317.61511	250.6
1318.50403	158.2
1321.38049	484.8
1322.81482	907.5
1323.61450	190.2
1324.94275	31.2
1325.63281	29.4
1328.00171	148.8
1330.38696	89.7
1332.01062	29.1
1333.31628	120.2
1335.46057	214.0
1336.46082	52.1
1338.51208	72.5
1339.91919	128.4
1340.68030	95.3
1341.51160	53.9
1348.05139	48.0
1350.36646	39.4
1351.50891	177.4
1352.51575	427.6
1353.72693	139.1
1357.37000	58.0
1359.70178	167.6
1361.71179	72.4
1362.43799	153.6
1364.92395	21.2
1365.72424	125.8
1368.61804	835.4
1369.54700	765.7
1370.50720	31.6
1373.75598	37.7
1377.07251	84.7
1383.68787	151.5
1386.39844	40.0
1391.26917	137.0
1400.18933	29.5
1401.56982	569.3
1402.61047	173.7
1403.61243	60.2
1404.80994	216.7
1405.64636	23.4
1419.38342	977.7
1420.45544	655.4
1421.57507	267.6
1422.86316	74.9
1430.04041	135.2
1431.52405	156.5
1432.28796	344.9
1433.01709	107.7
1433.62903	293.5
1434.50806	270.7
1448.42029	1135.0
1449.61084	370.4
1450.49792	2252.6
1451.39526	1583.9
1452.54358	981.8
1453.55078	196.6
1456.03333	68.3
1458.20654	265.3
1460.08069	290.7
1461.73438	60.9
1462.76624	20.9
1466.48938	1538.4
1467.32092	651.3
1468.46863	655.9
1469.30347	40.9
1470.38623	116.1
1473.58533	132.5
1480.60449	41.5
1481.42566	29.5
1482.62866	74.7
1489.33374	74.5
1490.29688	255.7
1491.06616	86.8
1492.23413	33.3
1495.47327	41.6
1497.48486	580.9
1498.49280	119.0
1499.42053	117.1
1500.80359	66.1
1507.73853	1017.9
1508.52600	470.3
1509.28406	240.4
1512.08472	206.6
1513.68396	186.4
1514.63538	69.1
1515.78577	150.5
1516.63867	80.3
1523.64807	48.0
1525.11938	293.4
1525.77380	353.2
1526.84265	410.5
1527.62659	220.1
1530.35547	697.0
1531.45374	776.5
1532.59485	211.3
1548.45203	3083.6
1549.48840	1404.3
1550.64758	1264.2
1554.70789	68.6
1569.47302	174.3
1578.38733	235.8
1579.11340	82.9
1581.56873	50.1
1586.99182	345.5
1587.96448	418.7
1588.65613	415.8
1589.64136	217.1
1595.71753	140.3
1605.47449	377.6
1606.53979	278.6
1607.59607	122.3
1617.81360	103.3
1623.29126	185.6
1624.48572	320.6
1625.71008	143.3
1658.81665	109.7
1669.57239	113.3
1699.79529	39.7
