# Supplementary material for: Phosphoproteomic Analysis of Platelets Activated by Pro-Thrombotic Oxidized Phospholipids and Thrombin
Source: PLoS One. 2014 Jan 6;9(1):e84488. doi: 10.1371/journal.pone.0084488 (PMC3882224; doi:10.1371/journal.pone.0084488)
Supplement: Annotated Spectra S4 — (ZIP) [file pone.0084488.s007.zip › RFSSGGEEDDFDR_-11_2_51377.txt]

m/z	i	matches
227.10899	30.8
233.92500	53.5
241.05582	81.6
244.45490	8.0
245.23570	171.3
256.05615	30.1
257.24243	9.0
259.22467	84.2
261.45319	54.2
263.36649	33.8
270.26117	20.7
273.32028	21.9
274.19128	23.7
275.34491	13.1
276.28552	97.4
280.31274	20.9
281.30463	10.0
286.63104	84.4
287.40485	22.8
288.44617	33.7
290.22803	224.1
291.05002	31.7
296.29742	12.0
297.31439	49.3
298.21545	13.9
299.10355	15.8
300.24628	15.0
304.26620	659.0
305.32443	131.2
307.05573	234.3
308.24225	428.4
309.33032	112.7
310.18097	86.4
313.26813	261.9
314.30756	101.5
315.27594	24.9
316.41956	78.3
320.65710	29.9
325.31656	399.4
326.10989	178.1
329.33029	29.9
330.19760	109.0
331.39282	16.7
337.30701	17.0
338.26868	67.2
343.34894	28.8
352.52930	35.6
355.38190	247.0
356.24579	65.7
357.63257	63.3
359.02258	22.8
360.00372	23.9
363.38739	22.9
373.17865	959.1
374.05469	171.3
375.42261	71.0
379.70319	7.0
385.30457	17.8
386.31177	97.4
387.18433	62.3
388.21942	31.8
390.45111	48.6
391.51746	76.8
394.89417	23.1
396.27386	128.4
397.24872	60.1
399.10657	16.0
401.19684	195.3
404.07239	87.8
405.28815	53.4
406.56000	24.9
409.31995	76.5
410.14392	79.2
411.19562	80.5
412.38928	15.8
413.25073	97.0
415.99310	52.7
417.14807	13.0
418.75067	74.6
419.38239	68.1
422.21002	82.5
424.29553	90.8
428.31476	68.3
434.93927	11.1
437.33173	1766.3
438.26123	333.3
439.09833	39.5
441.40033	29.0
442.30450	267.1
444.85205	11.1
450.32709	67.3
451.16888	61.4
453.23407	72.9
455.39966	66.2
458.38666	66.4
459.12653	48.4
460.32495	108.5
461.56403	38.9
467.46136	46.3
473.26123	72.4
473.90765	77.3
476.58234	33.5
482.46802	45.4
485.51581	81.3
489.00323	8.0
492.12543	50.4
496.61932	60.4
498.12494	110.7
499.16406	78.5
501.20032	63.5
509.58203	14.9
511.19299	24.7
513.65338	95.7
515.37903	123.2
516.31915	118.3
517.39783	97.1
518.27362	51.6
522.08826	57.1
524.14380	58.4
525.30591	19.6
526.51184	48.8
531.36890	63.1
532.27454	31.8
533.39563	88.9
534.41589	447.3
535.23712	262.4
536.26935	92.2
537.25806	18.8
538.49487	91.2
539.22845	25.9
541.32733	60.4
543.35651	30.7
544.32098	74.2
545.22620	13.0
552.23004	1242.4
553.23077	149.7
554.07745	106.4
555.13226	11.0
556.15533	36.8
557.83264	49.5
563.18506	30.9
563.79065	137.6
566.54633	23.6
567.45203	39.8
569.58759	23.8
571.75238	84.0
574.23639	119.9
575.50531	9.0
577.27600	77.2
578.12439	69.0
580.06189	121.3
582.12018	110.8
583.24780	77.2
584.11646	20.9
585.99347	312.0
587.01495	358.0
587.88892	126.1
588.84973	241.4
591.13336	18.6
592.12421	96.0
593.35205	180.3
594.73383	233.0
595.44354	9.2
596.88873	14.1
598.34747	60.3
600.44977	140.1
603.65204	345.3
604.63446	313.9
609.36987	218.0
610.12048	82.8
612.34552	993.0
613.22809	208.8
614.56219	45.8
615.40887	240.1
616.67645	24.7
617.47192	68.3
620.06213	85.7
621.42914	32.0
622.29626	35.6
623.32001	31.8
626.34302	60.8
627.32574	61.6
627.92780	299.8
630.99811	327.5
633.37860	166.7
634.11597	28.1
635.51202	409.9
636.58527	110.2
637.21124	90.8
638.05487	33.8
639.65454	102.7
642.78204	296.4
643.43488	230.7
644.43927	109.2
645.45520	55.7
646.48181	106.1
647.37213	424.3
648.35748	122.8
649.44086	71.8
650.42377	264.6
651.32581	114.7
652.44745	66.2
653.26886	24.8
654.17847	114.7
660.03009	191.0
661.69934	59.5
662.37433	72.3
664.37921	114.2
665.17590	68.3
667.40527	1617.7
668.36127	647.3
669.49908	162.8
670.30841	232.2
671.19122	27.9
672.21295	182.0
673.15497	152.6
673.88318	156.9
674.48468	47.0
675.59778	531.2
676.53955	1895.1
677.77863	224.0
680.27869	81.5
681.47864	85.2
682.34259	103.8
683.43292	234.6
684.27594	520.3
685.35498	158.4
686.11017	125.9
687.04633	195.3
689.68591	204.7
690.67432	769.4
691.97308	2232.3
692.84613	372.9
693.49023	65.8
694.36273	77.6
697.19910	167.6
698.45300	67.8
699.42084	501.7
700.05664	1212.0
700.78516	947.0
701.57147	461.3
703.08575	610.1
704.18201	305.2
705.58392	264.5
706.34222	175.3
707.20093	75.9
710.36383	106.9
711.53693	135.7
712.75873	241.3
715.36505	88.8
716.48218	132.5
718.73370	260.8
719.67792	390.9
720.40900	224.0
721.03369	96.3
721.86993	79.0
723.25055	93.0
724.42572	329.7
725.50305	1632.2
726.32190	505.2
727.01355	457.4
728.78308	468.7
729.54242	670.4
730.38641	119.1
731.61530	681.4
732.68048	1010.3
733.78314	1303.6
734.55341	6680.1
735.51746	1564.0
736.59302	261.0
737.52393	151.3
738.45953	63.4
739.62219	1621.5
741.06097	16470.8	[M+2H] (2+)-H2O-P, [M+2H] (2+)-NH3-P
741.97278	4080.0
743.14514	141.9
744.06097	405.4
745.05096	245.1
746.02917	27.9
748.69000	11996.4
750.06610	80927.0	[M+2H] (2+)-P
750.92169	8319.0
751.96393	140.4
753.04498	533.7
753.96149	260.5
754.96918	387.4
755.68164	23.1
756.49377	80.3
757.22723	39.4
758.07214	242.1
759.06848	1316.5
760.26263	144.5
761.41309	255.4
762.74054	52.7
763.50983	109.3
764.76801	894.1
765.68024	1212.5
766.50214	1047.7
767.52979	352.4
768.56805	409.4
769.51074	187.3
771.36072	468.0
772.10138	144.3
772.84686	234.3
773.99792	26.9
775.67700	570.3
776.41504	361.8
777.35126	1102.8
778.18170	993.1
779.52350	1334.9
780.53778	1371.7
781.44269	3402.0
782.42725	237.0
783.72528	380.6
784.52399	53.7
785.67963	402.8
786.67896	471.8
788.61981	4704.7
789.54980	4732.9	[M+2H] (2+)-H2O, [M+2H] (2+)-NH3
790.38446	1501.4
791.32513	20.6
794.02167	31.9
798.04919	48.4
800.55353	26.6
808.35284	73.9
813.49078	86.5
816.37262	59.2
818.72809	147.0
825.75012	275.8
827.21057	35.8
828.49310	34.5
831.18427	13.9
832.20343	257.4
833.55597	110.4
834.27045	121.9
840.19562	58.6
845.35187	88.3
846.46185	58.4
849.60345	90.7
850.57788	293.5
851.45038	115.3
852.57660	45.6
856.31097	17.0
858.40173	25.4
860.41626	29.8
861.39301	18.9
862.22382	46.1
865.42450	34.9
866.74927	115.0
867.70343	14.9
869.12408	68.6
870.30426	11.6
870.99615	151.2
874.68475	126.2
875.29828	96.7
878.38116	64.4
881.36682	110.9
886.23938	17.0
889.92267	58.0
890.52411	42.7
891.68890	128.3
892.39618	48.0
893.35297	22.9
894.47650	24.0
895.42017	117.7
896.29419	80.1
900.51276	97.4
904.64520	105.6
905.27393	35.8
907.28418	111.2
910.03766	33.6
910.89764	52.3
911.58954	130.0
912.40479	27.9
913.60645	101.2
914.67749	157.0
917.05157	267.8
918.19855	31.8
919.16797	11.0
920.28534	41.4
921.36957	48.4
922.36871	359.4
923.54370	193.1
924.91724	475.8
925.65753	23.1
928.77655	64.7
930.12579	681.2
930.93481	82.0
932.27539	144.9
933.33765	87.7
934.79468	61.5
935.60760	105.3
936.63934	62.6
938.60742	50.8
939.62695	40.5
940.24878	41.8
940.86255	116.0
941.66724	71.6
942.65643	43.1
945.87543	43.4
947.41864	901.6
948.36249	468.4
949.47821	72.8
951.45074	77.7
952.52472	34.8
954.65479	115.5
955.85846	106.5
957.64185	72.6
958.50928	46.7
962.53705	127.4
963.57562	137.0
964.46289	138.1
965.54364	346.1
966.44647	137.2
967.11737	50.0
967.84454	70.2
970.12335	56.3
971.55560	19.9
974.21265	996.6
975.16962	642.6
976.12384	318.4
980.42700	50.0
981.27106	124.6
982.44110	376.7
983.43011	99.6
984.18903	34.4
985.19489	57.3
990.25537	16.8
991.22406	21.9
994.15643	51.4
1005.80841	55.9
1006.65778	14.0
1009.34686	19.9
1017.13654	26.1
1018.93164	33.6
1026.32800	240.0
1027.28711	40.4
1028.42505	50.2
1030.05811	80.8
1031.14319	184.7
1032.43848	42.9
1033.22144	21.9
1035.29431	35.5
1037.82678	14.0
1039.49915	405.3
1040.33228	405.8
1043.18616	23.9
1044.75439	475.6
1045.39185	606.6
1046.31543	378.0
1047.48047	121.4
1048.34082	45.0
1051.20703	69.1
1052.17249	46.9
1055.34216	39.9
1056.53162	57.9
1057.36523	27.2
1059.36963	50.6
1060.44275	221.9
1061.37537	287.8
1062.38904	1337.7
1063.44482	415.3
1064.42407	100.6
1065.40625	23.9
1066.49243	27.6
1069.75940	82.2
1070.61511	84.8
1071.48059	34.8
1072.46240	129.8
1073.80469	51.5
1074.41040	76.3
1077.95215	67.2
1080.72437	16.8
1081.34924	24.9
1084.48865	35.8
1086.53613	18.9
1087.38940	8.0
1091.12048	108.8
1091.86938	93.1
1092.66309	13.0
1096.54492	101.9
1097.30225	65.2
1104.75305	41.7
1108.17615	159.9
1109.76208	23.6
1110.47021	30.6
1111.39478	22.9
1123.54065	141.1
1124.26245	6.2
1126.32642	1196.1
1127.38721	672.8
1128.40527	243.9
1130.27515	46.0
1131.40308	97.3
1134.23120	61.8
1135.33154	33.9
1136.15210	38.8
1138.52783	121.0
1142.23242	26.6
1143.42957	97.4
1144.17236	38.1
1147.53784	30.6
1149.75757	83.1
1151.06897	16.0
1152.31067	128.6
1153.59778	12.0
1155.14819	507.5
1156.22607	143.8
1156.90967	80.9
1157.64075	44.4
1158.50745	53.1
1160.23584	1195.0
1161.15308	498.8
1162.33228	202.4
1169.16907	79.2
1170.23889	282.8
1171.48181	808.6
1172.59094	416.7
1173.73450	133.5
1174.37427	16.9
1175.64063	23.9
1178.26697	17.0
1179.24463	53.7
1183.61365	38.6
1184.72375	46.8
1185.38208	25.6
1189.35596	127.6
1190.24561	324.1
1191.11206	140.0
1195.41431	283.7
1196.44727	258.8
1197.26465	137.1
1198.90942	76.6
1201.35254	76.3
1202.33997	71.0
1203.82861	84.0
1205.78125	34.5
1206.64722	118.5
1209.40869	50.9
1210.58594	30.1
1220.39722	29.9
1221.61279	7.0
1222.62280	91.0
1224.61865	106.7
1229.46948	16.9
1232.37292	113.7
1238.49609	16.1
1239.10071	44.8
1241.67322	17.0
1247.16736	18.9
1248.32336	49.6
1250.50403	65.4
1251.32556	222.1
1252.66223	118.6
1253.36182	15.0
1254.86023	48.4
1261.17322	19.8
1267.29260	45.5
1268.53137	474.6
1269.49670	1590.0
1270.50684	1010.3
1271.47791	436.9
1272.16321	41.8
1273.46460	95.7
1275.16113	67.0
1279.44299	33.8
1289.55457	75.2
1290.42859	33.9
1293.21960	914.0
1294.25940	421.6
1296.47717	30.9
1297.67871	93.2
1298.35034	53.1
1304.34314	13.0
1305.55359	16.0
1306.48352	98.4
1307.41003	342.6
1313.33191	15.1
1317.46497	23.7
1318.15417	32.8
1320.21094	99.2
1322.75769	163.0
1324.45557	837.9
1325.47827	729.7
1326.43909	99.3
1333.61755	113.9
1337.13477	11.0
1340.26465	22.9
1342.45203	245.1
1343.30688	91.6
1345.82434	49.8
1347.56653	25.9
1348.20190	38.5
1349.73889	18.8
1351.95068	46.9
1355.25525	37.1
1360.02332	87.2
1364.72241	59.3
1368.38831	119.1
1370.35718	222.8
1371.08301	17.4
1382.73315	54.1
1383.71375	11.0
1400.49731	19.9
1405.35645	89.8
1406.63916	90.8
1408.96008	24.6
1422.27319	938.1
1423.27917	483.4
1424.67859	204.5
1427.65417	47.6
1429.62903	33.5
1430.37195	201.0
1431.38342	17.9
1433.37500	96.4
1437.18665	93.1
1439.65833	65.2
1440.30664	58.8
1446.64514	20.9
1448.77881	18.9
1449.68225	109.3
1465.21838	59.4
1536.40466	32.8
