# Supplementary material for: Phosphoproteomic Analysis of Platelets Activated by Pro-Thrombotic Oxidized Phospholipids and Thrombin
Source: PLoS One. 2014 Jan 6;9(1):e84488. doi: 10.1371/journal.pone.0084488 (PMC3882224; doi:10.1371/journal.pone.0084488)
Supplement: Annotated Spectra S4 — (ZIP) [file pone.0084488.s007.zip › RFSSGGEEDDFDR_-14_2_82027.txt]

m/z	i	matches
243.22348	22.0
244.19337	72.2
245.15051	88.6
252.23228	13.7
257.31857	19.8
258.01422	10.3
259.40854	17.3
264.04819	31.4
270.27408	6.2
271.31708	26.6
272.12595	6.2
276.62827	45.9
281.17108	28.0
286.25784	107.3
287.30765	36.2
288.28552	94.8
289.36810	29.4
290.22369	49.1
291.55911	18.4
295.33524	32.8
296.38098	115.4
298.17102	29.8
303.64798	198.2
304.26440	810.5
305.26129	337.8
306.87988	13.0
307.48004	30.0
308.99188	4.3
312.37653	42.4
313.30554	114.9
323.30164	11.9
326.38708	50.1
328.29608	22.5
329.28174	107.4
330.25244	37.5
333.37634	27.3
338.14099	42.4
339.07910	7.5
341.45419	100.2
343.20203	65.2
345.13931	15.7
347.02551	15.0
355.20178	392.9
356.48273	77.1
357.20148	27.4
358.38062	40.2
359.28967	20.5
363.20972	15.7
373.26294	1127.7
374.34937	207.7
375.38281	15.0
378.12189	9.6
380.03424	17.1
386.32416	16.7
391.32037	68.9
395.39624	6.8
396.50732	26.1
397.14215	54.3
401.30762	92.4
402.23767	28.2
403.48120	4.8
409.37653	23.9
412.27362	170.1
413.24261	20.8
416.55048	44.2
418.98206	65.7
420.32532	26.5
422.16827	59.2
423.39453	47.1
424.28943	12.3
427.32355	57.5
430.11658	20.5
433.34906	24.2
434.05707	4.8
437.28534	2596.9
438.32996	319.5
439.43121	27.6
440.46124	13.2
441.36719	92.3
442.38043	54.9
443.51636	98.6
445.11371	26.7
452.55560	47.2
454.56519	30.0
457.40540	60.7
459.66370	109.4
460.39520	589.0
461.27692	167.3
468.32935	34.1
471.06317	32.7
473.20648	78.2
473.97418	76.5
479.03308	39.1
481.11157	10.9
486.18530	8.9
487.64972	12.3
489.34943	104.0
492.98743	20.1
494.23273	36.8
499.48895	43.7
501.32965	7.7
503.35004	80.9
504.71637	121.0
506.54791	40.9
507.31335	59.3
509.40607	11.7
510.47485	16.4
512.04907	15.7
517.37640	92.2
518.42670	81.9
519.11621	54.4
521.29578	11.9
522.48621	66.0
523.15723	116.1
526.27991	27.9
530.34613	27.6
530.95886	36.8
531.83813	56.7
533.40076	15.0
534.47162	38.5
536.36084	102.0
537.87286	34.8
541.06226	49.1
542.07806	51.0
548.30170	28.7
552.32208	2932.7	y (4) (1+)
553.35577	823.4
554.65814	157.2
555.48047	32.3
556.47052	80.4
557.11066	21.9
558.04779	11.6
560.09119	22.5
564.39398	71.5
565.56958	35.2
567.19006	125.3
571.22107	32.1
572.42133	22.1
574.40070	168.7
575.47150	52.4
580.30695	30.7
582.98859	23.5
584.54865	101.7
586.78198	21.9
588.86505	126.9
589.48108	12.2
593.92993	311.2
597.43286	69.4
598.51019	125.6
599.29572	89.5
601.54803	67.6
602.84247	938.5
603.72992	206.8
604.44647	110.1
605.45209	26.0
607.43518	5.5
608.19330	24.5
608.90485	30.3
610.01654	37.5
612.21124	340.6
613.17535	218.5
615.29291	307.4
616.24622	38.1
617.70807	43.2
619.07788	78.3
621.92487	97.4
623.36017	18.4
626.03693	34.9
627.97955	17.1
630.45221	63.3
633.02759	21.2
635.77753	67.1
637.47467	129.7
638.41925	10.9
640.98755	9.9
643.82404	13.2
646.03094	186.8
647.23840	138.5
648.79218	80.0
649.72937	213.1
650.47772	95.3
651.54669	11.6
652.79449	23.9
654.59937	16.4
655.22101	55.9
656.04352	68.9
658.02325	83.1
659.26135	83.1
660.51355	86.5
661.30347	203.2
662.60968	163.6
663.87982	22.7
665.01495	41.2
667.46698	845.5
668.56897	431.5
669.60498	200.4
670.28699	150.7
671.38464	63.2
672.33746	254.6
673.41858	200.4
675.26984	65.2
676.61200	1566.2
677.55487	477.5
678.74475	114.9
681.09094	29.5
681.84741	15.0
682.77252	80.9
684.10052	17.1
685.45496	29.4
686.79645	46.3
689.37628	221.1
690.42010	36.0
691.06091	77.7
692.31720	64.8
693.25470	97.9
694.52991	65.3
695.60291	87.0
699.07416	20.3
699.91461	168.1
700.60992	100.1
701.39240	97.5
703.38885	844.6
704.46088	213.8
705.41315	39.7
706.29474	192.0
707.71332	62.8
708.53583	13.0
710.48468	16.7
712.45984	122.8
713.97748	75.2
715.23560	37.5
716.52863	75.4
717.90619	70.3
718.67950	136.2
719.57458	43.7
720.40070	56.2
721.41876	21.0
722.05682	82.5
723.11621	155.4
725.67010	650.1
726.75482	349.0
727.50299	307.0
728.49481	99.3
729.37390	344.3
730.13232	353.6
732.10669	747.4
734.24896	3008.3
735.15070	1961.4
736.15991	765.5
736.98047	116.1
738.09979	24.8
740.81952	5886.3	[M+2H] (2+)-H2O-P
741.61823	8210.4	[M+2H] (2+)-NH3-P
742.68286	2406.7
744.03210	298.3
744.84174	44.1
745.94977	87.7
746.95001	345.5
748.31616	237.3
749.86029	58074.7	[M+2H] (2+)-P
750.57208	56639.2
751.61322	7557.9
752.46777	102.8
753.35583	455.1
754.23248	100.2
755.07550	106.9
756.05029	57.5
756.90930	131.8
759.04535	779.7
759.84235	551.6
760.87384	168.7
762.06726	512.6
763.19238	82.7
763.95135	66.4
765.79230	272.6
766.54321	118.5
767.53699	386.7
768.24585	274.3
769.02423	347.6
770.70294	216.0
771.54193	50.0
772.27948	85.8
773.17706	196.7
774.05280	139.8
775.72046	240.2
776.77692	240.4
777.91809	605.7
778.60669	802.5
779.71448	735.0
780.64355	883.4
781.62073	1311.5
782.42206	685.4
783.46393	71.2
784.40021	540.3
785.30389	63.8
786.46417	370.0
787.08820	458.2
788.50616	703.2
789.70453	5415.1	[M+2H] (2+)-NH3, [M+2H] (2+)-H2O
790.56519	3207.9
791.41718	361.9
792.08289	14.5
792.89429	86.3
804.75177	51.3
808.65588	25.0
812.69440	41.0
816.77350	17.1
818.45837	59.3
819.63763	10.3
824.16425	109.9
826.06329	55.3
827.27283	19.8
830.23309	25.0
832.32019	227.6
833.54822	91.2
834.60992	47.7
841.68030	67.7
842.69720	70.8
845.08594	47.0
848.28961	95.3
850.30103	21.1
851.00348	13.7
857.52484	15.1
864.68640	5.5
869.84497	188.3
870.45410	21.8
871.29083	28.0
875.24854	128.4
879.49847	76.6
883.41022	37.6
884.01703	25.3
886.63324	7.5
890.05035	13.7
896.54840	74.3
898.67560	26.0
901.22290	43.6
907.28613	34.8
911.16431	26.5
913.56177	42.1
914.64526	15.8
917.73608	89.7
919.57568	69.5
920.54614	173.8
923.15448	59.2
924.13715	82.0
925.45697	388.6
926.34686	110.3
927.29980	203.4
929.24774	217.8
930.40094	431.4
931.39752	249.9
932.34351	48.9
933.14874	36.7
935.44708	76.4
937.34576	20.5
943.10083	12.3
945.21631	68.2
947.33600	1229.7
948.40546	436.5
949.40277	215.0
950.51459	17.8
952.47565	66.1
959.03229	34.2
965.02002	125.4
965.70844	232.7
966.53687	136.0
969.45575	7.0
971.19092	28.0
972.46063	22.5
974.41766	39.5
975.38788	40.2
977.83929	47.5
980.14337	45.6
982.22931	457.5
983.28418	223.6
990.80005	23.2
992.51910	76.7
1004.27533	14.4
1005.78632	17.8
1007.40778	27.2
1010.34448	72.8
1011.28424	11.6
1012.59906	77.1
1013.82428	68.8
1015.27545	41.7
1016.59259	48.4
1019.23944	40.6
1021.61304	77.9
1022.85638	150.5
1026.25134	30.4
1027.44629	33.4
1034.30420	93.1
1039.35132	724.3
1040.24609	194.6
1041.07654	112.5
1042.30151	51.8
1043.24219	69.4
1045.31262	1714.4
1046.40674	610.6
1047.35352	372.6
1049.20300	114.2
1053.34460	44.4
1055.39526	41.0
1056.46362	41.5
1059.80603	91.3
1062.33398	1510.0
1063.37573	686.1
1064.52307	262.8
1065.48267	82.0
1066.43494	9.6
1067.97754	24.9
1069.60730	28.0
1070.28491	13.0
1072.58850	33.7
1075.31104	29.8
1085.44092	36.2
1086.93823	18.5
1088.69556	32.8
1089.68396	76.1
1090.93396	34.6
1092.28821	114.5
1093.65210	14.0
1094.66333	33.6
1097.51794	26.7
1103.15308	86.7
1103.89697	14.7
1106.53931	28.0
1108.47388	220.9
1109.38110	132.4
1110.25549	16.4
1111.02148	31.5
1111.64099	40.2
1117.00793	38.2
1120.91321	30.0
1122.20166	48.5
1122.84717	10.3
1126.36914	1679.3
1127.46362	1025.9
1128.31567	230.2
1129.35767	85.7
1132.52966	26.0
1133.92859	30.7
1135.97473	139.9
1137.61963	30.0
1142.66357	84.5
1143.77734	67.7
1144.42468	14.8
1149.97900	11.8
1155.34521	121.4
1156.42065	208.4
1158.85742	27.4
1160.33545	1091.5
1161.34106	871.5
1162.37012	243.7
1163.30127	65.6
1167.63110	59.3
1170.05798	27.7
1170.70435	48.5
1172.56128	21.5
1173.68726	58.6
1176.12598	24.6
1177.42529	56.2
1178.43408	138.8
1179.64917	25.9
1181.60522	11.6
1182.88428	45.7
1183.73767	56.1
1185.10046	29.9
1185.71899	30.0
1189.56287	10.6
1191.49353	51.6
1195.31055	316.6
1196.45630	606.1
1197.42224	20.0
1201.86963	49.7
1202.74927	19.2
1203.58618	32.2
1204.56152	143.1
1210.62268	8.9
1215.70129	60.8
1221.22852	13.9
1225.95203	11.0
1227.50293	26.0
1233.11621	24.6
1239.39709	27.4
1242.33484	23.9
1243.15869	16.9
1243.76160	26.0
1244.96838	60.9
1252.20569	23.2
1254.27930	75.0
1259.68103	88.2
1260.49414	233.3
1266.46118	20.4
1269.25659	37.5
1270.03589	34.1
1271.39917	18.5
1275.49670	155.5
1276.12415	14.8
1277.64465	35.7
1279.31409	60.3
1290.13220	25.9
1293.27466	1138.5
1294.28064	534.2
1295.32861	397.1
1296.63123	47.3
1300.26477	12.3
1303.50293	12.3
1306.58484	55.4
1307.24146	156.0
1308.41223	59.8
1309.42517	82.3
1310.54114	21.8
1315.53394	13.7
1318.82849	38.9
1322.43323	12.3
1324.40881	721.6
1325.39819	697.4
1326.27185	255.4
1327.67200	105.9
1330.65601	9.9
1338.16931	53.3
1339.94019	26.0
1340.71423	34.1
1342.47278	48.2
1343.97998	49.5
1344.61267	68.1
1345.67188	19.8
1354.24695	16.4
1357.43237	21.2
1361.35120	11.0
1365.60645	37.0
1366.54065	51.0
1370.45801	16.0
1371.27783	43.1
1372.28198	21.9
1386.32776	62.4
1388.58582	24.3
1400.35681	44.5
1404.37524	23.9
1405.32898	34.7
1406.36157	66.7
1407.71948	55.9
1413.29163	32.1
1414.47290	19.8
1421.57129	22.7
1422.28845	749.9
1423.29785	413.6
1424.26965	315.9
1426.74207	6.2
1432.54749	42.3
1438.61121	44.5
1439.59216	40.3
1441.51331	65.9
1442.51746	17.1
1450.27820	73.7
1450.96301	57.3
1451.57117	51.7
