# Supplementary material for: Phosphoproteomic Analysis of Platelets Activated by Pro-Thrombotic Oxidized Phospholipids and Thrombin
Source: PLoS One. 2014 Jan 6;9(1):e84488. doi: 10.1371/journal.pone.0084488 (PMC3882224; doi:10.1371/journal.pone.0084488)
Supplement: Annotated Spectra S4 — (ZIP) [file pone.0084488.s007.zip › RFSSGGEEDDFDR_-15_2_82210.txt]

m/z	i	matches
230.14388	15.9
240.35428	18.0
244.27547	90.6
245.53009	11.6
246.26181	51.0
259.02451	10.0
260.15067	26.8
264.10287	45.3
267.83325	21.8
269.47336	157.2
270.31763	12.6
271.22028	19.1
272.34497	22.5
274.10150	24.9
276.32745	44.6
280.25537	39.7
285.17874	50.0
286.39026	222.7
287.13376	102.4
289.35721	31.6
290.46875	56.7
295.60349	35.4
296.35144	164.0
297.46689	9.1
303.26062	84.6
304.38159	934.3
305.20313	88.8
306.45752	55.8
309.96509	12.3
312.18027	65.3
313.25302	211.5
314.12595	34.3
318.14923	7.5
323.19351	18.8
329.62646	39.3
331.34256	25.8
338.38007	82.0
339.23474	76.4
341.32898	163.5
343.85785	58.9
355.32471	148.8
356.29837	114.2
357.51453	40.4
358.49451	25.8
359.43951	29.2
370.09723	123.5
371.39032	9.2
373.36581	904.5
374.22473	271.8
375.57587	35.9
378.44141	42.3
379.59875	18.6
383.50708	10.8
387.09753	24.2
391.50574	75.9
394.30017	7.5
397.16254	57.5
400.78247	18.3
401.54626	13.5
403.14752	51.5
411.63153	169.4
413.14905	66.8
423.20331	55.4
424.27222	37.8
426.85297	14.8
430.11713	10.7
432.14319	29.1
437.23224	1888.4
438.20380	276.5
439.42822	104.0
440.94000	155.0
442.24951	171.9
443.34259	35.5
444.42041	24.2
450.29309	63.9
454.42566	30.7
455.23328	28.4
458.52655	58.4
460.42401	396.7
461.25305	250.7
463.52838	55.6
469.14227	49.1
470.10992	18.0
471.34619	22.5
474.50769	138.8
475.40973	23.3
476.09296	11.6
476.85449	28.4
488.71075	27.2
489.48798	22.4
490.57336	12.4
492.17004	38.0
495.32538	43.5
500.00348	61.6
500.99188	177.5
503.21484	31.1
505.15302	22.8
506.12115	102.7
510.11908	10.7
512.98914	55.8
515.47144	18.3
517.30359	107.4
518.38733	17.6
519.38000	8.7
520.29718	27.1
521.06708	26.8
521.69623	22.4
522.40051	172.8
523.21741	19.0
525.38733	21.2
531.44324	279.2
532.42090	12.4
534.37262	143.8
537.51898	26.8
546.31787	74.7
551.16595	82.6
552.26288	2141.6
553.32544	719.8
554.40900	133.0
555.56152	30.0
558.21899	85.4
558.89813	30.4
561.16315	22.3
561.95953	9.9
565.51239	22.8
567.35016	13.1
572.44696	26.6
574.40979	120.0
575.49780	79.4
576.23792	33.8
577.49670	36.4
582.20068	37.6
583.93903	22.8
585.25226	44.2
588.91528	48.0
591.88055	53.5
594.02460	70.1
595.63556	23.1
597.14209	63.9
600.71796	15.1
601.50262	37.3
602.95514	2161.5
603.97522	378.8
605.09186	66.2
606.16736	14.6
608.34344	41.4
610.82166	9.2
612.41296	463.7
613.24823	589.8
614.01752	27.9
615.28363	317.1
616.06757	25.7
620.82806	41.4
622.39056	23.9
627.72321	47.5
630.99731	26.6
632.34674	65.7
633.34003	30.8
635.88947	46.6
637.31335	173.8
638.46600	15.9
641.24957	15.3
642.09454	93.0
646.20941	193.4
647.17529	30.8
647.95233	52.8
649.31329	40.7
650.73047	66.9
652.59088	6.0
655.07684	44.9
656.40411	117.2
658.79633	126.4
659.41278	30.6
661.88324	72.1
662.95819	20.0
663.87549	34.2
664.96527	188.3
667.41547	1248.4
668.55963	655.9
669.87750	442.5
672.21973	422.4
673.35565	181.4
674.29645	84.0
675.41608	88.3
676.32343	2082.2
677.13531	1618.6
677.95343	155.0
679.89893	44.8
680.76617	31.5
685.58582	116.3
686.40668	80.6
687.52216	95.6
689.19989	20.6
690.55170	60.7
691.42548	44.6
692.74713	231.8
694.38019	323.3
695.34430	209.1
696.33502	40.7
697.03436	36.8
698.95929	52.9
700.00092	81.8
701.46185	26.3
703.36505	642.2
704.58209	268.9
705.22278	232.6
706.00464	39.0
707.30341	17.5
708.47449	160.4
710.74493	204.0
711.42535	30.6
712.41193	147.3
713.35455	18.0
714.15961	13.8
717.10760	186.2
718.36713	67.2
719.25732	13.8
720.47552	215.9
721.63385	246.1
725.47113	1030.3
726.34076	1259.7
727.63434	91.4
728.71185	156.1
729.54175	131.6
730.44427	135.3
732.13959	949.4
732.91821	558.6
734.30383	4740.5
735.08368	4065.0
735.93182	594.3
736.75507	334.4
741.17365	9439.3	[M+2H] (2+)-H2O-P, [M+2H] (2+)-NH3-P
742.05377	3505.4
743.04388	1602.7
744.18390	340.4
744.89081	28.3
746.86127	111.2
750.11810	89952.4	[M+2H] (2+)-P
751.05530	22354.8
752.01721	1604.7
752.97076	630.8
753.67053	350.9
754.44708	297.5
755.16107	173.5
756.54260	187.7
757.95972	15.1
758.88391	285.2
759.90521	549.4
761.18884	293.3
761.92297	124.4
766.33380	447.3
767.27771	384.3
768.17169	271.1
769.08075	331.3
769.75433	92.1
771.10614	162.2
771.73718	35.0
772.56329	19.6
773.86847	339.3
775.46710	13.2
776.13385	48.7
777.22955	483.2
778.21875	577.9
779.28290	429.6
780.38892	1101.6
781.25964	1209.2
781.95551	595.4
783.11346	673.1
784.07733	225.7
784.78912	31.1
786.24335	245.9
787.05127	169.2
788.20770	779.1
789.64508	6441.0	[M+2H] (2+)-H2O, [M+2H] (2+)-NH3
790.47095	3855.1
791.57965	304.8
793.54053	13.5
807.51581	49.4
808.34839	102.6
810.37024	71.8
816.39563	14.0
819.41492	115.6
820.33417	58.2
821.22894	109.9
824.53009	12.0
826.45221	75.4
827.86896	76.0
828.72876	14.0
829.33575	16.9
832.30878	232.7
833.37317	455.0
834.40643	43.9
835.22772	91.4
838.41028	241.3
840.22894	45.6
844.45544	35.1
845.32355	16.9
847.74945	12.4
849.92126	27.5
850.57465	26.7
853.51685	22.8
857.29584	37.5
859.39960	93.1
863.14020	38.3
864.44855	87.0
867.16254	228.2
868.95343	13.5
869.83661	100.6
870.58490	10.6
871.84442	151.6
879.54034	30.4
883.83691	25.7
886.26605	76.7
887.39697	78.3
888.48090	118.3
893.60382	158.0
894.64520	29.8
898.41901	60.7
900.42853	11.6
901.59052	167.8
907.62042	68.5
908.82275	24.5
911.83514	99.9
912.53802	29.4
913.74536	43.4
914.54218	14.7
916.56244	87.4
922.49518	50.4
923.42651	66.8
925.08472	185.3
925.69824	29.2
926.55597	153.1
929.11029	149.8
930.40057	431.7
931.34833	28.9
932.39526	154.4
933.39227	59.8
935.04169	25.6
936.27777	24.8
938.13617	59.9
940.26190	29.8
947.34692	843.0
948.39355	362.4
949.23956	201.7
951.41754	58.5
953.96637	17.9
955.11823	28.8
957.09515	31.6
959.26489	50.8
960.51874	6.8
961.37573	25.6
963.69928	16.0
965.94086	114.4
967.08057	91.6
973.10187	105.9
975.29932	23.5
977.76044	102.6
982.41522	395.8
983.25757	157.7
984.44946	104.8
985.27740	79.5
992.45319	18.3
1003.41925	52.8
1004.41602	36.6
1007.37476	29.6
1009.29474	64.7
1010.61151	93.7
1014.40497	41.3
1016.27460	17.6
1018.61566	120.7
1022.48022	77.7
1023.49707	30.9
1026.66235	33.1
1027.52783	37.5
1028.50366	10.8
1029.47302	16.4
1030.73193	72.6
1032.10779	229.5
1034.19849	35.2
1034.79932	21.1
1037.27612	12.4
1039.36548	646.3
1040.43323	238.7
1041.15417	187.0
1042.41968	25.9
1043.31482	34.4
1044.69238	191.8
1045.39136	1587.8
1046.28369	568.9
1047.35962	68.2
1048.61865	19.2
1052.65527	11.7
1054.12231	24.0
1062.26758	1133.3
1063.29407	516.1
1064.20886	170.8
1065.53198	94.8
1066.63892	170.8
1072.74683	13.6
1075.82617	9.3
1080.14600	81.1
1082.12463	51.2
1084.95728	25.6
1086.40405	30.9
1087.69092	51.2
1089.76392	22.5
1092.42725	32.5
1094.50537	20.4
1095.23462	13.2
1096.64648	26.4
1102.51550	36.0
1103.20093	19.2
1104.20251	41.6
1105.40112	57.6
1107.73499	96.4
1108.46362	258.4
1110.25012	11.6
1114.24146	49.8
1116.22473	13.2
1117.65015	14.0
1122.85815	22.4
1124.24011	28.1
1126.37598	1785.7
1127.47485	1031.2
1128.43164	447.2
1129.51453	118.4
1132.96313	75.9
1137.60693	97.9
1140.28979	10.7
1141.47485	23.6
1142.81531	85.2
1144.51111	10.0
1150.27283	32.7
1151.27893	49.8
1151.88428	54.5
1152.59253	18.8
1155.52063	738.2
1156.56689	169.5
1158.44666	129.8
1160.34387	1396.8
1161.29895	728.8
1162.29578	234.2
1165.33875	86.3
1167.44897	9.2
1170.59167	27.6
1173.45190	31.2
1174.15479	30.9
1175.23169	14.8
1177.89404	81.9
1179.63367	63.4
1180.45361	86.4
1181.64575	63.9
1182.77856	16.8
1186.03760	38.4
1195.53467	328.2
1196.47253	163.0
1197.89392	81.1
1201.17249	14.8
1201.80823	51.1
1204.56641	218.5
1206.49683	62.6
1208.52502	38.3
1209.47522	71.1
1210.09070	12.4
1211.56421	50.1
1220.27881	37.6
1221.44275	33.6
1222.14453	42.0
1223.57715	18.6
1225.28467	25.6
1229.60840	22.4
1236.47034	25.9
1238.63074	65.1
1241.41028	57.1
1242.37952	36.0
1245.82104	33.4
1250.71338	17.9
1255.35059	81.7
1257.80505	31.9
1259.06030	31.5
1260.43762	297.5
1267.04443	21.6
1271.72693	111.1
1275.36304	29.6
1276.21179	31.1
1276.96057	20.7
1278.36047	31.1
1281.67139	47.7
1282.82971	86.8
1293.32983	1064.4
1294.48022	440.3
1295.61096	75.4
1296.31775	38.9
1297.92297	13.2
1306.57935	98.9
1307.40674	264.2
1308.53284	163.1
1309.23206	13.8
1310.39429	18.3
1311.58008	8.4
1312.73181	13.8
1320.62988	36.9
1322.39307	17.8
1324.36365	981.7
1325.44897	516.4
1326.50330	245.3
1327.51770	38.4
1328.22705	63.2
1338.69434	29.6
1339.55591	65.5
1341.67444	98.5
1342.61108	435.5
1343.66785	24.2
1344.48755	52.1
1345.38513	14.0
1355.58875	13.2
1356.77478	40.0
1357.58606	38.0
1358.48364	20.3
1366.24524	21.4
1377.38110	29.1
1383.68567	50.4
1387.45239	15.1
1401.07434	29.0
1404.37000	87.4
1405.34827	168.7
1406.54382	23.1
1407.22803	17.6
1408.04321	55.9
1412.74744	17.2
1414.44287	61.9
1421.16296	17.9
1422.26160	991.7
1423.29016	670.3
1424.00769	8.1
1424.63538	197.5
1425.49426	13.2
1439.61194	11.9
1441.37549	83.1
1447.23376	30.1
1452.35742	40.0
1453.00916	25.2
1460.58191	17.2
1539.86035	23.2
1575.37585	29.9
