# Supplementary material for: Phosphoproteomic Analysis of Platelets Activated by Pro-Thrombotic Oxidized Phospholipids and Thrombin
Source: PLoS One. 2014 Jan 6;9(1):e84488. doi: 10.1371/journal.pone.0084488 (PMC3882224; doi:10.1371/journal.pone.0084488)
Supplement: Annotated Spectra S4 — (ZIP) [file pone.0084488.s007.zip › RFSSGGEEDDFDR_-16_2_63415.txt]

m/z	i	matches
230.99483	73.8
238.29782	45.7
244.22293	129.4
245.23128	123.4
246.42084	25.0
256.17499	17.0
259.22766	6.7
261.26721	21.7
262.14795	69.7
267.39032	14.9
269.21365	26.1
270.17871	11.4
273.17999	22.4
276.50000	45.3
278.16449	20.0
280.94623	41.7
283.33618	13.7
286.31610	42.6
287.33112	95.6
289.12836	9.1
290.41418	55.5
296.36716	45.5
298.17435	17.7
304.21844	658.6
305.28992	196.8
312.34814	90.8
313.20633	155.8
314.58417	17.0
327.20325	14.5
329.64288	40.5
330.39429	11.4
331.12726	29.1
338.72824	8.3
340.22113	15.3
341.19623	16.1
351.88611	31.5
355.26837	297.1
356.37613	72.3
357.23242	51.1
360.46371	36.3
361.46167	27.7
373.32733	1006.8
374.33020	310.8
375.42657	35.0
377.45709	31.3
378.10535	29.4
380.56964	39.5
386.95667	12.2
391.41626	51.7
394.60675	42.7
397.35785	13.7
400.47913	21.5
401.40985	159.3
402.39508	19.0
404.13678	34.4
406.26746	77.8
407.33984	22.5
411.23297	16.1
412.41797	16.3
415.14209	13.7
418.16095	26.9
419.02271	51.8
420.44397	52.8
423.03052	92.2
425.27631	18.4
432.42706	27.3
437.24451	1792.7
438.27234	380.8
439.15076	149.2
441.42578	261.8
442.30090	82.2
443.31372	83.6
444.46667	54.2
446.38940	56.4
454.47552	13.3
456.51971	15.3
460.34381	658.8
461.42542	155.1
468.31226	43.2
471.39734	59.6
473.94000	79.7
476.99353	77.2
481.31860	79.4
484.89221	30.2
489.37408	70.0
490.64691	18.4
492.25079	13.8
496.33234	17.0
498.18597	29.4
500.01367	21.0
501.47070	22.2
517.42950	135.7
518.22656	47.0
520.68713	25.7
522.29309	40.9
526.17407	64.8
527.16193	15.4
528.05865	8.3
529.11914	25.3
534.40320	56.1
535.33728	64.8
536.30084	50.5
538.62854	26.9
540.45856	29.0
541.44751	25.4
543.36371	56.3
544.40692	21.5
545.30774	23.1
552.33588	1928.4
553.40521	740.5
554.27686	143.7
556.17572	61.9
557.39484	17.9
558.02393	81.3
560.10571	53.0
565.49310	31.0
567.44751	23.8
568.48120	23.9
571.34528	13.0
572.43481	30.4
573.07703	82.5
574.28424	164.3
575.35345	52.1
577.70416	34.2
578.69525	199.0
580.42389	49.4
581.54669	30.7
585.44794	47.8
586.25433	10.7
586.89056	147.1
588.14862	82.9
588.93073	25.0
594.65997	96.7
596.86725	32.9
597.97736	41.5
599.45819	51.7
603.48920	129.3
604.13873	223.1
604.81476	183.7
606.19037	27.0
609.31445	66.1
612.19202	681.1
613.19244	980.1
614.12665	24.9
615.54242	208.1
617.37341	39.4
621.50952	43.1
622.31360	39.4
624.85431	31.1
627.13055	10.6
628.12457	30.8
628.82843	78.3
630.05487	25.3
630.96246	9.8
632.14233	43.0
633.26471	56.1
635.84363	21.9
637.93488	23.2
643.33588	24.1
645.04529	268.6
647.03766	64.3
647.99988	9.9
650.01086	189.6
651.44238	23.1
653.96906	221.7
655.38483	21.3
656.61407	139.7
658.20880	88.3
659.99506	78.2
661.30786	53.9
662.79669	18.3
667.33270	917.5
668.07343	1402.4
669.08093	295.9
670.19519	306.1
670.79865	12.7
672.14935	38.7
673.29163	432.8
674.20862	79.5
675.37933	108.6
676.26520	2124.5
677.06317	2289.6
677.97571	188.1
678.76227	28.1
680.27167	107.7
682.12128	50.3
683.38306	58.8
685.44806	64.8
686.52045	149.3
687.61530	136.4
688.48651	141.1
689.38409	21.4
691.00629	69.4
691.97186	32.9
692.91809	56.7
695.01904	19.2
697.06635	50.6
698.25623	75.7
700.21161	161.6
702.03326	64.1
702.73663	74.8
703.40814	827.8
704.50922	173.4
705.47406	76.5
706.07874	16.1
708.53870	11.3
709.38605	57.7
710.43658	37.4
712.44550	103.8
714.58148	29.7
715.61041	604.9
716.86249	342.5
717.46735	53.9
718.53436	59.2
719.21832	34.6
720.37909	340.3
721.61804	85.0
722.48639	248.0
723.76978	247.8
725.07709	492.9
725.69293	1657.8
726.48376	1069.9
727.52863	395.1
728.73285	510.3
729.37189	320.2
732.00751	608.4
732.82916	298.2
734.56354	9422.6
735.56946	1997.6
736.37445	250.8
737.57715	185.1
738.36536	60.9
741.14508	9472.0	[M+2H] (2+)-H2O-P, [M+2H] (2+)-NH3-P
742.02692	2997.8
743.52594	194.0
744.36182	108.7
745.02905	98.5
746.14142	160.0
747.18500	186.0
749.85571	51838.8	[M+2H] (2+)-P
750.54816	49552.8
751.39313	5083.6
752.41571	242.4
753.23816	106.1
754.11432	378.5
755.51056	53.7
756.38776	118.0
757.34332	16.9
758.54755	417.9
759.58746	558.8
760.79962	97.7
761.44037	43.8
762.23602	27.5
763.26178	16.9
764.10480	170.4
764.89746	209.3
765.91589	363.4
767.16302	119.6
768.04547	236.3
769.18451	556.8
770.36700	217.2
771.28979	279.9
772.33997	180.7
773.46014	122.5
774.47937	138.2
776.06146	510.6
777.00806	280.8
778.10980	1181.6
779.51300	1770.4
780.54535	2004.0
781.46576	1241.8
782.19220	572.3
782.96686	27.3
783.87927	54.2
784.99109	195.8
785.76764	246.8
786.48883	99.8
787.12769	290.6
788.40424	2403.2
789.60547	5762.0	[M+2H] (2+)-H2O, [M+2H] (2+)-NH3
790.56268	1936.1
814.39935	117.8
816.61139	16.9
818.45294	9.9
819.77740	121.4
824.38812	13.7
828.35455	32.4
828.98889	20.9
832.26147	407.5
833.40131	62.4
834.41870	65.4
835.40833	38.2
836.07440	62.5
836.75854	8.3
844.11884	81.0
850.50305	40.6
852.08856	35.2
865.61652	131.8
866.42413	22.3
867.40332	98.2
868.12549	11.4
870.00494	1001.0
871.93878	71.5
872.91852	87.4
873.54828	19.9
874.15729	60.7
875.81232	27.8
879.14941	57.5
880.23004	69.8
881.92029	545.1
882.65448	182.4
883.46228	44.0
886.38635	24.6
888.30548	44.9
889.24384	16.2
891.25208	36.8
892.84174	34.3
894.26343	117.3
895.27020	34.8
895.92383	29.7
902.39386	74.2
903.12018	59.4
903.80414	20.0
907.35742	42.0
908.45752	58.8
909.55157	23.1
911.34430	50.0
912.46161	118.5
913.84644	42.1
922.35150	308.1
923.27002	166.3
924.23773	131.4
925.13885	423.2
926.43872	67.3
927.39227	23.1
928.16138	31.3
929.39069	56.4
930.34576	409.7
931.16766	125.8
931.90179	208.5
932.74878	24.1
935.56000	28.3
936.39630	113.4
940.59149	19.4
943.09442	76.2
944.05438	11.4
946.14258	80.4
947.31622	855.4
948.30414	477.6
949.33978	44.6
950.30072	153.7
951.46948	44.2
952.70288	14.5
955.44159	14.5
957.42145	44.7
964.05981	11.4
965.24518	242.1
966.14362	115.3
967.04681	175.4
970.38062	17.5
973.46582	121.5
974.70050	140.9
975.53094	85.0
978.72882	47.1
982.42999	397.1
983.47748	112.6
984.31683	83.6
985.46045	73.4
986.62274	30.0
988.37842	60.2
990.68671	43.0
992.75250	82.1
1001.31836	10.6
1002.46881	135.8
1003.93774	144.4
1005.49017	113.5
1006.38135	44.0
1007.37158	53.6
1010.15302	77.5
1012.50140	48.9
1017.40137	20.1
1018.78473	22.2
1020.36737	76.9
1021.28247	195.9
1022.72284	37.1
1025.62524	47.2
1027.94958	23.1
1028.64746	74.9
1029.96484	58.0
1031.55835	68.1
1032.45190	55.2
1037.74207	32.2
1039.31909	650.5
1040.32178	514.4
1041.53381	158.9
1045.20813	1604.3
1046.42188	455.8
1047.26978	179.5
1048.57471	42.2
1050.46460	37.1
1051.51660	73.1
1052.50806	110.3
1053.74146	20.1
1057.36182	30.0
1059.42859	90.1
1061.12170	63.6
1062.34253	898.2
1063.40332	827.5
1064.37549	233.1
1065.26062	26.2
1066.22156	26.9
1069.51672	29.3
1071.05286	48.4
1076.64185	45.0
1080.45264	29.2
1081.39990	44.8
1090.20886	163.4
1091.00244	27.3
1091.82385	68.8
1093.61572	42.4
1095.24170	11.6
1096.80981	98.6
1102.52478	7.5
1104.53027	20.7
1105.78882	44.1
1108.52808	231.0
1109.37854	10.6
1110.53931	19.1
1112.80896	58.3
1113.62427	27.6
1114.38525	89.4
1115.07971	11.4
1117.47046	17.6
1119.46960	41.9
1120.27332	21.5
1124.48291	29.5
1126.31738	1644.8
1127.49377	868.9
1128.42505	503.8
1129.63330	209.7
1131.31409	23.9
1133.39856	46.5
1137.51709	165.2
1138.60950	61.8
1141.41492	74.3
1143.31458	30.0
1143.93091	76.7
1151.49731	59.6
1155.42163	488.4
1156.38428	431.9
1157.58545	56.4
1158.72241	61.8
1160.26819	1865.7
1161.40991	838.0
1162.48047	222.3
1163.56567	72.6
1164.58105	20.3
1166.45532	85.5
1167.99854	149.3
1170.77795	19.9
1172.20642	128.4
1173.44849	59.5
1175.13171	47.1
1177.41785	95.3
1178.26904	74.6
1182.70557	90.8
1185.56335	63.3
1187.48486	58.4
1190.35107	54.2
1193.52551	70.4
1195.35950	224.5
1196.38806	299.3
1197.48242	200.9
1198.49304	6.9
1201.60779	133.1
1204.22974	28.7
1206.18433	82.5
1207.18945	51.1
1208.30798	34.8
1209.30725	27.8
1211.46997	42.6
1212.70142	7.5
1221.01440	16.1
1223.31213	13.1
1227.12842	41.7
1244.51709	10.6
1246.27161	34.7
1250.96716	44.8
1258.58655	9.1
1261.58203	17.0
1265.88928	55.7
1267.74207	21.1
1269.27563	69.3
1271.53479	49.6
1275.27527	73.0
1276.26465	153.2
1278.92786	111.8
1287.05920	21.5
1289.84521	41.0
1291.06116	61.4
1293.29089	1035.2
1294.45251	523.3
1295.44568	111.4
1300.03284	48.0
1301.35413	21.5
1305.82703	75.1
1307.45276	132.6
1308.37415	123.2
1309.48853	51.7
1314.77966	22.2
1317.02722	13.7
1319.45544	40.2
1320.62085	12.9
1322.37329	12.9
1324.45496	709.2
1325.50891	510.5
1326.41809	345.9
1327.29578	11.6
1338.59253	44.7
1342.33704	84.3
1343.64978	157.7
1345.78186	18.4
1352.62390	75.6
1357.53772	57.3
1361.71179	8.3
1367.59998	7.5
1369.40820	10.0
1371.07410	39.4
1372.75696	30.9
1384.46008	22.2
1388.57239	28.3
1390.19653	37.9
1404.61011	32.4
1405.82422	42.6
1407.62317	42.6
1412.40759	26.1
1422.30872	660.9
1423.31335	566.2
1424.53357	266.2
1425.41003	32.0
1428.45813	11.4
1434.38770	44.2
1439.70520	10.5
1440.76819	18.4
1441.39050	28.5
1447.19250	50.6
1448.84656	49.1
1450.20129	19.1
1451.63696	113.1
1454.29846	38.1
1537.57910	101.5
1539.81580	40.8
1574.45886	23.0
1575.52124	32.4
1589.36951	33.2
