# Supplementary material for: Phosphoproteomic Analysis of Platelets Activated by Pro-Thrombotic Oxidized Phospholipids and Thrombin
Source: PLoS One. 2014 Jan 6;9(1):e84488. doi: 10.1371/journal.pone.0084488 (PMC3882224; doi:10.1371/journal.pone.0084488)
Supplement: Annotated Spectra S4 — (ZIP) [file pone.0084488.s007.zip › RFSSGGEEDDFDR_-17_2_81854.txt]

m/z	i	matches
226.57129	23.4
230.19632	15.4
244.21629	96.3
245.38608	48.1
259.30313	34.7
273.26611	48.9
274.09760	93.8
276.21457	18.8
286.24484	49.5
287.15546	203.4
288.21460	43.3
290.10056	30.7
291.20370	9.2
296.07535	21.8
303.20856	87.8
304.30615	894.0
305.20880	97.8
313.23077	230.3
325.27832	18.9
328.71924	35.3
329.33478	27.8
338.30115	23.4
339.26178	26.9
341.33203	12.1
343.98004	60.5
347.22546	61.9
354.15839	11.1
355.34991	452.5
356.30206	14.5
358.47095	63.9
359.46307	19.8
368.27161	31.4
371.21075	20.5
373.19934	1710.7
374.32184	193.1
375.21619	55.1
377.34186	89.0
378.19342	15.2
380.06799	66.4
383.10962	26.0
386.25739	14.9
390.52051	40.2
391.57092	114.6
395.19037	24.3
398.21332	80.7
402.46069	11.0
406.43805	25.9
407.21472	10.0
409.13580	117.9
411.30579	86.6
413.36890	16.2
415.12085	31.3
417.24847	23.8
418.16968	57.4
419.16162	83.2
420.38538	86.9
421.30847	63.3
424.49835	48.1
430.99982	31.9
434.60297	14.5
437.25000	2641.9
438.16278	202.3
438.77887	8.0
439.47711	39.3
441.42755	399.0
442.23090	64.7
460.30695	573.3
461.39172	373.3
462.59656	42.0
471.02045	42.7
473.71912	57.4
475.11237	28.5
481.26642	17.2
482.33893	182.1
488.15564	13.8
489.29657	123.8
490.00739	12.9
499.25732	20.7
502.19385	32.1
504.55035	20.7
515.43744	70.4
516.22693	11.9
517.38721	291.9
518.33997	34.1
524.58185	106.4
525.67151	14.7
531.56262	209.7
533.50635	69.8
535.32892	90.9
536.34479	93.2
539.13696	37.2
543.54163	14.5
551.69000	146.0
552.34515	2484.6
553.35712	1101.3
554.12982	28.5
555.39325	11.0
556.49017	87.6
558.74194	66.2
559.45227	59.7
562.31464	30.7
568.91913	43.5
571.19568	28.6
574.39825	82.1
575.44305	12.7
576.25024	27.3
580.82684	34.4
581.61829	12.7
583.30292	21.6
585.73645	199.2
587.47980	26.9
590.07782	37.2
592.23419	32.6
595.26196	40.2
597.21545	62.9
598.55273	30.6
600.32025	121.7
603.28009	415.9
604.18805	101.7
605.38538	62.5
606.46930	111.0
611.51733	12.8
612.38910	782.0
613.10529	430.2
613.90027	53.5
615.45258	506.1
616.13043	40.0
618.33014	44.6
623.50281	63.9
624.30011	15.6
625.31390	31.6
627.07159	32.6
630.76251	258.9
633.34552	58.0
634.08124	13.6
636.71210	95.3
640.34564	38.6
643.21942	24.1
644.35321	62.4
646.28564	26.8
647.49420	30.0
649.27100	243.8
650.26776	36.6
651.70795	86.3
652.99579	65.2
655.09735	6.6
662.43073	61.3
663.19788	36.5
667.44214	1312.0
668.39728	668.1
669.59589	421.3
670.33325	156.2
671.03314	193.5
672.54816	83.7
673.57135	200.1
674.37054	56.5
675.31549	94.0
676.26044	1433.8
676.94965	1420.1
677.79877	18.5
679.15656	22.2
681.35303	93.4
682.31244	41.8
683.36481	76.4
684.59894	57.3
685.63068	189.2
687.37842	16.2
688.04608	18.3
689.11084	99.7
690.07697	115.3
691.56458	62.9
693.17145	61.1
696.70752	64.8
698.02319	222.3
699.53424	51.5
700.57452	49.4
701.44464	171.5
702.74164	353.3
703.45087	735.2
704.46844	150.5
705.45013	21.5
706.37457	65.8
707.35345	41.9
708.09137	45.0
709.31610	205.0
710.43958	100.8
711.60516	57.8
713.11200	30.4
714.33002	134.0
715.30438	87.6
716.21301	30.9
717.02026	49.1
717.85175	81.6
718.56409	48.6
719.28644	221.5
720.31305	187.8
721.17596	10.1
722.13257	49.7
723.08783	159.0
723.79712	31.8
725.56885	2097.0
726.58533	1151.9
727.91748	206.5
728.92035	129.3
731.71954	662.5
732.65192	752.9
733.78424	750.1
734.58881	5280.3
735.35034	1577.5
736.08508	641.7
737.82104	282.6
740.77838	6668.1
741.53577	12072.4	[M+2H] (2+)-H2O-P, [M+2H] (2+)-NH3-P
742.44733	352.9
744.10095	247.9
744.96759	180.7
746.56049	141.0
747.32056	70.0
748.68591	2396.9
750.09979	116939.5	[M+2H] (2+)-P
750.90985	15574.0
752.56683	837.2
753.53925	464.2
754.20496	292.8
755.09955	136.7
755.70563	26.1
756.32709	42.7
758.72046	899.0
759.68524	689.6
760.37469	38.2
761.32648	342.9
763.31018	67.4
764.62579	218.8
765.63385	523.1
766.55286	128.4
767.72839	693.1
768.64154	16.7
769.40668	23.0
770.29419	46.2
771.99115	75.9
773.38367	61.1
774.33838	165.5
776.39404	329.6
777.66522	369.7
778.44159	411.1
779.49078	1774.3
780.73413	2145.2
781.69604	826.3
782.52106	117.7
784.06866	167.9
785.36432	65.9
786.48163	250.0
788.21259	1518.5
789.54199	3664.7
790.45996	796.7
808.02869	38.3
812.91962	15.7
814.18652	114.0
815.23505	29.2
824.82129	71.8
830.29071	125.4
831.84131	63.0
832.62939	374.4
833.45319	165.7
834.59198	57.6
838.51715	48.1
841.52301	17.9
850.24774	79.3
851.36078	15.4
852.65851	14.8
855.34912	7.4
858.75037	75.9
859.48804	14.7
860.44104	28.5
865.98370	104.3
867.44244	56.1
868.48901	79.5
869.90759	162.2
870.83795	385.3
873.23468	46.8
879.31818	10.1
880.67303	18.1
882.44940	296.1
883.30774	162.0
885.23749	36.2
888.30341	62.3
895.42780	40.2
896.75055	179.9
897.53955	19.7
900.21552	122.8
907.66949	198.2
908.60101	200.5
911.02655	145.7
912.42487	142.0
913.57935	109.8
917.47699	146.8
922.36774	65.5
923.55731	100.4
925.01056	150.5
925.71222	30.3
926.43164	69.6
927.71515	45.1
930.18750	593.9
931.32220	378.4
932.21722	28.0
938.46234	36.6
941.37286	36.6
944.34283	9.2
947.40582	1400.5
948.34064	808.5
949.05206	22.3
949.72125	153.2
960.31073	27.7
962.22528	18.1
963.37036	43.3
965.35382	107.8
966.41431	238.9
969.04413	37.4
970.95166	55.6
973.83936	253.9
975.45123	38.3
979.52814	30.3
982.24762	393.4
983.41656	66.1
984.34296	47.6
990.40869	11.0
991.70831	56.3
997.43872	59.8
1001.94989	31.2
1008.46613	14.5
1009.32990	23.0
1018.73859	60.3
1021.27466	66.9
1022.26807	52.7
1023.22675	43.2
1026.47815	36.2
1027.32422	12.8
1028.28772	74.4
1031.79065	25.9
1034.61658	49.9
1036.58557	26.2
1037.48303	50.9
1039.35645	956.6
1040.52856	405.0
1041.45581	128.6
1045.13379	1768.4
1046.24805	602.3
1047.41968	64.6
1052.76672	8.3
1053.48047	91.9
1061.22058	14.5
1062.38501	1514.7
1063.38586	788.7
1064.08447	239.0
1064.78516	193.6
1067.43188	158.1
1068.05103	131.7
1070.93347	35.7
1071.98865	13.8
1073.49170	63.6
1075.12988	90.3
1080.56934	30.8
1087.07849	30.7
1089.43750	58.7
1090.36340	53.2
1099.86633	16.3
1102.78760	28.5
1105.62280	38.3
1108.37097	231.4
1109.56250	120.1
1110.19153	4.5
1112.28418	62.3
1113.80396	35.6
1115.23022	32.7
1119.38354	47.1
1123.53186	65.0
1126.40173	1591.6
1127.43066	1223.3
1128.37451	422.2
1137.20203	14.5
1138.44849	71.2
1139.28271	36.5
1140.48755	119.0
1141.63281	54.4
1151.08350	26.5
1155.47729	236.0
1156.50525	322.4
1157.93457	104.2
1158.83398	45.7
1160.32141	1498.3
1161.30371	740.6
1162.30310	280.6
1166.72900	142.0
1172.52649	116.6
1173.97046	114.4
1176.30017	32.0
1177.28174	54.5
1178.51868	48.8
1179.40723	32.7
1180.02002	31.3
1183.38013	24.2
1187.58472	8.3
1189.56030	38.0
1190.45764	34.7
1191.44580	37.9
1192.59998	88.9
1195.60852	388.5
1196.48010	68.4
1197.36243	116.3
1202.30811	28.0
1203.65894	11.0
1206.61792	53.4
1209.44775	324.4
1210.46973	60.9
1211.81995	47.2
1214.82861	18.1
1217.45789	25.4
1222.07239	38.1
1226.41577	124.3
1229.96301	7.4
1231.31873	29.2
1238.64709	50.9
1240.72253	72.2
1243.44397	41.0
1247.98938	14.7
1250.51624	85.2
1252.27710	29.4
1267.97546	8.4
1271.47144	98.9
1275.33911	144.0
1276.18286	31.3
1281.45801	51.6
1289.52075	58.8
1293.32239	1799.6
1294.27014	485.6
1295.28271	239.0
1298.54529	20.7
1299.53638	21.9
1306.59399	208.6
1307.56006	209.3
1308.51746	88.9
1309.22888	78.2
1311.43420	13.7
1317.62109	45.8
1319.18054	7.4
1324.40881	1520.1
1325.43347	988.9
1326.63318	221.3
1327.45654	35.0
1330.77673	22.4
1333.55798	39.1
1334.69958	10.1
1340.55090	11.0
1342.57678	226.2
1343.42590	8.2
1344.26233	25.2
1352.12231	18.9
1359.27625	12.6
1360.82642	18.1
1371.15063	33.9
1383.68872	17.1
1395.43372	59.7
1404.28564	61.4
1405.56287	148.8
1406.43970	19.7
1409.86755	28.7
1412.48999	11.9
1413.60168	25.0
1422.38196	1015.9
1423.55396	643.6
1424.42322	131.1
1437.62280	18.9
1440.02112	54.4
1441.47717	80.9
1449.52209	11.0
1450.97961	10.3
1458.97156	21.9
1464.61108	57.9
1465.40637	23.9
1512.91394	19.0
1542.51575	16.2
