# Supplementary material for: Phosphoproteomic Analysis of Platelets Activated by Pro-Thrombotic Oxidized Phospholipids and Thrombin
Source: PLoS One. 2014 Jan 6;9(1):e84488. doi: 10.1371/journal.pone.0084488 (PMC3882224; doi:10.1371/journal.pone.0084488)
Supplement: Annotated Spectra S4 — (ZIP) [file pone.0084488.s007.zip › RGAEEEEEEEDDDSGEEMK_-10_2_50763.txt]

       m/z	          i	matches
 240.73354	       5.9
 245.27464	      14.2
 252.11946	       6.1
 259.18707	      19.9	y (7) (3+)-P, y (4) (2+)-H2O
 278.08356	      13.5	y (2) (1+)
 319.35025	       4.8
 324.13113	      16.7	y (8) (3+)-H2O
 328.25281	       9.5
 329.38657	       4.2
 334.38837	      12.4
 346.24811	       6.8
 369.22784	      14.8	y (9) (3+)
 388.82947	       2.5
 400.99634	      19.9	b (7) (2+)
 406.88354	       5.8
 407.49982	       2.7
 408.40125	      15.7
 409.19922	       2.9
 446.58032	      13.4	y (8) (2+)-P
 503.17651	       7.1
 514.47882	       7.9
 515.27051	      12.4
 521.27954	      42.2	b (9) (2+)-NH3, b (9) (2+)-H2O
 530.75946	      17.7	b (9) (2+)
 534.57104	      13.9	b (14) (3+)-P, y (13) (3+)-H2O
 542.80627	      20.4
 543.45697	      27.5	y (9) (2+)-H2O, b (5) (1+)
 550.79425	       9.8
 553.07794	      40.0	y (9) (2+), b (15) (3+)-P
 555.31207	       4.6
 577.36627	      17.8
 578.16699	       5.5
 579.38812	      13.2
 580.59131	      27.5	b (15) (3+)-H2O, b (15) (3+)-NH3
 593.15747	       2.0
 594.33795	      33.2	b (10) (2+), y (15) (3+)-P
 595.22418	      15.6
 597.96783	      13.6
 604.41010	       5.3
 608.78741	      24.4	y (10) (2+)-NH3, y (10) (2+)-H2O
 613.71869	      17.8
 615.62555	       9.4
 618.27924	      31.5	y (10) (2+)
 619.52783	       4.0
 626.96576	       9.6
 629.41174	       4.8
 631.23096	       8.7
 644.33270	      25.8	b (11) (2+)-NH3, y (6) (1+)-H2O-P
 651.95074	      34.9	b (11) (2+)
 654.40833	       4.9
 655.38861	      10.0
 662.93835	      17.4	y (6) (1+)-P
 664.09552	      24.9	y (16) (3+)-H2O, y (16) (3+)-NH3
 674.67145	      33.5	y (18) (3+)-H2O-P, y (18) (3+)-NH3-P
 683.37799	       6.3
 687.38043	      25.1	y (17) (3+)-H2O
 691.81012	       4.8
 693.34283	      16.7	y (17) (3+)
 696.47510	       6.8
 697.18390	       5.3
 706.26740	       5.5
 707.11737	       7.6
 709.78851	      46.1	b (12) (2+), b (18) (3+)-H2O, b (18) (3+)-NH3
 710.39948	      19.5
 711.84607	       7.5
 712.99316	      21.8	y (18) (3+)
 714.78632	       2.5
 715.83234	      51.3	b (18) (3+)
 716.92548	       9.0
 720.58038	      18.5
 721.38788	      38.8	[M+3H] (3+)-NH3-H2O-P
 722.33630	      13.1
 725.98511	      24.2
 726.96106	      64.0	[M+3H] (3+)-H2O-P, [M+3H] (3+)-NH3-P
 731.13153	      14.3
 732.38934	     241.1	[M+3H] (3+)-P
 733.41583	     112.2
 735.98621	       8.1
 737.09760	      14.9	y (12) (2+)-H2O
 743.22260	       6.0
 745.24951	      12.6
 746.11041	      75.4	y (12) (2+)
 746.94434	      72.1
 749.31354	      34.0
 749.99017	      20.9
 751.64349	      68.5
 752.76776	      71.0	[M+3H] (3+)-NH3-H2O, y (13) (2+)-H2O-P
 753.39789	      16.9	y (13) (2+)-NH3-P
 754.62170	       6.5
 755.54559	       9.9
 772.12286	       3.7
 783.67413	      13.2	b (7) (1+)-H2O, b (7) (1+)-NH3
 792.45526	       4.4
 797.84210	       2.3
 801.35980	      14.2	b (7) (1+)
 802.55164	      19.8	y (13) (2+)-H2O, b (14) (2+)-P, y (13) (2+)-NH3
 803.43396	       8.1
 810.23169	      12.6
 815.35315	       8.3
 826.39789	      25.0	y (14) (2+)-P
 831.42780	       8.4
 836.26709	      21.0
 855.17096	       2.9
 864.45026	      12.2
 875.06647	      27.5	y (7) (1+), y (14) (2+), y (8) (1+)-NH3-P, y (8) (1+)-H2O-P
 875.94855	       5.0
 883.31097	       2.9
 886.78302	      11.8
 889.54297	      36.8
 890.25897	       9.6
 930.40601	      26.8	b (8) (1+)
 931.38226	       6.1
 932.37909	      17.2	y (15) (2+)-NH3
 934.89337	      13.5	b (16) (2+)-H2O, b (16) (2+)-NH3
 943.45062	      13.4
 944.50519	      69.2	b (16) (2+)
 945.19855	      10.2
 951.09497	      46.5	b (17) (2+)-NH3-P, b (17) (2+)-H2O-P
 951.86188	      16.6
 957.96136	       5.7
 959.44849	      42.4	b (17) (2+)-P
 990.24615	      28.4	y (9) (1+)-NH3-P, y (8) (1+)
 991.53009	       9.1
 999.48212	      32.8	b (17) (2+)-NH3, b (17) (2+)-H2O
1006.94281	      15.4	y (9) (1+)-P
1008.47296	     109.9	b (17) (2+)
1009.37646	      52.3
1012.38574	       7.8
1015.64850	      20.2
1016.42828	      29.2	b (18) (2+)-NH3-P, b (18) (2+)-H2O-P
1019.16724	      19.4
1019.92853	      20.9	y (18) (2+)-P
1024.25293	       8.6
1025.54370	      10.9
1035.96899	      14.8
1041.44690	       2.0
1048.09924	       8.8
1054.59314	       6.4
1055.82031	      13.2
1059.19727	      14.5
1059.89612	      17.4	y (18) (2+)-H2O, b (9) (1+), y (18) (2+)-NH3
1061.25537	      16.1
1062.46826	       6.8
1065.05859	      22.1	b (18) (2+)-NH3, b (18) (2+)-H2O
1066.22461	      39.9
1073.70996	     184.5	b (18) (2+)
1074.42700	      93.3
1075.08813	       3.1
1076.32178	      15.0
1087.09167	       9.3
1104.90894	      42.1	y (9) (1+)
1105.87415	      18.9
1107.27087	      11.5
1110.21191	       7.2
1118.80579	      24.5	y (10) (1+)-NH3-P, y (10) (1+)-H2O-P
1137.02209	       5.5
1147.98596	       3.7
1156.34326	       5.5
1165.84192	       6.8
1188.25879	      18.8	b (10) (1+)
1195.25879	       7.5
1214.07690	       6.6
1216.55579	       8.7
1217.27905	      15.7	y (10) (1+)-NH3
1229.83484	       3.5
1235.53503	      28.4
1258.35754	      12.0
1260.14343	      17.8
1277.46948	       8.5
1301.96008	      16.3
1304.45276	      17.8
1346.57471	       8.6
1419.06421	      11.2
1820.38660	      18.2
1924.39148	       8.2
