# Supplementary material for: Phosphoproteomic Analysis of Platelets Activated by Pro-Thrombotic Oxidized Phospholipids and Thrombin
Source: PLoS One. 2014 Jan 6;9(1):e84488. doi: 10.1371/journal.pone.0084488 (PMC3882224; doi:10.1371/journal.pone.0084488)
Supplement: Annotated Spectra S4 — (ZIP) [file pone.0084488.s007.zip › RGAEEEEEEEDDDSGEEMK_-11_2_48598.txt]

       m/z	          i	matches
 225.96167	       4.7
 259.27750	       2.2
 260.11951	       5.4
 271.11151	      19.7
 278.24200	       3.0
 285.26382	      14.3
 291.12915	       4.7
 306.07666	       5.0
 312.06299	       7.3
 326.17157	       4.6
 336.24329	       2.6
 340.89209	       8.0
 344.38538	       2.8
 355.36969	       8.2
 369.78308	      28.7	y (9) (3+)
 370.52789	      17.3
 387.02209	       6.4
 390.28937	       2.4
 401.48859	      13.6
 407.18927	      48.1	y (10) (3+)-NH3, y (3) (1+)
 408.13275	       6.2
 409.26294	       4.3
 426.04761	      13.6
 435.32465	       7.2
 439.13629	       1.7
 451.47949	       2.8
 452.15613	       3.5
 455.99359	       5.0
 457.33752	       9.3
 467.03473	      33.5	b (12) (3+)-H2O
 468.30078	      16.3
 470.06097	       6.4
 470.98773	       3.3
 475.09985	      31.3
 478.08795	       5.0
 480.13318	      18.9
 495.80090	      55.8	y (9) (2+)-H2O-P, y (8) (2+), y (9) (2+)-NH3-P
 499.05157	      34.9
 500.34924	      14.6
 503.53217	       3.2
 505.01691	      28.5
 515.40448	      12.1
 516.20496	       7.7
 517.30115	      15.9
 521.34125	      25.7	b (9) (2+)-H2O, b (9) (2+)-NH3
 522.64185	      11.4
 523.37128	       3.2
 527.58411	       3.5
 530.27142	      24.0	b (9) (2+)
 530.92450	       8.5
 531.96423	       8.2
 533.85028	       4.6
 536.32666	      24.7	y (4) (1+)
 539.53168	       4.1
 543.74152	       3.9
 544.40887	       5.2
 551.47852	       2.2
 553.74469	      22.0	y (9) (2+), b (15) (3+)-P
 560.64764	      29.4	y (10) (2+)-NH3-P
 563.32513	      14.2
 571.88385	       9.3
 572.53021	       7.7
 573.30829	      11.7
 578.43024	       2.8
 586.28961	       3.0
 590.94757	       2.2
 593.31042	      26.0	y (5) (1+)
 594.75970	      68.4	b (10) (2+), y (15) (3+)-P
 596.97217	       6.7
 599.14154	       4.3
 600.47516	       9.3
 607.72662	      12.7
 608.81641	      17.4
 617.96155	       9.7
 621.07391	      10.1
 624.18494	      26.0	b (16) (3+)-NH3, y (11) (2+)-NH3-P, b (16) (3+)-H2O, y (11) (2+)-H2O-P
 625.11188	      15.1
 628.24188	       4.7
 630.47559	      36.8
 631.30939	      32.1	y (16) (3+)-NH3-P, y (16) (3+)-H2O-P
 631.92865	      14.6
 635.25574	      14.0
 639.03607	       5.6
 642.32910	      35.5
 643.13428	       6.7
 643.77698	      25.0	b (11) (2+)-H2O, b (11) (2+)-NH3, y (6) (1+)-H2O-P
 645.31403	      15.8
 647.95593	      15.8
 652.50262	      56.5	b (11) (2+)
 653.38971	      33.2
 655.51367	       6.1
 662.34448	      30.3	y (6) (1+)-P
 664.47986	       3.1
 668.10449	       3.7
 670.97528	      19.0	y (16) (3+)
 671.85419	      47.6
 672.95746	      58.3	y (11) (2+)-H2O, b (17) (3+), y (11) (2+)-NH3, b (6) (1+)
 674.12634	      15.3
 680.96832	      13.6
 682.25476	      29.1	y (11) (2+)
 683.40320	       2.7
 684.35687	      32.9	b (18) (3+)-P
 686.50458	      30.1
 687.12213	      19.8	y (17) (3+)-H2O
 691.30066	      13.4
 696.04010	     102.2
 700.31067	       6.5
 702.21979	       2.2
 704.67438	      28.7
 706.43048	       6.7
 707.14130	       9.1
 708.29608	      28.3
 709.73151	     132.8	b (12) (2+), b (18) (3+)-H2O
 710.51715	       3.3
 711.38538	      37.8
 713.39337	      17.3
 715.11591	      22.6
 716.38568	     190.3	b (18) (3+)
 717.33087	      16.3
 720.00244	       6.3
 720.63782	      18.4	[M+3H] (3+)-NH3-H2O-P
 722.24579	      31.9
 722.87799	      13.3
 723.68036	      12.5
 725.21423	      25.6
 726.44073	     143.7	[M+3H] (3+)-H2O-P, [M+3H] (3+)-NH3-P
 727.11890	      25.8
 728.54529	       2.4
 729.62793	       8.4
 730.38074	      35.5
 732.43903	     359.7	[M+3H] (3+)-P
 733.24469	     157.1
 742.33514	      33.6	y (6) (1+)-H2O
 744.71356	      14.0
 746.61261	     151.8	y (12) (2+)
 747.33929	      19.6
 748.39148	      15.9
 749.50769	      44.2
 751.12500	      33.0
 751.99432	     159.4
 753.08899	     113.4	[M+3H] (3+)-NH3-H2O, y (13) (2+)-H2O-P, y (13) (2+)-NH3-P
 753.89294	      22.5
 754.75031	      17.1
 764.90527	       6.4
 776.87561	      28.9	y (7) (1+)-P
 785.23267	       9.2
 786.40906	      13.9
 787.38690	       7.2
 789.42383	       5.2
 792.40717	       2.2
 801.30225	      47.2	b (14) (2+)-P, b (7) (1+)
 801.97491	      22.9	y (13) (2+)-H2O, y (13) (2+)-NH3
 803.42975	      13.6
 809.61481	       4.3
 815.88080	      68.2
 816.88196	      55.8
 819.22260	      19.9
 825.04169	      58.9
 826.06219	      30.5	y (14) (2+)-P
 831.82623	      20.4
 833.17242	      10.9
 838.19788	       2.8
 840.90009	      15.6
 841.81635	      20.0	b (14) (2+)-H2O, b (14) (2+)-NH3
 851.15900	      20.1	b (14) (2+)
 862.30475	      37.9
 866.88361	       2.6
 868.56268	      47.0
 871.89087	      27.9
 875.16388	      59.4	y (14) (2+), y (8) (1+)-NH3-P, y (7) (1+)
 876.33185	       3.7
 880.32153	      98.5
 881.67633	      22.2	y (15) (2+)-H2O-P
 885.42279	      13.0
 887.45465	       2.0
 889.26855	      51.6
 889.96802	      60.1
 891.88190	      11.1
 894.89795	      12.8
 895.99756	       5.6
 896.88226	      15.1
 903.38434	      25.0
 904.03876	      12.5
 905.11249	       7.5
 910.24219	       4.1
 911.42242	      23.5
 913.44604	       4.7
 917.81744	       6.8
 927.49347	       8.1
 930.22809	      56.6	b (8) (1+)
 931.42633	      33.6	y (15) (2+)-NH3, y (15) (2+)-H2O
 932.90094	       5.4
 934.62628	      14.5
 936.89349	      14.0
 939.21625	       5.4
 943.82404	     219.9	b (16) (2+)
 944.63312	     113.6
 945.54315	      76.5
 946.17993	       4.0
 951.48615	      19.5	b (17) (2+)-NH3-P
 954.12769	      84.6
 959.83563	       7.6
 970.12158	      70.8
 971.18018	       6.2
 972.11450	       6.2
 973.25153	       9.4
 979.43488	       9.5
 981.08105	       6.6
 984.86938	      28.9
 989.52081	       2.2
 990.38324	      32.4	y (8) (1+)
 991.11371	      38.5	y (17) (2+)-P, y (9) (1+)-NH3-P
 992.23334	      11.6
 999.58331	       5.8
1000.87378	       9.0
1003.81622	       5.2
1008.44257	     142.4	b (17) (2+)
1009.18707	      62.5
1009.84760	     175.0
1010.46265	      17.4
1014.18433	       2.6
1016.29395	      30.2	b (18) (2+)-H2O-P, b (18) (2+)-NH3-P
1017.53198	      40.0
1018.75909	      79.9
1019.76910	      15.0
1024.78760	      76.0	b (18) (2+)-P
1025.97095	      28.7
1031.31079	       2.8
1032.26221	      27.0	y (17) (2+)-NH3
1036.07227	      22.4
1042.46228	      18.1	b (9) (1+)-NH3
1046.92419	      21.1
1055.82129	      14.6
1058.67163	       5.4
1061.30200	      10.2
1064.77930	      13.2
1065.49072	      20.6	b (18) (2+)-H2O, b (18) (2+)-NH3
1066.43774	       7.8
1070.28320	       4.8
1074.02087	     246.3	b (18) (2+)
1074.84180	     113.9
1076.18311	      13.3
1083.57092	      73.9
1086.19409	       2.6
1087.34058	       9.9
1088.47803	      10.7
1090.16211	       5.0
1105.18787	      73.3	y (9) (1+)
1106.34180	       6.1
1109.62097	      20.2
1119.01917	      18.0
1127.77893	       3.0
1129.19678	       9.9
1130.05518	       3.9
1136.62866	      19.1	y (10) (1+)-P
1141.27124	       7.8
1147.30652	      13.1
1152.38428	      13.9
1171.41418	       7.0
1179.42944	       4.8
1187.30383	       7.0
1188.40930	       9.2
1189.34082	       4.3
1197.16626	       5.9
1198.63660	      10.5
1199.68433	       2.2
1216.11816	       2.4
1217.22070	       4.5
1221.06348	       7.1
1229.37122	       4.3
1234.13049	       9.3
1238.37488	       6.3
1241.54236	      11.9
1248.10681	       6.0
1258.57727	      14.2
1259.60876	       2.2
1261.86682	      16.6
1263.41089	       6.3
1285.86951	      11.5
1303.34851	       4.3
1308.99561	       2.2
1325.03857	      24.3
1364.50989	       9.9
1390.37634	       2.4
1404.52771	       4.9
1447.79431	      71.9
1502.55725	      13.2
1603.01746	       9.5
