# Supplementary material for: Phosphoproteomic Analysis of Platelets Activated by Pro-Thrombotic Oxidized Phospholipids and Thrombin
Source: PLoS One. 2014 Jan 6;9(1):e84488. doi: 10.1371/journal.pone.0084488 (PMC3882224; doi:10.1371/journal.pone.0084488)
Supplement: Annotated Spectra S4 — (ZIP) [file pone.0084488.s007.zip › RGGADTYSVPSVLSPR_-21_2_135940.txt]

m/z	i	matches
271.21686	82.8
272.15338	71.1
285.21185	11.6
289.30161	26.4
292.91495	95.6
307.21066	1720.9
308.17737	488.1
309.27798	139.1
327.21429	128.7
345.88034	62.9
348.88629	51.9
367.54742	90.0
371.46637	168.3
372.47406	79.4
379.41302	33.3
387.99472	645.3
390.31818	72.1
398.11487	182.9
399.87805	39.7
404.92340	57.0
411.35101	33.1
416.24414	22.0
418.86346	72.3
420.29041	36.4
430.35364	51.4
435.36237	43.0
437.42389	104.8
438.21033	467.3
454.53870	138.1
455.24219	25.0
457.26025	98.4
465.50293	28.1
468.79041	14.9
469.39490	38.5
472.31415	38.3
473.81482	161.4
481.53217	18.2
483.06140	251.8
486.30988	34.7
487.18317	117.5
492.21667	112.4
495.21539	2687.5
496.31677	1392.3
497.29712	487.2
498.44653	51.3
499.61090	925.3
501.02173	1164.0
502.16791	473.0
512.53247	67.9
514.97711	78.8
519.53973	59.7
525.35443	31.5
526.09601	78.1
534.68695	109.1
540.05774	188.7
541.43848	64.4
544.49341	71.0
553.79755	336.9
554.63605	109.0
555.62628	57.0
557.28101	18.2
561.61206	19.9
562.24310	38.6
569.33978	127.9
570.41016	58.2
572.03467	2573.3	y (5) (1+)
573.13129	992.0	b (10) (2+)-H2O
574.13873	219.1
574.88269	92.3
577.01489	18.2
580.49408	92.6
582.25958	4274.0	b (10) (2+)
583.36377	1251.9	y (10) (2+)-H2O
584.47498	682.8
585.49066	83.8
588.70868	33.7
590.40167	69.4
591.59918	124.2
593.57574	102.8
610.06793	44.0
614.52637	202.3
615.42035	146.7
621.19733	148.8
622.42090	87.1
625.28186	186.5
626.03326	166.9
631.54163	110.3
634.50421	100.9
637.31622	80.2
639.35345	996.4
640.31000	351.3
641.33545	43.0
643.06207	6078.9	y (12) (2+)-2P
644.13043	1964.2
645.11127	477.0
645.90894	21.7
654.04498	132.3
657.97723	146.4
659.05115	82.7
667.70380	191.6
670.17633	21.5
671.97986	60.3
673.63580	46.3
676.02881	54.7
677.06964	37.5
682.48181	102.0
691.15851	45.8
693.37274	69.3
698.31769	77.1
703.59247	96.0
708.33423	113.9
709.22150	31.4
710.06653	212.0
711.03168	106.1
713.58240	169.1
714.32635	18.7
717.35889	33.1
718.27307	201.1
725.99774	51.9
734.30365	38.0
735.50763	295.4
736.30792	581.3
737.45825	385.9
738.38660	408.7
741.45233	79.5
743.54425	248.4
744.28387	102.9
746.58533	112.7
747.21246	34.6
748.08258	42.5
753.25787	1065.5
754.30731	3524.9	b (8) (1+)-H2O-2P
755.34784	2012.1	b (8) (1+)-NH3-2P
756.12781	10182.1	y (7) (1+), y (14) (2+)-P
757.14569	4199.5
758.21844	382.5
759.41766	137.7
761.39764	52.4
764.43243	48.1
767.23969	123.3
769.16669	37.0
771.54572	56.2
774.60895	97.4
775.60944	243.1
778.71710	62.8
780.51825	257.1
781.12439	105.9
791.32391	230.2
795.36389	33.1
799.61719	97.7
800.82465	189.9
801.47351	38.8
803.98077	417.2
806.26978	86.2
807.32782	220.8
811.80670	26.4
815.41980	161.1
816.47125	311.0
820.25470	24.8
823.32001	80.7
825.01306	117.8
825.67267	44.7
826.37244	125.9
827.81628	39.2
828.86603	211.3
829.98553	133.6
831.14038	654.0
832.02374	193.0
833.18536	54.7
834.33337	206.5
835.00336	98.2
835.71454	191.1
836.33069	82.6
837.32959	201.4
839.08429	87.3
840.02246	69.4
842.86835	139.2
844.15710	128.8
847.94318	188.8
850.62817	1229.9
851.47546	2930.4
852.23730	1712.0	b (8) (1+)-H2O-P
852.96570	467.2
854.50305	2806.5	[M+2H] (2+)-NH3-P
855.15625	15892.0	y (8) (1+), b (9) (1+)-NH3-2P
856.12921	10022.2
857.19208	2959.2
858.09906	131.8
861.34125	81.3
862.84949	1004.3	[M+2H] (2+)-P
863.73676	1442.7	b (7) (1+)-H2O, b (7) (1+)-NH3
864.53217	1348.8
865.27325	37.7
867.54950	570.8
868.47369	2585.2
869.32831	4882.1
870.32672	2289.5	b (8) (1+)-P
871.20789	1401.7	b (9) (1+)-2P
872.46820	170.3
873.58527	189.3
875.05670	31.4
876.68329	96.1
878.71179	77.7
880.45575	2024.8
881.32733	1242.8	b (7) (1+)
882.25909	397.3
882.94745	226.8
885.02039	261.2
885.94208	164.6
886.79279	46.6
888.07489	73.4
889.43011	179.4
890.47369	44.2
891.98517	319.6
893.40265	499.3
894.24884	6923.5	[M+2H] (2+)-NH3-H2O
895.28125	2570.4
897.70526	143.4
898.41199	270.3
901.36383	120.6
902.74243	949.2	[M+2H] (2+)-NH3, [M+2H] (2+)-H2O
903.51532	138.0
914.62030	51.4
918.10730	159.3
921.71759	163.6
922.64514	89.2
924.42560	80.7
925.74738	64.1
926.83698	62.9
929.35107	145.9
930.49512	150.3
931.71094	283.5
932.57471	172.0
933.40094	499.8
934.89789	23.7
936.29980	106.4
937.46918	344.4
938.16132	102.8
940.22162	68.4
949.38501	693.0
950.42065	2024.8	b (8) (1+)-H2O, b (10) (1+)-H2O-2P
951.41095	2402.8	b (10) (1+)-NH3-2P, b (8) (1+)-NH3, b (9) (1+)-H2O-P
952.35052	629.5
954.17047	10153.9
955.17578	6822.3
956.17230	2332.9
957.40527	687.7
961.43677	266.8
965.25854	167.3
967.34552	2976.7
968.33246	8407.0	b (10) (1+)-2P, b (8) (1+)
969.33600	3637.1	b (9) (1+)-P
970.31006	1638.2
972.28534	20.1
982.18500	195.7
987.46454	313.6
989.20819	332.7
995.49780	185.0
1002.95197	43.1
1005.40771	115.3
1012.32562	285.7
1014.48169	100.1
1016.22852	135.4
1019.23114	71.0
1024.26257	71.2
1030.48474	96.5
1031.44629	156.6
1032.39026	163.7
1033.08997	240.0
1037.41748	61.3
1045.87634	62.8
1049.26123	3079.2	b (10) (1+)-NH3-P, b (9) (1+)-H2O
1050.41968	1659.2	b (9) (1+)-NH3
1051.47351	426.8
1052.41614	67.6
1053.45264	63.0
1055.53223	189.4
1062.75378	16.5
1064.84631	100.4
1066.65271	1716.5	b (10) (1+)-P
1067.42944	4462.8	b (9) (1+)
1068.42505	1869.6
1069.22571	2053.8	y (10) (1+)-NH3-P, y (10) (1+)-H2O-P
1069.92358	511.8
1070.85742	134.5
1076.61621	87.9
1078.03931	186.5
1079.19971	61.3
1086.17957	264.3
1086.97498	188.6
1090.84448	567.7
1092.31946	119.0
1097.77209	97.0
1099.41833	130.5
1100.29773	271.1
1102.64038	423.4
1106.35107	53.0
1110.65247	187.6
1111.94141	260.9
1112.76343	87.8
1114.93176	34.8
1118.76831	31.5
1120.90430	18.2
1121.62842	198.3
1122.47046	472.8
1126.80811	51.2
1135.16919	123.5
1138.20557	36.9
1141.81860	37.3
1144.71484	220.2
1145.57275	192.2
1147.52539	107.7
1157.63147	191.9
1158.60510	320.0
1160.46875	101.7
1161.29199	57.7
1162.45483	655.7
1163.56079	747.0
1164.45898	57.8
1174.32458	38.1
1179.70325	709.2
1180.51038	1927.5
1181.58423	1203.1
1182.47046	369.8
1183.71472	400.4
1184.48145	391.5
1185.12964	316.0
1186.10681	150.3
1193.06995	187.2
1194.06372	18.5
1197.61169	49.8
1206.27588	169.2
1207.98486	195.6
1215.78296	81.3
1217.77478	204.0
1222.82727	151.6
1223.44678	307.2
1224.24365	120.1
1225.87585	33.0
1227.65869	104.8
1230.72314	35.2
1233.21655	151.6
1234.45972	467.5
1235.73047	56.3
1236.73120	61.0
1240.05261	867.7
1241.10815	2343.1
1242.23523	1340.5
1243.46545	298.5
1247.42566	157.5
1250.45752	361.3
1251.54858	809.3	b (11) (1+)
1252.61768	982.8	b (12) (1+)-P
1253.52795	149.7
1255.88147	54.5
1256.60217	116.2
1264.63269	105.6
1270.85608	67.7
1272.27576	83.1
1277.74536	387.8
1287.71277	61.1
1292.19531	41.5
1293.99744	222.7
1295.90308	69.9
1300.13977	208.4
1301.36951	49.7
1302.37866	89.3
1304.55359	482.5
1305.85083	57.8
1307.47668	239.0
1309.13049	34.7
1310.08789	127.7
1310.71777	120.4
1311.89441	235.1
1321.54846	464.9
1322.42261	525.4
1323.44324	429.7
1324.39001	428.4
1325.51941	56.5
1326.75720	476.2
1328.01831	3772.9
1329.10803	1125.9
1330.14368	555.4
1333.71606	147.4
1348.63586	186.0
1350.13196	298.3
1351.29626	85.9
1355.65759	48.8
1360.57153	55.4
1366.45459	52.9
1367.34094	134.5
1368.25464	451.7
1369.19836	61.5
1373.09778	63.1
1383.55310	67.0
1385.05627	60.7
1396.46484	69.5
1403.18542	74.7
1404.40955	384.8
1405.23047	74.3
1407.22375	141.2
1408.41614	83.6
1409.59912	119.4
1418.03894	115.9
1420.25549	29.8
1424.74353	72.0
1428.80725	77.8
1435.61194	63.1
1438.63037	107.5
1440.49866	101.0
1454.21143	157.0
1460.90833	132.3
1464.80017	62.8
1468.87549	41.3
1471.54810	223.9
1476.06824	28.6
1480.53821	86.0
1481.75146	354.7
1487.42786	19.9
1493.62317	46.3
1496.67908	44.9
1498.13464	1548.8
1499.32202	1404.0
1500.35046	99.8
1501.05933	66.6
1504.94885	112.5
1514.96118	454.0
1516.11035	2234.3
1517.03540	1028.7
1517.79626	136.0
1518.42761	154.8
1519.22498	21.8
1543.47546	19.8
1549.28638	73.2
1563.89160	19.8
1590.47473	122.1
1597.48840	47.2
1601.44861	88.1
1602.74585	29.7
1608.38049	66.1
1640.80774	25.0
1658.40845	408.4
1659.44543	428.2
1660.47485	183.4
1675.12341	19.8
1676.23999	467.1
1677.05334	158.2
1678.68005	26.5
1698.50647	84.8
1712.54858	39.6
1721.67505	99.8
1809.61902	59.6
1810.31775	102.4
