# Supplementary material for: Phosphoproteomic Analysis of Platelets Activated by Pro-Thrombotic Oxidized Phospholipids and Thrombin
Source: PLoS One. 2014 Jan 6;9(1):e84488. doi: 10.1371/journal.pone.0084488 (PMC3882224; doi:10.1371/journal.pone.0084488)
Supplement: Annotated Spectra S4 — (ZIP) [file pone.0084488.s007.zip › RGSDPASGEVEASQLR_-6_2_69111.txt]

m/z	i	matches
169.14119	444.7
175.19249	4223.4	y (1) (1+)
176.21852	315.6
180.08180	142.2
183.09436	451.8
186.98174	756.0
195.29414	71.4
197.53516	169.8
199.56995	601.9
201.22678	558.5
205.12453	251.2
208.13168	255.1
211.28783	444.0
214.27072	531.8
215.02478	228.7
223.06082	82.7
224.13376	37.7
226.46706	37.7
228.57930	1271.2
229.26123	663.5
230.08934	158.4
234.64532	421.1
238.17574	149.4
242.18811	269.1
243.11972	221.3
244.20787	195.8
249.22102	400.9
252.10745	264.5
253.09558	757.1
254.12137	586.3
256.17468	185.7
258.41794	183.4
262.21027	441.0
266.20135	202.0
268.04401	100.5
269.04987	346.8
270.02777	736.6
271.24310	2037.5
272.26498	2632.2
273.98779	1235.1
274.92743	177.1
278.70721	468.9
279.50961	310.0
283.15015	70.3
284.37097	125.5
285.33136	914.4
286.09351	145.0
287.06866	659.7
288.24115	43069.9	y (5) (2+), y (2) (1+), b (5) (2+)-NH3, b (5) (2+)-H2O
289.26544	5093.2
290.17578	198.5
291.95764	129.9
295.24774	174.5
300.18103	573.7
304.28415	389.7
305.82254	273.9
311.35602	341.0
312.42001	632.0
313.25433	82.9
325.52313	720.3
326.31152	74.1
326.98297	198.4
328.05139	123.0
330.31244	65.1
331.60059	87.3
332.63702	539.8
334.43414	2257.1
336.13611	286.6
343.44110	2281.6
344.82123	393.8
345.57867	270.9
347.35767	1133.1
348.73914	122.6
351.15125	59.0
352.50391	2824.1
353.19781	132.9
354.20721	55.8
355.82849	1002.8
356.91876	342.8
359.86060	287.5
371.79907	343.9
373.09888	644.1
374.41602	314.5
376.24500	215.1
377.26080	170.2
378.22736	101.0
380.31281	119.0
381.12897	566.4
382.19995	126.0
383.73273	413.5
385.14655	153.9
386.30872	330.4
387.14178	99.6
388.84546	261.5
392.99799	536.2
395.42328	645.3
396.30994	3947.5	b (8) (2+)-H2O, b (8) (2+)-NH3
397.55310	846.2
398.23706	2065.5
399.29529	878.2
400.32477	86.7
401.73730	3366.8	y (7) (2+)
402.37543	1063.6
403.40778	493.2
404.41895	450.5
405.47955	194.7
408.13666	798.4
411.28552	527.3
413.36847	327.5
414.83887	437.2
416.25061	21425.9	y (3) (1+)
417.40747	4105.3
418.54962	64.6
420.42560	11390.8	b (9) (2+)-P
421.55170	564.6
422.25983	482.0
423.15192	69.7
425.79248	55.7
429.20868	69.2
430.39709	247.4
434.25592	100.8
438.11731	396.2
440.25250	42.4
441.22833	511.0
442.21448	105.1
442.92706	371.0
443.61926	76.1
444.23120	83.8
445.63831	315.7
446.57520	342.9
448.28424	211.9
450.18213	471.4
451.21106	71.7
452.20685	46.8
453.28888	215.2
455.39758	1705.1
456.80060	1048.3
457.92676	186.1
459.62439	203.6
460.75598	2459.2
461.75415	176.4
466.08643	144.8
467.00366	236.5
468.24854	2448.1
469.53357	26149.5	b (9) (2+), b (10) (2+)-P
470.45563	8803.0	y (14) (3+)-H2O-P, y (14) (3+)-NH3-P
471.87323	987.6
472.94092	494.0
474.47675	239.5
475.54889	292.1
476.50641	42.4
477.25641	673.0
478.87622	352.7
481.35974	82.8
482.36926	348.0
484.13599	823.2
485.58575	2603.8
486.40094	1137.9
487.11365	889.8
488.26740	604.4
490.26581	1159.4
491.01410	105.3
493.49945	752.5
494.80811	2851.6
496.16443	5568.3	y (15) (3+)-P, b (4) (1+)
497.24878	615.6
498.68506	614.9
501.04089	794.2
502.44513	642.1
503.36664	30098.2	y (14) (3+)-H2O, y (4) (1+), y (14) (3+)-NH3
504.55377	10845.0
505.55243	1557.6
506.28546	169.3
508.21606	636.4
509.76526	5921.4	y (14) (3+), b (10) (2+)-NH3, b (10) (2+)-H2O
510.58356	683.1
511.46027	820.6
512.48651	59.8
513.17792	186.1
514.33099	374.9
515.87714	2378.9
516.72693	78.2
518.81329	34628.3	b (10) (2+)
519.81940	2065.2
520.83057	541.1
521.50909	674.2
522.31573	719.7
523.10046	132.2
525.39594	6775.8	b (11) (2+)-H2O-P, b (11) (2+)-NH3-P
526.40302	1386.7
527.26221	336.4
529.44458	1080.8
530.61523	38017.7
531.56073	8816.9
532.32489	913.5
533.14154	142.9
534.22345	12307.5	b (11) (2+)-P
534.97321	4383.1
536.42853	334.3
538.27679	3823.1	y (10) (2+)
539.39233	1599.2
540.26355	1000.6
541.49811	2494.6
542.28540	3187.0	[M+3H] (3+)-NH3-P, [M+3H] (3+)-H2O-P
545.37634	161.1
547.45154	4200.4	[M+3H] (3+)-P
548.35730	1674.6
549.73236	298.7
550.99878	357.1
551.75726	512.4
554.38885	727.3
555.49927	864.5
556.43604	6302.3	y (5) (1+)-H2O
557.42072	4289.8	y (5) (1+)-NH3
558.38580	1924.2
559.33063	132.9
561.06842	1231.7
561.74103	2266.1
562.57147	1486.5
563.58258	697.7
564.82031	1013.0
565.42255	298.1
566.18048	845.2
567.50439	1089.1
568.72864	14260.7	[M+3H] (3+)-NH3-H2O
569.89014	30071.6	b (12) (2+)-P
571.01416	3768.7
572.04486	2689.1
573.30676	483.0
574.36481	19352.4	b (11) (2+)-H2O, [M+3H] (3+)-NH3, y (5) (1+), [M+3H] (3+)-H2O, b (11) (2+)-NH3, y (11) (2+)
575.39380	1490.5
577.87518	188.1
582.47650	158.5
583.30426	2756.9
587.27631	750.3
588.12469	121.1
589.49933	114.3
590.20087	776.3
592.46295	1072.6
593.28839	97.0
594.22430	78.2
596.19995	357.6
598.17938	206.4
601.08447	86.9
604.44849	2005.1
605.24500	902.4
605.88080	282.0
607.85553	143.6
609.82806	2193.4
610.44293	1510.9
613.39215	22266.0	y (12) (2+)-NH3, y (12) (2+)-H2O, b (13) (2+)-P
614.26495	3805.8
617.48773	384.5
618.88049	50220.3	b (12) (2+)
619.80646	3003.3
620.80194	1179.2
623.27936	1062.9
624.39941	129.3
625.18280	123.2
626.38788	405.9
627.43341	915.8
628.42725	363.4
629.78796	78.3
631.40106	243.0
632.64435	154.9
634.14758	218.4
635.36908	353.4
637.30109	312.6
639.67761	1091.1
640.32233	305.2
642.45905	105.0
644.49951	781.8
645.27087	233.0
646.06451	236.4
648.45074	528.1
652.09900	124.6
653.43048	7935.8	b (7) (1+)-P, b (13) (2+)-H2O, b (13) (2+)-NH3
654.30615	474.8
655.46478	284.2
657.48108	127.9
659.34521	350.1
660.05035	644.9
662.42047	32759.3	b (13) (2+)
663.65283	2283.0
664.33087	13113.6	b (6) (1+)
665.27271	2607.1
666.36554	1184.3
667.23901	165.4
668.17206	3171.2	b (14) (2+)-H2O-P, b (14) (2+)-NH3-P
668.87354	2611.8
670.08148	809.6
670.96362	1386.1
673.21997	415.7
677.48224	13471.6	b (14) (2+)-P
678.48419	1717.3
680.49170	418.9
681.78168	1368.3
682.58514	293.9
683.93024	327.7
685.34711	7771.3	y (6) (1+)-H2O
686.40942	2066.5
688.31812	490.8
690.31427	2140.8
691.27985	1176.5
692.27789	321.8
695.75677	243.4
697.35339	152.6
699.21014	85.7
703.32635	29889.1	y (6) (1+)
704.39386	10496.1
705.54340	1096.6
708.50104	1587.4
709.22919	1442.6
710.50641	790.1
711.96283	521.8
713.29388	42.3
715.99518	46.9
717.10272	23271.4	b (14) (2+)-H2O, b (14) (2+)-NH3
717.80731	10822.6
718.98956	288.3
720.85980	246.3
722.89258	151.2
726.17688	63072.6	b (14) (2+)
726.91315	37417.7
727.94641	690.1
729.07349	929.2
729.88770	954.7
730.67029	787.1
731.37567	183.5
732.12408	100.6
733.64551	17974.8	y (15) (2+)-NH3-P, y (15) (2+)-H2O-P, b (15) (2+)-P, b (7) (1+)-H2O, b (7) (1+)-NH3
734.45929	8810.0
735.39465	744.8
738.81989	261.4
739.74762	100.8
741.45551	270.8
742.74939	726.0
743.51135	163.7
751.23706	3906.0	b (7) (1+)
752.35162	946.4
754.87323	76.8
755.49384	246.5
756.30719	418.8
760.30865	90.6
765.41705	145.4
766.05975	97.4
767.54425	465.8
769.11829	984.7
770.02911	125.7
770.77673	214.8
771.45502	233.2
773.81342	3946.2	b (15) (2+)-H2O, b (15) (2+)-NH3
774.78815	970.5
778.44769	140.7
782.97516	53764.7	b (15) (2+), y (15) (2+)-NH3, y (15) (2+)-H2O
783.75763	4766.8	y (7) (1+)-H2O
784.39368	3289.1
785.40070	1118.9
786.27338	64.9
787.44598	690.5
788.17804	476.1
789.30963	194.6
790.31232	296.7
791.35223	148.0
799.23114	1692.1
800.38818	755.2
802.46802	5464.1	y (7) (1+)
803.54816	1754.0
808.12811	1588.1
809.17682	779.3
810.29303	138.6
812.38141	471.0
813.34009	174.3
814.48969	55.6
815.31232	86.0
822.52173	211.0
825.33173	1619.7
826.62769	338.3
831.45166	125.3
833.12134	49.8
835.33984	262.7
837.23486	201.6
838.35870	55.9
839.25311	658.9
840.13263	268.6
841.54498	257.4
850.59796	139.0
852.39581	50.4
853.31903	68.3
854.41870	349.9
857.03564	332.3
857.94659	55.9
861.32367	305.7
862.97211	466.6
868.25800	123.3
869.47876	119.2
875.24463	169.6
881.77399	98.7
882.60675	152.7
884.48895	147.1
886.05536	1806.9
886.78400	948.4
887.41650	271.6
888.68585	397.8
898.03784	216.8
899.27448	573.1
901.39459	288.6
902.52936	273.3
904.60211	219.8
906.78497	201.9
907.60742	85.1
909.38141	145.4
910.49268	393.9
911.22021	300.0
913.40778	505.6
915.01434	130.0
915.82465	164.9
917.50763	371.9
919.25391	563.3
920.16681	605.0
920.78046	140.5
924.48004	188.3
925.70526	80.5
926.31207	156.9
931.83575	165.4
935.88843	302.3
937.21832	20544.5	b (9) (1+)
938.28400	8779.2	b (10) (1+)-P
939.20721	1425.2
940.33740	597.2
944.50580	296.0
945.59253	344.0
950.60126	161.7
952.41309	51.4
956.47162	629.0
969.65942	500.3
970.72876	142.7
971.38312	75.0
978.51807	37.9
982.18658	55.9
983.51654	348.7
988.07251	310.0
988.80658	191.9
993.24908	235.3
995.19501	112.2
997.18744	367.1
1000.82562	262.3
1005.61694	337.0
1008.28009	166.1
1009.64960	43.7
1010.34540	60.4
1011.23761	468.8
1013.57935	55.9
1018.48022	91.6
1019.74243	73.8
1021.67035	181.7
1026.48315	157.1
1028.40247	78.3
1036.32227	4169.9	b (10) (1+)
1037.35437	1971.3
1038.46680	82.6
1039.42163	239.1
1046.61255	98.7
1050.21472	154.2
1057.41089	46.9
1066.71191	371.6
1067.38159	692.7
1071.13452	173.4
1076.42969	82.9
1085.63916	103.8
1092.42200	150.2
1098.47888	73.5
1109.81934	86.2
1114.38867	681.7
1118.16223	135.6
1121.17505	42.6
1128.47620	118.4
1129.50110	64.8
1135.03247	202.2
1140.66333	164.3
1153.53784	309.7
1165.43115	1192.4
1166.62390	329.5
1167.47437	270.4
1168.15063	188.9
1207.32458	218.8
1219.96753	144.2
1236.43298	254.2
1237.81519	182.8
1238.55981	105.9
1253.35388	103.3
1253.97302	116.3
1256.53162	42.4
1271.60571	51.4
1324.13965	131.6
1331.56787	191.2
1336.42590	130.0
