# Supplementary material for: Phosphoproteomic Analysis of Platelets Activated by Pro-Thrombotic Oxidized Phospholipids and Thrombin
Source: PLoS One. 2014 Jan 6;9(1):e84488. doi: 10.1371/journal.pone.0084488 (PMC3882224; doi:10.1371/journal.pone.0084488)
Supplement: Annotated Spectra S4 — (ZIP) [file pone.0084488.s007.zip › RGSDPASGEVEASQLR_-7_2_51202.txt]

m/z	i	matches
169.15477	98.7
175.16818	4934.6	y (1) (1+)
176.12433	234.9
177.14264	195.0
180.39030	56.4
184.08600	37.3
185.12473	52.5
186.19710	304.7
187.24710	177.5
191.14326	311.7
195.10956	131.5
202.99353	147.6
208.16295	124.0
210.35101	56.4
213.27991	108.6
214.07495	204.0
215.25421	125.7
216.05922	177.5
223.05232	120.7
224.16370	199.3
225.15855	59.9
227.49571	153.6
228.41148	621.4
229.08885	310.2
230.18265	218.1
238.03906	131.6
240.22253	44.9
244.23201	307.9
246.30289	56.4
247.21288	150.5
249.28238	108.6
251.35858	228.9
252.29993	257.8
253.37131	325.1
256.08514	358.6
261.19971	170.0
262.32117	156.9
264.26526	129.4
264.89691	162.1
268.36285	93.1
269.28778	154.5
270.12012	1039.5
271.32385	1134.1
272.29358	1548.0
274.03821	716.0
274.89325	44.5
276.11658	93.3
279.37231	127.7
283.25089	165.3
284.22165	173.6
286.20197	434.9
287.15033	136.7
288.20752	45133.0	y (2) (1+), y (5) (2+), b (5) (2+)-NH3, b (5) (2+)-H2O
289.25604	5487.6
290.30695	340.6
294.51099	189.9
296.10345	123.9
299.81351	549.8
304.34662	110.2
305.98450	260.4
312.29767	119.8
314.18158	91.0
322.26306	71.8
326.21344	234.3
326.93634	260.0
328.15918	83.0
331.27692	56.4
332.33826	71.5
334.57001	2374.9
335.56134	67.9
340.05957	159.1
343.39294	1147.5
344.24146	584.7
346.88434	1569.3
349.32056	56.6
352.35980	1964.7
353.46216	326.8
355.25922	213.0
356.18188	781.1
358.33508	83.0
360.29596	127.4
362.14722	267.7
363.56702	118.1
372.55804	491.2
373.17767	568.6
374.10028	33.4
375.30988	185.1
375.99817	63.8
377.25079	841.4
379.72424	135.5
381.40015	64.9
382.43829	289.0
383.21033	132.7
384.10468	515.7
385.05347	75.5
386.31561	84.1
387.23218	120.2
392.95264	1333.1
393.69336	209.8
396.41559	1562.8
397.25702	1233.8
397.91797	234.1
398.52863	829.4
399.32526	167.7
400.11646	517.9
401.85376	4754.8	y (7) (2+)
402.99438	692.9
404.04932	439.6
405.43835	131.6
406.13147	104.5
407.85144	1383.7
408.81219	175.7
409.85962	270.1
411.46777	530.4
413.55634	98.5
416.36053	18293.9	y (3) (1+)
417.37854	3656.7
418.48633	387.9
420.26605	7113.9	b (9) (2+)-P
420.99432	3340.0
424.66699	317.1
435.44159	216.2
437.45044	166.3
439.14642	132.4
440.20776	37.2
441.44818	223.9
442.59296	442.1
444.25574	87.2
445.15027	79.2
447.46887	593.4
449.06073	315.4
450.33447	79.5
451.35211	193.1
452.25323	152.7
455.44348	1280.3
456.69800	1793.1
457.40576	671.0
458.64966	352.0
460.58740	2252.2
461.39038	1795.4
463.14642	56.6
463.89392	366.3
464.63116	40.9
466.31342	184.7
467.76202	744.9
469.24255	11001.6
469.95172	16826.2	b (10) (2+)-P, b (9) (2+), y (14) (3+)-H2O-P
471.07025	1971.5
471.95233	408.3
473.07599	290.7
474.02264	112.5
476.06354	206.4
477.32251	99.0
479.90674	340.8
482.50543	94.0
483.56213	130.7
484.24915	180.3
485.16077	1850.4
486.45978	3468.4	y (9) (2+)-NH3, y (9) (2+)-H2O, y (4) (1+)-NH3
487.38495	228.1
489.37201	73.9
490.83502	1254.9
492.00299	106.4
493.95062	737.9
494.76538	1196.5
496.13959	3459.5	y (15) (3+)-P, b (4) (1+)
497.35925	1179.1
498.33923	144.0
499.58441	421.1
500.63104	628.5
501.93561	1642.5
503.35101	22522.0	y (14) (3+)-H2O, y (4) (1+), y (14) (3+)-NH3
504.42841	8767.1
505.47211	1539.7
506.21167	189.3
507.69397	694.2
508.42285	136.0
509.59039	4373.1	y (14) (3+), b (10) (2+)-NH3, b (10) (2+)-H2O
510.47955	1146.3
511.14624	1125.3
512.27020	155.0
513.58270	502.0
514.47156	476.8
515.66681	1286.4
516.66278	687.5
517.53491	788.9
518.87408	32385.2	b (10) (2+)
519.89246	4299.9
520.51019	43.3
521.56909	1244.0
522.94440	1287.3
523.75903	304.0
524.52368	215.8
525.42047	3699.6	b (11) (2+)-H2O-P, b (11) (2+)-NH3-P
526.48041	1662.9
527.63727	628.5
529.25214	1163.5
530.86908	19060.6
531.74713	4632.2
532.60846	527.2
533.23352	607.0
534.34442	9534.7	b (11) (2+)-P
535.11487	2658.5
536.19440	736.4
536.94025	120.2
538.20441	1405.5
539.09851	879.8
540.17322	98.7
541.04706	798.9
541.85919	1694.7
542.55298	2272.2
543.45129	111.2
544.25488	510.7
544.93280	376.0
547.57825	4453.2	[M+3H] (3+)-P, b (6) (1+)-H2O-P
548.53839	682.3
550.26630	123.9
551.53326	318.1
552.34235	206.0
553.41644	1299.8
554.16180	223.6
555.26605	1791.2
556.31464	3617.7	y (5) (1+)-H2O
557.30389	2266.8
558.27637	2511.0
559.06427	598.4
560.33344	630.2
561.51984	2423.3
562.65192	2228.7
563.67426	1640.3
565.18463	3210.6	y (11) (2+)-NH3, y (11) (2+)-H2O
566.11340	1207.7
567.61597	2056.1
568.72430	15996.7	[M+3H] (3+)-NH3-H2O
570.02216	27733.8	b (12) (2+)-P
571.23199	6932.6
572.11578	1030.5
572.98486	611.5
574.32819	15946.0	[M+3H] (3+)-NH3, b (11) (2+)-NH3, b (11) (2+)-H2O, y (11) (2+), y (5) (1+), [M+3H] (3+)-H2O
575.48340	2183.6
584.40991	232.2
592.21381	429.4
593.33698	525.4
594.05463	313.0
595.89722	285.2
598.29633	44.8
600.77393	52.6
602.29919	190.6
604.96747	1754.9
606.26740	397.8
608.99829	250.2
609.92407	5306.9	b (12) (2+)-H2O, b (12) (2+)-NH3
611.13019	1438.5
613.39233	11156.0	y (12) (2+)-NH3, y (12) (2+)-H2O, b (13) (2+)-P
614.13153	2972.9
614.96088	778.2
616.07953	151.2
618.91736	43644.7	b (12) (2+)
619.81982	5284.0
620.69556	109.2
622.25818	643.7
623.14191	1317.6
624.41187	336.3
626.36963	336.4
628.03540	196.9
629.05823	112.5
630.14899	212.3
636.35901	112.4
637.49982	56.4
639.32062	435.1
640.89203	466.7
644.38940	217.8
644.99249	720.5
645.75934	137.1
648.30463	192.8
650.58167	149.8
653.18323	3059.5	b (13) (2+)-H2O, b (13) (2+)-NH3, b (7) (1+)-P
653.96381	1968.0
654.79962	190.8
657.73260	91.5
658.38031	108.8
659.94073	81.7
662.28638	23046.2	b (13) (2+)
663.00690	10582.1
664.27374	9732.1	b (6) (1+)
665.37225	3542.9
666.82733	586.1
667.60449	301.9
668.55865	3040.9	b (14) (2+)-H2O-P, b (14) (2+)-NH3-P
669.39868	581.7
670.63470	2367.7
671.40759	401.8
672.16693	569.7
673.35760	479.7
675.45087	240.6
677.57660	7952.2	b (14) (2+)-P
678.53308	1607.8
681.83911	486.2
682.51385	196.2
685.32501	3445.2	y (6) (1+)-H2O
686.21204	1525.4
687.29272	1075.5
689.97833	257.8
691.29724	944.9
692.08502	203.2
693.26105	426.2
694.41119	276.4
695.34369	297.6
699.85504	33.4
701.17090	102.5
703.39935	28075.4	y (6) (1+)
704.41028	6256.0
705.41718	2006.3
706.50677	216.3
708.81262	586.5
709.49976	303.5
710.67487	976.5
712.24780	123.0
715.51489	102.5
717.18524	25356.4	b (14) (2+)-H2O, b (14) (2+)-NH3
718.02112	13360.7
718.85602	416.6
720.11627	151.0
721.15839	636.5
722.47241	87.0
724.57977	2042.1
726.19110	58326.4	b (14) (2+)
726.88104	42550.1
727.74384	2353.1
728.72498	1129.6
729.99518	450.6
730.95673	309.8
732.14276	464.9
733.73895	10158.7	b (7) (1+)-H2O
734.55261	10251.6	y (15) (2+)-NH3-P, y (15) (2+)-H2O-P, b (7) (1+)-NH3, b (15) (2+)-P
735.41357	592.9
736.60571	635.2
738.36932	257.0
739.38367	70.7
741.60986	205.2
742.52826	817.6
745.54498	223.4
746.45020	75.7
748.98065	213.2
751.33911	3721.2	b (7) (1+)
752.21429	966.3
753.21289	102.3
754.39484	110.8
759.02307	70.3
759.73822	356.4
765.89429	954.1
768.52667	829.0
769.33209	236.9
770.65729	220.3
771.59668	44.9
773.92902	3381.2	b (15) (2+)-H2O, b (15) (2+)-NH3
774.89032	652.8
778.08221	210.7
781.32568	363.4
782.72308	33150.4	y (15) (2+)-H2O, y (15) (2+)-NH3, b (15) (2+)
783.50494	25886.7
784.32410	1303.9
785.22321	1202.5
786.13947	686.6
787.27679	239.4
788.10468	734.3
789.14142	343.1
790.39056	694.4
792.41492	121.7
793.63757	181.5
797.56134	251.9
799.10242	734.8
800.28320	905.2
801.13873	173.9
802.42889	5094.8	y (7) (1+)
803.43866	3316.0
804.77637	708.9
805.56134	188.4
808.22675	2827.7
809.51868	369.8
811.38977	315.7
812.63159	98.4
814.58417	327.7
815.58362	168.5
817.60480	194.8
821.04169	100.6
823.43365	83.3
825.23999	1564.6
826.33881	333.9
827.77289	131.8
828.78363	303.3
830.32880	465.1
831.30487	379.0
832.27740	185.0
833.35986	262.6
839.65106	291.3
840.49292	365.2
846.54468	98.5
847.52570	29.6
848.47968	205.7
849.47784	45.9
850.28516	193.2
851.51483	316.0
853.31647	49.7
856.91046	268.5
859.68256	446.1
861.55396	33.5
862.48486	38.2
867.54156	75.4
868.42651	200.8
870.02948	674.5
880.43561	269.0
881.32880	395.0
882.47687	314.6
883.52856	265.8
884.62042	67.3
886.27399	1330.1
887.35138	883.2
888.30414	113.8
889.44696	99.7
892.48389	107.1
895.36230	66.4
896.66431	348.8
899.35883	318.7
900.34766	288.1
901.25757	358.2
902.63110	195.6
907.58270	152.1
909.21503	177.4
912.39178	157.6
913.66046	421.6
914.54272	120.0
916.39703	380.5
917.35522	74.1
918.93365	716.3
920.40674	94.2
928.21460	106.0
930.20026	239.4
931.53632	456.1
932.36627	113.0
933.51154	132.0
935.27032	163.3
937.25018	13725.5	b (9) (1+)
938.30292	8529.9	b (10) (1+)-P
939.33063	2251.6
940.26019	227.7
949.99414	405.3
951.43231	366.2
952.30658	313.7
953.08252	37.3
963.27350	162.6
971.54523	421.0
972.44482	37.3
982.35645	74.1
988.51440	98.7
989.39160	162.3
991.37811	258.0
998.82550	44.9
1000.20337	85.5
1008.53784	564.8
1009.55475	367.0
1015.08685	206.6
1018.63629	87.0
1019.29321	221.6
1021.48193	166.0
1022.65314	143.2
1027.05444	219.9
1036.37891	4389.4	b (10) (1+)
1037.38037	2258.2
1038.42676	215.9
1039.56628	429.1
1040.70947	212.1
1045.24365	56.4
1049.46509	190.8
1058.53369	97.2
1070.06152	45.9
1071.40796	88.0
1075.98608	493.5
1077.50464	285.4
1089.99219	105.7
1096.37134	100.9
1101.96924	96.6
1108.25781	121.8
1111.75879	106.4
1119.93823	321.4
1123.90466	185.2
1138.43140	128.0
1140.20068	116.5
1147.60583	390.7
1150.21497	292.2
1165.41870	775.0
1166.34949	528.6
1167.27783	70.2
1168.39099	157.6
1176.48669	165.9
1185.21252	181.1
1193.62097	129.3
1233.25708	170.2
1234.47217	78.8
1236.47937	352.4
1238.27527	552.1
1265.05884	164.8
1291.55652	191.8
1298.78564	208.4
1304.20642	240.9
1334.76062	139.3
