# Supplementary material for: Phosphoproteomic Analysis of Platelets Activated by Pro-Thrombotic Oxidized Phospholipids and Thrombin
Source: PLoS One. 2014 Jan 6;9(1):e84488. doi: 10.1371/journal.pone.0084488 (PMC3882224; doi:10.1371/journal.pone.0084488)
Supplement: Annotated Spectra S4 — (ZIP) [file pone.0084488.s007.zip › RGSDPASGEVEASQLR_-10_2_53573.txt]

m/z	i	matches
170.08705	219.0
175.20499	3514.0	y (1) (1+)
176.95438	63.3
183.18007	345.0
187.13626	256.4
194.23029	180.0
197.28314	123.1
198.16284	136.9
201.15668	91.7
212.17975	297.6
213.31128	75.4
214.11771	784.0
216.20752	302.2
218.23535	55.3
225.44836	147.9
228.30043	467.6
229.19647	314.2
230.15317	39.1
233.08743	43.6
243.26631	657.0
245.41476	202.6
247.20448	35.0
251.42393	71.5
253.23183	140.2
255.27820	494.5
256.75186	47.6
257.36554	55.2
262.05072	60.4
264.13156	51.3
266.23413	67.4
270.19568	889.6
271.34943	339.5
272.32825	1520.9
274.16907	481.7
275.09998	75.5
277.38800	256.3
278.65186	548.2
283.39450	378.6
284.03342	41.6
286.02466	582.2
287.20029	145.0
288.22861	27471.7	y (5) (2+), y (2) (1+), b (5) (2+)-H2O, b (5) (2+)-NH3
289.27133	2225.1
290.29523	236.4
298.17889	47.2
300.25665	51.3
302.30896	160.3
304.11646	247.0
305.33099	314.1
306.56500	216.6
308.35297	55.3
311.38019	39.0
312.33838	47.2
318.41669	71.9
322.42706	125.0
325.95074	1237.7
327.41418	363.3
332.65857	92.1
334.30310	738.2
337.20941	55.3
340.03162	171.2
343.37738	1321.6
345.15863	104.3
346.06134	71.4
346.67365	414.2
347.34656	310.5
351.15210	652.6
352.31415	2458.4
354.43097	43.1
355.07263	112.0
364.29773	191.7
367.05603	152.8
368.98792	168.1
370.31616	199.5
372.59033	592.7
373.29401	298.1
374.33527	56.2
376.25848	178.5
377.26428	280.7
378.80011	325.5
380.14215	480.0
383.71381	55.0
384.41211	723.4
385.04041	51.3
386.04834	362.7
387.69067	576.6
391.38715	55.2
392.78601	789.4
393.38721	191.7
395.12714	597.2
396.34985	5367.4	b (8) (2+)-H2O, b (8) (2+)-NH3
397.26758	1134.2
398.30823	861.8
399.61829	703.3
401.81250	5264.1	y (7) (2+)
402.51550	1310.1
403.24237	47.7
405.03436	1173.6
407.03931	122.2
407.91748	642.8
409.17072	519.1
411.22174	316.9
414.10474	397.7
415.10791	741.1
416.32416	14385.2	y (3) (1+)
417.34302	2146.5
418.28961	71.3
419.38153	341.7
420.28851	5721.9	b (9) (2+)-P
420.96021	1415.7
422.42175	1179.2
423.89697	268.5
425.23859	152.4
427.17700	244.7
427.98639	116.0
432.37524	47.1
433.19617	764.4
433.94666	164.2
437.43579	103.8
438.10736	342.1
440.00897	67.9
441.46521	63.2
442.30780	152.3
444.18860	273.9
444.86371	103.5
448.84418	97.2
449.73389	358.0
451.23383	514.5
454.95404	852.3
456.64746	1323.9
457.37421	514.6
458.90594	446.1
460.41925	3503.4	b (10) (2+)-NH3-P, b (9) (2+)-H2O, b (9) (2+)-NH3, b (10) (2+)-H2O-P
461.36078	887.1
462.02625	38.7
464.37189	43.1
465.13324	139.6
466.13062	604.0
468.85638	8030.9
469.69342	13475.5	b (9) (2+), b (10) (2+)-P
470.42371	3008.2	y (14) (3+)-NH3-P, y (14) (3+)-H2O-P
472.24860	475.0
473.82135	87.7
476.40320	228.0
478.43738	322.4
479.43396	789.9
481.97833	63.3
485.72845	1368.4
486.51849	928.1
487.55670	71.4
488.26056	153.9
490.88916	119.9
492.51563	303.6
494.27759	2162.9
494.93134	30.4
496.01093	3483.5	b (4) (1+), y (15) (3+)-P, b (5) (1+)-P
497.20459	438.4
500.82782	1024.2
502.16382	694.5
503.31519	18961.1	y (14) (3+)-H2O, y (14) (3+)-NH3, y (4) (1+)
504.57666	6210.1
505.68561	275.8
507.36371	269.5
509.49371	4253.0	b (10) (2+)-NH3, y (14) (3+), b (10) (2+)-H2O
510.46906	542.1
511.17218	68.0
513.46936	669.5
514.41370	1177.4
516.08362	1169.5
516.79413	51.3
518.02313	1826.3
518.68182	20848.2	b (10) (2+)
519.28601	6618.9
520.27698	1130.0
521.26581	238.5
521.93213	484.0
523.28583	519.4
524.23627	316.7
525.31586	3711.5	b (11) (2+)-NH3-P, b (11) (2+)-H2O-P
526.20728	919.0
527.13776	632.1
529.36469	879.2
530.37244	23292.8	y (10) (2+)-NH3
531.06793	18947.4
531.99908	2308.5
533.13507	1081.9
534.33673	9324.4	b (11) (2+)-P
535.32129	147.9
537.33966	322.1
538.42041	2124.6
539.61932	2329.7
540.77704	2447.8
541.75000	2842.6	[M+3H] (3+)-NH3-P, [M+3H] (3+)-H2O-P
542.54865	871.7
543.84827	130.1
544.54181	479.8
545.28778	443.9
546.64398	2014.0
547.96045	6393.6	[M+3H] (3+)-P, b (6) (1+)-H2O-P
549.76910	901.6
550.91510	708.2
552.81500	531.2
554.46063	1209.9
555.32135	343.9
556.38110	3181.0	y (5) (1+)-H2O
557.26758	3063.9	y (5) (1+)-NH3
558.08197	2535.0
558.85681	651.7
559.64325	1736.5
560.87189	2270.9
562.02936	2683.7
563.29358	586.4
564.41034	813.6
565.93262	973.6
566.67157	1938.3
567.75983	3834.8
568.62659	10664.8	[M+3H] (3+)-NH3-H2O
569.86310	18222.8	b (12) (2+)-P
570.87311	671.9
571.78961	1808.9
574.41785	10102.7	[M+3H] (3+)-NH3, [M+3H] (3+)-H2O, y (11) (2+), y (5) (1+), b (11) (2+)-H2O, b (5) (1+)-H2O, b (11) (2+)-NH3
575.34509	148.1
580.26862	111.9
583.16254	1291.0
592.39325	809.6
593.26984	692.6
595.58459	248.6
596.40125	398.7
597.82800	760.9
600.69659	965.7
604.02582	509.1
604.86194	2291.1
607.66571	607.3
608.85992	151.8
609.69806	1514.5
610.44659	702.7
613.42682	15014.1	b (13) (2+)-P, y (12) (2+)-H2O, y (12) (2+)-NH3
614.18475	651.4
614.78607	564.3
616.61273	458.3
618.77393	30542.7	b (12) (2+)
619.69989	1249.9
620.51593	306.2
621.96594	1630.2
623.19232	426.8
624.29120	178.5
625.66144	465.6
626.46893	214.2
628.02814	176.2
629.37982	298.8
630.89374	691.9
631.55988	167.8
635.49286	133.8
636.43451	147.3
637.49017	332.5
638.49200	84.2
639.87933	287.1
641.16382	183.9
642.79828	809.1
644.51434	652.1
647.56335	269.1
648.24097	981.1
649.20081	250.9
651.41364	84.8
653.23352	3194.1	b (13) (2+)-H2O, b (13) (2+)-NH3, b (7) (1+)-P
653.89905	1115.9
658.11469	209.0
659.77283	506.4
660.79828	299.2
662.15289	12766.8	b (13) (2+)
662.82709	6515.8
663.79083	435.4
664.41254	9475.8	b (6) (1+)
665.24896	3858.4
666.44464	1000.2
668.18884	1743.4
668.96619	1125.3
670.69635	1038.7
672.24310	1122.5
672.86322	157.1
674.36902	279.9
675.04901	636.5
677.33984	6564.8	b (14) (2+)-P
678.31592	74.6
679.82300	91.3
680.85730	139.8
682.43365	683.3
683.44281	168.4
685.43030	3700.6	y (6) (1+)-H2O
686.29614	1012.8
687.35553	319.4
690.32721	2106.9
693.40070	120.1
694.72815	107.8
696.01294	431.5
698.10077	330.9
699.67108	224.5
700.87738	335.0
703.35181	20505.7	y (6) (1+)
704.48492	6374.8
705.43658	744.3
707.07788	224.5
707.96582	1180.3
708.86572	828.8
710.21722	882.5
711.46564	788.9
712.38135	281.7
714.52448	270.2
717.40356	18285.2	b (14) (2+)-H2O, b (14) (2+)-NH3
718.39075	1274.6
719.28723	159.9
719.92737	124.0
721.24451	238.4
722.46771	99.7
724.64722	526.6
726.20514	54858.0	b (14) (2+)
726.95068	18568.2
728.23273	522.6
729.46393	818.0
730.40674	349.9
731.76276	204.3
733.24286	3979.7
734.06543	13807.6	b (15) (2+)-P, b (7) (1+)-H2O, y (15) (2+)-NH3-P, b (7) (1+)-NH3, y (15) (2+)-H2O-P
735.28827	454.4
735.92523	54.1
737.87640	288.6
739.68134	523.3
741.44208	246.5
742.61963	561.8
743.28656	297.4
745.40472	487.6
746.59827	218.4
747.98047	234.5
748.88861	212.4
751.13776	3406.4	b (7) (1+)
752.17157	1571.1
754.35156	340.6
757.11121	253.3
760.42969	773.2
761.64240	519.6
763.72784	576.2
766.41931	51.2
768.91681	549.4
772.33893	544.8
773.73120	1135.2
774.51056	1252.5
777.40259	144.4
782.70361	28419.5	y (15) (2+)-NH3, y (15) (2+)-H2O, b (15) (2+)
783.40631	11789.3
784.46594	521.3
785.31921	422.2
786.17218	116.7
787.36383	55.2
788.29736	749.8
789.10663	300.1
790.23657	257.1
793.41815	268.7
795.63080	216.4
796.85864	645.8
799.33575	1160.3
800.20270	674.4
802.42548	5153.7	y (7) (1+)
803.52039	1236.9
804.35242	83.6
806.39606	299.7
807.41113	584.8
808.15167	1606.1
809.23102	217.8
810.42487	336.7
811.17938	178.0
811.82751	102.1
813.43646	440.9
821.47308	232.8
822.73004	144.3
823.68707	622.5
825.38757	636.4
826.36536	663.6
828.19067	127.8
831.42529	218.8
833.42194	171.0
839.17621	670.5
840.47510	130.9
841.44556	297.2
842.47729	216.5
846.50836	168.5
849.62915	67.3
856.12549	168.1
857.23022	227.5
858.66211	52.4
864.69604	55.2
865.34479	120.0
867.41528	130.1
869.14258	47.1
873.39081	91.6
877.63666	135.6
881.64307	430.9
886.46069	2166.4
887.35065	711.4
888.34760	214.5
890.61743	39.1
896.65045	132.3
898.24127	667.4
899.13623	343.9
908.55878	220.6
909.68781	87.6
911.32599	138.2
912.39703	407.7
913.54132	180.2
916.26776	874.5
917.12720	421.4
918.34528	706.3
919.35889	178.5
920.15308	198.7
920.94824	164.7
921.70123	70.8
931.05469	39.0
932.39728	108.7
937.33472	14923.2	b (9) (1+)
938.37531	4054.0	b (10) (1+)-P
939.27515	253.4
945.71442	392.1
953.50287	99.8
955.87433	196.5
962.35663	111.9
965.12421	147.8
971.45746	318.9
973.20721	87.5
981.06805	400.7
987.64667	95.9
988.62775	310.2
996.56494	162.2
998.87720	55.0
1001.61212	338.6
1004.41772	75.5
1005.58917	183.4
1007.74976	126.1
1008.47528	99.7
1018.64526	127.2
1024.23486	100.6
1036.22363	4599.9	b (10) (1+)
1037.28833	2929.0
1048.42871	135.6
1075.48022	91.7
1101.44897	51.2
1115.08899	67.4
1116.20142	208.8
1119.09631	228.0
1123.86523	265.3
1140.29309	221.3
1165.32861	1553.7
1166.40881	911.5
1167.43359	47.2
1175.04602	35.0
1181.50354	122.3
1232.66833	274.2
1236.46118	397.7
1237.68323	128.2
1254.38196	234.9
1256.14526	290.9
1324.26038	319.0
1353.93933	217.1
