# Supplementary material for: Phosphoproteomic Analysis of Platelets Activated by Pro-Thrombotic Oxidized Phospholipids and Thrombin
Source: PLoS One. 2014 Jan 6;9(1):e84488. doi: 10.1371/journal.pone.0084488 (PMC3882224; doi:10.1371/journal.pone.0084488)
Supplement: Annotated Spectra S4 — (ZIP) [file pone.0084488.s007.zip › RGSDPASGEVEASQLR_-11_2_51691.txt]

m/z	i	matches
170.13274	225.3
175.17365	4923.6	y (1) (1+)
176.21924	648.8
181.23907	69.2
182.11775	68.2
183.21155	256.9
186.07961	22.3
186.94829	298.3
194.14890	72.1
195.21921	184.2
196.03163	163.3
199.07657	60.3
200.75574	131.7
209.51495	174.1
214.11095	132.3
215.08295	90.5
216.35631	93.0
222.00833	93.0
223.20609	53.4
225.16293	171.8
226.22255	103.3
227.18463	161.8
228.42612	477.8
229.24005	1326.2
230.06357	160.9
232.04552	65.3
239.06839	95.2
241.26526	197.3
242.29111	459.9
243.21342	394.1
244.11041	176.4
247.01868	230.5
249.14842	69.1
251.11218	164.1
253.19798	370.9
254.21954	440.5
255.73883	123.8
269.25360	90.2
270.24011	602.0
271.31442	1486.8
272.31323	712.1
273.19849	330.8
273.96277	488.7
275.09161	42.3
276.03363	41.4
277.10614	175.7
278.73517	167.5
284.28015	65.3
285.11517	77.0
286.12274	182.0
288.21249	41619.3	b (5) (2+)-NH3, y (5) (2+), b (5) (2+)-H2O, y (2) (1+)
289.31537	6820.0
290.39355	337.7
297.40472	69.6
298.15424	108.0
300.00635	110.8
301.19165	83.3
302.41931	33.3
304.10291	84.0
305.35706	83.4
312.27686	103.9
313.24872	33.3
316.18024	87.1
325.75531	265.2
327.12360	281.1
329.66864	201.5
332.47852	220.4
334.09589	562.3
334.73682	665.7
338.23413	108.5
341.21741	211.0
342.22516	21.3
343.36700	2334.2
345.37469	48.1
346.70105	1142.5
350.57324	123.9
351.29047	585.6
352.36829	2081.0
353.12622	38.8
354.31293	27.4
355.58173	629.7
356.35010	116.2
357.79419	63.0
359.04413	127.9
362.64508	48.3
363.85638	451.2
367.09894	87.0
368.13751	57.1
370.22321	335.7
371.20508	89.2
372.40564	221.0
373.15771	438.7
376.25110	311.3
378.41882	57.4
379.39899	123.0
381.37592	187.2
384.15363	347.4
388.25073	65.9
392.04004	27.3
393.10358	1302.0
393.80304	402.3
394.74487	25.3
396.21259	1993.9
397.24225	1699.6
398.27258	1287.4
399.55249	627.2
400.49609	409.2
401.82599	4516.9	y (7) (2+)
403.00153	826.8
404.01245	283.2
404.78723	546.6
406.14996	65.8
407.47565	363.0
408.07867	239.5
408.74139	171.6
411.13574	453.6
413.25031	159.8
415.62677	610.4
416.29431	19208.5	y (3) (1+)
417.32037	4514.1
418.53375	741.7
419.40607	571.2
420.20026	6329.5	b (9) (2+)-P
421.06860	2493.7
421.83771	415.7
422.83539	165.2
424.10742	175.8
425.72699	69.2
427.00073	904.3
429.19604	53.4
433.31177	137.0
434.29773	658.6
441.33551	492.2
442.32935	342.0
443.40948	302.2
445.41290	48.3
449.14758	41.9
450.58923	63.4
451.85175	610.5
452.52734	54.2
455.08575	884.5
456.70941	682.9
457.44586	594.2
458.83276	891.5
459.61896	65.1
460.83728	1987.5
462.43127	214.4
465.46558	39.1
466.33221	193.6
467.31903	45.0
469.14685	7815.6
469.96381	21360.5	b (10) (2+)-P, y (14) (3+)-H2O-P, b (9) (2+)
470.98096	2428.9
472.17773	451.0
475.07733	158.3
475.77905	30.1
477.20007	33.3
478.23199	444.8
479.51746	89.3
480.21460	227.2
482.02869	784.9
483.17413	168.3
484.30157	488.8
485.47058	1341.2
486.39612	958.6
487.29749	650.9
488.33301	68.9
489.76093	99.0
490.41278	82.5
491.19781	414.2
494.78882	2337.0
496.08594	3815.4	b (4) (1+), y (15) (3+)-P
497.02075	511.9
498.17889	492.5
499.30109	113.8
499.99396	742.4
502.27209	1057.1
503.35760	32208.8	y (4) (1+), y (14) (3+)-NH3, y (14) (3+)-H2O
504.42609	11332.1
505.15094	3164.1
507.53088	121.9
509.67188	3824.5	y (14) (3+), b (10) (2+)-NH3, b (10) (2+)-H2O
510.40674	1040.2
511.55389	66.1
512.45105	130.8
514.05035	1812.6
514.99872	756.8
515.62079	154.8
516.31793	1099.2
517.89215	661.0
518.61517	26865.9	b (10) (2+)
519.29474	13995.5
520.35236	469.9
521.11871	217.9
522.47992	1391.7
523.31964	619.9
524.14557	780.0
525.42169	4264.5	b (11) (2+)-NH3-P, b (11) (2+)-H2O-P
526.12665	1191.2
527.23773	116.7
528.06451	141.9
529.39337	698.5
531.15039	19899.8
532.20728	3260.6
534.16229	14197.0	b (11) (2+)-P
534.79718	4517.2
535.42792	1395.9
536.56964	1241.9
537.37964	330.0
538.36298	1905.3
539.26526	1032.0
540.45001	401.6
541.77667	1965.0
542.76166	199.0
543.44952	39.3
544.81757	543.6
546.37909	240.6
547.83142	4073.9	b (6) (1+)-H2O-P, [M+3H] (3+)-P
549.05652	792.4
549.75714	202.8
551.53619	306.9
552.26642	57.2
554.65155	272.2
555.59229	935.2
556.38348	3817.7	y (5) (1+)-H2O
557.49243	3046.9
558.30426	1996.9
559.03552	811.2
560.13538	1246.1
560.74982	1684.8
561.68182	388.8
562.54669	1270.0
563.20508	1064.2
564.33173	181.9
565.19073	1298.6
566.10345	750.3
566.73517	740.0
567.77814	1513.5
568.76453	11758.3	[M+3H] (3+)-NH3-H2O
569.97748	20008.9	b (12) (2+)-P
570.92218	6922.4
571.96259	482.4
573.04828	233.4
574.41705	18422.8	b (11) (2+)-NH3, y (11) (2+), b (11) (2+)-H2O, y (5) (1+), b (5) (1+)-H2O, [M+3H] (3+)-NH3, [M+3H] (3+)-H2O
575.41315	3538.7	b (5) (1+)-NH3
576.02728	43.4
576.92181	220.8
584.00244	149.5
587.63879	54.1
593.33368	856.2
594.29376	74.9
596.15588	381.9
596.84955	90.0
597.91034	142.5
600.90729	1217.4
601.52734	267.5
603.08929	299.4
604.50366	2047.0
605.48303	619.2
607.07593	249.5
609.67700	3317.1	b (12) (2+)-H2O, b (12) (2+)-NH3
610.38617	1983.6
611.27350	395.4
612.28265	255.1
613.44427	20274.2	y (12) (2+)-NH3, b (13) (2+)-P, y (12) (2+)-H2O
614.48517	1997.5
615.48395	403.2
617.22040	449.7
618.81903	42651.1	b (12) (2+)
619.61725	12313.3
621.04034	813.9
621.87183	238.1
622.62518	118.9
623.47345	814.8
624.52472	1183.1
625.22388	33.4
626.00031	196.0
626.71423	53.9
627.80170	479.2
628.73138	209.0
635.45856	355.0
636.29883	216.9
638.40948	109.7
639.73529	794.3
641.52002	62.5
642.58752	27.3
643.46381	202.4
644.43542	589.8
646.23248	54.0
647.11920	93.3
648.03992	426.4
648.87256	923.6
650.30054	173.4
652.16479	60.2
653.48828	6708.0	b (7) (1+)-P, b (13) (2+)-H2O, b (13) (2+)-NH3
654.83734	287.8
655.52942	125.6
659.70184	371.5
660.86804	223.6
662.49176	25317.0	b (13) (2+)
663.38263	1762.6
664.25714	7572.5	b (6) (1+)
665.39185	4171.3
666.51154	1247.4
668.25958	2753.2
669.07990	1984.0
669.94250	468.3
670.73511	1563.6
671.40533	838.0
673.45648	253.3
674.32947	152.1
677.37408	9763.6	b (14) (2+)-P
678.20313	2076.7
678.86151	321.4
680.26917	62.4
681.83527	626.2
683.21344	322.5
685.41833	6103.4	y (6) (1+)-H2O
686.42767	1969.4
687.43134	532.1
689.82648	680.0
691.26874	1203.5
696.34027	137.9
697.13422	175.5
699.30865	62.9
701.23492	488.9
703.37360	30614.7	y (6) (1+)
704.51422	9514.3
705.49445	1871.2
706.55975	327.0
709.06653	202.3
710.47961	404.0
711.87201	567.9
712.80035	386.0
713.44995	91.9
714.26245	380.4
717.12653	21191.1	b (14) (2+)-NH3, b (14) (2+)-H2O
717.94159	15966.2
719.41791	530.9
720.40576	407.3
721.04474	352.3
723.69543	455.8
726.19183	65173.8	b (14) (2+)
726.87762	45673.0
727.80396	3092.5
728.73236	997.5
729.77289	1495.9
730.48578	168.2
733.68445	15804.8	y (15) (2+)-H2O-P, y (15) (2+)-NH3-P, b (7) (1+)-H2O, b (7) (1+)-NH3, b (15) (2+)-P
734.42584	11936.2
735.14166	1211.9
737.20422	134.9
737.92645	471.6
738.97534	72.2
739.78876	375.0
740.71503	187.0
741.31683	399.9
742.31927	146.2
746.02826	42.3
751.30084	3573.9	b (7) (1+)
752.34442	878.0
753.03900	508.8
754.21088	169.5
755.15790	232.3
757.32599	84.9
760.17169	671.7
760.87128	264.0
764.02173	80.4
765.13702	327.4
766.27136	176.0
768.63147	452.2
769.25244	262.4
770.19305	245.8
771.37897	180.6
774.01593	2672.0
775.00470	390.7
776.76038	388.8
778.54767	108.4
780.70795	140.9
782.92804	51534.1	b (15) (2+), y (15) (2+)-H2O, y (15) (2+)-NH3
783.81189	12749.1	y (7) (1+)-H2O
784.62469	1895.1
785.33405	449.6
787.04254	98.8
788.45325	409.1
789.32269	134.8
790.20074	787.1
791.20770	131.0
795.58612	129.8
797.34760	182.0
799.19647	629.5
800.15851	984.0
801.22369	148.7
802.40997	5221.9	y (7) (1+)
803.34070	1493.0
804.60236	979.1
805.39734	607.5
807.38348	403.2
808.31256	2226.8
809.36993	431.1
810.44617	386.1
812.47986	205.2
813.32581	382.5
814.22491	60.8
820.90509	180.2
825.31824	837.2
826.59662	281.7
827.58563	105.0
828.89276	185.0
832.17987	277.5
835.04071	217.8
839.48047	796.1
840.33966	127.8
840.94556	137.1
843.23090	99.9
846.35693	175.9
847.16144	93.4
852.82397	91.0
854.24146	592.0
856.32733	559.4
859.35553	575.0
862.73663	339.0
863.56299	239.7
864.51788	518.0
873.52203	167.1
876.94843	53.4
877.63062	179.4
882.32318	107.0
887.44385	2019.1
888.30914	729.3
891.63306	190.4
895.29102	151.9
896.58398	30.3
898.20801	292.1
898.99396	338.4
899.59442	301.3
900.56476	239.1
908.37506	107.5
909.29205	246.5
910.50238	117.4
912.33905	200.9
913.59351	237.9
914.29907	68.9
916.69135	553.6
917.63873	168.5
919.34637	876.9
920.33838	529.0
921.57104	316.5
922.55328	697.7
924.78265	235.3
931.17596	121.3
932.93042	74.4
937.24371	20522.9	b (9) (1+)
938.29498	7272.1	b (10) (1+)-P
939.31738	2193.6
940.31085	321.5
941.51636	140.2
944.03387	56.4
946.39551	231.8
954.13800	153.6
955.24072	53.5
956.09564	101.4
964.28912	250.5
970.12701	259.5
972.65503	130.2
979.40790	97.6
980.33978	87.1
981.34735	232.7
985.24457	163.3
988.67853	412.0
991.18994	77.2
995.19025	119.1
996.81201	139.9
1000.67633	170.6
1006.06299	137.7
1008.37964	316.7
1012.51318	175.8
1014.22565	161.4
1018.20831	196.7
1021.43042	74.3
1023.47052	193.0
1028.29810	463.8
1032.28857	158.0
1036.32605	4815.1	b (10) (1+)
1037.33447	2541.1
1038.28284	609.8
1039.30261	57.2
1041.30359	298.6
1045.68445	95.3
1048.30566	263.7
1052.08740	193.8
1059.54639	86.9
1062.58740	194.5
1068.50403	72.1
1092.73022	139.8
1097.37964	160.6
1098.23926	210.3
1101.35608	122.3
1107.41943	262.4
1110.73071	342.4
1114.49292	139.3
1115.16833	210.1
1118.51074	62.5
1128.32227	155.2
1130.17114	241.8
1134.27808	131.1
1147.30859	127.0
1156.23987	90.4
1164.51440	77.4
1165.58350	1123.1
1166.33984	695.1
1167.69238	97.6
1185.32312	243.4
1186.41541	66.1
1203.22949	36.3
1208.19873	83.4
1219.00366	60.5
1224.48132	131.0
1236.41992	1458.8
1237.41931	570.6
1238.53992	413.3
1277.28918	107.8
1283.38464	165.8
1369.56213	163.7
1448.35522	74.5
1452.83826	72.2
