# Supplementary material for: Phosphoproteomic Analysis of Platelets Activated by Pro-Thrombotic Oxidized Phospholipids and Thrombin
Source: PLoS One. 2014 Jan 6;9(1):e84488. doi: 10.1371/journal.pone.0084488 (PMC3882224; doi:10.1371/journal.pone.0084488)
Supplement: Annotated Spectra S4 — (ZIP) [file pone.0084488.s007.zip › RGSDPASGEVEASQLR_-14_2_71413.txt]

m/z	i	matches
175.13335	5551.6	y (1) (1+)
176.16093	426.2
181.21204	162.1
185.33055	387.3
187.19916	298.4
193.36374	121.1
195.04750	92.7
197.92802	287.5
201.15576	302.4
201.96826	100.9
211.18512	145.5
212.30647	149.4
214.22055	190.4
215.98502	255.7
223.26700	76.8
225.86972	235.7
228.22284	350.0
229.20837	1507.4
242.76450	330.2
243.73782	144.3
247.29736	80.6
252.90018	836.6
253.50865	20.6
255.90515	205.5
268.93106	211.3
270.12646	796.6
271.32080	2234.7
273.99365	608.4
278.83130	602.9
284.26434	322.3
285.97345	105.0
288.23834	52248.3	y (5) (2+), y (2) (1+)
289.26172	7747.9
290.27869	809.9
291.25949	121.3
297.26453	650.9
297.96338	326.2
300.17767	668.0
301.13190	103.0
310.33917	88.9
312.03088	257.7
325.91669	825.5
327.03735	76.8
327.92969	36.3
332.61481	237.9
333.32257	123.6
334.32532	399.5
334.93860	153.8
337.84027	168.5
343.35175	511.7
344.31360	36.3
345.07440	297.2
346.78040	3022.6
348.13202	386.2
351.42548	138.6
352.17853	4515.2	y (6) (2+)
354.80060	149.4
355.79010	449.9
357.16492	49.6
366.96698	96.8
370.33533	80.8
373.32355	300.6
374.26300	266.9
375.29034	113.0
376.14038	456.5
377.49487	48.4
380.18188	307.9
383.31488	253.6
392.75952	1040.1
393.71729	252.0
395.30676	153.5
396.28583	547.9
398.32861	1530.2
399.11847	504.6
400.07062	351.1
402.01056	6572.2	y (7) (2+)
402.95300	628.4
404.80481	238.8
407.00433	245.8
408.19098	40.4
409.69727	44.4
410.33691	317.0
411.28064	593.5
412.71008	363.5
415.19952	121.4
416.31866	24186.8	b (4) (1+), y (3) (1+)
417.36304	5718.4
418.36133	2019.8
420.19440	6601.6	b (9) (2+)-P
420.92358	2781.7
421.82172	539.6
424.54333	369.0
425.30981	141.5
427.20441	129.5
430.31665	37.5
433.28003	64.7
442.27747	545.3
443.07184	141.4
446.21930	60.5
448.09784	52.5
448.77234	105.1
449.50146	427.6
451.26910	93.2
452.19781	351.1
453.28284	149.8
455.47046	1181.9
456.09863	65.9
457.25781	196.0
457.86884	278.3
460.42267	1333.6
461.36255	132.0
462.37213	439.8
465.48291	73.9
466.26526	348.6
467.23401	229.6
468.34839	80.8
469.59827	24000.5	b (10) (2+)-P, b (9) (2+)
470.42438	9822.4	y (14) (3+)-H2O-P, y (14) (3+)-NH3-P
471.18488	51.4
472.63062	297.6
473.31427	56.5
474.63165	328.5
475.84418	133.4
479.25049	137.8
483.11243	36.3
484.35272	869.7
485.62830	4405.0	y (9) (2+)-H2O, y (4) (1+)-NH3, y (4) (1+)-H2O, y (9) (2+)-NH3
486.58801	1170.4
487.35138	951.9
489.73181	693.8
490.33405	107.2
494.49847	550.3
495.45056	1321.1
496.29602	3967.2	b (5) (1+)-NH3, y (15) (3+)-P
497.25244	1334.0
498.22211	330.9
499.29962	246.5
500.86011	271.2
502.20154	1093.9
503.33478	35308.0	y (4) (1+), y (14) (3+)-H2O, y (14) (3+)-NH3
504.50476	13683.9
505.49158	3033.0
506.43414	48.4
507.16504	165.8
509.12665	104.8
509.99609	2867.8
511.04047	501.4
511.66187	267.9
512.99310	397.2
513.70490	712.7
514.68652	963.0
515.79413	272.9
517.57031	514.0
518.63422	30083.1	b (10) (2+)
519.35803	15336.2
520.51837	2969.1
521.21857	402.3
521.89557	423.6
524.70190	801.8
525.60315	4454.5	b (11) (2+)-NH3-P, b (11) (2+)-H2O-P
526.55261	1547.8
527.52448	194.6
528.25537	966.9
529.35193	177.9
529.96069	70.0
530.90485	304.6
531.90753	315.4
534.31635	10034.2	b (11) (2+)-P
535.01172	8213.8
536.05475	920.6
537.27045	439.5
538.32123	1941.9
539.32825	720.9
541.69440	2149.8
542.44440	1930.2
544.86322	371.7
545.58954	116.0
546.35822	44.4
547.55646	2854.9
548.74963	2060.9
549.67902	1691.1
550.57135	206.7
552.72174	221.1
553.58929	538.2
554.82294	190.5
555.42914	592.6
556.32465	5909.9	y (11) (2+)-H2O-P, y (11) (2+)-NH3-P, y (5) (1+)-H2O
557.45972	2949.0
558.47528	335.5
559.68018	307.5
560.62128	3639.7
561.54163	1271.1
562.60852	1803.0
563.48322	443.6
564.40118	176.7
565.45593	540.8
566.25079	648.3
568.14771	3301.3
568.88080	11476.4	[M+3H] (3+)-NH3-H2O
569.98492	24388.2	y (10) (2+)-H2O, b (12) (2+)-P, y (10) (2+)-NH3
571.03955	3916.7
572.18903	2733.9
572.89587	89.0
574.35712	24095.7	[M+3H] (3+)-H2O, [M+3H] (3+)-NH3, y (5) (1+), b (11) (2+)-NH3, b (11) (2+)-H2O
575.39789	5672.3
576.70282	479.7
578.16211	133.3
582.74310	257.3
583.89636	511.9
588.49426	252.0
591.15527	87.5
593.27209	681.1
595.95978	1019.3
597.08374	214.3
598.29816	157.4
599.86548	80.9
600.95123	72.8
604.89728	1250.3
605.59778	71.2
608.16852	183.1
609.76801	4900.7	b (12) (2+)-NH3, b (12) (2+)-H2O
610.83820	2971.1
613.31134	14053.3	b (13) (2+)-P, y (12) (2+)-P, y (11) (2+)
614.06128	8233.4
614.75812	45.1
616.42535	52.5
617.24799	257.9
618.78070	43156.9	b (12) (2+)
619.44293	24968.9
620.48053	1285.9
621.54926	242.2
622.73883	441.7
624.92505	217.4
626.68036	353.8
628.22424	121.8
630.34485	386.6
634.22485	322.4
638.21100	32.2
640.35394	542.6
642.31079	53.1
644.38715	932.6
645.70953	246.5
646.55438	177.7
648.80103	318.9
649.40607	99.0
651.74884	415.0
653.34991	7667.2	b (13) (2+)-H2O, b (13) (2+)-NH3, y (12) (2+)-H2O, b (7) (1+)-P, y (12) (2+)-NH3
654.21161	965.0
657.12506	84.8
659.50989	328.3
660.81079	269.8
662.20972	23623.3	b (13) (2+), y (13) (2+)-NH3-P, y (12) (2+), y (13) (2+)-H2O-P
662.88739	12398.1
664.15649	6231.6
665.27985	2568.5
666.22760	659.2
668.50470	5105.1	b (14) (2+)-H2O-P, b (14) (2+)-NH3-P
669.81293	1600.2
670.82855	1472.2
671.78229	678.2
672.48352	115.7
677.54254	13084.2	b (14) (2+)-P
678.39886	2183.2
679.04218	366.4
679.75287	194.5
680.41003	169.2
682.14154	520.6
683.12598	1512.6
685.47705	6387.6	y (6) (1+)-H2O
686.62408	2687.5
687.60492	297.8
691.04663	262.6
693.14832	168.4
697.40619	412.4
701.41864	486.6
703.41846	31513.6	y (6) (1+)
704.44312	12739.0
705.55133	1758.4
706.62347	94.3
707.27454	48.4
708.54822	1856.8
710.71515	153.0
711.43744	76.9
712.45929	1179.7
717.38739	30510.3	b (14) (2+)-H2O, b (14) (2+)-NH3
718.34552	7640.0
719.41516	416.1
720.11786	93.1
720.97943	238.3
722.18585	497.2
724.21222	340.4
725.01074	602.1
726.24524	75001.3	b (14) (2+)
726.97076	45712.0
727.94904	4528.3
728.74799	1087.3
729.94501	351.8
733.73969	11672.5	b (7) (1+)-H2O
734.52124	12155.0	b (7) (1+)-NH3, b (15) (2+)-P, y (15) (2+)-H2O-P, y (15) (2+)-NH3-P
735.66858	308.4
736.27130	172.3
740.78583	251.0
741.46930	129.9
748.38806	133.8
751.16357	3728.9
752.39587	774.8
754.65826	260.7
757.05170	133.2
759.37756	230.2
761.23212	807.3
763.47870	65.3
765.27448	247.1
766.11530	319.9
768.92969	169.6
770.38385	48.2
771.64050	354.1
772.32574	83.6
774.11273	4255.1	b (15) (2+)-NH3, b (15) (2+)-H2O
775.09711	439.3
775.74628	117.3
776.38092	254.3
777.63580	326.2
781.49445	159.8
782.80096	35270.4	b (15) (2+), y (15) (2+)-H2O
783.64594	39769.0	y (15) (2+)-NH3, y (7) (1+)-H2O
785.48718	559.4
786.45026	779.0
787.36493	778.6
788.45734	169.8
790.44403	600.9
791.19696	56.4
793.38300	411.6
794.70746	123.8
802.52460	4819.0	y (7) (1+)
803.62750	1606.4
804.58313	961.9
808.05389	1215.9
809.29565	688.2
810.27795	116.8
812.16315	199.2
817.54663	40.2
820.28082	201.6
824.36163	97.1
831.57147	321.2
835.46661	435.9
837.06787	191.4
839.77472	973.5
841.88873	76.7
850.45752	177.7
854.16071	169.7
859.97461	32.8
862.47894	141.0
866.37750	185.6
876.14185	181.4
881.96271	570.1
899.55884	190.3
900.33588	178.0
902.01349	318.8
905.19489	243.1
913.21552	141.1
916.23755	316.8
920.23682	141.0
925.14917	45.1
926.47064	117.1
931.78448	89.0
932.73804	575.1
937.33099	22074.1	b (9) (1+)
938.37115	8974.2	b (10) (1+)-P
939.41705	3769.0
940.24347	80.7
943.75317	287.3
947.72845	362.7
948.67041	76.8
952.32129	64.6
956.26807	137.2
957.37518	339.8
963.77081	214.6
968.51434	305.6
970.46454	376.9
971.63861	196.1
979.53589	186.2
980.23706	310.9
988.35016	965.5
989.58710	188.4
991.55420	242.1
994.46747	181.7
998.77930	76.8
999.39752	158.2
1000.44061	206.1
1008.27173	226.9
1011.02081	226.8
1012.24707	221.3
1017.95697	199.2
1019.43872	52.6
1023.47601	61.9
1024.23315	152.6
1035.78833	479.4
1036.40076	3752.5	b (10) (1+)
1037.30701	1775.3
1038.50562	976.7
1040.57935	133.4
1045.52368	761.7
1048.93408	157.9
1054.61719	121.3
1057.54407	639.3
1061.78223	263.3
1062.46509	222.0
1065.73547	155.7
1067.68811	376.5
1069.29541	209.9
1076.45239	133.4
1077.94067	68.8
1084.64954	270.8
1116.56287	250.5
1120.22815	69.9
1126.68921	348.8
1133.38025	222.2
1162.33398	48.4
1165.31506	998.2
1166.58350	623.4
1167.59106	165.7
1181.89050	238.4
1183.70105	137.5
1221.81433	65.9
1236.49329	189.2
1237.42773	626.7
1239.35559	346.5
1240.02161	60.7
1283.44250	80.9
1287.30701	73.4
1317.56433	52.8
1324.62646	84.7
1362.33777	133.1
