# Supplementary material for: Phosphoproteomic Analysis of Platelets Activated by Pro-Thrombotic Oxidized Phospholipids and Thrombin
Source: PLoS One. 2014 Jan 6;9(1):e84488. doi: 10.1371/journal.pone.0084488 (PMC3882224; doi:10.1371/journal.pone.0084488)
Supplement: Annotated Spectra S4 — (ZIP) [file pone.0084488.s007.zip › RGSDPASGEVEASQLR_-15_2_79660.txt]

m/z	i	matches
170.38229	939.5
173.17763	131.8
175.11641	10142.5	y (1) (1+)
176.13020	810.3
183.04248	218.6
187.02481	742.4
190.24467	148.5
197.28159	126.2
198.41281	581.0
200.03133	457.4
201.18465	855.8
202.26288	715.2
205.00977	202.8
206.22014	90.6
210.02696	223.4
211.30345	274.8
214.12132	1387.0
215.37405	117.2
220.09888	408.1
224.09702	73.4
228.30997	1521.4
229.25966	2983.3
230.31882	351.7
232.09464	157.8
242.56982	329.5
243.84850	355.1
252.29143	1235.0
253.17139	1674.8
254.48125	73.3
258.05499	152.7
261.36224	1022.1
270.48633	1877.0
271.38300	1226.1
272.24426	351.7
274.18622	1099.5
275.11322	333.7
285.40930	276.3
286.30859	636.1
288.24744	101665.8	b (5) (2+)-H2O, y (5) (2+), b (5) (2+)-NH3, y (2) (1+)
289.29947	13258.9
290.31036	1925.6
299.14929	274.7
300.10999	865.8
306.10370	255.9
312.13696	173.9
325.96173	1694.0
327.49829	1253.9
332.77386	319.2
334.06256	684.1
334.84546	2314.8
336.94519	179.3
343.29047	3723.7
344.02527	2099.1
345.76031	135.3
346.86261	1924.6
352.28760	2656.0
353.42065	933.8
355.82513	2074.0
356.91742	859.3
367.88409	150.2
369.02362	255.9
372.47986	82.1
373.25348	3260.5
377.12769	1910.5
378.41339	144.5
379.85822	181.5
381.08752	659.7
383.62244	1429.1
384.73169	1455.0
387.22479	163.8
392.97681	1280.8
393.77222	1128.6
395.79749	2072.4
396.59052	291.7
397.46155	699.2
398.19537	3162.2
399.42072	471.0
401.77124	11725.3	y (7) (2+)
402.75690	441.5
403.48547	442.5
404.68774	357.6
406.30145	209.5
411.33899	1372.2
414.65588	745.0
415.26154	311.3
416.34357	45276.5	y (3) (1+)
417.40295	8962.2
418.47394	1415.8
420.36414	21187.1	b (9) (2+)-P
421.13605	1060.7
424.34412	690.5
425.83679	65.7
428.05988	415.1
434.10754	640.0
436.36145	117.5
437.46362	81.9
443.29370	126.5
446.56873	1574.7
447.46490	598.7
448.54346	1293.8
451.17841	694.5
451.81293	298.0
455.21210	3518.0
457.16736	1693.7
458.27466	232.3
460.56812	6667.4
461.53088	2247.2
466.64288	3390.6
467.56903	1208.0
468.28320	431.4
469.55688	69712.5	b (9) (2+), b (10) (2+)-P
470.38336	19098.0	y (14) (3+)-NH3-P, y (14) (3+)-H2O-P
471.53827	611.5
473.98096	460.3
474.92004	1131.8
483.36609	253.8
484.36859	382.3
485.28473	3520.0
486.26074	6163.0
487.27063	562.8
490.73419	444.7
493.55353	90.9
494.63287	3722.6
495.86511	8688.3	y (15) (3+)-P, b (5) (1+)-P, b (4) (1+)
496.71979	1308.0
497.32806	3360.6
498.33240	1100.6
499.41925	2386.4
502.15533	2012.1
503.34088	73207.9	y (14) (3+)-H2O, y (14) (3+)-NH3, y (4) (1+)
504.43860	27822.4
505.35321	2151.9
507.77484	1319.7
508.52820	594.9
509.88745	6831.1	b (10) (2+)-H2O, b (10) (2+)-NH3, y (14) (3+)
510.74451	2118.9
511.53180	315.6
513.43958	1832.5
514.31940	651.5
515.36176	1170.2
516.36121	2058.1
518.64349	60565.6	b (10) (2+)
519.36102	29541.6
520.30865	2739.4
521.40649	396.9
522.24200	1123.9
523.54480	1998.4
525.26923	9101.1	b (11) (2+)-NH3-P, b (11) (2+)-H2O-P
526.02155	3798.6
528.00024	118.0
529.47675	4360.3
530.43683	2338.9
531.60339	1020.3
534.25067	24591.4	b (11) (2+)-P
534.86139	12988.1
535.54596	3214.4
536.53857	1102.5
538.49396	5338.2
539.20825	2111.2
540.16449	337.3
541.35480	2377.5
542.10724	3048.5
547.97675	3479.3
548.75580	527.7
551.88403	615.7
555.16370	2135.5
556.35809	8084.8	y (5) (1+)-H2O
557.34064	5757.2
558.55737	5391.1
559.31927	887.8
560.70557	3278.8
561.90753	1906.3
562.79938	4574.4
564.42023	822.3
565.76953	4458.3
566.47211	432.9
567.50775	399.5
568.89844	25770.0	[M+3H] (3+)-NH3-H2O
569.92407	55113.0	b (12) (2+)-P
571.00903	5194.2
571.91119	2257.6
573.11298	214.5
574.38214	39695.9	b (11) (2+)-NH3, [M+3H] (3+)-NH3, [M+3H] (3+)-H2O, y (11) (2+), b (11) (2+)-H2O, y (5) (1+)
575.28510	6601.8
575.88629	388.1
583.80695	2510.2
584.48499	348.0
589.29742	1354.4
591.21112	350.9
592.33301	418.1
593.54279	504.4
594.22864	161.6
598.37579	165.6
600.75555	619.1
604.69232	4740.9
605.52209	669.3
607.00653	1618.6
609.66205	10967.6	b (12) (2+)-H2O, b (12) (2+)-NH3
610.32220	1988.5
611.48480	1090.2
613.20313	23053.0	y (12) (2+)-NH3, y (12) (2+)-H2O, b (13) (2+)-P
613.86285	18309.6
614.85394	1548.6
616.07660	238.7
617.14191	695.8
618.92450	109694.8	b (12) (2+)
619.88312	11687.9
620.63806	336.0
622.57697	609.6
626.49481	1779.9
630.80609	886.8
631.90363	1135.8
634.24487	571.6
635.33734	1626.3
639.95026	2662.6
640.98346	439.3
644.46466	2407.2
645.58014	512.7
646.66901	195.4
648.25775	582.3
653.28784	12158.1	b (7) (1+)-P, b (13) (2+)-H2O, b (13) (2+)-NH3
654.06335	5740.6
654.99524	545.1
658.21979	299.9
659.78851	1025.2
662.17297	49880.4	b (13) (2+)
662.94464	25953.5
664.24878	21621.6	b (6) (1+)
665.24054	3869.9
666.24982	1332.7
667.03931	114.2
668.33600	4009.1
668.93658	2148.5
670.46454	4292.3
671.39941	4837.0
672.24231	388.5
677.24652	19608.8	b (14) (2+)-P
677.96820	17215.8
678.88641	79.8
679.55072	483.1
682.47723	439.0
685.47064	11859.4	y (6) (1+)-H2O
686.36047	3896.8
687.35248	1846.1
688.62677	324.0
689.80939	108.6
693.40411	324.1
698.35889	161.6
703.38074	75741.7	y (6) (1+)
704.49316	25190.0
705.45526	4471.6
708.23083	1175.8
708.92664	1629.8
712.82709	514.7
717.41632	78144.5	b (14) (2+)-NH3, b (14) (2+)-H2O
718.48352	7396.2
719.31793	537.1
724.42609	2711.3
726.17950	134692.5	b (14) (2+)
726.90570	99221.6
727.84393	4613.2
728.77710	1260.2
729.87500	2133.0
730.66760	231.9
731.70856	859.3
733.65863	29916.2	b (15) (2+)-P, b (7) (1+)-NH3, y (15) (2+)-H2O-P, y (15) (2+)-NH3-P, b (7) (1+)-H2O
734.50177	26257.6
735.38300	1541.5
736.36621	677.0
741.24396	612.6
745.08295	159.3
749.16925	83.7
751.24396	5787.0
752.34619	2897.4
754.35059	365.0
755.41376	616.2
757.16681	364.7
758.36279	117.4
760.11902	209.7
764.22101	152.7
765.31476	3100.8
767.09436	923.2
769.16949	1754.5
770.16211	410.0
774.10748	10434.1	b (15) (2+)-NH3, b (15) (2+)-H2O
774.93280	3875.4
779.38879	297.5
782.77350	83965.4	y (15) (2+)-NH3, y (15) (2+)-H2O, b (15) (2+)
783.50800	63750.7
784.62341	4133.7
785.66406	1953.6
786.93365	728.2
787.98291	1274.2
789.62921	490.7
790.41956	982.6
791.38843	523.9
792.46826	156.1
798.95258	316.0
802.45563	15043.5	y (7) (1+)
803.32855	3077.2
804.19342	249.9
805.40790	338.3
808.17816	4756.5
809.41937	1320.0
813.62628	139.1
828.83990	437.8
835.57477	569.1
836.18719	488.7
839.17310	3200.7
840.53174	970.3
842.41583	73.4
853.93170	1051.5
854.64355	372.6
860.24097	193.8
862.63330	141.4
863.74664	1314.7
866.80719	377.3
868.32690	126.9
869.82617	1123.5
884.08893	265.6
884.82648	257.8
885.48981	66.1
892.24683	502.1
893.67749	99.8
895.21826	456.6
899.55127	1031.9
900.30811	836.4
901.47925	822.3
902.16522	132.6
906.65601	304.3
908.19965	342.5
909.80072	214.5
910.86444	1020.4
912.73846	346.2
913.56793	507.9
914.83685	249.0
918.80402	376.4
919.46295	2048.6
920.25854	742.3
925.67072	303.2
926.54352	518.5
931.54218	103.8
932.58771	1286.5
935.74829	222.6
937.36499	47291.3	b (9) (1+)
938.38483	15802.8	b (10) (1+)-P
939.37518	5595.3
943.14313	439.1
944.86969	563.8
950.44482	546.1
952.57257	464.6
956.53754	724.2
957.17871	371.8
964.03058	188.1
970.55225	1954.3
971.40527	734.6
984.81207	752.3
988.30762	716.5
989.65363	631.3
990.25763	82.2
1011.38409	218.1
1013.46753	161.5
1014.24139	418.3
1018.22266	1158.3
1019.58380	738.3
1021.23810	539.8
1023.26245	364.3
1024.73340	176.2
1036.28931	13275.9	b (10) (1+)
1037.29126	6994.7
1038.51831	2991.9
1039.45520	116.9
1040.87512	397.5
1041.60913	152.3
1057.48694	221.6
1067.23511	202.7
1069.63062	650.7
1070.53601	333.0
1075.82593	84.0
1119.38770	394.9
1120.38306	394.8
1121.42712	259.0
1123.64990	272.1
1128.43579	82.2
1129.67249	221.8
1140.38184	297.7
1148.75342	402.4
1165.32666	4502.2
1166.47876	1155.5
1167.70959	289.1
1168.54761	157.5
1181.73303	195.3
1218.55994	143.9
1225.09753	356.2
1225.73010	880.9
1235.43652	218.9
1236.50610	2285.3
1237.70605	165.6
1238.38831	1729.7
1305.41931	339.7
1337.49719	232.3
1350.45276	148.0
