# Supplementary material for: Phosphoproteomic Analysis of Platelets Activated by Pro-Thrombotic Oxidized Phospholipids and Thrombin
Source: PLoS One. 2014 Jan 6;9(1):e84488. doi: 10.1371/journal.pone.0084488 (PMC3882224; doi:10.1371/journal.pone.0084488)
Supplement: Annotated Spectra S4 — (ZIP) [file pone.0084488.s007.zip › RGSDPASGEVEASQLR_-16_2_64546.txt]

m/z	i	matches
175.08885	5472.6	y (1) (1+)
176.22443	470.4
183.38120	141.3
187.15950	241.3
196.30002	200.2
201.21130	309.9
208.45639	142.0
210.18924	51.8
211.97905	189.1
214.24825	579.4
225.97148	38.1
228.18970	564.9
229.23734	1761.9
229.97324	204.6
236.38052	334.6
238.18608	319.5
240.20682	74.3
242.81738	340.0
243.82901	347.7
252.98009	659.5
253.60785	221.1
254.27220	87.5
255.99940	286.4
261.72604	107.3
270.62082	977.7
271.41504	1837.4
272.36243	292.3
274.07526	780.3
275.38611	192.2
278.70819	887.6
282.20654	132.1
283.69394	345.4
286.22534	617.1
287.13727	339.5
288.20673	36313.4	y (5) (2+), y (2) (1+), b (5) (2+)-NH3, b (5) (2+)-H2O
289.31171	6888.3
290.34497	112.8
293.43576	383.1
295.24915	42.8
300.39813	313.2
311.33160	109.9
318.61353	655.5
325.95905	1071.1
327.29767	1019.2
332.30627	860.0
333.15320	229.1
334.29791	522.1
339.47137	51.7
340.17688	471.9
343.22357	1813.2
344.15472	1074.3
346.68427	2772.1
349.05188	177.7
351.03223	421.9
352.46198	2250.0
355.76337	730.0
356.36456	60.6
357.94696	427.6
367.32080	220.3
373.09772	725.7
374.16858	96.6
380.94971	943.9
382.22766	251.8
387.05750	227.5
388.98389	151.0
390.62964	336.6
392.94867	757.9
395.76373	115.4
397.19128	280.1
398.18536	1473.1
399.33038	1834.1
400.23218	274.6
401.86652	7315.8	y (7) (2+)
402.75214	673.7
404.68597	948.7
405.90167	596.7
411.55310	936.1
412.22943	151.2
414.22162	163.9
416.34924	22414.9	y (3) (1+)
417.29962	3005.4
420.30103	7118.2	b (9) (2+)-P
421.37701	891.7
422.44110	137.6
424.27118	641.3
427.46790	92.1
429.31744	87.9
432.26587	366.4
433.40338	209.5
434.74634	69.9
436.21539	167.5
438.02167	531.5
439.60687	295.4
441.94440	319.7
443.34357	175.2
446.26697	728.8
449.27087	87.4
450.48615	292.4
451.52948	457.0
453.35205	101.2
455.33020	920.2
456.03186	195.2
457.31708	377.5
460.20734	1028.3
460.93549	1959.6
462.07074	281.0
463.87482	294.5
466.18689	952.2
466.85443	150.5
469.10956	8009.3
469.84619	23161.4	y (14) (3+)-H2O-P, b (10) (2+)-P, b (9) (2+)
470.97021	1263.4
471.98779	349.8
475.20587	177.3
477.43719	647.2
479.33533	88.4
481.02802	169.3
482.35229	347.6
484.21692	51.6
485.36176	1807.1
486.04840	1051.5
486.73053	419.6
488.60046	296.9
491.15082	115.1
492.43048	225.1
493.38007	186.6
494.93134	1306.4
496.16486	6475.9	b (4) (1+), y (15) (3+)-P
497.23138	693.8
498.68646	1153.6
500.94116	205.6
502.06714	523.8
503.32916	35186.2	y (14) (3+)-H2O, y (4) (1+), y (14) (3+)-NH3
504.49347	7886.0
505.24561	1359.5
505.94482	361.6
508.63678	354.6
509.81683	4999.2	b (10) (2+)-H2O, b (10) (2+)-NH3, y (14) (3+)
511.01422	383.2
511.97272	1238.2
512.69305	46.2
513.72583	269.3
514.46881	65.4
515.12286	469.9
516.38336	755.8
517.01691	110.7
518.82849	36449.1	b (10) (2+)
519.98016	2784.1
520.74420	328.9
521.82172	1367.5
522.99896	1683.3
525.30096	3415.0
525.92621	1235.0
527.24396	146.5
529.44171	739.7
530.08685	266.0
530.72461	815.1
531.86456	1586.6
534.23126	15687.7	b (11) (2+)-P
534.96277	6240.3
535.71680	1163.5
538.20502	2420.0
538.86810	1239.0
540.31628	579.1
541.91364	381.2
542.59259	404.7
543.86517	1275.3
545.44806	810.0
546.60022	528.4
547.89349	3929.9
548.76459	1398.2
552.74884	56.7
554.05109	237.2
554.74396	106.1
556.39789	6439.4	y (5) (1+)-H2O
557.41272	4253.0
558.19257	1296.5
559.05737	87.1
560.66931	2379.6
561.52527	1889.1
562.29022	760.7
562.89600	543.7
564.48383	316.4
566.00909	771.9
566.75629	709.7
567.69843	2354.0
568.54956	10694.9	[M+3H] (3+)-NH3-H2O
569.65826	19490.1	b (12) (2+)-P
570.44086	10672.4
571.42419	739.7
572.03009	322.0
574.38885	18467.1	y (11) (2+), b (11) (2+)-NH3, y (5) (1+), b (11) (2+)-H2O, [M+3H] (3+)-H2O, [M+3H] (3+)-NH3
575.36548	1556.4
578.85858	505.6
582.99396	1063.8
584.16962	340.2
588.83026	556.1
590.24127	33.7
592.81573	265.1
593.60907	110.6
594.35834	405.8
596.45917	218.1
598.37866	195.6
601.22034	310.5
604.54443	2232.5
605.37799	914.3
606.87476	64.7
608.36102	622.0
609.84918	5487.0	b (12) (2+)-H2O, b (12) (2+)-NH3
610.59113	1543.7
613.50171	19261.2	y (12) (2+)-H2O, y (12) (2+)-NH3, b (13) (2+)-P
614.53577	1724.0
616.84320	42.8
618.70007	37105.9	b (12) (2+)
619.40009	17630.3
621.20953	439.3
622.32050	517.0
624.02429	183.3
624.80829	108.1
626.27338	362.9
627.60199	473.0
628.45917	426.0
636.15015	396.2
640.86932	159.7
644.35034	629.3
646.07074	365.5
648.11835	680.1
650.97406	128.7
653.35736	6585.2	b (13) (2+)-NH3, b (7) (1+)-P, b (13) (2+)-H2O
654.18365	869.3
655.10425	269.7
657.63312	285.8
659.37286	205.2
660.03864	60.2
662.30920	23681.4	b (13) (2+)
662.95905	6208.2
664.28589	8021.1	b (6) (1+)
665.23004	2484.2
668.51996	5495.1	b (14) (2+)-H2O-P, b (14) (2+)-NH3-P
669.56543	123.2
670.58972	1312.3
671.40265	603.9
672.36224	205.5
676.33307	51.8
677.46918	15717.3	b (14) (2+)-P
678.89960	521.4
680.31415	101.5
681.63062	460.7
683.14825	501.8
685.37775	4692.5	y (6) (1+)-H2O
686.33777	1466.4
687.80493	154.0
694.18903	492.2
695.88361	204.5
697.45160	485.0
698.25690	61.7
700.62720	250.2
701.33301	306.1
703.37579	35703.0	y (6) (1+)
704.38873	7933.9
705.46710	787.1
708.58099	900.9
709.34357	553.1
710.33740	137.3
712.30872	1352.1
717.21277	20911.6	b (14) (2+)-H2O, b (14) (2+)-NH3
717.94122	15122.9
719.05731	82.4
720.13428	228.1
723.83978	453.9
724.88947	1248.3
726.49835	91166.7	b (14) (2+)
727.88812	838.4
728.87689	446.3
730.30664	278.2
733.71948	19397.6	y (15) (2+)-H2O-P, b (15) (2+)-P, y (15) (2+)-NH3-P, b (7) (1+)-NH3, b (7) (1+)-H2O
734.41296	10447.8
735.53802	644.9
738.06006	249.0
741.18140	465.1
742.38971	389.2
745.82593	83.4
750.16107	92.2
751.21844	3448.0
752.07538	1340.4
755.14502	197.6
760.15570	693.5
763.60437	456.3
764.95544	1383.8
766.17523	79.0
767.38507	168.7
768.71515	857.0
769.44653	63.9
770.13531	329.8
773.78052	4074.5
774.57562	673.1
780.05194	76.3
782.71259	25747.1	y (15) (2+)-NH3, y (15) (2+)-H2O, b (15) (2+)
783.39667	24424.1
784.44427	1636.0
785.25250	172.4
788.25739	463.4
789.39606	110.5
790.64471	718.8
792.43134	161.1
795.46252	60.0
798.50958	56.4
799.49188	419.7
800.30548	129.7
802.51215	7598.2	y (7) (1+)
803.54913	2364.3
804.40283	353.3
805.18671	42.7
806.15271	51.8
808.44037	3229.9
809.33301	564.6
810.82953	151.4
811.73535	133.2
821.80725	99.7
823.88995	448.9
825.74481	147.4
827.39886	92.4
833.26245	65.4
835.16138	179.2
837.66510	143.3
839.40869	290.6
840.30511	175.7
841.65308	240.9
844.14478	172.9
850.04858	217.8
851.32843	189.1
854.01434	1308.1
855.44940	430.2
857.64069	221.2
861.26520	296.7
873.15741	60.9
881.22174	287.2
882.92621	335.8
884.42725	340.8
886.79132	132.6
889.39520	254.5
892.39203	160.2
899.63843	123.8
913.55963	591.9
919.61499	527.2
925.29199	374.4
931.50366	692.9
932.56885	966.6
934.35565	87.9
935.17603	65.6
937.28424	24943.2	b (9) (1+)
938.38770	6799.0	b (10) (1+)-P
939.36011	1290.6
942.46600	209.6
944.46948	446.8
950.07861	421.4
953.21637	187.8
956.33325	480.2
957.17560	248.6
970.46881	608.2
971.81146	206.5
981.65723	118.8
988.61334	340.8
989.42279	315.5
990.31818	245.4
1009.27655	69.8
1036.35132	4613.1	b (10) (1+)
1037.40210	2001.3
1039.39734	115.0
1044.05957	69.8
1049.29700	96.0
1057.49597	278.6
1061.98828	196.8
1062.60071	319.5
1070.65820	328.6
1075.86743	1305.9
1077.61853	137.1
1090.35986	286.4
1114.00024	43.8
1119.70825	177.7
1125.73035	142.2
1132.75061	185.5
1138.32275	105.3
1148.32642	55.6
1165.53101	1407.6
1166.44543	194.2
1167.49207	433.4
1176.56995	78.9
1206.49915	60.7
1207.21802	245.5
1218.47205	160.5
1236.37073	481.5
1237.76526	306.2
1239.70874	416.7
1254.46240	353.5
1363.69983	227.5
1368.48425	193.1
1369.77454	42.7
