# Supplementary material for: Phosphoproteomic Analysis of Platelets Activated by Pro-Thrombotic Oxidized Phospholipids and Thrombin
Source: PLoS One. 2014 Jan 6;9(1):e84488. doi: 10.1371/journal.pone.0084488 (PMC3882224; doi:10.1371/journal.pone.0084488)
Supplement: Annotated Spectra S4 — (ZIP) [file pone.0084488.s007.zip › RGSDPASGEVEASQLR_-17_2_81034.txt]

m/z	i	matches
175.23465	6153.6	y (1) (1+)
176.31093	226.6
181.83102	223.0
183.35001	84.5
187.40408	442.0
197.28070	233.6
198.00999	84.8
201.09630	448.5
208.08345	95.2
210.88889	425.5
211.57791	115.4
213.24086	115.4
213.98239	165.8
215.56482	256.1
216.33931	62.8
220.41769	415.9
224.39268	274.0
228.25311	105.4
229.15244	992.7
234.69098	660.3
237.44414	259.4
238.26273	53.7
241.95296	181.4
243.49727	120.6
245.87544	253.1
253.31830	146.2
254.19695	613.6
266.11038	274.8
269.58746	852.9
270.59998	484.7
271.25732	2203.1
272.35422	705.1
274.10895	748.4
278.86752	405.9
283.56604	567.0
286.05408	774.2
288.24500	44221.3	y (2) (1+), y (5) (2+), b (5) (2+)-H2O, b (5) (2+)-NH3
289.25916	7392.7
290.00830	310.3
300.30096	131.5
301.24921	292.2
307.29321	78.5
311.26184	193.5
318.93121	152.2
325.84705	544.3
327.14618	529.9
329.26361	100.0
331.43237	63.8
332.62726	196.7
334.41785	2411.3
337.42792	342.7
339.08551	68.7
343.23511	3401.0	y (6) (2+)-NH3, y (6) (2+)-H2O
343.94263	253.1
345.44757	373.1
346.73859	1406.7
347.79926	268.4
350.04980	264.4
352.41772	1180.3
355.32837	105.2
357.39014	250.2
362.43463	166.6
370.75684	274.5
372.91595	1457.0
373.59143	224.5
376.53046	1533.0
377.25031	973.8
380.20654	872.3
381.39685	694.7
382.37280	78.6
384.30951	368.6
387.20129	407.4
392.89026	2291.4
394.27924	271.4
395.61359	676.7
396.46246	217.9
397.40717	168.6
398.42029	888.1
399.24420	793.3
400.25739	293.3
401.82904	5614.7	y (7) (2+)
403.57019	217.4
404.71338	278.6
406.70062	212.6
411.20068	831.8
416.29834	19816.2	y (3) (1+)
417.45898	5379.3
420.38208	11346.0	b (9) (2+)-P
421.25269	25.0
423.49335	89.7
427.17517	240.0
428.42096	240.8
429.10339	79.3
438.33563	136.6
442.35175	270.4
445.44177	243.9
449.33563	165.8
451.97791	79.3
455.07263	854.3
455.83325	247.7
456.86499	679.8
457.82574	653.1
458.46539	78.4
460.60822	4932.4	b (9) (2+)-NH3, b (10) (2+)-NH3-P, b (10) (2+)-H2O-P, b (9) (2+)-H2O
461.48114	996.9
466.53186	1471.1
467.22150	68.6
469.20691	13878.7
469.93658	24451.6	b (10) (2+)-P, b (9) (2+), y (14) (3+)-H2O-P
471.31000	883.7
473.22388	99.8
474.07239	571.2
475.16785	75.2
476.79077	88.7
477.67249	59.8
479.13391	69.0
484.14703	473.9
485.35333	3699.6	y (9) (2+)-H2O, y (4) (1+)-H2O
486.35730	2954.0
487.33063	265.4
488.69086	241.6
490.39771	185.3
493.77252	223.4
494.93439	2245.8
495.55695	1132.0
496.18964	5458.8	b (4) (1+), y (15) (3+)-P
496.92834	1829.2
499.57153	549.5
501.11676	1000.2
502.21838	1105.7
503.29938	41959.5	y (14) (3+)-NH3, y (4) (1+), y (14) (3+)-H2O
504.39380	15597.1
505.29169	2910.6
506.46698	73.8
508.25775	117.6
509.77350	2557.2
510.51300	1039.8
511.73834	1025.2
514.12482	218.3
515.14117	312.3
516.81915	1061.3
518.68054	34979.7	b (10) (2+)
519.36664	10618.1
520.85468	1559.8
522.36414	794.0
523.47260	269.1
525.17963	3842.2	b (11) (2+)-NH3-P, b (11) (2+)-H2O-P
526.12585	2440.9
526.82556	1058.4
527.70374	105.1
529.18317	1109.8
530.41473	2939.2
531.01508	1567.3
531.87860	990.1
532.51923	318.3
534.43115	18746.0	b (11) (2+)-P
535.50018	936.4
536.26337	79.2
538.39252	2151.2
539.35223	416.3
541.81415	1464.7
542.92316	226.4
545.20062	736.5
546.27106	289.8
547.77155	6050.0	[M+3H] (3+)-P, b (6) (1+)-H2O-P
548.55194	990.4
549.79272	206.8
551.52686	189.5
553.61432	596.0
555.34601	1939.0
556.32782	4110.6	y (5) (1+)-H2O
557.49200	4466.3	y (5) (1+)-NH3
558.18304	965.1
559.47766	487.9
560.73651	2400.0
561.37714	2068.4
562.65851	486.6
563.51141	219.5
565.69818	985.0
566.40143	780.1
567.14142	585.7
568.39801	7057.5
569.27216	10890.9	[M+3H] (3+)-NH3-H2O
569.97931	32243.7	b (12) (2+)-P
570.97052	2764.3
572.11304	2452.3
573.08575	713.4
574.45282	18755.5	[M+3H] (3+)-H2O, b (5) (1+)-H2O, [M+3H] (3+)-NH3, b (11) (2+)-H2O, y (11) (2+), y (5) (1+), b (11) (2+)-NH3
575.64124	1470.0
576.48926	266.0
580.34253	90.3
583.34686	271.3
584.38995	158.4
585.06213	84.4
587.38470	249.8
589.71295	114.2
590.82422	867.6
593.37158	418.9
594.57434	110.4
596.68365	623.8
600.83734	308.2
603.07849	248.9
604.51154	1656.5
608.12128	145.0
609.85516	6490.6	b (12) (2+)-NH3, b (12) (2+)-H2O
610.59363	71.0
613.43573	22294.7	y (12) (2+)-NH3, b (13) (2+)-P, y (12) (2+)-H2O
614.39899	1015.5
615.82599	195.4
617.24017	478.5
618.90454	63235.1	b (12) (2+)
619.71893	3611.7
621.01373	879.3
622.39899	1410.8
623.14532	206.4
624.28766	420.0
625.30487	264.2
626.54657	652.2
629.38336	124.9
630.38715	63.8
635.08270	709.3
636.40948	537.7
637.51129	79.3
639.81573	445.4
642.04974	48.2
644.13672	509.6
645.15717	84.6
648.29114	687.1
653.00531	8470.3	b (7) (1+)-P, b (13) (2+)-H2O, b (13) (2+)-NH3
653.67474	4399.1
654.53424	1354.9
656.62921	601.5
660.33429	552.3
662.17413	26755.8	b (13) (2+)
662.84552	13633.7
664.30139	8050.4	b (6) (1+)
665.39703	1961.8
666.42438	221.4
668.56781	4618.2	b (14) (2+)-H2O-P, b (14) (2+)-NH3-P
669.47198	2129.2
670.68365	4246.5	y (13) (2+)-H2O, y (13) (2+)-NH3
671.60925	377.1
673.43323	146.5
677.50549	16418.6	b (14) (2+)-P
678.43622	774.4
679.18384	141.0
680.52411	84.5
681.96356	181.0
683.19806	63.8
685.41559	7079.1	y (6) (1+)-H2O
686.34106	1977.0
687.30518	181.0
688.44348	376.6
689.80737	177.6
692.81744	197.7
694.22455	1766.7
696.43011	683.5
698.66962	353.6
699.34137	277.6
701.07190	370.7
703.33710	42989.8	y (6) (1+)
704.48077	13576.1
705.74066	1082.4
708.15143	776.9
708.94336	1406.5
711.29413	465.3
712.24097	214.5
715.16095	530.8
716.29462	544.2
717.39056	33155.7	b (14) (2+)-H2O, b (14) (2+)-NH3
718.18317	2526.7
718.79999	281.4
719.73474	682.1
725.12006	2005.6
726.19293	68008.3	b (14) (2+)
726.87347	46850.1
728.05438	256.5
728.85760	322.3
730.17694	100.0
731.69818	58.7
732.30029	89.5
733.72559	18032.1	b (7) (1+)-H2O, y (15) (2+)-NH3-P, y (15) (2+)-H2O-P, b (15) (2+)-P, b (7) (1+)-NH3
734.45990	8233.5
735.22717	603.9
736.05365	375.4
737.27484	383.7
740.42072	620.5
747.92230	283.4
751.20819	6942.2	b (7) (1+)
752.25970	2052.9
753.65784	597.9
755.06354	345.8
755.67401	64.0
760.81952	824.7
764.15717	540.3
764.99261	182.6
766.99512	59.4
769.09967	788.5
769.80591	52.1
770.41583	273.1
774.09857	7512.7	b (15) (2+)-H2O, b (15) (2+)-NH3
774.93488	656.9
776.30096	273.6
782.76776	36038.4	b (15) (2+), y (15) (2+)-H2O, y (15) (2+)-NH3
783.46130	23523.7
784.22687	1854.8
785.50909	1103.9
786.28717	119.5
788.36963	186.0
790.14301	430.7
791.30231	141.0
793.40881	434.2
795.37616	295.7
800.15900	354.8
802.44086	7378.0	y (7) (1+)
803.45099	3550.3
804.33972	944.5
806.14838	115.3
808.24335	3034.4
809.27948	1073.1
813.52167	202.8
826.45642	426.8
827.30219	74.1
832.44403	350.8
839.72729	714.5
840.58252	662.0
841.43024	270.8
846.22217	84.4
848.43402	125.7
851.28540	232.9
851.91748	58.8
853.55511	79.3
854.17169	149.6
858.25909	90.6
880.34009	182.8
882.24359	215.5
884.61188	248.2
887.53320	43.3
892.53546	109.3
893.79639	139.8
898.31989	156.3
903.10760	105.0
907.68488	79.4
910.56567	464.3
913.34741	105.1
915.72534	425.0
917.46002	165.9
918.42828	111.2
919.23688	986.3
920.42328	152.8
921.27142	182.2
925.13885	110.1
931.35846	1017.1
932.19794	130.8
937.30609	24897.8	b (9) (1+)
938.29572	8214.3	b (10) (1+)-P
939.30255	1219.2
944.12061	325.6
951.42621	126.1
952.10187	197.7
956.44830	252.0
957.36011	284.1
958.09821	655.9
971.72040	124.9
989.24408	148.1
997.65887	74.3
1000.54816	186.1
1004.84448	126.8
1007.31232	257.3
1009.50409	252.4
1019.11969	346.4
1019.75049	90.1
1025.40442	204.1
1036.35034	7789.4	b (10) (1+)
1037.52222	2744.3
1038.41980	1129.3
1041.18298	271.7
1067.38550	189.0
1075.84375	606.4
1081.73010	258.3
1086.56836	74.3
1096.37732	68.9
1098.70105	212.4
1108.26636	357.9
1109.40247	304.7
1114.27563	99.9
1125.88306	247.9
1129.73877	212.0
1137.12073	62.9
1138.82239	59.6
1165.43079	1881.6
1166.46997	349.3
1167.39502	237.8
1187.32385	91.7
1203.46765	345.5
1224.23828	280.7
1236.40015	322.3
1237.71692	58.5
1238.64014	390.8
1254.12769	109.9
1306.10669	320.4
1323.29614	158.0
1367.75940	218.4
