# Supplementary material for: Phosphoproteomic Analysis of Platelets Activated by Pro-Thrombotic Oxidized Phospholipids and Thrombin
Source: PLoS One. 2014 Jan 6;9(1):e84488. doi: 10.1371/journal.pone.0084488 (PMC3882224; doi:10.1371/journal.pone.0084488)
Supplement: Annotated Spectra S4 — (ZIP) [file pone.0084488.s007.zip › RGSDPASGEVEASQLR_-22_2_65640.txt]

m/z	i	matches
170.21240	8.1
175.18254	91.6	y (1) (1+)
179.70023	1.9
182.33830	3.8
184.30695	2.1
186.92673	14.4
188.52408	6.3
193.15161	4.9
194.28891	3.5
196.82567	7.1
199.31711	9.2
200.07138	11.3
201.21552	27.9
202.50098	2.5
205.44824	5.0
212.23409	3.8
213.12532	13.7
214.13889	23.2
216.26160	20.1
224.24095	1.7
225.19666	4.4
227.11588	7.2
228.10358	23.9
229.14365	35.0
230.58139	4.0
235.39684	4.9
236.10916	3.2
246.87363	5.3
249.11758	16.7
250.30246	2.7
253.36771	67.2
254.28033	56.3
255.36238	10.7
261.42706	10.8
267.26880	7.9
271.22571	40.2
272.22949	10.4
273.44305	7.4
274.21222	27.2
281.32373	7.8
282.61987	5.3
283.31189	4.9
287.11475	7.9
288.29373	1143.4	b (5) (2+)-NH3, y (5) (2+), b (5) (2+)-H2O, y (2) (1+)
289.37241	46.2
290.31519	22.6
292.16473	2.3
297.99097	6.7
299.74615	99.8
300.44312	60.2
301.22223	12.3
305.15344	5.8
306.78485	25.0
309.05478	10.1
310.37146	4.2
312.25342	9.7
315.47449	12.2
319.19446	7.0
320.09900	7.3
321.32910	2.4
324.97656	5.1
325.81348	17.2
328.35693	3.4
333.18195	7.7
334.41711	21.9
336.43329	4.9
337.77618	54.6
338.87799	7.6
341.69928	15.4
342.34985	2.7
343.34698	87.1
347.03711	46.5
348.45056	3.0
352.28656	2.5
353.04041	19.0
356.39996	18.0
361.56213	5.4
362.69934	11.8
363.39398	5.1
368.49945	6.6
369.46771	20.1
373.27155	4.2
375.98700	8.3
377.08142	2.5
379.14868	7.3
381.07941	3.3
383.76544	10.0
384.79138	28.6
386.16846	8.0
387.42450	26.1
390.11200	17.8
392.82117	42.6
393.72968	20.2
395.00885	24.4
396.78217	12.9
398.23340	57.5
399.21375	32.0
400.18829	4.6
402.00037	195.8	y (7) (2+)
403.07452	20.1
404.75781	37.4
405.53180	4.6
406.77960	62.2
407.92664	12.0
409.50201	4.3
410.27496	20.2
411.50287	9.2
412.20654	4.8
413.17749	9.3
415.64246	73.9
416.47076	320.0	y (3) (1+)
417.46350	47.4
418.08704	6.9
420.13403	113.5	b (9) (2+)-P
421.20300	45.0
423.75378	2.3
424.83380	4.1
428.21466	4.0
429.43451	8.5
431.64844	23.8
433.22510	26.0
434.28778	36.4
437.43939	5.7
438.72754	29.4
440.25433	28.7
443.31268	27.4
444.05371	35.4
445.12433	35.7
446.31226	6.1
449.13763	25.7
451.21429	24.2
455.41168	19.7
456.02063	13.7
457.36639	17.9
458.26367	13.1
460.21429	49.5
462.83020	13.5
465.36530	98.1
466.44458	73.8
467.16663	8.9
468.14618	33.9
469.24335	363.7	b (9) (2+)
470.00568	377.7	b (10) (2+)-P, y (14) (3+)-H2O-P
472.41602	9.3
473.50323	25.7
474.84711	13.4
477.26447	12.6
480.27911	20.1
481.37372	23.2
482.57037	10.5
483.39838	22.5
484.30505	1.9
485.98145	117.5	y (4) (1+)-NH3, y (9) (2+)-H2O, y (4) (1+)-H2O, y (9) (2+)-NH3
486.79321	8.4
487.54156	42.8
488.78925	51.7
489.44012	2.1
490.25470	34.2
491.20142	21.6
492.60999	14.4
493.36884	16.7
494.16156	28.8
495.13922	68.5
496.29657	115.4	b (4) (1+), y (15) (3+)-P
497.57318	40.5
498.37640	4.6
500.41864	37.9
501.57416	7.4
502.70990	121.2
503.39337	852.9	y (14) (3+)-H2O, y (14) (3+)-NH3, y (4) (1+)
504.47955	227.8
505.39447	141.1
507.20013	25.3
508.84729	34.0
509.64716	46.1
510.48212	69.4
512.16071	37.6
514.09888	29.6
515.58612	147.3	b (15) (3+)-H2O
516.54266	19.2
518.86530	776.8	b (10) (2+)
519.96942	225.9
520.90509	50.4
521.88239	18.3
523.13477	5.8
524.17926	7.1
525.32562	190.7	b (11) (2+)-NH3-P, b (11) (2+)-H2O-P
526.71069	78.3
527.38019	37.0
528.98309	43.2
530.06952	78.5
531.00940	17.8
532.10132	34.8
533.64020	121.6
534.50098	376.3	b (11) (2+)-P
535.40533	44.0
536.80878	53.0
537.64648	8.9
538.76587	50.2
539.56909	15.4
540.99994	132.5
541.89386	139.3	[M+3H] (3+)-NH3-P, [M+3H] (3+)-H2O-P
542.60846	45.6
543.51196	60.8
544.19794	13.8
545.45721	14.6
547.29932	193.0
548.25006	287.8	b (6) (1+)-H2O-P, [M+3H] (3+)-P
549.38751	195.6	b (6) (1+)-NH3-P
550.42682	48.7
551.42267	16.3
553.62189	171.1
554.25909	2.3
554.98706	54.5
556.35852	127.9	y (5) (1+)-H2O
557.52258	386.6	y (5) (1+)-NH3
558.38519	32.5
559.26239	106.9
561.00793	958.8	b (12) (2+)-H2O-P, b (12) (2+)-NH3-P
561.98596	323.2
563.01801	352.1
564.02777	17.5
564.95795	72.4
566.24359	101.7	b (6) (1+)-P
567.23157	76.2
568.48163	566.6	[M+3H] (3+)-NH3-H2O
569.56372	668.1	b (12) (2+)-P
570.41504	357.3
571.55450	82.1
572.23126	26.9
574.37061	536.8	b (11) (2+)-NH3, y (5) (1+), b (11) (2+)-H2O, y (11) (2+), [M+3H] (3+)-H2O, [M+3H] (3+)-NH3
575.58160	50.9
577.28961	5.7
578.01807	13.1
579.02332	22.1
579.95978	16.0
580.90869	29.3
581.57239	2.8
582.17377	40.3
583.46661	50.1
588.96960	30.8
590.68060	27.9
592.11627	12.6
593.64178	22.4
595.02844	12.1
599.31421	17.1
600.38165	24.6
601.45264	22.0
604.61377	109.2	b (13) (2+)-NH3-P, b (13) (2+)-H2O-P
607.63531	39.0
610.01605	302.7	b (12) (2+)-NH3, b (12) (2+)-H2O
610.88593	23.3
613.39832	444.1	b (13) (2+)-P, y (12) (2+)-H2O, y (12) (2+)-NH3
614.54364	22.8
615.87555	54.6
617.29034	5.5
618.72583	958.5	b (12) (2+)
619.33374	379.4
620.15460	37.2
621.08337	17.0
622.33209	146.6	y (12) (2+)
623.67780	22.0
624.37738	9.6
627.04022	3.8
628.28558	32.7
630.55768	10.9
632.22284	11.5
633.56281	50.2
634.51837	5.7
635.40472	11.8
639.68524	51.0
641.49023	53.9
644.49164	138.1
645.19629	5.3
646.87451	16.7
651.12646	8.3
652.55792	16.9
653.35474	137.0	b (13) (2+)-NH3, b (7) (1+)-P, b (13) (2+)-H2O
654.38574	56.0
655.00116	13.7
657.25763	19.1
658.38928	5.6
659.71686	35.4
660.57501	41.5
661.22662	15.9
662.26727	430.3	b (13) (2+)
662.87396	185.6
664.23828	198.5	b (6) (1+)
665.21985	43.8
666.10333	19.2
667.07208	24.8
668.59076	388.6	b (14) (2+)-H2O-P, b (14) (2+)-NH3-P
669.34015	44.4
670.69470	45.6
671.31012	7.8
672.76794	101.7
673.45160	11.0
675.49615	66.9
677.40576	368.7	b (14) (2+)-P
678.50568	69.1
679.38763	44.5
680.28662	20.1
681.66473	26.8
682.61908	12.0
685.26147	173.1	y (6) (1+)-H2O
686.41760	88.1	y (6) (1+)-NH3
687.53778	50.5
688.33862	19.5
689.52142	12.8
690.12616	12.8
691.46832	42.1
693.67419	3.4
695.22052	3.6
697.15131	44.6
697.76196	12.2
698.93134	6.6
703.47314	664.2	y (6) (1+)
704.49103	244.1
705.85272	24.0
710.70844	47.6
712.06232	96.7
713.18671	8.8
715.01294	26.7
717.45062	833.8	b (14) (2+)-NH3, b (14) (2+)-H2O
718.42645	121.9
719.60590	47.3
720.69806	30.3
722.73846	33.7
724.78619	123.1	b (15) (2+)-NH3-P, b (15) (2+)-H2O-P
726.16876	1749.6	b (14) (2+)
726.87817	845.9
728.68451	65.9
731.70416	13.1
732.85516	66.3
733.78540	340.6	b (7) (1+)-NH3, b (15) (2+)-P, y (15) (2+)-H2O-P, y (15) (2+)-NH3-P, b (7) (1+)-H2O
734.46967	289.7
735.31122	55.2
736.25104	13.0
737.66797	82.2
738.44745	2.3
740.17047	11.4
741.45361	34.7
742.11456	25.8
742.80310	12.8
744.37335	92.0
744.98029	4.2
746.48102	6.9
747.81451	3.2
749.20245	48.1
751.31287	92.9	b (7) (1+)
752.95892	48.9
755.17896	497.0	y (14) (2+)-NH3
756.24512	14.4
756.86810	21.5
758.80988	33.6
760.72357	28.8
762.15613	3.2
763.32159	8.4
765.84003	49.9
767.18048	40.8
767.88196	10.5
769.14191	78.8
770.41486	7.0
771.37000	7.4
772.61975	6.3
773.77460	93.0	b (15) (2+)-H2O, b (15) (2+)-NH3
774.45050	52.5
778.79694	49.8
779.52661	38.0
782.95087	1182.7	y (15) (2+)-H2O, y (15) (2+)-NH3, b (15) (2+)
783.81366	172.6	y (7) (1+)-H2O
784.75232	32.2
785.63605	44.4
787.46478	50.7
788.10779	4.2
790.21484	6.1
792.16846	12.6
792.99762	29.1
793.60272	9.9
794.37531	5.5
798.64160	21.4
801.74402	42.4
802.51093	123.0	y (7) (1+)
803.51654	52.9
804.75104	17.5
805.50885	11.1
808.33710	44.6
810.46570	24.8
811.55072	7.3
815.80890	7.5
817.37683	24.5
818.97290	64.9
823.30304	51.2
832.60675	8.6
834.05377	6.6
839.24487	39.6
840.14630	2.5
841.69244	55.3
843.48431	6.4
845.13751	16.2
847.67535	12.9
849.31519	81.2
850.11505	61.2
851.18378	60.3
852.69214	5.5
854.12140	13.7
857.63409	8.3
858.70142	240.7
859.44824	22.0
860.61548	3.2
861.63678	9.8
866.39258	4.4
867.14752	21.2
872.04590	13.7
874.17261	15.3
876.55487	1.7
879.17340	21.3
881.41138	17.8
882.77905	15.7
884.42682	4.9
890.39948	5.9
892.22418	8.0
893.41266	18.5
898.46735	16.5
915.15308	4.1
919.42285	37.7
922.37323	4.8
931.47906	18.6
932.96802	3.0
937.27740	468.2	b (9) (1+)
938.36060	155.1	b (10) (1+)-P
939.43744	59.3
944.28754	3.8
954.57526	7.7
956.49908	12.7
957.96393	34.5
963.72217	9.9
964.40625	15.6
968.91357	6.9
970.20044	8.6
971.28473	3.6
979.56342	7.4
980.54059	2.3
985.32202	8.5
988.40717	26.5
995.56512	4.3
996.90039	8.0
999.31030	5.2
1002.65527	15.0
1004.44946	4.6
1019.35455	18.3
1026.31616	5.0
1032.30591	9.5
1036.17847	189.7	b (10) (1+)
1037.01953	101.7
1037.93689	12.7
1038.69470	5.4
1039.55408	7.3
1040.20068	7.2
1041.86133	3.4
1042.82568	3.6
1044.44238	18.4
1051.52466	2.3
1062.44629	8.4
1070.68604	3.6
1075.54370	20.5
1085.49768	6.7
1120.48364	13.7
1138.98242	5.2
1147.52087	13.2
1154.63647	13.6
1165.43835	61.6
1166.42847	9.8
1170.49207	2.1
1236.38635	11.4
1237.36023	4.0
1238.17688	10.3
1310.42883	4.5
1315.49243	3.2
1335.82361	5.9
1338.38477	15.4
1675.28040	15.1
