# Supplementary material for: Phosphoproteomic Analysis of Platelets Activated by Pro-Thrombotic Oxidized Phospholipids and Thrombin
Source: PLoS One. 2014 Jan 6;9(1):e84488. doi: 10.1371/journal.pone.0084488 (PMC3882224; doi:10.1371/journal.pone.0084488)
Supplement: Annotated Spectra S4 — (ZIP) [file pone.0084488.s007.zip › RGSDPASGEVEASQLR_-23_2_66856.txt]

m/z	i	matches
245.30273	6.8
253.22720	20.7
254.38983	4.4
255.00694	5.6
265.84158	36.1
266.58069	3.5
277.19296	14.1
283.19769	261.5
284.13269	68.2
285.46368	4.2
287.01422	3.7
288.30743	32.7
291.17950	5.6
294.15045	6.6
297.32062	11.0
300.72638	33.0
301.35693	1.7
302.36206	6.3
308.09985	9.0
309.37027	9.8
311.21881	3.3
315.14630	19.1
319.21994	6.0
326.26257	51.9
327.17398	12.7
332.59857	4.0
333.27856	19.8
340.30420	3.8
352.20392	11.2
354.41284	5.9
357.52777	5.4
367.10504	7.1
368.26953	26.4
380.28210	80.6
381.31812	127.5
382.33087	10.3
398.19043	2546.9	b (4) (1+)-P
399.16663	570.1
400.29779	99.9
401.27148	7.0
406.70087	4.0
409.26019	8.5
411.28784	10.5
412.35486	13.9
416.32507	292.3
417.33154	90.0
418.54626	6.3
435.31610	8.9
442.22394	12.5
444.45215	14.2
450.43933	16.5
451.33667	3.3
453.20636	10.5
454.65216	13.1
460.25092	9.4
460.88550	10.0
463.05621	4.2
468.20160	11.4
469.27783	4.7
478.16602	16.8
479.05634	4.0
480.20270	20.1
481.39905	13.2
485.65607	11.2
486.33691	38.5
487.25891	10.4
488.05536	14.9
493.33246	10.8
496.16516	1779.3	b (4) (1+)
497.25922	333.1
498.27338	52.8
503.28986	145.4
504.21326	9.8
506.43188	32.3
508.06012	23.2
508.70618	3.9
520.55267	12.4
523.46503	10.3
524.27045	4.0
526.12781	9.8
548.38776	6.1
552.82813	3.3
554.32593	4.0
556.23956	30.2
557.22345	6.3
558.53937	14.0
559.24524	20.1
563.07629	13.7
566.24353	79.7
567.53290	18.0
568.43463	18.2
570.04071	6.7
574.44220	467.4
575.45050	121.8
576.54211	47.5
584.61218	20.0
586.34320	4.0
587.51672	3.8
588.90826	16.2
595.18970	11.0
595.86835	19.2
598.72943	29.4
602.50970	10.3
604.38214	6.7
607.18329	25.6
610.23676	4.2
611.58270	2.6
613.71051	35.0
614.39471	16.4
618.30194	3.0
619.41235	20.4
620.82770	12.5
622.47247	21.9
632.26886	8.3
635.55200	48.3
636.28613	10.6
638.43085	5.9
643.78619	5.6
653.37335	10.6
654.40295	1.9
655.47241	9.7
659.68988	4.5
664.23053	170.9
665.44165	50.2
671.44366	19.1
682.54944	31.5
684.20209	3.8
685.37201	10.5
686.32819	28.1
692.53906	19.2
693.35559	11.7
694.21649	12.7
698.23309	10.7
701.40533	5.0
702.78735	36.5
703.58832	160.8
704.57111	116.5
705.60846	36.3
706.71759	29.2
708.84009	14.4
710.44464	8.7
711.42432	13.7
713.37177	9.6
714.22357	8.9
717.23273	28.2
725.40717	27.5
726.29547	3.3
729.40570	20.1
733.30902	117.4
734.28632	28.9
737.56122	40.7
738.91400	6.6
739.86432	11.7
741.93317	30.6
743.38568	28.1
748.29517	6.0
749.08643	2.7
751.44354	24.6
752.44720	16.1
754.78101	5.2
756.17047	81.1
757.11688	9.0
758.43622	11.7
759.46204	3.3
762.51447	26.0
765.34991	5.9
767.55334	4.0
769.53070	28.1
771.60602	66.9
773.95721	4.9
774.66119	16.9
776.42297	4.0
777.33673	30.7
778.80450	40.6
780.54077	17.5
783.72162	17.6
784.70013	13.1
786.74597	26.5
788.35162	28.6
790.15814	102.3
791.05261	69.4
791.85895	4.0
793.56256	50.4
794.20575	10.9
795.76746	21.1
796.87817	87.2
798.99445	14.2
800.71350	66.5
801.77472	119.8
802.52954	286.8
803.48700	342.4
804.39362	15.1
805.49115	65.4
806.49780	44.0
807.70490	106.4
809.45221	56.9
810.88202	76.4
812.22040	1750.0	[M+2H] (2+)-NH3-P, [M+2H] (2+)-H2O-P
813.18719	970.1
814.30951	50.3
815.17822	15.8
817.77789	17.9
818.56567	18.9
820.90277	12106.5	b (9) (1+)-H2O-P, [M+2H] (2+)-P
821.51129	11728.7
822.22614	5042.6	b (9) (1+)-NH3-P
823.92322	41.1
825.23505	84.3
826.56635	134.3
827.36505	8.3
829.92432	243.4
830.68573	485.1
831.70917	209.8
832.51556	60.3
833.13971	96.8
834.60126	68.7
835.68463	11.3
836.85321	410.8
837.78412	569.2
838.70953	248.6
839.48334	132.7
840.41754	61.3
841.46320	103.2
842.33466	48.8
843.32758	24.1
843.99890	25.3
845.28619	102.5
845.97778	82.9
847.00891	83.8
848.49615	97.6
849.19562	130.4
849.81622	23.2
850.73053	111.0
852.00220	538.3
852.77393	213.0
853.75323	371.3
854.75647	158.9
855.49475	48.8
857.17731	202.8
857.91547	99.0
858.97339	79.9
859.91327	62.0
861.01337	797.2	[M+2H] (2+)-NH3, [M+2H] (2+)-H2O
861.98163	74.1
876.52496	3.8
894.97784	10.1
896.11627	10.7
901.91461	37.5
903.53699	7.4
912.33588	4.0
913.40143	24.0
914.97028	25.8
917.60107	45.4
919.28174	56.5
920.45221	24.7
921.47333	4.7
922.22211	2.1
924.19586	21.0
927.92261	33.6
931.68011	15.2
932.33844	34.0
937.30859	194.7
938.30707	133.3
939.19043	19.1
940.33643	27.2
941.18457	19.0
944.57318	17.7
946.67694	4.5
947.83148	17.1
949.61322	38.1
950.37885	4.7
953.62158	7.2
956.47455	14.3
957.57465	15.8
958.23358	11.0
966.00372	37.6
967.43585	23.4
969.07587	13.0
970.69336	7.1
971.59479	31.3
972.51373	6.1
973.70392	12.3
977.59503	8.7
980.29517	31.4
982.62256	10.0
984.42584	8.5
988.51117	204.3
989.50885	67.4
990.44855	28.3
991.75531	59.2
994.87555	6.5
995.73370	12.4
997.43842	5.2
1000.35620	18.5
1001.40070	6.3
1002.35083	18.0
1003.44946	16.1
1005.11749	53.2
1006.39209	13.9
1008.33472	37.5
1015.30933	34.5
1018.55804	15.3
1019.47607	9.8
1022.75775	16.6
1024.94592	14.0
1029.66467	3.8
1032.33630	19.1
1033.45679	11.4
1035.50476	24.9
1036.36060	180.8
1037.12744	80.0
1037.76880	21.3
1038.50403	21.5
1039.38403	18.0
1040.80237	16.8
1047.47449	12.4
1048.36060	26.5
1051.63403	6.5
1053.37317	5.8
1055.78271	5.3
1057.89246	26.7
1058.77588	53.0
1059.42676	38.5
1060.78113	18.0
1063.89087	12.1
1067.48389	194.2
1068.69727	27.8
1069.66626	67.8
1075.39893	118.5
1076.40039	80.2
1077.48462	66.7
1078.33252	6.4
1081.48462	22.0
1082.68127	8.7
1085.08057	24.3
1086.48242	15.3
1087.20435	42.7
1090.77222	44.0
1091.92102	19.5
1093.46326	3.5
1097.21289	6.0
1100.49109	17.6
1101.25635	17.3
1102.19141	3.5
1106.42090	29.0
1110.28162	27.0
1111.64978	20.2
1118.74829	6.9
1119.36621	21.8
1128.62683	11.2
1132.55957	12.6
1138.54932	13.2
1139.50708	26.5
1146.49731	6.4
1147.28809	57.3
1148.20508	18.9
1148.82910	14.3
1149.82214	4.3
1155.66614	5.2
1156.65002	6.1
1165.34888	288.2
1166.40857	125.3
1167.48230	43.7
1169.26086	21.5
1176.75525	5.0
1178.56714	8.4
1179.73413	6.3
1184.72058	14.4
1207.49634	13.5
1208.17773	4.9
1209.51392	48.4
1212.64124	10.1
1214.16064	7.8
1218.65991	17.3
1219.44824	3.1
1220.58862	7.6
1223.11218	24.8
1225.48535	233.4
1226.61475	278.1
1227.55396	140.9
1228.40796	16.0
1232.08057	6.5
1233.23242	14.1
1236.36890	185.7
1237.42480	79.8
1238.62891	7.0
1239.97839	10.1
1241.49927	20.1
1243.59497	4169.0	y (12) (1+)
1244.51904	2234.4
1245.57019	969.9
1246.72314	248.5
1247.70032	39.2
1251.35828	21.1
1254.68127	45.3
1256.47778	25.4
1276.10754	1.9
1282.07727	39.5
1284.01123	34.4
1287.35303	23.3
1291.93457	5.2
1297.73145	17.2
1303.50061	15.2
1305.53833	41.1
1307.31653	17.5
1311.97681	11.1
1323.41980	80.9
1324.25916	20.7
1325.39392	17.9
1332.04822	14.7
1335.45386	15.9
1336.41248	2.0
1340.66101	140.1
1341.89685	33.3
1342.62280	9.7
1343.31165	20.1
1353.88196	16.0
1358.52527	327.9
1359.59924	273.2
1360.65564	179.2
1361.77759	4.9
1362.66846	4.5
1368.87524	3.3
1372.54346	1.9
1377.02478	10.7
1381.28613	5.1
1399.46472	1.9
1400.67029	9.7
1402.83093	6.6
1411.40125	22.7
1417.21106	5.1
1418.55713	7.5
1427.52356	74.7
1428.43079	53.2
1429.55750	12.3
1430.60913	8.2
1433.71619	7.0
1434.87134	9.4
1440.71497	31.8
1448.75439	7.6
1451.29724	11.7
1452.56042	36.0
1453.39563	19.9
1454.06702	4.0
1466.33655	37.4
1466.96106	5.3
1484.75110	24.0
1486.17114	6.1
1486.77893	37.3
1487.73108	15.6
1488.43579	41.3
1490.15002	9.7
1495.49524	21.9
1503.60376	14.5
1507.36011	48.4
1508.56274	32.9
1509.77844	36.0
1523.37219	5.6
1525.53503	429.5
1526.60278	163.9
1527.47388	63.6
1528.72314	15.5
1537.13135	13.1
1540.36719	8.9
1546.19019	2.1
1547.65027	20.0
1549.28308	6.5
1564.49939	96.8
1565.61462	99.2
1567.85706	18.9
1568.70703	15.0
1582.05457	20.0
1583.59839	12.3
1584.34973	14.4
1594.06604	13.4
1609.93127	9.6
1633.42542	13.2
1638.49036	8.1
1680.93872	8.9
