# Supplementary material for: Phosphoproteomic Analysis of Platelets Activated by Pro-Thrombotic Oxidized Phospholipids and Thrombin
Source: PLoS One. 2014 Jan 6;9(1):e84488. doi: 10.1371/journal.pone.0084488 (PMC3882224; doi:10.1371/journal.pone.0084488)
Supplement: Annotated Spectra S4 — (ZIP) [file pone.0084488.s007.zip › RGSDPASGEVEASQLR_-24_2_69240.txt]

m/z	i	matches
170.01727	5.3
175.16891	62.4
176.18561	16.2
177.90256	8.4
181.06648	6.2
182.39828	5.3
186.95518	14.6
190.42108	3.6
191.26727	4.2
195.21703	3.1
200.21973	21.1
201.35562	8.4
208.92146	10.0
211.91449	12.7
214.36722	10.9
226.71375	8.7
228.14429	4.6
229.00020	10.0
237.83757	2.9
239.18810	3.1
243.08046	4.0
246.09250	5.8
252.13217	4.2
253.72005	11.5
254.35683	75.7
257.19458	11.8
261.22736	10.5
262.19913	17.5
263.41312	9.0
268.53333	3.1
269.38455	2.5
271.26889	42.1
273.92908	2.9
276.28778	11.3
282.29752	3.3
283.20490	13.1
286.17657	15.2
288.23465	867.6	b (5) (2+)-NH3, y (2) (1+), b (5) (2+)-H2O, y (5) (2+)
289.46857	44.9
292.04291	5.5
294.50537	8.2
296.36389	10.4
298.26733	13.7
299.74066	31.0
300.53955	8.6
301.31183	12.0
304.29022	2.7
309.36105	11.4
310.25555	6.4
316.46057	15.4
325.86182	9.6
328.94098	22.3
330.10999	5.3
332.51532	6.9
333.46692	8.1
334.45490	36.9
336.04810	2.0
341.32739	5.1
343.15887	18.6
345.03436	28.0
346.94434	19.0
351.04791	2.9
352.47803	70.5
353.22540	14.4
354.98987	8.3
358.42731	34.6
362.98389	22.3
364.46368	5.5
366.05487	3.1
368.45923	34.8
373.19031	16.2
375.16730	4.9
380.57971	7.5
383.23132	9.4
384.54669	20.9
385.27875	14.0
387.14398	6.5
388.36078	10.5
390.75708	4.7
392.75983	44.4
393.41272	16.1
396.12555	20.9
398.14069	71.0
399.35278	17.9
400.62958	19.1
401.83252	131.7	y (7) (2+)
402.99615	15.8
405.18372	20.2
406.23706	11.1
411.08990	5.8
412.36078	17.9
413.18604	6.0
416.27429	414.7	y (3) (1+)
417.25409	34.0
418.86511	18.2
420.18958	62.9
420.89203	96.3	b (9) (2+)-P
421.79028	14.1
423.38409	6.1
424.12195	6.8
426.26160	6.2
426.97205	12.7
428.47412	4.9
430.51276	11.5
435.53699	22.0
438.41302	1.8
439.13025	5.3
441.58197	5.5
442.81219	57.2
443.66040	47.1
444.48035	3.1
445.08472	28.5
446.11481	2.7
446.92346	2.5
448.85925	22.0
450.23865	37.8
451.54834	7.9
452.24005	31.3
453.82739	23.9
455.25647	162.6
456.50879	36.9
457.13965	17.2
458.18365	15.9
459.42877	20.9
460.41681	64.4
461.21277	34.8
462.72345	25.1
464.84100	56.9
465.64795	13.2
466.62048	68.5
467.87030	17.5
469.30896	260.8
469.91138	339.5	y (14) (3+)-H2O-P, b (10) (2+)-P, b (9) (2+)
470.61578	48.0
471.52100	42.2
472.67151	5.1
474.32538	4.9
477.21692	5.7
479.07611	13.2
480.12854	27.8
481.74353	27.2
482.40088	11.5
483.57904	46.1
484.67834	63.3
485.35199	55.9
486.74286	30.8
488.59161	113.6
489.26410	6.2
490.10968	7.9
490.93732	20.9
491.88177	35.7
493.08698	25.6
493.94922	23.3
496.27490	69.6
497.25494	10.5
501.09930	21.3
503.34283	697.5	y (14) (3+)-H2O, y (14) (3+)-NH3, y (4) (1+)
504.56250	209.8
505.68365	48.7
506.54034	2.7
507.44440	17.6
509.22693	91.0	y (14) (3+), b (10) (2+)-H2O
509.96472	36.8
511.47650	60.4
512.22559	43.1
514.10162	6.4
515.48737	37.0
516.25818	3.1
518.84711	881.7	b (10) (2+)
520.33337	59.6
521.74310	20.7
522.54913	50.5
523.44495	16.8
524.66418	19.8
525.34082	75.7	b (11) (2+)-H2O-P, b (11) (2+)-NH3-P
526.40741	35.0
527.20892	25.7
529.19769	37.2
529.93060	29.2
530.64417	50.2
531.41534	15.7
532.55536	40.8
533.46844	95.0
534.47601	333.7	b (11) (2+)-P
535.76825	21.4
536.46771	41.2
537.21771	29.3
538.71948	61.8
539.73199	39.8
540.67181	20.6
541.61493	45.5
542.22205	45.8
543.38678	30.1
544.36517	33.8
545.03265	5.2
546.75122	85.2
547.98468	76.1	b (6) (1+)-H2O-P, [M+3H] (3+)-P
548.78986	37.6
549.76489	5.3
551.32727	50.5
552.68719	130.1
554.12103	101.3
555.22833	19.1
556.49414	144.6	y (5) (1+)-H2O
557.46735	179.6	y (5) (1+)-NH3
558.67426	87.5
559.41309	28.7
560.83856	872.9	b (12) (2+)-NH3-P, b (12) (2+)-H2O-P
561.90259	351.9
562.77301	257.6
563.90057	43.7
564.59589	17.6
565.86072	59.4
566.86420	9.1
568.53790	311.3	[M+3H] (3+)-NH3-H2O
569.66888	353.6
570.32581	585.7	b (12) (2+)-P
571.23834	74.8
572.19745	56.6
573.00543	50.8
574.44733	350.4	y (11) (2+), y (5) (1+), b (11) (2+)-NH3, b (5) (1+)-H2O, b (11) (2+)-H2O, [M+3H] (3+)-H2O, [M+3H] (3+)-NH3
575.55304	22.4
578.96515	14.4
580.67029	50.1
583.10858	31.2
583.74615	10.5
589.51941	2.7
592.03571	12.9
593.32758	11.9
596.19946	24.8
597.71649	6.1
598.85168	21.5
602.91998	6.9
604.67688	89.4	b (13) (2+)-NH3-P, b (13) (2+)-H2O-P
609.60376	121.4	b (12) (2+)-H2O, b (12) (2+)-NH3
610.28198	39.8
611.42865	7.6
612.41516	66.0
613.58301	545.5	y (12) (2+)-NH3, y (12) (2+)-H2O, b (13) (2+)-P
614.40137	7.8
615.63983	9.2
618.61572	622.4	b (12) (2+)
619.31738	202.0
622.36017	104.1	y (12) (2+)
623.23248	25.4
624.48053	2.5
626.84845	25.4
628.00299	38.9
629.57758	12.4
633.81366	24.2
635.55933	12.9
637.10211	16.8
638.45905	3.2
639.75494	41.5
640.43951	12.1
641.66290	11.1
644.42487	72.2
645.60065	32.8
646.51514	32.1
648.38361	60.3
653.26862	78.5	b (7) (1+)-P, b (13) (2+)-NH3, b (13) (2+)-H2O
654.01947	6.6
657.00055	9.7
658.69098	3.3
660.26959	10.4
662.24719	475.6	b (13) (2+)
663.72675	110.8
664.42676	158.1	b (6) (1+)
665.16113	47.3
665.98309	18.0
667.59882	31.2
668.41205	90.6	b (14) (2+)-NH3-P, b (14) (2+)-H2O-P
671.16632	75.0
672.48193	59.0
673.44940	9.8
674.52423	8.3
675.62250	4.0
677.41400	207.2	b (14) (2+)-P
678.51392	153.3
679.52460	47.3
681.84912	50.2
682.45892	19.3
683.75745	7.5
685.31122	98.3	y (6) (1+)-H2O
686.36151	33.7
687.31366	18.8
689.72778	12.1
691.30890	31.8
692.51300	8.2
694.84430	17.7
696.19031	68.4
697.00958	36.7
699.87750	42.1
703.43488	831.5	y (6) (1+)
704.48193	166.2
705.43274	12.2
708.36536	49.8
711.19781	49.6
712.16302	9.3
712.91052	33.7
714.67639	5.6
717.38617	592.2	b (14) (2+)-NH3, b (14) (2+)-H2O
718.26135	24.4
719.24579	22.9
720.25604	4.0
723.54486	8.1
724.34625	6.4
725.26050	34.4
726.22375	1508.6	b (14) (2+)
726.89203	455.2
727.83179	7.4
729.30792	20.0
730.49896	18.2
733.70526	256.8	y (15) (2+)-H2O-P, y (15) (2+)-NH3-P, b (7) (1+)-H2O, b (15) (2+)-P, b (7) (1+)-NH3
734.53693	97.4
735.57111	59.9
737.50635	23.5
738.41107	5.8
739.25922	19.0
741.84662	6.3
742.58002	16.7
744.60211	143.1
746.08221	18.5
747.90314	14.3
750.65936	29.5
751.30011	69.1
755.23383	130.9	y (14) (2+)-NH3
756.08234	42.1
757.37653	33.1
766.18823	11.8
767.08893	16.7
768.69128	14.7
769.42517	22.2
770.55414	41.6
773.55829	56.4
774.30829	9.5
775.62476	21.3
778.18182	12.4
779.36487	30.6
780.26593	24.5
782.69208	835.4	y (15) (2+)-H2O, y (15) (2+)-NH3, b (15) (2+)
783.42834	443.7
784.35455	45.1
785.28778	34.0
788.34473	19.3
789.19165	12.4
789.92767	3.1
790.57104	8.1
791.22595	4.6
791.95270	56.2
793.75848	34.8
795.36328	15.9
799.31311	11.4
802.43451	156.6	y (7) (1+)
803.61200	73.0
804.28827	16.6
805.07050	21.4
806.42798	5.1
808.13470	39.6
808.81256	9.1
809.46674	12.8
813.24860	7.8
815.31964	30.5
819.53534	11.8
822.76746	33.0
823.57385	3.2
824.21417	8.4
827.74298	20.7
838.63159	4.1
839.31348	21.0
840.34222	5.3
847.89972	7.9
852.43207	7.1
854.28101	17.7
859.42822	24.2
863.43866	2.7
866.66846	11.1
867.30524	13.5
871.29413	3.1
872.17084	2.5
883.34857	5.7
886.11890	5.7
896.51324	1.8
900.28632	23.5
914.07233	17.2
917.63092	4.2
919.37579	10.5
920.43439	6.8
923.50629	15.9
925.01996	33.0
926.36481	14.0
927.42340	9.3
931.56378	16.8
932.23212	3.6
932.92627	12.4
934.53735	2.3
937.23370	322.7	b (9) (1+)
938.26270	145.8	b (10) (1+)-P
938.91821	12.6
942.33154	10.5
943.49561	6.1
947.41357	22.8
950.48798	9.5
953.51227	7.4
955.98932	4.2
963.26312	6.8
970.75885	5.5
985.27386	15.3
987.31525	13.3
988.77026	9.4
989.79102	18.8
992.40094	7.1
997.24200	16.4
1011.24567	5.4
1013.01044	7.3
1018.62238	12.6
1020.11005	7.7
1023.52826	23.3
1036.31128	63.8
1037.40015	16.2
1039.80908	5.5
1044.39478	4.4
1066.45776	9.4
1076.37671	21.0
1094.64502	8.3
1119.63953	4.4
1134.43481	4.9
1141.07666	3.2
1161.11121	6.6
1165.21387	27.4
1166.49219	13.7
1225.67224	7.0
1234.50940	7.3
1236.62952	12.1
1238.45471	4.2
1255.50964	6.0
1298.90637	3.8
1313.56604	10.6
