# Supplementary material for: Phosphoproteomic Analysis of Platelets Activated by Pro-Thrombotic Oxidized Phospholipids and Thrombin
Source: PLoS One. 2014 Jan 6;9(1):e84488. doi: 10.1371/journal.pone.0084488 (PMC3882224; doi:10.1371/journal.pone.0084488)
Supplement: Annotated Spectra S4 — (ZIP) [file pone.0084488.s007.zip › RGSDPASGEVEASQLR_-25_2_66419.txt]

m/z	i	matches
167.28470	2.6
169.77820	10.6
175.20143	103.6	y (1) (1+)
195.04829	40.6
199.25647	14.6
201.29781	13.8
208.61331	9.1
209.29486	10.3
210.34291	5.4
211.12862	2.5
215.52147	7.6
218.51164	3.5
223.17348	28.0
224.19943	4.3
224.81500	4.3
227.21463	19.4
228.02324	17.3
228.92798	28.8
231.07782	27.7
234.23581	5.2
239.09172	5.9
240.27567	6.2
251.26990	7.8
252.49551	8.0
253.27061	24.4
254.23691	67.0
255.82159	3.9
256.93356	10.2
259.17139	6.8
262.00259	12.5
263.33392	3.2
267.92722	5.6
271.09088	33.1
272.38174	9.5
273.27417	10.4
275.45551	12.1
276.16299	4.5
277.46716	4.5
279.39661	14.0
282.99426	9.2
283.99747	5.4
286.06097	6.4
288.18219	1022.4	y (5) (2+), y (2) (1+)
289.35724	145.4
291.25897	14.2
292.15918	2.2
296.14288	6.5
299.74597	144.1
300.57764	87.2
303.26556	9.8
304.25122	2.2
309.98447	6.2
312.98505	14.9
316.53522	9.5
319.49042	7.1
320.83673	12.0
322.14398	17.8
324.37427	16.9
325.55493	50.8
327.10718	5.6
328.07526	21.2
330.50287	8.4
334.39551	56.7
339.71576	6.2
340.99524	7.6
342.97534	69.2
343.88855	33.4
344.50793	28.0
346.78882	34.7
348.06433	4.8
352.31140	70.6
354.53595	5.8
355.50287	22.2
356.10663	2.1
358.04956	5.2
362.25098	4.6
363.82654	8.1
364.91809	10.1
367.13788	15.4
369.01764	13.2
371.17566	2.4
372.22308	10.6
372.91577	7.9
374.12964	8.4
376.22260	44.2
380.16986	23.6
381.41370	27.5
382.33374	2.8
384.39319	61.2
385.19189	2.3
386.08508	2.8
386.71979	6.4
388.58014	26.0
389.81805	5.2
392.80890	42.3
393.42438	6.3
394.22858	28.2
395.75372	13.0
396.45331	2.6
398.12537	67.4
399.42285	20.9
400.38220	15.7
401.78827	140.2	y (7) (2+)
402.68353	13.7
406.21906	8.9
409.42072	4.5
411.02435	24.4
412.50891	2.6
414.34717	9.1
415.13300	19.8
416.34393	538.8	y (3) (1+), b (4) (1+)
417.55255	60.9
420.15625	105.3	b (9) (2+)-P
421.03998	17.3
422.13397	2.8
423.06793	21.1
430.50726	2.2
432.38257	7.5
433.60394	3.5
434.27118	11.4
435.36658	2.6
436.38098	30.6
438.22980	5.8
439.03284	10.6
441.46045	11.4
442.20789	38.2
443.28107	36.2
445.68048	32.8
447.97852	52.7
448.79047	34.2
449.41669	15.8
451.15186	11.6
452.19928	5.3
454.09058	68.6
455.38953	87.3
456.06158	11.0
456.97516	19.0
458.31665	24.8
459.32483	10.7
460.10986	29.3
460.78516	21.2
464.33435	46.8
465.62891	156.8	y (8) (2+)
466.84650	46.8
467.49127	8.6
468.32495	15.8
469.62775	623.4	b (9) (2+), b (10) (2+)-P
470.62457	59.5
471.38910	14.6
472.18713	17.1
473.76984	14.4
476.19397	38.6
477.42511	43.4
478.69714	12.7
479.81293	28.4
480.48187	55.1
481.24384	9.1
482.94818	17.1
484.06781	38.4
485.38892	72.9
486.42322	13.7
487.20654	4.0
488.65997	29.1
489.83698	10.7
492.61945	48.5
493.50592	143.4
494.50775	36.1
496.15997	189.1	y (15) (3+)-P, b (5) (1+)-NH3
496.88916	32.4
498.43915	4.3
499.40558	30.0
503.29407	941.6	y (4) (1+), y (14) (3+)-H2O, y (14) (3+)-NH3
504.51361	401.2
505.36719	27.2
506.52411	21.7
507.23834	15.3
508.09021	45.8
509.61279	198.2	y (14) (3+), b (10) (2+)-NH3, b (10) (2+)-H2O
510.44141	41.2
511.41241	42.3
512.53961	77.7
513.74902	59.8
515.23688	27.5
516.41132	38.4
517.35736	36.3
518.89813	984.7	b (10) (2+)
519.86725	126.7	y (10) (2+)-H2O-P
520.64667	75.5
521.71729	31.5
522.80658	53.4
523.69611	5.4
525.14984	98.3	b (11) (2+)-H2O-P, b (11) (2+)-NH3-P
525.78180	23.8
527.13068	38.2
527.78186	49.6
528.97144	72.7
530.32599	78.5
531.27643	14.3
532.12323	28.8
534.03680	549.9	b (11) (2+)-P
534.73083	146.1
535.75372	63.7
536.54083	45.8
537.33423	19.1
538.39655	104.7
539.82513	46.6
541.04352	55.3
542.15936	76.3
543.28784	97.9
543.92865	4.1
544.81500	42.2
545.98785	24.9
547.12994	51.5
548.00885	96.6	[M+3H] (3+)-P
548.75519	158.8
550.02496	102.0
551.22595	132.9
552.09711	68.0
552.84167	21.0
553.70892	17.5
554.66052	79.6
556.41125	280.1	y (5) (1+)-H2O, y (11) (2+)-H2O-P, y (11) (2+)-NH3-P
557.45831	454.5	y (5) (1+)-NH3
558.51770	78.7
559.21075	32.7
559.87677	48.4
561.04901	1372.2	b (12) (2+)-H2O-P, b (12) (2+)-NH3-P
562.12323	224.8
562.75592	370.5
563.83881	110.4
564.80280	61.3
566.03339	76.2
567.10065	24.7
568.64789	467.9	[M+3H] (3+)-NH3-H2O
569.90521	1087.5	b (12) (2+)-P, y (10) (2+)-NH3, y (10) (2+)-H2O
571.04352	124.0
571.96039	151.2
573.00531	52.6
574.39038	572.9	b (11) (2+)-NH3, [M+3H] (3+)-H2O, [M+3H] (3+)-NH3, y (5) (1+), b (11) (2+)-H2O
575.54144	49.4
579.78168	38.2
580.63611	60.7
582.99298	36.6
586.00073	26.8
591.62653	3.4
592.28363	41.0
595.48358	24.0
596.35980	17.4
597.67737	9.1
598.56390	41.4
599.94122	28.1
601.09296	30.6
603.32629	26.2
604.18036	94.9	y (11) (2+)-H2O, y (12) (2+)-H2O-P, b (13) (2+)-H2O-P, y (12) (2+)-NH3-P, b (13) (2+)-NH3-P
604.86157	12.0
605.52887	14.6
606.68921	12.4
607.47742	19.1
608.60291	6.9
609.92041	121.2	b (12) (2+)-NH3, b (12) (2+)-H2O
610.75885	68.2
613.13281	348.3	b (13) (2+)-P, y (11) (2+), y (12) (2+)-P
613.83795	133.7
615.73749	15.8
618.85565	1231.1	b (12) (2+)
619.88232	86.2
620.68420	11.1
622.47766	109.1
623.36456	9.0
624.46503	17.0
628.24127	35.4
629.45007	4.9
630.09418	32.1
632.21619	2.6
635.09735	18.8
635.75958	23.9
636.53204	14.2
637.43292	25.0
638.15820	41.5
639.85791	65.4
641.59070	7.4
644.38556	196.6
645.01495	46.9
646.81158	19.5
651.05719	24.9
651.82343	23.0
653.10114	79.9
654.06396	16.2
655.40411	5.7
659.33813	31.4
662.27069	564.4	b (13) (2+), y (12) (2+), y (13) (2+)-H2O-P, y (13) (2+)-NH3-P
662.98486	116.8
664.31250	238.1
665.29034	47.2
666.30566	17.6
668.46021	195.0
669.07513	214.7	b (14) (2+)-NH3-P, b (14) (2+)-H2O-P
670.71326	62.3
671.57587	82.0
672.93341	187.6
677.19513	239.7	b (14) (2+)-P
678.10028	134.7
679.08820	32.5
679.83337	26.9
680.71698	38.4
682.39471	3.0
684.23718	15.3
685.49725	165.6	y (6) (1+)-H2O
686.40509	118.6	y (6) (1+)-NH3
687.36053	26.7
689.33624	6.1
689.99213	8.6
691.94965	63.2
692.96503	49.9
694.45966	13.2
696.37616	36.6
697.08258	96.7
698.03583	16.0
699.18823	54.8
699.86261	11.9
701.82990	50.5
703.37408	1052.6	y (6) (1+)
704.60791	203.7	y (14) (2+)-H2O-P
705.55933	33.6
706.67133	6.1
710.11322	8.0
711.19763	131.2	y (13) (2+)-NH3, y (13) (2+)-H2O
711.84631	7.0
712.78448	3.6
717.39630	861.2	b (14) (2+)-H2O, b (14) (2+)-NH3
718.39386	18.6
719.64227	74.2
720.66467	52.3
721.87396	6.4
723.22467	4.8
724.54584	30.1
726.20367	1857.9	b (14) (2+)
726.81488	535.8
727.44037	62.5
728.41705	33.4
729.68927	32.7
730.67249	37.6
733.76556	647.3	b (7) (1+)-H2O, b (15) (2+)-P, y (15) (2+)-NH3-P, b (7) (1+)-NH3, y (15) (2+)-H2O-P
734.49164	217.6
735.50702	13.6
736.35052	22.1
737.13513	66.8
737.96051	30.6
739.57709	39.8
742.40479	56.5
743.30695	27.9
744.56561	339.8
745.59052	2.8
748.84393	16.3
749.44806	4.5
751.28058	112.5	b (7) (1+)
752.22174	104.2
753.39795	37.3
754.85138	260.3	y (14) (2+)-NH3, y (14) (2+)-H2O
755.51764	148.3
756.33618	46.0
757.07379	60.7
758.41919	7.0
759.70795	26.6
761.16840	7.2
762.02216	19.4
764.44934	3.8
766.85699	18.5
768.27844	25.0
770.21179	18.5
770.91119	30.0
772.64630	16.0
773.75128	30.0
776.38898	7.3
779.00775	41.6
779.95660	22.7
781.17780	14.9
782.95465	1436.7	b (15) (2+), y (15) (2+)-H2O, y (15) (2+)-NH3
784.18304	114.7	y (7) (1+)-H2O
785.42621	20.2
786.94305	32.4
788.39734	19.5
789.07458	13.4
790.24310	2.2
791.56012	11.6
793.26617	123.1
794.67853	13.3
796.03198	3.8
797.17389	21.5
798.46667	8.4
801.48798	19.0
802.59332	182.6	y (7) (1+)
803.43011	46.1
804.45422	10.6
805.34521	48.6
806.56598	15.4
808.34015	59.5
809.44061	32.5
812.39703	12.3
813.36200	23.4
815.60651	35.8
816.49335	30.8
817.20923	4.4
818.01465	3.5
818.98016	23.2
824.33118	11.6
825.70618	13.9
833.47803	13.7
834.59747	18.4
836.47192	12.3
838.84772	15.0
839.60425	18.9
840.47614	12.8
842.03296	35.9
845.14911	7.8
847.31665	9.4
849.21918	60.2
850.25830	35.9
850.99054	14.9
854.27118	12.3
858.41119	133.2
859.21075	189.5
862.33331	9.2
863.39081	16.6
864.00983	23.9
866.17755	12.5
872.77521	15.3
874.25006	8.4
875.45709	31.9
876.32220	7.9
880.28204	11.9
881.51025	8.4
883.55145	15.9
885.20361	14.7
889.38483	5.0
894.46759	10.1
899.52954	39.6
900.27948	9.0
903.72925	10.6
911.59888	12.1
914.09454	16.7
919.52539	20.4
923.45001	10.1
925.28491	14.8
927.28058	14.2
931.79877	27.8
937.32477	510.5	b (9) (1+)
938.43335	159.6	b (10) (1+)-P
939.65894	17.3
943.47040	7.6
954.14337	4.5
956.28027	9.7
957.79254	7.7
958.54565	7.1
959.23920	13.8
963.39716	14.9
968.94464	20.8
971.61713	2.4
973.30072	3.2
974.15802	3.5
984.29443	10.4
986.47681	5.0
988.15240	21.4
991.20972	3.7
996.97369	16.5
1001.09521	16.7
1004.24536	7.0
1018.57220	7.2
1026.51489	8.8
1036.37524	158.0	b (10) (1+)
1037.72095	27.5
1039.51855	4.7
1040.58240	10.3
1041.38672	17.5
1045.56201	9.7
1049.42200	7.6
1054.08765	5.9
1057.72290	8.6
1061.39795	3.7
1067.52087	9.7
1068.46021	8.8
1088.90259	7.5
1094.82153	3.7
1096.49597	3.9
1099.36353	13.0
1114.21265	13.4
1140.71082	5.4
1146.75977	5.2
1147.41455	19.0
1148.41064	10.0
1165.55688	39.6
1208.40076	7.3
1224.77820	11.2
1233.53479	7.5
1236.60706	21.2
1253.01477	14.7
1299.24353	15.0
1340.36511	8.8
1361.36572	7.1
1638.46411	4.7
1702.29663	6.9
1719.49097	13.1
