# Supplementary material for: Phosphoproteomic Analysis of Platelets Activated by Pro-Thrombotic Oxidized Phospholipids and Thrombin
Source: PLoS One. 2014 Jan 6;9(1):e84488. doi: 10.1371/journal.pone.0084488 (PMC3882224; doi:10.1371/journal.pone.0084488)
Supplement: Annotated Spectra S4 — (ZIP) [file pone.0084488.s007.zip › RGSGDTSISIDTEASIR_-7_2_210677.txt]

       m/z	          i	matches
 175.22781	      16.7	y (1) (1+)
 189.09731	      11.0
 200.79683	       4.2
 203.04672	       7.0
 208.96524	       2.3
 212.97792	       2.3
 215.26573	       2.6
 226.35342	       9.3
 229.13504	       2.3
 230.82303	       5.1
 237.40530	       9.9
 239.37949	       4.2
 243.99525	      11.8
 246.09315	       2.3
 255.14897	       2.1
 259.03455	       4.0
 260.11578	      10.6
 261.27881	       9.4
 265.79340	      26.5
 272.33188	      49.1
 284.16418	       2.7
 288.12726	      39.1	y (2) (1+), y (5) (2+)
 289.27478	      53.8
 292.09772	      17.0
 296.59650	      13.9
 299.42773	       4.2
 301.19476	       4.8
 307.13831	       3.0
 311.48053	      13.4
 314.37329	       2.1
 317.20374	      11.6
 327.28076	      20.0	b (6) (2+)
 332.34192	       5.7
 339.21906	       6.2
 340.46619	      12.4
 342.24902	      25.8
 345.21545	       3.7
 346.72467	       3.2
 349.43250	      18.6
 351.70959	      12.1
 353.13098	      14.7
 357.29999	      12.0
 358.14148	       3.4
 358.94855	       8.0
 361.42059	      55.5	b (7) (2+)-H2O
 362.43555	      15.4	b (7) (2+)-NH3, y (10) (3+)-NH3, y (10) (3+)-H2O
 364.25464	      15.4
 365.37335	       6.7
 369.33044	      15.3	y (10) (3+), b (8) (2+)-H2O-P
 370.28186	       7.1
 372.13818	      16.2
 373.16418	      12.5
 374.28247	      20.2
 375.39148	     116.5	y (3) (1+)
 376.21466	      44.6
 381.27161	      14.8
 382.21790	       2.5
 384.41858	      10.8
 385.91614	       5.1
 387.39545	     119.5	y (7) (2+)-H2O, y (7) (2+)-NH3
 388.34625	      22.3
 389.05878	       5.0
 390.29071	      17.9	b (11) (3+)
 393.22638	       4.3
 395.76404	      11.0
 396.36749	      13.8
 397.97632	      23.1	y (11) (3+)
 398.93903	       7.7
 400.01044	      37.6
 401.19049	      19.2
 403.69751	      15.3
 405.11340	      14.0
 410.23065	       5.8
 411.27655	       2.5
 412.34271	       4.7
 413.22540	      10.7
 413.87610	      19.5	b (9) (2+)-H2O-P, b (9) (2+)-NH3-P
 415.17096	      18.9
 418.50122	      47.2	b (8) (2+)-H2O, b (12) (3+)-H2O, b (12) (3+)-NH3, b (8) (2+)-NH3
 419.31525	      39.7	y (12) (3+)-NH3-P, y (12) (3+)-H2O-P
 421.98773	      36.5	b (9) (2+)-P
 423.51257	       9.1
 426.59003	      16.9
 427.66803	       5.3
 429.35394	       7.7
 431.44366	       6.6
 433.36444	      15.5
 434.88074	       4.6
 438.20978	      23.6
 441.06628	       3.6
 441.78265	       8.4
 443.63000	      30.9	y (8) (2+)-NH3, y (8) (2+)-H2O
 444.63812	       8.8
 446.28711	     160.8	y (4) (1+)
 447.40631	      24.2
 448.79095	      13.7
 449.47400	      23.2
 452.49847	       4.9
 453.60638	      45.0
 456.14490	       3.8
 457.71265	      16.8	y (12) (3+), y (13) (3+)-H2O-P, b (14) (3+)-P, y (13) (3+)-NH3-P
 459.30573	      23.7
 460.12445	      24.5
 462.17493	      71.1	b (9) (2+)-H2O, b (13) (3+)-NH3, b (9) (2+)-NH3
 462.84290	      16.4
 463.49115	       3.2
 465.87543	      19.9
 469.90497	      38.2	b (10) (2+)-H2O-P, b (10) (2+)-NH3-P
 471.32184	      92.0	b (9) (2+)
 472.15839	      17.8
 472.90973	      39.7	b (5) (1+)
 473.52020	       3.8
 477.18988	      19.5	y (14) (3+)-H2O-P, y (14) (3+)-NH3-P
 478.75586	      14.0
 480.18372	      19.4
 481.38837	       5.5
 482.68311	       4.3
 484.34644	       6.4
 485.20087	      10.3
 486.10657	      16.3
 487.33722	     145.3	y (9) (2+)-H2O, b (15) (3+)-P, y (9) (2+)-NH3
 488.18323	       5.1
 489.26599	       4.0
 490.82080	       6.8
 491.98615	      15.6
 493.84296	      37.8
 496.20477	      34.2
 496.85492	      38.4	y (9) (2+), y (13) (3+)
 497.94916	      13.0
 499.38458	       9.6
 500.53381	      21.9
 501.23444	      25.0
 502.32050	      10.2
 503.72772	       5.6
 505.37054	      14.9
 506.33087	      24.2	y (15) (3+)-H2O-P, y (15) (3+)-NH3-P
 507.64716	      57.4
 509.74640	      87.3	y (14) (3+)-H2O, y (14) (3+)-NH3
 510.42737	      44.1
 513.47968	      35.3	b (15) (3+)-NH3, b (15) (3+)-H2O
 515.04852	       5.0
 516.08154	       4.7
 517.34882	      13.2
 518.67438	     232.4	b (16) (3+)-NH3-P, b (10) (2+)-H2O, b (16) (3+)-H2O-P, b (10) (2+)-NH3
 519.61322	       7.9
 522.22473	      36.4
 523.60211	       5.6
 524.32849	       6.4
 525.08868	      17.2	b (16) (3+)-P, y (16) (3+)-H2O-P, y (16) (3+)-NH3-P
 526.35016	      13.5
 527.55243	      99.5	b (10) (2+), b (11) (2+)-NH3-P, b (11) (2+)-H2O-P
 528.17767	      15.8
 528.81946	      27.5
 529.86658	      16.5
 531.03046	      17.3	y (16) (3+)-P
 533.15625	      26.1
 534.43451	       9.0
 535.16510	       3.0
 536.37384	      40.0	b (11) (2+)-P
 538.28485	      22.7	b (6) (1+)-H2O-P, y (15) (3+)-NH3, y (15) (3+)-H2O
 540.12701	      31.2
 543.28033	      26.7
 544.16266	      65.6	y (10) (2+)-NH3, y (15) (3+), y (10) (2+)-H2O
 546.56531	      42.2
 547.58527	      80.7
 548.34528	      21.2
 550.16486	      16.0
 551.19849	       6.4
 553.05621	      64.0	y (10) (2+)
 553.73169	      47.1
 554.39648	      23.1
 556.71362	      34.5	b (6) (1+)-P
 557.53546	      43.1	y (5) (1+)-H2O, y (16) (3+)-NH3, y (16) (3+)-H2O, b (16) (3+), y (5) (1+)-NH3
 558.44269	      27.1
 561.42987	       4.5
 562.10101	      69.3
 563.88483	       8.7
 564.55243	       9.2
 565.39868	       4.5
 566.64044	      39.2
 567.75714	      90.1
 569.51355	      83.5
 570.36444	      41.6
 571.53766	      78.1	[M+3H] (3+)-NH3-H2O-P
 572.43213	      10.4
 573.23114	      45.6
 574.18475	      61.3
 575.42426	     118.6	y (5) (1+)
 576.23590	      64.7	b (11) (2+)-H2O
 577.12384	     190.7	[M+3H] (3+)-H2O-P, b (11) (2+)-NH3, b (12) (2+)-H2O-P, [M+3H] (3+)-NH3-P
 578.62140	     116.1	b (12) (2+)-NH3-P
 579.55951	      32.9
 580.34906	      58.4
 582.20026	     298.3	[M+3H] (3+)-P
 582.95258	      22.9
 583.69672	      16.2
 584.46350	      31.6
 585.12982	      28.0
 585.76416	      32.2	b (11) (2+)
 587.05682	      39.7	y (11) (2+)-H2O, y (11) (2+)-NH3, b (12) (2+)-P
 587.68640	      13.5
 588.37219	      29.6
 589.58246	       8.4
 590.72217	      60.6
 591.67615	      19.6
 592.73956	      79.4
 594.12604	      31.0
 595.40961	      42.7
 596.89612	     215.7	y (11) (2+)
 597.79413	     195.7
 598.47241	      92.5
 599.45111	      62.4
 600.17865	      35.4
 601.56000	     138.6
 602.63605	     203.3
 603.42621	      73.6
 604.21539	     235.2	[M+3H] (3+)-NH3-H2O
 605.54254	     189.7
 606.53827	     161.6
 607.38300	      58.7
 608.76190	      43.1
 609.67163	       8.0
 614.50836	       6.4
 615.29047	      10.5
 620.74121	      36.5
 626.20129	      14.0
 627.35101	      25.1	b (12) (2+)-H2O, b (12) (2+)-NH3
 628.28204	       6.7
 629.98132	       8.8
 633.11627	       5.6
 633.90887	      11.6
 635.76044	      75.9	b (12) (2+), b (6) (1+)-H2O
 636.45605	      51.8	b (6) (1+)-NH3
 638.10254	      22.0	y (12) (2+)-P
 641.94073	      49.3	b (13) (2+)-H2O-P
 643.13336	      38.7	b (7) (1+)-P, b (13) (2+)-NH3-P
 644.74023	      12.2
 647.79620	       9.6
 649.59686	       9.9
 651.25018	      26.8	b (13) (2+)-P
 652.98413	      35.3
 654.29120	      24.3	b (6) (1+)
 655.18243	      43.9
 657.44183	      10.2
 658.46729	      33.3	y (6) (1+)-H2O
 660.26410	      26.5
 662.31232	      18.3
 663.28839	      10.5
 664.54694	      35.3
 665.83685	       4.9
 666.96460	      16.5
 668.23883	       8.7
 669.44586	       5.8
 670.65326	       8.9
 672.30579	      11.3
 673.24359	      59.6
 674.14685	       4.0
 675.56720	      42.0	y (6) (1+)
 676.53131	      35.5
 677.69098	      12.9
 678.97040	      20.2	b (14) (2+)-NH3-P, y (12) (2+)-NH3
 679.94836	      16.7
 680.82147	      14.8
 686.63531	      43.0	y (13) (2+)-NH3-P, y (12) (2+), b (14) (2+)-P, y (13) (2+)-H2O-P
 687.74921	      71.1
 689.39008	       3.4
 690.51740	      38.8
 691.27039	      97.7	b (13) (2+)-NH3, b (13) (2+)-H2O
 691.94415	      32.4
 695.77026	      57.8	y (13) (2+)-P
 696.49640	      14.1
 697.22321	      10.0
 700.45758	     188.8	b (13) (2+)
 701.36005	      31.7
 703.35492	      23.1
 705.41119	      51.5
 706.73566	      30.8
 708.49139	       9.4
 710.51648	       4.9
 712.27081	       7.1
 714.66357	      23.9	y (14) (2+)-H2O-P, y (14) (2+)-NH3-P
 716.35419	      22.1
 717.81830	      21.8
 720.80389	       6.3
 721.40851	      39.0	b (15) (2+)-NH3-P, b (15) (2+)-H2O-P
 723.12610	     116.5	y (14) (2+)-P, b (7) (1+)-H2O
 724.01996	      19.5	b (7) (1+)-NH3
 727.10541	      76.3	b (14) (2+)-H2O, b (14) (2+)-NH3
 728.07037	      13.7
 729.18634	      49.2
 730.11542	     111.8	b (15) (2+)-P
 731.57172	       7.5
 733.43250	      18.2
 734.16119	       3.2
 736.14069	     209.1	y (13) (2+)-NH3, b (14) (2+)
 736.85529	       1.8
 739.29541	       4.4
 741.41058	      37.5	b (7) (1+)
 742.27734	       4.5
 743.15198	      13.9
 746.81903	       8.5
 748.26080	      22.2
 749.00989	      36.5
 750.52417	       8.8
 751.71088	       9.0
 754.47614	       5.8
 755.07660	       1.7
 756.77032	      32.1	b (8) (1+)-P
 761.02515	       8.8
 761.91943	      42.4
 765.75140	      21.5
 767.41064	      10.0
 768.18475	      11.7
 768.85889	       9.0
 770.34442	      89.9	b (15) (2+)-H2O, b (15) (2+)-NH3
 773.41284	     173.8	y (14) (2+), y (7) (1+)-H2O
 774.59198	      26.2	y (7) (1+)-NH3
 775.35016	      11.9
 777.29108	      10.1
 778.08276	      23.3	b (16) (2+)-H2O-P
 779.12238	     222.7	b (16) (2+)-NH3-P, b (15) (2+)
 780.13715	     175.9
 782.00385	      36.2
 783.45673	       9.4
 786.20795	      27.5	b (16) (2+)-P, y (16) (2+)-H2O-P
 787.30280	      11.7
 788.77106	      16.5
 790.12134	      72.2
 791.36212	     255.2	y (7) (1+)
 792.45996	      52.3
 793.22681	      17.6
 797.67877	       4.0
 800.17450	      11.2
 801.28864	       9.0
 806.50714	       4.5
 808.44299	       9.7
 809.46893	       5.7
 810.13470	       3.3
 810.84650	       6.2
 812.26971	      15.2
 815.06281	      15.5
 816.51697	       5.1
 817.29266	      22.6
 817.94098	      37.4
 818.56616	      22.6
 819.37561	       3.5
 820.94434	      10.0
 822.29950	       3.0
 822.94873	       5.4
 824.02985	      15.4
 826.68036	     128.6	b (16) (2+)-H2O, b (16) (2+)-NH3, b (9) (1+)-NH3-P
 827.29974	      47.7
 829.88031	       4.0
 835.75525	      65.0
 836.59821	      69.4	b (16) (2+), b (8) (1+)-NH3, b (8) (1+)-H2O, y (16) (2+)-NH3, y (16) (2+)-H2O
 837.46844	      30.0
 839.80029	      22.5
 841.28082	      62.0
 842.28546	      35.1
 843.08527	      10.1
 844.66974	      30.2	y (16) (2+)
 848.93799	      20.8
 850.37646	      22.2
 854.09747	     135.9	b (8) (1+)
 854.93018	      57.4
 858.12604	       5.7
 866.28009	      16.4
 868.68262	       3.2
 872.28107	      12.7
 873.08325	      10.4
 876.73016	       8.2
 880.25104	      12.9
 881.08453	       6.9
 883.73853	       8.7
 885.14703	      11.8
 886.39233	      70.2	y (8) (1+)-H2O
 887.28998	      27.0	y (8) (1+)-NH3
 893.48358	      18.9
 896.17828	       5.8
 897.91388	       2.1
 898.63898	      15.0
 899.42365	       3.4
 900.69434	      20.2
 902.37848	       6.1
 904.43597	      44.9	y (8) (1+)
 905.18628	      34.6
 907.30292	       5.0
 914.79559	       3.0
 915.46027	       7.4
 916.61102	      16.5
 917.41235	      13.4
 918.46088	      10.2
 919.11621	      10.5
 923.31183	     228.1	b (9) (1+)-H2O
 924.28882	      31.7	b (9) (1+)-NH3
 929.02661	       5.1
 930.31647	       3.4
 931.27325	       5.5
 939.10254	      24.6	b (10) (1+)-H2O-P, b (10) (1+)-NH3-P
 940.62811	      14.0
 941.58331	      68.1	b (9) (1+)
 942.48676	       8.5
 943.39020	      16.5
 950.59546	       4.7
 956.13812	       3.2
 967.47504	      15.4
 969.24731	      11.3
 970.86127	      13.8
 974.16888	      43.0	y (9) (1+)-NH3, y (9) (1+)-H2O
 975.93701	      19.9
 978.68646	       5.4
 989.12396	       5.3
 991.58765	      27.2	y (9) (1+)
 992.60211	      19.7
 996.21851	      13.7
 997.13153	       9.2
1001.16205	      25.3
1012.65277	      10.7
1020.43964	      13.4
1025.43164	       6.8
1026.08716	       6.7
1027.26086	      13.5
1036.26685	      19.6	b (10) (1+)-H2O
1037.08618	      10.6
1046.90076	      10.3
1054.32251	      25.5	b (10) (1+), b (11) (1+)-NH3-P
1057.39722	       9.0
1064.22388	       8.3
1065.23303	      10.0
1070.97021	       8.5
1081.45410	      11.3
1082.77478	       3.6
1120.42029	       3.6
1121.49585	      24.8
1124.57788	      18.8
1128.17163	       9.7
1129.63965	       9.8
1169.17542	       3.6
1180.62122	      10.5
1187.21350	       3.6
1191.08008	      14.1
1205.41174	       9.8
1206.96301	       5.3
1224.27051	       3.2
1324.41638	      12.0
1371.13293	       6.2
1410.71667	      12.0
1481.53247	       6.8
