# Supplementary material for: Phosphoproteomic Analysis of Platelets Activated by Pro-Thrombotic Oxidized Phospholipids and Thrombin
Source: PLoS One. 2014 Jan 6;9(1):e84488. doi: 10.1371/journal.pone.0084488 (PMC3882224; doi:10.1371/journal.pone.0084488)
Supplement: Annotated Spectra S4 — (ZIP) [file pone.0084488.s007.zip › RGSGDTSISIDTEASIR_-10_2_210322.txt]

       m/z	          i	matches
 184.85419	      11.2
 186.99695	       2.9
 200.18063	       3.5
 201.10535	       5.1
 202.29402	       5.2
 204.13004	       8.9
 214.25783	       7.7
 221.13484	       2.8
 229.17543	      15.6	b (5) (2+)-NH3
 231.17494	      12.5
 243.29871	       2.6
 244.10773	      16.1
 245.34978	       2.3
 246.18379	       8.1
 252.16275	       3.8
 255.17485	       9.7
 257.47208	      10.6
 258.16028	       2.4
 267.35672	       8.3
 269.28839	       4.2
 271.30243	      13.8	y (2) (1+)-NH3
 273.21936	       8.7
 275.10114	      12.0
 281.14349	       4.2
 283.17920	       3.5
 285.44104	      24.7	b (8) (3+)
 288.23404	      16.0	y (5) (2+), y (2) (1+)
 289.01855	       9.3
 290.19977	      16.1
 291.30328	      12.1
 293.29565	      17.1
 294.35968	      15.8
 298.66278	       4.6
 301.21564	       4.3
 306.35156	      13.4
 309.92950	       3.7
 317.22260	       3.6
 321.76154	       7.5
 323.01852	       6.6
 325.13770	      12.9	y (9) (3+)-NH3, y (9) (3+)-H2O
 328.74072	       6.6
 330.57251	      15.7	y (9) (3+), y (6) (2+)-NH3
 331.22552	       4.1
 338.34711	      10.3
 339.08514	       4.2
 340.25250	       4.2
 341.06140	       5.3
 344.18793	      14.7
 345.43365	      19.2	b (10) (3+)-H2O
 346.13550	       4.6
 350.49200	       9.2
 353.04504	      22.3
 358.88159	      10.4
 361.53430	      21.6	b (7) (2+)-H2O
 365.93188	      11.9
 367.60931	      23.5
 370.45178	      20.0	b (7) (2+), b (8) (2+)-NH3-P, b (8) (2+)-H2O-P
 371.39856	       7.9
 374.10626	      11.4
 375.34857	      73.7	y (3) (1+)
 376.26892	       9.4
 378.31104	      17.7	b (8) (2+)-P
 383.34912	       9.9
 384.96924	       7.6
 387.24249	      62.3	y (7) (2+)-NH3, y (7) (2+)-H2O
 387.97656	      22.6
 389.44458	      23.1
 397.96997	       5.1
 399.20117	      30.5
 400.19757	      34.6
 401.24127	      17.4
 402.06146	       6.1
 403.21454	       2.6
 404.70959	      27.7
 406.08453	       3.5
 406.99402	       7.4
 407.92023	       4.6
 411.10986	       8.3
 412.02521	      16.7
 413.45081	      13.2	b (9) (2+)-H2O-P
 414.25201	      35.4	b (9) (2+)-NH3-P
 415.03412	      21.0
 415.91461	       5.6
 419.16974	       3.7
 421.49646	      35.2	b (9) (2+)-P
 423.36261	      37.5
 426.26825	      19.5	y (12) (3+)-P
 427.40228	      21.6	b (8) (2+)
 429.24609	       9.3
 433.23694	      31.4
 435.28186	       8.9
 436.58246	       7.3
 439.30396	      18.5
 441.03528	       5.9
 445.32990	      14.3
 446.42664	     106.6	y (4) (1+)
 447.47247	       5.5
 450.77820	      22.8
 453.53247	      41.9	y (8) (2+)
 454.28217	       8.5
 460.48425	      16.9	b (13) (3+)-H2O
 462.24231	      72.5	b (13) (3+)-NH3, b (9) (2+)-H2O, b (9) (2+)-NH3
 463.07056	       6.5
 467.91425	       5.9
 469.38861	       3.3
 470.29919	       9.2
 471.27008	      10.7
 472.01642	      32.6
 473.14148	      27.9	b (5) (1+)
 474.15302	      29.9
 475.50098	       6.4
 476.21320	      12.2
 476.87512	      15.7	y (14) (3+)-NH3-P, y (14) (3+)-H2O-P
 478.23444	      21.0	b (10) (2+)-P
 478.94897	      14.3
 481.59808	      12.9	b (15) (3+)-NH3-P, b (15) (3+)-H2O-P
 484.27222	       8.3
 484.92932	       5.3
 486.08099	       1.6
 487.33789	      50.5	y (9) (2+)-H2O, b (15) (3+)-P, y (9) (2+)-NH3
 488.26953	      29.1
 490.57587	       8.5
 491.57983	      19.3	b (14) (3+), y (13) (3+)-NH3
 494.04272	       3.7
 495.54639	       2.9
 496.58484	      26.9	y (13) (3+), y (9) (2+)
 498.04230	       2.4
 499.11847	      28.9
 499.85687	      18.0
 501.20050	      18.4
 502.23956	      11.4
 503.28375	       4.6
 506.36053	      54.4	y (15) (3+)-H2O-P, y (15) (3+)-NH3-P
 507.05292	      45.4
 508.63745	      35.5
 509.42334	      52.1	y (14) (3+)-H2O, y (14) (3+)-NH3
 510.21307	       3.5
 511.03510	      14.7
 513.16113	      37.6	b (15) (3+)-H2O
 514.11041	       2.9
 515.29797	      37.0	y (14) (3+)
 516.34753	      15.6
 517.22333	      18.5
 519.07404	      56.6	b (16) (3+)-H2O-P, b (10) (2+)-NH3, b (16) (3+)-NH3-P, b (10) (2+)-H2O
 519.95258	      30.0	b (15) (3+)
 521.02350	      20.5
 522.55255	       7.4
 526.95972	      12.1
 527.75696	      25.6	b (11) (2+)-H2O-P, b (10) (2+), b (11) (2+)-NH3-P
 528.37512	      19.5
 530.13824	      23.8	y (16) (3+)-P
 531.96490	      10.4
 534.83746	       7.9
 535.74628	      31.9	b (11) (2+)-P
 538.43304	       4.6
 539.65839	      24.4	b (6) (1+)-NH3-P, y (15) (3+)-NH3
 541.97076	      75.7
 543.23590	      39.8
 543.93573	      42.2	y (10) (2+)-NH3, y (15) (3+), y (10) (2+)-H2O
 545.76288	      22.2
 546.62366	      24.6
 547.37555	       4.8
 549.75031	      68.8
 550.65619	      12.0
 552.27637	      34.2	b (16) (3+)-NH3, b (16) (3+)-H2O
 553.14545	      50.5	y (10) (2+)
 555.08649	      74.5
 556.37000	       1.4
 557.32745	      30.6	y (5) (1+)-H2O, b (16) (3+), y (16) (3+)-H2O, y (16) (3+)-NH3
 558.70544	      13.7	y (5) (1+)-NH3
 559.54480	       8.7
 561.00836	       5.0
 564.73883	      28.4
 565.93750	      33.4
 567.20746	      56.8
 568.65222	      21.9
 569.52838	      21.4
 570.43591	      68.3
 571.52936	      46.4	[M+3H] (3+)-NH3-H2O-P
 572.37726	      33.1
 573.01227	      61.8
 574.29333	      28.4
 575.29071	      46.3	y (5) (1+)
 576.63202	      78.5	b (11) (2+)-H2O, b (11) (2+)-NH3, [M+3H] (3+)-H2O-P
 577.76056	      91.5	[M+3H] (3+)-NH3-P, b (12) (2+)-H2O-P, b (12) (2+)-NH3-P
 579.26910	      18.3
 579.99152	      10.0
 581.00720	      42.1
 582.65735	     122.3	[M+3H] (3+)-P
 583.46906	      93.2
 584.17633	      49.5
 584.85712	      49.8	b (11) (2+)
 585.61469	      11.3
 586.54449	      34.9	b (12) (2+)-P, y (11) (2+)-H2O
 587.32062	      29.3
 588.35681	      52.9	y (11) (2+)-NH3
 589.34271	      57.7
 590.82208	      25.6
 592.13818	      46.5
 593.36688	     107.6
 594.50104	      34.5
 596.38605	     151.3	y (11) (2+)
 597.29266	     240.7
 598.18451	     154.9
 599.43219	      57.0
 600.64398	      86.8
 601.63361	      35.2
 602.69427	      71.6
 604.06342	     141.5	[M+3H] (3+)-NH3-H2O
 605.46924	     124.3
 606.43323	     197.8
 607.27063	      32.1
 613.67224	       2.0
 614.56293	       8.7
 627.31317	      12.6	b (12) (2+)-NH3, b (12) (2+)-H2O
 629.36346	      20.4	y (12) (2+)-NH3-P, y (12) (2+)-H2O-P
 634.76788	       2.0
 635.78943	      21.9
 636.39691	      28.1	b (6) (1+)-H2O, b (12) (2+)
 639.38556	      27.9
 640.00763	       2.4
 642.04779	       5.4
 645.34717	       6.4
 652.08704	      20.0	b (13) (2+)-P
 652.88843	      20.0
 654.14722	      11.4
 655.21033	      16.7
 661.23145	      13.0
 662.43195	      45.6
 664.13806	      14.3
 665.81299	      13.0
 668.37524	       4.8
 672.40704	       8.3
 673.73297	      10.4
 676.03821	      32.6	y (6) (1+)
 677.52557	      33.3	b (14) (2+)-H2O-P, b (14) (2+)-NH3-P, y (12) (2+)-H2O, y (12) (2+)-NH3
 680.41144	       6.4
 681.22528	       6.1
 682.48883	       3.6
 685.43854	      24.4
 686.44781	      30.8	y (13) (2+)-NH3-P, y (12) (2+), b (14) (2+)-P, y (13) (2+)-H2O-P
 687.31866	      11.9
 688.43707	      41.2
 691.42792	      56.4	b (13) (2+)-NH3, b (13) (2+)-H2O
 692.80292	      39.3
 694.04846	      13.7
 700.20709	      55.3	b (13) (2+)
 700.83441	      11.2
 701.59790	      19.9
 702.65546	      36.0
 704.18512	      19.0
 705.44818	      40.8
 706.31964	      26.1
 707.34827	      35.4
 708.27863	      56.1
 708.88770	       4.4
 709.72559	       2.4
 711.42334	       3.1
 714.80432	       7.2
 718.87213	      23.5
 720.05023	      28.3
 720.94489	      13.7	b (15) (2+)-H2O-P
 721.55194	      12.8	b (15) (2+)-NH3-P
 723.41296	      74.5	b (7) (1+)-H2O, y (14) (2+)-P
 727.24921	      31.3	b (14) (2+)-NH3, b (14) (2+)-H2O
 729.63269	       9.5
 730.65308	      34.0	b (15) (2+)-P
 731.48901	      50.7
 732.37592	       2.4
 734.41602	       2.5
 735.42084	     106.8	b (14) (2+), y (13) (2+)-NH3, y (13) (2+)-H2O
 736.11017	      37.6
 736.76886	       4.8
 738.10883	      21.8	b (8) (1+)-H2O-P
 740.34308	      10.4
 741.17535	      14.6	b (7) (1+)
 742.67230	      16.4
 743.88226	      26.6	y (13) (2+)
 746.51031	      12.8
 750.39905	      25.2
 753.51257	      25.7
 754.47662	      19.9
 756.89294	      30.9	b (8) (1+)-P
 758.49231	      24.7	y (15) (2+)-NH3-P, y (15) (2+)-H2O-P
 759.61060	      22.2
 761.42218	      29.5
 762.49725	      17.9
 765.58447	       7.5
 766.46179	      35.8
 770.23364	      21.3	b (15) (2+)-NH3, b (15) (2+)-H2O
 772.08850	      30.5
 773.45538	     103.5	y (7) (1+)-H2O, y (14) (2+)
 774.25470	       2.2
 774.99115	       4.2
 775.67316	      26.1
 778.49445	      41.1	b (16) (2+)-NH3-P, b (16) (2+)-H2O-P
 779.35144	      38.9
 780.10437	      65.4	b (15) (2+)
 780.87946	      22.1
 781.89386	      18.3
 782.90985	      15.8
 784.19183	      69.6
 785.05084	      10.4
 787.15833	       7.7
 787.87872	       7.6
 789.00995	      60.3
 790.09393	      27.7
 791.40857	      80.9	y (7) (1+)
 792.45636	      98.1
 793.38092	       8.8
 794.00745	       6.1
 795.76630	       6.4
 799.48376	      41.3
 800.46594	      23.1
 802.46387	      18.7
 807.83466	      18.7	y (15) (2+)-H2O, y (15) (2+)-NH3
 816.38855	      31.8	y (15) (2+)
 818.53900	       2.9
 820.54260	      66.7
 821.97064	      16.1
 827.02826	     137.4	b (16) (2+)-NH3, b (16) (2+)-H2O, b (9) (1+)-NH3-P
 827.97577	      21.2
 829.54919	      18.0
 833.46381	       8.5
 835.61884	      56.4	y (16) (2+)-NH3, b (8) (1+)-H2O, y (16) (2+)-H2O, b (16) (2+)
 836.49371	      10.9
 837.27557	      18.5	b (8) (1+)-NH3
 838.34235	       2.7
 840.41919	       6.0
 841.45111	      53.7
 842.33466	      20.3
 844.64984	       4.8
 848.48578	       2.0
 849.32281	      13.7
 852.48682	       4.6
 854.31934	      31.7	b (8) (1+)
 854.96356	      22.4
 856.43549	       7.7
 858.65088	       7.0
 859.66766	      10.2
 864.93158	      16.8
 865.90607	      11.6
 872.55365	       1.6
 876.53815	       2.9
 877.97095	      15.0
 882.69672	       3.1
 884.39282	       9.8
 885.95483	      17.9
 886.56134	      27.0	y (8) (1+)-H2O
 887.37408	      13.7	y (8) (1+)-NH3
 890.59967	       4.8
 892.26001	      17.6
 895.96869	       5.9
 900.03076	      15.0
 901.34644	      49.3
 904.80072	      27.8	y (8) (1+)
 913.14496	      11.6
 913.86737	      15.0
 922.55975	      12.6
 923.24902	      73.6	b (9) (1+)-H2O
 924.09540	      10.5
 924.87885	       3.7
 927.16278	      15.3
 929.45514	      22.8
 930.05768	      19.6
 936.59100	       6.0
 941.58496	      14.2	b (9) (1+)
 943.48346	       2.2
 950.22101	       8.1
 950.89038	       4.8
 952.01788	      14.6
 957.56689	       4.9
 959.33521	       5.1
 960.93719	      16.1
 963.28125	      17.6
 965.95636	       3.5
 968.76050	      12.9
 970.87823	      10.2
 973.68530	      14.1	y (9) (1+)-H2O
 975.10303	      15.9	y (9) (1+)-NH3
 977.42706	       5.5
 978.59137	      14.3
 991.51099	      24.6	y (9) (1+)
 992.79852	       6.3
1012.15228	      18.0
1016.09155	       3.3
1020.03363	       6.1
1025.07703	      14.2
1026.52026	       6.6
1031.61450	      11.9
1036.45056	       5.0
1037.55933	      10.9
1038.51868	      15.9
1042.33325	       6.6
1051.59521	      11.0
1054.19104	      26.8	b (10) (1+), b (11) (1+)-H2O-P, b (11) (1+)-NH3-P
1062.49597	       3.8
1071.56213	      32.1	b (11) (1+)-P
1080.26550	       6.8
1081.29565	      10.0
1083.80054	       7.3
1085.26538	       3.1
1086.59363	       8.9
1090.98926	      10.6
1103.57544	       6.4
1111.71057	       2.9
1112.37183	       5.2
1116.38879	      10.3
1129.31702	      17.0
1149.72070	       4.8
1169.35767	      15.2	b (11) (1+)
1170.11279	       5.7
1205.47937	       4.6
1245.49426	       5.5
1250.42236	       6.2
