# Supplementary material for: Phosphoproteomic Analysis of Platelets Activated by Pro-Thrombotic Oxidized Phospholipids and Thrombin
Source: PLoS One. 2014 Jan 6;9(1):e84488. doi: 10.1371/journal.pone.0084488 (PMC3882224; doi:10.1371/journal.pone.0084488)
Supplement: Annotated Spectra S4 — (ZIP) [file pone.0084488.s007.zip › RGSGDTSISIDTEASIR_-11_2_200450.txt]

       m/z	          i	matches
 175.24750	      12.8
 176.20027	       3.3
 183.11700	       6.0
 187.24246	       4.8
 191.06662	       7.7
 201.25922	       7.0
 202.35184	       6.4
 204.09784	       1.6
 211.88222	       5.8
 213.50227	       8.3
 217.18132	      27.9
 228.17183	       3.1
 229.21793	      13.9	b (5) (2+)-NH3
 230.16400	      11.0
 235.21696	       2.1
 239.22673	      11.6
 241.21710	       4.0
 244.16306	       6.8
 245.23564	       7.6
 258.36853	       7.2
 264.71411	      10.4
 266.09760	       9.9
 267.24213	       2.1
 269.77548	      28.8	b (6) (2+)-H2O-P, b (6) (2+)-NH3-P
 271.29755	       4.4
 272.27753	      36.4
 273.10883	       4.0
 273.95523	       8.4
 275.22522	       5.1
 279.11414	       7.3
 281.05527	       5.5
 283.85199	       3.1
 288.22760	      55.3	y (2) (1+), y (5) (2+)
 297.19775	      14.5	y (8) (3+)-NH3
 298.34814	       9.0
 300.24023	       2.9
 301.29816	       9.4
 306.36713	       4.1
 308.27557	      14.6	b (9) (3+)-H2O, b (9) (3+)-NH3
 311.26584	       7.8
 313.12558	       2.0
 314.55096	      11.7
 316.24445	      20.1
 317.06781	       3.1
 319.27386	       7.8
 319.96686	       5.0
 320.96085	       7.6
 327.09485	       8.5
 328.22479	      13.0
 329.71149	      17.8	y (6) (2+)-H2O, y (6) (2+)-NH3
 332.46008	       9.5
 333.38672	      14.8
 335.56488	      21.1
 337.21570	      23.9
 339.13916	      15.6	y (6) (2+)
 339.99286	      16.3	b (4) (1+)-H2O
 344.45721	      10.0
 347.29114	       8.4
 350.07056	       7.2
 351.15869	      21.3	b (11) (3+)-H2O-P
 353.31671	       8.2
 354.50250	      11.8
 356.05530	       8.7
 356.67535	      13.7	y (3) (1+)-H2O
 358.16730	      25.1	b (4) (1+), b (11) (3+)-P, y (3) (1+)-NH3
 361.28571	      67.2
 362.40192	      42.0	b (7) (2+)-H2O, y (10) (3+)-NH3, y (10) (3+)-H2O, b (7) (2+)-NH3
 365.46173	       2.7
 369.89368	      13.0
 373.37500	       2.7
 375.31775	     145.0	y (3) (1+)
 376.35962	       8.6
 378.25031	       9.9
 382.50226	      35.1
 387.10291	      26.0	y (7) (2+)-H2O, y (7) (2+)-NH3
 389.25488	      11.1
 392.26166	       5.5
 393.03027	       2.7
 398.15070	      26.0	y (11) (3+)
 399.33710	      13.9
 400.39636	       5.9
 401.28979	      20.3
 403.79407	      13.8
 404.43353	       6.4
 407.25745	       7.4
 408.02893	       4.4
 412.29620	       3.7
 413.25806	      23.2	b (9) (2+)-NH3-P, b (9) (2+)-H2O-P
 416.83508	      19.6
 418.83459	      48.6	b (12) (3+)-NH3, b (8) (2+)-NH3, b (8) (2+)-H2O, b (12) (3+)-H2O, y (12) (3+)-H2O-P
 419.60425	       4.6
 422.11530	       5.4
 425.31378	      11.0
 426.03381	       2.8
 427.31580	      49.1	b (8) (2+)
 428.16296	      15.4	b (13) (3+)-H2O-P, y (4) (1+)-H2O
 429.36981	      37.5	y (4) (1+)-NH3, b (13) (3+)-NH3-P
 430.12042	       2.6
 432.04169	       2.9
 433.45551	       6.6
 434.28314	       3.9
 434.88593	       6.8
 437.10486	      16.3
 438.27600	      27.6
 440.11810	       2.9
 441.05780	      14.0
 442.05219	      16.2
 443.14178	      16.5
 443.80774	      61.9	y (8) (2+)-H2O, y (8) (2+)-NH3
 445.57349	      39.9
 446.37903	     228.1	y (4) (1+)
 447.80762	      27.4
 450.33490	      16.7
 451.64020	      12.2
 452.95166	      63.7	y (12) (3+)-H2O, y (12) (3+)-NH3, b (14) (3+)-H2O-P, b (14) (3+)-NH3-P, y (8) (2+)
 457.23431	      25.0	y (13) (3+)-H2O-P
 460.07703	       1.6
 461.04767	      13.0
 462.12567	      14.2	b (13) (3+)-NH3, b (9) (2+)-H2O, b (9) (2+)-NH3
 462.94946	      12.4
 463.83264	      24.2	y (13) (3+)-P
 466.27313	      17.3
 467.11938	      17.5	b (13) (3+)
 468.34540	       8.8
 469.02930	      15.0
 470.21045	      26.2	b (10) (2+)-NH3-P, b (10) (2+)-H2O-P
 471.36755	     101.4	b (9) (2+)
 472.46051	      46.1	b (5) (1+)
 473.34595	      15.7
 476.20068	       9.5
 478.86230	      15.6	b (10) (2+)-P
 480.54303	       3.7
 482.04535	       8.5
 482.89624	       6.4
 483.53033	       5.3
 486.21436	       7.8
 487.29205	      29.0	y (9) (2+)-NH3, b (15) (3+)-P, y (9) (2+)-H2O
 488.58289	      67.1
 489.27386	      15.2
 491.28937	      16.2	y (13) (3+)-NH3, b (14) (3+), y (13) (3+)-H2O
 492.48920	      17.8
 493.42102	      22.7
 494.62878	       1.6
 496.40918	      26.4	y (13) (3+), y (9) (2+)
 499.13153	      31.5
 500.41437	      32.8
 501.11884	      14.5
 501.77557	      28.5
 502.47772	       8.8
 507.73468	      21.5
 508.77484	      21.9
 509.50476	      70.0	y (14) (3+)-NH3, y (14) (3+)-H2O
 510.29401	      27.4
 511.95526	      12.7
 513.49945	      34.2	b (15) (3+)-H2O
 514.87830	      34.7	b (15) (3+)-NH3, y (14) (3+)
 517.72882	      14.9
 518.58746	     198.4	b (10) (2+)-H2O, b (10) (2+)-NH3, b (16) (3+)-H2O-P, b (16) (3+)-NH3-P
 519.81268	      34.1	b (15) (3+)
 522.83215	       6.6
 523.46808	      14.6
 524.52667	      58.4	y (16) (3+)-H2O-P, b (16) (3+)-P, y (16) (3+)-NH3-P
 525.24451	       8.7
 527.49982	      45.3	b (10) (2+), b (11) (2+)-H2O-P, b (11) (2+)-NH3-P
 528.18970	       5.1
 530.20367	      34.7	y (16) (3+)-P
 531.79565	      24.0
 533.76947	      41.9
 534.56317	      17.7
 535.34521	      43.1
 538.77716	       6.2
 539.71637	      22.3	b (6) (1+)-NH3-P
 541.20459	       4.9
 542.51624	     100.0
 543.70233	      41.1	y (10) (2+)-H2O, y (10) (2+)-NH3
 544.47644	       8.7
 546.21588	      31.5
 548.01056	      43.2
 549.55981	      35.6
 550.56146	       6.8
 551.29169	      17.4
 552.08673	      68.9	b (16) (3+)-NH3, b (16) (3+)-H2O, y (10) (2+)
 552.72681	      18.6
 553.48590	      26.8
 554.47894	       4.4
 555.67188	      22.4
 556.81915	      40.6	b (6) (1+)-P
 557.82019	      86.6	y (16) (3+)-H2O, y (5) (1+)-H2O, y (16) (3+)-NH3, b (16) (3+), y (5) (1+)-NH3
 559.90033	      25.2
 561.96857	      60.3
 562.62268	      10.4
 564.80841	       7.2
 566.34027	      34.4
 567.44891	      48.8
 568.61969	      34.3
 569.37860	      47.8
 570.09625	      29.9
 571.14636	      61.5	[M+3H] (3+)-NH3-H2O-P
 572.11017	       8.8
 572.71533	      16.0
 573.36816	       6.9
 573.98065	       2.5
 575.55182	     193.0	y (5) (1+), b (11) (2+)-H2O
 577.00385	      40.5	b (12) (2+)-H2O-P, b (11) (2+)-NH3, [M+3H] (3+)-H2O-P, [M+3H] (3+)-NH3-P
 577.83868	      22.9	b (12) (2+)-NH3-P
 579.14026	      72.6
 580.35358	      59.0
 581.85321	     101.1
 582.98590	      98.5	[M+3H] (3+)-P
 583.83856	      58.4
 585.27216	     110.5	b (11) (2+)
 586.10760	      21.8	b (12) (2+)-P
 587.27704	      13.9
 588.06622	      14.5	y (11) (2+)-H2O, y (11) (2+)-NH3
 590.66144	      15.1
 591.99017	      17.6
 592.85236	      34.9
 593.47394	      40.0
 594.62134	      47.5
 595.42035	      45.8
 596.35101	     118.9
 597.08307	     170.9	y (11) (2+)
 597.89801	      59.9
 598.53583	      64.5
 599.57916	      29.6
 600.32275	      24.2
 601.91357	      89.7
 603.12537	     205.9
 604.17706	      63.9	[M+3H] (3+)-NH3-H2O
 605.18927	     120.5
 606.35907	     156.5
 607.09509	      53.3
 608.76129	      25.1
 614.63184	      22.0	[M+3H] (3+)-H
 617.52332	       4.6
 623.18188	       8.6
 626.87726	       8.4
 628.79730	       3.3
 629.51544	       8.6
 630.44965	       8.4
 633.22406	      22.7
 634.45197	       2.5
 635.99133	      72.0	b (12) (2+), b (6) (1+)-H2O
 636.78717	      13.4	b (6) (1+)-NH3
 638.75226	       8.6
 642.93591	       5.5
 645.64471	      15.3
 646.79547	      41.5
 648.85046	      22.5
 650.16351	      20.3
 651.45294	      57.1	b (13) (2+)-P
 652.65454	      27.9
 653.81976	      21.4	b (6) (1+)
 654.50153	       3.3
 655.31500	       4.2
 657.86169	      21.8	y (6) (1+)-H2O
 659.36523	      13.0
 660.52899	      15.9
 662.51318	      15.7
 665.28412	       6.1
 667.78430	       9.7
 671.65338	      18.5
 672.82220	      12.9
 674.12048	      36.1
 675.82220	      17.9
 676.52032	      43.1	y (6) (1+)
 677.35779	      23.7	y (12) (2+)-H2O, b (14) (2+)-H2O-P
 678.02887	       6.4
 678.97797	       9.2
 679.67511	       2.7
 681.06329	      33.7
 682.35699	      56.1
 683.13239	      14.5
 684.63373	       5.6
 685.71033	      41.2
 686.69672	     142.8	y (13) (2+)-H2O-P, b (14) (2+)-P, y (12) (2+), y (13) (2+)-NH3-P
 687.77704	      41.0
 688.61444	      11.7
 691.17383	      50.3	b (13) (2+)-NH3, b (13) (2+)-H2O
 691.79547	      34.5
 692.65631	       3.7
 694.31183	       6.6
 695.81146	      13.2
 697.07819	       3.3
 698.19635	       8.0
 700.12817	      57.4	b (13) (2+)
 700.76367	      47.9
 703.30035	      10.2
 705.17950	       9.7
 706.19098	       8.2
 706.94141	      20.5
 709.17578	       8.6
 711.12860	      29.6
 712.90192	       3.8
 714.63293	      28.1	y (14) (2+)-H2O-P, y (14) (2+)-NH3-P
 716.02295	      26.9
 720.14215	      44.4
 721.41956	      25.4	b (15) (2+)-H2O-P
 722.48663	      50.9	b (15) (2+)-NH3-P
 723.12488	     123.8	y (14) (2+)-P, b (7) (1+)-H2O
 724.64099	       8.6
 726.74304	      60.0	b (14) (2+)-NH3, b (14) (2+)-H2O
 729.29132	      98.8
 730.31390	      39.2	b (15) (2+)-P
 730.95593	      37.0
 732.97430	      15.5
 735.93036	     210.5	b (14) (2+), y (13) (2+)-NH3, y (13) (2+)-H2O
 737.93677	      42.3	b (8) (1+)-H2O-P
 741.35785	       4.2
 742.16376	       4.6
 744.64948	      42.0	y (13) (2+)
 745.47931	      15.5
 746.51367	       8.2
 748.94971	      14.9
 749.69537	      10.2
 750.56348	      18.2
 752.29919	       6.8
 753.89044	      26.5
 754.62103	      32.1
 756.31512	       8.1
 760.28253	       8.7
 761.09259	      23.8
 762.87543	      28.7
 764.10181	      15.6	y (14) (2+)-NH3, y (14) (2+)-H2O
 767.82611	       6.4
 769.28186	      19.1
 770.44708	      48.2	b (15) (2+)-NH3, b (15) (2+)-H2O
 771.15625	      37.3
 771.92303	       5.5
 773.38910	     167.2	y (7) (1+)-H2O, y (14) (2+)
 774.26593	       1.8
 775.86414	       3.6
 777.98566	       8.2
 779.20782	     149.2	b (15) (2+)
 780.35498	       9.8
 781.15314	      16.6
 783.12512	      22.3
 784.66278	       6.3
 785.69275	       6.0
 787.22601	      29.3	b (16) (2+)-P, y (16) (2+)-NH3-P, y (16) (2+)-H2O-P
 789.28876	       4.0
 791.28143	     265.3	y (7) (1+)
 792.32495	      38.5
 798.86835	      34.1
 801.24115	      22.4
 806.14349	      14.8
 810.16992	       3.8
 810.90814	      13.5
 812.61920	      19.0
 814.03326	      23.5
 815.22687	       2.2
 816.35645	      22.3	y (15) (2+)
 817.33746	      36.3
 818.58942	      35.8
 820.60321	       2.9
 824.62689	       9.4
 826.91986	     109.4	b (9) (1+)-NH3-P, b (16) (2+)-NH3, b (16) (2+)-H2O
 827.80414	       4.8
 828.76727	      28.4
 829.92242	      19.0
 831.45441	       8.9
 832.99249	       3.5
 834.39099	      16.1
 835.12555	       9.0
 836.32159	     213.6	y (16) (2+)-NH3, y (16) (2+)-H2O, b (8) (1+)-H2O, b (16) (2+)
 837.24170	      25.4	b (8) (1+)-NH3
 840.33130	       2.9
 841.77130	      37.4
 842.41669	       9.0
 843.58105	       9.6
 844.78058	       7.3
 845.43188	       9.1
 850.32886	       2.5
 852.19995	      45.4
 853.26855	      11.2
 854.20435	      98.3	b (8) (1+)
 855.20386	      59.0
 856.81134	      35.4
 858.35352	       3.6
 859.48029	       8.3
 862.82349	       8.6
 866.31818	       3.6
 869.24103	       6.8
 870.51996	       8.2
 873.18292	       4.2
 879.93915	      22.7
 880.59723	       8.0
 883.29834	       6.8
 886.35223	      92.3	y (8) (1+)-H2O
 887.38873	      29.2	y (8) (1+)-NH3
 890.88824	       2.2
 893.20972	       5.9
 897.47980	       8.3
 899.28131	      19.8
 900.22266	      20.3
 904.29077	      57.2	y (8) (1+)
 905.33569	      38.5
 907.45728	      12.9
 910.99762	      15.0
 911.84601	       8.0
 913.44659	      16.9
 914.54053	      11.5
 917.58008	       7.5
 918.31641	       9.0
 921.28693	       7.8
 922.72992	      28.9
 923.33807	     152.8	b (9) (1+)-H2O
 924.30023	      37.2	b (9) (1+)-NH3
 926.46527	      10.5
 927.56396	      13.2
 933.48724	       8.9
 941.35052	      31.1	b (9) (1+)
 942.52936	       9.7
 946.42413	      15.9
 948.69086	       2.0
 953.22528	       9.2
 956.36310	       6.9
 958.39233	       9.2
 963.47504	       1.6
 964.46362	       6.6
 967.78320	      22.0
 973.38812	      22.8	y (9) (1+)-H2O
 974.47467	      25.2	y (9) (1+)-NH3
 985.32220	       9.1
 986.03052	       7.4
 988.33807	       8.8
 989.32635	      10.2
 990.84393	      14.2
 991.47809	      36.2	y (9) (1+)
 992.52899	      13.7
 993.32471	       5.1
 995.35822	       8.7
1002.80231	       8.0
1011.24829	       8.9
1012.55103	      13.2
1016.53217	       6.3
1018.40942	       4.3
1036.13940	      16.2	b (10) (1+)-H2O
1037.29321	       7.0
1038.27478	       3.1
1039.17590	       4.9
1044.66772	       9.3
1045.64709	       2.5
1053.80981	      13.6	b (11) (1+)-NH3-P, b (11) (1+)-H2O-P, b (10) (1+)
1054.47705	      10.3
1055.21606	      10.5
1056.34131	      11.4
1058.14771	      17.0
1072.36951	      18.8
1076.05981	       4.4
1080.34668	       1.4
1081.07800	       9.0
1082.41626	      29.6
1088.93311	       4.6
1098.42480	      11.0
1099.74487	      17.4
1100.68079	      11.7
1102.53748	      10.8
1104.31055	       9.8
1128.74512	       6.5
1147.09802	      24.7
1170.23657	       4.9
1172.50647	       8.3
1186.02551	      12.9
1191.31555	       9.6
1193.40808	       2.1
1209.52246	       4.1
1242.39453	      11.4
1426.57825	       2.7
