# Supplementary material for: Phosphoproteomic Analysis of Platelets Activated by Pro-Thrombotic Oxidized Phospholipids and Thrombin
Source: PLoS One. 2014 Jan 6;9(1):e84488. doi: 10.1371/journal.pone.0084488 (PMC3882224; doi:10.1371/journal.pone.0084488)
Supplement: Annotated Spectra S4 — (ZIP) [file pone.0084488.s007.zip › RGSGDTSSLIDPDTSLSELR_-6_2_108752.txt]

m/z	i	matches
214.25768	459.3
219.44504	169.4
229.13771	1042.4
230.02975	565.6
231.24368	144.7
239.58383	142.1
253.38354	94.3
270.12308	454.9
271.24078	144.1
275.65671	62.9
277.68127	219.8
283.26071	138.7
284.70441	66.7
285.39636	118.1
286.06622	231.0
288.27747	6568.1	y (2) (1+)
289.39539	577.1
290.26733	295.5
294.15585	290.7
300.43149	244.6
309.94946	281.1
314.17712	1496.3
315.39160	232.8
321.82477	95.4
327.93478	391.8
333.22208	282.4
334.31598	244.1
342.19604	1135.0
343.38550	127.9
346.11206	69.9
348.31726	62.2
349.29535	156.0
353.03180	175.5
356.75073	389.1
358.56653	270.2
369.33978	123.6
373.10022	243.5
375.73230	216.3
382.74219	623.6
383.64148	403.9
388.53864	550.7
390.39948	307.9
392.21320	85.7
394.51105	262.8
396.44214	2462.7
397.61224	1348.5
398.30548	237.6
399.15247	410.8
400.38965	85.9
401.20496	661.0
402.48138	62.9
403.32257	316.2
404.47644	1343.3
405.77295	2749.8
406.37616	298.8
411.10632	161.3
413.35297	3377.7	b (9) (2+)-H2O-P, b (9) (2+)-NH3-P
414.22284	306.4
417.31580	8522.3	b (12) (3+)-H2O, b (12) (3+)-NH3, y (3) (1+)
418.36823	1656.7
419.13153	713.7
422.52106	3445.1	b (13) (3+)-NH3-P, b (13) (3+)-H2O-P, b (9) (2+)-P, b (12) (3+)
423.26453	701.5
425.77649	203.7
426.50958	76.4
427.42285	251.3
429.08954	1240.9
430.37115	1104.2
431.23773	164.2
432.43939	290.8
435.21869	333.3
436.70563	98.7
439.55560	541.0
441.38428	527.9
442.34143	142.6
443.96234	872.9
444.77765	310.0
446.19910	350.3
448.30157	1774.1
449.37079	237.4
450.38104	80.9
452.23230	588.1
453.44409	4011.0	y (12) (3+)
454.26343	849.4
455.19214	286.2
457.17828	1066.1
458.21313	618.0
458.84558	73.4
460.98834	983.4
462.19836	32703.2	b (9) (2+)-NH3, b (14) (3+)-P, b (9) (2+)-H2O
463.46136	2276.0
464.51245	1470.1
465.70020	134.8
469.86566	1802.6
471.21741	11530.5	b (9) (2+)
471.95526	3366.3
472.85651	982.5
473.80103	852.0
474.85675	137.0
475.53766	160.9
478.70599	15904.1	b (10) (2+)-P
479.34375	12620.9
480.68237	905.4
481.74719	280.6
482.39105	166.0
483.17804	62.0
484.12860	223.2
486.23077	1112.0
487.49207	328.1
488.42267	76.4
491.24762	544.2
491.89899	90.7
493.38831	397.0
496.27686	541.9
497.40393	319.6
498.42688	186.8
499.12677	439.5
500.31183	11040.7	y (9) (2+)-H2O, y (9) (2+)-NH3
501.00037	8112.0
502.33270	1183.6
504.31549	24772.0	y (4) (1+)
505.36572	4118.5	y (14) (3+)-NH3, y (14) (3+)-H2O
506.34344	1211.1
509.28143	60920.8	y (9) (2+)
510.02594	41678.8
511.29016	1381.0
512.28918	308.9
513.85193	6156.1
514.68024	877.5
515.28558	393.9
516.52759	2249.1
518.82880	12123.9	b (10) (2+)-NH3, b (10) (2+)-H2O, b (15) (3+)-NH3
519.83026	1488.8
522.90448	268.1
524.14148	190.7
525.48981	47.6
527.81342	63819.6	b (11) (2+)-H2O-P, b (11) (2+)-NH3-P, b (10) (2+)
528.84882	7589.9	b (16) (3+)-P
530.05548	493.2
531.67041	299.7
532.39850	342.0
536.51276	6957.7	b (11) (2+)-P
537.47156	86.1
540.54309	79.9
548.74994	822.6
550.41412	569.0
553.36310	3268.7
554.27032	768.3
555.19696	479.8
556.23224	211.5
557.99738	7278.2	y (10) (2+)-NH3, y (10) (2+)-H2O, b (17) (3+)-P
558.97998	1629.0
561.30048	256.6
562.38666	109.8
563.27081	386.9
565.20270	892.8
567.03754	52787.0	y (15) (3+)-NH3, y (10) (2+)
567.89093	7477.3
568.77386	1272.7
570.08380	1149.7
571.09808	401.6
572.58746	162.9
573.19879	71.7
574.04651	465.6
575.29303	108.7
576.29865	5301.2	b (11) (2+)-H2O, b (11) (2+)-NH3, b (12) (2+)-H2O-P, b (12) (2+)-NH3-P
577.36053	772.1
578.71582	422.4
581.16071	271.3
582.14618	168.4
583.31586	303.1
585.16852	53942.0	b (11) (2+), b (17) (3+)-H2O, b (17) (3+)-NH3, b (12) (2+)-P
585.86334	27215.7
586.74683	4124.9
587.76495	1024.0
588.73602	311.6
591.90228	48.6
594.11615	42.8
596.48956	58.2
599.67023	855.9
601.47546	71.8
607.36212	71.6
608.62769	1108.4
611.22559	635.9
614.41797	1082.5
615.33978	584.7
617.52759	7498.6	y (5) (1+)
618.53314	2614.6
619.32599	138.0
621.72876	38.2
623.25372	14638.3	y (11) (2+), y (17) (3+)-NH3, y (17) (3+)-H2O
623.99231	8129.0	b (12) (2+)-H2O
625.02289	636.9
626.46417	752.4
627.53223	368.0
629.46002	361.3
630.83618	413.4
631.63983	708.3
633.94501	6159.8	b (18) (3+), b (12) (2+), b (13) (2+)-NH3-P, b (13) (2+)-H2O-P
635.17468	1097.4
636.37946	826.8
637.65887	101.3
640.82147	623.7
644.81476	322.3
645.76868	81.2
649.01978	937.9
650.41681	465.2
654.42841	3276.5	b (6) (1+)
655.22894	1407.4
656.57556	336.3
657.38348	593.7
658.20428	247.1
659.09570	480.3
660.53931	223.5
661.69476	315.0
663.35291	209.3
664.41156	1152.6
665.01563	95.5
665.81927	110.9
667.42004	841.1
668.30688	531.4
669.48724	559.0
670.91766	912.9
671.78619	736.6
672.45050	345.6
673.57959	903.1
674.39935	615.7
675.42426	467.0
676.46014	270.9
678.60077	110.0
679.70209	572.2
680.52899	1323.6
681.30682	521.9
682.07629	941.2
683.12097	957.8
684.01117	860.8
684.83289	402.5
685.47491	798.0
686.40930	145.7
687.55402	421.5
689.69000	222.7
691.10620	4743.9	[M+3H] (3+)-NH3-P, [M+3H] (3+)-H2O-P
691.88580	5882.1	b (13) (2+)
693.01086	959.7
693.92303	923.2
695.22479	411.2
696.56989	7531.6
697.29742	8939.8	[M+3H] (3+)-P
698.49115	1949.3
700.26837	488.1
701.46991	1181.2
702.74945	295.8
703.81378	2302.0
704.43542	8303.4	y (6) (1+)
705.36060	6740.1
706.48871	1945.6
707.40234	1061.8
708.70209	1754.5
709.36121	1363.7
710.14063	124.3
711.44244	2782.7
712.33978	2297.4
713.29254	1570.0
714.38324	224.5
715.01532	373.9
716.61237	204.7
717.50720	17168.2	[M+3H] (3+)-NH3-H2O
718.23260	3595.9
718.97528	3178.3
720.64197	1798.3
721.40442	274.5
722.42145	206.0
723.52399	89.1
730.60999	151.7
736.83441	731.2
741.89410	5237.6	b (14) (2+), b (7) (1+)
743.10364	1104.7
744.06842	859.2
746.37787	1095.0
747.61639	249.4
751.30969	756.9
754.83960	753.2
756.08472	192.7
758.28241	143.3
759.28485	590.7
760.46155	425.8
763.41827	450.4
764.46527	562.9
766.36993	314.0
767.45966	4018.7	y (14) (2+)
768.29846	1718.6
773.07819	162.6
774.22400	1279.1
774.95636	465.3
776.42291	6454.7	b (15) (2+)-NH3, b (15) (2+)-H2O
777.67780	1445.9
778.46521	42.5
780.37610	491.6
781.88287	265.1
784.16803	2238.1
785.13177	3600.0	b (15) (2+), b (16) (2+)-NH3-P
785.92065	3023.1
786.92816	193.7
788.51636	483.8
789.32257	214.3
790.03644	290.2
792.57806	7115.8	b (16) (2+)-P
793.52301	2041.3
794.36682	1336.0
795.06989	679.6
798.13336	446.8
800.19897	190.1
801.51550	1694.5
802.88660	338.1
804.11090	406.4
805.45990	6871.7	y (7) (1+)
806.50311	2105.3
807.54199	971.0
810.26276	16353.8	b (8) (1+)-H2O
811.33331	5510.5	b (8) (1+)-NH3
812.34259	886.3
813.25403	306.1
813.95288	156.4
815.84460	523.3
817.02399	203.4
817.87958	819.3
818.99915	715.4
820.88574	299.8
823.63776	891.2
824.29797	2947.3
825.18518	277.5
827.54291	1496.1
828.35284	5409.2	b (8) (1+), b (17) (2+)-NH3-P
829.51416	1936.5
830.44855	70.9
831.30499	42.9
832.99292	18795.3	b (16) (2+)-H2O, b (16) (2+)-NH3
833.91797	3308.4
834.74316	1519.7
836.17749	1344.5
836.83972	790.4
837.45233	407.2
841.30090	678.3
842.00238	19658.9	b (16) (2+)
842.93829	1577.3
843.58746	2591.1
844.30670	940.4
845.25702	1082.5
846.24066	780.7
849.38812	42.9
850.32581	461.7
851.28131	730.3
852.35504	878.1
854.70844	228.2
855.36334	185.4
856.17230	193.3
857.14862	350.4
858.52753	223.7
859.34253	1212.5
863.80267	628.4
864.47107	202.0
866.13617	204.3
867.31781	47.6
868.09052	311.4
870.30255	57.3
871.86719	426.9
876.18829	7869.0	b (17) (2+)-NH3, b (17) (2+)-H2O
877.00360	4277.5
877.87280	360.4
879.02399	1207.0
880.63770	42.9
881.39117	91.1
883.90063	886.1
885.17236	7918.4
886.03467	10387.4	b (17) (2+), y (17) (2+)-NH3-P, y (17) (2+)-H2O-P
887.21411	1293.8
888.04730	719.9
890.29510	167.2
891.79224	199.3
892.74091	188.9
893.90204	1070.3
895.26270	1208.8
896.11664	1801.2
899.62939	270.8
901.42438	1200.7
902.44049	529.7
903.40021	859.5
904.15546	62.0
905.28931	483.2
906.50177	857.1
907.30402	109.8
908.09076	81.2
910.35815	422.7
911.65033	232.4
915.53058	65.2
916.39764	738.0
920.49957	6303.2	y (8) (1+)
921.40558	1716.6
923.34375	15114.6	b (9) (1+)-H2O
924.44513	8213.8	b (9) (1+)-NH3
925.56244	2943.3
926.35944	459.0
927.15796	204.5
928.08514	569.1
932.08667	728.5
935.46771	153.0
937.24689	431.5
938.98511	296.2
939.77197	611.5
940.64185	3719.9
941.25250	38466.8	b (9) (1+), b (18) (2+)-H2O, b (18) (2+)-NH3
942.25488	21963.2
943.32837	7457.3	y (17) (2+)
944.36176	1326.0
948.39801	451.8
950.00128	21094.2	b (18) (2+)
951.00073	3857.3
951.91724	970.8
952.76367	579.9
953.41016	148.8
955.67609	375.1
956.54688	544.2
957.87250	5988.0	y (19) (2+)-H2O-P, y (19) (2+)-NH3-P, b (19) (2+)-P
958.86237	947.3
959.51996	69.6
960.46021	333.6
963.71063	184.8
974.44775	180.5
976.37457	156.1
980.19061	334.2
981.25165	160.5
984.34552	47.6
987.59369	465.8
988.53754	1413.1
991.78168	190.2
992.98834	944.9
994.11334	90.9
997.30267	1626.4
998.09650	2389.8
999.44092	5531.1	y (9) (1+)-H2O
1000.41162	5519.7	y (9) (1+)-NH3
1001.35840	951.5
1003.25311	213.6
1006.56805	28292.0	y (19) (2+)-H2O, b (19) (2+), y (19) (2+)-NH3
1007.56024	9543.2
1008.66284	1094.8
1009.35907	871.4
1010.41302	629.8
1011.43848	113.3
1016.60956	1124.6
1017.44879	50673.7	y (9) (1+)
1018.48077	31839.0
1019.42633	8579.9
1020.35565	1320.8
1021.59637	290.7
1026.63501	437.0
1028.56299	86.4
1036.23730	282.5
1037.14087	2259.2
1037.93140	1228.9
1039.06592	106.5
1051.11328	70.1
1054.32715	30763.5	b (10) (1+), b (11) (1+)-NH3-P
1055.34363	15459.5
1056.33643	5436.1
1057.45117	904.5
1058.18933	55.2
1058.82190	165.1
1064.93555	142.2
1066.89429	400.8
1070.50549	680.6
1071.57715	1094.0
1072.44568	165.8
1074.70959	367.4
1076.22559	76.6
1080.83728	129.2
1083.37976	133.7
1087.48242	52.2
1089.61841	142.6
1092.23169	301.3
1096.82227	73.0
1114.55396	3043.2
1115.46814	1323.2
1116.53210	513.4
1117.41760	215.6
1120.50757	185.1
1122.26428	95.7
1132.43677	65086.4	y (10) (1+)
1133.46082	37662.8
1134.46118	16084.7
1135.46558	4966.1
1136.35461	94.6
1139.69824	74.8
1144.00952	124.5
1151.15503	2135.2
1152.59106	1053.5
1153.47424	860.9
1169.35864	53878.2	b (11) (1+), b (12) (1+)-P
1170.32593	21761.6
1171.37158	7676.4
1172.53711	2414.2
1173.44238	335.1
1178.13733	153.9
1192.42322	319.7
1209.49451	514.5
1211.47144	95.4
1216.50647	175.7
1217.18225	70.1
1226.37122	367.3
1227.63208	210.3
1240.61560	94.0
1242.49585	152.5
1244.07727	167.6
1245.53162	7571.0	y (11) (1+)
1246.56189	2679.4
1247.60779	1679.3
1248.52832	819.8
1255.69897	253.1
1263.51526	132.5
1266.71033	183.2
1268.67334	261.9
1271.48010	388.2
1284.50916	419.3
1295.31604	159.6
1315.69873	156.8
1320.87903	100.1
1323.34790	142.2
1351.55310	344.5
1352.28247	94.2
1355.11426	304.5
1358.52356	452.2
1361.57886	66.7
1367.59753	176.1
1368.30249	170.1
1380.95813	528.4
1381.73376	535.5
1382.75110	222.7
1417.56482	95.3
1445.62146	220.1
1469.90564	298.7
1511.52112	142.5
1519.69885	81.2
1521.18018	80.0
1531.64453	259.9
1557.70081	137.9
1573.70349	242.8
1605.69641	344.9
1612.89954	133.4
1665.01440	62.1
1683.12585	199.1
1725.74622	252.8
1798.88953	99.4
