# Supplementary material for: Phosphoproteomic Analysis of Platelets Activated by Pro-Thrombotic Oxidized Phospholipids and Thrombin
Source: PLoS One. 2014 Jan 6;9(1):e84488. doi: 10.1371/journal.pone.0084488 (PMC3882224; doi:10.1371/journal.pone.0084488)
Supplement: Annotated Spectra S4 — (ZIP) [file pone.0084488.s007.zip › RGSGDTSSLIDPDTSLSELR_-7_2_89987.txt]

m/z	i	matches
212.99294	590.5
214.27901	406.5
226.87405	130.2
228.66077	299.2
229.29501	726.8
241.83975	89.0
247.16251	102.7
251.11642	423.7
257.21158	410.4
271.24390	398.8
283.33966	246.4
288.33755	8673.1	b (6) (2+), y (2) (1+)
289.44925	215.0
290.16995	132.2
291.52655	187.8
296.03354	102.4
297.43127	131.0
300.13531	303.3
308.90796	116.7
310.22717	550.1
314.18173	1346.8
315.32367	289.6
322.50854	131.6
328.09387	1063.7
333.13940	804.8
338.58966	81.9
341.42480	229.9
342.29047	1250.4
356.99475	173.1
362.24847	1473.9
365.11658	180.6
366.36896	719.0
368.27209	489.4
375.07391	413.9
377.12115	180.4
381.07562	314.5
383.29370	721.7
385.81140	208.0
386.79523	598.9
388.15918	382.3
392.37744	143.7
393.26489	102.5
394.17029	448.3
396.06061	1847.1
396.83954	1019.8
399.19293	109.6
401.36322	1472.2
403.22437	244.8
404.37335	877.4
406.09955	424.2
408.55859	431.5
411.15186	936.4
412.33087	310.0
413.29993	6364.4	b (9) (2+)-NH3-P, b (9) (2+)-H2O-P
413.98016	171.2
414.75708	990.3
417.25250	12909.4	y (3) (1+), b (12) (3+)-NH3, b (12) (3+)-H2O
418.35406	4728.9
419.42627	828.5
421.16705	181.4
422.43689	3777.6
423.44647	137.8
424.14368	231.0
426.30182	608.5
429.19537	1976.1
430.50629	779.7
431.28558	88.2
436.42499	253.3
439.70190	1576.1
440.37274	482.8
444.21423	2048.6
445.33203	684.2
448.02222	3489.1
449.40173	1049.5
450.99585	388.3
451.74438	338.0
453.32886	10274.4	y (12) (3+)
454.33221	856.0
455.16583	210.0
456.45789	109.4
457.10455	2261.0
457.83044	2981.0
458.49298	173.1
460.95154	1826.4
462.23987	29086.4	b (14) (3+)-P, b (9) (2+)-NH3, b (9) (2+)-H2O
463.29596	4419.2
463.92828	145.0
464.69580	1189.2
465.66400	338.5
466.42560	217.7
467.43506	360.6
469.95111	5843.8	b (10) (2+)-NH3-P, b (10) (2+)-H2O-P
471.07446	20676.9	y (13) (3+)-NH3-P, y (13) (3+)-H2O-P, b (9) (2+)
471.80530	8925.0
472.41949	62.7
473.05890	187.7
474.00403	82.0
475.47992	345.9
478.89404	36970.5	b (10) (2+)-P
479.96375	2684.0
481.27136	159.4
481.95880	847.2
482.90741	229.1
485.40027	584.2
486.71039	1192.8
491.46429	95.2
493.12653	390.5
495.44812	350.1
496.26050	1702.5
497.25287	317.1
498.11804	1570.3
500.49072	19264.0	y (9) (2+)-H2O, y (14) (3+)-NH3-P, y (9) (2+)-NH3
501.29291	1096.1
502.04578	2535.0
504.32672	32933.2	y (13) (3+)-NH3, y (4) (1+)
505.27716	7879.8	y (14) (3+)-P
506.19275	2062.3
509.36829	84431.9	y (13) (3+), y (9) (2+)
510.01941	37860.2
510.95886	6288.1
512.00751	2274.5
513.58173	4654.1
514.27728	2245.2
514.98706	1884.8
516.00360	2213.8
516.95691	196.3
518.10315	1527.8
518.85767	7265.4	b (10) (2+)-H2O, b (15) (3+)-NH3, b (10) (2+)-NH3
520.06671	1590.1
521.45343	286.3
523.17975	325.1
524.18903	138.1
527.63910	67485.8	b (10) (2+), b (11) (2+)-H2O-P, b (11) (2+)-NH3-P
528.37042	30607.3	b (16) (3+)-P
529.23206	3706.7
530.09460	450.4
530.70850	514.0
531.66235	352.9
532.85248	868.2
534.39899	536.4
535.21582	308.0
536.44501	7361.1	b (11) (2+)-P
537.73651	365.9
539.28534	286.1
545.30310	915.9
546.00867	377.1
548.63617	1387.5
549.49396	1539.3
553.19769	3802.7
554.28534	745.4
555.19464	435.5
558.04938	10714.1	y (10) (2+)-NH3, b (17) (3+)-P, y (10) (2+)-H2O
559.37286	2251.5
560.59430	75.6
561.46747	178.9
562.62933	404.7
565.22443	373.4
567.02386	72066.8	y (15) (3+)-NH3, y (10) (2+)
567.97522	9175.5
568.77087	868.0
569.75769	109.7
573.40497	1008.2
574.05042	136.6
575.15680	243.5
576.25824	9422.1	b (11) (2+)-NH3, b (12) (2+)-NH3-P, b (11) (2+)-H2O, b (12) (2+)-H2O-P
577.24127	871.9
578.75854	116.8
581.43427	297.5
585.32666	99843.1	b (17) (3+)-NH3, b (11) (2+), b (12) (2+)-P, b (17) (3+)-H2O
586.42346	9125.7
587.32672	572.9
588.09882	282.6
589.14374	422.9
590.10663	95.4
591.27283	784.4
591.94690	490.6
593.74127	723.4
597.88800	221.8
599.15540	81.3
600.67877	948.7
601.36896	432.0
602.09979	167.5
603.36578	499.0
605.27655	266.0
606.93555	550.4
607.55298	115.1
608.99426	123.4
611.54865	987.8
614.34766	3103.2
615.16766	87.3
616.15088	827.1
617.34131	11857.6	y (5) (1+)
618.30670	4752.6
619.29041	767.4
622.51056	577.3
623.43329	27713.5	y (11) (2+), y (17) (3+)-H2O, y (17) (3+)-NH3
624.44916	5134.2	b (12) (2+)-H2O
625.23499	1266.1
625.87164	620.3
627.20197	187.6
629.43945	1673.5
631.44067	237.5
633.88324	6785.9	b (18) (3+), b (12) (2+), b (13) (2+)-H2O-P, b (13) (2+)-NH3-P
634.76123	541.7
636.15436	702.5
637.38831	730.4
640.82782	88.3
642.23456	888.0
644.86456	817.9
645.56519	641.9
646.36194	461.7
648.06982	1107.7
648.98505	792.2
650.86328	493.6
654.36700	5397.0
655.33099	841.8
656.32501	342.8
657.50555	382.9
658.27094	202.1
663.15942	878.1
664.80450	151.1
665.55164	1267.4
666.99677	1818.2
671.54004	819.2
672.52124	188.0
673.51105	811.7
674.23352	756.0
675.30438	335.2
676.29999	312.6
677.31000	1107.0
679.01849	1168.1
680.20758	2369.1
681.29272	1585.3
682.29718	1781.9
683.10370	624.2
683.90009	293.5
685.25427	1139.0
686.08008	337.9
687.36414	581.8
688.23932	195.1
691.20514	13619.7	[M+3H] (3+)-H2O-P, [M+3H] (3+)-NH3-P, b (13) (2+)
692.50470	2131.7
693.32947	1706.8
694.36029	668.7
695.08429	376.9
695.94794	444.4
696.96991	18527.9	[M+3H] (3+)-P
697.98730	3823.6
698.97101	737.5
701.57556	2741.3
703.31635	470.8
704.45630	14954.0	y (6) (1+)
705.35278	9636.9	y (13) (2+)-H2O-P, y (13) (2+)-NH3-P
706.43036	3983.0
707.30115	1510.7
708.97266	1305.2
710.38947	304.4
711.28186	2592.5
712.06934	1214.2
713.48462	2765.4
714.60645	781.9
715.70758	1249.0
716.90167	3442.5
717.51367	9125.1	[M+3H] (3+)-NH3-H2O
718.22919	6407.7
718.84045	4124.2
719.58466	4424.1
720.43463	652.6
721.11707	1334.0
721.99432	765.6
722.64142	180.6
725.22968	230.3
730.03125	306.0
731.28351	165.4
733.25183	196.2
736.38287	1204.7
737.39996	211.0
741.64471	3553.3
742.37140	1317.3
743.23346	2745.3
744.03613	253.6
745.51495	940.2
748.16003	459.2
752.25104	238.7
753.04504	179.3
754.65515	437.8
755.65338	1030.8
756.92499	458.5
758.41290	1394.0
759.04333	1212.2
760.37024	1154.6
761.50897	523.0
763.74939	569.0
764.35822	504.8
767.37115	3464.6
768.15436	1337.9
769.70380	300.2
771.72943	772.7
772.35321	1177.2
773.87738	356.5
774.52179	143.8
776.15704	6846.2	b (15) (2+)-H2O, b (15) (2+)-NH3
776.87921	3530.2
777.54517	401.0
778.38232	242.9
780.15576	231.3
782.47882	123.8
783.77643	2881.2
785.13043	10588.6	b (16) (2+)-NH3-P, b (15) (2+)
785.93903	5595.2
786.59381	268.2
787.38226	1226.4
788.15314	654.3
791.14948	1124.3
792.40466	7887.6	b (16) (2+)-P
793.34546	5618.4
794.30225	1935.2
797.30133	469.4
798.65704	217.6
801.06604	1066.1
801.88385	1044.3
802.90350	187.4
805.42950	10546.9	y (7) (1+)
806.47229	3504.0
807.26788	892.7
808.02863	1159.8
808.92706	136.5
810.20734	13519.5	b (8) (1+)-H2O
811.27460	9147.4	b (8) (1+)-NH3
812.31122	1677.7
812.95807	665.4
814.94751	848.9
816.24078	259.4
817.51239	216.8
818.92303	2386.5
821.41339	88.4
823.12866	1398.3
824.11798	2854.6
825.17584	1225.7
828.10638	10044.1	b (17) (2+)-H2O-P, b (17) (2+)-NH3-P, b (8) (1+)
829.50189	3680.1
830.46729	531.6
831.33197	543.5
832.65265	13438.8
833.41132	19167.2	b (16) (2+)-H2O, b (16) (2+)-NH3
834.38092	1884.8
835.06647	406.2
836.38873	2095.9
837.41309	608.7
839.35767	187.8
840.05902	848.3
841.58990	16552.0
842.39911	16978.1	b (16) (2+)
843.38483	4227.9
844.59534	1073.0
845.73035	2451.0
846.51288	269.1
848.21490	320.8
852.91510	533.8
857.30743	574.4
858.62909	1281.4
859.34540	887.7
866.52081	601.3
867.29169	1763.5
867.91852	2725.2
868.84113	580.6
872.09406	352.8
873.51227	282.5
876.36713	9513.2	b (17) (2+)-NH3, b (17) (2+)-H2O
877.13080	5195.1
878.04224	2059.0
878.74799	384.6
879.34833	1323.2
885.30054	17015.1	b (17) (2+), y (17) (2+)-H2O-P, y (17) (2+)-NH3-P
886.13550	7275.6
887.44049	1310.9
889.38617	179.1
890.90308	316.2
891.89380	287.1
893.48267	356.9
895.90887	1884.2
897.05536	538.3
898.15509	367.7
900.95972	1196.3
901.93109	487.9
902.72461	511.7
904.07404	795.8
905.49347	172.5
906.65314	203.0
908.85577	335.4
911.01837	707.1
911.80573	138.0
916.23688	231.0
920.38593	6509.7	y (8) (1+)
921.46259	1014.8
923.23096	19418.9	b (9) (1+)-H2O
924.31915	8247.8	b (9) (1+)-NH3
925.54742	3162.9
926.68604	518.7
927.39063	291.7
932.06909	1687.0
934.20392	1671.0
935.79761	1361.0
936.53888	705.1
941.21991	70173.2	b (18) (2+)-NH3, b (18) (2+)-H2O, b (9) (1+)
942.34857	17860.3
943.37103	7760.8	y (17) (2+)
944.63544	2660.9
945.35571	302.1
950.02344	28400.9	b (18) (2+)
950.91058	6959.4
951.69946	1437.1
952.47601	320.7
953.54999	1102.0
954.40607	354.6
956.56757	987.5
957.30255	6420.1	b (19) (2+)-P, y (19) (2+)-NH3-P, y (19) (2+)-H2O-P
958.07813	3497.4
959.20465	1840.7
960.91107	298.7
962.67950	1028.1
964.41937	116.8
965.54901	131.2
974.69379	556.4
976.71973	484.8
980.31622	271.8
981.41876	95.5
982.69379	152.2
986.40576	904.3
987.41553	1362.4
988.99585	1976.6
992.47632	1097.9
993.57275	768.9
995.06024	323.0
996.31403	321.4
997.66479	6764.9	b (19) (2+)-H2O, b (19) (2+)-NH3
998.70123	2600.4
999.51398	5662.6	y (9) (1+)-H2O
1000.37653	3629.3
1001.45648	1141.0
1002.12451	973.3
1002.95428	363.4
1006.60858	27889.0	b (19) (2+), y (19) (2+)-NH3, y (19) (2+)-H2O
1007.45538	15046.8
1008.67609	2805.1
1009.41632	475.5
1011.22662	216.1
1012.91064	1951.7
1017.45953	85551.8	y (9) (1+)
1018.38013	41708.6
1019.39160	13748.3
1020.33105	5370.5
1024.65137	582.7
1026.49976	381.5
1027.56519	378.5
1029.40674	474.7
1031.05139	583.6
1036.94141	2680.5
1037.54199	1215.3
1038.28357	52.7
1041.84570	584.0
1054.30811	51797.8	b (10) (1+), b (11) (1+)-NH3-P
1055.36694	19194.1
1056.40100	5932.4
1057.65234	607.6
1058.43616	208.5
1059.50098	95.5
1071.60681	400.8
1072.35547	1045.2
1073.49792	176.3
1074.36951	869.8
1078.29333	236.2
1085.25513	103.3
1096.95056	144.1
1107.35754	102.5
1109.40369	116.5
1110.50964	188.7
1114.31067	5194.9	y (10) (1+)-H2O
1115.52002	3246.9
1116.59265	582.9
1117.34399	288.2
1118.98218	216.0
1120.51733	263.4
1132.38989	76555.3	y (10) (1+)
1133.40735	44348.7
1134.47363	18501.6
1135.63062	3087.4
1136.45593	93.6
1145.09167	88.3
1151.32837	3476.2
1152.48608	737.4
1153.24304	807.0
1154.60107	102.5
1156.47241	457.5
1157.37695	129.5
1169.27734	65338.0	b (12) (1+)-P, b (11) (1+)
1170.35022	33355.5
1171.34399	11253.1
1172.19983	2259.7
1172.87842	220.4
1173.50476	845.6
1178.43726	244.7
1184.45850	136.8
1220.36304	222.3
1222.97998	109.8
1225.35449	193.8
1227.44727	52.8
1228.74280	1288.1
1229.85437	457.3
1230.73962	227.3
1233.70593	137.0
1236.44360	67.0
1237.67688	166.5
1245.54028	9307.3	y (11) (1+)
1246.44214	5177.5
1247.36169	2014.7
1259.90259	434.5
1273.28943	357.3
1286.34631	244.7
1305.61572	236.4
1325.43738	414.2
1358.31140	639.7
1381.37451	876.7
1401.86462	115.7
1410.73987	328.3
1415.56189	271.5
1438.74524	233.9
1451.60095	371.7
1455.89954	211.3
1462.11267	102.8
1515.19934	136.8
1521.97668	325.1
1665.10083	229.2
