# Supplementary material for: Phosphoproteomic Analysis of Platelets Activated by Pro-Thrombotic Oxidized Phospholipids and Thrombin
Source: PLoS One. 2014 Jan 6;9(1):e84488. doi: 10.1371/journal.pone.0084488 (PMC3882224; doi:10.1371/journal.pone.0084488)
Supplement: Annotated Spectra S4 — (ZIP) [file pone.0084488.s007.zip › RGSGDTSSLIDPDTSLSELR_-10_2_92144.txt]

m/z	i	matches
213.04721	64.6
227.81609	83.8
229.14728	849.4
232.27388	112.5
241.23123	276.4
245.32135	141.5
259.93744	129.0
261.32355	235.6
270.52994	356.4
271.28851	156.1
277.11505	457.5
279.93231	172.5
283.25931	969.6
284.23914	202.8
288.32062	6400.4	y (2) (1+)
289.34103	1111.4
293.13522	154.4
296.42581	161.1
300.07526	106.2
302.50909	112.3
310.25171	86.1
314.04840	1167.8
319.39545	113.2
325.83368	559.8
327.94720	907.4
328.62634	111.4
332.53210	54.0
333.26706	68.9
336.31335	86.3
339.14221	229.3
342.25119	1173.0
343.32077	64.6
349.46356	95.4
351.43329	357.2
352.74222	397.2
356.43808	107.9
357.18375	85.1
359.13660	262.0
361.15613	616.4
362.29144	256.6
363.24054	302.9
365.18683	181.2
368.26910	422.1
371.34381	355.2
372.95734	394.8
374.58545	95.9
381.16882	252.8
382.18530	282.7
383.36182	161.6
384.38977	379.7
386.22034	90.7
387.82037	710.2
388.52582	69.0
390.80347	305.1
392.05182	240.3
392.75269	118.2
394.17609	145.0
396.84705	1125.1
397.54059	393.4
399.35901	1255.4
403.34607	138.2
404.50110	941.8
405.47559	1324.6
406.18860	304.3
407.21210	143.7
407.83386	59.5
411.38562	304.9
413.22797	3149.2
413.87030	613.8
415.59119	81.4
417.36389	9938.3	b (12) (3+)-NH3, y (3) (1+), b (12) (3+)-H2O
418.44287	3299.9
419.25049	1055.2
422.23981	690.3
422.86310	1559.0
425.22797	80.9
429.32373	2050.4
430.46405	607.1
431.38794	64.6
432.30865	688.8
433.18341	80.0
435.32733	96.9
435.99548	257.1
438.05957	118.7
439.71680	812.2
443.00574	247.8
444.46497	853.4
445.36865	211.0
447.94653	2404.7
448.69141	81.4
450.26440	1007.0
452.29675	437.1
453.25311	6097.1	y (12) (3+)
454.28424	485.9
457.10809	2559.7
457.81628	2523.1
458.68469	294.3
461.18964	124.0
462.22260	28344.5	b (9) (2+)-H2O, b (14) (3+)-P, b (9) (2+)-NH3
462.96930	4942.6
463.66852	1658.5
464.51416	139.3
465.29486	1078.8
467.14233	241.0
469.94073	1381.1
471.35071	17565.7	b (9) (2+)
472.74927	835.9
475.23224	224.5
476.11389	196.1
478.75446	16803.5	b (10) (2+)-P
479.48273	11147.2
480.42108	98.0
481.16272	172.6
482.39960	272.9
483.46741	950.2
484.64532	312.6
485.32629	350.9
486.20514	1143.8
487.18097	161.4
490.34766	210.1
491.54724	680.9
492.30029	117.1
493.14911	162.5
495.06952	258.0
496.22467	732.6
497.17847	723.9
498.41888	112.0
499.31470	261.7
500.49957	17148.1	y (9) (2+)-NH3, y (9) (2+)-H2O
501.35492	3065.4
502.17059	73.6
502.90497	336.4
504.31061	28499.1	y (4) (1+)
505.38861	10766.9	y (14) (3+)-NH3, y (14) (3+)-H2O
506.44922	939.9
509.51294	87869.7	y (9) (2+)
510.50806	14923.1
511.51685	1891.2
512.37103	123.8
513.49182	1200.8
514.13123	4093.7
514.96405	627.2
516.13446	478.5
517.08276	1042.0
518.61096	6749.0	b (10) (2+)-H2O, b (15) (3+)-H2O, b (10) (2+)-NH3, b (15) (3+)-NH3
519.39655	3784.8
520.02789	1660.1
521.24487	289.1
522.10333	490.6
523.86835	421.7
527.80518	72152.0	b (10) (2+), b (11) (2+)-H2O-P, b (11) (2+)-NH3-P
528.72266	11891.1	b (16) (3+)-P
529.60468	1128.1
531.02313	968.5
532.19519	304.0
533.74310	687.4
534.34753	64.2
536.36157	9489.6	b (11) (2+)-P, b (5) (1+)-NH3
537.60907	619.1
538.87408	896.1
540.57367	342.7
541.85333	188.7
545.60162	199.5
548.05011	309.0
548.98810	948.7
550.35400	134.8
551.27869	306.1
551.90149	428.7
553.30206	1084.6
554.36493	70.0
554.97821	1105.3
556.24255	570.6
557.93994	6562.8	y (10) (2+)-H2O, y (10) (2+)-NH3, b (17) (3+)-P
558.75507	1566.4
559.41644	1005.7
560.05621	290.2
563.36115	327.7
564.42542	286.9
566.99664	49174.3	y (10) (2+)
567.99713	14071.7
569.12189	881.4
570.16052	370.0
571.02777	333.6
572.35059	55.0
573.00323	275.8
574.52765	300.8
576.08795	4179.8
577.07269	2081.5
577.85376	481.1
579.73944	232.8
581.40417	394.9
582.55090	63.0
583.43481	641.5
585.35004	86930.4	b (17) (3+)-NH3, b (11) (2+), b (17) (3+)-H2O, b (12) (2+)-P
586.32843	11632.3
587.37946	1349.3
588.42249	383.0
589.16595	102.5
590.06592	728.4
590.72314	58.6
592.16974	348.0
593.41742	295.3
596.00226	629.3
597.35535	524.7
598.15314	258.6
599.11932	175.9
600.18146	440.1
601.12024	680.1
602.83099	118.8
604.21503	374.8
605.45355	590.6
606.82196	199.4
607.46619	792.2
608.85065	175.3
611.14459	1057.3
611.99762	92.3
614.41418	2885.0
615.22406	1107.2
616.17609	688.0
617.43402	13079.3	y (5) (1+)
618.43439	2399.4
619.33734	994.8
621.67389	649.7
623.45050	18046.8	y (11) (2+)
624.30194	3420.4
627.35193	125.0
629.03522	459.1
631.14862	1130.5
632.56586	310.8
633.90924	4687.1	b (18) (3+), b (12) (2+), b (13) (2+)-NH3-P, b (13) (2+)-H2O-P
634.67670	1805.3
636.09637	1122.6
637.18549	907.7
638.03754	844.2
638.67273	565.5
640.05621	343.1
641.33160	336.1
643.29248	629.7
645.33521	1897.1
646.49664	170.7
647.34064	183.0
648.14215	257.2
649.43951	150.9
651.60510	199.4
652.60699	769.2
654.27753	5248.6	b (6) (1+)
655.15717	1221.7
658.19305	786.0
659.05707	387.9
660.30957	106.1
661.19965	466.6
662.39276	671.5
664.24139	2138.6
665.12781	649.3
666.49176	425.5
667.85138	860.2
670.10089	710.2
670.77020	481.0
672.16980	1240.7
673.50342	1246.8
674.40631	84.7
675.23199	350.9
678.36841	466.4
679.12097	407.0
680.00653	3840.0
680.80438	342.7
681.47211	224.8
682.29071	1543.0
683.49982	1855.2
684.43524	308.9
685.51563	2054.7
686.61847	874.4
687.59845	2235.1
688.99969	86.9
691.26672	12233.5	[M+3H] (3+)-NH3-P, [M+3H] (3+)-H2O-P, b (13) (2+)
692.45746	2801.8
693.08411	1759.5
693.80475	1829.9
694.80988	1875.0
695.46716	845.2
696.92401	13750.0	[M+3H] (3+)-P
697.78839	17736.9
698.58868	3875.5
700.15973	876.7
701.07587	590.0
702.04626	1465.8
703.19037	2471.6
704.42114	12696.2	y (6) (1+)
705.30438	11056.5
706.24908	4295.8
707.20184	198.2
708.06256	301.3
708.71362	718.2
709.54266	815.0
710.39862	1312.5
711.62396	1128.0
712.34033	2356.3
713.63043	1619.9
714.78070	991.8
715.39136	517.6
716.21313	2141.0
716.89838	562.5
717.63007	12354.5	[M+3H] (3+)-NH3-H2O
718.54340	4728.1
719.53394	3345.5
720.32062	589.6
721.22577	3275.5
723.49811	415.6
724.21490	208.8
733.88196	229.7
734.85199	59.4
736.32733	2435.0
737.28021	536.5
739.96735	487.8
741.64996	3712.2
742.45551	3915.6
743.27924	893.5
744.32452	129.4
746.29187	1268.4
747.32770	86.5
748.27606	310.6
749.14081	247.9
752.31616	308.1
753.12543	240.9
754.35712	1075.3
755.54504	1606.2
756.25165	467.8
758.46600	2326.5
759.44202	458.7
761.91888	829.7
762.69525	522.4
763.40051	373.3
764.39368	813.9
766.97150	2233.5
767.77856	1478.4
768.85089	656.2
769.75946	931.6
771.14801	767.8
772.21118	84.4
774.40240	1214.5
775.65289	703.0
776.38306	5127.9	b (15) (2+)-NH3, b (15) (2+)-H2O
777.17371	1660.8
778.00714	712.2
778.88440	175.7
779.89026	184.1
781.14203	398.5
781.77966	48.6
783.58551	2134.5
784.35980	2544.7
785.31171	10318.3	b (15) (2+)
786.61664	544.3
787.58679	856.9
788.52673	780.7
789.54211	853.5
791.42926	875.8
792.62030	9552.1	b (16) (2+)-P
793.46771	1474.7
794.07477	609.7
795.15057	860.8
796.03003	346.1
796.83936	276.3
797.83588	314.0
799.90729	900.3
801.53094	1085.2
802.34662	368.9
803.24103	773.1
805.40161	6274.8	y (7) (1+)
806.62994	1719.9
807.52777	1141.2
808.88000	95.2
810.23224	11650.7	b (8) (1+)-H2O
811.37903	8260.6	b (8) (1+)-NH3
812.25104	1477.3
813.29724	410.6
814.60980	2302.1
815.26685	946.9
816.23444	311.9
817.52472	917.1
819.09039	1047.9
819.95062	606.2
820.99335	322.7
822.28625	916.5
823.38116	668.9
824.49878	2743.0
825.21313	1156.2
826.03967	348.1
828.24292	11740.1	b (17) (2+)-NH3-P, b (8) (1+)
829.38977	4070.2
830.71588	1129.6
831.57465	202.7
832.72162	13950.9
833.46661	17806.4	b (16) (2+)-H2O, b (16) (2+)-NH3
834.36066	1619.1
835.27972	166.9
836.47205	3521.3
837.33618	101.2
839.32098	384.8
841.94971	17760.9	b (16) (2+)
842.88129	5398.0	b (9) (1+)-P
843.70441	2652.1
845.20111	553.7
846.37885	192.0
847.90887	484.2
849.29431	472.0
853.30371	267.4
855.56323	1415.6
857.77130	1760.8
859.04437	767.7
863.38556	1136.5
864.22845	354.8
866.34204	357.7
867.13745	212.7
867.82281	392.5
869.36597	1257.0
870.38397	444.8
871.37103	165.1
874.25317	305.4
876.33783	11173.3	b (17) (2+)-H2O, b (17) (2+)-NH3
877.28516	3655.1
878.23920	940.4
879.12933	969.0
881.18402	530.9
882.38531	208.2
883.55023	170.4
884.29126	649.0
885.50360	19350.3	b (17) (2+)
886.35834	1229.7
887.29120	1321.1
888.11603	1373.4
889.68207	423.1
891.27515	290.8
892.92188	330.8
895.16064	1055.8
896.09943	945.0
899.50201	359.0
901.37933	423.5
902.49640	862.6
903.66705	402.5
904.75104	688.7
905.45044	69.5
907.39429	151.2
908.62402	770.3
912.57159	102.5
914.80151	1775.1
916.24921	75.7
917.54144	48.5
919.11603	627.1
920.48529	6830.7	y (8) (1+)
921.45953	871.8
923.15021	14764.2	b (9) (1+)-H2O
924.23413	7988.5	b (9) (1+)-NH3
925.38666	3355.2
926.50464	1612.1
927.20215	278.5
928.15356	556.2
932.09912	2721.2
933.14801	1001.9
941.24878	58629.0	b (9) (1+), b (18) (2+)-H2O, b (18) (2+)-NH3
942.22290	15175.9
943.25092	3032.0
944.64178	1462.7
945.27142	49.7
945.93732	139.7
946.99677	374.4
947.66351	313.7
948.58087	283.7
949.67871	10012.8	b (19) (2+)-NH3-P
950.28448	12603.9	b (18) (2+)
951.08917	4351.8
952.09528	1367.6
953.13885	102.4
955.34015	108.0
956.33563	942.2
957.71893	4559.0	y (19) (2+)-NH3-P, b (19) (2+)-P, y (19) (2+)-H2O-P
958.64185	946.3
959.54022	133.1
960.19452	284.0
963.54816	1197.5
964.65802	97.8
969.51489	515.8
970.61285	256.5
971.87286	176.1
972.61481	807.9
973.27399	780.0
977.93848	638.6
980.40411	1309.8
981.11774	329.1
981.92188	574.0
982.52466	155.6
986.90259	462.2
988.79266	856.2
989.43134	91.6
992.21826	593.2
992.84760	461.9
993.58398	167.9
995.42847	227.8
997.49420	4280.3
998.22876	2477.1
999.46429	4102.7
1000.70660	3143.8
1001.68683	2072.8
1002.52588	310.4
1005.30347	134.6
1006.53125	22345.1	y (19) (2+)-H2O, b (19) (2+), y (19) (2+)-NH3
1007.38770	2849.8
1008.11981	149.1
1009.15131	1195.7
1010.39081	330.3
1013.59723	161.9
1016.15521	54.1
1017.39111	70318.2	y (9) (1+)
1018.42926	34161.0
1019.41821	9125.7
1020.27460	1091.3
1021.30396	223.9
1022.56964	477.8
1024.94287	310.7
1025.63086	202.8
1026.75415	235.1
1028.41895	362.1
1034.37427	310.0
1036.68811	2501.1
1037.56445	182.3
1038.42578	96.8
1054.31396	31027.0	b (10) (1+), b (11) (1+)-NH3-P
1055.41602	20169.1
1056.47046	2397.5
1057.41479	430.1
1058.20410	170.8
1059.24609	303.7
1060.22095	80.9
1069.55359	75.5
1071.46631	218.7
1072.68176	159.8
1073.46021	497.6
1074.45264	144.1
1079.99023	236.8
1081.24500	184.1
1088.49988	211.7
1089.35474	711.3
1096.73511	565.7
1097.39136	357.6
1098.01489	368.6
1112.24683	419.4
1114.42041	5158.7	y (10) (1+)-H2O
1115.57043	1087.8
1116.39856	59.6
1119.56567	499.7
1122.43066	123.7
1123.30884	256.1
1125.25696	141.1
1132.36499	60638.5	y (10) (1+)
1133.41846	42281.6
1134.41614	13891.4
1135.51782	2158.2
1136.52881	1037.9
1141.07947	107.6
1143.13525	118.5
1144.43860	635.8
1145.54517	326.3
1147.58496	85.4
1151.35205	2813.4
1152.20410	447.5
1153.39160	245.9
1154.50513	91.7
1157.49512	217.2
1160.73865	194.4
1161.37122	75.7
1166.91919	240.7
1169.30957	52525.6	b (12) (1+)-P, b (11) (1+)
1170.38049	28765.1
1171.31445	7733.8
1172.38403	1944.1
1173.27051	315.6
1176.03052	251.6
1180.51135	205.9
1184.52197	451.5
1207.50830	462.9
1208.27771	159.9
1211.92297	140.7
1216.61975	149.5
1225.06628	559.0
1227.34827	1240.9
1229.38647	64.7
1237.41028	1125.8
1238.93274	183.2
1239.62097	315.7
1245.47620	9082.8	y (11) (1+)
1246.62500	4896.3
1247.52563	1220.9
1248.70203	515.3
1251.42273	54.0
1252.22351	417.5
1254.84851	220.9
1270.07654	189.1
1277.46448	429.1
1279.05017	159.5
1284.54089	257.0
1286.64124	149.9
1307.27087	401.7
1319.76440	362.2
1327.57031	216.1
1346.18945	240.7
1350.12866	101.8
1356.40308	75.7
1361.55811	54.0
1364.34265	91.7
1366.38989	354.9
1375.56958	227.6
1381.24841	479.0
1382.54749	299.7
1383.60583	70.1
1388.19666	80.9
1410.39075	70.1
1412.41797	399.0
1435.41370	288.5
1450.54260	48.5
1455.46338	227.9
1463.17224	157.8
1482.55701	537.5
1492.14966	200.1
1509.72363	326.5
1534.67651	199.5
1553.46582	202.7
1576.39819	172.4
1601.18042	113.3
1644.48853	217.9
1654.20142	240.9
1681.87781	364.2
1689.32678	247.0
1716.89563	202.9
1721.88928	296.0
1731.86304	116.9
