# Supplementary material for: Phosphoproteomic Analysis of Platelets Activated by Pro-Thrombotic Oxidized Phospholipids and Thrombin
Source: PLoS One. 2014 Jan 6;9(1):e84488. doi: 10.1371/journal.pone.0084488 (PMC3882224; doi:10.1371/journal.pone.0084488)
Supplement: Annotated Spectra S4 — (ZIP) [file pone.0084488.s007.zip › RGSGDTSSLIDPDTSLSELR_-11_2_91158.txt]

m/z	i	matches
213.20860	296.7
214.20764	428.7
217.36491	547.7
224.04596	484.8
229.03674	1298.8
245.19946	70.7
246.41772	133.4
268.21008	314.9
269.16742	598.9
270.23370	779.4
271.44821	278.2
283.32050	464.0
288.21082	8631.2	y (2) (1+)
289.23502	1145.6
296.13855	272.2
298.45468	147.4
299.37729	206.0
304.46844	847.5
305.33353	285.2
314.20425	1077.4
315.04730	106.7
321.06244	394.6
328.16742	2351.2
338.12241	380.4
339.24707	679.3
340.45587	96.8
341.14514	229.4
342.02124	324.2
343.17755	150.9
348.17212	260.1
357.91098	652.8
359.72028	844.5
368.29022	903.2
370.93536	1512.0
379.32104	657.1
381.55145	741.9
382.58948	451.7
383.30017	583.3
385.18500	273.9
393.22705	300.5
395.06885	501.7
396.48047	1083.9
397.12317	1287.2
397.72583	265.5
399.25702	2392.6
400.53674	375.9
401.61292	770.7
404.33038	1754.8
405.80511	437.2
406.48553	743.2
407.90674	126.2
411.31482	1739.7
413.32953	6509.5	b (9) (2+)-H2O-P, b (9) (2+)-NH3-P
414.46906	1422.9
417.32892	17957.4	b (12) (3+)-H2O, y (3) (1+), b (12) (3+)-NH3
418.46118	3078.5
419.22247	1211.7
422.28009	5116.5	b (13) (3+)-NH3-P, b (13) (3+)-H2O-P, b (12) (3+), b (9) (2+)-P
423.18079	194.1
429.24420	2582.8
430.39648	853.4
431.13483	229.8
433.13440	258.0
435.36792	136.0
439.29468	1384.0
440.31830	223.7
444.58191	2286.7
445.20276	1152.4
448.17737	1359.3
452.11157	217.3
453.21716	4921.8	y (12) (3+)
453.84583	2840.3
454.99060	403.3
456.57172	1132.1
457.59082	5232.6
460.72363	679.1
462.27112	39207.6	b (9) (2+)-H2O, b (9) (2+)-NH3, b (14) (3+)-P
463.29395	3324.9
464.58362	1422.2
465.71381	311.5
466.49542	122.7
468.50287	1161.2
470.00739	2419.5
471.15167	20255.2	b (9) (2+)
471.84821	5441.5
472.68958	690.4
475.66779	861.4
478.79468	14514.7	b (10) (2+)-P
479.48212	11035.0
480.52094	1333.2
481.28174	136.0
482.24701	509.7
483.24200	442.2
485.95898	480.2
486.65692	151.4
489.48944	188.2
491.33374	1900.4
493.35400	992.1
494.38977	192.0
495.97552	2545.4
496.97327	896.1
498.94220	277.2
500.51520	19582.8	y (9) (2+)-NH3, y (9) (2+)-H2O
501.38049	3872.8
502.22754	848.6
504.37164	29104.1	y (4) (1+)
505.40625	9116.1	y (14) (3+)-H2O, y (14) (3+)-NH3
506.34625	1595.3
507.39453	892.2
509.36377	75539.1	y (9) (2+)
510.02191	45687.2
510.98895	4920.7	y (14) (3+)
511.80475	84.4
513.59058	8604.0
514.47296	1877.0
516.00720	3763.9
517.59314	537.7
518.60980	8912.2	b (10) (2+)-NH3, b (10) (2+)-H2O, b (15) (3+)-NH3, b (15) (3+)-H2O
519.47113	3698.1
520.09839	298.5
520.70313	417.0
522.13660	179.6
527.64453	62311.9	b (11) (2+)-H2O-P, b (11) (2+)-NH3-P, b (10) (2+)
528.37207	30382.2	b (16) (3+)-P
529.78961	666.7
530.70941	1043.2
532.07770	792.3
536.14178	6848.3	b (11) (2+)-P
537.36224	693.3
538.39984	256.6
542.20856	125.7
546.98779	229.6
547.83429	388.9
549.02032	779.7
553.25677	2451.4
554.37445	844.7
557.99640	9419.0	y (10) (2+)-NH3, y (10) (2+)-H2O, b (17) (3+)-P
558.78619	698.4
560.41760	149.7
562.23956	100.1
566.86664	39347.7	y (15) (3+)-NH3, y (10) (2+)
567.56049	25286.5
568.61017	2478.8
569.65753	858.9
571.34949	1700.3
572.14752	794.2
574.11963	372.5
576.36688	6884.4	b (12) (2+)-H2O-P, b (11) (2+)-NH3, b (12) (2+)-NH3-P, b (11) (2+)-H2O
577.54510	966.0
583.77966	814.2
585.34955	91435.5	b (17) (3+)-NH3, b (17) (3+)-H2O, b (12) (2+)-P, b (11) (2+)
586.27496	11814.5
587.35687	1974.3
588.19409	272.2
588.83746	581.9
590.53625	491.8
592.56470	394.7
593.38684	85.2
596.16913	1028.7
599.32739	231.5
601.10394	368.8
602.42584	333.5
604.17633	753.3
608.14056	300.1
610.29742	147.8
611.23724	150.7
612.22705	107.0
614.40375	3319.6
615.26215	621.0
615.97522	839.4
617.41168	15212.2	y (5) (1+)
618.39294	1495.7
619.33868	1090.9
620.14661	201.5
621.95758	1713.2
623.50604	19138.1	y (11) (2+), y (17) (3+)-NH3, y (17) (3+)-H2O
624.72913	5401.0	b (12) (2+)-NH3, b (7) (1+)-H2O-P, b (12) (2+)-H2O
625.45380	630.1
626.16754	201.6
627.13898	1089.7
629.20172	205.8
630.86682	395.0
633.74176	5829.0	b (12) (2+), b (18) (3+), b (13) (2+)-NH3-P, b (13) (2+)-H2O-P, b (19) (3+)-NH3-P
634.81396	2319.2
636.22235	384.8
637.34149	677.3
638.81592	889.2
643.32458	488.8
644.58002	581.1
645.38513	202.1
647.74713	85.3
648.37384	191.1
654.18927	6442.5	b (6) (1+)
655.42633	1354.6
656.26129	611.5
657.47968	813.8
658.36530	413.5
659.29108	114.3
661.15137	446.4
663.98529	837.2
664.75696	1224.7
665.52856	308.0
666.13251	270.9
667.70746	1280.1
670.62848	128.7
671.35114	70.7
672.04016	344.1
674.10199	868.8
674.70886	595.1
676.35583	806.3
677.19019	597.9
678.03864	597.9
679.00580	1369.1
680.05548	6029.9	y (12) (2+)
681.16803	2012.1
682.01239	382.2
682.69611	1473.3
683.77466	1866.8
684.80273	413.8
685.52472	627.0
686.18054	295.8
686.93976	223.4
690.95215	5664.2	[M+3H] (3+)-NH3-P, b (13) (2+), [M+3H] (3+)-H2O-P
691.62805	2705.2
692.57806	3516.5
694.18195	243.5
695.20313	459.7
697.02716	22677.8	[M+3H] (3+)-P
697.69495	8804.4
698.34717	3699.1
699.00061	533.7
700.38055	814.2
701.68317	6608.5
702.85516	1408.0
704.51727	18171.0	y (6) (1+)
705.38464	9652.3
706.30939	1837.2
707.53387	1152.6
708.64716	114.7
709.64160	1373.5
710.49286	1191.0
711.50916	1788.0
712.72455	1534.5
714.22858	1708.7
714.92413	1693.9
716.32715	1541.4
717.35956	6976.9	[M+3H] (3+)-NH3-H2O
718.21613	3202.3
719.13141	4494.4
720.08710	419.0
721.72021	2320.3
723.25848	363.1
729.88135	467.0
730.77533	143.3
735.12469	213.1
736.86346	2245.8
737.48688	310.8
741.45831	3606.9
742.34351	2122.0
743.62262	906.2
745.33667	548.5
746.27637	235.2
747.52252	657.0
748.96735	329.0
749.98688	272.6
750.78296	703.2
758.96387	1274.7
762.64703	806.6
763.68842	2837.2
764.31238	267.2
764.91406	602.4
767.60358	3663.2
768.53900	701.7
769.38849	234.6
772.49176	891.0
773.20453	333.0
774.77551	804.8
776.09698	2050.0
776.74408	5303.6	b (15) (2+)-H2O, b (15) (2+)-NH3
777.80841	516.0
779.34070	319.3
781.10712	1035.5
784.10138	1854.7
785.48138	9127.2	b (15) (2+)
786.28424	2645.5
787.51373	809.4
790.51740	243.4
792.15973	5032.1	b (16) (2+)-P
793.06049	3424.3
793.87531	3704.9
795.18622	1008.1
796.47833	223.3
800.27209	417.1
801.05713	162.0
804.29333	176.5
805.41833	7582.4	y (7) (1+)
806.56543	2972.0
807.74121	291.1
810.16864	20236.5	b (8) (1+)-H2O
811.18988	7260.8	b (8) (1+)-NH3
812.13690	2070.6
813.05499	255.9
815.38745	1035.4
817.88641	611.8
819.04822	1044.1
819.95331	2346.4
821.13019	358.1
823.74103	1543.3
824.56409	969.2
825.39594	1494.8
826.67133	1100.5
827.28503	282.1
828.00568	12867.8	b (17) (2+)-NH3-P, b (8) (1+), b (17) (2+)-H2O-P
829.08716	4526.6
830.42096	327.7
831.46661	297.9
833.02911	31376.1	b (16) (2+)-H2O, b (16) (2+)-NH3
833.93854	3660.9
834.76825	618.0
835.39124	980.1
836.42401	2901.9
837.09418	645.1
838.02277	626.4
838.94110	606.7
839.58740	356.5
840.48065	216.0
841.95697	27664.6	b (16) (2+)
842.98505	7316.5	b (9) (1+)-P
843.94696	2081.0
846.41235	1390.2
850.63361	1052.1
854.31610	426.2
855.24823	188.5
857.04144	358.5
857.66949	645.8
860.97406	297.3
863.49762	349.6
864.48621	554.0
865.76251	435.8
866.76892	1513.4
868.70715	1090.6
870.45013	393.4
871.94720	373.2
874.72296	252.3
875.78839	547.5
876.40363	13978.5	b (17) (2+)-NH3, b (17) (2+)-H2O
877.20673	4557.9
878.06940	620.3
879.46216	231.2
880.10443	438.5
885.25079	8459.9
886.05524	15873.9	y (17) (2+)-H2O-P, y (17) (2+)-NH3-P, b (17) (2+)
887.10767	1933.6
888.08789	120.4
889.00336	775.4
892.44696	132.7
895.88885	612.7
896.55414	285.8
897.43610	707.8
898.84424	1372.0
899.94525	526.1
901.01190	3296.2
901.67926	66.3
902.64453	1013.9
903.35254	857.4
904.28143	1788.9
905.16730	592.6
906.51373	590.1
907.43317	445.7
908.52563	624.8
910.88434	353.8
920.34814	7888.3	y (8) (1+)
921.56689	1544.5
922.55975	1191.7
923.36505	21091.4	b (9) (1+)-H2O
924.41180	5545.7	b (9) (1+)-NH3
925.13507	1260.4
926.44751	2524.7
927.29047	402.1
931.42303	194.4
933.12720	184.0
938.46393	575.8
941.23334	66079.8	b (9) (1+), b (18) (2+)-H2O, b (18) (2+)-NH3
942.32428	20422.9
943.37280	6476.7	y (17) (2+)
944.30450	577.7
945.07611	483.8
949.98602	26507.0	b (18) (2+)
951.03394	6055.4
951.71515	2629.3
952.94122	846.2
955.55817	827.2
956.48773	898.6
957.61401	5362.2	y (19) (2+)-H2O-P, b (19) (2+)-P, y (19) (2+)-NH3-P
958.40912	2254.8
959.28906	436.9
970.78271	77.9
975.36578	634.9
980.41235	545.3
983.07819	530.0
984.27020	795.2
986.33331	505.8
988.65472	823.3
989.84863	569.4
991.09650	56.2
991.82233	996.8
992.52832	539.8
996.17377	201.7
997.15179	2212.2
997.82172	2597.5
999.38232	5309.2	y (9) (1+)-H2O
1000.43378	5039.6	y (9) (1+)-NH3
1001.86914	1406.6
1002.89484	488.6
1003.63214	612.8
1006.26611	16429.5	y (19) (2+)-NH3, b (19) (2+), y (19) (2+)-H2O
1006.88751	13027.0
1007.68115	10424.0
1008.99298	1037.2
1010.51312	1322.4
1012.06696	303.9
1012.91302	713.9
1014.89227	742.3
1017.42877	70441.4	y (9) (1+)
1018.44025	39736.2
1019.47479	10265.7
1020.52863	3564.2
1021.78363	971.5
1026.41638	427.6
1036.22021	888.3
1037.18958	976.4
1038.54736	83.1
1040.00916	237.6
1043.35156	620.4
1051.47900	183.9
1054.34766	37154.7	b (11) (1+)-NH3-P, b (10) (1+)
1055.31604	18486.7
1056.30664	6520.5
1057.17700	924.0
1058.21729	336.5
1059.82349	255.4
1071.54224	2184.5
1072.54578	585.2
1073.54822	237.6
1078.70923	604.7
1079.34387	462.1
1085.33875	172.2
1090.43530	620.8
1095.16260	128.5
1095.99731	687.6
1096.63550	353.5
1097.58008	741.0
1098.71045	235.1
1105.82458	417.7
1112.65442	703.0
1114.54443	7134.3	y (10) (1+)-H2O
1115.62244	1190.0
1117.61572	476.4
1123.83911	317.8
1132.43311	78602.7	y (10) (1+)
1133.44641	47137.3
1134.48462	19571.7
1135.31323	3470.7
1136.52271	234.9
1142.52405	114.3
1147.86621	111.2
1151.50110	1520.8
1152.41919	2465.7
1153.91443	371.0
1155.71802	608.9
1157.11279	490.0
1157.71545	186.8
1159.03564	96.5
1169.27441	58918.3	b (12) (1+)-P, b (11) (1+)
1170.29602	34114.7
1171.33789	12102.2
1172.28809	1639.3
1173.42578	557.7
1175.42493	543.5
1180.38611	274.0
1181.46045	234.7
1187.96216	157.5
1195.11145	99.8
1197.69824	286.1
1210.10950	133.1
1218.31885	100.3
1237.10999	85.4
1242.29602	70.5
1245.45618	9444.9	y (11) (1+)
1246.54529	3895.0
1247.46289	2423.5
1248.18188	194.7
1249.65051	92.3
1259.86316	85.4
1266.69189	743.5
1269.36560	264.3
1274.45532	380.8
1325.25146	320.5
1330.15491	87.0
1341.77942	300.7
1343.27551	85.3
1356.73572	433.2
1381.63464	481.5
1449.56091	320.5
1453.55872	158.4
1464.44507	420.0
1483.04456	259.2
1552.39319	568.6
1565.50916	267.3
1598.25464	187.1
1666.74829	414.3
1699.71814	274.0
1756.69592	264.6
