# Supplementary material for: Phosphoproteomic Analysis of Platelets Activated by Pro-Thrombotic Oxidized Phospholipids and Thrombin
Source: PLoS One. 2014 Jan 6;9(1):e84488. doi: 10.1371/journal.pone.0084488 (PMC3882224; doi:10.1371/journal.pone.0084488)
Supplement: Annotated Spectra S4 — (ZIP) [file pone.0084488.s007.zip › RGSGDTSSLIDPDTSLSELR_-14_2_125763.txt]

m/z	i	matches
314.18515	47.1
315.12253	20.5
324.83591	45.8
346.30676	112.5
358.28931	68.6
359.41577	33.0
376.19208	34.3
381.18988	235.3
383.65295	39.6
389.23871	20.5
391.19550	135.9
392.21423	98.3
395.00735	82.6
397.59222	11.3
399.65930	95.6
400.95746	23.4
402.42838	48.6
408.41748	19.1
410.71368	37.7
413.60687	34.4
414.23663	168.6
418.22021	113.8
419.76230	71.6
425.73175	126.4
427.81348	33.0
428.51944	23.8
435.50311	124.4
437.40283	424.2
438.24402	103.7
443.29596	48.4
445.14575	94.9
446.47473	102.6
449.92352	28.4
451.31372	45.4
455.31146	1256.2
456.23486	343.3
457.20483	26.8
468.34460	30.0
469.56342	34.7
473.24026	262.2
474.53809	96.1
483.49622	19.1
486.53906	51.4
494.15768	17.8
495.24170	177.4
499.11816	131.5
504.50656	644.9
506.49268	30.3
512.16260	35.1
517.12909	91.6
518.09698	220.0
519.38245	165.1
520.53827	153.4
521.30139	119.5
522.25220	238.9
524.46924	106.7
525.38220	110.7
529.18433	153.7
530.53967	46.7
532.33875	41.2
538.42731	228.1
539.30945	248.7
540.28857	288.1
541.23120	78.2
543.37158	26.5
544.26636	87.1
545.14636	76.9
550.51770	63.8
553.26544	2737.3
554.60364	177.7
555.23706	159.8
556.18158	301.3
557.45544	301.8
558.27637	75.3
559.38721	117.8
564.05627	130.1
565.62280	28.4
574.20050	221.4
578.07593	88.3
581.12860	56.8
587.20117	53.0
588.29602	43.6
589.20929	25.7
591.60046	146.2
592.39221	31.5
594.45862	71.6
597.21509	40.4
600.33118	42.6
602.41461	19.1
603.35059	33.1
604.03857	51.4
607.27246	168.1
608.17188	53.3
611.63110	62.1
612.37610	26.8
613.43860	45.1
614.53918	68.5
615.83997	147.7
616.46741	33.0
617.47754	310.2
618.13611	34.6
619.47113	33.0
621.29211	136.8
625.48767	135.4
626.64893	24.3
627.28113	19.1
629.04956	28.3
632.16956	49.3
633.34985	45.5
636.28778	102.7
637.37158	150.9
640.54987	76.2
641.21283	38.8
642.47046	114.6
643.43591	115.0
644.50854	111.6
646.07263	31.9
648.20032	17.5
654.24969	548.8
655.33136	111.6
657.23608	52.6
660.82007	53.7
662.73529	212.4
666.57556	30.4
668.52875	62.3
670.36707	79.4
675.62805	19.0
677.29004	101.1
679.29419	478.9
680.47998	83.2
683.57983	96.9
686.66620	147.9
687.44336	197.3
689.46057	17.5
690.33099	172.8
691.19580	173.0
696.98132	116.6
701.42871	59.7
704.66638	1033.8
705.53296	936.7
706.36462	396.4
708.27686	102.8
710.48022	63.0
711.20685	49.8
712.38184	51.6
713.24805	288.0
715.61340	137.4
717.58453	50.6
723.33862	444.8
725.25336	96.7
726.23810	333.1
727.45422	212.6
728.65778	17.5
729.45813	77.8
730.46545	33.0
731.50122	60.0
732.26770	122.7
735.51062	159.1
736.74377	223.2
739.64075	47.1
741.36487	536.7
743.39539	348.8
744.48328	301.5
745.48090	129.3
746.32434	111.7
748.55695	138.3
751.36737	92.0
756.62329	125.3
758.67194	163.5
759.31140	212.0
761.15125	16.3
763.23798	43.4
764.56873	24.3
769.74207	27.1
771.55597	305.1
774.80750	57.5
776.20227	119.8
779.40497	22.2
781.50000	56.9
782.60608	145.5
785.44043	249.7
786.43591	139.2
787.48254	551.3
788.47601	218.1
789.40479	59.2
790.53790	70.1
792.20020	499.1
793.48865	110.4
794.49487	37.8
797.03723	32.7
799.75122	76.5
805.45105	7256.1	y (7) (1+)
806.51001	2517.6
807.52197	354.7
808.45374	73.9
809.48059	142.3
810.34729	296.4
811.30969	38.2
812.50623	151.1
813.88354	158.8
816.15759	18.1
818.59680	121.5
819.47021	299.6
820.50781	162.5
821.15051	33.0
824.41565	42.4
825.33960	207.6
826.96997	403.0
827.77637	292.8
828.42981	131.2
829.20850	318.8
832.41846	160.3
833.28955	29.1
840.56580	95.6
841.23047	62.0
843.55945	155.1
844.60620	506.3
846.38525	192.5
847.36523	193.6
848.34290	70.4
849.40063	19.1
850.91858	34.8
853.71875	133.3
856.32776	277.2
858.37073	263.4
861.39905	74.7
862.81421	65.7
864.63562	54.8
865.42847	111.1
867.29285	31.9
870.17371	156.3
870.93652	143.1
871.58105	52.2
873.00354	75.8
873.80383	37.7
874.72119	232.0
876.63989	433.9
877.46106	753.0
878.36230	518.6
879.40955	283.6
880.51404	92.2
884.31604	58.9
885.50623	305.5
886.59204	163.1
892.32935	39.8
895.12366	90.2
897.67114	51.7
898.48462	242.0
899.97925	161.2
902.43384	318.5
903.50098	148.5
904.32080	211.7
905.08167	130.8
906.14026	134.8
910.67615	47.1
911.43250	28.4
912.63318	220.2
913.24292	91.8
915.11316	212.5
916.09338	299.1
917.48755	84.9
918.64539	33.8
921.60046	750.9
922.26746	71.3
923.27112	2342.2
924.36365	388.1
925.39050	26.9
928.47095	269.9
929.93689	77.3
930.62622	38.6
931.57861	17.5
932.50208	292.3
933.60303	78.6
935.04199	51.3
937.85742	64.4
939.10950	51.4
941.20276	363.9
942.41479	358.2
943.39807	33.6
944.36377	329.7
945.07373	20.9
945.79651	145.5
949.36060	70.1
952.54297	218.8
953.67249	168.2
954.39563	62.0
956.36389	869.0
957.50281	595.8
958.17053	228.5
959.00305	44.0
959.61719	248.1
961.56702	228.1
962.89478	137.9
965.55872	30.3
969.29919	457.9
970.46069	59.2
971.22363	88.2
972.54810	132.2
973.39368	164.8
974.49780	16.0
975.66943	215.7
976.35132	26.4
977.71057	825.6
978.44958	251.4
979.19971	146.3
980.60498	355.1
981.57080	269.3
982.63696	172.0
983.77441	57.7
987.56079	185.1
988.45703	549.8
989.92773	121.9
991.50342	73.4
993.01074	211.4
993.99487	53.8
994.69897	123.0
995.68384	33.1
996.85779	49.8
997.51184	119.8
999.46643	4413.9	y (9) (1+)-H2O
1000.53320	1709.6
1001.63257	1230.6
1002.46143	146.1
1004.23462	34.9
1005.44971	487.1
1006.44995	244.8
1007.44336	171.1
1008.49268	150.8
1010.04626	121.1
1011.42749	794.9
1012.30957	82.7
1013.18750	578.2
1014.56104	159.3
1016.16040	27.4
1017.51660	48675.5	y (9) (1+)
1018.54150	21584.4
1019.57837	5629.0
1020.62720	1115.7
1022.69238	1694.2
1023.47314	263.6
1024.17578	53.1
1025.74548	229.5
1026.92017	2506.6
1027.76660	1067.8
1028.51758	345.8
1029.81128	940.5
1030.59717	714.5
1032.54346	226.5
1033.55981	213.4
1034.23206	232.4
1035.75122	18398.0	[M+2H] (2+)-NH3-P, b (10) (1+)-H2O, [M+2H] (2+)-H2O-P
1036.65796	5619.1	b (10) (1+)-NH3
1037.40454	1141.6
1038.35498	211.1
1039.90442	219.8
1041.19641	720.6
1041.84595	89.5
1043.60742	432.0
1044.79272	86663.8	[M+2H] (2+)-P
1045.69556	31787.2
1046.99438	227.3
1048.46948	363.7
1049.49329	649.3
1050.36914	128.9
1052.31555	163.5
1053.46887	3109.7
1054.42188	6872.2	b (10) (1+), b (11) (1+)-NH3-P
1055.41284	3016.7
1056.49976	1886.6
1057.48633	3281.4
1058.65942	2054.7
1059.81311	616.0
1060.65564	649.4
1061.70825	1865.7
1062.65393	634.6
1063.47998	666.0
1064.38159	372.6
1065.50781	58.0
1066.97046	930.6
1068.06689	404.4
1069.25415	214.6
1069.95093	15.8
1071.48108	16817.8	b (11) (1+)-P
1072.44958	8972.3
1073.66577	2360.4
1074.74292	796.3
1075.79956	8538.1	[M+2H] (2+)-NH3-H2O
1076.72681	3299.7
1077.56494	164.0
1078.75708	78.3
1079.58667	283.6
1080.51904	324.3
1081.57849	35.2
1083.63611	238.0
1093.88916	23.8
1099.63989	96.0
1103.29810	103.3
1105.87939	74.7
1107.23291	113.1
1108.61572	26.6
1109.73389	25.9
1111.07837	22.2
1112.15833	315.3
1114.52454	379.1
1115.47083	328.2
1116.60791	50.4
1117.34326	150.6
1120.68396	19.1
1121.90332	170.0
1124.49683	50.5
1126.77991	43.7
1127.78320	122.8
1132.44275	5182.8	y (10) (1+)
1133.45862	4041.4
1134.65649	1479.5
1135.58789	685.0
1136.59033	328.0
1138.34509	253.3
1139.51245	62.8
1140.15967	153.6
1143.20508	40.8
1145.04517	82.7
1146.76709	174.4
1149.83569	142.5
1151.40503	3749.2
1152.45728	1702.7
1153.42725	1044.9
1154.62402	136.8
1155.32043	23.6
1156.45300	65.3
1158.85876	118.4
1160.44897	288.0
1161.47974	109.9
1162.16113	221.1
1163.41724	53.3
1165.85046	188.0
1169.46179	33649.2	b (11) (1+)
1170.45752	15977.6
1171.47217	4636.5
1172.51111	607.7
1173.68530	379.3
1175.06543	207.5
1175.73755	55.4
1177.15942	63.5
1178.85059	65.4
1180.81421	84.1
1182.49512	73.1
1185.30420	131.4
1186.45386	93.0
1187.50854	33.1
1190.13965	198.6
1193.44971	209.0
1195.08813	28.4
1197.60938	54.6
1199.88806	16.0
1200.85767	65.4
1201.98389	129.5
1203.77087	20.4
1204.50073	55.1
1207.16748	103.1
1212.27271	380.6
1213.65186	376.2
1214.52881	112.3
1216.36438	74.2
1217.13684	56.9
1218.29932	125.8
1222.76501	161.2
1223.37549	54.8
1227.60681	52.7
1229.33789	351.0
1230.01196	52.4
1231.69885	28.4
1232.59583	121.0
1233.58948	70.0
1234.22546	30.9
1234.83252	23.8
1235.93103	25.0
1237.46765	130.8
1238.34497	130.8
1242.26123	361.2
1245.57959	1182.2
1246.55688	506.3
1247.34131	595.6
1247.94958	46.5
1248.68408	81.0
1249.52576	67.1
1250.72351	47.8
1251.61353	113.1
1252.49353	91.7
1253.73889	141.0
1256.42493	121.9
1258.24060	17.5
1265.50232	272.2
1266.56592	179.5
1267.81506	33.3
1269.01697	33.1
1270.79919	107.8
1271.80774	41.0
1274.50146	20.6
1279.34387	39.0
1283.48438	1674.3
1284.64600	1052.1
1285.58350	319.0
1287.59412	180.7
1288.19702	17.6
1289.22241	223.1
1290.42651	144.8
1291.49133	206.6
1294.17603	82.5
1298.31787	92.5
1300.45313	81.0
1301.99866	222.5
1302.71033	92.6
1303.54907	79.2
1304.64844	33.6
1305.68445	671.7
1306.40723	146.4
1307.11377	293.0
1308.32886	87.4
1309.40784	52.3
1310.01965	124.6
1311.36792	48.3
1311.98877	22.5
1313.62158	43.6
1316.68469	129.4
1318.07898	51.9
1319.65430	58.4
1320.31543	196.5
1321.15247	353.9
1323.49084	46.1
1324.34094	48.5
1325.09900	30.0
1328.49036	77.7
1330.53552	353.7
1331.94885	105.8
1333.39758	172.5
1335.34692	92.0
1337.37146	301.5
1338.57117	371.8
1339.47717	437.7
1340.46594	445.5
1342.44592	164.8
1345.51001	282.5
1346.23914	207.6
1347.24646	273.7
1349.64465	47.7
1353.02710	338.0
1355.43604	123.8
1358.23816	305.1
1359.27527	379.2
1360.55823	156.8
1363.55798	383.5
1364.79614	442.3
1365.47571	40.5
1367.32458	62.2
1368.17444	70.1
1368.94043	256.9
1381.55774	3443.2
1382.50049	2804.9
1383.52722	466.9
1386.36499	311.8
1387.25330	54.8
1389.14001	33.4
1393.57471	130.4
1394.28857	45.2
1395.38831	31.6
1398.80359	19.0
1400.00720	71.7
1402.30042	95.1
1403.61646	33.1
1404.68677	129.5
1406.64429	116.7
1407.70032	139.1
1409.43054	102.8
1411.15283	30.0
1411.90771	66.5
1420.42688	17.5
1421.43896	82.4
1423.34351	242.4
1424.11487	273.2
1426.66663	100.7
1427.35266	312.5
1428.82776	78.8
1430.62805	109.1
1432.33240	17.5
1433.00842	40.9
1433.61353	73.4
1436.23694	58.6
1438.63489	250.9
1439.58350	87.6
1440.47498	1022.3
1441.45398	944.0
1442.47485	232.4
1443.17261	229.3
1444.46814	71.9
1445.66528	1130.6
1446.46851	344.2
1447.38000	130.8
1462.05139	19.7
1464.32751	285.5
1465.36609	222.7
1466.96936	192.6
1468.93811	296.8
1473.42395	54.6
1477.80823	199.4
1478.45154	42.6
1479.33862	96.8
1480.28772	160.0
1482.42395	365.3
1483.27991	308.1
1485.24084	45.4
1488.18420	54.7
1489.18079	23.8
1491.08801	104.2
1491.85022	27.0
1494.65369	220.7
1496.62097	92.4
1499.83118	261.3
1502.31738	284.5
1504.27075	43.7
1506.74744	180.5
1507.50098	43.8
1508.32043	61.7
1511.25330	65.3
1514.97498	112.3
1515.81396	100.6
1517.55701	23.8
1521.69885	85.8
1523.05042	43.6
1528.45911	50.1
1532.13477	308.8
1532.85925	945.7
1534.22119	204.3
1534.88708	146.0
1535.98999	36.0
1540.61890	42.4
1542.51611	18.9
1544.92151	267.3
1545.68054	31.1
1551.61255	113.0
1552.77136	22.2
1555.46497	44.0
1556.47034	47.0
1559.61621	56.2
1562.58142	82.3
1566.55603	108.7
1568.82129	264.4
1570.32446	57.9
1573.09924	71.8
1575.13696	73.6
1577.07996	64.2
1583.40442	44.0
1586.00403	116.5
1588.47534	36.7
1589.76428	85.5
1591.26563	34.5
1592.52209	196.9
1597.26038	43.8
1598.11365	131.1
1607.25061	45.5
1608.49841	208.3
1609.57227	177.7
1610.31580	139.5
1611.60046	239.1
1616.18494	715.9
1617.41907	159.6
1618.92505	12.9
1624.67615	59.4
1626.53113	1597.2
1627.36633	456.2
1628.02209	258.2
1628.91736	44.4
1629.63745	81.0
1633.71777	3367.3
1634.75049	1939.6
1635.65710	1394.8
1636.75403	184.7
1638.70752	33.0
1640.06909	42.4
1641.95911	34.6
1646.77527	67.2
1648.13599	360.9
1649.39514	56.5
1653.69348	36.0
1664.84753	277.9
1665.98169	859.2
1666.67322	18.7
1667.48218	114.8
1668.63586	124.8
1669.56799	28.5
1670.98938	51.5
1672.24292	89.4
1673.75525	62.3
1682.70154	229.7
1684.01294	67.3
1684.94910	137.9
1687.53931	25.3
1697.59009	39.4
1698.19568	46.9
1701.85034	22.2
1714.78796	84.4
1716.31165	19.1
1718.58765	99.7
1721.76917	224.2
1722.78137	22.1
1723.52466	40.7
1725.63391	68.7
1730.79810	132.0
1732.68250	202.3
1734.21606	23.4
1734.85266	90.2
1739.29504	191.5
1740.86853	189.4
1741.47437	25.6
1745.81506	25.7
1748.43469	57.9
1750.02698	78.6
1751.52319	378.4
1752.42395	248.4
1753.81848	72.8
1755.62781	127.1
1761.28674	57.9
1762.31750	237.3
1767.47241	82.1
1768.56384	33.1
1769.89722	39.5
1774.61340	106.2
1777.21838	88.6
1778.84009	22.3
1779.79370	110.4
1783.00696	31.3
1784.85425	16.0
1788.08630	263.4
1789.68030	103.2
1790.57898	26.8
1793.71301	251.1
1794.92310	209.7
1795.90979	212.5
1796.67322	192.5
1797.55493	27.2
1801.03845	560.7
1801.85706	166.8
1805.89429	1943.3
1806.85278	1666.8
1807.85071	838.9
1809.57336	59.5
1817.00134	90.2
1840.86694	57.9
1854.68079	23.8
1857.55359	48.2
1859.64673	41.4
1862.52502	82.6
1866.20239	54.7
1874.98755	186.5
1876.08911	129.1
1877.11731	65.7
1880.63647	205.4
1881.60327	57.9
1882.49036	161.5
1896.24207	57.9
1897.43665	22.1
1898.17590	159.6
1898.82019	229.2
1899.84937	846.0
1900.75854	82.2
1905.72791	123.1
1906.48010	138.1
1914.08411	43.7
1915.09924	20.4
1915.94202	140.2
1922.90662	114.5
1923.79810	353.0
1932.18042	29.7
1932.87903	103.8
1936.75769	18.8
1937.59436	179.0
1938.80591	36.2
1943.97192	28.2
1947.85962	36.1
1952.12756	34.3
1953.95056	43.9
1955.23511	378.2
1956.06262	73.2
1956.97229	55.2
1968.26331	67.0
1972.68823	513.2
1973.56702	615.5
1974.34546	261.2
1975.52893	250.4
1976.31470	99.6
1994.85425	89.0
1996.31311	116.0
