# Supplementary material for: Phosphoproteomic Analysis of Platelets Activated by Pro-Thrombotic Oxidized Phospholipids and Thrombin
Source: PLoS One. 2014 Jan 6;9(1):e84488. doi: 10.1371/journal.pone.0084488 (PMC3882224; doi:10.1371/journal.pone.0084488)
Supplement: Annotated Spectra S4 — (ZIP) [file pone.0084488.s007.zip › RGSGDTSSLIDPDTSLSELR_-15_2_141314.txt]

m/z	i	matches
324.39386	141.4
340.35831	269.8
343.07343	28.5
358.20285	157.7
359.16925	154.6
366.51862	95.7
370.15942	62.1
376.58014	136.1
381.49792	179.6
382.98169	157.9
387.64417	71.7
394.23755	13.9
402.24368	98.8
417.37561	112.7
418.26743	65.8
424.18533	17.7
431.28204	17.7
437.25925	101.7
440.40460	56.1
441.17944	101.4
455.23871	1546.5
456.53601	871.4
457.34961	249.2
467.56189	94.4
470.44000	29.4
473.15625	825.8
474.36694	30.2
481.21869	78.9
486.25464	40.8
487.24347	40.5
494.43292	67.8
495.31781	25.6
504.39182	755.3
505.44931	271.7
506.30936	153.5
507.09723	47.0
512.01880	125.1
519.79535	35.9
538.93060	110.2
543.54083	63.3
546.47491	50.8
553.18268	3456.9
554.31482	958.3
555.37842	25.4
556.31165	46.9
557.28992	13.8
563.86609	47.6
567.27405	96.5
571.11713	119.8
574.02197	176.2
582.71106	47.6
596.34167	378.3
605.32617	222.6
607.31689	236.2
608.44470	150.7
610.32849	331.7
615.22754	246.1
617.52502	249.3
619.01636	85.4
623.23975	44.4
625.27179	116.0
626.38586	76.8
627.88135	98.2
636.16138	313.8
637.45728	238.8
643.68738	264.6
648.42932	99.1
654.18622	356.2
661.22607	172.1
661.93445	58.7
663.08136	102.6
664.51715	37.2
673.45837	26.2
679.48846	200.0
680.36554	128.1
681.49774	25.0
686.51312	294.1
687.23120	164.7
698.58545	108.0
702.41504	46.4
703.33337	52.8
704.33789	712.9
705.35132	727.7
706.33691	381.9
707.36804	63.3
710.53394	84.6
711.52533	51.7
722.73676	275.1
723.35645	281.3
724.34131	131.1
726.44385	47.7
730.56458	144.5
731.52374	100.4
733.61328	194.3
735.10083	143.1
741.34412	356.7
742.21429	57.7
745.40448	20.8
746.08954	56.2
747.86340	19.6
749.21411	51.4
751.61151	53.5
759.26807	107.9
760.41901	101.4
761.49121	296.8
762.83020	206.2
763.59875	41.1
764.42444	54.5
766.24805	38.6
773.24170	36.4
778.38293	76.8
787.42810	821.8
788.50153	406.4
789.55475	191.1
792.22510	674.6
793.21924	186.7
801.54028	78.8
805.52905	11181.4	y (7) (1+)
806.52979	4898.3
807.52271	955.5
808.43250	471.6
809.80371	550.5
810.50110	256.4
812.32642	221.4
813.26770	48.9
816.38892	54.7
818.34570	184.4
820.09485	74.3
825.18030	229.7
826.58911	167.1
827.42188	93.9
828.10156	213.7
829.29675	30.6
836.91089	100.3
843.53296	341.8
844.49231	115.9
845.35522	49.7
853.52319	86.7
855.93579	256.6
860.37732	357.6
861.49573	44.8
863.48035	140.6
865.67834	138.6
868.67883	348.7
869.92712	75.1
871.05579	33.3
873.44019	191.7
876.76831	65.1
877.45825	197.4
879.57373	253.9
882.06396	137.0
883.09949	104.2
883.73718	92.5
885.16663	115.0
886.27490	73.1
887.45996	55.4
895.27026	172.6
896.40442	86.4
898.46252	218.9
899.12659	39.8
901.10437	202.3
902.65027	281.9
903.53906	222.6
904.24207	82.2
905.31177	239.9
906.33618	48.9
907.34741	58.7
911.76990	47.0
913.27234	36.0
917.40894	24.7
920.39185	285.9
923.39233	1495.4
924.40430	610.1
925.44531	119.9
926.50977	73.2
930.95776	76.9
931.99243	136.1
936.68481	45.0
937.68652	45.0
938.36877	279.2
941.31226	476.7
942.55823	382.7
943.36438	47.6
946.81091	136.7
949.92749	15.8
951.45740	110.1
956.83960	933.2
957.73181	522.1
958.63977	184.1
959.60510	284.3
962.41211	151.4
963.62878	71.6
965.35046	140.6
968.40393	103.0
974.26306	490.7
976.24133	24.8
978.12732	154.7
978.97827	91.6
981.42700	346.3
982.71106	124.9
983.44373	38.0
984.43433	96.4
988.06104	112.5
989.45117	197.8
991.75659	225.8
992.46631	66.9
993.76392	223.2
995.31750	25.5
996.62073	205.5
998.03931	63.3
999.46313	4729.6	y (9) (1+)-H2O
1000.56177	2187.4
1001.72607	267.7
1002.61890	314.7
1006.23145	179.0
1008.22949	126.7
1010.51245	82.1
1011.26123	95.4
1012.53149	424.3
1015.10913	389.9
1015.99854	99.8
1017.52844	52149.7	y (9) (1+)
1018.56738	26641.0
1019.52014	9690.3
1020.49316	2244.6
1021.55945	650.8
1022.93823	505.9
1024.11755	381.1
1026.76123	2614.6
1027.79834	1703.8
1029.36804	780.2
1030.43481	821.2
1031.09009	12.9
1031.86768	267.2
1032.47021	189.1
1033.21240	41.0
1035.81543	21082.9	[M+2H] (2+)-NH3-P, b (10) (1+)-H2O, [M+2H] (2+)-H2O-P
1036.59888	7380.2
1037.21790	5647.9	b (10) (1+)-NH3
1038.25073	1066.9
1038.93994	82.5
1041.15771	815.1
1042.74561	357.6
1044.50891	50525.4
1045.24219	90045.3	[M+2H] (2+)-P
1046.18652	18369.7
1047.22339	1099.9
1047.92651	16.8
1049.04626	80.9
1052.01123	106.2
1053.63989	2297.9
1054.43042	8494.7	b (10) (1+), b (11) (1+)-NH3-P
1055.25159	6011.3
1056.45703	1007.1
1057.48242	534.6
1058.23645	99.7
1059.66919	949.5
1061.34106	1418.5
1062.32849	649.8
1063.02588	591.2
1063.76538	283.2
1064.44653	126.7
1066.83667	2974.5
1067.59973	475.3
1068.71765	213.8
1069.52148	447.8
1070.18518	146.8
1071.45898	14422.0	b (11) (1+)-P
1072.47205	8362.6
1073.44128	3337.5
1074.74890	1271.4
1075.73022	7628.1	[M+2H] (2+)-NH3-H2O
1076.57300	2572.7
1077.49658	927.4
1078.54199	165.6
1079.56885	517.6
1082.20325	212.0
1084.66650	69.0
1100.39038	65.1
1107.72742	112.1
1108.39722	86.5
1110.46265	88.7
1114.54492	357.9
1115.56567	197.4
1116.72705	188.6
1117.62622	45.6
1119.40869	106.4
1125.37805	179.2
1127.64233	58.5
1132.44592	6745.4	y (10) (1+)
1133.47095	4654.4
1134.44556	1475.5
1135.42676	418.1
1138.22351	106.6
1139.72705	76.9
1140.49829	52.8
1150.81543	256.1
1151.47656	5219.8	b (12) (1+)-NH3-P, b (11) (1+)-H2O
1152.45532	3171.7
1153.42761	1216.3
1154.62219	119.7
1169.35303	40869.4	b (11) (1+), b (12) (1+)-P
1170.40918	22659.7
1171.46558	6449.5
1172.35254	1448.6
1173.56116	192.0
1174.66357	23.6
1175.65491	55.1
1186.28333	88.5
1187.40137	34.9
1192.21973	52.7
1192.94922	57.5
1199.62756	94.3
1204.81750	46.2
1206.78931	34.2
1211.56860	35.2
1212.42529	98.2
1213.37415	74.9
1216.69849	51.7
1217.62988	169.0
1219.02563	38.0
1220.59912	305.4
1221.32971	15.8
1222.79053	51.7
1227.32861	43.1
1228.44775	114.7
1232.41663	37.2
1235.09485	114.5
1242.63989	27.4
1245.41626	1924.2
1246.68506	1256.7
1247.60547	503.3
1248.78882	58.3
1257.38281	76.1
1266.10278	457.2
1266.95532	215.5
1268.24402	43.1
1273.45386	76.9
1276.18079	68.1
1283.47437	1747.3
1284.51746	1357.1
1285.37610	801.4
1286.01306	9.3
1286.65063	26.4
1292.39063	154.1
1295.17224	91.8
1301.07971	241.0
1301.75098	95.3
1302.45972	251.3
1304.39355	16.0
1310.94641	110.3
1314.79541	70.4
1317.12463	131.5
1319.30151	48.8
1320.65100	98.0
1324.30872	48.6
1325.04053	38.0
1328.56873	66.8
1331.07532	37.2
1341.69690	166.8
1345.48547	182.2
1346.38757	224.2
1349.74548	98.1
1352.84814	55.5
1358.61426	770.3
1359.75818	837.2
1360.87610	227.2
1361.72095	312.8
1363.53320	590.8
1364.51160	757.4
1365.25256	237.2
1366.22351	109.1
1367.36243	117.6
1369.95667	150.9
1372.74792	95.5
1378.72791	160.2
1381.46924	5952.9	b (13) (1+)
1382.48120	3779.5
1383.50293	1199.4
1384.85974	778.4
1385.61731	179.5
1386.30432	66.0
1392.38452	75.1
1393.76978	82.9
1395.44897	112.2
1402.52209	153.2
1403.84766	162.8
1409.44983	122.0
1410.77356	45.9
1412.57446	187.2
1413.42029	222.1
1419.50806	148.2
1421.49976	91.9
1427.02942	210.4
1428.36292	171.2
1429.08582	116.3
1430.65149	41.2
1440.48706	149.5
1445.77539	837.8
1446.78467	726.3
1447.84094	161.5
1449.19958	146.0
1449.82825	88.2
1459.32239	50.6
1460.38208	86.5
1464.39075	262.2
1465.34363	223.1
1476.69409	45.8
1479.71338	87.7
1480.47363	66.5
1482.41345	225.7
1483.89185	127.7
1484.82080	125.0
1489.93506	129.8
1498.82202	17.7
1500.81030	28.7
1505.64661	32.7
1509.55078	82.7
1514.95715	225.9
1515.56921	124.3
1516.91321	43.0
1531.90271	25.5
1532.78638	1170.2
1533.71057	789.2
1534.71985	285.6
1538.22058	118.4
1551.45471	139.4
1552.64270	127.5
1554.32031	27.4
1555.05713	35.7
1559.63647	155.4
1560.39429	102.9
1566.53015	104.5
1568.72522	100.5
1570.63806	194.2
1573.69373	431.8
1581.39587	46.6
1583.03101	41.1
1584.87732	122.0
1585.56201	34.9
1586.28577	78.9
1598.72449	122.1
1599.73792	92.6
1600.69421	84.8
1615.69275	280.4
1616.62708	767.1
1617.38684	155.5
1618.44958	112.3
1629.44080	126.0
1633.73792	2474.2
1634.76184	2374.1
1635.71289	1792.7
1636.75305	730.3
1637.81360	81.5
1646.30554	43.1
1647.53613	13.8
1648.46497	94.4
1649.91077	66.5
1664.59119	438.3
1665.48987	77.0
1666.62048	185.6
1672.40540	137.6
1673.14966	120.4
1676.12292	119.9
1682.70471	396.0
1683.88904	372.7
1691.64807	46.1
1697.82629	80.6
1714.69299	45.8
1730.55847	19.7
1732.74341	128.1
1733.98120	40.7
1737.52673	108.5
1738.31287	55.0
1752.41565	62.5
1753.55579	97.6
1755.15125	117.0
1756.84631	55.6
1762.54761	63.2
1764.66040	61.8
1771.68188	112.3
1778.33960	151.1
1782.28821	25.5
1783.50403	125.8
1787.37915	244.9
1788.56519	252.9
1800.71497	286.4
1801.66589	238.0
1802.32898	94.2
1802.97693	132.4
1805.45593	1174.3
1806.08191	1456.2
1806.81824	1005.8
1807.68176	847.3
1808.78931	102.3
1809.92993	325.8
1814.58020	130.9
1831.26062	45.8
1842.44299	45.9
1859.55493	116.7
1860.96411	104.1
1862.94836	71.2
1873.89819	136.5
1874.86487	237.7
1875.92200	165.1
1876.69666	274.5
1878.11157	86.9
1880.22339	46.3
1881.43054	330.9
1882.71411	254.0
1885.53735	34.1
1887.92310	25.5
1898.74011	938.7
1900.01575	667.2
1901.02271	135.6
1902.50305	56.2
1905.29871	121.7
1915.28394	53.9
1915.98267	100.2
1916.88892	115.6
1923.14026	75.8
1934.11633	83.0
1938.10669	55.7
1954.97351	292.9
1956.09827	420.6
1956.96216	139.8
1957.97925	40.7
1961.85620	122.9
1968.97925	70.1
1972.87659	1532.8
1973.88635	1066.0
1974.95447	880.4
1976.25916	69.0
1977.10522	47.5
1978.12415	94.5
1995.13806	78.3
1996.23474	19.4
