# Supplementary material for: Phosphoproteomic Analysis of Platelets Activated by Pro-Thrombotic Oxidized Phospholipids and Thrombin
Source: PLoS One. 2014 Jan 6;9(1):e84488. doi: 10.1371/journal.pone.0084488 (PMC3882224; doi:10.1371/journal.pone.0084488)
Supplement: Annotated Spectra S4 — (ZIP) [file pone.0084488.s007.zip › RGSGDTSSLIDPDTSLSELR_-16_2_116996.txt]

m/z	i	matches
212.89594	452.0
214.44238	51.1
216.88107	59.0
220.36264	213.8
224.15352	103.8
227.09158	47.0
229.14407	500.3
232.42365	80.0
234.21402	126.9
250.24969	272.9
253.82181	44.2
257.95663	48.9
265.87024	236.6
268.58417	146.8
270.22018	125.1
271.46329	89.9
278.09396	84.0
283.32684	333.0
284.12448	271.4
286.24396	234.5
288.26331	3446.6	y (2) (1+)
289.38300	905.8
292.27570	258.0
293.30695	218.6
295.63553	631.8
296.25809	19.0
299.46585	209.6
302.50565	38.8
308.62509	217.8
313.75452	582.0
314.46277	568.2
323.41718	75.8
328.03546	515.8
329.05072	164.5
338.73566	412.4
339.89355	244.0
342.24054	921.6
343.21222	55.1
352.81976	345.6
357.11670	284.0
366.29175	271.3
368.85468	225.8
371.61005	51.1
374.30396	390.5
375.12274	421.2
375.73700	171.6
379.29529	295.7
380.37830	193.0
381.20050	359.3
382.53619	164.4
384.18817	263.1
385.51025	218.7
388.25507	538.3
391.37634	92.1
392.44910	134.8
394.26129	479.5
395.22797	989.8
395.87335	126.7
396.59637	1831.1
398.37866	38.7
399.18201	201.3
401.25482	729.3
402.15149	42.8
403.19684	267.3
404.26392	594.6
405.02795	919.3
407.24780	151.2
408.29907	38.6
409.26715	117.0
411.25012	626.7
412.04144	111.4
413.29950	2141.0	b (9) (2+)-NH3-P, b (9) (2+)-H2O-P
413.92957	989.3
414.82733	587.6
417.39197	5907.0	y (3) (1+), b (12) (3+)-NH3, b (12) (3+)-H2O
418.27484	1267.4
422.45190	1336.7
423.16180	160.2
425.31787	155.2
427.46039	288.3
429.19354	1291.5
430.28943	746.0
431.27258	370.3
433.32574	225.3
435.31763	97.8
439.33038	743.1
440.33160	113.1
441.45941	79.8
446.46124	151.7
448.35522	1945.1
449.09369	36.7
450.18402	193.9
451.23297	154.0
452.61169	305.2
453.40411	3708.2	y (12) (3+)
454.91888	482.3
456.52661	726.7
457.29810	1269.1
458.30890	119.2
460.71478	662.4
462.28876	18666.4	b (14) (3+)-P, b (9) (2+)-NH3, b (9) (2+)-H2O
463.25220	1036.8
464.69543	408.2
465.56348	149.3
467.13324	988.2
469.04218	665.1
469.80609	1415.4
471.31842	9985.3	b (9) (2+)
472.22003	400.5
474.09497	108.7
476.89709	874.2
478.91766	14125.2	b (10) (2+)-P
479.92615	3753.6
481.20227	77.7
483.58130	121.8
484.67377	185.8
485.44855	191.2
486.47321	205.7
487.37823	206.2
488.46240	50.9
490.66223	42.9
491.69678	181.8
494.23212	120.5
496.02856	1155.6
497.09399	516.6
498.17126	100.6
499.00720	276.6
500.55579	14967.8	y (9) (2+)-NH3, y (9) (2+)-H2O
501.30084	1103.6
501.95294	811.9
502.98505	175.3
504.38239	16350.4	y (4) (1+)
505.40466	2536.1	y (14) (3+)-H2O, y (14) (3+)-NH3
506.24091	544.8
507.26257	204.5
509.26080	37333.8	y (9) (2+)
510.01459	25178.7
511.01575	1780.1
511.94806	512.2
512.94958	1014.2
513.57642	2448.1
514.23999	1062.5
514.87250	513.4
516.18292	1218.2
517.40607	740.7
518.66486	6712.6	b (10) (2+)-NH3, b (15) (3+)-NH3, b (10) (2+)-H2O, b (15) (3+)-H2O
519.34747	887.9
519.94751	358.0
521.18353	88.2
522.44141	448.4
525.22089	603.0
527.83838	34096.0	b (11) (2+)-NH3-P, b (11) (2+)-H2O-P, b (10) (2+)
528.72083	2385.1	b (16) (3+)-P
529.65881	370.4
530.32928	360.5
531.24573	134.2
532.01093	802.4
532.77307	135.1
534.04919	340.9
536.63379	2518.4	b (11) (2+)-P, b (5) (1+)-NH3
537.80817	187.4
539.44501	703.5
541.39752	82.1
546.42676	629.5
548.77704	1448.4
549.61011	455.0
550.42706	1125.5
552.20294	544.3
553.13470	2565.1	b (5) (1+)
554.43329	539.8
555.23749	585.4
556.27521	450.4
558.02594	4953.0	y (10) (2+)-H2O, y (10) (2+)-NH3, b (17) (3+)-P
559.04816	1129.7
560.52679	114.8
562.38031	145.6
567.01666	31555.3	y (10) (2+)
567.91949	5657.8
568.93701	534.5
570.42419	508.8
571.41559	1071.0
573.08685	75.8
576.23779	2790.0	b (11) (2+)-H2O, b (12) (2+)-NH3-P, b (12) (2+)-H2O-P, b (11) (2+)-NH3
577.08105	556.1
578.76019	104.7
581.32953	622.5
585.39496	40016.9	b (12) (2+)-P, b (17) (3+)-NH3, b (11) (2+)
586.85266	1701.0
588.03448	1240.0
589.51910	642.0
591.46899	422.8
592.19623	52.9
595.30780	157.1
599.43915	429.0
601.20990	602.0
602.31384	132.8
603.43549	546.7
605.46710	159.6
607.46338	619.0
608.13617	241.5
610.60394	150.3
613.28839	512.5
614.50720	1732.8
615.36768	421.4
616.06329	250.9
617.36713	4561.3	y (5) (1+)
618.48071	2302.5
619.37433	463.8
621.45624	582.3
623.19781	6030.4
624.00848	7478.6	b (12) (2+)-H2O, y (11) (2+)
625.19635	484.5
626.16846	505.3
628.39429	447.7
629.46173	1001.9
630.37518	151.8
631.36469	335.7
633.62396	2297.9	b (12) (2+), b (13) (2+)-NH3-P, b (19) (3+)-NH3-P, b (18) (3+), b (13) (2+)-H2O-P
635.16217	428.1
636.38708	403.0
637.37726	400.5
638.48248	283.9
639.67938	498.2
640.27954	61.1
641.19373	601.6
642.44458	232.3
643.48883	572.2
645.12097	1655.2
646.31134	1439.4
647.27203	195.6
648.96667	1373.3
650.47357	160.0
651.11023	77.9
652.72333	55.1
654.16571	1908.1
655.01642	1454.8
657.08002	425.2
658.05487	1160.5
659.47498	134.4
660.74371	137.8
663.63354	133.3
664.94025	1820.6
666.38977	223.7
667.56305	131.0
668.49158	59.4
671.09949	1603.6
671.72784	325.1
672.46985	198.4
674.04266	180.6
675.58008	633.9
676.38556	469.9
677.24921	709.9
678.55438	1390.6
679.65704	2100.3
680.78009	996.6
681.50671	703.2
682.51532	1251.1
683.64813	1042.1
684.48529	171.2
685.60052	295.2
687.14288	2140.2	y (6) (1+)-NH3, y (6) (1+)-H2O
688.67627	452.2
689.84418	507.2
691.29974	5422.5	b (13) (2+), [M+3H] (3+)-NH3-P, [M+3H] (3+)-H2O-P
692.33966	919.5
693.00171	475.0
694.47418	1943.4
695.84509	205.5
696.70001	7624.7
697.40277	20680.6	[M+3H] (3+)-P
698.39111	517.5
699.27820	312.0
701.45569	2309.5
702.53979	1646.9
704.40833	8824.8	y (6) (1+)
705.31342	5009.2
706.41046	1721.0
707.14178	517.6
708.46533	715.1
709.65424	634.2
710.52667	1770.7
711.27826	3734.9
712.45404	704.6
713.54706	145.6
714.98212	1161.3
715.79187	1583.8
717.34595	6541.2	[M+3H] (3+)-NH3-H2O
718.11591	2865.8
719.00690	989.3
719.93854	812.9
721.21320	508.8
728.79999	199.7
736.63959	1170.2
740.37885	170.3
741.24115	2126.6	b (7) (1+)
742.25787	2864.1	b (14) (2+)
743.30438	510.1
744.36334	642.6
745.31549	201.0
747.25836	661.5
747.98285	187.9
750.47491	244.8
751.52380	255.1
752.74542	137.0
753.65680	543.0
754.88983	269.4
758.50720	1496.3
760.04083	513.2
761.22009	189.9
762.05377	83.1
764.02606	412.6
767.41333	3237.3	y (14) (2+)
768.22693	395.4
770.12988	514.0
770.80566	653.7
772.48901	1124.2
773.49030	601.2
774.73279	773.5
776.09619	3488.1	b (15) (2+)-NH3, b (15) (2+)-H2O
776.86072	1869.4
778.64288	253.1
779.42755	751.4
781.48993	277.4
782.40472	151.7
784.18927	3012.8	b (16) (2+)-H2O-P, b (16) (2+)-NH3-P
785.22858	3273.1	b (15) (2+)
785.98950	2695.2
787.58069	1075.5
788.62567	157.4
792.37823	2805.8	b (16) (2+)-P
793.38324	1685.7
794.27557	955.9
795.93787	435.6
797.90375	152.4
799.29681	147.6
799.99591	410.4
801.52332	973.2
802.26758	328.7
803.43927	860.1
805.37848	5347.2	y (7) (1+)
806.50848	1497.6
807.42810	505.4
808.87274	1402.2
810.24689	13901.0	b (8) (1+)-H2O
811.24615	3885.3	b (8) (1+)-NH3
812.07257	559.4
812.74121	413.9
813.94733	279.8
814.74127	521.4
816.31610	851.0
817.89459	120.2
818.77087	210.0
820.51654	647.5
822.36328	148.0
823.92072	902.5
825.34381	960.3
826.93909	205.7
828.16510	6323.7	b (8) (1+), b (17) (2+)-H2O-P, b (17) (2+)-NH3-P
829.14313	3874.2
830.21765	856.2
832.71887	9490.6	b (16) (2+)-H2O, b (16) (2+)-NH3
833.33826	8743.8
833.98773	2993.9
834.74164	617.8
835.44788	213.9
836.53778	1616.1
837.31805	1467.1
841.93842	10068.5	b (16) (2+)
842.80829	2939.7	b (9) (1+)-P
843.89148	1922.0
845.08051	439.4
845.87628	498.4
846.91693	504.7
848.00311	478.5
848.77863	419.3
850.11188	185.2
851.39484	601.4
853.41943	141.4
854.11334	38.8
855.79590	751.5
857.48798	201.2
859.03412	86.1
860.36731	548.0
863.63452	815.6
865.19409	595.1
867.24493	802.8
868.11432	511.4
869.50372	668.0
870.11407	93.3
871.88544	221.4
874.36053	713.0
876.41504	4447.7	b (17) (2+)-NH3, b (17) (2+)-H2O
877.54620	1575.7
878.22028	605.0
879.59491	59.4
880.59741	86.2
885.47748	4034.3	b (17) (2+)
886.61383	1452.9
887.74384	603.8
888.51544	582.5
889.48187	76.2
891.85028	1233.2
892.51709	482.3
893.68677	1344.8
894.84204	1081.4
895.79950	1882.6
898.41650	401.6
899.11969	232.8
900.78760	994.0
902.00958	1740.0
902.75897	47.7
903.46680	633.1
905.19208	1834.9
905.84790	21.6
906.57202	105.8
907.98633	347.7
909.39081	363.5
912.40137	396.9
913.03754	50.7
913.95538	42.9
914.82062	293.5
916.81903	525.1
917.63580	112.7
919.29742	566.2
920.58276	2928.2	y (8) (1+)
921.63965	609.7
923.19971	15398.6	b (9) (1+)-H2O
924.29419	5473.0	b (9) (1+)-NH3
925.47656	850.9
928.51685	262.5
930.78882	110.7
934.39227	475.8
935.89032	398.7
936.50629	117.1
939.23297	146.3
941.36725	37741.2	b (9) (1+), b (18) (2+)-H2O, b (18) (2+)-NH3
942.40747	10612.5
943.66064	1851.4
944.59137	908.4
945.50269	917.5
946.45703	172.5
947.59521	242.9
949.75055	10827.2	b (18) (2+)
950.58588	6472.5
951.34448	769.4
952.50922	337.5
954.35602	106.9
956.57495	340.0
957.52350	3548.7	y (19) (2+)-NH3-P, y (19) (2+)-H2O-P, b (19) (2+)-P
958.24371	3271.4
959.09723	50.9
960.47455	299.6
961.89996	202.1
964.92432	197.2
965.62579	495.4
969.16431	727.9
971.24652	525.4
973.64435	1061.1
974.46857	227.1
976.38605	213.4
978.36206	177.9
980.48950	240.2
981.32593	608.1
981.95892	253.7
982.94879	333.7
984.96582	579.4
987.37543	224.8
988.72760	479.3
992.27924	439.3
993.23517	1039.6
995.08075	295.5
996.42914	211.4
997.60651	2182.7	b (19) (2+)-H2O, b (19) (2+)-NH3
998.69550	1324.4
999.58014	4770.7	y (9) (1+)-H2O
1000.56793	2952.7	y (9) (1+)-NH3
1001.65918	575.0
1002.62347	151.4
1006.31421	5218.5
1006.94232	10446.7	y (19) (2+)-H2O, b (19) (2+), y (19) (2+)-NH3
1008.05585	1850.0
1009.16412	1802.2
1009.98981	393.1
1011.79291	107.2
1013.16693	576.8
1014.56128	198.8
1015.67767	125.3
1017.45038	42511.9	y (9) (1+)
1018.42889	22316.5
1019.46844	5249.6
1020.51569	521.6
1022.91254	535.1
1025.55371	181.0
1026.16089	153.5
1028.61243	47.0
1029.85461	600.8
1034.17407	129.4
1036.58936	2116.9
1037.51904	670.1
1038.37646	659.9
1041.20422	374.4
1046.31885	96.2
1050.27502	152.3
1050.91687	59.4
1054.34595	21685.8	b (10) (1+), b (11) (1+)-NH3-P
1055.41907	10660.8
1056.39795	1720.9
1057.36218	225.0
1059.66162	166.3
1061.47791	354.0
1063.66956	502.6
1064.99500	342.6
1066.80566	62.4
1071.23792	1319.4
1072.41003	396.7
1073.65991	114.3
1081.63098	133.2
1082.33984	137.7
1085.86011	221.2
1087.13965	193.3
1089.74878	376.8
1090.54370	186.8
1092.29614	221.6
1094.14673	105.2
1100.43823	127.5
1104.96643	246.5
1105.72925	80.4
1106.65088	118.3
1111.74512	71.7
1114.52197	2216.3	y (10) (1+)-H2O
1115.43420	958.0
1116.53394	553.7
1120.53601	254.6
1122.40002	331.2
1123.36230	123.5
1124.36365	73.9
1132.48682	39866.5	y (10) (1+)
1133.47864	20300.0
1134.46118	6555.7
1135.09985	137.5
1135.70337	370.2
1147.33374	125.2
1151.57129	973.6
1152.54712	817.9
1153.57031	394.2
1158.36304	73.9
1161.45557	251.0
1164.20435	100.4
1169.42590	37717.8	b (11) (1+)
1170.38428	13448.8
1171.47461	5330.9
1172.45215	779.8
1178.75708	300.8
1194.49426	530.8
1198.16650	245.4
1209.51904	65.6
1214.31506	169.0
1220.00696	377.4
1227.49463	112.7
1229.10413	427.2
1236.41064	75.6
1245.49207	4925.3	y (11) (1+)
1246.56030	4351.5
1247.66870	1280.2
1249.59314	593.2
1252.73975	167.1
1256.67395	247.4
1264.71082	285.5
1265.96692	126.9
1270.43835	148.3
1280.56067	56.0
1290.96204	267.0
1300.36633	329.9
1310.21777	486.3
1315.95715	234.1
1322.16443	108.6
1324.40027	246.7
1340.45374	565.2
1341.32654	188.2
1344.40271	38.5
1346.48254	253.6
1359.91516	154.1
1381.59680	434.4
1393.21021	116.8
1401.71472	151.7
1417.46924	83.2
1437.61877	51.1
1446.42346	34.7
1449.32397	145.3
1471.79590	548.7
1508.68481	61.3
1510.63940	79.4
1528.75037	193.4
1552.79883	271.1
1640.54919	316.3
1651.84314	115.5
1683.31238	63.4
1795.56506	63.4
