# Supplementary material for: Phosphoproteomic Analysis of Platelets Activated by Pro-Thrombotic Oxidized Phospholipids and Thrombin
Source: PLoS One. 2014 Jan 6;9(1):e84488. doi: 10.1371/journal.pone.0084488 (PMC3882224; doi:10.1371/journal.pone.0084488)
Supplement: Annotated Spectra S4 — (ZIP) [file pone.0084488.s007.zip › RGSGDTSSLIDPDTSLSELR_-17_2_125373.txt]

m/z	i	matches
213.42166	201.0
224.47565	185.5
229.41359	615.6
230.32262	156.2
231.36455	119.1
234.10036	240.4
243.26756	197.3
247.78464	75.5
252.27896	90.2
253.30244	125.1
257.34583	142.3
259.57800	427.4
267.20782	144.9
269.23669	129.6
270.32938	171.5
276.14484	156.8
282.21851	176.8
283.34052	657.3
288.29865	3733.9	y (2) (1+)
289.39969	607.5
296.21515	135.9
298.49905	343.8
300.30115	290.2
312.31750	377.9
314.16495	639.5
321.47748	274.9
324.36237	98.1
327.51062	1151.1
328.20682	205.4
332.20856	205.6
338.11420	278.4
339.23495	51.1
341.95703	926.4
347.47986	167.4
349.41193	188.0
350.20087	59.9
353.22449	59.9
355.45508	162.6
360.68475	146.6
365.29218	62.6
366.98022	132.7
375.45886	93.1
376.58459	252.5
378.21161	81.3
381.34894	227.5
382.19482	509.8
383.21088	436.4
384.16827	51.7
385.98444	102.4
387.81030	832.0
390.02972	409.2
391.90265	569.7
394.52112	241.6
396.94757	1780.1
397.63892	310.9
399.35950	804.8
401.19672	119.2
403.37158	171.1
405.59070	1117.8
409.68365	299.0
410.71869	486.2
411.45331	680.6
413.13324	2138.8
413.88947	713.8
414.80341	521.2
417.27142	7691.7	b (12) (3+)-H2O, y (3) (1+), b (12) (3+)-NH3
418.34845	1713.5
419.31427	299.4
422.42621	2853.2	b (13) (3+)-H2O-P, b (13) (3+)-NH3-P, b (12) (3+), b (9) (2+)-P
423.15686	94.7
423.82422	100.1
426.17346	270.6
427.36060	452.7
429.27448	1836.1
430.97028	340.5
434.21155	239.9
434.82843	237.2
438.56940	330.5
439.53601	1407.4
440.38715	131.3
441.39569	77.5
442.10864	75.9
442.81335	285.8
444.35706	1350.2
448.15295	1297.9
449.38855	321.1
450.45288	397.8
451.72589	411.1
452.51178	172.7
453.32697	4755.6	y (12) (3+)
454.16846	850.8
455.23962	316.4
456.33246	81.5
457.24664	2119.1
458.52142	671.6
459.82458	103.2
460.84882	985.1
462.31287	19633.2	b (9) (2+)-H2O, b (14) (3+)-P, b (9) (2+)-NH3
463.29681	462.6
464.31750	184.4
465.04956	159.4
466.44006	114.8
468.33295	237.6
470.02594	1638.8
471.20551	12881.3	b (9) (2+)
472.24329	800.9
477.12793	157.8
478.71289	13380.1	b (10) (2+)-P
479.36450	3089.5
480.39172	897.4
483.02808	80.1
486.58673	254.1
487.29340	1011.8
488.48633	236.0
491.45563	641.9
492.51862	106.1
493.29968	381.1
495.14526	89.5
496.05511	570.3
497.90912	953.8
498.53943	246.2
500.56836	10471.3	y (9) (2+)-NH3, y (9) (2+)-H2O
501.74872	1537.6
502.65271	267.0
504.36469	16354.8	y (4) (1+)
505.41687	3538.8	y (14) (3+)-NH3, y (14) (3+)-H2O
506.33710	213.7
509.51001	47576.0	y (9) (2+)
510.45941	4794.7
511.25165	863.3
512.47589	429.7
513.59302	3242.7
514.65039	1211.0
515.42773	294.1
516.17188	492.7
518.95612	5951.3	b (10) (2+)-NH3, b (15) (3+)-NH3, b (10) (2+)-H2O
522.31372	709.3
524.51068	59.9
526.39325	235.7
527.64984	19670.5	b (11) (2+)-H2O-P, b (11) (2+)-NH3-P, b (10) (2+)
528.42664	17869.6	b (16) (3+)-P
529.25909	84.9
530.41309	167.5
531.34613	81.6
532.19806	392.6
534.29248	153.6
536.60046	3856.6	b (11) (2+)-P, b (5) (1+)-NH3
537.60229	1734.7
540.56744	257.8
542.33008	317.1
543.33679	177.6
544.73785	618.2
547.43829	257.7
549.03070	313.1
550.95538	84.3
552.07379	303.2
553.19629	1248.9
554.04730	311.4
556.22784	114.8
558.09430	2281.0
562.53607	453.8
563.21112	142.9
563.97992	439.6
567.01904	34765.5	y (10) (2+)
567.96655	4043.8
568.77271	1213.9
570.34418	722.1
571.80280	713.7
572.68518	110.3
573.84100	405.3
576.22107	2915.4	b (12) (2+)-H2O-P, b (11) (2+)-NH3, b (11) (2+)-H2O, b (12) (2+)-NH3-P
576.82880	1870.3
577.79510	270.4
581.29059	51.2
582.09662	211.8
585.34711	34990.6	b (17) (3+)-NH3, b (17) (3+)-H2O, b (11) (2+), b (12) (2+)-P
586.33105	5306.1
587.30652	1555.6
588.13794	412.5
591.32098	499.5
593.33942	152.4
597.33710	169.7
599.26678	201.2
601.27606	251.3
603.03040	911.2
605.26483	624.3
607.34467	286.6
608.33557	298.2
609.99854	199.7
611.44635	446.7
613.04596	731.1
614.40240	1283.5
615.51251	208.5
617.37518	7155.7	y (5) (1+)
618.44604	2079.9
619.47577	477.1
621.26337	623.6
623.47650	8480.5	y (11) (2+)
624.39728	1505.4
625.51630	1080.0
626.27393	398.7
627.11646	533.0
628.07098	129.9
629.16095	201.6
631.26849	523.2
633.77185	1506.7
634.69324	1268.0
636.16046	675.5
637.00757	727.0
637.73053	242.2
638.67145	811.3
639.64972	68.6
643.54211	569.8
644.84277	1361.7
645.68506	432.3
646.33490	234.8
648.36133	114.6
649.47247	316.2
651.40869	235.5
652.15198	183.5
654.28503	2815.0	b (6) (1+)
655.45044	1050.7
657.14069	882.4
658.12024	84.2
659.83966	316.7
660.74506	241.4
661.43433	655.8
662.40253	195.0
664.91980	2412.4	b (19) (3+)-H2O, b (19) (3+)-NH3
665.70483	263.6
667.12830	111.8
668.88776	183.1
670.85858	665.4
671.58942	477.0
672.55963	637.9
673.64703	1128.2
674.29095	219.0
675.83282	666.1
678.88849	1842.0
679.74042	2745.5	y (12) (2+)
680.59064	1735.2
682.15552	979.0
683.21967	646.7
684.41229	42.6
685.13263	515.8
685.78412	39.1
687.07800	528.9
689.69257	1210.0
690.71765	3772.2	[M+3H] (3+)-NH3-P, b (13) (2+), [M+3H] (3+)-H2O-P
691.60809	3339.7
692.42651	986.0
693.42462	1586.2
694.21704	1149.5
695.02435	499.0
695.81622	1476.2
697.09686	25487.3	[M+3H] (3+)-P
698.34027	676.9
698.99554	359.0
700.19061	106.0
701.69720	2655.5
702.51025	513.2
703.21344	576.0
704.48822	10105.2	y (6) (1+)
705.39313	4233.3
706.24738	1105.7
706.84802	197.4
708.08344	571.1
709.22260	635.8
710.42749	705.2
711.82056	2336.9
712.44574	915.1
713.38910	640.2
714.28540	596.5
715.11322	968.9
716.27936	584.4
717.59430	8507.4	[M+3H] (3+)-NH3-H2O
718.35858	2819.5
719.57703	2396.8
720.57062	295.0
723.35638	46.9
735.33124	140.9
736.39050	247.2
737.08746	760.9
740.91901	1497.0
741.93024	2105.1
743.20099	581.0
744.22345	374.9
747.91193	59.9
749.30914	93.8
751.95349	615.8
753.39331	131.8
755.09521	175.6
755.69769	240.9
756.53632	283.8
757.23712	170.5
758.23431	1164.8
763.33795	235.1
764.40649	422.8
765.20856	76.6
767.20435	1868.8
768.12628	1256.3
768.76288	104.3
773.14301	707.3
774.19086	145.2
775.15521	398.1
776.36700	4986.6	b (15) (2+)-NH3, b (15) (2+)-H2O
777.24695	371.6
778.26111	611.8
779.48431	268.6
780.48425	425.8
782.25684	112.0
783.56732	99.8
784.40631	2537.8	b (16) (2+)-NH3-P, b (16) (2+)-H2O-P
785.68073	3853.2	b (15) (2+)
786.67596	692.3
787.54749	49.8
792.18872	4972.0	b (16) (2+)-P
793.17737	3747.3
794.15173	1127.0
797.21149	398.8
798.69098	466.4
800.08539	281.8
801.48456	2183.7
802.39703	1479.6
805.50763	5015.7	y (7) (1+)
806.49884	1602.1
808.44617	206.8
810.29034	11025.7	b (8) (1+)-H2O
811.26813	3718.8	b (8) (1+)-NH3
812.32806	583.6
813.71448	322.4
818.81445	826.0
820.12634	681.9
821.26971	148.3
824.02216	2757.4
824.93231	978.2
825.84131	322.8
827.53217	982.4
828.29340	5715.3	b (8) (1+), b (17) (2+)-NH3-P
829.22748	1310.0
830.10114	272.8
830.90796	306.2
831.65216	389.7
832.77386	9589.2
833.45459	10240.2	b (16) (2+)-H2O, b (16) (2+)-NH3
834.64172	432.8
836.36682	2550.3	b (17) (2+)-P
837.12451	101.1
838.80511	214.1
842.00165	8157.2	b (16) (2+)
843.19098	3132.3	b (9) (1+)-P
844.17322	244.0
845.25037	2812.8
846.20892	292.3
848.15204	126.7
851.44849	253.8
852.58002	269.9
855.29810	984.8
856.69910	257.0
859.64496	630.6
861.50897	245.0
862.44696	64.3
863.76105	314.5
867.65430	90.4
868.52991	366.5
869.37250	295.6
870.79315	565.6
871.92377	238.0
874.95898	259.6
876.47736	3715.3	b (17) (2+)-H2O
877.39642	4142.6	b (17) (2+)-NH3
879.60956	468.9
880.31171	510.1
881.46631	248.6
882.11377	262.4
883.14990	247.2
883.86938	105.8
885.16528	5546.6
886.15753	6470.8	b (17) (2+)
887.14844	1546.3
890.55566	94.8
892.05743	427.3
892.81085	106.9
893.81512	440.6
895.24750	1467.0
896.90771	1559.1
897.54663	109.9
899.30463	197.1
900.53619	1452.1
901.21222	1503.0
902.12091	1424.5
902.87622	268.3
904.00201	60.0
905.10962	776.9
905.99823	350.8
906.78326	136.4
907.38544	534.6
911.38647	281.6
914.79938	268.6
915.86768	59.9
916.53058	380.7
918.32104	232.4
920.44281	2775.1	y (8) (1+)
921.52435	335.2
923.27631	11919.4	b (9) (1+)-H2O
924.31079	3437.6	b (9) (1+)-NH3
925.29718	986.9
926.50610	125.0
930.96484	597.6
932.18280	1023.3
933.23981	275.5
934.05127	55.7
935.36713	712.2
936.96710	566.5
937.88507	547.6
941.29535	32454.6	b (18) (2+)-NH3, b (18) (2+)-H2O, b (9) (1+)
942.38007	14599.1
943.51318	2158.5
944.81006	138.1
948.50702	732.4
950.02325	5836.9	b (18) (2+)
951.02118	3062.1
952.09033	143.4
953.64252	402.1
955.49933	173.8
956.54785	615.8
957.54327	2681.9	y (19) (2+)-H2O-P, y (19) (2+)-NH3-P, b (19) (2+)-P
958.44562	351.2
963.47833	681.4
964.46283	381.1
965.60553	663.9
966.79370	344.2
970.18481	210.3
970.85352	93.1
974.16144	404.2
975.60962	279.9
976.91180	187.2
980.39728	972.1
981.90985	864.8
982.68848	258.3
985.31061	264.3
985.99756	187.5
988.67188	356.3
989.35059	523.7
991.71387	239.8
992.66644	841.8
993.46014	144.9
994.49634	151.2
997.99707	1490.9
998.85175	553.6
999.63690	2380.5	y (9) (1+)-H2O
1000.58618	2920.0	y (9) (1+)-NH3
1001.81683	283.6
1006.56342	12091.8	b (19) (2+), y (19) (2+)-NH3, y (19) (2+)-H2O
1007.40729	2037.3
1008.18671	426.5
1009.25116	238.1
1010.32184	712.8
1010.94940	236.3
1012.94360	287.5
1014.28864	395.3
1016.88989	2896.0
1017.54590	45329.2	y (9) (1+)
1018.52081	17471.1
1019.55865	7076.3
1020.58228	1198.2
1023.47485	183.1
1025.13696	111.4
1026.45679	366.1
1028.95886	827.8
1029.73889	117.1
1032.46582	196.7
1034.80969	164.2
1036.56519	1000.5
1037.39258	1713.8
1038.34241	764.1
1040.61060	386.2
1042.79810	90.1
1043.95703	680.2
1046.99060	423.6
1052.22363	79.2
1053.62622	1069.1
1054.34143	19905.0	b (10) (1+), b (11) (1+)-NH3-P
1055.40833	11196.4
1056.43152	1912.9
1057.37866	129.1
1064.43774	201.7
1065.21460	255.6
1071.32764	905.3
1072.53687	841.2
1080.47729	184.0
1083.52649	60.0
1085.34033	240.5
1088.06482	98.3
1094.48877	763.3
1096.49390	126.1
1104.53564	205.9
1107.38110	77.1
1112.49780	149.5
1114.55188	2509.1	y (10) (1+)-H2O
1115.51904	1628.8
1116.27051	107.6
1116.89099	262.4
1121.08862	288.4
1124.40015	305.8
1132.42041	36851.2	y (10) (1+)
1133.51147	21410.2
1134.58533	4692.2
1135.60669	677.9
1142.68359	47.1
1144.56653	448.8
1151.17065	1294.5
1152.47803	864.6
1153.70325	180.0
1158.51953	68.7
1164.86328	101.8
1168.73511	1472.5
1169.41907	29798.8	b (11) (1+)
1170.45581	14371.0
1171.40344	3687.6
1172.41638	598.1
1177.78662	288.5
1179.66284	278.0
1181.19250	132.4
1188.72156	128.6
1193.47754	222.8
1196.32715	100.1
1200.34705	210.5
1209.22839	154.0
1210.19275	127.9
1222.68896	67.0
1227.63574	481.6
1237.12268	205.7
1239.41125	99.2
1245.66650	3498.6	y (11) (1+)
1246.65857	2410.3
1247.64868	829.7
1248.74548	167.6
1253.80298	115.7
1268.83997	262.0
1272.64099	90.1
1280.85498	123.7
1284.21936	445.2
1295.39111	64.0
1324.64832	51.3
1331.58960	101.8
1340.82117	169.7
1351.83044	441.2
1354.79602	236.1
1358.80432	119.3
1360.04919	160.5
1364.12048	163.9
1371.68237	93.4
1375.27515	106.4
1381.62939	323.5
1382.51270	364.2
1383.25769	132.0
1394.03601	282.5
1435.72546	166.0
1446.76123	176.1
1457.43201	214.3
1459.65027	184.1
1482.03345	125.0
1483.61218	175.9
1499.93481	211.3
1550.04211	94.4
1570.60388	387.4
