# Supplementary material for: Phosphoproteomic Analysis of Platelets Activated by Pro-Thrombotic Oxidized Phospholipids and Thrombin
Source: PLoS One. 2014 Jan 6;9(1):e84488. doi: 10.1371/journal.pone.0084488 (PMC3882224; doi:10.1371/journal.pone.0084488)
Supplement: Annotated Spectra S4 — (ZIP) [file pone.0084488.s007.zip › RGSIQVDGEELVSGR_-15_2_82930.txt]

m/z	i	matches
175.11722	164.2
176.13998	68.5
183.24367	16.1
187.05302	43.7
196.21837	74.6
197.27171	55.1
201.08185	110.4
211.06761	23.5
214.21162	865.4
215.15439	26.8
221.21793	124.7
225.74229	40.4
228.30869	82.4
229.15942	141.2
231.27101	38.7
232.23239	72.3
239.28275	126.6
243.37865	12.2
245.34433	16.1
253.15720	121.7
255.11571	38.3
260.28339	24.6
265.37646	64.1
271.45642	45.6
272.54846	33.7
283.22540	1149.7
284.05200	109.3
285.67230	55.8
286.29474	87.7
288.24677	376.5
298.20343	110.8
299.96155	39.5
300.78674	62.3
302.94055	36.0
305.46661	91.9
306.72617	121.8
309.14478	102.2
310.32227	23.7
312.81000	179.9
317.13593	102.3
318.33765	54.6
324.09442	50.2
326.28247	294.0
327.21100	86.9
328.17218	108.8
330.24731	197.8
331.41864	54.1
334.78571	173.8
337.34509	38.9
342.49445	59.3
343.20856	40.9
353.32678	29.9
355.81384	135.5
357.28540	10.4
359.39227	247.8
363.31451	27.6
368.32068	50.4
369.37897	32.7
371.17505	201.8
376.24597	57.0
377.28241	96.6
380.36639	193.8
381.10669	384.5
382.18011	63.0
384.21271	16.1
385.45404	210.9
386.89966	37.9
389.56995	47.5
393.00806	167.7
393.73486	22.1
398.24890	8375.3	b (8) (2+)-P
399.33423	1537.8
400.18958	117.2
401.72339	453.7
403.27228	107.2
404.42444	145.0
405.79529	28.9
406.76514	223.8
409.17767	85.3
409.87347	63.7
411.46356	72.0
412.77399	1522.6
414.27014	303.2
416.28082	1195.2
417.13635	133.6
418.45599	82.1
420.46185	26.1
421.17908	113.6
422.25812	189.7
422.94403	198.2
425.40094	327.2
431.55530	604.2
432.48242	426.0
438.87787	49.6
440.32935	229.6
444.08771	138.6
446.21436	24.6
449.16138	36.4
450.01086	78.2
452.91339	77.6
454.76300	491.4
455.42615	51.4
458.51306	112.3
459.35132	299.3
461.23022	45.5
462.36975	21.8
464.14453	482.3
465.21167	221.6
466.28143	100.7
467.70270	270.1
468.79626	28.8
469.97235	79.2
471.11847	215.6
472.15625	310.8
473.01141	330.5
476.05670	147.2
476.85461	153.3
478.17957	123.2
479.48120	274.0
480.65533	817.1
481.39374	380.7
482.06171	408.6
485.09344	156.5
486.64569	64.2
488.44965	282.0
490.20801	346.8
492.36200	198.3
494.61060	123.2
496.27911	7903.7	y (5) (1+)-NH3-P
497.27509	1314.6
498.48419	799.1
503.50543	1485.1
504.45148	203.9
505.73956	307.5
506.47974	202.0
507.88873	245.3
509.77551	153.3
511.26538	24.7
512.82330	178.6
513.54401	36.4
514.31635	167.1
515.97247	917.6
516.81195	311.6
518.35052	53.4
519.29181	136.5
520.70892	471.0
521.77167	997.1
523.14191	101.3
524.21436	87.0
525.81268	768.6
526.68933	11.1
528.28156	406.5
529.91840	1278.0
531.03723	1131.0
532.21582	867.9
533.01196	92.6
534.62274	183.9
535.44257	214.9
536.24774	100.8
537.53076	478.9
538.44666	1462.3
539.68286	1185.6
540.46643	58.3
541.21136	1092.7
541.86896	150.8
543.12445	674.0
544.23517	655.2
545.53143	936.6
546.19965	490.7
547.21515	46.6
548.82770	5307.4
549.73785	10863.7	[M+3H] (3+)-H2O-P, [M+3H] (3+)-NH3-P
551.01868	530.0
551.81836	385.1
554.66040	16961.0
555.33270	144701.2	[M+3H] (3+)-P
557.45966	501.9
558.49603	626.3
559.30688	312.3
560.21106	687.5
561.22766	3793.8
562.11145	725.3
562.88202	367.4
564.08368	555.4
565.15594	277.7
566.18848	151.8
567.12347	619.8
568.13019	416.0
568.97479	733.4
570.13885	2008.1
570.74500	431.1
572.15240	933.3
572.99628	746.4
574.49500	2398.6
576.20868	10882.7	b (10) (2+), [M+3H] (3+)-NH3-H2O, y (11) (2+)-H2O-P
577.67621	1779.6
578.53284	1114.6
579.80743	384.6
580.63495	62.5
581.27216	66.4
595.70050	101.6
598.38873	37.4
600.70557	40.6
605.38849	51.6
608.51862	232.6
610.35718	231.1
612.63690	321.8
613.24182	270.0
614.22125	69.2
614.87091	59.3
615.97668	421.2
616.90149	113.1
620.06683	40.3
621.68799	468.8
622.45099	461.6
623.28827	97.4
624.40295	1650.2
625.36725	1101.8
628.49799	64.7
630.23602	880.9
631.18170	400.7
631.99884	40.2
633.37122	25477.1	y (12) (2+)-NH3-P, b (11) (2+), b (12) (2+)-P, y (12) (2+)-H2O-P
634.06915	23401.2	y (11) (2+)
634.92474	1610.0
635.77777	109.8
636.55396	120.9
637.26648	119.2
637.96490	42.3
638.78119	54.9
640.12646	216.7
644.51245	150.2
645.45245	23.9
646.90656	90.1
647.92841	70.7
651.01288	259.8
652.40906	175.2
656.38086	142.7
657.59821	93.6
659.75336	94.9
660.51178	137.1
662.60284	131.0
664.17511	1138.0
665.30292	669.3
666.37506	62.5
670.26239	541.1
671.32141	104.1
672.41998	119.0
673.44470	295.8
674.25970	148.1
677.30139	85.4
679.37384	251.6
680.67670	191.9
682.08057	395.8
683.10638	526.6
684.22943	282.3
685.44403	166.7
687.78632	158.3
688.70367	181.8
690.88861	2084.2
691.56024	2010.7
692.50873	610.1
693.15094	93.1
694.62616	213.7
697.04199	34.5
698.09448	62.5
700.44684	119.2
703.35236	1115.4
704.43732	581.9
705.42938	118.8
706.16998	300.8
708.30310	231.7
709.47406	19.1
710.40912	404.2
711.78412	38.1
713.64697	18.8
714.45844	65.8
715.62946	127.2
716.65381	89.8
717.87659	41.4
718.58954	89.6
720.39661	425.9
722.02338	116.1
724.80304	443.5
725.60822	2989.7
726.41241	269.8
728.48560	332.1
729.54968	431.1
730.57501	340.1
731.76752	695.0
735.47260	96.2
737.20746	89.2
738.13824	577.9
743.92371	266.2
745.14899	599.1
746.01947	176.5
749.92365	62.6
753.10223	298.8
753.98236	59.0
754.90729	398.1
757.09644	19.0
758.95160	167.6
759.92078	124.0
763.01874	425.0
765.19135	100.6
766.13593	152.2
767.21722	227.6
768.08478	568.9
769.42432	65.0
771.74982	99.4
774.30908	478.4
775.04175	1071.2
775.87457	551.5
777.58447	198.9
778.39734	307.5
780.06647	210.3
784.04657	292.2
784.96124	54.2
785.87115	316.8
787.69550	124.2
790.43591	27.5
791.21417	106.5
794.07367	496.0
794.94220	113.2
799.13318	197.8
800.59387	82.2
802.47626	1668.3
803.52112	958.8
804.52448	32.5
807.42670	77.4
808.21838	136.2
809.51904	77.9
813.29083	113.3
814.37958	207.4
815.15247	31.6
816.18719	41.0
817.41278	724.0
818.26447	120.5
820.20074	82.2
821.59473	53.7
822.40521	50.8
823.31122	106.1
825.29639	91.0
829.26727	163.0
830.18994	23.9
831.74359	224.6
837.29083	110.5
838.76703	201.0
839.40204	442.4
840.61871	236.7
843.66254	159.2
844.78223	62.3
846.56122	138.7
847.82306	21.7
849.24707	68.6
850.23029	74.1
850.88470	38.0
851.58490	30.3
857.96289	62.4
865.31860	14.5
867.34790	31.8
877.62750	84.8
878.29004	19.0
881.38306	70.7
882.27826	69.5
889.54034	48.0
893.34930	53.8
894.78888	24.6
899.74994	41.1
904.27563	134.4
909.37335	39.5
911.50372	109.9
913.53906	167.5
914.41132	91.0
916.37817	65.1
917.18854	41.0
925.23468	17.4
927.29510	48.2
929.39624	140.0
931.44928	13.3
932.43036	457.5
933.26587	54.5
934.65552	30.2
937.34174	304.8
939.36493	41.0
943.21997	242.4
944.18866	87.2
945.42487	88.0
946.33862	97.7
949.51581	31.1
950.25763	80.9
951.80890	24.8
953.73553	163.0
955.24091	18.6
958.29169	45.6
959.33716	47.4
961.12457	295.2
970.63641	30.0
975.47003	46.7
977.50482	47.4
978.50006	95.1
979.11957	38.1
981.38477	186.9
988.46014	151.5
989.44360	60.9
991.36810	50.9
994.36304	49.5
995.65472	69.7
1001.16803	105.0
1001.87897	133.6
1003.26929	14.7
1011.53961	94.9
1016.24274	109.5
1018.60760	31.1
1022.83160	50.1
1025.50293	33.2
1026.31226	50.7
1027.37207	100.9
1028.66492	57.8
1029.42847	308.4
1030.63477	63.6
1037.45496	38.1
1039.81982	14.7
1042.30310	124.9
1046.95581	147.8
1052.62427	73.6
1055.43396	140.5
1060.58643	129.4
1061.38562	52.3
1063.64087	23.9
1064.46643	47.2
1068.38904	61.4
1075.50269	62.1
1078.34619	68.0
1081.32703	104.1
1091.61450	121.5
1092.35339	29.7
1097.49011	76.5
1108.64111	72.0
1110.02600	128.6
1112.54004	56.6
1128.42200	86.4
1149.35315	69.5
1151.70361	21.8
1171.94092	45.3
1202.47144	57.1
1205.49683	53.1
1206.37256	26.0
1243.70239	65.4
1245.21704	25.3
1560.48706	36.0
