# Supplementary material for: Phosphoproteomic Analysis of Platelets Activated by Pro-Thrombotic Oxidized Phospholipids and Thrombin
Source: PLoS One. 2014 Jan 6;9(1):e84488. doi: 10.1371/journal.pone.0084488 (PMC3882224; doi:10.1371/journal.pone.0084488)
Supplement: Annotated Spectra S4 — (ZIP) [file pone.0084488.s007.zip › RGSLCATCGLPVTGR_-6_2_73577.txt]

m/z	i	matches
242.22273	6.1
247.94391	6.8
255.31311	5.6
259.41092	10.2
260.47253	19.7
264.13052	6.0
265.00952	50.1
267.25974	24.1
275.26770	17.0
276.24884	4.7
280.24646	25.9
283.24084	84.6
284.23404	36.9
285.38199	13.0
288.22430	13.7
289.96143	23.0
290.97266	12.8
294.02393	18.1
296.03790	7.2
298.30475	22.6
299.30811	12.2
301.09625	16.9
305.34280	24.0
307.26566	21.6
308.28638	8.1
309.15570	30.6
311.08728	23.9
313.02991	8.1
315.02728	24.8
317.28986	16.8
319.05612	38.4
321.29883	16.8
322.10556	13.9
325.81625	14.8
330.08588	16.0
331.20032	45.0
333.11374	168.7
334.18060	9.3
339.31497	21.2
341.04126	26.9
342.20612	18.4
343.91098	3.5
346.20108	18.9
353.37616	18.0
363.39868	22.7
366.10095	35.7
368.09344	18.6
369.17188	19.5
373.25470	21.9
374.29059	18.9
375.53589	6.4
379.30292	7.1
380.44470	21.8
381.12289	33.9
384.50500	18.2
388.12756	3.9
390.12994	13.8
391.17328	9.4
392.22229	16.8
393.20508	9.2
396.34052	296.8
398.14471	206.9
399.63422	10.5
401.42206	5.2
402.07068	8.2
403.25000	53.3
407.32904	14.0
414.04291	28.9
416.51288	19.0
417.29492	12.6
418.74377	72.0
419.34607	4.3
424.36029	18.9
426.16974	33.1
429.19458	16.8
431.18231	15.7
432.40234	17.2
433.34241	12.2
436.53021	8.7
437.34106	77.0
438.42896	52.8
439.41833	86.3
440.32318	14.2
441.29309	47.3
442.33191	47.2
448.18353	11.4
452.34790	11.4
453.44611	14.3
454.33997	31.3
456.43799	9.8
458.00183	23.8
459.56750	13.6
461.31989	14.8
462.18262	47.9
463.23822	19.1
464.10760	11.0
465.41632	12.8
466.26428	39.3
467.51929	18.6
469.93774	8.1
471.56573	17.3
472.21448	5.5
475.19708	75.9
478.29047	12.2
479.33606	46.9
479.98602	23.9
482.73737	20.5
484.27307	28.8
485.29340	31.4
487.16827	10.8
489.38208	9.7
490.04413	24.7
493.23102	8.9
496.25342	89.3
497.91754	39.2
499.30389	18.3
500.04462	19.3
502.00311	3.9
504.80212	79.9
511.26154	116.2
512.43842	89.6
515.42975	11.0
518.12927	24.1
520.46686	58.0
524.34241	10.2
526.21082	10.5
527.32294	82.7
528.59668	53.1
529.35242	1167.4	b (10) (2+)-P, y (5) (1+)
530.35846	295.8
531.09686	42.6
532.38226	44.5
533.26917	51.7
538.30701	16.0
539.27991	59.0
541.00885	45.5
544.17499	19.1
545.22266	12.7
546.34418	10.6
547.22876	28.3
550.42841	51.8
552.36493	15.5
553.54150	74.4
554.66632	68.1
555.27063	6.5
556.27197	72.7
557.50220	23.3
558.18982	40.4
561.49243	14.8
563.18152	54.9
564.07135	11.4
565.36914	7.2
567.64832	42.4
569.19977	45.7
571.56769	8.1
572.17725	11.4
574.39362	71.5
575.30377	11.0
576.08966	13.2
579.26550	33.3
581.29584	6.0
582.02234	26.0
583.09296	12.4
584.04303	22.2
586.40057	13.9
588.03644	6.0
589.12970	5.5
590.08093	26.2
591.36639	22.3
592.86963	185.4
596.91266	35.8
598.50970	36.0
599.54797	24.3
600.38861	75.5
601.17633	3.5
602.43011	17.0
606.30304	9.3
607.75885	64.8
609.43066	51.1
612.16888	8.9
612.88538	31.5
614.74854	38.4
615.91083	35.2
620.06750	49.3
621.69165	13.9
623.74371	33.6
625.94879	39.8
627.58459	157.8
628.49945	16.6
631.29669	22.6
632.91205	27.4
634.29083	39.4
635.29456	46.2
638.18451	27.4
639.89728	48.1
641.27441	75.0
642.36884	85.1
643.57550	46.9
644.81042	66.9
645.79840	6.8
647.24860	43.1
648.46375	28.2
649.16510	44.5
650.00366	24.6
652.30103	64.2
653.56329	79.0
654.30249	136.9
655.25635	33.4
655.93268	6.4
658.53394	18.5
659.24829	17.3
660.21149	14.7
661.19586	15.5
662.23651	39.9
663.18420	39.4
664.34003	88.7
665.22009	61.0
666.38068	22.7
667.52179	17.6
668.41705	54.5
669.68842	55.2
670.67133	45.0
671.50342	9.4
672.62415	9.7
673.24841	4.9
674.15063	26.4
676.39941	140.3
677.69012	58.7
678.32233	67.0
679.53046	90.4
680.95026	13.0
682.67780	11.9
683.47180	62.6
684.09601	14.4
685.05267	55.6
688.22821	99.2
689.11749	154.4
690.38208	11.6
691.10083	37.3
692.41754	82.6
693.80206	24.5
694.98358	116.6
695.62189	58.2
696.45905	71.7
697.37347	42.1
698.56366	92.0
699.42523	259.6
700.35315	57.2
701.46637	9.3
702.62262	121.3
704.10944	373.0
705.18604	504.1
706.28839	19.0
707.33875	66.6
708.89166	31.7
710.36676	108.3
711.36615	344.9
712.36737	123.6
713.23199	63.4
715.36334	22.6
716.75378	102.7
718.29443	103.8
719.11389	36.1
719.89215	5.6
721.55096	99.2
724.10260	259.4
725.11359	690.5
726.12909	346.4
727.16675	36.8
728.68964	185.1
729.55066	26.5
730.65930	40.1
731.56378	72.7
733.26672	3828.2
734.09930	5867.0
735.46979	322.5
736.59381	79.3
737.37982	51.1
738.31134	37.6
739.97644	207.0
741.17328	99.5
743.18756	151.6
744.74744	92.8
745.64606	128.1
746.51379	16.7
747.27557	113.6
748.69257	406.3
749.62067	64.8
750.66333	179.7
751.81647	15.0
753.20062	117.1
754.29041	80.7
755.19366	21.1
756.09607	54.1
756.83289	53.1
758.54730	25.1
759.32672	34.8
760.56897	85.4
762.32880	1895.3
763.45422	1066.4
764.62268	421.5
765.54340	74.4
766.47107	117.8
767.33551	80.3
768.43677	111.0
770.29230	99.5
771.34900	148.0
772.22620	371.8
773.84271	214.9
775.10455	345.7
776.18597	521.0
777.26758	126.4
779.08075	279.4
779.92731	285.6
781.20648	117.5
781.84003	46.9
783.42712	148.1
784.70502	1879.6
785.38422	3171.0	[M+2H] (2+)-NH3-P, [M+2H] (2+)-H2O-P
786.11981	1548.7
787.66290	78.1
788.52777	356.0
789.59442	204.4
791.13123	127.2
792.68756	2601.9
793.86810	20974.7	[M+2H] (2+)-P
794.57697	19095.8
795.86945	825.3
796.92450	371.6
797.66925	212.9
798.45123	430.1
799.29889	139.5
800.43756	103.6
802.74963	1044.2
803.59760	881.0
804.42926	603.9
805.21777	330.6
806.34668	211.6
807.44147	55.2
808.04871	75.0
808.88928	928.0
810.59192	1130.6
811.62213	984.5
812.42206	277.8
813.23254	65.1
814.14771	53.3
815.07379	227.9
816.10748	109.6
817.41876	247.9
818.32660	94.2
819.53802	1446.3
820.52527	1178.0
821.24158	285.5
822.13446	151.2
823.52814	1006.3
824.50641	1391.2
825.53571	1258.0	b (7) (1+), [M+2H] (2+)-NH3-H2O
826.63745	368.3
827.32306	74.4
828.11938	155.8
829.24677	18.6
830.19769	85.1
831.37500	94.6
832.40674	817.7
833.07037	1300.7
834.00598	1538.3	[M+2H] (2+)-NH3, [M+2H] (2+)-H2O
834.98602	71.5
835.88574	12.1
841.42236	9.4
844.54468	62.1
847.33099	8.5
849.21362	13.9
850.29822	13.4
852.53571	22.2
853.20404	3.9
859.39325	275.0
860.34717	222.5
861.17908	62.8
862.49469	47.8
863.31342	19.7
865.00470	78.6
866.00037	5.6
869.71375	17.3
871.36353	6.8
876.25873	86.8
877.28906	224.9
878.46881	166.9
880.23700	40.0
881.20099	111.7
883.42108	19.8
885.04327	7.6
885.87848	23.8
887.92310	13.2
889.17529	47.1
890.08856	39.8
890.73480	11.3
892.93915	152.1
894.30035	13.7
896.71503	91.4
897.88751	45.2
899.21887	29.7
901.78174	30.2
902.91797	65.5
904.29559	82.0
906.58392	26.8
908.37262	6.7
909.38434	12.6
911.28729	49.6
912.31885	13.1
913.44482	46.9
914.26898	11.4
915.47186	22.8
916.27863	61.2
917.55615	42.2
918.17163	35.5
920.20215	2071.8
921.26617	1215.4
922.22809	560.2
923.13580	260.9
924.34955	64.9
926.29517	63.1
927.23877	73.9
928.82983	66.2
929.55548	36.2
931.03363	28.7
932.02472	9.8
935.12866	21.8
936.75922	48.1
937.67401	23.5
939.48242	73.9
940.41559	25.6
942.38013	56.1
943.62842	3.5
944.24774	36.2
945.72552	106.0
946.50848	153.1
947.36896	24.9
948.46051	28.2
949.40350	35.2
951.09479	58.4
952.50421	16.2
958.51910	76.3
960.54150	297.4
961.33954	72.5
962.13257	11.8
963.19531	10.9
965.38165	94.9
966.60675	17.2
968.42584	134.3
969.93683	62.1
971.01483	39.8
972.01855	22.6
973.36322	14.3
976.63483	24.9
978.13275	97.5
979.05450	26.8
980.40155	30.2
981.55713	22.5
982.26984	34.4
985.86273	4.3
987.45441	127.1
988.33600	17.4
989.55402	27.0
990.34393	25.5
991.31860	8.9
992.44818	10.9
993.51141	46.1
996.57123	20.3
1000.61420	3.9
1002.23590	21.3
1006.43353	27.4
1007.75757	69.3
1009.00006	46.8
1009.61279	32.6
1010.36652	60.3
1011.14844	31.5
1013.07178	85.0
1014.36346	66.4
1015.90753	179.1
1016.50903	96.4
1018.18829	19.4
1018.95148	94.7
1019.55316	47.1
1020.45728	49.3
1021.19220	28.3
1022.16693	103.1
1024.18787	54.5
1025.23059	15.7
1026.34961	28.2
1027.40845	28.2
1031.17651	231.7
1032.36084	75.6
1033.70715	119.1
1034.34082	54.4
1038.33447	97.8
1039.30200	88.0
1040.25696	12.3
1042.83728	113.2
1043.54492	56.4
1044.67273	18.0
1045.36340	10.5
1048.41235	33.1
1052.35547	53.0
1055.36841	40.0
1056.87817	49.7
1058.40796	287.7
1059.44995	179.8
1060.22290	17.6
1061.50793	44.3
1062.91479	66.0
1064.31592	14.5
1065.66211	26.6
1066.94043	6.0
1067.75171	21.3
1069.97290	10.5
1070.60486	30.6
1073.57666	31.1
1074.68616	44.2
1075.45581	77.5
1076.33594	14.6
1077.36938	41.9
1078.57947	20.1
1079.20142	9.7
1082.64954	9.0
1085.81824	24.3
1087.39587	31.2
1089.73425	45.2
1090.39380	23.5
1091.29785	7.2
1093.16150	12.5
1095.08899	21.6
1096.58264	7.8
1098.36780	72.3
1099.55310	16.0
1100.45410	28.6
1101.56128	40.2
1104.17163	82.2
1106.01685	32.1
1108.75610	102.9
1110.13623	26.1
1111.80347	57.2
1113.61499	51.7
1114.39209	28.7
1115.01624	20.1
1116.41187	34.4
1118.42310	22.9
1119.34180	11.9
1120.50879	13.2
1121.33923	41.5
1122.47827	18.9
1127.41626	16.1
1128.31677	55.8
1129.53113	59.4
1130.37012	4.7
1131.22156	19.7
1133.43140	30.9
1134.24316	15.4
1135.30078	23.5
1137.46924	12.7
1138.32300	208.2
1139.27991	225.6
1140.32715	72.0
1141.13330	13.5
1142.62756	44.6
1143.66138	13.8
1144.80444	54.6
1146.28369	116.5
1147.50952	74.0
1148.76013	19.0
1151.23853	10.4
1151.94836	12.2
1155.72852	104.6
1156.35718	1125.3	b (10) (1+)
1157.30054	532.1
1158.26282	310.1
1160.16370	27.2
1161.27515	31.5
1163.49231	21.9
1166.58301	25.1
1168.58044	13.6
1169.62891	37.7
1173.80371	67.2
1174.43042	11.0
1175.54492	50.5
1182.19763	23.5
1183.01038	31.2
1183.72485	28.8
1184.62744	25.2
1185.47888	12.7
1186.50854	212.8
1187.73535	81.4
1188.34717	60.8
1189.09656	118.9
1191.49609	357.9
1192.42737	158.4
1193.47229	71.1
1197.09949	76.2
1201.16309	28.3
1202.52124	15.1
1204.20251	19.8
1205.50757	9.7
1207.55518	4.7
1208.42334	15.6
1209.34009	18.7
1210.05249	41.7
1213.39087	12.6
1214.27844	20.6
1215.43774	8.8
1217.26514	39.0
1219.66357	43.4
1220.41187	10.7
1223.42358	17.3
1227.23730	55.0
1228.15649	22.2
1229.01587	37.2
1230.17969	10.6
1231.35144	36.7
1232.38184	32.6
1234.07324	11.1
1237.63428	12.3
1238.77991	34.8
1240.24243	8.5
1242.08423	6.0
1244.56934	35.3
1245.47791	80.9
1246.23376	47.8
1247.25696	34.9
1249.15588	21.5
1250.56775	12.4
1253.41956	48.5
1254.38196	32.1
1255.13184	10.1
1255.89404	6.8
1256.60657	42.7
1260.40491	61.4
1261.55054	25.2
1262.19739	27.6
1264.03088	43.6
1265.31116	14.1
1266.60864	4.3
1268.33948	51.9
1272.47156	3.9
1274.74341	53.8
1277.02380	50.7
1278.43994	11.8
1282.82068	30.0
1283.68579	11.7
1284.68994	16.4
1286.58997	15.2
1287.42639	31.9
1291.33411	20.4
1292.63513	108.8
1295.19031	13.9
1300.59851	16.6
1301.60291	23.9
1302.64148	31.6
1303.60327	48.2
1304.57678	187.2
1305.42834	351.7
1306.36475	41.9
1307.16663	8.1
1308.56140	46.7
1309.44714	15.5
1310.22778	7.7
1311.36877	16.0
1313.41724	13.1
1314.60559	35.2
1317.42395	14.8
1318.34888	9.8
1321.32141	6.0
1323.43298	12.6
1325.35767	19.3
1326.47778	27.6
1327.25476	29.3
1334.28491	15.2
1335.14807	34.1
1336.49524	38.9
1337.42273	16.9
1346.45740	6.9
1347.68005	30.1
1348.62280	33.5
1352.31628	231.8
1353.06140	42.9
1353.67419	100.8
1354.47961	64.7
1355.61218	10.5
1356.60364	58.9
1357.55896	41.3
1359.41003	32.9
1363.61926	55.0
1364.42822	24.4
1365.63953	37.7
1366.85632	6.8
1368.72815	28.8
1369.60449	11.4
1370.69104	24.8
1371.66394	14.2
1373.15833	61.0
1373.88171	54.5
1374.94104	46.5
1375.60022	3.8
1378.28882	27.8
1381.11877	26.6
1383.45667	48.3
1384.36755	18.6
1386.37622	13.0
1395.44055	29.2
1397.44495	13.9
1404.26660	32.7
1405.35254	4.3
1406.20007	15.3
1409.65698	28.9
1412.95642	83.6
1418.31165	46.5
1421.14209	12.3
1423.02258	15.9
1425.83545	14.8
1426.99353	45.7
1432.74182	47.7
1434.53357	34.9
1435.41858	115.0
1436.52307	89.8
1437.48511	9.8
1438.57434	9.6
1441.33508	7.3
1446.61536	25.2
1449.13977	35.6
1451.10193	15.1
1452.49170	19.3
1453.83215	40.8
1455.42371	97.9
1467.85437	13.9
1471.24597	472.9
1472.44714	198.8
1473.70813	161.3
1480.25415	19.0
1481.36072	18.5
1489.48914	14.9
1490.29907	12.6
1491.07153	29.4
1492.36536	28.1
1493.76978	26.4
1499.04810	18.8
1506.70911	118.6
1507.58508	68.1
1508.60120	96.5
1509.49707	42.5
1510.89807	68.1
1511.72961	36.6
1513.36609	6.7
1521.60828	31.9
1522.21948	45.7
1523.05969	30.7
1525.49500	48.8
1526.80090	34.8
1527.86499	57.5
1528.47473	102.9
1529.56323	7.7
1530.51392	6.0
1535.22888	35.6
1536.41479	74.3
1537.25403	19.1
1538.48657	4.7
1539.23596	42.6
1547.28137	21.0
1593.61353	31.1
1606.34937	8.9
