# Supplementary material for: Phosphoproteomic Analysis of Platelets Activated by Pro-Thrombotic Oxidized Phospholipids and Thrombin
Source: PLoS One. 2014 Jan 6;9(1):e84488. doi: 10.1371/journal.pone.0084488 (PMC3882224; doi:10.1371/journal.pone.0084488)
Supplement: Annotated Spectra S4 — (ZIP) [file pone.0084488.s007.zip › RGSLCATCGLPVTGR_-7_2_55202.txt]

m/z	i	matches
239.11673	7.0
242.33803	18.7
245.31802	49.2
246.25764	45.3
250.13737	17.1
254.34436	12.4
257.07486	23.3
258.12775	23.8
263.19794	7.0
265.80566	21.9
267.17654	48.8
270.04562	19.7
274.08835	16.5
283.22903	172.8
284.16211	47.5
284.95792	9.7
288.32959	96.6
289.22260	46.0
298.43271	23.3
299.42731	13.8
301.04974	24.5
301.84558	11.1
303.33841	11.1
306.37213	69.6
309.22504	31.9
313.05859	38.7
314.24634	31.8
319.35345	68.5
320.19351	17.0
324.11566	16.3
327.62775	17.8
328.68460	94.0
333.13376	277.0
335.19165	26.3
337.31332	11.1
345.25870	21.3
346.02017	39.6
350.55362	30.6
352.45953	7.0
354.11572	28.6
354.79959	15.1
358.38364	26.5
368.24017	170.2
369.42657	30.4
370.17563	23.4
373.12399	32.6
374.26590	39.4
377.57574	20.0
379.12845	28.5
381.22437	39.9
382.24237	39.6
387.18579	51.7
389.74524	43.0
392.37415	8.3
394.26593	30.5
396.13763	436.6
397.48175	64.3
398.30188	16.6
399.36377	19.1
401.37982	36.5
402.35651	46.8
404.26514	13.1
406.45251	7.7
410.21973	43.8
420.22015	44.0
422.50867	50.5
423.34869	29.3
424.06580	49.0
428.29608	32.0
429.49884	84.2
432.25604	34.4
433.93237	9.0
437.40149	146.9
438.20691	29.2
439.37933	54.1
440.67603	9.0
441.42242	25.6
442.73663	84.5
443.99121	11.8
445.18573	73.9
448.37006	8.3
453.17139	68.6
455.32751	69.9
457.21515	20.8
458.09564	45.6
459.12891	7.6
462.18958	59.8
463.08044	13.1
464.16528	61.8
465.44000	81.3
466.54535	55.0
469.41211	21.8
470.34534	27.4
471.52386	17.7
474.22437	19.9
476.49878	24.8
477.29462	18.3
479.42755	84.6
480.18652	29.9
481.27948	45.8
483.41711	35.1
488.28705	16.4
489.07330	24.9
493.64557	26.8
495.45935	8.3
496.21832	66.3
497.29132	22.1
499.42584	46.2
500.43646	22.7
502.12000	30.0
506.25806	16.5
507.27869	19.1
511.41907	211.6
512.19183	158.4
512.86115	7.4
513.53973	18.4
515.46466	38.4
519.42426	42.5
520.55664	39.4
529.42517	1450.2
530.44238	407.1
531.48944	28.8
534.54730	57.3
537.79779	89.5
538.78754	28.4
539.65253	26.4
541.40161	18.0
544.46509	36.7
545.92249	56.4
547.02911	10.2
547.99390	16.0
549.10992	105.3
551.43134	14.5
554.21667	34.6
556.14972	206.1
557.15552	47.1
560.97772	15.8
563.35913	80.3
564.32220	119.5
565.60553	44.8
572.14716	15.3
574.25836	26.1
575.54510	104.6
576.42419	18.5
578.34662	65.0
579.94983	32.0
581.20807	31.3
584.20801	56.7
587.32300	22.0
589.24353	11.8
590.49445	11.9
592.45319	62.3
593.53876	122.8
594.30762	44.1
597.87787	14.9
598.54559	53.6
599.37329	7.6
600.15106	9.6
603.40173	69.7
604.29120	162.7
605.22577	105.2
606.20081	39.5
607.22064	38.8
609.00909	44.3
610.00983	7.7
619.12439	14.4
620.88055	23.2
627.43433	255.7
628.50433	66.8
629.64655	65.6
630.57001	67.6
631.27325	113.7
632.42621	193.6
633.51660	142.5
634.19891	16.3
636.46210	44.4
637.53857	58.8
639.01996	48.2
640.83911	7.7
642.35297	185.1
643.44440	142.0
644.54004	73.1
645.36487	25.1
648.69067	119.9
649.41772	20.3
650.62439	15.1
652.31006	11.8
653.05902	26.3
654.21564	213.9
655.60992	72.6
657.26324	112.6
658.15131	14.3
658.79065	17.7
660.07831	44.3
660.81824	53.2
661.53668	22.4
663.34674	13.1
664.52667	60.5
665.76227	26.7
666.40106	16.5
669.32184	35.1
670.38837	21.8
671.53009	101.6
672.77484	71.8
673.68536	93.8
675.05090	78.0
676.85986	73.2
678.03644	38.1
679.01910	11.1
680.30328	32.6
681.21161	205.8
682.72784	19.3
683.77911	57.8
684.58307	56.3
685.22150	31.0
686.41437	104.9
687.64532	57.0
688.28699	302.0
689.15759	23.7
689.91095	136.2
690.71564	65.5
691.70276	51.2
692.56201	92.0
693.62640	70.4
694.49902	73.1
695.65460	40.4
697.30927	19.8
697.98511	33.1
699.32813	252.0
700.52905	336.8
701.52582	36.4
703.52374	137.9
704.45929	767.2
705.34100	413.3
706.41418	241.4
707.17401	76.7
708.35950	79.9
709.23938	49.5
710.08160	83.3
711.53162	499.4
712.63904	229.1
713.51129	47.5
714.70331	43.5
715.99835	126.5
717.19696	150.1
718.25165	156.5
719.12750	21.9
719.96710	32.4
721.08655	265.0
722.07056	102.0
723.59613	117.5
725.15741	1060.2
726.03729	615.1
727.25024	82.2
728.16632	119.6
729.30688	37.7
730.70801	96.3
731.31244	21.1
733.47668	3020.4
734.11102	7239.5
735.11237	1615.4
736.06671	255.4
737.02557	118.5
737.98120	169.9
739.12994	75.3
740.12494	85.8
740.87775	6.3
742.45197	71.6
744.44031	71.0
745.35211	256.6
746.47766	91.5
747.30157	122.5
748.81000	330.0
749.57477	267.3
750.66199	47.1
752.34039	25.8
752.97186	40.1
753.76068	52.4
756.18866	83.4
757.12396	100.4
758.11737	11.6
760.36310	48.3
761.04950	204.5
762.35846	3489.8
763.47253	3199.2
764.47797	1245.8
765.40869	359.2
766.49274	280.6
767.17621	6.2
768.02179	23.2
769.05396	91.6
770.79767	200.6
771.71014	262.5
772.84631	289.7
773.51917	126.5
774.96204	216.2
775.90192	234.6
776.76611	303.0
778.04791	371.8
779.39227	672.9
780.48334	385.3
781.33429	129.8
782.87836	139.9
784.29669	1367.1
784.96979	1625.6
785.67676	4333.6	[M+2H] (2+)-H2O-P, [M+2H] (2+)-NH3-P
786.59344	513.4
787.21991	207.4
787.98730	259.9
789.14404	553.0
790.18628	194.8
791.01172	148.5
791.79974	31.8
793.00323	2643.1
794.21063	46482.9	[M+2H] (2+)-P
795.09125	12638.8
796.22418	939.4
797.30695	756.4
798.22858	850.2
798.84991	182.5
799.50269	198.2
800.18890	58.4
802.22321	530.2
803.14948	1640.7
803.91534	413.4
804.69263	255.2
805.68866	334.6
806.43170	118.5
807.22369	169.8
808.33295	422.5
809.34021	624.0
810.26923	756.7
811.20880	1111.3
811.81158	1726.3
812.56586	555.9
813.44586	139.9
814.40051	84.3
815.52991	100.0
816.32709	160.4
817.39044	142.3
818.21320	325.4
820.10297	3112.9
820.78833	851.4
821.56995	841.0
822.47760	115.9
823.59528	614.8
824.23999	1492.2
825.24591	3003.3	[M+2H] (2+)-NH3-H2O
826.58728	708.1
827.62970	366.1
828.38385	82.7
830.05487	259.8
830.82965	315.9
831.55383	33.6
833.00464	2777.3
834.05548	2886.0	[M+2H] (2+)-H2O, [M+2H] (2+)-NH3
835.04279	240.5
836.20227	107.5
840.14435	25.5
847.35181	41.5
848.30774	68.8
850.22430	29.5
851.57788	42.3
858.37396	40.7
859.37640	224.5
860.37860	370.2
861.03125	90.0
861.70441	87.1
862.39008	62.5
870.23187	39.1
871.44489	66.3
873.31818	107.2
873.98346	13.0
875.37799	44.3
876.29950	36.1
877.35754	181.9
877.98370	230.1
878.69464	69.3
879.54535	40.0
882.16876	98.9
883.66663	41.3
884.28326	17.0
886.41180	14.5
887.19781	50.3
888.09375	64.8
889.38397	65.6
891.41278	61.4
892.70789	55.1
895.42230	21.3
897.39069	28.1
899.38641	66.4
900.51489	53.8
901.55804	18.6
902.18994	133.3
903.30170	344.9
904.11517	132.6
905.12860	142.1
906.37158	36.7
907.95001	63.6
911.58441	51.2
915.55011	7.0
917.44781	36.1
920.24384	3595.4
921.26886	3920.2
922.22015	1996.5
923.33472	258.8
924.13104	234.1
925.00861	109.1
926.51080	74.8
927.22894	7.8
928.20825	53.0
928.89087	13.2
931.67181	7.0
932.53864	30.4
933.66559	64.7
935.28442	77.8
936.12018	89.4
938.39093	9.7
939.55542	116.0
943.48285	44.2
945.29449	42.8
947.51776	130.7
949.47876	41.7
951.04608	40.9
957.45923	20.4
959.02490	124.2
960.43866	256.5
961.79108	150.3
962.42969	4.3
963.31268	20.1
964.09668	18.4
965.61151	69.9
966.74359	15.9
968.33844	169.5
969.30402	126.2
970.20215	144.5
972.10760	30.1
974.54547	10.4
975.99097	65.0
977.92426	9.0
981.10040	64.5
982.03802	140.6
982.69727	5.5
985.58234	118.1
986.23871	182.4
987.32983	75.2
988.49701	21.3
989.33545	62.4
990.23804	17.1
991.89777	43.8
997.14496	45.1
998.65942	42.4
999.39984	44.4
1004.62451	30.6
1006.52167	27.4
1007.19702	17.1
1009.24139	74.3
1011.59662	35.4
1013.35663	39.5
1014.43945	34.1
1015.52594	7.7
1016.65283	13.2
1018.07153	39.4
1019.04492	17.1
1022.60907	5.7
1023.35345	47.6
1024.10522	29.3
1028.31140	18.4
1029.50903	100.4
1031.56189	225.9
1032.58643	204.8
1033.34521	147.2
1034.35999	36.3
1035.30835	16.5
1036.23682	13.9
1038.11475	12.4
1040.69324	23.8
1041.43420	56.9
1043.30786	155.2
1044.35913	31.0
1045.09424	40.9
1048.27466	94.1
1050.73303	40.9
1051.57813	15.7
1052.75684	75.4
1053.62512	50.3
1054.24390	27.0
1055.43884	27.0
1057.26233	79.2
1058.42749	402.9
1059.44800	196.1
1060.50952	174.8
1061.33362	43.3
1062.38550	109.3
1063.34570	60.0
1065.13257	66.5
1065.77979	30.7
1067.12659	110.4
1069.98230	108.4
1071.23145	15.1
1072.92969	38.2
1073.58276	24.5
1076.10400	131.1
1078.05359	36.5
1079.54382	99.1
1084.01123	28.6
1085.26123	32.7
1088.57007	121.7
1090.63794	51.2
1091.30676	27.9
1092.32544	52.9
1093.34912	23.2
1094.14380	21.4
1095.08569	43.0
1096.32886	27.1
1100.92920	30.0
1103.59802	32.0
1108.00500	82.3
1109.11523	12.9
1110.32886	60.7
1111.35388	13.7
1114.03284	45.8
1116.39136	22.8
1118.50366	39.1
1120.03064	36.8
1121.18823	84.0
1128.06567	33.1
1128.69165	134.1
1129.60254	58.7
1132.54199	20.6
1134.37769	39.4
1137.75159	123.2
1138.43945	163.5
1139.48816	93.7
1140.17212	8.4
1141.14185	32.4
1143.40649	93.1
1144.85352	65.3
1145.50110	135.7
1146.58057	118.5
1147.70032	15.7
1152.48804	63.1
1154.33862	30.6
1155.60278	93.9
1156.35742	1051.7
1157.36719	673.8
1158.54602	324.5
1159.44592	146.3
1161.32300	55.9
1162.42603	54.5
1163.47131	23.1
1166.42249	70.3
1167.21594	37.4
1168.48486	60.5
1169.47839	26.5
1170.39197	15.2
1173.50732	9.7
1174.61792	90.5
1175.78491	17.9
1176.57166	58.8
1178.35889	7.0
1179.50952	78.5
1182.36304	20.4
1184.35254	68.7
1186.50244	70.7
1187.69360	208.5
1188.56592	37.2
1189.44507	52.4
1190.28345	34.8
1191.43835	389.8
1192.55212	367.0
1194.08362	83.1
1194.68848	16.2
1197.69800	66.4
1202.65845	48.5
1203.41211	14.4
1204.62891	56.4
1205.38818	40.6
1206.38513	74.5
1207.18713	115.6
1208.49463	21.9
1209.96118	26.1
1211.27258	152.0
1212.27307	55.8
1213.17578	25.9
1214.02344	15.7
1215.38123	4.9
1219.13660	13.0
1221.52393	43.6
1225.10681	30.7
1227.97388	120.2
1229.13721	43.1
1231.22046	7.0
1233.29407	12.4
1235.29041	48.0
1237.11292	53.2
1240.40662	38.0
1241.31836	48.9
1244.59265	76.3
1245.41760	119.7
1246.18335	103.3
1246.95618	85.6
1248.36707	20.4
1252.47021	12.3
1253.59668	67.1
1255.34509	129.3
1256.38782	26.6
1261.24841	89.8
1263.39697	34.8
1265.50647	29.3
1266.71643	13.1
1275.14783	13.7
1279.28247	33.4
1281.54932	46.1
1283.50500	25.9
1286.93042	107.9
1287.56702	119.3
1288.48511	15.8
1290.50232	69.4
1292.38806	82.9
1298.51770	64.1
1299.60999	67.8
1302.21375	64.5
1304.62805	586.6
1305.50476	317.1
1306.34570	58.7
1307.27893	75.7
1309.34692	32.9
1310.39734	26.5
1311.34070	14.5
1313.37952	24.6
1318.24792	36.4
1324.43079	23.9
1327.42761	36.3
1328.36584	71.9
1329.38782	7.6
1330.03821	45.5
1336.48621	22.9
1337.59326	17.1
1338.92908	43.6
1340.54480	76.0
1346.15295	29.2
1346.98669	11.7
1352.19824	296.3
1353.31702	219.6
1354.34363	20.8
1355.40234	72.0
1356.73071	25.4
1363.73853	61.5
1365.41150	59.8
1366.93347	44.3
1373.25122	79.1
1374.08813	52.2
1374.92786	65.4
1376.47864	63.5
1377.37488	14.4
1379.25732	49.0
1382.08533	7.7
1385.24207	109.4
1394.56848	29.8
1395.39844	66.1
1396.16516	5.6
1397.16638	46.9
1403.18079	7.0
1404.97217	26.8
1406.50330	99.1
1408.22766	16.7
1409.17432	33.4
1412.67590	42.3
1417.50684	20.4
1422.44763	44.4
1423.20422	19.2
1432.62427	17.4
1433.39343	59.0
1435.44409	270.8
1436.40613	102.7
1437.19897	46.5
1438.60242	9.1
1442.31116	39.1
1449.68457	13.0
1451.44958	56.9
1453.85376	357.9
1454.82837	118.1
1455.63098	20.3
1461.70386	36.1
1466.25720	21.1
1469.61218	38.3
1471.41785	393.1
1472.35754	181.3
1473.32678	155.2
1474.27625	123.0
1480.21838	17.7
1493.42297	16.4
1508.48315	248.8
1509.19250	44.7
1510.28772	11.7
1511.57886	66.4
1523.55823	13.7
1526.13733	29.3
1527.28308	56.9
1528.31970	34.4
1529.34631	19.1
1530.48901	27.8
1537.24841	11.8
1538.57813	47.8
1546.20313	30.0
1553.62317	29.4
1556.44104	11.1
1607.98511	44.8
1628.37341	22.6
