# Supplementary material for: Phosphoproteomic Analysis of Platelets Activated by Pro-Thrombotic Oxidized Phospholipids and Thrombin
Source: PLoS One. 2014 Jan 6;9(1):e84488. doi: 10.1371/journal.pone.0084488 (PMC3882224; doi:10.1371/journal.pone.0084488)
Supplement: Annotated Spectra S4 — (ZIP) [file pone.0084488.s007.zip › RGSLCATCGLPVTGR_-10_2_57413.txt]

m/z	i	matches
241.33623	11.4
254.09541	21.1
260.13831	12.7
264.90637	28.6
268.06604	23.3
270.86835	52.4
273.06992	25.8
277.16187	11.5
279.36139	16.5
283.23871	506.7
284.27795	125.6
286.59296	40.8
288.38971	50.4
289.23227	84.9
292.16797	14.8
296.28705	8.8
305.94995	17.3
308.21375	32.7
312.34271	32.2
316.20905	47.5
319.37637	15.4
328.23975	27.6
333.29376	277.6
334.15372	23.8
334.90634	27.6
336.36499	24.0
338.76636	77.6
341.19281	56.7
348.60992	25.9
351.34521	10.5
352.05658	10.5
352.78394	12.9
355.34421	19.8
358.27039	43.6
368.11743	39.4
368.83545	9.9
370.59149	10.5
373.48999	82.8
374.42908	22.7
375.28625	26.5
377.84619	13.9
381.35181	86.2
393.04486	50.1
394.99353	30.4
396.20447	778.1
397.35413	181.2
398.29535	9.8
399.50452	67.1
400.19153	36.8
401.15741	109.3
401.93079	9.7
402.90961	72.5
404.37549	11.4
411.09174	39.9
412.07416	23.6
413.12640	34.2
416.08087	8.8
419.27997	103.2
420.45270	52.5
422.28833	11.2
423.29828	7.1
429.35364	49.8
432.10223	19.9
433.31549	48.0
436.50909	47.0
437.33752	18.3
438.51709	9.7
439.42377	67.3
440.42169	33.1
441.54773	80.2
442.47919	36.1
449.32111	32.0
450.43359	38.7
451.16541	43.3
462.74512	49.9
467.92798	106.0
469.45367	106.2
470.87653	45.9
474.42084	11.4
478.74799	11.7
479.34912	18.1
481.23792	17.5
483.89581	80.6
485.33746	16.6
486.57733	80.5
487.43756	35.1
488.28186	18.1
495.31818	52.5
497.01477	70.4
498.57867	37.1
499.24493	26.1
502.46741	20.8
503.41785	16.5
511.31757	185.5
512.41913	210.6
513.30597	81.3
514.43243	24.2
518.57837	19.2
520.46631	85.9
525.28247	60.8
526.27423	127.1
526.92480	25.0
528.21130	41.0
529.37073	3589.6	y (5) (1+), b (10) (2+)-P
530.43591	1151.2
531.37695	151.9
532.47711	61.2
536.20868	9.6
537.37122	39.4
541.94885	25.2
544.21930	42.0
545.49536	10.7
546.39142	61.5
547.30182	57.0
550.48639	39.7
552.46759	12.2
555.50146	145.7
556.35632	158.1
557.63324	30.4
561.30353	11.4
562.21088	14.7
563.31653	199.9
564.40106	48.2
566.26514	46.3
569.11261	37.8
575.30096	114.2
576.80182	135.7
579.53229	135.9
582.47400	35.9
584.26849	321.9
585.57465	86.1
586.81598	18.2
590.45392	50.3
591.30151	76.4
592.52002	50.4
593.42126	60.8
595.40240	75.6
601.33710	73.6
603.42767	24.9
607.43683	25.0
609.15131	143.2
610.26495	119.1
611.62067	9.7
612.86554	197.1
616.01532	49.0
617.81647	47.5
620.75085	84.1
624.46332	16.4
626.36224	37.6
627.34528	202.8
628.25592	255.5
629.57648	89.5
631.26544	66.4
632.72382	247.1
633.35931	1960.2
634.15967	552.5
635.16119	103.4
636.60956	110.2
637.33929	108.0
638.43561	21.6
642.31903	191.6
643.59070	188.9
644.55341	100.1
646.33331	95.4
648.21674	55.7
651.00934	31.0
652.32843	14.9
654.20654	356.3
655.54535	20.6
656.81329	42.1
660.65167	100.8
663.36078	61.4
664.34210	32.1
666.60095	135.7
667.98358	56.6
668.85529	91.2
672.44769	31.7
673.67389	21.7
675.57379	65.1
676.87665	773.3
678.88885	268.1
679.93817	83.7
681.33051	68.4
684.35980	102.5
686.66901	9.7
688.80109	134.6
689.68158	105.5
692.08539	58.3
693.04419	73.5
694.05499	38.4
696.16217	172.0
697.69086	130.5
698.39679	52.2
699.52411	644.2
700.54260	240.4
701.47430	151.0
703.67523	32.2
705.05414	133.7
705.82330	123.9
707.41254	27.1
708.20691	30.8
710.02832	42.5
710.89532	40.2
712.41821	99.1
714.09589	160.4
714.87860	61.5
716.35040	81.1
717.61774	69.2
718.69604	37.8
719.45837	40.2
721.71393	91.5
722.35919	29.7
723.48431	40.8
724.41211	82.3
725.39856	771.5
726.51300	218.3
727.35040	166.3
728.31946	344.9
729.04156	95.3
730.34863	36.8
731.42017	101.3
732.53497	159.3
734.16852	3876.6
734.99945	1382.4
736.08929	177.5
737.67242	155.5
738.68018	113.3
739.33807	175.0
740.10559	136.7
741.01666	79.7
742.03925	30.0
742.65106	14.1
743.51563	46.5
745.18011	363.6
746.25592	41.5
747.49896	115.2
748.50415	201.0
749.43066	181.3
750.65485	115.8
751.56757	38.2
752.53113	28.4
753.65125	19.1
755.18829	36.9
756.71771	196.8
757.67999	93.4
759.19757	60.4
761.44708	24.9
762.46918	761.5
763.41895	425.7
764.47101	701.3
765.37799	301.4
766.64124	136.1
767.54175	58.9
769.73785	286.4
770.57465	287.2
772.42120	714.6
773.74139	154.5
775.93872	483.9
776.80151	182.0
777.64130	255.2
779.11066	675.2
780.14313	571.3
780.94281	371.1
782.17023	77.9
782.83209	125.5
784.20050	690.3
785.20551	7987.6	[M+2H] (2+)-NH3-P, [M+2H] (2+)-H2O-P
786.23096	4155.1
787.13959	662.1
788.88751	347.5
789.77386	150.6
790.64661	105.8
791.40948	209.2
793.87000	53084.5	[M+2H] (2+)-P
794.47101	38055.7
795.11633	30017.6
796.07452	3123.1
796.90436	734.8
797.69464	628.3
798.67383	227.2
799.28186	418.8
799.99701	250.5
803.04901	2985.6
804.13135	988.8
805.00781	761.1
806.57684	170.4
807.71234	216.4
808.42059	623.0
809.27679	169.4
810.80060	1871.8
811.81525	1374.8
812.61249	632.4
813.62225	178.2
814.92346	125.7
816.43292	194.1
817.27667	349.7
818.55078	151.7
819.39355	332.2
820.54517	2407.3
821.56390	287.4
822.25403	364.8
823.26825	189.1
824.50537	1341.7
825.41022	2274.4
826.33990	620.7
827.31689	474.4
828.39929	103.7
830.26044	407.6
830.98730	77.4
833.75122	7131.6	[M+2H] (2+)-H2O, [M+2H] (2+)-NH3
834.39307	2336.9
835.17755	1146.7
836.14575	18.2
843.96698	18.2
845.50439	26.8
850.53363	47.9
852.46985	35.2
854.03723	54.7
856.14679	20.9
859.31354	645.5
860.53546	294.4
861.34296	202.2
862.28540	117.4
866.95490	191.1
868.19489	55.2
869.91119	139.8
870.96503	26.5
872.28815	26.6
873.61835	34.2
874.97565	111.6
876.04205	64.2
877.08038	78.5
878.16418	269.0
879.83765	21.0
881.59009	29.3
883.11591	15.5
886.48621	19.2
888.42462	143.3
890.20563	15.4
893.18750	27.3
895.14954	25.3
896.13873	27.5
897.79303	78.3
898.53125	20.3
900.45514	50.8
901.52716	64.9
903.18451	30.0
905.29401	108.5
907.12384	81.8
907.97241	124.2
908.85553	34.2
912.35052	52.1
915.42725	98.5
916.69171	22.3
920.12573	256.3
921.15015	495.2
922.19830	498.0
923.43219	100.2
925.41254	217.1
929.18524	35.8
931.39795	34.6
932.40338	96.7
934.16718	230.9
935.51093	62.6
937.45990	52.9
939.21289	23.3
940.35553	73.2
942.49237	194.3
943.54858	47.0
944.17047	28.7
945.42584	81.0
946.48804	117.9
949.09161	48.4
950.40070	65.0
951.46674	31.9
952.56573	41.9
953.44818	53.7
957.01605	10.5
960.45966	816.3
961.55035	745.8
962.55817	8.8
963.54425	31.6
967.59796	31.9
968.37549	312.4
969.17261	100.0
970.30762	130.1
972.46161	68.2
974.89227	25.0
976.82031	36.8
978.06927	12.4
980.66626	39.5
981.96283	26.6
985.32513	90.1
986.33667	100.9
987.36499	137.1
989.12592	35.0
992.61108	42.8
994.14716	69.2
995.59521	74.3
997.65790	49.7
1002.71088	6.3
1004.15594	77.0
1005.38873	12.2
1006.89667	210.3
1008.18451	42.9
1009.15363	125.7
1010.41431	20.0
1011.53143	19.8
1013.08936	231.9
1014.34058	116.0
1015.71429	30.7
1016.61786	42.7
1021.78876	18.0
1022.61871	40.2
1023.42267	163.7
1025.07227	72.2
1026.44116	18.9
1027.21716	99.3
1027.94495	41.9
1029.16174	25.4
1030.20898	256.2
1031.49561	805.0
1032.44604	280.1
1033.54883	126.3
1034.75952	43.6
1036.03271	116.6
1037.46899	36.1
1038.51624	29.1
1039.20178	20.6
1040.36890	39.5
1041.55457	27.5
1042.74524	121.2
1043.58044	221.2
1045.24780	24.2
1046.50024	36.0
1050.79102	19.7
1051.78076	67.5
1054.48071	8.1
1056.48450	21.0
1057.14771	37.4
1058.41211	579.8
1059.54712	402.9
1060.54602	455.3
1061.33826	45.2
1063.21265	23.8
1064.15186	47.0
1066.31995	38.5
1069.39966	77.5
1070.59680	12.2
1071.52783	15.5
1073.37793	26.7
1076.21350	21.5
1077.27368	8.8
1078.52917	25.9
1079.64648	11.2
1081.44397	61.5
1082.59778	44.5
1084.14014	51.3
1086.20020	30.8
1088.31152	23.4
1089.41528	152.7
1091.25903	60.7
1094.28699	31.7
1095.87854	189.2
1097.19507	11.2
1102.43762	128.5
1108.04175	50.4
1109.19348	28.3
1110.69580	8.0
1113.01953	105.4
1114.48816	43.1
1115.30127	87.9
1123.30579	22.9
1124.40015	64.8
1127.35156	56.5
1128.43164	54.3
1129.10022	48.2
1130.58545	29.6
1132.24170	21.1
1134.10840	53.9
1136.72791	42.6
1138.17542	331.1
1139.16541	338.9
1140.23145	157.7
1140.97681	38.8
1141.68262	103.0
1143.09094	31.9
1144.43384	48.9
1145.50952	42.8
1147.26123	121.8
1149.36304	63.1
1154.19690	18.9
1156.31885	2853.0	b (10) (1+), b (11) (1+)-P
1157.29785	1400.8
1158.31628	1085.2
1159.40674	109.0
1160.23376	24.6
1163.69373	127.1
1164.40051	26.5
1167.37939	115.5
1168.51538	47.3
1169.29700	42.6
1170.74011	44.7
1173.84180	47.2
1174.66345	122.9
1175.59937	69.0
1177.57202	42.7
1181.05444	65.4
1184.60632	44.4
1185.26978	65.8
1186.41089	110.0
1187.65149	59.2
1190.69995	179.5
1191.52173	692.5
1192.54895	442.3
1193.59607	179.8
1194.48120	45.8
1196.51978	17.2
1197.55383	77.4
1204.11670	26.6
1208.44617	42.8
1209.34912	82.0
1211.21472	55.3
1214.30859	36.1
1219.54468	19.0
1222.11536	19.8
1223.55994	68.9
1224.93188	70.9
1228.19336	12.2
1229.57007	15.1
1230.44678	47.1
1232.13965	30.3
1236.46387	55.1
1244.44214	18.9
1246.30676	54.3
1247.81738	152.3
1253.40076	210.5
1254.41199	184.6
1255.26086	81.4
1256.45264	58.1
1257.38110	41.2
1259.17273	47.1
1261.53113	73.8
1264.63281	247.4
1265.44409	345.9
1266.37097	228.3
1268.54871	38.6
1273.21265	50.3
1278.42114	9.7
1279.46448	15.6
1284.23511	64.8
1286.56006	39.3
1287.50500	30.4
1288.56274	38.3
1291.87756	75.3
1292.68909	35.1
1293.93066	49.0
1295.15967	17.4
1299.73816	11.5
1300.73035	12.4
1301.51770	28.3
1303.69043	27.8
1304.34839	935.0
1305.44507	855.8
1306.59338	225.6
1307.96631	144.3
1310.48376	72.7
1316.64502	13.6
1319.58264	23.3
1323.88647	21.6
1325.29065	15.6
1334.39172	110.3
1335.07776	17.4
1336.29016	71.3
1336.91077	35.7
1338.68787	30.0
1339.33032	38.2
1344.64270	57.7
1348.13477	25.9
1349.25342	30.2
1350.77966	44.5
1352.27112	509.7
1353.47595	532.4
1354.69153	140.3
1355.58252	221.2
1356.47095	40.0
1357.32458	42.1
1362.91418	18.5
1365.01746	21.4
1368.33484	44.7
1373.42688	338.4
1374.27686	161.3
1375.32446	64.2
1376.22180	39.0
1378.41577	45.9
1379.47168	24.3
1381.41394	25.1
1383.31238	37.8
1385.78357	10.6
1388.19641	55.9
1390.59167	77.0
1391.99768	13.9
1393.01038	33.7
1393.96777	34.4
1394.60632	10.5
1401.47314	25.0
1402.15161	26.2
1405.06067	29.1
1408.57751	56.3
1412.56177	267.6
1415.54590	87.4
1418.52161	96.0
1420.43506	35.1
1425.31372	34.9
1430.53503	38.5
1431.82263	80.9
1435.25549	347.4
1435.94507	150.0
1436.56433	65.1
1437.70618	38.5
1440.58801	27.6
1441.38379	24.1
1442.57800	9.7
1443.49084	29.5
1453.29578	367.6
1454.39929	45.5
1455.71960	23.4
1456.32361	47.2
1458.68274	39.4
1460.68823	41.2
1467.41394	55.1
1470.28723	18.2
1471.46106	1065.2
1472.45544	321.1
1473.49036	288.4
1474.47412	107.4
1492.33826	173.1
1493.07080	39.5
1493.90588	44.6
1494.71033	28.4
1502.45056	8.0
1503.45154	14.8
1505.58386	48.9
1509.51099	7.1
1510.55054	89.4
1511.39954	132.0
1512.27991	13.9
1513.88745	111.7
1520.15320	28.2
1522.14038	8.8
1527.34216	94.0
1528.70862	217.6
1529.35608	54.7
1530.63599	65.3
1539.27075	58.5
1540.37708	65.1
1556.23157	23.7
1631.49976	40.2
