# Supplementary material for: Phosphoproteomic Analysis of Platelets Activated by Pro-Thrombotic Oxidized Phospholipids and Thrombin
Source: PLoS One. 2014 Jan 6;9(1):e84488. doi: 10.1371/journal.pone.0084488 (PMC3882224; doi:10.1371/journal.pone.0084488)
Supplement: Annotated Spectra S4 — (ZIP) [file pone.0084488.s007.zip › RGSLCATCGLPVTGR_-11_2_56384.txt]

m/z	i	matches
240.77472	22.9
243.20351	5.4
253.12830	52.3
260.16312	11.5
261.13107	22.3
265.04413	5.4
265.94632	48.8
267.08267	15.4
270.34586	18.1
275.20880	16.8
280.09100	68.6
281.18774	15.3
283.19266	587.2
284.43210	37.7
287.18805	25.3
288.18497	18.1
290.28812	8.0
292.92062	8.6
298.21042	50.5
300.10641	15.2
301.39130	17.9
302.28839	10.2
310.24158	12.0
311.35132	15.9
312.31375	6.5
315.17706	58.3
320.45798	7.1
323.02802	46.3
327.50912	14.7
328.41599	24.3
331.78607	6.5
333.20679	295.0
334.34836	6.0
335.20459	24.9
338.11877	24.0
341.37506	18.5
342.40894	13.7
350.26117	15.3
352.18359	13.7
353.33026	11.5
355.46863	54.5
363.51898	32.6
368.38519	89.3
369.31720	32.0
371.06854	4.9
373.30823	14.8
375.14258	31.9
378.99744	21.9
381.15424	26.9
382.66797	5.4
383.40509	23.6
386.41864	76.9
387.92529	14.3
389.78876	6.5
393.35809	20.1
396.29999	461.3
397.49750	67.2
398.28674	10.3
399.17664	23.2
401.28552	19.7
402.36975	50.3
404.65070	15.1
407.07538	23.9
409.12964	21.7
411.04089	57.2
414.52197	10.4
418.74573	93.5
419.47485	41.3
421.44714	34.4
422.94318	21.2
425.39227	6.5
429.17822	3.8
429.95605	23.4
432.33923	39.8
433.40393	16.4
434.28363	32.1
435.35510	14.1
437.34863	149.9
438.56110	19.9
439.44586	35.1
441.11407	14.0
442.52148	19.0
443.18054	42.5
448.12299	94.6
450.20667	60.8
451.40173	9.3
452.61420	6.5
453.27551	32.5
465.14288	33.7
466.74933	24.6
467.41663	8.7
468.23010	18.1
469.51672	19.4
470.56213	37.1
472.39453	58.5
474.32477	49.1
475.26917	38.7
476.31897	47.0
477.30139	36.7
479.37415	17.3
480.21533	39.9
481.14148	6.0
482.32269	28.7
483.62793	11.3
484.30035	8.7
485.39014	38.3
487.02893	64.2
489.17883	10.4
490.24390	46.9
492.57397	12.5
493.86658	31.6
495.31238	55.8
496.35455	60.6
497.21692	49.6
500.37854	15.1
501.33240	48.5
502.26440	46.4
506.46381	14.6
508.77911	37.2
511.26984	200.0
512.44226	161.4
513.40790	38.6
514.47034	31.0
515.31567	26.9
516.28552	14.0
518.30054	7.0
522.96790	14.7
524.37958	12.9
525.54523	55.3
526.56262	49.4
529.32947	2592.6	y (5) (1+), b (10) (2+)-P
530.44855	552.5
531.39081	64.4
532.32410	46.8
534.00238	13.7
535.87866	101.9
538.52283	40.3
539.31000	60.5
543.29211	11.3
544.97729	128.7
546.33136	39.8
547.24408	31.6
552.00031	22.7
554.60852	115.0
556.32678	204.8
557.26569	56.7
558.24530	36.4
558.91534	28.3
561.24579	41.9
563.29120	127.9
564.57263	48.8
566.43964	23.9
567.41766	62.3
568.78467	88.8
573.21674	26.5
574.73016	67.7
575.66687	58.4
577.34161	105.0
578.29425	161.9
579.00903	4.6
580.04034	30.4
582.52710	69.6
583.75385	330.0
584.71814	92.0
585.40710	30.6
586.25116	32.9
588.47919	54.8
590.08746	31.1
591.30853	24.5
592.32776	123.6
593.23456	283.6
594.48370	28.1
599.55072	30.0
601.28223	6.5
602.74573	44.0
604.25592	34.3
605.12738	13.5
607.58160	33.9
609.15729	72.6
610.18176	35.8
611.22614	29.7
611.94257	37.2
612.55328	52.3
615.19141	47.2
617.58075	24.4
618.71252	89.7
619.39697	108.9
621.32092	32.8
622.57495	30.0
624.12183	114.8
625.04681	82.9
626.90485	187.4
627.81036	256.9
628.93488	62.5
633.12885	2131.5
633.95276	395.1
635.14716	58.7
637.36450	73.4
638.34760	19.2
639.38904	7.1
641.00287	76.4
642.42950	199.5
643.25848	51.7
643.87378	8.0
645.71100	21.2
646.55994	15.9
648.37067	60.1
649.36505	38.3
651.41156	30.6
652.28644	15.7
652.99078	80.3
654.37054	306.9
655.46808	178.5
656.26569	48.5
657.62457	5.9
658.60004	39.6
660.34137	3.8
662.56732	84.3
664.46051	20.0
665.12787	45.4
666.62799	127.5
667.76654	74.8
668.92090	28.7
669.98370	41.2
673.71466	56.4
675.49701	95.6
676.57489	435.9
677.40546	278.4
678.30426	63.2
679.36975	275.1
680.27264	111.1
681.28894	7.4
682.51569	52.5
683.91400	102.4
684.71613	101.5
686.50775	20.7
687.14069	31.1
687.76715	32.8
688.51917	86.1
689.68335	76.9
690.75720	52.4
691.51715	17.2
692.63190	16.0
694.30219	15.2
695.17444	61.6
695.99579	16.5
697.01520	95.1
698.46539	119.0
699.56464	512.4
700.62268	143.8
701.37836	113.4
702.33380	30.7
703.54718	175.8
704.43524	117.2
705.27704	26.4
706.23608	121.0
707.20306	93.0
708.03461	35.4
708.94977	97.2
710.24933	31.8
711.33575	191.3
712.23096	208.9
713.66284	134.2
714.32062	38.0
717.45758	23.9
718.86603	23.2
719.98529	75.1
720.99579	50.8
721.87726	33.3
722.56165	128.6
724.05524	116.3
725.27924	789.2
726.42200	351.3
727.46503	119.2
728.47101	151.8
729.23615	102.4
731.25293	84.5
732.07544	108.7
733.81952	6596.2
734.60229	1988.0
735.70819	318.4
736.57135	25.4
737.89044	60.4
738.52338	65.2
739.53741	54.6
740.19708	39.2
741.09485	86.5
742.53082	41.6
744.63715	129.3
745.55542	9.2
747.02228	60.0
748.27283	259.6
749.22028	137.0
750.31024	147.8
751.09644	120.9
751.95941	73.0
752.63977	48.7
753.34344	27.1
755.22687	71.3
756.14203	49.3
756.84283	225.5
758.52728	52.8
759.28784	104.3
760.16821	53.3
761.25812	56.9
762.39325	764.6
763.42603	498.9
764.26093	320.2
765.36188	115.2
766.63263	136.2
767.59796	50.4
768.35901	45.1
768.97180	17.0
770.66833	54.5
772.28711	420.0
773.18109	226.5
774.07965	157.9
774.87091	157.2
775.69244	291.3
776.46472	321.7
777.21143	400.0
778.12988	390.7
779.20142	583.6
780.07111	234.1
781.13104	95.2
783.90460	1298.4
784.87067	4129.0	[M+2H] (2+)-NH3-P, [M+2H] (2+)-H2O-P
785.48615	3728.1
786.11621	3434.6
787.21857	177.5
788.20587	214.9
788.81842	165.3
789.66266	258.6
790.29901	149.5
790.95538	286.0
793.32990	9159.9
793.94305	33255.2
794.59357	43511.3	[M+2H] (2+)-P
795.44330	5137.6
796.35773	1173.8
797.17767	503.0
797.95905	453.8
798.75323	188.0
800.19916	139.1
801.78918	516.2
803.21967	3012.1
804.07697	964.6
805.16168	658.9
805.84546	19.2
807.33966	270.3
808.38519	521.4
809.64276	669.9
811.03790	1861.1
812.05975	656.5
812.86713	232.1
813.69684	97.3
814.76013	201.2
815.93347	139.7
816.93939	144.0
818.32928	232.4
819.83087	1259.4
820.65424	1161.8
821.48395	422.0
822.46411	103.8
823.54480	286.7
824.39099	1189.6
825.10278	1092.5
826.03613	991.2
827.09454	423.3
828.09686	131.1
830.06000	194.6
830.81812	316.4
832.06415	139.5
833.13403	2451.4
834.02411	3560.0	[M+2H] (2+)-NH3, [M+2H] (2+)-H2O
835.32281	278.8
836.17108	54.5
836.78729	3.3
847.26520	44.6
848.12518	7.7
850.24884	13.8
851.59735	7.6
854.22119	6.5
855.95563	27.1
859.35864	362.2
860.44604	297.8
861.33978	4.9
862.04388	8.7
864.25555	17.2
865.50043	14.8
868.98346	27.4
869.96198	67.4
870.66998	14.7
873.28900	3.8
873.97021	49.8
874.69061	48.9
876.48566	9.6
877.27960	127.2
878.45532	195.8
882.36554	22.7
883.94244	25.0
888.33789	39.4
889.34186	31.8
891.00336	53.1
893.20856	21.2
895.16559	32.3
897.59088	42.7
899.61511	65.6
903.09393	70.4
904.65985	10.4
905.42987	23.1
906.16998	53.5
908.24200	38.6
909.56097	28.5
910.18457	25.1
911.22974	7.7
912.25848	46.3
913.26007	22.5
914.79755	92.7
915.93237	51.9
917.61450	8.0
919.63202	180.5
920.32001	542.0
921.22192	631.2
922.15338	357.9
923.36865	132.6
925.36847	5.4
927.34503	65.5
928.10138	61.8
930.27081	58.4
932.30341	10.4
933.12189	32.1
934.42328	22.4
935.12018	56.3
936.15497	40.4
937.27783	58.4
940.42755	27.2
942.43011	50.6
943.27435	93.8
945.61963	38.3
946.47852	103.6
947.31549	45.6
948.82355	61.2
953.22363	16.8
953.85645	64.5
955.18915	14.0
956.26874	30.6
957.90137	28.3
960.38599	442.3
961.49469	115.1
962.23004	27.6
964.96295	53.4
966.11688	37.1
967.92401	197.9
968.52979	36.7
969.69653	37.1
970.48846	154.1
971.35785	17.3
974.03705	57.3
974.70819	15.9
975.32220	5.4
978.38092	47.1
979.22241	22.8
982.45001	34.5
983.35083	25.6
985.14130	60.2
986.24530	292.3
987.49487	120.1
988.11426	18.2
989.83783	24.8
992.43988	71.0
993.75043	67.6
994.77905	80.3
996.24481	13.3
998.45135	13.5
999.37134	6.4
1001.79907	23.6
1004.13068	23.0
1005.46045	38.4
1006.60980	13.5
1007.37817	60.0
1009.29858	3.2
1010.08197	20.2
1011.46979	118.4
1012.45721	69.1
1013.34741	105.3
1014.71661	174.1
1015.46045	74.3
1016.56317	15.9
1017.97955	23.0
1019.11578	9.1
1020.57983	35.6
1022.28998	69.1
1023.08472	135.4
1025.12817	57.3
1025.93799	72.9
1027.44604	30.0
1029.58313	41.6
1030.35010	68.1
1031.50903	560.1
1032.41553	211.1
1033.50464	17.6
1034.60938	42.3
1036.59314	73.0
1037.39136	29.0
1038.29395	22.0
1040.10938	100.8
1041.26672	47.1
1042.52222	9.8
1043.40857	119.3
1044.45227	54.5
1045.36914	62.9
1046.45630	21.2
1048.51709	19.3
1049.85596	12.9
1051.07275	17.9
1053.21985	12.0
1054.48853	46.2
1055.55396	40.5
1056.64990	49.6
1058.36279	591.4
1059.42480	180.0
1060.42102	134.7
1061.43982	24.1
1062.24744	10.9
1068.25293	35.6
1070.41577	95.3
1071.61243	40.0
1072.56726	12.1
1073.47998	13.1
1075.32715	12.0
1076.37097	28.6
1077.44080	27.7
1078.57263	15.5
1085.19531	12.4
1086.33374	33.5
1087.30115	19.7
1088.38745	17.5
1090.37207	76.8
1091.42737	63.9
1092.50024	58.5
1093.53430	51.0
1098.32324	16.1
1100.97778	38.4
1102.31055	5.5
1105.46667	32.0
1108.58228	22.7
1110.29236	84.3
1111.76892	39.0
1112.54199	15.1
1113.25134	38.9
1114.87903	36.0
1117.04297	114.1
1119.41113	50.3
1120.60974	13.5
1121.71313	26.6
1122.97974	61.7
1125.62500	24.2
1126.36902	22.8
1127.19885	5.4
1128.39600	196.0
1129.38391	98.5
1130.58936	44.9
1131.23047	24.4
1132.95239	27.2
1133.78003	21.2
1134.92627	24.2
1137.49292	33.4
1138.30322	197.4
1139.34998	176.4
1140.38123	160.9
1141.45544	9.8
1142.27771	8.7
1143.56311	44.4
1144.48438	8.2
1146.08997	8.7
1147.91187	32.6
1151.71069	61.8
1153.53857	35.3
1154.61731	6.9
1155.62170	180.6
1156.24426	1929.6
1157.30713	1020.3
1158.23926	748.0
1159.12769	102.3
1159.79150	51.6
1161.40088	48.2
1163.50537	47.4
1164.88696	66.9
1166.25769	104.0
1167.29431	188.6
1168.38379	73.2
1169.46655	78.5
1170.40356	67.7
1174.51453	74.0
1175.54187	23.6
1176.41455	23.7
1177.53516	54.8
1178.24780	12.8
1179.38708	30.7
1180.99878	12.6
1182.61853	9.3
1183.39453	10.8
1184.53577	102.6
1185.59790	30.9
1186.32886	90.9
1187.42346	111.4
1189.18469	11.5
1191.41479	602.5
1192.49707	211.1
1193.29749	168.5
1195.34143	81.5
1198.44287	14.1
1199.53687	18.4
1201.12939	73.3
1202.76416	16.5
1203.90002	47.7
1205.12866	64.8
1206.65405	22.1
1207.33130	17.6
1208.27954	34.1
1211.29919	32.7
1214.42773	85.7
1215.27588	33.3
1216.27661	23.4
1219.12231	12.0
1220.35693	50.0
1221.60864	62.6
1226.35974	13.5
1227.41455	66.7
1235.40613	8.7
1237.65356	6.1
1238.52637	6.9
1242.18530	22.9
1244.76404	24.5
1246.12537	25.0
1247.32068	40.4
1248.10254	6.5
1252.49060	15.5
1253.59204	35.2
1254.29236	43.8
1255.25171	111.1
1256.01331	5.5
1257.03052	55.7
1258.51367	16.8
1261.26318	70.8
1263.18481	10.4
1264.34021	460.5
1265.47986	220.8
1266.53162	129.0
1267.73816	73.1
1269.62500	53.8
1271.45776	19.0
1273.70251	15.4
1276.40210	11.6
1277.46790	138.1
1278.33325	26.7
1280.19885	8.2
1283.63855	18.2
1284.34656	35.0
1286.53125	25.0
1287.71606	37.4
1288.72180	107.0
1289.35388	19.6
1292.52014	55.0
1294.38843	22.8
1295.37317	95.3
1296.35461	15.7
1297.41431	19.0
1304.50867	750.3
1305.56555	485.3
1306.53357	196.4
1307.60486	6.5
1309.52478	6.5
1310.24927	69.3
1311.68518	47.2
1313.22937	8.3
1317.26477	39.4
1322.34314	86.0
1324.34656	27.8
1325.44653	28.4
1328.71313	61.8
1334.50220	125.4
1335.36438	111.6
1336.37585	52.5
1338.36401	21.8
1339.81445	8.2
1341.09485	24.5
1349.14954	32.3
1352.40735	414.5
1353.34412	189.8
1354.28870	90.7
1355.63477	152.1
1356.30725	37.8
1357.95618	43.6
1364.23523	20.7
1365.81604	41.9
1366.56714	13.8
1367.59802	14.3
1368.76953	11.8
1373.52808	268.2
1374.36804	92.9
1375.39526	60.3
1376.32837	34.4
1377.60034	31.2
1383.28882	57.0
1385.18237	10.9
1386.31812	9.2
1394.35767	142.1
1395.30261	86.8
1396.38318	15.3
1399.69043	17.9
1407.05554	17.8
1409.09412	34.0
1410.55603	33.4
1414.41052	27.2
1418.86780	29.4
1420.04688	7.1
1422.22925	27.9
1422.94250	41.1
1426.11780	15.2
1428.48376	20.5
1430.55823	23.6
1432.49902	71.9
1433.32922	20.5
1435.15833	45.3
1436.43091	301.0
1437.19653	147.9
1437.83765	9.0
1440.34265	16.5
1448.79211	18.1
1453.35706	172.5
1454.36450	134.3
1455.42810	104.5
1456.85400	19.0
1458.32605	28.7
1459.69763	5.4
1460.61926	6.0
1463.16858	10.9
1465.34766	28.4
1471.46545	611.3
1472.35291	315.0
1472.95300	216.4
1473.72461	131.1
1474.38831	46.6
1481.69958	20.2
1482.79041	8.7
1485.08911	10.9
1490.07776	15.5
1491.74622	20.0
1492.61682	42.7
1494.35645	9.6
1507.67517	23.4
1508.74280	49.4
1509.49988	33.6
1510.59583	117.2
1511.42859	48.5
1512.56348	7.6
1520.40527	33.7
1526.08655	73.5
1527.08606	87.8
1528.29749	82.0
1529.63098	89.1
1530.80847	11.5
1535.88745	23.7
1537.22131	25.1
1538.48132	16.0
1540.45105	14.8
1585.86365	13.0
1640.32947	21.1
