# Supplementary material for: Phosphoproteomic Analysis of Platelets Activated by Pro-Thrombotic Oxidized Phospholipids and Thrombin
Source: PLoS One. 2014 Jan 6;9(1):e84488. doi: 10.1371/journal.pone.0084488 (PMC3882224; doi:10.1371/journal.pone.0084488)
Supplement: Annotated Spectra S4 — (ZIP) [file pone.0084488.s007.zip › RGSLCATCGLPVTGR_-14_2_98945.txt]

m/z	i	matches
255.52161	99.9
262.06070	379.0
266.41940	221.6
273.32574	40.3
273.97626	172.2
283.15228	3380.9
284.20319	162.7
289.16425	202.7
300.12903	128.3
301.21475	157.9
303.46915	35.4
313.41144	148.4
316.25336	626.1
322.27167	276.7
333.35770	1983.3
334.26605	407.6
339.10931	299.4
340.15268	176.7
348.37671	128.3
353.43106	130.1
354.49097	604.1
358.35590	90.6
359.14288	177.1
364.40088	213.0
368.47528	1388.0
369.47028	256.6
370.29755	401.9
372.15570	363.5
373.50208	267.4
381.09973	1173.7
382.94373	236.4
385.35733	149.2
396.27783	4484.0
397.39117	609.0
398.54724	143.7
400.38281	490.1
402.50397	85.1
403.38141	570.6
408.10455	113.5
413.14856	311.6
415.38092	52.3
420.27917	201.0
431.17712	64.7
432.93231	158.1
437.41711	120.1
438.56567	108.5
439.50195	316.8
440.19263	40.3
451.33185	143.8
459.39270	79.2
465.48010	113.4
466.58704	218.3
467.66547	228.2
469.45807	94.6
477.02893	50.0
477.85706	288.4
485.73627	90.1
486.73334	152.3
493.55585	410.0
494.32806	805.1
495.27826	988.2
497.22235	172.0
504.28809	877.8
506.17035	257.0
511.50903	1311.4
512.27435	1226.7
513.25757	416.0
514.21094	235.4
529.46338	21905.7	y (5) (1+), b (10) (2+)-P
530.49054	5507.7
531.39886	1376.2
532.58710	262.9
536.45801	167.5
539.49658	247.1
556.24725	286.1
556.90228	102.2
558.22937	240.9
560.15375	118.3
561.49713	125.1
563.51141	1040.0
564.44586	470.0
566.09430	149.5
574.22113	117.2
575.18268	108.6
576.41931	70.0
584.51666	242.5
585.57416	475.5
593.34418	306.9
599.55835	459.9
609.61786	357.5
610.27728	486.0
611.47028	345.2
618.86835	216.2
624.64960	374.2
626.66003	281.5
627.48645	1430.8
628.19495	302.3
629.08759	328.7
630.57379	35.9
632.44373	127.9
633.53589	2255.1
634.29529	738.6
635.03339	478.9
636.54333	577.7
637.39948	683.4
638.42285	250.7
639.36469	451.7
641.30157	85.9
642.33917	1095.2
643.22156	422.9
644.01691	207.7
645.23230	311.8
652.30621	108.4
654.29633	4764.3
655.06335	1286.3
655.87122	178.6
663.24738	225.7
667.78833	220.7
668.57355	343.8
675.81189	241.3
677.02045	144.0
679.33899	278.3
682.88916	572.0
683.71344	93.9
685.04315	245.2
686.47015	114.1
687.39606	208.2
694.39886	269.7
696.86670	152.6
697.47516	533.2
699.49927	4572.8
700.46954	1724.3
701.60907	658.4
704.92706	100.8
706.04889	656.3
710.56689	103.6
711.24261	507.8
714.02472	113.4
715.85608	1280.3
717.50305	259.0
725.23102	5264.5
726.16730	1204.8
727.33429	1342.8
728.30072	167.5
729.56921	255.1
730.57843	603.6
731.53558	887.8
732.55750	101.0
734.25348	263.4
735.39581	614.6
739.77435	171.8
741.57037	188.0
745.24414	85.2
748.67700	2587.3
749.82690	573.5
750.48065	1023.9
752.08386	1215.5
754.65808	504.5
755.28101	577.3
756.00238	105.7
757.29608	650.0
763.58844	660.0
764.39001	230.4
766.53235	420.4
767.50299	621.2
768.78033	1488.2
769.55841	177.0
772.22278	2787.8
773.19415	1818.9
775.00623	680.7
776.13940	4133.4
777.43036	1188.4
779.27655	2918.5
780.23956	794.3
781.28107	663.0
782.11481	63.1
785.20178	54890.2	[M+2H] (2+)-NH3-P, [M+2H] (2+)-H2O-P
786.15472	31653.3
787.12317	5779.4
788.13690	2371.1
789.18842	849.1
790.65717	328.6
791.45526	577.9
792.64661	305.2
793.95313	349549.3
794.66888	393718.3	[M+2H] (2+)-P
795.63171	77934.3
796.54950	5231.1
797.33429	3521.5
798.13300	2665.0
799.08173	1926.6
800.04816	143.3
801.15979	1034.7
801.90863	45.1
803.07910	14521.1
803.92621	9332.5
804.94244	975.3
805.95575	1758.8
806.73962	867.4
808.29889	3892.2
809.47559	1042.7
810.88654	4161.5
811.98389	6605.5
812.80609	1261.5
813.92334	323.1
814.81854	732.3
816.49847	737.7
817.79559	533.0
818.75531	516.7
820.73907	2585.2
821.45642	679.8
822.33990	1003.9
823.27020	1178.8
824.08264	368.1
825.26593	7994.5
826.21179	6512.6
827.07349	2867.7
827.89130	247.0
828.70978	1147.3
829.51025	411.3
830.24908	483.9
832.58917	2015.0
833.83295	39782.7	[M+2H] (2+)-H2O, [M+2H] (2+)-NH3
834.44720	27311.9
835.15100	10802.7
836.61133	526.5
843.47137	240.3
856.29352	216.0
859.44305	3326.1
860.49988	1820.3
861.41064	779.6
862.81476	581.8
869.71124	644.7
870.97327	779.5
872.32562	149.7
873.35034	284.9
874.10089	345.2
875.28070	120.0
877.45959	311.6
878.36310	854.7
879.46741	284.0
883.22821	240.7
888.26996	552.3
889.46503	736.8
890.60663	167.0
894.13934	152.2
895.47687	1068.9
896.39813	308.6
897.65515	45.7
900.45349	391.9
901.26227	98.8
903.42413	74.5
907.46954	1231.0
918.35181	256.2
921.23627	103.6
924.35028	760.2
925.07111	319.1
927.53326	138.4
930.37762	101.1
931.40112	300.8
933.44464	500.9
935.11481	187.3
938.07642	332.5
940.33380	72.4
941.46161	406.0
942.51123	517.3
943.32977	523.6
944.80597	775.3
945.59747	954.5
947.62183	70.0
948.68683	182.2
952.79547	108.8
953.86774	74.9
958.41309	174.8
959.31598	59.7
960.45313	4281.5
961.52826	2579.3
962.52588	1693.1
963.38934	69.5
964.67798	98.8
968.72223	1327.3
970.25763	1220.5
970.99878	56.6
974.85553	123.2
979.55365	162.0
980.45581	196.8
984.40332	134.5
986.37549	972.6
987.65594	856.6
988.43530	1400.4
989.07513	269.9
991.90216	402.0
1002.53271	260.1
1006.60468	132.9
1007.36578	240.0
1010.68921	69.5
1013.67133	296.5
1014.45746	84.7
1016.97632	137.7
1017.79095	245.6
1019.34491	209.0
1022.65918	1064.1
1023.61322	45.2
1025.11389	466.3
1026.50781	180.4
1028.46045	245.2
1030.53967	1086.5
1031.56934	4332.7
1032.49585	2388.2
1033.54004	2472.4
1034.57227	159.5
1035.18469	128.1
1039.04797	250.3
1041.57910	81.0
1042.82642	50.6
1043.55005	1005.8
1044.45386	312.2
1045.54761	206.2
1046.66443	1243.6
1047.43555	333.3
1048.24695	407.3
1056.97815	157.2
1058.46460	3948.6
1059.50195	1653.0
1060.38586	1599.3
1061.43298	752.1
1062.58850	74.5
1071.58289	95.0
1076.40161	761.9
1077.58240	397.3
1086.54590	920.1
1089.05469	84.1
1090.14868	110.2
1094.71313	201.6
1100.14758	95.6
1101.05457	496.9
1105.33301	1035.4
1110.33521	252.6
1113.22046	281.8
1121.61328	60.5
1125.02930	84.1
1126.10840	148.2
1128.38867	1359.5
1129.34692	746.4
1130.62439	374.7
1131.71436	206.9
1135.52161	367.3
1136.70972	830.2
1138.35718	1061.6
1139.36938	1098.4
1140.23987	754.4
1141.22620	837.0
1147.47668	279.3
1156.33545	22269.3	b (10) (1+), b (11) (1+)-P
1157.39258	13172.9
1158.55676	3583.9
1159.53345	1656.1
1160.50305	154.3
1165.21680	213.8
1167.86890	390.5
1168.55396	167.0
1170.66528	121.4
1173.36023	608.5
1174.86536	114.5
1175.58203	1152.0
1176.38623	303.6
1177.84937	516.0
1178.92017	293.5
1182.27576	69.5
1189.00317	239.2
1189.66125	56.2
1191.56519	6622.3
1192.56506	3001.7
1193.67163	1556.1
1194.65015	392.5
1204.42188	780.8
1208.82861	54.9
1212.52637	153.2
1215.76660	69.6
1216.61072	406.6
1227.19946	168.6
1228.44336	143.3
1230.73120	598.3
1232.33557	106.2
1234.39990	374.7
1238.32996	533.5
1249.54407	254.9
1253.63159	298.6
1254.31360	246.4
1255.37939	582.8
1264.50305	185.7
1265.32507	268.4
1267.34485	241.3
1274.52014	891.7
1280.60681	328.5
1286.66931	796.0
1287.70459	378.7
1288.49646	575.8
1291.08777	160.6
1295.95093	245.6
1304.58569	4852.0
1305.56885	3309.9
1306.66077	2273.5
1307.63440	712.4
1308.64392	466.7
1309.59448	167.1
1311.26758	284.7
1319.16650	130.7
1322.02087	440.3
1328.27734	109.1
1335.34363	252.5
1336.44031	306.8
1337.28577	353.0
1338.84546	353.6
1339.83411	55.0
1351.94250	384.3
1352.57751	4531.5
1353.40027	1773.8
1354.20886	588.6
1354.90491	131.9
1356.18201	1686.2
1373.42725	1098.0
1374.81494	505.0
1375.53882	200.2
1376.72815	158.3
1384.71692	298.6
1385.47571	246.0
1392.13074	267.8
1396.62146	74.8
1410.59521	176.8
1411.69543	299.4
1412.51526	175.5
1413.58948	412.9
1414.61902	192.3
1415.88379	178.1
1417.15491	87.6
1417.81482	245.4
1423.21863	561.8
1430.68860	439.2
1431.93140	751.8
1433.54688	133.0
1435.33459	1132.3
1436.28320	849.3
1437.65417	462.0
1438.72742	646.2
1448.48059	86.0
1453.60779	1534.5
1454.66516	1080.0
1455.86145	1453.2
1456.72522	311.8
1457.54626	590.5
1458.96338	268.4
1459.68054	196.5
1471.45410	5338.4
1472.39612	3324.3
1473.68323	3648.0
1475.11536	1203.9
1475.85278	49.3
1492.95837	562.4
1507.67383	94.0
1510.47375	523.2
1511.58435	406.1
1512.73645	431.3
1514.38538	663.6
1528.76990	667.8
1530.80029	289.3
1532.36536	177.3
1539.14221	118.1
1540.35950	69.6
