# Supplementary material for: Phosphoproteomic Analysis of Platelets Activated by Pro-Thrombotic Oxidized Phospholipids and Thrombin
Source: PLoS One. 2014 Jan 6;9(1):e84488. doi: 10.1371/journal.pone.0084488 (PMC3882224; doi:10.1371/journal.pone.0084488)
Supplement: Annotated Spectra S4 — (ZIP) [file pone.0084488.s007.zip › RGSLCATCGLPVTGR_-15_2_99517.txt]

m/z	i	matches
169.23828	938.6
170.15677	190.6
175.27222	196.6
185.17346	310.0
192.05627	329.5
197.07095	482.9
198.37285	235.2
201.62469	251.5
203.06491	77.2
211.10196	138.2
214.28249	114.3
215.11548	595.7
218.22984	61.2
219.23802	432.5
226.05595	93.1
226.81299	163.2
231.53464	430.8
232.31256	944.8
233.20325	379.3
235.13007	282.2
235.96512	40.2
240.10986	569.4
243.03424	183.3
244.10959	618.0
244.99008	458.1
251.02234	34.7
253.24550	307.2
254.06116	379.1
255.45700	712.4
256.30640	245.2
259.15289	208.8
262.12927	308.7
262.83447	88.2
265.28082	44516.1	b (3) (1+)-H2O-P, y (5) (2+)
266.46252	847.4
267.46622	316.8
268.72565	313.8
272.21481	221.4
276.32251	565.9
278.17743	62.9
278.87717	226.9
280.17804	245.9
281.38702	142.8
286.31848	345.8
287.20700	200.3
288.31091	174.2
289.17996	213.7
290.26141	66.6
293.09036	63.0
294.02429	194.1
295.54785	509.0
297.10858	183.5
298.33142	286.3
309.05670	148.6
310.72461	101.9
315.23590	535.1
316.05212	190.5
317.74548	662.4
319.59125	208.9
321.89606	692.5
325.46173	359.2
331.71826	605.8
333.34363	9816.3
334.36444	2372.1
335.93567	471.1
338.40302	408.0
339.48926	253.5
340.99713	106.2
342.59009	378.0
343.19586	98.4
349.48468	559.6
350.49347	1104.9
351.70746	714.9
355.92419	206.9
356.64197	45.3
357.30493	689.5
358.66156	339.4
359.28534	98.3
360.50598	94.9
363.27600	1047.9
364.71277	1852.3
365.34424	984.2
368.69409	263.1
373.07190	211.1
381.15802	617.7
382.36279	388.1
384.77716	457.9
386.17743	181.5
389.10675	77.2
391.24152	1182.4
392.07922	55.8
396.24658	1368.3
397.41858	460.4
398.21252	83.5
399.39484	140.9
401.21368	570.9
403.77386	414.1
404.85681	1173.2
406.14801	144.3
413.64618	2087.1
414.48639	490.7
417.23608	280.1
419.62952	305.9
421.38483	804.3
422.39972	2225.9
424.16223	389.8
426.66760	127.4
430.24030	4424.6
430.95331	1538.2
432.41174	4412.1
433.15997	516.7
433.79401	698.8
434.54480	468.3
436.01898	6879.6
436.97076	559.3
437.67719	298.6
439.18500	1976.1
439.86749	127.2
443.18866	148.6
444.83911	9489.8
446.01416	245.4
447.18762	1262.3
448.48602	297.0
449.48169	1415.1
450.41663	208.2
451.38165	415.7
453.22656	582.7
454.21808	94.0
456.28223	692.3
457.43445	551.7
458.31891	572.0
460.63855	958.9
461.69464	999.3
462.62946	739.4
464.36194	1076.0
465.21686	506.9
466.35791	887.8
467.81940	1456.8
470.23346	229.4
470.94330	121.1
471.98785	1160.3
473.18005	5869.4
473.83673	788.6
474.66095	1782.9
475.47333	247.1
476.73438	3453.0
478.25336	966.6
479.13342	1161.5
480.12500	824.4
481.06110	7537.8
481.98254	407.4
483.10187	2304.9
484.88489	11556.9
485.99878	1778.6
488.96790	638.9
490.28265	267.9
493.94537	2245.8
495.62054	605.0
496.81403	194.1
498.44391	1386.5
500.25055	195.6
501.31903	272.0
504.42169	778.6
505.56195	366.0
506.96710	3534.1
507.96088	2216.5
508.86176	330.0
510.66107	436.1
511.47821	820.4
513.05133	7087.5
513.97626	3734.4
515.40814	1684.4
516.13397	1451.8
516.98260	598.3
518.57294	66.5
519.48041	1410.3
520.86310	23466.3	b (10) (2+)-H2O-P, b (10) (2+)-NH3-P
521.88916	11181.7
523.23383	4511.3
524.12976	6160.3
525.75952	3691.3
526.54669	825.6
528.95392	19994.0
529.55847	324367.4	b (10) (2+)-P, y (5) (1+), [M+3H] (3+)-P
530.40204	159475.1
531.38184	20580.1
532.62994	2693.2
533.52484	1891.1
534.28778	845.8
535.25458	1032.0
535.90900	370.5
536.57336	51.0
537.36804	402.4
538.84558	2668.6
539.95105	264.1
540.57599	436.1
541.66278	3902.1
542.99377	870.4
544.28180	1510.2
545.10504	806.0
546.11243	854.7
547.06860	2494.6
547.89008	1418.1
548.68549	124.9
550.92786	2213.0
551.72125	862.5
553.16870	2619.9
553.90430	1830.6
555.09662	539.6
555.89087	704.5
556.98688	141.0
566.31049	140.9
567.30121	474.5
569.67841	23501.5	b (11) (2+)-H2O-P
570.45483	23758.0	b (11) (2+)-NH3-P, b (10) (2+)-NH3, b (10) (2+)-H2O
571.30402	1169.8
576.27527	114.3
577.53839	1064.3
578.66888	54393.2	b (11) (2+)-P, b (10) (2+)
579.45172	20277.7
580.46826	3549.7
581.27264	72.8
582.47778	861.4
584.89453	1072.2
585.95282	414.5
587.07709	218.9
588.28278	511.4
588.88672	281.0
589.75824	230.1
592.34369	297.8
593.45795	221.3
594.53717	249.6
596.49182	1009.0
607.34271	323.9
608.11200	114.3
609.35297	201.4
610.33771	553.8
612.13922	77.1
613.25684	548.3
617.45087	476.9
619.18542	319.5
621.45135	108.9
627.61176	4692.8
628.44678	4952.1
629.34186	245.6
631.17169	642.5
632.62878	817.7
633.29901	1088.7
634.02264	742.6
635.36932	631.1
636.50220	1168.9
637.89728	349.1
638.56396	417.5
639.55304	657.7
642.54657	3031.0
643.37811	680.2
645.10229	507.0
646.05859	126.6
647.38574	174.7
649.31403	162.2
650.29364	625.1
653.48621	82.4
654.36652	1392.0
655.29407	94.0
656.22565	135.6
656.86365	126.2
658.48260	870.4
660.26740	45.3
661.47644	178.8
662.71173	205.6
663.37885	141.5
668.31024	223.2
669.40271	435.2
673.26880	66.6
676.68811	12066.9
677.60236	6822.5
678.26678	764.6
678.97253	3013.7
679.90125	76.1
684.15009	1577.6
689.09814	125.1
689.70123	125.9
694.28516	583.3
695.42395	45.3
698.97125	4227.2
699.58087	14829.6
700.51154	2850.4
701.43414	529.8
702.32764	625.6
704.38165	931.5
706.11493	414.6
707.88892	640.4
712.82764	351.4
716.66492	56.4
718.52936	2326.9
719.53961	800.5
722.25177	719.3
723.15442	281.1
723.93445	270.2
725.20404	6005.5
726.37152	1547.9
727.41803	3616.8
728.39117	2789.4
729.63983	1909.2
730.37543	348.7
731.16589	366.4
733.35608	8146.8
734.30743	1141.4
735.41254	840.2
736.51245	1566.4
738.06519	734.9
741.37720	51.9
742.36487	78.5
743.27484	268.2
744.42999	56.0
746.77850	541.0
748.66968	312.1
750.47284	1296.9
751.30579	135.6
752.39697	207.9
759.30988	470.4
762.32965	491.0
764.81555	66.5
766.47272	288.3
767.38721	284.9
768.81177	2351.7
769.54309	116.8
770.44025	335.8
771.45819	89.4
772.68951	218.0
777.37183	67.6
779.97711	1003.3
789.99109	153.6
791.51263	377.7
792.34106	218.5
793.44189	1172.8
794.53131	125.9
795.39404	220.6
798.52435	1064.2
807.74481	710.8
808.56073	931.6
809.39398	286.1
810.34918	90.5
812.22845	506.3
818.26556	487.7
820.56793	358.1
822.28375	109.0
826.20563	3939.7
827.37921	1105.6
828.63428	575.6
829.60431	156.9
836.24896	160.9
837.53717	61.1
844.36603	158.0
851.24506	360.2
852.42255	624.2
859.43170	3816.8
860.48029	1594.4
861.32300	429.0
865.91327	360.2
869.43335	103.7
870.64429	258.2
871.65021	339.1
876.44049	458.8
877.27911	382.1
880.51343	326.5
881.34210	1009.6
882.41791	604.6
893.43390	142.3
894.26300	621.4
896.34125	401.7
898.24292	800.2
899.59033	144.1
900.36963	306.9
906.62482	66.5
907.50031	608.3
908.34473	93.2
925.23383	93.0
928.80316	560.2
930.23492	388.3
942.10004	183.5
945.28033	1662.7
946.18439	540.3
947.39105	135.6
956.74677	272.7
960.50366	345.8
961.36646	610.8
976.28619	605.2
978.41357	176.4
986.22797	2575.3
987.35327	892.1
988.34692	328.8
990.60065	45.3
998.39795	39.8
999.49286	209.0
1011.18451	242.0
1013.29370	248.0
1017.81525	131.8
1025.39990	360.5
1026.06604	87.7
1026.85352	401.9
1032.69812	216.5
1038.42358	205.2
1043.29224	5371.2
1044.40320	1854.5
1045.46851	1487.4
1046.51147	580.3
1047.77124	45.3
1058.46948	242.7
1068.11584	205.7
1093.38135	98.3
1138.94543	806.7
1140.43921	318.5
1156.30811	24236.6	b (11) (1+)-P, b (10) (1+)
1157.36377	12204.8
1158.47583	5789.6
1159.47900	1483.0
1160.18970	87.0
1295.32019	365.3
