# Supplementary material for: Phosphoproteomic Analysis of Platelets Activated by Pro-Thrombotic Oxidized Phospholipids and Thrombin
Source: PLoS One. 2014 Jan 6;9(1):e84488. doi: 10.1371/journal.pone.0084488 (PMC3882224; doi:10.1371/journal.pone.0084488)
Supplement: Annotated Spectra S4 — (ZIP) [file pone.0084488.s007.zip › RGSLCATCGLPVTGR_-16_2_80528.txt]

m/z	i	matches
241.01796	43.0
244.27805	21.4
245.19695	57.3
245.94978	54.4
261.47086	15.9
264.28128	21.3
266.46484	128.7
273.16943	15.2
281.11856	90.8
283.26205	438.8
284.47406	32.1
288.39691	177.0
289.21701	119.7
290.15491	54.9
292.18799	65.6
300.24860	89.2
306.30923	340.1
307.38803	13.1
308.30487	102.4
310.42709	18.0
312.31665	31.0
314.98450	95.4
316.27841	83.8
326.18671	137.5
327.30487	9.0
328.61115	30.4
329.78870	191.3
333.26993	299.7
334.44089	29.6
338.04852	19.9
338.93198	12.1
340.35156	26.4
340.96942	15.1
344.38165	63.3
348.21280	12.8
349.52820	38.9
354.50058	13.1
355.87518	26.5
358.28143	45.1
365.76929	41.5
368.42004	219.8
371.11292	32.7
373.27432	26.5
374.21942	89.5
375.28778	29.6
376.07141	37.8
379.44513	23.4
380.64502	38.2
381.31952	13.9
386.14194	35.8
391.41315	29.6
396.26721	474.5
398.25482	1803.3
399.30829	371.0
400.08118	93.7
401.16675	87.6
402.14447	51.0
403.32562	40.5
404.22827	100.7
409.44958	34.8
414.19568	31.7
416.45959	198.4
417.15735	10.0
418.40729	26.1
422.19244	188.9
424.05408	58.5
427.05280	39.6
429.36499	36.6
432.37598	15.1
437.23175	2184.3
438.35870	244.8
439.34003	36.9
442.35315	38.9
443.04651	22.9
447.33978	25.2
450.36987	46.4
451.22351	61.7
452.15692	11.0
454.17877	33.6
465.29510	58.0
466.50238	20.0
469.28485	52.0
470.83264	18.2
471.83112	10.0
474.15430	23.4
475.17212	63.5
485.15411	22.4
486.65283	66.6
488.01166	29.5
494.45105	144.0
496.25659	756.8
497.16779	265.2
498.19708	150.8
499.27539	76.1
503.45862	235.7
504.40015	65.8
508.38696	147.5
509.39612	90.7
511.22314	72.2
512.45428	231.3
515.31836	70.1
516.14337	56.6
520.43298	17.0
525.24438	32.7
527.63361	131.1
529.43146	2816.1
530.39740	748.2
536.35358	25.3
538.19543	81.0
542.35309	23.2
544.22760	162.4
545.30768	89.9
546.42493	46.2
547.49756	74.9
548.34808	37.4
550.25909	321.9
551.07660	41.5
552.01062	86.6
555.32611	20.3
556.27155	45.3
557.48273	82.0
560.08789	21.0
561.11127	48.7
562.46057	13.7
563.14630	130.3
564.44598	115.4
566.19934	48.8
571.17139	51.6
574.36639	735.7
575.41022	258.1
576.73810	36.4
582.31635	95.3
583.74542	413.5
584.64514	180.8
590.45941	17.9
592.02216	47.3
592.76593	978.4
593.62689	164.1
594.44263	150.6
596.46234	57.1
597.22931	10.0
599.97028	215.7
602.81274	46.7
606.20313	23.4
607.35010	219.2
607.98810	29.3
608.60150	55.5
609.35944	28.8
610.60779	95.6
612.22620	48.2
614.37720	17.2
618.32074	155.5
619.33795	65.9
621.63763	45.0
622.49896	54.2
624.25006	282.1
625.39099	24.0
626.21405	83.1
627.29041	358.3
627.91632	187.5
630.77985	85.1
631.62891	34.2
632.74530	631.0
633.50800	230.8
634.49292	87.2
635.13641	17.8
636.85504	156.4
638.63989	157.6
642.35358	209.0
643.62195	151.4
646.25433	56.5
647.03790	46.2
648.79059	30.2
649.39240	15.1
650.10852	35.8
652.94073	63.8
654.59125	338.4
655.46185	150.2
656.40228	30.7
657.23761	60.8
658.01422	37.5
659.00983	89.3
660.62744	97.5
662.30328	10.9
664.32391	879.6
665.41595	233.5
666.55328	348.6
667.61188	65.3
670.49524	36.4
673.05145	205.5
675.41791	29.3
676.53015	576.7
677.36896	10.1
678.38843	156.3
679.47968	60.2
681.58173	42.8
682.38324	17.2
683.89447	190.8
684.56598	30.7
685.48749	86.5
687.43512	45.9
688.30023	113.3
689.33936	45.6
690.76068	30.6
691.42712	93.6
692.15698	131.1
693.02399	189.5
694.25964	138.7
695.29614	77.8
696.17291	71.1
697.55017	29.1
699.39233	548.4
700.56866	393.2
701.60828	139.7
703.29431	392.3
704.27606	47.2
705.67004	40.9
709.79810	116.8
710.58344	21.0
711.23285	13.1
712.93176	99.3
714.00977	52.4
715.15582	53.5
717.39490	56.0
718.83441	149.0
721.34808	70.2
722.11798	72.4
723.73767	138.6
724.90399	456.4
725.68073	431.9
726.56183	135.7
727.63513	80.6
728.34723	124.0
729.65399	143.5
730.59863	109.3
732.89508	374.1
734.06647	317.7
736.66473	49.3
738.33887	156.9
739.43256	117.4
740.48132	60.5
741.58807	362.8
742.36230	107.5
743.14850	33.8
744.25726	54.2
745.37958	189.4
747.33411	97.0
748.79816	598.1
750.05304	32.8
752.47711	53.0
753.17377	93.7
754.50836	132.3
756.35175	1009.3
757.50055	594.9
758.47162	86.9
759.78839	171.8
760.98029	140.0
761.81342	78.2
763.61578	81.5
764.65839	59.7
766.28552	192.3
767.50238	414.5
768.24365	17.9
769.15460	159.9
769.85474	145.7
770.46869	93.6
771.61090	152.6
772.25464	795.5
773.07648	55.1
775.16272	750.6
776.23053	805.3
776.93842	51.4
778.23627	332.9
779.34552	769.0
780.42737	440.9
781.32440	42.4
782.25311	66.7
783.29138	1003.1
784.21631	4825.8
784.97345	6646.2	[M+2H] (2+)-H2O-P, [M+2H] (2+)-NH3-P
785.58051	4605.4
786.89148	699.1
788.40057	465.7
789.56305	244.1
790.54071	21.9
792.75275	21254.1
793.86859	64473.9	[M+2H] (2+)-P
794.54492	33697.8
795.77789	488.1
796.81464	897.4
798.16669	390.6
798.82404	73.8
800.32562	77.8
801.82635	384.7
802.98187	2664.5
803.78583	885.2
804.81464	432.9
805.60510	106.0
806.45880	17.1
807.73163	534.7
808.60846	868.8
809.79187	1187.1
810.72858	747.6
811.77771	448.3
813.03009	112.2
813.92548	47.3
814.95996	801.9
816.11029	164.0
817.45917	351.2
819.21924	443.8
820.12726	1067.5
821.15778	569.2
821.93604	425.0
823.60510	1639.6
824.47650	1993.9
825.35168	1153.9
826.05792	620.3
826.82367	114.7
827.63129	123.6
829.42987	252.5
830.33716	406.5
831.45654	193.1
832.59906	4942.9
833.70001	2247.5
834.46960	492.9
835.18768	98.2
847.32611	29.3
853.18860	176.9
854.40790	131.9
855.02667	37.4
859.33929	247.2
860.50995	66.0
861.69342	92.0
862.38489	104.5
863.35034	335.1
865.73962	38.5
867.22955	115.1
867.98859	76.0
870.25665	9.0
871.48590	20.3
875.13019	11.0
876.19891	51.9
877.59857	129.1
880.19983	49.8
881.53015	115.3
882.25452	19.1
885.50787	116.2
886.86676	131.0
888.16821	9.0
890.19452	65.7
891.49469	95.3
893.26355	48.3
894.23065	761.1
895.29907	355.7
896.73340	135.5
903.14618	398.8
903.91547	163.1
905.30933	139.7
908.14667	41.0
912.54767	30.2
913.52252	19.3
916.92743	229.8
920.62714	32.3
921.56488	80.2
923.62750	171.8
924.61627	63.3
925.24677	74.2
926.16309	26.4
927.28961	58.2
928.07269	40.6
928.99506	33.5
931.38501	31.6
934.05157	40.6
936.81317	182.1
938.04834	187.3
939.41309	37.9
940.17017	49.4
942.19684	21.3
942.87445	10.0
944.00360	98.4
945.38837	177.6
947.81781	82.8
950.96405	40.5
951.70172	19.3
955.33148	43.2
956.35571	24.5
957.60059	21.3
959.86646	177.7
960.65924	815.3
961.65942	282.8
962.60840	42.0
963.47101	85.5
964.64667	113.4
965.45709	42.6
966.29584	146.4
968.34668	253.2
969.35016	60.7
971.55707	31.2
973.41425	29.4
976.50220	16.0
979.54688	136.9
982.06879	88.0
986.08356	77.9
986.90405	285.7
987.84351	212.7
988.79492	176.7
990.15094	103.3
990.79144	74.0
994.53143	257.1
995.57251	29.6
998.23438	33.8
1000.30316	27.0
1002.50391	16.9
1003.19775	11.0
1004.15747	27.3
1006.85547	87.7
1008.26318	21.2
1009.33099	417.7
1010.45538	289.2
1011.51581	265.8
1012.30609	57.2
1013.51910	605.5
1014.61938	240.4
1016.21704	111.4
1018.39966	474.2
1019.24445	261.6
1020.28979	89.0
1022.44409	259.8
1025.57751	82.8
1026.62451	303.9
1027.49341	51.7
1028.26514	59.1
1029.98975	80.1
1031.56079	657.6
1032.50842	520.9
1034.34253	33.8
1035.42896	58.8
1036.61511	96.3
1039.47937	70.9
1040.75708	107.3
1041.52966	110.4
1043.45056	220.8
1044.48291	258.9
1047.36890	125.2
1051.30908	42.6
1052.61987	46.7
1056.50293	113.7
1057.37903	273.0
1058.59778	746.7
1059.63940	31.6
1062.58374	61.1
1065.18188	43.2
1067.75098	20.1
1068.71741	30.6
1069.60193	11.0
1070.41382	83.9
1073.02124	74.3
1075.17236	175.5
1076.04932	84.8
1076.75061	119.5
1077.47900	44.1
1078.55054	36.3
1080.62927	52.9
1082.47546	93.0
1083.56665	47.2
1086.50305	37.9
1087.92603	209.2
1088.63342	23.7
1090.31323	151.8
1091.27258	58.7
1092.46753	148.7
1093.44238	111.6
1094.60730	85.2
1095.24280	68.0
1096.33813	77.2
1098.20361	81.1
1100.40723	178.1
1101.48682	13.1
1108.01306	103.4
1108.63562	75.3
1109.32300	134.4
1110.30298	140.4
1112.32715	108.0
1113.36279	86.0
1114.34509	68.0
1115.26343	28.5
1116.27002	119.8
1118.03247	24.0
1119.18628	79.5
1120.32788	71.5
1121.37183	60.1
1122.48706	10.9
1124.65930	62.9
1126.22986	20.3
1127.19019	82.7
1128.20422	224.1
1128.92871	31.3
1129.86694	94.0
1130.83118	52.0
1132.18604	77.7
1132.85132	92.4
1133.49902	45.6
1134.09985	17.2
1138.27441	853.7
1139.32080	654.3
1140.37695	127.8
1141.24951	139.8
1143.30017	99.0
1144.92078	40.0
1146.61157	18.2
1147.37646	76.1
1148.27576	53.1
1149.41992	34.7
1152.42761	119.3
1154.30505	72.7
1156.38696	2862.8
1157.48987	1663.7
1158.95093	42.6
1161.05884	219.5
1162.81885	106.1
1163.44702	51.8
1164.37500	84.7
1166.28552	104.8
1167.70288	138.4
1168.45093	161.2
1169.61841	94.6
1170.54895	114.2
1172.26367	140.4
1174.03015	302.4
1175.19104	140.9
1177.33765	48.4
1179.57275	50.4
1180.64685	160.0
1182.54651	81.3
1184.52222	536.6
1185.56226	316.3
1186.63428	1997.9
1187.59143	1085.3
1188.59839	665.2
1189.78320	132.8
1190.60925	295.7
1191.61060	610.1
1192.54077	204.4
1193.28906	96.1
1196.64197	38.4
1198.76086	81.4
1201.55261	46.7
1205.40613	71.0
1207.25586	58.9
1208.43823	36.9
1209.22302	32.6
1211.59167	32.8
1213.81787	141.9
1214.45703	27.8
1215.59644	58.0
1217.22681	297.9
1218.34058	189.0
1220.92297	40.3
1225.95532	184.1
1227.24854	391.7
1228.13245	363.5
1228.76001	98.2
1229.47681	28.6
1230.92065	85.2
1235.67334	90.9
1237.51587	30.7
1238.49084	43.1
1241.36328	27.2
1244.41296	187.5
1245.33203	752.3
1246.45630	451.8
1247.82251	327.2
1248.43079	32.6
1249.83728	7.9
1250.81848	40.7
1253.37732	719.6
1254.52698	214.2
1255.38477	346.4
1256.71643	124.5
1259.83887	71.7
1261.68640	15.2
1262.79114	102.4
1264.38757	292.5
1265.59338	244.1
1266.60681	105.0
1268.51440	37.5
1269.13464	26.5
1272.51453	70.4
1273.48669	70.0
1274.96033	37.4
1276.32837	33.9
1277.62048	41.6
1278.67932	19.3
1283.68811	46.8
1284.38318	12.0
1286.99500	142.7
1293.65784	62.0
1297.02258	45.3
1298.74463	24.4
1299.67310	183.2
1301.68323	107.9
1303.83459	177.1
1304.60144	745.7
1305.70056	663.9
1307.46814	47.2
1311.44067	42.6
1315.58826	58.0
1320.62878	17.8
1324.71008	20.9
1327.20947	141.4
1328.42810	12.1
1333.92737	114.6
1334.70740	150.0
1335.41296	41.0
1336.32751	51.7
1338.07703	16.4
1339.59021	25.2
1340.49304	97.4
1341.27002	52.4
1348.02515	30.6
1348.92590	14.1
1351.19263	11.0
1352.54895	600.1
1353.64355	158.4
1354.86316	75.2
1355.63293	13.0
1356.51160	58.5
1358.20715	134.9
1359.31030	180.4
1360.35779	13.1
1361.03821	24.0
1364.51953	83.9
1365.52942	200.7
1370.58008	18.0
1371.55029	37.5
1373.33801	333.1
1374.40906	209.4
1375.02087	27.8
1376.25159	203.4
1377.20667	79.9
1378.36194	83.4
1380.45935	57.8
1382.53210	379.7
1383.75098	176.1
1384.50037	81.5
1385.30920	22.4
1391.81506	36.8
1394.08496	102.7
1395.54871	133.6
1396.43701	66.8
1400.98792	55.9
1404.37756	11.0
1407.49292	29.6
1409.35510	169.5
1410.69348	137.9
1411.99377	58.9
1413.39832	47.8
1414.55286	24.9
1418.43225	118.3
1421.24585	85.0
1423.32190	52.6
1430.63635	191.7
1431.87231	263.1
1433.40906	82.1
1435.44739	236.2
1436.54651	52.0
1437.33020	31.7
1438.63098	29.1
1448.44788	83.5
1453.47400	261.0
1454.56250	83.3
1463.31946	20.5
1468.46118	64.2
1469.46204	35.3
1470.46350	12.0
1471.58289	570.2
1472.65564	394.9
1479.36255	13.1
1489.38904	104.6
1492.98962	86.1
1493.63855	59.7
1494.90027	37.4
1502.11145	14.1
1507.52087	304.6
1508.39001	140.1
1509.23010	118.2
1509.84961	83.2
1510.68054	102.0
1511.63110	119.0
1512.40173	102.9
1513.69275	46.4
1518.18701	30.2
1525.49939	52.0
1530.75000	44.4
1535.31519	51.6
1536.14807	26.6
1538.17004	28.6
1539.59033	25.5
1545.69580	12.1
1553.23828	33.8
1575.39709	43.8
