# Supplementary material for: Phosphoproteomic Analysis of Platelets Activated by Pro-Thrombotic Oxidized Phospholipids and Thrombin
Source: PLoS One. 2014 Jan 6;9(1):e84488. doi: 10.1371/journal.pone.0084488 (PMC3882224; doi:10.1371/journal.pone.0084488)
Supplement: Annotated Spectra S4 — (ZIP) [file pone.0084488.s007.zip › RGSLCATCGLPVTGR_-17_2_89017.txt]

m/z	i	matches
241.48477	136.4
258.88153	101.4
263.07028	87.0
270.33124	23.4
274.29800	18.9
283.26166	669.5
284.17386	198.8
290.46835	18.9
303.30225	143.6
308.16351	27.0
316.36823	372.6
317.25574	117.9
326.43494	70.7
328.39450	213.5
333.17328	484.3
334.32590	375.3
337.24915	17.7
341.31842	60.3
351.92566	67.5
358.46564	13.5
359.36218	30.0
365.93036	30.0
368.14236	419.3
369.51581	83.8
374.57660	57.2
379.20966	138.7
380.45697	109.1
381.22287	147.1
382.23193	26.5
385.03278	68.8
385.73816	43.6
390.91235	81.3
396.25305	2055.2
397.38696	776.4
398.26892	76.6
401.20068	44.9
402.22034	138.8
411.40381	70.3
414.20215	44.9
418.55621	64.3
424.40131	96.2
432.35156	13.5
433.22925	41.2
437.32269	51.4
438.53088	126.2
439.36041	83.8
441.22571	30.0
442.28217	20.8
453.26642	30.4
454.54443	29.2
455.81830	36.5
462.62579	13.5
467.45605	76.0
469.28345	86.4
470.15973	77.4
472.18713	50.5
480.14801	63.7
482.90552	75.3
485.57446	105.7
486.41370	15.4
487.74103	41.8
494.21527	85.4
495.39063	351.7
496.58844	120.7
497.37128	21.1
498.61926	22.9
500.29419	55.8
503.78064	21.1
505.08453	107.3
507.59076	102.2
510.82050	350.9
511.58240	388.6
512.43878	134.8
513.16010	125.6
514.15314	76.3
520.11469	78.0
522.47760	87.5
523.23438	73.4
526.27289	160.5
527.54932	68.7
529.38660	8208.4	y (5) (1+), b (10) (2+)-P
530.45630	1898.1
531.47693	247.6
533.48419	252.2
537.04572	70.4
538.45270	65.1
539.50616	137.6
541.45044	110.2
544.47052	48.3
545.50793	78.7
546.25507	222.0
547.49323	65.6
549.36237	35.8
551.54730	34.3
556.39508	386.6
557.56989	17.7
561.48767	38.1
562.27325	30.0
563.52527	423.7
564.41058	91.7
569.50287	61.9
573.29724	35.4
575.04694	49.6
579.70642	63.3
582.44714	116.5
584.87897	117.4
586.40442	25.3
587.30389	69.5
589.15350	22.7
592.36218	33.9
593.57721	100.9
594.48584	227.6
596.13849	132.7
597.34686	44.7
598.88275	85.1
599.72620	181.2
601.98853	176.3
606.51343	84.0
608.50043	221.6
609.35229	503.6
610.55127	13.4
611.22180	80.6
615.09613	127.8
617.04639	106.5
619.49164	136.0
624.19366	26.3
625.94342	161.4
627.17078	196.2
628.26239	423.1
630.10382	37.6
632.67969	715.2
633.43616	595.8
634.82861	267.6
635.45020	51.1
637.43024	358.5
638.09802	19.7
640.15204	45.1
641.29724	67.2
642.52777	1304.8
643.53308	212.1
645.46307	45.6
647.88654	184.1
648.81738	311.5
649.60236	98.1
650.78351	57.7
652.58008	131.5
654.22626	1274.3
655.29163	266.4
656.32922	17.2
657.03827	55.9
658.60419	89.0
660.64526	37.6
661.55304	129.2
663.30859	122.0
665.63635	188.6
666.32062	47.6
667.44971	17.2
671.41833	275.4
673.20923	248.4
674.44672	74.3
676.81293	247.7
677.42950	44.5
678.51263	268.7
681.30585	377.2
681.97650	112.2
682.64655	28.7
683.59528	257.6
684.41992	74.8
685.61945	183.8
686.59637	154.0
688.61432	276.2
689.39624	380.4
692.28815	31.8
693.78876	329.5
695.99481	212.8
697.29401	236.9
698.37280	37.6
699.38800	1088.1
700.46136	586.9
701.22272	411.3
704.62921	44.8
705.86285	362.3
708.25970	135.3
710.33856	95.1
711.46161	299.2
712.18878	188.0
713.30255	204.4
714.75836	42.8
716.39111	60.1
718.57672	42.1
719.69916	213.3
721.62189	444.4
724.82440	572.6
725.53510	1643.2
726.39685	589.2
727.34479	145.7
728.49792	205.4
729.15204	53.4
730.65784	67.2
731.57697	128.3
733.22516	475.6
733.90704	184.9
735.58063	221.2
736.72559	76.5
738.25018	103.2
740.48077	279.0
741.25623	178.1
743.33301	60.2
744.64691	59.1
745.44189	112.7
746.82367	150.9
748.75946	901.5
749.56024	292.5
750.94672	165.9
752.49249	128.0
753.24109	252.2
754.32501	100.9
756.26910	223.9
757.34393	26.3
758.61993	61.4
760.23047	295.8
761.81628	153.7
763.09998	828.5
764.43732	123.5
766.02399	40.6
766.71301	62.3
767.32318	31.1
768.21704	50.1
768.94989	219.8
769.90625	102.0
771.80072	908.1
772.67786	1345.9
774.17139	578.1
775.64166	902.6
776.98126	698.2
778.99860	263.8
780.04755	869.9
780.92932	216.9
781.57977	155.5
784.86658	9151.2	[M+2H] (2+)-H2O-P
785.72247	17048.7	[M+2H] (2+)-NH3-P
786.69568	3156.3
787.67682	213.7
788.60413	411.9
789.52112	186.2
790.32123	55.3
791.85388	446.6
793.95514	124185.6
794.66522	126895.6	[M+2H] (2+)-P
795.58276	25350.1
797.17889	1194.8
798.28821	635.8
800.20886	488.1
801.26691	139.7
802.94641	4678.0
803.78369	3125.0
804.73846	1825.6
805.53241	718.9
806.16040	520.2
807.46356	242.4
808.43463	914.6
809.56989	776.9
810.92999	3454.6
811.97186	2641.0
812.59241	16.2
813.73627	481.3
814.40790	86.7
815.97656	359.8
817.00903	166.1
818.32953	322.6
819.72418	351.5
821.28558	900.4
822.26117	1164.7
824.88141	2937.7
826.03259	2732.3
827.43805	1114.3
828.79352	574.3
829.82599	384.6
831.65930	1168.8
833.81104	12479.4	[M+2H] (2+)-H2O, [M+2H] (2+)-NH3
834.59351	7158.3
835.45984	127.4
837.58960	80.7
851.64508	196.9
853.57184	57.8
859.36163	954.5
860.62811	254.7
861.65497	182.7
864.97540	103.4
868.62134	205.3
869.35870	68.8
870.04584	78.5
873.40741	53.8
875.58325	274.1
876.67841	52.0
877.99054	305.5
881.62323	325.5
883.78986	161.9
886.26593	30.0
888.00562	243.9
889.47644	141.9
890.90936	215.0
895.36798	113.9
896.30792	94.4
897.52100	122.0
901.19684	32.1
903.28741	101.8
906.25739	99.7
907.27936	138.4
907.98340	118.6
909.92157	82.2
913.21490	63.8
918.46527	75.7
922.31610	127.4
925.50201	178.0
927.06836	357.2
928.14081	325.6
929.86639	83.5
935.68805	87.2
937.23993	83.5
940.52246	125.7
941.20050	125.2
942.58917	216.3
943.36725	51.9
945.28857	316.9
946.52399	136.6
947.18060	61.4
947.91089	54.7
950.28778	145.6
951.30756	32.3
953.50171	193.6
954.10590	17.2
956.62921	65.8
960.43341	1740.3
961.50861	358.2
962.61285	199.5
964.33881	141.0
965.38940	110.6
967.39740	70.3
968.37738	281.6
969.40967	387.4
970.14404	26.3
971.34174	295.4
972.34180	165.9
973.59991	208.9
975.49536	33.7
977.24139	28.7
980.69757	70.7
982.23126	139.9
985.94360	232.2
986.56036	30.8
987.37311	116.4
988.30841	89.2
990.57745	432.1
995.48627	32.7
997.15234	109.5
1000.82764	158.4
1001.49268	72.1
1004.55951	197.2
1005.28937	119.8
1006.79254	61.4
1009.29120	94.4
1010.07910	282.8
1011.56226	23.5
1012.48480	266.0
1013.52222	182.4
1015.22333	15.6
1017.74274	213.2
1018.77368	95.1
1019.66132	174.1
1022.01569	143.4
1025.09363	85.2
1025.91406	222.3
1027.79590	55.5
1028.44983	37.7
1029.63489	314.1
1030.84570	324.9
1031.60669	1395.1
1032.43713	1151.9
1033.51294	332.3
1034.29321	44.6
1036.36475	56.0
1040.18176	132.9
1041.76257	278.6
1043.06348	200.0
1044.29626	375.2
1045.20752	158.7
1049.22510	17.1
1050.31152	75.9
1051.41895	91.4
1058.43188	1532.2
1059.28613	1206.0
1060.09607	669.8
1060.80518	302.8
1061.65063	40.7
1062.63489	66.8
1063.47839	38.5
1069.58643	15.4
1073.13086	66.5
1074.15857	88.9
1075.59741	71.5
1076.62427	171.5
1077.46680	279.3
1078.42615	296.4
1079.29211	139.8
1086.37305	219.3
1088.44666	32.2
1090.15076	329.7
1092.57483	194.5
1093.34741	57.9
1094.68896	24.8
1096.38831	131.1
1098.69189	48.6
1106.50293	376.5
1108.27686	22.9
1110.34692	134.9
1111.90479	271.9
1113.56531	85.4
1114.30957	144.1
1117.23901	17.2
1126.96045	110.8
1128.27124	364.0
1129.50305	342.8
1131.66992	325.5
1133.46167	129.1
1138.40015	743.0
1139.55908	628.8
1140.25415	573.8
1141.62073	37.3
1142.53601	63.2
1144.87769	257.5
1146.17639	77.6
1147.54407	79.4
1148.14551	81.9
1149.26135	48.4
1153.33997	251.5
1154.45581	77.9
1156.33008	6366.6	b (10) (1+), b (11) (1+)-P
1157.37622	3721.3
1158.47229	1460.6
1159.49036	178.7
1160.46423	59.4
1161.32617	231.8
1164.15320	46.2
1167.45764	155.2
1169.02588	105.7
1170.53345	31.8
1171.64795	117.1
1173.94482	206.1
1174.65771	69.2
1181.59058	83.4
1184.07129	249.5
1185.50159	165.4
1187.63721	166.6
1188.41357	208.6
1189.91797	35.5
1191.57422	1586.0
1192.59448	1360.3
1193.65320	527.5
1194.50464	145.7
1195.50757	41.3
1196.88501	83.2
1202.39966	16.0
1205.62183	19.0
1214.46301	87.7
1220.70154	43.2
1222.41357	19.0
1225.29395	58.5
1227.33960	98.5
1227.95996	96.2
1229.75293	235.6
1230.54651	70.5
1233.46936	87.3
1239.78418	32.2
1241.57190	56.4
1246.10217	76.3
1247.58228	224.1
1248.55273	58.4
1251.65735	15.3
1253.44641	19.0
1254.54077	161.6
1255.56482	138.9
1256.69080	223.0
1263.67163	157.2
1265.45349	176.0
1267.57776	162.4
1268.18860	20.4
1269.78833	56.0
1272.35901	396.4
1273.73169	87.3
1277.49768	78.9
1282.27258	125.9
1284.59863	85.5
1286.67371	42.8
1288.12830	212.8
1289.07458	195.0
1294.84900	45.1
1295.70349	185.9
1298.58545	200.7
1303.57434	176.2
1304.66736	2153.7
1305.82007	913.6
1306.86072	476.6
1308.53394	112.8
1310.46057	97.8
1312.75342	20.8
1327.02356	82.3
1329.73096	90.8
1335.02661	260.6
1335.81567	32.2
1336.65808	127.2
1338.94507	39.6
1342.23303	39.9
1349.84668	48.7
1352.43872	1521.2
1353.55554	1072.6
1354.44788	514.1
1355.57629	223.3
1356.43616	110.1
1357.86389	90.6
1358.68982	26.4
1360.25305	19.0
1370.07092	28.2
1373.59973	112.5
1374.51355	147.4
1375.58606	246.1
1377.54456	157.1
1378.64661	20.8
1379.80896	19.1
1382.38367	83.4
1384.43591	243.6
1385.93298	179.3
1394.20886	86.9
1395.53503	59.7
1397.27319	129.0
1407.06274	158.5
1412.76428	229.0
1413.63147	112.9
1417.22424	124.0
1420.44983	122.3
1424.47693	66.2
1426.43616	22.7
1431.86694	34.1
1435.34875	56.4
1436.46460	436.3
1439.01184	272.8
1441.50305	55.6
1442.38110	120.9
1453.45605	742.4
1454.56140	555.5
1455.41541	850.5
1456.42908	135.3
1457.33057	59.3
1458.00513	118.3
1459.82922	80.2
1467.35754	34.0
1471.47510	1569.8
1472.38806	942.4
1473.46313	766.6
1474.73010	246.0
1475.63989	60.5
1492.50903	163.0
1494.69861	69.0
1496.55286	56.9
1509.12842	29.9
1510.40625	347.5
1511.37244	197.0
1513.68176	24.9
1527.65198	227.4
1528.36938	373.4
1529.49524	111.4
1538.30652	24.6
1539.25989	52.9
1610.42554	171.8
1646.70715	68.8
