# Supplementary material for: Phosphoproteomic Analysis of Platelets Activated by Pro-Thrombotic Oxidized Phospholipids and Thrombin
Source: PLoS One. 2014 Jan 6;9(1):e84488. doi: 10.1371/journal.pone.0084488 (PMC3882224; doi:10.1371/journal.pone.0084488)
Supplement: Annotated Spectra S4 — (ZIP) [file pone.0084488.s007.zip › RGSLSNAGDPEIVK_-15_2_70174.txt]

m/z	i	matches
214.15459	41.7
217.26711	20.9
219.22488	13.9
222.05557	12.1
226.01123	47.9
227.24573	30.7
228.25801	6.2
228.86400	11.5
232.32956	12.6
235.20685	17.2
238.16461	45.4
239.16562	28.9
240.21828	18.2
243.92030	32.0
245.09724	50.7
246.25262	200.1
249.22798	17.5
252.38196	10.3
254.52428	15.7
255.21083	44.6
260.18320	40.9
264.94330	6.8
266.04504	24.9
272.31131	42.9
273.87476	37.3
278.36853	9.4
280.04974	24.5
283.23358	224.6
284.14178	22.9
288.24118	18.0
290.46729	5.5
293.24310	12.6
294.01508	12.7
299.72610	83.8
304.37228	28.6
308.31348	47.3
314.28986	45.7
316.15390	18.7
319.29135	16.0
323.14194	17.5
327.12982	22.7
328.29681	58.1
329.15961	6.8
331.52911	21.4
332.38519	15.4
333.39520	49.4
339.99634	107.2
341.27350	19.0
342.22491	52.5
345.35986	18.4
347.33969	61.2
350.04175	12.4
351.80188	33.5
353.30621	65.4
356.51923	30.4
358.14697	29.7
359.35950	181.6
360.52679	66.1
363.08197	26.9
368.24896	93.1
369.28790	72.2
371.15204	13.0
374.21899	7.4
375.44202	26.8
379.08057	6.3
380.14075	15.1
380.90710	24.1
383.49036	22.5
384.10211	19.3
388.50104	6.3
389.47437	39.2
394.27258	33.9
396.13519	325.7
396.94757	86.8
397.68915	54.9
402.19995	9.1
404.39374	42.2
407.30377	58.8
408.38336	23.1
411.14368	193.9
412.02478	53.8
414.29895	17.9
415.01392	111.9
418.31848	22.7
423.06354	57.9
425.27814	71.4
427.01160	17.3
429.07294	104.8
430.27032	35.2
432.17358	70.5
436.33685	14.5
439.07990	96.6
440.08990	61.3
441.18793	86.2
442.98181	11.9
444.36432	66.3
445.30182	12.1
446.37360	67.0
447.14374	112.6
448.13855	36.8
450.27863	23.7
451.28998	5.6
452.46301	4.4
453.32678	79.2
454.27612	75.2
456.40637	34.3
457.14069	161.5
458.13751	57.1
459.30957	57.4
461.10266	53.0
462.82935	83.5
464.31781	10.7
465.32428	33.8
466.18335	41.9
469.20422	8.6
470.29767	31.4
472.04248	493.7
472.85278	88.4
474.32770	18.1
475.15631	35.2
475.96564	17.5
479.32501	38.7
480.14087	8.0
481.36920	31.6
482.46436	25.5
483.18854	33.1
484.18518	30.4
485.37347	8.6
486.54785	15.7
488.16058	30.4
489.36786	49.7
490.25476	24.2
494.12115	82.9
498.29858	74.0
499.53583	92.5
500.42944	31.6
502.41986	17.5
504.45361	6.2
506.07037	36.1
507.62244	28.8
509.16565	45.0
510.49231	180.3
511.59277	88.3
512.37640	67.5
513.52521	52.5
514.70007	44.1
515.95306	243.4
517.25391	55.5
518.14063	41.4
519.32983	17.6
520.25452	24.6
521.19769	25.6
522.23596	30.8
525.22601	18.2
529.53302	35.8
530.61664	94.2
531.44385	34.8
533.95874	312.8
534.85150	43.4
537.24078	42.5
538.06171	19.6
539.86481	165.8
541.12622	73.6
543.41406	38.1
544.07617	13.3
546.52197	32.3
549.34979	66.0
551.46283	27.6
552.13141	26.7
555.05548	141.6
556.02875	59.0
557.42786	67.8
558.19904	35.7
560.31628	122.5
561.50049	22.3
563.17517	270.1
564.48669	6.2
565.40289	15.5
566.16125	9.5
567.44531	234.2
568.65643	263.7
569.57489	170.3
571.00171	37.6
572.77533	244.2
573.81989	229.3
574.43420	93.8
575.07391	70.0
576.22339	53.1
577.18506	72.7
578.03711	923.4
578.97992	503.7
580.12946	18.0
581.45355	153.1
582.88184	163.7
583.86395	27.4
585.34595	8313.1	y (5) (1+)
586.45905	2533.1
587.45490	407.9
588.37665	56.7
589.48651	39.8
590.43304	203.9
591.32074	65.7
592.05096	93.4
592.91882	44.8
593.70038	6.8
595.39691	112.1
596.37567	89.0
597.56165	82.4
598.26410	55.3
599.30780	11.2
600.17377	91.4
601.39532	42.5
602.03729	21.4
603.24030	161.1
604.51514	83.4
605.28387	148.9
606.74402	136.8
608.29266	44.0
610.01471	67.6
610.77533	55.4
613.12799	144.7
614.39099	55.6
615.38293	67.5
616.38873	10.3
617.28961	28.5
619.23419	241.5
620.15662	148.4
621.03253	24.7
622.08136	24.2
622.99506	143.7
624.40613	28.3
625.32806	136.4
626.25183	126.5
627.41376	17.8
628.32330	85.2
629.21313	98.7
630.20966	83.1
631.04218	134.2
631.69098	147.0
632.97443	81.4
634.28290	123.1
635.15930	83.3
636.02863	54.1
637.81085	136.9
638.65875	29.7
639.33014	178.1
640.50507	335.3
641.52307	197.9
642.69879	113.5
643.49445	124.5
644.64075	104.4
645.27911	67.5
646.51587	162.0
647.32086	28.5
648.21948	95.1
649.21552	391.6
650.27216	32.2
651.08331	80.3
653.08679	143.6
654.33862	9.2
655.17169	62.1
655.91479	57.5
657.34668	31.9
658.90259	49.0
659.51312	43.1
660.53625	18.4
662.25189	153.2
663.56500	51.9
664.48895	407.4
665.49493	273.6
666.64178	83.1
667.58606	223.3
668.50555	216.5
669.41180	291.5
670.41217	483.2
671.35693	348.6
673.19135	71.3
674.31042	74.3
675.63916	274.9
676.35504	50.2
677.48645	213.2
678.37292	20.0
679.09302	114.5
680.28638	100.8
681.19177	259.5
681.96185	199.1
683.31268	312.9
684.23096	202.1
685.31836	118.4
686.24762	221.0
687.86792	153.4
689.15826	683.2
690.04285	99.8
690.72656	72.7
691.38763	39.5
692.28534	78.9
693.20984	109.5
694.20868	102.8
695.43335	848.0
696.27777	240.9
697.08527	13.1
697.99274	157.7
698.95099	178.6
700.54205	219.2
702.03351	59.3
704.11951	2836.6	[M+2H] (2+)-NH3-P, [M+2H] (2+)-H2O-P
705.00146	1667.6
706.00372	274.7
707.45319	145.5
708.56805	304.7
709.62756	30.4
711.23511	161.0
712.80096	17487.9	[M+2H] (2+)-P
713.59351	17051.8
714.53271	1457.1
715.35138	242.0
716.08563	368.0
716.91968	497.4
717.76202	250.5
718.60736	293.1
719.48059	151.4
720.28992	138.2
721.11761	87.9
721.97430	408.8
722.61920	1864.2
723.90094	976.0
724.80176	763.3
725.60321	256.8
726.66437	190.6
727.53162	304.6
728.19574	1090.1
728.98737	3664.5
729.92523	1127.7
730.77179	929.6
731.72296	369.6
732.47119	230.7
733.26398	70.9
734.29987	908.7
735.02057	304.0
736.00311	462.6
737.82330	275.9
739.04572	292.8
740.27332	1771.2	y (7) (1+)-NH3
741.30927	1550.3
742.55035	290.8
743.67450	1488.2
744.91827	1587.4	[M+2H] (2+)-NH3-H2O
746.06940	137.8
746.81824	590.1
748.15765	351.8
749.09644	2056.3	b (7) (1+)-H2O, b (7) (1+)-NH3
749.93085	1506.5
750.88806	296.3
752.06512	911.2
752.82172	1594.7	[M+2H] (2+)-NH3, [M+2H] (2+)-H2O
753.56183	635.1
754.38806	267.2
755.14178	32.9
755.82837	7.4
757.88141	48.0
766.34235	30.7
767.29388	21.3
768.85858	31.6
770.08197	20.8
771.38348	38.1
772.13788	203.4
776.55511	22.9
780.17822	88.0
781.28088	823.8
782.81238	252.1
784.05914	73.3
787.54932	140.5
789.21912	70.8
790.70569	86.8
791.97437	242.7
793.36481	8.6
795.02789	37.6
796.56152	122.0
797.97296	32.6
798.75427	108.8
799.70660	107.4
801.02777	16.6
801.98798	21.2
802.73639	47.7
804.14606	118.3
805.41644	12.0
806.24994	54.0
807.62164	13.6
809.17712	251.3
809.94672	7.9
811.03381	98.2
812.10925	36.3
815.34711	27.1
817.46698	48.6
818.26312	22.9
819.10504	127.8
819.74420	14.0
820.54614	17.2
821.39105	45.8
822.38983	146.3
823.39337	708.3
824.47308	98.7
825.79828	141.4
827.20074	50.6
828.54523	277.4
829.63556	88.7
831.28705	126.7
831.92456	134.3
832.77570	81.7
834.92157	79.1
836.33075	102.8
837.44635	1250.8
838.27032	19.5
840.40161	3994.8	b (9) (1+)-P
841.33893	1384.6
842.41205	604.5
843.63525	81.3
845.48651	56.5
846.12854	69.3
848.63696	268.9
849.47424	131.4
850.11493	22.8
850.73883	19.4
852.28687	200.3
854.31207	79.9
855.40192	302.5
856.32922	78.5
858.44403	296.5
859.39832	30.6
860.35065	49.3
861.08795	52.1
862.51868	23.8
864.79071	40.5
866.16718	178.7
867.01172	193.4
869.68628	70.8
870.74103	38.8
872.81006	72.0
874.76117	148.1
875.82214	65.7
877.54596	36.0
878.47491	30.1
879.44672	12.4
881.37408	30.9
883.15802	56.7
886.51556	91.3
887.34247	69.9
888.02960	69.2
890.03058	90.0
890.85791	39.3
891.75189	23.4
895.39594	48.5
898.39136	74.9
899.27350	360.9
900.08612	74.4
901.36871	10.6
902.30304	36.3
903.71143	131.7
904.45477	56.8
907.21368	19.3
908.43988	89.0
909.63019	210.8
910.23895	25.0
911.42719	96.3
912.62451	30.3
913.58325	10.4
914.97339	97.4
916.03345	14.7
917.67230	62.6
918.60132	260.9
919.73749	350.6
920.46649	511.9
921.39154	584.6
922.46234	110.0
923.44672	39.9
924.89105	42.4
927.80341	79.5
928.72394	62.5
929.37714	39.5
930.39850	84.7
931.15155	130.4
932.03595	13.0
932.64874	18.0
933.35468	38.5
935.59253	22.9
937.07928	223.6
938.31323	7567.9	b (9) (1+)
939.31592	3413.8
940.36041	1041.8
941.51587	81.7
942.53888	216.5
943.46851	200.7
944.47900	27.7
945.91138	58.4
947.48315	21.2
948.47406	50.2
952.19244	463.4
952.99908	9.0
953.84375	21.6
956.04718	438.4
956.91162	127.8
958.03424	16.6
958.95746	6.6
962.55127	43.7
963.52051	224.5
964.19611	44.1
966.02441	109.6
967.62689	34.1
968.85742	5.6
971.48511	33.6
972.65210	84.7
973.46167	98.0
974.24811	203.8
977.06451	9.8
978.14447	21.4
979.31323	11.7
980.39502	96.2
981.43286	9.8
982.54755	138.5
983.22296	124.9
984.09821	61.7
984.70190	85.9
985.42352	298.7
986.36206	8.5
987.88867	28.9
990.18457	38.2
991.59515	33.9
993.95477	736.7
994.87964	311.7
996.46735	21.7
997.27985	43.1
1000.50702	32.5
1001.29633	57.2
1002.05267	24.6
1003.16895	171.6
1003.86493	32.8
1006.12885	152.9
1007.09576	98.8
1008.41791	18.6
1009.43872	31.6
1010.73102	102.5
1011.36353	408.8
1012.07782	835.1
1012.83813	422.9
1013.94159	120.2
1014.62500	47.2
1015.71222	41.3
1016.32172	84.2
1017.11719	130.3
1017.73212	42.0
1019.23492	88.0
1020.47430	225.8
1021.58685	160.7
1022.34308	119.3
1023.13306	43.1
1028.53394	35.0
1029.44104	396.3
1030.40161	320.3
1031.53418	63.5
1032.38940	101.6
1033.35193	98.1
1034.82544	46.3
1036.06982	84.9
1037.51257	54.0
1038.21411	16.3
1039.86011	57.4
1042.62500	32.7
1044.56494	21.2
1045.41760	70.8
1046.45386	38.7
1047.81921	187.4
1048.54797	63.3
1050.10779	266.2
1050.88989	31.9
1051.71655	21.1
1053.28223	7.0
1055.33777	35.6
1057.08191	381.2
1057.78442	11.5
1059.48926	13.3
1062.08423	11.5
1063.27332	51.2
1066.52539	230.4
1067.42627	350.6
1068.70667	55.8
1069.62817	62.8
1070.33203	62.7
1075.47534	27.1
1077.16711	154.8
1078.37756	29.7
1083.33301	33.8
1086.45361	93.6
1087.64709	40.2
1089.39246	6.2
1090.24927	17.6
1091.32410	6.8
1092.97070	72.9
1094.31299	10.5
1095.02173	16.6
1103.40283	18.3
1109.56958	7.4
1110.39111	22.9
1112.25830	50.8
1113.41016	58.4
1115.64502	9.3
1116.32056	61.7
1116.95007	5.6
1117.72034	33.9
1118.45447	76.1
1119.26099	16.3
1122.11560	94.6
1124.55151	5.5
1126.42627	62.0
1128.16357	230.3
1129.27075	74.0
1130.29224	20.1
1131.71777	145.4
1133.81714	23.6
1135.20154	35.9
1136.20337	6.8
1137.36121	35.6
1138.37256	69.3
1142.40051	163.4
1143.35254	224.9
1144.53540	22.5
1146.18115	67.0
1150.83923	63.8
1151.60767	42.3
1153.79700	11.5
1154.78967	28.0
1155.59668	123.9
1156.69617	7.4
1157.62805	41.0
1160.90967	55.5
1161.71045	18.8
1162.54297	18.1
1164.49976	528.0
1165.48120	157.4
1166.46143	162.5
1167.55212	89.5
1168.53320	64.2
1169.67822	8.6
1171.39795	51.3
1172.58435	27.2
1175.14331	48.5
1176.45947	6.2
1179.20898	282.0
1180.32202	63.4
1182.00586	70.4
1182.85156	25.6
1185.39734	27.5
1190.07568	81.0
1191.66870	33.1
1193.48926	61.0
1195.29028	7.9
1197.77759	54.0
1199.56421	57.8
1200.56299	58.4
1203.31604	42.4
1204.66040	53.0
1211.50659	111.1
1213.09387	64.5
1215.33130	17.5
1219.79626	29.7
1228.64648	34.4
1231.42590	84.0
1232.56128	7.4
1233.38855	72.4
1234.39661	45.6
1237.62085	19.6
1238.52612	7.4
1240.64441	21.5
1241.50293	24.8
1242.10803	8.8
1242.71350	27.6
1243.51599	11.0
1248.15027	33.7
1249.79138	38.7
1251.47961	13.2
1252.22839	26.7
1255.28455	59.2
1259.36804	28.0
1260.78125	28.0
1262.32410	20.3
1268.32947	9.2
1269.21838	36.7
1274.00562	37.5
1277.29822	316.0
1278.43298	539.3
1279.56897	197.6
1280.41345	126.9
1281.49463	15.9
1285.72473	56.9
1287.66882	50.8
1291.32471	10.5
1291.97156	66.5
1293.24915	70.3
1296.66699	81.3
1297.37195	129.7
1300.50098	41.9
1302.28650	96.7
1304.39856	9.8
1305.29492	23.9
1309.46399	79.3
1310.46228	107.0
1311.44763	11.8
1318.98596	33.6
1326.20789	40.5
1327.96301	13.9
1329.74426	105.2
1340.45557	308.0
1341.46912	228.9
1342.62854	33.0
1347.10474	17.8
1348.36243	29.5
1356.75977	14.8
1358.17139	45.4
1360.19080	11.8
1361.19507	42.4
1366.13635	30.2
1367.97180	26.7
1372.34143	9.2
1374.49768	19.3
1376.52307	234.2
1377.56323	225.6
1378.55945	88.3
1385.97815	23.4
1395.48694	23.3
1399.21436	26.8
1405.48718	26.8
1406.43469	25.6
1413.58032	14.5
1416.83740	38.1
1423.50476	46.5
1431.86389	49.6
1443.68616	9.8
1453.37927	7.3
1454.23376	9.7
1456.61902	46.5
1463.48450	29.2
1468.39392	14.0
1505.46655	18.1
1519.39954	8.6
