# Supplementary material for: Phosphoproteomic Analysis of Platelets Activated by Pro-Thrombotic Oxidized Phospholipids and Thrombin
Source: PLoS One. 2014 Jan 6;9(1):e84488. doi: 10.1371/journal.pone.0084488 (PMC3882224; doi:10.1371/journal.pone.0084488)
Supplement: Annotated Spectra S4 — (ZIP) [file pone.0084488.s007.zip › RGSLSNAGDPEIVK_-17_2_69585.txt]

m/z	i	matches
227.30162	24.6
236.37753	7.9
239.22560	18.7
240.25307	11.9
244.18170	16.3
246.37842	103.0
247.55936	8.2
250.40520	19.3
251.92734	54.4
252.59515	5.1
254.35071	13.2
255.38873	33.5
258.29202	14.2
260.23755	53.8
265.23901	9.6
266.47144	17.9
269.24402	30.3
272.19867	47.4
274.52969	14.7
282.27759	10.5
283.27832	230.9
284.26434	40.9
288.77808	23.4
293.28842	7.5
296.33966	3.8
297.82648	4.5
299.92715	13.3
300.73367	11.8
301.94852	13.9
303.28534	5.3
304.52481	34.2
309.75259	30.4
311.13425	10.2
313.27939	20.3
313.92548	14.5
316.11856	58.0
317.17596	9.8
319.17047	6.1
324.21347	3.8
327.15671	18.8
329.25446	8.3
332.23114	20.3
333.25287	5.7
338.25110	5.0
339.74576	81.2
340.50177	58.4
341.32477	6.4
342.29523	4.9
344.22626	3.4
346.07727	38.1
347.12421	10.5
348.93768	26.7
349.62195	17.3
352.49951	11.0
355.03131	14.6
356.37878	27.7
359.29974	99.4
360.36688	21.3
361.94104	30.3
366.03815	14.3
368.38824	80.4
369.40112	33.6
370.37390	6.8
372.23792	6.6
373.29474	4.9
374.00391	6.5
377.35114	6.5
378.34045	10.6
380.60840	20.3
381.28320	3.1
386.23120	21.9
388.36176	4.9
390.45923	30.4
393.50616	26.0
394.13177	8.0
396.18811	265.1
396.89197	24.2
397.49353	12.2
399.26270	15.5
404.35114	19.7
405.68250	22.9
407.24463	48.5
408.19885	10.1
410.62878	42.5
411.34161	133.4
414.18909	36.7
416.41772	10.3
420.28821	5.4
421.08368	25.2
422.42548	33.3
423.87689	15.0
425.11322	71.1
426.22321	39.3
427.51025	21.5
429.13239	70.1
430.30359	5.3
431.13635	17.2
433.54181	33.2
439.27753	155.4
440.18671	45.8
442.16699	8.0
444.38135	31.7
446.50427	17.7
447.19867	6.4
448.45526	49.3
450.19739	4.9
452.49054	6.9
453.44104	4.9
454.58411	91.5
455.36920	8.2
457.42926	32.7
459.15393	45.8
460.98187	49.0
462.88666	57.7
465.14288	60.3
468.20013	17.6
470.21527	31.3
471.86298	266.8
473.07910	16.6
476.98065	9.1
478.59247	29.8
479.38104	6.4
480.17670	73.3
481.37128	11.6
482.53308	14.6
483.41528	91.3
487.30273	11.7
488.38208	48.1
489.56970	5.0
490.30273	7.9
491.42096	49.5
492.13019	35.2
493.04987	16.9
494.35852	54.7
496.29626	7.9
497.38721	17.7
498.27655	27.0
499.42548	33.6
500.65204	29.1
501.39948	75.9
502.84180	28.1
503.62915	59.3
504.51544	17.4
505.45135	21.8
508.39081	29.6
509.14478	45.3
510.35944	17.3
512.43774	58.9
513.40894	51.1
515.53247	153.2
516.32965	154.5
517.34796	15.4
518.42456	18.4
520.39453	86.8
521.56952	16.4
522.52557	14.6
524.11102	5.0
525.44250	38.1
526.29321	15.0
527.39471	11.1
528.62140	13.5
529.34418	24.1
530.72760	8.8
532.64032	44.6
533.92468	95.0
534.94257	50.2
536.30273	29.0
537.24567	9.0
539.02777	85.3
542.72321	64.2
543.79987	7.9
544.47455	61.9
546.58575	44.4
548.28833	53.0
549.24371	80.6
550.16559	16.1
550.92926	122.0
554.01923	20.6
555.51624	12.0
556.25952	23.7
558.57880	20.2
559.43469	27.6
560.79742	48.2
561.57727	15.1
563.27460	253.8
564.15546	109.8
565.47015	72.3
566.14386	64.8
567.35883	188.1
568.34601	141.9
569.03259	238.9
569.72736	18.6
570.51831	44.2
571.70557	48.8
572.74426	119.5
573.65643	52.3
574.42322	45.4
577.89471	369.2
579.17316	80.9
580.56873	61.3
581.89307	80.4
583.01312	53.3
583.93030	68.5
585.39929	5914.2	y (5) (1+)
586.36322	1691.6
587.37872	149.8
589.09338	18.6
590.11639	127.0
590.80951	154.3
592.15350	29.5
593.12177	30.0
594.54248	3.8
595.28223	25.5
596.13531	115.2
597.31158	114.3
598.45435	30.8
599.68280	60.4
600.52521	126.9
601.37567	7.0
602.83618	197.1
603.64117	36.3
604.87335	76.1
605.57892	6.2
606.69159	80.0
608.15216	97.5
608.77362	68.1
610.56281	101.4
611.49359	59.3
612.20752	6.3
613.57324	99.8
614.31769	5.0
615.22839	45.9
615.88092	33.9
617.15607	70.1
619.21893	322.9
620.23859	71.9
621.97797	188.8
623.12604	34.8
624.74017	138.7
625.81488	17.1
626.99023	22.2
628.30585	57.4
629.56903	188.3
630.93219	317.5
632.35004	57.8
633.40729	5.6
634.21478	34.1
635.85516	27.2
637.07294	117.0
639.06836	93.8
640.10803	334.3
640.76953	33.8
641.45020	60.0
642.60303	20.7
643.62598	10.9
644.62775	109.8
645.38287	87.9
647.60675	106.8
648.53583	163.5
649.31097	88.2
650.16284	97.2
651.50635	91.3
652.50873	37.3
653.98145	68.6
654.87677	59.1
656.27179	104.3
657.24249	21.4
657.93842	4.5
658.55310	32.1
659.23944	45.8
660.05579	59.4
661.40680	16.9
662.43512	141.0
663.22784	97.6
664.32281	166.5
665.44531	101.4
666.53186	37.0
667.50360	143.4
668.41907	95.5
669.26776	173.0
670.30719	283.8
671.62640	38.0
673.10333	104.7
673.81360	12.5
675.27808	251.6
675.94794	20.7
676.85944	10.5
677.51862	29.6
678.18329	36.2
679.31549	225.1
680.15356	157.8
680.84064	63.9
681.49872	43.5
682.28088	59.6
683.28137	189.1
684.17151	211.0
685.26654	97.9
685.98895	101.1
687.29987	192.7
688.18414	52.6
689.04651	151.8
689.83746	53.4
691.24945	143.9
691.97644	36.3
692.68091	45.1
693.78406	167.2
695.23431	463.4
696.24268	60.5
696.86493	127.0
697.73969	114.9
698.72766	108.0
699.55359	82.8
700.33630	78.8
701.04700	3.9
702.64203	251.0
704.14142	1971.1	[M+2H] (2+)-NH3-P, [M+2H] (2+)-H2O-P
705.05359	833.9
706.09113	233.9
707.16730	105.0
708.18048	297.7
709.12445	129.8
710.07745	56.6
711.61371	1402.5
713.11749	20079.6	[M+2H] (2+)-P
714.04633	1915.7
715.15833	266.7
716.27527	524.8
717.46600	396.6
718.39777	72.2
719.30115	37.4
720.07867	89.2
720.82648	37.3
721.90417	1155.2
723.06720	650.4
723.96613	650.6
725.19440	141.0
726.23981	70.1
727.17609	465.1
727.93524	2673.7
728.99738	2268.1
729.93066	536.9
730.87024	112.7
731.79706	222.0
732.87994	152.7
733.79413	427.9
734.56665	234.0
735.85858	69.9
736.63574	66.6
738.03601	187.3
739.27087	635.5
740.34003	375.5
740.97699	217.6
741.92950	578.6
743.16925	556.3
744.16296	790.8
744.81763	313.4
745.56976	438.3
746.69855	219.1
747.54675	190.5
748.82965	1323.9	b (7) (1+)-NH3, b (7) (1+)-H2O
749.77222	493.7
751.18719	747.3
751.98077	420.6
752.96747	1129.6	[M+2H] (2+)-NH3, [M+2H] (2+)-H2O
754.01776	73.5
754.94250	4.2
756.15442	15.6
756.80603	12.5
758.65631	13.1
760.91534	11.0
762.96631	26.1
764.06793	4.7
767.01447	8.3
768.16254	10.7
770.73090	63.3
772.56195	82.9
773.41693	63.9
774.39709	12.9
775.31964	6.9
779.79932	14.7
781.08118	317.0
782.16528	83.6
783.04144	55.5
783.98297	4.6
784.96558	49.0
786.08441	28.9
787.48126	38.3
788.79114	12.0
789.54993	81.9
790.70306	37.6
791.41742	42.2
792.51721	45.9
793.18921	33.3
794.41852	9.5
795.49048	49.5
796.13098	37.5
796.92914	64.9
797.99091	10.4
799.01233	38.8
800.39996	21.1
802.02454	27.8
803.20508	51.8
804.48993	31.3
805.25800	34.1
807.39789	30.8
808.96454	155.6
809.79126	79.5
810.58228	11.8
811.49969	72.5
812.34723	18.8
814.01544	36.5
816.56757	5.0
817.23578	4.6
818.86884	143.8
819.83136	98.8
822.45599	273.2
823.59442	272.7
824.35455	33.4
825.24469	18.3
826.81702	37.5
828.42426	190.8
829.32819	141.7
830.35107	47.8
831.60797	263.3
832.45135	12.2
833.73529	87.3
835.32959	45.7
836.42542	90.1
837.59235	22.7
838.57019	50.3
840.35809	3384.5	b (9) (1+)-P
841.36627	1344.8
842.40900	168.4
843.18317	14.2
844.61517	13.1
845.64551	12.2
848.10071	106.6
849.04254	121.0
849.96552	35.7
854.83124	143.6
855.56390	19.4
858.47382	153.0
859.25616	84.4
860.58112	16.1
863.18878	3.8
864.62769	14.0
866.23688	163.0
867.13373	13.9
867.79565	23.3
869.97260	103.4
871.26740	11.2
874.12872	74.7
874.82404	72.2
875.69165	35.2
877.80463	15.0
879.27557	60.6
880.73657	167.6
881.91406	47.1
882.76410	110.8
883.64948	41.9
885.44489	23.6
887.87616	61.2
888.66510	44.4
889.34985	15.3
890.77783	59.0
893.45258	43.3
894.42236	28.1
895.33862	7.6
896.39771	39.4
897.12799	61.6
897.83466	52.1
899.10455	212.4
900.23877	16.8
902.09882	29.9
903.65454	34.7
904.42731	33.4
906.95465	19.2
908.28320	28.2
909.30957	34.7
910.17169	3.1
910.93048	27.8
912.53790	30.6
913.24463	85.6
914.54370	17.7
915.34113	18.0
916.20282	13.5
918.56177	144.9
919.56171	140.8
920.38556	554.3
921.32355	337.5
922.19849	224.4
923.13080	92.2
923.80688	20.4
924.44269	4.1
925.58636	44.6
926.88867	48.9
928.43536	12.0
929.51959	39.1
931.95319	7.7
933.48145	310.9
934.46436	9.3
935.84186	54.8
936.68951	88.0
938.32977	6114.0	b (9) (1+)
939.34979	1944.8
940.44415	227.4
941.25537	5.7
942.61456	212.5
943.63531	68.5
945.16815	14.5
948.40527	13.9
949.36914	69.3
950.36798	25.5
952.02338	35.0
953.46942	77.7
954.99103	46.7
955.99097	38.7
957.43414	8.3
958.43701	74.4
959.49438	69.8
960.43036	11.3
961.82928	86.0
962.90765	87.7
964.07574	91.4
964.77295	33.4
966.32251	94.9
967.23999	28.8
970.10785	45.1
971.40430	20.8
972.50055	21.7
973.35443	137.7
974.32928	36.8
978.44562	32.6
979.51538	37.3
980.46173	47.2
982.51367	198.0
983.59296	133.1
984.67889	155.4
985.35907	31.5
986.58624	55.8
988.22760	4.3
989.56055	15.6
992.86945	151.2
993.97827	239.2
995.20636	17.6
996.41968	17.0
997.58057	15.4
998.81989	39.5
1001.30396	48.1
1002.37445	75.8
1003.37323	170.4
1004.16803	145.8
1005.14984	5.7
1006.66571	12.8
1007.77441	29.3
1008.55963	16.7
1009.27374	85.6
1011.82684	313.0
1012.76581	84.4
1013.56146	53.7
1015.59430	4.2
1017.25122	63.1
1018.45630	75.7
1019.35718	119.8
1021.24420	225.5
1022.11517	47.4
1023.52765	56.1
1024.36340	17.2
1025.75659	14.7
1026.99390	45.4
1028.10059	7.5
1029.32117	182.2
1030.29919	266.0
1031.38025	50.2
1033.35669	29.0
1035.26550	15.4
1036.07458	58.2
1037.34106	71.3
1038.14429	6.9
1039.27014	37.8
1040.38062	41.8
1041.14063	24.4
1042.38232	44.9
1043.19458	7.6
1044.07898	63.4
1045.23950	9.2
1048.11060	70.7
1049.42273	41.7
1051.08923	39.0
1052.24561	41.2
1053.57593	41.7
1056.35986	22.1
1057.69995	84.4
1060.31006	105.2
1061.72156	55.3
1062.72034	17.1
1065.10425	3.5
1066.43848	433.5
1067.59424	27.5
1068.48987	120.5
1069.44141	24.3
1070.55396	11.0
1071.51587	34.1
1072.32068	9.2
1074.55420	9.5
1076.22144	50.1
1077.50073	14.2
1079.98584	18.1
1081.82861	53.5
1085.25000	51.9
1085.86816	11.1
1088.43604	40.6
1089.41968	35.4
1091.18091	63.0
1092.72034	46.5
1093.68042	26.7
1094.44580	30.9
1095.36450	12.4
1099.03870	9.5
1100.16589	15.2
1103.37573	14.7
1104.45093	9.8
1108.12671	4.9
1110.54248	63.5
1114.63306	4.6
1115.37476	27.6
1116.21460	28.0
1117.41455	23.8
1118.30786	25.1
1120.89526	32.5
1121.52368	11.3
1122.23230	16.9
1123.42957	53.8
1124.77124	8.6
1128.66040	107.8
1129.46802	7.2
1130.64868	26.0
1131.42920	6.7
1132.47595	36.4
1133.25952	14.4
1133.94775	6.4
1134.96814	96.0
1136.19434	127.5
1137.25647	113.0
1138.33862	33.4
1141.29858	90.0
1142.46777	270.5
1143.56946	217.5
1144.68115	60.6
1146.13928	4.2
1147.20728	49.2
1148.07410	39.6
1149.69165	10.5
1150.77502	15.0
1151.64587	38.5
1152.29260	44.1
1154.35645	39.0
1155.61060	47.3
1157.24170	37.2
1158.57544	9.0
1160.28748	18.8
1161.81299	9.0
1164.47021	389.3
1165.49792	53.2
1173.36792	8.6
1174.48804	20.3
1177.26221	30.7
1178.07861	5.3
1179.44849	274.1
1180.57300	55.8
1185.27942	11.3
1188.54285	21.4
1189.81567	9.9
1190.56104	17.3
1192.54199	11.3
1193.46997	22.0
1194.29956	16.1
1198.50391	22.3
1200.43127	7.5
1203.01392	12.4
1209.30847	10.9
1211.51099	65.0
1212.60864	6.5
1215.43604	43.9
1219.70593	20.5
1227.45422	19.7
1230.03601	20.7
1231.37842	4.2
1233.06909	58.0
1237.73059	13.7
1238.39148	3.8
1242.45044	92.3
1244.96399	16.8
1245.86902	22.9
1246.53687	15.4
1248.34412	12.4
1249.27747	61.4
1250.06848	6.2
1251.30676	17.9
1255.30969	26.8
1256.16553	14.1
1259.42041	46.2
1260.60754	53.6
1261.46057	16.2
1269.24182	40.8
1274.17554	14.1
1277.50977	373.5
1278.55286	304.2
1279.74207	148.3
1280.69714	41.4
1286.33936	44.2
1287.53882	30.4
1289.40344	50.4
1291.29126	34.8
1292.58606	14.3
1293.22327	49.3
1295.96387	18.0
1296.96619	155.5
1297.79553	15.7
1299.54333	12.8
1301.28113	86.1
1303.42944	8.0
1304.48755	15.0
1306.56775	9.2
1307.31494	14.2
1309.46399	232.7
1310.46204	157.4
1311.56311	10.7
1312.33423	35.3
1317.36902	22.5
1321.16687	24.0
1321.97681	31.4
1328.76025	14.3
1330.25391	44.6
1331.37183	9.8
1335.54749	13.4
1336.55127	16.6
1340.46472	55.2
1341.64587	48.8
1342.66150	49.3
1347.49866	3.1
1348.68591	9.4
1349.52661	13.6
1351.55688	3.8
1355.87036	6.1
1358.66174	14.0
1359.47620	96.2
1367.09741	8.2
1373.54675	19.3
1374.62219	17.6
1375.68445	69.1
1376.72156	324.8
1377.51160	118.8
1378.39148	98.4
1382.40344	30.3
1389.46301	12.0
1393.27856	12.8
1395.80029	13.2
1396.55652	19.4
1405.55408	20.6
1415.00867	17.3
1425.60291	17.7
1431.36731	22.5
1436.43738	21.4
1455.50745	13.9
1458.51892	20.6
1484.75134	17.6
1485.61157	12.4
