# Supplementary material for: Phosphoproteomic Analysis of Platelets Activated by Pro-Thrombotic Oxidized Phospholipids and Thrombin
Source: PLoS One. 2014 Jan 6;9(1):e84488. doi: 10.1371/journal.pone.0084488 (PMC3882224; doi:10.1371/journal.pone.0084488)
Supplement: Annotated Spectra S4 — (ZIP) [file pone.0084488.s007.zip › RGSNVALMLDVR_-16_2_100826.txt]

m/z	i	matches
207.12222	48.8
211.04800	116.2
212.04860	41.7
214.18883	707.1
215.24696	286.1
222.25711	715.1
223.08974	48.8
229.21985	63.2
233.43907	71.4
235.34344	65.9
237.20782	78.2
238.26846	171.5
239.36743	420.4
240.11598	2207.4
241.19844	187.8
242.35744	36.5
244.24451	130.8
248.34381	270.6
249.00175	136.2
255.95660	544.4
257.22607	749.9
258.18774	602.0
261.04181	160.9
262.11484	2599.8
262.82849	62.9
264.19434	88.9
265.19666	101.1
272.31665	371.9
274.21274	17220.9	y (2) (1+)
275.24692	2410.8
279.52863	23.2
283.16119	1473.6
284.12946	33.6
285.05472	148.6
297.35608	76.6
298.08417	63.0
300.06921	39.4
301.37674	237.3
303.97397	60.5
306.29352	48.6
311.24414	84.8
312.49921	112.6
313.35626	36.5
316.19659	56.8
319.02258	64.7
326.40558	31.4
328.45023	67.4
331.39056	110.0
341.32709	300.3
342.22406	306.1
343.55347	130.9
345.27478	155.0
346.27222	154.7
347.05267	111.2
353.22455	170.2
354.10938	80.9
359.12598	709.9
360.20880	227.7
362.24487	203.3
363.27240	9524.2	b (3) (1+)-H2O
364.31537	797.2
367.39233	179.6
369.00690	350.5
370.47168	191.1
371.22113	230.4
376.30286	2458.1
377.34045	379.1
380.48315	528.8
381.25037	175.3
382.38403	143.4
384.32996	52.4
387.11981	9754.5
388.24255	1069.6
389.34418	811.1
390.46631	62.8
393.44543	70.1
394.94623	112.9
397.31213	1027.2
400.17108	2395.8
401.42865	726.0
402.30151	290.3
403.24677	88.3
405.21722	773.0
406.22626	57.8
407.22504	102.0
413.52802	128.9
414.23450	111.9
416.03326	102.2
417.51825	157.3
418.34357	184.6
419.29352	67.5
420.31061	105.0
424.33905	101.3
426.58234	52.8
428.14685	89.7
430.46039	83.3
431.39178	44.5
432.47083	137.8
433.16431	115.7
435.23206	103.1
438.07861	234.9
439.14972	38.6
440.42383	167.7
444.56964	130.6
446.40063	200.8
447.39948	50.0
450.40997	294.7
451.08063	71.5
455.30927	236.7
458.37628	192.6
459.44171	595.3
460.63092	145.1
462.36005	156.7
464.05176	125.0
465.06573	202.7
466.87866	201.9
468.54852	172.9
469.21063	53.9
472.00104	2594.4
472.95447	583.6
476.76129	65.9
478.00104	507.2
479.32715	117.7
480.29193	168.6
486.89032	554.2
488.37769	44.4
490.42645	157.4
491.90143	23.8
494.62683	240.6
495.24603	862.9
496.11560	364.4
497.44165	252.8
498.29199	118.1
500.06281	8145.3
501.25671	1480.3
502.39087	660.9
504.20154	430.2
507.61676	139.6
510.67523	201.8
512.58118	71.5
513.72107	592.0
514.39642	142.1
515.35156	363.0
516.39606	901.6
517.37604	83.4
518.33508	751.1
521.22455	192.7
524.59271	314.7
525.52563	112.9
527.48376	163.5
530.12091	310.7
531.26648	372.6
532.10382	55.2
533.32874	24.2
534.61261	242.5
536.81158	62.6
540.33405	148.0
541.29803	197.7
543.51068	309.6
544.52985	33.9
547.03876	25.8
548.07172	281.9
549.47577	1772.0
550.50684	502.2
551.42029	136.0
552.22345	174.0
553.57001	332.3
555.35223	63.2
557.08124	103.6
558.15460	150.7
559.02814	51.5
559.79376	131.4
561.05121	104.6
563.39618	229.8
566.41388	993.7
567.36334	541.6
568.34137	1658.7
569.40302	283.2
570.22607	151.1
571.47528	75.6
573.66150	60.0
575.39557	237.7
576.13556	120.7
577.52301	4687.9
578.97839	579.0
579.72821	122.9
580.64081	454.5
581.56726	838.7
583.57617	46.7
584.36298	466.3
585.09528	204.5
586.09467	481.3
587.59540	218.2
588.25336	198.4
589.34290	292.1
590.46564	595.1
591.41107	331.4
592.70251	131.5
593.46869	814.0
594.29810	3326.6
595.31940	748.7
597.55823	1071.2
598.52930	580.1
599.22839	25.0
600.36047	511.0
601.30969	103.6
602.35815	430.3
604.28833	288.0
606.35406	7243.5
607.20966	2016.7
607.81976	470.7
610.32599	306.0
611.47321	260.8
612.17218	235.2
613.41022	324.0
614.99365	5347.5
615.64008	379.4
616.26318	1538.6
618.50970	217.2
620.15106	172.4
621.36200	131.5
623.03290	161.1
623.70966	447.6
624.62714	134.0
625.31055	366.1
626.42157	575.0
627.20374	247.0
628.53430	812.4
629.39960	215.6
630.93689	589.8
632.42499	714.2
633.35638	3305.3
634.34229	752.9
635.51654	284.0
636.44049	512.0
638.01971	394.7
640.31470	57.3
641.03046	117.8
641.73224	431.8
642.51825	73.5
643.31866	347.6
644.29816	309.1
645.23248	92.5
646.68555	876.9
648.23444	6190.4
648.98969	2590.8
650.46832	144.7
651.60052	213.9
652.50305	680.3
653.77209	1509.2
655.73126	3525.7
657.13422	132833.8	[M+2H] (2+)-P
658.09467	8636.8
659.23901	513.9
660.11078	453.2
661.16760	310.3
662.51740	689.9
665.15240	3978.0
666.17444	3896.4
666.99066	736.8
667.79718	3028.7
668.89209	147.1
670.04846	1540.2
671.46393	1145.1
672.27240	874.0
673.16882	3779.5
673.95544	2437.8
674.85834	56.1
676.52728	474.5
677.18060	346.3
679.00299	3244.9
680.02692	2562.4
680.83545	176.7
681.56305	273.0
682.47083	1043.4
683.34698	1043.0
684.45428	803.7
685.40521	1394.6
686.61713	762.6
688.00220	16485.2	[M+2H] (2+)-NH3-H2O
688.98090	1939.1
689.90723	1044.4
690.95782	203.1
691.75690	452.0
693.08795	1550.9
694.04437	803.4
695.54279	2747.6
696.65985	4367.1
697.46832	5730.0
698.46161	89.2
716.05505	329.0
717.44135	120.2
718.83466	372.3
719.69293	160.5
721.50165	2229.5
722.29370	1347.5
724.27649	33.9
725.26837	332.8
728.93011	765.4
733.33844	611.3
734.11877	128.8
734.75555	87.7
741.33197	87.2
743.81775	261.7
744.61432	367.9
745.28821	403.3
746.49945	2041.3
747.50183	86.2
748.59076	324.5
751.24121	582.7
752.18170	200.6
753.46436	162.1
759.58130	858.9
760.52209	575.5
761.69189	402.8
762.44360	146.3
763.67188	678.4
766.07159	223.1
767.54620	724.1
768.27423	394.1
769.38409	617.4
770.48047	25.8
773.46954	329.0
774.73151	564.8
778.38354	21082.5	b (7) (1+)
779.39624	5222.3
780.39154	46.6
783.47394	489.8
784.42596	96.9
786.97235	1836.9
788.03375	888.4
789.69452	104.8
790.61627	501.0
791.57306	809.4
792.20673	268.5
793.11957	303.1
795.29108	109.4
796.04437	452.6
797.49078	82.4
799.26874	72.7
800.36554	2416.1
801.28009	450.1
802.03815	309.8
803.08936	838.3
804.13629	697.7
805.34625	990.7
806.55383	319.7
807.30957	44.7
808.37225	1491.8
809.68701	389.1
810.95148	403.8
811.57294	204.2
812.40948	154.8
813.59796	684.5
815.45514	123.4
817.46051	3710.3
818.62219	763.0
820.14282	359.2
821.53125	121.0
822.41437	65.9
824.07794	76.6
825.22736	103.7
826.87286	639.0
827.63092	218.1
829.10852	917.2
830.60242	870.4
832.06976	517.7
832.87677	96.8
835.22375	182.1
836.18768	1142.2
837.40607	432.3
839.13092	572.6
840.72107	110.0
841.63458	461.5
842.95404	342.9
844.19684	1942.4
845.19238	449.8
847.59552	388.8
849.09613	298.0
853.66998	153.6
854.51605	249.3
855.36700	48.9
857.11639	4002.9
857.91632	631.3
859.28754	439.4
860.37494	89.0
862.50830	229.8
863.78693	78.1
865.97186	296.4
867.32477	161.0
868.41766	315.8
870.32953	491.7
871.42316	239.4
874.13110	128.8
875.49854	4017.3
876.47980	851.0
877.71143	169.0
878.93854	407.6
879.59082	248.8
880.39349	560.0
881.01685	32.4
882.02490	398.9
883.88751	23.3
884.63751	274.2
885.78424	476.3
886.41290	732.2
887.05829	26.1
888.09015	530.0
890.58575	157.2
892.14215	867.7
893.41095	18733.1
894.33185	5589.2
894.96436	285.0
896.66010	135.3
897.27588	468.0
898.35254	344.2
901.24048	267.0
902.43903	672.3
904.89996	153.8
909.29584	2056.1
910.30145	79.6
911.70776	315.5
912.77350	240.6
914.13361	154.1
915.40411	44.6
916.46771	899.9
917.20306	185.6
918.88135	294.0
919.54498	174.1
920.45709	81.8
923.65924	297.0
925.08319	437.2
926.59943	254.0
927.74725	563.1
928.62573	94.3
929.39093	126.3
931.68384	169.1
933.77252	32.8
934.44379	95.5
937.39740	236.9
942.92603	126.4
943.75903	303.6
944.76434	249.3
945.41595	149.3
947.36285	47.3
948.55634	216.7
949.27277	393.3
952.94659	312.0
955.32587	45.1
956.23322	281.5
957.46014	690.5
958.52008	390.6
959.93170	396.5
962.07721	226.5
966.42529	492.5
967.28583	137.0
968.72534	208.9
969.54272	96.7
970.36597	533.1
971.79413	250.0
977.33936	49.9
979.31445	242.3
980.42426	87.3
984.18701	1580.7
985.40503	257.2
986.32080	334.3
987.36157	46.1
988.31866	1137.2
989.37933	208.3
991.95660	173.4
993.10327	179.3
995.42969	83.5
996.15814	166.8
997.01611	232.9
997.63550	284.6
1000.28046	232.6
1001.96710	564.3
1003.08545	645.1
1005.41846	850.8
1006.48761	5458.1
1007.42480	1962.5
1009.22382	537.4
1010.58929	41.9
1011.97363	921.5
1013.54010	302.2
1014.30524	491.1
1016.79828	146.5
1019.05194	104.6
1019.66803	287.9
1020.42578	144.2
1022.29877	1737.2
1023.27423	442.7
1023.90845	202.6
1028.53857	214.1
1029.65515	667.9
1030.28088	6623.4
1031.39648	2619.6
1032.64038	172.1
1036.51355	52.6
1039.45300	14045.4	b (10) (1+)-P
1040.54443	7429.5
1041.52966	1453.3
1042.59692	423.1
1045.36084	150.5
1048.38843	881.5
1049.12256	150.4
1050.61548	298.7
1052.41870	235.4
1057.40173	803.8
1058.11926	173.6
1058.81042	118.7
1067.20569	70.3
1069.46716	73.4
1070.45581	182.4
1073.15710	120.8
1079.32959	55.2
1082.57861	109.3
1085.29810	68.4
1087.42847	230.4
1094.09351	173.6
1100.27026	233.6
1100.99207	76.4
1102.95435	258.9
1103.93701	274.0
1107.01453	52.6
1113.13647	1145.7
1114.29419	341.3
1117.59351	52.6
1118.28625	96.9
1120.15271	351.1
1121.42896	405.2
1122.46289	198.6
1126.35449	33.9
1131.27930	1496.6
1132.34302	853.9
1133.76196	63.3
1135.57727	105.1
1137.37634	22649.2	b (10) (1+)
1138.39417	10372.8	b (11) (1+)-P, y (11) (1+)-H2O-P
1139.37866	1581.8
1142.04089	65.9
1144.45227	176.3
1145.43140	159.3
1149.22437	509.8
1150.44446	192.8
1153.49316	6558.9
1154.40381	2236.5
1156.79272	180.4
1157.91211	76.5
1158.66479	111.2
1164.55774	36.6
1165.18225	62.2
1167.69946	57.9
1170.58606	86.3
1172.48621	99.4
1179.79883	115.3
1190.53674	171.8
1197.59631	1233.3
1198.58850	824.4
1200.28479	1054.3
1200.99622	242.4
1201.67676	115.3
1203.46448	68.4
1204.26770	78.2
1208.66956	44.6
1216.48828	46.6
1217.44421	180.1
1218.42273	176.9
1223.45154	33.9
1227.68494	158.7
1230.70789	220.8
1236.46912	1022.9
1237.44751	472.1
1238.49280	60.5
1245.26782	81.0
1247.65222	119.4
1253.12878	44.4
1254.12000	187.9
1261.21960	83.2
1265.84888	135.0
1271.00256	150.3
1279.35388	140.1
1293.98462	56.2
1323.19910	57.9
1324.51233	79.0
1330.25757	99.6
1335.90881	100.5
1353.40649	165.5
