# Supplementary material for: Phosphoproteomic Analysis of Platelets Activated by Pro-Thrombotic Oxidized Phospholipids and Thrombin
Source: PLoS One. 2014 Jan 6;9(1):e84488. doi: 10.1371/journal.pone.0084488 (PMC3882224; doi:10.1371/journal.pone.0084488)
Supplement: Annotated Spectra S4 — (ZIP) [file pone.0084488.s007.zip › RGSSGSVDETLFALPAASEPVIR_-6_2_116553.txt]

m/z	i	matches
235.40938	10.6
238.01244	32.7
243.07396	33.5
244.05379	13.8
255.21901	51.2
257.18494	8.5
259.06360	78.3
261.27628	113.4
263.08252	37.1
265.76886	22.9
269.06741	81.0
269.73608	59.8
270.92429	66.5
272.82578	27.3
282.52325	41.5
288.17365	999.8	y (2) (1+)
289.09048	51.2
298.15817	244.4
299.28717	183.3
300.16367	26.3
310.33890	59.1
313.19357	145.9
314.14142	146.3
315.36044	58.7
316.06100	797.5
317.30988	107.3
322.62848	40.2
325.08707	55.2
327.28622	55.8
328.16791	125.4
335.25787	15.9
337.01434	32.8
340.33472	57.3
341.01227	75.2
341.74860	23.7
346.17920	29.5
348.01764	14.0
352.04254	28.0
355.33801	41.7
356.12451	16.2
357.04053	86.1
357.85834	86.4
359.11935	41.3
362.23322	40.8
366.84634	12.6
372.35751	119.4
377.48938	68.0
379.30441	41.4
381.14160	58.5
383.40161	112.4
384.07843	74.1
385.13129	45.3
387.36945	65.1
390.09827	98.4
391.41125	28.5
393.68951	83.8
394.89862	55.9
396.88715	42.4
398.45093	254.3
399.66949	72.3
400.97687	56.1
402.29846	109.9
403.37531	563.3
404.48877	183.5
405.32062	54.1
407.25415	80.6
409.80939	30.3
410.99860	19.2
413.29468	25.7
414.00269	44.0
417.25751	97.9
420.33026	27.2
424.01556	21.8
425.50739	55.4
427.08490	118.8
429.02094	844.4	b (9) (2+)-P
430.04230	399.2	b (13) (3+)-P
430.91577	24.1
431.68652	29.6
433.07635	63.7
434.23096	35.9
434.85327	101.0
435.92810	27.3
438.54791	11.8
440.15710	67.9
442.23370	57.3
443.30029	12.8
445.30219	14.8
446.21838	82.9
447.14514	37.3
448.43085	11.8
449.18469	29.6
452.10712	24.0
455.85956	72.2
457.33344	14.1
459.33514	11.9
461.55902	238.9
468.14850	47.4
470.51788	1679.6	b (10) (2+)-H2O-P, y (9) (2+), b (10) (2+)-NH3-P
471.46185	459.3
472.10919	110.4
473.13239	10.6
477.33966	139.9
480.10999	58.5
480.85089	29.6
482.14227	69.3
483.20319	73.5
484.38788	2758.6	y (4) (1+)
485.34979	550.2
486.16833	59.9
491.23541	22.9
492.74725	47.6
495.96527	16.2
501.96283	14.0
503.01404	25.1
506.23822	96.6
509.21588	14.0
510.34265	11.8
511.17993	65.6
513.65100	153.0
514.53094	19.1
516.51239	154.1
518.00201	163.7
524.32202	16.2
525.35992	21.8
527.03351	625.9	b (15) (3+)-H2O, b (15) (3+)-NH3, b (11) (2+)-H2O-P, b (11) (2+)-NH3-P, y (10) (2+)
527.93976	94.4
529.32159	17.3
530.38751	133.1
534.29517	541.7
535.35834	375.2
536.31769	49.5
537.31183	44.9
538.41003	79.5
539.10999	248.7
539.94501	34.0
542.19971	150.9
544.15100	27.4
546.44092	41.8
547.26068	70.1
548.32538	122.6
549.31360	45.2
552.83527	15.9
554.25824	36.4
556.25024	66.4
557.27911	458.5	b (16) (3+)
558.16986	219.8
558.77307	39.5
559.50458	137.9
560.28796	113.5
561.15912	108.9
563.04498	26.8
564.24060	27.4
567.05743	22.9
569.53241	255.1
571.50775	17.1
572.47363	27.3
576.16583	171.4
577.25879	175.4
578.03009	91.6
579.45734	76.9
580.84009	85.5
583.00580	56.2
583.70825	109.6
585.33411	94.0
588.37823	54.6
589.42859	65.4
590.20581	41.3
591.20673	102.6
593.75519	37.3
594.67499	18.2
597.25616	35.2
598.25153	12.7
599.89276	257.2
600.84235	73.2
602.39526	45.7
603.44897	83.5
604.15411	42.4
605.27814	99.1
607.62531	62.4
608.56830	72.7
609.60529	139.3
610.38580	207.2
611.64606	111.7
613.34167	1315.7	b (7) (1+)-P, b (19) (3+)-H2O-P, y (5) (1+)
614.36182	355.7	b (19) (3+)-NH3-P
615.16974	56.1
617.12823	165.7
619.72565	35.0
621.29938	1911.2
622.49475	641.5
623.39313	188.5
624.36188	45.8
626.46173	93.4
627.39972	54.0
629.79840	23.6
631.73059	166.5
632.37274	193.7
635.00519	188.9
636.32599	579.4	b (13) (2+)-H2O-P, y (12) (2+), b (13) (2+)-NH3-P
637.24969	212.4
637.92975	22.4
638.80524	164.8
640.27899	64.6
641.83685	21.6
644.06793	83.2
645.40417	2519.8	b (13) (2+)-P
646.52740	396.4	b (19) (3+)-H2O, b (20) (3+)-H2O-P, b (20) (3+)-NH3-P
647.44940	397.4	b (19) (3+)-NH3
648.09875	52.7
649.39490	330.8
650.94000	169.0
652.40527	39.4
654.35736	97.2
655.57471	916.8
656.32770	800.2
657.21948	431.8	y (19) (3+)
658.48999	200.0
659.65924	162.1
662.48962	37.3
664.37897	42.4
666.43158	39.5
667.52924	45.6
668.35577	31.8
670.96393	14.7
672.25592	639.8
673.40710	390.9
674.28851	70.7
676.77313	376.9
678.54095	213.0
680.17706	129.4
681.25934	270.8
683.27167	238.0
684.26825	143.6
685.52704	427.3	b (21) (3+)-P, b (13) (2+)-H2O, b (13) (2+)-NH3, b (20) (3+)
686.14032	93.4
688.07904	116.1
689.22668	106.1
689.95831	16.8
690.57117	48.2
692.01465	361.8
693.15747	1346.2	b (7) (1+)-H2O, y (13) (2+), b (14) (2+)-H2O-P
694.13068	1845.4	b (14) (2+)-NH3-P, b (7) (1+)-NH3, b (13) (2+)
694.93500	1024.9
695.97577	116.1
697.11786	72.4
698.12628	15.1
700.33807	1586.7	y (6) (1+)
701.74847	5766.3	b (14) (2+)-P
702.44061	4044.3
703.30109	680.4	y (21) (3+)-H2O-P
704.15741	311.9
705.13116	402.8	y (21) (3+)-NH3-P
707.49176	106.1
708.50922	47.8
709.21478	13.9
710.12457	14.6
710.90381	40.2
712.36749	1212.1	b (21) (3+)-NH3, b (21) (3+)-H2O
713.77252	185.2
715.22772	167.0
716.32147	43.7
721.30621	88.8
724.31940	123.7
726.01105	125.7
727.51190	44.2
728.26257	253.9
729.26520	246.7
730.20349	236.1
731.34607	210.5
732.41077	146.5
733.23492	263.7
734.28375	131.7
735.15698	165.0
736.78339	979.3	y (21) (3+)-H2O, y (21) (3+)-NH3
737.52649	239.2
738.43103	55.9
739.37384	22.4
740.11963	58.4
741.76117	1380.1	b (15) (2+)-H2O-P, b (14) (2+)-NH3, b (14) (2+)-H2O, b (15) (2+)-NH3-P
742.42560	1276.9	y (14) (2+), y (21) (3+)
743.39520	323.9
745.33441	490.3
746.55756	39.6
747.27734	91.2
748.22247	227.7
749.48810	68.9
750.90771	5695.7	b (15) (2+)-P, b (14) (2+)
751.80249	2154.7
752.72870	16.1
753.63568	180.3
754.61517	247.1
755.70648	808.6	y (22) (3+)-H2O, b (22) (3+), y (22) (3+)-NH3
757.10205	883.5
758.10876	498.2
760.12286	90.2
761.09796	162.1
761.93976	81.7
762.72601	282.1
764.48590	553.8
765.64301	623.4
766.42108	82.2
767.51331	374.2
768.37341	2079.2
769.66632	825.2	[M+3H] (3+)-NH3-H2O-P
770.54340	186.3
771.67761	1082.3	y (7) (1+)
772.59808	153.3
773.38348	22.9
774.10699	221.1
774.88129	214.1
775.79230	263.2
776.70947	155.4
777.60425	142.4
778.36627	97.3
779.77332	479.3
780.96552	947.4	[M+3H] (3+)-P
782.11639	358.8
782.99408	163.3
783.77032	179.7
784.37616	590.3
785.26776	548.6	b (16) (2+)-P
786.40863	545.9
787.34808	158.4
788.58447	982.3
789.60992	1392.8	b (15) (2+)-H2O
790.67108	432.8	b (15) (2+)-NH3
792.07794	298.0
793.57788	101.9
794.36285	367.7
795.39050	888.5
796.25287	1263.3
797.20117	699.4
798.67834	583.5	y (15) (2+)-NH3, y (15) (2+)-H2O, b (15) (2+)
799.41559	168.0
800.26331	245.2
801.22302	256.4
802.61053	190.2
804.33038	447.3
804.97943	67.5
821.24701	668.1	b (17) (2+)-P
822.34485	542.8
823.13708	45.5
824.25159	173.3
826.04199	219.5
826.77228	188.0
828.37103	46.8
829.44659	101.3
830.11249	30.2
832.60883	200.3
833.47290	42.6
835.07086	585.8	b (16) (2+)
835.73981	172.3
836.61536	23.5
838.76282	24.0
840.18695	563.8	b (9) (1+)-NH3-P
841.23376	446.3
842.28656	445.9	y (8) (1+)
843.15033	289.9
846.19476	93.9
848.50427	80.5
849.51923	67.3
850.34534	24.0
852.20172	20.7
853.27936	53.0
855.04193	86.9
855.73566	11.8
856.48676	165.2
858.10516	577.2	b (9) (1+)-P
859.26855	582.0
861.36816	80.5
862.08978	55.9
863.40704	79.0
864.01617	28.5
865.08344	130.0
865.85217	104.2
866.47455	71.9
867.83649	71.4
870.48431	1939.4	b (17) (2+)
871.74884	848.9
872.85040	74.5
874.45801	145.5
875.46826	16.2
876.50006	30.6
877.39325	283.6
878.15918	38.6
879.21448	36.8
879.98523	24.0
880.72070	39.6
881.33514	66.9
882.71655	31.2
884.57623	677.2
885.77667	196.5
886.58685	35.3
887.53162	262.9
888.84296	45.0
889.94696	321.5
891.43359	42.9
893.01569	179.4
895.59717	418.7
896.51099	165.3
897.47711	366.1
899.40186	409.1
900.26593	74.7
901.73724	64.0
903.56232	275.3
904.94092	771.9	b (18) (2+)-H2O, y (17) (2+)-H2O, b (18) (2+)-NH3
905.80151	181.6
906.65234	15.2
907.76459	140.6
909.73730	434.3
910.64825	176.3
911.84277	98.6
912.89545	77.4
913.78320	602.2
914.53314	1155.3	b (18) (2+), y (17) (2+)
915.98755	233.3
917.33966	118.0
918.57489	143.2
920.27472	620.6	b (19) (2+)-NH3-P, b (19) (2+)-H2O-P
921.39746	379.3	y (9) (1+)-H2O
922.02679	147.6
922.81268	533.4	y (9) (1+)-NH3
923.84106	178.2
925.05719	159.1
926.88873	160.7
928.97321	407.2	b (19) (2+)-P
929.80267	247.8
930.64972	324.7
931.42065	94.0
932.94720	176.3
934.08966	151.0
935.36328	102.3
936.66382	164.0
937.49829	23.8
939.43793	6693.0	y (9) (1+)
940.38501	3448.2	b (10) (1+)-H2O-P
941.45380	912.5	b (10) (1+)-NH3-P
942.36786	178.5
943.23187	470.8
944.21088	229.7
945.63495	469.9
946.27679	22.8
947.20319	127.7
948.21600	236.1
950.79193	83.9
951.64227	64.6
953.03027	76.9
954.28790	1071.1
955.30347	843.2	b (9) (1+)
956.18683	300.1
957.31659	134.6
959.09296	149.8
960.82227	42.6
964.25226	213.5
965.83398	40.8
966.48712	30.5
967.29883	14.2
969.20233	903.5	b (20) (2+)-H2O-P, b (20) (2+)-NH3-P, b (19) (2+)-NH3, b (19) (2+)-H2O
970.16577	549.3
971.71021	150.3
972.52789	65.8
973.46118	132.5
974.18964	379.1
976.10321	275.8
978.21527	1553.9	y (19) (2+)-NH3, b (20) (2+)-P, y (19) (2+)-H2O
978.91284	2443.3	b (19) (2+)
980.39642	666.0
981.55908	512.8
982.50861	109.2
984.23608	94.2
985.10400	81.3
986.40649	203.7
987.24170	512.7	y (19) (2+)
988.45966	199.2
990.01117	81.3
992.21307	541.4
993.40643	410.4
995.57941	45.1
997.60895	86.2
998.33209	124.0
999.23492	34.9
1000.46613	92.6
1002.51489	362.2
1003.32904	42.1
1004.62201	453.8
1005.35626	429.7
1006.17596	133.1
1007.21564	164.4
1010.45258	14.0
1012.14307	45.1
1012.79022	198.8
1014.06006	214.0
1014.99585	100.6
1015.78436	10.7
1017.46906	22.9
1018.43976	22.9
1019.94391	252.9
1021.60773	90.3
1022.23413	48.3
1023.26758	866.3
1024.30176	309.3
1025.46521	24.5
1027.58374	74.9
1029.41528	97.8
1033.52930	262.8
1034.23950	86.1
1034.97363	195.9
1035.66223	42.2
1036.63708	40.0
1038.35034	75.0
1039.35352	116.8
1041.10547	107.3
1045.52295	74.2
1047.12500	53.5
1048.98682	228.6
1050.43530	277.0
1051.42285	43.7
1052.39026	609.0	y (10) (1+)
1053.44360	663.7	b (11) (1+)-H2O-P
1054.04370	66.2
1055.80188	71.3
1056.65491	98.6
1057.77502	208.2
1059.26990	75.1
1060.45190	371.0	y (20) (2+)-H2O
1061.20435	57.2
1062.49390	13.1
1065.81201	34.0
1066.89941	69.1
1068.85632	584.5
1069.47778	1612.4
1070.39160	1818.6	y (20) (2+)
1071.43762	830.8	b (11) (1+)-P
1072.15308	498.1
1073.67053	277.6
1074.54321	308.2
1075.53796	337.5	b (22) (2+)-H2O-P, b (22) (2+)-NH3-P
1076.52380	163.5
1077.51685	55.6
1078.39600	94.1
1079.44714	166.5
1080.48706	539.9
1081.35510	44.6
1083.22778	168.5
1084.14514	147.4
1084.86279	183.0
1090.15198	98.7
1092.04529	618.9
1093.33618	560.1	y (22) (2+)-P
1094.52100	80.6
1095.62683	64.5
1096.95752	187.7
1100.86255	21.3
1101.95593	12.9
1104.57556	319.1
1105.66406	137.3
1106.33887	46.1
1108.92969	57.6
1109.66333	67.1
1110.40015	19.1
1111.69739	90.3
1112.63135	19.3
1113.76843	120.0
1115.86792	74.7
1121.79639	22.3
1123.56323	110.0
1124.75366	494.9	b (22) (2+)-H2O, b (22) (2+)-NH3
1125.75684	131.3
1127.71912	174.1
1130.12427	11.8
1132.98584	1221.7	b (22) (2+), y (22) (2+)-H2O
1133.89014	1328.2	y (22) (2+)-NH3
1135.71350	68.2
1137.29907	48.1
1138.08838	152.4
1138.69580	41.1
1139.53809	14.6
1142.37659	51.3
1143.51843	89.1
1145.14844	126.3
1145.94604	368.1
1146.99475	41.0
1153.84375	29.6
1155.46423	73.4
1156.21887	21.8
1157.60645	55.9
1158.31702	27.2
1160.64673	201.7
1161.55225	35.0
1163.71204	59.0
1167.48828	78.2
1169.28394	129.9
1171.23364	22.4
1176.30737	41.8
1179.39709	80.7
1180.47803	555.6
1181.43286	216.1
1182.46387	31.8
1183.40747	18.3
1186.51257	84.0
1187.33728	154.7
1188.31140	26.2
1189.35657	91.0
1194.90881	53.4
1197.35449	1687.9
1198.39746	1348.2
1199.42310	351.0
1200.17871	150.7
1200.85425	45.7
1205.06555	569.2
1206.13196	160.8
1207.54248	27.9
1208.34082	47.4
1209.31750	317.4
1210.49060	37.7
1212.67212	108.8
1214.04956	22.9
1216.46704	36.8
1218.20264	82.9
1220.79895	72.8
1221.62109	51.2
1223.38574	262.1
1224.89600	241.7
1226.36292	307.4
1227.33716	119.3
1228.51672	49.6
1235.39026	64.6
1237.50903	130.3
1238.61194	41.3
1239.42151	36.0
1240.69690	49.2
1247.35437	21.3
1251.54724	18.4
1252.68982	262.3
1259.06787	40.9
1263.42786	39.6
1269.83777	20.7
1270.93945	31.4
1272.26282	115.6
1273.71228	91.3
1275.49011	114.0
1277.35242	32.4
1281.00525	56.5
1285.76318	178.9
1289.55188	150.8
1292.50586	132.1
1293.40833	100.3
1296.15967	68.6
1298.45435	16.8
1299.39075	61.3
1300.47595	52.1
1301.67517	39.8
1303.96289	36.9
1304.65002	63.3
1308.43787	27.4
1310.68201	610.0
1311.38635	174.6
1313.76550	49.6
1314.90552	10.0
1316.93665	101.4
1317.60315	18.0
1320.19836	307.5
1321.72900	54.8
1322.37573	35.7
1325.55396	56.2
1334.07556	59.2
1337.35938	64.7
1338.11804	304.2
1339.24500	173.3
1340.36621	23.6
1342.66406	47.8
1344.36243	12.9
1345.41309	47.8
1348.17908	43.9
1350.36584	80.1
1365.45984	165.1
1366.26709	120.6
1367.35938	110.3
1372.17554	131.5
1379.58594	25.1
1380.75000	11.8
1382.83740	94.5
1383.55981	34.6
1384.85962	35.8
1387.30176	514.4	b (13) (1+)
1388.54504	295.6
1389.65100	38.0
1390.50745	21.8
1397.05164	41.2
1402.50183	31.7
1404.95215	44.7
1414.45239	34.7
1415.69128	24.0
1419.47888	52.8
1422.35864	16.2
1424.77185	54.6
1433.18787	337.2
1434.38367	128.9
1435.19348	96.3
1446.70764	56.9
1451.35144	525.6
1452.35706	245.2
1453.69568	43.5
1455.14600	109.2
1465.38770	54.1
1466.69312	75.4
1470.57996	46.6
1471.46948	86.8
1479.04773	27.5
1481.49646	48.6
1483.65698	12.2
1486.76868	106.7
1496.79553	33.9
1500.40979	1008.9	b (15) (1+)-P
1501.29309	1086.9	b (14) (1+)
1502.24915	521.3
1502.86316	49.9
1507.68274	74.7
1518.40771	63.0
1539.37964	22.8
1547.47717	50.6
1577.69653	58.1
1585.68335	22.9
1615.62292	34.7
1707.41199	48.8
1737.36780	102.0
1758.94275	48.0
1840.02515	20.2
1842.23132	116.2
1956.91626	20.7
