# Supplementary material for: Phosphoproteomic Analysis of Platelets Activated by Pro-Thrombotic Oxidized Phospholipids and Thrombin
Source: PLoS One. 2014 Jan 6;9(1):e84488. doi: 10.1371/journal.pone.0084488 (PMC3882224; doi:10.1371/journal.pone.0084488)
Supplement: Annotated Spectra S4 — (ZIP) [file pone.0084488.s007.zip › RGSSGSVDETLFALPAASEPVIR_-7_2_107629.txt]

m/z	i	matches
231.24033	22.6
245.97838	18.1
255.26175	23.5
256.37598	24.8
262.22394	30.1
266.17584	18.8
268.14111	18.8
270.30493	146.7
271.19077	18.8
286.34348	12.3
288.20062	912.8	y (2) (1+)
289.18488	148.3
290.22675	33.5
292.23257	35.7
295.98651	39.9
297.99991	261.4
304.43701	28.9
314.13019	41.0
315.84729	541.2	b (7) (2+)
316.89511	43.3
318.18176	97.0
323.33777	45.2
329.08942	33.8
331.31055	45.8
335.37839	18.6
337.31726	27.4
339.17322	23.4
340.33313	25.6
341.43878	46.6
343.70938	43.8
345.91959	55.7
346.83936	36.0
348.01144	13.1
354.82581	44.5
357.17450	129.9
361.14178	31.8
363.28162	8.8
367.24072	8.8
369.05463	31.2
372.13989	12.9
372.89929	55.8
373.60339	114.1
382.27887	55.4
384.27484	80.6
385.42834	77.0
387.19580	48.8
390.36914	254.5
391.46106	115.1
395.17676	97.6
396.35425	50.2
398.16077	31.8
399.05298	64.6
401.04315	191.5
402.02515	47.6
403.28522	661.8
404.38574	71.6
405.38324	51.4
406.79688	145.9
407.45709	33.8
410.14929	21.4
410.94434	43.2
412.71478	277.4
415.21124	13.4
416.11774	89.3
421.43170	72.0
422.90912	35.8
424.34637	94.6
426.22406	56.6
426.97156	41.6
429.07550	900.1	b (9) (2+)-NH3, b (9) (2+)-H2O
429.93011	46.8
431.15265	59.7
432.22742	20.9
434.35913	52.3
436.35504	32.5
437.13928	46.7
438.55963	85.1
439.28223	10.4
440.26105	163.2
440.99500	39.4
446.20502	16.8
448.27356	35.0
449.20520	59.1
453.10150	169.3
456.14282	159.8
457.31201	41.7
461.26617	86.2
462.05792	68.1
463.48077	24.9
465.15643	47.3
466.15314	47.8
470.38300	1629.8	y (9) (2+), b (10) (2+)-H2O-P
471.35724	300.0
472.35345	54.5
473.53442	30.6
477.05566	62.4
477.67133	122.1
478.31360	37.0
479.50696	22.3
480.64789	38.3
481.76160	56.7
484.33014	1225.7	y (14) (3+)-NH3-P, y (4) (1+), y (14) (3+)-H2O-P
485.44244	380.2
486.48535	89.6
490.23206	69.3
493.42773	44.3
495.41650	99.3
497.01532	11.3
502.94934	70.0
505.88934	30.2
509.59833	39.3
510.90356	213.9
512.37708	30.1
513.26355	144.8
515.20996	50.7
516.78229	14.5
519.18951	70.7
519.95282	40.3
521.40503	54.2
523.15216	133.8
524.32092	11.1
525.06000	78.8
526.13556	95.2
527.25104	595.8	y (15) (3+)-H2O-P, b (11) (2+)-H2O-P, y (10) (2+), b (11) (2+)-NH3-P, b (15) (3+)-H2O, b (15) (3+)-NH3, y (15) (3+)-NH3-P
528.55731	239.2
529.23895	28.0
530.44794	111.7
531.11505	17.6
532.42950	14.6
533.84204	88.7
534.83081	302.2
535.56506	95.3
536.32605	158.8
537.47559	12.2
538.84100	29.3
540.08026	53.3
542.18433	50.2
543.36212	14.5
544.45374	40.4
545.24353	30.6
547.96973	112.2
549.32227	128.2
549.97510	29.0
550.60242	57.0
551.27869	18.0
552.71173	56.5
553.42303	23.5
554.39313	44.4
555.07037	13.4
556.91742	366.3
558.11243	122.0
560.15222	70.8
560.75250	127.7
562.26807	208.0
564.34814	20.0
565.12811	58.1
566.54156	37.0
567.45142	54.9
568.08441	19.9
569.79846	33.5
570.89362	203.6
572.14899	61.3
574.87067	39.3
576.71094	222.9
577.38043	140.0
578.09479	65.2
579.44916	11.1
580.41779	151.8
582.02228	40.5
585.15717	14.5
587.17297	21.2
587.84625	23.4
589.04614	62.3
590.34015	251.5
591.23175	96.6
593.10162	125.1
595.60919	137.8
596.35712	97.2
599.24756	240.9
601.68481	46.7
602.60315	114.7
603.33820	149.1
604.21851	65.6
605.38477	107.0
607.18066	102.7
609.73401	285.7
610.39539	115.1
611.45544	136.0
612.21777	32.5
613.42218	1247.5	b (7) (1+)-H2O, y (5) (1+), b (19) (3+)-H2O-P
614.40741	641.1	b (7) (1+)-NH3, b (19) (3+)-NH3-P
615.54413	18.7
616.86029	150.9
618.39557	45.9
619.43237	64.0
621.26270	1659.6
622.42596	468.2
623.05774	146.3
624.69427	230.7
625.62640	46.1
628.64557	33.8
629.60071	145.2
631.33563	96.0
632.02423	150.9
633.54614	134.5
634.84576	128.3
636.15479	398.8	y (12) (2+), b (13) (2+)-H2O-P, y (17) (3+), b (13) (2+)-NH3-P
636.90546	381.3
638.10529	24.6
639.93024	176.4
641.54993	316.7
645.40704	1580.2	y (19) (3+)-H2O-P, b (13) (2+)-P
646.34216	397.2	b (20) (3+)-H2O-P, b (19) (3+)-NH3, b (19) (3+)-H2O, y (19) (3+)-NH3-P, b (20) (3+)-NH3-P
647.73407	291.3
649.58276	178.7
650.80341	135.4
651.95422	58.7
652.58478	281.8
654.16187	137.5
655.59711	1047.7
656.57294	1239.3
657.45978	54.5
658.85175	241.7
659.46838	103.6
661.14240	78.9
664.71844	71.9
666.64478	32.9
667.72766	61.3
669.20776	54.1
671.25775	26.9
672.22510	489.6
673.31793	97.3
674.90192	155.6
677.22491	21.4
678.15594	121.9
679.81580	197.5
681.46558	121.2
682.33575	35.0
683.44189	574.5	y (13) (2+)-H2O, y (13) (2+)-NH3, y (6) (1+)-NH3
684.52899	489.5	y (19) (3+), b (20) (3+)
685.81647	783.8	b (21) (3+)-P, b (13) (2+)-NH3, b (13) (2+)-H2O
687.17188	101.9
688.64215	15.1
690.50018	157.6
692.95264	1479.3	b (14) (2+)-NH3-P, y (13) (2+), b (14) (2+)-H2O-P
694.37939	1287.5	b (13) (2+)
695.31793	328.1
698.65326	145.6
700.35480	1522.7	y (6) (1+)
701.67236	3877.0
702.45416	6045.2	b (14) (2+)-P
704.17273	554.3	y (21) (3+)-H2O-P, y (21) (3+)-NH3-P
705.19464	217.0
705.95618	55.8
707.04669	11.1
708.54315	248.2
709.38251	141.4
710.57135	164.5
711.65283	234.2
712.59924	640.3	b (21) (3+)-NH3, b (21) (3+)-H2O
713.50287	622.7	y (20) (3+)
714.28564	43.4
715.30145	191.1
718.22980	10.0
721.62756	109.9
722.66467	70.8
723.29510	74.7
723.90131	15.7
724.81537	80.4
725.50946	134.1
726.28241	40.4
727.26636	145.3
728.12671	152.0
729.02069	578.2	b (8) (1+)-H2O, b (8) (1+)-NH3, y (22) (3+)-P
730.04059	337.9
730.92053	21.2
732.89911	367.6
733.60632	38.5
734.23828	79.0
736.78253	672.5	y (21) (3+)-NH3, y (21) (3+)-H2O
737.75909	348.5
739.76843	29.4
741.64777	1282.5	b (15) (2+)-H2O-P
742.35004	1627.9	b (14) (2+)-NH3, b (14) (2+)-H2O, b (15) (2+)-NH3-P, y (21) (3+)
743.06598	384.3
744.22040	178.5
746.69189	416.4	b (8) (1+)
747.67755	442.4
748.60492	16.8
749.73334	130.5
750.92877	6938.7	b (14) (2+), b (15) (2+)-P
751.88129	1480.7
753.28302	209.7
754.26263	157.7
755.33759	530.0	b (22) (3+), y (22) (3+)-NH3, y (22) (3+)-H2O
756.42358	445.4
757.44611	499.3
758.12976	79.1
759.19904	272.3
760.36041	242.8
761.59344	76.9
764.14508	318.9
765.01166	242.7
765.97211	324.0
767.73083	237.1
768.42078	1680.5
769.32574	612.1	[M+3H] (3+)-NH3-H2O-P
770.33850	317.1
771.48267	550.7	y (7) (1+)
772.49310	690.4
773.78589	593.4	y (14) (2+)-H2O, y (14) (2+)-NH3
774.53888	232.3
775.73853	198.5
776.57733	103.6
777.48334	219.3
778.29663	438.3
779.00879	37.6
780.75201	1233.6	[M+3H] (3+)-P
781.60931	1203.1
782.38959	353.6
783.19855	576.3	y (14) (2+)
784.20270	98.3
785.29156	793.3	b (16) (2+)-P
786.10138	403.1
786.92169	121.4
788.35065	1392.8
789.47162	2130.2	y (15) (2+)-NH3-P, y (15) (2+)-H2O-P
790.25421	598.1	b (15) (2+)-NH3, b (15) (2+)-H2O
790.92963	528.5
791.98645	214.0
792.98859	679.4
793.69537	553.3
795.14203	802.8
796.12640	1792.6
797.04846	734.6
797.69513	41.4
798.54230	742.0	y (15) (2+)-P
799.47113	284.3
801.02502	788.1
801.84198	413.0	[M+3H] (3+)-NH3-H2O
802.68945	150.9
804.22681	526.3
805.52881	276.1
817.04486	120.6
821.47266	427.3	b (17) (2+)-P
822.48792	39.8
824.16412	25.7
825.57208	24.9
826.85651	343.3
827.66650	78.4
828.89960	18.0
830.50372	35.1
831.79718	120.7
834.65704	316.1
835.69409	479.2
836.35480	20.6
839.06067	92.4
840.06641	256.0
841.28302	304.3
842.48193	188.1
843.85370	115.4
844.60516	57.9
848.84674	146.4
850.44342	166.3
853.92767	44.8
854.86639	66.7
856.04828	216.0
857.03833	66.7
858.20453	693.7	b (9) (1+)-NH3
859.61810	364.0
860.45428	51.2
861.27582	325.3
862.01990	437.5	b (17) (2+)-NH3, b (17) (2+)-H2O
862.98077	76.8
864.86694	459.9	b (18) (2+)-P
865.60638	219.3
870.29547	1615.4	b (17) (2+)
871.32965	791.4
872.14941	73.0
873.76385	40.1
875.58649	55.1
878.42194	398.1
880.45905	43.9
881.87360	204.7
882.75323	147.4
884.21527	72.3
885.14264	245.2
886.07104	94.4
886.86823	199.3
889.24860	29.4
890.07532	123.9
891.48608	78.0
892.53973	326.9
894.06610	57.0
894.87378	143.0
895.51202	12.3
897.23859	339.4
899.32300	202.8
900.47418	218.1
901.34204	25.8
903.28180	88.7
904.61127	441.8	b (18) (2+)-H2O, y (16) (2+), b (18) (2+)-NH3
905.22723	381.1	y (17) (2+)-P
906.29645	28.9
907.98169	26.0
908.88190	180.9
909.79596	139.8
910.41998	244.2
911.18817	210.5
912.31793	49.0
913.70013	868.1
914.47699	875.5	b (18) (2+)
915.45233	39.3
916.79199	361.9
918.67261	235.5
921.65552	594.0	b (19) (2+)-NH3-P, y (9) (1+)-H2O
923.09845	705.0	y (9) (1+)-NH3
924.00586	115.5
925.71051	213.2
926.52618	46.8
927.66254	61.2
929.64819	243.2
930.43231	205.0
932.10449	121.7
935.18011	77.9
936.36108	46.1
937.48901	24.9
939.43536	7374.8	y (18) (2+)-H2O-P, y (9) (1+)
940.46802	5128.1	y (18) (2+)-NH3-P, b (10) (1+)-H2O-P
941.51447	634.3	b (10) (1+)-NH3-P
942.50311	184.9
943.62103	782.0
944.87933	118.6
951.69366	58.4
952.47760	129.5
954.39215	822.1	y (17) (2+)
955.47900	694.9
956.51385	250.8
957.83716	268.3
959.51593	35.2
960.27539	106.8
961.24615	64.1
964.06348	68.7
965.60468	134.7
966.44952	72.1
969.33026	722.8	b (19) (2+)-H2O, b (19) (2+)-NH3, b (20) (2+)-NH3-P, y (19) (2+)-NH3-P, b (20) (2+)-H2O-P
969.99048	435.0
971.03534	200.4
971.68304	116.6
974.22064	216.2
975.27423	238.6
977.00610	154.8
978.48615	2712.4	b (19) (2+), b (20) (2+)-P
979.28583	726.5
980.12811	200.4
981.23291	113.2
982.21899	80.4
983.44501	63.3
984.16156	91.5
985.18890	28.3
987.33380	316.2
988.35846	178.5
989.21942	78.8
990.32349	25.5
992.46320	556.6
993.94574	74.2
997.20752	245.5
999.07648	59.5
1000.96796	15.7
1002.91797	116.1
1003.97638	672.8
1005.12140	830.2
1006.27905	817.9
1007.21942	93.7
1008.37646	96.0
1010.50342	42.3
1013.37018	357.3
1016.07806	36.3
1018.88916	199.1
1020.37238	77.1
1023.46332	552.7
1024.27075	136.6
1025.10767	156.0
1026.84033	20.1
1027.82043	56.8
1031.79663	53.0
1034.63306	212.0
1035.87109	123.2
1036.57507	85.7
1038.76563	317.2
1039.65686	116.9
1040.84558	178.7
1042.31238	71.7
1043.74561	13.6
1045.37109	94.4
1046.47241	47.6
1047.18994	63.4
1048.60095	373.8
1049.39001	543.3
1051.50244	109.6
1052.49048	167.1
1053.47363	356.4
1056.07617	104.4
1057.53589	84.2
1058.78076	104.7
1059.44739	116.8
1060.57227	154.0
1066.49353	56.5
1067.43140	61.0
1068.62939	201.4
1069.40369	2469.0	y (20) (2+)
1070.38086	759.8
1071.30042	699.4	b (11) (1+)-P
1072.23389	172.2
1072.95361	86.1
1074.28516	150.5
1076.16846	237.1
1076.99829	93.4
1078.80591	234.6
1079.48840	202.0
1080.34937	158.6
1081.01501	23.7
1081.81775	36.3
1082.65173	80.5
1083.79224	189.5
1084.70715	238.3
1086.86230	135.7
1088.36804	86.4
1089.18774	6.5
1090.15405	90.0
1092.78650	376.2	y (22) (2+)-P
1093.64648	134.3
1095.06262	43.5
1095.90161	31.8
1097.16772	113.3
1098.84021	59.4
1099.73682	101.8
1100.61914	62.2
1102.22437	89.7
1103.94958	124.2
1105.19153	215.9
1106.38843	99.8
1107.41431	12.3
1108.56519	68.9
1109.56189	120.2
1112.04419	48.5
1118.24915	127.6
1123.35815	39.8
1124.97278	108.9
1126.06641	22.1
1127.24487	10.1
1133.34937	2185.4	y (22) (2+)-NH3, b (22) (2+), y (22) (2+)-H2O
1134.34656	145.7
1135.04993	24.9
1135.99524	29.3
1137.41089	54.9
1138.38538	162.8
1139.96753	60.3
1140.63928	113.2
1146.98706	61.4
1148.60791	29.5
1150.28296	111.2
1151.14478	99.8
1153.18872	84.3
1154.53979	141.4
1155.19299	199.5
1158.66565	29.4
1161.04614	76.6
1163.00635	97.3
1163.74780	53.7
1168.13464	106.2
1169.78333	200.2
1170.68848	214.4
1174.73853	67.3
1176.05664	39.7
1177.45679	68.6
1178.45239	58.8
1179.26257	136.0
1179.88879	73.6
1181.37488	134.2
1182.15735	58.6
1183.44531	25.9
1187.33569	44.6
1188.22925	200.2
1189.78015	21.4
1192.63354	18.1
1194.59143	55.0
1197.36401	2509.5
1198.38818	1670.3
1199.34424	648.9
1200.37817	275.9
1205.47437	362.8
1206.35681	95.1
1207.02063	80.0
1208.26416	73.6
1210.31860	88.2
1211.46777	116.0
1218.25732	81.4
1219.51514	105.6
1222.99036	466.4
1223.73486	122.4
1224.62061	233.4
1226.19043	696.6
1227.22827	178.9
1228.21899	311.7
1232.48877	53.4
1234.40686	92.6
1235.72278	12.2
1237.54797	125.6
1238.44946	119.0
1243.58801	70.1
1244.40015	81.9
1245.18298	54.6
1245.79663	22.4
1247.21326	11.1
1247.85901	42.1
1250.50281	141.5
1253.77002	89.7
1270.32727	218.3
1271.72522	67.6
1273.19250	38.2
1274.07764	10.0
1275.51746	56.5
1279.30212	32.9
1281.71228	93.7
1286.35535	11.1
1290.62512	40.7
1292.00891	150.3
1293.11523	17.5
1294.02234	93.8
1298.64246	22.6
1300.34509	28.2
1302.56750	56.5
1304.25940	37.4
1305.24744	62.2
1308.38000	20.2
1309.02502	76.0
1310.11902	559.1
1310.74329	81.9
1311.55298	118.0
1312.53284	50.8
1313.65637	161.1
1314.54358	34.7
1316.58276	51.7
1317.56860	99.7
1318.26599	36.4
1318.89734	26.1
1320.79993	177.5
1321.56189	60.1
1322.74805	30.8
1330.11890	34.8
1338.30212	492.7
1339.36804	325.7
1340.16809	14.5
1341.11780	123.1
1342.25989	27.2
1343.57336	24.6
1349.49341	28.8
1351.49146	42.3
1352.43054	31.8
1355.37341	115.9
1366.01575	154.6
1367.53186	31.2
1369.53235	16.4
1371.53674	38.2
1384.39026	46.8
1385.42737	149.8
1387.35657	367.7
1388.41089	250.1
1389.46350	59.5
1393.36438	15.7
1398.58167	13.4
1400.58777	12.3
1403.56165	46.6
1408.47974	87.4
1412.27368	57.5
1416.21362	40.6
1418.42639	23.7
1433.31812	90.3
1434.44836	115.4
1435.91052	78.3
1436.54272	31.2
1450.86145	114.0
1451.46448	187.8
1452.36462	45.0
1454.29968	49.5
1458.69006	19.9
1464.01294	23.8
1474.90173	19.2
1480.47107	61.5
1482.46631	81.7
1485.25867	15.7
1497.32227	47.0
1500.57141	1048.4	b (14) (1+)
1501.54382	806.7
1502.58582	474.3
1510.71753	20.9
1528.78503	37.0
1684.09778	86.9
1687.87439	61.0
1740.86267	18.7
1823.76453	79.4
1957.69507	15.7
