# Supplementary material for: Phosphoproteomic Analysis of Platelets Activated by Pro-Thrombotic Oxidized Phospholipids and Thrombin
Source: PLoS One. 2014 Jan 6;9(1):e84488. doi: 10.1371/journal.pone.0084488 (PMC3882224; doi:10.1371/journal.pone.0084488)
Supplement: Annotated Spectra S4 — (ZIP) [file pone.0084488.s007.zip › RGSSGSVDETLFALPAASEPVIR_-17_2_143021.txt]

       m/z	          i	matches
 238.13458	      56.3
 242.14671	      35.2
 243.19586	      16.5
 244.23531	      84.6	b (8) (3+)-P
 258.36884	     111.3	y (7) (3+), b (6) (2+)-P
 269.96017	       9.5
 282.23779	      37.5
 288.31842	     141.3	y (2) (1+)
 298.36328	      98.4	b (6) (2+)-H2O, b (7) (2+)-NH3-P, b (7) (2+)-H2O-P, b (6) (2+)-NH3, y (5) (2+)-H2O, y (5) (2+)-NH3
 300.39722	      46.6
 303.31818	      46.6
 304.21259	      21.6
 312.97421	      11.1
 316.91125	      29.3
 322.96548	      15.8
 327.31461	      35.5
 331.22189	      38.2
 349.18597	      33.9
 354.41235	      28.6
 355.19092	      14.2
 362.36572	      87.0
 363.23758	      55.9
 366.12640	      30.9
 373.02240	      29.2
 384.31610	      17.7
 391.23291	      53.2
 397.34979	      74.3
 398.16949	      35.9
 399.29260	      11.9
 400.96332	      62.0
 403.67590	      67.4
 408.34900	      17.4
 410.19336	      16.5
 416.24677	      20.0
 429.22083	      58.8
 429.98157	     140.2	b (9) (2+)-P, b (13) (3+)-P
 437.51367	      38.2
 442.05542	      69.4
 443.62939	      28.6
 456.08533	      25.4
 457.37207	      33.2
 458.18878	      24.6
 465.20795	      15.3
 470.68329	     480.1	y (9) (2+), b (10) (2+)-NH3-P, b (10) (2+)-H2O-P
 471.45917	      37.6
 472.30414	      76.0
 477.34424	      63.9
 480.11395	      95.9	b (10) (2+)-P
 484.38544	     374.3	y (4) (1+)
 485.16479	      13.1
 487.92676	      88.6
 493.57898	     136.2
 515.32776	      29.8
 517.23700	      39.1
 520.21185	      62.2
 521.19336	      57.0
 530.17535	      26.1
 531.35602	      47.5
 532.63141	      10.7
 533.47827	      74.9	y (15) (3+)-NH3, b (15) (3+)
 534.23322	      22.3
 535.31952	      92.0
 536.75653	      68.7	b (11) (2+)-P
 537.41882	      54.7
 538.20123	      34.4
 542.21442	      59.7
 543.13983	      47.7
 543.74670	      68.6
 546.26379	      58.3
 547.81049	     135.4	b (17) (3+)-P
 550.75775	      92.0	b (16) (3+)-NH3, b (16) (3+)-H2O
 555.16077	      32.2
 557.29059	     115.1	b (16) (3+)
 557.99689	      20.1
 558.96045	      44.8
 562.90533	      67.5	y (11) (2+)
 568.29761	     137.8
 569.03851	      26.2
 570.19733	      42.4
 580.27423	       9.6
 585.11053	      30.4
 598.39886	      48.9
 599.68518	      17.7
 600.39056	      87.5	b (12) (2+)-H2O-P
 607.00458	      72.5
 609.51495	      45.2
 610.22784	      32.0
 611.24207	     107.1
 612.27570	      46.6
 613.92963	      44.0
 614.74786	      17.7
 617.34821	      26.6
 618.06396	      89.2
 620.71283	      52.9
 621.39246	     185.2
 622.43378	     134.5
 623.54559	      36.7
 628.25946	      45.0
 628.95154	      87.6
 630.05182	      79.5
 635.19012	      40.4
 636.23700	      78.8	b (13) (2+)-H2O-P, b (13) (2+)-NH3-P, y (12) (2+)
 636.87994	      66.6
 637.60443	      22.3
 638.21198	      19.3
 641.40277	      77.8
 644.23230	      55.7
 645.78351	     209.9	b (20) (3+)-H2O-P, b (13) (2+)-P, y (19) (3+)-NH3-P, y (19) (3+)-H2O-P
 646.76813	      40.6
 649.92627	     104.8	b (12) (2+)-H2O, b (12) (2+)-NH3
 651.88458	      70.3	b (19) (3+), y (19) (3+)-P, b (20) (3+)-P
 653.95502	     135.6
 655.89349	      10.7
 656.82343	     119.1
 658.04132	      41.3
 661.23462	      91.7
 662.82410	      68.1
 663.56146	      56.6
 664.38873	      10.7
 666.55450	      32.3
 667.15924	      17.6
 669.79028	      85.0
 671.28314	      50.6
 672.57928	     155.5
 674.43585	     162.4	y (20) (3+)-H2O-P
 678.40448	      92.2	b (20) (3+)-H2O, y (19) (3+)-NH3, y (19) (3+)-H2O
 682.17444	       9.6
 684.14044	      54.0
 684.92731	     148.5	b (21) (3+)-P, b (20) (3+), y (19) (3+), b (13) (2+)-H2O
 685.69977	       9.9
 686.65839	     207.0
 693.27484	     228.3	b (14) (2+)-NH3-P, b (14) (2+)-H2O-P, b (7) (1+)-H2O
 694.10394	      81.0
 694.89471	     206.0	b (13) (2+), b (7) (1+)-NH3
 695.60773	      23.5
 698.46082	      58.6
 699.37885	     127.3
 700.33685	     222.0	y (6) (1+)
 702.12286	    1239.3	b (14) (2+)-P
 702.90558	     143.8
 703.81335	      37.1
 704.50397	      34.8
 705.46307	      27.4
 707.06573	     132.2	y (20) (3+)-H2O
 708.19348	     118.6	y (20) (3+)-NH3
 709.78949	     218.0	b (8) (1+)-H2O-P, y (21) (3+)-P
 710.56512	     185.8
 711.95251	     225.7	b (21) (3+)-H2O, b (7) (1+), b (8) (1+)-NH3-P
 713.02307	     355.8	b (21) (3+)-NH3, y (20) (3+)
 713.90576	     129.3
 714.74463	      58.9
 715.48041	      38.5
 723.62848	      65.6
 724.45801	     160.5
 726.23254	      85.3
 727.13031	      43.6
 729.43164	     129.2	y (22) (3+)-P
 733.33685	      73.1	y (14) (2+)-H2O
 734.56293	      54.3
 736.77289	     178.7	y (21) (3+)-NH3, y (21) (3+)-H2O
 739.30817	     106.2
 740.51923	     165.7
 742.11517	    1047.9	b (15) (2+)-H2O-P, y (21) (3+), b (14) (2+)-H2O, b (15) (2+)-NH3-P, b (14) (2+)-NH3
 743.31866	     145.1	y (14) (2+)
 744.88446	     125.6
 745.64154	      27.1
 746.94635	      81.1
 750.90234	    1209.5	b (15) (2+)-P, b (14) (2+)
 751.71552	     264.6
 753.11279	      49.9
 754.50665	      52.5
 756.25385	      56.4
 756.95905	     220.5
 757.56982	      37.3
 759.82428	     241.6
 763.64520	     353.8
 764.55634	     256.9
 765.57776	     110.1
 766.47064	     111.2
 768.41913	      58.3
 769.45148	     357.4	[M+3H] (3+)-NH3-H2O-P
 770.32153	     130.6
 771.68341	     363.7	y (7) (1+)
 772.40192	      69.6
 773.32208	      20.1
 775.54657	     187.1	[M+3H] (3+)-NH3-P, [M+3H] (3+)-H2O-P
 776.50140	     129.8	b (16) (2+)-H2O-P
 777.99323	     135.8	b (16) (2+)-NH3-P
 778.72852	      83.5
 780.63141	     154.2
 781.56085	     344.2	[M+3H] (3+)-P
 784.88287	     147.9
 785.81659	     274.6	b (16) (2+)-P
 788.09058	     552.6
 789.11542	      67.6
 789.77972	     235.2	b (15) (2+)-H2O
 790.68298	      40.8
 791.37555	      63.3
 792.34088	      58.3
 794.86261	     510.4
 795.65607	     208.5
 796.42755	     335.2
 797.47394	     204.1
 798.31793	     293.9	y (15) (2+)-NH3, y (15) (2+)-H2O
 799.77533	     219.5	b (15) (2+)
 800.88824	     167.7
 801.75555	     564.9	[M+3H] (3+)-NH3-H2O
 803.89874	      94.5
 804.94043	     236.6
 820.56012	      94.8
 821.44720	     168.7	b (17) (2+)-P
 822.44836	     293.7
 826.41962	      13.9
 827.45441	      80.5
 830.76593	      10.7
 831.94086	      48.3
 834.98474	      61.0
 835.85675	      95.3
 841.24042	      40.5
 842.25244	      41.8
 843.51349	      53.4
 844.78040	      27.4
 857.87445	     197.0	b (9) (1+)-P
 858.79785	      11.8
 860.14661	      57.9
 861.99890	      39.8
 864.84454	     107.4	b (18) (2+)-P, y (16) (2+)
 869.54376	      81.8
 870.68939	     333.5	b (17) (2+)
 871.91211	      34.8
 878.77008	     112.5
 885.75940	      14.2
 891.14014	      56.3
 893.40155	      33.9
 894.26019	      26.6
 895.43427	     116.2
 897.76245	      41.9
 899.23956	      35.9
 900.66217	     307.7
 902.29828	      77.1
 904.90729	     100.8	b (18) (2+)-H2O
 905.81110	     124.3	y (17) (2+)-H2O, b (18) (2+)-NH3, y (17) (2+)-NH3
 907.60498	      68.9
 909.91626	     304.4
 913.85107	      91.6
 914.63550	     308.2	y (17) (2+), b (18) (2+)
 918.54492	      55.2
 919.81024	      92.3	b (19) (2+)-H2O-P
 923.62286	     105.0
 924.85883	      36.2
 926.82281	      29.8
 929.09473	      73.7
 929.70819	     100.8	b (19) (2+)-P
 931.16705	     163.7
 932.18823	      67.9
 934.58673	      57.6
 939.47406	    1322.2	y (18) (2+)-H2O-P, y (9) (1+)
 940.48285	     675.7	b (10) (1+)-H2O-P, y (18) (2+)-NH3-P
 941.50708	     196.1	b (10) (1+)-NH3-P
 943.56781	     271.1
 950.39722	      13.0
 954.32129	     353.5
 955.03320	     181.0
 955.73175	     198.3	b (9) (1+)
 956.73468	      30.4
 965.82104	      34.7
 968.20190	     107.3	y (19) (2+)-H2O-P, b (20) (2+)-H2O-P
 969.25812	      36.1
 970.09082	     103.0	b (20) (2+)-NH3-P, b (19) (2+)-H2O, b (19) (2+)-NH3
 971.47504	      49.6
 972.55029	      29.0
 978.14624	     258.9	b (19) (2+), b (20) (2+)-P, y (19) (2+)-P
 979.03717	     204.5
 979.87256	      65.3
 981.99799	      11.9
 983.29443	      13.0
 989.17877	      46.2
 989.98047	      33.9
 992.48438	     191.3
 993.24292	     111.7
 994.68707	      97.6
 996.30255	     114.1
 997.57587	     151.0	y (18) (2+)
1003.71539	     134.7
1004.47418	     116.9
1005.44257	     201.9
1006.31128	     157.7
1013.83551	     246.6
1016.44482	      30.9
1017.07617	      89.0
1017.96320	     141.4	b (20) (2+)-H2O, y (19) (2+)-NH3, y (19) (2+)-H2O
1019.17059	     234.2	b (20) (2+)-NH3, b (21) (2+)-NH3-P, b (21) (2+)-H2O-P
1023.62622	     123.7
1025.21838	      90.7
1028.60059	     169.9
1034.68774	     195.8	y (10) (1+)-H2O
1036.42090	      46.5
1039.94458	      22.3
1040.55347	      35.5
1045.50635	      56.9
1048.60303	     555.2
1051.40027	      48.5
1052.79187	      21.6
1053.55933	      57.9
1056.77649	      20.0
1059.08044	      18.7
1066.07385	      56.4
1069.20801	     207.0
1070.32959	     258.0	y (20) (2+)
1071.38232	     187.3	b (11) (1+)-P
1072.46375	      97.7
1074.31885	      61.5
1075.43774	      74.9	b (22) (2+)-H2O-P, b (22) (2+)-NH3-P
1076.40503	     145.3	b (21) (2+)
1079.29468	      52.9
1080.28894	     147.2
1081.62915	      27.9
1083.60669	      22.9
1088.45874	      59.8
1090.37427	      19.3
1093.89526	     176.4
1095.33032	      32.8
1096.93079	     102.1
1104.99072	     114.1	y (11) (1+)-H2O, y (21) (2+)-NH3, y (21) (2+)-H2O
1115.28748	      68.0
1116.26147	      59.2
1118.81665	      52.1
1124.66626	      47.8
1128.48047	      15.4
1133.69678	     937.0	y (22) (2+)-NH3, b (22) (2+), y (22) (2+)-H2O
1136.64063	      40.8
1138.49402	      15.4
1140.44971	      90.0
1141.98315	      82.2	y (22) (2+)
1143.33789	      91.3
1153.67322	      58.4
1155.03247	      93.2
1162.04480	      63.3
1167.15393	     101.4
1168.24500	      29.0
1169.18396	      65.6
1170.24072	      29.1
1171.35962	      50.5
1181.40479	     211.4
1182.71802	     147.7
1184.64258	      35.0
1194.49963	      35.8
1197.59595	     204.1
1198.30334	     218.3
1199.39099	     146.2
1201.38159	      24.6
1208.53955	      17.0
1209.49841	      28.8
1218.08911	      59.3
1222.73987	      86.1
1224.15430	      66.7
1225.24170	      56.0
1225.98950	      69.0
1226.68286	     101.2
1235.28967	     113.3
1236.50745	      66.7
1237.47522	      17.7
1249.89734	      49.5
1264.56714	      90.7
1269.38379	      68.8
1271.35657	      87.7	b (13) (1+)-H2O-P, y (12) (1+)
1275.60168	      29.8
1284.37939	     148.3
1311.11816	      77.6
1312.70984	      83.0
1316.70789	      57.2
1320.98035	      40.6
1322.40735	      64.4
1325.87231	     201.3
1339.24963	     159.9
1365.29175	      47.1
1366.77563	      18.2
1384.40564	      88.2	y (13) (1+), b (14) (1+)-H2O-P
1387.57532	     100.9	b (13) (1+)
1389.63611	       9.5
1396.65466	      64.5
1404.24231	      36.3
1413.40247	      14.3
1435.42224	      16.5
1451.31482	      11.9
1456.70471	      19.3
1463.66284	      53.3
1479.43628	      37.9
1481.58936	      21.2
1485.43835	      53.0
1488.84387	       8.4
1489.79028	      40.2
1500.62854	     393.2	b (14) (1+)
1501.50952	     216.8
1502.59778	     202.1
1512.69263	      55.3
1514.93811	      21.2
1632.00171	     125.4
1968.13660	      53.5
