# Supplementary material for: Phosphoproteomic Analysis of Platelets Activated by Pro-Thrombotic Oxidized Phospholipids and Thrombin
Source: PLoS One. 2014 Jan 6;9(1):e84488. doi: 10.1371/journal.pone.0084488 (PMC3882224; doi:10.1371/journal.pone.0084488)
Supplement: Annotated Spectra S4 — (ZIP) [file pone.0084488.s007.zip › RHEMPPHIYAITDTAYR_-2_2_56222.txt]

m/z	i	matches
157.08325	47.2
159.21024	5.4
164.17284	26.0
171.17401	42.2
173.26834	8.0
175.10391	30.0
179.34875	6.8
181.18378	47.1
185.04190	117.3
189.21078	47.9
194.84949	43.7
196.28674	71.6
196.92235	14.6
199.86401	18.2
201.27753	25.0
202.30931	16.2
204.75874	48.1
206.25336	38.9
207.05466	33.9
209.17471	64.1
210.18004	55.8
212.41382	7.0
215.07162	24.8
216.06775	114.6
217.21588	216.1	b (5) (3+), b (7) (4+)-H2O, b (7) (4+)-NH3
218.07669	26.2
221.22568	39.4
225.23967	67.3
231.15057	30.2
232.26424	28.4
233.21265	27.1
234.32790	22.6
235.31281	16.8
237.11182	52.6
239.23209	10.8
240.31271	23.0
241.21898	31.0
244.19298	47.5
246.10088	6.8
249.16379	67.6
251.21436	44.8
253.28812	5.2
254.11807	36.6
255.24731	35.8
256.24762	114.5
257.50314	13.5
258.18002	36.8
259.26398	79.7
261.17615	107.9
262.46240	126.5
264.01270	36.9
265.26978	49.5
267.15851	5.2
268.16443	8.5
270.31055	21.5
273.25854	30.7
275.24878	28.7
276.83594	12.4
277.74039	29.4
279.19409	45.1
280.03271	35.5
281.31494	158.3
282.16785	88.6
283.05951	5.2
283.95685	17.8
285.38062	11.1
286.21777	41.0
288.10199	42.9
289.37537	59.2
290.16388	12.0
291.11133	6.3
293.12360	7.3
294.20444	169.1
295.45203	87.7
296.83453	11.3
298.31754	44.0
299.40552	77.4
301.11734	74.4
302.24100	18.7
303.19458	71.6
304.13086	286.8	y (8) (3+), y (5) (2+)-NH3, b (10) (4+)-P, y (5) (2+)-H2O
305.20441	46.2
306.38361	63.9
307.07355	17.5
308.12732	76.4
310.86157	18.4
313.32501	25.6
314.95563	78.9
316.36188	47.6
317.40479	15.3
318.34821	12.9
320.33160	38.7
321.19897	29.4
322.50433	49.9
323.21057	54.1
324.24237	61.4
325.34674	23.6
328.14709	48.6
329.44525	15.6
330.17120	27.2
331.36700	19.5
332.66321	107.0
333.58923	238.9	b (8) (3+)
334.34448	125.0
335.17725	72.9
337.71210	176.7
338.39752	736.1	y (2) (1+)
339.29236	87.4
341.13092	10.7
343.20001	79.7
344.11713	93.5
345.43622	52.8
346.87122	117.8
348.25378	75.1
349.21277	162.8
350.26208	253.1
351.01971	45.6
353.27893	6.8
354.67615	948.0	y (6) (2+)-NH3, y (6) (2+)-H2O
355.33038	181.2
355.98425	100.4
356.69324	20.6
359.49860	58.6
360.48083	16.9
361.16943	48.1
363.15686	98.9
363.85962	298.1	y (6) (2+)
364.67212	122.6
365.28156	60.5
366.10278	9.6
368.31830	33.1
368.98358	6.9
369.87146	50.1
371.45245	54.0
372.14362	20.9
373.20404	39.4
374.31238	48.4
376.12659	25.5
376.97986	102.3
378.18579	75.0
378.98535	25.5
380.09595	55.6
381.25232	320.8	b (9) (3+)-P
382.27875	44.4
384.74774	60.4
385.45819	22.2
386.36658	18.9
387.20953	49.5
388.26160	164.4
389.40442	15.8
391.41571	51.8
392.42676	145.8
393.32532	159.7
394.27747	8.4
394.88068	52.4
396.21191	149.3
397.10754	151.8
398.39014	12.9
399.86255	46.5
400.49866	14.3
402.33795	25.8
403.56158	69.7
404.55914	127.6
405.42694	54.8
406.40631	92.6
407.51093	44.1
409.22162	765.7	b (9) (3+)-H2O, b (9) (3+)-NH3, y (14) (4+)-P, y (3) (1+)
409.87622	20.9
410.94714	187.6	b (13) (4+), y (7) (2+)-NH3, y (7) (2+)-H2O
413.73517	149.9
414.91534	147.7
415.80072	28.0
417.47125	23.3
418.41956	134.4
419.36792	37.7
421.27350	211.0
422.47400	335.8	y (10) (3+), b (3) (1+)
423.51648	326.6
424.61859	503.8	b (15) (4+)-H2O-P
425.38623	105.7
427.77277	42.9
430.77875	71.5
432.21527	83.7
433.17120	108.4
434.47369	133.5
435.26208	2.9
436.43359	35.9
437.27637	54.9
438.32770	194.3	b (11) (3+)-NH3-P, b (10) (3+)
439.27197	35.5
440.07581	18.7
440.88397	32.4
442.13422	89.3
443.62250	251.3	b (7) (2+), b (11) (3+)-P
444.44910	19.3
445.49292	11.8
446.43445	98.1
447.42297	9.6
448.81854	49.0
449.66260	67.7
451.25110	182.8
452.25439	362.8
454.71796	31.2
455.59430	27.3
456.59338	131.6
457.51996	158.8
458.47260	20.1
462.15344	13.7
463.99878	39.2
465.25928	414.9	y (15) (4+)
466.66962	901.2	b (16) (4+)-H2O-P, b (16) (4+)-NH3-P
467.46429	261.7	y (12) (3+)-P
468.07916	72.7
468.92737	10.2
469.54352	5.7
470.76587	81.9
472.12732	82.8
472.90900	7.5
474.14081	42.8
475.20331	80.0
476.11743	316.5	b (12) (3+)-P, b (11) (3+)
477.43787	141.5
478.32098	125.3
479.22260	144.7
480.46149	335.4
481.48859	286.0
482.97607	143.2
483.84753	24.7
484.54730	156.2
485.30469	61.8
485.91180	451.0
486.53241	33.3
487.15137	15.2
488.57007	96.8
489.55365	210.3
490.39606	259.8	b (8) (2+)-H2O, b (16) (4+)-NH3, b (16) (4+)-H2O
491.12836	54.6
492.24591	215.1	y (4) (1+)-H2O
493.48590	231.9	y (4) (1+)-NH3
494.49518	303.8	y (12) (3+)-NH3, y (12) (3+)-H2O, y (13) (3+)-H2O-P, y (13) (3+)-NH3-P, b (16) (4+), y (16) (4+)-H2O, y (16) (4+)-NH3
495.44269	178.9
497.11127	30.2
498.32886	12.5
499.26105	130.2
500.45996	351.2	b (8) (2+), y (13) (3+)-P, y (12) (3+)
501.41937	40.4
502.67242	243.6
503.74347	804.3	b (12) (3+)-H2O, b (12) (3+)-NH3
505.51758	208.0	[M+4H] (4+)-NH3-H2O-P
506.58679	225.9
508.19916	133.7
508.89435	61.3
509.74323	2048.2	[M+4H] (4+)-H2O-P, b (12) (3+), y (4) (1+), b (13) (3+)-H2O-P, b (13) (3+)-NH3-P, [M+4H] (4+)-NH3-P
510.51410	1015.7
511.41840	307.6
512.13617	188.5
513.64581	47.9
514.40631	44.5
516.08936	277.8
517.06805	410.0
517.85406	351.4
519.19403	151.2
520.29834	961.8	y (9) (2+)-NH3-P
521.27960	1520.7
522.42432	422.9
523.53082	788.9
524.27264	219.8
525.35077	422.3
526.10120	396.3
526.77057	433.7
527.69122	545.1	y (13) (3+)-H2O, y (13) (3+)-NH3, y (9) (2+)-P
529.18121	1402.4
529.80658	3609.4	[M+4H] (4+)-NH3-H2O
530.83289	235.5
531.78802	160.8
537.96783	89.9
540.07990	24.9
547.04633	117.4
548.24316	223.3	b (14) (3+)-P, b (13) (3+)
549.49567	19.9
550.85138	51.1
554.21204	227.4	b (4) (1+)
555.32050	138.4
556.42792	12.4
557.88702	88.1
558.98260	33.9
561.29248	26.4
563.05035	101.1
563.98566	26.7
565.04218	33.8
565.64740	76.9
567.75470	20.1
569.77557	283.2
570.95734	15.0
572.24103	262.2	b (9) (2+)-P, b (15) (3+)-P
572.85944	13.9
573.78955	9.5
575.88519	620.3	y (10) (2+)-H2O-P, y (10) (2+)-NH3-P, b (14) (3+)-NH3, b (14) (3+)-H2O
577.54871	103.8
580.80145	186.6
581.98621	1783.9	b (14) (3+), y (15) (3+)-H2O-P, y (15) (3+)-NH3-P
582.82721	90.6
584.54187	65.4
585.92285	363.0
586.80853	12.4
589.71814	655.5
590.44110	10.2
592.28455	22.2
593.65186	137.6
594.46680	44.0
595.53729	177.2
596.28430	7.4
599.42194	493.6	b (10) (2+)-H2O-P, b (10) (2+)-NH3-P, b (15) (3+)-H2O, b (15) (3+)-NH3
600.26782	12.0
601.19672	72.3
605.30438	247.9	b (15) (3+)
605.93250	29.5
607.42035	554.9	y (5) (1+)-H2O, b (10) (2+)-P
608.47961	240.2	y (5) (1+)-NH3
609.41016	129.4
610.19348	16.2
611.12567	52.4
612.87158	39.4
615.76648	102.6
616.78156	70.0
617.57318	45.9
618.46649	229.0
619.10040	176.5
619.85535	10.2
620.58344	101.3
621.28741	198.4	b (16) (3+)-H2O-P, b (16) (3+)-NH3-P, b (9) (2+)
622.30206	44.9
623.84570	38.3
625.10370	657.9	y (5) (1+), y (10) (2+)-NH3, y (10) (2+)-H2O
625.81866	214.1
626.50067	211.6	b (16) (3+)-P, y (16) (3+)-NH3-P, y (16) (3+)-H2O-P
627.29303	21.9
629.37372	270.7
631.44672	275.3
632.42560	134.7
633.69153	51.3
634.41754	53.1
635.19440	59.8
638.28552	180.0
639.22137	17.9
639.90228	138.0
641.19135	15.0
642.26056	109.5
643.00336	21.3
643.62531	138.3
645.17023	10.2
645.92291	24.2
647.72943	134.4
650.20074	23.6
651.82471	126.0
652.56024	122.1
653.97321	49.8
654.88165	51.9
657.03333	3022.7	b (10) (2+)
658.02521	69.2
659.75153	249.2	y (16) (3+)-NH3, b (16) (3+), y (16) (3+)-H2O
661.07825	183.5
662.15784	42.1
663.60297	35.0
665.17896	45.2
667.06561	212.8
667.87976	123.5
669.80444	12.9
670.70801	55.4
671.65167	7.0
673.28705	5.7
674.34100	16.3
676.24091	112.8
678.08270	62.6
678.70422	66.0
679.59283	67.9
680.67047	18.5
683.16040	178.9
683.88287	21.6
684.63940	9.6
688.17548	976.3
689.20563	169.6
690.71698	24.1
692.32843	96.5
693.06866	46.0
693.91156	24.7
694.52747	38.8
696.89569	152.4
698.01038	99.3
699.19080	352.8
700.57855	69.3
701.52582	68.9
702.25891	86.8
704.30579	71.8
706.65057	39.7
708.41052	482.4	y (6) (1+)-H2O
709.38440	54.1
710.85413	100.3
713.47162	3339.8	b (11) (2+)
714.42023	342.8	b (12) (2+)-P
717.18921	27.3
719.21857	110.7
719.92517	256.9
720.88593	74.0
722.09528	132.7
722.70624	18.4
725.29852	73.3
726.48743	198.8	y (6) (1+)
728.29437	167.1
729.37189	22.7
730.30078	31.0
731.73785	33.0
732.84027	92.4
733.47418	64.5
734.31232	25.2
737.75751	91.1
739.88318	161.5
741.36823	126.1
742.10614	28.3
743.56146	171.9
749.67926	66.0
751.78436	90.1
753.68054	46.1
755.19415	394.1	b (12) (2+)-H2O, b (12) (2+)-NH3
756.17334	86.8
758.55518	97.8
759.29657	67.6
760.91913	11.8
762.49841	14.6
763.81366	445.9	b (13) (2+)-NH3-P, b (13) (2+)-H2O-P, b (12) (2+)
764.66565	166.1
767.41779	103.3
773.02057	18.9
774.99237	145.7
777.39294	17.0
778.38263	23.9
783.32874	42.8
784.40277	17.7
790.42242	68.4
791.50604	3.5
792.47919	9.1
796.05603	46.5
799.59930	101.5
800.32587	49.1
803.72174	22.9
805.62164	10.7
807.03320	35.0
819.25177	30.3
821.40533	702.5	y (7) (1+)-H2O, b (13) (2+)
822.16730	299.6	b (14) (2+)-P, y (7) (1+)-NH3
823.89185	9.6
824.54962	21.4
827.32343	54.4
828.34717	40.4
829.72284	29.5
831.65802	18.1
832.41254	41.5
833.94147	29.5
837.23578	7.1
839.41504	38.6
841.22754	143.4
848.23492	229.3
849.55304	118.1
850.28979	49.4
851.42334	35.5
854.69922	89.0
855.37775	57.2
856.18622	23.4
857.59222	24.5
862.84424	142.7
863.49115	137.9
864.18024	25.0
866.32135	42.4
868.60571	16.7
869.54816	95.3
871.76709	145.0
872.54736	91.8
873.24176	47.4
882.33417	49.0
884.50775	54.2
885.57526	16.5
887.60132	8.5
890.07642	14.2
891.11578	69.1
898.69928	25.0
899.52441	55.2
903.36578	5.2
905.60107	30.6
907.72601	34.5
912.05560	17.9
919.03497	61.4
946.10260	32.2
949.38361	18.9
950.53882	15.1
951.29468	5.7
959.34393	9.6
966.13940	20.8
971.54517	47.6
974.70142	15.0
977.38403	31.0
994.41608	6.9
1001.25757	31.1
1003.20209	5.2
1008.31543	15.9
1017.71429	22.8
1018.47314	55.3
1032.57397	15.9
1037.23926	42.0
1047.23755	15.5
1074.07056	17.1
1082.27612	33.3
1085.20325	34.4
1088.15259	26.4
1092.16162	214.1
1093.25940	101.4
1099.88245	10.1
1106.14880	12.0
1135.49390	34.4
1145.43140	39.9
1172.01770	16.7
1172.71619	27.1
1189.21826	8.5
1202.00159	12.9
1245.42737	42.8
1352.51611	25.1
