# Supplementary material for: Phosphoproteomic Analysis of Platelets Activated by Pro-Thrombotic Oxidized Phospholipids and Thrombin
Source: PLoS One. 2014 Jan 6;9(1):e84488. doi: 10.1371/journal.pone.0084488 (PMC3882224; doi:10.1371/journal.pone.0084488)
Supplement: Annotated Spectra S4 — (ZIP) [file pone.0084488.s007.zip › RHEMPPHIYAITDTAYR_-23_2_73991.txt]

m/z	i	matches
205.04802	2.2
212.06091	5.6
215.06015	6.1
218.23755	11.1
219.15036	4.2
225.21310	9.0
228.50417	2.4
230.15596	2.8
231.21234	5.8
232.06232	14.6
235.36380	22.6
242.00122	14.0
246.03908	3.2
247.23950	10.5
249.17532	13.8
250.06670	3.5
251.16696	18.4
255.98038	6.0
258.51492	5.0
260.13266	8.0
261.41925	27.6
262.31543	10.4
265.29837	4.4
266.06213	11.4
267.10333	53.6
268.14551	7.1
272.22470	5.0
273.44818	8.4
275.44122	6.0
276.26764	9.6
277.09836	16.7
278.21512	11.9
282.24078	15.3
285.45505	6.2
291.66022	15.5
294.24585	127.8	b (2) (1+)
296.20178	11.3
297.21832	12.1
298.28748	13.8
300.21173	1.7
304.34262	21.7
305.12930	5.9
306.09555	18.7
308.33023	16.4
310.53635	2.8
312.29620	15.8
313.46393	4.1
315.81494	14.2
317.45721	3.4
318.22217	5.9
319.00806	6.9
320.07684	25.8
321.18140	15.4
321.94025	2.8
322.96301	5.2
325.50372	4.1
328.93262	6.4
330.30768	3.3
331.05392	10.5
332.28839	5.4
333.74579	80.9	b (8) (3+)
335.46066	5.0
336.68372	8.2
337.55603	20.1
338.33643	14.0
339.23157	20.1
342.29352	17.7
343.16589	13.2
345.04117	3.4
346.34070	6.1
347.41116	4.4
349.30194	33.6
350.33130	4.7
351.12335	14.2
356.30963	30.2
357.21387	14.5
358.47479	28.9
359.92267	15.8
361.16858	3.9
362.37573	7.3
364.53894	2.8
371.19348	25.1
373.12366	8.2
374.28546	19.1
375.19067	6.2
378.29382	10.1
379.34338	7.8
380.20575	137.6	y (9) (3+)-NH3
381.05981	18.2
382.27209	31.1
383.42535	19.7
384.91931	8.0
386.32001	2.9
388.88306	6.7
391.16608	11.6
392.64063	10.6
393.40540	2.0
394.92389	26.5
396.31671	26.8
398.02411	85.7
399.13287	17.0
399.91736	6.4
400.97937	6.3
403.26514	3.9
405.21222	17.6
406.25452	27.4
407.51331	24.2
409.46295	40.8
412.26385	15.4
413.50165	9.3
414.80438	21.1
416.35107	30.2
417.60181	88.1	y (10) (3+)-H2O, y (10) (3+)-NH3
418.97534	10.3
420.18518	27.0
421.42444	60.0
422.52692	22.7
423.34290	163.2	b (3) (1+), y (10) (3+)
424.41479	48.7
426.64197	3.9
427.58081	34.7
428.58112	69.7
429.37195	156.0	y (11) (3+)-H2O-P
430.28595	56.0
431.52899	10.6
432.32788	16.6
433.28198	15.3
434.45648	42.5
435.50226	21.5
437.52863	27.0
439.26367	18.2
440.12201	6.0
441.48920	5.5
443.45453	468.1	b (7) (2+), b (11) (3+)-P
444.44269	81.8
445.46570	22.1
446.57990	17.9
447.20508	14.8
448.29602	32.1
450.29608	6.4
451.01379	14.9
452.74463	2.6
455.18115	31.7
456.25140	54.2
457.41895	39.4
458.15784	2.6
458.98334	8.1
461.37048	14.9
462.47687	12.3
463.33203	4.8
464.42853	7.8
465.36896	29.5
466.46283	33.4
467.40546	1.9
469.93726	17.0
472.20514	65.9
473.33539	10.7
474.29797	36.3
475.32843	14.3
476.83331	121.4	b (12) (3+)-P
477.48621	33.2
478.39728	24.2
479.20264	11.8
479.99780	16.9
481.34735	24.1
482.44073	33.6
483.55322	13.6
484.39783	5.0
485.17853	8.2
486.22949	31.3
487.34766	40.3
488.42615	9.2
491.21234	41.4
492.81958	26.7
493.50543	24.5
494.28400	23.8
495.34827	14.7
496.16602	5.3
497.57574	5.3
498.49261	5.0
499.93744	183.1	y (13) (3+)-P, b (8) (2+)
500.73944	34.2
501.53339	3.2
502.69946	87.4
503.42902	2.8
506.26019	17.0
507.18683	18.4
508.24512	6.7
509.36029	28.9
510.35620	574.4	b (12) (3+), y (4) (1+), b (13) (3+)-NH3-P
511.39960	136.3
512.40198	78.6
514.66388	3.3
515.32275	4.6
516.88080	12.1
518.05853	7.9
520.43726	27.0
521.27637	2.1
523.24371	30.3
524.12329	37.1
524.81256	5.2
526.08008	46.8
527.03040	29.0
528.34918	9.9
529.28461	65.7
530.35474	25.0
531.28925	13.3
532.41437	13.1
533.19000	11.2
533.88989	26.2
534.95905	27.3
537.04041	12.2
538.11078	29.6
538.88892	12.1
539.51984	11.7
540.67999	20.0
541.36945	44.9
542.55048	31.3
543.63336	23.5
544.89075	22.7
546.20416	28.0
547.12848	37.9
547.94843	10.2
548.57233	24.1
551.73553	7.7
553.54596	92.2
554.25043	918.7	b (4) (1+)
555.35992	305.6
556.18481	75.1
557.15338	63.4
558.37817	9.7
559.26135	14.5
560.73260	34.5
561.43091	2.1
562.38538	12.1
563.05829	11.0
564.51959	2.2
565.22015	5.2
566.82629	13.6
567.90808	24.9
569.06329	52.7
571.02533	100.6	y (14) (3+)-H2O, y (14) (3+)-NH3
572.08923	74.8
573.04480	28.5
574.30096	25.1
575.20581	25.7
576.24194	20.7
577.29578	10.6
580.02777	40.8
581.16779	86.2	b (14) (3+), y (15) (3+)-NH3-P, y (15) (3+)-H2O-P
582.21149	74.2
583.20837	48.6
584.35901	38.5
585.35138	15.3
586.75745	6.9
587.40912	18.3
588.24701	35.1
589.40192	169.7
590.23737	58.5
591.63916	42.1
592.47406	13.8
593.82050	42.1
595.16785	45.4
595.96783	30.2
596.87061	12.7
597.49420	75.8
598.73944	84.0	b (10) (2+)-NH3-P, b (10) (2+)-H2O-P, b (15) (3+)-H2O
599.65411	15.1
600.35199	26.3
602.53723	48.6
603.20618	49.6
604.13824	33.0
605.22974	39.2
606.27045	32.5
607.61694	166.3	y (5) (1+)-H2O, y (5) (1+)-NH3, b (10) (2+)-P
608.45667	105.9
610.16882	31.5
611.08929	46.4
611.73773	20.2
612.70941	79.3	b (9) (2+)-NH3, b (9) (2+)-H2O
613.60895	43.5
614.27179	6.9
615.28174	48.7
616.62909	59.9
617.92731	77.6
619.26630	96.8	y (15) (3+)
621.19476	427.8	b (16) (3+)-NH3-P, b (16) (3+)-H2O-P, b (9) (2+)
621.81146	184.4
622.54303	199.2
623.92578	76.3
625.47491	159.3	y (10) (2+)-NH3, y (10) (2+)-H2O, y (5) (1+)
626.38275	75.6
627.33191	26.2
628.06891	5.9
629.45679	22.5
630.14594	21.5
631.23029	26.1
633.79950	180.4	y (10) (2+), b (5) (1+)-H2O, b (5) (1+)-NH3
634.44464	62.6
635.80420	88.9
636.63147	47.6
637.80408	208.3
639.14856	128.6
639.98468	11.7
641.41632	50.7
642.75354	160.8
643.66412	67.8
644.42212	9.8
645.42401	68.7
646.58179	28.1
647.59601	42.9
648.30963	31.7
648.97815	64.6
650.00079	83.2
651.19977	169.6	b (5) (1+)
652.00201	150.2
653.09875	57.8
654.12085	47.7
655.38153	95.1	b (11) (2+)-H2O-P
656.39825	121.3	b (11) (2+)-NH3-P
657.17371	575.6	b (10) (2+)
658.03204	263.5
659.30951	273.5	y (16) (3+)-H2O, b (16) (3+), y (16) (3+)-NH3
660.28156	146.5
661.28369	36.4
662.48334	206.9
663.27863	16.1
664.37628	109.2	b (11) (2+)-P
665.23755	48.7
666.56067	81.6
668.10565	692.4
669.23334	433.8
670.99420	110.3
671.75586	113.3
672.51367	81.6
673.28619	144.5	[M+3H] (3+)-NH3-H2O-P
674.01471	141.2
674.66754	52.3
675.42743	113.1
676.76935	130.0
677.95374	215.5
679.42627	243.5	[M+3H] (3+)-H2O-P, [M+3H] (3+)-NH3-P
680.44965	198.2
681.54987	63.8
682.60431	162.0
683.36023	295.2
684.57574	659.9
685.39838	1097.1	[M+3H] (3+)-P
686.45117	187.5
687.53754	289.0
688.60632	141.3
689.65680	110.9
690.85864	224.8
691.90253	391.1
692.79437	153.7	y (12) (2+)-H2O-P, y (11) (2+)-H2O, y (12) (2+)-NH3-P
693.53046	78.7	y (11) (2+)-NH3
694.66388	248.0
695.55176	207.7
696.42999	94.5
697.64355	153.7
698.60406	442.2
699.66522	876.1
700.54236	258.2
701.18671	110.6
702.36084	320.2	y (12) (2+)-P, y (11) (2+)
703.29004	181.0
704.54071	288.9	b (11) (2+)-H2O
705.60175	440.3	[M+3H] (3+)-NH3-H2O, b (12) (2+)-H2O-P, b (11) (2+)-NH3, b (12) (2+)-NH3-P
706.53595	439.4
707.72357	533.8	y (6) (1+)-H2O
708.50153	471.6
709.43243	656.7	y (6) (1+)-NH3
710.78741	25.8
711.68628	36.1
712.54449	5.8
715.27032	3.4
716.39069	125.8
717.34711	47.1
718.24463	14.5
719.09137	17.2
719.74579	2.6
720.97955	18.6
722.00507	6.1
726.51276	66.9
727.35870	29.2
728.13635	34.7
729.48944	93.3
730.63489	18.1
731.48224	30.4
733.39813	35.3
734.40204	6.2
736.16949	51.5
738.26556	7.5
739.31952	43.4
740.13281	53.3
742.14746	14.2
743.12512	27.8
744.23511	31.3
745.26227	5.9
746.71527	5.6
747.98242	58.9
749.23920	69.8
750.62238	198.3	y (12) (2+), y (13) (2+)-P
751.56195	62.5
752.30670	19.6
753.77393	8.2
754.99115	153.5	b (12) (2+)-NH3, b (12) (2+)-H2O
756.04987	64.4
756.82959	95.2
757.97284	64.0
759.32526	40.1
760.40863	32.4
761.07251	18.8
762.36957	22.3
764.11713	41.6
765.44385	68.6
766.89813	36.9
768.27557	36.8
769.82343	23.6
770.63000	48.0
771.94525	68.7
772.71478	32.4
773.51184	76.3
774.29218	9.5
774.91766	21.6
776.24878	49.6
777.37445	3.7
780.56281	104.6
782.00470	11.3
783.11859	43.3
784.52368	57.0
785.37061	1.9
787.13580	9.5
787.76337	35.4
788.86609	21.8
789.70514	10.1
790.50751	142.5	y (13) (2+)-NH3, y (13) (2+)-H2O
791.43732	13.2
793.04022	110.3
793.76300	1.7
794.56097	31.6
796.63593	20.5
798.62842	13.3
799.59320	1514.4	y (13) (2+)
800.43890	245.1
801.98608	53.8
803.21222	3.9
803.83954	55.2
805.25159	47.4
806.43781	106.2	y (14) (2+)-H2O-P
807.15448	31.5
809.16028	74.9
810.12677	19.8
811.17450	168.6
812.20630	132.6
813.02875	145.2	b (13) (2+)-NH3, b (13) (2+)-H2O
814.18512	116.8	b (14) (2+)-H2O-P
814.96100	137.5	b (14) (2+)-NH3-P
816.10614	25.7
817.41656	78.2
819.81012	32.1
820.68768	140.0
821.49695	377.9	y (7) (1+)-H2O, b (13) (2+)
822.49957	130.0	b (14) (2+)-P, y (7) (1+)-NH3
823.54498	29.5
824.59302	9.3
825.48383	68.2
826.38080	5.8
827.05615	29.1
828.12109	109.0
828.98877	52.6
830.05518	167.0
830.89764	36.9
831.82117	17.0
833.52496	56.5
834.35016	23.5
838.10431	65.7
839.47247	339.5	y (7) (1+)
840.46564	99.0
841.48505	18.4
842.44983	97.7
843.29834	18.9
844.29462	26.5
845.62848	156.5
846.96710	169.2
847.89008	49.8
848.59125	22.8
849.83740	27.5
850.89441	24.1
851.54034	31.3
852.44196	73.6
853.26538	54.7
853.89252	37.6
854.66620	13.2
855.91040	73.6
856.90582	86.8	y (14) (2+)-NH3
858.28607	24.0
859.37201	43.8
860.11823	23.6
861.01843	19.5
863.35315	87.2	b (14) (2+)-NH3, b (14) (2+)-H2O
864.60748	173.0	y (14) (2+)
865.63226	142.3
866.75763	13.1
867.40411	16.9
868.54279	67.9
869.59418	33.4
870.55804	13.3
872.30231	112.3	y (15) (2+)-NH3-P, b (14) (2+)
873.54443	52.1
874.60370	55.0
875.36871	10.8
877.69965	260.7
878.43329	69.9
879.56592	81.1
880.31885	50.1
881.23584	38.8
881.89923	69.1
883.21558	34.0
883.83710	16.2
885.26709	395.7	b (7) (1+)
886.32129	216.3
887.24957	110.9
888.52704	58.2
890.32269	2.8
891.59521	45.9
892.37793	95.1	y (8) (1+)-H2O
893.16748	46.7
894.17889	174.1	y (8) (1+)-NH3
895.36249	45.8
896.62433	32.5
897.59985	7.5
898.80804	107.2	b (15) (2+)-H2O, b (15) (2+)-NH3
899.86749	83.5
900.90985	41.6
901.69110	29.0
902.86896	62.2
903.48505	52.1
905.64014	26.7
906.51996	33.7
907.80640	77.8	b (15) (2+)
908.63892	28.6
909.56708	40.5
910.42139	176.0	y (8) (1+)
911.03290	57.4
911.65796	26.6
912.85565	34.7
913.80524	16.6
915.22003	8.8
918.84381	36.5
920.38495	132.0	y (15) (2+)-NH3, y (15) (2+)-H2O
921.25934	92.4
922.31964	56.0
923.69965	57.8
924.60797	5.9
925.29425	5.4
926.72632	18.9
927.69684	41.3
928.61493	6.9
929.32941	7.0
931.00092	49.5
932.32837	45.9
933.45587	16.4
934.38306	55.3
935.60590	41.4
936.31201	19.2
937.03687	22.1
937.66168	2.8
938.63623	49.5
939.48315	26.5
940.32471	46.4
941.26349	92.2
942.71338	23.8
943.53888	179.1
945.20508	89.6
946.25470	48.2
947.37427	9.1
948.14307	26.5
948.92181	16.5
950.22534	126.2
951.22821	88.8
952.50250	37.6
953.98236	56.5
955.06415	96.1
956.08380	141.0
957.46613	117.2
958.72870	54.4
959.71454	286.9
960.49481	44.2
961.44220	31.6
962.97363	125.5
963.72095	2.2
964.86499	25.0
966.25275	13.0
967.77509	34.1
969.34985	101.4
970.11542	120.0
970.83417	48.1
971.60419	55.8
972.59174	50.4
973.48560	35.1
974.65997	77.0
976.63483	24.4
977.48920	12.6
979.85797	36.8
981.01221	7.1
982.57233	57.3
983.39014	5.9
984.36768	3.0
986.38068	73.3
987.43066	23.4
989.07062	25.4
990.56396	49.8
992.49359	24.8
993.80914	21.6
994.51105	7.8
995.16364	44.3
997.69464	20.1
998.42035	70.6
999.42487	75.7
1000.09784	11.2
1000.85101	8.2
1001.79779	55.5
1002.55426	35.9
1003.76923	12.1
1004.62866	28.4
1005.49170	12.3
1007.48151	12.8
1008.57635	10.5
1010.63702	1.7
1011.33301	4.6
1014.05884	30.3
1016.62677	14.7
1017.39142	2.6
1018.56226	9.2
1020.20465	56.0
1021.09003	34.4
1021.88788	12.4
1022.68945	8.9
1026.43103	13.0
1035.05029	19.3
1039.09851	4.6
1040.19507	20.0
1041.91675	5.9
1043.29907	3.5
1044.77246	19.0
1047.04382	43.9
1048.73218	9.1
1050.63867	10.5
1052.12756	9.7
1053.33948	8.9
1055.52368	20.5
1056.80493	5.0
1058.24634	30.9
1061.40381	8.8
1064.45483	22.5
1065.44092	5.4
1068.50330	55.3
1069.15039	2.8
1070.46216	42.4
1071.71594	12.3
1072.46606	18.4
1073.48499	18.7
1074.68896	6.2
1075.59253	17.8
1077.82715	28.3
1079.66565	7.4
1080.30664	20.3
1082.39551	11.7
1083.71680	19.2
1084.60596	4.3
1086.64380	4.1
1088.59351	62.0
1089.47168	54.0
1090.54541	14.6
1091.98853	17.1
1095.95654	12.3
1097.16589	7.0
1100.03320	7.1
1104.01392	5.4
1104.95410	17.0
1106.59521	2.8
1109.03662	11.3
1110.73218	32.6
1111.36426	2.8
1116.44507	27.5
1119.62061	6.0
1121.19556	11.7
1126.20410	20.1
1127.96155	5.0
1132.14380	14.8
1132.91016	2.2
1133.98926	38.8
1135.15149	34.9
1137.03943	31.2
1137.79480	15.6
1140.55640	27.1
1142.82910	27.1
1144.41223	11.2
1148.32617	35.0
1149.32007	7.8
1151.78491	3.3
1152.79431	23.3
1153.50415	262.5	y (9) (1+)
1154.41321	104.4
1155.31372	55.7
1157.01099	39.4
1157.68530	23.7
1158.31470	13.3
1160.17749	9.1
1164.24634	8.5
1168.52905	4.7
1169.62085	12.8
1171.39453	13.3
1173.61145	25.9
1175.10938	23.6
1175.91370	4.0
1176.81934	7.5
1180.30139	10.0
1185.55737	27.9
1186.49329	5.9
1187.22461	5.0
1189.56030	9.8
1190.58777	57.0
1191.54004	49.4
1192.44971	23.2
1196.47803	15.8
1198.19507	28.5
1201.58826	19.9
1207.23438	13.2
1215.57959	6.3
1218.36670	8.7
1219.36169	21.3
1220.13953	5.2
1220.74646	12.4
1221.48572	17.3
1223.49719	2.6
1230.22986	7.1
1231.28845	9.5
1234.21790	23.8
1243.26770	8.0
1244.27087	6.2
1245.31116	17.4
1247.80042	9.0
1248.54675	19.8
1249.56628	14.3
1250.43494	5.6
1255.28284	16.6
1258.18689	17.6
1259.20166	41.4
1263.17834	21.0
1265.53772	12.4
1266.53503	79.9	y (10) (1+)
1267.58301	73.2
1268.41125	17.1
1269.50159	16.3
1271.79150	69.0
1272.99744	20.3
1276.30334	3.3
1280.23279	2.2
1285.62122	13.1
1286.67957	15.2
1287.57434	9.8
1290.89221	20.6
1291.73010	24.5
1312.03528	10.2
1325.66003	24.0
1329.83948	5.6
1330.45911	14.6
1333.30640	9.3
1343.93994	3.7
1346.47107	2.4
1357.10388	6.7
1359.99670	5.6
1369.48450	13.3
1370.39441	7.0
1384.45544	6.9
1403.68274	18.7
1404.77747	3.0
1406.07129	15.9
1439.46228	2.4
1442.80847	14.1
1485.51550	12.3
1491.84973	9.5
1500.49658	1.7
1502.00269	12.3
1511.55920	10.9
1514.44775	5.2
1517.83154	10.7
1519.65808	28.8
1554.65979	13.8
1597.81677	7.4
1618.50708	4.9
1630.48853	14.5
1654.53577	16.8
1673.24060	11.4
1679.90796	17.7
1849.64722	3.7
