# Supplementary material for: Phosphoproteomic Analysis of Platelets Activated by Pro-Thrombotic Oxidized Phospholipids and Thrombin
Source: PLoS One. 2014 Jan 6;9(1):e84488. doi: 10.1371/journal.pone.0084488 (PMC3882224; doi:10.1371/journal.pone.0084488)
Supplement: Annotated Spectra S4 — (ZIP) [file pone.0084488.s007.zip › RHSSLIDIDSVPTYK_-22_2_86556.txt]

m/z	i	matches
175.02827	3.6
183.07468	5.8
186.22240	6.8
187.09903	14.0
192.22687	11.0
196.25903	9.6
198.94760	2.4
200.21088	3.4
201.20981	29.3
202.10617	15.9
202.89191	6.6
209.17581	6.0
213.12463	3.5
216.14902	40.6
217.23058	2.5
219.09857	9.3
221.06390	19.6
226.29071	5.6
227.47256	8.1
229.21527	20.5
233.40300	11.0
235.30939	14.5
237.03569	6.5
239.10474	17.1
242.18187	17.6
244.49997	7.7
246.43004	7.7
252.03612	4.1
253.18748	4.8
257.08447	3.3
258.34378	8.7
259.73978	9.2
261.39288	8.7
262.35864	22.2
263.19495	5.2
266.35901	3.1
267.00671	17.2
268.10886	3.1
271.20786	3.7
272.16690	7.5
273.66000	53.7
274.59729	2.0
276.92633	2.0
281.03223	3.0
285.36792	4.8
286.36627	16.0
289.63519	10.2
290.35522	13.2
294.14746	51.4
296.44742	14.7
297.44226	2.3
300.52753	9.3
302.19342	2.0
303.21460	18.3
304.23126	8.8
305.24585	10.9
306.07739	17.4
307.41959	9.1
309.10626	26.9
310.35678	12.2
311.97784	2.9
315.14679	17.0
315.81512	5.1
317.35400	75.0
318.36545	9.1
319.26685	5.1
322.04437	13.6
322.64941	4.7
325.15039	5.0
326.57422	4.6
331.35364	16.2
333.15985	43.5
334.00171	7.0
336.13123	6.9
337.38898	6.5
338.95142	8.5
342.35034	11.3
343.30005	8.2
344.46118	15.8
345.26282	9.2
346.30981	3.3
347.39990	4.7
349.22900	5.4
353.20099	3.1
354.19379	12.2
355.02332	7.8
356.88983	7.9
357.94617	10.0
359.22900	21.6
360.60657	8.7
361.37549	3.7
363.24683	58.6	b (3) (1+)-H2O, b (10) (3+)-H2O-P, b (10) (3+)-NH3-P
364.37317	47.8
365.12823	14.1
368.28827	5.8
372.49304	19.2
373.32587	2.3
373.99585	171.5
375.24347	21.2
376.28949	3.7
377.32019	13.9
378.21527	4.1
379.22150	8.3
380.28137	5.2
381.33038	11.0
382.37305	13.2
383.69250	47.1
385.59015	4.9
387.63727	273.3	b (7) (2+)-NH3-P, b (7) (2+)-H2O-P, b (6) (2+)
388.37567	146.0
389.14270	11.6
390.25610	32.1
391.31250	14.8
393.17871	39.5
395.48688	16.1
396.20062	55.5
400.30029	15.1
402.28961	13.9
403.38477	25.4
405.31726	102.8	y (7) (2+)
408.66278	19.0
410.06183	7.8
411.27673	13.5
413.03754	5.6
413.64496	6.3
415.56927	3.3
416.39777	13.0
417.69702	34.5
418.51996	19.4
419.41779	24.5
421.67114	10.7
422.31964	9.7
423.79535	8.2
424.99512	5.7
427.16315	7.8
428.43494	6.4
429.19586	36.1
430.30920	15.1
431.26807	17.8
432.13538	10.3
434.24988	8.6
435.98621	31.3
437.22479	28.5
437.83844	2.4
439.45313	22.7
440.21442	9.1
441.12537	19.6
443.19141	5.4
444.14685	11.3
445.33942	867.6	b (7) (2+), y (12) (3+)-P
446.19019	17.6
446.92273	22.3
448.16382	22.9
449.17273	55.2
450.37213	8.0
451.22119	40.1
452.07220	25.2
453.04706	128.9	y (8) (2+)-NH3, b (8) (2+)-P, y (8) (2+)-H2O
453.81805	32.5
455.18427	68.8
456.48120	6.4
457.46484	37.0
458.28448	20.2
459.20587	3.2
462.06171	125.5	b (12) (3+)-H2O, b (12) (3+)-NH3, b (13) (3+)-H2O-P, y (8) (2+)
464.42975	4.4
468.16400	50.0
469.05524	18.2
469.86786	13.9
470.83038	29.4
472.15509	23.0
473.14325	49.1
474.25067	14.6
475.15253	17.8
476.26660	45.1
477.11182	11.8
479.35956	6.5
480.20544	45.8
484.09564	6.0
484.94098	42.7
485.81287	23.7
487.09918	68.5
487.79102	121.6
488.47888	38.7
489.23218	8.8
490.12006	137.0	y (4) (1+)-H2O
491.33319	81.5	y (4) (1+)-NH3
492.80768	34.8
494.13434	8.8
495.94348	3.9
496.90375	15.3
499.26556	37.1
500.12531	12.4
501.96063	1124.9	b (13) (3+), b (8) (2+), b (9) (2+)-NH3-P, b (9) (2+)-H2O-P
503.01654	97.8
504.15826	21.6
504.80945	72.5
505.67676	57.7
507.06738	36.8
508.32794	600.6	y (4) (1+)
509.48480	202.0	y (9) (2+)-H2O, b (9) (2+)-P
510.76538	78.9	y (9) (2+)-NH3
511.86920	11.1
513.27509	28.9
515.15210	35.6
516.14435	48.0
517.39514	34.0
518.52448	2.3
519.24420	19.9
520.11877	19.6
520.77960	35.9
523.25293	38.4
523.87476	12.6
525.34589	75.8
527.08569	67.6
527.75079	6.0
528.39441	4.0
529.30609	20.3
530.92035	23.8
531.60260	31.6
532.24585	52.4
533.20581	29.9
533.97229	8.2
535.23682	14.0
535.88116	10.2
536.99164	114.0
537.77863	7.2
538.59894	81.4
540.07489	22.3
541.68848	56.1
542.54407	56.1
543.40948	69.6
544.56921	56.3
545.23279	137.2	b (10) (2+)-NH3-P, b (10) (2+)-H2O-P, b (5) (1+)-H2O-P
546.53632	111.2	y (14) (3+)-H2O, b (5) (1+)-NH3-P
547.28601	115.1	y (14) (3+)-NH3
548.22791	42.4
548.94391	47.7
550.28717	102.7	b (14) (3+)-NH3, b (9) (2+)-H2O, b (9) (2+)-NH3, b (14) (3+)-H2O
551.21698	17.8
552.06964	3.3
552.80457	5.3
553.94794	66.3	b (10) (2+)-P
555.25696	115.7
556.00433	208.4	b (14) (3+)
557.18671	97.4
558.07196	25.9
559.37933	797.1	b (9) (2+), [M+3H] (3+)-NH3-H2O-P
560.67023	60.1
561.38959	72.6
562.51611	50.0
563.55756	76.1	b (5) (1+)-P
564.21448	5.4
565.53320	120.7	[M+3H] (3+)-NH3-P, [M+3H] (3+)-H2O-P
566.21393	37.6
567.00146	62.4	y (10) (2+)-NH3, y (10) (2+)-H2O
568.14374	47.5
569.18341	95.3
570.09338	21.1
570.87872	39.9
572.01550	158.4	[M+3H] (3+)-P
572.79803	68.4
573.71741	33.0
574.55121	37.3
575.33588	48.2
576.28131	144.7	y (10) (2+)
577.82672	127.7
579.45935	41.3
580.98303	102.1
581.79980	58.8
582.65729	47.0
583.51898	123.3
584.96289	72.7
585.58411	316.6
586.60187	672.4
587.24915	839.5
588.43280	31.0
589.41663	145.0	y (5) (1+)-H2O
590.41858	87.8	y (5) (1+)-NH3
591.35052	60.4
592.31610	123.3	[M+3H] (3+)-NH3-H2O
592.96136	72.1
593.72101	215.7
594.55536	241.5	b (11) (2+)-H2O-P, b (10) (2+)-H2O, b (10) (2+)-NH3, b (11) (2+)-NH3-P
595.34259	166.4
596.02460	106.6
596.88525	35.4
601.43292	17.6
602.93304	13.9
603.68481	14.4
604.65729	15.1
605.62469	12.1
607.53583	14.5
608.67560	2.3
611.84222	2.9
614.45203	33.8
615.13666	17.3
616.56226	2.1
619.64752	4.1
620.44788	4.6
622.26544	25.6
623.23322	14.8
624.80859	1.8
626.49164	12.6
628.01178	17.1
629.31256	16.6
629.95068	3.7
632.12469	4.1
634.48865	51.8
636.11218	20.2
637.67877	30.2
638.79840	6.6
641.09589	12.9
642.27338	28.4
643.51630	886.0	b (12) (2+)-NH3-P, b (11) (2+)-H2O, b (11) (2+)-NH3, b (12) (2+)-H2O-P, b (5) (1+)-NH3, b (5) (1+)-H2O
644.47803	32.6
646.59521	7.7
647.39075	9.1
648.19977	19.9
649.53369	24.5
651.04352	48.4
652.29034	241.6	b (11) (2+), b (12) (2+)-P
652.90857	183.2
655.82800	4.7
657.63776	12.6
658.52869	44.1
661.30621	150.8	b (5) (1+)
661.94830	15.5
662.60095	16.8
665.79913	3.1
666.47467	34.7
667.53467	13.4
668.51611	23.4
673.69263	29.7
676.57135	40.9
677.44550	8.4
678.40216	8.9
682.51862	39.2
683.57397	13.6
688.45575	3.5
690.49249	30.9
694.22388	380.8	y (6) (1+), b (13) (2+)-NH3-P
695.52173	65.5
696.56989	7.5
700.83563	27.3
701.45880	6.7
702.48248	75.9	b (13) (2+)-P, y (13) (2+)-NH3-P
703.96002	46.4
706.10492	2.3
707.09821	10.5
707.82611	1.8
710.40863	3.5
712.64063	38.9
714.72943	15.7
716.22736	4.7
718.58069	51.6
719.26007	16.5
721.52667	10.0
722.39539	19.4
723.53790	14.1
726.50671	53.5
728.62067	43.4
729.32501	27.4
732.24237	10.9
733.70575	29.6
735.16388	14.0
736.36176	32.1
740.20172	8.7
742.78589	31.5
744.11255	58.3
745.54510	3.1
747.54535	6.7
749.02850	6.7
752.09229	27.2
753.10614	5.6
754.03961	11.3
754.69226	3.3
757.03497	8.0
758.47760	17.6
760.23639	30.9
761.43048	34.9
764.06488	111.6
765.45819	5.4
767.24878	4.7
770.00037	23.3
773.72571	75.4	b (6) (1+), b (7) (1+)-H2O-P, b (7) (1+)-NH3-P
774.52008	64.7	b (14) (2+)-H2O-P
775.33484	45.2
776.96381	15.3
778.55444	18.7
781.81732	2.9
784.10150	8.5
784.73553	2.6
785.84137	11.8
786.91022	18.4
787.65533	2.0
789.11237	51.3
790.09723	24.6
791.38696	101.5	y (7) (1+)-H2O, b (7) (1+)-P
792.43170	105.9	y (7) (1+)-NH3
793.71405	22.3
795.67511	11.1
796.93866	33.6
797.72632	23.4
799.62604	14.5
804.48444	20.9
806.86456	10.9
808.37042	4.1
809.29999	453.8	y (7) (1+)
810.42188	262.9
811.39484	41.2
812.93158	13.9
813.75684	9.1
818.82281	3.8
819.91949	21.2
820.63483	18.3
822.19366	9.2
824.13788	20.8
825.55646	9.8
827.02423	9.3
831.13263	19.3
832.02448	40.9
833.05176	53.8
834.15320	36.7
837.03198	2.0
838.48480	5.4
842.16022	34.4
844.37933	9.8
845.63306	5.9
848.97797	23.6
849.65143	8.7
850.28979	15.2
854.49365	11.9
856.69971	15.4
860.65582	4.2
862.06097	12.6
863.21393	22.6
866.51367	23.9
872.84253	8.7
874.22150	5.8
889.40924	188.7	b (7) (1+)
890.40387	64.4
891.43024	7.4
895.03754	7.1
900.39746	10.2
904.27148	29.4
905.44293	31.6
906.38654	10.2
913.65826	5.0
916.22223	8.3
918.11011	6.1
919.16083	10.3
920.70831	27.2
922.40546	189.0	y (8) (1+)
923.41553	40.3
924.86578	11.1
926.67279	23.9
927.41998	11.2
928.55957	11.6
929.41699	6.6
934.29022	7.0
935.20703	1.8
949.59497	4.7
952.70697	7.5
961.54865	13.3
962.49780	7.5
963.51392	8.0
970.16675	5.3
973.40674	4.6
975.19678	3.0
978.28522	3.8
983.58527	6.6
993.10541	12.2
993.88208	4.0
997.80713	10.6
1002.75903	16.3
1003.62701	20.5
1004.60199	11.1
1005.42426	7.9
1006.41968	3.8
1007.38458	10.0
1010.47534	21.9
1011.75952	5.5
1015.37469	3.3
1016.92194	16.9
1017.57806	12.7
1018.41943	2.9
1019.30817	12.0
1020.42584	21.4
1021.44916	5.2
1023.79767	15.2
1027.96851	5.5
1034.31689	12.0
1037.49768	92.9	y (9) (1+)
1038.43726	82.9
1051.28308	11.5
1053.06177	16.9
1059.37122	8.9
1060.74866	2.5
1067.64258	3.5
1075.55762	22.1
1077.44360	4.8
1078.47974	2.5
1104.63452	34.9
1106.22485	9.3
1133.63135	8.0
1144.82849	8.1
1150.35693	12.0
1151.02417	2.7
1161.40356	9.9
1169.10742	12.4
1185.54407	3.3
1187.37708	8.5
1194.11853	12.4
1197.64465	7.7
1208.67590	9.8
1257.87952	15.6
1266.18518	2.8
1287.06165	3.8
1360.16736	14.5
1383.09180	8.9
1421.15015	4.4
