# Supplementary material for: Phosphoproteomic Analysis of Platelets Activated by Pro-Thrombotic Oxidized Phospholipids and Thrombin
Source: PLoS One. 2014 Jan 6;9(1):e84488. doi: 10.1371/journal.pone.0084488 (PMC3882224; doi:10.1371/journal.pone.0084488)
Supplement: Annotated Spectra S4 — (ZIP) [file pone.0084488.s007.zip › RISQVSSGETEYNPTEAR_-6_2_71022.txt]

m/z	i	matches
198.91043	31.0
204.30942	33.9
210.21397	42.6
211.11073	25.3
212.00592	8.1
213.08237	56.2
213.96341	24.5
215.03806	11.2
217.25618	48.7
220.88994	6.0
222.10550	25.4
226.00319	196.4
227.26614	21.7
228.27180	87.0
229.39241	62.4
230.21048	40.6
231.04512	33.7
239.16254	40.6
242.25026	7.4
244.12866	99.4
244.95309	39.1
246.16124	1426.4	b (6) (3+)-NH3, y (2) (1+)
247.33049	101.5
248.17001	8.5
249.25226	52.8
253.23367	20.4
253.96161	70.0
258.41129	15.6
260.03864	49.4
261.34500	70.2
262.54172	51.5
264.96133	11.2
270.32922	330.9
274.11810	135.5
275.08469	31.7
275.86176	12.2
278.18393	254.0
278.89548	46.7
280.17160	31.8
283.02847	25.1
284.04285	37.6
286.05362	30.0
287.36609	453.9	y (5) (2+)
288.46002	20.2
289.09598	4.6
291.03091	21.6
292.85944	19.1
294.20670	111.5
295.40384	37.4
296.16919	31.0
297.19385	144.2
298.25922	65.5
300.39459	24.7
302.24838	19.0
303.18799	39.6
305.29367	9.1
306.18771	60.8
309.33313	29.8
310.45447	79.7
311.25769	51.2
314.04111	64.6
316.34973	19.6
318.88715	32.4
320.29639	56.1
321.95242	29.2
322.86810	117.5
323.86523	21.6
325.00153	92.8
326.25201	23.6
327.30185	65.4
328.27881	9.2
329.11316	137.3
330.21014	6.7
331.28186	24.7
332.17722	10.8
333.64282	21.2
335.22528	148.0
337.22864	11.5
338.47058	46.5
339.49335	118.3
341.13458	35.8
342.37830	38.2
343.37579	44.7
344.18295	491.1	y (6) (2+)
345.05481	120.9
349.00931	11.4
351.24762	48.7
352.29523	12.6
353.31122	56.4
353.91144	11.0
357.37408	103.8
358.93097	8.7
360.98578	5.3
362.12457	58.0
362.83301	59.0
366.09045	29.1
367.91858	45.1
369.18823	6.7
371.31958	180.6
372.32361	68.9
374.00281	8.7
375.26752	468.2	y (3) (1+), b (10) (3+)
376.28381	24.4
376.95001	27.9
379.39685	6.0
380.38580	9.4
381.64294	26.8
383.06512	154.6
384.61383	14.3
389.16864	55.3
390.30939	87.6
391.14874	40.3
393.15942	8.9
394.37689	82.5
395.48340	147.5
396.92139	71.6
397.62329	7.4
399.26758	45.9
401.27954	50.8
401.93677	93.7
405.25128	58.9
406.46027	25.8
408.09308	58.8
409.20117	29.2
410.18890	41.8
411.66620	27.0
413.22131	26.0
416.36572	89.8
417.42535	77.3
418.58105	19.2
419.28516	52.7
420.26776	25.1
421.11847	137.6
422.02588	27.9
423.49902	28.3
424.28259	26.7
425.63623	371.5	y (7) (2+)
426.33301	198.6
427.54437	85.4
428.28351	7.3
429.07593	5.4
431.22742	16.5
432.43530	11.5
433.30762	17.0
435.58527	145.0
436.98901	58.9
439.31616	238.7
440.54315	69.3
441.30225	26.8
442.20465	36.2
443.42780	60.7
444.49500	6.9
445.14972	11.0
448.49414	53.9
449.73718	21.0
450.52710	91.0
451.32782	8.1
452.32935	47.2
453.36200	172.4
454.24738	32.8
455.83264	82.8
456.44934	15.8
457.46753	116.0
458.43744	43.9
459.91205	116.5
461.02771	83.5
462.17059	114.3
463.78491	1203.5	b (9) (2+)-P
464.88281	47.2
466.36035	154.8
467.58551	63.4
468.31195	172.6
469.23486	111.3
471.08093	64.0
471.74615	18.5
472.62183	142.2
473.57208	149.5
474.41479	88.1
475.33075	24.2
476.39178	333.4
478.34930	60.6
479.29034	107.4
480.16327	12.2
480.90094	86.1
481.77637	54.8
482.60614	38.2
483.37317	60.0
486.06036	162.7
486.89954	94.0
488.46838	72.6
489.54181	192.4
490.55957	286.9
491.53729	61.2
493.20093	133.5
494.22137	84.3
495.50592	129.6
496.23926	24.1
497.53918	18.2
498.37378	64.7
499.32599	69.8
500.50250	17.7
501.94653	41.0
503.28333	358.2	b (9) (2+)-H2O
504.18854	138.3
505.50739	304.1
506.19019	131.6
508.15149	57.9
508.88831	22.8
509.65454	39.5
511.31689	118.2
512.07019	76.3
512.89478	229.9
514.19373	1138.7	b (10) (2+)-P, y (14) (3+)
514.83997	260.6
516.51880	79.1
520.25201	127.0
521.22260	17.7
523.24518	124.5
524.23029	73.1
525.73877	31.5
527.06555	44.1
528.23499	36.6
529.65570	152.7
530.40521	193.1
531.16132	53.0
532.03455	164.6
533.42773	51.1
534.36377	87.2
537.40552	103.1
538.44305	65.8
540.69006	972.4	y (9) (2+)
541.37445	336.3
542.10724	92.0
543.60321	158.2
544.55157	72.0
545.54083	117.0
547.47333	228.4
548.33624	152.6
549.33649	281.0
550.49548	54.2
551.25299	52.8
552.59369	323.4
554.17206	638.9	b (10) (2+)-H2O, b (10) (2+)-NH3
555.23285	417.5	y (5) (1+)-H2O
556.21698	220.3
557.00848	117.4
557.91992	68.6
559.76031	144.5
560.70782	444.4
561.56561	94.3
562.35553	80.4
563.36823	840.8	b (10) (2+)
564.34528	332.5
565.20746	523.9	b (4) (1+)
566.37177	228.9
567.38861	148.9
569.91864	1892.7	b (11) (2+)-NH3-P, b (11) (2+)-H2O-P
570.96112	278.2
571.89264	76.7
573.30084	5965.2	y (5) (1+), y (16) (3+)-NH3-P, y (16) (3+)-H2O-P
574.30072	1976.2
575.41852	213.6
576.26019	120.8
577.26520	43.9
578.95471	3613.9	b (11) (2+)-P, y (16) (3+)-P
579.94745	208.9
581.32440	91.9
582.38513	283.7
583.23175	217.9
584.39740	45.6
585.88409	121.5
586.59692	54.2
587.67682	247.0
588.63477	244.9
589.51715	37.6
590.16589	111.9
591.22223	303.5
592.38983	267.1
594.06500	152.4
594.93872	88.4
595.59192	96.5
596.20953	300.0
597.28003	160.1
598.13165	126.1
599.65167	134.6
601.05597	347.2
602.14081	198.5
603.33527	293.0
604.84784	1018.6	b (17) (3+)-H2O-P, y (10) (2+), b (17) (3+)-NH3-P
605.64502	128.7
606.32306	110.2
607.77625	91.3
608.40875	64.4
609.59534	452.6
610.61566	639.0	b (17) (3+)-P, y (17) (3+)-H2O-P
611.48712	90.9
612.59900	125.5
613.89423	434.1	b (16) (3+)-NH3, b (16) (3+)-H2O
614.68744	144.9
615.74316	118.1
616.52631	23.0
617.19574	11.2
618.68280	1997.2	b (11) (2+)-NH3, b (11) (2+)-H2O
619.31720	1634.7
620.02002	275.4
621.33319	30.6
622.21289	65.3
622.85199	432.0
623.60394	101.8
624.75531	236.8
625.36664	32.5
626.18054	34.4
627.70270	2815.7	b (11) (2+)
628.44147	1398.7
629.41736	230.3
630.20490	11.8
630.96869	72.3
632.46521	104.5
633.63336	423.5	y (11) (2+)
634.41095	157.3
635.02924	67.4
635.99689	215.9
636.87042	381.8	b (6) (1+)-NH3-P
637.78467	412.2
638.50201	559.1	b (17) (3+)-H2O, b (17) (3+)-NH3
639.53418	39.2
640.33765	233.1
641.09589	123.8
642.49969	1107.2
643.67535	724.3	y (17) (3+)-H2O, b (17) (3+), y (17) (3+)-NH3
644.55096	471.8
645.61029	124.1
646.48065	297.7
647.24329	213.5
648.68842	167.3
649.45660	260.4
651.22089	1257.6
651.84479	2813.5	b (12) (2+)-H2O-P
652.57025	4606.2	b (12) (2+)-NH3-P
653.68445	904.9	b (6) (1+)-P
654.49738	291.6
656.57574	347.5
657.73846	504.0	[M+3H] (3+)-NH3-H2O-P
658.72339	121.5
660.52997	3434.4	b (12) (2+)-P
661.39496	740.8
662.15936	496.8
663.46344	3031.3	[M+3H] (3+)-NH3-P, [M+3H] (3+)-H2O-P
664.31976	2283.8	b (5) (1+)
665.43298	775.9
666.25824	103.9
667.49127	445.7
668.59735	1968.6	y (12) (2+)-H2O
669.39142	2668.4	[M+3H] (3+)-P, y (6) (1+)-H2O, y (12) (2+)-NH3
670.50580	1219.6	y (6) (1+)-NH3
671.32098	300.2
672.24420	138.3
673.12610	197.8
674.06689	300.2
675.32660	1641.3
676.74084	278.7
677.69891	523.9	y (12) (2+)
678.70648	1286.7
679.34204	1272.4
680.66956	691.6
681.44196	79.7
682.77252	1329.9
683.58014	1369.9
684.55634	1030.1
685.34735	1165.4
686.39551	879.6
687.29749	7163.4	y (6) (1+)
688.39130	2070.0
689.79114	2968.7
690.68610	5362.0	[M+3H] (3+)-NH3-H2O
692.06989	2848.4
693.14203	1060.3
694.02692	366.7
694.85291	72.9
695.65656	153.7
696.79181	12.6
698.65802	35.4
702.73248	31.0
708.62952	379.0	b (13) (2+)-NH3-P, b (13) (2+)-H2O-P, b (12) (2+)
709.60767	337.9
710.83661	69.0
712.06952	217.8
712.82813	50.1
714.20428	11.2
717.49036	2951.6	b (13) (2+)-P
718.36505	505.5
719.50525	73.2
720.85046	515.5	y (13) (2+)
721.86053	134.8
723.17633	35.4
724.05212	37.3
725.36652	42.3
726.40558	19.5
727.30804	48.3
728.46014	172.8
729.47961	68.3
732.04242	14.3
733.12384	380.8	b (6) (1+)-H2O
734.17914	64.4
735.27911	133.7
736.32721	105.7
737.42999	45.9
738.97131	125.9
739.84930	64.2
742.23285	125.1
742.94562	58.8
744.11053	233.9
745.44751	10.1
747.62750	58.0
749.00592	971.0
751.25458	580.2	b (6) (1+)
752.25507	363.6
753.03839	119.5
754.21149	137.7
755.20734	73.7
757.11688	1140.2	b (14) (2+)-H2O-P
758.05188	2253.5	b (14) (2+)-NH3-P, b (13) (2+)-H2O, b (13) (2+)-NH3
758.86737	432.7
760.17816	144.6
761.77704	76.3
763.28009	67.6
764.81793	104.3
766.17712	2699.9	b (14) (2+)-P
766.88812	3016.0	b (13) (2+)
768.22083	109.3
769.60022	62.7
770.27582	220.8
770.95361	60.3
771.78088	22.2
774.63019	74.8
776.35095	116.6
777.39471	121.8
779.42682	50.8
781.83228	45.9
782.46173	135.1
783.79425	119.5
785.45251	7.1
786.64008	77.7
787.71503	94.5
788.49164	8.6
791.27472	8.1
792.49884	41.7
794.25067	17.8
795.63995	47.3
796.39105	57.0
799.65570	254.6
800.35260	44.1
802.40991	93.5
803.31854	79.7
804.20764	232.1
805.22955	92.2
806.10883	52.8
806.77350	58.2
807.61029	111.0
808.49261	44.8
810.16870	76.3
812.32556	107.8
813.50128	165.6
814.74316	317.6
815.65674	102.8
816.75079	223.0
817.54755	4.4
819.13507	146.4
820.34869	220.2
821.44928	271.1
823.04370	127.5
823.82233	25.6
825.39032	111.4
826.14362	222.6
827.44647	87.0
828.37067	24.4
830.57452	13.0
831.44800	24.4
832.38965	161.6
833.24182	192.2
834.57477	22.1
838.30560	265.3
839.59552	93.1
840.32599	54.8
841.69501	138.5
842.62152	108.8
843.30811	42.5
845.59393	61.8
847.57965	210.3
848.65576	46.1
850.36597	5334.3	y (7) (1+)
851.32782	2213.1
852.38208	1041.8
853.45258	466.2
854.27875	263.1
855.25012	164.1
856.26257	278.7
857.40680	357.3
858.33258	159.0
859.61053	219.6
860.26031	86.5
861.29327	87.6
861.96820	59.9
865.48810	544.0	b (15) (2+)
866.53375	186.3
868.19727	402.9	y (16) (2+)-P
869.47803	168.1
870.31055	62.1
871.20929	280.5
872.46875	315.6
873.52008	124.7
875.27338	108.7
877.06622	154.7
877.87640	125.0
878.67059	106.1
879.46893	80.2
881.17438	976.7	b (16) (2+)-P
882.10992	67.2
883.30957	83.0
885.13898	40.1
886.10815	75.5
886.91144	10.1
887.52197	11.9
888.19849	58.8
889.75470	43.6
890.82935	131.7
891.43256	18.6
892.42365	100.8
893.19012	12.2
893.95703	36.9
894.66705	10.1
895.35205	57.5
896.43799	131.9
897.39154	135.5
898.42560	48.7
899.23975	72.5
900.39209	45.4
901.04340	117.9
902.17181	131.7
903.05194	51.2
903.81732	10.0
905.46954	8.0
906.68042	11.5
908.12970	34.0
909.24951	169.9
910.55121	90.3
911.65619	299.7
912.44452	397.3
914.85132	253.6
915.89697	99.6
917.06299	362.9	b (17) (2+)-P, y (17) (2+)-H2O-P, y (17) (2+)-NH3-P
918.10742	258.3
919.18726	29.2
920.69849	963.3	b (16) (2+)-H2O, b (16) (2+)-NH3
921.33325	594.4
922.01050	523.9
923.41949	74.5
925.21185	40.3
926.28247	56.6
927.26172	219.6
928.43378	131.5
929.32953	266.7
930.02295	4740.1	b (16) (2+)
930.85425	956.0
931.45526	209.0
932.31891	281.8
933.10034	197.9
933.81421	10.9
934.56586	51.1
936.03534	157.8
936.79224	93.9
937.42596	58.7
938.66876	77.2
939.74554	118.0
940.72260	140.0
941.49878	252.7
942.35724	193.9
943.83063	160.3
945.01172	82.0
946.17010	18.5
948.16486	157.2
950.44098	53.5
951.91132	315.4
953.41693	49.2
955.61652	79.1
956.45947	71.1
957.43048	88.8
958.38007	85.2
959.12494	139.1
960.52435	46.6
961.24731	39.7
961.92767	49.1
962.54541	96.1
963.56500	112.1
965.25140	759.2	y (17) (2+)-NH3, b (17) (2+), y (17) (2+)-H2O
965.95551	403.4
966.74609	62.2
967.62555	41.0
969.32318	11.4
970.19434	108.6
971.52985	47.3
973.92651	120.2
975.23639	16.6
976.20355	33.5
977.55933	162.2
978.25757	8.4
979.45074	1170.2	y (8) (1+)
980.48590	607.9
981.36652	181.2
982.45972	42.4
983.07269	25.6
984.36115	5.3
985.36841	26.5
986.90454	60.9
987.86578	90.3
988.83173	41.5
989.60663	70.0
991.64191	85.0
995.49725	103.1
996.75568	14.7
998.52692	99.1
999.40851	35.4
1000.31781	98.9
1002.99359	69.7
1004.19165	16.8
1005.17944	89.4
1006.07953	173.1
1007.24127	56.6
1009.51752	20.2
1010.35980	6.0
1012.33478	110.9
1013.32159	121.7
1014.25171	36.8
1016.09155	44.3
1017.41986	21.2
1020.11938	99.4
1022.26703	73.5
1024.30078	1615.7	b (9) (1+)
1025.34412	477.7
1026.39014	160.6
1027.46216	74.1
1028.38733	150.8
1029.40527	139.8
1030.55212	267.6
1031.40039	27.1
1034.80640	96.4
1035.53101	9.1
1036.49780	14.4
1039.44348	103.0
1040.36792	90.4
1041.72644	252.2
1042.51196	264.1
1043.92505	96.3
1047.86719	94.4
1048.47412	16.8
1049.45947	45.1
1050.29102	35.9
1051.13013	34.7
1055.31763	9.3
1057.29614	107.4
1059.08325	34.3
1060.31287	162.8
1061.31323	98.7
1062.84058	41.6
1064.50879	48.9
1066.45410	27.8
1068.24390	38.2
1069.33386	71.7
1071.30151	91.6
1072.65991	6.7
1075.19849	16.1
1076.83081	89.0
1079.48120	454.7
1080.34265	555.4	y (9) (1+)
1081.03491	66.5
1081.63586	63.9
1082.25208	38.1
1087.24438	51.6
1087.85425	16.7
1089.61011	36.6
1090.39026	9.6
1091.09937	15.4
1092.51294	85.1
1093.22449	8.7
1094.46021	24.6
1097.06189	18.3
1098.20813	12.0
1099.79102	19.1
1102.58032	67.0
1103.23254	67.3
1106.50793	30.7
1107.42981	212.9
1108.44141	48.0
1109.25806	58.3
1111.62634	105.3
1113.39697	31.5
1115.22009	28.0
1115.85437	15.0
1117.38806	15.5
1119.60474	38.3
1122.36755	36.8
1123.35583	48.7
1125.31384	645.6	b (10) (1+)
1126.29492	194.1
1127.40869	18.6
1128.39575	8.8
1129.29639	24.6
1132.40662	65.2
1137.16479	85.1
1138.63904	59.7
1139.51392	21.7
1140.25439	168.1
1141.33191	277.0
1142.38281	93.0
1143.48706	48.3
1144.48511	48.5
1145.77466	25.8
1146.77625	18.2
1149.08569	82.9
1150.48999	15.9
1151.63403	4.6
1153.37878	26.1
1156.51147	105.9
1157.69519	70.4
1158.45483	53.7
1159.34644	22.3
1161.03601	87.8
1162.36523	34.8
1163.71265	16.0
1167.29590	32.6
1171.21826	27.5
1173.66064	8.1
1174.47375	15.0
1176.18494	61.9
1179.59680	45.8
1180.30566	15.0
1182.30652	35.4
1186.27466	29.3
1187.70654	21.5
1190.67139	43.8
1191.32837	48.8
1193.49341	9.6
1195.55933	32.4
1197.41162	33.1
1198.12695	48.9
1204.71289	36.8
1207.09460	57.1
1207.80518	33.8
1210.23633	48.6
1217.44702	11.2
1218.47473	26.3
1220.18933	56.2
1221.71167	61.2
1226.50110	43.1
1227.44006	123.0
1228.16052	9.7
1229.33191	34.7
1234.47900	51.7
1236.93152	113.9
1237.80237	102.2
1238.56018	56.1
1243.49963	21.2
1245.00366	5.3
1249.09998	14.0
1253.55444	90.4
1254.33020	427.1	b (11) (1+)
1255.34277	546.3
1256.25586	80.3
1257.10559	55.5
1265.13989	18.0
1272.64783	38.8
1273.60486	52.1
1283.39087	30.2
1284.30017	43.8
1286.27722	14.7
1300.27502	50.1
1301.49792	111.1
1307.70203	60.6
1311.47241	64.2
1320.03308	18.2
1349.82129	19.4
1353.51099	38.6
1362.30432	47.8
1363.45789	29.9
1365.02039	34.9
1366.09131	79.7
1377.37732	23.9
1380.38025	57.6
1382.59143	17.8
1385.29126	19.1
1386.14319	51.8
1389.45410	20.9
1399.32166	31.3
1400.26147	17.1
1407.22144	23.9
1414.29333	28.8
1417.37036	264.9
1418.53796	259.7
1423.40125	30.4
1461.43848	24.4
1472.88928	33.0
1498.46838	30.0
1513.15430	15.8
1514.38367	176.1
1515.34241	62.6
1516.18054	12.6
1531.32629	185.0
1532.32227	94.1
1533.42639	92.4
1561.42664	16.1
1626.32056	31.3
1669.38025	23.0
