# Supplementary material for: Phosphoproteomic Analysis of Platelets Activated by Pro-Thrombotic Oxidized Phospholipids and Thrombin
Source: PLoS One. 2014 Jan 6;9(1):e84488. doi: 10.1371/journal.pone.0084488 (PMC3882224; doi:10.1371/journal.pone.0084488)
Supplement: Annotated Spectra S4 — (ZIP) [file pone.0084488.s007.zip › RISQVSSGETEYNPTEAR_-7_2_52373.txt]

m/z	i	matches
205.12651	27.4
206.22340	11.2
209.01962	35.6
211.16876	27.9
212.22287	50.5
220.47897	38.0
224.08273	15.5
225.22482	23.5
226.34900	63.8
227.38925	82.2
228.05470	18.1
229.20743	124.2
231.12149	110.7
232.15703	48.2
233.11823	23.4
235.34398	55.7
236.14386	54.0
239.39877	38.8
242.18816	144.5
245.41177	142.0
246.25861	958.2	y (2) (1+)
248.29770	36.2
252.11914	12.9
256.04718	15.4
258.43610	14.4
261.36252	64.7
262.62787	12.0
264.49408	40.9
269.10593	28.5
270.22986	281.3
271.42719	85.3
272.27036	28.5
273.37436	8.5
278.14041	184.6
280.15521	124.0
285.21716	114.8
286.20026	36.3
287.36545	495.7	y (5) (2+)
293.21265	52.4
295.86313	14.7
297.07312	124.9
300.11041	13.8
303.42764	18.9
309.28729	97.6
310.36661	28.6
311.32715	22.5
315.00507	67.9
316.42975	17.9
317.15201	71.8
321.19000	74.3
323.33533	62.6
325.04272	89.7
326.04034	133.2
327.12769	72.3
328.43939	29.5
329.28992	21.6
330.27844	53.3
331.44116	45.9
332.79077	123.2
335.76599	191.4
337.20941	40.6
339.07263	69.4
340.59808	77.9
342.01053	55.7
343.44711	222.3
344.34558	168.1
346.24591	42.8
347.10577	12.0
349.27722	65.4
351.18744	108.5
352.72241	111.8
354.99438	88.5
356.28302	45.8
359.24017	81.0
361.05566	150.6
364.17792	77.1
365.20233	7.7
366.09900	48.3
368.42639	10.4
372.33624	460.3
373.10938	21.7
374.22021	7.7
375.24866	272.7
376.38086	192.9
377.60925	38.0
379.14978	41.0
381.51172	97.3
382.15997	32.0
389.03064	9.4
390.77075	20.6
393.51703	17.0
394.21228	58.9
395.29407	44.7
396.30652	30.0
399.52301	93.5
401.04413	30.4
401.73004	79.2
402.34631	11.8
403.18127	28.4
406.41736	12.7
407.16467	104.7
408.30865	288.4
409.30634	65.1
410.81885	68.0
412.09357	47.8
416.92163	34.4
417.57800	52.8
418.29602	31.8
419.17969	18.9
421.15564	96.8
422.10669	38.5
423.70276	12.0
424.44330	77.9
425.87555	1133.9	y (7) (2+)
426.91785	91.2
427.63824	28.3
428.92358	60.0
429.76111	119.5
431.14539	15.4
432.33099	24.8
434.32031	45.3
436.36017	33.8
437.25867	43.8
439.31848	236.6
440.33630	24.2
441.26849	11.8
441.87817	25.7
444.19067	124.1
444.81909	38.9
445.82147	42.4
446.85852	7.7
448.90088	40.0
450.05005	90.4
452.64734	133.5
453.27429	11.4
454.16711	197.4
454.93707	59.8
456.31396	70.4
458.30469	156.6
460.41626	80.0
461.51154	127.9
462.46082	98.8
463.72919	609.3	b (9) (2+)-P
464.65906	180.6
465.39105	31.7
466.04657	51.0
467.61810	150.2
468.58221	129.9
469.57672	238.6
471.18542	12.7
471.94043	129.9
472.85815	57.0
474.36627	103.7
475.20551	30.9
476.39948	368.3	y (4) (1+)
477.27997	6.8
481.21765	20.4
481.96320	130.9
482.63855	29.3
483.33588	168.2
485.02380	83.0
486.42273	48.0
487.37170	81.4
488.09436	65.2
490.25598	386.9	y (8) (2+)
491.37640	56.3
492.35516	87.1
493.24152	9.4
494.10431	8.6
494.85992	27.8
495.48401	18.8
496.31354	85.6
497.24902	33.6
499.27551	47.2
500.50079	45.2
501.12732	20.5
503.19556	430.4	b (9) (2+)-H2O
503.88440	97.8
505.26563	89.5
506.04572	23.9
506.87549	41.4
508.12531	74.7
509.08966	149.0
510.00690	64.0
510.99274	267.8
512.60211	635.0	b (9) (2+)
513.36133	166.2
514.45209	888.1	b (10) (2+)-P, y (14) (3+)
515.82983	218.5
516.51447	7.9
519.63605	71.2
521.08606	209.4
522.40503	58.5
523.53082	141.4
525.08679	73.5
525.70844	74.0
527.32819	50.7
529.35669	358.3
530.23383	169.1
531.45978	168.7
534.46606	12.5
535.47760	31.4
536.36560	58.6
537.07037	104.7
538.09332	65.4
540.65381	772.6	y (9) (2+)
541.42059	418.1
542.61102	70.2
543.23792	171.0
544.21124	11.2
545.13104	373.8	b (15) (3+)-P
546.08966	30.4
546.91711	18.0
548.16461	264.0
549.54926	115.8
550.27911	209.9
551.01251	11.2
552.41766	676.2
553.30914	56.0
554.33014	1147.0	b (10) (2+)-NH3, b (10) (2+)-H2O
555.47253	348.8	y (5) (1+)-H2O
556.77472	351.0	y (15) (3+), y (5) (1+)-NH3
558.25000	54.2
559.85040	207.7
560.76892	313.6
561.71729	45.4
563.45416	557.0	b (10) (2+)
565.04889	998.4	b (4) (1+)
566.04236	306.0
567.70282	143.9
569.26068	428.2
569.95557	1361.7	b (11) (2+)-H2O-P, b (11) (2+)-NH3-P
570.99921	479.1	b (15) (3+)-NH3, b (15) (3+)-H2O
571.87408	160.8
573.34021	6141.2	y (16) (3+)-H2O-P, y (16) (3+)-NH3-P, y (5) (1+)
574.37463	1585.8
575.28113	178.1
576.06036	111.5
577.35028	147.9
578.92950	2591.3	y (16) (3+)-P, b (11) (2+)-P
580.05231	285.8
581.18878	318.6	b (16) (3+)-NH3-P, b (16) (3+)-H2O-P
582.42059	262.9
583.50793	261.2
584.11517	73.0
585.84131	42.1
586.93658	730.7	b (16) (3+)-P
588.28094	343.5
589.45795	240.4
591.05829	534.3
592.15973	134.7
592.97015	13.6
593.79034	83.1
594.47998	31.8
595.44958	387.0
596.10107	183.5
596.98676	118.1
598.32782	118.1
599.44843	129.6
600.85199	248.1
602.00305	80.4
603.18170	331.1
603.84369	84.6
604.69482	473.5	b (17) (3+)-H2O-P, y (10) (2+)
605.69507	215.9
608.82013	363.6
610.05426	1046.5
610.85028	176.7
611.52332	14.8
612.45392	57.5
613.44379	165.2
614.43060	478.1	b (16) (3+)-NH3, b (16) (3+)-H2O
615.32739	56.5
616.24164	59.4
618.13647	298.8
618.78290	2648.5	b (11) (2+)-NH3, b (11) (2+)-H2O
619.41467	1985.1
620.65375	166.0
621.70508	75.9
622.98633	687.5
624.18738	47.2
625.23584	440.4	y (11) (2+)-H2O, y (11) (2+)-NH3
626.15106	226.3
627.11517	195.1
627.86969	3970.1	b (11) (2+)
629.08899	721.0
629.93365	298.5
631.50989	412.7
632.23877	142.0
633.52637	289.6
634.36945	141.3
636.02777	242.1
636.96539	401.2	b (6) (1+)-NH3-P
637.91278	302.7
638.61749	228.7
639.25922	58.7
640.44025	545.7
641.36987	501.9
642.50824	581.8
643.37274	520.3
644.34967	523.7	b (17) (3+), y (17) (3+)-H2O, y (17) (3+)-NH3
645.27295	30.6
646.19403	167.2
646.99908	136.7
648.43762	239.2
649.53326	333.4	y (17) (3+)
650.57526	179.6
651.24506	1439.5
651.94476	5202.1	b (12) (2+)-H2O-P, b (12) (2+)-NH3-P
652.70044	2729.2	b (6) (1+)-P
653.56738	1960.5
654.47223	119.5
655.84894	447.6
657.06781	478.0
658.02399	541.6	[M+3H] (3+)-NH3-H2O-P
659.27850	111.7
660.61432	2907.7	b (12) (2+)-P
662.03693	420.8
663.39978	3280.9	[M+3H] (3+)-H2O-P, [M+3H] (3+)-NH3-P
664.20227	1491.7	b (5) (1+)
664.83838	182.7
665.45410	377.1
666.66162	335.8
667.51068	649.7
668.48022	2013.7	y (12) (2+)-H2O, y (12) (2+)-NH3
669.65814	3218.5	y (6) (1+)-H2O, [M+3H] (3+)-P, y (6) (1+)-NH3
670.69458	1442.3
671.92035	112.1
672.93561	443.7
673.64337	270.5
674.38177	272.6
675.38129	396.8
676.21143	386.3
677.34467	722.6	y (12) (2+)
678.73669	1083.5
679.52258	427.6
680.56329	603.9
681.57355	725.4
682.69330	1278.4
683.34290	1514.1
684.31122	1760.9
685.52838	550.5
686.75098	1598.6
687.36530	3989.6	y (6) (1+)
688.49774	2321.8
689.51251	395.2
690.35822	4977.7	[M+3H] (3+)-NH3-H2O
691.66852	2470.2
692.44580	3746.2
693.46106	430.7
694.28467	64.1
695.31561	48.4
696.02051	15.4
703.14453	11.2
706.37946	30.9
707.44244	68.5
708.59491	584.3	b (13) (2+)-H2O-P, b (13) (2+)-NH3-P, b (12) (2+)
709.30853	513.9
710.18964	202.5
711.97382	285.2
715.46881	10.4
716.09735	76.9
717.50720	2004.8	b (13) (2+)-P
718.30927	52.1
719.41681	129.7
720.66052	208.5
721.41589	82.8
722.29840	147.6
723.96576	66.7
724.97772	22.3
725.63177	19.5
726.95624	64.9
727.64728	95.2
728.27130	77.2
729.50525	63.0
730.49591	140.3
733.19562	619.4	b (6) (1+)-H2O
734.30273	201.0
735.71136	195.0
737.30829	113.8
738.62286	202.8
739.41382	36.6
740.42041	80.4
742.33630	77.2
743.93121	86.6
744.82520	59.8
746.39618	84.8
748.53198	599.9
750.40765	19.7
751.18805	139.1
752.17426	253.2
753.94446	177.4
755.44751	39.4
756.28662	42.3
757.65265	3315.1	b (13) (2+)-H2O, b (14) (2+)-H2O-P, b (13) (2+)-NH3, b (14) (2+)-NH3-P
758.72803	84.6
759.33667	8.6
760.36273	156.4
761.37659	191.8
762.30408	28.5
763.52802	88.8
764.13873	41.6
766.20660	2651.6	b (13) (2+), b (14) (2+)-P
766.86505	1850.2
767.71570	94.5
770.30939	39.3
771.96930	173.8
773.29926	25.0
774.35309	176.0
775.54584	107.6
776.36700	201.5
777.52325	112.4
779.00769	9.3
781.23895	136.9
784.18414	90.3
786.40033	144.3
787.28851	15.5
790.43982	108.2
791.36096	24.3
792.29010	210.7
797.45074	124.9
799.25635	212.2
800.25220	114.2
801.56317	145.7
802.33844	39.7
803.06342	41.4
804.45135	104.0
805.55634	105.3
806.33563	94.3
807.67059	117.2
808.38568	40.5
812.47748	225.0
813.65710	170.0
815.29730	327.4	b (14) (2+)
816.46130	273.7
819.45154	223.9
820.29785	338.0	b (7) (1+)-H2O
821.41498	152.5
822.32587	117.1
823.66241	18.3
826.02917	106.1
826.94897	113.8
827.90015	38.3
831.52124	81.2
832.45209	67.8
833.14093	97.9
833.88177	76.7
835.25848	172.3
836.36249	104.0
837.49786	91.4
838.12909	145.2
839.39117	84.8
840.52710	30.5
842.32257	27.4
843.27795	59.7
843.93616	100.0
844.57019	72.2
845.94049	99.4
847.70117	92.8
848.75250	194.2
850.36560	5707.4	y (7) (1+)
851.34021	2042.3
852.18915	801.6
853.41193	500.9
854.29633	257.4
855.24603	48.2
856.34985	244.2
858.18109	78.1
858.82996	33.8
860.19507	259.4
861.87250	16.9
862.72327	66.1
865.26263	935.1	b (15) (2+)
865.93085	76.5
867.49176	158.4
868.69897	348.9	y (16) (2+)-P
869.40991	69.2
870.46979	150.1
872.54858	436.6	b (16) (2+)-H2O-P, b (16) (2+)-NH3-P
873.50244	92.4
876.26984	34.7
877.39984	86.0
878.38135	237.6
879.06830	16.2
880.00287	118.9
881.30219	986.1	b (16) (2+)-P
881.98315	89.6
883.12408	22.2
885.18652	70.0
886.35675	9.4
887.17548	73.0
890.44830	30.1
892.68793	26.7
893.63556	41.4
894.51923	105.0
895.39380	164.1
898.18475	72.6
898.87421	65.4
900.35840	225.9
901.40454	40.5
904.35931	191.1
905.14435	98.8
906.11017	33.6
907.14575	142.2
908.19659	90.0
909.08398	22.6
910.39386	175.1
911.19507	233.2
912.01886	368.3
912.75299	223.0
914.21075	59.6
915.06085	113.5
916.60187	119.4
917.25385	205.7
918.05475	170.2
919.26678	127.1
921.00177	2045.0	b (16) (2+)-H2O, b (16) (2+)-NH3
922.15845	129.6
924.02411	198.1
924.88696	83.8
926.73846	192.7
927.58380	91.9
929.95441	5565.1	b (16) (2+)
930.94244	420.9
932.43414	358.1
933.86212	129.4
934.77362	33.9
935.52643	31.8
936.48981	96.0
937.45313	133.3
938.30853	105.1
939.30273	337.7
940.22723	261.1
941.34210	345.3
942.55225	61.7
943.34155	62.3
943.96234	51.4
946.33234	42.8
947.29486	11.1
948.31982	71.8
949.23285	33.9
950.79974	85.7
951.84003	136.5
955.40289	12.1
957.23999	181.0
958.57196	26.7
959.33844	37.1
959.97632	78.4
961.64630	86.2
962.35846	28.9
963.18896	57.2
964.41870	42.4
965.35004	688.5	y (17) (2+)-H2O, b (17) (2+), y (17) (2+)-NH3
966.02557	253.5
967.22552	80.5
968.94946	89.9
969.84589	52.2
971.34985	26.1
972.62909	146.5
973.92804	80.0
974.93115	74.2
975.60010	19.0
976.46027	192.3
977.93060	215.8
979.25983	656.3	y (8) (1+)
980.52362	651.2
981.44830	97.4
982.36523	59.8
983.27704	217.6
984.35016	87.2
985.79657	132.4
989.55890	45.9
991.50806	110.8
992.61212	42.4
994.21722	46.6
995.22479	45.7
996.12274	203.6
997.22748	70.0
1001.59991	26.0
1002.75317	19.0
1005.58917	38.4
1006.52930	13.8
1007.53278	190.1
1009.52582	95.8
1011.30591	43.4
1012.96002	76.1
1014.11359	121.8
1022.53613	9.4
1024.20093	1569.8	b (9) (1+)
1025.41284	470.1
1026.41724	18.0
1027.56787	45.8
1028.77844	207.5
1029.49036	257.3
1030.32666	337.5
1031.21753	180.0
1033.30103	106.9
1035.48279	45.8
1037.34375	52.6
1039.99036	77.1
1041.16406	323.9
1042.35938	424.4
1043.35474	180.0
1044.47754	78.5
1046.62964	43.2
1048.35901	30.4
1049.21399	46.6
1050.20142	56.9
1051.56128	32.1
1055.41736	56.3
1056.56104	26.9
1057.22913	82.2
1060.40063	50.2
1062.10522	138.1
1062.74512	90.3
1063.58728	39.7
1064.63916	50.3
1065.43188	95.2
1068.98010	28.6
1069.61670	11.2
1070.29797	112.3
1072.07263	62.7
1079.51660	558.9
1080.63013	605.7	y (9) (1+)
1081.45325	89.7
1082.41406	20.9
1085.78394	41.5
1087.36377	64.0
1096.52441	53.7
1097.18127	12.9
1099.45435	37.9
1102.22083	113.5
1103.10193	66.0
1107.53931	162.9
1108.45776	172.6
1109.49194	49.6
1112.49890	65.4
1113.65869	92.3
1120.29077	44.9
1123.32190	121.8
1124.24292	26.2
1125.46875	221.6
1126.44092	35.7
1128.36560	42.7
1129.52881	146.2
1133.56641	102.8
1134.55225	50.1
1137.81641	40.7
1138.62695	35.3
1140.05469	321.2	b (11) (1+)-NH3-P
1140.81897	33.6
1141.56482	233.2
1142.24133	67.4
1143.32532	49.1
1149.42847	51.0
1153.38306	17.8
1156.20862	199.2
1157.34082	193.7
1158.30469	94.2
1161.47192	82.1
1163.83032	23.3
1164.45337	31.8
1168.98230	72.5
1172.40808	23.4
1173.16687	28.7
1175.06543	73.9
1175.69214	12.8
1177.98828	27.7
1180.11768	24.7
1181.38281	42.3
1186.37817	57.3
1189.20581	36.2
1191.42932	58.7
1192.25012	36.8
1193.73303	12.0
1196.33484	25.7
1197.32373	145.6
1207.37085	94.3
1208.49719	26.9
1209.52332	69.6
1218.22229	17.3
1219.78577	34.5
1220.69495	70.9
1224.87122	57.0
1226.25464	148.1
1228.98877	29.5
1230.47266	30.0
1235.46033	43.2
1237.03528	19.6
1237.79724	31.0
1239.27087	138.6
1244.23096	46.7
1246.57043	29.3
1247.30054	16.4
1252.64758	13.8
1253.67737	193.4
1254.40991	1127.4	b (11) (1+)
1255.53516	715.4
1256.93518	78.0
1265.01184	30.4
1266.50867	12.1
1272.42737	25.7
1275.26123	34.2
1283.32104	33.1
1292.67761	48.9
1297.55359	28.6
1318.77039	20.8
1319.57483	46.5
1320.81323	30.4
1323.30017	23.9
1334.52454	13.8
1344.62268	9.9
1354.66724	48.8
1398.22327	67.8
1399.96631	48.8
1405.37207	11.7
1415.26550	17.3
1416.06946	33.7
1417.33813	198.5
1418.43982	240.1
1434.62817	16.0
1460.35681	16.4
1513.48572	23.5
1514.43152	81.5
1531.46252	140.5
1532.34558	24.3
1584.70496	32.7
