# Supplementary material for: Phosphoproteomic Analysis of Platelets Activated by Pro-Thrombotic Oxidized Phospholipids and Thrombin
Source: PLoS One. 2014 Jan 6;9(1):e84488. doi: 10.1371/journal.pone.0084488 (PMC3882224; doi:10.1371/journal.pone.0084488)
Supplement: Annotated Spectra S4 — (ZIP) [file pone.0084488.s007.zip › RISQVSSGETEYNPTEAR_-10_2_54783.txt]

m/z	i	matches
200.90257	40.7
206.48447	75.0
210.16364	53.6
211.47150	59.4
212.13771	116.1
215.87436	16.4
217.06036	27.0
218.52701	24.4
220.20331	56.5
221.10217	20.9
224.13007	69.6
226.00679	70.8
228.28375	100.3
229.17772	54.4
231.01935	110.7
232.90096	30.2
234.11230	72.0
236.93509	18.6
239.43524	116.6
243.04932	59.9
244.10315	47.5
246.27937	1560.8	y (2) (1+)
246.89183	43.3
249.26157	26.7
250.45613	24.5
254.18407	35.1
260.27948	16.3
260.93137	49.9
263.23849	30.4
265.07193	13.0
269.08167	178.5
270.13843	428.9
272.41284	49.2
273.21054	14.1
273.97693	14.2
275.03922	76.2
278.00040	221.6
279.16846	113.5
282.20837	19.9
283.17880	22.0
286.07941	10.7
287.24539	933.5	y (5) (2+)
288.54584	127.0
289.38544	13.9
290.42273	99.2
296.03717	124.9
297.22629	285.3
299.85437	26.7
300.47116	14.1
301.19012	34.8
303.09622	18.8
304.00027	10.7
306.91647	128.4
308.98322	15.4
313.70566	90.1
314.73724	29.3
318.59155	37.3
320.23395	45.9
322.70538	92.2
324.89740	229.5
326.95490	129.4
327.61957	44.7
330.16907	19.9
331.30481	36.6
332.36127	28.0
333.11823	75.2
335.28015	39.4
336.22293	27.7
337.48535	209.0
339.26764	54.3
340.50806	26.7
341.37537	53.6
342.19110	18.4
344.27747	529.5
345.25122	41.5
347.05353	45.2
349.22754	24.2
351.17749	59.1
352.26166	29.1
354.22772	116.0
355.79340	121.4
357.41986	189.2
360.75183	127.4
363.12860	57.6
365.06586	42.1
366.19922	29.0
367.42004	16.4
372.35577	293.5
373.52380	46.5
374.62329	139.9
375.34302	429.0
376.34070	252.1
378.83942	74.2
379.71234	152.0
380.36182	33.5
381.47693	52.2
386.34259	23.2
387.10437	166.2
389.30249	46.1
390.19141	34.7
391.28198	96.9
393.32172	101.6
395.31000	161.4
396.46320	127.2
399.10565	127.3
400.34723	47.6
404.50720	81.6
407.05328	61.9
408.44952	39.3
410.04358	60.0
410.70953	88.7
411.42157	23.2
412.41071	13.0
414.57574	83.8
418.13794	42.6
419.97589	36.3
421.42645	95.5
422.37683	29.9
423.28180	16.3
424.24756	103.6
425.47272	462.6
426.30469	420.1
427.55670	104.9
428.19293	16.4
431.14246	63.9
432.31165	89.4
437.34589	104.9
439.13110	317.2
440.86823	143.8
441.58911	15.2
442.29688	77.7
444.13995	169.7
444.95917	64.7
446.29742	27.7
448.51874	33.7
449.95898	140.1
451.24200	96.8
452.39008	251.7
453.46387	318.9
454.26306	15.7
454.99292	30.3
456.40747	23.4
457.16632	22.2
458.39301	149.4
459.17474	83.0
460.28149	208.2
461.25269	56.4
462.43781	85.6
464.09070	559.5
464.87689	110.4
466.18555	100.6
467.27148	209.9
468.37158	119.8
471.74066	42.4
472.61285	51.3
473.91638	34.9
474.58313	21.0
476.33783	564.1
477.50098	116.8
478.24188	47.7
481.24481	421.6
482.89368	143.8
484.44574	81.6
485.46857	51.8
486.25836	33.7
487.29651	99.5
488.33649	149.9
490.86603	180.3
491.52118	266.4
493.10999	55.7
494.36523	62.2
495.32910	194.1
497.20563	194.2
498.52832	135.8
503.22717	159.9
504.22607	186.8
505.35736	327.9
507.85797	136.5
509.78534	24.5
511.34912	102.8
512.68671	58.0
514.35950	546.2
516.60419	25.5
517.43756	18.8
518.84839	25.6
519.45923	48.4
521.38293	14.1
522.33881	218.7
523.16150	18.7
524.22736	144.5
526.33722	52.3
527.30811	21.0
529.60492	179.2
530.55933	175.5
531.58655	206.5
532.86456	124.4
534.19238	33.7
535.21747	78.6
536.46783	140.6
537.19586	161.1
539.19263	68.4
540.66113	1063.0	y (9) (2+)
541.37421	404.1
542.25427	37.6
543.10309	130.6
544.14996	78.2
545.49237	278.7
546.22040	16.4
547.53882	359.0
548.33124	95.2
549.47284	285.3
550.58514	151.9
551.48907	207.7
553.94751	635.9	b (10) (2+)-H2O
555.29126	883.3	b (10) (2+)-NH3, y (5) (1+)-H2O
556.24573	660.0	y (5) (1+)-NH3, y (15) (3+)
557.35907	227.8
558.67865	387.5
561.25806	92.3
562.37903	125.2
563.10791	802.3	b (10) (2+)
563.81952	412.7
564.71381	266.2
565.56085	483.0
566.52142	277.5
567.63007	33.5
568.58618	193.0
570.04974	1890.1	b (11) (2+)-H2O-P, b (11) (2+)-NH3-P
571.01959	393.8
572.16815	158.5
573.31342	7531.4	y (5) (1+), y (16) (3+)-NH3-P, y (16) (3+)-H2O-P
574.40143	2882.2
575.46869	474.3
577.46283	110.1
578.98010	4312.4	b (11) (2+)-P, y (16) (3+)-P
579.81091	247.3
580.46027	94.1
581.96826	214.5
582.59277	425.4
583.68439	226.1
585.54352	228.1
586.63007	167.5
587.47662	356.6
588.15271	506.4
589.28351	99.3
591.41766	141.0
592.33759	14.2
592.94092	82.4
594.29382	135.1
595.58368	379.0
596.53436	259.2
597.20514	17.8
599.25244	229.9
600.02472	149.3
600.80438	363.8
601.46454	178.7
602.62543	220.9
603.70520	403.6
604.88239	882.1	b (17) (3+)-H2O-P, y (10) (2+), b (17) (3+)-NH3-P
606.11279	222.3
608.22827	304.1
609.93054	885.7
611.01453	192.5
612.62372	242.8
613.62628	658.2	b (16) (3+)-H2O
614.34637	339.5
615.89130	337.8
616.84613	557.8
618.91077	4832.1	b (11) (2+)-NH3, b (11) (2+)-H2O
620.02069	338.4
621.21075	111.7
622.11243	136.0
623.20111	538.5
624.08344	82.4
624.90387	546.0
626.01923	205.2
627.84503	5034.9	b (11) (2+)
628.86945	1047.0
629.60822	16.4
631.01703	503.2
632.88593	283.2
633.96362	272.5
634.68390	141.5
635.37927	94.2
636.41522	96.9
637.41986	488.4
638.32489	359.3
639.34454	256.8
640.81396	318.0
642.14459	545.2
643.24896	1019.3
644.23615	1341.1	y (17) (3+)-NH3, y (17) (3+)-H2O, b (17) (3+)
644.99347	1311.9
646.06274	530.5
647.63043	335.4
649.06683	347.1
650.28778	493.5
652.11633	12441.9	b (12) (2+)-NH3-P
653.44617	10062.3	b (6) (1+)-P
654.56061	681.4
655.53674	153.3
656.66278	190.9
657.85614	1003.5	[M+3H] (3+)-NH3-H2O-P
658.54541	344.9
660.25861	2128.0
660.97784	2351.6	b (12) (2+)-P
662.37811	1085.7
663.54181	5025.0	b (5) (1+), [M+3H] (3+)-NH3-P, [M+3H] (3+)-H2O-P
664.20984	3278.6
665.20911	743.2
666.18292	112.9
667.31781	248.3
668.72729	3424.4	y (12) (2+)-H2O, [M+3H] (3+)-P, y (12) (2+)-NH3, y (6) (1+)-H2O
669.44409	2008.4
670.31183	2116.2	y (6) (1+)-NH3
671.50055	497.8
672.37830	211.7
673.46204	427.4
674.21802	218.7
675.22015	1558.5
676.30127	99.9
677.42023	333.6
678.48755	169.6
679.32001	618.2
680.13397	552.0
681.11017	546.9
681.78790	693.7
683.04980	2194.4
684.19238	1660.1
685.39093	2171.8
686.78351	2027.5
687.40704	5973.5	y (6) (1+)
688.38147	2615.5
689.39911	1365.7
690.46228	7815.6	[M+3H] (3+)-NH3-H2O
692.10370	3991.0
692.96631	1898.2
693.88385	390.8
694.50751	188.6
696.54578	99.8
707.44891	118.7
708.46832	350.5
709.38593	429.9
710.78931	178.7
712.15668	209.2
713.77307	25.7
715.36847	93.3
717.24139	2723.4	b (13) (2+)-P
718.00574	1105.2
718.92480	15.2
720.26361	193.7
721.03143	560.3
721.68768	395.0
722.68201	130.2
724.29388	95.8
727.73163	104.6
729.48010	196.0
730.10675	27.2
731.41010	116.4
732.06970	47.5
733.40375	347.0
734.32935	154.9
735.34460	43.2
736.35419	113.1
737.60614	240.8
738.77496	47.9
739.43146	248.1
740.74188	86.8
743.66534	425.6
744.63397	16.0
745.71185	140.6
747.10345	142.2
748.27881	747.4
748.96112	373.1
749.73798	139.6
751.38422	548.3
752.12927	184.6
753.11096	241.1
754.17535	162.0
755.44293	86.5
756.27179	189.0
757.59326	3060.1	b (14) (2+)-H2O-P, b (14) (2+)-NH3-P, b (13) (2+)-NH3, b (13) (2+)-H2O
758.59741	980.8
759.75983	222.8
760.49542	42.8
761.37488	34.6
763.36304	55.6
765.40350	271.5
766.34637	6331.1	b (14) (2+)-P, b (13) (2+)
767.35974	1422.1
768.27966	10.4
769.02142	39.7
770.56451	264.8
771.45325	45.0
772.27679	150.5
773.60864	26.8
774.40955	39.5
775.99213	74.4
776.82477	155.8
777.63538	24.6
781.16577	56.6
782.19427	126.1
783.45306	78.4
784.52325	38.5
788.53497	8.4
789.14209	59.3
790.48804	74.6
793.38184	55.3
795.08496	55.6
797.45709	362.3
799.37097	137.9
800.11407	26.8
801.13586	72.2
801.94397	123.6
802.71100	300.5
803.77783	45.2
804.93475	311.1
806.28253	299.8
807.38593	40.5
808.10284	50.1
811.98743	92.3
812.88184	25.3
813.85382	113.7
814.78571	78.1
815.57379	85.6
816.68207	739.0	b (15) (2+)-P
817.76758	64.0
819.37384	429.1
820.42645	649.5	b (7) (1+)-H2O
821.32147	310.3
822.72675	86.8
825.56396	96.5
828.38086	28.8
829.58728	85.1
830.25861	17.6
831.99011	387.2
832.64606	277.4
833.42218	280.7
834.36383	163.6
835.40582	79.6
837.31207	63.0
838.33459	558.2
839.29565	159.9
840.29572	62.2
842.51459	44.3
843.48474	22.2
845.27283	37.2
847.18781	51.0
848.10345	83.2
850.39581	6618.3	y (7) (1+)
851.44769	2894.7
852.39691	707.1
853.41083	386.3
854.43317	94.9
855.61407	38.3
856.45319	383.2
857.38043	197.7
858.73969	116.5
860.04852	201.8
861.47601	114.0
862.35107	43.0
863.44891	234.8
865.18085	743.2	b (15) (2+)
866.02130	552.1
868.19012	690.8	y (16) (2+)-P
869.02411	27.4
869.89771	35.1
872.51123	468.4
875.18280	272.6
877.55267	219.8
878.64038	264.4
879.45673	108.3
880.65680	871.3	b (16) (2+)-P
881.51288	847.6
882.34369	90.9
883.33722	93.9
884.37250	85.0
885.90509	110.4
887.05194	115.8
888.42114	38.5
890.63776	132.1
893.14362	22.5
894.77563	153.7
895.49188	107.4
897.07904	192.1
897.70856	87.3
898.44379	50.0
899.43359	74.2
900.90967	30.1
903.11249	114.8
904.77313	125.2
905.39044	206.5
908.75592	258.5
909.67548	139.4
910.91577	370.0
912.53009	830.2
913.63257	434.3
914.97723	118.7
915.92627	77.2
916.89941	164.1
918.13940	126.8
918.97095	223.8
920.98505	2252.9	b (16) (2+)-NH3, b (16) (2+)-H2O
922.13232	421.0
923.97119	93.6
926.75482	113.7
927.96411	102.5
928.58783	78.7
929.71613	2514.5
930.37238	3220.5	b (16) (2+)
931.42755	828.3
932.23248	398.1
933.18945	486.1
935.68701	96.3
936.59497	64.0
937.47314	177.0
938.08661	11.5
939.28754	235.6
940.38580	59.8
941.34491	400.0
942.53021	375.8
943.65039	264.8
944.37616	46.1
945.44360	28.0
946.40094	133.2
950.34009	172.6
951.12042	30.3
952.39984	91.3
955.00433	52.6
956.86603	519.2
959.52832	30.3
961.22192	127.5
962.41022	48.5
963.41156	9.6
964.17780	59.1
965.47125	943.7	b (17) (2+), y (17) (2+)-NH3, y (17) (2+)-H2O
966.34131	264.8
967.33130	47.6
970.24316	138.9
971.46313	118.8
972.65509	131.5
974.15594	206.8
976.92993	106.3
977.89941	165.9
979.32098	1369.2	y (8) (1+)
980.42651	814.1
981.34979	267.6
984.19067	93.1
985.11017	51.0
987.42523	102.6
991.92993	242.4
995.39771	108.0
996.21600	109.4
997.13818	70.4
1001.15900	32.4
1005.36115	45.3
1006.51422	93.1
1007.38678	28.8
1008.72211	11.8
1011.73022	34.9
1012.43109	74.2
1014.62134	142.8
1015.24371	84.6
1016.24115	79.4
1017.67950	57.7
1018.84442	84.7
1021.24982	207.2
1024.23914	1483.7	b (9) (1+)
1025.35669	640.2
1026.55200	257.3
1027.34766	83.1
1027.97986	109.0
1029.27075	755.0
1030.31580	196.7
1031.41968	151.7
1032.95422	31.2
1034.14026	32.4
1038.04858	13.0
1039.52295	79.2
1040.47827	44.4
1041.52319	58.0
1042.47083	30.1
1043.17798	19.9
1043.99426	49.9
1046.43323	67.6
1048.04333	54.7
1049.31799	139.5
1050.19360	127.9
1052.27405	34.9
1053.38989	41.6
1055.24707	58.2
1056.73962	68.4
1057.66992	30.5
1058.34424	148.6
1063.56714	68.9
1071.41943	66.5
1075.28503	76.2
1076.38037	20.8
1078.20105	28.9
1078.86279	41.6
1079.76392	555.5
1080.49243	1035.4	y (9) (1+)
1081.35693	371.3
1082.52612	79.5
1084.21606	18.4
1085.47888	69.4
1086.63159	40.4
1090.46411	17.6
1092.40930	79.8
1095.21716	59.9
1097.17554	43.3
1102.33716	22.3
1106.22913	61.5
1107.30164	210.2
1108.51880	146.6
1109.46606	21.9
1110.72339	46.6
1112.42761	145.2
1115.37415	153.7
1119.41992	40.9
1121.67993	26.8
1122.74414	21.1
1125.29443	166.5
1126.44153	84.9
1127.17664	108.5
1129.47339	97.9
1131.57947	139.7
1132.26416	8.4
1135.50098	51.5
1137.30469	70.3
1139.06226	67.2
1140.16895	180.2
1141.41882	199.9
1142.36194	55.1
1144.34204	138.4
1147.22400	52.0
1148.50684	14.0
1151.70471	66.9
1152.50659	59.8
1155.37207	24.2
1156.77380	21.1
1159.56128	28.8
1160.59485	54.7
1166.29919	67.9
1173.56567	191.0
1174.57080	129.4
1175.28833	23.2
1176.44336	77.6
1186.30371	49.5
1189.14832	44.1
1190.79565	96.7
1195.25049	17.6
1196.31226	118.0
1198.45630	41.5
1199.06445	65.7
1204.60339	37.2
1209.41797	122.4
1210.42053	106.1
1212.49866	89.9
1220.53308	35.8
1222.42029	67.7
1228.14478	69.7
1236.27356	245.7
1237.50317	168.4
1238.57507	17.6
1239.72949	33.7
1244.53918	33.5
1245.51416	33.8
1247.61816	43.8
1248.65979	45.4
1249.38538	96.5
1254.36218	1226.6	b (11) (1+)
1255.33105	416.3
1256.22424	195.5
1257.25916	66.9
1258.73376	15.3
1265.56531	76.5
1267.49023	9.6
1272.85632	141.9
1283.30017	24.2
1287.82629	23.6
1293.56946	15.3
1305.10754	69.2
1319.82068	34.6
1325.25635	51.6
1335.64612	9.5
1340.50537	34.9
1345.53162	26.8
1352.96045	29.9
1354.72266	56.5
1355.96680	77.4
1366.27405	93.4
1385.24426	71.4
1399.59912	38.4
1400.52478	91.1
1417.22595	344.2
1418.32385	421.9
1419.11267	42.1
1430.19714	17.6
1432.79968	17.5
1434.58484	19.9
1448.88000	35.7
1498.82129	151.0
1514.26917	65.9
1531.52979	155.1
1532.64600	265.0
