# Supplementary material for: Phosphoproteomic Analysis of Platelets Activated by Pro-Thrombotic Oxidized Phospholipids and Thrombin
Source: PLoS One. 2014 Jan 6;9(1):e84488. doi: 10.1371/journal.pone.0084488 (PMC3882224; doi:10.1371/journal.pone.0084488)
Supplement: Annotated Spectra S4 — (ZIP) [file pone.0084488.s007.zip › RISQVSSGETEYNPTEAR_-11_2_53331.txt]

m/z	i	matches
204.26366	31.7
207.18593	42.7
210.36008	11.8
211.24017	18.9
213.04468	16.6
214.08357	33.7
220.87228	11.5
226.17175	75.2
227.04126	83.3
228.08707	162.8
229.25430	34.7
231.17186	78.9
231.79924	27.3
232.96875	21.4
234.10516	78.8
235.14281	40.2
243.86133	70.4
246.16870	1154.7	y (2) (1+)
247.12344	207.2
251.10608	26.7
253.14836	15.0
255.08647	49.9
258.21420	16.3
261.32050	53.5
262.22272	104.1
263.21542	32.2
266.28510	73.0
268.23657	44.1
269.61371	104.6
270.35852	101.9
271.19397	35.5
272.92657	28.0
275.12820	54.1
277.33984	37.4
278.27844	93.0
280.10367	40.1
285.29263	79.3
286.15195	52.1
287.32394	262.9
288.37891	121.0
289.29568	17.1
291.40552	18.9
293.08359	19.1
295.16052	41.0
297.20685	269.0
299.43842	22.2
300.20306	50.9
301.21552	31.4
306.17950	52.0
307.29193	25.0
308.31812	6.4
310.98438	19.5
312.98636	26.5
313.77673	88.0
316.03052	29.1
316.98709	62.0
322.16748	14.4
323.32114	42.4
325.21606	91.8
326.31561	31.6
327.13922	112.3
329.34998	23.8
330.29987	38.6
331.17334	16.6
331.78348	24.3
333.23056	7.1
335.31409	165.1
335.96326	82.3
337.33875	35.7
338.25909	14.2
338.94019	92.7
340.16022	30.7
342.75629	13.4
344.21509	171.4
344.82581	62.9
347.24603	47.8
348.45813	9.4
351.22070	94.6
352.22833	15.0
354.10510	82.3
356.21765	46.8
357.32269	28.1
359.12061	35.5
360.90973	87.6
363.07184	38.8
365.42786	31.0
366.31403	37.0
368.41626	78.8
370.26501	48.6
371.46814	23.4
372.28589	358.8
373.19159	19.2
375.18164	564.9	b (10) (3+), y (3) (1+)
376.07507	20.6
378.19049	25.9
378.88165	44.5
380.37115	13.9
381.19977	34.3
383.14490	23.8
385.10205	32.3
389.55768	218.5
390.22388	61.9
391.10962	23.5
394.42572	17.4
395.20221	10.7
398.94476	162.6
399.74988	30.6
401.24738	28.9
403.89478	180.9
405.60352	173.9
406.26215	4.5
409.01404	55.4
411.18750	73.1
417.17493	131.3
418.51007	26.2
419.16455	52.1
421.43207	66.3
422.39575	30.8
423.06152	28.8
423.79852	19.0
424.49500	9.4
425.65973	482.5	y (7) (2+)
426.41742	258.1
427.12384	22.7
428.52350	11.8
430.31146	60.1
433.37439	40.2
435.03632	32.3
437.39850	11.3
439.36194	114.9
441.14575	68.9
442.05457	168.5
443.40009	91.5
444.36285	9.4
445.47925	40.7
451.39630	13.5
452.33185	34.0
453.14783	122.6
455.45142	26.7
457.26318	262.4
458.38007	143.1
460.12878	145.7
461.16687	27.3
462.17596	124.1
463.72479	548.5	b (9) (2+)-P
464.49585	88.9
465.56152	43.9
467.45880	85.8
469.92438	71.3
470.56177	21.2
472.32648	85.9
474.87555	14.0
476.21381	401.6	y (4) (1+)
476.85150	21.9
479.40247	29.6
481.35101	47.8
482.06995	55.2
482.68750	37.6
483.29840	22.2
484.78729	65.0
486.05304	31.7
486.66229	21.4
487.33820	20.5
488.18073	60.6
489.04083	53.8
490.34155	103.6
492.39752	140.7
493.41571	68.6
494.12561	78.6
495.14459	107.0
495.87390	77.7
497.22345	162.8
497.97437	119.0
499.20404	15.0
500.53699	19.7
502.40857	44.7
504.07782	67.6
505.24255	124.1
506.64972	320.7
508.12854	54.7
509.90210	51.9
511.48969	61.3
512.80157	423.9	b (9) (2+)
514.23438	712.8	b (10) (2+)-P
515.24243	81.9
516.24432	158.4
520.11530	13.1
521.41992	8.6
522.42578	88.7
523.67413	87.9
524.44342	41.6
525.34723	107.4
526.79974	28.4
527.44946	70.4
528.85541	25.1
530.18945	51.5
530.95282	7.8
532.17310	65.5
533.71143	93.6
534.83331	301.5
535.45300	44.9
536.26556	7.0
537.27325	29.9
538.20190	205.5
540.66412	609.6	y (14) (3+), y (9) (2+)
541.44257	148.5
542.87067	256.0
543.96405	31.3
546.51843	87.6
547.39697	267.3
548.08295	99.0
549.63263	187.4
550.47601	142.6
552.84381	28.6
554.44257	650.1	b (10) (2+)-H2O, b (10) (2+)-NH3
555.36810	318.4
556.51947	94.6
557.17010	78.9
559.50018	30.3
560.39337	280.0
561.15698	229.2
563.19330	1235.8	b (10) (2+)
563.90125	167.5
565.03082	554.8
565.73083	258.8
567.18036	82.5
567.83569	34.0
568.76532	113.5
569.72833	879.7	b (11) (2+)-H2O-P, b (11) (2+)-NH3-P
570.35297	666.8
571.22015	253.8
573.37170	5568.7	y (5) (1+), y (16) (3+)-NH3-P, y (16) (3+)-H2O-P
574.49323	1196.1
575.32593	31.4
577.13104	23.5
578.69354	1558.6	b (11) (2+)-P
579.41620	747.2	y (16) (3+)-P
580.59009	153.7
581.30939	47.6
582.34052	474.1	b (16) (3+)-NH3-P, b (16) (3+)-H2O-P
583.23163	166.8
584.15460	142.5
586.58203	441.4
587.27972	53.8
588.21686	189.4
589.24194	176.8
589.84460	65.7
590.50995	15.0
591.15845	373.5
592.48187	209.8
593.24731	59.0
594.76215	103.5
595.71112	474.0	y (10) (2+)-H2O
596.54010	91.3
597.43176	63.7
599.46906	131.0
600.78162	37.4
601.76263	134.6
602.73798	11.3
603.66766	284.4
604.62091	283.3
605.30963	285.8
606.09235	79.7
607.91589	68.3
609.53717	344.9
610.64362	265.1
611.49554	193.9
612.51862	36.5
613.75696	454.8	b (16) (3+)-H2O
614.60675	95.1
615.57611	82.8
616.83081	258.8
617.57568	84.6
618.90131	3608.0	b (11) (2+)-NH3, b (11) (2+)-H2O
619.87170	240.9
621.12103	155.8
622.28345	305.1
623.25946	161.4
624.18018	223.3
625.38800	484.0	y (11) (2+)-NH3, y (11) (2+)-H2O
626.57617	260.6
627.77277	4459.3	b (11) (2+)
628.90704	155.9
629.74719	220.7
630.44196	143.7
631.59583	281.7
633.06158	191.2
633.87451	137.2
634.70276	554.8
635.70868	449.7
636.76044	376.8
637.85016	457.3	b (17) (3+)-NH3, b (17) (3+)-H2O
638.99414	145.4
639.68896	16.3
640.60217	21.9
642.28876	430.6
642.93933	851.6
644.11182	1148.7	y (17) (3+)-NH3, y (17) (3+)-H2O, b (17) (3+)
644.96399	215.3
646.27057	205.8
647.72473	244.8
648.43298	163.5
649.21014	87.0
649.91058	351.0	y (17) (3+)
651.75043	4428.5	b (12) (2+)-NH3-P, b (12) (2+)-H2O-P
652.60852	6502.0	b (6) (1+)-H2O
653.59833	3334.6	b (6) (1+)-NH3
654.71381	125.7
655.95166	419.5
657.01422	346.2
657.83374	789.3	[M+3H] (3+)-NH3-H2O-P
659.31635	161.5
660.47363	3138.2	b (12) (2+)-P, y (12) (2+)-NH3-P
661.57605	621.9
662.40741	661.4
663.02289	468.6
663.82257	4288.0	[M+3H] (3+)-H2O-P, [M+3H] (3+)-NH3-P
664.97064	266.5
665.69403	44.3
667.06750	693.7
668.16644	742.3	y (12) (2+)-P
669.12451	3100.7	y (6) (1+)-H2O, [M+3H] (3+)-P
669.93427	1923.1	y (6) (1+)-NH3
670.83606	656.9	b (6) (1+)
671.72803	34.1
672.58875	196.3
673.23090	365.9
673.99695	142.6
675.09991	238.0
675.90338	83.1
677.27118	723.2
678.45734	1323.2
679.55524	783.2
680.51105	350.3
681.36279	536.2
682.23676	578.6
683.07867	1322.3
684.19421	1246.2
685.06940	848.2
686.57471	1250.9
687.36761	4821.5	y (6) (1+)
688.41260	1397.9
689.53448	1168.3
690.23529	3833.8	[M+3H] (3+)-NH3-H2O
691.10138	931.1
692.23639	2579.0
693.43048	1104.3
694.53680	46.4
702.03906	31.4
704.80640	40.2
705.84265	71.5
707.29474	82.7
708.66071	839.7	b (12) (2+), b (13) (2+)-NH3-P, b (13) (2+)-H2O-P, y (12) (2+)-H2O, y (12) (2+)-NH3
709.50238	353.5
710.37396	43.4
711.72485	150.4
712.46570	408.6	y (13) (2+)-P
715.06128	7.9
717.49963	2906.9	b (13) (2+)-P, y (12) (2+)
718.47125	400.1
719.18591	114.6
720.80743	479.5
721.54596	325.5
722.26355	201.3
723.35785	99.1
724.32709	110.4
729.46088	21.3
730.94135	39.2
732.31378	8.7
733.32513	287.9
734.33679	218.3
735.83820	164.4
738.48846	58.7
739.38458	60.4
740.00702	63.0
741.23761	103.2
741.98566	74.1
743.87671	334.0
745.15875	135.6
747.19843	42.1
748.12830	353.0
748.85687	504.2
749.46472	42.9
751.29883	158.0
752.36456	359.1	y (14) (2+)-H2O-P, y (13) (2+)-H2O, y (13) (2+)-NH3, y (14) (2+)-NH3-P
754.18701	65.0
755.84570	95.2
757.24292	1431.0	b (14) (2+)-H2O-P
757.98553	1842.6	b (14) (2+)-NH3-P, b (13) (2+)-NH3, b (13) (2+)-H2O
759.38446	83.0
760.46490	12.6
761.19147	61.5
762.15277	135.1
763.85748	69.2
766.41089	3390.1	b (13) (2+), b (14) (2+)-P
767.25714	562.9
768.09393	4.7
769.06885	47.3
773.28809	37.8
774.54224	46.0
775.60321	59.5
776.59570	95.9
777.21967	28.2
778.62830	30.6
781.43469	18.2
782.31158	23.8
783.14136	82.6
784.86713	25.1
787.33978	30.7
790.32513	41.1
791.80908	149.1
792.90479	62.1
793.62799	20.5
794.35022	38.7
796.98401	193.1
799.60529	16.3
800.86255	136.9
801.60236	37.6
803.18805	82.5
804.35651	33.1
805.30524	17.4
807.36102	25.9
808.09180	106.2
809.42804	71.3
812.32068	124.3
813.32507	76.2
814.97260	191.0
815.93524	117.1
816.72321	215.4
817.63715	61.1
819.16437	647.7
820.28595	247.4
821.18176	24.4
822.43317	112.4
823.42535	68.3
824.35822	80.2
824.98065	76.6
826.03021	23.4
826.76141	33.8
827.61517	65.6
830.38696	68.0
832.46814	319.5
833.34955	123.4
834.41321	168.2
835.30115	52.6
836.49457	128.3
837.40387	9.1
838.45734	132.5
839.34216	93.0
840.89850	26.5
841.52515	33.9
842.51819	53.2
843.16406	27.2
843.98737	111.5
845.57745	120.6
847.59235	352.5
848.48895	33.6
850.36578	5128.4	y (7) (1+)
851.46173	1819.6
852.32220	313.5
853.24249	262.1
854.38965	165.3
855.40204	186.9
856.75946	304.3
857.61627	123.6
859.16583	202.8
859.92120	87.1
860.71753	84.8
861.44720	31.8
863.36749	120.2
864.02515	49.2
865.63940	973.3	y (15) (2+)-NH3, b (15) (2+), y (15) (2+)-H2O
866.55988	266.6
867.99219	292.9
869.08942	234.2
872.06500	431.1	b (16) (2+)-NH3-P, b (16) (2+)-H2O-P
874.15765	83.8
874.76758	60.5
875.77856	51.5
876.45990	9.1
877.35126	136.7
878.47308	172.3
879.54614	130.3
880.64508	258.9
881.38672	92.3
882.43555	28.3
883.15875	25.7
886.37061	53.8
887.31757	137.3
888.00317	96.2
888.75928	86.2
890.64008	13.4
891.56915	69.5
892.34204	145.3
893.86273	45.1
894.51440	23.5
895.50195	166.5
896.53705	61.0
898.50140	84.9
899.42749	49.8
901.23071	78.6
902.18042	77.6
903.37115	19.5
904.09613	27.5
905.20264	88.3
905.98242	153.8
907.77936	23.5
909.11694	93.3
910.52191	190.3
911.65399	75.1
912.25641	533.0
913.00336	222.6
913.63208	65.3
914.45093	238.9
915.96002	152.8
917.04987	177.7
917.77167	28.0
918.74072	33.2
920.62939	673.9
921.40729	1616.8	b (16) (2+)-H2O, b (16) (2+)-NH3
922.26215	11.9
923.24408	111.1
924.52777	47.8
925.53546	104.6
926.70746	54.6
927.65503	144.4
928.45795	230.2
929.94989	4021.3	b (16) (2+)
930.88654	728.2
932.16913	217.0
932.99536	171.1
933.59540	12.4
934.42236	55.7
935.37201	18.2
936.27802	98.1
937.30786	63.2
938.55225	102.8
939.46600	114.6
940.34741	257.8
941.30811	188.8
942.81470	24.0
943.56183	55.1
944.22589	27.3
945.61249	160.8
946.33685	80.9
947.46698	58.9
950.51508	19.0
951.18719	38.7
952.26166	25.1
953.27466	190.1
954.89551	16.3
956.98663	208.0
957.68341	7.9
959.59467	107.5
960.39453	54.4
961.48358	64.6
962.20624	17.1
963.20013	127.5
964.37323	50.6
965.40845	364.6	y (17) (2+)-NH3, b (17) (2+), y (17) (2+)-H2O
966.09808	29.4
966.96942	45.8
968.28375	33.1
969.25562	75.9
970.65210	35.1
974.43439	142.8
976.05316	70.6
977.82104	14.3
979.38422	814.7	y (8) (1+)
980.50372	377.8
981.17792	28.3
985.10248	114.5
986.40753	89.9
987.55566	35.0
989.50928	37.7
991.32098	146.4
992.56860	21.4
994.82422	187.5
995.69733	163.3
996.47052	18.2
999.64917	9.4
1000.40875	37.8
1002.14789	7.2
1004.47089	31.7
1005.21271	25.3
1006.45068	151.2
1007.31805	139.8
1008.21777	48.1
1008.87396	29.0
1010.37286	24.6
1011.19269	73.3
1012.35321	125.8
1013.44452	72.5
1014.56201	13.0
1015.23419	45.5
1019.25739	8.6
1020.39276	9.6
1023.20660	182.6
1024.48584	1015.0	b (9) (1+)
1025.29492	255.2
1026.42236	83.2
1027.93750	72.6
1029.41113	484.5
1030.47559	295.9
1031.50037	128.6
1032.19214	159.3
1034.56274	7.0
1038.29590	21.3
1039.77014	42.0
1040.37903	38.7
1041.39990	217.6
1042.24084	165.1
1043.62549	56.1
1044.39038	110.4
1045.18286	10.9
1047.11511	64.2
1048.20361	18.2
1050.29565	79.7
1051.63232	76.5
1053.21606	31.1
1054.35596	10.2
1059.37280	122.2
1060.26147	123.2
1062.10913	48.5
1063.04175	32.2
1069.29504	29.3
1070.70618	82.8
1071.67603	38.1
1072.85925	16.3
1073.54834	32.2
1074.56372	8.8
1075.37109	26.7
1077.32471	49.9
1078.31030	44.4
1079.34106	472.9
1080.38147	665.6	y (9) (1+)
1081.52161	118.5
1084.20764	12.6
1090.49524	120.9
1091.33142	63.6
1096.04797	29.3
1097.19421	42.6
1100.13831	50.7
1100.91528	35.8
1105.43909	20.3
1107.34644	145.4
1108.73035	92.7
1109.61584	58.7
1111.26196	33.1
1113.73596	62.2
1115.26062	7.8
1116.18579	53.9
1119.43945	78.2
1121.13745	35.4
1121.80872	35.4
1124.11890	12.6
1125.41467	77.0
1126.43652	46.2
1127.48938	67.1
1129.54980	14.2
1132.53882	45.8
1138.48157	35.9
1139.35083	140.0
1140.07849	75.0
1141.50171	9.4
1142.69800	25.1
1147.97302	111.2
1156.44873	189.2
1157.13916	37.6
1157.77991	33.1
1160.99194	42.0
1162.36646	42.6
1173.07190	74.0
1173.67676	66.0
1175.68738	133.4
1176.40771	23.7
1179.38184	77.9
1181.28711	19.0
1184.45142	13.4
1186.66260	19.0
1189.03491	26.7
1190.34534	15.0
1194.52026	33.1
1195.79346	114.0
1196.57983	18.8
1197.50928	84.0
1198.83496	49.7
1199.64404	118.6
1200.52905	61.0
1201.70422	29.9
1203.30017	49.7
1206.54529	111.6
1207.54980	17.0
1209.35376	26.7
1210.30212	51.8
1211.15784	21.9
1220.46765	18.2
1222.62341	40.2
1227.45203	25.5
1228.63232	36.1
1230.57385	60.0
1234.30627	24.8
1236.21619	22.7
1236.93311	41.5
1240.15320	9.4
1241.35901	21.1
1245.42957	16.3
1248.37231	26.9
1251.23987	33.7
1254.50867	763.5	b (11) (1+)
1255.40125	483.9
1256.41199	99.1
1257.73376	65.9
1264.96057	11.8
1267.72083	19.8
1270.38245	73.3
1271.68713	50.4
1272.54333	35.4
1280.48657	17.4
1283.30505	29.4
1284.28833	52.8
1288.23987	32.1
1289.83057	37.6
1299.59729	29.7
1301.70520	21.1
1318.56873	16.6
1319.55286	20.4
1344.75415	25.9
1355.48218	24.2
1363.32178	63.3
1365.42688	17.2
1400.11731	75.8
1401.34509	21.9
1403.27405	55.6
1407.63818	18.0
1414.33606	37.8
1417.24402	128.7
1418.48657	190.5
1419.62000	47.5
1424.12292	59.4
1435.28455	17.4
1436.46130	15.8
1440.57788	11.0
1456.47534	7.8
1513.63599	38.8
1514.27991	10.8
1515.31384	23.2
1515.94568	10.0
1525.22742	78.4
1531.62781	142.0
1532.47424	85.7
1533.58765	20.4
1593.50134	38.6
1594.25793	32.3
