# Supplementary material for: Phosphoproteomic Analysis of Platelets Activated by Pro-Thrombotic Oxidized Phospholipids and Thrombin
Source: PLoS One. 2014 Jan 6;9(1):e84488. doi: 10.1371/journal.pone.0084488 (PMC3882224; doi:10.1371/journal.pone.0084488)
Supplement: Annotated Spectra S4 — (ZIP) [file pone.0084488.s007.zip › RISQVSSGETEYNPTEAR_-14_2_87217.txt]

m/z	i	matches
205.29813	17.8
208.77434	40.4
211.08142	41.8
212.22275	41.3
213.21414	69.3
217.56894	64.7
222.54962	35.9
227.04784	72.1
228.18750	91.4
229.12869	82.0
229.77972	119.7
231.20001	109.1
232.11237	57.2
233.83719	174.6
235.04031	77.6
242.62088	110.3
246.15092	2237.9	b (6) (3+)-NH3, y (2) (1+)
247.17642	164.9
253.02832	20.7
254.10368	58.1
261.27731	50.9
265.24268	29.1
268.08316	30.4
270.22333	338.3
271.08801	51.8
273.96619	31.7
275.29596	44.2
278.19766	358.2
278.90179	193.5
280.06262	89.2
283.25983	22.1
285.40240	51.5
287.17572	663.9
288.34689	74.1
289.98132	111.3
292.26544	29.1
293.95001	30.4
296.11920	27.6
297.20099	251.6
298.36859	73.4
299.05664	27.6
302.36566	47.1
306.19473	147.7
308.31250	41.9
310.61499	98.4
311.64651	106.0
313.20883	80.4
315.31525	30.4
317.92410	94.1
318.81763	125.6
320.44928	42.9
321.30197	103.6
323.03186	756.7	b (5) (2+)-H2O
324.17517	40.6
327.01923	248.3
328.13391	28.9
331.32605	79.3
333.11792	68.0
335.33014	236.4
337.34052	27.8
339.22015	204.2
340.27582	54.1
342.75616	16.5
344.25885	815.0	y (6) (2+)
347.33478	91.3
349.36346	16.5
350.54272	194.3
354.06299	90.1
355.95331	114.9
357.33374	313.6
358.12195	36.0
359.50665	33.4
361.06146	91.0
361.76910	41.7
366.80829	91.0
368.56805	159.1
372.53699	92.6
373.26373	117.5
375.36780	777.0	b (10) (3+), y (3) (1+)
376.08911	134.6
376.69220	139.2
377.34924	102.8
381.78265	123.5
382.48413	43.1
384.43005	85.7
386.59296	83.1
389.28253	70.6
390.83844	338.2
394.24530	72.5
397.23975	33.2
399.21136	96.9
400.09015	161.3
404.35040	19.3
408.26282	29.2
409.84949	17.9
412.66956	29.2
414.48419	34.6
416.94214	203.5
417.67554	46.7
419.43463	76.1
420.43121	34.8
421.38568	97.2
424.28888	219.3
425.15961	55.1
425.96295	868.4	y (7) (2+)
427.10858	292.1
428.24243	70.2
430.25024	255.5
431.21741	91.7
432.38617	38.8
434.15833	43.1
436.57953	36.1
437.42004	32.3
439.10175	63.1
439.91345	17.9
440.85870	72.2
441.75385	36.2
443.37451	103.7
446.50037	66.5
450.35114	110.7
451.08392	47.7
453.15869	20.7
456.51239	57.0
458.08240	80.0
459.15857	34.6
460.18768	55.9
462.07214	122.7
462.95752	26.2
463.70251	967.3	b (9) (2+)-P
464.32837	123.9
466.24731	93.9
467.50983	251.3
468.41504	162.6
472.41797	179.8
474.21210	48.2
476.40540	506.9
477.32141	239.3
480.99036	350.2
481.87195	92.7
484.71954	42.9
486.57086	26.3
487.60010	130.8
488.44818	110.4
489.67737	226.9
490.59503	227.0
492.32172	103.7
493.63312	24.7
495.34753	196.9
496.25507	16.8
496.90607	160.1
499.25171	166.1
500.27704	22.1
501.67639	59.2
503.31464	122.8
504.28290	490.4
505.35852	343.5
506.40125	477.5
507.43384	31.9
508.28961	110.8
509.52283	64.1
511.24170	101.0
512.70337	877.3	b (9) (2+)
514.08850	1019.8	y (14) (3+), b (10) (2+)-P
514.93762	856.9
516.91132	111.1
517.75073	33.5
519.39246	59.0
521.31024	232.1
523.20245	160.9
524.15784	80.5
525.31268	37.4
526.86847	86.1
527.56970	91.7
528.99347	94.1
530.25525	105.5
531.46399	193.3
533.34088	99.5
534.42633	40.1
536.72333	255.6
539.04852	198.4
540.57416	1516.3	y (9) (2+)
541.36816	1137.7
542.44232	66.1
543.35883	120.1
544.20728	182.3
544.90540	166.7
546.87671	107.1
547.59601	20.7
549.09534	134.9
549.81232	258.5
552.24365	385.7
553.26221	370.7
554.40094	1180.7	b (10) (2+)-H2O, b (10) (2+)-NH3
555.39166	899.6	y (5) (1+)-H2O
556.50708	506.7
557.40631	59.6
559.29449	266.1
561.03192	581.1
562.21368	119.5
563.21008	1366.5	b (10) (2+)
564.33917	315.6
565.27460	643.0
566.39630	172.8
567.34125	158.9
568.34967	120.8
569.78845	2968.3	b (11) (2+)-NH3-P, b (11) (2+)-H2O-P
570.45667	1137.8	b (15) (3+)-H2O
572.05414	278.6
573.35229	13325.5	y (16) (3+)-NH3-P, y (16) (3+)-H2O-P, y (5) (1+)
574.46490	2745.2
575.50421	479.0
576.86426	100.5
577.48615	160.0
578.98907	5932.6	y (16) (3+)-P, b (11) (2+)-P
579.98199	999.6
581.28473	244.6
582.48138	412.3
583.43494	197.7
584.69635	227.3
585.45996	171.7
586.33307	30.5
587.10822	182.4
588.08978	198.1
589.18280	417.6
591.08783	432.9
591.88983	8.8
592.83673	385.8
593.87152	130.5
594.76660	56.3
596.32324	590.9
597.40973	79.7
599.78790	518.7
601.12714	365.1
602.02789	93.7
603.01935	62.5
603.97986	157.3
604.72052	840.6	y (10) (2+), b (17) (3+)-H2O-P
605.59210	391.2
608.20123	122.0
609.64771	1033.4
610.25946	628.8
611.10834	135.7
613.75818	980.5	b (16) (3+)-H2O
614.59155	128.0
616.14081	55.1
617.16522	180.3
618.77704	5567.7	b (11) (2+)-H2O, b (11) (2+)-NH3
619.39496	2491.3
620.44843	84.4
621.56006	142.0
622.19379	130.1
622.89777	84.4
624.18597	34.6
625.36432	881.5	y (11) (2+)-NH3, y (11) (2+)-H2O
626.26068	481.3
627.86633	9353.1	b (11) (2+)
629.11749	742.4
630.23523	175.0
631.21796	27.5
632.70514	192.1
633.98785	497.0
634.81793	727.1	b (6) (1+)-H2O-P
635.77100	572.4
636.95636	650.4
637.78888	177.9
638.47162	115.3
639.76337	446.3
641.02893	313.3
642.36780	1199.0
643.18549	647.3
644.01508	878.6	y (17) (3+)-H2O, y (17) (3+)-NH3, b (17) (3+)
644.86157	768.3
646.49292	533.3
647.13348	93.8
648.51862	192.6
649.37543	309.8
651.44708	3693.2	b (12) (2+)-H2O-P
652.15936	6853.5	b (12) (2+)-NH3-P
653.08014	4528.5	b (6) (1+)-P
654.03607	794.7
654.92694	405.9
655.73737	124.2
656.54504	17.8
657.51263	539.4
658.52759	1091.3
660.23523	4418.9	b (12) (2+)-P
660.99298	2252.5
662.23822	707.5
663.58295	7694.2	[M+3H] (3+)-NH3-P, b (5) (1+), [M+3H] (3+)-H2O-P
664.40753	3612.3
665.30609	1061.0
666.05566	862.5
667.06714	1095.0
668.75348	5584.6	y (6) (1+)-H2O, y (12) (2+)-NH3, [M+3H] (3+)-P, y (12) (2+)-H2O
669.52423	3097.2	y (6) (1+)-NH3
670.24115	486.4
671.60394	314.9
672.65118	783.1
673.70831	324.7
675.45026	334.7
676.36279	57.9
677.35406	823.2	y (12) (2+)
678.22632	706.1
678.83563	636.1
679.79718	364.5
680.91705	716.1
681.70325	785.0
682.80939	1359.1
683.78003	2079.1
684.61035	1918.7
685.55725	141.3
687.37573	13356.8	y (6) (1+)
688.44403	3389.8
690.04120	6525.6	[M+3H] (3+)-NH3-H2O
690.83685	3890.9
691.90997	1921.9
692.73688	1035.5
693.62994	442.5
694.69989	296.9
697.09869	26.5
704.47833	146.6
705.27887	54.1
708.62946	896.2	b (12) (2+), b (13) (2+)-H2O-P, b (13) (2+)-NH3-P
709.75525	644.2
710.48212	123.6
712.22864	655.6
713.33704	153.6
717.48029	5566.5	b (13) (2+)-P
718.52765	571.2
719.73114	100.5
720.98798	1254.7	y (13) (2+)
722.05438	178.3
722.79749	82.5
724.55707	41.6
725.45465	100.1
726.60150	44.8
729.18518	91.3
731.15778	47.3
732.24994	127.3
733.20441	1299.1	b (6) (1+)-H2O
734.18024	566.5
735.76532	249.1
736.63501	78.9
737.49847	95.7
738.89984	296.1
739.79541	20.6
741.53918	24.8
743.45673	290.8
746.44391	93.9
748.29907	1115.2
748.97870	185.7
750.29999	18.1
751.47791	800.2	b (6) (1+)
752.61237	712.5
753.40656	61.6
754.12787	46.8
755.17255	142.7
755.88953	146.3
757.22162	1831.2	b (14) (2+)-H2O-P
757.83881	4834.6	b (13) (2+)-H2O, b (14) (2+)-NH3-P, b (13) (2+)-NH3
758.58929	555.8
759.74182	23.7
760.80548	87.4
761.52875	163.7
762.76282	151.2
764.73413	428.7
766.50739	10555.2	b (13) (2+), b (14) (2+)-P
767.36053	743.6
768.61200	254.2
769.32385	188.9
771.40131	109.3
773.37311	20.7
775.19910	295.9
781.07941	159.0
788.11108	106.8
789.36523	29.0
792.89233	22.1
796.34332	53.2
797.37579	66.3
798.80450	24.8
799.52325	95.5
800.13715	70.3
801.98993	157.8
803.20313	125.8
805.11243	112.9
805.85681	346.2
806.54218	111.3
808.01099	296.0
809.23260	65.2
812.05505	268.2
813.39813	229.3
814.83295	305.8
816.54218	342.6
817.47382	81.8
819.17255	351.6
820.25842	212.1
821.36548	538.2
822.70197	62.4
824.84772	83.6
825.61206	373.9
826.39368	136.6
827.35754	329.2
828.44055	26.3
830.84357	98.3
831.44537	61.0
832.33136	191.7
833.67975	400.5
834.61273	186.2
835.47620	74.9
836.33984	121.8
837.36609	242.3
838.37372	1092.6	b (7) (1+)
839.46240	129.8
840.80530	233.5
841.92493	43.4
847.10480	346.9
847.89935	111.9
849.06403	197.9
850.42212	13679.1	y (7) (1+)
851.50507	3899.9
852.51398	218.8
853.31622	173.0
856.54730	684.9	b (15) (2+)-H2O, b (15) (2+)-NH3
857.36676	242.0
858.50836	320.9
859.96210	393.6
860.68750	26.7
861.56079	117.3
862.24310	63.3
863.34381	210.9
864.47003	176.2
865.58936	1496.8	b (15) (2+)
866.42407	536.4
868.19189	1577.5	y (16) (2+)-P
869.38428	535.7
872.27606	593.4
873.05511	255.0
874.18506	30.2
874.82599	91.5
876.48370	324.0
877.46564	429.9
878.54205	238.2
880.90668	1439.8	b (16) (2+)-P
881.80096	1647.7
882.70142	106.5
885.21362	38.7
887.40936	68.7
888.50458	28.0
890.96527	40.1
892.07025	57.4
894.34357	20.7
895.49469	568.9
896.75299	257.7
898.26050	94.0
899.82074	157.2
902.26337	222.1
902.88190	81.0
903.60187	235.8
907.26709	47.2
908.44635	272.1
909.48926	127.7
910.13721	106.9
912.08350	1048.8
912.76666	215.3
915.38556	226.6
916.20966	330.3
917.16302	915.1	y (17) (2+)-H2O-P, y (16) (2+), y (17) (2+)-NH3-P, b (17) (2+)-P
917.99146	89.9
918.87524	115.2
920.99756	3259.4	b (16) (2+)-H2O, b (16) (2+)-NH3
921.91315	554.0
925.86530	228.9
926.51202	412.7
928.10992	281.8
930.00958	8870.7	b (16) (2+)
931.17987	859.8
932.18555	143.0
933.51971	122.9
934.53979	111.6
936.28546	111.1
937.86841	333.3
938.76666	208.5
939.66534	189.8
940.45099	388.2
941.64447	202.2
944.53540	42.9
946.69946	145.9
947.62787	198.4
949.49567	99.5
951.26520	147.3
953.72461	253.0
955.56567	90.3
956.35956	511.5
957.90997	102.7
958.76056	52.9
959.62494	241.9
960.65594	118.8
961.54645	135.5
962.34784	139.2
963.38989	166.9
965.26929	1395.4	y (17) (2+)-H2O, y (17) (2+)-NH3, b (17) (2+)
965.91553	1155.0
966.80566	141.2
967.70459	305.1
968.48871	87.6
969.34595	581.2
969.95953	50.9
971.88477	23.5
972.57617	110.0
973.94824	254.6
975.03076	46.9
979.39215	1913.2	y (8) (1+)
980.46503	647.2
981.47089	257.3
985.25067	136.8
987.19312	153.4
988.33905	35.3
989.36823	38.7
990.57837	130.2
991.65497	129.0
995.81152	359.9
999.37598	29.2
1000.25189	72.9
1001.59906	47.2
1002.91400	100.5
1003.85406	198.3
1005.37201	123.2
1006.27594	268.4
1007.29010	51.2
1007.93213	81.6
1012.52856	65.1
1016.35785	246.3
1017.63483	45.8
1022.59717	20.7
1023.38745	120.3
1024.37866	2346.0	b (9) (1+)
1025.32275	751.7
1026.66797	480.7
1027.73413	119.9
1029.40247	462.4
1030.64490	122.8
1031.52905	31.7
1032.92664	125.1
1033.65857	104.3
1034.32690	39.3
1038.57056	57.6
1040.80200	174.0
1041.57617	46.3
1042.32959	91.5
1044.55469	66.8
1047.93335	108.1
1050.34204	143.4
1051.40381	152.9
1052.33936	151.0
1056.68994	121.2
1059.55017	177.4
1062.56323	208.5
1063.47461	98.2
1064.57922	301.1
1071.70959	126.5
1072.34888	109.2
1073.71118	75.0
1077.33130	110.6
1078.22327	77.8
1079.49731	293.8
1080.45898	1372.5	y (9) (1+)
1081.48438	285.7
1082.19470	224.4
1083.01440	159.1
1089.42212	91.5
1092.47375	23.5
1099.64819	30.8
1101.30701	13.7
1105.57190	158.8
1107.23511	74.6
1111.86597	216.2
1119.74561	49.5
1122.30347	54.0
1125.46936	211.7
1126.42871	354.4
1127.31946	25.0
1131.52295	29.0
1133.61523	134.6
1137.75623	26.3
1138.41846	26.3
1139.59180	58.9
1142.55103	140.1
1144.53381	45.7
1146.99829	55.1
1148.41931	74.2
1149.28113	93.2
1154.78369	15.1
1155.83813	69.2
1156.78735	85.6
1164.45386	127.7
1172.20728	52.7
1173.40417	309.2
1174.60559	155.1
1175.59546	187.6
1178.60352	168.4
1187.98132	19.3
1191.42053	87.3
1195.23071	70.6
1196.31958	16.5
1197.62683	63.7
1205.34338	61.5
1207.64233	79.1
1208.63965	190.4
1215.70679	52.7
1220.74585	39.6
1227.13098	94.4
1230.32007	123.0
1234.63904	143.1
1236.32715	259.3
1237.41931	87.9
1248.70679	89.5
1254.46606	1271.5	b (11) (1+)
1255.39502	581.1
1256.65344	113.2
1257.65759	89.0
1262.35022	94.6
1263.31287	74.4
1265.33655	100.2
1266.72888	158.7
1273.86035	100.1
1285.28821	22.0
1288.50378	204.8
1300.23718	60.5
1301.80994	19.3
1309.10840	117.0
1316.78418	48.6
1319.44983	41.6
1335.09814	53.0
1345.31946	193.9
1348.69714	37.4
1362.21362	59.5
1363.40051	61.9
1388.06409	76.4
1389.53064	41.5
1399.40894	79.4
1400.68604	77.9
1407.15906	56.6
1417.34888	847.3	b (13) (1+)-NH3-P, b (12) (1+)
1418.53137	96.0
1419.78027	110.2
1421.91663	28.0
1433.36426	105.8
1441.42871	191.3
1443.86353	118.4
1450.87561	24.9
1460.30835	34.4
1466.49768	32.5
1497.59753	24.9
1508.93298	24.9
1511.89734	15.3
1513.51233	19.3
1514.34412	153.5
1514.94983	16.0
1516.68335	23.5
1528.42151	13.7
1531.49414	384.4
1532.59521	122.0
1557.65259	53.8
1589.60413	19.3
