# Supplementary material for: Phosphoproteomic Analysis of Platelets Activated by Pro-Thrombotic Oxidized Phospholipids and Thrombin
Source: PLoS One. 2014 Jan 6;9(1):e84488. doi: 10.1371/journal.pone.0084488 (PMC3882224; doi:10.1371/journal.pone.0084488)
Supplement: Annotated Spectra S4 — (ZIP) [file pone.0084488.s007.zip › RISQVSSGETEYNPTEAR_-15_2_87777.txt]

m/z	i	matches
211.20670	92.5
225.26358	26.4
226.17233	35.5
229.23235	38.3
231.15140	99.5
233.11038	45.4
238.35779	12.3
246.16821	2180.4	b (6) (3+)-NH3, y (2) (1+)
247.21051	127.3
256.28824	41.4
260.07932	72.5
261.15961	37.5
265.05090	41.9
267.16766	11.0
270.32977	236.8
271.09058	20.3
273.14301	49.1
274.07089	28.4
274.76776	88.7
278.19263	158.5
279.01654	25.0
281.17169	26.3
285.78815	61.9
287.17206	137.4
287.87637	507.4
288.54840	75.0
292.10449	18.9
296.01431	14.9
297.27606	331.4
298.23465	17.6
299.31244	72.4
303.98468	77.4
306.39349	71.9
309.92603	68.7
316.32550	37.5
317.52698	89.0
320.44406	39.5
322.94037	407.2
325.21741	167.5
327.15790	186.9
328.31195	28.2
335.50323	207.9
337.17938	40.8
338.03326	36.1
338.96942	279.3
340.59747	33.0
341.26105	47.8
341.91754	35.4
343.03424	169.0
344.38019	751.4	y (6) (2+)
346.38934	26.5
347.34973	23.8
349.12354	68.4
350.39035	36.0
351.16870	119.6
352.07953	28.2
352.78375	49.3
355.24719	16.2
357.30035	173.5
358.30780	29.2
359.02142	58.9
361.19641	30.8
363.50488	110.6
365.39020	20.8
367.76807	54.8
372.18073	389.4
375.35394	564.5
376.95245	89.4
380.21692	31.4
383.22949	11.0
384.31628	83.8
388.95270	224.7
390.79327	193.7
392.33557	149.0
394.28717	57.8
394.97729	25.4
396.15680	79.1
399.26666	71.4
408.22021	81.7
409.42737	19.6
410.75427	141.3
413.36871	22.9
414.39484	76.3
416.29675	51.3
417.28918	103.3
418.71832	142.2
421.23102	96.1
422.22327	39.4
423.76465	151.4
426.01868	548.1
426.80432	79.8
427.47717	190.1
428.38446	71.1
429.58893	49.9
430.53595	47.2
431.22754	90.4
432.25446	55.1
432.98370	94.7
433.82587	44.7
437.51117	47.7
439.40912	177.7
441.02295	40.9
444.06427	127.5
447.28711	66.6
450.63843	45.9
455.06830	151.0
458.67035	12.3
460.24243	52.6
461.46698	85.6
462.21674	85.0
463.66058	1130.9	b (9) (2+)-P
464.40973	431.8
466.36859	101.9
467.42206	399.1
468.52295	35.6
469.69971	49.3
470.56360	82.9
472.27679	313.0
476.37451	546.6
477.42267	62.4
478.28607	33.4
481.37158	174.4
482.27362	51.6
482.93787	297.9
484.19116	75.6
486.14252	253.1
487.66711	46.2
490.42712	407.8
491.64911	282.2
493.16553	38.2
494.26239	119.1
495.49097	115.6
496.21210	57.5
496.93628	74.4
500.70966	88.3
503.69220	388.9
504.46790	32.4
505.29529	323.0
506.73657	49.4
508.39026	30.2
509.26093	69.5
510.59192	96.8
512.78961	826.4	b (9) (2+)
514.25092	1019.9	y (14) (3+), b (10) (2+)-P
515.06927	149.2
519.13977	12.2
521.48370	149.2
522.21429	292.0
522.93658	30.2
524.19031	29.1
526.09357	77.7
527.51306	122.6
528.84595	54.1
530.90448	103.5
531.62262	262.7
532.48779	147.2
533.22040	151.8
535.38312	141.6
536.48566	150.2
538.49719	390.9
539.35681	161.6
540.85406	1400.7	y (9) (2+)
541.81683	33.2
542.72833	170.7
543.48779	35.4
544.53827	28.1
545.39349	388.3
546.46906	95.1
547.10083	77.1
548.01910	182.9
549.48639	116.5
550.30640	102.6
551.33868	57.1
552.24371	290.9
553.39703	323.2
554.24683	622.1	b (10) (2+)-H2O
555.22705	1275.1	b (10) (2+)-NH3, y (5) (1+)-H2O
556.24457	168.0
556.87506	77.1
558.09283	100.5
558.99402	176.4
560.55780	63.3
561.22101	99.4
562.09082	15.1
563.13379	1375.8	b (10) (2+)
563.94690	673.3
565.24512	906.9	b (4) (1+)
566.09491	462.0
566.71381	111.3
569.63995	1537.7	b (11) (2+)-H2O-P, b (11) (2+)-NH3-P
570.36896	701.2
571.21173	215.5
573.33209	10467.8	y (16) (3+)-H2O-P, y (16) (3+)-NH3-P, y (5) (1+)
574.31006	1960.8
575.66309	119.4
577.69849	188.3
578.77856	4565.9	b (11) (2+)-P
579.38721	1651.8	y (16) (3+)-P
580.02838	60.3
580.92731	19.6
582.47070	756.0	b (16) (3+)-NH3-P
583.34625	77.5
584.46295	221.8
585.55969	155.1
586.64575	124.2
588.35956	245.9
589.61847	269.4
590.45197	80.4
591.23083	311.4
593.71198	76.5
594.34052	140.9
595.87396	468.4
596.82257	198.3
599.49536	102.1
600.58228	522.4
601.45117	249.6
602.30591	287.1
604.12433	329.3
605.15961	1273.2	y (10) (2+), b (17) (3+)-H2O-P, b (17) (3+)-NH3-P
605.95605	131.8
607.34241	50.0
608.31891	224.2
609.89960	1518.9
610.85992	56.6
612.29993	31.3
613.48541	661.1	b (16) (3+)-H2O
614.54730	271.0
615.97437	707.5
617.37317	268.8
618.24445	232.4
618.95203	7513.2	b (11) (2+)-H2O, b (11) (2+)-NH3
621.13354	53.3
621.77203	166.2
622.41028	64.5
623.19562	129.7
624.99109	431.6
626.28644	183.5
627.84113	6816.3	b (11) (2+)
628.80414	63.8
629.85565	552.6
630.65991	64.9
632.27277	125.0
633.29688	581.4
634.26184	368.5
635.24115	359.4
636.29724	132.7
637.49921	211.2
638.30884	199.1
639.28027	345.2
640.64087	240.0
642.21490	1806.1
643.27356	1898.3	b (17) (3+), y (17) (3+)-H2O
644.58368	892.5	y (17) (3+)-NH3
646.50122	896.3	b (5) (1+)-NH3, b (5) (1+)-H2O
648.08472	567.1
648.80188	19.4
649.84369	65.5
651.66882	4643.1	b (12) (2+)-NH3-P, b (12) (2+)-H2O-P
652.62262	5473.3	b (6) (1+)-P
653.50592	3962.1
654.47333	127.6
655.65509	111.8
656.40320	452.2
657.49011	1116.5	[M+3H] (3+)-NH3-H2O-P
658.37457	228.2
660.26263	3594.4	b (12) (2+)-P
660.96283	1166.7
662.30829	840.3
663.39691	5156.3	[M+3H] (3+)-H2O-P, [M+3H] (3+)-NH3-P
664.19116	4979.7	b (5) (1+)
665.32483	674.7
666.02808	498.5
666.90070	311.4
668.80835	3438.0	y (12) (2+)-NH3, y (6) (1+)-H2O, [M+3H] (3+)-P, y (12) (2+)-H2O
669.76813	1911.2	y (6) (1+)-NH3
670.86542	391.9
671.57867	105.3
672.57196	514.4
673.30121	708.4
674.18188	721.0
674.80682	13.7
675.47345	104.2
676.45331	190.0
677.44672	546.6
678.64307	621.6
679.82245	906.8
680.51459	185.4
681.50952	484.7
682.27484	205.9
683.45941	1091.5
684.42615	1831.8
685.70062	759.7
687.33453	11208.3	y (6) (1+)
688.47180	2789.0
689.66010	1636.8
690.44012	6546.6	[M+3H] (3+)-NH3-H2O
691.92108	2245.1
692.70978	498.3
693.39874	319.2
699.23480	20.2
705.41412	12.3
706.94794	93.2
707.66882	67.8
708.78149	1193.2	b (12) (2+), b (13) (2+)-H2O-P, b (13) (2+)-NH3-P
709.54877	180.6
710.93530	94.5
712.17688	602.0	y (13) (2+)-NH3, y (13) (2+)-H2O
713.17639	62.0
717.57764	5387.3	b (13) (2+)-P
718.58698	279.3
719.66095	53.4
720.60822	562.9
721.30963	933.0	y (13) (2+)
722.64014	73.0
723.32666	80.4
723.99225	52.8
725.45282	197.5
726.06830	49.5
727.68793	34.8
728.47394	29.3
730.01044	70.1
731.65472	71.1
733.29120	474.0
734.22223	103.7
734.87915	55.3
736.32172	194.4
738.21552	238.2
739.09467	38.2
740.03912	336.9
741.34808	45.1
743.18347	270.0
744.35858	220.3
748.17871	583.9
748.89014	1052.0
751.39575	677.6	b (6) (1+)
752.51746	681.8
754.45599	267.2
755.27655	179.9
757.24805	2020.9	b (14) (2+)-H2O-P
757.95142	2208.5	b (13) (2+)-H2O, b (14) (2+)-NH3-P, b (13) (2+)-NH3
758.67438	12.1
760.50299	113.6
761.48291	173.4
762.79669	176.4
763.69415	50.7
764.70953	192.3
766.46246	8492.3	b (13) (2+), b (14) (2+)-P
767.23157	78.3
768.83490	42.6
770.27631	86.6
772.15912	99.9
773.52283	100.9
775.55792	79.0
776.53583	51.3
777.16321	79.7
780.85345	136.0
782.18823	59.5
783.39740	100.8
784.20435	26.1
785.73724	192.0
787.36749	145.3
789.40863	20.2
790.57593	99.1
791.56500	191.7
793.41199	26.9
796.41370	41.0
797.12567	80.3
798.26910	18.9
799.41522	62.2
800.60199	66.4
802.42120	352.9
803.65997	30.2
804.27722	309.2
805.99121	370.7
808.94806	32.1
811.67303	34.6
812.50751	12.5
814.88110	249.5
815.49335	181.3
816.52759	308.5
817.74982	53.3
819.40350	408.2
820.55640	550.4
821.82599	104.0
822.85339	107.2
823.56610	14.9
824.50189	26.4
826.26398	91.8
828.85858	63.9
830.37823	26.0
831.48138	41.5
832.28766	314.8
833.32031	438.2
834.54633	44.6
835.34393	118.8
836.49786	54.6
838.40790	585.4	b (7) (1+)
839.55933	336.7
840.46735	157.0
841.18182	54.3
842.60614	152.8
843.32721	88.4
844.58966	38.6
845.26245	31.7
847.08972	43.8
847.97864	214.8
850.40167	11662.9	y (7) (1+)
851.40704	3239.7
852.16614	227.6
853.05963	217.6
854.36377	42.0
856.85846	763.3	b (15) (2+)-H2O, b (15) (2+)-NH3
857.81812	73.0
860.45514	203.1
861.32605	20.3
862.17181	23.9
863.28467	208.9
864.13947	116.4
865.52850	1076.2	b (15) (2+)
866.49152	103.7
868.12445	1694.9	y (16) (2+)-P
868.96606	134.2
869.68457	26.8
872.10419	743.4	b (16) (2+)-NH3-P, b (16) (2+)-H2O-P
873.06665	393.4
875.23395	81.2
876.81671	70.3
877.53717	90.2
878.44171	187.6
880.09125	34.4
881.06769	1798.9	b (16) (2+)-P
882.00073	27.6
883.46558	17.5
887.08685	80.7
887.92285	98.0
889.37836	76.4
890.50562	148.7
891.74390	55.6
892.72656	35.5
893.75580	171.9
895.32404	401.0
896.53485	118.1
898.56268	7.0
899.61639	56.6
900.72900	41.4
903.60944	71.9
904.81244	65.9
907.40942	159.5
908.47186	715.4	y (16) (2+)-H2O, b (9) (1+)-H2O-P, b (17) (2+)-NH3-P
910.49316	95.7
912.05884	851.8
912.86841	244.9
913.58130	53.9
914.41327	38.6
915.73700	241.3
916.58740	304.6
917.69336	506.7
918.48016	119.0
920.95087	2733.4	b (16) (2+)-NH3, b (16) (2+)-H2O
921.79608	456.3
922.86768	52.0
923.95453	30.1
926.34772	315.9
927.28687	92.7
929.99048	9940.8	b (16) (2+)
931.05475	406.6
931.70172	27.7
932.50714	114.6
934.00580	79.4
935.75946	322.5
937.48553	39.3
938.48584	13.5
940.12128	217.6
941.59503	265.1
942.57697	62.2
943.73236	42.7
944.81635	129.1
946.07904	157.3
947.83392	337.0
948.62665	22.0
949.99536	189.3
950.99652	167.0
952.66522	31.8
955.28033	142.5
956.25262	610.6	b (17) (2+)-H2O, b (17) (2+)-NH3
957.03540	133.1
959.32709	118.8
960.24628	189.3
961.66632	495.3
962.60815	176.5
963.31403	92.4
965.43140	549.5
966.44580	411.4
967.42627	328.7
968.10114	50.6
969.37787	31.3
971.47723	58.1
972.10236	90.2
973.58661	69.6
974.35956	149.3
977.18286	79.8
979.37457	1789.2	y (8) (1+)
980.54352	815.5
981.42755	52.0
984.25079	107.9
986.06329	294.8
987.62329	32.9
993.65192	53.9
995.62280	375.5
996.48804	37.3
997.54706	187.7
1000.29474	73.7
1005.37030	138.1
1006.36066	82.3
1007.55780	152.1
1009.69672	61.7
1010.77399	22.9
1011.37811	47.3
1012.68829	22.9
1015.11548	77.7
1021.41260	34.4
1023.67731	216.8
1024.44519	1192.3	b (9) (1+)
1025.38550	695.9
1026.63916	47.4
1027.53577	64.5
1028.37292	20.8
1029.29614	133.8
1031.66309	63.9
1032.35571	188.7
1033.56262	75.3
1037.22388	38.8
1042.33301	146.3
1043.25317	153.6
1044.71179	13.6
1045.51733	34.2
1046.21851	68.7
1050.48511	65.8
1051.47729	26.8
1055.52100	41.4
1056.44299	30.8
1057.46216	140.0
1059.28662	27.4
1063.43689	204.8
1065.89722	77.2
1068.32080	32.2
1073.47839	73.8
1074.59082	58.8
1077.60193	50.7
1079.63062	373.2
1080.41882	856.3	y (9) (1+)
1081.36646	303.3
1082.19702	55.1
1087.10522	110.3
1090.24634	174.2
1092.30823	113.9
1094.22583	53.9
1097.42151	43.9
1098.48596	24.1
1100.01147	12.3
1102.28406	27.4
1105.68250	37.1
1106.37085	42.1
1107.39722	459.2
1108.55676	88.7
1119.28857	17.6
1120.59253	155.2
1122.40417	34.9
1123.83252	64.4
1125.15356	271.2
1125.98438	199.6
1132.94788	9.6
1139.29346	20.8
1146.01550	46.5
1150.15710	176.3
1153.65637	17.7
1156.90649	108.0
1157.70386	24.8
1158.81653	49.9
1159.50537	33.3
1163.67065	42.7
1164.29907	42.4
1173.61938	26.1
1174.64673	28.5
1175.63782	81.9
1177.31689	80.4
1178.29858	18.8
1180.02136	125.5
1183.65735	30.3
1185.28479	182.0
1186.49719	29.8
1191.59692	93.5
1192.49805	20.0
1200.29675	135.5
1202.21423	15.4
1206.87439	22.1
1210.17834	70.7
1211.45972	204.5
1226.64661	67.2
1236.48303	85.7
1242.61841	47.2
1245.55212	49.9
1252.22021	10.9
1254.31482	1495.0	b (11) (1+)
1255.48096	475.9
1256.70154	62.7
1257.84204	50.6
1264.68591	41.4
1267.44751	109.8
1273.74866	31.8
1276.45374	56.6
1278.59192	70.9
1283.28235	102.9
1320.59595	146.6
1332.56055	98.9
1336.63367	47.2
1344.42126	44.0
1345.50281	34.3
1353.83240	54.9
1366.59119	66.6
1371.01758	42.8
1382.23059	60.5
1385.05591	62.6
1386.31458	82.0
1398.50977	33.0
1399.65039	48.2
1413.61731	87.5
1415.59241	43.8
1416.80920	133.1
1417.64368	604.5	b (12) (1+)
1418.72998	161.2
1419.54822	118.7
1461.42297	39.8
1496.81775	27.0
1513.78870	80.5
1531.41492	263.7
1532.39587	353.5
1552.50745	100.3
1633.86902	27.4
1638.76685	53.4
