# Supplementary material for: Phosphoproteomic Analysis of Platelets Activated by Pro-Thrombotic Oxidized Phospholipids and Thrombin
Source: PLoS One. 2014 Jan 6;9(1):e84488. doi: 10.1371/journal.pone.0084488 (PMC3882224; doi:10.1371/journal.pone.0084488)
Supplement: Annotated Spectra S4 — (ZIP) [file pone.0084488.s007.zip › RISQVSSGETEYNPTEAR_-16_2_78640.txt]

m/z	i	matches
210.06586	64.8
213.02957	49.0
213.89378	12.6
225.36334	43.3
228.21962	22.2
230.94019	139.9
234.18874	28.3
239.31009	21.1
240.80190	19.6
242.02646	18.9
243.04823	17.8
246.25182	2161.6	y (2) (1+)
247.15720	105.3
248.32755	107.4
250.36731	24.2
252.31183	26.2
254.08348	39.9
256.07031	49.5
257.09088	29.5
259.94791	47.5
261.88055	21.7
270.20612	314.7
271.36172	24.2
272.15186	27.4
273.51331	11.6
278.36023	231.0
279.21060	64.8
280.35077	30.8
285.38028	31.3
287.33792	482.2
288.31763	22.8
294.23947	14.7
296.23145	90.2
297.25739	362.0
304.85086	50.8
305.70996	81.0
307.39063	151.4
312.95428	38.7
313.97491	55.7
314.80524	52.1
317.17236	39.1
320.44690	16.8
321.27808	75.8
323.30109	113.4
324.34210	54.6
325.04437	82.9
326.67242	118.3
327.50739	129.5
330.98010	75.2
335.20465	94.5
338.33817	35.6
339.28864	71.3
340.32391	35.4
341.16357	38.9
343.16217	22.2
344.27319	653.3	y (6) (2+)
345.06378	73.0
349.24243	40.8
349.95413	8.4
351.25812	17.6
353.10516	11.5
354.31378	211.2
355.48486	57.4
357.20233	145.9
357.87671	22.0
358.48334	77.2
359.36847	94.8
361.23474	204.2
362.00220	124.6
362.79028	73.3
366.30292	148.4
367.35449	155.2
369.52405	30.6
371.47443	8.4
373.61975	47.1
375.29871	686.0	y (3) (1+), b (10) (3+)
376.35101	145.1
377.47656	78.4
378.92804	23.0
382.13800	88.3
383.94983	26.3
386.57233	82.1
389.33392	63.5
390.35071	199.0
391.21667	47.1
394.07465	36.6
395.53601	128.2
396.24512	40.7
397.30023	113.6
399.31305	107.3
401.84015	179.7
408.30652	100.3
409.17566	62.7
409.96094	37.6
411.71405	94.5
414.32697	14.7
416.51611	66.1
418.04675	8.4
419.08026	85.4
420.47723	32.3
421.46790	55.9
424.17554	47.6
425.60773	531.7	y (7) (2+)
426.24457	247.3
427.12006	123.0
428.42047	140.2
429.39972	116.5
430.25775	41.2
431.26807	55.4
432.35754	31.1
433.95795	59.7
435.31024	24.2
436.33875	29.6
437.16351	13.7
439.39441	320.2
440.32916	54.4
442.26154	38.0
444.13580	93.9
448.40411	26.4
450.45435	33.3
452.41193	57.0
454.18372	51.9
455.55072	356.6
459.38043	67.2
461.38159	69.3
462.33984	84.8
463.71600	450.5
464.35651	101.0
466.03412	105.8
467.23315	184.8
468.67657	191.6
469.60919	220.8
470.48566	47.6
471.12384	74.8
472.27100	210.6
473.29218	159.9
474.34967	34.7
476.31622	507.2	y (4) (1+)
480.22516	15.8
481.12421	38.5
482.33130	109.1
483.24518	37.8
484.28656	119.7
485.57153	112.4
486.27478	32.3
487.37714	34.5
488.41992	28.3
489.50745	85.0
490.21234	233.2
491.83643	60.0
492.48511	14.5
494.63104	50.2
495.30267	200.6
496.14014	104.7
497.12982	63.0
498.70184	405.1
499.44055	43.9
500.04553	56.7
501.22675	104.9
502.84894	121.0
503.51617	297.2
504.31256	233.3
505.37415	456.7
506.11725	171.8
506.95593	31.3
508.06555	47.5
509.19385	52.0
511.64246	24.2
512.59515	906.3	b (9) (2+)
513.29840	406.1
514.29059	1048.1	y (14) (3+), b (10) (2+)-P
515.14697	322.7
516.19135	21.1
517.13910	16.8
518.26141	106.0
520.39258	43.1
521.24219	150.9
522.70496	344.6
523.62885	27.6
524.96454	89.2
527.42657	14.7
529.29309	106.2
530.30511	76.3
531.46356	439.1
532.28473	233.0
535.28802	37.7
536.99286	82.6
537.94818	92.5
538.59302	61.6
540.74261	1375.1	y (9) (2+)
541.53882	591.6
542.53375	57.0
543.41400	63.7
544.39832	46.5
545.27686	143.9
546.27649	234.1
547.36554	270.6
548.24835	92.7
550.02228	119.1
550.89075	233.0
551.64417	46.4
552.84601	70.9
554.43085	711.2	b (10) (2+)-H2O, b (10) (2+)-NH3
555.45007	592.8	y (5) (1+)-H2O
556.56384	197.2
557.39307	83.7
558.64606	14.7
560.72675	426.7
561.53235	531.4
562.34021	191.6
563.44049	1782.0	b (10) (2+)
564.29651	280.2
565.00250	517.5	b (4) (1+)
566.17535	497.1
567.01807	193.6
569.38263	499.1
570.04193	3532.6	b (11) (2+)-NH3-P, b (11) (2+)-H2O-P
571.44525	258.9
573.38409	10016.8	y (5) (1+), y (16) (3+)-H2O-P, y (16) (3+)-NH3-P
574.38422	2010.8
575.45203	284.5
576.10120	25.0
577.49243	134.5
578.99713	4950.8	b (11) (2+)-P, y (16) (3+)-P
579.94141	393.9
581.01483	140.1
582.34802	175.9
583.04437	116.7
584.73260	219.9
587.39093	321.8
588.21869	177.4
589.48615	295.3
590.34991	122.4
591.13080	220.5
592.40656	146.7
593.36682	138.2
594.11414	80.1
595.34814	49.6
596.21893	302.2
596.89203	374.2
600.66278	219.5
601.38293	422.0
603.84723	268.0
604.94867	611.6	b (17) (3+)-H2O-P, b (17) (3+)-NH3-P, y (10) (2+)
605.58936	139.4
607.31671	84.2
608.16144	380.5
609.74426	1304.2
610.44617	287.3
613.84851	583.9	b (16) (3+)-H2O, b (16) (3+)-NH3
614.54767	25.3
615.63989	134.5
616.84271	70.7
617.44989	229.3
618.98163	6471.3	b (11) (2+)-NH3, b (11) (2+)-H2O
620.42480	166.0
622.38916	20.0
623.23553	170.4
624.86133	389.4
625.69171	221.1
626.41064	57.2
627.97107	7831.2	b (11) (2+)
628.99982	648.3
630.35583	152.5
631.54749	213.0
632.29346	47.7
633.73102	571.0	y (11) (2+)
634.46271	499.9
635.40979	254.4
636.14215	61.6
637.50146	349.1
638.48047	109.0
639.75012	181.9
640.38147	43.7
642.27100	644.3
643.14520	862.1
644.43933	613.7	y (17) (3+)-H2O, b (17) (3+), y (17) (3+)-NH3
645.43848	332.4
646.49261	629.2	b (5) (1+)-NH3, b (5) (1+)-H2O
647.79663	112.0
648.73376	48.4
649.95026	272.8
651.76501	3918.0	b (12) (2+)-NH3-P, b (12) (2+)-H2O-P
652.68811	2856.5	b (6) (1+)-P
653.63080	1414.4
655.10565	214.6
655.96704	126.3
657.29004	530.4
658.44263	602.6	[M+3H] (3+)-NH3-H2O-P
659.53973	297.1
660.38885	3358.9	b (12) (2+)-P
661.05273	2247.6
663.38953	6090.5	[M+3H] (3+)-H2O-P, [M+3H] (3+)-NH3-P
664.39471	2730.9	b (5) (1+)
665.34589	615.1
666.21698	146.2
667.33478	582.8
668.49359	2254.9	y (12) (2+)-H2O
669.34271	3121.7	y (12) (2+)-NH3, y (6) (1+)-H2O, [M+3H] (3+)-P
670.26508	666.2	y (6) (1+)-NH3
671.08148	140.2
672.07257	518.0
673.29376	814.4
674.28119	138.7
675.20654	67.2
677.03955	440.9
677.80042	391.4
678.45892	271.9
679.16693	292.7
679.87793	16.0
680.96204	483.1
681.96741	585.7
682.79602	503.4
683.72186	535.2
684.51788	1738.2
685.41626	474.5
686.73126	1544.2
687.37982	9186.8	y (6) (1+)
688.35406	2684.2
689.72906	3112.1
690.65027	8512.9	[M+3H] (3+)-NH3-H2O
692.04700	1144.9
693.18732	1138.3
694.02936	262.3
694.82208	19.3
696.21368	67.2
703.47473	32.4
705.30267	16.9
708.51813	1275.8	b (13) (2+)-NH3-P, b (13) (2+)-H2O-P, b (12) (2+)
709.38617	547.1
710.19330	324.0
711.86993	379.5
713.13751	97.7
717.56458	3812.8	b (13) (2+)-P
718.31696	568.9
719.25537	146.3
720.79926	473.8
721.52222	191.7
722.23053	124.0
723.33844	222.0
725.26501	26.4
726.99176	66.4
727.59503	73.4
728.67035	27.6
731.91681	69.4
733.36816	783.7	b (6) (1+)-H2O
734.33618	147.8
735.06879	66.3
736.39331	333.7
738.15924	48.6
739.36273	206.3
740.49060	354.9
741.49872	80.3
743.77460	90.3
745.25116	173.7
746.30536	31.5
748.55536	1141.9
749.26129	147.9
750.67877	92.4
751.40643	969.4	b (6) (1+)
752.40424	591.3
753.34473	73.7
754.84406	83.4
755.53412	20.0
757.51434	3234.0	b (13) (2+)-NH3, b (14) (2+)-H2O-P, b (13) (2+)-H2O, b (14) (2+)-NH3-P
758.39532	694.7
759.62164	283.6
761.56439	431.6
762.27881	30.2
763.04077	131.0
763.99091	34.9
765.76312	786.8
766.41016	6542.2	b (13) (2+), b (14) (2+)-P
767.30200	1324.6
768.49091	191.5
769.39496	127.6
770.19916	270.7
771.12726	57.3
776.30194	24.2
780.41309	71.6
781.18610	118.5
782.35870	99.5
783.12646	28.1
786.84662	131.3
791.02972	97.0
793.34100	117.2
794.48456	30.6
795.43250	87.9
796.15442	19.0
797.53241	180.6
799.15265	61.9
800.35406	54.6
801.92279	406.7
803.00653	78.4
804.46979	25.3
805.34589	238.5
806.63074	153.0
807.67316	176.0
812.62653	357.0
814.02667	230.9
814.93719	184.1
815.77136	133.8
816.70496	291.7
817.61444	410.0
820.10968	748.7	b (7) (1+)-H2O
820.98322	297.6
822.18732	184.1
823.88068	439.0
824.89044	39.0
825.71979	114.2
829.71454	218.5
831.15881	369.1
832.34381	408.8
833.23315	336.3
834.71967	214.0
835.61273	290.1
836.43561	9.2
837.78400	282.5
838.41290	557.8	b (7) (1+)
839.24225	279.1
840.21820	78.8
841.10760	115.7
841.85443	29.1
842.72046	55.9
843.54718	83.0
845.28180	47.1
847.43542	237.1
848.20721	112.5
850.42987	10144.3	y (7) (1+)
851.40186	3071.3
852.36432	273.9
853.50055	125.9
855.24432	14.6
856.50592	635.0	b (15) (2+)-H2O, b (15) (2+)-NH3
858.37677	16.4
859.83636	216.8
860.69525	127.7
861.39648	141.9
862.87885	315.6
863.87646	23.0
865.44025	861.3	b (15) (2+)
866.32367	241.2
868.15533	1131.8	y (16) (2+)-P
868.97894	444.3
870.24188	108.8
872.04449	592.0	b (16) (2+)-H2O-P, b (16) (2+)-NH3-P
872.91431	561.3
873.63306	112.6
876.41364	273.4
877.60126	391.0
878.45270	48.2
880.91766	1066.3	b (16) (2+)-P
881.79932	1204.7
882.77142	151.1
884.49530	28.4
887.12067	56.7
888.47650	55.9
889.40112	147.2
891.56146	68.3
892.27936	12.6
893.41431	40.7
894.41193	28.4
895.54181	113.5
896.27985	92.7
898.66919	169.3
900.03717	66.2
902.62115	294.8
903.54242	57.6
905.95044	40.2
906.84003	93.7
908.39569	86.5
909.42596	295.3
910.41412	94.2
912.05499	984.3
912.77850	240.7
913.40308	76.7
916.48358	333.7
917.22650	363.1
918.02155	146.4
919.75372	72.3
921.07709	2781.8	b (16) (2+)-H2O, b (16) (2+)-NH3
922.08154	710.2
922.71088	49.2
924.54132	445.1
925.51440	109.7
926.45599	132.9
928.31647	272.0
929.80646	5184.8	b (16) (2+)
930.51660	4407.4
931.73749	247.8
933.28369	269.6
934.10223	133.4
935.29474	124.3
936.60101	72.5
937.64948	44.0
938.33478	62.2
939.78711	106.0
940.52191	209.5
941.60132	150.2
942.44525	43.9
944.52435	40.9
945.88409	96.7
946.56787	71.9
947.76825	141.9
949.32599	92.9
951.58051	134.8
952.82178	38.9
953.92511	88.5
954.56488	24.3
955.24323	36.2
956.23126	85.6
956.96893	713.5	b (17) (2+)-NH3, b (17) (2+)-H2O
958.48846	184.0
959.45361	87.2
960.48224	131.8
961.58960	116.9
962.61182	73.3
963.47925	15.7
965.23199	307.1
966.04718	320.2
967.19061	110.9
972.61523	113.0
973.27563	83.2
974.10474	469.4
974.89453	41.7
976.61151	126.9
978.74933	152.7
979.45660	1399.0	y (8) (1+)
980.54840	543.3
981.45190	155.4
985.28522	38.7
986.22363	60.2
988.67194	113.8
989.63470	80.0
990.51459	25.6
991.68823	59.7
995.71185	269.7
996.77386	105.5
998.37274	41.8
1001.29437	59.5
1002.99127	109.6
1004.35791	190.8
1005.54327	39.8
1006.46490	209.5
1008.38354	55.9
1009.64984	82.1
1020.51611	99.4
1021.57111	28.6
1023.79126	602.8
1024.47791	1748.7	b (9) (1+)
1025.47620	982.1
1026.56641	132.9
1027.35986	9.4
1029.13794	246.1
1030.16455	242.0
1031.64355	170.1
1032.46924	88.5
1039.30518	42.2
1040.46179	45.0
1041.92053	226.9
1042.58911	61.9
1043.43494	73.7
1044.37500	67.4
1046.98181	50.5
1048.62671	46.0
1050.01318	37.8
1050.74658	70.7
1056.63647	134.3
1057.45300	49.7
1058.26086	77.5
1059.16309	34.3
1060.35303	81.8
1063.46289	82.7
1064.38867	39.4
1065.38916	41.1
1070.46143	45.4
1071.14722	41.7
1072.16052	11.6
1073.17285	59.7
1077.41125	87.9
1078.57043	77.8
1079.56958	384.0
1080.40698	1013.2	y (9) (1+)
1081.41223	252.5
1086.41492	14.7
1087.34619	27.5
1093.35449	16.8
1094.62476	38.7
1096.44897	103.2
1102.30151	34.1
1103.35376	38.0
1105.70142	87.4
1107.36646	423.0
1108.01953	22.0
1109.45593	39.5
1114.07227	15.7
1118.52539	17.9
1120.44556	187.1
1122.28882	73.1
1123.70068	46.1
1125.34460	292.1
1126.44336	199.0
1127.43176	72.4
1128.81921	23.4
1133.26355	23.2
1138.20605	162.6
1139.79333	67.1
1140.81250	99.9
1141.60547	120.7
1144.42114	41.6
1145.22070	49.7
1146.49536	69.5
1150.97485	38.7
1156.71582	128.7
1157.67505	101.5
1160.23303	48.1
1161.34497	53.0
1162.69043	36.6
1165.42749	31.7
1169.26843	53.5
1170.35107	62.5
1171.48767	45.8
1173.45862	16.4
1177.07910	11.6
1178.34302	117.5
1188.30078	25.3
1190.31787	46.1
1191.36340	152.4
1193.04639	103.0
1195.08630	174.3
1198.71704	34.4
1203.70093	36.6
1204.38269	19.7
1205.53357	107.0
1206.90369	52.2
1207.79419	82.4
1208.62195	64.3
1209.64966	48.3
1210.54431	25.5
1212.08276	32.2
1213.15601	29.5
1218.47717	30.6
1221.55237	13.6
1227.49390	53.6
1230.46375	33.3
1234.56799	24.6
1236.45190	352.3
1237.12512	85.1
1237.85693	81.8
1238.74768	25.1
1247.61426	55.7
1248.23450	22.3
1249.26770	62.1
1254.34900	1423.1	b (11) (1+)
1255.41492	971.9
1256.46814	177.4
1257.95215	53.6
1259.02844	14.7
1259.83264	39.4
1260.82556	21.2
1266.60510	10.5
1268.69299	53.6
1271.43347	12.6
1291.38391	60.4
1292.48328	50.5
1301.04626	46.0
1304.32727	55.5
1320.29333	21.0
1321.36694	15.4
1323.47766	11.6
1345.74695	56.1
1349.38025	24.3
1362.60925	27.1
1363.69385	131.3
1379.48315	103.5
1398.84973	75.6
1399.63147	51.3
1400.61340	93.5
1406.15808	48.0
1415.63586	32.7
1417.46521	454.5
1418.39600	333.9
1419.37048	11.5
1434.49109	45.9
1442.57324	14.7
1446.51538	9.4
1460.21240	19.0
1468.86462	8.4
1496.26868	57.4
1514.28235	120.1
1516.90466	34.3
1531.53809	303.0
1532.53210	374.0
1533.23291	22.3
1597.50952	75.0
