# Supplementary material for: Phosphoproteomic Analysis of Platelets Activated by Pro-Thrombotic Oxidized Phospholipids and Thrombin
Source: PLoS One. 2014 Jan 6;9(1):e84488. doi: 10.1371/journal.pone.0084488 (PMC3882224; doi:10.1371/journal.pone.0084488)
Supplement: Annotated Spectra S4 — (ZIP) [file pone.0084488.s007.zip › RISQVSSGETEYNPTEAR_-17_2_87278.txt]

m/z	i	matches
207.01076	21.5
211.04385	13.0
214.08568	40.7
216.98291	10.5
218.94603	40.9
223.33353	15.6
226.15477	105.6
229.37019	63.8
231.01707	115.5
237.05832	20.2
246.21219	1787.8	y (2) (1+), b (6) (3+)-NH3
247.12485	186.2
256.32257	28.8
258.36343	45.6
269.17316	97.1
270.21033	302.6
272.15729	90.4
273.34113	47.8
274.31024	66.4
275.97949	43.3
278.01184	103.6
279.46875	39.6
282.22644	48.8
286.28787	46.7
287.42059	758.8	y (5) (2+)
288.30017	33.4
289.34143	39.0
291.39258	61.3
293.47162	50.4
294.18561	24.2
296.22940	52.7
296.84082	19.1
302.49701	21.6
303.43958	15.4
309.08389	91.4
310.88361	20.5
315.29398	26.2
322.80170	587.5	b (3) (1+)-NH3-P
324.49435	55.2
325.22791	66.8
326.43152	79.0
327.16425	160.2
328.17770	88.4
329.32709	48.3
330.26086	21.5
332.90582	158.2
335.26688	77.2
335.95251	22.5
338.44299	61.4
341.94379	63.5
344.21539	493.6
347.37234	20.1
349.09204	84.6
350.72852	117.0
351.33685	76.7
352.56213	140.7
357.38055	90.3
360.34998	27.5
361.28571	164.0
362.27344	34.8
363.16296	30.0
365.62177	105.6
367.17340	41.3
369.12683	27.4
373.37537	27.4
374.26599	25.1
375.33374	694.3	y (3) (1+), b (10) (3+)
376.31860	39.7
377.57233	71.6
378.26031	57.0
379.59052	61.1
382.16864	38.3
383.41455	124.7
384.09625	6.3
386.43170	37.3
389.32709	118.4
390.25134	89.5
392.80090	61.3
394.04626	68.2
395.09387	133.3
398.05603	34.7
399.02600	21.4
401.36652	97.8
402.22919	106.0
404.36383	37.1
405.25018	27.7
406.44855	93.0
407.20752	123.2
408.43652	82.8
412.27338	182.8
414.21875	60.7
416.62177	220.0
417.31097	88.5
417.92413	61.7
420.66931	89.4
422.24493	54.1
423.22302	9.3
425.91370	1051.0	y (7) (2+)
427.34924	149.3
428.21735	32.5
430.55933	163.3
432.04053	22.5
434.07800	38.0
436.13031	45.5
437.19037	280.7
438.13733	34.7
441.26807	57.0
442.21570	173.2
444.46863	45.4
445.17670	60.9
446.43561	165.2
447.04236	48.0
448.02185	146.1
450.53723	57.8
451.50330	103.9
452.85406	63.5
457.66113	17.9
462.32019	134.1
463.78961	483.6
464.52307	294.3
465.99164	39.8
467.27136	113.0
468.50012	200.2
469.54535	44.4
471.09729	66.8
472.39203	54.9
473.29938	20.2
474.31702	89.2
476.40802	584.8	y (4) (1+)
477.26685	43.3
480.14789	90.2
481.33795	50.8
482.03345	84.5
483.24121	26.5
484.19836	21.4
486.27698	126.2
487.44214	120.7
488.21704	21.3
489.20709	53.1
490.86969	29.8
491.49579	26.5
492.24799	86.7
495.04236	99.0
496.79492	447.1
498.88879	205.6
500.14502	125.2
501.54230	71.7
502.46655	79.7
503.70850	485.7
504.82172	259.2
505.45483	102.4
506.27783	82.1
508.32623	102.5
511.18048	244.5
512.39233	282.1
513.43469	378.0
514.43774	903.5	b (10) (2+)-P, y (14) (3+)
515.31799	85.6
517.36023	147.6
519.02142	57.9
520.61774	67.4
521.53845	26.2
522.51819	102.4
523.19116	40.4
527.85364	159.7
529.26935	55.8
529.96686	99.2
530.68701	37.5
531.77130	619.6	y (9) (2+)-NH3, y (9) (2+)-H2O
533.60199	46.2
534.27448	77.1
535.22314	56.4
536.92072	22.7
538.44891	78.4
540.83173	1997.1	y (9) (2+)
541.64355	56.7
543.51733	50.6
544.55487	233.0
545.60797	118.6
546.74835	148.4
547.43042	17.8
548.07263	63.8
549.47192	89.7
550.95697	141.8
552.25946	295.2
553.11066	170.7
554.21771	928.4	b (10) (2+)-H2O
555.19238	979.2	b (10) (2+)-NH3, y (5) (1+)-H2O
556.54645	243.9
558.06250	66.7
560.67139	146.3
561.39154	268.5
562.09650	184.7
563.26971	1207.2	b (10) (2+)
564.32611	87.5
565.19183	809.7	b (4) (1+)
566.20599	302.5
567.41681	59.5
568.06061	149.6
569.76312	1672.9	b (11) (2+)-NH3-P, b (11) (2+)-H2O-P
570.81049	551.8
572.70172	885.0
573.33661	7934.0	y (5) (1+), y (16) (3+)-NH3-P, y (16) (3+)-H2O-P
574.36591	1574.9
576.86871	21.4
578.91113	3932.4	y (16) (3+)-P, b (11) (2+)-P
580.26135	185.6
581.02368	21.6
582.31915	321.5
583.46124	205.5
584.29736	36.0
585.43121	81.4
586.91217	279.5
587.86115	298.9
589.37848	197.8
590.34747	192.0
591.19409	165.3
592.22632	247.0
594.32532	121.4
595.64032	206.1
597.83307	59.7
599.30719	141.2
600.13208	246.7
600.80182	280.8
601.46100	180.4
602.79315	213.0
604.49292	815.2	b (17) (3+)-H2O-P, y (10) (2+)
605.47137	406.5
606.18268	84.6
608.21820	465.3
609.08472	373.2
609.72736	1060.6
610.51593	429.1
611.31769	268.1
612.20703	147.5
613.66589	758.3	b (16) (3+)-H2O
614.52057	189.4
615.51270	101.6
616.36591	297.6
617.35382	335.2
618.71545	3796.9	b (11) (2+)-H2O, b (11) (2+)-NH3
619.50952	740.9	b (16) (3+)
620.55798	71.4
622.28894	141.5
623.42120	110.3
624.81757	146.0
625.60504	195.6
627.76660	7056.7	b (11) (2+)
629.08881	283.3
630.43011	86.3
631.11914	22.6
632.51703	51.8
633.66223	878.6	y (11) (2+)
634.49707	524.8
635.70026	335.8
636.51532	149.6
637.62750	370.3
638.42139	205.6
642.74469	910.3
643.54193	688.9	y (17) (3+)-H2O, b (17) (3+), y (17) (3+)-NH3
644.45782	91.6
645.46979	343.4
646.59625	163.1
647.47601	147.2
648.37775	227.9
649.10248	131.3
649.76923	305.0
651.31805	1461.9	b (12) (2+)-H2O-P
652.17645	4123.5	b (12) (2+)-NH3-P
653.25464	2595.0	b (6) (1+)-P
654.55597	202.0
657.62506	1445.1	[M+3H] (3+)-NH3-H2O-P
658.95691	368.6
660.42096	4205.8	b (12) (2+)-P
661.72424	525.1
662.62952	957.9
663.59607	5930.8	[M+3H] (3+)-H2O-P, [M+3H] (3+)-NH3-P, b (5) (1+)
664.34021	1883.2
665.52216	654.7
666.40228	392.4
667.01642	636.4
668.29565	1745.5	y (12) (2+)-H2O
669.19434	3940.7	y (12) (2+)-NH3, y (6) (1+)-H2O, [M+3H] (3+)-P
670.07806	914.3	y (6) (1+)-NH3
671.05780	168.5
671.85382	105.2
673.03741	1295.0
674.56390	841.4
675.46313	167.4
676.17474	188.7
677.31311	592.7	y (12) (2+)
678.26160	373.3
679.17584	302.7
680.03229	350.1
681.06049	354.5
682.25824	542.1
683.16382	973.7
684.42633	1615.7
685.22595	563.1
687.31866	11055.4	y (6) (1+)
688.45367	2459.8
689.31653	1316.8
690.42877	8886.9	[M+3H] (3+)-NH3-H2O
692.09058	1551.5
692.86652	809.7
693.71490	124.5
694.41901	33.8
695.28363	79.7
705.32758	25.5
708.60742	1666.7	b (13) (2+)-H2O-P, b (12) (2+), b (13) (2+)-NH3-P
709.42987	314.7
711.89655	771.6	y (13) (2+)-NH3, y (13) (2+)-H2O
712.95874	19.0
715.50897	80.7
716.74200	250.0
717.47736	3141.7	b (13) (2+)-P
718.19257	344.5
718.95306	133.5
719.90094	119.4
720.89337	520.4
721.68774	148.2
722.30499	98.8
723.64117	29.8
724.30341	120.6
725.11163	116.9
727.30591	217.5
730.00494	27.6
731.53699	38.3
733.32489	450.8
734.29895	206.4
736.09601	60.7
737.36615	43.2
738.40204	64.3
739.48309	197.4
740.32880	113.7
741.59503	21.5
742.42169	21.7
743.57782	227.9
744.26215	45.2
748.14105	766.5
748.85028	583.4
749.60419	42.0
751.63062	508.7
752.45306	360.8
753.33215	90.8
754.88586	210.5
756.30249	115.3
757.60260	3632.3	b (14) (2+)-H2O-P, b (14) (2+)-NH3-P, b (13) (2+)-NH3, b (13) (2+)-H2O
758.65662	468.3
759.38904	18.3
761.62140	305.8
762.62897	175.4
764.03815	43.2
765.16235	12.1
766.42291	8031.3	b (13) (2+), b (14) (2+)-P
767.34198	268.2
768.61682	123.5
769.56537	111.5
770.41882	343.2
771.07544	87.3
771.94904	33.5
772.78839	31.1
775.19116	164.6
776.57721	204.4
777.71429	67.3
781.04510	12.9
781.69525	72.2
783.55072	31.4
785.85126	77.7
786.68396	219.6
792.91107	56.0
795.29694	39.5
796.59564	246.3
797.60687	62.7
798.88696	49.4
800.14185	175.8
801.20807	54.1
802.14789	249.5
803.25159	95.5
804.65680	179.0
805.53436	247.2
806.45282	103.4
807.59357	72.9
808.29694	35.8
811.94855	250.3
813.17151	291.8
814.37299	67.4
815.43280	127.3
816.45667	422.9
817.33893	46.1
818.57208	425.6
819.44586	64.2
820.41626	601.5	b (7) (1+)-H2O
821.16461	104.7
822.31732	153.8
823.19269	9.3
823.90771	38.9
824.90631	124.1
825.98578	89.3
827.38239	293.2
828.30713	157.5
830.03082	28.7
831.30804	84.6
832.39734	212.1
833.23297	118.7
834.77911	241.9
835.50494	83.1
838.38220	438.4
839.67218	354.8
840.83154	24.1
842.46710	41.9
843.48779	152.1
844.43536	38.5
846.28925	66.3
847.17926	300.3
847.91064	55.2
850.42413	9984.8	y (7) (1+)
851.44220	2246.3
852.45685	410.4
853.49219	134.2
854.55511	173.9
856.23022	160.3
856.93536	250.1
857.81854	120.5
859.14447	107.5
859.95990	95.2
862.32965	52.5
863.12604	90.5
865.20428	985.2	b (15) (2+)
865.96844	475.4
868.46149	330.9
869.16620	111.8
871.51544	581.2	b (16) (2+)-H2O-P
872.30133	358.4
873.15399	189.6
875.53931	60.2
876.58588	81.7
877.63184	138.2
878.29547	102.5
881.11151	1387.1	b (16) (2+)-P
881.89380	386.2
882.96405	49.7
890.70294	13.0
891.51416	14.2
892.69116	57.8
893.55536	111.1
895.39227	567.7	b (8) (1+)
896.10638	59.1
897.62207	26.2
899.46240	76.9
900.62897	230.0
902.27863	144.7
903.06195	49.4
905.84283	47.6
907.46942	220.0
908.83795	520.0
910.00513	120.9
911.07953	245.1
911.82770	323.3
912.49335	156.8
915.08856	287.9
916.74561	374.4
917.50977	157.1
918.28241	267.2
920.20483	117.4
921.18781	1808.5	b (16) (2+)-H2O, b (16) (2+)-NH3
922.04175	54.7
923.05975	99.0
924.41095	258.3
925.11273	247.3
926.49487	292.1
927.38983	107.9
928.74854	163.8
929.96973	5922.4	b (16) (2+)
930.91632	100.1
931.62067	168.9
932.39825	144.6
935.04810	51.6
936.53418	51.9
938.25031	15.4
939.03033	72.8
940.22894	114.8
941.77124	88.8
942.56445	83.9
943.48730	140.0
944.28143	16.6
946.39105	50.6
948.09106	19.0
951.28485	42.0
953.95453	65.1
955.05731	51.3
956.65094	379.4
959.32916	47.6
960.42755	237.0
961.24310	121.7
961.92035	57.4
962.69897	112.6
963.49219	41.6
964.28705	16.6
965.29974	840.8	b (17) (2+), y (17) (2+)-H2O, y (17) (2+)-NH3
965.91412	711.2
966.87482	97.7
967.69733	45.7
968.51630	126.7
969.37256	32.3
970.13336	103.7
971.18701	171.8
972.43939	45.6
973.35822	33.5
974.34137	174.1
975.52484	86.1
976.46533	90.4
977.81268	17.8
979.38770	1662.0	y (8) (1+)
980.48663	236.5
982.27051	84.5
983.92407	174.4
984.92480	29.2
986.35443	144.4
990.12665	104.9
995.60516	241.6
997.59845	19.0
1000.27539	129.4
1005.13629	52.8
1006.25226	150.1
1007.31927	13.0
1008.57892	158.0
1009.29999	106.2
1010.72552	29.9
1011.58344	36.8
1012.57562	163.7
1013.65674	69.5
1016.46783	21.4
1018.51654	45.7
1020.39111	48.1
1021.47729	74.9
1023.59546	281.6
1024.42993	1848.0	b (9) (1+)
1025.40845	624.3
1026.24146	87.8
1027.55981	23.9
1028.39380	63.8
1029.23438	204.9
1030.11804	15.3
1031.53162	17.7
1032.15283	66.1
1039.61353	148.5
1040.83850	67.2
1041.81665	123.6
1043.03418	35.9
1046.87842	12.9
1050.37878	44.7
1052.65527	50.2
1054.26294	190.2
1056.76831	136.6
1058.49072	90.9
1059.40820	52.3
1060.43945	155.9
1061.51880	40.8
1062.17285	62.0
1063.56494	190.6
1065.07507	88.8
1066.68250	55.3
1069.80298	69.8
1074.23438	20.3
1075.47595	101.2
1079.34033	268.7
1080.57068	1065.8	y (9) (1+)
1081.51074	236.4
1082.56836	25.4
1083.45801	27.5
1085.39832	30.4
1092.55945	28.7
1093.65515	35.3
1094.37476	57.8
1101.27295	40.8
1102.44910	103.4
1103.55835	62.5
1105.68616	45.6
1107.59814	396.7
1108.26880	26.3
1109.32788	37.5
1111.30078	69.8
1113.47266	30.7
1115.26147	113.6
1119.71558	49.3
1120.51355	51.8
1121.49878	21.5
1122.46631	42.0
1123.16333	60.1
1124.10864	61.5
1125.45496	221.7
1126.33813	55.2
1127.29480	63.7
1133.36719	27.4
1137.63159	44.5
1138.98950	233.6
1140.61121	335.8
1141.50928	105.0
1142.50537	63.8
1143.43701	49.3
1154.50415	183.7
1156.45154	153.9
1161.03394	92.0
1169.18213	20.2
1170.67383	17.8
1171.34888	17.8
1174.39185	97.6
1175.14380	58.9
1176.82837	51.5
1184.10645	60.2
1185.35107	37.3
1187.30188	167.8
1192.06873	71.5
1192.73828	25.6
1197.36426	104.4
1198.73706	17.7
1213.60645	55.4
1216.00940	57.2
1219.64966	26.8
1220.48572	34.1
1221.63623	62.4
1225.52393	37.2
1227.75452	96.6
1229.92419	80.4
1234.78149	33.5
1236.42224	355.3
1237.18201	68.8
1244.34021	77.1
1248.64697	156.6
1249.57581	59.0
1250.62122	79.7
1253.06274	69.5
1254.29504	1332.3	b (11) (1+)
1255.52332	669.7
1257.02930	115.3
1266.68799	79.7
1270.73315	72.6
1271.33826	40.6
1275.39673	53.1
1277.36169	22.6
1283.66272	16.6
1330.55798	67.3
1336.15515	42.0
1344.50269	43.3
1361.65466	31.7
1365.41870	20.3
1399.64404	183.2
1417.08582	232.2
1417.79553	405.9
1418.61841	227.5
1423.55432	60.4
1496.91541	32.4
1513.62488	40.8
1514.62756	61.2
1515.57080	111.3
1532.10645	454.8
1600.33997	109.4
