# Supplementary material for: Phosphoproteomic Analysis of Platelets Activated by Pro-Thrombotic Oxidized Phospholipids and Thrombin
Source: PLoS One. 2014 Jan 6;9(1):e84488. doi: 10.1371/journal.pone.0084488 (PMC3882224; doi:10.1371/journal.pone.0084488)
Supplement: Annotated Spectra S4 — (ZIP) [file pone.0084488.s007.zip › RKPSVPDSASPADDSFVDPGERLYDLNMPAYVK_-2_2_74168.txt]

m/z	i	matches
268.13156	10.2
269.16144	2.9
274.05713	6.3
278.24557	11.4
282.36111	6.3
284.37888	79.5
285.30182	9.8
292.42145	21.6
296.79340	16.8
300.11923	76.9
303.53098	21.5
304.25192	10.0
304.95093	9.9
306.31644	39.3
310.30530	13.8
313.40488	11.0
314.12872	7.3
316.52081	8.9
318.34637	22.0
323.16888	44.6
325.32608	28.5
327.40384	44.3
332.24255	61.9
334.01910	14.9
338.11255	4.5
342.44681	14.3
343.40283	8.7
349.34540	14.6
351.14673	12.4
352.41580	8.5
353.33899	20.9
354.17303	32.2
355.17227	12.6
357.33777	11.6
361.15747	10.8
362.33026	19.0
364.47791	9.8
370.60007	56.1
371.25391	52.2
372.17841	26.8
376.90417	102.2
381.33517	11.4
381.94592	52.1
382.77020	38.6
385.36035	35.2
389.61316	6.7
390.91492	53.8
392.14423	34.3
397.00000	13.9
398.33289	18.7
399.37073	115.0
400.33780	33.6
402.35406	28.2
403.43051	72.0
404.51361	2.9
407.89099	20.3
409.44269	80.7
411.30597	13.9
411.95563	54.7
412.87988	28.8
414.37024	10.2
416.26532	30.5
417.34143	9.8
418.71625	7.6
420.53339	11.8
421.23975	71.6
422.29565	73.7
423.50873	12.1
426.00580	11.9
430.24329	7.1
431.23236	66.5
432.26276	48.8
433.06445	16.0
434.24261	64.3
435.40533	11.0
438.40881	33.5
440.34686	86.4
441.36676	39.3
442.68787	3.2
444.79657	24.0
446.97583	52.3
447.64166	43.3
449.19958	25.7
450.35938	54.6
451.32684	52.6
451.98395	22.1
452.74396	26.4
455.63354	155.5
456.26514	8.5
456.97681	61.7
458.17682	79.6
460.48596	109.2
463.28491	12.1
464.32532	74.8
465.33862	13.8
465.95807	3.2
468.21149	64.6
469.72083	66.2
470.48846	3.1
471.53162	17.4
473.05927	27.5
475.37280	16.5
477.03210	40.3
478.50635	10.3
481.48596	7.1
482.27893	23.2
486.39111	141.9	y (16) (4+)-NH3, y (17) (4+)-H2O-P, y (17) (4+)-NH3-P, y (16) (4+)-H2O
488.36377	4.5
490.72626	109.8
491.60938	13.0
492.39502	12.7
493.45428	8.9
494.24054	14.9
495.36108	136.9
496.46967	117.5
499.59564	148.3
500.45319	31.3
501.37842	74.1
502.32355	14.2
503.48248	38.1
504.53790	281.3	b (10) (2+)-NH3, b (15) (3+), b (10) (2+)-H2O
505.25397	22.8
506.54358	22.5
509.61621	5.7
510.35651	38.8
512.37988	62.8
513.38501	591.6	b (10) (2+)
514.37830	79.7
515.67999	20.4
517.69342	55.1
518.40790	35.0
519.37903	41.2
520.47815	73.1
521.46143	17.4
522.41943	19.3
523.31714	5.8
524.28735	10.8
525.50525	6.0
528.08984	17.7
529.29437	15.2
530.25861	18.9
531.69818	12.1
536.83417	23.4
538.33466	25.9
539.16571	28.0
540.44720	312.8
541.53302	52.3
542.71680	43.8
544.60480	41.1
545.62256	26.6
546.68634	15.5
548.53259	10.8
549.45428	58.3
550.30164	74.5
551.77917	117.1
553.03699	60.1
554.46906	43.6
555.59967	28.2
557.38751	27.2
559.33759	56.5
561.10590	10.8
561.97754	31.9
564.18567	27.3
566.40894	72.8
567.42493	49.9
568.40570	509.5	b (5) (1+)
569.36084	202.4	y (19) (4+)-H2O, y (19) (4+)-NH3
570.41211	51.4
571.65558	18.7
573.39661	22.8
577.42621	668.9	y (14) (3+)-H2O, y (5) (1+), y (14) (3+)-NH3, y (15) (3+)-H2O-P, y (15) (3+)-NH3-P
578.42645	141.1	y (20) (4+)-P, b (22) (4+)
579.27820	105.8
580.23553	58.3
582.15649	12.0
583.29932	94.7
584.44690	46.2
585.62378	28.1
586.31982	6.1
587.26080	9.5
588.65179	93.6
589.27155	44.8
591.09564	15.0
592.48969	15.5
593.86469	13.6
596.15668	15.2
597.49542	315.6	y (10) (2+)-P, b (12) (2+)
598.43738	23.9
600.62091	29.7
602.31488	2.6
605.39142	44.0
606.16376	55.3
606.85999	5.8
608.28345	12.7
609.17975	5.1
610.19489	67.0
610.99249	42.9
612.06604	29.7
613.35925	6.1
614.38263	22.5
615.31879	47.0
616.18011	37.9
617.68799	4.8
619.27460	58.1
620.39209	7.6
621.32794	19.3
622.82477	41.9
624.27051	51.8
625.41913	34.6
626.42413	52.5
627.61218	146.4	y (21) (4+)-NH3, y (21) (4+)-H2O
628.51251	69.4
629.46295	20.2
630.89331	4.2
631.71674	123.3	y (21) (4+)
633.30621	52.9
634.39600	15.5
635.48944	26.4
636.29932	17.7
637.26965	85.0
638.56281	48.8
639.53290	17.8
640.27289	57.8
641.28845	28.5
642.54211	18.8
644.95294	134.2	y (22) (4+)-H2O, y (23) (4+)-H2O-P, y (23) (4+)-NH3-P, y (22) (4+)-NH3
645.94586	106.9
647.19312	19.0
648.52051	30.9
650.54181	5.7
651.29846	24.4
655.12115	863.2	y (11) (2+)-P, y (17) (3+)-P, b (13) (2+)
656.00446	127.3
656.62665	36.3
657.43073	56.5
658.50012	25.9
659.20892	27.6
660.69092	4.8
662.46991	28.8
663.57428	14.9
665.54077	41.4
666.57977	95.2
668.39154	19.7
669.37927	5.7
670.53387	13.6
671.50470	46.8
672.61212	14.3
673.68793	11.1
675.63641	32.2
676.27020	38.8
677.21649	27.5
678.53546	22.8
679.77655	116.0
680.44861	34.1
681.58929	182.9	y (17) (3+)-NH3, y (17) (3+)-H2O
682.76984	42.6
684.06812	54.1
685.09503	83.8
686.37970	34.9
689.22168	43.9
691.08771	103.1
692.10748	32.7
693.52472	8.0
694.58539	37.7
695.48907	109.9
696.27625	36.7
697.82965	70.8
698.61090	10.1
699.48389	13.9
700.55048	6.3
701.27765	11.1
702.22266	103.7
703.42529	191.0	b (14) (2+)-H2O, b (14) (2+)-NH3, y (18) (3+)-P, y (11) (2+)
704.19116	6.0
705.70441	91.1
706.64069	8.9
708.25470	212.6	y (25) (4+)-H2O, y (6) (1+)
709.00006	32.1
709.63507	29.7
710.88123	61.3
712.36639	343.8
713.09125	423.9	b (14) (2+), b (21) (3+)-NH3, b (21) (3+)-H2O, y (25) (4+)
714.28839	227.8
715.23419	38.5
717.07245	55.5
718.04010	24.3
719.26038	172.5	b (21) (3+)
720.27313	104.3
720.92731	3.4
723.20941	38.6
723.82593	18.2
724.42664	94.3
725.45563	21.1
726.49139	55.1
727.44952	44.6
729.59259	49.5
731.70880	48.2
732.80402	79.9
733.48419	20.4
734.45447	81.0
735.63702	107.8
736.50415	132.8	y (18) (3+)
737.42328	83.1
738.39844	38.4
739.01593	34.5
740.12195	12.7
741.34851	116.7
742.51337	69.6
743.44238	21.1
744.71710	47.1
745.70886	59.3
746.89130	274.0	b (15) (2+)-NH3, b (15) (2+)-H2O
747.61993	46.4
749.10284	56.4
750.04553	123.1
751.79706	20.9
752.79907	128.7	b (27) (4+)
753.65002	34.1
754.81519	38.3
756.09857	486.8	b (15) (2+), b (28) (4+)-H2O-P
756.96118	79.6
757.59033	39.5
758.32013	10.8
759.42474	48.7
760.79852	9.9
761.53662	27.2
762.34760	57.4
763.38843	32.3
764.42200	47.4
765.25751	6.3
766.50519	9.6
767.60938	39.1
768.48859	7.5
770.64178	65.7
771.96509	99.9
773.05219	23.1
774.37543	53.8
776.74097	50.4
777.65167	43.5
778.37140	13.2
779.32800	15.9
780.45477	385.0	b (29) (4+)-H2O-P, b (7) (1+)
781.82794	333.6	b (29) (4+)-NH3-P, b (28) (4+)-H2O, b (28) (4+)-NH3, y (12) (2+)
782.93665	147.1	y (28) (4+)-H2O
783.68524	19.3
784.70160	59.5
785.97571	124.8	b (29) (4+)-P, b (28) (4+)
786.88190	119.4
787.93561	15.5
789.68109	61.5
791.28278	69.0
792.13776	87.0
793.43945	125.0
795.60291	110.4
796.59528	158.3
797.59027	60.4
798.55511	88.6
800.74298	178.8
801.50208	198.6
802.35870	113.8
803.23834	152.1	b (23) (3+)-NH3, b (23) (3+)-H2O, y (21) (3+)-NH3-P, b (30) (4+)-P, y (21) (3+)-H2O-P, y (20) (3+)
804.36688	71.5
805.22833	42.8
806.53369	150.0	b (29) (4+)-NH3, y (30) (4+)-NH3-P
807.68170	48.2
808.97162	127.3	y (29) (4+)-NH3, y (21) (3+)-P, b (23) (3+), y (29) (4+)-H2O
810.46185	216.2	y (30) (4+)-P, b (29) (4+)
811.37775	98.2
812.17157	124.7
813.30884	154.9	y (29) (4+)
814.43402	96.6
815.83173	99.8
817.42072	72.3
818.65436	17.0
820.19647	188.0
820.87787	234.9	b (16) (2+)-NH3, b (16) (2+)-H2O
821.70374	154.0
822.39069	200.3	y (7) (1+)
823.17566	54.7
824.47333	66.0
825.44830	44.7
826.52240	9.9
827.57745	111.0
829.16266	382.4
829.84503	924.6	y (30) (4+)-NH3, y (31) (4+)-NH3-P, y (31) (4+)-H2O-P, y (30) (4+)-H2O, b (16) (2+)
830.67145	272.1
831.91656	117.4
833.33203	91.4
834.72272	93.3
835.62512	17.4
836.41650	114.1
837.45093	77.9
838.36835	83.9
839.48370	49.6
840.33441	108.1
841.93689	180.5	y (21) (3+)
842.58453	57.6
843.18842	25.4
844.99194	42.5
847.25836	606.4
848.26575	202.4
849.33490	151.7	b (8) (1+)-H2O
850.58539	433.4	b (24) (3+)-H2O-P, b (8) (1+)-NH3
851.51019	134.4	b (24) (3+)-NH3-P
852.39569	95.6
853.24274	22.9
854.09216	115.7
855.09845	64.1
856.40448	163.5
857.55084	174.4	b (24) (3+)-P
858.40759	204.0	y (31) (4+)
859.70288	59.1
860.44141	17.1
861.15741	108.3
861.99902	25.9
863.35345	61.9
864.71881	69.8
865.89392	160.0	y (32) (4+)-P, y (14) (2+)-H2O, y (15) (2+)-H2O-P, y (15) (2+)-NH3-P, y (23) (3+)-P, y (22) (3+), y (14) (2+)-NH3
866.61591	47.5
867.74261	175.6	b (8) (1+)
868.52020	179.1	b (31) (4+), b (32) (4+)-P
869.24573	103.4
869.89502	157.7	b (17) (2+)-H2O
870.92529	306.6	b (17) (2+)-NH3
872.22522	147.9
873.37732	269.0
874.49573	2052.9	y (15) (2+)-P, y (14) (2+)
875.22345	1545.4
876.08783	202.8
876.87897	166.5
877.74359	37.9
879.09247	1024.4	b (17) (2+)
880.15338	554.4
881.14636	156.7
882.36127	92.8
883.58698	73.4
884.36761	105.3
885.46008	140.0
886.64801	220.1	y (32) (4+)-NH3, y (32) (4+)-H2O
887.41205	57.7
888.99463	44.4
889.88409	170.3	b (25) (3+)-NH3-P, b (32) (4+)-NH3, b (25) (3+)-H2O-P, b (24) (3+)
890.89410	258.4	y (32) (4+)
892.45746	569.4	y (23) (3+)-H2O, y (23) (3+)-NH3
893.67181	235.2	y (24) (3+)-P, b (32) (4+)
894.33478	183.9
895.49817	132.9	b (25) (3+)-P
896.51648	156.8	[M+4H] (4+)-NH3-H2O-P
898.21332	2355.7	y (23) (3+)
899.04156	1674.2
900.13538	599.0
901.14301	85.9
902.21490	118.9
903.44684	339.3
904.58221	255.0
905.26715	128.2	[M+4H] (4+)-P
906.59491	348.4
907.64252	483.8
908.65320	510.7
909.72894	251.3
910.62659	602.3
911.36163	1139.1	y (25) (3+)-H2O-P
912.35822	639.7	y (25) (3+)-NH3-P
913.65875	507.5
914.85547	872.1	y (15) (2+)-NH3, y (15) (2+)-H2O
915.90985	321.4
916.78522	398.5
918.16028	370.4	y (25) (3+)-P
919.15479	370.4	y (8) (1+)-NH3
920.17499	268.3	b (9) (1+)-H2O
920.86780	134.4	y (24) (3+)-NH3, y (24) (3+)-H2O, [M+4H] (4+)-NH3-H2O, b (9) (1+)-NH3
921.86151	55.3
923.06189	22.5
924.65106	5.8
929.62622	25.6
930.40265	56.7
932.70001	36.0
934.23724	20.6
935.38135	109.4
936.81281	295.8	b (18) (2+)
937.73364	38.7
938.73853	36.0
939.41626	10.0
941.01392	87.6
943.03131	43.1
944.69330	86.8
946.04718	20.7
946.66522	21.3
948.12701	13.0
949.46704	35.9
950.18585	8.9
954.12994	39.5
955.21124	17.1
956.37494	2.6
957.43945	16.2
958.12531	23.8
959.43561	2.9
961.43146	63.9
962.79218	24.2
964.74860	9.8
965.80853	110.3
966.53400	62.8
967.46729	12.3
969.32965	46.4
970.95355	61.3
971.99316	41.9
972.64130	46.6
974.73193	178.8	y (26) (3+)-NH3
977.75970	71.2
978.45758	16.8
979.26929	42.3
980.96875	673.2	y (17) (2+)-P, y (16) (2+)
981.72021	358.1
983.01709	148.9
984.02759	49.7
985.24579	48.7
987.93652	116.0
989.37311	64.0
990.69769	50.3
991.43512	7.6
993.22675	97.2
995.68506	95.2
996.50031	149.5
997.25958	77.5
998.04834	121.9	b (27) (3+)-H2O
998.88794	154.7	b (27) (3+)-NH3
1000.39178	80.2
1001.37213	19.7
1002.24268	6.1
1003.03760	87.8
1004.40399	355.3	b (20) (2+)-H2O, b (20) (2+)-NH3, b (27) (3+)
1005.44434	62.7
1006.23950	3.5
1007.41608	618.9	b (10) (1+)-H2O
1008.44653	458.2	b (28) (3+)-NH3-P, b (28) (3+)-H2O-P, b (10) (1+)-NH3
1009.54620	218.3
1010.14630	12.9
1012.10638	64.7
1013.78320	85.4
1014.76660	116.9
1015.75665	189.0
1016.69196	108.9
1018.16943	141.1	y (28) (3+)-P, y (27) (3+)
1019.03876	77.6
1022.73682	195.2	y (17) (2+)-NH3
1023.67603	38.1
1024.74365	348.7
1025.55762	1376.7	b (10) (1+)
1026.56519	707.2
1027.38916	236.3
1028.70251	83.5
1030.70532	1192.7	y (17) (2+)
1031.66980	532.0
1032.90088	113.9
1034.66553	65.9
1035.40613	26.3
1036.42834	192.8
1037.41431	300.0
1038.24890	310.1
1039.24951	68.8
1041.41663	278.6	b (28) (3+)-NH3, b (29) (3+)-H2O-P, b (28) (3+)-H2O, b (29) (3+)-NH3-P
1042.76880	34.3
1043.63892	107.8
1044.89026	211.8	y (28) (3+)-H2O, y (29) (3+)-H2O-P, y (28) (3+)-NH3, y (29) (3+)-NH3-P
1045.91150	29.7
1046.97864	43.4
1047.74670	223.7	b (28) (3+), b (29) (3+)-P
1048.69336	266.8
1049.57739	120.6
1050.70129	613.6	y (28) (3+), y (9) (1+), y (29) (3+)-P
1051.60498	256.8
1052.51978	57.5
1053.45361	10.3
1054.48914	103.3
1055.61279	41.0
1057.86292	44.3
1059.11926	104.5
1060.48730	72.9
1062.49231	31.1
1064.41138	59.4
1066.70313	6.0
1067.65039	19.2
1069.20776	55.3
1071.71509	18.7
1073.33228	63.8
1074.25122	53.0
1075.28198	9.9
1077.10767	179.7	y (29) (3+)-NH3, y (29) (3+)-H2O
1078.19177	37.0
1079.55872	7.4
1080.29565	49.6
1081.32605	18.0
1083.45911	37.6
1084.49512	13.4
1085.19556	54.2
1087.31787	205.2
1089.85132	30.3
1090.77454	12.1
1092.56921	29.8
1093.61597	5.4
1094.50623	55.4
1095.74121	53.7
1096.69507	81.2
1097.61572	56.4
1098.54260	137.1	y (19) (2+)-P, b (30) (3+)-NH3
1099.58862	117.2
1100.22192	51.3
1101.28638	71.6
1102.11011	76.7
1103.18457	56.4
1103.79895	220.1	b (30) (3+)
1104.72327	660.9	y (18) (2+), b (11) (1+)-H2O
1105.66528	250.9	b (11) (1+)-NH3, y (31) (3+)-H2O-P
1106.70959	160.0	y (30) (3+)-NH3, y (30) (3+)-H2O, y (31) (3+)-NH3-P
1107.40210	16.3
1108.80371	48.2
1109.51257	40.2
1110.50903	2.2
1111.31958	26.6
1112.23279	13.0
1112.91846	64.3
1113.62695	60.9
1114.57666	15.1
1117.07446	4.5
1120.24207	36.9
1122.03735	72.2
1122.66528	60.0
1123.84717	15.9
1125.35364	119.2	b (31) (3+)-P
1127.42944	20.0
1128.63733	47.7
1129.81384	38.9
1131.43689	18.4
1132.20837	58.3
1132.93872	38.2
1134.21240	119.3
1137.48267	29.2
1138.51294	149.7	y (19) (2+)-H2O
1139.38452	202.5	y (31) (3+)-H2O, y (19) (2+)-NH3, y (31) (3+)-NH3
1140.48657	50.9
1141.52930	23.7
1142.41016	30.3
1143.31885	19.6
1144.44812	64.5
1145.38818	31.2
1146.34583	165.4
1147.74487	951.7	b (22) (2+)-H2O, y (20) (2+)-H2O-P, b (22) (2+)-NH3, y (19) (2+), y (20) (2+)-NH3-P
1148.72461	307.1	y (32) (3+)-H2O-P, y (32) (3+)-NH3-P
1149.57825	75.4
1151.63184	28.8
1156.30847	47.5
1157.13367	33.7
1158.47339	84.7
1159.54907	144.5
1160.49976	16.1
1161.99915	103.7
1162.71838	8.6
1163.52612	31.3
1164.58374	9.2
1165.35413	16.8
1166.79358	13.0
1169.49731	42.1
1171.26392	86.7
1172.47290	70.8
1173.55420	29.4
1174.44775	55.1
1176.11719	13.3
1180.34912	10.8
1181.79346	29.4
1182.54895	29.7
1186.14746	13.3
1186.91162	8.7
1188.31274	22.1
1189.55908	90.0
1190.51147	12.5
1191.54163	290.2	b (32) (3+)
1192.46118	85.0
1193.84180	34.4
1194.63965	35.4
1195.76965	65.1
1196.93860	175.8	y (20) (2+)-NH3
1198.30200	32.9
1199.38562	45.7
1202.63147	49.0
1203.83508	7.9
1205.31775	939.8	y (21) (2+)-NH3-P, y (20) (2+), y (21) (2+)-H2O-P
1206.22180	336.3
1207.47876	87.8
1208.50562	76.7
1211.14014	27.9
1213.95630	19.7
1215.36157	35.1
1216.60425	43.0
1219.98364	74.4
1222.65771	61.4
1223.77844	17.5
1225.24927	30.6
1227.81030	8.7
1229.87134	25.3
1233.19373	6.0
1234.11804	92.5
1236.07434	80.3
1238.38770	28.7
1239.42603	3.2
1241.63281	8.9
1242.41724	20.7
1244.64307	73.0
1246.52344	39.2
1250.56921	100.7
1251.59424	34.5
1252.27185	3.8
1252.97607	38.7
1254.08203	84.5
1255.13013	55.6
1256.08398	79.9
1256.76697	28.7
1258.60010	29.2
1260.31262	47.6
1262.64282	761.4	y (21) (2+)
1263.45129	295.9
1264.09595	94.0
1264.98267	79.1
1266.34937	10.5
1267.31299	3.2
1268.80042	154.4
1269.44995	349.5
1270.42468	441.0
1271.41541	146.5
1272.39490	101.4
1273.62952	146.1
1274.74133	82.9
1276.91736	40.1
1279.27429	17.3
1281.41736	12.4
1283.96887	8.9
1286.40344	77.6
1287.25842	39.4
1289.76111	63.0
1291.11426	35.9
1292.23572	41.8
1293.35559	114.7
1294.20325	87.2
1297.45129	114.1
1298.29199	956.2	y (22) (2+), y (23) (2+)-P
1299.22253	410.1
1299.92847	11.1
1302.41321	8.1
1304.32898	179.4
1305.60974	242.0
1308.70740	52.5
1309.53003	28.4
1310.39819	90.6
1311.60242	14.6
1312.66589	47.4
1313.56921	85.8
1314.42627	68.5
1319.03552	65.7
1319.99768	92.4
1320.92407	18.3
1322.10352	11.1
1323.43384	74.7
1324.23462	13.3
1326.05518	11.9
1328.13220	16.9
1329.10461	10.5
1330.23474	25.0
1330.92908	7.3
1331.53479	15.5
1334.73438	57.1
1337.62390	123.0
1338.30566	172.1	y (23) (2+)-NH3, y (23) (2+)-H2O
1339.33618	34.1
1341.18774	28.1
1341.91992	19.0
1342.52039	22.5
1343.42419	32.0
1344.41260	35.9
1346.82947	1874.7	y (23) (2+)
1347.74121	1183.0
1348.76697	211.1
1349.74451	83.2
1351.01367	33.0
1354.44751	6.7
1357.47583	2.9
1358.87390	3.5
1359.53528	7.3
1360.59729	6.4
1361.61230	56.1
1362.57166	26.3
1366.52234	8.0
1367.79016	9.8
1368.42004	20.5
1370.81030	10.5
1373.86218	25.7
1375.52783	24.4
1377.09851	24.3
1378.30066	19.3
1381.22424	63.9
1381.86975	88.4
1383.86023	10.8
1384.66394	65.8
1385.43848	33.3
1386.63843	16.0
1388.77869	42.3
1390.09290	202.1	y (11) (1+)-NH3, y (24) (2+), b (26) (2+)-H2O-P
1390.99524	234.3	b (25) (2+), b (26) (2+)-NH3-P
1391.62451	197.0
1392.43787	77.5
1393.80493	36.6
1395.04578	36.5
1395.83789	25.7
1398.88550	8.6
1400.39514	97.5
1401.54163	15.2
1403.85217	2.6
1405.46960	14.0
1406.47180	43.9
1407.40234	4.1
1408.49414	18.8
1409.38269	35.7
1415.00769	26.4
1419.49390	20.9
1420.16846	12.1
1423.62317	14.3
1424.83301	46.5
1425.73169	107.9
1426.48743	85.4
1427.47388	3.9
1430.01379	17.8
1432.98901	73.9
1435.34119	19.1
1436.88635	30.8
1437.57019	69.3
1438.62000	90.7
1439.39392	10.7
1440.48193	13.3
1441.48840	12.7
1448.11694	4.5
1449.85583	8.0
1451.45886	17.1
1453.67883	10.2
1455.40320	12.1
1457.41296	31.6
1458.62415	21.8
1460.81042	21.8
1461.63159	47.8
1463.60339	11.2
1464.72998	3.9
1466.72131	14.6
1469.04419	33.2
1469.82190	267.5	y (26) (2+), y (27) (2+)-NH3-P
1470.58411	37.5
1471.29968	51.2
1472.89575	38.6
1474.52283	15.0
1483.73010	3.3
1484.73999	30.7
1485.35388	19.1
1487.03418	18.7
1487.89722	11.8
1488.77771	9.5
1498.70374	21.6
1502.80481	21.3
1506.93127	27.6
1510.53088	12.7
1516.21399	23.4
1516.82703	22.6
1518.76379	53.9
1520.79993	7.0
1521.61682	8.9
1525.38318	23.7
1526.35132	71.3
1527.00220	25.2
1531.90906	12.2
1532.57385	7.1
1533.22876	27.7
1537.88403	16.5
1541.89868	18.3
1546.95801	33.6
1549.98035	20.3
1557.50220	2.2
1559.75500	31.7
1562.68201	4.8
1571.11475	54.8
1572.79138	58.6
1575.19568	25.2
1579.98962	9.7
1582.47424	14.9
1585.50549	35.0
1586.96863	32.2
1588.11560	58.9
1589.67749	30.1
1590.60706	25.1
1591.67297	19.8
1600.59680	77.5
1601.42273	51.5
1602.74548	9.8
1603.80066	5.7
1612.87561	4.8
1614.87085	16.8
1616.45813	2.9
1619.80200	48.8
1620.70447	17.1
1629.42078	15.2
1641.75745	12.1
1643.05640	19.8
1650.84741	29.9
1656.12085	10.8
1657.25232	20.3
1658.44446	6.1
1659.79480	3.2
1660.55774	37.1
1661.62585	2.2
1662.76648	8.0
1679.83032	6.1
1685.69543	8.3
1692.92017	13.3
1693.80310	39.6
1698.44263	11.1
1699.17078	6.0
1700.47546	56.2
1702.14539	12.9
1703.42554	7.0
1704.67810	3.2
1710.21948	22.1
1711.65027	7.7
1713.39966	9.0
1716.30652	6.0
1717.53699	41.6
1719.06116	19.5
1720.77136	22.6
1725.30835	17.7
1730.33899	7.6
1732.91199	10.8
1734.70349	6.3
1747.76477	31.8
1749.07690	34.6
1750.06897	20.9
1750.85999	34.3
1756.83459	32.3
1757.68884	15.6
1758.77856	6.4
1759.84741	68.5
1765.90515	28.5
1771.94934	16.5
1795.92163	8.6
1798.50427	15.2
1814.93140	21.8
1816.90710	28.5
1820.56567	43.4
1827.73608	18.4
1828.87524	43.7
1829.70349	5.7
1831.33276	20.3
1832.62329	12.3
1836.09631	5.1
1844.70349	4.5
1845.82446	361.8	y (15) (1+), y (16) (1+)-NH3-P
1846.83655	290.8
1847.86682	119.5
1848.92163	22.1
1850.56531	4.7
1864.90588	8.7
1871.91907	10.8
1873.80823	2.9
1962.15076	22.8
1986.94409	17.5
