# Supplementary material for: Phosphoproteomic Analysis of Platelets Activated by Pro-Thrombotic Oxidized Phospholipids and Thrombin
Source: PLoS One. 2014 Jan 6;9(1):e84488. doi: 10.1371/journal.pone.0084488 (PMC3882224; doi:10.1371/journal.pone.0084488)
Supplement: Annotated Spectra S4 — (ZIP) [file pone.0084488.s007.zip › RKPSVPDSASPADDSFVDPGERLYDLNMPAYVK_-3_2_70332.txt]

m/z	i	matches
262.19479	3.2
269.43277	8.5
270.87988	2.9
275.84332	23.4
276.49088	12.3
278.46100	7.4
282.06982	9.8
283.07959	13.1
284.29034	37.6
285.22754	26.4
288.20450	23.4
289.22208	8.8
298.20557	12.9
300.13315	6.9
304.25208	23.5
306.56732	40.6
310.17188	33.2
311.44489	10.5
315.41611	3.7
317.29871	27.9
318.33264	21.6
319.15674	16.1
320.47540	4.1
322.29153	34.2
323.12228	3.1
325.15839	13.6
331.95209	76.8
333.19550	3.4
333.99808	14.6
336.06973	5.6
339.26355	23.5
341.41476	15.6
343.12570	28.8
345.72098	12.3
349.32343	6.1
350.74081	2.9
351.72400	21.0
352.94672	29.8
354.30969	34.7
358.44946	24.8
359.89917	30.7
361.08160	45.1
365.50253	3.4
367.29333	3.8
368.78973	30.7
370.88522	59.4
371.60126	9.6
372.37961	3.4
377.31555	13.1
381.37109	4.8
382.53281	21.7
383.26822	15.3
384.28876	24.3
384.92792	3.9
385.82123	20.8
389.30817	8.6
390.94611	149.7	y (12) (4+), b (7) (2+)
395.15167	21.2
397.07935	4.2
397.77213	20.3
399.26944	99.2	y (10) (3+)-P, b (12) (3+), y (13) (4+)-P
400.40149	29.1
401.27966	9.1
402.19336	16.4
403.22186	108.6	y (7) (2+)-NH3
404.04645	28.9
405.61572	36.3
406.31036	5.0
407.19647	23.5
409.35715	79.1
415.44382	6.9
418.24103	6.4
420.31812	66.6
422.33624	22.1
423.39911	21.4
425.38232	36.1
428.45148	2.7
430.22485	12.4
431.27557	92.8
432.49603	29.5
433.35034	11.2
434.56201	9.8
435.47815	10.1
436.33368	5.9
437.13806	33.8
438.77679	6.2
440.37903	72.2
441.60480	21.3
442.62982	7.1
443.53473	11.5
444.72089	5.3
445.71655	22.9
446.32629	3.4
447.02716	38.4
448.43231	6.7
449.42267	17.6
450.07672	11.2
451.19849	38.6
452.25006	43.2
453.67163	5.1
455.09229	81.3
455.98151	30.7
456.68304	31.5
458.22260	18.6
459.27777	24.7
460.00629	32.5
461.07117	137.8	b (9) (2+)-NH3, b (9) (2+)-H2O
462.02094	12.9
462.99921	5.1
463.63055	16.0
464.87115	19.1
466.83380	16.0
468.29230	94.9	y (8) (2+), b (18) (4+)
469.64270	71.0
470.40942	30.1
471.47217	15.3
472.82556	10.5
473.90112	17.4
474.99164	12.0
477.58319	23.1
478.42725	9.6
480.44678	6.5
481.53955	43.6
482.63605	11.9
485.13135	7.2
486.40411	123.2	y (17) (4+)-H2O-P, y (16) (4+)-NH3, y (16) (4+)-H2O, y (17) (4+)-NH3-P
487.42767	8.9
488.35559	4.8
490.40546	100.2	y (16) (4+)
491.18634	44.9
491.96130	5.0
494.29083	41.6
495.36414	146.9
496.17749	43.3
497.46460	10.9
499.27246	94.5	b (15) (3+)-NH3
500.08032	140.3
503.36475	12.2
504.22913	156.8
504.93073	169.9	b (10) (2+)-H2O, b (10) (2+)-NH3, b (15) (3+)
505.89050	13.9
506.53906	46.7
507.29547	5.3
509.34509	17.9
510.08234	22.6
511.66406	50.4
513.19885	190.2	b (10) (2+)
514.18488	178.9
514.84918	7.4
516.36462	6.9
518.09338	59.6
518.89728	6.7
520.16364	16.3
521.57355	16.8
522.37610	8.5
525.11566	31.4
527.41876	10.7
529.06610	7.2
530.44489	23.1
532.29926	68.2
533.52618	10.5
534.95245	19.1
536.54810	24.3
538.31067	21.0
538.99725	76.4
540.49280	226.6
541.59308	58.1
542.58557	57.8
544.08386	82.7
544.99060	27.1
548.07813	35.0
549.21088	11.4
550.28235	15.2
551.30658	38.6
553.47919	125.5	b (16) (3+), b (11) (2+)-NH3, b (11) (2+)-H2O
554.26617	6.9
555.62000	2.7
556.49829	6.7
557.55103	7.0
558.18506	17.8
559.37555	53.6
560.07245	35.0
561.65527	126.4	b (11) (2+)
562.63068	15.6
564.19745	18.6
565.56860	26.2
567.22705	4.8
568.34869	388.4	b (5) (1+)
569.30890	123.2	y (19) (4+)-NH3, y (19) (4+)-H2O
570.42206	52.7
571.50818	18.4
572.32953	9.0
573.38074	28.5
574.08856	26.6
575.02216	39.9
577.36615	532.4	y (14) (3+)-NH3, y (14) (3+)-H2O, y (15) (3+)-H2O-P, y (5) (1+), y (15) (3+)-NH3-P
578.45251	211.6	y (20) (4+)-P, b (22) (4+)
579.37134	97.4
580.44617	18.3
582.04468	22.8
583.67706	78.3
584.33752	18.9
585.74640	7.1
587.31195	48.3
588.28973	29.1
588.90076	20.9
589.91382	44.1
591.71954	10.2
592.43994	7.8
594.46991	17.7
595.49847	2.5
596.19940	20.4
597.55975	233.2	y (10) (2+)-P, b (12) (2+)
598.47363	94.8	y (20) (4+)-H2O, y (20) (4+)-NH3
600.55475	23.4
603.31525	5.7
605.39404	25.6
606.57062	14.4
607.61823	30.7
610.13556	22.8
611.53925	5.6
613.00830	9.9
613.90717	9.5
615.44983	21.2
616.45856	37.5
617.46893	14.0
618.46191	18.0
619.47742	17.3
621.36658	14.6
622.21362	16.9
624.38074	41.7
625.50262	7.9
627.22198	73.5
627.85223	3.3
628.89191	25.6
631.27802	9.3
632.98737	49.6
635.26971	65.5
636.23798	48.4
637.34467	21.4
638.40594	87.4
642.09943	37.2
644.47729	33.2
645.91888	52.9
646.61420	21.0
648.20557	40.7
649.94098	6.0
651.83746	13.3
653.35950	12.6
655.12506	711.7	y (11) (2+)-P, y (17) (3+)-P, b (13) (2+)
655.97394	156.1
656.79987	33.0
657.94342	6.2
659.25720	19.8
660.29401	2.9
661.13208	8.4
662.41302	3.5
663.18768	37.5
664.21985	19.8
664.89313	3.4
665.62469	17.4
667.41992	43.4
668.68292	17.8
669.54193	3.9
671.00385	1.7
671.94122	18.2
673.52881	44.4
675.02142	8.8
677.21753	78.8
679.64703	93.4
680.70789	76.8
681.46863	37.7
682.46021	56.8
683.50397	23.3
684.43573	55.8
685.17059	29.7
686.41644	67.3
687.29846	19.3
688.25653	19.9
689.40851	18.4
690.44751	23.4
692.02606	32.1
693.58868	32.7
694.71747	31.2
695.39801	52.4
696.47675	73.8
697.65021	33.0
698.50507	40.6
699.42987	20.5
700.23334	49.3
701.64758	37.0
702.43823	38.5
703.48230	44.3
705.38489	57.9
706.23193	17.3
707.02588	5.5
708.31464	164.1	y (6) (1+), y (25) (4+)-H2O, y (25) (4+)-NH3
709.50146	88.9
710.66760	64.2
711.48212	33.4
712.52661	455.4	y (25) (4+), b (21) (3+)-H2O, b (14) (2+)
713.51874	104.0	b (21) (3+)-NH3
714.60504	88.1
715.64624	3.9
716.63885	22.3
717.30560	18.1
718.66199	38.3
719.53705	113.5	b (21) (3+), b (26) (4+)-NH3, b (26) (4+)-H2O
720.23761	10.8
721.10492	62.9
723.11560	68.9
723.85297	10.4
724.45569	30.5
725.58228	40.9
726.28937	26.9
727.55597	41.5
728.51312	45.4
729.48059	48.7
730.22394	3.3
731.73737	34.2
732.39716	27.9
733.51721	53.6
734.52679	23.5
735.89832	108.9	y (18) (3+)
736.68359	5.9
737.75647	100.7
738.61041	1.8
739.41144	57.0
740.51624	85.6
741.37946	35.8
742.55359	47.7
743.44629	58.3
744.96466	60.6
745.98822	6.1
747.51654	160.3	b (15) (2+)-H2O, b (15) (2+)-NH3
748.75055	53.2
749.62482	17.7
750.54980	18.3
751.31647	22.3
752.45477	139.7	b (27) (4+)
753.36761	35.8
754.16827	7.5
756.05530	363.0	b (15) (2+)
756.86755	93.6	b (28) (4+)-NH3-P, b (28) (4+)-H2O-P
758.88129	36.3
760.12262	48.6
761.60931	80.6
762.87036	8.9
763.62396	62.5
764.39490	24.2
765.56952	81.9
766.66071	47.6
767.35297	9.3
768.74805	25.3
769.95929	46.3
771.28870	75.9
772.50513	79.9
773.58325	36.4
774.29755	23.3
775.25250	48.4
776.42883	14.3
778.85004	92.8
780.35199	327.8	b (29) (4+)-H2O-P, b (7) (1+)
781.69812	218.0	b (29) (4+)-NH3-P, y (12) (2+), b (28) (4+)-H2O, b (28) (4+)-NH3
782.70081	173.9
783.57306	61.0
784.25360	20.0
785.50763	70.0
786.52240	99.7	b (28) (4+)
788.11072	81.1
789.07532	98.6	y (13) (2+)-H2O-P, y (13) (2+)-NH3-P, y (29) (4+)-P
790.33844	27.7
791.21625	42.0
792.37488	49.1
793.08105	22.3
794.06628	21.4
795.70844	111.2
796.69379	45.8
797.50006	76.0
798.43634	12.2
799.61682	15.4
800.80872	254.4
801.69110	183.9
802.57562	52.8
803.57928	47.9
804.83295	20.5
806.30493	75.2
807.41107	71.2
808.36230	35.0
809.19623	97.5	y (29) (4+)-NH3, y (21) (3+)-P, b (23) (3+)
810.46930	84.4
811.32501	82.5
812.25812	180.1	y (29) (4+)
813.81970	142.2
814.61139	64.5
815.30469	100.9
816.04926	93.3
817.12457	13.1
819.41473	60.1
820.41187	266.0	b (16) (2+)-H2O, b (16) (2+)-NH3
821.22943	111.1
822.42865	209.8	y (7) (1+)
824.00830	108.8	b (30) (4+)-H2O, b (30) (4+)-NH3
824.92432	72.4
826.41516	57.7
827.40381	69.5
828.58765	7.2
829.37274	519.2	y (30) (4+)-H2O, y (31) (4+)-NH3-P, y (31) (4+)-H2O-P, b (16) (2+)
830.08197	379.9	y (30) (4+)-NH3
830.79865	14.3
831.77740	204.2
832.98859	57.2
833.74213	92.3
834.42865	1.9
835.54755	10.6
837.06622	89.6
837.97882	149.4	y (13) (2+)-NH3, y (13) (2+)-H2O
839.49200	163.9	b (31) (4+)-H2O-P, b (31) (4+)-NH3-P
840.34662	116.2
840.97723	30.1
841.90057	61.2
842.66913	28.9
843.32361	48.2
844.58252	32.3
845.39032	65.2
846.66925	154.1	y (13) (2+)
847.49609	482.6
848.50787	265.8
849.31946	171.8	b (8) (1+)-H2O
850.39886	218.5	b (8) (1+)-NH3
851.49030	218.5	b (24) (3+)-NH3-P, b (24) (3+)-H2O-P
852.45404	124.0
853.61084	72.2
854.43787	35.2
855.27887	52.7
856.63239	75.5
857.47668	104.0	b (24) (3+)-P
858.38544	98.6
859.49164	170.9	y (31) (4+), y (23) (3+)-H2O-P, y (22) (3+)-H2O, y (22) (3+)-NH3, y (23) (3+)-NH3-P
860.38361	27.0
861.62860	13.9
862.69891	118.7	y (32) (4+)-NH3-P, y (32) (4+)-H2O-P
863.55280	23.9
864.95245	166.7	b (32) (4+)-H2O-P, y (15) (2+)-H2O-P, b (31) (4+)-NH3, y (22) (3+), y (23) (3+)-P, b (32) (4+)-NH3-P
865.75891	131.5	y (14) (2+)-H2O, y (14) (2+)-NH3, y (15) (2+)-NH3-P, y (32) (4+)-P
866.40570	64.1
867.53632	104.1	b (8) (1+)
868.75153	164.0	b (32) (4+)-P, b (31) (4+)
870.11847	113.6	b (17) (2+)-H2O
871.09961	291.1	b (17) (2+)-NH3
872.20221	45.6
873.34552	258.9
874.57574	1526.5	y (14) (2+), y (15) (2+)-P
875.56091	750.5
876.62323	179.6
877.48669	65.7
879.13153	848.0	b (17) (2+)
880.11249	225.0
881.01605	185.0
881.61859	166.7
882.55585	38.1
883.61719	94.7
884.26434	155.4	b (24) (3+)-NH3, b (24) (3+)-H2O
885.14886	105.0
886.44818	84.5
887.25623	100.3	y (32) (4+)-NH3
888.12317	9.0
890.11603	189.6	b (25) (3+)-NH3-P, b (24) (3+), y (32) (4+), b (25) (3+)-H2O-P
890.99457	158.1
892.16730	340.6	y (23) (3+)-H2O, y (23) (3+)-NH3
893.18701	209.2	b (32) (4+)
894.42200	235.0	y (24) (3+)-P
895.46429	170.9	b (25) (3+)-P
896.54382	237.6	[M+4H] (4+)-NH3-H2O-P
897.41266	161.5
898.27521	1870.9	y (23) (3+)
899.13922	1371.0
900.34698	244.0	[M+4H] (4+)-H2O-P
901.79797	129.0	[M+4H] (4+)-NH3-P
902.81189	222.0
903.88568	138.8
905.47345	282.3	[M+4H] (4+)-P
906.18506	135.9
906.90485	228.4
907.81427	227.6
908.93689	184.3
909.82745	420.6
910.68127	423.6
911.42407	678.3	y (25) (3+)-H2O-P
912.41235	361.2	y (25) (3+)-NH3-P
913.40131	306.3
914.54559	576.0	y (15) (2+)-H2O, y (15) (2+)-NH3
915.53021	553.7
916.52533	561.2
917.65247	265.3
918.77863	271.3	y (8) (1+)-NH3, y (25) (3+)-P
919.74652	65.1
920.63037	73.2
921.96289	60.5
928.66400	21.6
929.69025	42.8
930.54248	25.0
931.82074	5.6
934.23651	15.8
935.28497	89.5
936.36792	45.9
937.31152	61.9
938.13080	89.0
939.05927	14.1
939.68781	64.7
940.78711	37.5
941.87524	18.9
942.93500	30.4
944.46979	25.0
945.46564	10.2
946.56592	20.4
950.56537	10.5
952.28925	4.1
955.14532	150.9
957.43311	5.0
958.87079	55.1
960.96075	61.5
962.44562	29.7
963.48462	35.5
965.15698	64.7
966.10175	55.8
966.91510	51.8
969.31671	6.2
970.33624	71.7
971.38116	60.4
972.03973	49.4
972.98322	46.1
974.04761	73.1
975.23468	4.8
976.20947	28.3
977.46075	95.6
979.59320	19.4
981.16901	645.9	y (17) (2+)-P, y (16) (2+)
982.01410	225.3
983.12677	31.6
984.08051	33.6
985.95514	139.1	y (27) (3+)-P
986.73944	6.8
988.16553	3.4
989.78497	141.0
990.73956	26.7
993.20807	9.8
994.27521	8.6
995.47882	72.6
996.26373	34.8
997.79803	98.1	b (27) (3+)-H2O, b (27) (3+)-NH3
998.66333	90.4
999.30084	50.2
1000.57178	5.5
1001.17450	5.9
1002.22662	32.3
1003.41919	73.1
1004.54248	238.1	b (20) (2+)-H2O, b (27) (3+), b (20) (2+)-NH3
1005.83124	62.1
1007.44165	564.4	b (10) (1+)-H2O
1008.41132	365.6	b (10) (1+)-NH3, b (28) (3+)-NH3-P, b (28) (3+)-H2O-P
1009.54248	114.2
1010.18207	7.2
1010.86456	116.7
1012.70264	58.2
1013.31329	9.0
1014.65167	92.4
1015.54218	7.5
1016.24170	31.8
1017.06329	46.0
1019.69531	32.8
1021.19330	34.6
1022.18994	130.5	y (17) (2+)-H2O, y (17) (2+)-NH3
1023.60358	95.8
1024.39844	99.2
1025.55884	1192.6	b (10) (1+)
1026.58618	736.8
1027.92676	122.5
1028.65869	52.0
1030.32214	389.2
1030.97705	787.4	y (17) (2+)
1031.61584	91.7
1032.22827	128.0	y (9) (1+)-H2O
1033.32788	36.3
1035.23486	28.3
1036.23633	47.0
1037.49731	136.7
1038.62793	210.4
1039.66309	135.4
1041.05481	106.5	b (29) (3+)-H2O-P
1041.99707	194.0	b (28) (3+)-NH3, b (29) (3+)-NH3-P, b (28) (3+)-H2O
1043.09180	116.9
1044.29077	92.3
1045.21765	40.1
1046.06152	23.1
1046.67871	17.5
1047.66394	296.1	b (28) (3+), b (29) (3+)-P
1048.97607	52.5
1050.76965	639.7	y (9) (1+), y (29) (3+)-P, y (28) (3+)
1051.61768	196.0
1052.51245	43.3
1053.51794	32.1
1055.14258	29.4
1056.09546	64.2
1057.11572	31.2
1058.32739	25.2
1058.98853	39.3
1059.79236	13.6
1060.67346	39.0
1061.56799	101.2
1062.97168	10.4
1064.59180	33.7
1065.61060	22.9
1066.49231	4.7
1068.57202	13.0
1069.41223	16.3
1072.49463	26.9
1073.73193	16.9
1074.34436	27.1
1076.25146	78.8
1077.16101	20.9
1077.87366	94.6	y (29) (3+)-H2O, y (29) (3+)-NH3
1078.66919	98.9	b (21) (2+)
1079.63086	2.9
1080.40967	14.8
1081.52417	14.6
1082.65088	137.1
1084.23584	56.7
1086.20984	36.8
1086.91406	57.2
1089.38428	42.8
1090.61597	20.5
1092.52344	64.0
1093.74255	84.6
1095.03491	128.6	y (18) (2+)-NH3, y (18) (2+)-H2O
1096.17456	67.7
1097.65479	17.4
1099.13123	46.5
1100.59058	15.0
1102.42578	40.0
1104.18652	650.5	b (30) (3+), y (18) (2+), b (11) (1+)-H2O
1105.19141	285.1	b (11) (1+)-NH3
1106.16125	105.5	y (30) (3+)-H2O, y (31) (3+)-NH3-P, y (31) (3+)-H2O-P, y (30) (3+)-NH3
1106.86182	6.7
1107.54163	7.7
1108.47241	27.6
1109.84570	22.6
1110.55298	2.0
1112.62952	74.2
1114.10217	61.4
1114.98181	28.4
1116.37024	93.1
1117.24902	7.9
1119.84570	44.1
1120.88574	2.2
1121.94812	83.4
1123.00293	19.3
1123.87549	23.8
1124.61963	123.6	b (31) (3+)-P
1125.61157	38.5
1127.76306	64.7
1128.67822	36.8
1130.17578	95.3
1131.16833	12.5
1131.98035	76.9
1132.85046	63.7
1133.63037	13.3
1135.18286	60.8
1137.93823	63.2
1138.73303	139.1	y (31) (3+)-NH3, y (19) (2+)-H2O, y (19) (2+)-NH3, y (31) (3+)-H2O
1139.50745	82.6
1140.54980	49.9
1143.09717	101.6
1143.96021	9.1
1145.07849	50.7
1146.09351	59.4
1147.48621	650.8	y (20) (2+)-NH3-P, y (20) (2+)-H2O-P, b (22) (2+)-NH3, b (22) (2+)-H2O, y (19) (2+)
1148.33203	371.8	y (32) (3+)-H2O-P
1149.14624	138.9	y (32) (3+)-NH3-P
1150.21362	25.4
1151.55859	4.5
1152.42090	25.2
1153.69092	51.2
1155.63647	27.7
1156.74805	118.6	b (22) (2+), y (20) (2+)-P
1157.85181	107.4	b (32) (3+)-P, b (31) (3+)
1158.79358	51.5
1159.43762	18.9
1160.61975	22.4
1163.69263	29.9
1166.28687	43.5
1169.98035	40.7
1170.98010	13.3
1172.08862	48.7
1173.31787	15.0
1174.14575	33.7
1175.36462	72.8
1176.56970	68.5
1177.18054	3.6
1179.59180	41.4
1181.20923	49.1
1182.04724	17.8
1183.88599	43.8
1186.47192	12.6
1187.75696	18.1
1189.33179	76.8
1190.01428	2.4
1190.91174	231.8	b (32) (3+)
1191.52588	8.9
1193.04382	59.6
1194.10938	56.2
1194.73096	17.0
1195.69482	23.1
1196.53394	102.4	y (20) (2+)-NH3, y (20) (2+)-H2O
1197.49609	60.3
1198.89929	2.7
1200.24219	25.1
1201.62219	23.7
1202.65674	4.9
1203.71960	35.1
1204.98193	350.6	y (21) (2+)-H2O-P, y (20) (2+), y (21) (2+)-NH3-P
1205.74341	342.4
1206.59753	177.9
1208.39087	56.6
1209.57764	7.0
1212.62769	71.0
1214.77441	53.5
1216.57007	25.2
1217.81482	6.9
1219.21545	19.5
1220.64722	19.4
1221.93298	43.0
1223.00232	13.8
1224.52710	84.1
1225.47107	21.1
1227.78564	21.0
1228.64636	6.7
1230.05420	47.8
1231.11938	13.8
1231.84473	10.0
1233.49902	18.1
1237.10449	41.2
1238.25269	61.5
1239.23657	6.8
1240.86353	19.3
1241.63184	25.6
1242.47778	10.7
1246.31152	12.5
1247.72595	19.1
1249.19702	49.2
1250.18799	14.1
1251.02539	57.6
1251.78711	30.6
1252.94507	82.3
1253.85791	74.7
1254.55786	31.8
1255.42456	18.5
1256.32166	10.7
1258.97131	35.2
1261.00964	7.2
1262.71326	525.0	y (21) (2+)
1263.79114	195.0
1264.49146	164.0
1265.44531	16.9
1266.55884	44.0
1267.41602	7.4
1269.41052	549.9
1270.49060	299.9
1271.47046	202.6
1272.45166	36.7
1273.77917	85.9
1275.03406	31.8
1277.57996	9.7
1280.78625	13.9
1281.73425	47.2
1283.21667	14.5
1284.47180	17.4
1286.18298	69.8
1287.45911	8.1
1288.46631	141.5	y (23) (2+)-H2O-P, y (23) (2+)-NH3-P, y (22) (2+)-H2O
1289.34790	29.5
1290.74329	55.1
1292.91760	28.2
1294.07581	78.9
1295.44287	37.3
1296.63000	8.9
1297.67175	219.3	y (23) (2+)-P
1298.65210	752.5	y (22) (2+)
1299.53076	113.1
1300.78137	20.5
1301.78430	5.0
1304.28369	92.6
1305.43665	49.2
1306.15808	23.0
1306.99304	25.8
1307.64050	11.6
1308.55481	31.7
1309.68835	50.9
1310.86487	39.1
1312.02112	14.9
1313.15698	38.1
1313.85645	9.6
1315.62317	21.7
1316.77246	37.7
1318.93445	98.7
1319.83606	69.2
1321.18237	23.9
1324.94177	51.9
1327.78198	14.6
1329.06116	49.8
1329.68823	22.4
1330.37756	27.1
1334.71204	42.4
1335.87695	9.1
1337.74329	237.0	y (23) (2+)-H2O, y (23) (2+)-NH3
1338.89502	150.2
1340.81665	59.5
1341.65430	81.6
1342.90649	18.2
1343.72815	15.3
1344.62000	6.5
1346.45850	802.7
1347.22107	1536.8	y (23) (2+)
1348.15125	395.5
1348.84839	254.6
1350.06677	36.1
1351.98730	103.6
1352.84167	28.1
1353.50940	1.6
1355.74939	4.4
1357.49133	8.4
1358.73059	50.7
1360.53052	11.1
1363.73804	11.0
1364.40308	6.1
1368.46570	10.7
1369.72900	38.1
1370.48987	16.2
1371.29993	6.0
1372.86646	9.1
1374.74719	10.9
1376.51282	9.6
1378.81494	18.5
1381.30542	26.8
1382.57471	58.5
1384.52881	25.6
1385.99500	28.2
1388.51306	9.4
1389.91870	40.9
1391.07410	341.0	b (26) (2+)-NH3-P, b (25) (2+)
1392.11487	39.0
1393.10706	27.4
1396.25061	4.8
1397.26099	48.5
1398.23450	31.0
1399.56592	52.8
1400.22034	21.6
1401.80969	18.6
1403.00928	10.8
1403.71472	50.9
1405.21460	15.3
1406.59558	126.8	b (14) (1+)-NH3, y (11) (1+)
1407.36328	2.9
1408.50159	3.2
1409.60583	53.4
1410.45898	15.6
1414.65344	13.5
1415.70190	17.9
1418.32312	13.7
1420.85632	39.0
1423.68567	14.4
1424.63977	12.6
1425.58179	88.0
1426.59387	44.4
1427.54700	13.8
1428.58643	12.9
1437.55725	34.6
1438.17896	35.4
1438.92151	21.1
1439.63269	24.2
1441.41357	19.9
1448.63916	58.0
1451.81140	10.6
1459.99597	6.7
1461.01929	46.2
1461.76062	5.8
1464.51160	6.7
1467.76843	21.3
1469.39319	166.6	y (27) (2+)-H2O-P, y (26) (2+), y (27) (2+)-NH3-P
1470.25818	84.2
1471.47815	42.5
1472.99622	9.6
1474.53076	46.6
1476.84802	6.5
1480.97205	11.8
1483.74634	12.9
1485.61914	3.6
1486.34131	6.0
1487.60486	42.4
1492.41443	12.0
1493.65063	6.7
1498.47839	2.7
1500.80090	34.5
1501.61206	14.4
1503.31775	7.3
1505.14307	22.6
1506.62317	15.2
1509.04297	16.6
1510.28625	8.9
1520.46082	35.1
1521.91577	25.4
1523.13159	21.7
1523.87122	5.6
1525.27588	20.8
1526.75842	24.3
1527.57434	19.6
1530.72839	20.2
1532.34900	3.8
1540.65930	9.9
1542.55347	4.4
1544.27612	5.1
1545.54724	2.9
1546.43982	20.7
1548.15515	6.5
1551.23962	8.7
1563.09106	39.5
1564.59546	21.9
1565.89734	12.0
1570.55701	43.4
1571.25745	21.9
1572.03528	23.1
1572.90881	58.1
1574.32703	5.1
1575.22668	68.3
1575.84875	5.0
1581.59729	8.9
1587.22388	4.7
1589.40918	33.3
1591.82532	11.5
1598.15454	42.0
1600.59680	69.1
1601.37256	34.9
1601.97278	36.7
1602.78967	37.6
1603.98975	3.7
1604.80872	16.2
1605.86353	7.2
1620.40271	5.6
1621.76819	8.7
1622.87756	6.9
1631.97485	44.4
1632.59790	2.5
1638.57483	10.2
1644.80725	7.5
1646.68640	10.5
1651.53943	21.0
1652.83362	23.3
1676.24780	7.7
1681.76892	10.1
1691.49060	2.2
1699.89233	16.2
1700.67566	27.1
1701.67493	13.2
1702.42322	16.0
1709.76685	6.6
1719.90710	12.6
1720.88025	28.0
1727.74573	14.5
1733.56628	7.8
1739.67273	2.7
1742.65259	38.1
1743.52161	6.5
1747.83704	16.7
1748.66321	19.1
1749.95483	37.8
1750.56238	12.2
1757.51819	35.5
1758.65613	28.4
1759.47925	16.2
1766.70740	63.1
1809.01538	25.9
1813.16492	3.4
1814.69019	12.9
1827.62231	14.0
1830.32629	15.1
1832.64087	9.0
1834.96838	12.9
1845.90063	280.2	y (15) (1+), y (16) (1+)-NH3-P
1847.18079	132.6
1848.04968	48.2
1848.78308	49.8
1849.89197	29.1
1871.22388	6.0
1872.90796	43.2
1873.93030	9.8
1878.30151	22.8
1886.30701	14.2
1941.06421	9.4
1947.32642	21.7
1948.42810	7.5
1950.41968	6.3
1953.84094	12.4
1962.78638	13.9
1963.77039	24.3
