# Supplementary material for: Phosphoproteomic Analysis of Platelets Activated by Pro-Thrombotic Oxidized Phospholipids and Thrombin
Source: PLoS One. 2014 Jan 6;9(1):e84488. doi: 10.1371/journal.pone.0084488 (PMC3882224; doi:10.1371/journal.pone.0084488)
Supplement: Annotated Spectra S4 — (ZIP) [file pone.0084488.s007.zip › RKPSVPDSASPADDSFVDPGERLYDLNMPAYVK_-4_2_72124.txt]

m/z	i	matches
273.99554	3.0
282.27219	3.6
284.49673	5.9
285.31879	83.0
290.54251	4.7
292.55521	7.3
294.30389	19.5
303.22269	18.9
313.47546	14.8
315.99261	15.7
318.21808	13.5
322.25003	3.9
324.33716	26.8
327.19058	17.8
328.02008	13.0
332.07562	18.7
343.11655	35.9
352.94797	30.6
358.94333	15.3
362.28925	4.4
368.94324	7.6
372.14075	18.0
373.19373	5.2
381.89786	50.7
384.98050	8.2
389.23004	33.4
394.15570	27.1
395.34698	7.6
397.64410	8.4
399.27856	46.3
406.81439	2.4
407.98434	4.2
408.58545	9.2
410.37558	11.2
411.38104	26.6
412.90298	5.0
416.24396	33.9
417.11554	9.2
422.25104	7.4
427.71411	40.4
429.33881	11.1
430.97357	66.4
433.30017	10.4
435.14081	7.8
437.69562	24.7
438.59894	12.7
440.10730	12.0
442.19183	18.4
443.33307	4.5
447.37683	15.2
451.27454	7.8
452.19708	62.5
458.11871	3.5
459.79187	24.9
460.80377	46.4
463.31470	28.6
464.98218	14.8
472.55920	23.7
473.49207	7.9
474.18939	18.6
475.90533	13.1
476.82837	11.4
477.54449	8.7
480.21631	3.6
481.36432	31.1
482.36267	118.1
485.71881	9.7
486.46259	21.8
487.55237	22.7
489.40399	11.8
491.06573	13.7
492.11377	3.9
495.58856	54.8
496.31653	12.2
498.20966	13.2
500.42639	5.3
501.69373	9.2
504.72528	221.0	b (10) (2+)-P
505.88641	13.4
509.41132	32.8
510.23700	26.8
512.19611	21.4
517.10248	11.0
519.38629	17.5
520.47833	17.7
522.42627	20.5
524.56775	19.5
526.43506	38.4
529.22260	16.3
532.58240	32.1
533.19427	8.7
534.96112	17.8
539.23297	27.2
543.47400	24.3
544.32813	37.1
544.93353	97.6
546.08533	16.3
548.24011	13.6
550.37555	310.5	y (14) (3+)-NH3-P, y (14) (3+)-H2O-P, b (5) (1+)-P
551.47986	133.1
552.61127	22.1
553.37756	27.4
555.18842	15.6
561.51111	5.6
562.47644	30.9
564.41931	8.3
565.03979	6.1
567.40521	26.4
568.58594	42.9
569.77380	17.8
570.45923	37.0
574.34119	15.2
576.26678	14.8
577.21222	72.6
578.19684	35.8
579.44702	150.3	b (12) (2+)-H2O-P, b (12) (2+)-NH3-P, b (16) (3+)
580.27655	7.5
581.45184	22.3
582.48462	22.0
584.40344	8.5
586.11102	13.3
588.44281	122.8
589.42432	11.6
590.12787	6.7
592.71069	92.7
593.56647	30.4
594.39587	16.7
599.48663	19.9
600.97144	15.2
601.78058	57.5
603.00592	69.0
607.42346	19.9
608.36835	37.7
612.97205	33.8
615.47339	4.7
616.11646	4.4
620.20221	22.1
621.06519	9.9
624.29718	34.8
625.51886	6.7
626.33209	14.0
628.51544	82.0
632.26318	36.1
633.18835	11.0
634.38837	3.3
635.41473	14.7
636.31915	23.6
637.39838	147.6	b (13) (2+)-NH3-P, b (12) (2+), b (13) (2+)-H2O-P
639.22186	38.5
642.00806	16.1
642.88080	57.7
645.07996	80.9
646.03168	104.4
647.03491	22.9
648.28680	148.3	b (5) (1+), y (23) (4+)-H2O-P, y (23) (4+)-NH3-P, y (22) (4+)-H2O
649.31580	41.1
650.53375	13.8
651.40546	17.3
655.32117	33.5
656.11499	18.4
657.27124	6.1
658.46246	9.3
661.78699	30.3
662.61884	5.8
664.10138	15.7
665.12891	11.5
669.54572	9.6
670.57220	23.2
673.52289	18.0
674.22717	82.4
674.89276	14.8
675.96375	10.4
676.67609	3.6
678.31104	60.4
678.91284	64.1
680.31500	54.6
686.18616	59.8
686.95563	15.8
690.42316	61.4
694.59125	145.6	b (13) (2+), b (14) (2+)-H2O-P, y (24) (4+)-H2O, y (24) (4+)-NH3, b (14) (2+)-NH3-P
695.52112	122.3
696.47168	59.7
697.34515	8.4
701.44202	25.5
703.68097	14.4
704.57648	152.8
705.17987	4.1
707.27924	8.7
708.30438	26.1
714.59113	12.1
716.99091	16.8
718.51660	11.5
720.85840	7.8
722.10724	24.5
724.53906	24.5
725.35077	23.6
726.52612	34.9
729.58990	31.5
730.51178	7.3
731.79541	19.2
733.40442	30.4
734.38910	27.9
737.63043	16.5
738.65704	85.1
739.45038	7.5
740.76691	24.9
743.95074	22.6
744.69824	14.4
745.73962	12.9
747.32233	223.3	b (15) (2+)-P
748.37616	116.9
749.46185	24.2
751.27740	21.0
752.25647	86.7
753.25690	98.0
754.48828	3.9
757.22992	10.5
758.75128	85.8
760.60870	13.0
762.01276	63.2
763.07745	30.2
764.67902	63.5
766.82135	3.9
768.33807	15.7
770.40765	28.7
772.20624	22.5
773.45526	14.1
775.86859	9.0
778.67566	32.2
780.80328	15.6
781.48785	3.9
782.32959	26.5
785.21075	7.5
786.54474	52.4
787.41779	43.1
788.60693	26.7
789.80347	94.9
790.65131	36.9
791.26178	1.8
792.05109	14.6
795.88843	161.7	y (13) (2+)-H2O-P, b (15) (2+)
796.81116	25.6
797.47174	8.6
798.59070	73.1
800.09113	42.6
803.02209	106.8
804.08527	8.7
805.28351	46.0
806.32837	58.1
809.49506	12.9
810.22260	47.9
811.31812	54.2
811.96112	16.1
812.94574	51.5
813.79663	22.3
814.95099	32.4
816.46039	9.2
817.08685	29.2
818.66901	7.3
820.59265	283.3	b (16) (2+)-P, y (7) (1+)-NH3
821.61273	58.9
822.39227	8.1
823.23651	115.1
824.35065	28.1
826.47253	32.2
829.00580	33.7
830.91815	39.5
831.62860	18.9
832.49054	32.0
833.40460	20.7
834.91565	45.5
835.58270	9.6
836.37146	24.3
837.49866	42.6
838.35657	16.0
839.41528	98.8
840.08630	38.7
841.13403	126.8
842.12433	25.5
843.13470	8.6
845.45526	39.9
846.95831	191.3	y (21) (3+), b (30) (4+)-NH3, b (30) (4+)-H2O
847.94073	84.6
848.82220	53.0
849.54193	23.9
850.88153	24.7
851.57013	13.3
852.29388	18.9
853.26953	36.6
855.44232	114.1
856.52698	37.2
857.67505	46.7
858.41351	27.7
860.61285	159.5	b (7) (1+), b (16) (2+)-H2O
861.31543	267.6	b (16) (2+)-NH3, y (32) (4+)-NH3-2P, b (17) (2+)-NH3-P, y (32) (4+)-H2O-2P, b (17) (2+)-H2O-P
862.42316	5.3
863.59595	83.6
866.84180	6.1
867.84198	146.9	b (31) (4+)-P, b (32) (4+)-2P
869.52795	245.0	b (16) (2+)
870.34595	264.7	y (22) (3+), y (23) (3+)-P, b (17) (2+)-P
871.19208	84.6
872.08490	76.9
873.33893	270.4	y (15) (2+)-H2O-P, y (14) (2+)-H2O, y (15) (2+)-NH3-P
874.41827	55.5
876.85229	50.8
877.46295	8.8
878.30328	66.7
879.27258	52.4
880.04132	52.7
880.74042	56.1
882.31665	150.1
883.05890	178.5	b (25) (3+)-H2O-2P, y (15) (2+)-P, y (14) (2+), b (24) (3+)-P, b (25) (3+)-NH3-2P, y (31) (4+)
883.87512	60.7
884.52826	13.5
885.59161	42.9
887.78839	167.7	b (31) (4+)-NH3, b (31) (4+)-H2O, b (32) (4+)-H2O-P
888.65582	146.9	b (32) (4+)-NH3-P
889.84583	318.1	b (25) (3+)-2P, y (32) (4+)-P
890.99854	124.2
891.64038	44.3
892.61310	6.4
893.42340	52.0
895.03479	149.2
896.07513	249.8	[M+4H] (4+)-NH3-H2O-2P
897.33966	140.1
898.46637	118.7
899.38330	306.8	y (24) (3+)-P
900.10065	192.5	[M+4H] (4+)-H2O-2P, [M+4H] (4+)-NH3-2P
900.90704	99.4
901.69586	100.2
903.72144	1084.0	b (9) (1+)-NH3-P, y (23) (3+)
904.54962	328.6	[M+4H] (4+)-2P
905.52051	278.2
906.32422	86.4
907.17017	40.5
908.52838	23.7
909.54034	76.9
910.63190	61.9
911.58167	230.5
912.50323	10.7
913.62390	108.9
914.33319	85.2
915.89563	308.8	b (25) (3+)-H2O-P, b (25) (3+)-NH3-P, b (24) (3+)
917.21185	171.0	b (32) (4+)
918.21405	197.5	y (25) (3+)-H2O-P, b (18) (2+)-H2O-P, y (25) (3+)-NH3-P, b (18) (2+)-NH3-P, b (17) (2+)
919.01654	77.2
919.71301	103.8
920.69012	174.5	b (26) (3+)-H2O-2P, [M+4H] (4+)-NH3-H2O-P, b (9) (1+)-P
921.45587	102.2
922.22064	307.2	y (15) (2+)-NH3, b (25) (3+)-P, y (15) (2+)-H2O, b (26) (3+)-NH3-2P
923.19348	218.6	y (25) (3+)-P
924.04260	174.5
925.17249	442.2	[M+4H] (4+)-NH3-P, [M+4H] (4+)-H2O-P
926.44525	151.7	y (24) (3+)-H2O, y (24) (3+)-NH3
927.64996	737.8	b (18) (2+)-P, b (26) (3+)-2P
928.64728	197.8
929.81683	1255.2	b (8) (1+)-NH3, b (8) (1+)-H2O, [M+4H] (4+)-P
931.31793	2280.6	y (16) (2+)-H2O-P
932.19330	2869.0	y (15) (2+), y (16) (2+)-NH3-P, y (24) (3+)
933.29657	813.7
934.18451	114.0
935.08130	226.2	y (8) (1+)-NH3
936.02032	76.4
936.88336	166.3
938.24371	457.9
938.87939	161.1
940.09302	92.2
941.29395	152.6
942.13940	116.5
943.09137	30.5
944.40308	30.1
954.81250	55.1
956.60040	24.1
966.50897	31.0
967.60913	183.7	b (18) (2+)-H2O, b (18) (2+)-NH3, b (19) (2+)-H2O-P, b (19) (2+)-NH3-P
968.41528	163.0
969.13812	54.2
970.26715	5.9
972.79266	35.1
974.00977	11.5
975.40143	15.6
976.55267	460.1	b (19) (2+)-P, b (18) (2+)
977.36987	157.5
978.06488	156.0
979.15033	36.9
980.11615	5.3
981.63556	22.6
985.64545	49.6
986.53192	97.9
987.91376	35.9
989.31500	364.0	y (17) (2+)-P, y (16) (2+), b (10) (1+)-H2O-P
990.33441	128.0
991.20148	97.2
992.23676	73.2
996.65167	66.3
998.39984	35.0
999.36761	25.3
1000.47510	39.4
1001.63672	45.2
1006.45386	49.2
1007.57550	169.4	b (10) (1+)-P, b (28) (3+)-H2O-2P
1008.70868	29.2
1009.46332	40.1
1012.03265	109.4
1017.20703	52.2
1018.19672	108.2
1019.16309	88.8
1019.79047	12.5
1024.84802	27.6
1027.86255	9.0
1029.29004	53.5
1030.41260	39.0
1032.74829	33.5
1034.65381	93.9
1035.68005	17.2
1037.01404	21.0
1038.32898	329.0
1039.25293	491.7	y (17) (2+)
1040.25317	166.2	b (28) (3+)-H2O-P, b (29) (3+)-H2O-2P, b (29) (3+)-NH3-2P
1040.93420	17.8
1043.73071	8.3
1044.67615	76.4
1046.37634	13.8
1047.22742	8.8
1048.41956	22.6
1049.76599	79.2
1050.73181	111.0
1052.39856	13.9
1056.02942	575.1	y (29) (3+)-P, y (28) (3+)
1057.26636	110.8
1058.03687	44.0
1060.59583	28.1
1061.67102	40.9
1063.08911	27.5
1064.46619	25.1
1066.35571	61.8
1067.43970	11.0
1069.04126	19.3
1069.73315	34.7
1070.93323	101.9
1072.99146	22.1
1074.05042	33.4
1074.71948	7.3
1075.72302	12.4
1076.39819	14.4
1078.04419	40.9
1078.68579	39.7
1079.54980	42.2
1080.39526	149.9
1081.26697	36.2
1084.02380	50.3
1087.35229	162.3	b (11) (1+)-NH3-P, b (10) (1+)-H2O, b (11) (1+)-H2O-P
1088.40369	147.3	y (29) (3+), b (10) (1+)-NH3
1089.27319	135.1
1091.39063	17.7
1092.45081	4.1
1093.35229	5.3
1094.47595	34.9
1095.79492	16.7
1097.51025	11.2
1099.46851	7.4
1100.46936	57.7
1101.13782	31.5
1102.05981	18.5
1103.28979	13.8
1104.66821	34.7
1105.44946	241.4	y (30) (3+)-NH3-P, y (31) (3+)-NH3-2P, b (10) (1+), y (31) (3+)-H2O-2P, b (29) (3+)-NH3, b (29) (3+)-H2O, y (30) (3+)-H2O-P
1106.50378	232.6	y (19) (2+)-P
1107.54346	105.1
1108.28174	38.0
1109.62891	31.8
1110.39185	3.6
1112.32825	408.9	y (30) (3+)-P, y (18) (2+), b (29) (3+)
1113.21558	302.5
1114.00195	17.1
1115.22192	62.9
1117.53784	6.7
1119.77942	10.7
1121.40796	13.5
1124.47070	158.9	b (31) (3+)-2P
1125.55627	3.1
1128.30225	20.8
1131.03760	89.7
1132.18726	36.4
1133.68530	36.0
1137.97437	32.3
1139.94373	65.0
1140.70471	22.7
1141.40137	13.2
1143.33716	22.1
1144.41626	116.1
1146.33911	21.0
1146.97168	25.4
1148.99194	28.9
1149.77368	31.3
1151.21582	34.4
1151.87842	17.2
1155.71472	382.1	y (19) (2+), y (20) (2+)-NH3-P, y (20) (2+)-H2O-P
1156.66870	242.3	b (31) (3+)-P
1157.58789	106.0
1158.52246	7.0
1159.57703	44.0
1160.68506	48.5
1161.58984	60.4
1162.84741	11.8
1163.45605	19.2
1165.80969	43.2
1167.14270	4.8
1171.41187	228.2	y (31) (3+)-NH3, y (31) (3+)-H2O
1172.29578	30.3
1173.70325	28.4
1175.49231	10.0
1177.16028	572.6	y (31) (3+)
1177.95789	320.6
1178.80127	75.4
1179.92957	29.6
1180.87231	38.6
1181.92041	50.3
1183.05786	17.9
1183.93970	48.5
1185.71045	14.7
1186.96936	33.7
1188.27283	12.4
1189.70117	170.2	b (32) (3+)-P, b (31) (3+)
1190.51880	54.2
1191.24463	23.9
1201.40820	55.6
1204.47290	120.0
1205.34094	48.3
1206.46191	4.4
1207.48022	27.8
1213.31128	437.8	y (32) (3+)-NH3, y (20) (2+), y (21) (2+)-H2O-P, y (32) (3+)-H2O, y (21) (2+)-NH3-P
1214.35461	224.5
1219.29871	7.3
1220.38879	11.4
1221.49170	26.0
1228.80347	79.5
1229.59839	17.0
1230.20264	48.1
1230.99146	21.7
1231.69556	18.7
1232.42920	42.3
1233.35828	13.9
1234.32373	9.5
1235.01563	2.4
1236.01245	31.0
1239.24536	87.1
1240.93689	35.7
1242.54333	6.0
1243.26111	5.9
1244.97241	16.5
1246.47375	42.0
1248.03931	15.5
1249.47852	31.7
1250.76660	8.1
1253.51123	6.7
1261.92151	60.4
1263.14648	28.6
1264.85669	90.0
1265.82581	36.3
1267.14941	17.4
1268.53198	4.7
1270.36780	133.5
1271.35254	88.7
1272.38745	106.5
1273.35034	22.3
1275.88074	11.8
1281.28137	12.1
1282.01001	24.0
1283.23523	73.9
1284.89319	10.8
1286.27490	98.2
1287.40930	78.0
1290.30530	8.4
1291.61145	5.0
1293.78577	10.1
1294.88831	48.5
1295.77917	26.3
1302.92126	20.7
1304.00891	51.6
1305.48218	83.9
1306.31519	179.6	y (23) (2+)-P, y (11) (1+)-H2O-P, y (22) (2+)
1307.39075	92.7
1309.70947	22.7
1310.55481	5.5
1311.49231	16.6
1313.13074	41.5
1314.77795	39.1
1317.39929	5.6
1323.54504	50.6
1324.57788	10.9
1327.63721	29.1
1334.49182	9.0
1338.39661	7.5
1339.41516	12.3
1341.82642	15.7
1345.48975	23.6
1346.15479	30.8
1346.81897	37.0
1354.80920	778.2	y (23) (2+)
1355.57166	384.2
1356.29980	95.2
1356.93347	17.2
1358.33093	6.7
1376.21362	16.5
1380.85828	22.7
1384.53308	32.0
1386.21838	28.0
1386.89246	20.7
1389.12671	142.5
1391.38269	8.4
1392.91248	4.4
1394.59705	21.9
1398.32751	227.4	y (24) (2+)
1399.65588	97.0
1400.27673	10.9
1401.57251	6.4
1402.48181	23.6
1403.99146	22.2
1405.41687	33.9
1407.89319	40.3
1408.60535	9.9
1410.53503	7.6
1414.61316	22.5
1415.43835	22.2
1418.71582	40.0
1420.20850	33.7
1423.36646	15.2
1424.79688	52.8
1427.78833	20.0
1432.42285	93.0
1433.82166	43.2
1434.68884	31.3
1436.51379	8.7
1442.55334	15.0
1445.55066	57.1
1452.35095	26.0
1455.30518	3.3
1458.65796	26.9
1461.63037	9.8
1462.51233	6.1
1468.46948	13.3
1469.43213	9.0
1470.11951	62.9
1472.16418	16.0
1475.67615	33.0
1477.22400	78.6
1478.28357	124.5
1480.13708	18.7
1480.91833	10.7
1483.32520	10.8
1484.99902	13.0
1485.74255	7.9
1492.29358	23.6
1497.32483	10.1
1504.59265	11.1
1510.25317	12.7
1513.69409	24.3
1521.28687	9.5
1536.86963	15.8
1542.59216	8.1
1544.62878	29.1
1545.33423	30.1
1550.89709	24.5
1552.19653	29.8
1553.43689	16.5
1571.99182	18.2
1574.40076	5.0
1575.23694	12.2
1579.71130	59.6
1584.39612	5.6
1585.00977	19.0
1586.16479	28.4
1588.14905	2.7
1606.41272	22.2
1607.53870	14.7
1611.84985	7.6
1614.48840	12.6
1618.77991	7.0
1630.05737	5.0
1630.66528	24.7
1638.75330	7.3
1644.76501	12.2
1649.72144	14.2
1650.83423	22.4
1667.48425	121.6
1668.71716	36.9
1669.61536	51.0
1670.49438	43.5
1699.54626	40.9
1702.71753	8.1
1728.45178	7.8
1734.00061	20.4
1735.37769	10.4
1753.73450	14.7
1757.28210	5.8
1757.90759	8.2
1758.55103	26.6
1759.88049	10.7
1761.51721	14.2
1763.73169	3.6
1778.60950	4.4
1798.96887	17.2
1845.46741	9.8
1851.68005	18.6
1861.82898	75.3
1862.76306	58.1
1864.00525	23.7
1887.78638	2.4
1915.80383	12.6
1938.29810	35.5
1950.58459	19.0
1965.40125	12.8
1976.87622	17.2
1978.22009	21.5
