# Supplementary material for: Phosphoproteomic Analysis of Platelets Activated by Pro-Thrombotic Oxidized Phospholipids and Thrombin
Source: PLoS One. 2014 Jan 6;9(1):e84488. doi: 10.1371/journal.pone.0084488 (PMC3882224; doi:10.1371/journal.pone.0084488)
Supplement: Annotated Spectra S4 — (ZIP) [file pone.0084488.s007.zip › RKPSVPDSASPADDSFVDPGERLYDLNMPAYVK_-4_2_76470.txt]

m/z	i	matches
268.40063	23.9
270.27109	16.4
278.92798	29.5
282.19824	30.9
283.88599	76.8
285.21240	199.9
286.46973	54.5
298.26663	32.9
300.10272	38.1
308.17792	15.8
319.75031	16.4
320.39563	27.5
324.32523	74.7
328.21005	14.5
329.29596	32.1
332.01190	65.9
335.38400	25.9
337.47174	10.6
346.10962	29.4
347.44196	12.5
350.20746	8.5
350.87726	17.3
353.30774	24.0
354.34677	50.4
363.29214	49.9
365.98389	12.0
367.16321	23.6
371.27582	49.4
371.91608	58.9
377.79391	42.2
380.33270	115.9
382.01266	87.8
382.72870	25.4
384.27130	11.3
387.30713	8.5
388.61798	9.0
391.09253	18.7
394.38937	14.7
397.26489	75.8
398.73022	43.5
400.26019	54.2
403.47638	29.4
404.85474	48.0
409.31769	25.6
410.17810	69.7
411.13779	40.2
416.37482	29.8
417.38556	51.3
423.68445	30.5
425.25043	174.3
431.11255	116.4
432.42078	26.6
433.48535	38.2
435.50714	9.5
437.07526	23.2
440.36884	78.9
443.27667	51.6
444.13800	6.3
446.87555	54.4
451.56995	160.7
452.81726	108.7
454.86963	59.0
456.48621	14.2
458.29395	54.9
459.31860	19.1
460.70026	268.9
461.41705	78.9
465.86230	15.3
468.67712	189.1
469.70477	24.2
470.54431	29.3
473.79846	58.7
474.42377	48.9
475.19141	15.3
478.08038	11.8
479.46857	24.9
481.83258	36.8
486.29865	163.6
487.08057	144.4
490.36365	106.5
491.13654	28.1
493.15198	13.0
494.49969	24.3
495.34851	397.8
496.04840	68.0
498.15735	13.6
501.00134	49.4
501.71021	25.9
502.41864	9.0
503.46008	16.8
504.34235	584.6	b (10) (2+)-P
504.97253	254.8
505.62744	19.4
506.26312	21.6
509.71411	16.8
511.13062	8.9
516.47003	49.1
519.76904	30.6
520.40851	15.8
522.49438	223.2
523.66046	36.5
529.46777	6.0
530.82642	55.2
532.63519	6.2
534.21222	41.2
535.30981	146.0
536.29565	67.1
537.38354	63.8
538.51904	68.0
544.24243	450.6	b (10) (2+)-H2O, y (14) (3+)-H2O-P, b (10) (2+)-NH3, b (11) (2+)-NH3-P, b (11) (2+)-H2O-P
545.06702	52.1
546.96533	60.4
549.05261	15.6
550.48035	836.0	y (14) (3+)-P, y (19) (4+)-P, b (5) (1+)-P
551.44147	169.7
553.16284	202.4
553.97363	215.9
555.41162	24.8
560.35382	38.7
564.57898	36.7
565.39850	20.0
567.03986	32.7
570.73285	20.8
574.04834	8.8
576.32556	68.0
577.44379	336.5
578.63318	92.6
579.63904	114.6
580.35846	15.8
581.31500	22.1
586.49219	89.3
587.52435	31.9
588.55347	152.7
589.47015	107.4
590.68085	18.1
591.46649	15.1
592.76794	104.0
593.39545	97.9
597.28345	32.1
602.32623	227.5
607.77655	44.1
608.55060	40.0
609.55139	18.0
613.04034	76.3
615.29932	40.5
618.38336	37.5
619.24432	280.9
619.95502	67.9
622.41199	49.6
623.67566	27.3
625.51886	44.6
626.30402	8.5
627.08014	31.1
627.85712	146.3
628.57501	37.4
630.58783	41.3
632.13019	8.3
633.71393	8.5
635.14923	24.9
637.62207	337.0
642.52441	18.1
643.52429	76.5
644.68182	35.0
645.99854	453.4	y (11) (2+)-H2O-P, b (13) (2+)-P, y (11) (2+)-NH3-P, y (22) (4+)-NH3, b (18) (3+)-NH3, b (18) (3+)-H2O, b (19) (3+)-NH3-P
646.97565	61.5
648.17950	685.3	y (16) (3+)-H2O, y (16) (3+)-NH3, b (6) (1+)-P, b (5) (1+), y (17) (3+)-H2O-P
649.79370	85.9
650.40009	17.3
654.23462	68.1
656.87274	92.1
659.12982	16.8
664.57758	21.9
666.30536	71.1
669.75891	48.7
671.15289	18.7
672.17340	15.8
673.33276	24.7
677.40466	53.0
679.00909	123.3
681.09198	79.8
683.22424	16.0
684.08453	49.1
686.68500	143.7
688.53802	33.0
689.44489	22.0
690.55896	75.3
691.55219	75.8
694.02313	59.5
694.94061	539.8	y (11) (2+)-H2O, y (11) (2+)-NH3, b (13) (2+), b (14) (2+)-H2O-P, b (14) (2+)-NH3-P, y (24) (4+), b (26) (4+)-2P
695.93494	176.9
698.52374	38.0
700.49725	36.2
702.23267	15.3
703.25018	325.5
703.91339	358.1
704.90729	47.1
706.09460	31.9
708.27832	186.0
709.16895	62.8
710.16711	31.8
712.46478	45.7
714.13177	48.2
715.48260	23.3
716.96631	139.7
718.56769	26.4
719.32123	33.2
723.58502	75.0
727.49231	31.0
729.05341	74.2
729.93188	23.2
730.84381	50.0
732.13275	131.1
733.23694	52.9
734.64398	83.7
735.39606	32.8
736.67084	52.0
738.17780	63.9
739.17792	60.3
741.33771	152.2
742.37451	105.7
743.62946	264.5
744.41132	8.0
745.90039	53.6
746.90411	421.5	b (15) (2+)-P
747.67499	2.9
748.31470	19.2
749.56049	27.5
750.29938	62.5
751.41907	7.8
752.48895	488.2	b (14) (2+), b (28) (4+)-H2O-2P, b (28) (4+)-NH3-2P
753.14563	267.8
754.26794	17.4
755.67340	155.4
758.40442	8.5
760.14551	7.9
761.03510	46.6
761.83392	86.9
762.46655	33.4
763.61169	23.8
764.65546	20.2
766.49139	61.7
768.48169	67.8
770.60455	63.2
771.35040	34.8
771.97357	70.2
773.56097	13.6
775.52344	22.7
777.47260	10.5
778.72498	80.7
779.75928	80.7
782.13422	177.2
784.99152	65.4
785.94794	24.7
786.95538	264.0
789.48370	63.6
790.57855	40.3
791.20758	6.2
793.47784	48.1
795.21417	184.7
796.19922	229.2
797.17450	140.9
798.91852	54.7
799.66125	14.5
801.19122	121.1
802.74860	137.7
804.46820	10.7
806.83728	39.0
809.92487	73.1
811.21521	298.5
812.26013	296.2
812.92932	14.5
813.87933	21.3
814.66895	92.9
815.31531	29.0
816.64948	52.4
818.13885	14.7
819.36377	32.2
820.54614	656.4	b (16) (2+)-P
821.45209	132.2
822.34131	105.1
823.70319	162.8
825.44824	35.8
826.31549	54.9
827.52069	45.5
829.49475	306.5
830.77112	118.6
831.41400	80.8
832.93591	11.3
833.92157	53.1
834.88080	46.8
836.43121	112.1
837.27271	31.1
838.34827	17.0
839.08929	61.6
840.15625	47.4
842.38129	38.9
847.38885	1048.3	b (30) (4+)
848.37311	275.9
849.39117	213.2
850.53973	55.2
851.53009	60.8
852.44135	73.2
853.12030	29.3
854.49030	53.7
855.71021	176.0
856.50122	109.9
857.35419	85.8
858.30914	58.8
860.41180	999.3	b (31) (4+)-NH3-P, b (7) (1+), b (16) (2+)-NH3, y (23) (3+)-NH3-P, b (16) (2+)-H2O, y (22) (3+)-NH3, b (31) (4+)-H2O-P, b (17) (2+)-H2O-P, b (32) (4+)-NH3-2P, b (32) (4+)-H2O-2P, y (22) (3+)-H2O
861.54010	235.9
862.46478	65.3
864.13647	36.0
865.87695	212.3
867.66516	123.8
869.56256	1104.6	b (17) (2+)-P, b (16) (2+)
870.38580	669.5
871.86298	126.9
872.47333	27.6
873.23676	115.9
874.64581	476.2	y (14) (2+), y (31) (4+)-NH3, y (15) (2+)-P, y (31) (4+)-H2O
875.55212	334.2
876.88184	53.3
877.62958	14.9
878.39191	89.2
879.54779	132.5
880.52106	188.7
881.35455	29.3
882.31464	31.8
883.54987	268.3
884.62439	147.5
885.67798	96.1
886.52679	22.1
887.64508	20.3
888.73212	191.1
889.43298	64.7
890.52466	74.7
891.57147	267.6
892.40070	410.9	y (23) (3+)-H2O, [M+4H] (4+)-NH3-H2O-2P, y (23) (3+)-NH3
893.36340	276.0
896.38458	232.6
897.19000	247.6
898.08649	1820.8
898.69745	3384.3	y (23) (3+)
899.72797	9.8
900.54315	149.4
901.42975	147.5
902.42548	65.8
903.12860	29.8
904.09540	63.3
905.16266	134.9
905.90692	72.2
909.03430	39.5
910.03735	221.9
911.42963	404.6	y (25) (3+)-H2O-P, b (24) (3+)-NH3, y (32) (4+)
912.84692	145.1
914.05182	176.4
915.13324	302.7
916.03778	291.5
916.92096	367.4
918.26929	432.8
918.90094	761.7	y (8) (1+)-NH3, b (18) (2+)-H2O-P, y (25) (3+)-P
919.50635	798.8	b (18) (2+)-NH3-P, b (17) (2+)
921.21948	2417.0	[M+4H] (4+)-H2O-P, y (24) (3+)-NH3, b (26) (3+)-H2O-2P, [M+4H] (4+)-NH3-P, b (26) (3+)-NH3-2P, b (9) (1+)-P, y (24) (3+)-H2O
922.34265	254.9
923.39795	7020.3	y (16) (2+)-H2O-P
924.07965	8090.4	y (16) (2+)-NH3-P, y (15) (2+)
925.18414	1498.6
925.86340	6706.6	[M+4H] (4+)-P
927.28271	1884.9	y (24) (3+), b (18) (2+)-P, b (26) (3+)-2P
928.05750	1638.6
929.01563	379.5
929.82153	207.6
930.51727	347.9
931.41113	578.2	y (16) (2+)-P
932.33093	163.2
933.18066	142.8
934.13348	241.1
935.16339	521.9	y (8) (1+)
936.31073	508.0
937.83667	75.3
938.78534	96.8
939.53790	19.5
943.00238	35.3
948.89868	5.1
950.97357	11.3
952.07422	58.1
958.90918	43.1
962.20142	128.9
963.15576	104.4
964.58350	20.5
967.61230	710.9	b (18) (2+)-NH3, b (18) (2+)-H2O, b (19) (2+)-NH3-P, b (19) (2+)-H2O-P
968.56488	59.7
969.25439	33.7
970.55316	138.8
972.52197	165.0
974.17279	158.5
976.30762	1705.2	b (19) (2+)-P
976.95483	1980.2	b (18) (2+)
977.86304	334.4
979.99164	66.1
981.32666	1244.3	y (16) (2+), y (17) (2+)-P
982.52997	128.9
984.78223	24.7
985.46112	52.9
987.41412	93.4
989.59863	185.7
990.49921	90.0
991.66913	8.9
992.91949	267.6
994.59332	33.5
997.84668	41.5
1000.42267	63.7
1002.48407	67.5
1003.78613	14.5
1005.26727	31.3
1007.55182	496.5	b (10) (1+)-P
1008.57330	264.7
1009.43439	21.5
1010.52045	34.9
1013.95898	15.1
1014.67938	16.5
1016.28070	50.8
1018.51221	482.4	y (28) (3+)-P, y (27) (3+), b (9) (1+)
1019.39288	147.7
1020.67993	27.8
1022.44385	61.0
1025.07629	283.7
1026.21216	21.9
1027.38879	69.6
1028.43164	26.2
1030.74561	2126.1	y (17) (2+), b (27) (3+)
1031.61475	429.8
1032.73560	228.4
1033.99438	26.1
1035.77051	80.9
1036.82349	61.5
1038.71655	29.0
1041.69629	178.7
1042.68750	25.9
1043.54651	113.1
1044.47632	219.8
1045.44714	96.0
1047.17590	35.9
1048.56665	42.4
1050.44897	878.9
1051.14880	1327.1	y (28) (3+), y (29) (3+)-P, y (9) (1+)
1051.98730	143.2
1052.83630	44.3
1053.83203	75.5
1054.77026	76.1
1055.98462	52.5
1056.78979	59.8
1059.04956	116.8
1060.05225	126.6
1061.19934	121.1
1063.35840	7.3
1065.01855	129.5
1067.06848	9.6
1069.02917	65.2
1069.89490	71.4
1071.78540	6.8
1074.43384	620.7	y (30) (3+)-2P, b (28) (3+), b (29) (3+)-P
1075.79016	117.5
1077.94434	71.2
1079.00562	89.5
1079.62122	43.5
1083.80981	213.7
1084.46497	25.7
1085.34033	40.6
1087.38892	1207.3	b (10) (1+)-H2O, b (11) (1+)-NH3-P
1088.29932	253.3
1089.49512	215.8
1090.55908	47.3
1091.58582	36.4
1092.54517	65.7
1093.32837	228.6
1093.95117	19.0
1095.24084	138.9
1097.82666	107.9
1098.70117	86.4
1099.98071	55.9
1101.91565	92.1
1104.20398	962.6	y (18) (2+)
1105.36279	1241.3	b (10) (1+), b (11) (1+)-P
1106.57910	461.5	y (31) (3+)-2P, y (30) (3+)-P, b (29) (3+)
1107.61035	115.9
1109.03052	156.0
1111.18604	147.4
1114.94580	33.6
1116.24878	21.7
1116.94800	13.6
1118.07690	77.7
1119.26563	42.4
1120.61169	15.8
1123.35840	11.9
1125.23743	190.7
1125.84473	11.7
1126.60010	108.6
1127.70520	91.3
1129.47388	130.2
1130.15405	100.5
1130.95825	324.5
1132.48169	73.3
1133.21069	167.0
1134.25439	5.7
1137.46277	167.7
1138.67725	156.9
1139.44653	366.5
1140.40747	180.4
1141.86548	14.0
1142.83960	139.8
1145.41345	42.0
1147.69312	1863.0	y (20) (2+)-NH3-P, b (22) (2+)-P, y (20) (2+)-H2O-P, y (19) (2+)
1148.39551	987.0	y (32) (3+)-2P
1149.11157	130.2
1152.27417	52.4
1153.34302	120.0
1154.32019	154.0
1156.10962	27.2
1157.76550	123.4
1158.69092	60.3
1159.86084	195.2
1163.41077	15.9
1165.73389	163.9
1166.38843	379.3
1168.00342	166.9
1171.58105	1246.0	y (31) (3+)
1172.39380	1406.9
1173.64783	48.5
1175.61450	18.8
1176.78516	23.0
1177.46973	27.1
1178.52759	12.4
1179.64966	164.1
1181.53015	82.6
1182.50110	25.0
1183.45435	98.7
1184.61682	173.3
1185.40674	196.7
1188.71558	209.3
1190.79175	13.4
1191.82556	53.1
1192.62817	52.4
1193.54419	58.1
1195.52100	28.3
1196.75952	69.6
1199.77490	23.0
1201.68066	60.8
1202.50684	81.9
1203.54016	20.2
1205.12463	1203.6	y (21) (2+)-H2O-P, y (21) (2+)-NH3-P, y (20) (2+)
1205.91431	609.5
1206.68652	196.4
1207.74915	19.1
1211.15503	15.7
1213.43860	32.0
1217.50891	44.9
1218.26880	52.2
1219.17871	214.1
1220.56360	38.2
1222.47241	46.4
1224.47375	281.8
1225.49048	107.1
1228.58240	24.6
1232.56885	99.8
1233.53430	142.0
1234.43018	49.0
1238.31958	63.7
1239.33240	89.5
1244.12280	86.1
1244.91516	43.1
1249.71313	33.8
1251.32031	90.9
1253.62109	110.4
1254.77734	121.4
1255.50439	55.1
1262.81763	1290.4	y (21) (2+)
1263.77991	223.1
1266.20715	44.0
1268.05627	17.0
1269.68018	203.3
1270.57288	17.3
1271.30322	33.3
1272.30249	92.9
1273.73779	91.1
1275.02917	146.5
1278.84290	36.9
1280.51648	38.7
1281.52832	95.7
1283.57312	23.7
1285.50769	40.1
1287.50769	52.7
1288.61121	119.8
1289.66504	82.3
1290.26965	26.4
1294.27917	22.4
1297.79004	798.0	y (23) (2+)-P
1298.76697	912.4	y (22) (2+)
1299.59290	15.8
1302.52698	69.5
1303.44263	6.2
1304.27222	238.3
1305.13831	97.4
1306.55994	91.2
1307.49719	36.6
1309.38086	19.2
1310.40967	10.2
1316.71057	141.5
1317.66150	64.5
1318.34680	13.5
1321.46460	7.8
1328.06274	95.5
1328.85181	26.0
1331.08459	27.6
1334.88794	75.9
1336.61780	57.3
1338.08850	323.8
1339.07581	157.7
1339.73230	48.8
1340.72644	140.5
1341.72571	42.3
1343.93445	36.7
1346.78442	2923.2	y (23) (2+)
1347.75574	1152.5
1348.73572	83.8
1350.76648	36.9
1354.65173	65.8
1355.77588	78.6
1358.22607	35.0
1359.48157	20.4
1360.31458	18.5
1361.59534	14.7
1370.89832	36.1
1373.14526	50.8
1374.56519	29.6
1378.58972	91.7
1379.89075	17.5
1381.65002	65.3
1382.86084	15.8
1385.54529	7.3
1386.94995	12.3
1388.63879	7.3
1389.29749	35.5
1390.27966	604.5	b (26) (2+)-2P, y (11) (1+)-NH3, y (24) (2+)
1391.14905	310.1
1392.23730	23.8
1396.50659	39.3
1400.85168	16.4
1403.16284	148.8
1406.08093	71.4
1407.30042	118.2
1408.43494	60.0
1410.93787	44.0
1411.99597	19.3
1416.29578	8.3
1418.20593	44.0
1419.74939	69.9
1421.50439	13.6
1422.29944	62.3
1425.78748	224.8
1427.17603	43.4
1430.61792	13.8
1438.48987	70.1
1440.72864	47.9
1452.33167	35.6
1455.38843	21.9
1458.56018	26.6
1459.92004	61.1
1461.48975	23.6
1462.17188	13.0
1465.36218	10.7
1469.00183	416.1	y (27) (2+)-H2O-P
1469.73828	521.0	y (27) (2+)-NH3-P, y (26) (2+)
1470.62280	48.7
1471.45593	8.3
1473.74866	33.2
1475.48157	140.2
1478.82410	25.9
1483.55481	45.2
1485.78088	10.7
1492.85803	34.4
1493.82874	14.4
1497.18445	42.0
1498.21887	27.0
1501.30286	37.8
1502.45618	32.7
1506.66516	66.4
1526.43762	38.8
1527.80505	59.3
1546.31250	155.7
1552.43787	23.0
1553.30933	103.9
1556.89148	31.3
1557.70764	59.2
1563.08057	32.1
1563.68787	39.5
1566.79224	111.0
1568.76599	37.2
1570.23376	164.6
1572.51099	48.7
1573.52209	31.4
1574.74792	9.6
1575.57385	24.7
1586.76794	58.2
1589.54626	57.3
1590.35828	75.0
1600.63855	53.9
1601.46448	11.9
1602.65051	34.2
1611.56641	45.2
1620.07068	9.6
1621.06287	11.9
1628.70007	12.3
1630.80627	22.1
1631.54358	8.8
1633.91125	46.0
1635.45593	66.6
1636.53992	6.2
1645.88257	18.5
1648.03088	76.7
1649.37183	29.8
1650.64343	30.4
1652.48657	10.3
1654.31702	42.8
1657.72571	3.9
1661.63245	11.9
1666.21753	23.6
1667.46008	221.2
1668.49194	115.9
1669.55261	16.3
1671.62634	20.2
1673.86804	21.9
1679.79919	13.9
1682.69604	4.5
1695.20874	14.1
1700.68201	14.2
1701.64172	51.7
1716.20422	8.3
1718.79968	13.0
1736.59790	48.8
1747.79333	53.2
1751.04480	21.3
1752.68384	6.8
1753.90308	7.9
1755.53198	13.4
1760.61560	37.9
1765.62195	27.6
1800.33386	22.8
1814.85730	13.9
1828.02380	69.9
1828.84729	36.3
1829.70520	15.7
1832.69519	18.5
1835.23132	10.6
1836.11951	7.7
1845.31860	104.2
1845.92468	306.0
1846.82117	348.8
1848.04407	74.5
1849.00269	26.1
1870.87231	10.2
1932.98169	14.2
1944.01453	43.4
1947.85425	13.0
1950.65930	15.5
1951.65027	25.1
1953.55054	46.9
1957.33752	22.7
1959.72302	24.8
1962.59900	46.0
1963.60388	70.5
