# Supplementary material for: Phosphoproteomic Analysis of Platelets Activated by Pro-Thrombotic Oxidized Phospholipids and Thrombin
Source: PLoS One. 2014 Jan 6;9(1):e84488. doi: 10.1371/journal.pone.0084488 (PMC3882224; doi:10.1371/journal.pone.0084488)
Supplement: Annotated Spectra S4 — (ZIP) [file pone.0084488.s007.zip › RKPSVPDSASPADDSFVDPGERLYDLNMPAYVK_-4_2_76773.txt]

m/z	i	matches
268.37512	15.4
281.10742	7.2
283.73035	54.9
285.37817	12.2
295.37167	11.4
296.97577	31.4
297.95383	33.0
301.16470	20.4
305.39175	5.9
307.43820	11.0
310.20493	47.0
315.12189	6.8
316.30353	17.9
317.30161	14.3
317.96326	4.1
321.38840	29.8
324.47754	5.5
325.25690	53.4
331.46637	40.6
332.07904	110.6
333.37793	14.5
334.95511	79.0
343.13788	14.5
344.07361	18.2
345.27582	28.4
349.28220	6.8
351.32104	20.9
353.05307	73.0
354.30200	108.5
355.04129	8.4
359.32285	12.4
369.15027	10.5
370.29224	35.1
371.10916	44.4
372.26410	27.2
376.78699	78.0
379.61377	57.1
380.79218	48.4
381.48743	13.1
383.38788	5.9
384.42126	42.2
390.53992	97.2
391.25702	54.3
395.34558	5.1
396.36047	26.3
397.10541	23.7
398.30780	24.5
399.33014	140.4
399.98578	3.1
401.13184	11.7
403.22351	18.7
404.60065	10.5
409.46228	57.9
410.89920	8.7
412.34875	27.7
415.87378	18.1
418.56616	40.5
420.19348	138.8
421.65021	39.2
425.53162	5.5
426.18951	34.5
427.13959	15.3
429.13995	22.4
429.75085	34.8
430.54858	36.1
431.28870	68.1
433.46857	6.4
434.38538	43.3
435.17511	7.2
436.13519	6.4
438.40649	15.6
440.06287	68.9
441.37097	16.3
442.05109	8.1
445.27612	26.5
447.19720	39.5
449.37201	79.6
451.56836	169.8
452.64453	33.3
453.80072	9.9
454.92322	63.7
455.91473	24.0
456.52850	62.8
458.01117	33.5
459.94171	15.6
460.95306	145.7
463.13733	20.9
464.31018	53.8
465.07135	13.3
467.61414	68.6
469.83319	131.7
470.44604	42.7
472.17743	7.2
472.80969	5.9
475.03619	43.8
477.60901	14.6
481.52887	71.2
482.52106	37.6
484.30487	5.5
485.54291	14.5
486.26434	73.4
486.99963	38.1
489.37549	27.3
490.33752	79.9
490.96179	168.2
492.39691	9.4
493.54303	59.2
494.50153	22.4
495.49103	228.8
496.27209	68.7
497.13031	25.9
499.38373	125.8
500.11237	132.0
501.36340	22.1
502.17432	44.6
503.38397	95.5
504.41858	246.8	b (10) (2+)-NH3, b (15) (3+), b (10) (2+)-H2O
506.52203	18.0
508.60248	108.2
510.57611	64.5
511.30255	30.0
512.22180	42.1
513.35754	651.0	b (10) (2+)
514.40491	299.7
519.18475	7.8
520.50647	6.9
521.52728	94.9
522.30121	13.4
523.59424	23.0
529.26038	115.4
530.03534	59.1
532.89563	11.9
535.25446	19.5
535.90485	13.3
536.94165	26.6
538.33313	65.2
540.42944	227.6
541.82086	24.9
543.43677	27.1
544.41248	5.5
546.17432	16.1
547.19543	33.4
548.46375	6.4
549.53937	55.1
550.49854	66.9
551.51355	27.4
552.77740	153.4
553.87720	24.4
556.99695	19.6
559.90723	23.6
561.69775	23.3
564.14612	21.5
565.39490	35.4
568.43866	571.5	b (5) (1+)
569.45374	61.7
572.99445	30.5
574.38055	166.3
576.03308	99.8
577.41724	569.3	y (15) (3+)-NH3-P, y (14) (3+)-H2O, y (14) (3+)-NH3, y (5) (1+), y (15) (3+)-H2O-P
578.43842	208.2	b (22) (4+), y (20) (4+)-P
579.42706	72.1
580.56580	42.4
581.81610	33.5
582.56329	63.6
583.68176	10.1
587.08380	27.8
588.17291	100.7
589.03131	76.0
592.47736	15.9
593.45740	23.2
594.93359	29.7
595.99481	37.4
597.28546	195.5	b (12) (2+)
597.99127	151.8
599.16223	48.6
601.18805	18.3
602.46246	46.3
605.43207	51.4
606.30371	29.3
607.77576	233.8	y (21) (4+)-P
608.40521	8.6
609.32990	31.7
610.32758	38.2
611.53137	49.2
612.14844	16.4
614.77411	82.9
616.00464	68.2
619.04028	68.3
619.68494	41.3
620.47778	39.0
621.59351	53.3
622.80243	31.9
625.25409	19.3
626.27905	18.2
627.55585	62.5
629.19513	7.8
632.34235	14.9
633.32794	37.9
634.14142	57.6
635.52850	6.4
637.29327	113.6
638.41351	59.0
639.59015	46.1
640.55511	47.2
641.54675	97.2
643.34253	37.6
644.27228	14.6
645.14386	48.2
645.98212	169.9
646.86090	135.5
647.64337	53.0
653.18073	68.2
653.86700	98.7
654.88544	280.9	y (16) (3+), b (13) (2+), y (11) (2+)-P, y (17) (3+)-P
655.52789	244.8
656.31116	129.2
658.58282	21.5
659.38794	81.0
660.05444	20.7
661.54706	61.6
663.82361	151.1
664.72864	14.2
665.60229	19.3
666.78448	106.7
668.29413	55.2
669.44458	11.4
671.74408	9.6
672.95715	121.1
674.44147	112.7
675.85675	27.1
679.40765	55.9
680.75922	73.4
681.52130	45.1
682.62201	62.5
683.85980	16.0
684.50891	10.5
687.11780	51.8
688.14862	64.7
688.90558	89.7
690.91693	73.3
691.59686	3.9
692.19952	74.5
694.57062	208.8	y (11) (2+)-NH3, y (11) (2+)-H2O
695.65070	185.0	b (25) (4+), b (26) (4+)-NH3-P, b (26) (4+)-H2O-P, y (24) (4+)
696.61127	9.3
697.53131	22.3
698.66467	124.3
699.64069	333.8	b (26) (4+)-P
700.54510	76.8
701.87146	43.1
703.69464	101.3
704.56146	71.1
705.45935	158.0
706.44769	31.4
708.30933	259.0	y (6) (1+), y (25) (4+)-NH3, y (25) (4+)-H2O
709.51678	83.4
710.66791	17.8
712.34784	768.7	b (21) (3+)-H2O, b (14) (2+)
713.64539	234.1	b (21) (3+)-NH3, y (25) (4+)
714.49261	18.5
716.04608	25.5
717.36719	74.8
719.07483	28.7
719.71619	128.3
720.55243	162.2
721.34821	2.5
722.52228	17.4
723.58807	26.7
724.87762	42.4
726.24683	33.7
727.20746	18.5
729.22876	34.2
729.93762	16.9
732.68842	150.3
733.56848	104.9
734.69971	16.8
735.32263	238.1	y (27) (4+)-NH3-P, y (27) (4+)-H2O-P, y (26) (4+)
736.23096	87.1
737.24664	48.9
738.00433	113.5
739.92517	43.0
741.21698	53.1
742.47125	87.3
743.81042	28.7
744.46118	18.1
745.28931	70.3
746.25110	123.3
747.46552	185.6	b (15) (2+)-H2O, b (15) (2+)-NH3
748.40131	49.5
749.14673	190.6	b (27) (4+)-H2O, b (27) (4+)-NH3
750.18292	53.8
751.11481	20.4
751.97003	58.0
753.34418	28.3
754.53162	16.8
755.78973	421.6
756.46094	440.6	b (28) (4+)-H2O-P, b (15) (2+), b (28) (4+)-NH3-P
757.26172	24.6
758.57477	47.5
759.21387	7.1
760.27887	24.3
761.08051	91.6
762.33289	53.8
763.62299	177.1	y (27) (4+), y (28) (4+)-P, b (7) (1+)-NH3
764.72485	100.8
769.25012	73.7
770.87140	69.5
771.51001	54.2
772.64008	138.5
773.36572	32.8
775.48468	6.4
776.67346	43.3
778.33344	62.1
779.17468	39.3
780.63959	344.6	b (29) (4+)-H2O-P, b (29) (4+)-NH3-P, b (28) (4+)-H2O, b (7) (1+)
781.58704	307.4	y (12) (2+), b (28) (4+)-NH3
783.01788	253.8	y (28) (4+)-H2O
783.79095	10.3
784.58173	17.4
785.78387	174.8
786.96271	173.5
787.66882	125.2
788.90991	44.5
789.55292	55.3
790.23236	84.6
791.30115	61.2
792.19049	51.9
793.23999	21.8
794.15076	72.5
795.38489	310.1
796.49323	290.3
797.32605	140.3
798.60120	56.3
799.36237	37.9
800.90607	284.5
801.57880	145.0
802.31268	169.2
804.57745	26.1
805.63477	38.0
806.40662	62.6
807.50537	425.1
808.40717	148.1
809.17694	182.7	y (29) (4+)-NH3, y (21) (3+)-P, b (23) (3+)
810.83527	150.4
811.80023	105.5
812.85986	171.1
813.91272	173.2
814.67938	6.3
815.63092	268.7
816.42017	89.7
820.63849	555.5	b (16) (2+)-H2O, b (16) (2+)-NH3
821.60956	243.6
822.42657	231.0	y (7) (1+)
823.38751	82.2
824.39282	69.2
825.09973	26.7
826.01691	93.4
827.73016	98.0
829.58893	1028.3	y (30) (4+)-NH3, y (31) (4+)-H2O-P, y (31) (4+)-NH3-P, y (30) (4+)-H2O, b (16) (2+)
830.64063	155.6
831.53131	53.7
832.76105	54.4
834.37921	24.6
835.20856	17.7
836.10040	36.5
837.03888	84.1
839.21057	367.8	b (31) (4+)-NH3-P, b (31) (4+)-H2O-P
839.93927	170.0
841.57666	197.2	y (21) (3+)
842.41364	43.3
843.26190	69.7
845.28705	31.4
847.08685	602.2	y (13) (2+)
848.22247	469.4
849.11285	83.7
850.20514	406.3	b (8) (1+)-H2O, b (8) (1+)-NH3
851.21356	270.9	b (24) (3+)-H2O-P, b (24) (3+)-NH3-P
852.12708	234.7
853.76642	146.5
854.80505	89.0
855.89594	94.0
856.64862	74.1
857.38654	85.7
858.10541	121.4
858.81671	87.3
861.76019	177.2	y (32) (4+)-NH3-P, y (32) (4+)-H2O-P
863.25336	23.9
865.70795	240.9	y (14) (2+)-H2O, y (22) (3+), y (15) (2+)-NH3-P, y (23) (3+)-P, y (32) (4+)-P, y (14) (2+)-NH3, y (15) (2+)-H2O-P
867.74738	127.6
868.61530	141.5
869.53632	116.6
870.85138	500.7	b (17) (2+)-NH3
871.55377	94.2
872.29523	22.1
873.40985	172.8
874.65417	2803.8	y (15) (2+)-P, y (14) (2+)
875.59064	1205.2
876.53595	16.6
877.17578	12.3
879.03442	841.1	b (17) (2+)
879.67303	235.5
880.34601	182.3
881.30792	107.8
882.40826	58.1
883.43774	113.0
884.05304	294.7	b (24) (3+)-H2O, b (24) (3+)-NH3
885.30780	141.3
886.53589	229.3	y (32) (4+)-NH3, y (32) (4+)-H2O
887.46851	193.6
888.37469	65.8
889.59412	401.0	b (24) (3+), b (32) (4+)-NH3, b (32) (4+)-H2O, b (25) (3+)-NH3-P, b (25) (3+)-H2O-P
890.67975	539.7	y (32) (4+)
891.95514	80.4
892.73981	639.9	b (32) (4+), y (23) (3+)-H2O, y (23) (3+)-NH3
893.70691	382.7
894.66779	402.3	b (25) (3+)-P, y (24) (3+)-P
896.23425	444.1	[M+4H] (4+)-NH3-H2O-P
897.09937	324.4
898.43402	3529.8	y (23) (3+)
899.56805	384.6
900.54810	86.6
901.30316	19.7
902.79193	213.1
904.25745	222.6
905.05963	344.5
906.15973	366.6	[M+4H] (4+)-P
907.28552	604.1
908.27124	247.4
909.42969	374.5
910.50946	646.8
911.39478	1271.9	y (25) (3+)-H2O-P
912.47998	520.7	y (25) (3+)-NH3-P
913.58502	207.0
914.73383	932.7	y (15) (2+)-H2O, y (15) (2+)-NH3
915.41229	490.1
916.32416	347.5
917.13409	634.3
917.96344	539.8	y (25) (3+)-P, y (8) (1+)-NH3
919.19550	482.6
920.47485	19.1
921.62396	75.3
926.08197	23.8
928.55420	74.4
930.55426	21.6
931.48505	14.2
932.46979	77.7
934.41571	57.4
935.40656	135.4
936.45026	250.6	b (18) (2+)
937.41577	158.3
938.69672	185.9	b (9) (1+)
939.40240	47.7
940.42914	56.0
941.52496	72.2
942.95361	126.2
945.69653	85.2
947.42316	13.3
948.51361	19.2
949.28961	23.6
950.84247	151.6
952.10577	182.6
953.81268	84.8
954.58258	88.1
955.64398	23.5
957.48322	72.2
958.40430	37.9
959.17841	42.6
961.64691	88.0
962.99194	179.1
964.09717	87.9
966.17047	189.6	b (26) (3+), b (27) (3+)-NH3-P
966.98883	8.1
969.04730	50.2
972.11688	83.2
972.99103	139.7
974.13287	131.9
974.74225	31.9
976.02838	35.8
976.74756	61.5
978.30963	160.2
979.85602	35.5
981.10468	1129.4	y (16) (2+), y (17) (2+)-P
982.14996	143.0
983.18927	28.6
984.39874	68.5
985.55957	109.8
986.73724	169.7
987.73291	305.1
989.96576	110.5
990.66187	14.2
992.70508	128.7
994.71198	140.5
995.46747	193.9
996.87848	134.9
997.79419	49.2
998.52124	161.9
999.79987	161.6
1000.47626	21.8
1002.01117	66.8
1004.23480	219.8	b (20) (2+)-NH3, b (20) (2+)-H2O, b (27) (3+)
1006.07269	205.7
1006.91022	185.6
1007.55890	961.5	b (10) (1+)-H2O
1008.72650	502.5	b (10) (1+)-NH3, b (28) (3+)-NH3-P, b (28) (3+)-H2O-P
1009.50482	56.1
1012.43915	332.5	y (28) (3+)-NH3-P, y (27) (3+)-H2O, y (28) (3+)-H2O-P, y (27) (3+)-NH3
1013.20728	98.2
1014.28656	68.5
1015.01172	186.3	b (28) (3+)-P
1015.91168	42.1
1016.65826	9.8
1017.86737	101.8
1018.84082	115.9
1020.13507	39.7
1020.77704	28.3
1021.92438	19.8
1022.85834	25.7
1024.35156	282.6
1025.58179	1208.7	b (10) (1+)
1026.55432	632.7
1027.22485	204.6
1028.00378	145.3
1028.76855	10.2
1030.51782	1060.7	y (17) (2+)
1031.29321	1069.6
1032.21033	299.8	y (9) (1+)-H2O
1032.89990	105.9
1033.93640	173.2
1034.62549	55.2
1035.43628	27.6
1036.46448	15.8
1037.55933	197.6
1038.64648	96.7
1039.44873	56.5
1040.69739	36.9
1041.70422	308.1	b (28) (3+)-NH3, b (28) (3+)-H2O, b (29) (3+)-NH3-P, b (29) (3+)-H2O-P
1042.41943	118.2
1043.75427	46.0
1044.84656	205.1	y (29) (3+)-H2O-P, y (28) (3+)-NH3, y (29) (3+)-NH3-P, y (28) (3+)-H2O
1046.12000	172.5
1047.62183	433.3	b (28) (3+), b (29) (3+)-P
1048.78711	640.0
1049.60120	442.7
1050.50708	504.8
1051.23682	528.9	y (28) (3+), y (29) (3+)-P, y (9) (1+)
1052.35364	115.5
1053.55225	49.4
1054.62915	68.5
1055.40344	39.8
1056.05371	42.8
1058.69922	20.9
1060.20605	425.8
1061.55408	197.2
1064.50537	296.0	b (30) (3+)-NH3-P, b (30) (3+)-H2O-P
1065.24768	33.5
1065.92944	10.9
1066.71851	56.2
1070.43591	310.2
1071.40125	746.9	b (30) (3+)-P
1072.17407	167.0
1072.93896	68.4
1074.80884	40.6
1075.76050	113.9
1077.49170	85.1
1078.23340	37.4
1079.47144	33.0
1080.18359	87.7
1081.63074	5.9
1082.80054	78.9
1087.08350	101.6
1087.76636	41.1
1088.90100	184.5	y (19) (2+)-H2O-P
1090.24829	19.3
1090.91040	37.3
1091.73218	91.7
1093.24072	131.2
1094.93079	149.7
1096.22119	90.5
1097.76807	158.9
1098.63110	116.9
1100.49243	54.5
1102.34253	105.1
1104.14111	866.9	b (30) (3+), b (11) (1+)-H2O, y (18) (2+)
1104.95166	458.1	b (11) (1+)-NH3
1105.89526	380.8	y (31) (3+)-NH3-P, y (31) (3+)-H2O-P, y (30) (3+)-H2O
1107.25391	69.0
1108.51331	27.7
1109.68201	6.4
1110.90784	19.2
1111.88770	62.2
1112.69824	36.0
1113.43616	11.4
1114.54492	15.4
1115.15234	51.6
1117.47461	10.5
1119.65845	16.0
1122.52917	48.8
1123.59851	37.2
1125.73584	40.8
1126.42200	8.2
1127.45081	47.5
1129.52649	13.7
1130.33350	64.2
1131.50220	159.3
1132.77209	93.2
1134.14368	19.6
1138.43848	91.2
1139.44775	244.6	y (31) (3+)-NH3, y (31) (3+)-H2O, y (19) (2+)-NH3
1140.33521	92.4
1142.23291	5.0
1142.85547	67.8
1143.69983	34.7
1146.01074	58.2
1146.68604	134.7
1147.64673	655.4	y (20) (2+)-H2O-P, y (20) (2+)-NH3-P, b (22) (2+)-H2O, b (22) (2+)-NH3, y (19) (2+)
1148.41846	583.6	y (32) (3+)-NH3-P, y (32) (3+)-H2O-P
1149.22351	191.1
1150.61548	51.7
1151.67920	84.0
1154.44165	47.8
1155.13635	75.5
1155.89868	53.1
1156.80835	82.2
1158.02319	80.3
1158.74487	67.9
1159.42932	22.8
1160.91650	74.8
1163.11121	98.6
1165.16772	19.4
1165.86133	34.7
1169.57495	25.5
1170.29871	20.9
1172.06641	124.8
1173.03784	178.8
1173.77246	5.1
1175.73718	77.2
1181.02856	30.9
1182.15320	19.5
1182.88501	12.6
1184.14954	50.0
1188.55762	57.3
1189.64551	237.7
1191.40710	87.5
1192.11060	37.4
1193.62720	100.3
1194.53284	55.4
1196.68030	20.2
1197.62366	100.8
1199.47974	28.2
1200.99585	12.9
1202.11255	10.1
1203.77588	96.5
1204.95154	350.2	y (21) (2+)-H2O-P
1205.58423	422.8	y (21) (2+)-NH3-P, y (20) (2+)
1206.58899	245.1
1207.81689	36.5
1208.60461	29.2
1209.63599	23.2
1211.90491	33.5
1212.72119	33.0
1214.64270	29.9
1215.41064	34.3
1219.99219	19.8
1220.72668	69.7
1222.24475	51.9
1222.85291	21.1
1223.76917	23.0
1225.12183	49.5
1227.84460	69.2
1228.70679	19.1
1230.72449	145.3
1231.58008	21.3
1233.19287	98.5
1240.79712	6.3
1241.85413	124.6
1247.55078	4.1
1248.93945	65.7
1250.93567	48.9
1251.56702	58.7
1252.19727	26.4
1253.95947	54.5
1254.81299	29.7
1255.50732	6.4
1260.31592	15.4
1261.27930	5.5
1262.80969	603.9	y (21) (2+)
1263.65186	207.3
1264.28247	340.7
1265.08472	72.2
1265.94177	16.8
1267.46826	39.6
1268.35974	36.9
1269.45129	600.4
1270.50574	566.8
1271.55945	42.7
1272.94360	126.0
1273.82019	128.4
1275.77539	11.4
1277.71228	7.1
1278.81738	44.7
1280.53772	108.0
1283.06738	52.1
1284.47668	23.6
1286.33350	112.9
1288.63489	18.3
1289.87170	72.4
1293.39001	34.8
1294.38000	20.0
1295.62146	26.9
1297.33777	128.6
1298.31299	832.0	y (23) (2+)-P, y (22) (2+)
1299.06079	167.7
1299.99744	47.4
1300.65833	26.8
1302.66650	12.8
1304.22510	69.0
1305.34863	117.5
1306.55615	35.9
1307.39929	45.5
1308.88684	50.2
1309.50366	30.4
1312.95789	121.5
1314.38574	34.7
1315.66443	33.4
1317.54395	142.7
1318.64539	166.6
1319.28748	27.8
1328.45691	5.0
1329.66846	6.4
1333.06335	53.9
1333.69373	58.4
1335.72083	50.9
1337.56506	55.2
1338.78589	210.2	y (23) (2+)-NH3
1340.36768	25.5
1341.70630	70.7
1342.45239	17.1
1343.16150	17.0
1344.09192	7.3
1346.45081	702.8
1347.20007	1901.8	y (23) (2+)
1348.09106	559.4
1348.73987	107.3
1350.20898	22.7
1351.14319	75.6
1351.93542	121.2
1353.21741	28.2
1355.12805	30.5
1357.14819	28.2
1359.35034	32.1
1360.54089	10.8
1361.72986	19.3
1365.18628	53.2
1367.64697	21.8
1368.72559	26.5
1369.85217	43.4
1370.68311	20.1
1379.41614	58.2
1381.54224	50.6
1382.79016	19.0
1384.61780	40.5
1386.67822	12.0
1388.55859	45.4
1389.84167	206.3	y (11) (1+)-NH3
1390.64539	306.8	b (26) (2+)-H2O-P, y (24) (2+), b (26) (2+)-NH3-P
1391.54993	75.1
1393.19995	42.9
1393.85034	22.0
1396.52625	72.8
1400.08765	39.5
1400.82483	6.4
1403.37524	25.5
1404.32715	19.6
1405.24866	23.2
1406.37671	23.4
1407.29260	178.3	y (11) (1+), b (14) (1+)-NH3
1410.12000	21.4
1414.93494	46.7
1415.65576	21.2
1417.31860	25.3
1420.06775	23.7
1420.95813	14.0
1424.01331	45.8
1425.02966	58.4
1425.86365	66.6
1426.56042	9.5
1430.47241	31.9
1432.80798	8.7
1433.78748	6.7
1437.67297	81.4
1438.63123	140.9
1441.57312	10.1
1445.56787	11.5
1452.36072	16.7
1454.20569	27.8
1457.31091	19.5
1458.24451	4.2
1462.48621	65.2
1469.18518	113.4
1470.24695	69.6
1471.95435	31.0
1474.56299	13.7
1479.51392	10.5
1483.45300	58.8
1484.77893	38.1
1485.73792	30.4
1493.60315	39.7
1496.55994	54.4
1501.59692	21.1
1505.33069	68.7
1506.06531	16.9
1510.55237	48.3
1520.95081	16.3
1522.71252	87.9
1523.34460	5.9
1526.58533	19.3
1529.36169	12.2
1533.13232	27.7
1534.92200	21.2
1536.58411	33.2
1545.33740	41.5
1558.27808	19.0
1559.32092	17.5
1560.69800	17.2
1562.68591	18.2
1563.65906	73.4
1571.76062	149.6
1573.00842	26.8
1575.69177	9.9
1576.89258	23.8
1577.71619	24.8
1581.90710	7.8
1587.37000	29.8
1588.53577	28.7
1591.21838	120.3
1592.17444	24.2
1594.41614	11.6
1595.67371	25.8
1596.56653	12.0
1600.58984	25.4
1601.64368	64.1
1613.56567	162.7
1614.36792	9.4
1615.04236	10.8
1615.88562	36.0
1616.68091	25.7
1620.65369	2.8
1622.97290	25.1
1627.38049	11.9
1630.26099	41.5
1631.80054	54.4
1651.73132	31.9
1659.33289	32.5
1660.60510	28.3
1672.60583	29.2
1681.45740	17.3
1682.09460	15.6
1686.57202	7.7
1694.67859	37.0
1699.50903	4.1
1701.32886	33.2
1702.60620	23.6
1717.81079	32.8
1720.38306	12.3
1739.82971	35.4
1747.72253	70.8
1749.11340	94.5
1750.01721	59.1
1766.46179	24.1
1775.21033	17.2
1782.61536	41.6
1802.23059	11.7
1807.70129	50.6
1815.34900	9.1
1817.99988	41.9
1820.87781	63.8
1828.37756	35.1
1833.86780	3.6
1844.78003	35.4
1845.73706	107.9
1846.76392	204.9
1847.89563	179.2
1853.92493	18.4
1871.52991	13.6
1872.97595	48.5
1890.73169	11.5
1903.46765	27.8
1912.89429	27.3
1947.59167	48.6
1948.95496	51.0
1949.83044	24.1
1951.14978	30.0
1966.55505	5.0
1973.11658	24.1
1984.68042	4.1
