# Supplementary material for: Phosphoproteomic Analysis of Platelets Activated by Pro-Thrombotic Oxidized Phospholipids and Thrombin
Source: PLoS One. 2014 Jan 6;9(1):e84488. doi: 10.1371/journal.pone.0084488 (PMC3882224; doi:10.1371/journal.pone.0084488)
Supplement: Annotated Spectra S4 — (ZIP) [file pone.0084488.s007.zip › RKPSVPDSASPADDSFVDPGERLYDLNMPAYVK_-5_2_66623.txt]

m/z	i	matches
268.95956	11.2
270.98767	18.2
282.57397	8.0
284.30475	4.7
285.26514	76.4
297.59018	6.0
300.17056	22.5
306.05151	3.6
307.38309	10.4
320.41821	7.6
325.01465	12.0
332.31299	20.9
333.28290	5.3
341.35541	13.4
341.97455	8.4
343.46985	8.1
345.28345	21.6
353.05792	14.3
353.93793	4.7
359.17435	60.5
362.98279	31.6
364.31165	5.3
372.54929	4.5
376.26807	27.3
376.99139	2.1
379.24396	15.3
380.94879	3.2
382.26883	37.1
389.18933	3.4
395.98474	9.7
397.34766	7.6
399.36926	15.8
400.24005	33.9
409.21155	23.0
415.41940	10.7
416.57104	43.0
418.64697	16.4
421.96613	16.7
430.81604	75.0
437.93323	50.3
440.96655	6.0
443.20062	12.5
443.84473	16.9
447.69159	15.4
448.29895	11.5
449.42743	9.1
451.27655	63.8
452.35193	18.6
453.12689	20.6
455.93787	5.5
457.28174	11.0
458.41089	10.1
459.86377	38.1
460.88019	158.6	b (9) (2+)-P
461.84131	54.5
468.16602	19.1
472.42346	9.2
473.57593	7.8
474.20410	11.0
479.08105	3.7
480.45709	27.9
481.50708	37.6
486.43237	54.7
488.76843	13.7
490.04401	44.7
490.66528	78.1
491.96368	33.2
493.23987	31.2
495.40332	47.7
496.05054	32.3
504.26593	85.8
504.87970	81.6
506.03790	26.8
510.92389	24.5
512.29785	25.1
514.17841	8.4
517.54272	21.8
519.31647	13.4
520.44019	17.2
522.73889	55.8
523.50647	36.5
525.43542	24.3
526.45349	8.6
527.31726	7.6
528.45056	39.2
529.16138	15.9
530.41620	24.1
531.37085	12.0
533.49371	6.3
534.39801	16.2
535.32538	47.4
535.99762	16.1
536.91626	7.0
540.33832	5.5
544.17505	21.3
544.96466	22.2
549.21246	4.2
550.56189	226.4	b (5) (1+)-P, y (14) (3+)-H2O-P, y (14) (3+)-NH3-P
551.49017	118.2
552.18762	8.9
553.32672	62.6
554.07397	26.0
555.38269	12.8
557.01141	25.1
560.63770	10.2
564.35760	32.9
565.31378	7.6
567.32367	14.1
569.68842	23.9
576.14288	9.0
577.36273	74.5
578.90887	65.0
579.55713	20.5
581.09290	20.3
584.70294	35.6
588.86060	47.7
592.20654	23.2
593.38910	27.7
598.54211	14.5
600.93738	25.1
602.40656	31.4
603.16608	6.0
607.12665	7.8
609.71417	31.1
612.53009	22.7
613.31219	14.4
614.53448	13.8
615.24823	7.6
618.29266	8.7
619.40729	39.0
620.25092	26.1
621.33038	37.7
625.18256	4.9
625.87573	9.5
627.26752	24.5
628.51263	81.0
630.08240	11.5
632.17883	2.6
633.33533	38.6
634.94476	41.0
637.53925	134.6
638.43671	6.3
639.65424	11.0
640.31384	9.0
642.22858	6.0
644.25641	16.6
645.07971	18.0
646.25757	166.5	b (18) (3+)-NH3, y (10) (2+)-NH3, b (13) (2+)-P, y (10) (2+)-H2O
647.28705	22.4
648.41766	283.5	y (23) (4+)-H2O-P, b (5) (1+), y (23) (4+)-NH3-P, y (22) (4+)-H2O
652.34497	3.2
653.87585	27.7
658.07007	33.6
660.45978	11.7
661.22888	32.0
662.21295	36.8
664.54755	3.6
665.45447	2.1
668.78876	11.4
670.26544	37.9
671.16876	60.4
672.31433	49.2
673.30853	23.9
676.04083	30.9
678.64856	23.3
680.06842	33.2
681.01581	22.8
684.69012	13.6
686.46185	122.5
687.09192	3.8
687.82245	10.0
689.91235	62.5
691.17706	13.5
692.46942	4.4
693.36371	10.5
695.02454	354.4	y (24) (4+)-NH3, b (14) (2+)-NH3-P, y (24) (4+)-H2O, b (13) (2+), b (26) (4+)-2P, b (14) (2+)-H2O-P
696.27936	53.0
697.82922	4.2
699.61304	15.4
701.07507	58.6
702.33600	42.8
703.42737	86.7
704.16364	5.5
705.33899	47.6
706.47137	16.1
707.47028	24.3
708.43097	6.3
709.25287	9.7
710.07275	34.1
712.50043	5.4
713.83624	13.7
716.27338	18.4
718.66107	13.9
720.54706	29.0
721.22595	17.1
723.04968	50.0
724.36713	54.9
725.43427	66.8
729.08685	127.8
730.64276	20.2
732.70148	46.5
734.29974	20.0
735.46246	35.1
736.35822	45.7
737.77277	37.2
738.41687	53.3
740.53979	18.7
741.51752	7.3
742.15991	25.0
744.21942	80.3
745.27356	8.9
746.94775	134.8
747.74432	41.2
752.28363	181.5	b (14) (2+)
753.24530	138.8
754.25531	11.8
758.46466	10.1
759.49329	12.1
761.41980	5.2
762.48114	63.7
763.79749	24.6
766.63104	6.7
767.69012	24.8
768.43256	5.8
769.33014	15.5
769.93634	9.2
771.28143	12.5
771.94983	11.5
773.22784	5.0
774.36859	13.3
775.50519	29.9
776.36841	39.4
777.94800	92.5
780.23041	5.5
781.30505	14.2
781.98340	11.3
784.41351	6.0
785.08649	6.6
785.86664	8.7
787.04297	233.1	b (15) (2+)-H2O, y (28) (4+)-H2O, y (28) (4+)-NH3, b (15) (2+)-NH3
788.16913	31.7
789.12372	23.5
790.20746	58.9
790.88837	20.4
792.47644	11.3
794.32166	2.6
795.48486	69.7
796.82941	101.5
797.72626	100.7
798.72894	31.5
800.40887	24.7
801.43231	49.7
802.54724	142.9
804.08740	25.0
805.01080	62.4
806.56702	50.6
807.37213	31.4
808.35089	77.2
809.20538	16.0
811.62219	119.5
812.75952	27.5
813.98920	25.0
814.94263	109.1
816.62653	4.2
817.45679	3.2
819.28223	14.3
820.48944	190.0	b (16) (2+)-P
821.28021	79.6
822.44135	19.1
824.06427	32.0
828.50372	7.6
830.35370	33.7
831.42041	28.9
832.11951	7.1
833.98633	18.6
835.36871	25.0
836.61096	46.1
838.25604	108.7
839.40424	73.7
840.61407	21.2
842.46063	35.0
843.93134	23.9
844.59906	27.1
846.42786	149.4	y (13) (2+)-NH3
847.15057	143.6
848.16162	179.3	b (30) (4+)-NH3, y (21) (3+), b (30) (4+)-H2O
849.14404	98.3
850.70428	26.3
851.65100	69.0
852.48248	52.6
854.45605	87.6
855.50262	62.9
856.41486	79.4
857.62433	36.5
858.28796	11.2
860.09045	162.7
861.02411	270.3	b (17) (2+)-H2O-P, b (16) (2+)-NH3, y (32) (4+)-H2O-2P, b (17) (2+)-NH3-P, y (32) (4+)-NH3-2P, b (7) (1+), b (16) (2+)-H2O
861.85834	43.1
863.84863	56.3
866.23364	101.7
867.60077	41.9
869.14789	95.1
869.81366	190.6	b (17) (2+)-P, b (16) (2+)
870.69983	181.5	y (23) (3+)-P, y (22) (3+)
871.71558	66.8
872.58209	38.6
873.38690	193.6	y (14) (2+)-H2O, y (15) (2+)-NH3-P, y (15) (2+)-H2O-P
874.40045	122.7
875.11206	45.7
876.01709	58.8
876.78033	20.3
878.14856	110.3
879.58850	23.9
880.23962	7.0
881.30341	49.7
882.38507	263.2	y (15) (2+)-P
883.59094	348.2	b (25) (3+)-H2O-2P, y (31) (4+), b (24) (3+)-P, y (14) (2+), b (25) (3+)-NH3-2P
884.42041	50.0
885.22992	28.5
886.34778	50.3
887.41675	200.8	b (31) (4+)-H2O
888.17474	162.4	b (32) (4+)-NH3-P, b (32) (4+)-H2O-P, b (31) (4+)-NH3
888.98486	87.5
890.04980	62.8
890.80829	4.8
891.42883	33.7
892.43451	37.9
893.33453	98.9
894.16266	39.2
895.47748	136.2
896.32977	371.8	[M+4H] (4+)-NH3-H2O-2P
897.29559	176.8	y (23) (3+)-H2O, y (23) (3+)-NH3
898.12982	93.3
899.31952	196.8
900.24615	223.0	[M+4H] (4+)-NH3-2P, [M+4H] (4+)-H2O-2P, y (24) (3+)-P
901.02667	45.4
901.63544	56.9
902.56342	23.9
903.79578	1097.5	y (23) (3+), b (9) (1+)-NH3-P
904.64752	677.9	[M+4H] (4+)-2P
905.67102	184.0
906.54523	37.5
907.59149	66.8
908.57483	17.9
909.58667	228.2	b (17) (2+)-H2O
910.53296	73.8
911.77832	157.6
912.43829	37.8
913.42084	54.6
914.11224	217.7
915.23303	264.9	y (32) (4+)
916.44550	184.6	b (25) (3+)-H2O-P, b (24) (3+), b (25) (3+)-NH3-P
918.01636	241.0	b (32) (4+), y (25) (3+)-H2O-P, y (25) (3+)-NH3-P
919.08063	583.9	b (18) (2+)-NH3-P, b (17) (2+), b (18) (2+)-H2O-P
920.50409	336.2	[M+4H] (4+)-NH3-H2O-P, b (9) (1+)-P, b (26) (3+)-H2O-2P
921.29303	231.0	b (26) (3+)-NH3-2P
922.32916	276.8	y (15) (2+)-H2O, b (25) (3+)-P, y (15) (2+)-NH3
923.07922	110.9
923.72656	70.2
924.54193	103.5
925.56506	595.2	[M+4H] (4+)-NH3-P, [M+4H] (4+)-H2O-P
926.33459	157.1	y (24) (3+)-H2O
927.32104	384.5	y (24) (3+)-NH3, b (26) (3+)-2P
928.17224	627.6	b (18) (2+)-P
929.06940	356.0
929.77069	1901.5	b (8) (1+)-H2O, [M+4H] (4+)-P, b (8) (1+)-NH3
930.74652	710.1	y (16) (2+)-H2O-P
931.75726	2879.4	y (16) (2+)-NH3-P, y (15) (2+), y (24) (3+)
932.68414	1440.8
933.65674	305.1
934.50018	345.8	y (8) (1+)-NH3
935.35272	381.2
936.04443	226.5
937.40436	353.5
938.54803	529.1
939.47308	37.1
940.37335	178.6	y (16) (2+)-P
941.36322	161.5
942.22577	27.7
942.98187	8.7
943.65186	34.8
945.52191	10.0
954.70697	18.8
956.08368	7.9
956.88031	34.6
957.79492	22.2
958.44818	14.8
960.72626	25.2
962.45111	2.9
964.16669	17.2
965.07318	13.3
967.37085	87.1
968.15924	18.7
968.80975	6.6
969.56909	13.6
975.24365	16.2
976.59180	672.3	b (19) (2+)-P, b (18) (2+)
977.42877	198.7
978.25397	171.2
979.53119	41.6
981.30853	58.3
982.26886	5.3
982.90820	44.0
984.41302	12.9
985.49811	33.7
986.60809	25.6
989.02905	229.7	b (10) (1+)-H2O-P, y (17) (2+)-P, y (16) (2+)
989.93286	225.8	b (10) (1+)-NH3-P
990.76831	66.5
991.51971	19.9
992.50116	54.4
994.15619	9.1
995.11847	6.0
996.27289	15.7
998.55420	59.3
1000.19427	100.1
1001.06860	51.1
1002.18207	24.9
1003.03082	136.7
1005.01971	11.0
1006.46393	100.8
1007.67987	186.8	b (28) (3+)-NH3-2P, b (10) (1+)-P, b (28) (3+)-H2O-2P
1008.47601	38.2
1009.83008	37.6
1012.68463	51.5
1013.86066	21.4
1014.48950	14.2
1015.89459	10.7
1016.85529	47.6
1018.58856	101.8
1019.46820	45.4
1020.20581	12.0
1021.52252	31.4
1023.15387	21.7
1023.96289	13.8
1026.30212	83.7
1028.18481	23.4
1028.95862	44.7
1030.91089	50.5
1031.82458	123.7
1033.97693	72.0
1035.21338	68.0
1036.31860	54.3
1038.27087	266.4	y (17) (2+)
1038.93872	223.6
1039.70325	165.0	b (29) (3+)-H2O-2P
1040.83789	72.8
1041.80859	80.7
1042.94788	68.9
1043.72156	77.9
1045.56519	28.4
1046.41992	20.5
1047.52490	125.7
1048.68811	31.6
1050.03394	71.6
1050.74500	83.1
1051.45300	22.5
1053.41162	8.4
1056.30115	888.2	y (28) (3+), y (29) (3+)-P
1057.19421	49.2
1058.49915	34.5
1061.29968	33.8
1061.92102	3.4
1062.88403	37.0
1064.12329	52.4
1066.23206	33.2
1067.90491	79.5
1068.63208	18.3
1069.73486	23.9
1072.23828	5.3
1072.99512	34.4
1074.03308	70.6
1076.35376	33.0
1077.24927	36.1
1078.12390	4.9
1080.03503	316.3	b (28) (3+)
1083.62354	17.6
1084.69397	16.4
1085.38831	17.4
1086.25244	28.3
1087.41614	313.4	b (11) (1+)-NH3-P, b (10) (1+)-H2O
1088.25220	148.2
1089.15063	150.9	y (29) (3+), b (10) (1+)-NH3
1089.96887	58.0
1090.65063	38.7
1091.33118	15.1
1092.39844	108.9
1093.57898	72.7
1095.66724	44.7
1096.52539	23.0
1097.28174	65.0
1097.97290	11.7
1099.56091	16.6
1100.16162	11.1
1103.48352	19.8
1104.11011	47.1
1105.42944	333.2	b (29) (3+)-H2O, b (10) (1+), y (31) (3+)-NH3-2P, y (30) (3+)-NH3-P, y (30) (3+)-H2O-P, b (29) (3+)-NH3, y (31) (3+)-H2O-2P
1106.50684	183.9	y (19) (2+)-P
1107.51147	59.9
1108.36646	9.1
1110.66418	37.8
1112.04504	270.6	y (31) (3+)-2P, y (30) (3+)-P, b (29) (3+), y (18) (2+)
1112.86938	496.8
1113.53418	160.1
1114.17957	39.0
1116.32666	12.7
1118.43335	35.7
1119.10730	21.4
1120.05811	15.2
1122.55518	16.5
1123.37451	99.3
1124.76563	107.0
1125.74329	39.3
1126.66870	32.6
1128.19189	27.9
1129.97278	77.7
1131.54016	18.8
1135.50256	111.4
1136.95093	42.4
1138.98865	53.3
1140.08142	10.9
1141.62170	28.1
1144.66040	151.8	y (30) (3+), y (31) (3+)-P
1145.52380	81.1
1146.62964	57.5
1147.29321	23.0
1148.49048	7.2
1150.41602	39.0
1151.42529	14.8
1152.14001	28.8
1155.63477	432.5	y (20) (2+)-H2O-P, y (20) (2+)-NH3-P, y (19) (2+)
1156.51001	154.5	b (31) (3+)-P
1157.62537	22.2
1161.03931	7.3
1161.91589	27.9
1163.06299	89.8
1165.64514	6.8
1167.76770	12.6
1168.56616	19.7
1169.26880	15.2
1170.44470	53.2
1171.36450	91.4
1172.14404	72.7
1173.03076	15.4
1174.62280	11.0
1175.51843	22.5
1177.07349	656.9	y (31) (3+)
1178.20313	481.3
1179.10889	41.5
1180.78064	109.5
1181.87280	3.6
1183.17737	23.5
1184.54541	98.5
1185.41724	5.5
1186.61230	4.7
1187.34717	7.1
1188.27271	67.6
1189.51807	10.0
1190.12598	157.8	b (32) (3+)-P, b (31) (3+)
1191.67371	20.4
1192.69702	13.6
1193.43579	17.1
1194.38110	16.8
1196.26025	30.2
1196.91003	18.6
1199.71704	83.5
1201.21997	13.9
1202.74854	29.9
1203.87036	27.1
1204.70886	6.5
1207.62964	5.2
1213.12549	267.9	y (21) (2+)-H2O-P, y (21) (2+)-NH3-P, y (20) (2+), y (32) (3+)-H2O, y (32) (3+)-NH3
1213.83594	265.0
1214.83862	132.0
1216.10291	40.7
1217.52405	2.4
1219.56641	68.9
1220.34253	11.8
1221.42188	39.3
1222.52820	93.7
1223.30640	130.0
1225.99194	14.9
1226.66724	3.4
1230.15283	21.9
1232.17029	30.7
1235.36975	25.4
1237.61475	29.0
1238.48328	29.4
1239.51416	14.2
1240.60205	9.0
1243.22961	44.0
1245.19202	42.6
1248.56824	9.2
1249.46252	7.9
1252.22974	12.3
1254.05078	7.5
1256.62256	49.6
1257.77344	47.9
1261.48096	35.2
1264.52393	13.6
1265.67578	7.9
1267.06250	22.9
1267.87024	5.7
1269.43799	29.6
1270.82971	262.4	y (21) (2+)
1271.67725	248.1
1272.46069	65.5
1273.32715	40.0
1274.24426	53.3
1275.26807	11.0
1276.54248	20.9
1277.28784	2.6
1278.65051	14.6
1280.48572	4.2
1283.33655	28.7
1284.82336	13.5
1286.27698	99.0
1288.46277	22.5
1290.80444	14.4
1291.46643	25.0
1294.99792	18.5
1295.62146	10.2
1296.39600	62.1
1297.71411	17.5
1300.74133	31.7
1301.78845	18.0
1302.49451	3.7
1304.40247	148.1
1305.98328	327.9	y (23) (2+)-P, y (22) (2+), y (11) (1+)-H2O-P
1307.42065	44.1
1309.28687	25.0
1311.73535	5.5
1313.41687	33.4
1314.28186	9.8
1316.57495	10.2
1317.82263	3.7
1319.44934	2.7
1323.38269	37.4
1324.56677	5.8
1325.17786	10.6
1327.86401	72.1
1329.13757	14.3
1331.95886	22.8
1336.24866	33.5
1340.21912	36.3
1341.01953	10.0
1342.92505	4.7
1344.93774	6.0
1345.98718	107.2
1347.13696	16.2
1348.50818	14.1
1350.00793	29.9
1351.18958	9.9
1355.05054	916.7	y (23) (2+)
1356.01868	312.2
1357.10498	52.6
1360.02502	20.8
1361.02600	15.9
1364.24573	14.0
1366.63354	36.4
1378.86096	9.9
1381.46399	20.9
1382.15186	19.8
1383.21423	18.6
1387.31958	17.7
1388.57043	22.0
1389.71130	65.6
1391.04358	21.5
1391.68335	6.0
1397.36682	6.7
1398.36194	204.1	y (24) (2+)
1399.13452	84.9
1399.80261	31.4
1400.57385	5.3
1402.98352	32.9
1403.83484	11.4
1404.85156	15.4
1406.03516	7.3
1406.73523	25.3
1412.00122	6.8
1412.61011	5.3
1413.60388	5.3
1418.74365	15.7
1420.25305	14.0
1422.54578	5.9
1423.33020	22.9
1426.69543	3.4
1428.32825	3.5
1429.37415	2.6
1430.55298	2.6
1432.94385	14.9
1433.68762	41.2
1434.52710	17.4
1435.24878	23.1
1436.38733	23.6
1437.25391	16.5
1445.67896	88.2
1447.23364	8.2
1448.58728	13.8
1450.10205	26.2
1452.50342	16.6
1454.31262	55.0
1461.70154	24.4
1462.32983	14.4
1469.27612	24.6
1470.76953	29.6
1474.31006	3.7
1475.34888	4.7
1477.03052	200.0	y (27) (2+)-H2O-P
1477.89868	244.5	y (27) (2+)-NH3-P, y (26) (2+)
1479.14197	60.8
1479.84741	5.5
1480.85315	14.1
1482.68579	14.1
1486.31921	15.9
1487.63159	17.2
1488.23413	6.5
1489.08167	4.2
1494.35498	33.1
1498.58167	6.7
1504.98792	13.7
1506.78406	12.3
1508.93994	8.9
1511.75403	13.3
1520.64941	24.3
1529.98022	9.7
1534.49487	34.7
1545.79993	11.7
1546.97815	18.5
1548.54663	4.4
1552.69812	8.1
1553.71887	14.5
1554.56445	10.7
1565.24976	34.3
1567.34338	5.3
1570.81506	7.6
1573.72620	2.4
1574.72839	12.3
1579.47107	11.3
1583.88049	16.7
1585.21069	7.0
1590.39172	26.8
1601.20898	8.9
1604.82629	3.2
1616.29773	12.5
1618.09143	4.0
1628.67932	17.5
1632.35522	17.8
1633.60266	10.4
1636.92224	24.4
1637.69800	3.3
1639.57947	4.0
1644.39441	6.0
1648.14807	16.3
1649.37024	4.2
1651.47583	13.6
1653.30017	7.0
1667.39978	12.9
1668.40649	12.1
1673.59363	10.5
1681.61597	11.2
1687.63220	6.1
1693.66431	23.1
1699.48901	8.5
1700.84656	24.6
1707.37659	6.0
1717.66382	6.9
1721.27368	2.1
1722.69934	2.9
1728.79529	5.2
1731.76013	19.4
1740.44556	23.0
1742.57495	3.2
1744.65417	15.7
1758.18005	54.2
1759.04675	11.1
1759.86511	17.5
1761.52429	12.8
1762.69470	8.6
1766.02673	11.8
1775.19849	12.3
1777.49487	13.0
1779.31226	14.7
1797.86316	5.7
1798.87683	8.6
1817.44897	2.4
1845.44128	10.2
1861.94153	161.8	y (15) (1+), y (16) (1+)-NH3-P
1862.98010	87.7
1863.91150	36.5
1864.93140	12.9
1904.71204	27.4
1910.86536	10.4
1952.09680	10.5
