# Supplementary material for: Phosphoproteomic Analysis of Platelets Activated by Pro-Thrombotic Oxidized Phospholipids and Thrombin
Source: PLoS One. 2014 Jan 6;9(1):e84488. doi: 10.1371/journal.pone.0084488 (PMC3882224; doi:10.1371/journal.pone.0084488)
Supplement: Annotated Spectra S4 — (ZIP) [file pone.0084488.s007.zip › RKPSVPDSASPADDSFVDPGERLYDLNMPAYVK_-5_2_70898.txt]

m/z	i	matches
271.47443	7.3
277.30594	6.0
281.33282	7.1
282.28531	2.9
285.27063	174.3
286.24869	10.4
290.09171	7.9
291.59030	6.1
299.99628	13.0
304.33902	7.6
311.05069	20.2
313.81494	11.6
317.78882	4.1
324.51266	31.7
332.31607	18.7
333.10263	8.1
333.97928	4.9
335.79553	12.8
337.69427	10.6
344.26038	3.1
346.92239	9.1
350.33075	13.2
353.25601	27.1
357.14047	8.0
364.20343	30.4
366.41403	13.7
370.57101	5.1
371.26706	10.1
372.32599	13.9
373.15277	20.8
380.23718	20.0
381.93506	13.9
383.13293	7.8
390.75128	21.8
393.28314	26.0
394.56506	29.7
397.44586	13.9
398.66315	22.3
399.41113	72.8
402.78052	20.5
404.41943	15.6
405.20770	5.8
409.43518	44.6
411.62189	38.0
416.52948	10.5
423.37378	13.8
425.80682	48.8
429.07391	79.7
430.80579	118.9
432.02417	45.8
433.31512	8.1
435.41541	15.5
436.44257	8.1
440.34955	60.4
441.37927	7.8
443.10205	23.7
447.01526	80.0
449.66333	28.3
451.44580	158.6
452.37482	17.3
453.32129	5.4
454.50031	2.9
455.32721	8.4
456.51715	22.5
457.25531	6.3
458.00653	38.1
460.07922	25.9
461.13104	29.2
463.77368	18.7
465.15131	25.0
468.50043	42.2
472.34839	12.6
473.58850	38.6
477.33502	3.1
478.67938	18.0
479.32935	7.6
480.58850	8.9
482.00360	12.2
486.57330	200.2
487.46661	17.2
490.12079	50.2
490.75256	8.6
494.39508	9.1
495.48047	222.3
496.35999	9.1
499.35046	28.0
501.40198	16.3
504.48712	312.4
505.33173	64.4
506.38684	5.8
509.02411	3.4
510.32324	33.7
511.19672	10.5
512.09381	18.0
514.12708	15.0
520.88452	26.9
522.56451	139.4
526.32043	28.2
527.15546	7.1
531.40985	26.1
536.57074	55.8
537.23236	17.6
538.30878	9.4
539.61755	86.7
540.48505	10.2
544.13251	128.2
544.99640	35.4
547.23004	32.9
549.05603	6.3
550.45673	505.7	b (5) (1+)-P, y (19) (4+)-P, y (14) (3+)-P
551.38831	218.3
552.47485	19.3
553.18115	97.6
553.99689	24.9
558.63403	9.5
559.64130	48.2
561.48682	27.7
564.94373	24.4
566.18994	5.6
568.52197	13.6
569.53381	6.8
573.10437	20.4
576.41193	34.8
577.33740	127.6
578.36945	24.0
579.61127	118.8
580.24554	18.3
583.54565	8.5
584.31793	29.5
588.45703	249.8
590.04553	12.6
591.70306	42.2
592.72894	12.6
594.46759	14.1
595.38324	26.7
599.13568	19.9
601.90424	56.2
603.02863	88.1
603.65643	13.1
606.17731	10.6
608.32239	27.1
609.46759	23.1
611.43079	7.6
613.86224	58.2
615.34406	29.9
616.15887	7.3
619.57660	67.6
620.59479	18.4
621.49310	3.4
624.73883	9.1
626.08856	39.0
626.71857	9.7
627.33783	12.0
628.54626	49.0
629.36609	9.5
630.87927	37.5
631.98663	69.8
633.22992	29.5
634.24799	3.8
635.79401	41.0
637.44452	249.9
638.52466	46.5
639.52008	10.4
643.33429	43.9
644.15009	3.4
645.84174	332.1
646.69537	28.7
647.35846	44.2
648.33191	274.1
649.52991	75.1
650.38898	12.7
654.39801	33.7
657.03058	35.1
659.02246	8.4
661.27728	3.6
663.03015	7.3
664.68927	18.8
666.88885	11.3
668.38940	68.3
670.15924	10.1
671.32135	5.5
674.52594	19.1
677.65857	9.9
678.85449	47.4
680.60748	14.5
681.60938	17.8
683.29700	6.0
684.05322	7.3
685.54089	222.6
686.34082	122.7
688.08783	43.7
690.43292	17.8
691.57513	40.9
692.75836	28.0
694.85065	282.5
695.54742	239.1
696.35382	30.4
697.29205	7.5
700.38495	28.0
702.34662	6.4
703.49481	239.6
704.49084	29.4
705.42572	24.7
706.96320	27.6
708.20697	33.6
709.31940	46.6
710.61584	28.2
711.43182	32.2
712.40485	83.5
714.04443	18.3
715.38788	8.5
716.72369	76.5
717.42505	3.3
719.31989	5.4
720.77289	29.8
721.85376	56.3
723.45331	39.7
724.36560	70.0
725.21594	5.3
729.19861	13.2
731.18945	36.7
732.22083	32.8
733.13666	16.4
733.89691	22.8
735.18390	32.7
738.30121	67.8
739.07550	49.6
740.45776	11.5
741.26056	47.9
742.49445	9.2
743.23578	56.8
744.14636	105.6
745.28607	21.6
747.00885	302.0
748.09753	48.5
752.56714	315.8
753.49115	65.4
754.28381	27.1
755.64313	31.9
757.29694	29.4
758.30219	14.5
759.25336	40.4
760.17285	58.8
761.03094	65.0
762.47223	60.0
763.53546	105.8
764.49701	21.1
765.38477	4.4
766.22247	19.9
769.04144	38.1
771.89923	57.0
773.95587	9.0
776.38538	14.1
777.83948	45.4
778.74371	66.2
779.42841	2.1
780.77087	26.8
781.76636	50.4
782.50623	23.9
783.24854	8.4
784.46906	36.0
785.85205	23.5
787.09662	144.6
788.06024	59.0
789.13519	14.8
790.46185	28.8
791.65417	74.6
792.58752	44.5
793.20038	22.3
793.97742	8.4
795.65143	218.9
796.53339	88.8
797.32599	74.2
798.11554	91.6
799.16357	22.0
801.16266	80.3
803.72485	112.1
804.95038	79.7
806.91840	91.0
810.42145	11.5
811.59723	257.3
812.79584	62.9
813.43414	8.8
815.62244	30.1
816.66559	43.1
817.50165	43.5
819.21173	50.0
820.57758	452.2	b (16) (2+)-P
821.43768	141.1
822.42633	170.7
823.26068	15.1
824.51971	13.8
826.44971	45.9
827.26184	41.2
828.92169	9.7
829.94366	39.6
830.86176	51.0
831.77905	37.0
832.50385	14.3
834.38190	60.8
835.30573	82.4
836.70123	28.7
838.21216	65.8
839.30054	23.6
840.29901	45.6
841.37494	34.9
842.15253	13.1
843.12543	22.9
844.12738	93.5
845.41254	6.3
846.44995	22.6
847.13257	341.0	y (13) (2+), b (30) (4+)
848.29327	213.8
849.02338	47.1
850.05359	44.2
850.96381	23.3
851.87982	122.0
852.87488	68.1
853.52838	18.2
855.82452	114.0
856.85883	48.5
857.72894	33.8
858.85260	46.9
860.45099	575.1	b (32) (4+)-H2O-2P, b (16) (2+)-NH3, b (17) (2+)-H2O-P, y (22) (3+)-NH3, b (31) (4+)-NH3-P, y (22) (3+)-H2O, b (7) (1+), y (23) (3+)-NH3-P, b (32) (4+)-NH3-2P, b (16) (2+)-H2O
861.46100	187.5
862.22565	76.8
863.13452	38.4
864.58899	18.1
865.73676	115.6
867.27484	44.7
867.94409	31.4
869.51318	488.9	b (16) (2+), b (17) (2+)-P
870.51605	416.2
871.46149	62.8
872.12000	13.0
873.55316	79.7
874.72974	484.3	y (15) (2+)-P, y (31) (4+)-NH3, y (14) (2+), y (31) (4+)-H2O
875.80157	102.1
877.37952	61.1
878.01929	3.7
879.11029	87.8
880.01282	25.5
880.94879	16.8
882.44843	18.8
883.39496	77.2
884.46381	63.7
885.59497	42.8
887.94684	73.9
888.66742	13.8
890.78217	36.6
891.78894	284.4
892.70209	237.4
893.58698	138.5
894.30701	30.6
894.93842	38.3
897.35840	99.3
898.46832	2062.2	y (23) (3+)
899.59003	326.0
900.71552	145.0
901.79132	69.9
902.64575	59.0
903.42163	110.8
904.48737	152.4
905.42188	122.3
906.09662	57.7
906.89954	97.3
907.75739	62.6
908.74213	19.9
909.74036	97.1
910.77545	340.5	b (24) (3+)-H2O, b (24) (3+)-NH3, b (17) (2+)-NH3, y (32) (4+)
911.56091	153.3
912.56781	48.4
913.50256	68.4
914.68793	310.0
915.70007	191.6
916.96051	370.8	[M+4H] (4+)-NH3-H2O-P, b (24) (3+), b (25) (3+)-NH3-P
918.43805	440.6	b (18) (2+)-H2O-P, y (8) (1+)-NH3, y (25) (3+)-P
919.43701	451.8	b (18) (2+)-NH3-P, b (17) (2+)
920.28351	203.9
921.32843	1058.2	b (26) (3+)-H2O-2P, y (24) (3+)-H2O, b (26) (3+)-NH3-2P, y (24) (3+)-NH3, [M+4H] (4+)-NH3-P, [M+4H] (4+)-H2O-P, b (25) (3+)-P
922.09283	550.7
923.70941	6759.2	y (16) (2+)-NH3-P, y (16) (2+)-H2O-P, y (15) (2+)
924.62274	2461.4
925.80981	3796.5	[M+4H] (4+)-P
927.35748	1526.5	b (18) (2+)-P, b (26) (3+)-2P, y (24) (3+)
928.26025	1050.5
929.37115	338.5	b (8) (1+)-H2O
930.61847	170.7
931.53040	335.2
932.34039	227.1
933.34229	123.7
934.28766	90.8
935.35577	368.9	y (8) (1+)
936.10822	193.7
936.77887	141.8
937.45947	35.9
938.60565	103.1
940.02289	38.7
941.12939	40.5
942.44086	19.3
945.82220	11.5
950.86908	3.9
951.78223	13.9
952.49542	4.2
955.19940	64.1
955.93304	10.1
957.26825	24.8
958.77728	58.2
959.79150	51.7
960.73175	57.9
962.76227	12.9
964.81158	65.7
966.14020	16.3
967.59100	450.7	b (18) (2+)-H2O, b (19) (2+)-H2O-P, b (19) (2+)-NH3-P, b (18) (2+)-NH3
968.69672	251.6
969.45288	36.1
972.02509	22.4
972.63263	31.5
973.56891	63.1
974.64899	65.7
976.33868	998.0	b (19) (2+)-P
977.12567	1140.3	b (18) (2+)
978.14233	61.2
979.24445	21.1
980.02667	11.8
981.30566	707.6	y (16) (2+), y (17) (2+)-P
982.27924	153.7
984.08978	84.3
985.58716	56.0
986.53296	17.0
988.15619	38.0
989.64545	124.8
990.58527	29.8
991.38696	27.1
992.78107	75.6
993.63776	76.0
994.52521	18.8
995.46124	39.0
999.80542	16.4
1000.40912	83.9
1001.54340	14.5
1002.64795	35.6
1004.96027	28.9
1006.30157	16.5
1007.47089	229.9
1008.57123	183.3
1009.23090	14.3
1009.86188	13.2
1010.79053	30.7
1012.69147	33.9
1013.33832	27.7
1014.37372	13.5
1015.26300	11.9
1017.57184	109.4
1018.51178	318.3
1019.39355	158.9
1020.05963	117.4
1021.50415	46.1
1022.54150	17.7
1024.54077	17.1
1025.42749	27.6
1026.45569	6.7
1027.50793	11.7
1029.01599	7.5
1030.46826	636.0
1031.23511	1025.3	y (17) (2+), b (27) (3+)
1032.23108	64.0
1034.54626	12.8
1035.51685	24.2
1037.15674	15.3
1038.75708	22.1
1039.79712	32.0
1040.66418	27.3
1041.47119	69.9
1042.43579	31.1
1043.63501	74.3
1044.81445	328.7
1045.69604	147.5
1046.46460	15.2
1049.16650	107.5
1050.35400	378.5
1050.98682	605.0	y (28) (3+), y (29) (3+)-P, y (9) (1+)
1051.65723	217.2
1052.36353	7.9
1053.01355	59.4
1054.17810	42.1
1054.80518	27.5
1055.60547	10.3
1057.06323	8.0
1058.96729	59.4
1060.30420	22.3
1062.90686	66.2
1064.49707	37.4
1067.02917	49.8
1068.11328	34.4
1068.84692	84.4
1069.45605	56.4
1070.62305	20.9
1071.86230	45.6
1072.63892	32.8
1074.16174	244.1
1075.24805	63.7
1075.88013	24.4
1077.00867	32.6
1077.62366	20.3
1078.52612	30.0
1080.23975	28.3
1083.75562	197.3
1084.62354	50.9
1085.68506	106.8
1087.42957	523.1	b (11) (1+)-NH3-P, b (10) (1+)-H2O
1088.39429	213.3
1089.45801	73.5
1090.73108	70.5
1092.44702	75.6
1093.52185	16.8
1095.05981	13.8
1098.54980	125.3
1099.75073	68.3
1100.70288	54.6
1102.98792	26.2
1104.28857	576.6	y (18) (2+)
1105.27026	682.8	b (11) (1+)-P, b (10) (1+)
1106.43848	285.6
1107.56445	107.8
1108.53931	79.5
1110.98547	46.4
1111.79846	10.6
1113.35083	13.5
1114.35266	34.3
1116.01111	50.9
1117.06641	42.5
1117.71436	7.8
1118.81958	60.0
1119.73352	12.4
1121.34351	44.2
1122.16260	62.8
1123.14038	72.8
1124.27124	52.2
1125.42725	36.3
1128.02649	39.1
1129.46155	9.0
1130.58618	78.5
1131.49756	8.0
1132.94983	130.5
1133.86511	59.6
1134.47498	31.3
1136.55347	96.5
1138.03223	131.2
1139.44629	186.8
1140.41797	78.1
1141.58838	6.4
1142.77856	40.2
1143.49121	21.2
1145.91064	14.1
1147.43726	394.6	y (20) (2+)-H2O-P, b (22) (2+)-P
1148.25562	920.4	y (19) (2+), y (20) (2+)-NH3-P, y (32) (3+)-2P
1149.20435	60.8
1150.42773	12.9
1151.93542	68.5
1153.08545	14.8
1154.42700	10.1
1155.88062	46.9
1156.53369	36.5
1157.94971	59.6
1158.55286	8.9
1159.43872	122.0
1160.55078	17.5
1162.32849	20.3
1165.56470	183.1
1166.23120	242.9
1167.29883	89.2
1168.09644	50.4
1169.76868	25.3
1171.53394	454.9	y (31) (3+)
1172.35132	1201.6
1173.72986	51.4
1174.46924	11.0
1176.68213	71.2
1177.30688	19.9
1178.96948	53.4
1180.06299	61.5
1182.08789	77.8
1185.34204	230.1
1186.19434	38.5
1187.07251	5.6
1187.71021	38.2
1189.70508	78.2
1190.52173	12.8
1191.14600	51.8
1193.55713	2.1
1194.52454	12.3
1195.73328	143.8
1197.30298	91.5
1198.00793	22.7
1199.04932	7.9
1200.96143	14.3
1202.21619	29.0
1202.93164	18.0
1205.20288	521.4	y (20) (2+), y (21) (2+)-NH3-P, y (21) (2+)-H2O-P
1205.90259	375.3
1206.63403	171.9
1207.50537	25.1
1208.18921	8.8
1210.86108	29.2
1214.33374	33.2
1215.38403	11.8
1217.18091	22.3
1218.53613	149.8
1219.46265	40.2
1220.72681	27.2
1223.11414	26.9
1224.04663	33.5
1224.79077	38.1
1225.47144	6.6
1226.46606	14.0
1229.39893	53.8
1232.29004	60.6
1233.52344	23.3
1234.56006	31.4
1235.79199	35.7
1237.32910	5.8
1238.23840	86.3
1241.85254	16.4
1244.69177	29.3
1249.24658	3.9
1250.51709	27.2
1253.48438	79.5
1254.97583	54.2
1255.81689	27.9
1256.62622	15.8
1257.36938	16.8
1263.10461	444.9	y (21) (2+)
1264.01807	148.0
1264.69995	25.9
1267.55457	37.7
1268.92163	16.4
1269.61121	65.7
1270.52026	42.3
1271.78979	82.3
1273.49854	102.1
1274.26758	34.9
1275.57361	41.1
1277.29846	8.9
1280.77844	34.5
1282.36292	12.0
1283.31653	48.2
1284.10974	10.5
1286.34473	41.3
1287.56165	71.5
1288.50647	88.5
1289.54541	14.0
1290.34326	63.1
1291.98206	7.0
1293.28711	70.2
1294.18054	26.6
1296.11072	13.3
1297.66528	247.9
1298.31738	237.7
1298.91907	125.9
1299.89551	35.4
1301.01404	22.5
1302.19031	24.8
1303.02600	19.6
1304.31335	156.0
1305.32434	55.3
1306.65198	108.9
1307.64417	17.2
1309.61218	25.8
1310.50146	11.0
1315.20959	8.5
1316.98499	19.9
1317.83301	74.0
1318.96155	11.8
1322.58179	7.9
1329.80347	3.1
1330.74377	24.9
1334.39612	38.1
1337.46021	36.1
1338.26013	114.8
1339.30005	15.4
1340.90967	87.9
1344.11121	9.3
1346.74524	971.0	y (23) (2+)
1347.52454	1009.4
1348.19885	285.4
1348.91370	23.1
1349.59460	11.3
1351.45215	33.0
1353.35706	3.4
1355.51038	10.1
1359.77478	12.8
1360.50037	5.3
1363.51111	7.1
1365.62195	5.5
1369.14014	7.3
1371.12451	28.2
1372.05774	17.4
1372.88586	35.9
1373.84338	12.9
1374.51086	19.0
1376.22485	13.1
1377.63965	51.5
1379.40930	14.0
1381.39905	24.4
1382.44177	106.5
1384.40540	25.8
1386.34668	31.9
1388.96204	33.4
1390.12598	164.8
1390.91162	228.4
1392.14612	51.1
1396.47278	25.8
1397.67432	11.2
1400.04456	14.0
1403.59741	72.6
1404.42395	24.9
1406.59216	24.7
1407.67371	27.5
1409.74817	31.1
1411.77258	39.8
1417.04370	6.1
1420.53357	6.0
1421.93164	12.5
1422.71985	14.0
1425.72644	47.4
1426.96375	56.0
1427.68982	7.7
1430.33740	7.9
1432.12109	28.8
1433.94775	21.6
1435.30078	9.1
1437.39380	26.9
1439.02722	3.8
1443.56470	21.9
1451.08374	31.7
1452.16492	9.6
1453.34802	6.6
1454.97998	20.9
1455.67407	12.2
1460.07239	29.5
1463.73865	2.9
1469.38684	237.6
1470.33972	191.2
1471.09314	1.9
1472.55334	11.8
1473.64050	4.4
1479.80408	10.0
1483.53430	3.1
1484.31104	9.3
1485.73511	26.4
1492.89233	30.6
1493.76111	6.6
1496.58765	10.7
1500.80994	41.0
1502.19275	39.0
1503.33569	9.3
1504.40369	9.3
1509.68250	13.0
1517.76233	23.4
1519.42078	11.4
1520.66467	6.6
1527.63977	90.0
1529.99622	13.0
1532.50220	13.4
1534.48389	13.8
1537.48047	32.1
1538.22205	5.4
1543.50134	48.2
1544.93494	51.7
1545.85706	26.3
1546.65247	18.6
1553.00183	18.2
1557.53772	41.8
1560.58191	13.0
1562.50623	14.3
1563.32007	3.4
1567.28369	5.0
1569.63562	2.9
1570.39734	43.0
1572.61694	6.3
1575.08313	7.6
1576.23499	30.6
1581.68799	9.0
1582.68018	6.0
1583.72778	2.9
1587.71399	7.4
1588.88135	6.3
1591.52380	8.8
1592.30103	29.4
1593.19006	9.0
1595.63953	3.1
1598.45007	4.8
1600.83838	19.6
1601.47119	22.7
1602.45569	18.2
1603.30054	25.4
1607.63599	6.1
1608.63147	57.2
1610.06873	15.9
1610.86475	19.6
1626.43140	6.1
1629.65051	8.4
1630.82532	47.0
1632.34485	7.5
1633.05334	5.8
1635.67542	27.3
1642.15857	22.1
1644.43921	5.3
1646.23987	20.1
1650.09338	71.5
1651.16418	12.2
1652.92297	17.6
1655.78967	11.3
1659.69275	2.9
1666.24573	20.0
1667.51135	161.5
1668.46838	130.4
1669.61292	22.8
1670.55481	42.0
1673.58411	32.8
1674.25134	24.1
1682.61682	18.6
1685.15295	27.0
1687.69275	18.1
1696.51233	7.0
1697.52771	15.1
1700.10730	18.2
1700.90515	5.1
1717.72876	16.1
1727.10376	7.8
1727.74084	15.3
1735.46204	2.4
1738.89905	3.5
1748.75317	27.9
1749.97009	73.1
1758.56482	6.7
1760.05591	13.6
1765.65271	17.9
1766.27209	7.3
1814.74280	17.6
1815.40002	5.4
1817.07007	4.1
1827.70972	8.4
1828.74500	5.4
1829.59875	20.5
1832.12720	7.0
1833.55835	26.0
1834.55994	7.9
1837.50171	21.0
1844.59058	18.5
1845.81030	146.6
1847.01196	83.1
1847.89417	52.1
1848.93188	50.5
1863.02954	10.5
1867.85376	2.6
1870.86938	9.5
1887.64380	4.0
1903.87671	14.8
1932.23254	8.7
1938.84167	5.4
1952.93103	45.0
1960.13660	8.3
1961.20349	11.5
1962.01428	11.0
