# Supplementary material for: Phosphoproteomic Analysis of Platelets Activated by Pro-Thrombotic Oxidized Phospholipids and Thrombin
Source: PLoS One. 2014 Jan 6;9(1):e84488. doi: 10.1371/journal.pone.0084488 (PMC3882224; doi:10.1371/journal.pone.0084488)
Supplement: Annotated Spectra S4 — (ZIP) [file pone.0084488.s007.zip › RKPSVPDSASPADDSFVDPGERLYDLNMPAYVK_-5_2_70968.txt]

m/z	i	matches
264.06332	12.5
266.95749	4.1
269.17358	9.2
282.23642	12.4
283.29544	7.2
284.69696	41.3
286.30692	14.9
289.57312	15.4
293.22479	8.4
298.98328	2.0
300.10449	102.8
301.06174	29.1
302.06281	8.8
304.94943	28.5
306.54330	28.5
308.25507	16.4
313.33307	3.5
315.34363	39.4
318.92850	10.8
322.74750	24.0
324.32422	61.7
325.26331	23.7
327.43845	4.7
329.22284	12.9
331.04279	2.5
332.29236	33.2
333.26166	8.9
334.32339	32.5
335.16382	2.5
338.38779	14.4
342.41223	4.6
343.49115	12.2
349.54999	53.6
353.18268	61.0
355.33777	41.0
362.72028	16.6
364.88452	11.6
367.34076	3.3
368.40692	10.3
369.27856	26.4
370.19968	8.3
371.26910	49.1
372.32547	17.1
374.27930	3.6
377.29431	38.6
382.10107	14.1
384.74109	53.4
385.95929	25.7
388.31689	10.5
389.49280	34.6
390.87811	182.7	y (12) (4+), b (7) (2+)
396.41400	3.0
397.19666	3.5
398.25696	18.2
399.25977	131.4	b (12) (3+), y (10) (3+)-P, y (13) (4+)-P
400.30048	25.4
402.29376	5.1
403.36432	43.7
404.12186	6.1
407.06940	5.3
409.42056	51.6
410.15033	2.5
411.55582	17.9
414.81464	12.2
416.30511	22.3
418.40295	17.8
419.45172	5.6
420.79584	91.1
421.45276	16.5
426.13019	44.2
427.54077	10.4
429.32397	35.9
431.17725	34.3
432.21838	60.1
434.49445	50.0
436.47614	46.9
437.63300	7.2
438.57092	8.4
439.27148	10.9
440.34290	59.1
441.30023	10.5
445.32166	20.1
446.60315	35.8
447.41656	19.2
448.94836	5.3
450.04065	7.4
451.48163	61.7
455.12250	43.6
456.07385	82.1
458.34869	35.3
459.07782	3.1
460.07928	69.3
461.40503	62.6
463.22058	3.1
464.40259	87.4
467.08929	6.8
468.35010	119.8	y (8) (2+), b (18) (4+)
469.83398	159.8	b (4) (1+), b (14) (3+)-NH3, b (9) (2+), b (14) (3+)-H2O, y (11) (3+)
472.26648	27.7
473.51123	23.6
474.51874	14.1
475.62976	8.9
478.45978	8.5
480.16309	11.8
481.98724	46.4
482.76355	4.1
485.18256	37.1
486.43231	45.5
487.37830	43.0
488.41553	9.8
491.05530	145.0	y (16) (4+), y (17) (4+)-P
491.89294	9.2
493.14325	15.7
494.46307	5.1
495.22247	47.3
496.04724	104.4
496.87061	39.7
499.52606	262.9
500.40924	64.8
501.55151	12.1
503.22754	62.5
504.28589	274.9	b (15) (3+), b (10) (2+)-H2O, b (10) (2+)-NH3
505.07404	177.7
506.13623	30.8
509.81610	4.1
510.53162	17.6
511.40088	5.4
513.17535	278.1	b (10) (2+)
514.16119	185.7
515.01123	33.9
516.37054	4.8
519.23901	54.1
520.21570	20.8
521.46667	42.0
522.62146	48.0
523.57019	40.7
524.53168	30.8
526.69202	25.3
528.36938	18.1
530.43506	50.1
532.23737	6.5
533.30212	53.9
535.07288	13.4
537.01703	40.1
538.37915	48.9
539.46393	26.8
540.44623	202.8
541.61090	132.9
542.68542	28.0
543.93323	19.7
548.29926	14.3
549.64862	12.0
550.42645	13.9
551.38306	50.9
552.70624	127.1	b (11) (2+)-H2O, y (18) (4+), b (11) (2+)-NH3, b (16) (3+)
553.54333	65.8
554.36713	19.1
555.16888	19.0
556.34192	4.6
557.11060	38.5
557.98511	22.7
559.22638	46.0
560.50238	22.9
561.89618	13.6
562.54059	41.3
563.50732	22.6
564.29913	27.5
565.33020	26.4
566.19043	5.3
568.41895	737.5	b (5) (1+)
569.30664	164.1	y (19) (4+)-NH3, y (19) (4+)-H2O
569.92963	94.1
570.58545	69.6
571.33490	9.7
572.17010	57.2
573.42517	47.5
574.20178	10.9
575.35864	3.1
577.32794	512.7	y (15) (3+)-H2O-P, y (14) (3+)-H2O, y (5) (1+), y (15) (3+)-NH3-P, y (14) (3+)-NH3
578.35583	126.6	y (20) (4+)-P, b (22) (4+)
579.36407	82.9
581.50031	19.8
583.33563	24.5
584.18762	49.4
584.90149	25.4
586.32245	44.1
587.44574	58.8
588.46558	68.9
589.21686	39.9
590.39990	4.9
591.17816	12.4
592.76520	33.2
593.91156	57.4
597.37958	98.5
598.26007	207.1	y (20) (4+)-H2O, y (10) (2+)-P, y (20) (4+)-NH3
602.82324	4.6
604.20197	5.9
605.49982	13.0
606.97919	9.2
608.36829	3.2
609.54889	27.9
610.28229	15.2
612.50574	7.3
613.40747	38.7
614.23767	3.1
615.22760	9.3
616.31696	92.8
618.07239	15.8
619.37103	36.6
620.42188	63.5
621.72052	18.9
622.67346	16.4
623.32770	22.5
625.63501	34.4
626.57990	11.4
627.24176	23.9
628.18500	67.7
629.48163	17.3
631.20624	78.1
632.75928	30.8
633.60272	59.9
634.43207	21.2
635.45709	38.0
636.52954	17.7
637.20813	48.6
637.85071	25.9
638.50909	16.7
639.77386	55.4
640.91510	17.7
642.37622	23.9
643.80359	47.4
646.21210	120.5	b (13) (2+)-NH3, b (13) (2+)-H2O, y (11) (2+)-NH3-P, y (11) (2+)-H2O-P
647.04218	17.8
648.31299	23.4
649.39569	20.0
650.59912	22.4
652.44647	2.5
653.64172	57.9
654.85266	599.9	y (11) (2+)-P, b (13) (2+), y (17) (3+)-P, y (16) (3+)
655.69775	476.4
656.58380	21.8
657.31250	27.4
658.38928	20.4
659.76331	20.8
660.83600	19.9
661.59418	90.5
662.41443	15.7
663.17004	43.4
664.52905	25.5
665.71564	73.9
666.53271	23.2
667.37689	21.0
668.47028	19.6
669.27502	20.3
670.76288	32.0
672.25348	12.6
674.71014	28.1
675.72992	24.8
676.46124	32.2
678.58905	20.6
679.33289	14.9
680.25403	112.0
680.93604	5.7
681.65399	3.2
683.45068	49.5
684.53387	54.1
685.72845	22.4
686.52020	30.7
687.52240	10.5
689.37946	16.0
690.38458	7.2
691.75287	45.3
692.40552	15.4
693.59442	24.1
694.78827	92.0
696.08685	72.4
696.73041	19.6
697.52899	6.1
698.53851	16.7
699.70923	124.7	b (26) (4+)-P
701.05658	164.2
703.42377	64.3
704.17126	23.1
705.48041	29.9
706.22656	33.4
708.16254	202.0	y (6) (1+), y (25) (4+)-H2O
709.31848	122.3	y (25) (4+)-NH3
710.27972	21.4
711.29358	64.3
712.53217	591.4	b (21) (3+)-H2O, y (25) (4+), b (21) (3+)-NH3, b (14) (2+)
713.43109	209.0
714.48199	97.0
715.53436	32.7
716.21649	12.5
717.33350	62.3
719.20599	88.7
720.23724	56.2
721.39294	27.9
722.02826	32.4
723.40021	44.3
724.46588	52.0
725.51251	36.3
726.37927	97.6
727.57428	69.2
728.73724	43.4
730.93915	5.6
731.58087	11.1
732.48102	47.4
733.44427	43.8
734.85205	83.8
735.51752	109.9	y (26) (4+), y (27) (4+)-NH3-P, y (27) (4+)-H2O-P
736.57336	59.1
737.88544	38.8
738.58411	53.1
739.43982	41.6
740.14496	19.2
741.38269	89.4
742.43738	84.3
743.42859	3.1
744.29767	75.8
745.11084	64.7
746.80927	82.9
747.58209	166.7	b (15) (2+)-NH3, b (15) (2+)-H2O
748.66107	76.6
749.53363	10.9
750.99298	9.5
752.74933	13.3
753.42389	44.3
754.77924	41.3
756.07587	507.1	b (15) (2+), b (28) (4+)-H2O-P
757.24091	112.2	b (28) (4+)-NH3-P
758.08380	24.7
759.53613	46.3
761.14160	89.8
762.10052	51.0
763.38397	116.0	y (27) (4+), b (7) (1+)-NH3, y (28) (4+)-P
764.23029	18.1
765.45721	23.4
766.18036	21.9
767.61084	62.2
768.62042	27.1
769.23303	14.8
771.44196	88.5
772.12689	75.8
772.87042	5.3
773.53528	17.1
774.39813	44.4
775.21558	6.8
776.60297	42.3
778.07178	77.7
778.78320	21.7
780.47412	334.1	b (7) (1+), b (29) (4+)-H2O-P
781.50629	290.6	y (12) (2+), b (28) (4+)-NH3, b (28) (4+)-H2O, b (29) (4+)-NH3-P
782.45416	141.4
783.60150	55.2
784.61188	34.6
785.50092	35.7
786.78558	49.0
787.68683	17.9
788.86957	101.6
789.78357	7.3
791.07257	24.6
792.66486	72.6
793.59619	68.6
794.48523	21.2
795.52362	54.0
796.48163	118.3
797.47705	111.0	y (20) (3+)-NH3, y (13) (2+)-P, y (20) (3+)-H2O
798.30969	27.7
799.25049	53.4
800.56451	203.8
801.35083	133.5
802.27179	60.8
803.11383	60.0
803.76154	1.5
804.54865	13.4
805.72498	60.4
807.30658	166.6
808.14978	32.7
809.12665	110.6	y (29) (4+)-H2O, y (29) (4+)-NH3, b (23) (3+), y (21) (3+)-P
810.26563	253.2	y (30) (4+)-P, b (29) (4+)
811.32715	158.5
812.51959	127.1	y (29) (4+)
813.67352	148.0
814.68030	73.5
815.74927	189.2
816.70587	67.4
817.60028	51.7
818.35126	39.1
819.32849	73.2
820.67072	443.6	b (16) (2+)-NH3, b (16) (2+)-H2O
821.74664	216.6	y (7) (1+)
822.50397	103.7
823.55389	184.7	b (30) (4+)-H2O, b (30) (4+)-NH3
824.58051	41.0
826.74054	138.6	y (22) (3+)-H2O-P, y (22) (3+)-NH3-P
827.52130	16.5
828.73315	82.6
829.65680	896.8	y (31) (4+)-H2O-P, b (16) (2+), y (30) (4+)-H2O, y (30) (4+)-NH3, y (31) (4+)-NH3-P
830.51788	361.0
831.37665	35.4
832.20905	42.5
833.52863	28.7
835.05811	7.9
836.08392	64.8
837.12683	10.5
838.07574	161.1	y (13) (2+)-NH3, y (13) (2+)-H2O
839.10260	56.4
840.25763	53.4
841.82397	171.5	y (21) (3+)
843.14496	38.0
844.11029	40.6
844.71588	24.3
845.46631	29.5
847.10175	872.8	y (13) (2+)
848.33105	287.7
849.55127	235.1	b (8) (1+)-H2O
850.50189	211.2	b (24) (3+)-H2O-P, b (8) (1+)-NH3
851.59528	152.3	b (24) (3+)-NH3-P
852.61078	76.5
853.58856	69.0
854.44867	174.1	y (31) (4+)-H2O, y (31) (4+)-NH3
855.29218	44.9
856.42950	89.3
857.93610	93.8
859.40509	69.3
860.21149	93.1
860.99634	91.6
862.55530	14.9
863.43610	23.9
864.22198	91.2
865.50842	157.3	y (15) (2+)-H2O-P, y (23) (3+)-P, y (22) (3+), y (14) (2+)-H2O, y (15) (2+)-NH3-P
866.23895	39.2
867.33136	157.5	b (8) (1+)
868.12323	64.0
869.70703	236.1	b (17) (2+)-NH3, b (32) (4+)-P, b (17) (2+)-H2O
870.43567	138.3
871.48560	118.7
872.57465	112.3
873.37427	85.2
874.62842	2195.6	y (14) (2+), y (15) (2+)-P
875.54578	844.5
876.49640	175.2
877.44189	122.0
878.10236	89.6
879.18604	807.3	b (17) (2+)
880.36322	327.9
881.52155	68.7
882.43085	134.0
883.73035	187.8	b (24) (3+)-H2O, b (24) (3+)-NH3
884.58386	177.9
885.43463	94.1
886.42950	108.9
887.43280	175.8	y (32) (4+)-NH3
888.09186	8.8
889.04889	112.3	y (24) (3+)-NH3-P, b (32) (4+)-NH3, b (32) (4+)-H2O, y (24) (3+)-H2O-P
890.03992	146.3	b (24) (3+), b (25) (3+)-H2O-P, b (25) (3+)-NH3-P
890.86908	196.9	y (32) (4+)
892.26361	269.9	y (23) (3+)-NH3, y (23) (3+)-H2O
893.31805	310.3	b (32) (4+)
894.18817	237.4	y (24) (3+)-P
895.23651	170.5	b (25) (3+)-P
896.52252	273.9	[M+4H] (4+)-NH3-H2O-P
898.22443	2047.2	y (23) (3+)
899.04993	2002.3
900.21423	436.6	[M+4H] (4+)-H2O-P
901.09564	126.0	[M+4H] (4+)-NH3-P
901.99622	60.4
902.76740	83.2
903.40149	88.3
904.37665	171.3
905.59375	552.7	[M+4H] (4+)-P
906.77606	296.1
907.63739	254.8
908.33954	191.5
909.59326	382.6
910.61420	661.7
911.53546	719.4	y (25) (3+)-H2O-P
912.53156	581.9	y (25) (3+)-NH3-P
913.55707	583.7
914.52429	965.9	y (15) (2+)-NH3, y (15) (2+)-H2O
915.54437	835.8
916.38550	270.0
917.05127	226.2
917.83508	41.3
918.78302	273.5	y (25) (3+)-P, y (8) (1+)-NH3
919.98578	117.5	b (9) (1+)-H2O
920.89960	72.3
922.08252	62.8
923.70752	14.1
928.42841	10.9
929.56256	16.7
930.62036	35.4
931.58722	7.2
932.61615	9.5
933.68481	4.4
934.41705	33.4
935.51251	135.5	y (8) (1+)
936.32495	115.2	b (18) (2+)
937.45258	118.4
938.23706	29.6
939.44952	99.1
940.72516	28.1
942.40070	21.8
943.28156	11.2
944.22394	94.0
944.96216	98.3
945.62134	18.4
946.72974	12.3
949.79877	24.1
950.80347	83.5
951.52393	7.6
952.38989	62.5
954.19708	87.6
955.02344	51.0
957.40167	84.0
958.21649	28.6
959.15814	40.9
960.86151	59.2
961.71063	6.4
962.75757	28.0
963.62305	29.8
964.70563	7.2
965.96344	197.1	b (27) (3+)-NH3-P, b (26) (3+)
966.58588	14.7
967.49072	62.5
968.77216	35.8
970.13556	88.5
970.84723	10.8
971.54370	10.2
972.39746	52.1
973.18341	50.8
974.40009	111.5	y (26) (3+)-H2O, y (26) (3+)-NH3
975.62482	18.6
978.54584	14.4
981.12909	1094.7	y (17) (2+)-P, y (16) (2+)
982.07379	519.5
982.92114	54.9
984.06000	11.3
984.93427	93.9
985.86230	12.6
986.59796	64.2
987.70532	3.1
989.45062	92.8
990.48901	72.3
991.68195	104.7
992.90802	68.9
994.15009	80.5
994.84064	112.4
995.82587	95.0
996.68011	100.2
997.57257	109.1
998.94141	125.2
999.55341	13.9
1000.30402	20.1
1001.45905	83.5
1003.76019	45.8
1004.50757	200.0	b (20) (2+)-NH3, b (27) (3+), b (20) (2+)-H2O
1005.20856	15.9
1006.01373	68.2
1007.48138	629.1	b (10) (1+)-H2O
1008.70380	612.9	b (28) (3+)-NH3-P, b (28) (3+)-H2O-P, b (10) (1+)-NH3
1009.99213	92.4
1011.13824	29.5
1012.08832	41.5
1012.94733	40.2
1013.88446	235.1	b (20) (2+)
1015.63336	132.3
1016.67206	72.5
1017.95551	102.6
1018.81805	158.2	y (27) (3+)
1019.99933	21.1
1021.04095	71.5
1022.04028	129.7	y (17) (2+)-H2O, y (17) (2+)-NH3
1022.95416	73.3
1024.66614	174.9
1025.53369	1188.9	b (10) (1+)
1026.53735	863.1
1027.49084	241.2
1028.59509	29.0
1029.50488	88.5
1030.44324	474.8
1031.13647	1048.5	y (17) (2+)
1032.22656	398.6	y (9) (1+)-H2O
1033.04285	18.4
1034.57410	283.5
1036.33850	17.9
1037.08862	8.4
1038.11377	199.9
1038.94727	47.4
1039.91919	36.0
1040.57214	80.1
1041.82788	137.0	b (29) (3+)-H2O-P, b (28) (3+)-NH3, b (29) (3+)-NH3-P, b (28) (3+)-H2O
1042.67114	99.4
1043.30237	28.6
1044.61316	72.2
1045.60608	104.1
1046.49512	24.0
1048.21667	225.3	b (28) (3+)
1049.08936	309.6
1050.18860	365.8
1051.02771	506.3	y (29) (3+)-P, y (9) (1+), y (28) (3+)
1051.71179	225.1
1052.68506	91.8
1053.73926	41.2
1054.67004	82.9
1055.40308	30.0
1056.63867	9.3
1058.71448	46.4
1059.72412	41.4
1060.82898	121.3
1061.59424	170.9
1062.62964	106.2
1063.52698	8.9
1064.16772	20.2
1066.53113	28.7
1068.89722	53.2
1070.01563	76.9
1071.37500	215.6	b (30) (3+)-P
1072.25146	159.2
1073.13184	30.2
1074.69031	9.0
1075.94727	29.1
1077.06543	17.5
1078.15088	54.0
1078.75977	31.4
1081.69714	21.9
1082.46191	46.8
1084.18054	69.2
1085.43628	17.9
1087.11072	48.3
1088.60791	13.6
1090.47144	32.8
1091.63062	66.7
1092.33911	30.4
1093.46924	29.3
1094.15369	21.8
1095.26392	31.2
1096.30933	66.4
1097.15015	65.9
1098.48218	96.1
1099.70789	57.8
1101.25671	93.0
1103.49084	393.9	b (30) (3+)
1104.40845	695.1	b (11) (1+)-H2O, y (18) (2+)
1105.22266	415.2	b (11) (1+)-NH3
1106.13745	34.9
1107.12561	32.4
1108.18982	139.8
1109.22119	80.9
1109.89380	54.1
1110.79590	15.5
1113.40369	85.4
1114.45496	14.9
1115.28857	15.9
1116.14661	38.9
1117.30640	84.2
1118.69263	82.0
1121.39795	6.3
1123.43616	32.6
1125.26331	162.4	b (31) (3+)-P
1126.13208	19.8
1126.97083	19.9
1128.41785	18.9
1129.54089	73.4
1130.85046	98.5
1131.75024	32.0
1132.71570	82.7
1133.40491	54.4
1134.05981	35.2
1135.78833	85.5
1138.63550	241.9	y (31) (3+)-NH3, y (19) (2+)-H2O, y (31) (3+)-H2O, y (19) (2+)-NH3
1139.78662	114.7
1140.61365	36.5
1141.72400	3.1
1142.73218	16.3
1144.12402	49.7
1144.95215	63.0
1145.81812	16.2
1146.65430	5.4
1147.72339	976.0	y (20) (2+)-H2O-P, b (22) (2+)-NH3, y (20) (2+)-NH3-P, b (22) (2+)-H2O, y (19) (2+)
1148.69531	676.2	y (32) (3+)-NH3-P, y (32) (3+)-H2O-P
1149.74609	105.9
1150.76465	17.6
1152.10962	18.7
1152.98901	50.6
1153.59973	13.8
1155.43420	58.1
1156.38696	62.8
1157.39319	55.1
1158.17041	166.4	b (32) (3+)-P, b (31) (3+)
1158.98669	42.3
1159.85669	30.2
1162.04272	40.9
1163.33130	33.1
1164.32593	22.7
1165.45239	41.8
1166.15369	67.4
1167.91528	26.7
1171.45239	52.3
1172.28625	13.6
1173.59143	59.1
1175.57324	2.8
1176.42542	6.7
1178.31458	45.2
1180.43616	23.0
1181.34814	44.9
1182.02759	51.8
1182.80273	99.5
1186.47534	3.0
1189.33203	58.3
1191.29260	190.0	b (32) (3+)
1192.35706	72.1
1193.38428	150.9	b (12) (1+)
1194.29822	4.6
1195.68359	21.1
1196.73230	96.0
1197.73071	62.8
1198.34497	2.6
1200.40991	18.2
1201.49841	60.2
1203.68652	21.4
1205.36646	1038.5	y (20) (2+), y (21) (2+)-NH3-P
1206.35217	369.1
1207.14673	93.0
1208.17822	38.2
1209.00391	55.3
1209.75903	30.2
1210.63940	13.6
1211.76746	18.7
1212.51343	32.4
1215.57312	24.8
1216.60938	59.7
1217.44165	3.3
1218.73096	85.6
1219.56250	33.0
1220.90051	4.4
1222.36353	11.4
1223.42212	91.3
1224.18445	51.3
1225.18896	16.3
1226.47363	23.7
1227.26599	36.4
1228.87671	7.8
1229.95508	16.1
1230.80005	49.9
1231.79065	6.8
1234.44714	41.9
1235.51501	11.2
1236.36377	37.2
1237.32410	45.4
1238.73083	15.6
1239.52136	38.1
1241.32275	42.0
1244.54785	11.5
1246.71667	37.5
1247.49146	9.2
1248.86682	33.7
1250.50635	26.0
1251.32104	18.9
1252.46912	11.0
1253.69653	48.0
1254.50488	192.9	y (21) (2+)-NH3
1255.34961	137.4
1256.12256	4.3
1257.15747	4.4
1257.84741	4.3
1260.26147	23.9
1262.31470	150.3
1263.29614	546.5	y (21) (2+)
1264.27429	250.1
1265.08252	86.9
1266.51990	3.5
1268.49915	44.0
1269.56824	536.7
1270.53931	254.3
1271.47937	197.0
1272.53735	93.1
1273.51929	99.9
1274.28455	47.4
1276.25134	14.1
1280.68591	30.6
1282.39246	25.3
1283.42456	7.5
1284.84534	52.8
1286.23218	48.0
1287.48279	58.5
1288.34558	118.0	y (22) (2+)-H2O, y (23) (2+)-NH3-P, y (23) (2+)-H2O-P
1289.49707	60.4
1290.34058	90.2
1291.11279	12.5
1291.79602	11.4
1292.54065	19.9
1294.41418	71.7
1295.73206	47.3
1296.50623	11.0
1297.90393	519.2	y (23) (2+)-P, y (22) (2+)
1298.81604	358.7
1299.80005	198.7
1300.81396	80.7
1301.78857	25.6
1304.40576	225.7
1305.62415	52.8
1306.55969	3.8
1307.26233	43.7
1308.71948	40.6
1309.76843	16.1
1310.50281	34.3
1312.55981	26.8
1313.56494	79.5
1315.08057	4.1
1315.72253	16.2
1318.23120	17.2
1319.63538	28.0
1321.41833	6.0
1322.82056	22.0
1328.52478	39.6
1329.63147	36.7
1330.23645	6.3
1332.30969	5.8
1333.07458	26.3
1334.21863	2.8
1335.46130	41.5
1336.20520	23.0
1337.53625	64.2
1338.29431	117.3	y (23) (2+)-NH3, y (23) (2+)-H2O
1338.93054	186.1
1341.57312	34.1
1342.43762	4.1
1344.37268	8.0
1346.83484	1946.9	y (23) (2+)
1347.58337	630.6
1348.19934	488.3
1349.01733	254.9
1349.97546	15.4
1351.11560	85.2
1354.86877	44.4
1355.87366	24.0
1356.77942	16.8
1357.73108	57.3
1358.56848	8.1
1359.92786	66.7
1360.70349	37.0
1362.78003	9.6
1367.13403	7.2
1369.71863	27.9
1371.49170	27.5
1372.81628	57.3
1374.11499	35.7
1374.80750	4.3
1376.08997	19.3
1380.92395	95.1
1381.75073	65.6
1382.66956	21.3
1383.61548	18.5
1384.38953	10.3
1385.40491	35.2
1387.64026	5.9
1388.88184	6.7
1390.14221	250.4	y (24) (2+), y (11) (1+)-NH3, b (26) (2+)-H2O-P
1391.14746	519.4	b (26) (2+)-NH3-P, b (25) (2+)
1392.22595	63.8
1394.04065	21.2
1395.26123	31.3
1397.60828	17.1
1398.87854	20.5
1400.48047	3.2
1402.64722	9.0
1403.78076	19.0
1405.28784	11.9
1406.56763	10.9
1407.85168	16.5
1408.70959	20.0
1411.69836	17.1
1412.50671	12.5
1414.35242	21.0
1415.69983	22.5
1416.81458	46.9
1418.02563	22.8
1420.64124	14.4
1421.30432	33.0
1423.52844	23.6
1424.36780	33.4
1426.50293	38.8
1427.67529	10.4
1432.71436	25.0
1435.74158	23.1
1437.55286	134.5
1438.77258	90.3
1440.12622	23.4
1441.59155	11.8
1442.60583	5.4
1448.11414	24.9
1452.21716	11.4
1455.85938	3.5
1456.47339	21.8
1459.05347	13.4
1460.31604	55.3
1461.47217	9.6
1464.30212	4.6
1469.22571	92.8
1470.23694	97.9
1471.15356	60.6
1471.79919	12.3
1474.17236	14.7
1474.86902	4.6
1475.63953	46.8
1476.54236	15.1
1481.10864	28.1
1483.03845	11.3
1484.00403	33.3
1484.74207	3.8
1486.74756	3.3
1494.86829	27.8
1496.36145	4.5
1497.31311	14.4
1499.54749	6.4
1501.56555	10.9
1502.39734	13.0
1503.08752	7.8
1505.33008	36.6
1506.07971	20.5
1507.09375	29.3
1508.48181	14.6
1510.49817	15.1
1512.66797	2.5
1514.01672	19.2
1515.43298	23.4
1516.71460	19.9
1518.43738	13.7
1521.03064	44.5
1524.55664	8.3
1526.43835	32.6
1531.83484	21.3
1545.50305	11.9
1546.52014	4.6
1552.58679	24.0
1553.50378	8.8
1559.28748	3.1
1562.30701	34.4
1562.98865	35.6
1565.11316	8.2
1571.18152	5.1
1572.06152	51.4
1572.84119	17.2
1573.64099	23.7
1575.69812	51.3
1587.34583	68.8
1588.29956	29.7
1589.21655	10.1
1591.93518	14.5
1592.60913	32.5
1593.46033	14.6
1597.07361	21.5
1598.36560	7.3
1600.68762	102.2
1601.75122	24.4
1602.55908	33.2
1603.65308	21.8
1604.65222	13.8
1605.76135	16.2
1606.69617	6.4
1609.73157	5.7
1615.61646	11.8
1617.02710	18.5
1618.52112	30.5
1619.65405	27.2
1620.81921	13.8
1622.23010	59.3
1623.09631	19.7
1629.81018	3.1
1630.56165	3.3
1631.37170	11.3
1634.62585	7.0
1635.55896	28.4
1641.41235	20.7
1643.73547	22.0
1656.61890	29.6
1668.62280	24.1
1671.87280	13.5
1679.58362	23.7
1690.10510	17.7
1697.34399	25.1
1699.71033	31.1
1700.95618	55.4
1702.93042	15.3
1703.53528	24.0
1706.77661	15.0
1715.89673	7.5
1716.69104	3.7
1717.87732	28.6
1719.03796	14.5
1719.77942	8.0
1722.79712	13.3
1728.86047	8.6
1731.22534	30.7
1747.81958	13.0
1749.16284	39.2
1758.44128	27.3
1759.63550	4.9
1761.88013	17.2
1775.89172	3.5
1796.24731	4.9
1806.36096	19.6
1807.58630	11.2
1808.89490	28.8
1809.51770	4.1
1815.55640	16.6
1827.87659	22.0
1828.79260	7.7
1830.00208	8.1
1832.87000	10.9
1834.99060	32.2
1836.03625	28.6
1836.93091	4.0
1845.84851	183.0	y (15) (1+), y (16) (1+)-NH3-P
1846.98425	329.6
1848.09119	100.0
1848.89001	3.4
1849.94397	24.6
1850.89832	13.6
1853.96216	14.4
1863.97485	2.5
1866.03430	13.2
1871.59167	15.2
1873.02649	12.6
1873.78442	11.7
1908.04382	4.4
1918.60425	2.8
1935.56726	7.1
1947.95288	22.7
1950.24133	27.6
1952.02673	3.3
1962.50671	11.2
1963.16626	15.2
1965.57776	14.5
