# Supplementary material for: Phosphoproteomic Analysis of Platelets Activated by Pro-Thrombotic Oxidized Phospholipids and Thrombin
Source: PLoS One. 2014 Jan 6;9(1):e84488. doi: 10.1371/journal.pone.0084488 (PMC3882224; doi:10.1371/journal.pone.0084488)
Supplement: Annotated Spectra S4 — (ZIP) [file pone.0084488.s007.zip › RKPSVPDSASPADDSFVDPGERLYDLNMPAYVK_-22_2_104707.txt]

m/z	i	matches
267.27084	4.6
282.08911	22.5
284.34210	22.9
285.26089	3.7
286.08401	2.9
288.67474	16.2
290.00549	2.8
300.21136	23.8
307.29462	3.6
314.39377	3.5
317.47510	14.4
319.45349	8.6
322.63422	1.9
323.26016	3.9
324.25824	8.1
325.50946	10.3
326.42798	7.4
327.29813	2.2
330.36948	7.5
332.21887	16.4
333.09369	22.4
334.04996	6.1
335.14462	8.5
338.24384	5.0
340.42215	4.8
343.18683	5.2
345.41010	20.9
346.50140	33.1
349.32233	6.3
350.10236	11.1
352.13446	4.3
353.22412	35.5
354.21631	12.7
357.92972	3.5
362.28180	13.8
367.24203	10.6
368.27704	6.3
371.32791	46.9
375.01404	6.1
379.11890	16.4
380.77783	22.9
382.48364	3.7
383.10406	4.3
384.26825	7.8
385.21002	19.8
390.25439	10.3
390.95581	6.2
392.57101	7.3
394.22430	6.0
397.21503	5.3
398.79803	26.3
399.57944	32.1
400.28528	52.9
402.91296	29.4
403.52673	5.7
404.26056	7.2
405.49872	6.1
406.38434	4.7
407.58356	2.8
408.40475	14.8
409.39932	36.0
410.33282	2.2
411.50571	81.8	y (7) (2+), b (16) (4+)-NH3
413.72119	11.4
415.27032	4.6
416.29138	17.3
417.49469	18.4
418.97412	2.8
420.03204	9.1
422.47644	8.7
423.18176	11.5
425.34009	26.0
426.03546	13.0
426.73419	2.4
429.15424	8.5
431.00757	14.7
432.39404	21.8
433.31848	17.2
434.23755	16.9
435.26245	3.9
436.63641	9.4
440.32281	48.3
441.27466	17.8
444.82483	13.6
446.62335	9.9
447.34003	11.9
449.18878	24.2
451.59607	21.5
453.21588	25.6
455.05664	5.5
456.55457	40.9
457.27240	11.7
458.10535	15.4
458.76251	4.6
461.43652	16.8
464.93567	27.2
468.74915	119.2	b (18) (4+), b (14) (3+)-H2O, y (8) (2+), b (4) (1+)
469.77643	23.1
470.49365	21.2
472.62335	2.4
473.64337	18.6
474.38373	7.1
476.44745	21.3
477.14996	5.4
478.39508	11.5
480.55981	30.2
481.40619	37.3
482.28833	2.4
486.22382	33.6
487.87543	12.8
489.31384	18.4
490.59271	15.9
491.41534	15.4
493.48932	12.6
494.46869	35.0
495.59210	73.2
496.56976	20.8
497.23553	19.9
499.40350	100.1
500.94836	30.8
504.63721	169.3	b (15) (3+), b (10) (2+)-NH3, b (10) (2+)-H2O
505.59570	4.5
506.39795	4.3
510.56183	14.4
511.37939	6.6
513.23254	162.1	b (10) (2+)
514.05194	98.6
514.85492	11.6
516.17334	7.5
517.73712	11.7
518.38934	18.3
519.50061	6.1
521.59613	21.1
522.48297	23.4
523.69989	16.4
525.78125	5.0
527.52161	9.3
529.29364	10.8
530.47418	14.5
534.02081	36.5
536.44958	9.9
538.05548	16.0
539.29956	40.2
540.43579	110.7
541.83698	50.9
542.77979	37.2
544.60608	27.1
546.21234	10.6
547.57990	13.0
550.61835	22.2
553.19641	38.2
553.98438	49.8
555.30841	22.9
556.28296	12.3
557.39264	47.1
559.51129	78.7
560.48804	52.6
561.36395	29.5
562.53931	13.0
563.16760	2.8
564.25543	25.9
565.04919	27.5
568.40881	316.6	b (5) (1+)
569.41211	74.8
570.50458	9.8
571.38849	8.9
573.32074	4.3
574.55634	34.1
576.03906	7.1
577.37488	267.6	y (15) (3+)-H2O-P, y (15) (3+)-NH3-P, y (14) (3+)-H2O, y (14) (3+)-NH3, y (5) (1+)
578.22980	48.3
579.24963	73.9
580.10175	23.7
581.52197	13.2
582.99939	20.8
583.64832	15.2
584.41296	10.5
586.54980	29.1
587.51215	34.0
588.34174	13.4
590.32050	37.5
592.11627	10.8
595.53705	3.8
596.65613	8.1
597.52850	129.2	y (10) (2+)-P, b (12) (2+)
598.41888	12.5
599.32977	15.5
600.39081	7.6
602.26923	23.7
603.02936	6.3
603.74225	3.5
605.38135	6.7
606.38727	17.6
607.64600	5.4
608.72552	19.0
610.41766	4.4
611.37372	6.2
611.99634	12.7
612.73676	14.8
614.32404	14.2
615.08917	39.1
617.44812	36.8
619.24579	27.3
620.20551	2.8
621.31317	40.1
622.02838	50.2
623.12463	27.0
624.32184	9.0
625.25739	9.8
626.96906	41.3
627.61664	84.4	y (21) (4+)-H2O, y (21) (4+)-NH3
628.58331	14.4
629.66687	26.8
633.29230	66.9
634.44049	43.8
635.45685	5.8
636.72021	14.7
637.46863	30.1
638.25397	23.5
639.06573	8.9
639.78699	3.6
640.42010	16.4
641.03033	43.0
642.48309	19.2
643.48431	9.9
644.66321	23.4
645.85059	50.6
646.96429	69.2
647.68311	7.4
650.38385	23.6
651.59802	12.2
652.28259	16.7
653.49994	5.3
654.68475	108.7	y (16) (3+)
655.37268	291.1	y (11) (2+)-P, b (13) (2+), y (17) (3+)-P
656.53595	63.6
658.48779	9.1
659.44269	23.7
661.29047	19.3
663.41962	17.9
664.38409	14.0
665.70892	12.1
666.34088	3.3
667.50116	44.1
668.39655	17.4
669.80756	7.6
671.00146	18.5
672.41583	29.7
673.21777	12.1
674.51453	17.1
675.42761	9.6
676.36218	9.1
677.41010	63.3
680.31738	21.2
681.22638	13.0
683.87457	55.4
684.73608	29.5
685.44104	29.5
686.46051	64.0
687.51965	16.7
688.46820	11.4
690.31653	50.3
691.11591	14.1
692.44812	5.8
693.35535	4.7
694.52216	19.1
695.27887	7.7
697.50146	41.9
698.35681	35.8
700.50873	25.8
702.18158	51.1
703.38666	87.5	y (11) (2+), b (14) (2+)-NH3, b (14) (2+)-H2O, y (18) (3+)-P
704.01617	20.0
704.76495	9.9
705.63910	5.7
706.63519	45.3
707.69684	14.3
708.36432	164.9	y (25) (4+)-NH3, y (6) (1+), y (25) (4+)-H2O
709.54010	10.0
710.67120	122.8	y (26) (4+)-P
712.24957	310.4	b (14) (2+), b (21) (3+)-H2O
713.14423	276.5	b (21) (3+)-NH3, y (25) (4+)
714.12494	45.1
714.94220	9.7
716.44415	20.3
717.05145	45.4
718.36389	14.1
719.54779	113.5	b (26) (4+)-NH3, b (26) (4+)-H2O, b (21) (3+)
720.75519	9.0
721.70636	6.7
722.98395	34.2
724.13293	50.9
725.69794	5.6
726.49030	85.8	y (19) (3+)-H2O-P, y (19) (3+)-NH3-P
727.59174	21.4
729.93939	24.0
731.07220	5.2
732.13245	93.1	y (12) (2+)-P, y (19) (3+)-P
733.02002	52.6
734.18707	52.3
735.18414	30.7
736.21826	97.7	y (18) (3+)
737.30774	42.4
738.01093	38.6
739.53632	16.0
741.22290	43.6
742.24512	56.0
743.36322	57.6
744.97784	57.1
745.64911	13.7
747.06750	54.5
748.11566	7.7
750.29071	13.7
751.45013	70.1
752.44000	95.0	b (27) (4+)
754.44904	16.1
756.17291	209.8	b (28) (4+)-H2O-P, b (15) (2+)
757.23621	97.3	b (28) (4+)-NH3-P
758.09125	39.7
759.11072	24.7
760.00922	43.8
761.09283	33.1
762.71149	32.7
763.52484	63.1
764.54718	73.5
765.71466	5.2
767.63025	17.5
768.45233	45.4
769.12225	2.8
769.89832	30.2
770.72345	39.5
771.47968	42.5
772.31952	29.0
773.65704	41.1
774.37555	24.4
775.35480	42.8
776.09528	10.3
776.98761	11.9
777.64923	9.9
778.48267	21.7
779.19397	8.0
780.50873	110.8	b (7) (1+), b (29) (4+)-H2O-P
781.35425	60.4
782.13812	270.6	y (12) (2+), b (29) (4+)-NH3-P, b (28) (4+)-NH3, b (28) (4+)-H2O
783.24713	33.9
784.15784	24.9
785.28912	43.6
786.24695	151.8	b (28) (4+), b (29) (4+)-P
787.09082	63.3
788.13544	35.8
789.19843	32.2
790.29279	37.2
792.28809	74.5
793.33356	27.9
794.47760	91.9
795.68427	114.2
796.47821	42.8
797.66187	55.4
798.49176	32.3
800.27203	110.1
800.95496	25.0
801.66962	117.8
802.50482	40.9
804.63959	70.9
805.89850	85.5	y (7) (1+)-NH3, y (30) (4+)-H2O-P, b (29) (4+)-NH3, b (29) (4+)-H2O, y (30) (4+)-NH3-P
806.76050	22.3
807.58765	32.9
808.41156	6.6
809.56732	76.4
810.43988	111.8	b (29) (4+), y (30) (4+)-P
811.56427	128.2
812.60095	88.7	y (29) (4+)
813.60370	67.9
814.91730	201.3
815.93146	14.4
817.10736	23.5
818.48334	7.3
820.69672	171.9	b (16) (2+)-NH3, b (16) (2+)-H2O
821.41052	95.8
822.33563	162.7	y (7) (1+)
823.38196	34.1
824.37207	58.7
826.39178	23.0
827.81006	37.4
829.50519	487.0	y (31) (4+)-H2O-P, b (16) (2+), y (31) (4+)-NH3-P, y (30) (4+)-H2O
830.37488	84.9	y (30) (4+)-NH3
831.32147	120.1
832.25574	49.8
832.99042	7.4
833.59424	26.8
835.27863	88.1	y (30) (4+), y (21) (3+)-H2O
836.40710	19.3
837.60968	131.0	y (13) (2+)-NH3, y (13) (2+)-H2O
839.21307	90.5	b (31) (4+)-H2O-P, b (31) (4+)-NH3-P
840.54889	42.3
842.21527	83.3	y (21) (3+)
843.22858	27.8
844.72540	67.4
845.95490	115.8	y (13) (2+)
847.25543	221.6
848.45801	244.8
849.56049	166.9	b (8) (1+)-H2O
850.72839	232.7	b (24) (3+)-NH3-P, b (8) (1+)-NH3, b (24) (3+)-H2O-P
851.45801	71.7
852.31714	88.6
853.40607	163.5
854.75970	67.3
855.85968	52.1
856.84747	124.1	b (24) (3+)-P
858.04706	42.7
858.81226	42.9
859.60071	147.3	y (22) (3+)-H2O, y (31) (4+), y (23) (3+)-H2O-P, y (23) (3+)-NH3-P, y (22) (3+)-NH3
860.67316	33.1
861.54065	38.1
863.21759	52.4
864.23193	120.2	b (32) (4+)-H2O-P, b (31) (4+)-NH3, b (31) (4+)-H2O, b (32) (4+)-NH3-P
865.01288	33.9
866.14355	121.9	y (23) (3+)-P, y (15) (2+)-H2O-P, y (22) (3+), y (32) (4+)-P, y (14) (2+)-H2O, y (14) (2+)-NH3, y (15) (2+)-NH3-P
866.87531	56.7
867.69409	62.7
868.47723	28.7
870.38477	222.4	b (17) (2+)-H2O, b (17) (2+)-NH3
871.67743	135.8
872.74341	118.3
873.58459	132.9
874.68311	1325.7	y (15) (2+)-P, y (14) (2+)
875.46576	522.6
876.19965	152.2
877.22809	113.5
878.94153	792.6	b (17) (2+)
880.10797	373.8
880.87445	211.8
881.59399	161.7
882.63141	160.2
883.46454	77.2
884.64862	143.4	b (24) (3+)-NH3
885.30969	104.2
886.52118	127.7	y (32) (4+)-NH3, y (32) (4+)-H2O
887.36188	49.9
888.24493	87.0	y (24) (3+)-H2O-P, y (24) (3+)-NH3-P
889.68201	88.6	b (25) (3+)-NH3-P, b (25) (3+)-H2O-P, b (32) (4+)-NH3, b (24) (3+), b (32) (4+)-H2O
890.64081	213.4	y (32) (4+)
891.74127	247.9	y (23) (3+)-H2O, y (23) (3+)-NH3
892.71228	185.9	b (32) (4+)
893.67682	56.2
894.74011	202.1	y (24) (3+)-P
896.11505	361.1	[M+4H] (4+)-NH3-H2O-P, b (25) (3+)-P
896.79034	288.5
897.79102	442.2
898.51202	1222.3	y (23) (3+)
899.15741	535.0
900.24835	313.7	[M+4H] (4+)-H2O-P
901.52063	201.7	[M+4H] (4+)-NH3-P
902.55457	53.9
903.21198	70.6
904.15570	108.1
905.12738	185.8	[M+4H] (4+)-P
906.32355	259.0
907.50092	99.1
908.84943	229.9
909.94910	353.8
911.35315	738.3	y (25) (3+)-H2O-P
912.40057	614.4	y (25) (3+)-NH3-P
913.38348	432.9
914.63696	490.9	y (15) (2+)-H2O, y (15) (2+)-NH3
915.45068	331.8
916.14685	247.9
917.41595	476.7	y (25) (3+)-P
918.04535	99.5
918.68646	319.8	y (8) (1+)-NH3
919.65411	162.8
920.55841	79.0
921.23718	27.0
921.92474	17.1
932.14191	20.5
933.76044	4.3
934.51068	7.0
935.48346	54.4
936.60864	70.4
937.36346	21.0
938.15277	74.1
940.25433	39.9
941.01715	14.7
942.33673	11.8
943.74969	43.7
944.35822	9.1
945.28705	15.7
947.47217	17.1
948.78125	21.2
950.04834	28.2
951.15454	21.0
952.07715	6.4
953.65094	31.2
956.05902	26.8
957.17145	43.0
957.99243	2.2
959.88495	27.1
960.95557	24.4
962.82501	13.8
964.00342	21.0
964.65924	5.4
965.35889	20.0
966.47955	24.4
968.43207	25.2
970.42432	9.2
971.13043	27.1
972.10938	62.1
973.03296	69.5
974.46246	29.5
976.25739	53.2
976.94440	5.6
978.58081	52.4
979.39160	27.8
981.19189	400.8	y (16) (2+), y (17) (2+)-P
981.95581	138.2
982.58716	61.2
984.16034	16.3
986.08026	34.2
988.62012	21.6
989.49615	16.5
991.46466	15.0
993.13330	5.2
994.37354	30.3
995.18158	79.4
996.01123	57.5
996.75391	13.1
997.61548	39.2
998.68579	155.7	b (27) (3+)-NH3
1000.01294	14.1
1000.96558	46.5
1002.12103	79.8
1003.07733	24.9
1004.28070	192.6	b (20) (2+)-NH3, b (20) (2+)-H2O, b (27) (3+)
1005.98480	24.8
1007.54321	480.1	b (10) (1+)-H2O
1008.53668	239.5	b (28) (3+)-H2O-P, b (10) (1+)-NH3, b (28) (3+)-NH3-P
1009.45410	88.4
1010.22406	3.5
1011.60699	11.7
1012.57062	30.1
1013.69940	27.6
1014.40692	4.1
1015.62531	55.7
1016.52319	23.8
1017.85785	25.3
1018.60651	60.3
1019.43774	10.9
1021.16840	35.6
1022.18304	34.0
1023.21313	33.9
1024.39636	35.5
1025.51318	523.2	b (10) (1+)
1026.57959	395.1
1027.72876	105.8
1028.48242	26.6
1030.76782	849.2	y (17) (2+)
1031.71887	347.8	y (9) (1+)-H2O
1032.80396	31.8
1033.60815	16.2
1034.57263	27.0
1036.06189	23.3
1036.87378	22.1
1038.40625	100.4
1040.79065	26.4
1041.70703	2.0
1042.42847	34.6
1043.56567	52.6
1044.73035	70.1
1045.47266	100.3	y (29) (3+)-H2O-P, y (18) (2+)-H2O-P, y (28) (3+)-NH3, y (29) (3+)-NH3-P
1046.51123	20.5
1047.74670	36.4
1048.43774	95.3
1049.10291	19.3
1050.53162	311.8	y (9) (1+), y (29) (3+)-P, y (28) (3+)
1051.25464	164.1
1052.47729	104.0
1053.69373	20.1
1054.91614	77.2
1056.70813	59.8
1057.69775	16.9
1058.49023	3.9
1059.32922	40.5
1061.54651	20.5
1062.50378	40.8
1063.14526	29.7
1064.03308	24.6
1065.11731	13.4
1068.65601	86.7	b (21) (2+)-H2O
1069.90356	18.7
1071.44531	24.1
1072.90967	61.1
1074.02563	30.9
1074.95435	26.7
1076.15649	6.8
1078.21582	121.2	b (21) (2+), y (29) (3+)-H2O, y (29) (3+)-NH3
1079.15479	46.1
1080.68408	54.7
1081.59583	5.9
1082.51135	18.9
1083.47571	9.3
1085.39624	36.2
1086.56030	53.7
1087.27026	18.8
1089.49780	43.5
1090.27747	23.3
1091.25452	16.0
1092.25122	37.0
1093.70142	53.5
1094.42480	7.6
1095.53845	27.2
1096.88599	53.6
1097.91577	115.9	y (19) (2+)-P, b (30) (3+)-NH3, b (30) (3+)-H2O
1098.66797	31.5
1099.35498	53.9
1100.48926	24.7
1101.76978	25.2
1104.07886	442.7	y (18) (2+), b (30) (3+), b (11) (1+)-H2O
1105.02161	324.1	b (11) (1+)-NH3
1105.85059	48.8
1106.93774	82.9	y (31) (3+)-NH3-P, y (30) (3+)-NH3, y (30) (3+)-H2O, y (31) (3+)-H2O-P
1108.37085	85.9
1109.25635	30.0
1110.34888	10.0
1112.91626	40.9
1114.04651	66.3
1116.17834	30.8
1119.12988	42.4
1119.96191	22.3
1120.79529	10.3
1121.58228	58.2
1123.30408	9.3
1124.94153	50.3
1126.35461	85.5
1129.13477	43.7
1130.49072	10.0
1131.71558	63.2
1133.73206	51.0
1135.12573	96.6
1136.40601	64.7
1137.42065	31.7
1138.53735	95.8	y (19) (2+)-NH3, y (31) (3+)-NH3, y (19) (2+)-H2O, y (31) (3+)-H2O
1139.55078	69.1
1140.54285	64.6
1141.43982	35.3
1142.96899	50.7
1143.74146	19.4
1145.07104	44.9
1145.80347	15.9
1147.47131	172.7	y (20) (2+)-H2O-P, b (22) (2+)-H2O
1148.09229	452.7	y (32) (3+)-H2O-P, y (20) (2+)-NH3-P, b (22) (2+)-NH3, y (19) (2+)
1148.88965	112.0	y (32) (3+)-NH3-P
1150.13867	52.1
1150.99634	48.9
1152.31836	17.5
1153.49780	13.6
1154.52454	9.9
1155.21179	19.7
1156.36670	51.2
1156.99170	46.4
1158.43604	91.5	b (31) (3+), b (32) (3+)-P
1159.37781	49.8
1161.18738	68.6
1164.51123	25.0
1165.70068	8.6
1166.60022	50.5
1169.03845	51.1
1169.99744	10.7
1170.66724	14.3
1171.77795	18.2
1172.68188	72.9
1173.75952	27.8
1174.46777	72.9
1175.76782	6.9
1177.44458	2.6
1178.25208	22.7
1179.28394	53.1
1180.78125	29.7
1181.99243	30.1
1183.02710	17.0
1186.38464	45.4
1187.21228	52.6
1188.92505	71.0
1189.70410	76.4
1190.94800	72.8
1191.73486	46.1
1192.57178	16.5
1193.68091	15.7
1194.44092	8.8
1195.51416	21.6
1196.62964	36.5
1198.12231	37.3
1199.04138	70.0
1200.38391	23.8
1202.98279	8.6
1205.40723	459.7	y (20) (2+), y (21) (2+)-NH3-P
1206.36047	204.0
1208.03589	44.2
1209.82397	18.4
1210.63184	4.3
1212.58691	56.6
1213.74609	22.6
1215.45239	64.7
1216.62781	8.0
1217.88928	33.9
1220.11572	18.6
1221.99707	9.2
1223.03760	8.4
1225.30151	6.3
1228.71826	45.8
1229.82617	13.6
1230.43005	14.5
1231.08948	27.1
1233.82800	18.3
1234.49341	8.4
1235.83569	10.5
1236.49097	28.9
1239.48633	5.1
1244.06250	21.9
1244.90405	26.5
1246.38794	7.1
1247.05981	4.5
1248.52515	12.1
1249.33838	5.9
1250.51270	13.8
1252.55029	9.0
1253.59399	69.7
1254.44995	36.1
1255.11670	7.9
1256.32031	20.9
1257.14380	6.0
1259.30664	38.5
1260.29028	10.4
1261.16064	3.5
1262.68066	435.4	y (21) (2+)
1263.59961	241.6
1264.80090	91.1
1266.16614	15.2
1268.05505	125.6
1269.34131	341.6
1270.56335	193.4
1271.54089	56.9
1272.66492	23.5
1273.53491	30.1
1275.27722	9.9
1276.37988	36.1
1278.87439	5.0
1280.09900	60.9
1281.91724	16.6
1282.82581	14.9
1283.51978	14.7
1284.62024	12.7
1285.62292	16.4
1287.35144	49.2
1288.38684	18.5
1289.40662	25.9
1290.08374	7.4
1292.08679	34.4
1294.12708	62.4
1295.34802	3.3
1297.80627	221.2	y (23) (2+)-P
1298.63879	307.0	y (22) (2+)
1299.37317	58.1
1300.00842	57.5
1301.15491	34.9
1302.11511	3.4
1304.24707	83.2
1305.27393	61.7
1306.29211	13.4
1306.97290	36.6
1308.80164	23.8
1309.66248	12.6
1310.56470	9.0
1313.83728	20.4
1315.72290	25.4
1316.49194	32.4
1317.42102	14.2
1318.89709	29.6
1322.83716	29.8
1323.67371	5.2
1325.43311	26.2
1327.55835	7.8
1333.01416	31.1
1335.24072	18.9
1337.99255	156.2	y (23) (2+)-NH3, y (23) (2+)-H2O
1338.76599	39.3
1339.64636	5.8
1341.45178	57.3
1342.41858	7.0
1343.36194	11.6
1344.14478	5.5
1345.54895	13.3
1346.37073	92.1
1347.07788	1632.9	y (23) (2+)
1347.94568	270.8
1348.55457	122.4
1349.22913	7.7
1351.86035	4.1
1354.74939	20.4
1356.91272	24.3
1357.85437	47.9
1359.27625	28.5
1363.43542	11.9
1364.08765	4.1
1367.86414	5.8
1368.48206	12.9
1369.27905	3.0
1370.55713	4.1
1371.65894	30.5
1374.29419	12.9
1374.92883	17.8
1376.46008	18.3
1378.46777	3.3
1381.57141	108.9	y (24) (2+)-H2O, y (24) (2+)-NH3
1382.39893	52.2
1383.31738	11.4
1385.06653	17.4
1385.73328	7.9
1386.67004	26.2
1388.03406	24.7
1390.34851	325.8	y (24) (2+), y (11) (1+)-NH3, b (26) (2+)-NH3-P, b (26) (2+)-H2O-P
1391.30371	99.8	b (25) (2+)
1392.20801	91.4
1398.64404	16.5
1399.98450	34.3
1400.65051	53.6
1402.70520	2.6
1403.39844	15.7
1406.46594	42.5
1407.81921	12.8
1408.55652	5.7
1410.56409	11.6
1414.64221	17.8
1416.72815	50.3
1418.68250	15.8
1419.94666	22.2
1421.73743	18.9
1424.69019	26.1
1425.34888	5.4
1428.32764	33.9
1436.79175	49.1
1437.64233	65.9
1438.31152	29.0
1438.96582	68.2
1440.68103	6.1
1443.62891	21.4
1446.91809	15.3
1447.70483	17.9
1449.54688	11.9
1452.84119	19.9
1453.92615	13.9
1456.34729	3.7
1457.41150	3.0
1458.61426	9.9
1460.20520	9.9
1461.77734	2.2
1462.77319	8.0
1469.59875	109.8	y (27) (2+)-NH3-P, y (26) (2+)
1470.78699	39.3
1471.69788	25.5
1474.51282	33.1
1475.54846	26.5
1476.22205	18.3
1477.80042	6.4
1480.97803	6.8
1482.45300	6.5
1483.44910	20.4
1484.54456	8.4
1485.31360	8.1
1485.94507	3.3
1487.71313	13.2
1493.70911	32.9
1495.90942	6.1
1502.22620	5.0
1505.57190	13.3
1507.12927	10.6
1508.78052	3.7
1510.90930	4.6
1511.72510	11.8
1516.42932	5.2
1517.75659	12.6
1520.61780	2.8
1521.75488	21.4
1522.51453	14.9
1525.85779	6.0
1528.39319	17.8
1534.22864	26.1
1543.61621	8.0
1544.32874	7.2
1553.04285	13.0
1555.14905	4.8
1556.87122	4.5
1561.86353	6.7
1563.13379	44.2
1565.98743	14.2
1568.73340	17.1
1570.48755	20.0
1571.42151	2.4
1572.06653	3.3
1577.16296	21.2
1578.91199	8.1
1581.28210	14.5
1581.96069	9.8
1587.91455	13.4
1588.92493	24.2
1590.40820	6.2
1592.03235	27.3
1594.58655	7.0
1601.16931	40.2
1601.88953	26.7
1602.53064	36.6
1603.44080	8.8
1608.85754	22.1
1610.52502	11.2
1611.74817	7.8
1624.80249	3.9
1625.58142	15.5
1628.89026	5.8
1631.52905	3.4
1634.71350	6.5
1637.73706	4.6
1645.20496	17.6
1647.88208	15.3
1650.89978	14.0
1653.97632	6.5
1654.99451	8.6
1655.73914	2.4
1657.65833	9.7
1658.68103	6.3
1661.07629	11.6
1667.50427	3.7
1699.57043	10.3
1700.58948	44.0
1701.85242	17.3
1719.74792	9.6
1730.68250	12.3
1736.70435	4.6
1742.83118	7.0
1749.35730	55.2
1755.35242	17.7
1756.82874	12.7
1758.70007	3.8
1760.83765	4.3
1763.03601	5.8
1766.97192	9.1
1794.76733	12.8
1804.67249	15.6
1815.79419	9.0
1821.22961	7.1
1826.61450	4.5
1827.77429	8.0
1828.80835	18.5
1832.56470	3.1
1843.76392	2.8
1845.74451	49.1
1846.80066	170.0
1848.14929	34.2
1848.99390	19.2
1849.91345	6.1
1871.78162	16.7
1873.22058	3.3
1887.72571	4.4
1950.51208	3.5
1961.04163	9.3
1961.87366	13.4
1987.08765	10.7
