# Supplementary material for: Phosphoproteomic Analysis of Platelets Activated by Pro-Thrombotic Oxidized Phospholipids and Thrombin
Source: PLoS One. 2014 Jan 6;9(1):e84488. doi: 10.1371/journal.pone.0084488 (PMC3882224; doi:10.1371/journal.pone.0084488)
Supplement: Annotated Spectra S4 — (ZIP) [file pone.0084488.s007.zip › RKPSVPDSASPADDSFVDPGERLYDLNMPAYVK_-22_2_106174.txt]

m/z	i	matches
268.82892	13.8
284.22992	7.7
285.38135	63.4
286.47131	4.0
300.17975	15.1
301.54742	15.2
305.21106	7.2
306.17126	9.9
307.44058	6.3
310.56250	6.2
311.55432	7.8
313.31641	10.4
322.28671	45.5
324.47668	24.0
325.16107	5.9
326.21060	3.6
331.46631	6.9
336.33337	7.1
337.99689	9.7
343.12543	4.0
347.37146	8.0
351.21133	3.9
353.20538	7.6
359.19244	17.3
361.38434	6.8
368.55075	2.2
371.22681	9.7
373.28061	33.9
379.62976	5.3
380.67175	8.0
381.84540	105.6
382.51517	6.6
384.31024	10.5
385.57227	9.5
387.14810	10.2
389.45776	17.5
394.41818	25.0
395.56717	7.9
396.28717	16.8
397.04053	6.7
398.63275	24.0
399.31610	62.3
400.25497	3.1
403.37482	2.0
404.37833	5.2
405.57996	9.3
407.82355	14.7
409.30243	13.6
410.55884	15.4
412.21008	1.6
413.25482	16.9
416.51678	9.4
417.78467	3.1
418.44141	19.7
419.90540	24.0
421.35175	11.7
422.42023	7.5
425.59515	29.8
426.42810	9.6
427.33624	5.7
429.48260	20.5
430.96033	86.9
432.25830	5.7
433.48181	12.2
434.23901	2.3
437.21283	26.6
438.39789	9.9
440.29755	17.8
441.84241	33.7
445.32611	7.3
446.28137	2.9
446.99670	20.3
449.28644	2.0
450.22174	13.3
451.80182	50.4
452.51447	23.6
455.22351	6.6
456.03619	8.9
456.92609	5.5
457.72107	31.9
458.44696	23.0
459.34973	5.4
460.82520	34.3
461.49573	13.9
463.72467	13.3
465.00861	29.4
466.09589	2.0
468.29749	10.0
469.52319	8.4
470.15704	24.3
473.86938	10.9
475.39948	28.7
476.47302	7.0
481.24084	17.8
484.14343	5.6
485.97516	34.2
486.97925	35.0
488.20032	21.0
490.30676	11.0
491.27734	13.3
491.96887	5.3
493.38660	16.1
495.28284	104.1
496.13403	54.8
497.31396	5.0
498.14117	21.7
500.40967	26.3
501.30347	13.4
503.22131	9.2
504.63226	236.3	b (10) (2+)-P
505.80676	9.6
506.60089	11.6
507.42133	18.0
510.81396	20.3
512.07666	10.1
513.57074	21.2
514.21240	10.8
515.89734	18.2
517.35626	57.4
518.73285	55.7
519.50195	3.0
520.36182	25.7
521.58484	4.4
522.49554	16.8
523.47217	62.4
526.40137	43.5
527.31854	14.9
528.65228	4.2
531.10175	8.6
531.75195	4.6
532.60730	5.8
533.76611	14.0
535.54205	26.7
538.41235	28.4
539.40674	17.5
540.39154	15.5
541.45166	10.8
542.31732	38.0
543.09753	19.7
544.10315	7.9
545.13684	20.8
546.22906	3.8
548.19482	15.2
550.32489	396.5	y (19) (4+)-P, y (14) (3+)-P, b (5) (1+)-P
551.40137	45.5
552.01971	10.3
553.26300	64.0
553.94269	30.2
555.45740	17.6
556.33911	31.8
557.25250	8.9
557.95258	14.8
560.34637	13.0
561.97083	15.2
563.64569	42.5
564.69391	42.4
566.55426	7.4
568.46722	47.4
570.30273	24.9
572.53320	72.0
573.48395	65.8
574.36792	4.5
575.37640	18.1
577.33563	72.4
578.46265	11.1
579.46155	43.2
580.27277	2.3
582.77991	17.1
584.45367	28.8
585.26526	12.3
587.49365	19.8
588.35663	170.7	b (12) (2+)-P
589.25964	117.0
590.27960	16.0
592.20947	23.1
593.62720	12.1
595.49866	3.8
596.29999	9.6
597.52588	64.9
600.26050	7.7
601.65472	23.5
602.26624	11.1
603.51556	1.8
605.32117	26.0
606.50653	5.9
609.07037	30.6
610.21735	24.0
611.47565	12.3
612.21075	33.3
613.11890	26.7
614.37494	17.0
615.11792	4.1
617.86566	56.3
618.55878	9.5
619.36688	46.3
620.53998	2.3
621.42816	15.5
623.31378	44.8
624.66907	5.9
625.87860	18.1
626.56842	5.6
627.86761	55.6
628.63470	18.9
630.24384	3.1
632.60028	39.1
633.40533	24.9
634.34027	18.5
636.02765	14.4
637.15399	65.7
637.80072	38.6
638.64667	27.5
640.29486	33.7
640.96674	21.2
642.57452	26.6
644.16870	8.6
645.02899	26.3
646.01709	155.6	b (13) (2+)-P, b (18) (3+)-NH3, y (11) (2+)-H2O-P, y (11) (2+)-NH3-P, b (18) (3+)-H2O, y (22) (4+)-NH3, b (19) (3+)-NH3-P
646.94269	35.0
647.75061	33.2
648.42523	144.0	y (17) (3+)-NH3-P, y (17) (3+)-H2O-P, y (16) (3+)-H2O, b (5) (1+), y (16) (3+)-NH3
649.36469	57.4
650.38971	37.3
651.52362	9.3
652.40845	24.4
654.24664	49.7
655.43695	9.8
657.16681	15.0
658.39630	11.7
659.45978	43.6
660.96033	44.1
662.30579	3.8
663.44354	15.4
664.48853	10.1
665.49066	8.4
667.40753	13.2
668.45874	32.2
669.68573	65.2
670.61615	87.6
673.13910	10.8
674.20844	5.0
674.90155	12.2
676.34528	21.1
678.06494	25.7
679.22296	32.1
681.52844	18.4
682.23425	15.5
683.48322	34.7
684.10944	15.0
685.83344	86.8
686.59424	1.2
688.28766	7.9
688.97638	14.2
690.52319	11.7
691.42670	27.7
693.23181	24.3
694.92206	297.8	y (11) (2+)-NH3, b (14) (2+)-NH3-P, b (14) (2+)-H2O-P, b (13) (2+), b (26) (4+)-2P, y (24) (4+), y (11) (2+)-H2O
695.82861	49.4
697.09814	15.5
698.29492	20.4
699.19897	2.4
700.29382	40.4
701.99957	48.9
703.53790	228.7	b (14) (2+)-P, y (18) (3+)-P, y (11) (2+)
704.66235	101.0
706.34674	21.4
707.67047	40.7
708.76031	59.1
709.40820	31.8
710.03900	21.3
712.81189	26.4
713.41815	23.7
714.51044	21.5
717.36456	33.2
718.40546	33.0
720.48596	41.4
721.57770	12.4
722.48157	45.3
723.21466	10.3
724.23969	10.4
724.87848	15.1
726.65222	55.3
728.81396	115.1
732.15497	49.0
733.50732	71.9
734.73792	45.7
735.51154	20.6
736.67340	7.0
737.75287	34.8
738.49811	8.0
740.47186	39.7
741.63202	25.4
742.52661	3.0
743.47534	34.8
744.52795	25.6
745.41217	19.7
746.87933	73.3
747.86493	47.6
748.54407	15.4
749.23138	30.0
750.16431	20.0
750.79913	1.8
752.33093	222.1	b (28) (4+)-H2O-2P, b (28) (4+)-NH3-2P, b (14) (2+)
753.07977	109.9
753.68011	3.5
754.73120	8.9
755.47217	25.8
756.76404	24.4
757.97430	58.2
759.45715	55.7
760.41412	59.9
761.37292	5.4
762.52374	61.6
763.31818	37.5
764.14545	17.2
766.99799	37.0
767.84406	9.7
769.50580	77.4
770.24524	37.0
772.28851	9.4
773.72900	103.5
775.04382	17.9
776.39471	5.7
777.08856	14.9
778.10364	15.9
779.08984	47.9
780.65533	25.1
781.63800	65.1
782.43689	26.0
783.34229	15.0
784.31604	52.6
785.41785	114.5
786.42126	57.0
787.72504	61.3
789.55426	27.2
791.33710	33.7
793.70862	23.4
794.58600	10.2
795.49200	113.1
796.72736	123.6	y (13) (2+)-P, b (23) (3+)-H2O-P, b (23) (3+)-NH3-P
797.64246	57.8
798.39233	46.0
800.09882	17.1
801.46002	90.7
802.92511	22.6
803.94550	45.9
804.56281	25.5
805.68781	34.0
806.45129	42.1
807.36700	44.2
808.34045	60.4
809.40887	25.8
810.22797	22.7
811.32709	133.6	b (16) (2+)-H2O-P, b (16) (2+)-NH3-P
812.07916	104.7
813.13715	87.1
814.22394	46.7
815.39972	18.4
816.29352	22.9
817.05939	20.9
818.48547	10.6
819.44617	25.1
820.70978	118.6
821.84637	101.9
822.74628	24.6
823.51575	37.3
824.19501	2.6
825.09180	38.1
826.32922	48.7
826.94580	5.8
828.31628	20.6
829.46381	118.1
830.24139	174.7	y (31) (4+)-2P, b (23) (3+)-NH3, y (30) (4+)-P, b (29) (4+)
831.53265	13.9
832.87244	62.2
833.60876	76.2
834.48950	32.3
835.56183	19.8
836.73132	104.7
837.74780	88.9
838.49127	48.1
839.34802	43.2
840.42584	85.2
841.41364	74.5
842.50275	43.2
843.22491	63.7
844.40143	91.3
845.22028	53.5
847.17407	233.0	b (30) (4+), y (13) (2+)
848.26544	121.3
849.42316	120.1	b (8) (1+)-P, y (31) (4+)-NH3-P, y (31) (4+)-H2O-P, y (30) (4+)-H2O
850.09039	16.1
851.07660	96.4
851.82513	88.9
852.48834	34.6
853.55524	50.6
854.70422	78.4
856.19983	107.6
857.10364	101.7
858.65930	136.5
860.14899	256.7	b (16) (2+)-NH3, b (7) (1+), b (17) (2+)-H2O-P, b (32) (4+)-H2O-2P, b (31) (4+)-NH3-P, y (22) (3+)-H2O, b (31) (4+)-H2O-P, y (22) (3+)-NH3, b (16) (2+)-H2O, y (23) (3+)-H2O-P, b (32) (4+)-NH3-2P, y (23) (3+)-NH3-P
861.11621	172.4	y (32) (4+)-2P, b (17) (2+)-NH3-P
862.36938	78.7
863.55353	61.1
864.43152	12.4
865.51849	87.3
866.64203	123.5	y (14) (2+)-NH3, y (14) (2+)-H2O, y (15) (2+)-NH3-P
867.53979	76.9
868.61505	90.8
869.67981	270.8	b (16) (2+)
870.60828	296.9	b (17) (2+)-P
871.72968	81.3
872.56378	18.3
873.62823	260.4	y (31) (4+)-H2O
874.45050	89.6
875.20062	218.2	y (31) (4+)-NH3, y (14) (2+), y (15) (2+)-P
876.06354	46.9
877.00714	39.2
878.21283	114.7
879.06268	35.0
879.90613	133.5
881.54901	23.9
882.55536	87.2
883.94452	196.7	b (31) (4+)-NH3, b (25) (3+)-NH3-2P, b (24) (3+)-P, b (31) (4+)-H2O, b (32) (4+)-NH3-P, b (32) (4+)-H2O-P, b (25) (3+)-H2O-2P
885.45276	70.4
886.10535	36.5
887.47382	18.3
888.64203	20.7
889.40643	58.3
891.49951	396.4	y (23) (3+)-H2O, [M+4H] (4+)-NH3-H2O-2P
892.76495	232.4	y (23) (3+)-NH3
893.84174	63.6
895.20612	82.6
896.38275	87.3
897.60956	243.6
898.45508	1207.9	y (23) (3+)
899.50775	195.9
900.46545	219.4	[M+4H] (4+)-2P
901.25848	77.6
901.96173	105.7
903.03955	356.1	b (9) (1+)-H2O-P
903.85095	1016.2	b (9) (1+)-NH3-P
904.65399	64.0
905.51935	476.0
906.63629	25.8
907.54962	34.5
909.10004	158.5	b (32) (4+)-NH3, b (32) (4+)-H2O
910.00592	259.3	b (24) (3+)-H2O, b (17) (2+)-NH3, b (17) (2+)-H2O, b (24) (3+)-NH3
910.90143	254.8	y (32) (4+)
911.85101	148.1	y (25) (3+)-H2O-P, y (25) (3+)-NH3-P
913.09247	89.2
914.13507	188.1	b (32) (4+), y (15) (2+)-H2O
914.85626	148.9
915.50702	207.1	y (15) (2+)-NH3
916.30432	232.7	b (25) (3+)-H2O-P
917.02515	341.6	b (24) (3+), [M+4H] (4+)-NH3-H2O-P, b (25) (3+)-NH3-P
917.87451	291.0
918.89368	358.9	y (25) (3+)-P, b (18) (2+)-H2O-P, y (8) (1+)-NH3, b (17) (2+), b (18) (2+)-NH3-P
919.82611	281.8	b (9) (1+)-P
921.37189	620.5	b (26) (3+)-NH3-2P, y (24) (3+)-NH3, y (24) (3+)-H2O, b (26) (3+)-H2O-2P, [M+4H] (4+)-H2O-P, b (25) (3+)-P, [M+4H] (4+)-NH3-P
922.28717	206.4
923.35278	2152.9	y (16) (2+)-H2O-P
924.11615	2364.7	y (15) (2+), y (16) (2+)-NH3-P
924.98175	671.6
925.91486	2390.6	[M+4H] (4+)-P
927.58502	1151.9	b (26) (3+)-2P, y (24) (3+), b (18) (2+)-P
928.43597	379.1
929.49847	132.5	b (8) (1+)-H2O
930.90393	427.1	b (8) (1+)-NH3
931.84259	475.0	y (16) (2+)-P
932.84570	387.9
933.89478	510.6
935.08130	178.4
935.79272	239.1	y (8) (1+)
936.82843	568.3
937.96039	460.9
939.24103	93.0
940.34448	69.8
941.24512	40.8
941.95679	32.5
946.61597	10.2
953.58575	47.8
955.59064	38.5
956.63385	30.9
957.35742	3.3
958.60883	42.4
959.40167	21.9
960.89227	8.8
962.73712	44.2
963.37555	44.9
964.88672	44.8
966.06836	34.1
967.58112	352.4	b (19) (2+)-NH3-P, b (18) (2+)-H2O, b (19) (2+)-H2O-P, b (18) (2+)-NH3
968.66089	63.9
969.57343	8.9
970.45630	11.7
971.60522	52.6
972.26422	34.7
973.12622	11.2
974.64551	50.2
976.77435	1274.6	b (18) (2+)
978.09277	138.8
979.53546	14.3
980.82025	362.8	y (16) (2+), y (17) (2+)-P
981.79175	343.1
982.51776	5.7
983.30048	24.7
984.59930	16.4
985.55048	20.8
986.92847	32.9
987.60187	21.0
988.46582	8.0
989.50592	93.7
990.25055	43.2
991.70209	23.0
992.58954	51.9
993.89984	105.2
994.75586	61.8
995.47559	33.4
996.44537	14.2
997.56787	39.9
999.50006	44.8
1000.59723	49.7
1001.62915	16.3
1002.88800	10.8
1005.28094	32.8
1006.48022	27.6
1007.62262	185.8	b (10) (1+)-P
1008.60199	104.6
1009.54218	20.6
1012.60114	210.2	y (27) (3+)-NH3, y (28) (3+)-NH3-P, y (27) (3+)-H2O, y (28) (3+)-H2O-P
1013.61914	120.1
1014.66998	42.3
1015.42285	9.6
1017.55524	55.1
1018.65063	143.1	y (27) (3+), b (9) (1+)
1019.59204	80.2
1021.56793	87.3
1022.36371	56.9
1023.13165	110.5
1024.62012	84.0
1025.38574	22.8
1026.50403	72.8
1028.30200	26.0
1029.35352	32.8
1030.83044	766.2	y (17) (2+), b (27) (3+)
1031.65796	261.8
1032.88208	95.2
1033.68787	13.1
1034.62720	25.4
1035.50867	43.8
1036.23853	19.5
1036.98755	27.6
1039.36938	26.2
1040.88330	35.3
1041.80225	92.0
1042.45471	19.4
1043.45996	15.2
1044.66101	157.5	b (20) (2+)-H2O, y (29) (3+)-H2O-P, y (29) (3+)-NH3-P, y (28) (3+)-H2O, b (20) (2+)-NH3, y (28) (3+)-NH3
1045.83044	103.0
1047.25305	39.0
1048.44531	58.2
1049.25659	12.9
1050.84033	524.7	y (29) (3+)-P, y (28) (3+), y (9) (1+)
1051.71973	111.7
1052.66736	21.3
1053.29858	38.0
1054.72192	27.7
1056.20435	28.0
1057.21228	34.6
1058.61975	134.8	b (30) (3+)-H2O-2P, b (30) (3+)-NH3-2P
1059.24121	53.0
1061.12073	6.9
1062.05029	124.8
1062.67798	5.6
1063.89063	69.8
1065.35107	11.3
1066.19043	32.8
1068.13306	55.9
1069.45972	13.8
1070.46692	21.3
1072.28674	197.8
1072.99512	32.7
1074.27368	65.4
1075.45654	77.8
1076.27844	37.9
1077.66577	94.3
1078.52747	9.5
1079.27271	21.5
1080.25513	21.4
1081.88110	34.4
1083.57849	43.3
1084.54968	17.5
1085.29004	38.8
1086.52747	91.6
1087.32800	147.8	b (10) (1+)-H2O, b (11) (1+)-NH3-P, b (11) (1+)-H2O-P
1088.56177	211.6	b (10) (1+)-NH3
1089.55566	75.0
1090.44470	5.8
1091.94775	75.0
1092.69348	6.1
1093.70166	47.5
1094.57788	10.1
1095.36487	7.4
1096.41748	47.9
1097.06396	34.7
1097.99805	64.4
1099.30981	31.3
1100.30640	45.5
1101.14648	2.4
1104.20923	352.3	y (18) (2+), b (11) (1+)-P
1105.31543	351.4	b (10) (1+)
1106.55750	182.6	y (31) (3+)-2P, b (29) (3+), y (30) (3+)-P
1107.59253	143.3
1108.46399	16.7
1109.41748	29.0
1110.64160	22.8
1111.61670	3.9
1112.41614	19.3
1113.46240	10.8
1114.46875	39.9
1115.10010	52.6
1116.84814	73.2
1117.87183	30.3
1118.84534	15.0
1119.72754	37.9
1120.47095	32.3
1121.93274	125.3
1123.36951	38.8
1124.17590	25.7
1125.61011	161.8
1126.65540	124.1
1127.88928	193.9
1128.70361	279.3
1129.57788	123.2	b (30) (3+)
1130.47791	119.2
1131.69751	41.8
1132.93286	66.1
1133.86328	66.0
1134.71753	38.1
1135.69080	9.1
1137.08789	131.1
1137.86572	89.7
1139.17627	214.9	y (19) (2+)-NH3, b (22) (2+)-NH3-P, y (30) (3+), y (19) (2+)-H2O, y (31) (3+)-P
1139.99634	50.0
1140.83997	24.6
1141.85657	63.1
1143.60876	4.8
1146.23755	8.1
1147.58960	371.6	y (20) (2+)-NH3-P, b (22) (2+)-P, y (20) (2+)-H2O-P, y (19) (2+)
1148.46143	362.1	y (32) (3+)-2P
1149.97729	25.7
1151.13599	63.2
1152.49951	58.2
1154.57031	2.9
1155.56250	36.6
1156.49963	23.4
1157.24146	58.9
1158.05945	149.3	b (12) (1+)-H2O-P, b (12) (1+)-NH3-P
1159.16406	33.5
1159.89722	19.8
1160.60986	36.2
1161.56421	92.4
1163.25098	31.3
1164.12354	23.3
1164.95776	36.8
1165.89795	235.8	y (31) (3+)-NH3, y (31) (3+)-H2O
1167.08557	34.3
1168.40967	135.1
1170.14954	31.3
1171.29675	105.6
1172.01538	798.3	y (31) (3+)
1172.99170	167.9
1174.69006	31.1
1175.88513	42.3
1176.51746	2.5
1177.59351	130.2	y (10) (1+)-H2O-P
1179.04712	95.9
1180.29797	44.1
1181.81616	51.5
1182.43945	3.0
1183.09387	9.6
1184.10645	11.2
1185.65442	179.3	b (11) (1+)-NH3, b (32) (3+)-P
1186.34863	8.2
1187.05249	8.1
1187.90344	3.1
1188.51880	4.3
1189.53271	2.0
1191.63135	30.3
1194.13770	38.3
1195.67249	24.4
1196.37610	17.2
1197.01489	9.5
1198.46216	57.7
1199.54590	33.3
1200.28394	21.9
1201.44971	40.5
1202.12390	1.5
1202.89966	12.0
1204.26636	360.7	y (21) (2+)-H2O-P, b (23) (2+)-P
1205.41760	501.8	y (21) (2+)-NH3-P, y (20) (2+)
1206.53955	95.2
1207.37073	24.6
1208.79932	45.1
1211.85632	34.4
1212.59375	30.6
1213.86902	58.5
1214.79321	74.3
1216.14417	15.8
1217.72095	98.1
1218.42188	41.6
1219.58862	24.5
1220.93506	69.6
1221.64844	16.6
1222.69849	29.0
1223.36401	4.8
1224.03369	7.8
1225.08972	18.6
1225.76147	8.0
1228.88733	5.3
1230.36987	48.8
1232.13098	44.8
1233.61316	43.3
1235.49451	10.1
1236.66479	7.9
1238.38855	28.7
1241.38232	5.1
1242.30273	23.2
1243.79370	18.6
1245.35327	24.7
1246.62524	20.1
1248.87085	16.2
1249.76855	19.6
1252.32141	15.9
1253.28882	19.9
1254.24219	95.7
1255.26819	17.2
1256.51721	13.7
1257.36011	35.2
1259.58936	27.4
1262.38049	256.6
1263.21423	371.5	y (21) (2+)
1264.39771	64.8
1265.49097	59.3
1268.61499	4.3
1269.45227	37.0
1271.44775	78.5
1272.18896	9.6
1273.47949	6.5
1275.10876	35.7
1276.04846	11.1
1277.19312	18.7
1278.15198	7.3
1280.08484	11.0
1281.24670	9.2
1283.11523	7.1
1283.78076	12.6
1284.52515	6.5
1285.99683	20.3
1287.47852	37.7
1288.76282	50.1
1289.57349	109.6
1290.84009	40.7
1291.73621	4.7
1293.16199	38.1
1294.22778	14.4
1295.17603	24.5
1295.95801	4.0
1297.60815	73.0
1298.34106	118.1
1299.13794	20.5
1299.86951	47.1
1300.64307	12.1
1301.64148	40.2
1303.36182	4.1
1304.47754	138.7
1305.55396	66.6
1306.55188	11.9
1307.22705	3.5
1307.92883	11.9
1309.29089	14.2
1312.53284	11.5
1315.56702	14.1
1317.21143	6.8
1319.06677	35.9
1320.04578	9.2
1322.61707	10.8
1323.60461	12.9
1324.70056	5.0
1325.77454	12.4
1327.70459	38.4
1329.54065	2.2
1332.22241	40.7
1332.86096	11.5
1333.86438	11.3
1334.90906	85.7
1335.74524	85.2
1336.97961	27.1
1338.16931	134.8	y (23) (2+)-NH3, y (23) (2+)-H2O
1340.78479	10.6
1342.20142	69.9
1345.60266	53.4
1346.71033	577.8	y (23) (2+)
1347.54529	575.0
1348.47302	13.6
1349.57629	15.4
1350.58972	32.2
1352.61511	24.5
1354.39270	43.4
1355.48401	16.1
1357.26367	5.6
1358.32629	19.2
1359.85742	40.2
1360.78284	61.5
1363.63794	15.5
1367.18164	2.3
1368.54871	11.7
1370.29163	12.4
1371.60767	15.0
1372.74341	31.9
1375.88281	67.6
1376.69788	20.5
1377.52527	4.8
1378.63953	2.9
1379.57141	13.8
1380.79614	18.6
1382.18103	28.8
1383.79919	47.3
1388.31738	71.6
1390.09607	284.4	y (11) (1+)-NH3, y (24) (2+), b (26) (2+)-2P
1390.97363	206.4
1392.22546	15.9
1393.66736	4.6
1395.28333	25.0
1396.05591	11.1
1398.80969	10.0
1399.52795	3.7
1400.89063	21.4
1402.03186	7.0
1405.06165	27.8
1406.93372	27.1
1407.61609	6.9
1408.75940	50.3
1410.90027	10.7
1411.60681	6.7
1414.05713	4.2
1416.29834	19.3
1419.15002	5.7
1420.83069	39.2
1426.00000	42.1
1426.66748	22.1
1427.81274	5.5
1429.37463	4.2
1431.48621	16.2
1434.31030	18.9
1436.05933	6.4
1437.24670	12.0
1439.39771	24.9
1439.99951	13.5
1440.76221	5.0
1442.02991	14.7
1443.19006	3.5
1444.68616	4.1
1447.10535	20.5
1452.38416	31.7
1455.64893	3.6
1460.39819	19.7
1461.12500	30.6
1468.51257	36.3
1469.26392	169.0	y (27) (2+)-NH3-P, y (27) (2+)-H2O-P, y (26) (2+)
1469.87073	20.1
1470.54358	15.9
1471.25134	73.8
1473.62585	11.6
1474.73914	9.8
1476.01648	27.2
1483.66772	7.5
1485.72791	7.0
1486.52795	11.3
1487.51331	17.8
1488.34473	26.5
1489.68274	22.8
1492.78833	5.3
1494.17590	18.4
1495.08704	12.1
1499.73914	9.3
1502.61743	8.9
1503.50427	23.3
1504.62061	10.9
1506.98230	11.0
1510.56421	4.6
1512.87866	4.8
1514.61633	19.3
1517.42810	20.9
1519.21301	4.2
1526.47034	32.8
1529.05725	17.5
1531.24792	18.1
1533.60876	11.1
1534.34924	31.7
1536.63110	14.7
1543.80017	1.8
1545.36609	27.7
1546.11682	5.6
1547.00867	11.6
1547.98462	13.2
1548.62097	9.4
1553.80627	9.7
1555.77429	7.6
1556.91248	8.9
1558.68298	17.1
1562.79663	11.0
1569.70618	26.9
1570.93359	15.1
1575.33459	23.5
1576.54810	23.3
1580.54529	4.2
1583.64893	6.8
1585.42468	7.2
1586.61926	13.3
1587.53821	12.8
1590.48767	6.0
1591.49316	17.0
1592.78162	21.8
1593.61865	7.4
1600.38977	23.3
1602.16992	35.3
1605.54675	8.0
1609.73413	13.9
1612.48901	4.4
1618.89856	15.3
1619.86633	14.1
1620.88855	13.4
1622.75464	21.9
1624.67603	8.7
1631.67261	5.6
1635.01038	15.0
1636.67065	16.9
1639.89624	3.3
1643.77307	5.4
1646.62390	8.3
1649.72766	3.1
1650.84778	20.4
1658.72290	5.5
1660.57153	10.9
1667.62610	88.3
1668.59241	30.6
1670.53625	4.3
1673.76587	3.4
1676.56604	20.5
1692.14172	2.4
1697.02747	17.7
1701.20386	12.7
1701.80591	16.2
1702.66492	14.1
1703.35217	4.1
1706.45032	7.4
1716.02039	8.7
1717.77087	4.1
1718.63123	25.8
1719.78674	12.6
1724.39221	2.3
1725.19763	8.9
1727.88794	2.3
1737.46948	10.5
1741.52954	5.1
1742.77380	8.1
1747.77551	11.7
1748.96472	29.0
1750.24390	23.3
1750.93616	15.8
1758.00964	7.8
1758.75159	11.3
1765.39282	17.9
1773.19763	5.2
1787.30896	11.7
1787.95471	13.1
1803.61108	7.4
1811.57739	11.6
1815.85864	4.3
1821.00574	25.2
1829.03992	12.3
1832.79993	22.5
1838.74048	15.2
1840.21448	4.1
1845.95056	124.1	y (15) (1+), y (16) (1+)-NH3-P
1846.62634	35.7
1847.52856	51.6
1848.55542	14.5
1849.90344	7.5
1852.03247	18.9
1870.99243	22.9
1885.81726	11.3
1897.57068	17.8
1917.10425	7.2
1920.03430	5.0
1923.07837	7.7
1931.30579	5.7
1963.46423	21.9
