# Supplementary material for: Phosphoproteomic Analysis of Platelets Activated by Pro-Thrombotic Oxidized Phospholipids and Thrombin
Source: PLoS One. 2014 Jan 6;9(1):e84488. doi: 10.1371/journal.pone.0084488 (PMC3882224; doi:10.1371/journal.pone.0084488)
Supplement: Annotated Spectra S4 — (ZIP) [file pone.0084488.s007.zip › RKPSVPDSASPADDSFVDPGERLYDLNMPAYVK_-23_2_105614.txt]

m/z	i	matches
266.40836	3.6
268.04205	16.4
280.99738	9.1
282.04614	7.4
284.03940	9.0
285.65442	23.5
289.20319	6.8
296.40714	2.6
299.94098	39.7
301.29257	4.4
302.15964	10.8
312.09866	10.7
318.04700	14.4
319.44803	6.4
320.11572	18.1
326.38821	9.9
327.27130	9.7
332.02863	14.4
333.38660	18.3
334.54358	4.8
335.45349	17.5
336.24304	7.5
337.31641	15.0
340.07556	3.8
342.37320	6.3
343.55359	8.3
344.42780	15.2
345.16693	8.2
350.07129	9.8
351.34485	3.3
353.15463	53.0
354.16769	4.5
356.18097	3.1
359.50644	5.0
367.24896	5.1
368.20313	13.4
369.31299	31.1
370.29871	13.7
371.25244	43.4
373.58154	6.7
379.14563	8.5
380.92746	38.5
382.38425	6.6
384.14514	23.3
385.52792	8.3
386.20984	12.5
389.87048	26.9
390.80652	182.6	b (7) (2+), y (12) (4+)
391.57233	29.2
395.18781	8.7
396.27246	3.3
397.16559	18.3
398.29086	70.1
399.26685	81.4
400.15332	43.7
401.24664	8.7
403.09573	75.5
404.26596	29.5
405.49020	33.0
407.47870	7.1
408.79437	14.2
409.48926	11.9
411.22699	4.0
416.64673	17.8
420.14771	13.1
421.41589	73.2
422.37604	5.5
423.42181	18.9
424.27203	10.2
425.73975	19.8
429.13422	23.3
429.78668	2.8
431.19165	45.3
432.47882	3.8
433.55182	6.1
434.27539	59.5
437.34100	16.3
438.70184	65.1
439.66022	19.4
440.68475	72.8
444.08246	5.5
445.38013	4.0
446.01770	20.1
446.77429	45.4
448.43750	10.3
449.24731	32.3
450.37433	9.0
451.53064	90.1	b (4) (1+)-H2O, b (4) (1+)-NH3
454.68701	48.8
456.08051	16.8
457.99390	27.1
458.73053	12.3
459.48383	6.9
461.27258	76.7
462.34705	17.1
463.62231	18.7
467.20203	5.4
468.19189	17.0
469.30554	18.0
469.97351	61.7
473.32642	6.2
476.16534	8.9
477.83868	32.1
480.32098	4.4
481.58276	45.6
482.66614	6.0
484.42456	12.1
486.33655	188.5	y (16) (4+)-H2O, y (17) (4+)-NH3-P, y (16) (4+)-NH3, y (17) (4+)-H2O-P
487.31073	5.7
488.06366	36.7
489.20636	11.3
490.37164	22.6
491.04706	65.9
492.37323	16.0
494.14844	9.5
495.44580	24.6
496.27081	11.8
496.93732	14.9
499.36383	178.0	b (15) (3+)-NH3
500.32336	43.5
503.80170	46.8
504.58539	115.2	b (10) (2+)-H2O, b (10) (2+)-NH3, b (15) (3+)
505.47449	36.2
507.12195	3.3
508.31012	13.7
510.30090	24.0
513.27203	371.2	b (10) (2+)
514.10205	101.6
515.37512	6.3
516.87805	11.1
517.63666	8.5
519.04218	11.7
521.30957	10.6
522.35132	16.3
522.96735	38.4
524.48169	14.7
525.33704	32.0
528.89447	7.3
529.57275	20.6
531.98138	37.2
533.35474	7.8
534.12219	7.8
536.30090	20.8
537.02972	9.6
538.06171	34.2
539.30273	14.2
540.53827	139.8
541.67090	54.0
542.41443	25.2
543.80701	9.7
544.42670	28.3
546.15576	26.4
546.91992	27.3
548.05457	30.0
549.33875	7.2
550.54340	41.3
551.27832	3.3
552.32440	3.2
553.38080	24.1
554.55273	4.5
556.43408	36.8
559.51868	12.0
560.34906	19.1
562.36682	61.4
564.04395	30.5
565.35669	6.1
566.65942	22.6
568.43262	366.4	b (5) (1+)
569.55884	84.6
570.44373	69.6
572.03387	2.2
573.38470	18.5
577.38428	248.8	y (5) (1+), y (14) (3+)-H2O, y (15) (3+)-H2O-P, y (15) (3+)-NH3-P, y (14) (3+)-NH3
578.36206	116.4	y (20) (4+)-P, b (22) (4+)
579.19843	41.0
580.11053	8.3
581.21326	17.3
582.47589	12.3
583.32898	32.0
584.26733	10.8
586.24377	13.9
587.53485	16.3
589.35315	16.8
592.23883	7.7
594.20288	13.0
595.46289	7.1
596.49786	6.5
597.68610	163.3	b (12) (2+), y (10) (2+)-P
598.53986	35.7
599.20435	4.9
602.05804	8.9
605.32428	8.9
607.29712	15.5
609.37073	32.8
610.45978	2.4
611.29321	11.5
612.21637	9.3
613.21960	14.6
615.41547	52.1
616.95691	11.3
618.22711	24.3
619.70337	10.4
621.35468	3.6
623.23480	15.2
624.10547	29.1
624.88403	28.4
625.59259	17.6
626.42572	17.8
627.58160	86.7
628.72791	28.4
630.51990	21.3
631.94910	18.8
633.28656	38.8
635.30682	21.7
635.99329	19.1
637.33801	37.9
638.30060	36.7
639.63391	21.7
641.17853	33.4
641.83112	36.7
642.92499	5.7
644.55829	39.2
645.36188	37.0
647.01227	4.3
647.61652	7.1
653.13654	17.5
654.01617	11.8
655.17499	383.6	y (17) (3+)-P, b (13) (2+), y (11) (2+)-P
655.94806	148.0
656.57678	19.4
658.26617	40.6
659.60138	43.5
660.37347	9.6
661.33508	4.8
662.16180	37.7
662.79578	1.8
664.77850	21.7
665.46759	16.7
666.51764	14.2
668.04608	49.1
670.04565	6.6
671.27374	47.0
672.12262	13.2
675.15167	24.4
676.23737	30.3
678.40173	35.2
679.19769	43.3
680.06598	21.9
680.89288	6.6
681.65131	19.8
682.30096	16.9
683.49323	76.2
685.04877	10.2
686.46069	4.7
687.07892	27.9
687.89648	19.4
688.72791	18.3
690.19952	15.7
691.56720	22.4
692.48511	24.1
694.44183	50.5
695.53046	28.1
696.59564	24.8
698.09882	49.9
698.81091	43.3
699.64435	21.4
701.18646	29.1
702.90601	80.7
704.03381	118.2	b (14) (2+)-H2O, y (18) (3+)-P, b (14) (2+)-NH3, y (11) (2+)
704.68512	19.7
705.60675	11.2
706.39581	23.1
707.26111	36.3
708.40247	132.9	y (25) (4+)-H2O, y (6) (1+), y (25) (4+)-NH3
709.35052	28.8
710.32794	20.8
711.56934	14.6
712.65491	239.6	y (25) (4+), b (21) (3+)-H2O, b (21) (3+)-NH3, b (14) (2+)
713.48700	45.6
714.38226	21.2
715.66187	57.2
716.64648	16.7
717.24896	8.8
718.55322	11.3
719.41998	84.9
720.24915	63.7
720.84955	10.2
722.20367	40.2
723.25366	25.9
724.21832	39.5
725.19501	45.8
726.43756	37.8
727.49487	46.4
728.35242	2.9
729.28662	56.4
730.17609	45.7
731.40387	24.9
732.31403	50.9
733.10052	81.8
733.86261	26.3
734.53143	3.7
735.46381	53.3
736.11652	36.7
736.77594	24.9
737.56812	35.0
738.21942	49.2
739.31195	28.5
739.95892	37.5
741.60443	76.9
742.36652	71.1
743.40967	62.2
744.40021	30.6
747.15076	152.0	b (15) (2+)-NH3, b (15) (2+)-H2O
748.17255	121.6	b (27) (4+)-H2O, b (27) (4+)-NH3
750.57220	39.1
752.27008	60.8
753.47198	83.7
754.79791	35.6
756.04114	343.6	b (15) (2+)
756.92035	46.8
757.52576	4.8
759.79620	30.9
761.26141	49.7
762.31696	30.2
763.13690	28.5
764.45245	19.8
765.21466	26.9
766.32819	6.0
767.31342	26.3
768.34644	27.1
769.49329	18.9
771.17780	34.0
772.10126	91.6	y (12) (2+)-H2O
772.98956	14.6
774.36273	63.9
776.75806	1.9
777.93274	40.8
778.92188	18.9
779.88867	76.1
780.58612	184.4	b (29) (4+)-NH3-P, b (29) (4+)-H2O-P, b (7) (1+), b (28) (4+)-H2O
781.59161	131.0	b (28) (4+)-NH3
782.45331	165.9	y (12) (2+)
783.47571	63.7
784.62213	49.7
785.49310	96.8	b (29) (4+)-P, b (28) (4+)
787.11237	73.0
788.04993	24.3
789.23761	8.5
790.04572	46.5
791.39630	69.7
792.58307	77.1
794.11292	61.8
795.45715	96.4
796.69806	49.0
797.37360	54.7
798.09119	33.7
798.73645	4.5
799.37775	6.9
800.70544	54.8
801.61298	144.6
802.52435	64.2
803.51392	23.2
804.87372	33.2
806.17560	99.9	y (7) (1+)-NH3, b (29) (4+)-NH3, b (29) (4+)-H2O, y (30) (4+)-H2O-P, y (30) (4+)-NH3-P
807.46893	7.1
808.43854	45.5
809.21246	85.7
810.32776	102.8	y (30) (4+)-P, b (29) (4+)
811.29120	49.7
812.40411	46.3
813.44769	127.7	y (29) (4+)
814.57129	101.4
815.54657	26.0
816.67316	37.9
818.06342	15.2
818.78033	22.0
819.42102	5.9
820.77545	175.6	b (16) (2+)-NH3, b (16) (2+)-H2O
821.82715	165.2	y (7) (1+)
822.70227	42.9
823.47516	115.0	b (30) (4+)-H2O, b (30) (4+)-NH3
825.21027	16.2
825.96478	19.7
827.98901	51.9
829.60474	623.2	b (16) (2+), y (30) (4+)-H2O, y (30) (4+)-NH3, y (31) (4+)-NH3-P, y (31) (4+)-H2O-P
830.50360	65.9
831.22626	43.7
832.50916	195.2	y (22) (3+)-P
833.54297	13.7
834.24622	4.5
835.26459	57.5
837.02594	67.6
838.31665	49.3
840.11963	77.9
840.86945	56.1
841.55530	28.9
842.57721	61.0
843.18011	39.4
844.30719	12.1
845.85260	78.2
847.21942	353.9
848.30261	197.1
849.30804	113.8	b (8) (1+)-H2O
850.55048	314.7	b (24) (3+)-H2O-P, b (8) (1+)-NH3
851.91376	99.6	b (24) (3+)-NH3-P
853.35419	38.5
855.31970	24.1
856.42255	114.6	b (24) (3+)-P
857.13116	38.3
859.20599	142.2	y (22) (3+)-H2O, y (31) (4+), y (23) (3+)-H2O-P, y (23) (3+)-NH3-P
860.01599	40.7
861.75787	31.2
863.12274	22.5
865.46027	58.0
867.17371	250.8	y (14) (2+)-NH3, b (8) (1+), y (32) (4+)-P
868.38617	108.5	b (31) (4+), b (32) (4+)-P
869.76239	122.4
870.61389	275.6	b (17) (2+)-H2O, b (17) (2+)-NH3
871.60992	172.5
872.53827	164.2
873.65692	116.1
874.62372	1162.3	y (14) (2+), y (15) (2+)-P
875.55469	799.6
876.59760	27.0
877.21613	161.2
878.78503	380.6
879.63995	445.0	b (17) (2+)
880.78571	221.7
881.54938	255.2
882.43951	61.0
883.42792	171.3	b (24) (3+)-NH3, b (24) (3+)-H2O
884.62872	125.8
885.46039	28.3
886.45001	75.3
887.21088	6.2
887.90912	48.0
888.52557	136.3	b (32) (4+)-NH3, b (32) (4+)-H2O, y (24) (3+)-NH3-P, y (24) (3+)-H2O-P
890.39215	286.5	b (24) (3+), y (32) (4+), b (25) (3+)-NH3-P
891.30804	96.8
892.40662	466.5	y (23) (3+)-H2O, y (23) (3+)-NH3
893.39703	63.7
894.51923	163.7	y (24) (3+)-P
895.64661	104.2	b (25) (3+)-P
896.34467	116.7
897.44183	274.8	[M+4H] (4+)-NH3-H2O-P
898.52344	1751.2	y (23) (3+)
899.44342	498.3
900.58014	264.5
901.66034	270.5	[M+4H] (4+)-H2O-P, [M+4H] (4+)-NH3-P
903.05432	234.3
903.99792	146.3
904.88458	157.3
905.96222	308.5	[M+4H] (4+)-P
907.25165	297.0
908.08411	232.5
909.02814	53.5
910.06158	338.1
910.74622	172.3
911.45490	859.6	y (25) (3+)-H2O-P
912.45117	626.9	y (25) (3+)-NH3-P
913.51190	378.4
914.74066	688.3	y (15) (2+)-NH3, y (15) (2+)-H2O
915.60718	514.3
916.64594	146.9
917.36865	348.9	y (25) (3+)-P
918.37939	339.5	y (8) (1+)-NH3
919.23199	118.3
920.33362	180.4	b (9) (1+)-H2O, y (24) (3+)-H2O
921.08441	36.6
921.98608	7.9
926.23163	10.4
930.96362	8.5
932.07819	18.5
934.47192	25.1
935.81635	76.9
936.54126	80.1
937.38959	18.2
938.11847	28.2
939.24469	59.3
940.13190	29.0
940.81250	103.6	y (26) (3+)-NH3-P, y (26) (3+)-H2O-P
942.18451	22.9
943.26044	30.6
945.40167	23.5
948.47931	33.2
949.75677	121.2
954.28613	13.4
956.77472	2.6
957.79517	56.3
958.98248	13.8
959.77106	46.6
960.57855	12.2
961.31549	13.4
963.88232	33.7
964.85596	15.2
965.91376	71.4
967.90942	4.3
971.08081	11.6
972.11945	115.9	y (16) (2+)-H2O, y (17) (2+)-H2O-P, y (16) (2+)-NH3
972.96368	38.8
973.96832	31.0
975.11249	26.9
976.13800	3.3
976.85577	45.1
977.87811	30.8
978.74341	26.9
979.50220	37.2
980.11768	55.6
980.86230	209.2
981.61029	494.6	y (16) (2+), y (17) (2+)-P
982.64331	62.1
983.48389	44.1
984.09467	4.8
985.93707	30.4
987.33527	32.6
988.62109	81.4
989.42914	48.2
990.42853	39.8
991.47272	8.1
992.37158	5.0
993.77203	24.8
995.63531	5.0
996.61713	75.8
997.62036	77.7
998.46265	59.7
999.51581	39.2
1001.85870	62.4
1003.50433	75.4
1004.27631	69.4
1005.03241	34.2
1005.65668	34.5
1007.38751	542.3	b (10) (1+)-H2O
1008.42120	293.8	b (28) (3+)-NH3-P, b (28) (3+)-H2O-P, b (10) (1+)-NH3
1009.51471	117.6
1010.52930	56.7
1011.53882	16.8
1012.41107	56.1
1014.73444	3.9
1015.73297	76.2
1016.73175	44.1
1017.92877	66.0
1019.55463	63.0
1020.54535	2.9
1021.54346	27.9
1022.53778	59.6
1024.26648	90.8
1025.57446	685.6	b (10) (1+)
1026.70715	378.4
1027.67798	100.5
1028.55981	29.5
1030.68750	884.9	y (17) (2+)
1031.64697	209.2
1032.58398	57.9
1033.55859	12.3
1035.45581	54.8
1036.90820	17.8
1037.69971	31.2
1038.32239	9.6
1039.44202	15.6
1040.59570	7.8
1041.62378	122.0	b (29) (3+)-NH3-P, b (29) (3+)-H2O-P, b (28) (3+)-H2O, b (28) (3+)-NH3
1042.48108	15.2
1043.60449	13.4
1044.57471	139.8	y (29) (3+)-H2O-P, y (28) (3+)-H2O, y (29) (3+)-NH3-P, y (28) (3+)-NH3
1045.64868	38.0
1047.56372	108.5	b (29) (3+)-P, b (28) (3+)
1048.84290	75.5
1049.75598	106.3
1050.92041	578.0	y (28) (3+), y (29) (3+)-P, y (9) (1+)
1051.52368	127.9
1052.13647	12.3
1053.47449	55.4
1054.53076	41.0
1055.55811	30.7
1056.58545	62.4
1057.43579	4.5
1058.70728	47.4
1059.46643	24.7
1061.19971	6.8
1061.82031	58.3
1063.27905	27.5
1063.88208	76.2
1064.88428	21.8
1066.26074	40.5
1067.13708	15.0
1068.52710	19.2
1069.55371	13.0
1070.53320	7.5
1071.62476	8.7
1072.23547	15.8
1073.08398	44.8
1074.55713	14.1
1076.04773	33.2
1077.92480	96.4	y (29) (3+)-NH3, b (21) (2+), y (29) (3+)-H2O
1079.00842	33.2
1080.36353	60.1
1081.23328	31.0
1083.39819	73.5
1084.24707	83.0
1085.24219	23.3
1086.17773	18.7
1087.60083	23.9
1088.77905	36.4
1089.71509	28.0
1090.58569	24.3
1091.75879	39.1
1092.91016	25.7
1094.14966	57.7
1095.59839	20.3
1096.42773	14.7
1097.84595	63.0
1098.66980	28.6
1099.33203	16.9
1100.44897	49.8
1101.17163	19.0
1102.03027	140.8
1104.21643	559.8	b (30) (3+), y (18) (2+), b (11) (1+)-H2O
1104.95972	259.7	b (11) (1+)-NH3
1105.87207	42.4
1106.91650	5.9
1107.58044	11.1
1108.30176	20.4
1110.35376	47.3
1111.52930	11.6
1112.52234	13.3
1113.45386	23.7
1114.99316	19.9
1115.93677	17.3
1117.49744	19.5
1119.09399	41.5
1120.40063	10.6
1121.75195	32.2
1122.53259	18.9
1123.58569	46.3
1124.86914	56.6
1127.44055	10.6
1129.65186	12.2
1130.48633	11.8
1131.51428	7.4
1132.15125	23.0
1133.21936	107.6
1134.94360	10.9
1135.93506	84.7
1138.47119	132.5	y (19) (2+)-NH3, y (31) (3+)-NH3, y (19) (2+)-H2O, y (31) (3+)-H2O
1139.33630	90.1
1140.08923	28.3
1140.98755	30.1
1141.59595	2.2
1142.49609	89.2
1143.42578	17.3
1144.68237	38.4
1145.48254	50.5
1146.16675	38.1
1147.72070	545.4	y (20) (2+)-H2O-P, y (20) (2+)-NH3-P, b (22) (2+)-NH3, b (22) (2+)-H2O, y (19) (2+)
1148.90015	222.7	y (32) (3+)-H2O-P, y (32) (3+)-NH3-P
1149.89636	135.7
1150.71631	6.1
1151.32397	27.1
1152.63110	77.8
1153.28003	10.3
1154.28052	56.7
1155.19653	9.0
1156.25757	58.7
1156.92969	37.8
1158.08289	109.8	b (31) (3+), b (32) (3+)-P
1158.93445	49.5
1160.47498	6.8
1161.63135	37.3
1163.28760	8.7
1164.66992	74.7
1165.87964	29.7
1166.57813	16.9
1168.17908	60.2
1171.34204	45.4
1172.68457	38.8
1173.45679	11.5
1176.06738	21.2
1177.52051	9.5
1179.26343	6.6
1180.55139	8.6
1182.49463	71.2
1183.69067	26.0
1185.22461	47.0
1186.61768	16.6
1189.04980	10.8
1189.84973	70.8
1191.32373	74.1
1192.11047	46.4
1193.40601	140.2	b (12) (1+)
1194.59937	82.3
1197.03101	112.7	y (20) (2+)-NH3
1198.46851	11.6
1199.56580	30.9
1201.13245	31.6
1202.05591	13.2
1203.83582	37.0
1205.19299	306.5	y (20) (2+), y (21) (2+)-NH3-P, y (21) (2+)-H2O-P
1206.14221	289.8
1207.18408	95.7
1208.42322	27.8
1212.83521	11.3
1216.20654	49.6
1217.45776	25.3
1219.00024	12.3
1220.89404	75.2
1222.56763	2.9
1224.28870	36.4
1225.60449	7.8
1226.82153	29.2
1228.94128	6.6
1229.70801	8.5
1230.50171	53.0
1231.12329	20.1
1233.24072	46.7
1236.39099	25.0
1237.55261	32.8
1238.33716	38.1
1242.19849	5.5
1242.93152	5.4
1247.62170	23.1
1249.38049	28.3
1250.46167	49.6
1251.73633	3.3
1252.89233	7.5
1253.60767	59.2
1254.59082	29.4
1255.50732	3.1
1256.57910	7.0
1260.16321	27.8
1261.04199	11.6
1262.11597	56.8
1263.02808	519.2	y (21) (2+)
1264.17651	134.0
1265.89050	9.1
1267.38330	7.1
1269.44153	409.9
1270.33362	187.0
1270.94202	174.8
1271.80286	32.7
1272.55371	12.1
1273.57593	25.3
1274.61353	29.0
1276.15344	14.5
1277.20972	13.9
1279.09705	16.1
1280.08875	21.1
1283.35693	18.5
1286.89966	61.6
1287.65564	21.8
1288.98254	59.3
1290.01721	8.5
1291.64636	55.1
1293.06689	22.9
1293.80872	8.0
1294.56238	21.5
1295.43433	11.4
1297.26160	53.8
1298.25867	365.5	y (23) (2+)-P, y (22) (2+)
1299.05505	270.8
1299.74500	40.2
1300.93640	62.7
1302.94055	30.7
1304.26880	45.3
1305.40881	44.9
1306.74878	20.5
1308.42200	75.5
1309.94641	23.9
1310.78040	19.0
1311.48328	10.9
1312.08740	41.1
1313.06580	19.7
1316.51709	2.9
1318.07849	29.2
1319.10852	3.6
1319.96765	27.4
1320.75549	36.4
1321.50122	18.5
1326.37976	11.8
1328.59814	44.1
1329.48499	3.8
1332.39490	8.2
1333.12073	8.3
1336.27942	28.5
1337.94055	140.7	y (23) (2+)-H2O, y (23) (2+)-NH3
1338.79773	51.4
1339.59778	2.2
1341.21326	18.4
1343.58655	26.6
1345.38318	8.0
1346.09155	19.7
1346.91174	1105.9	y (23) (2+)
1347.70374	819.4
1348.63501	328.4
1349.31433	23.2
1350.40417	54.9
1352.43201	10.2
1356.70435	43.7
1358.12903	31.6
1359.73181	3.4
1360.79089	9.2
1361.80371	32.0
1363.26709	20.2
1366.25415	12.6
1368.16589	23.3
1369.41614	5.2
1370.36780	29.1
1372.22595	60.8
1373.18201	12.8
1374.77283	35.3
1375.50549	11.3
1377.24329	5.2
1378.69202	8.7
1381.06458	44.1
1381.72925	33.4
1382.40735	10.7
1383.20313	17.3
1390.32690	215.0	y (11) (1+)-NH3, b (26) (2+)-H2O-P, b (26) (2+)-NH3-P, y (24) (2+)
1390.93079	205.9	b (25) (2+)
1391.63696	122.4
1392.59839	44.5
1394.90930	11.1
1395.64417	4.1
1398.88757	16.9
1400.58215	15.7
1404.00037	22.3
1405.75378	37.3
1406.46960	14.1
1407.36328	55.5
1408.60254	18.5
1409.37390	12.3
1410.42798	23.5
1412.37854	11.6
1414.95068	5.0
1416.87170	9.1
1418.31958	11.1
1421.45142	21.6
1424.08386	6.7
1426.01563	87.5
1426.82080	32.5
1428.13586	19.0
1434.02759	22.3
1437.74451	54.8
1438.71277	9.1
1439.34924	3.0
1440.45593	6.4
1443.37817	49.6
1444.46655	25.6
1448.35254	7.1
1452.18579	42.1
1454.21289	4.0
1457.42261	12.2
1458.91785	21.8
1459.81116	59.7
1460.47693	65.7
1461.58447	33.7
1462.39734	47.6
1463.19934	19.7
1464.11951	6.7
1465.05225	13.7
1468.84729	15.7
1469.87195	152.8	y (27) (2+)-NH3-P, y (26) (2+)
1470.84119	43.4
1472.45056	9.2
1475.79346	6.2
1483.71057	15.5
1485.75293	18.9
1486.45874	26.2
1489.00293	7.1
1490.36584	9.0
1493.76428	26.1
1498.68665	19.9
1500.90833	7.4
1501.98669	14.6
1502.69995	28.6
1505.21228	60.1
1508.72327	19.4
1511.95984	24.3
1515.72974	25.2
1517.61768	12.9
1519.45007	1.9
1521.56152	8.2
1522.55566	12.4
1527.93433	21.2
1534.67188	8.5
1536.40039	3.1
1544.01770	11.1
1545.69897	8.5
1546.81201	7.9
1551.77502	4.5
1552.88379	4.2
1562.66931	11.6
1563.42517	26.8
1565.90320	9.3
1570.42847	2.6
1571.35925	30.2
1573.21924	2.4
1577.81775	11.4
1584.27271	3.8
1587.46570	39.0
1588.27917	10.9
1589.46924	3.8
1591.35583	3.0
1592.77661	23.9
1598.56677	9.2
1600.73499	82.0
1602.52197	70.8
1603.79114	22.4
1604.77991	24.2
1607.95129	8.5
1608.83447	7.1
1610.81262	9.8
1612.30750	41.3
1615.59241	21.3
1619.25854	11.3
1619.96228	11.0
1626.63269	11.1
1631.99536	6.4
1633.07458	11.8
1634.30396	4.0
1653.53101	6.7
1656.97864	8.8
1658.17847	5.0
1683.29456	9.9
1697.28638	16.3
1699.57581	35.8
1700.89771	22.4
1702.88220	24.1
1717.58704	8.3
1718.84412	3.1
1719.98254	11.0
1728.55481	12.8
1729.43091	11.1
1731.78870	5.2
1733.83997	10.9
1737.80200	36.4
1747.84363	14.0
1748.92371	35.0
1750.01746	19.6
1751.39392	3.8
1757.52124	30.2
1758.31482	13.2
1760.07312	27.6
1766.66528	6.2
1770.93872	9.0
1781.30701	3.6
1798.64172	6.1
1814.73792	2.6
1815.84448	22.6
1828.11926	18.7
1828.99353	12.8
1829.98059	14.6
1832.78577	6.6
1845.23267	68.3
1845.92798	64.2
1846.75354	110.1
1847.81482	76.4
1848.95422	26.0
1850.07507	33.3
1851.84973	5.4
1865.01575	4.9
1872.13550	16.2
1872.87195	5.5
1874.42249	2.9
1897.88123	4.3
1905.89172	24.6
1945.15356	7.1
1948.09021	3.0
1951.02808	6.4
1960.66199	8.3
1964.77795	6.4
