# Supplementary material for: Phosphoproteomic Analysis of Platelets Activated by Pro-Thrombotic Oxidized Phospholipids and Thrombin
Source: PLoS One. 2014 Jan 6;9(1):e84488. doi: 10.1371/journal.pone.0084488 (PMC3882224; doi:10.1371/journal.pone.0084488)
Supplement: Annotated Spectra S4 — (ZIP) [file pone.0084488.s007.zip › RKPSVPDSASPADDSFVDPGERLYDLNMPAYVK_-23_2_107192.txt]

m/z	i	matches
276.25073	1.8
285.30801	129.4
286.26431	3.1
289.40131	21.3
299.05634	6.8
300.23627	12.4
301.04395	3.9
310.47247	3.3
313.86301	5.3
315.44708	8.7
316.08374	9.2
316.87119	24.5
322.31470	30.2
323.17523	9.5
325.32684	18.0
327.60724	5.9
339.50510	4.2
341.15799	14.9
342.11734	6.6
343.22174	10.3
345.44882	2.0
347.44086	3.6
353.14999	27.3
354.20322	46.2
356.29703	7.8
362.07318	7.0
363.16321	5.4
363.91229	5.1
365.18301	39.7
366.14368	3.8
367.05734	13.9
371.93289	19.3
373.53265	5.7
376.24078	13.2
379.88837	8.4
381.29517	8.9
382.36029	3.1
387.31470	10.9
390.34808	7.7
391.36377	14.1
392.70526	6.6
395.35229	16.6
399.15143	27.9
400.24921	18.9
403.17664	14.9
405.20563	4.6
406.04932	6.7
409.49756	20.7
410.38687	4.9
411.23868	12.2
413.05927	11.8
415.22296	11.8
419.36993	3.3
420.21478	17.5
421.42810	4.0
425.46539	11.7
428.95514	25.4
430.98346	41.1
432.94012	1.6
439.67957	26.3
440.56018	8.4
441.20062	2.2
442.29980	4.9
443.40033	20.9
444.24396	11.5
445.76361	17.2
448.38611	10.3
450.08997	5.1
451.63226	131.0
452.47437	20.6
455.16608	39.2
456.22119	3.5
457.10083	2.3
458.04120	13.9
459.09235	5.6
459.81183	28.2
461.04974	92.8
465.02570	11.2
465.78937	22.3
467.22394	5.9
468.63727	25.0
469.52240	6.6
470.65375	16.3
471.27808	17.4
473.19305	9.0
474.38831	25.2
475.33112	3.8
478.39105	9.6
480.52167	12.6
484.41187	16.5
485.23840	13.4
486.34113	9.1
488.22241	8.6
489.43994	11.6
490.51581	59.8
491.39288	26.0
495.54388	153.7
499.02350	5.3
501.93195	17.0
504.51111	302.4	b (10) (2+)-P
505.39771	6.9
506.41888	26.8
507.29565	14.1
508.96057	13.5
509.79938	47.9
512.48810	7.5
513.31366	7.9
514.45013	12.9
517.23279	44.7
518.44049	9.1
519.83057	23.9
522.48932	52.3
523.62659	15.2
524.50531	4.0
526.49512	12.3
528.05469	5.7
530.52838	52.2
531.29236	26.7
531.99823	5.4
533.26282	2.5
536.09674	3.1
537.43744	11.9
538.31079	12.5
539.49371	32.1
540.19342	23.7
542.45331	18.6
544.43018	30.6
545.24426	2.9
547.17114	4.6
549.26978	4.9
550.36469	278.1	b (5) (1+)-P, y (19) (4+)-P, y (14) (3+)-P
551.44745	73.5
552.76642	66.1
553.67908	35.0
556.71545	18.7
557.61676	22.2
558.29065	2.4
561.29822	5.7
565.19727	28.8
568.43634	17.3
570.75818	15.6
571.37225	13.9
572.32782	113.3
573.55597	17.1
574.49182	16.6
575.46851	6.8
576.39044	10.5
577.38495	152.5
578.38934	45.3
579.44525	59.0
581.52124	1.6
583.72699	16.3
588.44006	131.6
589.58441	70.8
590.36517	14.9
591.64032	8.4
592.31403	22.9
593.30371	8.5
595.99512	24.2
597.50177	4.0
598.39056	11.5
600.67926	5.0
602.57855	23.2
604.14435	4.2
605.37256	5.6
606.69781	3.3
608.18164	34.6
609.46857	44.0
611.38562	6.4
612.58954	13.3
613.56354	22.7
614.28864	15.4
615.60291	7.9
617.15765	2.3
618.37640	20.4
619.56219	44.3
620.71594	69.5
621.79413	22.8
623.08380	51.7
626.49036	24.5
628.23932	26.0
629.73151	6.5
631.02686	15.0
632.37152	14.1
633.31146	18.1
634.98376	22.6
635.70404	29.8
637.32965	37.7
637.95453	28.0
640.39453	12.4
641.29352	12.4
643.54218	41.2
644.56390	42.6
646.09625	168.4
647.68744	34.4
648.31158	185.0
649.41388	57.2
652.86029	10.7
655.71271	14.6
660.01794	10.1
661.62756	9.1
664.54773	10.0
665.43011	5.7
668.09821	11.2
668.97003	25.1
671.41711	10.5
673.35510	10.5
677.38562	27.3
678.58771	59.9
679.47382	4.6
680.40082	7.6
684.70618	6.3
685.40948	11.6
686.34412	6.9
687.57025	62.1
688.63879	34.4
689.54828	21.2
690.37628	22.7
691.83417	19.3
692.53546	5.2
693.15411	17.0
694.77106	164.7
695.55750	77.9
696.68048	3.8
698.04388	10.0
698.65692	14.4
701.20172	48.0
702.39813	16.2
703.49518	96.3
704.16119	92.3
705.36987	48.0
707.21777	10.1
708.99579	79.7
709.88422	19.4
710.70618	6.1
712.12262	14.0
713.09546	25.9
713.90839	5.5
715.84686	10.9
716.52777	4.4
717.27460	19.8
718.26068	52.3
721.56390	5.8
723.39709	18.0
724.28143	17.6
725.10101	6.1
726.59607	77.2
727.22504	45.9
728.08197	46.1
728.84906	30.0
729.73346	49.6
730.70679	12.4
732.08490	43.2
733.43732	26.2
735.05823	9.4
736.04089	40.3
736.79303	6.4
737.96686	20.2
738.80792	35.6
739.70575	4.4
741.02203	63.9
741.99298	63.4
743.45490	152.7
744.34875	31.9
745.75250	17.4
747.02130	104.4
747.93610	24.1
749.30316	7.0
750.09949	5.7
751.26685	62.9
752.57617	167.4
753.34540	71.4
755.27637	3.3
756.66602	79.5
757.74548	63.5
758.64563	13.4
762.44623	115.3
763.55817	15.3
764.60236	18.7
765.50446	25.3
766.21991	24.0
767.29010	27.8
768.38086	17.0
769.22028	20.2
770.22467	33.8
771.07855	50.9
771.89087	10.0
773.51202	114.2
774.27649	20.1
776.32831	35.9
777.67584	26.6
778.67389	113.9
780.71393	41.1
781.77716	35.5
783.08459	76.9
784.52740	130.1
785.42828	73.8
786.81274	200.5
787.59229	1.4
788.23151	26.4
789.02710	10.9
789.65991	9.7
790.67902	6.4
792.19574	53.9
793.02423	35.0
794.20416	20.8
795.73016	205.9
796.45709	91.3
797.35785	67.1
798.45325	38.9
800.80823	27.7
801.97430	28.6
803.45532	77.1
804.38617	2.8
805.79633	29.0
806.92108	16.5
808.36377	41.9
809.45844	34.2
810.35468	58.1
811.68414	211.1
812.93817	54.0
813.92786	19.0
814.66461	13.7
815.70306	21.2
816.96906	47.2
817.82538	32.0
819.57330	47.8
820.77246	289.5	b (16) (2+)-P
821.58197	135.4
822.33832	39.6
823.59650	14.3
824.51898	25.9
825.21954	25.7
827.52808	42.2
828.42419	12.3
829.59717	47.1
830.57318	21.9
831.42499	12.3
832.17358	38.0
832.90253	4.7
833.65430	39.5
834.69489	26.5
835.59857	40.8
836.40851	33.1
837.66681	67.1
838.49396	29.9
839.47040	84.0
840.74005	29.7
842.08624	34.5
842.70197	44.5
843.56018	40.3
844.63684	10.9
845.47925	26.0
846.83063	72.1
847.43396	283.7	b (30) (4+)
848.26563	46.6
848.93988	50.5
849.68671	57.0
850.84888	186.6
851.69843	55.5
852.39502	18.0
854.59662	68.1
855.93024	93.9
857.00854	56.4
858.54315	46.6
859.21802	61.4
859.94049	70.6
860.69427	237.8	b (32) (4+)-NH3-2P, b (17) (2+)-H2O-P, b (17) (2+)-NH3-P, y (22) (3+)-NH3, b (16) (2+)-NH3, b (32) (4+)-H2O-2P, b (7) (1+), b (16) (2+)-H2O
861.67926	25.7
863.44122	61.0
864.11182	19.7
864.98407	13.3
865.72217	49.2
867.27472	67.4
868.07458	35.9
869.28644	218.8
870.12482	477.9	b (17) (2+)-P, b (16) (2+)
870.90302	10.7
872.10730	116.7
873.40607	88.4
874.69873	260.7	y (31) (4+)-NH3, y (14) (2+), y (31) (4+)-H2O, y (15) (2+)-P
875.49731	165.5
876.67633	158.7
877.52008	53.7
878.27679	56.7
879.64801	46.2
880.66083	51.4
881.43658	16.0
882.57910	57.4
883.86182	108.8
884.68134	102.1
885.56342	3.6
886.39069	11.8
888.26758	134.0
889.10321	7.7
890.35394	60.7
891.36542	272.3
892.35199	311.0	[M+4H] (4+)-NH3-H2O-2P, y (23) (3+)-H2O, y (23) (3+)-NH3
893.46704	180.3
894.27740	17.5
895.00635	34.3
896.20099	154.4
898.43335	1161.1	y (23) (3+)
899.20197	368.8
900.00775	131.6
901.14905	396.9	[M+4H] (4+)-2P
902.20959	192.7
903.45764	964.1	b (9) (1+)-NH3-P
904.28455	341.9
905.44208	158.1
906.54962	110.0
907.32355	57.7
908.77216	123.8
909.67780	100.3
910.54205	105.1
911.35956	176.8
912.41290	235.5	y (25) (3+)-NH3-P, y (25) (3+)-H2O-P
913.72925	132.2
914.60602	102.3
915.41382	69.4
916.18469	333.9	[M+4H] (4+)-NH3-H2O-P, b (24) (3+), b (25) (3+)-NH3-P, b (25) (3+)-H2O-P
917.24365	287.4
918.60358	431.0	b (18) (2+)-H2O-P, y (8) (1+)-NH3, y (25) (3+)-P
919.63696	518.2	b (18) (2+)-NH3-P, b (17) (2+)
920.90790	702.4	[M+4H] (4+)-NH3-P, b (26) (3+)-NH3-2P, y (24) (3+)-H2O, y (24) (3+)-NH3, b (26) (3+)-H2O-2P, b (9) (1+)-P, [M+4H] (4+)-H2O-P
921.80878	468.2	b (25) (3+)-P
923.65021	4383.5	y (15) (2+), y (16) (2+)-H2O-P, y (16) (2+)-NH3-P
924.56891	1096.1
925.22736	639.9
925.94769	2335.9	[M+4H] (4+)-P
927.26874	868.7	y (24) (3+), b (18) (2+)-P, b (26) (3+)-2P
928.05377	540.4
928.76001	169.6
929.43390	150.4
930.41705	166.5
931.19440	517.7	b (8) (1+)-NH3, y (16) (2+)-P
932.27356	352.8
933.23566	208.5
934.39825	181.2
935.56110	365.3	y (8) (1+)
936.72662	170.3
937.58130	271.3
938.77814	125.3
939.65533	39.7
941.11230	16.4
942.69458	17.4
944.84967	4.2
947.17749	12.5
954.34100	20.1
956.00690	14.6
956.69043	5.7
958.21143	9.8
960.17017	75.1
961.31073	15.9
963.43781	13.8
965.30664	3.3
967.54370	271.5	b (18) (2+)-H2O, b (19) (2+)-NH3-P, b (19) (2+)-H2O-P, b (18) (2+)-NH3
968.63605	81.6
971.08594	42.5
971.88776	51.3
972.70197	45.3
973.52032	25.1
974.45703	72.0
975.25513	28.7
976.74615	863.5	b (18) (2+), b (19) (2+)-P
977.61151	149.2
978.38019	108.9
979.22992	37.3
980.03174	32.9
981.17645	317.1	y (16) (2+), y (17) (2+)-P
982.02667	198.4
982.82599	23.9
983.47046	11.9
985.00024	34.4
985.70013	17.8
986.85284	72.1
989.45929	91.9
990.48248	61.8
991.35504	22.6
992.49237	87.2
993.61151	79.3
994.35822	35.5
995.57227	55.9
996.38837	29.8
997.62231	16.5
998.46124	13.7
999.33624	54.3
1000.51031	69.0
1001.56592	29.2
1002.42096	24.7
1005.28833	21.2
1007.28192	163.4
1008.42798	93.0
1009.56543	74.5
1010.44720	8.2
1012.34235	157.2
1013.40314	64.7
1014.57806	49.9
1015.60248	35.9
1016.54779	66.3
1017.40631	75.1
1018.56110	161.7
1019.58295	16.9
1020.36798	40.3
1021.57275	95.8
1022.46387	89.3
1023.33990	42.0
1024.38000	24.9
1025.34692	61.0
1026.31543	22.4
1027.44971	56.4
1028.59937	30.2
1030.27197	346.3
1031.06348	532.9	y (17) (2+), b (27) (3+)
1031.99023	215.6
1032.69299	2.2
1033.48706	7.1
1035.54565	33.7
1037.41504	29.2
1039.18042	14.5
1039.82703	4.1
1040.91992	65.6
1042.01038	56.0
1042.78699	39.4
1043.50378	24.0
1044.69421	27.9
1045.32373	71.8
1045.97546	38.7
1047.32227	11.4
1049.11938	42.3
1050.38025	291.4
1051.06372	544.7	y (9) (1+), y (28) (3+), y (29) (3+)-P
1051.94128	128.6
1053.16125	56.7
1054.02148	48.2
1054.84949	65.0
1055.60132	15.8
1056.55945	22.5
1057.42212	83.3
1058.21924	59.3
1059.04749	97.6
1059.92432	43.5
1061.43506	37.9
1062.56616	19.9
1063.20544	10.0
1064.30444	59.0
1065.87598	55.3
1066.75403	4.2
1068.59595	20.9
1070.02087	7.0
1071.09558	57.9
1072.35120	43.9
1073.73633	65.0
1074.69714	166.6
1075.71704	91.3
1076.44434	72.0
1077.52393	88.2
1078.33948	2.8
1079.45117	33.7
1080.11890	8.2
1081.10474	102.1
1082.25391	14.8
1083.47119	119.4
1084.15820	42.9
1084.91528	112.1
1085.63135	2.9
1087.22485	196.2
1088.28479	311.4	b (11) (1+)-NH3-P, b (10) (1+)-NH3, b (10) (1+)-H2O
1089.01465	18.5
1090.31311	14.2
1091.24438	24.6
1092.38220	56.5
1093.22705	46.4
1094.63879	11.7
1095.60193	110.0
1096.27539	3.2
1097.38599	60.8
1100.14331	33.9
1101.79041	123.1
1102.97693	70.5
1103.76611	111.8
1104.50085	249.8	y (18) (2+)
1105.34912	364.4	b (11) (1+)-P, b (10) (1+)
1106.37207	142.0
1107.38867	5.8
1108.71899	7.8
1110.25891	54.9
1111.84875	25.0
1112.53967	26.0
1114.27600	24.2
1115.49536	11.2
1116.21411	15.7
1117.64172	66.6
1118.27576	41.0
1118.98450	35.5
1120.53040	65.8
1121.54517	45.7
1122.45398	18.5
1124.40576	111.8
1125.89404	61.6
1126.78064	72.9
1127.63599	59.4
1128.93018	150.6
1130.12939	168.4
1131.06226	102.9
1132.16541	13.5
1132.81458	12.4
1133.60522	13.7
1134.37878	7.3
1135.40808	48.5
1137.00110	210.7
1137.70288	93.5
1138.93579	112.7
1140.20850	45.9
1141.08740	11.0
1142.11780	11.2
1143.86719	11.1
1145.50232	15.2
1147.75488	533.3	y (20) (2+)-H2O-P, b (22) (2+)-P, y (20) (2+)-NH3-P, y (19) (2+)
1148.73914	311.4	y (32) (3+)-2P
1149.76099	131.4
1151.11865	38.0
1152.46838	98.8
1154.33057	5.5
1155.75378	44.4
1156.72095	25.7
1158.31787	111.1
1159.25818	75.0
1160.10742	79.0
1160.81799	24.3
1162.02002	53.6
1163.01587	8.7
1164.68835	103.3
1165.77234	193.7
1166.59033	200.1
1167.43884	30.4
1168.11877	95.2
1168.85889	16.1
1170.09009	2.3
1170.75610	24.9
1171.74829	545.8	y (31) (3+)
1172.53223	446.6
1173.50000	28.0
1174.49341	57.4
1175.65015	13.5
1176.84900	27.2
1177.45117	15.5
1178.31091	69.3
1179.27747	21.4
1180.19727	45.8
1181.88892	20.9
1183.56824	5.8
1184.96936	135.0
1186.11377	51.5
1187.29810	51.0
1188.68823	57.0
1189.67737	59.1
1190.75964	63.7
1192.29041	111.8
1193.12720	7.4
1194.97070	21.1
1195.75354	28.0
1196.98608	38.8
1197.91321	55.2
1199.41174	3.7
1201.60767	2.9
1202.63672	30.2
1203.63684	188.7
1204.78955	173.7
1205.73877	428.5	y (21) (2+)-NH3-P, y (20) (2+)
1206.52271	33.3
1207.85242	18.0
1210.14746	24.0
1211.82373	62.8
1213.31885	61.1
1214.23828	38.8
1216.00073	75.9
1218.00464	51.9
1219.17041	58.3
1220.12256	81.1
1221.67236	45.4
1222.66040	24.8
1224.36389	39.5
1225.35376	52.8
1227.01550	7.4
1228.40210	10.7
1229.30640	16.9
1230.97314	5.7
1234.99963	17.4
1236.28223	21.0
1237.81250	3.8
1238.78516	19.9
1240.03711	4.3
1240.91809	11.9
1242.66321	6.0
1244.19958	10.3
1245.61646	6.1
1249.27832	27.3
1251.47852	17.6
1252.55347	18.1
1253.75659	49.7
1255.39417	59.9
1256.94324	15.1
1258.62451	19.6
1259.27588	7.0
1262.48608	159.1
1263.29077	205.4
1264.37805	39.0
1266.09277	24.9
1267.50659	17.8
1269.50854	10.1
1271.05066	80.9
1272.00830	16.4
1273.24451	28.9
1274.14478	10.6
1278.10022	5.3
1281.45178	8.1
1282.95508	7.2
1284.13318	16.6
1286.62976	60.6
1287.80627	80.7
1288.53430	60.1
1289.94397	119.5
1291.16736	20.8
1292.18225	6.6
1293.16919	24.6
1294.74377	32.2
1295.64917	8.3
1296.42273	28.2
1297.70752	155.7
1298.56287	127.1
1299.59436	89.3
1300.48254	44.1
1302.04370	16.5
1303.33423	35.2
1304.42126	127.5
1305.32141	32.8
1306.32849	12.9
1307.64661	14.1
1309.21912	4.1
1311.84619	19.3
1313.99268	5.3
1315.66443	31.1
1318.21790	5.1
1320.33679	7.7
1322.30798	11.8
1324.15942	5.6
1325.66626	13.9
1326.31458	14.2
1327.10168	71.6
1328.49695	16.8
1330.24585	17.1
1332.63391	5.5
1335.55383	119.0
1336.44604	78.2
1338.08911	196.8
1338.91370	32.3
1341.03674	10.3
1344.74487	11.5
1346.58850	670.7	y (23) (2+)
1347.44690	781.5
1348.50635	92.1
1349.65417	5.9
1352.11707	22.8
1353.11584	59.9
1355.53662	3.5
1357.23621	24.7
1358.70642	11.1
1360.39514	38.7
1367.18591	52.8
1368.73254	8.0
1371.47449	42.2
1373.76770	48.7
1374.75061	26.9
1375.59436	38.0
1376.59888	56.0
1377.54553	55.1
1378.60291	33.6
1379.63806	26.8
1380.28528	5.5
1381.07654	23.1
1383.90833	5.7
1384.98816	26.5
1386.80750	49.3
1387.43005	7.1
1388.57458	7.0
1389.90845	96.9
1390.64246	182.2
1391.85486	14.5
1395.66785	15.3
1397.58557	18.3
1399.86047	12.2
1400.50037	6.2
1402.80164	34.1
1403.85193	36.6
1404.63989	51.3
1405.62549	9.6
1407.41443	15.7
1408.74719	9.1
1409.58936	14.3
1411.94299	30.0
1415.04663	7.7
1416.61829	26.2
1418.08215	8.6
1419.33057	7.8
1425.84753	34.1
1426.48816	8.5
1427.32813	23.2
1428.49219	4.5
1430.92615	44.6
1434.02942	15.7
1437.70740	5.5
1440.02966	9.4
1441.64526	5.6
1444.13293	6.0
1447.71777	2.3
1448.32324	10.9
1449.01111	12.2
1451.04944	19.0
1452.67834	14.3
1453.40356	10.5
1455.68005	6.6
1458.64990	20.6
1461.70129	39.4
1463.51196	3.8
1466.19104	5.7
1468.34045	15.9
1469.08740	39.3
1469.77319	66.3
1470.54211	81.1
1471.23242	11.8
1472.21814	9.5
1474.71655	12.0
1475.71521	36.5
1479.43213	2.0
1484.57166	8.0
1486.15417	9.2
1487.76965	20.4
1489.43579	34.0
1490.98193	16.1
1494.13379	8.8
1496.04956	20.6
1500.34241	8.3
1502.63855	32.0
1504.83923	12.6
1506.62769	8.3
1507.96606	16.1
1515.45972	12.1
1519.67139	2.9
1525.70972	15.2
1528.88501	17.8
1530.63879	9.4
1532.13672	43.9
1534.46912	9.1
1535.59045	4.7
1538.80798	31.1
1541.80481	2.0
1544.79443	17.1
1546.85901	53.8
1548.01599	58.9
1554.37341	14.0
1557.56335	19.9
1563.37512	26.0
1569.21887	26.0
1572.50269	4.9
1573.49402	18.2
1574.21692	24.5
1575.48889	35.6
1576.37817	52.9
1577.15857	14.7
1578.87000	4.9
1581.75317	12.6
1585.07910	11.0
1587.50696	8.1
1588.12854	14.4
1590.96619	13.3
1594.99426	5.8
1603.84985	6.5
1607.31897	3.1
1610.77429	54.6
1614.78601	39.4
1616.14978	29.0
1617.02722	4.8
1624.43225	16.0
1631.69812	9.4
1633.88550	2.3
1635.50623	40.1
1649.60962	31.4
1652.81909	2.5
1655.72180	8.1
1660.17249	12.7
1660.95520	5.3
1664.53992	6.4
1666.91833	20.8
1667.64917	91.7
1668.69177	35.9
1669.54468	41.3
1673.42786	32.5
1674.68225	66.3
1686.13501	25.4
1690.91772	20.8
1692.69897	30.4
1693.84021	5.3
1701.75757	4.6
1702.83521	22.4
1705.22644	7.0
1709.39368	17.8
1716.22083	8.3
1717.40027	14.7
1718.80933	20.2
1719.75403	4.9
1720.77209	13.6
1730.28528	9.4
1732.27271	8.3
1739.72253	7.8
1747.63733	4.2
1748.27954	5.7
1755.79907	18.6
1757.62903	6.2
1759.57605	9.7
1767.07886	12.8
1774.57751	13.8
1781.52087	5.9
1784.90210	16.1
1788.71362	7.9
1806.12231	3.6
1808.39868	7.6
1818.47278	8.7
1827.80969	10.4
1830.72424	11.7
1831.79065	16.6
1833.11169	28.9
1833.89319	7.6
1834.67566	11.8
1845.85754	116.8
1846.67651	69.2
1847.71960	8.4
1849.11841	23.6
1862.68347	9.6
1869.81604	2.6
1876.41687	1.8
1900.90112	4.7
1911.80725	7.3
1917.34497	12.0
1920.02795	3.7
1921.97180	10.0
1929.42908	2.9
1935.82141	2.9
1940.19263	20.5
1943.10754	5.5
1953.02795	5.1
1961.18689	6.6
1971.84888	16.8
1988.78430	9.4
