# Supplementary material for: Phosphoproteomic Analysis of Platelets Activated by Pro-Thrombotic Oxidized Phospholipids and Thrombin
Source: PLoS One. 2014 Jan 6;9(1):e84488. doi: 10.1371/journal.pone.0084488 (PMC3882224; doi:10.1371/journal.pone.0084488)
Supplement: Annotated Spectra S4 — (ZIP) [file pone.0084488.s007.zip › RKPSVPDSASPADDSFVDPGERLYDLNMPAYVK_-24_2_108441.txt]

m/z	i	matches
265.22165	7.7
265.92719	8.6
268.07660	16.3
275.19122	6.9
277.42719	18.9
282.09610	16.2
284.29138	14.5
285.28806	7.7
287.01221	4.2
295.20718	6.1
297.45609	10.1
300.14374	29.7
306.40631	9.8
307.02087	7.7
310.24075	20.8
312.09506	4.2
315.20618	16.1
322.99429	22.2
325.96667	11.3
332.24127	22.9
333.10553	56.0
334.31647	17.3
335.49097	13.3
336.28619	17.3
345.32495	4.2
347.16830	14.1
349.85294	20.2
352.12598	24.7
353.10229	28.1
354.26752	17.7
356.37625	12.9
359.43262	36.8
362.28152	19.8
366.49854	23.6
368.20135	53.3
369.58469	31.6
370.83881	37.3
372.76917	21.4
379.53510	27.7
381.44916	12.5
382.41943	24.1
383.56989	38.4
389.02191	19.8
390.00214	11.7
390.87186	146.2	y (12) (4+), b (7) (2+)
393.60638	99.2	y (10) (3+)-NH3-P, y (10) (3+)-H2O-P, b (12) (3+)-NH3
396.23352	23.9
397.16986	14.9
398.10806	8.6
399.30212	125.1	y (13) (4+)-P, y (10) (3+)-P, b (12) (3+)
400.26129	19.0
401.33484	14.1
402.88416	56.7
404.59741	8.9
406.13788	27.0
409.38440	94.5	y (14) (4+)-NH3-P, y (14) (4+)-H2O-P, y (3) (1+)
410.35156	4.6
411.70660	87.7	b (16) (4+)-NH3, y (7) (2+)
412.31537	13.3
416.48383	13.9
420.11725	23.5
421.03601	32.2
426.12872	14.9
432.35315	16.2
434.39777	12.5
435.23413	3.4
436.16510	11.3
437.59467	6.6
438.82318	8.2
440.29004	14.7
446.33972	16.5
449.04407	16.5
451.37469	53.6
452.21857	45.3
453.05438	6.6
454.76465	23.8
456.13464	10.9
457.38123	4.9
458.21417	38.1
461.00470	101.0	b (9) (2+)-NH3, b (9) (2+)-H2O
465.35498	35.0
469.72998	62.1
477.23474	36.0
478.17352	22.5
481.95416	57.9
483.00000	49.1
486.15234	127.6	y (17) (4+)-H2O-P, y (16) (4+)-H2O, y (16) (4+)-NH3
487.11725	28.7
487.92236	18.9
490.42584	45.9
492.16504	50.6
494.58960	5.0
495.93622	116.0
498.22369	9.3
499.12994	12.8
499.89746	28.2
501.41876	62.4
503.17230	53.3
504.51819	189.3	b (10) (2+)-H2O, b (15) (3+), b (10) (2+)-NH3
505.56781	40.6
506.23132	21.2
507.29285	14.5
509.25220	16.5
510.29089	26.4
510.97382	15.9
511.67737	15.0
513.37451	140.0	b (10) (2+)
513.98401	59.7
516.31067	42.5
518.27850	18.1
520.65063	9.1
521.78979	23.2
522.70538	17.1
523.51282	4.5
525.46600	11.3
526.43872	7.0
530.26208	31.7
532.42920	11.1
537.22437	21.5
538.58484	29.6
539.51801	25.1
540.35773	246.9
541.34552	41.2
542.38116	21.3
543.79071	20.8
546.15955	76.0	y (19) (4+)-NH3-P
547.52539	38.6
550.31677	37.6
551.57874	5.3
552.30463	36.4
554.30243	42.9
555.87811	29.5
557.39130	58.6
559.39581	30.5
560.60724	56.1
561.68829	50.4
564.08887	52.7
566.43939	13.4
567.48175	35.7
568.36993	345.1	b (5) (1+)
569.54767	127.5	y (19) (4+)-H2O, y (19) (4+)-NH3
570.53284	10.9
572.32019	54.7
573.59137	23.1
574.54608	32.8
577.38629	467.6	y (14) (3+)-NH3, y (15) (3+)-H2O-P, y (5) (1+), y (14) (3+)-H2O, y (15) (3+)-NH3-P
578.29346	104.6	b (22) (4+), y (20) (4+)-P
579.25439	48.2
580.28070	26.3
581.59033	8.9
582.36432	9.7
583.60876	62.1
584.37897	44.3
586.14069	3.0
588.47693	68.0	b (12) (2+)-NH3, b (12) (2+)-H2O
589.31744	14.3
590.14044	35.8
594.74695	63.0
595.43536	9.7
596.05194	20.0
597.30823	146.0	b (12) (2+)
598.15326	52.6
599.43622	12.2
600.98389	12.2
605.29156	12.1
606.36029	18.5
607.50476	29.4
608.38568	8.5
609.46075	16.0
610.31256	48.3
611.76190	18.6
613.81586	20.6
614.92950	13.4
617.51007	12.2
618.56232	5.8
620.34760	19.0
621.13385	18.4
621.85516	12.5
622.64886	15.1
625.49500	15.7
626.57196	9.0
627.34882	49.4
628.42047	5.0
630.95062	45.2
632.13629	59.8
633.24878	40.5
634.67426	17.5
635.27527	14.8
636.39368	74.0
637.31769	90.0
639.72546	3.9
641.33466	10.1
643.16339	10.1
643.94373	32.3
645.23297	25.0
645.96777	46.9
647.68445	12.2
648.93231	8.1
650.32452	15.3
651.81793	22.9
655.27234	497.3	y (11) (2+)-P, b (13) (2+), y (17) (3+)-P
656.03040	34.8
656.63837	15.4
658.14801	21.8
659.35553	23.7
661.30994	70.2
663.53607	25.7
664.27106	17.7
665.65155	14.2
666.38068	21.2
667.89246	25.2
668.72382	23.6
669.49097	29.4
670.41827	8.2
673.18427	60.0
674.36298	10.1
675.70764	13.3
678.13458	12.8
678.98621	18.3
680.33990	77.5
684.95111	47.6
685.91620	20.5
687.79315	40.4
688.44366	14.6
690.25598	7.3
691.58710	43.1
692.63580	5.0
694.44940	34.9
696.83453	14.5
699.06976	96.4
700.46130	58.2
701.25653	57.3
702.21442	14.5
703.57294	84.3	b (14) (2+)-H2O, y (18) (3+)-P, b (14) (2+)-NH3, y (11) (2+)
705.16107	18.9
708.46564	210.7	y (6) (1+), y (25) (4+)-NH3, y (25) (4+)-H2O
709.28436	22.3
709.91034	30.6
711.22699	73.2	y (26) (4+)-P
712.38544	449.5	b (21) (3+)-H2O, b (14) (2+)
713.09814	164.6	b (21) (3+)-NH3, y (25) (4+)
713.85779	5.9
715.22772	46.5
716.01434	65.0
719.36761	56.6
720.19391	18.3
723.42694	41.9
725.22443	37.8
726.32550	10.5
728.51892	71.9	b (27) (4+)-P
729.35834	9.0
731.25238	15.0
732.40704	42.0
733.31506	71.7	y (12) (2+)-P, y (19) (3+)-P
734.55768	7.0
735.41632	75.3	y (27) (4+)-H2O-P, y (26) (4+), y (27) (4+)-NH3-P
736.21039	27.2
738.00842	21.8
740.57062	48.2
741.31024	53.4
742.55096	29.3
743.66290	22.7
744.66901	36.3
746.87921	210.7	b (15) (2+)-H2O, b (15) (2+)-NH3
747.98181	33.5
749.23419	53.2
750.37708	19.8
751.42285	31.0
753.08771	6.5
756.05792	277.5	b (15) (2+)
756.76257	10.6
758.80890	11.0
760.76709	44.7
761.77570	22.2
762.50299	22.9
763.67328	64.4	y (27) (4+), y (28) (4+)-P, b (7) (1+)-NH3
764.37939	5.6
765.66418	56.4
767.48138	14.2
770.47443	54.6
771.44543	113.5	y (20) (3+)-P, b (22) (3+)
772.20007	61.4
776.59625	33.4
777.51306	93.0
778.49585	38.1
779.21344	13.6
780.52216	334.4	b (7) (1+), b (29) (4+)-H2O-P
781.59406	296.7	b (29) (4+)-NH3-P, b (28) (4+)-H2O, b (28) (4+)-NH3, y (12) (2+)
782.48505	124.6
784.09515	23.0
785.17932	68.3	b (28) (4+), b (29) (4+)-P
786.84875	33.5
787.77777	32.4
789.30353	64.4	y (13) (2+)-NH3-P
792.08038	72.7
793.24384	44.3
794.44110	15.4
795.55212	17.2
796.55328	47.5
797.47992	42.0
799.65558	13.6
801.39746	122.0
803.27557	79.6	y (21) (3+)-H2O-P, y (21) (3+)-NH3-P, b (23) (3+)-H2O, b (30) (4+)-P, y (20) (3+), b (23) (3+)-NH3
804.63818	39.2
805.37561	174.4	b (29) (4+)-NH3, y (7) (1+)-NH3, b (29) (4+)-H2O, y (30) (4+)-H2O-P, y (30) (4+)-NH3-P
806.26355	117.8
807.19592	81.3
809.27948	64.9	y (21) (3+)-P, b (23) (3+), y (29) (4+)-NH3
810.30212	47.7
811.36407	193.4
812.02313	20.6
813.53772	31.2
814.27985	64.1
815.39471	251.6
816.75226	19.0
817.50250	41.6
818.44330	54.7
819.37836	23.8
820.36469	194.8	b (16) (2+)-NH3, b (16) (2+)-H2O
821.01892	17.9
821.64594	62.2
822.57184	138.7	y (7) (1+)
823.61371	78.2	b (30) (4+)-H2O, b (30) (4+)-NH3
824.54425	73.5
825.67810	69.8	y (14) (2+)-P
826.75330	32.4
827.71295	57.5
829.48065	722.3	y (31) (4+)-H2O-P, b (16) (2+), y (30) (4+)-H2O, y (31) (4+)-NH3-P
830.55963	348.9	y (30) (4+)-NH3
832.40192	97.2	y (22) (3+)-P
833.72797	8.9
835.19110	7.4
836.59161	26.9
837.90302	213.1	y (13) (2+)-NH3, y (13) (2+)-H2O
838.75348	36.8
839.62268	101.8	b (31) (4+)-H2O-P, b (31) (4+)-NH3-P
840.91168	33.7
842.61829	93.3	y (21) (3+)
845.75616	184.3
847.14563	786.8	y (13) (2+)
848.34534	157.6
849.26935	49.8
850.55072	281.8	b (8) (1+)-NH3, b (24) (3+)-H2O-P
851.30481	196.4	b (24) (3+)-NH3-P
852.57104	77.1
854.25256	97.7	y (31) (4+)-H2O, y (31) (4+)-NH3
855.33429	48.5
856.54010	63.9
857.49432	70.8	b (24) (3+)-P
858.35748	91.5	y (31) (4+)
860.04987	7.3
860.99567	23.6
862.38733	11.8
863.90442	63.2
865.08160	228.7	y (22) (3+), b (32) (4+)-NH3-P, y (23) (3+)-P, b (32) (4+)-H2O-P, y (15) (2+)-H2O-P, b (31) (4+)-NH3
865.80817	77.7	y (32) (4+)-P, y (14) (2+)-H2O, y (15) (2+)-NH3-P, y (14) (2+)-NH3
866.66534	21.0
869.13513	100.2	b (31) (4+), b (32) (4+)-P
870.01831	112.4	b (17) (2+)-NH3, b (17) (2+)-H2O
871.24548	50.1
872.27960	55.8
874.41754	996.8	y (14) (2+), y (15) (2+)-P
875.12195	910.7
875.79401	385.6
876.74506	112.5
879.12964	444.5	b (17) (2+)
880.15314	262.9
881.18451	390.8
882.16742	34.7
883.54865	106.4	b (24) (3+)-H2O
884.82379	145.4	b (24) (3+)-NH3
885.52209	60.5
886.73749	96.2	y (32) (4+)-H2O, y (32) (4+)-NH3
887.75330	65.7
888.94220	112.7	b (32) (4+)-H2O, y (24) (3+)-H2O-P, y (24) (3+)-NH3-P
889.88947	135.6	b (24) (3+), b (25) (3+)-NH3-P, b (32) (4+)-NH3, b (25) (3+)-H2O-P
890.76215	170.4	y (32) (4+)
891.93353	252.3	y (23) (3+)-NH3, y (23) (3+)-H2O
892.86859	206.9
894.08820	214.7	b (32) (4+), y (24) (3+)-P
895.37469	177.5	b (25) (3+)-P
896.04620	96.4	[M+4H] (4+)-NH3-H2O-P
896.91467	67.0
898.21478	1179.0	y (23) (3+)
898.89838	1285.6
899.85516	230.9
901.05414	195.6	[M+4H] (4+)-H2O-P, [M+4H] (4+)-NH3-P
902.03912	175.1
903.25458	58.5
904.59076	215.4
905.42615	79.9
906.10541	125.5	[M+4H] (4+)-P
907.56610	188.5
908.54413	77.0
909.50409	170.4
910.63916	269.0
911.44391	958.2	y (25) (3+)-H2O-P
912.49451	605.5	y (25) (3+)-NH3-P
913.36871	477.0
914.17957	453.5
914.83954	699.5	y (15) (2+)-H2O, y (15) (2+)-NH3
915.59174	189.2
916.67767	381.3
917.79486	240.3
918.59686	333.3	y (25) (3+)-P, y (8) (1+)-NH3
919.28723	67.7
920.09045	133.9
921.02350	143.9	y (24) (3+)-NH3, [M+4H] (4+)-NH3-H2O, b (9) (1+)-H2O, b (9) (1+)-NH3, y (24) (3+)-H2O
922.17206	42.7
933.44330	30.6
934.98737	61.4
935.63251	29.2
936.46600	8.5
937.42719	73.0
938.17139	69.3	b (9) (1+)
939.55414	27.2
940.74292	12.5
942.32404	28.4
944.51251	7.4
948.02954	13.3
948.75952	11.8
953.57788	26.5
954.43018	34.3
955.43756	29.8
956.99805	67.3
958.13678	19.7
959.49811	20.6
960.65649	43.1
963.02075	5.4
964.03278	65.3
966.14056	108.6	b (26) (3+), b (27) (3+)-NH3-P
967.36017	3.4
968.17310	9.4
972.03802	47.1
973.45319	10.1
975.02850	32.1
976.59845	8.5
979.68896	40.7
980.75519	354.1
981.63989	490.6	y (17) (2+)-P, y (16) (2+)
982.49164	153.4
986.02106	56.6
987.63373	13.7
988.39142	41.5
990.07910	4.6
990.97363	77.5
991.97601	21.7
993.12567	38.7
995.54669	12.9
996.87848	94.0
998.50958	153.3	b (27) (3+)-H2O, b (27) (3+)-NH3
999.79449	100.5
1001.44489	67.0
1002.63214	9.3
1004.32880	260.3	b (20) (2+)-H2O, b (20) (2+)-NH3, b (27) (3+)
1005.17535	22.1
1005.99908	66.4
1007.46307	610.6	b (10) (1+)-H2O
1008.49384	383.9	b (28) (3+)-H2O-P, b (28) (3+)-NH3-P, b (10) (1+)-NH3
1009.72290	88.5
1010.48236	14.5
1011.37311	29.3
1013.09668	15.4
1014.06421	4.6
1015.54755	9.7
1016.83160	45.2
1017.79059	62.0
1018.85297	26.6
1019.48163	11.7
1023.72333	27.0
1024.48364	39.0
1025.53174	783.5	b (10) (1+)
1026.55762	365.7
1027.61499	128.6
1029.14111	159.4
1030.74438	659.1	y (17) (2+)
1031.69775	288.8
1032.61475	21.8
1033.46326	13.1
1034.64307	9.8
1037.39490	97.6
1038.89868	57.7
1039.52344	21.7
1040.80591	8.2
1042.36572	131.5	b (28) (3+)-NH3
1044.79431	149.1	y (29) (3+)-NH3-P, y (28) (3+)-H2O, y (28) (3+)-NH3, y (29) (3+)-H2O-P
1045.86694	33.9
1047.63184	136.1	b (28) (3+), b (29) (3+)-P
1048.46094	131.5
1049.74927	74.3
1050.81824	351.8	y (9) (1+), y (29) (3+)-P, y (28) (3+)
1051.57056	56.0
1052.46216	24.0
1053.42786	12.2
1055.53540	25.2
1056.85767	182.8
1057.48535	37.5
1058.28162	104.1
1059.50378	68.8
1061.68188	8.2
1064.32275	56.8
1066.02710	56.0
1073.90503	40.3
1074.66760	61.3
1077.74377	8.2
1078.52881	66.4	b (21) (2+), y (29) (3+)-NH3
1079.76306	21.0
1080.55774	14.1
1082.00269	8.1
1083.98083	25.1
1092.32153	105.3
1095.89026	31.6
1098.32043	64.6	y (19) (2+)-P, b (30) (3+)-NH3
1100.41553	48.7
1101.31726	108.1
1102.15918	255.8
1103.75793	311.3	y (18) (2+), b (30) (3+)
1104.83594	664.9	b (11) (1+)-NH3, b (11) (1+)-H2O
1106.21851	90.5	y (30) (3+)-NH3, y (31) (3+)-NH3-P, y (30) (3+)-H2O, y (31) (3+)-H2O-P
1107.58545	30.5
1108.42236	15.1
1109.03955	30.6
1113.87305	14.1
1114.95105	3.4
1115.76245	15.0
1118.23950	52.7
1120.36499	32.9
1122.37695	20.2
1123.75171	9.8
1125.38281	21.6
1126.48853	23.9
1128.58142	23.9
1129.32861	10.6
1130.21826	11.2
1130.89490	7.4
1132.08264	77.5
1133.69763	55.1
1134.46716	31.3
1137.65881	61.8
1138.49927	129.7	y (19) (2+)-H2O, y (19) (2+)-NH3, y (31) (3+)-H2O, y (31) (3+)-NH3
1139.39160	89.3
1140.31848	103.8
1141.75317	11.8
1142.47485	91.6
1143.72742	21.9
1145.58789	124.7	y (31) (3+)
1146.28735	58.8
1147.53442	858.0	y (20) (2+)-H2O-P, b (22) (2+)-H2O, y (20) (2+)-NH3-P, b (22) (2+)-NH3, y (19) (2+)
1148.65845	286.0	y (32) (3+)-NH3-P, y (32) (3+)-H2O-P
1149.61084	84.4
1150.47217	73.4
1152.67566	198.0	b (32) (3+)-NH3-P, b (32) (3+)-H2O-P, b (31) (3+)-NH3
1153.44507	11.7
1155.98572	131.5	b (22) (2+), y (20) (2+)-P
1156.85083	13.7
1158.52295	68.6	b (32) (3+)-P, b (31) (3+)
1165.39551	14.5
1166.00562	5.8
1166.78845	20.0
1168.70654	6.1
1171.95190	49.2
1173.14417	25.2
1174.50867	9.4
1175.46362	8.1
1177.19458	31.8
1178.25793	69.0	y (10) (1+)-H2O-P, y (10) (1+)-NH3-P
1183.97974	28.3
1187.37329	25.6
1188.39819	30.5
1189.82080	72.0
1191.23071	110.5	b (32) (3+)
1192.00647	71.3
1193.73853	41.5
1194.68347	38.3
1196.04419	112.9	y (20) (2+)-H2O, y (10) (1+)-P, y (20) (2+)-NH3
1196.93079	78.5
1198.97168	45.1
1202.15198	9.3
1203.52673	16.1
1205.12634	649.9	y (20) (2+), y (21) (2+)-NH3-P, y (21) (2+)-H2O-P
1206.06970	249.9
1206.96411	84.8
1211.88855	43.5
1212.68494	36.7
1213.55200	19.2
1214.54370	71.4
1215.30249	24.0
1218.41528	25.9
1219.55859	8.1
1221.71045	39.5
1222.70532	91.0
1225.32959	12.9
1225.97974	24.6
1227.34106	35.0
1230.47266	6.1
1231.42078	14.7
1232.55981	12.9
1234.32642	19.9
1241.56738	15.3
1242.26062	30.7
1243.79614	4.1
1244.77490	14.9
1246.75366	11.0
1247.64575	42.2
1248.97925	18.9
1250.10034	100.3
1251.44153	14.5
1252.56274	15.0
1253.94897	64.0
1254.57690	19.8
1255.21191	9.0
1256.05859	42.4
1259.91724	28.3
1260.65308	5.8
1262.56702	278.6
1263.29077	480.4	y (21) (2+)
1264.01904	56.9
1265.91833	17.5
1266.64966	44.1
1268.14978	56.7
1269.50061	396.0
1270.48499	382.7
1271.32263	98.1
1272.23547	39.6
1273.45776	120.2
1275.09839	15.3
1275.71667	26.0
1276.40491	22.5
1279.57825	29.2
1281.03186	19.6
1283.56982	32.7
1285.54187	66.5	b (24) (2+)-P
1286.51428	33.7
1287.63562	44.6
1288.71252	117.3	y (23) (2+)-NH3-P, y (23) (2+)-H2O-P, y (22) (2+)-H2O
1289.63086	106.4	y (22) (2+)-NH3
1290.63184	50.9
1291.63965	4.6
1293.28491	33.9
1294.69678	11.7
1295.39148	6.2
1298.37964	677.9	y (23) (2+)-P, y (22) (2+)
1299.32385	82.8
1300.27112	43.3
1303.69153	10.9
1304.43005	102.1
1306.08679	114.0
1307.54407	8.1
1308.75500	46.8
1309.65173	15.9
1312.18359	12.2
1313.35486	58.9
1315.88489	48.4
1317.91553	6.2
1319.78381	22.4
1320.46191	20.0
1325.41858	39.2
1329.41931	27.2
1330.67346	25.1
1331.42053	24.5
1333.50757	21.2
1337.99719	108.8	y (23) (2+)-H2O
1338.67126	151.4	y (23) (2+)-NH3
1339.62354	46.4
1340.50952	7.8
1342.24841	27.9
1344.56506	14.9
1345.30872	11.0
1346.47888	522.0
1347.28821	1145.6	y (23) (2+)
1348.18213	254.6
1348.97485	28.5
1349.84827	91.1
1351.05066	12.6
1351.75867	6.6
1352.49927	11.8
1353.44885	26.0
1354.49402	32.4
1359.21191	60.5
1360.11035	15.3
1360.87671	8.5
1363.21277	8.9
1367.26062	9.0
1369.52881	35.2
1371.25525	7.4
1375.05212	5.0
1378.36572	64.5
1382.04138	78.7	y (24) (2+)-NH3, b (25) (2+)-H2O
1384.50867	42.2
1385.71118	27.9
1388.70483	37.6
1390.08984	172.0	b (26) (2+)-H2O-P, y (11) (1+)-NH3, y (24) (2+)
1391.24768	272.9	b (26) (2+)-NH3-P, b (25) (2+)
1392.02283	7.6
1393.04138	22.8
1396.50317	14.3
1400.90527	30.3
1402.48962	26.6
1405.77014	17.8
1407.05896	38.0
1410.08716	25.6
1412.88855	10.1
1414.63098	14.7
1416.09363	36.0
1419.48743	22.9
1420.43298	54.6
1423.44629	17.0
1424.24182	26.9
1426.21228	277.9	y (25) (2+)
1427.61914	27.3
1435.59412	19.1
1437.44312	119.4
1438.47961	110.3	b (26) (2+)-H2O
1439.28748	68.2	b (26) (2+)-NH3
1440.64136	18.9
1443.82483	7.7
1446.08875	25.5
1449.25415	6.5
1451.55457	93.6
1452.98938	54.1
1455.28137	16.4
1457.67566	7.8
1459.00940	18.8
1459.93323	32.1
1461.31433	40.7
1461.95398	26.9
1462.56848	13.3
1465.78210	30.0
1469.36414	137.0	y (26) (2+), y (27) (2+)-H2O-P, y (27) (2+)-NH3-P
1470.24109	271.7
1471.11511	4.3
1475.08752	54.9
1476.39856	33.5
1477.70667	19.6
1479.60510	19.3
1483.66309	26.4
1484.74548	4.2
1486.13367	12.5
1488.80640	43.9
1493.44727	37.4
1495.02283	20.9
1496.23682	11.4
1499.42834	37.6
1501.57629	32.0
1505.09351	11.4
1506.08069	60.4
1510.70825	19.6
1511.85632	41.8
1515.56653	23.1
1520.82104	6.2
1522.34448	23.6
1528.00989	33.4
1529.73303	17.6
1532.66370	18.4
1535.62878	33.9
1546.61267	8.5
1570.02893	8.9
1570.89832	13.7
1572.19067	31.1
1573.66968	7.8
1575.43359	31.8
1579.88196	4.9
1583.00134	7.9
1583.81055	48.7
1587.29773	10.5
1588.06372	28.0
1588.66833	17.9
1589.75647	8.7
1591.43884	7.0
1596.64551	34.8
1601.27209	26.1
1602.48083	38.4
1619.83948	13.0
1621.33289	31.0
1622.33069	45.8
1629.79187	6.9
1635.07446	20.8
1652.84436	5.4
1659.58411	5.0
1660.85425	21.6
1678.80054	10.6
1684.77283	25.2
1698.82642	11.8
1699.66931	81.9
1702.50085	25.1
1718.19104	20.0
1730.02258	18.5
1749.82068	30.8
1757.91711	37.3
1758.53333	8.4
1761.89221	5.4
1786.63208	21.2
1797.71655	8.6
1804.65808	73.0
1827.42175	14.7
1831.41138	4.2
1834.81970	7.4
1845.72485	206.9	y (15) (1+), y (16) (1+)-NH3-P
1846.90735	111.1
1847.78650	28.9
1848.46521	11.2
1850.09875	9.0
1862.86804	26.8
1873.07056	50.3
1904.92407	24.8
1947.20129	45.0
1947.80627	22.8
1961.82214	13.9
1984.85181	23.6
1985.68042	12.6
1989.07349	12.7
