# Supplementary material for: Phosphoproteomic Analysis of Platelets Activated by Pro-Thrombotic Oxidized Phospholipids and Thrombin
Source: PLoS One. 2014 Jan 6;9(1):e84488. doi: 10.1371/journal.pone.0084488 (PMC3882224; doi:10.1371/journal.pone.0084488)
Supplement: Annotated Spectra S4 — (ZIP) [file pone.0084488.s007.zip › RKPSVPDSASPADDSFVDPGERLYDLNMPAYVK_-25_2_106193.txt]

m/z	i	matches
269.34592	20.3
271.19952	14.8
282.01038	14.6
282.92944	8.2
285.25067	17.5
286.27612	33.0
299.00168	20.0
300.17593	105.7
301.00546	10.7
310.47101	22.9
322.19714	20.9
323.24194	15.0
325.06790	24.2
329.50305	14.1
330.40625	59.1
332.18121	69.8
333.04742	31.5
334.17526	9.7
342.48068	41.9
343.24158	23.9
346.99966	25.9
348.25275	10.1
349.94543	11.6
351.61612	31.5
352.36273	36.5
354.05963	22.9
356.34314	23.2
359.37521	19.1
370.23254	30.7
371.13931	44.8
376.33594	9.3
377.45056	20.0
383.24957	36.0
387.32599	7.3
390.62921	39.7
391.29376	25.4
396.64716	23.5
398.23016	45.2
399.34723	90.0
400.42355	14.0
401.74127	77.7
403.13025	102.0
404.11786	46.6
405.30865	4.9
406.11047	7.3
409.27667	75.5
410.50058	17.1
411.76300	31.2
412.51453	25.4
413.48911	9.7
415.52863	8.6
419.88635	19.3
421.42316	39.6
425.32062	19.0
426.78357	6.8
428.12250	12.9
429.19037	27.9
430.57874	72.1
431.43011	86.2
432.15100	11.6
434.95728	36.6
437.96832	80.2
439.51892	51.9
440.37885	106.4
443.56671	13.0
446.34192	128.8
447.27075	79.8
449.20752	11.9
450.35339	13.4
451.33173	95.5
452.30499	7.2
455.83893	122.7
458.34583	80.8
459.50037	12.7
460.64374	42.2
461.75745	21.2
463.80048	81.3
467.99634	12.2
469.57666	32.2
470.41809	110.2
476.28790	3.9
478.28680	6.2
480.48462	61.6
481.15314	16.6
484.32574	5.0
486.23608	46.0
490.48962	153.5	y (16) (4+), y (17) (4+)-P
491.34607	12.9
492.83429	19.7
493.57440	11.3
495.50360	60.9
499.52167	150.9
500.20068	6.8
500.92126	30.6
504.66473	167.2	b (15) (3+), b (10) (2+)-H2O, b (10) (2+)-NH3
505.39417	41.6
508.12640	25.3
511.40875	40.6
512.42462	22.7
513.67120	260.9	b (10) (2+)
514.51013	90.9
515.50787	37.8
516.18549	11.6
519.41687	40.8
521.63104	31.5
522.50006	16.4
524.41339	60.0
525.57764	10.3
529.32312	5.4
530.62933	5.8
533.35822	93.6
534.76337	68.9
535.36884	24.2
536.50476	8.7
538.43103	90.6
539.50476	11.6
540.64056	104.6
541.29474	28.9
543.10510	23.7
545.38727	18.7
546.57361	24.8
547.20276	32.0
547.93011	24.4
548.69666	6.8
549.31805	100.4
550.50073	29.1
551.57642	102.1
552.60535	22.4
553.46210	37.0
554.56903	5.9
555.34863	10.1
556.01666	20.5
559.07257	44.9
560.07587	15.7
561.67401	123.4
562.34497	5.2
564.51251	40.0
566.11389	57.5
566.76733	21.0
568.37970	476.0	b (5) (1+)
569.52563	126.8
570.40558	103.1
573.28448	9.1
574.55243	7.3
575.37170	22.9
577.28455	528.7	y (15) (3+)-NH3-P, y (14) (3+)-H2O, y (14) (3+)-NH3, y (5) (1+), y (15) (3+)-H2O-P
578.35785	179.8	b (22) (4+), y (20) (4+)-P
579.57556	109.6
580.55078	13.4
584.24548	100.4
587.31549	12.2
588.39648	120.8
589.04877	27.9
589.92285	28.9
592.27594	16.8
593.51862	27.3
594.44385	45.0
595.53290	5.3
596.73627	29.5
597.55139	196.7	y (10) (2+)-P, b (12) (2+)
598.17792	17.0
599.24390	5.5
600.94818	51.7
602.42316	24.7
604.21124	13.5
605.07867	54.2
606.39069	31.1
607.38129	5.8
608.53296	20.1
612.23065	156.5
613.47491	5.8
615.04871	29.2
616.06580	7.8
617.54364	33.3
618.54327	41.2
619.65936	6.8
620.73309	7.4
621.49921	8.7
627.25848	121.5
628.30194	18.3
629.02081	27.7
633.71240	35.4
635.87646	64.2
637.69086	41.8
638.49420	22.7
639.55182	43.8
643.90332	7.4
644.89728	10.2
646.23059	41.5
651.04156	48.7
653.54834	8.2
655.10272	608.0	b (13) (2+), y (17) (3+)-P, y (11) (2+)-P
656.12921	121.5
657.26654	56.5
658.82813	42.9
659.50635	90.7
664.12170	6.3
665.48273	41.7
666.27423	13.3
667.19696	58.7
670.84558	36.0
672.09021	7.3
673.36102	47.6
675.77673	29.1
677.33502	17.6
679.40387	82.8
680.96930	119.9
682.82623	15.5
683.56274	17.5
684.71625	40.5
685.60822	44.0
686.70703	13.5
687.53406	5.8
688.80176	39.9
689.84296	74.6
693.38715	12.5
694.72980	10.2
696.44067	23.1
698.33710	117.9
700.75726	10.6
703.74823	93.9
704.78809	119.5
705.46143	16.4
706.39850	33.6
707.28278	79.0
707.93561	7.9
708.65118	225.4	y (25) (4+)-H2O, y (25) (4+)-NH3, y (6) (1+)
709.95654	91.7
710.81763	36.7
712.67926	755.5	b (21) (3+)-H2O, b (21) (3+)-NH3, b (14) (2+), y (25) (4+)
713.47040	137.3
714.53058	39.9
715.55719	9.7
717.03998	86.8
718.01263	85.8
718.78857	36.1
719.45612	48.0
720.44983	129.9
721.30157	38.8
722.70966	50.2
723.65527	38.4
724.40356	6.4
726.30164	98.5
727.38153	43.8
728.90448	18.8
729.87372	66.8
731.21320	56.5
732.99591	106.8
733.76141	43.9
735.34406	63.4
737.11823	87.9
738.19495	111.5
738.98199	95.8
740.66486	18.9
741.47778	64.1
742.57086	49.9
743.59991	53.4
744.49200	24.6
745.41656	93.6
747.23083	271.6	b (15) (2+)-H2O, b (15) (2+)-NH3
748.07111	16.0
750.31537	59.6
752.40771	89.8
753.73370	9.7
754.58783	136.0
756.15051	439.0	b (28) (4+)-H2O-P, b (15) (2+)
756.88605	96.7
757.93542	166.8
759.69238	70.1
760.96881	76.6
761.58295	13.6
762.65479	12.3
763.64087	61.2
765.60175	62.2
766.75305	65.6
767.46808	12.5
769.77692	44.9
770.49597	57.2
771.56342	135.5
773.41730	14.4
774.22095	40.4
776.36957	33.5
778.12000	60.3
778.94415	69.2
779.77301	85.7
780.47424	348.4	b (7) (1+), b (29) (4+)-H2O-P
781.77185	321.5	b (29) (4+)-NH3-P, b (28) (4+)-NH3, b (28) (4+)-H2O, y (12) (2+)
782.50037	211.4
783.38055	34.5
784.90936	94.2
785.87878	127.4
786.98962	222.8
788.55890	26.5
789.46381	15.7
790.54810	82.9
791.20581	55.8
792.17108	99.3
793.04877	25.5
794.88190	8.7
797.50800	120.2
799.34454	35.0
801.01141	312.6
802.31378	176.2	b (23) (3+)-NH3, b (23) (3+)-H2O
803.81647	74.5
804.63025	165.5	y (7) (1+)-NH3
805.84845	29.2
806.50110	54.8
808.46722	82.3
809.22284	54.5
810.22845	211.2	y (30) (4+)-P, b (29) (4+)
811.05127	101.7
811.72357	109.0
812.56140	161.4	y (29) (4+)
813.27167	76.7
813.96826	203.7
815.07001	155.4
815.76349	110.6
816.58441	74.3
817.82874	45.3
818.79144	11.9
819.48309	55.9
820.78192	425.1	b (16) (2+)-H2O, b (16) (2+)-NH3
821.85767	339.6	y (7) (1+)
822.70892	183.3	b (30) (4+)-H2O
823.60901	83.6
824.70074	19.1
825.35333	59.9
827.44135	73.8
829.64777	1159.9	y (30) (4+)-H2O, y (30) (4+)-NH3, y (31) (4+)-NH3-P, b (16) (2+), y (31) (4+)-H2O-P
830.50159	279.9
831.24573	138.2
832.28412	35.4
833.35895	123.2
834.39368	16.5
835.44354	6.3
836.44238	39.2
837.62994	163.2	y (13) (2+)-NH3, y (13) (2+)-H2O
838.55927	87.0
839.37482	11.9
841.29584	216.1	y (21) (3+)
842.34528	93.7
843.41492	124.4
844.22382	36.5
845.90948	14.7
847.32520	786.1
848.32538	307.7
849.21686	71.8
850.65881	346.2	b (8) (1+)-NH3, b (24) (3+)-NH3-P, b (24) (3+)-H2O-P
851.35321	112.6
852.27386	32.9
853.39990	65.5
854.89862	73.7
856.06726	152.1
857.06042	193.6	b (24) (3+)-P
858.30023	37.7
859.52899	163.6	y (23) (3+)-H2O-P, y (31) (4+), y (23) (3+)-NH3-P, y (22) (3+)-NH3, y (22) (3+)-H2O
860.39380	18.3
860.99469	19.0
862.16327	27.7
862.98761	13.8
864.13165	101.6
865.30627	51.3
866.05829	94.3
866.76630	40.5
867.51074	89.9
868.49084	20.5
870.10944	201.4	b (17) (2+)-NH3, b (17) (2+)-H2O
871.45135	195.6
872.42084	224.8
873.50507	163.1
874.40308	987.8
875.14850	2295.0	y (14) (2+), y (15) (2+)-P
876.18378	395.3
877.37787	52.3
878.41510	89.6
879.25409	859.3	b (17) (2+)
880.49207	349.7
881.27588	144.4
882.23346	111.0
883.86823	58.9
884.79291	114.5
886.21680	236.5	y (32) (4+)-H2O
887.30988	288.4	y (32) (4+)-NH3
888.22021	13.0
889.52692	18.2
890.18964	332.6	b (24) (3+), b (25) (3+)-H2O-P, y (32) (4+), b (25) (3+)-NH3-P
891.27954	110.7
892.36664	393.5	y (23) (3+)-NH3, y (23) (3+)-H2O
893.21027	211.5	b (32) (4+)
893.89850	14.6
895.17560	187.8	y (24) (3+)-P
895.95636	193.4	b (25) (3+)-P
896.72821	209.1	[M+4H] (4+)-NH3-H2O-P
897.63031	440.6
898.43658	2741.7	y (23) (3+)
899.13470	1771.8
900.14081	125.5
900.80463	154.4	[M+4H] (4+)-H2O-P, [M+4H] (4+)-NH3-P
901.92218	148.7
902.64850	147.8
903.46277	87.4
904.37958	45.0
905.18964	284.4
906.13354	566.2	[M+4H] (4+)-P
907.47589	315.5
908.78986	422.9
909.62817	222.0
910.57404	235.0
911.37457	676.3	y (25) (3+)-H2O-P
912.57263	598.1	y (25) (3+)-NH3-P
913.50415	481.4
914.72931	1249.0	y (15) (2+)-NH3, y (15) (2+)-H2O
915.82080	739.7
916.59747	136.9
917.30243	223.6
918.78534	522.4	y (25) (3+)-P, y (8) (1+)-NH3
919.52075	164.2
920.33289	102.7
921.27185	130.7
928.90161	21.1
934.39288	46.2
935.31982	69.8
936.50269	201.5	b (18) (2+)
937.93384	325.9	b (9) (1+)
938.67773	195.3
940.10498	25.3
941.83893	5.8
944.11157	43.0
945.12054	107.8
946.70331	28.7
947.37299	34.4
948.36230	51.0
949.39520	29.7
952.05035	47.6
956.71014	52.2
957.42212	9.6
959.72363	78.8
960.71075	69.8
961.35248	7.3
964.53729	13.4
965.32465	39.8
966.35797	140.3	b (26) (3+)
967.17059	74.6
967.77997	60.1
971.85577	60.5
972.86230	22.5
973.53711	50.0
974.36163	35.0
976.09271	74.7
977.59320	54.4
978.75372	22.1
979.88483	40.1
980.87427	34.0
981.52313	1057.8	y (17) (2+)-P, y (16) (2+)
982.60065	82.8
983.56104	20.7
984.44922	18.7
986.54852	33.5
987.60504	43.2
988.49884	39.7
990.86938	45.3
992.66925	9.2
995.39532	118.1
996.37866	72.3
997.95337	177.3	b (27) (3+)-H2O, b (27) (3+)-NH3
998.84424	20.0
999.99542	114.0
1000.61273	47.5
1001.63013	32.9
1002.49335	73.6
1003.24554	11.2
1004.19684	302.5	b (27) (3+), b (20) (2+)-H2O, b (20) (2+)-NH3
1005.71613	79.3
1007.51642	661.2	b (10) (1+)-H2O
1008.51776	616.6	b (28) (3+)-NH3-P, b (10) (1+)-NH3, b (28) (3+)-H2O-P
1009.62628	108.8
1012.42914	97.2
1015.61841	122.5
1016.30243	53.8
1017.17285	11.1
1018.85052	16.7
1021.17651	60.2
1022.49603	134.7
1023.39911	39.1
1025.35181	1492.0	b (10) (1+)
1026.54175	559.1
1027.57520	122.4
1028.62622	28.4
1029.35413	23.9
1030.59729	951.3	y (17) (2+)
1031.47925	1044.9
1032.79102	75.8
1033.70276	46.0
1035.50073	48.0
1036.71448	212.4
1037.61768	46.7
1040.38733	60.5
1042.24976	115.0
1043.48804	73.9
1045.00171	289.4	y (28) (3+)-NH3, y (29) (3+)-H2O-P, y (29) (3+)-NH3-P, y (28) (3+)-H2O
1045.96851	55.0
1047.81055	339.2	b (29) (3+)-P, b (28) (3+)
1048.79175	336.7
1049.61230	37.5
1050.89722	1016.3	y (29) (3+)-P, y (28) (3+), y (9) (1+)
1051.82446	189.4
1053.58704	30.6
1054.32324	41.4
1055.42017	35.9
1056.42529	23.9
1057.66101	101.5
1058.71240	43.7
1059.77747	98.6
1063.26550	52.2
1064.62158	14.4
1065.81238	27.8
1069.79651	59.1
1070.45923	8.7
1071.16345	24.0
1072.28516	60.7
1073.42969	33.5
1074.51611	59.5
1075.50134	51.4
1078.27417	95.5
1079.06396	91.4
1079.83862	28.2
1081.08093	115.2
1083.18665	103.0
1084.03943	27.7
1085.56104	4.0
1087.05200	43.9
1088.40894	16.1
1089.60864	112.8
1091.31140	16.2
1092.52930	65.8
1093.97205	8.7
1094.68726	13.4
1097.51099	43.6
1098.35596	293.9	y (19) (2+)-P, b (30) (3+)-NH3
1099.19641	59.6
1100.05249	35.5
1101.03247	74.2
1102.35303	12.9
1103.68579	435.8	b (30) (3+)
1104.49084	555.6	b (11) (1+)-H2O, y (18) (2+)
1105.22510	444.1	b (11) (1+)-NH3
1106.10327	7.3
1108.08643	15.9
1109.66321	28.7
1113.35559	7.3
1114.59521	54.8
1116.17065	81.5
1117.11072	89.6
1117.86316	20.3
1119.45581	11.6
1120.62073	13.1
1121.84192	107.8
1122.80774	22.3
1123.70325	38.6
1124.82471	140.8	b (31) (3+)-P
1126.52686	13.9
1128.18335	10.1
1129.23853	27.0
1129.92126	18.7
1131.38660	113.7
1132.66943	4.4
1133.40210	23.1
1134.67871	103.5
1135.76526	10.5
1136.64429	20.5
1138.10156	107.8
1138.78174	159.3	y (19) (2+)-H2O, y (31) (3+)-NH3, y (19) (2+)-NH3, y (31) (3+)-H2O
1140.26758	188.1
1141.20142	31.1
1143.81567	49.9
1145.04712	67.0
1147.94897	1151.0	y (20) (2+)-NH3-P, y (19) (2+), b (22) (2+)-NH3
1148.79688	316.0	y (32) (3+)-NH3-P, y (32) (3+)-H2O-P
1149.51379	165.4
1150.44092	77.0
1152.17603	5.8
1154.14819	51.2
1155.80542	130.3
1156.72925	93.7
1157.68982	135.0
1158.69177	61.6
1163.64136	7.4
1165.75684	109.1
1168.86414	4.9
1171.30237	137.2
1172.65186	50.9
1173.44861	19.6
1174.07727	33.8
1175.83374	31.7
1176.44849	14.3
1178.23926	22.1
1179.67114	24.5
1181.58740	43.3
1182.90063	40.5
1185.92383	28.7
1186.68555	76.3
1188.41235	36.0
1189.68896	88.9
1191.45190	251.2	b (32) (3+)
1192.67029	105.4
1193.40186	11.8
1194.31665	73.3
1195.84802	32.1
1196.73340	90.9
1197.68384	7.2
1199.90405	134.7
1201.32556	22.4
1203.08862	54.4
1205.12939	493.7	y (21) (2+)-H2O-P, y (21) (2+)-NH3-P, y (20) (2+)
1206.03052	652.7
1206.91858	128.6
1207.68994	26.6
1211.50146	27.5
1214.88477	24.9
1217.68628	48.9
1218.98059	4.8
1222.54004	116.6
1224.00195	69.1
1224.86108	65.3
1225.97949	5.5
1226.58691	9.2
1227.60815	20.1
1228.68213	16.3
1229.33252	18.5
1230.63696	30.4
1232.31616	35.4
1233.30762	78.9
1234.72278	97.6
1236.89673	12.9
1238.56470	34.0
1243.63977	13.5
1245.37207	23.9
1250.30530	37.6
1251.55664	13.6
1252.40149	76.8
1253.42017	89.7
1254.76343	81.2
1256.37476	46.7
1257.26611	40.7
1258.36792	13.0
1262.55347	758.8	y (21) (2+)
1263.28271	621.6
1264.04492	243.4
1265.02258	23.4
1268.76013	232.7
1269.58154	706.0
1270.55798	241.8
1271.50330	233.6
1272.64490	70.9
1273.61328	10.5
1274.62244	86.6
1275.96643	87.7
1282.72986	21.0
1283.48743	9.2
1284.79431	27.5
1286.16174	37.1
1287.55139	45.6
1288.37000	35.7
1289.68652	126.8
1290.66638	20.4
1294.55920	17.1
1295.68201	50.8
1296.33679	36.5
1298.00684	762.6	y (23) (2+)-P, y (22) (2+)
1299.26233	264.7
1300.20337	13.3
1301.43372	44.6
1302.78967	11.1
1304.11597	227.1
1305.01331	29.3
1305.69629	37.7
1306.49072	10.3
1308.10596	68.7
1309.07983	101.4
1310.30737	11.2
1310.97131	14.9
1312.39502	12.0
1315.63831	6.3
1321.25464	19.6
1325.36597	45.1
1327.64417	40.9
1330.25916	64.1
1331.35461	25.8
1332.81335	6.6
1336.55298	20.3
1337.90210	142.6	y (23) (2+)-H2O
1338.83130	159.3	y (23) (2+)-NH3
1339.59802	59.1
1340.90955	80.8
1341.63953	106.3
1342.79919	47.8
1346.77844	2719.9	y (23) (2+)
1347.51245	1083.0
1348.19153	805.9
1349.20081	102.6
1351.72986	21.0
1352.69434	5.2
1353.56079	13.1
1356.53320	35.9
1357.44128	41.3
1358.94885	37.6
1360.03760	34.1
1360.69983	18.0
1361.82544	55.6
1364.43872	14.4
1366.33240	43.3
1367.02710	28.3
1367.81921	9.9
1375.38855	22.6
1376.50720	29.4
1378.40112	14.2
1381.18225	23.5
1382.18188	33.6
1383.15759	16.1
1384.28186	4.9
1385.90002	94.8
1386.90344	46.6
1387.81934	29.8
1390.27148	243.0	y (24) (2+), y (11) (1+)-NH3
1390.95642	261.0	b (25) (2+), b (26) (2+)-H2O-P, b (26) (2+)-NH3-P
1392.02661	118.9
1392.70325	43.4
1393.48901	16.5
1395.32129	9.2
1396.53076	38.0
1398.27026	9.6
1403.76013	42.6
1404.58289	20.2
1406.70349	53.6
1407.71716	181.7
1408.77844	37.5
1409.85242	6.2
1411.47705	9.2
1412.56018	11.5
1413.62146	17.7
1414.81934	30.7
1416.07776	46.0
1417.83789	34.5
1418.77625	7.3
1419.44922	23.5
1420.74670	24.5
1421.37476	25.8
1422.81311	49.9
1423.78259	25.9
1426.86963	59.0
1430.76306	20.6
1435.81531	60.8
1437.31482	53.3
1438.30334	63.1
1439.31824	110.8
1440.32251	29.5
1444.46106	3.9
1445.22656	5.8
1446.41125	12.1
1448.39771	9.2
1450.87085	36.2
1460.73438	27.0
1461.41418	58.4
1462.42737	10.6
1464.69666	34.6
1470.27356	124.5
1472.45508	64.0
1475.77649	7.8
1479.06885	47.9
1483.34363	12.9
1484.65808	86.9
1485.80115	80.8
1491.52063	20.6
1496.72766	49.7
1503.49927	31.6
1505.66003	21.6
1510.73938	41.3
1511.70300	16.8
1513.67993	37.0
1516.89148	27.0
1520.72217	24.7
1522.66821	13.0
1524.92688	8.7
1527.56970	7.7
1537.27295	38.5
1545.73816	23.3
1549.45435	21.6
1552.43274	6.8
1557.14001	36.3
1562.62988	10.6
1563.31421	25.3
1569.29297	23.4
1570.65259	34.3
1571.74939	129.6
1574.09460	6.3
1579.13293	20.0
1582.91626	36.9
1583.74609	6.3
1586.33167	15.4
1587.28516	27.5
1589.98132	8.1
1591.33765	19.7
1597.13843	14.9
1600.45251	134.0
1601.53723	72.9
1602.92725	20.0
1614.59949	26.0
1615.23792	40.3
1619.21655	50.9
1622.68494	75.8
1625.81458	16.4
1630.67114	12.4
1635.72681	17.4
1647.35083	30.8
1649.55640	8.2
1652.82642	8.7
1668.87000	8.7
1683.68518	5.4
1692.64038	16.5
1699.44604	28.2
1700.42798	30.2
1701.03882	16.9
1701.80493	13.5
1704.74536	3.4
1705.66370	12.5
1715.18628	20.7
1716.49231	13.0
1719.40369	12.1
1745.86157	6.2
1748.01733	49.0
1749.01880	15.4
1749.64880	17.5
1755.39868	43.5
1757.67749	24.4
1758.41614	45.2
1760.71912	21.0
1765.52698	24.0
1799.95959	67.8
1810.46155	47.3
1822.48059	12.5
1827.88831	3.9
1829.19946	24.5
1833.73950	15.6
1834.60510	47.5
1844.70154	19.2
1846.05701	246.9	y (16) (1+)-NH3-P, y (15) (1+)
1846.89294	176.2
1848.07007	54.6
1848.70056	43.9
1871.11206	9.7
1872.44458	8.7
1873.81702	19.1
1944.45093	20.8
1946.85913	10.6
1950.15808	14.9
