# Supplementary material for: Phosphoproteomic Analysis of Platelets Activated by Pro-Thrombotic Oxidized Phospholipids and Thrombin
Source: PLoS One. 2014 Jan 6;9(1):e84488. doi: 10.1371/journal.pone.0084488 (PMC3882224; doi:10.1371/journal.pone.0084488)
Supplement: Annotated Spectra S4 — (ZIP) [file pone.0084488.s007.zip › RLSLPGLLSQVSPR_-9_2_110993.txt]

m/z	i	matches
254.24652	12.3
258.28427	49.1
266.10242	19.3
267.36856	25.5
270.15155	124.7
271.20612	40.7
272.11835	557.1
273.28027	106.9
274.15204	13.9
277.14459	5.3
284.27652	20.3
287.14139	21.0
288.28906	14.4
289.26248	21.0
292.17221	7.0
295.62717	12.7
300.34326	10.0
310.03494	20.9
312.18579	10.5
321.28317	47.3
322.21689	17.5
325.12955	24.3
329.25406	8.8
331.21741	19.2
332.91824	36.7
339.28683	143.0
340.13034	77.3
341.11188	61.8
342.23941	46.4
353.69366	48.9
356.10941	5.9
357.46942	28.1
358.34125	25.8
359.39569	24.9
362.93622	51.2
365.23322	14.5
368.11810	5.9
371.27130	17.4
372.70624	19.2
373.40753	26.0
378.64029	11.7
388.79913	37.7
390.50366	21.1
391.25806	39.8
393.19751	40.3
400.74548	13.6
401.63745	13.6
408.33600	7.0
411.39093	15.2
415.29828	12.3
417.10254	26.0
418.29791	58.5
421.51385	21.6
422.63843	25.7
424.30200	157.6
425.37164	116.9
428.52667	57.1
429.13312	19.1
433.27594	24.9
434.22186	19.8
435.33551	11.7
437.31915	72.6
438.29828	17.5
439.22809	164.9
440.29852	134.3
441.45740	37.3
445.04486	5.8
446.19586	64.1
448.88727	37.1
450.42828	75.3
452.32324	1212.3	b (4) (1+)-P, b (9) (2+)-NH3-P
453.39594	189.9
454.50421	29.3
458.09479	52.4
462.73334	31.0
464.46741	18.9
466.05743	18.7
468.41315	30.7
469.30219	48.0
470.42224	22.1
473.04364	17.5
477.70709	7.6
478.37262	52.1
479.18915	19.7
480.04755	22.7
481.46881	22.7
482.85822	14.5
485.53589	24.3
487.29858	23.8
488.40472	67.6
490.04510	8.1
491.27063	15.0
492.20630	9.8
493.15625	5.4
495.47607	20.8
498.40894	33.8
499.61243	23.2
500.44025	16.9
501.42694	48.9
503.25342	45.2
504.67224	16.4
505.94592	7.4
507.30719	99.8
508.00610	26.3
511.09216	9.4
512.14648	37.7
513.22992	23.0
515.04456	185.6
518.19897	8.6
519.50226	44.7
521.14972	21.1
523.79138	76.0
525.47595	30.7
526.56689	11.6
527.72571	47.2
530.49585	11.3
531.36261	19.1
532.90497	16.5
533.53766	12.1
534.93915	10.5
535.65863	10.0
538.19592	9.8
540.23932	33.9
541.05914	19.3
541.81921	53.9
543.27972	40.8
543.89380	36.2
545.39838	51.0
547.43567	19.7
548.40485	18.3
550.25818	69.6
552.07892	71.9
552.88770	38.9
555.41101	33.4
556.44470	70.5
557.19397	37.1
557.88550	55.6
558.96136	28.9
560.36432	83.5
561.41132	15.9
562.35040	20.9
566.11578	30.7
567.28912	41.3
568.48669	36.0
570.48627	12.9
571.38263	31.8
572.49457	7.6
573.42462	10.0
574.36609	44.1
575.47321	37.5
577.15491	62.3
577.85364	30.3
578.54022	6.5
581.52325	43.4
582.29828	52.5
583.15503	6.6
584.75647	18.2
586.16138	65.5
587.49017	17.0
589.61761	72.3
595.00641	6.5
597.55304	45.3
598.47076	40.6
599.26166	15.8
600.06696	37.8
601.01129	21.5
602.25256	52.4
604.38049	56.3
605.94373	20.9
608.38568	42.8
614.71198	27.2
615.47711	74.1
616.90460	7.7
617.79553	53.9
620.00079	93.6
623.93726	10.4
625.11871	9.8
626.20862	28.4
627.02948	20.3
629.55139	76.3
630.49896	84.2
631.39496	81.4
632.03485	9.2
633.30658	87.0
634.45325	22.0
637.52075	71.2
638.21570	40.8
638.90228	29.0
640.07391	44.6
641.39276	31.9
643.15375	43.9
643.91614	14.6
645.55487	36.9
646.62073	112.0
647.65417	113.4
648.73724	83.9
649.49298	62.9
650.22095	13.4
650.82568	64.0
652.43176	122.1
653.18799	132.3
655.40308	10.6
656.39539	44.6
657.34454	53.1
658.08417	13.0
659.21088	88.6
659.93414	54.3
663.25574	58.3
664.41455	21.4
665.30402	98.6
666.35089	24.6
669.05762	30.4
671.15826	103.2
672.16998	63.5
673.24249	82.1
674.62128	100.4
675.27301	32.3
676.17236	28.4
676.87946	66.2
677.80719	79.2
678.74188	230.1
679.38873	14.0
683.63629	91.8
685.14471	37.6
687.53717	75.5
690.09406	116.9
691.27808	183.1
692.49310	55.0
693.37250	6.4
694.96173	89.0
696.71960	43.5
697.54120	180.8
699.50555	102.2
700.28040	8.1
701.09607	67.5
702.68414	32.0
705.02332	56.1
706.11072	133.9
707.67999	53.3
708.50360	45.1
709.56396	331.5
710.32813	44.5
711.38519	22.2
712.28149	105.0
713.51752	62.0
714.46271	46.9
715.17938	55.0
715.95984	55.7
717.71271	7.6
718.54401	114.9
719.46497	18.9
720.40924	82.7
721.59119	44.7
722.78754	87.1
723.69708	7.6
724.88885	27.4
726.54865	321.2
727.52808	347.2
728.51965	75.2
729.38739	72.0
730.31879	55.7
731.23682	55.9
732.41058	54.7
734.08289	109.9
734.87274	78.9
735.65741	495.3
736.43817	15.8
737.68256	158.5
738.89935	50.7
740.18695	54.6
741.22382	35.4
742.48389	609.4
743.90240	2091.0
744.72662	3169.5	[M+2H] (2+)-2P
746.43610	88.1
748.89557	46.9
749.76019	118.9
751.10565	94.1
752.15607	184.1
753.32635	1423.1	y (6) (1+)
754.44287	59.4
755.30865	46.5
756.08130	66.5
757.14594	148.7
758.37323	8.2
759.90607	160.6
761.15796	183.7
763.64911	149.2
764.56232	175.2
765.55841	158.4
766.30658	65.9
767.88531	168.9
769.16327	222.1
769.95868	25.7
771.01825	212.7
771.66858	134.9
772.88043	280.5
774.04437	258.7
775.21429	730.4
775.97174	123.3
777.25128	434.4
778.40076	252.2
779.28522	203.1
780.48431	111.8
781.37372	64.6
782.82770	440.8
783.89093	1800.8
784.72742	1877.7	[M+2H] (2+)-H2O-P, [M+2H] (2+)-NH3-P
785.71234	460.4
786.60889	21.3
787.33246	147.3
788.49750	287.9
789.23419	128.4
790.24780	270.0
791.78961	2971.1
792.84625	15726.4	[M+2H] (2+)-P
793.57104	13846.9
794.53662	168.2
795.49530	205.8
796.38214	174.7
797.27600	207.5
798.66223	163.0
799.54547	29.7
800.48480	62.7
802.20032	507.7
803.15485	386.0
804.02716	110.3
805.06390	223.2
806.08502	84.8
807.84686	415.3
809.02802	1053.0
810.09259	839.7
810.97833	54.4
811.76709	249.1
812.85431	232.8
814.35132	354.7
815.63538	114.9
816.78741	474.9
817.53729	353.9
818.44318	145.3
819.42200	367.6
820.34027	394.9
821.23395	153.0
822.86066	713.3
824.06805	891.7	[M+2H] (2+)-NH3-H2O
825.04865	317.6
825.77118	445.4
826.39935	99.0
827.39337	258.7
828.36603	319.1
829.29828	449.1
830.68976	330.3
831.70825	520.3
832.60516	314.9
833.49115	143.2
838.76190	13.5
852.20734	19.6
856.56879	124.3
857.18182	32.8
858.92633	44.8
861.06793	76.5
863.65765	12.4
865.65594	80.8
866.54395	373.5
867.79926	14.7
869.45752	67.1
871.01532	49.5
872.70343	36.6
874.04358	7.0
874.64594	33.9
875.60699	7.0
876.41840	5.9
877.28595	64.0
877.93646	49.1
879.28296	44.7
881.77740	35.4
882.82196	63.6
883.43494	50.7
884.59106	11.7
885.89130	29.4
887.27460	165.2
889.49347	46.2
890.43262	19.7
891.04913	22.2
892.51361	228.8
893.51520	193.9
894.27032	140.1
895.33026	71.6
896.47784	58.3
898.29651	48.7
900.80695	41.5
903.09125	88.2
904.00372	99.1
904.68433	47.1
905.33252	41.1
906.69049	111.6
909.39355	43.4
910.18463	14.5
910.83496	70.3
912.75946	43.6
917.20581	37.2
917.94434	27.9
919.10254	111.5
920.19336	129.5
921.43854	140.0
922.23676	57.2
923.17505	32.7
924.69476	5.3
925.52710	91.3
926.79297	162.5
927.67188	96.2
928.29828	140.0
929.74170	145.0
930.48090	471.6
931.38080	349.5
932.43530	30.5
934.43744	28.0
935.47784	109.4
936.08771	90.9
937.40240	32.1
938.74078	135.6
939.51093	65.4
940.24896	50.9
941.59003	33.7
942.81708	13.6
943.54572	51.6
944.47144	82.3
945.43701	96.1
947.10547	88.7
948.26831	66.0
951.23120	31.9
952.50372	24.0
953.39716	48.7
954.16217	41.5
957.08649	16.9
957.77643	45.4
959.30353	68.7
959.93237	36.0
961.83594	114.4
962.79858	76.7
963.73236	7.8
964.94476	79.5
966.95319	32.3
968.32184	37.0
968.92749	7.6
974.71552	100.6
975.62354	64.7
976.50000	73.9
977.35468	35.5
978.53003	77.4
979.72296	163.5
980.43915	112.0
981.26886	24.4
982.96027	26.8
984.64819	99.4
986.05670	151.0
987.70459	107.2
991.84357	66.4
993.85254	87.8
996.07147	28.8
997.43652	51.4
999.29565	32.3
1000.64307	107.7
1001.44928	73.4
1003.67267	33.5
1005.18726	116.5
1006.54205	141.3
1007.53564	25.0
1010.54584	34.0
1011.33417	48.5
1012.32953	52.3
1015.94751	46.6
1017.55328	70.7
1018.26190	3.9
1019.18829	46.6
1020.64252	107.8
1021.90765	42.1
1022.87549	19.3
1024.37964	64.9
1026.59595	84.1
1028.20239	13.9
1029.34070	6.5
1030.25977	71.5
1031.25146	97.9
1034.70337	14.6
1035.37305	71.3
1036.07153	352.6
1036.86572	61.9
1037.61548	22.6
1038.81909	74.3
1041.47424	51.6
1042.35620	55.9
1043.42908	30.8
1044.57617	11.3
1045.69971	74.8
1046.77820	89.3
1047.69580	47.1
1048.31616	28.7
1049.70715	26.4
1050.80798	19.5
1051.90564	67.9
1052.95605	24.3
1054.15417	50.0
1055.10449	105.5
1056.04028	45.4
1058.46680	111.3
1060.95239	36.0
1062.98511	79.9
1063.78711	28.4
1065.61548	12.1
1066.52856	51.2
1068.54639	74.3
1071.03003	10.0
1071.81128	36.2
1073.80566	6.6
1074.88794	218.9
1076.58276	67.7
1077.28052	120.1
1078.64880	32.0
1079.32361	33.2
1080.38928	51.6
1082.60400	72.0
1083.70068	94.1
1087.35645	95.6
1088.51672	48.3
1089.90662	133.9
1090.86694	9.2
1092.55359	159.3
1093.26770	20.8
1094.53638	10.4
1096.97815	38.1
1098.11304	32.0
1098.92383	24.4
1100.07617	129.6
1103.55786	27.7
1105.32007	14.9
1106.57764	78.7
1107.54712	99.2
1108.55322	42.4
1109.44250	56.5
1110.81812	7.1
1112.33447	71.2
1114.30029	235.9
1115.33655	177.8
1116.10059	73.9
1117.41479	22.9
1120.38928	12.4
1121.34363	15.2
1123.35144	106.4
1124.32178	62.6
1125.63318	199.6
1126.59631	21.9
1127.59595	36.7
1132.41687	12.9
1133.45264	1122.7	y (10) (1+)
1134.49207	521.0
1135.36694	142.2
1136.96301	33.0
1137.58667	18.1
1138.46741	14.4
1140.79187	52.8
1141.49646	50.0
1144.42163	108.9
1145.18774	22.0
1146.33936	184.1
1148.65149	57.1
1149.82690	121.2
1151.55542	194.1
1155.50574	91.5
1156.21936	68.8
1157.42163	75.8
1158.99536	434.1
1160.18457	128.4
1161.11865	35.5
1162.59180	34.3
1163.38708	31.6
1164.31897	74.0
1165.24683	104.0
1166.22290	89.6
1167.85181	30.2
1168.49927	8.1
1169.86157	70.4
1170.55725	118.1
1171.53369	26.7
1172.43152	33.7
1174.98486	53.9
1176.05273	97.9
1179.21826	16.3
1181.19922	10.4
1182.32019	99.0
1185.39722	16.4
1188.50769	60.4
1189.78357	22.1
1191.12305	61.9
1193.45190	27.3
1195.28271	115.4
1196.11523	39.9
1199.38074	67.6
1201.12305	31.6
1202.49292	8.8
1203.97095	17.5
1205.44568	23.8
1209.77942	11.1
1212.75952	22.1
1213.51196	20.8
1215.53748	182.6
1216.58643	170.2
1217.25134	127.2
1218.30103	16.7
1218.91895	40.8
1220.05408	24.6
1222.43994	53.7
1223.72522	56.9
1226.06909	108.7
1226.68799	21.4
1228.07019	135.6
1228.88464	57.4
1233.13818	11.0
1234.22021	100.8
1235.47021	55.7
1236.38721	21.5
1237.72144	15.7
1238.61011	38.3
1239.33557	78.7
1241.50879	61.7
1243.41956	79.8
1244.37341	405.3
1245.46399	303.6
1246.45483	352.2
1247.16895	29.3
1248.56873	125.0
1251.44312	6.9
1254.48730	79.9
1257.69446	18.0
1264.16565	114.9
1266.69446	57.2
1268.26147	28.4
1272.49487	33.1
1279.27429	29.1
1283.35962	57.7
1284.47437	14.7
1286.69934	20.9
1287.52002	22.1
1290.65210	51.8
1291.48865	24.8
1292.87231	23.9
1294.85291	93.8
1295.63000	89.1
1296.72327	83.8
1297.61902	15.7
1298.59961	88.9
1299.57141	58.5
1300.33423	19.9
1301.43579	30.3
1309.23010	11.1
1310.58215	62.6
1313.42761	574.6
1314.52368	476.0
1315.72156	272.7
1316.48499	123.7
1317.48743	35.1
1321.51831	41.6
1323.47339	11.1
1324.36780	29.7
1330.52295	14.5
1333.33826	25.1
1334.30103	25.0
1343.55554	25.1
1352.11499	21.5
1360.01648	9.4
1361.97607	22.3
1371.87183	29.6
1373.56079	32.2
1375.27600	20.4
1380.90125	26.0
1385.74426	5.9
1389.07837	22.2
1391.60046	12.2
1392.70007	11.7
1394.16003	78.5
1395.53333	42.6
1396.52161	34.3
1400.97070	39.6
1408.47034	70.9
1411.32239	250.1
1411.92322	5.2
1413.67664	277.7
1414.65393	172.8
1415.26038	24.3
1416.35706	13.3
1418.34094	20.3
1420.24512	54.7
1420.88806	30.8
1428.57080	15.6
1431.32764	27.6
1433.43420	23.3
1439.20740	22.2
1440.46777	23.7
1444.13892	17.0
1447.33899	58.3
1454.51221	15.1
1457.33801	24.6
1488.03308	12.8
1489.33679	14.6
1494.73157	33.6
1506.20996	21.0
1508.46228	118.0
1509.43420	8.2
1521.96301	5.3
1523.14246	8.9
1533.53284	38.7
1534.37048	20.4
1589.83728	20.3
1613.36389	44.4
1671.51892	25.9
