# Supplementary material for: Phosphoproteomic Analysis of Platelets Activated by Pro-Thrombotic Oxidized Phospholipids and Thrombin
Source: PLoS One. 2014 Jan 6;9(1):e84488. doi: 10.1371/journal.pone.0084488 (PMC3882224; doi:10.1371/journal.pone.0084488)
Supplement: Annotated Spectra S4 — (ZIP) [file pone.0084488.s007.zip › RLSPPSSSAASSYSFSDLNSTR_-7_2_73615.txt]

m/z	i	matches
226.12793	23.8
228.28781	22.7
235.35352	29.3
236.26474	46.3
241.12331	30.5
242.23444	17.9
244.16006	16.8
245.92252	77.8
251.14867	24.9
252.02994	83.8
253.01138	63.9
258.07922	138.8
262.35580	55.2
263.83380	20.8
266.37167	99.9
267.17157	60.4
270.29211	163.2
271.37671	18.7
272.28101	15.7
276.29431	555.8	y (2) (1+), b (5) (2+)
277.22906	97.7
282.10822	52.2
283.05807	62.3
286.51328	51.8
290.17349	32.1
290.78821	22.6
293.25623	30.0
294.10098	33.5
295.32703	29.2
298.17752	53.5
300.40628	48.5
302.22662	10.6
303.42126	65.3
304.28717	78.9
305.14648	52.9
307.39935	24.9
311.49292	41.1
312.11884	35.9
316.34036	62.1
321.41721	81.9
325.21313	47.8
326.23712	84.7
327.27332	399.9
327.93570	59.2
329.30847	70.2
331.48428	48.7
334.38702	40.9
336.01010	38.4
338.18143	47.3
339.17712	502.7	b (3) (1+)-H2O, b (10) (3+)-NH3, b (10) (3+)-H2O
340.07697	91.6
341.12781	95.0
341.95331	51.5
343.27612	13.7
345.21851	148.1
346.30658	51.9
349.11707	207.0
349.83826	47.4
350.80060	38.1
351.57904	57.5
357.29846	19.7
359.07349	27.3
359.82666	23.2
361.21045	15.7
363.23505	1236.4	b (7) (2+), y (3) (1+)
364.09299	267.4
365.39380	22.8
366.93579	63.4
369.24335	60.4
370.01340	32.0
373.31042	50.1
380.58490	14.7
383.04211	50.3
384.78192	110.4
386.35223	21.8
388.45264	130.1
392.41223	22.2
393.26770	17.7
393.99591	14.8
395.81683	41.7
397.34241	55.9
398.35101	32.8
399.10852	23.8
402.42725	258.5
403.28125	26.7
407.14520	125.1
409.00842	168.3
410.35724	87.7
411.30792	65.9
414.31061	110.2
415.67078	124.7
418.43298	47.8
419.80798	7.5
424.18817	173.5
425.47552	289.4
427.21588	63.4
429.35803	75.6
430.31073	27.3
433.43445	217.3
434.09564	24.9
435.29254	11.6
437.23138	229.3
438.31110	390.9	b (8) (2+)-NH3, b (8) (2+)-H2O
439.70398	15.7
443.20111	29.8
444.34534	158.3
445.02539	200.1
446.43866	33.9
447.23895	47.9
449.12750	23.1
450.71667	113.7
451.42755	35.1
453.14099	58.2
456.32568	184.5
459.30450	633.0	y (4) (1+)-H2O
460.35284	686.6	b (10) (2+)-H2O-P, b (10) (2+)-NH3-P, y (4) (1+)-NH3
461.34961	409.4	y (8) (2+)-H2O, y (8) (2+)-NH3
462.11877	17.5
463.40186	34.3
465.25635	113.5
467.30212	39.1
468.59412	315.4
469.50629	138.7
470.19580	149.7
473.32355	72.7
475.39001	36.0
476.66425	84.7
477.34692	1983.0	y (4) (1+)
478.39215	834.0	y (13) (3+)
479.32782	116.9
480.31622	29.4
482.72766	59.8
484.29517	48.0
486.50342	20.8
488.39478	32.8
489.17969	85.2
490.30511	18.7
494.09796	245.4
495.65039	86.9
496.39252	10.3
497.87543	42.0
498.97626	41.0
500.35712	92.8
501.50586	65.4
502.29999	31.5
503.58777	106.2
504.65417	186.0
505.47833	97.5
507.20770	145.8
508.24176	34.5
509.07574	214.0
509.95026	34.8
511.59564	114.5
512.57318	665.7	b (11) (2+)-P
513.65063	77.4
514.38910	41.1
515.16290	36.7
517.10309	223.6
518.18927	259.6
519.27289	74.3
520.33514	22.8
521.56757	117.7
522.40039	98.8
523.11493	43.1
524.46088	184.6
525.41425	24.2
526.25989	187.8
527.38184	172.8
528.22906	156.3
529.23889	9.6
530.29541	119.0
531.33075	106.6
533.24255	141.4
534.11127	26.7
535.50171	67.4
537.03650	716.9
538.50421	295.8
539.39459	88.0
541.22198	60.2
543.17798	90.3
547.20367	684.1	b (12) (2+)-H2O-P, b (12) (2+)-NH3-P
547.91925	133.0
549.33234	46.6
550.25562	64.4
551.51581	132.9
552.97150	139.9
554.19769	245.6
555.31805	510.3	y (16) (3+)-P, b (12) (2+)-P
555.99530	363.9
557.16071	182.7
560.22864	97.1
560.86395	7.3
561.89520	296.8
563.30170	11.6
565.42993	47.8
566.21387	54.1
569.14337	173.5
569.78540	101.0
571.12604	109.7
572.42609	535.3	y (5) (1+)-H2O
573.50372	649.9	y (5) (1+)-NH3
574.52368	223.2
578.28101	31.8
579.78015	54.8
581.25555	28.1
583.25708	244.1
585.26031	106.4
586.58759	601.0	y (10) (2+)-H2O
587.53711	611.2	y (16) (3+), y (10) (2+)-NH3
588.40436	60.8
590.34155	1943.6	y (5) (1+)
591.39606	389.1
592.59442	233.9
594.26514	165.8
595.22235	9.6
596.18365	569.4	b (12) (2+)-NH3, b (12) (2+)-H2O
597.20319	36.4
598.29010	214.9
599.12524	27.9
600.43695	126.8
601.06921	12.8
602.74866	339.5
603.70074	32.9
604.79767	370.8
606.26715	155.5
607.17352	119.3
608.16791	126.1
609.26453	208.3
610.30237	78.5
611.18188	29.8
611.80096	48.2
613.19849	16.5
614.30682	228.0
616.46887	308.1
617.47351	69.4
618.24133	154.5
619.55505	717.0	b (6) (1+)-H2O
620.49133	116.7
622.13220	207.6
623.19196	123.5
624.10596	184.9
625.69855	148.4
627.20795	85.8
628.61505	1662.7	b (13) (2+)-H2O-P, b (13) (2+)-NH3-P
629.35724	284.1
629.96283	169.9
630.96771	148.8
633.86346	150.5
634.77112	179.2
637.15186	1219.8	b (13) (2+)-P
637.80029	345.4
638.62329	592.3	y (11) (2+), b (6) (1+)
639.60626	90.5
640.27222	45.1
641.69977	141.0
642.44580	467.0	y (19) (3+)-H2O-P, y (18) (3+)-NH3, y (19) (3+)-NH3-P, y (18) (3+)-H2O
643.59912	115.0
645.14337	213.5
645.79126	37.0
647.01544	36.8
648.87836	24.8
650.41302	301.0
651.39252	316.2
652.38312	9.5
653.50604	129.0
654.28546	353.0
655.09320	161.7
656.16620	230.3
658.94794	205.4
660.05145	352.0
660.85120	118.7
662.96515	2957.5
663.99823	601.8
664.95386	94.2
665.66528	127.0
667.21960	151.6
668.28522	650.5
668.94055	339.1
669.74432	378.8
671.20514	259.7
672.26605	517.1	b (14) (2+)-NH3-P, b (14) (2+)-H2O-P, y (20) (3+)-NH3-P, b (19) (3+)-H2O
673.10907	223.0
674.06366	234.5
675.69397	56.3
677.37604	1985.4	y (20) (3+)-P, b (13) (2+)-H2O, b (13) (2+)-NH3
678.56879	144.0
681.07611	2685.8	y (19) (3+), b (14) (2+)-P
682.02435	604.0	y (12) (2+)
682.81427	253.5
683.73907	129.5
684.83429	135.3
686.22296	1305.5	b (13) (2+)
687.41107	981.9	y (6) (1+)-H2O
688.48926	292.6
689.62213	214.6
690.79388	133.4
691.74023	81.3
692.58868	449.9
693.32990	149.8
694.00458	65.8
695.34631	1933.2
696.29657	98.7
697.79297	275.0
699.51422	209.0
700.32037	110.1
701.31158	107.2
702.97760	260.3
704.02960	404.1	b (21) (3+)-NH3-P, y (20) (3+)-H2O, y (20) (3+)-NH3
705.34100	2320.4	y (6) (1+)
706.42120	715.4
708.12054	276.3
709.38605	291.5
710.70416	60.4
711.61163	631.9
712.24841	115.5
713.24878	105.7
713.92694	5.1
714.80127	171.9
716.07648	271.7
717.05933	119.3
717.97156	166.1
718.67877	163.0
720.63654	621.3	b (14) (2+)-H2O, b (14) (2+)-NH3
721.36713	616.8
722.27466	31.4
723.19611	148.4
724.28021	389.7
725.79449	59.2
726.76709	234.4
727.95209	251.0
728.82849	180.4
729.93579	1894.0	b (14) (2+)
730.92462	201.7
732.51672	66.5
733.37335	158.5
734.14233	45.4
735.23810	338.1
736.26288	733.9	b (21) (3+)-H2O, b (21) (3+)-NH3
737.38696	147.9
738.01202	85.8
739.35718	39.0
740.89392	497.5
741.93884	780.2	y (21) (3+)-NH3, b (21) (3+), y (21) (3+)-H2O
742.63159	101.2
743.24988	286.9
744.06976	71.3
745.49634	1733.8	b (15) (2+)-NH3-P, b (15) (2+)-H2O-P, y (14) (2+)-NH3
746.40106	504.4
747.53131	173.8
748.70251	253.4
750.08673	1074.1
751.14984	3159.1
751.90662	817.3
754.15588	2333.5	b (15) (2+)-P
755.22717	935.5	[M+3H] (3+)-NH3-H2O-P
756.38519	752.2
757.54413	347.3
758.57904	246.4
759.72717	396.0
760.80847	571.3
761.54675	1835.0	[M+3H] (3+)-H2O-P, [M+3H] (3+)-NH3-P
762.31195	313.9
763.26666	167.7
764.21448	467.9
765.15485	163.2
766.34442	607.7
767.40082	2286.8	[M+3H] (3+)-P
768.16254	1600.5
769.18707	627.9
770.02667	247.9
771.31860	1182.3
772.24384	130.2
773.18182	243.6
774.40454	1276.8	y (7) (1+)-H2O
775.53650	935.9	y (7) (1+)-NH3
776.62988	723.7	b (8) (1+)-H2O-P
777.81842	1218.1	b (8) (1+)-NH3-P
778.69403	641.3	y (15) (2+)-H2O-P
779.98651	1474.3	y (15) (2+)-NH3-P
781.13000	1304.5
782.14752	3858.9
783.31787	588.5
784.61871	840.9
785.28247	849.4
785.98193	1073.8
787.73346	7772.8	[M+3H] (3+)-NH3-H2O, y (15) (2+)-P
788.45227	7533.7	b (16) (2+)-H2O-P
789.55737	974.3	b (16) (2+)-NH3-P
790.28149	1027.0
791.23444	475.7
792.30133	1276.0	y (7) (1+)
793.40942	150.7
795.08014	72.5
797.10443	56.3
800.17999	72.7
803.96075	76.3
809.60052	64.5
811.69110	40.0
812.77722	139.7
816.04126	314.8
817.07623	15.7
818.46875	43.6
821.45490	63.4
823.74115	30.3
825.55066	28.9
828.13171	76.5
828.85205	534.1	y (15) (2+)-NH3
829.66193	112.4
831.02130	19.8
833.28949	91.9
835.76050	66.6
838.28802	1343.1	b (16) (2+)-NH3, b (16) (2+)-H2O
839.48505	79.9
840.23651	39.0
842.03894	38.9
842.69659	12.6
844.10199	177.3
845.44672	94.9
846.63287	2365.9	b (17) (2+)-NH3-P, b (16) (2+), b (17) (2+)-H2O-P
847.36176	792.8	b (9) (1+)-H2O-P
847.98431	391.0	b (9) (1+)-NH3-P
848.62360	43.7
850.87646	20.8
852.76178	189.3
854.01886	25.7
855.42035	392.6	b (17) (2+)-P
857.04254	17.7
859.12781	55.7
860.50153	247.9
861.43036	242.5
862.38507	7.6
866.30469	109.2
867.12897	60.0
868.37360	241.9
869.56940	50.9
870.47223	45.2
873.13104	143.8
874.31207	118.6
875.06970	85.4
876.35382	73.6
877.83759	113.3
878.51880	42.0
879.72119	123.1
880.48560	52.0
886.53149	135.9
887.19843	180.5
888.66711	30.5
889.45990	188.8
890.35931	41.0
892.12836	223.2
892.99829	23.9
894.57538	53.5
895.69849	103.7
896.55957	14.9
897.47284	70.5
899.43939	49.2
900.60400	36.0
901.74225	115.1
902.34869	18.4
903.58905	472.0	b (18) (2+)-NH3-P, b (18) (2+)-H2O-P
904.47223	3320.2	b (17) (2+)
905.40405	622.0
906.27301	17.5
907.76172	107.5
908.47076	61.5
909.14178	32.0
911.82477	1139.2	b (18) (2+)-P
912.65137	1056.9
913.57819	296.0
914.78662	396.1	y (17) (2+)-NH3, y (18) (2+)-H2O-P, y (18) (2+)-NH3-P, y (17) (2+)-H2O
916.15509	88.7
918.42285	1131.7	b (10) (1+)-H2O-P
921.44940	593.8	y (8) (1+)-H2O
922.44952	503.8	y (8) (1+)-NH3
923.52905	263.0
924.55591	230.0
925.67914	200.1
927.89984	145.1
929.93060	160.0
931.39819	123.6
933.54663	40.0
934.53180	164.3
935.18085	7.8
936.47748	385.7
937.38409	178.7
938.77655	377.1
939.55560	1276.7	y (8) (1+)
940.45453	891.1
941.35687	320.3
942.52826	370.6
943.64575	320.8
945.57098	131.3
947.29535	196.8
949.52173	31.9
951.60675	987.0
952.32446	1280.8	b (18) (2+)-NH3, b (18) (2+)-H2O
953.10693	297.4
954.38525	45.0
955.15137	51.5
955.77563	52.3
957.48676	9.6
961.06989	5967.7	b (19) (2+)-NH3-P, b (18) (2+)
962.00421	856.2
963.19092	249.0
964.37433	203.7
965.28003	23.3
966.01398	72.5
969.21191	861.4	b (19) (2+)-P
970.12427	485.7
971.85669	396.1
972.63867	461.3	y (18) (2+), y (19) (2+)-P
973.91675	114.1
976.28033	66.1
977.33954	102.2
978.87115	150.5
980.05316	91.3
981.03009	241.5
982.24805	255.0
984.06647	468.6
985.01001	57.8
986.20013	146.1
990.29303	161.2
991.19427	207.1
992.43896	93.9
993.48138	121.6
994.59735	433.2
995.29486	14.5
999.07379	396.4
999.90967	72.5
1000.60223	112.1
1001.61444	14.7
1002.49707	27.1
1003.81879	189.2
1004.43231	144.4
1005.15289	12.9
1005.82391	82.5
1007.30878	132.6
1008.64355	1148.2	y (9) (1+)-H2O, b (19) (2+)-NH3, b (19) (2+)-H2O
1009.40118	1113.1	y (9) (1+)-NH3
1010.22754	625.2
1010.87299	18.3
1011.70337	84.4
1012.56543	649.0	y (19) (2+)-H2O, y (19) (2+)-NH3, b (20) (2+)-P
1013.50635	323.9
1014.37323	34.8
1017.47540	481.1
1018.11456	4856.4	b (10) (1+)-NH3, b (19) (2+)
1018.88013	1407.8
1019.58588	195.3
1020.64868	156.2
1021.67773	72.9
1022.33563	108.0
1024.30212	177.8
1026.34766	1853.8	y (9) (1+)
1027.36743	1353.9
1028.41809	304.3
1029.49829	171.9
1031.36084	76.3
1034.40613	599.3	b (10) (1+)
1035.25903	77.2
1036.03625	24.9
1038.13623	45.6
1040.51489	207.0
1042.38281	209.1
1043.79004	682.9
1044.66431	349.4
1045.59631	24.7
1046.62891	46.0
1047.27368	126.6
1048.47913	78.8
1049.49902	106.1
1050.13989	19.0
1051.20508	17.5
1052.54626	974.3	b (20) (2+)-NH3, b (20) (2+)-H2O
1053.46265	394.7	b (21) (2+)-H2O-P
1054.29419	114.1
1055.09143	175.3
1055.90820	178.3
1056.74890	56.2
1058.20728	22.8
1059.51514	38.0
1061.56934	2184.8	b (20) (2+)
1062.41406	1314.8	b (21) (2+)-P, y (21) (2+)-H2O-P
1063.13562	328.8
1064.10742	239.1
1065.87744	40.1
1068.62109	16.5
1069.50842	59.4
1070.14099	52.8
1071.53455	176.5
1072.93579	154.7
1074.35583	85.9
1075.40967	102.6
1076.27856	138.7
1077.34668	22.7
1080.00952	137.8
1081.42847	26.7
1083.53162	48.2
1088.82715	26.1
1090.32617	396.8
1091.35803	136.6
1092.95618	83.6
1093.85901	255.1
1095.05127	174.1
1097.98608	19.0
1100.19739	114.3
1101.49414	115.0
1103.52393	1344.1	b (11) (1+)-H2O, b (21) (2+)-NH3, b (21) (2+)-H2O
1104.35571	130.0
1105.10669	78.9
1106.85767	65.0
1107.74487	44.9
1109.36938	40.2
1109.99707	24.9
1112.02148	1407.4	y (21) (2+)-NH3, b (21) (2+), y (21) (2+)-H2O
1112.83093	1177.7
1113.78613	71.4
1114.49109	19.9
1115.44116	45.1
1117.59290	22.8
1120.23743	11.6
1121.31433	191.9
1122.38403	101.5
1123.40967	50.9
1125.36633	116.4
1127.21790	82.2
1128.81555	25.5
1129.57397	130.3
1130.83789	60.7
1132.15674	172.6
1136.05249	41.3
1137.18127	235.3
1137.94019	7.1
1139.28589	83.2
1141.41260	44.6
1144.58594	90.6
1150.16333	8.6
1152.34436	42.5
1153.34717	141.9
1155.58618	31.0
1157.14478	87.7
1158.20935	33.0
1165.15527	19.8
1168.53833	63.4
1169.25537	71.6
1171.42615	247.2
1172.34119	502.1	y (10) (1+)-NH3
1173.30457	140.6
1174.29688	35.9
1176.31946	36.4
1177.38110	23.8
1178.21570	52.4
1179.68347	48.2
1180.29187	70.8
1181.54053	115.8
1182.21790	22.8
1185.52734	9.6
1186.37024	96.1
1189.33899	866.9	y (10) (1+)
1190.29187	669.3	b (12) (1+)-H2O
1191.48120	517.3	b (12) (1+)-NH3
1192.35339	81.7
1193.38049	62.8
1197.25269	46.9
1201.40137	71.3
1204.30884	23.1
1205.34131	29.0
1206.80396	17.7
1208.67236	45.6
1209.52161	54.4
1210.51416	117.7
1211.17969	40.0
1213.53381	25.9
1214.54846	48.2
1215.45813	92.1
1216.58606	20.8
1217.74878	22.8
1218.45715	32.0
1219.46899	42.9
1220.18872	77.3
1224.40405	58.4
1225.26599	40.0
1226.51147	52.2
1228.73511	117.4
1230.13904	80.3
1234.89575	38.5
1239.27808	29.9
1240.69421	19.6
1241.36157	46.2
1245.29895	65.3
1247.60193	128.9
1250.39172	13.8
1258.33630	115.6
1259.35388	55.8
1260.21765	65.4
1261.44226	127.6
1264.30688	50.8
1265.25793	57.4
1269.30798	89.2
1272.35535	41.0
1276.51404	220.3
1277.47693	134.6
1278.52612	33.3
1279.19763	52.3
1282.33484	66.6
1283.69458	21.7
1285.41260	36.1
1288.77185	29.9
1291.76453	66.6
1293.75903	98.5
1294.48181	48.2
1295.88635	130.8
1299.67688	38.0
1306.92200	35.1
1318.27209	48.0
1320.07251	48.0
1322.38953	46.6
1325.33618	34.0
1327.55066	48.8
1328.40515	56.9
1329.39795	37.9
1333.41028	33.4
1334.13770	43.3
1335.61169	49.1
1337.46252	72.6
1338.21790	87.1
1345.19983	35.8
1346.59888	183.0
1347.72388	54.1
1353.34583	75.4
1354.70935	65.1
1356.74463	22.8
1358.69055	17.6
1363.54041	52.9
1364.39832	47.0
1367.58618	38.1
1368.61438	19.8
1371.42151	140.1
1373.67261	122.6
1380.59778	19.6
1382.55286	59.4
1388.46252	131.0
1398.98340	40.7
1406.71350	78.5
1408.78894	16.7
1410.62732	95.6
1422.51257	75.2
1423.80469	49.9
1424.51074	74.6
1425.49207	43.8
1433.49768	17.7
1434.69275	43.2
1436.92395	12.7
1442.48450	49.7
1450.70593	85.2
1451.54419	66.3
1452.59680	71.0
1454.60828	62.5
1456.58142	35.1
1458.11389	25.8
1499.90247	43.8
1509.75964	48.3
1516.08630	83.8
1545.52087	37.2
1557.58069	20.8
1585.03748	33.0
1606.25757	32.0
1670.54041	38.9
1709.48987	112.4
1730.60669	36.1
1736.30640	41.3
1755.78638	9.6
