# Supplementary material for: Phosphoproteomic Analysis of Platelets Activated by Pro-Thrombotic Oxidized Phospholipids and Thrombin
Source: PLoS One. 2014 Jan 6;9(1):e84488. doi: 10.1371/journal.pone.0084488 (PMC3882224; doi:10.1371/journal.pone.0084488)
Supplement: Annotated Spectra S4 — (ZIP) [file pone.0084488.s007.zip › RLSPPSSSAASSYSFSDLNSTR_-10_2_76010.txt]

m/z	i	matches
232.03957	32.7
234.97568	145.8
239.12975	59.7
240.09634	59.6
242.45317	17.2
246.56824	34.3
247.26938	25.7
248.02937	38.9
252.56491	25.7
254.38922	41.4
259.45523	56.0
265.10489	51.1
270.30835	90.7
275.25870	31.3
276.20517	292.7
277.34976	85.7
280.39362	27.0
282.96530	32.8
284.23532	35.5
286.04800	59.8
293.49136	42.2
294.42456	27.0
296.35263	44.1
297.32507	78.6
298.15918	16.0
298.88495	92.1
299.98459	50.6
301.84787	83.1
303.26556	52.7
311.11154	49.9
315.24658	165.0
317.13544	39.3
320.00974	24.7
321.33746	106.4
324.76300	198.4
326.45117	36.4
327.21143	254.3
328.27441	86.1
334.29944	37.0
336.43082	24.5
338.08856	133.7
339.17798	489.1
340.28275	54.8
341.28259	25.3
345.25677	243.6
347.28156	17.2
349.73761	100.3
351.54346	22.0
354.07495	100.0
356.20560	71.9
358.01602	23.3
359.80005	103.5
361.29550	29.0
363.23639	1068.0	b (7) (2+), y (3) (1+)
364.45520	313.9
367.91071	33.5
369.46570	46.1
371.23627	70.6
372.28552	24.2
377.96198	33.9
379.01999	227.3
379.83167	101.8
382.18079	35.2
383.24597	65.0
385.18274	95.2
388.16089	16.0
389.28528	103.7
392.23889	21.7
393.64954	17.2
397.09851	25.8
402.41162	11.1
406.46136	81.2
408.37164	88.9
409.37030	100.0
410.76593	76.1
414.21246	21.8
420.86572	16.8
424.30524	172.7
425.07343	125.5
427.84875	146.3
428.52686	14.7
433.44098	359.0
437.28436	679.6
438.23193	326.1
439.47449	60.8
440.37329	82.3
441.33270	32.1
442.12341	25.7
443.10864	38.9
444.57141	110.5
445.38098	82.9
447.00378	92.4
449.12238	20.8
450.19330	121.2
450.92010	174.0
454.32300	143.3
456.33673	17.2
459.23615	648.4
460.28552	1493.0	y (4) (1+)-NH3
461.33289	76.9
462.35266	74.3
464.37738	18.0
465.42743	35.5
466.26996	69.0
467.86005	47.4
468.94482	374.5
469.56842	193.8
471.07715	40.1
474.41559	109.4
475.40198	42.1
477.31989	2121.7	y (4) (1+), b (10) (2+)
478.38489	278.8
479.16931	182.6
482.83081	24.5
484.28436	13.5
486.12677	31.4
487.31891	13.5
489.29321	23.8
491.98254	19.7
492.76917	73.1
493.57648	28.4
494.23303	55.7
495.16791	81.8
497.60333	57.2
498.53979	64.9
499.24115	17.2
499.89502	38.0
500.55701	25.7
503.17743	218.5
504.50891	148.4
505.26056	37.8
506.13910	70.0
507.12213	87.3
508.29169	199.8
509.25787	172.1
510.20111	76.8
512.22626	703.1
512.93958	442.4
514.95551	22.9
516.05505	45.3
517.77942	417.5
518.87286	27.8
522.98022	118.8
524.20972	221.1
524.89905	99.1
526.36615	112.3
527.22540	129.1
528.55432	30.6
529.27905	67.0
530.48132	27.2
532.44006	56.0
533.44965	203.7
535.12659	19.4
536.35962	23.3
537.64429	441.5
538.37933	44.6
540.28247	25.5
541.37207	78.0
542.29645	86.2
543.16229	74.6
545.63922	357.3
546.72064	610.0
547.64569	307.9
549.06641	137.5
550.13879	169.2
552.20990	251.5
553.29272	46.1
554.90625	425.3
555.85205	1103.7	b (12) (2+)-P
556.86786	66.8
558.08295	91.6
560.40277	90.0
561.97742	129.8
563.33752	23.3
566.30304	48.9
567.50067	137.4
569.42413	55.4
571.04926	69.1
572.32513	449.6
573.40216	556.8
574.40497	36.2
575.16461	167.8
576.46887	57.6
577.37036	212.5
578.67780	147.7
582.18890	57.5
587.07526	1008.9	y (10) (2+)-NH3, y (16) (3+)
588.48846	189.1
589.62103	345.8
590.34491	1240.7	y (5) (1+)
591.34119	622.9
592.31360	110.7
594.20361	121.0
595.45740	509.3
596.46942	293.7
597.48535	17.5
598.53839	142.5
600.39075	16.0
601.97784	67.6
602.97845	399.2
604.85016	178.4
606.06183	141.6
606.80408	68.7
610.35651	48.7
611.32147	132.6
613.15533	370.0
614.43005	133.3
615.45654	124.3
616.24567	113.3
618.12579	88.0
619.24030	39.6
619.96057	326.7
620.98187	77.7
623.51990	33.1
624.42261	129.7
627.16425	108.8
628.49072	1596.3	b (13) (2+)-H2O-P, b (13) (2+)-NH3-P
629.67389	206.8
630.79572	317.8
631.49713	32.0
632.48608	35.8
634.32745	268.7
635.90460	84.2
637.54401	2004.4	b (13) (2+)-P
638.36633	288.6
639.25543	320.3
640.03156	92.9
641.84210	289.0
643.06940	296.5
644.12268	121.3
645.16022	88.9
646.00946	57.6
648.32086	16.2
650.58746	140.9
651.63202	188.0
653.80829	207.2
654.99677	274.4
656.10266	337.1
656.93311	35.5
657.55365	92.5
659.40070	157.8
660.34650	299.8
661.27557	119.7
662.93884	2423.9
664.01416	1060.7	y (12) (2+)-NH3-P, y (12) (2+)-H2O-P
665.07843	77.9
666.69055	96.6
667.55096	241.8
668.29572	1009.1
669.34491	326.6
670.18433	261.3
671.03705	140.3
671.95734	929.0	b (14) (2+)-H2O-P, y (20) (3+)-NH3-P, b (14) (2+)-NH3-P, y (20) (3+)-H2O-P
673.17981	451.7
673.84583	190.4
674.95294	109.6
675.82001	11.3
677.42609	2265.0	b (13) (2+)-H2O, b (13) (2+)-NH3, y (20) (3+)-P
678.47833	474.3
679.39911	21.1
680.97571	2488.7	b (14) (2+)-P, y (19) (3+)
682.08429	743.6
683.19232	411.4
684.46948	337.5
686.28717	1497.0	b (13) (2+)
687.36151	915.9	y (6) (1+)-H2O
688.36554	238.8
689.76965	23.3
690.90741	227.1
691.54236	41.3
692.81824	170.5
694.66504	754.3
695.29193	1532.0
696.43622	210.3
697.70544	165.6
698.79541	205.4
700.46954	203.7
701.46393	62.9
702.47803	220.4
703.98132	150.2
705.24219	1569.3	y (6) (1+)
706.46875	743.2
707.70288	199.3
708.80225	149.4
709.94550	135.2
712.01166	549.9
712.82880	187.0
713.46844	62.2
715.55121	80.3
716.47113	170.3
717.63904	170.4
719.12634	39.1
720.67847	1136.0	b (14) (2+)-H2O, b (14) (2+)-NH3
721.51105	816.9	y (12) (2+)
722.18732	112.4
724.28912	269.8
725.16437	49.5
725.88287	80.7
726.66766	28.2
727.56299	630.4
728.35834	429.0
729.96436	2373.4	b (14) (2+)
730.81354	54.6
731.65851	135.9
732.68323	332.1
733.48273	577.7
734.53986	117.6
736.26587	386.1
737.50458	355.1
738.85370	396.9
739.57550	55.6
740.52722	280.5
741.19568	228.3
742.04755	578.0
743.21918	441.0
744.46899	288.2
745.82281	1378.7	b (15) (2+)-NH3-P, b (15) (2+)-H2O-P
746.67627	266.8
747.33636	334.0
748.37036	21.7
749.76483	1065.1	y (13) (2+)-NH3
750.77179	2606.2
751.49939	1952.7
752.38507	370.9
753.63446	692.0
754.56403	2599.5	[M+3H] (3+)-NH3-H2O-P, b (15) (2+)-P
755.39984	960.8
756.43298	386.1
757.31122	498.0
758.53088	317.5
759.39630	171.8
760.14246	234.8
760.75439	666.5
761.41998	1915.2	[M+3H] (3+)-NH3-P, [M+3H] (3+)-H2O-P
762.30145	558.2
763.09949	99.2
764.20758	32.7
765.08197	77.2
766.63062	884.3	[M+3H] (3+)-P
767.95752	1972.5
768.65289	49.1
769.65204	289.7
770.86646	1111.1
771.89496	403.5
773.85565	812.6
774.70551	833.1	y (7) (1+)-H2O
775.61456	1401.1	y (7) (1+)-NH3
776.53607	1013.7
777.34943	262.3
778.07635	1526.0	y (15) (2+)-H2O-P
779.42926	1038.4	y (15) (2+)-NH3-P
780.47113	665.2
781.38690	897.8
782.17499	3241.7
783.26880	1195.2
784.24713	202.1
785.30878	1499.3	y (14) (2+)-NH3
786.04053	796.6
787.39301	1400.6
788.08765	14122.7	y (15) (2+)-P, [M+3H] (3+)-NH3-H2O, b (16) (2+)-H2O-P
789.41418	1246.1	b (16) (2+)-NH3-P
790.32971	584.8
791.34052	1038.8
792.38123	1877.3	y (7) (1+)
793.35907	99.8
796.25562	75.1
798.23248	65.8
801.27789	142.8
803.99390	80.5
805.26447	58.5
805.97339	18.4
809.55072	162.9
811.44336	63.4
813.41791	42.0
814.08838	127.1
815.39172	211.6
816.43481	13.5
818.53961	36.4
822.76569	191.5
823.64252	40.3
825.36584	114.0
827.47845	189.5
828.57697	410.0
829.51288	774.3
831.32819	106.6
832.36658	68.3
834.72510	184.6
835.76971	87.9
837.71637	415.9
838.40332	1199.2	b (16) (2+)-NH3, b (16) (2+)-H2O
839.09259	128.8
840.92841	166.9
843.35748	91.8
846.90961	2030.9	b (17) (2+)-NH3-P, b (16) (2+), b (17) (2+)-H2O-P
847.91705	251.4
849.36621	14.4
852.60455	29.1
854.04132	24.5
855.47485	120.3
856.42010	96.1
858.66681	41.8
859.58167	56.7
860.50549	201.4
861.60278	225.5
862.37616	49.1
863.22229	33.9
864.04474	154.4
865.46973	25.8
866.31592	405.8
871.57611	28.1
873.03143	91.6
874.57349	159.3
877.90668	59.5
878.61694	15.6
880.07819	115.8
881.70795	122.3
882.70795	41.6
883.37616	345.3
884.67645	39.2
888.49072	298.6
889.41962	140.6
890.57123	17.3
891.64697	142.7
895.05438	211.9
896.18365	546.5
898.23944	64.9
900.73285	249.1
902.02350	56.1
904.18121	1954.4	b (17) (2+), b (18) (2+)-NH3-P
904.89551	1397.0
905.86670	53.8
906.70459	68.2
907.96631	35.5
908.58344	117.3
910.39282	107.4
911.82416	796.8
912.66089	2170.2	b (18) (2+)-P
913.47247	540.3
914.64825	740.8	y (18) (2+)-H2O-P, y (17) (2+)-H2O, y (18) (2+)-NH3-P, y (17) (2+)-NH3
915.89258	210.6
917.32251	221.5
918.58984	674.1
919.30731	58.9
921.47919	589.8
922.41162	531.0
923.18188	87.5
924.64429	104.8
925.34149	120.1
929.62958	23.3
930.31836	55.4
932.53253	43.8
933.88232	280.8
934.97809	299.4
936.30304	97.9
937.50873	49.9
938.78638	193.3
939.41547	2122.0	y (8) (1+)
940.45361	924.7
941.39282	87.4
942.83881	751.8
943.54254	299.2
944.69727	100.6
945.34247	161.5
946.60815	196.0
947.78168	231.8
948.49072	70.4
949.47827	116.3
950.34711	37.7
952.10931	1693.1	b (18) (2+)-H2O, b (18) (2+)-NH3
952.79913	228.4
953.46063	48.7
954.65674	86.8
955.82104	43.5
959.39819	93.6
961.03754	4548.2	b (19) (2+)-NH3-P, b (18) (2+)
961.97784	1715.4
963.33325	298.5
964.19647	142.6
964.84808	231.3
966.48657	132.0
967.77521	65.8
969.06934	1233.0	b (19) (2+)-P
969.89136	1698.2
971.03784	59.1
972.26117	808.4	y (18) (2+), y (19) (2+)-P
972.99103	169.8
973.81006	178.2
974.99969	297.5
975.69629	30.6
976.45160	59.7
977.43866	54.9
978.60712	184.6
979.67389	55.1
980.83081	151.0
981.50513	440.9
983.08478	99.6
984.05322	195.8
986.06689	388.8
987.42206	47.8
988.57465	34.7
990.06696	145.1
991.44818	147.2
992.33319	32.3
993.06830	141.0
994.91815	37.1
995.82379	93.8
997.66113	32.0
999.03961	498.6
1000.72089	530.2
1001.42505	17.8
1002.09473	95.2
1003.93652	225.5
1005.63788	215.2
1006.66278	25.8
1008.36969	594.5
1009.42358	994.8	b (19) (2+)-NH3, y (9) (1+)-NH3, b (19) (2+)-H2O
1010.38770	492.4
1011.50946	77.7
1012.25714	108.2
1013.05292	427.2
1013.66901	41.4
1014.29755	18.4
1015.72070	86.7
1016.95093	236.8
1018.20264	4852.5	b (19) (2+)
1019.32007	252.5
1020.51001	67.2
1021.54340	377.8
1023.88556	53.8
1025.17871	189.0
1026.33069	2111.1	y (9) (1+)
1027.46680	879.8
1028.61475	312.5
1033.18237	100.1
1034.20093	328.4
1035.20166	135.6
1036.41028	147.7
1037.20203	25.7
1039.41150	153.4
1040.31921	120.6
1041.08777	64.1
1042.27637	70.5
1043.64929	691.9
1044.46692	55.6
1046.38403	146.7
1052.53430	1136.2	b (20) (2+)-NH3, b (20) (2+)-H2O
1053.26611	45.0
1054.07593	379.6
1055.52148	101.7
1057.06738	76.2
1058.19312	114.1
1059.12708	60.0
1060.46619	112.8
1061.63953	1949.5	b (20) (2+)
1062.63452	793.3	y (21) (2+)-H2O-P, b (21) (2+)-P
1063.51575	772.4	y (21) (2+)-NH3-P
1064.46167	78.5
1066.88452	67.7
1068.08496	66.2
1069.51929	103.0
1070.25830	9.9
1071.13110	131.1
1072.21069	148.6
1073.34619	38.9
1074.86279	44.8
1076.71204	134.5
1078.10803	46.3
1081.17773	294.0
1083.61584	38.9
1084.57373	67.0
1085.30566	68.9
1088.24097	110.2
1089.12512	290.1
1089.97803	217.8
1091.44080	187.9
1092.26697	165.6
1093.41418	376.2
1094.29688	254.2
1100.59875	16.0
1101.42383	293.8
1103.38843	885.5	b (21) (2+)-NH3, b (11) (1+)-H2O, b (21) (2+)-H2O
1104.20752	598.9
1107.03479	206.0
1108.16089	18.4
1110.15796	218.5
1111.56738	968.5
1112.29321	1705.3	b (21) (2+), y (21) (2+)-H2O, y (21) (2+)-NH3
1112.95093	468.4
1114.19946	32.8
1114.83081	41.7
1116.22070	55.1
1117.44116	29.1
1120.98291	363.3
1122.28662	100.4
1123.75415	84.0
1124.93359	51.2
1126.08057	59.2
1126.79883	59.5
1129.74976	88.6
1130.50513	76.7
1131.52417	29.1
1134.22034	13.5
1135.76050	36.8
1136.43494	22.1
1138.85107	13.6
1143.34363	40.1
1146.01575	106.3
1147.16772	163.7
1148.43066	87.9
1156.51660	46.3
1158.46558	24.5
1163.72388	50.9
1166.53430	174.2
1169.15112	73.0
1171.16602	164.8
1172.33569	450.6
1173.50195	134.0
1174.48584	200.5
1177.09351	85.4
1178.66321	58.2
1179.53564	28.2
1186.40601	20.8
1189.45422	843.6	y (10) (1+)
1190.49219	706.4	b (12) (1+)-H2O
1191.35132	226.0
1206.77734	110.5
1208.04712	149.4
1209.02173	66.1
1210.34790	279.2
1211.35449	124.5
1212.43848	25.4
1220.69397	54.9
1223.18042	64.6
1224.41516	20.8
1226.34937	31.6
1229.17322	111.3
1236.11292	37.7
1243.71033	25.7
1246.54346	83.7
1247.73462	23.2
1251.37317	32.7
1257.57727	69.6
1259.49182	110.2
1260.19812	24.6
1261.51697	93.7
1267.33752	32.8
1272.38147	123.0
1273.33325	109.4
1274.30798	18.4
1275.20569	46.5
1276.36670	68.6
1277.72791	69.6
1280.48889	13.5
1283.41675	35.5
1287.63403	127.4
1289.76990	193.5
1292.51086	43.8
1294.43079	35.8
1295.96936	164.5
1297.31567	53.1
1302.58203	31.5
1306.97571	148.8
1314.19104	90.2
1315.97412	55.5
1319.75842	28.2
1323.24792	245.4
1328.88928	62.2
1330.45886	93.3
1336.36145	63.5
1337.36597	74.6
1340.55017	58.3
1343.07910	47.8
1346.33167	208.7
1347.21826	85.8
1348.42297	190.8
1353.48083	105.3
1354.45471	57.3
1355.38196	98.7
1363.44861	90.1
1371.58594	136.1
1372.55579	22.1
1381.30847	27.1
1382.70862	84.9
1389.48145	18.2
1390.15979	87.7
1393.71741	29.0
1398.71985	17.2
1399.61047	30.4
1400.77917	31.6
1406.14124	36.8
1406.95703	106.7
1416.80579	41.2
1421.51685	67.2
1422.31921	38.8
1423.38879	33.2
1424.39404	64.3
1425.57092	28.5
1426.52112	56.9
1428.44592	43.9
1429.28894	51.4
1434.70398	44.1
1440.35107	45.2
1442.72766	40.0
1447.74182	18.4
1452.35852	63.0
1453.89856	23.3
1458.31616	29.7
1461.20715	86.6
1509.01404	35.4
1513.62207	37.7
1526.61243	29.4
1587.60828	64.9
1589.18530	33.0
1596.44751	34.3
1605.28137	36.6
1606.62219	115.7
1629.48999	30.8
1633.55481	15.9
1675.55591	73.0
1761.99719	111.5
