# Supplementary material for: Phosphoproteomic Analysis of Platelets Activated by Pro-Thrombotic Oxidized Phospholipids and Thrombin
Source: PLoS One. 2014 Jan 6;9(1):e84488. doi: 10.1371/journal.pone.0084488 (PMC3882224; doi:10.1371/journal.pone.0084488)
Supplement: Annotated Spectra S4 — (ZIP) [file pone.0084488.s007.zip › RLSPPSSSAASSYSFSDLNSTR_-11_2_74624.txt]

m/z	i	matches
226.29839	45.7
232.42186	9.2
235.30775	47.2
236.07841	44.5
239.05357	62.0
240.20482	9.9
251.28296	11.8
252.23669	21.4
256.92627	15.8
258.35767	58.9
262.34021	35.0
265.41843	10.9
270.04150	57.3
271.53857	55.1
272.47803	33.0
274.08536	109.2
276.31418	135.3
277.20081	61.8
286.95547	11.8
287.72940	22.2
288.62628	114.3
291.06607	67.4
295.34048	37.7
298.38983	102.8
299.14594	74.9
303.35828	114.5
304.29803	17.3
305.63782	33.5
310.99121	15.7
312.21152	40.0
314.68610	46.6
315.75043	14.7
318.19241	48.5
320.18048	15.6
323.00098	88.8
324.47858	62.9
326.11844	19.3
327.26013	215.3
330.24548	42.7
338.08417	29.3
339.27051	349.5	b (3) (1+)-H2O
343.32120	98.0
344.74298	44.1
345.46927	233.1
347.18475	39.4
351.26703	95.7
356.08624	71.6
357.17200	41.7
358.38135	143.6
363.33411	771.0	b (7) (2+), y (3) (1+)
364.30402	73.0
367.81836	82.7
368.45865	17.3
370.27679	17.5
371.27655	9.0
373.50842	115.7
379.54279	15.5
383.17352	43.3
384.15857	86.6
388.29816	95.9
392.92804	19.4
396.21429	61.7
397.04077	23.0
399.25922	60.6
402.23718	61.8
403.24280	33.2
406.41498	51.8
407.26367	24.4
409.32135	54.0
410.32178	155.9
413.88135	17.7
416.21362	114.6
417.18127	14.7
424.24646	124.8
425.18457	50.6
427.38068	70.1
434.77039	101.8
438.16553	259.3
439.06549	96.3
440.49463	12.0
441.65503	170.9
442.51208	94.7
443.28461	10.9
444.04303	69.2
444.70099	87.0
445.46997	107.2
449.25043	41.6
453.09406	70.4
455.10785	9.9
456.15765	227.8
457.38220	12.6
458.37195	134.6
459.50696	111.9
460.34229	648.5	y (4) (1+)-NH3
461.23749	233.2
462.23645	31.9
463.30145	46.6
466.29218	34.3
468.72571	621.8	b (10) (2+)-NH3, b (10) (2+)-H2O
469.49493	99.7
470.24133	35.2
471.46558	34.6
473.31995	161.4
477.24530	1218.0	y (4) (1+), b (10) (2+)
478.24933	335.6
480.51337	27.0
482.24622	149.9
487.29590	19.2
492.44379	38.7
493.26605	32.6
496.30518	34.2
499.90686	106.4
500.97998	20.3
502.04584	52.5
503.26605	100.9
504.34387	27.7
505.01208	140.7
505.83948	19.5
506.44684	70.3
507.22992	73.5
508.48285	51.7
509.21423	171.4
510.01862	76.7
510.65009	12.7
512.41949	620.8	b (11) (2+)-P
513.27856	25.2
514.22729	56.9
514.98822	19.7
516.14917	38.3
517.38153	192.4
518.74103	98.9
520.25970	19.4
521.31299	90.9
522.29828	78.4
522.99890	29.0
524.33215	76.5
525.34283	111.0
526.34088	19.4
527.30804	196.4
528.51392	136.7
533.31427	148.7
536.87378	382.6
537.68384	54.0
538.36658	119.2
538.96899	117.4
540.04938	21.3
541.20923	138.0
541.92938	14.7
542.64990	118.4
543.27753	24.9
544.30682	49.0
547.08356	430.4	b (12) (2+)-H2O-P, b (12) (2+)-NH3-P
549.52716	107.7
551.59851	163.2
552.36761	162.0
554.37640	54.7
555.31348	237.5
555.96045	30.7
557.14264	122.3
558.31177	7.1
559.31793	28.8
560.28845	9.9
560.96436	26.9
561.65558	115.0
563.10681	36.3
565.63110	118.7
566.32819	56.6
567.22333	55.6
569.32886	159.1
570.23932	29.2
571.29260	14.6
573.25903	635.7	y (5) (1+)-NH3
574.25635	149.0
575.50836	24.1
576.48212	12.9
577.71320	334.5	y (17) (3+)-H2O-P, y (17) (3+)-NH3-P
580.65131	41.6
581.61975	44.3
582.56769	75.0
584.31873	16.6
585.05695	45.2
585.67102	18.6
586.99872	408.8	y (10) (2+)-H2O, y (16) (3+), y (10) (2+)-NH3
588.09369	223.3
590.47772	974.4	y (5) (1+)
591.35822	320.9
592.59125	208.1
593.68481	72.3
595.80005	1030.7	y (10) (2+), b (12) (2+)-H2O, b (12) (2+)-NH3
596.86237	24.8
597.90906	62.9
600.33069	62.1
601.00330	17.5
602.01727	41.1
602.90234	564.9	b (18) (3+)-NH3-P, b (17) (3+), b (18) (3+)-H2O-P
603.61920	17.8
604.79517	221.5
605.62439	179.7
606.48248	28.8
607.93878	25.1
609.23212	109.5
610.74738	66.0
611.70563	93.7
612.45819	73.0
614.64410	181.3
615.42145	99.3
616.35565	253.2
617.83417	31.3
619.80634	436.9	b (6) (1+)-H2O
620.74536	64.1
621.37280	12.6
623.51685	59.2
625.29834	103.6
626.30591	117.8
627.59625	145.3
628.57361	1222.8	b (13) (2+)-NH3-P, b (13) (2+)-H2O-P
629.43298	197.0
630.06805	9.9
634.45251	51.1
635.88562	58.1
637.24091	339.8
638.08362	593.7	b (13) (2+)-P, b (6) (1+), y (11) (2+)
639.01453	50.1
640.24280	14.8
641.37463	117.0
643.28278	210.6
644.11102	26.8
645.73114	177.6
646.47125	41.1
647.18195	120.4
649.50104	82.0
651.31262	41.0
653.34845	272.3
654.45795	437.1
655.17755	6.6
656.18634	63.4
658.58844	286.8
659.60803	83.9
660.82129	120.9
661.45538	37.6
662.72882	972.7
663.48340	1569.0
664.61029	356.0	y (12) (2+)-H2O-P, y (12) (2+)-NH3-P
666.45068	18.3
668.03558	558.3
669.07758	377.9	b (20) (3+)-NH3-P, b (20) (3+)-H2O-P
669.90808	49.4
672.14038	530.5	y (20) (3+)-NH3-P, b (14) (2+)-NH3-P, b (14) (2+)-H2O-P
672.80524	441.9	y (12) (2+)-P, b (19) (3+)-H2O, b (19) (3+)-NH3
673.58063	209.6
675.19513	118.9
676.54230	43.9
677.63635	1367.4	b (13) (2+)-H2O, y (20) (3+)-P, b (13) (2+)-NH3
678.58813	498.7	b (19) (3+)
679.47430	31.1
680.78235	812.7	b (14) (2+)-P, y (19) (3+)
681.42975	497.6
682.52032	217.7
683.26337	30.5
684.01691	189.2
684.98523	44.0
686.33917	1003.3	b (13) (2+)
687.63379	473.9	y (6) (1+)-NH3, y (6) (1+)-H2O
688.59991	55.5
689.47949	24.1
691.11823	104.0
692.08099	80.6
694.83789	634.9
695.51971	444.2
696.37231	76.9
697.38654	105.6
698.22882	48.4
698.98553	24.2
700.10968	224.5
701.29608	372.3	b (20) (3+)-H2O
702.36810	205.6
703.24005	95.4
705.40857	1711.6	y (6) (1+)
706.49799	452.1
707.55103	130.5
709.12500	258.9
710.34552	86.4
711.73468	371.3
712.53046	113.0
713.38300	109.0
714.25323	130.2
715.71686	38.6
716.66833	149.6
717.92291	235.0
719.08923	138.7
720.63519	290.0
721.34180	422.5	b (14) (2+)-NH3, b (14) (2+)-H2O
721.98175	147.2
722.88867	284.1	y (12) (2+)
724.55884	334.9
725.33405	41.1
726.32642	58.2
727.42096	468.3
728.86285	245.9
729.76672	1155.3	b (14) (2+)
730.61664	846.3
731.79834	418.9
733.19879	139.8
733.87842	208.5
734.66516	264.9
735.95630	308.9	y (14) (2+)-H2O-P, y (14) (2+)-NH3-P, b (21) (3+)-NH3, b (21) (3+)-H2O
737.07538	172.9
738.43536	18.4
739.45343	63.6
740.25659	36.7
741.18427	352.2
742.20074	1003.9	b (21) (3+), y (21) (3+)-NH3, y (21) (3+)-H2O
743.09503	1114.8
744.50262	287.7	y (14) (2+)-P
745.71307	1336.4	b (15) (2+)-H2O-P, b (15) (2+)-NH3-P
746.52887	583.6
747.81781	313.8	y (21) (3+)
748.75958	233.4
749.86786	1403.9	y (13) (2+)-NH3
750.71747	2997.6
751.71368	3049.8
753.36139	354.5
754.32556	678.1	b (15) (2+)-P
755.27039	950.1	[M+3H] (3+)-NH3-H2O-P
756.08929	673.8
757.18579	591.5	y (13) (2+)
758.05292	302.3
759.62238	411.4
760.64380	809.1
761.72247	1477.9	[M+3H] (3+)-H2O-P, [M+3H] (3+)-NH3-P
762.67603	99.4
764.18811	58.1
765.08447	107.1
766.18011	432.1
767.10767	2275.5	[M+3H] (3+)-P
767.95197	2099.6
769.18970	535.1
770.01160	571.0
771.02728	849.6
772.09644	117.8
772.79919	97.2
773.64630	129.1
774.27106	604.3	y (7) (1+)-H2O
775.49194	1828.8	y (7) (1+)-NH3
776.35962	651.6
777.14624	300.6
778.22369	845.0	y (15) (2+)-H2O-P
779.53241	638.2	y (15) (2+)-NH3-P
780.62781	875.0
781.67645	950.0
782.33777	1346.6
783.15729	715.6
784.83112	1015.9	y (14) (2+)-NH3, y (14) (2+)-H2O
785.96704	1357.3
787.81964	5665.7	y (15) (2+)-P, [M+3H] (3+)-NH3-H2O
788.54181	2210.4	b (16) (2+)-H2O-P
789.52448	582.5	b (16) (2+)-NH3-P
790.29883	507.7
790.97943	589.5
792.30603	876.5	y (7) (1+)
793.43805	114.6
798.89972	10.1
812.45648	59.5
814.29779	185.4
815.15802	68.2
816.59491	46.2
818.65228	152.6
819.90924	113.0
820.79193	165.8
824.58246	168.2
825.52533	36.3
828.01129	135.1
828.86456	182.5
829.57562	34.8
832.08954	41.3
833.83636	62.4
835.97339	171.0
837.77014	530.2	b (16) (2+)-NH3, b (16) (2+)-H2O
838.90094	238.7
841.02094	219.9
842.49677	139.6
844.07648	182.0
845.04010	94.6
846.66992	972.3	b (17) (2+)-H2O-P, b (16) (2+), b (17) (2+)-NH3-P
847.52759	793.0
848.43042	24.6
849.48535	28.1
850.52405	14.7
852.13971	18.4
853.22449	39.0
854.19745	139.7
855.30402	282.6
856.13281	132.7
857.25146	47.4
859.37030	87.9
860.90002	171.7
861.60406	63.3
862.29840	23.1
863.36169	10.8
865.76752	441.5	y (17) (2+)-H2O-P, b (9) (1+)-H2O, y (17) (2+)-NH3-P, b (9) (1+)-NH3
867.32141	99.2
870.89221	46.6
874.25336	20.7
875.44592	16.5
876.73334	130.4
878.54840	18.9
880.28705	91.1
883.32568	394.9	b (9) (1+)
884.42242	115.8
885.48358	81.1
886.39374	79.0
887.85358	176.7
889.78613	19.3
894.66870	168.1
895.47119	54.0
896.19000	154.7
897.38037	24.2
902.03217	72.7
903.36371	425.8	b (18) (2+)-NH3-P, b (18) (2+)-H2O-P
904.48566	1374.7	b (17) (2+)
905.52972	462.6
906.37909	92.0
907.49237	208.3
909.88593	138.9
912.13361	1149.6	b (18) (2+)-P
913.12573	340.2
914.66095	701.9	y (17) (2+)-H2O, y (17) (2+)-NH3, y (18) (2+)-NH3-P, y (18) (2+)-H2O-P
916.40527	42.4
918.79193	436.1
919.53094	35.8
921.43610	389.6	y (8) (1+)-H2O
922.38019	571.7	y (8) (1+)-NH3
924.07037	90.7
925.20215	159.7
926.40308	72.5
928.01141	211.9
930.15485	11.9
931.35651	136.2
932.36798	32.2
933.07666	143.5
933.69427	62.7
934.51556	19.4
935.22095	77.6
936.31512	89.0
937.08405	72.4
938.42383	157.4
939.49786	1063.0	y (8) (1+)
940.57465	816.5
941.38971	34.5
942.82782	164.6
943.51630	29.1
944.88885	10.1
946.44843	127.6
947.31201	190.7
951.81000	935.3	b (18) (2+)-NH3, b (18) (2+)-H2O
952.72687	588.3
953.55463	99.5
954.30981	56.2
955.40717	49.0
957.04474	100.5
957.67987	14.0
958.68115	67.1
959.33813	9.0
961.02441	2072.2	b (18) (2+), b (19) (2+)-NH3-P
961.96027	1059.9
962.70355	105.6
963.82440	161.2
964.90143	200.5
965.79047	86.6
966.63324	113.9
967.38812	53.6
968.34857	88.3
969.30981	408.5	b (19) (2+)-P
970.30664	224.2
972.17877	139.4
973.22852	180.4
974.52374	44.8
976.58905	47.2
977.95752	97.7
979.43939	22.6
980.52521	67.1
981.62793	183.9
982.52222	260.9
984.33441	133.5
985.40405	331.7
988.30499	67.6
991.01312	17.5
991.91339	143.2
993.49274	82.6
994.71149	31.6
995.50031	115.1
997.02759	46.7
998.65814	79.7
1000.16846	620.8
1000.92572	128.2
1002.95654	74.9
1005.67474	154.4
1006.49042	105.3
1008.60382	1254.1	y (9) (1+)-H2O, b (19) (2+)-H2O
1009.48755	869.8	y (9) (1+)-NH3, b (19) (2+)-NH3
1010.44849	162.7
1011.65485	93.5
1012.48834	435.7	b (20) (2+)-P, y (19) (2+)-H2O, y (19) (2+)-NH3
1013.36761	310.4
1014.07031	182.2
1015.76678	36.3
1016.76093	89.3
1018.09637	2486.5	b (19) (2+)
1019.16205	868.1
1020.58002	31.4
1021.40216	193.6
1022.07867	10.2
1024.00977	179.5
1025.76392	205.0
1026.46863	1132.3	y (9) (1+)
1027.54260	586.8
1028.69604	113.7
1029.49438	56.6
1032.35327	19.3
1034.47461	210.2
1035.29858	253.1
1036.17285	44.3
1039.11743	94.9
1040.88806	120.2
1043.63318	222.2
1044.26135	110.9
1044.86841	56.2
1047.12158	123.8
1047.82837	32.7
1048.46143	77.0
1051.47351	167.9
1052.54578	521.2	b (20) (2+)-NH3, b (20) (2+)-H2O
1053.63892	446.8	b (21) (2+)-H2O-P
1055.65808	133.9
1057.10254	97.6
1058.32690	153.0
1059.42285	27.0
1061.67456	1553.2	b (20) (2+)
1062.49170	525.4	y (21) (2+)-H2O-P, b (21) (2+)-P
1063.31445	331.7	y (21) (2+)-NH3-P
1064.18152	291.1	y (20) (2+)
1065.07788	70.5
1067.40137	14.7
1068.26245	196.5
1069.30762	31.7
1071.04321	225.0
1073.56848	31.5
1075.27515	261.0
1076.33215	127.1
1077.15332	42.0
1079.51196	167.9
1081.39233	24.3
1083.93701	134.4
1085.34436	329.0
1086.64343	26.2
1089.15308	63.8
1090.27527	126.0
1091.18628	320.3
1092.26392	102.5
1093.01196	128.3
1094.14990	185.9
1094.92603	70.3
1096.48279	97.3
1098.56140	266.2
1100.57446	9.9
1101.32593	198.5
1103.08435	629.2	b (21) (2+)-H2O, b (11) (1+)-H2O, b (21) (2+)-NH3
1103.92432	285.9	b (11) (1+)-NH3
1104.81409	25.4
1107.78406	16.6
1108.67981	115.9
1110.60486	108.4
1111.98206	1265.5	y (21) (2+)-H2O, y (21) (2+)-NH3, b (21) (2+)
1113.00366	204.9
1114.17761	38.8
1115.57349	209.4
1119.76721	60.0
1121.23193	109.9
1122.20923	17.9
1125.56641	76.7
1126.47668	46.1
1127.64746	24.5
1128.64185	18.5
1129.45557	20.3
1130.28735	45.7
1133.59143	196.4
1135.01782	145.7
1137.41187	195.1
1140.21204	90.1
1141.43652	17.5
1142.99170	43.7
1143.78516	12.8
1144.49304	46.4
1145.58801	41.7
1146.63074	13.7
1149.07593	41.2
1152.84448	103.4
1154.10791	66.7
1155.29321	77.2
1157.10620	18.3
1164.45703	30.6
1165.28809	83.6
1171.13428	117.3
1171.95093	75.5
1172.66528	259.9
1173.72083	81.7
1174.70691	26.9
1178.35010	62.4
1179.61987	14.7
1180.77344	15.6
1181.71362	14.6
1187.70093	25.9
1189.32373	264.2
1190.54004	251.4
1191.46655	332.0	b (12) (1+)-NH3
1192.17651	127.3
1204.44336	84.7
1208.41797	151.4
1209.42847	18.5
1210.25171	221.8
1211.23206	60.8
1214.02979	24.0
1216.10913	34.4
1221.20728	69.7
1223.46277	7.1
1227.42383	93.6
1228.52625	43.0
1229.42175	17.5
1234.41016	49.4
1237.39954	57.0
1240.42664	66.0
1243.36755	33.5
1244.49060	16.6
1247.34802	38.1
1248.37927	8.0
1250.17297	25.1
1255.54041	44.8
1256.31445	115.9
1258.29358	184.3
1259.03149	82.6
1260.55139	75.8
1267.28601	33.5
1268.15356	62.0
1269.32715	36.0
1270.26306	30.6
1271.36670	10.9
1277.37341	90.9
1287.47998	52.8
1290.54724	57.9
1294.39172	200.8
1295.45105	140.7
1296.55164	34.3
1297.51965	88.3
1301.51819	40.0
1302.71948	24.9
1306.63501	29.8
1309.67297	134.8
1316.42773	30.6
1319.20508	46.1
1323.39612	62.7
1324.55481	57.7
1326.81335	87.7
1328.21570	75.7
1329.62329	58.0
1336.56567	10.1
1345.69226	83.5
1346.71484	9.9
1349.55396	66.4
1353.28552	15.5
1354.37073	58.1
1357.52673	44.8
1360.73401	42.8
1364.04810	55.6
1364.68054	24.9
1366.10620	31.6
1367.01160	55.3
1371.01941	156.5
1371.76770	81.7
1372.51709	67.2
1373.15564	54.0
1383.23608	41.2
1385.65771	27.4
1390.19812	112.0
1390.95056	11.3
1402.67017	39.3
1405.16846	60.5
1407.17114	19.4
1409.53894	32.6
1411.46814	54.9
1423.67236	59.9
1425.55542	115.8
1426.78088	61.9
1427.46008	20.3
1435.78931	29.8
1437.56445	60.2
1440.46252	98.5
1441.72937	32.4
1446.35046	100.7
1449.39648	19.8
1450.32788	42.7
1451.31445	23.4
1452.08630	124.9
1455.20166	22.1
1467.20142	40.1
1469.46887	84.9
1485.14441	49.9
1502.45068	30.7
1524.32166	75.4
1530.48425	14.7
1534.88220	52.2
1543.98608	31.5
1578.40454	27.7
1598.69641	12.7
1605.77991	23.1
1606.68738	25.3
1837.70911	72.1
