# Supplementary material for: Phosphoproteomic Analysis of Platelets Activated by Pro-Thrombotic Oxidized Phospholipids and Thrombin
Source: PLoS One. 2014 Jan 6;9(1):e84488. doi: 10.1371/journal.pone.0084488 (PMC3882224; doi:10.1371/journal.pone.0084488)
Supplement: Annotated Spectra S4 — (ZIP) [file pone.0084488.s007.zip › RLSPPSSSAASSYSFSDLNSTR_-14_2_119440.txt]

m/z	i	matches
230.35304	46.4
235.23306	36.6
236.44865	32.8
241.99638	40.7
244.41725	36.6
248.84579	131.7
253.26074	64.4
254.59695	72.5
259.06387	73.4
262.22247	143.2
265.53543	163.7
266.51959	52.7
267.50046	84.1
268.25787	41.3
269.36194	155.9
270.40057	128.8
271.40005	146.9
272.15991	83.7
273.33734	25.2
275.15918	143.5
276.24548	1789.2
277.17532	42.2
278.99829	54.3
280.59842	73.4
282.29761	54.2
283.15680	52.2
284.26874	30.8
285.97354	205.0
288.92654	259.7
290.13684	35.3
297.00385	31.2
297.84598	125.3
299.17078	312.1
301.69083	173.5
303.27951	277.5
304.48389	319.5
305.16870	19.3
306.66046	48.9
309.03262	91.0
310.91559	153.4
312.56073	83.4
315.19489	93.2
317.02341	110.4
319.45605	164.9
320.41229	21.3
321.25192	157.4
323.37549	42.7
324.41049	31.0
325.22266	36.6
327.18030	818.8
328.37466	244.8
329.13382	17.2
333.35184	131.7
338.31232	178.0
339.20123	662.6
340.50153	293.5
341.29730	223.2
343.44751	73.5
345.26459	260.9
346.26294	322.3
350.01846	118.5
351.19183	179.7
352.45905	36.6
353.40527	145.7
354.19580	25.0
357.64429	140.4
358.43756	68.5
359.16348	27.4
363.29840	3034.9	y (3) (1+)
364.17987	183.4
366.36932	30.8
367.79083	58.0
368.51532	54.4
369.40668	107.1
370.76059	47.3
372.73779	46.4
373.37006	360.0
374.51871	85.2
375.30154	105.0
380.04919	65.6
381.32404	112.3
382.45251	48.3
388.31732	96.6
391.03192	248.0
396.28705	212.7
398.29657	269.5
402.49786	23.1
403.13397	50.1
403.78491	89.1
405.14569	307.6
406.32635	565.3
407.41797	173.9
408.25800	71.1
409.21490	148.7
412.36627	73.0
415.56342	21.1
416.90784	96.7
418.33777	159.4
419.38611	75.8
420.20325	94.6
424.12872	774.0
425.13989	550.0
428.93396	56.1
429.94293	46.1
431.35626	58.0
433.27051	240.9
433.93079	368.4
437.36633	627.7
438.24298	365.0
440.26685	66.2
441.25696	61.8
442.52234	56.3
443.33972	104.3
444.36694	71.5
445.09515	50.3
448.37115	19.2
449.31445	240.0
451.01031	160.8
451.94812	58.1
453.10193	91.0
454.73932	312.1
457.23193	32.8
458.05585	170.6
459.49805	1066.9
460.36682	2358.7	b (10) (2+)-H2O-P, b (10) (2+)-NH3-P, y (4) (1+)-NH3
461.53857	995.2
462.44183	122.6
464.25696	172.7
465.47449	35.3
466.28198	230.3
467.24976	212.3
468.80573	1930.7
469.48505	91.8
470.36902	236.5
471.27802	114.2
472.61237	131.5
473.37482	104.3
474.29175	98.4
475.12311	74.9
477.31891	6162.4	y (4) (1+)
478.34137	827.6
479.26117	65.4
480.11414	48.3
483.07849	90.3
485.26068	213.5
486.19904	48.5
489.20294	150.4
491.35724	162.2
494.53290	98.1
495.26715	109.3
497.36304	110.6
498.67700	244.3
500.53992	54.1
501.48724	73.7
504.74658	283.5
507.86444	311.1
509.01416	263.6
511.27356	69.5
512.63416	1013.5
514.03210	303.7
515.61908	78.7
516.65588	529.2
517.71680	1171.5
518.73962	208.3
520.40814	39.0
521.38757	81.5
523.06274	280.8
524.14496	58.0
526.45502	250.4
527.41882	80.2
529.28424	194.5
531.12988	23.2
533.41467	528.4
535.12109	46.4
535.91302	96.4
537.62866	1079.1
538.55481	144.9
539.60583	148.6
542.01398	217.6
543.35974	112.3
544.27643	179.3
545.46649	71.4
546.64417	1711.2
547.37469	548.5
548.12109	210.5
549.44501	65.7
551.06702	514.1
552.31006	794.1
553.20709	54.4
554.20221	91.3
555.17657	244.0
555.90082	1384.3
556.56879	639.5
558.68451	82.1
561.41119	643.4
562.48901	226.6
564.50104	406.9
565.39838	160.9
566.26886	163.9
567.87811	69.5
568.62341	19.2
569.35468	331.0
570.31305	223.4
571.16022	727.6
572.35315	784.0
573.37317	1347.5
574.40387	568.5
575.65100	93.1
577.32904	161.9
577.96497	471.3
579.25641	273.2
580.42987	149.1
581.22174	276.4
582.22314	73.4
583.51501	19.2
585.31085	34.7
586.63727	1294.0
587.34625	1050.4
588.16260	185.2
590.33264	6373.1	y (5) (1+)
591.46320	1612.7
592.83722	479.8
593.76898	176.4
594.61176	42.5
595.75061	809.4
596.42291	649.8
597.15369	326.6
598.30035	732.6
602.87518	1185.0
603.93250	243.7
604.79272	243.0
605.89752	179.7
606.93073	149.9
607.58636	157.5
609.77960	46.4
610.67816	194.2
612.58081	152.8
614.23163	224.9
614.93164	273.4
615.87256	100.4
616.94977	176.7
618.07770	90.6
619.25970	1276.7
620.53864	1104.0
622.02405	349.9
623.37085	69.7
624.46100	385.8
626.46906	251.7
628.34595	3845.4	b (13) (2+)-NH3-P, b (13) (2+)-H2O-P
629.43158	695.3
630.09528	276.9
631.44525	195.3
633.01672	215.5
633.99896	610.7
635.50830	113.5
637.46393	4244.5	b (13) (2+)-P
638.80011	680.4
639.74554	425.3
640.79315	160.1
642.53485	204.3
643.27838	87.0
644.22931	142.5
645.25366	21.6
646.49005	298.1
647.53925	470.7
648.73474	313.5
649.47485	465.7
650.09259	38.1
651.11859	123.2
652.25690	88.3
653.20465	800.2
654.45313	715.3
655.09521	102.4
655.91718	310.6
656.76764	195.5
657.38904	271.5
658.27875	119.8
659.34259	902.3
660.26056	579.0
661.46228	152.6
662.70013	2005.1
663.46539	3408.0
664.49500	509.7
665.94006	159.8
667.31024	516.6
668.29437	2783.3
669.32526	1120.8
670.64520	183.0
671.55768	396.8
672.40503	1187.6
673.39160	1671.5
675.23248	288.4
676.17572	493.7
677.23480	4429.1	b (13) (2+)-NH3, y (20) (3+)-P, b (13) (2+)-H2O
677.87109	508.7
678.54987	164.6
681.05023	7961.7	y (19) (3+), b (14) (2+)-P
682.26447	456.1
683.00958	483.8
685.19904	187.6
686.09106	1705.6
686.91052	3182.7	b (13) (2+), y (6) (1+)-H2O
688.20343	1839.5
689.13989	635.1
690.26282	410.1
692.25336	354.9
693.13647	155.4
694.59058	1312.2
695.32544	537.1
696.29865	312.6
697.47070	253.6
698.64410	150.2
699.40979	543.1
700.08527	319.4
701.14557	220.8
701.97150	202.4
702.79431	953.5
703.69183	61.9
705.31891	5574.7	y (6) (1+)
706.40204	1439.4
707.33435	565.1
708.69794	258.5
710.18225	526.3
711.16229	554.8
712.28241	602.0
712.90826	197.3
713.54535	344.6
715.22858	352.3
715.96051	65.2
716.69562	295.1
718.04083	671.1
718.98889	366.4
720.16205	531.2
720.88397	2542.9	b (14) (2+)-H2O, b (14) (2+)-NH3
721.56165	777.5
722.48828	636.1
723.56696	98.7
725.77826	579.3
727.29944	1919.6
728.51080	564.6
729.25452	1136.9
729.96429	4521.6	b (14) (2+)
730.88348	1045.7
732.31573	1522.7
733.15546	1203.9
734.37476	485.6
735.78387	258.8
736.38702	1307.2
737.22479	316.4
738.77405	710.8
739.98608	903.9
741.26166	1521.2
742.43665	1461.0
743.24286	423.9
744.16852	514.2
745.33380	3824.1	y (14) (2+)-NH3, b (15) (2+)-NH3-P, b (15) (2+)-H2O-P
746.09967	2251.4
747.32965	464.9
749.10803	8310.1
750.08496	8572.2
751.19287	5294.8
751.95917	1043.9
752.99847	123.9
754.31732	3329.3
754.96454	4211.1	[M+3H] (3+)-NH3-H2O-P, b (15) (2+)-P
755.83984	782.6
756.48724	735.7
757.66046	1094.9
758.64465	468.8
760.06128	1012.5
761.54901	9180.3	[M+3H] (3+)-NH3-P, [M+3H] (3+)-H2O-P
762.78363	1062.6
763.64679	505.3
764.49176	364.6
765.20001	710.0
766.44678	2015.7
767.50378	4783.7	[M+3H] (3+)-P
768.15265	3035.5
769.26495	421.2
770.82745	932.8
771.77423	514.3
772.66272	391.6
773.26752	22.5
774.37250	2161.0	y (7) (1+)-H2O
775.36548	1975.2
776.37250	2794.4	b (8) (1+)-H2O-P
777.19995	275.3
777.93384	483.9
778.82776	723.9
780.32404	2422.4
781.47064	4901.0
782.27716	8068.7
783.68176	1476.8
784.53998	1043.8
785.24017	3213.1
785.84552	2837.5
786.51880	2151.1
787.19568	537.4
788.00946	40097.3	b (7) (1+)-NH3, y (15) (2+)-H2O, b (7) (1+)-H2O, [M+3H] (3+)-NH3-H2O, y (15) (2+)-NH3
789.61444	2935.3	b (16) (2+)-H2O-P, b (16) (2+)-NH3-P
790.63995	1137.9
791.44769	650.2
792.47021	2233.5	y (7) (1+)
793.71368	131.0
794.45886	46.3
795.93414	138.3
796.69354	264.1
798.53400	71.9
803.57080	210.2
808.15411	72.0
811.86780	96.4
812.98944	35.5
814.17194	243.9
815.40131	19.5
816.27661	156.0
817.46069	67.5
818.19257	158.8
820.86792	413.1
822.76123	73.0
824.26184	480.7
826.81232	15.3
827.47638	94.3
829.07922	1909.6
830.03754	228.9
830.78162	88.7
831.47626	63.8
832.81622	213.0
834.61139	295.8
835.27789	52.3
836.28693	23.1
837.78693	1721.1
838.58154	1403.7
839.71869	235.5
840.60901	112.0
842.33337	92.8
843.80029	135.0
846.60626	1778.7
847.30438	2748.3	b (9) (1+)-H2O-P, b (16) (2+), b (17) (2+)-NH3-P
848.42151	23.1
849.76410	292.0
850.58295	421.5
852.16974	632.4
853.80939	104.2
855.51605	618.1
856.54950	397.8
857.61200	83.1
858.70959	423.2
859.37823	96.7
862.11145	157.1
864.12616	106.3
864.87897	21.0
865.80835	727.1
866.78687	225.6
868.79944	422.5
869.46625	137.0
871.42072	45.5
872.74908	90.4
874.41229	580.0
875.08954	68.7
876.45892	28.9
877.63116	310.1
878.40845	140.4
879.25787	167.7
879.92358	284.0
881.31458	375.3
883.40375	101.4
885.20795	104.3
886.45392	295.6
887.14471	71.8
888.27374	102.1
889.34399	279.6
890.28754	155.8
891.11420	351.5
892.30157	73.4
894.29156	292.5
895.35809	819.5
896.84650	217.1
897.54230	213.7
898.65643	96.3
899.35785	75.0
902.30426	173.3
903.07428	1045.7
904.43604	7976.0	b (17) (2+)
905.36591	1744.3
906.25983	32.7
906.99127	54.9
908.77411	32.8
909.53925	63.6
910.22510	219.4
912.07477	6476.6	b (18) (2+)-P
913.07056	1012.3
914.62695	2052.0	y (18) (2+)-H2O-P, y (18) (2+)-NH3-P, y (17) (2+)-NH3, y (17) (2+)-H2O
915.43585	128.0
916.41193	228.8
917.44214	353.8
918.40900	316.1
920.50171	186.5
921.59564	1877.2
922.44720	1227.3
923.60626	629.7
924.60724	456.2
925.26459	18.2
926.21246	342.4
927.36230	356.4
928.39362	130.9
929.40424	416.6
930.70093	253.1
933.47662	243.6
934.35004	535.4
935.29364	195.0
936.39667	442.0
939.38129	4579.9	y (8) (1+)
940.38428	2309.2
941.40674	251.0
943.31030	871.0
944.14886	222.8
945.80719	200.4
946.58203	272.0
947.54205	622.8
949.47076	190.8
950.54541	242.7
951.47467	166.8
952.13068	4081.8	b (18) (2+)-NH3, b (18) (2+)-H2O
953.06720	563.0
954.69653	466.7
956.97919	279.3
957.61090	116.8
959.25812	68.5
960.84283	9125.5	b (18) (2+), b (19) (2+)-NH3-P
961.66644	3954.4
962.32983	509.7
963.25928	946.5
964.53290	523.5
965.33130	439.5
966.52612	628.8
967.66205	630.2
969.08521	3163.3	b (19) (2+)-P
970.03534	476.8
971.13446	388.1
971.81781	849.1
972.49005	1569.6
973.32257	837.6
974.33246	525.5
974.93414	45.6
975.64716	141.5
976.27637	137.6
978.50800	201.7
979.35028	9.1
980.82813	540.1
981.45709	583.8
982.29034	347.0
984.33008	373.5
985.33783	95.0
985.98114	152.2
986.95557	263.4
989.70459	349.7
990.49072	622.2
991.28497	290.1
992.49054	383.1
993.68091	65.8
994.76605	318.5
995.53021	194.5
996.43256	180.0
997.24591	406.8
999.38354	626.3
1000.52051	331.5
1002.22186	418.1
1003.70435	355.2
1005.71356	285.6
1006.74078	465.7
1008.49634	1524.2
1009.42560	4484.5	y (9) (1+)-NH3, b (19) (2+)-H2O, b (19) (2+)-NH3
1010.36798	600.0
1012.70648	1998.3
1013.48480	249.4
1014.62646	154.4
1015.92841	253.5
1018.01660	9240.8	b (19) (2+), b (10) (1+)-NH3
1018.91504	2476.8
1019.65985	160.8
1021.52759	158.2
1022.29150	113.4
1022.96686	114.3
1026.39331	5922.1	y (9) (1+)
1027.34448	2405.5
1028.35864	626.7
1029.40405	27.2
1030.36279	42.4
1032.65125	74.9
1033.97827	463.3
1034.80054	1251.4
1035.52234	555.8
1038.11670	58.0
1039.07666	221.6
1040.39709	117.3
1042.17395	61.9
1043.44751	1387.5
1044.05347	206.7
1044.81116	125.6
1045.48267	131.4
1046.63281	580.2
1049.12244	121.8
1049.79736	26.9
1050.70996	150.8
1052.47742	1843.1
1053.34814	1467.4
1055.21973	305.6
1056.41699	223.1
1057.61597	110.4
1058.37048	89.8
1061.27844	4953.1	b (20) (2+)
1062.01782	3426.1
1063.26282	1446.7
1064.24292	218.4
1065.42419	36.7
1066.31250	177.1
1067.13049	127.5
1068.41919	468.9
1069.21143	55.8
1070.65698	307.2
1071.55713	223.7
1072.23413	64.9
1073.41064	132.4
1074.64539	80.1
1075.78125	25.0
1076.48633	90.8
1077.24390	166.9
1080.41895	315.3
1081.21875	292.7
1083.22546	364.5
1083.94092	65.8
1085.31824	154.8
1087.54346	112.2
1088.76611	636.3
1090.15112	1348.7
1091.37610	570.2
1092.74390	372.2
1093.76086	388.4
1094.66821	1290.2
1095.58752	320.9
1096.66699	156.0
1097.40417	83.0
1099.14844	119.9
1099.88647	199.5
1100.80188	234.6
1101.77930	480.7
1102.96521	1725.3
1103.75244	591.4
1105.42383	19.2
1106.54553	69.5
1108.84131	129.1
1112.04150	4507.8	b (21) (2+), y (21) (2+)-NH3, y (21) (2+)-H2O
1112.77441	649.1
1113.56287	60.8
1115.69678	247.8
1116.52563	162.7
1117.34253	157.7
1118.93054	30.9
1121.37793	277.9
1122.01929	61.9
1122.70605	36.6
1125.27881	266.8
1126.30872	145.1
1127.77295	104.7
1128.83862	130.0
1130.53430	140.5
1134.65649	55.3
1135.62427	155.1
1139.77747	90.8
1141.37878	50.1
1143.43225	172.5
1146.24438	217.3
1146.90918	55.3
1148.31152	416.7
1150.55566	71.5
1151.45190	73.6
1153.40344	116.4
1154.61328	137.1
1155.51538	106.5
1157.23206	233.3
1158.40637	19.2
1159.79089	158.5
1168.62207	120.1
1170.15137	232.9
1171.56396	1272.9
1172.67944	657.9
1173.62085	175.1
1174.45947	197.1
1176.68579	112.0
1178.55396	106.4
1179.35730	117.9
1180.88831	122.2
1184.42200	155.5
1186.35693	117.3
1187.28491	36.7
1189.32629	1959.5
1190.51990	2197.5	b (12) (1+)-H2O
1191.40906	590.2
1192.65234	37.2
1194.23059	102.1
1197.78418	115.3
1198.98157	23.6
1199.66565	35.6
1200.81543	55.0
1204.71069	118.0
1205.49121	29.8
1207.57849	199.1
1208.25928	241.2
1209.42627	150.2
1210.42175	302.5
1213.30713	207.2
1214.46729	23.0
1215.34985	230.7
1217.69556	223.0
1219.69385	122.2
1221.50281	413.2
1222.62866	189.3
1226.77515	21.2
1228.55078	101.8
1230.03027	96.8
1231.02991	125.4
1235.64636	69.1
1236.87061	34.8
1240.62695	50.6
1241.46912	148.5
1242.39404	124.9
1248.66943	73.5
1249.74268	69.3
1250.37097	357.1
1251.17371	73.0
1252.63147	32.7
1254.49817	113.0
1258.55957	287.0
1259.89148	269.8
1260.69165	49.6
1263.59570	181.5
1266.32751	65.6
1270.66394	36.3
1272.69519	100.8
1274.42834	28.9
1276.51196	377.0
1277.55530	200.6
1279.14465	69.9
1280.94226	38.6
1283.63013	87.3
1284.54871	185.7
1285.55798	115.6
1287.15234	145.8
1289.28589	93.0
1290.97571	58.3
1292.70032	464.3
1293.50989	117.2
1294.46118	339.0
1295.44080	179.4
1296.19373	123.7
1299.56531	39.6
1301.46985	173.7
1303.27417	232.5
1307.55530	44.4
1308.55798	74.4
1310.70715	33.5
1319.20154	27.0
1320.74792	43.8
1321.72668	49.2
1324.90930	116.5
1325.84607	106.5
1327.45703	295.2
1328.31799	474.2
1329.06116	159.6
1337.78210	123.7
1342.51917	143.3
1345.54126	52.1
1346.26111	25.0
1347.25940	256.9
1349.04553	157.9
1350.65967	32.8
1351.66370	240.5
1353.69226	353.7
1354.40662	145.1
1363.63318	256.7
1365.72290	65.6
1371.45081	562.6
1372.53772	252.8
1373.23621	19.7
1381.56750	25.6
1396.99890	49.3
1400.86365	230.1
1406.54138	111.3
1407.37183	119.8
1408.57593	204.0
1409.30554	44.4
1411.63721	42.5
1416.34106	217.1
1419.31250	67.0
1420.04358	93.1
1422.39270	60.9
1423.44360	199.5
1424.83789	153.2
1428.73389	75.5
1429.61487	19.2
1434.71204	156.4
1436.03088	63.9
1439.73047	19.9
1440.57239	72.2
1441.69336	256.4
1449.65051	43.5
1451.83313	61.9
1452.82092	27.6
1454.54980	28.8
1458.09473	90.5
1458.73889	175.8
1459.58179	142.3
1466.51233	157.5
1469.44556	21.2
1470.50940	167.7
1487.66895	88.5
1497.81848	150.9
1510.66968	262.7
1526.95740	69.6
1578.52222	143.3
1579.44519	118.3
1582.37573	139.4
1587.09875	96.9
1587.77661	28.9
1605.26550	100.7
1606.01099	36.7
1655.37817	115.9
1709.92346	34.8
1792.57434	43.5
1808.54468	234.3
1818.49451	25.0
1836.00427	19.2
1871.62732	61.8
