# Supplementary material for: Phosphoproteomic Analysis of Platelets Activated by Pro-Thrombotic Oxidized Phospholipids and Thrombin
Source: PLoS One. 2014 Jan 6;9(1):e84488. doi: 10.1371/journal.pone.0084488 (PMC3882224; doi:10.1371/journal.pone.0084488)
Supplement: Annotated Spectra S4 — (ZIP) [file pone.0084488.s007.zip › RLSPPSSSAASSYSFSDLNSTR_-16_2_100316.txt]

m/z	i	matches
228.17305	43.8
238.55237	35.7
239.36707	32.9
244.10455	359.6
249.09872	29.7
252.12961	31.3
253.06403	203.1
254.23688	17.8
256.99133	171.5
258.67050	161.9
261.31079	81.7
262.85785	155.3
263.94974	82.9
265.16422	47.9
266.18991	55.0
270.43182	89.5
272.23547	35.1
274.02484	41.7
276.28088	651.7
277.17575	107.6
278.57678	18.1
280.21088	76.8
283.48419	87.4
284.27423	73.6
286.07751	137.4
288.46655	96.9
292.40549	180.2
296.15527	67.9
298.21643	143.5
299.72113	85.8
301.80121	53.7
303.28333	284.2
304.45053	112.3
309.09003	49.7
313.17993	94.0
317.11951	260.1
320.30640	322.9
321.28400	130.4
322.19772	41.0
324.24805	315.7
327.36301	589.6
328.05786	179.5
331.53925	123.1
338.12360	33.7
339.37988	885.5
340.44238	27.7
341.42194	305.4
343.42615	57.8
345.46808	135.4
346.34818	93.0
347.12927	127.8
348.28705	55.1
351.07190	43.4
354.95715	29.6
355.92126	90.3
356.63403	23.6
358.34467	120.1
359.39807	495.3
363.26221	4417.0	y (3) (1+)
364.33502	443.6
365.33838	49.8
368.34558	75.8
369.23090	51.8
371.63000	100.1
373.23511	229.8
375.52310	384.6
376.79749	25.6
378.25763	104.3
381.01324	74.4
381.63019	78.7
384.50836	17.7
385.31219	166.0
386.55182	31.7
388.13837	212.5
389.42010	138.4
391.48230	100.3
392.33411	175.9
397.20990	99.0
399.29626	67.0
402.18756	423.3
403.54688	57.7
407.00031	371.3
408.02399	168.5
409.27985	361.6
411.24170	15.7
413.31567	21.7
414.32117	37.4
416.32501	167.9
419.66742	168.5
421.20917	45.0
422.20258	119.1
424.46204	346.5
425.39069	124.0
426.16431	52.0
427.23718	285.9
428.11353	21.1
429.44147	57.1
430.14014	55.7
433.37274	480.3
435.54230	32.8
437.13281	366.0
438.11493	95.7
439.37286	90.9
441.11841	153.9
444.64050	197.4
445.28473	46.8
447.47766	249.7
449.12079	549.9
451.96887	155.9
452.94904	84.5
453.61584	169.3
454.46777	83.5
456.19977	29.0
457.40790	171.8
458.37347	324.1
459.27332	1082.0
460.31757	1809.1	b (10) (2+)-H2O-P, b (10) (2+)-NH3-P, y (4) (1+)-NH3
461.22327	665.1
461.94275	44.9
462.54333	89.3
463.45398	129.2
464.21069	36.9
465.32343	18.1
467.40936	33.7
468.76953	1029.5
469.45453	600.4
470.12701	164.4
470.82794	160.0
473.10529	59.0
477.32379	3724.5	y (4) (1+)
478.35571	1492.1
479.38348	94.9
481.21381	76.8
482.20544	640.3
482.93713	277.3
484.36182	61.1
487.19629	53.1
488.10419	57.1
489.47205	67.7
490.43793	113.1
491.26270	114.1
492.16992	47.7
496.27234	551.4
497.32227	105.0
499.69452	37.0
501.53027	21.7
502.27979	51.0
503.50519	417.6
504.25323	120.5
504.85803	543.8
506.38428	230.2
507.75208	189.2
508.38391	406.0
509.45624	33.0
510.37567	91.0
511.69489	176.4
512.56238	998.6
513.75488	182.5
514.43878	408.9
515.30353	102.9
517.81860	1902.3	b (10) (2+), b (4) (1+)-NH3
518.72894	338.8
521.34985	109.1
524.46393	827.7
525.27759	182.8
526.59503	377.8
527.35779	235.0
528.28326	117.2
531.12878	470.1
531.99744	172.5
532.61365	102.4
533.60883	53.0
534.48743	115.8
535.37122	243.0
536.29346	225.5
538.04633	1090.9
538.90857	583.4
540.06244	190.8
541.39691	247.0
542.82471	657.3
544.20984	273.1
545.45306	130.6
546.99341	1695.7
548.50641	198.6
549.57635	23.7
550.47968	65.4
552.39264	336.4
554.48444	647.4
555.78320	1273.3
556.59583	449.8
557.63733	263.8
558.42621	399.7
559.21576	47.3
561.30963	486.1
563.46869	149.4
564.37860	27.6
567.36932	503.8
568.88904	41.7
570.16608	94.7
571.31982	204.9
572.65131	824.2
573.49225	626.7
574.39124	169.9
575.54913	63.0
578.29376	33.6
579.09747	264.4
580.23260	88.4
580.95349	88.2
582.24884	155.4
583.25378	139.3
585.37640	770.6
586.46747	1104.4
587.42548	1002.4
588.75775	199.8
590.35608	5560.5	y (17) (3+), y (5) (1+)
591.43365	1294.5
592.42303	63.8
593.89374	1010.4
595.79376	852.9
596.98022	587.4
598.31195	200.3
599.14032	59.1
600.65613	37.4
602.99408	3825.6	b (6) (1+)-H2O-P, b (17) (3+), b (18) (3+)-NH3-P, b (6) (1+)-NH3-P, b (18) (3+)-H2O-P
604.69666	865.0
605.31171	311.1
606.60840	356.7
608.86639	266.9
609.50165	144.7
610.37250	190.6
611.84686	339.7
612.93396	289.3
613.56140	46.9
614.52649	853.5
615.36853	30.0
617.60883	167.8
618.38300	88.9
619.75598	730.8
620.84442	195.8
622.16840	115.5
623.27887	23.0
624.52020	664.0
625.28204	275.2
626.62177	169.0
627.31445	55.7
628.55963	4755.3	b (13) (2+)-H2O-P, b (13) (2+)-NH3-P
629.60229	109.1
630.35919	113.3
631.21948	39.7
632.47400	418.7
633.29364	27.2
634.55853	112.1
635.19922	97.5
636.42889	335.7
637.38135	3482.5	b (13) (2+)-P
638.05823	2616.0	y (11) (2+)
639.03064	396.7
640.00708	284.0
641.30804	33.7
642.58563	526.5
643.49036	35.2
644.44495	456.0
645.75641	212.3
646.53424	514.0
647.19824	82.2
648.39117	219.3
649.33185	117.4
651.12299	475.9
651.81897	193.1
653.39313	33.8
654.03894	321.7
654.74268	125.2
655.54883	505.2
656.68280	57.8
658.17194	227.9
659.58209	622.9
660.39081	229.5
661.40997	352.4
662.98041	5660.2
664.06549	1655.7
665.12970	321.5
666.15790	64.1
667.61383	948.5
668.42896	2223.6
669.42877	1147.7
670.46942	357.4
671.55994	768.6
672.28882	1481.5
673.82568	1159.7
675.15460	260.5
676.22589	276.6
677.53033	4294.5	y (20) (3+)-P, b (13) (2+)-NH3, b (13) (2+)-H2O
678.34308	1010.2
679.45868	227.7
680.99792	5797.3	b (14) (2+)-P
682.00580	421.5
682.87988	519.6
684.08820	505.7
685.10785	1065.4
686.23480	2383.3	b (13) (2+)
687.22321	2059.9	y (6) (1+)-H2O
688.28906	1221.1
689.48712	188.5
691.00830	272.7
691.92719	39.7
693.34894	638.2
694.57330	1593.7
695.48926	854.1
696.15790	393.4
697.00665	65.1
698.65167	574.1
700.02460	405.4
700.81866	426.9
702.15094	412.8
703.30341	666.3
704.28973	276.6
705.34674	4883.5	y (6) (1+)
706.33862	3575.0
707.54303	971.6
708.36066	264.0
709.16534	678.0
710.00079	342.9
711.82532	1378.4
712.72174	133.4
713.83649	350.8
714.83179	196.0
715.94525	457.2
717.88544	262.4
718.84540	301.5
719.56232	372.2
720.75446	2695.0	b (14) (2+)-H2O, b (14) (2+)-NH3
721.66888	941.1
722.42670	14.4
723.11603	386.0
724.43018	142.5
725.28632	89.2
727.41595	788.1
728.46356	558.6
729.69061	3981.9	b (14) (2+)
730.48907	1970.2
731.30609	525.0
732.21942	505.6
733.10577	488.6
734.15723	680.2
735.03326	573.7
736.43585	1534.3
737.33600	342.3
739.55090	1055.1
740.66046	640.5
741.54541	1971.6	y (21) (3+)-NH3, b (21) (3+), y (21) (3+)-H2O
742.74213	1198.7
743.36713	3094.9
744.35114	323.7
745.42877	1730.5
746.13763	2343.8	b (15) (2+)-NH3-P, b (15) (2+)-H2O-P
747.13953	365.3
748.23755	683.3
749.65009	8291.7
750.66846	3087.1
751.85706	6576.6
753.32599	1851.2	y (14) (2+)
754.50421	6162.9	b (15) (2+)-P
755.47327	3294.7	[M+3H] (3+)-NH3-H2O-P
756.43085	1043.5
757.21844	338.9
758.49261	568.4
759.94275	942.6
761.42926	6727.7	[M+3H] (3+)-H2O-P, [M+3H] (3+)-NH3-P
762.18854	2455.0
763.25824	1233.6
764.18701	691.7
764.89594	1371.8
765.94781	1922.6
766.63629	1040.1
767.28265	4095.7	[M+3H] (3+)-P
768.15839	2781.4
769.27734	661.7
770.08221	293.8
770.99207	827.1
772.46808	561.1
773.64203	664.7
774.49780	1556.4
775.41437	1591.6
776.35614	3949.4	b (8) (1+)-H2O-P
777.41534	1173.8
778.27795	1828.2
779.21429	1257.8
780.41888	2036.4
781.24493	4132.7
782.34082	7003.6
783.32428	1156.1
784.14734	545.5
785.58521	4603.2
786.64056	2615.9
787.27844	789.3
788.07220	36006.9	b (7) (1+)-H2O, [M+3H] (3+)-NH3-H2O, b (7) (1+)-NH3, y (15) (2+)-H2O, y (15) (2+)-NH3
789.20074	4039.2	b (16) (2+)-H2O-P, b (16) (2+)-NH3-P
790.15619	2927.2
790.99146	701.0
792.29205	3579.9	y (7) (1+)
793.20465	132.1
794.74841	123.9
796.37427	70.9
798.56500	39.8
801.32281	125.5
808.36444	195.4
809.95825	79.0
813.03387	228.0
814.49146	27.7
815.25958	123.0
815.94818	109.1
817.46545	560.8
819.62256	89.4
820.39496	482.8
821.96722	59.7
825.19708	154.9
826.38989	218.5
827.61823	221.1
828.78455	1275.1
829.51630	423.7
830.40198	181.2
832.37976	226.9
834.32867	821.1
837.47455	1235.9
838.12506	2566.7	b (16) (2+)-H2O, b (16) (2+)-NH3
838.93024	445.7
839.81683	126.0
840.44147	121.0
841.36597	77.7
842.66791	380.2
843.45764	35.2
845.35309	207.6
846.71039	3035.6	b (17) (2+)-H2O-P, b (9) (1+)-H2O-P, b (16) (2+), b (17) (2+)-NH3-P
847.46088	2536.4
848.20538	604.7
849.13574	49.7
850.70490	267.5
851.75134	198.7
852.36871	46.8
853.01184	173.2
853.99261	164.1
855.24615	341.6
856.42926	141.2
857.56335	22.2
858.23163	129.0
859.89008	233.7
861.00726	226.2
861.92084	180.4
863.73303	243.2
864.52631	365.5
865.32648	124.8
866.24017	408.1
867.85309	35.7
869.97833	128.9
871.17249	124.2
871.79340	63.4
872.48859	27.1
873.12872	67.6
874.14917	89.1
875.64191	41.8
876.94122	167.4
879.11884	79.1
880.01959	219.4
884.23273	124.2
885.16315	52.2
887.83331	697.6
889.41370	526.9
890.29651	228.2
890.94330	187.4
891.91632	603.2
893.32172	295.3
894.54828	208.4
895.53949	371.9
896.67279	120.9
900.07098	23.7
900.83710	53.8
902.86774	344.7
904.27686	6107.1	b (17) (2+)
905.33643	3928.9
907.21210	156.7
908.36664	59.2
909.08588	246.4
910.36359	81.1
911.87494	1843.1
912.67792	2026.6	b (18) (2+)-P
913.41205	226.1
914.74683	513.3
915.48724	49.3
917.62891	140.9
918.49530	619.8
919.25146	112.5
920.41913	222.8
921.50854	646.6
922.56006	1293.7
923.29510	261.3
924.79028	313.6
925.69043	531.6
926.42938	102.9
928.18976	92.5
929.38666	535.5
930.53314	63.1
931.20630	37.7
933.13550	759.3
934.55591	155.8
935.46069	154.3
936.52484	1047.8
937.38300	670.6
939.30151	5650.5	y (8) (1+)
940.47650	2218.2
941.46045	464.7
942.54248	960.1
943.28857	1298.2
944.01318	25.1
945.46265	311.0
946.62866	343.9
947.37671	377.0
948.37653	152.1
949.31714	303.5
949.93311	68.8
952.07843	4297.8	b (18) (2+)-NH3, b (18) (2+)-H2O
953.03741	1135.1
954.53217	378.6
956.53125	237.0
957.24951	33.8
958.57990	50.3
960.21069	526.7
961.03790	9633.1	b (19) (2+)-NH3-P, b (18) (2+)
961.95093	2969.8
962.78973	506.7
963.67212	1239.9
964.38727	278.7
965.41278	218.4
966.66412	818.2
967.29449	296.7
968.62860	598.2
969.29059	3082.7	b (19) (2+)-P
970.12915	1614.8
970.89069	400.7
972.33978	1300.3
973.48981	336.7
975.54706	200.0
977.36426	465.4
978.51782	101.2
979.92480	271.4
980.81744	272.9
982.04865	1057.0
982.85352	74.0
984.30988	307.9
985.44165	418.9
986.10406	42.0
987.02753	227.5
988.51343	17.7
989.41748	99.5
990.43945	555.1
991.72290	300.7
992.79614	59.4
993.88477	115.5
994.77252	339.7
996.54303	704.1
997.63507	112.1
998.45819	91.0
1000.31836	564.0
1001.10718	550.3
1002.36768	440.0
1003.29932	57.7
1004.53229	151.3
1006.97394	352.4
1008.39899	1445.8
1009.47021	4116.8	y (9) (1+)-NH3, b (19) (2+)-H2O, b (19) (2+)-NH3
1010.58624	1322.8
1011.81494	451.3
1012.58466	1714.5
1013.35919	1166.8
1014.09540	395.9
1015.72198	122.2
1016.35718	47.1
1018.09906	8433.3	b (10) (1+)-NH3, b (19) (2+)
1019.08881	3340.0
1020.03180	213.3
1021.63129	100.1
1022.27686	227.1
1023.45551	137.1
1024.33960	432.7
1026.42639	5853.4	y (9) (1+)
1027.53088	2735.3
1028.54724	794.9
1029.82166	256.5
1030.57678	112.1
1031.55627	209.3
1034.27490	1415.0
1035.36194	746.3
1036.19629	174.4
1037.36316	217.6
1039.03540	162.0
1040.31836	107.6
1040.93677	35.6
1043.66272	1739.4
1044.91333	168.0
1045.52710	111.6
1046.15894	161.5
1047.63208	376.7
1048.54858	249.8
1049.91211	187.4
1052.33752	954.6
1053.09521	2312.1	b (20) (2+)-H2O, b (20) (2+)-NH3
1054.24658	504.7
1055.45667	168.3
1057.04834	148.9
1058.64331	197.7
1061.30054	3220.6	b (20) (2+)
1062.14575	2275.0
1063.11108	944.0
1064.29126	725.2
1064.93054	38.5
1065.55347	31.8
1066.41772	154.0
1068.47705	1091.9
1069.81641	239.1
1070.99316	148.0
1072.07043	238.0
1073.08301	204.8
1073.71191	83.3
1076.54468	186.0
1077.39258	518.5
1078.18604	40.1
1079.99744	383.7
1080.80310	149.3
1082.58386	131.7
1083.38794	59.8
1084.27612	133.3
1085.30554	302.5
1086.67114	226.9
1088.28125	634.3
1089.11279	692.2
1090.04016	462.7
1091.19287	188.6
1092.38574	432.3
1093.37036	343.2
1094.30750	821.2
1095.18530	98.2
1098.99780	100.8
1099.90137	866.9
1101.47083	994.1
1103.37036	3524.0	b (11) (1+)-H2O, b (21) (2+)-H2O, b (21) (2+)-NH3
1104.27869	434.4
1105.21338	65.5
1107.64722	197.5
1108.49402	261.1
1109.86108	432.9
1111.95129	3692.0	y (21) (2+)-NH3, y (21) (2+)-H2O, b (21) (2+)
1112.96777	782.2
1113.80420	45.8
1114.57104	137.2
1115.49170	185.9
1116.26245	35.0
1118.15881	108.3
1118.76575	69.1
1120.38721	42.1
1121.38354	383.6
1124.34192	105.2
1126.36218	448.1
1127.12378	96.5
1129.49353	401.1
1130.16809	113.1
1131.85645	29.1
1134.28760	186.3
1135.31421	39.8
1137.69556	41.1
1138.57227	45.9
1139.60889	491.8
1140.85571	406.9
1142.04065	50.9
1144.60132	135.4
1145.53345	53.0
1147.31763	57.9
1148.51196	67.1
1150.92285	265.1
1151.67419	187.5
1152.53003	33.1
1153.57275	329.5
1155.67407	284.3
1156.69849	91.2
1161.61743	47.7
1165.21240	134.1
1166.22473	112.7
1167.18420	151.4
1169.36108	67.2
1171.35059	266.7
1172.45703	1085.8
1173.67517	83.1
1174.59399	133.0
1180.29749	179.7
1181.23193	51.8
1189.62598	1134.9
1190.58057	1163.9
1191.44299	463.9
1192.40405	146.2
1193.79443	180.2
1194.84741	152.7
1197.68494	181.7
1201.40442	75.8
1204.50806	742.1
1206.36902	55.1
1207.44666	33.8
1208.38989	218.0
1209.55347	280.4
1210.38672	335.1
1211.42957	145.0
1212.65308	136.1
1222.68359	47.1
1223.69104	109.4
1224.39380	25.7
1225.55786	95.2
1226.58179	208.4
1227.50354	113.3
1230.52356	87.3
1237.43823	107.4
1238.32629	102.8
1238.93469	101.2
1241.43140	59.2
1242.46667	394.8
1243.46289	120.8
1247.10901	63.2
1249.56531	118.1
1250.18347	101.4
1253.53174	181.7
1254.49915	188.0
1255.36853	251.7
1257.33801	196.7
1258.97034	484.7
1260.28015	256.9
1261.24304	194.8
1262.60950	135.9
1264.23804	188.1
1267.55859	138.7
1269.54529	152.8
1270.70398	73.2
1271.84314	49.8
1274.71313	67.8
1275.46045	164.1
1276.64221	258.8
1277.61975	476.9
1278.76392	188.3
1281.21069	49.6
1282.60559	179.3
1283.63818	517.6
1285.80029	51.6
1291.88757	41.9
1293.29993	977.4
1294.54333	638.0
1295.34949	191.3
1296.59119	210.5
1299.31262	102.6
1300.70313	59.7
1305.55310	97.3
1306.30347	87.4
1310.56042	153.6
1313.52319	316.0
1316.89197	57.4
1320.34534	200.7
1322.52087	79.7
1323.60950	378.1
1324.35437	172.5
1325.25061	113.1
1327.41711	273.5
1328.42419	89.2
1329.10303	37.1
1330.39478	162.7
1335.65735	19.7
1339.74670	41.8
1340.36743	27.7
1345.38904	179.7
1346.48669	468.3
1347.53186	35.1
1353.11353	435.9
1354.58691	309.6
1357.51929	208.4
1363.59167	114.2
1364.87463	59.6
1365.52649	75.7
1371.17175	61.8
1371.80872	223.7
1372.72449	65.5
1373.57227	352.7
1374.34644	21.8
1376.66504	77.8
1378.27356	216.6
1380.46423	110.7
1381.36023	55.2
1383.60901	105.5
1384.64587	102.3
1394.61377	117.5
1406.16992	179.6
1407.21350	127.5
1415.07910	47.8
1416.51331	25.8
1418.01257	67.3
1421.47827	195.5
1434.15295	235.6
1437.12366	43.7
1440.58728	37.7
1441.48999	81.1
1450.22083	64.9
1452.33362	53.7
1455.57239	411.6
1458.77649	31.1
1460.02429	91.3
1467.31824	115.7
1478.30652	19.9
1480.32190	196.7
1481.84265	91.3
1497.46826	78.9
1502.58533	43.7
1517.28748	141.2
1535.52502	288.3
1538.45374	63.7
1541.38269	25.6
1544.85852	117.5
1561.20984	61.6
1569.87903	38.9
1578.29126	158.9
1579.44226	54.8
1587.27026	87.0
1599.11072	61.3
1675.86316	75.6
1677.08655	95.7
1693.65100	102.5
1728.89575	65.6
1758.97974	27.7
1795.10278	19.8
1829.68530	62.1
1835.66150	55.8
