# Supplementary material for: Phosphoproteomic Analysis of Platelets Activated by Pro-Thrombotic Oxidized Phospholipids and Thrombin
Source: PLoS One. 2014 Jan 6;9(1):e84488. doi: 10.1371/journal.pone.0084488 (PMC3882224; doi:10.1371/journal.pone.0084488)
Supplement: Annotated Spectra S4 — (ZIP) [file pone.0084488.s007.zip › RLSPPSSSAASSYSFSDLNSTR_-17_2_108618.txt]

m/z	i	matches
232.26840	104.7
241.32986	150.7
243.08018	43.8
244.14491	17.5
245.40982	34.8
251.44070	63.2
252.07561	23.6
258.22009	292.5
259.19897	67.1
262.03070	100.4
263.04587	153.6
264.01126	101.8
265.43591	45.7
269.32285	22.0
270.57086	207.1
276.25070	1081.7
278.39401	78.2
282.26773	100.3
283.36035	144.5
284.22211	85.6
287.13095	47.2
289.39569	41.0
294.52087	129.5
296.38327	15.2
297.18637	119.3
299.01132	161.2
299.63403	80.4
300.26929	19.6
302.23312	52.4
303.08014	245.8
304.41809	167.3
308.44345	40.7
309.15485	147.9
310.19815	147.6
311.15298	32.7
316.21368	135.1
317.16507	46.0
320.14731	71.6
323.20392	243.1
327.40134	328.4
328.32553	115.2
329.10382	43.6
333.23480	149.3
333.85406	77.7
337.21597	88.9
339.36249	984.3
340.21100	139.3
341.37427	1014.9
342.54962	71.0
343.40375	83.4
345.11255	278.3
346.50140	65.7
353.36017	90.5
357.07477	124.7
360.05127	101.7
362.75073	439.1
363.42444	3021.6	y (3) (1+)
364.42676	553.9
368.96606	155.5
370.57190	158.2
373.32855	119.3
374.83588	63.8
377.74103	134.4
380.23572	35.2
381.23975	84.7
384.16998	41.4
386.56024	103.7
389.79242	119.1
391.21716	141.7
392.12640	71.2
393.21667	66.6
395.28668	45.1
398.09210	278.1
401.98822	597.3
407.27435	239.8
409.20154	145.2
410.30554	115.7
411.98865	268.8
412.75287	209.3
415.28778	38.5
416.66504	158.8
418.39581	43.6
420.12775	353.4
422.28821	86.4
424.55035	868.5
425.28821	183.7
427.11719	66.9
429.73773	59.2
433.21295	612.5
434.28070	572.3
437.34998	855.4
438.09930	302.1
439.16876	68.2
440.38635	84.9
441.49707	343.2
442.29358	309.3
445.15991	146.5
445.99023	28.3
446.94861	32.6
449.26935	486.6
453.21600	222.9
455.19696	325.8
458.30322	244.2
459.34894	1762.0
460.38037	2422.1	b (10) (2+)-H2O-P, b (10) (2+)-NH3-P, y (4) (1+)-NH3
461.38153	351.7
462.48981	70.1
463.20880	23.9
464.87213	86.4
465.80475	117.1
468.66669	1388.5
469.42847	888.6
473.74347	164.8
477.27820	6899.2	y (4) (1+)
478.33209	1183.9
479.35895	125.1
481.82495	177.8
483.91888	67.9
485.33954	52.7
486.03430	28.3
488.14679	72.2
491.10590	132.4
492.57031	88.5
494.47229	176.2
496.52222	108.4
498.42841	28.3
503.61066	354.8
505.04468	820.2
505.82324	155.4
506.43817	53.2
507.31256	69.1
508.01801	1138.2
508.94122	327.1
512.48505	1218.0
513.40771	60.5
514.53326	199.8
516.64935	397.7
518.15216	850.0
520.29681	172.1
521.02539	26.1
523.24097	61.1
524.33667	347.6
525.61414	243.0
526.49518	176.8
527.13702	236.0
530.64789	52.0
531.37573	317.6
532.36743	105.8
533.47174	183.7
534.37732	101.9
535.32239	108.9
537.45453	455.1
538.57336	654.5
539.27020	185.2
542.60358	436.3
543.58789	84.2
545.35547	407.9
547.02118	677.5
548.31366	153.7
549.23975	123.9
552.11853	733.8
553.24469	139.2
554.55341	571.7
556.04083	2029.3	b (12) (2+)-P
556.89093	334.5
559.88507	375.6
561.76910	353.8
562.37683	81.5
565.33075	170.9
567.46960	218.2
568.43256	108.2
569.20001	23.9
570.28546	93.0
572.10724	681.3
573.48810	951.0
574.30432	260.1
576.05438	422.8
577.35114	144.1
578.13788	368.2
579.03278	23.0
579.76447	23.9
581.24420	388.1
583.12018	49.4
585.45178	145.5
586.75098	3149.3	y (10) (2+)-H2O, y (10) (2+)-NH3
588.92938	39.2
590.27423	4953.3	y (5) (1+), y (17) (3+)
591.38409	1624.9
592.41156	928.5
593.90479	187.8
595.44818	1867.1
596.32581	695.9
597.13824	142.9
598.40216	148.3
600.69147	60.4
602.88776	5068.5	b (18) (3+)-NH3-P, b (18) (3+)-H2O-P, b (17) (3+), b (6) (1+)-H2O-P, b (6) (1+)-NH3-P
603.68225	121.3
604.99420	886.5
606.02319	58.1
606.78400	188.8
607.45471	40.7
608.39105	239.7
609.29620	256.5
610.51172	56.7
611.65424	350.8
613.41711	131.1
614.27808	503.6
615.09210	259.5
616.50183	208.1
617.53204	47.2
619.44830	606.5
620.37567	396.2
621.65546	212.0
622.53693	183.9
624.59021	347.9
625.74420	34.8
626.50250	243.7
628.54822	4466.3	b (13) (2+)-NH3-P, b (13) (2+)-H2O-P
629.72668	1112.7
630.50323	418.7
631.10510	271.5
631.74524	148.4
633.37811	493.8
634.75531	388.4
635.56909	121.0
636.64679	320.6
637.49384	4598.7	b (13) (2+)-P
638.52014	1410.8
639.12079	226.4
640.02118	202.1
641.19403	941.7
642.36389	592.6
643.06317	259.9
644.12445	259.3
646.58551	186.9
647.61041	167.5
648.26227	147.7
649.83649	499.5
650.65192	79.2
651.43512	30.5
652.31409	160.5
653.90387	438.0
654.95697	544.7
656.06171	219.0
657.74567	449.5
658.43268	132.4
659.27191	1108.0
660.31891	452.0
661.32043	103.9
663.06476	4156.6
663.95630	674.6
664.96674	398.0
665.93011	87.7
667.23773	282.4
668.53735	3475.0	b (20) (3+)-H2O-P
669.22064	1387.3
670.19568	479.4
671.48309	492.8
672.51190	2051.7	b (19) (3+)-NH3, b (19) (3+)-H2O, y (12) (2+)-H2O, b (14) (2+)-NH3-P, b (14) (2+)-H2O-P
673.28143	151.0
673.99127	624.6
675.75476	41.4
677.60150	2761.5	b (13) (2+)-H2O, y (20) (3+)-P, b (13) (2+)-NH3
678.65875	536.9
679.26807	86.3
680.77374	4856.3	b (14) (2+)-P
681.53119	3092.3	y (12) (2+)
682.45654	419.8
683.40857	643.8
684.44354	367.5
685.59344	153.4
686.43677	3287.7	b (13) (2+)
687.24878	1657.7
688.41077	783.2
689.28552	501.2
690.28857	146.8
691.06805	155.6
692.16516	34.9
693.47723	205.5
694.41956	1334.0
695.47931	2867.0
696.60736	116.6
698.84863	357.7
699.78595	322.0
700.42358	527.1
702.26068	140.5
703.01202	688.6
704.42230	689.6
705.45276	5874.9	y (6) (1+)
706.60846	1781.1
707.59039	459.3
708.51727	76.7
709.64777	467.8
710.67218	348.0
711.51660	671.6
712.25482	714.0
713.16827	287.2
715.54242	122.0
716.41974	337.8
717.06458	212.8
718.31494	611.8
719.09851	186.8
720.70844	1891.6
721.63281	750.8
722.36969	379.2
723.80634	363.7
726.43298	108.4
728.11963	848.7
728.92993	256.5
730.01776	4642.3	b (14) (2+)
730.86182	120.2
731.98273	701.2
733.25421	607.7
733.93182	20.0
734.94061	444.1
736.14819	860.7
737.15131	1360.7
738.16028	527.0
739.00415	258.5
740.60638	648.3
741.33868	1610.4
742.16241	1266.1
743.31097	2706.4
744.48505	771.6
745.67072	4905.7	b (15) (2+)-H2O-P, b (15) (2+)-NH3-P
746.71649	434.1
748.14148	592.4
749.58624	5765.2
750.64801	3613.9
751.93231	4550.7
752.75336	334.0
754.19324	5887.3	b (15) (2+)-P
754.98334	2971.7	[M+3H] (3+)-NH3-H2O-P
756.02344	1214.3
757.26813	774.2
758.10541	531.8
758.82800	693.7
759.74872	730.3
761.57281	6209.0	[M+3H] (3+)-NH3-P, [M+3H] (3+)-H2O-P
762.25201	3222.1
763.42291	1281.4
764.51709	540.6
765.48340	506.8
766.15991	653.2
767.21661	3286.0	[M+3H] (3+)-P
767.91058	6631.1
769.04944	291.7
769.88000	152.4
770.88824	379.3
772.30292	582.6
774.38885	2363.3	y (7) (1+)-H2O
775.52148	3286.3	y (7) (1+)-NH3
776.32904	1024.0
777.20233	1200.4
778.10492	1553.0
779.01215	824.2
780.26764	2387.5
781.42175	4003.6
782.15204	4545.3
782.93530	1106.6
783.58502	750.6
784.33783	1196.6
785.30927	4255.8
786.15521	1159.4
787.33209	2272.5
788.08606	39549.5	b (7) (1+)-H2O, b (7) (1+)-NH3, y (15) (2+)-H2O, b (16) (2+)-H2O-P, [M+3H] (3+)-NH3-H2O, y (15) (2+)-NH3
789.37921	896.7
790.11566	2468.8	b (16) (2+)-NH3-P
791.12817	1680.8
792.35760	3946.3	y (7) (1+)
793.29498	319.6
794.49396	79.0
796.12128	193.0
798.12634	164.9
798.82361	46.3
806.54938	137.4
808.73846	246.2
811.11200	133.4
817.10406	69.1
818.56421	64.1
820.06189	269.0
821.69843	71.3
822.56348	120.8
823.22339	172.6
825.69196	101.9
827.34113	289.1
828.99469	611.5
829.91638	348.3
830.69550	180.0
832.44458	119.4
833.47998	324.4
834.68311	189.7
835.49915	77.2
836.40930	151.9
838.07025	2950.6	b (16) (2+)-NH3, b (16) (2+)-H2O
838.92432	972.8
840.08014	249.5
841.27191	110.6
841.88727	127.4
843.23322	180.3
844.56769	79.4
845.47321	275.9
846.71503	3973.5	b (16) (2+), b (17) (2+)-NH3-P, b (9) (1+)-H2O-P, b (17) (2+)-H2O-P
847.44965	3523.5
848.44403	498.5
849.62903	400.5
850.42499	75.6
852.65527	241.3
854.45923	323.9
855.52655	82.5
856.38617	165.3
857.52386	217.6
859.99347	500.6
861.56146	214.1
862.49323	51.1
863.34424	147.7
864.65454	653.8
865.71918	198.9
867.20636	204.5
869.01056	287.6
870.29675	589.9
872.07629	41.4
873.24591	227.6
874.28864	240.3
876.43243	88.7
881.23041	227.7
882.45148	118.8
883.22174	189.8
884.75726	348.4
886.25378	553.5
886.95477	127.8
888.33685	200.3
890.14966	230.5
891.78937	129.4
892.62360	440.6
895.41315	469.8
897.36884	77.5
898.38550	214.2
899.55206	290.5
900.92853	126.2
902.06299	174.3
903.63776	2013.1	b (18) (2+)-H2O-P, b (18) (2+)-NH3-P
904.55768	5989.3	b (17) (2+)
905.29840	2640.6
906.26416	142.4
907.34515	426.9
908.72577	61.1
909.34772	41.4
910.70068	401.1
911.99066	2774.3	b (18) (2+)-P
912.82709	3430.0
913.69751	242.2
914.50659	596.7
915.11206	356.0
916.35236	167.7
916.98224	126.8
918.25757	618.4
919.07306	389.7
921.21844	1525.2
922.33008	1560.3
923.66309	623.5
924.87506	733.2
926.93188	95.1
927.60028	39.2
930.05157	164.5
931.21490	54.4
931.82001	95.9
932.48969	126.5
934.10553	353.7
935.12799	91.9
936.62762	243.4
937.69440	324.5
939.43756	4744.0	y (8) (1+)
940.46387	1939.3
941.76862	203.3
942.99506	1398.5
943.76068	1398.5
945.09369	242.2
946.95526	1170.0
947.99512	255.0
949.57220	163.0
950.47491	156.9
951.80646	2100.9	b (18) (2+)-H2O, b (18) (2+)-NH3
952.55518	1454.8
953.35590	274.7
954.17621	88.7
957.17676	213.1
957.94147	187.9
958.61035	206.5
960.82599	8770.3	b (19) (2+)-NH3-P, b (18) (2+)
961.64136	5711.7
962.43402	1395.7
963.58832	361.0
964.42529	175.9
965.93341	80.1
966.61810	489.7
967.57526	250.3
969.17218	3267.7	b (19) (2+)-P
970.03711	1123.9
971.15387	223.5
972.25848	1297.8
973.07690	1260.8
973.78729	116.2
974.74567	86.1
978.74347	53.9
980.81152	285.7
981.55060	207.0
982.58350	395.0
983.28632	224.3
984.45874	250.8
985.70209	107.3
986.45306	149.5
990.21552	1213.6
990.84979	592.8
991.93726	594.9
992.65405	193.4
993.47363	109.6
994.40991	206.0
998.34564	213.3
999.29926	515.2
1000.30255	289.7
1001.20874	331.6
1002.32220	198.9
1003.63019	582.1
1004.71167	361.1
1006.01556	178.2
1008.68707	4146.0	y (9) (1+)-H2O
1009.52460	4818.3	y (9) (1+)-NH3, b (19) (2+)-H2O, b (19) (2+)-NH3
1010.69141	805.2
1012.41998	665.7
1013.13824	1535.9
1014.01068	455.5
1014.82355	262.7
1016.00153	477.4
1017.86841	6414.2	b (10) (1+)-NH3
1018.64233	7054.6	b (19) (2+)
1019.49103	780.3
1020.64429	228.8
1021.91870	225.7
1022.75092	226.6
1023.73486	121.4
1024.73926	139.0
1026.47778	7402.4	y (9) (1+)
1027.47424	3277.9
1028.32324	1098.5
1029.55591	17.8
1031.40759	58.7
1033.00000	100.2
1034.43433	1499.3
1035.42749	1170.9
1037.39063	70.3
1039.71533	230.2
1040.47534	132.8
1041.44653	106.3
1043.57031	1430.2
1044.39783	178.6
1045.04614	125.6
1046.67834	460.7
1047.72437	248.4
1048.86316	123.8
1049.56909	250.5
1050.49316	34.9
1051.68555	49.4
1052.39990	1533.0
1053.04761	1505.0
1053.79663	848.8
1054.86792	278.1
1055.70630	90.8
1056.43945	315.7
1058.36743	268.3
1061.42847	4742.5	b (20) (2+)
1062.21729	1893.7
1062.89526	2090.2	b (21) (2+)-P, y (21) (2+)-H2O-P, y (21) (2+)-NH3-P
1063.90112	588.7
1064.70459	741.6
1068.29004	301.7
1069.69897	73.5
1071.08740	510.2
1072.41016	28.3
1073.52148	128.2
1074.51477	171.1
1075.68530	485.2
1076.52393	167.3
1080.33752	110.6
1082.22400	206.7
1085.10986	201.3
1086.55103	186.6
1089.07495	449.9
1089.98828	732.1
1091.44873	1131.1
1093.86523	247.9
1094.54175	861.9
1095.42322	99.2
1098.51208	82.2
1099.98657	652.7
1101.52856	162.4
1103.25732	2989.4	b (21) (2+)-H2O, b (21) (2+)-NH3, b (11) (1+)-H2O
1104.11902	1742.2
1105.07471	320.9
1106.93311	110.7
1108.57507	147.7
1112.21375	4587.3	y (21) (2+)-NH3, b (21) (2+), y (21) (2+)-H2O
1113.09900	1252.1
1114.32642	361.9
1115.14368	428.5
1116.50244	94.1
1119.12476	153.2
1119.99731	250.5
1121.45325	979.0
1123.26807	56.1
1126.32300	137.3
1127.36938	213.0
1129.27283	267.8
1130.67700	121.6
1131.52026	325.0
1136.54761	299.3
1138.42786	104.4
1139.65222	62.9
1140.51807	277.7
1143.56470	87.3
1144.69434	62.6
1149.51392	99.6
1150.21802	236.6
1152.53125	45.1
1154.40479	155.4
1155.22522	152.5
1156.52441	128.3
1157.65002	108.7
1161.27905	51.6
1166.12842	269.4
1167.43066	141.8
1169.56641	70.7
1170.67896	220.3
1171.36670	615.3
1172.44495	450.3
1173.67773	290.3
1174.63110	304.2
1175.47095	129.2
1178.53650	821.3
1179.90283	125.7
1180.68042	115.0
1183.62476	61.0
1184.44031	97.8
1189.45056	1708.2
1190.48560	1103.6
1191.49292	998.0
1192.39575	436.9
1193.47998	26.2
1194.57349	120.0
1196.27332	38.5
1204.61108	1026.5
1205.39209	88.4
1206.76001	114.8
1208.44714	304.6
1209.51318	229.9
1211.70654	229.8
1212.68799	113.8
1216.70984	186.4
1218.49780	54.4
1220.61182	27.6
1222.38867	48.6
1223.68970	34.1
1224.36169	100.7
1225.69287	102.0
1228.29932	500.6
1229.08435	91.5
1230.46545	184.4
1231.28979	76.2
1234.65210	90.0
1235.59741	58.2
1237.27307	67.0
1240.22766	30.9
1241.15784	49.9
1242.28162	178.9
1242.89819	29.3
1244.41223	52.3
1245.76575	24.0
1247.15088	125.9
1247.78943	37.0
1250.30603	115.4
1251.68225	224.2
1255.55701	133.0
1256.50916	321.7
1260.04504	812.3
1260.79553	120.9
1263.66614	170.8
1267.75085	57.8
1272.44067	78.0
1273.39758	71.0
1274.50610	284.9
1275.68347	127.4
1276.64868	193.7
1277.66492	107.5
1278.57275	167.9
1282.17017	93.0
1283.84473	75.8
1291.50232	82.8
1292.31653	32.7
1293.78906	497.4
1294.73645	375.7
1295.61475	123.8
1296.77283	79.9
1300.68860	71.5
1305.05249	60.6
1309.16663	23.9
1310.83118	45.7
1311.89490	83.9
1316.37390	156.4
1319.77502	39.3
1323.34338	88.8
1324.42639	259.1
1325.29004	309.5
1327.75659	208.2
1328.44763	332.4
1329.65369	147.9
1331.39063	272.7
1335.20715	67.5
1336.43323	126.5
1342.39099	26.1
1345.56482	54.2
1347.31543	26.2
1348.07349	41.4
1350.96082	325.2
1352.19800	39.2
1353.80029	92.0
1354.60522	343.2
1360.71960	32.7
1361.72815	114.6
1363.84143	662.7
1364.62195	48.1
1368.64722	50.9
1371.43127	733.8
1372.68298	420.3
1373.65857	177.2
1380.40930	366.9
1381.60974	36.4
1388.98328	162.8
1405.38269	32.2
1406.53552	34.2
1408.42590	159.5
1416.86169	252.8
1417.65625	38.9
1421.77283	32.7
1424.21887	84.4
1434.39038	352.1
1435.31311	43.5
1436.59937	119.6
1440.68469	383.1
1451.40637	72.8
1452.44739	161.1
1454.60181	78.1
1458.57751	215.3
1472.53601	122.5
1475.41614	74.2
1479.63306	177.9
1481.69617	36.5
1497.77271	174.0
1557.83264	54.5
1558.60266	62.6
1579.63318	134.3
1599.54333	106.1
1644.84106	143.5
1656.92932	69.4
1675.66443	84.3
1767.03687	47.9
1902.81921	52.8
1919.77075	65.0
