# Supplementary material for: Phosphoproteomic Analysis of Platelets Activated by Pro-Thrombotic Oxidized Phospholipids and Thrombin
Source: PLoS One. 2014 Jan 6;9(1):e84488. doi: 10.1371/journal.pone.0084488 (PMC3882224; doi:10.1371/journal.pone.0084488)
Supplement: Annotated Spectra S4 — (ZIP) [file pone.0084488.s007.zip › RLSTADPADASTIYAVVV_-2_2_73464.txt]

m/z	i	matches
287.18271	15.7
297.12424	11.3
303.17053	12.1
314.58578	10.6
315.24573	12.2
316.62671	16.1
318.34134	18.6
327.20322	4.5
331.07709	21.8
337.23145	4.2
339.38293	25.0
341.08484	2.6
342.30078	15.1
355.13312	37.9
356.16425	44.5
366.51660	10.2
368.54083	10.2
373.25177	8.1
375.94791	12.2
385.90897	37.5
386.55124	34.9
387.32150	27.6
388.65198	4.3
390.98529	4.3
398.36157	17.8
399.42603	5.0
401.15500	20.9
402.51917	27.0
413.41425	54.9
414.11481	171.1
414.84018	10.6
424.37912	6.7
425.32996	12.6
426.32043	10.6
428.25461	40.4
433.26721	8.6
440.35336	44.9
442.21588	13.5
443.52756	3.1
444.67654	33.8
446.44067	33.2
448.06750	21.5
450.00812	8.6
453.18170	5.6
455.14728	44.2
468.17191	12.0
470.10696	44.4
472.54279	14.3
473.25641	14.5
476.31720	3.1
478.44604	7.0
483.99274	7.6
485.15671	50.7
489.98120	13.9
490.98944	26.3
492.53415	8.1
493.29813	62.2
495.57797	2.6
499.29434	37.6
507.12350	13.8
510.44501	42.5
511.34149	20.9
513.14661	299.2
514.15350	111.3
515.98053	29.9
520.47803	14.6
521.29480	25.4
524.49030	9.9
525.30170	50.3
527.19080	10.0
529.90637	24.9
539.40186	15.7
540.13013	23.1
541.04077	7.5
543.34497	10.2
545.00745	24.5
561.05103	21.7
564.22845	14.4
565.42749	48.1
566.17981	6.1
568.15601	83.7
569.37854	15.7
571.43219	24.8
576.53210	2.9
579.15417	4.3
581.15173	32.7
582.45935	13.0
583.51099	9.7
586.12732	20.9
588.48169	5.1
591.28375	51.7
593.50891	11.6
596.36182	2.6
598.76086	42.0
599.62897	9.1
602.53857	11.9
603.50891	19.4
604.42822	13.5
606.53839	5.9
607.62659	17.6
608.30194	14.6
609.47729	231.0
610.60950	52.3
611.68231	33.2
612.49982	32.9
613.44177	13.9
616.12085	9.5
617.00720	3.4
620.77332	28.9
624.89355	14.1
626.35632	417.4	b (6) (1+)-P
627.42169	107.3
628.31702	60.0
630.13965	215.6
631.45605	118.9
633.25476	15.9
634.07129	3.7
638.29382	33.8
639.33905	10.4
641.29553	8.3
642.26953	7.5
644.68115	10.8
651.37549	22.8
652.27258	6.7
653.12476	19.9
654.46118	3.6
655.50995	7.5
656.12891	8.9
657.48407	8.5
659.82776	23.4
661.33997	13.2
662.22406	27.1
663.76428	7.5
667.28375	5.9
669.37579	44.6
670.44629	24.7
671.54858	10.5
676.48224	3.4
678.03845	37.3
680.24091	18.3
682.07220	34.1
684.37543	10.5
685.54846	25.8
686.80792	11.1
687.50946	10.5
688.40002	4.6
690.18878	88.8
690.82666	23.5
692.38123	27.5
695.53271	42.7
696.13635	5.0
697.12122	29.5
698.77582	20.4
701.45129	40.8
702.48944	22.1
704.47925	11.7
706.62866	28.4
707.55817	5.3
708.25598	3.7
709.46289	43.4
710.37463	2.9
711.44092	6.1
712.30786	12.2
713.82916	33.3
714.78320	38.2
715.45660	11.3
716.94006	40.0
718.22986	46.5
720.33746	18.7
721.38422	77.9
722.31030	19.9
724.34412	759.6	b (6) (1+)
725.39703	410.0
726.37317	43.3
728.42212	19.0
729.13342	45.2
731.40210	3.7
733.99280	25.9
734.72375	13.5
736.25201	10.4
737.33124	45.7
738.25983	80.9
739.42523	15.0
740.84222	33.8
742.89429	56.6
744.06653	74.6
744.85242	46.2
746.28949	5.6
746.98999	69.0
748.88074	17.9
750.17328	12.8
752.28094	40.3
753.13617	14.8
754.00195	27.2
755.94775	15.7
759.05945	12.2
760.22754	23.3
763.12994	78.7
763.96460	13.9
766.40234	16.9
767.90210	27.3
768.69464	4.8
771.29340	22.1
772.64331	99.0
774.41229	6.6
775.41742	25.1
776.23645	3.1
778.75037	64.8
779.59924	21.2
780.87036	83.1
782.34863	111.4
783.55347	21.0
784.50513	11.1
785.94458	58.8
786.55481	51.7
787.41223	31.8
788.69312	65.8
789.33972	114.9
789.97595	47.6
790.89331	51.4
792.17480	43.2
794.10120	104.5
795.39648	58.9
796.28162	56.1
798.22778	227.8
798.88232	225.7
799.69910	39.5
801.14722	30.1
803.20654	68.4
804.61047	48.1
808.07996	76.1
809.72388	38.7
811.98914	165.0
812.72937	71.7
813.42346	34.9
814.17261	44.8
815.53125	18.1
816.61182	44.5
818.08521	34.1
819.23975	37.2
820.64832	54.7
821.75562	184.8
822.71021	63.8
823.58264	31.5
824.25061	25.5
825.44348	40.6
826.83813	14.6
829.75977	263.0
830.74597	121.6
832.18506	89.3
833.13879	74.3
834.46216	71.8
835.20911	4.4
836.15955	48.9
838.71973	495.8	b (15) (2+)-H2O
839.32971	721.5	b (17) (2+)-H2O-2P, b (16) (2+)-NH3-P, b (17) (2+)-NH3-2P, b (16) (2+)-H2O-P, b (15) (2+)-NH3
840.05273	147.3
840.88684	69.6
841.63562	61.9
842.50439	11.1
844.38025	91.9
845.35913	74.2
846.35144	60.3
847.65857	2174.4	b (16) (2+)-P, b (17) (2+)-2P, b (15) (2+)
848.29541	1840.0
849.06042	676.1
850.43066	26.6
851.37427	59.8
852.49438	108.8
853.27295	45.2
854.47290	33.2
857.25586	69.0
861.63025	135.4
862.76306	30.2
864.68005	15.0
865.33057	15.1
866.56750	54.0
868.12390	54.2
869.74512	31.4
870.50110	103.8
871.69519	122.6
872.31860	40.6
873.28381	84.5
874.60083	83.5
875.52917	103.2
877.36206	16.3
878.49939	174.0
879.12634	950.9
879.94629	430.9
881.30383	146.0
882.68970	112.7
883.38074	322.1
884.05334	45.2
885.31396	90.0
886.39221	134.9
888.11475	2270.0	b (17) (2+)-H2O-P, y (9) (1+)-NH3-P, b (17) (2+)-NH3-P, b (16) (2+)-NH3, b (16) (2+)-H2O
889.17773	1191.8	[M+2H] (2+)-NH3-H2O-2P
890.55078	110.1
891.49731	61.1
892.54944	77.1
893.52612	134.8
894.29199	51.7
895.24512	37.7
897.07642	6175.6	b (16) (2+), b (17) (2+)-P
898.01978	3583.9	[M+2H] (2+)-H2O-2P, [M+2H] (2+)-NH3-2P
899.35754	326.6
900.31628	44.6
901.20532	186.8
902.13647	52.9
902.88611	75.4
903.63623	21.1
904.38757	67.4
905.67346	75.1
906.80383	26.9
907.67786	19.6
908.41565	28.8
909.49841	123.7
910.74939	62.3
911.67346	109.2
912.50964	20.3
913.53296	11.6
914.42883	24.3
916.00964	16.3
917.28699	32.1
918.54175	67.6
919.75891	129.9
920.58472	52.4
921.23157	39.8
922.26782	115.4
923.38110	44.4
924.38977	37.1
925.26709	79.0
926.06250	32.7
928.40930	753.4
929.39355	402.4
930.33240	21.8
931.28992	208.7
932.50061	329.9
933.35803	93.3
934.40845	49.1
936.44080	26.8
937.59570	1529.6	b (17) (2+)-H2O, b (17) (2+)-NH3
938.36255	469.4	[M+2H] (2+)-NH3-H2O-P
939.18787	74.8
939.80835	58.9
940.42737	33.4
941.49841	30.8
942.44019	59.6
943.44214	54.8
944.49365	88.5
946.27344	2685.7
947.06433	4522.1	[M+2H] (2+)-H2O-P, [M+2H] (2+)-NH3-P, b (17) (2+)
947.95105	454.2
948.71326	61.7
949.67969	63.5
950.55542	21.6
951.78113	36.4
952.52295	75.3
953.89404	18.9
954.78186	17.8
956.12402	358.2	[M+2H] (2+)-P
957.27063	174.7
959.54395	66.0
960.32935	109.1
960.96973	30.5
961.65320	17.6
963.03540	140.8
963.94006	93.6
964.81726	4.9
965.59985	30.3
966.25220	76.8
967.40015	79.6
968.39087	161.4
969.30432	121.5
970.42651	134.4
971.46558	68.6
972.53711	274.6
973.75415	215.2
974.51392	4.3
975.25574	51.4
976.35852	54.9
977.22705	412.7
978.46387	397.2
979.97827	315.6	b (10) (1+)-P
981.01807	287.1
981.80823	99.4
982.45178	5.7
983.57959	75.9
984.65796	127.3
986.43909	526.9
987.26355	721.6	[M+2H] (2+)-NH3-H2O
987.90649	233.3
988.73218	253.8
989.80994	287.4
990.87561	68.8
991.87561	82.6
992.71436	31.2
993.71472	63.6
995.04443	20.6
996.54736	36.7
1004.87341	49.6
1006.02734	15.4
1008.87915	3.4
1014.36951	3.4
1015.19800	22.3
1021.16748	52.3
1022.05701	86.7
1025.70398	22.3
1027.81323	50.6
1028.63892	9.4
1032.53198	17.9
1033.17358	24.0
1036.32251	11.1
1038.66675	10.1
1040.49792	3.7
1041.36475	39.4
1042.74719	54.4
1044.06360	11.1
1045.50879	19.9
1049.12231	17.4
1050.26758	4.2
1051.38330	14.4
1053.02368	7.8
1054.33618	20.7
1055.39771	20.6
1058.56531	6.3
1060.01758	69.4
1061.59937	38.2
1062.49048	7.1
1063.54260	5.5
1064.59106	5.8
1065.52124	4.8
1067.19165	47.6
1069.01782	115.1
1070.10205	111.6
1070.88599	77.5
1072.25647	31.1
1075.22485	47.7
1076.81812	54.5
1078.41028	321.7	b (10) (1+)
1079.42871	127.7
1080.45618	56.6
1084.15588	36.6
1085.35913	13.6
1087.43335	45.4
1088.96472	16.5
1089.61536	39.0
1090.77917	52.4
1096.59937	47.7
1097.80737	5.6
1100.74683	50.2
1102.82568	4.2
1104.85608	32.8
1105.91394	46.4
1107.65955	17.2
1109.65747	42.3
1111.74707	21.6
1114.17358	76.0
1116.19751	2.6
1117.12085	79.8
1118.46533	23.1
1119.33521	43.0
1121.47949	25.4
1122.11182	16.8
1123.01538	29.5
1123.90320	77.8
1124.54858	56.4
1125.61072	30.5
1126.25964	38.5
1128.12524	15.4
1129.62769	13.0
1132.48315	4.9
1134.47583	42.4
1135.70618	46.3
1136.39185	58.3
1137.72742	36.1
1138.49707	60.2
1139.62183	10.9
1141.13574	106.5
1142.21436	67.8
1143.63220	52.8
1145.15942	19.1
1147.47620	103.6
1148.23401	67.7
1149.30566	34.9
1151.52551	8.7
1154.88281	31.8
1156.57397	37.7
1157.82263	67.8
1159.66016	2.6
1160.41870	29.2
1165.01660	141.1
1165.69629	153.5
1166.51709	25.5
1167.57922	95.4
1168.42407	141.8
1169.35083	58.5
1170.23975	10.2
1173.58276	24.9
1174.38354	10.5
1176.09534	14.4
1177.44031	52.2
1178.38928	24.1
1180.62646	87.2
1184.15601	75.3
1184.95520	12.4
1187.34937	30.5
1188.35376	15.1
1189.09656	32.2
1190.71423	44.5
1191.46338	22.8
1192.39111	6.3
1195.45715	16.8
1196.10938	69.3
1196.80090	12.5
1197.60632	7.3
1199.35059	73.9
1202.35632	22.6
1205.30457	39.9
1206.45288	8.3
1207.36450	46.5
1208.45959	87.0
1209.21704	54.9
1210.22791	22.3
1211.71680	22.3
1212.86230	53.7
1215.43811	10.6
1217.84412	55.7
1218.87012	30.2
1219.84851	18.8
1223.30811	76.5
1224.55103	33.0
1225.66699	79.7
1226.99658	44.6
1227.85144	18.7
1230.57129	53.0
1231.61841	76.8
1234.55286	58.8
1236.48279	65.2
1237.63513	37.9
1238.34924	8.1
1240.04736	11.9
1241.68408	39.9
1244.56543	16.5
1246.47998	38.4
1248.20056	89.8
1249.39087	110.0
1251.64551	4.0
1253.51294	86.0
1255.50745	5.3
1256.14099	18.2
1257.22998	48.8
1258.28784	28.9
1260.27551	18.4
1263.14966	55.0
1263.78223	27.1
1264.41614	34.7
1266.35059	128.0
1267.73743	85.4
1268.55103	69.3
1269.58411	69.5
1270.59668	24.1
1276.21606	6.4
1277.39600	40.0
1278.56335	2.8
1281.38025	86.2
1282.50134	53.3
1283.68481	145.7
1284.64526	92.2
1285.42700	582.9	y (13) (1+)-H2O-P, y (12) (1+), y (13) (1+)-NH3-P
1286.32068	365.9
1287.26758	57.6
1289.00806	48.8
1290.07861	16.1
1290.68555	3.1
1292.71301	21.5
1294.54919	25.8
1295.60437	53.1
1301.30493	27.6
1302.80725	49.8
1303.51489	13.0
1305.04663	50.1
1306.23254	14.2
1307.46472	16.0
1309.46179	63.2
1310.33875	8.8
1311.60364	8.6
1313.49390	25.4
1317.69043	54.5
1319.33191	30.3
1320.55286	8.7
1322.66687	4.2
1323.62366	12.1
1324.73389	47.6
1325.66663	80.7
1326.36511	4.7
1328.40344	56.9
1330.01160	32.1
1331.95251	33.3
1333.86987	13.0
1335.46838	5.3
1336.72693	39.5
1338.04358	67.0
1339.19275	5.3
1340.51453	45.0
1341.45898	73.6
1342.38281	12.1
1345.49207	15.7
1347.51062	41.5
1348.61182	8.3
1351.32019	27.1
1352.71057	35.5
1354.40918	37.1
1355.34583	7.3
1356.72327	16.5
1357.43323	3.9
1361.34998	342.2	b (13) (1+)-H2O
1362.51257	192.5
1363.50732	84.5
1364.20544	7.7
1367.20129	7.5
1368.21130	11.0
1372.90332	10.5
1373.97253	8.7
1375.26428	13.0
1377.64087	14.7
1379.38928	759.5	b (13) (1+)
1380.47058	509.4
1381.57288	159.1
1383.64014	14.8
1385.21277	13.8
1386.42700	11.4
1387.40723	2.5
1391.16882	7.5
1391.81799	30.3
1394.04407	70.8
1395.37048	7.2
1397.06934	10.4
1398.80017	19.8
1400.40808	291.8
1401.50073	105.0
1402.37109	20.0
1403.92407	10.8
1404.54993	16.2
1410.64368	8.5
1411.82654	16.6
1412.54871	11.3
1413.82776	10.3
1417.04846	11.9
1418.35339	12.8
1419.55884	21.1
1420.84460	15.9
1422.33167	35.2
1423.87927	15.2
1428.02991	49.7
1428.63330	5.3
1430.42542	31.2
1433.78723	50.4
1435.46814	14.3
1437.56592	52.8
1438.68347	18.5
1440.25037	40.0
1441.27258	75.5
1448.50342	17.6
1450.51477	30.5
1451.55725	33.9
1454.43579	8.6
1462.12170	13.8
1467.38440	20.1
1471.59119	47.8
1472.47217	26.3
1474.84631	11.7
1478.43225	33.6
1480.62256	16.3
1487.06409	10.4
1490.32410	19.9
1492.29041	31.3
1493.23950	17.6
1494.33972	7.8
1500.69031	11.7
1503.35193	17.3
1506.99133	15.3
1509.73962	43.3
1510.62512	3.1
1511.39368	49.1
1514.64197	3.4
1515.26599	11.6
1516.35718	16.1
1519.38391	14.1
1522.01746	4.0
1525.04016	30.8
1526.66907	6.4
1527.41541	28.9
1533.15466	17.0
1535.25220	19.3
1535.99939	23.8
1537.51526	46.5
1538.98352	6.2
1539.64307	34.0
1542.91931	27.2
1544.51538	14.2
1547.52014	11.1
1554.52612	31.0
1556.04297	8.3
1557.95667	22.6
1560.12097	12.4
1560.73132	12.0
1561.40369	5.0
1563.41846	31.2
1566.02014	11.4
1572.21313	33.7
1574.55627	5.6
1576.45325	12.9
1577.52698	13.6
1579.36267	11.9
1588.28687	16.8
1594.86609	21.0
1595.50940	15.0
1600.39685	16.5
1604.23425	5.0
1605.23730	4.6
1605.86438	13.6
1608.17688	13.8
1609.60706	9.2
1614.45032	3.6
1617.27405	30.0
1622.49121	193.1
1623.48230	176.6
1624.33582	50.9
1625.28003	11.4
1626.22034	28.7
1628.09143	10.5
1638.31323	14.7
1648.75354	10.0
1657.85767	10.0
1661.69446	19.4
1663.76208	6.7
1668.82288	53.5
1675.60364	8.6
1677.01990	13.5
1679.26160	11.7
1690.95667	28.9
1693.63782	135.0
1694.70532	59.2
1695.66382	33.5
1703.96057	4.5
1723.78381	9.4
1724.67798	13.3
1735.94543	42.0
1737.12756	2.8
1738.15491	35.2
1739.00366	19.7
1740.35913	8.1
1744.85291	29.7
1756.14722	3.9
1762.81604	20.9
1771.81018	17.0
1774.31750	33.8
1775.98755	9.9
1785.48206	7.4
1786.42566	6.7
1791.30725	5.6
1792.59167	172.8
1793.63245	49.4
1794.68103	36.8
1834.49915	35.5
1845.73279	17.3
1856.12585	22.2
1998.33667	5.6
