# Supplementary material for: Phosphoproteomic Analysis of Platelets Activated by Pro-Thrombotic Oxidized Phospholipids and Thrombin
Source: PLoS One. 2014 Jan 6;9(1):e84488. doi: 10.1371/journal.pone.0084488 (PMC3882224; doi:10.1371/journal.pone.0084488)
Supplement: Annotated Spectra S4 — (ZIP) [file pone.0084488.s007.zip › RLSTADPADASTIYAVVV_-3_2_70366.txt]

m/z	i	matches
284.01288	14.7
287.01898	10.7
288.05951	30.5
295.39218	4.2
298.12457	5.4
313.81052	14.4
315.04474	49.5
315.85818	30.5
321.38031	5.4
339.50555	41.3
340.18341	35.7
343.30627	17.6
351.37500	8.5
354.94144	14.3
357.17377	11.5
358.22278	13.5
369.48822	9.4
385.88989	33.8
387.08392	47.2
397.36731	5.0
400.24222	50.9
408.40857	25.9
414.05920	191.8
415.07944	94.5
420.54138	28.2
422.46869	23.8
424.41077	18.2
426.27515	11.8
428.19238	12.6
431.13162	14.6
432.53372	18.6
440.45996	68.1
441.25400	10.7
442.33890	20.8
451.96442	25.8
452.93457	3.8
455.03131	15.8
456.08765	19.2
457.71582	5.4
458.38916	11.7
459.33411	10.6
463.95361	9.3
467.92429	99.5
470.35205	15.7
471.03583	8.6
472.97180	11.5
477.13043	13.4
483.78662	9.4
485.34503	17.5
486.14282	28.8
492.45099	11.8
493.81955	31.2
503.43747	36.4
504.36395	21.4
505.21487	13.4
507.07349	37.7
509.71878	22.1
510.39301	3.2
511.43887	86.5
513.09204	511.2
514.15466	63.8
514.98840	20.6
516.19446	19.4
523.03943	26.3
525.21460	33.4
526.97119	19.9
528.06055	13.4
529.02563	52.4
530.03540	25.1
534.61041	34.4
536.53815	9.7
539.11169	5.4
541.49652	35.0
557.44421	13.4
558.20300	33.5
565.36377	59.0
568.11963	131.2
569.18445	57.2
580.59924	9.4
582.90802	17.9
591.25488	70.9
598.33850	15.9
599.30042	20.2
599.90771	15.4
602.26575	21.6
604.58069	3.0
608.73792	72.9
609.38464	231.7
610.47736	72.0
611.16870	16.4
612.20929	71.2
613.38306	8.9
617.29059	34.6
620.10638	16.3
621.40967	15.9
622.47388	19.5
625.33435	19.3
626.32703	288.7
627.28778	157.0
628.29639	56.9
629.95270	321.4
630.94891	338.6
636.44556	6.6
638.40411	10.6
643.16223	20.9
644.28168	17.8
646.76025	37.7
648.27991	22.6
649.71790	34.0
651.29651	16.6
656.46716	5.8
660.83167	33.0
662.82782	7.4
667.40991	35.0
669.61951	16.6
670.59790	48.1
671.54248	9.3
677.00079	29.4
679.23975	60.6
679.97437	51.3
681.45691	71.2
682.25940	52.8
684.16449	35.2
686.17773	12.3
690.54016	5.4
694.94989	13.0
697.61255	23.4
699.06323	26.4
704.39435	45.4
706.30383	62.4
709.15411	54.4
710.09021	23.8
711.62836	12.6
713.03326	4.6
715.24072	51.5
716.07166	9.0
719.00330	20.2
720.16882	42.8
721.92224	67.9
724.26984	1768.7	b (6) (1+)
725.27930	385.0
726.33582	137.7
728.30719	61.3
737.90076	33.0
739.75677	35.8
742.31543	11.0
743.27966	130.5
744.37280	35.4
746.50854	53.6
747.80170	7.1
750.47583	120.0
751.29309	31.1
752.08990	27.0
753.10608	59.5
754.11682	64.5
754.73865	16.8
756.80414	60.6
758.22693	32.5
762.81287	255.8
763.92517	50.2
765.63239	13.8
766.25073	9.5
767.25183	11.1
769.96582	31.4
773.15930	15.0
774.93848	4.6
776.07227	45.3
778.10925	33.9
779.14148	43.1
780.32678	150.1
781.50293	97.8
782.81641	14.2
783.44958	103.9
784.98560	49.3
786.12134	161.6
786.91443	19.2
789.67163	201.1
790.62598	36.9
792.12476	31.2
794.25806	60.2
795.34473	69.6
796.20740	105.5
796.97864	34.7
798.40857	364.5
799.09875	225.8
800.05127	12.1
802.54553	254.5
803.84119	211.2
804.78479	11.6
806.46643	6.1
807.49060	91.2
808.61389	79.2
809.59753	45.2
810.28137	18.5
811.82703	331.3
812.64099	135.7
813.49707	93.9
814.15137	70.8
814.80286	22.4
820.84338	31.6
821.49670	37.6
822.42810	90.3
823.49500	115.5
824.91333	70.1
826.01929	100.2
826.63574	24.8
828.08057	62.0
829.46350	466.8
830.13843	446.3
831.33325	188.4
832.48242	43.2
833.11267	63.6
834.21497	72.7
835.91003	6.2
836.88831	94.8
838.93396	1763.7	b (16) (2+)-NH3-P, b (15) (2+)-H2O, b (17) (2+)-H2O-2P, b (15) (2+)-NH3, b (16) (2+)-H2O-P
840.08972	544.4
841.34851	265.3
842.08777	4.0
842.91260	46.8
844.11511	232.6
845.29663	145.0
846.82764	232.7
847.78430	3533.8	b (17) (2+)-2P, b (15) (2+), b (16) (2+)-P
848.62048	2787.8
850.15381	55.9
851.34534	94.0
852.75513	101.3
853.46460	140.6
854.30969	39.7
856.49658	57.2
858.68494	79.3
861.64624	57.6
862.64880	122.7
863.30164	59.3
864.00708	8.2
866.93835	69.1
867.90332	42.4
869.97070	165.2
871.15332	73.7
872.04089	170.6
873.72717	147.6
874.63464	254.6
876.02429	36.0
877.68347	55.9
879.12634	1730.6
880.04736	665.1
881.06506	67.3
881.67175	23.3
882.80359	287.9
883.89185	156.2
885.52051	34.5
886.53711	109.8
888.11401	2938.0	b (17) (2+)-H2O-P, b (16) (2+)-NH3, b (16) (2+)-H2O, b (17) (2+)-NH3-P, y (9) (1+)-NH3-P
889.19727	2319.7	[M+2H] (2+)-NH3-H2O-2P
891.36877	60.3
892.69739	107.0
893.59070	194.9
894.49695	162.6
895.33264	49.2
897.12671	11799.1	b (16) (2+), b (17) (2+)-P
898.03247	5663.0	[M+2H] (2+)-H2O-2P, [M+2H] (2+)-NH3-2P
899.02429	504.5
900.10999	103.7
901.09668	54.9
902.08533	73.8
903.24890	78.3
904.19824	83.7
905.13428	9.8
905.78711	63.9
906.78381	10.6
907.91675	102.3
908.58691	22.6
909.44189	187.6
910.40222	47.1
911.42480	143.1
912.38904	8.6
913.59229	110.1
915.07410	40.9
916.34509	57.5
917.64624	67.6
918.35022	21.6
919.55225	45.8
920.29224	21.7
921.02014	57.1
921.95764	5.3
923.45386	202.6
924.37817	193.8
925.73511	34.3
927.14771	132.0
928.53564	1236.2
929.44116	314.6
930.56543	88.2
931.50684	279.1
932.66199	554.8
933.71521	85.4
934.38794	46.1
935.59070	16.8
937.49072	3274.0	b (17) (2+)-H2O, b (17) (2+)-NH3
938.34644	562.2
939.05054	145.3
940.00537	79.9
941.19897	57.1
942.69019	21.8
944.60864	33.5
946.61951	9991.6	[M+2H] (2+)-H2O-P, b (17) (2+)
947.41089	2393.6	[M+2H] (2+)-NH3-P
948.03503	678.8
949.34448	93.0
950.19348	108.4
951.42920	90.7
952.45691	129.7
953.16467	54.4
955.73865	614.9	[M+2H] (2+)-P
956.37866	413.9
957.08923	41.5
957.93604	35.3
959.29639	21.0
960.57166	45.1
961.73877	118.7
965.20642	41.9
966.19739	80.6
967.25867	55.5
967.88965	83.9
969.23767	130.7
970.29468	113.8
971.27795	280.2
972.69775	362.0
973.86597	132.6
974.67639	11.0
975.66235	295.6
976.35352	228.2
977.14624	258.3
978.27820	343.3
979.23828	222.7
980.53271	81.8
981.52930	34.7
982.96057	380.0
984.31030	55.9
985.32373	179.1
986.20947	205.1
987.22949	1732.7	[M+2H] (2+)-NH3-H2O
988.42188	454.7
989.46704	229.9
990.14453	101.3
991.05872	114.2
992.32605	115.2
993.65283	129.6
994.54639	368.5
995.72900	35.0
998.37671	41.7
1004.87573	18.2
1005.79553	10.9
1006.58704	9.9
1007.50879	37.0
1008.57007	37.3
1013.40112	18.7
1015.39014	11.8
1017.31519	17.0
1021.57019	24.0
1022.86963	29.5
1026.42688	34.7
1027.92212	37.9
1028.68481	25.5
1031.06604	12.6
1032.29126	104.7
1034.56201	58.6
1037.26843	29.1
1039.63086	23.8
1041.07971	9.9
1041.73987	60.0
1043.55151	88.9
1046.37793	33.5
1049.96021	30.9
1052.96643	180.8
1053.67126	34.4
1056.02026	12.6
1056.75964	18.3
1057.36877	30.7
1062.38696	49.3
1063.61304	19.2
1065.24878	122.2
1067.28247	17.1
1068.57202	50.7
1069.43787	147.8
1070.46167	64.3
1071.34998	17.1
1072.56689	55.6
1074.57642	23.0
1076.34521	40.1
1078.33838	545.7
1079.51196	146.3
1080.29248	56.5
1083.65601	5.4
1085.26416	45.5
1087.28589	10.6
1089.59583	30.2
1091.88037	70.4
1097.99683	70.8
1099.34753	12.2
1100.53345	53.8
1103.47827	29.8
1106.09009	25.4
1106.72241	17.4
1108.96252	78.1
1110.22949	74.3
1110.85571	33.0
1117.30469	227.1
1118.20508	9.7
1120.14282	43.0
1120.96533	10.2
1122.89246	16.3
1123.73474	154.7
1124.68335	34.1
1126.34985	11.4
1128.98462	13.8
1130.73242	63.5
1133.51233	16.3
1135.02930	134.0
1135.83545	114.7
1137.73950	34.8
1138.39624	66.1
1140.22192	12.6
1142.46973	12.2
1145.30994	27.4
1147.88403	219.6
1149.11145	109.1
1150.50317	32.0
1152.42151	17.7
1154.63452	13.4
1155.84082	86.0
1157.10986	18.7
1160.28784	71.3
1163.36279	36.4
1165.23682	114.7
1166.38477	102.6
1167.80444	85.9
1168.55798	238.9
1169.48132	155.2
1170.35107	51.0
1172.22791	8.6
1176.73804	32.3
1177.91577	155.7
1178.72119	11.3
1179.61401	17.4
1182.66504	58.9
1183.48608	30.5
1184.50330	53.5
1189.18835	61.0
1190.62830	13.3
1191.53613	37.6
1196.95740	44.1
1197.62305	18.5
1198.63477	37.8
1199.27930	40.4
1200.62207	6.9
1201.53430	16.6
1202.13892	29.0
1203.05371	25.4
1205.76978	32.5
1206.66248	5.4
1207.88672	35.3
1209.36829	54.9
1210.07800	33.7
1212.80005	9.7
1215.31958	55.4
1218.68286	42.4
1219.91162	5.0
1221.55505	34.0
1224.72705	67.8
1225.56201	80.0
1226.68042	58.4
1228.89746	33.9
1229.63501	10.6
1230.71619	116.4
1232.81616	30.1
1235.13989	55.7
1236.39624	36.4
1237.47253	153.1
1239.34155	74.4
1239.95044	17.8
1240.99011	22.6
1242.42651	41.1
1244.25305	14.5
1246.77771	46.7
1247.97375	72.4
1248.76550	69.7
1249.64783	82.3
1251.65588	27.9
1253.30591	94.8
1255.55469	24.5
1258.44824	52.0
1259.26233	109.3
1262.44116	24.2
1263.38269	7.8
1264.47827	21.1
1265.35278	13.0
1266.35693	75.1
1267.30676	150.5
1268.40491	56.7
1269.46948	26.6
1270.23486	30.4
1271.20337	65.0
1272.91431	58.6
1274.84998	58.0
1276.52783	29.5
1277.24280	60.7
1279.12756	21.4
1282.03906	28.9
1282.66809	13.9
1284.63354	226.5
1285.52783	847.6	y (13) (1+)-NH3-P, y (12) (1+)
1286.50854	480.1
1287.38599	231.5
1288.79468	25.8
1291.94910	61.6
1292.69861	57.1
1293.45984	19.8
1296.86597	10.6
1299.44849	22.2
1301.76135	15.2
1304.49695	10.3
1305.55237	74.9
1306.54150	64.2
1307.79456	45.7
1309.39783	6.3
1313.30212	46.9
1314.78687	13.0
1315.40906	23.9
1317.40027	20.9
1318.36877	30.7
1320.55359	15.4
1322.54309	21.8
1323.88049	89.0
1324.76636	93.6
1325.72485	113.2
1326.37878	46.9
1328.37854	7.0
1333.48730	21.3
1335.61230	41.6
1336.78308	44.0
1337.42590	8.2
1338.71863	53.7
1339.79456	97.4
1340.77527	65.0
1341.67419	57.6
1351.85632	17.8
1356.68298	33.0
1359.82202	10.3
1361.45618	527.1
1362.44836	302.3
1363.33801	58.3
1365.14844	19.2
1366.68896	5.4
1369.28235	20.1
1370.09143	10.6
1370.86157	16.2
1379.45471	1099.8	b (13) (1+)
1380.49426	901.7
1381.31641	207.4
1382.15710	127.1
1382.76941	9.3
1383.95264	60.2
1384.65125	25.2
1386.92273	19.2
1387.81702	6.6
1391.06897	13.1
1394.35779	10.5
1395.89954	10.8
1400.39441	279.9
1401.55261	87.2
1402.39148	57.7
1403.34924	13.9
1404.21765	28.2
1407.55322	45.1
1408.51770	23.9
1409.48547	3.8
1412.46497	55.1
1418.74426	23.7
1422.03748	5.7
1423.32397	25.6
1427.78467	81.2
1433.32666	58.8
1435.75037	5.8
1436.47412	27.8
1438.33167	21.7
1439.18103	31.8
1440.06091	127.1
1442.12512	15.4
1446.50415	9.2
1448.43738	55.5
1450.45923	37.4
1451.65820	84.5
1453.46533	41.0
1454.54626	19.4
1455.24182	35.8
1463.55261	18.2
1466.18396	16.6
1471.56824	24.9
1472.51941	75.2
1473.34143	13.2
1474.74219	37.2
1476.58386	7.8
1477.57141	28.3
1480.79065	25.0
1486.98718	25.6
1491.64600	56.9
1494.72668	7.5
1500.17029	12.2
1501.46411	12.9
1502.70007	10.1
1508.44690	19.9
1509.42529	46.6
1510.12280	6.6
1511.52783	22.9
1514.19177	39.8
1515.29297	41.9
1517.75793	41.1
1519.73096	18.0
1523.41333	14.8
1529.04553	5.8
1533.18140	42.4
1540.51794	23.5
1545.08154	7.0
1545.70911	5.8
1546.46326	12.9
1549.83484	14.0
1557.04602	8.2
1559.75134	18.1
1564.06946	4.6
1578.81458	4.3
1579.72620	47.2
1584.06750	6.6
1592.21643	15.0
1595.44690	47.7
1598.17859	26.2
1599.13342	15.9
1600.40100	16.1
1604.48718	21.0
1608.44690	60.5
1609.92273	32.1
1610.58337	9.1
1611.79370	13.4
1619.01086	18.8
1622.43799	223.9
1623.40112	146.5
1624.68994	45.6
1625.73865	55.3
1626.56885	4.6
1628.87878	38.2
1636.69312	49.9
1645.48865	5.0
1650.74817	15.2
1658.63196	28.8
1663.43054	3.4
1674.53796	14.2
1677.43726	9.8
1678.90808	5.8
1693.81262	78.3
1694.62915	126.2
1695.67615	113.3
1696.47571	18.9
1702.27600	33.6
1703.62134	15.4
1705.40930	24.7
1709.46619	26.5
1721.47327	17.4
1723.15747	14.9
1724.56812	7.5
1739.43152	26.8
1750.89514	55.1
1756.66785	6.6
1770.57593	6.3
1772.73401	12.4
1792.71326	151.7
1793.47717	164.9
1794.82300	71.6
1795.67712	22.4
1814.12952	14.5
1846.83813	19.6
1888.65356	16.6
1911.73962	5.1
1926.70911	11.7
