# Supplementary material for: Phosphoproteomic Analysis of Platelets Activated by Pro-Thrombotic Oxidized Phospholipids and Thrombin
Source: PLoS One. 2014 Jan 6;9(1):e84488. doi: 10.1371/journal.pone.0084488 (PMC3882224; doi:10.1371/journal.pone.0084488)
Supplement: Annotated Spectra S4 — (ZIP) [file pone.0084488.s007.zip › RLSTADPADASTIYAVVV_-4_2_76260.txt]

m/z	i	matches
287.40271	11.8
315.68573	14.8
316.39783	43.3
322.25223	13.4
327.41342	7.8
329.33884	11.1
339.39099	38.7
348.59363	3.0
355.27112	5.3
356.80606	16.8
357.45190	29.9
358.25143	7.1
369.16495	3.8
373.61194	30.5
384.13702	18.1
386.07440	60.8
387.04364	50.9
388.22791	12.1
394.63623	11.4
396.26495	19.1
399.24203	23.2
406.22867	10.1
414.14520	215.2
415.13934	51.4
422.45850	75.2
424.50073	34.7
425.19952	7.0
426.50775	29.6
433.34171	8.4
437.30621	25.1
439.61880	19.0
440.37128	38.4
442.31866	22.9
443.29913	18.7
444.52087	5.4
448.54065	23.8
449.82980	10.9
452.35278	9.3
455.10275	34.4
456.21500	11.8
466.69330	2.0
467.34723	44.7
470.28906	52.3
471.29266	40.6
485.11707	81.5
488.57993	21.5
493.22580	14.4
494.44366	21.8
496.75137	43.6
499.67081	4.1
501.34720	8.4
502.13376	32.5
507.20758	32.8
509.95691	4.6
511.14505	20.4
512.60925	80.9
513.22815	341.0
514.10620	55.8
515.53015	15.0
520.21216	5.7
526.39709	4.1
527.16016	74.5
529.26953	32.5
530.50354	44.1
534.87390	4.4
537.39001	17.7
538.28778	52.5
539.03339	7.6
541.27490	20.5
545.24164	23.2
551.16199	6.5
553.32983	19.6
557.30090	21.1
559.23364	12.9
560.02600	23.8
563.39185	26.9
565.30170	32.0
566.13269	10.3
567.44556	12.4
568.31970	143.6
569.31171	22.5
570.76685	12.5
580.17444	12.8
581.04083	7.7
582.40356	12.6
584.29419	8.8
589.27625	6.0
591.14667	23.0
592.53687	23.8
593.22192	9.4
597.22388	16.9
599.32593	20.3
600.18079	8.4
600.90039	4.1
602.38733	47.1
609.20251	366.3
610.47510	60.6
611.45575	54.0
612.15405	78.0
612.76831	13.2
613.41022	49.5
616.42688	23.7
623.34369	31.3
626.45044	610.9	b (6) (1+)-P
627.47607	137.9
628.30896	74.3
629.27759	26.8
630.19312	280.6
631.20813	136.6
632.04633	8.2
633.36127	4.7
635.31842	11.2
639.24292	21.8
640.48010	45.2
641.11145	20.1
642.25385	38.4
644.49329	29.4
646.34448	41.8
647.31305	9.5
650.14423	10.8
652.37158	7.7
656.28833	83.3
657.30884	65.4
657.94678	27.1
664.41217	18.8
667.45227	23.2
668.60925	20.5
669.56512	5.8
670.52032	46.0
672.54041	22.5
673.37616	26.0
674.12665	8.0
676.17438	13.8
678.50342	18.0
681.24286	8.8
682.02612	15.7
683.14240	23.9
686.50195	12.7
687.48975	7.5
688.17773	48.3
690.80865	35.3
691.42664	26.2
693.03735	39.9
695.06067	12.4
697.28076	26.1
699.55469	15.4
701.90387	16.4
702.62476	8.3
704.63074	13.8
705.94952	63.7
708.93207	69.6
709.78259	8.7
711.00037	4.1
712.44885	27.2
715.30078	39.4
716.28552	20.0
718.81561	28.3
720.21185	19.3
720.93848	28.6
724.24054	1535.5	b (6) (1+)
725.33228	558.7
726.44751	148.2
727.35339	78.0
728.00977	16.6
728.66638	8.5
732.12195	22.3
732.94366	21.1
739.98993	57.0
741.42413	24.6
742.85437	46.5
743.48694	133.5
744.48810	15.8
745.58496	25.9
746.81342	91.1
747.96741	39.9
750.15100	35.7
751.52368	6.0
752.92749	81.2
754.63568	52.0
755.58655	74.0
757.02924	20.4
758.73291	52.8
762.98303	64.9
763.62219	77.5
764.56677	93.8
766.79706	132.3
768.14844	71.4
770.21838	19.0
771.31927	27.3
773.33240	58.9
774.05908	26.6
774.80945	24.9
778.38806	31.1
779.26099	12.4
781.27515	66.0
783.10669	56.9
783.84937	42.3
784.51086	9.8
786.40698	74.8
787.15576	80.7
788.72961	51.8
789.64429	273.2
790.33069	13.9
791.26172	116.9
792.11646	18.0
793.12939	39.4
794.14221	173.9
794.92505	99.7
798.22546	447.5	b (15) (2+)-P, b (16) (2+)-2P
799.09766	437.5
800.03284	47.0
800.82104	21.1
802.83557	139.7
804.20508	5.0
808.02051	78.9
809.26050	155.2
810.05200	53.8
811.88293	296.9
812.80835	184.1
815.31519	53.5
818.31287	8.7
819.25818	19.9
820.30835	57.8
822.37744	137.3
823.13940	124.5
824.38770	113.4
825.72534	26.6
826.88904	56.0
829.63635	547.3	y (17) (2+)-2P
830.66248	307.3
831.59277	98.9
832.54651	29.8
833.24182	104.2
835.57776	25.6
836.96301	29.1
838.66870	1228.8	b (16) (2+)-H2O-P, b (16) (2+)-NH3-P, b (17) (2+)-H2O-2P, b (15) (2+)-H2O, b (15) (2+)-NH3
839.51758	1160.0	b (17) (2+)-NH3-2P
840.60986	192.6
841.65454	134.0
843.16943	49.1
844.16357	315.3
845.32727	135.0
847.71069	3554.2	b (15) (2+), b (17) (2+)-2P, b (16) (2+)-P
848.40198	2178.7
849.10059	819.7
850.31873	132.5
851.20398	24.3
852.25537	37.0
853.42224	223.7
854.09485	6.6
855.13086	18.1
855.86890	60.1
857.16040	120.7
858.42358	7.1
859.29639	10.1
860.53394	51.1
861.65564	155.2
862.43115	26.2
863.06812	44.8
866.02502	40.9
867.39502	78.4
868.26514	38.6
870.26074	218.2
871.26636	62.3
871.87036	40.5
872.64648	25.5
874.12231	137.5
875.23596	258.7
876.61987	68.3
877.85754	68.5
879.15430	1776.1
880.03589	720.3
881.69092	116.7
882.61487	416.5
883.51184	381.5
884.28174	37.5
885.20190	118.2
886.58630	97.5
888.09204	3959.3	b (16) (2+)-NH3, y (9) (1+)-NH3-P, b (16) (2+)-H2O, b (17) (2+)-H2O-P
888.94556	1672.3	[M+2H] (2+)-NH3-H2O-2P, b (17) (2+)-NH3-P
889.96204	437.7
891.22632	147.5
892.29932	339.6
893.61987	138.4
894.47998	59.1
895.24622	13.7
896.79541	5000.0
897.59460	8786.1	[M+2H] (2+)-H2O-2P, b (17) (2+)-P, b (16) (2+)
898.53687	2440.5	[M+2H] (2+)-NH3-2P
899.72668	104.8
900.62305	145.0
901.70654	190.4
902.83984	112.6
903.45544	8.0
904.10901	23.1
905.07751	87.3
906.22241	40.7
907.54187	56.5
909.14368	127.1
910.27209	214.1
911.27393	104.3
912.53357	13.1
913.41370	7.8
914.73169	94.8
915.73035	69.2
917.62476	26.3
919.62085	55.9
920.90686	62.4
922.18115	97.4
923.93933	214.8
924.65247	88.3
925.47876	168.1
926.37524	19.7
928.50281	1245.3
929.51880	723.8
930.61511	34.9
931.40625	304.4
932.56824	241.5
933.35547	72.9
935.17615	11.5
937.53687	2373.6	b (17) (2+)-NH3, b (17) (2+)-H2O
938.34216	636.5	[M+2H] (2+)-NH3-H2O-P
938.99341	236.8
940.06543	73.2
941.13770	45.6
942.46106	92.7
943.46252	95.5
944.35535	18.2
944.97888	24.4
946.35889	5076.2
947.03491	7457.0	[M+2H] (2+)-H2O-P, b (17) (2+), [M+2H] (2+)-NH3-P
948.00952	1173.9
949.41309	200.7
950.56201	85.6
952.01025	193.0
953.63184	120.8
954.43848	110.6
955.69568	191.8
956.44067	652.7	[M+2H] (2+)-P
957.26489	146.4
958.76270	35.0
959.42224	14.2
960.63977	117.6
961.56738	171.8
962.43530	11.0
963.35730	97.3
964.68262	37.7
965.66162	57.9
966.52441	145.1
967.57703	45.6
968.41309	61.7
969.73535	62.3
970.73608	49.7
971.52563	155.7
972.32495	352.1
973.43530	65.5
974.50293	104.9
976.07629	127.0
977.33948	476.5
978.22791	145.7
978.83887	206.3
980.14722	117.2
980.75562	73.8
981.65686	132.1
983.18579	75.4
984.98694	43.9
986.78052	1023.4	[M+2H] (2+)-NH3-H2O
987.40771	806.1
988.46643	369.1
989.52075	56.4
990.56128	149.1
991.41956	23.0
992.38525	170.2
993.24963	24.0
994.19043	17.1
995.86792	61.8
997.31274	8.2
998.11816	19.4
1003.49976	11.1
1005.66309	17.4
1006.50464	37.3
1007.80054	53.7
1009.76050	12.1
1011.47559	29.9
1013.34717	6.1
1014.44641	8.7
1022.42542	42.6
1024.97339	20.7
1028.54858	160.4
1029.23779	20.6
1031.51416	30.9
1032.37732	20.4
1033.26477	9.4
1034.44897	30.3
1035.37476	12.2
1036.66357	45.0
1038.15698	6.4
1041.23145	23.0
1042.45557	14.7
1043.05933	8.7
1045.59045	31.7
1046.45300	42.9
1047.57227	55.4
1050.89795	32.3
1051.82239	45.8
1052.61548	27.0
1053.44312	11.7
1056.30908	14.9
1060.01990	13.8
1062.67053	3.4
1063.71497	70.3
1064.87915	47.6
1069.09985	255.0
1070.16577	57.0
1071.07922	9.1
1072.79663	37.1
1074.38574	32.5
1076.42505	73.5
1077.34094	7.1
1078.34619	446.5	b (10) (1+)
1079.41870	227.2
1080.69714	85.0
1083.66528	5.7
1085.33667	108.5
1087.80908	46.7
1089.08667	16.2
1091.63147	66.4
1092.62219	71.3
1093.51257	40.6
1094.13745	25.5
1095.89575	24.7
1096.66321	28.7
1098.48328	15.5
1099.50073	20.3
1102.89355	46.1
1103.72559	59.8
1106.18262	28.3
1107.39575	66.0
1110.29272	11.6
1111.15979	31.5
1112.76526	51.4
1115.38916	70.1
1117.13599	103.8
1118.66101	48.2
1119.66406	76.9
1120.53442	24.5
1122.28992	72.7
1123.31970	45.4
1124.53540	34.6
1125.39246	81.5
1127.30579	32.7
1128.51379	7.8
1130.62000	43.3
1131.42566	76.1
1132.39417	19.0
1135.37720	5.4
1136.60132	26.5
1137.38916	105.7
1138.45422	52.7
1140.14160	71.4
1141.96899	6.7
1147.52686	120.3
1148.45142	114.9
1150.16528	82.3
1152.14624	14.4
1152.96619	9.8
1154.58594	39.9
1155.19751	24.2
1156.38269	13.4
1157.80969	7.5
1162.09790	22.8
1163.01343	25.4
1165.34375	207.9
1166.23511	93.2
1168.36304	278.8
1169.55310	117.5
1170.33167	31.7
1173.53735	17.0
1174.24646	9.8
1174.86340	5.3
1176.23291	9.9
1177.15857	34.7
1178.63623	8.8
1184.40198	126.7
1185.48804	31.9
1187.79419	36.8
1188.40735	25.0
1189.36401	5.4
1190.44470	23.5
1191.63196	18.2
1195.58533	45.8
1196.20813	16.5
1198.40857	115.0
1201.02502	19.1
1205.60657	65.4
1206.27173	54.8
1206.99792	17.0
1208.78418	4.7
1209.96838	9.7
1211.27197	26.9
1215.01099	23.5
1218.73413	10.0
1221.20679	7.6
1222.10229	14.1
1222.82678	32.3
1223.44519	22.1
1225.44263	75.2
1226.38159	87.3
1227.56824	14.7
1229.11438	11.0
1229.96826	98.5
1231.23804	29.7
1233.25745	23.8
1234.33923	10.7
1236.08716	43.1
1236.72900	12.4
1237.54858	17.0
1239.47400	16.0
1244.88037	48.0
1247.42554	32.5
1248.41431	126.5
1249.50208	116.8
1250.80103	2.1
1251.71936	72.4
1253.36230	12.7
1254.79077	20.1
1255.64880	119.2
1257.66211	37.5
1258.77026	14.1
1260.87610	13.4
1264.49792	15.8
1266.23376	132.2
1267.47192	91.4
1268.57947	102.9
1269.35840	11.2
1270.49817	11.2
1274.40833	21.0
1277.59204	23.5
1281.35254	150.3
1282.34924	24.2
1283.40210	56.2
1284.32153	13.0
1285.30835	926.1	y (13) (1+)-H2O-P, y (12) (1+), y (13) (1+)-NH3-P
1286.34851	869.8
1287.44336	109.4
1288.32275	110.7
1292.93420	27.6
1304.51868	47.9
1306.46985	10.1
1307.41321	17.0
1311.92249	50.0
1313.33008	16.7
1314.99915	15.2
1317.23083	4.4
1317.86926	13.4
1321.35754	68.0
1322.28113	12.7
1324.41077	97.5
1325.38123	77.4
1326.14624	5.4
1328.01343	52.1
1329.72791	27.5
1331.56653	15.5
1333.53418	58.9
1334.73804	7.4
1335.48401	26.0
1336.63940	21.7
1337.38257	26.6
1338.52429	64.5
1339.42322	53.5
1340.78296	53.7
1341.68164	25.7
1343.67859	28.7
1344.46313	12.1
1345.83289	13.5
1349.30774	45.9
1350.33215	27.6
1353.44629	31.8
1355.83411	21.9
1357.59363	17.5
1359.45129	27.8
1361.38855	461.7	b (13) (1+)-H2O
1362.51001	280.4
1363.53137	34.7
1368.74597	8.1
1376.50916	17.4
1379.33960	1415.7	b (13) (1+)
1380.49109	990.0
1381.67236	230.4
1382.49377	46.6
1383.71289	92.1
1386.78406	14.4
1389.30225	46.6
1395.75061	21.9
1397.99548	21.8
1399.99341	297.2
1400.87585	266.0
1401.94836	106.2
1402.78992	61.7
1403.72412	36.8
1405.86609	27.6
1412.83142	41.5
1414.14404	4.1
1417.57532	14.2
1418.63293	13.4
1419.69092	14.4
1421.31335	8.6
1423.79626	6.1
1424.58252	16.8
1428.84070	7.0
1433.47595	27.5
1434.12781	14.0
1437.10730	27.5
1437.75818	18.9
1438.69604	110.3
1440.43689	24.2
1443.53625	11.4
1447.59534	7.3
1450.65552	12.6
1451.57141	78.3
1457.81140	17.6
1462.22571	48.5
1466.53381	41.3
1468.11133	15.8
1471.31848	79.2
1472.67493	47.2
1473.42371	25.9
1474.33899	33.1
1476.07227	10.3
1477.25940	13.4
1478.00854	10.7
1481.13989	9.8
1482.75159	15.7
1483.59509	19.9
1486.23669	28.3
1488.48096	22.9
1491.10413	22.2
1492.05090	19.7
1494.64343	9.9
1506.52429	24.8
1507.57898	40.1
1509.31812	77.2
1510.54517	125.7
1511.44873	27.7
1512.22107	15.2
1513.76208	8.7
1514.50891	14.4
1515.71936	9.0
1517.86694	8.8
1519.63196	50.0
1524.39478	39.9
1525.39392	4.5
1526.43958	16.1
1531.35950	6.7
1535.51404	24.9
1537.53113	48.5
1538.84778	5.4
1539.81226	14.2
1544.58350	21.5
1545.41760	3.0
1551.02893	10.0
1555.31360	4.4
1562.28040	15.1
1572.26013	36.2
1573.21777	35.4
1575.01648	21.2
1578.29285	7.4
1579.68750	32.5
1595.49915	18.4
1597.95374	8.4
1604.44983	9.4
1605.88904	3.0
1607.09094	15.4
1608.55969	91.3
1609.79065	42.8
1610.71423	37.7
1611.46301	25.5
1619.88049	7.7
1622.50061	276.0
1623.51526	220.0
1624.34155	72.1
1625.39771	108.2
1627.65662	10.8
1635.38208	78.9
1636.19250	11.4
1637.17847	45.6
1638.55933	38.6
1641.20532	12.0
1641.82678	8.1
1645.33582	19.8
1650.19543	10.0
1668.68665	16.5
1675.71887	11.0
1690.32922	26.1
1693.47791	190.3
1694.52625	132.3
1695.79077	50.8
1698.81702	24.4
1703.37183	6.4
1707.66931	28.9
1708.52673	45.2
1721.42859	30.4
1726.41772	9.8
1730.26099	15.1
1738.47986	33.2
1739.67200	18.4
1740.81812	4.1
1742.38696	15.4
1744.43530	15.5
1751.14087	23.8
1760.49524	10.1
1762.20984	22.1
1764.67603	20.5
1778.15405	10.4
1792.62219	282.4
1793.56091	141.0
1794.68237	4.1
1795.54309	75.1
1832.39905	55.3
1906.94373	10.1
