# Supplementary material for: Phosphoproteomic Analysis of Platelets Activated by Pro-Thrombotic Oxidized Phospholipids and Thrombin
Source: PLoS One. 2014 Jan 6;9(1):e84488. doi: 10.1371/journal.pone.0084488 (PMC3882224; doi:10.1371/journal.pone.0084488)
Supplement: Annotated Spectra S4 — (ZIP) [file pone.0084488.s007.zip › RLSTADPADASTIYAVVV_-5_2_70709.txt]

m/z	i	matches
287.09479	10.6
287.92892	16.8
289.17365	14.6
309.21631	13.4
310.26471	9.3
313.30017	6.0
315.32739	18.3
316.45367	23.9
321.21118	31.7
328.20728	5.3
332.29456	10.5
339.31772	44.1
340.55121	10.8
341.37125	17.7
355.28165	4.8
356.49042	4.2
361.12607	6.2
366.45215	22.3
370.01544	13.9
372.18686	16.7
377.66956	7.7
385.99109	24.8
387.40506	14.4
388.48041	5.1
396.33627	32.4
414.13708	159.4
415.17529	85.7
423.71515	21.6
426.25146	4.4
428.40988	8.0
431.98007	15.5
434.21872	21.3
437.11887	9.2
439.28912	30.4
440.32339	25.1
441.25732	4.4
446.50339	29.4
453.12466	14.1
455.06799	36.5
459.55634	7.7
466.05920	23.6
468.15854	7.2
470.40433	15.1
483.37039	16.4
485.11865	22.0
493.56091	10.0
503.17480	6.4
507.37958	23.9
508.38007	13.6
511.33810	21.2
512.98157	238.7
514.08264	47.9
518.43744	3.1
520.82629	17.7
525.50208	6.7
527.32544	40.2
539.32422	34.9
541.37677	7.0
542.24658	6.7
543.15027	8.0
545.30225	25.3
546.23438	50.6
547.92706	9.7
557.31323	8.0
564.29456	9.8
565.32605	50.0
568.18518	130.4
570.51062	23.2
571.12585	14.4
577.01794	4.1
580.01392	25.7
585.56055	10.0
587.25513	14.0
591.39636	77.8
592.14380	7.1
598.57239	11.7
599.42603	8.0
609.20081	193.2
610.47931	83.3
611.55109	22.8
612.41504	66.1
613.18616	8.5
616.66272	38.8
617.48352	7.4
619.42017	3.8
621.01917	11.2
622.46045	11.5
623.66846	7.6
626.26440	260.9
627.10535	133.8
627.83179	71.1
628.84106	11.1
630.08472	220.9
631.08234	50.1
632.22455	21.0
632.90833	35.8
638.13458	3.1
644.35986	19.7
648.01160	37.7
650.12726	16.4
651.04883	26.9
656.23004	13.2
658.25763	5.4
664.57092	19.0
665.65485	6.1
667.95416	62.2
670.70056	16.7
675.25464	19.6
679.77155	52.9
680.40137	4.6
681.05792	6.1
684.28107	14.6
686.41113	11.3
687.15204	18.7
690.52844	18.4
691.45166	7.6
694.74219	21.5
697.19934	62.2
701.40179	47.8
704.47021	39.3
705.45154	17.7
706.22778	20.7
707.37207	23.6
709.04193	9.2
710.50208	16.2
711.31653	83.5
715.10004	25.9
717.44861	18.8
719.67383	42.5
720.73462	45.0
724.36505	1245.1	b (6) (1+)
725.33905	468.3
726.13306	80.6
727.00372	62.3
728.44238	48.3
735.64606	5.8
738.44556	19.4
741.36896	42.6
742.58350	24.7
743.38892	76.8
744.26807	34.4
746.59998	44.5
747.81030	29.7
750.31024	5.4
753.70044	118.6
754.70160	23.2
755.49280	16.0
758.50085	19.9
760.21985	12.8
763.31494	33.0
763.94208	33.3
765.32623	38.0
766.33698	21.6
767.20203	63.9
768.22052	20.6
769.15332	91.8
770.40826	8.1
771.02112	10.8
772.33203	19.1
774.12109	34.2
776.05609	57.1
777.94641	22.9
779.43811	12.5
780.83179	66.3
782.17712	36.2
783.37891	72.3
784.90210	21.3
786.28528	104.2
788.19958	29.8
789.08264	63.4
789.89575	221.3
791.87170	24.7
794.52454	4.1
795.45972	53.4
796.12061	9.1
797.36511	56.4
798.35010	168.6
799.15771	319.5
800.09216	62.0
800.72241	41.4
801.74426	22.6
803.60449	223.5
806.40784	27.4
807.47412	46.8
808.80701	43.4
809.47534	5.4
811.97974	129.8
812.79614	148.9
813.66577	60.8
814.54761	59.3
815.33057	82.9
816.48059	18.0
817.21643	60.4
819.30054	66.2
821.20313	41.3
822.85510	169.5
824.10632	177.5
825.01282	49.5
826.22778	22.9
827.50854	14.9
828.39307	16.7
829.55481	310.4
830.31165	213.0
831.44824	136.2
832.13477	18.0
833.38892	17.9
835.25708	63.2
836.61670	14.9
837.32874	11.6
838.88855	1601.0	b (17) (2+)-H2O-2P, b (16) (2+)-H2O-P, b (16) (2+)-NH3-P, b (15) (2+)-NH3, b (15) (2+)-H2O
840.00476	514.7	b (17) (2+)-NH3-2P
841.03040	119.9
842.30737	82.8
843.31641	24.6
844.36133	191.2
845.36182	92.1
847.56946	2224.0	b (16) (2+)-P, b (15) (2+)
848.51196	1996.5	b (17) (2+)-2P
849.38367	249.9
850.50244	21.2
851.99597	126.5
853.17139	142.5
853.98669	9.2
856.01685	45.5
856.97205	68.5
857.87048	35.9
859.03552	70.4
860.19348	9.9
861.97424	90.1
862.67859	2.5
865.96826	70.6
866.61328	2.6
867.53101	44.4
868.40234	17.3
869.07153	6.4
870.18701	106.8
871.10913	49.1
872.22607	205.1
873.64392	48.1
874.47400	91.7
875.69031	129.1
877.32654	22.7
879.01184	1289.8
879.80859	562.3
880.63037	240.0
881.34985	26.5
882.94214	386.6
884.03394	120.2
884.83508	30.2
885.46130	136.7
886.24072	99.5
888.11121	2601.0	b (16) (2+)-NH3, b (17) (2+)-H2O-P, b (16) (2+)-H2O, y (9) (1+)-NH3-P
889.18433	1007.2	[M+2H] (2+)-NH3-H2O-2P, b (17) (2+)-NH3-P
890.11670	225.6
892.03455	197.1
892.74146	208.3
893.79993	35.0
894.44543	5.0
895.35803	4.6
897.17749	7473.9	[M+2H] (2+)-H2O-2P, b (17) (2+)-P, b (16) (2+)
898.09753	3834.2	[M+2H] (2+)-NH3-2P
898.97156	176.0
899.79712	125.6
900.81763	62.4
901.46021	28.6
902.46216	125.7
903.48694	86.9
904.87317	77.9
905.68567	12.2
906.78259	41.0
908.04675	84.2
909.41394	189.6
910.51343	160.1
911.44031	189.5
912.88965	75.4
914.08020	44.1
915.24951	95.2
918.20935	8.7
919.76990	40.2
920.74475	37.5
921.41150	50.2
922.18408	37.9
923.62622	41.5
924.55054	162.1
925.33337	22.7
926.35449	71.7
928.50574	703.9
929.33765	466.9
930.15808	197.8
931.28870	259.6
932.38538	352.8
933.14941	193.4
934.40381	16.7
936.11304	81.7
937.40503	897.1
938.00635	1098.7	b (17) (2+)-H2O, b (17) (2+)-NH3, [M+2H] (2+)-NH3-H2O-P
938.63037	511.8
939.24060	67.3
940.09546	48.8
940.77258	18.6
941.67651	18.1
942.65356	54.1
943.92480	77.4
944.82288	66.3
946.59509	7041.0	[M+2H] (2+)-H2O-P, b (17) (2+)
947.60645	3544.8	[M+2H] (2+)-NH3-P
949.40588	87.0
950.54614	54.7
951.27844	7.5
952.59302	31.7
953.75488	91.4
954.43188	8.9
955.77930	427.7	[M+2H] (2+)-P
956.43152	316.2
957.32593	210.8
958.11450	88.2
959.97937	13.7
960.84314	72.0
961.54187	27.0
963.10376	22.0
964.35376	28.2
965.73743	176.1
966.50122	22.2
967.31665	41.2
968.17041	7.7
969.40784	100.8
970.50208	271.7
971.39941	49.2
972.38696	149.8
973.18616	199.2
974.11609	89.1
975.35205	46.4
976.46472	161.5
977.66077	214.4
978.49878	199.9
979.57397	93.5
980.31934	113.3
981.43811	158.2
982.49548	228.2
983.25830	116.7
984.31042	82.5
985.71289	184.7
987.11975	1047.1	[M+2H] (2+)-NH3-H2O
988.33325	432.5
989.21533	98.9
990.66003	205.2
992.18213	46.4
993.21997	181.9
995.62939	6.7
1004.96069	12.9
1005.79236	54.2
1006.55945	41.9
1007.28442	5.4
1009.89185	6.4
1013.19629	31.2
1013.87854	30.4
1015.56409	12.7
1021.09082	32.8
1022.26318	72.1
1023.44299	26.6
1024.30481	15.6
1032.90063	65.4
1035.24414	18.1
1038.82422	9.0
1039.51489	26.6
1041.24829	29.0
1042.82495	6.4
1044.04468	64.0
1051.22351	76.6
1052.54590	46.1
1053.44873	36.5
1057.99902	29.5
1059.77832	21.3
1062.72095	53.3
1063.88428	34.7
1064.88171	22.1
1066.85925	63.6
1067.51782	12.4
1069.27539	74.3
1070.15857	84.6
1071.29565	40.7
1072.13037	22.4
1075.20874	115.1
1078.37085	496.6	b (10) (1+)
1079.35767	137.6
1080.13147	45.7
1081.62183	15.8
1084.45557	34.5
1086.44812	53.4
1087.68237	11.5
1089.47021	12.8
1090.66321	7.7
1092.18604	91.0
1094.21460	60.0
1096.10327	35.2
1097.65027	35.3
1100.70251	53.3
1103.07031	50.5
1103.78259	49.8
1106.29956	44.0
1108.56958	13.2
1110.95544	141.3
1113.44434	39.1
1117.53333	209.4
1118.42529	93.7
1120.31299	8.2
1123.50879	7.4
1124.85522	30.6
1127.09717	5.1
1130.18872	9.6
1131.57227	11.4
1132.62646	12.5
1134.79297	11.0
1136.39429	30.6
1137.44165	7.6
1138.39612	23.9
1139.38232	38.3
1140.25098	55.7
1141.69421	84.6
1142.53931	21.0
1144.63306	24.2
1145.37634	63.2
1146.25977	37.4
1147.31836	84.0
1148.21985	25.4
1149.17908	73.8
1152.13757	30.0
1153.47876	84.6
1157.34937	12.3
1159.97607	10.7
1161.41870	16.4
1164.01184	4.4
1165.30103	87.0
1166.42334	114.7
1168.44519	226.6
1169.35913	91.5
1170.29468	24.1
1171.27185	11.5
1174.85645	47.8
1175.63770	35.5
1176.27832	3.5
1176.89624	51.5
1178.67993	56.0
1180.39453	64.7
1182.87427	78.3
1184.41187	58.5
1186.22046	26.9
1189.57422	42.0
1191.18188	38.2
1193.76636	32.8
1195.06030	8.1
1196.08411	74.9
1200.48401	8.1
1202.66919	24.6
1203.62280	81.3
1204.89063	30.5
1205.70068	3.7
1207.67249	42.7
1208.53918	26.2
1210.60791	58.9
1212.88184	91.1
1215.15503	72.1
1219.63098	20.0
1223.42065	42.9
1224.47668	41.6
1225.33777	16.8
1226.61890	35.4
1230.89746	50.7
1232.13452	37.0
1236.50085	62.4
1238.51733	6.9
1239.39014	17.2
1241.29956	17.7
1242.47510	26.4
1244.30811	16.1
1246.00696	34.8
1248.42725	127.6
1249.57178	60.7
1250.60657	75.2
1251.38525	27.9
1252.88721	4.4
1255.39856	23.6
1256.43494	28.9
1257.06091	39.3
1257.97900	72.7
1259.69727	15.8
1260.39355	11.6
1261.73242	11.4
1262.72412	24.1
1263.36914	31.6
1264.38440	2.8
1265.71289	38.2
1266.46924	108.1
1267.55200	137.8
1268.76147	171.6
1269.68372	12.7
1270.69946	57.7
1278.58887	23.6
1281.70728	54.3
1282.93762	79.8
1283.63062	74.0
1285.38269	864.2	y (13) (1+)-H2O-P, y (12) (1+), y (13) (1+)-NH3-P
1286.32349	663.8
1287.54211	155.8
1288.66602	92.1
1289.49426	8.7
1291.26611	22.3
1293.58801	10.3
1295.50989	15.7
1297.58630	36.8
1300.67029	13.8
1301.53247	28.7
1305.41125	41.9
1307.72876	26.0
1312.98572	15.7
1316.85645	6.6
1317.51379	11.2
1321.46997	8.3
1323.49841	31.1
1324.50635	9.2
1325.76733	16.8
1326.61816	23.1
1327.40625	10.0
1328.58679	57.9
1333.75317	40.6
1334.38025	19.7
1335.56384	36.6
1336.81799	12.7
1338.54163	19.0
1339.59363	21.0
1340.57556	17.7
1341.61743	7.4
1344.97705	12.0
1348.10022	20.1
1348.76868	10.9
1349.64917	32.5
1351.59827	24.9
1354.60938	42.5
1361.49341	501.5	b (13) (1+)-H2O
1362.53613	122.5
1363.32214	151.7
1364.33313	19.1
1365.76331	12.6
1367.60803	19.4
1370.56226	14.1
1372.46265	26.4
1375.61768	40.5
1377.77698	6.9
1379.50891	1115.9	b (13) (1+)
1380.48279	514.1
1381.54749	452.7
1382.62378	32.9
1383.48633	6.1
1390.01208	11.5
1393.57947	35.9
1394.29297	4.8
1400.39307	124.2
1401.22253	197.9
1402.19116	4.2
1403.16541	40.9
1409.25159	36.1
1411.05066	25.2
1419.53467	16.3
1420.51367	39.6
1422.14734	70.1
1422.84399	4.2
1427.40210	27.7
1428.44299	19.1
1429.50818	2.8
1434.42517	22.7
1436.80701	33.7
1438.53674	54.6
1439.27722	10.4
1440.02966	5.6
1441.24280	25.8
1442.94214	6.0
1448.14600	10.0
1450.05518	85.0
1453.52979	26.2
1469.54810	12.1
1471.62317	38.8
1473.56335	9.1
1476.51855	6.0
1487.96167	17.7
1491.60632	3.1
1492.95618	33.1
1494.70837	12.4
1499.94043	13.8
1503.87048	10.5
1505.30444	6.1
1507.72717	18.2
1509.46716	23.7
1510.10339	11.5
1511.52502	30.1
1513.93140	3.8
1524.04749	15.4
1537.17932	6.9
1538.38428	18.9
1539.18530	11.2
1543.38171	21.3
1547.62024	14.5
1555.79163	34.9
1558.62000	10.3
1572.47729	16.6
1573.44739	8.3
1578.18835	28.3
1604.51501	17.9
1608.84509	58.2
1609.70715	39.0
1610.72229	19.5
1611.48291	31.8
1622.52271	197.6
1623.45300	206.4
1624.63977	47.8
1625.58777	48.5
1634.93933	2.8
1638.58679	13.8
1661.81226	14.6
1666.19373	9.3
1670.70630	14.8
1672.15857	10.0
1675.62866	3.1
1676.78589	13.9
1686.82886	8.7
1693.49011	143.6
1694.59802	160.6
1695.52454	67.3
1706.99231	11.5
1707.62659	14.9
1710.13635	10.3
1711.99402	24.9
1714.86462	15.5
1717.14270	10.0
1718.32581	39.6
1719.43762	9.6
1721.84741	7.3
1723.35217	13.9
1735.52612	5.3
1739.31519	7.3
1741.48218	4.1
1776.06970	14.6
1791.43201	19.7
1792.45923	97.1
1793.74548	97.0
1794.74878	40.1
1795.82056	36.2
1796.83020	9.4
1801.89966	8.7
1827.80432	19.0
1831.17053	8.4
1831.89392	23.0
1836.91858	4.4
1852.76831	20.1
1891.21643	26.6
1892.82874	4.4
1960.99438	28.0
