# Supplementary material for: Phosphoproteomic Analysis of Platelets Activated by Pro-Thrombotic Oxidized Phospholipids and Thrombin
Source: PLoS One. 2014 Jan 6;9(1):e84488. doi: 10.1371/journal.pone.0084488 (PMC3882224; doi:10.1371/journal.pone.0084488)
Supplement: Annotated Spectra S4 — (ZIP) [file pone.0084488.s007.zip › RLSTADPADASTIYAVVV_-8_2_110771.txt]

m/z	i	matches
270.37103	78.0
278.33490	111.0
284.12485	35.1
289.14493	120.9
295.44373	51.1
299.32828	23.5
303.32318	35.7
305.88791	165.2
316.24170	235.7
319.37146	31.2
327.21286	188.7
333.49677	333.6
334.19107	784.1
334.86597	95.9
339.44507	187.7
340.06396	72.3
345.54840	61.1
348.17725	68.0
355.45691	153.6
357.05249	181.5
362.36945	129.9
369.19342	59.9
383.35492	100.4
387.14484	259.2
388.09396	41.1
389.17203	47.9
396.31909	122.9
397.43646	95.9
399.15887	349.0
402.92548	90.3
405.25116	657.0
407.85046	27.5
416.96014	29.1
423.30176	66.8
424.15192	93.1
426.37421	33.3
431.23206	92.5
433.19458	1218.9
434.29877	99.5
437.31097	84.7
439.21649	55.3
440.29504	267.0
442.22089	114.1
447.21503	71.5
448.23535	45.0
449.36371	60.0
455.07953	262.9
467.33282	179.7
468.08722	135.9
469.08521	120.2
470.23999	288.7
471.23505	51.8
473.87408	24.6
483.36975	79.3
485.13568	129.6
500.20526	261.9
504.39838	26.8
505.37012	86.8
507.30310	194.9
508.25427	23.0
509.26324	90.4
511.50195	383.2
518.58551	18.5
520.54816	86.7
522.45319	37.4
523.28693	60.0
525.24719	86.2
526.18677	69.0
528.31744	60.3
529.92987	133.8
530.55139	120.9
534.42096	54.1
536.25488	145.3
537.35638	98.9
539.32428	54.4
543.20160	69.0
544.69452	246.6
546.05719	45.4
548.25305	394.9
550.17462	2616.5
551.18103	338.2
565.63770	214.0
568.27386	425.7
569.07501	75.7
573.35889	194.7
575.72607	182.6
584.97229	29.7
589.41998	264.7
590.38190	54.7
591.45441	205.2
599.56696	104.5
600.25323	49.9
600.89667	70.1
601.90991	85.8
603.39630	113.0
604.99005	42.8
606.48895	116.1
607.39569	289.7
608.22919	115.3
609.37433	1038.4
610.40839	152.9
614.36090	89.2
616.67438	235.4
617.38007	131.4
618.04547	61.0
620.26453	70.2
623.36871	286.4
626.43146	2821.4
627.32538	390.2
628.44342	34.3
629.17596	167.2
630.31317	38.3
633.07159	79.5
634.35999	34.3
634.97583	63.4
635.64954	158.4
636.37329	32.0
638.10052	434.4
639.21149	43.1
639.83350	65.7
641.50861	174.4
642.14270	181.0
643.10083	53.3
647.30115	342.3
649.45197	44.2
651.13092	169.7
654.26776	47.7
656.25214	725.9
657.25934	142.3
659.39380	42.5
662.97980	838.1
664.00000	18.5
670.15826	102.5
672.24506	194.9
673.24835	427.1
679.94757	30.8
681.25153	137.2
682.38141	539.9
683.85431	118.5
685.61395	170.2
686.52521	29.8
688.64172	161.2
690.66193	505.3
693.63116	339.8
694.40839	101.7
698.01373	247.8
699.48578	66.1
700.90442	167.2
702.40192	260.4
704.46191	79.1
705.10907	192.5
706.14386	752.6
707.00250	272.5
708.42120	402.0
709.57294	124.6
710.29498	109.8
711.43555	87.0
712.70929	198.9
713.96716	775.1
714.70282	62.2
715.57532	23.6
716.64093	174.6
718.20270	170.1
719.32117	19.1
721.88330	23.0
722.78003	573.9
724.34955	9602.6	b (6) (1+)
725.49554	1640.7
727.12360	205.6
728.20892	198.9
729.19617	78.0
731.01746	201.1
731.82233	258.3
732.93231	244.0
733.72461	399.7
734.58386	384.6
735.70996	348.8
738.05902	879.5
739.15808	165.0
740.29303	560.0
741.18561	136.3
742.39325	501.0
743.17902	184.7
746.79944	154.0
749.45551	1117.1
750.62402	185.7
751.63678	406.4
752.34442	96.0
753.23181	93.1
754.28223	214.8
755.08191	267.0
755.95850	336.6
758.39410	3187.6
759.10431	787.9
760.57135	112.6
762.60535	413.7
763.91101	1174.8
764.84015	427.1
766.85474	474.3
768.22076	75.8
771.90894	1629.1
773.00836	250.4
775.84113	234.9
776.85065	82.5
777.61151	161.3
778.74640	286.6
781.25250	192.3
782.23822	743.2
783.12091	25.3
785.15765	1007.5
785.76947	43.3
787.06873	324.0
788.96057	833.0
789.72369	2177.6
790.44403	1692.8
791.86835	1125.3
792.77917	420.0
794.17932	360.1
798.10767	2577.8
799.13074	9608.5	b (16) (2+)-NH3-P, b (16) (2+)-H2O-P, b (15) (2+)-NH3, b (15) (2+)-H2O
799.86743	288.3
800.99811	678.6
802.44000	60.0
803.53864	295.8
804.78650	665.8
805.50629	491.5
806.53729	433.5
807.42401	7003.3
808.09802	22410.6	b (16) (2+)-P, b (15) (2+)
808.97375	613.0
809.95166	473.8
811.24860	133.5
812.37463	626.4
813.29620	1461.2
814.26453	286.7
815.39960	116.7
816.07733	442.1
817.31586	168.6
818.62842	459.3
819.31085	270.3
821.21851	419.5
822.30444	523.2
823.42682	560.8
824.86401	382.5
825.87933	333.4
826.83429	221.4
831.13293	635.2
832.08118	830.8
833.45734	308.4
834.78064	1217.5
835.68140	246.6
838.75592	4813.5
839.38062	3187.6
840.00610	990.4
840.98755	996.2
841.95813	1041.8
842.99469	1428.4
843.90186	285.7
844.72955	164.9
846.92163	382.1
848.13806	22299.4	b (16) (2+)-H2O, b (16) (2+)-NH3, b (17) (2+)-H2O-P, b (17) (2+)-NH3-P
848.96442	2028.4
849.62140	401.2
850.40778	379.6
851.23267	604.7
852.54956	436.7
854.26624	146.7
857.14911	67033.0	b (16) (2+), b (17) (2+)-P
857.93109	15432.5
859.14795	1254.0
860.02228	276.6
861.70551	585.7
862.80280	513.4
863.67108	48.2
864.47949	148.1
865.84283	135.6
866.56219	203.1
867.38995	497.5
868.06647	21.4
871.64044	206.6
872.37793	201.3
874.91040	422.1
877.57770	339.5
878.98376	155.3
879.58624	229.7
881.48401	241.5
883.27209	847.2
884.13348	310.0
884.77478	33.5
885.47369	65.3
886.38873	133.0
887.65680	161.4
888.54669	5845.8
889.97736	690.0
890.87408	487.2
892.39856	3466.5	b (9) (1+)-NH3-P, b (8) (1+)
893.48669	55.8
894.56934	204.9
897.59778	19103.0	b (17) (2+)-NH3, b (17) (2+)-H2O
898.75494	871.0
899.93365	400.6
900.54120	53.0
901.18140	78.0
903.11139	158.8
904.77728	279.8
906.59497	60764.1	b (17) (2+), [M+2H] (2+)-H2O-P
907.54987	3534.1	[M+2H] (2+)-NH3-P
908.59894	509.2
909.32086	1088.6
911.11334	124.0
911.79596	67.6
912.82648	255.1
914.94812	892.2
916.02484	7388.9	[M+2H] (2+)-P
918.16632	315.4
920.44775	158.4
922.13263	1805.6
923.79254	101.3
925.06750	158.0
926.33490	126.7
927.60260	127.5
929.18195	62.3
929.85736	259.1
931.59174	164.6
932.44159	243.8
934.58783	264.1
935.19879	102.6
937.98273	575.1
938.81396	98.1
940.89258	129.4
941.51978	53.3
942.41382	1298.0
943.36053	114.0
944.22266	307.8
945.49951	227.9
946.49396	1387.7
947.24268	3952.8	[M+2H] (2+)-NH3-H2O
948.24701	88.8
950.25146	89.8
953.07428	382.6
954.43060	126.0
955.22992	137.0
959.07172	27.5
960.12054	217.7
971.33594	428.7
972.09039	147.6
974.58228	29.8
975.36957	322.4
976.20343	35.3
977.80438	157.8
980.47723	388.2
981.50714	202.0
984.28784	82.4
987.13287	109.2
989.32794	1836.4
990.47089	319.1
991.43512	55.5
993.39313	423.7
994.30756	51.8
1000.59247	127.5
1005.09619	660.1
1007.48041	1919.3
1008.38043	1324.9
1010.59369	50.0
1012.55621	117.4
1013.22723	39.4
1021.41144	215.8
1023.71210	23.0
1031.41040	190.9
1036.49939	18.6
1037.31885	312.3
1040.39063	92.3
1046.29004	316.4
1054.57495	153.4
1055.36011	34.3
1057.44312	570.5
1058.74121	156.4
1059.51990	136.3
1067.48340	151.7
1068.48621	95.9
1069.37256	89.1
1070.29419	141.4
1071.19824	152.0
1072.34302	98.7
1073.32654	294.6
1074.55945	361.5
1075.28040	84.8
1076.49951	106.0
1077.48511	111.4
1078.42773	1538.0
1079.37219	647.6
1086.16626	47.8
1088.29639	1174.6
1089.46289	596.6
1090.59399	226.2
1092.18335	107.2
1095.92151	129.7
1096.57361	138.1
1103.68884	100.6
1104.55066	513.5
1105.36621	269.0
1106.29114	199.0
1107.13672	176.0
1108.13818	120.1
1108.99292	131.0
1114.30371	301.9
1125.34912	73.6
1126.72852	52.4
1133.60400	223.3
1142.06262	47.5
1143.52856	25.3
1144.22681	16.9
1145.53784	478.0
1146.76465	376.1
1147.42871	1398.8
1148.29211	451.6
1148.90430	134.9
1155.29761	16.5
1156.36182	431.0
1157.31995	586.9
1157.92126	206.1
1159.39294	130.9
1160.22803	260.3
1165.27173	1194.8
1166.35205	523.1
1167.44312	98.3
1168.48267	255.6
1170.37622	250.6
1171.39551	219.2
1172.52747	282.0
1173.46606	197.7
1175.43262	316.4
1176.94629	243.3
1177.55432	120.5
1186.04346	16.3
1187.48499	587.1
1188.35559	515.4
1189.13477	64.4
1190.18445	107.3
1197.13684	125.9
1199.74438	162.0
1203.44824	362.0
1205.25610	5161.3	y (12) (1+)
1206.28809	2375.0
1207.01477	34.6
1215.19910	75.8
1222.19800	332.4
1223.47742	104.7
1225.30847	38.4
1226.57947	79.4
1230.51282	89.1
1231.60132	129.7
1237.20923	74.6
1241.39063	172.1
1242.75830	330.7
1243.47559	263.9
1244.61035	636.3
1245.41907	446.9
1246.32007	63.2
1248.39258	1469.2
1249.18311	608.4
1250.79224	25.2
1254.34375	257.7
1255.44617	50.9
1257.65613	288.3
1258.48755	412.5
1259.42078	147.6
1260.54297	175.8
1261.69263	18.6
1263.58496	144.3
1264.44092	241.4
1266.60193	645.6
1267.32581	247.1
1269.49316	354.9
1270.81812	70.7
1271.49170	159.7
1272.59399	337.2
1273.79541	151.7
1275.46021	61.1
1276.31299	102.0
1278.24219	43.2
1281.58264	449.4
1282.64270	219.4
1287.54053	73.2
1292.46716	189.9
1293.31287	150.5
1301.70679	178.9
1302.50647	234.6
1314.62317	264.2
1315.57776	104.0
1317.22778	33.4
1320.22461	403.1
1321.24646	422.8
1321.87866	80.5
1327.89771	154.2
1329.45093	170.4
1331.45020	268.7
1332.62976	95.7
1335.23193	79.7
1336.62292	41.5
1340.76123	211.2
1341.91504	140.1
1342.63318	132.8
1343.56885	127.5
1344.71497	49.9
1345.35168	138.8
1346.46643	153.8
1350.00977	157.6
1351.71375	97.8
1352.35120	55.7
1353.08752	120.7
1357.53638	20.8
1358.46423	662.8
1359.42725	112.1
1361.44824	6242.1	b (13) (1+)-H2O
1362.37732	2725.4
1363.42151	189.4
1368.62585	181.7
1370.61865	66.8
1371.67029	84.6
1375.36584	33.1
1379.41028	9545.4	b (13) (1+)
1380.43848	5753.4
1381.09546	107.2
1386.32996	56.9
1387.30823	27.5
1390.40466	54.6
1394.46704	154.0
1395.37463	127.0
1396.22156	142.7
1397.96313	14.1
1401.50342	96.0
1403.81458	131.6
1408.39905	140.9
1411.42065	266.7
1413.51636	93.9
1414.71790	178.7
1421.52161	100.8
1422.57422	56.4
1424.24194	72.4
1428.08948	111.0
1429.37866	604.6
1430.37292	315.7
1433.26355	332.3
1439.40723	99.4
1442.20276	51.1
1444.10437	161.7
1445.56458	36.1
1446.45325	219.0
1452.88477	52.1
1456.94177	480.1
1458.04907	154.6
1459.06921	341.3
1492.71106	168.9
1493.77429	25.3
1499.41919	18.5
1510.87732	100.3
1515.56042	19.4
1516.72290	220.7
1517.46399	54.9
1522.18201	109.9
1524.43494	339.5
1528.58313	802.7
1529.60681	278.4
1531.25061	25.3
1542.34143	2338.8
1543.48962	1566.7
1545.30603	160.1
1556.42871	46.7
1557.37537	230.7
1562.33630	143.3
1563.81616	48.2
1564.99353	68.0
1570.59802	94.2
1577.53625	82.4
1578.59265	20.8
1582.75830	264.5
1595.82214	191.0
1597.51172	23.1
1601.10461	23.1
1603.43604	80.6
1613.48401	2075.7
1614.52185	1201.8
1615.66272	161.0
1625.78210	123.2
1627.42786	106.5
1628.52625	34.3
1644.64099	51.8
1659.33118	197.2
1670.25269	52.2
1711.93335	190.2
1712.65662	1157.3
1713.67834	428.1
1714.54626	16.5
1822.85681	41.0
