# Supplementary material for: Phosphoproteomic Analysis of Platelets Activated by Pro-Thrombotic Oxidized Phospholipids and Thrombin
Source: PLoS One. 2014 Jan 6;9(1):e84488. doi: 10.1371/journal.pone.0084488 (PMC3882224; doi:10.1371/journal.pone.0084488)
Supplement: Annotated Spectra S4 — (ZIP) [file pone.0084488.s007.zip › RLSTADPADASTIYAVVV_-9_2_109845.txt]

m/z	i	matches
284.21408	59.8
285.07278	225.6
289.16602	486.1
291.35208	49.1
300.45355	68.5
307.32700	107.6
312.35672	161.5
316.06125	153.5
317.30121	113.1
324.19797	91.9
334.06384	761.7
335.22260	175.7
337.34253	30.0
339.24896	303.8
340.38327	31.2
355.13873	293.6
357.12607	323.7
369.52612	132.1
375.40781	29.7
378.02240	16.2
379.22125	51.2
381.61121	88.2
385.30884	23.9
387.26587	579.8
388.49017	176.3
396.41479	229.0
399.28137	250.4
401.98145	27.8
405.21881	719.6
407.25928	113.6
413.22443	28.2
419.19385	156.6
424.32962	456.5
426.22882	29.8
430.40466	47.2
431.20996	85.7
433.16315	2409.8
433.91772	239.6
434.99829	27.9
438.33398	66.7
440.31018	654.3
441.15924	31.6
442.32861	27.9
446.90381	327.2
448.04401	111.0
453.59937	39.5
454.35431	23.9
455.15662	276.9
461.23694	101.2
465.10284	86.0
467.45276	154.4
470.12543	486.6
471.03064	90.0
483.48920	194.5
486.27246	26.0
488.26233	61.3
490.30017	90.4
493.46301	68.1
494.47925	56.5
501.20129	286.6
504.19269	60.7
507.39496	31.7
509.51416	20.1
511.22168	423.9
516.16589	74.5
517.93414	25.9
518.72131	25.9
519.51202	70.9
525.98444	86.4
528.13159	50.7
530.56921	71.6
531.24164	47.3
532.02509	151.9
533.18848	268.9
536.28558	204.6
538.02332	262.9
538.95178	92.0
539.69775	43.0
543.11823	225.2
544.91187	2271.7
546.17957	140.4
547.63800	155.2
548.40295	70.6
550.12262	3917.9
551.11536	983.4
555.45392	20.0
556.33032	132.7
559.47089	300.6
560.18372	78.7
564.15198	186.4
565.11646	217.6
566.33734	144.3
568.18011	989.7
569.17389	149.2
571.16248	63.7
572.42786	118.3
573.11346	293.8
576.04053	54.6
581.50024	129.6
586.63416	55.8
589.77063	248.9
591.51331	257.1
592.37701	52.7
593.31256	51.1
595.75507	41.3
599.26617	136.7
600.16669	208.3
603.34021	194.7
607.19531	23.9
608.24750	145.6
609.23065	1235.2
610.39935	471.3
611.45184	225.3
612.46674	63.0
615.24622	29.5
616.49133	195.8
617.32227	330.9
618.33398	258.3
619.09296	141.6
621.34833	29.8
623.51337	153.3
624.53217	187.1
626.43781	2515.4
627.40594	820.3
628.33734	178.2
629.20746	110.1
630.26874	265.8
632.37439	132.0
633.13690	162.6
634.26544	70.9
635.27509	420.8
636.30762	214.2
638.19916	203.3
639.40198	134.6
640.53326	87.6
641.13849	24.4
643.64203	76.3
645.34589	21.9
647.28046	574.3
648.10669	353.5
649.25519	169.5
651.32965	255.5
652.01538	13.1
656.20557	107.1
657.38306	189.1
658.17120	24.0
660.58575	49.3
663.20001	642.0
663.98785	99.0
665.38324	394.1
666.40576	163.4
667.77716	105.5
669.34174	261.2
670.10504	56.9
671.24567	319.0
671.99573	33.4
672.90045	265.7
674.23676	157.1
675.78021	29.7
676.49066	16.2
678.10614	63.2
679.10199	638.6
680.25311	279.4
681.12061	629.5
682.15839	286.8
684.15222	88.5
687.34369	224.2
688.81726	90.0
690.17413	120.9
691.46234	33.2
693.54205	148.1
694.47467	378.2
695.34418	198.2
697.20770	79.8
698.39923	133.0
699.33777	33.8
701.55084	147.7
702.45978	62.2
703.12244	52.7
704.28394	94.4
705.47516	159.4
706.37946	1094.6
707.44611	709.7
708.25763	370.2
709.34814	132.4
711.51398	173.2
714.14618	671.0
714.88538	649.5
716.11481	601.9
717.05835	316.7
718.34216	179.1
720.81378	199.2
722.67621	703.7
723.55426	1700.7
724.29694	14309.2	b (6) (1+)
725.31921	4640.1
726.30902	1200.6
727.27753	429.8
728.58331	59.0
729.70233	53.0
730.77863	592.2
731.59973	172.7
732.72815	47.7
734.04108	314.8
735.45966	437.6
736.52362	228.6
738.14569	753.3
740.59747	152.5
741.58624	350.8
742.49054	621.6
743.09515	333.6
744.66730	153.9
746.65973	174.0
748.32770	51.1
749.49866	1084.3
750.70752	1477.9
751.63885	875.2
753.08069	278.5
753.69757	31.0
754.95496	371.1
755.88513	371.6
756.99286	567.1
758.21771	3182.3
759.08942	3873.6
759.99561	202.6
761.60956	18.1
763.03485	1596.7
764.11279	1158.0
765.49359	667.6
766.81757	1095.9
767.66083	228.9
768.26892	212.4
769.21368	423.2
771.35492	531.6
772.14392	862.8
773.08820	264.3
773.90765	330.3
774.65479	221.1
775.57477	711.0
776.51971	528.3
777.65265	159.9
778.62659	316.1
779.42816	285.1
780.06030	259.6
780.90637	454.8
782.34253	896.1
783.35809	749.4
784.07013	199.4
784.84021	451.5
786.13269	537.7
786.89105	162.3
788.66760	427.5
789.71234	2003.3
790.55499	3618.5
791.50250	1388.3
792.13605	2287.3
793.05164	431.6
793.73499	1221.9
794.80109	507.4
795.66986	179.7
796.90680	114.8
798.67767	7934.7	b (15) (2+)-H2O
799.50116	11161.4	b (15) (2+)-NH3, b (16) (2+)-H2O-P, b (16) (2+)-NH3-P
801.13251	897.1
801.94391	51.5
803.28021	307.0
804.26483	445.0
805.34039	330.2
806.61969	1087.0
807.81183	29912.8	b (16) (2+)-P, b (15) (2+)
808.64337	23706.6
810.45807	453.0
812.99524	1030.0
813.90564	562.9
815.38159	877.1
816.23401	672.1
817.41779	68.2
818.36591	78.0
819.29132	169.0
820.41107	119.9
821.43903	738.5
823.10278	872.5
824.28534	178.5
825.46808	811.0
826.21112	521.9
826.95850	144.4
828.36652	111.0
829.91754	656.7
830.96478	385.5
832.07806	1375.3
832.89484	87.5
834.02094	1203.1
835.08838	445.0
835.72089	365.9
836.35883	293.9
838.01227	179.5
839.21045	11407.6
840.02441	2656.4
840.99347	1434.7
842.03259	996.2
842.90265	1091.4
843.63580	1174.5
844.33978	175.6
845.20911	92.3
846.36224	289.7
848.15704	28878.8	b (16) (2+)-NH3, b (16) (2+)-H2O, b (17) (2+)-H2O-P, b (17) (2+)-NH3-P
849.06177	12061.3
850.04657	1931.3
851.13873	2407.3
852.28607	252.7
853.46594	383.2
854.69843	276.0
855.34454	59.3
857.13855	90632.5	b (17) (2+)-P, b (16) (2+)
857.95514	28218.0
858.60876	12298.3
859.66742	483.6
860.50574	469.2
861.28906	205.0
862.39709	616.7
863.57770	135.8
864.18011	15.8
866.08160	37.6
867.27960	31.7
868.38971	154.3
869.63025	60.4
871.16791	974.1
872.30573	140.3
873.62476	92.3
874.59296	579.8
875.69080	486.2
876.43042	77.3
878.14899	159.2
880.15558	687.6
881.60211	90.0
883.72333	1296.8
884.49121	546.2
885.88892	238.8
888.58051	6934.7
889.58307	2985.9
890.61664	734.0
892.24689	3959.2
893.30328	1845.8
894.46021	644.0
895.29370	440.5
896.98224	1229.0
897.59735	22086.8	b (17) (2+)-H2O, b (17) (2+)-NH3
898.45782	8682.3	[M+2H] (2+)-NH3-H2O-P
899.88013	664.0
900.64374	160.0
902.11945	581.4
902.97803	134.2
903.75269	41.8
904.62408	1438.8
906.26837	46625.6
907.16168	64177.8	[M+2H] (2+)-H2O-P, [M+2H] (2+)-NH3-P, b (17) (2+)
909.11523	1862.5
910.33148	1057.9
911.16180	154.3
912.02716	252.1
914.01538	95.2
915.96527	8919.3	[M+2H] (2+)-P
916.81989	2101.0
917.54364	425.4
919.55347	138.5
920.44879	668.2
922.03204	2558.0
923.24658	820.7
924.25983	170.4
925.08850	424.5
926.04413	205.2
926.72668	71.3
928.00122	39.9
929.07245	120.2
929.91840	291.2
930.61566	87.0
932.40588	290.8
933.59192	404.2
934.48688	301.4
937.29694	710.8
938.33112	1812.1
939.27460	309.9
942.14331	664.4
942.96417	408.1
943.74323	471.9
944.75775	251.4
945.50299	55.3
947.09302	4932.9	[M+2H] (2+)-NH3-H2O
947.97858	3160.0
948.78180	129.1
949.93085	86.0
951.38672	126.2
952.51898	94.3
953.39557	137.8
954.92969	211.9
955.95343	58.5
959.54449	164.6
960.36737	118.8
961.42767	31.9
962.50073	86.6
969.67377	102.7
972.23151	90.2
973.65845	43.6
974.29175	91.3
975.55304	203.2
977.36310	115.1
979.61176	175.4
980.36627	215.1
981.47150	361.8
986.57513	45.3
987.63812	33.6
989.17865	1492.2
990.31134	871.7
991.24652	320.8
992.34937	23.9
993.23877	110.1
995.16425	183.1
996.23114	146.3
997.42505	33.7
1000.49292	90.0
1001.43390	111.9
1003.57715	267.6
1005.35077	257.5
1007.33008	2715.3
1008.37573	1946.4
1009.22540	101.6
1009.96655	18.0
1012.36688	228.8
1013.14020	56.9
1016.29218	20.0
1017.49390	60.9
1021.90558	49.8
1023.28839	55.4
1037.15393	504.6
1038.27039	174.2
1041.03369	321.2
1043.54797	50.6
1044.75244	176.5
1049.23889	18.2
1052.50635	42.0
1053.72449	43.3
1055.28223	63.2
1056.93274	190.8
1057.53833	187.1
1058.42139	294.3
1059.27637	35.6
1060.48901	117.2
1068.58008	150.1
1070.50610	276.2
1071.29468	262.4
1072.44287	149.1
1073.59583	86.8
1074.29248	595.6
1075.41626	118.9
1076.42798	47.1
1078.27612	3390.2
1079.35791	1729.1
1080.42249	505.6
1081.05225	177.8
1083.98218	33.6
1085.20276	48.9
1086.78735	363.5
1088.38013	3006.0
1089.26721	1788.0
1090.40454	338.0
1096.26440	58.9
1097.13330	37.8
1102.63940	92.5
1104.18457	194.1
1105.65356	507.7
1106.54785	173.9
1107.47180	398.7
1108.57141	55.1
1109.45959	50.8
1118.26685	20.0
1120.17261	156.4
1122.41602	63.5
1127.43567	67.2
1128.33398	106.8
1129.09058	148.9
1131.23987	162.2
1133.53650	94.0
1134.60718	196.5
1138.46509	25.8
1139.63770	180.5
1142.55774	37.5
1143.21130	116.4
1144.29883	121.8
1145.23914	266.1
1146.33643	383.9
1147.33875	1026.6
1148.23193	809.2
1149.29761	150.1
1153.83032	160.6
1154.50781	55.0
1156.49744	355.8
1157.55005	293.0
1158.65967	333.9
1159.29553	27.3
1160.29285	58.4
1161.38562	54.8
1162.76050	123.0
1165.34595	1193.0
1166.32690	370.0
1167.22729	478.9
1168.55200	46.8
1169.57617	221.6
1170.57483	399.2
1171.45435	237.7
1172.63635	299.8
1173.63159	268.7
1174.42944	63.3
1175.03613	19.8
1175.64014	115.3
1177.06738	64.3
1178.41699	146.5
1179.56531	140.3
1182.22815	31.7
1183.85059	29.8
1186.70007	244.7
1187.36938	470.9
1188.41028	506.9
1189.36890	175.1
1190.27466	107.0
1197.01172	80.6
1198.32996	87.3
1200.77710	53.0
1203.24146	700.0
1204.60779	2040.4
1205.41040	7857.4	y (12) (1+)
1206.45752	4801.1
1207.42896	2587.7
1208.16943	11.2
1208.83337	47.8
1209.84631	49.2
1211.37561	24.4
1215.62341	167.5
1216.62390	114.6
1217.59058	141.9
1218.93359	117.7
1220.68518	91.9
1224.11072	312.1
1226.73621	163.9
1230.07593	411.4
1231.37183	831.8
1232.90430	47.3
1234.72327	240.1
1236.65417	122.0
1239.36646	107.1
1242.64380	331.5
1243.32813	63.6
1244.46411	441.9
1245.41528	170.0
1248.42847	1122.7
1249.35327	866.2
1250.38501	145.9
1251.36365	89.6
1253.38855	383.1
1255.26367	194.5
1256.25830	194.8
1257.93042	121.5
1259.00696	290.9
1259.72266	72.0
1260.41626	27.9
1261.76685	416.4
1262.63184	199.3
1263.38013	327.0
1264.28638	71.3
1265.65210	55.1
1266.61365	767.5
1267.80762	186.1
1268.65332	115.3
1269.36365	81.9
1270.35193	129.4
1271.50659	215.9
1272.52759	78.1
1273.40613	45.8
1274.28113	171.6
1275.54102	344.4
1276.28955	94.8
1278.57910	339.7
1281.63000	816.2
1282.62280	44.6
1287.27441	105.2
1288.29077	19.9
1290.43494	191.2
1301.34436	185.1
1303.24329	629.9
1305.72327	117.1
1312.15381	190.6
1313.69897	27.8
1314.79688	164.5
1315.42981	16.2
1320.30884	1058.8
1321.22498	749.9
1322.43542	403.0
1323.27893	332.8
1324.32605	240.2
1325.47595	16.2
1327.63416	71.1
1330.19153	55.0
1331.25781	457.0
1332.74475	57.1
1333.52954	155.7
1335.43323	719.8
1336.48291	187.5
1337.58069	212.2
1340.21741	67.1
1341.31165	169.0
1342.62268	340.3
1343.42664	520.4
1345.01160	477.5
1346.35754	273.4
1347.40039	39.5
1348.40442	45.4
1350.28430	37.2
1351.44812	190.0
1352.59705	59.0
1353.47986	87.6
1357.56824	564.2
1358.45789	653.7
1359.67920	411.6
1361.36731	5554.5	b (13) (1+)-H2O
1362.42688	3080.7
1363.41626	1175.8
1364.67896	292.1
1367.78064	147.9
1368.38354	116.2
1370.78528	179.4
1371.52820	81.0
1372.52307	36.6
1373.71289	75.9
1375.60364	210.7
1379.49744	15155.2	b (13) (1+)
1380.47546	6936.8
1381.48926	3453.1
1382.56409	129.3
1383.43799	157.6
1391.34583	18.1
1392.13379	199.4
1393.30591	104.3
1395.68640	210.4
1397.19080	52.7
1398.81665	70.9
1401.13855	219.0
1408.60974	87.7
1411.15735	250.6
1412.50000	269.3
1413.52795	505.3
1417.90308	142.0
1419.05103	259.3
1422.12634	194.1
1423.62756	22.3
1426.02234	103.2
1428.07715	165.1
1429.49719	583.1
1430.28101	156.6
1431.30334	276.0
1433.44373	124.7
1434.26147	72.9
1440.32324	129.8
1441.46338	206.3
1444.42493	383.1
1445.04260	93.5
1446.14148	136.0
1446.85144	173.8
1447.62866	70.1
1448.95972	74.1
1454.81873	47.4
1456.98730	292.5
1458.15857	412.9
1459.55713	246.0
1461.77405	56.6
1469.60547	60.8
1470.91125	27.7
1472.57361	303.7
1473.52246	54.6
1479.71716	117.3
1483.15759	99.0
1492.44019	200.4
1493.42444	31.7
1495.84363	53.5
1498.52844	35.2
1502.29016	66.2
1510.21399	167.0
1512.58752	345.9
1514.16052	23.8
1515.31531	222.1
1515.98267	57.1
1517.64001	112.8
1518.26013	47.4
1519.60315	31.7
1524.47546	85.7
1525.65820	182.5
1526.54529	23.8
1527.41150	77.1
1528.27954	748.0
1529.33337	614.8
1532.16785	966.2
1533.44153	44.9
1534.68787	125.5
1536.03625	42.9
1538.16614	93.7
1542.37073	4045.8
1543.45886	3809.0
1544.39514	1614.7
1545.42834	755.2
1547.02722	81.9
1551.70605	22.3
1556.28430	23.9
1559.54004	140.4
1563.51428	98.0
1568.50269	110.9
1571.72217	29.7
1578.70337	105.1
1581.75403	78.3
1591.59265	51.3
1595.66467	134.1
1596.65515	39.4
1597.64246	20.0
1608.16687	101.3
1613.36206	2917.8
1614.50391	2327.9
1615.58643	1392.1
1616.37781	143.8
1627.40759	59.9
1628.73328	312.4
1629.53528	186.6
1635.55066	65.8
1643.50964	317.8
1644.41248	45.5
1659.66040	301.7
1662.23938	104.3
1669.87244	134.3
1670.49097	19.0
1679.18372	637.8
1696.42859	57.0
1697.04114	174.2
1710.28357	68.0
1711.46802	120.0
1712.64917	1400.8
1713.66223	714.2
1714.65002	45.5
1715.37952	101.0
1754.26196	188.6
1782.62610	20.5
1785.67468	159.0
1790.77112	60.5
1808.49817	1801.7
1839.67517	134.9
1929.83679	16.2
