# Supplementary material for: Phosphoproteomic Analysis of Platelets Activated by Pro-Thrombotic Oxidized Phospholipids and Thrombin
Source: PLoS One. 2014 Jan 6;9(1):e84488. doi: 10.1371/journal.pone.0084488 (PMC3882224; doi:10.1371/journal.pone.0084488)
Supplement: Annotated Spectra S4 — (ZIP) [file pone.0084488.s007.zip › RLSTADPADASTIYAVVV_-12_2_106250.txt]

m/z	i	matches
284.00479	197.2
289.19974	104.8
290.22968	61.4
292.08264	74.7
296.33527	44.2
312.07806	171.4
315.95035	197.4
320.06766	109.1
327.36206	61.3
329.15533	120.6
334.24213	318.0
335.10635	94.8
337.29123	58.0
339.24939	315.6
340.26547	47.1
342.81955	73.3
348.14658	94.7
355.27441	159.5
356.77155	132.9
369.40552	158.2
373.00919	198.6
378.10010	30.4
380.51157	34.8
387.27313	377.4
388.06915	371.9
389.23767	96.8
395.76074	40.0
399.00195	126.2
405.08890	597.4
421.62494	105.7
422.42581	92.3
424.34369	37.4
426.05768	91.9
431.08386	172.2
433.08405	1507.7
434.13977	78.2
436.88062	233.1
438.46576	210.2
439.48676	289.5
440.34448	305.8
443.98340	35.1
446.68347	152.9
447.62067	141.6
453.01794	151.6
454.98773	510.7
456.43207	92.8
457.14551	66.1
470.28174	249.8
476.52374	97.1
483.53662	89.1
489.22626	28.0
493.48749	93.8
500.08295	63.9
501.01221	34.8
502.18976	74.7
504.02490	298.4
507.18665	397.3
508.24176	136.1
511.65051	117.6
512.60242	120.9
518.34546	179.3
525.33740	265.8
528.09161	93.1
529.28058	46.2
530.42206	76.4
532.12384	248.1
535.40637	267.7
537.17090	98.2
539.30573	62.9
543.16846	73.5
546.16272	321.6
547.30206	110.3
550.06476	2979.2
550.78046	92.3
551.39819	162.8
555.33148	28.4
557.25531	209.8
559.67450	95.1
561.29633	32.7
565.31616	292.9
568.09326	531.0
569.09583	140.8
570.81195	66.1
573.29352	34.4
581.22821	183.9
587.35638	96.0
589.33197	395.8
590.53491	260.6
591.49170	264.5
592.45978	297.8
597.91779	103.0
600.17047	78.1
601.26416	47.1
602.30066	37.0
603.59229	111.8
606.24756	33.2
608.38641	291.0
609.28900	1114.0
610.49103	267.5
614.56702	124.7
618.13409	136.5
620.04620	286.6
621.82184	160.2
622.90729	236.5
624.56482	54.2
626.37091	2459.4
627.39374	273.7
628.17395	34.9
629.14893	106.9
632.35864	508.4
633.75720	40.0
635.36115	444.7
637.09363	46.8
638.44086	212.3
640.12982	111.7
642.11664	93.8
643.42249	46.8
647.12714	588.3
648.27264	218.8
651.54816	57.9
656.21283	228.0
657.64386	222.6
658.83252	91.4
662.92010	180.2
663.52856	74.1
664.89655	464.2
666.95660	23.2
670.32214	37.9
672.87506	372.8
674.13812	195.0
676.27197	30.4
678.25940	56.4
679.84790	186.0
681.18866	566.2
682.40271	22.9
684.37079	30.4
686.27155	99.5
688.25922	580.7
690.18280	622.5
691.53937	199.6
694.01099	90.0
695.44934	291.3
696.48322	248.7
697.29633	103.3
698.25128	562.7
700.79254	369.0
701.96088	114.5
703.26019	88.0
704.48889	70.3
706.31512	251.5
707.14313	32.8
708.18604	307.5
711.02582	63.7
713.02435	262.7
714.49799	928.1
715.52960	203.7
716.53156	679.7
717.53546	470.9
718.31592	63.8
719.34088	102.0
720.63654	116.0
722.11517	79.4
723.12891	980.7
724.26770	11460.9	b (6) (1+)
725.46582	2151.5
726.14899	187.3
727.01837	831.9
727.80847	32.3
728.58130	185.2
731.01117	557.0
734.05573	956.9
734.97211	273.2
736.11145	263.2
738.24768	453.4
740.51898	684.1
742.05402	619.3
743.01843	119.8
743.96014	117.2
744.78381	262.9
746.09406	226.6
746.77545	199.6
748.36804	189.4
749.29797	1128.8
749.90320	536.0
751.08527	145.7
753.61023	173.1
754.52734	124.5
756.03766	345.0
756.71533	105.3
758.19769	2428.5
758.85126	2222.3
759.58563	26.4
760.22797	113.3
762.82031	1207.7
763.69232	441.7
764.32593	1558.1
766.69763	308.0
768.43475	297.3
769.61725	235.2
771.97894	1958.8
773.05017	779.6
775.66949	567.0
777.05048	136.5
780.24084	254.7
782.33966	1794.8
783.39551	289.8
784.39886	110.9
785.47766	597.4
786.71283	564.8
787.93732	554.3
789.45856	1374.3
790.40778	1683.8
791.16705	1225.5
792.07147	1970.8
793.00751	134.9
793.70593	251.5
794.51740	236.3
796.32666	115.2
798.61359	10372.2	b (16) (2+)-NH3-P, b (16) (2+)-H2O-P, b (15) (2+)-NH3, b (15) (2+)-H2O
799.46564	4714.5
800.53491	1886.5
801.34515	921.4
802.14624	141.3
803.66522	422.8
804.60437	184.1
805.21564	349.1
806.35571	384.1
807.75885	27209.1	b (16) (2+)-P, b (15) (2+)
808.41437	8762.5
809.38904	1306.9
810.08319	205.9
811.23755	372.5
812.33667	728.6
813.02527	136.0
814.37860	39.8
815.21991	111.7
816.09094	1260.6
817.42426	53.7
819.43573	187.4
820.59052	288.5
821.57623	828.2
822.35675	181.5
823.36310	652.2
824.48486	876.9
825.28693	292.8
826.07306	276.4
829.74652	856.3
830.85931	197.5
831.62024	826.9
832.45844	1273.0
833.49231	34.3
834.62640	1774.5
835.35559	94.2
836.02905	536.7
838.87201	7222.5
839.60260	3876.2
841.06744	1611.1
841.99200	69.9
843.06085	1643.8
843.66309	1432.6
845.56281	59.0
847.78217	11418.7
848.49091	17545.3	b (16) (2+)-H2O, b (16) (2+)-NH3, b (17) (2+)-H2O-P, b (17) (2+)-NH3-P
849.68726	494.1
850.85608	1153.8
852.36487	409.6
853.50250	229.8
854.49994	329.3
857.11993	80959.4	b (16) (2+), b (17) (2+)-P
857.91559	14772.3
858.80206	1311.2
859.69220	267.5
860.45392	267.7
861.26178	620.3
862.04919	487.5
863.65753	745.3
865.40887	474.2
866.09729	222.8
867.02191	80.5
867.63239	172.2
869.49524	116.5
871.10321	289.1
872.21991	301.6
873.42853	184.9
874.83838	819.5
875.67621	81.2
876.60504	146.2
879.74725	483.0
880.44128	165.1
881.36749	163.1
883.85260	1409.4
884.90228	962.2
886.56781	162.0
888.50983	6402.3
889.53973	497.8
890.69452	705.5
891.54730	948.4
892.34100	4351.4	b (9) (1+)-NH3-P, b (8) (1+)
893.49133	781.1
894.43976	63.8
895.37958	300.6
896.28998	41.3
897.26587	11577.5	b (17) (2+)-H2O, b (17) (2+)-NH3
897.93396	11049.7	[M+2H] (2+)-NH3-H2O-P
898.87921	645.5
899.77032	367.7
900.53540	43.2
901.97089	287.5
902.62201	71.5
903.24451	322.7
905.18597	642.7
906.28290	40149.9	[M+2H] (2+)-H2O-P, b (17) (2+)
906.88995	30548.9	[M+2H] (2+)-NH3-P
907.58136	4247.4
908.43207	596.0
909.51312	724.2
910.45758	170.9
911.29773	551.2
913.37836	62.7
915.74548	3209.1
916.39136	3826.0
917.27283	236.8
919.40948	160.6
920.05029	232.8
921.00153	163.7
922.30042	1375.8
923.34320	390.1
924.51495	73.6
925.97375	194.1
928.53839	60.5
930.33380	100.1
931.62164	32.8
932.64563	543.1
934.26190	133.5
935.56293	207.0
936.21423	72.2
937.76019	877.4
938.43817	774.2
941.57544	550.6
942.52148	1197.7
943.51678	814.4
945.88336	390.4
946.72681	3494.6
947.40527	2869.9
948.75543	75.9
951.06281	108.1
952.08667	271.8
955.19720	103.5
958.44989	25.7
959.50616	35.2
967.78491	93.9
971.32861	636.6
973.17407	73.5
975.80029	169.9
977.13818	94.8
978.57153	316.3
980.33002	305.2
989.13550	1670.3
990.41998	524.0
991.64264	16.1
993.36475	334.3
994.82074	56.3
997.17310	293.4
1000.36670	324.7
1001.44708	98.7
1003.21844	56.6
1005.78729	158.3
1007.32269	3359.4
1008.43951	825.4
1010.62714	44.6
1012.71436	65.5
1019.44415	65.2
1020.43500	91.5
1021.26904	18.5
1021.97223	120.0
1027.23022	21.0
1028.41724	78.3
1037.62024	524.7
1039.73047	147.7
1044.45129	65.1
1050.00574	68.8
1050.83374	83.4
1053.40637	128.0
1054.55481	74.6
1056.73779	89.7
1057.55835	344.1
1058.53052	83.3
1059.55786	93.7
1060.31799	97.7
1067.42383	178.5
1068.62964	25.6
1070.30762	18.5
1071.05615	265.9
1072.52588	171.8
1073.29700	125.2
1074.25122	368.5
1075.49634	61.6
1076.41394	156.5
1078.31299	2428.5
1079.31580	1255.7
1080.28638	32.7
1083.27148	84.4
1085.93091	61.4
1086.56445	97.0
1088.32764	2016.1
1089.62927	547.9
1090.49817	168.2
1092.21118	96.1
1095.78711	81.9
1102.52808	91.6
1104.37622	477.6
1105.10938	509.7
1107.18823	96.1
1108.05688	63.7
1113.37219	143.6
1116.57227	139.4
1117.39819	217.7
1118.70630	91.5
1124.69397	79.5
1127.54224	179.0
1128.85242	241.8
1129.88367	105.6
1133.22070	144.7
1139.53174	178.2
1141.38721	147.1
1143.44910	62.7
1144.14380	98.5
1144.79443	117.8
1145.58838	44.7
1146.74060	343.9
1147.40479	1640.4
1148.34985	456.7
1150.27625	113.1
1154.23035	214.2
1156.48584	373.2
1157.44751	250.4
1158.23889	225.4
1159.85986	67.6
1160.83899	186.9
1161.74194	150.5
1162.77014	79.7
1165.12646	645.1
1166.33264	383.5
1167.51343	155.8
1169.84058	294.1
1170.46838	42.8
1171.31775	294.2
1172.22314	80.4
1173.58643	320.8
1174.48706	39.8
1175.56201	135.5
1176.74133	318.8
1177.89429	82.0
1178.79077	74.7
1183.95178	226.9
1186.26050	94.7
1187.48608	481.8
1188.59399	343.1
1189.73877	181.4
1190.36816	89.1
1195.52576	103.5
1201.50488	49.5
1203.59912	595.5
1204.72571	1115.7
1205.40234	5669.2	y (12) (1+)
1206.33276	2978.8
1210.11548	129.5
1214.14148	49.4
1216.22729	32.9
1222.60449	28.0
1223.41309	28.0
1225.15198	190.0
1226.28955	48.5
1229.36218	148.3
1230.35205	477.5
1232.88184	187.9
1237.56177	263.2
1240.54858	58.2
1243.01294	510.2
1245.22607	260.7
1247.73315	108.1
1248.34607	1240.9
1249.35278	205.7
1251.26538	56.6
1253.38062	114.7
1254.79834	77.6
1255.42151	56.7
1258.70801	620.5
1259.44739	89.2
1260.58521	98.9
1261.64160	255.6
1264.38464	87.5
1266.35864	356.1
1267.05750	113.1
1267.80615	73.3
1271.23828	91.1
1272.72449	113.3
1276.48267	265.6
1278.39453	57.0
1281.68030	518.5
1282.58972	408.5
1283.62158	91.5
1284.31665	61.7
1299.40906	54.6
1300.01099	63.8
1301.33948	104.7
1302.08533	238.7
1303.68030	68.6
1305.94348	53.4
1307.94080	70.1
1310.54626	124.5
1311.91626	104.6
1314.56165	200.0
1316.72852	97.9
1318.96558	63.7
1320.22241	1342.5
1321.25354	152.5
1322.93860	149.5
1327.98254	110.0
1331.52661	449.0
1332.93542	30.4
1333.97937	64.5
1334.96667	190.6
1335.69336	62.9
1336.63806	111.7
1339.58044	234.0
1340.67114	80.7
1341.64563	61.7
1342.94714	278.7
1343.78967	488.6
1344.90698	37.6
1347.10645	36.6
1348.61194	39.9
1354.36890	25.6
1355.62415	110.4
1357.45276	218.3
1358.70422	354.1
1359.53381	404.3
1361.45300	6094.3	b (13) (1+)-H2O
1362.72888	1622.8
1363.43262	44.4
1367.54150	96.1
1368.45911	42.2
1370.61548	440.1
1373.32056	284.8
1375.14368	268.1
1376.47998	462.1
1377.70374	81.7
1379.37305	10781.1	b (13) (1+)
1380.39819	4432.6
1381.22400	299.5
1382.08044	55.0
1386.81030	145.0
1387.45178	95.3
1391.00085	112.3
1391.62622	62.7
1395.53601	97.8
1407.52136	53.3
1408.52734	30.4
1409.27393	101.1
1413.07288	184.3
1414.13953	28.0
1415.37073	34.2
1424.34985	181.4
1426.52576	160.8
1429.24084	141.9
1430.55774	263.6
1439.72400	437.9
1440.89392	77.1
1442.60962	65.3
1444.46570	379.3
1445.52039	383.8
1454.12146	93.9
1455.62488	158.2
1457.45227	274.2
1458.77795	166.8
1459.58777	75.8
1472.80212	155.6
1473.80518	184.4
1483.98987	100.8
1484.64893	291.8
1492.42627	449.5
1493.48157	110.8
1498.74548	56.2
1499.77832	36.5
1510.56653	239.9
1512.06824	48.0
1518.88904	93.8
1521.69934	39.9
1524.05713	231.8
1524.95837	140.3
1526.38904	82.8
1528.57581	792.5
1538.79358	370.7
1541.78394	423.7
1542.56628	2903.6
1543.55554	1310.4
1544.80896	52.4
1546.91846	73.4
1550.50024	102.5
1555.76404	23.2
1557.00146	138.4
1557.77478	48.6
1561.40137	44.3
1563.67883	134.4
1596.66821	135.9
1597.72839	111.9
1598.73303	31.0
1601.73352	120.4
1605.53052	37.6
1613.41736	2735.4
1614.37439	1561.3
1616.96082	58.9
1625.70007	41.3
1627.75073	136.4
1629.46936	44.6
1634.38452	153.2
1637.15320	173.8
1641.69214	90.4
1643.40308	106.9
1644.64380	32.9
1646.90125	23.9
1655.59851	77.2
1659.22339	68.1
1666.72351	143.3
1694.91235	121.5
1695.67004	75.8
1707.63904	100.5
1711.44360	30.4
1712.53882	1063.2
1713.46216	956.6
1735.07837	69.1
1739.56580	32.4
1822.56323	100.0
1846.39929	18.4
