# Supplementary material for: Phosphoproteomic Analysis of Platelets Activated by Pro-Thrombotic Oxidized Phospholipids and Thrombin
Source: PLoS One. 2014 Jan 6;9(1):e84488. doi: 10.1371/journal.pone.0084488 (PMC3882224; doi:10.1371/journal.pone.0084488)
Supplement: Annotated Spectra S4 — (ZIP) [file pone.0084488.s007.zip › RLSTADPADASTIYAVVV_-13_2_110010.txt]

m/z	i	matches
284.16354	79.7
288.15167	69.0
289.06299	62.5
307.13611	47.0
313.66000	29.4
314.37567	43.6
316.02353	258.6
324.12576	61.9
327.45325	76.9
333.98245	421.5
336.94843	18.3
338.78851	85.7
339.41998	56.0
347.59021	109.2
351.58167	33.6
355.27493	83.0
357.15860	201.5
369.26865	20.5
370.25809	44.9
387.10022	220.8
388.26239	79.8
390.17404	114.0
391.53000	22.7
399.39441	387.0
405.01166	354.6
422.21552	156.2
424.09998	153.4
431.08423	66.9
433.04523	1211.9
434.10687	317.8
436.93701	138.8
440.28564	129.3
451.82684	242.7
453.10834	207.6
455.13177	106.1
467.36066	56.9
470.39294	383.9
471.12531	143.2
472.91724	38.2
479.89252	156.4
490.32416	164.1
493.52179	109.4
499.63580	91.2
500.47919	165.2
502.27252	154.2
503.10388	121.2
507.04376	105.3
511.54321	18.8
518.46387	458.2
519.38495	49.1
521.27484	295.0
525.39917	168.0
528.54248	101.1
529.99451	76.5
530.91736	133.8
532.33374	186.3
534.33276	44.9
535.34308	49.3
536.21240	138.7
537.37506	37.5
538.24786	78.3
539.41870	62.2
543.55048	61.3
545.07880	251.7
548.29254	268.6
549.60950	463.2
550.22601	2807.0
551.27863	282.4
556.48981	64.7
557.42786	80.3
565.31232	215.8
568.21619	345.3
571.09808	286.3
576.52887	36.0
584.24969	24.9
588.77423	48.1
591.12097	415.4
592.35614	107.9
600.28589	214.2
603.30688	493.4
603.91254	22.3
607.35767	258.3
608.36432	72.5
609.34320	732.4
610.61938	67.9
611.37952	136.6
615.20709	16.1
615.88202	56.8
617.37927	78.8
618.23395	93.8
623.46899	445.4
625.63538	485.3
626.40289	1938.5
627.33319	89.2
630.19574	43.6
632.18616	144.3
632.96881	176.8
633.98163	35.2
635.21045	595.0
636.61914	103.4
638.09381	539.2
639.12616	379.8
641.39423	363.5
642.18860	45.8
643.87311	234.8
645.12384	130.6
645.73450	116.5
647.40735	25.5
648.52240	74.7
651.09247	124.6
652.41974	124.4
655.94989	72.2
657.71014	790.2
663.27814	218.4
664.71442	79.3
666.26178	42.6
668.39960	40.0
670.42413	93.6
671.19781	39.3
672.79120	187.7
673.65802	95.9
677.89276	18.5
681.35077	998.0
682.12958	197.8
684.00006	199.8
684.85223	134.4
688.13483	368.3
689.21985	60.7
690.48022	302.2
691.18060	70.4
692.00128	145.4
693.10669	65.8
695.10992	101.3
696.69928	256.3
698.88898	53.6
699.49335	112.4
700.90070	157.3
702.47766	327.7
704.15167	81.4
706.23669	626.2
707.13501	274.4
708.16266	67.8
708.84735	178.6
709.92236	278.2
711.46527	16.3
712.33344	134.9
714.07068	363.0
716.10028	487.5
717.77606	266.1
719.46783	124.3
720.89716	163.0
722.30786	63.8
723.02118	598.9
724.32806	7755.6	b (6) (1+)
725.32233	1436.0
726.44952	437.7
727.33557	158.9
728.93280	187.0
734.32404	658.3
735.18036	418.4
735.93463	287.4
737.12811	130.6
737.98114	80.7
739.35175	135.9
740.92206	289.6
742.06769	30.8
746.66632	540.6
747.42438	149.7
749.35815	1218.3
750.46179	385.0
751.29639	602.4
754.33398	123.8
755.24945	302.6
755.87189	244.8
758.59113	2154.3
759.61420	75.9
760.50958	85.8
761.56726	56.8
762.42670	247.8
763.04346	821.7
764.38177	645.2
765.22833	770.8
766.18469	201.5
767.29431	676.4
769.33209	220.0
771.98944	1058.9
773.04071	478.4
774.16046	410.9
775.19568	115.6
776.03046	568.1
776.74030	197.7
777.95972	250.8
780.79987	462.2
782.01581	906.4
782.83722	329.9
785.44672	355.7
786.41205	179.7
787.09283	110.7
789.60565	946.8
790.52307	105.6
791.14874	902.1
792.05884	732.2
792.99695	191.0
794.39532	370.7
795.38715	311.4
796.62469	46.6
798.70209	9348.4	b (16) (2+)-NH3-P, b (16) (2+)-H2O-P, b (15) (2+)-H2O, b (15) (2+)-NH3
799.40118	3397.3
800.33765	709.7
800.99274	692.1
803.48987	111.4
805.13373	539.0
807.43835	8821.9
808.07227	21355.5	b (16) (2+)-P, b (15) (2+)
808.98676	465.5
809.70728	136.0
810.79572	347.8
812.54578	992.2
813.34918	474.0
814.25714	286.5
815.83319	90.4
816.74170	65.2
819.19086	54.7
820.96545	906.2
822.19623	1045.0
823.28876	465.8
824.30896	83.7
825.27832	783.9
826.18628	476.1
827.59937	52.5
829.40198	193.8
830.47717	193.1
832.00256	1376.6
832.81122	134.0
833.68170	526.3
835.03168	1434.3
835.68109	126.7
837.11505	147.6
838.92493	5987.5
839.75336	2465.7
840.69379	138.8
841.35870	726.5
842.73517	1032.4
844.18585	227.8
847.57196	2045.8
848.18927	16867.8	b (16) (2+)-NH3, b (16) (2+)-H2O, b (17) (2+)-NH3-P, b (17) (2+)-H2O-P
848.97565	4568.6
850.44037	923.9
851.46710	1051.8
852.36053	403.3
853.31470	109.5
853.96869	228.2
855.18402	74.9
857.11060	64277.4	b (16) (2+), b (17) (2+)-P
857.92871	13223.1
858.82703	843.6
859.57245	21.4
860.46063	569.5
861.53674	185.8
862.29315	385.0
864.81470	133.0
866.18781	323.5
866.93256	291.0
870.83746	244.3
871.70593	331.1
872.37323	477.4
873.82220	22.8
874.76971	384.4
876.68390	191.7
877.39862	287.2
878.21393	29.3
879.50397	249.3
881.88934	577.3
883.51355	591.1
884.44977	645.9
885.17828	84.7
888.61505	7021.8
889.29688	547.1
890.35712	502.8
891.54608	243.6
892.31964	2034.4
893.56232	704.8
894.41296	113.9
895.50616	47.1
897.57275	18724.0	b (17) (2+)-H2O, b (17) (2+)-NH3
898.59460	1370.8
899.98853	225.1
901.24829	117.8
902.40015	466.1
904.36725	195.6
906.27594	26672.3	[M+2H] (2+)-H2O-P, b (17) (2+)
906.96967	26464.5	[M+2H] (2+)-NH3-P
908.29553	524.5
909.19775	733.1
910.15051	214.0
911.10284	306.9
911.93030	217.3
915.04059	823.8
916.13385	5112.6	[M+2H] (2+)-P
916.85046	144.1
919.63361	399.2
920.34723	26.9
921.20087	385.2
922.34601	1800.8
923.42523	357.3
932.52844	363.0
933.93994	393.7
934.74451	114.3
935.60687	61.4
936.50275	159.5
937.87030	826.6
938.53571	622.6
940.15118	48.6
942.35944	967.2
946.06317	838.2
947.01105	4877.8	[M+2H] (2+)-NH3-H2O
947.87396	439.1
948.58203	69.2
959.69452	168.6
960.44122	16.1
969.59491	70.2
971.43390	163.5
972.04694	113.6
973.55768	90.1
975.56470	193.7
980.28394	368.3
986.85645	98.9
987.55396	68.4
989.28979	1318.1
990.04852	267.3
993.84210	407.5
994.61841	79.1
995.36157	168.5
996.37689	38.2
1003.06793	184.4
1005.27618	213.1
1007.24023	2957.1
1008.28711	781.1
1009.26093	254.8
1011.72705	62.7
1012.62646	107.6
1014.86798	244.1
1021.22998	72.4
1037.20068	23.1
1038.04565	92.8
1040.32092	477.0
1045.29504	58.0
1047.39502	25.0
1049.72375	180.5
1051.61292	141.3
1052.82666	155.2
1055.45398	64.3
1056.46313	119.5
1057.52881	143.3
1058.43457	174.9
1059.39880	155.3
1060.53259	150.0
1063.37012	70.9
1067.48010	452.2
1068.43506	83.5
1069.10437	16.1
1072.68384	176.7
1074.74487	266.9
1076.16211	190.0
1078.38818	2261.9
1079.52637	973.7
1081.47144	70.6
1088.24365	883.2
1089.28455	752.4
1090.64636	79.1
1091.36462	189.8
1092.77344	88.1
1095.24780	51.5
1095.98071	140.5
1104.40283	729.4
1105.31274	94.6
1106.27881	189.3
1107.55225	86.7
1108.69727	163.4
1111.59534	132.3
1119.46631	94.7
1127.75586	29.4
1129.88159	149.7
1130.68506	127.7
1136.57739	159.8
1137.65369	112.8
1139.04858	97.4
1145.45044	463.7
1147.01367	1014.5
1147.67871	514.4
1148.57849	82.8
1151.64343	200.2
1152.36743	50.9
1153.34351	58.5
1154.57300	83.2
1156.37280	662.4
1157.59497	187.0
1159.43213	136.7
1161.55652	133.6
1162.71362	75.4
1165.26123	984.4
1166.48413	210.8
1169.64880	160.9
1170.52417	41.4
1171.15576	82.7
1172.73071	72.9
1174.62976	134.3
1175.41943	90.6
1176.05981	94.5
1177.26294	50.3
1180.38269	42.5
1182.46777	72.8
1183.21460	18.2
1187.58972	328.8
1188.49487	170.3
1189.45984	70.2
1195.52051	29.4
1199.78442	62.6
1201.01392	161.4
1201.68176	12.5
1202.61255	110.2
1203.60205	74.7
1205.34949	4764.0	y (12) (1+)
1206.37964	2468.0
1207.59241	296.4
1210.96521	60.2
1218.48450	42.4
1219.34375	81.3
1223.55188	163.6
1225.34094	135.8
1226.28699	108.0
1229.67847	209.0
1230.43433	183.9
1231.17810	243.2
1239.81958	76.4
1240.77734	36.0
1241.62024	101.2
1244.10596	220.5
1244.84253	542.4
1246.69958	38.2
1248.41321	590.2
1249.35327	158.0
1250.43408	139.1
1253.41138	101.7
1255.49756	168.2
1256.55347	87.7
1258.08325	151.5
1259.07666	549.6
1259.71619	12.0
1260.40576	375.6
1261.27417	138.0
1263.72388	65.2
1266.12378	270.8
1267.63049	87.8
1269.65894	71.7
1271.23291	120.0
1272.59692	192.7
1281.67712	179.1
1282.64490	280.7
1284.20935	86.8
1286.25061	142.6
1288.07971	76.6
1295.24915	73.6
1301.32874	164.1
1313.73718	410.4
1314.69861	97.0
1315.77991	31.6
1320.21472	1208.1
1321.25500	814.9
1322.31995	171.3
1328.37634	42.6
1331.63892	196.0
1335.67065	190.9
1336.68274	161.1
1339.50647	149.4
1340.56006	150.1
1342.40955	103.6
1343.60864	40.5
1344.42920	225.6
1345.41455	129.6
1347.61194	59.3
1349.81702	101.4
1351.41516	292.2
1353.29724	40.3
1356.52795	42.7
1357.76221	190.1
1358.69824	286.3
1360.01306	176.6
1361.39270	2666.5
1362.46082	1246.1
1363.54346	29.3
1370.20911	146.2
1371.43848	237.9
1373.48450	255.8
1374.33618	73.6
1376.27881	39.3
1378.68127	25.4
1379.39685	8799.9	b (13) (1+)
1380.45789	3725.5
1381.35474	13.4
1384.07190	80.8
1392.53174	197.2
1393.67761	81.5
1397.64087	38.1
1399.01123	50.4
1402.32849	119.6
1409.56006	66.6
1412.34595	165.8
1413.20703	264.9
1414.49133	40.4
1416.00232	193.5
1422.64087	240.4
1424.98083	29.4
1429.13660	499.0
1429.74377	63.9
1430.63806	360.2
1431.42566	69.7
1433.65613	72.3
1434.29236	221.4
1436.52356	74.9
1438.72571	158.1
1444.02380	52.7
1445.55725	254.6
1446.57166	58.1
1447.83630	125.6
1456.61572	28.3
1457.46082	166.0
1458.73926	481.3
1459.50208	154.2
1471.80127	89.0
1473.49719	13.9
1491.74780	134.4
1493.46973	161.5
1510.77490	55.0
1512.75500	363.8
1515.61743	542.4
1516.77502	262.9
1521.55945	49.1
1524.00549	143.5
1527.40210	24.9
1528.86182	396.9
1529.75635	332.4
1530.35657	114.0
1539.69324	57.2
1542.47070	3104.2
1543.48572	1343.2
1544.29919	46.1
1545.67676	252.4
1549.81592	66.8
1555.30481	37.3
1557.54407	106.1
1558.70789	76.8
1561.39661	23.1
1563.29590	209.0
1564.61218	42.6
1569.43445	28.3
1581.64880	143.1
1583.36414	225.1
1597.60938	79.5
1598.34106	66.1
1609.41638	86.6
1613.40784	1839.3
1614.53735	1640.3
1615.81116	64.8
1625.45081	204.9
1627.95630	84.6
1628.63293	70.0
1643.47729	254.9
1647.19348	27.2
1659.73352	267.6
1660.73621	261.9
1669.73645	31.6
1694.57983	62.6
1695.67310	40.5
1698.01038	99.5
1703.94104	20.8
1712.53003	910.2
1713.38013	557.9
1715.10181	18.5
1822.36987	24.9
