# Supplementary material for: Phosphoproteomic Analysis of Platelets Activated by Pro-Thrombotic Oxidized Phospholipids and Thrombin
Source: PLoS One. 2014 Jan 6;9(1):e84488. doi: 10.1371/journal.pone.0084488 (PMC3882224; doi:10.1371/journal.pone.0084488)
Supplement: Annotated Spectra S4 — (ZIP) [file pone.0084488.s007.zip › RLSTADPADASTIYAVVV_-18_2_135873.txt]

m/z	i	matches
270.32007	26.4
280.34976	74.3
282.11819	21.7
284.12268	23.3
285.68466	73.1
289.27356	71.9
295.20966	71.3
309.24390	67.4
312.04926	109.2
316.21991	361.6
317.43469	72.0
325.21829	43.4
327.31622	13.3
331.36346	18.3
334.08179	437.3
335.42725	50.4
337.16284	198.3
339.24475	227.9
342.86029	95.0
345.49829	54.0
347.71317	31.1
356.26761	59.8
357.20755	71.3
359.92194	47.5
362.31079	61.4
368.87152	118.5
369.67645	30.1
373.34589	112.3
379.40112	72.4
387.21240	301.9
388.65137	21.7
390.06274	46.5
399.18451	518.7
400.59406	21.7
405.48911	76.1
406.27924	59.6
417.17041	104.9
423.59222	14.9
424.29425	13.2
426.25409	41.8
431.11969	19.4
433.03625	1806.5
434.16278	343.3
437.52472	18.3
439.75110	264.2
440.51263	14.9
442.15161	146.7
447.19171	96.2
448.33185	20.2
450.80945	43.4
452.33295	117.4
453.22473	16.7
455.14838	527.5
457.49933	69.3
465.28033	91.1
466.15588	42.0
470.37231	319.4
471.38782	421.4
473.09814	35.1
473.78357	20.0
476.53369	88.2
480.46082	43.4
483.64313	61.9
486.60986	14.9
488.50000	98.2
490.41528	111.1
491.42236	50.2
494.72058	55.2
508.39215	128.6
511.38464	210.8
512.56525	152.4
518.67285	73.0
519.30872	133.7
521.50116	31.7
522.43689	39.6
523.28912	49.6
525.41455	23.3
529.92090	33.4
530.53931	39.6
532.23016	53.3
534.39612	83.7
535.41370	38.2
536.34521	40.1
537.07721	30.0
543.50171	75.9
546.38318	71.3
548.45923	196.7
549.46973	209.5
550.31976	2532.9
551.18158	298.3
552.21118	298.1
553.26837	83.1
557.41357	30.3
564.64148	326.5
565.41345	147.8
568.37354	343.7
569.27277	18.3
571.15857	78.6
572.04773	131.6
573.21625	36.5
575.77808	31.2
582.53308	120.3
588.20850	26.7
589.15875	43.5
591.12537	236.3
592.94879	21.1
599.53857	26.1
603.04797	274.6
607.18402	31.7
608.14362	58.3
609.30804	1323.5
610.22296	247.3
611.23895	69.5
612.66254	23.4
617.07611	89.5
618.33032	214.8
620.11292	180.7
621.36957	26.7
622.50262	146.9
624.57220	98.8
625.21320	41.6
626.45935	2473.7
627.68793	550.1
628.79840	194.9
629.45782	220.6
632.60492	25.0
633.49982	252.2
634.99585	267.9
636.54669	30.0
638.18420	194.7
639.38159	102.5
640.54510	67.9
641.57953	71.7
642.23712	62.8
644.45001	168.6
645.35748	14.9
646.10150	167.1
647.55176	230.0
649.42169	51.9
651.22089	89.2
652.95459	20.0
654.39801	26.6
656.22382	595.6
657.21466	21.5
658.43036	18.3
661.83685	79.8
663.37677	832.4
664.28021	157.3
666.08539	146.1
667.53632	83.2
670.11603	176.6
671.22870	108.6
672.02783	56.4
672.88745	449.7
674.57220	13.3
679.51215	187.9
680.54773	172.3
681.48810	45.7
682.58167	117.1
686.62201	114.9
688.75000	156.8
690.13184	157.2
691.09381	234.9
692.29095	36.2
694.58972	135.3
696.37799	136.4
697.17566	84.9
698.28772	32.8
699.69995	23.3
702.50500	195.2
703.35681	56.4
704.27380	51.4
705.29340	125.1
706.41290	905.6
707.40320	201.1
708.27405	242.5
709.08527	54.9
709.77118	35.1
710.39886	136.1
711.12512	123.2
712.55841	56.2
714.16925	684.4
714.94403	26.7
716.07977	334.7
717.19714	446.5
718.02020	836.2
719.51202	382.6
720.11713	73.0
721.61188	273.5
722.97437	686.6
724.30469	7762.0	b (6) (1+)
725.35419	1980.3
726.24738	226.9
727.35187	502.9
727.97711	254.7
729.38446	218.6
729.99872	193.1
731.21924	61.9
733.87671	468.3
734.71014	597.8
735.60345	512.5
738.35480	455.2
739.31268	373.2
740.49365	675.1
741.32733	221.5
742.35217	322.0
744.81586	148.5
747.35791	73.2
749.31049	648.8
749.94641	436.5
750.65570	141.5
751.37567	317.3
752.25800	188.6
753.19312	258.6
754.60394	765.0
755.77454	463.5
756.38257	302.2
757.61316	317.9
758.36456	2263.5
759.25812	1274.5
759.90326	74.1
763.16553	637.1
764.05048	834.5
765.17126	503.9
766.97308	304.1
769.12506	170.0
769.76263	284.5
771.51917	704.1
772.33960	905.3
773.02747	121.0
774.05902	148.3
775.31653	492.3
776.01031	264.8
776.75110	326.0
777.91589	151.2
778.97803	269.4
780.28448	168.2
782.50323	1115.0
783.51318	84.8
784.98059	540.1
785.70123	264.1
787.16199	564.7
788.15906	159.6
789.76172	1812.3
790.45184	707.3
791.63367	1606.1
792.59967	567.9
793.90057	869.8
795.53143	103.5
798.85315	7230.3	b (16) (2+)-NH3-P, b (16) (2+)-H2O-P, b (15) (2+)-H2O, b (15) (2+)-NH3
799.47308	4993.0
800.50195	1013.4
801.44012	380.2
802.22809	370.2
803.60895	176.7
804.68457	117.5
805.48822	437.4
807.72687	19627.8	b (15) (2+), b (16) (2+)-P
808.57892	13006.5
810.09857	519.7
811.39679	108.2
812.64288	408.3
813.31073	269.7
814.65753	159.7
815.84222	921.8
817.19623	108.3
819.24762	467.2
821.58307	790.4
822.52386	971.0
823.43414	348.5
824.34088	31.7
825.45990	492.8
826.44464	286.2
827.29596	414.7
829.67413	93.9
830.52313	251.0
831.75513	694.5
832.73846	376.2
833.34521	145.8
834.33490	361.6
835.24329	105.5
835.85632	47.6
836.60858	79.6
839.11560	6179.3
840.04517	1527.6
841.05853	1606.9
843.10968	1559.4
843.99420	274.3
844.80212	85.5
845.74109	177.0
847.71741	5036.1
848.32025	11586.2	b (16) (2+)-H2O, b (16) (2+)-NH3, b (17) (2+)-NH3-P, b (17) (2+)-H2O-P
849.06171	7375.9
850.07684	522.6
851.31964	649.9
852.21594	317.3
852.89130	126.3
853.80066	108.0
854.44177	128.5
856.80432	20183.5
857.41040	32555.7	b (16) (2+), b (17) (2+)-P
858.07111	23873.6
859.20233	365.3
859.91412	579.3
861.46393	787.3
862.24768	342.7
862.89960	118.7
863.80267	376.1
865.65985	35.2
866.70740	189.0
869.65686	116.4
870.57794	211.2
871.40546	640.3
872.12408	203.7
874.39832	276.7
875.23474	291.9
876.03290	212.9
877.34473	194.5
878.19464	122.7
879.72174	703.5
881.47876	272.9
883.14069	47.2
883.83728	356.0
884.84949	477.9
885.60577	73.5
888.55682	5426.9
889.29974	1354.1
889.97162	661.0
890.70868	482.9
891.52502	162.6
892.37701	3547.4	b (8) (1+), b (9) (1+)-NH3-P
893.36884	1324.2
894.14130	169.8
895.46259	201.9
897.07758	940.8
897.69000	12545.7	b (17) (2+)-H2O, [M+2H] (2+)-NH3-H2O-P, b (17) (2+)-NH3
898.48578	3059.5
899.34827	417.6
900.38983	38.5
902.24792	152.1
903.52203	133.9
904.44543	300.5
906.65509	53104.7	b (17) (2+), [M+2H] (2+)-H2O-P
907.56781	11183.0	[M+2H] (2+)-NH3-P
909.05072	583.2
910.03729	149.0
910.92719	233.8
911.99579	221.1
912.79602	56.8
914.20038	20.0
915.24811	423.6
916.05298	5816.4	[M+2H] (2+)-P
916.87555	1506.1
917.49353	415.5
918.46405	63.5
920.14398	539.8
921.49103	381.6
922.40509	921.1
923.37952	482.4
924.38971	124.7
926.96777	417.8
928.84332	109.2
931.90442	69.7
932.59552	126.9
934.46033	191.4
935.13751	306.8
937.83295	930.9
938.67969	398.7
941.15234	76.2
942.55255	383.1
943.35938	296.1
947.06903	4090.4	[M+2H] (2+)-NH3-H2O
948.02588	1034.7
951.11615	232.1
953.28961	95.0
954.99005	28.2
956.28229	172.9
957.62274	66.4
959.00128	128.6
959.81866	257.9
960.60229	197.5
971.23236	51.6
972.15094	20.0
973.36102	88.1
975.18573	184.3
977.29639	19.9
979.24268	83.4
980.52362	216.8
986.28827	43.6
989.23956	980.7
990.23828	309.2
991.40485	244.6
993.35529	173.0
994.54053	240.4
995.63812	23.2
997.71783	82.3
998.96490	33.4
1000.33716	62.0
1002.19025	15.0
1003.43500	67.1
1005.72461	74.1
1007.32904	1516.0
1008.42633	982.0
1009.62262	308.8
1012.38263	110.9
1016.99725	179.6
1021.54883	77.8
1022.77783	34.6
1024.93066	160.6
1026.07458	33.2
1028.59229	107.6
1030.40247	69.4
1037.26685	109.4
1038.40833	222.9
1042.32886	176.3
1045.34985	53.0
1046.10681	94.6
1047.66809	25.0
1052.50208	67.2
1054.09619	137.4
1056.44141	98.4
1057.31641	370.4
1058.50293	231.4
1060.38367	358.0
1062.35400	69.9
1064.83130	76.9
1067.60437	125.3
1070.36987	186.5
1071.48169	178.6
1072.62524	83.1
1073.92529	53.7
1074.60864	151.1
1076.74695	236.5
1078.39380	2081.1
1079.43994	980.1
1083.34277	116.9
1084.45020	96.6
1086.07068	30.2
1088.26807	952.9
1089.32068	460.6
1091.29028	76.5
1092.13782	15.3
1094.45947	42.9
1102.76428	116.8
1104.20313	216.8
1105.46533	220.6
1106.29907	390.5
1107.58667	63.7
1109.40649	45.6
1110.46655	69.8
1116.75659	130.3
1118.56750	57.7
1126.47339	32.3
1128.42944	39.6
1132.65503	105.7
1133.49097	78.2
1136.65479	33.4
1138.66650	119.7
1139.45740	60.2
1140.52039	20.0
1141.61047	120.7
1142.50793	112.7
1143.52393	16.6
1145.41223	137.5
1146.78809	872.6
1147.47900	673.1
1148.27637	775.3
1149.39453	389.6
1150.51318	162.0
1154.05737	88.0
1154.79834	16.5
1156.36975	165.0
1157.26709	119.9
1165.37585	519.7
1166.37476	455.7
1168.21289	196.9
1169.54358	73.6
1170.42957	315.3
1171.62048	141.2
1172.65222	193.8
1173.48938	150.6
1174.40332	252.1
1175.52344	132.1
1176.39050	89.8
1177.46643	79.1
1178.58569	228.8
1184.67773	145.5
1185.52551	46.4
1187.36047	424.5
1188.44299	222.3
1190.94507	18.3
1195.20874	69.7
1200.05371	358.2
1203.86096	338.6
1204.52283	413.3
1205.28711	3607.2	y (12) (1+)
1206.36694	3054.8
1207.49988	749.6
1208.59375	51.3
1209.57751	280.6
1217.54492	35.1
1223.76953	70.8
1224.70447	40.1
1225.50806	111.9
1227.65393	71.0
1230.40857	247.8
1231.62231	297.0
1232.68982	233.9
1242.48950	319.1
1243.62439	259.3
1245.15454	188.2
1246.21021	126.6
1246.86731	69.6
1248.40186	917.5
1249.51331	536.4
1252.90088	124.6
1253.56287	32.1
1255.83472	161.8
1258.77893	523.4
1259.88159	285.5
1260.80298	486.7
1261.61914	103.0
1264.72119	64.0
1265.98352	74.4
1266.70435	153.7
1267.30603	143.5
1269.80969	310.9
1270.58252	38.4
1272.71509	129.4
1273.85547	188.5
1274.56445	35.1
1275.58801	132.5
1276.37659	558.7
1279.88391	31.6
1282.03918	199.1
1283.10730	260.1
1283.92908	26.2
1285.09802	162.4
1288.56482	113.1
1292.23523	76.7
1299.98669	362.6
1302.60681	95.2
1308.24451	135.0
1310.03833	69.8
1314.32727	102.9
1315.65759	87.1
1320.33960	1335.0
1321.33130	691.9
1322.03674	229.9
1322.68018	144.4
1323.53149	22.9
1324.61792	83.3
1325.87842	94.7
1326.74719	65.8
1327.66907	76.8
1330.28845	144.4
1334.83679	68.0
1335.57520	47.6
1336.45105	125.5
1339.59912	120.9
1340.60266	32.9
1341.72327	258.9
1342.94006	102.8
1343.67664	101.1
1344.44934	58.5
1345.48669	232.3
1347.59058	71.8
1352.83093	44.9
1354.88062	53.3
1355.70898	101.5
1357.78113	76.1
1358.47449	336.5
1359.64343	21.7
1360.67078	46.9
1361.44202	2495.6
1362.45203	1889.5
1363.51355	427.9
1366.50378	16.6
1368.51843	59.9
1370.80322	16.5
1371.87439	264.5
1373.41956	20.0
1374.59900	102.5
1375.72839	104.4
1379.48010	8845.8	b (13) (1+)
1380.53027	4052.0
1381.48779	1059.5
1391.49438	155.7
1392.51477	305.6
1394.76941	86.9
1399.47302	32.4
1404.44885	127.6
1410.76794	56.0
1412.47729	166.9
1414.56042	66.3
1422.14355	19.9
1425.51453	30.1
1429.06580	353.9
1429.95154	174.0
1430.81580	96.9
1431.75671	98.7
1438.55627	18.5
1440.74426	134.1
1443.45789	239.1
1444.53699	63.1
1448.18896	121.4
1452.67017	110.5
1456.77588	43.1
1458.19458	362.3
1458.83325	62.1
1462.98035	69.3
1473.65076	395.5
1474.44690	47.7
1478.50818	61.6
1479.32727	209.2
1484.85095	132.6
1490.38550	54.5
1492.86414	317.2
1493.61255	157.0
1495.07361	79.3
1499.48499	106.9
1500.43652	109.8
1511.56311	54.3
1512.21643	83.1
1513.30945	81.1
1515.72424	25.1
1516.54529	44.5
1517.76404	28.5
1527.61084	111.0
1528.84741	505.8
1529.48779	146.9
1530.32141	91.3
1532.41589	100.0
1537.71814	13.4
1542.55164	2721.0	b (14) (1+)
1543.41772	1324.4
1544.46326	600.7
1545.80334	69.7
1546.80115	91.3
1547.91931	86.5
1556.70007	62.1
1559.38977	18.3
1572.57410	194.7
1578.37537	119.6
1596.37256	159.5
1597.85315	49.8
1599.45654	73.6
1610.10535	82.0
1613.60388	1792.0
1614.58875	2096.5
1615.57166	484.2
1617.27185	39.7
1626.64124	19.6
1627.78113	213.9
1628.72229	153.7
1639.58508	23.3
1642.25952	65.0
1648.30530	29.7
1659.48120	137.1
1661.47180	261.7
1694.32874	31.7
1695.75989	102.1
1712.66809	715.8
1713.64429	934.6
1714.72827	346.8
1804.41199	16.6
1824.86243	86.9
