# Supplementary material for: Phosphoproteomic Analysis of Platelets Activated by Pro-Thrombotic Oxidized Phospholipids and Thrombin
Source: PLoS One. 2014 Jan 6;9(1):e84488. doi: 10.1371/journal.pone.0084488 (PMC3882224; doi:10.1371/journal.pone.0084488)
Supplement: Annotated Spectra S4 — (ZIP) [file pone.0084488.s007.zip › RLSTADPADASTIYAVVV_-19_2_137203.txt]

m/z	i	matches
272.36313	61.7
283.85376	123.9
284.46799	83.4
288.99600	170.4
293.23218	18.7
304.27127	30.3
307.33258	22.2
310.77008	14.1
316.06671	127.1
321.33813	35.9
334.23563	364.6
339.18372	293.6
340.35059	72.0
343.37836	39.4
347.75751	58.4
350.08261	99.0
353.29172	26.6
354.41046	45.6
355.42065	31.5
356.08118	15.3
357.27963	85.8
362.31097	41.2
364.42279	59.5
369.28210	96.1
372.06036	39.7
373.35815	61.9
379.22177	16.0
383.44495	43.2
384.68106	14.2
386.90512	120.9
394.46246	54.5
396.59595	16.2
399.19366	145.1
400.22430	61.5
402.48743	14.1
405.15289	601.4
406.35315	85.4
412.21747	12.9
418.21729	19.5
419.29541	99.1
420.40088	26.9
421.22668	14.1
422.31635	101.3
424.27917	57.2
425.29294	86.8
426.34778	50.2
427.18823	61.9
431.23505	26.9
432.07898	41.8
433.12988	993.7
434.11615	34.0
437.43768	171.3
438.23602	23.0
440.22125	533.3
442.23816	162.1
447.21106	287.0
448.28552	68.3
452.97595	115.2
455.23315	81.3
456.14929	53.1
460.46674	21.9
461.47180	84.8
464.20032	58.1
469.21356	12.9
470.14600	508.9
471.04913	61.0
473.08087	139.7
483.53094	64.0
488.10138	73.8
490.36023	166.8
493.13812	91.3
497.58447	16.4
500.39734	136.8
501.07611	90.7
507.19592	37.4
508.21710	25.3
511.49786	195.1
512.40033	65.3
518.21997	100.1
521.35028	17.4
522.21338	76.7
523.34747	42.1
525.15216	111.0
526.68616	29.0
529.58997	106.7
531.21899	167.4
532.07642	73.2
535.64355	54.0
537.18329	92.4
538.47736	45.3
539.30060	17.2
542.87579	48.6
545.41644	65.3
546.52002	36.3
547.16962	24.3
548.25470	280.2
549.21210	89.2
550.29327	1938.1
551.42004	380.3
553.43787	10.6
554.30786	48.8
557.58264	32.5
559.20062	34.8
562.51019	77.5
565.38916	105.2
566.20361	26.9
566.99994	39.4
568.15979	780.0
569.42841	120.3
571.31641	206.1
572.30713	88.9
575.32886	95.2
581.22095	74.2
585.41119	40.7
589.35583	117.9
590.14154	50.2
591.13593	193.8
592.09528	227.1
593.72552	78.6
599.14612	127.7
600.35669	161.0
602.44464	81.1
603.58752	255.3
604.37195	106.8
609.20270	953.7
610.37579	175.7
613.55817	25.5
614.70135	17.6
615.47406	135.9
616.29181	15.2
617.26563	14.1
618.05695	21.1
619.66980	216.2
620.75922	192.5
621.80817	22.3
623.17120	169.1
624.58313	210.6
626.42963	1730.2
627.36060	318.9
630.71295	253.5
632.38770	130.9
633.28302	202.3
635.22516	173.9
636.22797	101.6
638.31146	468.2
639.54633	102.9
641.13263	54.5
642.94635	49.0
644.54877	61.5
645.43671	186.3
646.97504	234.2
648.46344	117.8
649.23218	19.9
650.35797	108.2
651.30072	143.3
652.00964	184.4
653.47998	33.7
656.26288	679.9
657.77771	209.6
664.27856	271.6
666.04169	76.5
668.19891	117.4
670.54260	68.3
672.31073	127.3
673.58026	141.2
676.11407	60.3
677.80945	86.1
679.43231	10.8
680.50470	78.4
681.24170	445.6
681.88544	237.9
684.37097	64.7
685.32526	61.1
686.00348	22.2
688.32947	265.8
689.03021	43.2
690.34821	665.0
690.96466	83.7
693.43817	66.3
694.21869	81.2
694.99213	89.5
696.52509	92.1
699.40991	31.3
701.26624	45.9
702.40875	67.2
703.88422	217.0
705.93732	74.9
706.63580	578.5
708.31879	314.6
709.37927	35.9
710.44214	167.8
711.32880	438.6
714.19415	391.4
715.08868	57.1
716.44647	334.9
717.24158	108.1
718.20996	45.2
721.71155	376.3
722.82776	745.0
724.30219	7689.8	b (6) (1+)
725.40576	964.1
726.79926	107.5
728.21307	142.5
729.32666	129.7
730.98682	226.9
732.46552	120.4
734.08899	616.9
735.55872	56.0
736.44763	480.1
737.87836	202.5
740.57098	424.9
741.37366	61.6
742.35278	245.4
744.03088	418.9
745.51556	82.2
746.73456	103.1
749.46747	1123.7
750.75983	347.3
751.76648	98.7
752.59332	24.7
753.72888	278.0
754.38434	190.3
755.50873	315.6
756.37177	50.4
757.27124	115.7
758.30756	2484.2	b (15) (2+)-P
759.15558	775.6
760.06049	84.0
761.88190	81.3
763.01801	847.9
763.92706	1075.4
764.91632	14.1
766.22681	162.4
767.04193	191.0
769.19556	126.1
770.09766	38.7
771.68146	406.6
772.62067	752.4
773.57098	112.0
774.18036	6.0
775.09320	292.3
775.72943	21.6
776.83502	346.7
777.43762	105.5
778.83179	181.1
779.75470	171.4
780.76288	105.4
781.54016	163.2
782.50531	636.5
783.16168	170.0
784.72083	50.6
785.71082	338.3
786.45734	53.5
787.24530	302.8
788.64227	187.6
789.72705	2047.0
790.43658	589.1
791.23132	751.9
791.97815	492.3
792.65704	361.5
793.70959	254.2
794.40851	360.7
797.41730	393.0
798.99591	9579.7	b (15) (2+)-NH3, b (16) (2+)-H2O-P, b (16) (2+)-NH3-P, b (15) (2+)-H2O
800.53650	1051.1
801.40118	287.6
803.00812	375.0
804.24280	73.5
805.23065	492.2
806.37201	235.2
807.76233	17608.4	b (16) (2+)-P, b (15) (2+)
808.39685	6748.8
809.12384	489.7
810.07397	392.0
810.96661	110.9
812.57574	376.8
813.88556	602.0
816.09277	254.7
817.49933	91.8
818.13336	25.3
819.29840	209.8
820.48810	66.1
821.66705	736.1
822.53534	359.3
823.49689	295.0
824.39935	174.2
825.11780	151.7
826.04572	379.3
827.51288	124.3
828.22400	71.3
829.89893	864.5
830.78125	103.8
831.64502	579.2
832.32605	566.3
834.08185	528.1
835.00598	1028.4
836.49567	68.9
837.42926	104.2
839.12750	5299.6
839.99420	854.0
840.90784	509.5
841.54016	96.3
842.77100	753.1
843.59369	269.2
845.51605	36.4
846.74884	136.3
848.13336	16446.3	b (16) (2+)-H2O, b (17) (2+)-H2O-P, b (17) (2+)-NH3-P, b (16) (2+)-NH3
848.89117	3452.5
849.99420	756.9
850.68414	333.4
851.37042	466.4
852.66693	123.8
856.80170	24431.9
857.52472	38474.4	b (17) (2+)-P, b (16) (2+)
858.78265	1069.3
859.71289	389.8
860.42474	270.2
861.09058	117.0
862.02222	586.0
862.98383	353.6
863.76630	155.9
865.39758	120.6
866.27960	281.2
867.61823	77.6
868.68433	200.9
869.47491	58.3
870.90790	465.9
872.48602	21.1
873.67999	110.8
874.56427	47.6
875.79742	317.5
876.70544	45.9
878.12274	95.9
879.39423	375.8
880.88019	23.0
882.25244	113.9
883.16302	127.6
884.05109	951.0
884.92377	546.0
885.53821	13.5
886.57605	133.9
887.90912	266.3
888.55573	4390.2
889.69147	543.8
890.56873	236.2
892.40955	2537.1	b (9) (1+)-NH3-P, b (8) (1+)
893.46936	379.1
894.61499	152.2
896.97217	517.1
897.58881	16272.4	b (17) (2+)-NH3, b (17) (2+)-H2O
898.45819	912.4
899.30475	274.4
901.18152	133.7
903.23724	59.2
904.38129	211.1
906.62054	48556.2	[M+2H] (2+)-H2O-P, b (17) (2+)
907.75696	3139.7	[M+2H] (2+)-NH3-P
909.04120	270.3
909.84900	274.8
910.79889	310.5
911.45630	223.9
912.60504	404.6
913.62372	24.0
914.89154	669.2
915.68561	1136.6
916.34515	3479.1	[M+2H] (2+)-P
917.23248	41.2
918.93561	246.4
920.03400	300.9
920.88788	117.5
921.72064	241.9
922.40210	950.6
923.28448	289.2
924.45490	55.8
925.42554	34.0
926.61993	388.9
928.48810	279.6
929.55646	168.7
930.32300	142.4
931.55182	497.4
932.66644	425.1
933.77960	51.9
934.81921	67.3
935.51074	33.9
937.80475	756.3
938.61572	637.9
941.68799	197.5
942.48151	159.3
943.19513	257.5
943.91547	124.8
945.33136	492.8
946.33984	889.3
947.16803	3386.6	[M+2H] (2+)-NH3-H2O
948.52594	181.7
949.61835	237.8
951.15869	15.2
954.91846	40.3
959.51910	202.5
961.38055	35.8
963.69653	125.0
971.36835	162.2
971.98663	78.7
975.43658	17.5
976.40161	90.6
977.20831	25.4
977.95215	18.4
978.91766	160.2
980.35870	44.4
981.91333	88.5
983.11884	55.7
984.80573	27.7
986.94257	210.4
988.26752	199.0
989.36786	1269.2
990.35919	623.4
991.34833	24.7
993.17285	27.0
994.26300	146.5
995.04315	60.3
996.10455	119.1
998.17255	61.2
999.09930	58.5
1001.03656	111.0
1003.68774	330.8
1004.70605	166.7
1005.53400	163.0
1006.71906	483.7
1007.36334	2144.9
1008.43268	706.3
1009.13007	71.3
1012.04449	135.3
1015.05792	129.2
1019.48822	125.6
1020.95337	95.2
1022.37689	94.1
1025.75928	18.7
1027.47729	49.2
1028.96680	92.4
1031.08081	45.7
1032.26624	45.5
1037.12939	96.4
1038.41565	25.8
1040.29663	14.0
1041.16553	38.7
1041.88721	31.3
1044.74292	37.5
1046.50818	106.6
1049.34595	46.8
1050.00049	80.9
1051.22095	108.5
1053.36523	103.5
1054.60840	83.9
1056.62708	124.2
1057.64380	329.9
1058.54248	209.1
1059.63721	182.2
1060.51965	151.1
1061.65918	21.3
1063.19409	70.8
1065.46729	41.6
1067.36804	25.4
1069.04211	25.4
1070.98706	398.8
1072.70337	108.2
1074.23608	387.6
1075.42639	15.3
1078.30811	1958.1
1079.42468	622.7
1080.40527	18.6
1083.26794	94.0
1086.35718	70.9
1088.35864	804.0
1089.15942	309.1
1089.85388	98.0
1090.63806	16.4
1092.29675	197.0
1093.26978	22.2
1096.17139	138.2
1102.00952	83.5
1104.44641	357.0
1105.68835	414.5
1106.62354	289.6
1107.33789	249.4
1108.01050	62.9
1109.54224	60.8
1110.54004	125.5
1111.17920	25.8
1112.44690	60.4
1119.55811	37.9
1125.58008	42.4
1127.73022	70.3
1128.59521	34.0
1129.64307	77.8
1130.38904	30.4
1133.30298	63.1
1136.61646	31.3
1137.35107	192.3
1138.25293	25.8
1142.50500	43.6
1143.48914	28.2
1144.69519	297.1
1145.66296	141.6
1146.61096	195.8
1147.44629	834.1
1148.47681	469.3
1156.33948	439.7
1157.30042	252.8
1157.96228	66.9
1160.94128	65.5
1161.62122	106.2
1165.46326	815.0
1166.61401	224.8
1167.52490	66.1
1169.18433	124.2
1169.88379	70.8
1170.52356	225.5
1171.49451	70.8
1172.55103	102.5
1175.27856	117.9
1176.00024	56.3
1178.35010	87.2
1180.55603	89.4
1183.38354	67.2
1186.58545	36.3
1187.50916	147.5
1188.39856	80.2
1189.41736	69.7
1190.58350	159.1
1197.92542	47.0
1198.63770	72.1
1199.38879	70.5
1200.94604	237.6
1203.26807	579.8
1204.67529	305.1
1205.43408	4478.4	y (12) (1+)
1206.46606	2324.1
1207.19922	141.0
1209.32983	91.4
1212.32910	43.3
1214.25745	12.1
1216.51233	153.8
1217.82751	57.6
1222.94177	311.1
1223.55151	60.7
1224.55322	36.5
1225.16174	27.0
1226.43970	46.7
1228.44824	137.3
1230.43079	429.9
1231.50696	18.7
1235.55371	31.5
1237.78638	74.3
1240.54858	32.3
1242.26318	313.3
1244.04639	156.3
1245.27991	622.4
1246.62854	335.8
1248.39771	1014.3
1249.60596	127.2
1253.68359	45.3
1254.80005	37.4
1255.79419	93.0
1256.57153	53.8
1258.80273	500.4
1259.77185	342.4
1260.64819	113.9
1261.65112	59.5
1263.78296	256.0
1264.66528	47.0
1266.39294	960.4
1267.04883	192.0
1269.56824	134.4
1270.49341	155.9
1271.63928	208.6
1272.49219	130.5
1274.48340	437.6
1276.85388	59.3
1278.02649	12.9
1281.38721	507.8
1282.65393	47.9
1288.67480	62.3
1292.40247	76.7
1297.03259	35.3
1297.95679	39.8
1302.50232	152.9
1303.34131	96.6
1307.70227	19.9
1308.95959	107.3
1309.78979	132.4
1310.56726	124.2
1312.17090	19.9
1314.47424	199.7
1315.44922	103.1
1316.28503	33.5
1320.20422	578.7
1320.95068	230.6
1321.72656	221.9
1322.73376	21.1
1324.22241	33.9
1324.85510	93.0
1326.17883	140.4
1327.32825	38.0
1330.52295	187.4
1331.62708	70.2
1332.82776	140.0
1333.63916	30.1
1335.57678	195.0
1336.40308	37.8
1340.33411	428.0
1341.68506	182.1
1342.35132	156.7
1343.49158	135.8
1344.62427	214.4
1345.42688	226.6
1346.56860	32.8
1347.68542	227.0
1350.86121	44.1
1352.29333	99.0
1353.22778	127.9
1354.36829	45.6
1355.86194	121.5
1357.64050	323.8
1358.76355	127.6
1359.60718	139.2
1361.37378	3591.8	b (13) (1+)-H2O
1362.51599	1709.7
1365.84961	30.4
1368.46643	63.7
1369.41125	77.8
1370.66199	158.8
1371.35120	60.7
1376.09985	65.0
1379.54382	6854.5	b (13) (1+)
1380.51428	3541.1
1384.36438	27.8
1386.51868	87.9
1393.85999	98.9
1394.80615	33.9
1396.40759	74.1
1397.71008	50.6
1401.88025	163.5
1411.99133	144.2
1413.20569	292.6
1414.21228	60.3
1421.74597	75.5
1422.72937	36.2
1426.22534	55.8
1427.61121	46.4
1429.73645	180.6
1430.53455	256.2
1434.39502	96.4
1439.26709	192.7
1441.12097	182.7
1442.86121	12.9
1443.49060	12.9
1444.51465	201.0
1445.68958	94.2
1446.70886	79.9
1451.64221	141.5
1452.89661	42.9
1456.37390	109.1
1457.71716	255.6
1458.75720	169.3
1459.48157	89.4
1461.00769	70.7
1466.49365	25.9
1469.54358	46.3
1472.81689	24.6
1474.47583	35.0
1483.63708	73.5
1484.66638	17.6
1491.69519	63.9
1492.53564	209.9
1494.44763	56.9
1496.31079	29.2
1499.72498	206.4
1501.53967	146.8
1507.98499	76.6
1510.59753	116.3
1511.64197	33.9
1513.76013	162.2
1517.08130	54.1
1518.55322	64.4
1524.36560	39.4
1525.34924	104.0
1527.98816	251.5
1529.00195	317.2
1529.82483	99.7
1535.50671	54.1
1538.28333	81.0
1542.45654	3137.0	b (14) (1+)
1543.52942	1308.9
1544.77136	78.2
1545.83020	37.6
1555.74170	114.4
1564.76709	69.1
1568.93323	57.2
1570.55090	88.5
1579.61182	26.9
1596.49646	199.6
1599.45911	41.6
1602.65540	37.4
1606.91760	24.6
1613.50964	1733.1
1614.48450	1134.4
1616.14270	52.5
1617.52625	101.1
1625.44019	25.7
1627.64758	33.8
1639.46643	53.3
1645.59949	38.2
1648.64490	136.7
1652.06372	130.7
1654.33923	35.1
1655.40100	55.2
1656.77502	38.2
1659.73572	133.0
1660.66284	13.9
1670.63062	139.2
1677.51160	85.4
1687.36584	38.2
1696.61560	52.9
1712.10522	87.4
1712.74341	1234.5
1713.88025	369.0
1716.64587	41.9
1734.54016	26.5
1755.69165	42.9
1763.73376	34.7
1781.20740	49.9
1879.90161	136.4
