# Supplementary material for: Phosphoproteomic Analysis of Platelets Activated by Pro-Thrombotic Oxidized Phospholipids and Thrombin
Source: PLoS One. 2014 Jan 6;9(1):e84488. doi: 10.1371/journal.pone.0084488 (PMC3882224; doi:10.1371/journal.pone.0084488)
Supplement: Annotated Spectra S4 — (ZIP) [file pone.0084488.s007.zip › RLSTADPADASTIYAVVV_-20_2_131703.txt]

m/z	i	matches
288.03928	57.3
289.21826	196.4
291.94208	73.2
296.27441	59.1
302.39926	27.6
309.07388	44.9
313.40280	33.9
316.03058	75.0
317.10980	46.4
326.37921	19.7
327.22424	45.2
330.48361	101.1
334.04681	449.5
339.37762	83.7
340.07965	13.5
348.14035	22.9
351.39780	38.6
355.26563	462.8
357.26990	153.4
372.18658	76.6
373.95251	53.5
375.34882	56.2
384.39508	32.3
387.12573	129.7
388.08344	148.8
392.24658	44.9
394.11621	85.5
396.48389	29.2
397.47937	31.2
399.33362	158.1
405.31110	160.2
407.41455	52.6
419.31207	114.2
421.06091	23.5
428.12848	86.2
432.04449	29.1
433.09058	937.3
434.13922	213.7
437.34497	63.9
440.24292	354.8
442.15723	127.6
443.01624	88.7
446.98218	95.9
449.58026	27.6
453.31342	128.6
454.06866	38.8
455.29340	191.1
456.44153	37.3
461.39923	37.0
466.23071	37.0
467.55414	95.3
470.44232	93.0
471.17053	48.0
479.97168	35.6
485.76990	70.3
490.25946	163.4
491.68634	147.3
493.55353	47.8
496.92157	74.9
500.44855	53.3
503.06805	30.7
504.29767	186.8
507.42743	55.1
508.33789	16.7
510.37225	36.9
511.21667	278.1
512.31030	342.5
518.38580	33.8
519.32825	104.2
522.37384	101.1
525.38434	55.6
530.26794	262.6
531.52356	45.0
535.36292	57.4
536.78168	105.7
539.32001	72.0
540.09460	62.5
540.95026	52.6
542.33215	73.0
543.26953	191.4
544.12317	179.5
546.22589	298.4
548.23083	95.4
550.22870	1844.3
551.30713	728.4
552.24927	137.5
557.39795	252.5
558.43695	33.9
564.09467	21.3
565.27832	94.0
566.50226	100.1
568.25085	443.3
569.02423	85.5
571.05090	36.3
572.09259	141.8
574.16071	41.6
577.18835	105.5
583.11462	160.4
584.17859	67.2
589.29248	134.3
590.35663	98.3
591.21991	182.2
592.36682	55.6
599.20923	78.5
603.33362	88.0
608.39868	268.4
609.32855	685.6
610.39496	300.3
616.03064	291.1
617.97174	58.7
620.13428	135.8
621.08771	160.3
622.61469	22.9
623.53436	63.4
624.44684	196.8
626.34406	1314.1
627.37457	494.7
628.49854	78.7
630.21320	228.2
633.17450	203.5
635.39618	324.1
638.02930	225.3
638.63831	247.8
639.44635	207.5
640.31598	270.4
641.45868	256.2
643.18964	116.5
644.64154	36.8
647.22467	393.0
648.50641	27.7
651.23181	129.6
652.90082	71.8
653.51648	40.2
656.12762	614.3
657.35333	83.4
659.73962	65.2
661.43695	177.4
663.27747	481.5
664.46649	167.0
666.34821	142.5
669.27710	73.0
670.59625	148.7
672.60504	341.9
675.87640	209.3
677.29456	33.6
678.60541	321.5
679.57501	206.6
681.75970	520.1
682.46204	54.1
683.78381	154.8
686.14874	48.0
688.40265	283.2
689.35468	230.1
690.67523	237.1
691.30658	238.0
693.07391	209.7
694.44629	213.8
695.10992	126.3
696.24530	66.0
697.12622	156.6
698.58344	103.1
699.37903	24.4
700.10583	78.1
703.43158	80.3
704.61212	73.1
706.28247	592.2
707.23193	157.9
708.50867	773.2
710.97528	371.8
712.43091	24.5
713.64899	141.2
714.49396	314.6
716.22528	473.5
717.23102	79.1
718.27643	151.3
720.18121	101.1
721.20990	101.0
722.05011	282.3
723.38190	1083.4
724.32977	7287.4	b (6) (1+)
725.42828	1821.5
726.37500	185.9
727.00378	187.4
728.61511	345.6
729.37024	32.3
730.81329	40.2
734.07440	85.3
735.47467	181.3
736.08258	35.4
737.20160	104.6
738.10571	268.5
740.66656	406.3
743.22748	176.4
744.82343	110.3
746.37213	98.0
750.03308	662.6
751.19373	693.7
751.80048	73.5
752.71539	257.9
754.07513	454.9
755.99158	247.2
757.33832	345.2
758.61578	1859.1
759.49176	620.4
760.20831	118.5
762.63934	121.3
763.66058	895.1
764.69519	358.5
765.81097	114.9
766.46942	49.2
767.56671	384.5
769.44556	192.1
770.41284	87.4
772.13190	1117.7
772.90100	677.8
773.72150	471.6
775.30768	292.1
776.05328	502.0
777.48016	185.6
778.24115	44.3
779.52814	116.6
780.45453	158.1
781.14276	269.0
782.95447	211.6
784.97687	514.6
787.05609	347.5
788.12488	174.4
789.35663	619.7
790.16077	1598.1
791.29431	1316.3
792.32159	653.1
793.96753	353.0
795.79388	198.4
797.34058	45.3
798.74664	4634.0	b (15) (2+)-H2O
799.43127	4702.2	b (15) (2+)-NH3, b (16) (2+)-NH3-P, b (16) (2+)-H2O-P
800.25531	1435.0
801.30524	687.6
802.43414	72.0
804.41711	330.4
805.33710	301.7
806.58783	508.0
807.44373	3821.1
808.09637	23425.7	b (16) (2+)-P, b (15) (2+)
808.98450	1812.1
809.66888	611.7
811.14465	319.4
812.30743	397.3
813.02631	257.2
814.24139	225.3
815.19781	322.1
815.93066	220.2
816.72467	506.2
817.34332	8.2
818.22357	83.6
819.46710	265.9
820.16119	46.4
821.53510	1418.5
822.58765	557.2
823.61713	283.6
824.25812	133.3
825.16034	248.9
826.02930	229.2
827.74445	109.4
829.59821	423.9
830.63531	574.1
831.97290	705.3
832.74359	316.3
833.91309	1024.8
835.01837	1122.8
836.21399	372.5
839.16461	6539.0
839.94867	1586.0
841.12781	689.8
842.13898	407.3
842.96399	596.2
843.59534	189.5
844.51318	51.5
845.84216	87.6
846.70361	112.7
848.15668	16842.1	b (16) (2+)-NH3, b (16) (2+)-H2O, b (17) (2+)-H2O-P, b (17) (2+)-NH3-P
849.12567	5296.5
850.10107	444.2
851.11322	1035.1
852.24664	437.3
853.07800	168.3
854.27954	308.5
855.29797	152.6
856.76605	19303.5
857.57526	47676.8	b (16) (2+), b (17) (2+)-P
858.49036	4845.8
859.53613	775.4
860.65399	296.8
861.44202	337.7
862.70160	265.1
863.34796	221.6
864.11279	79.2
864.97491	46.3
866.44000	147.0
867.23383	197.8
869.70135	50.9
871.14691	385.6
871.95764	148.0
874.37634	231.2
875.12164	307.9
875.72748	420.9
876.68921	90.7
878.44012	101.7
880.08295	156.7
880.96875	114.2
881.64478	79.0
883.56702	843.2
884.49615	344.6
885.29364	754.1
886.51263	27.6
888.09637	1037.0
889.02240	4034.7
890.24524	383.6
890.98840	64.0
892.52997	3162.9	b (9) (1+)-NH3-P, b (8) (1+)
893.49384	363.5
894.29572	332.9
896.00183	158.9
897.61188	15249.4	b (17) (2+)-NH3, b (17) (2+)-H2O
898.40503	3116.8	[M+2H] (2+)-NH3-H2O-P
899.61615	94.1
902.22552	118.5
903.12689	96.1
904.46881	232.7
905.28583	80.8
906.63922	39374.4	[M+2H] (2+)-H2O-P, b (17) (2+)
907.62360	12829.6	[M+2H] (2+)-NH3-P
909.33154	434.2
910.22040	168.2
911.35199	213.9
912.50336	159.1
913.23529	212.7
914.20709	27.6
915.80695	2694.1
916.50079	2816.3	[M+2H] (2+)-P
917.43231	314.7
918.10925	38.5
920.40570	171.7
922.14044	993.7
923.47125	977.9
924.88519	334.7
927.39996	77.7
928.25690	62.7
931.84412	314.0
932.76105	274.2
934.38104	165.4
935.39044	130.7
936.55115	169.0
937.96234	744.8
938.90802	339.6
941.46094	129.3
942.30219	811.8
943.42261	156.9
946.66382	1772.8
947.33569	1867.6
947.95581	472.1
952.04279	197.6
954.93585	37.2
959.30804	141.9
960.34039	38.9
970.58746	127.8
972.44409	63.6
973.96533	35.2
975.64063	184.1
977.10236	255.6
980.60516	159.3
981.32080	35.4
985.48163	38.6
986.53656	66.5
987.43939	81.0
989.25031	828.2
990.24298	360.3
991.22046	331.7
993.52606	81.6
994.38525	142.3
995.36053	100.9
1004.28058	132.2
1005.55536	97.8
1007.32343	2467.1	b (9) (1+)
1008.47137	1191.0
1009.41943	300.2
1010.40942	56.2
1011.46869	110.9
1012.63843	67.4
1015.11383	143.3
1020.23761	68.2
1023.45612	137.2
1037.24475	241.5
1042.26904	131.7
1044.89404	38.6
1047.68384	24.5
1048.32959	34.0
1049.74805	252.3
1050.73303	38.4
1056.94824	61.9
1057.64624	136.6
1058.50061	417.2
1059.44238	228.7
1060.07532	112.6
1061.93359	103.7
1062.72510	69.7
1064.06641	24.5
1066.31628	107.7
1071.41235	140.3
1072.66382	83.0
1074.31299	166.7
1075.10425	87.7
1076.63232	240.0
1078.44067	1917.0
1079.63281	869.0
1080.70679	348.4
1082.15051	66.6
1083.82446	32.3
1084.82349	46.6
1086.22156	228.9
1088.36707	874.2
1089.57678	408.4
1090.44519	228.3
1092.32227	367.5
1097.70251	68.2
1098.87292	32.2
1102.74890	57.8
1104.27100	384.7
1105.23767	209.7
1106.51648	172.7
1108.75439	98.8
1112.50049	301.3
1113.74487	42.1
1114.66504	75.2
1122.47424	245.4
1123.59399	121.5
1125.32202	43.5
1128.01929	73.1
1128.98560	32.3
1138.91614	97.8
1139.60962	48.0
1142.35730	41.7
1145.22632	390.9
1146.11743	144.6
1147.55957	845.9
1148.54248	414.3
1149.74927	100.6
1150.69238	96.8
1151.35986	144.9
1152.71680	25.8
1154.23645	141.3
1156.49158	481.1
1157.52856	522.0
1158.95410	250.8
1159.85864	160.8
1161.12720	82.3
1165.53613	592.5
1166.40710	374.2
1167.71289	277.7
1168.59863	118.9
1170.65234	213.4
1171.42981	233.5
1172.52637	76.0
1173.74463	161.8
1174.59302	177.0
1175.57275	49.8
1176.60352	77.1
1177.63904	268.4
1178.51831	88.8
1181.58887	46.6
1187.44421	401.1
1188.25146	119.9
1193.32336	41.7
1195.14258	26.0
1196.57031	117.6
1199.72583	59.4
1203.50635	393.6
1204.45532	132.1
1205.38892	4084.5	y (12) (1+)
1206.45996	2011.1
1207.36646	615.2
1222.54590	118.2
1223.39941	144.1
1225.07666	252.5
1226.58044	169.6
1229.86133	229.6
1230.77393	239.4
1231.50562	116.2
1232.22656	54.2
1237.62305	69.7
1242.54761	171.8
1243.43457	89.0
1244.39551	194.0
1245.70959	417.0
1247.30994	66.8
1248.39722	750.1
1249.63965	180.5
1253.55737	267.1
1255.58569	393.5
1256.86914	66.6
1258.60303	82.3
1259.71118	140.9
1260.46436	186.5
1262.83069	153.7
1263.82275	54.5
1264.87280	222.3
1266.30615	480.0
1267.50562	193.8
1269.56555	108.9
1270.90942	91.3
1272.95239	72.2
1273.99487	208.2
1276.17578	110.9
1277.48364	251.7
1281.63269	507.8
1282.50586	340.0
1286.40234	58.7
1288.50647	59.8
1296.01550	87.6
1299.27356	51.1
1302.80933	79.6
1305.75891	13.5
1311.24976	72.5
1314.17737	111.9
1315.16040	40.6
1320.29773	787.8
1321.55554	81.3
1322.36157	148.6
1326.24756	78.4
1327.80579	220.5
1329.35364	60.5
1330.34680	137.8
1331.77991	156.7
1335.69922	212.0
1337.14551	102.3
1338.01038	290.6
1340.52844	260.1
1341.45557	304.9
1342.41309	220.5
1343.07031	44.9
1344.53003	111.6
1345.61340	64.5
1347.79944	38.3
1352.74121	94.3
1357.63025	251.3
1358.68738	545.5
1359.75183	24.5
1360.96313	898.8
1361.60010	3002.2	b (13) (1+)-H2O
1362.61377	2157.6
1363.42151	452.7
1364.16443	247.5
1371.12097	100.7
1373.87500	147.3
1377.73254	151.2
1378.82153	465.8
1379.45374	6560.8	b (13) (1+)
1380.52832	4796.0
1381.69226	1365.8
1385.23669	137.7
1388.41052	119.9
1391.62219	299.0
1392.41724	17.9
1393.88281	91.6
1400.45349	32.1
1409.03967	96.4
1412.55310	72.8
1413.86682	126.2
1421.32678	23.1
1423.70276	16.6
1427.47485	49.5
1429.37219	307.5
1430.47314	284.1
1431.36719	172.8
1433.36487	33.7
1438.80017	161.5
1439.64172	211.5
1441.22449	129.6
1444.02734	41.6
1444.72766	131.4
1445.56665	66.6
1446.45923	29.0
1447.39124	35.4
1448.43420	106.5
1457.66638	265.7
1458.32581	65.3
1459.66089	255.6
1464.79187	24.2
1465.80261	75.9
1469.35901	80.8
1472.34656	148.1
1473.74548	110.0
1474.45752	30.5
1481.45288	51.0
1483.56433	112.0
1488.71960	58.7
1492.10999	65.1
1493.24011	48.7
1497.21643	43.0
1500.67456	97.2
1510.80176	86.9
1512.11865	55.7
1513.45178	138.2
1515.65149	22.9
1516.64197	99.4
1521.73328	35.5
1524.73560	89.6
1527.90222	139.5
1528.52380	388.3
1529.67078	546.4
1530.80090	148.6
1531.50073	35.7
1542.37219	2758.7	b (14) (1+)
1543.06372	371.9
1543.71777	1497.5
1544.67029	786.9
1546.70471	30.6
1556.59448	110.2
1558.84241	322.1
1571.79382	36.8
1579.48462	100.6
1591.41968	124.9
1595.53821	44.6
1596.57581	83.9
1597.19568	98.4
1605.38123	35.4
1610.52393	38.6
1613.66199	1560.0
1614.66028	1029.0
1615.75110	516.9
1616.59998	92.9
1626.82446	61.3
1643.50903	80.3
1644.74988	50.5
1648.43665	91.7
1659.40564	174.2
1660.72522	135.3
1672.05505	58.9
1693.01282	73.4
1694.64636	49.6
1696.08679	107.4
1696.81702	32.6
1697.71985	112.1
1698.45105	218.3
1713.05920	1120.8
1713.73962	1125.6
1714.72253	338.5
1719.20093	57.3
1753.98022	108.8
1755.04285	46.2
1818.05444	87.9
