# Supplementary material for: Phosphoproteomic Analysis of Platelets Activated by Pro-Thrombotic Oxidized Phospholipids and Thrombin
Source: PLoS One. 2014 Jan 6;9(1):e84488. doi: 10.1371/journal.pone.0084488 (PMC3882224; doi:10.1371/journal.pone.0084488)
Supplement: Annotated Spectra S4 — (ZIP) [file pone.0084488.s007.zip › RLSTADPADASTIYAVVV_-21_2_136518.txt]

m/z	i	matches
272.34219	42.4
274.51236	99.8
284.22467	233.9
289.04413	275.4
290.14249	27.6
295.36279	43.8
315.13852	61.7
316.38562	40.6
321.21283	60.0
323.76459	34.5
327.18936	45.6
334.09531	323.6
335.06042	39.0
339.37720	169.8
340.25568	37.9
348.10849	18.0
349.26157	39.6
355.31299	504.9
356.08667	19.7
357.41428	129.3
362.05469	22.8
364.17209	68.9
369.39844	138.9
371.33270	14.9
372.63477	14.7
377.53070	169.7
381.12878	89.0
385.05060	42.2
386.34970	52.5
387.23724	414.8
388.11194	211.9
389.13916	101.9
396.35229	66.8
397.51270	151.1
399.30737	298.7
402.31915	60.3
405.23535	445.3
406.16321	37.4
412.62451	24.4
419.42310	46.2
422.53088	135.1
423.58118	10.0
424.19153	24.4
426.27869	242.5
426.91833	93.3
429.25354	36.2
431.07220	45.4
433.07465	1030.6
433.83124	175.3
435.60284	44.4
437.98608	133.9
439.65015	196.4
440.46576	336.7
442.64331	99.3
445.25922	16.5
447.46014	40.6
449.27557	39.0
455.13495	311.7
463.44592	29.3
465.06085	31.5
467.26880	53.9
469.38837	70.1
470.35120	266.7
471.42169	96.7
473.55603	103.6
487.09290	11.5
488.20221	90.7
490.37244	81.3
492.25647	107.9
495.36792	42.3
500.32361	55.8
504.02014	39.3
506.99719	66.9
507.60608	111.9
508.30627	71.3
509.01404	64.0
511.36127	95.7
512.29626	16.3
513.89453	57.5
518.10809	61.5
520.14813	178.3
521.50928	54.3
522.60553	79.9
523.24847	95.3
524.18378	14.7
525.36121	258.5
529.81403	343.1
531.27802	103.6
532.20392	34.2
533.18719	87.4
533.98016	78.1
535.11194	238.7
536.30334	48.6
538.30048	169.9
539.69257	359.9
541.39105	27.6
546.10022	174.5
548.41168	178.0
550.20398	2577.5
551.40686	445.5
554.35608	65.2
555.30042	147.2
556.04706	50.3
557.36133	92.3
558.10303	34.1
559.12158	44.1
565.00903	197.7
568.24817	585.7
569.31866	90.7
571.04260	30.9
572.07031	84.3
577.29523	74.6
579.42035	151.5
584.19971	97.3
589.44690	230.9
591.34711	211.7
591.95325	66.4
595.66083	47.4
601.28979	101.8
603.38074	84.4
605.38794	57.5
607.18341	183.9
608.31158	175.1
609.38702	1056.4
610.52576	234.0
615.47571	138.9
617.30182	24.4
618.82849	26.2
619.52521	115.2
620.30963	78.3
621.13922	145.8
622.75037	121.6
623.42676	17.9
624.52832	295.4
626.34027	3430.2	b (6) (1+)-P
627.39545	447.8
628.64600	286.9
629.39606	209.9
633.13397	216.5
635.09656	271.1
636.18951	84.2
638.11090	221.2
639.19708	158.7
640.33759	76.5
641.29083	210.7
641.99609	32.9
642.76526	84.9
645.36475	55.1
646.39703	112.9
647.45703	393.6
648.35834	100.3
650.25372	193.9
651.18365	57.3
654.34265	98.8
655.95032	326.6
656.58661	386.7
657.32684	206.3
658.16180	152.2
659.12378	53.6
660.16705	195.0
663.15717	659.9
663.76752	59.5
664.84851	147.5
667.43616	14.7
670.16376	433.2
671.01135	21.2
671.96204	100.5
673.87598	53.5
674.65961	211.0
676.25012	102.1
678.03961	94.0
681.48004	889.5
686.40668	55.5
688.12115	212.1
689.28302	175.6
690.58911	295.3
691.40668	159.7
692.29724	137.9
693.34418	36.1
694.07544	264.5
695.00812	92.8
696.11926	87.5
697.91199	86.9
699.48767	172.9
700.39215	124.8
702.72504	82.6
704.15106	50.3
705.61993	612.5
706.47858	661.6
707.76953	150.4
708.47986	203.2
710.26074	125.0
711.35126	229.5
714.01862	531.3
715.08289	66.4
715.91144	185.3
716.60565	451.0
717.38287	19.9
718.15277	29.3
719.23090	194.9
720.30634	262.1
721.83759	41.1
723.15173	1050.8
724.29199	11431.3	b (6) (1+)
725.33417	2067.4
726.35889	162.6
727.23395	278.5
728.77032	654.2
729.73138	16.3
732.01581	107.9
734.15460	469.9
734.78473	185.5
735.56256	227.7
736.70105	31.0
737.94525	204.8
738.66663	62.2
740.59052	390.1
741.55536	246.8
742.34283	502.2
743.11316	212.0
745.29987	113.2
747.92352	175.5
749.46381	2797.6
750.33038	109.5
751.04663	273.9
753.40253	577.5
754.23041	15.3
755.19672	130.1
756.44568	155.5
758.15631	2021.8
759.00299	1473.9
760.25537	53.7
761.34680	290.3
763.03003	726.9
763.91718	758.6
764.63354	425.9
765.73505	157.1
766.74542	710.9
767.60455	58.4
768.90295	549.0
770.33038	58.4
771.60394	1468.5
772.64825	1125.6
773.85248	21.2
775.71796	739.2
776.58710	214.1
777.23676	110.3
778.90625	167.9
780.27545	213.8
781.24060	133.4
782.53876	1055.2
783.33801	393.0
785.12103	294.3
786.02148	195.6
787.07312	235.8
787.83600	302.3
788.97449	78.2
790.10126	2571.6
791.37189	1564.8
792.26031	273.6
793.71155	416.3
794.51373	346.8
796.13281	119.8
797.45416	257.2
799.04816	12221.7	b (15) (2+)-NH3, b (16) (2+)-H2O-P, b (16) (2+)-NH3-P, b (15) (2+)-H2O
800.19812	736.4
801.06445	841.9
802.01202	48.9
803.15216	525.6
804.16217	279.2
805.15228	996.3
807.21991	3780.1
807.99298	33806.9	b (16) (2+)-P, b (15) (2+)
809.14996	1185.9
810.50232	289.2
811.15448	42.2
812.36646	918.8
813.23676	706.0
813.93622	226.1
814.64844	297.0
815.60938	236.1
816.65253	523.2
817.66638	250.9
819.14301	267.0
820.01465	226.9
821.16144	810.2
821.86377	631.3
822.58356	322.7
823.54901	323.7
825.45245	341.3
826.75824	270.5
830.17511	815.9
831.50928	581.9
832.22186	329.9
833.96490	518.3
834.65350	149.0
835.25854	664.8
836.17938	86.8
837.09821	147.1
838.53363	118.9
839.21295	7204.0
840.21802	1459.9
841.26703	942.7
843.12201	1335.3
843.90826	269.0
844.94489	87.5
845.57123	32.5
846.37372	62.1
847.75342	10140.1
848.51080	15894.0	b (16) (2+)-H2O, b (17) (2+)-H2O-P, b (17) (2+)-NH3-P, b (16) (2+)-NH3
849.76068	552.0
850.70770	1388.5
851.55975	902.0
852.44202	255.3
853.81769	201.6
854.66827	289.1
856.83575	33633.1
857.51959	57348.7	b (17) (2+)-P, b (16) (2+)
858.67883	1408.3
859.74982	293.1
860.68689	84.2
861.94220	388.2
862.78937	895.6
863.82941	160.5
865.02911	281.6
866.39282	47.6
867.31134	81.4
870.90875	710.3
872.56110	188.8
875.15320	472.1
876.43585	335.3
877.59570	113.3
878.49860	115.0
879.42358	520.7
881.43048	39.0
882.03375	131.2
883.26447	393.7
884.13153	868.9
884.85394	137.9
886.04547	90.7
888.59888	7497.2
889.62604	354.5
890.54102	514.2
892.34320	3122.0	b (9) (1+)-NH3-P, b (8) (1+)
893.27808	1025.7
894.46307	247.0
895.19476	22.1
896.65729	389.7
897.61035	15444.8	b (17) (2+)-NH3, b (17) (2+)-H2O
898.55597	939.5
899.47778	132.2
900.23273	40.4
900.90576	52.5
902.03027	106.9
902.64374	74.8
903.24396	60.8
904.34442	361.7
906.33423	33332.7	[M+2H] (2+)-H2O-P, b (17) (2+)
906.96497	32909.3	[M+2H] (2+)-NH3-P
908.31824	1111.3
909.41748	483.4
910.22498	116.8
911.26288	148.9
913.65344	63.4
914.47943	140.8
915.97675	8537.6	[M+2H] (2+)-P
916.95587	448.0
919.20911	14.7
920.41931	388.9
921.35046	22.8
922.20514	1465.5
923.14508	258.6
930.63568	82.6
931.36487	191.9
934.05402	213.4
936.04962	82.5
938.11230	1586.1
939.55011	139.0
941.66925	11.5
942.51434	365.8
943.34760	65.8
946.03339	129.0
947.17139	4003.0	[M+2H] (2+)-NH3-H2O
948.52716	103.4
950.16919	148.9
950.91608	23.3
955.44025	174.1
959.89063	18.0
960.56195	90.7
963.73315	182.6
964.45624	13.1
967.46265	19.6
969.71021	47.1
970.67731	23.3
971.34271	482.0
972.21942	164.3
975.41754	449.5
976.25323	209.6
977.10077	87.4
978.85199	95.8
980.16437	247.6
981.57635	24.6
982.63556	80.9
986.34863	51.9
987.37189	117.4
989.15594	1906.5
990.00586	401.8
990.62030	200.3
991.36426	19.8
992.32764	53.1
993.53638	346.8
995.15674	145.4
997.45013	95.3
1001.09863	37.4
1003.47614	100.5
1004.48242	99.3
1005.34381	75.6
1007.21466	2572.6
1008.24493	1043.4
1009.62579	267.0
1012.30841	129.6
1018.98529	24.4
1023.24829	31.6
1029.89136	66.4
1032.12622	16.6
1033.47461	34.1
1035.13281	58.3
1036.74902	139.5
1037.40503	142.2
1040.63293	41.1
1044.60522	91.3
1045.63037	67.3
1047.47009	171.3
1053.33618	116.2
1054.45874	42.4
1055.66479	170.0
1057.23389	572.0
1058.65381	572.8
1059.46704	347.2
1066.22351	94.2
1067.65588	308.9
1068.58618	13.1
1069.32422	103.5
1070.21851	28.0
1072.06909	103.0
1073.03540	212.2
1073.63660	141.1
1074.67151	434.3
1075.75952	81.9
1078.33264	3804.9	b (10) (1+)
1079.41064	1101.0
1080.72717	53.5
1084.61340	45.6
1085.36182	60.9
1086.70154	141.8
1087.76855	258.3
1088.40686	1819.2
1089.49011	968.7
1091.27588	78.4
1092.61743	79.6
1098.75171	44.9
1099.53857	260.1
1100.47778	71.3
1103.60364	122.4
1104.36292	547.5
1105.56653	168.6
1106.54871	294.8
1108.32153	46.3
1109.32361	16.5
1111.05334	80.9
1117.69739	9.9
1120.36719	32.6
1123.28699	74.6
1125.54614	202.8
1126.69324	155.6
1129.78308	115.1
1131.16455	48.2
1132.69128	90.8
1135.67712	30.9
1138.63306	57.2
1140.97192	38.2
1143.80176	105.9
1145.26477	516.5
1146.37378	380.9
1147.39832	1092.0
1148.21802	314.2
1154.32312	59.5
1156.38660	285.4
1157.44226	304.4
1158.61829	55.2
1159.85339	128.4
1160.52795	72.8
1164.14355	269.5
1165.43481	870.8
1166.38379	192.5
1167.50854	42.2
1168.79321	90.0
1170.44055	131.2
1171.46558	242.3
1172.77014	51.9
1173.76038	183.5
1175.58032	52.8
1177.44800	206.8
1178.47729	124.7
1179.10181	90.6
1184.04822	188.8
1187.49512	511.2
1188.52490	429.9
1189.89294	144.6
1192.02954	45.5
1200.62146	79.5
1203.50903	407.5
1204.89319	2420.4
1205.50037	5917.0	y (12) (1+)
1206.47363	3286.3
1207.49890	16.8
1208.53491	53.6
1211.48267	140.8
1215.59106	56.3
1217.04089	40.7
1218.90137	76.6
1221.71326	19.6
1223.42871	229.0
1225.71606	63.2
1228.79944	142.2
1230.21875	832.3
1230.82458	265.6
1231.83240	136.0
1237.02087	137.6
1238.53979	170.9
1240.24048	177.1
1241.54517	100.4
1242.47888	282.1
1243.35840	339.6
1244.56567	461.1
1245.33838	29.9
1246.47900	87.4
1247.08398	148.1
1248.30798	769.3
1249.45703	465.5
1250.30237	30.1
1255.11279	168.4
1255.83740	319.0
1256.49792	158.6
1258.12646	250.0
1259.66333	100.5
1260.60107	437.1
1261.35803	52.0
1261.97559	113.4
1263.43066	69.7
1264.68835	100.2
1265.77588	124.7
1266.51660	419.6
1267.57227	98.6
1269.48413	132.4
1271.05835	140.6
1271.74731	41.0
1272.66650	55.3
1274.16101	19.6
1274.92639	216.2
1275.56750	65.5
1277.30652	89.4
1281.55835	472.6
1282.23608	113.7
1283.21570	174.6
1284.27917	27.6
1285.56274	61.2
1286.39014	81.0
1291.00378	152.8
1292.68115	107.4
1297.24854	108.3
1299.58557	72.9
1302.20935	117.9
1306.30493	72.8
1308.20618	85.9
1309.44824	110.6
1313.93811	369.4
1314.62708	181.6
1318.21533	38.9
1320.34705	636.0
1321.37292	526.7
1322.63037	68.2
1324.48352	44.3
1325.46582	31.0
1326.64832	52.4
1327.48901	176.5
1328.58472	25.2
1330.50586	24.4
1331.58313	142.2
1335.70679	156.7
1336.66919	24.9
1339.78223	26.1
1340.60510	631.2
1341.93982	216.5
1344.38013	343.2
1346.32886	201.8
1347.66663	82.2
1349.45984	106.8
1352.28247	182.4
1353.61951	85.8
1355.83447	69.3
1357.61768	941.5
1358.53174	270.5
1359.51245	595.3
1361.43323	5441.8	b (13) (1+)-H2O
1362.53992	2552.8
1364.07813	80.8
1366.49890	123.8
1370.62878	71.6
1371.96338	51.9
1373.03796	55.2
1374.88367	30.9
1375.84387	97.1
1379.43591	12206.7	b (13) (1+)
1380.47949	4628.6
1381.27356	91.9
1384.25891	69.1
1387.38049	38.8
1388.02686	64.9
1391.38330	427.6
1392.73547	29.8
1396.02319	128.6
1396.91943	13.1
1411.53040	22.8
1413.70691	69.6
1416.25391	52.7
1417.69031	76.3
1419.58142	58.2
1421.56323	80.6
1425.73181	27.9
1427.40125	58.7
1429.48608	1027.2
1430.75952	235.4
1431.95093	153.8
1440.67273	21.2
1441.88440	77.7
1443.38464	56.7
1444.26953	369.0
1445.38940	62.1
1446.69373	378.6
1447.66980	312.6
1451.62537	40.7
1456.80676	87.4
1457.59961	338.3
1458.30066	144.2
1458.98181	102.1
1462.96716	89.8
1469.53357	158.8
1479.48828	80.0
1481.96558	48.6
1484.68250	16.4
1490.24744	170.1
1492.48328	190.4
1493.61035	176.6
1498.89587	72.3
1502.98596	24.9
1507.83386	43.0
1511.67554	155.8
1515.59155	132.5
1518.69519	74.7
1524.42688	105.2
1525.56934	108.2
1526.37488	30.9
1528.46729	436.8
1529.49878	752.1
1530.10059	51.4
1539.59680	50.3
1542.65442	3504.5	b (14) (1+)
1543.69617	1913.2
1545.11267	18.0
1548.63745	95.5
1556.60974	21.2
1557.60181	108.4
1570.43420	79.1
1577.37976	27.6
1583.90393	52.7
1596.42737	170.4
1598.40955	57.8
1599.26636	42.2
1613.00244	299.7
1613.67126	1988.7
1614.68933	1755.0
1615.57007	92.9
1617.77551	108.4
1628.62524	76.1
1636.83081	33.4
1642.24304	20.4
1659.39001	224.0
1680.88416	72.8
1694.92444	79.2
1710.30212	55.1
1712.68079	1372.9
1713.63562	997.5
1812.84448	88.3
