# Supplementary material for: Phosphoproteomic Analysis of Platelets Activated by Pro-Thrombotic Oxidized Phospholipids and Thrombin
Source: PLoS One. 2014 Jan 6;9(1):e84488. doi: 10.1371/journal.pone.0084488 (PMC3882224; doi:10.1371/journal.pone.0084488)
Supplement: Annotated Spectra S4 — (ZIP) [file pone.0084488.s007.zip › RLSTADPADASTIYAVVV_-25_2_107750.txt]

m/z	i	matches
284.46378	3.3
285.36908	9.6
286.25171	8.3
297.07263	11.7
298.52942	4.2
301.94373	9.8
304.84317	2.2
315.18451	18.6
318.34573	10.1
320.35153	5.5
321.15634	14.7
329.51489	6.6
330.36508	12.6
331.38757	2.3
339.28650	16.8
340.57632	6.8
342.97784	5.2
345.91370	4.4
347.58673	2.9
355.38553	19.3
356.23492	9.9
357.34232	5.2
358.19943	3.7
369.32401	10.1
370.17749	10.9
373.06354	9.8
375.09094	3.9
380.58017	4.6
382.31250	5.9
384.47119	5.5
386.23083	20.9
387.04501	18.4
390.21942	6.4
391.40137	16.3
393.39713	3.5
394.89001	2.3
400.28311	9.6
403.11401	10.1
404.37885	9.1
407.25089	3.3
411.39490	5.1
412.15717	4.0
414.03497	61.8
414.94690	24.9
416.35736	7.2
421.94504	8.1
422.95465	25.5
431.33490	5.0
434.49332	7.6
436.21671	9.3
437.04907	11.7
438.21667	24.7
439.26013	18.6
440.66089	6.1
444.15182	1.6
446.31760	6.3
447.20590	10.8
448.38501	17.0
452.44983	10.0
453.44583	9.2
455.15344	12.8
458.32907	6.7
460.31418	5.3
461.26462	7.1
462.20932	7.4
467.31287	49.7
467.98645	34.6
470.53476	20.2
473.59457	2.2
474.45016	7.2
476.54883	9.3
483.30350	4.9
485.36981	20.1
487.90369	4.0
490.48181	7.2
496.25067	12.2
497.23944	19.7
498.32654	6.8
500.66724	13.3
501.42798	6.8
503.48602	14.3
508.38290	6.9
509.05112	17.4
509.67313	2.5
512.48499	33.6
513.14966	168.6
514.27777	57.0
514.99030	7.6
517.32050	11.7
520.35431	2.9
524.05005	11.5
525.42603	11.3
527.03503	18.5
530.12579	42.8
531.90924	15.4
533.13123	2.8
533.88708	10.5
536.11365	7.1
538.33380	28.9
539.56116	9.2
540.46765	17.1
542.38611	7.0
544.51868	14.4
546.41040	12.1
556.47327	12.4
557.18115	20.6
560.39807	6.8
562.99951	16.8
565.46130	1.8
567.36749	7.3
568.18921	69.4
570.59314	7.9
572.14008	10.3
574.14758	17.2
576.07312	44.6
579.16895	4.6
581.33472	11.0
582.29932	4.7
585.51465	4.6
586.77673	18.6
587.60950	16.0
588.33789	6.4
589.18677	6.2
591.22827	26.9
592.68121	9.5
593.44214	7.0
594.29456	15.8
597.44403	4.6
598.39587	31.6
599.73608	5.9
601.90906	14.4
603.03204	23.4
609.42249	101.2
610.49097	60.4
611.53253	22.3
612.20221	29.3
613.75146	12.0
616.20068	117.0
617.01428	21.8
619.35034	9.0
620.02136	29.2
621.04785	14.9
623.37231	16.5
624.41315	28.4
626.50446	170.1
627.62128	73.9
630.10419	131.9
631.19409	10.9
632.13525	43.4
632.94476	7.6
637.68774	22.4
638.47662	15.1
642.16949	38.6
644.21069	3.9
645.12976	10.0
645.77222	15.1
650.51587	6.3
651.26654	15.7
653.65100	8.7
655.15424	10.1
656.28058	31.5
658.24896	5.3
660.36578	4.2
662.33154	15.5
663.13843	3.5
666.33105	6.6
669.18024	23.0
670.55713	21.2
672.27551	7.0
674.21667	8.5
675.80969	4.0
678.30170	2.2
679.55786	4.6
680.18542	8.5
681.07330	20.1
682.11389	7.9
684.44446	5.0
685.32343	9.1
687.20148	24.9
688.42438	10.7
692.22668	17.9
693.33655	34.2
695.09674	15.1
696.69336	24.2
698.24500	13.6
701.47046	34.9
702.30902	25.9
703.72009	12.9
704.59119	13.6
706.25012	18.7
707.39844	4.5
708.65411	18.4
709.36768	8.7
711.29840	38.4
712.44128	16.9
714.09705	6.2
716.57739	7.0
719.07977	19.4
720.17749	18.7
724.27087	631.2	b (6) (1+)
725.34656	200.2
726.18127	48.4
727.73584	34.7
728.48309	18.5
730.72394	7.4
731.42035	13.8
732.41498	38.2
733.22156	2.9
734.88574	14.7
736.15698	32.0
737.49780	4.2
738.27081	68.7
738.93500	3.8
739.83423	28.2
743.30371	45.6
744.19751	43.2
745.44330	58.6
746.51245	27.1
748.23535	6.8
750.48743	24.3
752.23676	36.4
753.76825	36.0
754.43958	4.8
755.78546	17.8
757.20459	12.0
759.01331	12.0
760.22504	9.7
762.73193	48.5
763.67883	48.8
765.08258	16.3
765.79938	13.2
766.61230	21.9
767.54858	10.5
768.48956	5.2
769.47461	42.0
771.54675	26.2
772.42688	33.6
773.40472	74.8
774.76666	40.7
776.76758	12.4
778.33044	30.1
779.45789	42.8
780.26807	6.4
781.26050	8.3
782.58459	77.1
783.84753	26.4
785.30896	11.5
786.28357	30.3
786.89026	27.2
788.38928	35.0
789.60535	163.3
790.57813	37.0
791.27612	10.7
791.99463	10.4
792.90649	38.2
794.66968	92.4
796.10095	69.5
798.52039	300.2	b (15) (2+)-P, b (16) (2+)-2P
799.40942	63.1
800.26697	11.9
800.96423	7.4
801.96948	2.3
803.33789	119.6
804.28845	64.1
805.84961	84.9
806.47717	2.3
807.40503	37.3
808.14771	15.6
808.85742	22.9
810.38770	26.6
811.36621	54.3
812.00916	117.8
812.90857	36.8
814.23279	84.6
816.05273	28.5
817.34155	2.6
818.45776	2.9
819.26343	8.8
820.40271	10.3
821.15869	25.9
822.27698	40.5
823.38672	55.5
824.57825	50.0
825.47034	23.0
826.67236	45.8
827.59705	24.6
829.50073	166.5
830.17480	179.8
831.22168	66.1
832.19189	62.3
834.36902	13.5
835.45483	30.2
836.40332	35.8
838.06812	130.3
839.10864	594.5	b (16) (2+)-NH3-P, b (16) (2+)-H2O-P, b (17) (2+)-H2O-2P, b (15) (2+)-NH3, b (15) (2+)-H2O
839.87866	106.3
841.03149	38.2
842.16174	121.1
843.60168	44.9
844.55981	68.8
845.50659	28.7
847.17810	351.2
848.10962	1827.4	b (17) (2+)-2P, b (16) (2+)-P, b (15) (2+)
848.99500	322.5
850.13123	6.4
851.55139	11.8
853.13477	66.3
854.48303	91.8
855.94446	123.2
856.69897	51.3
857.65820	34.1
858.70129	7.6
859.38953	10.7
861.12085	18.8
862.11438	58.6
863.24390	34.3
864.68347	12.5
865.31482	9.0
866.57690	54.9
867.49658	63.7
868.26587	2.6
869.83923	104.0
870.87170	77.7
871.66162	24.5
872.32080	52.9
873.40405	7.0
874.67310	105.6
875.49060	145.2
876.28748	35.1
877.16003	27.4
878.54785	257.5	y (17) (2+)-P
879.21667	398.8
879.82080	222.7
880.78259	82.2
881.78064	52.1
882.89819	165.4
883.70923	80.5
884.74475	35.2
886.00122	57.5
886.75220	23.2
887.73523	918.5	y (9) (1+)-NH3-P
888.64441	1109.4	b (17) (2+)-NH3-P, b (16) (2+)-H2O, b (16) (2+)-NH3, b (17) (2+)-H2O-P
889.47559	275.5	[M+2H] (2+)-NH3-H2O-2P
890.66125	112.6
892.02881	132.9
892.95544	42.5
893.57349	16.4
894.78003	43.2
897.07874	4175.1	b (17) (2+)-P, b (16) (2+)
898.16028	1483.6	[M+2H] (2+)-NH3-2P, [M+2H] (2+)-H2O-2P
899.17236	33.6
900.12720	28.6
900.96326	18.9
901.86987	67.8
902.79614	40.5
903.95630	65.5
904.76038	53.5
905.72913	32.5
907.18420	154.7
907.97632	94.1
909.50195	103.8
910.67175	228.1
911.59644	71.9
912.59900	42.6
914.61560	92.2
915.39636	15.1
917.05640	64.4
918.14331	57.5
919.19885	40.6
920.47375	6.3
921.63293	22.7
922.57629	48.8
923.75049	137.5
924.59045	103.1
925.81128	113.4
926.76563	14.4
927.43530	10.3
928.36597	503.7
929.29260	588.9
930.61182	68.0
931.47559	51.0
932.57019	216.1
933.58093	21.9
934.46252	43.3
935.21985	5.1
936.74878	218.5
937.45361	649.5
938.20337	660.5	b (17) (2+)-H2O, b (17) (2+)-NH3, [M+2H] (2+)-NH3-H2O-P
939.06677	58.5
939.85925	18.6
940.94397	92.5
941.96338	56.5
942.70435	19.9
943.47656	115.5
944.36475	128.6
946.28125	1943.0
947.07019	2771.0	[M+2H] (2+)-H2O-P, [M+2H] (2+)-NH3-P, b (17) (2+)
948.45154	212.5
949.39282	48.2
950.67737	334.3
951.71082	109.8
952.52209	75.7
953.42847	65.5
954.83044	238.6
955.91614	593.9	[M+2H] (2+)-P
957.04419	181.7
957.81519	18.1
959.22852	184.8
960.12036	229.0
961.35315	196.7
962.68188	87.6
963.64185	68.9
965.19458	208.2
966.20776	325.3
967.18433	217.3
968.10596	184.4
969.04590	167.8
970.18213	147.8
971.54041	510.3
972.57202	215.8
973.62329	361.2
974.75366	50.8
975.84399	257.0
977.07642	194.4
978.08142	329.0
979.12451	48.2
979.93323	367.7	b (10) (1+)-P
981.21851	202.8
982.21021	146.4
983.60925	200.6
984.71851	205.2
986.11169	416.1
986.73560	479.6
987.37256	516.1	[M+2H] (2+)-NH3-H2O
988.43213	492.5
989.23267	62.1
990.14172	256.1	b (9) (1+)-NH3, b (9) (1+)-H2O
991.25305	134.7
991.99585	70.7
992.60938	117.8
993.49023	50.7
994.86548	97.2
995.63232	54.0
1000.39539	11.5
1013.29810	16.0
1014.91162	69.0
1015.65186	10.6
1017.45386	35.2
1021.25293	83.9
1022.21130	79.9
1022.93066	3.1
1023.55334	41.5
1024.92175	19.9
1026.14404	54.5
1027.41870	29.4
1028.18225	1.3
1029.01404	44.5
1029.65894	31.7
1030.55273	12.0
1032.13086	75.3
1032.92151	24.3
1033.61743	2.0
1034.72729	46.8
1035.94983	63.7
1036.69604	20.4
1038.45740	34.3
1039.54688	20.3
1040.19678	23.1
1041.85229	9.8
1044.82690	18.8
1046.82983	17.2
1048.37683	86.7
1050.58179	197.9
1051.73560	29.6
1053.46008	22.9
1054.73840	35.7
1055.45886	41.1
1056.70654	18.7
1057.75598	70.7
1058.94751	11.9
1060.61987	38.2
1061.49146	16.4
1062.72961	30.2
1063.68286	38.0
1064.33545	2.3
1065.23804	28.8
1066.53931	21.6
1069.29358	81.0
1070.27173	52.8
1071.67529	3.3
1072.66663	69.6
1073.90381	95.3
1074.63599	1.8
1076.93689	40.6
1078.58691	190.3
1079.58032	45.9
1080.37439	16.7
1081.12659	2.2
1081.75000	5.3
1083.78760	27.0
1085.74854	78.0
1086.83081	22.7
1088.10913	92.7
1089.35083	35.4
1090.74243	20.4
1092.33960	44.0
1093.05554	21.7
1094.06067	41.9
1094.76953	23.8
1096.16699	75.3
1096.91479	6.2
1098.23181	73.6
1099.50391	37.6
1100.12329	8.3
1101.24707	3.3
1102.91052	25.8
1103.72546	7.6
1104.50793	20.6
1107.96216	30.3
1108.95654	19.1
1110.42310	64.6
1111.52991	25.3
1112.73071	40.2
1113.42908	43.3
1115.58728	8.8
1116.29492	51.4
1117.56055	105.8
1118.38562	64.5
1119.19312	28.5
1119.90454	65.8
1121.50537	69.2
1122.37988	8.3
1123.50452	6.9
1125.06982	19.2
1126.85010	30.9
1127.82849	33.8
1128.72803	25.5
1129.95178	23.2
1132.13062	9.8
1133.85974	59.1
1135.75574	115.0
1136.43079	5.2
1137.22864	121.9
1138.77100	34.9
1140.75220	40.6
1141.74512	3.8
1142.85791	7.7
1143.80945	12.9
1144.65308	40.6
1146.49609	4.0
1147.44873	102.8
1148.13550	62.5
1148.77295	2.4
1149.67432	41.4
1151.86792	18.3
1152.78699	3.7
1153.78894	99.8
1154.82678	24.0
1155.50305	13.8
1156.58960	49.4
1159.69727	9.8
1160.58777	7.3
1162.15601	13.4
1162.76855	26.9
1163.61743	2.0
1164.29175	7.8
1165.63623	56.7
1166.70581	63.7
1168.49768	83.4
1169.46387	21.7
1170.42236	3.1
1171.39258	53.7
1172.45190	8.1
1173.45911	2.2
1174.39368	42.1
1175.18433	41.1
1176.01440	81.4
1176.85193	29.3
1177.49963	41.8
1178.48950	54.2
1180.33069	61.9
1181.93848	32.8
1184.06384	72.7
1184.93298	51.6
1186.13818	34.5
1187.85144	36.4
1188.46216	68.6
1189.25830	26.3
1189.97180	9.6
1191.11682	49.9
1192.53687	23.2
1193.95593	15.4
1196.00916	31.1
1197.46045	45.6
1198.08472	5.1
1198.92969	100.4
1200.88770	24.6
1202.20251	22.5
1203.54761	19.3
1206.30518	31.6
1207.35046	22.2
1208.08765	71.2
1208.90784	30.2
1209.67969	18.3
1210.95935	15.9
1212.56995	19.4
1213.30823	14.7
1214.17957	29.4
1215.29517	38.8
1216.27954	10.6
1217.91565	9.0
1219.48633	43.2
1221.10632	14.5
1222.72681	75.6
1223.68018	48.8
1224.43335	24.8
1225.47449	41.8
1226.09692	33.2
1226.78284	64.1
1227.64148	17.3
1228.53369	12.6
1230.14331	48.3
1231.23853	32.7
1232.37512	29.7
1235.31628	29.2
1236.15259	57.6
1237.53943	105.9
1238.49451	20.4
1240.37012	10.6
1241.24316	22.0
1242.68188	4.2
1243.52649	75.0
1244.78491	26.3
1245.97534	27.7
1248.25098	33.2
1249.44189	39.9
1250.40576	23.3
1251.36926	31.9
1253.34546	5.2
1254.27332	2.2
1256.50293	9.1
1257.34216	59.4
1258.24512	32.1
1260.63953	45.7
1261.83350	10.8
1263.32593	6.8
1264.18945	57.3
1265.46509	40.7
1266.48743	79.3
1267.34155	59.8
1268.41882	59.2
1269.40222	73.2
1271.42139	36.4
1272.16516	16.1
1272.95703	19.9
1275.05542	7.0
1275.74438	19.2
1276.53442	3.3
1277.96948	46.8
1279.23096	47.0
1280.77344	44.1
1281.51978	7.6
1282.84387	37.4
1283.44470	21.9
1285.28198	387.1	y (13) (1+)-H2O-P, y (12) (1+), y (13) (1+)-NH3-P
1286.17700	228.7
1287.37732	82.8
1288.28174	5.2
1289.72595	28.6
1291.37378	13.2
1293.15710	11.3
1294.29712	49.5
1295.57678	110.1
1296.74170	51.5
1297.51855	23.2
1299.18542	23.3
1300.25745	77.8
1301.09497	9.7
1301.84790	12.1
1303.74158	11.8
1305.10742	50.8
1306.57507	19.5
1308.08740	3.1
1309.63550	18.0
1310.87415	9.6
1311.54602	12.1
1315.51208	31.9
1316.80530	11.7
1317.95593	34.4
1319.06519	5.3
1322.34790	73.4
1323.42981	13.2
1324.62109	77.5
1325.47803	30.8
1326.18408	36.3
1327.17542	20.0
1328.41479	10.4
1329.54138	32.1
1330.92786	21.9
1331.68396	9.0
1333.62170	20.2
1334.41760	16.4
1335.71533	29.8
1336.43054	68.7
1338.60022	17.3
1340.13293	60.3
1341.10461	19.8
1343.47546	62.5
1347.76953	5.9
1350.05359	27.1
1350.76733	21.7
1351.75232	9.0
1352.84534	20.6
1354.33679	19.8
1356.52673	9.3
1357.56311	32.3
1358.45642	15.7
1360.09680	4.4
1361.44104	186.6
1362.39990	85.3
1363.49878	52.9
1364.36096	11.3
1365.44458	6.8
1367.95947	19.7
1370.66443	23.7
1372.10876	12.2
1374.49756	37.6
1375.27234	17.0
1377.78992	15.0
1379.52551	593.7	b (13) (1+)
1380.54065	300.1
1381.42200	62.5
1382.42590	4.4
1383.62390	16.3
1385.03625	18.8
1385.99500	7.9
1387.97009	113.5
1389.77478	19.0
1391.67358	10.1
1394.39954	23.4
1395.22668	19.0
1395.83521	13.4
1396.64441	10.4
1400.05652	51.9
1401.31201	41.3
1402.04358	16.4
1403.22571	31.4
1406.40540	14.6
1407.20483	17.5
1408.16785	33.2
1410.50745	13.1
1412.54895	43.0
1413.32959	9.5
1414.75281	7.6
1415.77820	33.9
1416.94458	2.4
1417.82910	12.6
1419.53271	8.0
1420.14172	6.1
1420.99939	10.3
1423.90149	9.4
1424.76013	15.1
1429.41052	15.4
1430.54163	12.2
1431.41687	17.3
1432.32288	8.6
1434.04041	48.1
1434.87036	12.4
1435.61267	3.5
1437.03577	16.5
1437.68811	37.3
1438.52429	54.8
1439.32581	16.1
1440.76978	23.4
1445.26086	13.3
1445.89014	42.3
1448.50330	15.4
1449.57141	3.3
1450.65588	24.3
1451.93811	9.2
1455.32788	4.8
1458.37769	5.0
1460.00623	16.1
1461.26526	8.5
1462.72107	12.1
1465.30664	9.7
1468.46326	7.8
1470.62439	20.8
1471.52087	23.0
1473.56335	14.6
1477.81091	21.5
1478.64368	25.1
1479.60901	21.6
1480.92676	17.2
1483.50061	3.5
1484.61279	4.0
1489.81006	3.3
1492.92444	7.0
1498.78784	21.8
1500.23950	37.2
1502.90320	15.9
1505.44458	33.8
1509.32239	27.5
1510.55103	15.5
1512.80359	5.5
1515.73047	12.6
1518.42371	20.2
1519.74194	10.8
1520.53210	3.7
1522.30005	7.6
1523.16028	18.1
1524.62756	15.8
1525.97986	26.0
1529.05017	14.6
1531.61072	21.3
1532.58105	4.0
1533.31531	17.0
1534.68555	33.0
1536.42151	58.1
1537.50134	23.1
1539.55505	9.5
1543.88147	3.1
1545.71619	10.0
1552.82898	4.9
1555.28601	6.7
1563.63147	7.6
1574.60168	9.6
1578.35486	19.0
1581.47424	5.7
1586.24060	6.9
1587.99084	12.3
1590.53650	3.9
1601.93616	19.8
1604.95679	3.5
1607.90515	16.5
1608.61597	11.5
1609.23840	13.7
1610.29041	3.3
1615.85901	4.6
1622.44958	102.5
1623.44678	99.6
1624.42871	93.5
1637.33521	14.3
1648.03113	2.2
1651.94226	57.4
1657.00806	24.6
1664.58569	19.0
1667.32019	17.8
1676.10962	2.9
1685.42664	10.7
1687.38538	14.3
1688.50415	9.5
1689.90320	10.4
1693.48718	82.1
1694.51355	64.9
1695.76892	21.2
1698.35217	13.2
1703.07751	28.0
1704.14856	8.7
1705.74585	6.8
1718.59607	9.6
1721.60461	13.5
1723.55310	8.0
1724.81897	3.3
1738.01160	6.0
1739.19519	9.6
1740.61536	11.7
1743.42371	8.2
1749.63513	9.1
1755.82410	9.3
1757.69836	5.9
1772.04309	5.6
1775.61243	9.8
1779.93616	8.9
1792.77209	92.5
1793.73230	72.2
1794.59973	61.5
1811.81470	5.2
1814.40942	6.0
1821.51001	2.4
1826.84973	9.2
1860.06604	6.8
1882.78528	2.0
1889.25793	6.1
1891.56323	5.5
1906.24878	2.9
1909.36194	13.3
1926.78845	11.5
1960.94226	5.9
