# Supplementary material for: Phosphoproteomic Analysis of Platelets Activated by Pro-Thrombotic Oxidized Phospholipids and Thrombin
Source: PLoS One. 2014 Jan 6;9(1):e84488. doi: 10.1371/journal.pone.0084488 (PMC3882224; doi:10.1371/journal.pone.0084488)
Supplement: Annotated Spectra S4 — (ZIP) [file pone.0084488.s007.zip › RLTVSSLQESGLK_-6_2_75666.txt]

m/z	i	matches
213.22749	11.7
223.12627	32.9
225.11270	17.6
228.11928	35.8
229.09045	22.7
233.48462	25.3
234.86328	29.0
236.07266	59.2
238.01822	54.5
238.98209	13.7
242.42235	12.7
243.15524	81.5
245.04631	147.2
246.11546	9.8
249.63687	26.4
250.87192	32.0
253.30963	13.7
255.72551	36.2
260.22229	76.6
260.84830	55.7
262.04449	45.6
266.19568	56.5
267.43878	64.3
268.19531	17.6
270.28723	598.3
271.10834	37.6
272.21887	114.5
276.27335	60.9
278.16159	54.5
279.20020	85.9
282.30234	64.9
283.23608	19.5
286.07104	14.6
288.33276	10.7
290.33994	20.5
294.30109	38.1
296.24915	155.0
301.28082	79.6
302.20206	57.7
303.21057	11.4
308.06848	10.9
309.11465	117.7
311.17792	55.0
312.13461	109.2
313.22394	24.4
313.97330	66.0
315.27502	166.1
317.32330	148.8
318.25922	55.7
320.65021	37.2
321.38007	44.6
324.21008	38.8
325.40790	14.5
329.10522	42.2
331.38861	9.7
332.21539	57.2
333.14508	45.7
334.59766	41.9
335.37067	15.4
336.20203	64.2
338.27863	81.4
340.16699	93.3
341.90436	39.0
343.19794	93.7
345.95166	236.0
347.10309	56.5
348.10657	33.9
352.03552	14.6
353.20425	203.7
355.04932	22.5
355.78412	88.3
361.75775	14.7
365.77417	67.2
367.17163	36.7
369.39612	116.4
371.45282	125.5
372.25812	56.5
377.30560	36.2
378.31281	91.0
380.17377	55.4
381.20068	16.3
382.49561	32.3
386.48840	71.5
387.10291	32.0
390.38391	45.7
391.38312	39.7
392.18256	26.4
393.22632	93.5
395.09637	85.2
398.32178	51.2
399.13055	79.8
402.50983	14.7
404.35242	1640.5
405.37897	149.9
408.48535	10.8
411.38025	537.9
412.32379	25.7
413.51440	49.6
414.27478	85.9
417.61731	102.6
418.34802	67.7
419.45148	107.5
420.35864	15.6
422.17548	115.3
424.43262	76.1
425.35254	200.0
426.46338	101.4
427.45349	61.6
428.41223	90.2
429.49475	21.7
431.02728	51.5
433.10278	85.9
433.92401	31.3
436.24585	80.0
440.03821	112.1
441.21338	204.4
442.31079	377.3
444.00836	292.8
445.05341	37.4
447.83710	83.6
449.18079	38.2
451.54272	136.9
452.36078	50.9
453.38049	98.0
454.30560	22.0
455.35980	41.7
456.09143	10.7
459.35590	89.4
461.04865	175.0
462.14276	32.8
463.12891	220.1
467.59894	72.6
470.35315	668.5
471.37592	451.0
472.37976	944.0
473.27289	193.4
474.12488	164.3
475.04926	86.8
477.15125	134.4
479.17059	10.7
481.01758	26.4
482.49323	663.9
483.23969	37.5
484.29346	57.4
485.42834	46.6
487.08734	29.5
488.15088	77.3
490.32172	67.4
491.57501	335.9
495.32861	19.3
497.35144	11.7
498.45844	73.0
499.63519	122.2
501.60303	122.2
502.56232	150.6
503.46692	36.2
507.32098	10.8
508.42267	46.1
509.31061	59.6
510.25244	57.0
511.33270	73.9
512.14648	18.6
513.22015	71.3
516.18561	86.5
517.06476	50.4
518.65717	325.6
519.45837	50.6
521.07147	30.7
521.92865	146.6
523.67444	81.9
524.60809	188.8
525.42175	74.5
527.66656	341.0
528.49866	135.9
529.48590	226.5
530.46863	42.5
533.37323	551.5
534.31812	26.7
535.80750	80.5
537.17487	33.3
539.56573	205.2
540.31451	25.6
541.89667	36.0
542.67694	237.6
544.97687	124.7
546.30188	35.2
548.16095	19.6
550.39166	347.5
551.09943	21.7
552.82690	408.9
553.81384	101.1
554.91412	115.5
555.93390	11.7
557.51288	266.8
558.24976	219.4
559.54321	108.0
560.36981	140.0
561.31146	348.2
562.22821	84.0
564.26550	55.2
565.60077	31.0
566.30609	27.4
568.05994	28.2
569.56177	144.9
570.55573	261.5
571.35260	81.0
572.71027	84.4
573.33282	93.0
574.04901	259.0
574.68634	127.7
575.59174	224.5
576.51703	384.6
577.39764	73.1
578.51471	248.0
579.43378	115.5
580.43201	34.1
581.28174	23.2
582.25671	295.0
583.17291	204.8
584.19806	111.5
586.74017	75.9
588.41577	104.9
589.61060	43.8
590.35107	168.5
592.12756	855.8
593.39569	86.7
595.08502	167.3
596.18958	41.6
597.00464	56.2
597.60822	10.7
598.80396	82.1
600.29181	28.0
602.08331	177.8
603.14081	275.6
604.05908	118.5
605.33563	170.7
606.46918	81.4
607.37677	87.7
608.60138	342.6
609.39966	709.4
610.53363	599.7
611.82477	188.6
612.61841	117.6
613.59698	29.4
614.48712	26.6
615.31683	92.5
617.13800	190.2
618.51520	433.9
619.92279	340.5
621.34985	141.4
622.36981	102.1
623.67194	64.8
624.43982	14.7
625.37952	158.5
626.47534	1764.0
627.51825	955.6
628.56378	164.4
629.66516	185.1
630.52277	358.2
631.28693	124.6
631.94049	55.0
632.85406	138.7
634.03510	23.3
635.13531	53.0
636.12372	108.4
637.44183	39.9
638.81610	58.8
639.97821	129.9
640.67639	51.5
641.52545	309.5
642.76483	97.9
643.97607	558.0
644.98438	125.6
645.92059	52.3
646.70703	158.0
648.02869	247.3
649.44342	265.0
650.62067	203.5
651.69965	281.1
652.61212	62.0
653.59192	85.5
654.89941	238.9
655.60059	68.7
656.22339	21.2
657.41614	234.6
658.23846	41.4
659.44794	39.7
661.35211	166.7
662.36420	373.8
663.10706	19.5
664.11224	18.2
665.45001	923.3
666.27185	429.5
667.42889	325.5
668.59601	212.0
669.50494	193.3
670.37280	177.9
671.11798	212.1
672.14227	344.4
673.28210	158.0
674.42529	7.8
675.37018	402.1
676.81854	449.2
677.49933	515.8
678.72321	895.2
679.69818	172.8
680.58685	335.2
681.28033	116.6
682.34735	585.8
683.29523	761.0
684.12756	261.9
685.38959	1877.5
686.09564	1285.0
687.30640	642.2
688.06989	21.4
689.47754	93.6
691.33917	10772.5
692.16730	11863.0	[M+2H] (2+)-H2O-P, [M+2H] (2+)-NH3-P
693.27563	138.5
694.00885	187.6
694.65350	17.3
695.63196	126.3
696.62445	626.3
697.40283	238.4
699.07904	1104.1
700.29706	64985.4	[M+2H] (2+)-P
701.07623	46969.1
702.21710	1248.3
703.17499	507.1
704.44275	663.1
705.85956	384.7
706.68140	344.3
707.67120	492.9
708.52130	460.5
709.45587	1383.1
710.11273	1332.1
710.83710	253.7
711.63824	308.8
712.57941	287.6
713.72430	601.9
715.55756	1112.5
716.54974	1472.0
717.49908	978.7
718.39612	570.2
719.38922	355.6
720.19019	331.8
721.04254	381.1
722.63971	747.0
724.33740	443.9
725.48303	638.3
726.99591	622.1
727.93732	648.1
728.84979	165.9
729.91180	802.4
730.77380	1310.8
731.58160	2833.9
732.48157	744.1
733.46997	456.2
734.51398	265.0
735.19879	565.5
736.24738	559.4
737.40326	1160.2
738.80145	980.7
739.58759	2198.4
740.54279	5287.9	[M+2H] (2+)-H2O, [M+2H] (2+)-NH3
741.65100	503.5
742.52448	23.8
750.94647	28.1
752.37036	17.6
753.76855	42.8
755.09406	38.8
756.39972	23.5
757.43591	13.7
758.40564	29.7
759.29254	48.6
761.61316	28.1
764.88135	80.1
765.63617	274.2
766.72784	35.5
768.38080	50.0
769.15173	11.0
772.23126	256.5
774.39612	1592.2
775.51221	543.8
778.49261	700.3
779.33014	573.9
780.32574	50.4
781.39655	53.8
782.06653	11.9
783.19611	30.1
784.28937	304.8
784.94666	73.6
785.73407	55.9
787.89978	11.9
790.17157	190.2
790.82306	242.9
791.50403	57.1
792.67871	180.5
793.96918	81.5
795.30933	14.6
796.28784	46.1
797.76398	37.4
799.02795	44.4
801.53314	49.8
803.00879	44.7
803.82123	37.9
804.68292	12.7
807.18988	143.1
807.82892	96.3
808.59741	155.0
809.28094	47.7
811.15222	36.4
813.22620	49.3
814.43329	52.7
815.05823	87.2
817.10199	36.0
818.88983	17.5
820.59326	26.1
821.71820	45.6
822.54456	96.2
823.51556	55.5
825.38379	804.5
826.59637	202.6
827.35345	113.6
828.47314	107.9
829.42487	21.5
831.48199	18.6
832.87494	29.4
834.00830	162.9
834.86932	81.5
835.78351	57.5
837.69098	100.8
841.37256	83.9
842.37396	42.7
843.77551	91.0
845.52850	59.5
846.20044	15.4
847.12152	27.1
849.42645	160.9
850.15472	13.7
852.39520	631.9
855.95093	89.7
859.31744	31.6
860.43365	179.0
861.45477	237.3
862.55548	28.4
863.72058	153.9
864.56927	131.0
865.17438	116.3
867.54895	484.9
868.60529	149.8
869.66187	81.6
870.92645	168.3
872.47314	178.2
874.22235	70.7
875.36932	144.6
876.82007	118.2
877.51740	12.8
880.88312	352.6
882.16986	531.7
882.79449	30.4
883.96625	51.4
884.99316	199.8
885.60663	147.0
886.65070	187.0
889.25751	453.9
891.48590	54.8
892.45746	181.0
893.48950	150.0
894.52533	71.9
897.34888	55.6
898.87225	112.1
900.44586	135.2
901.51349	27.1
903.10248	8.8
905.83472	32.3
906.51392	43.8
907.18677	46.7
908.16693	240.8
909.45996	272.2
910.32660	83.2
912.40411	86.6
913.39557	36.3
914.67169	7.8
915.80292	56.8
920.48920	77.1
921.50446	99.3
923.35132	184.0
924.12286	39.6
925.28961	72.2
926.88678	146.6
927.51312	96.4
929.13849	314.8
930.37598	322.9
931.48126	352.7
932.44415	53.2
933.42560	99.2
936.41339	417.8
937.41559	86.9
938.62256	346.6
939.31372	478.4
940.06842	107.2
941.38135	353.1
942.33783	275.3
943.02203	29.9
943.74908	56.8
944.51538	62.4
945.89154	22.8
947.10962	315.1
948.54242	169.1
949.94409	138.4
950.94257	106.0
951.70709	86.0
952.91461	104.1
953.83276	231.3
956.72510	164.8
958.69458	178.5
959.54144	50.4
961.35590	78.0
962.93799	146.6
964.14355	122.6
965.35150	613.8
966.40503	392.7
967.33990	148.5
968.45905	122.1
969.42920	14.7
970.43158	93.7
971.41437	46.3
972.58856	37.2
974.40894	192.4
975.17407	97.5
975.81342	38.6
977.40771	69.4
978.48737	91.4
979.52228	30.0
980.27832	162.5
981.57056	252.1
985.04767	112.7
985.72260	57.8
986.75763	260.4
987.39874	105.5
989.30078	52.5
991.05719	113.1
992.01349	12.7
993.44507	47.7
995.85638	156.4
996.57599	841.1
997.47095	270.3
998.38623	47.6
999.14667	85.4
999.87384	20.2
1000.53668	19.5
1001.27057	43.7
1002.16888	86.2
1002.92139	162.4
1003.69025	33.4
1004.60254	42.7
1007.59076	143.5
1008.72699	35.5
1009.66510	137.1
1010.55347	81.5
1011.84772	61.2
1012.57025	58.7
1013.47906	35.9
1014.65503	28.0
1016.08990	125.8
1017.41034	108.5
1023.20575	21.5
1025.26294	410.2
1026.33618	430.7
1027.48999	617.3
1028.95068	558.5
1030.18420	430.5
1031.42871	38.9
1032.52222	69.2
1033.76379	7.8
1035.28247	461.8
1037.37756	138.7
1041.46069	35.8
1043.17188	38.2
1045.06152	27.0
1049.70386	22.5
1051.09204	96.4
1052.50708	141.2
1053.47339	526.7
1054.72266	103.7
1056.55127	42.5
1057.58179	131.7
1061.76575	21.4
1063.54663	143.5
1065.54102	44.7
1067.76245	68.1
1068.44592	40.9
1070.08276	24.5
1071.04272	54.3
1073.15479	82.8
1076.43860	251.6
1077.31897	73.5
1078.01135	40.8
1078.87195	38.8
1081.46948	25.3
1082.59131	32.5
1083.30811	41.5
1084.61206	249.6
1085.51660	87.1
1087.83374	20.5
1089.05518	41.5
1090.48486	180.3
1091.49731	306.7
1092.58081	25.4
1094.48328	1325.5
1095.51721	422.2
1096.40222	83.5
1099.44580	154.2
1100.49084	385.4
1103.78394	150.9
1104.63928	28.2
1107.00098	84.8
1108.96497	76.5
1111.32666	41.7
1112.45642	191.8
1113.55261	237.3
1117.39771	11.7
1122.38452	42.6
1123.20605	67.7
1124.46570	90.3
1126.53943	35.8
1127.35718	189.6
1128.53711	151.3
1129.41333	23.5
1130.38477	62.2
1131.51636	190.2
1133.98389	36.4
1135.53735	43.8
1137.73096	66.1
1140.55029	610.5
1141.61279	335.9
1142.72437	22.5
1145.21558	62.2
1146.48584	23.6
1150.39233	165.9
1151.48145	45.0
1156.04761	71.7
1157.29272	22.5
1158.55481	44.0
1159.47253	16.8
1163.57031	110.4
1164.26819	198.8
1165.37915	93.2
1167.34155	17.6
1168.45911	19.5
1179.52576	20.2
1181.16467	33.1
1182.25195	126.3
1185.34082	51.7
1188.46680	69.2
1191.68579	36.3
1193.57349	59.3
1196.02869	169.7
1196.68579	110.7
1198.55334	21.3
1203.02881	201.2
1205.16150	123.2
1207.59351	185.4
1208.34033	13.6
1210.49683	103.9
1211.41882	132.1
1212.44727	123.3
1215.38696	70.9
1218.61523	83.7
1220.42725	195.3
1221.45520	46.0
1223.34167	48.7
1224.70740	172.2
1225.67200	33.2
1226.62451	150.9
1228.34448	405.6
1229.46545	294.5
1230.47839	65.0
1233.60437	105.0
1235.53308	80.4
1236.30200	168.1
1237.77856	22.3
1238.50562	221.5
1239.66211	228.7
1241.87231	86.9
1243.15576	147.6
1244.10889	31.1
1246.35486	131.4
1251.06140	19.8
1252.21130	10.7
1253.55432	380.0
1254.67920	626.8
1255.61780	164.2
1256.61218	46.8
1259.58789	88.6
1261.81238	32.2
1271.44202	269.5
1272.45642	122.3
1273.41321	41.1
1281.38196	77.6
1282.48853	60.7
1286.36072	25.2
1291.40100	13.7
1295.15027	168.5
1297.29089	66.8
1303.98401	46.9
1307.04321	133.1
1307.76379	129.5
1316.23340	28.1
1322.40991	143.8
1323.27087	256.5
1324.69946	177.6
1325.47961	120.9
1326.19751	40.9
1328.16541	34.3
1331.02563	97.2
1333.52637	60.3
1334.36816	80.5
1335.31482	24.6
1341.55298	23.6
1342.51025	224.9
1343.71704	35.8
1346.64490	37.4
1351.51941	865.5
1352.53760	1011.2
1353.47607	205.5
1356.45105	29.4
1359.64307	25.1
1368.65552	26.4
1369.85486	442.8
1385.45508	52.8
1386.61536	19.2
1396.73853	25.4
1406.31885	19.6
1438.13916	36.4
1440.60559	29.2
1456.65100	83.1
1470.31079	44.3
