# Supplementary material for: Phosphoproteomic Analysis of Platelets Activated by Pro-Thrombotic Oxidized Phospholipids and Thrombin
Source: PLoS One. 2014 Jan 6;9(1):e84488. doi: 10.1371/journal.pone.0084488 (PMC3882224; doi:10.1371/journal.pone.0084488)
Supplement: Annotated Spectra S4 — (ZIP) [file pone.0084488.s007.zip › RLTVSSLQESGLK_-7_2_66168.txt]

m/z	i	matches
210.71292	10.2
223.16370	14.2
226.19112	30.0
227.23148	15.2
228.23283	46.6
230.14078	18.2
232.00388	12.3
233.10371	9.3
234.36421	23.1
235.23851	49.8
237.30489	68.5
238.35788	9.3
242.39586	153.5
245.40222	65.5
249.98903	15.2
251.25058	11.5
254.30228	72.0
255.51129	86.4
256.95932	12.1
260.30118	23.4
261.40143	53.9
270.22296	640.7
272.30295	25.1
276.42212	161.6
279.16010	9.4
280.26654	40.9
282.47171	95.7
283.45386	23.0
284.28265	15.2
288.25555	178.6
289.34293	8.3
291.16272	12.3
294.20453	15.2
297.02328	86.0
300.05484	21.1
301.18671	41.7
302.17975	31.1
303.33447	11.4
305.28961	17.0
309.41187	58.7
312.12976	85.6
313.09003	6.7
315.46188	31.8
316.33862	46.9
317.26846	159.7
325.15292	87.2
327.23065	82.5
330.06488	75.4
332.41400	14.5
333.39386	67.3
335.36450	24.9
337.22675	19.1
338.25308	16.4
339.84918	15.2
342.25574	72.1
343.14581	50.8
344.81729	64.0
345.54596	46.5
346.24835	180.6
347.18884	101.2
347.81812	42.4
351.13892	116.7
352.87158	52.7
354.27130	13.2
355.11462	43.5
357.34015	65.5
358.02304	25.1
359.04126	150.0
360.24835	65.7
361.26813	8.3
362.27682	48.5
366.21558	87.1
367.46289	48.5
368.87280	74.3
370.99982	120.7
372.30505	56.3
373.72754	81.3
375.93811	11.3
377.30988	87.6
378.45282	13.2
381.20270	45.2
382.94165	42.7
384.57275	38.1
386.21912	29.9
387.18115	74.7
389.32611	136.4
390.27185	101.8
393.31769	24.1
395.99414	12.3
404.17480	1111.1
405.44812	184.7
408.11139	113.1
409.30035	42.6
411.31812	343.5
416.43121	46.5
418.28339	31.8
419.09656	29.1
421.42206	29.3
422.49615	24.1
424.51862	53.7
425.27643	69.9
426.55273	23.4
427.37701	32.7
428.61041	170.5
432.46289	60.4
433.95239	53.5
434.80804	68.2
437.29834	32.7
439.13037	81.1
440.53723	43.7
441.33136	41.2
442.47626	218.4
443.63751	237.5
444.37531	74.9
446.34399	21.1
448.24323	40.5
449.24652	12.3
450.29730	131.6
452.46179	98.9
454.06104	63.4
455.13208	159.3
456.34009	42.8
457.25476	29.3
458.30249	57.0
458.99939	76.1
461.05273	477.7
462.10577	57.5
464.35632	39.7
466.22705	31.0
467.27545	80.9
468.84052	46.2
470.38129	572.6
471.64227	324.8
472.39734	652.1
473.37097	661.2
474.40417	41.2
477.15344	54.1
478.85626	91.1
481.17957	115.4
482.41675	52.7
483.46729	73.5
485.33936	26.3
485.94299	37.7
488.54779	161.3
491.03845	372.5
491.76184	13.2
493.42523	45.0
494.77948	130.0
495.42938	10.5
496.42297	66.6
497.75488	54.1
500.21942	78.0
501.22137	155.8
501.82477	26.1
504.16772	11.3
505.26642	105.3
506.39178	53.7
507.14148	33.0
510.44116	96.4
511.65942	13.2
513.87225	49.7
515.03790	80.3
516.17523	85.2
517.53326	11.2
518.98761	553.0
520.26764	22.3
522.29016	97.2
524.57086	17.2
525.29730	234.7
525.94958	62.7
527.46686	315.8
528.73206	138.7
529.43781	25.9
530.66370	74.7
531.49133	86.6
532.60077	85.6
533.34344	521.8
534.58807	57.7
535.26416	80.5
536.20844	85.2
537.32336	8.5
539.52881	178.1
540.58429	53.3
541.38428	119.9
543.31061	65.1
543.91278	13.2
545.10626	79.3
546.17706	81.6
547.13312	28.1
547.98969	217.8
548.98285	300.5
550.50037	201.1
552.95770	280.1
554.54504	20.9
555.51044	70.2
557.57336	628.7
558.69550	269.5
559.41632	313.5
560.23724	61.4
561.40472	227.5
562.30988	96.2
562.96155	85.4
564.29645	14.2
565.45898	127.1
567.20148	127.5
569.31042	395.6
570.44128	95.1
571.31122	250.7
572.17010	11.3
574.16425	430.1
575.18512	342.9
576.69647	661.3
577.72449	257.1
578.44537	208.7
579.27118	28.9
580.37604	14.7
581.39691	182.5
582.21490	165.3
583.22888	211.4
583.99976	158.8
586.06067	170.8
587.47986	76.0
590.62939	72.2
591.94110	848.1
592.67560	12.2
593.71625	63.2
594.32709	68.7
598.47870	99.7
600.34930	34.3
601.02765	22.9
602.45953	18.9
603.68304	65.7
604.30438	65.3
604.95081	182.8
605.87994	32.7
608.24677	253.9
609.43109	1209.6
610.47137	433.6
611.41754	578.2
612.71704	150.6
613.65479	114.0
614.76544	73.8
617.45721	304.6
618.47675	317.1
619.73785	139.2
620.36633	229.3
621.13141	75.7
624.47998	32.8
625.19098	84.2
626.45215	1666.7
627.52051	450.3
628.49249	179.9
629.33936	149.9
630.30475	114.5
631.32019	65.3
633.20544	152.9
633.81158	95.8
635.05072	191.0
636.14325	16.2
638.64099	342.7
639.46698	160.8
640.40289	239.8
641.02167	16.5
642.26917	224.3
643.23297	427.5
643.98401	292.5
644.87640	63.2
645.76404	310.8
646.56610	49.9
647.44910	147.7
648.09064	236.8
650.31696	250.4
651.27411	490.3
652.29181	275.5
653.39154	114.2
654.66528	202.8
657.30835	385.8
658.60846	13.1
659.54535	148.6
660.50592	112.6
661.48804	666.8
662.69519	506.5
663.87231	261.8
665.24261	902.1
666.03259	225.1
666.96429	207.8
668.03412	169.8
669.12604	148.8
670.39679	138.5
671.86884	328.0
672.98187	252.7
673.98987	121.0
674.73993	181.1
675.57220	90.6
676.72198	678.0
677.94171	653.0
678.64709	100.8
679.39783	247.0
680.10461	229.3
681.10870	239.2
682.41766	637.9
683.30487	1388.3
684.46069	347.5
685.70251	3747.8
686.65656	764.2
687.79999	182.1
690.04669	519.6
691.35724	9745.6
692.10626	12355.6	[M+2H] (2+)-H2O-P, [M+2H] (2+)-NH3-P
693.81201	236.9
694.85724	189.4
695.97516	105.1
697.13953	112.3
697.81598	74.5
699.10272	2052.8
700.28607	62325.1	[M+2H] (2+)-P
701.03369	41834.1
702.11084	1296.6
702.89252	706.0
704.33221	952.2
705.32971	349.8
706.43951	440.4
707.35107	167.7
708.48523	902.6
709.61249	1450.9
710.41351	379.6
711.03625	317.7
712.28784	539.2
713.22076	138.3
714.34125	317.1
715.25281	670.4
716.11127	604.9
717.24884	931.2
718.25867	328.2
719.51190	927.6
720.83374	302.3
721.64105	266.2
722.33417	313.6
723.30646	293.1
724.18207	500.9
725.30615	634.1
726.22363	369.4
727.47198	946.9
728.36334	109.7
729.40955	537.2
730.12067	1726.5
731.41010	3229.8	[M+2H] (2+)-NH3-H2O
732.32117	1484.3
733.58649	497.9
734.70306	399.1
735.99115	388.1
736.94635	1099.3
737.91687	385.1
738.97491	1220.9
739.70160	1579.7
740.55353	6677.8	[M+2H] (2+)-H2O, [M+2H] (2+)-NH3
741.64270	241.3
742.58545	80.7
744.27856	7.3
748.76337	48.8
752.31604	38.2
756.80292	11.2
757.49713	36.8
759.16656	14.2
764.62616	101.2
765.35504	322.6
768.12360	20.1
769.26080	227.9
772.62537	261.7
774.35205	1295.7
775.29523	646.4
776.23981	162.9
777.27472	113.7
778.25122	172.6
778.85663	176.3
780.48279	74.6
784.43152	70.2
785.27643	53.4
786.43542	40.0
787.89410	134.3
788.99554	119.6
790.35553	266.8
791.65027	224.6
792.37701	159.2
793.38470	91.5
794.07642	33.2
795.37323	223.0
796.86078	299.9
798.81689	30.5
799.41791	219.8
800.65472	55.2
803.99268	182.7
804.89764	102.6
805.86578	189.9
806.51898	33.4
808.81769	142.1
809.64105	138.2
810.52081	149.3
811.86578	27.9
814.57672	165.7
816.47736	82.7
817.19611	192.4
818.50635	111.9
819.28912	97.1
820.80255	123.8
822.45087	101.1
823.53760	49.6
824.48993	57.1
825.67578	565.5
826.49591	304.4
827.90240	89.0
828.79083	15.2
830.69037	52.7
833.46838	62.6
834.97375	423.4
836.31464	37.1
837.38562	44.4
839.62604	144.4
843.34784	164.5
844.47345	44.6
846.47546	28.6
847.57043	145.8
849.25800	40.2
850.34814	35.0
852.52405	472.1
853.53296	53.6
855.41290	231.2
856.36786	170.6
857.12396	23.1
858.99707	309.4
860.40009	35.3
861.66168	551.6
862.74872	78.3
863.42804	40.9
867.71381	414.1
868.60236	85.7
869.31860	27.8
870.04193	27.0
870.95343	48.6
872.46088	18.1
874.31152	32.3
875.45685	21.9
876.76764	29.9
877.61749	148.7
880.26221	42.7
881.37933	100.0
882.28546	149.0
883.90479	114.5
885.69440	79.2
886.46759	35.9
887.30170	194.1
888.25610	102.4
889.41510	505.1
890.17230	157.7
894.32056	165.0
895.40210	349.7
896.87616	13.0
898.99298	260.3
899.76984	94.2
900.37140	91.9
901.77612	200.9
903.63013	12.2
904.31390	17.3
907.49139	218.3
909.33563	110.2
910.21613	38.9
912.46588	107.7
914.17480	132.6
916.27679	9.3
918.60175	62.5
919.65576	48.0
920.89984	63.4
921.52301	36.8
922.60376	163.6
923.87476	381.9
925.08112	466.0
925.94208	154.7
927.31049	227.3
928.22247	62.3
929.46631	146.7
930.31146	475.5
931.48877	120.1
932.16376	114.1
933.29614	53.2
934.47607	24.9
936.13873	557.6
937.51563	168.9
938.45630	233.1
939.39801	145.6
940.37665	225.6
941.40839	314.1
942.35651	77.5
945.25604	187.4
947.13672	88.7
947.97345	172.8
949.65112	36.1
951.60718	77.4
952.68805	95.4
953.64990	21.3
955.29791	105.3
956.04205	9.2
957.73016	84.7
959.82648	86.2
960.84381	75.4
962.46973	49.3
963.41351	61.0
964.15863	63.3
965.23114	791.8
966.27075	638.0
967.30316	158.0
968.68036	15.2
971.71832	120.4
972.40997	89.1
973.31146	28.0
974.00275	45.5
975.72662	113.5
978.37836	144.7
979.48541	249.5
980.38281	31.0
981.64386	28.2
982.52533	32.8
984.27484	33.8
985.63745	113.5
992.01880	52.6
995.18317	19.2
996.64508	444.1
997.48846	499.9
998.40332	135.8
999.32831	23.6
1001.05560	155.8
1002.46368	62.8
1004.40698	44.1
1005.37482	48.8
1006.37372	81.8
1007.36066	73.4
1008.80023	121.7
1009.53326	75.5
1010.45355	89.6
1011.48138	10.3
1012.58789	149.5
1013.51367	78.3
1014.28589	241.0
1015.74243	10.6
1016.70166	302.5
1017.70361	33.7
1019.03906	109.5
1022.21954	94.6
1023.38690	147.7
1024.28723	96.2
1025.41077	461.6
1026.57910	228.5
1027.55627	546.2
1028.48560	760.5
1029.52844	211.3
1031.74329	143.3
1032.62549	28.7
1033.58496	63.5
1035.36206	576.0
1036.18237	209.8
1037.96582	205.2
1038.73218	18.3
1039.94202	70.4
1042.86719	117.2
1043.93237	130.9
1045.36621	127.4
1046.35046	8.3
1047.43274	58.1
1048.21606	82.2
1051.41528	71.8
1053.40881	291.0
1054.25977	33.6
1057.31970	24.3
1058.40149	9.3
1060.80908	57.2
1063.11963	31.8
1064.82349	221.8
1065.87000	145.7
1067.18164	73.5
1071.40930	116.6
1072.41077	25.4
1073.49377	116.7
1076.55688	200.6
1077.54956	286.8
1078.53271	53.0
1082.05786	44.0
1082.78674	49.6
1083.51245	262.0
1087.20349	34.8
1090.68823	146.9
1091.63953	73.8
1092.49060	70.5
1094.24084	1180.2
1095.41589	556.9
1096.45288	399.3
1099.55664	35.0
1100.32446	28.6
1102.28662	41.4
1103.81299	110.5
1105.57397	13.2
1107.59961	8.3
1108.43164	195.6
1110.26819	79.7
1111.44824	100.9
1112.63562	111.8
1113.72900	112.9
1115.42834	71.7
1118.40808	254.9
1119.35852	82.4
1122.84558	294.3
1124.02283	70.5
1124.92029	140.8
1127.35376	243.6
1128.30347	43.6
1129.13306	60.4
1130.69482	20.0
1131.62109	57.5
1137.44824	47.7
1138.52393	94.0
1140.15796	167.5
1141.37292	97.6
1146.62085	23.9
1148.74023	89.8
1150.42578	36.0
1151.32263	67.4
1152.85425	12.3
1154.30396	35.0
1156.11572	56.6
1158.45874	21.9
1159.74146	49.9
1161.32349	176.7
1162.22803	70.3
1163.30859	174.2
1164.58301	78.3
1165.58203	54.9
1168.54248	10.2
1170.45752	24.9
1172.27942	38.8
1175.36377	123.0
1176.82739	65.7
1177.85815	95.3
1178.51489	21.2
1182.49487	137.4
1188.40259	66.6
1190.39233	24.3
1194.38879	91.8
1195.66235	22.1
1198.44434	46.7
1204.28906	178.0
1207.61621	28.9
1208.39063	49.6
1210.38257	151.0
1211.47852	123.9
1212.24512	66.3
1216.27014	13.2
1218.49817	19.2
1220.25012	27.1
1221.21912	286.6
1222.18140	42.7
1223.23840	105.5
1224.17029	189.2
1225.47693	98.9
1226.13574	38.9
1228.36145	273.7
1229.49622	233.0
1230.49341	79.4
1233.97607	54.0
1236.86365	267.1
1237.89807	153.7
1238.59338	43.9
1239.41309	60.8
1240.63220	37.9
1242.47021	91.8
1243.17102	60.7
1244.29700	131.3
1245.32288	75.6
1246.12927	47.8
1249.98230	13.2
1251.21118	79.1
1253.60864	292.3
1254.53564	194.6
1255.25476	91.3
1256.97107	22.1
1259.65442	37.5
1262.59814	56.8
1266.20044	100.5
1270.40564	122.3
1271.56970	205.8
1272.47156	329.2
1276.39124	62.2
1279.22363	102.9
1280.21106	47.6
1286.49329	20.2
1294.35840	91.1
1296.40833	24.5
1297.24536	10.3
1298.66040	89.5
1306.50293	180.2
1307.50183	55.7
1309.61633	28.9
1320.48169	69.7
1322.02515	24.0
1323.54028	30.0
1325.33484	619.9
1332.95984	148.3
1333.89185	154.7
1334.57581	111.0
1335.29395	14.2
1341.74670	74.2
1343.22620	30.2
1351.48474	741.2
1352.48999	435.8
1353.75842	284.1
1361.66638	38.0
1362.78564	36.8
1366.27258	48.7
1368.90637	125.6
1369.51306	15.0
1370.40845	132.5
1385.37524	29.0
1401.47644	33.5
1406.32397	62.8
1419.11414	25.0
1438.64417	12.2
1458.57312	66.5
1460.33130	26.1
1465.73059	31.5
