# Supplementary material for: Phosphoproteomic Analysis of Platelets Activated by Pro-Thrombotic Oxidized Phospholipids and Thrombin
Source: PLoS One. 2014 Jan 6;9(1):e84488. doi: 10.1371/journal.pone.0084488 (PMC3882224; doi:10.1371/journal.pone.0084488)
Supplement: Annotated Spectra S4 — (ZIP) [file pone.0084488.s007.zip › RLTVSSLQESGLK_-10_2_69099.txt]

m/z	i	matches
222.10019	78.3
226.21046	30.4
232.11195	26.4
233.16095	29.7
235.23412	194.8
237.33398	35.2
242.28442	51.6
244.35208	232.0
245.20770	47.7
246.38104	12.9
247.22083	15.7
248.07532	99.1
252.13347	30.5
253.80322	96.5
256.19449	34.5
257.39459	19.7
259.11044	57.4
260.29398	128.8
261.18475	49.1
262.19885	136.9
263.06998	45.6
270.30661	804.4
271.29022	75.3
272.22131	46.7
276.19876	162.4
278.67859	54.2
282.20233	116.4
286.13312	50.6
288.15204	133.3
294.32718	49.9
297.32776	121.2
301.12784	17.0
304.23346	36.0
309.40079	30.1
310.08563	99.2
312.27167	366.9
314.21384	80.8
317.23337	204.4
322.33624	24.0
325.13806	49.7
327.51099	29.2
328.25055	67.9
329.25720	88.3
332.31067	188.7
335.07648	18.4
336.22400	58.7
337.90198	96.8
339.67200	38.0
343.44260	50.7
344.51990	34.6
345.92612	67.6
347.59564	30.9
348.53632	18.4
352.27850	37.2
353.37610	121.1
354.96490	118.3
359.38281	116.3
360.25159	51.7
361.40405	33.6
369.18976	50.0
370.87329	288.9
371.70752	59.5
372.64874	48.1
373.28156	72.0
374.47784	58.7
381.41010	21.3
382.03778	99.5
384.16321	143.6
386.17712	89.5
389.92566	135.3
393.55621	19.7
394.48004	50.6
396.31915	19.9
399.05371	201.0
400.27051	89.9
403.22766	69.8
404.39923	991.8
405.43542	512.7
406.17328	37.7
407.56061	310.4
408.47040	33.2
411.31390	362.4
412.33850	210.7
413.97485	105.8
416.63007	136.8
417.29602	98.1
418.30554	35.9
422.16504	139.3
424.65649	117.4
425.38922	115.8
426.36688	370.5
427.13721	173.7
428.71521	47.3
430.27081	164.4
432.09302	131.1
432.80627	178.8
436.08221	76.7
438.88220	35.9
442.00598	183.2
442.62799	17.0
444.45709	15.7
445.36700	67.0
447.29877	30.4
453.35162	76.1
456.09979	62.1
457.90344	68.0
459.11804	39.9
460.26526	256.8
461.35883	79.5
462.15912	196.6
465.91815	65.5
468.37122	81.1
470.49371	693.6
471.31152	546.9
472.29993	275.7
473.70215	150.4
475.32953	151.9
476.97333	328.5
477.64294	51.9
479.30225	84.2
481.36017	57.9
482.41870	187.3
483.12921	12.7
484.11792	21.1
485.03656	145.3
487.25702	159.8
488.17407	98.8
490.35333	135.4
491.60858	250.8
492.53723	15.7
493.45990	46.5
497.07855	26.7
498.13434	26.5
501.38373	274.4
502.20679	193.3
504.94824	295.0
506.43567	93.6
507.98566	94.8
509.40326	140.2
511.02344	14.3
515.42151	466.7
516.08807	60.7
516.95282	37.1
518.08881	118.2
519.11218	253.1
520.34290	1140.4
521.51660	106.9
522.46802	42.2
523.55957	68.4
524.55005	347.7
525.86682	203.3
526.55792	108.7
528.13715	66.8
529.90314	119.6
533.17572	862.0
534.29352	226.3
535.23859	72.0
536.11285	19.7
537.13208	69.4
537.95587	57.3
538.66132	39.5
539.33771	216.9
540.28070	129.0
541.11017	290.1
542.32178	26.9
542.96167	37.1
544.05878	412.2
544.98419	103.6
546.38452	74.2
549.64154	178.3
551.19012	46.6
553.01984	322.1
553.66351	58.0
554.60693	33.2
555.30743	85.7
556.45294	18.4
557.95502	309.2
558.79846	150.5
560.07599	73.1
561.38263	38.4
562.24823	172.5
563.53137	201.2
564.64825	19.8
566.07770	161.9
567.42773	94.9
568.49042	164.6
569.60675	167.2
570.32904	363.5
572.10590	82.4
574.83875	282.7
575.63336	353.7
576.46027	131.9
577.96954	363.2
579.14160	929.1
580.30334	46.8
581.11859	172.2
581.76477	10.0
582.96216	159.8
584.22314	419.5
585.61078	173.1
587.24023	142.5
590.23688	149.1
591.24011	73.2
591.89191	188.0
592.92334	125.0
594.05835	135.3
595.99408	257.8
597.05316	136.0
598.33160	121.3
599.01947	46.7
602.55865	814.5
603.38300	15.0
604.14874	44.5
605.31000	122.8
606.03137	190.7
606.87396	128.5
608.37927	153.3
609.46094	136.0
611.21893	465.1
615.14856	203.3
615.95856	213.3
616.94897	422.7
618.51050	364.3
619.90240	416.8
621.24487	280.7
623.18402	17.0
624.79498	112.7
626.41510	1485.4
627.51239	792.1
628.52411	494.1
629.90765	466.6
631.35443	271.4
632.18579	13.3
633.46008	277.8
634.44672	109.3
635.63171	158.5
636.69006	706.3
637.69537	121.4
638.37018	176.6
640.19983	168.6
641.85822	145.4
642.79181	79.3
644.30084	645.1
647.40192	169.4
648.11835	458.9
649.25299	470.9
650.20789	421.4
651.53424	240.6
652.29022	199.2
653.12555	212.4
654.52728	104.9
655.26270	53.7
657.34143	195.1
658.48358	180.5
661.31720	583.5
662.32599	119.3
663.22198	408.7
664.19867	145.8
665.38245	81.3
666.28192	319.7
667.53363	583.6
668.19037	237.4
669.18970	263.0
670.04370	458.9
671.03491	245.9
671.65509	48.2
672.33978	42.0
674.02997	328.2
674.98505	223.8
675.99298	305.7
677.03070	437.3
678.29211	506.6
679.69745	378.0
680.38690	507.8
681.67181	328.3
682.30573	287.1
683.24286	1307.3
683.94879	658.4
685.29474	1568.1
686.01007	2600.9
687.01495	435.7
687.80304	188.8
690.49982	1115.6
691.63873	17048.8	[M+2H] (2+)-H2O-P, [M+2H] (2+)-NH3-P
692.60486	6945.2
693.73553	389.7
694.69440	187.4
695.35938	32.7
696.02167	96.7
696.98749	299.5
698.00763	323.4
699.95380	15262.4
700.64532	74506.2	[M+2H] (2+)-P
701.58258	23187.6
702.52045	1098.3
703.31531	539.7
704.36334	201.9
705.40625	429.8
706.52155	226.7
707.26752	180.7
708.51263	682.4
709.64679	2136.0
710.72192	1579.8
711.81824	1002.4
712.68048	119.5
714.63373	1192.2
715.63910	601.2
716.64349	979.7
717.64313	3445.3
718.58032	886.9
719.45526	571.9
720.17938	351.5
720.88586	93.4
722.34991	627.4
723.45331	627.8
724.90466	557.5
725.57001	164.7
726.51825	869.7
727.50037	383.1
728.44507	785.3
729.41010	201.8
730.57941	1229.9
731.20728	1133.9
732.12244	3874.6	[M+2H] (2+)-NH3-H2O
733.17719	1510.3
734.46393	719.7
735.51569	845.8
736.38483	143.1
737.36963	1055.4
739.13806	1458.5
740.22766	9334.8	[M+2H] (2+)-H2O, [M+2H] (2+)-NH3, b (7) (1+)-P
740.88312	3390.5
741.60541	1691.5
742.56500	31.0
743.40765	21.3
748.60895	25.0
753.46533	131.4
756.05365	81.9
757.14233	122.3
761.16132	149.9
763.17487	116.7
764.72211	27.8
765.61444	641.6
766.48340	169.1
767.51056	55.6
769.36346	150.0
774.57123	882.7
775.49908	744.6
776.77020	33.3
779.03369	992.6
780.03204	210.1
781.17841	29.2
784.33527	282.4
785.32538	58.3
788.01288	140.4
790.13391	71.2
791.39215	29.2
792.41162	207.5
795.47833	38.7
796.11188	242.1
797.60095	219.7
798.77325	33.1
800.11969	67.6
800.96515	26.5
801.87262	84.5
803.80139	249.6
806.62738	100.9
807.43341	36.1
808.16241	70.9
811.39655	18.6
812.16455	159.9
813.09552	146.2
816.39178	212.6
818.57794	329.3
819.41327	759.3
820.25647	56.3
821.98932	102.3
823.38800	130.1
824.03076	81.2
825.27966	78.4
826.42267	58.1
827.53491	96.8
828.15649	40.7
831.44739	157.4
834.28876	106.7
835.12720	563.2
837.43073	475.1
838.37354	107.7
840.93951	298.1
843.32477	82.3
846.75385	137.6
849.05829	61.4
850.48920	211.4
851.38153	146.9
852.48560	575.3
853.43793	256.2
855.67963	323.5
857.43280	126.4
860.08557	90.7
861.29321	84.3
863.14362	13.0
864.46387	274.2
865.49121	167.1
866.22369	131.5
867.56573	824.5
868.47601	227.6
870.28156	42.6
871.62885	37.7
872.64246	63.0
873.29187	29.2
877.27197	61.5
878.37018	26.5
881.07837	250.8
882.43195	224.1
883.42535	242.3
884.15179	274.1
885.38141	167.0
888.70551	42.6
889.48779	309.4
890.42682	291.9
891.04254	73.1
892.10052	296.3
895.38446	188.8
899.23267	147.9
900.15314	28.3
900.85626	58.8
902.32062	338.5
903.28925	95.3
905.66449	114.9
906.67780	178.0
907.70306	21.0
909.07330	19.1
912.12823	133.9
913.13239	252.7
918.50336	207.4
919.29218	109.9
920.26587	289.6
921.24823	208.6
922.35669	45.4
923.56592	108.1
925.37860	10.3
928.48193	14.6
929.79645	315.0
930.51202	386.3
931.66168	253.1
933.45612	31.7
935.43512	345.7
936.86932	88.6
937.65820	45.1
938.52637	70.1
939.42139	484.6
940.59308	280.3
941.43994	307.6
942.46997	270.2
943.94092	136.0
945.12018	75.0
947.16840	281.2
948.46851	79.0
949.55267	26.5
951.09888	69.3
952.58368	336.9
953.35663	75.7
955.63800	40.0
956.98248	96.8
958.06030	68.0
959.11859	147.9
960.68622	61.2
961.39648	181.5
962.29694	49.2
963.24976	128.4
964.28949	85.8
965.48633	584.9
966.43536	589.1
967.21527	37.0
968.22882	72.5
969.72119	167.8
970.44366	278.2
971.99591	200.1
973.69635	103.9
974.89948	25.7
976.30133	44.0
976.91302	31.1
978.54059	548.7
979.32349	101.9
981.02124	977.2
981.67725	18.1
982.32666	54.7
983.72968	173.6
985.86816	27.7
987.01709	115.9
987.62115	38.2
994.08014	167.9
996.41412	637.2
997.78314	337.5
998.56671	238.2
1000.34076	299.4
1001.73932	73.0
1003.17310	54.1
1004.21417	613.2
1005.14716	77.0
1005.83252	41.9
1007.02856	134.3
1009.28595	118.4
1010.41235	172.3
1011.67505	79.8
1013.19434	54.8
1013.88617	97.8
1014.86786	22.4
1015.78912	394.8
1016.40283	559.6
1017.22632	378.3
1018.35699	105.3
1019.47723	219.6
1021.10083	48.0
1022.45264	64.2
1025.38330	79.2
1026.68799	144.1
1027.90820	262.3
1028.72888	288.8
1029.40503	545.5
1030.37537	20.9
1031.43530	80.7
1032.30444	149.2
1033.80017	426.2
1035.81860	122.2
1037.18774	79.4
1038.07703	75.1
1039.31641	65.2
1042.24609	33.3
1043.49084	100.1
1048.78296	33.9
1050.21521	11.6
1051.24280	63.7
1052.40112	47.6
1054.49133	81.1
1056.02087	44.7
1056.75317	13.0
1057.38489	17.0
1058.32153	126.6
1059.42188	48.2
1061.48022	27.9
1066.64746	107.7
1070.55908	145.4
1071.57495	39.2
1072.50549	30.6
1076.32056	316.3
1077.22949	68.9
1078.31116	64.3
1079.31848	60.9
1079.92566	98.0
1082.38879	200.8
1083.45862	359.7
1085.53052	23.7
1086.56726	211.7
1088.47046	50.6
1090.17615	78.8
1091.35791	79.9
1093.76819	430.3
1094.42993	1123.7
1095.43896	574.9
1096.43286	333.9
1098.36853	61.5
1099.09204	43.6
1103.27026	88.7
1105.44836	58.9
1106.99622	21.1
1107.96924	168.8
1108.94006	140.0
1110.51270	38.7
1111.65515	74.4
1112.37671	35.0
1113.74023	82.2
1115.04065	133.7
1116.86621	138.4
1118.59668	52.6
1119.57886	30.6
1123.05542	118.4
1123.86401	117.8
1126.21362	136.4
1127.19177	302.9
1128.88635	147.5
1130.49316	308.8
1132.35376	129.3
1140.45313	410.4
1141.65234	381.5
1144.12769	46.6
1145.18079	60.9
1150.17505	72.3
1151.47729	146.7
1152.69336	64.9
1153.42236	48.8
1155.04736	44.0
1162.66602	96.9
1163.50244	213.1
1164.41357	198.7
1166.50220	138.9
1167.27759	57.5
1168.40417	18.4
1171.15393	35.4
1178.80066	92.3
1180.56531	227.8
1181.53040	50.9
1182.59888	115.9
1183.55713	119.1
1184.54370	48.0
1185.97644	91.4
1189.26489	137.8
1191.27686	73.7
1193.50146	87.1
1197.40051	106.1
1199.44836	27.7
1200.70410	33.2
1203.41199	432.6
1204.62744	57.4
1206.22559	27.0
1207.29980	52.1
1208.72559	64.9
1209.66602	134.9
1210.40137	267.3
1211.53467	162.1
1213.62207	96.8
1220.28528	112.9
1221.21729	114.0
1222.31104	29.5
1223.60413	56.1
1224.40881	115.9
1225.45532	107.2
1227.15332	75.7
1228.43225	637.3
1229.47717	651.1
1230.65588	107.8
1235.13818	11.6
1236.04333	328.7
1237.05896	111.1
1238.48572	248.9
1239.63293	112.5
1240.29565	15.6
1241.33289	21.1
1243.43823	37.2
1244.77515	130.6
1245.43518	38.6
1247.70313	34.6
1252.44275	160.6
1253.53479	557.8
1254.55920	543.9
1255.41125	132.3
1256.50403	334.3
1259.87024	34.5
1260.64795	77.7
1264.24402	60.3
1265.32605	33.3
1269.12219	23.8
1271.56543	423.7
1272.63342	434.9
1273.71106	92.1
1274.54114	221.1
1281.41394	112.4
1284.20679	119.3
1294.48816	39.3
1295.61389	42.6
1297.41028	36.9
1301.51770	182.9
1306.68860	76.1
1307.88660	59.2
1311.52600	76.5
1312.54041	11.6
1316.58411	37.3
1317.49622	37.3
1321.64587	16.3
1324.65540	46.8
1325.57813	156.2
1326.40466	86.9
1332.28503	37.2
1333.36633	328.2
1334.37500	251.6
1342.06152	91.9
1343.11462	93.3
1348.92639	109.7
1350.16174	66.9
1351.41895	1110.0
1352.42786	411.0
1353.50586	150.9
1354.55408	159.2
1367.70740	99.4
1369.55798	246.1
1370.86780	35.9
1371.60583	14.4
1372.66541	54.9
1457.23486	33.9
1476.07007	100.8
1480.95398	38.6
