# Supplementary material for: Phosphoproteomic Analysis of Platelets Activated by Pro-Thrombotic Oxidized Phospholipids and Thrombin
Source: PLoS One. 2014 Jan 6;9(1):e84488. doi: 10.1371/journal.pone.0084488 (PMC3882224; doi:10.1371/journal.pone.0084488)
Supplement: Annotated Spectra S4 — (ZIP) [file pone.0084488.s007.zip › RLTVSSLQESGLK_-11_2_67803.txt]

m/z	i	matches
226.34344	24.8
232.13423	102.1
234.20099	59.3
235.94572	13.7
237.20261	16.5
238.02014	107.8
239.32951	45.7
241.25504	21.0
242.11780	12.8
246.20868	13.5
247.09349	10.1
248.08774	8.3
250.07625	22.0
251.13780	46.9
253.05731	17.4
256.43750	24.7
258.02869	11.9
260.27960	140.5
266.29846	19.9
270.22006	269.6
271.15265	36.8
272.34064	25.6
275.38721	24.7
276.23389	37.7
278.89188	84.1
282.39081	9.1
285.22592	11.8
287.37607	15.6
288.11292	31.3
293.09149	10.2
293.91702	58.3
295.63373	82.5
296.44492	7.3
298.52567	35.8
308.14270	27.5
311.31976	18.4
312.44373	129.8
315.02667	31.1
317.29050	221.7
318.26004	158.6
325.16010	21.8
327.22159	176.9
328.28183	27.6
332.19635	46.2
333.41309	73.8
334.42065	14.5
335.28018	28.5
337.20810	110.9
338.16357	24.6
339.35242	13.6
341.00891	61.3
343.30859	15.5
345.29352	38.2
347.15381	42.0
348.32135	70.2
350.98108	8.2
353.00073	127.0
355.03143	123.0
356.15332	41.4
356.81708	25.4
362.20117	33.7
367.07190	12.8
369.15387	278.5
370.18506	122.3
371.36169	256.0
372.37689	55.7
373.36896	33.7
376.82611	39.3
378.14728	72.7
379.50720	13.0
382.30377	39.3
383.00220	85.1
384.23108	41.1
385.35107	108.6
386.42834	58.8
387.39990	57.3
388.22809	48.5
390.25482	11.9
391.22577	8.2
393.60345	62.6
398.10986	28.3
399.17749	20.1
400.94342	11.9
402.35413	25.7
404.23657	984.0
405.37042	230.9
406.50616	100.5
408.10291	41.2
411.27643	453.3
412.30609	12.8
413.46344	23.7
414.33777	77.0
416.34705	88.6
418.21680	19.8
419.18280	7.3
420.02234	16.5
422.12891	15.6
423.62598	66.9
424.25238	41.5
426.38794	342.4
427.07428	43.9
428.36707	26.5
429.22119	64.3
432.15448	75.8
433.09827	10.1
434.26917	23.8
436.21381	85.4
438.76056	60.3
441.33380	11.1
442.40771	170.1
443.30396	46.6
446.15802	11.0
449.90692	87.5
452.40961	56.7
453.89093	45.1
455.42480	53.0
457.84448	70.6
459.48328	45.1
460.38507	13.7
461.20996	133.1
462.31464	39.6
465.37891	64.1
466.16272	68.2
467.40594	138.2
470.27625	1011.7
471.31604	260.3
472.12244	192.3
473.36603	55.8
474.49689	25.6
476.94202	140.2
477.86066	79.3
480.16028	22.2
480.93713	145.8
482.34369	102.6
482.96521	25.4
483.65125	129.1
485.33929	137.4
487.34320	149.5
488.17218	24.6
489.43945	168.0
490.21002	81.9
491.52478	87.3
495.05408	49.9
496.39734	50.3
497.36279	33.0
498.08832	8.3
499.67493	67.2
501.21503	23.5
503.36462	18.4
505.16772	33.2
507.35614	42.3
510.12598	22.7
511.46729	55.3
514.49432	37.1
515.28857	259.5
516.21326	90.4
517.14587	28.5
518.72504	88.9
520.29523	71.5
521.01544	83.1
522.32129	34.6
524.25110	65.7
527.50208	117.2
528.58923	162.8
529.60095	26.7
532.21545	33.7
533.20282	615.0
534.20746	61.9
535.38855	175.9
536.24304	13.9
537.58087	50.0
538.68439	103.2
539.34589	32.3
540.40277	99.4
541.16461	29.4
542.40619	54.0
544.13934	195.9
546.19110	23.0
547.32281	111.9
549.04419	139.7
550.71588	116.0
551.58356	66.0
553.17719	110.0
555.65369	46.6
557.37604	297.6
558.79529	200.9
559.46490	8.8
560.26337	126.8
561.22015	38.4
561.88837	237.5
562.88995	197.9
564.00360	94.0
565.47021	22.8
569.49426	92.9
570.10345	37.5
571.18256	44.7
571.85297	109.7
574.25568	82.4
575.42157	99.1
576.30536	145.7
577.58472	84.9
579.46948	199.5
581.41559	110.4
582.52899	107.9
583.26929	127.8
584.39044	179.1
585.39557	104.8
586.39459	121.3
587.40692	115.6
589.52612	184.5
590.39752	212.7
591.91254	285.2
594.38629	26.6
595.10065	11.9
596.36298	190.3
597.65082	73.1
599.27905	88.2
600.43085	305.1
601.26941	49.9
602.59753	218.4
603.50720	64.6
604.33508	59.5
605.22681	30.3
607.45630	102.1
608.41882	272.4
609.28040	11.0
610.45062	111.6
611.95795	552.0
612.87256	100.0
614.43628	43.4
615.44543	19.0
616.35223	93.3
617.35754	157.4
619.05817	134.0
620.20428	107.2
621.22723	54.6
622.72943	36.1
623.46393	27.2
624.34723	143.2
626.34662	1178.4
627.25323	785.4
628.19666	109.6
629.14227	96.7
630.56342	377.1
631.36102	7.5
632.38373	108.6
634.71149	116.3
635.41766	158.8
636.66217	184.2
637.69037	99.6
638.55609	64.6
639.46539	178.5
640.31519	83.1
641.46283	189.2
642.16205	15.5
643.31042	27.6
644.45306	267.1
645.38141	146.1
646.76044	154.7
648.05627	230.7
650.21381	59.8
651.87048	508.0
652.54279	81.1
653.85748	199.5
654.60834	8.9
655.51678	8.5
656.30524	229.0
657.10822	65.3
658.29944	72.6
660.32233	128.8
661.50366	409.4
662.52496	74.6
663.37183	64.9
664.33594	26.8
665.72113	319.0
666.72833	211.9
667.90460	135.5
669.29419	422.0
670.46210	522.5
671.46942	238.2
672.44208	183.0
673.45325	99.7
674.23065	193.2
675.07416	188.8
676.64484	482.0
677.57281	110.7
678.53131	475.4
679.90314	77.9
680.55396	29.2
682.19977	741.7
683.18500	1255.1
684.13824	252.7
685.41968	2177.6
686.17914	1551.8
687.30548	149.1
688.25336	117.4
689.45697	447.1
690.73718	1334.6
691.68890	16441.6	[M+2H] (2+)-H2O-P, [M+2H] (2+)-NH3-P
692.50568	4149.2
693.57819	186.6
694.37238	60.9
695.23419	158.5
696.04340	29.7
696.86627	279.3
697.64691	93.0
698.76703	1391.7
700.43420	50512.0	[M+2H] (2+)-P
701.11725	35824.5
702.12744	1065.1
703.14758	765.0
704.07233	270.1
705.01270	75.4
705.81580	593.1
707.42114	730.0
708.39813	407.0
709.54633	1364.7
710.41766	494.5
711.28491	482.5
712.27539	213.0
713.38574	455.4
714.22321	565.7
715.24969	1097.2
716.56573	857.8
717.46356	523.1
718.65002	616.5
719.50330	301.0
720.77332	118.3
721.60931	399.2
722.54034	231.3
723.63708	310.4
724.64667	374.5
725.43042	148.5
726.79156	585.8
727.87067	208.8
728.84039	86.4
730.29785	979.0
731.57483	3906.2	[M+2H] (2+)-NH3-H2O
732.46802	1246.1
733.67682	873.7
734.84778	603.6
736.00604	449.1
737.24933	694.3
738.10419	186.0
739.13678	2148.3
740.43549	6397.1	[M+2H] (2+)-H2O, [M+2H] (2+)-NH3
741.47076	320.4
742.94714	154.0
745.02423	13.8
755.71295	144.6
756.39709	76.2
757.43054	149.3
758.32751	87.3
759.38068	10.0
760.37189	11.0
762.11743	10.7
765.47015	197.9
766.43799	66.1
767.41705	57.4
769.51825	31.2
770.52344	100.2
771.45624	49.3
773.03131	11.0
774.35583	1383.3
775.69617	302.9
776.32318	76.0
777.34308	138.2
778.67065	553.1
779.50763	183.1
780.38397	88.9
781.17889	19.9
781.97589	179.0
784.34003	186.5
785.29810	108.5
786.72833	179.9
788.34125	185.5
789.68884	29.0
790.36053	102.4
791.00995	112.4
791.74908	28.6
793.93384	83.1
794.87592	91.6
796.74445	154.8
799.19141	36.8
800.24249	148.2
801.66095	321.3
802.56805	43.7
805.58124	11.1
807.33478	96.8
808.37140	121.7
809.37665	13.6
812.20935	33.9
813.24884	46.4
814.54938	50.2
815.21094	33.6
816.25873	30.5
817.43616	42.3
819.47198	138.2
821.29712	92.7
824.08783	98.0
825.55780	67.7
826.27600	58.5
827.43475	50.9
828.38409	72.9
830.38434	14.5
831.94525	133.2
832.94757	80.9
834.14746	33.6
834.90521	72.8
836.95123	98.6
837.72638	126.7
838.48376	94.0
839.32507	183.5
840.11749	70.5
841.49963	35.2
842.65729	159.3
843.48773	103.4
844.48236	109.0
845.26666	71.3
847.31842	81.1
848.00208	51.8
848.82703	29.6
849.49280	101.3
850.21460	11.9
850.92401	40.5
852.51093	479.0
853.18353	6.2
855.54181	49.1
857.71063	64.3
860.80658	53.1
862.28345	191.4
863.53827	92.8
867.42200	201.0
868.44611	294.3
869.41937	39.0
870.52313	115.6
871.27002	74.3
876.82452	27.7
877.56622	40.6
880.12189	278.3
881.55316	177.3
882.52466	213.2
883.96661	21.1
885.36285	122.7
886.43262	154.5
888.98285	179.4
889.79688	87.2
890.45679	93.5
892.73730	90.2
893.46118	66.8
894.51569	111.0
896.50513	133.3
898.13129	25.4
903.36401	147.3
903.99652	49.0
906.37720	37.4
908.80341	141.9
909.60504	11.1
910.52856	169.3
911.45636	21.9
912.47723	23.9
913.57690	124.9
916.25732	52.8
918.65118	95.8
919.48529	109.0
921.37421	45.9
923.21454	77.5
923.82452	117.3
925.92108	100.8
926.89789	72.8
927.54437	102.9
929.18304	109.6
930.39813	406.8
931.65454	122.8
932.85223	83.6
933.83545	17.2
936.68756	241.1
937.43311	35.9
938.41547	106.9
939.50104	141.5
940.19263	209.1
941.30737	522.9
942.53595	215.3
943.41187	170.6
944.34375	114.9
945.18970	187.1
946.09613	54.9
947.46735	207.0
948.50366	255.6
949.54010	81.4
950.64844	32.8
952.32745	157.0
953.32770	155.6
954.65503	21.1
955.37573	16.2
956.45892	100.6
957.10736	57.2
958.08270	99.8
959.24194	31.9
959.89435	162.8
961.35687	28.5
962.48218	82.7
963.27222	32.8
965.16162	664.4
966.16730	273.5
967.15082	267.8
967.90363	127.1
968.90894	93.4
969.57471	49.0
971.35834	87.1
972.01154	40.8
973.61359	102.3
974.65704	30.4
976.31854	40.1
978.39655	215.0
979.32446	92.3
980.09253	95.9
981.23975	71.4
981.88452	55.9
983.59009	62.1
986.57074	14.4
992.82721	13.9
993.83539	41.6
994.56403	60.4
996.56982	485.9
997.57855	368.7
998.93091	207.0
1000.08423	98.9
1001.00000	129.9
1003.81226	110.2
1004.76300	168.2
1006.59772	67.2
1007.84186	70.4
1009.43658	191.2
1010.20160	66.5
1011.20502	48.2
1013.44800	97.8
1014.44208	45.7
1015.43799	38.6
1016.56488	51.8
1017.19019	30.9
1017.88141	12.5
1018.56274	33.7
1019.66071	42.9
1021.30304	164.2
1023.23663	61.2
1025.30493	55.7
1026.40796	89.7
1027.14307	189.2
1028.23865	524.2
1029.34094	372.5
1030.64746	44.7
1031.70471	17.1
1033.01257	36.8
1033.79785	44.1
1036.59448	12.8
1038.55859	20.2
1041.49170	38.0
1042.34424	22.0
1043.64648	36.5
1045.23596	17.5
1047.75110	78.4
1048.79761	18.9
1050.20117	24.5
1052.20361	65.0
1053.32458	68.6
1054.80811	70.4
1056.39868	69.0
1057.59924	58.2
1059.95642	43.8
1062.33777	87.3
1063.77637	25.4
1065.28406	59.9
1066.22217	58.8
1067.24561	48.5
1070.02563	31.9
1070.80310	89.7
1072.64807	34.1
1076.44177	231.7
1077.20215	150.2
1078.43750	34.7
1082.17053	18.4
1083.57617	170.1
1084.18262	21.5
1085.28613	114.2
1086.76306	23.0
1088.12854	49.3
1090.38550	43.9
1092.10876	77.6
1093.37073	35.6
1094.39319	1211.3
1095.46167	595.5
1096.43152	184.2
1097.19763	67.0
1099.16333	12.8
1100.39087	52.9
1101.56067	25.7
1102.83667	51.2
1104.48865	212.4
1105.53284	60.4
1109.20532	100.9
1110.51892	80.4
1111.42310	129.4
1112.82178	56.0
1119.33374	27.4
1121.25098	39.1
1124.01440	144.0
1124.84167	135.3
1127.14612	266.5
1127.86218	14.3
1129.73193	65.4
1130.38550	25.7
1131.47205	50.2
1134.97290	60.4
1136.44092	67.2
1137.09790	34.0
1138.07666	14.7
1140.63525	288.1
1141.62085	121.1
1142.54541	87.2
1145.09692	19.3
1145.80420	13.7
1147.47705	23.0
1149.10693	48.5
1152.72607	49.3
1154.75476	22.2
1157.45605	36.4
1159.22925	66.5
1161.45349	41.0
1162.15088	19.0
1163.25269	336.3
1164.46436	49.8
1166.24268	25.8
1167.72607	13.7
1170.23376	50.9
1173.23657	62.2
1174.67749	26.7
1177.20630	56.8
1179.19409	103.3
1180.33105	116.7
1181.41357	63.5
1188.87903	98.3
1189.88794	45.0
1195.53284	110.3
1197.08936	25.1
1198.92395	25.7
1200.45898	50.3
1201.66760	11.0
1208.30005	29.0
1210.36523	53.0
1211.16895	77.0
1212.62927	11.9
1218.82593	23.1
1220.23523	101.3
1221.39526	109.5
1222.45605	26.3
1223.37903	144.0
1224.74695	14.7
1225.57568	48.1
1226.60913	55.7
1228.03271	224.9
1228.66699	106.1
1229.49902	138.0
1230.66248	46.9
1233.66724	28.6
1234.58215	61.4
1235.46521	145.9
1236.67908	24.8
1238.33289	339.1
1239.30872	247.1
1242.46948	60.8
1243.33777	11.9
1244.26868	21.1
1244.89502	30.1
1245.88318	55.4
1246.52808	11.0
1247.57971	33.5
1251.82739	12.8
1253.50073	611.5
1254.54529	384.6
1255.81848	11.1
1256.79541	28.2
1259.50122	59.6
1260.48157	76.5
1265.28113	58.6
1269.12341	38.2
1271.45825	436.4
1272.32434	187.5
1273.50854	290.2
1278.41956	27.8
1285.40503	9.2
1289.37830	20.2
1291.17957	46.9
1294.28235	193.0
1295.02332	69.0
1297.47742	54.0
1299.38879	35.4
1301.59802	25.7
1302.54504	8.2
1305.36707	36.5
1310.61536	17.2
1317.47302	20.2
1320.77332	32.7
1323.07874	112.1
1323.72632	31.1
1324.69360	83.1
1333.45105	196.6
1334.43066	104.5
1339.97717	44.1
1341.03259	12.5
1341.67297	54.6
1342.76733	8.2
1343.47559	32.8
1348.08655	87.5
1350.55347	48.3
1351.42151	516.9
1352.65125	249.0
1353.59229	125.5
1355.89417	25.6
1358.63892	65.5
1366.38879	20.2
1367.35730	80.8
1368.67651	178.2
1369.42908	67.7
1371.14099	49.3
1380.38513	23.9
1389.95374	26.3
1404.39197	35.6
1405.30164	71.4
1435.21912	43.2
1447.29041	19.9
1454.62537	28.3
