# Supplementary material for: Phosphoproteomic Analysis of Platelets Activated by Pro-Thrombotic Oxidized Phospholipids and Thrombin
Source: PLoS One. 2014 Jan 6;9(1):e84488. doi: 10.1371/journal.pone.0084488 (PMC3882224; doi:10.1371/journal.pone.0084488)
Supplement: Annotated Spectra S4 — (ZIP) [file pone.0084488.s007.zip › RLTVSSLQESGLK_-14_2_101055.txt]

m/z	i	matches
212.79224	115.4
226.05188	494.5
226.96936	54.8
231.16406	30.8
232.49033	141.9
234.09721	49.2
237.35869	191.0
242.38112	99.9
243.21735	100.5
244.50000	65.1
245.27878	102.0
246.13974	64.4
250.40619	137.4
253.22136	41.6
254.32745	360.1
261.19226	301.2
262.15820	90.8
264.12430	45.4
266.22083	71.8
268.15076	35.9
270.28607	881.4
271.33984	378.1
272.36447	34.1
275.30716	160.5
277.21100	28.3
278.22205	167.5
279.17087	277.2
280.35236	53.0
281.30994	20.8
283.03281	161.4
285.32159	50.0
286.29001	164.1
287.16043	63.8
288.38660	190.8
292.21014	138.0
293.23627	239.1
294.14764	143.6
295.28076	101.1
296.31854	61.3
302.18698	312.4
303.35806	90.8
305.37909	103.9
308.30835	119.0
309.11969	36.0
310.35962	32.2
312.42380	334.8
314.10236	197.4
317.33609	325.7
318.51620	113.5
319.73413	71.8
321.54807	99.0
322.55945	119.0
327.23523	112.3
329.25549	53.8
331.89093	34.0
333.33029	90.7
334.34973	58.6
335.08676	30.3
336.08502	173.4
341.05508	20.8
346.38193	100.1
349.00024	50.9
351.27939	149.4
353.19727	176.9
354.26532	153.6
354.96790	88.8
357.53302	20.9
359.39276	17.1
360.55090	57.1
361.51324	15.2
362.46832	207.8
363.29169	35.9
368.93695	168.7
369.57904	186.4
370.42749	130.3
371.18402	569.5
372.59711	255.8
373.27209	507.3
374.29108	160.1
375.01941	36.0
376.40613	147.4
377.87610	20.8
378.79767	94.4
380.23059	117.2
380.86066	66.2
381.89130	225.2
383.45953	20.8
385.36847	203.0
386.23724	150.2
387.52673	207.8
390.17114	107.6
391.23492	111.2
392.03583	51.1
393.46014	15.1
394.14001	32.2
395.63330	113.3
397.34668	110.3
398.34613	34.1
399.46729	117.9
400.41724	31.2
402.27332	30.3
404.38947	3208.9
405.44403	384.3
406.33051	194.7
411.19080	1390.9
415.34912	90.7
417.73315	351.3
418.71545	298.7
420.28094	124.6
422.49109	81.1
424.36627	360.9
425.20294	39.8
426.33246	401.1
427.27252	22.7
428.58258	592.5
429.52258	102.6
431.42542	45.4
432.50708	80.0
436.19995	424.1
441.09723	47.4
442.28876	314.9
443.37201	64.3
446.32037	90.6
447.57617	117.2
450.59821	127.3
452.57837	360.0
453.80280	269.3
458.44794	58.8
461.91138	241.1
463.44238	56.8
464.65027	123.1
468.41663	153.0
470.44745	1182.5
471.42157	729.3
472.47095	391.5
473.30688	387.7
473.99878	24.6
475.29413	160.7
476.59137	141.3
477.31122	110.3
479.13623	47.2
482.26239	547.8
483.13812	117.8
484.42065	482.1
485.38806	366.2
486.34747	56.8
489.18976	28.5
491.46716	528.4
492.15887	82.8
494.35083	297.4
495.38281	138.7
496.25641	97.9
497.27179	143.2
498.46313	126.9
500.99658	153.9
506.50629	90.1
507.38483	146.9
508.23743	30.9
509.27625	68.6
511.34326	104.0
513.28894	45.7
515.12152	255.1
516.10077	274.3
518.86096	589.5
522.44891	189.7
523.08490	83.2
524.20593	280.5
524.95691	101.4
526.36060	277.2
527.33234	299.1
529.24756	50.9
530.12708	75.6
531.25531	181.6
532.41168	283.5
533.23724	946.2
534.44019	762.7
535.61865	116.5
536.54504	282.0
537.37445	56.8
538.28394	68.2
539.31464	288.3
540.26520	271.2
541.61920	143.4
543.92657	862.5
544.76831	90.2
545.45123	36.0
546.54767	81.2
549.39404	359.0
550.32861	365.1
550.98328	62.2
552.32208	484.5
553.05988	251.2
554.08429	303.3
554.91919	131.0
556.06635	810.1
557.12592	308.9
557.85608	815.2
558.67102	162.7
559.91333	53.6
560.89050	58.6
561.85223	86.9
564.86670	64.3
568.43793	200.7
569.30518	222.8
570.50116	108.1
571.97272	208.8
572.61176	83.3
573.97418	183.1
575.71216	588.9
576.31512	346.2
577.14709	485.6
578.31915	101.7
579.34717	147.5
579.95007	83.2
582.24469	415.1
584.69177	587.9
587.16791	215.8
588.23578	40.4
589.56073	564.5
590.93134	861.9
591.95367	274.6
593.41730	59.6
596.03510	24.6
596.79608	113.3
598.36578	765.8
599.13239	357.2
601.27155	266.3
602.28687	251.2
603.12018	164.2
604.46680	185.4
605.14301	106.1
607.11908	482.8
608.50525	1550.6
609.71729	747.0
611.15594	537.4
611.80402	281.7
613.29303	577.4
613.90088	215.4
615.42639	147.9
616.07635	338.2
617.38251	854.0
618.30621	724.3
619.60217	647.3
621.00616	329.2
621.85278	41.8
622.50659	258.2
624.52472	134.4
625.13007	174.5
626.44580	1877.0
627.64606	1624.0
628.70300	226.7
630.18652	578.3
631.19708	115.1
631.90094	183.3
633.63837	750.6
634.56708	488.7
635.27222	25.6
635.93127	161.2
636.64862	21.5
637.40277	333.3
638.36536	179.8
639.11444	94.7
640.85162	199.6
641.88519	885.4
642.59821	126.8
643.94977	686.1
644.61835	244.2
645.31171	209.6
646.47845	128.8
647.90820	472.2
648.78076	443.1
650.87665	537.2
651.52826	58.9
652.47516	319.8
653.76160	58.7
654.69037	470.2
655.31079	147.0
656.61090	326.5
658.30621	308.0
659.38837	618.8
661.37158	1829.6
662.22174	435.2
663.49152	30.6
664.36359	246.7
665.27692	373.7
666.03998	407.9
667.12732	328.0
668.16034	980.1
668.81818	400.4
669.78119	383.7
670.48206	136.8
671.96051	409.5
673.79309	669.6
674.56140	609.9
676.25299	444.1
677.07013	548.0
677.78534	302.1
678.86133	605.2
680.10760	466.3
680.96631	657.4
681.84137	647.1
682.70709	3587.7
683.63458	582.9
685.46564	4578.3
686.14093	4960.5
686.99860	329.4
688.22510	194.3
690.48199	1333.0
691.72076	42200.9	[M+2H] (2+)-H2O-P, [M+2H] (2+)-NH3-P
692.58221	7798.8
693.66815	824.7
694.49615	261.4
695.59436	297.8
696.54126	615.1
699.12994	4312.4
700.44208	104291.6	[M+2H] (2+)-P
701.12103	85353.7
702.13885	1585.5
703.06006	1280.4
703.90790	829.3
704.94904	679.1
706.27118	448.5
707.34863	423.9
708.53204	749.8
709.41681	1388.4
710.17163	2459.4
711.34198	264.1
711.97345	198.2
712.95905	1366.1
714.05420	231.5
715.72040	3959.8
716.59619	4128.2
717.51007	2393.3
718.68970	1811.2
719.86115	953.5
720.91650	803.0
721.79785	273.9
722.59528	499.9
723.43109	798.6
724.65460	153.6
725.38507	481.4
726.69434	708.1
727.49347	215.2
728.38342	881.2
729.51495	928.9
730.35699	1672.2
731.61011	6576.1	[M+2H] (2+)-NH3-H2O
732.51276	2154.7
733.77643	666.4
735.12732	1176.2
736.10260	1115.0
736.76508	581.5
737.45636	856.5
738.74457	1492.0
739.56274	4068.0
740.41827	7967.8	[M+2H] (2+)-H2O, [M+2H] (2+)-NH3
741.04791	3172.3
741.72943	529.1
742.47443	113.0
743.20636	370.3
755.23883	65.9
756.12091	28.4
756.87878	52.9
758.37476	297.1
762.07581	856.2
763.88977	81.9
765.40643	1287.0
767.45197	58.7
768.75372	79.3
769.69745	30.4
770.36383	85.3
771.25610	104.7
774.39075	2661.7
775.60443	914.4
776.26288	325.2
778.95160	806.7
779.74927	454.6
781.63373	457.2
783.64423	34.4
784.30243	56.7
785.66559	122.8
786.83905	199.1
789.01410	171.0
789.82172	28.8
790.58130	381.7
791.52789	103.5
792.14825	90.0
793.55231	37.8
794.38873	75.6
795.65961	48.0
797.40167	185.1
798.46899	147.3
800.49377	92.8
801.50128	159.3
802.38507	62.3
803.48376	128.1
804.29865	102.0
805.34583	329.3
806.05505	56.7
807.64636	28.7
808.62128	431.1
809.86182	259.3
810.84540	28.4
812.35999	90.5
813.05078	52.9
814.63690	134.1
815.52258	152.8
816.34833	56.8
817.30359	81.2
818.05920	76.3
818.66803	101.9
819.50641	58.7
820.24109	109.8
821.58978	171.0
823.31537	117.8
824.47516	214.5
825.31732	312.7
826.37140	111.7
828.03265	177.2
830.40356	283.4
832.15546	22.7
834.21747	625.6
834.94885	224.7
836.63885	83.5
837.38580	237.9
839.70380	15.2
841.94269	132.6
843.43207	479.7
844.47650	258.1
845.70197	170.0
847.62762	104.5
848.43542	75.8
849.55426	85.4
850.83673	167.9
852.24335	874.8
853.68524	75.8
854.54999	299.8
859.30670	108.1
860.65454	85.3
861.81201	151.7
863.06512	212.3
863.68854	393.4
866.35681	13.3
867.56256	1450.7
868.52826	576.3
869.64990	46.4
871.65601	240.1
873.88263	217.6
874.90332	20.9
878.01617	385.1
880.71661	492.6
881.42474	657.9
882.40558	473.3
883.46387	264.3
884.65991	140.4
885.66400	550.1
887.21649	1475.5
888.00226	355.8
888.81616	226.5
889.69171	296.6
890.49292	144.6
891.44806	336.0
893.24261	317.4
894.99310	129.1
896.04999	213.0
899.10529	631.0
899.80811	15.5
900.73468	81.3
902.77002	173.9
904.21783	83.1
905.44385	75.4
906.52521	256.8
909.24042	367.0
910.52631	15.2
911.50092	143.6
912.64893	485.1
914.67627	17.1
917.16553	121.3
918.41168	498.4
920.40472	60.6
921.44501	98.5
922.85181	752.0
923.62677	409.1
924.55402	47.9
925.22906	154.6
926.55884	303.2
927.17139	378.3
928.88861	202.5
930.58057	744.5
931.49414	676.1
932.33911	122.6
935.22992	183.3
936.17230	3099.4
936.97260	1306.2
937.65137	350.3
938.56427	435.8
939.61444	107.9
940.46216	330.9
941.33588	475.5
942.61969	397.4
945.62134	573.4
946.67694	349.7
947.45703	228.0
948.60205	117.9
949.53693	117.9
950.45026	265.2
951.26141	122.6
952.51447	273.2
955.17340	137.9
956.61475	339.9
957.52734	37.9
958.42609	198.3
959.40570	58.9
960.34479	100.4
962.26465	15.2
963.38922	98.9
964.25000	46.2
965.35699	1293.6
966.40875	957.7
967.31195	290.3
968.59790	211.1
969.63892	154.7
971.80658	1467.4
972.85040	387.9
973.74725	45.4
974.36133	117.2
975.04028	199.6
976.27533	56.9
977.46191	135.9
978.61377	193.9
979.85529	531.9
980.62036	176.6
982.39569	191.2
985.91010	230.2
986.99518	36.0
990.06366	63.8
990.77106	368.8
991.41766	75.4
993.02045	269.6
995.12335	360.4
995.91309	479.4
996.69037	1659.4
997.66089	331.8
998.50464	212.7
1001.33551	87.5
1002.14606	92.9
1003.16351	338.9
1004.06122	180.8
1005.60175	119.3
1008.86761	338.2
1010.48065	391.7
1011.66089	196.1
1012.74316	22.8
1013.66168	81.3
1014.31860	331.2
1015.03314	427.1
1018.92847	296.5
1019.55914	40.8
1020.27148	215.0
1021.49335	281.8
1022.43970	74.0
1023.24249	59.8
1024.30151	322.9
1025.64136	132.6
1027.31714	419.4
1028.41931	1604.1
1029.30432	728.5
1030.83423	139.6
1033.01111	231.9
1035.20776	506.2
1035.94995	241.5
1037.33667	194.5
1038.47839	25.0
1039.57983	139.4
1047.40820	31.1
1048.14014	177.0
1049.07825	197.8
1049.78296	26.6
1050.63306	83.0
1051.67542	158.7
1053.65613	157.1
1054.33362	229.1
1061.77039	172.3
1062.68970	157.0
1064.42993	204.4
1065.31323	237.9
1066.36951	319.9
1067.52441	153.1
1068.73486	26.5
1071.45557	312.8
1072.62085	273.4
1076.47363	412.6
1077.75891	204.5
1079.11841	272.1
1080.76489	58.8
1082.31189	75.6
1084.57568	115.5
1085.67163	62.5
1086.41541	323.5
1088.43030	43.6
1090.60815	132.1
1092.33289	72.6
1094.46655	1961.2
1095.54773	1360.4
1096.48315	348.3
1097.73450	421.2
1099.42139	498.3
1100.62805	185.0
1101.45764	60.5
1104.74902	145.6
1108.91260	167.7
1111.18640	308.0
1112.48694	284.9
1113.11047	145.2
1114.73950	197.8
1115.52026	182.5
1117.09326	232.8
1117.75842	125.2
1118.67383	257.7
1119.44397	285.5
1120.64001	88.2
1122.77637	124.9
1123.47876	246.6
1124.13269	84.7
1125.88562	137.8
1127.46631	639.5
1128.49438	218.5
1129.22107	44.5
1130.00818	39.9
1131.45129	238.6
1132.10486	121.2
1137.07104	42.3
1139.80896	371.9
1140.56934	711.2
1141.44861	442.9
1142.67822	176.3
1144.14087	67.0
1145.35132	392.4
1146.59485	79.5
1148.47144	105.8
1150.24243	131.1
1153.61353	24.6
1157.83008	245.4
1158.56909	184.5
1159.37549	147.4
1160.46436	126.6
1161.15710	28.4
1162.38000	73.6
1163.57751	511.3
1164.57568	149.2
1167.66614	99.4
1168.38538	151.4
1170.46143	169.9
1178.40674	51.7
1180.67505	107.8
1181.29297	166.1
1182.43530	227.8
1183.60742	209.3
1184.82605	75.1
1185.69336	15.2
1188.17627	440.1
1194.61316	24.7
1195.22473	156.6
1196.36182	222.8
1200.61084	111.8
1201.36267	60.7
1202.67749	72.1
1205.64331	128.4
1207.28308	78.9
1208.68176	17.2
1210.49023	418.3
1211.74780	499.8
1212.51355	35.0
1214.73560	135.0
1216.21143	83.2
1219.69299	55.1
1220.66150	363.8
1221.74609	177.0
1222.60925	34.0
1224.00464	136.2
1224.94812	337.2
1225.89600	21.1
1226.66443	236.2
1228.51624	1588.2
1229.61072	602.7
1230.49573	178.6
1232.50305	90.8
1235.31201	176.6
1236.47693	109.5
1238.35413	378.8
1239.65649	493.0
1240.37268	137.7
1241.87903	17.0
1243.06909	113.3
1243.75525	30.3
1244.77014	130.5
1246.64209	489.7
1247.46350	101.9
1250.94934	35.9
1252.26550	241.9
1253.55139	490.8
1254.67102	676.9
1256.69080	153.3
1263.58655	73.8
1264.30530	40.1
1271.69507	681.4
1272.62000	726.5
1273.91772	132.5
1276.74573	37.8
1278.75793	136.5
1279.38611	39.7
1280.55029	115.4
1281.24109	38.9
1282.75793	134.1
1283.58960	47.3
1292.69666	132.9
1296.45398	47.3
1297.63440	81.2
1310.90955	51.1
1317.26807	70.3
1321.66382	94.3
1323.44995	381.5
1325.55359	782.6
1333.33777	56.9
1334.68811	305.3
1335.63062	83.1
1340.70642	156.8
1341.36047	49.5
1345.44543	57.1
1346.48254	30.9
1348.48547	107.7
1349.99622	212.7
1351.16394	1052.6
1351.88086	920.2
1352.61694	870.7
1353.58911	77.1
1361.39197	123.3
1363.18945	41.9
1367.10498	70.4
1369.42932	213.1
1370.77454	190.7
1371.57715	104.9
1375.50366	43.5
1397.70044	76.0
1450.09326	132.8
1490.85742	22.7
