# Supplementary material for: Phosphoproteomic Analysis of Platelets Activated by Pro-Thrombotic Oxidized Phospholipids and Thrombin
Source: PLoS One. 2014 Jan 6;9(1):e84488. doi: 10.1371/journal.pone.0084488 (PMC3882224; doi:10.1371/journal.pone.0084488)
Supplement: Annotated Spectra S4 — (ZIP) [file pone.0084488.s007.zip › RLTVSSLQESGLK_-15_2_101665.txt]

m/z	i	matches
218.68661	44.6
225.06119	182.1
226.31793	43.6
230.18024	44.6
232.97998	215.0
235.48735	34.7
237.20923	74.3
238.14044	66.8
240.37872	38.8
242.23775	142.8
243.41658	17.8
244.26559	111.8
245.20128	274.7
251.24802	32.7
254.27390	53.5
255.26968	118.6
256.63440	33.4
257.46075	176.8
258.15952	216.9
259.24646	30.5
260.45062	216.4
266.11127	78.9
270.26910	889.3
271.34479	93.4
276.13281	76.5
279.31769	414.4
280.32074	116.0
284.05359	161.9
286.16992	150.4
290.46271	78.7
296.17673	40.1
300.58575	70.0
302.21692	243.2
309.12485	111.9
312.30664	505.6
314.30325	35.6
315.23279	247.0
316.35309	250.6
317.19626	181.3
324.39233	31.9
325.14539	84.1
326.30902	57.9
327.06940	98.5
328.12726	98.8
331.09454	165.0
332.22607	28.8
335.30237	171.6
337.49377	243.1
345.32513	55.1
346.30966	423.4
347.48117	281.2
351.11386	114.5
353.34540	173.1
354.50940	393.4
355.30960	69.5
357.37482	130.2
358.34204	17.8
365.16183	71.4
370.27612	72.1
371.26569	321.7
372.32214	66.6
373.29694	123.3
374.26624	35.7
375.34015	24.1
376.24646	43.3
377.24921	119.0
381.50677	408.8
382.26666	31.2
384.06952	141.3
386.38440	204.2
388.35522	22.3
390.28888	141.4
392.39679	27.7
394.22156	42.3
397.15448	88.9
398.50433	68.9
400.08527	81.6
404.23114	2089.1
405.33209	301.5
406.09784	78.1
408.13617	196.2
411.34113	710.1
411.95569	45.7
412.66809	31.2
414.25122	134.0
416.49432	123.8
417.91241	57.7
419.98328	34.4
422.42767	87.1
425.62573	148.1
426.39008	185.2
427.17224	157.9
429.49097	66.6
434.35760	47.6
435.27960	58.7
436.34424	117.4
437.58435	54.5
438.66223	110.1
439.29645	241.5
440.81561	22.5
442.56226	252.8
444.25513	35.7
444.99127	194.1
448.20435	141.6
449.31067	190.9
450.11597	36.4
451.07977	72.7
452.43915	343.7
453.55249	173.1
455.39844	128.5
458.01569	382.0
461.22516	276.8
465.89142	383.1
467.28589	45.2
468.26544	403.2
470.37769	1116.1
471.51349	1118.4
472.41180	2733.8
473.44586	447.0
474.14386	60.1
475.83258	361.4
477.09845	368.6
478.21497	128.2
482.32996	585.6
483.92676	78.1
484.64447	98.9
488.48596	245.8
489.56592	173.0
490.28430	36.4
491.35236	373.9
492.49097	90.0
496.24164	209.9
497.20569	72.2
498.34033	53.5
502.30096	281.5
503.10431	33.2
505.89648	134.3
508.23712	89.7
511.45868	248.2
512.40668	28.0
513.13879	98.1
514.69940	26.7
515.51880	625.9
516.23871	54.7
517.48712	102.7
518.38824	214.0
519.34943	400.6
520.47192	924.8
521.32349	152.9
521.94525	380.4
522.67676	55.6
523.62097	116.3
524.38745	285.5
525.05945	336.8
526.00684	83.9
527.44653	1826.8
528.45953	241.3
530.89886	371.3
533.40112	1474.3
534.58813	358.5
535.46503	154.4
536.29443	38.6
536.90820	211.6
538.18341	55.8
539.54510	478.6
541.05200	279.3
542.07617	24.5
543.21381	64.9
544.46948	306.5
546.10358	398.1
547.52649	215.3
548.58136	306.7
549.47809	849.5
550.79877	956.4
551.52661	96.1
553.33539	803.9
554.59003	169.0
556.02936	288.4
557.32434	1337.8
558.68958	942.3
560.02344	411.9
561.14728	331.2
562.53680	563.1
563.21021	36.4
564.40009	91.6
565.25848	157.8
568.22913	170.3
568.98053	284.7
569.63818	393.0
570.90417	370.2
572.21173	392.2
573.10870	195.4
574.04132	1282.5
574.92023	200.5
576.08575	657.4
577.33649	456.6
578.59003	263.5
579.20313	161.3
580.92133	269.6
582.09747	193.1
583.00006	615.7
584.00269	576.0
585.55298	206.7
586.93427	71.4
588.48785	148.9
589.60944	226.5
590.34552	144.8
591.16632	872.7
592.22931	1716.2
593.20209	299.1
594.38464	191.6
595.40179	84.9
596.59869	174.1
598.23859	359.8
598.88538	737.0
599.53485	197.3
600.13727	277.2
603.48859	178.7
608.41266	642.8
609.49414	2455.9
610.26038	593.7
611.29169	488.3
611.94489	285.7
613.46466	107.7
615.22968	115.4
617.12946	492.4
618.69025	1169.3
619.61530	596.6
621.04718	157.5
622.60516	179.5
624.49030	398.1
626.28412	1718.4
627.48248	734.1
630.17865	257.1
630.96234	360.2
631.86859	254.2
634.04547	281.8
635.80890	103.9
636.44690	279.2
638.55634	94.4
639.60486	54.2
641.02777	226.3
641.83490	228.1
642.76367	320.1
643.67114	339.7
644.45099	323.0
645.22601	92.2
646.28571	31.9
647.45807	311.3
648.46649	1263.7
649.46545	159.6
651.29401	802.9
652.36481	646.7
653.25763	186.6
654.06659	325.2
656.48596	267.9
657.46460	837.1
658.21185	240.5
659.04767	313.2
659.96503	174.6
661.30365	1153.5
662.35822	284.4
663.11719	58.7
664.23969	316.2
665.63965	3014.4
666.75690	421.5
667.92017	294.4
668.62885	656.3
669.50616	519.3
670.67401	673.7
671.78546	496.0
672.69708	681.9
673.47217	229.7
674.32556	758.6
675.29498	518.8
676.52960	417.8
677.63794	700.8
678.46582	486.6
679.10529	130.8
680.16852	152.8
681.32190	103.2
682.70282	3124.1
683.64374	147.4
684.31378	654.1
685.39532	4428.8
686.18536	3433.0
687.25665	290.3
689.11407	149.4
691.30792	18451.9
692.15155	21902.7	[M+2H] (2+)-H2O-P, [M+2H] (2+)-NH3-P
693.41180	965.1
694.47675	635.5
696.11511	28.9
696.87323	573.1
698.13440	465.4
699.36200	6620.2
700.31458	161083.3	[M+2H] (2+)-P
701.14447	70804.5
702.12750	1359.5
703.23743	1591.7
704.02704	250.2
704.92657	465.8
705.98529	454.7
707.04034	671.8
708.33496	1975.3
709.40991	1505.0
710.40692	2381.7
711.58038	682.9
712.69031	246.3
713.62585	404.7
715.20660	1288.9
716.13513	2965.1
717.04730	3797.2
717.85986	1582.2
718.75006	245.6
719.53143	841.4
720.23969	1325.7
721.50336	880.1
722.88043	1161.7
724.29700	1152.3
725.55865	663.3
726.79852	1497.9
728.06989	944.7
729.71210	451.2
730.67633	1700.8
731.64459	3382.9
732.37921	3239.9
733.56586	1087.2
734.44537	143.9
735.25116	445.0
736.85278	2775.4
737.89911	386.5
738.97510	1906.7
739.81891	3498.8
740.50427	9136.0	[M+2H] (2+)-H2O, [M+2H] (2+)-NH3
741.56982	990.4
752.46124	73.4
753.36780	35.6
757.07294	46.3
764.02075	221.8
765.57129	1505.9
766.61578	192.3
768.12958	251.3
770.13116	202.8
770.96259	116.2
772.34210	270.3
773.11371	22.0
774.32825	860.4
775.35052	416.1
776.47900	89.2
778.33173	1083.5
779.28058	603.0
783.25995	482.0
784.54004	261.5
786.99658	152.3
790.12677	377.3
791.42908	376.6
792.34619	58.0
793.37225	582.6
795.39838	55.4
797.61450	406.5
798.49567	99.1
799.93768	76.7
803.99976	206.5
806.62134	45.3
808.29364	277.5
809.25287	436.5
809.87067	92.8
812.16791	278.9
813.13391	60.2
816.38141	179.1
818.61090	531.7
819.74811	320.2
821.62097	76.7
822.84698	115.1
823.57208	72.1
824.30719	70.8
825.42242	1652.7
826.51642	674.8
827.95386	152.5
831.43414	101.3
834.14130	970.3
834.81421	368.7
836.50153	312.5
837.52557	353.5
838.46686	177.5
839.23376	23.5
842.33026	46.7
843.33337	352.0
843.95685	82.2
847.10797	234.8
847.94415	63.3
849.70062	645.0
851.47601	53.4
852.52466	1527.3
853.55817	83.2
854.52808	300.5
855.24847	256.8
856.12860	66.7
857.55524	50.3
859.52283	223.9
860.65710	98.9
862.90680	368.7
863.71912	248.8
865.15033	382.7
867.35699	581.0
868.37140	405.1
870.05225	278.6
871.11469	222.1
871.81366	316.8
873.64337	253.6
874.89423	201.1
876.37085	158.3
879.43292	288.4
880.40961	473.9
881.62579	675.4
882.37384	373.8
884.37720	186.6
885.51544	111.4
886.31201	33.4
887.29395	840.4
888.36102	470.0
889.69012	821.6
890.51910	44.6
891.46533	90.5
895.09442	99.1
896.02881	83.7
898.75708	716.0
899.94293	324.0
901.16327	103.5
903.38574	199.1
905.01434	46.8
906.49664	118.3
907.80365	78.9
909.45160	318.7
911.14044	546.7
912.81818	608.9
913.59528	11.6
916.29865	215.6
920.17291	325.3
921.25714	93.8
922.50854	134.0
923.40015	273.4
925.11395	67.8
926.43439	389.0
927.35980	922.5
928.38019	670.8
929.36603	136.8
930.14215	613.1
930.79028	711.1
931.51196	58.8
932.11987	67.5
934.20380	17.8
936.21185	1800.8
937.60303	306.6
938.54620	924.7
939.65497	1037.3
940.72296	412.8
941.59821	265.0
942.48553	303.7
943.83380	370.0
947.44940	507.1
948.25195	49.1
949.50665	142.5
950.31006	130.6
951.31781	211.8
952.58258	426.4
953.31372	221.9
954.12372	96.8
954.82831	87.4
956.65869	187.8
957.50641	459.2
960.69995	117.0
961.36176	344.8
962.62573	414.7
963.38348	269.3
964.37183	204.4
965.47241	712.5
966.45599	443.5
967.51758	518.5
968.70923	656.4
969.41315	84.7
971.86530	753.2
972.85724	401.7
973.98114	64.2
974.83862	53.6
977.35724	99.1
978.38226	260.9
979.44086	148.0
981.50836	253.0
984.14233	303.1
986.27997	316.3
987.63422	62.4
989.25684	188.8
991.17975	64.5
992.39844	100.8
993.12933	26.6
994.17963	164.0
996.60931	1388.7
997.61206	503.1
998.32123	225.6
1000.57245	104.3
1002.27423	428.3
1004.32715	128.9
1007.91992	178.7
1009.28412	317.2
1010.42896	479.6
1011.15839	158.8
1013.27667	466.5
1014.11377	459.9
1015.59222	255.9
1016.92969	33.4
1020.12555	230.7
1025.30688	963.2
1026.37085	483.2
1027.43665	516.9
1028.12427	951.1
1029.09937	586.3
1030.40540	505.7
1033.56006	98.6
1035.65710	30.8
1036.38281	168.7
1037.16406	40.1
1039.18811	337.8
1042.47974	191.4
1045.74365	66.6
1048.46313	86.1
1052.44031	132.5
1053.54761	1112.2
1054.59644	628.2
1055.73657	69.6
1063.52710	81.2
1064.71558	46.7
1065.62146	51.3
1068.52832	150.8
1071.05005	552.3
1073.50391	111.7
1075.74756	60.3
1076.39771	343.8
1077.20825	281.0
1079.21802	217.1
1082.21411	132.2
1083.61218	130.1
1084.66785	73.7
1088.19141	29.7
1089.71631	78.0
1090.46472	330.7
1091.38501	66.1
1093.28564	45.3
1094.35596	1077.3
1095.48120	1547.0
1096.61804	26.8
1098.35376	148.3
1099.45801	385.9
1101.31812	140.7
1102.31799	248.6
1103.47925	313.2
1106.50732	87.9
1109.93115	65.6
1110.66772	84.9
1111.50500	55.8
1113.78052	116.2
1120.74670	58.0
1121.43152	195.0
1122.38904	20.2
1123.26611	324.5
1124.59070	389.4
1126.58643	188.7
1127.39331	177.0
1128.10449	45.4
1129.24878	22.3
1130.75427	132.6
1136.38782	64.2
1137.45654	74.4
1140.55786	680.5
1141.50916	305.6
1142.64746	488.6
1144.50854	212.1
1146.33936	322.2
1147.67371	188.5
1153.67749	58.1
1154.51660	40.2
1155.63770	301.2
1156.55688	164.4
1157.66931	40.2
1158.49585	141.2
1159.65356	17.8
1163.54675	827.0
1164.60767	373.2
1165.89221	120.0
1167.70032	101.4
1171.07910	197.5
1180.81128	138.6
1181.51904	223.8
1182.48303	349.4
1184.63806	52.2
1186.29919	62.3
1188.90161	305.6
1190.82190	51.4
1194.28955	46.8
1195.82568	231.8
1196.71509	165.4
1197.87134	78.8
1201.55981	115.4
1203.00293	89.6
1207.21704	24.4
1208.65466	33.4
1210.08691	344.7
1210.77466	241.7
1211.54260	65.8
1220.47229	451.9
1221.41138	62.1
1222.49573	46.8
1223.41321	129.8
1224.41565	111.6
1225.69214	144.0
1226.62158	233.3
1228.57043	483.0
1229.67297	813.0
1234.37549	269.4
1235.27905	83.5
1236.64819	156.0
1237.89624	737.5
1238.54797	403.2
1239.59058	230.4
1241.70459	202.9
1244.54712	148.8
1246.61682	624.6
1251.70276	226.7
1252.93079	75.2
1253.64124	993.7
1254.85681	555.7
1255.85144	212.2
1256.50439	243.6
1259.57019	63.7
1261.34277	33.4
1269.11206	40.2
1271.28992	677.0
1271.90491	45.2
1272.71497	194.0
1274.04480	94.4
1274.85742	83.6
1281.45728	64.6
1282.45349	35.6
1284.63318	116.7
1291.69641	49.9
1294.76086	52.1
1296.36511	105.8
1303.65552	116.6
1304.36438	90.2
1306.39075	80.4
1321.88049	31.1
1322.58728	241.5
1323.54138	53.5
1324.38306	203.2
1325.57056	1026.5
1326.28162	106.9
1330.42981	54.4
1333.37866	144.1
1334.73730	322.3
1340.65027	110.4
1341.61633	33.4
1343.61169	141.9
1345.78589	83.5
1351.59021	1506.6
1352.47302	1069.9
1353.38464	116.1
1362.61902	17.8
1369.75500	437.6
1373.47522	115.6
1385.43579	297.4
1386.40222	82.4
1403.68335	210.0
1411.17395	105.8
1421.96387	107.7
1454.22778	107.7
1455.21033	181.3
1495.43579	83.7
