# Supplementary material for: Phosphoproteomic Analysis of Platelets Activated by Pro-Thrombotic Oxidized Phospholipids and Thrombin
Source: PLoS One. 2014 Jan 6;9(1):e84488. doi: 10.1371/journal.pone.0084488 (PMC3882224; doi:10.1371/journal.pone.0084488)
Supplement: Annotated Spectra S4 — (ZIP) [file pone.0084488.s007.zip › RLTVSSLQESGLK_-16_2_82760.txt]

m/z	i	matches
212.40924	40.7
225.38426	26.9
227.10344	40.7
229.77538	22.4
237.68776	90.7
239.28899	17.9
242.48868	102.4
244.46263	87.0
245.27605	127.7
249.32095	43.0
253.14494	92.9
254.31892	209.4
255.64902	139.6
257.15860	116.0
257.98495	71.7
259.15070	42.9
260.37424	256.7
262.20459	58.8
266.20612	109.7
268.29297	84.2
269.48309	99.9
270.28745	807.5
270.92194	44.3
274.40656	207.5
275.10782	168.8
276.23450	162.1
279.30829	94.1
282.31595	181.3
285.27960	132.8
287.10120	67.7
288.47379	146.1
293.23550	56.6
296.02844	63.5
296.81665	47.5
299.30652	22.5
302.13669	173.5
303.48560	58.9
305.26511	70.1
309.11804	102.3
311.23553	146.9
312.23566	258.1
314.12766	176.4
315.95505	83.0
317.25824	418.9
318.46674	94.6
325.27472	36.1
327.46118	38.3
329.21881	113.3
332.09741	100.1
335.42609	29.5
338.41022	70.4
339.87500	55.9
341.38531	62.5
342.25848	36.3
343.43201	82.5
348.62408	42.9
350.13373	37.5
351.30914	81.0
353.15985	106.1
355.41885	112.1
359.39053	67.5
360.29138	226.9
365.06207	93.7
367.90881	56.7
369.17822	209.5
370.32684	192.0
371.32385	491.0
371.96368	117.0
374.41937	275.4
378.26208	29.5
380.45911	156.8
382.28094	295.5
383.81531	130.0
384.74695	146.6
385.44495	141.0
386.47662	53.7
387.93976	150.5
391.41315	314.4
392.29199	17.8
394.34363	100.1
395.56793	81.8
399.47498	180.3
400.45111	165.2
404.28546	3328.8
405.18457	316.3
408.04480	103.7
411.25281	679.9
411.93152	15.5
416.14307	129.9
418.01044	63.2
419.27649	40.6
420.32617	106.0
421.96301	101.3
423.18671	24.7
425.24445	81.8
426.35236	438.6
427.21771	228.6
428.53772	169.7
435.47284	22.9
436.28607	187.8
437.02863	175.4
441.20795	20.3
442.27722	382.9
446.33026	65.2
449.68439	340.4
451.39691	52.1
452.38647	306.0
453.27838	373.0
455.10138	140.8
459.61005	63.0
460.30505	55.6
461.43005	218.0
467.20355	282.7
470.28021	2256.5
471.25665	766.0
472.14563	205.1
473.09991	676.3
475.31055	128.2
478.10919	127.4
481.35632	24.7
482.20410	592.9
483.27826	40.7
483.93384	177.2
487.45355	164.8
488.56982	455.2
489.30072	96.8
491.26221	758.8
493.19812	85.9
495.46631	197.0
497.32617	535.3
498.33362	254.8
499.53107	106.6
501.26624	111.6
502.23901	138.8
503.87518	92.2
507.41705	132.1
509.83148	183.9
511.47687	170.0
512.71844	48.8
513.79852	135.5
515.35376	459.2
516.21606	270.7
519.19482	131.5
520.38647	161.8
521.32336	136.2
523.50323	56.4
524.38470	678.7
526.31921	109.7
527.34351	299.0
528.52930	113.7
529.60901	63.5
530.28638	103.5
533.27551	1368.9
534.16199	159.8
535.37958	552.6
536.80524	280.1
538.31598	87.2
539.31757	510.4
540.30573	132.2
541.25836	276.6
542.58704	105.3
544.34308	638.8
546.33295	56.4
547.77991	22.4
548.79620	127.6
549.85773	687.2
551.18536	127.8
553.02045	867.9
554.54718	243.9
555.26892	46.5
556.11102	134.4
557.44452	1718.2
558.78961	329.7
559.58881	283.6
561.72943	226.0
562.64935	566.9
563.48590	269.0
565.29498	87.7
566.55804	72.9
567.53839	194.8
568.37421	166.5
570.21027	192.8
571.32947	196.3
571.97729	101.0
573.43066	106.0
574.33923	184.1
575.27509	499.1
576.43036	1869.6
577.40961	303.8
578.95044	112.8
580.35663	67.9
581.50043	51.7
582.79926	62.5
584.90442	52.1
587.51135	317.1
589.39075	91.3
590.86224	364.8
591.84015	355.9
592.61859	262.6
595.23724	76.9
596.48328	417.3
597.53998	708.4
598.59802	665.8
599.73944	385.3
602.24286	196.4
603.37317	217.3
604.42242	467.0
608.18396	393.5
609.58807	593.3
610.38239	192.7
611.43060	663.7
612.50104	166.7
614.11768	366.9
615.26337	126.2
616.24573	82.4
617.19769	40.7
618.33441	242.6
620.05225	256.2
622.25330	369.2
624.45685	121.7
625.76239	363.3
626.42383	3659.6
627.33551	1206.0
628.01898	311.4
629.08673	314.2
630.26239	747.6
631.62146	237.2
632.90680	480.6
634.23090	636.7
635.52740	452.9
636.52411	307.1
637.58148	106.6
638.85028	259.8
641.56097	658.8
642.40247	897.9
643.47345	620.5
644.32147	403.9
645.26349	948.6
646.23236	54.0
647.96783	564.2
648.78290	83.9
652.34326	692.1
653.15045	127.9
655.21594	616.4
656.69720	319.8
657.58575	332.5
658.87079	649.9
661.42053	935.8
662.20050	559.4
663.03137	186.8
664.35638	409.4
665.28235	86.2
666.23541	197.0
667.34735	262.1
668.26294	512.5
669.24896	145.8
670.02734	141.7
670.71906	183.4
671.88385	179.0
672.68848	366.1
674.29449	152.8
675.10217	279.9
676.43848	907.4
677.63141	1773.3
678.55255	434.7
679.48712	680.7
680.68231	539.7
682.59271	3797.3
683.34003	1963.6
684.25104	153.0
685.67072	8649.8
686.63605	2908.6
687.82709	549.6
688.71710	301.3
689.93646	237.4
691.70001	45253.6	[M+2H] (2+)-H2O-P, [M+2H] (2+)-NH3-P
692.57611	10463.7
694.34552	434.5
695.67084	690.8
696.50671	103.0
697.19873	65.6
698.08246	633.0
699.11926	3744.9
700.11578	16923.0
700.72449	191792.5	[M+2H] (2+)-P
701.55042	19082.0
702.48846	1991.4
703.77130	327.5
704.70007	606.0
705.57050	441.0
706.55011	436.0
707.42548	345.4
708.56842	1013.2
709.69531	3418.3
710.69550	779.1
711.49628	108.5
712.48651	148.1
713.28333	31.5
714.19720	455.3
715.10980	1664.9
715.85077	2752.4
716.72614	1470.4
717.34882	1026.2
718.29688	1134.6
719.27051	768.7
720.51202	1044.6
721.79370	437.2
722.55042	753.6
723.30109	722.8
724.29089	92.3
725.41498	550.2
726.22278	883.7
726.97711	1067.6
728.23956	1080.0
728.86530	132.4
730.03857	1540.3
731.16705	6084.7
732.19049	4765.3
733.39099	566.0
734.61066	776.2
735.68475	417.3
736.74078	959.9
737.55951	751.4
738.85956	2479.4
739.80341	5865.0
740.62140	15057.6	[M+2H] (2+)-H2O, [M+2H] (2+)-NH3
741.56042	812.9
743.33258	212.3
744.05835	145.6
747.18256	280.1
752.29230	160.7
753.31140	219.0
754.66412	132.2
756.45123	47.5
757.79193	62.5
758.77203	60.8
761.90753	69.6
765.44458	1603.3
766.49115	218.4
767.28412	51.8
768.35522	194.7
774.46564	3119.8
775.56500	1056.5
776.33484	85.8
777.38629	26.7
778.74652	890.3
779.58807	903.6
780.35468	44.6
781.09601	75.5
782.18634	89.5
783.64484	251.0
785.34552	140.8
786.06213	86.1
787.43829	67.9
789.47650	47.5
792.28687	92.3
798.11444	604.9
798.84283	13.2
800.51422	173.6
801.47955	328.0
802.62921	377.0
803.72607	707.9
805.21600	48.8
806.36407	77.1
808.24908	188.0
809.41254	850.0
813.21863	475.4
819.06427	132.9
819.66608	144.7
821.16370	321.6
823.04083	213.9
824.97369	300.6
826.23279	189.4
827.21649	499.3
828.11902	483.5
832.35333	49.8
834.00543	441.8
834.67297	229.6
836.08527	369.3
837.40887	353.3
838.69507	63.5
839.69843	83.3
843.63647	776.7
844.25775	26.6
845.55194	119.8
846.63043	436.1
847.70862	240.5
849.17419	126.8
850.55023	121.8
851.50140	35.8
852.47797	1341.1
854.16034	34.1
855.34131	84.6
858.26642	65.4
860.40198	106.8
861.33173	160.2
862.58911	257.1
863.46448	440.9
864.55219	85.7
865.47864	195.9
866.70074	37.7
867.71436	687.4
868.52655	570.8
871.30780	339.6
871.92999	160.6
874.04620	103.7
875.45673	94.5
877.70758	217.1
880.67413	264.9
881.50073	63.2
882.41553	34.1
883.66107	47.8
885.72980	261.5
886.54590	314.2
887.88568	625.0
889.13379	699.3
890.04254	330.6
891.64630	363.7
894.25922	178.9
895.31030	31.5
899.36603	652.0
900.75635	235.1
902.65790	137.4
904.55469	250.1
906.22931	147.8
907.34430	111.6
909.43463	157.5
911.69794	225.0
912.43457	27.6
913.32025	481.8
914.35992	252.3
915.59039	219.1
918.43335	198.9
919.69067	1029.2
921.66675	221.0
922.70538	1066.1
923.55890	643.6
924.24756	150.5
925.66699	238.4
926.52905	142.5
927.23779	407.2
928.17090	61.3
929.02661	954.6
930.44604	733.1
931.08258	136.0
932.17157	267.8
933.48151	230.4
935.86377	549.9
936.92999	970.6
937.69196	403.1
938.32831	103.6
940.25659	133.7
941.34784	685.4
942.49341	654.3
943.66803	61.1
945.43304	107.6
947.25311	451.0
948.07159	425.2
948.94696	457.6
949.65509	95.8
950.58813	101.1
952.33929	168.1
953.53973	185.9
954.33759	318.5
957.14093	212.7
958.16156	328.4
958.92065	200.3
959.93457	81.9
961.02759	584.7
962.17358	317.6
963.32233	451.1
964.71167	446.8
965.41479	1454.9
966.38354	1243.3
967.40741	437.2
968.58453	29.3
969.49005	45.3
971.44653	536.9
972.08160	50.7
973.10016	106.8
976.47894	148.6
978.01740	762.2
978.72748	756.2
979.57349	591.3
981.66022	137.1
982.74335	199.5
984.31903	124.2
986.97534	61.2
988.92560	296.3
990.78418	71.8
991.56055	88.6
992.39258	71.7
993.15576	36.2
996.41864	1847.6
997.47754	1125.6
998.60114	139.3
999.30035	35.9
1000.73633	137.0
1001.54523	33.6
1002.20465	24.7
1004.57074	45.3
1005.76715	203.5
1007.41132	258.5
1008.37665	515.0
1010.38678	814.2
1012.04761	431.5
1012.75043	74.6
1013.90771	200.8
1014.63666	53.5
1015.65314	15.7
1016.35699	302.7
1020.10205	440.3
1021.29718	153.6
1022.88727	340.9
1024.50073	93.1
1026.21204	116.6
1027.61536	381.0
1028.40527	2051.5
1029.34705	830.4
1030.44580	102.5
1031.77893	169.9
1033.44727	126.6
1034.42139	143.9
1035.34229	251.9
1036.44336	315.8
1037.20605	293.8
1038.79175	33.8
1040.52332	148.7
1046.29443	69.4
1047.03088	229.2
1052.72803	76.8
1055.81262	303.9
1058.14990	148.8
1060.30896	220.2
1065.88843	135.2
1066.75330	490.8
1067.84070	384.9
1068.57751	67.7
1070.26074	192.9
1071.31787	276.6
1072.63745	213.4
1074.84302	252.7
1076.26807	420.1
1077.25220	531.7
1079.37708	53.5
1080.43213	72.7
1081.32959	38.7
1082.54834	119.9
1083.44177	431.5
1084.60742	156.0
1085.27185	58.9
1086.41943	177.3
1090.44958	506.2
1092.12781	92.2
1092.91272	100.2
1094.35229	2737.8
1095.31860	961.5
1096.16309	83.9
1097.19165	128.7
1098.38281	433.0
1099.42908	655.9
1100.12830	148.1
1100.72949	44.3
1104.29199	31.5
1105.43433	164.7
1106.57007	157.6
1108.71509	33.7
1110.48535	158.4
1112.53076	690.7
1114.15833	372.1
1118.04883	171.9
1119.38477	74.2
1121.31458	56.6
1122.55298	365.0
1123.39380	79.4
1125.58960	107.6
1128.00342	467.0
1129.14819	261.3
1130.92822	314.1
1131.61353	103.9
1135.88623	101.3
1140.54028	750.3
1141.70752	151.9
1142.50586	253.1
1146.44299	293.4
1148.56055	512.5
1149.80725	194.6
1154.36475	234.8
1157.63928	137.8
1158.66113	435.3
1162.04419	48.9
1163.22253	507.5
1164.00269	84.3
1165.68713	33.8
1166.57422	112.8
1169.48096	122.3
1170.31042	157.4
1171.64832	206.9
1181.57251	494.6
1182.70984	123.1
1183.73853	152.0
1188.27441	140.2
1190.51331	54.4
1192.09863	148.9
1192.82861	95.7
1194.25403	42.7
1195.18726	175.6
1196.42603	52.1
1197.46240	36.1
1204.01416	109.2
1205.31006	141.7
1206.01318	31.1
1206.83545	31.6
1207.68457	234.4
1209.89282	549.6
1210.67285	74.8
1211.57251	581.5
1212.51709	247.8
1214.22498	103.7
1216.91907	45.0
1218.01318	81.8
1219.42822	88.7
1220.49011	237.4
1221.58826	687.9
1223.23193	128.7
1223.84998	61.2
1224.55969	147.5
1225.40674	53.9
1226.17517	45.0
1227.04968	53.5
1228.42017	1821.8
1229.57532	641.6
1230.63318	96.7
1233.86487	96.8
1235.76306	192.0
1236.63147	26.3
1237.59851	43.0
1238.62329	441.8
1239.56604	592.7
1240.51575	276.7
1243.60779	147.5
1245.98694	121.2
1246.71423	351.1
1249.57764	105.2
1251.13074	44.3
1252.79211	388.8
1253.60278	1941.8
1254.54272	913.7
1255.45471	528.0
1256.58435	229.8
1258.58154	27.0
1264.69604	133.4
1267.02380	79.5
1268.53235	162.8
1271.59070	377.7
1272.91272	874.6
1274.06738	70.3
1278.57593	114.3
1282.76440	207.7
1283.68420	96.1
1284.49451	67.9
1286.13428	40.6
1287.99841	103.2
1297.42712	101.9
1299.48303	115.1
1305.39612	89.6
1306.63770	118.5
1307.63513	47.0
1320.62097	55.8
1321.89136	52.1
1324.54871	105.8
1325.46887	177.3
1331.42078	77.0
1333.52783	667.3
1334.69861	445.7
1335.78882	27.0
1339.72205	165.1
1341.46619	269.8
1342.47156	208.1
1343.70593	281.8
1349.26160	88.7
1351.50012	1420.3
1352.62122	1218.5
1353.64343	362.4
1362.67944	96.1
1367.37097	44.4
1369.33948	246.7
1370.52161	149.4
1371.43835	22.4
1378.22876	161.0
1401.69165	221.2
1415.58533	147.9
1422.43945	187.6
1436.67944	49.8
1501.35681	58.9
