# Supplementary material for: Phosphoproteomic Analysis of Platelets Activated by Pro-Thrombotic Oxidized Phospholipids and Thrombin
Source: PLoS One. 2014 Jan 6;9(1):e84488. doi: 10.1371/journal.pone.0084488 (PMC3882224; doi:10.1371/journal.pone.0084488)
Supplement: Annotated Spectra S4 — (ZIP) [file pone.0084488.s007.zip › RLTVSSLQESGLK_-17_2_100609.txt]

m/z	i	matches
213.30307	22.5
215.29411	35.8
218.33661	67.8
220.94568	47.4
226.86943	37.7
233.25409	77.1
236.08743	20.7
237.12601	34.0
238.34033	123.7
239.19119	51.2
242.44383	39.8
245.10944	404.3
253.36450	30.2
253.98309	61.0
257.94049	137.3
260.30096	258.4
263.24506	145.1
268.12537	32.1
270.47418	453.0
271.37024	262.9
272.36270	43.5
276.33405	28.3
278.40591	126.8
279.53922	41.6
282.20074	95.3
284.07968	119.7
286.26123	157.7
289.31213	72.3
294.45868	60.8
296.39362	72.2
302.30896	308.6
305.43298	37.9
307.22168	114.1
309.06207	24.5
312.36188	617.1
314.20364	41.6
314.80643	87.5
317.20276	466.2
318.39279	49.5
321.27347	24.5
323.34467	30.3
326.28882	76.0
327.48755	44.3
335.07233	51.7
336.57898	180.1
351.41092	46.0
353.01471	248.8
354.44574	199.6
358.04156	30.2
358.95795	22.5
359.97095	124.5
362.20831	18.7
363.25696	79.4
366.91833	103.7
368.14136	93.2
369.16327	465.2
371.38550	425.8
372.38757	132.8
373.04810	68.5
374.28973	37.8
379.40723	28.8
381.07690	85.0
385.19415	138.9
385.86340	32.1
386.56006	41.7
387.38666	168.7
389.52173	68.3
393.45410	124.6
394.20593	51.2
395.24792	32.2
396.56317	53.6
398.17401	202.5
399.39954	26.4
401.22748	53.3
403.47864	270.3
404.39545	3105.0
405.34656	190.1
408.34906	168.8
409.38397	49.3
410.09918	47.5
411.23505	543.3
413.42474	36.0
416.29456	68.3
426.37415	117.7
427.22980	112.2
427.90649	24.4
429.22516	163.8
436.37317	155.8
437.42102	60.8
440.38879	81.8
441.17401	178.0
442.37347	247.9
443.40546	88.8
446.62836	59.6
451.97729	353.8
453.32666	85.3
454.33447	127.3
455.38275	190.4
457.20062	76.1
459.30530	122.8
460.91547	23.4
464.29169	39.6
465.10986	275.0
467.21405	14.9
468.57654	157.4
469.27661	332.9
470.36987	1578.4
471.31470	186.6
472.25262	341.9
473.50659	182.3
477.44641	47.3
478.20929	121.7
481.21442	137.2
482.62915	276.8
483.26807	32.2
484.22205	437.9
486.21460	100.6
488.36078	148.7
489.73853	467.4
491.55115	205.7
492.58008	91.2
495.13666	70.6
496.78448	439.9
497.97388	115.0
499.30963	261.0
500.63098	62.5
501.27600	26.4
503.40479	19.1
505.55048	119.8
506.43347	201.1
507.15662	27.0
510.34021	74.0
511.39124	229.4
514.24054	44.7
515.43085	551.2
516.34448	113.7
517.06970	22.6
518.01984	26.4
518.65485	75.3
519.42725	385.0
520.49994	79.8
521.41974	35.2
523.15210	58.1
524.37738	113.7
525.00122	159.1
526.28137	22.6
527.48804	352.4
528.21198	120.1
529.26099	163.0
530.12164	84.9
531.63702	160.3
533.44519	1616.7
534.19641	407.7
537.10773	47.5
539.32794	322.1
540.64996	275.7
543.11615	278.2
543.85162	62.4
546.26947	215.4
547.75653	287.0
549.09308	94.2
550.13324	463.2
551.32111	169.1
553.03986	743.5
554.19537	30.2
555.02399	389.1
557.24078	944.6
558.51648	492.8
559.57684	319.6
560.45844	215.6
561.98651	217.5
563.21881	110.1
569.19684	302.5
570.02460	66.5
573.25220	232.1
574.18024	369.9
575.45331	52.5
576.48657	1035.7
577.12427	169.5
578.97314	171.4
580.53931	311.6
582.21454	636.5
582.88666	117.9
583.73694	292.1
584.47577	122.4
585.34796	66.6
586.49255	81.2
588.04004	35.9
589.45081	234.8
590.39362	393.4
591.28766	309.0
592.16656	364.7
593.06146	325.1
596.81000	80.4
598.03033	411.1
599.08899	232.1
600.82227	1095.3
601.94879	272.8
602.86957	125.6
604.55621	277.5
605.17352	80.8
606.28754	52.7
607.47064	154.1
608.42438	239.6
609.45844	632.0
610.31036	374.3
611.13129	421.9
612.10126	193.2
612.94012	359.0
614.58331	253.2
615.67798	210.6
616.36932	169.6
617.67670	514.2
618.50574	168.1
619.67633	387.7
620.48712	356.2
622.35309	148.5
623.05084	69.7
624.78961	827.9
626.39722	2854.5
627.31427	1010.0
628.26990	311.7
630.25146	448.7
631.26465	194.4
632.22131	358.0
632.89331	335.0
633.57983	309.5
634.28302	114.1
635.42139	316.9
636.19983	374.8
640.06512	180.4
641.69012	571.7
643.64459	996.4
644.66962	462.5
645.86261	230.6
648.56818	875.5
649.54828	122.1
650.38959	197.1
651.05823	368.9
652.43964	332.1
657.34821	166.8
659.39063	375.0
660.83124	390.4
661.44098	755.0
662.40240	586.7
663.35626	183.0
665.10431	91.4
666.16693	18.8
667.50232	333.1
668.35840	144.5
669.26721	229.1
670.46057	273.7
671.67877	496.5
672.84540	734.0
674.48907	803.8
675.59320	378.5
676.73456	717.9
677.46307	1034.1
678.67059	726.6
679.57196	464.8
680.92303	957.4
682.24518	1619.3
683.06989	2529.1
684.24286	519.1
685.34949	3841.7
686.08295	4093.3
687.09711	1536.5
688.18927	212.5
689.09283	104.9
689.69281	188.9
690.69958	831.8
691.70605	36800.6	[M+2H] (2+)-H2O-P, [M+2H] (2+)-NH3-P
692.62457	7648.1
693.67310	651.1
694.48022	189.5
695.67957	669.0
696.45349	97.4
697.93781	24.5
699.04218	2508.5
700.36066	86691.9	[M+2H] (2+)-P
701.09167	82538.7
702.10370	1465.5
702.80243	608.6
704.02655	775.5
705.08246	662.5
705.94171	277.8
706.92828	794.2
708.49261	1024.8
709.37903	2100.6
710.10040	2135.6
711.02374	1083.1
711.92444	586.2
713.13196	725.9
713.77423	152.2
715.02789	1765.3
716.05762	2958.6
717.16718	1749.8
718.18927	606.1
719.50732	796.8
720.45111	358.2
721.31232	622.3
722.59381	349.8
723.46149	866.1
724.44147	781.2
725.52667	309.2
726.89368	901.8
728.21399	827.5
729.23145	415.1
730.32501	1137.8
731.36072	4982.9	[M+2H] (2+)-NH3-H2O
732.30670	3607.6
733.36108	679.4
734.49664	977.9
735.40521	1590.2
736.55170	2460.8
737.55310	2269.8
738.69208	2284.6
739.52521	4869.9	b (7) (1+)-P
740.51050	12530.4	[M+2H] (2+)-H2O, [M+2H] (2+)-NH3
741.46802	479.1
742.55072	201.3
748.85345	95.3
758.19055	62.7
759.44629	123.8
761.43805	80.0
763.39258	47.6
764.31750	115.3
765.66241	1452.0
766.74054	295.8
773.21271	41.6
774.40167	1775.0
775.36517	744.4
776.42480	56.9
778.83783	1730.4
779.64337	526.1
780.48529	86.0
781.28833	96.8
782.03033	72.3
783.46301	47.3
784.38800	161.8
785.13544	113.8
785.96490	114.0
787.02472	187.5
787.80493	211.5
790.08563	186.3
792.36285	57.0
796.52557	51.3
799.07465	375.6
799.89624	94.5
800.88885	62.6
802.73828	152.0
803.71613	226.2
804.49677	120.4
806.18274	91.3
807.35980	361.4
808.10345	62.2
808.90930	96.9
810.44586	337.4
812.45361	146.9
817.21381	268.1
818.43866	591.4
819.41559	183.9
820.37701	213.2
821.78760	298.7
822.73114	141.8
823.35077	559.4
824.71564	307.6
825.55927	185.5
826.45844	58.7
828.25275	294.0
829.00659	137.3
830.63239	100.8
832.08209	391.5
833.02014	263.4
834.40253	395.1
835.54071	463.4
837.43378	144.2
838.19617	129.2
838.82379	117.9
839.88556	187.5
842.52838	28.3
843.57562	170.5
844.37823	72.1
845.68115	187.0
848.21533	358.0
849.75140	128.8
850.39014	294.1
851.72528	215.6
852.44232	695.1
853.96918	254.3
854.89203	88.8
856.71149	194.0
858.63025	203.5
860.38458	97.4
861.39594	40.4
862.88605	152.4
863.51495	255.1
864.48029	85.7
865.16101	136.0
867.54828	1073.2
868.31189	497.6
868.92377	327.8
869.77435	120.2
871.73126	66.6
873.23987	180.4
874.58636	95.3
878.37982	16.8
880.36188	201.0
881.38287	222.7
882.12067	24.5
883.52515	110.7
885.38525	108.0
887.18732	1235.3
887.89362	131.9
888.86774	499.3
889.68866	177.3
891.62012	32.1
895.14941	364.7
898.49683	572.1
899.37018	135.4
901.59369	121.0
902.59869	47.4
903.55957	268.6
904.40192	170.2
907.42920	110.3
909.58490	219.8
911.63062	153.2
913.01129	443.6
914.38458	244.0
916.43597	147.5
917.40021	126.6
921.15704	182.8
923.00006	688.8
923.81586	337.7
925.81567	60.2
927.54883	167.4
928.32709	143.9
929.12207	94.8
930.31549	795.9
931.49835	438.3
932.63379	70.3
933.29584	34.0
935.30518	342.7
936.24957	979.5
937.06769	358.0
938.39874	495.4
939.38580	276.9
941.12671	765.5
942.14478	228.5
943.47162	148.5
944.09723	110.6
945.43427	178.5
946.94720	604.4
947.90527	553.8
948.80298	135.7
949.60773	145.1
950.59747	457.7
952.37476	130.9
953.03247	83.6
953.63556	35.9
955.59723	131.8
957.20410	231.4
958.27643	173.7
959.53424	53.1
962.53882	129.1
965.15765	852.5
965.82111	736.3
966.60797	493.2
967.57062	433.3
968.53827	273.3
969.75043	205.0
970.79572	77.7
971.63232	676.1
972.49396	142.0
973.75732	517.3
975.18744	339.5
976.94379	273.7
978.54688	420.8
979.25024	219.6
981.20459	221.0
982.26947	51.2
984.43549	175.5
985.22552	192.3
986.57666	45.5
987.39020	32.8
989.79901	755.3
991.03265	174.2
991.86859	55.0
992.55127	134.3
993.50775	134.9
995.57983	187.3
996.45508	971.0
997.42682	952.9
999.73309	36.6
1001.03589	131.6
1005.33057	52.3
1007.46069	158.2
1008.87469	115.9
1010.42487	266.0
1011.34564	164.1
1012.50458	383.8
1013.54462	232.2
1014.24103	288.4
1020.28156	34.0
1021.33331	337.0
1022.62872	306.8
1025.26953	146.0
1026.97632	448.6
1028.24097	1277.6
1029.25098	570.0
1030.40369	310.5
1031.65210	132.9
1032.49280	128.2
1033.65674	194.1
1034.39978	117.8
1035.32666	417.9
1036.22229	391.9
1039.02771	148.8
1040.32666	44.3
1042.49780	15.0
1044.10303	155.6
1047.42273	637.4
1049.06934	29.3
1051.85645	138.1
1053.06140	366.9
1053.73755	44.3
1057.13013	215.1
1058.24011	58.0
1059.48572	134.3
1061.62585	268.5
1063.44592	51.2
1064.53955	146.8
1065.60095	175.5
1067.37720	56.9
1068.72937	87.8
1070.38989	87.4
1071.46045	394.4
1073.53271	296.3
1075.78931	53.1
1076.58606	234.9
1077.39087	328.2
1078.29810	35.9
1079.47302	81.7
1082.52490	64.7
1083.46179	911.7
1084.40771	604.8
1085.41577	221.1
1086.39233	62.4
1088.39343	104.9
1089.55945	195.9
1090.39807	215.4
1092.02759	175.9
1094.47534	1944.3
1095.54785	1046.5
1096.80786	421.5
1097.68066	76.2
1099.18945	488.1
1100.34058	132.3
1105.40747	122.1
1106.11084	216.0
1108.63184	51.1
1110.81433	467.2
1112.46741	414.7
1113.73413	113.7
1114.42957	72.2
1116.05933	86.5
1119.52759	108.7
1120.45300	100.6
1122.42627	75.5
1123.52502	87.1
1125.04663	144.4
1126.00317	90.6
1127.14575	295.0
1128.20007	32.2
1130.55408	265.6
1131.63550	64.6
1139.72485	56.3
1140.61963	380.8
1141.59363	291.9
1143.99646	84.4
1145.73755	134.6
1148.85803	147.7
1151.40234	73.9
1152.80798	133.6
1154.77979	47.4
1157.42517	248.7
1158.57043	101.4
1159.61938	361.2
1161.14319	36.5
1162.45459	96.3
1163.57080	490.1
1164.67371	460.4
1167.53809	255.4
1170.73718	52.2
1172.37769	129.2
1178.78650	103.9
1181.21008	66.4
1184.22473	223.4
1185.50586	79.9
1191.44043	72.3
1192.76160	179.4
1194.54785	66.4
1196.60669	243.5
1201.64136	22.8
1204.42896	95.3
1207.12891	236.8
1207.82605	47.1
1209.48999	89.8
1210.33667	208.5
1211.51660	49.4
1212.43945	231.3
1215.55151	199.9
1217.71765	51.2
1220.58386	215.7
1222.25513	232.6
1223.27661	61.3
1224.48181	113.4
1225.19702	289.4
1226.07825	190.6
1228.58472	1095.8
1229.51733	520.9
1230.52686	160.9
1233.14331	93.4
1235.72131	310.1
1236.65466	188.2
1238.61682	534.0
1239.39807	96.8
1240.64563	52.0
1242.53870	57.0
1243.84094	133.1
1244.55017	34.0
1245.32239	121.6
1246.69226	354.4
1248.19751	89.6
1253.43518	1289.1
1254.40491	900.2
1255.62878	559.7
1256.53198	342.9
1259.37878	78.0
1260.78247	179.0
1264.24121	119.1
1268.44531	186.5
1271.50427	399.5
1272.18323	236.9
1272.85730	383.6
1273.82825	205.2
1278.72693	25.1
1280.24951	161.2
1281.25354	20.7
1282.26843	20.7
1283.79553	158.5
1291.31055	162.2
1300.82019	79.5
1301.87524	96.9
1303.19373	117.2
1306.83972	108.6
1307.65796	186.1
1318.01648	202.8
1319.54114	70.3
1321.70203	116.4
1322.71228	155.8
1325.52930	439.8
1333.52954	383.5
1334.51831	177.5
1335.66150	279.3
1338.20386	87.5
1339.82507	100.9
1341.83167	301.1
1342.82385	30.2
1345.09851	41.8
1348.45874	95.1
1351.57813	1809.7
1352.76660	880.6
1353.56189	122.8
1359.06140	60.9
1362.94250	28.3
1369.67468	266.8
1370.53625	166.4
1385.72888	94.5
1387.55994	259.2
1439.79358	28.3
