# Supplementary material for: Phosphoproteomic Analysis of Platelets Activated by Pro-Thrombotic Oxidized Phospholipids and Thrombin
Source: PLoS One. 2014 Jan 6;9(1):e84488. doi: 10.1371/journal.pone.0084488 (PMC3882224; doi:10.1371/journal.pone.0084488)
Supplement: Annotated Spectra S4 — (ZIP) [file pone.0084488.s007.zip › RNEITLQWTKPVYDGGSMITGYIVEK_-21_2_154212.txt]

m/z	i	matches
244.25003	26.9
268.15387	19.5
274.05688	26.2
278.11127	4.3
310.14404	8.1
311.46909	6.7
318.17224	5.1
322.35385	10.2
329.09650	12.3
330.77628	40.9	y (11) (4+)-NH3-P, y (11) (4+)-H2O-P
346.29443	23.2
353.12897	23.6
355.29102	11.4
366.16937	5.6
369.35541	4.7
375.44662	13.9
381.32715	12.4
382.31839	11.9
383.35190	20.3
384.32462	17.5
391.25903	9.1
410.83386	7.3
416.41797	30.0
418.42834	11.9
420.70355	16.9
421.97180	11.5
424.00598	10.6
426.45514	13.5
429.95966	7.2
438.14014	29.3
444.12958	6.8
445.18384	4.7
457.55841	19.1
458.33124	4.8
474.23236	11.9
480.41754	42.6	y (11) (3+), b (16) (4+)-H2O
485.78082	7.2
488.55286	27.4
498.26929	35.1	y (12) (3+), b (17) (4+)-NH3-P, y (13) (3+)-H2O-P, y (13) (3+)-NH3-P, b (17) (4+)-H2O-P
499.67151	9.3
501.31006	30.3
504.41968	11.6
508.32190	11.9
514.20056	18.9
515.09747	25.2
516.16486	23.3
520.37054	4.3
522.64935	12.3
525.48517	15.3
527.06543	55.4	b (17) (4+), y (15) (3+)-3P
528.46637	23.1
534.45435	10.1
537.35565	26.2
538.35474	39.0	b (13) (3+)-P
540.23688	16.4
542.16003	18.1
544.08881	3.4
546.27917	6.3
553.87335	7.6
560.24896	4.3
563.20514	22.7
565.25732	28.5
567.23010	28.4
576.04852	32.1	y (20) (4+)-H2O-2P, y (20) (4+)-NH3-2P, b (14) (3+)-P
578.50763	14.5
583.46771	23.3
584.73676	23.9
585.54565	10.2
587.34454	4.7
591.95392	7.3
592.60583	17.7
593.23285	35.1	y (19) (4+)-NH3, y (10) (2+)-2P
595.31635	12.3
597.19922	13.0
599.33954	71.9	b (21) (4+)-2P, y (9) (2+)-NH3, y (20) (4+)-NH3-P, y (22) (4+)-NH3-4P, y (22) (4+)-H2O-4P, y (20) (4+)-H2O-P
600.53180	15.9
601.22583	6.0
604.29767	7.1
610.31085	12.6
612.50153	73.0	b (9) (2+), y (11) (2+)-NH3-2P, y (11) (2+)-H2O-2P
613.25665	15.8
616.25592	8.1
617.27167	18.1
618.93549	46.5	y (16) (3+)-H2O-P, y (15) (3+)-H2O, y (15) (3+)-NH3, b (21) (4+)-NH3-P, y (16) (3+)-NH3-P, b (21) (4+)-H2O-P, b (10) (2+)-NH3-P
622.42426	5.1
624.89771	6.0
625.97479	7.7
628.28394	37.9	y (17) (3+)-H2O-2P, b (20) (4+)-H2O, y (22) (4+)-3P, b (15) (3+), y (20) (4+), y (21) (4+)-NH3-P, y (17) (3+)-NH3-2P, y (23) (4+)-H2O-4P, y (21) (4+)-H2O-P, y (23) (4+)-NH3-4P
630.40210	21.3
631.39661	14.0
635.85382	77.7	y (18) (3+)-3P
638.87946	16.0
643.32513	13.8
644.25293	42.9	b (21) (4+)-NH3
645.82733	9.0
647.89838	12.0
651.54987	6.4
652.48212	14.8
654.82379	45.9	b (22) (4+)-H2O-2P, b (22) (4+)-NH3-2P
657.58496	23.5
659.00323	47.4	b (22) (4+)-2P, y (13) (2+)-3P, b (24) (4+)-H2O-4P, b (23) (4+)-H2O-3P, b (24) (4+)-NH3-4P, b (23) (4+)-NH3-3P
667.39911	29.9
669.38513	23.6
670.31433	18.1
672.37616	34.2	y (6) (1+)-H2O-P
674.56378	31.8	b (18) (3+)-H2O-2P, b (18) (3+)-NH3-2P
676.68683	14.8
677.64130	45.0	y (23) (4+)-H2O-2P, b (5) (1+)-NH3, y (23) (4+)-NH3-2P, y (22) (4+)-P
678.61865	20.7
679.41339	42.9	b (22) (4+)-NH3-P, b (22) (4+)-H2O-P
680.25665	31.3	b (18) (3+)-2P
683.85199	15.6
685.76178	20.8
686.72931	102.2
687.39606	14.3
689.29730	65.2	y (24) (4+)-3P, y (25) (4+)-H2O-4P, y (25) (4+)-NH3-4P, y (12) (2+)-H2O-P
691.75580	9.4
694.12115	262.7	y (17) (3+)-NH3, b (5) (1+), y (17) (3+)-H2O, y (18) (3+)-H2O-P, y (25) (4+)-4P
694.94348	83.9	y (18) (3+)-NH3-P
699.09595	44.2	y (13) (2+)-H2O-2P, y (13) (2+)-NH3-2P, y (12) (2+)-P
699.78906	57.4	y (17) (3+)
700.43646	3.5
701.38831	26.1
702.20343	37.1	b (17) (3+), y (23) (4+)-NH3-P, y (23) (4+)-H2O-P, y (22) (4+)
703.36896	22.4
704.38196	11.9
705.05554	18.0
706.67279	43.2	y (23) (4+)-P, y (13) (2+)-2P
707.38580	17.0
708.53888	6.8
709.32019	25.4
711.45538	32.8	y (11) (2+)-NH3
714.29614	164.4	y (24) (4+)-2P, b (18) (3+)-P, y (25) (4+)-NH3-3P, y (5) (1+)-NH3
714.92639	6.8
716.42523	19.0
718.33698	22.8
721.00403	38.0	b (25) (4+)-3P
725.52075	20.7
729.16315	5.2
731.72388	11.9
732.51617	43.5	b (24) (4+)-H2O-P, b (24) (4+)-NH3-P, y (18) (3+), b (23) (4+)-H2O, b (23) (4+)-NH3, [M+4H] (4+)-4P
734.14166	104.6	y (20) (3+)-NH3-3P, y (24) (4+)-NH3-P, y (24) (4+)-H2O-P, y (20) (3+)-H2O-3P
734.76373	82.5
735.92365	19.6
738.54303	130.0	y (25) (4+)-H2O-2P, y (24) (4+)-P, y (12) (2+)-NH3, y (25) (4+)-NH3-2P, y (12) (2+)-H2O
741.47070	16.5
743.07953	146.0	y (25) (4+)-2P
743.72180	17.4
745.97211	30.0
748.17926	6.0
749.87292	35.5
751.46997	315.5	b (19) (3+)-P
752.63153	159.6	[M+4H] (4+)-NH3-3P, [M+4H] (4+)-H2O-3P
754.10553	7.3
755.15869	4.3
757.26202	21.0
758.44995	59.9	y (24) (4+)-H2O, y (24) (4+)-NH3
760.06232	42.3	b (21) (3+)-H2O-3P, b (21) (3+)-NH3-3P
761.07996	44.5	b (24) (4+)
762.63605	17.4
765.15253	44.6	b (21) (3+)-3P, b (25) (4+)-NH3-P, b (12) (2+)-NH3, b (25) (4+)-H2O-P, b (12) (2+)-H2O
767.44385	35.0	y (20) (3+)-H2O-2P, y (20) (3+)-NH3-2P, y (25) (4+)-P
768.50690	47.1
769.53827	10.5
770.29303	6.8
771.53510	243.4	y (6) (1+)-NH3, y (21) (3+)-H2O-3P, y (21) (3+)-NH3-3P
772.58270	18.2
773.52234	138.2	b (12) (2+), b (20) (3+)-H2O-2P, b (20) (3+)-NH3-2P, y (7) (1+)-2P
774.61755	33.3
775.67242	5.6
776.54401	25.8
777.26526	38.6	y (21) (3+)-3P, b (19) (3+)-H2O, [M+4H] (4+)-NH3-2P, [M+4H] (4+)-H2O-2P
780.08270	505.1	y (15) (2+)-H2O-3P, y (14) (2+)-H2O-2P, y (15) (2+)-NH3-3P, y (14) (2+)-NH3-2P
781.79620	379.9	[M+4H] (4+)-2P
782.43585	166.2
784.64508	19.8
785.29401	6.7
786.04974	37.9	y (25) (4+)-H2O
788.33929	606.7	y (14) (2+)-2P, y (6) (1+)
789.36786	191.2	b (25) (4+)-NH3, y (19) (3+)-NH3, y (15) (2+)-3P, b (25) (4+)-H2O, y (19) (3+)-H2O, b (6) (1+)-H2O
790.60468	137.1	y (25) (4+), b (6) (1+)-NH3
791.40118	22.8
792.75940	115.6	b (21) (3+)-NH3-2P, b (21) (3+)-H2O-2P
793.63239	11.4
794.24847	9.0
795.29352	4.3
796.49902	254.2	y (13) (2+)-H2O, [M+4H] (4+)-NH3-H2O-P, y (13) (2+)-NH3
797.56091	243.5	b (13) (2+)-H2O-P, b (21) (3+)-2P, b (13) (2+)-NH3-P
798.44281	47.3
799.40759	24.6
800.34277	66.6	y (20) (3+)-NH3-P, y (22) (3+)-NH3-4P
801.12421	66.7	[M+4H] (4+)-H2O-P, [M+4H] (4+)-NH3-P
802.11761	56.8
803.08972	24.1
804.82745	22.8
805.73792	63.5	y (22) (3+)-4P, [M+4H] (4+)-P, y (20) (3+)-P, y (13) (2+), b (20) (3+)-H2O-P
806.81769	99.4	b (20) (3+)-NH3-P, b (13) (2+)-P, b (6) (1+)
808.78168	197.4	b (22) (3+)-NH3-4P
809.68036	446.8	y (21) (3+)-2P
811.11963	207.6	b (20) (3+)-P
812.20959	186.6
813.30872	157.0	b (22) (3+)-4P
814.11658	126.4
817.11688	160.1
820.57800	506.8	b (7) (1+)-NH3-P
821.90698	104.8	[M+4H] (4+)-NH3-H2O
822.50818	17.2
829.71454	18.8
851.63434	46.9	b (23) (3+)-4P
855.30499	181.7	b (14) (2+)-NH3-P, b (13) (2+), b (14) (2+)-H2O-P
856.50250	25.3
857.45789	27.4
860.43903	17.7
864.47565	69.4	b (14) (2+)-P, y (22) (3+)-NH3-2P, y (22) (3+)-H2O-2P
865.30377	25.7
866.22321	16.1
870.95685	13.5
872.34052	462.5	b (22) (3+)-H2O-2P
873.46631	226.0	b (22) (3+)-NH3-2P
874.20062	44.0
884.93243	56.9	b (24) (3+)-4P
889.47711	40.1
891.21289	78.0
892.25922	34.1	y (17) (2+)-H2O-3P, b (15) (2+)-P
893.26276	28.7
903.96747	16.3
905.78979	6.7
907.60797	13.1
908.41010	32.8	y (23) (3+)-2P
909.28705	121.8
910.23877	19.4
913.77563	20.3
915.51678	30.0
916.73633	134.2	b (23) (3+)-2P
917.59033	155.1	b (24) (3+)-3P, b (7) (1+)-H2O, y (25) (3+)-H2O-4P
928.34039	33.7	y (15) (2+)-NH3
929.62939	12.2
932.78955	13.9
946.29865	9.3
955.53400	19.0
966.49780	42.3	y (8) (1+)-H2O-P
969.36816	31.7	y (7) (1+)
970.49170	70.2	b (16) (2+)
971.69086	39.7
973.57837	20.3
974.28278	8.4
981.18536	51.3
982.70654	44.0	b (24) (3+)-P, y (25) (3+)-H2O-2P, b (23) (3+)
983.59991	40.3	y (24) (3+)-P, y (25) (3+)-NH3-2P
984.34662	4.3
993.26141	39.9	y (18) (2+)-NH3-2P, y (18) (2+)-H2O-2P, b (25) (3+)-2P
995.62665	21.5
1003.68335	62.5	b (17) (2+)-P
1005.51495	11.1
1006.52362	11.4
1013.10773	38.5	b (18) (2+)-NH3-2P
1015.33063	34.7	b (24) (3+), y (25) (3+)-H2O-P
1018.67706	31.7	b (25) (3+)-H2O-P
1024.25842	5.1
1026.09692	13.6
1032.48169	14.2
1033.35547	16.0
1041.08594	55.2	y (18) (2+)-H2O-P, y (17) (2+)-NH3
1045.24390	45.5	y (19) (2+)-3P, b (17) (2+)-NH3, b (17) (2+)-H2O
1048.37317	45.2	y (17) (2+), y (25) (3+)-H2O, y (25) (3+)-NH3
1053.34717	3.0
1054.97449	24.4
1057.21301	28.2
1058.39990	14.6
1066.29395	28.9
1067.35400	11.4
1069.85059	17.7
1070.52588	42.9	b (18) (2+)-P
1071.46143	27.4
1075.74927	8.6
1083.23560	8.6
1084.32654	52.6
1086.22327	51.4	y (19) (2+)-H2O-2P, y (19) (2+)-NH3-2P, y (10) (1+)-3P
1090.76782	31.5	y (18) (2+)-H2O, y (18) (2+)-NH3
1094.44238	56.2	y (19) (2+)-2P
1100.19946	23.2
1106.56482	7.4
1108.45679	35.0
1112.60510	12.6
1113.30798	39.6
1118.68030	10.6
1130.13574	19.2
1132.93579	22.4
1134.90088	13.9
1137.40430	23.4
1140.39954	25.0
1142.27454	22.1
1143.51001	39.1	y (19) (2+)-P, y (11) (1+)-3P
1148.86304	35.1	y (20) (2+)-H2O-2P
1162.07166	45.5
1168.51050	16.6
1169.88928	8.1
1189.77747	5.2
1191.80249	27.8
1192.72485	28.7
1195.88672	14.0
1199.41992	10.9
1207.57666	4.3
1216.93726	4.7
1218.63843	14.6
1225.28467	10.5
1231.09497	20.7
1233.14282	20.2
1235.36426	7.7
1240.60876	9.3
1241.75891	65.7	y (11) (1+)-2P
1242.48206	18.8
1250.77844	52.0
1252.54480	41.0	b (10) (1+)-P
1254.58667	22.1
1257.80713	9.5
1263.05774	32.9
1269.64026	25.7
1270.44238	59.1
1271.08508	18.3
1285.47864	14.7
1288.95593	11.1
1295.96387	9.8
1300.49585	41.6
1336.70496	13.5
1338.30225	11.9
1342.31042	30.3
1344.97742	58.8	y (22) (2+)-H2O-P
1351.34436	15.2
1355.29309	53.1	y (22) (2+)-P
1356.06213	49.5
1357.29333	21.6
1371.57629	5.1
1372.51807	35.6
1373.61487	8.4
1374.32751	20.1
1389.90906	49.0	b (25) (2+)-4P
1397.04504	13.5
1400.20959	163.2
1401.58435	18.7
1412.52759	6.7
1414.70349	9.8
1416.26013	141.3	b (24) (2+)-NH3-2P, b (22) (2+)
1417.45447	188.6	y (24) (2+)-H2O-2P, y (24) (2+)-NH3-2P
1418.32800	23.9
1440.65942	17.7
1490.37073	20.7
1512.44763	11.0
1515.80481	30.3
1532.70410	47.0	y (25) (2+)-P
1533.49353	21.4
1545.62280	46.0
1603.30688	9.0
1671.31226	7.6
1795.93774	22.0
