# Supplementary material for: Phosphoproteomic Analysis of Platelets Activated by Pro-Thrombotic Oxidized Phospholipids and Thrombin
Source: PLoS One. 2014 Jan 6;9(1):e84488. doi: 10.1371/journal.pone.0084488 (PMC3882224; doi:10.1371/journal.pone.0084488)
Supplement: Annotated Spectra S4 — (ZIP) [file pone.0084488.s007.zip › RNSLPQIPMLNLEAR_-14_2_143026.txt]

m/z	i	matches
262.15619	45.4
264.22125	44.4
271.39255	69.5
273.08267	7.9
275.34329	28.2
278.23260	17.9
279.38245	21.4
288.28638	14.7
289.54758	17.9
295.49545	121.1
296.18668	7.5
297.43503	9.4
305.43243	39.7
306.08481	30.6
312.44904	15.4
313.12149	21.7
317.55621	7.9
318.36545	29.5
319.96289	10.2
322.30530	131.0
323.67383	17.2
324.39600	36.4
333.21890	19.7
336.71750	7.8
338.06213	14.9
339.16995	81.3
340.35632	1622.4
341.34467	152.8
346.10501	32.5
347.43573	50.9
351.32745	38.6
354.28525	24.0
357.13705	34.1
358.00754	18.7
359.13879	20.3
361.03662	17.8
362.34305	41.9
367.53766	58.9
368.68823	12.5
369.38022	19.5
370.26599	29.6
372.29175	133.9
373.22858	82.8
375.38959	169.6
379.28430	35.7
384.24152	30.7
388.04117	72.5
389.43799	109.1
391.13831	94.9
395.45111	11.0
398.24963	14.1
399.14966	43.4
401.32947	50.9
408.30115	74.8
409.16846	110.9
412.14935	48.4
414.60443	7.9
421.22754	20.3
422.04657	18.5
425.33008	333.8
426.38147	104.5
429.71735	86.8
431.52649	14.1
432.41760	26.6
436.42609	168.1
437.58777	71.0
438.30902	65.9
442.36749	47.0
443.45917	23.9
445.38330	41.3
447.16919	20.5
452.63928	71.3
453.35413	4467.4	b (4) (1+)-P
454.37659	595.6
455.11023	9.4
458.55182	135.8
459.45624	36.3
464.16437	25.1
467.29199	12.3
471.23315	26.6
473.86804	31.0
477.51892	83.4
480.85321	25.7
482.42151	13.3
487.06451	58.7
487.77771	10.2
488.55920	114.9
490.56348	15.7
491.42352	33.2
495.36353	31.0
496.91168	59.6
497.59564	17.1
498.47748	42.7
499.53784	12.5
504.15125	42.7
505.27252	17.0
509.92468	18.0
511.62476	34.1
512.49615	12.5
516.23303	26.7
517.38672	40.2
519.64545	22.7
521.09393	37.4
524.01141	11.0
526.59473	35.3
528.46210	40.0
529.77850	35.7
531.54376	30.2
533.39838	61.0
534.23944	44.2
538.61304	79.5
540.08997	7.1
540.71954	34.1
542.37000	13.1
547.92566	15.6
550.79736	182.5
551.43390	22.0
556.23602	31.7
557.66296	36.4
558.60162	138.2
559.47845	53.2
563.95081	58.1
567.16418	36.6
568.17603	59.4
569.21033	84.3
571.96643	112.6
573.20508	50.8
576.58154	40.3
578.81012	19.5
580.69269	62.3
581.85645	81.4
582.89020	55.8
585.23334	19.7
586.47931	54.4
588.25195	47.3
589.14990	41.0
593.38196	46.4
595.53015	22.5
598.26923	27.1
601.00159	9.6
602.33044	224.5
603.46552	15.0
604.39880	30.3
607.27014	41.7
609.73749	46.6
610.44366	41.7
613.85913	21.6
616.10040	138.1
618.07593	65.9
618.82770	13.5
620.74304	13.3
622.63312	30.9
624.06976	39.8
627.36945	36.4
628.06537	29.8
630.25146	34.0
631.05151	71.0
631.95673	24.3
635.23907	19.7
636.48523	11.9
637.54608	30.1
639.22583	19.7
640.09918	24.0
642.37146	21.6
643.51691	60.5
645.43219	21.9
649.48889	17.2
651.49176	64.7
653.95776	132.7
656.85645	90.3
658.42645	43.8
659.25928	13.3
660.26117	60.6
661.83014	25.4
662.85052	34.1
665.42065	28.3
667.00372	26.7
668.22614	18.0
669.22974	33.7
671.47937	82.2
676.04999	9.4
678.63971	70.7
679.50397	18.8
680.48718	10.3
681.90521	47.5
683.21704	22.6
684.21332	22.4
685.62140	39.5
687.71191	157.6
688.97131	48.8
691.11621	31.8
693.29279	10.8
694.40399	46.2
695.39203	46.8
696.47614	36.3
697.41376	41.0
698.99658	209.5
700.44934	30.2
702.39337	195.2
703.51990	36.0
704.33246	75.0
705.27252	87.3
706.47412	12.6
708.43646	8.7
709.33868	84.5
710.41278	57.4
711.44324	12.5
712.52069	13.3
714.28241	102.9
715.53412	109.7
716.30023	124.9
717.84778	114.2
720.46783	210.6
722.19373	20.1
724.38080	159.4
727.59967	82.5
729.65680	60.8
730.32257	11.8
732.34564	193.4
735.59790	214.7
739.35468	244.5
740.55664	40.8
741.57043	107.4
742.20618	19.1
743.91052	203.9
744.53528	114.2
746.15594	88.4
750.45117	26.3
751.57001	18.7
752.54462	25.3
755.04889	8.6
755.73688	107.7
759.30829	100.4
761.41956	19.5
762.34467	39.5
763.75415	202.7
764.67450	39.0
765.82782	20.3
766.54071	139.1
767.56104	94.2
769.42804	49.2
770.59515	99.9
771.49353	38.4
772.99493	23.8
773.87012	48.5
774.79913	117.6
775.95782	104.2
776.62762	427.0
777.38068	93.3
779.08344	77.9
779.86749	30.1
783.81866	103.9
784.51770	209.9
785.56317	226.4
786.30743	37.9
787.66760	125.1
788.47968	127.0
789.34344	125.5
790.09369	50.4
790.95258	81.2
791.61273	424.3
792.35022	164.8
793.01489	3.9
793.81250	71.6
794.73352	10.1
795.60333	17.0
797.20490	135.2
798.11450	142.0
799.16608	59.3
799.97406	111.9
801.52789	177.9
802.69769	297.8
803.49036	61.6
805.52618	102.4
806.93774	244.3
808.46002	142.5
809.44867	269.7
810.25787	6.3
812.17334	141.8
813.26715	47.3
814.52924	12.3
815.59827	75.4
816.38519	73.9
817.15808	102.7
818.06561	321.0
819.07605	51.6
820.07928	119.1
821.39606	14.2
822.91510	67.7
823.61646	50.4
825.03534	156.6
825.81171	157.3
826.92334	44.4
827.79773	61.7
829.06793	93.8
829.70355	10.9
830.58002	43.6
832.00970	192.6
833.00385	68.9
834.99200	750.4
835.79156	492.3
837.17596	34.1
838.25122	177.9
839.40631	188.7
840.46198	27.2
841.65594	38.9
842.30377	58.1
843.57916	427.0
844.65094	493.1
845.47601	313.4
846.37897	80.3
847.62201	21.7
848.75964	154.1
850.24219	939.7
851.35339	279.0
852.50964	215.5
853.71228	137.1
854.86786	115.0
855.65179	173.6
856.52521	28.7
857.44391	194.4
858.87469	5340.4	[M+2H] (2+)-NH3-P, [M+2H] (2+)-H2O-P
859.56885	3484.4
860.34583	6.5
861.42426	503.2
862.40216	46.7
863.14691	134.5
864.13373	188.5
865.22900	131.7
866.27850	423.2
867.78680	64180.5	[M+2H] (2+)-P
869.39838	544.2
870.84967	212.1
871.46149	284.6
872.20905	576.4
873.12042	523.7
873.94458	46.5
874.74139	57.1
875.65900	536.2
876.57538	1223.8
877.24786	964.4
878.56635	129.6
879.44647	69.2
880.16699	199.1
880.89838	191.2
881.54449	23.6
882.85431	916.3
883.81519	381.4
884.43970	354.8
885.08606	76.9
886.74713	518.2
887.45258	114.8
888.20166	192.9
889.32990	2985.4
890.44177	1038.3
891.89081	1075.2
892.67249	1712.6
893.76776	329.5
895.15540	229.8
896.33038	373.0
897.44177	609.9
898.24457	585.4
898.93384	921.8
899.83167	591.3
900.82220	201.3
901.63641	256.5
903.58051	122.9
904.54828	59.7
905.35016	43.9
905.96906	75.8
906.73389	58.0
911.64734	35.6
924.20184	25.5
924.95111	96.9
925.94073	111.5
926.74811	46.2
927.44165	7.7
929.43774	36.5
931.39594	19.8
932.48615	20.4
933.63190	31.9
935.07233	143.8
936.10010	58.2
938.32422	36.7
939.68256	27.1
940.87921	47.6
941.71600	66.8
943.50928	3037.6
944.56659	1114.7
945.43268	232.7
947.37476	155.8
948.65411	47.5
949.56665	143.1
950.52008	16.2
951.88159	37.3
952.65887	134.4
956.15338	33.1
958.17676	147.6
959.41766	131.6
960.87054	327.3
961.81500	109.8
962.41528	49.3
964.41547	135.3
965.97021	62.7
966.62793	51.9
967.92865	238.8
969.22931	126.1
970.30402	201.0
971.90302	27.0
972.81982	206.3
974.30719	91.7
977.23657	23.9
981.44946	132.6
982.94312	117.8
984.70612	360.6
987.80176	113.1
989.42877	137.4
991.68628	90.0
992.87207	14.6
994.65521	54.1
995.54688	125.3
997.24463	295.0
998.17731	280.2
1000.13483	19.5
1002.27393	271.3
1003.32977	197.2
1004.84375	27.9
1005.68573	155.9
1006.42139	154.3
1007.54340	40.4
1008.75726	59.0
1009.85132	53.6
1013.42041	334.1
1014.62622	156.6
1015.82202	24.6
1017.87811	74.2
1019.79224	138.9
1023.89996	85.3
1025.62988	134.9
1026.90405	43.7
1028.05786	48.9
1028.89331	10.1
1030.78894	59.3
1032.11951	18.0
1033.70874	57.0
1035.36255	86.0
1036.89746	297.0
1037.50842	14.6
1038.46899	53.7
1039.26624	23.6
1040.41150	53.2
1041.49243	55.1
1043.26123	160.4
1045.73230	119.9
1046.35962	46.8
1047.21240	93.3
1048.73511	76.4
1051.03369	62.1
1051.73584	24.3
1054.60864	147.6
1056.64758	634.8
1057.93726	153.3
1061.19666	122.5
1062.38843	63.8
1063.53223	20.9
1064.54102	127.7
1066.08594	116.0
1068.12061	47.0
1069.28650	117.8
1069.95435	127.5
1070.77954	19.4
1073.66602	262.9
1074.83643	7.9
1075.72998	138.5
1077.59399	41.9
1079.16907	106.6
1079.85620	10.2
1081.04590	239.4
1081.75659	64.2
1082.40015	102.2
1083.50610	223.5
1087.77405	78.4
1089.67786	45.0
1090.48706	147.3
1091.89136	430.9
1092.67456	313.4
1094.14111	69.2
1094.94055	58.2
1095.64673	77.3
1097.09277	101.5
1098.30957	165.3
1099.15503	120.4
1100.32434	19.0
1102.33130	192.9
1106.18616	34.1
1108.39404	222.7
1109.38477	76.7
1110.44153	118.3
1111.79688	113.6
1112.79517	360.5
1113.71094	365.4
1114.69946	263.8
1115.91138	91.3
1117.13501	112.3
1117.76514	178.3
1119.02466	37.1
1122.04175	454.6
1124.08716	1140.5
1124.84399	408.6
1125.77173	154.3
1126.69812	306.8
1127.46240	285.0
1128.39648	76.1
1129.43335	38.0
1130.54858	93.6
1131.46582	31.7
1132.40918	81.2
1133.68103	235.9
1134.43420	42.9
1135.23120	7.8
1137.77441	60.4
1138.71118	51.1
1140.86353	231.8
1141.49524	106.5
1142.20703	123.9
1142.97107	34.0
1143.73242	167.6
1145.35181	97.3
1146.99988	148.7
1147.60376	110.0
1148.23267	35.1
1149.26172	127.0
1150.27808	63.2
1151.40259	197.3
1153.78735	94.4
1154.58301	188.7
1155.33228	157.5
1156.60291	426.3
1157.26672	417.6
1158.95703	26.9
1159.72058	157.4
1160.73425	263.1
1162.00037	313.4
1163.51013	92.2
1164.31812	29.4
1165.00281	60.2
1167.43579	308.4
1168.10376	21.0
1169.08716	52.0
1169.77039	8.7
1172.40845	85.0
1173.56799	100.4
1175.49890	25.1
1176.26965	48.2
1176.93811	21.6
1178.54468	44.9
1179.19446	46.6
1182.05627	235.2
1183.90698	17.2
1184.81030	101.7
1187.54480	198.8
1188.46655	160.0
1189.76978	131.6
1190.70068	105.5
1191.62891	48.7
1192.72559	76.2
1193.37427	32.5
1194.56348	113.9
1195.51074	26.3
1199.91711	107.0
1201.29309	51.2
1202.66858	258.2
1204.60010	51.6
1206.07202	23.5
1208.23560	56.0
1209.49097	100.4
1210.39514	154.5
1211.36157	36.5
1213.50049	76.8
1214.40112	10.8
1215.55151	14.1
1216.35852	15.5
1219.38123	121.8
1221.69238	25.6
1222.55542	37.0
1223.51270	45.8
1224.66931	24.6
1226.10303	107.1
1226.72424	113.5
1229.88452	139.6
1230.80225	279.7
1231.73779	40.2
1232.51074	20.9
1233.65356	30.9
1236.58496	41.3
1239.04785	68.2
1239.72583	139.0
1241.68530	10.0
1243.87488	64.5
1246.54260	68.8
1247.54138	57.1
1251.59912	153.1
1252.85193	151.3
1254.94470	26.4
1257.15466	40.1
1259.72253	109.6
1262.53516	131.1
1263.69067	80.4
1264.56921	243.0
1265.45374	51.0
1266.69214	18.6
1268.69727	64.5
1270.15295	14.1
1270.77039	6.3
1271.44556	75.9
1273.81567	12.6
1275.05945	65.9
1278.18054	69.8
1279.84680	56.6
1281.61169	7002.7	y (11) (1+)
1282.60657	2890.5
1283.47961	269.3
1286.59924	13.1
1288.46570	56.5
1291.76074	28.7
1293.34570	43.1
1299.69629	113.2
1300.76038	77.7
1301.59167	101.8
1304.71326	54.9
1308.08899	46.5
1308.91089	134.2
1309.72107	59.3
1311.13293	100.4
1312.93030	24.0
1314.84875	77.3
1315.58887	35.6
1316.86719	80.5
1317.71521	20.2
1318.68884	10.2
1320.37756	79.0
1321.34473	23.3
1323.37915	6.3
1328.44714	61.5
1330.27722	152.5
1338.59692	52.9
1342.74695	27.6
1344.50549	222.5
1345.46179	276.9
1347.46887	147.6
1348.66101	68.1
1351.70325	130.7
1357.00623	20.1
1357.90088	46.6
1358.79407	47.8
1360.29541	160.9
1361.92468	24.9
1364.09131	146.4
1365.18420	80.8
1371.41223	43.1
1373.36609	46.6
1377.91565	9.4
1378.65271	63.2
1383.65173	16.5
1385.39429	21.5
1386.47424	51.2
1387.85242	22.5
1392.93811	46.7
1394.62976	1043.9
1395.53577	641.4
1396.21545	49.2
1396.84155	7.0
1399.78064	38.4
1403.39905	21.2
1409.59875	133.6
1414.68835	9.5
1416.89026	104.5
1421.06238	67.5
1427.60474	28.0
1429.73279	88.5
1433.63562	95.1
1440.52747	18.7
1445.62341	99.1
1457.37756	49.4
1458.94153	62.7
1459.80408	35.9
1463.77527	276.3
1464.80750	415.0
1466.23730	18.8
1468.26697	24.9
1469.02649	14.7
1471.26099	31.1
1471.90149	112.2
1472.91077	38.7
1476.28625	74.6
1480.32190	63.6
1481.90808	40.8
1483.81799	13.3
1484.74695	36.6
1486.67700	51.3
1488.63904	429.4
1489.75647	514.3
1490.87964	78.1
1491.85632	12.5
1500.50134	21.1
1503.34729	44.0
1506.85803	58.5
1509.08813	25.6
1512.31067	10.2
1515.48291	48.6
1516.26453	101.1
1518.65417	11.0
1522.94336	31.9
1528.33154	18.0
1531.76294	63.9
1536.71582	56.5
1541.65393	44.7
1543.85828	22.5
1545.61450	20.3
1556.93750	23.4
1557.60852	17.9
1558.35767	32.7
1559.27490	40.2
1559.96008	76.3
1561.58521	945.6
1562.67065	394.5
1563.69434	75.4
1569.25781	45.8
1570.30627	114.6
1571.44482	7.1
1577.77112	71.4
1578.75378	56.6
1579.90198	36.4
1582.87781	16.4
1585.46423	20.2
1586.64832	789.5
1587.67468	343.1
1588.53015	123.5
1595.36206	42.5
1596.48206	30.5
1598.14734	58.5
1629.55444	18.5
1632.85425	26.4
1633.66785	27.3
1634.55530	73.4
1635.60925	14.9
1641.04272	27.0
1641.74963	82.2
1651.82202	10.2
1657.75073	184.7
1658.77258	65.0
1659.87427	91.7
1663.77869	49.6
1676.00623	144.2
1676.82007	9.2
1681.85803	95.7
1682.80188	17.7
1685.47778	36.2
1697.99097	49.6
1703.68323	9.4
1722.86853	24.2
1728.85974	11.6
1748.68579	11.0
1759.94983	9.4
1764.84875	16.3
1766.15747	14.9
1806.56079	28.0
1827.08728	21.9
