# Supplementary material for: Phosphoproteomic Analysis of Platelets Activated by Pro-Thrombotic Oxidized Phospholipids and Thrombin
Source: PLoS One. 2014 Jan 6;9(1):e84488. doi: 10.1371/journal.pone.0084488 (PMC3882224; doi:10.1371/journal.pone.0084488)
Supplement: Annotated Spectra S4 — (ZIP) [file pone.0084488.s007.zip › RNSLPQIPMLNLEAR_-15_2_183059.txt]

m/z	i	matches
172.21222	7.5
175.07129	23.0
176.37671	6.6
178.98160	4.4
181.99234	9.4
183.99922	4.7
186.01837	16.8
192.33115	3.8
193.98643	8.1
198.96869	3.1
201.27530	17.6
202.23889	33.1
210.16594	21.9
213.17618	9.6
214.08176	20.6
221.17366	24.2
222.13702	26.4
223.19084	2.8
226.29532	49.9
227.03949	14.1
228.16324	9.7
229.06659	52.1
230.12463	6.2
233.92032	27.1
235.24644	77.8
236.24216	36.1
238.88773	4.4
240.23122	7.0
242.90097	11.8
244.10239	2.8
246.20634	135.6
247.32845	56.8
248.18204	10.9
248.96796	14.7
252.81152	27.6
253.51566	16.8
255.29343	8.9
257.07214	14.3
260.27557	33.5
262.89447	33.8
264.16412	5.9
265.12836	14.4
267.00171	5.0
269.24789	12.4
271.20993	18.7
273.02316	12.5
274.12277	4.6
275.39743	10.0
277.33786	6.6
279.03250	6.9
280.52499	8.0
281.29572	6.9
282.59302	24.4
283.23578	14.4
285.37604	20.0
286.17697	18.7
287.09970	14.9
288.21841	8.7
289.31256	31.4
292.99817	4.1
293.73175	20.0
294.85809	10.0
296.28558	14.6
298.28223	3.4
299.31418	11.8
300.44128	8.0
301.16788	4.7
301.96088	8.2
304.59851	59.6
305.29352	69.5
307.01599	14.9
309.38416	3.4
311.31799	45.5
312.20569	14.9
313.29645	17.4
314.37012	6.6
315.20728	13.4
317.12497	9.2
318.08954	32.6
320.04291	3.4
321.22424	26.1
322.28882	100.2
325.09619	53.6
328.05859	22.9
329.17554	10.2
331.63538	54.4
332.96558	8.4
334.23065	8.0
335.45575	6.9
336.21729	5.0
337.72693	59.9
339.54822	131.0
340.38861	152.8
341.25500	14.3
342.14575	9.5
343.06586	5.7
344.46680	14.8
345.33069	32.4
346.28845	47.1
347.27496	77.6
347.89386	18.6
349.07953	51.7
350.39594	15.2
352.97968	12.4
354.16730	7.0
355.18420	126.0
356.06030	60.2
357.10870	64.2
358.23059	83.5
359.43311	13.8
360.25775	55.5
361.19415	13.8
363.71210	6.2
366.07257	9.6
367.16553	50.6
368.04980	17.4
369.26587	51.2
371.49628	15.2
373.62042	32.1
374.82196	124.0
375.52869	130.1
376.53101	95.1
377.30591	25.9
378.30182	31.5
379.24976	17.7
380.27081	35.4
381.26196	108.6
382.34149	201.4
383.00153	32.8
384.30194	19.7
385.29211	21.6
387.85431	381.0	b (7) (2+)-H2O-P, b (7) (2+)-NH3-P
388.58533	216.4
389.44727	110.0
390.12640	10.9
391.27045	42.1
392.25598	16.3
393.05267	21.0
395.03058	69.8
396.40588	5214.2	b (7) (2+)-P
397.33118	256.0
398.04028	26.3
399.21252	21.3
399.96533	12.4
401.25201	15.0
402.30029	26.6
403.14856	12.2
407.16156	63.4
407.94891	35.5
409.12555	51.1
410.32642	23.0
411.69946	51.1
413.04053	6.5
415.30414	13.3
417.10468	17.3
418.32373	54.5
419.45862	31.2
420.29108	22.0
421.32861	11.4
422.69379	22.6
423.55127	43.7
424.54553	22.6
425.31378	50.9
426.57983	14.7
428.04230	26.9
428.96179	43.7
430.29596	4.9
431.32318	293.0
432.02063	113.1
433.32434	57.5
435.04767	80.7
436.60376	188.9
437.43372	95.1
438.37372	24.4
439.22546	35.7
442.22333	11.6
443.12695	6.2
445.19623	1021.5	b (8) (2+)-P, b (7) (2+)
445.94189	435.0
447.42609	129.1
449.37268	34.3
452.17596	37.1
453.33490	565.9	b (4) (1+)-P, b (12) (3+)-P
454.46320	145.1
455.40375	41.3
456.20300	36.6
456.99963	14.7
458.63306	62.9
459.41724	15.8
460.40704	6.3
463.48499	113.0
464.76544	33.6
465.62836	25.8
467.17383	16.4
468.19214	95.0
469.13745	12.2
470.04028	66.4
472.44916	7526.5	y (8) (2+)
473.41559	563.8
474.25482	120.8
475.14417	81.5
476.07043	120.0
477.26593	31.6
478.23578	23.1
479.68030	107.3
480.53595	129.6
481.28217	33.3
482.52679	16.5
483.34094	101.7
484.67743	110.0
485.64832	93.8
487.12836	37.7
488.32062	294.0
489.40326	99.9
493.41748	89.3
494.29694	43.2
495.31561	57.9
496.26965	76.6
497.33136	93.2
498.57062	92.7
499.29333	16.1
500.31500	26.1
501.71051	57.3
503.59576	17.7
504.40619	83.8
505.32599	68.6
506.02643	11.7
506.92334	37.4
509.53735	7.5
510.57251	126.1
511.36078	3.8
512.54816	69.4
513.50372	79.2
514.37323	17.6
515.30450	3.1
516.75153	49.0
517.84125	81.0
518.81232	73.3
519.54266	85.1
520.27295	12.5
521.39557	140.1
522.29315	88.1
523.06403	44.8
524.05133	49.6
525.44464	64.7
527.11591	38.8
528.87799	438.2	y (9) (2+), b (13) (3+)
529.64935	114.5
530.65710	74.1
531.42426	13.6
533.22052	119.8
534.07306	3.3
534.89948	24.9
536.40454	42.0
537.21991	14.9
538.26019	78.1
539.29083	99.7
540.25677	25.3
541.27869	65.6
542.38959	32.6
543.50214	13.0
544.57574	78.1
545.37579	102.3
546.40881	29.6
547.14447	107.0
549.20990	99.3
550.06482	74.7
551.01947	127.1
552.02802	71.7
553.13348	164.9
554.28607	53.6
555.46716	79.2
556.10321	13.5
556.76898	4.8
557.91852	122.1
558.66888	147.7
559.36981	189.4
560.11652	133.4
561.31989	171.3
562.37537	130.1
563.49823	93.9
564.60687	145.8
565.62067	136.2
566.63702	488.9	[M+3H] (3+)-NH3-H2O-P, b (10) (2+)-P
567.39612	172.1
568.17303	122.2
568.85114	30.5
569.49811	32.2
571.53076	152.9
572.57782	211.7
573.55743	293.6
574.49622	56.7
575.46136	155.0
576.44476	108.5
577.32159	18.0
577.98267	347.0
579.20581	272.9
580.05823	228.1
581.45435	97.1
582.46344	212.9
583.60712	99.5
584.53888	80.2
585.28925	52.9
586.22955	43.7
587.38263	21.9
588.35724	70.0
589.00940	83.3
590.45349	14.6
591.40253	126.4
592.36774	370.9
593.30054	898.8	y (10) (2+)
594.36902	517.0
595.75043	129.0
596.45520	41.0
598.52704	56.7
599.57422	268.7
600.47333	54.4
601.16315	110.9
602.46191	1088.6	y (5) (1+)
603.53986	310.7
604.41711	67.0
607.53339	9.2
610.53223	3.4
612.88129	20.8
618.32190	6.4
619.73651	12.3
622.28021	38.0
623.07147	14.4
623.89264	34.0
624.71588	115.1
627.27625	53.9
628.64307	14.4
632.51862	7.6
634.07123	38.3
634.75690	14.2
636.30334	17.8
637.48584	26.9
641.29681	369.4
642.04071	372.9
643.01465	67.9
646.71222	45.0
648.61841	12.8
649.41193	15.0
653.36761	39.5
655.79425	29.5
658.99982	107.7
659.94379	97.0
661.38837	95.9
662.21436	16.4
664.14453	6.4
664.93658	31.1
665.76703	110.6
670.24323	13.4
671.89850	47.1
673.07123	165.6
674.34088	22.6
675.50928	45.7
677.77936	32.8
678.49664	191.3
679.43237	73.7
680.15820	161.7
680.95209	145.5
682.16461	8.7
683.41736	11.7
684.21722	31.6
685.30762	84.5
686.62939	79.9
687.74988	42.9
690.36041	27.7
693.95239	6.2
695.33441	27.1
698.56006	117.5
699.59906	17.6
700.41656	37.6
703.75494	62.7
707.06354	19.5
708.79193	68.4
709.88196	7.4
712.91479	34.1
713.52301	7.0
714.72864	33.7
715.38507	325.5
716.44348	212.6
717.51514	40.8
719.63544	22.7
721.06628	32.8
723.76691	85.5
725.09558	74.3
726.71716	53.3
728.26398	42.4
729.39899	349.4
730.17316	200.4
731.15881	28.8
731.76459	3.4
732.52692	49.3
734.01099	18.3
735.38013	41.4
736.55627	43.1
739.34943	28.1
741.44049	11.1
742.77637	30.5
743.42175	70.7
745.31287	160.4
746.15942	54.2
747.06152	32.3
748.24774	33.8
749.07684	31.9
750.01617	21.0
753.51440	50.6
757.56396	14.9
758.54663	19.8
759.39423	54.3
760.73187	75.2
762.59357	10.7
764.45099	85.9
766.23010	11.9
769.63477	5.4
770.68390	63.1
771.67377	70.5
772.62799	60.9
773.45483	152.9
774.25024	38.6
776.33173	1043.1	b (6) (1+)
777.37097	397.0
778.29279	96.7
779.39606	47.6
780.28351	88.8
780.91644	83.9
781.54895	47.0
783.51361	25.8
784.36224	27.1
785.00690	51.2
786.03125	70.4
788.15729	44.4
789.20258	60.6
790.90369	15.4
792.25714	160.4
793.09528	82.4
794.11792	550.9	b (13) (2+)
794.89667	118.9
795.81769	115.3
796.51410	14.4
797.47028	10.6
798.30096	31.3
799.52594	16.1
801.69348	55.2
803.78766	9.9
809.18140	50.5
809.78680	22.3
811.47607	39.5
812.51630	11.8
813.15057	23.4
815.24579	53.3
816.85645	33.5
817.81940	18.8
820.62811	97.5
821.42834	35.8
822.47809	42.9
823.23822	29.1
824.00079	6.4
825.69714	3.9
826.50482	18.0
827.27753	7.5
829.37982	141.4
830.28912	65.2
831.59991	22.3
833.19189	22.3
835.72607	15.9
837.72736	7.7
838.47119	9.5
841.91949	7.4
843.87848	11.3
844.54803	26.1
845.48364	13.7
846.54266	185.3
847.33466	37.8
847.99609	13.2
849.43121	15.1
852.25885	12.6
853.36304	6.6
854.68231	25.9
856.17969	12.5
857.56689	6.0
861.65649	51.6
863.36310	4.6
864.81866	9.0
865.60187	4.1
869.06927	43.5
871.19360	79.6
872.81915	25.3
873.52765	32.0
874.61725	3.3
875.33185	10.0
878.51251	6.4
879.52637	41.2
882.57623	30.0
883.37592	7.5
884.81537	26.8
886.36835	3.8
889.35638	3828.9	b (7) (1+)
890.39868	1688.2
891.50555	296.3
893.23413	17.8
896.60425	8.9
898.17023	36.3
899.15625	4.4
901.74640	11.7
905.21344	51.4
913.20416	3.4
915.39209	33.6
916.76953	12.2
917.92383	33.1
919.27692	10.8
920.17841	21.4
921.53156	101.8
922.57123	55.8
923.33209	4.0
925.40649	8.7
926.38678	131.5
927.41742	17.6
928.39752	31.1
931.05621	12.3
937.31152	7.3
938.46234	29.8
939.31366	27.5
940.18091	32.9
941.22418	26.9
943.42413	3103.9	y (8) (1+)
944.44336	1170.1
945.49554	421.0
947.53192	6.2
950.50421	7.7
957.14667	5.8
958.13208	28.0
971.18066	10.2
972.57721	3.1
974.22876	5.7
975.65936	5.7
976.66406	29.4
977.38477	34.2
978.82440	4.3
986.78369	68.3
988.01422	12.4
989.37738	10.5
991.70184	9.2
993.63898	9.0
995.45819	19.0
997.78003	4.1
1001.34399	6.7
1009.71606	27.3
1019.45380	12.5
1021.44800	29.3
1024.25757	11.0
1028.60400	13.5
1029.87524	13.8
1036.38611	42.1
1038.56946	3.4
1039.61829	5.4
1040.75610	4.8
1041.53528	7.6
1045.24487	8.3
1047.50598	3.4
1048.76013	37.1
1051.48462	7.4
1056.59155	51.7
1057.62891	89.6
1065.31714	10.4
1073.29321	18.0
1074.45129	7.5
1076.40149	20.4
1082.55127	23.3
1090.92200	17.2
1093.16235	10.4
1093.85376	12.8
1101.30664	7.7
1116.49292	16.8
1117.40308	19.0
1119.11938	22.0
1121.73987	13.5
1138.60669	17.9
1145.54956	2.5
1176.45801	3.4
1197.71765	29.3
1200.59851	29.7
1227.54163	5.9
1230.57849	14.4
1551.01392	7.2
