# Supplementary material for: Phosphoproteomic Analysis of Platelets Activated by Pro-Thrombotic Oxidized Phospholipids and Thrombin
Source: PLoS One. 2014 Jan 6;9(1):e84488. doi: 10.1371/journal.pone.0084488 (PMC3882224; doi:10.1371/journal.pone.0084488)
Supplement: Annotated Spectra S4 — (ZIP) [file pone.0084488.s007.zip › RNSLTGEEGQLAR_-15_2_70204.txt]

m/z	i	matches
220.05154	45.5
222.23138	43.1
226.32451	19.7
227.17064	52.8
231.11877	27.5
239.33601	55.0
241.22565	105.5
242.00607	18.9
248.09132	36.1
253.38498	95.6
254.23105	215.7
255.29759	161.9
258.53467	32.7
259.21167	21.4
262.35327	82.7
264.73904	67.8
266.10181	43.1
267.02313	45.1
271.37381	198.3
272.22574	2861.6	y (5) (2+)
273.17114	111.8
274.36011	26.4
276.56775	81.8
278.23492	101.1
285.11398	33.3
287.89786	30.5
290.07910	64.5
294.30191	74.0
307.24286	242.2
308.16922	203.6
312.14993	34.0
314.48083	13.2
316.03705	21.5
318.30548	32.8
322.28894	34.3
323.36145	58.0
324.31787	32.7
325.52155	152.0
326.34827	38.8
330.18756	33.9
331.40848	11.2
333.46609	56.9
338.86337	30.4
340.26398	380.3
341.23767	120.5
343.45410	36.3
346.19043	32.3
347.56433	34.6
348.60614	44.2
356.18732	70.9
357.41205	17.8
358.19690	29.4
359.32098	37.0
360.33167	285.4
362.64706	23.0
367.23077	66.8
368.49573	91.2
369.68884	18.1
379.56958	10.3
381.91772	35.8
384.02441	118.2
385.39539	16.1
386.19116	74.7
387.34497	135.8
388.23016	32.5
389.41431	16.1
395.38647	27.6
396.49536	14.1
397.87714	27.3
400.08002	10.2
401.28979	14.7
403.38055	38.9
404.00861	20.1
405.32629	69.0
406.15186	24.0
407.40283	66.8
409.30835	37.7
410.28180	66.7
411.91339	58.3
413.10925	15.1
419.99103	64.5
421.27875	70.0
422.16058	63.4
422.92279	13.1
424.41357	20.4
426.47406	67.2
428.45148	53.1
432.14398	16.2
439.21600	98.2
442.42078	22.8
444.31165	29.0
445.39508	86.5
446.37555	19.0
447.95148	23.5
450.19598	100.1
451.73383	148.6
453.26135	396.3
454.43805	101.1
456.28589	27.4
458.23950	26.8
459.55945	39.2
463.34656	50.0
464.29907	73.8
467.39813	14.1
468.41534	264.6
469.37848	11.1
470.90802	168.5
471.56567	53.8
472.36346	15.6
473.55804	81.0
475.10071	289.8
476.32245	19.3
477.18170	41.9
479.07849	103.9
481.13788	24.9
483.87708	668.7
484.72150	319.4
485.54504	70.4
488.26440	53.0
489.37689	53.0
491.21448	236.6
492.09204	86.6
493.67444	34.8
497.31995	348.9
499.42902	84.4
500.54565	30.3
503.46625	14.1
504.56427	70.0
507.67450	61.1
508.39819	93.8
509.23004	40.6
511.32617	25.8
513.12640	57.3
515.20258	66.2
517.38654	45.1
519.23273	138.1
521.66046	22.8
523.22186	125.5
524.22229	449.5
525.17731	166.9
525.96814	7.2
527.36713	103.0
529.46155	105.4
532.93616	968.7
533.74390	338.2
534.62372	37.8
535.54358	39.1
536.40448	10.3
537.37677	48.2
538.10065	12.2
538.81097	63.5
540.00171	32.9
541.44373	682.6
542.76569	8.2
543.46106	97.2
544.65985	296.5
546.43140	137.1
547.40814	128.3
548.41730	81.6
549.21948	58.3
550.54352	81.6
554.46246	67.7
555.46637	108.5
556.45398	131.0
558.37201	111.3
559.41248	14.1
560.38037	26.8
562.92181	24.0
564.43665	504.7
565.34424	115.3
567.52985	62.7
568.85211	189.9
571.56744	10.9
572.60608	172.0
574.07037	115.0
575.22961	18.8
577.32123	14.0
579.77466	81.7
580.81323	144.4
582.46350	47.0
583.57562	49.9
584.44550	15.1
585.18268	98.7
585.94415	189.1
588.64978	117.7
589.42426	34.8
590.72638	241.5
591.66595	118.9
592.70880	105.5
593.48224	252.9
595.08014	703.2
596.09033	78.9
596.93585	57.0
598.06171	102.4
598.88513	63.2
599.76801	37.1
600.73663	202.4
601.38324	229.5
602.38092	36.7
603.19189	13.1
606.00110	730.8
606.88837	183.5
607.83221	74.6
608.44366	85.2
609.34137	89.8
610.34723	53.6
611.44855	217.8
612.53003	263.3
613.44464	279.5
614.26471	69.3
616.69806	148.6
618.36011	219.7
620.35547	307.6
621.38812	150.9
622.35120	72.8
623.44849	79.0
624.62054	65.2
626.89368	346.2
628.92010	110.5
631.29156	13.6
632.65918	56.3
633.86658	490.1
634.78668	57.0
635.57135	65.1
637.11145	220.6
639.70160	135.7
641.12244	237.2
642.29431	283.1
643.38580	297.5
644.34247	14.1
645.75800	297.2
646.57928	113.0
647.52374	74.8
648.34857	67.5
649.85260	717.4
650.54059	149.1
651.37054	290.5
652.23944	103.2
653.37494	19.0
654.73273	813.7
655.45319	181.2
656.12604	134.6
657.31879	198.5
658.47894	181.6
659.59412	108.9
660.38580	122.7
661.23944	118.3
661.96490	106.9
662.80853	155.1
663.91376	141.2
664.62054	147.8
665.34991	47.1
666.57214	96.3
668.67999	189.0
669.54987	78.5
670.47467	151.3
671.28180	403.4
672.06268	68.4
673.41650	186.9
674.36249	443.8
675.39838	456.1
676.42157	128.9
677.67047	649.9
678.55994	31.4
679.16296	39.1
680.23364	117.0
681.23566	99.6
682.95477	155.5
683.84332	627.7
684.59491	314.0
685.47107	160.0
686.28430	297.8
687.45422	105.8
688.66803	456.4
689.80170	1007.3
690.52759	288.7
691.29095	214.0
692.26569	489.3
692.92346	876.4
695.04449	212.4
696.37000	778.3
697.19360	2630.9
698.48792	11587.9	[M+2H] (2+)-NH3-P, [M+2H] (2+)-H2O-P
699.68799	1009.4
700.61249	8.0
701.69745	722.1
702.51910	19.0
703.38464	22.0
705.55701	15133.5
706.21063	50922.9	[M+2H] (2+)-P
707.11755	32931.0
707.88983	15223.5
708.74805	367.6
709.42950	918.1
710.65167	326.3
711.52466	81.2
712.48639	361.7
713.32050	39.8
715.19189	680.6
716.11011	798.7
717.26349	420.0
718.03558	196.8
719.88275	212.5
722.21606	690.9
723.04126	1640.2
723.90668	279.8
724.94476	349.5
725.68207	232.9
726.41144	36.4
727.68054	246.8
728.83185	317.5
729.56207	72.0
730.42798	165.0
732.27563	465.5
733.11102	474.2
734.09393	937.7
735.33337	217.6
736.45886	377.1
737.52472	2975.3
738.58044	2461.0
739.61151	338.1
740.28156	560.4
742.32819	145.4
743.24811	256.1
744.06903	205.7
745.56799	4203.8
746.66638	3797.3	[M+2H] (2+)-NH3, [M+2H] (2+)-H2O
747.47284	1213.2
748.45123	131.5
755.32648	30.0
760.82184	10.9
763.21985	92.7
765.46082	27.3
768.24139	108.7
769.22968	47.2
771.48853	68.3
775.34772	83.6
777.46356	47.5
778.16339	80.9
780.56378	55.1
781.54224	62.0
782.53131	23.5
784.24493	117.0
785.57098	67.4
790.42401	43.8
791.97467	166.8
793.28339	305.2
796.46088	113.8
797.58319	33.7
801.30988	138.5
802.38654	62.2
803.51715	118.7
804.31183	102.0
805.62457	70.5
806.43213	9.2
807.48065	68.1
811.32025	305.7
812.49731	218.0
814.82672	22.3
817.24860	29.8
818.28522	47.1
821.31372	202.0
822.41650	484.6
823.43707	110.4
824.51361	93.8
825.28424	47.1
827.26483	19.1
829.66699	102.0
832.64557	13.2
835.05682	76.8
837.90210	220.4
838.60876	125.0
841.47449	51.6
848.93097	69.6
849.63037	18.2
850.42712	111.8
851.38702	32.6
855.59210	79.9
856.63043	43.6
858.06775	51.2
859.21881	220.5
860.32507	166.6
861.09753	189.9
862.01862	127.1
863.42957	122.9
864.87115	30.3
866.11627	42.2
867.21356	48.5
869.64160	60.6
870.35394	50.3
871.64838	52.3
873.78656	61.2
875.27667	101.4
877.93732	79.7
878.55499	65.1
881.42682	115.6
883.21631	105.0
884.35760	53.1
885.43683	22.5
886.84937	39.3
891.45355	58.0
892.38135	23.9
893.91089	51.5
895.45502	132.5
896.37152	27.2
897.21265	74.9
899.27734	208.4
900.10223	79.8
900.84106	84.5
903.39795	37.7
904.48407	58.8
907.33203	25.7
909.21063	176.8
910.34393	143.1
911.36139	54.1
913.13861	55.3
913.73975	63.2
915.41193	128.6
916.56573	186.2
917.22699	58.9
918.73688	37.9
919.84937	122.7
920.47174	71.8
922.43207	181.7
923.51422	144.1
929.91681	60.4
933.72540	87.4
934.44720	30.3
935.38721	189.2
936.53076	76.9
937.14203	15.2
940.10571	189.5
941.35620	225.5
942.80377	333.2
943.70581	202.9
944.93524	32.4
948.39777	46.5
949.30670	26.7
950.28583	20.7
952.00104	115.7
960.65485	326.2
961.62103	177.4
962.79248	52.2
963.52789	27.5
966.26465	25.2
967.43774	335.8
968.34814	19.5
973.25488	65.3
974.52246	29.4
975.42609	106.3
976.21979	29.4
976.89258	100.4
978.72992	30.0
980.44995	35.3
981.34637	9.2
982.12866	14.1
985.67462	77.7
986.66895	70.8
987.29242	13.1
988.32562	50.3
989.42242	67.7
993.36133	108.7
996.42285	81.4
998.39862	23.3
1000.72882	148.6
1003.68793	40.3
1004.55524	38.3
1005.56696	108.5
1006.88519	169.8
1008.44232	11.2
1009.19757	57.8
1009.95947	127.6
1010.89581	86.5
1012.56818	100.3
1013.26251	263.7
1019.43286	156.4
1020.59833	196.1
1021.37646	74.9
1022.87653	63.7
1023.81573	30.2
1025.54565	125.6
1026.44482	21.5
1027.58691	81.7
1028.29443	38.7
1029.30127	199.0
1030.43701	137.2
1031.21265	75.6
1032.28149	91.9
1034.43127	112.9
1037.42847	101.1
1038.41418	52.1
1039.55151	65.3
1040.45776	56.6
1041.39551	173.0
1042.32678	343.2
1043.83240	86.2
1046.95886	135.6
1048.49158	64.2
1049.19641	95.7
1050.93286	85.5
1051.88416	22.1
1053.60229	215.7
1054.50586	90.5
1055.47192	135.5
1056.62415	24.0
1059.36646	57.4
1060.61987	21.0
1061.97961	47.5
1062.62244	8.2
1064.52173	175.6
1065.44104	51.1
1066.40161	146.3
1068.70667	28.4
1070.31592	552.1
1071.53601	264.9
1072.21985	44.3
1073.37939	369.2
1074.25647	163.4
1074.93372	66.2
1075.53955	34.3
1077.78027	59.0
1079.94006	52.2
1085.12305	88.2
1086.22046	62.8
1088.52515	197.3
1091.61279	38.3
1092.46045	42.1
1097.33154	39.8
1098.20642	108.1
1102.40234	12.1
1103.38257	147.2
1104.29688	49.3
1109.16516	166.3
1110.45203	25.0
1111.41724	56.3
1112.69849	37.3
1114.37805	24.9
1115.41992	58.0
1120.31433	80.0
1122.36267	249.9
1123.49451	176.9
1124.57715	49.5
1125.62012	40.5
1126.63684	60.7
1127.49438	721.9
1128.32544	265.1
1128.99036	18.6
1131.32898	29.2
1132.27588	32.4
1134.00977	88.9
1134.74451	24.9
1135.43433	107.3
1137.31567	73.2
1139.49377	2982.1
1140.50000	2509.2
1141.38916	665.1
1142.44690	331.9
1143.92432	170.5
1150.54163	117.3
1151.45435	85.0
1152.28467	139.1
1153.34277	10.2
1155.38196	105.4
1156.51892	47.2
1157.60437	142.1
1159.53003	71.4
1161.41162	70.7
1162.72241	64.3
1163.46228	76.0
1167.52234	48.1
1168.30542	41.5
1169.58716	147.9
1170.68604	11.2
1171.67273	59.0
1174.39038	66.0
1176.54333	36.2
1177.87878	36.2
1183.76135	47.5
1184.54858	45.0
1188.50586	1790.7
1192.52075	60.1
1194.08655	35.8
1195.12244	61.1
1196.65833	57.2
1197.62329	19.0
1201.57922	45.0
1202.43726	22.5
1203.84717	78.2
1205.53906	77.2
1208.45837	24.9
1214.28333	127.4
1215.94849	76.5
1218.38855	23.7
1219.43079	62.2
1220.26013	107.1
1221.33630	66.8
1222.50330	75.3
1224.25293	118.0
1225.59802	28.4
1226.73352	76.2
1231.96692	124.8
1232.69495	245.9
1233.89600	231.4
1235.62756	56.3
1237.38684	1285.8
1238.44165	778.9
1239.62146	582.4
1240.52502	276.3
1241.45886	243.8
1242.84387	27.4
1247.45703	67.1
1249.76074	105.8
1255.35266	47.9
1256.64514	37.9
1258.30530	84.0
1263.15234	202.2
1263.84875	8.4
1264.61292	14.1
1265.25525	151.2
1266.27039	180.9
1267.71790	20.8
1276.47534	44.1
1278.90503	28.2
1281.03699	198.0
1281.71997	64.2
1282.49280	39.6
1283.82617	25.0
1284.70239	15.6
1288.10840	44.2
1290.51013	30.4
1292.71521	15.1
1299.72107	32.3
1301.38489	50.1
1302.20276	103.4
1304.62805	54.4
1305.55383	71.5
1311.19519	13.7
1317.91296	71.8
1322.54810	34.1
1323.43225	98.4
1325.99744	72.2
1329.17786	26.5
1332.37268	73.7
1335.69434	26.5
1336.81396	25.7
1337.68188	100.9
1347.33191	9.2
1349.43250	44.4
1352.73621	18.9
1354.51721	52.2
1360.57434	20.9
1361.61902	224.6
1363.80566	213.9
1364.76135	120.0
1365.89038	46.7
1366.51819	7.2
1379.54138	70.2
1380.62915	36.2
1381.39612	16.9
1383.59680	18.1
1508.14880	79.0
