# Supplementary material for: Phosphoproteomic Analysis of Platelets Activated by Pro-Thrombotic Oxidized Phospholipids and Thrombin
Source: PLoS One. 2014 Jan 6;9(1):e84488. doi: 10.1371/journal.pone.0084488 (PMC3882224; doi:10.1371/journal.pone.0084488)
Supplement: Annotated Spectra S4 — (ZIP) [file pone.0084488.s007.zip › RNSLTGEEGQLAR_-17_2_69505.txt]

m/z	i	matches
220.38094	11.3
222.22108	60.2
226.25417	57.6
227.21716	35.9
229.23022	26.2
236.15279	33.5
238.48936	45.6
240.29265	57.3
242.20468	25.4
246.34561	55.8
252.14639	19.6
253.46678	19.6
254.24422	69.7
255.02864	67.7
258.36316	51.8
261.42090	82.1
262.30634	50.0
264.46936	28.9
265.16742	20.5
266.33246	24.5
271.21301	500.5
272.23395	2010.1
273.27036	334.7
273.99976	22.3
275.51724	24.9
276.25610	62.4
277.25027	24.0
280.95642	11.9
282.05295	75.9
283.41974	31.9
292.31927	9.1
295.45279	14.9
296.19812	28.5
297.00137	14.4
298.26776	88.8
306.73685	80.4
307.41962	158.8
308.11386	210.7
310.28976	55.5
313.24695	67.1
314.09601	22.7
316.33704	12.1
318.26233	18.9
322.36273	14.9
324.23959	35.5
325.28992	357.6
333.27515	51.0
338.03174	21.2
340.32330	212.3
341.19659	22.0
343.38190	19.6
344.28638	14.2
352.29132	44.2
355.20099	11.2
356.33276	19.9
359.74249	82.5
360.51114	43.7
362.23618	50.7
365.29422	14.2
366.37750	18.7
368.28345	146.7
369.32184	170.7
376.53650	33.9
377.14423	33.8
380.38770	10.6
381.90735	27.5
384.22205	158.6
386.37653	36.8
387.25238	267.7
388.25586	33.7
390.72156	37.6
395.81226	66.5
398.20862	13.4
400.33484	8.4
402.39240	17.3
404.67474	126.2
405.40149	86.7
407.36053	31.5
409.44867	60.0
412.11951	23.2
419.38617	52.1
421.35187	204.2
422.40436	53.5
423.21893	21.9
424.31512	235.3
425.33929	9.9
426.33795	40.0
427.29340	16.4
430.11707	34.5
432.10101	86.7
434.29803	124.2
436.61090	21.7
437.61121	82.3
439.19629	65.3
441.13867	45.5
441.98584	15.8
443.56500	47.5
445.30701	150.1
448.21796	51.7
449.10156	45.7
451.29437	32.9
452.38495	18.9
453.28870	281.7
454.28693	52.2
456.11859	12.7
456.74121	53.8
464.38843	15.9
466.41864	60.9
468.07941	36.7
469.14343	94.9
471.17664	110.1
472.05231	7.6
473.33264	29.0
474.92487	288.7
475.79755	164.0
476.44556	53.7
481.50568	28.4
483.10925	23.2
484.14380	552.9
485.10693	78.0
487.50580	18.8
488.23138	72.0
491.42072	165.4
492.45874	58.4
493.28400	15.7
495.54242	30.7
496.17224	21.9
497.78662	118.2
498.70898	12.1
500.15094	27.9
505.25916	39.8
507.09467	102.8
508.46118	31.2
509.36920	19.4
510.43164	50.3
511.20770	20.9
514.85010	61.6
519.18854	24.7
522.06787	70.2
524.13538	433.3
527.95447	44.2
531.17529	104.4
533.21527	387.6
535.12775	34.2
536.53741	13.4
537.38434	49.9
538.26501	19.7
540.27191	26.2
541.44263	404.8
542.31195	52.1
544.44104	532.0
545.72418	47.2
546.35095	59.4
547.30072	28.6
548.31647	39.1
549.41882	11.4
554.35834	18.2
555.26038	7.6
555.96130	59.3
558.35291	29.2
559.73578	53.0
562.47614	75.2
563.87030	19.5
564.47699	388.8
566.55780	69.1
568.07092	161.6
569.27679	33.0
570.18781	28.4
573.73444	134.3
575.40747	11.4
576.51410	116.1
577.57013	26.0
579.19891	26.2
580.20416	9.7
581.69659	44.1
582.97443	45.2
584.82623	36.0
588.29077	12.1
590.27844	169.1
591.07880	175.7
592.46423	87.9
593.44598	168.1
594.90741	1222.3
595.76379	17.7
596.41595	57.9
597.40759	77.5
598.50702	197.3
599.35150	265.5
600.97253	256.5
601.68152	184.4
602.64923	25.1
603.49225	70.5
604.73523	178.8
606.16541	659.5
607.32111	236.4
609.50684	162.7
610.79742	159.0
611.90234	199.7
612.62360	14.2
613.28107	59.4
613.95905	45.7
614.68744	64.1
616.73248	153.7
617.94794	16.4
619.79608	348.9
620.59039	197.1
621.56317	179.4
622.96552	17.4
624.53326	78.9
626.52002	97.2
628.35168	43.5
629.03040	8.2
630.19061	29.3
631.86023	194.0
633.10144	224.5
634.29694	446.5
635.44531	113.6
636.77655	107.6
638.21149	14.2
640.99799	191.0
641.70227	5.8
642.37177	382.0
646.29065	259.7
647.30591	260.3
648.06531	115.8
649.69165	657.6
650.51569	505.0
651.46478	813.6
652.30975	62.0
653.49017	78.4
654.19843	15.7
655.06903	485.2
656.02338	136.0
657.93854	331.7
659.11603	14.9
660.00299	79.4
662.18701	122.1
663.11096	9.9
663.73627	7.0
665.55078	100.7
666.20624	8.3
667.29132	18.1
668.05450	95.8
668.81122	106.5
669.41797	31.6
671.65326	416.9
672.54883	52.9
673.33765	380.4
674.86481	322.2
675.97174	281.6
677.02612	117.1
677.82788	41.1
679.21851	132.3
680.26172	60.1
680.98846	35.2
682.32269	155.9
682.98596	33.2
684.24982	198.6
685.00580	59.2
685.87164	133.9
687.34070	149.0
688.44720	478.4
689.54498	535.4
690.61041	316.0
691.95709	361.4
692.86615	92.5
694.08551	74.7
696.19940	1083.4
697.23602	2562.7
697.92303	2647.7	[M+2H] (2+)-H2O-P
698.70807	5344.5	[M+2H] (2+)-NH3-P
700.05286	81.3
701.36566	127.4
702.87207	9.9
704.05707	108.3
705.99078	47775.4
707.12109	40790.4	[M+2H] (2+)-P
707.99152	5238.5
709.30389	732.2
710.30707	394.1
711.08282	398.2
712.29895	337.7
713.47882	137.9
714.40924	287.9
715.33282	631.2
716.20990	700.7
717.35175	551.4
718.23615	60.8
719.09515	37.5
720.16949	226.5
721.74005	450.0
722.79987	1075.9
724.03333	886.0
725.26349	402.7
726.08356	130.7
727.56165	171.7
728.24115	121.6
729.44586	163.3
730.87012	98.6
731.50769	99.0
732.54993	106.2
733.82227	219.6
734.62354	48.6
735.31134	166.0
736.72809	1125.9
737.46564	544.3
738.50995	1396.7
739.41302	681.9
740.60150	520.0
741.66461	269.7
742.61627	328.1
743.89697	177.6
745.55548	3763.1
746.28302	1216.4
746.88568	3310.4	[M+2H] (2+)-H2O, [M+2H] (2+)-NH3
747.57202	746.4
748.51776	287.7
761.41815	80.8
765.21478	17.3
767.64435	34.1
768.48346	57.9
770.40094	54.5
772.10803	18.7
775.28644	110.1
776.51654	62.6
777.76715	23.2
779.49713	41.7
780.27405	15.7
781.32318	16.1
783.39923	131.1
784.00647	50.3
785.60168	235.5
787.47076	21.1
792.36932	28.5
793.31952	181.5
794.37177	101.6
795.25134	23.5
797.22339	53.4
798.26007	27.9
799.60022	6.1
800.34772	45.5
801.13849	27.7
804.35571	288.1
805.36890	57.1
806.50397	48.5
810.41437	144.2
811.68567	150.5
812.54321	225.9
813.47504	21.8
814.33160	88.4
815.65582	44.8
819.74200	103.6
821.49359	199.6
822.38507	496.9
823.54309	112.0
825.35931	10.4
830.37823	12.9
832.14459	47.1
836.52209	33.0
838.46326	82.9
839.42108	19.7
840.03693	66.0
842.15546	98.2
843.19855	35.2
844.21503	27.1
845.58368	31.9
850.35095	94.9
851.29669	35.4
853.61517	42.1
854.80212	65.3
856.74860	25.1
858.36035	89.3
859.45160	322.6
860.28644	255.9
861.41449	29.4
862.62976	41.9
863.32501	88.4
865.03912	12.1
867.18683	73.5
868.48102	27.5
869.32715	130.6
870.24615	148.2
871.03241	11.7
872.43109	21.2
875.62787	45.9
876.42084	325.4
877.46478	32.2
878.96381	94.2
882.10474	70.8
883.51929	35.3
885.16992	29.4
886.33429	14.4
886.98999	68.9
888.81885	97.3
891.44196	308.8
892.44702	269.3
895.58221	9.9
896.24506	67.1
897.20538	52.0
897.84882	20.8
898.54645	44.5
901.54376	12.1
902.38934	142.4
903.28241	37.5
904.24030	13.0
906.49194	14.4
908.37933	18.1
910.77826	21.0
912.57690	55.7
913.46851	19.5
914.36963	58.6
915.95660	31.4
916.66113	18.1
921.46478	68.3
922.32684	79.2
923.68146	86.1
924.73016	29.9
928.28931	55.2
929.86017	24.7
931.18170	43.7
931.88849	14.5
933.36401	124.8
935.59369	142.0
936.58136	18.4
937.76117	39.2
938.52734	6.9
940.47821	55.4
941.42621	137.9
942.82318	65.8
943.66162	9.9
945.05487	140.2
946.13721	104.6
950.23096	79.8
952.58423	192.0
955.84320	80.4
956.98749	223.1
959.05194	37.6
960.52319	290.0
961.53400	168.6
962.89398	29.7
964.53827	114.8
966.35083	150.6
967.29999	177.7
968.31232	111.0
969.31836	39.9
971.37451	30.1
973.05054	71.3
977.28247	17.2
980.63306	53.7
981.26758	42.8
982.38361	51.7
988.34424	63.5
989.90723	36.3
994.37372	23.9
995.44147	11.2
996.30780	22.3
997.27710	70.6
998.96265	85.2
999.60352	36.5
1003.09833	97.3
1003.81592	52.9
1004.41986	58.1
1005.89410	80.0
1006.64838	14.4
1007.98199	48.3
1009.37921	38.1
1010.34100	63.5
1011.14917	12.2
1012.49225	21.5
1013.50586	97.0
1014.33539	117.6
1015.18579	52.9
1018.46454	57.5
1020.28973	226.0
1021.45239	189.2
1022.61737	21.0
1024.13989	224.5
1026.66211	59.4
1029.23169	580.8
1030.49377	146.4
1031.65930	89.0
1032.47253	65.5
1033.93164	30.7
1034.82251	22.2
1035.56616	22.4
1036.45532	29.9
1038.29492	27.7
1039.84924	24.0
1041.40320	177.2
1042.39697	585.9
1043.57007	91.0
1045.03833	23.6
1045.97534	36.0
1047.82520	32.2
1054.35547	153.3
1055.28503	82.3
1056.12549	32.9
1060.32434	90.0
1064.33398	102.8
1065.42737	68.4
1066.47485	86.2
1070.71631	329.3
1071.55713	223.2
1072.44995	21.0
1073.67114	209.6
1074.72656	195.4
1075.64709	22.9
1076.44592	44.3
1078.20605	20.4
1084.41663	28.0
1085.48901	85.3
1086.12573	44.6
1087.46802	25.8
1088.45959	183.7
1089.43689	9.1
1090.63330	29.4
1091.29175	50.1
1092.78003	18.7
1096.23853	9.1
1097.33984	25.5
1098.57129	16.4
1099.18909	18.0
1103.15100	56.1
1104.55750	44.5
1106.14185	38.0
1107.44312	9.7
1109.47681	193.8
1112.74878	136.5
1113.61060	96.0
1114.66675	75.8
1116.46777	46.7
1117.31006	54.4
1120.90259	59.2
1122.46899	65.0
1123.42004	175.3
1124.04016	9.8
1124.76208	12.1
1125.69971	28.5
1127.33984	926.5
1128.25720	197.8
1129.45520	36.0
1130.39746	12.2
1132.46460	36.0
1133.62793	97.1
1134.56030	164.8
1135.31958	16.1
1136.42578	74.9
1137.42322	22.8
1139.52173	2865.3
1140.54553	1265.4
1141.64722	363.5
1142.77441	190.1
1143.87109	65.9
1144.78638	30.0
1145.80786	61.3
1150.07422	34.3
1151.36475	50.3
1152.09924	152.2
1153.62427	126.3
1154.54004	60.1
1155.52734	286.1
1156.63525	101.3
1157.75134	46.0
1160.53894	59.0
1167.55591	116.1
1168.54236	13.6
1169.24805	105.8
1170.56458	167.4
1183.48462	71.0
1186.30103	26.2
1188.50928	3421.8
1189.39026	85.5
1192.45093	65.8
1194.36206	6.9
1198.11206	24.0
1200.12195	40.5
1201.46375	36.8
1203.50159	51.0
1214.76587	36.7
1219.70642	159.1
1220.45837	227.0
1221.50159	90.8
1222.81494	115.4
1224.58740	95.1
1225.44788	33.8
1226.14343	39.1
1227.36401	63.9
1231.47986	50.0
1232.57373	403.0
1233.48523	217.0
1235.39050	71.7
1237.40271	1360.3
1238.27783	500.9
1239.42639	359.3
1240.56140	206.0
1241.55469	80.9
1242.50891	23.3
1244.28748	35.3
1245.54260	72.3
1248.30493	21.3
1248.95764	73.7
1250.52820	103.7
1251.54382	11.4
1254.69263	37.6
1255.58923	33.8
1262.94763	90.7
1263.80603	20.8
1265.65906	103.2
1266.44177	164.4
1267.22351	66.4
1275.52771	24.8
1276.22278	24.9
1279.78235	50.5
1280.61194	64.6
1281.50366	226.0
1282.36389	126.0
1283.57471	54.5
1284.58875	83.7
1285.65710	52.8
1289.26929	19.5
1298.15222	33.7
1299.22815	31.1
1300.63000	24.1
1301.70190	57.8
1309.67407	31.5
1317.99426	19.2
1320.51379	50.4
1321.81323	11.4
1322.58435	100.1
1331.27002	9.1
1335.67175	72.5
1336.63684	61.8
1337.57678	48.7
1338.76208	6.9
1341.94324	11.4
1343.68457	55.0
1347.08923	39.8
1349.48181	107.5
1352.81836	45.1
1355.08337	43.6
1361.30103	228.9
1362.42126	152.5
1363.68494	45.1
1365.88904	82.5
1366.52075	71.8
1376.98816	11.8
1378.47449	16.6
1379.35120	60.1
1380.30042	6.9
1381.48230	12.1
