# Supplementary material for: Phosphoproteomic Analysis of Platelets Activated by Pro-Thrombotic Oxidized Phospholipids and Thrombin
Source: PLoS One. 2014 Jan 6;9(1):e84488. doi: 10.1371/journal.pone.0084488 (PMC3882224; doi:10.1371/journal.pone.0084488)
Supplement: Annotated Spectra S4 — (ZIP) [file pone.0084488.s007.zip › RNTFVGTPFWMAPEVIK_-10_2_114412.txt]

m/z	i	matches
204.22784	9.8
207.04935	17.5
215.19098	56.5
215.98296	17.6
217.16782	14.7
226.23521	15.7
227.11972	48.4
227.81180	7.7
231.09082	15.9
233.34735	6.9
235.22830	37.0
238.21407	40.1
240.01999	30.3
242.16670	5.1
243.31801	28.3
245.20253	15.8
247.20218	34.3
249.11758	18.4
255.01775	8.6
256.67743	25.5
258.43097	18.5
259.06128	18.9
260.32339	37.3
261.05078	13.2
262.03107	14.6
262.94461	62.4
267.15125	23.5
271.37067	3.8
274.49298	48.8
275.41388	7.8
276.25986	26.2
278.35141	43.0
280.07697	22.3
284.44095	27.8
285.15125	27.4
286.40100	17.1
288.19531	3.4
289.54190	21.1
290.21921	18.3
291.46982	11.4
296.96442	9.7
301.12256	12.8
305.08414	24.7
308.56708	42.8
312.27988	5.1
313.22736	20.6
314.12769	3.0
315.04095	12.6
318.22308	11.2
319.16656	58.9
322.31354	19.8
327.26147	35.5
332.40472	37.1
333.17273	22.0
337.10187	13.3
338.01038	7.7
339.50790	10.4
343.22168	12.0
345.21506	31.7
347.10025	19.8
348.20825	6.4
353.28796	16.4
354.46210	24.7
355.23718	29.8
357.13440	29.2
359.21875	7.7
360.44763	58.3
361.14752	34.5
364.90039	70.7
366.07825	12.8
370.54950	27.4
372.25323	12.5
373.25616	18.8
375.09125	29.4
377.31970	40.2
378.12988	15.3
380.02057	53.9
380.94604	4.7
384.82263	17.6
386.34021	13.4
389.16943	29.7
390.51843	32.3
391.24615	56.4
392.00531	8.6
393.22992	4.7
394.23029	37.3
395.35510	43.7
396.76703	15.5
397.47998	47.2
398.95886	6.0
401.92841	36.9
403.23694	26.4
404.12946	15.9
405.49652	20.4
408.29761	15.8
409.47327	31.6
411.21472	42.5
413.41180	48.9
414.77405	37.1
416.49823	36.3
417.20209	7.9
418.40674	23.8
419.72424	74.3
422.82861	41.3
425.23010	27.6
426.21320	14.5
427.10889	25.2
428.67188	77.8
430.02148	73.1
431.24243	40.4
432.22937	17.2
435.35547	41.7
436.37823	28.7
440.23047	14.6
441.24585	49.7
442.25427	7.8
443.14484	43.0
446.43384	29.0
448.62604	23.0
449.33228	44.3
450.07886	27.7
452.68549	45.2
456.95697	13.1
458.14246	29.2
459.22620	26.3
461.26190	7.7
463.80829	40.6
465.93396	5.1
468.25415	246.3	b (11) (3+)-NH3, b (8) (2+)-NH3, b (8) (2+)-H2O
469.23492	18.3
470.46332	19.0
471.07263	57.1
473.06213	28.5
475.29926	15.9
477.38123	18.4
479.09583	170.9	y (8) (2+)-NH3
480.07715	30.6
481.37103	8.9
482.38672	34.2
487.19153	667.5	y (13) (3+)-NH3, y (8) (2+)
488.05396	47.8
489.36523	45.1
490.48767	8.2
491.31567	63.3
492.36078	57.3
493.52869	10.3
494.51324	46.9
497.32745	24.6
498.72302	15.6
501.19135	75.1
502.00952	172.7	b (4) (1+)-P, b (9) (2+)-P
503.17261	80.7
504.29865	20.1
505.32050	9.9
506.44037	27.9
507.22369	12.0
509.42627	86.1
510.35156	61.8
513.15710	40.3
514.26031	162.0
515.45612	30.7
518.12250	74.5
519.66376	29.9
520.28790	16.3
521.28546	81.8
522.14569	17.2
524.12042	22.3
525.38348	30.9
527.77771	120.1
529.44781	44.8
530.30457	12.5
532.39679	15.5
533.01563	9.0
533.94269	12.8
535.05157	16.3
536.33356	18.3
537.13824	77.4
538.36603	15.3
541.89362	603.0	b (9) (2+)-H2O, y (14) (3+), b (9) (2+)-NH3
542.67352	38.5
543.52142	76.1
544.42047	84.8
545.06464	43.9
547.27271	65.8
548.47913	70.2
549.47198	129.8
551.09637	239.9	y (9) (2+)-H2O, b (9) (2+)
551.87750	75.9
552.87396	55.7
553.58234	41.9
554.72864	70.4
556.24298	22.9
557.50922	26.5
558.76080	38.7
559.95984	731.2
561.09723	158.2	y (9) (2+)
562.33240	148.6	y (15) (3+)-H2O-P
563.37048	54.0
564.68597	100.9
565.44043	45.4
566.32196	12.9
567.50226	17.4
568.64191	20.9
569.31683	38.1
570.48480	34.3
571.36261	5.1
572.22388	16.0
573.29095	28.3
574.94403	124.6
575.76263	11.6
576.69568	14.3
577.78522	96.1
578.93805	40.5
579.63080	8.6
580.94440	61.1
582.21136	89.1
583.71887	53.9
585.34406	1083.6	y (5) (1+), b (10) (2+)-H2O-P
586.24304	453.3	b (10) (2+)-NH3-P
587.07959	37.2
588.28979	56.6
589.27448	57.5
590.55011	11.6
593.24927	96.3
594.88770	210.2	b (10) (2+)-P, y (15) (3+)-H2O
596.10168	112.7
597.36823	58.3
598.00409	16.5
599.00098	166.4	b (4) (1+), b (15) (3+)-H2O, b (15) (3+)-NH3
600.61169	37.3
602.24762	96.7
603.21161	99.9
605.15582	120.7
606.09283	33.0
606.69971	5.9
607.48871	4.3
609.51556	1483.3	y (10) (2+), b (16) (3+)-P
610.52509	251.0
611.25555	130.0
612.31207	34.1
613.40527	31.7
614.18805	97.0
615.12909	23.2
616.13550	40.1
617.26862	65.3
618.44568	19.2
619.31818	69.7
620.28644	71.8
621.51593	83.0
622.44867	13.8
623.05182	48.6
624.19305	88.8
625.36066	72.0
626.26361	180.5
626.92950	30.8
628.34723	16.8
629.56104	267.2
630.43048	203.0
631.37805	116.5
632.66467	86.1
633.50751	254.9	y (16) (3+)-H2O, y (16) (3+)-NH3
634.96545	2895.4	b (10) (2+)-H2O, b (10) (2+)-NH3
636.29169	114.5
637.54523	139.9
638.94397	98.0
640.49445	168.6	b (6) (1+)-NH3-P
641.97479	790.2
643.00470	427.8	b (16) (3+)
643.95538	1507.3	b (10) (2+)
645.06146	103.8
646.00555	155.9
646.83160	76.4
647.52350	194.2	[M+3H] (3+)-NH3-H2O-P
648.35876	110.9
649.54346	160.3
650.48761	23.3
651.53888	283.4	y (11) (2+)-H2O, b (11) (2+)-H2O-P, b (11) (2+)-NH3-P, y (11) (2+)-NH3
653.02655	276.9	[M+3H] (3+)-NH3-P, [M+3H] (3+)-H2O-P
653.78448	91.7
654.82068	11.2
656.30377	1747.1	y (6) (1+)
657.40045	441.8	b (6) (1+)-P
658.39801	667.3	[M+3H] (3+)-P
659.66681	531.1	y (11) (2+), b (11) (2+)-P
660.56207	346.2
661.71600	60.0
662.56616	78.2
663.51379	117.3
664.37347	50.6
665.25067	99.2
666.17438	257.7
667.02222	251.8
668.11707	263.4
669.32001	283.4
670.22510	165.6
671.21765	247.2
672.74280	303.2
673.38995	456.7
674.39935	667.8
675.32056	474.1
676.66962	330.5
677.40192	173.5
678.79462	521.4	y (12) (2+)-H2O
679.76257	486.7	y (12) (2+)-NH3, [M+3H] (3+)-NH3-H2O, b (5) (1+)-H2O
680.74609	188.4
681.88831	891.9	b (5) (1+)-NH3
682.77850	425.0
684.12506	8.1
685.29742	27.8
688.41290	7.8
695.29303	99.3
696.09418	87.4
698.01703	61.3
699.32953	23.8
700.37433	1497.4	b (11) (2+)-H2O, b (11) (2+)-NH3
701.29370	56.6
702.32556	16.7
702.99005	25.3
705.13855	11.2
706.76544	60.4
707.83124	101.5
709.27582	635.9	b (11) (2+)
710.10345	129.1
710.70416	66.4
712.26721	238.1
713.13757	17.7
714.47253	18.0
715.30426	9.0
716.15692	86.2
717.81281	54.5
718.44348	16.3
720.19781	9.9
721.10687	15.0
722.29852	54.0
723.15729	124.8
724.68756	55.3
727.26575	52.1
728.25946	131.6
729.34625	14.7
730.81561	117.5
731.69299	69.0
732.99640	71.9
733.95831	94.3
734.78168	30.9
735.92725	2151.7	b (13) (2+)-H2O-P, b (13) (2+)-NH3-P, b (12) (2+)-H2O, b (12) (2+)-NH3
736.89008	185.5	b (6) (1+)-H2O
737.68427	58.8
740.53033	101.6
741.57361	15.2
743.09967	39.6
744.82312	538.4	b (13) (2+)-P, b (12) (2+)
745.56842	78.8
746.22247	24.0
746.95593	8.1
747.60065	53.5
750.26569	17.7
751.43756	64.3
752.36621	38.3
753.76215	106.6
754.49103	9.9
755.46899	83.8
756.25165	26.7
757.83148	70.2
759.12433	49.3
759.80133	12.2
761.11737	67.7
761.92792	16.9
762.65802	29.6
763.27112	44.8
766.32562	34.1
767.19489	67.8
767.97394	47.7
770.68860	32.6
771.88898	32.1
774.09467	50.0
779.35974	52.3
780.78119	84.1
782.56403	33.4
785.05756	29.0
785.92792	49.5
787.32684	1564.0	y (7) (1+)
788.47852	326.5
789.48236	67.9
790.23694	64.7
791.19281	17.9
792.37775	20.1
793.89044	20.2
794.57825	25.8
796.28931	62.9
797.21869	26.6
797.88147	25.2
799.43695	126.5
801.03607	21.4
802.23914	52.2
803.29254	14.9
805.76624	53.5
806.76172	112.7
807.48260	76.6
809.98340	42.4
811.53528	60.0
812.33142	68.5
813.37421	59.8
814.40814	61.1
815.56671	14.1
817.67078	18.1
818.43451	91.0
819.14789	80.0
820.66626	24.4
821.71710	58.7
823.35608	24.4
825.63885	44.7
826.43048	22.9
827.20697	20.7
829.70282	57.2
831.57275	44.4
832.36945	57.4
833.41309	73.9
834.46063	83.2
836.01318	44.5
837.68011	143.0
838.30878	575.2	b (8) (1+)-NH3-P, b (7) (1+)-H2O
839.26532	215.3	b (7) (1+)-NH3
840.01086	2.1
841.06378	54.3
842.32056	70.1
843.27985	83.3
844.60211	9.0
845.32562	16.6
846.40149	38.0
847.16864	12.0
847.94684	43.0
848.73419	31.8
850.43994	41.7
851.12311	15.3
852.18964	38.2
853.34753	21.5
854.66052	73.1
856.17657	637.5	b (7) (1+), b (8) (1+)-P
857.50836	261.0	b (14) (2+)
858.35223	18.6
859.50311	9.5
860.31671	20.3
861.14435	52.4
862.79858	150.4
864.54486	6.8
866.37372	149.8
867.55255	40.7
868.51129	66.6
869.29364	56.4
870.54291	62.1
871.50000	98.5
872.65753	20.7
873.78473	21.6
875.16498	46.0
878.25836	13.8
879.70844	98.4
880.65430	27.0
883.61639	84.7
884.71564	71.6
885.46753	50.4
886.57037	83.2
887.18433	30.9
889.41382	83.5
891.61200	23.1
892.38348	37.1
894.06757	4.3
895.58179	53.9
898.27277	250.5	b (15) (2+)-NH3, b (15) (2+)-H2O
899.23212	18.6
900.64966	44.9
902.03564	13.6
906.76910	68.0
907.91412	128.0
909.53809	15.8
910.39771	73.6
911.42377	40.0
912.39819	17.9
913.43732	50.7
914.79175	58.5
915.53345	8.8
916.62500	53.8
917.83081	52.8
918.45898	30.7
919.56250	145.3
920.44165	68.0
922.28143	7.6
923.49762	47.3
924.80182	172.1
925.87921	16.6
926.57928	4.7
928.15814	76.1
929.29791	76.1
930.14642	37.8
931.30615	15.9
932.34808	68.7
934.11859	123.6
935.21704	37.3
936.89935	39.2
938.88214	76.7
939.95270	37.0
940.67780	50.9
942.08063	14.3
943.06610	38.4
944.49976	27.6
945.77051	40.9
947.29083	8.0
947.97192	24.9
949.29364	4.7
950.12720	48.2
954.83405	330.1	b (16) (2+)-NH3, y (8) (1+)-H2O, b (16) (2+)-H2O
955.62933	249.6
956.62207	103.5
958.37628	20.5
960.37622	9.4
961.95587	47.4
963.01288	93.9
964.09497	464.7	b (16) (2+)
964.89008	203.5
967.97485	33.5
969.16974	54.9
970.46631	62.8
971.64520	35.2
972.79584	137.1
973.47681	388.5	y (8) (1+)
974.52399	90.6
978.25702	17.8
979.27924	65.5
982.07172	24.4
983.31512	19.0
984.14996	62.2
986.30060	28.7
987.14215	27.2
988.85400	11.2
989.46527	16.7
990.31403	11.4
991.39044	36.2
993.26099	10.7
998.73444	6.9
1000.31818	34.1
1002.75934	23.6
1003.76434	62.2
1004.43451	10.7
1006.19287	25.9
1008.41504	21.8
1009.24738	35.8
1016.40924	18.7
1017.32440	17.9
1018.39288	16.2
1018.99359	14.0
1024.03027	29.6
1025.46899	43.2
1026.64319	55.1
1027.37317	62.0
1028.63440	17.0
1030.27344	22.7
1035.01074	12.9
1037.13843	36.9
1039.39404	16.3
1040.32324	12.2
1042.24829	20.4
1044.64124	40.0
1045.53491	61.1
1047.15625	94.9
1048.75098	26.5
1050.18921	18.0
1053.33838	16.1
1055.60547	6.9
1056.27710	8.2
1057.57129	10.8
1061.07202	11.7
1062.02295	9.5
1062.98560	100.2
1063.60278	13.0
1069.48413	7.9
1074.34705	7.7
1076.50623	10.3
1082.54651	175.1	b (9) (1+)-H2O
1083.39722	61.4
1084.21667	15.0
1089.23035	16.0
1090.09753	24.2
1092.88843	14.9
1095.13232	27.4
1096.36609	23.5
1097.60706	24.8
1099.69849	14.0
1100.45239	349.5	b (9) (1+)
1101.28369	283.9
1103.24451	12.7
1109.09863	42.0
1115.37988	25.4
1117.17944	17.7
1118.13306	58.5
1119.78564	204.7
1120.60840	80.4
1121.60168	19.4
1122.33069	13.5
1123.33569	30.9
1125.65649	4.3
1127.50549	11.7
1134.47266	19.2
1138.19873	31.2
1139.26257	22.3
1141.36890	4.3
1149.26270	23.9
1153.54065	12.9
1154.36707	6.0
1155.25684	15.9
1157.09363	6.4
1159.35388	10.3
1162.58215	12.3
1168.98926	13.0
1170.46936	13.7
1177.29187	13.6
1178.42151	18.3
1180.09900	15.5
1182.21619	49.0
1183.56348	8.6
1187.34192	40.2
1188.43494	30.1
1193.02148	18.8
1194.37451	28.6
1195.33875	48.7
1199.33325	45.0
1200.30469	43.6
1207.21741	15.9
1210.39392	58.4
1211.16614	24.6
1216.25330	14.6
1217.38464	71.1
1218.38818	3.0
1219.48547	20.2
1224.90820	9.0
1226.08997	27.9
1228.44177	9.0
1233.57727	4.7
1234.55164	13.7
1235.62549	27.4
1238.17383	30.3
1253.27429	12.3
1269.39783	15.7
1271.74023	6.9
1284.08679	25.5
1286.18445	29.9
1287.47217	8.6
1288.32507	18.0
1305.04749	16.3
1340.40625	28.2
1347.24719	25.4
1348.26489	20.1
1351.16663	17.8
1360.05652	37.7
1366.30298	36.4
1375.70105	21.4
1436.30615	28.5
1437.53589	12.3
1459.28357	5.1
1567.88269	4.3
1630.13794	11.6
1681.35730	9.8
1708.62085	9.2
