# Supplementary material for: Phosphoproteomic Analysis of Platelets Activated by Pro-Thrombotic Oxidized Phospholipids and Thrombin
Source: PLoS One. 2014 Jan 6;9(1):e84488. doi: 10.1371/journal.pone.0084488 (PMC3882224; doi:10.1371/journal.pone.0084488)
Supplement: Annotated Spectra S4 — (ZIP) [file pone.0084488.s007.zip › RPEKPVPPPPPIAKINGEVSSISSK_-22_2_37494.txt]

       m/z	          i	matches
 171.19217	       8.5
 211.93330	       5.1
 226.46942	       2.7
 229.96698	       6.5
 300.35144	      10.0
 307.17767	       8.0
 314.99554	       5.2
 321.24652	      14.9
 327.21600	       7.4
 331.51526	      12.0
 341.20734	       3.5
 348.30408	       7.7
 351.92267	       8.4
 357.42896	       7.3
 364.42017	      12.5
 367.29718	       5.6
 370.19843	      20.5	y (13) (4+), y (15) (4+)-NH3-2P, y (14) (4+)-H2O-P, y (14) (4+)-NH3-P, y (15) (4+)-H2O-2P
 376.92285	       6.0
 379.29657	      17.2
 385.06964	       2.1
 385.82642	      19.4	y (7) (2+)-P
 387.80707	      30.5
 396.38837	       5.3
 397.92792	       8.2
 401.80048	      15.7	y (3) (1+)
 407.05475	       6.8
 409.36798	      26.1
 414.18787	       5.9
 416.46912	      17.3	y (21) (5+)-2P, y (20) (5+)-P, y (4) (1+)-P, y (19) (5+)
 420.41260	      37.2	y (9) (2+)-NH3-2P, y (9) (2+)-H2O-2P
 421.91656	       2.3
 423.45337	      27.5	y (17) (4+)-2P, y (16) (4+)-P, y (15) (4+), y (13) (3+)-NH3-2P
 427.04156	       3.8
 427.66748	      11.6
 432.96167	       8.6
 436.51984	      13.0
 437.28387	       5.5
 440.77905	       4.2
 442.30908	      12.9
 443.62421	      12.2
 445.29443	      11.7
 448.25439	       6.7
 451.79749	       1.9
 453.23730	      11.0
 454.53754	      29.8	y (13) (3+)-H2O-P, b (22) (5+)-NH3-P, b (21) (5+), b (22) (5+)-H2O-P, b (13) (3+)-NH3
 459.06726	       5.8
 460.90735	      14.3
 461.94373	      15.7	y (13) (3+)-P, y (22) (5+)-P
 465.09521	      11.6
 466.40308	       4.9
 468.20300	       5.0
 471.03906	       4.2
 472.72687	       4.3
 482.53101	      20.0
 485.63251	      35.2	b (24) (5+)-NH3-2P, y (10) (2+)-2P, b (24) (5+)-H2O-2P, y (5) (1+)-2P
 486.48297	       3.7
 487.36163	      30.8	y (13) (3+)-H2O, y (24) (5+)-2P, y (23) (5+)-P
 489.95813	      12.6
 493.37714	      14.6
 494.47845	       3.6
 495.85645	      33.0	y (18) (4+), b (14) (3+)-NH3, b (14) (3+)-H2O, b (23) (5+), y (20) (4+)-2P, y (19) (4+)-P, y (4) (1+)-H2O
 497.12628	       7.2
 498.23285	      37.9	y (15) (3+)-2P
 499.43097	      56.0	b (9) (2+), y (8) (2+), y (14) (3+)-P
 503.05426	      10.0
 503.96979	      18.8	y (23) (5+)-H2O, y (24) (5+)-H2O-P, y (24) (5+)-NH3-P, y (23) (5+)-NH3
 506.03998	      33.6	b (24) (5+)-NH3-P, b (24) (5+)-H2O-P
 509.11084	      36.0	b (24) (5+)-P
 510.53827	       9.6
 511.33942	      15.2
 512.60474	      25.2
 515.17706	      19.3	[M+5H] (5+)-H2O-2P, y (19) (4+)-H2O, [M+5H] (5+)-NH3-2P, y (21) (4+)-H2O-2P
 515.83551	      12.4
 516.63379	      10.2
 520.86066	      55.3	y (20) (4+)-P, y (21) (4+)-2P, y (19) (4+)
 521.82642	      33.2	b (20) (4+)-NH3, b (20) (4+)-H2O
 523.36761	       5.7
 524.67096	      18.8	y (16) (3+)-NH3-2P, y (15) (3+)-H2O-P, y (16) (3+)-H2O-2P, b (24) (5+)-NH3, b (24) (5+)-H2O
 525.91034	       6.2
 526.99170	      39.6	b (20) (4+), y (24) (5+), y (10) (2+)-NH3-P, y (10) (2+)-H2O-P
 527.99121	      45.7	y (9) (2+), b (24) (5+)
 528.90198	      12.5
 531.03973	      34.7	y (16) (3+)-2P, [M+5H] (5+)-NH3-H2O-P, y (15) (3+)-P
 532.11676	      41.3	y (14) (3+)
 533.33807	      12.5
 534.63147	      43.4	[M+5H] (5+)-H2O-P, y (10) (2+)-P, y (11) (2+)-NH3-2P, b (15) (3+)-NH3, b (15) (3+)-H2O, [M+5H] (5+)-NH3-P
 536.32635	       5.1
 537.21649	       7.9
 538.80151	     310.2	b (21) (4+)-H2O-P, b (10) (2+)-H2O, [M+5H] (5+)-P
 539.92474	     291.0	b (21) (4+)-NH3-P, y (21) (4+)-NH3-P, b (10) (2+)-NH3, y (20) (4+)-H2O, y (21) (4+)-H2O-P, b (15) (3+)
 540.97516	     145.8	y (20) (4+)-NH3
 542.44421	       4.2
 543.27209	      24.4	b (21) (4+)-P, y (11) (2+)-2P
 544.61298	      11.4
 545.29700	       2.5
 545.99078	      24.0
 547.69318	     108.6	y (22) (4+)-H2O-2P, y (22) (4+)-NH3-2P, b (10) (2+)
 548.48553	      17.6
 549.20795	      42.7
 550.31476	      14.8
 556.27228	      17.6
 556.90167	      12.2
 557.86652	      28.6	y (16) (3+)-H2O-P, y (17) (3+)-H2O-2P, y (17) (3+)-NH3-2P, [M+5H] (5+)-H, [M+5H] (5+)
 558.68658	      51.9	y (15) (3+)-NH3, [M+5H] (5+)+H, y (16) (3+)-NH3-P, y (15) (3+)-H2O
 565.40387	      28.3	y (21) (4+)-NH3, y (5) (1+)-H2O-P, y (21) (4+)-H2O
 567.41119	      19.7	b (22) (4+)-H2O-P, b (22) (4+)-NH3-P
 572.97650	      12.6
 574.34186	       9.0
 575.73047	       6.9
 577.27704	       7.2
 578.14850	       7.8
 579.09131	       7.1
 580.28705	      10.5
 583.38849	       9.4
 586.40674	      39.0
 592.66681	      17.2	b (22) (4+)-NH3, b (22) (4+)-H2O
 593.96576	      12.8
 600.53204	      64.1	y (22) (4+)
 602.20038	      12.8
 611.02905	      44.1	b (24) (4+)-2P
 619.11090	       5.9
 625.64124	       3.4
 629.02496	     132.9	y (24) (4+)-NH3-P, y (23) (4+)-NH3, y (18) (3+)-P, y (23) (4+)-H2O, y (17) (3+), y (24) (4+)-H2O-P
 629.93927	      59.8
 630.77838	      23.9	b (24) (4+)-H2O-P
 632.27142	      80.1	y (11) (2+)-H2O, y (11) (2+)-NH3, b (24) (4+)-NH3-P
 633.76581	      47.9	y (23) (4+), y (13) (2+)-H2O-2P, y (24) (4+)-P, b (18) (3+)-H2O, y (13) (2+)-NH3-2P, b (18) (3+)-NH3
 635.74994	       8.8
 638.03491	       6.2
 639.23413	       3.8
 640.32501	      10.1
 644.33551	       8.6
 647.44989	      14.6
 657.29236	      38.1	y (24) (4+)
 658.63092	      24.2
 661.21326	      95.2	y (19) (3+)-P, y (18) (3+), y (20) (3+)-2P
 662.47601	      11.2
 665.29236	       2.7
 670.73572	       3.6
 672.00995	      53.2	y (7) (1+)-2P
 673.69611	       5.9
 688.14923	      18.7	y (20) (3+)-H2O-P, y (19) (3+)-NH3, y (21) (3+)-H2O-2P, y (21) (3+)-NH3-2P, b (13) (2+), y (20) (3+)-NH3-P
 690.45306	      49.4	y (14) (2+)-NH3-2P, b (6) (1+)-NH3, y (14) (2+)-H2O-2P
 695.82343	       2.1
 704.23956	      28.6	y (12) (2+)
 704.91956	       8.2
 705.99481	      15.2
 715.78583	       9.8
 719.45166	       7.9
 726.07715	      35.9	y (21) (3+)-P, y (20) (3+)
 733.76483	       9.4
 736.70349	      20.5	y (22) (3+)-2P
 747.42218	       8.0
 751.40765	      18.7	y (7) (1+)-H2O-P, b (21) (3+)-H2O, b (21) (3+)-NH3, y (6) (1+)-NH3
 758.08051	       6.0
 759.28320	       9.2
 768.80072	      11.8
 770.03082	      21.5	y (7) (1+)-P
 775.35663	      13.4
 790.30640	      17.2	b (22) (3+)-NH3
 805.18652	      24.8	y (24) (3+)-H2O-2P, y (23) (3+)-H2O-P, b (7) (1+), y (24) (3+)-NH3-2P
 809.16779	      22.5	b (15) (2+), b (24) (3+)-NH3-2P, b (24) (3+)-H2O-2P
 811.97296	      20.3	y (23) (3+)-P, y (24) (3+)-2P
 825.15155	      20.4	b (23) (3+)
 840.65765	      12.7
 841.46875	      21.3	b (24) (3+)-NH3-P, b (24) (3+)-H2O-P
 846.36792	       3.7
 874.55835	      21.9	b (24) (3+)-H2O, b (24) (3+)-NH3
 876.90527	      18.3	y (24) (3+)
 877.68439	      36.8
 880.69086	       5.3
 889.03790	       2.3
 889.67963	       5.4
 942.49005	      13.6
 991.19464	       9.6
1009.49469	      14.0
1014.04541	       5.8
1053.63977	       4.1
1075.27417	       4.2
1210.64575	       7.1
1337.45789	       8.2
