# Supplementary material for: Phosphoproteomic Analysis of Platelets Activated by Pro-Thrombotic Oxidized Phospholipids and Thrombin
Source: PLoS One. 2014 Jan 6;9(1):e84488. doi: 10.1371/journal.pone.0084488 (PMC3882224; doi:10.1371/journal.pone.0084488)
Supplement: Annotated Spectra S4 — (ZIP) [file pone.0084488.s007.zip › RPGGGADGGPEASGAARSR_-17_2_124813.txt]

m/z	i	matches
259.26849	199.9
261.17236	73.9
269.19363	29.6
270.22302	18.9
277.05347	49.3
278.05661	102.5
285.31305	17.7
288.21857	716.2
295.44547	21.3
297.26178	135.5
300.10031	41.3
303.26559	31.6
309.34589	15.3
314.05560	19.0
314.99805	58.0
317.79013	72.4
321.27277	31.7
323.16428	47.9
327.12692	15.3
329.03680	60.1
331.30597	21.4
334.29388	35.5
335.17041	30.8
337.20020	125.9
339.35028	25.7
343.17627	22.1
346.34674	64.4
351.25235	114.4
352.06006	108.0
356.92590	106.9
359.40103	41.3
363.18835	48.5
364.10352	47.3
367.12579	16.5
369.17731	38.8
371.11450	15.1
372.22287	17.7
375.07874	103.9
377.28009	79.5
379.05145	30.3
380.04871	92.8
383.36777	26.0
384.21463	26.8
385.17822	85.9
387.60590	60.8
388.27069	39.9
391.33484	47.0
394.03281	37.6
395.00192	21.3
396.02509	42.4
397.59360	41.3
399.14630	214.2
400.49524	66.9
404.26874	26.9
408.00604	48.2
415.19257	26.9
416.29938	51.7
417.21716	300.8
418.21564	155.3
420.12836	23.2
421.39124	43.7
422.48254	27.1
423.23096	22.5
426.35522	167.9
427.38788	29.2
428.21008	38.6
431.28137	30.4
432.72577	40.0
434.34448	146.2
435.25928	19.0
436.53204	14.1
442.13959	60.0
442.91815	120.5
444.39075	432.6
445.47949	83.7
449.49200	63.6
451.82434	17.7
453.50323	227.9
454.40344	35.5
455.67432	22.1
456.34442	61.7
459.38470	61.2
464.18738	36.5
466.58960	52.4
467.44897	54.5
468.11823	50.9
470.28491	17.7
472.13452	70.6
473.27759	77.2
475.27832	66.2
477.23102	51.3
478.22845	53.8
480.47113	70.4
481.19080	130.1
484.40717	17.7
487.09601	15.4
488.32422	1083.3
489.38782	112.0
495.31964	221.3
496.28516	271.7
497.28143	169.3
498.53534	56.7
500.16119	936.6
501.27521	114.7
504.58508	108.7
506.67102	66.7
510.69067	18.9
513.28754	219.3
514.33740	107.8
516.67407	60.1
519.56897	46.2
522.50928	11.8
524.52203	59.4
527.02429	24.8
532.20654	65.8
537.51495	22.2
538.12732	93.7
538.74445	51.0
540.34650	120.7
541.33380	120.7
543.28070	15.3
544.97571	84.7
546.30859	209.0
547.35608	73.7
549.87177	127.6
551.19739	41.1
554.07556	30.8
556.14221	21.1
557.01874	49.7
559.56628	28.3
561.16089	33.3
562.87372	155.0
563.97803	123.4
567.19116	31.8
568.31128	58.7
569.50397	16.5
573.23523	36.1
576.06433	53.7
577.21704	26.7
578.43005	91.2
580.25653	228.9
580.99829	213.2
590.16766	73.9
591.11444	110.4
592.22687	390.3
594.47784	139.6
596.79547	78.1
598.56036	153.5
601.27582	140.2
602.11090	34.1
603.19952	17.7
604.08228	157.5
605.37872	391.6
606.28009	402.6
607.55096	297.3
608.27887	490.1
609.24939	517.5
610.40961	184.3
611.14783	132.0
612.55444	30.3
614.37708	86.1
618.59088	112.6
622.46039	99.3
624.21613	50.5
624.99017	34.5
626.30536	670.7
627.46564	240.0
630.26099	31.8
634.19739	56.7
636.57037	52.0
638.47809	38.9
639.67816	113.5
640.37329	81.0
644.60028	88.0
646.07318	29.9
648.37848	38.6
651.38800	1596.8
652.47131	117.5
653.77997	22.4
663.62079	143.6
665.02612	16.5
666.67169	34.1
667.33990	28.1
669.88214	163.9
671.39795	49.5
672.44843	12.9
675.84113	259.8
679.19788	179.5
682.80524	95.3
683.49219	106.1
684.37885	86.0
685.48187	23.8
687.08386	18.9
688.50122	55.5
690.45148	51.3
691.39325	22.3
692.38580	46.5
693.75934	109.1
695.02832	30.8
696.40399	54.5
697.23663	29.6
698.24988	51.7
699.17084	17.5
699.79932	44.6
701.96100	64.7
704.18573	133.1
707.37006	113.0
707.97998	20.1
708.69427	124.3
709.37292	48.1
710.74829	173.7
712.42242	57.2
715.56604	14.1
716.63379	304.2
717.61304	219.1
720.50519	229.0
721.54572	33.8
722.70190	137.7
723.98096	212.6
725.33557	315.2
725.93622	28.2
726.70038	35.5
730.32965	161.1
731.40912	213.4
732.35419	115.9
733.57794	153.5
735.46429	28.0
736.20026	124.6
737.48346	117.2
738.24493	67.2
740.75385	203.9
741.48755	928.0
742.39618	118.3
743.38318	163.3
744.47931	33.2
746.19025	269.7
747.64868	34.3
748.77148	39.0
751.01556	29.4
752.44904	147.4
753.62683	397.4
754.72308	191.5
756.38464	43.4
758.07361	183.2
759.04401	26.8
760.46301	62.3
761.09454	19.9
762.04474	186.2
763.02899	137.0
764.45813	3006.7	b (17) (2+)-H2O, b (17) (2+)-NH3
765.61127	466.0
766.81989	244.3
767.48663	23.0
768.72668	43.5
770.54401	195.9
773.76343	260.2
774.92603	33.0
776.40167	72.5
777.80347	62.4
779.89728	66.8
780.58978	239.1
781.45697	272.2
783.87201	55.3
785.92047	185.3
787.10394	83.8
788.28754	210.1
789.12659	102.4
789.90826	98.8
790.86487	139.1
792.41302	241.7
793.27460	67.6
795.36420	216.4
796.71527	146.0
797.71710	95.0
799.49689	236.8
800.28149	120.6
801.26758	193.9
801.87622	116.3
802.97015	31.5
803.87408	90.7
804.83466	124.1
806.20453	169.1
807.34088	197.7
808.28436	78.8
809.60907	100.7
811.31610	122.9
812.05780	164.2
813.49847	124.6
814.23138	130.9
815.55157	134.2
816.51007	52.3
818.66394	215.0
819.60223	22.5
821.13544	29.0
822.22223	369.5
823.32599	282.3
824.30896	162.6
825.93536	296.0
828.02667	595.9
829.39832	353.1
830.25885	47.6
831.40314	75.1
832.13959	252.3
833.51813	109.8
834.17938	17.6
835.89679	487.3
836.85632	369.8
837.97003	406.5
839.21582	1521.5
840.47772	307.4
841.58099	108.9
842.31836	263.9
844.27576	618.3
845.16229	4769.4	[M+2H] (2+)-NH3-P, [M+2H] (2+)-H2O-P
846.14215	473.2
846.83063	149.3
847.48541	211.9
848.99811	158.5
849.64148	89.5
851.09137	158.2
853.90033	33319.5	[M+2H] (2+)-P
854.58636	19319.8	y (8) (1+)
855.71960	877.5
856.65759	628.1
857.52979	427.6
858.78778	312.2
859.63885	58.7
860.70685	776.8
861.85541	209.1
863.14008	1354.1
864.79517	604.9
865.57654	309.1
866.27655	257.4
867.05792	76.6
868.01410	225.3
869.30829	967.4
870.18231	1292.8
870.85004	622.6
871.53357	299.0
872.93500	432.2
873.91852	120.9
874.58661	664.5
875.78180	441.3
876.81061	262.0
877.59619	415.0
878.37604	324.6
879.49182	301.4
880.38647	605.3
881.24500	389.9
882.16937	32.7
883.13770	249.3
884.26263	915.5
884.90033	1007.6
885.79187	1219.5
887.12738	520.6
888.31525	355.8
889.18268	242.1
890.63910	669.1
891.60455	186.0
893.20929	1729.1
894.09894	999.5
908.28485	143.4
910.34674	53.5
911.76849	29.6
914.71948	38.6
916.99005	117.7
920.16571	73.5
921.52594	58.1
923.53851	25.6
925.11572	122.2
926.21881	131.0
927.10254	30.8
927.78790	23.3
930.56390	141.7
934.60425	61.6
935.71606	79.0
936.93561	51.9
938.99683	53.0
941.32928	147.6
942.14655	173.0
943.25800	927.5
944.36652	323.1
947.49902	518.0
948.56592	335.9
949.28809	33.9
951.35736	214.9
952.17700	52.4
953.73517	122.0
954.39130	216.8
955.19269	154.1
957.36517	446.2
958.43231	239.9
959.61517	136.6
960.74432	31.6
961.82788	70.7
964.28656	97.9
966.40308	2261.9	y (10) (1+)-NH3-P, y (9) (1+)-H2O
967.40228	754.2
970.22382	192.2
970.92310	180.1
971.64185	61.1
972.73755	111.1
975.36792	82.5
977.03198	58.8
977.71118	51.6
983.28864	173.2
984.58521	82.4
985.64459	28.0
987.65582	58.8
988.67035	47.4
989.81696	53.1
990.62543	55.1
992.01221	102.8
992.84698	27.1
993.71265	91.3
994.39166	61.7
995.12714	108.9
995.92456	42.7
998.15210	30.8
999.12469	31.5
999.90961	54.1
1000.96210	24.4
1001.60895	37.9
1003.67255	47.6
1005.49774	57.7
1006.77838	127.1
1008.02679	100.6
1013.60376	94.5
1016.58392	247.1
1019.00311	68.9
1019.94244	164.1
1020.62714	198.6
1021.59277	25.9
1023.28290	61.9
1024.38464	33.9
1025.54932	218.0
1027.59253	102.9
1029.74536	173.3
1030.99121	250.8
1031.60571	257.0
1032.77356	194.2
1033.49023	227.5
1034.16418	198.2
1036.83618	6963.1
1037.90918	2402.0
1039.32263	261.3
1040.31995	145.4
1041.41406	1081.5
1042.38062	924.7
1043.41565	182.4
1045.16113	267.5
1045.97290	21.3
1046.61914	107.3
1048.45251	52.9
1049.17859	23.7
1052.53149	206.1
1054.34229	42.4
1055.53674	477.9
1056.47412	519.1
1057.42834	365.9
1058.39221	140.2
1060.59351	229.3
1061.73511	66.0
1063.36914	201.0
1064.39612	74.6
1065.52612	424.3
1066.40112	163.4
1067.42310	374.0
1070.22974	78.8
1072.82849	62.7
1074.23547	279.6
1076.12195	173.8
1077.52820	109.9
1079.07349	482.4
1079.95923	1123.2
1081.47192	2879.5	y (10) (1+)
1082.50879	791.6
1084.08911	174.5
1084.79590	207.6
1086.96313	90.5
1088.46863	62.3
1089.08191	117.9
1090.30212	46.9
1091.36743	160.9
1092.21033	27.9
1093.65930	147.2
1096.13977	70.7
1098.69397	93.7
1099.41602	45.9
1102.42896	64.2
1103.57129	193.4
1104.44275	227.5
1106.94214	100.1
1107.79712	45.7
1110.39941	50.9
1111.84985	94.1
1114.08997	157.8
1116.94165	34.3
1117.82129	61.4
1119.30994	47.0
1122.64661	812.2
1123.52490	179.3
1124.34399	163.1
1126.68005	35.5
1129.93140	362.8
1130.85205	159.5
1131.67712	164.8
1132.78638	203.6
1133.52307	38.6
1134.30176	93.9
1136.01416	174.0
1137.80176	192.2
1139.36731	207.0
1141.02344	186.1
1144.90039	140.5
1146.60376	102.4
1150.07117	157.0
1151.00879	102.5
1152.43665	38.8
1154.46704	784.3
1155.33618	357.6
1156.07544	244.0
1159.32544	126.5
1160.47791	138.3
1161.32458	323.3
1162.51514	72.4
1163.99585	380.7
1165.65356	77.5
1167.63184	308.3
1169.01477	100.3
1171.62476	43.3
1172.58386	56.5
1173.54065	61.2
1176.76636	51.2
1177.44934	128.3
1178.42017	260.1
1179.50708	346.0
1180.57373	142.9
1181.46973	76.3
1183.33447	58.3
1184.46216	105.6
1187.01245	212.8
1188.16431	28.3
1188.96997	44.5
1189.91187	131.0
1191.74573	118.9
1194.34949	1896.6	y (13) (1+)-H2O-P
1195.43701	2106.2	y (13) (1+)-NH3-P, y (12) (1+)
1196.48425	716.2
1197.48486	25.6
1198.46729	413.0
1199.39001	477.6
1200.43079	391.8
1201.35913	198.1
1203.02063	315.8
1203.92456	144.3
1205.60986	35.5
1206.53650	109.5
1211.62390	42.2
1212.25317	14.2
1213.85034	233.6
1216.33630	74.1
1219.32129	326.7
1220.48218	169.3
1221.39795	98.4
1222.11157	54.9
1228.23035	65.3
1231.77197	61.7
1234.38745	51.7
1236.39368	31.9
1237.51904	175.8
1238.57263	54.1
1239.87598	49.3
1246.64941	46.2
1252.71021	150.1
1253.88318	20.1
1255.22742	65.1
1255.89807	65.5
1258.44922	132.4
1259.59534	18.8
1263.56189	835.9
1264.46375	401.6
1265.94580	150.0
1274.56482	61.4
1279.49023	78.3
1281.27271	26.0
1283.20056	74.3
1290.36157	408.0
1291.27197	142.5
1292.11877	40.6
1299.67993	70.3
1301.62598	14.1
1310.25745	110.2
1312.88464	25.5
1315.54089	50.4
1317.33093	494.6
1318.51172	353.8
1328.63733	85.7
1330.38306	38.8
1332.65637	92.4
1333.54529	62.4
1334.55212	49.3
1344.82568	165.8
1346.93616	97.5
1348.56689	28.4
1353.56360	185.3
1354.47571	31.6
1359.84656	45.0
1361.40552	1015.1
1362.52917	217.0
1364.43823	13.0
1365.60486	30.8
1366.60083	76.0
1370.54736	184.2
1371.59436	36.7
1373.65759	78.6
1375.59546	57.2
1376.61169	92.7
1383.68652	35.5
1384.37964	17.5
1388.41760	436.0
1389.14636	290.0
1389.80603	100.6
1392.69568	619.5
1393.76526	253.0
1401.41370	29.5
1402.72925	20.1
1404.38037	12.9
1410.29895	19.6
1411.80200	34.2
1412.45007	159.1
1419.41565	653.4
1420.46082	371.8
1421.51404	29.6
1428.60901	28.4
1432.50769	26.1
1433.40540	27.4
1437.57080	10.6
1440.29749	50.8
1444.64990	32.0
1447.69775	22.4
1464.78845	36.3
1472.87036	152.8
1473.65125	119.1
1474.33435	14.1
1483.15295	23.4
1491.10217	89.0
1495.72070	28.4
1498.73157	13.0
1499.48865	56.8
1503.74792	281.5
1504.74683	107.9
1506.21155	143.6
1513.31421	45.0
1514.94543	15.3
1515.80774	51.5
1517.29150	706.7
1518.16931	264.4
1519.64832	86.6
1520.30115	74.0
1521.56567	373.2
1522.77283	154.0
1524.90735	110.8
1525.85486	18.9
1526.74402	63.3
1532.07654	105.9
1533.11572	124.8
1541.15320	88.5
1543.65015	84.5
1549.79004	39.8
1560.72449	21.3
1572.34729	65.6
1583.70032	53.0
1584.55652	57.7
1601.33997	508.4
1602.39368	157.9
1604.43469	57.9
1610.36841	14.1
1611.62415	13.7
1612.57104	205.3
1613.72620	28.4
1619.71643	73.0
1620.51477	46.2
1627.64282	14.1
1630.62183	230.8
1631.59216	565.6
1646.94177	56.5
1649.41077	99.4
1657.64246	51.7
1674.75183	81.8
1775.58032	23.4
1858.58679	23.7
1897.78357	23.2
1993.31946	29.4
