# Supplementary material for: Phosphoproteomic Analysis of Platelets Activated by Pro-Thrombotic Oxidized Phospholipids and Thrombin
Source: PLoS One. 2014 Jan 6;9(1):e84488. doi: 10.1371/journal.pone.0084488 (PMC3882224; doi:10.1371/journal.pone.0084488)
Supplement: Annotated Spectra S4 — (ZIP) [file pone.0084488.s007.zip › RPGPGGKAGSSGSSSGGGGGGPGGR_-9_2_19861.txt]

m/z	i	matches
229.99516	6.5
241.34576	7.1
244.10675	9.7
261.99097	4.3
276.24402	6.0
307.20728	10.1
326.28577	9.0
344.05011	3.2
360.94830	25.5	b (8) (2+), y (15) (3+)-3P
362.07397	7.5
363.09863	3.9
367.01318	15.7
370.96918	3.2
376.87354	3.2
379.21606	4.0
391.28650	3.0
414.08124	5.8
417.02887	6.6
427.91412	5.2
431.04456	5.5
442.80762	5.4
448.20734	7.5
451.13464	2.6
464.52802	7.5
467.00336	4.3
469.27338	10.0
482.41339	4.5
484.54767	9.3
488.00598	11.6
496.82318	6.3
506.98932	5.4
520.11749	7.3
521.66290	4.7
522.99170	9.1
527.97803	6.5
530.16113	9.8
539.17157	6.5
540.03546	16.8	y (21) (3+)-NH3-2P, y (22) (3+)-NH3-3P, y (7) (1+)-NH3, y (22) (3+)-H2O-3P, y (21) (3+)-H2O-2P, y (19) (3+)-P, y (15) (2+)-3P
548.87885	3.0
557.23846	7.7
566.06964	11.6
567.84821	12.1
570.44611	12.6
575.34125	19.5	y (16) (2+)-H2O-3P, y (13) (2+), y (16) (2+)-NH3-3P
576.00507	3.2
579.40179	8.4
589.30908	11.4
592.95306	3.0
599.74225	11.4
600.58221	5.2
602.23901	2.2
604.12347	15.7	y (22) (3+)-H2O-P, b (23) (3+)-2P, y (21) (3+)-H2O, y (22) (3+)-NH3-P, y (14) (2+), y (17) (2+)-NH3-3P
614.22729	11.8
617.78265	14.8	b (24) (3+)-NH3-2P, b (24) (3+)-H2O-2P, b (22) (3+)-P, b (21) (3+)
619.30365	6.2
620.17871	13.4
621.44989	7.1
627.99640	7.0
630.95831	17.6	b (23) (3+)-NH3-P, b (23) (3+)-H2O-P
632.87567	2.6
638.43146	10.6
645.95453	7.5
647.55231	6.6
648.46240	10.1
649.51715	25.4	b (15) (2+)-H2O-2P, b (24) (3+)-NH3-P, b (15) (2+)-NH3-2P, b (24) (3+)-H2O-P
650.56769	5.4
655.74945	23.5	y (23) (3+)-H2O, y (24) (3+)-H2O-P, b (24) (3+)-P, y (24) (3+)-NH3-P
656.89362	10.4
659.83160	3.2
662.13190	4.3
666.79352	8.1
671.45538	12.7
673.28107	7.7
680.28424	14.2
682.45416	32.7	b (24) (3+)-NH3, b (24) (3+)-H2O, y (16) (2+)-P
685.03510	5.8
686.19818	37.0	b (18) (2+)-NH3-3P, b (16) (2+)-2P
687.41418	23.8	y (15) (2+), y (18) (2+)-H2O-2P
689.09424	48.9	y (24) (3+)-H2O, y (24) (3+)-NH3, b (24) (3+)
690.67242	3.8
691.75446	7.3
692.64972	13.8
696.73914	37.9	y (18) (2+)-2P
698.07562	95.1	b (15) (2+)-H2O-P, b (15) (2+)-NH3-P
698.89880	44.0
700.43073	23.1
701.15143	9.8
702.16852	31.7	y (19) (2+)-H2O-3P, [M+3H] (3+)-NH3-H2O-P, y (17) (2+)-NH3-P
703.49316	20.6	y (19) (2+)-NH3-3P
704.78754	34.8	b (8) (1+)-NH3
706.75287	5.4
708.89764	16.0	[M+3H] (3+)-NH3-P
710.19635	8.8
711.20685	28.3	y (19) (2+)-3P, y (10) (1+)-NH3
712.87140	52.1
715.88599	46.5
716.53326	8.4
717.29791	32.5
718.32269	28.4
719.11444	7.3
720.06732	45.7
723.12274	27.3	b (19) (2+)-3P
724.25800	15.4
725.12769	7.3
725.98407	32.8	b (16) (2+)-H2O-P
727.30719	170.4	b (16) (2+)-NH3-P
728.32343	269.6	y (10) (1+)
729.37231	28.9
730.00146	41.2	y (16) (2+)
732.74542	12.5
733.66498	66.4	b (18) (2+)-H2O-2P
734.98480	47.6	b (18) (2+)-NH3-2P
735.66180	84.4	[M+3H] (3+)-NH3-H2O, b (16) (2+)-P
736.47577	28.2	y (18) (2+)-H2O-P, y (18) (2+)-NH3-P
738.28717	11.2
759.36884	3.4
760.79272	9.0
766.75085	5.6
769.34369	9.3
771.39001	11.8
772.73529	5.6
773.95581	7.5
779.27899	12.9
803.46442	12.6
805.58368	4.1
808.12408	7.3
839.15839	15.8
841.51477	41.1	b (20) (2+)-NH3-P, b (18) (2+)
842.40247	24.9
845.16193	2.8
869.10260	1.9
873.51068	2.4
876.21625	4.0
881.24005	25.1
892.51886	5.8
895.96698	32.6	y (11) (1+)
897.62109	61.4	b (23) (2+)-NH3-2P, b (23) (2+)-H2O-2P, b (20) (2+)
898.82300	19.7
899.87842	20.4
910.16510	3.9
914.27899	11.9
917.52734	6.2
928.38672	5.0
936.91193	15.4	y (13) (1+)-NH3-2P
939.43744	22.0
946.44977	11.6
948.37250	105.4
949.15192	20.9
952.19403	8.6
953.22223	24.3	y (13) (1+)-2P
959.28448	11.2
966.33228	12.7
968.53534	8.6
971.23486	5.2
988.48883	4.9
1003.50806	28.0	b (23) (2+)
1004.99146	52.9
1006.23315	13.1
1010.14453	40.4	y (14) (1+)-2P
1024.52783	20.1	b (24) (2+)-NH3
1035.69043	6.4
1043.80884	49.1	b (13) (1+)-NH3-2P
1053.84741	62.4
1098.90295	7.4
1108.62927	11.3
1114.49829	21.9
1136.64526	15.4
1152.34509	15.8
1158.17798	10.4
1169.65527	5.0
1191.78198	3.8
1197.13562	7.6
1284.65662	15.0
1320.08459	4.1
1419.44116	3.8
1521.45679	4.7
1649.57202	3.5
