# Supplementary material for: Phosphoproteomic Analysis of Platelets Activated by Pro-Thrombotic Oxidized Phospholipids and Thrombin
Source: PLoS One. 2014 Jan 6;9(1):e84488. doi: 10.1371/journal.pone.0084488 (PMC3882224; doi:10.1371/journal.pone.0084488)
Supplement: Annotated Spectra S5 — (ZIP) [file pone.0084488.s008.zip]

Archive with 728 entries (728 files):
- YVLDDEYTSSVGSK_-25_2_71177.txt
- YVLDDEYTSSVGSKFPVR_-3_2_54538.txt
- YVLDDEYTSSVGSKFPVR_-4_2_68413.txt
- YVLDDEYTSSVGSKFPVR_-5_2_53648.txt
- YVLDDQYTSSSGAK_-2_2_36973.txt
- YVLDDQYTSSSGAK_-3_2_34869.txt
- YVLDDQYTSSSGAK_-4_2_36906.txt
- YVLDDQYTSSSGAK_-5_2_32453.txt
- YVLDDQYTSSSGAK_-22_2_65824.txt
- YVLDDQYTSSSGAK_-23_2_66555.txt
- YVLDDQYTSSSGAK_-24_2_62516.txt
- YVLDDQYTSSSGAK_-25_2_58675.txt
- YWPQEAGEYAVHVLCNSEDIR_-14_2_158506.txt
- YWPQEAGEYAVHVLCNSEDIR_-16_2_137999.txt
- YWPQEAGEYAVHVLCNSEDIR_-17_2_147431.txt
- YYIAASYVK_-14_2_101377.txt
- YYLSIFYGIEFVVGVLGNTIVVYGYIFSLK_-11_2_162359.txt
- TAAEGEGTLESEPAVQVTEVTATSGLVSWGPGRPADPVWMFQIQR_-17_2_199076.txt
- TAASGVEANSRPLDHAQPPSSLVIDKESEVYK_-2_2_54835.txt
- TAASGVEANSRPLDHAQPPSSLVIDKESEVYK_-3_2_51713.txt
- TAASGVEANSRPLDHAQPPSSLVIDKESEVYK_-4_2_57655.txt
- TAASGVEANSRPLDHAQPPSSLVIDKESEVYK_-5_2_50626.txt
- TASESISNLSEAGSIK_-8_2_83277.txt
- TASESISNLSEAGSIK_-9_2_72411.txt
- TASGDYIDSSWELR_-4_2_70886.txt
- TASGDYIDSSWELR_-8_2_104490.txt
- TASGDYIDSSWELR_-9_2_93636.txt
- TASGDYIDSSWELR_-12_2_90215.txt
- TASGDYIDSSWELR_-13_2_94029.txt
- TASGDYIDSSWELR_-18_2_120123.txt
- TASGDYIDSSWELR_-19_2_121298.txt
- TASGDYIDSSWELR_-20_2_115694.txt
- TASGDYIDSSWELR_-21_2_120442.txt
- TASGDYIDSSWELR_-22_2_89712.txt
- TASGDYIDSSWELR_-23_2_91247.txt
- TATVSSPLTSPTSPSTLSLK_-8_2_90514.txt
- TATVSSPLTSPTSPSTLSLK_-9_2_89497.txt
- TATVSSPLTSPTSPSTLSLK_-12_2_85990.txt
- TATVSSPLTSPTSPSTLSLK_-12_2_89135.txt
- TATVSSPLTSPTSPSTLSLK_-13_2_89580.txt
- TATVSSPLTSPTSPSTLSLK_-13_2_92842.txt
- TATVSSPLTSPTSPSTLSLK_-18_2_115837.txt
- TATVSSPLTSPTSPSTLSLK_-19_2_117501.txt
- TATVSSPLTSPTSPSTLSLK_-19_2_118988.txt
- TATVSSPLTSPTSPSTLSLK_-20_2_111906.txt
- TATVSSPLTSPTSPSTLSLK_-21_2_116102.txt
- TDDYLDQPCLETVNR_-6_2_91365.txt
- TDDYLDQPCLETVNR_-7_2_72247.txt
- TDDYLDQPCLETVNR_-10_2_74659.txt
- TDDYLDQPCLETVNR_-11_2_73295.txt
- TDDYLDQPCLETVNR_-14_2_107720.txt
- TDDYLDQPCLETVNR_-15_2_108188.txt
- TDDYLDQPCLETVNR_-16_2_98982.txt
- TDDYLDQPCLETVNR_-17_2_107162.txt
- TDDYLDQPCYETINR_-6_2_90137.txt
- TDDYLDQPCYETINR_-14_2_106690.txt
- TDDYLDQPCYETINR_-15_2_106468.txt
- TDGIQMPYGDILLHTGDFTELGLPSEVK_-15_2_87337.txt
- TDSREDEISPPPPNPVVK_-6_2_73147.txt
- TDSREDEISPPPPNPVVK_-15_2_100909.txt
- TDTCMSSNGLLCSGR_-6_2_73327.txt
- TDTCMSSNGLLCSGR_-7_2_54489.txt
- TDTCMSSNGLLCSGR_-10_2_57153.txt
- TDTCMSSNGLLCSGR_-11_2_65767.txt
- TDTCMSSNGLLCSGR_-14_2_99545.txt
- TDTCMSSNGLLCSGR_-15_2_99467.txt
- TDVSNFDEEFTGEAPTLSPPR_-8_2_108961.txt
- TDVSNFDEEFTGEAPTLSPPR_-9_2_108095.txt
- TDVSNFDEEFTGEAPTLSPPR_-12_2_104452.txt
- TDVSNFDEEFTGEAPTLSPPR_-13_2_108272.txt
- TDVSNFDEEFTGEAPTLSPPR_-18_2_134153.txt
- TDVSNFDEEFTGEAPTLSPPR_-19_2_135533.txt
- TDVSNFDEEFTGEAPTLSPPR_-20_2_120105.txt
- TDVSNFDEEFTGEAPTLSPPR_-21_2_134658.txt
- TEDSGLQTQVIAAATQCALSTSQLVACTK_-8_2_130124.txt
- TEDSGLQTQVIAAATQCALSTSQLVACTK_-14_2_162951.txt
- TEPQRPVKEEEPKIPGDLDQEPSLLYADLDHLALSRPR_-2_2_91378.txt
- TFCGTPDYIAPEIIAYQPYGK_-8_2_124129.txt
- TFCGTPDYIAPEIIAYQPYGK_-9_2_113125.txt
- TFCGTPDYIAPEIIAYQPYGK_-12_2_109821.txt
- TFCGTPDYIAPEIIAYQPYGK_-13_2_113944.txt
- TFCGTPDYIAPEIIAYQPYGK_-18_2_139203.txt
- TFCGTPDYIAPEIIAYQPYGK_-19_2_140503.txt
- TFCGTPDYIAPEIIAYQPYGK_-20_2_135313.txt
- TFCGTPDYIAPEIIAYQPYGK_-21_2_139880.txt
- TFLPEERTVTQAGDVTHTLGSK_-11_2_92678.txt
- TFPGFFSPMLGEFVSETESR_-8_2_147253.txt
- TFPGFFSPMLGEFVSETESR_-9_2_146651.txt
- TFPGFFSPMLGEFVSETESR_-12_2_143368.txt
- TFPGFFSPMLGEFVSETESR_-13_2_147421.txt
- TFPGFFSPMLGEFVSETESR_-19_2_172340.txt
- TFPGFFSPMLGEFVSETESR_-20_2_158124.txt
- TFPGFFSPMLGEFVSETESR_-21_2_173183.txt
- TFPGFFSPMLGEFVSETESRGSESGIFTNTK_-10_2_135425.txt
- TFPGFFSPMLGEFVSETESRGSESGIFTNTK_-11_2_134287.txt
- TGSGGPGNHPHGPDASAEGLNPYGLVAPR_-2_2_54078.txt
- TGSGGPGNHPHGPDASAEGLNPYGLVAPR_-3_2_50563.txt
- TGSGGPGNHPHGPDASAEGLNPYGLVAPR_-4_2_56304.txt
- TGSGGPGNHPHGPDASAEGLNPYGLVAPR_-5_2_49395.txt
- TGSGGPGNHPHGPDASAEGLNPYGLVAPR_-10_2_76270.txt
- TGSGGPGNHPHGPDASAEGLNPYGLVAPR_-11_2_75164.txt
- TGSGGPGNHPHGPDASAEGLNPYGLVAPR_-14_2_119330.txt
- TGSGGPGNHPHGPDASAEGLNPYGLVAPR_-22_2_82466.txt
- TGSGGPGNHPHGPDASAEGLNPYGLVAPR_-23_2_83829.txt
- TGSGGPGNHPHGPDASAEGLNPYGLVAPR_-25_2_74569.txt
- TGSYGALAEITASK_-8_2_89650.txt
- TGSYGALAEITASK_-9_2_88753.txt
- TGSYGALAEITASK_-12_2_85120.txt
- TGSYGALAEITASK_-13_2_88670.txt
- TGSYGALAEITASK_-18_2_114827.txt
- TGSYGALAEITASK_-19_2_115991.txt
- TGSYGALAEITASK_-20_2_100705.txt
- TGSYGALAEITASK_-21_2_115182.txt
- THEAEIVEGENHTYCIR_-2_2_40118.txt
- THEAEIVEGENHTYCIR_-3_2_37082.txt
- THPQWTFLLVVSLQLGLILQLPAATDLSIR_-23_2_2600.txt
- TIAECLADELINAAK_-16_2_33689.txt
- TIGGGDDSFTTFFCETGAGK_-6_2_115343.txt
- TIGGGDDSFTTFFCETGAGK_-7_2_106569.txt
- TIGGGDDSFTTFFCETGAGK_-10_2_108626.txt
- TIGGGDDSFTTFFCETGAGK_-11_2_107246.txt
- TIGGGDDSFTTFFCETGAGK_-14_2_142206.txt
- TIGGGDDSFTTFFCETGAGK_-15_2_250347.txt
- TIGGGDDSFTTFFCETGAGK_-16_2_227521.txt
- TIGGGDDSFTTFFCETGAGK_-17_2_143111.txt
- TIHWNGSFQEAAFPGETFPVSVECEDGDR_-12_2_1266.txt
- TIISSEPYVTSLLK_-10_2_76401.txt
- TISAQDTLAYATALLNEK_-8_2_130024.txt
- TISAQDTLAYATALLNEK_-12_2_125545.txt
- TISAQDTLAYATALLNEK_-13_2_129581.txt
- TISQEFLTPGK_-8_2_88530.txt
- TISQEFLTPGK_-9_2_87363.txt
- TISQEFLTPGK_-13_2_87640.txt
- TISQEFLTPGK_-18_2_113947.txt
- TISQEFLTPGK_-19_2_115020.txt
- TISQEFLTPGK_-20_2_99595.txt
- TISQEFLTPGK_-21_2_113955.txt
- TISQEFLTPGKLEINFEELLK_-13_2_152740.txt
- TISQEFLTPGKLEINFEELLK_-18_2_176602.txt
- TIYTYIMASR_-2_2_57113.txt
- TIYTYIMASR_-3_2_53845.txt
- TIYTYIMASR_-4_2_58249.txt
- TIYTYIMASR_-5_2_47996.txt
- TIYTYIMASR_-5_2_52838.txt
- TIYTYIMASR_-22_2_86946.txt
- TIYTYIMASR_-23_2_88375.txt
- TIYTYIMASR_-24_2_90705.txt
- TIYTYIMASR_-25_2_88380.txt
- TKPSDEEMLFIYGHYK_-2_2_145710.txt
- TKPSDEEMLFIYGHYK_-3_2_138866.txt
- TKPSDEEMLFIYGHYK_-5_2_143231.txt
- TKPSDEEMLFIYGHYK_-22_2_87546.txt
- TKPSDEEMLFIYGHYK_-23_2_88905.txt
- TKPSDEEMLFIYGHYK_-24_2_91193.txt
- TKPSDEEMLFIYGHYK_-25_2_88850.txt
- TKPYIQVDIGGGQTK_-21_2_222944.txt
- TLAESALQLLYTAK_-5_2_87877.txt
- TLDPLVNTSSLIMR_-21_2_113795.txt
- TLDQSPELR_-8_2_87980.txt
- TLDQSPELR_-19_2_21106.txt
- TLDQSPELR_-20_2_100185.txt
- TLDQSPELR_-21_2_243128.txt
- TLKSGLGDDLVQALGLSK_-10_2_127241.txt
- TLKSGLGDDLVQALGLSK_-11_2_125999.txt
- TLLLTSSATVYSIHISEGGK_-11_2_3271.txt
- TLLPNTTLTYDTQK_-7_2_17366.txt
- TLSDPPSPLPHGPPNK_-6_2_74367.txt
- TLSDPPSPLPHGPPNK_-7_2_64868.txt
- TLSDPPSPLPHGPPNK_-8_2_73445.txt
- TLSDPPSPLPHGPPNK_-9_2_71707.txt
- TLSDPPSPLPHGPPNK_-10_2_67439.txt
- TLSDPPSPLPHGPPNK_-11_2_66843.txt
- TLSDPPSPLPHGPPNK_-12_2_67282.txt
- TLSDPPSPLPHGPPNK_-13_2_71044.txt
- TLSDPPSPLPHGPPNK_-14_2_100575.txt
- TLSDPPSPLPHGPPNK_-15_2_100789.txt
- TLSDPPSPLPHGPPNK_-16_2_82029.txt
- TLSDPPSPLPHGPPNK_-17_2_99835.txt
- TLSDPPSPLPHGPPNK_-18_2_97158.txt
- TLSDPPSPLPHGPPNK_-19_2_98423.txt
- TLSNAEDYLDDEDSD_-8_2_90274.txt
- TLSNAEDYLDDEDSD_-9_2_89207.txt
- TLSNAEDYLDDEDSD_-20_2_111266.txt
- TLSNAEDYLDDEDSD_-21_2_115642.txt
- TLSPTPSAEGYQDVR_-18_2_93665.txt
- TLSPTPSAEGYQDVR_-19_2_95035.txt
- TLSPTPSAEGYQDVR_-20_2_79592.txt
- TLSPTPSAEGYQDVR_-21_2_93794.txt
- TLTWHSAKR_-15_2_20344.txt
- TMAVTPGTTTLPATVK_-8_2_213095.txt
- TMAVTPGTTTLPATVK_-18_2_40879.txt
- TMAVTPGTTTLPATVK_-19_2_40106.txt
- TMAVTPGTTTLPATVK_-21_2_172633.txt
- TMFTFFLTMDPK_-19_2_154431.txt
- TMQFEPSTMVYDACR_-2_2_66455.txt
- TMQFEPSTMVYDACR_-2_2_68238.txt
- TMQFEPSTMVYDACR_-3_2_54272.txt
- TMQFEPSTMVYDACR_-3_2_64917.txt
- TMQFEPSTMVYDACR_-4_2_70984.txt
- TMQFEPSTMVYDACR_-5_2_65528.txt
- TMQFEPSTMVYDACR_-22_2_90831.txt
- TMQFEPSTMVYDACR_-23_2_91997.txt
- TMQFEPSTMVYDACR_-24_2_94688.txt
- TMQFEPSTMVYDACR_-25_2_92078.txt
- TMTIHNGMFFSTYDRDNDGWLTSDPR_-3_2_68781.txt
- TMTIHNGMFFSTYDRDNDGWLTSDPR_-22_2_102608.txt
- TNISDEESEQATEMLVHNAQNLMQSVK_-6_2_132989.txt
- TNISDEESEQATEMLVHNAQNLMQSVK_-7_2_22132.txt
- TNISDEESEQATEMLVHNAQNLMQSVK_-7_2_124501.txt
- TNISDEESEQATEMLVHNAQNLMQSVK_-10_2_23627.txt
- TNISDEESEQATEMLVHNAQNLMQSVK_-10_2_126622.txt
- TNISDEESEQATEMLVHNAQNLMQSVK_-11_2_22227.txt
- TNISDEESEQATEMLVHNAQNLMQSVK_-11_2_108746.txt
- TNISDEESEQATEMLVHNAQNLMQSVK_-14_2_139766.txt
- TNISDEESEQATEMLVHNAQNLMQSVK_-14_2_143323.txt
- TNISDEESEQATEMLVHNAQNLMQSVK_-15_2_200191.txt
- TNISDEESEQATEMLVHNAQNLMQSVK_-15_2_214219.txt
- TNISDEESEQATEMLVHNAQNLMQSVK_-16_2_142701.txt
- TNISDEESEQATEMLVHNAQNLMQSVK_-17_2_159781.txt
- TNPPTQKPPSPPMSGR_-6_2_59549.txt
- TNPPTQKPPSPPMSGR_-6_2_60549.txt
- TNPPTQKPPSPPMSGR_-7_2_48204.txt
- TNPPTQKPPSPPMSGR_-7_2_48856.txt
- TNPPTQKPPSPPMSGR_-10_2_51443.txt
- TNPPTQKPPSPPMSGR_-11_2_48638.txt
- TNPPTQKPPSPPMSGR_-11_2_49368.txt
- TNPPTQKPPSPPMSGR_-14_2_69843.txt
- TNPPTQKPPSPPMSGR_-15_2_70765.txt
- TNPPTQKPPSPPMSGR_-16_2_60405.txt
- TNPPTQKPPSPPMSGR_-17_2_71695.txt
- TNTFCGTPDYIAPEILLGQK_-8_2_126399.txt
- TNTFCGTPDYIAPEILLGQK_-9_2_115715.txt
- TNTFCGTPDYIAPEILLGQK_-12_2_122025.txt
- TNTFCGTPDYIAPEILLGQK_-13_2_126147.txt
- TNTFCGTPDYIAPEILLGQK_-18_2_141403.txt
- TNTFCGTPDYIAPEILLGQK_-19_2_142571.txt
- TNTFCGTPDYIAPEILLGQK_-20_2_137233.txt
- TNTFCGTPDYIAPEILLGQK_-21_2_142410.txt
- TNTNVNCPIECFMPLDVQADREDSRE_-6_2_116513.txt
- TNTNVNCPIECFMPLDVQADREDSRE_-7_2_107559.txt
- TNTNVNCPIECFMPLDVQADREDSRE_-10_2_109966.txt
- TNTNVNCPIECFMPLDVQADREDSRE_-11_2_108606.txt
- TNTNVNCPIECFMPLDVQADREDSRE_-14_2_143783.txt
- TNTNVNCPIECFMPLDVQADREDSRE_-15_2_163976.txt
- TNTNVNCPIECFMPLDVQADREDSRE_-16_2_134759.txt
- TNTNVNCPIECFMPLDVQADREDSRE_-17_2_143051.txt
- TPAFAESVTEGDVR_-8_2_103910.txt
- TPASSDFSDLNTQTNWTKSLPLPTPEEK_-21_2_152814.txt
- TPESFLGPNAALVDLDSLVSRPGPTPPGAK_-8_2_142847.txt
- TPESFLGPNAALVDLDSLVSRPGPTPPGAK_-9_2_132320.txt
- TPESFLGPNAALVDLDSLVSRPGPTPPGAK_-21_2_158827.txt
- TPNNPSCNADLINR_-7_2_38702.txt
- TPQSPAPCVLLR_-8_2_83557.txt
- TPQSPAPCVLLR_-9_2_72728.txt
- TPQSPAPCVLLR_-12_2_68342.txt
- TPQSPAPCVLLR_-13_2_72194.txt
- TPQSPAPCVLLR_-18_2_98449.txt
- TPQSPAPCVLLR_-19_2_99923.txt
- TPQSPAPCVLLR_-20_2_94156.txt
- TPQSPAPCVLLR_-21_2_99087.txt
- TPSEIQFHQVK_-14_2_83761.txt
- TPSEIQFHQVK_-15_2_83486.txt
- TPSEIQFHQVK_-16_2_65746.txt
- TPSEIQFHQVK_-17_2_83367.txt
- TPSFHIK_-10_2_52573.txt
- TPSFHIK_-11_2_50507.txt
- TPSGGASGGGGSSSSSSTATGGSGSSTGSPGGAASAPAPAPAGMYR_-8_2_91074.txt
- TPSGGASGGGGSSSSSSTATGGSGSSTGSPGGAASAPAPAPAGMYR_-20_2_112082.txt
- TPTPEPAEVETR_-8_2_56216.txt
- TPTPEPAEVETR_-9_2_51928.txt
- TPTPEPAEVETR_-12_2_48088.txt
- TPVSCFNIQMCVGATGHNIPQK_-22_2_88122.txt
- TPVSCFNIQMCVGATGHNIPQK_-23_2_89634.txt
- TPVSCFNIQMCVGATGHNIPQK_-25_2_89611.txt
- TQSSSCEDLPSTTQPK_-9_2_180776.txt
- TQSSSCEDLPSTTQPK_-13_2_171063.txt
- TQTPPLGQTPQLGLK_-8_2_88250.txt
- TQTPPLGQTPQLGLK_-9_2_77433.txt
- TQTPPLGQTPQLGLK_-12_2_83516.txt
- TQTPPLGQTPQLGLK_-13_2_87353.txt
- TQTPPLGQTPQLGLK_-18_2_113347.txt
- TQTPPLGQTPQLGLK_-19_2_114420.txt
- TQTPPLGQTPQLGLK_-20_2_99245.txt
- TQTPPLGQTPQLGLK_-21_2_113665.txt
- TQTPPVSPAPQPTEER_-8_2_56656.txt
- TQTPPVSPAPQPTEER_-8_2_57546.txt
- TQTPPVSPAPQPTEER_-9_2_52478.txt
- TQTPPVSPAPQPTEER_-12_2_48528.txt
- TQTPPVSPAPQPTEER_-12_2_49028.txt
- TQTPPVSPAPQPTEER_-13_2_52089.txt
- TQTPPVSPAPQPTEER_-13_2_52659.txt
- TQTPPVSPAPQPTEER_-18_2_67030.txt
- TQTPPVSPAPQPTEER_-18_2_76249.txt
- TQTPPVSPAPQPTEER_-19_2_76111.txt
- TQTPPVSPAPQPTEER_-19_2_78001.txt
- TQTPPVSPAPQPTEER_-20_2_62809.txt
- TQTPPVSPAPQPTEER_-20_2_63469.txt
- TQTPPVSPAPQPTEER_-21_2_67052.txt
- TQTPPVSPAPQPTEER_-21_2_76739.txt
- TQTPPVSPAPQPTEER_-22_2_65085.txt
[truncated: 428 more entries]
