# Supplementary material for: Phosphoproteomic Analysis of Platelets Activated by Pro-Thrombotic Oxidized Phospholipids and Thrombin
Source: PLoS One. 2014 Jan 6;9(1):e84488. doi: 10.1371/journal.pone.0084488 (PMC3882224; doi:10.1371/journal.pone.0084488)
Supplement: Annotated Spectra S5 — (ZIP) [file pone.0084488.s008.zip › YVLDDEYTSSVGSK_-25_2_71177.txt]

m/z	i	matches
234.46573	66.5
235.14081	155.8
236.23163	47.5
244.89310	20.3
254.05695	11.6
255.07405	13.9
256.05246	17.9
261.35962	7.1
263.00369	572.1	b (2) (1+)
264.08807	101.8
265.04269	2.1
272.40649	31.9
273.25211	33.5
278.25375	4.6
278.89255	4.9
291.25095	694.0	y (3) (1+)
292.40790	36.5
293.08328	12.3
294.22290	11.2
296.86377	8.6
304.30777	23.6
318.91464	6.8
326.09854	12.8
326.91296	15.2
328.07312	10.9
331.10574	101.8
332.21313	32.9
339.33603	9.4
344.20844	59.4
345.52362	8.1
347.43170	23.4
348.25995	3.3
352.67584	23.4
354.55344	2.1
355.16785	5.2
355.93134	14.1
358.58826	21.7
360.33881	7.1
361.45575	4.1
371.98657	9.4
373.38425	43.2
376.11511	219.2
376.97809	78.7
377.91803	7.1
383.42651	26.3
385.48401	10.0
386.29163	6.2
390.39893	289.5	y (4) (1+)
391.33417	40.1
392.32037	17.9
393.39764	6.8
394.20007	8.9
394.84839	20.6
397.94916	2.7
400.39075	22.9
405.28845	13.0
406.35931	6.4
407.31183	4.9
408.36810	9.2
410.21191	35.8
410.93292	4.0
412.95197	2.7
414.99805	28.8
421.15369	4.4
422.10040	12.1
426.54303	3.6
437.84186	25.9
439.29156	8.6
443.26172	12.1
445.41772	21.6
446.45782	8.3
447.52899	11.0
448.27026	10.5
449.57635	31.9
451.24390	11.0
454.09698	47.5
455.01752	4.9
455.82977	28.7
459.08337	51.5
460.53723	35.8
461.15057	20.6
463.08881	37.2
465.48425	4.0
466.75128	3.7
470.21008	39.9
473.17529	71.6
474.16138	30.7
475.00415	16.8
476.51898	37.7
477.33453	345.0	y (5) (1+)
478.26691	36.5
479.16266	27.8
480.52972	3.6
482.39545	8.0
483.55170	27.1
488.20172	22.5
488.96118	15.2
491.05847	429.7	b (8) (2+)-P, b (4) (1+)
492.24567	147.0
493.25659	55.5
494.20294	30.8
498.79608	38.8
503.45135	11.4
504.63342	8.3
505.66638	7.3
506.77179	23.7
507.43182	13.2
508.20544	10.2
509.36591	3.8
515.44843	10.0
518.38495	29.7
519.37134	2.7
520.18579	8.9
522.09772	8.1
525.39203	18.0
528.33380	13.6
529.37311	5.2
537.43469	14.6
539.17535	5.9
540.62225	4.0
542.95984	7.4
548.15338	3.6
549.69409	10.8
552.97717	17.2
555.19061	4.0
558.26117	38.3
559.30872	44.8
560.15375	42.0
564.31256	395.3	y (6) (1+)
565.27350	142.1
566.30585	40.1
567.46930	17.9
568.43573	36.2
569.24451	27.3
571.24841	19.7
572.02875	22.9
573.15637	19.6
575.61371	4.1
576.83942	256.3
577.82690	38.7
578.59039	29.0
579.25848	50.6
584.38641	13.3
585.29315	53.7
585.99158	25.4
587.67889	12.1
588.59485	48.6
589.29535	2.9
591.13568	16.0
592.21735	43.7
593.55670	57.8
599.48120	10.1
600.89923	14.1
602.98242	73.3
603.83881	17.1
606.20905	143.9
607.28082	70.2
608.12067	14.9
609.16241	20.9
613.22375	6.2
613.93304	4.0
615.40015	14.8
616.44867	27.3
617.12488	4.2
617.96234	32.4
619.36224	35.9
620.41107	47.6
621.24274	18.2
622.10419	93.5
622.99689	6.2
624.48090	13.7
625.31519	25.6
627.08661	34.9
630.34174	9.7
631.67352	25.1
634.70514	97.1
635.44958	47.1
638.41290	14.7
639.37372	33.0
640.21356	24.3
642.52191	24.8
643.39844	9.1
644.32129	28.0
646.06464	16.1
647.22894	4.3
648.12744	8.4
650.03003	7.0
650.65149	9.7
653.31140	9.6
655.37970	23.0
656.60046	22.2
657.46802	15.4
658.38257	26.0
659.88062	66.7
661.19623	54.2
663.33789	21.3
664.27118	35.5
665.32562	1107.3	y (7) (1+)
666.44897	342.7
667.54279	99.2
669.36578	21.4
671.16284	47.0
672.40411	54.0
673.64709	32.6
674.29614	118.4
675.41840	26.1
676.46014	6.8
678.32941	5.8
680.23132	69.4
682.03802	1072.7	y (12) (2+)-NH3, y (13) (2+)-NH3-P, y (13) (2+)-H2O-P, y (12) (2+)-H2O
683.00958	327.7
684.74689	7.4
685.86407	41.9
686.73566	7.1
688.17023	26.5
689.32349	44.7
691.04028	5241.1	y (12) (2+), b (13) (2+)-NH3-P, y (13) (2+)-P, b (13) (2+)-H2O-P
691.93671	986.7
692.85657	120.8
693.82660	87.4
695.09253	94.1
697.36761	48.8
698.18726	34.8
698.94171	44.4
700.12567	8.6
701.26508	21.8
703.54297	21.8
704.77008	22.3
705.87970	16.6
707.20081	62.0
708.07050	68.1
708.76392	4.5
709.45856	5.2
713.51990	16.4
716.25476	177.7
717.14130	204.3
718.23907	125.1
719.40717	4.0
720.21033	23.2
721.38824	48.8
722.60309	32.2
723.35614	33.9
724.31110	69.6
725.62195	30.7
726.85089	5.6
728.23212	14.8
729.16772	32.9
730.62878	42.0
731.59479	35.7
732.38263	24.7
734.96143	194.8
735.66431	72.0
736.30914	110.7
737.11896	80.7
738.29553	10.9
739.47504	4.0
740.33905	295.3	y (13) (2+), b (13) (2+)-H2O
741.33502	185.6
742.38794	85.8
743.09930	13.3
744.03961	38.0
745.19714	20.9
748.89703	135.9
750.41272	76.8
751.51611	147.0
752.80463	56.0
755.93121	112.6
757.19415	58.2
758.05109	4.9
759.21588	75.0
760.14886	42.3
761.20428	109.7
762.57410	62.9
763.58246	134.7
765.18311	277.9
766.06750	37.9
766.90540	8.8
768.46100	52.4
769.41180	4.3
770.05139	60.6
771.63702	16.2
772.54919	357.3	[M+2H] (2+)-P
773.25690	233.1
774.05151	553.3
775.10608	48.3
776.23981	17.3
777.34576	193.0
778.68866	134.1
779.79688	39.2
780.50653	30.3
781.67719	111.8
782.61005	117.2
783.41626	66.7
784.07556	317.2
784.81494	200.1
785.90076	58.0
786.61078	91.2
787.57922	64.1
788.87927	480.6
790.15558	335.0
791.17529	210.9
792.08917	199.6
793.14905	246.8
794.55695	180.4
795.47833	248.5
797.00214	83.2
797.72827	252.7
798.69928	108.7
799.39178	105.3
800.60748	238.9
801.84692	233.9
802.68121	68.0
804.08917	966.2	[M+2H] (2+)-NH3-H2O
805.05475	465.5
806.12653	51.2
806.90302	242.0
808.00183	241.4
809.20740	182.9
809.95380	181.0
810.71722	410.8	y (8) (1+)-P
812.62085	1115.6	[M+2H] (2+)-H2O, [M+2H] (2+)-NH3
813.52411	484.0
814.31073	52.1
815.17548	6.5
824.67328	5.2
827.28357	42.5
830.20331	37.8
834.13983	4.6
838.48602	21.9
839.38568	35.6
841.41687	27.0
843.14777	67.3
845.57953	110.0
846.89319	38.7
848.44910	17.8
849.23853	25.6
850.01385	15.9
851.58575	6.8
852.86133	20.3
854.19537	31.8
854.94635	19.4
856.20294	25.4
857.15344	58.2
858.09320	59.9
859.66449	8.8
860.58173	27.0
862.16901	20.9
863.22925	21.7
864.70374	30.4
865.36975	116.4
868.77997	57.5
870.11676	41.4
872.35291	25.1
873.44507	18.4
874.19672	6.7
878.95074	53.9
880.11914	42.1
883.97235	28.8
886.21271	24.3
887.45392	4.0
888.13959	92.1
890.40051	40.0
891.35663	6.0
891.99982	42.6
895.15497	27.7
897.47534	53.5
898.41229	19.0
903.70215	24.1
904.96051	57.1
906.39728	54.5
908.24957	1095.5	y (8) (1+)
909.31055	459.3
910.42212	248.4
911.33179	37.9
912.33051	10.1
916.62958	8.4
917.24420	8.6
920.35956	13.6
921.68311	31.1
923.36761	114.4
924.30426	21.2
925.15643	15.3
930.19220	77.8
931.08350	74.9
933.00018	29.1
935.40302	44.2
936.48981	18.4
938.05463	4.0
942.13385	38.7
943.31085	3.4
945.98315	10.5
949.46613	15.2
950.28467	23.6
952.63263	46.2
953.69244	107.7
955.39404	17.6
959.25244	70.3
959.98492	170.8
960.88007	95.2
961.75610	73.7
962.51514	24.1
965.83551	19.0
966.63605	13.7
967.33765	51.3
969.06415	6.9
970.62616	4.9
971.86542	3.3
973.58868	23.7
974.32159	4.0
975.18610	26.7
976.73273	45.6
978.14777	402.4	b (7) (1+)
979.21466	132.0
980.67438	36.5
981.69586	29.2
983.51996	58.7
985.45209	159.5
986.41095	25.9
991.39386	24.4
992.38837	44.6
993.31952	25.0
993.95313	6.8
995.32513	83.7
996.48920	34.1
998.49677	39.1
999.47284	7.5
1000.93646	9.5
1003.11371	56.3
1005.95465	19.7
1007.92017	32.8
1009.10229	12.4
1019.37695	282.8	y (9) (1+)-H2O
1020.49121	91.5
1021.39825	94.6
1022.66040	21.5
1025.20251	60.2
1028.45728	60.0
1029.73059	38.3
1031.14954	53.0
1032.72754	37.5
1035.09741	11.4
1035.93237	20.2
1037.23120	542.3	y (10) (1+)-H2O-P, y (10) (1+)-NH3-P, y (9) (1+)
1038.33911	485.4
1039.12659	72.4
1039.72681	14.2
1040.92505	44.2
1041.91833	32.6
1043.20117	59.7
1044.31519	51.5
1045.18555	27.9
1047.37451	11.9
1047.97852	5.9
1049.93652	21.3
1051.35205	17.5
1053.23303	4.6
1054.38843	26.3
1055.34082	36.5
1059.14331	54.4
1061.22083	55.5
1062.60059	70.4
1064.29285	69.4
1068.61548	4.1
1069.72791	26.0
1070.72974	14.5
1072.33655	60.6
1074.14038	13.8
1076.29993	11.1
1077.29211	23.6
1079.25098	251.7
1080.72168	55.8
1081.94336	28.9
1083.75928	19.8
1085.12244	12.4
1087.27832	15.6
1089.20605	24.1
1090.35889	98.4
1091.31128	29.3
1092.16174	17.5
1098.55029	16.9
1100.22949	31.1
1102.66553	34.9
1103.38928	33.9
1104.50317	22.7
1106.24438	20.8
1109.27869	4.3
1112.12183	67.0
1116.34705	60.3
1117.07813	47.6
1118.24902	15.9
1120.51208	33.5
1122.58618	37.3
1123.82874	7.2
1126.38330	22.4
1127.55359	18.2
1128.33142	48.2
1129.59839	7.3
1130.37231	43.4
1131.46167	95.1
1132.47998	16.0
1133.14624	47.0
1134.29614	93.8
1135.41895	128.4
1136.36304	43.3
1140.86743	5.6
1144.81201	37.6
1146.21802	37.8
1147.28406	87.2
1148.21423	122.4
1149.15552	62.1
1150.84033	12.7
1152.33960	1361.9	y (11) (1+)-NH3-P, y (10) (1+)
1153.42566	811.6
1154.38000	326.6
1155.43286	37.2
1156.47119	22.3
1159.56201	10.5
1161.93335	52.6
1163.32202	11.4
1165.41956	10.3
1166.28149	56.7
1167.39282	59.6
1168.22803	33.2
1169.16382	43.7
1170.83142	11.6
1172.15161	40.9
1174.19116	18.6
1176.64941	12.3
1178.44275	20.3
1181.21655	12.1
1182.26440	17.5
1183.99634	5.2
1187.61914	37.6
1190.32788	52.0
1192.00964	37.5
1199.30273	4.0
1201.11963	44.8
1203.16870	27.3
1205.44092	19.7
1208.64087	14.6
1209.59241	6.5
1211.80981	14.5
1216.53796	22.1
1217.24097	57.0
1218.35986	47.9
1219.00977	28.3
1225.81238	44.9
1230.42078	21.6
1231.39136	29.2
1232.70569	4.9
1235.37476	136.4
1236.30103	23.8
1239.40552	3.3
1244.63220	20.3
1249.30811	162.3
1250.54541	124.8
1251.27673	83.8
1253.10693	99.8
1254.40662	66.5
1262.49231	27.4
1263.34460	9.6
1265.18469	20.7
1267.32385	2284.0	y (11) (1+)
1268.33813	1390.9
1269.45764	662.6
1270.36853	61.4
1271.74329	13.1
1272.72437	26.7
1277.60486	7.3
1279.34436	41.5
1281.16870	86.4
1282.64026	18.7
1287.45032	12.4
1288.13806	5.8
1289.36121	8.9
1290.13208	28.9
1291.07544	11.1
1296.03394	19.4
1298.04944	67.4
1298.96423	73.8
1299.58972	15.1
1300.95667	30.6
1302.44763	14.6
1306.11707	27.9
1307.57129	3.3
1311.25806	30.8
1316.19861	245.2
1317.46106	263.2
1318.42456	49.4
1319.29858	22.2
1323.89905	26.3
1325.32300	5.2
1328.59802	22.9
1334.15955	559.2	b (11) (1+)-H2O
1335.20203	254.8
1336.26794	182.4
1342.44128	6.0
1344.55359	9.3
1345.99084	8.4
1352.15332	336.8	b (11) (1+)
1353.24426	106.4
1354.22900	37.2
1355.13220	29.5
1356.40527	11.2
1362.35510	131.3
1363.50403	100.4
1364.25647	11.6
1365.60632	3.0
1372.18689	16.2
1373.19128	32.7
1374.53821	34.4
1380.38269	1173.4	y (12) (1+), b (13) (1+)-H2O-P
1381.33606	932.4	y (13) (1+)-P, b (13) (1+)-NH3-P
1382.30579	447.9
1383.50037	117.1
1386.44543	8.6
1388.89783	10.7
1390.70081	10.2
1391.45886	7.9
1392.35754	43.0
1393.46606	22.5
1399.98193	9.7
1401.61755	18.8
1404.21802	23.2
1406.50208	9.7
1409.47900	65.9
1410.40613	19.5
1415.68567	24.3
1423.30286	19.0
1426.65906	11.5
1440.67297	13.3
1444.17310	4.3
1453.27234	14.6
1459.67737	22.2
1460.35730	11.2
1479.61438	38.3
1481.00696	39.5
1488.50977	4.0
1490.16064	23.5
1492.33386	20.3
1496.31201	15.6
1497.49377	82.9
1498.39758	23.9
1512.86646	18.8
1553.78699	5.5
1556.28186	8.9
1578.92749	13.4
1614.79175	18.1
1642.20642	19.3
