# Supplementary material for: Phosphoproteomic Analysis of Platelets Activated by Pro-Thrombotic Oxidized Phospholipids and Thrombin
Source: PLoS One. 2014 Jan 6;9(1):e84488. doi: 10.1371/journal.pone.0084488 (PMC3882224; doi:10.1371/journal.pone.0084488)
Supplement: Annotated Spectra S5 — (ZIP) [file pone.0084488.s008.zip › YVLDDEYTSSVGSKFPVR_-3_2_54538.txt]

m/z	i	matches
202.24542	26.6
208.18428	4.9
209.97406	9.6
213.99428	10.0
216.17357	4.5
223.82816	14.2
226.92053	14.8
229.22867	13.9
230.18506	37.7
233.36105	5.6
235.13489	397.8
235.86368	28.2
237.23418	7.3
239.04660	19.3
244.05405	9.6
245.17188	22.4
246.05272	5.5
251.14641	11.8
253.33279	6.3
256.34976	16.5
257.13046	6.0
258.01535	5.3
259.36017	4.4
260.23221	19.9
261.05621	1.3
262.97986	497.7	b (2) (1+)
263.95880	92.2
272.39966	28.4
275.18878	31.7
276.02692	4.1
279.31940	5.8
282.21057	9.0
284.12018	14.5
293.20367	4.7
294.54712	22.2
299.01013	29.6
301.59225	7.2
303.10986	8.9
304.39563	15.0
305.34128	2.1
308.08871	4.7
309.48065	3.9
310.42294	8.4
311.16675	8.6
313.15805	14.8
314.13123	16.1
315.20789	30.9
316.27863	15.6
318.05872	19.1
319.13464	23.3
320.14618	3.6
322.10168	24.4
323.95319	35.5
326.30566	3.4
327.12634	5.5
328.25433	25.6
329.39249	20.5
330.29602	3.4
331.26050	121.7
332.63220	12.1
336.28937	2.8
339.06024	8.9
341.70792	9.9
344.09814	57.3
345.16602	31.7
346.05780	5.2
349.31268	31.2
350.22940	35.4
354.83600	10.3
357.28821	9.1
358.07825	13.0
363.24451	51.1
364.12964	9.9
365.52026	3.4
367.80090	6.6
369.20209	26.3
371.22003	48.6
372.12305	8.6
373.12097	42.7
375.33124	47.7
376.21167	43.1
377.17126	2.6
378.03992	8.0
378.70184	17.3
381.37823	6.9
384.38422	7.7
385.26117	22.5
388.17188	16.4
388.86060	3.2
389.63947	8.8
391.31372	37.0
391.97821	2.8
393.35974	43.1
395.14642	3.9
396.02356	27.7
397.46527	9.6
398.52063	4.0
401.22278	13.1
402.36707	11.7
406.14868	11.5
407.36383	32.7
408.10175	1.3
408.77490	9.5
411.33215	14.5
414.36920	9.7
416.64893	26.7
418.17065	2.6
419.65466	34.6
420.42389	37.4
421.28192	30.8
422.16400	36.1
423.20850	2.6
425.33368	6.7
427.10754	27.3
428.44537	5.1
429.29572	6.8
430.17444	44.4
431.25189	17.1
432.05914	12.2
434.03119	9.0
435.22821	20.0
436.24109	12.2
440.24036	11.8
442.02826	21.4
443.19189	25.9
444.56989	14.8
445.44092	30.5
446.58716	54.8
447.45087	10.7
448.91742	59.1
451.04181	27.0
452.40967	3.9
455.27893	9.5
457.15149	15.9
458.52087	14.9
459.38507	13.2
460.44934	5.6
461.31781	14.9
462.44745	26.1
463.38068	54.9
464.62665	19.2
465.31805	10.1
466.15186	46.1
467.60449	3.8
470.37079	11.4
471.26831	7.7
472.26776	13.0
473.36853	31.6
474.25739	24.8
477.26477	2.4
478.10260	29.3
481.11414	46.1
483.26794	9.1
485.01617	64.9
486.75214	34.5
487.37598	6.0
488.44049	70.4
489.45844	15.8
490.21881	13.4
491.26404	83.5
492.47119	27.9
494.40240	11.1
495.36279	27.6
496.07385	22.3
497.08691	29.7
502.35406	7.5
503.13885	11.9
503.88239	13.6
505.38049	29.9
506.13763	2.6
507.30133	21.4
508.20941	15.0
509.22900	24.1
511.37036	32.7
512.34460	5.6
513.33905	4.7
514.42102	7.3
515.12054	5.9
516.22253	26.8
518.33514	134.3
519.33942	9.2
521.09070	26.2
521.93762	40.2
524.29907	41.9
525.57684	14.0
526.49420	8.7
527.35870	39.1
528.14978	13.7
529.37958	49.5
530.36737	16.4
531.19476	42.7
533.15302	50.8
534.05408	56.4
535.04913	32.0
535.88373	20.1
537.41602	13.1
538.25323	18.6
539.71039	64.8
540.62408	19.6
542.34631	21.4
543.84875	67.3
544.64124	2.7
546.66107	14.4
547.26294	1.3
548.00952	11.9
549.61096	27.7
550.77319	51.2
551.50397	49.8
552.50555	12.7
553.51770	19.6
554.38885	29.0
555.16815	24.2
555.98627	9.3
556.88184	34.8
558.19989	24.8
559.07227	10.4
560.36163	11.8
561.17206	18.1
562.83270	6.0
564.43658	26.0
565.42578	18.2
566.63898	11.8
567.55695	92.4
568.37604	17.9
569.18445	6.7
570.54987	52.5
571.72424	35.2
572.89435	54.2
574.17902	14.2
575.92816	17.7
576.71106	45.3
577.43188	4.1
578.10480	34.8
579.31726	7.1
580.13110	25.2
580.98883	46.8
581.88348	102.7
583.17731	149.8
584.16888	29.9
585.05237	2.9
586.25140	4.3
587.15436	6.9
587.80420	8.8
588.53418	16.2
589.40131	25.6
590.67133	23.8
591.40778	20.7
592.16644	23.3
593.63995	2.7
594.85413	69.4
595.75494	70.7
596.53229	8.1
597.15558	53.5
599.26141	241.9
600.12830	10.5
601.57446	56.1
602.34607	22.8
603.35400	47.7
604.98224	17.0
606.19000	71.6
607.06439	24.2
608.20587	37.7
610.25677	56.8
611.54071	88.3
612.24719	24.0
613.05341	41.3
614.33807	102.7
615.70789	139.9
616.81970	106.7
617.59686	1.9
618.22992	27.8
619.30426	30.9
620.57361	52.3
621.69800	300.8	y (16) (3+)-NH3, y (17) (3+)-H2O-P, y (17) (3+)-NH3-P, y (16) (3+)-H2O
622.77747	15.9
623.56439	3.4
624.60419	44.2
625.91864	49.1
627.41052	744.2	b (10) (2+), y (16) (3+)
628.10919	861.0	b (11) (2+)-P, y (17) (3+)-P
629.38049	111.9
630.36621	54.0
631.94104	558.5
633.24939	30.1
634.53058	37.0
635.32892	77.4
636.60150	134.7
637.44336	67.1
638.77905	504.2
639.40521	210.9
640.05872	191.5
640.78802	40.5
641.39301	46.5
642.73315	145.0
643.62201	43.7
644.50336	21.4
645.36298	72.1
646.39819	72.2
647.60968	42.0
648.77032	51.9
649.74072	56.6
650.81641	49.5
651.91742	139.1
652.70782	8.7
653.32050	125.7
654.44611	34.3
655.53894	70.7
656.93188	256.8	b (17) (3+), b (12) (2+)-P
657.87585	100.5
658.61560	59.5
660.05273	71.3
660.85394	196.6
661.64691	79.7
663.27625	87.7
663.99994	12.3
665.11218	169.5
666.18958	99.0
666.96484	169.5
667.83917	89.7
668.74420	241.5
669.50616	60.9
670.29559	204.7
671.41187	221.6
672.57654	86.5
673.44177	78.8
674.33765	129.2
675.45624	300.1	[M+3H] (3+)-H2O-P
676.73914	188.1
678.14740	103.3
679.10486	322.6
679.98676	134.6
681.00909	120.5
681.98517	167.7
682.75439	157.0
683.50879	60.9
684.70135	216.7
685.52936	172.2
686.23236	253.1
687.30353	133.6
688.78931	218.8
689.97601	739.8
691.06653	300.6	b (13) (2+)-NH3-P, b (13) (2+)-H2O-P
692.20624	403.3
693.10229	260.0
693.93256	231.2
694.85419	244.8
696.15411	631.7	y (12) (2+)-NH3, b (12) (2+)-H2O
696.77435	151.0
697.39813	415.9
698.33484	158.5
699.19879	101.4
699.95959	68.6
700.78119	391.5
701.45703	243.9
702.31256	282.2
703.19232	514.3	[M+3H] (3+)-NH3-H2O
704.17426	285.9
705.09216	916.0	b (12) (2+), y (12) (2+)
706.02557	284.1
707.01917	98.1
708.22498	4.5
709.80042	15.5
711.05975	14.2
713.73956	2.3
714.74841	13.4
715.53784	23.5
716.18182	3.8
720.32574	12.9
723.79834	31.4
725.99683	23.2
727.97321	18.7
729.36371	7.7
731.57324	55.3
732.66791	40.2
733.49274	31.7
734.10260	15.1
735.11682	32.1
736.45557	25.1
738.91022	44.5
740.09576	63.7
740.85510	25.0
741.64142	7.3
743.50250	13.9
744.37012	37.2
745.56012	2.3
748.20886	53.6
749.90137	79.3
751.65375	190.5
752.92010	90.9
755.09479	21.9
756.00977	12.7
758.40955	62.3
759.40778	51.0
760.24487	154.8
760.91852	102.7
761.60785	75.7
762.46149	15.6
763.28387	50.1
764.61700	23.5
765.50110	45.8
766.90186	99.9
768.19330	172.0
769.00470	220.8
769.85626	102.0
770.83990	32.4
771.78906	9.9
772.73981	39.7
773.48260	33.8
775.67676	11.9
776.57556	47.4
777.50159	64.3
778.27240	33.9
779.28522	29.7
780.63226	15.8
782.27313	18.0
783.09094	49.3
784.96912	49.7
786.26038	89.2
787.62067	53.1
788.29517	68.5
790.62396	187.5
791.68329	30.4
793.14270	127.4
794.06488	63.8
794.81567	18.0
796.44879	22.2
797.22076	16.1
799.04291	22.9
800.02734	54.7
801.36890	73.5
802.63599	41.2
803.28424	9.4
804.42908	42.3
805.60150	42.0
806.35986	12.9
807.75128	59.7
808.77716	23.9
810.40619	90.8
811.65295	24.4
812.83771	26.2
814.70581	24.0
815.59332	58.1
816.21747	16.6
817.40533	133.4
818.20746	152.2
819.73199	43.6
820.89087	2.8
822.05859	68.5
823.13617	3.8
823.95880	8.1
824.78174	6.0
826.65814	1423.3	y (14) (2+), y (15) (2+)-H2O-P, y (15) (2+)-NH3-P
827.72070	324.4	b (15) (2+)-H2O-P
828.92896	34.4
830.13116	19.8
832.44183	66.3
833.24341	64.1
834.53003	89.0
837.32349	158.3
838.36676	30.6
839.44452	101.0
840.44006	51.7
841.41571	102.7
842.75262	45.4
844.11322	10.1
845.14441	96.0
846.29742	74.8
847.30048	59.9
848.00311	2.8
849.79553	107.0
850.88995	47.2
851.82306	27.3
853.30212	8.3
854.34698	46.4
855.07153	50.7
855.86127	26.5
858.41833	33.9
859.43170	105.8
861.37811	62.9
862.15546	17.2
863.02777	68.5
863.80670	28.8
864.71466	5.1
865.52087	41.1
866.41376	15.2
867.31525	60.1
868.38446	72.0
869.19604	41.2
871.00806	10.2
872.13605	76.5
873.64868	71.9
875.23560	148.1
876.03571	65.6
877.29279	94.3
878.34515	49.9
880.55475	10.0
881.36108	33.1
882.43768	18.1
883.88080	1301.2
884.59253	1455.5	y (15) (2+)
885.76001	37.4
886.77173	96.8
888.15680	2.8
889.60028	37.3
890.64056	67.8
891.69232	83.3
892.35724	11.3
893.20880	9.4
894.07001	28.9
895.42328	13.1
896.73114	27.2
898.06537	64.0
899.22681	41.5
901.10425	47.1
904.33795	21.8
906.27423	6.0
908.47876	51.0
909.19000	4.8
910.17487	31.9
911.58057	40.5
912.60016	28.4
913.59326	21.3
915.51221	78.0
916.41479	20.8
917.24127	78.9
918.93164	21.8
920.15381	50.5
921.63861	30.2
922.72144	20.9
923.83234	31.3
924.69879	6.4
926.46332	27.1
928.34351	15.3
929.32465	20.2
930.61212	24.1
931.28705	284.8
932.02997	336.0	y (17) (2+)-H2O-P, y (16) (2+)-NH3, y (17) (2+)-NH3-P, y (16) (2+)-H2O
932.98517	59.8
934.70685	5.7
935.63983	12.0
936.43604	21.1
937.77661	20.8
938.55011	8.3
939.26654	17.5
940.40460	3744.7
941.11963	5099.6	y (17) (2+)-P, y (16) (2+)
942.05023	559.7
943.25732	116.3
944.74536	26.1
945.94629	62.8
947.17670	271.8
948.09308	96.1
949.67236	31.2
950.41534	56.3
951.34247	29.7
953.40918	14.7
954.40607	24.9
955.02094	33.9
956.53418	11.2
957.75787	39.1
958.71429	61.2
959.89728	23.3
961.09467	11.3
962.39258	60.6
963.67975	178.3
964.45050	74.0
966.22723	16.3
967.05609	63.9
967.86084	32.2
968.85645	5.0
969.49799	6.9
970.64484	9.3
972.57056	8.4
973.56097	58.6
974.39136	9.2
975.47925	21.1
976.42725	43.6
978.41864	22.2
979.40039	44.1
980.73676	23.5
981.58130	31.0
982.84277	34.8
985.09967	20.0
986.23810	32.6
988.10883	22.4
990.17603	301.7	y (17) (2+)
991.15332	76.4
991.85522	6.0
993.43262	4.9
995.11786	122.1
996.05536	15.2
997.55786	18.8
998.62555	19.6
1000.77386	3.9
1004.31989	105.2
1006.08368	7.6
1007.07391	19.4
1009.54443	13.7
1012.67133	18.4
1014.07904	28.3
1015.40894	9.2
1016.32733	26.9
1019.62793	2.3
1020.27448	7.1
1025.49951	6.2
1027.40857	3.4
1028.91443	30.6
1031.52490	10.2
1032.53723	10.5
1033.51050	29.1
1034.33813	14.7
1036.39941	32.2
1043.15967	23.8
1046.24365	1.5
1047.36389	18.4
1048.18677	12.2
1049.46716	29.0
1053.04895	15.3
1054.38989	4.3
1056.55164	9.0
1060.29199	10.5
1062.24622	13.9
1063.45654	8.6
1064.55078	17.9
1067.98657	6.3
1069.09473	28.5
1071.70325	25.7
1072.58325	16.9
1073.34436	23.9
1074.37048	7.7
1077.68677	37.4
1079.61206	9.6
1080.36304	14.1
1084.72742	25.0
1085.92969	26.7
1087.09912	13.2
1088.49707	4.8
1090.10364	52.0
1093.49951	19.6
1096.45496	31.5
1098.18176	24.5
1099.34888	10.1
1102.83032	18.9
1105.50830	9.1
1106.28003	28.1
1110.32886	10.6
1111.00903	25.6
1116.08850	15.0
1118.98279	2.1
1121.05054	46.5
1121.98071	17.6
1126.15869	24.0
1128.51123	6.1
1129.77771	18.5
1131.13684	3.6
1134.29089	22.4
1139.88635	14.0
1146.89783	8.2
1148.70520	7.7
1150.17798	48.2
1152.03271	12.9
1154.62024	9.8
1155.40771	3.0
1156.57959	6.7
1158.77979	6.6
1165.16211	77.5
1166.40747	28.3
1167.53467	2.9
1168.63013	18.1
1173.28467	8.3
1175.43506	34.1
1180.46533	2.8
1183.85693	37.5
1187.23657	1.9
1188.53931	11.4
1189.71289	4.4
1190.44141	14.4
1198.20813	19.2
1199.55786	22.4
1202.08643	5.1
1210.33826	12.4
1213.53430	6.4
1218.31702	19.1
1219.21814	12.0
1220.33032	4.9
1221.59668	16.6
1224.98547	6.5
1228.17749	16.8
1235.13538	8.3
1236.53113	48.0
1238.08606	5.4
1239.83093	5.4
1248.99146	7.1
1251.54578	5.5
1255.76306	22.9
1264.42664	5.8
1266.73059	4.7
1272.55554	9.7
1273.57239	6.9
1276.29675	2.1
1277.54065	13.8
1279.53516	16.2
1280.48413	40.4
1281.25818	3.4
1283.76318	21.5
1284.66199	24.1
1289.01160	7.1
1294.57593	10.4
1298.36560	36.9
1300.26416	3.8
1301.57593	4.9
1305.38098	13.5
1310.06897	9.9
1315.83252	4.9
1316.60071	8.6
1326.09949	7.3
1328.49817	22.0
1333.64978	5.2
1344.45264	15.8
1348.41174	5.8
1350.14856	3.7
1362.48865	3.7
1374.11072	10.9
1387.93372	11.5
1392.38696	36.4
1395.31104	12.9
1396.35266	9.3
1397.14551	18.2
1407.58728	12.5
1443.58337	3.4
1445.74109	9.3
1446.63977	4.4
1461.76062	5.0
1470.58606	5.6
1478.46130	6.8
1479.20068	8.1
1482.91626	3.4
1487.30200	5.4
1490.35217	4.3
1492.27893	11.8
1496.59485	3.7
1509.53918	3.0
1510.94934	20.2
1522.65149	13.6
1558.83411	13.3
1578.59680	8.8
1593.67737	19.6
1617.16479	5.4
1627.76526	6.7
1631.24243	3.9
1641.63977	8.9
1663.52844	16.8
1666.37280	20.1
1689.52026	13.4
1705.23804	2.1
1706.43738	25.9
1722.58606	8.5
1900.94153	2.6
1941.63977	5.8
