# Supplementary material for: Phosphoproteomic Analysis of Platelets Activated by Pro-Thrombotic Oxidized Phospholipids and Thrombin
Source: PLoS One. 2014 Jan 6;9(1):e84488. doi: 10.1371/journal.pone.0084488 (PMC3882224; doi:10.1371/journal.pone.0084488)
Supplement: Annotated Spectra S5 — (ZIP) [file pone.0084488.s008.zip › YVLDDEYTSSVGSKFPVR_-4_2_68413.txt]

m/z	i	matches
210.30637	10.0
215.63591	36.9
217.10022	6.7
218.17723	20.1
219.44943	7.3
222.27020	4.7
223.16278	9.7
225.41699	5.6
228.99034	27.2
235.13474	801.1
236.17529	98.4
237.74533	19.3
242.18188	13.0
244.82240	42.6
246.46310	8.9
248.26712	16.4
254.40988	4.3
255.08206	19.8
259.83707	9.6
261.37106	6.2
262.96005	673.0	b (2) (1+)
264.10367	109.9
267.16046	10.3
268.32764	17.3
270.94833	4.0
273.37518	6.0
274.26801	2.7
275.29575	11.6
276.85397	6.0
279.96097	14.9
281.04810	7.2
284.26923	32.3
287.16516	10.6
290.49799	30.5
296.28464	19.9
300.09607	7.6
303.45581	18.9
304.37170	14.2
305.22577	76.7
305.94122	10.3
308.85349	39.3
313.29480	10.5
314.39783	14.6
315.33032	21.6
316.28952	24.9
319.30780	16.9
321.18771	4.3
325.04556	8.5
329.24689	23.3
331.19293	85.7
332.17545	7.0
333.13297	5.2
342.38226	10.3
344.40558	33.7
345.49194	21.7
347.16254	19.3
348.63110	15.6
349.31070	16.4
350.73254	14.7
352.36951	30.4
353.10477	10.0
354.64780	35.8
357.06415	20.4
358.43512	23.9
359.26453	9.0
360.20874	5.3
361.16406	3.3
363.25806	57.8
364.16071	3.0
365.14362	48.4
367.20874	21.6
368.34119	16.8
369.46350	66.9
371.34595	112.1
372.43219	47.5
373.46381	2.6
374.41266	12.3
375.32965	20.8
376.26489	117.6
377.15320	28.5
378.82770	13.6
379.90033	14.0
383.22095	21.7
385.39252	11.6
387.43250	48.8
389.39240	11.2
391.03986	36.9
392.37408	27.9
394.08862	29.3
396.08417	100.3
397.34955	7.0
399.14612	11.0
401.07904	22.0
405.14899	16.7
407.29327	45.5
411.06366	7.0
412.53802	20.5
415.04749	12.6
417.47583	6.7
418.87756	23.9
419.55829	112.8
420.40295	28.7
422.37042	29.0
423.26398	19.1
424.49396	7.0
428.36316	27.4
430.57721	37.8
432.36108	55.2
433.31934	14.4
434.12402	17.9
437.34003	56.6
438.26025	45.2
439.57495	33.6
443.48053	24.5
445.35150	39.8
446.04645	31.2
447.30261	6.2
448.04126	9.2
449.18115	5.0
453.62811	10.2
454.63251	11.2
457.12695	24.1
459.32312	26.0
462.80164	32.4
463.48065	11.1
464.36163	18.2
465.61438	45.2
466.38470	26.8
469.04156	8.5
471.25513	27.8
472.24097	9.3
473.80505	13.7
474.80872	27.7
476.36566	20.9
477.17242	10.0
478.28131	10.7
479.04303	4.9
481.40021	38.4
482.56842	30.2
483.32898	21.4
485.15332	22.5
485.94379	22.1
487.51520	4.3
488.67072	76.4
491.10706	138.4
492.07471	90.4
493.04529	70.8
494.20508	27.3
496.09222	28.5
497.58063	44.2
498.37628	13.9
500.14404	40.2
501.31470	9.6
501.95160	20.9
503.56628	5.0
504.45691	3.9
505.20276	32.9
506.43854	5.3
507.45972	41.3
510.74524	26.3
511.80457	12.7
512.41400	11.0
514.60321	12.0
516.56439	16.7
518.33270	287.3
519.31055	69.5
520.30383	18.4
523.30511	52.0
524.12823	7.5
525.34528	75.5
528.10577	12.0
529.35559	7.0
530.62402	12.2
531.38507	31.2
532.55450	87.9
533.51801	20.4
534.32678	91.5
535.45526	35.9
537.42743	14.0
538.36432	26.6
539.36206	36.2
540.23822	41.8
541.22992	48.5
542.03339	15.6
543.54401	5.2
544.61078	30.9
546.46954	27.8
547.35999	13.3
548.17004	14.1
551.21320	128.7
551.83551	34.2
552.60089	67.4
554.29645	39.8
555.84467	33.8
557.15570	10.9
560.13849	42.5
562.76221	50.8
563.54474	11.5
564.22339	10.2
565.46289	11.2
566.57288	87.4
567.76947	3.3
568.46906	8.6
569.56586	21.3
570.33820	16.6
571.89301	42.0
573.79974	79.3
574.47736	9.4
575.96155	21.6
577.54333	61.9
578.33441	38.0
579.40320	94.1
580.46912	20.5
581.42920	86.3
582.69849	311.6
583.54462	154.3
584.67352	48.6
586.98102	18.4
588.32745	113.9
589.34552	75.6
590.41986	22.0
592.03064	146.2
593.21783	22.9
594.37085	174.2
596.23346	111.8
597.51233	45.5
599.25342	252.9
600.18695	36.8
601.07483	63.4
603.29663	22.6
603.97498	26.5
605.35236	90.8
606.05408	63.7
608.50201	221.7
609.53833	78.9
610.47418	27.8
611.62616	48.7
612.80634	73.5
613.62665	43.8
614.51581	118.0
615.50293	54.3
616.23273	27.2
617.37054	60.3
618.47174	124.6
619.16455	34.5
620.27698	59.0
621.42627	421.0
622.14813	88.7
623.28680	46.7
624.52899	93.1
625.24664	78.6
627.57794	3453.7	b (10) (2+), y (16) (3+), y (17) (3+)-P, b (11) (2+)-P
628.70667	173.4
629.65338	85.1
630.48120	26.4
631.90778	520.4
632.61743	182.9
633.59137	49.4
634.30615	68.4
635.16156	15.5
636.36700	205.6
638.26471	109.8
638.88263	313.5
639.50287	187.5
640.42902	77.3
641.28156	105.8
642.57397	118.0
643.76202	96.3
644.90234	55.7
646.52612	150.6
647.57184	137.8
648.80481	178.6
649.57556	21.5
650.44751	162.3
651.08301	216.5
652.39764	163.2
653.18933	153.6
654.97534	251.9
655.97125	140.1
656.74475	194.1
657.36780	38.4
658.30048	71.3
659.00397	28.3
660.49969	425.7
661.15643	93.2
661.98535	106.6
663.06073	78.6
664.37299	210.1
665.60846	215.4
666.53442	154.5
667.51630	274.3
668.99884	137.5
670.17059	236.8
671.53571	294.9
672.80688	28.8
674.13446	156.9
675.29053	623.9	[M+3H] (3+)-H2O-P
676.28644	485.3	b (11) (2+), [M+3H] (3+)-NH3-P
677.02216	112.4
677.96613	237.5
678.94012	124.1
679.69727	143.7
681.14166	801.3
681.95819	521.1	[M+3H] (3+)-P
682.66290	164.6
683.77734	183.6
684.92224	328.6
686.20697	134.2
687.26129	111.4
688.32251	118.4
689.30804	389.4
690.01727	180.7
690.86115	178.9
692.14874	461.8
693.26544	576.8
694.08612	78.5
695.40204	587.6	y (12) (2+)-H2O
696.38074	596.2	y (12) (2+)-NH3, b (12) (2+)-H2O
697.26617	699.1
698.55548	209.7
699.48407	324.6
700.57306	85.1
701.50684	466.2
702.40515	458.1
703.56268	562.7	[M+3H] (3+)-NH3-H2O
704.66718	1470.3	y (12) (2+), b (12) (2+)
705.46893	804.6
706.31287	183.3
707.47052	6.5
714.04742	5.3
715.01569	24.8
716.18805	11.3
718.64960	82.4
720.23761	10.4
721.89380	47.2
723.75006	48.7
724.53802	6.9
728.29083	39.6
729.56366	21.7
730.35492	7.6
731.22888	61.5
733.62903	67.7
734.63196	206.5
735.51947	41.1
736.45233	13.2
737.69733	18.4
739.00964	7.6
739.64008	24.9
740.84406	59.1
743.18091	43.5
744.34772	10.3
746.24005	73.6
747.43030	111.4
748.23682	39.0
749.10699	14.7
750.32709	23.8
751.11633	97.3
751.83099	114.0
752.95984	23.1
753.81219	43.7
755.07104	26.1
756.29468	45.2
758.68250	138.9
759.75873	209.8
760.44476	222.9
761.29218	62.1
765.11896	58.0
767.15546	31.1
769.14484	781.6	y (13) (2+), y (14) (2+)-H2O-P, y (14) (2+)-NH3-P
769.95923	131.4
771.79639	42.9
772.72546	36.4
773.84039	21.1
775.48126	17.0
776.44452	17.0
777.24658	25.6
778.01617	12.7
779.38629	18.8
780.33716	5.3
781.06512	54.4
782.49768	6.3
783.72186	10.3
785.13629	41.4
786.63531	7.0
787.86444	57.1
789.03857	60.7
790.14050	101.9
790.82581	101.1
791.61603	123.9
792.89520	5.7
795.17194	61.1
796.66785	54.6
797.48724	44.1
798.48053	71.0
799.49738	90.3
801.56812	145.2
802.39948	187.2
803.31384	86.9
804.88312	52.9
805.85626	70.7
807.71075	49.8
808.83984	7.3
809.60345	54.9
811.37872	29.7
812.98419	156.1
813.70758	30.8
815.77338	31.3
818.20166	216.9
818.99908	120.5
820.99017	80.8
822.69757	88.1
823.38214	19.0
826.43762	1388.6	y (15) (2+)-H2O-P
827.08026	1710.7	y (15) (2+)-NH3-P, y (14) (2+)
828.21002	13.3
829.22919	21.5
830.09174	3.7
832.14594	130.9
833.22797	114.4
834.15405	65.0
834.78705	16.2
835.95294	77.2
837.66187	52.1
840.69452	26.0
842.06866	34.7
843.08490	49.5
844.28949	19.6
845.14496	9.9
846.04877	5.2
848.83826	77.7
850.30035	54.5
851.41107	16.5
852.12482	21.4
854.26208	101.1
855.71844	6.6
856.46460	7.3
859.66382	60.0
860.30786	9.7
861.08282	8.4
862.01636	60.2
864.34857	72.3
865.24500	64.1
866.41913	3.3
867.37640	47.8
868.49237	36.5
870.39258	192.3
871.54510	52.8
872.49860	9.1
873.30499	92.8
875.01465	406.3
875.86499	381.6
876.81903	15.3
877.99872	86.3
878.77985	16.9
879.48187	78.0
880.55682	7.7
881.31403	12.0
882.49414	23.8
883.86304	2791.0	y (15) (2+)
884.55170	2772.4
885.53320	189.5
886.64874	167.8
887.98016	63.4
888.94678	70.9
889.69244	41.5
890.51996	33.0
891.39722	47.2
892.34430	111.1
893.51154	71.2
898.45380	39.3
899.47223	22.2
900.10498	21.6
901.26318	101.9
901.89093	20.2
903.18524	5.3
904.26831	66.4
905.01587	45.0
905.95190	18.3
907.26202	47.1
909.26581	5.0
912.60309	56.8
914.31519	85.0
915.53735	13.6
918.51538	9.0
920.12445	88.2
921.53375	80.5
922.37799	21.9
923.48505	58.6
924.31274	43.7
925.73431	9.0
926.59357	31.3
928.21539	52.3
928.94525	9.3
929.70892	103.2
931.64105	933.6	y (16) (2+)-H2O, y (16) (2+)-NH3, y (17) (2+)-H2O-P
932.57318	393.5
933.50067	19.9
935.31403	26.6
936.27008	85.3
937.56281	42.8
938.98804	44.1
940.39532	7144.1
941.15057	9126.5	y (16) (2+), y (17) (2+)-P
942.56543	148.6
943.89191	25.7
945.63696	137.4
946.82281	107.3
947.55249	164.4
948.33417	38.5
948.95392	43.1
950.10449	57.7
951.17706	84.9
952.04779	25.5
953.87274	11.9
954.80225	44.7
957.02313	21.9
958.92279	141.9
960.22070	67.6
961.32861	26.0
962.28107	57.3
963.30347	56.3
964.17145	13.0
965.32477	9.0
966.25458	6.4
970.11475	11.6
972.08221	27.1
972.68286	56.3
973.51880	51.5
975.07306	25.6
976.60321	47.6
977.95880	158.8
978.80316	122.3
979.42767	10.7
980.48602	17.3
981.60626	56.5
982.24463	11.3
982.96991	22.7
984.66937	15.1
986.51959	74.0
987.56696	63.5
988.53851	58.2
990.07129	236.0
990.88727	176.8
992.12476	30.1
993.52020	81.3
994.82764	112.6
995.47046	3.5
996.39722	50.4
997.25336	5.0
998.15753	47.3
1001.13678	19.0
1003.49469	22.7
1005.03461	47.1
1006.53607	20.2
1007.63696	77.8
1013.11908	31.0
1014.77484	20.2
1016.25519	64.3
1018.30231	69.8
1019.63824	22.1
1021.13770	48.3
1023.51678	10.0
1028.07239	7.3
1034.04590	23.8
1034.96265	53.6
1035.58679	19.3
1038.40918	19.2
1043.63708	92.4
1046.19238	16.6
1047.52954	4.9
1048.39099	19.1
1053.65820	17.6
1054.47815	16.9
1055.43408	40.6
1056.36401	8.2
1057.58032	39.1
1061.23096	28.9
1062.29150	8.9
1063.54700	25.2
1066.25476	7.4
1068.42651	4.3
1069.65112	39.9
1070.45447	27.5
1072.65967	58.8
1073.65186	15.4
1074.29248	12.1
1076.41333	19.2
1078.87085	13.5
1080.51587	10.3
1084.21484	98.1
1085.31543	33.4
1086.41370	13.5
1090.42261	7.0
1091.38843	41.2
1095.65356	3.7
1097.91187	44.0
1105.49414	3.0
1115.15540	7.4
1120.69983	13.9
1121.45410	5.0
1124.70435	5.9
1125.54761	8.2
1130.60498	17.8
1131.39978	25.7
1134.50562	11.3
1137.46118	7.3
1142.46228	5.3
1144.98218	26.0
1146.45789	7.5
1147.35767	26.8
1149.33337	10.5
1151.55359	21.6
1153.54663	10.9
1155.62415	32.4
1156.57556	5.5
1162.32251	7.7
1164.50122	28.3
1165.61353	24.9
1167.54089	97.8
1168.19934	8.1
1169.35254	16.6
1172.48804	7.9
1175.86707	4.3
1176.95593	4.2
1180.47607	7.5
1183.52417	7.0
1184.25647	9.0
1187.20166	19.6
1193.38599	14.9
1196.55981	14.6
1197.64172	16.9
1198.44995	60.1
1199.09302	3.0
1200.46155	17.2
1203.33325	38.3
1205.82666	3.3
1212.68860	7.0
1217.73572	9.0
1223.89587	22.0
1229.55383	13.3
1232.92505	36.5
1234.84998	39.4
1236.65247	38.1
1241.20154	9.8
1244.31799	12.6
1246.23718	24.0
1247.80493	9.7
1249.06055	19.1
1252.54944	26.6
1253.51404	20.4
1254.27100	11.6
1261.53662	12.2
1263.56433	12.0
1264.29919	13.6
1266.58496	6.4
1275.68262	9.7
1279.11658	32.9
1280.29822	13.5
1281.31299	75.0
1282.37976	13.0
1283.07947	3.3
1298.41418	34.7
1299.36926	5.3
1300.53723	61.1
1301.39954	10.7
1305.81177	16.9
1311.44714	21.3
1316.21570	24.9
1316.81592	14.4
1317.98657	14.8
1318.86560	21.0
1325.59436	23.8
1327.22302	22.9
1328.50952	5.0
1333.50134	22.3
1334.13025	11.2
1335.47937	9.7
1336.10962	9.2
1351.80493	25.5
1352.48108	18.1
1353.17834	31.3
1362.31873	27.7
1388.31458	15.1
1396.32410	14.3
1397.24805	6.3
1397.96021	6.2
1414.80212	25.2
1439.71497	19.5
1487.34631	54.5
1491.62708	57.8
1492.54602	17.9
1493.31482	17.2
1497.36829	21.3
1509.60620	37.5
1510.55188	24.6
1575.37720	19.9
1592.60999	11.9
1594.62231	58.2
1618.49060	33.3
1695.23840	20.0
1705.77893	7.2
1706.60327	74.0
1782.62659	8.9
1814.62390	14.6
