# Supplementary material for: Phosphoproteomic Analysis of Platelets Activated by Pro-Thrombotic Oxidized Phospholipids and Thrombin
Source: PLoS One. 2014 Jan 6;9(1):e84488. doi: 10.1371/journal.pone.0084488 (PMC3882224; doi:10.1371/journal.pone.0084488)
Supplement: Annotated Spectra S5 — (ZIP) [file pone.0084488.s008.zip › YVLDDEYTSSVGSKFPVR_-5_2_53648.txt]

m/z	i	matches
216.22456	39.3
226.06367	24.1
226.89268	11.0
231.21701	11.3
233.36307	8.1
234.51114	18.4
235.19003	533.7
236.05048	122.6
237.12238	8.1
244.27960	2.7
251.18341	6.0
252.37592	9.5
257.85471	13.3
259.52167	41.9
260.38611	13.2
263.01865	716.0	b (2) (1+)
264.00882	117.1
268.47720	11.8
270.49057	18.2
271.26666	32.0
272.50763	14.7
285.26828	22.0
288.27017	4.5
289.33075	23.8
291.82449	17.6
294.33987	5.3
298.21906	36.9
303.18484	32.7
308.30865	7.4
309.21185	13.5
310.49451	57.4
314.28796	9.5
319.39270	26.4
320.26202	42.4
322.21481	2.7
324.43073	12.6
328.43628	34.0
330.45062	17.1
331.09906	80.5
332.20239	67.4
333.38959	24.1
335.47778	9.6
339.38312	26.0
340.14423	8.0
343.18921	4.9
343.84363	13.3
347.51514	8.1
348.25104	6.0
349.18896	21.7
351.38361	55.0
359.44336	26.1
366.07935	3.8
371.34503	232.1
372.02222	12.1
373.44147	19.9
374.73206	86.7
376.20221	140.5
377.32440	9.3
384.04407	11.3
391.14539	11.4
392.24274	5.7
393.63208	44.1
395.97736	132.4
396.62018	51.8
398.71521	9.2
403.00848	13.7
406.55090	23.2
408.60480	17.1
409.46368	64.7
410.30273	9.9
412.01727	15.0
415.50006	25.0
419.40955	31.3
420.05365	9.4
420.69666	12.1
421.54547	12.8
426.96594	34.5
427.98077	69.4
428.58783	5.3
432.07465	18.3
436.38470	18.5
437.49670	5.6
438.37042	66.9
438.97882	18.1
440.14594	7.4
441.02246	9.9
445.39417	94.8
446.29767	18.6
447.24908	48.1
449.40649	15.7
451.33978	39.5
455.12195	14.2
456.26923	34.2
460.26758	9.2
463.21057	54.2
464.30902	15.6
466.33258	37.2
468.42114	16.5
470.73419	25.5
471.46429	26.7
473.30188	7.4
475.30981	42.1
476.56757	11.0
477.25250	35.9
477.86670	27.9
479.23682	8.5
480.31171	18.3
481.17438	53.2
482.40820	27.9
483.39258	11.3
485.45728	26.4
487.23431	13.2
488.36627	6.3
489.12799	98.2
491.11487	202.5
491.99963	74.0
496.47290	16.1
497.73608	16.6
499.13544	9.0
500.23920	36.4
501.55292	11.7
502.48022	30.4
503.13715	4.8
505.16144	6.0
505.92474	44.8
507.16516	16.9
510.79358	49.4
511.48077	41.8
512.30670	48.0
515.01831	18.9
516.61823	17.6
517.30914	49.6
518.35760	125.9
519.43848	59.6
521.02795	47.2
523.24500	34.9
525.40381	8.6
532.17261	171.8
532.97699	40.1
533.62958	45.1
536.85797	26.1
539.57941	10.5
540.78851	30.7
541.55914	13.4
542.86139	19.3
544.31104	4.2
545.23206	16.7
546.24146	47.0
547.36194	9.5
548.86377	24.7
550.51324	34.6
551.19385	24.8
552.17950	56.3
553.44000	30.4
555.39233	24.6
558.28668	29.4
559.32294	37.1
561.35541	10.3
562.70197	30.1
565.16571	3.9
566.80182	97.1
567.94904	39.7
569.27905	31.8
570.30878	8.1
572.54047	15.3
574.19055	12.1
575.29669	24.9
576.03845	43.0
578.28345	44.8
579.34833	41.9
582.84674	217.1
583.45715	158.7
585.15192	82.1
586.08478	12.3
587.69348	59.4
588.87146	36.2
590.01801	63.5
590.94708	94.1
592.31866	85.3
594.44696	7.8
595.73572	54.1
596.94897	48.4
598.95886	62.9
600.31171	84.1
601.32312	119.5
602.59424	37.9
604.06525	84.5
605.24176	18.0
606.14349	150.0
607.33148	50.5
608.35596	88.5
609.63092	91.2
610.91791	150.4
611.99438	30.1
612.61615	89.5
613.58069	95.8
614.72656	55.6
615.44537	16.5
616.50092	5.0
617.85870	101.0
618.53290	3.2
620.18970	6.3
621.09796	116.8
621.73444	215.7
623.71295	129.4
624.92212	231.3
626.18182	89.7
627.54291	2075.9	y (16) (3+), y (17) (3+)-P, b (10) (2+), b (11) (2+)-P
628.29730	522.2
629.32629	83.8
630.52179	45.6
631.76801	378.8
632.45337	248.9
634.27881	16.9
635.29498	104.5
636.15302	39.3
637.36859	143.0
638.68915	266.7
639.33295	161.9
640.13666	116.2
641.11487	75.0
642.57343	187.9
643.37219	13.5
644.18396	101.3
645.09253	32.1
646.38446	83.4
647.16418	152.6
649.08752	106.2
650.03119	134.4
650.86713	35.6
652.31030	79.3
653.53973	116.3
654.55194	24.2
655.45880	3.5
657.24347	249.1
658.18280	126.2
658.78839	45.4
659.81586	148.2
660.44824	317.8
661.29700	326.6
662.65521	134.5
665.06158	47.1
666.15326	237.6
667.00018	92.2
668.45282	116.6
669.85870	107.5
670.95764	152.3
672.07086	195.7
673.05396	114.7
675.00342	310.9
676.03644	303.1
676.73535	54.3
678.80139	283.7
679.82281	60.4
681.23334	767.1	[M+3H] (3+)-P
682.11334	418.4
682.91766	240.4
684.27301	143.6
685.19202	101.4
685.92780	207.8
686.69879	105.3
687.65619	183.0
689.05280	201.3
689.93915	66.1
690.56329	487.2
691.74701	118.9
692.43915	189.2
693.38660	144.3
694.21429	172.4
695.58887	372.7
696.39758	504.1
697.44720	834.1
699.09882	390.3
700.24420	114.9
701.24561	70.2
702.28711	572.2	[M+3H] (3+)-NH3-H2O
703.21295	373.7
704.18146	453.2
704.88666	405.2
705.50873	1208.0	b (12) (2+)
706.39240	212.2
708.04669	35.9
715.92505	21.7
717.87250	53.7
718.72736	6.3
719.65369	31.4
720.88544	35.3
727.65216	22.5
730.77521	21.7
732.45544	5.9
733.31189	22.7
733.97382	22.9
735.22302	46.5
736.09656	76.8
737.54913	15.4
739.28363	26.1
740.90253	52.8
741.97009	17.1
742.59473	21.0
746.01178	21.6
747.16730	14.1
748.03528	21.4
750.40662	32.1
752.08368	44.9
754.39276	46.8
756.59607	122.5
757.35657	17.7
758.46478	46.5
759.17773	32.3
760.34564	426.6
761.31012	40.1
761.97601	12.3
763.18024	5.6
765.59296	13.7
769.17157	369.8
770.12323	167.8
771.74371	85.0
772.90533	6.8
775.56641	42.0
777.48212	23.8
778.11676	28.6
780.24121	7.9
783.70953	47.7
785.13916	70.4
786.33691	113.6
787.15912	25.5
788.55133	17.2
789.23169	36.8
790.27338	316.5
791.16083	91.6
791.77264	36.9
792.42535	58.5
795.61072	49.5
798.22992	56.5
800.51556	39.1
801.58752	30.5
802.24103	7.1
803.91022	30.3
804.71393	93.8
805.36096	94.6
806.06537	39.8
807.56555	23.6
808.59076	78.8
809.89044	18.5
810.61279	103.7
811.94025	139.3
812.59332	5.1
813.64825	57.3
815.03131	127.1
816.12952	72.3
817.82043	85.8
818.69391	19.5
820.87207	17.8
821.90033	88.7
824.11652	38.3
825.10510	69.9
826.25299	764.2	y (15) (2+)-H2O-P
827.03534	1391.2	y (15) (2+)-NH3-P, y (14) (2+)
827.88495	63.9
828.66254	79.3
830.01056	80.8
831.01233	5.3
832.43060	67.3
833.16046	126.0
834.20343	51.2
835.44104	42.0
837.40149	69.6
838.70880	40.2
839.52350	11.9
840.44556	51.7
841.66638	25.9
842.39020	28.1
843.06903	40.9
844.54669	21.8
845.33911	46.1
846.33099	67.2
847.36810	8.8
848.12927	28.9
849.68427	60.1
850.72223	20.0
851.80438	52.0
852.77667	42.6
854.37738	120.9
855.09302	53.4
857.61133	116.5
858.66211	51.3
859.83521	7.5
860.67841	40.8
862.02429	18.0
862.98566	23.2
863.60040	29.7
864.43500	16.0
866.15295	60.6
867.68854	67.9
869.46722	100.1
870.69220	118.8
871.33893	2.2
873.56830	67.6
874.80243	255.3
875.49713	377.3
876.58740	82.7
877.47906	46.5
878.78839	192.3
881.67096	23.1
882.79156	42.5
884.16187	4190.5	y (15) (2+)
885.02875	810.2
886.22540	128.8
889.54858	69.7
891.98737	146.5
893.22943	143.8
895.49493	24.0
896.70245	15.3
899.29901	97.7
901.00977	29.4
902.60590	34.4
903.30743	54.3
905.61084	94.7
906.35596	55.0
907.48468	62.8
908.53876	23.6
910.34418	62.2
911.63617	28.5
915.43726	15.7
916.50214	9.0
917.99780	21.8
919.34564	29.9
920.82806	3.1
922.99347	80.4
923.78644	13.6
924.39288	18.1
925.15350	49.7
926.22382	60.3
931.32758	259.2
932.13605	489.8
933.20117	171.2
934.20490	93.7
935.83179	31.7
936.65912	30.2
937.63251	9.9
938.23730	28.4
939.01611	6.0
940.65259	11142.8	y (16) (2+), y (17) (2+)-P
941.65576	3314.8
942.70239	440.2
943.98395	48.8
944.60272	15.9
946.84155	37.6
947.63422	111.5
948.24194	43.0
948.97656	75.4
949.84344	14.4
950.80151	99.4
952.66351	62.5
954.09821	26.1
955.34515	37.1
958.67682	4.9
959.40851	18.9
960.48956	41.2
961.54950	25.4
962.95636	27.5
963.66553	10.2
964.60199	53.2
968.52344	11.3
969.18561	60.6
971.30328	43.1
976.05975	8.5
976.68085	22.7
977.36786	48.8
978.14600	27.2
980.03461	96.1
982.39227	3.1
983.84027	23.1
987.36035	101.3
988.26154	18.7
988.93408	100.2
990.16583	168.0
990.81671	66.5
991.62543	80.4
993.16486	43.2
994.57642	10.5
995.57690	106.3
996.39728	46.8
997.99237	38.3
1000.10321	33.3
1004.20270	65.7
1006.03851	25.4
1007.00507	53.4
1007.72803	55.9
1010.33783	60.8
1011.00269	19.2
1012.15118	27.6
1012.92456	22.7
1013.79169	10.0
1014.70685	10.6
1020.38019	15.9
1021.84235	67.3
1026.96680	8.5
1033.28162	27.7
1034.69775	24.7
1038.80591	30.0
1040.03699	19.1
1043.70825	4.5
1049.29199	14.2
1050.99097	27.7
1052.24109	29.5
1055.39014	12.4
1056.35034	11.7
1057.10107	30.0
1060.98389	5.6
1062.43701	26.7
1063.50671	21.6
1064.23962	45.6
1069.38135	9.2
1070.59875	20.9
1071.94727	21.0
1073.71045	22.1
1074.54919	4.9
1077.13098	13.9
1079.46289	20.6
1080.28027	24.7
1082.03479	16.0
1087.04614	45.3
1090.26709	27.5
1092.48804	19.3
1093.92712	24.5
1095.76611	14.9
1101.14478	7.6
1117.24292	9.7
1118.77087	23.9
1139.63843	13.9
1140.98083	26.5
1144.74011	17.4
1145.86646	13.9
1146.49292	7.5
1148.51501	19.2
1149.32874	13.4
1150.23120	18.9
1151.55725	18.5
1152.25488	14.8
1161.34180	14.7
1162.18860	6.3
1164.53833	51.0
1166.37061	39.2
1167.26001	5.3
1168.14331	15.6
1169.33044	8.2
1170.42749	34.4
1175.27930	30.0
1177.78491	12.1
1184.66394	6.8
1186.34326	8.9
1191.36133	15.0
1194.39368	8.6
1201.18005	50.6
1203.54639	30.7
1205.38806	18.9
1207.72888	17.7
1217.19189	11.3
1227.81360	7.9
1229.72791	17.4
1232.23108	6.5
1235.41187	60.7
1245.21008	32.1
1246.49402	5.5
1249.12830	10.0
1267.28381	29.1
1276.66052	13.3
1277.67517	3.1
1279.65735	18.9
1280.50085	26.5
1281.63916	68.5
1282.32190	16.5
1283.78357	13.7
1284.52307	7.3
1288.92615	23.9
1298.91370	37.5
1299.68848	28.8
1300.79138	8.8
1308.32825	9.3
1327.48389	6.0
1335.39258	57.1
1336.84448	23.6
1360.71277	7.0
1362.04993	11.0
1362.78528	14.9
1370.57202	6.5
1377.56873	2.9
1378.27625	5.3
1388.16296	8.8
1396.18616	30.4
1397.12341	19.6
1398.37756	11.7
1399.04578	15.3
1403.22229	13.1
1407.64172	5.6
1450.32104	7.1
1465.84814	31.9
1475.55481	13.5
1477.50281	67.3
1492.47302	44.8
1494.51367	8.9
1496.43835	53.1
1497.29797	22.1
1509.56262	23.0
1511.69885	4.9
1595.75598	9.6
1705.78821	34.5
1706.91492	17.7
1708.37024	7.7
1709.78552	11.0
1735.85071	19.6
1796.83020	6.0
