# Supplementary material for: Phosphoproteomic Analysis of Platelets Activated by Pro-Thrombotic Oxidized Phospholipids and Thrombin
Source: PLoS One. 2014 Jan 6;9(1):e84488. doi: 10.1371/journal.pone.0084488 (PMC3882224; doi:10.1371/journal.pone.0084488)
Supplement: Annotated Spectra S5 — (ZIP) [file pone.0084488.s008.zip › YVLDDQYTSSSGAK_-2_2_36973.txt]

m/z	i	matches
229.36246	6.8
234.55898	17.9
235.17435	797.9
236.09221	92.9
237.20535	16.5
243.75291	22.3
250.38385	9.2
251.24954	20.2
257.99380	30.7
259.21109	44.8
261.32935	22.2
263.09814	1504.6	b (2) (1+)
264.05865	409.5
265.39471	23.6
267.29672	5.8
275.32050	312.3
276.24866	52.2
293.39801	25.5
299.16489	7.7
302.00687	8.3
303.24884	22.4
305.74100	20.3
316.10333	19.2
321.65387	5.9
322.25894	19.3
323.25543	35.4
325.29517	24.9
326.33453	47.3
327.37280	18.0
328.16174	78.4
328.91693	13.7
331.11978	308.2
332.18027	117.3
341.14557	49.3
342.48199	33.4
343.54025	43.2
344.19342	328.2
344.97711	42.0
346.31702	22.6
355.16022	8.2
356.34631	23.9
358.38965	138.8
359.50085	53.7
360.13287	7.8
361.42310	63.9
362.36859	606.1
363.24301	81.3
368.38177	11.6
371.23407	28.6
373.23907	46.8
376.08270	586.2
376.86420	87.0
377.77753	31.2
379.06598	29.9
381.30005	18.0
387.52185	25.7
388.76880	25.4
389.57495	39.2
390.23438	28.8
391.32416	8.3
394.05786	30.2
395.28595	55.2
397.28497	43.9
398.30847	30.8
399.42944	16.1
401.38342	10.1
402.16296	22.3
404.38776	4.4
405.24921	13.8
407.35663	112.4
413.71283	21.4
414.56219	13.2
419.32764	41.8
420.67352	22.2
425.18640	34.2
431.16010	70.0
435.28760	23.4
437.23242	8.8
438.29877	8.8
439.35767	11.3
442.39191	6.8
443.43219	65.9
444.31653	31.8
445.18237	39.9
446.39514	6.3
449.26971	578.7
450.34790	184.4
451.25635	22.2
451.97137	22.9
454.24896	48.5
456.10553	25.4
459.03094	80.1
461.44098	65.6
462.26282	17.7
463.29163	69.3
465.20178	82.8
470.22504	28.4
471.23181	81.2
472.25946	213.2
473.31500	100.0
474.05054	13.7
475.18011	13.3
478.25311	11.2
479.99023	13.5
482.30231	15.5
487.08942	220.8
488.12659	7.6
489.48010	30.5
491.25641	948.3	b (4) (1+), b (8) (2+)-P
492.20703	162.1
492.91260	236.6
494.00275	45.4
495.07013	32.6
496.75488	79.9
497.45197	28.4
500.13379	115.8
502.26019	22.1
504.92725	184.7
506.14752	13.1
507.40594	126.3
508.37396	19.9
509.13043	39.2
510.37744	29.3
518.25159	75.5
519.29462	13.1
520.47552	25.4
521.27515	27.4
522.42206	85.2
524.52136	23.4
527.68298	53.4
529.47290	16.1
531.29059	15.0
532.54218	18.0
533.62775	8.6
536.27533	1243.2	y (6) (1+)
537.46570	254.8
538.47699	95.9
541.70758	15.5
542.35620	56.3
544.29706	86.1
544.96497	118.0
545.74811	99.5
553.15735	120.8
553.78369	19.3
556.36584	34.8
558.52728	12.6
560.44690	17.4
562.20135	687.0
563.02234	228.7
564.08136	33.1
565.22339	7.3
570.25000	22.0
571.53180	7.6
572.13403	19.7
573.07867	17.7
578.48029	28.1
579.30060	18.5
581.71991	27.1
582.47644	26.4
584.89691	175.4
586.13513	79.6
587.35712	13.7
588.36005	112.2
589.13159	91.2
591.44238	92.1
592.41925	43.4
593.06384	32.6
594.26086	65.0
594.91315	78.8
599.15546	8.7
601.32440	162.9
602.21527	145.3
603.47089	45.6
604.28064	6.3
604.88361	11.6
606.18500	1131.2	b (5) (1+)
607.29089	168.0
608.17242	50.8
610.67786	59.0
613.75507	18.7
617.06915	62.7
617.93860	91.5
619.55573	354.7
620.25232	86.6
620.96014	169.1
621.83990	4.3
623.41669	20.2
624.23969	17.3
626.28680	38.2
628.42584	59.1
630.35504	8.3
632.40137	69.7
634.75934	40.3
637.32007	3301.3	y (7) (1+)
638.43103	870.1
639.38409	241.6
640.14337	65.4
641.04614	104.3
648.40875	13.9
649.30872	6.3
650.32477	11.7
653.01031	56.7
653.74127	54.2
655.70135	21.0
656.44067	90.0
658.47089	437.7
659.37720	150.8
660.07068	33.2
662.42236	33.7
663.69196	45.2
665.25922	40.2
667.57367	3069.3	y (12) (2+)-H2O, y (12) (2+)-NH3, y (13) (2+)-H2O-P, y (13) (2+)-NH3-P
668.68085	310.6
669.37451	42.0
670.88568	45.8
672.89374	73.7
676.45099	16247.1	b (13) (2+)-H2O-P, y (12) (2+), y (13) (2+)-P, b (13) (2+)-NH3-P
677.44110	2093.5
678.45813	163.2
679.21368	20.3
680.39581	46.7
681.76721	189.6
682.71338	60.1
684.08527	327.4
684.89899	62.5
686.63763	97.5
687.34253	30.8
688.40765	29.3
689.13184	115.7
690.03412	61.9
691.37885	153.0
692.51593	63.5
693.15552	18.3
694.10907	13.6
694.79309	80.5
695.88348	132.2
698.08148	56.8
699.37384	37.2
700.32941	67.3
702.79181	70.5
703.50250	12.7
706.03021	100.7
707.98315	87.0
710.35175	37.0
712.98083	123.8
714.21320	35.0
715.44720	297.3
716.18622	318.6
717.10596	578.9
718.37848	206.3
719.36310	48.7
720.90057	55.5
721.90515	124.0
723.16339	30.8
724.07416	21.3
724.93500	33.5
726.08704	806.7
726.99915	254.7
728.90350	65.7
730.04071	15.5
731.17615	66.6
731.86371	45.9
734.03308	867.2	b (6) (1+), b (13) (2+)
734.91815	296.4
736.31970	120.1
738.14984	6.4
739.66949	32.0
740.69330	262.3
741.41425	64.9
742.07367	53.3
743.77258	54.6
745.86151	75.0
746.53113	65.4
747.40570	12.6
749.11066	100.9
750.51721	190.6
752.05432	110.5
753.28772	65.5
755.53656	161.7
758.07977	215.6
759.10834	340.8
759.85400	178.1
761.72021	121.6
762.43506	11.1
763.04291	33.1
764.16052	341.6
765.15887	145.8
765.90057	28.8
767.19812	349.7
768.14447	315.2
769.09235	888.5
770.05109	667.4
772.18695	40.8
774.71045	1112.9
775.86554	1753.0
776.80048	166.7
778.03210	136.7
778.71033	139.1
780.04388	438.9
780.78949	242.2
781.42828	200.3
782.11334	37.3
783.29010	140.9
784.11133	61.2
785.20636	84.3
785.86932	78.1
787.03265	34.3
788.14667	130.2
789.63922	2045.1	[M+2H] (2+)-NH3-H2O
790.45911	581.6
791.31946	111.7
793.05524	265.8
793.86163	165.7
794.57562	88.0
795.78076	250.3
796.55353	41.8
798.37494	2651.2	[M+2H] (2+)-H2O, [M+2H] (2+)-NH3
799.09644	938.2
800.41644	72.4
801.11774	7.0
803.46136	19.1
807.62543	39.5
816.26044	66.7
817.35815	53.1
819.17810	16.7
822.43646	22.5
825.51453	53.4
826.19550	47.7
827.23102	5.4
829.33380	90.5
831.25677	49.7
833.06586	31.8
834.31763	41.5
835.15363	28.8
835.86945	47.2
836.62762	5.3
837.97101	11.3
840.44031	15.6
841.63940	178.3
843.46973	25.9
844.26801	28.2
845.32269	75.1
846.27710	62.1
847.49011	29.9
849.90814	61.7
850.53656	31.6
852.05884	42.2
852.98834	55.1
861.31061	138.5
862.19141	121.0
863.13489	112.6
864.15485	176.6
865.39935	57.7
866.52850	100.3
868.12018	33.3
868.81903	36.9
874.62762	69.2
877.76703	106.3
878.61664	29.9
880.26904	3376.2	y (8) (1+)
881.39612	1158.2
882.45447	178.5
883.52948	82.1
884.44379	44.8
885.69611	5.3
886.62933	32.3
888.37531	11.1
890.36249	64.8
891.51849	25.9
893.24310	25.4
894.46820	47.7
899.51123	32.1
901.92450	8.8
903.11084	128.3
904.16058	6.3
907.33398	126.8
908.10138	10.3
909.66718	103.6
911.83325	25.8
914.24017	41.7
915.91119	77.9
917.06665	120.5
920.56177	22.8
921.39917	30.9
922.69684	47.4
924.16772	54.8
924.80573	50.1
926.41040	13.3
927.71979	37.3
929.63354	28.3
931.27399	33.8
932.22223	66.9
934.68500	101.4
935.30389	72.6
936.51630	83.2
938.77197	121.3
941.02246	158.7
942.27643	101.0
943.28717	58.7
944.62372	23.9
945.47614	37.0
947.26935	29.7
948.81525	115.4
949.52191	121.3
950.28424	83.8
951.22217	8.8
952.38837	9.8
955.57202	65.4
959.34467	431.0
960.16846	171.2
961.06000	139.3
962.41919	25.7
963.23090	42.2
964.26935	21.0
964.99884	53.7
967.22687	111.5
972.17456	118.6
973.44427	94.7
974.33478	69.2
975.73999	171.4
977.25409	1492.7	b (7) (1+)
978.34430	573.0
979.22491	257.8
979.98163	116.4
983.21283	234.9
984.32153	303.4
985.72406	105.6
986.45184	52.6
990.33038	143.5
991.35724	1358.4	y (9) (1+)-NH3
992.40680	645.1
993.39301	396.3
994.30542	63.0
995.31805	86.8
995.97339	19.6
998.23877	36.9
1006.33099	94.2
1007.04492	133.1
1008.29272	1731.5	y (10) (1+)-NH3-P, y (9) (1+)
1009.30658	957.3
1010.37964	102.3
1011.35889	37.7
1015.46124	12.7
1018.19385	132.0
1020.96356	46.0
1023.51495	20.8
1024.14697	17.2
1024.86536	7.1
1025.55054	23.6
1026.94580	22.9
1027.61389	48.6
1029.82178	14.1
1033.10425	34.8
1034.09106	47.1
1035.03662	6.3
1036.28931	22.0
1039.43176	30.9
1040.83386	48.9
1041.52332	8.3
1042.21094	16.7
1043.36877	144.2
1045.33887	57.1
1046.50806	5.4
1048.09973	7.3
1049.73608	44.5
1050.37671	35.5
1051.93140	101.2
1053.18115	40.9
1054.58936	10.8
1060.30237	488.3
1061.38257	233.0
1061.99756	55.6
1063.52051	67.4
1066.93726	44.2
1068.16064	14.3
1070.71411	33.7
1072.39697	29.7
1074.01929	43.3
1075.51294	23.4
1078.18774	471.3
1079.27283	197.3
1080.48828	39.6
1081.15186	80.8
1082.07117	49.1
1085.46826	43.4
1087.90405	36.5
1089.08105	80.2
1089.97302	143.6
1091.47742	12.1
1092.64075	25.0
1093.48438	21.2
1099.57263	58.6
1101.21582	73.2
1105.48364	208.4
1106.52332	183.9
1107.34717	63.7
1108.46423	26.1
1110.67529	26.0
1111.32373	12.3
1112.76929	66.6
1116.03809	88.3
1119.95093	57.9
1120.59985	30.4
1123.37292	3926.0	y (11) (1+)-NH3-P, y (10) (1+)
1124.38013	1920.8
1125.38574	469.2
1126.22925	36.2
1127.96472	8.3
1129.44983	43.4
1130.41064	16.9
1131.49414	35.8
1132.36584	19.5
1133.95154	136.0
1137.34302	53.4
1138.28027	249.3
1139.26001	38.4
1140.02698	56.1
1142.72498	80.8
1145.53894	29.4
1146.87292	60.6
1147.55908	39.2
1148.40649	175.5
1149.48376	6.3
1150.10400	51.7
1151.71265	54.3
1152.98560	74.4
1157.13367	22.7
1158.28271	26.9
1158.90161	42.3
1160.38892	18.5
1161.70361	52.6
1164.25049	14.2
1165.31421	158.5
1166.17468	249.4
1167.46326	82.9
1169.75952	93.3
1173.25647	48.9
1183.46216	49.0
1184.06873	16.4
1186.28650	17.0
1188.38232	33.6
1191.88928	50.8
1197.89917	50.1
1198.95544	58.4
1199.93762	33.4
1202.02576	75.6
1203.07336	97.5
1205.34766	183.5
1206.47290	131.0
1208.40356	37.6
1211.87402	6.8
1214.12610	11.1
1216.34924	43.0
1217.39270	170.2
1220.33118	263.5
1221.35742	421.2
1222.37769	206.1
1223.36475	50.0
1225.92236	54.4
1231.50916	5.4
1233.54028	13.2
1234.19055	240.7
1235.60779	284.1
1236.43542	11.2
1238.27917	6235.5	y (11) (1+)
1239.37610	2888.6
1240.37732	1138.3
1241.39099	238.2
1242.32239	12.4
1244.02649	25.5
1244.69861	22.5
1248.33679	132.6
1249.30103	43.9
1252.26086	274.2
1253.34521	99.3
1254.29553	85.4
1255.62219	40.9
1257.43311	147.0
1258.40637	87.4
1262.23804	68.4
1268.54749	64.1
1269.37024	65.4
1269.97717	14.3
1271.36157	4.4
1279.05676	20.7
1280.54785	38.5
1281.34924	17.0
1283.08789	28.1
1285.48010	79.0
1286.28516	28.2
1287.36670	21.6
1288.51770	44.2
1303.42908	116.9
1304.36304	28.2
1306.00427	45.1
1315.19836	23.2
1316.22461	46.0
1317.81714	66.6
1321.23291	14.8
1322.51636	139.7
1323.15125	18.7
1333.53906	369.7
1334.46716	195.6
1335.39685	292.0
1336.22473	24.2
1337.52185	27.9
1338.22754	34.3
1339.31018	111.9
1340.25916	73.9
1340.88220	78.6
1342.62195	85.6
1344.54236	34.7
1351.40259	3368.1	y (12) (1+), b (13) (1+)-H2O-P
1352.42297	1846.5	y (13) (1+)-P, b (13) (1+)-NH3-P
1353.38818	908.1
1354.42883	135.5
1355.74878	14.7
1357.73169	7.2
1360.21057	32.8
1361.24097	46.7
1362.26917	87.2
1366.31860	12.4
1368.40356	12.4
1369.47278	55.8
1378.03430	100.6
1379.05115	116.4
1381.31921	15.8
1382.40295	21.1
1384.44104	43.0
1394.11548	33.5
1397.04407	12.3
1400.75415	40.2
1401.66516	4.9
1404.62500	14.6
1406.29065	37.6
1410.32654	32.9
1414.43347	28.4
1422.29333	13.2
1431.36499	66.2
1432.62891	30.4
1433.67456	7.3
1434.64954	69.7
1440.49854	11.3
1442.41479	61.2
1449.26941	292.4
1450.43884	53.7
1453.27478	23.2
1460.42712	49.0
1461.35925	42.0
1462.50598	48.3
1467.29456	671.9
1468.33997	388.4
1469.41077	103.8
1470.49622	35.3
1471.53735	14.6
1484.14392	14.3
1485.24951	20.2
1486.18860	68.5
1512.33264	23.2
1533.54175	17.0
1598.34302	37.3
