# Supplementary material for: Phosphoproteomic Analysis of Platelets Activated by Pro-Thrombotic Oxidized Phospholipids and Thrombin
Source: PLoS One. 2014 Jan 6;9(1):e84488. doi: 10.1371/journal.pone.0084488 (PMC3882224; doi:10.1371/journal.pone.0084488)
Supplement: Annotated Spectra S5 — (ZIP) [file pone.0084488.s008.zip › YVLDDQYTSSSGAK_-3_2_34869.txt]

m/z	i	matches
233.20732	26.6
235.13202	518.7
236.25453	13.2
244.97083	9.9
251.27213	11.7
256.02863	5.2
257.32138	9.9
257.99579	6.7
261.29724	3.8
263.11899	675.1	b (2) (1+)
263.99435	114.8
265.13641	8.1
275.21063	176.8
278.41382	4.4
283.99362	4.3
290.39499	14.9
295.97882	13.0
298.49973	11.4
302.13943	3.2
303.92227	4.8
312.47031	13.5
313.51245	7.1
319.17657	8.5
323.35287	3.7
324.10046	14.2
325.20248	10.3
326.11856	3.7
328.21722	2.0
331.10352	245.0
332.26645	13.6
333.43878	20.8
342.24918	15.9
343.31812	25.0
344.18634	77.4
345.04639	7.8
347.97205	6.7
350.75955	11.3
355.24857	9.6
356.28247	15.4
358.15924	19.6
359.14859	2.7
360.22668	8.2
361.36450	51.7
362.25934	361.2
363.28009	49.8
365.36615	8.2
372.00140	23.1
373.60486	9.6
376.10822	254.8
377.20950	30.9
378.13123	25.7
385.16254	9.5
385.94751	2.7
387.28729	8.9
388.10718	3.7
389.20306	35.9
390.30292	13.3
392.32635	11.5
394.22614	29.1
395.31799	15.5
396.08356	10.8
397.46045	2.7
401.04584	5.9
402.23535	10.9
406.48029	20.5
407.29358	22.5
408.49750	16.9
411.35901	2.3
413.44855	10.3
414.31543	19.5
419.28223	12.2
421.64685	3.0
426.17963	13.5
428.66455	10.8
430.89703	8.2
432.34723	20.1
436.33112	6.7
441.78656	3.2
443.31744	8.5
444.31873	16.0
445.39917	14.9
446.67725	5.1
449.34375	377.0	y (5) (1+)
450.11414	35.9
451.28601	38.2
454.75562	11.5
456.13708	42.0
458.19855	3.4
460.28986	8.9
462.36285	11.9
463.40521	24.6
464.93585	2.7
466.43634	6.4
467.32227	5.3
469.42560	9.0
470.30457	36.6
472.20020	57.6
473.14563	51.1
474.32574	2.8
475.29950	30.1
480.19061	7.2
484.33295	6.5
487.12671	61.9
487.76575	12.6
489.02197	12.6
491.09076	321.0
492.24432	104.7
493.36603	101.4
494.28827	7.7
496.39319	72.0
497.56451	3.7
500.30042	15.1
501.26678	13.5
505.01477	132.5
506.12616	24.6
506.92975	26.4
508.00311	2.3
509.17938	15.4
510.35443	9.6
515.39313	6.4
518.59564	19.9
519.29028	7.7
520.80017	13.1
524.33124	17.6
527.59802	21.5
528.24756	33.4
533.72925	15.8
534.36609	10.1
536.31250	576.5	y (6) (1+)
537.36816	153.5
538.27362	38.9
540.99219	19.7
545.47217	96.4
549.56171	11.5
553.28589	7.0
554.32697	9.7
557.90399	12.6
559.61584	17.4
561.37103	29.9
562.42200	511.5	y (10) (2+), y (11) (2+)-H2O-P, y (11) (2+)-NH3-P
563.30914	172.1
566.29889	53.5
567.08740	10.7
571.51062	4.6
573.17731	2.3
574.06122	26.4
576.29352	28.2
578.05524	33.1
579.43634	30.5
580.43744	14.9
583.43732	6.8
584.36743	18.1
585.30804	13.0
586.36224	18.0
587.20209	15.4
588.18671	88.6
589.31067	23.9
590.39825	21.2
592.24652	10.1
593.63831	37.4
594.24603	11.7
595.16632	20.9
597.81885	5.7
599.64099	23.4
600.34186	11.8
601.35858	40.2
602.51459	56.3
604.30371	11.2
605.46307	72.6
606.37317	204.8
607.17645	59.1
607.77924	53.6
608.47504	8.7
610.99756	47.2
612.48578	8.6
617.53876	21.5
618.41144	97.6
619.67889	237.2
620.64130	46.9
621.35175	54.3
622.41071	20.3
623.12067	42.9
624.35956	8.4
625.47327	21.6
626.64362	9.7
627.46143	38.2
630.14984	10.1
634.12604	31.7
635.44830	67.2
636.31598	75.2
637.34760	1411.6	y (7) (1+)
638.42175	362.4
639.42010	74.3
642.86786	4.7
644.05084	8.8
645.08307	41.6
646.47137	5.0
649.95068	96.2
653.03284	8.0
655.23029	17.1
656.98846	25.3
658.27008	102.0
658.89240	173.3
660.69495	3.0
663.53540	8.2
665.55914	15.9
667.56116	1594.4	y (13) (2+)-NH3-P, y (12) (2+)-NH3, y (12) (2+)-H2O, y (13) (2+)-H2O-P
668.47675	282.7
669.50189	13.8
670.96503	83.7
671.74762	4.6
672.80267	8.5
674.42700	7.4
676.45660	7316.4	b (13) (2+)-H2O-P, y (12) (2+), b (13) (2+)-NH3-P, y (13) (2+)-P
677.33990	1063.9
678.30170	85.9
678.99664	34.7
680.18195	77.3
681.18457	70.5
682.38568	9.2
683.24500	11.8
683.95978	25.5
685.00165	16.4
688.08813	46.8
689.04395	69.8
690.30664	20.0
693.29413	91.1
694.75342	54.3
696.41510	17.3
697.26776	24.1
698.21387	64.1
699.26227	58.6
700.95978	27.4
701.61127	16.6
703.47247	45.0
705.95624	86.4
707.47498	90.3
708.19971	13.7
709.55994	39.9
710.50659	15.8
712.64410	48.7
714.07306	12.8
715.23096	230.3
716.15741	172.6
717.26544	197.2
718.30597	27.6
719.82770	67.3
720.92120	20.6
721.88361	11.9
723.70691	12.4
724.31757	2.7
726.01630	260.2
726.93842	70.4
727.91901	84.9
730.02057	22.6
730.84076	30.8
732.29614	40.4
732.93671	31.4
734.27887	308.3
735.31982	87.6
736.05487	2.1
738.30695	18.4
739.50684	39.4
740.37482	46.6
741.64520	31.6
742.33203	85.6
743.29553	51.5
744.49628	49.8
746.18414	61.1
746.90704	16.4
749.12042	122.7
750.00732	40.6
750.67706	52.2
751.87018	3.9
753.68958	68.0
754.57709	10.0
757.05444	66.2
758.60773	237.2
759.57697	282.4
762.21954	63.8
763.25983	162.2
764.08502	24.7
764.99493	10.7
765.81342	66.0
766.45258	35.7
767.73029	232.4
768.69531	88.6
769.30115	428.0
769.95941	139.6
770.62817	4.4
771.89374	18.8
773.33905	5.3
774.22028	177.2
775.05621	561.5
776.02051	313.9
776.76141	17.8
777.50916	119.0
778.43732	57.3
779.46332	5.3
780.50665	246.6
781.46283	94.4
782.23444	226.6
783.46490	90.4
784.66748	184.3
785.89661	76.9
787.57788	178.2
788.76898	268.4
789.65228	1153.5	[M+2H] (2+)-NH3-H2O
790.37659	275.6
791.32098	87.1
792.04138	71.1
792.76471	87.3
793.54877	40.4
794.76923	67.7
795.69342	163.8
796.60193	92.7
797.76740	155.9
798.51910	1053.3	[M+2H] (2+)-H2O, [M+2H] (2+)-NH3
799.60376	113.5
800.82886	49.9
809.06018	16.8
809.80438	3.2
816.20770	65.0
817.10065	16.9
818.40979	27.9
822.38141	58.4
823.70691	6.3
825.29474	23.7
825.96527	32.4
828.14532	12.1
829.10309	67.5
830.98553	28.0
832.14410	24.0
835.64233	9.2
836.55865	2.5
837.27972	8.9
840.71991	113.0
844.27747	28.7
845.58386	37.8
846.33075	27.4
846.98920	38.7
847.74219	8.1
849.19647	6.4
850.48364	16.1
851.48962	21.9
852.38092	14.8
854.16705	18.5
855.40289	4.2
857.72394	62.4
858.93097	52.1
859.67542	67.9
861.19080	31.5
862.34094	46.7
863.39362	25.6
864.22198	6.2
867.24701	30.2
871.22626	4.6
873.02338	9.1
874.47742	12.6
875.29694	8.0
876.87286	4.1
878.30798	29.6
880.31635	1404.5	y (8) (1+)
881.28497	608.6
882.33649	129.4
883.32428	36.2
886.62946	13.1
888.46503	14.4
890.00409	55.9
890.68701	2.0
895.02997	26.5
896.58429	2.0
899.40692	12.6
901.18988	13.6
902.91260	33.4
904.34619	9.8
905.30743	26.6
907.33234	3.0
910.77911	5.9
913.28467	4.7
914.12750	8.4
916.75079	16.5
918.31525	38.7
919.63818	16.6
920.35352	5.4
921.31512	16.4
922.15283	56.1
923.99731	51.3
926.45367	5.0
930.88824	18.5
931.97394	13.0
933.26563	29.7
934.22559	19.0
934.89111	6.3
936.34320	12.9
937.10199	26.7
941.53644	65.9
942.32794	20.6
943.27582	9.4
944.38354	34.8
945.47833	8.4
946.53052	12.3
947.48584	40.8
948.54858	14.3
949.41797	42.4
950.22980	21.2
951.12885	12.4
954.87744	44.2
959.24982	189.1
960.11041	134.8
961.48999	98.3
962.15912	42.1
963.19574	29.6
964.03143	55.6
965.10565	15.2
967.28638	21.7
968.67548	28.1
971.24127	22.7
972.20557	36.8
973.26959	50.0
975.50153	22.5
977.21436	509.3	b (7) (1+)
978.23120	259.2
979.31549	64.1
979.97125	21.4
980.77411	33.9
981.72247	15.3
983.28973	682.6
985.00861	106.3
985.90118	30.2
987.42944	5.0
988.94067	9.6
990.57367	223.5
991.45721	698.5	y (9) (1+)-NH3
992.47534	310.9
993.30402	86.1
997.62891	39.4
998.60248	27.7
1000.57111	15.3
1002.55231	7.3
1005.77155	9.2
1008.30670	726.4	y (9) (1+), y (10) (1+)-NH3-P
1009.30121	301.8
1010.38428	44.1
1012.38477	4.3
1013.37958	44.7
1017.00446	23.6
1019.85840	3.2
1020.50995	10.1
1022.33197	5.5
1023.26978	6.1
1024.01904	7.3
1024.79565	15.9
1026.40649	4.5
1032.14551	46.5
1033.02295	54.0
1035.70837	11.8
1036.46936	11.2
1040.37366	27.7
1042.07397	83.8
1042.91724	31.6
1043.76160	12.7
1044.52612	4.9
1045.45117	14.7
1050.18774	26.1
1051.19360	9.6
1052.01758	19.8
1053.40161	34.7
1056.99805	3.7
1059.33325	31.8
1060.36694	141.4
1061.31982	37.6
1062.40222	11.7
1064.52539	4.5
1071.81140	12.6
1075.68738	5.7
1078.18420	195.9
1079.11548	118.0
1079.87988	15.8
1082.74878	43.1
1083.60583	20.5
1087.43774	6.6
1088.19568	77.8
1089.28833	45.4
1092.01758	20.3
1093.31982	13.8
1099.53418	3.9
1101.19275	3.8
1102.77490	41.0
1105.11902	141.3
1106.42651	62.0
1109.80688	31.9
1110.50208	12.5
1111.16382	29.1
1112.51782	25.7
1114.07471	10.0
1116.32678	8.6
1118.68323	14.7
1119.57104	19.5
1120.38342	10.7
1121.28516	24.9
1123.37427	1953.7	y (11) (1+)-NH3-P, y (10) (1+)
1124.35547	827.4
1125.40405	195.5
1128.79736	36.7
1129.65479	81.5
1130.98425	16.1
1133.72461	4.3
1135.36414	12.5
1136.18335	12.3
1137.51001	43.9
1138.88452	34.1
1139.50647	7.9
1140.45593	9.4
1147.27271	166.2
1148.21777	43.5
1149.22095	12.7
1150.33813	14.7
1151.30151	26.6
1152.54321	12.1
1155.35339	3.2
1158.50513	6.0
1160.30762	14.6
1165.18481	95.9
1166.23901	68.6
1167.41064	19.7
1168.41528	9.2
1169.25073	41.9
1171.71289	14.8
1175.43774	33.8
1177.62891	17.0
1181.04895	31.6
1181.84766	18.3
1183.34937	24.8
1184.46375	28.6
1185.62573	51.7
1189.22949	23.8
1190.54736	15.7
1193.58667	15.6
1194.46887	17.1
1195.58154	6.2
1196.62488	11.8
1199.40515	17.5
1202.69006	30.5
1203.47705	15.0
1205.25830	73.0
1206.51392	80.6
1207.36511	6.1
1215.28235	5.0
1216.46924	25.0
1217.32642	30.4
1218.12207	5.7
1220.37598	265.9
1221.42090	169.1
1222.29480	131.8
1223.57068	53.4
1226.28516	2.7
1234.42444	33.2
1235.40271	79.1
1236.05042	17.8
1238.37610	3087.4	y (11) (1+)
1239.38245	1404.8
1240.41467	450.8
1248.60913	7.8
1249.36462	9.2
1252.30151	69.7
1253.42065	134.6
1254.29187	10.6
1257.50024	94.9
1258.25781	14.8
1259.53430	2.9
1260.26257	5.7
1266.85535	10.1
1269.49719	6.2
1270.91870	5.5
1272.55359	27.0
1277.61389	13.3
1279.37744	13.5
1285.14246	41.1
1286.16028	54.2
1287.10449	2.3
1297.86438	7.8
1303.20251	71.7
1304.66406	33.7
1305.82861	13.5
1306.43115	13.1
1310.40417	14.7
1311.32214	2.7
1314.10559	21.3
1315.25037	29.9
1316.51270	29.1
1317.74500	15.8
1321.54431	84.7
1322.44116	43.0
1329.13110	12.1
1333.34363	223.2
1334.60425	154.3
1335.59924	85.2
1339.26929	60.2
1340.30554	47.4
1341.48816	39.0
1343.80042	8.7
1344.52991	6.6
1350.83008	97.1
1351.49792	1424.0	y (12) (1+), b (13) (1+)-H2O-P
1352.53088	638.5	y (13) (1+)-P, b (13) (1+)-NH3-P
1353.31653	213.9
1354.02356	31.1
1356.53308	12.4
1361.66919	11.2
1362.61658	47.9
1363.88025	6.7
1368.51331	8.7
1372.46570	10.1
1373.55298	11.9
1378.33203	4.6
1379.06006	7.4
1380.38757	9.9
1381.51306	18.0
1383.72766	21.3
1391.56873	5.3
1396.29590	32.2
1404.29395	16.6
1413.17102	10.2
1414.42615	16.1
1422.45178	25.4
1431.37476	26.1
1449.60693	128.1
1450.59363	52.2
1451.35388	21.7
1452.04797	15.3
1459.88708	22.9
1461.10034	49.2
1462.27893	30.6
1463.15027	8.4
1467.36487	162.3
1468.27490	91.7
1469.17017	52.7
1470.80725	6.9
1481.12720	34.2
1486.40894	13.0
1487.70032	7.6
1511.81897	12.9
