# Supplementary material for: Phosphoproteomic Analysis of Platelets Activated by Pro-Thrombotic Oxidized Phospholipids and Thrombin
Source: PLoS One. 2014 Jan 6;9(1):e84488. doi: 10.1371/journal.pone.0084488 (PMC3882224; doi:10.1371/journal.pone.0084488)
Supplement: Annotated Spectra S5 — (ZIP) [file pone.0084488.s008.zip › YVLDDQYTSSSGAK_-4_2_36906.txt]

m/z	i	matches
231.23483	12.5
235.23341	574.4
236.11972	130.7
237.14920	11.0
249.04121	11.9
253.21735	18.3
257.94427	9.0
263.11926	1324.0	b (2) (1+)
263.89410	64.6
264.89545	19.7
275.17920	424.2
276.17572	60.4
280.33469	23.0
284.04648	4.3
292.20776	7.0
303.27142	25.6
304.31335	22.2
308.89966	33.2
323.31567	13.5
326.29816	21.2
328.71109	33.4
331.19220	343.5
332.28592	106.9
333.01913	28.3
333.90759	5.3
341.10925	17.3
342.94705	14.8
344.29120	187.9
346.25262	35.7
348.31570	17.0
350.25162	48.4
351.29465	7.1
354.31158	13.4
356.41699	11.6
358.22827	25.9
359.50604	41.0
361.17401	46.3
362.23364	269.4
363.28378	133.5
364.53876	39.2
369.95947	24.1
372.49146	65.2
373.45313	23.5
375.90448	419.0
377.17535	236.6
378.21909	67.8
379.05316	17.7
387.29749	12.5
389.31390	27.8
390.11237	11.9
391.89563	27.6
393.68500	58.3
394.60010	31.4
397.45276	17.8
398.44427	19.7
407.19916	23.9
408.63287	17.9
410.47394	60.7
413.28333	20.6
414.28308	18.3
424.70056	44.0
427.50549	42.5
429.04572	15.6
431.33490	37.9
432.52209	57.1
433.52240	14.8
437.20056	6.1
438.21832	39.1
441.41315	9.1
443.03058	17.2
445.06775	84.1
446.43396	50.5
447.51440	47.3
449.35736	644.0
450.37286	161.1
451.56213	4.3
454.17181	57.1
455.46655	51.8
462.43408	42.2
463.48401	7.8
464.46399	27.8
466.16217	29.6
467.37463	31.9
469.37189	9.9
470.37903	22.6
471.60309	46.5
472.30377	109.1
473.04565	124.8
475.25311	69.8
480.50732	14.1
483.36896	32.7
487.28595	85.3
489.07806	7.2
489.92450	16.5
491.19275	938.0	b (4) (1+), b (8) (2+)-P
492.25305	288.5
493.08417	43.9
494.00610	129.6
496.46100	12.4
498.07648	25.8
499.13812	22.1
500.23285	53.4
501.34094	13.1
502.98566	14.0
504.93201	236.0
506.06940	66.0
507.32825	60.9
509.78253	45.8
510.54425	7.7
518.33368	14.5
519.16669	74.6
524.28503	10.4
524.92090	22.6
527.44592	46.7
531.43988	22.2
536.29779	984.6	y (6) (1+)
537.33008	370.1
538.30817	63.3
541.47601	15.9
544.69299	96.2
545.91925	71.1
547.40747	19.5
549.49683	104.2
552.87805	32.3
553.86578	216.6
554.51239	19.5
557.24988	12.8
560.23041	66.0
561.13092	61.8
562.47467	862.9	y (10) (2+), y (11) (2+)-H2O-P, y (11) (2+)-NH3-P
564.11273	60.8
565.54413	11.1
570.38483	28.9
571.64215	48.7
572.44629	21.9
574.33856	49.5
576.28290	32.9
577.69098	40.3
583.29297	67.0
584.80402	125.2
587.04236	29.0
588.17780	200.5
589.13202	93.1
593.91125	44.2
598.96094	9.1
601.62030	62.2
602.31830	30.3
603.49872	16.0
604.27979	57.1
606.02325	890.6	b (5) (1+)
607.15192	284.7
608.19086	63.6
611.73981	56.2
612.44348	37.7
617.46503	144.7
618.56897	90.6
619.73010	220.7
620.91589	182.8
621.55890	15.6
622.45026	78.3
623.08960	73.1
624.84943	66.7
626.74689	27.0
627.73187	24.4
630.20624	42.4
633.99738	10.1
636.11591	34.1
637.35242	2708.9	y (7) (1+)
638.38385	931.2
639.40082	258.4
640.20221	28.0
644.46198	47.9
646.55750	5.3
650.24603	55.1
651.97504	15.0
654.20343	25.3
656.60217	31.9
657.27582	41.5
658.28015	151.7
659.17285	182.3
660.40070	5.8
661.08087	29.9
667.29718	1235.4	y (12) (2+)-H2O
668.09247	1499.4	y (13) (2+)-NH3-P, y (12) (2+)-NH3, y (13) (2+)-H2O-P
669.29944	117.5
669.92407	48.8
671.96259	67.0
676.47815	13967.6	y (12) (2+), y (13) (2+)-P, b (13) (2+)-H2O-P, b (13) (2+)-NH3-P
677.46136	2758.7
678.41119	87.1
679.04230	88.5
679.76837	118.6
681.06866	97.5
682.39557	29.5
683.73126	81.0
684.34625	21.7
685.11243	71.4
686.24335	13.1
688.34760	14.8
689.25891	49.2
691.21954	45.8
692.79120	86.9
693.59503	32.9
696.67572	54.7
697.39935	104.0
698.59827	83.5
699.20587	17.0
700.11798	156.1
701.18799	24.7
702.26813	6.2
703.07654	101.2
706.33942	18.4
708.59424	114.1
710.63043	140.5
711.36096	70.3
712.53326	124.5
713.54309	20.4
714.51056	61.7
715.30524	349.8
716.24072	436.8
717.10760	412.1
718.27148	207.7
719.44324	19.3
720.20868	14.0
720.82123	21.6
722.31592	44.1
723.16211	59.0
726.04803	575.7
726.86481	32.4
727.71283	29.4
728.43622	50.0
729.82025	162.0
730.82770	190.5
731.88580	20.2
733.52417	119.0
734.29846	641.9
735.22467	173.6
736.48346	260.0
737.43518	179.4
738.89191	14.0
740.32166	19.1
741.20062	55.6
742.18433	138.0
742.80414	59.1
743.83990	153.9
745.87659	106.8
747.08612	97.0
748.09088	64.5
749.94159	106.6
751.00726	380.8
752.26385	76.3
753.26666	56.7
754.45502	5.3
755.37909	20.4
756.30042	56.5
757.11682	83.9
758.16119	203.0
759.07355	489.8
760.05194	449.6
760.85083	14.4
762.87524	140.1
763.53192	260.6
764.52679	89.5
765.52057	107.3
766.16980	57.0
767.59735	93.1
768.67682	358.0
769.93317	441.3
771.07257	109.6
772.58417	180.5
773.49432	4.2
774.56110	1157.4
775.41913	462.8
776.28363	519.2
777.04791	240.5
778.05804	12.9
778.96857	85.9
780.55469	536.6
781.44196	84.2
782.24744	81.3
782.88007	49.6
783.55951	18.4
784.26337	128.1
785.14148	102.9
786.29529	351.0
787.43854	90.7
789.22528	967.4
790.22162	1066.9	[M+2H] (2+)-NH3-H2O
790.94836	49.5
791.70782	195.0
792.42706	2.8
793.03168	152.4
793.99628	147.2
794.81232	104.9
795.45282	105.1
796.66138	96.2
798.30084	2108.1	[M+2H] (2+)-H2O, [M+2H] (2+)-NH3
799.11859	968.8
800.33075	28.2
801.41571	13.6
803.07788	51.3
810.08551	20.5
813.22241	21.6
814.35931	43.3
815.30487	18.2
816.14398	106.7
817.00336	77.4
817.95526	22.6
819.27521	13.6
820.62537	21.2
827.89655	31.1
829.71155	37.7
831.19171	9.0
833.23132	5.8
839.15881	34.8
843.12311	13.4
844.35565	10.4
845.35309	61.9
846.35693	63.1
846.98199	12.1
848.49670	4.3
850.11328	10.4
852.20013	34.4
860.19019	26.1
861.98822	100.7
862.79315	8.9
863.55548	129.3
864.38348	9.7
865.68292	59.9
866.69012	5.8
868.60492	17.3
870.09735	78.8
871.17133	18.5
873.37878	74.3
875.34735	34.9
875.98126	84.2
878.28082	10.0
880.19556	2465.1	y (8) (1+)
881.30597	1434.9
882.31879	200.8
885.31696	12.7
886.29486	14.4
891.34320	65.2
892.82227	99.9
893.70258	7.7
899.03003	65.6
903.44269	29.1
904.34833	23.2
910.39374	8.4
913.35785	10.9
915.12604	107.3
916.33282	36.8
918.16669	51.7
919.50269	42.7
920.34186	38.4
922.52740	51.4
923.22070	28.1
924.37384	24.6
925.52252	51.5
926.99756	28.3
928.36774	7.0
929.09235	31.0
931.90546	72.2
932.74323	48.1
933.89948	44.5
934.91107	17.5
938.49420	119.1
940.94464	179.3
941.96429	138.3
943.04144	130.5
943.75220	9.4
945.19757	70.3
946.09247	47.1
947.81323	57.0
948.88397	126.4
949.68622	8.9
951.22504	50.9
953.42072	12.0
955.39178	11.1
956.87958	119.7
957.95074	15.3
959.13715	563.2
960.01581	169.8
960.64032	231.4
961.30786	121.6
962.00171	34.2
963.03253	123.3
966.73077	42.2
971.25635	73.0
972.22345	146.9
973.21075	32.4
974.39600	60.6
975.52399	67.3
977.12274	882.1	b (7) (1+)
978.22998	421.9
979.32672	216.6
980.04810	14.5
982.09747	21.7
983.71143	36.8
986.51117	41.4
990.38544	245.8
991.28412	1021.4	y (9) (1+)-NH3
992.43262	667.9
993.24701	192.1
993.96576	54.2
994.64258	62.3
995.48785	19.6
996.30420	88.6
997.16718	28.3
998.21588	39.5
999.27515	11.0
999.90674	56.7
1002.98956	11.4
1003.79877	20.7
1005.20612	11.4
1006.01263	35.4
1008.33423	1318.2	y (10) (1+)-NH3-P, y (9) (1+)
1009.41382	549.6
1010.41119	187.0
1011.39020	182.9
1012.27881	25.6
1015.35907	36.3
1016.56177	56.4
1018.18256	30.5
1021.88947	6.8
1023.63062	41.1
1024.93115	47.8
1025.70374	5.3
1027.26233	84.1
1028.54163	68.1
1029.36743	44.2
1031.47668	27.0
1032.16516	16.5
1033.29175	6.7
1035.11182	7.5
1036.26587	9.0
1038.10718	43.0
1039.63843	77.4
1041.08643	27.2
1042.67432	119.8
1043.45496	32.5
1044.37695	81.3
1045.55298	6.7
1047.22363	45.9
1050.33936	48.9
1054.44409	19.8
1060.55078	342.7
1061.59875	26.8
1062.23108	42.3
1063.13794	49.8
1063.85889	14.9
1064.70044	46.6
1067.94214	45.2
1072.38818	37.2
1074.12390	36.9
1075.71558	16.7
1077.21631	25.5
1078.23218	412.0
1079.32629	201.5
1080.56970	169.0
1081.58276	30.8
1083.43945	17.3
1084.27234	28.6
1085.03296	12.9
1086.36646	29.4
1087.46924	135.7
1088.60840	115.5
1089.41809	127.6
1090.43018	25.1
1092.49292	17.0
1093.69702	28.5
1094.38696	52.4
1095.06604	18.2
1096.27344	58.8
1097.47913	11.2
1098.50452	19.4
1102.30249	37.0
1103.22046	11.6
1105.21643	65.4
1106.46558	95.0
1107.54736	109.6
1108.82397	5.3
1109.94617	12.9
1110.68188	85.8
1111.46497	17.7
1112.51880	99.4
1113.72034	9.7
1115.28894	26.6
1116.35828	29.1
1123.38940	3337.0	y (11) (1+)-NH3-P, y (10) (1+)
1124.38843	1227.4
1125.30701	546.2
1126.30481	50.0
1128.41284	79.6
1129.74841	25.0
1130.57910	72.6
1131.24829	26.9
1132.26477	91.5
1133.45898	21.0
1134.82251	4.8
1135.88391	35.8
1137.07031	135.2
1139.06348	129.9
1140.75916	14.9
1141.70276	35.3
1147.22339	162.2
1148.21692	125.9
1150.37244	5.3
1158.55493	7.6
1165.56726	149.9
1166.46765	82.3
1167.33447	65.8
1170.33240	51.1
1171.49329	35.4
1172.34888	16.3
1176.90918	28.5
1183.24658	19.1
1184.28955	14.8
1187.02856	32.4
1187.63940	19.0
1188.51050	4.3
1190.59717	37.4
1191.84106	44.4
1194.43640	32.4
1199.33813	28.5
1200.00452	38.2
1202.45654	38.3
1205.39893	59.5
1206.39893	38.4
1210.23083	12.1
1216.53711	33.9
1217.39514	74.1
1218.44958	50.0
1220.32446	407.1
1221.30103	406.7
1222.56140	68.9
1223.67432	40.9
1234.10071	76.1
1235.20691	193.0
1236.28162	114.0
1238.38074	5057.4	y (11) (1+)
1239.41211	2452.6
1240.46826	1181.9
1241.27820	155.3
1242.21521	22.6
1245.34985	6.5
1248.24084	134.5
1249.32800	63.0
1250.79297	12.1
1252.45203	94.0
1253.80151	87.3
1254.42822	30.9
1257.09045	98.3
1259.40088	35.4
1260.80444	17.2
1262.38391	24.1
1269.97070	31.9
1271.29614	15.5
1290.53748	12.1
1294.12329	34.4
1297.33911	32.1
1298.38916	6.7
1300.53723	11.6
1303.12610	128.8
1304.16565	54.7
1305.35339	50.7
1309.65613	12.1
1314.34155	40.7
1316.66980	43.0
1321.04724	200.6
1322.58850	80.5
1331.38171	23.1
1333.26746	234.6
1334.37756	343.7
1335.10840	19.2
1335.92542	22.0
1339.45984	145.5
1340.24573	99.4
1341.49280	39.7
1351.36829	2171.0	y (12) (1+), b (13) (1+)-H2O-P
1352.32336	1471.8	y (13) (1+)-P, b (13) (1+)-NH3-P
1353.49792	568.6
1354.52393	263.3
1355.38916	20.7
1356.44067	24.7
1360.24707	25.5
1361.79260	6.7
1367.96167	39.2
1375.47864	5.3
1377.68018	35.9
1378.71143	103.9
1379.45422	51.5
1380.09460	7.7
1384.19299	11.0
1394.22876	39.6
1395.17676	35.9
1396.13318	48.8
1396.83960	12.9
1397.95105	30.8
1405.26770	18.3
1409.50354	14.0
1414.05334	7.1
1414.72339	26.5
1431.05542	35.1
1432.22083	126.0
1433.24890	23.9
1438.77368	43.1
1440.06946	23.4
1448.43762	24.7
1449.12415	156.5
1450.37708	112.9
1451.91052	70.9
1458.28723	27.6
1459.94141	13.9
1461.34009	106.5
1462.84204	70.7
1467.28894	250.6
1468.04211	81.2
1469.34998	86.3
1470.66968	53.6
1473.80737	13.1
1485.04492	52.4
1487.38220	28.0
1508.18982	17.3
1560.46484	24.7
1575.83228	10.6
