# Supplementary material for: Phosphoproteomic Analysis of Platelets Activated by Pro-Thrombotic Oxidized Phospholipids and Thrombin
Source: PLoS One. 2014 Jan 6;9(1):e84488. doi: 10.1371/journal.pone.0084488 (PMC3882224; doi:10.1371/journal.pone.0084488)
Supplement: Annotated Spectra S5 — (ZIP) [file pone.0084488.s008.zip › YVLDDQYTSSSGAK_-5_2_32453.txt]

m/z	i	matches
235.18199	619.9
235.94621	47.7
244.24861	11.3
261.04214	45.4
263.09616	1365.0	b (2) (1+)
264.14755	211.8
271.30121	18.3
275.17346	191.7
304.23380	76.9
313.31378	26.1
316.25323	14.4
324.02966	14.4
325.31085	5.9
326.23624	21.0
327.43475	35.4
328.15857	60.2
329.05386	19.7
331.14594	332.1
332.12323	10.5
332.91101	58.2
344.28851	170.7
345.29620	36.1
346.15356	27.1
355.14996	9.9
355.97751	16.8
357.56311	20.1
358.28564	19.0
360.29480	18.2
361.18292	22.0
362.22113	516.5
363.39917	166.3
364.30646	21.4
372.14862	47.9
376.15479	334.6
376.88007	37.4
377.55328	60.0
378.30255	76.2
387.36871	68.6
390.07983	29.6
391.16467	32.9
393.39331	70.2
396.35168	104.4
397.37897	25.9
401.47375	63.7
414.27753	71.8
417.78479	66.1
424.25067	32.0
425.03040	19.8
428.49371	58.2
431.51147	158.5
449.26392	694.6	y (5) (1+)
450.23529	201.5
451.54932	45.4
452.67883	16.0
456.17444	22.2
460.35010	27.6
461.90747	13.2
463.12268	91.6
470.26569	25.3
473.49335	12.1
477.44788	43.1
487.09320	46.8
488.18732	156.4
489.12140	35.3
490.64111	37.5
491.29205	842.2	b (8) (2+)-P, b (4) (1+)
492.28961	60.3
493.12189	132.8
494.22144	64.1
496.30280	115.3
498.41095	110.2
500.43701	68.2
501.06885	48.0
504.86584	193.7
505.94366	103.5
507.45428	24.5
508.29938	47.4
518.16931	86.8
520.33368	50.6
522.00800	52.7
535.83527	82.4
536.43677	1098.4	y (6) (1+)
537.29883	288.5
538.42859	107.8
539.39612	27.0
541.96759	213.7
542.96393	73.3
554.36188	138.2
555.11035	9.8
560.12360	77.7
560.87274	22.1
562.32867	759.3	y (10) (2+), y (11) (2+)-H2O-P, y (11) (2+)-NH3-P
563.31885	323.3
563.94458	85.5
564.89337	23.5
566.42712	23.8
570.20050	47.0
571.42352	80.2
572.26404	60.9
577.60278	60.2
578.22797	29.5
580.94440	38.4
584.45319	160.5
585.94678	45.4
588.29730	203.8
589.33435	133.8
591.06396	72.7
593.81970	190.2
602.24274	244.0
603.72943	25.7
604.60236	36.8
606.18396	643.3
607.13641	289.0
611.43378	259.5
613.41431	21.6
617.21198	53.7
619.02069	182.6
619.67712	167.1
620.29706	36.2
621.12335	51.6
623.31885	24.0
624.62567	15.2
626.36200	81.5
627.59149	123.2
630.32019	58.8
633.49542	14.9
637.36023	3028.9	y (7) (1+)
638.32178	920.8
639.36932	303.0
640.48993	119.1
646.31598	99.1
648.46136	153.6
650.39520	61.5
651.42511	64.8
654.82819	44.6
656.36444	76.4
658.58307	458.0
659.47198	157.7
665.17108	54.8
667.58020	2875.2	y (12) (2+)-H2O, y (12) (2+)-NH3, y (13) (2+)-NH3-P, y (13) (2+)-H2O-P
668.39020	879.7
669.28461	83.8
670.72626	316.7
672.32166	72.3
675.13727	118.9
676.51813	13609.0	y (12) (2+), b (13) (2+)-H2O-P, y (13) (2+)-P, b (13) (2+)-NH3-P
677.46558	1939.7
678.72638	261.7
680.08295	142.4
681.32214	130.6
683.12726	59.6
684.62366	75.6
685.36163	11.3
687.18915	79.8
689.73529	106.2
693.38940	63.3
694.87952	18.5
695.49689	149.8
696.43011	116.9
697.28400	27.5
698.12787	29.1
699.58826	146.9
701.00397	201.4
703.44586	69.4
708.13617	458.8
708.81970	38.4
710.16144	1130.3
710.99280	17.0
714.18909	22.9
715.36090	247.3
716.28949	422.8
717.24103	554.8
718.91931	273.2
719.54559	293.2
721.34149	9.8
722.49670	19.4
726.03973	733.9	y (13) (2+), b (13) (2+)-NH3, b (13) (2+)-H2O
726.74554	327.3
728.66187	160.9
730.55402	20.6
731.21729	46.3
731.97723	20.7
733.05646	72.8
734.18567	626.9
735.12439	156.3
735.96906	28.2
740.09772	24.5
741.11224	111.5
742.04266	147.4
744.09735	222.7
744.91046	87.8
745.94385	129.8
748.10443	138.9
749.35443	255.1
750.35577	116.3
751.21167	9.0
757.80109	87.6
758.80365	2262.1	[M+2H] (2+)-P
759.57990	1454.2
760.56726	87.8
761.48016	55.0
764.32428	13.7
768.79022	223.5
769.69275	204.9
770.80475	66.0
772.42682	61.5
773.78235	74.9
774.75763	411.4
775.68542	668.9
776.49115	531.4
777.58832	289.3
778.85553	367.8
780.66364	299.9
781.46637	178.8
782.24182	355.0
783.32800	79.6
784.13788	25.2
785.09644	151.2
786.38348	305.9
789.21442	1021.5
789.91669	1513.9	[M+2H] (2+)-NH3-H2O
791.07935	480.0
792.36188	213.3
793.64606	124.2
794.38080	94.3
795.14386	43.5
796.70599	235.0
798.54437	2447.8	[M+2H] (2+)-H2O, [M+2H] (2+)-NH3
799.53772	198.4
800.22931	46.6
801.02466	82.6
810.34613	16.0
814.25958	48.9
815.33118	37.6
817.49310	62.2
820.57172	53.0
824.04736	168.5
831.03094	23.7
832.07977	20.1
835.53558	10.6
844.27411	125.2
845.58551	21.1
847.62433	34.4
851.00110	57.5
852.32159	32.0
860.22565	12.3
861.92194	234.8
863.38873	78.7
864.52582	137.5
868.17053	35.6
873.82770	42.7
875.74585	19.4
877.55988	101.2
878.19159	42.4
879.26660	17.5
880.38074	2806.1	y (8) (1+)
881.35065	1003.0
882.41400	260.5
883.32874	84.2
884.86322	25.2
886.06274	36.3
892.49847	29.0
896.03009	40.8
897.28485	83.6
905.45050	23.7
907.48993	86.0
910.27466	26.8
912.94922	42.1
919.39648	53.5
927.24847	24.5
930.49225	200.1
932.59869	75.2
934.12457	51.4
935.29272	30.0
938.68390	63.3
942.16968	85.0
943.54572	67.3
944.24823	24.5
946.74615	136.5
948.57208	62.6
949.53149	16.7
950.33447	46.6
955.34253	35.3
957.52026	51.5
959.25983	583.9
960.28027	224.8
961.01019	88.3
962.13940	42.3
963.40656	17.9
964.13263	74.8
965.23877	13.1
972.46857	60.1
973.20648	31.4
974.69922	14.5
977.22406	1080.1	b (7) (1+)
978.17084	345.5
979.28925	173.8
980.03827	155.7
982.19049	24.5
983.04071	88.1
984.02338	477.3
990.28876	132.6
991.46948	1318.3	y (9) (1+)-NH3
992.47321	749.9
993.32770	152.5
994.40186	45.6
995.52295	22.1
998.91132	32.3
1001.69940	17.6
1005.35693	12.8
1008.31079	1421.5	y (10) (1+)-NH3-P, y (9) (1+)
1009.44781	551.6
1010.39386	180.2
1011.28400	48.4
1011.93915	64.1
1013.93280	66.8
1014.86444	13.7
1023.07471	35.8
1024.55273	98.6
1025.53271	75.1
1026.95581	42.3
1031.76196	19.8
1034.34277	52.4
1039.74377	38.1
1042.05957	50.9
1043.34631	71.6
1044.37085	54.8
1046.00928	130.6
1046.87488	103.3
1048.58228	163.5
1049.76575	28.4
1053.06812	36.2
1059.12024	90.6
1060.22852	278.5
1061.18164	92.8
1070.23169	12.5
1073.59180	102.1
1075.69849	19.8
1077.01233	112.2
1078.18530	684.3	b (8) (1+)
1079.53027	278.7
1080.31738	78.1
1081.33032	26.2
1087.79651	155.0
1088.47339	23.2
1089.20703	77.1
1089.83167	13.6
1090.95020	55.6
1094.85718	101.0
1095.77783	9.8
1102.27991	35.4
1102.99475	51.3
1104.20068	24.5
1105.17358	144.6
1106.24878	238.6
1107.58765	256.5
1108.22803	23.6
1110.03174	104.3
1112.16211	198.9
1116.26208	117.6
1120.50024	74.3
1123.39111	3182.6	y (11) (1+)-NH3-P, y (10) (1+)
1124.30762	1434.0
1125.25964	291.8
1126.10315	134.5
1129.11230	63.5
1130.02344	192.0
1139.31836	67.9
1140.05811	27.5
1147.22571	70.4
1148.31714	24.2
1151.02417	26.1
1162.16431	8.2
1165.37598	325.1
1166.29492	50.1
1167.22705	159.9
1169.24902	46.2
1171.05225	82.4
1181.21594	33.0
1184.35815	82.6
1185.42407	55.4
1187.34717	23.0
1188.05725	35.4
1190.56177	28.1
1192.18433	96.7
1199.20093	36.0
1201.42871	22.9
1203.15674	205.7
1204.38831	15.4
1205.87048	167.1
1208.17700	75.0
1216.33203	30.7
1217.23230	29.8
1218.51050	86.9
1219.62378	94.8
1220.65759	356.3
1221.59155	312.3
1222.37512	59.4
1223.15601	42.7
1224.40869	88.7
1226.54517	27.6
1234.14246	206.8
1235.49231	214.5
1236.29846	40.5
1238.34009	5622.7	y (11) (1+)
1239.35303	3239.9
1240.33630	1037.7
1241.59741	79.8
1242.68457	45.1
1248.89209	50.7
1252.17297	149.6
1253.40540	85.3
1257.20569	12.9
1258.57947	39.0
1261.73535	25.1
1268.22388	14.6
1270.03748	92.4
1283.93628	37.0
1285.18164	20.6
1285.84729	9.0
1288.94446	19.0
1303.34998	68.4
1305.27063	33.1
1305.99475	6.7
1314.18994	23.7
1315.30310	22.6
1316.50122	68.2
1317.80481	110.5
1321.29248	203.6
1322.46729	24.5
1323.09229	9.8
1333.30444	156.2
1334.25464	169.8
1335.48108	85.8
1336.12805	7.8
1336.79663	69.4
1338.94275	83.5
1339.55920	75.6
1340.46985	83.0
1342.03857	37.6
1342.64282	19.3
1344.61072	12.1
1345.24097	16.8
1345.85144	8.3
1351.39343	2271.8	y (12) (1+), b (13) (1+)-H2O-P
1352.41479	1192.1	y (13) (1+)-P, b (13) (1+)-NH3-P
1353.35950	299.6
1354.37366	136.3
1362.32385	57.9
1363.17017	49.3
1369.47571	20.3
1373.20532	73.4
1374.46948	29.1
1378.56152	89.0
1387.43408	21.5
1396.36072	35.3
1397.20996	73.3
1398.52112	12.1
1412.72620	84.6
1413.85413	12.1
1418.93079	11.3
1431.43225	26.1
1432.32336	96.5
1433.28113	8.2
1440.79431	16.0
1441.49768	6.7
1449.64014	285.7
1450.42712	168.7
1451.53137	95.6
1452.43787	28.7
1453.14319	24.8
1461.41357	85.3
1462.61877	33.8
1467.66577	637.0
1468.63855	88.9
1470.43872	13.7
1486.55139	35.2
1488.43689	37.1
1586.09448	29.2
