# Supplementary material for: Phosphoproteomic Analysis of Platelets Activated by Pro-Thrombotic Oxidized Phospholipids and Thrombin
Source: PLoS One. 2014 Jan 6;9(1):e84488. doi: 10.1371/journal.pone.0084488 (PMC3882224; doi:10.1371/journal.pone.0084488)
Supplement: Annotated Spectra S5 — (ZIP) [file pone.0084488.s008.zip › YVLDDQYTSSSGAK_-22_2_65824.txt]

m/z	i	matches
226.99126	15.7
229.03732	3.7
232.94153	2.9
235.21027	268.8
236.16620	82.9
240.04344	10.0
242.09848	8.3
244.38107	21.7
246.25098	15.0
247.12640	8.5
251.29466	4.6
252.17906	2.9
256.99005	2.1
263.03424	391.7	b (2) (1+)
263.92657	84.0
264.91660	3.8
272.30963	12.0
275.14001	61.3
276.13470	3.6
277.18805	1.4
279.06946	17.8
284.00519	20.7
284.98135	16.0
290.36542	9.6
296.27554	7.6
302.18329	19.5
303.42621	8.1
304.15332	4.6
305.32758	10.7
312.73935	18.0
313.87289	12.7
320.46075	13.9
321.35559	5.6
326.28156	15.6
327.13824	12.6
328.17947	11.7
331.29889	126.7
332.18381	26.3
333.37735	8.0
338.20642	12.9
344.26660	129.1
345.18494	30.4
350.11902	7.8
351.22070	5.7
357.24707	7.8
357.98669	3.9
358.74689	10.1
361.30136	6.4
362.26324	184.9
363.29510	20.2
364.21661	14.4
368.13300	9.6
372.46393	11.0
373.07294	13.7
374.95590	24.3
376.19214	190.6
377.31830	23.1
378.34558	27.6
383.15857	6.5
387.11670	6.6
389.32495	3.5
390.22803	27.8
391.26825	7.4
392.16101	5.1
395.33521	4.0
396.32513	8.7
397.20123	2.1
404.30206	8.2
405.12585	7.0
406.59418	14.3
407.25671	8.1
415.01898	12.2
419.23511	3.1
421.87964	19.3
424.99677	10.1
427.25769	1.9
429.15601	7.1
431.33380	17.1
432.09857	6.6
436.36218	3.9
437.18817	4.2
438.43958	20.5
439.39966	3.9
442.17279	7.6
443.13831	15.0
444.81854	29.9
446.50311	14.4
449.37915	305.6	y (5) (1+)
450.43549	39.8
451.18951	26.0
452.13422	10.3
454.25568	37.9
455.30701	26.0
459.37030	6.5
460.42352	14.8
462.48584	14.5
464.49713	4.0
465.41528	3.4
470.08099	13.1
471.05402	22.0
472.29150	42.1
473.41602	19.5
475.03033	16.3
482.32440	4.7
483.39301	6.1
487.08435	38.0
488.00549	9.6
489.37640	9.3
491.10754	191.3
492.11951	84.8
493.18628	56.3
494.36322	4.8
496.56036	43.8
497.42993	27.2
498.13812	22.1
499.57074	19.6
500.32715	64.9
501.23401	11.7
502.44531	5.9
504.78687	94.9
506.00098	27.2
508.31610	7.0
509.48810	37.1
511.19891	9.2
511.80255	8.3
515.29285	13.2
518.32330	11.6
519.25574	24.1
526.17700	20.5
528.30658	6.9
529.34833	11.1
531.55902	8.3
535.01886	9.5
536.28210	348.2	y (6) (1+)
537.30255	144.9
539.05591	20.9
540.27417	4.0
541.29626	18.5
542.46100	9.2
543.30658	14.2
545.04138	65.7
546.87909	5.9
553.46796	38.7
555.01483	18.1
557.59747	10.1
560.28021	50.6
561.37836	20.3
562.23584	150.2
562.94202	109.0
564.11700	22.7
565.13940	24.4
565.77582	9.9
567.13751	18.7
570.28229	1.6
571.21210	38.4
572.60632	4.2
575.15912	28.1
577.55096	53.5
578.21924	21.8
580.21527	8.7
581.49689	2.7
583.62555	4.0
584.27716	3.2
585.23199	23.4
586.15533	7.1
588.10944	36.6
589.06366	31.6
590.63690	8.4
594.23529	33.8
598.16119	26.7
598.76135	2.5
600.04858	16.6
601.38141	28.5
602.22894	65.1
603.15033	22.6
605.38129	18.7
606.20697	320.2	b (5) (1+)
607.02240	49.6
607.62531	15.4
612.86163	3.9
614.23505	2.8
614.91583	10.9
617.64233	23.8
618.24414	18.1
619.40509	123.6
620.35870	71.1
622.98346	11.7
624.31433	38.7
626.15253	51.3
627.24725	28.0
628.24579	5.9
630.11389	7.4
631.92206	31.7
633.41571	23.7
634.26746	18.1
635.57239	57.3
637.32477	1028.9	y (7) (1+)
638.35010	297.0
639.36963	36.3
640.39410	19.0
641.42267	34.2
644.31958	7.0
645.89056	32.7
646.63196	7.8
647.92145	38.8
649.20880	19.0
649.85358	58.4
652.63763	30.6
653.42914	5.9
654.37903	15.5
656.01740	30.5
658.25970	173.2
659.12091	140.2
659.87164	2.6
661.07501	14.8
662.54822	22.6
664.05371	42.1
665.14294	36.5
666.08368	3.2
667.31213	600.4	y (12) (2+)-NH3, y (12) (2+)-H2O, y (13) (2+)-H2O-P
668.01837	478.5	y (13) (2+)-NH3-P
668.88580	48.4
669.65680	19.4
670.39893	24.3
671.24609	35.3
672.01068	32.7
673.53168	29.9
674.59601	45.7
676.49677	5750.7	b (13) (2+)-NH3-P, y (13) (2+)-P, b (13) (2+)-H2O-P, y (12) (2+)
677.37933	813.8
678.52185	52.0
679.63660	83.1
680.62860	36.9
681.53925	61.3
682.49335	2.9
683.27570	5.5
684.68268	53.5
685.59662	23.2
686.32361	2.6
687.26984	30.3
689.62671	34.7
691.02057	16.5
692.02850	54.1
693.18866	158.2
693.84161	89.8
695.48846	46.6
697.32617	34.3
698.30878	46.1
699.27313	12.5
700.30438	19.0
701.77252	17.8
703.27148	10.5
704.22980	44.9
705.57239	19.4
706.95197	45.2
707.98871	24.0
708.95313	52.9
710.33344	254.8
711.97260	29.9
713.90070	45.8
715.33856	143.1
716.31012	170.9
717.14728	104.6
718.05402	79.0
719.83856	20.9
720.74976	39.3
721.53009	4.6
723.12604	34.4
724.74573	34.7
726.05719	447.6	b (13) (2+)-NH3, b (13) (2+)-H2O, y (13) (2+)
726.87189	84.4
729.44165	65.3
731.48346	131.6
732.53546	87.0
734.13934	217.9
735.30286	99.4
736.04523	26.9
736.97144	18.0
737.64075	48.0
738.47723	82.2
739.49725	42.7
741.33820	83.7
742.18744	19.2
743.26263	53.6
744.20135	47.4
744.80640	19.1
748.52191	62.0
749.54303	148.0
750.54224	232.1
751.71655	74.5
752.57501	40.9
753.69977	17.0
754.38055	20.3
755.65784	16.5
757.47125	233.4
758.54553	511.7	[M+2H] (2+)-P
759.52386	1531.5
760.82336	41.9
761.91583	75.5
763.29498	125.1
765.08209	144.0
766.42853	18.5
768.82562	539.3
769.75067	609.4
770.82501	108.0
771.43115	51.5
772.54620	33.4
773.21399	9.3
773.91644	83.5
774.87036	1078.5
775.71588	625.8
776.83368	75.3
778.33667	125.4
779.30688	8.2
780.46216	183.6
781.29211	56.0
782.40576	117.1
783.13324	156.9
784.29907	75.3
785.54425	198.0
786.76062	147.2
788.70477	167.3
789.46088	397.2
790.11444	446.6	[M+2H] (2+)-NH3-H2O
791.35162	342.2
792.48090	45.5
793.53412	50.6
794.93463	283.4
796.18213	136.3
797.38251	211.9
798.44531	546.1	[M+2H] (2+)-H2O, [M+2H] (2+)-NH3
799.46259	224.0
801.86456	4.8
807.88116	2.3
808.82648	12.0
810.31549	8.8
814.55646	5.1
815.28485	10.0
816.33478	22.7
817.08746	7.3
818.48907	16.7
819.26349	43.8
820.49103	3.4
822.53229	15.2
824.49133	12.7
825.24347	14.5
826.43597	23.4
829.26666	38.7
831.21857	1.9
832.21411	4.9
834.61810	6.8
841.18304	6.6
842.12640	19.8
844.14581	58.9
845.84125	5.3
846.52563	5.7
847.20465	3.8
847.99402	78.6
850.49420	4.9
852.37561	29.0
853.99011	14.1
855.33154	65.4
857.35046	68.2
858.01556	4.4
860.28064	6.3
862.40594	78.7
863.25592	54.6
864.22272	14.5
867.10321	59.9
869.07782	13.6
872.49524	5.6
873.12079	13.5
874.37152	11.8
876.41742	3.6
880.28540	1217.7	y (8) (1+)
881.41797	540.4
882.54584	46.0
883.42297	18.7
884.64319	15.2
885.32349	48.0
886.57513	3.6
887.35492	21.6
889.16156	2.5
890.40436	9.9
891.39307	4.4
892.13953	20.3
892.75323	10.2
894.04108	53.6
894.66022	18.1
897.63751	30.6
900.03778	19.4
903.44824	13.7
906.37372	20.2
908.61060	2.3
910.18817	40.8
911.67426	32.7
912.55304	16.5
915.93634	20.3
916.98871	12.2
917.67242	52.8
918.37054	5.8
921.11871	8.7
922.66064	39.7
925.13007	32.1
926.21826	52.8
928.60840	13.7
930.17328	57.6
932.22601	27.7
933.26520	57.8
934.05560	6.6
934.93915	67.3
936.24457	8.4
937.33490	16.9
939.43848	14.2
940.39410	25.4
941.40717	38.7
942.14948	11.4
943.30884	20.7
944.93073	39.2
946.47363	33.8
947.55975	59.1
949.09088	15.7
951.42999	20.9
952.95782	93.4
953.91571	23.4
955.04834	9.0
957.09473	12.2
959.24896	201.7
960.18488	137.3
961.49664	105.9
962.23712	8.1
965.10724	10.4
971.64893	38.4
973.11371	49.7
974.46313	29.7
975.35944	2.7
976.55487	148.9
977.28223	192.4
978.11688	220.8
979.34375	13.8
980.03705	27.2
981.42090	9.0
983.93335	3.6
987.26190	37.9
989.14667	19.9
990.36914	63.5
991.36517	525.0	y (9) (1+)-NH3
992.39624	250.6
993.28003	81.7
994.33911	60.0
996.46393	33.1
997.18073	4.5
1001.85797	36.5
1003.22357	8.6
1007.08032	16.2
1008.30267	471.9	y (9) (1+), y (10) (1+)-NH3-P
1009.30719	270.2
1010.57861	17.2
1011.70734	38.9
1014.60431	20.3
1015.72021	3.2
1017.14813	26.1
1019.73236	21.9
1022.11212	10.9
1022.89404	24.3
1024.23291	8.3
1025.23645	7.0
1025.86060	9.3
1026.87964	40.4
1027.70813	10.8
1029.40186	2.9
1030.54126	12.8
1033.18311	31.8
1034.55188	30.6
1037.54614	108.1
1038.65259	53.3
1039.34924	42.3
1040.58740	10.3
1043.66577	19.3
1044.35522	47.5
1046.45239	43.4
1050.19409	57.4
1051.22424	15.0
1051.96826	14.2
1053.22314	3.9
1054.36206	11.1
1059.97949	285.9
1061.25854	93.2
1062.30859	42.5
1066.12146	28.8
1067.40112	3.5
1069.30652	15.8
1070.39331	5.8
1072.50989	16.6
1074.81396	48.8
1075.43909	9.0
1077.62415	73.1
1078.31714	105.2
1079.26196	119.5
1080.44360	80.8
1081.25940	2.7
1084.93518	67.5
1085.76038	46.2
1086.70447	45.8
1088.25635	30.3
1089.61511	4.4
1090.33398	4.5
1093.62952	29.4
1095.19336	3.1
1097.67822	4.0
1099.21899	20.8
1100.13391	12.8
1102.10266	32.8
1103.27600	19.6
1105.23840	164.0
1106.20386	47.0
1107.36157	22.3
1108.84827	12.4
1110.60059	6.8
1111.51147	10.7
1112.49121	18.2
1119.67957	7.0
1121.11230	16.3
1123.39331	1530.1	y (11) (1+)-NH3-P, y (10) (1+)
1124.45215	611.5
1125.49951	126.2
1128.18091	2.9
1128.94312	16.7
1129.66138	41.0
1130.70532	43.0
1131.56482	9.4
1132.31531	21.6
1134.50513	22.4
1136.33997	37.7
1138.98083	55.6
1140.25879	5.0
1141.39307	3.4
1147.33398	74.3
1148.33716	26.6
1149.26465	21.7
1150.46741	22.1
1151.30212	27.7
1153.13208	20.3
1155.23047	20.3
1158.72754	14.0
1165.20215	54.3
1166.58984	16.4
1167.43945	28.3
1169.78943	6.0
1172.32959	40.5
1175.01782	5.0
1179.63721	10.1
1181.83569	34.8
1187.22192	22.4
1188.46313	8.6
1189.43640	24.4
1190.42322	38.0
1191.24585	18.9
1192.02576	11.8
1194.27026	12.4
1195.42688	20.2
1198.91943	23.5
1200.97852	2.7
1202.44067	7.9
1203.47058	31.6
1204.56445	2.6
1205.52039	6.1
1206.39233	2.1
1207.96533	17.1
1212.44861	5.2
1213.50989	12.0
1214.58801	17.3
1215.98145	25.9
1216.63965	13.7
1217.58960	63.6
1218.63330	5.7
1220.33582	222.6
1221.44971	232.4
1222.43274	142.5
1224.56348	13.1
1225.28491	6.4
1226.61108	7.2
1230.40674	12.4
1231.48010	4.0
1233.90454	67.5
1234.62524	8.8
1235.33630	21.6
1236.12964	21.0
1238.41150	2108.4	y (11) (1+)
1239.38684	1100.5
1240.30518	239.7
1242.80286	19.0
1244.13684	6.9
1247.56238	2.8
1248.43457	23.8
1252.36157	74.1
1253.25317	4.0
1254.35315	8.3
1260.42249	9.6
1262.56604	8.9
1267.42139	3.8
1268.59802	6.8
1272.58044	6.9
1278.03638	25.5
1278.67249	18.3
1279.52197	9.8
1280.60852	2.9
1285.21936	13.2
1285.87585	9.9
1286.50134	20.3
1287.86182	28.2
1293.27039	11.4
1297.43799	12.0
1298.42712	10.7
1302.48645	19.9
1303.32227	21.7
1304.58923	5.9
1313.01575	12.8
1314.96252	27.5
1320.95886	9.7
1321.57507	25.4
1322.25842	85.4
1323.02124	2.3
1324.26379	9.8
1325.55286	22.0
1327.03015	12.2
1333.43152	140.6
1334.30212	115.2
1335.24841	29.8
1339.47095	62.0
1340.34436	6.8
1341.46399	33.9
1342.70068	29.3
1344.35120	21.6
1345.22449	3.6
1349.13416	7.6
1351.49536	1031.3	y (12) (1+), b (13) (1+)-H2O-P
1352.46875	631.1	b (13) (1+)-NH3-P, y (13) (1+)-P
1353.39392	236.6
1354.06604	13.1
1356.24622	7.9
1357.07019	2.9
1361.72131	32.2
1364.49646	18.7
1370.22595	26.8
1373.66772	18.2
1374.90906	6.2
1375.61914	9.8
1379.33154	12.5
1380.04114	12.0
1380.94324	2.7
1396.00696	13.8
1396.68652	7.4
1398.52161	21.7
1403.29065	17.8
1412.93933	21.2
1413.70276	30.0
1415.72375	3.3
1424.33936	18.8
1431.33130	2.1
1432.19592	62.0
1433.55750	5.1
1440.66968	30.2
1442.06116	6.1
1442.88477	3.4
1449.18689	62.8
1450.28040	51.0
1451.02405	17.7
1451.65344	27.8
1460.54822	59.5
1462.21497	10.6
1463.15466	36.1
1467.03687	50.4
1467.63977	35.7
1468.42554	67.3
1469.44299	25.3
1471.84106	7.4
1485.43713	12.0
1486.27161	14.5
1510.52307	8.3
1512.58606	30.3
1523.26624	7.0
1525.23047	5.3
1554.38684	8.2
1579.00037	8.7
1590.44226	4.0
1601.17444	2.7
