# Supplementary material for: Phosphoproteomic Analysis of Platelets Activated by Pro-Thrombotic Oxidized Phospholipids and Thrombin
Source: PLoS One. 2014 Jan 6;9(1):e84488. doi: 10.1371/journal.pone.0084488 (PMC3882224; doi:10.1371/journal.pone.0084488)
Supplement: Annotated Spectra S5 — (ZIP) [file pone.0084488.s008.zip › YVLDDQYTSSSGAK_-23_2_66555.txt]

m/z	i	matches
233.02460	5.4
234.13034	7.2
235.20715	325.0
236.26807	41.6
240.49069	2.8
242.19765	3.8
244.05571	21.0
245.20985	26.2
246.30954	7.8
247.21762	8.2
251.12952	8.8
263.03644	567.2	b (2) (1+)
264.13177	76.3
269.24908	8.9
275.29395	140.5
276.17822	33.3
277.77405	7.3
278.99121	13.5
303.06845	47.3
304.43643	10.5
309.27060	10.0
313.51447	4.2
325.92053	8.2
327.37305	14.3
329.22345	18.6
331.26038	119.3
332.19897	13.9
341.34406	13.0
344.21222	110.2
345.14551	21.6
346.02454	22.6
348.55521	6.4
349.36420	13.1
351.05713	4.9
354.25708	9.1
356.21133	34.3
357.36139	4.4
358.64758	32.9
359.45172	7.0
360.46194	7.4
361.33798	3.3
362.27069	152.3
363.57483	56.2
364.43030	2.6
365.29663	7.7
369.41977	4.7
372.54858	1.6
374.02972	8.2
376.02020	191.7
377.11316	22.7
378.53821	42.6
387.46521	14.3
390.19440	14.0
393.89606	7.3
396.17719	30.7
396.79504	8.1
398.44598	11.2
399.17584	2.6
401.54926	8.8
402.72296	11.7
403.94348	6.1
407.01245	11.3
411.15399	13.6
413.35840	2.4
414.02167	5.4
418.43707	12.3
422.12878	6.0
423.18518	3.3
426.23657	12.7
427.05908	4.2
429.01672	2.4
431.61731	29.8
433.04822	10.5
436.30701	18.8
437.72455	14.9
442.48535	5.2
443.18030	9.4
444.04694	9.3
445.06665	19.3
447.27332	13.8
449.34528	272.4	y (5) (1+)
450.19806	50.2
451.34680	20.2
454.13416	18.7
455.39703	55.9
456.02106	3.2
459.35504	12.9
460.28296	4.9
462.44788	7.9
463.36658	4.4
464.44775	22.8
465.74457	10.4
467.32910	16.8
469.51477	15.7
470.37610	12.4
472.27631	54.4
473.25092	63.0
474.08978	18.9
476.12659	16.7
478.30603	6.8
480.48639	3.8
487.13983	17.2
488.21759	15.8
489.38428	4.9
490.61060	48.2
491.25641	226.0
492.55542	109.2
493.23962	36.1
493.85095	13.5
494.47583	31.2
495.18634	13.5
496.49799	82.1
500.43140	47.6
501.50067	21.6
503.15002	3.8
504.80554	89.6
505.98157	66.4
507.15991	2.6
509.89215	18.1
510.64807	3.6
518.44342	57.3
519.25726	14.5
520.42108	7.7
521.28516	2.8
522.68561	3.5
525.10376	13.1
525.96100	16.3
528.24731	4.3
531.41193	12.6
534.34204	35.3
536.31049	632.9	y (6) (1+)
537.42157	163.8
538.14471	14.8
540.24207	2.6
543.42676	27.3
545.16333	84.4
545.76575	6.9
549.54431	9.3
551.14984	11.9
551.98059	9.0
553.45050	149.3
554.28235	36.2
558.79559	22.9
560.39233	73.2
561.44623	21.1
562.47845	487.4	y (11) (2+)-NH3-P, y (11) (2+)-H2O-P, y (10) (2+)
563.44135	146.7
564.20496	3.4
565.44830	11.0
566.53485	3.0
567.14758	9.0
568.02777	12.2
568.84552	31.3
570.06183	17.6
570.83844	22.2
571.47992	3.8
577.46075	35.6
578.55463	9.7
579.20331	9.8
580.45166	2.4
583.68964	14.2
584.90302	19.2
586.43298	10.0
588.21222	99.8
589.06512	48.8
590.27643	44.9
590.98499	11.4
592.27228	25.3
593.45789	7.0
595.40515	5.7
597.24078	10.5
598.38391	14.2
599.38538	17.9
600.14496	8.9
601.28168	27.7
602.27942	52.9
603.10419	31.6
604.08063	46.2
606.11371	409.3	b (5) (1+)
607.16132	106.2
608.31439	27.8
609.37909	24.0
610.15564	5.7
611.04669	35.4
611.97296	30.7
613.42938	3.3
614.52393	47.8
616.71893	33.0
617.93616	23.4
619.78271	214.8
620.90173	50.8
622.37750	32.9
623.24554	28.4
626.51495	17.3
627.56158	25.2
628.35602	5.2
629.24414	15.2
630.39252	28.3
631.54639	19.4
632.95642	24.6
635.07404	46.0
637.33014	1482.7	y (7) (1+)
638.44379	297.6
639.26788	75.8
641.54620	12.1
642.17108	4.0
643.90839	8.1
645.60376	13.7
646.40662	11.3
647.19281	6.1
648.40680	17.0
649.04376	13.3
650.28564	2.8
651.60620	4.6
653.90338	6.8
655.10870	6.3
657.49310	13.2
658.49493	279.3
659.31531	72.9
660.37665	10.3
661.06866	9.1
662.31720	22.4
663.61932	33.6
664.82208	32.5
667.47784	1351.9	y (12) (2+)-H2O, y (12) (2+)-NH3, y (13) (2+)-H2O-P
668.38116	334.2	y (13) (2+)-NH3-P
669.06244	8.2
669.80017	8.0
670.60571	73.3
671.59186	97.0
672.68555	14.3
673.91827	53.2
676.23944	4805.5	b (13) (2+)-NH3-P, y (13) (2+)-P, y (12) (2+), b (13) (2+)-H2O-P
676.96014	3831.6
678.07281	93.1
678.99341	92.3
679.83453	40.6
680.68414	37.6
682.59406	10.4
683.40131	27.8
684.25482	12.1
685.06683	12.7
686.19440	30.8
687.20673	41.8
688.45319	56.3
689.72180	75.0
690.62964	7.0
691.39758	4.0
693.14734	42.2
693.77942	204.3
694.54492	17.0
695.87128	8.6
697.05725	42.9
698.29919	40.7
699.12549	75.5
699.85925	5.4
700.73779	22.0
702.42755	15.9
703.18390	17.4
704.27368	40.6
705.06128	33.7
706.10004	31.3
707.04156	59.6
708.72180	73.5
709.93066	88.8
710.57025	63.6
712.61932	5.8
715.14532	233.4
716.40094	203.2
717.35834	141.0
718.60126	14.8
719.99518	19.4
723.18488	26.8
724.28748	27.1
726.08844	300.8	b (13) (2+)-NH3, y (13) (2+)
727.41693	13.6
728.43152	4.2
730.18707	33.9
731.09534	59.8
732.28278	81.6
733.56024	93.7
734.29633	322.1	b (6) (1+), b (13) (2+)
735.26740	164.1
736.47833	19.2
737.52820	40.2
738.43701	79.3
739.57550	41.3
740.83038	15.4
741.71692	8.2
742.49493	62.1
743.60150	50.7
744.65271	50.2
747.51416	79.6
748.79504	87.4
749.76361	40.9
750.44635	252.9	[M+2H] (2+)-NH3-P
751.34186	36.5
752.77740	3.7
754.47406	47.9
755.39410	12.5
756.45728	46.1
757.92328	502.7	[M+2H] (2+)-P
759.26276	1377.5
759.96381	337.1
761.42548	38.7
762.91791	201.4
763.85944	43.2
765.34003	133.5
766.31812	59.7
767.95013	84.9
769.14911	141.1
769.87830	486.8
770.92194	22.7
772.17957	71.3
773.87506	112.2
775.16943	237.4
775.99249	414.0
777.11493	34.2
778.48370	82.0
780.18146	208.9
781.05151	256.8
782.00812	82.8
782.94183	98.9
784.14038	142.5
784.87274	63.7
786.08405	98.1
788.58209	185.2
789.26990	515.1
790.10541	766.5	[M+2H] (2+)-NH3-H2O
791.33832	244.7
792.52966	102.7
793.18329	73.3
793.92145	54.8
794.56842	67.8
795.27271	43.8
796.22601	9.5
797.79443	175.3
798.48303	600.2	[M+2H] (2+)-H2O, [M+2H] (2+)-NH3
799.31293	117.7
800.34021	9.7
803.93585	17.9
812.77405	19.7
814.03351	38.9
816.38934	15.1
817.45490	20.9
820.55988	7.1
824.93555	50.3
826.82684	29.2
828.25104	28.4
829.08191	8.3
830.10162	42.0
831.06647	45.0
832.82770	18.8
834.20648	5.3
835.15594	4.0
840.31995	8.0
841.07440	7.6
841.82562	30.9
843.77411	38.2
844.54120	30.0
845.37433	8.3
846.56049	9.6
848.36859	20.7
850.24518	17.4
852.48242	12.1
853.57086	2.8
854.94507	8.9
856.49042	25.9
857.28943	9.8
859.20868	11.5
860.21313	20.3
861.08240	39.0
862.24573	63.9
862.98553	16.6
863.74603	81.9
864.38074	143.3
865.42767	61.0
866.19330	3.3
867.45685	75.5
868.17041	116.9
869.02014	50.1
870.97168	32.9
873.54578	39.0
877.10931	28.0
878.57489	16.4
880.33624	1653.5	y (8) (1+)
881.30878	588.1
882.43329	120.1
884.54413	11.9
885.41620	11.4
886.68823	24.9
887.88422	15.4
890.07330	3.8
892.98004	123.4
896.92627	34.6
897.55249	17.7
898.59381	51.5
900.47430	5.7
904.35962	48.6
907.30859	21.9
909.21185	12.7
911.78595	68.6
913.08136	10.1
914.71283	3.3
915.63696	37.9
917.46686	23.4
918.17780	32.0
919.50336	12.2
920.50958	7.7
922.20160	21.6
923.14801	7.8
924.66718	25.0
925.31543	30.0
926.38226	15.4
927.31293	6.9
928.45557	7.8
930.15619	9.1
931.74652	42.1
932.93384	25.4
934.16290	13.8
935.57428	2.8
936.71808	8.9
940.87799	19.8
942.32660	38.3
943.06378	24.1
944.43359	5.7
947.90790	59.6
949.59027	11.2
951.38116	33.2
953.61371	23.8
954.86914	35.1
956.42719	7.5
957.31415	7.2
959.29144	253.4	b (7) (1+)-H2O
960.17230	133.0
961.38605	109.2
962.17340	15.2
964.06696	33.5
965.37573	8.9
966.04999	4.2
967.77130	75.8
970.05621	15.9
971.01251	16.8
971.66064	35.6
972.77777	40.5
973.67902	48.3
974.47833	3.2
977.19208	410.7	b (7) (1+)
978.20380	226.4
979.31036	64.7
980.40063	8.4
983.32233	28.9
984.71924	36.4
985.38104	48.5
986.15533	13.7
990.55853	128.9
991.34570	691.2	y (9) (1+)-NH3
992.39716	320.3
993.27167	106.9
994.48492	27.0
995.31964	14.4
996.47125	4.0
997.46625	35.4
1003.06030	11.0
1003.87671	13.8
1004.93359	3.8
1005.76514	4.6
1007.25098	30.6
1008.37518	795.9	y (10) (1+)-NH3-P, y (9) (1+)
1009.45172	355.5
1010.27954	64.1
1011.16107	9.2
1015.29401	12.2
1017.17578	5.4
1021.29352	49.0
1023.65967	7.6
1024.45044	5.3
1025.83142	46.5
1026.61218	7.1
1031.15979	20.3
1031.93689	20.9
1033.41321	31.6
1034.34534	5.9
1035.53174	16.6
1036.71228	6.3
1037.46509	25.7
1038.28479	48.0
1039.56250	16.5
1042.56641	46.5
1043.56384	2.2
1045.74377	19.4
1047.07129	11.2
1048.84106	13.1
1050.75037	15.1
1051.40637	6.6
1053.60706	37.7
1054.32043	29.5
1056.24829	47.5
1060.35938	229.9
1061.48792	86.2
1062.13745	64.8
1063.67834	26.3
1065.06165	14.3
1066.39539	50.1
1067.19556	8.2
1069.09692	36.9
1070.69751	14.3
1072.52222	10.5
1073.40747	23.2
1075.22864	100.8
1078.32300	179.0
1079.37390	175.6
1080.35425	40.6
1084.01660	22.6
1085.99133	6.0
1087.27246	45.7
1088.31274	120.2
1089.71216	66.5
1092.20142	11.5
1094.34741	9.3
1097.78918	19.0
1099.13037	22.4
1102.11206	19.5
1103.98267	4.7
1105.49390	123.5
1106.40234	127.6
1107.38708	9.9
1110.04956	65.5
1112.29749	16.9
1113.38977	10.0
1115.95996	11.9
1117.58655	25.8
1120.70459	14.1
1123.36548	1693.7	y (11) (1+)-NH3-P, y (10) (1+)
1124.32104	814.9
1125.36829	257.0
1126.23071	22.4
1126.90259	44.5
1129.11157	54.5
1130.08374	37.0
1131.11084	10.6
1134.01709	30.5
1136.25195	5.9
1137.63330	29.8
1139.40356	20.0
1140.19812	20.7
1142.49939	21.3
1146.22632	10.2
1147.15369	52.0
1147.77063	18.9
1149.26282	14.4
1149.91187	4.5
1151.98486	6.9
1153.91687	21.3
1155.33643	10.3
1159.82935	20.0
1160.89624	6.9
1163.60986	2.5
1165.12598	65.9
1166.26587	46.7
1167.68335	14.6
1168.65332	30.6
1169.55615	35.8
1172.54077	10.6
1173.30029	6.1
1174.43848	9.8
1175.49048	5.4
1176.49048	9.3
1177.14697	14.5
1180.28198	17.9
1181.33521	39.5
1182.28027	7.0
1185.24133	19.2
1187.31348	34.8
1188.09094	12.0
1189.34827	12.4
1190.24927	31.2
1190.91748	17.7
1192.37573	2.8
1198.22192	14.7
1199.14478	7.6
1200.06982	10.3
1202.95483	12.4
1203.93372	6.3
1205.44995	7.9
1206.41528	47.8
1207.22925	15.1
1209.27710	7.2
1213.41528	8.9
1216.50830	16.5
1217.45850	53.1
1220.29077	218.1
1221.49438	310.4	y (11) (1+)-NH3
1222.42749	105.4
1223.64441	4.2
1224.30078	3.3
1232.77246	4.2
1234.32263	68.3
1235.25757	52.9
1236.20203	23.1
1237.77649	261.2
1238.40906	2768.9	y (11) (1+)
1239.36755	1306.9
1240.35376	583.5
1241.51917	16.4
1244.28430	31.5
1247.03821	2.8
1248.49854	9.1
1249.43591	32.9
1250.07239	13.6
1250.70337	4.0
1252.22729	35.6
1252.90588	6.0
1253.96497	36.0
1254.72668	2.8
1255.70398	5.6
1258.97424	31.6
1267.32507	5.7
1269.21521	28.5
1278.40344	29.5
1281.72290	11.4
1285.19946	5.1
1286.28491	20.4
1287.48755	18.3
1288.18823	3.1
1297.57971	2.8
1298.47864	16.5
1301.01367	12.0
1303.33325	57.4
1304.41101	22.0
1308.27991	4.5
1315.91931	26.3
1317.49072	15.6
1319.25183	12.4
1321.34363	62.3
1322.17834	2.0
1322.79285	28.7
1323.50745	29.7
1333.43811	175.3
1334.30750	142.7
1335.55188	46.0
1336.51099	12.4
1338.25024	24.3
1339.64905	77.5
1340.49353	10.3
1341.75867	16.5
1342.89661	13.9
1343.56262	4.3
1344.93213	6.1
1351.38257	1357.5	y (12) (1+), b (13) (1+)-H2O-P
1352.46838	793.4	y (13) (1+)-P, b (13) (1+)-NH3-P
1353.39661	157.4
1354.70667	2.4
1355.99854	6.4
1359.34644	10.3
1361.58374	10.1
1364.30286	7.3
1365.37390	10.8
1369.42810	7.0
1370.55896	2.9
1373.66382	22.7
1375.29089	7.1
1378.63989	13.6
1379.61536	33.0
1380.76770	23.0
1381.40955	7.5
1383.37878	20.3
1388.30237	8.6
1391.69690	4.2
1395.37781	7.0
1396.54248	42.7
1397.18152	8.4
1399.72742	12.7
1404.23938	2.4
1406.74207	10.0
1413.44690	3.3
1414.60718	13.2
1415.49182	6.8
1423.11926	8.9
1424.77405	7.0
1426.52869	12.0
1427.68298	3.1
1431.08069	5.4
1432.31799	67.8
1432.92493	3.5
1438.32739	3.1
1445.22095	14.7
1449.16028	32.7
1450.13733	102.7
1450.84216	9.1
1451.70789	19.8
1460.59644	68.7
1461.37781	12.0
1462.21558	8.9
1462.88733	18.1
1467.20972	174.7
1468.33215	94.9
1469.61121	11.0
1477.71997	3.7
1484.39868	17.7
1486.63855	2.6
1494.15979	7.8
1536.74365	4.7
1568.58435	12.9
