# Supplementary material for: Phosphoproteomic Analysis of Platelets Activated by Pro-Thrombotic Oxidized Phospholipids and Thrombin
Source: PLoS One. 2014 Jan 6;9(1):e84488. doi: 10.1371/journal.pone.0084488 (PMC3882224; doi:10.1371/journal.pone.0084488)
Supplement: Annotated Spectra S5 — (ZIP) [file pone.0084488.s008.zip › YVLDDQYTSSSGAK_-24_2_62516.txt]

m/z	i	matches
235.21562	303.5
236.22252	36.2
237.28204	2.1
244.22479	15.0
249.86472	3.6
260.98386	14.9
263.14819	774.8	b (2) (1+)
264.03760	138.2
265.13226	19.1
272.12738	3.0
275.32355	185.4
276.26242	21.5
279.01871	7.1
280.05673	7.9
285.20087	2.5
289.28043	19.4
298.87903	17.7
301.12518	9.6
303.56216	34.9
305.50806	5.6
308.33078	7.9
324.22357	7.1
325.84198	9.3
327.08118	16.7
328.45190	18.3
331.05389	84.3
332.18695	44.2
333.24442	71.8
337.44244	15.5
338.63922	12.5
344.04660	63.2
345.11139	7.9
358.37488	13.8
360.48566	38.8
362.24365	302.6
363.61401	16.9
366.41882	21.4
372.43524	9.0
373.13211	7.5
376.06583	174.8
377.16754	134.8
378.36163	15.9
379.31219	19.6
388.48260	8.8
389.41565	3.7
390.09760	7.6
392.10248	7.3
393.85370	16.9
395.34741	20.2
396.52734	6.4
397.30438	3.4
401.29553	2.1
403.16022	2.2
407.31049	21.2
413.39264	36.0
414.45758	2.8
419.23712	19.4
420.12750	4.7
428.38220	8.2
429.18213	6.0
431.31860	12.3
433.56744	6.2
437.15186	6.4
443.47974	5.1
444.21082	9.8
445.15948	13.8
446.65472	37.6
447.27551	2.8
449.36328	260.3
450.41254	96.8
451.90619	17.9
454.25323	13.1
456.53101	1.9
458.28851	18.0
459.08795	10.8
460.09814	3.2
461.28003	3.0
463.06036	7.6
466.63300	3.0
467.56287	13.7
469.07751	6.3
470.22968	7.1
472.22821	96.8
473.30176	33.8
474.52539	33.7
475.61487	12.0
479.19928	4.9
482.43848	10.3
484.06085	7.8
487.11932	62.2
489.07147	34.7
489.82208	6.0
491.14917	350.5
492.12793	78.0
493.12158	60.0
494.05420	23.7
496.19702	55.4
498.03229	20.3
500.84320	31.3
501.63684	6.7
504.83734	84.9
506.08459	49.5
507.17712	25.8
508.06915	8.7
509.12903	8.1
510.13678	14.6
518.49451	37.9
519.62695	7.2
522.33148	37.9
525.50635	6.5
534.41486	8.5
536.33832	537.3	y (6) (1+)
537.31750	84.4
538.28961	57.6
539.54486	18.7
542.71466	12.1
544.90637	74.0
553.49933	95.2
554.73352	66.1
556.10822	6.4
558.70441	12.5
560.20868	12.7
561.05817	28.9
562.18292	250.6
562.93744	345.2
563.81561	11.6
565.15472	16.8
567.93024	38.0
570.51984	49.0
571.26044	1.7
574.30231	18.7
575.24542	4.9
577.35333	14.0
578.08197	23.5
578.98895	2.6
584.44037	26.2
586.28705	3.8
588.27374	64.2
589.16901	17.3
590.33228	5.2
590.95380	5.1
592.15228	5.0
599.76788	39.7
600.93695	17.6
601.68695	50.8
602.33954	16.0
603.10376	12.1
603.81281	37.0
606.12592	373.0	b (5) (1+)
607.22766	104.3
608.35303	55.1
609.92938	51.4
610.73907	35.6
612.51300	14.2
617.06439	21.3
617.83978	33.4
619.73846	153.5
620.71887	101.4
621.71185	4.8
622.34283	7.1
623.46271	10.9
624.67694	26.4
626.09418	6.7
627.44617	40.8
628.11621	8.8
630.11859	3.4
631.37006	24.8
632.36780	5.5
633.10663	14.0
635.34033	21.3
636.34216	13.2
637.35236	1329.9	y (7) (1+)
638.37750	337.0
639.50299	124.2
640.40521	9.8
646.29510	7.1
647.43079	29.1
648.15979	5.1
649.65216	63.7
650.96826	19.3
653.34674	21.8
654.33429	25.8
656.35858	29.8
658.58447	223.8
659.72729	54.8
660.81952	36.8
661.55103	18.7
665.59271	11.1
667.51678	1149.2	y (12) (2+)-NH3, y (12) (2+)-H2O, y (13) (2+)-H2O-P, y (13) (2+)-NH3-P
668.46692	458.7
669.38232	66.5
670.22791	11.8
670.89471	4.7
671.56195	22.7
672.52765	37.1
673.73022	15.6
675.15674	19.2
676.44073	7331.1	y (12) (2+), y (13) (2+)-P, b (13) (2+)-NH3-P, b (13) (2+)-H2O-P
677.46027	1628.5
678.52899	121.8
679.69476	65.5
680.35400	6.9
681.22400	42.3
682.28448	21.3
684.69147	15.2
685.30286	19.1
688.21417	18.5
689.22699	12.9
690.03003	16.4
691.24438	41.4
692.14050	9.0
693.69061	313.2
694.83423	24.2
697.36835	34.1
698.27197	53.3
699.36499	20.3
701.15735	8.7
702.18280	13.1
704.02814	14.0
704.72107	3.4
705.38452	41.2
707.15607	15.8
708.59314	28.8
710.15991	13.1
710.82111	3.6
711.48981	52.0
712.31409	8.4
715.32007	78.0
716.28955	255.7
717.31866	167.4
718.25958	61.3
719.45502	15.1
720.63055	7.8
721.29871	11.0
721.96484	28.1
724.71564	21.2
725.58435	31.4
726.31519	389.7	b (13) (2+)-NH3, y (13) (2+)
728.20502	35.6
729.07892	21.8
730.16437	32.0
731.17291	41.9
731.90411	30.5
733.65887	74.4
734.27826	271.1
735.30420	95.1
736.31268	93.5
738.34528	39.4
739.03741	2.6
739.71222	8.8
741.23547	6.3
741.86511	3.1
742.97705	23.4
744.00598	65.7
745.01935	8.1
746.08429	9.8
747.30988	14.9
748.90216	13.0
750.12030	15.2
751.34589	29.9
752.19110	13.3
755.10870	20.1
757.12866	2.8
759.16791	896.5
760.13635	351.7
761.01544	15.7
761.65997	2.6
763.38922	13.4
764.26923	37.5
765.36792	64.8
766.22009	27.2
767.18915	30.6
768.07520	42.0
769.45441	40.3
770.30054	107.4
771.20135	17.1
772.03619	32.3
772.81714	11.8
774.16461	29.4
776.19891	373.1
777.65900	48.9
778.56964	6.3
780.41711	138.2
781.56488	124.8
782.55811	52.0
783.28375	13.6
785.24030	106.7
785.88165	9.4
786.77985	57.2
787.42108	27.6
789.50995	1188.4	[M+2H] (2+)-NH3-H2O
790.82306	548.1
792.09937	83.4
793.19763	30.4
795.15509	7.0
796.05292	79.9
796.89850	86.9
798.51404	1900.2	[M+2H] (2+)-H2O, [M+2H] (2+)-NH3
799.43555	287.9
800.16510	95.6
801.36749	10.1
803.61047	14.4
816.83160	18.7
818.03802	9.1
821.38580	43.9
825.34912	9.9
826.36194	24.8
827.33899	11.0
830.57574	13.6
832.69244	21.4
844.31708	20.8
845.48291	23.9
847.30902	10.6
849.35065	25.4
850.84662	17.4
851.59766	11.8
855.74994	14.8
860.36731	34.3
862.13586	52.7
863.31512	60.2
864.22797	29.1
865.85797	5.9
867.42389	20.1
870.26056	45.2
871.43188	9.0
872.79962	27.5
873.49030	7.6
880.29572	1410.4	y (8) (1+)
881.38922	787.5
882.36798	138.6
883.39984	31.9
885.50562	3.9
886.11005	3.4
887.29773	10.1
891.24475	3.9
892.77338	22.5
894.08887	3.6
897.53394	4.2
898.75995	17.0
904.32666	4.5
906.30646	2.8
911.47144	6.6
913.04474	36.8
913.69678	5.0
915.21539	8.8
916.28540	4.1
917.06421	2.2
918.69653	13.7
920.11591	3.2
921.77338	3.1
923.12036	30.7
924.87091	31.9
926.48199	16.6
929.39276	9.6
930.62921	4.1
932.47125	11.9
933.39941	20.3
934.23322	13.4
936.51093	14.2
938.52924	12.0
940.93188	32.7
941.99005	72.4
942.83643	30.9
943.48029	7.3
947.36304	33.3
950.31525	5.7
954.28857	12.0
955.92267	11.9
957.37549	7.5
959.33521	235.6
960.29541	245.1
961.32806	68.5
962.15497	15.9
966.29565	22.9
970.33160	13.4
971.90485	29.2
972.55957	11.1
973.36212	11.4
974.54907	33.1
976.11932	48.1
977.22906	533.6	b (7) (1+)
978.23175	362.8
979.18951	117.5
980.41583	16.1
981.19659	2.7
982.37427	6.2
990.41559	81.9
991.37646	723.3	y (9) (1+)-NH3
992.33575	438.3
993.33551	158.5
994.45294	8.3
995.48541	5.4
996.16766	6.0
997.26044	19.4
999.44122	16.4
1001.39575	3.4
1003.17993	13.5
1005.12750	10.7
1006.42365	12.0
1008.39691	581.3	y (9) (1+), y (10) (1+)-NH3-P
1009.39038	373.3
1010.27203	71.3
1011.14624	41.6
1015.49042	3.4
1018.23248	4.7
1019.76837	6.4
1022.86621	34.8
1025.11841	16.6
1026.61401	2.3
1027.53882	4.6
1028.32043	20.6
1030.50830	16.1
1031.16541	12.4
1032.52124	24.9
1033.60620	2.3
1034.41650	4.9
1038.21045	31.9
1039.56934	10.3
1041.14673	5.7
1041.80493	10.0
1042.96680	62.5
1044.26819	35.5
1046.44116	7.5
1048.30383	14.1
1050.18567	25.1
1051.15100	8.9
1052.39453	6.1
1060.24316	170.5
1061.14819	86.4
1062.26270	17.9
1063.46069	7.9
1065.36011	1.9
1067.10022	10.1
1069.62549	4.1
1071.28467	25.8
1074.02258	2.9
1075.27161	17.3
1078.23364	174.7
1079.33984	138.9
1080.55322	33.3
1081.49170	13.6
1088.32141	119.5
1089.40234	60.9
1090.11475	20.7
1092.59692	14.4
1103.54309	11.7
1104.18042	14.8
1105.33984	95.7
1106.50769	130.4
1107.44043	16.0
1108.55164	25.8
1111.32910	29.4
1112.43970	27.6
1113.41724	5.2
1115.92395	25.4
1117.67786	11.4
1118.29724	12.0
1120.94885	22.9
1123.37427	1698.3	y (11) (1+)-NH3-P, y (10) (1+)
1124.33044	867.0
1125.32666	360.4
1126.44055	74.7
1127.22363	18.2
1128.85742	29.4
1130.21863	49.6
1134.36877	6.8
1135.16528	10.8
1137.07617	10.3
1137.70972	10.1
1140.55188	15.7
1144.92798	9.6
1147.49902	40.1
1148.14136	34.3
1149.33594	45.5
1151.90552	32.7
1153.12500	7.5
1154.93921	10.1
1158.47852	4.3
1165.18408	122.5
1166.35535	140.1
1169.21472	6.4
1170.18579	2.6
1172.18298	6.8
1173.50635	7.3
1180.18530	15.5
1181.45313	17.7
1182.10339	4.0
1187.36780	13.4
1189.62097	4.0
1191.13428	33.6
1193.43872	11.0
1195.72009	16.6
1198.17126	22.9
1199.37964	18.4
1201.72705	4.8
1202.45569	21.9
1203.55176	22.8
1205.14893	36.8
1206.31201	38.3
1216.30151	75.2
1217.31201	46.4
1218.27783	15.7
1218.89197	20.0
1219.66003	19.3
1220.42175	226.1
1221.40430	248.6
1222.29211	44.6
1223.02258	31.8
1224.46899	5.7
1225.49280	4.5
1230.45435	4.3
1234.21106	69.7
1235.40576	18.8
1236.49182	4.1
1238.34827	2950.8	y (11) (1+)
1239.33679	1716.4
1240.34412	480.7
1241.40845	109.4
1242.42712	21.3
1248.66956	20.0
1250.55164	12.6
1251.15173	9.0
1252.26575	171.1
1253.31262	19.0
1254.37537	26.3
1257.40417	8.4
1268.32422	30.4
1270.00208	39.3
1271.29785	5.1
1272.59045	7.2
1275.22913	19.1
1275.85657	12.1
1279.29919	18.9
1285.27014	24.3
1286.35022	4.9
1287.24597	7.6
1295.45740	14.8
1300.30457	1.9
1303.54541	52.6
1304.43542	30.6
1305.05347	19.9
1306.65833	14.0
1308.42029	6.5
1311.71350	32.7
1312.80212	18.4
1314.26331	2.6
1315.40979	7.1
1316.52954	8.4
1321.50623	58.3
1322.33264	44.0
1323.03235	21.7
1325.30383	11.4
1333.48486	151.5
1334.57275	88.7
1335.70374	26.9
1339.18616	100.8
1340.37048	39.9
1341.22656	47.9
1341.89685	11.2
1343.40918	8.0
1346.49487	7.1
1351.35193	1234.1	y (12) (1+), b (13) (1+)-H2O-P
1352.40991	815.6	y (13) (1+)-P, b (13) (1+)-NH3-P
1353.40100	367.5
1354.23596	94.5
1355.42908	35.9
1361.52393	14.0
1362.35413	15.8
1366.50500	14.0
1372.68445	17.9
1378.33716	18.3
1379.82971	12.6
1380.49963	13.8
1381.66748	23.1
1387.31458	5.7
1395.51245	14.3
1396.46509	30.0
1397.41357	25.3
1398.46179	16.8
1399.18005	7.7
1414.26160	7.9
1416.73010	7.6
1422.45007	10.5
1431.18811	64.7
1432.33411	55.1
1433.47937	19.4
1434.31921	18.4
1439.50842	28.7
1440.43518	10.1
1443.25549	13.3
1449.25232	54.8
1450.37195	47.2
1451.21326	61.1
1452.33826	12.6
1459.79968	4.2
1460.67200	47.0
1461.57886	43.7
1462.44519	14.2
1464.48682	3.6
1467.31848	100.5
1468.29749	115.7
1468.92798	15.3
1470.27734	53.8
1485.35022	10.7
1486.18787	13.2
1487.30798	13.1
1504.93494	5.8
1505.87207	7.1
1507.49622	2.8
