# Supplementary material for: Phosphoproteomic Analysis of Platelets Activated by Pro-Thrombotic Oxidized Phospholipids and Thrombin
Source: PLoS One. 2014 Jan 6;9(1):e84488. doi: 10.1371/journal.pone.0084488 (PMC3882224; doi:10.1371/journal.pone.0084488)
Supplement: Annotated Spectra S5 — (ZIP) [file pone.0084488.s008.zip › YVLDDQYTSSSGAK_-25_2_58675.txt]

m/z	i	matches
228.98459	25.5
235.15091	558.9
236.36464	32.4
238.97154	19.8
243.98949	4.3
245.10016	4.1
246.07227	32.4
251.18582	19.5
263.08472	1065.0	b (2) (1+)
264.12054	175.1
265.07330	31.9
267.19507	19.6
270.10504	11.8
275.03897	212.4
276.20340	22.9
278.29166	17.9
279.19833	10.2
280.15329	15.8
281.18900	6.9
297.05475	5.1
303.53348	71.5
309.25116	13.2
325.14020	16.1
326.08542	2.9
329.19638	11.2
331.19073	195.1
332.00577	21.0
333.22617	18.9
337.05371	3.2
344.08411	265.0
345.22974	64.4
358.57428	11.1
359.29535	72.6
360.13495	21.0
361.21521	35.6
362.30057	257.1
363.12714	85.7
366.23465	16.5
369.41522	16.0
372.22607	49.8
373.09729	14.1
373.72345	3.7
374.33508	14.3
376.09064	442.8
377.04932	72.6
378.05487	62.7
386.30164	3.5
390.09619	16.1
390.97565	15.2
393.22327	13.1
394.39459	6.1
396.00415	9.1
397.26282	8.6
407.13629	5.7
409.16736	5.4
413.49744	14.2
426.47675	10.2
433.13910	4.4
436.40631	3.2
441.34790	25.4
441.96613	5.1
443.08020	20.8
445.20105	33.1
447.24359	5.5
449.29504	501.5
450.36359	192.0
451.16016	47.0
452.44458	48.3
453.35382	7.7
454.08136	40.5
455.21820	21.6
456.84497	28.4
460.30286	12.8
462.07196	15.7
462.99847	7.2
469.90253	9.2
472.04742	78.3
473.09906	93.0
475.28033	48.5
476.08594	9.2
478.32239	19.2
484.36755	13.2
485.25244	14.9
487.31421	27.9
488.25122	10.5
489.15295	12.3
491.09631	562.9	b (4) (1+), b (8) (2+)-P
492.07788	80.5
492.99054	47.5
494.27551	36.4
496.07813	105.8
500.50934	31.2
504.83411	129.6
505.58368	79.4
506.37866	12.9
507.40784	2.6
511.17603	3.7
514.28485	24.2
518.52228	41.1
520.52039	5.7
521.55676	18.3
522.38538	4.1
523.19202	2.9
528.04718	4.2
533.56000	15.8
534.41180	7.8
536.28857	1178.2	y (6) (1+)
537.35803	211.1
538.46625	72.7
540.85468	21.5
542.17017	3.7
543.14606	31.8
544.36963	115.7
545.46637	82.5
546.61359	7.7
552.41821	6.8
553.34894	53.0
556.31854	6.0
557.10907	13.2
560.26605	8.1
561.26019	25.4
562.45294	884.1	y (11) (2+)-H2O-P, y (10) (2+), y (11) (2+)-NH3-P
563.48590	109.1
569.95428	11.9
571.42578	19.6
573.21661	16.8
574.51349	28.1
576.55792	17.1
578.01306	25.9
578.93054	55.7
580.57880	4.0
581.52716	9.7
586.24152	7.5
587.97382	123.2
588.61713	40.3
589.49835	22.9
591.24811	5.4
592.82977	20.6
593.43018	4.0
594.31097	20.8
595.13641	7.4
596.36664	22.1
599.35260	5.4
601.18195	4.6
602.53033	156.0
603.32202	37.9
604.15155	63.0
606.10309	604.0	b (5) (1+)
607.22498	249.5
608.25397	56.4
609.30963	27.0
610.85760	25.4
612.07306	104.7
612.67938	4.2
614.74084	2.6
617.19232	48.6
618.29108	26.1
619.22760	93.8
619.96240	262.7
621.10004	89.3
622.06146	80.0
623.48590	23.4
627.85992	38.5
629.17010	8.3
629.87543	4.9
634.25513	9.2
635.70294	11.4
637.42853	2282.1	y (7) (1+)
638.41656	501.1
639.35620	110.1
640.21423	15.0
641.02948	5.5
644.57538	18.2
646.54846	56.3
648.35028	32.7
649.26056	6.3
650.09882	61.2
651.26642	27.3
652.35089	27.5
653.21942	22.3
654.00336	27.8
655.25970	41.9
657.17950	4.9
658.49872	222.6
659.65631	74.6
661.15332	51.0
662.10333	33.1
662.71027	17.3
667.48932	1692.0	y (12) (2+)-NH3, y (12) (2+)-H2O, y (13) (2+)-H2O-P
668.39142	730.2	y (13) (2+)-NH3-P
669.62128	60.1
670.64172	66.0
671.82123	51.8
672.80365	36.5
675.15594	9.2
676.46979	10482.4	y (13) (2+)-P, b (13) (2+)-H2O-P, y (12) (2+), b (13) (2+)-NH3-P
677.46332	2180.9
678.53900	153.5
679.69525	72.0
680.49707	37.1
681.17322	16.0
681.90094	27.5
682.94073	12.6
684.26837	25.6
686.14801	9.5
687.25983	16.9
689.17700	74.2
689.96637	12.9
691.55408	9.5
692.39069	47.7
693.68994	349.6
694.75812	81.7
695.82355	6.9
697.24066	47.1
698.33679	62.2
699.20044	75.3
700.97125	53.3
701.94659	19.8
706.09479	42.4
707.55896	22.9
708.33594	4.8
710.29193	18.4
710.90607	22.7
711.78888	57.2
712.63116	14.3
714.16217	68.6
715.15302	190.5
716.37732	263.9
717.44635	271.1
718.35986	22.3
719.37354	46.8
721.89880	55.0
726.03674	336.9
726.98303	63.8
728.77374	31.7
730.47583	61.0
731.43243	113.4
732.93994	70.8
734.19623	533.4	b (6) (1+), b (13) (2+)
734.83221	16.0
735.44220	167.0
736.36340	136.0
737.13824	6.3
738.27191	18.1
740.47394	63.1
741.98480	96.4
743.86279	59.8
745.18085	36.4
747.45032	16.2
749.60278	201.9
750.63275	70.0
751.66711	32.5
753.24579	14.7
754.35956	27.4
758.30280	214.3
759.47833	653.5
760.58960	21.9
762.04675	23.6
763.38153	29.5
765.16510	99.8
766.06244	13.7
767.11804	89.4
768.26172	70.4
769.78552	16.2
770.41565	43.1
772.27777	36.0
775.28949	97.7
776.18982	56.7
776.93317	45.1
778.45398	11.7
780.54449	530.4
781.68610	168.5
782.74115	53.2
784.10010	33.7
785.09894	113.8
785.73602	126.3
786.64331	59.6
787.58411	42.6
789.52655	1522.7	[M+2H] (2+)-NH3-H2O
790.41577	451.7
791.48096	150.5
792.62250	113.8
793.61743	59.3
794.47296	151.9
795.37195	63.6
795.98883	26.7
796.87732	15.3
798.44977	2021.4	[M+2H] (2+)-H2O, [M+2H] (2+)-NH3
799.40961	229.2
800.28503	76.7
801.16907	7.4
803.48883	10.9
804.22266	12.3
814.82318	24.2
816.24054	88.2
817.30560	37.7
820.50665	44.3
824.14166	8.1
827.09802	47.9
831.33856	4.9
832.50238	3.1
836.41827	18.7
838.65247	8.0
840.12616	11.1
841.72754	7.9
844.18152	26.9
845.28290	35.8
846.20093	19.2
850.08624	22.6
852.85382	27.6
854.02020	43.7
857.26935	7.2
860.93280	47.3
862.19250	77.4
863.22290	74.8
864.10254	82.2
865.09222	18.8
866.18732	33.8
867.10272	15.6
880.31714	2066.1	y (8) (1+)
881.28583	935.6
882.22516	161.5
883.54956	9.4
885.11139	23.6
886.02948	6.0
888.70929	6.5
893.16968	4.0
893.86407	69.5
894.71460	20.2
895.61493	17.6
897.85889	18.0
898.92181	33.9
901.46429	13.9
903.46851	19.9
904.24713	28.0
907.20587	22.4
910.02142	12.6
910.94025	21.0
912.04706	3.1
914.64630	10.6
917.58405	65.4
929.20441	24.7
932.74884	115.4
935.37848	13.2
937.36151	11.1
941.57147	44.7
942.28827	31.3
943.23712	85.1
944.23926	28.5
947.21271	9.9
948.21771	10.2
949.31000	12.5
956.18060	20.2
959.19897	329.8
960.17706	270.4
961.08234	62.2
962.33551	26.2
963.05316	19.4
965.26416	21.9
966.46027	11.4
969.79913	14.8
972.22333	19.9
973.20581	94.3
974.40942	48.0
977.20728	849.4	b (7) (1+)
978.26605	378.4
979.32538	78.5
979.97388	7.1
981.60114	7.7
983.90851	7.2
990.27777	184.9
991.32208	995.3	y (9) (1+)-NH3
992.31134	496.6
993.38861	212.8
994.37335	51.8
995.31818	9.4
996.34906	11.7
1001.79852	19.3
1002.64630	6.3
1004.48804	12.9
1006.20923	8.2
1008.43304	860.4	y (9) (1+), y (10) (1+)-NH3-P
1009.48120	362.9
1010.40326	102.0
1011.25659	12.5
1015.09717	2.9
1016.27338	19.0
1019.58228	11.3
1020.41528	10.4
1021.68359	12.9
1022.53394	5.4
1023.34790	22.4
1024.14099	12.3
1025.24780	9.5
1027.72168	132.6
1028.67480	32.6
1029.59167	11.3
1031.61548	7.1
1033.31250	7.3
1035.07910	23.2
1035.70776	5.6
1036.39282	13.3
1037.27344	34.5
1040.36548	10.5
1041.56824	33.9
1042.48413	94.1
1043.33215	30.3
1044.62842	44.9
1045.55603	29.6
1046.32471	14.4
1047.11841	20.5
1050.31067	23.6
1051.09265	5.8
1053.76404	22.8
1055.28247	15.4
1057.09497	4.9
1058.10791	38.2
1058.95996	48.7
1059.76685	57.4
1060.39844	200.3
1061.34045	110.5
1062.47681	26.1
1063.37720	13.1
1064.88428	32.6
1067.51733	16.4
1073.55322	6.8
1074.60608	10.7
1078.13416	358.3
1079.25183	61.9
1080.23474	53.4
1083.20947	4.5
1086.12354	3.2
1087.96301	69.2
1089.21057	88.7
1090.29919	10.0
1092.38184	29.3
1099.01013	10.4
1103.49414	18.3
1104.83875	39.1
1105.67725	159.5
1106.47839	100.5
1107.11401	8.7
1108.32349	10.8
1111.61389	23.3
1112.47925	38.1
1116.12695	13.1
1117.27185	23.2
1120.75623	11.4
1123.34326	2604.6	y (10) (1+), y (11) (1+)-NH3-P
1124.36548	1210.5
1125.39819	442.4
1126.50244	114.6
1129.31580	41.4
1130.15918	46.0
1131.19324	39.6
1133.54187	13.7
1135.37939	9.6
1137.13184	20.3
1138.90601	12.3
1141.70435	19.9
1147.18103	69.6
1148.27087	133.5
1149.33545	33.4
1151.98169	11.7
1154.50464	5.8
1155.33276	4.0
1158.58972	5.8
1161.49658	17.7
1164.84814	31.8
1165.45142	126.1
1166.32410	51.3
1167.56470	25.6
1170.10254	9.8
1181.94214	9.5
1183.28149	8.1
1184.09827	23.0
1185.90161	13.1
1188.68115	12.3
1190.24084	22.2
1195.35156	19.7
1196.57495	7.5
1197.91589	23.1
1198.54541	30.1
1199.16589	13.2
1202.25354	34.4
1203.37451	72.1
1205.44604	48.5
1206.39136	11.5
1207.38940	44.7
1208.04565	26.8
1215.98132	88.1
1216.64880	8.0
1217.32397	13.2
1220.25488	308.8
1221.33630	300.7
1222.23083	89.3
1223.31897	26.3
1225.54517	21.7
1228.66382	7.5
1234.01367	136.7
1235.43628	78.5
1236.17444	10.4
1238.33020	4526.1	y (11) (1+)
1239.37988	2138.0
1240.38123	722.9
1241.41284	106.5
1242.68591	14.0
1245.63708	18.5
1248.09680	9.5
1249.74390	41.4
1252.12366	131.3
1253.32568	89.2
1254.02039	4.7
1255.31604	17.8
1256.17041	11.0
1259.55981	13.1
1260.23254	12.5
1267.26624	36.3
1269.35767	24.6
1270.87463	34.7
1272.64685	9.2
1282.17847	10.9
1286.17041	30.3
1287.23730	44.2
1298.06653	33.2
1303.30737	44.7
1304.23669	126.2
1305.38806	8.3
1307.42981	15.2
1309.52563	5.7
1310.41162	18.0
1311.19617	17.4
1315.36438	63.7
1316.38916	3.7
1317.26575	7.2
1321.31628	100.0
1322.34839	66.1
1323.43213	33.4
1332.46814	48.6
1333.48010	95.0
1334.55054	171.9
1335.48669	62.5
1336.37280	28.1
1339.36926	147.2
1340.16699	76.7
1341.24646	38.2
1344.04333	9.7
1346.97046	5.2
1351.37952	1946.5	y (12) (1+), b (13) (1+)-H2O-P
1352.45581	1328.0	y (13) (1+)-P, b (13) (1+)-NH3-P
1353.54846	403.9
1354.55542	58.3
1361.06299	27.0
1362.32080	7.8
1363.83984	7.8
1368.16248	9.5
1370.52527	8.0
1378.22009	9.4
1380.03442	14.8
1382.08154	11.3
1384.30701	11.4
1395.36755	28.7
1396.40637	72.0
1397.48511	24.2
1398.15466	4.0
1413.24695	24.5
1413.88831	15.5
1415.11243	26.7
1417.47119	12.9
1420.65869	3.5
1423.33142	22.5
1431.45056	22.1
1432.46411	44.0
1433.85291	14.5
1434.50378	9.2
1442.89587	24.3
1449.33264	165.2
1450.23645	166.8
1451.21643	32.7
1452.68628	32.8
1460.46936	153.1
1461.36975	18.5
1462.32483	30.4
1467.32532	216.9
1468.30725	163.9
1469.23474	43.8
1470.40173	8.6
1484.95740	8.8
1485.78418	12.2
1510.63818	16.5
1541.57300	23.2
1574.78162	16.8
