# Supplementary material for: Phosphoproteomic Analysis of Platelets Activated by Pro-Thrombotic Oxidized Phospholipids and Thrombin
Source: PLoS One. 2014 Jan 6;9(1):e84488. doi: 10.1371/journal.pone.0084488 (PMC3882224; doi:10.1371/journal.pone.0084488)
Supplement: Annotated Spectra S5 — (ZIP) [file pone.0084488.s008.zip › YWPQEAGEYAVHVLCNSEDIR_-14_2_158506.txt]

m/z	i	matches
268.21338	40.8
271.17664	39.8
278.18518	14.7
288.21796	323.8
292.16116	12.6
302.03098	54.5
304.11292	69.0
305.10400	84.2
312.02536	12.6
313.18317	28.4
316.13971	18.9
317.40399	24.0
318.09119	41.0
322.22638	767.4
323.37949	40.6
327.10107	43.2
328.18445	42.1
334.30881	48.4
337.99371	12.6
340.20389	14.3
341.46667	33.5
345.11581	47.0
347.17831	15.7
350.18414	793.0	b (2) (1+)
351.29767	35.3
352.30969	33.7
355.37836	65.4
357.17035	72.9
361.39935	49.3
373.43216	28.4
380.93738	62.7
385.27838	34.4
388.23895	91.7
396.23724	95.2
397.22083	52.6
399.14233	47.0
403.20917	251.0
406.16748	17.7
413.09576	50.6
415.56104	37.1
421.04657	82.6
428.36499	9.4
436.51147	49.5
438.16528	62.1
439.22424	27.3
446.07312	36.1
450.49365	11.5
457.00555	104.6
460.10541	53.4
461.53198	32.2
462.30023	39.8
465.40649	56.5
466.90741	64.5
468.16974	106.5
469.41309	25.4
474.35791	48.1
475.32098	48.9
477.32220	17.4
479.42651	76.1
483.14392	46.0
484.38312	107.9
485.46753	48.4
486.37018	47.1
487.29822	9.4
490.15741	34.7
493.58618	25.4
494.22095	69.9
495.34338	22.1
497.07916	43.8
498.32117	37.0
499.12610	8.3
501.20331	31.2
506.12134	20.6
508.80615	138.8
511.42761	82.9
514.82288	181.3
517.89008	47.4
519.42444	236.6
523.72235	31.9
524.41687	89.2
528.19763	16.4
530.48737	78.9
532.16461	67.0
539.33325	45.6
541.15741	30.7
544.14734	28.1
547.17645	67.1
549.39941	12.6
551.25525	14.7
551.96411	42.2
555.58929	16.8
556.92291	71.5
558.37659	67.0
559.45459	61.3
561.43518	104.9
562.80072	70.2
568.39374	22.0
569.38287	50.6
571.47992	22.9
575.45978	30.1
577.28473	12.6
578.36981	69.8
579.68536	30.2
580.38727	104.9
583.36621	54.5
584.46448	34.3
591.22205	336.0
594.44104	36.5
595.19635	52.4
596.44794	405.1
597.19415	132.8
600.02777	12.6
602.85425	22.8
604.74329	20.9
606.21802	140.0
607.39734	49.7
608.90387	16.8
609.56152	26.3
610.89044	122.5
615.54913	58.5
619.02405	93.8
621.69611	105.1
624.23700	158.8
626.16211	35.3
626.82977	16.6
628.53772	41.8
629.48822	47.9
630.72662	154.4
632.36542	48.1
633.28900	60.7
634.42334	49.0
640.57678	30.7
641.26917	39.7
643.06836	94.2
644.47125	155.4
645.25629	119.0
650.60712	73.7
652.13239	81.9
653.67999	103.0
654.47363	78.5
655.62695	111.2
656.54492	103.9
659.75885	56.9
662.32184	70.6
664.62347	42.7
666.20551	208.5
669.96686	9.4
670.95178	14.3
676.01581	56.6
677.46002	55.8
678.40155	16.0
679.83289	224.0
680.58392	111.4
682.32837	135.4
683.30341	131.3
685.60034	166.8
687.32672	54.4
688.64844	81.4
691.05042	38.9
693.44928	60.8
695.41449	95.2
697.17621	43.4
698.56659	114.2
699.84882	13.6
701.28607	37.5
702.35382	23.8
703.37683	112.7
704.10309	162.6
706.90063	103.2
708.35748	35.4
709.82465	39.2
711.02740	163.9
712.36420	227.6
713.39868	11.5
715.18103	96.0
716.09338	251.3
718.53979	38.4
719.43628	30.2
722.28247	184.6
723.00470	150.1
724.33966	459.2
726.73419	145.8
728.75562	719.9
729.81134	11900.5	y (19) (3+)
730.66870	947.1
731.39001	297.1
732.15955	115.1
733.52264	154.1
734.28717	84.0
735.04742	23.0
736.78699	77.7
737.96875	196.6
740.34637	134.0
742.27026	51.7
743.79681	109.5
744.87433	40.7
746.61407	112.7
747.28168	74.3
749.14319	152.0
751.20868	73.9
754.59686	245.1
755.73492	108.8
757.97479	229.6
759.07489	194.8
760.31525	193.9
761.70050	55.6
763.45569	309.6
764.36310	10.4
765.35223	75.5
766.52008	183.3
767.47382	171.1
768.21973	158.9
769.40009	40.7
770.59515	74.6
771.64240	65.5
772.86932	243.0
773.62067	52.0
774.59912	112.0
775.21204	37.5
775.82867	123.7
777.07965	182.1
778.23981	202.3
779.17114	151.2
780.61237	152.6
781.60211	114.8
783.22217	127.5
784.06201	182.6
786.22443	64.1
787.69684	544.6
788.52130	928.4	y (13) (2+), b (20) (3+)
789.47211	338.8
790.27325	449.5
790.94550	51.5
791.81830	294.7
792.53741	327.7
793.33850	147.2
794.10480	204.3
795.30499	191.0
796.14923	727.7
797.22400	840.2
798.09003	185.5
798.98053	202.3
800.53949	566.0
801.80072	309.2
802.63947	127.5
803.39606	20.9
805.32141	65.1
806.52618	1311.1
807.32660	1181.4
808.11615	358.6
809.85345	206.4
810.81305	121.2
812.37958	7677.6
813.33551	1919.4	b (14) (2+)-NH3, b (14) (2+)-H2O
814.36237	219.4
815.37396	224.1
816.06543	245.7
816.76263	295.1
818.19238	104.5
819.01984	738.5
819.94379	141.6
820.58746	992.7
821.26581	124.5
822.07355	116.0
823.23132	365.1
824.08057	265.9
825.40778	149.5
827.46674	1498.1
828.57880	817.9
829.41431	458.6
830.59552	795.4
831.90497	398.2
832.61310	204.6
833.52655	439.7
834.44312	174.1
836.06073	3267.4
836.94806	449.2
838.36945	106.9
845.66632	55.4
851.89349	80.0
853.05377	54.4
854.93298	61.9
857.62311	140.2
858.42499	64.0
859.47003	42.8
862.23175	224.5
863.38293	24.1
865.46191	19.9
866.67834	125.9
869.67682	84.0
870.82367	134.9
872.34174	113.5
873.62042	44.7
875.17535	124.3
875.82660	56.2
881.62360	267.9
883.16791	34.8
886.61517	13.6
887.32794	178.0
888.04926	30.4
890.83392	164.3
893.30139	182.5
894.49335	39.4
895.37872	142.5
897.34583	131.7
897.95740	115.3
901.93182	233.4
904.08502	56.6
907.07349	78.4
911.21063	214.5
912.52240	87.3
915.96759	120.6
917.03687	883.6	y (16) (2+)
917.68896	44.6
918.56281	71.8
919.51025	59.7
920.49115	159.8
921.53729	152.5
922.23883	98.8
923.56586	187.2
927.16779	96.1
928.51416	262.9
930.60352	125.6
931.76007	196.2
934.26385	21.0
935.57465	76.9
936.61432	94.6
937.39600	80.4
938.60114	161.2
940.31641	176.4
941.13898	19.6
942.40625	24.4
943.75714	108.4
944.97223	28.4
946.55573	113.1
947.67181	155.0
948.59076	54.3
949.32990	44.5
950.54614	799.1	b (16) (2+)-NH3, b (16) (2+)-H2O
951.43549	109.7
952.37982	371.4
953.31354	59.4
954.23950	213.3
955.85382	38.6
957.02496	59.6
957.85260	25.9
959.56842	251.4
961.08917	249.6
964.31659	93.3
965.15887	80.3
968.52979	84.1
971.90314	134.1
973.45111	252.5
978.04883	132.8
979.01056	255.1
981.79712	605.1	y (17) (2+)
983.17401	16.8
985.13593	61.7
986.38483	49.1
988.22314	88.0
989.31274	143.9
990.25568	206.5
992.71313	233.6
993.64789	80.3
994.34698	71.3
995.00171	74.1
996.30176	219.0
998.61505	106.9
1001.28192	131.4
1003.64502	83.7
1004.27789	34.4
1005.15753	136.7
1006.48950	223.9
1008.16919	242.9
1009.90973	32.5
1011.99615	62.7
1013.12744	33.6
1014.38776	90.2
1015.49762	45.9
1016.82153	304.6
1017.62994	134.5
1021.16431	184.5
1022.03589	58.7
1023.81451	51.6
1024.86975	104.8
1026.17383	412.6
1027.36682	177.5
1029.03186	38.6
1031.49109	39.4
1032.53833	12.5
1033.40735	56.7
1034.83972	130.6
1035.53198	15.9
1037.01807	176.5
1038.05627	23.2
1039.21643	346.6
1039.97632	63.0
1040.59509	131.8
1042.19336	204.2
1044.77148	103.8
1045.77966	430.6
1046.49695	107.0
1047.64465	40.5
1048.38098	96.1
1049.35901	208.8
1050.18701	43.4
1051.10217	57.4
1052.33447	152.1
1053.59155	42.8
1056.62952	157.2
1058.06714	166.4
1059.39148	66.5
1060.19666	89.2
1061.16687	349.3
1062.22400	275.0
1064.78198	43.9
1066.84741	79.0
1067.73779	156.3
1070.85583	94.8
1072.05115	18.8
1075.48340	83.5
1076.58215	240.9
1077.51685	40.8
1078.63464	47.1
1080.05176	147.3
1081.39441	56.1
1082.49585	137.7
1083.26196	59.3
1084.24841	54.3
1085.14648	504.0
1086.10193	259.7
1087.08398	143.8
1088.83398	177.2
1090.27637	162.9
1092.20630	384.4
1093.93018	11967.0	y (19) (2+)
1094.57288	7585.4
1095.58228	395.3
1096.84766	158.2
1097.93555	107.3
1099.01318	78.5
1099.75696	29.1
1103.46777	92.6
1104.36462	50.3
1107.06555	158.2
1111.18188	121.0
1112.35730	91.5
1114.55261	81.4
1115.37573	200.4
1116.45654	122.0
1118.32324	167.6
1120.34973	112.0
1123.54248	323.4
1125.00098	1549.8	b (9) (1+), b (19) (2+)
1126.03833	44.9
1127.28870	192.7
1128.38965	300.7
1130.22864	16.9
1133.30518	195.8
1134.46204	103.5
1135.97693	83.3
1136.67456	43.9
1139.38672	163.2
1140.57495	35.2
1142.57886	39.1
1143.26147	24.2
1145.13196	197.3
1146.77246	41.6
1147.73804	12.7
1149.16394	85.5
1149.88477	79.7
1151.59009	115.6
1153.26099	151.4
1154.37000	106.6
1155.03308	52.1
1155.99365	99.3
1163.64355	26.3
1164.54504	38.7
1166.59424	118.5
1167.48486	110.0
1168.49121	126.8
1172.66064	223.5
1174.25391	63.1
1176.24731	186.0
1177.44861	163.2
1178.58862	106.3
1181.79443	347.4
1182.49951	460.9
1183.52856	270.3
1184.39636	160.0
1185.27979	267.6
1187.91699	55.1
1189.02942	67.2
1189.65625	116.6
1192.54419	35.3
1193.95007	50.3
1195.07849	73.9
1197.05054	33.4
1201.48486	88.3
1203.00391	17.9
1205.62573	66.1
1206.47083	21.9
1208.73816	87.3
1210.22632	78.0
1211.17517	54.5
1212.26807	150.5
1213.96631	27.0
1214.77405	33.4
1216.63916	117.3
1219.21094	44.2
1220.02441	9.4
1221.03955	49.1
1223.41321	65.4
1229.76965	17.5
1230.41089	18.9
1233.63599	33.8
1236.50854	36.5
1241.53979	17.8
1242.48828	55.5
1243.44727	60.9
1245.64807	76.4
1248.87720	99.4
1249.69434	59.8
1252.09656	26.0
1254.60889	70.4
1255.29443	49.4
1257.69006	45.1
1258.55139	32.2
1267.24939	58.5
1268.78735	41.8
1272.70422	58.1
1275.60901	109.6
1283.41650	65.3
1284.03235	11.8
1285.36096	26.0
1287.57324	26.1
1289.83191	84.6
1291.16956	75.3
1294.59827	210.2
1298.85681	69.6
1305.47461	49.0
1306.93628	108.9
1317.82690	54.0
1322.27698	85.3
1329.47119	64.9
1331.82263	29.5
1337.82483	10.4
1343.56006	11.5
1348.52271	15.4
1351.45300	31.6
1360.25378	111.7
1381.08411	102.4
1388.58191	91.8
1391.45862	74.2
1399.70801	38.6
1405.17322	244.5
1412.05627	16.7
1413.91675	81.2
1418.99622	39.3
1426.50110	104.7
1432.40247	52.9
1442.34424	23.2
1443.49976	51.3
1445.52014	97.9
1454.71399	22.7
1459.57947	70.6
1463.61243	22.1
1473.62939	11.5
1475.72424	192.9
1479.60364	36.7
1480.95532	89.4
1489.05798	13.4
1489.77966	47.2
1491.50085	35.8
1492.17493	20.7
1496.84900	72.6
1502.48511	96.2
1504.34094	33.4
1524.64343	89.0
1525.36145	43.4
1526.57434	32.6
1538.92664	22.1
1542.35181	77.0
1543.49109	95.2
1544.36426	96.9
1559.15210	21.0
1563.48523	37.8
1611.08508	22.1
1628.07507	66.7
1672.93726	47.3
1674.48462	22.8
1749.87659	27.3
1756.73511	48.7
1761.47595	34.0
1808.76819	29.3
1816.96252	28.3
1828.59070	22.1
1855.73743	43.3
1899.78845	126.9
1900.90417	49.4
1944.34387	30.2
