# Supplementary material for: Phosphoproteomic Analysis of Platelets Activated by Pro-Thrombotic Oxidized Phospholipids and Thrombin
Source: PLoS One. 2014 Jan 6;9(1):e84488. doi: 10.1371/journal.pone.0084488 (PMC3882224; doi:10.1371/journal.pone.0084488)
Supplement: Annotated Spectra S5 — (ZIP) [file pone.0084488.s008.zip › YWPQEAGEYAVHVLCNSEDIR_-16_2_137999.txt]

m/z	i	matches
243.01196	17.3
248.31956	102.4
260.26028	73.5
261.31360	36.0
274.29849	59.8
277.45587	204.1
278.37408	82.5
288.24060	1699.9
289.31427	225.7
290.22839	69.9
305.29309	120.5
306.23560	26.6
308.37000	157.2
310.33707	28.2
310.99713	220.6
314.03909	35.9
317.26178	52.9
322.19080	2693.8
323.15378	637.2
325.21054	95.5
328.29657	63.5
329.16519	22.8
332.94955	246.2
334.23004	35.8
335.04025	169.7
338.18204	39.4
341.49258	97.9
342.91064	185.4
345.18848	30.3
350.10617	5945.7	b (2) (1+)
351.15027	950.1
352.22913	185.1
355.33682	556.8
356.35864	69.8
375.50439	26.8
385.47263	22.8
386.40234	63.7
396.60168	28.5
401.28357	132.0
403.38739	169.9
404.35773	97.9
406.78625	47.2
408.20947	84.1
412.20721	141.9
413.13885	109.0
420.37097	47.2
421.31506	87.3
424.17609	21.0
427.83569	191.0
429.31506	39.7
431.50867	33.8
432.25488	62.1
446.48865	112.6
447.93585	51.2
450.11340	127.4
451.45410	67.4
461.30304	24.5
462.91071	91.7
464.94708	76.9
466.09363	88.9
469.36133	212.7
470.37732	107.3
473.24091	81.0
475.39294	43.5
476.32104	66.0
479.06323	78.9
480.28027	374.6
483.42267	123.4
484.55334	102.9
486.45966	54.4
491.14166	109.3
496.43994	62.3
497.05383	32.8
499.20264	87.7
500.46338	123.5
502.06525	57.3
504.42535	122.3
505.25195	22.9
506.71490	48.6
507.67596	34.0
514.89594	439.8
518.40155	114.8
520.39978	216.7
523.38507	61.7
526.27667	77.2
532.34003	186.1
533.30249	83.0
534.62860	58.1
536.17963	81.5
541.09979	30.2
542.30243	228.7
543.01550	48.6
544.14575	92.1
546.94586	21.0
547.76208	41.6
552.17633	139.8
556.28931	192.2
558.25012	50.9
561.60785	139.6
566.11359	64.1
569.01178	146.8
573.59790	104.9
575.41559	90.1
576.20331	77.4
576.96332	67.3
578.28198	94.7
579.17426	49.1
582.12067	242.7
583.88873	185.9
587.14905	137.2
589.36615	119.5
590.52435	58.6
591.39038	193.1
594.47675	30.4
596.06366	66.6
597.34521	83.2
599.58240	194.8
600.30115	84.1
602.72266	52.3
604.50604	43.1
612.29230	217.1
613.16296	154.7
616.48981	77.2
621.81146	521.1
622.71185	232.2
623.43475	316.7
628.23773	149.2
633.81226	96.1
634.43726	30.3
635.39130	26.6
639.51593	60.4
640.43994	62.4
642.13324	503.6
643.29199	201.7
645.40881	101.2
646.11566	218.7
647.89972	617.3
652.63110	91.7
654.21802	421.2
658.55096	57.9
663.39813	17.3
664.42975	45.4
668.13153	28.0
669.97662	130.0
671.95197	255.5
673.38031	86.3
676.21045	54.2
677.64954	287.1
681.05267	22.3
682.08472	49.2
682.90381	227.1
683.56854	91.0
685.66492	114.2
686.40680	116.1
687.34857	73.6
688.33868	35.9
694.94952	223.3
697.68036	54.8
700.03784	392.0
701.15155	766.5
701.80011	126.2
703.64752	616.6
704.46552	879.5
705.23993	113.0
706.24084	28.5
707.55109	526.2
708.18018	29.1
711.99249	106.7
714.63605	55.5
715.59851	60.8
717.09052	922.2
719.42865	37.8
724.20868	2716.8
724.86786	186.9
725.81586	213.9
726.67548	99.9
729.39703	1148.8
730.13019	90297.1	y (19) (3+)
731.82349	1788.2
733.08087	563.3
733.89764	533.3
735.07172	374.6
737.02863	86.0
737.82538	238.0
738.95782	220.6
741.38049	248.3
742.07550	70.7
743.31360	69.7
744.95612	495.9
747.23340	304.0
747.84625	28.5
749.70636	39.7
750.77191	288.2
752.15076	420.5
753.27954	267.2
754.92505	54.8
757.41931	240.4
758.13110	95.4
759.64203	99.2
763.05426	73.0
764.59735	279.8
766.20459	960.3
769.21509	95.6
770.11963	99.1
771.28888	74.8
773.49390	114.6
775.07343	1445.1
776.01068	744.4
777.17059	188.1
777.84930	170.0
778.60553	235.3
779.61145	144.1
781.13623	215.6
782.47919	302.4
783.33514	184.2
784.68903	65.7
786.67834	237.5
787.31836	787.0
788.48859	1391.2
789.73938	923.0
790.59332	322.9
791.74310	214.1
792.37256	1723.2
793.11658	266.3
795.77020	365.7
797.42041	742.3
798.64087	452.6
800.06256	496.6
800.92108	403.8
803.64282	429.9
806.38519	74.8
807.48737	516.1
808.11407	160.8
808.78943	80.5
809.89844	442.1
812.71094	714.8
813.77411	748.8
814.46881	44.7
815.09229	54.3
816.30896	1033.8
817.21539	317.2
818.32782	544.0
819.71741	405.8
821.42010	115.1
822.09613	963.9
823.02399	1652.7
823.86530	553.1
824.52191	335.2
825.52209	814.8
826.21149	195.3
827.19373	679.5
828.01385	920.8
829.41193	117.3
831.10675	247.0
832.29248	622.5
833.47943	241.0
834.26971	1039.7
835.30365	282.5
836.18561	2227.1
837.40906	412.8
838.18109	381.2
845.95734	226.9
848.03839	224.8
853.85388	185.8
857.45239	42.9
860.59637	60.6
862.99542	80.9
865.26660	19.2
868.28778	508.8
869.06018	263.4
870.24561	115.4
872.28558	52.4
873.38965	101.0
874.56842	429.0
875.55829	169.7
876.20142	293.7
877.05249	300.7
879.32672	36.1
880.48798	172.4
881.65118	2704.5
882.43085	1121.4
883.21210	278.7
884.50458	127.3
885.27826	142.3
887.27509	84.7
888.58850	186.7
889.24335	54.3
893.17743	1896.4
894.12311	502.2
895.05811	178.6
902.83057	41.6
903.89063	127.2
904.52002	65.9
907.81464	338.4
909.90607	71.1
910.52216	100.0
911.23212	21.0
911.99957	524.5
913.63080	151.4
917.10791	4898.8
918.12592	589.6
918.88800	173.1
919.56543	86.5
921.03497	314.6
922.76691	131.5
924.72729	193.9
928.16211	149.1
930.74164	144.6
931.78876	324.3
934.62695	84.3
935.70850	172.2
936.55560	112.3
939.83423	881.2
941.13306	348.0
942.46234	39.2
944.31915	215.7
945.30884	307.9
948.74677	221.9
950.37524	2256.1
951.14545	1212.1
952.04028	543.8
952.64606	441.7
956.37518	79.1
960.57367	117.9
961.54364	552.3
963.39801	66.0
965.43488	301.7
966.59979	89.0
969.40552	76.8
972.93170	144.6
973.86505	160.5
975.10150	376.4
976.37842	28.5
977.21759	218.9
978.08466	136.5
981.51227	2123.9
982.53168	621.7
983.26178	19.9
984.14642	60.3
985.10107	107.3
987.42462	21.0
988.42548	75.9
989.96216	624.9
990.87622	321.7
994.57397	15.4
996.73334	189.9
997.36786	67.3
998.66211	391.4
999.31439	112.6
999.95465	50.3
1004.02557	358.7
1005.61798	46.7
1006.57275	737.9
1007.60480	673.2
1008.45483	138.2
1010.08661	43.7
1011.04669	61.7
1014.43188	293.5
1019.86737	169.7
1022.16071	174.0
1024.53772	43.9
1025.82288	209.7
1026.71338	52.4
1030.41992	30.4
1032.34290	213.3
1034.59912	62.3
1035.35535	15.4
1036.50586	407.6
1037.47290	396.3
1038.24377	26.9
1039.83923	319.8
1042.51440	41.6
1043.99719	71.8
1044.88281	342.1
1045.95044	1003.5
1046.87622	530.8
1049.74841	24.7
1051.40906	71.0
1052.24109	148.7
1053.10339	67.8
1053.84460	763.3
1054.61072	96.5
1055.35132	21.0
1056.04443	136.5
1060.43933	638.6
1061.55945	194.1
1063.08105	305.6
1066.70044	91.7
1067.79041	196.0
1068.85278	293.1
1069.77661	101.1
1070.73804	19.1
1072.34131	136.3
1073.03833	35.6
1076.38745	159.5
1077.43530	550.8
1079.83203	30.6
1081.26843	52.9
1082.38623	74.8
1083.03003	314.2
1083.96667	120.0
1084.95557	783.9
1086.08130	1597.8
1087.02954	164.2
1087.78601	97.3
1088.64441	163.5
1091.46802	185.1
1093.96692	51248.4
1094.74658	108329.0	y (19) (2+)
1096.77075	412.2
1097.56970	596.8
1098.28052	260.0
1099.25537	277.1
1100.09082	331.3
1102.25269	73.9
1103.77246	99.7
1105.37976	308.8
1106.52222	344.4
1111.38330	41.1
1112.58191	118.0
1116.27197	184.1
1117.56238	39.7
1119.38391	131.7
1120.27051	362.8
1124.22095	451.2
1125.26196	3674.1
1126.09619	2206.1
1126.75171	589.9
1127.64014	229.7
1128.34106	179.8
1130.57141	66.0
1132.07593	182.0
1136.21167	43.0
1138.63855	63.6
1139.45605	97.4
1144.06519	320.7
1145.09863	30.4
1146.64722	275.4
1147.50757	96.6
1151.64697	102.9
1152.44678	90.9
1154.22314	677.6
1155.05908	78.5
1158.96094	24.3
1160.66431	72.3
1162.71313	84.2
1163.88745	89.8
1172.30835	51.0
1173.56958	603.1
1176.06335	106.7
1177.56714	132.9
1178.55884	62.0
1181.41638	540.0
1182.31030	668.3
1183.54065	627.5
1184.17798	32.7
1185.21509	232.7
1186.08350	89.4
1187.91614	22.9
1191.39648	205.7
1192.36328	311.4
1194.57837	384.6
1195.51440	365.8
1196.95435	31.7
1200.67212	96.9
1209.59705	26.7
1212.10791	476.9
1213.31909	105.6
1217.78625	149.9
1223.64819	88.0
1225.67407	66.7
1227.49597	225.6
1238.35999	102.9
1242.56421	337.6
1243.94861	56.9
1244.69922	37.4
1246.73987	39.3
1256.78882	197.6
1261.46729	24.7
1266.63733	222.1
1268.44604	28.5
1275.85437	28.5
1276.60437	136.7
1278.58252	87.6
1280.69080	135.8
1281.55969	174.4
1283.93787	51.0
1287.65466	177.5
1288.38611	144.9
1290.48877	86.6
1294.34802	530.3
1295.37073	451.9
1296.39563	329.5
1307.86145	30.4
1309.67822	60.4
1315.36438	28.1
1318.38245	413.1
1319.09045	26.7
1329.36572	178.3
1341.56567	213.6
1342.23083	62.1
1345.28845	58.1
1350.43848	91.7
1355.19275	50.6
1358.38904	48.8
1360.48059	30.4
1377.38660	54.2
1387.14014	54.7
1389.43335	30.4
1395.43323	43.5
1396.27014	128.5
1397.45569	46.8
1405.86060	99.3
1413.56873	89.8
1415.00378	57.0
1419.50476	121.4
1420.57776	17.6
1423.65833	45.2
1426.28308	39.3
1432.39465	267.4
1450.81750	108.0
1454.92395	81.6
1456.06628	63.7
1459.43665	71.6
1466.45300	22.9
1479.72668	24.7
1489.29663	123.3
1490.60059	299.7
1524.32654	70.6
1526.54236	20.7
1545.25610	54.8
1546.76270	51.0
1554.91321	84.0
1559.25500	123.2
1576.06177	49.1
1589.61450	75.0
1597.38806	99.1
1603.57581	28.6
1623.48816	62.6
1652.91565	81.9
1654.17163	119.4
1655.67517	174.3
1673.98950	62.6
1676.96228	47.5
1705.64417	41.5
1761.49243	28.6
1762.52649	30.4
1785.66528	203.2
1804.81653	111.3
1837.75708	73.9
1899.72046	635.5
1900.97229	433.6
1901.94312	264.1
1918.12329	104.8
1928.92847	41.6
1936.82458	59.1
