# Supplementary material for: Phosphoproteomic Analysis of Platelets Activated by Pro-Thrombotic Oxidized Phospholipids and Thrombin
Source: PLoS One. 2014 Jan 6;9(1):e84488. doi: 10.1371/journal.pone.0084488 (PMC3882224; doi:10.1371/journal.pone.0084488)
Supplement: Annotated Spectra S5 — (ZIP) [file pone.0084488.s008.zip › YWPQEAGEYAVHVLCNSEDIR_-17_2_147431.txt]

m/z	i	matches
244.62286	60.0
246.27354	102.4
260.00482	74.4
269.75528	60.7
271.01434	43.8
275.01996	38.0
277.21582	183.0
278.22043	80.0
287.15335	15.9
288.24704	697.5
305.36450	157.1
306.34192	66.5
316.42764	69.6
318.03296	48.8
319.05597	69.7
322.25253	1493.2
323.32703	360.4
324.37189	58.6
325.11990	34.8
327.51971	31.3
328.42831	57.8
333.02985	278.7
340.39178	75.8
341.76282	56.6
345.13339	76.6
348.10773	42.5
350.07617	4004.1	b (2) (1+)
351.25055	515.0
354.98694	197.6
361.19037	67.7
371.16718	32.5
372.58447	63.0
381.52234	13.1
385.05496	27.9
388.58325	31.0
401.16724	45.3
402.13184	17.3
403.65967	187.6
405.19604	54.3
413.51691	22.9
418.35529	27.1
421.17603	23.0
427.83282	22.4
429.00470	200.0
433.00934	42.2
439.44214	111.6
446.42932	100.5
447.05011	45.4
458.35089	69.0
467.98334	104.8
469.35187	231.8
470.27313	83.7
478.01385	66.8
480.10309	46.7
481.36890	11.7
482.80334	67.6
486.42346	28.5
488.30499	40.9
491.48688	60.0
494.43744	41.1
496.30469	59.3
500.66418	119.2
503.87872	51.6
506.38104	47.2
513.39404	43.9
514.88544	176.2
517.84424	24.4
519.24689	85.4
524.40192	30.9
525.50507	56.8
527.28339	30.6
528.21130	50.2
530.34430	77.7
532.26971	162.1
533.26691	17.4
535.38202	18.7
538.45361	72.0
541.52618	152.1
542.30469	97.3
545.53064	43.2
547.43890	49.5
549.03760	231.6
551.52423	13.1
553.26532	32.6
553.92999	102.2
559.44226	48.8
560.18884	70.8
564.04352	39.0
565.46716	61.3
571.12469	18.2
572.46783	68.6
574.48090	38.3
575.42657	73.1
578.43835	25.7
579.94952	69.8
580.86273	17.3
585.50848	16.0
586.64648	137.9
588.48480	142.3
589.37286	23.7
590.48883	14.6
591.35175	65.3
592.01019	235.0
594.27325	132.6
596.35956	141.4
598.61346	37.6
599.46857	41.9
600.64227	62.7
606.30884	41.3
607.39227	35.5
608.18933	16.0
610.43073	95.8
612.27612	24.3
614.49817	55.0
616.28497	33.5
618.00476	62.2
619.13043	155.0
620.16962	28.1
621.77985	71.4
622.54938	147.2
627.32025	37.8
630.81616	94.5
631.55103	40.8
633.52533	437.2
634.33405	125.7
636.52289	185.6
637.22241	64.5
638.37286	19.4
639.23151	363.2
641.32996	26.9
643.25989	39.8
644.23212	43.9
645.57172	64.5
648.10101	232.4
649.63037	45.9
653.48901	106.0
654.28815	26.4
655.99786	17.6
658.04224	19.4
662.53534	64.2
663.16486	33.7
667.34827	126.9
671.00946	334.5
672.07111	245.6
673.41376	33.8
678.89410	266.9
680.09393	235.5
680.83276	207.1
682.49115	123.6
684.04205	204.7
685.19470	321.2
685.86853	239.2
686.50507	27.2
687.10602	80.9
688.15741	122.1
689.70026	138.7
690.59509	135.3
693.12909	22.1
694.48810	56.4
695.85382	204.1
698.42401	130.1
699.28009	79.0
700.92395	106.4
702.61340	69.8
704.23724	306.5
705.30170	201.0
707.16779	362.1
708.09216	62.9
709.31482	158.0
710.99731	59.9
711.63947	120.3
712.94543	83.9
714.74188	31.2
716.60583	550.5
717.43018	16.6
718.65192	138.8
719.93756	167.8
722.10437	194.5
724.01862	617.0
724.69110	55.5
725.72888	236.8
726.92743	110.9
729.43872	1839.2
730.04950	40139.1	y (19) (3+)
731.76825	589.5
732.92145	413.9
733.88013	318.9
734.60541	141.2
735.78888	176.2
736.92053	67.1
738.70538	161.8
739.40411	288.4
740.85077	92.9
741.70557	129.9
742.83881	20.2
743.70691	78.3
745.00433	425.1
746.32758	21.3
747.09845	101.4
747.90350	213.7
751.07404	357.6
752.79510	173.3
753.57330	29.4
754.33795	22.5
757.49866	68.2
758.91968	165.1
761.77112	168.1
762.55475	47.2
763.49481	228.1
764.20050	94.7
765.15399	62.2
766.22955	182.5
767.48639	339.9
768.44092	128.4
769.65924	316.8
770.64178	260.6
771.86554	226.7
772.98639	100.2
774.89026	615.8
775.49469	725.6
780.54712	108.8
781.48059	58.6
783.56293	398.0
785.03534	111.2
786.56866	210.0
788.38556	740.6
789.59735	1199.7
791.00470	178.3
791.94446	1235.2
793.02344	412.8
794.65759	158.8
795.33337	42.5
796.83063	768.1
797.99683	383.9
798.76636	16.0
799.71094	48.7
801.03107	227.2
802.03864	113.2
802.68115	22.8
804.76917	96.7
806.94659	142.5
807.60712	570.4
808.49237	438.5
809.42639	226.0
810.36926	29.2
811.05121	542.0
811.94543	376.9
812.60651	4539.5	b (14) (2+)-H2O
813.53540	1308.0
815.82922	232.8
816.88007	525.1
818.43829	276.2
819.43182	370.6
820.19769	376.8
820.90472	447.4
821.94763	640.8
822.74188	176.3
823.50836	127.5
824.60663	237.6
825.98541	550.1
827.50867	547.0
828.24432	672.8
829.01361	380.9
829.75439	328.4
831.10828	102.3
832.07648	728.4
832.95856	261.2
833.98517	951.7
835.04010	92.1
836.46106	1180.1
837.51239	346.2
839.05231	62.6
846.72357	13.1
849.40485	34.1
855.55139	108.8
859.29462	76.7
860.30780	106.7
862.14331	356.7
863.33832	155.4
864.32599	164.2
867.32953	254.3
870.47406	106.7
871.18573	14.6
875.21881	245.0
876.10663	246.1
878.45282	90.8
881.49023	1437.5
882.21411	1156.3
883.18365	272.3
884.81000	94.9
888.54419	94.6
889.32355	33.9
893.28442	706.4
894.35284	245.2
898.92181	128.5
900.46039	105.0
901.21997	214.0
903.43530	14.6
906.01703	74.0
907.15509	194.5
908.13495	257.2
908.88208	41.2
910.48389	110.3
912.16284	324.6
913.33649	236.8
917.45953	2798.2
918.72565	92.1
920.51141	265.4
921.78290	128.3
922.40363	307.6
923.04590	121.9
928.08173	380.4
930.25226	491.5
931.43848	209.8
932.79181	71.2
933.55878	129.9
934.76617	55.8
935.89203	176.3
939.13751	272.5
940.02386	207.2
941.12372	83.2
943.09717	15.9
945.29694	131.4
945.98218	33.5
948.04401	153.5
948.86139	85.2
950.27216	1179.2
951.06012	1132.5
951.84650	49.6
952.65497	950.6
953.64569	18.7
955.37054	62.7
956.63947	176.4
957.57916	165.6
959.08893	209.8
960.12469	33.4
961.42432	161.2
962.48267	34.4
963.15009	60.5
964.70563	46.0
967.45892	94.9
968.46362	131.1
970.14655	237.7
972.32397	522.5
973.14935	85.7
976.86639	135.9
978.22699	404.6
981.29266	491.9
981.93164	426.9
982.74658	134.9
983.66132	98.1
984.52246	291.6
985.65106	325.3
987.16919	65.3
988.41754	158.2
989.37848	353.4
990.61859	347.2
992.62616	67.0
995.49249	58.5
996.82135	232.5
998.73578	337.2
999.36761	144.0
1000.62018	151.7
1001.23737	12.1
1002.77533	190.7
1004.24567	61.9
1005.38971	31.3
1006.37622	472.9
1007.50592	374.2
1008.61298	69.8
1009.63818	134.6
1010.62177	14.5
1012.02777	188.0
1013.05280	82.7
1014.05255	55.1
1015.12128	178.3
1016.90436	119.3
1017.61871	111.6
1019.73999	54.1
1022.30133	192.7
1023.83942	174.9
1026.35889	596.1
1027.25330	123.5
1028.52686	58.7
1030.79321	75.2
1032.18506	229.0
1035.28503	10.4
1036.37927	208.9
1037.00195	303.7
1037.68652	356.2
1039.66370	57.0
1040.38733	17.3
1041.22278	146.4
1042.28418	40.4
1043.58862	39.8
1044.41638	33.9
1045.49463	732.9
1046.24744	440.3
1048.38525	34.3
1049.77563	291.5
1050.52380	42.4
1052.44470	67.0
1053.39209	639.3
1054.27600	396.3
1054.96240	46.4
1056.34790	74.9
1057.47754	121.6
1058.94128	476.9
1060.58569	452.9
1061.59302	262.3
1063.07141	478.1
1064.17212	82.0
1067.53760	317.0
1068.51770	86.3
1069.48828	14.6
1070.85803	71.3
1071.52124	39.1
1072.87805	348.4
1073.51526	82.0
1076.72266	217.2
1077.69238	55.8
1080.53430	150.3
1082.43970	256.2
1083.15479	36.9
1084.04102	55.8
1085.19287	909.3
1086.34009	422.1
1088.94458	189.1
1092.89111	169.7
1094.25037	60014.7	y (19) (2+)
1095.12903	12403.3
1096.41516	204.2
1097.07349	353.1
1098.18152	203.5
1099.60352	158.2
1101.36084	51.6
1102.59937	53.7
1105.46826	569.0
1106.73779	295.6
1107.60840	257.8
1108.33020	332.2
1110.29956	275.5
1111.52002	60.6
1112.49365	250.0
1116.09521	60.6
1117.00708	319.6
1117.81921	236.5
1119.58691	38.4
1122.34180	50.7
1123.62085	459.3
1125.01135	1082.9
1125.63171	1946.1
1126.47620	252.9
1127.38245	260.9
1128.06812	375.4
1129.65918	106.6
1130.64795	376.7
1134.13892	39.7
1135.78015	123.0
1136.81348	96.4
1137.53748	76.7
1142.34521	125.3
1142.94946	138.6
1144.33557	29.8
1147.22961	171.1
1148.23950	278.9
1150.17761	59.4
1151.60730	64.3
1152.63647	133.3
1153.97266	272.5
1155.99048	588.9
1157.47266	85.7
1161.64380	47.5
1162.97449	129.0
1163.62292	76.1
1172.59082	237.0
1173.29297	23.0
1174.08435	34.0
1175.11548	14.6
1176.74011	19.7
1177.52319	41.8
1181.45398	224.7
1182.55615	801.6
1184.30908	560.1
1185.02197	311.7
1185.77600	99.2
1187.02136	324.4
1188.39624	67.5
1190.01611	100.6
1192.10938	93.7
1192.77222	176.5
1194.54492	56.8
1195.18652	83.4
1195.97034	112.3
1198.60571	53.0
1203.15222	233.6
1204.48010	137.7
1205.94678	26.4
1207.47803	57.7
1209.07446	72.4
1211.96350	151.5
1216.44116	89.4
1218.29858	153.5
1219.89990	51.0
1221.43762	83.8
1228.36157	100.2
1231.44214	33.4
1233.47632	63.1
1236.76538	50.2
1237.64685	33.7
1241.05518	69.7
1242.54517	320.8
1243.66187	44.2
1245.45105	54.5
1251.27844	43.3
1258.39368	13.5
1260.32727	22.6
1264.10107	57.3
1265.98706	18.4
1267.55139	114.8
1268.28247	73.1
1269.56055	36.5
1271.48035	75.5
1274.44336	26.4
1277.50696	27.2
1283.37561	76.8
1284.32373	18.8
1288.23840	97.9
1293.60095	106.2
1295.59241	95.4
1296.69531	23.6
1298.55957	60.5
1302.43323	14.6
1308.17908	45.4
1311.76648	110.4
1314.59863	34.2
1315.57971	36.8
1326.23206	60.8
1339.59155	10.4
1343.58362	94.7
1353.48315	31.4
1362.91296	67.8
1365.66833	70.7
1374.66931	94.7
1377.32385	96.1
1383.61792	19.4
1395.59668	67.0
1397.18286	130.0
1413.21155	72.8
1427.18176	55.8
1437.98132	138.1
1440.54761	29.9
1445.17065	23.0
1446.49402	153.3
1456.71802	10.5
1459.78101	123.2
1467.68835	18.8
1473.39294	14.5
1489.14709	21.9
1491.42822	224.2
1501.75134	59.5
1515.52490	36.3
1525.43713	62.9
1540.47766	64.2
1543.08838	51.0
1543.78467	57.3
1547.59961	41.9
1551.61951	50.2
1555.39612	49.7
1576.01123	9.0
1577.60156	86.7
1588.49255	24.4
1596.44739	29.3
1623.53796	62.9
1627.88342	25.7
1642.63000	101.1
1643.96753	204.0
1644.79358	79.3
1648.38452	40.5
1651.72839	107.5
1656.61011	20.8
1663.82434	43.2
1669.95935	18.7
1676.84241	167.7
1693.50452	77.6
1705.16956	59.5
1762.93250	36.3
1778.69653	102.2
1804.57849	127.8
1806.08032	31.4
1834.76233	47.5
1839.88977	20.3
1852.41626	41.3
1900.84485	428.0
1901.75305	171.6
