# Supplementary material for: Phosphoproteomic Analysis of Platelets Activated by Pro-Thrombotic Oxidized Phospholipids and Thrombin
Source: PLoS One. 2014 Jan 6;9(1):e84488. doi: 10.1371/journal.pone.0084488 (PMC3882224; doi:10.1371/journal.pone.0084488)
Supplement: Annotated Spectra S5 — (ZIP) [file pone.0084488.s008.zip › YYIAASYVK_-14_2_101377.txt]

m/z	i	matches
167.22552	966.3
169.13200	9350.8
170.15096	2768.0
178.34515	343.2
181.39261	619.9
183.29694	3387.4
185.18211	308.5
186.13361	790.3
187.25677	1632.4
195.01212	12853.2
199.06985	2495.0
207.26291	1936.2
209.29175	5027.0
213.22141	1339.4
214.58861	944.1
215.40764	3480.4
220.14815	377.5
221.05725	2255.6
226.05597	19230.5
227.01828	3196.3
229.12859	3715.7
231.27835	967.1
235.20346	1487.5
237.40929	8139.4
238.18031	5967.4
239.56062	377.4
240.16536	2153.9
244.26630	72894.3	b (1) (1+)
245.32843	21351.4
246.11617	5648.7
247.21588	410.6
264.20462	3752.2
265.21338	591.2
266.19611	1820.9
269.74606	666.9
275.13245	1385.0
276.30835	997.8
282.08575	8731.2
283.89044	2295.6
288.80316	2379.8
292.21362	13216.7
293.21909	3375.1
294.07697	5062.6
295.15619	728.6
299.42642	1291.2
303.10413	481.3
309.13226	4652.0
310.16547	55665.9	y (6) (2+)-H2O
311.18250	5160.1
312.14020	585.2
319.33435	516.5
320.21552	445.2
325.48004	689.3
331.77515	1694.0
334.23505	308.4
336.27509	2067.5
337.17645	14211.7
338.17883	2892.6
343.18866	9537.9
344.12439	2339.0
345.15332	727.7
347.60699	2456.1
351.43866	2072.4
354.91437	741.3
355.53979	377.3
356.23010	5790.4
359.97339	1519.1
363.27655	4595.9
364.17322	3250.6
367.08862	2289.6
368.14612	2615.3
372.73456	1316.8
374.12762	1929.6
375.08051	2214.2
381.26056	34267.0
382.15594	3914.1
383.94025	1035.9
384.55438	1139.3
388.30792	2376.8
391.17560	17430.6
392.21039	7814.6
399.34058	7012.2
400.39258	4178.2
402.27423	550.9
403.41650	1093.0
408.53601	9079.4
409.29071	88624.7	y (3) (1+)
410.24670	22210.0
411.18390	4010.6
412.29663	654.1
413.34509	308.6
419.54651	654.0
425.38556	1068.6
427.40973	2108.1
428.20935	2038.4
429.06836	3911.7
430.89691	3391.2
435.70593	6111.8
436.98730	6298.9
437.95325	10461.7
438.74164	1900.0
439.39331	2140.3
442.44641	4202.4
443.48157	3360.9
448.39886	451.5
449.32495	3946.7
451.31964	1751.7
452.38574	2266.2
453.27423	8779.0
457.43573	2040.5
460.42969	20243.5
461.48810	5314.5
464.03381	793.3
466.25873	23026.4
467.43878	8156.4
470.49292	807.0
471.21613	1425.7
472.29095	722.3
474.98975	4123.3
477.34534	1682.2
478.77765	8943.8
479.53540	6329.4
480.61206	7033.3
482.19543	1382.1
483.33893	4346.6
484.47449	17506.7
485.34656	653.2
487.23871	5545.2
488.24329	1871.1
490.41528	63964.2
491.47699	16635.6
492.48358	27566.7	b (4) (1+)-P
493.38971	16605.2
495.00171	1559.0
495.73334	1395.9
496.82141	14983.6
497.43555	5494.0
498.28680	2479.9
500.13074	1448.4
500.82874	1301.2
501.63025	756.7
503.48895	5665.1
504.52094	6457.2
505.34967	3710.0
506.38776	8181.8
507.39716	6136.7
508.84064	40419.5
510.10175	6970.9
511.50189	4597.9
512.51825	2345.6
516.98486	4510.2
519.26172	481.8
520.94159	69335.4	b (3) (1+), [M+2H] (2+)-H2O-P
521.59119	31729.5	[M+2H] (2+)-NH3-P
522.71246	32163.5
523.49286	10366.8
524.66431	11468.5
526.29315	5524.8
528.94666	1695.5
530.49969	3962.3
532.08173	5688.8
533.10345	2318.8
534.94415	7885.9
535.64197	1274.3
536.28668	446.4
538.63318	998.1
540.50348	26250.9
541.28949	7804.9
542.19818	411.8
542.95355	7461.9
544.12720	1554.8
544.90009	1876.6
545.83075	16894.5
546.49310	319726.3	b (5) (1+)-NH3-P, b (5) (1+)-H2O-P
547.86334	12514.1
549.34418	21974.0	y (5) (1+)-H2O
550.53418	8981.0
551.38837	10960.2
552.92212	6107.0
555.42633	200919.5
556.07001	107693.3
557.04181	15515.5
558.45361	18917.6
559.11554	2639.7
560.72791	36468.0
561.48157	42226.5	[M+2H] (2+)-NH3-H2O
562.40039	9802.9
563.37091	1347.9
567.24762	20614.2	y (5) (1+)
568.08331	4523.8
569.35419	123510.1
570.07843	131887.4	[M+2H] (2+)-NH3, [M+2H] (2+)-H2O
571.17365	12424.8
572.03937	1937.4
580.23981	1441.3
589.91644	516.7
594.17169	1002.2
596.27338	1791.1
601.56592	1885.9
603.16528	2095.0
604.05640	4362.5
606.53278	1869.0
607.90656	2105.1
611.83429	1016.3
615.62988	24168.4
616.50586	8988.2
619.58527	70476.7	y (6) (1+)-H2O
620.35419	27771.5
621.18903	3507.3
623.26410	2342.7
624.53265	1721.3
628.63177	1711.9
630.86346	1510.5
632.98834	3130.7
633.94769	3321.7
637.27783	1384.6
638.51788	36148.9	y (6) (1+)
639.41528	3648.6
642.01593	7775.1
642.85242	4743.6
644.76782	5510.5
648.16321	4681.3
649.78253	2673.7
651.03546	150401.2	b (6) (1+)-P
651.92896	31547.1
652.62372	1832.5
653.78595	4316.2
656.31195	8887.8
659.90979	947.0
665.95612	2658.0
666.55859	2656.5
667.27423	4505.6
670.85968	619.7
672.90198	2869.1
676.91412	8356.6
677.89648	2929.5
682.13824	2376.5
683.33490	2107.4
684.08820	586.0
686.07068	7165.4
688.09869	447.1
690.05255	7509.6
691.23419	15214.3
692.69513	5031.8
697.50836	3452.3
700.68372	38318.5
701.56683	20615.0
702.37054	2045.6
703.39709	1478.1
705.86932	1065.5
708.50348	689.9
709.36542	3770.1
711.36932	10475.0
712.26147	7771.0
712.89655	4158.8
718.52704	2899.9
720.24237	1200.8
722.28168	2175.4
726.11371	13395.4
727.60004	2602.9
729.48969	4907.0
732.08057	6505.1
735.11237	138182.9	y (7) (1+)-NH3
736.06140	60932.9
737.02002	5616.8
738.03424	5653.8
740.87732	6445.7
745.26569	1936.9
745.95300	6704.2
747.28253	141354.8
748.40204	81349.9
749.45496	54857.4	b (6) (1+)
750.62109	7527.5
751.38397	1934.2
753.13586	827.4
759.36108	1488.0
760.29156	14490.6
760.99902	36451.4
761.92145	4613.9
762.59076	1750.5
765.43805	689.7
768.87537	826.8
770.14655	4701.2
775.52118	4703.7
776.25031	8108.8
777.19604	7489.6
778.54681	5828.5
783.87463	59480.4
785.16260	40240.3
786.06183	2681.9
793.31567	1432.4
795.11749	15814.3
795.97607	9898.5
797.09985	4509.8
798.41461	2497.2
799.35614	932.6
803.62238	3508.0
810.22565	2385.3
813.28912	13652.7
814.36627	5616.8
815.70966	653.6
817.00592	4954.5
824.08490	3796.8
825.26489	3317.1
828.11957	550.4
833.72919	1363.4
841.44702	4854.2
846.42450	57187.5
847.40204	24846.3
848.46832	1745.5
849.22607	4020.5
856.48322	417.9
864.19946	619.9
866.75800	1002.0
867.45477	1105.1
872.48334	8307.0
873.36920	1100.9
875.75000	620.5
877.39160	2195.2
878.62518	965.4
883.14154	2761.4
883.75635	1469.3
884.46069	2060.6
885.53516	377.3
891.34052	759.3
892.28754	2180.7
894.37946	22559.3	b (7) (1+)-H2O
895.43597	10465.4
896.22882	2677.9
897.69360	1141.4
904.23773	451.8
911.70209	14575.6
912.38348	168535.0	b (7) (1+)
913.34906	91669.5	b (8) (1+)-P
914.47162	24600.0	y (8) (1+)
915.45654	10984.2
920.28143	377.6
930.45898	5159.7
937.38605	1416.1
944.65015	1480.2
951.37946	1311.7
959.30884	3883.8
959.95245	3243.2
961.54852	6086.0
969.62360	2492.2
971.19165	2043.6
980.19330	378.2
994.77057	551.3
995.58514	3488.0
1009.41406	5357.4
1012.07080	389.7
1016.49487	5464.6
1017.54962	2418.6
1020.20221	1071.6
1025.35315	1037.0
1026.08557	586.1
1027.43066	3967.3
1038.24561	2683.6
1041.43579	2633.2
1046.58289	1002.2
1088.44275	1400.7
1095.60864	1072.9
1108.35205	1696.4
1112.47961	1904.1
1115.64734	5083.6
1150.54980	756.6
1151.61792	445.9
1156.34375	1625.6
1160.29565	4139.1
1192.80310	1039.4
1212.48938	4165.9
1220.62573	481.0
1229.42688	2232.3
1230.79333	4071.6
1239.64844	2280.4
1248.36841	2355.3
1258.40698	1332.8
1265.56726	447.0
1289.15063	1041.8
1304.00842	864.6
1307.27271	1176.2
1403.66992	2486.7
1482.76331	447.7
