# Supplementary material for: Phosphoproteomic Analysis of Platelets Activated by Pro-Thrombotic Oxidized Phospholipids and Thrombin
Source: PLoS One. 2014 Jan 6;9(1):e84488. doi: 10.1371/journal.pone.0084488 (PMC3882224; doi:10.1371/journal.pone.0084488)
Supplement: Annotated Spectra S5 — (ZIP) [file pone.0084488.s008.zip › YYLSIFYGIEFVVGVLGNTIVVYGYIFSLK_-11_2_162359.txt]

m/z	i	matches
287.17664	3.3
303.92615	6.4
307.04300	3.7
310.31253	10.7
311.09329	6.8
318.09647	5.3
329.08414	9.1
333.00836	7.3
342.70331	10.5
358.66644	11.1
371.04608	2.0
377.10175	9.2
378.29141	3.1
383.39331	3.8
389.17474	9.5
391.09485	10.6
401.93683	30.3
402.96558	4.4
405.29715	3.8
410.91168	3.1
416.12622	9.2
422.25641	12.0
425.17303	6.9
427.29382	4.8
431.56433	3.8
432.43109	9.4
438.34698	11.2
449.05566	11.4
454.27332	3.3
455.20905	4.0
456.40723	5.6
457.69080	20.7	y (16) (4+)-H2O-P, y (15) (4+)-H2O, y (15) (4+)-NH3, b (7) (2+)-2P, b (16) (4+)-2P, y (4) (1+)-H2O-P
469.26453	4.0
471.03705	3.8
474.18170	22.9	b (15) (4+)-H2O
475.04346	19.2
476.44537	12.3	y (17) (4+)-P, y (4) (1+)-P, b (8) (2+)-H2O-2P
479.81805	14.2
484.94794	9.4
487.93475	5.9
489.23859	6.0
490.44379	7.0
501.24823	4.2
506.31897	31.9	b (16) (4+), b (7) (2+)-P
513.24139	4.7
525.22205	7.2
527.43317	8.5
528.25708	8.1
533.99597	5.4
537.45020	17.9
541.99481	9.4
543.31671	6.9
545.34253	4.4
549.47351	11.8
552.35309	3.1
555.02649	15.0	b (7) (2+)
556.16827	11.3
560.22906	15.6	y (13) (3+)
564.54260	9.8
567.24170	22.8	y (9) (2+)-NH3-P, y (9) (2+)-H2O-P, y (8) (2+)-H2O, y (21) (4+)-H2O-2P, y (10) (2+)-H2O-2P, y (21) (4+)-NH3-2P, b (15) (3+)-NH3-2P, y (8) (2+)-NH3
568.54681	7.9
570.28088	20.3	b (19) (4+)-H2O, y (21) (4+)-2P, b (19) (4+)-NH3
573.06555	1.6
576.32129	6.0
579.46869	4.4
585.41608	4.0
586.13092	7.8
587.29755	4.5
589.62024	10.9
591.37604	7.4
592.29620	4.2
595.02985	5.9
596.12823	2.7
598.39191	12.1
603.20435	20.5	b (22) (4+)-2P, b (16) (3+)-H2O-2P, b (20) (4+), b (21) (4+)-P, y (17) (3+)-2P
604.24817	9.8
607.28125	13.3	b (4) (1+), b (10) (2+)-2P
608.04626	9.7
610.06714	5.4
611.60681	14.6	y (16) (3+)-NH3-P
613.50336	6.6
615.26996	19.7	y (21) (4+)-NH3, y (21) (4+)-H2O
616.30219	16.8	y (10) (2+)-H2O-P, y (15) (3+), y (9) (2+)-H2O, y (9) (2+)-NH3, y (16) (3+)-P
616.90338	3.0
621.62012	2.7
624.64966	13.7	y (9) (2+), y (11) (2+)-H2O-2P, y (11) (2+)-NH3-2P
629.44537	21.8	y (17) (3+)-NH3-P, y (17) (3+)-H2O-P, y (18) (3+)-H2O-2P, b (17) (3+)-2P
630.26099	8.8
634.64301	6.4
635.67657	2.9
638.57080	2.5
639.52301	2.0
642.42401	11.2
644.25867	11.8
646.25281	34.2	y (24) (4+)-NH3-3P
647.44659	5.3
651.57538	5.7
653.16754	11.3
655.22961	5.0
655.87482	33.1	b (17) (3+)-NH3-P, b (17) (3+)-H2O-P, b (10) (2+)-P
657.43909	5.5
658.26031	38.2	y (23) (4+)-NH3, y (23) (4+)-H2O
659.99231	9.6
661.63202	9.5
664.47729	23.1	b (23) (4+)-2P
665.19318	21.8	y (10) (2+)-H2O
673.10510	32.2	y (11) (2+)-H2O-P, y (11) (2+)-NH3-P, b (11) (2+)-NH3-2P
673.85901	21.8	b (24) (4+)-H2O-2P
674.89520	32.3	y (24) (4+)-2P, y (12) (2+)-H2O-2P, y (10) (2+), b (24) (4+)-NH3-2P, y (12) (2+)-NH3-2P, b (16) (3+)
678.38251	10.7
681.41095	63.4	b (11) (2+)-2P, y (25) (4+)-H2O-3P
682.19568	22.1	y (25) (4+)-NH3-3P, y (11) (2+)-P
689.09027	20.4	b (23) (4+)-P, b (17) (3+)-H2O
692.91992	20.3	b (18) (3+)-H2O-P
694.65863	11.2
699.18329	5.7
702.70990	18.4	b (24) (4+)-P, b (5) (1+)-H2O
704.22186	19.4
705.19885	5.7
706.54041	22.0	y (25) (4+)-H2O-2P, y (25) (4+)-NH3-2P
708.11542	2.7
709.19659	5.9
714.34619	10.9
715.47858	25.4	y (26) (4+)-3P, b (25) (4+)-NH3-2P, b (25) (4+)-H2O-2P
716.20062	48.4
718.21252	2.5
720.95703	30.6	b (11) (2+)-NH3-P, b (12) (2+)-H2O-2P, b (11) (2+)-H2O-P, b (5) (1+)
722.73322	2.1
726.42145	13.2	b (18) (3+)-NH3, b (18) (3+)-H2O
727.97833	11.5
729.41052	34.5	y (19) (3+)-NH3
730.20477	47.2	b (12) (2+)-2P, b (11) (2+)-P
731.41095	49.8	y (25) (4+)-NH3-P, y (11) (2+), y (27) (4+)-4P, y (13) (2+)-H2O-2P, y (25) (4+)-H2O-P
732.91962	9.5
735.44757	3.5
738.45734	5.1
739.45245	46.9	b (25) (4+)-NH3-P, y (26) (4+)-2P, b (25) (4+)-H2O-P
741.31409	15.9	y (13) (2+)-2P
744.75897	17.9	y (20) (3+)-H2O-P
745.70496	23.2	y (20) (3+)-NH3-P
748.41193	21.7	b (26) (4+)-2P
749.71863	31.8
753.42694	4.2
754.38934	4.0
755.38501	31.2	y (28) (4+)-H2O-4P, y (21) (3+)-H2O-2P, y (25) (4+)-H2O, b (27) (4+)-H2O-3P, y (25) (4+)-NH3, b (27) (4+)-NH3-3P, y (28) (4+)-NH3-4P, y (21) (3+)-NH3-2P
757.99298	18.0
761.13910	10.5
761.83136	17.1	y (21) (3+)-2P
763.78125	4.2
764.40338	26.3	b (25) (4+)-NH3, b (20) (3+)-H2O-P, b (25) (4+)-H2O, y (26) (4+)-P
767.75128	31.0	b (26) (4+)-H2O-P, b (25) (4+), b (26) (4+)-NH3-P
768.43213	10.5
769.57855	17.3	y (14) (2+)-2P, b (6) (1+)-P
770.31287	27.3	b (11) (2+)-H2O, b (12) (2+)-H2O-P
771.38812	29.1	b (21) (3+)-2P, b (13) (2+)-NH3-2P, b (13) (2+)-H2O-2P, b (12) (2+)-NH3-P, b (20) (3+)-P, b (26) (4+)-P
772.31671	6.2
773.40619	11.2
774.65942	24.4
778.75928	13.0
779.47455	20.3	b (12) (2+)-P, b (11) (2+), b (27) (4+)-NH3-2P, b (27) (4+)-H2O-2P, b (13) (2+)-2P
781.96124	26.1	y (12) (2+), y (13) (2+)-NH3-P
783.34113	15.4	y (26) (4+)-NH3, y (20) (3+), y (26) (4+)-H2O
785.39929	8.1
786.71307	61.7
787.53876	40.3
788.27460	43.1	y (21) (3+)-H2O-P, y (21) (3+)-NH3-P, y (26) (4+)
790.22559	4.0
791.33112	4.6
794.52191	22.3	y (21) (3+)-P
795.85760	30.9	b (26) (4+)
796.54230	5.3
797.61108	25.7	b (28) (4+)-H2O-3P, y (29) (4+)-NH3-4P, b (28) (4+)-NH3-3P
798.48981	63.6	b (20) (3+)-NH3, b (21) (3+)-NH3-P, b (21) (3+)-H2O-P, b (20) (3+)-H2O, b (22) (3+)-H2O-2P
799.31177	72.8	y (22) (3+)-2P, b (14) (2+)-H2O-2P, b (22) (3+)-NH3-2P, b (14) (2+)-NH3-2P
803.14313	5.7
804.55676	16.7	y (28) (4+)-H2O-2P, b (27) (4+)-H2O-P, b (21) (3+)-P, b (22) (3+)-2P, y (28) (4+)-NH3-2P, b (27) (4+)-NH3-P
805.64801	15.7	b (29) (4+)-4P, y (27) (4+)-P
806.25983	7.0
809.41699	33.4	b (27) (4+)-P, y (28) (4+)-2P, y (14) (2+)-H2O-P, y (7) (1+)-P
810.39465	34.2	y (14) (2+)-NH3-P
811.28827	16.8
812.38141	22.7	y (23) (3+)-H2O-2P, y (23) (3+)-NH3-2P
814.12939	84.2
814.79291	12.0
815.80670	39.2
817.63953	58.2	y (15) (2+)-NH3-2P, y (23) (3+)-2P, y (15) (2+)-H2O-2P, y (14) (2+)-P
818.34900	4.8
819.45209	36.0	b (12) (2+)-H2O, b (13) (2+)-H2O-P
820.47266	8.9
821.78912	2.9
823.36139	12.4
825.98871	56.8	b (28) (4+)-2P, b (29) (4+)-NH3-3P, y (29) (4+)-3P, b (29) (4+)-H2O-3P, y (27) (4+)-NH3, y (22) (3+)-NH3-P, y (15) (2+)-2P, y (22) (3+)-H2O-P, y (21) (3+), y (27) (4+)-H2O
826.75275	19.4
834.22046	12.2
836.38300	13.5
837.53137	15.1	[M+4H] (4+)-H2O-4P, b (22) (3+)-P, [M+4H] (4+)-NH3-4P, b (21) (3+)
838.70416	50.9	y (13) (2+)
839.57794	33.0
840.59583	19.0
841.52264	18.1	[M+4H] (4+)-4P
843.07513	17.9
843.68878	24.8	y (23) (3+)-H2O-P
845.77319	38.6	y (29) (4+)-NH3-2P, b (28) (4+)-H2O-P, b (28) (4+)-NH3-P, y (29) (4+)-H2O-2P
847.22369	47.9	b (23) (3+)-NH3-3P, b (23) (3+)-H2O-3P
847.83270	9.3
848.55878	14.8	b (6) (1+)-H2O, b (14) (2+)-NH3-P, b (14) (2+)-H2O-P, b (15) (2+)-H2O-2P
849.31586	2.3
851.07788	59.8	y (23) (3+)-P, y (6) (1+), b (28) (4+)-P
853.72223	36.6	y (28) (4+)-NH3, b (29) (4+)-2P, y (28) (4+)-H2O
855.28046	34.5
856.22565	4.5
857.52216	74.5	b (15) (2+)-2P, [M+4H] (4+)-NH3-H2O-3P, b (14) (2+)-P, y (22) (3+)-H2O
858.98163	117.9	y (22) (3+)-NH3, y (14) (2+)-NH3, y (14) (2+)-H2O, y (28) (4+)
860.31146	20.1	y (24) (3+)-NH3-3P, y (24) (3+)-H2O-3P
861.91101	73.8	[M+4H] (4+)-NH3-3P, [M+4H] (4+)-H2O-3P
862.89478	14.6
864.05609	35.7	b (22) (3+)-H2O
864.85358	60.6	b (22) (3+)-NH3, y (22) (3+)
866.32355	66.7	y (24) (3+)-3P, y (15) (2+)-H2O-P, y (16) (2+)-NH3-2P, y (15) (2+)-NH3-P, b (24) (3+)-NH3-3P, y (16) (2+)-H2O-2P, b (24) (3+)-H2O-3P, [M+4H] (4+)-3P
867.65723	11.9
869.33600	91.2	b (13) (2+)-H2O, b (22) (3+)
870.09479	18.0	b (28) (4+)-H2O, y (29) (4+)-H2O-P, y (29) (4+)-NH3-P, b (28) (4+)-NH3
871.20557	6.6
872.32495	6.8
873.71906	62.4	b (29) (4+)-H2O-P
874.34918	11.0
875.68719	21.8	b (28) (4+), y (16) (2+)-2P, y (15) (2+)-P
876.55212	4.0
877.51617	26.4	y (23) (3+)-NH3, y (23) (3+)-H2O
878.38379	78.3	b (29) (4+)-P, b (13) (2+)
879.15765	5.1
880.35065	6.1
881.47760	22.5	[M+4H] (4+)-NH3-H2O-2P
883.23914	124.1	y (23) (3+)
884.07220	46.5
885.27185	10.9
886.48010	79.8	[M+4H] (4+)-NH3-2P, [M+4H] (4+)-H2O-2P
887.61884	128.4
888.83630	31.1
889.87042	36.3	y (7) (1+)-H2O, y (7) (1+)-NH3
891.30890	91.4	[M+4H] (4+)-2P
892.10950	10.9
893.56921	69.5	y (24) (3+)-NH3-2P, y (24) (3+)-H2O-2P
894.44000	51.4	y (29) (4+)-H2O
895.54718	87.6	y (17) (2+)-NH3-2P, y (29) (4+)-NH3, y (17) (2+)-H2O-2P
896.59479	17.2	b (7) (1+)-H2O-2P
897.62592	49.1	b (14) (2+)-H2O, b (15) (2+)-H2O-P, b (7) (1+)-NH3-2P, b (15) (2+)-NH3-P
899.01904	22.0	b (24) (3+)-H2O-2P, b (29) (4+)-NH3, y (24) (3+)-2P, b (24) (3+)-NH3-2P, b (29) (4+)-H2O, y (29) (4+)
900.18695	35.4
901.72833	67.6
902.70392	85.4	b (29) (4+)
904.00977	32.2	b (24) (3+)-2P, y (17) (2+)-2P
905.32373	11.5
906.33972	244.5	b (15) (2+)-P, b (14) (2+), b (16) (2+)-NH3-2P, [M+4H] (4+)-NH3-H2O-P
907.37408	178.3	y (7) (1+)
908.21619	73.2
909.05841	33.8	y (25) (3+)-H2O-3P, y (25) (3+)-NH3-3P
910.56891	178.5	[M+4H] (4+)-H2O-P, [M+4H] (4+)-NH3-P
911.46405	53.6	b (23) (3+)-H2O-P
913.13464	70.0	b (23) (3+)-NH3-P
913.90302	19.9
914.60907	41.6	b (7) (1+)-2P, b (16) (2+)-2P
915.60278	128.9	y (15) (2+)-NH3, y (15) (2+)-H2O, y (25) (3+)-3P, [M+4H] (4+)-P, y (16) (2+)-NH3-P, y (16) (2+)-H2O-P
916.43378	5.8
918.04260	115.6	b (23) (3+)-P
919.03497	38.3
920.64667	148.3	b (25) (3+)-H2O-3P, b (25) (3+)-NH3-3P
921.65790	178.7
922.32813	125.0
923.13574	73.6
924.07794	107.1	y (15) (2+), y (16) (2+)-P
925.23840	57.9
926.01331	77.8	b (25) (3+)-3P, y (24) (3+)-H2O-P, y (24) (3+)-NH3-P
926.78839	53.7
927.84277	131.3
928.65106	113.8
929.78394	62.4
931.24042	46.5	b (24) (3+)-NH3-P, b (24) (3+)-H2O-P, [M+4H] (4+)-NH3-H2O, y (24) (3+)-P
933.72217	6.2
946.01581	21.0
947.21979	5.9
949.45972	12.0
951.95880	58.9
952.95172	4.2
954.51740	11.6
960.32178	30.7
964.00604	30.4	b (16) (2+)-P, b (24) (3+)-H2O, y (24) (3+), b (26) (3+)-3P, y (16) (2+)-H2O, b (24) (3+)-NH3
965.54034	8.3
967.03369	3.3
968.39874	11.4
974.89618	15.4	y (25) (3+)-H2O-P, y (25) (3+)-NH3-P
976.73071	19.3
977.57202	24.9
978.54077	108.8
980.67096	7.5
983.36298	30.1	b (17) (2+)-NH3-P, b (17) (2+)-H2O-P
984.50446	39.9
985.27026	44.8	b (25) (3+)-H2O-P, b (25) (3+)-NH3-P, y (26) (3+)-2P
991.34296	8.1
992.26910	7.2
993.99347	11.1
994.61188	2.3
995.54840	13.6	b (7) (1+)-NH3-P
998.23047	13.9
999.68866	17.0	b (18) (2+)-2P
1001.11957	31.6
1002.24261	44.4	y (17) (2+), y (27) (3+)-H2O-3P, y (27) (3+)-NH3-3P, y (18) (2+)-P
1003.57819	7.9
1007.58112	38.7	b (27) (3+)-NH3-3P, y (28) (3+)-NH3-4P, y (25) (3+)-NH3, y (28) (3+)-H2O-4P, b (27) (3+)-H2O-3P, y (25) (3+)-H2O
1008.75897	55.8	y (27) (3+)-3P
1011.31860	5.6
1012.44098	93.0	y (26) (3+)-NH3-P, b (16) (2+), b (27) (3+)-3P, b (7) (1+)-P, y (26) (3+)-H2O-P, y (25) (3+)
1013.34467	29.8	y (28) (3+)-4P
1014.14410	20.7
1015.06000	14.2
1017.50031	5.2
1018.42334	7.0
1019.88989	54.1
1021.52100	26.9
1022.36176	10.4
1024.12329	5.1
1025.69336	8.3
1026.82300	25.4
1028.28772	78.7
1030.75000	10.9
1033.45605	4.6
1034.09998	3.6
1035.10156	41.7	y (27) (3+)-H2O-2P, y (8) (1+)-H2O-P
1036.00586	42.7	y (9) (1+)-H2O-2P, y (27) (3+)-NH3-2P, y (8) (1+)-NH3-P, b (28) (3+)-4P, y (9) (1+)-NH3-2P
1037.69531	36.0
1039.11194	20.2	b (27) (3+)-H2O-2P, b (27) (3+)-NH3-2P
1040.48462	11.8
1041.10681	5.5
1041.71094	14.0	b (19) (2+)-H2O-2P, y (27) (3+)-2P, b (17) (2+)
1042.75586	73.2	y (18) (2+)-H2O, y (18) (2+)-NH3, y (19) (2+)-H2O-P, y (19) (2+)-NH3-P, b (19) (2+)-NH3-2P
1043.49365	18.7
1045.67834	38.6	y (28) (3+)-3P, y (26) (3+)-NH3, b (27) (3+)-2P
1046.35522	28.1
1047.55933	21.8
1049.30750	18.3	b (18) (2+)-P
1052.90161	60.4	y (9) (1+)-2P, b (8) (1+)-NH3-P, y (8) (1+)-P
1056.73840	10.1
1059.38599	8.7
1060.23401	23.4
1060.95898	56.6
1061.86316	33.5	b (28) (3+)-H2O-3P, y (29) (3+)-NH3-4P, b (26) (3+), y (29) (3+)-H2O-4P
1063.79736	9.4
1064.55713	4.7
1065.41406	24.5
1073.67969	60.2	y (27) (3+)-P, y (28) (3+)-NH3-2P, b (29) (3+)-4P
1074.54199	12.1
1076.14905	26.6	y (20) (2+)-2P
1078.04150	98.7	b (27) (3+)-P
1080.55505	40.1
1081.89331	26.7
1085.08057	42.0	b (9) (1+)-2P
1088.94995	5.9
1091.96997	56.6	y (19) (2+)-H2O, b (7) (1+)-H2O, y (19) (2+)-NH3
1093.59900	23.7
1095.35840	47.9	y (29) (3+)-H2O-3P, b (28) (3+)-NH3-2P, y (29) (3+)-NH3-3P, b (28) (3+)-H2O-2P
1096.40430	5.7
1097.69385	13.5
1098.61060	21.5	b (20) (2+)-H2O-2P, b (20) (2+)-NH3-2P, b (18) (2+)
1101.30933	1.9
1102.89856	4.5
1104.61792	5.0
1106.43945	8.1
1107.40625	3.6
1110.69226	8.8
1111.90649	5.0
1114.10938	33.2
1116.47668	24.8	y (20) (2+)-H2O-P, y (20) (2+)-NH3-P
1119.43103	42.8
1120.86523	11.1
1122.76245	1.8
1123.55200	9.1
1125.34998	34.6	y (20) (2+)-P
1126.05371	6.7
1131.47461	32.4	y (21) (2+)-H2O-2P
1133.63293	16.1	y (8) (1+)-NH3, b (28) (3+)-P, y (9) (1+)-H2O-P, b (29) (3+)-NH3-2P, b (29) (3+)-H2O-2P, y (29) (3+)-2P
1134.96899	14.5	y (9) (1+)-NH3-P, y (10) (1+)-H2O-2P, y (10) (1+)-NH3-2P
1137.67456	50.8	y (28) (3+)-H2O
1138.74780	37.2	y (28) (3+)-NH3, b (29) (3+)-2P, b (19) (2+)-H2O
1140.87732	41.1	y (21) (2+)-2P
1142.02563	19.4
1143.94409	15.0
1144.56396	25.9	y (28) (3+)
1145.23096	47.1
1146.37842	36.2	b (20) (2+)-H2O-P
1149.12134	81.3	b (8) (1+)-H2O, b (19) (2+)
1150.24707	54.4	y (8) (1+)
1152.43640	4.0
1153.65405	38.8
1155.89807	30.7	b (20) (2+)-P, b (21) (2+)-2P
1157.34790	16.3
1158.07617	20.6
1160.24805	25.3	y (29) (3+)-NH3-P, y (29) (3+)-H2O-P, b (28) (3+)-NH3, b (28) (3+)-H2O
1161.37952	24.9
1164.29736	13.6
1165.11511	26.3	b (9) (1+)-H2O-P
1165.85474	33.0	b (29) (3+)-H2O-P, b (29) (3+)-NH3-P, y (20) (2+)-H2O, y (29) (3+)-P, b (28) (3+), y (20) (2+)-NH3, b (9) (1+)-NH3-P
1170.04785	57.6
1171.85095	31.3	b (29) (3+)-P
1172.83069	21.0
1174.02490	8.1
1175.45203	26.0
1180.39502	9.1
1181.55432	3.4
1183.41577	18.8
1185.57129	23.1
1187.95728	19.5	y (22) (2+)-H2O-2P
1189.51367	33.6	y (22) (2+)-NH3-2P, y (21) (2+)-P
1191.85168	3.1
1192.71362	28.2	y (29) (3+)-H2O, y (29) (3+)-NH3
1195.19629	25.8	b (10) (1+)-H2O-2P
1196.98035	29.1	b (21) (2+)-NH3-P, b (22) (2+)-NH3-2P, b (22) (2+)-H2O-2P, b (21) (2+)-H2O-P, b (20) (2+)-NH3, b (10) (1+)-NH3-2P, y (22) (2+)-2P
1197.80225	16.8
1198.89941	55.1	b (29) (3+)-H2O, y (29) (3+), b (29) (3+)-NH3
1199.93188	4.4
1200.83008	13.1
1202.17383	25.2
1204.35791	100.3	b (29) (3+)
1205.58936	115.4	b (21) (2+)-P, b (20) (2+), b (22) (2+)-2P
1206.98438	71.3
1210.32703	30.9
1211.75269	43.5
1213.40686	4.9
1214.08350	16.9	b (10) (1+)-2P
1214.69958	9.6
1217.30688	18.7	y (23) (2+)-NH3-2P, y (23) (2+)-H2O-2P
1219.52368	28.0
1220.71692	4.0
1225.60046	7.7
1227.43018	15.1
1229.84009	15.0	y (21) (2+)-H2O, y (21) (2+)-NH3
1231.35693	12.7	y (9) (1+)-H2O
1232.38904	33.2	y (10) (1+)-H2O-P, y (9) (1+)-NH3
1233.89063	6.9
1235.74292	46.1
1237.21326	27.1	y (22) (2+)-H2O-P
1238.26709	4.8
1240.02637	24.9
1240.95117	16.0
1244.81494	53.1
1246.17749	70.3	b (21) (2+)-H2O, b (22) (2+)-NH3-P, y (22) (2+)-P, b (22) (2+)-H2O-P, b (21) (2+)-NH3
1246.96021	40.1	y (11) (1+)-H2O-2P
1248.65588	14.9	y (11) (1+)-NH3-2P
1250.62720	16.0	y (10) (1+)-P
1252.17090	12.9
1253.57178	25.7
1257.45850	16.3
1258.44238	12.9
1259.13550	4.6
1260.45752	11.3
1262.73572	60.6	b (9) (1+)-H2O
1263.72290	10.4
1265.64087	25.4	y (11) (1+)-2P, y (23) (2+)-H2O-P
1268.00854	30.7
1269.01074	23.0	b (23) (2+)-H2O-3P
1271.79089	25.1
1272.64832	11.4
1273.39075	3.4
1278.60803	3.1
1279.83752	7.9
1284.60876	13.4
1287.97034	5.1
1288.82898	8.3
1290.63599	7.7
1292.22644	8.0
1293.85291	28.2	b (10) (1+)-NH3-P, b (10) (1+)-H2O-P
1295.48193	77.3	y (22) (2+), b (22) (2+)-NH3, b (22) (2+)-H2O
1296.61841	5.7
1301.57214	8.7
1303.72424	11.7
1305.15588	11.3
1306.65515	39.2	b (24) (2+)-3P
1307.81628	13.1
1309.19775	15.3
1309.84363	8.3
1318.78772	13.1	b (23) (2+)-NH3-2P, b (23) (2+)-H2O-2P
1320.51660	12.0
1323.37537	6.6
1335.32739	27.3
1336.12415	16.3
1340.23669	5.1
1354.36438	12.5
1355.72351	12.6	b (24) (2+)-2P
1356.73450	3.8
1357.66321	11.4
1363.82751	24.3	y (25) (2+)-H2O-3P, y (25) (2+)-NH3-3P, y (11) (1+)-P
1368.20642	13.5	b (23) (2+)-NH3-P, b (23) (2+)-H2O-P
1369.20313	7.2
1370.97888	15.8
1373.73621	12.0
1374.45483	14.7
1377.89258	16.3
1381.28516	22.2
1391.72058	21.1	b (10) (1+)-H2O
1392.49341	12.8
1397.45508	19.8	b (24) (2+)-NH3-P, y (24) (2+)-P
1398.32837	38.8
1399.81006	24.0
1406.28491	19.3
1419.41321	6.2
1420.85999	27.2	y (26) (2+)-NH3-3P, y (25) (2+)-2P
1424.36218	4.8
1425.61829	33.0	b (23) (2+)
1426.45068	45.2
1427.73206	24.2
1434.44104	24.1
1435.88599	6.6
1445.53052	40.0	y (24) (2+), b (26) (2+)-3P, b (24) (2+)-NH3, b (24) (2+)-H2O
1453.12415	10.6
1461.65784	10.6
1463.18884	19.2	y (13) (1+)-NH3-2P, y (27) (2+)-4P, y (13) (1+)-H2O-2P
1468.85657	23.3	y (26) (2+)-H2O-2P, y (26) (2+)-NH3-2P
1470.47473	2.7
1472.33167	17.3
1473.22607	20.2
1476.05969	19.6
1476.76367	20.4
1477.40247	11.6
1493.77039	6.4
1494.47571	6.0
1511.02893	2.9
1518.19788	11.9
1520.10400	11.0
1521.17285	16.2	y (14) (1+)-NH3-2P
1526.73279	14.8	y (26) (2+)-P, b (25) (2+)-NH3, b (25) (2+)-H2O
1533.30896	13.7
1535.24939	10.2
1537.48645	3.8
1555.98108	15.5	b (11) (1+)
1558.35852	22.7	b (12) (1+)-P, b (27) (2+)-H2O-2P, b (13) (1+)-2P
1574.51721	6.4
1576.86768	28.3
1581.21167	9.8
1583.23132	15.9	b (26) (2+)-H2O, b (26) (2+)-NH3
1591.69348	7.0
1593.15051	9.2
1672.75220	2.7
1673.46082	15.5
1675.25720	18.1
1687.53503	6.2
1696.67603	4.2
1700.46960	3.6
1714.57361	8.4
1730.47485	13.0	y (15) (1+)-H2O-P
1749.81470	4.9
1754.41785	14.2	b (13) (1+)
1825.24988	14.4
1831.59070	3.3
1890.30676	9.9
1902.83777	14.2
1945.64563	16.5	y (16) (1+)
1993.06128	6.2
