# Supplementary material for: Phosphoproteomic Analysis of Platelets Activated by Pro-Thrombotic Oxidized Phospholipids and Thrombin
Source: PLoS One. 2014 Jan 6;9(1):e84488. doi: 10.1371/journal.pone.0084488 (PMC3882224; doi:10.1371/journal.pone.0084488)
Supplement: Annotated Spectra S5 — (ZIP) [file pone.0084488.s008.zip › TAAEGEGTLESEPAVQVTEVTATSGLVSWGPGRPADPVWMFQIQR_-17_2_199076.txt]

m/z	i	matches
278.25967	7.6
280.33914	14.5
298.23547	14.2
299.06024	3.4
302.27603	17.4
307.35339	20.5
308.22409	29.1
309.95590	3.7
318.62775	4.0
323.15289	4.9
325.59055	5.7
328.35712	14.0
329.80042	5.9
333.62711	5.1
341.35638	11.0
342.98026	7.0
346.48788	12.2
347.28308	4.8
352.32086	5.1
358.87408	3.2
369.25961	12.4
373.24704	7.4
376.40588	16.7
377.23947	43.6
378.39221	3.4
380.19775	5.4
381.45630	6.2
384.45459	14.3
385.95370	14.9
387.48386	34.8
389.40448	7.1
391.31702	2.9
392.66089	7.8
398.21481	14.8
399.98984	4.5
401.53802	7.9
402.26849	6.8
403.95471	7.0
409.28052	9.3
410.58850	16.8
414.33270	4.9
415.27045	18.7
417.46808	14.5
418.26910	2.0
419.83630	7.7
421.96658	5.7
423.33264	5.7
425.33105	3.7
430.80731	17.6
433.11743	7.6
434.13025	29.8
437.11420	12.4
438.12463	5.6
439.60242	5.7
440.46344	5.1
442.12512	5.7
443.43927	6.0
444.47607	36.2
445.46741	16.8
446.26996	35.9
449.11285	17.4
451.34357	42.6
452.47314	10.4
456.18524	9.3
460.33618	7.1
461.44745	6.2
462.60059	11.8
464.18677	59.5
465.07184	16.3
466.26569	3.7
468.23914	19.1
469.50018	10.6
473.33020	4.1
474.51337	27.3
476.43274	28.2
480.25049	9.4
481.29889	4.8
482.28107	25.5
483.37457	89.6
484.39557	2.6
486.19238	2.6
487.47852	52.4
492.30035	1202.1	b (20) (4+)-NH3-P, b (5) (1+)-H2O
493.12738	754.5
494.22675	56.6
494.87689	22.4
495.55371	16.8
497.30121	5.1
499.35858	12.2
500.48541	17.5
503.38507	31.3
504.43341	7.4
505.53485	5.9
508.59106	16.8
509.24573	14.0
510.04022	11.5
510.65869	28.0
511.51019	6.5
514.26465	6.6
514.88098	9.5
516.65314	9.1
518.20648	8.1
518.92413	9.4
519.57520	17.5
520.62683	23.3
521.46167	9.1
524.27710	7.3
524.92578	16.8
525.58228	8.3
527.29346	14.0
530.34631	19.4
531.73254	8.3
533.14343	32.5
534.58496	8.5
535.38477	15.8
537.42657	42.3
538.93903	22.5
539.56183	20.6
540.24335	11.5
541.07898	27.0
543.09442	17.0
544.37012	59.0
545.42798	22.6
547.64740	18.4
549.36139	62.1
553.38995	14.8
555.13910	31.4
558.42242	4.3
561.03076	32.0
561.98895	17.7
564.07397	4.7
565.80212	41.8
566.46106	13.5
567.06451	5.8
569.66486	5.4
571.41608	22.5
572.53876	57.4
573.56866	41.9
574.39001	5.4
575.27618	10.4
576.38196	70.7
578.25055	13.4
580.44031	14.0
581.24835	15.2
583.55609	19.6
584.39624	3.2
587.71460	12.9
588.55945	31.4
589.46875	12.2
590.34338	38.3
591.61389	38.6
592.24078	2.9
593.22186	45.3
593.97192	14.5
595.26971	7.6
596.14520	6.0
597.59650	28.2
600.83258	70.2
601.66644	77.3
602.79657	44.7
603.47333	12.3
605.20251	14.6
606.00916	46.8
607.23334	11.9
608.36456	99.6
609.52881	54.7
610.36737	86.1
611.51556	10.7
612.45801	5.7
613.55939	7.6
617.35938	40.7
618.20636	113.9
619.19012	53.1
619.90179	13.4
620.93817	38.3
624.37262	19.2
625.59357	7.1
626.33917	24.6
627.08636	45.2
630.14587	12.5
630.97437	7.5
634.61859	33.8
636.08612	24.8
638.42957	12.1
639.27008	29.7
642.41766	24.6
643.41357	12.4
644.65839	72.0
645.41211	28.2
646.84760	18.3
647.75568	7.2
649.64075	27.7
651.23883	75.8
652.55463	86.9
653.72900	11.6
656.68304	9.2
658.82794	24.5
660.54077	29.0
661.20972	17.4
664.23590	24.4
665.35797	20.1
666.24493	79.3
667.12250	76.2
668.09503	36.2
669.20270	5.9
670.09076	15.5
673.21558	12.4
674.99066	353.7	y (17) (3+)-NH3, y (17) (3+)-H2O, b (28) (4+)-P, y (5) (1+)-NH3
676.29053	146.0
677.33466	49.7
678.17389	53.8
679.66522	9.7
680.52252	32.9
683.33698	8.2
684.46246	71.9
687.59613	9.9
689.25122	62.4
690.58392	8.5
692.44977	4.0
693.63940	54.6
695.27338	18.5
695.96350	15.4
697.26581	36.3
698.75836	10.2
699.60077	87.2
701.26068	22.9
701.87921	7.9
702.74170	4.0
704.49268	49.2
705.16498	16.2
706.51166	29.0
707.39734	51.1
708.40082	33.8
710.19940	38.1
711.22815	56.1
713.21680	18.8
714.09589	14.9
716.01019	168.3
717.18475	160.8
718.09955	111.4
720.63531	18.1
721.46149	5.6
723.03986	12.0
724.07550	32.0
725.59296	456.1
726.52240	34.9
727.36127	17.7
729.37457	20.4
730.07367	4.0
731.53906	22.1
732.86053	25.0
733.71057	60.3
734.65460	43.5
735.49951	15.9
736.64545	33.0
737.87897	8.7
739.59979	87.3
740.88690	58.0
741.60742	2.2
743.14209	23.2
745.07477	35.1
746.37061	102.1
747.87854	8.5
748.97595	45.0
750.29657	49.3
751.19318	87.4
752.03265	136.0
752.66718	29.3
754.05463	125.1
755.01843	81.0
756.54431	34.8
758.39478	52.1
759.42877	40.5
760.68060	32.3
761.37555	19.6
763.11652	47.7
764.10217	72.8
765.47064	42.2
766.54340	88.6
767.15009	5.4
769.57928	22.9
771.46442	35.1
772.57330	24.0
774.31378	123.6
774.96735	85.0
775.57751	11.4
776.25421	36.6
777.35016	28.6
778.30524	42.8
780.61499	155.7
781.54053	5.6
782.14215	15.8
783.52234	33.6
784.64081	23.5
786.10834	94.0
787.20929	32.2
788.38562	124.9
789.43329	138.3
790.57721	63.4
791.43549	45.4
792.74347	37.7
793.73853	64.5
794.61871	5.5
796.19061	201.1
797.29315	68.9
798.58624	64.6
799.61572	102.6
800.26965	99.0
801.77521	62.1
802.53583	29.8
803.45135	87.5
804.27094	78.8
805.15387	65.0
805.93280	38.8
807.45288	41.5
808.13385	94.2
809.12762	26.1
811.58575	73.3
812.58411	66.9
813.44598	106.2
814.16699	44.6
815.62134	34.4
816.70477	21.0
817.55493	67.3
818.39294	18.1
819.93109	51.7
820.86237	113.2
822.01318	73.4
823.39752	28.3
825.26154	35.5
825.87726	12.0
826.67920	21.0
827.63873	16.3
829.23541	121.2
830.04169	67.5
832.61932	79.7
833.91058	44.6
834.97870	103.5
836.49109	23.1
837.25739	67.5
838.30109	163.5
839.77875	71.8
840.43414	16.4
841.34576	35.5
842.47150	11.8
843.80341	83.1
844.84552	180.1
845.84381	22.9
847.46820	181.5
848.53467	17.1
849.50824	46.0
850.18915	44.2
851.13910	16.1
852.32587	121.2
853.22052	230.2	y (31) (4+)
854.13763	123.2
854.95026	26.1
855.68597	71.9
856.54193	226.3	b (41) (5+)-NH3, y (23) (3+)-H2O, y (23) (3+)-NH3
857.31036	62.5
857.97089	16.7
859.01105	59.8
860.02814	78.7
860.80444	132.5
861.49652	152.9
862.60278	77.3
863.96490	108.7
864.83936	15.0
865.50616	102.3
866.47205	32.4
868.02802	83.8
868.72461	73.2
870.30096	105.6
871.14642	26.8
872.06635	32.4
873.08289	34.3
873.92413	152.3
875.22290	49.3
876.61798	55.6
877.34686	49.6
877.95752	22.0
878.65479	7.1
879.86639	173.3
880.86011	62.4
882.06165	125.7
883.26575	33.6
884.10260	85.0
885.11426	215.9	b (43) (5+)-NH3-P, b (42) (5+)
886.34735	305.9	y (24) (3+)
887.59045	321.3	b (43) (5+)-P
888.48151	54.4
889.73553	99.3
890.71875	21.3
891.76953	46.6
892.82220	28.2
893.78107	73.6
894.46576	132.2
895.22485	77.1
896.35089	13.5
897.39142	187.6
898.77240	126.4
899.64532	81.1
900.50256	58.1
901.36353	68.2
902.98779	194.8
904.20044	210.5
905.23529	72.4
906.24023	108.7
907.55316	84.8
908.64728	40.2
910.10846	1060.1	b (44) (5+)-NH3-P, b (9) (1+), b (44) (5+)-H2O-P
911.27728	397.5
912.35248	21.4
913.07343	41.7
913.98615	149.4
915.20813	93.9
916.26715	147.1
917.57281	228.9	b (18) (2+)-NH3, b (18) (2+)-H2O, y (43) (5+)
918.77258	1005.1	y (16) (2+)-NH3, y (16) (2+)-H2O
919.60992	167.1
920.52338	90.0
921.45551	47.2
922.33850	169.0
923.05341	33.0
924.00739	106.8
924.95154	77.1
926.32690	464.7	b (28) (3+)-NH3, b (18) (2+), b (28) (3+)-H2O
927.24847	130.1
928.39124	185.7
929.23346	227.4	b (37) (4+)-NH3, b (44) (5+)-NH3, b (38) (4+)-H2O-P, b (44) (5+)-H2O, b (37) (4+)-H2O, b (38) (4+)-NH3-P
930.47900	693.9
931.38031	367.7	y (44) (5+)
932.40411	175.3
933.72552	139.6
934.96808	778.3
935.82367	225.8
937.02148	116.1
938.14069	62.7
938.94037	105.2
939.63013	36.5
940.61328	97.8
941.72394	132.5
942.61530	42.5
943.55737	236.5
944.29071	58.0
945.17255	63.3
945.96021	209.1
946.60620	209.7
947.68402	111.4
948.65448	363.8	[M+5H] (5+)-P
949.63641	857.2	y (35) (4+)
950.52075	325.4
951.30304	54.2
952.51434	515.9	y (26) (3+), b (38) (4+)-H2O
953.56097	485.9	b (38) (4+)-NH3
954.55182	668.0
955.62067	198.9
956.44257	148.3
957.21637	4.7
957.95428	115.5
958.79608	124.9
959.41602	17.7
960.19977	19.4
962.68951	29.1
964.11432	6.2
965.46698	9.3
971.22333	44.0
972.34863	39.0
974.30566	11.8
975.56567	54.3
976.46484	37.4
977.19287	27.6
977.87604	28.1
978.52789	25.2
979.46271	20.9
983.48480	2164.9
984.44183	772.0
985.59814	428.8
986.36017	83.5
987.68573	121.9
989.10150	141.2
989.74878	17.8
990.47491	11.7
991.76251	42.2
992.62433	23.8
993.90875	20.2
994.96637	44.5
996.47601	45.8
997.77692	105.1
999.20209	153.2
1000.30902	51.1
1001.07220	12.5
1001.77563	5.3
1002.99860	73.2
1004.04633	102.2
1004.95844	80.0
1005.70465	140.3
1006.84100	76.7
1008.27216	162.2
1009.08807	121.3
1009.95087	152.7
1010.81122	182.9
1011.73090	27.8
1012.59052	13.9
1014.71631	18.8
1016.22052	37.9
1019.01703	27.5
1020.56281	48.6
1022.17383	21.6
1023.88568	30.6
1024.74182	17.6
1025.93787	78.1
1027.45081	4.0
1028.52942	29.8
1029.58289	76.6
1030.60657	43.7
1031.40466	26.1
1032.41125	22.0
1033.12390	17.2
1034.21997	36.7
1035.21729	67.4
1036.03613	45.6
1036.68982	65.6
1037.79468	165.1
1038.68311	23.2
1039.32166	167.5
1040.80103	260.7	b (21) (2+)-P, b (31) (3+)-NH3
1041.68445	192.9
1042.59888	180.0
1043.28772	89.6
1044.51758	99.5
1045.25574	3.1
1046.80542	48.1
1048.28687	79.1
1049.04675	40.8
1049.95044	32.5
1050.85913	19.1
1052.33130	34.1
1053.16187	81.8
1054.11877	61.7
1055.49951	73.7
1056.83447	119.7
1058.47778	52.2
1059.31958	14.7
1060.63989	34.4
1061.72778	77.4
1063.21338	151.0
1064.97449	26.0
1065.86548	138.0
1067.18555	126.9
1067.78809	70.5
1069.51367	41.2
1070.28528	62.9
1070.98340	29.8
1071.67432	34.7
1073.03296	44.7
1073.84253	59.0
1074.70679	7.8
1075.75720	38.1
1076.53296	111.5
1077.51660	26.9
1079.05786	85.9
1080.06323	80.4
1081.18445	45.2
1081.94434	68.6
1082.96545	28.7
1083.66638	22.0
1084.81079	79.3
1085.71204	12.0
1086.69653	144.7
1087.64697	145.7
1088.36133	87.8
1090.37390	39.2
1091.05530	12.8
1092.60010	28.2
1093.27869	26.5
1094.38525	20.1
1096.64258	79.0
1098.68701	135.2
1099.46729	57.1
1100.66870	22.2
1101.37036	18.9
1102.64600	51.3
1104.58423	23.6
1105.43274	57.1
1106.18408	46.6
1107.82129	52.4
1109.12280	27.4
1110.04419	94.1
1110.71643	79.0
1111.35718	15.4
1112.73828	30.1
1113.48792	11.7
1114.47375	49.5
1115.10547	89.1
1116.04370	73.5
1117.30530	64.1
1118.54248	16.8
1119.62390	22.6
1120.26050	92.3
1121.26196	5.1
1122.91602	116.5
1123.86963	104.2
1125.50867	100.4
1126.57336	17.1
1127.48975	14.9
1128.79407	410.4	y (42) (4+), b (43) (4+)-H2O
1129.54248	141.4
1130.43652	83.8
1132.01843	51.6
1133.14612	34.3
1134.51794	376.3	b (35) (3+)-H2O-P, b (43) (4+), b (35) (3+)-NH3-P
1135.37231	334.3
1136.59143	60.3
1137.94556	61.3
1141.31714	13.8
1143.04724	25.9
1143.81396	66.6
1144.79407	86.5
1145.56689	10.3
1146.52917	96.3
1147.46826	16.1
1148.19165	69.0
1149.39722	39.5
1151.16870	271.5
1151.95544	47.5
1153.54761	50.9
1155.45386	7.1
1156.59534	46.3
1157.72217	22.1
1159.66565	35.0
1162.15918	140.6
1163.09912	597.3	b (24) (2+)-NH3-P
1164.33081	79.9
1165.11487	13.4
1165.96936	12.0
1166.61548	31.0
1167.30530	25.7
1168.34595	89.5
1169.88306	66.5
1170.80957	136.3
1172.03955	9.0
1172.67017	38.1
1173.45349	9.6
1174.25903	63.0
1175.23743	73.6
1175.85474	3.1
1176.89893	90.0
1177.92102	4.8
1179.10205	24.5
1180.40063	33.8
1181.56824	17.2
1182.66089	13.4
1183.96436	42.7
1184.60522	15.3
1187.05884	87.3
1187.93188	143.3
1189.40796	35.9
1190.09863	20.2
1191.16187	77.6
1191.83350	25.1
1193.34766	103.8
1194.28882	173.6
1194.98755	27.9
1195.77588	11.2
1197.94751	129.0
1198.72229	49.8
1200.09277	364.5	b (25) (2+)-P
1201.55518	140.4
1202.41455	18.5
1203.06555	26.2
1204.36670	38.9
1205.48206	249.4	b (37) (3+)-H2O-P, b (36) (3+)-NH3, b (37) (3+)-NH3-P, b (36) (3+)-H2O
1206.33521	114.2
1207.44336	15.2
1208.25854	20.8
1209.31982	106.8
1210.39087	159.7
1211.10535	31.3
1212.32666	132.0
1213.40503	181.6
1215.24438	29.8
1216.80066	78.8
1217.67578	11.5
1218.51990	63.7
1219.51025	39.3
1220.39453	129.8
1221.60193	48.4
1222.53369	32.3
1223.30750	58.7
1224.05737	31.0
1224.73352	46.6
1225.95557	16.6
1227.04517	13.0
1227.93994	89.7
1229.35913	149.0
1230.26477	11.6
1231.04504	44.9
1232.05139	128.3
1233.07080	54.6
1234.08789	74.0
1234.88281	260.6	y (22) (2+)-NH3
1235.61328	106.1
1236.55823	11.4
1239.00000	305.6	b (38) (3+)-NH3-P, b (25) (2+)-H2O
1240.63416	1220.0	b (25) (2+)-NH3
1241.58484	93.4
1242.85181	159.0
1243.77686	104.4
1244.78784	85.8
1245.99402	254.8
1246.71460	684.1	b (26) (2+)-H2O-P
1247.60437	241.2	b (26) (2+)-NH3-P
1248.46973	53.1
1249.44153	39.7
1250.63721	40.3
1251.28796	13.7
1252.55481	5.2
1253.58533	21.9
1254.49585	57.8
1255.78442	51.1
1256.43604	11.0
1259.70728	10.3
1261.24878	81.4
1262.30176	19.0
1263.05322	83.6
1264.16602	56.6
1265.06250	8.0
1266.17151	50.7
1266.98901	113.2
1268.22681	12.3
1269.23267	154.4
1270.14685	23.1
1271.02063	237.3	b (38) (3+)-NH3, b (38) (3+)-H2O
1272.20886	419.9
1272.95215	57.9
1273.92310	19.1
1274.75330	34.4
1275.48218	73.4
1276.29102	237.6
1277.12109	241.3	b (38) (3+)
1278.20020	660.7
1278.89648	529.8
1279.70959	70.2
1280.76807	57.6
1282.34436	286.0
1283.10071	137.7
1284.44226	4268.2	y (23) (2+)-NH3, y (23) (2+)-H2O
1285.65088	184.2
1286.55212	49.6
1287.82544	33.0
1290.04688	39.4
1291.19592	28.4
1292.16174	60.1
1293.14063	23.1
1295.08936	49.2
1299.45496	18.3
1300.71716	8.1
1301.48267	18.3
1302.91101	35.5
1304.31372	36.2
1305.70496	22.9
1306.56604	11.5
1308.96594	125.4
1309.69482	12.3
1310.70056	35.8
1312.17688	22.3
1312.83521	14.3
1313.79773	73.9
1314.76086	26.2
1315.87488	69.5
1317.30664	12.1
1318.37634	9.3
1319.40454	87.1
1320.78979	35.8
1321.91345	34.2
1324.09167	38.4
1325.71521	27.7
1327.77527	27.8
1329.96985	42.6
1330.92712	38.9
1333.00574	47.9
1334.02246	9.0
1335.06042	5.7
1336.68567	39.7
1337.79333	39.2
1338.86743	69.9
1340.60107	82.4
1342.08044	34.7
1344.19421	67.7
1344.98987	15.7
1345.60974	26.4
1346.82104	19.9
1348.38184	33.5
1349.45532	252.4	b (40) (3+)-P, b (28) (2+)-P
1350.42004	74.4
1351.45313	5.4
1354.44006	69.1
1355.40613	47.2
1357.15552	10.6
1358.41638	29.3
1361.52271	32.0
1365.60059	76.9
1369.59485	42.0
1372.06580	4.9
1374.63806	11.8
1376.32593	40.6
1378.12744	84.9
1379.23499	44.6
1380.40076	147.5
1381.81067	62.9
1382.49963	45.0
1385.23865	7.5
1388.33044	41.8
1391.59705	23.6
1392.48901	5.8
1393.36243	19.9
1395.70093	6.0
1397.23889	8.0
1398.05957	13.5
1400.04614	31.3
1401.37988	32.3
1403.05652	17.5
1404.70007	26.3
1405.56311	4.3
1406.61340	24.7
1407.70496	7.9
1411.44299	13.5
1412.90491	8.9
1417.79407	29.3
1418.48450	4.3
1422.08606	13.3
1423.95227	18.6
1424.65613	4.8
1425.77820	11.0
1429.97034	12.6
1431.06653	25.7
1432.58398	16.9
1433.90540	8.1
1434.61975	11.3
1435.40869	14.2
1437.78674	9.3
1438.70532	12.6
1439.87683	30.7
1441.35400	14.1
1442.19763	102.7
1446.49548	9.9
1449.49866	45.5
1453.81140	17.2
1454.56604	4.6
1459.71228	11.2
1461.15369	72.2
1461.89465	5.1
1465.23474	16.5
1467.62634	10.1
1468.63391	17.0
1471.92395	6.0
1476.70374	11.2
1478.40955	29.3
1489.65710	44.3
1490.70593	14.4
1491.63721	29.6
1493.61462	29.9
1497.56323	3.0
1499.28210	23.3
1500.72205	64.4
1502.46082	14.7
1503.07520	10.3
1505.06921	28.6
1508.64856	11.0
1510.45813	16.3
1512.52637	4.5
1514.65015	20.7
1516.40540	11.7
1518.34546	30.2
1519.11755	23.0
1531.65112	9.9
1532.67273	22.8
1534.51233	13.5
1535.83130	24.9
1539.46680	38.9
1544.55212	22.3
1545.75525	31.3
1547.63562	18.5
1548.57520	27.6
1550.35437	4.0
1551.55444	17.8
1552.59448	14.4
1553.78137	33.1
1554.70581	14.6
1557.40222	52.1
1559.79504	12.9
1560.41541	4.8
1561.63806	14.6
1566.83191	29.4
1567.82361	8.0
1569.47815	16.8
1575.63550	12.0
1579.55884	10.0
1581.87195	22.7
1583.27368	24.2
1584.67883	5.9
1601.05701	14.2
1602.34705	3.7
1607.49170	56.2
1611.72498	35.9
1615.97815	6.3
1620.50598	14.9
1621.97144	11.8
1625.22241	3.2
1628.67456	6.8
1637.83813	22.9
1646.74146	16.6
1648.65076	12.5
1649.79089	39.8
1651.12219	31.6
1653.41089	26.3
1654.30896	28.8
1657.43628	6.2
1658.53638	5.1
1660.65857	19.6
1672.70581	8.2
1673.75464	19.1
1680.97827	8.2
1683.89819	2.6
1684.81970	36.2
1688.00330	4.3
1690.81702	8.1
1693.80237	8.8
1694.74768	9.1
1698.07361	9.9
1701.41431	9.3
1707.61987	5.1
1717.36731	13.2
1722.95142	13.5
1726.68469	41.0
1751.70972	42.2
1769.93079	9.3
1771.35974	7.6
1772.83875	6.8
1781.36975	12.4
1785.78040	9.3
1788.66199	20.8
1789.74329	11.7
1798.08533	13.2
1800.72058	11.0
1805.66931	13.2
1809.07117	4.8
1818.55200	14.6
1824.06372	16.0
1839.08191	9.9
1848.04333	19.3
1853.94556	6.0
1854.97437	18.7
1878.22302	9.1
1886.72424	11.1
1895.35181	24.0
1915.89465	8.6
1917.68713	12.4
1926.60144	13.8
1928.59509	14.1
1955.02991	5.1
1967.67883	7.1
1974.01550	8.2
