# Supplementary material for: Phosphoproteomic Analysis of Platelets Activated by Pro-Thrombotic Oxidized Phospholipids and Thrombin
Source: PLoS One. 2014 Jan 6;9(1):e84488. doi: 10.1371/journal.pone.0084488 (PMC3882224; doi:10.1371/journal.pone.0084488)
Supplement: Annotated Spectra S5 — (ZIP) [file pone.0084488.s008.zip › TAASGVEANSRPLDHAQPPSSLVIDKESEVYK_-2_2_54835.txt]

m/z	i	matches
250.33203	6.1
253.75262	38.5
258.90820	5.7
261.97552	11.2
272.41226	8.1
275.32068	13.1
276.27975	35.6
282.06863	18.3
282.83234	7.4
287.22525	6.9
288.23810	8.3
292.31445	12.8
296.49057	21.4
297.49371	35.1
299.06058	25.8
307.21204	11.0
310.40448	35.9
311.05890	7.7
314.12903	13.1
315.21719	14.6
319.03748	73.4
326.37695	24.7
329.24469	22.9
331.30243	26.6
337.30838	27.5
340.45834	6.8
343.13483	34.4
347.32974	8.5
351.60443	51.4
354.95227	7.7
355.90509	4.5
357.22412	15.6
358.08344	38.5
359.23730	5.3
359.99347	14.0
364.32269	12.0
369.53546	46.7
370.48956	19.8
373.19489	11.6
379.26440	26.6
385.42474	9.7
386.15509	7.3
388.35779	45.9
389.64264	25.8
390.28204	78.8
391.13550	4.5
392.38422	31.3
399.37677	5.3
401.01422	8.1
406.13831	22.3
408.30927	13.9
409.30981	8.5
410.99133	34.9
413.37421	41.3
415.49884	6.5
420.36115	27.0
422.39624	19.1
423.90112	33.7
425.14990	10.8
426.46014	33.8
428.15656	31.1
438.24725	18.8
439.17719	50.5
442.37030	21.7
443.95508	14.3
445.34137	18.5
446.35376	14.8
454.14368	6.1
455.28754	6.8
456.08411	35.0
458.24634	26.2
459.20215	10.4
462.68262	29.6
464.18683	105.1
468.57037	48.2
469.24451	49.2
470.26965	7.3
471.36786	17.9
473.50220	134.7	y (7) (2+)-NH3, y (7) (2+)-H2O
474.11328	4.2
477.34338	23.6
479.55005	26.1
481.17529	10.5
481.80139	399.0	y (8) (2+)-H2O-P, y (8) (2+)-NH3-P, y (7) (2+)
482.84760	66.4
484.16626	16.5
486.34320	11.3
487.18494	51.3
489.31787	108.4
490.19946	17.2
490.87616	38.8
492.30505	19.3
494.86517	7.3
496.43976	48.4
498.35968	5.7
500.21161	4.9
502.11591	16.3
506.39813	23.8
509.21918	41.4
510.68719	30.7
518.33722	3.4
519.12146	14.7
519.85260	42.2
521.84534	9.7
522.73004	69.8
526.49622	13.3
527.82849	104.5
529.20972	24.2
533.29797	51.4
534.67938	32.1
535.37170	28.2
539.42096	243.8	y (8) (2+)
540.12543	44.7
542.47321	15.1
543.15942	10.9
545.96436	11.5
552.45569	26.6
553.47815	8.5
554.30444	14.5
555.22552	43.2
562.14905	21.4
563.25531	33.7
569.28168	21.8
570.54407	13.9
573.22662	45.8
574.35596	16.0
579.51764	14.5
581.21857	95.2
583.49469	9.3
585.79596	10.7
586.46503	16.7
589.94653	7.7
591.08917	46.8
594.83881	50.2
596.22577	42.0
596.94305	32.5
598.19489	101.5
599.23859	48.4
600.15411	48.9
601.61920	16.6
606.41022	23.7
607.50323	4.1
610.25464	28.9
610.97235	30.1
612.30469	8.5
613.75208	14.9
616.49579	11.8
618.28784	49.1
620.11798	4.1
620.82343	28.0
623.05804	35.5
624.38580	82.4
625.20483	14.7
626.45233	36.3
627.30884	17.5
628.34174	42.5
633.31500	27.3
633.92731	66.8
635.12030	72.2
637.11951	24.8
638.65778	34.9
640.09454	18.1
643.95868	29.6
645.43146	131.5	y (23) (4+)-P, y (10) (2+)
647.40680	43.3
649.26300	36.9
651.75549	23.0
653.30963	13.1
654.31885	55.0
655.57129	63.8
658.77515	28.1
660.60382	69.6
662.41864	39.1
663.29376	72.3
664.29327	32.1
666.50726	21.3
667.54492	25.5
668.64801	125.0
669.45514	46.0
671.69672	9.6
672.58331	4.6
674.12299	71.5
675.42572	54.5
676.12518	24.6
678.16669	131.3
679.49701	14.6
681.32397	38.7
682.54364	68.9
683.45013	20.6
684.51184	22.5
686.22968	81.4
687.39996	19.1
688.46912	152.3	y (12) (2+)-NH3-P, b (27) (4+)-H2O, y (5) (1+)-NH3
690.38165	73.2
691.70526	44.2
692.62738	7.7
694.31073	93.0
695.10114	8.1
696.41229	40.7
697.11261	21.8
699.73981	105.2
701.66681	59.9
703.13971	796.5	y (19) (3+)-H2O-P, y (19) (3+)-NH3-P, y (18) (3+)
704.13239	149.1
705.35388	333.8	y (5) (1+)
706.31647	193.1	b (28) (4+)-H2O-P, b (28) (4+)-NH3-P
707.34344	20.1
708.64862	26.2
709.79779	8.4
711.18091	31.6
712.09698	41.5
714.27069	94.5
715.87579	39.8
717.57190	54.1
718.21436	85.0
719.82825	17.7
721.14349	84.5
721.76740	6.1
723.35352	110.2
725.29443	6.4
726.04474	24.2
726.92023	16.0
728.22583	17.8
729.69214	19.0
732.13177	85.0
733.16473	41.6
734.55426	59.5
735.84613	204.5	b (28) (4+), y (19) (3+)-NH3, y (6) (1+)-P, y (12) (2+)-H2O, y (19) (3+)-H2O
736.53802	24.3
738.27899	24.6
739.58752	50.8
740.49469	17.8
741.84106	27.8
742.51263	17.2
743.48578	56.0
744.96771	37.3
745.60577	27.7
746.41931	27.9
748.02722	9.2
750.23328	101.2
750.96613	100.2
752.74628	15.4
753.80945	163.8	b (15) (2+)
754.57654	100.3
755.82977	56.8
758.26337	147.2	y (28) (4+)-H2O-P, y (28) (4+)-NH3-P
759.29291	26.2
761.11060	64.4
763.25360	108.3
764.62445	26.9
765.31842	7.3
766.30273	46.5
767.55121	323.8	b (30) (4+)-P, b (29) (4+)
768.22809	140.2	y (27) (4+)-H2O, y (27) (4+)-NH3
769.68335	3.7
770.88361	10.9
771.60431	60.3
772.95428	16.3
774.19818	9.6
774.79865	9.9
775.63660	207.4
777.95874	74.2
778.71539	83.1
780.20062	123.1
781.64581	95.7
783.21326	49.1
784.34686	61.3
785.51373	45.4
786.48663	96.7
787.55084	190.3	b (30) (4+)-NH3, b (30) (4+)-H2O, y (28) (4+)
788.47632	55.0
789.59088	398.2	b (16) (2+), y (13) (2+)
790.55719	32.4
791.31647	21.0
792.24622	66.6
793.32458	146.7
794.46466	22.1
795.51215	59.2
796.67767	85.8
798.17908	133.9	y (30) (4+)-H2O-P, y (30) (4+)-NH3-P
799.09564	80.2
800.19324	94.5
801.24426	81.5
802.50903	131.3	y (30) (4+)-P
803.83588	46.0
804.66620	130.6	b (31) (4+)-NH3-P, b (31) (4+)-H2O-P, y (29) (4+)-NH3, y (29) (4+)-H2O, y (21) (3+)-H2O
805.59821	107.7
806.21185	16.5
806.81219	53.8
807.48834	85.3
809.12378	429.1	y (29) (4+), b (31) (4+)-P
809.92883	187.0
810.54559	141.1
811.71320	498.5	y (21) (3+)
812.62476	204.7
813.55920	101.9
814.52173	165.7
815.69623	200.1	y (31) (4+)-H2O-P
816.44897	235.9	y (6) (1+)-H2O, y (31) (4+)-NH3-P
817.59210	95.8
818.22882	127.8
819.37506	107.5
820.10443	200.7	y (31) (4+)-P
821.31647	286.0
822.72797	765.6	y (30) (4+)-NH3, y (30) (4+)-H2O
824.10248	41.4
825.06549	190.3	y (22) (3+)-H2O-P, y (22) (3+)-NH3-P
826.08002	183.5
827.05951	2577.1	y (30) (4+)
827.96368	281.7	y (15) (2+)-NH3-P, y (15) (2+)-H2O-P, b (31) (4+)-H2O, y (14) (2+)-H2O
828.82166	157.0	b (31) (4+)-NH3, y (14) (2+)-NH3
830.25165	210.9
831.42352	284.3	y (22) (3+)-P
832.29114	57.9
833.77167	236.0	b (31) (4+), b (25) (3+)-NH3
834.64081	282.7	y (6) (1+)
835.44781	103.9
836.52338	1038.9	[M+4H] (4+)-NH3-H2O-P, y (15) (2+)-P
837.45355	583.1	y (14) (2+)
838.26666	222.4	b (25) (3+)
839.67529	254.6	y (31) (4+)-H2O
840.82312	364.7	y (31) (4+)-NH3, [M+4H] (4+)-NH3-P, [M+4H] (4+)-H2O-P
841.90118	112.2
843.26416	141.7
844.49310	319.9	y (31) (4+), b (17) (2+)-H2O
845.48224	487.9	[M+4H] (4+)-P, b (17) (2+)-NH3
846.39020	224.2	y (7) (1+)-H2O-P
847.47821	320.1	y (7) (1+)-NH3-P
848.98053	265.7
849.95038	158.7
851.00824	415.6
851.94745	196.0
852.96771	52.7
853.78906	1565.9	y (23) (3+)-H2O-P, b (17) (2+), y (23) (3+)-NH3-P
854.83722	679.6
855.79755	34.7
856.93744	519.5
857.72449	690.5	y (22) (3+)-H2O, y (22) (3+)-NH3
858.57532	36.8
859.22040	114.2
860.54535	201.9	y (23) (3+)-P, [M+4H] (4+)-NH3-H2O
861.34283	90.9
862.41235	61.9
864.07965	31.1
868.70404	19.9
872.56360	13.6
873.85992	107.2
877.04291	45.2
878.78998	6.1
880.55646	4.9
881.51312	40.4
884.09039	25.8
886.11121	768.0	y (15) (2+), y (23) (3+)-H2O, y (23) (3+)-NH3
887.11475	451.4
888.17645	47.5
892.24945	273.2	y (16) (2+)-NH3-P, y (16) (2+)-H2O-P, y (24) (3+)-NH3-P, b (18) (2+)-H2O, y (24) (3+)-H2O-P, y (23) (3+)
893.17615	139.1	b (18) (2+)-NH3
896.62115	105.4
897.78619	32.1
898.73712	51.2
899.67017	46.1
900.92291	102.3
901.63635	63.5
902.54742	87.9
904.41193	61.0
905.90344	6.1
907.49677	16.1
909.40601	62.1
911.52051	13.6
912.48541	16.2
914.21100	112.5
915.49292	44.4
916.74017	169.2
918.75128	76.0
920.13794	199.7
921.01978	31.1
921.95648	311.7	y (25) (3+)-P
922.97266	34.8
924.55200	195.0	b (27) (3+), y (24) (3+)-H2O
925.39362	231.5	y (24) (3+)-NH3
926.01221	12.2
927.28534	122.1
928.50458	26.6
931.10864	493.6	y (24) (3+)
932.21094	89.1
933.36768	369.7
934.56415	28.5
935.24805	65.7
936.10864	90.8
936.71997	14.4
938.33258	113.6
939.09869	22.2
939.96387	31.3
941.46997	543.1	b (19) (2+)-NH3, b (28) (3+)-H2O-P, b (28) (3+)-NH3-P, y (16) (2+)-H2O, y (16) (2+)-NH3, b (19) (2+)-H2O
942.42450	371.7
943.29102	28.8
944.03473	32.9
944.65851	38.2
945.73218	28.8
947.33429	21.9
948.27643	82.0
949.46411	100.5
950.47443	34.0
951.53131	80.0
952.73755	174.7
954.28192	322.5	y (25) (3+)
955.05475	369.0
956.05927	84.2
958.61774	183.9	y (26) (3+)-NH3-P, y (26) (3+)-H2O-P
959.61304	93.0
962.35516	225.4	y (7) (1+), y (8) (1+)-NH3-P
963.31641	116.2
964.45184	219.2
965.12579	278.8	y (26) (3+)-P
965.83594	184.9
966.49854	32.4
968.03668	6.8
969.40692	13.7
970.15936	14.5
973.28906	105.1
974.71332	9.2
977.17041	57.4
979.40387	113.7
980.10370	320.5	y (8) (1+)-P, b (28) (3+)
981.29028	113.8
982.32471	22.6
984.19263	81.0
985.43121	347.5	b (20) (2+)-H2O, y (17) (2+), b (29) (3+)-NH3-P, b (20) (2+)-NH3
986.30072	496.7
987.20441	126.8
988.11768	65.6
988.79370	12.9
989.89038	100.6
991.18207	381.6	b (29) (3+)-P
991.86102	578.8	y (26) (3+)-H2O, y (27) (3+)-H2O-P, y (27) (3+)-NH3-P, y (26) (3+)-NH3
992.74994	53.0
993.73041	112.1
994.90845	88.9
996.13428	111.5
997.46747	1186.7	y (26) (3+), y (27) (3+)-P
998.22638	261.7
999.35693	32.8
1001.36981	81.4
1002.29083	12.7
1002.89471	21.0
1004.54071	7.3
1005.76520	136.0	y (18) (2+)-P
1007.12653	30.5
1007.99249	91.5
1008.82269	134.6
1009.61432	10.9
1012.14453	142.8
1012.78424	7.0
1014.14740	8.9
1016.65094	262.2	b (29) (3+)-H2O, y (28) (3+)-P
1017.62030	105.1
1018.68024	166.3
1019.61700	101.8
1020.80865	168.2
1022.64325	216.0	b (29) (3+)
1023.85297	108.5
1024.50513	21.2
1025.39209	102.9
1026.13794	121.0
1027.45935	96.8
1028.28113	54.9
1029.02515	147.5	b (21) (2+)-H2O, b (21) (2+)-NH3
1030.21924	507.1	y (27) (3+)
1030.99072	455.5
1032.84607	7.7
1034.04395	3.3
1035.26831	25.4
1036.38831	80.6
1037.70825	156.4	b (21) (2+)
1038.78772	118.1
1040.02356	215.8	y (29) (3+)-H2O-P, y (29) (3+)-NH3-P
1040.68958	8.3
1041.98499	111.5
1043.43958	300.2	y (28) (3+)-NH3, y (28) (3+)-H2O
1044.40796	258.1	b (11) (1+)
1045.70825	263.6	y (18) (2+)-H2O, y (29) (3+)-P, y (18) (2+)-NH3
1046.41101	230.2
1047.85889	250.2
1049.20532	471.9	y (28) (3+)
1050.22791	433.4	b (30) (3+)-H2O, b (30) (3+)-NH3
1051.41089	39.6
1053.83936	229.4	y (19) (2+)-H2O-P
1054.73987	313.8	y (19) (2+)-NH3-P, y (18) (2+)
1055.58179	80.9
1056.49390	28.6
1057.41064	65.5
1058.37256	75.9
1059.41553	43.9
1060.14941	113.2
1062.00854	17.2
1062.93469	29.5
1064.37061	104.1
1066.53967	157.7
1067.49915	109.9
1069.56934	588.5	y (30) (3+)-P
1070.50244	111.2
1071.44128	14.7
1072.17285	231.7	y (29) (3+)-H2O, b (31) (3+)-H2O-P, y (29) (3+)-NH3, b (31) (3+)-NH3-P
1072.85693	35.8
1073.58643	58.8
1074.22241	43.0
1076.30640	24.8
1077.43848	226.0	y (8) (1+)
1078.28748	1021.1	b (31) (3+)-P, y (29) (3+)
1078.98303	730.1
1079.88477	164.3
1080.69678	50.2
1082.48120	87.1
1085.28784	271.5	b (22) (2+)-H2O, b (22) (2+)-NH3
1086.14868	75.4
1087.00903	29.5
1089.65674	58.3
1090.52588	147.2
1091.75830	221.7	y (9) (1+)-P
1092.68103	101.6
1094.21851	403.6	b (22) (2+)
1094.98816	179.7
1095.83301	329.0	y (30) (3+)-H2O, y (30) (3+)-NH3
1096.74561	76.4
1097.61963	32.1
1099.26563	56.4
1100.56409	34.0
1101.45203	96.4
1102.37573	1435.6	y (19) (2+)-H2O, y (19) (2+)-NH3, y (30) (3+)
1103.26257	116.3
1104.22754	20.3
1105.82874	46.0
1106.62183	8.4
1107.67554	17.6
1109.27173	11.2
1110.65259	60.4
1111.69531	182.4	y (19) (2+)
1113.30969	17.7
1114.22363	68.5
1114.88586	11.1
1116.01733	46.0
1117.18384	49.2
1119.10364	40.5
1120.60632	192.5	y (31) (3+)-NH3
1122.95056	29.4
1123.92065	91.4
1125.75220	56.6
1126.72754	77.4
1127.68774	42.8
1129.50244	83.6
1130.10864	58.8
1130.92200	15.1
1131.87891	7.3
1133.03992	40.6
1134.81006	26.6
1135.85022	71.7
1136.81104	9.7
1137.62500	56.3
1139.02734	38.8
1140.45337	7.3
1141.50757	83.4
1142.90894	133.2
1143.81641	568.0	b (23) (2+)
1144.71399	317.4
1145.68127	119.7
1146.78235	24.6
1147.96899	57.2
1149.52319	9.2
1150.28601	5.6
1154.41785	69.6
1157.64880	4.9
1159.53638	23.8
1160.78296	62.4
1163.47021	19.0
1169.69568	20.2
1171.61157	143.6
1172.51465	44.5
1173.57568	116.6
1174.33008	40.3
1178.23108	40.4
1178.93274	25.8
1179.82373	154.1
1180.73608	63.1
1181.46729	114.4
1184.59741	9.3
1186.20422	53.4
1190.27856	235.7	y (9) (1+)
1191.60034	133.2	b (24) (2+)-H2O, b (24) (2+)-NH3, y (10) (1+)-P
1192.29907	93.6
1192.96155	11.5
1194.36011	22.6
1195.71729	15.9
1197.59204	140.4
1198.70886	29.2
1200.06470	327.2	b (24) (2+)
1201.27686	269.4
1202.71289	38.0
1205.38794	25.0
1207.73560	86.3
1208.56311	19.4
1209.98010	29.9
1213.36829	4.9
1216.42419	86.8
1217.17505	90.5
1218.17139	15.8
1219.48560	171.6
1220.46045	106.9
1221.97339	20.2
1222.79395	15.5
1227.53064	63.3
1228.18188	16.7
1230.00330	127.3
1230.64478	125.4
1231.45386	61.8
1233.03638	4.9
1234.23267	25.8
1235.56396	11.8
1236.49744	78.6
1238.65222	85.1
1239.54028	85.3
1243.08325	12.6
1244.32446	19.5
1245.12769	39.5
1245.93567	23.4
1247.49854	4.5
1248.57092	54.6
1249.85022	241.7	b (25) (2+)-NH3
1250.87463	11.9
1253.36365	6.8
1255.99915	23.1
1257.80371	686.8	b (25) (2+)
1258.84290	236.7
1259.59265	55.0
1260.62476	13.3
1261.46826	17.5
1262.28186	69.1
1264.01929	30.8
1265.55505	40.1
1266.65564	15.0
1268.50452	6.9
1271.30212	31.2
1272.44324	10.0
1274.72839	6.5
1275.60181	15.5
1279.37122	20.6
1282.30798	26.6
1283.58533	38.7
1285.74072	10.9
1290.27222	120.3
1291.35999	110.9
1292.13574	63.0
1294.95105	32.9
1295.78955	20.6
1296.66418	44.5
1297.86707	48.5
1299.27454	37.3
1301.66052	26.9
1305.10962	59.6
1308.15466	20.3
1312.87415	55.7
1314.42139	26.5
1316.17151	21.6
1318.94641	17.8
1319.94714	26.4
1321.38306	47.2
1322.52332	38.0
1324.27466	13.9
1325.72766	38.5
1329.52258	16.3
1330.50281	67.8
1334.63818	12.4
1335.59741	18.3
1338.41162	10.1
1339.79529	19.5
1343.54382	19.4
1344.74036	63.6
1348.19470	103.4
1350.87219	7.2
1351.82922	37.4
1352.89954	12.7
1355.89624	26.0
1356.80090	36.7
1358.57532	35.0
1363.46326	21.2
1364.77356	8.0
1367.44348	9.2
1369.59241	167.2	b (14) (1+)
1370.62170	160.7
1371.90234	33.9
1372.56726	20.0
1373.20105	15.1
1374.11560	17.1
1375.65186	36.4
1376.75317	133.1	b (27) (2+)-H2O
1379.90588	62.7
1381.29309	8.8
1382.34119	26.5
1383.34082	5.3
1384.39014	48.0
1388.22864	28.2
1389.41809	18.9
1390.14490	23.2
1394.42627	28.1
1395.93799	64.9
1400.72900	17.4
1402.36487	22.3
1403.47913	11.3
1405.54456	10.5
1407.89417	16.1
1413.07092	48.4
1416.16833	13.8
1431.73352	7.0
1435.20105	80.0
1436.53430	10.0
1446.19434	72.0
1450.26331	57.8
1452.59863	9.3
1459.84460	3.3
1462.32080	65.3
1463.62976	60.5
1464.87451	45.7
1465.62256	11.2
1470.77710	9.2
1471.81653	13.5
1489.30872	16.4
1495.02502	16.3
1496.15637	17.5
1506.52661	38.9
1508.54919	6.1
1518.42920	9.3
1519.67200	6.5
1524.72766	7.4
1526.69873	32.3
1530.12073	34.5
1533.42725	19.2
1534.73499	44.0
1535.62000	50.1
1539.65552	27.9
1543.12000	21.3
1545.51184	14.3
1547.75635	12.4
1564.84094	57.7
1569.64185	15.7
1573.07092	55.2
1574.93933	19.4
1576.39587	16.7
1577.72974	7.7
1578.39832	8.2
1580.69482	33.7
1584.31641	19.5
1586.98438	13.8
1599.83191	20.5
1601.38049	21.6
1624.52368	15.1
1625.95142	31.1
1632.53186	116.6
1634.16565	27.8
1643.69910	27.0
1659.93127	25.4
1672.69897	22.3
1673.93201	59.0
1678.93347	15.5
1687.56519	5.4
1689.87720	48.6
1691.97339	8.6
1705.87024	136.5	b (17) (1+)
1706.84167	36.4
1707.77478	37.6
1709.67261	40.7
1714.03723	8.8
1723.76624	42.1
1729.57263	7.7
1751.36401	21.9
1753.65942	23.3
1767.74475	6.9
1771.93030	61.4
1772.75171	101.8
1773.74695	46.1
1862.28772	48.5
1881.18420	17.5
1890.22546	18.0
1915.09888	40.1
1961.78210	26.2
