# Supplementary material for: Phosphoproteomic Analysis of Platelets Activated by Pro-Thrombotic Oxidized Phospholipids and Thrombin
Source: PLoS One. 2014 Jan 6;9(1):e84488. doi: 10.1371/journal.pone.0084488 (PMC3882224; doi:10.1371/journal.pone.0084488)
Supplement: Annotated Spectra S5 — (ZIP) [file pone.0084488.s008.zip › TAASGVEANSRPLDHAQPPSSLVIDKESEVYK_-3_2_51713.txt]

m/z	i	matches
258.38300	11.8
260.47595	23.6
263.92490	3.8
267.19653	7.2
268.35925	6.8
269.07950	14.7
272.58380	2.9
276.28720	20.1
278.26523	10.1
280.71231	4.2
282.10397	15.2
283.34729	16.8
285.43857	4.0
287.23907	9.2
289.50848	4.2
294.20108	9.2
299.25375	17.9
303.46844	8.4
304.77304	5.5
306.30441	7.2
308.21460	4.8
309.71524	4.8
312.25494	11.5
313.04309	11.7
314.27069	7.5
315.29169	6.5
316.01938	11.8
317.28995	5.9
319.16937	37.4
320.14407	22.5
322.23563	15.4
323.21988	12.7
324.49466	56.1
326.32205	28.5
327.12186	20.6
330.17322	13.0
331.05865	32.9
334.30823	22.5
336.06891	6.0
337.07855	9.6
339.25763	5.1
340.38712	50.8
341.17987	3.0
343.24323	7.3
344.02307	15.1
349.36795	13.1
351.04169	27.0
352.37250	33.4
353.07941	10.9
354.39301	20.3
355.40540	30.1
356.01367	9.6
357.05249	3.1
358.30145	29.1
359.05566	2.9
361.23273	5.1
362.16510	18.6
363.01947	9.0
365.15509	7.3
367.45563	13.2
368.24026	15.0
369.19189	42.7
370.10950	73.0
373.04541	31.9
374.03503	5.0
376.33746	17.0
380.28430	17.7
381.22833	7.0
382.42346	14.9
385.18222	14.8
386.35034	5.3
387.36084	11.1
388.22339	23.3
390.26563	109.7	b (16) (4+)-NH3, y (13) (4+)-H2O, y (2) (1+), y (14) (4+)-NH3-P, b (16) (4+)-H2O, y (13) (4+)-NH3, y (14) (4+)-H2O-P
391.37787	30.3
393.40515	5.9
396.34180	8.0
398.02972	33.2
398.99164	2.5
403.15363	9.5
404.51031	6.2
405.96674	53.3
407.26123	4.6
414.24048	24.4
417.84448	9.9
418.79407	6.5
420.36066	22.3
422.25720	4.6
422.95007	8.7
424.25317	23.4
425.30908	22.7
427.46155	3.5
429.51208	42.4
432.38763	2.4
435.34424	17.8
436.20215	26.2
438.32446	14.5
439.44440	5.9
441.41852	11.3
442.17957	12.3
443.24438	28.1
444.21039	19.1
445.42181	17.6
446.55402	16.0
451.42194	11.1
452.60498	28.2
454.14929	20.7
455.35492	4.0
459.43695	11.9
460.08215	2.7
461.50793	6.0
464.20776	29.9
465.34070	30.8
467.60315	24.7
469.20477	115.0	y (17) (4+)-P, b (6) (1+)-H2O
470.29474	40.8
472.24084	22.2
473.47296	54.6
475.24908	5.1
477.23553	5.0
479.21777	3.8
481.98566	397.3	y (8) (2+)-NH3-P, y (8) (2+)-H2O-P, y (7) (2+)
483.09729	68.0
483.99738	19.6
486.64227	42.9
487.38678	94.0	y (13) (3+)-H2O-P, y (13) (3+)-NH3-P, b (6) (1+)
488.38495	5.1
489.44598	126.5	y (17) (4+)-NH3, y (8) (2+)-P, y (3) (1+), y (17) (4+)-H2O
490.26672	9.5
491.49872	4.7
495.23914	38.2
497.04901	5.7
497.91797	32.5
499.27588	11.2
500.30145	16.5
501.39038	44.2
502.49982	8.2
503.51099	11.2
505.29364	6.1
509.25909	30.8
509.98309	19.7
512.82147	13.6
513.83862	31.1
517.04199	17.5
518.27362	9.4
519.22937	4.0
520.26740	27.4
522.32831	7.1
524.90967	29.5
527.10254	27.6
530.05695	27.7
532.07330	18.9
533.34747	32.4
534.36768	20.7
535.34192	4.9
536.16162	3.7
537.76489	60.9
539.34241	121.9	y (8) (2+)
540.14343	7.4
541.38525	2.2
542.24835	13.2
545.37616	7.9
546.44678	35.7
549.38684	58.3
550.87122	26.4
551.97705	33.8
553.02802	54.6
554.98956	13.3
558.41577	40.3
559.40222	13.9
560.35248	10.5
562.10712	10.5
563.16388	2.7
564.21930	21.9
565.27094	15.1
569.25787	9.8
570.33105	19.1
571.37006	31.9
572.32196	2.0
573.61774	8.7
575.25500	25.4
576.29047	18.3
579.73969	17.9
580.42987	43.5
581.47296	44.0
583.05914	28.9
584.39526	30.3
585.31329	37.5
586.92267	49.8
587.97162	12.4
589.21484	7.5
590.33765	9.5
591.07776	95.4	y (15) (3+), y (5) (1+)-NH3-P
592.91400	14.1
595.84698	72.4
596.50604	93.3	y (9) (2+), b (18) (3+)-NH3, y (10) (2+)-P, b (24) (4+)-H2O, b (24) (4+)-NH3
598.37592	102.2	b (7) (1+)-H2O
599.36487	14.1
600.32684	87.1	y (16) (3+)-P, b (24) (4+), y (4) (1+)-H2O
601.81305	168.5	y (4) (1+)-NH3, b (18) (3+)
603.18750	40.1
605.22943	15.7
606.36383	7.0
607.32001	29.0
608.56378	5.9
610.12775	107.9
611.51538	9.7
612.63385	10.6
613.60004	34.3
614.40552	32.6
615.78046	80.8	b (7) (1+)
616.94049	38.0
618.03912	33.8
619.05267	7.7
621.92035	8.4
624.25409	28.6
625.41797	27.3
628.04285	25.6
629.46234	10.9
630.29242	7.9
631.07697	4.6
632.40173	10.5
633.52740	119.2	b (19) (3+), y (16) (3+)
634.19458	39.4
634.97943	11.8
636.35895	2.9
639.52350	11.2
641.38184	26.7
642.33698	22.5
644.32385	8.0
645.53119	24.0
646.61401	11.3
647.76074	15.8
649.62775	6.4
651.47498	20.4
652.39636	9.0
653.42133	25.2
654.47876	7.7
655.41028	29.8
656.35828	13.2
659.07947	48.1
660.05164	32.9
660.85596	19.3
662.24872	23.3
663.44049	33.4
664.07910	18.9
665.22723	4.0
667.10486	13.4
668.39899	51.3
669.46185	63.0
670.46381	81.7	y (18) (3+)-P
671.35986	11.6
672.81085	93.7	y (24) (4+)-P
674.33557	32.8
674.99127	25.3
676.36835	25.7
677.33325	67.9
679.60706	26.2
680.88715	8.4
682.36224	3.9
683.39813	29.9
686.16132	4.6
687.22552	81.5	y (5) (1+)-H2O, y (25) (4+)-H2O-P, y (12) (2+)-NH3-P, y (12) (2+)-H2O-P, y (25) (4+)-NH3-P, b (8) (1+)
688.21942	52.3
689.06866	75.0
690.79932	55.3
693.20349	20.5
694.45636	106.9	y (24) (4+)-NH3
695.61542	85.4	y (12) (2+)-P
696.84296	60.2
697.53436	22.6
699.20099	8.1
700.33765	4.0
702.75677	162.3
703.46350	401.8	y (18) (3+), y (19) (3+)-H2O-P, y (19) (3+)-NH3-P
704.33319	109.4
705.42914	343.4	y (5) (1+)
706.37451	111.4
707.51025	7.5
708.35718	17.6
709.21246	6.6
710.61145	49.1
711.67999	21.2
713.05457	8.9
714.31390	58.4
715.56500	5.8
718.29230	20.9
720.27600	32.3
720.99646	9.0
722.23578	28.1
723.15613	64.0
724.29858	44.7
725.78253	21.8
727.29034	30.3
728.03491	5.0
731.28442	11.6
732.18286	63.3
732.78516	10.3
735.15912	10.5
736.59326	34.7
737.35254	11.2
738.33429	26.8
741.04523	103.4	y (20) (3+)-NH3-P, y (20) (3+)-H2O-P, y (19) (3+)
741.79816	87.6
743.15350	14.3
744.16791	31.2
745.55615	67.2
746.43512	42.6
748.75165	67.8
749.70477	35.7
750.75287	16.6
751.67871	45.2
752.41760	19.9
753.86456	260.3	b (15) (2+)
754.65045	170.7
755.53326	58.3
756.55847	61.5
757.53741	6.3
758.22186	17.9
759.05109	51.4
759.78210	55.3
760.86493	89.1
762.46710	17.8
763.19324	60.5
764.16803	21.8
765.50079	48.1
767.41010	120.5	b (30) (4+)-NH3, b (30) (4+)-H2O
768.16986	116.3	y (27) (4+)-NH3, y (27) (4+)-H2O
769.10400	50.0
769.92377	27.0
771.56158	87.8
772.58282	70.2
774.34613	42.0
775.46698	76.0
776.49896	10.9
777.35742	35.2
778.36719	57.4
779.65485	24.7
780.34076	55.3
781.28320	98.9	b (16) (2+)-NH3
782.56573	1.8
783.79620	54.1
784.46985	118.7	y (29) (4+)-P, b (9) (1+)-NH3
785.54706	22.5
787.55548	256.7	y (28) (4+)
788.36761	116.2	y (13) (2+), y (14) (2+)-P
789.69196	574.7	b (16) (2+)
790.74506	138.1
792.26416	54.2
793.68866	64.9
795.06683	35.6
796.11871	25.1
797.29169	4.0
798.14093	26.2
799.18817	92.7
800.70844	68.2
801.59198	76.1
802.58710	90.2	y (30) (4+)-P
803.67010	57.8
804.55035	100.3	b (31) (4+)-H2O-P
805.16473	130.5	b (31) (4+)-NH3-P, y (29) (4+)-NH3, y (29) (4+)-H2O
805.99811	184.6	y (21) (3+)-NH3, y (21) (3+)-H2O
806.60986	70.2
807.29169	15.1
808.44971	147.1
809.05481	466.5	b (31) (4+)-P, y (29) (4+)
809.66534	295.8
810.61517	170.4	y (21) (3+)
811.62787	154.5
812.45514	115.3
813.46808	67.1
814.33789	73.5
814.97827	59.7
815.67572	31.1
816.32831	494.3	y (6) (1+)-H2O, y (31) (4+)-NH3-P
817.61481	80.3	y (6) (1+)-NH3
818.40247	152.8
819.88123	352.8	y (31) (4+)-P
820.99854	276.3
821.94836	295.1
822.67072	419.5	y (30) (4+)-H2O, y (30) (4+)-NH3
823.52972	52.4
824.83228	101.0	y (22) (3+)-H2O-P, y (22) (3+)-NH3-P
826.21295	106.5
827.01978	1537.2	y (30) (4+)
827.95282	262.4	b (31) (4+)-H2O, y (15) (2+)-H2O-P, y (14) (2+)-H2O, y (15) (2+)-NH3-P
828.85101	149.5	b (31) (4+)-NH3, y (14) (2+)-NH3
830.15155	238.9	y (22) (3+)-P
830.84174	175.9
831.55109	192.1
832.53607	29.0
833.45514	70.2
834.36694	406.2	y (6) (1+)
835.13904	44.8
836.35211	663.9	[M+4H] (4+)-NH3-H2O-P, y (15) (2+)-P
837.42047	511.4	y (14) (2+)
838.25012	247.3	b (25) (3+)
839.29608	225.7	y (31) (4+)-H2O
840.20770	152.0	y (31) (4+)-NH3
841.17694	172.2	[M+4H] (4+)-NH3-P, [M+4H] (4+)-H2O-P
842.62982	191.4
843.42975	72.2
844.90271	459.8	b (17) (2+)-H2O, [M+4H] (4+)-P, y (31) (4+), b (17) (2+)-NH3
845.70764	158.4	y (7) (1+)-H2O-P
846.42249	25.0
847.37347	136.7	y (7) (1+)-NH3-P
848.24847	59.8
849.38007	60.8
850.30743	389.6
851.21594	278.0
852.35901	257.7
853.67993	1118.0	y (23) (3+)-NH3-P, y (23) (3+)-H2O-P, b (17) (2+)
854.55542	475.9
855.69653	211.8
856.87787	552.2	y (22) (3+)-H2O
857.90851	424.7	y (22) (3+)-NH3
858.56073	72.0
859.91583	154.4	y (23) (3+)-P
860.96637	46.2
861.72363	2.9
868.80206	16.1
870.47278	33.6
871.37494	22.5
872.39423	3.3
875.75623	43.9
877.10675	241.5	y (15) (2+)-NH3, y (15) (2+)-H2O
878.63007	62.5
879.93042	19.2
880.78650	46.4
881.51282	54.5
882.19116	18.3
883.45428	79.3
884.40411	41.0
885.90021	531.8
886.72089	922.5	y (23) (3+)-H2O, y (15) (2+), y (23) (3+)-NH3
887.52277	153.2
888.30267	70.5
889.48029	22.2
890.58081	17.8
891.83594	55.8
892.78656	230.4	y (23) (3+), b (18) (2+)-NH3, y (24) (3+)-NH3-P, y (16) (2+)-NH3-P, b (18) (2+)-H2O
893.94373	113.6
896.30450	15.3
897.94025	131.1	y (24) (3+)-P
899.20502	64.3
900.25610	72.1
901.41534	65.6
902.41290	5.7
904.25647	24.4
905.50006	65.4
907.29657	63.1
910.22583	73.7
911.06927	5.7
912.06573	33.7
912.87299	61.4
913.58112	29.7
914.24213	96.4
915.24530	81.1	y (25) (3+)-H2O-P
916.40918	109.9	y (25) (3+)-NH3-P
917.34961	55.3
918.07813	27.6
918.78461	54.2
919.55109	40.1
920.53021	49.4
922.02435	190.3	y (25) (3+)-P
924.65155	325.8	b (27) (3+), y (24) (3+)-H2O, y (24) (3+)-NH3
925.66351	191.4
926.57343	7.2
928.03784	90.6	y (17) (2+)-H2O-P, y (17) (2+)-NH3-P
928.82324	8.2
929.92773	58.6
931.05225	392.4	y (24) (3+)
932.18280	101.2
933.54999	5.5
934.48633	121.0
935.82648	82.8	y (17) (2+)-P
936.93829	61.0
937.96014	39.7
939.27832	30.5
941.63226	594.2	b (19) (2+)-H2O, b (19) (2+)-NH3, y (16) (2+)-NH3, y (16) (2+)-H2O
942.68634	131.7
943.43073	24.8
944.44556	70.1
946.81256	46.2
948.40527	306.7	y (25) (3+)-NH3, y (25) (3+)-H2O, b (28) (3+)-NH3
949.24634	215.7	y (16) (2+)
950.31757	61.8
951.13599	52.8
952.33038	48.9
954.42480	765.6	y (25) (3+)
955.16754	347.0
956.33441	213.1
957.30957	28.4
958.59711	33.1
959.49341	106.9	y (26) (3+)-NH3-P
962.43024	326.9	y (8) (1+)-NH3-P, y (7) (1+)
963.56146	93.5
964.50958	366.4	y (26) (3+)-P
965.57623	219.6
966.80133	69.7
968.46649	29.5
969.60602	99.8
970.65747	43.5
972.03815	35.4
973.33759	92.8
974.16461	3.8
975.02948	59.6
975.99982	147.1	y (17) (2+)-H2O
976.90839	108.1	y (17) (2+)-NH3
978.30438	31.6
979.59033	82.9	y (8) (1+)-P
980.30255	13.7
981.80353	67.9
982.51904	46.3
983.60052	73.5
985.32330	541.0	y (17) (2+), b (20) (2+)-H2O, b (20) (2+)-NH3
986.29510	373.8
987.08081	33.9
987.80054	30.8
988.80322	31.6
989.44257	14.6
991.28815	342.4	y (26) (3+)-H2O, b (29) (3+)-NH3, b (29) (3+)-H2O
992.02509	378.8	y (27) (3+)-H2O-P, y (26) (3+)-NH3, y (27) (3+)-NH3-P
992.72485	185.9
995.02856	60.5
995.67303	43.6
997.38751	948.3	y (27) (3+)-P, y (26) (3+)
998.41852	264.8
999.39056	31.0
1000.20490	12.1
1001.35175	80.8
1002.61163	21.8
1003.44647	5.2
1004.27618	95.5	y (18) (2+)-P
1005.53876	91.9
1006.89825	93.6
1007.99017	24.9
1008.89233	45.8
1009.65485	14.7
1011.14764	63.8
1012.32111	74.3
1013.28961	21.4
1015.09442	129.9
1016.57257	251.2	y (28) (3+)-P
1017.52490	54.6
1018.65186	76.2
1019.59943	75.7
1020.69019	44.5
1021.39795	119.7
1022.69769	103.1
1023.54565	54.1
1024.61865	226.2	b (30) (3+)-NH3, y (27) (3+)-NH3, y (27) (3+)-H2O
1025.85120	96.9	b (11) (1+)-H2O
1026.61682	24.8
1027.46362	98.2	b (11) (1+)-NH3
1028.45154	206.3	b (21) (2+)-NH3, b (21) (2+)-H2O
1030.00061	158.2	b (30) (3+)
1030.84009	446.4	y (27) (3+)
1031.65283	85.6
1032.62830	47.2
1033.60120	42.4
1034.98645	152.9
1036.23572	96.5
1037.83276	134.6	b (21) (2+)
1039.17603	92.0	y (29) (3+)-H2O-P, y (29) (3+)-NH3-P
1040.02808	46.4
1041.25000	54.3
1042.22229	43.6
1043.46814	282.2	y (28) (3+)-NH3, y (28) (3+)-H2O
1044.48389	372.1	y (18) (2+)-H2O, b (11) (1+)
1045.74792	342.1	y (29) (3+)-P, y (18) (2+)-NH3
1046.66565	190.3
1047.67163	39.7
1049.54895	1086.2	y (28) (3+)
1050.59326	156.3
1051.35095	16.8
1052.59863	5.9
1053.99878	239.7	y (19) (2+)-H2O-P
1054.70532	382.1	y (19) (2+)-NH3-P, y (18) (2+)
1055.50769	51.2
1056.40540	19.2
1057.03979	6.8
1058.01563	74.6
1059.12964	52.5
1059.80237	37.1
1061.36084	31.3
1062.98022	99.4	y (30) (3+)-H2O-P, y (30) (3+)-NH3-P, y (19) (2+)-P
1063.64551	16.4
1065.24316	69.3
1066.56775	161.6
1067.58936	51.5
1068.57117	35.5
1069.82080	240.1	y (30) (3+)-P
1070.79333	64.1
1071.48254	11.2
1072.52197	342.4	y (29) (3+)-NH3, y (29) (3+)-H2O, b (31) (3+)-H2O-P, b (31) (3+)-NH3-P
1073.57666	80.3
1074.57104	29.8
1075.61890	57.7
1076.32642	65.3
1077.32605	273.2	y (8) (1+)
1078.48755	968.5	b (31) (3+)-P, y (29) (3+)
1079.28809	504.8
1080.19250	108.2
1080.80066	30.1
1081.51660	37.8
1082.70093	21.5
1084.03369	29.6
1085.23486	192.6	b (22) (2+)-NH3, b (22) (2+)-H2O
1086.16162	163.2	y (31) (3+)-H2O-P
1087.68005	55.0
1088.71143	54.9
1090.44360	79.1
1091.39136	164.1
1092.50781	112.8	y (31) (3+)-P, y (9) (1+)-P
1093.22046	44.3
1094.13904	455.5	b (22) (2+)
1095.18665	180.2
1096.27539	248.4	y (30) (3+)-NH3, y (30) (3+)-H2O
1097.06250	150.3
1098.03784	51.6
1099.39087	38.9
1100.41089	85.4
1102.06152	896.1	y (30) (3+), y (19) (2+)-H2O
1102.88770	330.9	y (19) (2+)-NH3
1103.54663	107.5
1104.42883	45.7
1105.53015	89.8	b (31) (3+)-NH3
1106.79297	70.2
1108.22632	72.8
1110.24280	169.5	y (20) (2+)-H2O-P, b (31) (3+), y (20) (2+)-NH3-P
1111.36438	193.9	y (19) (2+)
1112.59192	70.8
1114.28479	139.1
1115.01392	24.3
1116.21191	18.2
1116.83240	28.5
1117.60632	59.0
1118.28369	20.2
1119.11157	20.0
1120.30054	127.8	y (31) (3+)-H2O, y (31) (3+)-NH3
1121.43066	19.8
1123.59155	16.6
1124.69751	38.8
1125.44141	25.5
1126.67004	147.3
1129.02295	138.6
1129.77661	26.4
1132.25525	44.4
1134.72949	135.0	b (23) (2+)-H2O, b (23) (2+)-NH3
1136.01428	98.5
1136.95898	18.3
1138.53772	16.9
1139.66382	18.8
1140.87622	80.8	b (12) (1+)
1142.72290	8.2
1143.86914	583.5	b (23) (2+)
1144.72168	129.2
1145.79224	63.0
1146.72400	14.3
1147.60742	7.4
1148.54980	14.4
1150.40649	23.6
1151.21313	2.9
1152.00549	20.4
1153.46582	20.0
1155.73633	17.7
1156.50720	5.7
1157.58716	37.3
1158.73706	35.0
1159.78491	65.0
1160.43823	8.8
1163.13257	52.4
1163.91040	10.7
1164.96765	15.7
1166.38513	13.1
1167.03125	9.9
1167.99255	45.8
1168.82727	75.9
1169.91418	9.6
1170.75439	17.6
1172.31348	98.1	y (9) (1+)-H2O
1173.19812	50.3
1173.81396	10.9
1176.15210	36.2
1177.14282	17.2
1177.92078	17.6
1179.59949	38.1
1181.25098	63.9
1181.91455	71.6
1185.46069	31.8
1186.65125	22.3
1187.51855	15.0
1188.92651	15.1
1190.57300	165.9	y (9) (1+), b (24) (2+)-H2O
1191.42444	107.2	b (24) (2+)-NH3, y (10) (1+)-P
1192.02722	54.4
1192.64221	84.0
1193.53833	14.7
1194.87964	4.6
1196.29663	41.0
1197.32056	56.0
1198.25415	85.8
1199.31506	45.1
1200.33435	374.1	b (24) (2+)
1201.10522	181.4
1201.97852	71.2
1202.65527	32.6
1203.86023	39.7
1205.47205	13.2
1206.07837	11.2
1207.04102	23.3
1208.47253	15.0
1209.16943	21.7
1209.84668	14.0
1211.03442	45.3
1212.02319	33.6
1214.08459	6.4
1215.67932	5.9
1216.99646	164.7	y (21) (2+)
1217.76514	8.5
1218.65894	12.5
1219.53308	84.5
1220.61060	111.3
1221.38672	15.0
1221.98840	28.0
1223.60156	56.5
1224.67224	9.0
1225.90991	37.5
1226.55127	47.2
1227.33435	2.2
1228.71753	10.9
1229.88940	54.6
1230.88184	90.8
1231.95227	13.6
1236.55383	5.0
1237.18628	10.5
1238.68970	6.8
1239.99158	76.8
1242.01587	70.6
1243.62915	13.7
1245.91125	30.3
1246.54419	28.1
1248.93652	83.5	b (25) (2+)-H2O, b (25) (2+)-NH3
1249.91260	32.3
1251.77954	3.9
1252.54883	8.5
1254.59338	75.1
1255.83411	4.6
1256.62634	10.5
1257.89197	440.3	b (25) (2+)
1258.67273	334.4
1259.73181	125.4
1260.93689	50.5
1261.97681	12.8
1262.62378	27.9
1263.63672	19.8
1265.45386	64.6
1267.18042	5.9
1268.68921	6.8
1270.94263	15.7
1273.60498	10.5
1274.87280	35.4
1281.48865	8.6
1282.50037	21.3
1283.56531	9.4
1284.93567	13.4
1286.77380	4.4
1289.51697	58.6
1290.64624	54.5
1291.58044	20.2
1294.57837	16.2
1296.34937	16.2
1298.58521	16.2
1299.50854	12.3
1300.48718	47.4
1301.19556	17.9
1302.54248	42.1
1307.41638	13.0
1312.43677	39.9
1316.39441	21.3
1317.25171	13.3
1318.68628	58.5
1319.68811	14.1
1322.41467	20.7
1323.14429	25.7
1326.53918	8.5
1328.69666	8.8
1329.60339	6.8
1333.62720	14.6
1335.98535	13.3
1337.39136	10.6
1341.01282	6.3
1345.67480	5.1
1346.63867	7.5
1348.52063	12.5
1350.34973	18.7
1352.66687	38.8
1355.43591	10.1
1357.47119	67.8
1358.43811	9.9
1359.46118	17.8
1361.01794	7.9
1363.09021	60.3
1364.15784	14.0
1364.81799	10.1
1365.50964	6.3
1369.05090	75.5
1369.66809	153.2	b (14) (1+)
1370.64954	174.4
1371.67664	79.7
1372.58337	11.8
1373.59717	67.7
1374.21692	15.5
1375.85718	46.0
1376.69836	52.6
1378.77368	26.3
1380.75208	12.7
1383.36780	54.6
1386.59973	9.4
1388.09070	23.4
1390.91284	30.1
1391.84583	23.9
1393.07581	16.8
1394.16882	21.6
1395.41663	28.7
1396.26428	23.3
1399.35767	39.3
1400.60083	5.5
1403.67249	5.5
1404.34314	5.5
1406.82336	51.3
1408.48083	41.7
1409.68054	23.6
1413.56091	58.8
1414.54407	10.3
1416.75623	15.1
1421.85095	31.5
1422.98254	68.4
1423.96863	8.5
1430.31482	14.0
1433.61499	9.2
1437.40222	12.5
1443.24768	5.7
1445.63464	13.6
1447.08997	26.4
1449.35535	9.4
1453.51550	30.1
1454.18945	7.0
1457.72107	4.2
1461.36414	17.8
1462.57837	116.1
1463.53711	15.3
1464.17578	31.4
1465.78711	9.8
1466.48083	4.2
1470.64282	3.2
1471.64392	40.0
1475.60315	2.9
1479.12524	15.7
1479.80957	2.7
1483.61426	28.4
1486.02209	7.0
1486.64148	4.7
1487.94287	35.2
1489.44885	9.6
1490.05676	3.0
1491.01355	3.5
1491.84363	13.2
1494.45349	18.7
1496.18567	14.1
1501.37451	23.1
1502.38635	10.7
1506.67908	38.2
1507.62952	9.4
1509.30286	4.6
1515.34045	2.7
1517.00427	23.2
1517.68860	7.7
1518.70850	4.4
1521.46912	17.1
1527.58252	12.6
1533.46277	26.6
1534.74719	25.5
1535.55481	53.6
1536.80554	11.0
1538.49451	5.7
1541.94177	16.1
1543.58557	18.8
1555.72083	4.4
1558.44397	20.3
1562.53601	10.5
1563.26917	5.9
1565.28748	14.8
1569.59949	5.5
1570.31030	2.2
1571.55798	16.5
1573.38892	10.8
1574.33728	9.2
1577.46130	45.1
1578.75745	18.6
1579.53906	4.2
1580.71692	7.2
1581.62463	10.2
1585.36804	8.1
1588.34570	24.3
1588.98547	15.7
1589.67798	8.8
1595.42261	20.2
1604.47424	11.7
1606.40173	19.9
1607.90393	11.7
1618.81116	20.8
1623.84363	4.2
1625.61804	8.1
1626.56799	3.3
1627.67859	9.0
1633.91687	16.4
1643.56958	8.9
1655.61560	7.2
1656.78259	20.6
1658.80054	4.0
1670.92712	3.5
1672.77869	5.5
1673.79614	51.3
1674.85779	34.2
1675.74536	16.8
1689.04858	17.2
1690.12878	21.2
1704.74402	7.0
1705.72180	76.6
1706.57739	89.3	b (17) (1+)
1707.81116	43.3
1708.54272	17.7
1709.70544	7.8
1712.55676	9.4
1714.63171	5.2
1718.62720	3.7
1725.53015	16.9
1726.15259	7.9
1731.73987	6.3
1737.06409	3.8
1757.79919	5.4
1770.92603	77.4	y (15) (1+)
1771.75769	65.2
1772.90588	42.9
1773.90613	29.5
1785.01135	4.8
1796.75403	22.9
1853.92603	8.1
1867.66968	10.5
1881.86902	5.9
1883.25073	22.2
