# Supplementary material for: Phosphoproteomic Analysis of Platelets Activated by Pro-Thrombotic Oxidized Phospholipids and Thrombin
Source: PLoS One. 2014 Jan 6;9(1):e84488. doi: 10.1371/journal.pone.0084488 (PMC3882224; doi:10.1371/journal.pone.0084488)
Supplement: Annotated Spectra S5 — (ZIP) [file pone.0084488.s008.zip › TAASGVEANSRPLDHAQPPSSLVIDKESEVYK_-4_2_57655.txt]

m/z	i	matches
246.31540	5.7
249.82080	24.7
255.13414	5.9
260.37564	37.4
262.24118	3.0
264.74933	2.8
269.77173	8.6
271.34143	15.0
279.11151	4.5
280.09961	8.5
281.06680	3.9
282.27725	14.3
283.30902	22.5
285.07455	3.4
287.26233	3.3
289.13165	3.8
293.20480	10.0
295.44345	3.0
298.71896	21.1
299.33453	8.8
300.18616	10.9
302.27997	15.5
303.14410	4.1
304.40607	15.6
309.14798	31.1
310.82275	5.7
313.20938	43.7
314.70621	18.8
315.99854	7.5
317.86310	30.5
319.30585	40.2
320.25217	23.5
321.15445	2.4
323.17236	6.4
325.24777	18.0
326.06238	20.3
326.69092	6.7
327.97336	25.5
331.08548	26.7
333.28857	8.0
334.38391	7.2
335.35187	9.5
337.18182	18.1
338.22400	9.5
339.22574	16.9
341.23837	11.9
342.24194	13.9
343.45251	32.0
344.28528	36.9
345.30569	14.5
346.19067	5.5
350.26508	11.8
351.25592	9.2
352.35788	15.9
353.25043	6.6
355.06299	21.2
356.15662	9.3
357.05066	2.4
359.23120	28.3
360.15347	4.0
362.33154	26.2
366.26831	5.9
367.17471	10.4
368.22180	7.7
370.08929	71.4
371.21143	4.7
373.37775	20.9
374.34808	8.1
376.70419	4.3
379.35437	9.1
380.25891	15.3
381.28564	30.0
383.23398	15.6
384.09698	9.3
385.27765	24.1
388.01843	72.5
390.18314	246.6	b (16) (4+)-NH3, y (13) (4+)-H2O, y (2) (1+), b (16) (4+)-H2O, y (14) (4+)-NH3-P, y (14) (4+)-H2O-P, y (13) (4+)-NH3
391.37177	34.6
393.31238	8.6
395.76544	13.7
396.53986	12.9
398.29150	77.8
399.02112	6.1
400.01563	18.4
401.28442	6.3
403.44116	9.8
406.25769	5.0
407.04065	4.7
411.01129	8.0
415.34723	9.4
416.42145	18.0
419.52344	6.3
420.17242	13.9
423.60718	17.8
424.25372	6.6
426.25018	5.3
429.30157	39.5
434.95868	30.8
438.52643	3.3
439.38702	38.0
440.32483	8.5
441.37549	6.7
442.33795	17.1
443.41553	18.0
444.39667	22.8
445.40472	1.8
446.57916	21.0
450.28491	11.5
451.34991	40.3
452.12726	77.7
453.24115	31.8
454.06696	40.7
456.34686	23.2
457.49426	14.0
458.37756	20.9
459.33441	34.7
460.50720	7.7
461.41571	3.9
462.53412	10.7
464.10742	26.0
465.38684	17.4
466.07007	9.7
467.61810	60.3
468.40460	9.9
469.22656	127.4	y (17) (4+)-P, b (6) (1+)-H2O
470.35376	57.5
471.53235	12.6
472.34937	15.9
473.15472	53.9
474.36871	31.2
475.51489	12.4
477.07501	3.7
478.06628	3.7
479.30365	10.4
481.79260	222.6	y (8) (2+)-H2O-P
482.46497	230.0	y (8) (2+)-NH3-P, y (7) (2+)
483.43707	44.2
486.92560	29.7
487.52911	64.1
489.33246	190.3	y (17) (4+)-NH3, y (17) (4+)-H2O, y (3) (1+)
490.32404	76.5
491.36029	3.8
493.13647	14.9
496.07458	10.2
497.19476	24.5
498.11957	20.2
499.28979	26.7
500.40106	20.1
502.29266	45.4
502.93591	23.6
506.41620	8.9
509.83344	20.0
511.44354	11.1
512.27148	12.4
513.81989	29.2
516.65277	17.6
517.36078	26.4
518.16913	7.8
521.19464	38.2
522.64557	66.3
523.47113	6.9
524.27576	14.6
525.19910	18.0
527.17651	46.4
528.31183	25.5
529.61774	8.5
530.25568	39.2
534.43506	10.2
538.02319	7.8
539.61145	179.5	y (8) (2+)
540.61871	3.2
541.28088	14.7
542.54883	7.9
543.34857	15.7
544.47400	9.8
545.98077	62.6
547.12103	18.3
550.28693	2.4
551.49384	26.8
552.80420	15.0
553.46405	2.2
554.21887	7.9
554.95905	2.8
555.69348	15.4
556.36591	6.0
558.51270	44.9
559.39429	22.4
560.39490	24.4
561.58807	3.0
562.39642	23.8
563.35797	28.6
566.31250	8.1
568.00500	48.5
569.00482	41.3
569.65411	51.4
570.51331	13.3
571.37317	53.4
572.99176	112.1	b (23) (4+)
573.68201	7.5
574.40607	4.8
575.78168	17.7
577.03412	25.2
579.06787	42.5
579.68903	2.5
580.49353	51.0
581.40948	50.4
582.17548	31.0
583.28534	13.3
584.23358	9.7
585.35504	5.2
586.58282	57.5
587.94574	9.6
590.00165	12.4
591.69232	34.3
592.99243	25.6
593.93774	5.9
594.86359	10.1
596.06061	85.8
597.35809	51.9
598.40295	93.6
599.72491	39.6
600.41290	68.4
601.66681	93.6
602.54730	68.7
604.06964	5.9
606.42279	8.8
607.47369	10.9
608.35443	23.7
610.48224	87.0
612.05951	31.4
613.72375	22.7
614.33466	57.1
615.80103	35.5
616.45184	40.1
618.14240	58.3
619.44983	8.5
620.45837	4.3
621.51001	11.8
625.45520	15.8
627.67755	24.2
628.70032	23.1
629.41095	7.7
630.42499	46.5
631.28607	18.0
632.38525	13.7
633.43341	22.6
634.36774	26.8
635.54919	5.2
637.26001	8.0
639.33423	11.7
640.58466	11.3
641.52740	15.7
642.28912	26.1
643.20483	9.1
644.28406	2.2
645.51105	93.1
646.47784	57.3
649.58868	12.4
651.31207	25.7
652.35687	15.7
653.07098	15.5
654.08539	3.1
655.99408	6.1
658.34027	32.7
659.47125	21.0
660.32507	87.8
662.39240	45.7
663.94501	33.0
664.60175	3.8
666.14655	41.1
667.01276	24.7
668.12256	16.1
669.45203	87.3
670.48181	80.4
671.36090	3.6
674.32709	6.9
675.11505	2.4
676.27576	16.5
678.00812	32.2
679.64166	23.0
680.61554	56.1
681.43286	8.6
682.79279	21.2
684.37256	34.9
685.20044	73.9
686.04846	34.1
687.25854	169.8	y (5) (1+)-H2O, y (25) (4+)-NH3-P, y (25) (4+)-H2O-P, y (12) (2+)-H2O-P, b (8) (1+), y (12) (2+)-NH3-P
688.25323	77.4
689.47467	166.1	b (27) (4+)-H2O, b (27) (4+)-NH3
690.42035	23.6
691.26025	35.6
692.31238	60.6
693.53046	43.0
694.44525	33.5
696.08643	10.6
697.35364	40.2
698.21112	15.5
700.14142	5.2
701.04285	60.7
702.21851	87.7
703.41467	705.5	y (19) (3+)-H2O-P, y (18) (3+), y (19) (3+)-NH3-P
704.47626	66.4
705.33862	309.6	y (5) (1+)
706.25903	220.1
707.53229	14.4
708.47552	12.0
709.47906	7.0
711.51410	12.0
712.92023	31.0
713.89545	53.5
715.73651	43.3
716.38727	5.7
717.15076	34.3
718.21857	9.3
719.29388	37.4
720.41235	2.2
721.43298	38.1
722.68597	38.2
723.35614	41.6
724.33704	45.6
725.13245	1.9
725.77686	5.2
728.68451	5.7
729.40137	7.3
730.28101	40.4
731.20331	42.2
732.27740	167.6
732.92010	30.9
734.97211	8.0
735.60315	15.9
736.40948	109.8
738.02814	54.0
739.20258	24.9
740.09210	124.4	y (20) (3+)-H2O-P, y (13) (2+)-P
741.39349	141.9	y (20) (3+)-NH3-P, y (19) (3+)
742.16840	59.7
742.94257	88.2
744.37921	80.8
745.59399	51.4
746.49756	56.7
747.54340	18.3
748.37860	53.1
749.54474	39.4
750.34637	23.0
752.11890	7.9
753.49957	83.5
754.47882	285.2	b (15) (2+)
755.41632	144.4
757.04791	39.9
758.49152	87.8
759.76611	41.0
760.51819	50.1
761.13605	18.9
762.16010	35.7
763.16437	39.8
763.99438	22.3
765.03705	38.5
767.45605	140.7
768.23413	154.9	y (27) (4+)-H2O, b (30) (4+)-NH3, y (27) (4+)-NH3, b (30) (4+)-H2O
769.44659	65.9
770.15063	7.9
771.69574	45.3
772.95514	54.8
773.88531	5.9
774.82098	43.2
775.59467	65.9
776.80646	82.4
777.91144	8.8
779.72235	168.2	y (29) (4+)-NH3-P, y (13) (2+)-H2O, y (14) (2+)-H2O-P, b (16) (2+)-H2O, y (14) (2+)-NH3-P, y (13) (2+)-NH3, y (20) (3+), y (29) (4+)-H2O-P
780.65527	77.1
781.34888	119.6	b (16) (2+)-NH3
782.11908	46.2
782.84637	10.2
783.50989	57.8
784.47620	124.5	b (9) (1+)-NH3, y (29) (4+)-P
785.51617	33.6
786.11664	60.6
787.34955	36.2
788.30792	147.0	y (13) (2+), y (14) (2+)-P
789.72162	521.6	b (16) (2+)
790.54340	216.6
791.57233	92.8
792.40729	58.7
793.27167	107.5
794.12024	56.5
794.76575	11.9
795.72308	3.3
796.56207	11.8
797.65063	61.2
798.56030	170.6	y (30) (4+)-NH3-P
799.46521	165.1
800.41937	95.1
801.60333	288.9	y (30) (4+)-P, b (9) (1+)
802.56500	151.1
803.56171	104.4
804.51306	219.5	y (29) (4+)-H2O, b (31) (4+)-H2O-P, y (29) (4+)-NH3, b (31) (4+)-NH3-P
805.27350	180.9	y (21) (3+)-H2O, y (21) (3+)-NH3
806.12567	40.4
807.18665	100.8
809.39386	641.5	y (29) (4+), b (31) (4+)-P
810.42053	338.5
811.26276	205.5
812.00226	614.9	y (21) (3+)
813.05194	112.0
814.13702	294.1
815.67792	137.5	y (31) (4+)-H2O-P
816.41730	406.2	y (6) (1+)-H2O, y (31) (4+)-NH3-P
817.43921	260.9	y (6) (1+)-NH3
818.55658	89.9
819.49902	267.4
820.59467	351.3	y (31) (4+)-P
821.64191	147.1
822.63116	512.5	y (30) (4+)-NH3, y (30) (4+)-H2O
823.28479	263.1
824.76508	328.4	y (22) (3+)-H2O-P, y (22) (3+)-NH3-P
825.65363	112.1
827.21179	2234.6	y (30) (4+), y (15) (2+)-H2O-P
828.57208	239.2	b (31) (4+)-NH3, b (31) (4+)-H2O, y (14) (2+)-H2O, y (14) (2+)-NH3, y (15) (2+)-NH3-P
829.91949	87.7
831.03265	147.2	y (22) (3+)-P
832.04047	327.9	b (25) (3+)-H2O
833.24438	66.5
834.28107	298.2	y (6) (1+)
835.90149	284.6	[M+4H] (4+)-NH3-H2O-P
836.59698	260.3
837.25714	1111.2	y (15) (2+)-P, y (14) (2+)
838.08905	570.8	b (25) (3+)
838.99841	202.1
839.91986	106.2
841.01984	247.1	[M+4H] (4+)-H2O-P, [M+4H] (4+)-NH3-P
842.29413	185.5
843.32159	54.0
844.81165	720.9	b (17) (2+)-H2O, y (31) (4+), [M+4H] (4+)-P, b (17) (2+)-NH3
845.70056	584.0	y (7) (1+)-H2O-P
846.73492	125.8
847.65143	127.8	y (7) (1+)-NH3-P
848.82971	92.6
849.93109	340.3
851.03046	552.7
852.29773	283.4
853.70062	1185.4	y (23) (3+)-H2O-P, b (17) (2+), y (23) (3+)-NH3-P
854.67096	651.7
856.10730	53.3
856.94226	192.7
857.78326	244.5	y (22) (3+)-NH3, y (22) (3+)-H2O
858.59692	163.7
859.77203	391.6	y (23) (3+)-P
860.93188	71.1
861.96588	25.9
864.12335	7.4
867.15607	6.6
867.94934	31.3
868.71893	15.4
870.74054	14.7
874.32312	6.4
877.29962	201.2	y (15) (2+)-NH3, y (15) (2+)-H2O
877.92902	3.0
879.42682	17.5
881.65302	24.1
883.27612	109.3
883.98029	67.8
885.19861	7.1
886.19067	1432.0	y (23) (3+)-NH3, y (23) (3+)-H2O, y (15) (2+)
886.95404	741.0
887.59674	236.6
888.78802	30.3
890.59174	29.7
892.81848	1193.0	b (18) (2+)-H2O, y (16) (2+)-NH3-P, b (18) (2+)-NH3, y (24) (3+)-NH3-P, y (23) (3+)
893.81830	100.2
895.83905	9.9
897.21338	20.7
898.03113	120.5	y (24) (3+)-P
898.66034	57.9
899.57739	22.7
900.53424	42.9
902.03058	58.1
902.82404	2.8
905.41730	115.6
906.56744	63.6
907.39160	27.9
908.33575	42.9
909.37689	52.7
910.37524	42.4
910.97809	2.4
912.67059	52.0
914.20477	43.8
915.21484	51.8
916.04938	72.7
916.87164	21.2
917.72485	81.2
918.83740	139.6	b (27) (3+)-H2O
919.49951	166.6	b (27) (3+)-NH3
921.64996	60.3
922.29938	7.9
922.97925	24.3
924.17523	74.8
925.33234	261.6	y (24) (3+)-NH3
926.51495	14.6
927.58234	7.9
929.41595	72.6
931.17084	581.0	y (24) (3+)
932.05933	133.6
933.16705	37.1
934.11298	45.4
936.52368	10.7
937.87061	33.5
939.83832	21.9
940.83344	222.6
941.70038	586.3	y (16) (2+)-H2O, b (19) (2+)-H2O, y (16) (2+)-NH3, b (19) (2+)-NH3
942.48071	114.7
943.32977	44.9
944.39874	61.3
945.40186	75.9
946.53735	13.0
948.77490	189.3	y (25) (3+)-NH3, y (25) (3+)-H2O
949.81940	111.0
950.55768	54.4
951.54883	62.8
953.54645	58.1
954.82538	1287.3	y (25) (3+)
955.74225	125.8
956.70801	53.7
957.55707	29.9
958.73151	95.3
959.41626	104.3
960.04657	7.4
961.01422	20.8
962.44452	313.0	y (8) (1+)-NH3-P, y (7) (1+)
963.40411	117.9
964.54639	160.1	y (26) (3+)-P
965.24103	35.1
965.91241	66.7
966.55377	6.9
967.39117	10.2
968.38544	10.3
969.19586	29.6
969.99707	9.5
971.42255	50.6
972.37262	64.1
974.39258	17.9
975.67554	49.4
976.49835	54.4
977.61230	13.0
978.59546	85.9
979.59064	76.7
980.41437	109.4
981.36273	33.5
982.56622	43.6
983.55054	50.0
985.37183	157.0	b (20) (2+)-H2O
986.00848	507.2	y (17) (2+), b (20) (2+)-NH3
986.74127	96.0
988.23859	47.0
988.92261	14.8
989.99469	51.7
991.58307	826.6	y (26) (3+)-H2O, y (27) (3+)-NH3-P, y (26) (3+)-NH3, b (29) (3+)-NH3, y (27) (3+)-H2O-P
992.30133	403.5
993.60254	53.1
994.32544	60.5
994.95898	75.4
997.50507	1311.2	y (26) (3+), y (27) (3+)-P
998.44360	685.3
999.61029	23.7
1000.87256	91.7
1002.27032	59.5
1002.89276	9.4
1003.55267	128.4
1004.25293	35.5
1005.61694	154.6	y (18) (2+)-P
1006.25433	78.8
1007.21710	63.5
1008.46954	89.3
1009.55640	90.9
1011.49066	39.4
1012.57178	18.3
1013.61841	35.4
1014.95343	67.0
1015.76636	35.5
1016.91095	279.1	y (28) (3+)-P
1017.69653	181.3
1018.81470	104.8
1019.60492	105.4
1020.48193	103.2
1021.73407	70.9
1022.72949	56.9
1023.84467	77.8
1024.82544	207.0	y (27) (3+)-NH3, y (27) (3+)-H2O
1026.37952	59.7
1027.31323	130.0	b (11) (1+)-NH3
1028.50854	101.0
1029.44873	168.8	b (21) (2+)-NH3
1030.11987	284.4	b (30) (3+)
1030.77271	519.4	y (27) (3+)
1031.71655	67.8
1032.77368	49.6
1034.36487	39.7
1035.08984	18.5
1036.54968	53.6
1037.94128	152.1	b (21) (2+)
1039.12744	110.4
1040.06470	120.9	y (29) (3+)-H2O-P, y (29) (3+)-NH3-P
1040.74414	11.9
1041.84448	126.1
1042.64258	17.8
1043.86743	126.9	y (28) (3+)-NH3, y (28) (3+)-H2O, b (11) (1+)
1044.53674	89.8
1045.32935	213.4	y (18) (2+)-H2O, y (18) (2+)-NH3
1046.31934	432.0	y (29) (3+)-P
1047.21655	69.0
1049.29578	1154.0	y (28) (3+)
1050.26953	710.1
1051.10205	127.7
1052.11450	29.3
1053.96045	313.9	y (19) (2+)-H2O-P, y (18) (2+), y (19) (2+)-NH3-P
1054.64136	198.4
1055.27222	197.4
1055.95715	60.7
1057.79468	84.1
1058.67358	60.6
1059.58582	82.5
1060.41357	22.8
1061.28442	22.7
1062.18408	28.7
1063.71594	98.0
1064.39514	18.8
1066.07043	41.1
1066.84167	146.7
1067.68042	99.9
1069.55457	196.3	y (30) (3+)-P
1070.22290	216.6
1070.90356	99.7
1072.94470	270.5	y (29) (3+)-NH3, b (31) (3+)-NH3-P, y (29) (3+)-H2O
1073.71924	103.9
1075.19470	41.0
1076.82373	102.9
1077.66357	269.2	y (8) (1+), b (31) (3+)-P
1078.75830	1300.9	y (29) (3+)
1079.70166	140.4
1080.61646	55.3
1081.71484	17.7
1082.77112	26.4
1084.01367	51.1
1085.29761	277.5	b (22) (2+)-NH3, b (22) (2+)-H2O
1086.07361	231.2
1087.15222	136.4	y (31) (3+)-H2O-P, y (31) (3+)-NH3-P
1087.92358	15.5
1088.75208	19.3
1090.47644	326.5
1091.48792	102.3
1092.56433	123.2	y (31) (3+)-P, y (9) (1+)-P
1093.26941	95.0
1094.37036	553.1	b (22) (2+)
1095.43286	230.3
1096.38574	334.2	y (30) (3+)-NH3, y (30) (3+)-H2O
1097.53027	51.9
1098.57080	31.3
1099.44751	40.4
1100.44556	18.9
1102.01965	522.6	y (30) (3+)
1102.76782	1204.4	y (19) (2+)-H2O, y (19) (2+)-NH3
1103.77734	75.7
1104.64404	166.3	b (31) (3+)-H2O, b (31) (3+)-NH3
1105.38013	29.6
1107.67969	35.2
1108.58313	31.7
1110.02905	41.2
1111.05469	187.7	y (19) (2+), y (20) (2+)-NH3-P, b (31) (3+)
1112.05798	102.9
1113.45020	39.3
1114.25977	50.2
1115.24878	7.4
1115.92981	42.9
1116.93616	122.9
1117.83411	47.5
1118.92554	12.3
1119.75415	5.0
1121.29395	18.6
1122.38916	59.1
1124.16357	27.1
1125.85828	44.5
1126.64185	60.2
1127.50732	55.1
1128.54492	74.6
1129.59424	18.3
1130.60510	45.2
1131.43994	39.1
1133.89331	50.4
1134.71448	59.5
1135.77173	53.4
1137.13354	108.3
1138.51074	35.7
1142.22534	57.8
1143.78333	648.0	b (23) (2+)
1144.88232	361.5
1145.83801	160.4
1146.66003	16.4
1147.63306	78.5
1148.27100	29.2
1149.71216	39.8
1150.62817	32.8
1151.72998	2.9
1153.32642	41.9
1154.48535	61.6
1156.32239	5.0
1157.05688	4.6
1157.68762	4.5
1158.69678	58.0
1159.55444	6.5
1160.32971	12.1
1163.17554	8.0
1166.80676	4.6
1168.61328	55.2
1169.40808	57.5
1170.73413	17.3
1171.72510	114.8	y (9) (1+)-H2O
1172.75623	62.5
1173.72351	26.0
1174.37268	31.8
1175.40344	30.8
1177.58740	71.8
1178.19287	9.8
1179.26660	45.6
1180.57214	54.5
1181.36743	29.1
1182.64575	12.1
1183.58838	21.9
1185.69873	9.4
1186.50403	22.1
1187.11084	48.3
1187.73730	9.3
1189.10571	21.1
1190.31348	303.7	y (9) (1+)
1191.22412	157.8	b (24) (2+)-NH3, b (24) (2+)-H2O, y (10) (1+)-P
1192.51025	101.9
1193.36072	5.4
1195.61133	26.2
1197.11230	71.5
1198.60474	55.0
1200.09912	251.4	b (24) (2+)
1200.93994	299.7
1201.73779	112.4
1202.50500	17.8
1203.91992	27.0
1205.80359	24.9
1207.74976	89.9
1209.08655	34.7
1210.83350	9.6
1214.22852	37.5
1216.23584	91.3
1216.89502	35.6
1217.80493	50.7
1218.72192	14.1
1219.88257	83.4
1220.60815	105.5
1221.39319	51.1
1222.59204	49.3
1226.47021	25.0
1227.40808	36.0
1228.11108	6.9
1230.51990	82.0
1231.60522	52.1
1233.21997	31.1
1236.37549	73.5
1237.90442	3.5
1240.06372	8.2
1240.79248	63.9
1243.58398	48.9
1245.55591	67.2
1246.67493	3.5
1247.36914	12.3
1248.98413	103.9
1249.72839	12.4
1251.02014	55.5
1252.10352	23.6
1253.39954	6.4
1254.41907	19.4
1255.36707	36.3
1257.75952	634.6	b (25) (2+)
1258.70593	490.0
1259.50403	224.9
1260.21326	44.7
1261.19958	49.3
1263.12415	19.0
1263.82849	19.0
1264.74878	16.4
1265.84119	36.3
1267.01843	60.9
1267.80151	20.6
1270.08813	12.4
1271.56567	27.8
1272.42944	10.9
1273.38696	6.6
1274.50781	14.4
1275.93579	27.4
1280.68518	2.0
1282.23523	70.7
1282.84326	2.2
1283.75940	104.6
1284.59338	21.7
1285.56641	8.7
1287.92346	12.1
1288.71570	27.8
1289.57690	56.2
1290.30652	60.1
1291.23572	50.5
1292.87659	59.2
1293.63562	29.1
1295.13525	9.1
1296.20251	14.4
1297.17200	28.3
1297.84302	5.5
1300.05774	16.0
1301.79163	16.7
1302.53796	27.3
1306.80603	17.8
1310.88086	17.7
1312.08313	2.6
1313.39124	8.6
1314.53723	13.5
1316.15735	6.1
1317.51563	5.8
1318.74219	20.7
1319.60803	14.9
1321.63245	45.5
1322.45496	28.5
1323.52307	6.3
1324.70422	5.9
1325.61072	1.3
1329.72290	42.9
1330.72034	21.7
1331.34985	3.9
1333.44641	16.4
1335.05688	11.3
1335.69226	10.3
1338.24390	55.9
1339.04651	147.6
1339.67725	5.6
1343.88074	10.0
1346.31726	17.9
1347.12219	8.5
1350.54358	18.0
1352.05969	44.3
1352.80774	48.9
1353.75012	40.8
1354.70947	13.7
1358.84753	30.7
1359.53271	41.9
1361.91089	4.1
1363.58350	17.0
1364.94092	1.7
1369.60706	124.0	b (14) (1+)
1370.57446	201.5
1371.59778	190.9
1372.75513	36.5
1373.58264	4.3
1375.71973	40.0
1376.48499	65.4
1377.29126	68.9
1377.93420	2.6
1379.33521	79.6
1380.17371	15.4
1381.40369	36.8
1382.95557	33.5
1383.93323	12.3
1384.93591	9.6
1386.15210	27.4
1387.37122	10.3
1391.79016	16.1
1392.49121	5.0
1394.49182	30.4
1395.38000	40.8
1401.15051	2.6
1402.30005	28.6
1403.42456	16.9
1404.12634	30.3
1405.22327	25.2
1405.83923	17.4
1406.61707	19.1
1407.50525	2.4
1408.70007	4.6
1410.51868	8.5
1413.56567	35.7
1414.54309	36.7
1415.26257	22.3
1417.36084	11.1
1419.26367	11.6
1421.86731	9.6
1423.33362	11.3
1424.51843	13.1
1431.44678	16.1
1433.03296	3.6
1434.58875	14.6
1437.36804	32.1
1442.49561	5.2
1443.22534	6.8
1445.43982	2.5
1446.67883	12.2
1447.56702	3.8
1448.99304	27.7
1451.21277	5.9
1453.78394	47.1
1456.22388	8.8
1459.52734	55.5
1461.36963	3.9
1462.84949	26.9
1463.54150	57.7
1464.90906	40.0
1465.53625	24.2
1466.69238	36.5
1471.40454	8.8
1473.02356	28.4
1477.30151	13.8
1479.56226	8.2
1480.88367	27.7
1482.31604	18.0
1485.91406	36.4
1486.68677	25.2
1487.72485	17.0
1490.89893	5.4
1491.75500	9.1
1494.81934	2.6
1497.45044	7.6
1498.13708	7.6
1498.82507	7.7
1502.67590	5.8
1504.48694	14.4
1506.63611	28.5
1509.10132	41.6
1510.55603	29.6
1515.37732	16.3
1517.64563	20.5
1518.80530	22.1
1527.63684	3.9
1532.10413	12.9
1533.71082	40.8
1534.62390	45.7
1535.59851	62.5
1536.59216	2.8
1537.32813	9.6
1540.55493	23.8
1542.61096	7.2
1546.11877	8.5
1546.87048	4.8
1551.45044	6.7
1553.53333	2.4
1557.30603	2.8
1558.73218	6.8
1559.73523	19.6
1562.25940	11.3
1570.52295	10.9
1571.78027	10.5
1574.22314	6.7
1575.40637	3.3
1576.47156	57.4
1577.39722	27.7
1578.80969	26.5
1582.19495	24.8
1589.27087	12.4
1603.55200	17.3
1606.04553	9.3
1607.30701	9.2
1610.62561	12.8
1611.55688	8.4
1615.89197	12.5
1619.57397	7.2
1624.27075	15.8
1625.79565	1.9
1626.45569	3.7
1627.98279	4.1
1635.45129	20.2
1638.85925	17.8
1654.93274	20.9
1656.44067	16.8
1661.59241	9.8
1663.86072	8.7
1664.85022	12.5
1672.06018	16.5
1673.54077	66.1
1674.78455	24.5
1684.69116	5.0
1687.79480	6.9
1688.79651	27.3
1689.76453	10.7
1690.56213	2.8
1705.67102	32.4
1707.02185	140.2
1707.93140	60.0
1708.74097	8.2
1712.72107	3.1
1713.98572	16.4
1715.15027	4.8
1716.48645	13.9
1723.96033	9.6
1752.20203	7.9
1752.82312	9.1
1753.83557	18.4
1759.24146	7.4
1770.74426	74.3
1771.79956	46.4
1772.62476	23.8
1784.01160	5.0
1786.25745	7.4
1797.75793	6.5
1799.79968	11.3
1800.79602	24.4
1803.25525	4.6
1825.09497	2.6
1829.14758	3.0
1838.37537	3.3
1842.27368	20.6
1869.28101	12.5
1878.80603	10.1
1887.65808	8.6
1917.97595	22.2
1942.76843	4.3
1955.14758	12.4
1960.94507	3.9
1967.10242	10.2
