# Supplementary material for: Phosphoproteomic Analysis of Platelets Activated by Pro-Thrombotic Oxidized Phospholipids and Thrombin
Source: PLoS One. 2014 Jan 6;9(1):e84488. doi: 10.1371/journal.pone.0084488 (PMC3882224; doi:10.1371/journal.pone.0084488)
Supplement: Annotated Spectra S5 — (ZIP) [file pone.0084488.s008.zip › TAASGVEANSRPLDHAQPPSSLVIDKESEVYK_-5_2_50626.txt]

m/z	i	matches
245.07043	15.3
257.84427	3.2
259.26932	7.9
265.48495	24.1
269.19403	13.6
270.25769	3.9
274.15332	5.7
277.36948	4.2
279.99023	9.1
281.08936	9.1
282.72513	21.3
284.28897	13.3
287.02155	4.6
288.27261	7.9
292.15961	5.4
297.59116	44.7
298.81174	63.0
303.08475	40.2
307.28079	46.0
309.20575	6.8
310.24530	5.4
319.21527	49.0
323.91718	12.0
327.29446	51.7
328.16721	26.3
331.17664	7.2
332.17682	3.5
333.48135	9.4
338.29578	7.5
341.17255	18.6
342.33344	3.2
343.34515	6.4
344.13324	5.3
346.26318	17.3
347.31448	17.8
351.00677	40.8
352.30862	71.5
353.37531	34.4
355.27197	82.3
356.37537	7.8
357.16574	8.7
363.35675	4.6
365.28149	9.9
367.34381	28.7
369.25595	41.1
370.29016	49.1
371.31055	39.8
372.73837	5.0
374.48102	9.8
375.25443	4.4
376.38318	8.9
380.37122	4.2
382.29657	7.1
383.29810	20.8
385.22577	46.7
386.31274	25.4
390.14053	218.4	y (13) (4+)-NH3, b (16) (4+)-NH3, y (2) (1+), y (14) (4+)-NH3-P, y (14) (4+)-H2O-P, b (16) (4+)-H2O, y (13) (4+)-H2O
391.28668	92.0
392.48773	31.2
395.93237	29.2
398.13531	49.7
399.30902	31.6
400.05219	6.4
401.53326	8.2
403.25757	10.8
406.31622	43.5
409.27930	30.7
411.34766	21.5
412.56543	19.1
423.12421	15.4
424.20728	6.8
425.13751	5.7
426.24707	7.0
427.07343	19.1
428.40015	5.4
429.50262	75.1
434.23792	4.3
436.54169	14.7
437.31244	13.3
438.15765	13.9
440.73932	86.9
442.31287	50.8
444.12164	40.1
446.24298	29.8
450.52563	73.5
451.38538	16.6
452.26129	18.9
453.32281	128.3
455.22827	34.6
456.08777	10.4
456.95734	7.8
459.68927	68.1
460.47852	28.1
461.96735	14.3
463.55829	22.2
464.44434	19.4
468.21942	20.5
469.23346	233.7	y (17) (4+)-P, b (6) (1+)-H2O
470.52271	71.7
472.16760	9.9
472.89819	49.5
473.80951	17.2
478.11230	7.1
478.96594	7.5
482.09424	365.2	y (8) (2+)-NH3-P, y (7) (2+)
483.01526	42.4
484.00629	70.8
485.15680	22.8
487.02808	166.0	b (6) (1+), y (13) (3+)-H2O-P
488.24792	12.5
489.34344	180.7	y (17) (4+)-H2O, y (3) (1+), y (17) (4+)-NH3
490.23578	47.4
491.36615	16.6
492.34277	16.5
493.50616	10.8
496.26068	14.3
497.42310	70.3
500.68964	10.4
501.45959	41.5
502.07739	19.1
502.94409	18.0
504.31323	25.4
507.39984	20.8
509.45465	24.8
510.87964	16.1
512.72662	46.9
513.98175	7.9
515.39471	21.5
516.00720	13.2
518.23285	16.3
523.34760	34.8
525.06110	11.5
526.28436	47.6
527.36157	29.1
528.65173	4.3
531.05737	34.7
532.55347	44.6
533.43970	15.1
537.49420	5.3
538.47449	59.2
539.29468	52.7
540.06281	46.6
541.44556	23.4
544.19580	65.0
545.53009	28.4
546.17865	14.4
551.25195	8.5
552.48804	23.1
553.57971	41.6
556.12048	30.3
558.27966	28.1
559.32141	4.3
560.37061	28.1
561.69324	26.7
563.07562	11.4
565.89746	54.5
567.93042	14.4
569.61328	25.3
570.28662	34.6
574.10175	14.7
574.86694	5.7
575.77997	28.5
576.43805	83.2
579.44513	19.8
580.47968	92.4
581.21161	39.4
582.17767	47.7
585.53168	3.5
586.71454	48.5
587.58594	75.0
588.47681	31.4
589.29211	7.8
593.76312	20.1
595.70282	83.8
596.43951	95.1
598.51709	40.3
600.21185	145.6	y (16) (3+)-P, y (4) (1+)-H2O, b (24) (4+)
601.22675	10.4
603.26013	4.6
604.96686	12.2
606.21008	45.7
607.42670	6.1
608.64069	12.6
610.50745	66.5
612.56146	9.0
614.06262	46.0
615.00549	24.0
615.71167	15.8
616.56995	24.8
617.35742	10.7
618.52008	126.7	b (13) (2+)-NH3, y (17) (3+)-NH3-P, y (22) (4+)-NH3-P, y (4) (1+), b (13) (2+)-H2O, y (22) (4+)-H2O-P, y (17) (3+)-H2O-P
619.22101	20.3
622.30542	17.6
623.38190	18.8
625.32330	60.6
626.66949	10.8
627.57867	65.7
629.06793	13.5
631.49939	17.3
632.67657	53.5
633.41541	96.8
635.38434	23.3
637.71039	10.7
638.52228	95.1
639.87323	15.8
640.84650	44.5
641.45343	24.9
642.06958	8.8
643.15277	59.6
644.61151	50.1
646.02124	136.1	y (10) (2+)
647.14423	32.2
648.61041	6.8
650.85602	39.9
651.97235	43.3
655.05457	90.3
655.99817	22.7
657.04987	16.9
658.09064	42.4
659.05707	44.4
660.09576	94.2
660.87262	44.3
661.99188	39.4
663.36383	19.8
665.63763	32.9
666.55072	37.2
667.77167	109.3
669.37933	101.3
670.20782	52.5
671.33606	12.3
673.41016	26.0
677.31110	35.9
678.16168	75.5
679.22498	32.7
680.89136	91.8
682.58929	79.4
683.73950	84.2
684.56635	6.5
686.24402	98.1
687.25751	44.8
688.45947	384.4	y (12) (2+)-NH3-P, b (27) (4+)-H2O, y (5) (1+)-NH3
689.40338	8.7
690.14709	20.8
691.02454	52.3
693.05573	16.0
694.19452	53.8
694.81067	17.8
695.45129	4.6
696.56891	79.0
697.33258	57.2
700.32330	18.8
703.17169	760.8	y (19) (3+)-NH3-P, y (19) (3+)-H2O-P, y (18) (3+)
704.17584	368.4
705.30963	380.4	y (5) (1+)
706.26617	151.6
707.14081	15.4
708.87823	6.8
710.85162	21.3
712.19354	58.0
712.81030	30.1
713.75525	13.8
714.56146	15.3
715.91949	12.3
716.75574	11.5
717.53314	31.8
718.22766	28.1
718.88300	12.9
719.81903	52.8
720.98962	17.2
722.82489	53.3
723.78015	56.2
724.55194	18.8
727.07086	79.0
728.67548	38.4
729.86737	129.7	b (22) (3+)
731.10645	30.2
732.07983	213.4	y (13) (2+)-NH3-P
732.78003	105.4
733.68066	21.5
734.97687	25.2
736.03894	72.4
737.77917	82.6
738.40656	7.8
739.15204	30.9
740.16907	146.4	y (13) (2+)-P, y (20) (3+)-H2O-P, y (20) (3+)-NH3-P
741.06671	80.1
742.08862	82.2
742.99103	35.3
744.06793	133.1	y (26) (4+)-NH3, y (27) (4+)-H2O-P, y (27) (4+)-NH3-P, y (26) (4+)-H2O, b (29) (4+)-NH3
745.16132	283.6	y (12) (2+), b (15) (2+)-NH3, b (15) (2+)-H2O
746.07001	107.6
747.46906	69.8
751.41193	15.5
752.27148	93.4
753.66925	157.5
754.60754	391.2	b (15) (2+)
755.34796	35.6
756.55841	83.9
757.32953	108.2
759.17676	120.1	y (28) (4+)-NH3-P
760.90924	87.7
761.52667	38.2
762.37433	16.2
763.14056	86.9
764.15662	10.2
765.40198	73.0
766.55707	16.5
767.60309	231.0	y (27) (4+)-H2O, b (30) (4+)-NH3, b (30) (4+)-H2O
768.66003	96.9
769.65002	58.1
771.57025	98.4
772.30225	133.6	y (20) (3+)-H2O, b (30) (4+), y (21) (3+)-H2O-P, y (21) (3+)-NH3-P, y (27) (4+)
773.45673	52.0
774.09088	4.3
775.29895	55.5
776.51031	43.9
777.19373	10.3
777.99683	54.2
779.68390	4.6
780.82697	361.7	b (16) (2+)-NH3, y (29) (4+)-NH3-P, y (13) (2+)-NH3, b (16) (2+)-H2O
781.46613	40.7
782.18195	48.0
783.59827	112.4
784.77386	160.7	b (9) (1+)-NH3, y (29) (4+)-P
785.80145	27.2
787.60278	255.0	y (28) (4+)
788.24481	28.6
789.56451	804.4	y (13) (2+), b (16) (2+)
790.69818	234.1
791.61127	42.5
792.24658	16.5
794.46173	141.2	b (24) (3+)-NH3, b (24) (3+)-H2O
795.14886	31.1
796.91815	72.8
798.17291	110.1
799.39459	102.2
800.80707	116.3
801.56586	64.0
802.86127	99.3
804.59314	318.8	b (31) (4+)-NH3-P, b (31) (4+)-H2O-P, y (21) (3+)-H2O, y (29) (4+)-NH3, y (29) (4+)-H2O
805.65051	250.7	y (21) (3+)-NH3
808.04047	27.9
809.21820	786.3	b (31) (4+)-P, y (29) (4+)
810.07983	241.8
811.17120	286.3	y (21) (3+)
812.35284	301.3
814.01965	289.9
814.76239	16.9
815.69238	79.3
816.41107	216.7	y (31) (4+)-NH3-P
817.07574	258.8	y (6) (1+)-H2O
817.83051	355.8	y (6) (1+)-NH3
818.64307	136.3
820.19696	513.1	y (31) (4+)-P
821.16595	213.5
822.37604	769.4	y (30) (4+)-H2O, y (30) (4+)-NH3
823.42755	98.3
824.84808	505.7	y (22) (3+)-H2O-P, y (22) (3+)-NH3-P
825.68109	11.8
827.01721	2350.2	y (30) (4+)
828.11920	329.9	b (31) (4+)-H2O, b (31) (4+)-NH3, y (15) (2+)-H2O-P, y (14) (2+)-H2O, y (15) (2+)-NH3-P, y (14) (2+)-NH3
829.79645	298.3
830.80859	448.3	y (22) (3+)-P
831.75732	274.6
832.54022	7.1
834.14740	416.0	y (6) (1+)
835.38550	209.6
836.53998	1033.3	[M+4H] (4+)-NH3-H2O-P, y (15) (2+)-P
837.48907	925.8	y (14) (2+)
838.49469	284.7	b (25) (3+)
839.60034	205.2
840.67340	383.6	y (31) (4+)-H2O, [M+4H] (4+)-H2O-P, [M+4H] (4+)-NH3-P, y (31) (4+)-NH3
841.55017	75.1
842.22095	153.1
843.16132	86.0
844.66431	773.0	y (31) (4+), b (17) (2+)-NH3, b (17) (2+)-H2O, [M+4H] (4+)-P
845.72040	315.3	y (7) (1+)-H2O-P
846.58234	242.8
847.79663	160.2	y (7) (1+)-NH3-P
849.14838	247.9
850.08948	204.8
851.15839	220.4
851.88605	369.1
853.17584	1033.4
854.16235	1674.9	y (23) (3+)-H2O-P, y (23) (3+)-NH3-P, b (17) (2+)
855.28162	378.1
856.71240	362.0	y (22) (3+)-H2O
857.40155	126.4
858.30859	592.2	y (22) (3+)-NH3
859.44574	573.5	y (23) (3+)-P
860.72504	253.8	[M+4H] (4+)-NH3-H2O
862.04321	65.2
863.72467	8.7
868.47430	17.6
870.70465	48.3
871.97473	4.3
875.94885	8.6
877.08984	183.7	y (15) (2+)-NH3, y (15) (2+)-H2O
877.85162	8.0
881.13385	61.4
883.32135	88.6
884.51868	126.5
886.31049	1409.5	y (23) (3+)-H2O, y (15) (2+), y (23) (3+)-NH3
887.35468	469.2
888.26459	27.7
889.33832	48.0
890.79974	22.6
892.07935	164.9	y (16) (2+)-H2O-P, y (24) (3+)-H2O-P
892.80347	174.1	b (18) (2+)-H2O, y (16) (2+)-NH3-P, b (18) (2+)-NH3, y (24) (3+)-NH3-P, y (23) (3+)
893.48859	133.1
894.90082	21.1
895.72937	6.3
898.16718	89.0
899.29553	70.7
900.22382	49.6
901.27008	92.1
902.05762	67.8
905.41754	104.7
907.52661	13.7
908.23138	33.2
909.41327	6.8
910.30658	32.7
912.04028	154.5
913.52606	26.0
914.56317	29.2
915.31909	9.9
916.39398	139.5	y (25) (3+)-NH3-P
917.32916	33.7
918.65594	132.0	b (27) (3+)-H2O, b (27) (3+)-NH3
919.73285	44.3
920.94281	7.1
921.91528	137.6	y (25) (3+)-P
923.10767	7.9
924.37970	89.8
925.31006	371.2	y (24) (3+)-NH3
926.19141	15.1
927.11188	69.4
927.95844	12.9
929.70831	57.7
930.87085	835.7	y (24) (3+)
931.91632	110.8
932.89868	107.4
933.55511	93.3
934.42633	35.6
935.37421	19.8
936.20367	120.7	y (17) (2+)-P
937.04053	43.7
938.04926	36.6
938.81372	43.6
940.47430	155.0
941.65869	729.4	y (16) (2+)-H2O, b (19) (2+)-H2O, y (16) (2+)-NH3, b (19) (2+)-NH3
942.33759	278.9
943.07300	228.4
944.37225	6.1
948.88434	419.7	y (25) (3+)-NH3, y (25) (3+)-H2O
949.86444	51.3
950.49738	36.9
951.15643	21.0
951.94531	20.5
953.50067	116.4
954.13800	196.3	b (28) (3+)
954.75146	941.7	y (25) (3+)
955.52728	272.1
956.39893	60.7
957.52710	209.5
958.84003	137.3	y (26) (3+)-NH3-P, y (26) (3+)-H2O-P
960.04053	35.6
961.37183	7.5
962.33868	286.7	y (8) (1+)-NH3-P, y (7) (1+)
963.39258	62.0
964.81079	303.1	y (26) (3+)-P
965.67139	39.1
966.49225	34.3
968.23462	42.1
969.68781	20.2
970.49908	58.8
971.41064	161.7
972.32562	103.5
973.20575	49.8
975.41016	87.8
976.98346	214.5	y (17) (2+)-H2O, y (17) (2+)-NH3
977.81348	4.1
979.34711	73.1
980.43408	354.9
982.41553	219.1
983.82788	9.8
984.79999	92.8
985.52130	326.3	b (20) (2+)-NH3, b (20) (2+)-H2O, y (17) (2+)
986.36908	313.7
987.17230	163.3
988.83014	54.6
989.97308	38.6
991.05396	548.8	b (29) (3+)-NH3, y (27) (3+)-H2O-P, y (26) (3+)-H2O, y (27) (3+)-NH3-P, y (26) (3+)-NH3, b (29) (3+)-H2O
991.87506	445.2
992.60455	93.8
993.66669	47.3
994.34985	29.8
997.05255	542.5	b (29) (3+), y (18) (2+)-NH3-P
997.81512	1141.6	y (27) (3+)-P, y (26) (3+)
998.46826	330.1
999.54816	50.0
1000.43536	35.5
1001.17230	27.7
1003.04510	53.8
1004.06128	27.1
1005.62213	207.4	y (18) (2+)-P
1008.85748	174.0
1011.13727	30.2
1012.07257	33.3
1013.12744	121.6
1014.19196	203.2
1015.00293	105.0
1016.23639	200.1	y (28) (3+)-P
1017.13257	28.3
1018.10785	91.5
1019.42474	178.1
1020.58539	112.5
1021.81641	16.5
1023.65509	167.8	b (30) (3+)-H2O
1024.62866	227.4	b (30) (3+)-NH3, y (27) (3+)-H2O, y (27) (3+)-NH3
1025.38330	20.4
1026.52393	154.9	b (11) (1+)-H2O
1027.43506	23.8
1028.83691	213.2	b (21) (2+)-NH3, b (21) (2+)-H2O, b (30) (3+)
1029.66528	46.0
1030.59082	469.4	y (27) (3+)
1031.35229	156.5
1032.43579	139.4
1034.11230	90.5
1035.23547	77.7
1036.24133	43.1
1037.29163	130.5
1037.98438	237.0	b (21) (2+)
1039.91309	32.5
1040.88867	22.3
1042.14453	247.3
1043.28577	308.2	y (28) (3+)-NH3, y (28) (3+)-H2O
1044.37354	277.4	b (11) (1+)
1045.71350	458.2	y (18) (2+)-NH3, y (18) (2+)-H2O, y (29) (3+)-P
1046.93018	262.5
1047.81018	72.4
1049.16187	747.8	y (28) (3+)
1049.87549	578.5
1050.83643	159.5
1051.99902	71.1
1053.05627	111.8
1054.35278	479.2	y (19) (2+)-NH3-P, y (18) (2+)
1055.04089	110.3
1056.22705	77.9
1057.38989	23.7
1058.23926	124.0
1059.39001	76.8
1061.00732	36.1
1062.12610	48.6
1063.00098	60.7
1064.04541	68.7
1065.48853	70.4
1066.56274	123.1
1067.78467	134.9
1069.63513	369.0	y (30) (3+)-P
1070.58105	244.8
1072.18994	233.3	b (31) (3+)-NH3-P, b (31) (3+)-H2O-P, y (29) (3+)-H2O
1073.09387	419.7	y (29) (3+)-NH3
1074.08337	58.6
1075.21838	44.2
1076.17920	81.4
1077.43494	589.6	y (8) (1+)
1078.46619	1692.0	y (29) (3+), b (31) (3+)-P
1079.26270	504.2
1080.06189	151.1
1081.10071	144.5
1082.50049	6.1
1083.24451	47.1
1083.96155	55.9
1084.56177	39.6
1085.67773	185.4	b (22) (2+)-H2O, b (22) (2+)-NH3
1086.76685	164.2	y (31) (3+)-NH3-P, y (31) (3+)-H2O-P
1087.84351	44.1
1088.72510	62.9
1090.54370	321.1
1091.38354	80.1
1092.01440	4.8
1093.46899	124.6	y (31) (3+)-P
1094.30347	162.8	b (22) (2+)
1094.94385	124.6
1095.75891	243.7	y (30) (3+)-NH3, y (30) (3+)-H2O
1096.88611	155.0
1097.86426	5.3
1098.91711	86.5
1099.90381	14.4
1102.24316	1117.5	y (19) (2+)-NH3, y (30) (3+), y (19) (2+)-H2O
1102.91162	478.1
1103.52637	159.9
1104.90088	290.9	b (31) (3+)-H2O, b (31) (3+)-NH3
1105.63159	87.5
1107.58752	27.4
1110.93848	281.5	y (20) (2+)-NH3-P, y (19) (2+), b (31) (3+)
1111.97241	87.1
1113.51953	73.4
1114.39038	82.6
1115.22180	15.2
1116.58923	188.5
1117.57849	188.3
1118.69934	91.5
1120.82373	49.4
1122.07825	37.1
1123.74731	67.4
1124.63171	74.0
1126.14233	188.6	y (31) (3+)
1126.89673	71.1
1129.58032	89.8
1130.50842	14.4
1133.57520	123.1
1134.54492	268.5	b (23) (2+)-NH3, b (23) (2+)-H2O
1135.70508	71.7
1136.58923	28.5
1138.52795	56.4
1139.52002	21.3
1140.38989	51.5
1143.56470	453.9
1144.35120	641.0	b (23) (2+)
1145.06567	104.9
1146.10657	106.3
1147.30591	5.8
1149.78406	31.1
1151.35242	49.0
1152.96448	6.8
1154.06226	23.6
1155.19336	21.4
1157.39014	52.7
1157.99658	19.3
1161.27563	53.7
1161.94995	13.2
1162.96631	8.6
1163.88635	34.9
1165.64917	38.6
1166.56543	21.0
1168.52881	54.0
1169.44824	6.4
1170.82629	102.3
1172.13379	235.7	y (9) (1+)-H2O
1172.98254	17.6
1173.73999	12.8
1175.45007	26.3
1176.39392	5.4
1177.33350	79.8
1178.56689	53.3
1179.60059	5.7
1180.43372	50.7
1182.23584	68.4
1183.65112	31.8
1185.06543	6.5
1186.00732	40.8
1187.24048	9.6
1190.36902	322.5	y (9) (1+), b (24) (2+)-H2O
1191.42236	223.0	b (24) (2+)-NH3, y (10) (1+)-P
1192.47095	105.8
1193.79810	69.8
1194.59570	13.2
1197.51062	40.1
1198.61743	34.9
1200.00610	151.9
1200.89001	525.3	b (24) (2+)
1201.87646	199.1
1205.92114	17.6
1207.38953	6.1
1209.47961	20.7
1212.64087	51.2
1213.44531	26.7
1216.51489	55.2
1217.72998	107.6
1218.34229	5.6
1219.45508	139.2
1220.43164	101.0
1221.50208	22.5
1222.64844	32.5
1225.14478	49.9
1229.59888	39.8
1230.87170	70.8
1232.49341	18.0
1235.42883	23.5
1237.39941	15.2
1238.19653	31.4
1238.86621	8.2
1239.70630	42.4
1242.29761	47.1
1243.98853	67.2
1245.25073	83.5
1246.49658	21.1
1248.78149	98.6
1250.02087	125.4
1250.77759	78.0
1253.54309	8.6
1254.71777	64.1
1255.59851	43.1
1257.82715	768.5	b (25) (2+)
1258.77698	456.0
1259.59485	108.2
1260.35327	32.1
1263.13501	11.4
1264.25513	24.5
1265.39722	3.9
1266.79846	62.8
1272.68469	5.0
1273.51404	29.3
1274.50647	42.3
1280.62610	74.2
1282.54077	44.1
1283.45605	73.1
1284.97351	35.4
1285.96960	3.2
1286.83936	46.6
1288.32239	49.3
1289.48059	173.8	y (10) (1+), y (23) (2+)-P
1291.63782	15.0
1292.87927	5.7
1293.76526	6.8
1296.45276	12.2
1299.85925	16.6
1301.61145	34.0
1315.69958	3.9
1318.94617	11.9
1319.79822	47.8
1320.78845	6.0
1321.89368	6.0
1322.75122	20.3
1325.69727	38.4
1326.47815	11.7
1328.97144	49.2
1329.60535	25.3
1331.33069	36.4
1334.72571	15.3
1335.80420	26.8
1337.25000	44.3
1339.16272	40.1
1341.10461	24.2
1345.07935	4.6
1345.75000	47.2
1347.54688	10.7
1350.43921	7.5
1351.71155	12.2
1352.56738	23.3
1354.96362	4.2
1357.75525	79.7
1359.39807	34.3
1362.42139	5.0
1363.48181	15.3
1364.14990	18.0
1364.97070	37.3
1367.02051	30.1
1369.53394	376.9	b (14) (1+)
1370.38196	276.9
1371.27856	116.1
1371.89856	79.3
1372.97766	32.6
1373.63794	23.6
1375.43921	94.9
1376.75159	91.3
1378.33618	148.6	b (27) (2+)-NH3
1379.81409	98.5
1381.79602	40.6
1383.39465	67.7
1385.19727	33.3
1385.97729	25.0
1389.55334	24.5
1396.30432	26.8
1399.69934	26.8
1401.02905	13.2
1402.26624	54.0
1404.28198	13.7
1405.19678	14.4
1406.39490	15.7
1407.82458	13.7
1408.98083	13.9
1410.72839	21.3
1413.54065	20.9
1419.38318	30.6
1420.97498	6.5
1425.40088	7.7
1426.65796	54.2
1428.78137	35.9
1432.33740	7.1
1433.63062	8.6
1444.31287	7.3
1445.26331	34.7
1449.52527	46.3
1452.51575	41.5
1458.57947	51.0
1459.75684	99.4
1460.60217	11.7
1462.77856	104.5
1463.61462	31.8
1464.72937	16.5
1469.55750	19.0
1470.91663	5.7
1472.30127	19.5
1473.58765	20.2
1478.26648	33.1
1480.20728	11.1
1483.33752	10.4
1489.60254	61.1
1491.04382	18.7
1495.87537	43.6
1506.83655	113.5
1507.78137	45.2
1508.75232	22.7
1510.48389	10.7
1516.94299	75.3
1532.57629	17.4
1533.68237	89.5
1534.75549	36.5
1535.73450	13.2
1541.40125	7.9
1542.60669	25.4
1544.93030	20.6
1546.33704	11.1
1558.76953	22.8
1559.43909	12.7
1561.39075	16.8
1563.09802	25.9
1563.90735	17.0
1573.88550	42.7
1576.38281	27.8
1577.69397	58.7
1580.63025	17.6
1599.36365	15.5
1624.84436	13.0
1625.60266	4.3
1626.48425	28.4
1636.33557	6.4
1643.77710	21.0
1671.96472	24.9
1673.85535	72.8
1674.63245	13.9
1675.78979	4.2
1678.14294	33.8
1682.90979	19.6
1687.44751	27.5
1688.34363	21.3
1691.54065	26.3
1696.23743	3.9
1702.06897	8.8
1705.20911	38.3
1705.86243	61.2
1707.04517	76.3
1707.72546	28.9
1711.82446	42.2
1715.92273	8.2
1733.84595	7.5
1752.67566	27.2
1753.61755	36.4
1754.90466	12.1
1760.05432	6.4
1767.57202	25.9
1770.88391	84.9
1771.84656	45.5
1773.20227	45.6
1773.95300	11.1
1778.53149	12.2
1799.76575	29.4
1800.60620	10.1
1803.28943	9.7
1828.09338	6.8
1852.74304	7.5
1862.93372	12.7
1884.06042	20.1
1900.10718	10.8
