# Supplementary material for: Phosphoproteomic Analysis of Platelets Activated by Pro-Thrombotic Oxidized Phospholipids and Thrombin
Source: PLoS One. 2014 Jan 6;9(1):e84488. doi: 10.1371/journal.pone.0084488 (PMC3882224; doi:10.1371/journal.pone.0084488)
Supplement: Annotated Spectra S5 — (ZIP) [file pone.0084488.s008.zip › TASESISNLSEAGSIK_-8_2_83277.txt]

m/z	i	matches
244.20274	3.8
245.24597	9.3
253.96719	22.4
255.32999	5.0
256.23431	30.8
260.22781	26.0
261.30087	10.7
262.09976	26.2
264.21844	20.2
265.06638	8.4
266.51520	22.5
268.49765	5.3
271.07416	8.5
272.40018	38.4
274.26666	10.7
280.06754	6.2
282.25183	7.5
286.20132	52.5
288.29337	9.9
292.27930	11.9
293.86725	38.7
294.88571	20.6
296.32840	8.9
297.97528	24.6
299.16943	8.2
306.36417	36.6
311.31683	27.7
313.18958	23.2
315.26855	26.2
319.30551	10.3
320.25031	21.5
321.31519	3.4
324.21100	275.3
325.34125	33.0
327.27765	24.0
329.06378	23.5
331.45148	6.1
332.20743	26.2
334.30841	35.5
335.48212	3.4
336.34155	8.0
337.18570	100.3
338.13550	14.4
340.29736	8.0
341.02887	19.4
342.40207	13.2
343.62231	37.9
345.20404	6.1
347.15427	41.2
349.32214	26.9
350.49637	21.0
352.38361	14.1
354.94659	68.3
355.94122	33.0
359.42706	14.1
360.96411	18.6
368.30365	12.2
369.36456	42.1
370.20575	5.0
371.28748	70.7
373.30917	25.0
375.35590	6.9
376.27341	17.5
379.07397	15.6
381.20874	18.6
381.96301	7.8
383.18719	16.0
386.29129	97.4
387.31500	23.0
389.46851	11.8
390.47647	22.0
393.61108	31.0
394.29456	18.6
395.28870	6.9
396.54382	3.1
397.28412	3.8
399.37836	40.3
400.47705	16.8
402.17963	5.0
404.35986	180.1
405.30231	71.5
406.20978	55.7
407.28223	20.2
411.19983	88.5
412.27966	38.9
416.36896	3.4
421.66656	4.8
422.42627	26.6
424.37817	87.2
425.54395	19.9
426.40216	5.1
427.36658	88.5
428.41418	33.4
429.92767	17.7
430.66321	8.1
432.33728	642.6
433.48608	102.8
438.19409	14.1
439.30963	36.9
440.10895	76.2
441.31610	61.7
442.12347	8.7
444.38708	17.1
445.17432	34.0
446.72272	14.1
447.36890	24.8
449.97504	9.6
451.23969	35.3
452.40912	73.3
454.28955	52.3
457.23199	7.8
458.24030	72.7
459.44257	5.7
463.07306	37.5
465.54883	20.5
466.25061	5.8
468.50848	38.3
470.53473	48.5
475.31769	264.2
476.52081	51.1
477.44800	32.7
478.32025	22.3
479.21741	44.6
480.06647	32.2
480.89905	8.5
482.17328	6.1
483.29437	7.2
484.09912	110.3
486.32458	42.5
487.32642	20.1
488.07166	6.2
491.04980	9.9
492.41681	79.8
493.35522	38.3
497.37518	45.9
498.23260	13.1
504.15149	5.8
505.17462	23.8
506.09332	29.5
507.13568	35.9
508.29236	14.5
509.12213	3.4
511.07281	108.1
514.18756	9.9
515.21057	84.5
517.26477	14.5
517.92792	4.2
520.01813	6.9
522.15765	36.6
525.03894	14.8
526.31433	16.3
527.52039	8.9
534.07404	8.7
535.00873	38.5
536.06982	36.3
537.33209	49.2
539.28400	20.9
540.19659	34.6
541.13977	11.8
543.09167	38.5
543.69849	3.1
545.19861	122.7
546.44855	162.7
549.40082	2.3
551.08081	26.0
553.06183	326.6
554.19110	88.0
555.29456	266.7
556.17548	35.0
557.35834	153.1
558.53857	40.4
559.15033	8.2
560.41516	11.6
561.40369	40.0
562.42474	54.4
563.34943	38.6
564.23798	13.7
565.05865	12.3
565.99811	47.8
567.24371	25.9
568.25214	13.6
569.40094	67.9
570.59528	83.8
571.24420	228.8
572.27692	103.5
573.21368	13.7
573.85223	8.0
575.76276	30.7
576.94830	24.7
577.61798	11.8
578.30487	19.9
579.18842	216.1
580.08527	62.4
581.37463	64.2
584.20233	12.6
586.50812	49.4
587.31744	4.6
589.30762	61.3
590.23175	12.9
591.39386	19.9
592.39935	6.2
593.67389	10.7
594.60333	77.6
595.55206	31.1
597.18530	605.4
598.27203	30.3
599.26849	26.3
600.49585	23.3
601.80975	35.7
604.48956	102.0
605.45984	24.7
606.17053	40.8
607.31531	3.4
608.44775	32.2
609.45990	31.2
611.19025	57.3
613.67261	16.0
615.43170	12.7
616.96735	61.7
618.07941	10.7
621.28613	40.0
622.20282	30.0
623.28107	13.7
626.51910	40.9
627.39075	15.2
628.26758	13.7
629.80865	4.2
631.73077	58.3
633.18329	44.4
634.07977	53.0
634.89832	28.6
636.25690	24.7
637.72736	37.2
638.49384	18.5
639.93719	105.9
640.89813	89.8
642.29877	60.1
643.27228	110.3
644.06750	29.7
645.28589	43.0
646.29950	46.1
647.71393	26.7
648.81012	17.9
649.61151	11.1
650.45392	66.0
652.29413	1008.5
653.10760	342.1
654.22614	43.3
655.79791	33.1
658.45526	195.0
659.48932	122.7
661.46503	54.8
662.63306	64.0
666.31512	28.1
667.57587	34.0
668.21063	19.4
669.22290	137.4
670.39679	145.0
671.45721	17.5
672.98950	117.5
674.07831	112.6
674.88013	34.2
676.06274	123.2
678.35980	13.6
679.36633	40.6
680.41827	19.4
681.45593	45.7
682.87994	13.7
684.18298	34.5
685.23004	40.5
686.14966	69.2
687.46454	218.9
688.46881	37.5
689.51398	21.3
690.13190	33.8
691.36957	904.0	y (7) (1+)
692.50946	485.4
693.45636	96.3
694.16565	33.6
696.03400	389.0
696.90405	70.8
698.07227	47.4
699.07819	79.3
699.89557	7.2
701.55542	12752.1	y (14) (2+)-P
702.86047	318.4
703.77722	99.9
704.69928	131.3
706.08539	44.4
707.17651	113.9
708.57416	68.9
709.62671	9.9
710.78400	13.7
711.63531	13.7
713.20441	115.3
714.86176	69.3
716.20526	74.8
717.20880	30.2
718.43823	11.9
719.61798	89.3
720.42719	82.7
721.70923	114.8
722.38678	30.6
723.23920	10.1
723.94446	111.8
725.10956	34.1
727.19568	22.4
728.87708	89.4
729.70569	23.4
730.45105	87.2
731.30695	46.6
733.18732	52.6
735.97076	649.6
737.48621	144.7
738.36493	55.3
739.35223	942.4
740.47766	431.4
741.35266	4.8
742.34674	246.4
743.57074	326.7
745.14728	1496.6
746.00873	108.2
747.47675	137.4
748.55804	74.2
749.38464	84.1
751.51300	633.2
752.50128	145.0
753.47052	11.0
754.34277	94.5
756.05621	369.6
757.32892	91.0
758.30402	183.4
759.43085	77.1
760.20654	78.3
761.48456	92.0
762.41772	66.7
763.32465	19.5
763.98004	26.6
765.03949	225.3
766.31226	44.3
767.71820	26.6
769.59656	128.6
771.06567	903.3	[M+2H] (2+)-NH3-H2O-P
772.28204	255.3
773.44116	133.4
774.31268	103.7
775.55096	41.2
776.87561	92.1
778.60803	476.4
779.74695	2771.0	[M+2H] (2+)-H2O-P, [M+2H] (2+)-NH3-P
780.53217	1515.7
781.59808	34.1
783.15698	130.5
784.15546	314.0
784.82465	2.3
787.02454	131.3
788.08759	4299.8	y (8) (1+)-NH3
789.05768	4729.2	[M+2H] (2+)-P
789.87384	1218.5
790.52399	169.5
791.63269	104.0
792.77753	74.2
793.72546	353.6
794.74091	180.7
795.63995	55.4
796.55499	31.4
797.22156	89.9
798.25385	157.2
799.08679	522.5
800.05182	160.1
800.81049	24.3
801.43951	72.8
802.14868	9.4
802.99756	52.4
804.32147	535.3
805.20520	422.0
806.17792	147.3
807.06787	74.6
807.73297	38.1
808.63593	176.3
809.49872	39.6
810.81927	131.5
811.96527	112.3
812.65295	40.1
815.56976	195.5
816.46967	92.6
817.47974	132.9
818.77679	450.1
819.62274	1060.9	[M+2H] (2+)-NH3-H2O
820.51080	719.7
821.36566	303.4
822.30701	118.0
823.09589	36.6
824.15302	75.5
824.86316	8.4
825.63556	25.8
826.47632	43.6
827.39142	314.4
828.06195	1085.3	[M+2H] (2+)-H2O
828.99207	482.1
829.87964	57.4
833.15326	12.3
835.80640	12.0
841.50641	4.6
843.71442	2.3
845.17310	6.5
847.30511	18.1
850.11737	140.3
852.65778	70.3
853.80835	52.0
854.68060	35.8
855.57001	11.0
857.07532	51.2
858.30536	6.1
859.44800	22.1
861.32135	24.9
861.94073	8.0
864.34772	9.5
865.90051	53.5
866.89264	54.1
868.16565	343.3
869.70300	96.4
870.45007	61.3
874.97229	36.7
875.77832	3.1
879.33160	18.0
881.12616	15.4
882.25775	37.0
883.24176	30.3
884.48254	207.7
885.28748	392.0
886.26837	181.1
887.11108	99.6
888.37311	23.3
889.80750	16.6
892.25714	19.2
893.70197	16.0
895.47687	4.7
896.40460	65.1
898.95874	10.7
900.23846	81.8
901.52563	48.5
902.62408	53.2
903.40448	199.0
905.23492	45.9
906.54535	44.3
907.42407	39.4
908.64917	12.4
909.33832	17.3
910.52588	121.0
911.22699	3.8
911.92365	31.2
913.39972	13.7
914.16162	83.1
915.31195	7.2
916.32690	61.5
918.49139	307.1
919.52216	118.1
920.39746	52.7
921.45111	27.4
923.16986	23.7
925.05316	32.3
925.75732	37.4
926.35889	43.0
928.81079	62.7
929.72705	73.8
930.54834	41.3
931.41998	78.2
932.18726	50.7
933.50830	15.2
934.16669	12.6
938.35791	53.8
942.58429	18.6
945.40619	15.2
946.05933	30.7
947.44354	52.2
948.28619	7.4
949.22485	46.6
950.32574	3.8
952.79596	58.1
953.79852	25.6
954.82330	31.9
955.47137	25.8
956.18622	14.1
957.63062	36.0
959.61774	38.8
961.78638	30.5
963.25775	64.4
964.37372	59.9
965.20966	47.5
966.30658	160.6
967.32965	110.7
968.32806	6.5
969.31586	10.6
970.30035	30.7
972.37231	95.0
973.34399	48.1
980.49487	180.3
981.59772	96.7
982.98730	251.0
983.65479	174.7
984.42291	166.9
985.39166	56.7
987.12036	181.6
987.83099	23.8
988.49506	91.4
989.42969	11.0
990.26923	48.4
991.48358	16.9
992.43561	13.4
993.46906	42.2
995.29071	28.9
996.38690	14.5
998.13446	171.6
999.40552	218.7
1000.37958	92.2
1001.49414	44.9
1005.42285	1159.8	y (10) (1+)
1006.42255	565.3
1007.40216	210.1
1008.34052	51.4
1009.08441	16.3
1009.92609	22.4
1010.62384	53.1
1011.64142	49.4
1015.88739	28.2
1016.53815	28.4
1018.80658	24.4
1020.22174	8.6
1024.28345	53.4
1025.88696	52.6
1028.09509	25.1
1029.86682	31.3
1031.81372	17.8
1033.57886	8.0
1035.29846	12.9
1035.98413	22.0
1036.66504	3.1
1038.81885	32.4
1039.47192	7.6
1043.35107	28.1
1044.98608	31.4
1049.05115	4.6
1051.62524	35.3
1052.49084	60.7
1053.09424	8.8
1054.55737	58.1
1056.53760	19.8
1057.57593	65.0
1058.43420	27.2
1060.51746	73.8
1061.86450	40.1
1063.13831	91.0
1064.17090	18.4
1066.03711	76.7
1067.17859	93.8
1068.62842	69.9
1069.76221	17.0
1072.60425	50.0
1073.47119	12.8
1074.24707	81.7
1075.04858	27.7
1078.30713	1836.3
1079.44385	797.1
1080.21887	15.9
1083.13159	19.4
1084.25439	28.1
1085.27710	371.8
1086.38208	305.6
1087.45483	60.9
1089.29688	9.9
1091.83350	6.5
1092.73206	30.7
1093.44580	6.1
1094.32031	69.5
1095.61670	5.7
1097.40259	8.7
1098.65405	4.2
1100.99048	106.3
1101.60425	23.0
1102.48755	97.7
1104.35193	24.0
1105.31335	4.0
1107.47961	15.0
1108.29370	22.8
1110.43994	78.2
1112.27856	41.6
1113.43750	24.3
1114.11108	46.8
1115.04224	11.4
1117.40576	30.8
1118.44556	53.8
1119.57715	104.7
1120.27881	6.1
1121.23303	56.7
1122.38501	6.5
1123.32642	32.6
1125.20776	81.0
1126.47070	15.1
1127.55396	30.6
1128.52075	20.5
1131.46533	21.3
1132.41943	75.5
1133.74341	27.0
1134.37903	88.2
1137.79907	67.8
1139.17200	9.5
1140.46228	40.0
1143.40259	61.2
1145.28613	35.0
1146.50977	58.9
1148.27661	8.4
1150.12207	30.7
1152.46338	21.3
1154.61841	28.1
1155.44006	74.8
1156.63330	17.8
1160.84399	51.8
1161.57080	6.4
1162.31079	42.7
1165.03479	5.7
1165.88806	19.3
1167.31567	21.6
1169.29944	4.6
1172.49341	68.5
1173.43311	29.2
1174.68311	19.5
1175.68298	6.5
1178.44556	4.6
1179.23694	12.9
1180.62585	25.1
1181.28345	28.0
1182.46313	46.7
1183.51904	17.5
1184.92065	29.3
1187.36377	48.0
1188.81995	71.3
1190.07385	59.6
1190.83154	47.5
1191.67529	57.8
1192.44653	3.8
1194.72302	2.7
1195.39221	7.7
1196.82703	20.2
1198.34717	226.2
1199.31104	100.9
1200.43433	53.3
1201.63086	56.3
1202.42139	17.5
1203.45227	9.1
1206.37329	13.1
1207.31689	136.7
1208.42041	22.7
1210.14148	30.7
1211.30957	8.6
1212.45349	41.5
1214.35132	84.8
1215.14331	5.0
1216.51489	37.3
1218.91431	21.1
1221.55786	6.5
1223.26379	45.9
1225.27295	297.6
1226.40723	153.7
1228.54907	8.4
1229.42859	100.9
1230.40857	68.3
1232.12341	24.5
1233.28552	193.1
1234.11572	24.4
1235.05933	5.9
1235.71338	3.1
1236.57715	6.8
1238.13867	11.1
1239.36169	11.8
1241.31299	14.0
1243.43201	277.3
1244.49841	132.1
1245.53955	24.7
1246.26416	3.4
1247.46692	20.1
1248.57654	61.6
1249.31409	24.6
1250.86975	82.6
1252.04773	154.6
1253.22241	137.6
1254.15930	44.3
1255.25549	96.1
1256.99109	65.9
1267.62744	22.0
1269.13733	7.2
1270.14600	40.2
1271.62341	38.8
1272.37244	47.7
1281.63245	8.9
1283.40906	49.7
1285.43103	266.7
1286.64258	196.2
1287.57751	49.5
1293.37146	19.9
1294.88062	22.0
1298.53174	20.6
1299.24597	46.7
1300.38513	22.1
1301.21301	39.9
1302.01306	4.9
1303.57874	28.9
1304.41565	88.4
1305.42188	72.8
1306.34167	15.3
1309.23035	69.0
1310.40393	35.3
1313.34900	12.6
1314.38562	6.5
1315.43054	45.5
1316.72083	287.2
1317.50256	72.4
1318.27649	4.9
1319.83777	12.6
1324.27893	16.4
1325.07288	11.3
1327.32922	109.7
1328.45374	19.3
1338.35156	36.2
1342.08960	6.5
1343.27380	14.8
1345.52112	50.0
1346.31616	10.5
1349.51465	24.0
1351.25244	32.8
1354.35388	15.3
1361.90027	30.1
1377.49158	40.4
1378.64612	33.1
1379.46997	29.5
1383.98425	21.6
1386.49231	32.1
1387.30737	37.7
1389.47815	27.3
1394.48621	20.9
1395.30518	6.1
1396.31555	171.6
1396.98645	62.6
1397.97595	53.5
1398.59241	23.2
1399.77954	19.5
1401.47400	70.4
1402.81201	101.7
1403.50488	22.7
1404.84558	35.0
1405.65320	14.1
1411.74731	49.6
1412.47412	24.1
1413.41968	149.3
1414.44531	102.2
1415.25244	41.4
1416.38220	23.6
1419.33435	15.6
1420.20569	17.8
1427.24036	10.3
1427.89746	9.0
1429.41711	155.0
1430.33362	157.0
1431.63196	69.3
1432.93604	7.3
1448.78479	18.7
1456.19775	11.1
1464.95850	8.7
1467.45569	19.7
1473.10535	5.7
1474.81641	31.2
1480.32483	21.6
1491.10461	26.0
1493.35950	47.5
1494.34875	16.0
1498.12097	28.7
1499.70789	23.9
1501.56274	48.0
1502.71582	27.0
1509.41028	30.0
1510.33899	104.6
1511.41199	65.5
1521.40649	9.8
1527.37744	128.4
1528.30664	134.6
1529.29382	79.2
1530.25061	10.6
1533.50061	7.2
1546.62097	18.6
1574.44019	23.7
1585.35986	6.1
1636.19324	5.4
