# Supplementary material for: Phosphoproteomic Analysis of Platelets Activated by Pro-Thrombotic Oxidized Phospholipids and Thrombin
Source: PLoS One. 2014 Jan 6;9(1):e84488. doi: 10.1371/journal.pone.0084488 (PMC3882224; doi:10.1371/journal.pone.0084488)
Supplement: Annotated Spectra S5 — (ZIP) [file pone.0084488.s008.zip › TASESISNLSEAGSIK_-9_2_72411.txt]

m/z	i	matches
241.17650	15.0
254.17720	34.6
255.96585	20.6
258.32941	14.4
260.66953	51.1
262.18024	102.5
263.22348	4.8
264.40002	14.9
267.15503	6.4
268.38055	15.2
269.90952	6.4
272.21951	84.1
278.15195	28.2
284.26154	26.1
289.13101	21.8
289.90997	35.7
292.20477	25.9
296.40079	27.9
300.24933	20.0
306.25967	24.0
310.97531	40.3
313.33282	36.3
315.12512	72.0
316.22098	18.0
317.34296	23.5
320.20264	28.3
321.27719	39.5
323.94901	233.8
326.32010	50.7
327.49600	6.3
330.40353	6.3
336.27780	12.5
337.06210	34.4
339.24902	91.2
341.29376	35.5
344.16586	52.1
345.16882	21.4
347.21271	38.6
348.34341	29.1
349.76904	22.1
351.43039	17.3
353.93079	25.1
355.12561	69.4
361.36572	21.9
362.29340	52.7
371.53583	9.0
373.01666	35.3
373.89209	15.2
375.12427	10.4
385.37390	37.4
386.67639	91.6
387.55145	8.0
389.32932	49.5
390.13855	62.5
391.26599	10.4
392.25873	28.8
393.27777	177.6
394.37103	14.8
399.27600	17.1
403.28888	36.1
404.24725	279.9
405.26654	24.2
406.33154	64.7
407.03754	106.2
409.13104	10.0
410.89307	41.7
413.15887	8.3
417.31805	9.5
420.09235	56.5
422.08710	79.7
423.43768	10.4
424.23755	76.2
426.24725	65.7
427.16571	41.5
429.41266	14.4
432.38733	628.6
433.43140	20.0
434.73999	42.9
436.26038	54.1
437.29523	8.8
439.39508	144.7
440.24377	8.7
441.37823	69.6
445.35413	55.5
448.72235	31.2
449.44354	19.6
452.10333	11.1
454.20520	27.2
457.43872	110.1
458.20190	7.6
459.26245	67.9
461.99805	15.7
463.40717	27.9
464.37909	44.5
464.99921	9.5
467.35577	43.1
470.43420	10.4
471.81244	32.4
475.47974	179.5
476.27899	117.2
477.59045	124.2
478.35669	16.9
479.35059	86.7
482.37299	45.2
483.50903	30.4
484.44928	79.6
487.46222	18.2
490.24359	34.3
491.22784	38.0
493.40210	10.0
497.11194	38.0
498.46948	32.3
501.37115	53.4
503.11176	10.0
506.25085	14.5
509.32666	26.3
510.32678	49.5
511.17383	55.6
512.27917	14.1
514.11572	23.0
517.32935	23.0
519.28497	9.7
520.87830	29.0
522.63043	20.3
523.46924	19.4
524.52808	10.0
525.20441	22.4
527.06848	28.8
535.15424	180.4
535.95782	62.1
540.17010	36.5
542.95148	15.5
545.53662	47.6
546.24359	12.3
547.07806	35.6
550.10840	278.8
552.44446	100.2
553.09619	392.4
554.10132	104.7
555.24133	305.2
556.53278	81.0
557.64618	75.5
558.40613	44.6
560.17432	22.7
561.29773	77.8
562.33490	55.8
565.90192	90.8
566.66180	29.6
567.33508	9.7
568.29828	38.7
571.26501	446.8
572.32709	68.6
574.44391	57.5
577.17712	13.2
578.15387	34.8
579.38965	402.6
580.60675	84.8
581.89801	45.6
583.43396	62.9
586.45886	89.6
588.92926	121.8
590.67419	34.1
591.43652	30.3
593.19977	14.8
594.28796	39.0
595.35876	44.2
596.06787	50.4
597.19440	585.4
598.32538	279.0
599.06519	56.9
600.67938	67.3
601.39844	28.6
602.25708	33.1
603.42438	12.5
604.44806	387.4
605.35596	109.3
606.30005	23.3
607.65814	53.2
608.64124	13.1
609.44342	37.6
611.74652	41.6
612.38531	94.5
613.45532	6.9
614.52826	82.5
615.92792	60.4
617.40814	15.9
621.25458	16.7
621.86975	45.2
623.04626	21.6
624.11578	52.2
628.23517	53.1
631.20313	35.5
632.15210	8.3
634.27466	27.9
637.37598	18.0
639.63947	27.7
640.24908	64.9
641.51495	39.8
645.62347	106.5
646.24628	16.6
647.34039	111.4
649.91730	41.0
650.74286	101.8
652.51709	840.2
653.44275	33.3
654.49689	20.3
655.30383	27.7
656.38788	65.9
658.25824	111.4
659.02069	166.5
659.80951	38.7
661.13623	143.2
662.05121	119.4
664.30908	38.3
665.34235	30.7
667.08722	5.6
668.25079	10.4
669.28418	73.6
670.16443	7.6
670.76678	32.8
671.63855	51.2
673.32593	138.9
674.33795	59.1
674.98346	82.9
675.99286	89.4
677.54651	57.6
678.36224	8.6
679.24799	45.3
681.30640	53.9
683.04858	39.9
684.69971	109.7
685.65942	147.2
686.39117	6.9
687.29706	56.3
688.28174	8.6
689.30554	34.2
690.54901	95.2
691.30756	1055.0	y (7) (1+)
692.50336	598.2
693.28198	318.1
694.44519	32.1
695.74207	94.2
696.69171	222.6
697.41742	38.2
699.30267	66.6
700.11774	9.0
701.52673	13576.9
702.52356	1158.9	y (14) (2+)-P
703.62244	319.4
704.37933	146.3
706.16412	71.2
707.48730	113.1
708.37317	44.5
709.36182	159.7
711.53510	93.3
712.48883	72.5
713.45233	38.9
714.68237	75.8
718.41565	58.6
720.44916	17.6
721.74255	126.5
722.46790	78.5
723.46893	10.0
724.42145	141.7
725.31116	13.5
729.17487	61.5
730.04041	109.9
730.78772	27.2
732.30328	50.0
733.67316	100.2
734.61255	51.9
736.02673	550.1
736.95953	52.9
739.28497	973.9
740.33099	787.5
742.64093	146.5
743.42712	216.2
744.84552	1297.4
745.46600	553.1
746.13373	79.8
747.22968	120.7
748.33875	63.2
749.68848	90.4
751.36237	476.2
752.18243	443.8
753.06677	79.3
754.06097	193.1
755.34698	86.0
756.50397	350.4
757.32056	37.9
758.02057	26.6
759.73322	31.3
760.89209	104.9
761.80853	162.7
762.45197	8.2
763.66425	89.2
765.25055	246.6
765.92090	28.5
767.00592	108.0
767.66656	83.1
768.88165	74.4
769.90143	279.9
771.08380	537.9
771.70593	344.3
772.37329	270.1
773.11420	253.6
773.73389	59.3
774.46143	56.2
775.27771	112.8
776.98993	15.2
779.07080	1731.2	y (15) (2+)-NH3
780.08380	3775.4	[M+2H] (2+)-NH3-P, [M+2H] (2+)-H2O-P
780.80371	876.4
781.47052	78.5
782.60089	102.9
783.30890	176.4
785.59143	112.2
786.76471	126.6
787.69525	2255.3	y (8) (1+)-NH3
788.54639	7278.8	[M+2H] (2+)-P
789.52924	3254.4
790.38959	102.3
791.54907	141.9
792.63092	293.0
793.61932	194.6
794.58221	371.2
795.53656	72.9
796.72540	36.8
798.10895	377.1
799.13507	294.0
799.75415	115.5
800.83551	34.9
801.60474	245.2
802.94482	9.7
804.44067	711.1	y (8) (1+)
805.46704	856.2
806.41888	142.2
807.45557	128.6
808.63702	263.2
809.71088	160.6
810.51465	483.2
811.21051	29.2
812.69458	124.5
814.17572	205.6
814.95764	77.5
815.65558	651.9
816.46808	275.9
817.31744	31.8
819.39166	2009.3	[M+2H] (2+)-NH3-H2O
820.47296	1527.9
821.51886	334.1
822.32379	105.1
823.75214	20.8
825.11224	362.5
825.77802	280.0
826.91168	149.9
828.13770	1125.6	[M+2H] (2+)-H2O, [M+2H] (2+)-NH3
828.84857	138.3
829.79034	84.8
831.03473	65.1
842.51733	13.2
848.42535	76.6
851.01453	64.3
852.82880	41.0
854.40607	55.0
856.12390	16.6
858.51312	62.3
859.39417	50.3
860.44403	37.0
861.57568	41.0
862.33179	17.2
863.34540	63.0
864.38727	34.1
866.63757	144.4
867.76923	265.1
868.44220	107.0
869.07202	39.7
869.90778	47.6
872.71332	51.3
874.44342	75.1
875.53979	89.7
876.88672	31.3
879.28400	20.4
883.78577	54.8
885.19781	247.4
886.27472	126.1
887.20563	109.2
888.19537	8.6
891.43390	12.5
892.52753	214.4
896.32062	44.9
897.51855	11.1
898.46320	24.1
901.27136	93.6
903.34064	163.0
904.39410	121.2
905.28693	55.5
907.98102	38.9
908.92316	24.9
910.34515	330.6
911.32941	43.1
912.19971	49.8
913.26154	27.3
914.45361	64.8
915.12079	11.3
918.45062	323.6
919.38306	170.4
920.89545	33.5
922.25946	45.2
923.44916	13.4
925.66315	16.6
926.38922	43.4
929.38940	19.0
932.04437	70.9
936.09406	88.6
938.01251	7.6
939.24188	131.3
945.15765	11.7
946.46210	53.6
947.38574	32.5
948.35797	130.9
950.34277	46.3
952.21924	34.7
954.43018	31.4
955.32220	61.9
956.12592	96.7
958.40106	24.4
959.48730	153.1
960.09399	73.1
961.72095	64.9
965.19238	87.1
966.17450	89.2
967.28864	71.4
968.41022	19.4
970.18390	15.5
971.32037	50.7
972.36481	190.6
973.17828	20.1
980.25446	54.9
981.36285	18.9
983.05005	373.2
984.15967	335.7
985.48877	97.2
986.19208	17.8
987.45087	307.0
988.41095	192.5
989.57422	61.4
990.24261	18.4
990.90973	39.2
993.59741	14.1
994.48212	195.3
995.25153	31.2
996.69537	145.7
998.16339	168.7
998.80280	23.6
999.40723	55.8
1000.65924	145.7
1001.47015	32.8
1003.28491	39.0
1005.37421	1129.4	y (10) (1+)
1006.51361	751.4
1007.54547	56.5
1010.89478	44.6
1013.25781	21.1
1014.67798	18.3
1018.30029	131.7
1020.78223	25.2
1024.46216	57.1
1027.33496	14.6
1031.25635	10.4
1033.75757	58.4
1036.79456	31.6
1039.22644	15.0
1042.24683	86.8
1044.38330	46.4
1045.37378	24.4
1048.83154	43.0
1050.34448	36.3
1051.76123	128.4
1052.46790	67.0
1053.91699	55.1
1055.29028	23.8
1057.02429	7.0
1058.38135	7.6
1060.39771	205.9
1066.07568	46.3
1067.22534	15.7
1068.60144	81.0
1069.58643	4.9
1070.41345	13.9
1071.36096	13.4
1073.27234	25.2
1074.63794	14.9
1078.39685	2062.5
1079.48413	1029.3
1081.07690	37.5
1082.89941	63.6
1084.10522	168.9
1085.34570	810.8
1086.44141	356.7
1087.33691	158.9
1088.30359	47.4
1092.87134	14.5
1093.72253	25.6
1096.15942	68.7
1099.35510	37.7
1101.51514	119.3
1103.37402	83.3
1107.10632	63.8
1112.11084	50.6
1113.64294	18.6
1115.30322	10.4
1116.11694	16.6
1118.62109	93.8
1119.64111	54.9
1121.86230	32.1
1123.35608	35.5
1123.97131	27.6
1125.21960	152.7
1128.63672	99.0
1129.84924	41.8
1131.45996	19.4
1135.26794	58.2
1138.85840	40.9
1140.20447	18.9
1143.29956	39.8
1144.30249	24.6
1145.21680	11.7
1146.92676	23.8
1147.64685	14.8
1148.67883	63.0
1153.74194	32.2
1154.72168	59.9
1155.63013	14.5
1156.44751	93.9
1159.26672	16.9
1161.51550	63.6
1163.84766	102.1
1168.85474	95.8
1169.69470	80.3
1170.36816	12.7
1172.29102	109.4
1173.28833	44.0
1174.38135	10.4
1175.32739	19.4
1181.46948	246.5
1182.36877	180.6
1183.55493	8.3
1187.62927	127.1
1189.03784	22.5
1189.87524	119.4
1190.49072	26.5
1191.17627	40.4
1195.12415	45.0
1197.71167	64.8
1199.22888	135.4
1200.44678	39.8
1204.76025	21.0
1207.29700	28.5
1208.25537	127.9
1211.12720	30.8
1212.62280	115.9
1213.34851	43.0
1215.27551	33.5
1216.30176	57.3
1217.45984	28.1
1218.12231	18.0
1222.40674	17.9
1225.27124	508.8
1226.34155	213.0
1229.39746	57.4
1230.52759	36.2
1233.32471	177.7
1234.14355	9.9
1235.53882	96.9
1237.17700	164.5
1238.09192	62.3
1243.32178	218.5
1244.28418	159.4
1247.12244	11.1
1248.16443	27.8
1249.56470	39.7
1250.82178	178.0
1251.94202	159.9
1252.61841	6.4
1253.61731	90.0
1254.38464	200.2
1256.68164	127.0
1265.14160	37.1
1266.12146	32.8
1267.70667	22.2
1268.38635	57.9
1269.06677	36.0
1270.15881	153.6
1271.46545	82.0
1273.55640	7.6
1274.43982	21.7
1279.44202	5.6
1282.11475	25.2
1284.12354	23.8
1285.29370	231.9
1286.27185	65.6
1287.20105	71.9
1288.60022	23.2
1290.44373	23.9
1292.12634	44.5
1293.65637	5.6
1297.38635	17.6
1299.21167	53.2
1300.42065	199.1
1301.25256	46.5
1302.31970	11.1
1303.68030	55.3
1304.57239	189.9
1305.47449	130.5
1309.02429	37.7
1310.29773	8.3
1311.12939	77.0
1314.15100	31.3
1316.27820	60.9
1317.42346	20.8
1318.20032	58.8
1327.18591	23.9
1328.27869	33.6
1335.53113	40.6
1337.28723	93.3
1343.06726	35.7
1344.37024	26.3
1349.77209	15.5
1352.50891	106.9
1354.46741	39.6
1360.79016	28.6
1371.55481	106.1
1376.73071	35.9
1379.49390	99.1
1381.73169	26.4
1383.44421	32.9
1384.95911	27.2
1389.42542	20.3
1391.50952	42.7
1392.62097	30.7
1395.74719	120.1
1396.57703	40.5
1397.44324	126.4
1398.53967	41.9
1399.61353	18.3
1401.51648	227.7
1402.49744	70.7
1403.86646	68.9
1405.42664	37.1
1411.39783	6.9
1412.48218	86.6
1413.30286	116.6
1414.44397	79.2
1415.29358	121.2
1416.42603	22.0
1417.35461	46.8
1419.18140	46.8
1420.36072	21.8
1421.47583	9.9
1422.71643	34.8
1429.45386	118.8
1430.17249	41.1
1431.23401	110.0
1432.29004	24.5
1438.24561	24.1
1444.00635	31.4
1454.48499	31.3
1466.17139	14.1
1473.27332	16.9
1474.16492	20.1
1482.06934	59.1
1485.71143	16.9
1486.75439	31.3
1491.87878	21.7
1498.07922	49.3
1499.43359	7.0
1501.42078	57.8
1502.47107	81.7
1503.43616	55.2
1509.31238	40.4
1510.29065	45.5
1511.13000	62.4
1511.89075	27.0
1526.30603	44.3
1527.35144	59.2
1528.26379	200.5
1529.22729	153.7
1530.80371	20.3
1542.87524	11.8
1566.38806	42.1
1599.41248	35.3
1615.65564	42.9
1618.09888	27.4
1635.57642	31.1
1674.63904	35.5
