# Supplementary material for: Phosphoproteomic Analysis of Platelets Activated by Pro-Thrombotic Oxidized Phospholipids and Thrombin
Source: PLoS One. 2014 Jan 6;9(1):e84488. doi: 10.1371/journal.pone.0084488 (PMC3882224; doi:10.1371/journal.pone.0084488)
Supplement: Annotated Spectra S5 — (ZIP) [file pone.0084488.s008.zip › TASGDYIDSSWELR_-4_2_70886.txt]

m/z	i	matches
237.49474	6.2
242.23045	18.5
251.41380	8.8
252.36392	23.7
260.07291	24.0
266.14575	10.5
270.37143	18.8
272.19464	76.9
288.17682	257.1	y (2) (1+)
289.28284	37.6
299.15247	6.7
300.15710	2.9
302.08350	13.8
307.89551	15.4
313.22260	6.6
328.05200	8.0
331.25824	4.9
336.31012	47.3
337.12628	7.0
339.06873	17.3
343.17575	14.1
345.21222	13.9
350.29922	6.9
352.48145	2.2
354.27838	8.3
355.99890	7.1
358.42499	18.3
365.40723	3.1
370.14481	42.9
370.96970	18.6
371.60974	18.5
373.84277	3.5
375.34027	17.1
377.74686	6.3
383.79639	13.5
387.10577	44.9
390.29297	6.3
392.13538	13.2
394.74500	9.6
397.40479	3.5
399.28418	49.5
401.23743	7.1
403.54108	10.0
404.72021	19.5
411.92242	16.2
414.32037	235.9	b (5) (1+)-H2O
415.45245	97.9
417.24176	428.5	y (3) (1+)
418.63373	43.0
428.57373	19.7
431.16058	8.1
432.01044	60.7
432.75623	38.9
437.35406	10.5
439.41583	15.9
440.44189	42.7
442.41553	61.9
443.45557	5.9
445.25464	23.0
446.32117	40.1
450.83112	24.3
453.39966	29.4
454.14771	5.3
458.23895	11.7
460.69806	6.6
461.99908	30.2
466.20294	31.0
468.12451	13.2
472.50616	10.5
475.20404	17.9
481.18604	29.1
483.29742	11.4
485.19220	33.4
485.92664	34.9
490.78577	18.5
492.16492	14.1
496.39081	22.2
497.42822	20.7
499.28668	53.8
501.34698	13.3
503.13110	117.2	y (8) (2+)
504.74585	41.6
507.80780	24.4
509.19922	68.9
510.88312	46.0
511.54437	13.4
515.05212	20.2
517.99829	86.8
519.13861	12.8
521.10840	20.6
523.08948	50.5
526.60706	69.2
527.34808	94.7
528.07611	4.8
529.28094	56.5
530.22571	8.0
531.46149	10.1
533.49451	15.2
534.42889	35.6
539.15253	23.1
540.60828	35.7
542.84900	9.1
545.37994	44.2
548.14069	32.5
548.77979	14.3
552.12122	32.5
553.20227	31.3
554.35321	11.8
555.31165	2.8
555.92621	22.5
558.52106	9.0
564.26141	38.5
565.51398	17.2
566.64026	41.8
567.90723	8.9
570.22595	5.9
574.42664	47.7
578.27893	12.2
579.53650	36.2
580.46954	23.6
581.14441	48.8
583.56854	18.2
586.28351	14.2
588.36639	56.9
590.16077	4.5
594.36328	81.6
595.80145	5.6
597.04791	17.8
598.36542	25.3
599.43561	14.2
600.37543	44.5
602.32245	18.6
603.49231	544.5	y (4) (1+)
604.52850	97.7
605.53937	11.1
609.57574	12.9
610.91425	52.3
612.41620	8.7
613.43121	28.3
614.62054	5.2
616.11969	147.9	y (9) (2+)-H2O, y (9) (2+)-NH3
617.10431	43.6
619.40735	3.8
620.79724	24.0
622.18414	5.6
623.33624	14.6
625.22015	5.9
625.95087	42.5
626.56500	5.6
628.46912	260.8
629.49695	58.6
631.52325	22.0
633.19226	12.5
636.01544	15.7
639.21161	231.0	b (12) (2+)-NH3-P, b (12) (2+)-H2O-P
640.07727	23.7
641.65796	44.3
644.38043	37.9
645.01581	2.8
647.13434	30.3
649.10669	78.1
652.65717	13.4
657.08307	309.6	b (6) (1+)-H2O
658.11176	140.7
659.18524	21.5
661.18304	112.8
662.51520	44.8
663.70740	30.1
664.38080	24.9
665.12531	5.2
666.20453	52.7
669.21234	3.5
670.21637	15.1
671.16095	8.5
672.59137	16.8
674.19269	31.6
675.26172	195.6	b (6) (1+)
676.26776	39.5
677.16455	6.7
678.00970	20.4
679.04596	3.8
682.83496	45.0
683.45477	38.1
684.09851	19.9
684.88397	21.1
685.63983	16.7
687.13434	15.4
690.27338	776.4	b (7) (1+)-P, y (5) (1+)
691.46503	243.9
692.19891	64.5
694.01288	41.6
695.22449	56.4
696.05457	12.6
696.71466	16.1
697.40643	4.3
701.69037	242.1	y (11) (2+)-H2O, y (11) (2+)-NH3
703.09442	47.6
705.34998	50.9
706.58600	70.9
707.28473	33.7
708.54626	18.8
709.26941	33.3
710.90900	428.2	y (11) (2+)
711.94830	50.1
713.25604	69.3
714.05945	53.1
715.47424	206.1
718.17377	39.3
719.52777	13.9
721.12018	33.8
723.42987	115.8
725.55243	55.1
726.83539	37.2
729.42950	28.3
731.07422	91.5
732.17902	12.2
733.01813	12.8
734.88403	129.9
735.95605	80.3
736.84991	71.7
741.50439	109.8
742.40564	79.5
743.33649	39.1
744.38153	35.9
745.58856	528.2	y (12) (2+)-NH3, y (12) (2+)-H2O
746.30310	57.1
747.13782	43.2
748.03003	153.7
749.13837	55.9
749.85046	49.1
750.76062	78.6
752.09192	151.9
753.21539	91.5
754.48969	2325.3	y (12) (2+)
755.44354	206.3
756.05573	69.1
756.86768	57.3
758.30719	21.7
759.52759	97.0
760.50116	60.2
761.46448	29.2
762.28412	28.0
763.43408	26.6
764.46411	65.0
765.48145	42.2
766.42108	122.4
767.15503	297.5
768.07263	30.7
769.38507	140.8
770.24817	379.5	b (7) (1+)-H2O
771.08429	254.8
771.96008	43.7
772.97687	4.9
773.83148	32.9
774.55817	169.5	[M+2H] (2+)-NH3-H2O-P
775.51263	31.2
777.31390	934.1	y (6) (1+)
778.40717	470.3
779.46869	60.2
780.48853	74.1
781.16455	31.1
782.31830	255.8	[M+2H] (2+)-NH3-P, [M+2H] (2+)-H2O-P
783.41486	193.6
784.22308	24.3
786.15308	36.0
787.30170	128.0	b (8) (1+)-H2O-P
788.31506	413.2	b (7) (1+), b (8) (1+)-NH3-P
789.23688	135.4
790.17676	648.5	y (13) (2+)
790.97986	149.1	[M+2H] (2+)-P
792.12341	55.6
793.24127	48.3
794.70929	50.2
795.89819	49.1
796.55719	109.9
798.24731	115.7
800.05005	319.5
801.40802	261.1
802.43994	265.9
803.39789	70.9
804.13098	137.9
805.32550	138.4	b (8) (1+)-P
806.06482	6.7
807.29822	1034.1
808.31891	331.9
809.71674	38.8
810.63733	277.1
811.62091	219.0
813.16608	226.7
814.40167	198.6
815.34296	235.7
816.51160	217.3
817.52209	131.1
818.14948	277.8
818.86725	180.9
819.97705	176.5
821.13556	311.3
822.42847	1192.0	[M+2H] (2+)-NH3-H2O
823.32635	310.8
824.21570	197.5
825.35236	84.5
826.08746	5.2
828.19952	245.0
828.97736	144.5
830.06390	90.2
831.04321	188.9	[M+2H] (2+)-H2O, [M+2H] (2+)-NH3
831.89703	47.9
832.65790	12.5
851.36823	41.2
853.95361	9.5
855.37482	42.9
856.26349	42.6
857.48853	12.6
859.48425	7.4
863.98859	4.2
866.06110	138.2
867.33734	81.8
869.82947	13.4
870.84308	60.1
871.70880	49.3
874.49414	41.2
875.76447	47.0
876.67096	9.5
877.53241	18.5
878.22876	12.1
879.14740	68.6
880.80048	27.2
882.89545	25.3
883.75726	9.8
885.22424	202.0	b (8) (1+)-H2O
886.11908	68.4
887.19714	102.7
888.17352	82.2
889.30115	112.2
890.49896	58.5
892.38361	1442.0	b (9) (1+)-P, y (7) (1+)
893.45715	700.2
894.54510	104.2
895.62073	25.7
896.85852	49.4
897.75446	27.1
898.85748	12.2
899.46234	87.1
900.43634	10.8
903.14752	457.0	b (8) (1+)
904.15448	109.9
904.88165	26.2
908.23364	12.4
910.15582	215.3
911.49310	24.6
912.74738	188.0
915.42993	33.6
916.46368	72.1
917.47418	9.9
919.81757	43.6
923.34320	6.3
924.13885	37.4
925.68726	20.6
926.48029	14.9
927.19928	13.6
930.18024	41.6
931.46002	90.1
934.02338	133.0
934.78735	34.4
936.05670	126.4
937.30267	30.7
937.93097	23.8
938.99225	71.9
939.88354	19.5
941.74347	28.8
943.95630	92.3
945.16754	43.8
946.84064	167.0
947.64728	190.3
948.52936	79.7
951.78101	211.6
952.42041	4.9
953.62616	109.7
954.33105	72.4
955.24994	130.7
956.24042	70.0
958.69458	64.0
961.40045	46.0
964.18878	29.4
965.05273	19.5
966.33392	19.2
969.69604	28.7
972.27490	200.8	b (9) (1+)-H2O
973.31036	62.5
974.30927	37.9
976.08838	30.8
978.89813	16.1
981.41962	41.9
983.26105	13.9
985.78888	135.7
987.55255	76.8
988.43262	138.5	y (8) (1+)-NH3
989.07837	47.0
990.29291	167.3	b (9) (1+)
991.36969	143.3
993.59937	48.7
996.40161	407.1
997.67554	52.5
999.51324	42.5
1000.86224	26.9
1002.68683	33.5
1003.62531	151.7
1004.49902	122.7
1005.44537	950.9	y (8) (1+)
1006.54199	368.1
1007.40045	77.7
1008.26727	63.5
1009.49847	17.7
1012.42047	5.3
1014.99536	86.9
1016.70996	18.2
1017.77472	4.9
1018.46234	15.9
1019.20825	65.1
1021.36456	15.7
1021.97754	232.6
1022.69537	98.7
1023.33057	33.5
1024.28394	56.7
1026.07275	38.6
1028.32373	119.2
1029.56519	5.3
1030.45557	47.3
1031.77893	10.1
1032.75671	20.3
1034.80347	18.1
1035.58191	14.1
1036.36841	84.5
1037.11719	16.7
1038.39160	16.1
1039.70508	24.8
1041.26587	113.6
1042.44360	19.5
1043.05237	24.2
1045.28625	31.9
1046.32739	73.4
1047.03918	108.3
1049.18457	7.0
1050.27600	26.9
1052.16016	99.0
1052.78027	22.0
1053.55225	78.3
1054.26709	108.9
1055.31934	29.9
1055.96021	17.0
1057.75330	59.3
1059.25427	128.2	b (10) (1+)-H2O
1060.03442	7.0
1061.36292	4.9
1064.95032	19.9
1066.89282	30.1
1068.07117	75.2
1068.78735	6.1
1070.25806	162.6
1071.99634	39.9
1073.60815	76.7
1074.56958	17.6
1075.30286	8.4
1077.24268	150.1	b (10) (1+)
1078.19482	46.9
1081.98389	24.4
1083.34412	34.3
1085.63818	78.6
1087.62476	66.9
1088.53650	28.0
1091.61951	31.5
1092.53784	30.8
1093.88977	84.7
1095.08630	71.3
1095.87219	66.2
1097.29236	21.3
1098.48022	14.0
1100.02148	9.0
1101.42969	32.5
1105.63892	35.8
1110.18469	66.1
1111.20874	35.5
1112.42200	9.8
1114.80249	88.8
1116.44434	19.5
1117.20605	74.0
1119.85608	23.4
1120.97705	46.9
1122.29858	277.6
1123.21753	66.6
1124.10156	27.8
1125.02783	36.7
1126.21240	14.7
1128.24255	89.1
1129.41296	25.9
1130.96692	34.8
1131.58057	16.9
1132.32813	11.7
1134.11670	29.4
1135.73315	43.8
1137.37476	53.5
1143.24426	18.4
1144.00110	47.4
1145.42456	29.0
1147.11792	30.1
1149.29272	11.1
1152.60657	45.3
1158.86353	20.3
1162.70239	12.8
1166.45776	16.5
1167.08252	12.3
1168.27063	26.6
1170.68066	33.2
1171.43542	15.9
1172.42139	26.1
1173.43079	95.6
1174.92456	9.1
1176.62952	34.1
1184.98303	8.3
1189.02368	19.2
1191.68298	30.5
1195.34839	37.0
1198.49927	62.7
1202.05347	76.9
1203.12280	25.1
1209.38501	7.3
1210.13062	59.2
1210.75537	34.5
1214.33191	27.8
1218.55591	59.3
1220.49365	66.3
1221.61255	143.5
1222.67871	6.9
1227.09509	11.1
1227.71045	7.0
1228.42651	112.2
1232.38257	27.9
1245.22693	131.3	b (11) (1+)-H2O
1246.25464	58.6
1246.96606	24.2
1248.45349	518.2	y (9) (1+), y (10) (1+)-NH3-P
1249.33240	154.1
1250.25403	126.5
1251.77002	19.6
1253.54395	39.1
1254.52893	3.7
1256.39258	21.6
1260.41455	27.7
1263.16272	162.9	b (11) (1+)
1264.24475	96.7
1267.45972	18.8
1278.53503	27.0
1279.36780	4.2
1285.27441	6.0
1287.37036	19.2
1288.41870	13.7
1290.89673	31.5
1295.49194	40.9
1296.32971	24.0
1297.38428	20.0
1298.89771	22.0
1309.64807	21.1
1312.60437	9.0
1313.44897	7.6
1315.71729	26.8
1322.70239	16.4
1325.25781	9.0
1333.21912	36.9
1334.41833	9.5
1339.39978	5.6
1340.03552	12.3
1346.70837	17.9
1356.34778	52.7
1357.28345	43.1
1363.40100	142.0	y (10) (1+)
1364.17847	76.0
1365.71814	28.9
1369.57935	15.3
1374.27112	92.8
1375.54675	10.7
1376.23669	10.6
1379.09094	21.8
1384.33081	24.3
1388.77759	29.7
1392.34912	103.6
1393.26624	55.3
1394.29529	37.4
1395.23547	18.7
1400.31897	3.3
1403.66919	13.9
1404.76599	20.3
1412.38916	35.3
1416.51550	4.9
1418.69092	12.2
1420.36145	372.2	y (11) (1+)
1421.43555	198.9
1433.44885	23.1
1434.68567	6.9
1438.04333	32.5
1444.50891	6.3
1449.65125	12.7
1452.39343	20.5
1465.30774	7.7
1467.39587	43.9
1469.37439	22.2
1470.33264	13.0
1471.85852	9.4
1482.60522	5.3
1483.50696	31.5
1487.51526	131.8	b (13) (1+)-H2O
1488.37671	30.3
1489.50305	139.9	y (12) (1+)-H2O
1490.58655	22.0
1491.68372	4.9
1494.25330	48.3
1505.36743	75.7
1506.44983	120.4
1507.22400	41.6
1508.02307	60.6
1508.93359	12.7
1509.59680	10.1
1511.59888	8.3
1516.23450	16.6
1571.48792	6.0
1578.81189	8.3
1589.81580	10.3
1610.40027	3.8
1649.61157	17.2
