# Supplementary material for: Phosphoproteomic Analysis of Platelets Activated by Pro-Thrombotic Oxidized Phospholipids and Thrombin
Source: PLoS One. 2014 Jan 6;9(1):e84488. doi: 10.1371/journal.pone.0084488 (PMC3882224; doi:10.1371/journal.pone.0084488)
Supplement: Annotated Spectra S5 — (ZIP) [file pone.0084488.s008.zip › TASGDYIDSSWELR_-8_2_104490.txt]

m/z	i	matches
243.38869	93.2
244.95624	14.8
253.12573	34.0
267.27673	187.6
268.14297	23.1
270.69061	66.4
278.28250	27.4
280.08185	142.5
287.33865	36.9
288.25955	1382.0
289.38251	274.1
292.46478	52.9
299.08609	165.3
303.05786	33.2
307.25690	28.1
312.40631	53.8
313.38708	13.5
317.17520	54.9
325.13293	16.0
327.27945	60.7
333.08646	17.5
340.11853	251.2
349.20685	12.3
351.31168	36.5
352.08331	125.4
353.30835	55.4
357.28394	16.0
361.04749	54.2
368.36499	163.2
369.23453	43.4
371.27094	32.0
372.67102	33.2
378.33423	111.2
379.35687	122.2
380.20599	54.1
382.42249	90.9
388.45361	57.7
390.89771	235.4
392.36218	57.6
393.01434	12.3
395.29980	114.2
396.34204	540.6
397.15930	278.5
398.58533	30.6
399.35406	162.7
400.43848	100.3
402.04736	80.6
403.46619	40.2
405.29883	57.6
411.44135	68.3
412.73828	152.7
414.15802	1318.3
415.05176	84.8
416.36920	39.1
417.33258	1789.7
418.22186	250.3
419.33185	58.1
422.15314	37.5
428.02386	18.6
429.22925	37.5
432.73633	111.2
436.12103	67.5
437.22559	17.3
438.95557	27.7
440.47760	111.8
443.04785	37.8
445.34772	17.8
448.40808	162.4
449.32727	28.6
455.34058	47.8
458.22784	16.0
459.98712	183.8
461.82916	31.8
464.30487	123.0
465.37305	63.0
466.19122	105.0
467.12872	12.6
468.17725	72.8
470.65875	79.4
471.30511	12.2
476.00848	200.1
481.70947	126.1
484.23444	73.3
486.16370	47.1
487.98578	48.6
490.18146	90.6
491.11694	176.5
494.12744	599.0
495.32947	25.0
496.30487	126.1
498.60907	33.2
500.28888	22.7
502.88135	207.9
504.33380	43.1
507.97064	34.3
510.47351	34.0
512.03943	1650.3
513.13721	308.8
514.19672	56.6
514.93994	53.8
516.57843	25.1
518.16632	209.4
519.40088	132.1
521.39465	35.7
522.35754	57.6
525.04993	67.9
528.01563	71.4
531.33984	275.1
533.47778	28.6
534.15558	170.4
536.64978	111.1
537.36261	77.3
539.13922	58.3
541.14917	117.9
542.11578	237.1
543.01337	56.0
545.87488	17.7
546.98328	109.6
548.05548	65.6
549.21796	159.9
553.26996	98.6
554.55286	12.2
559.25452	653.1
560.18384	412.8
561.81165	138.4
563.91241	26.3
564.90686	24.5
565.97528	51.0
570.03064	111.1
572.52118	131.4
574.11182	85.0
577.30988	2935.8	b (6) (1+)-P
578.36810	784.6
579.26575	38.9
581.15802	18.5
582.35803	63.6
583.47162	18.9
585.17035	228.3
585.97675	38.3
587.41669	96.8
588.23505	80.9
589.40582	208.2
590.16498	44.5
593.16699	53.5
595.17981	127.4
596.26093	28.2
599.46808	22.3
601.17120	257.6
602.32196	62.2
603.39410	3152.1	y (4) (1+)
604.42303	783.8
605.36249	103.8
609.90741	36.7
611.34344	51.0
612.24432	75.3
613.71716	91.9
614.55792	95.5
615.86481	510.9
617.28632	254.4
619.34503	93.9
620.27167	48.3
621.46588	27.7
622.27686	16.1
623.66583	112.2
624.29028	91.1
625.40247	61.7
626.78693	68.0
629.27460	75.1
630.05573	89.6
631.70715	145.3
632.42267	139.4
633.05457	32.7
633.81378	198.3
634.87994	78.1
636.42310	172.3
637.14801	65.3
639.15533	172.2
640.60010	20.5
641.40033	231.9
643.20123	84.1
644.56000	355.5
645.71045	123.4
647.00696	226.4
648.41815	86.6
650.24005	70.7
653.11554	44.5
654.28168	360.6
655.18622	146.7
657.13226	588.5
658.28162	359.6
659.39020	199.4
660.18872	48.7
661.15942	17.4
662.35114	167.8
663.49652	201.4
664.33466	158.3
665.41638	100.7
667.64209	146.7
669.22491	64.0
670.13397	25.2
670.78156	93.2
672.21167	1925.7
673.33673	962.4
674.96503	602.2
676.23004	186.0
677.63940	191.0
679.94495	54.7
686.08160	25.3
687.27606	240.0
690.28638	9783.9	b (7) (1+)-P, y (5) (1+)
691.31085	2723.4
692.40607	398.1
694.09869	67.7
695.59399	92.7
696.54315	464.8
697.38019	73.9
698.32990	412.0
699.28955	32.8
700.17987	260.6
702.28998	143.7
704.20514	66.0
705.51849	2979.2	y (12) (2+)-P
706.49884	324.8
708.37201	181.9
709.47858	143.1
710.37836	313.8
711.68945	235.5
714.09790	33.7
716.59198	177.7
717.65509	308.9
718.65833	192.8
719.40759	132.6
720.23596	191.0
721.06061	212.4
722.59045	254.3
723.23486	29.7
724.41400	164.6
725.51233	55.3
726.70575	158.6
727.39215	318.5
728.05768	85.1
728.75458	216.7
731.15546	499.5
732.20087	122.5
733.80670	223.5
734.52783	28.3
736.32550	48.2
737.24762	141.3
738.59772	39.4
740.79987	385.5
741.94141	850.7
743.14264	91.1
744.34174	84.5
745.46442	770.5
746.30792	125.2
747.31940	34.9
749.05206	14.7
751.41620	196.3
752.36053	106.4
754.36273	849.7
755.30066	858.7
756.29425	90.3
756.98541	126.1
758.38086	116.7
759.25085	92.7
760.42236	389.3
761.14740	290.5
762.24133	160.6
765.00122	35.4
767.12360	11.0
768.33466	153.5
769.24005	193.2
770.19910	1458.5
771.29541	841.9
772.30267	138.3
773.51263	870.4
774.62585	404.2
775.83728	330.4
777.38257	5621.8	y (6) (1+)
778.43268	2071.5
779.42847	616.0
780.47162	167.3
781.80084	1475.2
782.59125	4535.1	[M+2H] (2+)-H2O-P, [M+2H] (2+)-NH3-P
783.30212	2312.9
784.09161	3692.8
785.06000	20.7
787.15582	301.9
788.07062	2067.8	b (8) (1+)-H2O-P, b (8) (1+)-NH3-P, b (7) (1+)
789.23700	1452.7
790.51874	2539.7	y (13) (2+)
791.61859	40521.3	[M+2H] (2+)-P
792.54517	14233.3
793.49335	1112.2
794.69647	226.0
795.89886	386.0
796.85211	561.8
797.87286	225.5
798.62030	44.1
799.99408	283.3
800.74274	237.5
801.36249	448.3
802.14874	488.8
803.08643	135.8
804.65527	73.7
805.39233	989.8
806.57135	795.7
807.37256	835.9
808.40485	850.1
809.40210	549.1
810.57336	217.2
811.39911	73.0
812.36157	46.6
813.25433	322.8
814.29498	332.6
815.15515	78.3
815.88641	147.6
817.34131	257.6
818.24164	209.3
819.65271	1345.8
820.38007	263.8
821.27167	477.3
822.22870	1971.9
823.11908	1928.6
824.25476	494.4
825.03387	342.5
826.18604	312.9
827.28064	435.2
828.22638	377.8
829.27191	875.7
830.85602	966.6
831.97412	322.5
833.01288	176.6
849.34314	209.4
851.39087	156.1
853.22839	40.0
855.83527	293.4
856.52850	298.6
857.38422	44.4
858.42328	20.4
861.54846	26.4
864.46875	110.8
865.92413	105.6
870.40942	68.3
874.44519	1129.7
875.39362	267.9
876.16388	55.2
876.88873	106.5
878.64386	104.0
880.72516	204.4
885.51270	114.5
886.24188	140.1
887.61371	27.8
889.32538	21.2
890.45856	103.4
892.37256	13099.3	b (9) (1+)-P, y (7) (1+)
893.37854	5527.0
894.49109	1744.2
895.60803	19.8
897.63434	32.0
903.22241	3572.7	b (8) (1+)
904.22504	1204.2
905.45490	677.1
906.31830	83.3
908.75861	145.4
910.42401	70.9
913.39941	21.1
914.55121	31.8
915.68060	258.4
917.09247	100.5
918.43579	127.8
919.04712	98.2
921.08917	83.2
921.76093	93.7
923.05243	65.0
925.65179	192.3
926.70313	29.0
927.48785	409.2
928.77765	97.2
933.24561	92.7
934.43219	43.2
935.57404	49.8
937.59576	81.3
938.28302	58.0
943.44141	24.0
944.45612	38.8
945.30023	161.5
945.94684	39.0
947.99677	31.8
950.31573	89.5
951.21552	18.6
951.99536	173.3
954.08380	496.4
955.30548	109.0
956.33160	90.0
959.88892	23.6
961.35938	237.1
962.26978	105.5
963.31860	129.3
964.45850	88.4
967.30859	60.5
969.09277	325.0
970.32074	49.7
971.39160	79.8
972.31909	326.0
973.13989	245.3
974.15527	93.3
975.34814	47.0
976.26569	115.7
977.17456	24.4
978.36859	284.0
979.39069	453.6
980.21588	522.1
981.23798	108.0
982.14917	95.4
983.38885	71.1
984.73456	70.8
987.61700	238.8
988.32074	337.6
989.22052	267.3
990.32111	463.7
991.04718	366.1
993.82928	69.4
997.63007	31.6
1000.19940	41.6
1002.37115	25.2
1005.39142	4351.5	y (8) (1+)
1006.48090	2507.5
1007.37012	769.3
1008.03223	71.3
1013.03485	39.1
1015.57343	159.7
1016.52271	100.8
1022.15643	45.9
1023.15692	9.9
1024.30762	110.4
1026.28662	35.3
1029.72034	135.5
1030.78516	55.5
1031.44507	105.9
1033.41187	147.3
1037.57373	45.7
1038.74048	183.4
1039.39124	80.6
1041.60168	310.2
1042.39209	16.4
1043.06531	35.4
1044.03589	8.5
1044.96814	123.5
1046.53418	17.7
1052.30396	193.5
1053.26892	44.3
1055.47729	26.1
1056.47498	51.9
1058.82666	489.5
1059.91516	208.2
1060.52026	20.2
1061.22070	93.7
1064.28662	15.1
1065.35632	244.2
1066.96509	25.7
1067.75000	16.7
1071.86255	32.8
1075.37915	45.5
1076.24048	100.0
1077.38208	295.8
1078.65247	101.7
1079.31958	104.2
1082.39722	90.7
1083.95410	116.8
1084.90405	213.7
1085.62622	33.8
1086.67480	130.0
1087.59253	343.1
1089.60803	318.2
1091.23889	52.1
1098.88733	221.1
1100.41650	110.9
1103.46729	20.6
1104.53882	278.8
1105.32556	48.8
1107.13977	36.2
1108.07251	22.6
1114.12366	16.4
1115.08862	128.3
1115.92407	17.3
1122.24219	21.9
1123.51514	52.6
1129.39697	129.5
1130.47021	167.8
1132.67017	117.7
1134.82581	106.1
1135.84595	47.1
1136.50098	24.4
1138.93555	235.8
1141.52319	112.7
1143.72754	43.7
1146.85913	229.6
1147.46436	506.8
1148.21106	183.1
1149.45142	50.3
1150.39368	101.0
1151.66589	75.8
1152.39526	67.0
1154.08301	9.8
1155.57471	377.7
1158.46606	52.8
1161.79688	26.1
1165.30188	1284.2
1166.10815	236.7
1166.85547	146.1
1167.78882	184.0
1168.44250	4020.0	y (9) (1+)
1169.43970	2404.7
1170.59766	460.9
1171.29761	16.0
1173.67603	44.9
1174.54443	367.6
1175.76147	65.8
1178.31543	29.3
1181.87817	37.8
1185.12573	14.8
1189.13647	52.8
1193.32910	127.3
1195.17004	115.7
1198.26758	191.2
1202.59827	52.1
1208.96228	27.7
1216.47681	14.7
1217.28540	36.5
1218.27771	75.8
1219.93750	65.6
1220.56335	109.8
1222.44824	46.0
1223.69043	32.8
1225.83594	30.7
1227.85889	299.1
1229.34753	256.6
1235.55396	267.3
1236.38159	21.8
1240.25269	171.6
1242.20654	40.3
1243.34131	69.2
1244.34851	114.2
1245.38611	312.3
1246.21948	187.3
1246.84399	102.8
1248.41150	85.9
1249.12415	213.9
1255.24792	71.1
1256.10571	55.5
1260.11438	20.2
1261.46790	69.2
1263.06201	274.6
1263.94666	296.6
1264.80872	92.7
1266.28296	95.2
1276.30823	490.3
1277.35034	221.3
1278.23743	18.1
1279.55627	50.0
1283.70520	262.6
1284.55652	273.0
1291.28796	49.2
1293.09363	46.3
1294.38171	1279.4
1295.32874	435.6
1296.39246	225.2
1297.50146	64.1
1302.04749	125.8
1304.15942	24.6
1305.25366	43.3
1311.09412	53.6
1316.68567	124.3
1318.54333	51.9
1321.74475	34.5
1322.47375	119.8
1323.73328	107.9
1328.64819	18.7
1333.11450	106.7
1334.31384	84.2
1335.18323	112.2
1339.31384	17.6
1340.48499	1588.5
1341.50867	962.6
1342.48816	175.2
1346.56104	120.9
1356.30579	50.4
1357.07971	176.3
1359.54614	63.3
1363.50439	93.2
1371.30176	44.1
1372.09497	87.8
1374.27466	189.4
1375.13489	185.7
1376.26770	185.3
1385.47998	57.9
1387.09583	58.3
1387.79553	17.2
1389.64587	127.7
1390.39490	375.3
1391.64038	446.6
1392.53918	528.3
1393.51917	191.2
1394.31909	17.6
1407.46570	983.7
1408.31458	287.7
1409.38245	573.5
1410.50806	67.5
1411.46179	206.2
1416.04138	23.9
1442.32166	8.8
1448.51086	65.2
1451.06787	46.3
1453.68604	108.1
1459.65527	15.4
1468.27380	27.8
1469.50037	9.8
1470.16431	91.2
1477.58789	32.2
1478.28699	89.5
1479.51355	18.6
1487.24084	715.7
1488.10974	166.4
1489.20874	162.3
1490.54956	41.0
1505.36450	682.4
1507.06384	544.1
1507.69666	346.1
1508.56628	167.6
1509.59204	112.5
1526.41089	20.7
1532.77307	66.8
1541.44336	45.7
1550.88586	83.1
1567.45471	17.7
1588.57727	32.1
1590.67371	48.0
1591.57898	18.0
1606.00403	29.9
