# Supplementary material for: Phosphoproteomic Analysis of Platelets Activated by Pro-Thrombotic Oxidized Phospholipids and Thrombin
Source: PLoS One. 2014 Jan 6;9(1):e84488. doi: 10.1371/journal.pone.0084488 (PMC3882224; doi:10.1371/journal.pone.0084488)
Supplement: Annotated Spectra S5 — (ZIP) [file pone.0084488.s008.zip › TASGDYIDSSWELR_-9_2_93636.txt]

m/z	i	matches
242.06552	126.5
248.35141	79.3
252.29996	61.6
253.62627	10.0
255.07681	73.1
259.88321	29.5
267.19724	77.6
270.38501	30.6
271.18509	14.4
277.13922	61.9
285.07861	13.5
288.22546	1072.1	y (2) (1+)
289.15259	71.1
289.96738	43.9
299.11276	188.0
300.35104	32.1
306.13574	41.2
311.01465	8.9
314.25806	44.2
318.54260	28.5
321.23096	33.3
321.93216	44.3
322.57968	22.5
324.91455	11.1
325.90637	11.1
327.22919	27.7
330.33643	139.4
331.35083	52.9
335.15671	107.0
339.43488	164.5
340.23007	299.0
341.05957	52.8
341.95609	19.9
344.82489	73.1
350.42462	88.2
361.35303	23.3
368.49475	200.3
369.46045	23.1
373.58585	12.2
375.13983	48.6
376.85257	69.4
377.68243	41.0
378.53845	153.6
379.27274	83.8
382.25098	72.2
385.23318	33.2
386.96179	30.7
390.45209	15.2
392.07666	41.7
395.41882	15.6
396.17706	690.6
397.39844	193.1
399.17975	73.4
400.17499	18.9
401.50128	70.2
402.47632	149.2
405.21429	226.2
405.89709	24.2
412.29926	73.3
414.19342	640.8
415.44214	170.3
417.33929	1666.7	y (3) (1+)
418.30634	246.8
419.24872	86.4
420.57520	87.4
422.19885	27.4
426.23828	41.5
428.42853	45.5
432.46570	24.0
433.07684	43.9
436.33771	21.1
440.25909	13.3
443.89960	41.0
445.22900	24.0
446.13568	57.3
448.20758	53.5
449.36749	19.6
451.34106	10.0
457.81067	28.5
458.48621	70.6
461.37872	30.6
464.21228	96.7
466.28845	30.7
470.80103	47.4
471.48730	16.8
475.12286	17.4
475.79230	25.4
480.61072	78.8
482.01440	69.8
483.66003	13.7
486.01953	17.7
486.90808	16.8
487.96344	23.2
489.98370	13.3
491.75873	15.5
493.96680	363.8
497.18512	37.3
498.39410	11.2
501.44995	60.5
502.95752	182.5
503.93823	32.1
505.99139	83.1
507.38898	56.0
508.26898	69.4
509.26715	90.6
512.12146	1414.1	b (5) (1+)
513.12958	298.6
515.24683	18.9
518.04590	285.3
519.07965	24.8
520.03418	30.7
521.75446	36.8
523.00397	56.9
525.28351	14.4
528.47485	16.6
531.11542	58.5
535.17645	35.5
536.37933	15.5
540.94104	21.8
542.02466	13.3
543.45154	65.8
544.20148	26.3
545.58179	161.9
548.95367	21.8
551.32849	41.4
553.62744	123.0
555.15259	32.4
557.95056	65.0
559.27716	724.5
560.30444	94.4
561.63141	13.3
562.28302	50.6
563.36432	55.0
564.22528	115.1
567.30902	68.2
569.37689	69.4
570.38019	57.4
571.49695	17.6
573.68097	97.6
574.69604	45.1
575.49188	73.1
577.23987	2905.5	b (6) (1+)-P
578.41302	660.5
579.35162	130.3
580.83136	146.5
583.28436	42.8
584.05536	56.1
584.87823	97.6
586.37115	140.7
587.34882	127.3
588.45062	101.5
589.29126	91.3
589.95782	19.7
592.35870	112.4
594.48260	78.9
595.39966	95.9
596.21887	64.5
599.51044	131.8
601.42230	167.0
602.24139	47.6
603.43231	1739.4	y (4) (1+)
604.38916	573.3
605.49963	13.3
611.83038	52.6
613.37836	30.9
615.49622	192.7
616.13947	168.2
617.28510	239.1
618.01898	8.2
618.74243	46.1
621.15161	21.3
621.76031	111.9
624.14423	30.1
625.29877	67.1
627.52838	84.9
628.60284	168.5
630.34143	28.8
632.05359	60.5
633.25403	206.8
633.92078	31.0
635.04553	62.9
637.36584	83.9
638.68323	29.6
639.30389	96.3
639.91083	69.6
641.44427	142.3
643.73145	88.7
644.64520	99.1
646.26245	82.6
647.16229	102.0
647.78522	81.7
650.30902	52.1
651.30408	184.4
652.37836	53.1
654.29510	155.4
655.29254	56.0
656.31903	157.0
657.24768	978.7
658.43994	454.9
662.25189	56.0
662.85413	75.5
664.40265	89.5
665.46075	46.5
667.35132	15.5
669.64752	14.7
670.50378	47.9
672.21271	1739.0	b (7) (1+)-H2O-P, y (5) (1+)-H2O
673.42096	260.2
675.17133	617.5
676.23956	100.1
680.08655	178.4
681.77509	38.5
683.90936	200.6
685.07666	115.4
686.40833	47.3
687.26947	93.1
688.01727	72.6
688.84491	77.2
690.23889	7602.7	b (7) (1+)-P, y (5) (1+)
691.38721	2073.2
692.33624	26.1
693.44928	105.8
696.14850	170.4
696.95795	485.6
698.52576	64.0
700.57208	26.9
701.96936	86.7
705.20575	1565.5	y (12) (2+)-P
705.81573	1265.5
706.51654	9.2
707.13312	51.9
708.27240	248.7
709.86127	17.4
710.79022	64.3
712.37842	184.5
713.01849	21.1
714.15741	42.5
715.19720	50.6
716.85693	201.8
717.56433	64.7
718.44031	25.2
719.45355	36.2
720.84741	104.9
721.54993	244.5
723.44916	353.3
724.30133	110.0
725.14429	206.8
726.56927	320.5
727.21320	173.4
729.12610	98.5
731.30957	214.6
732.48077	82.4
733.15997	242.5
734.43939	288.9
735.27167	147.7
736.00592	186.1
736.96259	172.8
738.18915	254.0
739.38336	197.8
740.71960	333.0
741.34186	380.9
742.65491	336.5
743.39105	149.4
744.35065	88.2
745.50092	576.3
746.62909	368.6
747.64038	28.8
749.08142	59.5
751.98315	189.8
754.40826	1083.3	y (12) (2+)
755.29852	81.8
756.25714	211.1
757.31573	79.0
759.12854	432.5
760.31757	598.5
761.43719	280.6
762.76740	94.1
763.66254	236.8
764.50128	70.6
765.33508	27.3
767.31403	181.7
768.61639	420.9
769.52167	273.6
770.18719	370.8
771.02502	673.0
772.90192	330.5
773.92902	752.2
775.12683	146.1
776.13330	77.8
777.39594	4435.4	y (6) (1+)
778.50116	1546.6
779.52240	344.7
780.85596	429.2
781.81671	1373.0	y (13) (2+)-NH3
782.70343	3484.4	[M+2H] (2+)-H2O-P, [M+2H] (2+)-NH3-P
783.71423	1619.0
784.79938	95.9
786.06842	18.0
787.14923	252.5
788.10535	1253.5	b (8) (1+)-NH3-P, b (7) (1+), b (8) (1+)-H2O-P
789.33679	884.5
790.38849	4008.7	y (13) (2+)
791.36200	17956.6
791.98395	19661.9	[M+2H] (2+)-P
793.33270	507.9
794.30151	338.6
795.36139	461.5
796.71906	652.4
797.45300	219.3
800.74554	885.4
801.87262	385.8
802.74939	169.4
804.05487	123.1
805.29932	786.9
806.42560	696.1
807.48657	731.8
808.34735	202.3
809.44220	286.0
810.81305	297.5
811.83356	435.3
813.48523	751.2
814.59528	255.1
815.72986	357.0
816.34314	70.7
818.12836	410.4
819.70154	1429.5
820.34485	160.5
821.58875	749.1
822.25421	1744.8	[M+2H] (2+)-NH3-H2O
822.89246	1420.5
823.85413	306.0
825.48566	432.0
826.82275	259.5
827.97137	553.2
828.83527	50.5
829.73297	48.8
830.40930	306.6
832.06720	153.5
835.45258	27.4
838.93182	49.5
848.54742	12.2
851.98248	13.6
854.54663	53.3
856.02313	26.3
857.45288	166.4
858.27783	213.8
859.69550	103.0
860.48041	99.5
865.20123	77.2
867.15350	19.9
871.41693	21.1
874.36237	995.2	b (9) (1+)-H2O-P, y (7) (1+)-H2O
875.30084	912.0
876.50775	160.7
877.66901	25.5
879.50885	52.9
881.37701	144.4
882.10468	14.1
883.21680	36.5
885.28284	353.7
886.74420	20.0
890.42590	49.9
892.32416	10519.0	b (9) (1+)-P, y (7) (1+)
893.45020	4352.2
894.44476	377.2
900.08972	97.5
901.33502	94.4
902.59521	177.7
903.22406	2621.1	b (8) (1+)
904.26849	907.7
905.22284	165.3
906.10883	151.0
907.20972	50.1
910.09131	17.8
914.80835	60.5
916.54388	43.2
920.55145	119.7
925.41547	166.6
926.84613	12.2
927.84479	43.0
930.74127	70.5
933.04254	70.9
934.86371	205.2
935.62408	48.2
937.79083	170.1
939.41333	27.7
941.15918	88.6
942.03436	60.0
943.17584	193.6
944.32172	187.0
945.38666	172.8
947.81891	105.4
952.09784	75.0
952.97162	76.6
953.85767	55.1
954.75189	148.5
956.62494	60.9
958.23138	42.6
960.96948	88.5
961.61469	154.6
962.50293	26.6
963.69000	47.5
964.52710	102.2
966.36566	30.7
968.77875	13.3
969.50092	166.4
970.22699	31.1
971.12427	74.9
972.25458	716.6
973.12018	272.5
974.49048	166.4
976.66675	221.4
977.45215	89.3
979.23773	600.8
979.86420	29.8
980.47809	433.4
981.14044	51.8
982.04803	282.1
987.32672	430.3
988.43823	426.2
990.10699	453.5
991.21356	76.2
992.97992	43.5
999.87189	21.8
1002.37280	106.0
1005.44281	5147.5	y (8) (1+)
1006.46973	1820.0
1007.34985	439.1
1008.44653	52.9
1011.15265	78.8
1013.63751	47.3
1016.54572	55.2
1018.35040	24.4
1022.83478	47.6
1025.23572	102.0
1029.07544	31.4
1030.87878	49.4
1031.82227	100.5
1033.73340	168.2
1035.17273	18.9
1038.77673	65.1
1041.18396	125.6
1042.06812	336.1
1042.86987	60.6
1044.17310	55.1
1045.40002	174.8
1046.24084	22.3
1047.00696	70.5
1048.71533	22.1
1051.57251	63.0
1052.50098	42.2
1053.37756	35.1
1054.10547	75.4
1055.30127	34.3
1056.58521	32.1
1058.55176	46.2
1059.48608	259.7
1060.28259	133.8
1062.35278	61.8
1064.10242	346.3
1065.61377	187.9
1067.24939	12.2
1067.97034	132.6
1072.64331	50.4
1073.24683	37.8
1076.48682	102.2
1077.73914	209.0
1078.45703	68.5
1083.30579	159.0
1085.28711	167.2
1086.57422	166.8
1087.29517	161.7
1090.31348	95.0
1093.78223	49.6
1104.51611	56.2
1105.55847	87.7
1107.47803	62.8
1108.91821	63.9
1111.99463	52.0
1114.51367	173.5
1116.46069	70.4
1122.21313	217.5
1123.42847	65.0
1124.88635	39.9
1128.31555	152.2
1129.40039	332.0
1131.34619	133.9
1132.27148	131.9
1135.14966	14.4
1136.74146	70.3
1137.56909	126.1
1138.74194	110.7
1140.36951	70.9
1146.92114	206.6
1147.66992	257.5
1148.31799	232.3
1149.95972	408.2
1151.57971	258.0
1153.31421	85.8
1155.52917	117.8
1156.28296	23.0
1157.83105	46.7
1163.30774	48.3
1165.13989	617.6
1166.42480	190.2
1167.19275	33.0
1168.43579	3323.3	y (9) (1+)
1169.35852	1267.0
1169.98169	121.0
1170.58838	289.5
1171.26086	42.8
1173.53662	52.9
1174.27661	34.1
1175.04724	51.6
1175.99304	60.2
1176.94885	39.6
1179.63733	31.9
1183.77197	268.7
1184.40698	168.2
1190.89490	69.5
1192.36829	42.9
1193.20313	36.6
1194.78979	89.6
1196.30078	17.7
1202.19800	93.2
1203.69128	69.9
1206.88000	123.0
1208.41772	26.6
1213.29199	13.3
1215.23608	65.1
1217.22180	117.1
1219.39868	201.5
1221.09253	130.9
1228.27734	106.3
1229.40247	46.3
1230.15955	106.1
1233.18518	258.6
1234.45703	209.9
1235.31958	81.5
1236.21265	144.8
1237.11108	46.3
1238.59766	75.1
1242.43408	23.0
1245.03027	319.0
1245.96082	101.4
1247.20911	58.6
1248.30896	324.6
1249.47302	13.4
1250.34851	48.2
1254.72327	19.6
1261.42517	25.2
1262.31458	54.2
1263.28577	369.6
1264.23608	153.0
1265.33044	169.8
1266.01404	59.4
1266.78967	24.3
1271.69568	19.7
1276.29761	61.7
1277.12305	41.8
1283.53320	155.1
1284.49939	187.7
1285.37488	85.8
1286.67969	53.0
1287.34290	49.6
1288.63904	34.2
1290.63171	24.3
1291.58716	60.1
1292.75000	12.2
1294.38367	784.3
1295.29309	226.0
1296.34558	38.6
1298.37036	39.6
1299.20984	45.0
1301.98010	34.2
1302.97034	34.5
1309.70691	36.3
1315.02905	33.0
1317.07422	184.6
1322.61389	13.3
1324.36707	16.4
1329.12170	55.0
1332.44507	152.1
1337.38879	15.3
1339.81018	158.0
1340.50037	846.7
1341.53357	475.0
1343.15564	177.7
1345.47754	32.5
1346.33191	59.5
1356.65002	46.3
1357.30066	52.7
1358.30359	26.4
1369.56104	16.9
1374.18726	61.4
1375.56360	66.4
1378.72424	24.8
1389.20166	133.4
1390.36951	99.1
1391.97888	672.6
1392.81482	275.9
1393.44275	456.2
1394.54980	22.1
1397.42322	35.1
1401.53162	31.9
1403.41809	13.3
1405.26697	45.1
1407.38538	980.7
1408.41602	486.7
1409.36743	420.1
1410.24036	113.4
1420.63293	58.3
1421.53650	44.1
1432.78699	58.4
1434.84729	37.5
1442.44617	82.8
1444.23071	16.6
1446.30017	59.0
1449.98340	13.3
1455.60095	43.0
1461.47473	148.9
1468.50903	61.8
1469.34509	100.8
1470.23938	91.8
1477.05957	21.0
1478.13403	60.5
1481.49951	34.4
1487.33179	225.6
1488.34485	181.6
1489.59827	39.8
1504.71228	59.3
1505.67151	576.6
1506.55371	113.3
1507.50793	225.6
1508.34973	276.7
1509.68811	33.1
1514.34631	23.0
1526.76477	53.2
1528.01538	38.6
1529.61780	29.9
1543.50366	97.5
1548.79150	10.0
1578.13892	12.2
1612.99158	39.9
1640.57642	56.7
