# Supplementary material for: Phosphoproteomic Analysis of Platelets Activated by Pro-Thrombotic Oxidized Phospholipids and Thrombin
Source: PLoS One. 2014 Jan 6;9(1):e84488. doi: 10.1371/journal.pone.0084488 (PMC3882224; doi:10.1371/journal.pone.0084488)
Supplement: Annotated Spectra S5 — (ZIP) [file pone.0084488.s008.zip › TASGDYIDSSWELR_-12_2_90215.txt]

m/z	i	matches
240.06851	10.9
242.15103	173.7
243.32207	17.2
253.98462	29.4
256.02002	9.8
258.31750	19.8
260.13211	27.0
264.28723	24.0
268.24811	43.0
271.19095	34.5
271.99554	37.1
279.27686	67.2
282.12311	17.6
288.27786	789.0
289.34430	69.4
290.53183	13.5
297.22925	36.1
298.14636	60.6
298.99484	132.6
304.30634	29.8
309.16129	10.8
312.15958	31.9
313.36642	38.8
317.86035	49.3
318.80341	32.8
321.84479	32.2
324.32663	28.7
326.23874	17.4
327.13190	56.6
330.99887	14.0
332.32211	35.2
333.35358	56.3
335.19943	43.0
338.41687	73.7
340.05930	253.4
341.24213	15.4
342.30035	227.4
348.24609	104.5
350.51721	84.6
351.64404	8.7
353.18466	170.7
359.68820	80.9
360.41083	65.2
368.32672	302.0
369.27039	26.7
370.54041	11.3
377.43893	93.1
381.32086	77.8
382.43527	26.7
383.21173	38.7
386.87964	10.8
388.23206	84.5
392.33643	119.3
393.62640	32.7
394.30682	103.6
394.96393	28.7
396.09967	1047.3
397.23724	260.5
398.22394	229.9
399.33765	139.9
405.00250	79.9
411.35608	51.6
413.93823	646.2
414.54022	335.2
415.22937	109.3
417.30206	2002.7	y (3) (1+)
418.51129	168.8
419.23206	31.7
422.13391	34.0
427.24231	42.7
431.28809	31.4
432.65668	50.4
433.48206	41.4
436.25079	93.0
439.35736	30.3
440.49414	42.1
444.03052	17.2
445.29047	32.1
448.36743	79.4
449.27448	29.5
451.24829	24.5
463.37653	56.6
466.22723	123.3
467.16949	25.7
470.37329	18.7
471.45435	23.9
473.97339	86.4
474.94543	229.7
475.72162	47.4
476.53259	136.6
478.89447	75.6
483.38293	22.4
486.25214	30.9
488.18237	55.6
489.34753	84.8
489.95526	72.5
494.09821	172.3
495.13220	48.1
497.30469	33.0
498.53644	10.4
499.87311	42.4
503.13501	231.4
504.06732	114.1
506.38763	65.1
508.17389	299.5
509.23242	196.5
510.08966	32.0
512.14594	1977.2	b (5) (1+)
513.18036	259.3
515.14893	75.3
516.39014	11.9
518.23352	359.4
519.17255	166.5
520.39111	52.5
521.19604	17.2
522.27429	140.6
525.51520	46.1
526.65509	84.9
529.56396	163.2
531.42596	21.4
532.76257	171.8
533.74615	108.0
535.52020	116.0
538.33441	104.4
541.94476	141.0
543.05048	52.3
545.26776	26.7
548.99280	58.8
551.23724	14.1
553.20636	32.4
556.31055	37.6
557.81348	10.9
559.22473	922.6
560.21515	400.7
560.93549	98.4
561.56598	25.0
563.16144	10.8
564.12152	143.5
566.21710	52.5
570.47632	53.4
574.27020	14.0
575.34735	83.9
577.22357	2632.5	b (6) (1+)-P
578.34186	991.9
578.94604	28.7
579.56024	25.7
580.48761	50.2
585.02124	491.0
586.09985	29.8
588.10565	210.9
589.24188	154.3
590.16473	58.0
592.63361	62.0
595.52631	61.4
596.31500	37.5
599.28693	38.6
601.14276	298.2
601.91528	103.2
603.33398	2363.7	y (4) (1+)
604.29956	525.7
605.67389	27.7
606.84198	134.1
609.50629	48.1
610.38129	24.5
612.49554	36.2
615.77136	271.2
616.52100	250.0
617.56372	265.2
618.33295	54.1
619.39362	28.8
621.37030	15.0
623.20581	20.9
624.46826	83.7
625.25922	53.0
625.89850	12.0
626.97516	35.4
628.18091	53.6
629.25220	111.6
629.96735	7.7
630.56915	25.3
631.45660	82.0
632.52386	104.3
634.29401	145.8
639.04315	73.5
640.30841	44.5
641.37677	23.4
642.01190	20.3
643.60718	40.9
645.54962	53.0
647.17438	221.8
648.07709	104.6
650.10297	138.3
651.23541	10.8
652.17188	71.5
654.53900	140.3
655.26709	120.3
657.03314	750.3
658.28864	123.0
661.57935	21.2
662.29089	227.9
662.93976	16.6
663.56165	41.4
664.53473	26.1
668.14441	68.2
672.20288	2539.1	b (7) (1+)-H2O-P, y (5) (1+)-H2O
673.31177	1009.6
674.21185	123.3
675.09381	1020.0
675.91876	250.0
677.29254	85.1
679.79205	59.1
681.04974	91.2
682.50464	65.9
684.12415	174.6
684.91357	12.8
686.11066	79.9
687.51904	138.6
688.14038	48.4
690.27716	8144.2	b (7) (1+)-P, y (5) (1+)
691.26971	2491.2
692.21307	186.3
693.22064	102.0
694.21863	106.5
696.12781	365.3
697.05548	156.0
698.40753	166.8
700.29742	91.8
701.44952	64.1
702.30255	68.6
703.22449	224.1
705.53809	3207.5	y (12) (2+)-P
706.45294	422.1
707.28894	62.1
708.00153	27.6
709.45605	68.9
710.51367	43.3
711.38391	224.7
712.55499	56.5
713.29852	149.0
716.42389	151.9
717.17133	90.6
718.31799	139.7
719.72607	388.2
720.50153	29.7
721.44897	187.5
723.34247	137.0
724.29388	149.5
725.49243	78.9
727.06696	540.1
727.78650	158.9
728.71118	35.0
729.56543	68.5
731.14398	332.5
732.24207	101.2
734.49060	120.5
736.51337	359.8
737.24725	114.4
738.58960	72.2
739.36218	19.6
741.24426	609.1
742.19543	99.5
743.47650	77.8
744.53119	86.7
745.34540	149.3
747.10101	84.4
750.39264	76.0
751.36005	138.0
752.14117	177.6
753.19946	68.4
754.35370	983.2
755.24573	147.3
757.35822	31.4
759.44366	334.7
760.37225	598.1
761.05963	247.8
761.68463	25.1
762.43134	124.2
763.49493	432.3
764.25592	48.9
765.05225	122.1
766.16022	182.7
768.17902	187.0
768.87585	59.6
770.15240	1557.5	b (7) (1+)-H2O
771.27722	176.1
772.29352	104.6
773.46906	914.5
774.35956	187.9
775.36469	21.8
776.09076	216.3
777.38855	6159.3	y (6) (1+)
778.37146	1410.3
779.56366	333.6
781.13751	612.5
782.29633	3181.8	[M+2H] (2+)-NH3-P, [M+2H] (2+)-H2O-P
782.96490	3111.0
783.97162	295.8
785.76215	172.4
787.28406	468.6
788.18005	1613.4	b (8) (1+)-NH3-P, b (7) (1+)
789.16864	835.2
790.19623	1814.4	y (13) (2+)
791.31171	19788.0
792.03174	30226.6	[M+2H] (2+)-P
793.17889	891.6
794.70953	435.7
795.80383	412.5
796.43890	131.5
797.31573	88.3
798.22528	71.4
800.05286	504.0
801.08051	146.8
802.08386	250.7
802.77881	21.7
804.24298	337.3
805.28967	1200.3
806.27917	419.2
807.55298	835.9
808.46570	654.3
809.87927	392.4
810.74200	95.4
811.42743	214.6
812.27588	319.7
813.69092	791.5
814.41211	550.7
815.01672	221.3
816.21564	72.4
817.52777	142.6
818.67273	331.8
819.79834	166.7
821.09009	435.4
822.23657	2501.0	[M+2H] (2+)-NH3-H2O
823.15826	1671.8
824.41144	365.7
825.06525	164.5
826.00861	174.7
828.17084	48.9
828.80188	47.1
830.21747	432.1
831.10309	324.5
842.68518	97.9
846.09326	102.1
847.05261	46.0
848.46930	102.3
850.82660	130.0
851.44714	28.0
853.39728	49.7
854.46161	46.5
856.14288	381.5
857.10223	425.9
858.29742	111.8
860.57349	29.5
862.51239	36.6
864.53241	264.2
865.14032	25.4
866.47095	75.9
869.21222	57.8
870.11639	43.0
871.11023	89.5
874.37408	891.4
875.34943	594.0
876.28778	37.7
878.06757	76.2
879.51276	91.7
882.45502	65.1
885.20490	430.0
886.53748	110.4
887.24634	149.0
887.91852	28.3
890.14630	70.7
891.24896	43.8
892.37616	12442.0	b (9) (1+)-P, y (7) (1+)
893.40259	4539.3
894.37549	518.4
895.03320	16.5
896.35266	19.8
899.30505	41.2
903.22272	3079.0	b (8) (1+)
904.29840	715.2
905.18433	159.4
906.51581	116.1
908.77460	18.7
910.49683	56.6
911.17828	61.0
911.98120	17.9
913.83453	66.2
916.23016	20.2
917.23907	49.5
922.26154	206.6
924.43457	21.4
926.17548	51.1
927.46924	202.2
928.56842	13.0
933.39313	14.9
934.54303	33.4
937.12579	31.9
943.87152	334.4
945.54468	80.5
946.64240	58.1
951.18231	83.5
952.33087	51.4
953.20563	32.4
954.33136	155.9
955.20892	324.3
958.74976	233.5
959.59521	58.6
961.05127	293.1
962.57770	196.2
963.77911	153.8
965.02960	35.6
967.24335	25.5
970.69781	77.4
972.26373	802.3
973.48138	245.5
975.33942	119.2
976.54401	165.6
977.66876	17.2
978.57452	281.2
979.34546	615.2
980.52710	358.5
981.41327	76.2
985.32159	48.2
987.37506	490.0
988.25494	99.7
989.06665	60.4
990.31128	234.3
991.21149	245.9
993.74286	114.9
997.78223	78.8
998.66949	32.2
1002.53320	56.4
1003.28662	50.4
1005.42816	5334.8	y (8) (1+)
1006.47504	2443.9
1007.58160	201.8
1009.30182	51.4
1010.44891	31.4
1012.38251	73.1
1016.53473	50.4
1024.70532	19.3
1025.85413	183.0
1027.42615	49.3
1029.97461	116.3
1031.39258	12.6
1032.08594	40.7
1036.52466	70.5
1037.41589	47.2
1041.26440	264.0
1042.33203	144.7
1043.65320	104.5
1046.97949	41.9
1048.48865	75.6
1049.32300	55.3
1055.31250	14.7
1058.15161	12.4
1059.24365	217.0
1059.89563	137.1
1061.42615	22.5
1062.45740	95.0
1064.56177	99.7
1065.57019	95.6
1066.19653	130.8
1067.44360	56.8
1072.63135	67.2
1073.88354	44.1
1076.65137	12.4
1077.60986	111.6
1078.38391	164.7
1083.45410	57.8
1085.09412	360.5
1085.91504	148.0
1086.51721	38.6
1087.57373	85.8
1088.40430	40.7
1091.41028	114.1
1092.38940	81.9
1093.97083	13.2
1097.77344	13.0
1099.12744	44.1
1103.66589	11.9
1104.41382	42.6
1107.64014	43.4
1111.19910	11.9
1114.40454	73.8
1115.82166	202.2
1122.32666	104.0
1123.18701	141.5
1128.02881	51.4
1129.69214	25.1
1130.55786	52.7
1131.57043	22.4
1133.32776	41.6
1135.35669	83.3
1142.44055	10.9
1143.32214	57.5
1144.54456	39.3
1146.40845	56.2
1147.24365	329.8
1148.40161	274.1
1149.29272	92.5
1150.52734	426.1
1151.40625	166.0
1152.46204	21.4
1154.23584	16.1
1155.68921	164.5
1157.48218	61.9
1158.43750	77.9
1159.94836	18.2
1161.47131	27.3
1165.38489	532.4
1166.32813	142.3
1167.57520	171.3
1168.41028	2839.2	y (9) (1+)
1169.44922	2018.6
1170.36206	254.7
1174.33606	148.1
1175.83130	34.1
1176.56067	111.2
1179.35986	22.9
1180.57324	50.0
1184.09692	55.7
1187.05957	11.1
1193.65503	34.3
1194.89380	53.6
1197.55176	24.5
1201.77307	13.0
1202.46521	80.8
1209.45166	105.0
1210.87085	60.7
1211.58618	30.9
1217.54041	41.4
1219.31409	51.7
1220.23694	126.4
1221.46606	144.3
1227.30298	221.9
1228.03467	120.7
1228.94092	68.3
1233.23621	243.1
1234.22754	250.0
1235.32886	421.8
1236.47314	59.0
1237.84766	23.0
1239.71240	61.9
1242.02417	11.9
1245.19751	427.4
1246.31714	121.2
1246.98047	35.1
1248.58484	244.5
1249.44543	69.7
1250.44727	63.2
1257.21936	13.1
1258.59778	84.4
1260.10461	57.0
1261.09253	25.6
1262.23169	238.8
1263.58044	146.9
1264.48059	77.8
1266.80823	94.1
1267.55359	70.3
1270.34668	20.4
1275.53503	77.1
1276.47668	302.9
1277.51526	49.1
1279.40125	23.6
1281.80481	28.3
1283.52234	623.2
1284.48303	166.5
1289.51965	47.3
1290.88928	116.5
1294.34607	684.5
1295.35461	548.6
1296.14429	89.8
1298.40173	35.3
1301.65442	25.9
1304.36267	55.0
1307.48010	77.9
1311.43372	55.8
1315.00464	18.2
1316.59924	11.9
1322.53455	107.1
1323.35742	31.3
1330.42773	80.0
1335.59607	60.4
1339.51929	128.7
1340.49341	1109.9
1341.38281	928.1
1342.07507	125.4
1347.54419	23.5
1353.66345	17.2
1356.81506	11.8
1358.69592	23.0
1363.30042	42.2
1364.50647	11.9
1372.93591	37.1
1374.21484	358.2
1375.37512	134.3
1376.81506	146.3
1382.99084	41.3
1384.31189	36.3
1385.67737	153.5
1389.22937	241.3
1390.37585	101.3
1392.17737	622.1
1393.23389	414.7
1394.40967	16.1
1405.14636	30.0
1406.86389	44.2
1407.54126	409.4
1408.50745	529.8
1409.50977	265.5
1410.36780	147.6
1411.17053	78.4
1417.38074	49.2
1420.76196	108.2
1421.39844	90.7
1422.73157	44.2
1430.46594	34.5
1435.11304	91.7
1456.81628	62.4
1460.34961	11.4
1464.72131	40.7
1468.85803	58.7
1469.67883	44.1
1470.43555	15.1
1474.46838	31.7
1477.44495	26.2
1487.20837	414.9
1488.32458	278.1
1489.57690	122.0
1505.25183	726.7
1506.38416	476.1
1507.34302	450.3
1508.50366	273.8
1543.98364	57.9
1593.43237	46.5
1601.97424	22.3
