# Supplementary material for: Phosphoproteomic Analysis of Platelets Activated by Pro-Thrombotic Oxidized Phospholipids and Thrombin
Source: PLoS One. 2014 Jan 6;9(1):e84488. doi: 10.1371/journal.pone.0084488 (PMC3882224; doi:10.1371/journal.pone.0084488)
Supplement: Annotated Spectra S5 — (ZIP) [file pone.0084488.s008.zip › TASGDYIDSSWELR_-13_2_94029.txt]

m/z	i	matches
242.03810	115.8
243.34200	29.2
245.96577	56.6
249.27429	48.4
254.40018	50.3
263.07428	35.7
268.14920	58.8
270.28882	97.6
271.28537	35.1
280.50748	53.5
287.78973	453.2
288.39502	2229.4
289.34216	53.7
292.61298	97.1
294.90860	16.0
298.10876	149.8
299.22882	37.3
307.31631	114.7
312.95630	93.6
317.05649	84.4
318.12592	35.1
329.24146	12.5
334.35861	19.5
335.41052	26.4
340.05594	828.9
341.09766	279.7
342.01593	52.0
343.28217	76.8
353.19687	53.5
361.31104	107.6
366.84351	19.6
367.99423	116.1
369.34033	245.0
370.98825	169.5
372.10272	164.7
375.42889	75.6
376.21204	32.5
379.99622	24.7
387.21381	142.8
392.45795	21.2
393.17700	87.1
396.07611	1001.5
397.04602	33.3
399.19598	138.5
400.09015	28.4
405.39441	382.8
406.25177	35.2
408.32721	68.2
410.86200	29.9
412.32074	140.7
414.24707	1479.6
415.20746	544.8
417.18201	2236.2
418.32092	1102.6
419.41608	281.5
420.60284	55.5
428.38190	11.0
429.30377	16.0
430.31030	153.8
430.99518	35.2
437.53461	122.6
440.49280	63.0
445.54492	63.6
448.35065	156.0
449.35065	121.1
450.43689	24.0
458.32648	108.5
459.06366	79.1
464.25848	31.0
467.29248	129.9
467.98181	21.3
469.28503	14.3
472.85168	18.1
475.06354	296.9
475.99841	101.2
477.11011	202.7
478.34009	22.2
480.27777	31.7
481.34015	95.5
487.81488	21.3
489.25128	16.1
491.24780	14.4
492.37915	49.8
494.12512	738.4
498.41077	38.6
501.22351	29.9
502.55682	250.5
504.23468	257.1
507.19055	24.7
508.11267	77.8
509.34778	40.7
510.34717	59.1
512.20660	2551.4
513.28052	488.8
514.24939	117.6
515.08887	69.6
517.28528	70.5
518.17688	662.7
519.27649	259.3
521.54028	68.1
527.95801	53.2
528.96124	37.6
531.37427	317.9
532.82593	241.9
534.21729	209.1
536.64618	57.4
537.71082	123.6
541.10785	31.7
542.26031	118.1
543.16730	57.1
544.02057	24.8
546.14124	91.5
549.37793	162.0
550.11285	119.9
551.40979	10.9
554.28027	134.0
559.14307	764.0
560.02539	352.5
561.19098	89.8
564.18365	231.0
565.50604	213.1
566.62036	133.1
571.97333	74.7
574.27887	161.8
577.20880	4103.6	b (6) (1+)-P
578.21063	1035.7
579.81403	381.8
584.95959	277.8
586.21045	46.3
587.48663	234.1
589.41779	43.0
594.41608	33.5
598.65350	121.1
600.25494	34.4
601.12531	133.5
602.34741	307.3
603.36761	2611.4
604.38287	822.8
605.37555	403.0
610.33838	66.1
611.80402	271.3
612.56354	42.9
615.21252	342.2
616.05084	814.3
616.99347	269.7
618.40778	80.2
620.63916	31.7
623.32025	113.0
624.46942	26.4
627.26813	55.8
629.27362	255.9
631.46912	60.0
632.92004	237.3
634.10736	142.3
635.11591	14.3
637.09241	111.1
638.11432	32.6
639.10175	196.9
641.84821	55.5
643.43842	44.9
644.39001	463.2
645.47668	93.1
646.55585	498.1
647.42114	312.3
648.21558	74.1
649.69598	294.0
651.66376	261.0
654.20886	416.0
657.25592	1069.4
658.20300	350.4
659.01044	184.0
660.98322	55.5
662.21246	235.7
662.86517	221.8
666.94818	49.0
668.37714	195.0
669.06921	51.3
670.06244	115.6
671.03436	279.5
672.11029	3031.7
673.29156	936.9
675.08905	1512.8
676.04303	370.4
677.20380	35.9
678.31976	152.4
679.91003	349.8
680.96979	118.9
687.25348	125.7
690.31268	12305.2	b (7) (1+)-P, y (5) (1+)
691.28497	5988.4
692.29797	559.0
693.46625	152.5
695.38934	231.4
696.44275	763.9
697.84637	258.5
699.12024	14.3
700.26410	112.7
701.36658	47.8
702.34393	128.8
703.46393	27.1
705.52612	3594.5	y (12) (2+)-P
706.44208	997.7
707.14178	162.4
707.96008	236.2
708.91913	18.7
710.09125	51.7
711.22540	257.9
712.69574	56.0
717.99078	432.0
721.08356	228.0
725.00891	215.1
725.97968	152.2
726.73993	84.5
728.27643	227.6
729.82684	258.5
730.92737	106.4
732.17944	240.5
734.50439	163.7
736.56097	393.5
737.51984	234.5
741.48071	623.1
742.44440	463.6
743.35919	480.3
745.08026	271.7
746.06366	792.0
747.21057	247.4
748.92102	78.2
752.19482	70.0
752.97473	396.8
754.31635	1929.4
755.05292	395.9
756.20807	409.1
757.08063	34.5
757.78583	203.5
760.15277	732.0
761.22516	708.1
764.06909	280.2
765.23114	330.6
768.80475	357.2
770.07965	1476.1
771.27441	238.0
772.33002	73.1
773.37714	296.2
774.35730	746.4
775.53094	828.1
776.17932	279.3
777.43652	7922.5	y (6) (1+)
778.42871	3440.6
779.36200	850.0
780.40302	278.4
782.27069	4363.7
783.05127	6638.2	[M+2H] (2+)-H2O-P, [M+2H] (2+)-NH3-P
783.89740	3252.5
785.06317	247.1
786.71832	196.2
787.45874	298.1
788.25641	3656.0	b (8) (1+)-NH3-P, b (7) (1+)
789.29437	816.7
790.15997	971.6
791.64783	69154.7	[M+2H] (2+)-P
792.55475	36777.2
794.07971	1363.2
795.06219	1413.8
796.03003	108.7
796.68939	215.1
797.34961	231.9
798.25275	105.5
799.16132	310.3
799.88019	234.8
800.74701	427.4
801.47919	499.2
802.17432	246.5
803.47235	648.6
804.15930	139.3
805.21619	1255.6
806.23682	425.1
807.73987	1557.9
808.98047	1027.3
809.91797	459.0
810.92181	42.6
812.08850	80.4
813.32770	521.1
814.21106	124.8
814.86169	101.8
817.49951	202.5
818.20758	231.3
819.09863	247.8
820.16370	566.4
821.87042	613.4
822.51678	3633.0	[M+2H] (2+)-NH3-H2O
823.22955	1690.8
823.86774	540.3
824.82019	338.8
825.43207	59.9
826.39124	176.1
827.05695	44.5
827.66528	361.3
828.96796	96.5
829.84338	196.9
831.41132	1403.1
832.30121	422.9
833.54266	119.7
856.39056	554.0
857.75580	121.1
858.43689	233.6
863.79535	48.1
866.56659	339.6
869.21753	72.2
871.17957	166.7
872.97089	31.6
874.25891	1036.0
875.31036	655.3
876.04645	140.4
881.20331	109.6
885.12415	382.6
886.35321	181.7
887.27985	128.3
888.40027	120.1
890.32111	35.5
892.34698	19604.0	y (7) (1+), b (9) (1+)-P
893.38934	9346.6
894.43658	3013.1
895.30670	125.9
897.22351	85.0
903.05988	3466.3	b (8) (1+)
904.26715	1756.3
905.42963	782.1
906.36554	177.9
909.16364	129.2
910.47675	48.3
912.15826	302.7
921.18146	24.2
925.81732	61.2
926.83496	111.5
927.81738	140.2
930.16644	69.7
930.94647	98.4
932.30444	42.1
940.13519	89.6
942.37823	80.9
943.53436	704.8
944.27222	76.6
945.24658	138.5
946.37823	25.4
950.82446	80.0
951.54535	48.0
953.97955	250.0
955.28467	81.1
957.04962	39.3
960.29950	79.2
961.35016	465.2
962.13843	204.7
963.10553	75.2
963.71100	86.5
964.87164	31.6
965.73871	320.1
966.38910	30.4
967.44922	63.6
968.26172	72.3
969.59937	321.2
970.46625	571.1
971.59320	364.3
972.40021	374.6
973.34442	725.6
974.54810	67.1
976.71710	1195.1
979.23853	967.9
980.35260	864.0
981.35004	346.5
984.11420	113.6
985.95990	86.2
987.18195	373.9
988.42462	340.7
989.32648	94.5
990.20410	984.1
991.11945	277.7
992.29510	194.0
993.28448	182.3
993.88647	23.6
996.13885	241.7
998.07788	46.8
999.91144	82.1
1005.44580	6653.0	y (8) (1+)
1006.42139	5287.2
1007.42377	1370.0
1008.38788	309.3
1009.03180	49.0
1012.42535	31.5
1015.05762	52.2
1016.84082	153.9
1018.71094	26.4
1022.12860	20.5
1023.26874	195.0
1024.83557	297.8
1025.44519	137.2
1029.21362	34.1
1031.67236	190.1
1034.72473	124.2
1036.86694	174.2
1041.21069	468.7
1042.06616	151.6
1042.86719	35.0
1043.52917	54.9
1045.36841	100.1
1050.55444	202.6
1051.86206	58.5
1053.48352	71.2
1054.73828	92.1
1056.48181	174.1
1058.85229	817.7
1059.94971	206.8
1061.62915	413.8
1062.54346	126.4
1064.41333	213.3
1065.39233	393.5
1066.85449	60.7
1067.80347	53.4
1068.88354	17.3
1073.66748	131.5
1074.35425	146.9
1077.33386	423.0
1078.64355	128.6
1079.65454	62.2
1080.35303	139.4
1081.93262	14.3
1084.69092	65.5
1086.00366	137.1
1087.96826	201.4
1096.12927	161.3
1097.47583	45.5
1100.94385	216.1
1102.28857	68.9
1103.33411	73.5
1107.51038	85.0
1110.95471	53.3
1115.74878	49.7
1116.89832	334.1
1120.58691	341.0
1121.56677	45.5
1122.25256	56.2
1124.57886	88.6
1125.89233	65.7
1130.90039	181.9
1131.57275	36.1
1132.51709	48.5
1133.13647	48.4
1134.98584	49.7
1135.73022	38.6
1137.60571	96.3
1140.16003	82.1
1145.45874	266.5
1147.13745	301.8
1148.00916	120.3
1149.41589	249.4
1150.43481	226.1
1151.15649	227.8
1151.77954	80.1
1153.13782	309.3
1155.44751	409.0
1156.61108	235.6
1158.44653	239.9
1165.30908	1037.5
1166.43701	1441.0
1168.41052	7208.8	y (9) (1+)
1169.43286	2571.5
1170.52490	1382.2
1171.52869	134.3
1172.33813	19.5
1174.40186	111.9
1175.75830	89.7
1182.32056	23.0
1184.29443	74.0
1185.81604	14.3
1192.36780	48.1
1194.80176	169.2
1199.25354	96.3
1203.20679	17.8
1204.33789	32.7
1206.99170	180.8
1210.20044	44.6
1211.11157	38.6
1216.36243	35.1
1217.19629	72.3
1218.10205	257.0
1220.40662	75.5
1222.05542	174.6
1223.27808	88.1
1225.18555	16.1
1226.91504	138.0
1227.89502	298.1
1232.67041	33.4
1234.73267	192.0
1235.44531	192.9
1236.56128	311.4
1237.19873	148.1
1245.24084	1002.3
1246.19604	328.7
1246.98254	292.4
1248.41150	256.1
1249.91064	112.4
1251.50427	108.0
1257.48425	41.4
1258.10547	56.0
1259.30640	21.2
1263.15759	1220.0
1264.18518	190.8
1265.57446	173.6
1266.78723	120.4
1269.75232	43.6
1275.06860	14.4
1276.37048	175.9
1277.48010	202.6
1278.19897	49.7
1280.70203	24.7
1283.47864	1456.5
1284.47546	484.9
1285.35974	44.2
1290.23596	67.4
1294.40991	1152.2
1295.38708	409.2
1296.29675	601.8
1297.40173	105.4
1311.34290	106.1
1322.45276	49.8
1323.22241	47.3
1324.55981	197.8
1328.38867	38.1
1331.05945	208.3
1332.76758	111.0
1334.05615	148.7
1338.99524	119.3
1340.46985	2090.2
1341.35095	640.4
1342.63818	864.6
1343.55701	131.7
1346.52136	16.0
1356.08435	94.8
1358.42175	87.7
1363.43469	52.5
1372.05017	108.3
1373.26147	154.7
1373.96912	506.5
1375.20154	260.4
1376.03088	60.4
1389.35718	533.7
1390.71570	219.4
1392.17151	1229.4
1393.11890	542.5
1394.22131	474.5
1399.68665	109.0
1400.55896	88.8
1407.39880	1417.6
1408.31165	579.4
1409.24622	365.1
1409.99963	198.0
1410.69861	100.6
1411.64612	153.3
1420.96643	183.7
1437.09399	33.0
1439.90784	107.4
1449.19861	25.4
1450.80493	36.9
1451.40613	19.9
1452.44006	171.6
1455.36707	56.6
1469.44958	44.6
1470.43469	125.5
1479.03931	133.1
1480.45764	70.5
1487.16565	661.1
1488.14026	260.0
1488.88318	210.3
1489.52625	192.7
1490.21521	71.4
1491.10071	82.0
1505.20618	1081.1
1506.12988	295.9
1507.11438	260.8
1508.31616	199.5
1509.17480	142.6
1532.34131	243.4
1550.73621	89.3
1553.33154	38.3
1588.53699	111.1
