# Supplementary material for: Phosphoproteomic Analysis of Platelets Activated by Pro-Thrombotic Oxidized Phospholipids and Thrombin
Source: PLoS One. 2014 Jan 6;9(1):e84488. doi: 10.1371/journal.pone.0084488 (PMC3882224; doi:10.1371/journal.pone.0084488)
Supplement: Annotated Spectra S5 — (ZIP) [file pone.0084488.s008.zip › TASGDYIDSSWELR_-18_2_120123.txt]

m/z	i	matches
242.09097	259.9
244.24626	41.6
245.19008	32.6
246.04715	51.5
247.12163	16.9
267.26822	65.8
270.27618	145.3
271.28741	71.1
274.31281	51.6
276.38647	35.5
277.27594	54.6
280.20953	28.0
280.86938	130.3
288.29486	1526.6
289.40671	137.8
299.04041	112.5
300.18396	159.6
303.22815	48.5
304.31836	50.7
307.34286	35.6
310.39914	25.1
312.00024	12.9
314.97491	92.2
321.37073	244.6
322.06042	14.4
329.25891	56.8
333.33463	43.2
334.98288	126.4
336.30579	53.7
337.15332	180.6
339.04333	122.2
340.00482	606.2
340.99438	48.6
346.34753	28.0
353.16193	34.1
359.03687	47.0
361.25665	34.1
362.19177	224.7
365.17065	19.0
367.69128	133.2
368.40875	259.2
369.12787	276.8
371.28650	72.7
378.04364	89.1
379.08801	107.9
379.98376	75.1
382.32520	53.2
386.45966	16.8
387.23584	53.5
388.66449	40.2
392.28827	48.5
393.44611	14.5
394.25043	98.9
396.25726	929.8
397.16852	211.2
398.24097	70.8
399.18512	29.6
400.19263	145.0
405.03400	387.3
406.29962	25.0
412.11865	49.9
413.45697	148.6
414.32184	1887.1
415.23907	263.1
417.41815	2931.0
418.44470	910.6
419.34558	87.8
420.12421	36.4
421.30304	88.2
429.28571	30.3
430.26654	70.4
431.22083	196.7
432.36987	106.7
434.40009	72.1
436.02539	86.3
440.16730	67.4
444.05273	105.6
445.27728	178.5
446.59778	35.6
448.11798	25.8
455.80688	174.5
457.37848	58.9
458.21063	102.7
460.95135	25.8
465.16016	54.2
465.99048	78.4
475.05737	136.9
476.36823	74.8
479.40863	117.2
480.11060	25.8
481.34705	166.5
482.30298	158.2
484.80786	83.6
487.91547	38.7
490.71808	145.2
491.51483	69.7
492.39087	46.1
494.09656	822.1
495.85571	84.7
500.02264	179.9
502.32391	52.5
503.01227	276.5
503.93274	75.7
508.30573	25.0
509.97223	160.0
512.29187	3396.0	b (5) (1+)
513.20209	599.9
514.19385	149.8
515.35248	44.5
516.86328	20.5
518.08948	698.9
519.26111	310.3
520.10443	37.4
521.62054	15.9
522.38074	24.9
523.28815	37.9
525.05182	60.5
527.37335	28.8
532.43903	213.3
533.29694	96.6
536.25189	65.6
539.30792	133.7
541.12946	147.0
542.36584	24.3
543.29083	91.4
543.92517	46.2
544.86169	48.5
545.47357	29.5
547.45935	57.5
548.44977	11.4
549.22607	159.9
550.12018	43.9
551.39056	162.6
552.10687	98.4
555.29114	27.3
559.12982	1523.6
560.29010	306.3
561.27844	329.0
562.35449	86.7
563.93060	53.7
565.15588	142.1
567.38696	46.1
574.15833	69.1
576.06659	149.8
577.27838	3863.0	b (6) (1+)-P
578.42737	1279.2
579.22089	291.3
582.33588	110.6
583.97314	66.6
585.34320	154.6
586.44006	65.2
588.08771	118.9
589.10156	186.9
590.24445	190.9
591.57623	38.9
595.52515	148.3
598.41107	83.3
600.43256	63.4
601.35339	328.6
602.29724	139.0
603.49866	3910.4	y (4) (1+)
604.52112	457.7
605.53290	368.5
606.98779	317.2
610.46283	42.6
612.16864	47.8
613.57849	52.8
615.86902	963.5
617.19281	453.7
618.23322	126.6
619.33246	97.9
620.24078	114.5
621.77252	97.6
623.28949	395.0
624.29529	47.2
624.99896	142.2
626.27734	65.1
627.15466	48.9
629.08295	288.9
630.22614	61.1
633.32184	436.7
634.25128	34.0
636.17200	123.5
637.66705	159.3
638.31287	75.1
639.65057	51.1
641.48706	80.1
642.68970	19.0
643.74774	328.6
645.47388	70.3
646.54315	285.8
647.15253	317.5
648.26190	56.8
650.28961	36.4
650.91766	22.0
651.53241	69.7
652.47107	55.2
653.32770	23.4
654.51611	304.3
655.43646	150.1
657.13544	597.5
658.27057	380.6
658.99158	34.0
661.18304	178.8
662.19464	83.4
663.36542	314.4
664.09735	59.6
665.88214	24.4
666.99847	70.1
667.86676	119.8
668.49329	77.0
669.44330	14.4
670.45270	50.0
671.40460	500.3
672.26984	3483.4	b (7) (1+)-H2O-P, y (5) (1+)-H2O
673.24194	1142.1
673.89606	272.1
675.02844	1055.1
676.21161	456.7
677.09882	271.8
679.44818	123.0
680.55389	102.2
683.05695	29.5
684.95197	24.3
686.74811	11.4
688.80414	84.6
690.28613	16592.7	b (7) (1+)-P, y (5) (1+)
691.28015	5779.7
692.19702	1382.1
693.46729	160.0
694.56573	180.4
696.33093	662.3
697.27838	94.6
699.40845	178.0
700.05017	65.7
701.52411	20.5
702.99731	483.1
705.54132	4522.0	y (12) (2+)-P
706.51971	1174.0
708.09290	407.4
710.48914	177.6
711.20575	77.6
712.06061	381.5
713.75891	149.4
714.38666	78.0
715.57404	68.2
716.67731	125.8
717.45966	170.7
718.38379	113.5
719.04407	83.0
721.41864	157.1
722.04865	143.4
723.20752	220.6
724.27069	57.6
725.33069	223.9
726.71466	762.3
727.84589	265.3
728.67255	162.8
729.36334	95.5
731.21979	364.9
732.26581	288.2
733.24799	60.9
734.45715	329.9
736.22736	125.0
737.11566	210.5
738.63153	248.5
740.87384	1425.8
742.08075	751.1
743.57593	326.9
744.36212	164.1
745.56232	803.3
746.26642	50.8
747.76331	101.5
749.28748	106.4
752.09247	61.3
753.18640	93.7
754.38654	2700.3
755.29211	619.1
756.09521	181.7
757.83008	74.8
758.82141	118.4
759.79626	1222.1
760.57953	415.6
761.18268	181.1
762.35205	140.3
764.47766	377.6
765.17755	91.4
766.69135	177.4
767.70166	47.0
768.61212	186.0
769.42664	600.1
770.22711	1773.9
771.22809	1713.3
772.05322	248.2
773.31622	713.6
774.21368	1370.3
775.03815	433.8
775.90082	280.0
777.34839	8641.1	y (6) (1+)
778.38562	4372.0
779.44415	921.1
780.48706	220.7
782.28888	4670.7
783.08167	6813.6	[M+2H] (2+)-H2O-P, [M+2H] (2+)-NH3-P
784.06866	4848.9
784.91888	459.3
785.54297	107.2
786.44916	134.7
787.56573	540.8
788.21954	3065.5
789.18231	1078.0
789.87573	185.8
791.33063	33867.3
792.10150	63337.4	[M+2H] (2+)-P
793.05548	7596.2
793.84674	669.2
794.62476	707.7
795.69525	604.2
796.43268	116.6
798.10126	581.0
798.79974	221.5
799.66150	226.0
800.64954	369.7
801.61194	539.3
802.70618	450.8
803.53400	397.2
804.17981	43.2
805.39069	2106.1
806.40253	1048.2
807.52338	481.2
808.17957	371.9
808.81299	729.5
809.48584	473.4
810.63605	362.3
811.53113	537.5
813.18311	540.5
813.96661	406.1
814.62598	90.5
816.24908	106.1
817.26300	207.7
818.02106	83.3
819.94482	1770.1
820.63263	345.0
822.41595	4423.0	[M+2H] (2+)-NH3-H2O
823.34387	2412.2
824.30560	570.5
825.78400	643.9
826.95673	77.0
828.93561	467.5
829.84344	573.9
831.19305	2903.9
831.97845	462.1
854.24506	22.0
855.45685	48.5
856.68451	547.4
857.43463	425.9
858.23956	141.0
859.09692	115.7
860.26874	360.0
864.39923	44.6
868.38330	257.5
869.34869	36.4
870.62872	56.4
874.38226	2156.1
875.38885	1483.2
876.58893	379.1
877.47784	84.6
885.26086	793.9
886.63800	435.9
887.40808	107.9
889.95062	27.3
892.34845	22429.7	y (7) (1+), b (9) (1+)-P
893.38538	10300.6
894.45526	3015.3
895.52222	240.8
896.48065	69.0
901.32477	161.8
903.10425	5334.9	b (8) (1+)
904.22247	1446.4
905.29932	917.6
906.11957	151.3
907.22211	252.4
908.39618	29.2
910.36212	47.0
911.50531	55.3
915.56592	32.5
917.72260	62.6
920.44757	92.4
921.38745	86.0
924.31006	52.2
925.39777	66.8
926.49164	85.2
927.52765	56.9
929.03204	132.9
931.39801	88.2
932.70282	17.5
936.65546	24.4
941.57123	109.7
943.39984	713.9
944.30573	153.7
945.36298	22.0
946.53107	19.8
947.46283	35.5
951.38519	85.3
952.85345	99.8
954.02972	256.4
955.32648	207.6
956.37897	299.8
957.65607	92.6
961.31927	733.1
962.39703	424.4
963.11713	216.5
964.54565	51.6
965.64136	107.3
967.71680	106.5
972.29053	521.9
973.48724	593.0
974.38232	149.6
975.37775	46.1
976.49908	560.8
977.12457	190.1
979.25812	1133.0
980.30267	781.4
981.42255	75.5
983.56006	39.5
984.81342	132.2
986.25098	17.5
987.38177	566.6
988.37250	363.1
989.06769	48.2
990.33344	708.4
991.42169	317.1
992.58051	136.9
995.33551	28.0
998.37616	46.1
999.72516	93.0
1000.38446	50.4
1005.47650	8554.2	y (8) (1+)
1006.60498	4955.4
1007.54297	788.3
1008.46582	277.3
1013.60101	28.9
1016.37433	29.5
1017.08221	53.2
1017.72339	129.4
1019.75708	41.7
1020.73218	17.4
1022.46948	26.0
1023.41547	109.6
1025.99231	359.7
1026.85913	75.8
1029.16174	35.6
1034.18262	38.0
1035.66272	229.8
1036.30017	66.5
1037.53540	387.5
1038.33325	79.4
1039.22864	32.5
1041.14075	506.9
1042.06030	161.6
1043.50769	104.9
1044.64966	95.9
1048.66113	113.5
1053.23157	101.9
1054.32080	287.1
1058.35034	648.4
1059.33655	655.8
1060.58948	23.5
1063.13928	51.9
1064.26050	119.3
1065.07739	194.2
1066.24683	77.7
1066.96484	232.4
1073.34790	148.0
1074.18018	113.6
1077.09668	348.3
1078.15869	226.6
1079.14905	164.7
1083.43909	53.1
1085.25940	275.7
1086.32166	167.9
1087.60229	112.0
1088.43384	93.8
1089.40308	50.0
1090.65625	110.6
1091.82593	151.3
1093.57666	33.8
1096.34277	214.9
1098.06836	90.5
1098.74841	107.7
1100.21167	82.0
1101.49731	113.0
1105.14380	99.5
1111.72791	114.8
1113.23486	51.3
1114.61694	277.3
1116.00415	72.7
1117.52563	77.3
1122.27820	328.8
1123.29810	148.1
1124.24866	49.2
1129.26013	174.8
1130.27026	78.8
1131.43323	113.2
1133.30225	66.5
1134.33447	52.2
1135.72119	124.2
1137.57068	77.8
1139.14233	113.4
1139.77930	72.6
1140.61890	30.4
1144.19824	20.5
1146.25476	71.9
1147.58960	373.8
1148.43384	402.6
1150.34521	793.0
1151.47925	171.7
1152.43811	304.7
1153.61230	77.2
1155.04785	126.1
1155.65405	254.6
1156.51514	320.4
1161.06836	117.2
1161.70349	92.4
1165.17725	1749.8
1166.65466	468.5
1167.86096	514.1
1168.60962	5975.7	y (9) (1+)
1169.49731	3911.8
1170.44238	879.7
1171.51233	262.5
1172.12085	62.1
1174.32581	166.0
1175.14038	220.0
1177.64307	291.9
1184.40820	63.6
1185.18677	124.3
1191.59277	16.0
1193.94153	86.4
1199.20850	129.9
1201.33789	96.4
1202.25952	62.0
1204.33569	59.8
1206.59985	20.5
1210.72253	33.3
1212.46069	74.8
1216.59351	211.2
1217.51709	107.7
1218.87561	73.3
1219.79663	154.4
1220.55579	28.8
1221.45020	56.1
1223.30652	124.1
1224.48730	177.4
1225.79443	53.6
1226.95984	730.6
1228.31091	81.6
1231.32483	53.3
1234.82983	314.8
1235.54443	160.1
1236.60718	124.1
1237.29492	107.5
1238.39758	67.4
1241.96313	80.9
1243.93481	54.7
1245.34949	492.3
1246.19983	315.5
1247.32190	94.5
1248.51843	170.8
1249.68420	341.2
1250.37415	112.0
1255.77881	86.3
1256.69141	47.1
1257.62195	78.8
1258.51453	68.2
1259.20544	22.0
1263.01868	520.1
1264.14075	162.9
1265.41956	336.4
1266.33142	245.0
1268.35071	189.9
1276.27930	266.5
1277.08020	92.3
1277.78406	273.5
1278.79407	178.1
1279.91260	106.9
1281.44324	95.6
1283.58789	707.3
1284.49707	288.9
1285.24182	121.1
1292.59949	27.3
1293.40320	77.4
1294.33948	1436.9
1295.49194	596.5
1296.25195	233.7
1297.10120	63.8
1300.52917	151.7
1302.68140	38.0
1305.26257	44.7
1306.54810	116.5
1313.42151	25.0
1314.68665	80.5
1315.47998	36.9
1319.54431	53.6
1320.72986	28.8
1322.55383	186.7
1323.67126	149.2
1330.88757	172.2
1333.72437	56.9
1335.63660	75.5
1338.35461	22.8
1339.14954	110.2
1340.56799	2157.6
1341.42444	699.1
1342.59314	694.1
1356.22791	230.2
1357.19397	153.3
1362.49207	68.7
1363.72009	69.8
1364.51892	44.1
1366.10046	24.4
1374.12122	278.9
1375.03113	346.1
1375.85425	76.2
1380.70300	106.0
1381.72571	95.4
1388.09875	59.2
1389.57678	252.4
1390.50989	121.0
1392.28381	1599.6
1393.24988	708.5
1394.38501	184.4
1395.17578	24.3
1399.62878	20.4
1400.61902	83.4
1401.39954	38.4
1404.34253	34.1
1407.42651	906.7
1408.28821	1057.7
1408.94397	738.1
1409.64063	542.5
1410.49744	461.0
1411.50232	161.3
1421.18030	104.6
1422.07007	144.5
1428.76770	31.9
1434.42920	30.4
1452.01892	85.0
1454.98596	35.4
1460.19641	36.5
1460.91345	98.4
1469.05957	287.5
1470.40491	85.7
1472.31030	92.0
1477.21155	86.0
1479.79053	52.2
1486.18054	110.8
1486.91028	15.9
1487.61194	373.9
1488.63171	533.5
1490.23694	202.4
1491.49402	92.8
1505.25513	1164.1
1506.40540	724.9
1507.57324	1345.8
1508.60254	635.4
1509.41431	65.8
1510.87341	78.7
1516.65613	32.5
1526.27283	35.1
1550.52014	40.9
1588.61243	51.6
1619.54468	40.9
