# Supplementary material for: Phosphoproteomic Analysis of Platelets Activated by Pro-Thrombotic Oxidized Phospholipids and Thrombin
Source: PLoS One. 2014 Jan 6;9(1):e84488. doi: 10.1371/journal.pone.0084488 (PMC3882224; doi:10.1371/journal.pone.0084488)
Supplement: Annotated Spectra S5 — (ZIP) [file pone.0084488.s008.zip › TASGDYIDSSWELR_-19_2_121298.txt]

m/z	i	matches
236.16083	34.9
242.21739	105.9
253.14011	91.3
254.24049	23.0
255.22119	48.9
259.21442	28.7
268.31955	22.8
270.07800	120.2
275.10587	29.8
276.83112	33.5
281.59579	68.1
288.44315	908.8
289.28494	325.5
290.19284	77.3
297.33563	24.2
299.21472	105.9
303.34152	27.3
309.44669	15.8
313.17035	27.3
315.24561	15.8
321.20441	36.9
326.01077	51.6
327.55453	139.3
332.39166	54.2
336.46808	62.8
340.00861	413.8
342.40805	37.6
345.08832	75.5
350.24042	37.8
352.02319	72.9
353.13742	62.5
354.23947	57.9
360.40411	45.9
361.34711	27.3
366.36249	23.0
368.32855	293.9
369.19012	65.3
370.08871	14.4
375.28876	37.0
378.49323	67.6
379.65265	80.2
383.84570	116.0
385.48322	40.5
386.46088	41.2
388.09213	36.0
392.87939	144.5
394.10712	41.2
396.17969	1005.4
397.20929	193.4
399.36572	112.1
400.35315	99.1
405.24615	458.0
406.12408	194.9
411.22101	81.9
412.33118	148.0
414.36633	852.4
415.25818	235.5
416.17706	116.0
417.38245	2115.3
418.29474	500.7
419.38574	138.6
421.23547	72.8
430.17963	119.9
432.25421	69.7
440.42426	24.5
445.24731	140.9
449.56451	21.6
450.37183	85.9
455.08057	78.4
456.98090	63.2
458.11090	48.5
462.25415	37.4
465.31787	60.9
466.22675	67.1
468.20673	75.8
472.66614	102.4
473.45514	62.6
475.31714	120.4
477.30066	112.4
479.17340	23.0
481.57629	38.6
484.87610	41.2
485.57428	17.3
486.54163	18.4
487.41504	46.3
488.22253	134.4
490.72614	267.5
491.36609	43.6
494.09131	289.3
498.46960	60.1
500.36829	12.9
501.07715	42.0
503.11249	445.5
506.70306	84.4
507.80994	248.1
508.52374	19.7
509.23413	110.7
509.94049	14.4
512.14374	2600.7	b (5) (1+)
513.14221	474.7
514.10596	116.4
518.27075	695.9
519.14459	456.1
520.34497	192.3
522.22272	130.9
524.43866	41.3
527.32239	100.5
528.91992	30.2
529.96320	74.0
531.23566	95.4
533.39966	98.6
534.61041	54.3
540.17200	31.7
542.13446	288.5
544.38086	34.6
546.08282	90.3
548.59412	17.3
549.65265	160.3
550.31970	30.5
552.78607	54.1
557.51721	58.5
559.16711	1198.8
560.21143	362.1
562.39270	51.4
563.69196	24.4
565.17517	56.1
570.07214	62.1
571.11377	217.1
572.14160	114.4
573.44965	119.7
574.43097	65.7
577.25781	4204.1	b (6) (1+)-P
578.32593	1547.8
579.26025	121.3
580.50806	25.9
582.43658	52.8
583.43256	68.6
584.93823	226.9
585.69891	179.9
586.42572	44.6
587.26550	74.4
588.03754	98.8
589.07080	63.3
592.92255	54.7
594.19336	212.3
595.29974	67.5
599.52185	130.1
601.05066	206.2
603.39911	2501.8	y (4) (1+)
604.55249	965.9
605.41150	172.9
606.32520	103.5
611.42535	48.7
613.46362	44.4
615.11188	170.1
616.16046	397.4
617.20868	231.1
618.48566	24.5
619.13751	20.1
620.16534	123.5
621.25122	118.0
622.29413	62.8
623.26581	80.3
625.40747	44.6
628.17828	229.2
629.28589	15.8
631.07153	55.4
632.28864	101.7
633.18872	75.5
634.33545	90.5
635.89368	40.6
638.67114	90.3
639.87634	47.0
643.19928	201.9
644.28448	37.1
645.45514	139.9
646.87085	501.2
647.72333	66.6
649.01666	102.4
650.03778	70.0
650.69952	20.1
652.39490	28.8
654.39490	222.5
655.25403	146.3
657.18182	1310.3
658.36304	569.3
659.37946	137.4
661.65710	149.8
663.39612	171.6
664.84796	21.6
669.35529	23.0
670.25470	159.1
672.25964	3088.1	y (5) (1+)-H2O, b (7) (1+)-H2O-P
673.31793	1082.4
674.33929	69.4
675.23749	702.3
675.95154	103.0
676.78198	110.4
678.44537	31.2
679.74475	123.1
680.35938	136.4
684.32782	59.6
686.24475	58.4
687.37115	304.1
688.27032	34.1
690.38318	14071.2	y (5) (1+), b (7) (1+)-P
691.31427	2996.8
692.37213	808.4
693.46918	88.4
694.09460	96.2
696.41241	488.6
697.21307	373.4
698.22180	106.6
699.86328	43.2
700.69104	125.2
702.29034	51.1
703.83893	20.1
705.67084	3974.3	y (12) (2+)-P
706.66193	916.1
707.67145	208.6
708.51208	135.3
709.65991	388.6
710.49866	38.7
711.45532	117.6
714.30933	31.7
716.20490	161.3
717.31952	156.1
718.31427	75.7
719.15643	33.1
720.38507	249.9
721.75659	82.8
723.25128	61.2
723.95563	78.7
724.67615	230.5
726.81036	862.1
727.51227	67.3
728.21222	267.7
728.88348	119.0
729.73029	67.0
731.03668	208.7
732.35742	239.4
734.59735	139.2
735.49219	62.9
736.66803	121.5
740.42822	33.1
741.46204	294.3
742.57404	32.2
743.50781	98.1
744.39655	95.4
745.52545	685.8
746.48077	338.3
747.49384	52.4
748.46552	65.4
750.03851	78.7
750.80377	212.3
751.45343	205.9
752.05804	106.7
752.91052	332.7
754.49237	2304.3	y (12) (2+)
755.18988	893.1
756.61987	280.1
757.25983	18.6
758.42560	99.2
759.51703	100.4
760.60870	813.9
761.77570	159.9
762.46869	40.2
763.72137	248.0
764.57458	155.2
765.87671	390.6
766.81763	52.3
768.87708	281.9
770.18744	1640.4
771.14508	919.1
772.16327	243.2
773.64789	1438.0
774.50922	723.1
775.22351	350.0
776.28265	100.3
777.38324	6072.5	y (6) (1+)
778.40778	2976.8
779.49835	623.6
780.20752	196.5
781.69373	187.8
782.52557	5503.2	[M+2H] (2+)-H2O-P, [M+2H] (2+)-NH3-P
783.21539	4096.1
783.92865	2061.9
784.60004	1068.0
785.69489	270.1
787.96460	2984.1	b (7) (1+), b (8) (1+)-H2O-P, b (8) (1+)-NH3-P
789.23462	1284.2
790.13538	451.6
791.37701	27496.2
792.15149	43665.6	[M+2H] (2+)-P
793.06732	7341.3
794.25250	670.5
795.68469	180.4
796.68945	153.4
797.45331	226.6
798.11713	32.6
800.11700	281.1
801.14124	323.0
802.18365	289.9
803.04303	242.2
805.16754	1804.2
806.32269	468.3
807.49005	828.4
808.59375	565.7
809.48083	936.4
811.77313	78.8
813.11224	522.8
814.31879	311.0
816.88104	148.1
818.14618	656.7
819.59143	1739.9
820.35016	729.0
822.29498	2919.8
822.99078	3554.2	[M+2H] (2+)-NH3-H2O
823.73370	708.7
824.42371	523.9
825.46307	244.0
826.58435	91.7
827.82159	378.6
828.76563	584.4
829.85968	380.6
831.11542	1607.2
831.88086	967.0
834.24133	57.9
835.92670	17.3
849.23260	46.7
852.07855	57.9
853.55237	50.3
855.01196	173.6
855.81122	71.0
856.61957	319.5
857.41595	665.8
858.26276	160.3
859.21881	206.0
862.60529	70.1
863.40100	191.1
864.68817	187.2
865.30737	121.9
867.41913	50.4
868.96777	31.6
870.69708	35.5
871.51526	35.5
874.42120	1998.8
875.37421	578.7
876.49567	432.3
877.75781	91.1
883.42523	103.0
884.50830	81.6
885.39532	567.6
886.36804	323.9
892.37830	18753.2	y (7) (1+), b (9) (1+)-P
893.40106	7755.1
894.43652	1531.2
895.58331	104.1
896.56012	58.9
903.06915	3721.0	b (8) (1+)
904.12347	1706.5
905.27777	993.2
910.15771	73.8
911.50287	217.6
913.51495	41.3
921.22198	41.8
922.03607	17.2
924.09235	143.9
925.17767	144.6
927.15546	147.7
928.21466	31.6
930.14160	22.8
933.48187	39.0
934.45734	162.9
937.30273	37.4
940.11841	48.5
941.20551	158.3
942.42535	47.5
943.18848	178.5
944.09961	287.8
945.11932	113.4
947.46826	44.5
951.36810	62.5
954.21478	510.1
955.34692	108.8
956.75482	24.5
958.09772	146.5
959.31622	158.5
961.38580	404.2
962.34399	441.4
963.46674	259.7
964.58014	39.0
966.54694	44.5
967.58154	18.7
968.30133	80.0
969.81665	30.6
972.13086	841.2
973.13892	562.6
974.33478	258.7
975.11298	29.8
975.81128	127.4
976.56348	592.0
979.29510	943.9
980.31299	285.8
981.50348	64.8
983.82623	78.9
984.51056	81.6
985.65179	50.5
987.51971	729.0
988.52637	328.2
990.14850	781.9
991.17084	388.1
994.08759	194.2
1000.20966	108.8
1002.26801	21.6
1003.24243	155.6
1005.48810	6488.9	y (8) (1+)
1006.54498	4649.8
1007.52679	1311.5
1008.35571	14.2
1009.66870	30.2
1011.29596	209.0
1012.89032	78.6
1017.45844	107.4
1020.25903	49.9
1021.46466	18.6
1023.38043	367.3
1024.20337	68.9
1031.26733	32.6
1032.02405	73.5
1035.48206	24.0
1036.50220	115.5
1041.11401	90.4
1042.02197	225.9
1042.67957	10.7
1044.50732	241.3
1046.04468	203.6
1047.55078	164.4
1048.25500	37.4
1049.43750	183.6
1051.85693	34.1
1053.56104	104.5
1059.17578	791.0
1060.19385	323.8
1061.35913	458.4
1064.96582	186.7
1066.05664	13.0
1068.46985	77.1
1074.44946	215.1
1075.54883	71.4
1077.30566	350.7
1078.01062	51.2
1079.58887	303.7
1081.55249	25.9
1084.32275	31.8
1085.30212	241.6
1086.31982	111.4
1087.44312	56.6
1090.09814	148.5
1091.40479	37.6
1092.44177	219.6
1093.11145	54.0
1094.87842	99.5
1101.55566	97.4
1105.09644	94.6
1107.59839	104.8
1109.09534	99.5
1111.45215	44.1
1113.06189	96.3
1118.11511	35.5
1121.97046	50.7
1123.74438	79.9
1124.38464	48.4
1130.12146	66.6
1131.46484	68.3
1132.43274	12.9
1133.30188	23.9
1134.32751	85.9
1135.45728	48.6
1139.67261	31.7
1143.39258	58.5
1146.82520	295.3
1147.51453	352.2
1148.55615	150.2
1149.64380	131.4
1150.56348	383.1
1151.39111	68.5
1152.90918	84.3
1153.68750	179.0
1154.58972	72.2
1155.46094	273.3
1156.56482	131.5
1158.96118	105.2
1162.36157	149.8
1163.40149	70.6
1164.38147	58.4
1165.39734	554.4
1166.56653	650.4
1167.88940	616.8
1168.56641	4197.1	y (9) (1+)
1169.60901	3121.5
1170.62024	939.4
1171.74902	188.1
1174.61865	54.3
1175.62671	273.1
1176.67065	47.5
1185.31946	63.1
1187.47046	34.0
1189.93164	191.4
1193.56006	97.3
1200.60400	63.0
1203.31299	41.8
1209.35144	142.8
1210.53870	82.0
1211.61829	50.0
1215.89355	27.4
1218.56128	67.2
1220.05957	80.0
1220.90210	119.0
1223.27222	30.5
1224.63794	28.7
1226.42615	201.3
1227.48450	88.1
1228.30615	119.8
1229.25574	117.1
1230.54846	75.7
1232.16431	18.7
1235.36292	289.0
1236.57056	202.5
1237.59595	179.4
1240.49561	55.4
1243.58179	122.0
1245.03357	820.4
1246.10681	296.9
1247.96326	155.1
1249.35095	160.7
1250.35681	39.9
1252.40613	82.9
1258.82043	244.4
1259.68945	15.9
1262.51624	18.7
1263.36475	585.9
1264.42639	244.9
1265.60144	87.1
1266.36536	26.9
1273.58948	48.9
1276.04675	243.5
1276.95886	160.2
1278.14490	133.9
1283.66003	654.4
1284.68884	862.7
1285.96179	109.9
1294.30676	998.1
1295.06995	377.5
1296.47742	341.3
1305.90051	77.6
1308.33301	12.9
1309.76306	28.4
1319.17126	49.9
1322.59924	81.3
1323.31677	35.1
1323.93542	19.8
1333.65198	366.1
1334.42981	58.0
1337.69617	21.6
1339.31921	75.5
1340.45276	1082.5
1341.64514	992.2
1342.68311	490.0
1343.55139	96.8
1347.35608	28.4
1354.11792	119.8
1355.97803	51.0
1356.67957	69.8
1357.42993	120.8
1364.86902	144.1
1370.04382	98.2
1371.76013	121.6
1372.44836	47.2
1374.52344	590.8
1375.61511	212.7
1376.48486	430.6
1379.12292	21.5
1387.57751	58.8
1389.93945	563.0
1390.60779	72.9
1392.17993	1359.0
1393.29358	622.0
1394.50696	131.7
1400.81226	43.6
1401.69629	21.3
1407.35364	894.7
1408.44775	595.4
1409.59656	1230.1
1410.71936	129.1
1412.52148	17.3
1413.44324	54.5
1421.41736	63.3
1422.92554	34.2
1428.22803	21.6
1432.54724	41.6
1435.65454	45.2
1440.92078	27.3
1452.53967	81.7
1454.30078	24.3
1456.64246	118.9
1460.62097	70.5
1467.67273	48.6
1469.16541	80.2
1470.34924	268.7
1472.32336	34.5
1478.12390	66.7
1480.35950	24.5
1487.49353	427.9
1488.41101	242.2
1489.47437	168.2
1490.69971	118.5
1491.65173	100.3
1500.27087	14.4
1504.95593	474.9
1505.69446	384.6
1506.40686	589.3
1507.46741	467.5
1508.35608	227.0
1509.62292	45.5
1549.65637	53.2
1579.61145	67.9
