# Supplementary material for: Phosphoproteomic Analysis of Platelets Activated by Pro-Thrombotic Oxidized Phospholipids and Thrombin
Source: PLoS One. 2014 Jan 6;9(1):e84488. doi: 10.1371/journal.pone.0084488 (PMC3882224; doi:10.1371/journal.pone.0084488)
Supplement: Annotated Spectra S5 — (ZIP) [file pone.0084488.s008.zip › TASGDYIDSSWELR_-20_2_115694.txt]

m/z	i	matches
237.14575	55.4
242.20068	247.2
247.52330	15.0
250.88840	45.2
254.45445	31.9
258.52301	22.9
267.55981	146.6
269.52750	13.7
271.28363	214.2
272.41263	23.2
277.31012	70.9
281.24240	108.4
288.20413	1336.5
289.30249	328.2
291.09561	53.1
292.20615	49.5
293.03943	26.6
295.36407	37.1
297.87433	26.6
298.99771	188.7
301.82239	13.7
303.31070	69.3
305.18710	67.3
307.36084	21.6
313.22687	29.4
314.20551	18.9
321.87289	21.4
323.39520	75.2
324.16119	42.0
327.08139	114.5
331.25378	27.2
332.40875	49.8
334.18967	31.9
340.15866	559.7
341.66068	130.8
347.61179	99.2
353.34952	29.5
355.28650	71.3
360.14410	128.5
368.13800	304.1
369.30878	102.5
370.23428	87.0
375.50543	44.1
376.64780	27.0
377.69019	196.1
378.33618	205.0
379.25116	36.4
380.47723	134.3
382.35553	78.1
385.39008	80.4
390.17313	53.6
391.33649	73.3
393.26563	26.8
396.19031	819.0
397.31000	51.9
399.30145	248.8
401.38660	91.6
403.38654	33.4
405.26117	230.0
406.33966	31.3
407.10168	11.1
414.15533	1523.2	b (5) (1+)-P
415.19952	355.4
416.17694	36.0
417.33777	1808.7	y (3) (1+)
418.25110	413.4
419.21832	18.9
421.38147	18.9
423.03180	20.3
427.16187	98.5
429.06274	74.3
432.18506	121.7
436.62921	23.9
440.12848	131.7
443.10333	47.5
444.67389	95.0
445.33765	47.2
446.12885	126.2
448.17584	56.5
453.20215	79.2
456.47327	43.9
458.00232	28.1
462.37885	45.0
463.14209	76.4
466.17151	127.5
467.82056	59.3
471.31519	16.8
471.97650	47.8
474.09082	43.9
474.99536	317.0
476.06525	83.7
477.58917	82.7
480.46924	104.9
481.29950	56.2
483.45135	33.2
485.09357	144.5
487.24451	70.7
488.02051	128.9
488.86890	62.0
489.71429	43.6
491.29633	27.9
492.45923	63.3
494.14508	363.6
495.16235	64.6
497.21893	56.9
498.18823	113.3
499.61908	17.4
501.38098	183.6
502.85974	269.4
503.60327	21.9
508.05725	115.0
509.55847	69.8
512.07617	1790.3	b (5) (1+)
512.79529	429.9
513.44147	177.2
514.04773	179.9
515.20056	60.7
518.21362	374.8
519.61346	145.8
520.46948	62.2
523.11194	83.8
524.35229	48.9
526.10968	178.8
531.26666	146.8
532.13043	35.7
533.09833	97.9
533.72693	26.0
536.33972	73.6
541.22345	83.9
542.96234	27.9
545.25769	15.0
546.13043	64.8
546.94415	60.8
549.59534	177.4
551.21472	46.6
552.21503	139.2
559.27429	1161.0
559.95856	20.6
560.61328	25.3
561.23096	123.6
562.42181	66.8
565.37317	37.1
566.48962	62.3
568.29541	16.3
571.33575	231.8
572.48523	125.8
574.33563	170.9
577.26135	3425.6	b (6) (1+)-P
578.33472	1291.6
579.28711	182.0
581.43384	105.9
584.71814	114.6
585.44324	258.5
586.58173	47.4
588.15424	196.6
589.23425	87.9
590.25201	41.7
592.34320	74.4
594.30896	15.0
596.01929	194.2
596.91510	69.9
598.26361	58.8
600.58203	175.2
601.30402	218.8
603.35944	2182.6	y (4) (1+)
604.46265	966.2
605.32123	267.3
606.97028	78.3
608.03510	72.6
609.91974	103.1
612.10785	297.5
612.86139	138.9
613.81476	51.3
614.64130	43.9
615.63055	90.3
616.34784	332.8
617.56372	247.6
618.49066	93.7
622.35474	37.1
622.99139	43.4
625.56500	31.0
626.45770	58.2
628.70972	40.7
630.15240	148.7
633.22333	175.6
633.88477	28.4
636.18799	129.1
638.41278	126.0
640.29706	106.3
641.09949	34.7
642.01312	93.6
643.45667	216.9
644.29474	98.1
645.18060	315.2
646.29413	170.8
647.44653	191.0
648.40265	259.4
649.89056	222.3
651.06689	131.3
651.78241	174.5
652.41492	52.6
654.67633	376.9
655.53217	79.6
657.10406	1134.1
658.12628	235.4
659.50629	49.2
660.40570	78.0
661.14355	125.0
662.56219	251.2
664.63092	113.0
667.25494	56.2
668.11774	81.8
669.48285	140.5
670.55389	129.8
672.21552	2693.5	y (5) (1+)-H2O, b (7) (1+)-H2O-P
673.20386	788.4
674.74048	1289.4
675.59332	313.6
676.25977	316.9
678.06201	44.3
679.05237	64.3
680.56250	20.5
682.73553	45.6
683.42682	79.1
684.20062	59.5
685.10065	160.6
687.86615	200.8
690.29596	13536.3	b (7) (1+)-P, y (5) (1+)
691.36603	3222.0
692.44855	750.7
696.51880	667.3
697.42993	198.9
699.30261	108.6
700.36011	58.2
702.17566	16.3
704.19171	218.2
705.26874	1628.3	y (12) (2+)-P
706.08319	1599.3
706.94061	109.5
707.97144	93.1
709.47626	94.2
711.51764	123.5
713.59564	193.9
714.47876	155.4
716.10333	64.9
717.56775	194.0
720.49579	29.5
721.32416	31.0
723.03564	230.1
723.65643	47.0
725.13300	412.7
726.00262	22.5
727.26617	123.5
728.23712	118.7
729.83978	93.8
731.11005	191.6
732.28851	74.0
733.34747	170.7
735.45380	65.2
736.43292	83.1
737.16382	65.6
738.35858	38.5
739.38098	112.6
740.31482	22.0
741.30450	550.5
742.28723	128.6
743.65240	341.3
745.01904	430.5
745.89642	466.1
747.78223	134.1
748.86810	38.4
749.75507	34.7
752.45013	273.8
754.26123	1239.3
755.19684	876.4
756.23468	350.9
757.80682	216.4
759.39752	464.7
760.32697	559.4
761.22351	413.3
762.20612	213.8
763.43817	55.7
764.05865	86.4
765.14032	203.9
766.20551	166.3
767.49017	102.6
768.26312	186.9
770.11646	1630.1	b (7) (1+)-H2O
770.89001	1221.5
771.58899	189.3
772.62836	39.9
773.55054	1373.1
774.57690	391.7
777.39630	6740.5	y (6) (1+)
778.42853	2862.0
779.34192	478.9
780.04944	36.6
781.05457	88.4
782.48694	6747.0	[M+2H] (2+)-H2O-P, [M+2H] (2+)-NH3-P
783.60999	3856.3
784.46594	444.6
785.27960	151.1
786.33936	32.1
787.59949	918.8
788.28143	1870.4	b (8) (1+)-NH3-P, b (7) (1+)
789.22931	951.5
790.36835	2276.5	y (13) (2+)
791.35590	28914.9	[M+2H] (2+)-P
792.16901	29802.7
794.35309	406.8
795.01746	174.4
796.46552	51.7
797.60187	49.0
798.45221	153.9
800.11298	182.2
801.32758	85.8
802.45880	59.8
804.03717	111.5
805.29126	1336.4
806.35895	724.5
807.43524	1409.0
808.64435	1380.2
809.41669	164.0
810.80267	122.0
811.57117	220.3
812.36212	329.2
813.74860	729.1
815.41174	62.2
816.52118	199.3
817.12299	136.7
818.27576	548.8
819.90472	1799.8
821.18500	384.3
822.46814	4506.7	[M+2H] (2+)-NH3-H2O
823.42303	989.7
824.36243	558.1
825.41266	141.6
826.22675	244.8
828.46643	638.4
829.78766	160.0
831.01654	1236.1
831.97253	112.1
832.80048	35.5
837.64929	28.2
852.10236	60.8
853.63678	86.9
855.19073	99.3
856.25793	379.2
857.30737	260.4
858.46356	140.0
860.39520	33.6
861.91351	75.1
864.11481	27.9
868.36267	20.3
869.84302	76.5
870.54730	132.5
872.51575	81.8
874.35645	1204.2
875.45209	915.1
876.48553	109.3
878.71802	43.8
880.41534	165.2
883.21967	39.9
885.26654	387.6
886.52533	150.4
888.41376	134.3
892.39313	19080.5	y (7) (1+), b (9) (1+)-P
893.44861	6686.0
894.49268	1127.2
897.28455	39.8
900.14056	306.6
901.79907	29.4
903.28223	3964.6	b (8) (1+)
904.35815	902.5
905.28632	301.3
906.41364	41.8
908.54388	62.5
909.75238	61.0
913.61963	17.4
917.96729	132.7
921.19403	136.0
922.48950	100.2
924.20038	95.7
925.01123	107.5
926.78339	20.2
928.14478	203.3
929.50488	195.7
930.13019	46.4
930.96332	15.0
933.50195	80.1
937.07910	60.9
938.18060	38.7
940.10822	98.7
942.78436	36.4
943.65973	175.6
944.55829	86.6
945.19385	42.4
947.69214	17.7
949.54272	38.3
955.09576	291.1
956.94360	273.7
958.39789	29.2
959.36475	55.5
961.02368	446.1
962.23785	290.3
963.29706	399.3
965.07513	58.3
966.80389	164.2
969.13300	102.4
969.96198	76.5
972.24969	534.9
973.29327	431.1
974.49481	59.2
975.82129	349.9
977.84955	42.4
979.36676	754.8
980.43994	239.2
981.27179	256.2
982.23126	69.6
987.47656	614.6
988.56366	194.5
989.91534	741.0
990.62988	189.3
991.25531	450.7
993.12476	69.8
995.84106	50.3
1000.64264	96.5
1002.52612	130.4
1005.46021	6296.6	y (8) (1+)
1006.46429	3748.9
1007.47198	575.1
1009.77570	141.2
1011.39008	36.2
1012.13409	18.9
1017.56323	16.6
1022.58691	49.2
1023.31647	95.0
1026.18384	93.0
1027.04077	39.7
1028.11670	37.2
1028.72607	52.5
1029.49011	19.5
1031.30005	63.7
1032.20996	69.9
1034.95020	104.2
1036.07300	69.6
1036.69141	169.3
1041.34070	177.8
1043.18164	48.8
1044.37390	178.6
1050.33984	41.3
1053.74194	33.7
1056.68604	164.4
1058.28943	222.7
1059.16809	120.7
1060.21973	130.6
1061.19934	41.1
1063.39514	22.1
1065.79980	43.8
1066.49634	61.5
1067.55713	21.6
1069.26831	58.2
1073.24329	37.9
1073.95886	258.8
1076.01025	32.1
1077.41333	500.6
1078.45044	143.4
1079.56018	45.7
1084.31006	74.7
1085.35205	67.1
1086.25757	154.7
1087.28662	43.7
1089.97083	74.3
1090.94214	97.8
1092.25317	80.5
1093.56738	45.0
1094.63855	37.6
1098.27124	47.7
1100.34167	118.7
1101.69153	16.4
1102.42773	13.7
1106.59644	234.2
1111.14905	55.0
1112.45032	25.6
1115.71167	51.7
1120.88940	71.2
1121.84302	189.1
1123.51282	223.2
1129.06567	358.4
1130.40759	36.9
1131.19946	91.7
1132.72046	28.2
1135.29053	65.7
1136.55518	60.6
1143.22144	102.6
1144.59570	47.6
1145.20544	38.4
1147.34497	413.8
1148.51880	248.7
1149.25586	93.5
1150.63428	362.5
1151.62402	569.1
1152.90540	102.9
1155.67578	652.5
1156.70313	102.8
1158.46008	32.1
1160.26221	194.1
1160.96692	130.6
1162.30518	147.7
1165.20923	923.0
1166.38538	646.9
1168.48657	5789.4	y (9) (1+)
1169.54211	3219.2
1170.64734	1091.8
1173.80615	178.6
1174.59290	55.3
1178.73047	59.6
1182.19775	30.8
1183.71509	121.0
1184.40649	35.5
1185.17554	30.8
1186.22791	55.6
1186.89563	81.0
1190.28003	34.6
1191.78516	72.1
1196.28967	63.5
1201.40845	70.9
1202.63159	76.4
1207.16821	26.8
1209.06641	49.9
1210.29468	85.6
1216.14941	43.3
1217.44250	152.8
1220.12231	70.8
1224.41968	149.9
1227.01294	174.2
1228.17493	30.8
1233.51660	55.6
1234.53076	584.0
1235.42871	100.2
1236.26929	88.4
1237.16846	73.1
1242.28882	103.1
1244.87659	337.6
1246.32043	427.8
1248.33264	321.3
1249.20093	79.5
1251.39722	69.9
1255.44031	71.8
1258.52759	102.9
1259.49011	132.5
1260.64392	15.0
1262.05640	18.9
1263.16614	279.3
1264.63208	37.1
1265.52051	117.5
1266.48682	169.2
1267.33325	75.9
1270.09009	86.7
1271.55151	13.9
1276.24048	298.1
1277.60779	135.7
1283.01733	163.6
1283.62585	114.3
1284.58337	440.9
1285.63245	107.1
1287.36584	29.5
1294.27844	736.3
1295.47900	737.1
1296.46472	242.6
1297.91675	67.6
1298.59290	71.5
1299.24683	88.2
1302.31665	41.7
1305.79919	37.3
1319.15271	169.3
1323.02173	75.9
1335.49060	68.4
1339.32300	23.2
1340.51147	1283.1
1341.43469	775.8
1342.38281	283.7
1351.84900	31.9
1356.53235	171.7
1357.32092	27.8
1358.28479	109.3
1363.35388	34.5
1364.44800	51.7
1365.31006	61.8
1369.33557	102.5
1370.48425	32.5
1372.39160	61.8
1374.43640	447.7
1375.97595	183.1
1384.40881	103.6
1388.15625	97.6
1389.41406	189.7
1390.44861	182.6
1391.44348	55.0
1392.41699	993.1
1393.31201	617.8
1394.17383	173.0
1403.61243	15.0
1404.50342	118.5
1405.39368	28.0
1407.40967	814.8
1408.42053	430.7
1409.23254	574.5
1410.34192	201.5
1411.81201	39.2
1416.62292	25.5
1420.47949	23.0
1421.59387	17.7
1431.26416	66.2
1440.72351	115.4
1442.98767	63.4
1451.52246	54.4
1455.53943	105.4
1464.35583	86.0
1468.96558	182.5
1469.73987	56.3
1471.71863	51.4
1485.49939	88.3
1487.42212	190.3
1488.69360	241.5
1489.85925	240.2
1490.53870	70.7
1491.74939	99.6
1498.25500	46.3
1503.85242	138.1
1505.28137	445.6
1506.61682	514.5
1507.63037	613.2
1508.67004	526.1
1509.59143	181.3
1514.28284	20.3
1611.84753	94.0
1613.83264	149.0
1674.39539	77.5
