# Supplementary material for: Phosphoproteomic Analysis of Platelets Activated by Pro-Thrombotic Oxidized Phospholipids and Thrombin
Source: PLoS One. 2014 Jan 6;9(1):e84488. doi: 10.1371/journal.pone.0084488 (PMC3882224; doi:10.1371/journal.pone.0084488)
Supplement: Annotated Spectra S5 — (ZIP) [file pone.0084488.s008.zip › TASGDYIDSSWELR_-21_2_120442.txt]

m/z	i	matches
241.95689	632.2
242.59425	53.4
254.25793	28.2
255.24789	171.6
267.37207	31.2
270.23749	29.2
271.12469	170.4
276.83206	92.8
281.17615	156.4
283.19540	85.2
284.13574	79.2
288.29187	2563.1
289.28049	459.7
290.47641	25.3
293.24213	53.5
294.02374	65.9
295.41257	77.1
299.19394	308.3
302.12622	27.8
311.51166	59.2
313.03778	104.3
314.04883	69.5
315.15750	183.8
318.28851	121.7
321.31470	52.5
322.45786	27.4
324.93976	273.4
327.15475	157.0
337.96780	40.9
338.71246	58.1
340.08673	802.0
341.20032	197.4
342.22241	36.9
343.13943	223.6
348.19202	21.5
349.87622	25.3
351.22131	102.4
353.12317	108.1
354.31219	52.9
358.12610	50.5
360.15625	19.6
364.53156	110.2
368.17725	261.8
369.15399	219.6
378.05713	139.1
379.10526	38.8
392.57367	135.6
394.00830	289.1
396.25360	676.4
397.25873	225.8
398.03040	279.2
399.33813	202.5
400.41614	35.6
402.53363	19.6
405.26056	300.1
406.60358	60.1
408.14667	75.6
411.28271	344.7
414.12244	2694.5
415.28894	568.7
417.31427	3034.2
418.32739	503.3
419.67749	43.0
422.31567	52.9
423.29822	13.8
424.27441	79.4
426.71625	58.1
429.34283	166.2
438.56311	39.5
441.92548	57.1
443.79535	167.2
445.54523	92.0
448.19318	150.3
449.28070	78.2
458.03229	194.7
463.87213	67.9
466.67651	101.1
472.24194	78.9
473.32910	73.1
476.23840	87.5
477.23785	224.0
480.27325	112.8
481.48383	37.6
486.02167	104.1
487.93365	175.7
490.28687	48.5
491.14264	221.7
494.04407	361.9
494.90918	202.1
496.03302	23.6
497.49200	35.9
501.53656	201.5
502.90668	466.1
504.05255	102.4
508.31531	144.7
509.33368	121.5
510.13379	59.9
512.23975	3781.2	b (5) (1+)
513.23938	558.1
515.14026	85.1
516.44696	66.0
518.41168	897.4
519.31830	426.3
521.35150	139.1
525.42993	46.5
527.14569	127.4
530.07141	119.6
533.56012	235.3
536.54932	50.4
537.55005	82.1
539.43286	33.1
541.33636	187.3
543.26123	52.3
546.04492	177.5
549.33008	238.7
550.29187	127.4
551.02130	40.9
553.33527	61.0
554.10522	129.5
559.22351	2392.1
560.31659	435.2
561.16437	240.3
562.49011	131.9
563.54218	253.2
565.09094	127.7
566.19580	177.7
571.04193	127.3
574.58777	251.9
577.26093	5045.1	b (6) (1+)-P
578.37000	2530.4
579.13324	590.6
581.18304	75.6
583.01459	138.9
584.45441	77.5
585.52582	129.3
588.10431	220.4
588.96875	200.5
593.53131	87.2
594.39996	149.7
595.62421	175.0
596.96906	217.1
598.03900	243.8
599.08350	85.0
600.81732	317.2
602.08649	99.5
603.44891	4649.2	y (4) (1+)
604.66095	1435.5
605.55707	697.3
606.31061	271.7
606.99664	118.4
609.52008	65.9
610.61639	85.2
612.24298	91.3
615.92780	638.6
616.96484	483.5
618.36798	211.9
619.20074	42.7
623.16498	150.3
625.44897	144.9
626.27246	157.2
629.52869	154.3
630.70453	146.9
632.43024	88.9
633.35254	420.6
634.44330	123.5
635.22064	90.8
636.86542	191.0
640.20221	177.2
641.26996	23.4
643.48297	270.9
644.58533	365.4
645.38574	127.1
647.34637	492.7
649.86578	197.3
650.94702	177.2
651.89813	209.0
655.08148	131.1
655.71515	156.1
657.07245	1865.8
658.32861	745.1
659.99908	122.9
662.21838	120.1
663.24506	118.4
665.41986	103.4
666.03021	193.2
667.10144	91.9
668.87701	128.8
669.59308	145.5
672.15631	3898.5	b (7) (1+)-H2O-P, y (5) (1+)-H2O
673.18561	1356.7
673.87915	209.5
674.51923	224.6
675.20667	1550.0
676.13806	628.3
677.74524	241.0
680.41504	279.8
681.31464	61.0
682.56567	164.6
683.30768	291.0
686.20581	256.3
687.24561	26.1
688.40546	24.3
690.26630	17746.0	b (7) (1+)-P, y (5) (1+)
691.30865	6200.4
692.37299	1681.3
693.34418	676.5
694.07928	37.2
694.68774	33.1
696.46069	456.2
697.51416	490.7
698.35059	13.0
699.55994	68.4
700.21722	236.9
701.99182	39.5
702.87817	189.3
705.59796	6131.8	y (12) (2+)-P
706.43054	2743.0
707.54730	462.3
708.28784	315.6
708.89520	195.1
709.86151	68.0
711.60455	477.7
713.21820	62.0
714.19794	29.4
715.07135	110.7
716.12262	107.9
719.88959	189.2
721.27045	152.0
722.08807	139.4
723.57922	184.8
724.30243	163.8
726.04333	351.6
727.28961	647.6
728.31146	274.0
730.10443	210.1
731.01886	398.3
732.04840	142.2
733.01196	116.0
734.60004	119.9
735.81110	39.1
736.66876	281.7
739.83002	221.2
741.36273	1070.3
742.30280	403.3
743.36694	102.6
744.07587	209.1
745.40405	537.9
746.19281	922.6
747.21454	50.3
748.40588	179.9
750.91888	40.8
752.44159	562.8
754.44244	1987.3
755.36694	671.2
756.07990	718.2
757.24426	406.3
757.96844	108.2
759.43536	735.2
760.48236	1029.9
761.32562	329.9
762.33246	236.8
763.22943	72.9
764.87592	257.6
765.60516	179.4
766.49451	384.7
768.14758	545.9
770.17511	2250.5
771.23431	1564.3
772.10791	67.4
773.55670	1280.7
774.59222	1186.0
775.31635	159.7
777.38855	11378.2	y (6) (1+)
778.44031	4728.2
779.48560	1543.5
780.68085	107.8
782.29773	3178.2
783.05768	5215.4	[M+2H] (2+)-NH3-P, [M+2H] (2+)-H2O-P
783.86200	4203.1
784.58710	1823.0
787.27411	824.5
788.20929	3649.0	b (8) (1+)-NH3-P, b (7) (1+)
789.26129	1751.7
790.05927	477.5
791.34180	44853.9
792.14960	65280.1	[M+2H] (2+)-P
793.00336	9350.8
793.80023	910.4
794.65588	168.0
796.04260	384.3
797.14142	469.6
798.35345	119.7
799.62140	235.8
800.84979	301.8
801.78815	265.4
802.82068	59.5
804.33167	493.8
805.35468	2235.9
806.44904	869.1
807.20563	443.0
808.25702	698.8
809.10162	350.8
810.83014	340.5
811.43304	138.5
813.46771	1164.3
814.33997	443.4
817.32343	55.7
817.96588	110.0
819.05060	372.5
819.89032	1121.5
820.67468	911.2
822.18109	3058.9
822.80219	2191.3
823.51862	2201.8
824.55219	627.3
825.62970	309.3
826.31934	100.6
827.75659	330.5
828.69421	971.7
831.32037	2261.2
831.97760	438.6
833.08527	822.6
847.08392	103.8
847.92487	54.2
849.31262	151.7
856.29736	429.8
857.38959	410.1
858.67023	123.5
859.29633	241.7
864.62006	173.6
867.54767	171.6
868.53107	246.2
869.46515	96.4
870.13043	90.9
870.75336	27.3
874.39337	1297.2
875.45764	1759.8
876.56873	303.9
880.70428	73.5
881.77667	75.6
885.19440	665.8
886.60388	105.5
887.45770	36.3
888.46027	65.8
892.37866	26114.2	y (7) (1+), b (9) (1+)-P
893.35083	11688.2
894.45258	3225.7
895.54102	226.6
896.31964	47.3
903.13043	5596.3	b (8) (1+)
904.22559	2452.1
905.25238	827.1
911.91211	31.1
923.39600	182.9
924.42572	115.9
926.68341	21.5
928.37134	204.1
929.46533	121.5
930.31061	53.0
935.90771	63.0
936.85858	100.0
938.37238	83.2
941.33545	176.2
943.19183	33.2
944.44086	114.0
945.09503	66.0
947.14801	86.8
952.34222	303.9
953.34033	96.8
954.03314	267.9
955.16144	439.1
956.69604	376.0
958.40204	209.4
959.63678	167.8
960.90302	719.8
961.50360	848.2
962.13983	146.2
963.36298	62.0
965.75226	178.5
966.96503	113.8
967.63165	73.4
969.50903	106.5
970.26392	54.4
972.35138	1267.6
973.44586	403.3
974.16119	92.1
976.39410	927.7
979.34473	1598.1
980.29388	686.2
981.34595	63.9
982.60986	181.9
985.67157	160.0
987.58398	642.0
988.44653	138.4
990.00726	946.0
990.96454	270.0
991.59570	233.8
993.23260	20.4
994.52637	52.5
1000.49860	13.8
1005.42218	8760.5	y (8) (1+)
1006.46735	4170.1
1007.66754	1684.5
1008.48016	429.2
1009.25775	29.0
1016.36774	98.7
1020.22656	183.7
1022.32184	195.8
1025.70142	450.7
1029.31091	171.8
1030.64368	28.3
1035.78467	83.2
1041.29077	361.6
1042.28516	402.2
1043.84131	428.8
1044.70361	35.7
1046.00195	44.6
1047.22693	192.2
1048.36438	17.7
1049.45703	291.1
1053.15063	174.6
1054.58789	90.8
1056.38135	259.6
1058.67212	432.6
1059.31213	254.6
1060.40625	121.9
1061.30481	39.5
1062.51135	85.3
1063.53784	541.2
1065.11438	292.2
1066.21289	357.9
1073.28320	278.9
1074.36011	69.9
1075.79736	29.1
1077.21118	898.8
1078.42993	199.3
1082.69861	196.6
1084.72058	290.8
1085.67529	44.6
1086.43848	21.5
1087.19336	27.3
1091.93250	609.6
1092.56885	183.6
1096.66272	110.5
1097.39404	48.0
1098.71924	56.9
1101.50195	81.2
1103.45020	37.1
1104.91211	71.8
1106.55396	23.3
1115.64746	127.5
1122.19885	356.0
1123.28979	178.1
1124.13074	42.6
1124.85706	69.9
1129.42676	427.5
1130.26025	220.8
1131.58618	232.7
1133.84973	103.0
1135.02905	389.4
1136.46350	46.4
1137.30530	137.2
1138.29736	61.8
1147.07422	305.8
1148.27466	87.2
1149.51550	219.5
1150.53320	471.2
1151.82568	332.6
1154.15601	117.3
1155.38940	374.3
1156.42786	177.1
1157.44556	91.1
1158.41077	53.5
1159.58374	72.4
1161.16443	548.8
1165.16833	1727.1
1166.25269	1084.3
1167.40479	249.2
1168.56934	8259.6	y (9) (1+)
1169.54004	5485.2
1170.53589	2150.8
1171.51294	413.8
1173.83887	227.5
1174.92529	429.8
1181.32959	29.2
1184.64954	177.7
1185.60608	104.7
1195.58899	19.6
1196.95227	33.2
1198.70532	58.0
1199.39709	136.3
1201.01660	227.6
1203.14392	34.1
1204.03015	31.3
1206.92725	62.1
1216.12183	38.8
1217.53528	69.7
1220.12122	403.6
1221.21167	140.8
1224.44238	66.1
1225.78076	379.0
1227.13403	132.9
1229.53967	111.1
1233.43628	21.5
1235.46948	820.9
1236.46277	277.4
1238.32666	75.0
1241.48743	59.6
1242.65234	195.1
1243.79126	55.4
1245.24231	649.9
1246.22412	767.7
1246.84949	32.2
1247.54077	165.9
1248.65149	445.9
1250.49988	77.3
1251.12268	92.9
1252.57397	55.7
1258.30566	45.5
1259.14417	61.6
1259.78064	92.9
1261.43982	46.8
1263.23328	715.4
1264.46570	234.6
1265.20178	229.6
1266.11267	89.2
1270.45691	116.0
1271.91602	63.8
1272.61023	43.0
1276.00928	358.7
1276.90491	380.4
1278.14832	267.6
1281.88623	25.4
1283.52722	742.7
1284.98303	510.8
1286.00464	155.9
1287.36731	64.0
1289.05920	78.0
1290.45300	173.9
1294.39014	1571.1
1295.36414	465.9
1296.52551	85.5
1300.57385	67.2
1303.44946	48.7
1304.63855	62.5
1305.52649	21.5
1306.48340	75.2
1310.56189	51.6
1313.68494	83.5
1315.83545	36.9
1320.61792	39.1
1321.69739	46.8
1322.44043	148.7
1323.39050	575.1
1325.05383	106.5
1329.87390	23.4
1332.68127	100.8
1334.32776	275.0
1335.41821	103.6
1340.52185	2872.1
1341.62952	2234.5
1342.63977	503.9
1343.34692	14.4
1345.42810	41.0
1346.28894	58.2
1348.16174	38.8
1355.39429	83.2
1356.06726	89.3
1357.00500	13.8
1360.57458	19.5
1371.32019	365.0
1371.96265	54.2
1374.19885	551.1
1375.17786	576.7
1389.58044	298.1
1390.44019	462.1
1391.37524	269.6
1392.32800	653.7
1393.36499	793.5
1394.43201	478.4
1407.31604	1008.2
1407.97009	1190.9
1408.67896	387.3
1409.47900	585.7
1410.62195	352.2
1412.37109	54.5
1415.55225	44.6
1421.77124	127.9
1451.65332	31.8
1452.50024	33.0
1455.31689	60.8
1470.47156	108.9
1479.43628	46.8
1487.13452	282.8
1488.24915	494.5
1489.36267	321.6
1490.55835	279.6
1491.30945	70.7
1501.61157	149.4
1505.21985	1225.5
1506.05408	862.6
1506.69128	321.3
1507.50232	798.4
1508.53552	650.9
1509.52966	179.6
1510.84106	29.2
1513.56641	55.4
1560.35266	150.8
1589.32007	51.8
