# Supplementary material for: Phosphoproteomic Analysis of Platelets Activated by Pro-Thrombotic Oxidized Phospholipids and Thrombin
Source: PLoS One. 2014 Jan 6;9(1):e84488. doi: 10.1371/journal.pone.0084488 (PMC3882224; doi:10.1371/journal.pone.0084488)
Supplement: Annotated Spectra S5 — (ZIP) [file pone.0084488.s008.zip › TASGDYIDSSWELR_-22_2_89712.txt]

m/z	i	matches
242.93658	8.1
248.97572	8.4
251.02103	47.4
258.41876	3.7
261.11172	16.7
262.15802	13.8
277.00592	2.4
281.26968	14.0
282.41373	28.5
288.21280	252.3	y (2) (1+)
289.21844	34.7
290.52863	17.1
297.31561	4.6
299.07095	8.6
305.16830	18.6
311.24033	29.7
314.48611	7.5
317.27881	24.6
327.04706	20.3
328.10345	33.2
330.09723	7.8
331.25568	4.2
331.98999	7.1
332.92636	14.7
337.01636	12.8
341.32797	7.7
342.17700	35.3
343.63715	20.4
344.85172	9.3
346.23218	22.9
349.18024	15.1
352.42230	13.2
356.22412	4.2
357.44287	26.5
358.56720	18.9
359.96933	22.3
367.23663	17.1
368.23633	20.9
371.32996	8.8
374.31445	3.1
377.30676	39.8
386.46478	17.1
387.76526	21.1
389.05890	11.6
389.91028	5.5
395.12128	9.8
396.44647	62.7
397.29620	4.2
397.92285	13.9
399.89178	17.1
403.96521	8.0
405.27991	82.3
407.84973	25.7
413.11383	10.7
414.32849	385.0	b (5) (1+)-H2O
415.14301	89.7
416.50696	39.2
417.37329	319.6	y (3) (1+)
418.40057	32.5
419.70697	35.6
421.80981	20.4
426.39331	12.5
427.48615	16.0
428.54480	7.3
431.00708	33.4
432.14612	140.0	b (5) (1+)
433.32648	48.6
436.19476	32.0
437.76697	26.8
440.67493	39.2
442.34418	28.0
444.90338	4.6
446.44855	50.0
448.17218	10.5
452.23590	17.8
455.40265	10.0
461.25702	36.4
464.08978	14.0
467.24109	19.8
469.69348	19.8
471.32080	10.3
472.36011	17.1
478.38177	16.0
480.20154	18.5
481.21387	15.6
483.32709	7.8
485.21185	36.7
489.37921	41.0
492.60754	19.3
496.81079	21.2
497.54913	6.9
499.27502	65.5
500.37347	5.5
501.24207	7.2
502.01624	6.4
503.18250	91.9
505.37573	11.3
512.38306	6.3
513.41364	4.6
516.39923	33.2
517.83130	54.6
523.92041	34.4
527.16516	267.8
528.08636	24.5
529.01306	15.5
530.34302	2.8
533.23523	96.7
534.27820	29.3
535.29059	27.6
536.12860	22.9
536.90302	11.0
538.85382	35.9
541.31586	11.5
543.10028	32.3
545.14740	6.7
545.93121	5.3
547.22205	15.8
549.11047	4.2
555.27911	12.9
556.11804	20.0
557.57410	23.8
558.53406	16.5
560.35864	17.1
563.03778	25.4
564.60797	36.6
567.11688	61.7
568.25140	34.6
568.96808	16.7
570.04584	9.8
570.65375	10.7
572.17462	26.5
574.05096	13.8
579.17737	8.6
581.45044	33.2
583.29669	3.8
584.38043	114.2
585.14948	17.2
586.57477	25.3
587.25885	4.2
588.06927	64.2
589.13690	17.6
590.23541	27.4
591.65411	27.8
593.25140	40.8
594.85663	37.1
597.37128	9.8
598.12543	63.1
599.12915	4.4
600.77087	52.5
603.45868	665.0	y (4) (1+)
604.50079	102.8
607.12653	3.1
607.92603	18.4
609.31329	42.7
611.61719	145.8
612.35425	4.6
615.68439	83.7
616.34155	112.1
617.25128	38.6
620.32275	10.3
621.54614	29.4
622.37201	12.3
624.34576	69.8
626.30389	6.7
627.60107	57.1
628.32245	5.5
629.22321	3.8
630.34784	30.8
631.68964	77.5
632.78979	12.4
633.54205	29.9
636.81018	27.9
639.34967	171.9	b (12) (2+)-NH3-P, b (12) (2+)-H2O-P
640.23077	30.8
641.25775	6.7
642.39130	42.1
643.23578	50.5
646.35077	20.9
648.34308	39.7
649.53162	16.4
652.78009	21.5
656.78046	189.7
657.40460	251.1	b (6) (1+)-H2O
658.32611	50.9
659.28021	82.0
659.99823	18.8
660.82465	29.9
662.02155	52.6
662.83331	20.7
663.57104	18.3
667.26422	59.8
668.15088	10.0
670.72113	5.6
672.30371	48.9
673.31171	84.0
673.99329	15.8
675.04498	238.7	b (6) (1+)
675.81464	27.9
676.97797	25.0
677.72266	49.0
678.69843	71.6
680.98669	3.8
682.02539	90.5
684.11169	42.1
685.43756	16.2
687.26166	42.1
688.74133	3.9
690.31360	628.4	y (5) (1+), b (7) (1+)-P
691.11212	72.6
693.04291	94.3
695.38251	12.5
697.02222	46.4
698.65668	86.6
699.60687	38.7
701.70319	94.5
702.43536	65.3
703.40656	64.2
705.11957	77.1
706.32013	36.6
707.17120	59.0
707.96991	9.4
709.57404	62.4
710.79901	184.3	y (11) (2+)
711.72363	71.3
712.92004	137.1
714.22723	74.7
714.87646	67.5
715.53540	22.9
716.50372	44.7
717.47125	19.2
718.32996	7.4
720.38000	23.6
721.36505	4.2
722.90143	13.3
724.17926	34.8
724.97577	9.8
726.06061	21.8
727.40521	117.9
731.10406	128.4	y (13) (2+)-H2O-P
732.16583	69.8
734.84265	14.7
735.44550	36.8
736.37457	137.5
737.12537	101.1
737.86224	38.2
739.04401	45.9
740.60284	20.5
741.45343	45.5
743.01709	121.0
745.50897	548.7	y (12) (2+)-NH3, y (12) (2+)-H2O
746.57623	71.5
747.59473	184.5
748.20441	171.7
749.33850	52.2
750.06891	58.7
752.00677	133.1
752.80066	30.3
754.54645	2268.9	y (12) (2+)
755.77557	123.7
757.08783	140.3
758.59528	82.4
759.47321	29.9
760.38239	110.9
761.20490	28.0
762.19470	65.1
762.99664	48.3
764.62970	166.4
765.92059	160.9
767.53278	158.5
768.61456	39.2
769.60052	188.1
770.35565	376.6	b (7) (1+)-H2O
771.35870	192.5
772.61823	172.8
773.33197	113.4
774.08264	74.6
775.06238	7.5
776.44965	245.0
777.38324	1063.6	y (6) (1+)
778.38123	543.9
779.60596	115.0
780.69336	99.7
781.44940	117.4	y (13) (2+)-NH3, y (13) (2+)-H2O
782.67224	1735.6	[M+2H] (2+)-NH3-P, [M+2H] (2+)-H2O-P
784.13202	170.4
784.89923	24.4
786.22504	56.6
787.21558	102.8
788.24084	428.1	b (7) (1+), b (8) (1+)-NH3-P
789.10712	58.1
790.05707	330.4	y (13) (2+)
791.07837	151.7	[M+2H] (2+)-P
792.28082	196.9
793.23242	9.9
793.96564	40.7
795.57001	166.1
796.67822	137.2
797.63947	38.8
798.27747	3.4
800.20795	124.9
801.08923	242.3
801.94696	256.1
803.22961	313.6
804.19659	31.2
805.28186	71.5
806.42163	493.6
807.30127	1381.5
808.30011	980.4
809.42657	268.6
810.20288	385.9
811.08118	66.9
812.19995	304.0
813.13483	107.2
814.09894	111.4
815.08392	210.8
816.38739	184.9
817.31854	228.1
818.41321	298.8
819.56317	263.5
820.67737	91.1
821.53003	322.5
822.41217	1209.8	[M+2H] (2+)-NH3-H2O
823.36420	299.1
824.03552	191.1
824.65778	173.9
825.99030	559.9
827.01630	401.6
827.96149	298.1
828.82312	139.7
830.03510	561.1
831.24408	404.0	[M+2H] (2+)-NH3, [M+2H] (2+)-H2O
831.95630	91.6
832.94928	22.2
834.18677	7.1
835.70612	14.2
838.71222	13.9
846.20703	25.1
847.93872	2.4
848.95935	16.7
850.47394	29.2
852.55133	87.3
853.53076	91.6
855.58179	23.7
857.97168	40.7
859.39404	79.9
861.32745	123.3
864.67889	35.9
866.09521	103.9
867.24622	99.0
867.97803	26.8
869.92957	62.6
871.10315	63.7
872.33948	33.8
874.42950	109.3
875.23322	93.1
878.11328	65.9
878.84802	19.2
881.65607	3.2
883.40204	6.0
885.14404	76.6
886.08148	32.4
886.87726	46.5
888.21271	15.6
888.90057	41.7
890.16058	129.1
890.97955	18.4
892.38239	1184.5	y (7) (1+), b (9) (1+)-P
893.45441	481.3
894.80536	46.3
898.54645	32.6
899.23950	31.9
899.90619	5.2
901.76886	170.0
903.20923	435.6	b (8) (1+)
904.38184	85.6
907.02954	47.9
907.88641	18.4
908.49188	43.3
909.68597	41.7
911.64496	65.0
912.40265	41.4
913.58276	27.4
915.35297	3.1
916.09686	20.6
918.55005	8.2
919.46118	13.1
920.81689	76.0
922.56226	55.3
923.39313	12.2
924.28101	6.6
926.16016	49.1
927.06592	39.7
928.53412	4.6
929.42285	51.6
931.11816	349.2
931.97900	134.6
932.65997	32.6
933.34479	17.6
934.13983	176.3
936.67535	60.7
937.53046	44.6
938.49731	38.9
939.34918	14.2
940.13031	9.2
940.97125	13.6
943.86304	69.0
945.51318	36.9
946.95563	839.5
947.96686	182.3
948.84619	75.2
949.95245	37.2
951.26782	35.6
953.52802	118.8
954.28662	108.6
955.28296	7.3
956.87836	7.7
958.29926	97.5
959.73236	42.3
961.67438	85.0
965.47906	41.3
966.25592	39.7
967.42584	6.4
968.47992	31.0
970.95697	56.9
972.34937	127.9	b (9) (1+)-H2O
973.35590	31.6
975.51862	241.7
976.41705	6.1
978.48511	59.4
980.18634	168.0	b (10) (1+)-P
980.87970	108.1
981.99658	20.7
983.12250	10.2
986.09424	108.0
987.65680	508.8	y (8) (1+)-H2O
988.65259	62.7
989.26239	5.1
990.28485	193.1	b (9) (1+)
991.22968	8.7
992.36963	30.5
993.39008	29.2
994.38208	131.0
996.02850	392.2
997.01392	380.7
998.06494	35.5
998.67389	43.9
999.57025	21.1
1000.95367	150.0
1002.21234	135.5
1003.53564	188.0
1004.64789	151.7
1005.51270	659.1	y (8) (1+)
1006.45453	352.3
1007.50946	104.5
1008.56696	127.1
1009.76154	121.7
1010.37067	9.5
1011.37360	60.1
1012.76361	217.1
1013.38910	60.0
1014.94562	20.4
1018.61444	643.5
1019.75629	156.2
1020.82648	11.2
1023.70941	110.8
1024.43787	33.7
1025.31055	12.7
1031.81848	53.8
1036.12085	47.0
1037.09961	26.9
1038.76123	124.7
1040.88550	144.7
1041.74902	46.9
1042.89661	205.3
1043.59656	9.5
1044.81738	76.2
1045.63354	94.7
1047.05786	67.3
1047.70679	34.6
1049.26660	85.6
1051.62170	107.5
1052.25232	475.1
1053.12134	370.7
1053.99915	68.2
1055.10571	57.5
1055.91235	12.9
1057.17847	65.9
1059.62671	190.3	b (10) (1+)-H2O
1060.38232	36.2
1061.56812	37.9
1062.35791	49.2
1063.52356	60.1
1064.27307	34.9
1065.13892	54.3
1067.93506	63.2
1070.12866	102.9
1070.76831	2.6
1072.76477	124.4
1073.82813	307.5
1074.84961	76.6
1076.08911	11.5
1077.29944	211.3	b (10) (1+)
1078.16345	24.9
1079.89697	379.9
1080.84534	69.6
1081.68689	17.1
1087.15271	31.7
1088.63184	33.6
1090.41223	22.5
1091.21411	13.3
1092.25366	61.4
1094.68872	7.5
1096.31519	96.3
1097.34961	52.8
1098.38232	60.0
1099.56714	39.7
1101.46484	34.0
1102.35938	32.7
1103.63818	9.6
1105.10596	30.6
1106.31909	8.2
1107.39697	35.6
1108.51392	22.1
1109.66797	23.2
1112.35962	11.3
1113.25708	82.7
1114.56824	37.0
1116.54712	373.6
1117.49658	386.0
1118.48132	70.9
1119.12354	36.3
1121.31543	108.3
1122.01465	37.8
1123.21118	14.5
1125.23669	10.8
1126.23657	52.2
1127.55396	39.4
1128.64429	12.1
1130.65491	107.6
1134.70325	48.6
1136.38342	11.4
1138.60413	20.0
1140.49500	16.7
1141.21606	17.3
1142.60364	21.7
1143.69714	15.3
1144.50781	101.4
1146.18359	21.3
1147.11035	8.0
1149.79541	15.3
1150.71814	33.2
1152.31128	7.7
1153.87952	25.1
1154.80835	29.3
1155.50989	46.7
1157.14380	19.3
1157.97412	30.5
1171.34155	36.7
1172.90955	371.9
1173.62231	478.7
1174.43567	363.1
1175.05762	25.7
1178.25659	52.4
1179.49072	41.5
1181.50635	67.6
1184.55908	10.4
1185.77393	6.7
1189.46655	14.7
1190.67358	28.3
1191.99109	24.9
1195.14099	13.5
1197.58228	13.8
1202.06604	42.0
1203.24097	71.7
1208.47681	42.6
1213.04077	12.4
1216.47156	4.6
1217.38074	33.6
1220.18774	102.2
1221.12402	64.7
1222.37134	65.1
1223.54663	37.9
1227.24158	61.2
1228.57227	31.5
1230.79321	40.6
1231.52051	18.0
1232.75256	37.9
1233.44446	27.9
1234.13391	30.9
1235.12207	22.7
1237.90283	10.8
1240.46729	4.2
1241.63159	10.7
1243.20032	8.4
1245.27051	205.7	b (11) (1+)-H2O
1246.39661	67.4
1248.51636	279.4	y (10) (1+)-NH3-P, y (9) (1+)
1249.52625	227.6
1253.53271	58.4
1254.99695	6.7
1257.18848	4.9
1258.23181	41.9
1263.59119	86.2
1264.44812	30.9
1267.73767	46.7
1269.31079	6.7
1270.69373	15.7
1272.80469	27.2
1273.89673	26.2
1277.67249	26.4
1278.44592	17.9
1282.30237	24.4
1284.31982	79.3
1287.56848	18.1
1288.73230	5.8
1290.14270	6.4
1291.43823	11.3
1292.71936	13.6
1293.75232	14.9
1295.76013	17.8
1296.37878	15.4
1298.82483	14.5
1301.56348	9.7
1305.54456	25.0
1306.82190	18.9
1314.44336	4.2
1315.42957	22.3
1316.21326	17.4
1317.04846	17.5
1325.76050	7.8
1330.34802	28.2
1333.15698	59.6
1334.45276	18.2
1336.62598	18.9
1338.48718	16.0
1340.69495	13.8
1342.60120	6.4
1344.31824	16.7
1345.45178	15.3
1351.40051	5.4
1355.86145	7.7
1356.60876	27.6
1357.46252	8.7
1363.40271	107.5
1364.53333	58.1
1367.38257	17.1
1370.14563	41.5
1372.28857	6.9
1374.39832	202.2	b (12) (1+)-H2O
1375.65820	10.6
1385.39380	29.4
1390.00232	17.4
1392.26379	48.6
1393.43994	38.6
1398.39148	8.6
1400.20715	16.0
1402.22302	43.6
1403.54443	29.6
1405.58203	20.0
1406.58191	3.5
1407.56311	14.0
1411.32214	32.9
1412.87341	3.5
1420.53723	418.9	y (11) (1+)
1421.41638	125.5
1422.02356	18.8
1433.23108	22.4
1435.73425	9.7
1436.70203	29.2
1437.38684	20.3
1444.47571	18.5
1448.55798	20.6
1460.21240	8.9
1462.61462	10.6
1465.07361	6.4
1465.69812	40.0
1466.68762	4.2
1469.21387	20.7
1470.64404	6.1
1472.60583	4.0
1478.54407	29.0
1482.11389	5.1
1487.43567	89.4
1488.50146	127.3
1489.76575	26.9
1490.74048	5.6
1498.66125	8.3
1501.54700	12.2
1502.92908	20.4
1504.80872	6.4
1505.73865	131.4	b (13) (1+)
1507.57483	199.7	y (12) (1+)
1508.64978	6.4
1520.19336	43.5
1572.04236	8.2
1578.98633	17.2
1662.05725	3.9
1663.48816	33.8
1665.02356	4.6
