# Supplementary material for: Phosphoproteomic Analysis of Platelets Activated by Pro-Thrombotic Oxidized Phospholipids and Thrombin
Source: PLoS One. 2014 Jan 6;9(1):e84488. doi: 10.1371/journal.pone.0084488 (PMC3882224; doi:10.1371/journal.pone.0084488)
Supplement: Annotated Spectra S5 — (ZIP) [file pone.0084488.s008.zip › TASGDYIDSSWELR_-23_2_91247.txt]

m/z	i	matches
243.33968	18.1
247.33884	10.9
251.27527	45.9
253.09688	11.9
254.07977	12.9
255.05556	9.8
259.04630	4.2
260.08710	55.4
261.28412	13.5
262.28735	34.7
266.05368	4.6
272.40894	3.9
277.29971	8.4
284.05664	22.9
288.30945	182.9	y (2) (1+)
289.24442	58.5
296.36890	5.9
298.83618	6.4
300.17896	9.8
302.23636	21.1
303.24374	6.7
305.09723	12.2
306.62665	6.2
309.06885	19.1
311.17270	6.7
312.12170	15.0
313.37415	4.9
319.23270	24.5
320.20432	3.9
321.35931	8.7
331.01093	53.2
333.39767	13.1
345.27637	17.7
349.05878	9.1
352.88177	17.4
356.86115	44.2
359.45966	62.0
360.27509	3.1
362.36273	9.3
364.16409	16.2
368.33527	12.7
369.55524	4.2
370.86047	25.7
372.98111	7.7
373.77472	8.7
374.46304	18.6
376.34802	58.7
377.18774	6.0
378.14783	23.1
379.29504	6.0
383.28644	8.0
385.06372	15.0
387.49432	11.5
393.21997	18.5
393.87903	4.9
396.17444	83.9
396.99017	3.9
398.30096	13.2
399.97937	21.9
405.20721	38.0
406.02246	40.1
409.24115	3.9
413.07172	6.3
414.26282	298.5	b (5) (1+)-H2O
415.21570	99.8
416.15479	58.2
417.27734	367.5	y (3) (1+)
418.49060	63.8
419.72302	18.2
420.56219	3.6
423.43896	7.7
424.05603	23.2
427.14563	5.3
428.24048	6.0
429.16211	8.1
430.38867	14.6
432.06079	80.5
433.40918	20.1
434.62500	6.2
438.15356	3.6
439.66235	8.8
441.14545	9.1
442.34674	11.5
444.21967	19.4
445.58746	8.1
449.52545	8.7
451.24982	27.2
454.33252	16.9
455.47565	30.5
458.64929	27.8
459.30859	5.8
460.51080	8.8
462.85059	57.8
466.96094	16.9
467.86084	5.6
469.83453	3.9
471.35022	9.4
472.37524	16.3
474.47327	26.7
475.20813	7.6
476.98346	21.5
478.60669	33.8
480.45007	32.8
482.38812	11.5
485.13593	92.8
486.46741	18.7
487.31189	44.1
489.35760	16.3
492.76581	41.1
499.36963	38.9
501.48474	18.4
502.28497	29.2
503.26471	128.8	y (8) (2+)
504.36963	24.3
506.30719	2.5
507.65448	15.8
508.87085	14.4
510.39752	23.0
512.06036	21.6
513.15076	8.0
513.98889	13.8
515.10339	40.6
518.35944	71.6
519.34564	22.4
522.11078	6.3
523.51947	17.7
524.24536	40.7
525.39929	67.2
527.09937	247.6
527.78973	36.4
528.50781	26.1
530.22455	24.3
531.14606	12.5
532.60510	30.3
533.59082	26.6
535.52979	3.9
539.39789	6.7
540.42090	29.0
543.42511	13.0
545.22571	24.3
546.11957	19.6
547.08069	10.6
549.34790	51.6
550.41992	10.9
553.51392	10.1
554.41071	13.8
556.39282	19.4
558.30804	7.7
559.49744	28.6
562.04669	32.9
564.41156	34.6
565.22571	21.3
566.44220	3.9
567.49597	21.5
568.35004	54.0
570.50311	23.7
572.34497	48.5
573.41443	6.7
574.20135	53.2
576.53790	11.4
580.52557	21.4
584.24371	76.9
585.03729	38.7
586.40979	116.9	y (4) (1+)-NH3
587.47485	48.3
588.25732	59.7
588.96191	10.6
590.06006	39.5
594.33392	18.6
596.21295	16.1
598.11273	115.8
599.52826	4.2
603.40076	443.4	y (4) (1+)
604.46271	117.1
605.38263	11.1
606.64276	17.7
607.25293	34.2
609.41199	27.8
611.17487	196.7
611.96796	70.2
613.16968	23.9
614.12732	12.6
616.03827	276.8	y (9) (2+)-NH3, y (9) (2+)-H2O
617.34064	78.8
619.73053	16.4
621.49036	89.5
624.18414	20.5
624.96661	41.8
626.34991	23.6
627.32355	63.7
628.40118	39.6
629.12982	18.7
630.30469	4.2
631.28931	27.3
632.01569	2.5
633.48303	16.8
634.48529	5.7
637.44440	53.0
639.10101	144.6	b (12) (2+)-H2O-P, b (12) (2+)-NH3-P
640.07025	72.1
640.78082	9.4
642.35968	39.7
643.48560	21.6
644.49683	61.7
646.31256	8.1
647.08752	16.5
648.93268	14.6
649.75763	33.4
650.45526	7.0
653.89703	14.3
654.81024	20.8
656.18176	38.7
657.27954	403.5	b (6) (1+)-H2O
658.28278	135.6
659.07202	23.9
660.47821	3.9
661.52539	37.1
662.90533	10.2
663.92010	24.3
666.51422	47.3
667.46735	13.6
668.84552	36.3
669.83887	7.7
670.49188	18.0
672.33575	15.6
673.34985	50.8
674.45258	42.2
675.19843	138.1	b (6) (1+)
677.53717	26.7
678.48419	14.1
679.97455	39.1
681.68433	16.3
682.68494	158.1	y (10) (2+)
683.42279	18.8
685.30951	38.9
686.41107	12.8
687.44025	40.8
688.48962	13.2
689.22028	46.6
690.40961	479.7	b (7) (1+)-P, y (5) (1+)
691.46423	226.4
692.89636	84.2
695.30060	18.7
695.91901	35.4
698.63287	120.7
699.71332	30.9
700.75037	81.7
701.96252	31.5
704.27356	10.8
705.29156	34.8
706.39496	89.8
707.51959	70.6
709.12695	79.1
710.55035	233.1	y (11) (2+)
711.43085	167.6
712.14459	226.5
713.18469	43.2
714.23334	87.4
715.27228	150.5
716.21613	95.6
717.22028	29.1
719.80890	22.2
720.70941	8.4
721.34290	45.4
722.48199	33.8
723.61908	36.6
724.46918	5.3
725.43347	11.5
726.43555	24.7
727.55505	43.6
728.31470	14.5
729.17804	58.0
730.60187	44.4
731.38965	158.4	y (13) (2+)-H2O-P
732.18848	61.3
732.90277	42.6
734.17175	52.8
734.78387	29.0
736.36285	140.5
737.23590	36.2
739.25848	64.4
740.67096	71.5
741.68646	127.7
742.36707	20.8
743.09418	33.7
744.09723	40.4
745.30371	534.5	y (12) (2+)-NH3, y (12) (2+)-H2O
746.14575	277.1
747.02283	20.8
748.13898	347.9
748.89917	66.7
749.54102	49.8
750.17920	27.4
751.64362	171.1
752.46979	164.3
753.61176	85.0
754.31641	1555.1	y (12) (2+)
754.99414	1213.6
756.16101	81.1
757.18494	43.7
758.21936	24.3
759.37860	70.0
760.42047	53.0
761.27655	127.0
762.52332	15.6
763.51263	89.9
764.21155	88.9
764.87689	67.3
765.51422	6.7
766.49060	35.7
767.43127	71.9
768.79834	143.9
770.12640	426.2	b (7) (1+)-H2O
771.27185	227.0
773.25940	86.5
773.91748	91.4
774.68182	35.1
775.30524	38.4
776.12177	208.1
777.41449	877.8	y (6) (1+)
778.32556	354.2
779.19489	292.7
779.96649	28.3
780.97314	115.0	y (13) (2+)-NH3, y (13) (2+)-H2O
782.63531	540.4	[M+2H] (2+)-NH3-P, [M+2H] (2+)-H2O-P
783.53674	431.0
784.40045	142.3
785.38843	25.5
786.25366	241.9
788.25110	305.9	b (7) (1+), b (8) (1+)-NH3-P
789.43091	276.9
790.43433	344.5	y (13) (2+)
791.25275	323.8	[M+2H] (2+)-P
792.23822	281.4
793.21161	44.9
795.18439	159.3
795.79541	82.2
796.43134	129.9
797.44330	207.1
798.26306	66.4
799.32208	195.3
800.26013	96.2
801.16864	333.0
802.02435	293.1
802.88947	156.6
804.29022	108.6
805.13007	272.1	b (8) (1+)-P
807.25421	1846.7
808.13019	1173.6
809.19232	196.3
809.80872	142.9
810.80048	254.2
812.06970	79.9
812.96954	155.8
813.81329	96.0
814.46088	99.6
815.28351	198.7
816.01935	104.8
816.67645	218.9
817.67944	127.7
818.75592	142.1
819.38647	207.1
820.25787	300.3
821.31451	205.9
822.35535	651.3	[M+2H] (2+)-NH3-H2O
822.98730	472.7
823.75122	326.1
824.96588	299.2
825.76288	172.6
826.56366	113.6
827.65924	276.6
828.54010	239.7
829.64203	153.3
830.81940	411.8
831.56097	714.3	[M+2H] (2+)-H2O, [M+2H] (2+)-NH3
832.84833	15.3
836.67511	8.4
844.20325	12.8
851.03912	55.4
852.39630	3.9
853.27625	14.6
857.56732	103.8
861.15955	20.9
862.45990	23.6
864.11005	37.7
865.75787	59.4
866.55829	3.9
868.14581	35.1
869.06750	48.3
869.72076	28.1
871.02710	34.6
871.83325	17.5
874.52356	53.3
875.21112	21.5
876.31183	55.2
877.39532	17.9
880.41962	57.9
881.81073	70.9
882.79199	9.3
884.09186	26.4
885.17792	28.7
885.90460	82.2
886.54706	5.8
887.31219	6.6
888.23639	9.9
890.05084	117.2
892.39630	1454.6	y (7) (1+), b (9) (1+)-P
893.48694	700.9
894.58844	60.0
895.29999	28.4
898.50238	90.0
899.31952	15.5
901.07745	10.9
901.92365	122.1
903.15723	545.1	b (8) (1+)
904.25415	129.0
905.23480	72.0
907.46979	55.7
908.96869	18.7
910.54669	10.5
911.31317	10.6
913.19653	57.7
913.93951	95.8
916.28729	36.1
917.77850	19.4
919.75342	79.5
920.46942	8.6
921.62231	144.6
922.90753	13.6
924.01508	67.2
925.27612	64.4
926.24567	71.4
927.13843	13.6
928.67310	59.9
929.69891	58.9
930.56354	28.6
931.69458	134.0
932.48877	32.8
934.13989	148.1
935.12402	43.9
935.81812	3.6
936.43231	7.0
937.44873	7.3
938.64935	125.3
939.54547	19.4
940.46222	13.6
942.38959	48.8
944.09772	18.1
945.90692	20.0
947.09271	942.0
948.00226	333.6
949.22479	97.6
950.20044	17.0
951.80225	45.8
953.69025	178.7
954.57104	224.3
956.48706	26.7
957.27881	10.1
958.56940	42.5
959.31158	3.9
960.12079	48.9
961.20428	10.4
964.40009	67.8
965.15277	15.0
967.77020	18.8
968.37384	2.5
969.85785	78.4
971.67291	17.0
972.71661	165.3	b (9) (1+)-H2O
973.34814	4.3
975.39862	12.7
976.27740	8.0
978.16205	37.4
978.90619	16.7
980.44843	84.3
981.29169	10.7
982.92853	89.1
984.08691	16.1
986.79767	90.2
987.82562	166.8	y (8) (1+)-H2O, y (8) (1+)-NH3
988.85370	151.8
989.83179	8.7
990.50854	71.5
991.36743	43.0
992.12115	11.4
993.52905	20.5
995.08014	55.4
996.17279	548.0
996.92694	141.9
997.69830	29.5
998.55060	78.9
1001.07147	88.7
1002.00665	28.4
1003.23535	30.5
1004.15869	139.5
1005.46832	787.1	y (8) (1+)
1006.55646	405.9
1007.58649	45.7
1008.73004	11.9
1009.52539	10.1
1010.13629	17.2
1010.89203	30.0
1011.56256	13.4
1013.33905	122.9
1014.60309	20.4
1015.21173	13.5
1016.13458	47.9
1017.65521	43.6
1019.19318	434.0
1019.85223	27.2
1021.21942	21.4
1022.24420	120.8
1023.51801	118.5
1024.33459	23.9
1025.38489	17.6
1027.46045	53.8
1028.33679	23.5
1031.94678	38.6
1033.02222	7.6
1034.30237	28.8
1035.11646	3.5
1036.18164	23.3
1037.13306	40.8
1038.91370	4.2
1041.37805	60.1
1042.46887	12.5
1043.47852	267.8
1044.41943	43.9
1045.43945	50.9
1046.51392	58.8
1047.24377	5.6
1048.13000	23.8
1048.79224	10.8
1050.57935	44.7
1052.35229	701.7
1053.09399	268.3
1054.29028	68.7
1055.36890	28.6
1056.77222	23.3
1057.52063	33.2
1059.07593	147.1	b (10) (1+)-H2O
1060.25867	79.9
1061.06885	31.4
1062.11768	37.0
1063.19751	67.2
1064.83044	7.0
1067.29993	20.4
1068.89502	201.0
1071.47681	6.3
1072.53833	273.9
1073.84106	149.6
1074.96948	135.6
1075.78418	39.3
1077.16101	136.9	b (10) (1+)
1078.34131	19.4
1078.99097	50.3
1080.35059	125.5
1081.93542	6.9
1082.63086	20.4
1084.76941	34.2
1085.59937	14.2
1086.54175	22.9
1087.95007	19.5
1089.13525	20.2
1091.04346	25.7
1092.21069	9.4
1095.56921	76.4
1098.43506	54.7
1099.47327	137.4
1100.09839	13.8
1102.26868	19.8
1103.80652	17.6
1104.47803	20.0
1105.99219	82.1
1107.88354	39.7
1109.56177	15.3
1110.65308	50.9
1111.34143	26.1
1112.46851	3.2
1116.83899	264.5
1117.76794	257.6
1118.53589	41.1
1119.20129	39.2
1120.61743	2.8
1121.71606	56.8
1123.60022	25.7
1125.39160	11.2
1126.12524	26.0
1126.76379	13.5
1127.91125	43.6
1130.22180	37.0
1132.94360	27.2
1134.67358	24.3
1135.82410	21.6
1137.75061	50.1
1138.36938	11.8
1139.53857	32.8
1140.38684	72.0
1144.40430	50.0
1146.62732	57.8
1148.25623	50.9
1149.84900	46.4
1152.56421	19.6
1153.64124	18.3
1157.31177	13.2
1162.73767	50.2
1168.80090	48.9
1170.01257	37.6
1173.49976	590.1
1174.20227	318.6
1174.97656	110.2
1175.63306	6.9
1177.95251	29.9
1179.79309	51.6
1181.95483	98.4
1182.59143	2.3
1184.70239	9.8
1186.07495	21.6
1188.09839	3.2
1189.33105	24.0
1190.38110	15.6
1191.89478	5.0
1195.15613	6.0
1199.37537	12.2
1201.72009	10.3
1202.43433	31.1
1203.60815	5.9
1204.38428	22.2
1209.34485	5.6
1210.11523	6.7
1217.42969	16.7
1218.62646	40.9
1220.23792	104.6
1221.40320	70.3
1222.36426	4.9
1224.91089	13.0
1227.35876	55.5
1228.58301	25.8
1229.42920	15.4
1230.18066	28.5
1231.89832	7.0
1235.24512	9.8
1237.25000	20.2
1240.16113	49.3
1242.43518	19.1
1245.16650	132.1	b (11) (1+)-H2O
1246.55859	55.4
1248.46704	357.0	y (10) (1+)-NH3-P, y (9) (1+)
1249.49915	267.4
1250.86121	64.0
1251.51453	4.9
1254.63367	21.5
1260.89661	37.0
1263.00232	60.3
1263.73523	30.4
1264.58057	18.5
1269.43250	14.3
1271.66711	30.8
1273.69971	34.9
1277.20935	18.0
1278.25378	4.2
1279.53284	7.3
1280.65808	9.6
1282.38318	48.0
1285.42920	40.6
1288.59607	21.2
1289.59998	4.9
1291.16199	9.5
1292.12512	14.9
1293.34473	23.7
1295.82739	30.1
1298.56140	26.7
1305.28687	9.7
1306.94141	21.3
1310.46350	13.2
1315.56995	50.9
1316.17090	12.8
1317.54956	32.2
1321.46948	11.5
1322.51160	28.2
1329.17371	1.8
1332.89258	121.9
1334.05273	69.3
1334.75903	15.6
1335.64221	8.3
1336.30457	6.0
1338.71704	4.2
1346.27808	29.6
1347.01086	15.7
1356.17249	42.4
1357.45959	39.4
1358.20544	14.9
1359.40784	13.8
1363.52222	167.2	y (10) (1+)
1364.53711	132.2
1374.43909	194.5	b (12) (1+)-H2O
1375.35876	149.7
1376.53198	88.0
1380.31055	20.5
1383.26416	20.8
1385.16199	27.7
1385.85767	4.2
1388.69983	6.3
1392.05432	135.6	b (12) (1+), y (12) (1+)-H2O-P, y (12) (1+)-NH3-P
1393.08142	64.9
1393.77893	34.4
1402.52881	32.2
1406.62952	16.6
1411.82153	12.3
1419.88464	49.4
1420.54321	307.1	y (11) (1+)
1421.48572	198.6
1422.60095	70.9
1424.51794	9.7
1428.05188	17.7
1435.45056	8.1
1440.57935	27.0
1443.83313	7.7
1453.52979	30.3
1462.65808	17.6
1464.59998	30.3
1466.08801	18.7
1468.25061	19.1
1470.34558	65.6
1471.60327	5.3
1476.21008	8.4
1477.93323	6.3
1487.23669	158.7	b (13) (1+)-H2O
1488.25073	25.5
1489.49255	55.3
1491.98010	8.1
1505.39417	85.5
1506.32373	65.8
1507.13708	33.8
1507.74963	95.9	y (12) (1+)
1508.62097	45.2
1509.41223	17.3
1518.62000	21.2
1527.93079	3.9
1531.51050	14.6
1550.45605	7.0
1554.09656	7.0
1578.70154	49.1
1602.72815	8.0
1612.44006	5.3
1626.17175	18.7
1631.68323	9.1
1666.64331	7.8
1681.48706	30.1
1687.16638	18.7
