# Supplementary material for: Phosphoproteomic Analysis of Platelets Activated by Pro-Thrombotic Oxidized Phospholipids and Thrombin
Source: PLoS One. 2014 Jan 6;9(1):e84488. doi: 10.1371/journal.pone.0084488 (PMC3882224; doi:10.1371/journal.pone.0084488)
Supplement: Annotated Spectra S5 — (ZIP) [file pone.0084488.s008.zip › TATVSSPLTSPTSPSTLSLK_-8_2_90514.txt]

m/z	i	matches
291.26355	24.8
294.35297	45.6
298.10806	10.6
303.03696	15.1
304.98538	29.9
308.02109	33.7
311.39777	62.2
312.33636	22.6
313.36148	50.1
324.26025	9.0
325.03931	36.7
327.16751	44.7
329.28308	293.1
331.23358	64.5
333.05109	36.9
336.19360	11.3
337.21112	51.1
338.48007	32.3
339.23529	22.0
345.17215	14.8
347.63123	24.5
349.04825	19.2
351.25388	34.6
355.12335	249.0
356.77921	18.0
358.15396	81.0
367.95126	11.3
368.90155	30.1
370.22433	24.0
371.62344	18.9
372.97110	83.4
376.19525	40.0
377.12201	93.6
379.37372	15.3
387.41339	35.7
389.48416	12.1
390.21954	29.1
390.96140	15.3
392.33838	12.1
394.18991	87.2
395.22321	50.3
396.46591	29.8
399.53769	67.8
400.17456	25.6
401.32059	58.4
406.14789	10.5
407.47382	32.9
409.35535	62.7
410.30750	25.5
411.95685	256.8
413.11728	36.0
414.10541	45.0
415.15018	40.1
418.33710	48.6
419.46399	145.3
422.05588	36.3
424.04642	101.8
425.60022	61.9
426.75949	107.2
427.38614	617.8	y (3) (1+)
428.19623	151.3
430.00098	83.7
433.31720	26.1
436.97882	65.9
438.14740	30.8
442.30533	393.7
443.54517	35.2
448.42841	100.4
450.04944	30.6
458.16376	48.0
459.77124	66.7
460.45801	57.9
463.39767	42.6
464.36282	48.2
466.29883	49.9
467.01978	76.5
468.45230	11.3
469.17490	13.3
474.76611	134.1
476.27441	477.6
477.22137	51.3
478.32452	67.8
483.37982	36.7
484.19684	66.5
485.48816	20.8
486.40891	66.4
491.42838	9.8
493.23764	396.9
494.23355	29.6
495.33871	19.6
498.24799	31.1
502.39307	19.7
503.38748	38.5
504.51697	72.9
505.66937	24.9
507.26306	77.3
510.02612	42.6
511.02115	907.1
512.11047	143.0
517.20099	16.1
519.10779	69.2
522.21375	83.8
523.25110	17.1
525.43616	19.7
529.27332	609.7	b (6) (1+)-H2O
530.35156	66.9
531.47668	250.4
532.45514	258.4
533.32520	165.9
534.49072	76.1
535.40625	36.3
536.29919	80.5
537.23889	15.3
538.26819	24.3
538.99341	10.6
540.04443	140.6
541.23248	171.3
542.25134	18.0
543.54651	169.5
545.06836	78.0
546.71936	78.2
547.43652	510.4
548.32751	41.8
549.28778	67.6
551.16907	44.0
555.41748	67.1
556.72327	23.7
557.32874	69.3
558.27161	107.7
559.22839	85.1
560.20349	26.8
563.17603	47.0
565.26062	28.0
567.40198	87.0
568.28259	19.1
569.25513	59.5
570.40393	34.8
571.02637	10.5
571.63110	10.8
573.37134	122.4
574.23853	40.8
579.12195	86.8
581.03296	46.1
582.11768	75.0
585.59851	98.9
590.25830	20.9
591.38367	346.6
592.51770	240.4
593.96301	98.2
596.31604	32.1
597.51843	37.8
598.42810	66.0
599.41418	17.6
601.10815	17.7
603.95190	123.1
605.16797	42.0
606.46167	9.2
607.29388	23.0
607.97473	26.8
610.05444	43.8
612.34070	41.3
615.38306	16.7
618.02783	37.5
622.10425	82.6
622.85376	28.7
626.19836	66.5
629.18280	26.3
632.44940	18.4
635.29108	144.2
637.93225	16.7
640.17859	47.9
641.35974	356.3
644.14618	54.0
645.42279	12.1
646.23071	29.7
648.38525	109.4
651.42981	67.2
652.68219	25.9
653.92401	34.2
655.39673	112.3
656.33978	93.2
657.48126	29.1
658.26294	44.7
659.26093	46.4
660.82916	38.1
664.58569	45.2
666.38550	161.4
667.08478	9.0
668.37671	131.5
669.77930	23.0
671.32135	45.4
672.49927	24.9
674.22894	33.5
675.30310	26.1
677.55701	9.8
679.14319	35.2
680.21631	13.8
681.28918	49.7
684.52124	75.1
685.47675	299.3
686.26648	130.2
687.52283	32.9
690.17590	41.9
691.02228	23.8
692.22394	73.4
694.50574	98.7
695.22162	17.9
697.25659	42.7
698.18982	19.7
699.56342	28.1
701.43481	104.5
702.53888	212.0
703.47150	82.3
704.39270	218.6
705.41669	349.5
706.38898	284.7
707.18365	19.3
709.41797	208.5
710.37823	110.5
713.24548	26.5
714.52655	38.9
716.62354	37.9
717.37939	33.6
719.24731	24.2
721.15503	527.9
722.38867	180.9
723.28558	120.1
724.33636	89.7
725.48059	67.4
726.55914	46.9
727.34058	969.4	y (7) (1+)-P
728.27698	504.7
729.39490	232.2
730.40332	19.2
732.40601	25.5
733.81421	89.5
735.01282	61.5
735.64722	51.4
736.25916	17.9
736.96423	13.6
738.07111	169.2
739.29480	552.1
740.85162	100.4
741.48059	115.9
742.32483	62.8
743.16589	56.3
745.34546	37.1
746.35950	44.3
749.05280	236.7
750.20618	124.6
751.85461	58.5
753.17511	233.4
754.11768	96.0
755.06573	155.5
756.05176	90.8
757.25085	355.6
758.28101	133.4
759.06201	112.0
759.92798	24.8
761.29016	77.0
762.26483	23.6
764.11261	28.3
765.72681	43.6
766.94641	27.6
768.55408	42.5
769.27460	77.9
770.41711	67.2
771.16876	226.5
772.21448	115.0
773.18494	92.9
774.31012	96.3
776.57684	38.2
778.40051	155.0
779.16943	70.1
780.18640	89.3
781.27362	58.2
782.35974	29.9
785.04675	100.7
785.96069	289.2
787.27173	366.4
788.11963	93.0
789.23157	104.5
789.84656	37.1
792.29626	34.4
793.15369	192.2
794.48657	141.1
795.48499	72.1
797.13855	169.4
798.27856	190.5
798.94226	117.0
800.21436	152.4
800.85327	27.8
803.61987	32.2
804.32104	306.7
805.22559	173.5
806.62134	139.2
807.32361	226.4
808.30078	118.5
809.70667	154.5
810.39856	156.2
811.27747	134.7
812.21130	92.3
813.30737	76.8
813.94971	61.5
814.55237	161.0
816.29797	76.6
818.39050	442.5
819.68042	330.6
820.97009	120.7
822.28870	1007.6
823.63440	447.0
825.28735	4152.8	y (7) (1+)
826.26086	1154.4
827.77246	102.1
828.56982	65.0
830.34985	13.6
831.40942	80.3
833.01990	115.0
833.77734	45.4
834.48499	8.3
836.35156	122.9
838.04541	24.6
839.60632	396.1
840.37207	801.3	b (18) (2+)-NH3-P, b (18) (2+)-H2O-P, b (9) (1+)-H2O
841.55017	523.8
842.59802	752.5	y (17) (2+)-P, y (16) (2+)
843.47839	197.6
844.46362	58.9
845.40479	110.3
846.12708	86.3
847.16821	19.3
848.41650	38.7
849.64392	29.1
851.43079	23.4
853.47351	63.5
854.33643	70.0
856.27588	212.1
857.31262	80.1
858.36047	665.1	b (9) (1+)
859.40771	380.1
860.69836	85.5
861.38391	57.3
862.25305	115.9
863.61621	64.9
864.79480	212.4
865.47888	45.6
869.32043	212.4
870.32886	64.8
871.73621	31.8
873.60889	519.8
874.49365	110.5
875.71863	88.4
876.52124	95.9
877.36658	89.7
878.34558	18.9
879.43787	51.2
880.31604	49.0
881.61316	207.9
882.42590	106.0
883.28625	65.1
884.02283	19.5
885.31995	53.8
887.41992	203.2
888.33838	118.1
891.36340	1490.9	y (17) (2+)
892.39722	417.9
893.62708	474.4
894.62378	201.8
895.39050	135.5
896.72681	115.7
897.46228	63.4
900.32666	282.9
901.58032	104.1
903.58997	25.8
904.42261	62.4
906.71167	202.9
907.36804	190.3
909.26245	1657.0
910.14587	430.2
912.25256	1047.1	y (8) (1+)
913.24695	260.6
914.56995	62.4
915.60095	318.5
916.76587	102.3
919.12219	132.2
919.83813	172.4
922.53516	163.4
924.13159	104.9
925.28137	209.3
926.62317	510.1
927.34326	1567.4	b (10) (1+)-H2O
928.15564	414.1
929.13025	372.0
929.78198	53.2
930.68152	359.8
931.57690	54.4
933.05298	207.7
933.76929	65.1
934.63562	86.2
936.93982	74.8
938.14856	227.5
939.23340	100.6
940.72620	70.1
942.01538	826.0	y (18) (2+)
942.63635	393.8
943.49463	83.8
945.28040	1447.7	b (19) (2+)-H2O, b (10) (1+)
946.44116	488.6
947.50891	484.4
948.30676	150.7
949.40625	49.7
951.47009	235.5
952.68750	135.7
953.45630	16.2
955.21082	113.9
956.48120	102.1
957.23816	135.4
958.10156	25.3
960.66895	1201.0
961.52710	1153.1	[M+2H] (2+)-NH3-H2O-P
962.83960	252.2
964.36511	55.2
967.35303	206.9
968.61987	380.8
969.69861	2334.2	[M+2H] (2+)-H2O-P, y (19) (2+)-NH3
970.58032	1833.5	[M+2H] (2+)-NH3-P
971.53369	151.1
972.39795	171.8
973.22485	79.9
974.06543	154.5
974.77368	16.2
976.62170	70.1
977.51965	483.3
978.31677	3147.3
979.29956	11145.9	[M+2H] (2+)-P
980.62366	282.8
981.43115	69.5
982.31262	168.9
983.12573	275.6
984.48804	136.3
985.65417	324.4
987.11194	312.7
988.26501	339.7
989.51123	560.6
990.62280	202.0
991.91541	516.2
993.14001	124.8
994.15149	406.6
995.30237	267.8
996.26440	456.1
997.13062	226.2
998.20325	250.7
999.06421	17.5
999.92859	128.7
1001.13281	1120.2
1002.05872	465.3
1002.84631	12.6
1003.87207	35.2
1004.52747	117.1
1005.54260	56.6
1006.25366	66.7
1007.19580	122.6
1008.19360	401.8
1008.94006	590.5
1009.76636	3859.9	[M+2H] (2+)-NH3-H2O
1010.59070	3073.6
1011.40210	215.5
1012.47021	1567.2	y (10) (1+)-P
1013.41406	1353.5	y (9) (1+)
1014.51465	569.0
1015.49243	19.5
1017.76685	97.0
1019.39258	42.9
1026.72192	34.7
1030.23914	26.6
1035.51636	32.0
1040.77405	62.7
1042.28992	80.9
1044.32178	5.2
1045.50049	47.6
1046.46497	15.9
1050.29419	16.9
1052.06970	42.1
1053.63257	6.7
1054.68945	171.0
1055.43774	13.0
1057.65125	56.7
1058.28760	59.1
1060.30798	67.1
1061.69873	62.1
1063.02393	10.8
1066.34106	52.5
1067.62329	142.0
1070.93286	262.1
1071.85852	142.3
1073.17651	27.4
1074.38574	324.3
1075.09888	109.4
1075.76709	83.9
1077.05444	28.8
1078.28125	232.5
1081.31433	6.7
1082.82483	150.4
1083.57910	131.1
1084.60999	86.1
1088.36548	29.8
1090.04736	197.8
1092.29370	1131.6	y (10) (1+)-H2O
1093.37329	342.5
1094.90515	83.0
1096.11401	136.5
1097.62695	117.2
1099.33862	550.6
1100.36963	488.0
1101.42737	226.0
1102.48633	167.7
1103.60657	248.9
1104.41821	38.2
1106.41162	101.2
1107.23657	238.7
1108.32971	180.7
1110.37036	7064.6	y (10) (1+)
1111.37085	2637.9
1112.34363	161.5
1114.42065	123.6
1116.60620	145.9
1117.48889	159.2
1118.53784	26.8
1119.30554	15.9
1120.32666	149.7
1121.32385	216.0
1122.23425	11.0
1123.29578	34.3
1125.56116	147.3
1126.42297	115.7
1127.40442	58.5
1129.37122	371.3
1130.32935	51.9
1135.25415	217.5
1138.14404	61.3
1140.72107	27.3
1142.81958	69.1
1143.47302	309.4
1144.38025	168.0
1145.07446	69.2
1147.65222	235.4
1150.15173	109.7
1151.47314	102.6
1152.24023	43.3
1153.79309	126.8
1154.63538	154.5
1158.13086	318.5
1158.91748	216.8
1159.56116	45.6
1160.20581	21.5
1161.30420	71.4
1162.18555	45.8
1164.73206	42.9
1165.58301	10.4
1166.38245	9.8
1167.45386	530.1
1168.61902	356.0
1169.70215	68.9
1170.94543	352.2
1173.71948	202.1
1176.25708	320.6
1177.46851	186.8
1178.69580	86.5
1179.58496	703.3	y (11) (1+)-H2O
1180.66919	183.6
1181.89465	104.1
1183.04443	127.2
1183.71143	8.2
1184.40674	9.0
1185.31470	341.6
1186.05322	178.5
1187.26709	41.4
1189.42578	204.9
1191.63147	275.0
1192.56799	32.9
1194.31177	675.2
1195.32153	367.6
1197.39734	3004.4	y (11) (1+)
1198.52686	920.8
1199.49585	186.7
1200.50818	241.8
1201.43628	66.3
1202.90771	120.2
1203.57935	15.7
1204.50952	23.6
1205.69385	20.7
1206.88757	79.7
1207.98706	182.6
1208.79565	11.5
1209.96936	115.9
1211.29358	13.0
1212.33813	1253.9	b (13) (1+)-H2O
1213.45947	494.0
1214.30225	183.0
1217.55957	367.9
1218.39917	52.3
1219.05798	44.5
1219.81995	33.0
1222.66174	58.8
1223.30518	184.0
1224.21692	19.7
1226.63354	84.2
1227.74805	44.6
1229.19897	587.7
1229.85962	50.9
1230.47559	1505.4	b (13) (1+)
1231.53931	414.1
1232.62634	184.1
1235.01221	108.7
1236.28223	135.6
1237.16882	43.2
1238.38123	64.8
1240.23621	8.3
1242.61145	60.2
1244.85632	160.4
1245.57251	30.9
1246.40576	35.2
1247.34143	66.8
1248.48645	124.1
1249.27637	13.1
1250.27612	11.6
1254.87231	60.3
1255.54773	55.7
1257.74097	268.2
1258.70349	167.9
1260.26721	64.0
1261.14124	93.5
1262.23413	235.2
1264.80054	35.5
1265.88464	27.0
1266.76062	371.4
1267.41870	302.5
1270.60352	14.6
1271.94983	94.7
1274.42896	59.0
1275.17310	84.4
1277.22681	18.2
1278.73120	111.8
1280.49426	213.3
1282.29419	343.8
1283.46680	163.4
1285.12378	154.7
1285.84839	61.4
1287.61060	108.5
1288.44849	67.5
1290.70056	61.2
1291.40454	7.5
1292.58667	115.3
1293.36572	96.1
1298.36768	1996.8	y (12) (1+)
1299.50342	991.1
1300.46301	23.5
1301.99963	61.4
1304.33691	129.8
1306.12439	100.0
1307.36731	47.5
1309.30469	37.9
1309.98596	49.7
1311.37512	44.4
1312.62439	172.8
1313.50330	29.3
1314.43201	52.5
1315.45215	17.4
1322.18030	28.2
1327.53601	133.9
1328.48047	12.3
1329.75525	100.9
1330.60425	74.4
1331.22620	66.0
1331.83704	12.1
1332.54822	32.7
1340.76501	64.8
1345.50635	12.9
1347.04846	279.3
1349.08252	200.1
1350.46619	115.2
1351.33008	62.5
1352.32312	52.7
1355.68811	200.9
1356.37610	19.4
1357.49255	102.4
1358.27893	59.8
1363.06189	56.3
1363.96765	27.3
1365.56909	169.2
1366.43359	72.6
1368.53430	12.1
1369.84216	41.9
1371.69983	144.6
1372.30481	46.5
1373.17810	172.4
1374.23914	107.7
1375.07556	124.2
1376.88428	23.1
1378.78455	17.2
1380.65149	61.2
1381.38684	116.1
1382.29077	62.8
1387.18152	46.0
1392.57275	101.6
1393.54761	48.2
1394.63867	73.4
1396.15051	16.5
1397.39636	469.8
1398.68542	154.9
1399.75110	82.6
1401.08142	86.0
1403.02405	25.3
1408.28308	104.6
1410.51440	778.2	y (14) (1+)-P
1411.64819	874.5	y (13) (1+)
1412.49243	120.9
1413.40906	86.1
1414.51941	112.3
1415.67493	41.0
1418.36438	16.2
1421.52576	40.7
1426.48499	51.3
1427.68726	48.3
1428.69519	17.7
1429.70129	43.2
1431.76294	44.8
1432.63464	63.9
1435.34839	101.2
1436.99756	26.5
1437.68188	11.6
1440.28979	12.3
1442.76233	68.2
1443.63855	170.6
1444.53613	207.6
1445.47961	55.7
1449.51501	106.8
1452.24377	44.4
1453.22388	123.4
1454.30457	33.9
1462.17041	71.5
1463.44299	18.8
1464.37292	122.1
1467.59265	23.8
1469.17188	27.2
1472.44177	73.1
1473.77026	45.3
1474.68396	56.8
1478.20361	16.7
1479.24805	12.7
1480.35461	117.9
1481.15930	11.3
1485.48279	71.7
1487.24817	45.7
1489.37732	8.2
1490.49072	764.7	y (14) (1+)-H2O
1491.48560	257.0
1492.64355	9.5
1493.94690	23.8
1496.12610	42.8
1497.52600	80.9
1498.29358	132.7
1499.47314	128.9
1500.51843	194.6
1501.46033	275.0
1502.24060	265.8
1503.40137	101.3
1504.92786	51.7
1508.52002	4719.0	y (14) (1+)
1509.53577	3026.0
1510.72424	130.0
1512.40710	223.4
1513.52747	163.4
1515.51208	154.4
1516.47229	225.9
1517.52515	6.7
1521.82617	22.0
1522.81189	25.8
1527.50269	30.4
1529.00732	24.3
1530.70740	31.5
1531.71387	113.0
1532.61096	27.6
1534.30457	11.4
1536.00720	25.9
1536.90784	24.3
1537.67786	6.0
1539.28748	11.5
1539.91504	12.9
1541.01038	178.7
1542.37732	197.5
1548.41309	46.7
1549.33569	24.7
1552.05920	40.6
1557.73511	193.4
1558.39307	81.4
1559.27319	84.4
1560.10803	120.6
1560.72864	43.9
1561.68445	63.7
1565.42102	164.8
1566.61389	8.5
1567.97864	189.8
1569.10400	30.7
1570.31421	9.3
1571.45508	43.0
1572.35876	37.6
1574.63782	49.3
1577.44067	334.9
1578.54626	140.4
1584.67078	219.1
1585.62280	121.5
1587.67126	23.8
1588.66528	28.9
1592.16199	59.9
1592.81360	97.4
1593.64539	104.2
1594.83240	57.6
1595.46558	1011.6	y (15) (1+)
1596.59741	847.5
1597.82678	58.5
1598.65051	24.9
1599.49475	135.3
1601.58472	27.4
1605.33081	80.9
1606.73450	40.6
1607.61597	83.4
1610.48352	538.7
1611.66907	389.6
1612.64099	71.5
1616.45398	36.8
1617.15466	19.7
1628.55530	842.6	b (17) (1+)
1629.70374	379.3
1630.35864	330.0
1637.44214	45.3
1639.76343	37.6
1644.17322	39.6
1646.11157	54.4
1646.87708	70.5
1650.25122	67.5
1652.13318	69.8
1653.91077	22.8
1660.36499	9.0
1661.90784	84.7
1662.90125	28.7
1664.61255	59.8
1665.78235	102.8
1669.45471	41.4
1679.78064	69.1
1680.60339	67.3
1682.45825	924.6
1683.51941	1220.5	y (17) (1+)-P, y (16) (1+)
1684.32385	143.2
1685.62036	36.8
1686.42810	54.4
1687.75024	28.0
1688.43201	136.0
1697.67517	200.6
1698.98267	11.1
1710.72400	36.8
1712.35364	17.7
1713.55554	63.0
1720.60999	9.8
1728.11438	28.4
1730.43665	117.0
1742.65369	19.6
1743.58948	55.2
1745.12195	15.4
1746.04175	28.3
1747.46472	42.0
1760.29553	10.5
1761.42542	98.9
1763.72192	89.5
1766.50745	29.2
1768.64075	17.9
1777.67493	72.6
1778.62561	9.8
1780.83069	34.1
1781.59998	55.6
1782.36511	7.7
1785.78528	31.4
1787.03882	59.5
1787.69373	50.5
1789.88977	76.1
1791.27844	9.0
1793.53503	95.5
1795.43042	6.7
1803.47888	23.4
1810.58569	169.1
1811.65393	269.3
1812.60706	95.7
1840.44299	15.4
1845.40076	8.9
1860.32825	25.7
1878.13403	25.1
1879.54016	31.4
1890.88879	110.4
1891.85181	97.3
1892.60620	11.5
1895.59631	24.6
1902.18909	36.8
1908.29419	61.9
1908.90295	169.5
1909.90735	203.7
1910.84558	10.8
1926.35815	20.0
1959.64172	21.7
