# Supplementary material for: Phosphoproteomic Analysis of Platelets Activated by Pro-Thrombotic Oxidized Phospholipids and Thrombin
Source: PLoS One. 2014 Jan 6;9(1):e84488. doi: 10.1371/journal.pone.0084488 (PMC3882224; doi:10.1371/journal.pone.0084488)
Supplement: Annotated Spectra S5 — (ZIP) [file pone.0084488.s008.zip › TATVSSPLTSPTSPSTLSLK_-9_2_89497.txt]

m/z	i	matches
290.40994	56.4
298.07007	47.2
301.30405	12.6
302.36499	25.8
304.13565	50.1
306.00717	18.0
310.29474	44.7
311.26758	34.3
312.32562	26.2
313.21790	27.0
314.20840	17.7
322.26175	21.6
323.10339	30.6
325.43448	130.7
327.17038	61.5
329.21973	92.5
329.84259	48.9
335.29382	115.7
339.29861	35.7
340.82443	91.4
341.45996	47.4
342.14816	21.5
344.32275	38.1
346.87024	13.5
347.60107	71.0
349.23718	45.5
350.08545	22.5
351.09796	115.8
352.91516	48.3
354.75830	222.3
355.46011	244.1
356.36023	24.8
357.41534	30.0
359.14734	93.6
367.39249	9.9
373.25507	47.1
376.16309	12.6
378.12708	16.2
379.08459	14.4
381.30035	14.4
387.43109	45.1
389.30301	65.4
390.09698	81.1
391.26282	71.7
394.08563	129.0
395.23193	104.5
396.10013	59.2
397.28442	27.8
397.97406	73.3
399.00195	43.6
400.27344	59.9
405.85318	100.3
408.18793	19.8
410.60385	52.0
412.30869	306.6
413.51038	74.6
414.42603	100.1
415.23599	23.5
418.32263	33.4
419.61588	58.1
421.32343	41.4
423.19958	53.8
424.24289	122.3
425.16104	18.6
427.26093	817.3	y (3) (1+)
428.15915	140.6
430.03345	38.6
431.12817	15.8
433.39233	63.4
435.30484	57.2
437.33261	80.4
438.30148	94.6
439.13181	20.6
440.16071	6.6
442.18408	186.5
443.33420	115.8
447.56128	54.9
449.34528	67.9
451.24350	9.1
455.44879	11.7
456.34039	25.2
457.39084	52.0
458.27136	37.6
459.17285	96.4
460.16208	284.4
461.15958	118.1
466.09851	172.4
467.47949	40.3
468.33105	53.9
471.87228	34.9
474.15482	86.4
474.97827	11.4
476.39154	292.3
477.45313	48.3
482.81094	34.4
483.53183	30.4
484.26074	125.1
485.45123	144.6
486.52948	84.9
488.15216	48.2
493.08459	460.3
494.20996	122.4
495.48169	18.2
496.49304	29.9
497.63605	76.9
499.20877	9.8
501.33319	39.1
502.03204	14.1
502.98691	63.6
503.71252	88.1
507.12222	13.2
510.54181	93.9
511.21960	948.2
512.20459	151.8
513.12488	32.1
519.43433	51.5
521.32013	61.9
522.53674	58.4
524.30402	18.7
524.99817	25.4
526.18579	37.9
529.23260	869.1	b (6) (1+)-H2O
530.23560	172.5
531.27795	171.0
532.67108	66.8
534.34705	45.3
536.07117	55.6
537.08972	73.0
538.18127	118.4
539.34503	85.4
540.28979	234.3
541.49939	16.3
542.50427	29.5
543.15430	127.3
544.29034	69.2
547.14868	386.8
547.96558	50.2
549.15448	10.2
551.56201	142.5
553.33997	63.7
554.59070	34.9
555.47400	157.0
556.47900	61.4
557.39917	81.1
559.47784	77.0
563.25500	80.4
566.23688	24.3
571.90198	123.1
573.16125	54.8
574.27423	50.0
577.31445	34.4
579.37000	121.1
580.26782	89.6
581.48218	96.5
582.45166	38.5
584.23181	26.0
585.42590	107.9
586.14697	24.3
587.19684	95.4
588.27856	39.4
590.13684	43.9
591.25250	866.7	y (11) (2+)-NH3, y (12) (2+)-H2O-P
592.54144	170.5
594.24243	11.1
594.90979	55.3
598.08276	108.7
601.01831	9.9
603.83447	38.3
604.44641	87.9
605.25098	192.3
606.61133	64.7
608.33130	106.3
609.34943	97.5
612.07996	8.1
613.39172	61.0
615.47803	58.9
616.17773	13.4
617.47864	48.0
619.83618	48.1
620.54590	17.8
621.14856	85.8
622.15991	256.9
623.12799	177.8
624.13538	105.0
626.47888	24.2
627.26965	51.8
628.43439	117.1
629.77899	31.3
630.49591	27.2
632.55164	30.6
633.22717	67.5
637.84357	50.6
640.25537	160.7
641.27710	99.9
644.46832	60.1
649.13354	36.2
650.66846	142.8
654.36603	32.2
655.38757	61.4
656.57117	374.8
657.34137	35.0
658.50012	270.6
659.50507	58.1
665.10486	40.3
666.40948	29.9
667.57947	17.0
668.21643	28.8
669.07043	83.1
670.39459	32.3
671.44885	39.4
672.30225	127.6
673.14996	59.3
675.40173	82.0
679.37390	47.5
681.17407	95.8
682.01862	20.7
683.22839	63.1
684.41632	150.6
685.31415	107.7
686.44086	197.4
687.30206	125.3
691.20605	97.3
693.61279	28.5
695.30420	21.6
697.81464	137.5
699.06940	85.0
700.52228	38.3
701.61560	182.4
702.54602	14.2
703.23901	307.1
704.37183	286.6
705.15454	219.1
706.19104	233.3
707.18774	18.9
708.61914	92.5
709.34442	171.7
710.18860	282.3
711.18616	115.2
712.23944	79.6
713.41974	35.6
716.84827	66.5
718.32776	36.5
719.10718	41.1
721.33649	572.2
722.31995	264.9
723.27271	389.2
724.21112	168.9
725.10962	45.4
727.34802	1012.1	y (7) (1+)-P
728.35492	715.3	y (6) (1+)
729.50366	137.3
733.27209	13.2
735.37067	70.5
736.90417	67.8
739.16516	635.5	b (8) (1+)-H2O
740.27728	258.4
741.10181	173.3
741.96777	74.7
743.35278	25.8
745.40503	129.2
749.44989	116.7
750.05798	142.9
750.67236	58.9
753.52606	127.6
754.79639	761.1	y (14) (2+)
755.62140	277.7
757.26672	706.1	b (8) (1+)
757.98291	271.1
758.82776	84.3
759.60425	72.1
761.59937	210.6
769.13574	13.5
770.56775	247.8
771.47809	168.6
772.23792	171.2
773.05652	116.5
774.59912	44.1
775.58948	251.1
777.37341	21.4
778.52148	120.0
780.54602	140.9
781.43225	124.9
783.23608	7.1
784.07336	69.1
785.41516	146.0
786.37231	22.2
787.51331	45.0
788.19922	46.7
789.31763	380.0
790.40698	159.6
793.01978	102.9
794.03894	15.0
795.91748	71.0
796.85901	138.3
798.54041	929.8	y (15) (2+)
799.60608	187.4
801.15686	30.8
803.16479	95.5
804.28833	542.8
805.37964	200.2
806.20032	46.3
807.32764	563.4	y (7) (1+)-H2O
808.85266	173.3
809.84558	109.1
810.83032	396.5
811.55286	72.8
812.69104	98.9
813.42200	197.4
814.49890	93.7
815.16370	44.9
816.16248	79.6
817.13831	26.7
818.37085	205.1
819.33789	158.4
820.23254	120.3
822.21973	1073.9
823.28088	674.2
824.09082	436.7
825.35950	5965.8	y (7) (1+)
826.29211	1662.6
827.40356	196.3
828.37952	168.7
829.88757	27.0
830.57727	52.9
831.36426	146.7
832.46399	131.3
834.53015	90.7
835.43359	167.2
836.07178	65.4
837.36047	42.1
838.35876	57.4
840.17957	1652.0	b (18) (2+)-H2O-P, b (9) (1+)-H2O, b (18) (2+)-NH3-P
841.54224	637.6
842.44055	956.2	y (17) (2+)-P, y (16) (2+)
843.79712	382.9
844.58484	97.3
846.37439	165.1
847.49731	55.2
848.28821	151.2
849.42041	22.5
852.74072	120.7
855.21326	64.5
856.28223	19.6
858.40320	657.2	b (9) (1+)
859.50500	231.1
861.11731	55.6
862.69446	53.2
863.71484	52.8
865.03296	140.9
866.12329	79.9
867.34509	115.9
868.07141	39.2
869.96338	115.8
872.05823	71.4
872.80737	36.7
873.86621	263.9
874.62122	94.5
876.22803	12.4
877.95593	39.4
879.10217	99.0
880.09363	99.1
882.31665	106.4
883.31238	219.4
884.38770	73.2
885.16321	137.3
887.08997	495.8
888.13794	311.8
889.04517	33.9
891.31372	1460.5	y (17) (2+)
892.32727	792.0	y (18) (2+)-P
893.48096	91.2
894.48816	146.7
895.24988	137.5
896.48816	61.8
897.33118	54.4
898.65283	146.6
899.44519	34.9
900.35767	22.3
901.58435	167.7
902.55261	148.3
904.37402	23.1
905.15820	88.8
905.93567	121.5
906.54614	29.9
907.15784	114.6
909.21729	2798.1
910.23425	895.9
911.86926	439.3
912.48804	1194.2	y (8) (1+)
913.40625	893.7
914.32251	140.1
916.56982	108.5
917.59973	38.5
918.26941	58.1
919.40271	111.2
920.30493	150.9
922.51929	26.7
923.16296	38.9
924.18921	248.2
925.12598	66.8
927.36194	2973.1	b (10) (1+)-H2O
928.41113	999.9	y (19) (2+)-P
929.32568	592.9
930.23462	183.3
931.05652	126.9
931.80664	143.7
932.93665	231.2
934.12952	222.1
934.93188	205.6
935.55469	17.6
937.49011	125.1
938.22083	32.1
939.45923	366.5
940.56287	74.8
942.09082	933.1	y (18) (2+)
942.98865	593.3
944.62146	262.2
945.34155	1179.6	b (19) (2+)-H2O, b (10) (1+)
946.39380	1116.3
947.54297	594.6
948.84033	391.8
950.06384	117.5
951.63855	58.9
952.73010	313.8
953.48279	22.1
954.61572	468.7
955.23511	21.6
956.32935	451.1
957.32800	263.8
958.62854	146.4
959.36572	53.2
960.56848	1758.6
961.28491	1513.7	[M+2H] (2+)-NH3-H2O-P
961.88660	999.6
962.54810	274.9
963.63562	212.2
964.40186	87.1
967.13159	134.0
969.64844	4131.6	[M+2H] (2+)-H2O-P, y (19) (2+)-NH3
970.63269	3515.2	[M+2H] (2+)-NH3-P
971.45996	662.2
973.69922	155.2
976.37146	296.3
978.33289	4491.3
979.07104	7735.1	[M+2H] (2+)-P
979.70630	7133.3
980.50049	1275.2
981.43945	460.9
982.15405	529.1
984.06079	371.2
984.91040	98.1
985.68506	112.6
986.53247	175.0
988.41541	394.9
989.27588	427.2
990.48755	95.7
991.18884	152.2
992.19019	545.1
993.14185	92.9
994.12671	325.7
995.00586	363.6
996.20410	171.2
997.13745	138.9
998.20325	423.7
998.98560	114.8
1000.27258	259.9
1001.09717	1144.8
1002.20386	615.8
1003.06250	126.2
1003.74365	209.8
1005.33337	588.6
1006.20825	260.7
1007.10767	234.0
1008.06519	306.9
1009.20618	794.4
1010.10938	7819.1	[M+2H] (2+)-NH3-H2O
1011.07520	2460.1
1012.41199	1157.3	y (10) (1+)-P
1013.41650	1739.4	y (9) (1+)
1014.35791	595.0
1015.45349	476.2
1016.68066	177.1
1017.58459	23.5
1018.51135	170.8
1033.32422	59.4
1037.06079	19.9
1040.00610	47.5
1043.02319	132.4
1046.51331	25.8
1047.71875	50.6
1048.47852	50.4
1050.67676	148.3
1051.70813	49.3
1056.47424	136.1
1057.17871	22.1
1058.88818	29.6
1059.66931	96.3
1067.88696	37.8
1070.00464	18.6
1071.46912	26.7
1072.30518	33.4
1074.70508	253.3
1075.52563	49.4
1076.36414	34.0
1078.30420	49.2
1079.26685	38.5
1081.19934	18.6
1082.22900	145.1
1083.16785	157.4
1088.43481	178.9
1089.45923	85.3
1090.18628	46.1
1092.27759	873.6	y (10) (1+)-H2O
1092.96143	333.2
1093.66943	112.1
1094.43835	28.5
1095.37207	41.1
1096.48364	22.8
1097.29932	118.1
1099.20459	692.2	y (11) (1+)-P
1100.45911	834.6
1101.27283	73.0
1101.95361	116.4
1103.25000	11.7
1104.18970	75.1
1105.43140	50.3
1106.35352	39.1
1107.16650	230.1
1108.00903	13.4
1110.36121	9752.3	y (10) (1+)
1111.40784	4679.7
1112.42053	910.7
1113.20776	47.7
1114.44531	25.9
1115.88330	33.3
1118.98120	28.0
1120.09424	97.3
1120.84521	18.7
1122.30701	23.5
1124.29907	117.9
1125.50586	206.5
1126.45422	162.1
1127.49170	13.5
1129.19727	16.8
1130.24048	30.0
1132.89136	160.6
1133.68750	51.0
1138.39404	304.2
1141.17432	26.8
1142.61157	154.0
1143.44214	699.0	b (12) (1+)
1144.24084	121.3
1148.38330	149.2
1149.17041	110.7
1150.57739	142.3
1152.10339	72.0
1155.23950	11.7
1156.72620	23.4
1157.45740	110.2
1158.62109	32.6
1159.47998	86.9
1160.36108	96.5
1161.44910	128.0
1162.13867	48.0
1165.04028	35.7
1167.61792	334.0
1168.36169	360.1
1169.44067	134.0
1170.30347	107.7
1174.67969	29.5
1176.30835	388.6
1177.03174	135.6
1179.16370	573.8	y (11) (1+)-H2O
1180.35120	374.4
1181.00757	58.2
1181.67981	50.3
1182.72144	50.1
1183.32446	166.3
1184.26550	69.5
1185.58423	187.5
1186.43701	27.7
1189.14233	7.3
1190.84985	166.3
1191.77686	139.3
1192.47827	108.3
1194.46899	1164.7
1195.34692	892.5
1196.32886	286.4
1197.41394	3740.2	y (11) (1+)
1198.36194	1900.1
1199.57178	696.2
1200.35254	602.5	y (12) (1+)-P
1201.02368	56.1
1202.37988	136.7
1203.21741	29.9
1204.38599	66.1
1205.47705	54.4
1206.33105	38.0
1212.32043	1350.7	b (13) (1+)-H2O
1213.39600	740.6
1214.47021	163.1
1216.04871	182.8
1217.50073	77.1
1219.19714	71.4
1220.31042	9.7
1224.01111	124.6
1226.21912	10.7
1230.31897	1840.1	b (13) (1+)
1231.59375	767.3
1232.44800	140.0
1233.15051	81.6
1234.04797	40.3
1236.80762	202.3
1237.50537	24.8
1239.53088	71.9
1240.63623	67.5
1242.62085	17.2
1243.54456	23.0
1244.64075	9.9
1245.74414	32.5
1246.71704	92.1
1248.25891	298.4
1249.23975	31.0
1252.34216	102.0
1253.29517	175.8
1255.01855	72.1
1255.92822	103.3
1257.70984	37.8
1259.74084	47.1
1262.72009	159.6
1263.43701	13.5
1264.43335	84.2
1266.78052	18.9
1267.51575	112.5
1268.44275	108.2
1269.68848	9.0
1270.69177	26.8
1280.31396	214.2
1281.47253	171.7
1282.41406	186.8
1283.88220	200.4
1290.62549	121.9
1291.28943	21.7
1294.04272	30.2
1297.09106	15.3
1298.36145	2136.9	y (12) (1+)
1299.36035	1798.4
1300.56995	394.7
1301.45508	62.1
1302.32520	41.2
1304.77588	26.9
1306.38171	26.1
1308.44177	18.6
1311.11963	163.5
1312.27063	123.4
1312.92908	55.1
1314.65454	8.9
1315.53723	28.6
1317.16272	126.6
1319.43481	21.4
1327.42603	69.4
1328.50281	39.7
1329.71497	77.8
1332.29797	71.9
1334.53772	10.8
1338.43030	8.1
1340.89099	52.9
1342.47913	25.7
1343.95911	103.1
1346.34863	43.7
1347.94934	164.6
1349.35400	190.3
1350.02991	20.4
1351.17456	22.5
1354.82605	78.2
1355.58716	84.2
1359.85828	38.7
1364.23865	155.5
1365.48279	56.0
1366.92212	68.3
1371.30994	47.6
1372.60547	16.9
1375.31616	75.5
1378.16174	36.1
1380.43335	124.4
1381.07507	32.9
1382.64490	11.3
1387.39929	11.7
1392.47693	38.7
1393.78333	149.3
1395.36658	29.5
1396.89722	65.6
1397.65881	103.9
1398.73206	115.2
1399.82947	12.6
1407.39087	32.2
1410.58191	1015.0	y (14) (1+)-P
1411.61853	934.3	y (13) (1+)
1412.57678	152.6
1413.74072	109.8
1414.59375	144.0
1415.56433	75.8
1418.27600	30.5
1419.09680	15.9
1420.68262	36.8
1424.38940	18.1
1425.19348	17.1
1428.55212	27.7
1429.20166	34.9
1429.91919	94.8
1432.70154	77.1
1433.47559	54.8
1434.43030	197.4
1442.36511	35.8
1445.22668	70.4
1446.28076	162.3
1447.40723	64.6
1449.15295	60.5
1450.91101	28.2
1455.77112	29.6
1456.41199	29.8
1460.30774	118.7
1462.66797	134.9
1463.57556	59.6
1464.38708	191.6
1472.55066	89.6
1473.64856	243.2
1474.35803	94.8
1479.17151	45.2
1480.60852	13.5
1482.02405	31.4
1486.24915	49.3
1488.22058	24.5
1490.42517	472.7
1491.56848	436.1
1492.62292	67.9
1493.27002	16.9
1495.12549	46.6
1497.46106	410.4
1498.32642	190.3
1499.53113	232.9
1500.45007	14.4
1505.32788	29.8
1508.39758	4715.1	y (14) (1+)
1509.43958	3856.7
1510.47461	998.9
1511.41089	24.4
1512.15234	74.0
1513.39917	65.6
1515.37756	226.6
1516.44580	168.7
1517.42761	22.2
1519.86865	57.0
1520.70813	68.8
1526.05664	44.8
1531.47046	14.4
1532.38989	39.2
1537.50012	65.6
1548.18433	86.4
1549.63818	43.5
1550.33069	37.0
1550.98059	63.1
1555.31067	124.7
1560.93152	75.1
1561.84900	48.7
1562.63062	15.2
1563.67139	120.5
1565.36926	81.5
1566.36279	105.6
1568.68860	40.5
1572.54883	70.0
1574.52844	9.0
1575.69470	190.9
1577.54919	102.0
1578.45715	163.5
1579.29468	131.1
1581.59729	15.0
1584.71130	215.8
1585.65613	126.9
1586.65723	83.1
1591.92859	97.8
1593.03333	183.7
1594.07849	99.2
1595.03088	362.5
1595.79102	1018.5	y (15) (1+)
1596.63635	886.9
1597.43909	389.4
1599.51990	103.9
1600.74622	150.2
1601.40100	28.8
1605.37805	133.7
1606.71570	56.5
1607.71472	50.4
1609.50464	25.8
1610.46204	511.0
1611.52612	526.7	b (17) (1+)-H2O
1612.60376	92.1
1614.40942	89.4
1617.11682	50.3
1618.58606	56.0
1624.84912	9.6
1628.47559	1171.0	b (17) (1+)
1629.49512	882.1
1630.49744	517.1
1631.46191	139.3
1636.44885	33.2
1637.91907	16.2
1646.33862	63.8
1647.20190	40.8
1647.83875	14.4
1648.48450	29.4
1649.56323	19.9
1651.86462	14.4
1654.94397	16.2
1656.09973	25.0
1662.59021	84.4
1664.78345	213.9
1665.66577	172.5
1669.41199	11.7
1670.67651	33.2
1672.72229	9.0
1676.95422	29.9
1679.44128	74.1
1680.47778	138.3
1681.92834	150.8
1682.61218	833.3	y (16) (1+)
1683.67395	541.7	y (17) (1+)-P
1684.41626	187.9
1685.65125	28.9
1686.57654	144.1
1687.71948	144.9
1688.53137	183.7
1695.28625	90.8
1697.53198	108.0
1698.64771	264.2
1699.54089	146.2
1707.42908	86.8
1709.31360	25.3
1710.37463	53.1
1711.45435	40.4
1712.59094	36.8
1717.25366	23.2
1721.19604	25.2
1727.29028	88.6
1732.73181	14.4
1733.43420	26.9
1739.19067	28.7
1746.22913	44.6
1759.19763	32.4
1760.33997	36.6
1763.68250	34.2
1765.49451	91.7
1766.59790	104.9
1768.51489	19.5
1775.53870	58.9
1776.74402	76.1
1777.34998	12.4
1778.31946	60.2
1785.10181	21.4
1792.84753	130.0
1794.78674	27.6
1795.55969	86.0
1796.58569	22.3
1801.11560	18.0
1806.43481	12.7
1810.74048	270.8
1811.45642	253.3
1812.68518	158.4
1856.77515	38.7
1861.30286	16.0
1864.46545	55.6
1872.67847	88.5
1873.34888	6.5
1874.82117	52.7
1890.71155	231.1
1891.86108	36.9
1897.79419	18.9
1901.65564	46.5
1904.82141	42.5
1908.27954	50.1
1909.13098	94.0
1909.77991	207.0
1910.50720	65.8
1911.92358	29.5
