# Supplementary material for: Phosphoproteomic Analysis of Platelets Activated by Pro-Thrombotic Oxidized Phospholipids and Thrombin
Source: PLoS One. 2014 Jan 6;9(1):e84488. doi: 10.1371/journal.pone.0084488 (PMC3882224; doi:10.1371/journal.pone.0084488)
Supplement: Annotated Spectra S5 — (ZIP) [file pone.0084488.s008.zip › TATVSSPLTSPTSPSTLSLK_-12_2_85990.txt]

m/z	i	matches
289.85568	40.1
298.13626	42.0
300.21381	32.1
304.20087	7.0
306.21210	23.0
308.19122	29.3
309.15094	22.7
315.98456	23.5
324.92438	11.1
327.12024	58.0
329.33765	161.7
330.02823	35.4
332.90338	72.5
336.09332	58.5
337.10965	14.4
339.06039	50.1
340.84024	76.8
343.37350	122.2
346.72385	35.1
347.41794	25.0
350.46201	76.9
351.23325	19.3
354.92120	78.1
355.94330	38.3
357.21448	109.0
359.02344	20.8
369.24969	37.4
373.24768	142.8
375.27844	44.8
381.02036	8.6
386.20538	42.8
389.80542	96.5
390.49924	14.9
394.25128	43.2
394.97855	164.6
397.01059	18.4
399.36774	21.4
400.33575	43.9
401.33972	9.5
403.45911	22.2
405.20920	164.5
406.29620	54.2
407.12012	71.7
408.06006	22.2
412.16809	312.5
413.43652	22.5
414.31360	101.4
415.41281	22.3
416.44824	24.3
417.09436	10.3
418.28006	201.6
420.49136	104.0
423.42035	65.8
424.25134	161.4
426.41269	24.9
427.39044	618.8	y (3) (1+)
428.49768	143.9
430.40488	24.2
435.21655	18.5
438.79019	92.0
439.97821	45.1
441.70099	138.0
442.35101	208.4
443.31360	60.0
444.46490	28.8
445.17633	54.2
446.16138	14.4
448.37021	13.6
450.19678	122.5
453.24847	14.2
454.28326	33.0
454.90665	46.1
456.08569	60.3
458.08020	57.5
460.18680	179.6
460.85040	44.1
463.57126	14.4
465.10516	30.8
466.32404	92.8
468.14209	66.5
472.38788	18.4
475.12045	49.5
476.32349	451.7
477.42212	34.3
478.17850	14.2
479.11581	35.5
483.17245	52.6
484.03186	108.2
486.35458	87.8
488.02158	84.2
490.51636	45.9
492.99051	244.0
494.08533	124.9
495.57376	29.7
501.46643	63.4
502.16644	8.5
504.08981	33.4
506.22595	48.6
507.18005	53.1
511.25616	995.8
511.99747	119.9
513.34253	18.4
514.00299	15.1
515.22461	50.5
516.54346	31.3
517.39966	69.1
518.66406	23.3
521.30542	87.8
522.16205	76.9
524.27710	48.6
525.18152	72.7
527.35681	26.3
528.47009	82.8
529.14929	579.5	b (6) (1+)-H2O
530.20544	190.2
531.48169	96.0
532.31055	38.8
534.29968	56.5
535.06763	103.3
536.61792	99.6
537.51001	21.6
540.11145	159.5
540.94360	38.0
543.27356	122.3
544.27673	92.8
547.22382	354.1
548.36584	105.0
549.33173	151.3
551.32104	50.7
552.36963	21.5
553.10333	65.4
553.91833	41.6
554.70087	116.7
555.41687	62.5
561.08716	22.5
565.26709	27.5
567.51324	16.7
568.45074	22.6
570.56445	14.4
571.19495	97.9
573.34131	26.2
574.49658	19.9
577.02710	37.4
578.17114	74.8
580.36755	115.9
582.68591	17.7
585.40076	84.0
586.48438	104.8
588.35565	26.0
589.09735	6.2
591.25867	546.9	y (11) (2+)-NH3, y (12) (2+)-H2O-P
592.28455	180.6
594.13599	45.7
595.18054	41.3
596.04919	42.0
598.13770	52.0
599.14832	26.6
601.27405	31.7
602.71838	16.4
603.55127	102.8
604.26801	76.9
605.15118	44.4
606.21167	9.5
607.30310	16.5
609.01904	75.9
611.11108	42.9
612.41711	85.1
615.22900	31.4
616.28186	23.9
620.68604	60.8
621.99878	328.5
623.21759	154.7
624.46259	7.8
626.64893	81.7
628.18091	50.6
630.16425	56.3
631.15662	22.7
632.16321	16.2
634.25861	55.7
636.37384	66.1
637.43170	101.6
638.20233	83.0
639.40405	15.2
640.43304	48.8
641.48578	320.7
642.47070	8.0
644.36121	189.1
645.36908	85.4
646.55164	45.6
647.18640	31.5
648.47430	120.7
649.54828	98.2
650.24359	68.2
651.11920	21.5
651.92798	47.1
653.12683	10.7
655.20624	163.7
655.99963	112.5
657.07397	128.6
658.29431	16.4
659.14905	46.7
661.97247	14.4
665.23157	32.5
666.28247	80.0
667.25092	100.5
668.52203	70.2
669.25818	11.8
670.78333	22.3
673.16144	21.4
674.31720	269.9
679.15967	16.0
681.13257	39.5
682.27783	33.0
683.77936	65.2
684.54639	43.1
686.13416	169.0
687.36914	34.7
687.97583	33.4
688.84100	10.9
691.17847	67.9
691.87305	56.8
692.67340	23.4
695.01624	66.6
696.80939	25.1
698.20837	122.2
699.64368	110.2
700.55798	42.2
701.26215	36.6
702.06616	88.6
703.27063	254.4
704.49158	350.4
705.57092	213.6
708.48102	163.9
709.31812	268.2
710.59814	124.2
711.26941	10.3
712.09705	43.9
713.11237	11.1
716.69629	153.6
717.36115	55.4
719.80566	42.8
720.74841	314.8
721.37579	280.1
722.25806	87.0
723.15045	150.5
724.39886	33.4
725.14197	11.9
727.44086	960.5	y (7) (1+)-P
728.43604	449.7
729.26898	65.9
731.48706	43.8
735.42377	115.4
737.16052	82.5
738.54614	53.5
739.33801	487.0	b (8) (1+)-H2O
740.39154	351.8
741.09375	158.6
743.48492	39.4
745.12415	162.5
746.36475	199.9
748.69067	90.7
749.76563	161.8
750.63770	25.9
751.27484	116.0
753.31458	124.7
754.51001	360.4
755.43121	455.0
756.65753	146.7
757.32117	434.4
758.08850	214.1
758.74188	260.7
759.55896	111.1
760.35510	12.5
761.84351	462.1
763.18738	66.2
766.13019	19.1
767.16266	96.9
768.51105	72.6
769.62286	70.0
771.22559	337.7
772.39264	220.8
773.12848	79.8
775.45996	118.9
776.30963	102.1
778.25647	127.3
779.46613	53.8
780.63574	67.2
782.71875	24.9
783.99219	84.6
786.17139	99.6
786.82056	71.6
787.42224	123.1
788.60876	113.1
789.67944	132.1
791.93921	88.2
792.65271	70.1
794.21472	102.6
796.30615	129.2
797.59851	145.4
798.44092	643.1	y (15) (2+)
799.49365	6.3
800.91040	208.4
801.60474	19.7
804.08118	516.3
805.04260	206.1
806.50342	54.5
807.43494	318.0
808.35205	46.3
809.05359	87.9
810.17090	264.8
811.51501	90.1
812.42810	68.3
813.35327	21.3
814.11914	204.4
814.79517	38.2
815.64966	46.1
817.01697	56.0
818.35315	475.1
819.13147	151.6
820.07312	110.4
822.25818	1024.9
823.26172	320.6
823.96765	79.4
825.27893	4964.8	y (7) (1+)
826.43591	1245.9
827.45142	93.5
828.27637	20.9
829.10632	75.8
830.44397	87.8
831.90417	85.2
833.02930	47.0
833.66394	27.7
835.35889	26.4
836.30859	58.9
837.26660	30.1
840.25696	924.4	b (18) (2+)-NH3-P, b (18) (2+)-H2O-P, b (9) (1+)-H2O
841.60364	542.1	y (16) (2+)
842.40088	233.4
843.09412	45.0
844.12280	442.0
845.06006	68.0
846.30188	104.5
847.48828	243.1
848.86401	75.4
851.24438	87.4
853.11230	47.0
855.55078	62.6
856.53503	66.5
858.43640	660.3	b (9) (1+)
859.35693	210.5
860.42493	224.9
861.24329	7.6
862.71716	27.9
864.39856	253.7
866.08118	48.6
866.68958	49.7
868.04346	104.3
869.20740	147.7
869.98523	60.7
871.54736	268.2
872.66699	143.1
873.79736	399.2
874.85461	161.3
876.53552	65.4
877.86768	35.5
879.01501	122.9
881.57190	77.4
882.59863	420.5
883.88928	431.8
885.30457	92.6
886.36401	162.9
887.23621	213.1
887.97766	177.5
888.59717	20.9
891.25281	1469.7	y (17) (2+)
892.11914	565.0
893.09778	276.7
893.93738	256.0
894.62866	44.1
895.71863	268.5
896.90881	163.3
897.85107	193.7
899.27185	91.4
900.33606	339.9
901.33948	110.2
902.02368	55.9
904.41174	72.3
905.70874	168.1
906.42993	93.3
907.57178	120.2
909.24683	2216.7
910.42297	952.4
912.27856	1383.5	y (8) (1+)
913.31067	480.7
914.29553	28.3
915.18713	159.9
917.57385	111.9
918.33655	98.9
919.27649	118.3
920.00635	169.8
920.61316	81.1
921.43652	49.9
922.24182	76.2
922.85461	8.6
924.10339	292.2
925.08936	87.8
927.26855	2521.1	b (10) (1+)-H2O
928.32166	824.0	y (19) (2+)-P
929.43091	388.4
930.40918	143.9
931.33521	189.7
932.21594	14.8
933.16492	160.7
933.79382	181.8
934.90918	48.5
936.05261	28.2
937.46179	48.5
938.53430	82.6
939.27698	131.4
940.80688	44.6
941.74817	526.2	y (18) (2+)
942.57532	234.7
943.76953	249.7
945.43542	1442.7	b (19) (2+)-H2O, b (10) (1+)
946.42664	651.3
947.58398	679.6
948.28259	155.7
949.39722	73.3
951.85010	589.8
952.58826	71.3
953.88586	88.6
954.58496	97.0
955.18982	152.9
956.07312	104.0
957.02563	66.6
958.08728	85.2
959.62085	167.7
960.82397	1289.2
961.61462	1897.0	[M+2H] (2+)-NH3-H2O-P
962.91504	338.5
964.07104	195.8
964.81653	273.7
965.75671	91.1
966.90479	106.1
969.18164	3541.0	y (19) (2+)-NH3, y (19) (2+)-H2O
970.15857	3429.7	[M+2H] (2+)-H2O-P, [M+2H] (2+)-NH3-P
970.93103	540.0
972.46423	160.3
973.50391	197.0
974.22095	140.9
975.17847	21.8
976.62402	290.9
977.77197	2181.5	y (19) (2+)
978.71924	6893.3
979.42957	8911.5	[M+2H] (2+)-P
981.06641	551.3
982.43372	353.8
983.43042	448.9
984.39917	125.5
985.56567	40.4
987.08496	74.2
987.98145	263.9
988.95422	236.1
989.70398	38.4
990.59082	176.7
991.64038	342.9
992.36011	309.9
993.11584	20.6
994.29126	209.2
994.89990	344.7
995.58789	334.0
996.69312	247.9
997.56348	306.2
998.40869	28.1
999.25940	14.4
1000.77930	802.3
1001.57861	1235.6
1002.42676	14.3
1004.20605	80.6
1004.97485	264.7
1005.88049	311.1
1006.57385	145.4
1007.38892	6.9
1009.28516	1535.0
1009.90332	3541.6
1010.59937	4987.1	[M+2H] (2+)-NH3-H2O
1012.46460	1543.9	y (10) (1+)-P
1013.30786	1104.7	y (9) (1+)
1014.14331	256.5
1014.79517	128.2
1017.07800	97.9
1017.77380	113.9
1019.08447	26.2
1026.65173	23.5
1027.85608	70.1
1034.85547	17.7
1035.65088	24.0
1036.45862	30.5
1037.88062	17.3
1039.16882	106.4
1040.57898	25.0
1047.26794	64.4
1048.79199	23.1
1051.31030	111.5
1052.39868	29.2
1055.00195	21.0
1057.54663	91.9
1058.49487	71.0
1060.28125	94.0
1061.34229	48.6
1061.98950	68.2
1062.76880	42.4
1063.61206	55.3
1066.74658	177.0
1071.37598	81.3
1072.42908	80.6
1074.06165	153.6
1074.72583	89.0
1075.59863	63.8
1076.59790	33.4
1082.59277	76.9
1083.35278	52.0
1084.73315	13.4
1086.49365	23.5
1087.10425	29.3
1087.86938	33.8
1088.87622	80.7
1089.71851	19.7
1092.40527	744.0	y (10) (1+)-H2O
1093.39453	413.2
1094.62476	9.8
1096.70386	71.6
1099.53833	591.8	y (11) (1+)-P
1100.60913	503.2
1101.35950	161.5
1102.13062	209.3
1102.97729	110.0
1104.25391	30.3
1105.08301	72.4
1105.74780	109.0
1107.11035	417.1
1108.33411	39.6
1109.79053	190.1
1110.40234	9103.7	y (10) (1+)
1111.41479	3089.0
1112.52600	224.6
1113.53271	24.8
1114.72290	15.2
1115.90210	69.0
1116.94727	36.1
1117.57007	156.7
1118.34570	29.9
1120.23218	276.7
1121.49036	21.1
1123.34656	49.1
1125.42798	268.5
1126.62085	155.1
1127.30676	49.7
1132.45142	8.6
1133.29419	72.2
1134.42358	59.4
1135.41492	33.6
1139.39355	96.8
1142.38574	82.8
1143.28149	521.4	b (12) (1+)
1144.56714	188.9
1145.64575	49.5
1147.18567	33.6
1148.22241	114.0
1148.91406	18.6
1149.95300	146.9
1150.94495	123.2
1152.28320	154.0
1157.77136	51.2
1158.55469	124.8
1160.01245	94.1
1161.36157	152.7
1162.32373	19.1
1164.37769	129.5
1165.32166	186.9
1166.40808	75.3
1167.44653	414.2
1168.81482	176.5
1170.01294	131.8
1170.83057	176.6
1172.34949	21.0
1175.39673	153.4
1176.37622	524.8
1177.33716	106.8
1179.43396	560.3	y (11) (1+)-H2O
1180.32666	476.3	y (11) (1+)-NH3
1181.30774	44.5
1182.35339	138.5
1183.55518	48.6
1185.73901	17.7
1186.56494	49.8
1187.69507	33.0
1189.45435	37.0
1191.01587	94.9
1191.65161	83.4
1192.32300	59.4
1194.08960	560.0
1195.01978	221.0
1195.64282	51.8
1197.37659	3112.6	y (11) (1+)
1198.50439	838.4
1200.33105	291.7
1201.48145	263.0
1202.39233	147.6
1203.02844	73.4
1206.45947	65.4
1208.32568	34.3
1209.39978	131.3
1210.20251	30.4
1212.39075	1441.1	b (13) (1+)-H2O
1213.39612	882.1
1214.31116	60.8
1215.36987	23.1
1216.34314	45.3
1217.45679	28.0
1218.26074	46.7
1219.47583	122.3
1220.47778	165.2
1221.92883	30.1
1225.38379	148.3
1227.13965	47.1
1228.05505	198.3
1230.25891	1003.2	b (13) (1+)
1230.87964	204.1
1231.54236	560.1
1232.80420	28.4
1234.51257	200.8
1235.25903	68.8
1236.23035	65.3
1238.88940	72.5
1240.45386	48.7
1242.54321	20.6
1245.51636	25.1
1246.68237	212.6
1247.36682	26.0
1250.09399	51.6
1252.15259	17.0
1253.30786	47.0
1255.61060	59.9
1256.28613	57.0
1258.06567	337.1
1258.71045	20.1
1261.20972	159.8
1262.27954	82.6
1262.94165	239.4
1264.29224	106.9
1265.37158	8.6
1266.66992	19.5
1267.58215	87.8
1273.89429	67.8
1275.10596	115.4
1280.26184	172.2
1281.30688	158.7
1282.40930	292.5
1283.36414	313.0
1284.36365	172.2
1285.59631	83.8
1287.26904	82.1
1289.09253	30.0
1291.84717	66.6
1292.45947	66.7
1293.79358	50.3
1295.14929	128.4
1296.68933	29.7
1298.40125	2394.6	y (12) (1+)
1299.48218	1021.1
1300.47791	100.6
1304.52942	59.4
1305.45251	41.2
1306.81323	66.4
1310.17322	53.3
1311.19788	45.1
1312.41003	34.6
1313.55652	131.3
1314.32886	39.3
1319.14917	46.4
1320.04126	60.3
1321.19983	24.0
1322.48486	91.0
1325.50818	11.9
1327.71057	42.0
1328.44080	143.4
1329.25745	75.5
1330.59265	80.9
1331.73059	75.0
1332.75684	120.5
1340.72620	92.9
1345.42212	16.9
1346.12878	28.8
1347.22510	93.3
1348.17004	108.9
1349.02979	112.2
1349.86743	29.5
1353.43616	116.3
1356.38757	51.8
1356.99695	51.4
1357.85303	103.1
1358.48694	170.3
1359.92993	9.5
1363.67981	18.9
1364.47961	45.3
1365.62964	12.7
1366.36743	137.1
1371.74011	57.4
1372.36243	17.6
1376.80457	24.3
1379.64648	76.6
1380.35901	31.3
1391.68689	24.8
1392.68335	53.3
1393.37439	84.4
1394.74792	79.6
1395.56409	44.1
1397.56287	146.2
1398.29114	236.9
1400.09265	36.7
1403.47766	39.9
1406.60022	16.1
1408.47156	235.6
1410.60095	874.1	y (14) (1+)-P
1411.60730	635.6	y (13) (1+)
1412.67273	143.7
1414.58569	148.9
1415.42615	32.5
1418.60608	38.7
1423.45667	95.1
1426.11475	60.3
1427.11926	60.0
1427.90930	34.8
1428.71814	150.7
1433.78918	32.2
1436.81262	73.8
1438.56775	8.6
1439.59753	16.9
1441.48975	43.8
1442.51599	36.3
1443.88550	47.1
1445.38135	87.9
1446.54883	101.5
1454.27539	15.2
1455.63074	73.4
1456.35718	24.0
1458.57239	35.3
1461.66455	45.7
1462.31775	23.9
1463.23157	216.9
1464.38464	106.6
1465.32483	49.7
1468.98865	21.0
1472.63586	78.3
1473.38623	130.0
1477.36670	10.3
1479.18738	62.4
1480.17493	99.2
1480.96838	49.2
1482.31897	86.2
1483.49670	7.0
1485.86462	52.2
1486.55542	52.9
1487.80139	30.8
1488.56409	12.3
1490.38684	233.6
1491.60522	526.5	y (14) (1+)-NH3
1492.46851	57.5
1494.21204	61.7
1497.16589	177.4
1497.80017	36.6
1498.86304	219.5
1499.70557	109.0
1500.33655	125.9
1501.23779	8.0
1506.49353	144.2
1507.79321	257.4
1508.45935	5061.6	y (14) (1+)
1509.55420	3472.4
1510.70813	182.1
1511.52454	52.5
1512.45325	320.1
1513.44275	82.8
1514.99927	129.8
1515.78601	122.0
1516.46912	157.0
1520.01355	47.8
1526.29236	173.9
1531.56067	115.4
1533.68127	35.9
1536.12292	9.5
1538.62781	23.1
1539.75684	26.6
1540.47034	21.0
1541.35168	103.3
1542.72705	46.3
1543.59094	86.4
1548.82288	56.5
1549.42798	13.4
1550.47815	324.5
1552.68445	100.8
1554.45190	26.4
1555.30127	9.4
1558.97351	110.4
1560.57556	174.0
1561.34473	91.6
1562.75964	92.0
1564.58923	42.0
1565.46387	157.2
1566.55530	169.1
1567.43640	70.8
1568.40283	111.8
1574.74646	229.1
1575.53516	40.8
1577.44238	375.4
1578.45032	252.9
1579.59937	75.0
1582.50439	18.5
1583.47412	102.2
1584.28357	100.7
1585.47046	170.8
1587.63245	51.4
1592.57886	277.9
1593.84607	110.8
1595.61682	1413.4	y (15) (1+)
1596.62781	632.3
1597.88904	15.2
1599.57239	199.4
1600.64636	103.3
1601.51526	146.3
1603.83044	24.5
1605.41663	130.1
1606.58411	241.5
1610.58643	584.2	b (17) (1+)-H2O
1611.44202	439.8
1612.09521	10.8
1612.80847	22.6
1613.77722	159.4
1616.41199	64.0
1617.66199	80.9
1618.31409	21.9
1626.10852	8.6
1628.50415	990.1	b (17) (1+)
1629.48267	873.4
1630.36560	19.7
1633.08484	17.7
1635.76184	52.0
1636.86060	67.5
1638.58875	26.8
1642.71082	16.7
1644.24597	12.9
1645.31812	68.4
1646.85144	58.3
1647.64563	74.1
1648.70203	26.4
1650.65979	44.7
1651.61401	32.2
1652.83826	25.1
1659.63843	37.9
1661.37439	11.0
1662.49695	124.7
1663.48364	82.0
1664.45691	83.7
1665.40857	128.8
1666.36780	33.4
1667.39465	20.2
1668.51489	24.7
1672.69312	33.5
1675.50024	22.7
1679.66516	52.0
1680.46265	24.2
1682.51685	733.0	y (16) (1+)
1683.73010	608.5	y (17) (1+)-P
1685.23364	7.9
1686.55188	193.2
1687.51685	54.7
1688.86365	11.5
1689.84778	74.9
1690.89392	50.9
1692.08630	49.7
1694.70715	10.3
1697.31567	80.4
1698.62927	237.4
1699.54028	16.5
1702.06213	64.2
1707.27612	75.1
1708.50208	89.9
1711.48718	113.7
1712.41638	177.7
1713.73523	36.0
1728.29858	30.8
1743.54749	12.7
1744.28381	80.9
1747.71655	12.7
1749.72156	51.4
1760.05115	97.2
1763.27771	59.2
1765.18286	50.4
1768.78735	38.6
1778.52209	37.4
1780.18445	104.1
1781.51428	39.2
1783.06909	10.3
1786.84241	47.5
1790.53162	32.2
1792.90051	63.4
1793.68970	116.1
1796.67688	33.4
1810.42078	316.8
1811.24292	253.9
1826.24109	12.7
1861.53113	83.5
1862.64441	91.4
1872.90442	39.2
1877.95593	82.8
1880.28723	9.9
1890.44849	100.9
1891.97729	170.4
1908.83765	108.0
1909.64734	213.9
1911.21716	16.9
1920.35913	33.8
