# Supplementary material for: Phosphoproteomic Analysis of Platelets Activated by Pro-Thrombotic Oxidized Phospholipids and Thrombin
Source: PLoS One. 2014 Jan 6;9(1):e84488. doi: 10.1371/journal.pone.0084488 (PMC3882224; doi:10.1371/journal.pone.0084488)
Supplement: Annotated Spectra S5 — (ZIP) [file pone.0084488.s008.zip › TATVSSPLTSPTSPSTLSLK_-12_2_89135.txt]

m/z	i	matches
311.03748	49.8
312.44885	63.9
327.24942	17.7
328.21649	16.2
329.17447	232.0
334.32724	17.8
335.43210	9.0
337.00241	40.1
339.53671	26.6
343.25555	11.7
347.27890	24.8
348.11417	79.8
349.22729	10.8
350.95050	48.4
354.93317	312.7
356.31277	52.9
359.06555	27.9
361.31207	41.0
362.18732	39.3
364.19193	46.6
367.20114	20.1
372.96448	171.4
375.11182	78.2
377.35266	24.5
379.08844	14.0
381.21777	85.7
382.34241	19.9
389.30368	58.3
391.18762	23.5
393.37292	51.2
394.44000	95.0
395.20386	61.3
396.13770	24.4
396.93225	80.6
399.38150	29.6
401.57654	30.8
404.32712	27.8
405.18112	6.3
406.13855	99.0
408.39453	8.0
409.14935	80.5
412.12762	161.3
413.10962	39.6
414.54694	87.6
415.19073	26.6
421.92206	38.5
424.15573	255.0
425.18762	102.5
427.13818	933.8	y (3) (1+)
428.16873	7.5
430.00296	112.5
431.26886	43.8
432.62598	15.3
433.47034	12.9
434.32904	9.5
435.06256	28.4
440.56570	15.3
442.42010	737.6
443.32944	298.7
448.55075	9.8
449.39355	45.9
450.13757	27.7
452.19864	87.5
456.97125	41.1
458.20386	90.2
460.39932	207.5
461.59058	26.8
466.21597	13.5
467.10199	50.2
476.36682	262.0
477.53149	85.3
478.39648	18.9
481.05988	44.3
482.71448	172.8
483.35165	139.0
484.39478	35.4
486.47369	16.2
489.18265	40.8
490.08359	11.7
492.66772	89.8
493.35556	256.9
494.16373	102.8
499.98340	16.6
502.33533	113.2
503.30142	88.2
504.12158	26.6
505.03540	11.7
506.89767	34.3
507.67062	12.6
509.38660	113.4
511.20111	542.7
512.24646	200.5
513.24329	32.8
519.73267	43.3
522.29175	29.3
522.91028	44.8
524.98590	193.3
527.03662	48.4
529.22052	632.7
530.20819	200.2
531.16956	20.5
532.23230	10.2
532.96594	54.7
534.05249	61.3
536.48254	35.2
537.56177	56.0
538.24719	30.8
540.12878	98.5
541.13623	37.7
542.24390	18.7
543.39026	140.5
544.33862	35.9
545.19702	32.9
546.68225	34.4
547.45544	243.9
548.12634	65.9
549.15808	129.6
551.26227	35.4
551.98450	10.4
552.98572	137.3
555.19385	12.0
557.23279	12.8
557.87268	12.0
560.50085	66.6
561.68835	19.9
563.88416	93.7
564.54150	41.1
567.51453	72.5
568.46246	60.6
571.61768	9.9
572.54980	21.7
573.53003	82.9
577.27869	9.0
578.56586	40.5
579.77289	24.2
581.39478	96.1
587.22314	61.0
590.50269	48.1
591.50134	275.5
592.32080	276.9
594.21582	75.6
595.31354	52.1
596.68561	15.4
598.35925	36.4
599.31714	96.5
603.30725	75.6
605.20203	180.4
606.21838	86.5
607.38171	34.4
608.39172	41.8
609.29675	66.4
610.84479	7.2
612.28186	30.3
613.55615	12.6
615.04095	62.9
615.70905	25.8
617.23755	100.7
618.96667	14.4
620.14905	83.2
622.21851	185.2
625.44873	19.3
629.08704	68.6
630.01672	87.3
632.27301	12.6
633.39917	107.4
634.22888	110.8
634.99323	59.3
636.18884	22.9
637.09741	79.7
638.54065	48.2
639.17041	20.8
640.28333	150.2
641.40918	447.6
642.13916	31.4
644.96753	44.7
647.40234	35.4
648.24353	53.9
650.74963	131.4
652.42810	143.9
659.23895	55.0
661.27234	41.1
666.21069	27.0
668.32257	130.5
669.24731	112.1
669.89111	21.5
672.25513	27.1
673.39081	34.3
674.31067	65.5
675.65546	30.9
678.21405	23.2
682.65674	21.8
683.56873	14.2
684.49060	47.7
685.50256	24.5
686.13336	53.0
687.36975	74.4
689.14331	28.7
691.04620	54.7
691.92780	54.2
694.00378	82.6
697.62842	57.5
699.23334	77.4
701.92432	40.9
703.14581	193.7
704.00250	177.8
704.70935	40.0
705.47595	89.3
706.42169	188.9
708.07678	65.1
709.24072	171.9
710.07336	133.4
711.12860	98.5
713.31232	28.4
714.52380	60.8
715.60010	65.5
718.52472	44.3
719.35571	56.7
721.30475	418.4
722.32520	203.8
723.38269	185.9
727.22864	373.8
728.23834	538.8
729.41815	208.7
730.26135	58.9
734.33911	40.0
735.57074	274.0
736.34698	7.8
737.52869	22.8
739.20642	448.5
740.43311	377.9
741.73053	154.0
743.32056	57.7
745.49133	540.4
746.45337	310.0
748.51434	51.2
750.06543	52.7
750.74829	19.5
751.90594	33.6
753.57239	112.8
754.43542	19.9
755.53992	15.6
757.27283	201.7
758.09375	173.3
759.37231	24.7
764.54016	27.5
766.63147	29.5
771.57886	187.0
772.54724	64.0
773.45471	46.6
774.56506	103.5
776.65863	18.0
777.50562	35.3
779.11414	208.1
780.33667	54.9
781.36255	27.5
782.41992	44.9
783.07709	62.3
786.06061	278.7
787.25739	111.7
787.94226	15.6
788.94409	17.5
790.60718	148.2
792.10986	144.1
793.91882	23.5
795.14673	260.7
796.03955	22.9
797.14087	157.2
798.01538	179.0
799.32617	62.0
801.43176	95.4
802.46045	119.2
803.37012	195.3
804.36780	684.1
805.52051	258.6
806.62720	271.1
807.42224	143.5
808.23450	58.2
808.99976	12.6
810.03979	95.5
811.28613	199.4
813.54443	43.4
814.24536	205.2
815.47144	250.9
816.37256	17.6
817.24829	36.1
818.46509	374.2
819.60681	220.6
820.58325	418.8
822.17334	1102.6
823.10681	456.3
823.78516	13.2
824.56311	674.8
825.49023	3128.8	y (17) (2+)-NH3-2P, y (7) (1+)
826.45862	827.4
827.44678	141.7
828.71106	90.1
829.97192	177.3
833.07617	547.4
834.80469	238.3
837.42200	115.9
838.48669	327.6
839.41443	244.0
840.26929	1239.4	b (18) (2+)-2P, b (9) (1+)-H2O
841.36353	455.8
842.58398	20.8
845.62292	85.6
846.51282	201.9
847.68640	101.9
848.51917	25.4
850.34521	131.0
851.22461	159.9
852.10266	39.9
852.88245	32.6
853.87891	77.4
854.79419	31.8
855.62549	18.9
856.36194	69.9
858.32141	975.7	b (9) (1+)
859.25745	161.7
860.05640	21.6
860.70361	20.2
861.86108	86.7
863.85461	83.1
865.02014	378.3
865.92432	24.5
866.68604	47.5
868.21838	26.2
869.12463	60.8
870.31152	38.3
871.94421	88.5
873.53809	411.1
874.32068	310.3
875.39148	155.6
876.30542	53.0
877.15491	142.0
878.31543	58.1
879.10852	72.2
879.95129	157.9
881.07019	285.1
882.39685	889.8	y (17) (2+)-P, y (16) (2+)
883.42639	256.9
884.55115	54.7
885.31152	50.7
886.14941	16.8
889.31238	126.7
890.06140	42.4
891.35999	470.9
892.26050	216.5
893.48193	172.3
894.50647	310.9
895.48987	238.0
896.65723	50.2
898.01050	114.0
899.03149	36.6
899.80896	22.4
901.10913	9.9
902.64490	106.9
903.59351	82.7
905.45471	10.8
906.39197	51.7
907.01782	86.4
908.24243	60.7
909.16736	1511.0
910.25964	550.8
911.19531	209.9
912.39417	217.8
913.89221	200.1
914.75085	125.0
916.41760	19.0
917.78113	44.8
918.82373	206.0
919.55310	374.8
920.41675	33.4
922.04968	334.8
923.10864	96.0
924.60266	130.0
925.72144	161.3
927.29260	1703.2	b (10) (1+)-H2O
928.26965	1305.1
929.37842	203.3
930.09766	232.6
931.19873	338.6
932.14050	313.1
933.22205	378.0
934.39063	69.9
935.45056	101.2
936.69922	278.4
937.91431	272.6
939.01733	24.5
939.71350	67.0
941.38379	146.9
942.20483	101.9
945.24622	1192.9	b (19) (2+)-P, b (10) (1+)
946.07336	450.8
947.34680	510.1
948.43616	301.1
949.63550	200.9
951.22363	500.0
952.22327	183.9
953.46997	1146.8
954.42468	241.3
955.45020	179.6
956.26477	66.0
959.06238	92.8
960.63501	2509.5	[M+2H] (2+)-H2O-2P, y (19) (2+)-NH3-P
961.41809	776.6	[M+2H] (2+)-NH3-2P
962.32800	438.9
963.33289	144.9
964.39917	98.4
966.15332	324.2
967.10352	161.0
968.62842	247.2
969.59546	700.3
970.74194	1132.7	[M+2H] (2+)-2P
971.54785	755.6
972.84375	379.1
974.64600	256.3
975.43994	117.8
976.21045	67.6
977.52344	207.9
978.71863	177.5
979.84155	148.2
980.49316	39.9
981.76318	235.6
982.41553	314.0
983.42407	130.8
984.28613	31.6
986.02075	102.9
987.35278	285.8
988.00146	473.3
989.02795	283.5
991.15979	276.2
992.19080	1467.4	y (8) (1+)
993.13220	954.6
993.94702	32.9
995.12720	348.7
996.01587	119.0
996.88330	583.5
997.72668	185.0
1000.32202	1415.1
1001.19434	3814.1	[M+2H] (2+)-NH3-H2O-P
1002.10547	1256.4
1002.72473	10.4
1003.89185	142.1
1004.73438	62.0
1005.66309	72.9
1007.23755	251.3
1008.94678	3284.7	y (19) (2+)-NH3, y (19) (2+)-H2O
1009.80383	6208.0	[M+2H] (2+)-NH3-P, [M+2H] (2+)-H2O-P
1010.40674	4903.8
1011.10986	3252.3
1012.01123	119.3
1013.58276	141.0
1014.51123	202.9
1015.47009	59.7
1016.39697	304.7
1017.12891	407.4
1018.20996	2347.7	y (19) (2+)
1019.26550	15221.5	[M+2H] (2+)-P
1020.10645	6395.5
1021.42480	363.5
1022.32312	242.3
1023.56494	658.2
1024.33643	372.1
1025.40369	246.2
1026.39331	195.0
1027.13953	283.5
1028.65405	458.5
1029.47095	193.3
1030.62756	559.3
1032.02759	348.7
1032.73804	339.0
1033.62366	198.3
1034.58118	449.5
1035.45776	512.7
1036.66455	659.0
1037.66321	377.5
1038.50708	223.8
1039.55896	55.9
1040.84399	1745.5
1041.86536	795.3	b (11) (1+)
1042.77356	111.0
1043.60364	232.9
1044.39929	99.1
1045.45068	50.9
1046.48340	116.1
1047.26111	17.5
1049.10046	854.9
1050.25806	10162.9	[M+2H] (2+)-NH3-H2O
1051.43823	984.4
1052.63440	552.8
1053.72925	243.9
1054.81592	64.3
1055.83496	161.0
1060.95410	54.7
1067.54639	3240.1	[M+2H] (2+), [M+2H] (2+)-H
1068.60303	815.9	[M+2H] (2+)+H
1069.56665	9.3
1070.23743	45.9
1071.17810	37.5
1074.48169	345.4
1075.43750	86.1
1076.36792	12.0
1080.20923	79.6
1081.72583	67.3
1082.56042	11.8
1084.70715	25.6
1086.90112	49.6
1088.15137	58.0
1088.77222	8.1
1089.54639	102.3
1092.34741	1305.0	y (10) (1+)-P
1093.40564	1002.3	y (9) (1+)
1094.38855	276.6
1097.61194	114.1
1099.78369	57.6
1100.41162	134.5
1101.13745	76.9
1102.49146	118.4
1104.29211	11.7
1105.15356	9.3
1106.12988	23.5
1107.29565	135.5
1108.59827	86.7
1110.35901	423.9
1111.50024	80.2
1112.55029	20.8
1113.49963	35.0
1115.09265	144.1
1117.75659	40.9
1118.77759	34.8
1120.30713	17.7
1125.27063	251.9
1126.63574	49.4
1129.86890	11.7
1130.56714	59.6
1131.63623	51.9
1134.77966	15.7
1136.26550	19.0
1139.22241	32.6
1142.67603	69.6
1143.42310	220.4
1144.38196	104.1
1146.31152	52.4
1147.74158	48.5
1149.36731	72.3
1150.11182	51.2
1152.47058	27.9
1154.13708	318.4
1155.12646	28.1
1156.72266	26.4
1158.51550	74.5
1161.51746	249.5
1162.67383	138.3
1167.48804	166.4
1168.57190	303.7
1169.38062	197.4
1170.32532	35.9
1172.20996	657.8
1173.30664	67.3
1174.53369	46.6
1176.01575	99.1
1176.82727	76.5
1177.60327	56.6
1178.35767	155.2
1179.26453	1397.7	y (11) (1+)-P
1180.38391	589.0
1181.27222	55.5
1182.19409	67.3
1182.81421	23.7
1184.27441	52.7
1185.48901	34.5
1186.98779	66.5
1188.39551	44.2
1190.32080	5414.7	y (10) (1+)
1191.41577	2701.9
1192.55151	354.3
1194.28784	550.3
1195.30847	357.5
1195.93652	55.8
1197.40808	237.0
1198.53369	99.6
1199.28149	8.3
1200.00891	99.4
1205.04126	100.9
1207.49683	27.2
1209.69629	117.7
1212.36572	1397.9	b (13) (1+)-P
1213.29358	541.8
1214.17798	72.7
1215.27625	13.8
1218.03687	48.7
1219.47412	39.9
1224.71008	14.4
1226.83398	30.4
1227.44727	10.1
1230.23584	128.8
1231.61987	125.3
1233.97534	37.3
1237.47046	134.7
1238.48474	49.0
1239.72913	63.0
1242.00610	148.2
1243.28882	20.2
1244.73523	18.4
1245.75854	119.7
1248.43970	70.7
1249.38062	85.1
1253.59180	33.0
1256.35071	14.5
1257.16797	59.0
1259.30847	867.4	y (11) (1+)-H2O
1260.21680	378.2
1261.38916	68.8
1262.07373	71.7
1262.71460	71.5
1263.50769	34.7
1267.52246	13.8
1268.62451	23.5
1270.88269	99.2
1272.77124	73.0
1274.06421	157.7
1274.72253	132.4
1277.25842	3870.6	y (13) (1+)-H2O-2P, y (11) (1+)
1278.40564	1419.7	y (13) (1+)-NH3-2P
1279.55981	269.7
1280.44336	405.3
1281.46118	241.9
1282.55493	150.1
1283.59521	297.0
1284.28894	52.9
1285.15845	34.2
1286.55127	8.0
1288.98950	106.3
1292.55933	123.2
1293.50830	146.9
1296.38611	57.0
1298.28076	228.1
1299.34204	9.9
1300.60486	71.2
1301.70020	27.5
1307.44958	85.9
1310.30396	227.4
1311.52112	77.2
1312.40662	38.3
1315.22852	48.9
1317.76501	100.3
1319.18982	38.5
1320.79443	50.1
1325.30212	196.8
1326.33704	105.3
1327.74622	16.2
1329.14355	52.9
1330.44714	57.6
1331.62244	51.3
1332.40002	42.4
1336.17554	25.7
1337.22900	70.7
1342.16736	99.5
1343.10193	213.6
1345.49219	106.1
1351.90344	154.6
1353.51416	40.4
1354.19739	43.1
1356.36914	130.7
1357.67932	53.1
1358.78418	18.4
1360.47839	380.4
1361.34924	44.1
1361.98938	189.0
1362.68469	51.2
1368.71143	71.0
1370.94080	34.0
1371.85217	9.9
1372.51563	64.0
1373.18811	50.4
1375.34778	156.5
1375.97742	22.3
1378.33093	1744.0	b (15) (1+)-H2O-P, y (12) (1+)
1379.45715	924.4	b (15) (1+)-NH3-P
1380.34265	223.4
1381.24207	13.4
1388.12024	9.0
1389.30945	19.6
1390.89661	114.5
1392.53467	67.9
1393.47217	131.5
1396.84875	23.0
1397.45508	163.9
1398.34033	99.8
1398.96912	31.3
1400.77014	57.7
1405.34741	73.7
1406.50854	59.9
1407.12073	30.8
1408.12378	31.7
1409.04285	56.6
1410.38782	54.2
1411.08704	26.3
1412.38477	29.5
1413.51160	105.8
1414.32117	32.8
1414.94214	31.3
1418.65833	25.5
1419.56238	26.6
1421.00745	104.9
1425.18372	41.3
1426.48743	176.5
1427.23645	213.9
1428.32739	142.8
1429.09839	72.2
1430.21326	18.1
1433.19202	46.7
1441.24597	26.3
1442.35132	24.8
1443.22058	54.3
1444.48938	14.3
1445.47144	10.9
1447.40002	27.1
1448.01050	36.5
1449.27942	49.3
1450.52185	45.0
1453.97205	48.8
1454.62732	28.8
1456.31995	30.9
1458.28699	136.7
1459.39417	118.6
1465.26221	10.2
1467.50818	30.3
1469.40027	41.3
1470.21716	13.5
1472.54688	191.5
1473.45605	196.0
1474.55322	217.3
1476.51538	296.9
1477.27258	81.7
1478.67761	46.8
1479.47485	56.9
1481.58179	30.8
1482.34802	22.0
1484.70947	42.0
1490.42725	729.2
1491.31433	873.4	y (13) (1+), y (14) (1+)-P
1492.19250	427.3
1493.55237	30.3
1494.25769	42.1
1495.20386	50.1
1496.21838	58.6
1497.56348	9.7
1498.68958	29.4
1500.57813	10.8
1504.18359	11.1
1505.57849	74.6
1508.57202	75.0
1509.49072	129.2
1510.23877	47.4
1511.52795	191.9
1512.58630	53.3
1513.74390	60.8
1518.55920	144.7
1519.54993	30.2
1524.74744	146.1
1525.35803	81.6
1526.73560	25.3
1527.85730	97.6
1531.22266	46.5
1534.64648	105.6
1535.45886	84.9
1541.76343	139.6
1542.60095	37.7
1543.44629	178.1
1544.30859	41.4
1545.36963	16.3
1548.75769	27.5
1549.56396	105.3
1550.64685	63.4
1552.41357	440.1
1553.57996	166.6
1554.39343	128.7
1556.13196	27.9
1559.27686	321.9
1560.27527	304.5
1561.52893	91.7
1566.67957	73.0
1569.53821	30.8
1570.67578	461.6
1571.63831	260.1
1572.40588	126.8
1574.41541	21.7
1576.77734	60.5
1577.48596	432.0
1578.72498	412.7
1579.57898	124.2
1580.34705	10.2
1583.66736	62.9
1586.47546	13.0
1588.41174	3493.5	y (14) (1+)
1589.56580	2349.7
1590.71167	762.7
1592.42810	335.2
1593.53247	213.2
1595.07361	76.1
1595.71143	75.5
1597.13025	91.0
1605.79919	44.7
1606.43909	70.5
1607.67407	17.2
1610.46692	195.3
1611.60254	710.3
1612.87610	129.3
1613.62256	98.4
1615.97546	11.4
1616.74878	41.5
1618.88586	37.6
1622.31531	35.3
1627.23181	34.6
1628.93225	54.4
1629.56946	66.3
1631.45618	78.8
1632.90259	15.4
1633.57922	49.1
1639.61353	55.4
1640.71570	109.4
1641.41541	61.8
1646.91919	152.6
1647.52759	15.9
1649.63733	116.0
1650.26062	5.2
1651.55396	41.5
1654.49231	35.2
1655.58972	113.5
1656.45862	100.0
1657.73083	542.3
1658.76086	236.9
1659.55188	57.4
1661.82751	54.2
1663.97986	41.5
1664.58997	83.1
1665.98035	127.2
1666.86487	43.2
1667.57288	19.0
1669.78333	19.9
1670.79065	46.5
1672.28943	613.1
1673.41870	264.3
1674.60046	471.6
1675.49536	711.9
1676.38403	583.8
1677.48132	534.5
1678.47571	118.9
1679.60132	248.0
1680.46838	137.2
1685.47144	16.7
1690.53088	1142.3	b (17) (1+)-H2O
1691.61780	617.4
1692.45349	271.7
1694.50720	24.8
1701.47034	25.0
1705.26208	9.0
1708.52332	1085.1	b (17) (1+)
1709.55444	545.4
1710.47351	290.1
1711.59399	77.9
1713.51196	45.0
1716.44373	11.2
1725.38538	18.6
1726.50110	158.4
1727.63208	134.0
1729.03040	25.2
1731.75598	135.5
1733.88220	24.1
1741.69226	106.8
1743.01331	33.1
1744.68091	113.6
1745.56665	75.1
1747.66772	33.9
1749.69885	45.8
1752.78491	82.5
1753.41528	84.4
1759.52014	58.4
1760.57104	159.9
1762.73401	672.7
1763.73474	162.0
1764.47583	53.6
1769.78259	9.0
1775.77026	64.3
1777.66638	224.5
1778.56287	105.1
1779.58765	53.6
1788.82385	29.9
1798.04919	51.0
1809.38757	65.4
1819.53003	94.0
1824.53259	16.3
1825.51343	57.9
1827.90027	32.6
1829.89319	87.2
1839.56860	28.2
1841.32288	51.1
1843.50903	96.8
1844.28064	41.9
1845.79431	24.7
1847.85120	38.4
1855.68958	29.8
1856.60657	53.1
1858.11487	91.1
1860.15662	51.1
1861.81030	11.3
1862.98914	69.2
1872.51575	57.1
1873.73169	266.8
1874.59631	27.5
1875.32922	7.2
1890.69617	361.9
1891.77380	320.4
1892.65369	65.2
1941.42175	105.4
1942.80298	30.6
1948.00647	23.0
1954.11401	81.2
1958.91370	29.0
1959.55151	50.5
1963.76587	15.7
1971.05188	52.7
1972.20081	24.8
1972.91296	55.4
1988.89136	77.7
1989.55591	62.8
1990.67664	25.7
1991.54370	25.6
