# Supplementary material for: Phosphoproteomic Analysis of Platelets Activated by Pro-Thrombotic Oxidized Phospholipids and Thrombin
Source: PLoS One. 2014 Jan 6;9(1):e84488. doi: 10.1371/journal.pone.0084488 (PMC3882224; doi:10.1371/journal.pone.0084488)
Supplement: Annotated Spectra S5 — (ZIP) [file pone.0084488.s008.zip › TATVSSPLTSPTSPSTLSLK_-13_2_89580.txt]

m/z	i	matches
290.01559	13.8
292.22925	27.9
298.57175	39.4
310.27277	40.6
312.27194	116.1
315.08676	16.2
315.99994	17.3
321.33914	36.3
324.84778	87.5
327.46671	60.3
329.34720	238.7
333.29279	66.3
337.49881	20.9
339.23694	121.4
340.32364	60.1
341.25082	24.5
343.42065	148.8
347.50378	185.3
351.28738	47.4
355.12152	151.2
357.32553	17.5
358.86078	11.5
359.47177	9.1
361.19147	129.7
363.03476	25.2
364.33908	42.9
365.04071	19.7
367.27380	20.9
368.36072	141.5
369.24130	54.4
370.14035	108.7
371.20676	27.2
373.40411	118.0
374.27487	18.5
376.23755	12.7
377.02441	39.2
378.26428	49.3
379.27545	67.6
383.26019	31.4
384.19913	44.0
387.80685	40.8
389.45963	85.0
392.55701	33.8
394.12521	150.1
395.11417	90.6
398.39856	77.2
399.20609	81.5
399.95883	15.0
401.06183	38.5
407.20990	49.7
407.88763	9.1
412.32291	117.0
412.99551	72.4
415.15720	77.9
417.38470	43.1
418.18900	71.1
422.46542	56.7
424.42368	353.0
425.41003	114.0
426.60907	297.8
427.36371	1226.0	y (3) (1+)
428.23416	185.3
428.86395	51.9
430.23035	80.3
431.40134	133.9
432.33386	81.8
433.51654	43.3
434.26227	27.3
435.98538	36.1
437.41537	51.1
440.20950	80.5
441.15845	115.8
442.27988	551.7
443.67206	103.5
444.55841	65.1
446.48038	51.0
448.89505	40.0
450.04095	183.0
451.15320	40.6
454.37677	66.0
455.52399	75.3
456.97815	28.7
457.99658	78.5
460.45996	93.5
461.14490	85.0
464.18237	35.0
466.47852	41.1
467.57922	64.0
468.32776	23.2
470.54172	68.4
471.59622	12.7
474.06561	42.1
475.21814	155.1
476.41104	375.8
477.61346	96.5
478.46649	74.4
482.89688	73.1
484.12793	32.1
485.16074	61.1
486.22208	43.7
491.56668	42.2
493.06796	662.8
494.00455	97.7
495.04657	191.6
496.06799	72.7
499.19485	61.5
500.37732	25.5
502.16373	67.0
503.23987	20.5
503.92319	59.9
506.28735	29.9
508.36206	81.7
509.49896	24.4
511.12244	1063.3
512.09363	258.3
513.34143	71.9
519.23901	116.0
521.27679	55.4
522.15509	22.0
523.33405	75.4
524.10895	26.3
525.38141	27.9
526.53503	28.7
527.56787	20.8
529.28870	1094.5	b (6) (1+)-H2O
530.28455	165.9
531.09698	285.2
532.30591	60.3
533.34045	43.4
535.13812	74.9
537.21484	34.8
540.28247	39.3
541.26733	165.2
542.47742	193.2
543.51001	100.8
544.35535	18.5
545.19818	87.4
547.35754	384.0
548.32324	54.5
549.01160	22.1
552.36914	60.3
553.26794	40.4
554.42188	31.3
555.45703	140.1
557.36505	58.0
559.35291	159.2
560.00916	42.0
561.47559	103.9
565.50275	28.0
567.30530	98.5
569.45386	15.0
570.32117	10.3
572.43011	105.0
573.12463	74.3
574.24060	40.0
577.21570	27.9
578.13757	67.2
578.94434	36.9
580.10443	49.8
581.03918	52.9
581.64941	61.3
582.34784	15.0
585.13184	93.3
586.10950	12.7
589.36914	47.6
590.35791	110.0
591.20337	258.0
591.81567	56.3
592.42554	240.8
593.57654	104.0
596.07800	54.1
597.34332	143.4
597.99768	39.3
599.47070	52.8
603.23730	31.3
604.40149	120.9
605.30103	88.2
606.46338	28.9
608.25610	60.8
609.35303	32.6
612.56006	58.1
615.53137	13.9
616.23334	78.3
619.42297	71.6
621.93829	75.4
623.29993	231.5
624.52716	124.9
626.21558	19.7
628.50006	64.1
629.93256	26.8
632.44446	149.8
633.50787	38.5
638.25446	34.0
639.45288	25.2
640.35840	89.2
641.35468	106.4
642.69171	71.7
644.16565	43.6
645.51532	33.4
647.41632	13.9
648.35144	82.4
649.45337	29.8
650.39642	170.0
651.60498	56.9
652.33069	156.7
653.63000	60.3
654.97418	16.2
656.17493	96.0
657.12366	35.7
658.26306	78.9
659.55988	23.2
667.98682	34.2
669.06110	24.3
673.07520	63.4
674.51410	99.2
676.42627	152.4
677.10620	67.8
679.90479	30.5
680.87701	20.8
682.24023	53.3
684.26526	70.3
686.25513	69.8
687.41248	99.6
691.13062	33.2
692.73334	37.7
693.51508	60.3
694.43958	152.0
695.05695	91.9
697.70728	80.4
698.85120	17.4
699.63403	42.0
700.31262	59.3
701.38562	58.6
702.26257	66.9
703.47986	174.6
704.39661	411.2
705.99054	427.7
706.67578	7.3
709.46472	279.0
710.68652	129.1
717.28967	18.5
718.37280	67.3
721.32074	823.1
722.27625	310.8
723.27509	166.3
724.31250	135.4
725.64856	23.2
727.24072	973.6	y (7) (1+)-P
728.16528	923.0	y (6) (1+)
729.03491	202.8
730.47821	19.5
734.21729	84.6
735.51355	34.6
736.95490	88.6
738.22540	158.2
739.34143	1151.5	b (8) (1+)-H2O
740.23010	237.0
741.03717	49.5
742.00531	195.6
743.96851	100.1
745.68384	342.5
746.65948	299.4
747.29584	39.8
749.77899	322.1
753.40143	89.4
754.59747	213.6
755.39355	362.8
757.28796	642.8	b (8) (1+)
758.33362	229.2
759.38721	62.6
761.68311	646.2
762.51660	264.1
764.12598	105.0
768.53210	215.2
769.49115	266.0
770.10071	44.5
771.42322	522.5
772.21313	171.5
773.27856	48.6
774.02460	33.4
775.45978	23.9
776.15643	19.9
778.16992	60.6
780.83569	78.9
784.32776	63.7
786.10925	391.7
787.47363	53.3
789.53552	369.2
790.49170	305.5
791.30786	17.4
792.24377	58.7
793.02271	319.8
794.35596	23.3
795.23755	108.9
796.82239	262.6
798.42542	675.0	y (15) (2+)
799.48645	152.0
801.45251	267.6
802.28540	128.5
803.24963	60.0
804.17432	327.3
804.88440	264.2
805.52612	168.0
806.32996	217.1
807.57178	361.8
809.22961	377.3
810.30481	290.4
811.70642	16.2
813.26257	72.1
814.66846	495.2
815.65027	47.1
816.49963	61.9
817.42334	98.1
818.34448	456.5
819.62122	217.4
820.24768	257.3
822.13013	1056.6
823.38123	473.1
825.25391	5498.1	y (7) (1+)
826.31335	1933.0
827.55884	475.1
828.31384	152.1
828.95935	116.5
830.32690	121.5
832.66809	238.7
836.90479	44.2
838.65564	75.9
840.25696	1768.3	b (18) (2+)-H2O-P, b (9) (1+)-H2O, b (18) (2+)-NH3-P
841.38135	1050.5	y (16) (2+)
842.38342	417.7
843.07532	113.9
843.73096	190.6
844.90930	196.6
846.27686	17.4
847.19080	72.0
848.00720	16.2
850.08435	53.4
852.02832	11.5
854.14331	57.5
855.42993	114.3
856.70618	212.9
858.24707	1287.1	b (9) (1+)
859.23999	415.3
859.97705	149.1
860.71570	61.3
864.48828	49.7
865.25012	84.3
866.36975	190.9
867.33960	63.2
869.25500	124.7
869.88135	66.1
871.47119	152.5
872.56653	153.5
873.93970	309.9
874.82556	93.2
880.78760	95.1
882.78894	179.3
883.56909	101.3
884.42419	212.8
885.13867	134.0
886.50757	195.8
887.19250	199.3
888.03406	18.1
889.97913	12.8
891.36694	1191.4	y (17) (2+)
892.35339	1346.6	y (18) (2+)-P
893.11414	311.2
893.84155	89.3
894.57861	229.8
896.58228	190.1
897.63208	44.3
899.21765	207.5
900.55688	96.2
901.16577	131.9
903.82776	149.3
905.95886	901.7	b (19) (2+)-P
907.16968	41.8
909.12341	3510.2
910.13074	1564.6
911.35950	521.5
912.37256	1479.9	y (8) (1+)
913.25342	797.9
914.40137	267.0
915.18750	306.9
915.79187	12.0
917.60864	12.7
918.61182	61.6
919.57129	271.9
920.38464	68.0
921.31372	88.7
923.78271	180.7
924.54321	111.9
925.34436	80.3
927.33301	3317.0	b (10) (1+)-H2O
928.46704	1449.6	y (19) (2+)-P
929.64270	1032.6
930.80798	239.3
931.79932	547.7
933.08472	598.6	y (18) (2+)-H2O, y (18) (2+)-NH3
933.85986	84.9
935.50586	99.0
936.42700	32.7
937.27661	105.6
938.98877	307.2
940.50879	96.9
941.37622	304.2
942.18079	937.9	y (18) (2+)
942.92969	280.1
943.75134	250.9
944.35803	25.4
945.27673	1079.2	b (10) (1+), b (19) (2+)-H2O
946.50049	963.5
947.56897	669.6
948.46960	340.4
949.23694	115.9
949.83875	139.5
951.32336	57.8
952.61255	562.3
954.00806	292.8
955.46704	208.4
956.73865	83.3
957.88611	191.4
958.70203	8.0
960.62793	2142.8
961.58105	1704.5	[M+2H] (2+)-NH3-H2O-P
962.70959	355.1
963.75012	258.9
964.78052	448.3
965.44202	50.9
966.33545	86.5
967.35156	20.5
969.16895	1485.9	y (19) (2+)-NH3, y (19) (2+)-H2O
969.91687	2277.7
970.57068	4588.6	[M+2H] (2+)-NH3-P, [M+2H] (2+)-H2O-P
971.64087	300.1
972.54919	123.9
973.33582	104.3
975.00281	114.6
975.61768	19.7
978.71008	10510.5
979.56128	11581.1	[M+2H] (2+)-P
980.46460	906.8
981.34729	557.1
982.81409	230.9
984.13672	240.6
984.84546	12.1
985.59241	97.8
986.31897	227.4
988.53516	245.3
989.28467	385.1
990.17847	66.5
991.34021	375.7
992.39063	557.5
993.42529	305.9
994.68176	420.0
995.46729	296.1
996.81372	369.9
997.43115	207.8
998.53296	160.7
1000.63013	460.2
1001.67773	1670.9
1002.41833	227.4
1003.08398	42.4
1004.43872	539.7
1005.43909	348.0
1006.35693	209.7
1007.36487	156.3
1008.44836	77.7
1009.73157	4032.2
1010.78003	7744.7	[M+2H] (2+)-NH3-H2O
1012.52539	1551.5	y (10) (1+)-P
1013.44556	1865.2	y (9) (1+)
1014.44263	515.7
1015.51270	171.8
1016.32825	327.8
1017.10742	76.7
1017.77466	65.2
1018.69409	314.1
1022.80310	127.8
1027.49512	96.3
1035.72961	52.1
1037.06885	12.0
1040.01807	131.1
1041.67419	56.2
1043.22534	66.7
1044.14880	104.3
1046.00806	79.2
1047.30371	79.8
1048.35718	57.3
1050.42261	63.9
1052.26758	72.8
1053.49573	202.8
1056.57617	30.4
1057.32568	321.4
1058.22913	274.7
1059.56152	317.1
1060.51392	127.7
1061.35571	94.6
1063.46985	53.5
1068.64417	28.0
1072.92871	160.3
1073.78894	26.3
1074.80627	150.9
1075.71509	74.8
1077.62732	59.1
1078.57971	156.1
1079.33875	125.1
1080.55701	163.1
1081.64319	201.3
1082.27563	25.2
1084.50330	212.7
1089.56348	125.7
1090.28369	38.9
1091.27100	45.1
1092.39233	604.3	y (10) (1+)-H2O
1093.49146	608.5	y (10) (1+)-NH3
1094.29858	267.3
1095.99048	188.8
1097.28809	29.1
1099.44312	710.9	y (11) (1+)-P
1100.40344	433.4
1101.53284	333.5
1102.54639	330.4
1103.45752	38.1
1107.43359	404.6
1108.54248	61.8
1110.33472	11585.2	y (10) (1+)
1111.37708	5245.0
1112.48694	1275.8
1113.53162	26.3
1117.67297	134.1
1118.69934	220.0
1120.33215	93.0
1121.39270	75.0
1125.38599	488.7
1126.35059	333.4
1127.70190	21.7
1131.48755	40.2
1133.38281	62.9
1138.19385	59.3
1139.09155	160.4
1139.81396	73.5
1142.66797	108.5
1143.45776	887.0	b (12) (1+)
1144.27612	77.5
1145.30359	60.1
1147.19507	66.4
1149.33411	77.6
1150.39307	123.0
1151.54785	233.4
1152.40747	186.0
1159.22302	107.8
1161.36401	336.3
1162.35425	92.5
1163.31726	35.3
1164.27075	19.3
1165.93872	15.8
1167.49854	178.6
1168.46436	639.9
1169.63342	187.5
1174.31763	77.7
1176.45886	209.9
1177.44458	168.4
1178.08777	84.5
1179.21204	633.9	y (11) (1+)-H2O
1180.35583	389.1
1181.17065	55.8
1182.84546	24.4
1183.69714	15.0
1185.97766	123.8
1187.40918	25.6
1188.25610	227.1
1193.07031	85.9
1194.10181	661.0
1195.11060	704.1
1196.82056	516.8
1197.50708	3518.9	y (11) (1+)
1198.37305	2642.7
1199.60742	589.4
1200.43311	211.9
1201.46631	220.1
1202.49036	27.0
1203.25110	69.2
1204.11865	31.1
1207.77539	48.8
1209.87195	96.9
1210.63245	49.7
1211.76465	547.9
1212.42725	1800.3	b (13) (1+)-H2O
1213.37598	470.0
1214.42102	217.9
1216.05652	41.0
1219.31287	16.0
1220.30615	37.3
1221.13354	32.6
1222.87598	104.4
1225.44849	14.7
1226.53955	68.0
1230.41895	1422.9	b (13) (1+)
1231.37683	933.5
1232.55481	193.8
1234.59119	82.1
1235.51941	149.2
1236.36084	87.9
1237.06116	42.4
1238.39612	121.5
1242.54724	120.8
1243.34558	99.3
1245.11841	39.3
1246.28833	317.3
1247.16406	196.5
1248.48853	48.4
1249.10095	208.6
1251.74146	116.2
1254.22314	83.5
1256.51001	158.8
1257.79907	100.1
1259.74707	24.4
1262.15588	198.8
1263.88306	56.9
1264.50256	60.6
1267.53992	46.3
1269.44922	55.8
1273.24902	49.4
1274.57825	68.6
1276.53857	13.8
1280.83301	447.2
1282.71826	306.5
1283.58801	45.5
1285.54663	125.4
1287.27148	16.2
1290.51880	80.7
1291.32092	140.8
1292.63550	97.9
1296.54407	82.1
1298.40576	2924.6	y (12) (1+)
1299.42334	2158.4
1300.29980	339.4
1300.90515	47.6
1302.58203	26.8
1303.64819	77.5
1304.81714	47.3
1311.19019	40.6
1312.48853	122.5
1320.60071	20.5
1322.36548	141.5
1323.04932	161.0
1326.56909	84.2
1328.62402	83.0
1329.53772	61.8
1330.31262	36.3
1332.20068	88.7
1333.49133	156.4
1336.78784	78.3
1344.78259	28.0
1346.23962	103.5
1347.28613	158.4
1348.23120	231.2
1349.32214	251.6
1350.13098	105.9
1351.12268	63.1
1353.45496	78.2
1355.41125	18.5
1356.59204	86.2
1361.96277	110.7
1363.59399	53.4
1365.34778	101.3
1366.08826	47.5
1367.18347	37.0
1369.59119	59.3
1371.95923	99.8
1372.56409	68.5
1374.49036	68.6
1379.48962	110.0
1385.88782	67.6
1387.19885	29.1
1388.76440	86.8
1392.95935	111.8
1393.85999	42.9
1394.86694	75.2
1396.14746	129.0
1397.58179	340.6
1398.53943	121.1
1399.53284	32.2
1404.55359	45.3
1410.57898	1031.8	y (14) (1+)-P
1411.49670	930.4	y (13) (1+)
1412.56104	794.8
1413.78040	119.1
1414.75061	224.5
1415.47620	294.1
1416.47864	12.6
1420.28259	35.8
1426.57166	44.2
1427.28552	11.5
1427.88708	39.2
1429.59644	31.2
1431.48718	22.1
1436.53748	97.3
1438.75439	16.2
1440.71851	72.0
1442.37415	84.1
1446.26660	58.3
1447.39221	92.2
1448.32178	29.1
1451.35083	80.7
1454.36853	11.5
1455.25476	95.2
1457.44373	28.7
1460.50378	35.7
1462.45142	40.2
1463.08826	86.2
1464.21619	126.2
1465.52722	118.3
1467.38770	60.7
1471.46252	63.7
1472.12732	75.9
1473.87439	32.3
1475.45959	24.4
1477.85083	37.0
1479.60510	54.8
1480.37561	81.9
1481.47937	26.8
1483.71509	118.3
1484.34631	22.9
1485.61658	81.9
1490.24097	497.3
1491.31189	628.2	y (14) (1+)-H2O, y (14) (1+)-NH3
1492.15906	113.9
1492.77771	59.8
1494.39233	150.4
1496.48743	41.0
1497.62073	191.1
1498.35437	478.0
1499.61536	62.6
1506.55249	71.3
1507.90784	1006.0
1508.54260	6205.8	y (14) (1+)
1509.49939	4214.0
1510.52161	1608.8
1511.70007	73.6
1512.56055	143.3
1513.47705	78.1
1514.58521	52.1
1515.37341	791.4	b (16) (1+)
1516.03223	158.2
1516.77588	71.5
1517.63733	55.3
1518.79639	17.3
1519.57251	34.9
1520.74451	39.7
1521.82312	42.5
1522.80115	38.3
1525.00867	33.5
1531.48254	54.4
1532.38794	120.6
1535.14807	23.4
1537.22241	54.9
1542.34644	149.4
1543.16125	39.5
1545.54797	65.7
1548.89807	116.0
1550.27441	22.9
1557.44568	40.6
1559.33289	108.3
1560.68921	177.5
1561.58118	35.0
1562.29346	105.0
1563.14246	50.9
1566.59265	183.4
1567.34229	39.4
1569.87390	45.5
1570.56824	42.3
1574.10486	25.3
1575.23975	127.9
1577.97974	697.9	y (15) (1+)-NH3, y (15) (1+)-H2O
1578.74963	69.4
1579.50354	143.2
1580.45447	6.8
1581.65015	112.3
1582.63025	82.0
1584.72693	167.3
1585.77832	83.0
1586.65979	51.8
1587.67310	13.9
1588.70081	106.4
1589.56458	38.8
1592.45544	58.3
1593.48938	280.3
1595.61133	1349.1	y (15) (1+)
1596.52795	994.0
1597.54968	757.1
1598.32800	87.8
1598.98315	149.6
1600.51392	179.7
1601.25500	38.1
1602.27161	52.5
1605.19482	34.6
1606.13708	29.8
1607.54822	83.7
1610.53113	439.1
1611.59314	246.5
1612.51526	168.4
1613.44714	74.8
1616.70593	75.0
1617.49622	72.0
1619.43237	17.0
1620.68542	74.8
1621.87390	37.3
1624.61438	36.9
1628.57532	1313.3	b (17) (1+)
1629.49780	481.8
1630.34729	393.0
1631.01880	132.8
1636.58179	45.6
1637.59265	54.7
1645.41418	42.0
1646.63220	132.0
1649.44653	153.9
1651.78101	17.4
1656.20691	74.3
1661.61157	63.1
1662.47839	29.2
1663.12427	10.3
1664.50330	126.9
1665.47534	63.8
1666.35657	80.5
1669.64929	19.7
1673.40466	42.2
1675.88098	25.5
1679.30054	86.7
1680.16931	12.7
1681.72974	208.7
1682.50317	1542.9	y (16) (1+)
1683.56384	878.5	y (17) (1+)-P
1684.72827	381.8
1685.66187	29.1
1686.84998	18.2
1687.71362	123.2
1688.77380	18.6
1689.64966	22.3
1693.40710	20.9
1694.97131	24.2
1697.36169	427.1
1698.32251	93.1
1698.92834	64.3
1700.39868	19.9
1708.65588	35.8
1709.97815	41.5
1711.18481	58.5
1712.37878	45.2
1713.70178	24.0
1730.99353	32.6
1745.58118	19.7
1759.03650	10.3
1761.70325	31.4
1763.62561	163.9
1776.39185	47.1
1778.60901	15.9
1779.63452	43.9
1781.76721	64.0
1784.68811	14.7
1793.03821	66.2
1793.81482	60.5
1794.89429	14.2
1795.56226	47.3
1796.26208	72.7
1798.20374	45.2
1808.76306	32.4
1810.61804	299.5
1811.89233	297.6
1812.65747	44.3
1820.71960	11.5
1832.53040	23.2
1842.16675	74.5
1855.52283	26.4
1856.32495	63.4
1863.27710	44.2
1866.72437	13.8
1874.73572	32.8
1883.46765	24.0
1890.85632	120.0
1891.80017	182.5
1892.65393	84.5
1908.69470	61.8
1909.74097	135.4
1910.80872	15.1
1911.42517	51.2
1931.09314	27.6
