# Supplementary material for: Phosphoproteomic Analysis of Platelets Activated by Pro-Thrombotic Oxidized Phospholipids and Thrombin
Source: PLoS One. 2014 Jan 6;9(1):e84488. doi: 10.1371/journal.pone.0084488 (PMC3882224; doi:10.1371/journal.pone.0084488)
Supplement: Annotated Spectra S5 — (ZIP) [file pone.0084488.s008.zip › TATVSSPLTSPTSPSTLSLK_-13_2_92842.txt]

m/z	i	matches
309.63052	12.9
310.26303	11.5
311.88931	5.6
316.14221	16.6
325.11041	29.6
326.88104	54.9
329.39362	201.9
330.38144	27.9
332.90335	10.2
341.18219	65.0
342.85736	25.2
344.05859	29.9
345.04706	39.1
347.30011	19.6
351.19275	79.7
352.26227	44.5
355.16040	122.5
355.88419	42.6
356.88339	10.0
359.36078	12.6
363.19681	30.4
364.66669	31.6
368.11423	30.3
370.65039	74.0
372.57257	19.4
373.32712	94.1
375.11780	43.8
376.37790	21.5
377.22116	66.1
379.30997	30.7
380.31717	16.0
381.08255	20.6
381.98572	22.6
387.45914	8.4
389.42960	22.6
390.46591	16.3
394.27756	18.5
395.10803	213.1
396.26978	15.9
398.25443	38.9
400.28516	11.9
405.46072	16.6
406.15839	15.8
407.25226	44.6
407.97516	78.2
409.05231	91.8
409.71887	30.3
412.28149	94.7
413.27838	50.9
413.94791	11.2
415.10132	45.4
417.16641	21.9
424.15134	300.3
426.14038	123.7
427.27863	942.0
428.36261	83.3
430.08286	69.6
431.23267	25.4
432.15668	31.7
433.33588	18.1
437.24298	18.2
438.20776	27.3
442.37213	539.9
443.16870	62.6
448.12814	16.4
449.06555	14.4
450.22446	51.7
452.29306	13.4
454.46887	13.0
455.28540	94.4
457.62518	90.5
460.19666	155.1
461.29291	81.7
464.47229	43.9
465.99783	104.1
467.20120	7.1
467.97437	5.6
468.59470	33.0
469.41003	40.9
475.68057	70.5
476.48584	259.1
477.43610	57.3
485.47079	35.8
487.20157	28.2
493.15405	286.3
494.17719	136.5
495.26660	50.6
497.24963	31.7
500.23459	25.8
502.73431	13.6
504.40540	134.5
505.99460	26.5
507.36118	118.6
508.57285	49.6
511.21396	726.3
512.14209	193.2
517.22314	51.8
519.13904	40.9
519.74316	8.6
521.74561	92.6
522.49799	53.2
523.83264	42.3
524.83337	15.2
525.51556	45.1
526.59265	24.8
527.43274	23.3
529.12598	439.9
530.39514	20.2
537.30536	31.0
538.53674	9.3
540.14429	269.5
541.17053	79.5
542.84045	30.8
543.45703	114.7
544.27148	26.4
547.20984	229.9
548.06934	58.2
550.33936	15.9
551.38879	27.0
553.41016	47.7
555.82837	37.0
557.80530	59.3
558.93640	26.7
562.37036	60.3
563.62585	18.1
565.08557	112.6
566.27643	46.5
567.08661	134.1
568.47015	74.5
569.29553	200.3
572.31934	51.3
573.51569	43.1
574.33533	19.0
575.30957	63.6
578.29956	58.6
579.21149	23.7
580.90216	85.9
581.91040	82.2
584.18616	23.7
585.75598	56.1
587.69092	71.2
590.20056	55.1
591.29938	672.6
592.45612	174.4
593.37109	84.6
594.59326	25.5
595.69592	38.7
597.21899	46.5
599.12585	34.0
601.12469	11.2
602.65442	18.9
604.36334	96.6
605.37720	85.4
607.87732	13.5
610.06726	41.4
612.33276	43.3
614.02515	8.5
615.83032	135.1
616.80750	11.5
618.16821	12.2
619.24292	30.8
619.92566	102.4
621.17847	54.7
622.23694	194.4
623.14270	40.6
626.04895	118.0
630.35742	73.7
632.41809	18.8
634.53937	87.6
636.25140	37.7
637.30847	32.1
638.29907	127.2
639.40582	55.6
640.91931	428.4
641.62006	87.5
642.37561	11.3
644.72180	131.3
647.36816	7.1
648.37061	32.4
650.30328	66.7
651.30530	83.8
652.63617	39.6
653.24213	23.2
656.31476	12.4
658.49365	100.3
665.69580	40.4
666.34521	19.5
667.18640	18.9
668.42590	86.3
670.98523	50.2
672.47888	63.5
673.44324	33.0
676.30414	21.1
680.09985	67.6
681.29352	73.7
682.32214	68.5
684.04010	16.3
686.21350	15.9
686.95813	22.2
689.26434	32.5
691.25085	114.5
692.54321	20.0
694.18219	118.8
696.12683	12.9
697.32397	30.9
698.40045	87.1
699.30103	130.5
702.15137	126.5
703.15686	167.7
704.30054	133.8
705.32831	252.9
706.04675	52.2
708.11963	23.0
709.10632	143.7
710.24670	273.7
711.34888	36.1
715.15833	49.6
719.05237	41.0
721.26147	532.7
722.52454	260.1
723.36792	155.6
724.40161	55.9
725.72949	45.1
727.51294	627.8
728.52942	233.3
729.43469	112.2
730.06067	14.5
731.69086	75.9
734.69678	102.7
735.51019	56.6
736.23798	30.9
737.60577	154.7
739.27936	465.0
740.38574	292.5
741.30963	57.3
742.71948	84.2
743.56555	12.8
745.55609	331.8
746.53223	111.0
747.30420	30.7
751.43640	5.6
752.11902	6.3
753.24194	127.2
754.34497	145.2
757.26410	433.2
758.31952	55.9
761.24719	31.8
762.56537	14.5
763.27386	10.0
764.41663	64.9
768.23206	93.3
768.92993	33.3
769.63910	47.3
770.44470	31.9
771.59045	84.8
773.00232	33.1
775.73730	89.4
777.00800	121.3
777.94690	105.5
779.42853	28.2
780.43909	78.1
782.60431	72.9
784.67017	19.6
786.15955	148.6
787.37488	48.8
788.50043	22.5
789.27539	115.5
791.57678	82.5
792.18677	16.8
793.69678	49.6
794.40625	43.8
795.66614	126.3
797.28638	130.1
798.23938	24.4
799.33691	39.9
801.40125	80.6
804.05957	340.5
804.66968	87.9
805.33350	158.9
806.33936	214.6
807.34119	183.8
808.30957	196.8
809.29333	75.2
810.34204	80.0
811.01001	29.6
811.90381	46.1
814.89319	479.9
816.00134	104.0
818.35828	635.9
819.50977	194.3
820.30347	138.2
822.22021	1092.2
823.25134	235.0
824.30945	283.5
825.31384	2380.4	y (7) (1+), y (17) (2+)-NH3-2P
826.32288	549.7
827.39307	106.2
828.49829	54.3
830.71057	88.2
832.72021	387.9
833.73193	30.5
834.59778	114.2
835.22290	29.5
836.56946	112.1
837.25464	60.0
838.06348	42.9
838.71155	263.4
840.22473	1843.0	b (18) (2+)-2P, b (9) (1+)-H2O
841.35315	392.3
842.29077	35.5
844.85217	30.4
846.72021	217.6
848.32617	23.2
849.46252	25.5
850.10767	149.2
851.14099	154.6
852.17468	58.2
853.74890	89.1
855.40125	112.9
856.36194	55.8
858.20190	717.1
859.03760	155.4
859.76624	45.1
861.15796	15.2
863.70618	210.4
864.61328	70.3
866.59558	45.8
867.66199	29.4
868.31421	99.1
869.08496	11.5
870.61377	31.9
871.67981	14.4
872.73547	192.2
873.43481	415.4
874.46606	120.4
876.41162	146.3
877.65112	18.0
878.95703	103.5
881.08618	115.7
882.24487	616.0
883.23999	206.2
884.01367	18.1
884.72290	15.2
885.62524	127.4
888.73389	80.7
889.66833	202.6
891.15149	1035.7
892.17517	214.6
894.30298	170.6
895.33923	72.8
897.61841	68.0
898.70654	77.5
900.24231	101.9
901.95728	46.5
903.99011	57.3
905.84485	105.2
906.90186	129.1
907.93445	209.1
909.31921	1574.4
910.23523	486.1
911.18188	115.1
912.36206	48.7
915.09192	147.4
916.02478	219.6
917.33130	113.0
918.25952	77.6
919.27075	161.0
920.23877	58.5
921.33765	59.3
922.67029	135.3
923.61707	80.6
924.34253	20.4
925.54028	63.3
927.32947	1630.1	b (10) (1+)-H2O
928.57507	625.6
929.73950	215.5
931.18640	454.3
932.16101	186.8
932.88623	495.4
933.78333	226.3
934.59509	60.1
935.28674	122.3
936.60193	188.6
937.41870	55.9
938.07471	12.2
939.23962	263.8
939.99304	50.4
941.49048	220.7
942.79626	394.1
943.53308	74.4
944.78076	281.1
945.41833	1016.6	b (19) (2+)-P, b (10) (1+)
946.39819	417.2
947.48242	666.4
948.53992	350.5
949.37415	164.4
950.56030	498.4
951.53931	425.8
952.39099	856.7
953.32666	351.9
954.36731	174.1
955.38562	145.5
956.34741	33.3
958.08179	137.2
960.08069	1421.0	y (19) (2+)-H2O-P, y (19) (2+)-NH3-P
961.14038	1891.6	[M+2H] (2+)-H2O-2P, [M+2H] (2+)-NH3-2P
962.08997	266.9
962.74121	55.7
964.13708	42.1
965.44177	248.2
966.21448	313.0
967.42053	175.8
968.46899	178.1
969.32593	353.3
969.97620	462.8
970.58765	817.4
971.56323	59.1
972.47266	223.0
973.39905	235.8
974.28589	63.7
976.57837	229.9
977.46289	64.2
978.39771	138.6
979.23132	146.6
980.56006	26.7
981.78027	280.8
982.45386	239.0
983.48840	313.6
984.11682	51.3
984.77441	87.2
985.50305	43.1
986.71240	140.0
987.98218	278.4
989.32373	242.7
990.45557	341.1
991.64563	473.0
992.33972	1414.0	y (8) (1+)
993.26123	175.0
994.39368	34.5
995.47571	199.1
996.43604	381.4
997.28955	206.7
999.97595	1155.8
1001.09668	4842.9	[M+2H] (2+)-NH3-H2O-P
1002.00952	342.2
1003.15771	162.4
1004.39929	9.9
1005.36523	294.5
1006.50171	147.4
1007.88940	469.7
1009.12378	6114.2	y (19) (2+)-H2O, y (19) (2+)-NH3
1010.22778	12002.6	[M+2H] (2+)-H2O-P, [M+2H] (2+)-NH3-P
1011.38989	280.2
1012.37744	249.9
1013.97937	215.4
1015.35974	164.1
1017.47974	985.6
1018.26270	3822.8	y (19) (2+)
1019.37500	20285.5	[M+2H] (2+)-P
1020.86060	825.7
1021.98218	381.5
1023.22974	424.0
1024.24536	345.9
1025.03345	188.1
1025.66150	286.2
1026.63452	41.4
1027.98657	183.2
1029.58887	160.5
1030.30200	151.4
1031.26685	26.0
1032.30811	836.2
1033.65747	552.0
1034.27771	424.4
1035.08789	194.2
1035.94080	246.9
1037.00244	318.8
1038.43738	118.8
1039.99121	250.2
1041.09375	1935.4
1042.03491	355.8
1043.30042	91.4
1044.39685	199.0
1045.40649	90.2
1046.07947	59.6
1047.08728	168.5
1049.26294	2039.6
1050.18774	9309.9	[M+2H] (2+)-NH3-H2O
1051.31250	720.1
1052.34473	336.3
1053.30957	223.2
1055.45203	51.7
1058.56763	21.2
1059.82849	16.7
1064.65540	15.9
1067.44897	990.4
1068.63818	59.7
1070.36743	36.2
1071.31250	14.6
1074.32324	206.5
1075.67859	59.2
1081.11572	9.3
1082.44556	35.1
1084.44653	25.2
1087.32983	8.5
1088.02002	41.6
1089.05774	79.6
1090.64050	14.5
1091.26831	14.8
1092.35974	1512.1	y (10) (1+)-P
1093.46094	1087.3	y (9) (1+)
1094.40576	117.7
1095.52100	21.5
1097.56604	18.4
1098.49634	13.0
1099.64539	119.7
1100.36011	26.7
1101.72693	55.7
1103.46777	34.4
1107.43506	163.3
1108.31641	127.9
1109.33582	51.6
1110.50317	294.4
1111.45679	68.9
1112.60803	44.4
1115.17773	48.3
1116.49390	22.0
1117.27844	9.3
1120.49219	36.4
1121.11218	37.8
1125.42834	63.0
1126.43481	41.7
1127.82910	16.7
1129.14307	67.8
1134.37476	100.4
1135.27039	10.8
1136.49597	114.8
1137.84448	27.4
1140.57202	58.6
1141.31055	11.7
1142.35376	33.3
1143.22900	426.5
1144.45435	93.6
1145.28992	123.1
1146.68652	77.6
1148.34619	150.3
1150.83081	81.5
1152.25049	30.8
1153.19409	9.0
1154.22046	229.1
1155.05859	116.1
1156.89392	132.5
1158.33167	43.9
1160.02734	75.5
1160.70630	21.1
1161.53442	281.2
1162.60168	113.5
1164.55054	54.5
1167.44873	544.2
1168.40540	144.2
1169.44507	86.0
1172.28345	276.2
1173.37769	86.1
1176.52673	128.7
1177.40430	16.1
1179.29822	1377.1	y (11) (1+)-P
1180.39355	618.1
1181.57031	47.6
1182.35217	66.0
1186.06543	89.3
1187.41260	14.5
1190.30151	4856.6	y (10) (1+)
1191.47827	1298.3
1192.29749	12.0
1194.30725	843.9
1195.34644	166.8
1197.92114	201.7
1199.11658	374.8
1200.19385	195.4
1201.22119	17.5
1202.71826	17.4
1205.27246	53.5
1206.19019	23.0
1212.35339	1388.4	b (13) (1+)-P
1213.43665	451.1
1214.48059	13.0
1216.97168	144.8
1218.48071	28.6
1220.07373	10.7
1221.45068	31.0
1223.03284	31.0
1224.40771	31.4
1225.52905	23.7
1227.69092	131.5
1228.39502	16.8
1229.54456	52.5
1231.37610	13.0
1232.05078	12.2
1235.44580	13.4
1236.35498	157.5
1241.41577	138.1
1242.50732	110.6
1243.22009	43.8
1248.09863	17.8
1249.61499	65.3
1253.59875	63.5
1255.58789	150.9
1256.29333	31.8
1257.72107	21.9
1258.88757	54.9
1259.49390	525.4
1260.39355	455.6
1261.20276	44.4
1262.37512	142.0
1263.20142	27.4
1263.84375	17.1
1265.11023	46.7
1265.78284	28.2
1266.88953	25.5
1268.42993	20.8
1270.21265	15.9
1271.15344	38.6
1273.25317	30.4
1274.35925	76.9
1275.16553	157.3
1277.26392	3295.9	y (13) (1+)-H2O-2P, y (11) (1+)
1278.25830	1563.5	y (13) (1+)-NH3-2P
1279.12134	76.1
1280.39124	587.5
1281.43945	278.2
1282.25757	408.4
1282.97888	154.8
1283.70593	162.1
1284.87317	94.7
1286.34644	54.8
1289.99426	158.5
1291.34082	71.7
1292.46472	53.6
1293.27356	84.0
1294.37805	42.4
1295.72144	28.6
1297.20679	158.8
1298.47302	100.3
1299.78174	11.9
1303.20471	42.4
1303.87805	20.2
1306.03894	54.7
1306.88879	44.7
1307.52393	11.9
1309.11511	151.9
1310.09094	113.6
1310.84644	80.5
1311.83044	112.3
1315.16907	171.5
1316.34045	36.8
1319.03381	46.3
1324.09888	30.4
1325.11365	135.9
1326.41724	46.6
1328.23486	53.7
1329.35632	120.0
1331.37134	121.7
1333.13550	26.7
1336.42981	63.7
1337.27795	61.6
1338.07825	70.4
1339.78821	59.9
1342.44238	142.7
1343.46350	154.3
1344.14600	40.0
1345.63611	34.9
1346.37439	21.1
1348.59070	61.6
1350.03442	22.6
1351.22705	9.7
1353.63477	25.2
1354.24207	7.8
1355.29797	39.1
1357.70801	56.5
1360.46204	252.2
1361.54626	226.3
1367.92419	23.4
1369.54871	33.3
1370.72644	48.3
1372.33459	39.2
1374.61462	60.0
1375.78210	11.2
1376.50562	24.8
1378.41541	2365.5	b (15) (1+)-H2O-P, y (12) (1+)
1379.52625	955.1
1380.39929	30.4
1381.61792	47.6
1385.40002	13.7
1390.55115	64.6
1391.61243	26.8
1392.73499	65.7
1393.85291	87.4
1397.58289	307.6
1398.60864	78.2
1399.42688	38.8
1400.55603	74.1
1403.57385	51.4
1405.19238	44.1
1405.83374	66.2
1406.77966	80.7
1408.38770	186.5
1410.02173	84.2
1411.23401	106.9
1413.44153	125.2
1414.51160	44.3
1415.29419	29.6
1417.85742	73.5
1418.64954	46.4
1422.98035	110.4
1424.14563	73.7
1426.19470	380.4
1427.23474	89.2
1428.31726	72.3
1429.61560	86.5
1431.14929	16.6
1435.43359	81.8
1441.56873	13.1
1442.47253	32.6
1444.04639	33.6
1445.23181	82.9
1445.96313	6.9
1448.23010	37.9
1451.37048	40.0
1452.95410	89.0
1454.74072	71.7
1455.46851	31.8
1456.36121	60.6
1458.02466	37.7
1458.90283	32.5
1459.82764	152.6
1461.75354	40.7
1464.49194	88.1
1467.77234	11.2
1472.69519	362.3
1473.54492	238.1
1474.67993	69.2
1476.47888	100.6
1477.41821	100.2
1478.92615	31.8
1479.59680	9.8
1480.54065	17.4
1483.56750	13.7
1484.56921	7.8
1485.53369	29.7
1486.33838	32.0
1488.53650	24.8
1489.84924	128.8
1490.49902	417.3
1491.46899	814.1
1492.50854	295.2
1494.74780	38.1
1495.52295	15.7
1497.34180	16.7
1503.35730	18.6
1504.48401	44.6
1505.26306	9.8
1506.39514	105.9
1507.54700	111.1
1508.44702	144.9
1509.63660	56.3
1511.86975	82.3
1513.53345	87.5
1514.33215	16.2
1516.76733	37.9
1518.60559	9.3
1521.21790	12.7
1523.53381	112.3
1524.15796	27.0
1525.26819	5.6
1526.45789	170.9
1527.30933	21.2
1528.53467	111.5
1531.40027	66.6
1533.60706	23.9
1539.72400	11.7
1541.72058	229.7
1542.41077	219.6
1543.48962	59.4
1544.21021	98.4
1545.70837	72.5
1546.93762	40.1
1550.06287	33.2
1552.41260	117.8
1553.68091	175.5
1554.60364	10.1
1559.25183	447.0
1560.41418	151.9
1561.19495	85.1
1562.45422	44.1
1563.09106	19.3
1565.68323	12.0
1570.52600	629.4
1571.59363	114.1
1574.70007	23.0
1575.65833	51.6
1577.42078	545.7
1578.44397	491.6
1579.41785	33.3
1580.48779	38.5
1581.60645	78.0
1582.40027	43.4
1586.64038	10.8
1588.38074	3271.3	y (14) (1+)
1589.47314	1894.2
1590.29236	104.3
1591.59875	34.2
1592.76868	139.6
1593.54187	153.2
1594.26563	9.7
1595.51489	46.2
1600.44568	14.4
1601.59045	10.8
1604.49792	78.1
1605.50598	39.3
1607.67444	37.8
1608.35583	40.8
1610.31531	111.5
1611.19373	388.5
1612.33276	37.4
1613.12781	16.6
1614.07336	40.3
1615.92200	34.9
1617.19202	35.7
1620.97754	36.1
1621.60498	23.2
1622.42456	64.0
1626.56396	34.1
1628.37537	74.0
1629.33142	111.7
1630.15808	43.0
1630.80261	90.3
1632.01636	52.1
1632.88635	26.7
1634.57288	72.1
1636.51086	99.4
1637.98962	18.3
1638.96484	176.0
1639.94250	131.4
1641.04663	146.8
1641.75964	4.2
1645.68713	46.4
1646.69202	162.5
1647.77112	30.5
1648.82263	10.8
1649.68616	11.2
1650.52600	242.8
1651.68860	94.6
1652.48999	32.8
1654.52808	215.9
1655.45984	132.3
1657.32898	554.3
1658.45667	300.3
1660.42834	34.9
1661.52258	83.6
1662.70874	80.1
1664.57776	136.9
1665.50427	210.6
1666.71204	10.0
1667.42505	16.4
1668.04163	61.7
1668.87280	60.7
1670.61853	21.8
1672.32971	385.3
1673.29663	317.7
1675.32727	789.7
1676.39917	656.9
1677.34888	14.2
1678.46692	124.1
1680.12231	54.8
1680.80286	90.0
1683.35681	38.5
1685.26038	70.6
1686.33752	93.8
1690.54480	894.4
1691.51208	345.3
1692.68054	66.9
1705.67517	69.7
1708.30737	603.6
1709.51990	746.7
1710.53699	71.2
1711.82239	34.0
1725.97974	182.7
1727.05896	130.6
1728.58630	46.5
1729.31775	15.3
1730.03137	22.6
1732.35266	23.8
1741.37146	132.4
1742.54749	69.4
1744.55249	43.4
1745.35925	50.7
1746.17200	106.1
1747.31372	6.3
1748.76819	32.7
1757.52380	30.6
1759.30310	117.8
1760.16101	72.1
1762.47437	791.5
1763.55688	504.4
1766.05261	51.0
1766.71570	19.2
1771.93665	13.4
1777.34021	103.8
1777.98718	64.9
1778.60950	55.8
1784.65222	20.8
1793.58276	50.3
1805.57507	9.3
1817.44263	30.4
1821.11841	67.7
1824.30115	48.0
1829.95776	21.5
1838.17554	22.7
1839.34680	43.1
1840.05847	23.1
1841.50500	70.1
1842.78918	38.4
1845.54895	38.5
1853.78162	6.3
1854.49536	8.5
1855.57251	117.8
1856.20190	12.9
1857.28491	66.9
1859.71753	64.2
1865.82397	28.5
1872.29968	298.8
1873.74866	43.6
1890.74683	629.8
1891.62463	533.8
1892.37036	61.1
1892.97473	30.1
1925.22974	43.7
1941.14636	16.5
1941.76099	30.7
1954.64136	9.3
1971.03235	155.1
1971.95435	26.2
1989.20862	79.0
1989.92114	32.5
