# Supplementary material for: Phosphoproteomic Analysis of Platelets Activated by Pro-Thrombotic Oxidized Phospholipids and Thrombin
Source: PLoS One. 2014 Jan 6;9(1):e84488. doi: 10.1371/journal.pone.0084488 (PMC3882224; doi:10.1371/journal.pone.0084488)
Supplement: Annotated Spectra S5 — (ZIP) [file pone.0084488.s008.zip › TATVSSPLTSPTSPSTLSLK_-18_2_115837.txt]

m/z	i	matches
296.91373	14.3
306.12390	18.5
308.22336	65.1
310.66217	57.7
312.26434	47.5
321.20206	39.9
325.19418	60.6
326.20609	12.5
328.05414	24.3
329.10791	387.9
330.56522	75.6
337.00781	67.6
343.49539	15.5
345.44507	96.8
348.24402	17.1
351.02576	130.7
353.23132	75.7
355.29260	204.6
357.02893	44.4
370.26465	21.4
372.81042	156.7
373.42310	23.8
376.23093	32.8
377.03455	75.1
378.39560	78.2
379.14240	130.1
381.26218	155.9
383.57654	31.8
384.64764	34.8
389.50757	27.3
390.32971	17.0
391.12933	37.8
394.23215	114.4
395.16376	428.0
397.31146	128.4
399.24744	78.4
401.36444	21.4
406.19055	86.0
407.32376	56.5
412.06290	255.3
413.13385	75.8
414.23126	188.4
415.15948	12.9
419.23212	30.1
420.06326	21.5
422.22095	136.4
423.31842	32.3
424.21143	467.7
425.27020	9.6
427.21933	1522.4	y (3) (1+)
428.19583	299.8
429.13129	88.6
430.31989	83.0
432.23822	58.8
432.97150	51.1
434.30731	84.1
437.92407	110.9
442.26553	1043.5	b (5) (1+)-H2O, y (4) (1+)-P
443.15146	61.0
444.41986	166.5
448.49652	152.6
449.39853	44.6
450.52057	17.0
452.21338	25.2
455.47720	34.2
457.12476	60.5
459.52606	33.2
460.45795	22.9
463.34525	60.3
464.29880	40.6
465.48651	83.9
466.56979	115.1
467.43054	85.7
468.16269	102.0
472.38306	53.1
475.19150	48.9
476.36035	249.7
477.49399	13.1
480.97897	21.5
482.80945	93.6
484.29544	151.3
486.15497	116.8
489.38528	62.0
493.25684	1065.0
494.18338	460.3
495.16660	28.8
497.33505	60.1
501.27518	211.1
502.15601	198.5
506.23959	40.6
509.18088	109.6
511.15411	2299.0
512.37347	568.9
513.22241	165.1
514.12622	22.9
517.17517	71.5
519.33887	111.0
520.51227	315.2
523.27161	39.1
525.20758	14.1
527.11023	29.6
529.20496	1247.3	b (6) (1+)-H2O
530.40601	618.8
531.24902	180.4
533.24298	289.7
534.02777	20.3
540.32129	441.1
541.28271	67.1
542.06213	124.7
543.50745	184.1
547.19098	686.8
548.01990	339.8
550.32471	31.6
554.48987	21.2
555.37469	62.0
556.30920	30.1
557.12146	39.9
558.56995	23.2
559.49481	77.2
560.33240	99.8
561.27112	67.6
564.34760	163.2
565.14819	70.6
566.77563	166.2
567.95233	20.7
570.94971	17.8
571.99255	50.0
573.48389	70.5
577.37549	50.2
580.19043	95.0
581.52173	76.0
583.42041	72.7
585.42645	191.0
587.45337	34.0
589.34741	42.1
591.47076	598.6
592.36450	235.8
593.43488	43.6
594.45129	110.2
595.47400	25.8
598.49805	101.1
599.19482	50.2
600.15845	28.4
602.57263	17.0
605.36572	240.2
606.36145	95.1
608.40771	87.1
609.24640	127.2
610.18079	39.1
614.11243	158.8
615.86536	17.8
617.89526	30.4
621.30133	142.8
622.16846	269.2
622.80566	78.8
624.48853	276.1
626.49097	31.8
627.28094	20.0
628.34070	18.5
629.41260	31.6
631.47888	410.8
632.27319	115.4
634.40662	19.8
635.36060	17.0
636.32837	30.1
637.06445	68.9
639.96521	710.4
641.04236	334.4
641.98035	351.2
643.70264	22.9
644.72778	65.5
646.01282	218.4
648.47827	107.1
650.46478	39.0
654.46814	116.0
656.74133	425.5
657.97375	91.4
659.38824	83.7
663.15820	51.5
666.30896	127.7
668.58203	88.0
669.67444	27.3
671.94458	193.1
672.96448	19.9
674.47107	19.9
677.39392	107.7
679.06433	66.0
681.55975	183.1
682.26788	15.6
683.26135	85.3
684.30701	184.1
685.15747	74.1
686.22565	96.5
687.12732	108.3
687.87604	30.2
689.08423	161.6
690.27844	60.7
692.16602	74.8
695.43994	74.4
696.37109	18.5
697.16711	189.9
699.03503	111.9
701.70435	180.4
703.10840	254.6
704.41626	288.0
705.08051	38.7
705.71857	528.1
706.80707	249.5
709.24109	830.9
710.35364	253.0
711.45227	56.1
712.37091	42.7
713.47546	101.5
717.14777	118.1
719.64642	53.7
720.55212	215.2
721.21283	495.6
722.34424	432.3
723.43091	222.7
724.23926	113.2
726.84314	261.5
727.47058	1190.8	y (7) (1+)-P
728.48248	1613.0	y (6) (1+)
729.39020	199.6
731.92120	62.6
733.51880	51.7
734.24475	21.4
734.93579	24.4
735.60742	53.2
736.30225	81.4
737.02490	148.2
739.24060	1379.1	b (8) (1+)-H2O
740.35840	283.0
741.16541	228.4
741.79541	41.3
742.68921	37.0
745.62335	716.9
746.43518	376.5
748.20605	129.4
749.51880	44.4
750.24854	204.9
751.41809	95.1
753.30048	344.2
754.97327	708.1
756.48828	341.4
757.27869	419.8
758.40216	437.5
759.50183	325.1
761.54462	47.2
768.44580	54.6
769.93683	135.2
771.73584	364.2
772.41425	138.1
773.41101	92.0
774.47339	151.2
775.25110	208.5
776.28955	100.0
780.56750	86.7
782.29272	36.1
782.97180	45.7
783.61169	21.4
788.35754	289.1
789.45300	604.4
790.48987	505.4
791.28027	110.2
792.08862	62.8
793.15662	315.9
794.03650	388.9
794.95618	59.1
795.61414	28.2
796.56433	155.7
797.55066	170.4
798.33044	588.7
799.16870	654.9
800.35327	146.9
801.41113	34.6
802.25183	201.5
804.31628	835.2
805.37720	325.4
806.31775	238.9
807.25098	652.0
808.46155	320.8
809.83630	615.5
810.70935	425.1
812.03406	201.1
814.30457	194.8
815.46289	115.5
816.85059	102.1
818.29163	790.0
819.35754	375.7
820.58154	104.6
822.31909	1619.0
823.24304	911.5
824.44507	809.0
825.38953	8121.6	y (7) (1+)
826.32983	3043.2
827.00012	371.9
827.63599	51.9
828.54224	342.3
829.60779	54.4
831.51465	175.7
832.30298	76.7
833.09680	112.6
834.14478	183.5
835.60120	308.5
837.32886	108.7
839.21143	37.6
840.28210	2229.6	b (9) (1+)-H2O, b (18) (2+)-H2O-P, b (18) (2+)-NH3-P
841.33850	1184.2	y (16) (2+)
842.47070	932.7
843.11035	32.7
843.99915	108.4
845.04102	384.0
846.04248	228.0
847.35229	302.7
847.96484	56.5
848.91223	151.4
850.15796	78.4
854.53955	47.9
855.64868	640.4
858.40137	745.1
859.40747	620.0
860.39661	333.7
862.04211	39.1
863.38892	111.9
864.29187	33.8
865.16797	303.0
866.05798	117.9
867.35864	139.7
868.96838	68.6
869.99524	200.0
871.01233	48.8
872.54126	21.4
873.37585	442.9
874.16235	504.1
875.02844	129.6
875.72327	65.1
876.55493	57.9
878.02002	81.3
879.16003	112.2
880.34631	114.3
881.96582	408.5
882.64417	338.6
883.68176	326.0
884.50085	314.4
885.21265	135.9
887.15015	482.6
887.87537	138.6
888.48425	145.5
891.25305	933.5
891.98267	1002.1	y (17) (2+)
892.73767	650.5
894.03076	1097.8	y (8) (1+)-H2O
894.80505	220.4
896.10571	43.8
897.47229	117.3
900.48853	674.1
901.27686	281.6
903.17834	50.3
906.43774	812.5
907.27344	14.0
908.26416	57.7
909.37549	3728.4
910.40649	1684.2
911.87830	881.8
912.51929	2609.2	y (8) (1+)
913.50085	666.8
914.34338	12.2
915.78333	61.2
919.20447	36.9
920.00952	116.7
920.86792	356.9
921.48694	49.0
923.41919	281.3
924.07935	97.9
925.59705	200.2
927.24402	4132.0	b (10) (1+)-H2O
928.37830	2334.3	y (19) (2+)-P
929.40662	1004.7
930.02417	8.9
930.70020	266.3
931.54993	367.0
932.54614	232.6
933.38196	508.2
934.06531	108.5
934.88525	27.3
935.57642	164.6
936.78162	53.2
937.64502	91.5
939.40259	64.1
941.86121	1149.0	y (18) (2+)
942.48828	777.3
943.25598	673.4
944.16650	268.3
945.32349	2688.0	b (10) (1+), b (19) (2+)-H2O
946.26123	787.5
947.46277	1482.9
948.50085	507.9
949.32861	81.0
950.40710	201.5
951.87402	527.8
952.70874	622.0
953.69373	128.7
954.95117	144.4
955.58765	357.4
957.42310	316.1
958.26172	415.1
959.01672	145.9
961.20813	4635.8	[M+2H] (2+)-NH3-H2O-P
962.12646	1012.2
962.96338	267.4
963.84033	101.8
964.89746	49.4
966.53577	351.9
967.96082	45.7
970.03601	9221.0	[M+2H] (2+)-NH3-P, [M+2H] (2+)-H2O-P
971.24072	2815.3
972.25244	646.1
973.17578	281.0
974.15454	459.0
978.84583	20003.1	[M+2H] (2+)-P
979.73755	17638.6
980.75574	3132.2
981.38428	147.0
982.10718	136.3
983.17542	248.9
984.32544	145.9
989.24927	239.3
990.40649	522.1
991.28247	182.9
992.21423	442.5
993.25208	485.8
994.40173	159.6
995.37268	551.3
996.41162	345.4
997.32983	112.5
999.11890	457.6
999.76929	81.2
1001.36157	2143.3
1002.59888	495.4
1003.86499	112.9
1004.59155	434.7
1005.36523	314.8
1006.66663	280.9
1007.55444	90.6
1008.36816	397.5
1009.41504	1552.9
1010.16882	12139.9	[M+2H] (2+)-NH3-H2O
1011.18237	3993.3
1012.46484	2838.8	y (10) (1+)-P
1013.46021	1650.9	y (9) (1+)
1014.45789	619.4
1015.29089	188.8
1016.57690	268.7
1019.07910	62.0
1021.68799	75.4
1038.31335	57.0
1039.40796	31.7
1042.46094	78.2
1043.33521	119.7
1048.70007	149.0
1049.44861	81.4
1050.13306	89.2
1054.20728	37.6
1057.48193	195.7
1058.34521	253.5
1060.22888	532.9
1062.87036	62.1
1065.43994	45.9
1066.55994	164.5
1072.49268	171.0
1074.57202	358.7
1075.66992	83.4
1076.43726	183.5
1078.19067	28.1
1079.36218	122.7
1081.65625	254.9
1082.44373	45.8
1083.33496	128.0
1084.64880	110.7
1089.65186	19.9
1090.40625	116.0
1092.46594	1249.4	y (10) (1+)-H2O
1093.48621	904.3
1094.56873	240.4
1095.51428	86.6
1097.56738	188.0
1099.44202	1254.5	y (11) (1+)-P
1100.29163	656.2
1101.05603	80.2
1102.17883	259.8
1103.62744	103.1
1105.72119	62.9
1106.93701	311.9
1107.79346	220.5
1108.39624	262.1
1110.37939	15085.7	y (10) (1+)
1111.42725	7225.8
1112.60767	2444.0
1114.53687	14.2
1117.98315	400.0
1118.66431	123.0
1119.46045	88.4
1120.21216	180.2
1121.76599	174.8
1122.38757	230.0
1125.45679	439.6
1126.51697	591.7
1127.46118	11.1
1130.16272	44.8
1132.42542	41.0
1137.02295	231.3
1138.71094	80.9
1139.88745	123.4
1143.44873	1114.1	b (12) (1+)
1144.55188	437.9
1145.66235	196.0
1146.31055	17.0
1149.25122	106.7
1149.98389	21.6
1151.06909	248.7
1158.52234	151.4
1159.94104	68.4
1162.67078	98.5
1164.56653	27.6
1165.52209	38.5
1166.54858	78.4
1167.56836	626.6
1168.53137	836.7
1169.51807	192.3
1170.44812	111.2
1173.82910	53.9
1176.45728	401.6
1177.51355	106.0
1178.58923	372.4
1179.37329	1415.7	y (11) (1+)-H2O
1180.35986	878.9
1181.30005	44.1
1182.46216	137.1
1184.50806	11.1
1186.00635	194.9
1186.70984	58.8
1188.99048	36.2
1191.36206	138.9
1194.42578	1211.4
1195.37744	931.0
1196.38025	610.6
1197.45508	5045.2	y (11) (1+)
1198.41077	4681.2
1199.62231	732.6
1200.55798	311.3
1201.49475	41.8
1202.84351	315.9
1203.63599	114.3
1209.41663	83.9
1210.31824	238.0
1212.37756	2623.4	b (13) (1+)-H2O
1213.49915	1602.2
1214.35913	255.2
1215.57690	396.4
1217.27344	20.0
1219.37756	61.4
1220.64185	86.4
1225.17883	301.4
1230.41467	2749.5	b (13) (1+)
1231.41260	1645.1
1232.50708	601.4
1234.01392	71.0
1236.32959	117.8
1237.16858	159.7
1239.18066	60.7
1245.26184	100.5
1246.68030	329.9
1248.19263	176.2
1248.93774	30.7
1250.15015	17.0
1257.86194	99.2
1258.59668	82.9
1259.75134	74.6
1262.14380	91.3
1262.80005	82.6
1264.48975	73.6
1265.42993	122.2
1267.29602	227.8
1270.53174	34.0
1271.63721	29.0
1273.38867	105.5
1274.55225	151.3
1275.75916	91.7
1276.72400	55.4
1278.99268	123.7
1280.02246	133.4
1280.79517	232.1
1281.54321	106.6
1282.48828	411.0
1283.63416	333.1
1284.64563	152.9
1285.31006	222.0
1290.55737	92.9
1291.57727	91.8
1293.02881	121.4
1294.55920	58.9
1295.72913	116.6
1298.49207	3206.6	y (12) (1+)
1299.56409	2127.0
1300.61145	843.6
1301.41626	61.0
1302.53723	142.0
1307.50354	124.0
1308.19336	44.3
1308.88635	88.9
1309.87219	21.4
1310.55981	262.2
1312.10730	187.0
1313.40173	137.4
1314.30872	54.2
1317.63660	185.1
1318.61707	38.5
1322.00049	37.6
1323.78882	156.6
1325.00464	57.6
1325.87537	88.5
1327.45129	313.9
1329.73816	101.4
1331.40979	136.0
1333.28870	134.5
1336.29285	40.6
1337.45947	37.6
1338.55542	81.9
1341.19324	69.7
1346.13220	41.4
1347.15271	395.3
1348.45276	34.7
1349.71094	69.5
1354.56848	96.4
1355.32410	85.9
1356.74609	15.5
1361.30151	33.9
1365.91980	197.8
1367.83386	73.1
1368.66565	55.6
1371.36267	89.2
1372.52856	145.0
1373.35364	77.1
1374.56812	45.8
1376.85425	49.2
1383.11865	150.9
1391.37024	66.6
1393.28259	142.7
1396.64905	109.1
1397.71692	627.8
1398.59436	141.6
1399.92175	85.6
1401.07776	70.7
1406.55042	54.6
1410.71277	1352.5	y (14) (1+)-P
1411.75330	1583.7	y (13) (1+)
1412.72388	759.3
1413.65613	242.1
1415.10852	120.5
1418.16418	105.8
1423.28064	51.8
1424.82751	37.6
1426.34595	26.7
1427.76526	51.9
1428.40906	20.0
1430.29114	49.4
1433.32068	36.0
1436.46423	42.8
1438.07520	46.5
1439.65955	116.9
1440.93726	170.2
1443.21094	93.4
1445.03064	105.8
1446.38721	209.2
1454.89844	54.5
1457.21387	148.9
1458.40100	33.0
1462.56104	103.7
1463.55798	475.5
1469.33484	37.6
1471.63293	18.1
1472.52417	142.7
1473.55396	452.5
1478.43616	99.4
1479.92468	185.9
1480.68005	148.5
1482.06238	235.7
1485.29529	62.1
1486.78223	80.1
1490.58191	802.7
1491.74597	348.3
1492.73169	95.4
1494.39832	360.4
1495.76404	59.3
1497.27515	527.9
1498.28809	471.1
1499.51550	607.5
1504.50525	163.4
1506.78271	63.7
1508.56799	8104.1	y (14) (1+)
1509.59644	6603.9
1510.60242	1571.8
1511.81531	909.5
1513.16748	204.7
1515.09094	391.8
1516.18237	415.9
1517.22424	149.0
1517.96643	134.5
1521.50378	38.5
1525.49866	42.1
1528.04895	69.3
1532.39282	63.3
1536.73303	97.3
1538.93054	75.6
1545.34961	81.6
1547.22644	70.6
1549.56653	359.3
1550.51831	70.3
1556.93567	32.7
1559.73975	161.2
1560.46777	76.7
1561.78809	166.0
1567.95374	115.6
1568.63391	61.9
1575.56311	176.0
1576.83545	98.9
1578.15637	693.9
1579.15845	143.6
1580.18054	287.5
1581.64490	288.3
1583.14832	53.1
1584.80444	377.2
1585.79407	55.6
1586.86719	124.2
1588.72925	30.0
1592.29883	430.4
1593.72302	488.1
1594.60974	55.5
1595.69531	2351.0	y (15) (1+)
1596.81335	1598.4
1597.67249	710.5
1598.27588	57.5
1599.09448	463.6
1599.77625	28.9
1601.35913	412.2
1603.99036	33.2
1606.30334	126.4
1607.58411	166.9
1610.11914	510.4
1610.83252	672.9
1611.61841	302.7
1612.88489	260.3
1616.45886	147.9
1617.66931	180.2
1619.30579	74.5
1628.66418	1623.7	b (17) (1+)
1629.67139	1354.3
1630.72620	980.2
1631.65222	256.3
1638.77625	23.7
1644.81946	52.4
1647.71741	240.0
1649.37573	42.8
1650.34497	75.4
1652.60913	98.9
1654.59900	56.6
1661.61829	31.7
1662.24304	25.9
1664.63489	69.6
1665.60193	201.7
1666.81653	52.6
1668.78247	42.1
1669.61499	104.1
1670.96558	65.0
1671.68982	193.9
1672.96912	15.9
1679.80200	128.4
1680.50720	77.4
1681.46472	48.7
1682.85278	2048.0	y (16) (1+)
1683.82239	1310.8	y (17) (1+)-P
1684.76843	138.4
1685.83240	135.2
1686.57397	162.5
1687.25183	97.5
1688.67517	233.6
1690.46069	287.7
1691.48694	67.7
1695.78479	99.1
1697.77661	459.8
1698.74841	375.7
1699.49255	104.8
1702.85034	17.0
1710.50720	72.6
1712.01917	28.3
1745.69250	59.6
1746.58813	59.2
1763.47546	111.9
1764.50940	212.2
1765.58142	139.6
1768.10571	65.3
1777.90588	89.4
1779.43286	84.8
1781.69250	52.0
1782.72058	75.2
1790.53687	71.5
1793.42407	25.3
1795.76990	195.7
1797.46497	184.8
1798.08337	70.9
1809.06116	130.5
1810.72522	63.9
1811.61877	138.0
1812.76013	324.9
1852.49536	14.0
1856.68591	22.4
1861.57922	138.1
1863.01965	65.4
1863.66089	52.4
1869.16333	45.0
1872.49243	20.0
1873.10828	72.3
1880.40930	56.4
1881.47009	25.8
1883.86890	59.1
1885.13806	95.9
1891.75110	271.4
1893.00354	38.5
1893.99939	46.5
1908.78503	315.8
1909.81775	411.1
1911.28064	22.3
1911.92639	130.4
