# Supplementary material for: Phosphoproteomic Analysis of Platelets Activated by Pro-Thrombotic Oxidized Phospholipids and Thrombin
Source: PLoS One. 2014 Jan 6;9(1):e84488. doi: 10.1371/journal.pone.0084488 (PMC3882224; doi:10.1371/journal.pone.0084488)
Supplement: Annotated Spectra S5 — (ZIP) [file pone.0084488.s008.zip › TATVSSPLTSPTSPSTLSLK_-19_2_117501.txt]

m/z	i	matches
293.27386	46.1
293.93024	60.5
295.24936	21.1
297.16113	10.2
303.17340	57.0
307.75302	63.7
310.35431	37.7
311.54553	52.4
312.33997	38.9
315.21591	43.5
316.18738	28.9
318.16422	31.3
321.15521	18.9
326.88141	31.4
327.95828	69.0
329.32364	279.8
330.44781	16.2
333.21454	173.7
334.10254	55.0
335.45691	16.9
337.37878	34.6
339.15631	163.3
341.20752	138.3
342.04376	47.3
343.32697	166.9
344.30573	86.6
347.17780	140.9
348.19305	150.0
351.20245	80.7
353.38382	133.0
355.12439	587.3
356.06509	113.0
357.53253	69.0
360.41534	30.2
363.25821	54.2
365.40063	47.8
367.45786	29.6
368.94885	69.0
373.32794	164.9
374.53006	20.0
376.16214	190.4
377.09250	360.3
378.23529	47.1
379.21146	14.9
382.37167	63.9
383.32721	28.9
385.39197	77.2
389.37003	63.9
390.37967	147.7
394.16260	166.0
395.03577	373.9
395.72339	23.9
397.36932	232.1
398.49606	59.3
400.38818	177.7
401.37372	39.7
403.73538	40.9
406.18439	40.3
409.23883	42.9
411.19470	70.2
411.94977	298.9
413.00031	159.4
414.18787	172.7
414.98862	61.1
418.37549	157.7
422.31921	36.6
424.22604	394.6
425.40494	124.8
427.19031	1109.2
428.08069	320.6
429.66452	81.4
430.31213	104.1
432.19812	123.1
433.64819	46.9
438.31635	29.1
440.30811	95.5
441.56628	156.9
442.24005	790.4
443.32599	168.5
444.47318	27.6
448.20587	121.0
451.41269	85.8
452.19763	38.5
452.91074	21.2
456.20978	34.1
458.34186	100.3
459.37418	67.0
460.27280	311.0
461.45944	111.4
464.28201	121.6
465.27335	37.3
466.41907	53.5
468.35556	165.8
469.42569	228.5
470.44199	98.2
475.42123	170.1
476.19910	55.6
477.55267	119.8
481.24539	46.8
484.32172	271.0
485.30630	22.5
486.27914	107.6
487.44217	226.7
488.47919	81.6
493.04095	563.9
494.16214	366.3
495.26398	101.5
496.20514	48.6
497.81482	35.8
501.31317	242.1
502.25650	210.4
503.04703	180.1
504.38974	54.1
506.52225	39.9
508.41080	76.5
511.17239	2359.4
512.34204	724.2
513.33118	71.1
516.51941	51.2
519.11243	238.0
520.44751	51.2
521.29871	57.5
523.21393	185.8
526.45996	27.5
529.18915	2408.8	b (6) (1+)-H2O
530.18549	527.0
531.32513	372.9
532.30493	67.3
533.17517	47.4
534.28571	24.5
537.39172	91.2
538.49976	22.3
539.52307	71.6
540.35767	67.3
541.33960	183.0
543.56982	166.8
547.15540	799.6
548.27820	390.5
549.70667	160.4
551.18213	184.6
553.24530	145.0
554.34863	155.4
555.41229	151.0
559.16882	107.4
560.76062	143.9
562.26733	91.8
563.37634	82.8
566.96826	227.1
568.10303	38.5
569.45239	179.2
570.44836	81.4
571.24329	23.5
572.90552	120.3
573.54932	56.2
575.03870	79.1
580.50024	189.2
581.38904	19.9
585.42444	59.3
586.15161	121.3
587.34570	149.8
589.23450	41.5
590.04736	18.3
591.41394	454.4
592.28436	216.9
593.42639	60.1
594.44836	179.0
598.02893	190.2
599.66272	237.8
603.29321	105.8
604.15564	290.5
605.10193	288.9
606.21045	19.9
608.04089	56.3
610.30200	73.2
611.29761	209.4
612.02539	172.7
615.41626	34.8
616.37750	68.9
617.12146	67.8
619.16772	26.3
620.36755	97.0
621.68079	47.9
622.56305	321.3
623.47382	84.7
627.47668	38.5
630.46033	73.9
632.14587	62.4
633.03052	14.9
633.79828	66.3
636.89270	172.4
638.04614	132.0
638.68689	49.5
639.38879	119.8
640.23468	321.3
641.34918	335.1
642.42065	73.6
643.26416	41.0
644.45581	296.7
646.11621	16.2
647.34772	53.8
648.48895	63.3
649.80737	101.6
650.49542	68.0
651.19830	130.9
652.36182	44.7
655.41296	12.9
656.13525	141.2
657.32959	120.9
658.34729	26.3
659.39447	73.4
660.31476	14.9
664.22955	128.0
665.45569	51.2
666.66260	150.1
667.91248	246.4
669.25842	84.3
670.42615	53.3
671.52155	110.0
672.12390	180.5
673.08392	17.4
675.39301	127.1
676.35388	50.0
681.42102	182.4
683.40454	151.9
684.29565	193.9
686.36133	98.8
687.26343	36.1
688.49054	16.1
689.28632	29.6
690.40076	69.5
692.36877	197.0
693.81177	59.2
694.49854	28.9
695.50421	80.5
696.44910	179.0
697.44836	78.6
698.10565	168.6
699.28699	231.9
700.24792	31.4
701.34845	207.5
702.94427	503.5
703.81781	262.7
704.72559	310.4
705.96606	388.9
706.80518	33.5
708.09924	122.0
709.23041	332.1
710.25940	132.2
711.46246	123.3
713.38794	217.9
714.34015	42.8
717.45923	125.4
718.39087	89.3
720.86780	189.9
721.54590	833.0
722.30994	264.0
723.27472	159.3
724.25830	185.1
724.87457	97.8
727.46765	1279.3	y (7) (1+)-P
728.37341	1149.7	y (6) (1+)
729.40308	337.8
730.32196	237.6
734.22345	101.0
735.40649	175.3
736.26318	53.1
737.36609	333.4
739.26044	1450.4	b (8) (1+)-H2O
740.38806	729.7
741.23029	181.2
745.25208	238.0
746.18390	64.0
747.49744	49.4
750.53998	210.6
751.25330	69.2
753.58191	143.2
755.19055	1144.9	y (14) (2+)
756.09845	109.4
757.27979	572.5
758.53430	141.4
759.42419	122.3
761.51660	141.8
762.31964	50.8
763.36945	110.9
764.32288	88.7
766.34424	105.8
769.38495	63.9
771.52710	46.2
772.85651	230.6
773.60083	15.1
774.92358	219.1
775.60156	10.8
776.31769	27.8
777.42603	92.0
778.34882	105.1
779.53320	82.1
780.55408	81.6
782.45374	21.2
783.34961	200.0
784.28772	27.1
786.55664	65.8
787.32544	240.9
788.21448	106.2
788.98828	16.2
789.98450	290.8
790.66956	104.5
792.40063	280.7
793.27820	266.7
794.17236	160.2
795.45166	287.4
796.28345	301.4
797.51599	178.3
798.51379	997.7
799.40259	317.2
800.93835	91.5
801.59912	71.2
802.51172	128.9
804.13647	759.8
805.24194	336.5
806.32654	212.4
807.33484	464.4
808.35645	159.8
809.75452	185.6
810.53296	244.4
811.57275	218.0
812.48840	252.7
813.29773	47.8
814.27966	217.2
815.17603	519.0
816.32605	259.5
817.76526	70.4
818.51501	244.5
819.40002	34.1
820.35779	150.4
822.21741	2322.7
823.39575	1184.6
824.45447	979.8
825.36292	8726.6	y (7) (1+)
826.42310	3169.6
827.45789	1154.1
828.43237	517.8
829.49097	117.3
831.32629	28.9
832.27832	141.3
833.00720	366.4
834.17236	44.4
836.32483	86.7
837.28467	203.8
838.21021	247.7
840.30505	2789.2	b (18) (2+)-NH3-P, b (18) (2+)-H2O-P, b (9) (1+)-H2O
841.53992	1710.6	y (16) (2+)
842.43689	1278.3	y (17) (2+)-P
843.20447	268.3
844.55920	18.8
846.40894	196.2
847.14087	170.7
848.37695	241.8
850.12915	103.1
852.48035	166.0
853.36340	202.8
854.04626	48.6
856.15613	172.1
857.17517	50.6
858.26453	1666.2	b (9) (1+)
859.32373	1035.4
860.35828	156.0
861.55383	225.3
865.26550	85.5
866.56982	380.1
867.47009	138.1
868.43872	42.3
870.38428	115.7
871.50793	176.5
873.47522	522.2
874.34753	422.0
875.06274	191.5
877.57007	12.7
879.12268	123.3
880.14026	172.0
882.60608	500.8
883.73987	274.5
884.53979	39.1
886.09814	176.9
886.92358	132.1
887.90967	251.5
888.54224	217.5
889.63477	119.3
890.73560	460.2
891.45068	2274.6	y (17) (2+)
892.42236	1879.1	y (18) (2+)-P
893.76086	670.4
894.49365	353.2
895.16113	269.2
896.72351	353.0
897.86621	165.0
899.18091	151.4
900.82227	248.1
901.61914	173.1
902.23596	71.5
904.00696	152.0
905.34644	168.0
906.12268	304.2
906.86719	270.0
907.47559	110.2
909.26575	3170.1
910.24353	2078.7
911.22217	708.1
912.54700	3572.3	y (8) (1+)
913.40247	1753.9
914.35852	300.9
915.36621	271.9
916.27197	47.4
917.48535	104.7
918.35852	79.7
920.71436	109.9
921.78577	222.3
923.56531	227.8
924.73511	259.5
925.33582	251.7
927.40735	4873.3	b (10) (1+)-H2O
928.33630	3259.7	y (19) (2+)-P
929.70117	886.8
930.70300	511.3
931.53821	301.7
932.57764	408.6
933.44202	651.2
934.33203	351.0
935.17493	484.1
937.70459	442.5
938.56104	99.2
939.73767	401.0
941.04382	56.1
941.84668	364.5
942.61780	2023.2	y (18) (2+)
943.68970	606.0
945.21606	2632.8	b (19) (2+)-H2O, b (10) (1+)
946.26306	2041.7
946.95178	45.3
947.74194	746.6
948.53528	554.8
949.29065	384.0
949.95886	116.4
951.27136	283.5
951.87305	327.4
952.59509	626.0
953.22900	91.3
954.06055	50.8
956.02441	278.6
957.27026	350.4
957.99902	200.2
958.97534	66.1
959.75854	143.8
960.93823	1606.8
961.71057	3497.8	[M+2H] (2+)-NH3-H2O-P
962.89600	730.4
963.59595	48.3
964.61890	394.2
965.83643	359.4
966.90466	426.2
968.05249	22.5
970.33765	7777.8	[M+2H] (2+)-H2O-P, [M+2H] (2+)-NH3-P
971.30713	1569.7
971.92871	1154.5
972.68848	637.4
973.80176	141.3
974.46838	26.1
975.45630	133.7
976.44141	218.7
977.80396	357.6
979.18823	22576.8	[M+2H] (2+)-P
980.15479	8560.6
981.10254	4035.2
982.49646	392.5
983.52551	307.3
984.30554	257.9
985.00781	174.8
986.04944	273.5
987.74341	197.8
988.77319	367.2
989.59998	244.1
990.30518	372.4
992.23022	684.4
993.18469	432.8
994.90698	684.3
996.02637	335.5
997.44189	1699.5
998.27588	168.8
1000.71399	1468.0
1001.48157	2424.5
1002.34717	981.4
1003.02234	88.7
1004.23083	228.7
1005.87842	193.0
1006.53955	343.4
1007.16309	182.0
1008.47534	404.2
1010.25378	15657.0	[M+2H] (2+)-NH3-H2O
1011.18066	4146.2
1012.46216	2743.4	y (10) (1+)-P
1013.57703	3167.5	y (9) (1+)
1014.44629	1235.8
1015.45715	395.6
1016.49390	153.2
1017.26001	177.7
1018.16040	45.9
1019.04077	537.4
1019.64807	109.1
1032.74280	78.1
1042.74084	274.6
1043.89734	220.5
1046.72717	17.0
1052.42285	23.8
1053.11182	48.8
1056.65479	219.5
1057.67432	160.1
1058.45166	109.7
1059.49536	115.7
1060.78113	256.8
1061.38135	67.7
1063.93616	90.7
1065.90161	61.7
1069.05518	43.1
1070.03198	55.1
1071.31116	43.6
1072.43726	55.1
1073.51404	168.9
1074.67419	536.0
1075.74634	303.2
1076.49597	160.0
1077.30444	92.0
1078.04028	22.5
1079.53711	34.7
1080.64404	73.0
1081.79321	332.1
1082.64990	81.9
1083.60950	136.2
1084.58313	132.2
1088.60669	52.6
1090.14709	31.7
1091.27136	149.4
1092.37817	1005.0
1093.64551	732.0
1094.55432	71.6
1096.12231	76.5
1097.38770	53.0
1099.46948	963.4
1100.47827	679.2
1101.48596	171.0
1102.46167	94.9
1103.94922	252.6
1104.98608	337.8
1106.02148	18.2
1107.39893	554.2
1108.60840	625.8
1110.42639	13727.5	y (10) (1+)
1111.44019	7625.5
1112.42603	2883.2
1113.36304	1016.7
1114.87280	132.3
1117.50256	121.2
1118.46143	125.8
1120.12317	119.6
1121.09094	213.0
1122.59521	289.3
1123.47302	27.4
1125.43250	346.4
1126.49243	184.6
1127.67786	160.3
1131.60681	45.0
1132.90405	25.9
1134.71655	63.8
1136.64990	58.6
1138.52759	178.8
1139.58984	68.1
1141.20056	137.2
1142.12476	118.2
1143.39966	1028.7
1144.51599	483.1
1145.41882	131.5
1146.16016	228.2
1149.61389	53.8
1150.97437	384.3
1152.77271	22.1
1153.85962	29.7
1155.35535	107.1
1157.34937	177.6
1158.39722	286.4
1159.12744	100.0
1160.29211	71.4
1161.20898	230.1
1162.32007	199.5
1163.55420	233.3
1164.80835	144.0
1166.38293	73.4
1167.45911	402.4
1168.47754	94.5
1169.60010	237.6
1170.74890	127.4
1173.42383	21.3
1175.27319	141.0
1176.43555	370.7
1177.29395	173.7
1178.81946	397.7
1179.54468	1349.2	y (11) (1+)-H2O
1180.50037	974.0
1181.64075	181.7
1182.44971	76.7
1183.78210	322.0
1184.95239	108.4
1185.74756	23.8
1186.70776	429.6
1190.13647	84.2
1191.45398	72.2
1192.45825	36.0
1194.51648	1329.8
1195.45703	897.7
1196.85791	1305.0
1197.55066	6451.3	y (11) (1+)
1198.44238	4645.2
1199.49146	1630.0
1200.48755	589.0
1201.65601	282.3
1202.66833	338.8
1203.65161	57.5
1204.51428	109.3
1210.63489	75.5
1212.39331	2461.7	b (13) (1+)-H2O
1213.46619	1562.0
1214.44641	507.9
1215.37671	475.5
1218.17065	134.4
1220.03723	154.5
1222.20557	27.6
1223.35413	132.2
1224.42432	34.0
1226.48315	173.8
1227.71179	108.9
1230.45544	3163.8	b (13) (1+)
1231.50293	1458.2
1232.42566	562.2
1233.67529	216.1
1235.27881	19.5
1237.70642	112.2
1239.22534	83.8
1241.07385	90.6
1245.47412	107.6
1246.48389	325.0
1247.24963	350.5
1248.34583	232.7
1249.41296	97.8
1252.14111	167.4
1254.07568	23.8
1262.31799	294.8
1264.85840	73.3
1266.15820	39.0
1270.64502	244.5
1272.51636	321.5
1275.19043	23.3
1280.47144	267.1
1281.20215	70.9
1282.44421	516.4
1283.47583	471.4
1284.95508	49.9
1287.47095	74.6
1289.82288	39.8
1290.43628	75.6
1293.23376	86.0
1295.25989	11.1
1296.10986	13.6
1298.46265	4749.1	y (12) (1+)
1299.54028	2797.7
1300.59644	982.9
1301.79309	65.6
1306.13977	24.9
1309.51514	237.7
1311.87354	236.8
1312.58142	59.4
1315.27368	37.4
1316.71204	77.7
1317.49805	75.9
1318.52576	75.2
1321.29578	47.3
1323.18164	139.6
1326.00037	208.8
1327.19055	263.3
1329.51489	107.7
1333.46667	65.0
1334.31409	126.4
1336.30383	146.4
1344.63074	91.1
1346.00000	86.6
1347.38586	22.1
1348.79968	53.7
1349.53027	186.1
1353.25793	77.6
1354.26660	168.4
1354.94666	178.9
1355.79358	58.7
1358.34082	112.2
1359.75598	42.4
1360.36377	25.1
1362.39246	124.5
1365.10852	82.4
1367.32556	64.6
1368.74536	41.6
1371.32605	141.8
1372.32849	241.3
1373.36218	276.8
1376.54724	54.9
1378.63123	242.1
1380.62415	146.2
1382.99341	17.4
1385.61682	37.8
1391.51355	47.5
1392.95032	48.8
1394.00867	199.2
1394.77063	29.7
1395.62195	36.4
1396.40735	140.9
1397.40759	41.8
1398.54749	234.2
1399.42249	329.0
1403.65540	119.1
1404.62244	76.6
1407.03894	173.1
1410.67566	1481.2	y (14) (1+)-P
1411.66199	1640.9	y (13) (1+)
1412.67847	738.1
1414.05591	502.0
1414.94910	162.9
1416.43420	282.2
1425.06946	168.2
1428.10376	237.2
1436.00232	139.0
1436.64783	85.1
1437.76428	22.6
1438.47815	50.9
1441.60217	13.2
1442.26648	91.8
1443.57178	63.8
1445.88831	95.5
1446.93201	125.5
1451.88721	109.8
1454.17151	62.6
1456.36328	161.3
1458.43311	39.9
1462.13367	86.4
1463.02234	12.4
1464.44958	187.1
1468.54211	58.1
1470.62402	56.7
1472.33826	157.1
1473.59424	381.9
1474.71497	33.5
1475.82947	61.9
1477.14636	118.0
1477.84351	25.0
1479.60779	15.7
1480.41187	177.6
1481.55884	334.6
1482.17737	8.7
1485.63000	61.3
1490.59680	1217.1	y (14) (1+)-H2O
1491.64978	799.8
1492.77197	369.6
1493.98767	167.3
1494.64270	71.3
1496.45911	43.1
1497.47571	523.4
1498.22449	326.7
1499.02771	59.3
1499.88123	244.9
1500.75696	39.9
1501.76563	141.4
1508.56030	9544.2	y (14) (1+)
1509.56104	7218.2
1510.55139	3323.9
1511.67322	674.2
1512.74353	216.7
1513.48376	55.1
1514.50305	54.9
1515.51318	700.3
1516.53333	524.1
1517.36206	159.3
1518.57935	39.0
1531.77844	62.9
1542.69482	62.0
1546.58521	40.3
1548.83923	196.4
1549.75134	67.8
1550.72546	109.9
1557.23181	60.0
1558.49731	70.7
1559.52966	28.4
1560.51306	56.5
1561.19141	68.1
1561.93811	69.2
1564.05872	88.0
1565.22754	58.2
1566.25684	47.0
1566.93665	64.1
1567.70520	166.0
1568.59021	25.9
1569.23743	113.7
1569.97754	53.2
1573.20264	52.5
1574.94116	166.2
1577.44666	243.4
1578.52930	569.0
1579.25476	204.2
1580.77576	128.9
1581.80774	14.9
1583.11304	99.4
1584.34753	171.0
1585.36633	262.4
1586.21277	145.8
1587.63855	71.9
1588.83728	209.6
1589.74768	126.2
1590.75256	80.4
1592.61755	486.4
1593.52014	583.9
1594.98035	740.9
1595.63196	1892.4	y (15) (1+)
1596.64954	1797.8
1597.52600	969.0
1598.48083	300.9
1599.83899	196.2
1600.89966	202.3
1601.93762	24.4
1603.48547	26.3
1605.57092	58.6
1606.65979	351.3
1607.77893	267.4
1608.51721	63.0
1610.47083	1588.4	b (17) (1+)-H2O
1611.50195	1177.9
1612.67358	329.1
1613.65979	294.4
1614.55139	164.5
1615.52954	35.2
1617.58838	44.9
1618.42908	140.9
1622.72278	13.6
1628.51184	1471.9
1629.50427	1811.4	b (17) (1+)
1630.44080	1349.1
1631.57886	279.0
1632.82166	85.4
1635.17517	152.8
1636.52283	28.5
1645.64526	20.8
1646.66235	167.1
1647.85718	139.1
1651.79089	75.7
1653.48669	44.5
1663.38306	19.7
1664.33191	94.4
1665.33313	283.2
1666.63220	427.8
1667.79480	46.9
1668.64880	12.4
1670.82593	41.6
1672.18542	86.0
1673.68738	46.2
1676.55493	161.1
1679.54028	83.6
1680.37537	175.5
1681.69067	279.5
1682.68494	1862.1	y (16) (1+)
1683.63501	1676.6	y (17) (1+)-P
1684.72009	891.9
1685.52454	178.5
1686.12610	84.7
1687.71106	34.7
1688.56189	89.1
1689.63745	89.4
1690.26196	18.7
1691.26721	125.0
1692.84412	287.1
1695.59058	56.5
1697.40881	605.1
1698.58374	593.6
1699.80933	175.6
1700.52319	31.3
1708.49634	301.5
1709.76050	52.3
1712.26831	444.3
1713.55164	191.1
1715.80042	65.1
1736.79272	169.8
1747.05017	65.0
1749.96936	18.5
1762.83081	46.7
1764.31628	102.0
1765.14966	68.5
1773.19348	40.0
1778.00378	56.3
1778.63440	76.5
1779.27527	26.0
1780.09412	107.1
1781.79773	80.3
1782.76184	82.0
1783.78552	287.5
1785.28088	30.9
1792.36938	81.8
1793.88831	187.1
1795.20874	30.6
1796.58655	34.7
1797.68494	56.5
1810.44495	246.2
1811.51782	420.6
1812.40161	173.3
1813.27600	68.6
1813.98914	114.7
1818.26160	47.6
1836.77368	51.4
1846.95105	123.9
1847.83704	51.3
1854.95447	69.3
1857.34143	33.5
1861.32727	44.1
1881.55579	23.4
1884.41187	28.9
1885.80750	24.4
1890.47583	172.4
1891.37964	271.6
1892.16541	19.7
1893.01965	141.7
1894.69788	32.2
1901.72583	62.1
1908.89832	145.6
1909.97241	312.5
1910.78540	85.7
1911.91443	59.4
1927.09070	83.0
